# Supplementary material for: Increasing Patient Engagement in Rehabilitation Exercises Using Computer-Based Citizen Science
Source: PLoS One. 2015 Mar 20;10(3):e0117013. doi: 10.1371/journal.pone.0117013 (PMC4368773; doi:10.1371/journal.pone.0117013)
Supplement: S2 Dataset — (ZIP) [file pone.0117013.s002.zip › Dataset_S2/H13/H13_with.dat]

-0.003668 -0.008175 0.170534 0.284339 -1.431823 -9.282190 -0.000000 1 0 0 0 0 0 0 942
-0.003641 -0.008125 0.170895 -0.314714 -0.797029 -5.638923 -0.000028 1 0 0 0 0 0 0 1834
-0.003602 -0.008071 0.171252 -0.539966 -0.774977 -5.250387 -0.000059 1 0 0 0 0 0 0 2834
-0.003593 -0.008006 0.171611 -0.173975 -0.911185 -5.265714 -0.000090 1 0 0 0 0 0 0 3824
-0.003580 -0.007972 0.171928 -0.180702 -0.508985 -4.744258 -0.000122 1 0 0 0 0 0 0 4832
-0.003599 -0.007938 0.172241 0.234308 -0.482203 -4.651017 -0.000153 1 0 0 0 0 0 0 5824
-0.003580 -0.007945 0.172547 -0.214461 0.059783 -4.591021 -0.000184 1 0 0 0 0 0 0 6833
-0.003585 -0.007951 0.172855 0.041130 0.118302 -4.636499 -0.000215 1 0 0 0 0 0 0 7823
-0.003583 -0.007991 0.173145 -0.009194 0.556641 -4.421845 -0.000247 1 0 0 0 0 0 0 8832
-0.003592 -0.008005 0.173423 0.117856 0.272125 -4.271244 -0.000278 1 0 0 0 0 0 0 9823
-0.003603 -0.008012 0.173696 0.157405 0.154903 -4.222745 -0.000322 1 0 0 0 0 0 0 11235
-0.003642 -0.008002 0.174030 0.531899 -0.073591 -5.032116 -0.000340 1 0 0 0 0 0 0 11825
-0.003665 -0.008008 0.174210 0.363631 0.114245 -3.137357 -0.000372 1 0 0 0 0 0 0 12844
-0.003682 -0.007924 0.174434 0.261993 -1.031848 -3.543409 -0.000403 1 0 0 0 0 0 0 13838
-0.003770 -0.007858 0.174653 1.193065 -0.918351 -3.549981 -0.000435 1 0 0 0 0 0 0 14848
-0.003804 -0.007757 0.174862 0.562670 -1.355163 -3.440234 -0.000465 1 0 0 0 0 0 0 15823
-0.003868 -0.007608 0.175049 0.902236 -2.008822 -3.176009 -0.000496 1 0 0 0 0 0 0 16830
-0.003907 -0.007458 0.175225 0.619278 -2.099128 -3.022057 -0.000528 1 0 0 0 0 0 0 17841
-0.003937 -0.007338 0.175339 0.469311 -1.712838 -2.232417 -0.000558 1 0 0 0 0 0 0 18807
-0.003933 -0.007123 0.175515 0.011645 -2.904942 -2.993280 -0.000591 1 0 0 0 0 0 0 19845
-0.003929 -0.007022 0.175603 -0.036694 -1.542228 -1.941039 -0.000630 1 0 0 0 0 0 0 21101
-0.003896 -0.006875 0.175703 -0.411704 -2.001059 -2.023339 -0.000653 1 0 0 0 0 0 0 21830
-0.003851 -0.006766 0.175773 -0.615193 -1.542652 -1.663137 -0.000684 1 0 0 0 0 0 0 22827
-0.003799 -0.006677 0.175828 -0.717399 -1.239035 -1.468421 -0.000715 1 0 0 0 0 0 0 23823
-0.003731 -0.006584 0.175871 -0.936003 -1.271158 -1.302056 -0.000746 1 0 0 0 0 0 0 24823
-0.003691 -0.006499 0.175893 -0.595919 -1.149149 -1.048783 -0.000777 1 0 0 0 0 0 0 25816
-0.003658 -0.006442 0.175897 -0.469320 -0.785262 -0.809604 -0.000809 1 0 0 0 0 0 0 26835
-0.003650 -0.006394 0.175884 -0.126504 -0.626871 -0.588686 -0.000840 1 0 0 0 0 0 0 27829
-0.003663 -0.006330 0.175860 0.175006 -0.815050 -0.447146 -0.000871 1 0 0 0 0 0 0 28829
-0.003700 -0.006274 0.175825 0.521946 -0.723303 -0.318297 -0.000903 1 0 0 0 0 0 0 29829
-0.003763 -0.006239 0.175779 0.899519 -0.446287 -0.192477 -0.000934 1 0 0 0 0 0 0 30824
-0.003826 -0.006198 0.175734 0.928663 -0.493656 -0.207833 -0.000965 1 0 0 0 0 0 0 31825
-0.003902 -0.006170 0.175683 1.112070 -0.325144 -0.163538 -0.000996 1 0 0 0 0 0 0 32823
-0.003965 -0.006154 0.175626 0.951203 -0.147329 -0.101730 -0.001028 1 0 0 0 0 0 0 33823
-0.004020 -0.006144 0.175566 0.846809 -0.047567 -0.079306 -0.001059 1 0 0 0 0 0 0 34823
-0.004072 -0.006138 0.175505 0.793448 0.004457 -0.079728 -0.001090 1 0 0 0 0 0 0 35807
-0.004137 -0.006148 0.175436 0.952360 0.242616 -0.020879 -0.001121 1 0 0 0 0 0 0 36825
-0.004187 -0.006115 0.175373 0.787010 -0.308498 -0.101796 -0.001156 1 0 0 0 0 0 0 37930
-0.004251 -0.006112 0.175304 0.946749 0.040859 -0.056964 -0.001186 1 0 0 0 0 0 0 38906
-0.004272 -0.006099 0.175239 0.408505 -0.068613 -0.135355 -0.001217 1 0 0 0 0 0 0 39872
-0.004301 -0.006052 0.175177 0.455057 -0.498548 -0.198448 -0.001248 1 0 0 0 0 0 0 40869
-0.004339 -0.006027 0.175113 0.592731 -0.268198 -0.211354 -0.001279 1 0 0 0 0 0 0 41872
-0.004369 -0.005996 0.175055 0.488957 -0.318997 -0.300153 -0.001311 1 0 0 0 0 0 0 42881
-0.004394 -0.005962 0.174998 0.420201 -0.361491 -0.362154 -0.001343 1 0 0 0 0 0 0 43903
-0.004438 -0.005920 0.174946 0.661584 -0.458756 -0.451023 -0.001373 1 0 0 0 0 0 0 44872
-0.004469 -0.005880 0.174906 0.521285 -0.452625 -0.629925 -0.001405 1 0 0 0 0 0 0 45899
-0.004508 -0.005856 0.174865 0.612002 -0.233403 -0.666179 -0.001436 1 0 0 0 0 0 0 46910
-0.004551 -0.005840 0.174823 0.675063 -0.101204 -0.689886 -0.001467 1 0 0 0 0 0 0 47899
-0.004618 -0.005823 0.174785 0.988080 -0.106001 -0.760585 -0.001498 1 0 0 0 0 0 0 48868
-0.004673 -0.005810 0.174758 0.883521 -0.051643 -0.932064 -0.001529 1 0 0 0 0 0 0 49868
-0.004724 -0.005799 0.174736 0.805763 -0.019133 -1.039430 -0.001560 1 0 0 0 0 0 0 50868
-0.004786 -0.005805 0.174711 0.953024 0.209602 -1.030108 -0.001591 1 0 0 0 0 0 0 51865
-0.004832 -0.005825 0.174693 0.754953 0.411295 -1.153752 -0.001624 1 0 0 0 0 0 0 52897
-0.004883 -0.005867 0.174673 0.816884 0.733109 -1.162047 -0.001655 1 0 0 0 0 0 0 53911
-0.004924 -0.005905 0.174658 0.677622 0.707023 -1.248289 -0.001686 1 0 0 0 0 0 0 54899
-0.004958 -0.005940 0.174645 0.591682 0.676348 -1.310046 -0.001717 1 0 0 0 0 0 0 55897
-0.004990 -0.005974 0.174633 0.547997 0.660720 -1.354188 -0.001749 1 0 0 0 0 0 0 56904
-0.005028 -0.005986 0.174631 0.618713 0.368040 -1.512218 -0.001780 1 0 0 0 0 0 0 57893
-0.005061 -0.006007 0.174624 0.572399 0.479169 -1.489479 -0.001810 1 0 0 0 0 0 0 58874
-0.005100 -0.006014 0.174612 0.648154 0.286889 -1.436891 -0.001842 1 0 0 0 0 0 0 59891
-0.005119 -0.006017 0.174606 0.404284 0.232777 -1.542798 -0.001874 1 0 0 0 0 0 0 60899
-0.005129 -0.006018 0.174603 0.254340 0.210324 -1.618688 -0.001905 1 0 0 0 0 0 0 61900
-0.005149 -0.006036 0.174596 0.364913 0.411753 -1.592479 -0.001935 1 0 0 0 0 0 0 62867
-0.005158 -0.006044 0.174592 0.252273 0.324821 -1.663925 -0.001966 1 0 0 0 0 0 0 63867
-0.005178 -0.006065 0.174585 0.367582 0.474868 -1.642167 -0.001998 1 0 0 0 0 0 0 64868
-0.005187 -0.006075 0.174581 0.255857 0.360218 -1.716015 -0.002029 1 0 0 0 0 0 0 65870
-0.005214 -0.006075 0.174583 0.463202 0.209501 -1.818973 -0.002060 1 0 0 0 0 0 0 66865
-0.005241 -0.006090 0.174578 0.502561 0.411705 -1.763179 -0.002091 1 0 0 0 0 0 0 67857
-0.005255 -0.006099 0.174576 0.329500 0.332189 -1.816883 -0.002123 1 0 0 0 0 0 0 68873
-0.005276 -0.006119 0.174569 0.412156 0.486706 -1.785959 -0.002154 1 0 0 0 0 0 0 69876
-0.005287 -0.006129 0.174566 0.283932 0.374709 -1.855967 -0.002186 1 0 0 0 0 0 0 70888
-0.005292 -0.006134 0.174564 0.203372 0.300454 -1.909760 -0.002217 1 0 0 0 0 0 0 71873
-0.005309 -0.006153 0.174557 0.350105 0.474149 -1.873573 -0.002248 1 0 0 0 0 0 0 72887
-0.005318 -0.006162 0.174554 0.255560 0.373101 -1.938109 -0.002277 1 0 0 0 0 0 0 73810
-0.005337 -0.006183 0.174547 0.380237 0.516394 -1.915528 -0.002311 1 0 0 0 0 0 0 74885
-0.005346 -0.006194 0.174543 0.273088 0.398273 -1.986407 -0.002340 1 0 0 0 0 0 0 75809
-0.005351 -0.006199 0.174542 0.203185 0.321192 -2.042345 -0.002371 1 0 0 0 0 0 0 76815
-0.005368 -0.006218 0.174535 0.355197 0.493334 -2.005990 -0.002402 1 0 0 0 0 0 0 77807
-0.005376 -0.006228 0.174532 0.263489 0.391851 -2.073309 -0.002434 1 0 0 0 0 0 0 78816
-0.005395 -0.006249 0.174524 0.389438 0.534640 -2.048353 -0.002465 1 0 0 0 0 0 0 79806
-0.005404 -0.006259 0.174521 0.283134 0.416591 -2.121798 -0.002496 1 0 0 0 0 0 0 80816
-0.005409 -0.006265 0.174519 0.213525 0.339436 -2.177488 -0.002527 1 0 0 0 0 0 0 81808
-0.005411 -0.006267 0.174519 0.177795 0.300203 -2.219118 -0.002559 1 0 0 0 0 0 0 82816
-0.005412 -0.006269 0.174518 0.160538 0.281714 -2.252860 -0.002590 1 0 0 0 0 0 0 83807
-0.005413 -0.006269 0.174518 0.152757 0.273990 -2.283541 -0.002621 1 0 0 0 0 0 0 84817
-0.005413 -0.006270 0.174518 0.149632 0.271659 -2.312377 -0.002652 1 0 0 0 0 0 0 85820
-0.005413 -0.006270 0.174518 0.148983 0.272068 -2.340539 -0.002684 1 0 0 0 0 0 0 86828
-0.005413 -0.006270 0.174518 0.149498 0.273771 -2.368056 -0.002715 1 0 0 0 0 0 0 87825
-0.005413 -0.006270 0.174518 0.150591 0.276196 -2.395265 -0.002746 1 0 0 0 0 0 0 88818
-0.005413 -0.006270 0.174518 0.151956 0.278916 -2.421981 -0.002777 1 0 0 0 0 0 0 89795
-0.005422 -0.006249 0.174514 0.260410 0.004959 -2.403887 -0.002808 1 0 0 0 0 0 0 90808
-0.005426 -0.006238 0.174513 0.219840 0.118515 -2.451150 -0.002840 1 0 0 0 0 0 0 91826
-0.005428 -0.006233 0.174512 0.190724 0.201362 -2.491219 -0.002871 1 0 0 0 0 0 0 92808
-0.005429 -0.006230 0.174512 0.176029 0.246749 -2.525656 -0.002903 1 0 0 0 0 0 0 93827
-0.005429 -0.006229 0.174511 0.169396 0.271166 -2.556031 -0.002934 1 0 0 0 0 0 0 94825
-0.005430 -0.006229 0.174511 0.166974 0.284892 -2.584693 -0.002965 1 0 0 0 0 0 0 95822
-0.005430 -0.006228 0.174511 0.166554 0.293341 -2.612709 -0.002996 1 0 0 0 0 0 0 96824
-0.005430 -0.006228 0.174511 0.167179 0.299032 -2.640287 -0.003028 1 0 0 0 0 0 0 97824
-0.005430 -0.006228 0.174511 0.168424 0.303474 -2.667673 -0.003059 1 0 0 0 0 0 0 98823
-0.005430 -0.006228 0.174511 0.169823 0.307305 -2.694997 -0.003090 1 0 0 0 0 0 0 99823
-0.005430 -0.006228 0.174511 0.171425 0.310694 -2.722267 -0.003121 1 0 0 0 0 0 0 100822
-0.005430 -0.006228 0.174511 0.173093 0.313945 -2.749598 -0.003153 1 0 0 0 0 0 0 101824
-0.005430 -0.006228 0.174511 0.174752 0.317152 -2.776623 -0.003184 1 0 0 0 0 0 0 102816
-0.005430 -0.006228 0.174511 0.176425 0.320321 -2.804173 -0.003215 1 0 0 0 0 0 0 103826
-0.005430 -0.006228 0.174511 0.178165 0.323471 -2.831362 -0.003246 1 0 0 0 0 0 0 104824
-0.005430 -0.006228 0.174511 0.179880 0.326582 -2.858562 -0.003277 1 0 0 0 0 0 0 105822
-0.005430 -0.006228 0.174511 0.181558 0.329654 -2.885805 -0.003309 1 0 0 0 0 0 0 106821
-0.005430 -0.006228 0.174511 0.183287 0.332859 -2.913083 -0.003340 1 0 0 0 0 0 0 107822
-0.005430 -0.006228 0.174511 0.185023 0.335929 -2.940330 -0.003371 1 0 0 0 0 0 0 108822
-0.005430 -0.006228 0.174511 0.186706 0.339002 -2.967626 -0.003403 1 0 0 0 0 0 0 109823
-0.005408 -0.006234 0.174508 -0.091953 0.418092 -2.948105 -0.003434 1 0 0 0 0 0 0 110821
-0.005398 -0.006237 0.174506 0.021028 0.391697 -2.995270 -0.003465 1 0 0 0 0 0 0 111822
-0.005392 -0.006238 0.174505 0.103366 0.373005 -3.036096 -0.003496 1 0 0 0 0 0 0 112822
-0.005390 -0.006239 0.174505 0.147928 0.364370 -3.070176 -0.003528 1 0 0 0 0 0 0 113823
-0.005388 -0.006239 0.174505 0.171231 0.361465 -3.100606 -0.003559 1 0 0 0 0 0 0 114822
-0.005396 -0.006218 0.174501 0.290595 0.084186 -3.083437 -0.003590 1 0 0 0 0 0 0 115819
-0.005400 -0.006208 0.174499 0.255625 0.196188 -3.130976 -0.003621 1 0 0 0 0 0 0 116821
-0.005402 -0.006203 0.174499 0.229291 0.278258 -3.171763 -0.003652 1 0 0 0 0 0 0 117817
-0.005402 -0.006200 0.174498 0.215958 0.323089 -3.205165 -0.003683 1 0 0 0 0 0 0 118792
-0.005403 -0.006199 0.174498 0.210047 0.347406 -3.236510 -0.003715 1 0 0 0 0 0 0 119823
-0.005403 -0.006198 0.174498 0.207854 0.360987 -3.265083 -0.003746 1 0 0 0 0 0 0 120816
-0.005411 -0.006176 0.174494 0.314541 0.091932 -3.247274 -0.003778 1 0 0 0 0 0 0 121825
-0.005416 -0.006166 0.174493 0.273194 0.208020 -3.294352 -0.003809 1 0 0 0 0 0 0 122822
-0.005418 -0.006160 0.174492 0.243664 0.292194 -3.335110 -0.003840 1 0 0 0 0 0 0 123822
-0.005419 -0.006158 0.174492 0.228802 0.338137 -3.369114 -0.003871 1 0 0 0 0 0 0 124822
-0.005398 -0.006162 0.174488 -0.058782 0.438593 -3.352448 -0.003902 1 0 0 0 0 0 0 125810
-0.005410 -0.006159 0.174477 0.345480 0.357408 -3.277351 -0.003934 1 0 0 0 0 0 0 126819
-0.005416 -0.006158 0.174471 0.309474 0.371579 -3.371864 -0.003965 1 0 0 0 0 0 0 127825
-0.005419 -0.006158 0.174469 0.268087 0.384589 -3.442029 -0.003996 1 0 0 0 0 0 0 128820
-0.005399 -0.006163 0.174464 -0.035365 0.468542 -3.443836 -0.004028 1 0 0 0 0 0 0 129823
-0.005389 -0.006166 0.174462 0.065257 0.444427 -3.501060 -0.004059 1 0 0 0 0 0 0 130820
-0.005399 -0.006184 0.174455 0.330052 0.638703 -3.468757 -0.004090 1 0 0 0 0 0 0 131822
-0.005404 -0.006193 0.174451 0.297187 0.547684 -3.538143 -0.004121 1 0 0 0 0 0 0 132819
-0.005393 -0.006182 0.174443 0.090668 0.282399 -3.499123 -0.004153 1 0 0 0 0 0 0 133823
-0.005402 -0.006192 0.174433 0.331360 0.542664 -3.500402 -0.004183 1 0 0 0 0 0 0 134791
-0.005406 -0.006198 0.174428 0.299288 0.502967 -3.594975 -0.004215 1 0 0 0 0 0 0 135820
-0.005401 -0.006223 0.174416 0.175952 0.754605 -3.535996 -0.004246 1 0 0 0 0 0 0 136819
-0.005407 -0.006214 0.174407 0.303733 0.345506 -3.589253 -0.004277 1 0 0 0 0 0 0 137814
-0.005425 -0.006226 0.174397 0.469531 0.577144 -3.603017 -0.004308 1 0 0 0 0 0 0 138808
-0.005412 -0.006238 0.174388 0.094218 0.603254 -3.652379 -0.004340 1 0 0 0 0 0 0 139815
-0.005428 -0.006239 0.174375 0.437247 0.466637 -3.614634 -0.004371 1 0 0 0 0 0 0 140805
-0.005429 -0.006262 0.174359 0.276024 0.739865 -3.604663 -0.004405 1 0 0 0 0 0 0 141890
-0.005453 -0.006268 0.174342 0.551069 0.559283 -3.612084 -0.004435 1 0 0 0 0 0 0 142873
-0.005451 -0.006256 0.174327 0.256172 0.302421 -3.661143 -0.004467 1 0 0 0 0 0 0 143888
-0.005451 -0.006251 0.174306 0.253985 0.369592 -3.621669 -0.004498 1 0 0 0 0 0 0 144871
-0.005444 -0.006271 0.174287 0.161189 0.703444 -3.654103 -0.004527 1 0 0 0 0 0 0 145815
-0.005472 -0.006255 0.174265 0.602427 0.269502 -3.641452 -0.004558 1 0 0 0 0 0 0 146805
-0.005487 -0.006248 0.174241 0.485738 0.347416 -3.643924 -0.004590 1 0 0 0 0 0 0 147814
-0.005496 -0.006245 0.174217 0.394408 0.417522 -3.657410 -0.004621 1 0 0 0 0 0 0 148805
-0.005516 -0.006261 0.174186 0.535695 0.669688 -3.597997 -0.004652 1 0 0 0 0 0 0 149815
-0.005527 -0.006270 0.174158 0.438026 0.608641 -3.653552 -0.004683 1 0 0 0 0 0 0 150805
-0.005542 -0.006255 0.174128 0.480411 0.280862 -3.653150 -0.004715 1 0 0 0 0 0 0 151814
-0.005551 -0.006248 0.174101 0.404806 0.366855 -3.708666 -0.004746 1 0 0 0 0 0 0 152815
-0.005579 -0.006240 0.174065 0.655220 0.368600 -3.625000 -0.004777 1 0 0 0 0 0 0 153814
-0.005595 -0.006238 0.174035 0.515151 0.434939 -3.712677 -0.004809 1 0 0 0 0 0 0 154816
-0.005612 -0.006216 0.174004 0.526688 0.195118 -3.731063 -0.004840 1 0 0 0 0 0 0 155828
-0.005614 -0.006228 0.173966 0.340607 0.617122 -3.667461 -0.004871 1 0 0 0 0 0 0 156806
-0.005625 -0.006214 0.173931 0.430582 0.316784 -3.722038 -0.004902 1 0 0 0 0 0 0 157813
-0.005655 -0.006203 0.173891 0.685368 0.327279 -3.686712 -0.004933 1 0 0 0 0 0 0 158813
-0.005671 -0.006198 0.173859 0.538828 0.418148 -3.803058 -0.004965 1 0 0 0 0 0 0 159806
-0.005666 -0.006182 0.173823 0.261660 0.268154 -3.785987 -0.004995 1 0 0 0 0 0 0 160796
-0.005688 -0.006169 0.173782 0.577721 0.310383 -3.749702 -0.005027 1 0 0 0 0 0 0 161818
-0.005687 -0.006148 0.173742 0.308786 0.208482 -3.771889 -0.005058 1 0 0 0 0 0 0 162797
-0.005710 -0.006134 0.173700 0.606954 0.281365 -3.765016 -0.005090 1 0 0 0 0 0 0 163811
-0.005746 -0.006122 0.173657 0.802563 0.331350 -3.770115 -0.005121 1 0 0 0 0 0 0 164810
-0.005751 -0.006102 0.173615 0.431179 0.222351 -3.816414 -0.005152 1 0 0 0 0 0 0 165808
-0.005787 -0.006066 0.173568 0.782970 0.008255 -3.770447 -0.005183 1 0 0 0 0 0 0 166791
-0.005792 -0.006034 0.173525 0.431122 0.030788 -3.834863 -0.005215 1 0 0 0 0 0 0 167808
-0.005797 -0.006019 0.173477 0.392840 0.267632 -3.802229 -0.005246 1 0 0 0 0 0 0 168810
-0.005823 -0.006007 0.173430 0.675460 0.333755 -3.839338 -0.005277 1 0 0 0 0 0 0 169806
-0.005824 -0.005987 0.173387 0.371267 0.225669 -3.905670 -0.005309 1 0 0 0 0 0 0 170817
-0.005835 -0.005957 0.173335 0.473506 0.087163 -3.819065 -0.005340 1 0 0 0 0 0 0 171814
-0.005843 -0.005943 0.173283 0.444090 0.293160 -3.826332 -0.005371 1 0 0 0 0 0 0 172811
-0.005849 -0.005938 0.173230 0.422292 0.425004 -3.844169 -0.005402 1 0 0 0 0 0 0 173807
-0.005839 -0.005921 0.173184 0.219188 0.281612 -3.946482 -0.005433 1 0 0 0 0 0 0 174806
-0.005845 -0.005892 0.173131 0.397840 0.117496 -3.879909 -0.005465 1 0 0 0 0 0 0 175807
-0.005850 -0.005879 0.173077 0.409121 0.310578 -3.897628 -0.005496 1 0 0 0 0 0 0 176807
-0.005863 -0.005853 0.173020 0.515967 0.151412 -3.868727 -0.005527 1 0 0 0 0 0 0 177809
-0.005879 -0.005819 0.172961 0.581331 0.045812 -3.860052 -0.005558 1 0 0 0 0 0 0 178806
-0.005875 -0.005788 0.172911 0.315762 0.060697 -4.001116 -0.005590 1 0 0 0 0 0 0 179806
-0.005861 -0.005758 0.172852 0.163043 0.079158 -3.905362 -0.005621 1 0 0 0 0 0 0 180807
-0.005865 -0.005722 0.172791 0.374662 0.013488 -3.902930 -0.005652 1 0 0 0 0 0 0 181808
-0.005854 -0.005690 0.172726 0.220492 0.049152 -3.863944 -0.005683 1 0 0 0 0 0 0 182807
-0.005851 -0.005675 0.172667 0.299674 0.282814 -3.954109 -0.005715 1 0 0 0 0 0 0 183809
-0.005838 -0.005654 0.172603 0.172332 0.212664 -3.911935 -0.005746 1 0 0 0 0 0 0 184807
-0.005819 -0.005628 0.172536 0.091352 0.158991 -3.891703 -0.005777 1 0 0 0 0 0 0 185810
-0.005798 -0.005601 0.172467 0.048463 0.130121 -3.889969 -0.005808 1 0 0 0 0 0 0 186812
-0.005775 -0.005573 0.172398 0.025877 0.114973 -3.897551 -0.005840 1 0 0 0 0 0 0 187808
-0.005789 -0.005555 0.172326 0.500289 0.244993 -3.876833 -0.005871 1 0 0 0 0 0 0 188809
-0.005783 -0.005531 0.172255 0.302669 0.186561 -3.905322 -0.005902 1 0 0 0 0 0 0 189810
-0.005768 -0.005504 0.172184 0.159173 0.144225 -3.930081 -0.005933 1 0 0 0 0 0 0 190809
-0.005741 -0.005499 0.172103 -0.016179 0.413036 -3.812196 -0.005965 1 0 0 0 0 0 0 191807
-0.005715 -0.005481 0.172027 -0.016950 0.287437 -3.888641 -0.005996 1 0 0 0 0 0 0 192807
-0.005705 -0.005474 0.171947 0.185194 0.412642 -3.859167 -0.006027 1 0 0 0 0 0 0 193809
-0.005696 -0.005434 0.171867 0.219695 -0.008639 -3.875498 -0.006058 1 0 0 0 0 0 0 194804
-0.005671 -0.005421 0.171781 0.023614 0.310571 -3.809130 -0.006090 1 0 0 0 0 0 0 195811
-0.005669 -0.005395 0.171691 0.304931 0.159656 -3.773628 -0.006121 1 0 0 0 0 0 0 196810
-0.005649 -0.005389 0.171600 0.082929 0.418441 -3.764885 -0.006152 1 0 0 0 0 0 0 197810
-0.005649 -0.005365 0.171508 0.336361 0.216422 -3.764354 -0.006183 1 0 0 0 0 0 0 198809
-0.005629 -0.005361 0.171415 0.098212 0.447898 -3.772607 -0.006215 1 0 0 0 0 0 0 199807
-0.005629 -0.005339 0.171321 0.343805 0.231288 -3.780013 -0.006246 1 0 0 0 0 0 0 200809
-0.005618 -0.005313 0.171223 0.208476 0.165436 -3.736993 -0.006281 1 0 0 0 0 0 0 201937
-0.005615 -0.005301 0.171116 0.310433 0.352477 -3.623367 -0.006308 1 0 0 0 0 0 0 202808
-0.005593 -0.005303 0.171015 0.075821 0.544883 -3.713440 -0.006340 1 0 0 0 0 0 0 203807
-0.005585 -0.005306 0.170906 0.231501 0.576939 -3.626530 -0.006370 1 0 0 0 0 0 0 204791
-0.005591 -0.005287 0.170804 0.438015 0.294589 -3.722507 -0.006402 1 0 0 0 0 0 0 205809
-0.005574 -0.005285 0.170690 0.156683 0.491976 -3.582326 -0.006433 1 0 0 0 0 0 0 206801
-0.005569 -0.005285 0.170574 0.274696 0.550997 -3.561138 -0.006468 1 0 0 0 0 0 0 207933
-0.005569 -0.005288 0.170457 0.359799 0.576977 -3.553194 -0.006496 1 0 0 0 0 0 0 208799
-0.005571 -0.005290 0.170339 0.405631 0.590835 -3.554703 -0.006527 1 0 0 0 0 0 0 209807
-0.005575 -0.005293 0.170220 0.429333 0.598617 -3.558038 -0.006558 1 0 0 0 0 0 0 210798
-0.005580 -0.005296 0.170101 0.442010 0.603906 -3.565846 -0.006593 1 0 0 0 0 0 0 211931
-0.005585 -0.005300 0.169965 0.454071 0.608171 -3.358767 -0.006624 1 0 0 0 0 0 0 212923
-0.005590 -0.005303 0.169838 0.457172 0.612605 -3.453839 -0.006656 1 0 0 0 0 0 0 213931
-0.005580 -0.005290 0.169704 0.264476 0.397336 -3.397398 -0.006687 1 0 0 0 0 0 0 214923
-0.005593 -0.005301 0.169570 0.540151 0.703076 -3.391291 -0.006718 1 0 0 0 0 0 0 215931
-0.005594 -0.005331 0.169430 0.416612 0.977403 -3.330890 -0.006749 1 0 0 0 0 0 0 216922
-0.005605 -0.005325 0.169295 0.537691 0.539605 -3.387975 -0.006781 1 0 0 0 0 0 0 217935
-0.005605 -0.005346 0.169154 0.407957 0.852189 -3.332423 -0.006812 1 0 0 0 0 0 0 218934
-0.005608 -0.005358 0.169006 0.430547 0.769346 -3.231494 -0.006840 1 0 0 0 0 0 0 219826
-0.005611 -0.005366 0.168870 0.447692 0.706128 -3.397559 -0.006871 1 0 0 0 0 0 0 220824
-0.005600 -0.005354 0.168731 0.260160 0.452155 -3.370525 -0.006902 1 0 0 0 0 0 0 221814
-0.005604 -0.005389 0.168580 0.437936 1.036492 -3.220695 -0.006933 1 0 0 0 0 0 0 222803
-0.005594 -0.005391 0.168432 0.263939 0.672313 -3.265670 -0.006969 1 0 0 0 0 0 0 223934
-0.005591 -0.005396 0.168183 0.349600 0.679950 -1.945343 -0.006996 1 0 0 0 0 0 0 224829
-0.005584 -0.005421 0.168066 0.313519 0.937929 -3.539163 -0.007031 1 0 0 0 0 0 0 225942
-0.005591 -0.005411 0.167921 0.484932 0.518824 -3.336706 -0.007062 1 0 0 0 0 0 0 226927
-0.005589 -0.005441 0.167678 0.384083 1.000905 -2.053026 -0.007090 1 0 0 0 0 0 0 227825
-0.005590 -0.005447 0.167573 0.424029 0.737233 -3.723612 -0.007125 1 0 0 0 0 0 0 228948
-0.005592 -0.005451 0.167420 0.444041 0.678256 -3.261014 -0.007156 1 0 0 0 0 0 0 229944
-0.005621 -0.005482 0.167177 0.796333 1.037706 -2.059168 -0.007188 1 0 0 0 0 0 0 230954
-0.005613 -0.005470 0.167043 0.342235 0.527665 -3.353881 -0.007219 1 0 0 0 0 0 0 231943
-0.005625 -0.005482 0.166885 0.576108 0.777748 -3.171323 -0.007250 1 0 0 0 0 0 0 232943
-0.005674 -0.005485 0.166630 1.075081 0.690034 -1.892795 -0.007283 1 0 0 0 0 0 0 233982
-0.005660 -0.005492 0.166498 0.314197 0.737461 -3.369053 -0.007313 1 0 0 0 0 0 0 234951
-0.005678 -0.005490 0.166334 0.653229 0.623159 -3.101016 -0.007343 1 0 0 0 0 0 0 235928
-0.005688 -0.005489 0.166167 0.594021 0.638607 -3.052357 -0.007375 1 0 0 0 0 0 0 236955
-0.005688 -0.005526 0.165905 0.448873 1.131902 -1.789816 -0.007407 1 0 0 0 0 0 0 237982
-0.005713 -0.005526 0.165762 0.762154 0.706621 -3.217606 -0.007434 1 0 0 0 0 0 0 238829
-0.005726 -0.005526 0.165604 0.652334 0.669019 -3.174353 -0.007469 1 0 0 0 0 0 0 239953
-0.005728 -0.005563 0.165318 0.488332 1.145406 -1.491964 -0.007500 1 0 0 0 0 0 0 240955
-0.005729 -0.005569 0.165183 0.471591 0.801225 -3.301942 -0.007532 1 0 0 0 0 0 0 241955
-0.005756 -0.005601 0.164919 0.807025 1.099443 -1.782763 -0.007564 1 0 0 0 0 0 0 242975
-0.005753 -0.005628 0.164773 0.455559 1.088022 -3.178702 -0.007594 1 0 0 0 0 0 0 243956
-0.005776 -0.005636 0.164598 0.757552 0.825241 -2.937932 -0.007625 1 0 0 0 0 0 0 244953
-0.005819 -0.005669 0.164304 1.061777 1.136739 -1.361754 -0.007657 1 0 0 0 0 0 0 245976
-0.005843 -0.005691 0.164158 0.835632 1.031169 -3.124063 -0.007684 1 0 0 0 0 0 0 246823
-0.005855 -0.005702 0.163995 0.672371 0.876900 -3.083561 -0.007715 1 0 0 0 0 0 0 247824
-0.005890 -0.005737 0.163708 0.956891 1.181217 -1.446410 -0.007751 1 0 0 0 0 0 0 248971
-0.005904 -0.005718 0.163544 0.718434 0.523919 -2.897242 -0.007783 1 0 0 0 0 0 0 250012
-0.005940 -0.005731 0.163254 0.986070 0.866563 -1.388740 -0.007816 1 0 0 0 0 0 0 251053
-0.005962 -0.005749 0.163086 0.826761 0.969049 -2.824637 -0.007847 1 0 0 0 0 0 0 252031
-0.005980 -0.005764 0.162805 0.774671 0.942627 -1.473878 -0.007879 1 0 0 0 0 0 0 253084
-0.006007 -0.005759 0.162651 0.879905 0.689332 -3.005312 -0.007908 1 0 0 0 0 0 0 254006
-0.006052 -0.005782 0.162364 1.134351 1.020097 -1.418543 -0.007941 1 0 0 0 0 0 0 255038
-0.006074 -0.005801 0.162194 0.874899 1.015505 -2.776508 -0.007971 1 0 0 0 0 0 0 256011
-0.006081 -0.005850 0.161917 0.647142 1.424569 -1.502452 -0.008003 1 0 0 0 0 0 0 257031
-0.006121 -0.005868 0.161753 1.056787 1.047395 -2.848429 -0.008033 1 0 0 0 0 0 0 258010
-0.006175 -0.005906 0.161457 1.296901 1.292975 -1.248794 -0.008066 1 0 0 0 0 0 0 259060
-0.006184 -0.005911 0.161292 0.728390 0.881564 -2.796438 -0.008096 1 0 0 0 0 0 0 260013
-0.006250 -0.005931 0.161003 1.430143 1.042081 -1.312117 -0.008129 1 0 0 0 0 0 0 261056
-0.006275 -0.005949 0.160829 0.977395 1.038267 -2.666774 -0.008158 1 0 0 0 0 0 0 262013
-0.006331 -0.005954 0.160545 1.334523 0.870510 -1.355811 -0.008191 1 0 0 0 0 0 0 263063
-0.006370 -0.005987 0.160383 1.161756 1.219192 -2.808457 -0.008221 1 0 0 0 0 0 0 264010
-0.006423 -0.006036 0.160083 1.334938 1.478694 -1.150901 -0.008253 1 0 0 0 0 0 0 265028
-0.006455 -0.006036 0.159921 1.073467 0.869629 -2.765137 -0.008283 1 0 0 0 0 0 0 266008
-0.006502 -0.006061 0.159620 1.259394 1.133674 -1.105939 -0.008315 1 0 0 0 0 0 0 267031
-0.006524 -0.006080 0.159463 0.960086 1.092487 -2.807604 -0.008345 1 0 0 0 0 0 0 267986
-0.006564 -0.006118 0.159163 1.166714 1.348071 -1.115490 -0.008379 1 0 0 0 0 0 0 269061
-0.006592 -0.006115 0.158977 1.039974 0.839263 -2.409982 -0.008408 1 0 0 0 0 0 0 270012
-0.006621 -0.006129 0.158777 1.037911 1.007636 -2.352332 -0.008440 1 0 0 0 0 0 0 271010
-0.006702 -0.006155 0.158458 1.726052 1.193232 -0.773631 -0.008471 1 0 0 0 0 0 0 272026
-0.006737 -0.006151 0.158289 1.212761 0.819299 -2.573351 -0.008502 1 0 0 0 0 0 0 272991
-0.006786 -0.006172 0.157980 1.351208 1.111486 -0.897272 -0.008535 1 0 0 0 0 0 0 274058
-0.006816 -0.006167 0.157811 1.118088 0.803922 -2.565340 -0.008565 1 0 0 0 0 0 0 275008
-0.006896 -0.006177 0.157510 1.762310 0.984443 -0.974090 -0.008597 1 0 0 0 0 0 0 276051
-0.006907 -0.006176 0.157335 0.930896 0.850883 -2.467245 -0.008627 1 0 0 0 0 0 0 277016
-0.006927 -0.006190 0.157137 0.958462 1.036702 -2.302306 -0.008658 1 0 0 0 0 0 0 277994
-0.006999 -0.006215 0.156815 1.667287 1.212303 -0.644902 -0.008687 1 0 0 0 0 0 0 278927
-0.007010 -0.006218 0.156659 0.932889 0.930456 -2.642559 -0.008720 1 0 0 0 0 0 0 279991
-0.007051 -0.006226 0.156452 1.266783 0.982762 -2.158915 -0.008752 1 0 0 0 0 0 0 281009
-0.007082 -0.006231 0.156127 1.173202 0.960361 -0.559213 -0.008785 1 0 0 0 0 0 0 282054
-0.007108 -0.006223 0.155953 1.105605 0.779710 -2.358021 -0.008815 1 0 0 0 0 0 0 283007
-0.007166 -0.006204 0.155752 1.516600 0.619055 -2.180848 -0.008845 1 0 0 0 0 0 0 283991
-0.007208 -0.006209 0.155540 1.365605 0.917172 -2.003065 -0.008877 1 0 0 0 0 0 0 285007
-0.007274 -0.006203 0.155220 1.680234 0.809517 -0.550189 -0.008910 1 0 0 0 0 0 0 286053
-0.007306 -0.006192 0.155045 1.261485 0.743162 -2.289766 -0.008939 1 0 0 0 0 0 0 286990
-0.007319 -0.006185 0.154853 0.990022 0.774566 -2.231280 -0.008971 1 0 0 0 0 0 0 288005
-0.007339 -0.006195 0.154643 1.048189 1.011786 -1.983188 -0.009001 1 0 0 0 0 0 0 288989
-0.007377 -0.006227 0.154332 1.297138 1.327934 -0.619304 -0.009031 1 0 0 0 0 0 0 289949
-0.007427 -0.006216 0.154163 1.486338 0.810338 -2.324223 -0.009062 1 0 0 0 0 0 0 290925
-0.007449 -0.006209 0.153972 1.152447 0.791993 -2.198247 -0.009093 1 0 0 0 0 0 0 291934
-0.007480 -0.006195 0.153754 1.242830 0.720151 -1.820846 -0.009124 1 0 0 0 0 0 0 292925
-0.007518 -0.006181 0.153548 1.335863 0.697666 -1.927944 -0.009156 1 0 0 0 0 0 0 293934
-0.007534 -0.006171 0.153341 1.078483 0.762360 -1.903404 -0.009187 1 0 0 0 0 0 0 294924
-0.007578 -0.006174 0.153128 1.424523 0.935673 -1.827601 -0.009218 1 0 0 0 0 0 0 295934
-0.007606 -0.006150 0.152910 1.245428 0.605110 -1.729423 -0.009250 1 0 0 0 0 0 0 296944
-0.007649 -0.006157 0.152592 1.440022 0.967013 -0.381863 -0.009281 1 0 0 0 0 0 0 297941
-0.007676 -0.006149 0.152436 1.263584 0.819853 -2.370904 -0.009312 1 0 0 0 0 0 0 298939
-0.007710 -0.006136 0.152256 1.334596 0.738262 -2.224714 -0.009343 1 0 0 0 0 0 0 299923
-0.007731 -0.006104 0.152050 1.184250 0.478295 -1.868557 -0.009375 1 0 0 0 0 0 0 300929
-0.007763 -0.006079 0.151847 1.307196 0.553348 -1.860296 -0.009406 1 0 0 0 0 0 0 301920
-0.007799 -0.006059 0.151645 1.390816 0.610520 -1.860734 -0.009437 1 0 0 0 0 0 0 302941
-0.007829 -0.006062 0.151426 1.322780 0.924933 -1.623224 -0.009469 1 0 0 0 0 0 0 303940
-0.007864 -0.006055 0.151217 1.398424 0.831813 -1.712438 -0.009500 1 0 0 0 0 0 0 304927
-0.007857 -0.006056 0.151023 0.849480 0.926742 -1.906075 -0.009531 1 0 0 0 0 0 0 305931
-0.007896 -0.006040 0.150806 1.399602 0.726100 -1.607432 -0.009562 1 0 0 0 0 0 0 306928
-0.007921 -0.006009 0.150607 1.284430 0.490221 -1.807177 -0.009593 1 0 0 0 0 0 0 307930
-0.007953 -0.005984 0.150406 1.377524 0.559956 -1.773868 -0.009624 1 0 0 0 0 0 0 308915
-0.007982 -0.005986 0.150210 1.346196 0.912401 -1.837159 -0.009656 1 0 0 0 0 0 0 309932
-0.008024 -0.005955 0.150002 1.516754 0.524549 -1.660099 -0.009687 1 0 0 0 0 0 0 310932
-0.008057 -0.005954 0.149803 1.434392 0.870683 -1.753406 -0.009718 1 0 0 0 0 0 0 311912
-0.008079 -0.005929 0.149612 1.281305 0.594198 -1.839247 -0.009750 1 0 0 0 0 0 0 312930
-0.008109 -0.005908 0.149412 1.384789 0.613635 -1.727830 -0.009781 1 0 0 0 0 0 0 313930
-0.008122 -0.005895 0.149227 1.172387 0.732463 -1.898205 -0.009812 1 0 0 0 0 0 0 314932
-0.008148 -0.005880 0.149030 1.323691 0.708355 -1.737651 -0.009844 1 0 0 0 0 0 0 315934
-0.008166 -0.005848 0.148838 1.240068 0.485388 -1.777510 -0.009875 1 0 0 0 0 0 0 316933
-0.008194 -0.005823 0.148637 1.373042 0.554820 -1.651231 -0.009906 1 0 0 0 0 0 0 317931
-0.008205 -0.005809 0.148451 1.176544 0.700800 -1.817938 -0.009937 1 0 0 0 0 0 0 318912
-0.008216 -0.005777 0.148263 1.144096 0.486377 -1.796490 -0.009969 1 0 0 0 0 0 0 319935
-0.008240 -0.005752 0.148064 1.326178 0.553168 -1.623553 -0.010000 1 0 0 0 0 0 0 320928
-0.008249 -0.005738 0.147878 1.158585 0.697696 -1.770835 -0.010031 1 0 0 0 0 0 0 321929
-0.008258 -0.005706 0.147690 1.140483 0.483356 -1.739195 -0.010062 1 0 0 0 0 0 0 322926
-0.008267 -0.005666 0.147500 1.139771 0.346324 -1.705371 -0.010093 1 0 0 0 0 0 0 323928
-0.008269 -0.005643 0.147318 1.047963 0.567954 -1.783223 -0.010125 1 0 0 0 0 0 0 324927
-0.008273 -0.005608 0.147131 1.085363 0.412011 -1.708789 -0.010156 1 0 0 0 0 0 0 325929
-0.008273 -0.005588 0.146949 1.021463 0.600843 -1.761791 -0.010187 1 0 0 0 0 0 0 326926
-0.008276 -0.005553 0.146762 1.073627 0.427030 -1.675342 -0.010218 1 0 0 0 0 0 0 327930
-0.008290 -0.005549 0.146569 1.206502 0.809135 -1.578373 -0.010250 1 0 0 0 0 0 0 328928
-0.008323 -0.005517 0.146383 1.496153 0.479733 -1.652695 -0.010281 1 0 0 0 0 0 0 329931
-0.008337 -0.005499 0.146202 1.267971 0.626769 -1.696899 -0.010312 1 0 0 0 0 0 0 330930
-0.008347 -0.005465 0.146014 1.208914 0.437914 -1.597894 -0.010343 1 0 0 0 0 0 0 331926
-0.008335 -0.005431 0.145842 0.907704 0.407626 -1.787744 -0.010375 1 0 0 0 0 0 0 332926
-0.008332 -0.005389 0.145658 1.004330 0.303492 -1.624200 -0.010406 1 0 0 0 0 0 0 333929
-0.008351 -0.005360 0.145483 1.293683 0.461432 -1.724339 -0.010437 1 0 0 0 0 0 0 334927
-0.008356 -0.005343 0.145306 1.159374 0.632765 -1.677236 -0.010468 1 0 0 0 0 0 0 335926
-0.008362 -0.005310 0.145119 1.157481 0.437024 -1.528552 -0.010500 1 0 0 0 0 0 0 336928
-0.008362 -0.005291 0.144935 1.075581 0.602373 -1.551824 -0.010531 1 0 0 0 0 0 0 337930
-0.008374 -0.005237 0.144764 1.233065 0.145415 -1.691174 -0.010562 1 0 0 0 0 0 0 338922
-0.008376 -0.005207 0.144587 1.123543 0.421478 -1.617699 -0.010593 1 0 0 0 0 0 0 339931
-0.008373 -0.005190 0.144408 1.052235 0.611003 -1.563381 -0.010625 1 0 0 0 0 0 0 340929
-0.008398 -0.005151 0.144226 1.409071 0.348268 -1.512202 -0.010656 1 0 0 0 0 0 0 341931
-0.008392 -0.005114 0.144056 1.052202 0.341967 -1.639441 -0.010687 1 0 0 0 0 0 0 342912
-0.008386 -0.005093 0.143879 1.002216 0.547580 -1.547321 -0.010718 1 0 0 0 0 0 0 343911
-0.008401 -0.005075 0.143707 1.294403 0.599951 -1.580616 -0.010750 1 0 0 0 0 0 0 344929
-0.008391 -0.005048 0.143540 0.986686 0.493193 -1.642247 -0.010781 1 0 0 0 0 0 0 345929
-0.008411 -0.005004 0.143363 1.361271 0.261991 -1.496837 -0.010812 1 0 0 0 0 0 0 346929
-0.008403 -0.004965 0.143194 1.032076 0.289892 -1.573282 -0.010843 1 0 0 0 0 0 0 347928
-0.008395 -0.004943 0.143017 0.997686 0.514116 -1.457761 -0.010875 1 0 0 0 0 0 0 348930
-0.008416 -0.004902 0.142835 1.386104 0.288501 -1.367844 -0.010905 1 0 0 0 0 0 0 349912
-0.008409 -0.004864 0.142664 1.051654 0.301441 -1.480200 -0.010937 1 0 0 0 0 0 0 350919
-0.008410 -0.004822 0.142504 1.127877 0.244627 -1.627119 -0.010968 1 0 0 0 0 0 0 351927
-0.008405 -0.004798 0.142331 1.072629 0.476226 -1.438663 -0.010999 1 0 0 0 0 0 0 352918
-0.008408 -0.004763 0.142170 1.156383 0.350606 -1.574729 -0.011033 1 0 0 0 0 0 0 354010
-0.008411 -0.004721 0.141987 1.179160 0.242701 -1.276109 -0.011064 1 0 0 0 0 0 0 354989
-0.008394 -0.004683 0.141814 0.924638 0.274390 -1.372395 -0.011096 1 0 0 0 0 0 0 356006
-0.008404 -0.004656 0.141643 1.249457 0.421092 -1.368984 -0.011126 1 0 0 0 0 0 0 356989
-0.008391 -0.004625 0.141475 0.977264 0.381088 -1.403554 -0.011158 1 0 0 0 0 0 0 358006
-0.008366 -0.004592 0.141308 0.795306 0.347389 -1.408883 -0.011189 1 0 0 0 0 0 0 358989
-0.008357 -0.004552 0.141150 0.996623 0.255859 -1.497852 -0.011221 1 0 0 0 0 0 0 360005
-0.008334 -0.004515 0.140987 0.826740 0.270380 -1.431874 -0.011251 1 0 0 0 0 0 0 360988
-0.008327 -0.004473 0.140830 1.012783 0.211314 -1.482686 -0.011281 1 0 0 0 0 0 0 361934
-0.008304 -0.004435 0.140668 0.834488 0.243190 -1.400490 -0.011312 1 0 0 0 0 0 0 362937
-0.008311 -0.004407 0.140499 1.199085 0.390235 -1.294365 -0.011343 1 0 0 0 0 0 0 363931
-0.008318 -0.004371 0.140339 1.248887 0.280752 -1.383542 -0.011374 1 0 0 0 0 0 0 364923
-0.008303 -0.004335 0.140176 0.962004 0.274860 -1.320748 -0.011406 1 0 0 0 0 0 0 365923
-0.008299 -0.004295 0.140018 1.084531 0.204947 -1.374185 -0.011437 1 0 0 0 0 0 0 366932
-0.008294 -0.004273 0.139871 1.086187 0.442642 -1.510907 -0.011468 1 0 0 0 0 0 0 367923
-0.008259 -0.004229 0.139724 0.685133 0.179101 -1.498784 -0.011499 1 0 0 0 0 0 0 368919
-0.008244 -0.004185 0.139572 0.919707 0.131155 -1.425757 -0.011531 1 0 0 0 0 0 0 369933
-0.008218 -0.004145 0.139411 0.786663 0.184327 -1.277512 -0.011562 1 0 0 0 0 0 0 370921
-0.008209 -0.004102 0.139253 0.992521 0.148012 -1.295807 -0.011593 1 0 0 0 0 0 0 371928
-0.008201 -0.004079 0.139107 1.037873 0.401745 -1.419562 -0.011625 1 0 0 0 0 0 0 372936
-0.008164 -0.004036 0.138959 0.659885 0.147823 -1.399539 -0.011656 1 0 0 0 0 0 0 373920
-0.008149 -0.003991 0.138807 0.904393 0.104728 -1.323441 -0.011687 1 0 0 0 0 0 0 374932
-0.008139 -0.003967 0.138662 0.988080 0.370161 -1.396125 -0.011718 1 0 0 0 0 0 0 375931
-0.008123 -0.003917 0.138522 0.927542 0.055214 -1.455690 -0.011750 1 0 0 0 0 0 0 376934
-0.008095 -0.003875 0.138365 0.771063 0.112747 -1.217276 -0.011781 1 0 0 0 0 0 0 377931
-0.008079 -0.003853 0.138218 0.894580 0.373531 -1.308732 -0.011812 1 0 0 0 0 0 0 378928
-0.008060 -0.003804 0.138077 0.876779 0.051560 -1.382753 -0.011843 1 0 0 0 0 0 0 379910
-0.008033 -0.003763 0.137948 0.773833 0.118938 -1.527435 -0.011875 1 0 0 0 0 0 0 380927
-0.008022 -0.003720 0.137803 0.971720 0.087717 -1.312257 -0.011906 1 0 0 0 0 0 0 381929
-0.008000 -0.003682 0.137672 0.838300 0.149392 -1.463775 -0.011937 1 0 0 0 0 0 0 382927
-0.007992 -0.003641 0.137525 1.005823 0.100245 -1.262432 -0.011968 1 0 0 0 0 0 0 383929
-0.007970 -0.003604 0.137394 0.855878 0.150842 -1.420831 -0.011999 1 0 0 0 0 0 0 384911
-0.007920 -0.003574 0.137260 0.458925 0.248556 -1.393535 -0.012031 1 0 0 0 0 0 0 385932
-0.007898 -0.003536 0.137113 0.779511 0.151618 -1.191358 -0.012062 1 0 0 0 0 0 0 386931
-0.007870 -0.003502 0.136981 0.734694 0.171057 -1.357278 -0.012093 1 0 0 0 0 0 0 387931
-0.007839 -0.003468 0.136855 0.685425 0.183278 -1.436884 -0.012125 1 0 0 0 0 0 0 388928
-0.007783 -0.003440 0.136723 0.362918 0.255622 -1.355269 -0.012156 1 0 0 0 0 0 0 389929
-0.007758 -0.003403 0.136576 0.722219 0.146963 -1.129550 -0.012187 1 0 0 0 0 0 0 390927
-0.007729 -0.003369 0.136443 0.698073 0.160035 -1.286849 -0.012218 1 0 0 0 0 0 0 391926
-0.007697 -0.003335 0.136317 0.659431 0.169144 -1.362654 -0.012249 1 0 0 0 0 0 0 392926
-0.007664 -0.003302 0.136193 0.634038 0.171163 -1.383927 -0.012281 1 0 0 0 0 0 0 393928
-0.007608 -0.003275 0.136061 0.327870 0.238014 -1.275813 -0.012312 1 0 0 0 0 0 0 394927
-0.007563 -0.003245 0.135935 0.433231 0.209410 -1.317051 -0.012343 1 0 0 0 0 0 0 395926
-0.007523 -0.003213 0.135811 0.508206 0.186317 -1.331575 -0.012375 1 0 0 0 0 0 0 396927
-0.007499 -0.003196 0.135676 0.724578 0.364936 -1.175219 -0.012406 1 0 0 0 0 0 0 397928
-0.007470 -0.003171 0.135548 0.675206 0.281798 -1.239353 -0.012437 1 0 0 0 0 0 0 398927
-0.007438 -0.003143 0.135423 0.630849 0.220155 -1.266388 -0.012468 1 0 0 0 0 0 0 399927
-0.007405 -0.003112 0.135299 0.604143 0.184971 -1.266893 -0.012499 1 0 0 0 0 0 0 400925
-0.007349 -0.003086 0.135167 0.299563 0.232552 -1.148539 -0.012531 1 0 0 0 0 0 0 401926
-0.007304 -0.003057 0.135041 0.404081 0.194851 -1.186681 -0.012561 1 0 0 0 0 0 0 402909
-0.007265 -0.003026 0.134916 0.478522 0.167280 -1.199706 -0.012593 1 0 0 0 0 0 0 403932
-0.007227 -0.002994 0.134792 0.515438 0.150330 -1.194060 -0.012625 1 0 0 0 0 0 0 404926
-0.007192 -0.002962 0.134668 0.531739 0.139448 -1.180481 -0.012656 1 0 0 0 0 0 0 405928
-0.007143 -0.002916 0.134556 0.359391 -0.060840 -1.315573 -0.012687 1 0 0 0 0 0 0 406928
-0.007095 -0.002897 0.134446 0.346062 0.277935 -1.347915 -0.012718 1 0 0 0 0 0 0 407925
-0.007054 -0.002871 0.134327 0.423010 0.220080 -1.221993 -0.012749 1 0 0 0 0 0 0 408919
-0.007016 -0.002842 0.134205 0.470635 0.167677 -1.150210 -0.012783 1 0 0 0 0 0 0 410010
-0.006979 -0.002811 0.134082 0.494217 0.137449 -1.109399 -0.012815 1 0 0 0 0 0 0 411011
-0.006938 -0.002801 0.133968 0.424968 0.390983 -1.209841 -0.012846 1 0 0 0 0 0 0 412007
-0.006900 -0.002779 0.133848 0.456252 0.273661 -1.122364 -0.012877 1 0 0 0 0 0 0 413014
-0.006864 -0.002752 0.133725 0.478257 0.189363 -1.065512 -0.012908 1 0 0 0 0 0 0 414008
-0.006829 -0.002723 0.133601 0.488499 0.142909 -1.030274 -0.012939 1 0 0 0 0 0 0 414980
-0.006796 -0.002693 0.133506 0.520024 0.128959 -1.395482 -0.012970 1 0 0 0 0 0 0 415980
-0.006762 -0.002662 0.133393 0.500207 0.105559 -1.174860 -0.013001 1 0 0 0 0 0 0 416980
-0.006714 -0.002616 0.133285 0.312442 -0.099284 -1.195899 -0.013033 1 0 0 0 0 0 0 418007
-0.006667 -0.002597 0.133176 0.293985 0.234811 -1.182121 -0.013064 1 0 0 0 0 0 0 418981
-0.006626 -0.002571 0.133057 0.368194 0.177254 -1.036119 -0.013095 1 0 0 0 0 0 0 419980
-0.006575 -0.002528 0.132946 0.236826 -0.066426 -1.106957 -0.013127 1 0 0 0 0 0 0 421005
-0.006532 -0.002491 0.132827 0.325148 -0.023767 -0.985017 -0.013158 1 0 0 0 0 0 0 422010
-0.006487 -0.002476 0.132714 0.306631 0.281206 -1.042447 -0.013190 1 0 0 0 0 0 0 423010
-0.006435 -0.002439 0.132605 0.187246 0.002537 -1.085818 -0.013220 1 0 0 0 0 0 0 423990
-0.006391 -0.002404 0.132486 0.288300 0.006464 -0.943271 -0.013252 1 0 0 0 0 0 0 425002
-0.006346 -0.002391 0.132373 0.277330 0.289304 -0.992109 -0.013283 1 0 0 0 0 0 0 425989
-0.006315 -0.002349 0.132273 0.443927 -0.065417 -1.144549 -0.013314 1 0 0 0 0 0 0 427002
-0.006281 -0.002312 0.132157 0.435091 -0.042198 -0.942750 -0.013345 1 0 0 0 0 0 0 427987
-0.006228 -0.002284 0.132056 0.168665 0.064757 -1.110728 -0.013377 1 0 0 0 0 0 0 429002
-0.006185 -0.002254 0.131940 0.254554 0.048673 -0.908000 -0.013408 1 0 0 0 0 0 0 429987
-0.006146 -0.002223 0.131819 0.321349 0.033141 -0.793412 -0.013439 1 0 0 0 0 0 0 431004
-0.006090 -0.002197 0.131716 0.101971 0.098389 -1.015958 -0.013470 1 0 0 0 0 0 0 431988
-0.006061 -0.002184 0.131618 0.414003 0.260169 -1.081082 -0.013502 1 0 0 0 0 0 0 433004
-0.006015 -0.002147 0.131514 0.231412 -0.037577 -1.000123 -0.013533 1 0 0 0 0 0 0 434008
-0.005975 -0.002113 0.131397 0.279966 -0.037763 -0.798043 -0.013564 1 0 0 0 0 0 0 435003
-0.005919 -0.002085 0.131295 0.065512 0.050813 -0.974781 -0.013595 1 0 0 0 0 0 0 435986
-0.005874 -0.002056 0.131179 0.178593 0.026091 -0.775108 -0.013626 1 0 0 0 0 0 0 436980
-0.005821 -0.002011 0.131068 0.082077 -0.184440 -0.811791 -0.013658 1 0 0 0 0 0 0 438004
-0.005778 -0.001973 0.130948 0.188964 -0.124394 -0.675183 -0.013689 1 0 0 0 0 0 0 438988
-0.005755 -0.001954 0.130843 0.459787 0.120184 -0.844614 -0.013721 1 0 0 0 0 0 0 440001
-0.005713 -0.001914 0.130736 0.235003 -0.127246 -0.822595 -0.013751 1 0 0 0 0 0 0 440984
-0.005661 -0.001864 0.130629 0.110411 -0.278348 -0.875796 -0.014260 1 0 0 0 0 0 0 457255
-0.004824 -0.001279 0.128824 -10.299644 -7.371784 21.563253 -0.014610 1 0 0 0 0 0 0 468451
-0.004258 -0.000840 0.127583 -7.921665 -6.285524 16.721952 -0.014625 1 0 0 0 0 0 0 468954
-0.004209 -0.000796 0.127522 -0.963187 -1.033411 0.867276 -0.014656 1 0 0 0 0 0 0 469947
-0.004168 -0.000759 0.127420 -0.175418 -0.424560 -0.144885 -0.014688 1 0 0 0 0 0 0 470944
-0.004140 -0.000707 0.127352 0.068379 -0.570245 -0.697127 -0.014719 1 0 0 0 0 0 0 471945
-0.004112 -0.000666 0.127308 0.092680 -0.440612 -1.048780 -0.014751 1 0 0 0 0 0 0 472976
-0.004112 -0.000661 0.127281 0.458653 0.022039 -1.303161 -0.014781 1 0 0 0 0 0 0 473944
-0.004125 -0.000672 0.127261 0.677073 0.295426 -1.408268 -0.014813 1 0 0 0 0 0 0 474972
-0.004146 -0.000692 0.127242 0.791904 0.439143 -1.447142 -0.014844 1 0 0 0 0 0 0 475945
-0.004156 -0.000702 0.127235 0.677343 0.325834 -1.607195 -0.014876 1 0 0 0 0 0 0 476971
-0.004175 -0.000722 0.127222 0.776610 0.439329 -1.535551 -0.014906 1 0 0 0 0 0 0 477945
-0.004164 -0.000736 0.127208 0.402068 0.390478 -1.520032 -0.014938 1 0 0 0 0 0 0 478972
-0.004150 -0.000710 0.127172 0.316864 -0.154261 -1.241063 -0.014969 1 0 0 0 0 0 0 479943
-0.004142 -0.000696 0.127129 0.388464 -0.040308 -1.099071 -0.015001 1 0 0 0 0 0 0 480973
-0.004103 -0.000680 0.127084 -0.006548 -0.070322 -1.062661 -0.015034 1 0 0 0 0 0 0 482038
-0.004055 -0.000643 0.127029 -0.179430 -0.351132 -0.908800 -0.015065 1 0 0 0 0 0 0 483035
-0.004003 -0.000595 0.126969 -0.266846 -0.523421 -0.831796 -0.015097 1 0 0 0 0 0 0 484034
-0.003956 -0.000576 0.126908 -0.213911 -0.174734 -0.786268 -0.015128 1 0 0 0 0 0 0 485036
-0.003889 -0.000523 0.126826 -0.476898 -0.591571 -0.508401 -0.015159 1 0 0 0 0 0 0 486038
-0.003827 -0.000468 0.126757 -0.447688 -0.674972 -0.631544 -0.015199 1 0 0 0 0 0 0 487305
-0.003776 -0.000445 0.126692 -0.323672 -0.267517 -0.682577 -0.015222 1 0 0 0 0 0 0 488037
-0.003722 -0.000405 0.126629 -0.356915 -0.461249 -0.702650 -0.015253 1 0 0 0 0 0 0 489038
-0.003654 -0.000394 0.126557 -0.554405 -0.098454 -0.571399 -0.015284 1 0 0 0 0 0 0 490030
-0.003606 -0.000375 0.126480 -0.336512 -0.185305 -0.486966 -0.015315 1 0 0 0 0 0 0 491034
-0.003561 -0.000369 0.126412 -0.269226 -0.004031 -0.592586 -0.015453 1 0 0 0 0 0 0 495432
-0.003465 -0.000347 0.126206 -0.950101 -0.217198 1.244035 -0.015472 1 0 0 0 0 0 0 496035
-0.003419 -0.000336 0.126101 -0.382546 -0.090407 0.132976 -0.015503 1 0 0 0 0 0 0 497031
-0.003395 -0.000330 0.126032 -0.026690 -0.006427 -0.441211 -0.015534 1 0 0 0 0 0 0 498037
-0.003356 -0.000299 0.125967 -0.214970 -0.342437 -0.540936 -0.015565 1 0 0 0 0 0 0 499032
-0.003336 -0.000283 0.125913 0.014993 -0.175153 -0.678163 -0.015597 1 0 0 0 0 0 0 500033
-0.003317 -0.000242 0.125864 0.058773 -0.499300 -0.738408 -0.015628 1 0 0 0 0 0 0 501030
-0.003287 -0.000226 0.125805 -0.091713 -0.206290 -0.624157 -0.015659 1 0 0 0 0 0 0 502039
-0.003259 -0.000204 0.125764 -0.097457 -0.263882 -0.832199 -0.015690 1 0 0 0 0 0 0 503035
-0.003249 -0.000174 0.125708 0.149798 -0.379954 -0.645937 -0.015722 1 0 0 0 0 0 0 504032
-0.003231 -0.000144 0.125668 0.053252 -0.387039 -0.828092 -0.015753 1 0 0 0 0 0 0 505035
-0.003206 -0.000115 0.125603 -0.037696 -0.390102 -0.507316 -0.015797 1 0 0 0 0 0 0 506435
-0.003166 -0.000072 0.125539 -0.262309 -0.582692 -0.485234 -0.015812 1 0 0 0 0 0 0 506920
-0.003166 -0.000046 0.125495 0.231861 -0.388332 -0.727601 -0.015843 1 0 0 0 0 0 0 507929
-0.003137 -0.000005 0.125439 -0.089264 -0.579252 -0.587899 -0.015874 1 0 0 0 0 0 0 508919
-0.003122 0.000016 0.125388 0.055364 -0.331949 -0.629478 -0.015906 1 0 0 0 0 0 0 509927
-0.003107 0.000060 0.125340 0.055256 -0.613603 -0.652100 -0.015937 1 0 0 0 0 0 0 510918
-0.003078 0.000077 0.125282 -0.115378 -0.300969 -0.524794 -0.015968 1 0 0 0 0 0 0 511927
-0.003069 0.000104 0.125219 0.116037 -0.410887 -0.444803 -0.015999 1 0 0 0 0 0 0 512918
-0.003051 0.000132 0.125177 0.016903 -0.434605 -0.687741 -0.016031 1 0 0 0 0 0 0 513927
-0.003021 0.000141 0.125121 -0.147842 -0.196345 -0.528518 -0.016062 1 0 0 0 0 0 0 514918
-0.003011 0.000165 0.125060 0.092112 -0.363243 -0.425927 -0.016093 1 0 0 0 0 0 0 515927
-0.002973 0.000186 0.125008 -0.264755 -0.355939 -0.532540 -0.016124 1 0 0 0 0 0 0 516918
-0.002953 0.000196 0.124959 -0.061323 -0.218974 -0.563349 -0.016156 1 0 0 0 0 0 0 517927
-0.002930 0.000216 0.124921 -0.097062 -0.325641 -0.710873 -0.016187 1 0 0 0 0 0 0 518920
-0.002897 0.000221 0.124867 -0.220532 -0.149526 -0.503706 -0.016218 1 0 0 0 0 0 0 519926
-0.002873 0.000256 0.124817 -0.134815 -0.537242 -0.525424 -0.016250 1 0 0 0 0 0 0 520933
-0.002860 0.000274 0.124768 0.022791 -0.348224 -0.534322 -0.016281 1 0 0 0 0 0 0 521937
-0.002840 0.000297 0.124730 -0.062289 -0.403962 -0.674467 -0.016312 1 0 0 0 0 0 0 522930
-0.002830 0.000308 0.124686 0.049454 -0.261757 -0.592123 -0.016344 1 0 0 0 0 0 0 523937
-0.002810 0.000328 0.124650 -0.053472 -0.362122 -0.686083 -0.016374 1 0 0 0 0 0 0 524917
-0.002800 0.000338 0.124606 0.050208 -0.244381 -0.585975 -0.016406 1 0 0 0 0 0 0 525934
-0.002781 0.000357 0.124570 -0.056500 -0.357155 -0.673347 -0.016437 1 0 0 0 0 0 0 526933
-0.002771 0.000367 0.124526 0.045336 -0.245687 -0.570859 -0.016469 1 0 0 0 0 0 0 527940
-0.002772 0.000390 0.124500 0.199189 -0.423241 -0.785155 -0.016500 1 0 0 0 0 0 0 528934
-0.002772 0.000402 0.124460 0.199130 -0.289647 -0.615044 -0.016530 1 0 0 0 0 0 0 529906
-0.002752 0.000403 0.124436 -0.054226 -0.140760 -0.806968 -0.016562 1 0 0 0 0 0 0 530934
-0.002761 0.000408 0.124406 0.296144 -0.178746 -0.744294 -0.016593 1 0 0 0 0 0 0 531934
-0.002765 0.000411 0.124364 0.263015 -0.148536 -0.577011 -0.016624 1 0 0 0 0 0 0 532904
-0.002748 0.000407 0.124340 -0.020187 -0.068701 -0.780112 -0.016656 1 0 0 0 0 0 0 533936
-0.002758 0.000410 0.124310 0.313491 -0.142769 -0.722314 -0.016687 1 0 0 0 0 0 0 534934
-0.002749 0.000426 0.124279 0.097101 -0.318870 -0.699073 -0.016718 1 0 0 0 0 0 0 535920
-0.002758 0.000419 0.124257 0.311176 -0.049762 -0.813697 -0.016750 1 0 0 0 0 0 0 536935
-0.002749 0.000430 0.124229 0.089026 -0.250574 -0.738560 -0.016781 1 0 0 0 0 0 0 537932
-0.002763 0.000440 0.124198 0.378597 -0.261558 -0.682355 -0.016812 1 0 0 0 0 0 0 538938
-0.002751 0.000440 0.124177 0.060389 -0.137883 -0.810738 -0.016843 1 0 0 0 0 0 0 539934
-0.002764 0.000445 0.124148 0.357179 -0.183433 -0.714737 -0.016875 1 0 0 0 0 0 0 540931
-0.002751 0.000443 0.124128 0.048951 -0.096853 -0.817831 -0.016906 1 0 0 0 0 0 0 541936
-0.002763 0.000446 0.124100 0.351408 -0.162872 -0.711657 -0.016937 1 0 0 0 0 0 0 542933
-0.002755 0.000462 0.124070 0.118561 -0.334393 -0.669769 -0.016968 1 0 0 0 0 0 0 543933
-0.002765 0.000456 0.124048 0.324028 -0.063630 -0.777708 -0.017000 1 0 0 0 0 0 0 544933
-0.002750 0.000448 0.124031 0.025836 -0.015492 -0.841111 -0.017031 1 0 0 0 0 0 0 545933
-0.002762 0.000449 0.124003 0.339063 -0.120340 -0.709455 -0.017062 1 0 0 0 0 0 0 546931
-0.002748 0.000444 0.123984 0.040535 -0.065730 -0.798625 -0.017093 1 0 0 0 0 0 0 547930
-0.002747 0.000461 0.123966 0.172978 -0.335548 -0.829545 -0.017124 1 0 0 0 0 0 0 548922
-0.002740 0.000450 0.123940 0.110421 -0.008095 -0.709698 -0.017156 1 0 0 0 0 0 0 549932
-0.002742 0.000464 0.123920 0.224295 -0.290450 -0.779443 -0.017187 1 0 0 0 0 0 0 550931
-0.002737 0.000452 0.123892 0.138301 0.015784 -0.684640 -0.017218 1 0 0 0 0 0 0 551930
-0.002740 0.000464 0.123872 0.238732 -0.278505 -0.764382 -0.017250 1 0 0 0 0 0 0 552935
-0.002755 0.000457 0.123854 0.406175 -0.040013 -0.801485 -0.017281 1 0 0 0 0 0 0 553934
-0.002743 0.000448 0.123838 0.069952 -0.004983 -0.828061 -0.017312 1 0 0 0 0 0 0 554927
-0.002756 0.000448 0.123811 0.361861 -0.115926 -0.682023 -0.017343 1 0 0 0 0 0 0 555921
-0.002762 0.000449 0.123801 0.313559 -0.125961 -0.894228 -0.017375 1 0 0 0 0 0 0 556931
-0.002766 0.000449 0.123797 0.267923 -0.126277 -0.997045 -0.017406 1 0 0 0 0 0 0 557933
-0.002767 0.000449 0.123765 0.228378 -0.124158 -0.625194 -0.017437 1 0 0 0 0 0 0 558922
-0.002767 0.000449 0.123754 0.224727 -0.125189 -0.857899 -0.017468 1 0 0 0 0 0 0 559921
-0.002768 0.000449 0.123750 0.221940 -0.125706 -0.978036 -0.017500 1 0 0 0 0 0 0 560928
-0.002781 0.000435 0.123738 0.393881 0.061474 -0.882958 -0.017531 1 0 0 0 0 0 0 561935
-0.002774 0.000441 0.123713 0.139298 -0.195951 -0.706603 -0.017561 1 0 0 0 0 0 0 562904
-0.002783 0.000431 0.123693 0.338738 0.009491 -0.752871 -0.017593 1 0 0 0 0 0 0 563903
-0.002789 0.000426 0.123687 0.299772 -0.038270 -0.921150 -0.017625 1 0 0 0 0 0 0 564933
-0.002804 0.000409 0.123673 0.439050 0.110246 -0.854346 -0.017655 1 0 0 0 0 0 0 565902
-0.002818 0.000419 0.123658 0.426821 -0.229248 -0.817640 -0.017687 1 0 0 0 0 0 0 566931
-0.002805 0.000420 0.123643 0.082252 -0.136693 -0.814877 -0.017718 1 0 0 0 0 0 0 567930
-0.002812 0.000406 0.123627 0.305622 0.062694 -0.798986 -0.017750 1 0 0 0 0 0 0 568931
-0.002815 0.000399 0.123621 0.286497 -0.006089 -0.932991 -0.017782 1 0 0 0 0 0 0 569980
-0.002830 0.000381 0.123608 0.436647 0.129927 -0.852667 -0.017814 1 0 0 0 0 0 0 570989
-0.002843 0.000391 0.123593 0.430156 -0.215799 -0.811127 -0.017846 1 0 0 0 0 0 0 571998
-0.002863 0.000382 0.123577 0.522693 -0.000729 -0.791843 -0.017876 1 0 0 0 0 0 0 572984
-0.002854 0.000373 0.123562 0.148202 0.023312 -0.797630 -0.017908 1 0 0 0 0 0 0 574000
-0.002854 0.000387 0.123546 0.246114 -0.280187 -0.786221 -0.017939 1 0 0 0 0 0 0 574984
-0.002868 0.000380 0.123529 0.427220 -0.034359 -0.777562 -0.017970 1 0 0 0 0 0 0 575997
-0.002875 0.000376 0.123523 0.360804 -0.055228 -0.915218 -0.018001 1 0 0 0 0 0 0 576982
-0.002879 0.000375 0.123521 0.310679 -0.079990 -0.979148 -0.018033 1 0 0 0 0 0 0 577998
-0.002894 0.000360 0.123510 0.457376 0.093144 -0.861204 -0.018064 1 0 0 0 0 0 0 578983
-0.002901 0.000352 0.123506 0.379066 0.014711 -0.946659 -0.018096 1 0 0 0 0 0 0 579999
-0.002918 0.000334 0.123493 0.497632 0.145964 -0.847459 -0.018126 1 0 0 0 0 0 0 580982
-0.002932 0.000344 0.123478 0.475633 -0.201763 -0.799380 -0.018158 1 0 0 0 0 0 0 582000
-0.002952 0.000335 0.123462 0.560321 0.011962 -0.777355 -0.018189 1 0 0 0 0 0 0 582982
-0.002962 0.000330 0.123457 0.442494 -0.025745 -0.910550 -0.018220 1 0 0 0 0 0 0 583997
-0.002968 0.000328 0.123455 0.366361 -0.058981 -0.972847 -0.018251 1 0 0 0 0 0 0 584980
-0.002983 0.000313 0.123443 0.499788 0.109678 -0.854032 -0.018283 1 0 0 0 0 0 0 586001
-0.002972 0.000301 0.123429 0.154897 0.090651 -0.811511 -0.018315 1 0 0 0 0 0 0 587013
-0.002966 0.000294 0.123425 0.197061 0.010599 -0.922773 -0.018346 1 0 0 0 0 0 0 588001
-0.002976 0.000277 0.123412 0.411953 0.150242 -0.832248 -0.018376 1 0 0 0 0 0 0 588983
-0.002987 0.000287 0.123397 0.441873 -0.192064 -0.787440 -0.018406 1 0 0 0 0 0 0 589926
-0.003006 0.000278 0.123381 0.552755 0.024238 -0.766202 -0.018437 1 0 0 0 0 0 0 590915
-0.003015 0.000274 0.123375 0.448323 -0.011915 -0.899890 -0.018468 1 0 0 0 0 0 0 591925
-0.003020 0.000272 0.123373 0.378888 -0.044350 -0.962330 -0.018499 1 0 0 0 0 0 0 592917
-0.003035 0.000257 0.123362 0.515458 0.124484 -0.843209 -0.018531 1 0 0 0 0 0 0 593924
-0.003043 0.000249 0.123358 0.432665 0.044473 -0.928682 -0.018562 1 0 0 0 0 0 0 594915
-0.003060 0.000231 0.123345 0.548593 0.174516 -0.828877 -0.018593 1 0 0 0 0 0 0 595925
-0.003069 0.000222 0.123341 0.454009 0.073708 -0.922418 -0.018625 1 0 0 0 0 0 0 596931
-0.003073 0.000218 0.123339 0.390609 0.006746 -0.969452 -0.018656 1 0 0 0 0 0 0 597936
-0.003088 0.000202 0.123328 0.530242 0.157964 -0.844479 -0.018688 1 0 0 0 0 0 0 598955
-0.003096 0.000194 0.123324 0.449283 0.069331 -0.928047 -0.018718 1 0 0 0 0 0 0 599933
-0.003113 0.000175 0.123312 0.565988 0.194924 -0.827291 -0.018750 1 0 0 0 0 0 0 600931
-0.003122 0.000166 0.123307 0.472004 0.092080 -0.920683 -0.018780 1 0 0 0 0 0 0 601915
-0.003139 0.000148 0.123295 0.581878 0.210362 -0.823404 -0.018812 1 0 0 0 0 0 0 602924
-0.003148 0.000139 0.123291 0.484530 0.103949 -0.918198 -0.018844 1 0 0 0 0 0 0 603935
-0.003171 0.000139 0.123268 0.664278 -0.026778 -0.680071 -0.018874 1 0 0 0 0 0 0 604918
-0.003182 0.000139 0.123259 0.540581 -0.040164 -0.849298 -0.018906 1 0 0 0 0 0 0 605934
-0.003188 0.000139 0.123257 0.455478 -0.041689 -0.935512 -0.018937 1 0 0 0 0 0 0 606928
-0.003204 0.000125 0.123245 0.582845 0.144117 -0.825092 -0.018968 1 0 0 0 0 0 0 607920
-0.003212 0.000118 0.123240 0.495973 0.073354 -0.914372 -0.018999 1 0 0 0 0 0 0 608919
-0.003229 0.000100 0.123228 0.609323 0.207619 -0.815142 -0.019031 1 0 0 0 0 0 0 609923
-0.003238 0.000091 0.123224 0.514079 0.109520 -0.909470 -0.019062 1 0 0 0 0 0 0 610919
-0.003255 0.000073 0.123211 0.622981 0.229872 -0.811998 -0.019093 1 0 0 0 0 0 0 611903
-0.003277 0.000050 0.123196 0.698124 0.310746 -0.762231 -0.019124 1 0 0 0 0 0 0 612903
-0.003288 0.000038 0.123191 0.569592 0.171228 -0.885854 -0.019156 1 0 0 0 0 0 0 613923
-0.003307 0.000019 0.123178 0.659980 0.269261 -0.799707 -0.019187 1 0 0 0 0 0 0 614922
-0.003316 0.000009 0.123173 0.553250 0.153161 -0.899108 -0.019218 1 0 0 0 0 0 0 615924
-0.003334 -0.000010 0.123161 0.656109 0.264266 -0.803080 -0.019249 1 0 0 0 0 0 0 616918
-0.003343 -0.000020 0.123156 0.555967 0.154967 -0.898995 -0.019281 1 0 0 0 0 0 0 617922
-0.003361 -0.000038 0.123144 0.662094 0.269426 -0.801587 -0.019312 1 0 0 0 0 0 0 618920
-0.003382 -0.000062 0.123128 0.735917 0.347420 -0.751732 -0.019343 1 0 0 0 0 0 0 619919
-0.003393 -0.000073 0.123123 0.607130 0.206880 -0.875746 -0.019374 1 0 0 0 0 0 0 620920
-0.003399 -0.000079 0.123121 0.524968 0.118682 -0.934784 -0.019406 1 0 0 0 0 0 0 621920
-0.003415 -0.000096 0.123109 0.653955 0.258175 -0.812524 -0.019437 1 0 0 0 0 0 0 622917
-0.003436 -0.000118 0.123094 0.740944 0.350223 -0.752672 -0.019468 1 0 0 0 0 0 0 623917
-0.003446 -0.000129 0.123089 0.619190 0.217092 -0.873287 -0.019499 1 0 0 0 0 0 0 624917
-0.003465 -0.000149 0.123076 0.712534 0.317842 -0.785282 -0.019531 1 0 0 0 0 0 0 625919
-0.003479 -0.000140 0.123061 0.679387 -0.043770 -0.743957 -0.019562 1 0 0 0 0 0 0 626918
-0.003500 -0.000150 0.123045 0.757521 0.161803 -0.721072 -0.019593 1 0 0 0 0 0 0 627918
-0.003510 -0.000154 0.123039 0.638473 0.121981 -0.855827 -0.019624 1 0 0 0 0 0 0 628917
-0.003516 -0.000157 0.123037 0.561787 0.087730 -0.918700 -0.019656 1 0 0 0 0 0 0 629921
-0.003531 -0.000172 0.123025 0.693174 0.254249 -0.797288 -0.019687 1 0 0 0 0 0 0 630918
-0.003539 -0.000179 0.123021 0.609780 0.174894 -0.883760 -0.019718 1 0 0 0 0 0 0 631919
-0.003556 -0.000197 0.123009 0.723933 0.303921 -0.782026 -0.019749 1 0 0 0 0 0 0 632917
-0.003565 -0.000206 0.123004 0.630383 0.204397 -0.876684 -0.019781 1 0 0 0 0 0 0 633920
-0.003582 -0.000224 0.122992 0.739165 0.323131 -0.777855 -0.019812 1 0 0 0 0 0 0 634919
-0.003591 -0.000233 0.122987 0.642994 0.218531 -0.873650 -0.019843 1 0 0 0 0 0 0 635920
-0.003608 -0.000252 0.122975 0.750360 0.334652 -0.775078 -0.019874 1 0 0 0 0 0 0 636917
-0.003617 -0.000261 0.122970 0.653630 0.228880 -0.871205 -0.019908 1 0 0 0 0 0 0 638001
-0.003634 -0.000280 0.122958 0.760631 0.344314 -0.772575 -0.019939 1 0 0 0 0 0 0 639005
-0.003643 -0.000289 0.122953 0.663750 0.238294 -0.868657 -0.019971 1 0 0 0 0 0 0 640002
-0.003647 -0.000294 0.122952 0.599292 0.168859 -0.916650 -0.020002 1 0 0 0 0 0 0 641004
-0.003668 -0.000291 0.122930 0.807976 0.069515 -0.648626 -0.020033 1 0 0 0 0 0 0 642001
-0.003678 -0.000290 0.122922 0.703062 0.075530 -0.807226 -0.020065 1 0 0 0 0 0 0 643007
-0.003684 -0.000289 0.122919 0.627607 0.083875 -0.889444 -0.020095 1 0 0 0 0 0 0 643975
-0.003699 -0.000303 0.122907 0.758326 0.273141 -0.775206 -0.020126 1 0 0 0 0 0 0 644976
-0.003707 -0.000310 0.122903 0.675100 0.205932 -0.864960 -0.020158 1 0 0 0 0 0 0 646014
-0.003724 -0.000327 0.122890 0.788804 0.340638 -0.763596 -0.020189 1 0 0 0 0 0 0 646997
-0.003733 -0.000336 0.122886 0.695671 0.244528 -0.858993 -0.020221 1 0 0 0 0 0 0 648004
-0.003737 -0.000340 0.122884 0.633103 0.180077 -0.906674 -0.020251 1 0 0 0 0 0 0 648971
-0.003752 -0.000356 0.122873 0.771157 0.330682 -0.778711 -0.020282 1 0 0 0 0 0 0 649972
-0.003760 -0.000364 0.122868 0.692050 0.244141 -0.863629 -0.020313 1 0 0 0 0 0 0 650972
-0.003764 -0.000368 0.122867 0.636784 0.184647 -0.907559 -0.020345 1 0 0 0 0 0 0 651982
-0.003779 -0.000384 0.122855 0.778492 0.337672 -0.778110 -0.020377 1 0 0 0 0 0 0 652996
-0.003786 -0.000392 0.122851 0.701300 0.252470 -0.862582 -0.020407 1 0 0 0 0 0 0 653981
-0.003790 -0.000396 0.122850 0.647010 0.193631 -0.906332 -0.020439 1 0 0 0 0 0 0 654979
-0.003792 -0.000398 0.122849 0.618253 0.162633 -0.924052 -0.020470 1 0 0 0 0 0 0 655996
-0.003806 -0.000413 0.122838 0.774812 0.331320 -0.783968 -0.020501 1 0 0 0 0 0 0 656978
-0.003813 -0.000420 0.122834 0.705483 0.254224 -0.864743 -0.020533 1 0 0 0 0 0 0 657998
-0.003816 -0.000424 0.122833 0.655171 0.199490 -0.907131 -0.020564 1 0 0 0 0 0 0 658979
-0.003831 -0.000440 0.122821 0.799240 0.354753 -0.776874 -0.020595 1 0 0 0 0 0 0 659996
-0.003838 -0.000447 0.122817 0.723451 0.270872 -0.861271 -0.020626 1 0 0 0 0 0 0 660981
-0.003842 -0.000451 0.122816 0.669820 0.212703 -0.904920 -0.020656 1 0 0 0 0 0 0 661924
-0.003844 -0.000453 0.122815 0.641415 0.182044 -0.922576 -0.020687 1 0 0 0 0 0 0 662913
-0.003858 -0.000468 0.122804 0.798029 0.350773 -0.782233 -0.020718 1 0 0 0 0 0 0 663923
-0.003865 -0.000476 0.122800 0.728915 0.273918 -0.863082 -0.020749 1 0 0 0 0 0 0 664914
-0.003869 -0.000479 0.122799 0.678752 0.219303 -0.905544 -0.020781 1 0 0 0 0 0 0 665922
-0.003870 -0.000481 0.122798 0.652067 0.190417 -0.922754 -0.020812 1 0 0 0 0 0 0 666914
-0.003871 -0.000482 0.122798 0.638819 0.175911 -0.929884 -0.020843 1 0 0 0 0 0 0 667922
-0.003885 -0.000496 0.122787 0.803223 0.352802 -0.785507 -0.020874 1 0 0 0 0 0 0 668912
-0.003891 -0.000503 0.122783 0.738216 0.280182 -0.865049 -0.020906 1 0 0 0 0 0 0 669923
-0.003895 -0.000507 0.122781 0.690100 0.227683 -0.907033 -0.020936 1 0 0 0 0 0 0 670908
-0.003897 -0.000509 0.122781 0.664478 0.199875 -0.924094 -0.020968 1 0 0 0 0 0 0 671924
-0.003897 -0.000510 0.122781 0.651763 0.185882 -0.931160 -0.021000 1 0 0 0 0 0 0 672929
-0.003898 -0.000510 0.122781 0.645759 0.178991 -0.934535 -0.021030 1 0 0 0 0 0 0 673910
-0.003898 -0.000510 0.122781 0.643220 0.175669 -0.936651 -0.021062 1 0 0 0 0 0 0 674913
-0.003911 -0.000524 0.122770 0.813001 0.358155 -0.790308 -0.021092 1 0 0 0 0 0 0 675900
-0.003918 -0.000531 0.122766 0.750822 0.288427 -0.869263 -0.021124 1 0 0 0 0 0 0 676907
-0.003921 -0.000535 0.122764 0.704169 0.237412 -0.911090 -0.021156 1 0 0 0 0 0 0 677928
-0.003923 -0.000537 0.122764 0.679248 0.210321 -0.928043 -0.021187 1 0 0 0 0 0 0 678922
-0.003923 -0.000537 0.122764 0.666907 0.196712 -0.935082 -0.021218 1 0 0 0 0 0 0 679934
-0.003924 -0.000538 0.122764 0.661104 0.190019 -0.938470 -0.021250 1 0 0 0 0 0 0 680930
-0.003937 -0.000552 0.122752 0.829192 0.370760 -0.792437 -0.021281 1 0 0 0 0 0 0 681924
-0.003944 -0.000559 0.122748 0.766247 0.300266 -0.871562 -0.021311 1 0 0 0 0 0 0 682899
-0.003947 -0.000562 0.122747 0.719232 0.248866 -0.913468 -0.021343 1 0 0 0 0 0 0 683930
-0.003949 -0.000564 0.122747 0.694135 0.221602 -0.930455 -0.021375 1 0 0 0 0 0 0 684928
-0.003950 -0.000565 0.122746 0.681697 0.207901 -0.937481 -0.021406 1 0 0 0 0 0 0 685930
-0.003950 -0.000566 0.122746 0.675879 0.201160 -0.940864 -0.021437 1 0 0 0 0 0 0 686929
-0.003950 -0.000566 0.122746 0.673403 0.197935 -0.942918 -0.021468 1 0 0 0 0 0 0 687908
-0.003950 -0.000566 0.122746 0.672665 0.196460 -0.944571 -0.021500 1 0 0 0 0 0 0 688929
-0.003950 -0.000566 0.122746 0.672773 0.195858 -0.946030 -0.021531 1 0 0 0 0 0 0 689926
-0.003950 -0.000566 0.122746 0.673311 0.195713 -0.947446 -0.021562 1 0 0 0 0 0 0 690931
-0.003950 -0.000566 0.122746 0.674065 0.195770 -0.948817 -0.021593 1 0 0 0 0 0 0 691929
-0.003950 -0.000566 0.122746 0.674907 0.195920 -0.950162 -0.021624 1 0 0 0 0 0 0 692900
-0.003950 -0.000566 0.122746 0.675858 0.196169 -0.951580 -0.021656 1 0 0 0 0 0 0 693930
-0.003950 -0.000566 0.122746 0.676809 0.196430 -0.952944 -0.021687 1 0 0 0 0 0 0 694927
-0.003950 -0.000566 0.122746 0.677759 0.196686 -0.954319 -0.021718 1 0 0 0 0 0 0 695928
-0.003950 -0.000566 0.122746 0.678731 0.196967 -0.955692 -0.021750 1 0 0 0 0 0 0 696928
-0.003950 -0.000566 0.122746 0.679707 0.197250 -0.957067 -0.021781 1 0 0 0 0 0 0 697929
-0.003950 -0.000566 0.122746 0.680682 0.197533 -0.958438 -0.021812 1 0 0 0 0 0 0 698928
-0.003950 -0.000566 0.122746 0.681621 0.197799 -0.959779 -0.021842 1 0 0 0 0 0 0 699899
-0.003950 -0.000566 0.122746 0.682602 0.198089 -0.961144 -0.021874 1 0 0 0 0 0 0 700898
-0.003950 -0.000566 0.122746 0.683587 0.198370 -0.962547 -0.021905 1 0 0 0 0 0 0 701915
-0.003950 -0.000566 0.122746 0.684580 0.198663 -0.963929 -0.021937 1 0 0 0 0 0 0 702926
-0.003950 -0.000566 0.122746 0.685561 0.198936 -0.965298 -0.021968 1 0 0 0 0 0 0 703928
-0.003950 -0.000566 0.122746 0.686526 0.199221 -0.966685 -0.022000 1 0 0 0 0 0 0 704929
-0.003950 -0.000566 0.122746 0.687508 0.199513 -0.968053 -0.022031 1 0 0 0 0 0 0 705929
-0.003950 -0.000566 0.122746 0.688474 0.199788 -0.969429 -0.022062 1 0 0 0 0 0 0 706927
-0.003950 -0.000566 0.122746 0.689457 0.200079 -0.970796 -0.022093 1 0 0 0 0 0 0 707927
-0.003950 -0.000566 0.122746 0.690428 0.200342 -0.972169 -0.022125 1 0 0 0 0 0 0 708927
-0.003950 -0.000566 0.122746 0.691408 0.200643 -0.973542 -0.022156 1 0 0 0 0 0 0 709927
-0.003956 -0.000547 0.122736 0.763633 -0.047525 -0.834578 -0.022187 1 0 0 0 0 0 0 710927
-0.003959 -0.000538 0.122732 0.739819 0.046587 -0.909263 -0.022218 1 0 0 0 0 0 0 711918
-0.003960 -0.000533 0.122731 0.721121 0.115319 -0.948841 -0.022249 1 0 0 0 0 0 0 712916
-0.003961 -0.000531 0.122730 0.711115 0.151885 -0.964973 -0.022281 1 0 0 0 0 0 0 713931
-0.003961 -0.000530 0.122730 0.706312 0.170474 -0.971688 -0.022312 1 0 0 0 0 0 0 714937
-0.003961 -0.000529 0.122730 0.704301 0.179908 -0.974948 -0.022344 1 0 0 0 0 0 0 715938
-0.003961 -0.000529 0.122730 0.703772 0.184764 -0.976985 -0.022375 1 0 0 0 0 0 0 716936
-0.003961 -0.000529 0.122730 0.703992 0.187321 -0.978581 -0.022406 1 0 0 0 0 0 0 717937
-0.003962 -0.000529 0.122730 0.704582 0.188716 -0.980033 -0.022437 1 0 0 0 0 0 0 718936
-0.003962 -0.000529 0.122730 0.705373 0.189562 -0.981432 -0.022469 1 0 0 0 0 0 0 719942
-0.003962 -0.000529 0.122730 0.706247 0.190106 -0.982799 -0.022500 1 0 0 0 0 0 0 720935
-0.003962 -0.000529 0.122730 0.707182 0.190520 -0.984182 -0.022531 1 0 0 0 0 0 0 721937
-0.003962 -0.000529 0.122730 0.708141 0.190855 -0.985543 -0.022562 1 0 0 0 0 0 0 722937
-0.003962 -0.000529 0.122730 0.709097 0.191150 -0.986891 -0.022594 1 0 0 0 0 0 0 723934
-0.003962 -0.000529 0.122730 0.710074 0.191429 -0.988264 -0.022625 1 0 0 0 0 0 0 724936
-0.003942 -0.000533 0.122721 0.449076 0.252872 -0.863581 -0.022658 1 0 0 0 0 0 0 725997
-0.003932 -0.000536 0.122717 0.550322 0.230485 -0.930738 -0.022689 1 0 0 0 0 0 0 726978
-0.003927 -0.000537 0.122716 0.623397 0.213914 -0.966465 -0.022720 1 0 0 0 0 0 0 727995
-0.003925 -0.000538 0.122716 0.662179 0.205142 -0.981042 -0.022751 1 0 0 0 0 0 0 728976
-0.003924 -0.000538 0.122716 0.682104 0.200809 -0.987211 -0.022783 1 0 0 0 0 0 0 729993
-0.003923 -0.000538 0.122715 0.692493 0.198755 -0.990254 -0.022814 1 0 0 0 0 0 0 730978
-0.003903 -0.000543 0.122706 0.436172 0.259001 -0.865919 -0.022845 1 0 0 0 0 0 0 731995
-0.003894 -0.000545 0.122703 0.539664 0.236041 -0.933375 -0.022876 1 0 0 0 0 0 0 732979
-0.003889 -0.000546 0.122701 0.613763 0.219172 -0.969098 -0.022906 1 0 0 0 0 0 0 733921
-0.003886 -0.000547 0.122701 0.653099 0.210258 -0.983708 -0.022937 1 0 0 0 0 0 0 734911
-0.003885 -0.000547 0.122701 0.673273 0.205860 -0.989870 -0.022968 1 0 0 0 0 0 0 735920
-0.003865 -0.000552 0.122691 0.421875 0.264882 -0.866450 -0.022999 1 0 0 0 0 0 0 736911
-0.003855 -0.000554 0.122688 0.527689 0.241372 -0.934378 -0.023030 1 0 0 0 0 0 0 737912
-0.003850 -0.000555 0.122687 0.603002 0.224235 -0.970344 -0.023062 1 0 0 0 0 0 0 738920
-0.003848 -0.000556 0.122686 0.642896 0.215197 -0.985022 -0.023093 1 0 0 0 0 0 0 739911
-0.003827 -0.000561 0.122677 0.401531 0.271796 -0.864565 -0.023124 1 0 0 0 0 0 0 740911
-0.003817 -0.000563 0.122673 0.512213 0.247096 -0.933670 -0.023156 1 0 0 0 0 0 0 741920
-0.003824 -0.000578 0.122661 0.760882 0.413681 -0.821751 -0.023187 1 0 0 0 0 0 0 742928
-0.003828 -0.000586 0.122657 0.739916 0.335575 -0.913959 -0.023218 1 0 0 0 0 0 0 743931
-0.003811 -0.000594 0.122646 0.452174 0.341344 -0.833732 -0.023249 1 0 0 0 0 0 0 744926
-0.003802 -0.000598 0.122642 0.537469 0.289547 -0.918430 -0.023281 1 0 0 0 0 0 0 745919
-0.003798 -0.000600 0.122640 0.602107 0.258093 -0.960421 -0.023312 1 0 0 0 0 0 0 746911
-0.003796 -0.000602 0.122640 0.636580 0.241855 -0.977251 -0.023343 1 0 0 0 0 0 0 747917
-0.003795 -0.000602 0.122640 0.654252 0.233802 -0.984154 -0.023374 1 0 0 0 0 0 0 748911
-0.003775 -0.000607 0.122630 0.401847 0.290925 -0.860561 -0.023406 1 0 0 0 0 0 0 749921
-0.003765 -0.000609 0.122627 0.506767 0.266580 -0.928755 -0.023437 1 0 0 0 0 0 0 750927
-0.003760 -0.000611 0.122626 0.581567 0.249058 -0.964795 -0.023468 1 0 0 0 0 0 0 751921
-0.003758 -0.000611 0.122625 0.621224 0.239813 -0.979493 -0.023499 1 0 0 0 0 0 0 752919
-0.003756 -0.000612 0.122625 0.641503 0.235261 -0.985642 -0.023530 1 0 0 0 0 0 0 753917
-0.003736 -0.000616 0.122616 0.390469 0.294109 -0.861601 -0.023562 1 0 0 0 0 0 0 754914
-0.003726 -0.000619 0.122612 0.495941 0.270691 -0.929756 -0.023593 1 0 0 0 0 0 0 755916
-0.003721 -0.000620 0.122611 0.571027 0.253615 -0.965803 -0.023624 1 0 0 0 0 0 0 756915
-0.003719 -0.000620 0.122611 0.610803 0.244598 -0.980498 -0.023656 1 0 0 0 0 0 0 757918
-0.003718 -0.000621 0.122610 0.631152 0.240164 -0.986626 -0.023687 1 0 0 0 0 0 0 758913
-0.003717 -0.000621 0.122610 0.641711 0.238080 -0.989652 -0.023718 1 0 0 0 0 0 0 759908
-0.003697 -0.000626 0.122601 0.385889 0.298171 -0.864337 -0.023749 1 0 0 0 0 0 0 760916
-0.003687 -0.000628 0.122598 0.488847 0.275397 -0.932163 -0.023781 1 0 0 0 0 0 0 761920
-0.003683 -0.000629 0.122596 0.562674 0.258659 -0.968089 -0.023812 1 0 0 0 0 0 0 762919
-0.003680 -0.000630 0.122596 0.601807 0.249818 -0.982737 -0.023843 1 0 0 0 0 0 0 763915
-0.003679 -0.000630 0.122596 0.621834 0.245456 -0.988853 -0.023874 1 0 0 0 0 0 0 764913
-0.003678 -0.000630 0.122596 0.632221 0.243417 -0.991880 -0.023905 1 0 0 0 0 0 0 765917
-0.003678 -0.000630 0.122596 0.637816 0.242550 -0.993770 -0.023937 1 0 0 0 0 0 0 766914
-0.003658 -0.000635 0.122586 0.379575 0.303248 -0.867868 -0.023968 1 0 0 0 0 0 0 767914
-0.003649 -0.000637 0.122583 0.481180 0.280802 -0.935620 -0.023999 1 0 0 0 0 0 0 768914
-0.003644 -0.000638 0.122582 0.554323 0.264231 -0.971528 -0.024030 1 0 0 0 0 0 0 769916
-0.003641 -0.000639 0.122581 0.593101 0.255477 -0.986153 -0.024062 1 0 0 0 0 0 0 770914
-0.003640 -0.000639 0.122581 0.612955 0.251158 -0.992271 -0.024093 1 0 0 0 0 0 0 771916
-0.003640 -0.000639 0.122581 0.623250 0.249150 -0.995273 -0.024124 1 0 0 0 0 0 0 772916
-0.003620 -0.000644 0.122571 0.367407 0.309257 -0.869584 -0.024155 1 0 0 0 0 0 0 773915
-0.003610 -0.000646 0.122568 0.470061 0.286549 -0.937531 -0.024187 1 0 0 0 0 0 0 774916
-0.003605 -0.000647 0.122567 0.543705 0.269836 -0.973498 -0.024217 1 0 0 0 0 0 0 775897
-0.003603 -0.000648 0.122566 0.582761 0.261034 -0.988167 -0.024249 1 0 0 0 0 0 0 776915
-0.003614 -0.000662 0.122555 0.774051 0.441110 -0.845994 -0.024280 1 0 0 0 0 0 0 777916
-0.003620 -0.000669 0.122551 0.722277 0.370547 -0.926229 -0.024312 1 0 0 0 0 0 0 778913
-0.003623 -0.000673 0.122550 0.680806 0.319099 -0.968334 -0.024343 1 0 0 0 0 0 0 779914
-0.003625 -0.000674 0.122549 0.658441 0.291827 -0.985319 -0.024374 1 0 0 0 0 0 0 780912
-0.003606 -0.000680 0.122540 0.385955 0.339074 -0.864531 -0.024405 1 0 0 0 0 0 0 781897
-0.003597 -0.000683 0.122536 0.480118 0.309975 -0.934320 -0.024436 1 0 0 0 0 0 0 782896
-0.003592 -0.000684 0.122535 0.549498 0.290098 -0.970964 -0.024468 1 0 0 0 0 0 0 783916
-0.003590 -0.000685 0.122535 0.586369 0.279682 -0.985818 -0.024499 1 0 0 0 0 0 0 784910
-0.003589 -0.000685 0.122534 0.605328 0.274589 -0.992107 -0.024533 1 0 0 0 0 0 0 785999
-0.003588 -0.000685 0.122534 0.615145 0.272174 -0.995152 -0.024565 1 0 0 0 0 0 0 787024
-0.003569 -0.000690 0.122525 0.359122 0.332028 -0.869142 -0.024596 1 0 0 0 0 0 0 788007
-0.003559 -0.000692 0.122521 0.461450 0.309294 -0.937154 -0.024627 1 0 0 0 0 0 0 788992
-0.003554 -0.000693 0.122520 0.534910 0.292594 -0.973134 -0.024657 1 0 0 0 0 0 0 789969
-0.003552 -0.000694 0.122520 0.573839 0.283785 -0.987775 -0.024688 1 0 0 0 0 0 0 790969
-0.003550 -0.000694 0.122520 0.593739 0.279467 -0.993876 -0.024720 1 0 0 0 0 0 0 791966
-0.003550 -0.000694 0.122520 0.604038 0.277454 -0.996852 -0.024751 1 0 0 0 0 0 0 792967
-0.003549 -0.000695 0.122520 0.609590 0.276622 -0.998768 -0.024783 1 0 0 0 0 0 0 793999
-0.003530 -0.000699 0.122510 0.351498 0.337252 -0.872175 -0.024814 1 0 0 0 0 0 0 794990
-0.003520 -0.000701 0.122507 0.452657 0.314957 -0.940098 -0.024845 1 0 0 0 0 0 0 795968
-0.003515 -0.000703 0.122505 0.525543 0.298480 -0.976123 -0.024877 1 0 0 0 0 0 0 796997
-0.003513 -0.000703 0.122505 0.564167 0.289779 -0.990743 -0.024908 1 0 0 0 0 0 0 797993
-0.003512 -0.000703 0.122505 0.583909 0.285494 -0.996817 -0.024939 1 0 0 0 0 0 0 798976
-0.003511 -0.000704 0.122505 0.594130 0.283529 -0.999798 -0.024970 1 0 0 0 0 0 0 799992
-0.003511 -0.000704 0.122505 0.599570 0.282699 -1.001643 -0.025001 1 0 0 0 0 0 0 800976
-0.003511 -0.000704 0.122505 0.602696 0.282484 -1.003127 -0.025033 1 0 0 0 0 0 0 801991
-0.003511 -0.000704 0.122505 0.604603 0.282529 -1.004441 -0.025064 1 0 0 0 0 0 0 802975
-0.003491 -0.000708 0.122495 0.344775 0.343598 -0.877486 -0.025095 1 0 0 0 0 0 0 803989
-0.003482 -0.000711 0.122492 0.444946 0.321568 -0.945439 -0.025127 1 0 0 0 0 0 0 804991
-0.003477 -0.000712 0.122491 0.517230 0.305189 -0.981328 -0.025155 1 0 0 0 0 0 0 805910
-0.003474 -0.000712 0.122490 0.555606 0.296545 -0.995971 -0.025187 1 0 0 0 0 0 0 806917
-0.003473 -0.000713 0.122490 0.575190 0.292323 -1.002037 -0.025218 1 0 0 0 0 0 0 807908
-0.003473 -0.000713 0.122490 0.585350 0.290360 -1.005007 -0.025249 1 0 0 0 0 0 0 808918
-0.003472 -0.000713 0.122490 0.590745 0.289556 -1.006852 -0.025280 1 0 0 0 0 0 0 809910
-0.003472 -0.000713 0.122490 0.593824 0.289328 -1.008313 -0.025312 1 0 0 0 0 0 0 810917
-0.003472 -0.000713 0.122490 0.595703 0.289380 -1.009624 -0.025343 1 0 0 0 0 0 0 811909
-0.003472 -0.000713 0.122490 0.597034 0.289606 -1.010911 -0.025374 1 0 0 0 0 0 0 812917
-0.003477 -0.000694 0.122480 0.669931 0.040443 -0.872059 -0.025405 1 0 0 0 0 0 0 813908
-0.003480 -0.000685 0.122476 0.645792 0.134208 -0.946144 -0.025437 1 0 0 0 0 0 0 814917
-0.003482 -0.000680 0.122475 0.626912 0.202769 -0.985316 -0.025468 1 0 0 0 0 0 0 815925
-0.003482 -0.000678 0.122474 0.616746 0.239255 -1.001162 -0.025500 1 0 0 0 0 0 0 816931
-0.003483 -0.000677 0.122474 0.611796 0.257842 -1.007673 -0.025531 1 0 0 0 0 0 0 817933
-0.003483 -0.000676 0.122474 0.609591 0.267312 -1.010773 -0.025562 1 0 0 0 0 0 0 818919
-0.003483 -0.000676 0.122474 0.608836 0.272206 -1.012672 -0.025593 1 0 0 0 0 0 0 819921
-0.003483 -0.000676 0.122474 0.608817 0.274810 -1.014131 -0.025624 1 0 0 0 0 0 0 820912
-0.003483 -0.000676 0.122474 0.609195 0.276298 -1.015447 -0.025655 1 0 0 0 0 0 0 821908
-0.003483 -0.000676 0.122474 0.609756 0.277203 -1.016734 -0.025687 1 0 0 0 0 0 0 822929
-0.003483 -0.000676 0.122474 0.610380 0.277824 -1.017963 -0.025718 1 0 0 0 0 0 0 823909
-0.003483 -0.000676 0.122474 0.611079 0.278310 -1.019226 -0.025750 1 0 0 0 0 0 0 824928
-0.003464 -0.000680 0.122464 0.350518 0.339625 -0.892028 -0.025781 1 0 0 0 0 0 0 825924
-0.003454 -0.000683 0.122461 0.450201 0.317692 -0.959961 -0.025812 1 0 0 0 0 0 0 826918
-0.003449 -0.000684 0.122460 0.522299 0.301400 -0.995910 -0.025842 1 0 0 0 0 0 0 827896
-0.003447 -0.000684 0.122459 0.560550 0.292793 -1.010561 -0.025874 1 0 0 0 0 0 0 828925
-0.003451 -0.000666 0.122449 0.651946 0.039094 -0.876336 -0.025905 1 0 0 0 0 0 0 829893
-0.003453 -0.000657 0.122445 0.637070 0.130445 -0.952151 -0.025937 1 0 0 0 0 0 0 830921
-0.003454 -0.000652 0.122444 0.622784 0.197775 -0.991912 -0.025968 1 0 0 0 0 0 0 831918
-0.003455 -0.000650 0.122443 0.614899 0.233652 -1.007967 -0.026000 1 0 0 0 0 0 0 832931
-0.003455 -0.000649 0.122443 0.611045 0.251914 -1.014504 -0.026030 1 0 0 0 0 0 0 833900
-0.003456 -0.000649 0.122443 0.609442 0.261224 -1.017657 -0.026062 1 0 0 0 0 0 0 834930
-0.003436 -0.000653 0.122433 0.347709 0.326948 -0.890989 -0.026093 1 0 0 0 0 0 0 835924
-0.003427 -0.000655 0.122430 0.446661 0.307218 -0.959143 -0.026123 1 0 0 0 0 0 0 836894
-0.003422 -0.000656 0.122429 0.518387 0.292014 -0.995200 -0.026155 1 0 0 0 0 0 0 837895
-0.003419 -0.000657 0.122428 0.556454 0.283960 -1.009869 -0.026187 1 0 0 0 0 0 0 838922
-0.003418 -0.000657 0.122428 0.575888 0.279993 -1.015931 -0.026218 1 0 0 0 0 0 0 839925
-0.003418 -0.000657 0.122428 0.585912 0.278160 -1.018855 -0.026249 1 0 0 0 0 0 0 840923
-0.003417 -0.000657 0.122428 0.591265 0.277401 -1.020683 -0.026281 1 0 0 0 0 0 0 841925
-0.003398 -0.000662 0.122419 0.333097 0.338090 -0.893378 -0.026312 1 0 0 0 0 0 0 842923
-0.003393 -0.000645 0.122405 0.505639 0.066412 -0.821101 -0.026343 1 0 0 0 0 0 0 843921
-0.003391 -0.000637 0.122400 0.553189 0.143146 -0.930015 -0.026374 1 0 0 0 0 0 0 844924
-0.003391 -0.000633 0.122398 0.571968 0.202545 -0.982543 -0.026406 1 0 0 0 0 0 0 845923
-0.003390 -0.000631 0.122397 0.580651 0.234343 -1.003143 -0.026436 1 0 0 0 0 0 0 846893
-0.003370 -0.000635 0.122388 0.323954 0.311487 -0.882527 -0.026468 1 0 0 0 0 0 0 847922
-0.003361 -0.000637 0.122384 0.425090 0.297469 -0.953036 -0.026499 1 0 0 0 0 0 0 848921
-0.003356 -0.000637 0.122383 0.497863 0.285128 -0.989916 -0.026531 1 0 0 0 0 0 0 849921
-0.003354 -0.000638 0.122383 0.536404 0.278504 -1.004820 -0.026562 1 0 0 0 0 0 0 850925
-0.003352 -0.000638 0.122382 0.556058 0.275240 -1.010951 -0.026593 1 0 0 0 0 0 0 851921
-0.003338 -0.000624 0.122362 0.377088 0.085215 -0.744455 -0.026624 1 0 0 0 0 0 0 852923
-0.003331 -0.000617 0.122355 0.456057 0.155458 -0.886090 -0.026656 1 0 0 0 0 0 0 853924
-0.003327 -0.000614 0.122353 0.510604 0.206723 -0.960252 -0.026687 1 0 0 0 0 0 0 854917
-0.003325 -0.000612 0.122352 0.538924 0.233937 -0.989501 -0.026718 1 0 0 0 0 0 0 855916
-0.003305 -0.000616 0.122342 0.292276 0.308675 -0.871713 -0.026749 1 0 0 0 0 0 0 856921
-0.003295 -0.000618 0.122338 0.398176 0.293478 -0.943442 -0.026781 1 0 0 0 0 0 0 857924
-0.003290 -0.000619 0.122337 0.473291 0.280539 -0.980735 -0.026812 1 0 0 0 0 0 0 858923
-0.003288 -0.000619 0.122337 0.512983 0.273596 -0.995773 -0.026843 1 0 0 0 0 0 0 859924
-0.003267 -0.000624 0.122327 0.272323 0.331065 -0.872696 -0.026874 1 0 0 0 0 0 0 860922
-0.003262 -0.000608 0.122313 0.453169 0.057855 -0.802158 -0.026906 1 0 0 0 0 0 0 861925
-0.003260 -0.000600 0.122308 0.504706 0.133617 -0.911740 -0.026937 1 0 0 0 0 0 0 862923
-0.003239 -0.000600 0.122297 0.264680 0.253362 -0.835113 -0.026968 1 0 0 0 0 0 0 863922
-0.003229 -0.000601 0.122293 0.372726 0.262672 -0.922839 -0.026999 1 0 0 0 0 0 0 864922
-0.003224 -0.000601 0.122291 0.448657 0.262162 -0.965910 -0.027031 1 0 0 0 0 0 0 865924
-0.003222 -0.000601 0.122291 0.488661 0.261424 -0.982942 -0.027061 1 0 0 0 0 0 0 866893
-0.003201 -0.000605 0.122281 0.248309 0.321968 -0.860316 -0.027093 1 0 0 0 0 0 0 867904
-0.003191 -0.000608 0.122278 0.357033 0.299722 -0.930629 -0.027124 1 0 0 0 0 0 0 868916
-0.003191 -0.000590 0.122266 0.505586 0.033906 -0.826898 -0.027155 1 0 0 0 0 0 0 869908
-0.003192 -0.000582 0.122262 0.520891 0.118110 -0.914629 -0.027187 1 0 0 0 0 0 0 870915
-0.003192 -0.000577 0.122260 0.521776 0.181754 -0.958605 -0.027218 1 0 0 0 0 0 0 871916
-0.003173 -0.000580 0.122250 0.260777 0.276589 -0.846447 -0.027249 1 0 0 0 0 0 0 872906
-0.003163 -0.000581 0.122247 0.358854 0.271671 -0.920644 -0.027280 1 0 0 0 0 0 0 873916
-0.003158 -0.000581 0.122245 0.429954 0.263899 -0.958808 -0.027311 1 0 0 0 0 0 0 874905
-0.003137 -0.000586 0.122235 0.207067 0.320376 -0.844374 -0.027343 1 0 0 0 0 0 0 875914
-0.003126 -0.000589 0.122232 0.324391 0.296032 -0.917834 -0.027374 1 0 0 0 0 0 0 876907
-0.003120 -0.000590 0.122230 0.405152 0.278527 -0.955771 -0.027405 1 0 0 0 0 0 0 877914
-0.003098 -0.000595 0.122220 0.187194 0.330094 -0.841084 -0.027436 1 0 0 0 0 0 0 878905
-0.003088 -0.000598 0.122217 0.306838 0.303337 -0.914597 -0.027468 1 0 0 0 0 0 0 879914
-0.003082 -0.000599 0.122216 0.388747 0.284635 -0.952537 -0.027499 1 0 0 0 0 0 0 880911
-0.003085 -0.000581 0.122205 0.503930 0.025434 -0.827186 -0.027530 1 0 0 0 0 0 0 881898
-0.003067 -0.000577 0.122191 0.240288 0.174169 -0.776202 -0.027561 1 0 0 0 0 0 0 882908
-0.003058 -0.000575 0.122186 0.329762 0.217570 -0.884417 -0.027593 1 0 0 0 0 0 0 883921
-0.003054 -0.000574 0.122185 0.395547 0.235987 -0.935758 -0.027624 1 0 0 0 0 0 0 884910
-0.003052 -0.000573 0.122184 0.430307 0.244898 -0.955776 -0.027655 1 0 0 0 0 0 0 885893
-0.003031 -0.000577 0.122174 0.187779 0.310242 -0.833665 -0.027691 1 0 0 0 0 0 0 887056
-0.003021 -0.000579 0.122171 0.294642 0.290396 -0.904457 -0.027718 1 0 0 0 0 0 0 887927
-0.003021 -0.000562 0.122159 0.442321 0.025870 -0.800875 -0.027749 1 0 0 0 0 0 0 888915
-0.003015 -0.000572 0.122134 0.369428 0.356508 -0.610733 -0.027781 1 0 0 0 0 0 0 889925
-0.003012 -0.000576 0.122126 0.405582 0.329936 -0.798752 -0.027812 1 0 0 0 0 0 0 890922
-0.003011 -0.000579 0.122122 0.428842 0.297106 -0.890985 -0.027843 1 0 0 0 0 0 0 891924
-0.002991 -0.000585 0.122112 0.180296 0.339410 -0.796306 -0.027874 1 0 0 0 0 0 0 892922
-0.002981 -0.000588 0.122108 0.283775 0.307926 -0.877331 -0.027906 1 0 0 0 0 0 0 893922
-0.002976 -0.000589 0.122107 0.357454 0.286815 -0.917863 -0.027936 1 0 0 0 0 0 0 894892
-0.002955 -0.000594 0.122096 0.136359 0.336494 -0.803494 -0.027968 1 0 0 0 0 0 0 895921
-0.002944 -0.000597 0.122093 0.253796 0.308902 -0.877543 -0.027999 1 0 0 0 0 0 0 896920
-0.002939 -0.000598 0.122092 0.334555 0.289783 -0.915679 -0.028031 1 0 0 0 0 0 0 897930
-0.002922 -0.000585 0.122071 0.189308 0.091122 -0.659706 -0.028062 1 0 0 0 0 0 0 898922
-0.002914 -0.000578 0.122064 0.283249 0.156703 -0.806379 -0.028093 1 0 0 0 0 0 0 899925
-0.002910 -0.000575 0.122061 0.345180 0.205618 -0.882237 -0.028124 1 0 0 0 0 0 0 900919
-0.002908 -0.000573 0.122060 0.377189 0.231649 -0.911968 -0.028156 1 0 0 0 0 0 0 901921
-0.002907 -0.000572 0.122060 0.393275 0.244895 -0.923307 -0.028187 1 0 0 0 0 0 0 902923
-0.002887 -0.000577 0.122050 0.141615 0.312335 -0.797216 -0.028218 1 0 0 0 0 0 0 903922
-0.002877 -0.000579 0.122047 0.243421 0.293750 -0.867281 -0.028250 1 0 0 0 0 0 0 904937
-0.002873 -0.000580 0.122045 0.316340 0.279144 -0.903943 -0.028281 1 0 0 0 0 0 0 905918
-0.002870 -0.000580 0.122045 0.354892 0.271368 -0.918658 -0.028312 1 0 0 0 0 0 0 906921
-0.002887 -0.000576 0.122023 0.619467 0.203538 -0.636556 -0.028343 1 0 0 0 0 0 0 907921
-0.002896 -0.000574 0.122016 0.541884 0.226162 -0.788551 -0.028374 1 0 0 0 0 0 0 908922
-0.002881 -0.000577 0.122003 0.220695 0.303465 -0.736845 -0.028406 1 0 0 0 0 0 0 909923
-0.002874 -0.000579 0.121999 0.284694 0.290170 -0.835589 -0.028437 1 0 0 0 0 0 0 910921
-0.002870 -0.000580 0.121998 0.338216 0.278205 -0.882603 -0.028468 1 0 0 0 0 0 0 911922
-0.002868 -0.000580 0.121997 0.366922 0.271726 -0.900926 -0.028499 1 0 0 0 0 0 0 912921
-0.002867 -0.000580 0.121997 0.381544 0.268547 -0.908126 -0.028531 1 0 0 0 0 0 0 913925
-0.002867 -0.000580 0.121997 0.389010 0.267076 -0.911318 -0.028562 1 0 0 0 0 0 0 914919
-0.002847 -0.000585 0.121987 0.133241 0.327126 -0.782101 -0.028593 1 0 0 0 0 0 0 915922
-0.002838 -0.000587 0.121984 0.232768 0.304889 -0.851176 -0.028624 1 0 0 0 0 0 0 916921
-0.002833 -0.000588 0.121982 0.304559 0.288493 -0.887512 -0.028656 1 0 0 0 0 0 0 917922
-0.002831 -0.000589 0.121982 0.342541 0.279815 -0.902057 -0.028687 1 0 0 0 0 0 0 918920
-0.002829 -0.000589 0.121982 0.361822 0.275537 -0.907947 -0.028718 1 0 0 0 0 0 0 919921
-0.002829 -0.000589 0.121982 0.371641 0.273537 -0.910656 -0.028749 1 0 0 0 0 0 0 920920
-0.002809 -0.000594 0.121972 0.117091 0.333299 -0.781092 -0.028780 1 0 0 0 0 0 0 921918
-0.002812 -0.000610 0.121958 0.389936 0.496268 -0.702713 -0.028811 1 0 0 0 0 0 0 922909
-0.002814 -0.000618 0.121953 0.399681 0.411771 -0.815397 -0.028843 1 0 0 0 0 0 0 923914
-0.002815 -0.000622 0.121951 0.390823 0.352783 -0.869606 -0.028874 1 0 0 0 0 0 0 924922
-0.002821 -0.000606 0.121940 0.457088 0.072262 -0.750130 -0.028906 1 0 0 0 0 0 0 925922
-0.002824 -0.000598 0.121936 0.428685 0.149089 -0.831032 -0.028937 1 0 0 0 0 0 0 926920
-0.002806 -0.000598 0.121925 0.148008 0.269671 -0.741119 -0.028968 1 0 0 0 0 0 0 927921
-0.002797 -0.000598 0.121921 0.233808 0.279818 -0.825382 -0.028999 1 0 0 0 0 0 0 928920
-0.002793 -0.000598 0.121919 0.298498 0.279775 -0.867157 -0.029031 1 0 0 0 0 0 0 929922
-0.002791 -0.000598 0.121919 0.332850 0.279292 -0.883605 -0.029062 1 0 0 0 0 0 0 930920
-0.002790 -0.000598 0.121919 0.350290 0.279104 -0.890114 -0.029093 1 0 0 0 0 0 0 931920
-0.002770 -0.000603 0.121909 0.099654 0.339742 -0.761684 -0.029124 1 0 0 0 0 0 0 932919
-0.002760 -0.000605 0.121906 0.201376 0.317886 -0.831268 -0.029155 1 0 0 0 0 0 0 933907
-0.002755 -0.000606 0.121904 0.274232 0.301682 -0.867780 -0.029187 1 0 0 0 0 0 0 934915
-0.002766 -0.000621 0.121893 0.485627 0.478427 -0.734919 -0.029218 1 0 0 0 0 0 0 935905
-0.002771 -0.000628 0.121889 0.442864 0.406235 -0.817056 -0.029249 1 0 0 0 0 0 0 936913
-0.002774 -0.000632 0.121888 0.405867 0.354010 -0.859346 -0.029280 1 0 0 0 0 0 0 937900
-0.002756 -0.000638 0.121877 0.126219 0.386897 -0.744625 -0.029311 1 0 0 0 0 0 0 938900
-0.002747 -0.000641 0.121874 0.213019 0.351059 -0.819251 -0.029343 1 0 0 0 0 0 0 939908
-0.002743 -0.000643 0.121872 0.278328 0.327816 -0.857517 -0.029374 1 0 0 0 0 0 0 940900
-0.002741 -0.000643 0.121872 0.313042 0.315738 -0.872711 -0.029405 1 0 0 0 0 0 0 941909
-0.002740 -0.000644 0.121872 0.330657 0.309753 -0.878774 -0.029436 1 0 0 0 0 0 0 942899
-0.002739 -0.000644 0.121872 0.339616 0.306912 -0.881519 -0.029468 1 0 0 0 0 0 0 943909
-0.002739 -0.000644 0.121872 0.344255 0.305642 -0.883090 -0.029499 1 0 0 0 0 0 0 944898
-0.002739 -0.000644 0.121872 0.346771 0.305176 -0.884261 -0.029530 1 0 0 0 0 0 0 945911
-0.002719 -0.000649 0.121862 0.088808 0.365638 -0.753619 -0.029561 1 0 0 0 0 0 0 946908
-0.002710 -0.000651 0.121859 0.186636 0.343830 -0.822646 -0.029593 1 0 0 0 0 0 0 947916
-0.002705 -0.000652 0.121857 0.257526 0.327644 -0.858950 -0.029624 1 0 0 0 0 0 0 948922
-0.002703 -0.000653 0.121857 0.295056 0.319104 -0.873519 -0.029658 1 0 0 0 0 0 0 950004
-0.002714 -0.000667 0.121846 0.487048 0.500207 -0.731787 -0.029689 1 0 0 0 0 0 0 950994
-0.002720 -0.000674 0.121842 0.434443 0.430405 -0.810700 -0.029720 1 0 0 0 0 0 0 951987
-0.002723 -0.000677 0.121841 0.392567 0.379396 -0.851852 -0.029752 1 0 0 0 0 0 0 953002
-0.002705 -0.000684 0.121830 0.110532 0.412816 -0.736340 -0.029781 1 0 0 0 0 0 0 953923
-0.002697 -0.000687 0.121827 0.195914 0.377360 -0.810889 -0.029812 1 0 0 0 0 0 0 954919
-0.002692 -0.000688 0.121825 0.260520 0.354333 -0.849137 -0.029843 1 0 0 0 0 0 0 955925
-0.002690 -0.000689 0.121825 0.294836 0.342350 -0.864291 -0.029874 1 0 0 0 0 0 0 956902
-0.002689 -0.000690 0.121825 0.312264 0.336431 -0.870312 -0.029905 1 0 0 0 0 0 0 957902
-0.002689 -0.000690 0.121825 0.321119 0.333636 -0.873050 -0.029937 1 0 0 0 0 0 0 958919
-0.002688 -0.000690 0.121825 0.325701 0.332399 -0.874597 -0.029968 1 0 0 0 0 0 0 959915
-0.002688 -0.000690 0.121825 0.328153 0.331952 -0.875751 -0.029999 1 0 0 0 0 0 0 960920
-0.002688 -0.000690 0.121825 0.329563 0.331901 -0.876730 -0.030031 1 0 0 0 0 0 0 961921
-0.002688 -0.000690 0.121825 0.330414 0.332048 -0.877679 -0.030062 1 0 0 0 0 0 0 962919
-0.002669 -0.000694 0.121815 0.071722 0.392788 -0.746652 -0.030093 1 0 0 0 0 0 0 963920
-0.002659 -0.000697 0.121812 0.168915 0.371226 -0.815706 -0.030124 1 0 0 0 0 0 0 964919
-0.002655 -0.000698 0.121810 0.239477 0.355168 -0.852025 -0.030156 1 0 0 0 0 0 0 965921
-0.002652 -0.000698 0.121810 0.276818 0.346681 -0.866502 -0.030187 1 0 0 0 0 0 0 966919
-0.002651 -0.000699 0.121810 0.295723 0.342516 -0.872290 -0.030218 1 0 0 0 0 0 0 967921
-0.002650 -0.000699 0.121810 0.305327 0.340600 -0.874934 -0.030249 1 0 0 0 0 0 0 968921
-0.002631 -0.000703 0.121800 0.051022 0.400277 -0.744324 -0.030281 1 0 0 0 0 0 0 969920
-0.002627 -0.000687 0.121786 0.222832 0.128456 -0.673268 -0.030312 1 0 0 0 0 0 0 970919
-0.002625 -0.000679 0.121781 0.269094 0.204431 -0.782187 -0.030343 1 0 0 0 0 0 0 971916
-0.002624 -0.000675 0.121779 0.287269 0.263360 -0.834341 -0.030374 1 0 0 0 0 0 0 972920
-0.002623 -0.000673 0.121779 0.295626 0.294949 -0.854558 -0.030406 1 0 0 0 0 0 0 973920
-0.002623 -0.000672 0.121779 0.299720 0.311065 -0.862357 -0.030437 1 0 0 0 0 0 0 974919
-0.002623 -0.000672 0.121779 0.301873 0.319290 -0.865688 -0.030468 1 0 0 0 0 0 0 975919
-0.002604 -0.000676 0.121769 0.043864 0.384058 -0.735209 -0.030499 1 0 0 0 0 0 0 976909
-0.002594 -0.000678 0.121765 0.141168 0.364502 -0.804653 -0.030530 1 0 0 0 0 0 0 977915
-0.002589 -0.000679 0.121764 0.211741 0.349472 -0.841094 -0.030562 1 0 0 0 0 0 0 978919
-0.002587 -0.000680 0.121764 0.249075 0.341497 -0.855598 -0.030593 1 0 0 0 0 0 0 979917
-0.002586 -0.000680 0.121763 0.267987 0.337578 -0.861388 -0.030624 1 0 0 0 0 0 0 980918
-0.002566 -0.000685 0.121754 0.018442 0.396246 -0.731615 -0.030655 1 0 0 0 0 0 0 981908
-0.002556 -0.000687 0.121750 0.119811 0.373674 -0.801423 -0.030687 1 0 0 0 0 0 0 982914
-0.002551 -0.000688 0.121749 0.192416 0.357136 -0.837991 -0.030718 1 0 0 0 0 0 0 983919
-0.002549 -0.000689 0.121749 0.230751 0.348404 -0.852552 -0.030749 1 0 0 0 0 0 0 984917
-0.002548 -0.000689 0.121748 0.250150 0.344116 -0.858331 -0.030781 1 0 0 0 0 0 0 985920
-0.002553 -0.000671 0.121738 0.332569 0.092327 -0.720489 -0.030812 1 0 0 0 0 0 0 986919
-0.002555 -0.000661 0.121734 0.312244 0.183660 -0.794446 -0.030843 1 0 0 0 0 0 0 987912
-0.002556 -0.000657 0.121733 0.295261 0.250890 -0.833155 -0.030874 1 0 0 0 0 0 0 988908
-0.002557 -0.000655 0.121733 0.285904 0.286708 -0.848513 -0.030905 1 0 0 0 0 0 0 989889
-0.002557 -0.000653 0.121732 0.281194 0.304963 -0.854609 -0.030937 1 0 0 0 0 0 0 990916
-0.002538 -0.000657 0.121722 0.019831 0.374736 -0.724803 -0.030968 1 0 0 0 0 0 0 991917
-0.002529 -0.000659 0.121719 0.115164 0.357724 -0.794669 -0.030999 1 0 0 0 0 0 0 992918
-0.002524 -0.000660 0.121718 0.184730 0.343939 -0.831251 -0.031031 1 0 0 0 0 0 0 993920
-0.002522 -0.000661 0.121717 0.221555 0.336594 -0.845799 -0.031062 1 0 0 0 0 0 0 994919
-0.002521 -0.000661 0.121717 0.240183 0.332989 -0.851577 -0.031093 1 0 0 0 0 0 0 995916
-0.002520 -0.000661 0.121717 0.249593 0.331339 -0.854141 -0.031123 1 0 0 0 0 0 0 996888
-0.002520 -0.000661 0.121717 0.254434 0.330687 -0.855639 -0.031156 1 0 0 0 0 0 0 997921
-0.002520 -0.000661 0.121717 0.256958 0.330490 -0.856681 -0.031186 1 0 0 0 0 0 0 998887
-0.002525 -0.000643 0.121707 0.330986 0.080796 -0.717032 -0.031218 1 0 0 0 0 0 0 999905
-0.002528 -0.000634 0.121703 0.306473 0.173031 -0.790432 -0.031249 1 0 0 0 0 0 1 912
-0.002542 -0.000643 0.121691 0.460820 0.426341 -0.681560 -0.031283 1 0 0 0 0 0 1 1989
-0.002530 -0.000652 0.121677 0.129146 0.455204 -0.640253 -0.031314 1 0 0 0 0 0 1 2987
-0.002524 -0.000656 0.121672 0.173324 0.401652 -0.754142 -0.031345 1 0 0 0 0 0 1 3969
-0.002521 -0.000659 0.121670 0.215401 0.367916 -0.807422 -0.031376 1 0 0 0 0 0 1 4985
-0.002520 -0.000660 0.121669 0.238169 0.350385 -0.827927 -0.031408 1 0 0 0 0 0 1 5989
-0.002519 -0.000660 0.121669 0.249689 0.341668 -0.835793 -0.031439 1 0 0 0 0 0 1 6989
-0.002519 -0.000661 0.121669 0.255545 0.337437 -0.839101 -0.031470 1 0 0 0 0 0 1 7987
-0.002519 -0.000661 0.121669 0.258575 0.335485 -0.840800 -0.031501 1 0 0 0 0 0 1 8970
-0.002524 -0.000642 0.121659 0.332824 0.084869 -0.701223 -0.031530 1 0 0 0 0 0 1 9912
-0.002527 -0.000633 0.121655 0.308460 0.176569 -0.774664 -0.031561 1 0 0 0 0 0 1 10902
-0.002528 -0.000629 0.121654 0.289450 0.243977 -0.813163 -0.031593 1 0 0 0 0 0 1 11912
-0.002529 -0.000626 0.121653 0.279102 0.279878 -0.828433 -0.031624 1 0 0 0 0 0 1 12902
-0.002529 -0.000625 0.121653 0.273860 0.298161 -0.834440 -0.031655 1 0 0 0 0 0 1 13912
-0.002529 -0.000625 0.121653 0.271326 0.307462 -0.837081 -0.031686 1 0 0 0 0 0 1 14901
-0.002529 -0.000624 0.121653 0.270174 0.312276 -0.838568 -0.031718 1 0 0 0 0 0 1 15911
-0.002529 -0.000624 0.121653 0.269714 0.314825 -0.839619 -0.031749 1 0 0 0 0 0 1 16902
-0.002530 -0.000624 0.121653 0.269632 0.316266 -0.840528 -0.031780 1 0 0 0 0 0 1 17911
-0.002510 -0.000629 0.121643 0.010589 0.377644 -0.708642 -0.031812 1 0 0 0 0 0 1 18910
-0.002501 -0.000631 0.121640 0.106911 0.356440 -0.777865 -0.031843 1 0 0 0 0 0 1 19922
-0.002496 -0.000632 0.121639 0.176947 0.340580 -0.814183 -0.031874 1 0 0 0 0 0 1 20914
-0.002494 -0.000633 0.121638 0.213982 0.332185 -0.828597 -0.031905 1 0 0 0 0 0 1 21910
-0.002493 -0.000633 0.121638 0.232730 0.328065 -0.834312 -0.031936 1 0 0 0 0 0 1 22909
-0.002492 -0.000633 0.121638 0.242194 0.326136 -0.836855 -0.031968 1 0 0 0 0 0 1 23909
-0.002492 -0.000633 0.121638 0.247033 0.325327 -0.838272 -0.031999 1 0 0 0 0 0 1 24908
-0.002492 -0.000633 0.121638 0.249597 0.325075 -0.839302 -0.032030 1 0 0 0 0 0 1 25910
-0.002492 -0.000633 0.121638 0.250970 0.325110 -0.840197 -0.032062 1 0 0 0 0 0 1 26911
-0.002492 -0.000633 0.121638 0.251796 0.325284 -0.841044 -0.032093 1 0 0 0 0 0 1 27907
-0.002491 -0.000633 0.121638 0.252322 0.325533 -0.841872 -0.032124 1 0 0 0 0 0 1 28907
-0.002504 -0.000647 0.121627 0.426255 0.511544 -0.695174 -0.032155 1 0 0 0 0 0 1 29908
-0.002511 -0.000654 0.121623 0.364430 0.444303 -0.771953 -0.032186 1 0 0 0 0 0 1 30907
-0.002514 -0.000657 0.121622 0.317958 0.394573 -0.812189 -0.032218 1 0 0 0 0 0 1 31904
-0.002516 -0.000659 0.121621 0.292981 0.368167 -0.828098 -0.032249 1 0 0 0 0 0 1 32907
-0.002517 -0.000660 0.121621 0.280341 0.354934 -0.834340 -0.032280 1 0 0 0 0 0 1 33907
-0.002517 -0.000660 0.121621 0.274088 0.348450 -0.837067 -0.032312 1 0 0 0 0 0 1 34912
-0.002517 -0.000661 0.121621 0.271069 0.345371 -0.838528 -0.032342 1 0 0 0 0 0 1 35892
-0.002517 -0.000661 0.121621 0.269698 0.343989 -0.839591 -0.032374 1 0 0 0 0 0 1 36908
-0.002517 -0.000661 0.121621 0.269124 0.343457 -0.840492 -0.032405 1 0 0 0 0 0 1 37909
-0.002517 -0.000661 0.121621 0.268958 0.343372 -0.841323 -0.032436 1 0 0 0 0 0 1 38907
-0.002523 -0.000642 0.121611 0.341690 0.093529 -0.701324 -0.032468 1 0 0 0 0 0 1 39908
-0.002526 -0.000633 0.121607 0.316579 0.185525 -0.774598 -0.032499 1 0 0 0 0 0 1 40904
-0.002527 -0.000628 0.121606 0.297217 0.253054 -0.813019 -0.032530 1 0 0 0 0 0 1 41908
-0.002528 -0.000626 0.121605 0.286678 0.289041 -0.828229 -0.032561 1 0 0 0 0 0 1 42905
-0.002541 -0.000639 0.121594 0.454894 0.493104 -0.686550 -0.032593 1 0 0 0 0 0 1 43907
-0.002548 -0.000645 0.121590 0.390259 0.434948 -0.765149 -0.032624 1 0 0 0 0 0 1 44903
-0.002532 -0.000653 0.121579 0.083107 0.450309 -0.673184 -0.032655 1 0 0 0 0 0 1 45908
-0.002524 -0.000657 0.121575 0.153397 0.404434 -0.757645 -0.032686 1 0 0 0 0 0 1 46904
-0.002520 -0.000659 0.121574 0.210152 0.376050 -0.799404 -0.032718 1 0 0 0 0 0 1 47907
-0.002518 -0.000660 0.121573 0.240480 0.361374 -0.815716 -0.032749 1 0 0 0 0 0 1 48906
-0.002517 -0.000660 0.121573 0.255859 0.354092 -0.822072 -0.032780 1 0 0 0 0 0 1 49908
-0.002517 -0.000660 0.121573 0.263635 0.350595 -0.824817 -0.032811 1 0 0 0 0 0 1 50904
-0.002517 -0.000660 0.121573 0.267647 0.349014 -0.826286 -0.032843 1 0 0 0 0 0 1 51907
-0.002517 -0.000660 0.121573 0.269771 0.348373 -0.827309 -0.032874 1 0 0 0 0 0 1 52904
-0.002516 -0.000660 0.121573 0.270965 0.348227 -0.828188 -0.032905 1 0 0 0 0 0 1 53907
-0.002516 -0.000660 0.121573 0.271684 0.348320 -0.829003 -0.032936 1 0 0 0 0 0 1 54905
-0.002516 -0.000661 0.121573 0.272163 0.348523 -0.829799 -0.032968 1 0 0 0 0 0 1 55903
-0.002529 -0.000674 0.121562 0.446088 0.534533 -0.682787 -0.032999 1 0 0 0 0 0 1 56903
-0.002536 -0.000681 0.121558 0.384436 0.467459 -0.759563 -0.033030 1 0 0 0 0 0 1 57904
-0.002539 -0.000685 0.121557 0.338054 0.417853 -0.799792 -0.033061 1 0 0 0 0 0 1 58907
-0.002541 -0.000686 0.121557 0.313135 0.391494 -0.815666 -0.033092 1 0 0 0 0 0 1 59899
-0.002542 -0.000687 0.121556 0.300523 0.378291 -0.821875 -0.033124 1 0 0 0 0 0 1 60906
-0.002523 -0.000692 0.121547 0.034973 0.432342 -0.691597 -0.033155 1 0 0 0 0 0 1 61908
-0.002514 -0.000695 0.121543 0.127831 0.407588 -0.761379 -0.033186 1 0 0 0 0 0 1 62905
-0.002509 -0.000696 0.121542 0.196114 0.389964 -0.797867 -0.033218 1 0 0 0 0 0 1 63904
-0.002507 -0.000696 0.121541 0.232286 0.380691 -0.812300 -0.033249 1 0 0 0 0 0 1 64905
-0.002511 -0.000678 0.121531 0.323304 0.126022 -0.677126 -0.033280 1 0 0 0 0 0 1 65906
-0.002513 -0.000669 0.121527 0.307341 0.215550 -0.752017 -0.033311 1 0 0 0 0 0 1 66903
-0.002514 -0.000665 0.121526 0.292537 0.281830 -0.790957 -0.033342 1 0 0 0 0 0 1 67901
-0.002515 -0.000662 0.121525 0.284271 0.317190 -0.806320 -0.033374 1 0 0 0 0 0 1 68902
-0.002515 -0.000661 0.121525 0.280084 0.335203 -0.812325 -0.033405 1 0 0 0 0 0 1 69905
-0.002515 -0.000661 0.121525 0.278062 0.344370 -0.814932 -0.033436 1 0 0 0 0 0 1 70905
-0.002528 -0.000674 0.121514 0.450725 0.534881 -0.668447 -0.033467 1 0 0 0 0 0 1 71895
-0.002535 -0.000681 0.121510 0.388502 0.470127 -0.745417 -0.033499 1 0 0 0 0 0 1 72896
-0.002519 -0.000689 0.121499 0.082546 0.482232 -0.652684 -0.033533 1 0 0 0 0 0 1 73983
-0.002511 -0.000693 0.121495 0.153225 0.434793 -0.736914 -0.033563 1 0 0 0 0 0 1 74968
-0.002507 -0.000695 0.121494 0.210161 0.405632 -0.778572 -0.033595 1 0 0 0 0 0 1 75983
-0.002511 -0.000677 0.121483 0.313284 0.140434 -0.653864 -0.033626 1 0 0 0 0 0 1 76965
-0.002512 -0.000669 0.121479 0.303508 0.224544 -0.732575 -0.033658 1 0 0 0 0 0 1 77984
-0.002513 -0.000664 0.121478 0.291780 0.288094 -0.772812 -0.033688 1 0 0 0 0 0 1 78967
-0.002514 -0.000662 0.121477 0.285054 0.322073 -0.788632 -0.033720 1 0 0 0 0 0 1 79983
-0.002514 -0.000661 0.121477 0.281622 0.339385 -0.794754 -0.033751 1 0 0 0 0 0 1 80965
-0.002514 -0.000660 0.121477 0.279957 0.348209 -0.797360 -0.033780 1 0 0 0 0 0 1 81908
-0.002514 -0.000660 0.121477 0.279245 0.352776 -0.798759 -0.033811 1 0 0 0 0 0 1 82900
-0.002514 -0.000660 0.121477 0.279002 0.355225 -0.799732 -0.033843 1 0 0 0 0 0 1 83909
-0.002514 -0.000660 0.121477 0.279015 0.356623 -0.800547 -0.033874 1 0 0 0 0 0 1 84900
-0.002514 -0.000660 0.121477 0.279154 0.357477 -0.801339 -0.033905 1 0 0 0 0 0 1 85909
-0.002514 -0.000660 0.121477 0.279348 0.358078 -0.802068 -0.033936 1 0 0 0 0 0 1 86899
-0.002514 -0.000660 0.121477 0.279571 0.358535 -0.802813 -0.033968 1 0 0 0 0 0 1 87908
-0.002520 -0.000641 0.121467 0.352512 0.108838 -0.662458 -0.033999 1 0 0 0 0 0 1 88921
-0.002522 -0.000632 0.121463 0.327601 0.200634 -0.735612 -0.034030 1 0 0 0 0 0 1 89906
-0.002524 -0.000628 0.121462 0.308355 0.268044 -0.773933 -0.034062 1 0 0 0 0 0 1 90918
-0.002525 -0.000625 0.121461 0.297876 0.303962 -0.789058 -0.034093 1 0 0 0 0 0 1 91910
-0.002525 -0.000624 0.121461 0.292564 0.322239 -0.794943 -0.034124 1 0 0 0 0 0 1 92903
-0.002525 -0.000624 0.121461 0.290009 0.331543 -0.797504 -0.034155 1 0 0 0 0 0 1 93915
-0.002525 -0.000623 0.121461 0.288829 0.336338 -0.798863 -0.034186 1 0 0 0 0 0 1 94901
-0.002525 -0.000623 0.121461 0.288365 0.338905 -0.799823 -0.034218 1 0 0 0 0 0 1 95908
-0.002525 -0.000623 0.121461 0.288272 0.340332 -0.800634 -0.034249 1 0 0 0 0 0 1 96908
-0.002525 -0.000623 0.121461 0.288343 0.341208 -0.801404 -0.034281 1 0 0 0 0 0 1 97922
-0.002525 -0.000623 0.121461 0.288527 0.341799 -0.802140 -0.034312 1 0 0 0 0 0 1 98918
-0.002531 -0.000605 0.121451 0.361400 0.092174 -0.661560 -0.034342 1 0 0 0 0 0 1 99886
-0.002534 -0.000595 0.121447 0.336544 0.183884 -0.734786 -0.034374 1 0 0 0 0 0 1 100915
-0.002535 -0.000591 0.121446 0.317295 0.251230 -0.773116 -0.034405 1 0 0 0 0 0 1 101917
-0.002536 -0.000589 0.121445 0.306837 0.287112 -0.788246 -0.034437 1 0 0 0 0 0 1 102915
-0.002536 -0.000587 0.121445 0.301547 0.305368 -0.794129 -0.034468 1 0 0 0 0 0 1 103915
-0.002536 -0.000587 0.121445 0.298974 0.314650 -0.796684 -0.034499 1 0 0 0 0 0 1 104915
-0.002536 -0.000587 0.121445 0.297806 0.319434 -0.798035 -0.034530 1 0 0 0 0 0 1 105904
-0.002517 -0.000591 0.121435 0.037804 0.382609 -0.665819 -0.034561 1 0 0 0 0 0 1 106910
-0.002508 -0.000593 0.121432 0.133288 0.362336 -0.734900 -0.034593 1 0 0 0 0 0 1 107921
-0.002503 -0.000594 0.121431 0.202879 0.346945 -0.771083 -0.034624 1 0 0 0 0 0 1 108916
-0.002501 -0.000595 0.121430 0.239674 0.338768 -0.785351 -0.034655 1 0 0 0 0 0 1 109886
-0.002500 -0.000595 0.121430 0.258318 0.334764 -0.790969 -0.034687 1 0 0 0 0 0 1 110915
-0.002504 -0.000577 0.121420 0.340425 0.082828 -0.651951 -0.034718 1 0 0 0 0 0 1 111913
-0.002507 -0.000568 0.121416 0.320126 0.173231 -0.725761 -0.034748 1 0 0 0 0 0 1 112884
-0.002508 -0.000563 0.121415 0.303193 0.239928 -0.764315 -0.034780 1 0 0 0 0 0 1 113915
-0.002509 -0.000561 0.121414 0.293868 0.275470 -0.779512 -0.034812 1 0 0 0 0 0 1 114913
-0.002509 -0.000560 0.121414 0.289136 0.293558 -0.785405 -0.034843 1 0 0 0 0 0 1 115909
-0.002509 -0.000559 0.121414 0.286843 0.302735 -0.787929 -0.034874 1 0 0 0 0 0 1 116900
-0.002509 -0.000559 0.121414 0.285817 0.307481 -0.789293 -0.034905 1 0 0 0 0 0 1 117908
-0.002509 -0.000559 0.121414 0.285409 0.309974 -0.790214 -0.034936 1 0 0 0 0 0 1 118902
-0.002509 -0.000559 0.121414 0.285332 0.311369 -0.790999 -0.034967 1 0 0 0 0 0 1 119899
-0.002509 -0.000559 0.121414 0.285430 0.312202 -0.791739 -0.034999 1 0 0 0 0 0 1 120907
-0.002509 -0.000559 0.121414 0.285632 0.312783 -0.792514 -0.035033 1 0 0 0 0 0 1 121990
-0.002490 -0.000563 0.121404 0.026251 0.373871 -0.659908 -0.035064 1 0 0 0 0 0 1 122991
-0.002481 -0.000565 0.121401 0.121932 0.352537 -0.728914 -0.035095 1 0 0 0 0 0 1 123992
-0.002481 -0.000548 0.121389 0.264295 0.086568 -0.623450 -0.035125 1 0 0 0 0 0 1 124957
-0.002482 -0.000539 0.121385 0.276086 0.169223 -0.710280 -0.035158 1 0 0 0 0 0 1 125983
-0.002482 -0.000535 0.121383 0.275263 0.231935 -0.753469 -0.035189 1 0 0 0 0 0 1 126985
-0.002482 -0.000533 0.121383 0.273980 0.265474 -0.770278 -0.035220 1 0 0 0 0 0 1 127978
-0.002482 -0.000532 0.121383 0.273257 0.282553 -0.776747 -0.035251 1 0 0 0 0 0 1 128988
-0.002482 -0.000531 0.121383 0.272956 0.291230 -0.779459 -0.035283 1 0 0 0 0 0 1 129986
-0.002482 -0.000531 0.121383 0.272897 0.295682 -0.780847 -0.035313 1 0 0 0 0 0 1 130967
-0.002463 -0.000535 0.121373 0.013427 0.358738 -0.648369 -0.035345 1 0 0 0 0 0 1 131981
-0.002454 -0.000538 0.121369 0.108940 0.338367 -0.717485 -0.035377 1 0 0 0 0 0 1 132993
-0.002449 -0.000539 0.121368 0.178530 0.322926 -0.753656 -0.035408 1 0 0 0 0 0 1 133985
-0.002447 -0.000539 0.121368 0.215325 0.314734 -0.767892 -0.035438 1 0 0 0 0 0 1 134960
-0.002446 -0.000539 0.121368 0.233938 0.310683 -0.773448 -0.035469 1 0 0 0 0 0 1 135956
-0.002445 -0.000540 0.121368 0.243318 0.308783 -0.775854 -0.035500 1 0 0 0 0 0 1 136957
-0.002445 -0.000540 0.121368 0.248138 0.307975 -0.777159 -0.035533 1 0 0 0 0 0 1 137990
-0.002445 -0.000540 0.121368 0.250628 0.307688 -0.778046 -0.035564 1 0 0 0 0 0 1 138977
-0.002445 -0.000540 0.121368 0.251988 0.307685 -0.778810 -0.035595 1 0 0 0 0 0 1 139984
-0.002444 -0.000540 0.121368 0.252772 0.307811 -0.779500 -0.035625 1 0 0 0 0 0 1 140957
-0.002425 -0.000544 0.121358 -0.006230 0.368685 -0.646575 -0.035657 1 0 0 0 0 0 1 141955
-0.002416 -0.000546 0.121354 0.089370 0.347272 -0.715656 -0.035689 1 0 0 0 0 0 1 142984
-0.002411 -0.000548 0.121353 0.158985 0.331316 -0.751823 -0.035720 1 0 0 0 0 0 1 143983
-0.002409 -0.000548 0.121353 0.195800 0.322854 -0.766080 -0.035751 1 0 0 0 0 0 1 144979
-0.002408 -0.000548 0.121352 0.214407 0.318674 -0.771618 -0.035782 1 0 0 0 0 0 1 145964
-0.002407 -0.000549 0.121352 0.223795 0.316714 -0.774021 -0.035814 1 0 0 0 0 0 1 146977
-0.002407 -0.000549 0.121352 0.228561 0.315867 -0.775289 -0.035844 1 0 0 0 0 0 1 147963
-0.002407 -0.000549 0.121352 0.231058 0.315584 -0.776181 -0.035876 1 0 0 0 0 0 1 148978
-0.002387 -0.000553 0.121343 -0.027057 0.376216 -0.643131 -0.035907 1 0 0 0 0 0 1 149963
-0.002378 -0.000556 0.121339 0.068845 0.354726 -0.712288 -0.035939 1 0 0 0 0 0 1 150980
-0.002373 -0.000557 0.121338 0.138590 0.338732 -0.748468 -0.035969 1 0 0 0 0 0 1 151961
-0.002371 -0.000557 0.121337 0.175470 0.330272 -0.762747 -0.036001 1 0 0 0 0 0 1 152978
-0.002370 -0.000558 0.121337 0.194092 0.326058 -0.768240 -0.036030 1 0 0 0 0 0 1 153896
-0.002369 -0.000558 0.121337 0.203481 0.324092 -0.770625 -0.036061 1 0 0 0 0 0 1 154896
-0.002369 -0.000558 0.121337 0.208254 0.323248 -0.771890 -0.036092 1 0 0 0 0 0 1 155897
-0.002369 -0.000558 0.121337 0.210723 0.322959 -0.772777 -0.036124 1 0 0 0 0 0 1 156905
-0.002369 -0.000558 0.121337 0.212057 0.322946 -0.773516 -0.036155 1 0 0 0 0 0 1 157897
-0.002369 -0.000558 0.121337 0.212808 0.323101 -0.774223 -0.036186 1 0 0 0 0 0 1 158906
-0.002369 -0.000558 0.121337 0.213271 0.323300 -0.774888 -0.036217 1 0 0 0 0 0 1 159896
-0.002369 -0.000558 0.121337 0.213616 0.323553 -0.775565 -0.036249 1 0 0 0 0 0 1 160905
-0.002369 -0.000558 0.121337 0.213863 0.323807 -0.776233 -0.036280 1 0 0 0 0 0 1 161906
-0.002349 -0.000562 0.121327 -0.045358 0.384740 -0.642923 -0.036312 1 0 0 0 0 0 1 162940
-0.002340 -0.000565 0.121324 0.049835 0.363395 -0.712075 -0.036343 1 0 0 0 0 0 1 163906
-0.002335 -0.000566 0.121323 0.119231 0.347503 -0.748281 -0.036374 1 0 0 0 0 0 1 164910
-0.002333 -0.000566 0.121322 0.155922 0.339073 -0.762545 -0.036405 1 0 0 0 0 0 1 165907
-0.002332 -0.000567 0.121322 0.174452 0.334914 -0.768083 -0.036436 1 0 0 0 0 0 1 166898
-0.002331 -0.000567 0.121322 0.183785 0.332963 -0.770453 -0.036467 1 0 0 0 0 0 1 167900
-0.002331 -0.000567 0.121322 0.188511 0.332132 -0.771721 -0.036499 1 0 0 0 0 0 1 168905
-0.002331 -0.000567 0.121322 0.190956 0.331846 -0.772597 -0.036530 1 0 0 0 0 0 1 169906
-0.002331 -0.000567 0.121322 0.192263 0.331861 -0.773323 -0.036561 1 0 0 0 0 0 1 170898
-0.002331 -0.000567 0.121322 0.193005 0.331989 -0.774023 -0.036593 1 0 0 0 0 0 1 171909
-0.002331 -0.000567 0.121322 0.193448 0.332202 -0.774690 -0.036624 1 0 0 0 0 0 1 172903
-0.002331 -0.000567 0.121322 0.193751 0.332451 -0.775355 -0.036655 1 0 0 0 0 0 1 173903
-0.002331 -0.000567 0.121322 0.193985 0.332718 -0.776008 -0.036686 1 0 0 0 0 0 1 174903
-0.002331 -0.000567 0.121322 0.194191 0.332992 -0.776667 -0.036718 1 0 0 0 0 0 1 175902
-0.002331 -0.000567 0.121322 0.194371 0.333271 -0.777334 -0.036749 1 0 0 0 0 0 1 176902
-0.002331 -0.000567 0.121322 0.194549 0.333552 -0.778002 -0.036780 1 0 0 0 0 0 1 177903
-0.002331 -0.000567 0.121322 0.194724 0.333843 -0.778656 -0.036811 1 0 0 0 0 0 1 178901
-0.002331 -0.000567 0.121322 0.194887 0.334111 -0.779325 -0.036843 1 0 0 0 0 0 1 179914
-0.002336 -0.000548 0.121312 0.267992 0.083942 -0.638213 -0.036873 1 0 0 0 0 0 1 180887
-0.002339 -0.000539 0.121308 0.243042 0.175018 -0.711283 -0.036905 1 0 0 0 0 0 1 181907
-0.002340 -0.000535 0.121307 0.223764 0.242017 -0.749503 -0.036936 1 0 0 0 0 0 1 182903
-0.002341 -0.000532 0.121306 0.213253 0.277704 -0.764517 -0.036967 1 0 0 0 0 0 1 183900
-0.002341 -0.000531 0.121306 0.207905 0.295862 -0.770310 -0.036998 1 0 0 0 0 0 1 184883
-0.002341 -0.000531 0.121306 0.205264 0.305085 -0.772792 -0.037030 1 0 0 0 0 0 1 185902
-0.002342 -0.000530 0.121306 0.204011 0.309826 -0.774079 -0.037061 1 0 0 0 0 0 1 186902
-0.002342 -0.000530 0.121306 0.203470 0.312334 -0.774962 -0.037092 1 0 0 0 0 0 1 187902
-0.002342 -0.000530 0.121306 0.203277 0.313712 -0.775692 -0.037124 1 0 0 0 0 0 1 188904
-0.002342 -0.000530 0.121306 0.203264 0.314532 -0.776378 -0.037155 1 0 0 0 0 0 1 189903
-0.002342 -0.000530 0.121306 0.203347 0.315079 -0.777034 -0.037186 1 0 0 0 0 0 1 190901
-0.002342 -0.000530 0.121306 0.203476 0.315479 -0.777694 -0.037217 1 0 0 0 0 0 1 191901
-0.002342 -0.000530 0.121306 0.203626 0.315811 -0.778341 -0.037249 1 0 0 0 0 0 1 192900
-0.002342 -0.000530 0.121306 0.203785 0.316115 -0.778993 -0.037280 1 0 0 0 0 0 1 193900
-0.002342 -0.000530 0.121306 0.203937 0.316393 -0.779636 -0.037311 1 0 0 0 0 0 1 194884
-0.002342 -0.000530 0.121306 0.204117 0.316673 -0.780312 -0.037342 1 0 0 0 0 0 1 195900
-0.002342 -0.000530 0.121306 0.204278 0.316942 -0.780963 -0.037374 1 0 0 0 0 0 1 196904
-0.002342 -0.000530 0.121306 0.204452 0.317211 -0.781596 -0.037404 1 0 0 0 0 0 1 197885
-0.002342 -0.000530 0.121306 0.204618 0.317473 -0.782266 -0.037436 1 0 0 0 0 0 1 198901
-0.002347 -0.000512 0.121296 0.277741 0.067240 -0.640928 -0.037467 1 0 0 0 0 0 1 199900
-0.002350 -0.000502 0.121292 0.252845 0.158119 -0.714005 -0.037498 1 0 0 0 0 0 1 200884
-0.002351 -0.000498 0.121291 0.233593 0.225042 -0.752240 -0.037529 1 0 0 0 0 0 1 201885
-0.002352 -0.000496 0.121290 0.223108 0.260684 -0.767254 -0.037561 1 0 0 0 0 0 1 202884
-0.002352 -0.000494 0.121290 0.217756 0.278807 -0.773064 -0.037592 1 0 0 0 0 0 1 203892
-0.002352 -0.000494 0.121290 0.215127 0.288007 -0.775526 -0.037624 1 0 0 0 0 0 1 204896
-0.002353 -0.000494 0.121290 0.213895 0.292726 -0.776818 -0.037655 1 0 0 0 0 0 1 205906
-0.002353 -0.000493 0.121290 0.213353 0.295203 -0.777679 -0.037686 1 0 0 0 0 0 1 206900
-0.002353 -0.000493 0.121290 0.213164 0.296560 -0.778398 -0.037717 1 0 0 0 0 0 1 207899
-0.002353 -0.000493 0.121290 0.213157 0.297361 -0.779076 -0.037749 1 0 0 0 0 0 1 208898
-0.002358 -0.000475 0.121279 0.286171 0.047424 -0.637561 -0.037780 1 0 0 0 0 0 1 209900
-0.002361 -0.000466 0.121276 0.261280 0.138340 -0.710696 -0.037811 1 0 0 0 0 0 1 210898
-0.002362 -0.000461 0.121275 0.242028 0.205235 -0.748946 -0.037842 1 0 0 0 0 0 1 211897
-0.002363 -0.000459 0.121274 0.231545 0.240869 -0.763970 -0.037874 1 0 0 0 0 0 1 212898
-0.002363 -0.000458 0.121274 0.226194 0.258984 -0.769770 -0.037905 1 0 0 0 0 0 1 213900
-0.002363 -0.000457 0.121274 0.223571 0.268160 -0.772224 -0.037936 1 0 0 0 0 0 1 214898
-0.002364 -0.000457 0.121274 0.222341 0.272868 -0.773494 -0.037967 1 0 0 0 0 0 1 215901
-0.002369 -0.000438 0.121263 0.294690 0.024930 -0.632009 -0.037998 1 0 0 0 0 0 1 216893
-0.002372 -0.000429 0.121260 0.269527 0.116701 -0.705281 -0.038030 1 0 0 0 0 0 1 217901
-0.002373 -0.000424 0.121258 0.250143 0.184019 -0.743565 -0.038061 1 0 0 0 0 0 1 218890
-0.002355 -0.000427 0.121248 -0.020316 0.280716 -0.624439 -0.038092 1 0 0 0 0 0 1 219899
-0.002346 -0.000428 0.121245 0.069020 0.277289 -0.698599 -0.038123 1 0 0 0 0 0 1 220889
-0.002341 -0.000428 0.121243 0.135423 0.270328 -0.736517 -0.038155 1 0 0 0 0 0 1 221899
-0.002339 -0.000429 0.121243 0.170598 0.266371 -0.751348 -0.038186 1 0 0 0 0 0 1 222900
-0.002338 -0.000429 0.121243 0.188371 0.264418 -0.757059 -0.038217 1 0 0 0 0 0 1 223890
-0.002337 -0.000429 0.121243 0.197322 0.263531 -0.759473 -0.038249 1 0 0 0 0 0 1 224903
-0.002337 -0.000429 0.121243 0.201864 0.263195 -0.760719 -0.038280 1 0 0 0 0 0 1 225895
-0.002337 -0.000429 0.121243 0.204209 0.263129 -0.761576 -0.038311 1 0 0 0 0 0 1 226904
-0.002342 -0.000410 0.121232 0.278379 0.012831 -0.619799 -0.038342 1 0 0 0 0 0 1 227895
-0.002345 -0.000401 0.121228 0.254112 0.103289 -0.693025 -0.038374 1 0 0 0 0 0 1 228909
-0.002346 -0.000397 0.121227 0.235186 0.169949 -0.731291 -0.038405 1 0 0 0 0 0 1 229905
-0.002347 -0.000394 0.121227 0.224861 0.205442 -0.746315 -0.038437 1 0 0 0 0 0 1 230921
-0.002347 -0.000393 0.121227 0.219591 0.223478 -0.752099 -0.038468 1 0 0 0 0 0 1 231918
-0.002348 -0.000393 0.121227 0.216979 0.232602 -0.754513 -0.038499 1 0 0 0 0 0 1 232900
-0.002348 -0.000392 0.121227 0.215755 0.237254 -0.755750 -0.038530 1 0 0 0 0 0 1 233888
-0.002348 -0.000392 0.121226 0.215225 0.239689 -0.756606 -0.038561 1 0 0 0 0 0 1 234903
-0.002353 -0.000374 0.121216 0.287945 -0.009312 -0.614671 -0.038593 1 0 0 0 0 0 1 235909
-0.002356 -0.000365 0.121212 0.262991 0.081642 -0.687921 -0.038624 1 0 0 0 0 0 1 236906
-0.002370 -0.000374 0.121200 0.418433 0.335617 -0.578413 -0.038655 1 0 0 0 0 0 1 237917
-0.002377 -0.000378 0.121196 0.346465 0.304287 -0.668702 -0.038687 1 0 0 0 0 0 1 238913
-0.002381 -0.000381 0.121194 0.294733 0.272734 -0.713495 -0.038718 1 0 0 0 0 0 1 239909
-0.002383 -0.000382 0.121194 0.267097 0.255385 -0.730840 -0.038749 1 0 0 0 0 0 1 240905
-0.002384 -0.000382 0.121194 0.253061 0.246619 -0.737417 -0.038780 1 0 0 0 0 0 1 241911
-0.002384 -0.000383 0.121194 0.246078 0.242313 -0.740134 -0.038812 1 0 0 0 0 0 1 242912
-0.002384 -0.000383 0.121194 0.242661 0.240244 -0.741458 -0.038843 1 0 0 0 0 0 1 243913
-0.002385 -0.000383 0.121194 0.241037 0.239303 -0.742293 -0.038873 1 0 0 0 0 0 1 244880
-0.002385 -0.000383 0.121194 0.240331 0.238924 -0.742997 -0.038905 1 0 0 0 0 0 1 245902
-0.002385 -0.000383 0.121194 0.240064 0.238842 -0.743629 -0.038937 1 0 0 0 0 0 1 246914
-0.002390 -0.000365 0.121183 0.312887 -0.011425 -0.601489 -0.038968 1 0 0 0 0 0 1 247915
-0.002393 -0.000355 0.121180 0.288087 0.078810 -0.674730 -0.038999 1 0 0 0 0 0 1 248915
-0.002394 -0.000351 0.121178 0.268889 0.145331 -0.712995 -0.039030 1 0 0 0 0 0 1 249908
-0.002395 -0.000349 0.121178 0.258426 0.180749 -0.727999 -0.039061 1 0 0 0 0 0 1 250908
-0.002395 -0.000347 0.121178 0.253102 0.198738 -0.733732 -0.039092 1 0 0 0 0 0 1 251880
-0.002395 -0.000347 0.121178 0.250501 0.207829 -0.736153 -0.039124 1 0 0 0 0 0 1 252907
-0.002396 -0.000347 0.121178 0.249281 0.212461 -0.737386 -0.039155 1 0 0 0 0 0 1 253911
-0.002396 -0.000346 0.121178 0.248750 0.214861 -0.738191 -0.039186 1 0 0 0 0 0 1 254909
-0.002396 -0.000346 0.121178 0.248589 0.216148 -0.738863 -0.039217 1 0 0 0 0 0 1 255899
-0.002396 -0.000346 0.121178 0.248606 0.216876 -0.739473 -0.039249 1 0 0 0 0 0 1 256905
-0.002396 -0.000346 0.121178 0.248726 0.217340 -0.740082 -0.039280 1 0 0 0 0 0 1 257913
-0.002396 -0.000346 0.121178 0.248872 0.217652 -0.740672 -0.039312 1 0 0 0 0 0 1 258911
-0.002396 -0.000346 0.121178 0.249039 0.217884 -0.741261 -0.039343 1 0 0 0 0 0 1 259911
-0.002396 -0.000346 0.121178 0.249218 0.218090 -0.741831 -0.039373 1 0 0 0 0 0 1 260879
-0.002396 -0.000346 0.121178 0.249430 0.218281 -0.742435 -0.039405 1 0 0 0 0 0 1 261916
-0.002396 -0.000346 0.121178 0.249624 0.218465 -0.743026 -0.039437 1 0 0 0 0 0 1 262910
-0.002396 -0.000346 0.121178 0.249816 0.218634 -0.743598 -0.039467 1 0 0 0 0 0 1 263880
-0.002396 -0.000346 0.121178 0.250004 0.218827 -0.744205 -0.039499 1 0 0 0 0 0 1 264910
-0.002396 -0.000346 0.121178 0.250216 0.218987 -0.744794 -0.039530 1 0 0 0 0 0 1 265911
-0.002396 -0.000346 0.121178 0.250400 0.219173 -0.745382 -0.039561 1 0 0 0 0 0 1 266910
-0.002396 -0.000346 0.121178 0.250599 0.219335 -0.745963 -0.039593 1 0 0 0 0 0 1 267908
-0.002396 -0.000346 0.121178 0.250806 0.219516 -0.746565 -0.039624 1 0 0 0 0 0 1 268909
-0.002396 -0.000346 0.121178 0.250993 0.219679 -0.747135 -0.039655 1 0 0 0 0 0 1 269897
-0.002396 -0.000346 0.121178 0.251201 0.219862 -0.747741 -0.039686 1 0 0 0 0 0 1 270907
-0.002396 -0.000346 0.121178 0.251391 0.220028 -0.748319 -0.039718 1 0 0 0 0 0 1 271908
-0.002396 -0.000346 0.121178 0.251597 0.220209 -0.748920 -0.039749 1 0 0 0 0 0 1 272909
-0.002396 -0.000346 0.121178 0.251787 0.220374 -0.749498 -0.039780 1 0 0 0 0 0 1 273910
-0.002396 -0.000346 0.121178 0.251993 0.220555 -0.750098 -0.039811 1 0 0 0 0 0 1 274909
-0.002396 -0.000346 0.121178 0.252182 0.220720 -0.750674 -0.039843 1 0 0 0 0 0 1 275907
-0.002396 -0.000346 0.121178 0.252388 0.220901 -0.751275 -0.039874 1 0 0 0 0 0 1 276909
-0.002396 -0.000346 0.121178 0.252578 0.221066 -0.751853 -0.039905 1 0 0 0 0 0 1 277910
-0.002396 -0.000346 0.121178 0.252783 0.221247 -0.752452 -0.039936 1 0 0 0 0 0 1 278907
-0.002396 -0.000346 0.121178 0.252999 0.221434 -0.753104 -0.039972 1 0 0 0 0 0 1 280035
-0.002396 -0.000346 0.121178 0.253204 0.221615 -0.753705 -0.040003 1 0 0 0 0 0 1 281035
-0.002408 -0.000360 0.121167 0.428246 0.409073 -0.606108 -0.040030 1 0 0 0 0 0 1 281910
-0.002415 -0.000367 0.121163 0.367197 0.342476 -0.681913 -0.040062 1 0 0 0 0 0 1 282917
-0.002418 -0.000370 0.121162 0.321117 0.293098 -0.721509 -0.040093 1 0 0 0 0 0 1 283906
-0.002420 -0.000372 0.121161 0.296342 0.266821 -0.737020 -0.040124 1 0 0 0 0 0 1 284919
-0.002421 -0.000373 0.121161 0.283797 0.253610 -0.742974 -0.040157 1 0 0 0 0 0 1 285962
-0.002421 -0.000373 0.121161 0.277559 0.247080 -0.745451 -0.040189 1 0 0 0 0 0 1 286980
-0.002421 -0.000374 0.121161 0.274518 0.243891 -0.746677 -0.040219 1 0 0 0 0 0 1 287961
-0.002421 -0.000374 0.121161 0.273106 0.242404 -0.747490 -0.040251 1 0 0 0 0 0 1 288976
-0.002421 -0.000374 0.121161 0.272503 0.241738 -0.748162 -0.040282 1 0 0 0 0 0 1 289977
-0.002422 -0.000374 0.121161 0.272307 0.241497 -0.748753 -0.040313 1 0 0 0 0 0 1 290960
-0.002422 -0.000374 0.121161 0.272330 0.241513 -0.749423 -0.040349 1 0 0 0 0 0 1 292102
-0.002422 -0.000374 0.121161 0.272435 0.241577 -0.750004 -0.040379 1 0 0 0 0 0 1 293084
-0.002402 -0.000378 0.121151 0.012040 0.302727 -0.616160 -0.040407 1 0 0 0 0 0 1 293977
-0.002393 -0.000380 0.121148 0.106580 0.281314 -0.684901 -0.040438 1 0 0 0 0 0 1 294960
-0.002388 -0.000382 0.121146 0.175618 0.265353 -0.720866 -0.040470 1 0 0 0 0 0 1 295977
-0.002386 -0.000382 0.121146 0.212155 0.256881 -0.734964 -0.040501 1 0 0 0 0 0 1 296960
-0.002385 -0.000382 0.121146 0.230596 0.252660 -0.740355 -0.040530 1 0 0 0 0 0 1 297902
-0.002397 -0.000396 0.121135 0.414817 0.437954 -0.594368 -0.040561 1 0 0 0 0 0 1 298892
-0.002403 -0.000403 0.121131 0.358366 0.370367 -0.670761 -0.040592 1 0 0 0 0 0 1 299902
-0.002406 -0.000407 0.121130 0.314591 0.320498 -0.710561 -0.040623 1 0 0 0 0 0 1 300892
-0.002408 -0.000409 0.121129 0.290978 0.294011 -0.726122 -0.040655 1 0 0 0 0 0 1 301903
-0.002409 -0.000409 0.121129 0.278989 0.280668 -0.732056 -0.040686 1 0 0 0 0 0 1 302892
-0.002409 -0.000410 0.121129 0.273054 0.274106 -0.734587 -0.040721 1 0 0 0 0 0 1 304027
-0.002409 -0.000410 0.121129 0.270156 0.270928 -0.735811 -0.040753 1 0 0 0 0 0 1 305027
-0.002409 -0.000410 0.121129 0.268804 0.269411 -0.736604 -0.040784 1 0 0 0 0 0 1 306023
-0.002410 -0.000410 0.121129 0.268219 0.268748 -0.737198 -0.040812 1 0 0 0 0 0 1 306917
-0.002422 -0.000424 0.121118 0.442931 0.455838 -0.589417 -0.040847 1 0 0 0 0 0 1 308031
-0.002429 -0.000431 0.121114 0.381839 0.389250 -0.665247 -0.040877 1 0 0 0 0 0 1 309017
-0.002413 -0.000439 0.121103 0.075149 0.400873 -0.570327 -0.040905 1 0 0 0 0 0 1 309895
-0.002405 -0.000443 0.121099 0.144631 0.353143 -0.654068 -0.040940 1 0 0 0 0 0 1 311023
-0.002401 -0.000445 0.121098 0.200843 0.323807 -0.695280 -0.040968 1 0 0 0 0 0 1 311906
-0.002399 -0.000446 0.121097 0.230920 0.308691 -0.711303 -0.041003 1 0 0 0 0 0 1 313031
-0.002399 -0.000446 0.121097 0.246118 0.301136 -0.717347 -0.041034 1 0 0 0 0 0 1 314020
-0.002398 -0.000446 0.121097 0.253804 0.297447 -0.719840 -0.041065 1 0 0 0 0 0 1 315032
-0.002398 -0.000447 0.121097 0.257719 0.295719 -0.721066 -0.041097 1 0 0 0 0 0 1 316033
-0.002379 -0.000451 0.121087 -0.000755 0.355950 -0.587226 -0.041128 1 0 0 0 0 0 1 317033
-0.002369 -0.000453 0.121084 0.094512 0.334200 -0.656083 -0.041159 1 0 0 0 0 0 1 318033
-0.002377 -0.000468 0.121072 0.338835 0.505326 -0.543545 -0.041190 1 0 0 0 0 0 1 319033
-0.002381 -0.000476 0.121068 0.314459 0.430312 -0.632911 -0.041222 1 0 0 0 0 0 1 320032
-0.002383 -0.000479 0.121066 0.286826 0.376685 -0.677355 -0.041253 1 0 0 0 0 0 1 321034
-0.002385 -0.000481 0.121066 0.271267 0.348284 -0.694516 -0.041284 1 0 0 0 0 0 1 322040
-0.002385 -0.000482 0.121065 0.263267 0.334019 -0.700991 -0.041315 1 0 0 0 0 0 1 323035
-0.002385 -0.000483 0.121065 0.259314 0.326971 -0.703616 -0.041347 1 0 0 0 0 0 1 324041
-0.002385 -0.000483 0.121065 0.257407 0.323569 -0.704864 -0.041378 1 0 0 0 0 0 1 325032
-0.002386 -0.000483 0.121065 0.256547 0.321990 -0.705660 -0.041409 1 0 0 0 0 0 1 326032
-0.002386 -0.000483 0.121065 0.256215 0.321309 -0.706279 -0.041440 1 0 0 0 0 0 1 327031
-0.002386 -0.000483 0.121065 0.256133 0.321097 -0.706850 -0.041472 1 0 0 0 0 0 1 328033
-0.002398 -0.000497 0.121054 0.431087 0.508324 -0.558707 -0.041503 1 0 0 0 0 0 1 329032
-0.002405 -0.000504 0.121051 0.370201 0.442053 -0.634564 -0.041534 1 0 0 0 0 0 1 330032
-0.002408 -0.000507 0.121049 0.324246 0.392885 -0.674162 -0.041565 1 0 0 0 0 0 1 331032
-0.002410 -0.000509 0.121049 0.299501 0.366701 -0.689546 -0.041593 1 0 0 0 0 0 1 331906
-0.002411 -0.000510 0.121049 0.286967 0.353575 -0.695407 -0.041623 1 0 0 0 0 0 1 332877
-0.002411 -0.000510 0.121049 0.280768 0.347151 -0.697892 -0.041659 1 0 0 0 0 0 1 334038
-0.002392 -0.000515 0.121039 0.017145 0.404967 -0.564350 -0.041690 1 0 0 0 0 0 1 335034
-0.002383 -0.000517 0.121035 0.109764 0.382149 -0.633315 -0.041722 1 0 0 0 0 0 1 336033
-0.002378 -0.000518 0.121034 0.177790 0.365462 -0.669250 -0.041749 1 0 0 0 0 0 1 336905
-0.002376 -0.000519 0.121034 0.213844 0.356693 -0.683388 -0.041784 1 0 0 0 0 0 1 338027
-0.002375 -0.000519 0.121033 0.232054 0.352349 -0.688761 -0.041815 1 0 0 0 0 0 1 339031
-0.002374 -0.000520 0.121033 0.241224 0.350287 -0.690987 -0.041847 1 0 0 0 0 0 1 340036
-0.002374 -0.000520 0.121033 0.245865 0.349343 -0.692026 -0.041874 1 0 0 0 0 0 1 340906
-0.002374 -0.000520 0.121033 0.248314 0.349061 -0.692821 -0.041909 1 0 0 0 0 0 1 342035
-0.002374 -0.000520 0.121033 0.249621 0.349027 -0.693412 -0.041940 1 0 0 0 0 0 1 343031
-0.002386 -0.000533 0.121023 0.425271 0.536304 -0.545067 -0.041968 1 0 0 0 0 0 1 343904
-0.002393 -0.000540 0.121019 0.364805 0.470245 -0.620983 -0.042002 1 0 0 0 0 0 1 345021
-0.002396 -0.000544 0.121017 0.319075 0.421185 -0.660615 -0.042036 1 0 0 0 0 0 1 346107
-0.002398 -0.000545 0.121017 0.294465 0.395100 -0.676051 -0.042068 1 0 0 0 0 0 1 347105
-0.002399 -0.000546 0.121017 0.281941 0.381952 -0.681839 -0.042095 1 0 0 0 0 0 1 347971
-0.002399 -0.000547 0.121017 0.275744 0.375514 -0.684238 -0.042126 1 0 0 0 0 0 1 348986
-0.002399 -0.000547 0.121017 0.272754 0.372463 -0.685465 -0.042161 1 0 0 0 0 0 1 350100
-0.002399 -0.000547 0.121017 0.271333 0.371047 -0.686203 -0.042193 1 0 0 0 0 0 1 351104
-0.002399 -0.000547 0.121017 0.270712 0.370472 -0.686775 -0.042223 1 0 0 0 0 0 1 352075
-0.002399 -0.000547 0.121017 0.270522 0.370321 -0.687310 -0.042254 1 0 0 0 0 0 1 353076
-0.002412 -0.000561 0.121006 0.445401 0.557570 -0.538849 -0.042286 1 0 0 0 0 0 1 354104
-0.002419 -0.000568 0.121002 0.384639 0.491539 -0.614732 -0.042318 1 0 0 0 0 0 1 355108
-0.002422 -0.000571 0.121001 0.338757 0.442487 -0.654314 -0.042348 1 0 0 0 0 0 1 356075
-0.002424 -0.000573 0.121000 0.314078 0.416435 -0.669773 -0.042380 1 0 0 0 0 0 1 357100
-0.002430 -0.000555 0.120990 0.374653 0.151968 -0.532818 -0.042411 1 0 0 0 0 0 1 358100
-0.002433 -0.000547 0.120986 0.343743 0.235264 -0.607426 -0.042442 1 0 0 0 0 0 1 359097
-0.002435 -0.000542 0.120985 0.321483 0.298314 -0.646029 -0.042473 1 0 0 0 0 0 1 360081
-0.002436 -0.000540 0.120984 0.309508 0.332037 -0.661074 -0.042505 1 0 0 0 0 0 1 361096
-0.002436 -0.000539 0.120984 0.303432 0.349199 -0.666789 -0.042536 1 0 0 0 0 0 1 362108
-0.002436 -0.000538 0.120984 0.300454 0.357919 -0.669091 -0.042567 1 0 0 0 0 0 1 363097
-0.002436 -0.000538 0.120984 0.299044 0.362414 -0.670228 -0.042598 1 0 0 0 0 0 1 364081
-0.002436 -0.000538 0.120984 0.298457 0.364788 -0.670948 -0.042630 1 0 0 0 0 0 1 365092
-0.002436 -0.000538 0.120984 0.298259 0.366117 -0.671512 -0.042661 1 0 0 0 0 0 1 366083
-0.002436 -0.000538 0.120984 0.298281 0.366908 -0.672030 -0.042692 1 0 0 0 0 0 1 367092
-0.002436 -0.000538 0.120984 0.298397 0.367454 -0.672532 -0.042723 1 0 0 0 0 0 1 368079
-0.002436 -0.000538 0.120984 0.298560 0.367845 -0.673034 -0.042755 1 0 0 0 0 0 1 369095
-0.002436 -0.000538 0.120984 0.298739 0.368157 -0.673481 -0.042784 1 0 0 0 0 0 1 370016
-0.002436 -0.000538 0.120984 0.298939 0.368459 -0.673983 -0.042815 1 0 0 0 0 0 1 371024
-0.002436 -0.000538 0.120984 0.299158 0.368747 -0.674470 -0.042846 1 0 0 0 0 0 1 372014
-0.002436 -0.000538 0.120984 0.299363 0.369034 -0.674966 -0.042877 1 0 0 0 0 0 1 373021
-0.002436 -0.000538 0.120984 0.299580 0.369306 -0.675460 -0.042909 1 0 0 0 0 0 1 374025
-0.002436 -0.000538 0.120984 0.299792 0.369568 -0.675939 -0.042939 1 0 0 0 0 0 1 374999
-0.002436 -0.000538 0.120984 0.300026 0.369838 -0.676445 -0.042971 1 0 0 0 0 0 1 376015
-0.002449 -0.000552 0.120973 0.475166 0.557371 -0.527750 -0.043003 1 0 0 0 0 0 1 377026
-0.002456 -0.000558 0.120969 0.414655 0.491531 -0.603603 -0.043034 1 0 0 0 0 0 1 378017
-0.002459 -0.000562 0.120968 0.368903 0.442610 -0.643200 -0.043065 1 0 0 0 0 0 1 379029
-0.002461 -0.000564 0.120967 0.344307 0.416589 -0.658608 -0.043096 1 0 0 0 0 0 1 380018
-0.002461 -0.000564 0.120967 0.331835 0.403530 -0.664444 -0.043127 1 0 0 0 0 0 1 381019
-0.002462 -0.000565 0.120967 0.325648 0.397127 -0.666808 -0.043159 1 0 0 0 0 0 1 382014
-0.002462 -0.000565 0.120967 0.322656 0.394048 -0.667953 -0.043190 1 0 0 0 0 0 1 383025
-0.002462 -0.000565 0.120967 0.321260 0.392649 -0.668666 -0.043221 1 0 0 0 0 0 1 384012
-0.002462 -0.000565 0.120967 0.320704 0.392091 -0.669229 -0.043253 1 0 0 0 0 0 1 385025
-0.002462 -0.000565 0.120967 0.320524 0.391955 -0.669744 -0.043284 1 0 0 0 0 0 1 386022
-0.002462 -0.000565 0.120967 0.320533 0.392020 -0.670237 -0.043315 1 0 0 0 0 0 1 387019
-0.002462 -0.000565 0.120967 0.320675 0.392212 -0.670726 -0.043346 1 0 0 0 0 0 1 388024
-0.002462 -0.000565 0.120967 0.320853 0.392423 -0.671203 -0.043377 1 0 0 0 0 0 1 389019
-0.002475 -0.000579 0.120956 0.495966 0.579930 -0.522313 -0.043409 1 0 0 0 0 0 1 390018
-0.002481 -0.000586 0.120952 0.435563 0.514204 -0.598196 -0.043440 1 0 0 0 0 0 1 391021
-0.002485 -0.000589 0.120951 0.389853 0.465326 -0.637797 -0.043471 1 0 0 0 0 0 1 392018
-0.002486 -0.000591 0.120951 0.365283 0.439349 -0.653232 -0.043502 1 0 0 0 0 0 1 393021
-0.002487 -0.000592 0.120950 0.352845 0.426311 -0.659055 -0.043534 1 0 0 0 0 0 1 394019
-0.002488 -0.000592 0.120950 0.346663 0.419913 -0.661412 -0.043565 1 0 0 0 0 0 1 395026
-0.002488 -0.000593 0.120950 0.343682 0.416845 -0.662545 -0.043596 1 0 0 0 0 0 1 396023
-0.002488 -0.000593 0.120950 0.342327 0.415459 -0.663250 -0.043628 1 0 0 0 0 0 1 397025
-0.002488 -0.000593 0.120950 0.341756 0.414927 -0.663811 -0.043659 1 0 0 0 0 0 1 398022
-0.002488 -0.000593 0.120950 0.341583 0.414802 -0.664293 -0.043689 1 0 0 0 0 0 1 399005
-0.002488 -0.000593 0.120950 0.341632 0.414881 -0.664794 -0.043721 1 0 0 0 0 0 1 400017
-0.002488 -0.000593 0.120950 0.341772 0.415066 -0.665268 -0.043752 1 0 0 0 0 0 1 401016
-0.002488 -0.000593 0.120950 0.341961 0.415318 -0.665738 -0.043783 1 0 0 0 0 0 1 402001
-0.002501 -0.000606 0.120939 0.517074 0.602817 -0.516641 -0.043814 1 0 0 0 0 0 1 403002
-0.002507 -0.000613 0.120936 0.456760 0.537200 -0.592573 -0.043846 1 0 0 0 0 0 1 404017
-0.002511 -0.000617 0.120934 0.411117 0.488378 -0.632174 -0.043877 1 0 0 0 0 0 1 405002
-0.002512 -0.000618 0.120934 0.386600 0.462439 -0.647607 -0.043909 1 0 0 0 0 0 1 406018
-0.002513 -0.000619 0.120934 0.374167 0.449422 -0.653430 -0.043940 1 0 0 0 0 0 1 407020
-0.002513 -0.000620 0.120934 0.368021 0.443046 -0.655780 -0.043971 1 0 0 0 0 0 1 408020
-0.002514 -0.000620 0.120934 0.365045 0.439997 -0.656900 -0.044002 1 0 0 0 0 0 1 409018
-0.002514 -0.000620 0.120934 0.363692 0.438630 -0.657611 -0.044034 1 0 0 0 0 0 1 410021
-0.002514 -0.000620 0.120934 0.363133 0.438113 -0.658146 -0.044065 1 0 0 0 0 0 1 411018
-0.002514 -0.000620 0.120934 0.362993 0.437994 -0.658646 -0.044096 1 0 0 0 0 0 1 412020
-0.002514 -0.000620 0.120934 0.363038 0.438095 -0.659116 -0.044127 1 0 0 0 0 0 1 413019
-0.002514 -0.000620 0.120934 0.363224 0.438321 -0.659628 -0.044161 1 0 0 0 0 0 1 414108
-0.002514 -0.000620 0.120934 0.363420 0.438580 -0.660099 -0.044192 1 0 0 0 0 0 1 415099
-0.002514 -0.000620 0.120934 0.363648 0.438860 -0.660567 -0.044224 1 0 0 0 0 0 1 416097
-0.002514 -0.000620 0.120934 0.363907 0.439157 -0.661029 -0.044255 1 0 0 0 0 0 1 417100
-0.002514 -0.000620 0.120934 0.364144 0.439460 -0.661495 -0.044286 1 0 0 0 0 0 1 418098
-0.002519 -0.000602 0.120923 0.437527 0.187876 -0.518894 -0.044317 1 0 0 0 0 0 1 419073
-0.002522 -0.000593 0.120919 0.413275 0.277648 -0.591463 -0.044349 1 0 0 0 0 0 1 420109
-0.002523 -0.000588 0.120918 0.394366 0.343942 -0.629328 -0.044380 1 0 0 0 0 0 1 421106
-0.002524 -0.000586 0.120918 0.384074 0.379266 -0.644090 -0.044411 1 0 0 0 0 0 1 422106
-0.002525 -0.000585 0.120918 0.378864 0.397255 -0.649665 -0.044443 1 0 0 0 0 0 1 423106
-0.002525 -0.000584 0.120918 0.376329 0.406391 -0.651918 -0.044474 1 0 0 0 0 0 1 424097
-0.002525 -0.000584 0.120918 0.375183 0.411112 -0.653012 -0.044505 1 0 0 0 0 0 1 425107
-0.002525 -0.000584 0.120918 0.374731 0.413610 -0.653683 -0.044536 1 0 0 0 0 0 1 426098
-0.002525 -0.000584 0.120918 0.374641 0.415012 -0.654212 -0.044568 1 0 0 0 0 0 1 427105
-0.002525 -0.000584 0.120918 0.374721 0.415852 -0.654701 -0.044599 1 0 0 0 0 0 1 428097
-0.002525 -0.000584 0.120918 0.374884 0.416425 -0.655175 -0.044630 1 0 0 0 0 0 1 429094
-0.002525 -0.000584 0.120918 0.375109 0.416842 -0.655639 -0.044661 1 0 0 0 0 0 1 430102
-0.002506 -0.000588 0.120908 0.113868 0.478284 -0.521185 -0.044692 1 0 0 0 0 0 1 431073
-0.002496 -0.000590 0.120904 0.207740 0.457388 -0.589556 -0.044723 1 0 0 0 0 0 1 432073
-0.002492 -0.000591 0.120903 0.276434 0.441712 -0.625273 -0.044754 1 0 0 0 0 0 1 433073
-0.002489 -0.000592 0.120903 0.312788 0.433408 -0.639212 -0.044786 1 0 0 0 0 0 1 434102
-0.002488 -0.000592 0.120902 0.331186 0.429323 -0.644476 -0.044817 1 0 0 0 0 0 1 435092
-0.002488 -0.000592 0.120902 0.340479 0.427408 -0.646616 -0.044848 1 0 0 0 0 0 1 436076
-0.002487 -0.000592 0.120902 0.345225 0.426597 -0.647676 -0.044880 1 0 0 0 0 0 1 437093
-0.002487 -0.000592 0.120902 0.347729 0.426322 -0.648319 -0.044911 1 0 0 0 0 0 1 438080
-0.002487 -0.000593 0.120902 0.349099 0.426350 -0.648849 -0.044942 1 0 0 0 0 0 1 439092
-0.002468 -0.000597 0.120893 0.088478 0.487581 -0.514243 -0.044974 1 0 0 0 0 0 1 440094
-0.002459 -0.000599 0.120889 0.182496 0.466596 -0.582682 -0.045004 1 0 0 0 0 0 1 441077
-0.002454 -0.000600 0.120888 0.251252 0.450871 -0.618386 -0.045034 1 0 0 0 0 0 1 442021
-0.002452 -0.000601 0.120887 0.287633 0.442548 -0.632316 -0.045065 1 0 0 0 0 0 1 443013
-0.002450 -0.000601 0.120887 0.306045 0.438465 -0.637588 -0.045096 1 0 0 0 0 0 1 444021
-0.002450 -0.000601 0.120887 0.315321 0.436547 -0.639722 -0.045127 1 0 0 0 0 0 1 445012
-0.002430 -0.000606 0.120877 0.058715 0.496782 -0.505518 -0.045159 1 0 0 0 0 0 1 446022
-0.002421 -0.000608 0.120874 0.154620 0.475334 -0.574207 -0.045190 1 0 0 0 0 0 1 447012
-0.002416 -0.000609 0.120873 0.224309 0.459407 -0.610038 -0.045221 1 0 0 0 0 0 1 448021
-0.002414 -0.000610 0.120872 0.261128 0.450978 -0.623986 -0.045252 1 0 0 0 0 0 1 449013
-0.002413 -0.000610 0.120872 0.279758 0.446833 -0.629267 -0.045284 1 0 0 0 0 0 1 450021
-0.002412 -0.000610 0.120872 0.289149 0.444875 -0.631396 -0.045315 1 0 0 0 0 0 1 451012
-0.002412 -0.000610 0.120872 0.293927 0.444063 -0.632427 -0.045346 1 0 0 0 0 0 1 452024
-0.002393 -0.000615 0.120862 0.035136 0.504839 -0.497660 -0.045378 1 0 0 0 0 0 1 453026
-0.002383 -0.000617 0.120859 0.129800 0.483710 -0.566283 -0.045409 1 0 0 0 0 0 1 454040
-0.002378 -0.000618 0.120858 0.198854 0.467919 -0.602077 -0.045440 1 0 0 0 0 0 1 455028
-0.002376 -0.000619 0.120857 0.235379 0.459561 -0.616019 -0.045471 1 0 0 0 0 0 1 456023
-0.002375 -0.000619 0.120857 0.253832 0.455457 -0.621289 -0.045503 1 0 0 0 0 0 1 457027
-0.002374 -0.000619 0.120857 0.263125 0.453530 -0.623407 -0.045533 1 0 0 0 0 0 1 458012
-0.002374 -0.000619 0.120857 0.267848 0.452742 -0.624425 -0.045565 1 0 0 0 0 0 1 459021
-0.002374 -0.000619 0.120857 0.270297 0.452484 -0.625068 -0.045596 1 0 0 0 0 0 1 460012
-0.002374 -0.000619 0.120857 0.271633 0.452508 -0.625563 -0.045627 1 0 0 0 0 0 1 461020
-0.002374 -0.000619 0.120857 0.272375 0.452673 -0.626024 -0.045659 1 0 0 0 0 0 1 462022
-0.002374 -0.000619 0.120857 0.272854 0.452920 -0.626459 -0.045690 1 0 0 0 0 0 1 463018
-0.002355 -0.000624 0.120847 0.011923 0.514221 -0.491279 -0.045721 1 0 0 0 0 0 1 464019
-0.002345 -0.000626 0.120844 0.105366 0.493381 -0.559875 -0.045752 1 0 0 0 0 0 1 465015
-0.002340 -0.000627 0.120842 0.173835 0.477767 -0.595711 -0.045786 1 0 0 0 0 0 1 466104
-0.002338 -0.000628 0.120842 0.210045 0.469505 -0.609634 -0.045817 1 0 0 0 0 0 1 467097
-0.002337 -0.000628 0.120842 0.228316 0.465427 -0.614876 -0.045848 1 0 0 0 0 0 1 468075
-0.002336 -0.000628 0.120842 0.237536 0.463537 -0.617026 -0.045880 1 0 0 0 0 0 1 469115
-0.002336 -0.000628 0.120842 0.242211 0.462744 -0.618035 -0.045911 1 0 0 0 0 0 1 470109
-0.002336 -0.000628 0.120842 0.244619 0.462497 -0.618643 -0.045942 1 0 0 0 0 0 1 471078
-0.002336 -0.000628 0.120842 0.245926 0.462536 -0.619152 -0.045974 1 0 0 0 0 0 1 472107
-0.002336 -0.000628 0.120842 0.246638 0.462715 -0.619608 -0.046006 1 0 0 0 0 0 1 473128
-0.002336 -0.000628 0.120842 0.247092 0.462959 -0.620023 -0.046036 1 0 0 0 0 0 1 474096
-0.002317 -0.000633 0.120832 -0.013836 0.524250 -0.484655 -0.046068 1 0 0 0 0 0 1 475108
-0.002307 -0.000635 0.120828 0.079505 0.503453 -0.553284 -0.046099 1 0 0 0 0 0 1 476098
-0.002303 -0.000636 0.120827 0.147855 0.487830 -0.589104 -0.046129 1 0 0 0 0 0 1 477073
-0.002300 -0.000637 0.120827 0.184015 0.479550 -0.603034 -0.046160 1 0 0 0 0 0 1 478071
-0.002299 -0.000637 0.120827 0.202270 0.475512 -0.608279 -0.046192 1 0 0 0 0 0 1 479072
-0.002299 -0.000637 0.120827 0.211450 0.473610 -0.610396 -0.046223 1 0 0 0 0 0 1 480071
-0.002298 -0.000637 0.120827 0.216116 0.472820 -0.611407 -0.046254 1 0 0 0 0 0 1 481071
-0.002298 -0.000637 0.120827 0.218513 0.472596 -0.612033 -0.046286 1 0 0 0 0 0 1 482097
-0.002298 -0.000637 0.120827 0.219772 0.472616 -0.612511 -0.046316 1 0 0 0 0 0 1 483069
-0.002298 -0.000637 0.120827 0.220488 0.472807 -0.612944 -0.046348 1 0 0 0 0 0 1 484070
-0.002303 -0.000619 0.120816 0.294361 0.220671 -0.470211 -0.046380 1 0 0 0 0 0 1 485102
-0.002306 -0.000610 0.120813 0.270059 0.310082 -0.542515 -0.046411 1 0 0 0 0 0 1 486093
-0.002308 -0.000605 0.120811 0.251126 0.376173 -0.580210 -0.046442 1 0 0 0 0 0 1 487072
-0.002308 -0.000603 0.120811 0.240791 0.411413 -0.594860 -0.046473 1 0 0 0 0 0 1 488071
-0.002309 -0.000602 0.120811 0.235514 0.429359 -0.600370 -0.046504 1 0 0 0 0 0 1 489070
-0.002309 -0.000601 0.120811 0.232912 0.438485 -0.602566 -0.046536 1 0 0 0 0 0 1 490098
-0.002309 -0.000601 0.120811 0.231675 0.443196 -0.603600 -0.046567 1 0 0 0 0 0 1 491093
-0.002290 -0.000605 0.120801 -0.030154 0.506749 -0.468250 -0.046598 1 0 0 0 0 0 1 492065
-0.002281 -0.000608 0.120797 0.062616 0.487073 -0.536990 -0.046630 1 0 0 0 0 0 1 493101
-0.002276 -0.000609 0.120796 0.130665 0.471999 -0.572826 -0.046661 1 0 0 0 0 0 1 494100
-0.002274 -0.000609 0.120796 0.166677 0.464025 -0.586750 -0.046693 1 0 0 0 0 0 1 495102
-0.002272 -0.000609 0.120795 0.184854 0.460093 -0.591988 -0.046724 1 0 0 0 0 0 1 496096
-0.002272 -0.000610 0.120795 0.193989 0.458256 -0.594095 -0.046755 1 0 0 0 0 0 1 497101
-0.002272 -0.000610 0.120795 0.198612 0.457495 -0.595082 -0.046786 1 0 0 0 0 0 1 498094
-0.002271 -0.000610 0.120795 0.200982 0.457257 -0.595679 -0.046817 1 0 0 0 0 0 1 499070
-0.002271 -0.000610 0.120795 0.202234 0.457293 -0.596134 -0.046848 1 0 0 0 0 0 1 500069
-0.002271 -0.000610 0.120795 0.202936 0.457460 -0.596580 -0.046880 1 0 0 0 0 0 1 501097
-0.002271 -0.000610 0.120795 0.203349 0.457698 -0.596970 -0.046910 1 0 0 0 0 0 1 502070
-0.002271 -0.000610 0.120795 0.203622 0.457972 -0.597372 -0.046942 1 0 0 0 0 0 1 503072
-0.002271 -0.000610 0.120795 0.203826 0.458261 -0.597781 -0.046973 1 0 0 0 0 0 1 504071
-0.002271 -0.000610 0.120795 0.203993 0.458547 -0.598166 -0.047004 1 0 0 0 0 0 1 505070
-0.002271 -0.000610 0.120795 0.204145 0.458854 -0.598578 -0.047036 1 0 0 0 0 0 1 506094
-0.002271 -0.000610 0.120795 0.204301 0.459164 -0.598975 -0.047067 1 0 0 0 0 0 1 507091
-0.002271 -0.000610 0.120795 0.204429 0.459457 -0.599375 -0.047098 1 0 0 0 0 0 1 508079
-0.002271 -0.000610 0.120795 0.204574 0.459774 -0.599772 -0.047130 1 0 0 0 0 0 1 509094
-0.002271 -0.000610 0.120795 0.204711 0.460081 -0.600170 -0.047161 1 0 0 0 0 0 1 510097
-0.002271 -0.000610 0.120795 0.204846 0.460385 -0.600567 -0.047192 1 0 0 0 0 0 1 511094
-0.002271 -0.000610 0.120795 0.204979 0.460685 -0.600958 -0.047223 1 0 0 0 0 0 1 512077
-0.002271 -0.000610 0.120795 0.205117 0.460995 -0.601361 -0.047255 1 0 0 0 0 0 1 513092
-0.002271 -0.000610 0.120795 0.205237 0.461255 -0.601728 -0.047284 1 0 0 0 0 0 1 514014
-0.002271 -0.000610 0.120795 0.205378 0.461580 -0.602128 -0.047315 1 0 0 0 0 0 1 515021
-0.002252 -0.000614 0.120785 -0.055850 0.522951 -0.466302 -0.047346 1 0 0 0 0 0 1 516011
-0.002243 -0.000616 0.120782 0.037070 0.502208 -0.534977 -0.047377 1 0 0 0 0 0 1 517020
-0.002238 -0.000618 0.120781 0.105192 0.486630 -0.570793 -0.047408 1 0 0 0 0 0 1 518010
-0.002236 -0.000618 0.120780 0.141224 0.478379 -0.584724 -0.047440 1 0 0 0 0 0 1 519021
-0.002235 -0.000618 0.120780 0.159412 0.474316 -0.589942 -0.047471 1 0 0 0 0 0 1 520011
-0.002234 -0.000619 0.120780 0.168548 0.472430 -0.592044 -0.047502 1 0 0 0 0 0 1 521019
-0.002234 -0.000619 0.120780 0.173152 0.471627 -0.593012 -0.047533 1 0 0 0 0 0 1 522010
-0.002234 -0.000619 0.120780 0.175509 0.471388 -0.593627 -0.047565 1 0 0 0 0 0 1 523019
-0.002234 -0.000619 0.120780 0.176754 0.471429 -0.594087 -0.047596 1 0 0 0 0 0 1 524029
-0.002234 -0.000619 0.120780 0.177424 0.471582 -0.594500 -0.047628 1 0 0 0 0 0 1 525022
-0.002234 -0.000619 0.120780 0.177823 0.471834 -0.594895 -0.047659 1 0 0 0 0 0 1 526029
-0.002234 -0.000619 0.120780 0.178078 0.472095 -0.595296 -0.047690 1 0 0 0 0 0 1 527015
-0.002234 -0.000619 0.120780 0.178260 0.472400 -0.595688 -0.047721 1 0 0 0 0 0 1 528019
-0.002234 -0.000619 0.120780 0.178420 0.472691 -0.596073 -0.047753 1 0 0 0 0 0 1 529025
-0.002234 -0.000619 0.120780 0.178546 0.473000 -0.596446 -0.047783 1 0 0 0 0 0 1 530002
-0.002234 -0.000619 0.120780 0.178669 0.473306 -0.596858 -0.047815 1 0 0 0 0 0 1 531025
-0.002234 -0.000619 0.120780 0.178792 0.473618 -0.597236 -0.047846 1 0 0 0 0 0 1 532010
-0.002234 -0.000619 0.120780 0.178924 0.473933 -0.597641 -0.047878 1 0 0 0 0 0 1 533033
-0.002234 -0.000619 0.120780 0.179042 0.474241 -0.598030 -0.047909 1 0 0 0 0 0 1 534029
-0.002234 -0.000619 0.120780 0.179144 0.474543 -0.598402 -0.047939 1 0 0 0 0 0 1 534998
-0.002234 -0.000619 0.120780 0.179275 0.474859 -0.598809 -0.047971 1 0 0 0 0 0 1 536026
-0.002234 -0.000619 0.120780 0.179372 0.475162 -0.599200 -0.048003 1 0 0 0 0 0 1 537026
-0.002234 -0.000619 0.120780 0.179510 0.475465 -0.599583 -0.048034 1 0 0 0 0 0 1 538025
-0.002234 -0.000619 0.120780 0.179614 0.475788 -0.599973 -0.048065 1 0 0 0 0 0 1 539027
-0.002234 -0.000619 0.120780 0.179740 0.476092 -0.600364 -0.048096 1 0 0 0 0 0 1 540013
-0.002234 -0.000619 0.120780 0.179847 0.476408 -0.600753 -0.048128 1 0 0 0 0 0 1 541024
-0.002234 -0.000619 0.120780 0.179974 0.476713 -0.601146 -0.048159 1 0 0 0 0 0 1 542019
-0.002234 -0.000619 0.120780 0.180075 0.477004 -0.601531 -0.048190 1 0 0 0 0 0 1 543018
-0.002234 -0.000619 0.120780 0.180207 0.477330 -0.601927 -0.048221 1 0 0 0 0 0 1 544020
-0.002234 -0.000619 0.120780 0.180323 0.477633 -0.602309 -0.048252 1 0 0 0 0 0 1 544997
-0.002234 -0.000619 0.120780 0.180430 0.477952 -0.602700 -0.048284 1 0 0 0 0 0 1 546016
-0.002234 -0.000619 0.120780 0.180561 0.478246 -0.603088 -0.048315 1 0 0 0 0 0 1 547014
-0.002234 -0.000619 0.120780 0.180662 0.478563 -0.603471 -0.048345 1 0 0 0 0 0 1 547995
-0.002234 -0.000619 0.120780 0.180783 0.478868 -0.603881 -0.048377 1 0 0 0 0 0 1 549013
-0.002234 -0.000619 0.120780 0.180896 0.479188 -0.604261 -0.048409 1 0 0 0 0 0 1 550017
-0.002234 -0.000619 0.120780 0.181024 0.479495 -0.604655 -0.048440 1 0 0 0 0 0 1 551013
-0.002234 -0.000619 0.120780 0.181134 0.479796 -0.605033 -0.048471 1 0 0 0 0 0 1 552014
-0.002234 -0.000619 0.120780 0.181258 0.480112 -0.605434 -0.048502 1 0 0 0 0 0 1 553012
-0.002234 -0.000619 0.120780 0.181376 0.480422 -0.605825 -0.048533 1 0 0 0 0 0 1 554012
-0.002234 -0.000619 0.120780 0.181473 0.480726 -0.606216 -0.048565 1 0 0 0 0 0 1 555012
-0.002246 -0.000632 0.120769 0.357666 0.669216 -0.456653 -0.048596 1 0 0 0 0 0 1 556012
-0.002253 -0.000639 0.120765 0.297523 0.604200 -0.532030 -0.048628 1 0 0 0 0 0 1 557026
-0.002256 -0.000643 0.120764 0.251958 0.555691 -0.571336 -0.048659 1 0 0 0 0 0 1 558016
-0.002258 -0.000644 0.120764 0.227433 0.529911 -0.586566 -0.048690 1 0 0 0 0 0 1 559014
-0.002259 -0.000645 0.120764 0.214966 0.516961 -0.592261 -0.048721 1 0 0 0 0 0 1 560015
-0.002259 -0.000646 0.120763 0.208738 0.510639 -0.594515 -0.048752 1 0 0 0 0 0 1 561013
-0.002259 -0.000646 0.120763 0.205675 0.507629 -0.595542 -0.048784 1 0 0 0 0 0 1 562016
-0.002259 -0.000646 0.120763 0.204209 0.506271 -0.596153 -0.048815 1 0 0 0 0 0 1 563012
-0.002259 -0.000646 0.120763 0.203532 0.505757 -0.596612 -0.048846 1 0 0 0 0 0 1 564007
-0.002259 -0.000646 0.120763 0.203261 0.505675 -0.597020 -0.048877 1 0 0 0 0 0 1 565009
-0.002259 -0.000646 0.120763 0.203184 0.505782 -0.597419 -0.048908 1 0 0 0 0 0 1 566013
-0.002259 -0.000646 0.120763 0.203209 0.505996 -0.597800 -0.048940 1 0 0 0 0 0 1 567015
-0.002259 -0.000646 0.120763 0.203287 0.506279 -0.598182 -0.048971 1 0 0 0 0 0 1 568013
-0.002259 -0.000646 0.120763 0.203388 0.506575 -0.598565 -0.049002 1 0 0 0 0 0 1 569014
-0.002259 -0.000646 0.120763 0.203530 0.506912 -0.598973 -0.049036 1 0 0 0 0 0 1 570098
-0.002265 -0.000628 0.120753 0.277330 0.254142 -0.455788 -0.049067 1 0 0 0 0 0 1 571094
-0.002267 -0.000619 0.120749 0.252953 0.343144 -0.527884 -0.049098 1 0 0 0 0 0 1 572065
-0.002269 -0.000614 0.120748 0.233983 0.409062 -0.565508 -0.049130 1 0 0 0 0 0 1 573094
-0.002270 -0.000612 0.120748 0.223644 0.444198 -0.580094 -0.049161 1 0 0 0 0 0 1 574089
-0.002270 -0.000611 0.120748 0.218354 0.462077 -0.585540 -0.049191 1 0 0 0 0 0 1 575066
-0.002270 -0.000610 0.120747 0.215720 0.471196 -0.587696 -0.049223 1 0 0 0 0 0 1 576070
-0.002270 -0.000610 0.120747 0.214468 0.475904 -0.588701 -0.049254 1 0 0 0 0 0 1 577077
-0.002270 -0.000610 0.120747 0.213891 0.478401 -0.589302 -0.049286 1 0 0 0 0 0 1 578092
-0.002270 -0.000610 0.120747 0.213672 0.479801 -0.589736 -0.049317 1 0 0 0 0 0 1 579076
-0.002270 -0.000609 0.120747 0.213629 0.480656 -0.590146 -0.049348 1 0 0 0 0 0 1 580087
-0.002270 -0.000609 0.120747 0.213687 0.481231 -0.590524 -0.049379 1 0 0 0 0 0 1 581072
-0.002270 -0.000609 0.120747 0.213773 0.481676 -0.590905 -0.049411 1 0 0 0 0 0 1 582090
-0.002270 -0.000609 0.120747 0.213881 0.482054 -0.591273 -0.049442 1 0 0 0 0 0 1 583073
-0.002270 -0.000609 0.120747 0.214022 0.482389 -0.591652 -0.049473 1 0 0 0 0 0 1 584089
-0.002270 -0.000609 0.120747 0.214141 0.482705 -0.592020 -0.049504 1 0 0 0 0 0 1 585073
-0.002270 -0.000609 0.120747 0.214264 0.483005 -0.592380 -0.049534 1 0 0 0 0 0 1 586018
-0.002276 -0.000591 0.120737 0.288072 0.230213 -0.448966 -0.049565 1 0 0 0 0 0 1 587008
-0.002278 -0.000582 0.120733 0.263748 0.319079 -0.521105 -0.049596 1 0 0 0 0 0 1 588014
-0.002280 -0.000577 0.120732 0.244811 0.384907 -0.558731 -0.049627 1 0 0 0 0 0 1 589018
-0.002281 -0.000575 0.120732 0.234481 0.419984 -0.573312 -0.049659 1 0 0 0 0 0 1 590018
-0.002281 -0.000574 0.120732 0.229208 0.437854 -0.578764 -0.049690 1 0 0 0 0 0 1 591016
-0.002281 -0.000573 0.120731 0.226593 0.446944 -0.580918 -0.049721 1 0 0 0 0 0 1 592007
-0.002281 -0.000573 0.120731 0.225341 0.451621 -0.581907 -0.049752 1 0 0 0 0 0 1 593017
-0.002281 -0.000573 0.120731 0.224766 0.454089 -0.582490 -0.049783 1 0 0 0 0 0 1 594008
-0.002281 -0.000573 0.120731 0.224565 0.455487 -0.582939 -0.049815 1 0 0 0 0 0 1 595017
-0.002281 -0.000573 0.120731 0.224519 0.456312 -0.583326 -0.049846 1 0 0 0 0 0 1 596018
-0.002281 -0.000573 0.120731 0.224581 0.456884 -0.583709 -0.049877 1 0 0 0 0 0 1 597022
-0.002281 -0.000573 0.120731 0.224672 0.457294 -0.584067 -0.049909 1 0 0 0 0 0 1 598014
-0.002281 -0.000573 0.120731 0.224788 0.457655 -0.584430 -0.049940 1 0 0 0 0 0 1 599009
-0.002281 -0.000573 0.120731 0.224910 0.457978 -0.584809 -0.049971 1 0 0 0 0 0 1 600026
-0.002281 -0.000573 0.120731 0.225051 0.458280 -0.585167 -0.050002 1 0 0 0 0 0 1 601005
-0.002281 -0.000573 0.120731 0.225194 0.458572 -0.585538 -0.050034 1 0 0 0 0 0 1 602018
-0.002281 -0.000573 0.120731 0.225336 0.458872 -0.585895 -0.050064 1 0 0 0 0 0 1 602996
-0.002287 -0.000555 0.120721 0.299149 0.206028 -0.442264 -0.050096 1 0 0 0 0 0 1 604011
-0.002289 -0.000545 0.120717 0.274873 0.294739 -0.514429 -0.050127 1 0 0 0 0 0 1 605017
-0.002291 -0.000541 0.120716 0.255979 0.360474 -0.552080 -0.050159 1 0 0 0 0 0 1 606024
-0.002292 -0.000539 0.120716 0.245655 0.395497 -0.566661 -0.050190 1 0 0 0 0 0 1 607017
-0.002292 -0.000537 0.120715 0.240397 0.413335 -0.572098 -0.050220 1 0 0 0 0 0 1 607993
-0.002292 -0.000537 0.120715 0.237779 0.422392 -0.574256 -0.050253 1 0 0 0 0 0 1 609022
-0.002292 -0.000537 0.120715 0.236540 0.427051 -0.575228 -0.050284 1 0 0 0 0 0 1 610023
-0.002292 -0.000536 0.120715 0.235969 0.429514 -0.575814 -0.050315 1 0 0 0 0 0 1 611025
-0.002292 -0.000536 0.120715 0.235763 0.430882 -0.576238 -0.050346 1 0 0 0 0 0 1 612023
-0.002292 -0.000536 0.120715 0.235743 0.431694 -0.576637 -0.050378 1 0 0 0 0 0 1 613027
-0.002292 -0.000536 0.120715 0.235805 0.432265 -0.577024 -0.050412 1 0 0 0 0 0 1 614115
-0.002292 -0.000536 0.120715 0.235909 0.432666 -0.577388 -0.050443 1 0 0 0 0 0 1 615114
-0.002292 -0.000536 0.120715 0.236045 0.432994 -0.577741 -0.050474 1 0 0 0 0 0 1 616101
-0.002292 -0.000536 0.120715 0.236159 0.433292 -0.578096 -0.050505 1 0 0 0 0 0 1 617092
-0.002292 -0.000536 0.120715 0.236303 0.433575 -0.578445 -0.050535 1 0 0 0 0 0 1 618067
-0.002292 -0.000536 0.120715 0.236446 0.433857 -0.578810 -0.050566 1 0 0 0 0 0 1 619068
-0.002292 -0.000536 0.120715 0.236588 0.434137 -0.579154 -0.050598 1 0 0 0 0 0 1 620067
-0.002292 -0.000536 0.120715 0.236741 0.434401 -0.579532 -0.050630 1 0 0 0 0 0 1 621089
-0.002292 -0.000536 0.120715 0.236888 0.434668 -0.579891 -0.050661 1 0 0 0 0 0 1 622089
-0.002292 -0.000536 0.120715 0.237026 0.434941 -0.580227 -0.050691 1 0 0 0 0 0 1 623065
-0.002292 -0.000536 0.120715 0.237181 0.435207 -0.580608 -0.050724 1 0 0 0 0 0 1 624096
-0.002292 -0.000536 0.120715 0.237323 0.435485 -0.580952 -0.050755 1 0 0 0 0 0 1 625093
-0.002298 -0.000518 0.120705 0.311160 0.182560 -0.437076 -0.050786 1 0 0 0 0 0 1 626100
-0.002300 -0.000509 0.120701 0.286948 0.271083 -0.509252 -0.050816 1 0 0 0 0 0 1 627066
-0.002302 -0.000504 0.120700 0.268086 0.336700 -0.546908 -0.050849 1 0 0 0 0 0 1 628098
-0.002302 -0.000502 0.120700 0.257786 0.371682 -0.561492 -0.050880 1 0 0 0 0 0 1 629091
-0.002303 -0.000501 0.120699 0.252524 0.389467 -0.566924 -0.050910 1 0 0 0 0 0 1 630067
-0.002303 -0.000500 0.120699 0.249913 0.398506 -0.569066 -0.050941 1 0 0 0 0 0 1 631067
-0.002303 -0.000500 0.120699 0.248672 0.403135 -0.570039 -0.050973 1 0 0 0 0 0 1 632067
-0.002303 -0.000500 0.120699 0.248130 0.405571 -0.570611 -0.051004 1 0 0 0 0 0 1 633066
-0.002303 -0.000500 0.120699 0.247925 0.406928 -0.571031 -0.051036 1 0 0 0 0 0 1 634091
-0.002303 -0.000500 0.120699 0.247892 0.407716 -0.571404 -0.051066 1 0 0 0 0 0 1 635065
-0.002303 -0.000500 0.120699 0.247971 0.408259 -0.571780 -0.051099 1 0 0 0 0 0 1 636095
-0.002303 -0.000500 0.120699 0.248074 0.408634 -0.572125 -0.051130 1 0 0 0 0 0 1 637094
-0.002303 -0.000500 0.120699 0.248214 0.408958 -0.572482 -0.051161 1 0 0 0 0 0 1 638097
-0.002309 -0.000481 0.120689 0.322008 0.156070 -0.428386 -0.051192 1 0 0 0 0 0 1 639093
-0.002311 -0.000472 0.120685 0.297854 0.244470 -0.500615 -0.051224 1 0 0 0 0 0 1 640099
-0.002313 -0.000468 0.120684 0.279007 0.310016 -0.538271 -0.051255 1 0 0 0 0 0 1 641090
-0.002313 -0.000465 0.120684 0.268726 0.344941 -0.552858 -0.051286 1 0 0 0 0 0 1 642087
-0.002314 -0.000464 0.120683 0.263472 0.362704 -0.558297 -0.051316 1 0 0 0 0 0 1 643067
-0.002314 -0.000464 0.120683 0.260873 0.371725 -0.560427 -0.051349 1 0 0 0 0 0 1 644097
-0.002314 -0.000463 0.120683 0.259637 0.376331 -0.561390 -0.051380 1 0 0 0 0 0 1 645090
-0.002319 -0.000445 0.120673 0.332746 0.125658 -0.417351 -0.051411 1 0 0 0 0 0 1 646092
-0.002322 -0.000436 0.120669 0.308266 0.215001 -0.489683 -0.051441 1 0 0 0 0 0 1 647066
-0.002324 -0.000431 0.120668 0.289272 0.281030 -0.527393 -0.051473 1 0 0 0 0 0 1 648066
-0.002324 -0.000429 0.120667 0.278919 0.316189 -0.541992 -0.051504 1 0 0 0 0 0 1 649064
-0.002325 -0.000428 0.120667 0.273626 0.334065 -0.547423 -0.051535 1 0 0 0 0 0 1 650073
-0.002325 -0.000427 0.120667 0.271023 0.343122 -0.549562 -0.051567 1 0 0 0 0 0 1 651089
-0.002325 -0.000427 0.120667 0.269770 0.347746 -0.550511 -0.051598 1 0 0 0 0 0 1 652071
-0.002325 -0.000427 0.120667 0.269230 0.350184 -0.551075 -0.051630 1 0 0 0 0 0 1 653087
-0.002325 -0.000427 0.120667 0.269033 0.351486 -0.551479 -0.051660 1 0 0 0 0 0 1 654073
-0.002330 -0.000408 0.120657 0.342638 0.099209 -0.407050 -0.051692 1 0 0 0 0 0 1 655086
-0.002333 -0.000399 0.120653 0.318486 0.187611 -0.479374 -0.051723 1 0 0 0 0 0 1 656072
-0.002335 -0.000395 0.120652 0.299636 0.253147 -0.517082 -0.051754 1 0 0 0 0 0 1 657071
-0.002335 -0.000392 0.120651 0.289345 0.288063 -0.531657 -0.051784 1 0 0 0 0 0 1 658016
-0.002336 -0.000391 0.120651 0.284100 0.305798 -0.537074 -0.051815 1 0 0 0 0 0 1 659006
-0.002336 -0.000391 0.120651 0.281522 0.314777 -0.539200 -0.051846 1 0 0 0 0 0 1 660015
-0.002336 -0.000390 0.120651 0.280292 0.319364 -0.540145 -0.051877 1 0 0 0 0 0 1 661005
-0.002336 -0.000390 0.120651 0.279746 0.321750 -0.540687 -0.051909 1 0 0 0 0 0 1 662016
-0.002336 -0.000390 0.120651 0.279562 0.323040 -0.541097 -0.051939 1 0 0 0 0 0 1 663006
-0.002336 -0.000390 0.120651 0.279560 0.323789 -0.541435 -0.051971 1 0 0 0 0 0 1 664013
-0.002336 -0.000390 0.120651 0.279642 0.324260 -0.541779 -0.052002 1 0 0 0 0 0 1 665006
-0.002341 -0.000372 0.120641 0.353367 0.071579 -0.397135 -0.052034 1 0 0 0 0 0 1 666015
-0.002344 -0.000363 0.120637 0.329313 0.159638 -0.469496 -0.052065 1 0 0 0 0 0 1 667006
-0.002345 -0.000358 0.120636 0.310533 0.224988 -0.507222 -0.052096 1 0 0 0 0 0 1 668017
-0.002346 -0.000356 0.120635 0.300292 0.259823 -0.521810 -0.052127 1 0 0 0 0 0 1 669017
-0.002328 -0.000359 0.120625 0.032266 0.339091 -0.390669 -0.052159 1 0 0 0 0 0 1 670019
-0.002318 -0.000361 0.120622 0.121769 0.326971 -0.460609 -0.052190 1 0 0 0 0 0 1 671018
-0.002314 -0.000362 0.120621 0.188167 0.315688 -0.496782 -0.052221 1 0 0 0 0 0 1 672006
-0.002311 -0.000362 0.120620 0.223358 0.309553 -0.510753 -0.052252 1 0 0 0 0 0 1 673015
-0.002310 -0.000362 0.120620 0.241111 0.306501 -0.515927 -0.052283 1 0 0 0 0 0 1 673993
-0.002310 -0.000362 0.120620 0.250059 0.305048 -0.517971 -0.052315 1 0 0 0 0 0 1 675024
-0.002309 -0.000362 0.120620 0.254585 0.304414 -0.518861 -0.052346 1 0 0 0 0 0 1 676015
-0.002309 -0.000362 0.120620 0.256935 0.304193 -0.519393 -0.052378 1 0 0 0 0 0 1 677027
-0.002309 -0.000362 0.120620 0.258175 0.304153 -0.519773 -0.052409 1 0 0 0 0 0 1 678024
-0.002309 -0.000362 0.120620 0.258872 0.304238 -0.520108 -0.052440 1 0 0 0 0 0 1 679023
-0.002309 -0.000362 0.120620 0.259301 0.304376 -0.520426 -0.052471 1 0 0 0 0 0 1 680022
-0.002309 -0.000362 0.120620 0.259591 0.304527 -0.520739 -0.052502 1 0 0 0 0 0 1 681021
-0.002309 -0.000362 0.120620 0.259825 0.304689 -0.521048 -0.052534 1 0 0 0 0 0 1 682023
-0.002309 -0.000362 0.120620 0.260005 0.304874 -0.521356 -0.052565 1 0 0 0 0 0 1 683021
-0.002309 -0.000362 0.120620 0.260173 0.305054 -0.521672 -0.052596 1 0 0 0 0 0 1 684021
-0.002309 -0.000362 0.120620 0.260344 0.305221 -0.521983 -0.052628 1 0 0 0 0 0 1 685022
-0.002309 -0.000362 0.120620 0.260501 0.305401 -0.522295 -0.052659 1 0 0 0 0 0 1 686027
-0.002309 -0.000362 0.120620 0.260654 0.305580 -0.522602 -0.052690 1 0 0 0 0 0 1 687017
-0.002309 -0.000362 0.120620 0.260818 0.305772 -0.522908 -0.052721 1 0 0 0 0 0 1 688026
-0.002315 -0.000344 0.120609 0.334611 0.052856 -0.378054 -0.052752 1 0 0 0 0 0 1 688991
-0.002317 -0.000335 0.120606 0.310602 0.140674 -0.450396 -0.052784 1 0 0 0 0 0 1 690020
-0.002319 -0.000331 0.120604 0.291836 0.205894 -0.488114 -0.052815 1 0 0 0 0 0 1 691021
-0.002319 -0.000328 0.120604 0.281589 0.240651 -0.502691 -0.052846 1 0 0 0 0 0 1 692019
-0.002320 -0.000327 0.120604 0.276357 0.258294 -0.508085 -0.052877 1 0 0 0 0 0 1 693019
-0.002320 -0.000327 0.120604 0.273779 0.267211 -0.510183 -0.052909 1 0 0 0 0 0 1 694022
-0.002320 -0.000326 0.120604 0.272549 0.271747 -0.511103 -0.052940 1 0 0 0 0 0 1 695019
-0.002320 -0.000326 0.120604 0.272007 0.274092 -0.511625 -0.052971 1 0 0 0 0 0 1 696021
-0.002320 -0.000326 0.120604 0.271815 0.275361 -0.512003 -0.053002 1 0 0 0 0 0 1 697021
-0.002320 -0.000326 0.120604 0.271800 0.276057 -0.512334 -0.053034 1 0 0 0 0 0 1 698022
-0.002320 -0.000326 0.120604 0.271866 0.276501 -0.512636 -0.053064 1 0 0 0 0 0 1 698990
-0.002320 -0.000326 0.120604 0.271978 0.276805 -0.512949 -0.053096 1 0 0 0 0 0 1 700019
-0.002320 -0.000326 0.120604 0.272128 0.277032 -0.513251 -0.053127 1 0 0 0 0 0 1 701019
-0.002320 -0.000326 0.120604 0.272270 0.277225 -0.513561 -0.053159 1 0 0 0 0 0 1 702022
-0.002320 -0.000326 0.120604 0.272424 0.277400 -0.513849 -0.053190 1 0 0 0 0 0 1 703017
-0.002320 -0.000326 0.120604 0.272580 0.277575 -0.514156 -0.053221 1 0 0 0 0 0 1 704019
-0.002320 -0.000326 0.120604 0.272737 0.277751 -0.514466 -0.053252 1 0 0 0 0 0 1 705021
-0.002320 -0.000326 0.120604 0.272908 0.277912 -0.514755 -0.053284 1 0 0 0 0 0 1 706020
-0.002320 -0.000326 0.120604 0.273058 0.278078 -0.515069 -0.053315 1 0 0 0 0 0 1 707021
-0.002320 -0.000326 0.120604 0.273228 0.278238 -0.515358 -0.053346 1 0 0 0 0 0 1 708017
-0.002320 -0.000326 0.120604 0.273377 0.278403 -0.515672 -0.053377 1 0 0 0 0 0 1 709017
-0.002320 -0.000326 0.120604 0.273548 0.278579 -0.515998 -0.053411 1 0 0 0 0 0 1 710094
-0.002320 -0.000326 0.120604 0.273718 0.278738 -0.516284 -0.053442 1 0 0 0 0 0 1 711085
-0.002320 -0.000326 0.120604 0.273870 0.278905 -0.516602 -0.053474 1 0 0 0 0 0 1 712099
-0.002320 -0.000326 0.120604 0.274039 0.279064 -0.516888 -0.053505 1 0 0 0 0 0 1 713087
-0.002320 -0.000326 0.120604 0.274189 0.279230 -0.517203 -0.053536 1 0 0 0 0 0 1 714090
-0.002320 -0.000326 0.120604 0.274344 0.279389 -0.517499 -0.053566 1 0 0 0 0 0 1 715063
-0.002320 -0.000326 0.120604 0.274515 0.279549 -0.517787 -0.053598 1 0 0 0 0 0 1 716063
-0.002320 -0.000326 0.120604 0.274670 0.279719 -0.518110 -0.053630 1 0 0 0 0 0 1 717093
-0.002320 -0.000326 0.120604 0.274839 0.279879 -0.518398 -0.053661 1 0 0 0 0 0 1 718086
-0.002320 -0.000326 0.120604 0.274986 0.280041 -0.518705 -0.053691 1 0 0 0 0 0 1 719064
-0.002320 -0.000326 0.120604 0.275156 0.280201 -0.518994 -0.053722 1 0 0 0 0 0 1 720061
-0.002320 -0.000326 0.120604 0.275309 0.280370 -0.519316 -0.053755 1 0 0 0 0 0 1 721087
-0.002320 -0.000326 0.120604 0.275468 0.280534 -0.519619 -0.053786 1 0 0 0 0 0 1 722087
-0.002320 -0.000326 0.120604 0.275637 0.280691 -0.519903 -0.053817 1 0 0 0 0 0 1 723070
-0.002320 -0.000326 0.120604 0.275787 0.280856 -0.520216 -0.053848 1 0 0 0 0 0 1 724069
-0.002320 -0.000326 0.120604 0.275960 0.281019 -0.520510 -0.053879 1 0 0 0 0 0 1 725084
-0.002320 -0.000326 0.120604 0.276107 0.281182 -0.520820 -0.053910 1 0 0 0 0 0 1 726069
-0.002320 -0.000326 0.120604 0.276268 0.281348 -0.521127 -0.053942 1 0 0 0 0 0 1 727082
-0.002320 -0.000326 0.120604 0.276437 0.281506 -0.521411 -0.053973 1 0 0 0 0 0 1 728068
-0.002320 -0.000326 0.120604 0.276590 0.281674 -0.521731 -0.054005 1 0 0 0 0 0 1 729086
-0.002320 -0.000326 0.120604 0.276747 0.281821 -0.521995 -0.054033 1 0 0 0 0 0 1 730003
-0.002320 -0.000326 0.120604 0.276898 0.281988 -0.522312 -0.054065 1 0 0 0 0 0 1 731012
-0.002320 -0.000326 0.120604 0.277055 0.282150 -0.522613 -0.054096 1 0 0 0 0 0 1 732002
-0.002320 -0.000326 0.120604 0.277228 0.282312 -0.522904 -0.054127 1 0 0 0 0 0 1 733013
-0.002320 -0.000326 0.120604 0.277377 0.282476 -0.523215 -0.054158 1 0 0 0 0 0 1 734003
-0.002333 -0.000340 0.120593 0.454568 0.472210 -0.373072 -0.054190 1 0 0 0 0 0 1 735012
-0.002339 -0.000347 0.120589 0.395163 0.407424 -0.447835 -0.054221 1 0 0 0 0 0 1 736003
-0.002343 -0.000350 0.120588 0.349991 0.359044 -0.486794 -0.054252 1 0 0 0 0 0 1 737013
-0.002344 -0.000352 0.120587 0.325661 0.333282 -0.501842 -0.054283 1 0 0 0 0 0 1 738003
-0.002345 -0.000353 0.120587 0.313312 0.320310 -0.507411 -0.054316 1 0 0 0 0 0 1 739043
-0.002346 -0.000353 0.120587 0.307161 0.313886 -0.509547 -0.054346 1 0 0 0 0 0 1 740018
-0.002346 -0.000353 0.120587 0.304160 0.310751 -0.510492 -0.054377 1 0 0 0 0 0 1 741011
-0.002346 -0.000353 0.120587 0.302742 0.309283 -0.511010 -0.054409 1 0 0 0 0 0 1 742020
-0.002359 -0.000367 0.120576 0.479077 0.498153 -0.360767 -0.054439 1 0 0 0 0 0 1 742991
-0.002365 -0.000374 0.120572 0.419369 0.433051 -0.435590 -0.054471 1 0 0 0 0 0 1 744010
-0.002368 -0.000377 0.120571 0.374056 0.384506 -0.474587 -0.054502 1 0 0 0 0 0 1 745012
-0.002370 -0.000379 0.120571 0.349646 0.358674 -0.489641 -0.054534 1 0 0 0 0 0 1 746023
-0.002371 -0.000380 0.120571 0.337275 0.345664 -0.495199 -0.054565 1 0 0 0 0 0 1 747021
-0.002371 -0.000380 0.120571 0.331119 0.339232 -0.497339 -0.054596 1 0 0 0 0 0 1 748018
-0.002372 -0.000381 0.120570 0.328108 0.336117 -0.498267 -0.054627 1 0 0 0 0 0 1 749016
-0.002372 -0.000381 0.120570 0.326694 0.334644 -0.498772 -0.054658 1 0 0 0 0 0 1 750012
-0.002372 -0.000381 0.120570 0.326074 0.334003 -0.499127 -0.054689 1 0 0 0 0 0 1 750990
-0.002384 -0.000394 0.120560 0.502797 0.523266 -0.348683 -0.054721 1 0 0 0 0 0 1 752019
-0.002391 -0.000401 0.120556 0.443369 0.458456 -0.423529 -0.054752 1 0 0 0 0 0 1 753019
-0.002394 -0.000405 0.120554 0.398199 0.410078 -0.462524 -0.054784 1 0 0 0 0 0 1 754018
-0.002396 -0.000406 0.120554 0.373887 0.384335 -0.477565 -0.054815 1 0 0 0 0 0 1 755020
-0.002397 -0.000407 0.120554 0.361547 0.371372 -0.483121 -0.054846 1 0 0 0 0 0 1 756018
-0.002397 -0.000408 0.120554 0.355410 0.364962 -0.485259 -0.054878 1 0 0 0 0 0 1 757022
-0.002397 -0.000408 0.120554 0.352454 0.361874 -0.486197 -0.054911 1 0 0 0 0 0 1 758108
-0.002397 -0.000408 0.120554 0.351064 0.360422 -0.486707 -0.054942 1 0 0 0 0 0 1 759100
-0.002397 -0.000408 0.120554 0.350450 0.359801 -0.487054 -0.054974 1 0 0 0 0 0 1 760095
-0.002410 -0.000422 0.120543 0.527121 0.549016 -0.336399 -0.055004 1 0 0 0 0 0 1 761065
-0.002417 -0.000429 0.120539 0.467797 0.484330 -0.411285 -0.055035 1 0 0 0 0 0 1 762061
-0.002420 -0.000432 0.120538 0.422679 0.435993 -0.450301 -0.055066 1 0 0 0 0 0 1 763062
-0.002422 -0.000434 0.120537 0.398398 0.410281 -0.465350 -0.055097 1 0 0 0 0 0 1 764061
-0.002422 -0.000435 0.120537 0.386085 0.397331 -0.470901 -0.055129 1 0 0 0 0 0 1 765062
-0.002423 -0.000435 0.120537 0.379977 0.390949 -0.473032 -0.055161 1 0 0 0 0 0 1 766083
-0.002423 -0.000435 0.120537 0.377005 0.387875 -0.473940 -0.055192 1 0 0 0 0 0 1 767082
-0.002423 -0.000435 0.120537 0.375616 0.386428 -0.474426 -0.055222 1 0 0 0 0 0 1 768061
-0.002423 -0.000435 0.120537 0.375031 0.385808 -0.474784 -0.055254 1 0 0 0 0 0 1 769060
-0.002423 -0.000435 0.120537 0.374847 0.385624 -0.475081 -0.055287 1 0 0 0 0 0 1 770112
-0.002423 -0.000435 0.120537 0.374842 0.385631 -0.475363 -0.055317 1 0 0 0 0 0 1 771084
-0.002423 -0.000435 0.120537 0.374971 0.385748 -0.475631 -0.055348 1 0 0 0 0 0 1 772088
-0.002423 -0.000435 0.120537 0.375129 0.385908 -0.475902 -0.055380 1 0 0 0 0 0 1 773093
-0.002423 -0.000435 0.120537 0.375325 0.386124 -0.476180 -0.055412 1 0 0 0 0 0 1 774126
-0.002423 -0.000435 0.120537 0.375502 0.386307 -0.476439 -0.055442 1 0 0 0 0 0 1 775086
-0.002423 -0.000435 0.120537 0.375713 0.386524 -0.476710 -0.055473 1 0 0 0 0 0 1 776094
-0.002423 -0.000435 0.120537 0.375917 0.386735 -0.476969 -0.055504 1 0 0 0 0 0 1 777060
-0.002423 -0.000435 0.120537 0.376133 0.386942 -0.477232 -0.055535 1 0 0 0 0 0 1 778064
-0.002423 -0.000435 0.120537 0.376341 0.387169 -0.477505 -0.055566 1 0 0 0 0 0 1 779059
-0.002423 -0.000435 0.120537 0.376553 0.387389 -0.477775 -0.055597 1 0 0 0 0 0 1 780062
-0.002423 -0.000435 0.120537 0.376774 0.387602 -0.478045 -0.055630 1 0 0 0 0 0 1 781093
-0.002423 -0.000435 0.120537 0.376974 0.387821 -0.478326 -0.055661 1 0 0 0 0 0 1 782090
-0.002429 -0.000417 0.120527 0.450966 0.134118 -0.333046 -0.055692 1 0 0 0 0 0 1 783090
-0.002431 -0.000408 0.120523 0.427241 0.221583 -0.405145 -0.055723 1 0 0 0 0 0 1 784087
-0.002433 -0.000404 0.120522 0.408629 0.286613 -0.442720 -0.055755 1 0 0 0 0 0 1 785090
-0.002433 -0.000401 0.120521 0.398474 0.321281 -0.457204 -0.055786 1 0 0 0 0 0 1 786088
-0.002434 -0.000400 0.120521 0.393317 0.338882 -0.462545 -0.055816 1 0 0 0 0 0 1 787059
-0.002434 -0.000400 0.120521 0.390792 0.347820 -0.464599 -0.055848 1 0 0 0 0 0 1 788071
-0.002434 -0.000399 0.120521 0.389617 0.352373 -0.465485 -0.055879 1 0 0 0 0 0 1 789083
-0.002434 -0.000399 0.120521 0.389139 0.354736 -0.465962 -0.055911 1 0 0 0 0 0 1 790096
-0.002434 -0.000399 0.120521 0.389001 0.356033 -0.466293 -0.055942 1 0 0 0 0 0 1 791081
-0.002434 -0.000399 0.120521 0.389044 0.356779 -0.466576 -0.055972 1 0 0 0 0 0 1 792060
-0.002434 -0.000399 0.120521 0.389169 0.357246 -0.466848 -0.056004 1 0 0 0 0 0 1 793061
-0.002434 -0.000399 0.120521 0.389338 0.357584 -0.467116 -0.056036 1 0 0 0 0 0 1 794084
-0.002434 -0.000399 0.120521 0.389541 0.357858 -0.467383 -0.056067 1 0 0 0 0 0 1 795082
-0.002434 -0.000399 0.120521 0.389752 0.358086 -0.467639 -0.056098 1 0 0 0 0 0 1 796087
-0.002434 -0.000399 0.120521 0.389960 0.358309 -0.467890 -0.056129 1 0 0 0 0 0 1 797082
-0.002434 -0.000399 0.120521 0.390174 0.358508 -0.468166 -0.056160 1 0 0 0 0 0 1 798068
-0.002434 -0.000399 0.120521 0.390391 0.358722 -0.468420 -0.056192 1 0 0 0 0 0 1 799084
-0.002434 -0.000399 0.120521 0.390604 0.358919 -0.468675 -0.056223 1 0 0 0 0 0 1 800066
-0.002434 -0.000399 0.120521 0.390814 0.359110 -0.468942 -0.056254 1 0 0 0 0 0 1 801067
-0.002434 -0.000399 0.120521 0.391041 0.359320 -0.469201 -0.056286 1 0 0 0 0 0 1 802082
-0.002434 -0.000399 0.120521 0.391256 0.359518 -0.469457 -0.056316 1 0 0 0 0 0 1 803067
-0.002434 -0.000399 0.120521 0.391476 0.359720 -0.469720 -0.056348 1 0 0 0 0 0 1 804080
-0.002434 -0.000399 0.120521 0.391682 0.359908 -0.469984 -0.056379 1 0 0 0 0 0 1 805066
-0.002434 -0.000399 0.120521 0.391910 0.360119 -0.470243 -0.056411 1 0 0 0 0 0 1 806084
-0.002434 -0.000399 0.120521 0.392124 0.360315 -0.470498 -0.056441 1 0 0 0 0 0 1 807066
-0.002434 -0.000399 0.120521 0.392337 0.360510 -0.470770 -0.056473 1 0 0 0 0 0 1 808084
-0.002434 -0.000399 0.120521 0.392557 0.360713 -0.471020 -0.056504 1 0 0 0 0 0 1 809066
-0.002434 -0.000399 0.120521 0.392779 0.360917 -0.471284 -0.056536 1 0 0 0 0 0 1 810083
-0.002434 -0.000399 0.120521 0.392993 0.361113 -0.471540 -0.056566 1 0 0 0 0 0 1 811066
-0.002434 -0.000399 0.120521 0.393205 0.361307 -0.471812 -0.056598 1 0 0 0 0 0 1 812082
-0.002434 -0.000399 0.120521 0.393426 0.361511 -0.472062 -0.056629 1 0 0 0 0 0 1 813064
-0.002434 -0.000399 0.120521 0.393632 0.361700 -0.472307 -0.056658 1 0 0 0 0 0 1 814009
-0.002434 -0.000399 0.120521 0.393836 0.361886 -0.472568 -0.056689 1 0 0 0 0 0 1 814985
-0.002434 -0.000399 0.120521 0.394063 0.362097 -0.472826 -0.056721 1 0 0 0 0 0 1 816000
-0.002434 -0.000399 0.120521 0.394283 0.362299 -0.473089 -0.056752 1 0 0 0 0 0 1 817009
-0.002434 -0.000399 0.120521 0.394499 0.362497 -0.473347 -0.056783 1 0 0 0 0 0 1 818001
-0.002434 -0.000399 0.120521 0.394710 0.362689 -0.473617 -0.056815 1 0 0 0 0 0 1 819010
-0.002434 -0.000399 0.120521 0.394933 0.362896 -0.473871 -0.056846 1 0 0 0 0 0 1 820008
-0.002434 -0.000399 0.120521 0.395151 0.363097 -0.474130 -0.056877 1 0 0 0 0 0 1 821008
-0.002434 -0.000399 0.120521 0.395369 0.363297 -0.474391 -0.056908 1 0 0 0 0 0 1 822010
-0.002434 -0.000399 0.120521 0.395579 0.363488 -0.474660 -0.056940 1 0 0 0 0 0 1 823014
-0.002434 -0.000399 0.120521 0.395805 0.363697 -0.474916 -0.056971 1 0 0 0 0 0 1 824022
-0.002434 -0.000399 0.120521 0.396018 0.363893 -0.475170 -0.057002 1 0 0 0 0 0 1 825000
-0.002434 -0.000399 0.120521 0.396229 0.364085 -0.475439 -0.057033 1 0 0 0 0 0 1 826007
-0.002434 -0.000399 0.120521 0.396440 0.364294 -0.475686 -0.057064 1 0 0 0 0 0 1 827002
-0.002434 -0.000399 0.120521 0.396668 0.364492 -0.475951 -0.057096 1 0 0 0 0 0 1 828001
-0.002434 -0.000399 0.120521 0.396879 0.364683 -0.476220 -0.057127 1 0 0 0 0 0 1 829004
-0.002434 -0.000399 0.120521 0.397104 0.364891 -0.476476 -0.057158 1 0 0 0 0 0 1 830009
-0.002434 -0.000399 0.120521 0.397322 0.365092 -0.476735 -0.057190 1 0 0 0 0 0 1 831009
-0.002434 -0.000399 0.120521 0.397535 0.365287 -0.476990 -0.057220 1 0 0 0 0 0 1 831988
-0.002434 -0.000399 0.120521 0.397748 0.365481 -0.477262 -0.057252 1 0 0 0 0 0 1 833006
-0.002434 -0.000399 0.120521 0.397972 0.365689 -0.477517 -0.057283 1 0 0 0 0 0 1 834006
-0.002434 -0.000399 0.120521 0.398186 0.365885 -0.477772 -0.057314 1 0 0 0 0 0 1 834988
-0.002434 -0.000399 0.120521 0.398407 0.366088 -0.478036 -0.057346 1 0 0 0 0 0 1 836004
-0.002415 -0.000403 0.120511 0.134293 0.428178 -0.341168 -0.057377 1 0 0 0 0 0 1 837010
-0.002406 -0.000406 0.120508 0.225832 0.407551 -0.408876 -0.057408 1 0 0 0 0 0 1 838013
-0.002401 -0.000407 0.120507 0.293269 0.392013 -0.444185 -0.057440 1 0 0 0 0 0 1 839008
-0.002380 -0.000412 0.120496 0.064759 0.445633 -0.320537 -0.057471 1 0 0 0 0 0 1 840007
-0.002369 -0.000414 0.120493 0.174068 0.420723 -0.393078 -0.057502 1 0 0 0 0 0 1 841006
-0.002364 -0.000416 0.120491 0.250365 0.403050 -0.430107 -0.057536 1 0 0 0 0 0 1 842088
-0.002361 -0.000416 0.120491 0.290484 0.393710 -0.444331 -0.057567 1 0 0 0 0 0 1 843088
-0.002341 -0.000421 0.120481 0.046590 0.450916 -0.312115 -0.057597 1 0 0 0 0 0 1 844060
-0.002331 -0.000423 0.120477 0.147944 0.427902 -0.381688 -0.057629 1 0 0 0 0 0 1 845059
-0.002326 -0.000425 0.120476 0.220247 0.411173 -0.417655 -0.057661 1 0 0 0 0 0 1 846082
-0.002324 -0.000425 0.120476 0.258380 0.402323 -0.431510 -0.057691 1 0 0 0 0 0 1 847059
-0.002322 -0.000426 0.120476 0.277608 0.397930 -0.436611 -0.057722 1 0 0 0 0 0 1 848058
-0.002322 -0.000426 0.120476 0.287295 0.395813 -0.438547 -0.057754 1 0 0 0 0 0 1 849058
-0.002321 -0.000426 0.120476 0.292206 0.394882 -0.439387 -0.057786 1 0 0 0 0 0 1 850083
-0.002308 -0.000412 0.120455 0.104682 0.201907 -0.156360 -0.057816 1 0 0 0 0 0 1 851050
-0.002301 -0.000405 0.120448 0.173186 0.267961 -0.296069 -0.057848 1 0 0 0 0 0 1 852080
-0.002298 -0.000402 0.120446 0.222225 0.316940 -0.368715 -0.057879 1 0 0 0 0 0 1 853079
-0.002296 -0.000400 0.120445 0.247778 0.343002 -0.396542 -0.057911 1 0 0 0 0 0 1 854091
-0.002295 -0.000399 0.120444 0.260540 0.356224 -0.406624 -0.057941 1 0 0 0 0 0 1 855058
-0.002295 -0.000399 0.120444 0.266942 0.362946 -0.410305 -0.057972 1 0 0 0 0 0 1 856058
-0.002276 -0.000403 0.120434 0.006176 0.428242 -0.274003 -0.058004 1 0 0 0 0 0 1 857058
-0.002266 -0.000405 0.120431 0.098856 0.409293 -0.342324 -0.058036 1 0 0 0 0 0 1 858081
-0.002261 -0.000406 0.120430 0.166809 0.394596 -0.377862 -0.058066 1 0 0 0 0 0 1 859059
-0.002259 -0.000407 0.120429 0.202748 0.386768 -0.391537 -0.058097 1 0 0 0 0 0 1 860057
-0.002258 -0.000407 0.120429 0.220890 0.382886 -0.396562 -0.058129 1 0 0 0 0 0 1 861067
-0.002257 -0.000407 0.120429 0.229999 0.381031 -0.398460 -0.058161 1 0 0 0 0 0 1 862093
-0.002257 -0.000407 0.120429 0.234608 0.380198 -0.399265 -0.058192 1 0 0 0 0 0 1 863087
-0.002257 -0.000407 0.120429 0.236982 0.379882 -0.399681 -0.058223 1 0 0 0 0 0 1 864068
-0.002257 -0.000407 0.120429 0.238225 0.379835 -0.399969 -0.058255 1 0 0 0 0 0 1 865087
-0.002257 -0.000407 0.120429 0.238905 0.379908 -0.400209 -0.058286 1 0 0 0 0 0 1 866088
-0.002257 -0.000407 0.120429 0.239310 0.380038 -0.400432 -0.058316 1 0 0 0 0 0 1 867057
-0.002257 -0.000407 0.120429 0.239573 0.380209 -0.400652 -0.058347 1 0 0 0 0 0 1 868058
-0.002257 -0.000407 0.120429 0.239781 0.380396 -0.400867 -0.058379 1 0 0 0 0 0 1 869066
-0.002257 -0.000407 0.120429 0.239941 0.380597 -0.401079 -0.058411 1 0 0 0 0 0 1 870088
-0.002257 -0.000407 0.120429 0.240078 0.380791 -0.401292 -0.058441 1 0 0 0 0 0 1 871057
-0.002257 -0.000407 0.120429 0.240228 0.381000 -0.401507 -0.058472 1 0 0 0 0 0 1 872058
-0.002257 -0.000407 0.120429 0.240361 0.381193 -0.401714 -0.058504 1 0 0 0 0 0 1 873055
-0.002257 -0.000407 0.120429 0.240493 0.381400 -0.401933 -0.058536 1 0 0 0 0 0 1 874079
-0.002257 -0.000407 0.120429 0.240611 0.381607 -0.402162 -0.058567 1 0 0 0 0 0 1 875082
-0.002257 -0.000407 0.120429 0.240747 0.381805 -0.402361 -0.058598 1 0 0 0 0 0 1 876067
-0.002257 -0.000407 0.120429 0.240875 0.382022 -0.402584 -0.058629 1 0 0 0 0 0 1 877079
-0.002257 -0.000407 0.120429 0.240996 0.382204 -0.402796 -0.058660 1 0 0 0 0 0 1 878065
-0.002257 -0.000407 0.120429 0.241130 0.382428 -0.403013 -0.058692 1 0 0 0 0 0 1 879078
-0.002257 -0.000407 0.120429 0.241261 0.382619 -0.403218 -0.058723 1 0 0 0 0 0 1 880063
-0.002257 -0.000407 0.120429 0.241388 0.382837 -0.403442 -0.058754 1 0 0 0 0 0 1 881078
-0.002257 -0.000407 0.120429 0.241510 0.383019 -0.403654 -0.058785 1 0 0 0 0 0 1 882065
-0.002257 -0.000407 0.120429 0.241647 0.383231 -0.403865 -0.058817 1 0 0 0 0 0 1 883078
-0.002257 -0.000407 0.120429 0.241771 0.383445 -0.404082 -0.058848 1 0 0 0 0 0 1 884064
-0.002257 -0.000407 0.120429 0.241896 0.383632 -0.404301 -0.058879 1 0 0 0 0 0 1 885080
-0.002257 -0.000407 0.120429 0.242018 0.383838 -0.404498 -0.058908 1 0 0 0 0 0 1 885998
-0.002257 -0.000407 0.120429 0.242152 0.384033 -0.404708 -0.058940 1 0 0 0 0 0 1 887007
-0.002257 -0.000407 0.120429 0.242288 0.384243 -0.404933 -0.058970 1 0 0 0 0 0 1 887998
-0.002257 -0.000407 0.120429 0.242402 0.384432 -0.405145 -0.059002 1 0 0 0 0 0 1 889007
-0.002257 -0.000407 0.120429 0.242536 0.384640 -0.405350 -0.059033 1 0 0 0 0 0 1 889999
-0.002257 -0.000407 0.120429 0.242661 0.384855 -0.405569 -0.059064 1 0 0 0 0 0 1 890993
-0.002257 -0.000407 0.120429 0.242786 0.385043 -0.405788 -0.059096 1 0 0 0 0 0 1 892007
-0.002257 -0.000407 0.120429 0.242918 0.385263 -0.406001 -0.059127 1 0 0 0 0 0 1 893000
-0.002257 -0.000407 0.120429 0.243051 0.385459 -0.406210 -0.059158 1 0 0 0 0 0 1 894008
-0.002257 -0.000407 0.120429 0.243176 0.385672 -0.406430 -0.059189 1 0 0 0 0 0 1 895004
-0.002257 -0.000407 0.120429 0.243301 0.385860 -0.406649 -0.059221 1 0 0 0 0 0 1 896020
-0.002257 -0.000407 0.120429 0.243435 0.386066 -0.406852 -0.059252 1 0 0 0 0 0 1 897002
-0.002257 -0.000407 0.120429 0.243561 0.386284 -0.407075 -0.059283 1 0 0 0 0 0 1 898010
-0.002257 -0.000407 0.120429 0.243696 0.386464 -0.407295 -0.059314 1 0 0 0 0 0 1 899003
-0.002257 -0.000407 0.120429 0.243819 0.386689 -0.407505 -0.059346 1 0 0 0 0 0 1 900006
-0.002257 -0.000407 0.120429 0.243950 0.386884 -0.407712 -0.059377 1 0 0 0 0 0 1 901006
-0.002257 -0.000407 0.120429 0.244077 0.387101 -0.407935 -0.059409 1 0 0 0 0 0 1 902018
-0.002257 -0.000407 0.120429 0.244197 0.387281 -0.408147 -0.059439 1 0 0 0 0 0 1 903000
-0.002257 -0.000407 0.120429 0.244336 0.387495 -0.408359 -0.059471 1 0 0 0 0 0 1 904020
-0.002257 -0.000407 0.120429 0.244461 0.387710 -0.408578 -0.059502 1 0 0 0 0 0 1 905015
-0.002257 -0.000407 0.120429 0.244584 0.387895 -0.408794 -0.059534 1 0 0 0 0 0 1 906016
-0.002257 -0.000407 0.120429 0.244713 0.388111 -0.409001 -0.059564 1 0 0 0 0 0 1 906985
-0.002257 -0.000407 0.120429 0.244849 0.388310 -0.409215 -0.059596 1 0 0 0 0 0 1 908013
-0.002257 -0.000407 0.120429 0.244974 0.388524 -0.409435 -0.059627 1 0 0 0 0 0 1 909008
-0.002257 -0.000407 0.120429 0.245110 0.388706 -0.409658 -0.059658 1 0 0 0 0 0 1 910013
-0.002257 -0.000407 0.120429 0.245232 0.388931 -0.409867 -0.059690 1 0 0 0 0 0 1 911014
-0.002257 -0.000407 0.120429 0.245360 0.389121 -0.410070 -0.059720 1 0 0 0 0 0 1 911994
-0.002257 -0.000407 0.120429 0.245492 0.389328 -0.410288 -0.059752 1 0 0 0 0 0 1 913015
-0.002257 -0.000407 0.120429 0.245608 0.389533 -0.410515 -0.059783 1 0 0 0 0 0 1 914010
-0.002257 -0.000407 0.120429 0.245747 0.389735 -0.410718 -0.059815 1 0 0 0 0 0 1 915015
-0.002257 -0.000407 0.120429 0.245873 0.389950 -0.410938 -0.059846 1 0 0 0 0 0 1 916014
-0.002257 -0.000407 0.120429 0.245993 0.390128 -0.411147 -0.059876 1 0 0 0 0 0 1 916983
-0.002257 -0.000407 0.120429 0.246129 0.390357 -0.411368 -0.059909 1 0 0 0 0 0 1 918014
-0.002257 -0.000407 0.120429 0.246261 0.390550 -0.411575 -0.059940 1 0 0 0 0 0 1 919012
-0.002257 -0.000407 0.120429 0.246386 0.390764 -0.411795 -0.059971 1 0 0 0 0 0 1 920010
-0.002257 -0.000407 0.120429 0.246510 0.390949 -0.412011 -0.060002 1 0 0 0 0 0 1 921012
-0.002257 -0.000407 0.120429 0.246658 0.391157 -0.412226 -0.060034 1 0 0 0 0 0 1 922014
-0.002257 -0.000407 0.120429 0.246773 0.391375 -0.412440 -0.060065 1 0 0 0 0 0 1 923012
-0.002257 -0.000407 0.120429 0.246892 0.391554 -0.412649 -0.060095 1 0 0 0 0 0 1 923983
-0.002257 -0.000407 0.120429 0.247028 0.391782 -0.412870 -0.060127 1 0 0 0 0 0 1 925014
-0.002257 -0.000407 0.120429 0.247161 0.391976 -0.413079 -0.060159 1 0 0 0 0 0 1 926017
-0.002257 -0.000407 0.120429 0.247282 0.392184 -0.413292 -0.060189 1 0 0 0 0 0 1 926983
-0.002257 -0.000407 0.120429 0.247409 0.392374 -0.413514 -0.060221 1 0 0 0 0 0 1 928012
-0.002257 -0.000407 0.120429 0.247545 0.392584 -0.413721 -0.060252 1 0 0 0 0 0 1 929013
-0.002257 -0.000407 0.120429 0.247670 0.392800 -0.413941 -0.060283 1 0 0 0 0 0 1 930011
-0.002257 -0.000407 0.120429 0.247793 0.392985 -0.414157 -0.060315 1 0 0 0 0 0 1 931012
-0.002257 -0.000407 0.120429 0.247926 0.393207 -0.414372 -0.060346 1 0 0 0 0 0 1 932012
-0.002257 -0.000407 0.120429 0.248058 0.393401 -0.414579 -0.060377 1 0 0 0 0 0 1 933012
-0.002257 -0.000407 0.120429 0.248196 0.393613 -0.414807 -0.060408 1 0 0 0 0 0 1 934014
-0.002257 -0.000407 0.120429 0.248309 0.393799 -0.415017 -0.060440 1 0 0 0 0 0 1 935013
-0.002257 -0.000407 0.120429 0.248442 0.394008 -0.415222 -0.060471 1 0 0 0 0 0 1 936003
-0.002257 -0.000407 0.120429 0.248568 0.394223 -0.415441 -0.060502 1 0 0 0 0 0 1 937000
-0.002257 -0.000407 0.120429 0.248692 0.394409 -0.415658 -0.060533 1 0 0 0 0 0 1 938005
-0.002257 -0.000407 0.120429 0.248824 0.394631 -0.415873 -0.060564 1 0 0 0 0 0 1 939006
-0.002257 -0.000407 0.120429 0.248957 0.394826 -0.416081 -0.060596 1 0 0 0 0 0 1 940011
-0.002257 -0.000407 0.120429 0.249082 0.395040 -0.416302 -0.060627 1 0 0 0 0 0 1 941010
-0.002257 -0.000407 0.120429 0.249202 0.395219 -0.416512 -0.060658 1 0 0 0 0 0 1 941985
-0.002257 -0.000407 0.120429 0.249338 0.395429 -0.416719 -0.060689 1 0 0 0 0 0 1 942982
-0.002257 -0.000407 0.120429 0.249480 0.395648 -0.416952 -0.060721 1 0 0 0 0 0 1 944011
-0.002257 -0.000407 0.120429 0.249601 0.395844 -0.417155 -0.060752 1 0 0 0 0 0 1 945013
-0.002257 -0.000407 0.120429 0.249717 0.396050 -0.417383 -0.060784 1 0 0 0 0 0 1 946014
-0.002257 -0.000407 0.120429 0.249855 0.396250 -0.417584 -0.060815 1 0 0 0 0 0 1 947010
-0.002257 -0.000407 0.120429 0.249980 0.396463 -0.417802 -0.060846 1 0 0 0 0 0 1 948000
-0.002257 -0.000407 0.120429 0.250103 0.396647 -0.418017 -0.060877 1 0 0 0 0 0 1 948998
-0.002257 -0.000407 0.120429 0.250236 0.396871 -0.418233 -0.060908 1 0 0 0 0 0 1 950006
-0.002257 -0.000407 0.120429 0.250367 0.397063 -0.418439 -0.060939 1 0 0 0 0 0 1 950996
-0.002257 -0.000407 0.120429 0.250498 0.397267 -0.418654 -0.060971 1 0 0 0 0 0 1 952005
-0.002257 -0.000407 0.120429 0.250613 0.397472 -0.418880 -0.061002 1 0 0 0 0 0 1 952996
-0.002257 -0.000407 0.120429 0.250753 0.397674 -0.419085 -0.061033 1 0 0 0 0 0 1 954005
-0.002257 -0.000407 0.120429 0.250878 0.397888 -0.419303 -0.061064 1 0 0 0 0 0 1 954996
-0.002257 -0.000407 0.120429 0.251015 0.398071 -0.419527 -0.061096 1 0 0 0 0 0 1 956005
-0.002257 -0.000407 0.120429 0.251135 0.398293 -0.419734 -0.061127 1 0 0 0 0 0 1 956995
-0.002257 -0.000407 0.120429 0.251267 0.398489 -0.419943 -0.061158 1 0 0 0 0 0 1 958003
-0.002257 -0.000407 0.120429 0.251397 0.398692 -0.420156 -0.061189 1 0 0 0 0 0 1 959005
-0.002257 -0.000407 0.120429 0.251512 0.398897 -0.420383 -0.061220 1 0 0 0 0 0 1 959996
-0.002257 -0.000407 0.120429 0.251652 0.399100 -0.420588 -0.061252 1 0 0 0 0 0 1 961009
-0.002257 -0.000407 0.120429 0.251777 0.399313 -0.420805 -0.061283 1 0 0 0 0 0 1 961997
-0.002257 -0.000407 0.120429 0.251902 0.399501 -0.421024 -0.061315 1 0 0 0 0 0 1 963014
-0.002257 -0.000407 0.120429 0.252035 0.399723 -0.421239 -0.061346 1 0 0 0 0 0 1 964014
-0.002257 -0.000407 0.120429 0.252164 0.399912 -0.421442 -0.061377 1 0 0 0 0 0 1 964991
-0.002257 -0.000407 0.120429 0.252290 0.400127 -0.421663 -0.061408 1 0 0 0 0 0 1 965994
-0.002257 -0.000407 0.120429 0.252426 0.400311 -0.421886 -0.061439 1 0 0 0 0 0 1 967002
-0.002257 -0.000407 0.120429 0.252553 0.400524 -0.422090 -0.061471 1 0 0 0 0 0 1 968009
-0.002257 -0.000407 0.120429 0.252677 0.400739 -0.422309 -0.061502 1 0 0 0 0 0 1 969002
-0.002257 -0.000407 0.120429 0.252801 0.400925 -0.422525 -0.061533 1 0 0 0 0 0 1 970007
-0.002257 -0.000407 0.120429 0.252932 0.401146 -0.422738 -0.061564 1 0 0 0 0 0 1 971002
-0.002257 -0.000407 0.120429 0.253065 0.401340 -0.422946 -0.061596 1 0 0 0 0 0 1 972003
-0.002257 -0.000407 0.120429 0.253188 0.401551 -0.423163 -0.061626 1 0 0 0 0 0 1 972984
-0.002257 -0.000407 0.120429 0.253313 0.401739 -0.423383 -0.061658 1 0 0 0 0 0 1 974004
-0.002257 -0.000407 0.120429 0.253449 0.401948 -0.423590 -0.061689 1 0 0 0 0 0 1 975001
-0.002257 -0.000407 0.120429 0.253574 0.402164 -0.423810 -0.061721 1 0 0 0 0 0 1 975999
-0.002257 -0.000407 0.120429 0.253698 0.402349 -0.424025 -0.061752 1 0 0 0 0 0 1 977000
-0.002262 -0.000389 0.120419 0.328188 0.147118 -0.277724 -0.061783 1 0 0 0 0 0 1 978007
-0.002265 -0.000380 0.120415 0.304540 0.233569 -0.349423 -0.061814 1 0 0 0 0 0 1 979003
-0.002266 -0.000375 0.120414 0.285960 0.298065 -0.386806 -0.061846 1 0 0 0 0 0 1 980005
-0.002267 -0.000373 0.120413 0.275812 0.332469 -0.401185 -0.061877 1 0 0 0 0 0 1 981002
-0.002267 -0.000372 0.120413 0.270620 0.349969 -0.406447 -0.061908 1 0 0 0 0 0 1 981999
-0.002267 -0.000371 0.120413 0.268028 0.358798 -0.408428 -0.061939 1 0 0 0 0 0 1 982997
-0.002268 -0.000371 0.120413 0.266795 0.363318 -0.409259 -0.061970 1 0 0 0 0 0 1 983998
-0.002268 -0.000371 0.120413 0.266246 0.365659 -0.409670 -0.062002 1 0 0 0 0 0 1 984997
-0.002268 -0.000371 0.120413 0.266026 0.366931 -0.409959 -0.062033 1 0 0 0 0 0 1 986003
-0.002268 -0.000371 0.120413 0.265982 0.367654 -0.410200 -0.062064 1 0 0 0 0 0 1 986999
-0.002268 -0.000371 0.120413 0.266031 0.368112 -0.410411 -0.062096 1 0 0 0 0 0 1 988000
-0.002268 -0.000371 0.120413 0.266125 0.368429 -0.410626 -0.062127 1 0 0 0 0 0 1 989003
-0.002268 -0.000371 0.120413 0.266238 0.368678 -0.410826 -0.062158 1 0 0 0 0 0 1 989999
-0.002268 -0.000371 0.120413 0.266361 0.368902 -0.411032 -0.062189 1 0 0 0 0 0 1 991000
-0.002268 -0.000371 0.120413 0.266487 0.369113 -0.411232 -0.062221 1 0 0 0 0 0 1 992001
-0.002268 -0.000371 0.120413 0.266624 0.369288 -0.411451 -0.062252 1 0 0 0 0 0 1 993001
-0.002268 -0.000371 0.120413 0.266751 0.369495 -0.411652 -0.062283 1 0 0 0 0 0 1 994001
-0.002268 -0.000371 0.120413 0.266884 0.369683 -0.411858 -0.062314 1 0 0 0 0 0 1 994999
-0.002268 -0.000371 0.120413 0.267018 0.369868 -0.412064 -0.062345 1 0 0 0 0 0 1 995997
-0.002268 -0.000371 0.120413 0.267143 0.370046 -0.412278 -0.062377 1 0 0 0 0 0 1 996999
-0.002268 -0.000371 0.120413 0.267284 0.370239 -0.412478 -0.062408 1 0 0 0 0 0 1 997999
-0.002268 -0.000371 0.120413 0.267419 0.370425 -0.412684 -0.062439 1 0 0 0 0 0 1 999000
-0.002268 -0.000371 0.120413 0.267556 0.370599 -0.412883 -0.062470 1 0 0 0 0 0 1 999998
-0.002268 -0.000371 0.120413 0.267671 0.370775 -0.413091 -0.062500 1 0 0 0 0 0 2 1000
-0.002268 -0.000371 0.120413 0.267678 0.370784 -0.413085 -0.062500 1 0 0 0 0 0 2 1993
-0.002268 -0.000371 0.120413 0.267679 0.370785 -0.413085 -0.062500 1 0 0 0 0 0 2 3001
-0.002268 -0.000371 0.120413 0.267683 0.370774 -0.413098 -0.062500 1 0 0 0 0 0 2 4003
-0.002268 -0.000371 0.120413 0.267680 0.370784 -0.413087 -0.062500 1 0 0 0 0 0 2 4998
-0.002268 -0.000371 0.120413 0.267683 0.370773 -0.413079 -0.062500 1 0 0 0 0 0 2 6002
-0.002268 -0.000371 0.120413 0.267672 0.370775 -0.413091 -0.062500 1 0 0 0 0 0 2 6999
-0.002268 -0.000371 0.120413 0.267678 0.370784 -0.413086 -0.062500 1 0 0 0 0 0 2 8002
-0.002268 -0.000371 0.120413 0.267679 0.370785 -0.413085 -0.062500 1 0 0 0 0 0 2 8998
-0.002268 -0.000371 0.120413 0.267679 0.370785 -0.413085 -0.062500 1 0 0 0 0 0 2 10000
-0.002268 -0.000371 0.120413 0.267671 0.370777 -0.413092 -0.062500 1 0 0 0 0 0 2 10998
-0.002268 -0.000371 0.120413 0.267678 0.370784 -0.413086 -0.062500 1 0 0 0 0 0 2 11998
-0.002268 -0.000371 0.120413 0.267679 0.370785 -0.413085 -0.062500 1 0 0 0 0 0 2 12997
-0.002268 -0.000371 0.120413 0.267682 0.370774 -0.413078 -0.062500 1 0 0 0 0 0 2 13997
-0.002268 -0.000371 0.120413 0.267684 0.370772 -0.413097 -0.062500 1 0 0 0 0 0 2 14989
-0.002268 -0.000371 0.120413 0.267680 0.370784 -0.413086 -0.062500 1 0 0 0 0 0 2 15997
-0.002268 -0.000371 0.120413 0.267680 0.370785 -0.413085 -0.062500 1 0 0 0 0 0 2 16991
-0.002268 -0.000371 0.120413 0.267671 0.370776 -0.413092 -0.062500 1 0 0 0 0 0 2 18076
-0.002268 -0.000371 0.120413 0.267678 0.370784 -0.413086 -0.062500 1 0 0 0 0 0 2 19060
-0.002273 -0.000353 0.120403 0.342050 0.115258 -0.266317 -0.062500 1 0 0 0 0 0 2 20076
-0.002276 -0.000343 0.120399 0.318317 0.201337 -0.337832 -0.062500 1 0 0 0 0 0 2 21058
-0.002277 -0.000339 0.120398 0.299635 0.265577 -0.375030 -0.062500 1 0 0 0 0 0 2 22078
-0.002278 -0.000337 0.120397 0.289375 0.299766 -0.389210 -0.062500 1 0 0 0 0 0 2 23060
-0.002278 -0.000335 0.120397 0.284040 0.317045 -0.394267 -0.062500 1 0 0 0 0 0 2 24076
-0.002278 -0.000335 0.120397 0.281333 0.325696 -0.396052 -0.062500 1 0 0 0 0 0 2 25075
-0.002278 -0.000335 0.120397 0.279960 0.330019 -0.396666 -0.062500 1 0 0 0 0 0 2 26088
-0.002279 -0.000334 0.120397 0.279266 0.332175 -0.396885 -0.062500 1 0 0 0 0 0 2 27076
-0.002279 -0.000334 0.120397 0.278930 0.333266 -0.396967 -0.062500 1 0 0 0 0 0 2 28059
-0.002279 -0.000334 0.120397 0.278755 0.333804 -0.396983 -0.062500 1 0 0 0 0 0 2 29074
-0.002279 -0.000334 0.120397 0.278663 0.334068 -0.396992 -0.062500 1 0 0 0 0 0 2 29994
-0.002279 -0.000334 0.120397 0.278622 0.334198 -0.397000 -0.062500 1 0 0 0 0 0 2 31003
-0.002279 -0.000334 0.120397 0.278598 0.334274 -0.397001 -0.062500 1 0 0 0 0 0 2 31993
-0.002279 -0.000334 0.120397 0.278586 0.334313 -0.397002 -0.062500 1 0 0 0 0 0 2 33004
-0.002279 -0.000334 0.120397 0.278573 0.334319 -0.396995 -0.062500 1 0 0 0 0 0 2 33993
-0.002279 -0.000334 0.120397 0.278577 0.334339 -0.396994 -0.062500 1 0 0 0 0 0 2 35003
-0.002279 -0.000334 0.120397 0.278569 0.334332 -0.397001 -0.062500 1 0 0 0 0 0 2 36012
-0.002279 -0.000334 0.120397 0.278576 0.334339 -0.396995 -0.062500 1 0 0 0 0 0 2 37008
-0.002279 -0.000334 0.120397 0.278577 0.334340 -0.396994 -0.062500 1 0 0 0 0 0 2 38009
-0.002279 -0.000334 0.120397 0.278565 0.334343 -0.397007 -0.062500 1 0 0 0 0 0 2 39000
-0.002279 -0.000334 0.120397 0.278575 0.334341 -0.396995 -0.062500 1 0 0 0 0 0 2 39984
-0.002279 -0.000334 0.120397 0.278577 0.334340 -0.396994 -0.062500 1 0 0 0 0 0 2 41002
-0.002279 -0.000334 0.120397 0.278589 0.334337 -0.397000 -0.062500 1 0 0 0 0 0 2 42002
-0.002279 -0.000334 0.120397 0.278567 0.334343 -0.397008 -0.062500 1 0 0 0 0 0 2 42995
-0.002279 -0.000334 0.120397 0.278576 0.334340 -0.396995 -0.062500 1 0 0 0 0 0 2 44007
-0.002279 -0.000334 0.120397 0.278577 0.334340 -0.396994 -0.062500 1 0 0 0 0 0 2 44999
-0.002279 -0.000334 0.120397 0.278578 0.334340 -0.396993 -0.062500 1 0 0 0 0 0 2 45999
-0.002279 -0.000334 0.120397 0.278566 0.334343 -0.397007 -0.062500 1 0 0 0 0 0 2 46996
-0.002279 -0.000334 0.120397 0.278576 0.334340 -0.396995 -0.062500 1 0 0 0 0 0 2 47996
-0.002279 -0.000334 0.120397 0.278577 0.334340 -0.396994 -0.062500 1 0 0 0 0 0 2 48998
-0.002279 -0.000334 0.120397 0.278565 0.334343 -0.397007 -0.062500 1 0 0 0 0 0 2 50001
-0.002279 -0.000334 0.120397 0.278576 0.334341 -0.396995 -0.062500 1 0 0 0 0 0 2 50998
-0.002279 -0.000334 0.120397 0.278577 0.334340 -0.396994 -0.062500 1 0 0 0 0 0 2 52006
-0.002279 -0.000334 0.120397 0.278589 0.334337 -0.397000 -0.062500 1 0 0 0 0 0 2 52985
-0.002279 -0.000334 0.120397 0.278567 0.334343 -0.397008 -0.062500 1 0 0 0 0 0 2 53984
-0.002279 -0.000334 0.120397 0.278576 0.334340 -0.396995 -0.062500 1 0 0 0 0 0 2 54984
-0.002279 -0.000334 0.120397 0.278577 0.334340 -0.396994 -0.062500 1 0 0 0 0 0 2 55997
-0.002279 -0.000334 0.120397 0.278566 0.334343 -0.397007 -0.062500 1 0 0 0 0 0 2 56998
-0.002279 -0.000334 0.120397 0.278576 0.334340 -0.396995 -0.062500 1 0 0 0 0 0 2 57999
-0.002279 -0.000334 0.120397 0.278577 0.334340 -0.396994 -0.062500 1 0 0 0 0 0 2 58999
-0.002284 -0.000316 0.120387 0.352901 0.078949 -0.250095 -0.062500 1 0 0 0 0 0 2 59999
-0.002287 -0.000307 0.120383 0.329197 0.164980 -0.321688 -0.062500 1 0 0 0 0 0 2 60981
-0.002288 -0.000302 0.120382 0.310520 0.229179 -0.358910 -0.062500 1 0 0 0 0 0 2 61996
-0.002289 -0.000300 0.120381 0.300253 0.263354 -0.373102 -0.062500 1 0 0 0 0 0 2 62999
-0.002289 -0.000299 0.120381 0.294930 0.280623 -0.378174 -0.062500 1 0 0 0 0 0 2 63996
-0.002289 -0.000298 0.120381 0.292225 0.289270 -0.379944 -0.062500 1 0 0 0 0 0 2 64999
-0.002270 -0.000303 0.120371 0.025615 0.355813 -0.242183 -0.062500 1 0 0 0 0 0 2 65998
-0.002261 -0.000305 0.120368 0.115204 0.337291 -0.309829 -0.062500 1 0 0 0 0 0 2 66980
-0.002256 -0.000306 0.120366 0.181555 0.322721 -0.344979 -0.062500 1 0 0 0 0 0 2 67997
-0.002254 -0.000306 0.120366 0.216628 0.314879 -0.358371 -0.062500 1 0 0 0 0 0 2 68998
-0.002253 -0.000307 0.120366 0.234281 0.310878 -0.363155 -0.062500 1 0 0 0 0 0 2 69997
-0.002252 -0.000307 0.120366 0.243078 0.308868 -0.364830 -0.062500 1 0 0 0 0 0 2 70996
-0.002252 -0.000307 0.120366 0.247470 0.307856 -0.365408 -0.062500 1 0 0 0 0 0 2 71997
-0.002252 -0.000307 0.120366 0.249657 0.307356 -0.365626 -0.062500 1 0 0 0 0 0 2 72996
-0.002252 -0.000307 0.120366 0.250748 0.307106 -0.365691 -0.062500 1 0 0 0 0 0 2 73998
-0.002252 -0.000307 0.120366 0.251295 0.306976 -0.365716 -0.062500 1 0 0 0 0 0 2 74997
-0.002252 -0.000307 0.120366 0.251583 0.306918 -0.365724 -0.062500 1 0 0 0 0 0 2 75975
-0.002252 -0.000307 0.120366 0.251702 0.306869 -0.365721 -0.062500 1 0 0 0 0 0 2 76991
-0.002252 -0.000307 0.120366 0.251775 0.306859 -0.365726 -0.062500 1 0 0 0 0 0 2 78079
-0.002252 -0.000307 0.120366 0.251811 0.306862 -0.365732 -0.062500 1 0 0 0 0 0 2 79085
-0.002252 -0.000307 0.120366 0.251829 0.306848 -0.365732 -0.062500 1 0 0 0 0 0 2 80076
-0.002252 -0.000307 0.120366 0.251838 0.306856 -0.365725 -0.062500 1 0 0 0 0 0 2 81053
-0.002252 -0.000307 0.120366 0.251839 0.306857 -0.365725 -0.062500 1 0 0 0 0 0 2 82049
-0.002252 -0.000307 0.120366 0.251843 0.306846 -0.365738 -0.062500 1 0 0 0 0 0 2 83051
-0.002252 -0.000307 0.120366 0.251842 0.306844 -0.365719 -0.062500 1 0 0 0 0 0 2 84047
-0.002252 -0.000307 0.120366 0.251851 0.306853 -0.365730 -0.062500 1 0 0 0 0 0 2 85084
-0.002233 -0.000311 0.120356 -0.013271 0.369037 -0.227198 -0.062500 1 0 0 0 0 0 2 86052
-0.002224 -0.000314 0.120352 0.076950 0.348351 -0.294710 -0.062500 1 0 0 0 0 0 2 87049
-0.002219 -0.000315 0.120351 0.143626 0.332722 -0.329817 -0.062500 1 0 0 0 0 0 2 88069
-0.002217 -0.000315 0.120351 0.178852 0.324341 -0.343199 -0.062500 1 0 0 0 0 0 2 89044
-0.002215 -0.000315 0.120351 0.196582 0.320068 -0.347970 -0.062500 1 0 0 0 0 0 2 90061
-0.002215 -0.000316 0.120351 0.205426 0.317925 -0.349647 -0.062500 1 0 0 0 0 0 2 91073
-0.002215 -0.000316 0.120351 0.209843 0.316869 -0.350233 -0.062500 1 0 0 0 0 0 2 92072
-0.002214 -0.000316 0.120351 0.212036 0.316313 -0.350434 -0.062500 1 0 0 0 0 0 2 93056
-0.002214 -0.000316 0.120351 0.213143 0.316045 -0.350516 -0.062500 1 0 0 0 0 0 2 94071
-0.002214 -0.000316 0.120351 0.213691 0.315914 -0.350523 -0.062500 1 0 0 0 0 0 2 95056
-0.002214 -0.000316 0.120351 0.213963 0.315838 -0.350543 -0.062500 1 0 0 0 0 0 2 96071
-0.002220 -0.000298 0.120340 0.288447 0.060548 -0.203634 -0.062500 1 0 0 0 0 0 2 97055
-0.002222 -0.000288 0.120336 0.264766 0.146511 -0.275245 -0.062500 1 0 0 0 0 0 2 98074
-0.002224 -0.000284 0.120335 0.246120 0.210668 -0.312471 -0.062500 1 0 0 0 0 0 2 99057
-0.002224 -0.000282 0.120335 0.235880 0.244821 -0.326656 -0.062500 1 0 0 0 0 0 2 100072
-0.002225 -0.000281 0.120335 0.230573 0.262079 -0.331714 -0.062500 1 0 0 0 0 0 2 101055
-0.002225 -0.000280 0.120334 0.227858 0.270725 -0.333497 -0.062500 1 0 0 0 0 0 2 102000
-0.002225 -0.000280 0.120334 0.226506 0.275051 -0.334112 -0.062500 1 0 0 0 0 0 2 102990
-0.002225 -0.000280 0.120334 0.225814 0.277206 -0.334332 -0.062500 1 0 0 0 0 0 2 104001
-0.002225 -0.000279 0.120334 0.225470 0.278287 -0.334401 -0.062500 1 0 0 0 0 0 2 104991
-0.002225 -0.000279 0.120334 0.225303 0.278833 -0.334429 -0.062500 1 0 0 0 0 0 2 106001
-0.002206 -0.000284 0.120325 -0.039775 0.341274 -0.195837 -0.062500 1 0 0 0 0 0 2 106991
-0.002197 -0.000286 0.120321 0.050346 0.320713 -0.263399 -0.062500 1 0 0 0 0 0 2 107999
-0.002192 -0.000287 0.120320 0.116954 0.305165 -0.298522 -0.062500 1 0 0 0 0 0 2 109001
-0.002190 -0.000288 0.120319 0.152175 0.296819 -0.311907 -0.062500 1 0 0 0 0 0 2 110011
-0.002189 -0.000288 0.120319 0.169883 0.292565 -0.316683 -0.062500 1 0 0 0 0 0 2 111003
-0.002188 -0.000288 0.120319 0.178732 0.290433 -0.318356 -0.062500 1 0 0 0 0 0 2 111987
-0.002188 -0.000288 0.120319 0.183140 0.289369 -0.318950 -0.062500 1 0 0 0 0 0 2 113005
-0.002188 -0.000288 0.120319 0.185339 0.288820 -0.319145 -0.062500 1 0 0 0 0 0 2 113991
-0.002188 -0.000288 0.120319 0.186443 0.288565 -0.319214 -0.062500 1 0 0 0 0 0 2 114998
-0.002188 -0.000288 0.120319 0.186983 0.288426 -0.319246 -0.062500 1 0 0 0 0 0 2 116003
-0.002188 -0.000288 0.120319 0.187258 0.288370 -0.319249 -0.062500 1 0 0 0 0 0 2 117000
-0.002188 -0.000288 0.120319 0.187387 0.288319 -0.319253 -0.062500 1 0 0 0 0 0 2 117977
-0.002188 -0.000288 0.120319 0.187462 0.288309 -0.319258 -0.062500 1 0 0 0 0 0 2 119003
-0.002188 -0.000288 0.120319 0.187489 0.288304 -0.319251 -0.062500 1 0 0 0 0 0 2 120004
-0.002188 -0.000288 0.120319 0.187518 0.288286 -0.319256 -0.062500 1 0 0 0 0 0 2 120995
-0.002188 -0.000288 0.120319 0.187528 0.288293 -0.319250 -0.062500 1 0 0 0 0 0 2 121998
-0.002174 -0.000275 0.120299 -0.002993 0.095303 -0.033530 -0.062500 1 0 0 0 0 0 2 122979
-0.002167 -0.000268 0.120292 0.063356 0.160560 -0.172862 -0.062500 1 0 0 0 0 0 2 123978
-0.002164 -0.000264 0.120289 0.111277 0.209071 -0.245257 -0.062500 1 0 0 0 0 0 2 124993
-0.002162 -0.000263 0.120288 0.136233 0.234820 -0.272830 -0.062500 1 0 0 0 0 0 2 125997
-0.002162 -0.000262 0.120288 0.148637 0.247822 -0.282663 -0.062500 1 0 0 0 0 0 2 126980
-0.002161 -0.000261 0.120288 0.154782 0.254333 -0.286108 -0.062500 1 0 0 0 0 0 2 127998
-0.002161 -0.000261 0.120288 0.157821 0.257576 -0.287311 -0.062500 1 0 0 0 0 0 2 128999
-0.002161 -0.000261 0.120288 0.159332 0.259201 -0.287725 -0.062500 1 0 0 0 0 0 2 130000
-0.002161 -0.000261 0.120288 0.160088 0.260009 -0.287884 -0.062500 1 0 0 0 0 0 2 130996
-0.002161 -0.000261 0.120288 0.160459 0.260413 -0.287927 -0.062500 1 0 0 0 0 0 2 131978
-0.002161 -0.000261 0.120288 0.160655 0.260618 -0.287945 -0.062500 1 0 0 0 0 0 2 132994
-0.002161 -0.000261 0.120288 0.160737 0.260720 -0.287951 -0.062500 1 0 0 0 0 0 2 133997
-0.002161 -0.000261 0.120288 0.160794 0.260766 -0.287943 -0.062500 1 0 0 0 0 0 2 134976
-0.002161 -0.000261 0.120288 0.160812 0.260797 -0.287954 -0.062500 1 0 0 0 0 0 2 135995
-0.002161 -0.000261 0.120288 0.160820 0.260808 -0.287949 -0.062500 1 0 0 0 0 0 2 136977
-0.002142 -0.000265 0.120278 -0.103893 0.322946 -0.149138 -0.062500 1 0 0 0 0 0 2 137996
-0.002133 -0.000267 0.120275 -0.013837 0.302274 -0.216815 -0.062500 1 0 0 0 0 0 2 138994
-0.002128 -0.000269 0.120273 0.052727 0.286659 -0.251978 -0.062500 1 0 0 0 0 0 2 139994
-0.002126 -0.000269 0.120273 0.087917 0.278283 -0.265385 -0.062500 1 0 0 0 0 0 2 140995
-0.002124 -0.000269 0.120273 0.105633 0.274024 -0.270168 -0.062500 1 0 0 0 0 0 2 141995
-0.002124 -0.000270 0.120273 0.114469 0.271885 -0.271855 -0.062500 1 0 0 0 0 0 2 142996
-0.002124 -0.000270 0.120273 0.118876 0.270810 -0.272427 -0.062500 1 0 0 0 0 0 2 143978
-0.002123 -0.000270 0.120273 0.121082 0.270270 -0.272634 -0.062500 1 0 0 0 0 0 2 144979
-0.002123 -0.000270 0.120273 0.122166 0.270010 -0.272705 -0.062500 1 0 0 0 0 0 2 145997
-0.002123 -0.000270 0.120273 0.122726 0.269865 -0.272731 -0.062500 1 0 0 0 0 0 2 146977
-0.002123 -0.000270 0.120273 0.123003 0.269808 -0.272733 -0.062500 1 0 0 0 0 0 2 147995
-0.002123 -0.000270 0.120273 0.123129 0.269768 -0.272744 -0.062500 1 0 0 0 0 0 2 148994
-0.002123 -0.000270 0.120273 0.123215 0.269757 -0.272736 -0.062500 1 0 0 0 0 0 2 149994
-0.002123 -0.000270 0.120273 0.123236 0.269743 -0.272735 -0.062500 1 0 0 0 0 0 2 150972
-0.002123 -0.000270 0.120273 0.123249 0.269739 -0.272740 -0.062500 1 0 0 0 0 0 2 151989
-0.002123 -0.000270 0.120273 0.123261 0.269736 -0.272748 -0.062500 1 0 0 0 0 0 2 152996
-0.002123 -0.000270 0.120273 0.123270 0.269744 -0.272742 -0.062500 1 0 0 0 0 0 2 153995
-0.002123 -0.000270 0.120273 0.123274 0.269734 -0.272734 -0.062500 1 0 0 0 0 0 2 154994
-0.002123 -0.000270 0.120273 0.123271 0.269744 -0.272740 -0.062500 1 0 0 0 0 0 2 155993
-0.002123 -0.000270 0.120273 0.123266 0.269725 -0.272741 -0.062500 1 0 0 0 0 0 2 156994
-0.002123 -0.000270 0.120273 0.123282 0.269740 -0.272747 -0.062500 1 0 0 0 0 0 2 157997
-0.002123 -0.000270 0.120273 0.123275 0.269733 -0.272735 -0.062500 1 0 0 0 0 0 2 158992
-0.002123 -0.000270 0.120273 0.123263 0.269735 -0.272747 -0.062500 1 0 0 0 0 0 2 159995
-0.002123 -0.000270 0.120273 0.123273 0.269732 -0.272735 -0.062500 1 0 0 0 0 0 2 160993
-0.002123 -0.000270 0.120273 0.123271 0.269744 -0.272740 -0.062500 1 0 0 0 0 0 2 161996
-0.002123 -0.000270 0.120273 0.123283 0.269743 -0.272747 -0.062500 1 0 0 0 0 0 2 162991
-0.002123 -0.000270 0.120273 0.123267 0.269725 -0.272742 -0.062500 1 0 0 0 0 0 2 163985
-0.002123 -0.000270 0.120273 0.123270 0.269743 -0.272741 -0.062500 1 0 0 0 0 0 2 164984
-0.002123 -0.000270 0.120273 0.123274 0.269734 -0.272734 -0.062500 1 0 0 0 0 0 2 165993
-0.002123 -0.000270 0.120273 0.123263 0.269735 -0.272747 -0.062500 1 0 0 0 0 0 2 166983
-0.002123 -0.000270 0.120273 0.123273 0.269733 -0.272734 -0.062500 1 0 0 0 0 0 2 167993
-0.002123 -0.000270 0.120273 0.123283 0.269741 -0.272746 -0.062500 1 0 0 0 0 0 2 168983
-0.002123 -0.000270 0.120273 0.123275 0.269733 -0.272734 -0.062500 1 0 0 0 0 0 2 169991
-0.002123 -0.000270 0.120273 0.123263 0.269735 -0.272747 -0.062500 1 0 0 0 0 0 2 170984
-0.002123 -0.000270 0.120273 0.123269 0.269744 -0.272741 -0.062500 1 0 0 0 0 0 2 171983
-0.002123 -0.000270 0.120273 0.123286 0.269731 -0.272740 -0.062500 1 0 0 0 0 0 2 172993
-0.002123 -0.000270 0.120273 0.123264 0.269735 -0.272748 -0.062500 1 0 0 0 0 0 2 173990
-0.002123 -0.000270 0.120273 0.123273 0.269733 -0.272735 -0.062500 1 0 0 0 0 0 2 174998
-0.002123 -0.000270 0.120273 0.123271 0.269744 -0.272740 -0.062500 1 0 0 0 0 0 2 176004
-0.002123 -0.000270 0.120273 0.123274 0.269734 -0.272734 -0.062500 1 0 0 0 0 0 2 176996
-0.002123 -0.000270 0.120273 0.123275 0.269733 -0.272753 -0.062500 1 0 0 0 0 0 2 177996
-0.002123 -0.000270 0.120273 0.123274 0.269732 -0.272735 -0.062500 1 0 0 0 0 0 2 179009
-0.002123 -0.000270 0.120273 0.123271 0.269744 -0.272740 -0.062500 1 0 0 0 0 0 2 179998
-0.002123 -0.000270 0.120273 0.123262 0.269737 -0.272748 -0.062500 1 0 0 0 0 0 2 180998
-0.002123 -0.000270 0.120273 0.123273 0.269733 -0.272735 -0.062500 1 0 0 0 0 0 2 181998
-0.002123 -0.000270 0.120273 0.123283 0.269741 -0.272746 -0.062500 1 0 0 0 0 0 2 183007
-0.002123 -0.000270 0.120273 0.123275 0.269734 -0.272735 -0.062500 1 0 0 0 0 0 2 183996
-0.002123 -0.000270 0.120273 0.123263 0.269735 -0.272747 -0.062500 1 0 0 0 0 0 2 185010
-0.002123 -0.000270 0.120273 0.123273 0.269733 -0.272735 -0.062500 1 0 0 0 0 0 2 186007
-0.002123 -0.000270 0.120273 0.123271 0.269744 -0.272740 -0.062500 1 0 0 0 0 0 2 187006
-0.002123 -0.000270 0.120273 0.123286 0.269731 -0.272740 -0.062500 1 0 0 0 0 0 2 187975
-0.002123 -0.000270 0.120273 0.123264 0.269735 -0.272747 -0.062500 1 0 0 0 0 0 2 189005
-0.002123 -0.000270 0.120273 0.123273 0.269733 -0.272735 -0.062500 1 0 0 0 0 0 2 190001
-0.002123 -0.000270 0.120273 0.123271 0.269744 -0.272740 -0.062500 1 0 0 0 0 0 2 191005
-0.002123 -0.000270 0.120273 0.123262 0.269737 -0.272747 -0.062500 1 0 0 0 0 0 2 192004
-0.002123 -0.000270 0.120273 0.123285 0.269730 -0.272741 -0.062500 1 0 0 0 0 0 2 193011
-0.002123 -0.000270 0.120273 0.123272 0.269744 -0.272741 -0.062500 1 0 0 0 0 0 2 194009
-0.002123 -0.000270 0.120273 0.123274 0.269734 -0.272734 -0.062500 1 0 0 0 0 0 2 195006
-0.002123 -0.000270 0.120273 0.123263 0.269736 -0.272747 -0.062500 1 0 0 0 0 0 2 196007
-0.002123 -0.000270 0.120273 0.123273 0.269733 -0.272734 -0.062500 1 0 0 0 0 0 2 197003
-0.002123 -0.000270 0.120273 0.123283 0.269741 -0.272746 -0.062500 1 0 0 0 0 0 2 198005
-0.002123 -0.000270 0.120273 0.123267 0.269724 -0.272741 -0.062500 1 0 0 0 0 0 2 199002
-0.002123 -0.000270 0.120273 0.123270 0.269743 -0.272741 -0.062500 1 0 0 0 0 0 2 200003
-0.002123 -0.000270 0.120273 0.123270 0.269745 -0.272741 -0.062500 1 0 0 0 0 0 2 201002
-0.002123 -0.000270 0.120273 0.123274 0.269734 -0.272734 -0.062500 1 0 0 0 0 0 2 202006
-0.002123 -0.000270 0.120273 0.123275 0.269733 -0.272753 -0.062500 1 0 0 0 0 0 2 203003
-0.002123 -0.000270 0.120273 0.123274 0.269732 -0.272735 -0.062500 1 0 0 0 0 0 2 204003
-0.002123 -0.000270 0.120273 0.123271 0.269744 -0.272740 -0.062500 1 0 0 0 0 0 2 205004
-0.002123 -0.000270 0.120273 0.123266 0.269725 -0.272741 -0.062500 1 0 0 0 0 0 2 206006
-0.002123 -0.000270 0.120273 0.123270 0.269743 -0.272741 -0.062500 1 0 0 0 0 0 2 206997
-0.002123 -0.000270 0.120273 0.123286 0.269731 -0.272740 -0.062500 1 0 0 0 0 0 2 208002
-0.002123 -0.000270 0.120273 0.123272 0.269744 -0.272740 -0.062500 1 0 0 0 0 0 2 209007
-0.002123 -0.000270 0.120273 0.123263 0.269737 -0.272748 -0.062500 1 0 0 0 0 0 2 210006
-0.002123 -0.000270 0.120273 0.123273 0.269733 -0.272735 -0.062500 1 0 0 0 0 0 2 211004
-0.002123 -0.000270 0.120273 0.123283 0.269741 -0.272746 -0.062500 1 0 0 0 0 0 2 212004
-0.002123 -0.000270 0.120273 0.123276 0.269734 -0.272735 -0.062500 1 0 0 0 0 0 2 213003
-0.002123 -0.000270 0.120273 0.123263 0.269736 -0.272747 -0.062500 1 0 0 0 0 0 2 214005
-0.002123 -0.000270 0.120273 0.123273 0.269733 -0.272735 -0.062500 1 0 0 0 0 0 2 215004
-0.002123 -0.000270 0.120273 0.123271 0.269744 -0.272740 -0.062500 1 0 0 0 0 0 2 216003
-0.002123 -0.000270 0.120273 0.123278 0.269722 -0.272747 -0.062500 1 0 0 0 0 0 2 216993
-0.002123 -0.000270 0.120273 0.123271 0.269743 -0.272741 -0.062500 1 0 0 0 0 0 2 217987
-0.002123 -0.000270 0.120273 0.123274 0.269733 -0.272734 -0.062500 1 0 0 0 0 0 2 218994
-0.002123 -0.000270 0.120273 0.123263 0.269735 -0.272747 -0.062500 1 0 0 0 0 0 2 219992
-0.002123 -0.000270 0.120273 0.123269 0.269744 -0.272741 -0.062500 1 0 0 0 0 0 2 220992
-0.002123 -0.000270 0.120273 0.123273 0.269734 -0.272734 -0.062500 1 0 0 0 0 0 2 221994
-0.002123 -0.000270 0.120273 0.123283 0.269742 -0.272746 -0.062500 1 0 0 0 0 0 2 222992
-0.002123 -0.000270 0.120273 0.123267 0.269725 -0.272742 -0.062500 1 0 0 0 0 0 2 223991
-0.002123 -0.000270 0.120273 0.123270 0.269743 -0.272741 -0.062500 1 0 0 0 0 0 2 224993
-0.002123 -0.000270 0.120273 0.123274 0.269734 -0.272734 -0.062500 1 0 0 0 0 0 2 225991
-0.002123 -0.000270 0.120273 0.123275 0.269733 -0.272753 -0.062500 1 0 0 0 0 0 2 226992
-0.002123 -0.000270 0.120273 0.123274 0.269732 -0.272735 -0.062500 1 0 0 0 0 0 2 227991
-0.002123 -0.000270 0.120273 0.123271 0.269744 -0.272740 -0.062500 1 0 0 0 0 0 2 228984
-0.002123 -0.000270 0.120273 0.123271 0.269745 -0.272741 -0.062500 1 0 0 0 0 0 2 229991
-0.002123 -0.000270 0.120273 0.123266 0.269725 -0.272741 -0.062500 1 0 0 0 0 0 2 230982
-0.002123 -0.000270 0.120273 0.123282 0.269740 -0.272747 -0.062500 1 0 0 0 0 0 2 231990
-0.002123 -0.000270 0.120273 0.123275 0.269733 -0.272735 -0.062500 1 0 0 0 0 0 2 232982
-0.002123 -0.000270 0.120273 0.123271 0.269744 -0.272740 -0.062500 1 0 0 0 0 0 2 233989
-0.002123 -0.000270 0.120273 0.123266 0.269725 -0.272741 -0.062500 1 0 0 0 0 0 2 234996
-0.002123 -0.000270 0.120273 0.123270 0.269743 -0.272741 -0.062500 1 0 0 0 0 0 2 235986
-0.002123 -0.000270 0.120273 0.123286 0.269731 -0.272740 -0.062500 1 0 0 0 0 0 2 236995
-0.002123 -0.000270 0.120273 0.123264 0.269735 -0.272748 -0.062500 1 0 0 0 0 0 2 237988
-0.002123 -0.000270 0.120273 0.123273 0.269732 -0.272735 -0.062500 1 0 0 0 0 0 2 238995
-0.002123 -0.000270 0.120273 0.123271 0.269744 -0.272740 -0.062500 1 0 0 0 0 0 2 239986
-0.002123 -0.000270 0.120273 0.123270 0.269746 -0.272740 -0.062500 1 0 0 0 0 0 2 240987
-0.002123 -0.000270 0.120273 0.123278 0.269722 -0.272747 -0.062500 1 0 0 0 0 0 2 241991
-0.002123 -0.000270 0.120273 0.123271 0.269743 -0.272742 -0.062500 1 0 0 0 0 0 2 243005
-0.002123 -0.000270 0.120273 0.123274 0.269734 -0.272734 -0.062500 1 0 0 0 0 0 2 243993
-0.002123 -0.000270 0.120273 0.123263 0.269735 -0.272747 -0.062500 1 0 0 0 0 0 2 245005
-0.002123 -0.000270 0.120273 0.123273 0.269733 -0.272735 -0.062500 1 0 0 0 0 0 2 246002
-0.002123 -0.000270 0.120273 0.123283 0.269741 -0.272746 -0.062500 1 0 0 0 0 0 2 246985
-0.002123 -0.000270 0.120273 0.123276 0.269733 -0.272734 -0.062500 1 0 0 0 0 0 2 247986
-0.002123 -0.000270 0.120273 0.123263 0.269735 -0.272747 -0.062500 1 0 0 0 0 0 2 249002
-0.002123 -0.000270 0.120273 0.123273 0.269732 -0.272735 -0.062500 1 0 0 0 0 0 2 249988
-0.002123 -0.000270 0.120273 0.123271 0.269744 -0.272740 -0.062500 1 0 0 0 0 0 2 251007
-0.002123 -0.000270 0.120273 0.123274 0.269734 -0.272754 -0.062500 1 0 0 0 0 0 2 252004
-0.002123 -0.000270 0.120273 0.123274 0.269732 -0.272736 -0.062500 1 0 0 0 0 0 2 253004
-0.002123 -0.000270 0.120273 0.123271 0.269744 -0.272740 -0.062500 1 0 0 0 0 0 2 254004
-0.002123 -0.000270 0.120273 0.123274 0.269734 -0.272734 -0.062500 1 0 0 0 0 0 2 254973
-0.002123 -0.000270 0.120273 0.123275 0.269733 -0.272753 -0.062500 1 0 0 0 0 0 2 255973
-0.002123 -0.000270 0.120273 0.123275 0.269732 -0.272735 -0.062500 1 0 0 0 0 0 2 257001
-0.002123 -0.000270 0.120273 0.123271 0.269744 -0.272740 -0.062500 1 0 0 0 0 0 2 258002
-0.002123 -0.000270 0.120273 0.123274 0.269734 -0.272734 -0.062500 1 0 0 0 0 0 2 259127
-0.002123 -0.000270 0.120273 0.123263 0.269735 -0.272747 -0.062500 1 0 0 0 0 0 2 259978
-0.002123 -0.000270 0.120273 0.123269 0.269745 -0.272741 -0.062500 1 0 0 0 0 0 2 261003
-0.002123 -0.000270 0.120273 0.123286 0.269731 -0.272740 -0.062500 1 0 0 0 0 0 2 262007
-0.002123 -0.000270 0.120273 0.123264 0.269735 -0.272748 -0.062500 1 0 0 0 0 0 2 263002
-0.002123 -0.000270 0.120273 0.123273 0.269733 -0.272735 -0.062500 1 0 0 0 0 0 2 264128
-0.002123 -0.000270 0.120273 0.123271 0.269744 -0.272740 -0.062500 1 0 0 0 0 0 2 265125
-0.002123 -0.000270 0.120273 0.123274 0.269734 -0.272734 -0.062500 1 0 0 0 0 0 2 266072
-0.002123 -0.000270 0.120273 0.123275 0.269733 -0.272753 -0.062500 1 0 0 0 0 0 2 267071
-0.002123 -0.000270 0.120273 0.123274 0.269732 -0.272735 -0.062500 1 0 0 0 0 0 2 268171
-0.002123 -0.000270 0.120273 0.123271 0.269744 -0.272740 -0.062500 1 0 0 0 0 0 2 269234
-0.002123 -0.000270 0.120273 0.123262 0.269737 -0.272747 -0.062500 1 0 0 0 0 0 2 270069
-0.002123 -0.000270 0.120273 0.123273 0.269733 -0.272735 -0.062500 1 0 0 0 0 0 2 271044
-0.002123 -0.000270 0.120273 0.123283 0.269741 -0.272746 -0.062500 1 0 0 0 0 0 2 272069
-0.002123 -0.000270 0.120273 0.123275 0.269734 -0.272735 -0.062500 1 0 0 0 0 0 2 273204
-0.002123 -0.000270 0.120273 0.123263 0.269736 -0.272747 -0.062500 1 0 0 0 0 0 2 274192
-0.002123 -0.000270 0.120273 0.123273 0.269733 -0.272735 -0.062500 1 0 0 0 0 0 2 275043
-0.002123 -0.000270 0.120273 0.123283 0.269741 -0.272746 -0.062500 1 0 0 0 0 0 2 276199
-0.002123 -0.000270 0.120273 0.123267 0.269724 -0.272742 -0.062500 1 0 0 0 0 0 2 277220
-0.002123 -0.000270 0.120273 0.123270 0.269743 -0.272741 -0.062500 1 0 0 0 0 0 2 278170
-0.002123 -0.000270 0.120273 0.123274 0.269733 -0.272734 -0.062500 1 0 0 0 0 0 2 279170
-0.002123 -0.000270 0.120273 0.123271 0.269744 -0.272740 -0.062500 1 0 0 0 0 0 2 280167
-0.002123 -0.000270 0.120273 0.123274 0.269734 -0.272754 -0.062500 1 0 0 0 0 0 2 281205
-0.002123 -0.000270 0.120273 0.123274 0.269733 -0.272736 -0.062500 1 0 0 0 0 0 2 282080
-0.002123 -0.000270 0.120273 0.123271 0.269744 -0.272740 -0.062500 1 0 0 0 0 0 2 283179
-0.002123 -0.000270 0.120273 0.123266 0.269725 -0.272741 -0.062500 1 0 0 0 0 0 2 284198
-0.002123 -0.000270 0.120273 0.123270 0.269743 -0.272741 -0.062500 1 0 0 0 0 0 2 285244
-0.002123 -0.000270 0.120273 0.123286 0.269731 -0.272740 -0.062500 1 0 0 0 0 0 2 286069
-0.002123 -0.000270 0.120273 0.123272 0.269744 -0.272741 -0.062500 1 0 0 0 0 0 2 287077
-0.002123 -0.000270 0.120273 0.123266 0.269725 -0.272741 -0.062500 1 0 0 0 0 0 2 288167
-0.002123 -0.000270 0.120273 0.123270 0.269743 -0.272741 -0.062500 1 0 0 0 0 0 2 289185
-0.002123 -0.000270 0.120273 0.123270 0.269745 -0.272741 -0.062500 1 0 0 0 0 0 2 290193
-0.002123 -0.000270 0.120273 0.123278 0.269722 -0.272747 -0.062500 1 0 0 0 0 0 2 291064
-0.002123 -0.000270 0.120273 0.123271 0.269743 -0.272742 -0.062500 1 0 0 0 0 0 2 292189
-0.002123 -0.000270 0.120273 0.123274 0.269734 -0.272734 -0.062500 1 0 0 0 0 0 2 293236
-0.002123 -0.000270 0.120273 0.123271 0.269744 -0.272740 -0.062500 1 0 0 0 0 0 2 294067
-0.002123 -0.000270 0.120273 0.123266 0.269725 -0.272741 -0.062500 1 0 0 0 0 0 2 295043
-0.002123 -0.000270 0.120273 0.123282 0.269740 -0.272747 -0.062500 1 0 0 0 0 0 2 296162
-0.002123 -0.000270 0.120273 0.123275 0.269733 -0.272735 -0.062500 1 0 0 0 0 0 2 297049
-0.002123 -0.000270 0.120273 0.123263 0.269735 -0.272747 -0.062500 1 0 0 0 0 0 2 298191
-0.002123 -0.000270 0.120273 0.123273 0.269732 -0.272735 -0.062500 1 0 0 0 0 0 2 299175
-0.002123 -0.000270 0.120273 0.123271 0.269744 -0.272740 -0.062500 1 0 0 0 0 0 2 300190
-0.002123 -0.000270 0.120273 0.123283 0.269743 -0.272747 -0.062500 1 0 0 0 0 0 2 301207
-0.002123 -0.000270 0.120273 0.123267 0.269725 -0.272742 -0.062500 1 0 0 0 0 0 2 302191
-0.002123 -0.000270 0.120273 0.123270 0.269743 -0.272741 -0.062500 1 0 0 0 0 0 2 303174
-0.002123 -0.000270 0.120273 0.123274 0.269734 -0.272734 -0.062500 1 0 0 0 0 0 2 304188
-0.002123 -0.000270 0.120273 0.123262 0.269735 -0.272747 -0.062500 1 0 0 0 0 0 2 305230
-0.002123 -0.000270 0.120273 0.123285 0.269730 -0.272741 -0.062500 1 0 0 0 0 0 2 306067
-0.002123 -0.000270 0.120273 0.123272 0.269744 -0.272741 -0.062500 1 0 0 0 0 0 2 307176
-0.002123 -0.000270 0.120273 0.123274 0.269734 -0.272734 -0.062500 1 0 0 0 0 0 2 308064
-0.002123 -0.000270 0.120273 0.123263 0.269735 -0.272747 -0.062500 1 0 0 0 0 0 2 309206
-0.002123 -0.000270 0.120273 0.123269 0.269744 -0.272741 -0.062500 1 0 0 0 0 0 2 310175
-0.002123 -0.000270 0.120273 0.123286 0.269731 -0.272740 -0.062500 1 0 0 0 0 0 2 311190
-0.002123 -0.000270 0.120273 0.123272 0.269744 -0.272741 -0.062500 1 0 0 0 0 0 2 312049
-0.002123 -0.000270 0.120273 0.123266 0.269725 -0.272741 -0.062500 1 0 0 0 0 0 2 313216
-0.002123 -0.000270 0.120273 0.123270 0.269743 -0.272741 -0.062500 1 0 0 0 0 0 2 314177
-0.002123 -0.000270 0.120273 0.123274 0.269734 -0.272734 -0.062500 1 0 0 0 0 0 2 315191
-0.002123 -0.000270 0.120273 0.123275 0.269733 -0.272753 -0.062500 1 0 0 0 0 0 2 316174
-0.002123 -0.000270 0.120273 0.123274 0.269732 -0.272735 -0.062500 1 0 0 0 0 0 2 317224
-0.002123 -0.000270 0.120273 0.123271 0.269744 -0.272740 -0.062500 1 0 0 0 0 0 2 318109
-0.002123 -0.000270 0.120273 0.123271 0.269746 -0.272741 -0.062500 1 0 0 0 0 0 2 319118
-0.002123 -0.000270 0.120273 0.123265 0.269725 -0.272741 -0.062500 1 0 0 0 0 0 2 320109
-0.002123 -0.000270 0.120273 0.123282 0.269741 -0.272747 -0.062500 1 0 0 0 0 0 2 321117
-0.002123 -0.000270 0.120273 0.123275 0.269733 -0.272735 -0.062500 1 0 0 0 0 0 2 322109
-0.002123 -0.000270 0.120273 0.123263 0.269735 -0.272747 -0.062500 1 0 0 0 0 0 2 323120
-0.002123 -0.000270 0.120273 0.123273 0.269733 -0.272735 -0.062500 1 0 0 0 0 0 2 324118
-0.002123 -0.000270 0.120273 0.123270 0.269744 -0.272740 -0.062500 1 0 0 0 0 0 2 324993
-0.002123 -0.000270 0.120273 0.123286 0.269731 -0.272740 -0.062500 1 0 0 0 0 0 2 326012
-0.002123 -0.000270 0.120273 0.123264 0.269735 -0.272747 -0.062500 1 0 0 0 0 0 2 327122
-0.002123 -0.000270 0.120273 0.123273 0.269732 -0.272735 -0.062500 1 0 0 0 0 0 2 328121
-0.002123 -0.000270 0.120273 0.123271 0.269744 -0.272740 -0.062500 1 0 0 0 0 0 2 329109
-0.002123 -0.000270 0.120273 0.123274 0.269734 -0.272754 -0.062500 1 0 0 0 0 0 2 330112
-0.002123 -0.000270 0.120273 0.123274 0.269732 -0.272736 -0.062500 1 0 0 0 0 0 2 331114
-0.002123 -0.000270 0.120273 0.123271 0.269744 -0.272740 -0.062500 1 0 0 0 0 0 2 332116
-0.002123 -0.000270 0.120273 0.123274 0.269734 -0.272734 -0.062500 1 0 0 0 0 0 2 333121
-0.002123 -0.000270 0.120273 0.123263 0.269736 -0.272747 -0.062500 1 0 0 0 0 0 2 334114
-0.002123 -0.000270 0.120273 0.123273 0.269733 -0.272734 -0.062500 1 0 0 0 0 0 2 335125
-0.002123 -0.000270 0.120273 0.123283 0.269741 -0.272746 -0.062500 1 0 0 0 0 0 2 336094
-0.002123 -0.000270 0.120273 0.123275 0.269733 -0.272734 -0.062500 1 0 0 0 0 0 2 337125
-0.002123 -0.000270 0.120273 0.123263 0.269735 -0.272747 -0.062500 1 0 0 0 0 0 2 338124
-0.002123 -0.000270 0.120273 0.123269 0.269745 -0.272741 -0.062500 1 0 0 0 0 0 2 339125
-0.002123 -0.000270 0.120273 0.123286 0.269731 -0.272740 -0.062500 1 0 0 0 0 0 2 340124
-0.002123 -0.000270 0.120273 0.123264 0.269735 -0.272748 -0.062500 1 0 0 0 0 0 2 341127
-0.002123 -0.000270 0.120273 0.123273 0.269733 -0.272735 -0.062500 1 0 0 0 0 0 2 342127
-0.002123 -0.000270 0.120273 0.123271 0.269744 -0.272740 -0.062500 1 0 0 0 0 0 2 343128
-0.002123 -0.000270 0.120273 0.123274 0.269734 -0.272734 -0.062500 1 0 0 0 0 0 2 344123
-0.002123 -0.000270 0.120273 0.123275 0.269733 -0.272753 -0.062500 1 0 0 0 0 0 2 345124
-0.002123 -0.000270 0.120273 0.123275 0.269732 -0.272735 -0.062500 1 0 0 0 0 0 2 346191
-0.002123 -0.000270 0.120273 0.123271 0.269744 -0.272740 -0.062500 1 0 0 0 0 0 2 347194
-0.002123 -0.000270 0.120273 0.123262 0.269737 -0.272748 -0.062500 1 0 0 0 0 0 2 348169
-0.002123 -0.000270 0.120273 0.123273 0.269733 -0.272735 -0.062500 1 0 0 0 0 0 2 349184
-0.002123 -0.000270 0.120273 0.123283 0.269741 -0.272746 -0.062500 1 0 0 0 0 0 2 350166
-0.002129 -0.000252 0.120262 0.197623 0.014726 -0.125748 -0.062500 1 0 0 0 0 0 2 351166
-0.002131 -0.000242 0.120259 0.173819 0.100588 -0.197425 -0.062500 1 0 0 0 0 0 2 352165
-0.002133 -0.000238 0.120257 0.155156 0.164701 -0.234670 -0.062500 1 0 0 0 0 0 2 353201
-0.002133 -0.000236 0.120257 0.144888 0.198821 -0.248861 -0.062500 1 0 0 0 0 0 2 354192
-0.002134 -0.000234 0.120257 0.139591 0.216072 -0.253917 -0.062500 1 0 0 0 0 0 2 355192
-0.002134 -0.000234 0.120257 0.136901 0.224718 -0.255680 -0.062500 1 0 0 0 0 0 2 356166
-0.002134 -0.000234 0.120257 0.135521 0.229037 -0.256309 -0.062500 1 0 0 0 0 0 2 357214
-0.002134 -0.000233 0.120257 0.134835 0.231199 -0.256523 -0.062500 1 0 0 0 0 0 2 358192
-0.002134 -0.000233 0.120257 0.134492 0.232281 -0.256593 -0.062500 1 0 0 0 0 0 2 359200
-0.002134 -0.000233 0.120257 0.134325 0.232826 -0.256620 -0.062500 1 0 0 0 0 0 2 360199
-0.002134 -0.000233 0.120257 0.134245 0.233088 -0.256637 -0.062500 1 0 0 0 0 0 2 361203
-0.002134 -0.000233 0.120257 0.134194 0.233220 -0.256640 -0.062500 1 0 0 0 0 0 2 362077
-0.002134 -0.000233 0.120257 0.134173 0.233284 -0.256634 -0.062500 1 0 0 0 0 0 2 363191
-0.002134 -0.000233 0.120257 0.134162 0.233322 -0.256633 -0.062500 1 0 0 0 0 0 2 364165
-0.002134 -0.000233 0.120257 0.134145 0.233339 -0.256633 -0.062500 1 0 0 0 0 0 2 365240
-0.002134 -0.000233 0.120257 0.134160 0.233357 -0.256640 -0.062500 1 0 0 0 0 0 2 366194
-0.002134 -0.000233 0.120257 0.134150 0.233362 -0.256634 -0.062500 1 0 0 0 0 0 2 367196
-0.002134 -0.000233 0.120257 0.134141 0.233354 -0.256640 -0.062500 1 0 0 0 0 0 2 368191
-0.002134 -0.000233 0.120257 0.134148 0.233362 -0.256634 -0.062500 1 0 0 0 0 0 2 369253
-0.002134 -0.000233 0.120257 0.134149 0.233363 -0.256633 -0.062500 1 0 0 0 0 0 2 370195
-0.002134 -0.000233 0.120257 0.134161 0.233360 -0.256639 -0.062500 1 0 0 0 0 0 2 371165
-0.002134 -0.000233 0.120257 0.134142 0.233354 -0.256641 -0.062500 1 0 0 0 0 0 2 372167
-0.002134 -0.000233 0.120257 0.134148 0.233362 -0.256634 -0.062500 1 0 0 0 0 0 2 373210
-0.002134 -0.000233 0.120257 0.134149 0.233363 -0.256633 -0.062500 1 0 0 0 0 0 2 374190
-0.002134 -0.000233 0.120257 0.134140 0.233354 -0.256640 -0.062500 1 0 0 0 0 0 2 375197
-0.002134 -0.000233 0.120257 0.134160 0.233359 -0.256640 -0.062500 1 0 0 0 0 0 2 376186
-0.002134 -0.000233 0.120257 0.134150 0.233362 -0.256634 -0.062500 1 0 0 0 0 0 2 377204
-0.002134 -0.000233 0.120257 0.134149 0.233363 -0.256633 -0.062500 1 0 0 0 0 0 2 378192
-0.002134 -0.000233 0.120257 0.134141 0.233354 -0.256640 -0.062500 1 0 0 0 0 0 2 379158
-0.002134 -0.000233 0.120257 0.134148 0.233362 -0.256634 -0.062500 1 0 0 0 0 0 2 380173
-0.002134 -0.000233 0.120257 0.134161 0.233360 -0.256640 -0.062500 1 0 0 0 0 0 2 381205
-0.002134 -0.000233 0.120257 0.134150 0.233363 -0.256634 -0.062500 1 0 0 0 0 0 2 382173
-0.002134 -0.000233 0.120257 0.134141 0.233354 -0.256640 -0.062500 1 0 0 0 0 0 2 383189
-0.002134 -0.000233 0.120257 0.134148 0.233362 -0.256634 -0.062500 1 0 0 0 0 0 2 384172
-0.002134 -0.000233 0.120257 0.134149 0.233363 -0.256633 -0.062500 1 0 0 0 0 0 2 385202
-0.002134 -0.000233 0.120257 0.134153 0.233352 -0.256647 -0.062500 1 0 0 0 0 0 2 386172
-0.002134 -0.000233 0.120257 0.134149 0.233362 -0.256635 -0.062500 1 0 0 0 0 0 2 387189
-0.002134 -0.000233 0.120257 0.134149 0.233363 -0.256634 -0.062500 1 0 0 0 0 0 2 388173
-0.002134 -0.000233 0.120257 0.134149 0.233363 -0.256633 -0.062500 1 0 0 0 0 0 2 389244
-0.002134 -0.000233 0.120257 0.134153 0.233352 -0.256647 -0.062500 1 0 0 0 0 0 2 390119
-0.002134 -0.000233 0.120257 0.134153 0.233350 -0.256628 -0.062500 1 0 0 0 0 0 2 391107
-0.002134 -0.000233 0.120257 0.134150 0.233361 -0.256632 -0.062500 1 0 0 0 0 0 2 392116
-0.002134 -0.000233 0.120257 0.134141 0.233354 -0.256640 -0.062500 1 0 0 0 0 0 2 393116
-0.002134 -0.000233 0.120257 0.134148 0.233361 -0.256634 -0.062500 1 0 0 0 0 0 2 394106
-0.002134 -0.000233 0.120257 0.134161 0.233359 -0.256639 -0.062500 1 0 0 0 0 0 2 395116
-0.002134 -0.000233 0.120257 0.134142 0.233353 -0.256641 -0.062500 1 0 0 0 0 0 2 396107
-0.002134 -0.000233 0.120257 0.134148 0.233361 -0.256634 -0.062500 1 0 0 0 0 0 2 397116
-0.002134 -0.000233 0.120257 0.134149 0.233362 -0.256633 -0.062500 1 0 0 0 0 0 2 398107
-0.002134 -0.000233 0.120257 0.134149 0.233363 -0.256633 -0.062500 1 0 0 0 0 0 2 399115
-0.002134 -0.000233 0.120257 0.134153 0.233351 -0.256646 -0.062500 1 0 0 0 0 0 2 400118
-0.002134 -0.000233 0.120257 0.134149 0.233361 -0.256635 -0.062500 1 0 0 0 0 0 2 401129
-0.002134 -0.000233 0.120257 0.134149 0.233362 -0.256633 -0.062500 1 0 0 0 0 0 2 402118
-0.002134 -0.000233 0.120257 0.134149 0.233363 -0.256633 -0.062500 1 0 0 0 0 0 2 403105
-0.002134 -0.000233 0.120257 0.134141 0.233354 -0.256640 -0.062500 1 0 0 0 0 0 2 404094
-0.002134 -0.000233 0.120257 0.134160 0.233359 -0.256640 -0.062500 1 0 0 0 0 0 2 405107
-0.002134 -0.000233 0.120257 0.134150 0.233362 -0.256634 -0.062500 1 0 0 0 0 0 2 406114
-0.002134 -0.000233 0.120257 0.134141 0.233354 -0.256640 -0.062500 1 0 0 0 0 0 2 407105
-0.002134 -0.000233 0.120257 0.134148 0.233362 -0.256634 -0.062500 1 0 0 0 0 0 2 408116
-0.002134 -0.000233 0.120257 0.134149 0.233363 -0.256633 -0.062500 1 0 0 0 0 0 2 409113
-0.002134 -0.000233 0.120257 0.134161 0.233360 -0.256639 -0.062500 1 0 0 0 0 0 2 410112
-0.002134 -0.000233 0.120257 0.134142 0.233354 -0.256641 -0.062500 1 0 0 0 0 0 2 411111
-0.002134 -0.000233 0.120257 0.134148 0.233362 -0.256634 -0.062500 1 0 0 0 0 0 2 412110
-0.002134 -0.000233 0.120257 0.134149 0.233363 -0.256633 -0.062500 1 0 0 0 0 0 2 413112
-0.002134 -0.000233 0.120257 0.134140 0.233354 -0.256640 -0.062500 1 0 0 0 0 0 2 414110
-0.002134 -0.000233 0.120257 0.134160 0.233359 -0.256640 -0.062500 1 0 0 0 0 0 2 415111
-0.002134 -0.000233 0.120257 0.134150 0.233362 -0.256634 -0.062500 1 0 0 0 0 0 2 416119
-0.002134 -0.000233 0.120257 0.134149 0.233363 -0.256633 -0.062500 1 0 0 0 0 0 2 417097
-0.002134 -0.000233 0.120257 0.134141 0.233354 -0.256640 -0.062500 1 0 0 0 0 0 2 418116
-0.002134 -0.000233 0.120257 0.134148 0.233362 -0.256634 -0.062500 1 0 0 0 0 0 2 419112
-0.002134 -0.000233 0.120257 0.134161 0.233360 -0.256640 -0.062500 1 0 0 0 0 0 2 420109
-0.002134 -0.000233 0.120257 0.134150 0.233363 -0.256634 -0.062500 1 0 0 0 0 0 2 421110
-0.002134 -0.000233 0.120257 0.134141 0.233354 -0.256640 -0.062500 1 0 0 0 0 0 2 422109
-0.002134 -0.000233 0.120257 0.134148 0.233362 -0.256634 -0.062500 1 0 0 0 0 0 2 423112
-0.002134 -0.000233 0.120257 0.134149 0.233363 -0.256633 -0.062500 1 0 0 0 0 0 2 424108
-0.002134 -0.000233 0.120257 0.134153 0.233352 -0.256647 -0.062500 1 0 0 0 0 0 2 425110
-0.002134 -0.000233 0.120257 0.134149 0.233362 -0.256635 -0.062500 1 0 0 0 0 0 2 426113
-0.002134 -0.000233 0.120257 0.134149 0.233363 -0.256634 -0.062500 1 0 0 0 0 0 2 427095
-0.002134 -0.000233 0.120257 0.134149 0.233363 -0.256633 -0.062500 1 0 0 0 0 0 2 428110
-0.002134 -0.000233 0.120257 0.134140 0.233355 -0.256640 -0.062500 1 0 0 0 0 0 2 429111
-0.002134 -0.000233 0.120257 0.134163 0.233348 -0.256634 -0.062500 1 0 0 0 0 0 2 430109
-0.002134 -0.000233 0.120257 0.134151 0.233361 -0.256633 -0.062500 1 0 0 0 0 0 2 431111
-0.002134 -0.000233 0.120257 0.134141 0.233354 -0.256640 -0.062500 1 0 0 0 0 0 2 432110
-0.002134 -0.000233 0.120257 0.134148 0.233361 -0.256634 -0.062500 1 0 0 0 0 0 2 433110
-0.002134 -0.000233 0.120257 0.134149 0.233362 -0.256633 -0.062500 1 0 0 0 0 0 2 434111
-0.002134 -0.000233 0.120257 0.134153 0.233351 -0.256646 -0.062500 1 0 0 0 0 0 2 435111
-0.002134 -0.000233 0.120257 0.134149 0.233361 -0.256635 -0.062500 1 0 0 0 0 0 2 436109
-0.002134 -0.000233 0.120257 0.134149 0.233362 -0.256633 -0.062500 1 0 0 0 0 0 2 437110
-0.002134 -0.000233 0.120257 0.134149 0.233363 -0.256633 -0.062500 1 0 0 0 0 0 2 438109
-0.002134 -0.000233 0.120257 0.134153 0.233351 -0.256646 -0.062500 1 0 0 0 0 0 2 439110
-0.002134 -0.000233 0.120257 0.134150 0.233361 -0.256635 -0.062500 1 0 0 0 0 0 2 440103
-0.002134 -0.000233 0.120257 0.134149 0.233362 -0.256633 -0.062500 1 0 0 0 0 0 2 441108
-0.002134 -0.000233 0.120257 0.134149 0.233363 -0.256633 -0.062500 1 0 0 0 0 0 2 442111
-0.002134 -0.000233 0.120257 0.134141 0.233354 -0.256640 -0.062500 1 0 0 0 0 0 2 443110
-0.002134 -0.000233 0.120257 0.134148 0.233362 -0.256634 -0.062500 1 0 0 0 0 0 2 444109
-0.002134 -0.000233 0.120257 0.134161 0.233360 -0.256639 -0.062500 1 0 0 0 0 0 2 445111
-0.002134 -0.000233 0.120257 0.134142 0.233354 -0.256641 -0.062500 1 0 0 0 0 0 2 446110
-0.002134 -0.000233 0.120257 0.134148 0.233362 -0.256634 -0.062500 1 0 0 0 0 0 2 447108
-0.002134 -0.000233 0.120257 0.134149 0.233363 -0.256633 -0.062500 1 0 0 0 0 0 2 448110
-0.002134 -0.000233 0.120257 0.134161 0.233360 -0.256639 -0.062500 1 0 0 0 0 0 2 449111
-0.002134 -0.000233 0.120257 0.134142 0.233354 -0.256641 -0.062500 1 0 0 0 0 0 2 450109
-0.002134 -0.000233 0.120257 0.134148 0.233362 -0.256634 -0.062500 1 0 0 0 0 0 2 451109
-0.002134 -0.000233 0.120257 0.134149 0.233363 -0.256633 -0.062500 1 0 0 0 0 0 2 452100
-0.002134 -0.000233 0.120257 0.134141 0.233354 -0.256640 -0.062500 1 0 0 0 0 0 2 453101
-0.002134 -0.000233 0.120257 0.134148 0.233362 -0.256634 -0.062500 1 0 0 0 0 0 2 454109
-0.002134 -0.000233 0.120257 0.134161 0.233360 -0.256640 -0.062500 1 0 0 0 0 0 2 455100
-0.002134 -0.000233 0.120257 0.134150 0.233363 -0.256634 -0.062500 1 0 0 0 0 0 2 456108
-0.002134 -0.000233 0.120257 0.134141 0.233354 -0.256640 -0.062500 1 0 0 0 0 0 2 457100
-0.002134 -0.000233 0.120257 0.134148 0.233362 -0.256634 -0.062500 1 0 0 0 0 0 2 458108
-0.002134 -0.000233 0.120257 0.134161 0.233360 -0.256640 -0.062500 1 0 0 0 0 0 2 459111
-0.002134 -0.000233 0.120257 0.134151 0.233363 -0.256634 -0.062500 1 0 0 0 0 0 2 460099
-0.002134 -0.000233 0.120257 0.134141 0.233354 -0.256640 -0.062500 1 0 0 0 0 0 2 461108
-0.002134 -0.000233 0.120257 0.134148 0.233362 -0.256634 -0.062500 1 0 0 0 0 0 2 462105
-0.002134 -0.000233 0.120257 0.134149 0.233363 -0.256633 -0.062500 1 0 0 0 0 0 2 463113
-0.002134 -0.000233 0.120257 0.134153 0.233352 -0.256647 -0.062500 1 0 0 0 0 0 2 464123
-0.002134 -0.000233 0.120257 0.134153 0.233350 -0.256628 -0.062500 1 0 0 0 0 0 2 465107
-0.002134 -0.000233 0.120257 0.134150 0.233361 -0.256633 -0.062500 1 0 0 0 0 0 2 466120
-0.002134 -0.000233 0.120257 0.134141 0.233353 -0.256640 -0.062500 1 0 0 0 0 0 2 467106
-0.002134 -0.000233 0.120257 0.134148 0.233361 -0.256634 -0.062500 1 0 0 0 0 0 2 468111
-0.002134 -0.000233 0.120257 0.134161 0.233359 -0.256639 -0.062500 1 0 0 0 0 0 2 469113
-0.002134 -0.000233 0.120257 0.134151 0.233362 -0.256634 -0.062500 1 0 0 0 0 0 2 470112
-0.002134 -0.000233 0.120257 0.134141 0.233354 -0.256640 -0.062500 1 0 0 0 0 0 2 471123
-0.002134 -0.000233 0.120257 0.134148 0.233361 -0.256634 -0.062500 1 0 0 0 0 0 2 472160
-0.002134 -0.000233 0.120257 0.134149 0.233362 -0.256633 -0.062500 1 0 0 0 0 0 2 473125
-0.002134 -0.000233 0.120257 0.134153 0.233351 -0.256646 -0.062500 1 0 0 0 0 0 2 474116
-0.002134 -0.000233 0.120257 0.134149 0.233361 -0.256635 -0.062500 1 0 0 0 0 0 2 475121
-0.002134 -0.000233 0.120257 0.134149 0.233362 -0.256633 -0.062500 1 0 0 0 0 0 2 476119
-0.002134 -0.000233 0.120257 0.134149 0.233363 -0.256633 -0.062500 1 0 0 0 0 0 2 477120
-0.002134 -0.000233 0.120257 0.134141 0.233354 -0.256640 -0.062500 1 0 0 0 0 0 2 478120
-0.002134 -0.000233 0.120257 0.134160 0.233359 -0.256640 -0.062500 1 0 0 0 0 0 2 479119
-0.002134 -0.000233 0.120257 0.134150 0.233362 -0.256634 -0.062500 1 0 0 0 0 0 2 480119
-0.002134 -0.000233 0.120257 0.134149 0.233363 -0.256633 -0.062500 1 0 0 0 0 0 2 481122
-0.002134 -0.000233 0.120257 0.134141 0.233354 -0.256640 -0.062500 1 0 0 0 0 0 2 482117
-0.002134 -0.000233 0.120257 0.134148 0.233362 -0.256634 -0.062500 1 0 0 0 0 0 2 483121
-0.002134 -0.000233 0.120257 0.134161 0.233360 -0.256639 -0.062500 1 0 0 0 0 0 2 484121
-0.002134 -0.000233 0.120257 0.134142 0.233354 -0.256641 -0.062500 1 0 0 0 0 0 2 485118
-0.002134 -0.000233 0.120257 0.134148 0.233362 -0.256634 -0.062500 1 0 0 0 0 0 2 486089
-0.002134 -0.000233 0.120257 0.134149 0.233363 -0.256633 -0.062500 1 0 0 0 0 0 2 487120
-0.002134 -0.000233 0.120257 0.134149 0.233363 -0.256633 -0.062500 1 0 0 0 0 0 2 488119
-0.002134 -0.000233 0.120257 0.134153 0.233351 -0.256646 -0.062500 1 0 0 0 0 0 2 489117
-0.002134 -0.000233 0.120257 0.134149 0.233362 -0.256635 -0.062500 1 0 0 0 0 0 2 490117
-0.002134 -0.000233 0.120257 0.134149 0.233363 -0.256633 -0.062500 1 0 0 0 0 0 2 491119
-0.002134 -0.000233 0.120257 0.134141 0.233354 -0.256640 -0.062500 1 0 0 0 0 0 2 492118
-0.002134 -0.000233 0.120257 0.134148 0.233362 -0.256634 -0.062500 1 0 0 0 0 0 2 493120
-0.002134 -0.000233 0.120257 0.134161 0.233360 -0.256640 -0.062500 1 0 0 0 0 0 2 494189
-0.002134 -0.000233 0.120257 0.134150 0.233363 -0.256634 -0.062500 1 0 0 0 0 0 2 495189
-0.002134 -0.000233 0.120257 0.134141 0.233354 -0.256640 -0.062500 1 0 0 0 0 0 2 496161
-0.002134 -0.000233 0.120257 0.134148 0.233362 -0.256634 -0.062500 1 0 0 0 0 0 2 497225
-0.002134 -0.000233 0.120257 0.134148 0.233363 -0.256633 -0.062500 1 0 0 0 0 0 2 498163
-0.002134 -0.000233 0.120257 0.134153 0.233351 -0.256647 -0.062500 1 0 0 0 0 0 2 499162
-0.002134 -0.000233 0.120257 0.134149 0.233362 -0.256635 -0.062500 1 0 0 0 0 0 2 500163
-0.002134 -0.000233 0.120257 0.134149 0.233363 -0.256634 -0.062500 1 0 0 0 0 0 2 501202
-0.002134 -0.000233 0.120257 0.134149 0.233363 -0.256633 -0.062500 1 0 0 0 0 0 2 502184
-0.002134 -0.000233 0.120257 0.134140 0.233355 -0.256640 -0.062500 1 0 0 0 0 0 2 503161
-0.002134 -0.000233 0.120257 0.134160 0.233359 -0.256640 -0.062500 1 0 0 0 0 0 2 504196
-0.002134 -0.000233 0.120257 0.134154 0.233351 -0.256627 -0.062500 1 0 0 0 0 0 2 505206
-0.002134 -0.000233 0.120257 0.134141 0.233352 -0.256639 -0.062500 1 0 0 0 0 0 2 506193
-0.002134 -0.000233 0.120257 0.134148 0.233361 -0.256634 -0.062500 1 0 0 0 0 0 2 507189
-0.002134 -0.000233 0.120257 0.134149 0.233362 -0.256633 -0.062500 1 0 0 0 0 0 2 508195
-0.002134 -0.000233 0.120257 0.134161 0.233360 -0.256639 -0.062500 1 0 0 0 0 0 2 509201
-0.002134 -0.000233 0.120257 0.134142 0.233353 -0.256641 -0.062500 1 0 0 0 0 0 2 510186
-0.002134 -0.000233 0.120257 0.134148 0.233361 -0.256634 -0.062500 1 0 0 0 0 0 2 511185
-0.002134 -0.000233 0.120257 0.134149 0.233362 -0.256633 -0.062500 1 0 0 0 0 0 2 512160
-0.002134 -0.000233 0.120257 0.134153 0.233351 -0.256646 -0.062500 1 0 0 0 0 0 2 513243
-0.002134 -0.000233 0.120257 0.134149 0.233361 -0.256635 -0.062500 1 0 0 0 0 0 2 514188
-0.002134 -0.000233 0.120257 0.134149 0.233362 -0.256633 -0.062500 1 0 0 0 0 0 2 515187
-0.002134 -0.000233 0.120257 0.134149 0.233363 -0.256633 -0.062500 1 0 0 0 0 0 2 516160
-0.002134 -0.000233 0.120257 0.134141 0.233354 -0.256640 -0.062500 1 0 0 0 0 0 2 517177
-0.002134 -0.000233 0.120257 0.134148 0.233362 -0.256634 -0.062500 1 0 0 0 0 0 2 518190
-0.002134 -0.000233 0.120257 0.134161 0.233360 -0.256639 -0.062500 1 0 0 0 0 0 2 519184
-0.002134 -0.000233 0.120257 0.134150 0.233362 -0.256634 -0.062500 1 0 0 0 0 0 2 520168
-0.002134 -0.000233 0.120257 0.134141 0.233354 -0.256640 -0.062500 1 0 0 0 0 0 2 521222
-0.002134 -0.000233 0.120257 0.134148 0.233362 -0.256634 -0.062500 1 0 0 0 0 0 2 522169
-0.002134 -0.000233 0.120257 0.134161 0.233360 -0.256640 -0.062500 1 0 0 0 0 0 2 523184
-0.002134 -0.000233 0.120257 0.134142 0.233354 -0.256641 -0.062500 1 0 0 0 0 0 2 524166
-0.002134 -0.000233 0.120257 0.134148 0.233362 -0.256634 -0.062500 1 0 0 0 0 0 2 525198
-0.002134 -0.000233 0.120257 0.134149 0.233363 -0.256633 -0.062500 1 0 0 0 0 0 2 526183
-0.002134 -0.000233 0.120257 0.134149 0.233363 -0.256633 -0.062500 1 0 0 0 0 0 2 527168
-0.002134 -0.000233 0.120257 0.134153 0.233351 -0.256646 -0.062500 1 0 0 0 0 0 2 528183
-0.002134 -0.000233 0.120257 0.134149 0.233362 -0.256635 -0.062500 1 0 0 0 0 0 2 529200
-0.002134 -0.000233 0.120257 0.134149 0.233363 -0.256633 -0.062500 1 0 0 0 0 0 2 530184
-0.002134 -0.000233 0.120257 0.134141 0.233354 -0.256640 -0.062500 1 0 0 0 0 0 2 531166
-0.002134 -0.000233 0.120257 0.134148 0.233362 -0.256634 -0.062500 1 0 0 0 0 0 2 532183
-0.002134 -0.000233 0.120257 0.134161 0.233360 -0.256640 -0.062500 1 0 0 0 0 0 2 533218
-0.002134 -0.000233 0.120257 0.134150 0.233363 -0.256634 -0.062500 1 0 0 0 0 0 2 534111
-0.002134 -0.000233 0.120257 0.134141 0.233354 -0.256640 -0.062500 1 0 0 0 0 0 2 535101
-0.002134 -0.000233 0.120257 0.134148 0.233362 -0.256634 -0.062500 1 0 0 0 0 0 2 536112
-0.002134 -0.000233 0.120257 0.134149 0.233363 -0.256633 -0.062500 1 0 0 0 0 0 2 537101
-0.002134 -0.000233 0.120257 0.134153 0.233351 -0.256647 -0.062500 1 0 0 0 0 0 2 538110
-0.002134 -0.000233 0.120257 0.134149 0.233362 -0.256635 -0.062500 1 0 0 0 0 0 2 539102
-0.002134 -0.000233 0.120257 0.134149 0.233363 -0.256634 -0.062500 1 0 0 0 0 0 2 540110
-0.002134 -0.000233 0.120257 0.134149 0.233363 -0.256633 -0.062500 1 0 0 0 0 0 2 541104
-0.002134 -0.000233 0.120257 0.134140 0.233355 -0.256640 -0.062500 1 0 0 0 0 0 2 542119
-0.002134 -0.000233 0.120257 0.134163 0.233347 -0.256634 -0.062500 1 0 0 0 0 0 2 543118
-0.002134 -0.000233 0.120257 0.134151 0.233361 -0.256633 -0.062500 1 0 0 0 0 0 2 544107
-0.002134 -0.000233 0.120257 0.134141 0.233353 -0.256640 -0.062500 1 0 0 0 0 0 2 545122
-0.002134 -0.000233 0.120257 0.134148 0.233361 -0.256634 -0.062500 1 0 0 0 0 0 2 546100
-0.002134 -0.000233 0.120257 0.134149 0.233362 -0.256633 -0.062500 1 0 0 0 0 0 2 547116
-0.002134 -0.000233 0.120257 0.134161 0.233360 -0.256639 -0.062500 1 0 0 0 0 0 2 548112
-0.002134 -0.000233 0.120257 0.134142 0.233353 -0.256641 -0.062500 1 0 0 0 0 0 2 549110
-0.002134 -0.000233 0.120257 0.134148 0.233361 -0.256634 -0.062500 1 0 0 0 0 0 2 550109
-0.002134 -0.000233 0.120257 0.134149 0.233362 -0.256633 -0.062500 1 0 0 0 0 0 2 551107
-0.002134 -0.000233 0.120257 0.134140 0.233354 -0.256640 -0.062500 1 0 0 0 0 0 2 552109
-0.002134 -0.000233 0.120257 0.134160 0.233359 -0.256640 -0.062500 1 0 0 0 0 0 2 553105
-0.002134 -0.000233 0.120257 0.134150 0.233362 -0.256634 -0.062500 1 0 0 0 0 0 2 554107
-0.002134 -0.000233 0.120257 0.134149 0.233363 -0.256633 -0.062500 1 0 0 0 0 0 2 555105
-0.002134 -0.000233 0.120257 0.134141 0.233354 -0.256640 -0.062500 1 0 0 0 0 0 2 556106
-0.002134 -0.000233 0.120257 0.134148 0.233362 -0.256634 -0.062500 1 0 0 0 0 0 2 557105
-0.002134 -0.000233 0.120257 0.134161 0.233360 -0.256640 -0.062500 1 0 0 0 0 0 2 558112
-0.002134 -0.000233 0.120257 0.134150 0.233362 -0.256634 -0.062500 1 0 0 0 0 0 2 559115
-0.002134 -0.000233 0.120257 0.134141 0.233354 -0.256640 -0.062500 1 0 0 0 0 0 2 560111
-0.002134 -0.000233 0.120257 0.134148 0.233362 -0.256634 -0.062500 1 0 0 0 0 0 2 561109
-0.002134 -0.000233 0.120257 0.134149 0.233363 -0.256633 -0.062500 1 0 0 0 0 0 2 562105
-0.002134 -0.000233 0.120257 0.134153 0.233351 -0.256646 -0.062500 1 0 0 0 0 0 2 563104
-0.002134 -0.000233 0.120257 0.134149 0.233361 -0.256635 -0.062500 1 0 0 0 0 0 2 564105
-0.002134 -0.000233 0.120257 0.134149 0.233363 -0.256633 -0.062500 1 0 0 0 0 0 2 565105
-0.002134 -0.000233 0.120257 0.134149 0.233363 -0.256633 -0.062500 1 0 0 0 0 0 2 566104
-0.002134 -0.000233 0.120257 0.134153 0.233351 -0.256646 -0.062500 1 0 0 0 0 0 2 567104
-0.002134 -0.000233 0.120257 0.134149 0.233362 -0.256635 -0.062500 1 0 0 0 0 0 2 568104
-0.002134 -0.000233 0.120257 0.134149 0.233363 -0.256633 -0.062500 1 0 0 0 0 0 2 569104
-0.002134 -0.000233 0.120257 0.134141 0.233354 -0.256640 -0.062500 1 0 0 0 0 0 2 570104
-0.002134 -0.000233 0.120257 0.134148 0.233362 -0.256634 -0.062500 1 0 0 0 0 0 2 571104
-0.002134 -0.000233 0.120257 0.134148 0.233363 -0.256633 -0.062500 1 0 0 0 0 0 2 572107
-0.002139 -0.000215 0.120246 0.208462 -0.021511 -0.109523 -0.062500 1 0 0 0 0 0 2 573105
-0.002142 -0.000206 0.120242 0.184684 0.064284 -0.181260 -0.062500 1 0 0 0 0 0 2 574107
-0.002144 -0.000202 0.120241 0.166004 0.128346 -0.218528 -0.062500 1 0 0 0 0 0 2 575104
-0.002144 -0.000199 0.120241 0.155767 0.162462 -0.232728 -0.062500 1 0 0 0 0 0 2 576108
-0.002145 -0.000198 0.120241 0.150460 0.179722 -0.237793 -0.062500 1 0 0 0 0 0 2 577108
-0.002145 -0.000198 0.120241 0.147761 0.188357 -0.239568 -0.062500 1 0 0 0 0 0 2 578088
-0.002145 -0.000197 0.120241 0.146404 0.192668 -0.240193 -0.062500 1 0 0 0 0 0 2 579105
-0.002145 -0.000197 0.120241 0.145706 0.194844 -0.240408 -0.062500 1 0 0 0 0 0 2 580106
-0.002145 -0.000197 0.120241 0.145377 0.195912 -0.240478 -0.062500 1 0 0 0 0 0 2 581105
-0.002145 -0.000197 0.120241 0.145200 0.196458 -0.240500 -0.062500 1 0 0 0 0 0 2 582110
-0.002145 -0.000197 0.120241 0.145104 0.196734 -0.240516 -0.062500 1 0 0 0 0 0 2 583102
-0.002145 -0.000197 0.120241 0.145066 0.196853 -0.240518 -0.062500 1 0 0 0 0 0 2 584098
-0.002145 -0.000197 0.120241 0.145043 0.196928 -0.240519 -0.062500 1 0 0 0 0 0 2 585103
-0.002145 -0.000197 0.120241 0.145031 0.196968 -0.240519 -0.062500 1 0 0 0 0 0 2 586105
-0.002145 -0.000197 0.120241 0.145030 0.196970 -0.240519 -0.062500 1 0 0 0 0 0 2 587106
-0.002145 -0.000197 0.120241 0.145023 0.196992 -0.240513 -0.062500 1 0 0 0 0 0 2 588105
-0.002145 -0.000197 0.120241 0.145023 0.196994 -0.240512 -0.062500 1 0 0 0 0 0 2 589090
-0.002145 -0.000197 0.120241 0.145023 0.196995 -0.240532 -0.062500 1 0 0 0 0 0 2 590104
-0.002145 -0.000197 0.120241 0.145023 0.196994 -0.240514 -0.062500 1 0 0 0 0 0 2 591103
-0.002145 -0.000197 0.120241 0.145023 0.196994 -0.240512 -0.062500 1 0 0 0 0 0 2 592106
-0.002145 -0.000197 0.120241 0.145011 0.196997 -0.240525 -0.062500 1 0 0 0 0 0 2 593106
-0.002145 -0.000197 0.120241 0.145021 0.196995 -0.240513 -0.062500 1 0 0 0 0 0 2 594105
-0.002145 -0.000197 0.120241 0.145031 0.197003 -0.240525 -0.062500 1 0 0 0 0 0 2 595104
-0.002145 -0.000197 0.120241 0.145024 0.196996 -0.240513 -0.062500 1 0 0 0 0 0 2 596096
-0.002145 -0.000197 0.120241 0.145015 0.196986 -0.240519 -0.062500 1 0 0 0 0 0 2 597104
-0.002145 -0.000197 0.120241 0.145018 0.197005 -0.240519 -0.062500 1 0 0 0 0 0 2 598167
-0.002145 -0.000197 0.120241 0.145022 0.196996 -0.240513 -0.062500 1 0 0 0 0 0 2 599181
-0.002145 -0.000197 0.120241 0.145023 0.196995 -0.240532 -0.062500 1 0 0 0 0 0 2 600166
-0.002145 -0.000197 0.120241 0.145023 0.196994 -0.240514 -0.062500 1 0 0 0 0 0 2 601219
-0.002145 -0.000197 0.120241 0.145023 0.196994 -0.240512 -0.062500 1 0 0 0 0 0 2 602168
-0.002145 -0.000197 0.120241 0.145019 0.197006 -0.240518 -0.062500 1 0 0 0 0 0 2 603181
-0.002150 -0.000179 0.120230 0.219269 -0.057748 -0.093273 -0.062500 1 0 0 0 0 0 2 604164
-0.002153 -0.000170 0.120226 0.195540 0.027992 -0.165080 -0.062500 1 0 0 0 0 0 2 605214
-0.002154 -0.000165 0.120225 0.176873 0.092031 -0.202391 -0.062500 1 0 0 0 0 0 2 606100
-0.002155 -0.000163 0.120225 0.166621 0.126127 -0.216592 -0.062500 1 0 0 0 0 0 2 607109
-0.002156 -0.000162 0.120224 0.161338 0.143373 -0.221657 -0.062500 1 0 0 0 0 0 2 608100
-0.002156 -0.000161 0.120224 0.158639 0.152016 -0.223443 -0.062500 1 0 0 0 0 0 2 609109
-0.002156 -0.000161 0.120224 0.157259 0.156333 -0.224058 -0.062500 1 0 0 0 0 0 2 610110
-0.002156 -0.000161 0.120224 0.156586 0.158491 -0.224280 -0.062500 1 0 0 0 0 0 2 611100
-0.002156 -0.000161 0.120224 0.156232 0.159574 -0.224344 -0.062500 1 0 0 0 0 0 2 612102
-0.002156 -0.000161 0.120224 0.156067 0.160107 -0.224365 -0.062500 1 0 0 0 0 0 2 613109
-0.002156 -0.000161 0.120224 0.155973 0.160382 -0.224381 -0.062500 1 0 0 0 0 0 2 614113
-0.002156 -0.000161 0.120224 0.155932 0.160513 -0.224390 -0.062500 1 0 0 0 0 0 2 615118
-0.002156 -0.000161 0.120224 0.155912 0.160577 -0.224385 -0.062500 1 0 0 0 0 0 2 616113
-0.002156 -0.000161 0.120224 0.155900 0.160615 -0.224385 -0.062500 1 0 0 0 0 0 2 617087
-0.002156 -0.000161 0.120224 0.155896 0.160629 -0.224391 -0.062500 1 0 0 0 0 0 2 618099
-0.002156 -0.000161 0.120224 0.155892 0.160641 -0.224379 -0.062500 1 0 0 0 0 0 2 619211
-0.002156 -0.000161 0.120224 0.155880 0.160645 -0.224391 -0.062500 1 0 0 0 0 0 2 620105
-0.002156 -0.000161 0.120224 0.155899 0.160651 -0.224392 -0.062500 1 0 0 0 0 0 2 621107
-0.002156 -0.000161 0.120224 0.155889 0.160655 -0.224386 -0.062500 1 0 0 0 0 0 2 622112
-0.002156 -0.000161 0.120224 0.155888 0.160655 -0.224385 -0.062500 1 0 0 0 0 0 2 623088
-0.002156 -0.000161 0.120224 0.155883 0.160635 -0.224385 -0.062500 1 0 0 0 0 0 2 624105
-0.002156 -0.000161 0.120224 0.155887 0.160653 -0.224385 -0.062500 1 0 0 0 0 0 2 625103
-0.002156 -0.000161 0.120224 0.155900 0.160652 -0.224391 -0.062500 1 0 0 0 0 0 2 626104
-0.002156 -0.000161 0.120224 0.155890 0.160655 -0.224385 -0.062500 1 0 0 0 0 0 2 627103
-0.002156 -0.000161 0.120224 0.155880 0.160647 -0.224392 -0.062500 1 0 0 0 0 0 2 628103
-0.002156 -0.000161 0.120224 0.155887 0.160655 -0.224386 -0.062500 1 0 0 0 0 0 2 629103
-0.002156 -0.000161 0.120224 0.155891 0.160644 -0.224378 -0.062500 1 0 0 0 0 0 2 630107
-0.002156 -0.000161 0.120224 0.155892 0.160642 -0.224397 -0.062500 1 0 0 0 0 0 2 631108
-0.002156 -0.000161 0.120224 0.155889 0.160654 -0.224386 -0.062500 1 0 0 0 0 0 2 632109
-0.002156 -0.000161 0.120224 0.155888 0.160655 -0.224385 -0.062500 1 0 0 0 0 0 2 633087
-0.002156 -0.000161 0.120224 0.155888 0.160656 -0.224385 -0.062500 1 0 0 0 0 0 2 634104
-0.002156 -0.000161 0.120224 0.155892 0.160644 -0.224398 -0.062500 1 0 0 0 0 0 2 635107
-0.002156 -0.000161 0.120224 0.155892 0.160642 -0.224380 -0.062500 1 0 0 0 0 0 2 636102
-0.002156 -0.000161 0.120224 0.155889 0.160654 -0.224384 -0.062500 1 0 0 0 0 0 2 637105
-0.002156 -0.000161 0.120224 0.155880 0.160646 -0.224392 -0.062500 1 0 0 0 0 0 2 638103
-0.002156 -0.000161 0.120224 0.155887 0.160654 -0.224386 -0.062500 1 0 0 0 0 0 2 639088
-0.002156 -0.000161 0.120224 0.155888 0.160655 -0.224385 -0.062500 1 0 0 0 0 0 2 640087
-0.002156 -0.000161 0.120224 0.155903 0.160641 -0.224384 -0.062500 1 0 0 0 0 0 2 641086
-0.002156 -0.000161 0.120224 0.155882 0.160645 -0.224392 -0.062500 1 0 0 0 0 0 2 642104
-0.002156 -0.000161 0.120224 0.155887 0.160654 -0.224386 -0.062500 1 0 0 0 0 0 2 643107
-0.002156 -0.000161 0.120224 0.155888 0.160655 -0.224385 -0.062500 1 0 0 0 0 0 2 644106
-0.002156 -0.000161 0.120224 0.155892 0.160644 -0.224398 -0.062500 1 0 0 0 0 0 2 645087
-0.002156 -0.000161 0.120224 0.155892 0.160642 -0.224380 -0.062500 1 0 0 0 0 0 2 646105
-0.002156 -0.000161 0.120224 0.155889 0.160654 -0.224384 -0.062500 1 0 0 0 0 0 2 647086
-0.002156 -0.000161 0.120224 0.155888 0.160655 -0.224385 -0.062500 1 0 0 0 0 0 2 648102
-0.002156 -0.000161 0.120224 0.155880 0.160647 -0.224392 -0.062500 1 0 0 0 0 0 2 649104
-0.002156 -0.000161 0.120224 0.155887 0.160654 -0.224386 -0.062500 1 0 0 0 0 0 2 650103
-0.002156 -0.000161 0.120224 0.155900 0.160653 -0.224391 -0.062500 1 0 0 0 0 0 2 651103
-0.002156 -0.000161 0.120224 0.155893 0.160644 -0.224379 -0.062500 1 0 0 0 0 0 2 652102
-0.002156 -0.000161 0.120224 0.155881 0.160645 -0.224391 -0.062500 1 0 0 0 0 0 2 653103
-0.002156 -0.000161 0.120224 0.155887 0.160654 -0.224385 -0.062500 1 0 0 0 0 0 2 654098
-0.002156 -0.000161 0.120224 0.155900 0.160652 -0.224391 -0.062500 1 0 0 0 0 0 2 655106
-0.002156 -0.000161 0.120224 0.155881 0.160646 -0.224393 -0.062500 1 0 0 0 0 0 2 656108
-0.002156 -0.000161 0.120224 0.155891 0.160643 -0.224379 -0.062500 1 0 0 0 0 0 2 657085
-0.002156 -0.000161 0.120224 0.155888 0.160654 -0.224384 -0.062500 1 0 0 0 0 0 2 658104
-0.002156 -0.000161 0.120224 0.155880 0.160646 -0.224392 -0.062500 1 0 0 0 0 0 2 659092
-0.002156 -0.000161 0.120224 0.155899 0.160651 -0.224392 -0.062500 1 0 0 0 0 0 2 660103
-0.002156 -0.000161 0.120224 0.155889 0.160655 -0.224386 -0.062500 1 0 0 0 0 0 2 661105
-0.002156 -0.000161 0.120224 0.155888 0.160655 -0.224385 -0.062500 1 0 0 0 0 0 2 662086
-0.002156 -0.000161 0.120224 0.155883 0.160635 -0.224385 -0.062500 1 0 0 0 0 0 2 663103
-0.002156 -0.000161 0.120224 0.155887 0.160653 -0.224385 -0.062500 1 0 0 0 0 0 2 664102
-0.002156 -0.000161 0.120224 0.155900 0.160652 -0.224391 -0.062500 1 0 0 0 0 0 2 665084
-0.002156 -0.000161 0.120224 0.155890 0.160655 -0.224386 -0.062500 1 0 0 0 0 0 2 666095
-0.002156 -0.000161 0.120224 0.155880 0.160647 -0.224392 -0.062500 1 0 0 0 0 0 2 667102
-0.002156 -0.000161 0.120224 0.155891 0.160643 -0.224379 -0.062500 1 0 0 0 0 0 2 668093
-0.002156 -0.000161 0.120224 0.155888 0.160654 -0.224384 -0.062500 1 0 0 0 0 0 2 669101
-0.002156 -0.000161 0.120224 0.155892 0.160643 -0.224398 -0.062500 1 0 0 0 0 0 2 670093
-0.002156 -0.000161 0.120224 0.155889 0.160654 -0.224386 -0.062500 1 0 0 0 0 0 2 671101
-0.002156 -0.000161 0.120224 0.155888 0.160655 -0.224385 -0.062500 1 0 0 0 0 0 2 672093
-0.002156 -0.000161 0.120224 0.155888 0.160656 -0.224385 -0.062500 1 0 0 0 0 0 2 673102
-0.002156 -0.000161 0.120224 0.155883 0.160635 -0.224385 -0.062500 1 0 0 0 0 0 2 674092
-0.002156 -0.000161 0.120224 0.155900 0.160650 -0.224391 -0.062500 1 0 0 0 0 0 2 675101
-0.002156 -0.000161 0.120224 0.155890 0.160655 -0.224385 -0.062500 1 0 0 0 0 0 2 676092
-0.002156 -0.000161 0.120224 0.155880 0.160646 -0.224392 -0.062500 1 0 0 0 0 0 2 677094
-0.002156 -0.000161 0.120224 0.155887 0.160654 -0.224386 -0.062500 1 0 0 0 0 0 2 678108
-0.002156 -0.000161 0.120224 0.155888 0.160655 -0.224385 -0.062500 1 0 0 0 0 0 2 679106
-0.002156 -0.000161 0.120224 0.155903 0.160641 -0.224384 -0.062500 1 0 0 0 0 0 2 680114
-0.002156 -0.000161 0.120224 0.155882 0.160645 -0.224392 -0.062500 1 0 0 0 0 0 2 681126
-0.002156 -0.000161 0.120224 0.155887 0.160654 -0.224386 -0.062500 1 0 0 0 0 0 2 682104
-0.002156 -0.000161 0.120224 0.155888 0.160655 -0.224385 -0.062500 1 0 0 0 0 0 2 683107
-0.002156 -0.000161 0.120224 0.155880 0.160647 -0.224392 -0.062500 1 0 0 0 0 0 2 684106
-0.002156 -0.000161 0.120224 0.155902 0.160640 -0.224385 -0.062500 1 0 0 0 0 0 2 685118
-0.002156 -0.000161 0.120224 0.155890 0.160653 -0.224385 -0.062500 1 0 0 0 0 0 2 686118
-0.002156 -0.000161 0.120224 0.155888 0.160655 -0.224385 -0.062500 1 0 0 0 0 0 2 687099
-0.002156 -0.000161 0.120224 0.155880 0.160647 -0.224392 -0.062500 1 0 0 0 0 0 2 688106
-0.002156 -0.000161 0.120224 0.155887 0.160654 -0.224386 -0.062500 1 0 0 0 0 0 2 689115
-0.002156 -0.000161 0.120224 0.155900 0.160653 -0.224391 -0.062500 1 0 0 0 0 0 2 690115
-0.002156 -0.000161 0.120224 0.155893 0.160644 -0.224379 -0.062500 1 0 0 0 0 0 2 691115
-0.002156 -0.000161 0.120224 0.155881 0.160645 -0.224391 -0.062500 1 0 0 0 0 0 2 692113
-0.002156 -0.000161 0.120224 0.155887 0.160654 -0.224385 -0.062500 1 0 0 0 0 0 2 693115
-0.002156 -0.000161 0.120224 0.155888 0.160655 -0.224385 -0.062500 1 0 0 0 0 0 2 694113
-0.002156 -0.000161 0.120224 0.155892 0.160644 -0.224398 -0.062500 1 0 0 0 0 0 2 695113
-0.002156 -0.000161 0.120224 0.155892 0.160642 -0.224380 -0.062500 1 0 0 0 0 0 2 696113
-0.002156 -0.000161 0.120224 0.155889 0.160654 -0.224384 -0.062500 1 0 0 0 0 0 2 697110
-0.002156 -0.000161 0.120224 0.155880 0.160646 -0.224392 -0.062500 1 0 0 0 0 0 2 698087
-0.002156 -0.000161 0.120224 0.155887 0.160654 -0.224386 -0.062500 1 0 0 0 0 0 2 699114
-0.002156 -0.000161 0.120224 0.155900 0.160652 -0.224391 -0.062500 1 0 0 0 0 0 2 700112
-0.002156 -0.000161 0.120224 0.155889 0.160655 -0.224386 -0.062500 1 0 0 0 0 0 2 701113
-0.002156 -0.000161 0.120224 0.155883 0.160635 -0.224385 -0.062500 1 0 0 0 0 0 2 702112
-0.002156 -0.000161 0.120224 0.155887 0.160653 -0.224385 -0.062500 1 0 0 0 0 0 2 703113
-0.002156 -0.000161 0.120224 0.155900 0.160652 -0.224391 -0.062500 1 0 0 0 0 0 2 704111
-0.002156 -0.000161 0.120224 0.155890 0.160655 -0.224386 -0.062500 1 0 0 0 0 0 2 705113
-0.002156 -0.000161 0.120224 0.155880 0.160647 -0.224392 -0.062500 1 0 0 0 0 0 2 706113
-0.002156 -0.000161 0.120224 0.155891 0.160643 -0.224379 -0.062500 1 0 0 0 0 0 2 707112
-0.002156 -0.000161 0.120224 0.155888 0.160654 -0.224384 -0.062500 1 0 0 0 0 0 2 708112
-0.002156 -0.000161 0.120224 0.155892 0.160643 -0.224398 -0.062500 1 0 0 0 0 0 2 709112
-0.002156 -0.000161 0.120224 0.155889 0.160654 -0.224386 -0.062500 1 0 0 0 0 0 2 710114
-0.002156 -0.000161 0.120224 0.155888 0.160655 -0.224385 -0.062500 1 0 0 0 0 0 2 711112
-0.002156 -0.000161 0.120224 0.155888 0.160656 -0.224385 -0.062500 1 0 0 0 0 0 2 712112
-0.002156 -0.000161 0.120224 0.155883 0.160635 -0.224385 -0.062500 1 0 0 0 0 0 2 713112
-0.002156 -0.000161 0.120224 0.155900 0.160650 -0.224391 -0.062500 1 0 0 0 0 0 2 714113
-0.002156 -0.000161 0.120224 0.155890 0.160655 -0.224386 -0.062500 1 0 0 0 0 0 2 715112
-0.002156 -0.000161 0.120224 0.155880 0.160646 -0.224392 -0.062500 1 0 0 0 0 0 2 716112
-0.002156 -0.000161 0.120224 0.155887 0.160654 -0.224386 -0.062500 1 0 0 0 0 0 2 717112
-0.002156 -0.000161 0.120224 0.155888 0.160655 -0.224385 -0.062500 1 0 0 0 0 0 2 718112
-0.002156 -0.000161 0.120224 0.155904 0.160641 -0.224384 -0.062500 1 0 0 0 0 0 2 719100
-0.002156 -0.000161 0.120224 0.155882 0.160645 -0.224392 -0.062500 1 0 0 0 0 0 2 720111
-0.002156 -0.000161 0.120224 0.155887 0.160654 -0.224386 -0.062500 1 0 0 0 0 0 2 721110
-0.002156 -0.000161 0.120224 0.155888 0.160655 -0.224385 -0.062500 1 0 0 0 0 0 2 722112
-0.002156 -0.000161 0.120224 0.155880 0.160647 -0.224392 -0.062500 1 0 0 0 0 0 2 723113
-0.002156 -0.000161 0.120224 0.155890 0.160643 -0.224379 -0.062500 1 0 0 0 0 0 2 724112
-0.002156 -0.000161 0.120224 0.155900 0.160651 -0.224390 -0.062500 1 0 0 0 0 0 2 725112
-0.002156 -0.000161 0.120224 0.155890 0.160655 -0.224385 -0.062500 1 0 0 0 0 0 2 726104
-0.002156 -0.000161 0.120224 0.155880 0.160647 -0.224392 -0.062500 1 0 0 0 0 0 2 727110
-0.002156 -0.000161 0.120224 0.155887 0.160654 -0.224386 -0.062500 1 0 0 0 0 0 2 728109
-0.002156 -0.000161 0.120224 0.155900 0.160653 -0.224391 -0.062500 1 0 0 0 0 0 2 729110
-0.002156 -0.000161 0.120224 0.155893 0.160644 -0.224379 -0.062500 1 0 0 0 0 0 2 730110
-0.002156 -0.000161 0.120224 0.155881 0.160645 -0.224391 -0.062500 1 0 0 0 0 0 2 731085
-0.002156 -0.000161 0.120224 0.155887 0.160654 -0.224385 -0.062500 1 0 0 0 0 0 2 732105
-0.002156 -0.000161 0.120224 0.155888 0.160655 -0.224385 -0.062500 1 0 0 0 0 0 2 733097
-0.002156 -0.000161 0.120224 0.155892 0.160644 -0.224398 -0.062500 1 0 0 0 0 0 2 734176
-0.002156 -0.000161 0.120224 0.155892 0.160642 -0.224380 -0.062500 1 0 0 0 0 0 2 735162
-0.002156 -0.000161 0.120224 0.155889 0.160654 -0.224384 -0.062500 1 0 0 0 0 0 2 736176
-0.002156 -0.000161 0.120224 0.155880 0.160646 -0.224392 -0.062500 1 0 0 0 0 0 2 737223
-0.002156 -0.000161 0.120224 0.155887 0.160654 -0.224386 -0.062500 1 0 0 0 0 0 2 738106
-0.002156 -0.000161 0.120224 0.155900 0.160652 -0.224391 -0.062500 1 0 0 0 0 0 2 739097
-0.002156 -0.000161 0.120224 0.155889 0.160655 -0.224386 -0.062500 1 0 0 0 0 0 2 740104
-0.002156 -0.000161 0.120224 0.155883 0.160635 -0.224385 -0.062500 1 0 0 0 0 0 2 741096
-0.002156 -0.000161 0.120224 0.155887 0.160653 -0.224385 -0.062500 1 0 0 0 0 0 2 742104
-0.002156 -0.000161 0.120224 0.155888 0.160655 -0.224385 -0.062500 1 0 0 0 0 0 2 743095
-0.002156 -0.000161 0.120224 0.155892 0.160644 -0.224398 -0.062500 1 0 0 0 0 0 2 744095
-0.002156 -0.000161 0.120224 0.155888 0.160654 -0.224387 -0.062500 1 0 0 0 0 0 2 745104
-0.002156 -0.000161 0.120224 0.155891 0.160643 -0.224378 -0.062500 1 0 0 0 0 0 2 746101
-0.002156 -0.000161 0.120224 0.155888 0.160654 -0.224384 -0.062500 1 0 0 0 0 0 2 747113
-0.002156 -0.000161 0.120224 0.155892 0.160643 -0.224398 -0.062500 1 0 0 0 0 0 2 748109
-0.002156 -0.000161 0.120224 0.155889 0.160654 -0.224386 -0.062500 1 0 0 0 0 0 2 749113
-0.002156 -0.000161 0.120224 0.155888 0.160655 -0.224385 -0.062500 1 0 0 0 0 0 2 750109
-0.002156 -0.000161 0.120224 0.155888 0.160656 -0.224385 -0.062500 1 0 0 0 0 0 2 751094
-0.002156 -0.000161 0.120224 0.155883 0.160635 -0.224385 -0.062500 1 0 0 0 0 0 2 752103
-0.002156 -0.000161 0.120224 0.155887 0.160653 -0.224385 -0.062500 1 0 0 0 0 0 2 753112
-0.002156 -0.000161 0.120224 0.155900 0.160652 -0.224391 -0.062500 1 0 0 0 0 0 2 754108
-0.002156 -0.000161 0.120224 0.155881 0.160646 -0.224393 -0.062500 1 0 0 0 0 0 2 755116
-0.002156 -0.000161 0.120224 0.155887 0.160654 -0.224386 -0.062500 1 0 0 0 0 0 2 756113
-0.002156 -0.000161 0.120224 0.155891 0.160644 -0.224378 -0.062500 1 0 0 0 0 0 2 757114
-0.002156 -0.000161 0.120224 0.155892 0.160642 -0.224397 -0.062500 1 0 0 0 0 0 2 758112
-0.002156 -0.000161 0.120224 0.155889 0.160653 -0.224386 -0.062500 1 0 0 0 0 0 2 759111
-0.002156 -0.000161 0.120224 0.155888 0.160655 -0.224385 -0.062500 1 0 0 0 0 0 2 760100
-0.002156 -0.000161 0.120224 0.155888 0.160655 -0.224385 -0.062500 1 0 0 0 0 0 2 761109
-0.002156 -0.000161 0.120224 0.155880 0.160647 -0.224392 -0.062500 1 0 0 0 0 0 2 762106
-0.002156 -0.000161 0.120224 0.155890 0.160643 -0.224379 -0.062500 1 0 0 0 0 0 2 763102
-0.002156 -0.000161 0.120224 0.155900 0.160651 -0.224390 -0.062500 1 0 0 0 0 0 2 764115
-0.002156 -0.000161 0.120224 0.155890 0.160655 -0.224385 -0.062500 1 0 0 0 0 0 2 765114
-0.002156 -0.000161 0.120224 0.155880 0.160647 -0.224392 -0.062500 1 0 0 0 0 0 2 766114
-0.002156 -0.000161 0.120224 0.155887 0.160654 -0.224386 -0.062500 1 0 0 0 0 0 2 767109
-0.002156 -0.000161 0.120224 0.155888 0.160656 -0.224385 -0.062500 1 0 0 0 0 0 2 768109
-0.002156 -0.000161 0.120224 0.155895 0.160632 -0.224391 -0.062500 1 0 0 0 0 0 2 769081
-0.002156 -0.000161 0.120224 0.155889 0.160652 -0.224386 -0.062500 1 0 0 0 0 0 2 770110
-0.002156 -0.000161 0.120224 0.155888 0.160655 -0.224385 -0.062500 1 0 0 0 0 0 2 771080
-0.002156 -0.000161 0.120224 0.155888 0.160655 -0.224385 -0.062500 1 0 0 0 0 0 2 772107
-0.002156 -0.000161 0.120224 0.155892 0.160644 -0.224398 -0.062500 1 0 0 0 0 0 2 773104
-0.002156 -0.000161 0.120224 0.155892 0.160642 -0.224380 -0.062500 1 0 0 0 0 0 2 774111
-0.002156 -0.000161 0.120224 0.155889 0.160654 -0.224384 -0.062500 1 0 0 0 0 0 2 775111
-0.002156 -0.000161 0.120224 0.155880 0.160646 -0.224392 -0.062500 1 0 0 0 0 0 2 776110
-0.002156 -0.000161 0.120224 0.155887 0.160654 -0.224386 -0.062500 1 0 0 0 0 0 2 777113
-0.002156 -0.000161 0.120224 0.155900 0.160652 -0.224391 -0.062500 1 0 0 0 0 0 2 778133
-0.002156 -0.000161 0.120224 0.155893 0.160643 -0.224379 -0.062500 1 0 0 0 0 0 2 779120
-0.002156 -0.000161 0.120224 0.155881 0.160645 -0.224391 -0.062500 1 0 0 0 0 0 2 780120
-0.002156 -0.000161 0.120224 0.155887 0.160654 -0.224385 -0.062500 1 0 0 0 0 0 2 781120
-0.002156 -0.000161 0.120224 0.155888 0.160655 -0.224385 -0.062500 1 0 0 0 0 0 2 782119
-0.002156 -0.000161 0.120224 0.155892 0.160644 -0.224398 -0.062500 1 0 0 0 0 0 2 783120
-0.002156 -0.000161 0.120224 0.155888 0.160654 -0.224387 -0.062500 1 0 0 0 0 0 2 784119
-0.002156 -0.000161 0.120224 0.155891 0.160643 -0.224378 -0.062500 1 0 0 0 0 0 2 785120
-0.002156 -0.000161 0.120224 0.155888 0.160654 -0.224384 -0.062500 1 0 0 0 0 0 2 786177
-0.002156 -0.000161 0.120224 0.155880 0.160646 -0.224391 -0.062500 1 0 0 0 0 0 2 787181
-0.002156 -0.000161 0.120224 0.155899 0.160651 -0.224392 -0.062500 1 0 0 0 0 0 2 788185
-0.002156 -0.000161 0.120224 0.155889 0.160655 -0.224386 -0.062500 1 0 0 0 0 0 2 789220
-0.002156 -0.000161 0.120224 0.155888 0.160656 -0.224385 -0.062500 1 0 0 0 0 0 2 790198
-0.002156 -0.000161 0.120224 0.155883 0.160635 -0.224385 -0.062500 1 0 0 0 0 0 2 791178
-0.002156 -0.000161 0.120224 0.155887 0.160653 -0.224385 -0.062500 1 0 0 0 0 0 2 792186
-0.002156 -0.000161 0.120224 0.155900 0.160652 -0.224391 -0.062500 1 0 0 0 0 0 2 793196
-0.002156 -0.000161 0.120224 0.155881 0.160646 -0.224393 -0.062500 1 0 0 0 0 0 2 794176
-0.002156 -0.000161 0.120224 0.155887 0.160654 -0.224386 -0.062500 1 0 0 0 0 0 2 795182
-0.002156 -0.000161 0.120224 0.155891 0.160644 -0.224378 -0.062500 1 0 0 0 0 0 2 796153
-0.002156 -0.000161 0.120224 0.155888 0.160654 -0.224384 -0.062500 1 0 0 0 0 0 2 797190
-0.002156 -0.000161 0.120224 0.155892 0.160643 -0.224398 -0.062500 1 0 0 0 0 0 2 798178
-0.002156 -0.000161 0.120224 0.155889 0.160654 -0.224386 -0.062500 1 0 0 0 0 0 2 799177
-0.002156 -0.000161 0.120224 0.155888 0.160655 -0.224385 -0.062500 1 0 0 0 0 0 2 800154
-0.002156 -0.000161 0.120224 0.155880 0.160647 -0.224392 -0.062500 1 0 0 0 0 0 2 801215
-0.002156 -0.000161 0.120224 0.155890 0.160643 -0.224379 -0.062500 1 0 0 0 0 0 2 802177
-0.002156 -0.000161 0.120224 0.155900 0.160651 -0.224390 -0.062500 1 0 0 0 0 0 2 803161
-0.002156 -0.000161 0.120224 0.155890 0.160655 -0.224385 -0.062500 1 0 0 0 0 0 2 804174
-0.002156 -0.000161 0.120224 0.155880 0.160647 -0.224392 -0.062500 1 0 0 0 0 0 2 805193
-0.002156 -0.000161 0.120224 0.155887 0.160654 -0.224386 -0.062500 1 0 0 0 0 0 2 806176
-0.002156 -0.000161 0.120224 0.155891 0.160644 -0.224378 -0.062500 1 0 0 0 0 0 2 807159
-0.002156 -0.000161 0.120224 0.155892 0.160642 -0.224397 -0.062500 1 0 0 0 0 0 2 808175
-0.002156 -0.000161 0.120224 0.155888 0.160653 -0.224386 -0.062500 1 0 0 0 0 0 2 809212
-0.002156 -0.000161 0.120224 0.155888 0.160655 -0.224385 -0.062500 1 0 0 0 0 0 2 810192
-0.002156 -0.000161 0.120224 0.155888 0.160655 -0.224385 -0.062500 1 0 0 0 0 0 2 811175
-0.002156 -0.000161 0.120224 0.155880 0.160647 -0.224392 -0.062500 1 0 0 0 0 0 2 812160
-0.002156 -0.000161 0.120224 0.155902 0.160640 -0.224385 -0.062500 1 0 0 0 0 0 2 813189
-0.002156 -0.000161 0.120224 0.155890 0.160653 -0.224385 -0.062500 1 0 0 0 0 0 2 814159
-0.002156 -0.000161 0.120224 0.155880 0.160646 -0.224392 -0.062500 1 0 0 0 0 0 2 815176
-0.002156 -0.000161 0.120224 0.155887 0.160654 -0.224386 -0.062500 1 0 0 0 0 0 2 816160
-0.002156 -0.000161 0.120224 0.155888 0.160655 -0.224385 -0.062500 1 0 0 0 0 0 2 817191
-0.002156 -0.000161 0.120224 0.155900 0.160653 -0.224391 -0.062500 1 0 0 0 0 0 2 818159
-0.002156 -0.000161 0.120224 0.155885 0.160635 -0.224386 -0.062500 1 0 0 0 0 0 2 819174
-0.002156 -0.000161 0.120224 0.155888 0.160653 -0.224385 -0.062500 1 0 0 0 0 0 2 820156
-0.002156 -0.000161 0.120224 0.155888 0.160655 -0.224385 -0.062500 1 0 0 0 0 0 2 821207
-0.002156 -0.000161 0.120224 0.155900 0.160653 -0.224391 -0.062500 1 0 0 0 0 0 2 822093
-0.002156 -0.000161 0.120224 0.155881 0.160646 -0.224393 -0.062500 1 0 0 0 0 0 2 823102
-0.002156 -0.000161 0.120224 0.155891 0.160643 -0.224379 -0.062500 1 0 0 0 0 0 2 824093
-0.002156 -0.000161 0.120224 0.155888 0.160654 -0.224384 -0.062500 1 0 0 0 0 0 2 825103
-0.002156 -0.000161 0.120224 0.155880 0.160646 -0.224392 -0.062500 1 0 0 0 0 0 2 826112
-0.002156 -0.000161 0.120224 0.155887 0.160654 -0.224386 -0.062500 1 0 0 0 0 0 2 827102
-0.002156 -0.000161 0.120224 0.155900 0.160652 -0.224391 -0.062500 1 0 0 0 0 0 2 828097
-0.002156 -0.000161 0.120224 0.155889 0.160655 -0.224386 -0.062500 1 0 0 0 0 0 2 829111
-0.002156 -0.000161 0.120224 0.155883 0.160635 -0.224385 -0.062500 1 0 0 0 0 0 2 830097
-0.002156 -0.000161 0.120224 0.155887 0.160653 -0.224385 -0.062500 1 0 0 0 0 0 2 831103
-0.002156 -0.000161 0.120224 0.155900 0.160652 -0.224391 -0.062500 1 0 0 0 0 0 2 832100
-0.002156 -0.000161 0.120224 0.155881 0.160646 -0.224393 -0.062500 1 0 0 0 0 0 2 833084
-0.002156 -0.000161 0.120224 0.155887 0.160654 -0.224386 -0.062500 1 0 0 0 0 0 2 834102
-0.002156 -0.000161 0.120224 0.155891 0.160644 -0.224378 -0.062500 1 0 0 0 0 0 2 835112
-0.002156 -0.000161 0.120224 0.155888 0.160654 -0.224384 -0.062500 1 0 0 0 0 0 2 836099
-0.002156 -0.000161 0.120224 0.155892 0.160643 -0.224398 -0.062500 1 0 0 0 0 0 2 837115
-0.002156 -0.000161 0.120224 0.155889 0.160654 -0.224386 -0.062500 1 0 0 0 0 0 2 838081
-0.002156 -0.000161 0.120224 0.155888 0.160655 -0.224385 -0.062500 1 0 0 0 0 0 2 839105
-0.002156 -0.000161 0.120224 0.155880 0.160647 -0.224392 -0.062500 1 0 0 0 0 0 2 840095
-0.002156 -0.000161 0.120224 0.155890 0.160643 -0.224379 -0.062500 1 0 0 0 0 0 2 841079
-0.002156 -0.000161 0.120224 0.155900 0.160651 -0.224390 -0.062500 1 0 0 0 0 0 2 842107
-0.002156 -0.000161 0.120224 0.155890 0.160655 -0.224385 -0.062500 1 0 0 0 0 0 2 843109
-0.002156 -0.000161 0.120224 0.155880 0.160647 -0.224392 -0.062500 1 0 0 0 0 0 2 844107
-0.002156 -0.000161 0.120224 0.155887 0.160654 -0.224386 -0.062500 1 0 0 0 0 0 2 845115
-0.002156 -0.000161 0.120224 0.155891 0.160644 -0.224378 -0.062500 1 0 0 0 0 0 2 846102
-0.002156 -0.000161 0.120224 0.155892 0.160642 -0.224397 -0.062500 1 0 0 0 0 0 2 847101
-0.002156 -0.000161 0.120224 0.155889 0.160653 -0.224386 -0.062500 1 0 0 0 0 0 2 848102
-0.002156 -0.000161 0.120224 0.155888 0.160655 -0.224385 -0.062500 1 0 0 0 0 0 2 849097
-0.002156 -0.000161 0.120224 0.155888 0.160655 -0.224385 -0.062500 1 0 0 0 0 0 2 850097
-0.002156 -0.000161 0.120224 0.155880 0.160647 -0.224392 -0.062500 1 0 0 0 0 0 2 851096
-0.002156 -0.000161 0.120224 0.155902 0.160640 -0.224385 -0.062500 1 0 0 0 0 0 2 852096
-0.002156 -0.000161 0.120224 0.155890 0.160653 -0.224385 -0.062500 1 0 0 0 0 0 2 853098
-0.002156 -0.000161 0.120224 0.155880 0.160646 -0.224392 -0.062500 1 0 0 0 0 0 2 854097
-0.002156 -0.000161 0.120224 0.155887 0.160654 -0.224386 -0.062500 1 0 0 0 0 0 2 855096
-0.002156 -0.000161 0.120224 0.155888 0.160655 -0.224385 -0.062500 1 0 0 0 0 0 2 856097
-0.002156 -0.000161 0.120224 0.155900 0.160653 -0.224391 -0.062500 1 0 0 0 0 0 2 857097
-0.002156 -0.000161 0.120224 0.155885 0.160635 -0.224386 -0.062500 1 0 0 0 0 0 2 858096
-0.002156 -0.000161 0.120224 0.155888 0.160653 -0.224385 -0.062500 1 0 0 0 0 0 2 859097
-0.002156 -0.000161 0.120224 0.155888 0.160655 -0.224385 -0.062500 1 0 0 0 0 0 2 860078
-0.002156 -0.000161 0.120224 0.155888 0.160656 -0.224385 -0.062500 1 0 0 0 0 0 2 861098
-0.002156 -0.000161 0.120224 0.155892 0.160644 -0.224398 -0.062500 1 0 0 0 0 0 2 862098
-0.002156 -0.000161 0.120224 0.155892 0.160642 -0.224380 -0.062500 1 0 0 0 0 0 2 863095
-0.002156 -0.000161 0.120224 0.155889 0.160654 -0.224384 -0.062500 1 0 0 0 0 0 2 864097
-0.002156 -0.000161 0.120224 0.155880 0.160646 -0.224392 -0.062500 1 0 0 0 0 0 2 865095
-0.002156 -0.000161 0.120224 0.155887 0.160654 -0.224386 -0.062500 1 0 0 0 0 0 2 866096
-0.002156 -0.000161 0.120224 0.155900 0.160652 -0.224391 -0.062500 1 0 0 0 0 0 2 867095
-0.002156 -0.000161 0.120224 0.155893 0.160643 -0.224379 -0.062500 1 0 0 0 0 0 2 868096
-0.002156 -0.000161 0.120224 0.155881 0.160645 -0.224391 -0.062500 1 0 0 0 0 0 2 869098
-0.002156 -0.000161 0.120224 0.155887 0.160654 -0.224385 -0.062500 1 0 0 0 0 0 2 870089
-0.002156 -0.000161 0.120224 0.155888 0.160655 -0.224385 -0.062500 1 0 0 0 0 0 2 871098
-0.002156 -0.000161 0.120224 0.155892 0.160644 -0.224398 -0.062500 1 0 0 0 0 0 2 872096
-0.002156 -0.000161 0.120224 0.155888 0.160654 -0.224387 -0.062500 1 0 0 0 0 0 2 873097
-0.002156 -0.000161 0.120224 0.155891 0.160643 -0.224378 -0.062500 1 0 0 0 0 0 2 874095
-0.002156 -0.000161 0.120224 0.155888 0.160654 -0.224384 -0.062500 1 0 0 0 0 0 2 875096
-0.002156 -0.000161 0.120224 0.155892 0.160643 -0.224398 -0.062500 1 0 0 0 0 0 2 876094
-0.002156 -0.000161 0.120224 0.155889 0.160654 -0.224386 -0.062500 1 0 0 0 0 0 2 877096
-0.002156 -0.000161 0.120224 0.155888 0.160655 -0.224385 -0.062500 1 0 0 0 0 0 2 878096
-0.002156 -0.000161 0.120224 0.155880 0.160647 -0.224392 -0.062500 1 0 0 0 0 0 2 879096
-0.002156 -0.000161 0.120224 0.155890 0.160643 -0.224379 -0.062500 1 0 0 0 0 0 2 880093
-0.002156 -0.000161 0.120224 0.155900 0.160651 -0.224391 -0.062500 1 0 0 0 0 0 2 881088
-0.002156 -0.000161 0.120224 0.155890 0.160655 -0.224385 -0.062500 1 0 0 0 0 0 2 882095
-0.002156 -0.000161 0.120224 0.155880 0.160647 -0.224392 -0.062500 1 0 0 0 0 0 2 883086
-0.002156 -0.000161 0.120224 0.155887 0.160654 -0.224386 -0.062500 1 0 0 0 0 0 2 884094
-0.002156 -0.000161 0.120224 0.155891 0.160644 -0.224378 -0.062500 1 0 0 0 0 0 2 885085
-0.002156 -0.000161 0.120224 0.155892 0.160642 -0.224397 -0.062500 1 0 0 0 0 0 2 886095
-0.002156 -0.000161 0.120224 0.155889 0.160653 -0.224386 -0.062500 1 0 0 0 0 0 2 887085
-0.002156 -0.000161 0.120224 0.155888 0.160655 -0.224385 -0.062500 1 0 0 0 0 0 2 888094
-0.002156 -0.000161 0.120224 0.155888 0.160655 -0.224385 -0.062500 1 0 0 0 0 0 2 889085
-0.002156 -0.000161 0.120224 0.155880 0.160647 -0.224392 -0.062500 1 0 0 0 0 0 2 890094
-0.002156 -0.000161 0.120224 0.155890 0.160643 -0.224379 -0.062500 1 0 0 0 0 0 2 891085
-0.002156 -0.000161 0.120224 0.155900 0.160651 -0.224390 -0.062500 1 0 0 0 0 0 2 892094
-0.002156 -0.000161 0.120224 0.155881 0.160646 -0.224392 -0.062500 1 0 0 0 0 0 2 893084
-0.002156 -0.000161 0.120224 0.155887 0.160654 -0.224386 -0.062500 1 0 0 0 0 0 2 894100
-0.002156 -0.000161 0.120224 0.155888 0.160655 -0.224385 -0.062500 1 0 0 0 0 0 2 895119
-0.002156 -0.000161 0.120224 0.155904 0.160641 -0.224384 -0.062500 1 0 0 0 0 0 2 896105
-0.002156 -0.000161 0.120224 0.155882 0.160645 -0.224392 -0.062500 1 0 0 0 0 0 2 897101
-0.002156 -0.000161 0.120224 0.155887 0.160654 -0.224386 -0.062500 1 0 0 0 0 0 2 898089
-0.002156 -0.000161 0.120224 0.155888 0.160655 -0.224385 -0.062500 1 0 0 0 0 0 2 899101
-0.002156 -0.000161 0.120224 0.155888 0.160656 -0.224385 -0.062500 1 0 0 0 0 0 2 900092
-0.002156 -0.000161 0.120224 0.155892 0.160644 -0.224398 -0.062500 1 0 0 0 0 0 2 901112
-0.002156 -0.000161 0.120224 0.155892 0.160642 -0.224380 -0.062500 1 0 0 0 0 0 2 902097
-0.002156 -0.000161 0.120224 0.155889 0.160654 -0.224384 -0.062500 1 0 0 0 0 0 2 903110
-0.002156 -0.000161 0.120224 0.155880 0.160646 -0.224392 -0.062500 1 0 0 0 0 0 2 904105
-0.002156 -0.000161 0.120224 0.155887 0.160654 -0.224386 -0.062500 1 0 0 0 0 0 2 905106
-0.002156 -0.000161 0.120224 0.155900 0.160652 -0.224391 -0.062500 1 0 0 0 0 0 2 906078
-0.002156 -0.000161 0.120224 0.155893 0.160643 -0.224379 -0.062500 1 0 0 0 0 0 2 907106
-0.002156 -0.000161 0.120224 0.155881 0.160645 -0.224391 -0.062500 1 0 0 0 0 0 2 908106
-0.002156 -0.000161 0.120224 0.155887 0.160654 -0.224385 -0.062500 1 0 0 0 0 0 2 909106
-0.002156 -0.000161 0.120224 0.155888 0.160655 -0.224385 -0.062500 1 0 0 0 0 0 2 910107
-0.002156 -0.000161 0.120224 0.155892 0.160644 -0.224398 -0.062500 1 0 0 0 0 0 2 911113
-0.002156 -0.000161 0.120224 0.155892 0.160642 -0.224380 -0.062500 1 0 0 0 0 0 2 912111
-0.002175 -0.000156 0.120234 0.420511 0.098457 -0.363148 -0.062500 1 0 0 0 0 0 2 913110
-0.002184 -0.000154 0.120238 0.330590 0.119183 -0.295385 -0.062500 1 0 0 0 0 0 2 914108
-0.002189 -0.000153 0.120239 0.264033 0.134821 -0.260250 -0.062500 1 0 0 0 0 0 2 915105
-0.002191 -0.000152 0.120239 0.228821 0.143199 -0.246889 -0.062500 1 0 0 0 0 0 2 916107
-0.002192 -0.000152 0.120239 0.211090 0.147450 -0.242133 -0.062500 1 0 0 0 0 0 2 917076
-0.002193 -0.000152 0.120240 0.202259 0.149597 -0.240471 -0.062500 1 0 0 0 0 0 2 918104
-0.002193 -0.000152 0.120240 0.197847 0.150652 -0.239887 -0.062500 1 0 0 0 0 0 2 919106
-0.002193 -0.000152 0.120240 0.195640 0.151189 -0.239681 -0.062500 1 0 0 0 0 0 2 920106
-0.002193 -0.000152 0.120240 0.194552 0.151460 -0.239618 -0.062500 1 0 0 0 0 0 2 921105
-0.002193 -0.000152 0.120240 0.194003 0.151604 -0.239580 -0.062500 1 0 0 0 0 0 2 922104
-0.002193 -0.000152 0.120240 0.193724 0.151672 -0.239583 -0.062500 1 0 0 0 0 0 2 923106
-0.002193 -0.000152 0.120240 0.193593 0.151693 -0.239573 -0.062500 1 0 0 0 0 0 2 924107
-0.002193 -0.000152 0.120240 0.193515 0.151710 -0.239574 -0.062500 1 0 0 0 0 0 2 925105
-0.002193 -0.000152 0.120240 0.193495 0.151726 -0.239575 -0.062500 1 0 0 0 0 0 2 926104
-0.002193 -0.000152 0.120240 0.193471 0.151733 -0.239582 -0.062500 1 0 0 0 0 0 2 927113
-0.002193 -0.000152 0.120240 0.193457 0.151736 -0.239577 -0.062500 1 0 0 0 0 0 2 928078
-0.002193 -0.000152 0.120240 0.193456 0.151737 -0.239576 -0.062500 1 0 0 0 0 0 2 929103
-0.002193 -0.000152 0.120240 0.193460 0.151725 -0.239569 -0.062500 1 0 0 0 0 0 2 930107
-0.002193 -0.000152 0.120240 0.193449 0.151727 -0.239582 -0.062500 1 0 0 0 0 0 2 931075
-0.002193 -0.000152 0.120240 0.193456 0.151735 -0.239577 -0.062500 1 0 0 0 0 0 2 932104
-0.002193 -0.000152 0.120240 0.193445 0.151739 -0.239570 -0.062500 1 0 0 0 0 0 2 933104
-0.002193 -0.000152 0.120240 0.193447 0.151728 -0.239583 -0.062500 1 0 0 0 0 0 2 934093
-0.002193 -0.000152 0.120240 0.193459 0.151724 -0.239570 -0.062500 1 0 0 0 0 0 2 935102
-0.002193 -0.000152 0.120240 0.193457 0.151735 -0.239576 -0.062500 1 0 0 0 0 0 2 936102
-0.002193 -0.000152 0.120240 0.193457 0.151736 -0.239576 -0.062500 1 0 0 0 0 0 2 937103
-0.002193 -0.000152 0.120240 0.193437 0.151731 -0.239577 -0.062500 1 0 0 0 0 0 2 938104
-0.002193 -0.000152 0.120240 0.193454 0.151736 -0.239576 -0.062500 1 0 0 0 0 0 2 939104
-0.002193 -0.000152 0.120240 0.193444 0.151740 -0.239570 -0.062500 1 0 0 0 0 0 2 940104
-0.002193 -0.000152 0.120240 0.193458 0.151726 -0.239568 -0.062500 1 0 0 0 0 0 2 941105
-0.002193 -0.000152 0.120240 0.193448 0.151727 -0.239582 -0.062500 1 0 0 0 0 0 2 942105
-0.002193 -0.000152 0.120240 0.193456 0.151736 -0.239577 -0.062500 1 0 0 0 0 0 2 943104
-0.002193 -0.000152 0.120240 0.193457 0.151737 -0.239576 -0.062500 1 0 0 0 0 0 2 944103
-0.002193 -0.000152 0.120240 0.193436 0.151731 -0.239577 -0.062500 1 0 0 0 0 0 2 945107
-0.002193 -0.000152 0.120240 0.193457 0.151724 -0.239569 -0.062500 1 0 0 0 0 0 2 946105
-0.002193 -0.000152 0.120240 0.193457 0.151735 -0.239575 -0.062500 1 0 0 0 0 0 2 947088
-0.002193 -0.000152 0.120240 0.193448 0.151728 -0.239583 -0.062500 1 0 0 0 0 0 2 948099
-0.002193 -0.000152 0.120240 0.193456 0.151736 -0.239577 -0.062500 1 0 0 0 0 0 2 949089
-0.002193 -0.000152 0.120240 0.193457 0.151737 -0.239577 -0.062500 1 0 0 0 0 0 2 950097
-0.002193 -0.000152 0.120240 0.193445 0.151740 -0.239570 -0.062500 1 0 0 0 0 0 2 951089
-0.002193 -0.000152 0.120240 0.193450 0.151717 -0.239576 -0.062500 1 0 0 0 0 0 2 952097
-0.002193 -0.000152 0.120240 0.193456 0.151734 -0.239576 -0.062500 1 0 0 0 0 0 2 953089
-0.002193 -0.000152 0.120240 0.193457 0.151736 -0.239576 -0.062500 1 0 0 0 0 0 2 954098
-0.002193 -0.000152 0.120240 0.193445 0.151740 -0.239570 -0.062500 1 0 0 0 0 0 2 955088
-0.002193 -0.000152 0.120240 0.193447 0.151729 -0.239582 -0.062500 1 0 0 0 0 0 2 956099
-0.002193 -0.000152 0.120240 0.193459 0.151724 -0.239570 -0.062500 1 0 0 0 0 0 2 957088
-0.002193 -0.000152 0.120240 0.193457 0.151735 -0.239575 -0.062500 1 0 0 0 0 0 2 958097
-0.002193 -0.000152 0.120240 0.193436 0.151731 -0.239577 -0.062500 1 0 0 0 0 0 2 959094
-0.002193 -0.000152 0.120240 0.193454 0.151736 -0.239576 -0.062500 1 0 0 0 0 0 2 960111
-0.002193 -0.000152 0.120240 0.193456 0.151737 -0.239576 -0.062500 1 0 0 0 0 0 2 961084
-0.002193 -0.000152 0.120240 0.193457 0.151737 -0.239576 -0.062500 1 0 0 0 0 0 2 962092
-0.002193 -0.000152 0.120240 0.193440 0.151719 -0.239570 -0.062500 1 0 0 0 0 0 2 963103
-0.002193 -0.000152 0.120240 0.193454 0.151735 -0.239575 -0.062500 1 0 0 0 0 0 2 964102
-0.002193 -0.000152 0.120240 0.193456 0.151737 -0.239576 -0.062500 1 0 0 0 0 0 2 965089
-0.002193 -0.000152 0.120240 0.193448 0.151728 -0.239583 -0.062500 1 0 0 0 0 0 2 966097
-0.002193 -0.000152 0.120240 0.193456 0.151736 -0.239577 -0.062500 1 0 0 0 0 0 2 967097
-0.002193 -0.000152 0.120240 0.193448 0.151728 -0.239563 -0.062500 1 0 0 0 0 0 2 968109
-0.002193 -0.000152 0.120240 0.193456 0.151736 -0.239574 -0.062500 1 0 0 0 0 0 2 969107
-0.002193 -0.000152 0.120240 0.193448 0.151728 -0.239583 -0.062500 1 0 0 0 0 0 2 970076
-0.002193 -0.000152 0.120240 0.193456 0.151736 -0.239577 -0.062500 1 0 0 0 0 0 2 971105
-0.002193 -0.000152 0.120240 0.193444 0.151740 -0.239570 -0.062500 1 0 0 0 0 0 2 972104
-0.002193 -0.000152 0.120240 0.193447 0.151729 -0.239582 -0.062500 1 0 0 0 0 0 2 973103
-0.002193 -0.000152 0.120240 0.193458 0.151724 -0.239570 -0.062500 1 0 0 0 0 0 2 974103
-0.002193 -0.000152 0.120240 0.193457 0.151735 -0.239575 -0.062500 1 0 0 0 0 0 2 975102
-0.002193 -0.000152 0.120240 0.193457 0.151737 -0.239576 -0.062500 1 0 0 0 0 0 2 976104
-0.002193 -0.000152 0.120240 0.193436 0.151731 -0.239577 -0.062500 1 0 0 0 0 0 2 977104
-0.002193 -0.000152 0.120240 0.193454 0.151736 -0.239576 -0.062500 1 0 0 0 0 0 2 978106
-0.002193 -0.000152 0.120240 0.193456 0.151737 -0.239576 -0.062500 1 0 0 0 0 0 2 979105
-0.002193 -0.000152 0.120240 0.193460 0.151725 -0.239569 -0.062500 1 0 0 0 0 0 2 980104
-0.002193 -0.000152 0.120240 0.193449 0.151727 -0.239582 -0.062500 1 0 0 0 0 0 2 981103
-0.002193 -0.000152 0.120240 0.193456 0.151736 -0.239577 -0.062500 1 0 0 0 0 0 2 982104
-0.002193 -0.000152 0.120240 0.193445 0.151740 -0.239570 -0.062500 1 0 0 0 0 0 2 983103
-0.002193 -0.000152 0.120240 0.193447 0.151729 -0.239583 -0.062500 1 0 0 0 0 0 2 984103
-0.002193 -0.000152 0.120240 0.193459 0.151724 -0.239570 -0.062500 1 0 0 0 0 0 2 985103
-0.002193 -0.000152 0.120240 0.193457 0.151735 -0.239576 -0.062500 1 0 0 0 0 0 2 986103
-0.002193 -0.000152 0.120240 0.193445 0.151739 -0.239570 -0.062500 1 0 0 0 0 0 2 987103
-0.002193 -0.000152 0.120240 0.193447 0.151728 -0.239582 -0.062500 1 0 0 0 0 0 2 988103
-0.002193 -0.000152 0.120240 0.193455 0.151736 -0.239577 -0.062500 1 0 0 0 0 0 2 989105
-0.002193 -0.000152 0.120240 0.193457 0.151737 -0.239576 -0.062500 1 0 0 0 0 0 2 990103
-0.002193 -0.000152 0.120240 0.193440 0.151719 -0.239570 -0.062500 1 0 0 0 0 0 2 991075
-0.002193 -0.000152 0.120240 0.193454 0.151735 -0.239575 -0.062500 1 0 0 0 0 0 2 992103
-0.002193 -0.000152 0.120240 0.193456 0.151736 -0.239576 -0.062500 1 0 0 0 0 0 2 993102
-0.002193 -0.000152 0.120240 0.193457 0.151737 -0.239576 -0.062500 1 0 0 0 0 0 2 994096
-0.002193 -0.000152 0.120240 0.193436 0.151731 -0.239577 -0.062500 1 0 0 0 0 0 2 995105
-0.002193 -0.000152 0.120240 0.193457 0.151725 -0.239569 -0.062500 1 0 0 0 0 0 2 996103
-0.002193 -0.000152 0.120240 0.193457 0.151735 -0.239575 -0.062500 1 0 0 0 0 0 2 997103
-0.002193 -0.000152 0.120240 0.193448 0.151728 -0.239583 -0.062500 1 0 0 0 0 0 2 998104
-0.002193 -0.000152 0.120240 0.193456 0.151736 -0.239577 -0.062500 1 0 0 0 0 0 2 999098
-0.002193 -0.000152 0.120240 0.193444 0.151740 -0.239570 -0.062500 1 0 0 0 0 0 3 89
-0.002193 -0.000152 0.120240 0.193455 0.151737 -0.239575 -0.062500 1 0 0 0 0 0 3 1096
-0.002175 -0.000156 0.120230 -0.071306 0.213946 -0.100951 -0.062500 1 0 0 0 0 0 3 2105
-0.002178 -0.000172 0.120215 0.197317 0.384404 -0.017353 -0.062500 1 0 0 0 0 0 3 3103
-0.002180 -0.000180 0.120210 0.205171 0.304677 -0.126236 -0.062500 1 0 0 0 0 0 3 4103
-0.002181 -0.000184 0.120209 0.195496 0.248239 -0.177904 -0.062500 1 0 0 0 0 0 3 5102
-0.002194 -0.000200 0.120197 0.367433 0.409443 -0.045987 -0.062500 1 0 0 0 0 0 3 6097
-0.002201 -0.000207 0.120193 0.305176 0.330277 -0.126632 -0.062500 1 0 0 0 0 0 3 7101
-0.002204 -0.000211 0.120192 0.258486 0.274636 -0.167359 -0.062500 1 0 0 0 0 0 3 8073
-0.002206 -0.000213 0.120192 0.233325 0.245184 -0.182807 -0.062500 1 0 0 0 0 0 3 9103
-0.002207 -0.000214 0.120191 0.220463 0.230278 -0.188303 -0.062500 1 0 0 0 0 0 3 10103
-0.002207 -0.000215 0.120191 0.213966 0.222805 -0.190222 -0.062500 1 0 0 0 0 0 3 11097
-0.002207 -0.000215 0.120191 0.210713 0.219064 -0.190899 -0.062500 1 0 0 0 0 0 3 12087
-0.002207 -0.000215 0.120191 0.209067 0.217191 -0.191133 -0.062500 1 0 0 0 0 0 3 13096
-0.002220 -0.000229 0.120180 0.386607 0.407265 -0.039791 -0.062500 1 0 0 0 0 0 3 14087
-0.002227 -0.000236 0.120177 0.327547 0.342822 -0.113684 -0.062500 1 0 0 0 0 0 3 15095
-0.002230 -0.000239 0.120175 0.282521 0.294573 -0.152043 -0.062500 1 0 0 0 0 0 3 16086
-0.002232 -0.000241 0.120175 0.258200 0.268808 -0.166655 -0.062500 1 0 0 0 0 0 3 17095
-0.002232 -0.000242 0.120175 0.245773 0.255757 -0.171870 -0.062500 1 0 0 0 0 0 3 18086
-0.002233 -0.000242 0.120175 0.239498 0.249207 -0.173696 -0.062500 1 0 0 0 0 0 3 19096
-0.002233 -0.000242 0.120175 0.236351 0.245923 -0.174324 -0.062500 1 0 0 0 0 0 3 20087
-0.002233 -0.000243 0.120175 0.234767 0.244287 -0.174545 -0.062500 1 0 0 0 0 0 3 21096
-0.002233 -0.000243 0.120175 0.233978 0.243458 -0.174632 -0.062500 1 0 0 0 0 0 3 22087
-0.002233 -0.000243 0.120175 0.233571 0.243061 -0.174650 -0.062500 1 0 0 0 0 0 3 23095
-0.002233 -0.000243 0.120175 0.233378 0.242846 -0.174670 -0.062500 1 0 0 0 0 0 3 24105
-0.002233 -0.000243 0.120175 0.233285 0.242747 -0.174662 -0.062500 1 0 0 0 0 0 3 25109
-0.002233 -0.000243 0.120175 0.233228 0.242701 -0.174669 -0.062500 1 0 0 0 0 0 3 26100
-0.002233 -0.000243 0.120175 0.233199 0.242673 -0.174671 -0.062500 1 0 0 0 0 0 3 27090
-0.002233 -0.000243 0.120175 0.233192 0.242651 -0.174671 -0.062500 1 0 0 0 0 0 3 28090
-0.002233 -0.000243 0.120175 0.233180 0.242652 -0.174665 -0.062500 1 0 0 0 0 0 3 29095
-0.002233 -0.000243 0.120175 0.233179 0.242652 -0.174664 -0.062500 1 0 0 0 0 0 3 30095
-0.002233 -0.000243 0.120175 0.233171 0.242644 -0.174671 -0.062500 1 0 0 0 0 0 3 31107
-0.002233 -0.000243 0.120175 0.233190 0.242649 -0.174671 -0.062500 1 0 0 0 0 0 3 32088
-0.002233 -0.000243 0.120175 0.233172 0.242644 -0.174672 -0.062500 1 0 0 0 0 0 3 33106
-0.002233 -0.000243 0.120175 0.233178 0.242652 -0.174665 -0.062500 1 0 0 0 0 0 3 34101
-0.002233 -0.000243 0.120175 0.233171 0.242644 -0.174671 -0.062500 1 0 0 0 0 0 3 35095
-0.002233 -0.000243 0.120175 0.233181 0.242641 -0.174658 -0.062500 1 0 0 0 0 0 3 36074
-0.002233 -0.000243 0.120175 0.233183 0.242640 -0.174676 -0.062500 1 0 0 0 0 0 3 37103
-0.002233 -0.000243 0.120175 0.233180 0.242652 -0.174665 -0.062500 1 0 0 0 0 0 3 38103
-0.002233 -0.000243 0.120175 0.233171 0.242644 -0.174671 -0.062500 1 0 0 0 0 0 3 39100
-0.002233 -0.000243 0.120175 0.233170 0.242643 -0.174672 -0.062500 1 0 0 0 0 0 3 40101
-0.002233 -0.000243 0.120175 0.233178 0.242652 -0.174665 -0.062500 1 0 0 0 0 0 3 41104
-0.002233 -0.000243 0.120175 0.233186 0.242630 -0.174671 -0.062500 1 0 0 0 0 0 3 42106
-0.002233 -0.000243 0.120175 0.233180 0.242650 -0.174665 -0.062500 1 0 0 0 0 0 3 43105
-0.002233 -0.000243 0.120175 0.233171 0.242644 -0.174671 -0.062500 1 0 0 0 0 0 3 44106
-0.002233 -0.000243 0.120175 0.233178 0.242652 -0.174665 -0.062500 1 0 0 0 0 0 3 45095
-0.002233 -0.000243 0.120175 0.233171 0.242645 -0.174671 -0.062500 1 0 0 0 0 0 3 46101
-0.002233 -0.000243 0.120175 0.233190 0.242650 -0.174671 -0.062500 1 0 0 0 0 0 3 47101
-0.002233 -0.000243 0.120175 0.233176 0.242633 -0.174665 -0.062500 1 0 0 0 0 0 3 48100
-0.002233 -0.000243 0.120175 0.233171 0.242642 -0.174671 -0.062500 1 0 0 0 0 0 3 49102
-0.002233 -0.000243 0.120175 0.233178 0.242652 -0.174665 -0.062500 1 0 0 0 0 0 3 50101
-0.002233 -0.000243 0.120175 0.233170 0.242644 -0.174671 -0.062500 1 0 0 0 0 0 3 51102
-0.002233 -0.000243 0.120175 0.233190 0.242649 -0.174671 -0.062500 1 0 0 0 0 0 3 52101
-0.002233 -0.000243 0.120175 0.233176 0.242632 -0.174665 -0.062500 1 0 0 0 0 0 3 53102
-0.002233 -0.000243 0.120175 0.233179 0.242651 -0.174664 -0.062500 1 0 0 0 0 0 3 54103
-0.002233 -0.000243 0.120175 0.233171 0.242644 -0.174671 -0.062500 1 0 0 0 0 0 3 55071
-0.002233 -0.000243 0.120175 0.233178 0.242652 -0.174665 -0.062500 1 0 0 0 0 0 3 56101
-0.002233 -0.000243 0.120175 0.233183 0.242642 -0.174677 -0.062500 1 0 0 0 0 0 3 57100
-0.002233 -0.000243 0.120175 0.233183 0.242640 -0.174659 -0.062500 1 0 0 0 0 0 3 58101
-0.002233 -0.000243 0.120175 0.233172 0.242643 -0.174670 -0.062500 1 0 0 0 0 0 3 59072
-0.002233 -0.000243 0.120175 0.233170 0.242643 -0.174671 -0.062500 1 0 0 0 0 0 3 60101
-0.002233 -0.000243 0.120175 0.233178 0.242652 -0.174665 -0.062500 1 0 0 0 0 0 3 61094
-0.002233 -0.000243 0.120175 0.233183 0.242641 -0.174677 -0.062500 1 0 0 0 0 0 3 62102
-0.002233 -0.000243 0.120175 0.233180 0.242652 -0.174666 -0.062500 1 0 0 0 0 0 3 63101
-0.002233 -0.000243 0.120175 0.233174 0.242633 -0.174664 -0.062500 1 0 0 0 0 0 3 64094
-0.002233 -0.000243 0.120175 0.233179 0.242651 -0.174664 -0.062500 1 0 0 0 0 0 3 65096
-0.002233 -0.000243 0.120175 0.233183 0.242641 -0.174677 -0.062500 1 0 0 0 0 0 3 66174
-0.002233 -0.000243 0.120175 0.233180 0.242652 -0.174666 -0.062500 1 0 0 0 0 0 3 67167
-0.002233 -0.000243 0.120175 0.233171 0.242644 -0.174671 -0.062500 1 0 0 0 0 0 3 68166
-0.002233 -0.000243 0.120175 0.233178 0.242653 -0.174665 -0.062500 1 0 0 0 0 0 3 69196
-0.002233 -0.000243 0.120175 0.233174 0.242633 -0.174664 -0.062500 1 0 0 0 0 0 3 70172
-0.002233 -0.000243 0.120175 0.233183 0.242639 -0.174677 -0.062500 1 0 0 0 0 0 3 71145
-0.002233 -0.000243 0.120175 0.233180 0.242651 -0.174666 -0.062500 1 0 0 0 0 0 3 72146
-0.002233 -0.000243 0.120175 0.233171 0.242644 -0.174671 -0.062500 1 0 0 0 0 0 3 73177
-0.002233 -0.000243 0.120175 0.233178 0.242652 -0.174665 -0.062500 1 0 0 0 0 0 3 74176
-0.002233 -0.000243 0.120175 0.233174 0.242633 -0.174664 -0.062500 1 0 0 0 0 0 3 75144
-0.002233 -0.000243 0.120175 0.233191 0.242648 -0.174670 -0.062500 1 0 0 0 0 0 3 76145
-0.002233 -0.000243 0.120175 0.233173 0.242644 -0.174672 -0.062500 1 0 0 0 0 0 3 77208
-0.002233 -0.000243 0.120175 0.233179 0.242652 -0.174665 -0.062500 1 0 0 0 0 0 3 78151
-0.002233 -0.000243 0.120175 0.233171 0.242645 -0.174671 -0.062500 1 0 0 0 0 0 3 79163
-0.002233 -0.000243 0.120175 0.233170 0.242644 -0.174672 -0.062500 1 0 0 0 0 0 3 80148
-0.002233 -0.000243 0.120175 0.233181 0.242641 -0.174658 -0.062500 1 0 0 0 0 0 3 81210
-0.002233 -0.000243 0.120175 0.233183 0.242640 -0.174677 -0.062500 1 0 0 0 0 0 3 82149
-0.002233 -0.000243 0.120175 0.233180 0.242652 -0.174665 -0.062500 1 0 0 0 0 0 3 83166
-0.002233 -0.000243 0.120175 0.233171 0.242644 -0.174671 -0.062500 1 0 0 0 0 0 3 84148
-0.002233 -0.000243 0.120175 0.233178 0.242652 -0.174665 -0.062500 1 0 0 0 0 0 3 85205
-0.002233 -0.000243 0.120175 0.233170 0.242645 -0.174671 -0.062500 1 0 0 0 0 0 3 86151
-0.002233 -0.000243 0.120175 0.233194 0.242638 -0.174664 -0.062500 1 0 0 0 0 0 3 87166
-0.002233 -0.000243 0.120175 0.233173 0.242643 -0.174671 -0.062500 1 0 0 0 0 0 3 88148
-0.002233 -0.000243 0.120175 0.233170 0.242643 -0.174672 -0.062500 1 0 0 0 0 0 3 89180
-0.002233 -0.000243 0.120175 0.233178 0.242652 -0.174665 -0.062500 1 0 0 0 0 0 3 90150
-0.002233 -0.000243 0.120175 0.233183 0.242642 -0.174678 -0.062500 1 0 0 0 0 0 3 91166
-0.002220 -0.000229 0.120185 0.054924 0.051739 -0.326200 -0.062500 1 0 0 0 0 0 3 92148
-0.002214 -0.000222 0.120189 0.113445 0.115600 -0.252198 -0.062500 1 0 0 0 0 0 3 93182
-0.002211 -0.000219 0.120191 0.158260 0.163597 -0.213842 -0.062500 1 0 0 0 0 0 3 94151
-0.002209 -0.000217 0.120191 0.182481 0.189254 -0.199247 -0.062500 1 0 0 0 0 0 3 95147
-0.002208 -0.000216 0.120191 0.194875 0.202255 -0.194039 -0.062500 1 0 0 0 0 0 3 96167
-0.002208 -0.000216 0.120191 0.201122 0.208790 -0.192224 -0.062500 1 0 0 0 0 0 3 97201
-0.002208 -0.000216 0.120191 0.204272 0.212063 -0.191592 -0.062500 1 0 0 0 0 0 3 98094
-0.002208 -0.000215 0.120191 0.205837 0.213693 -0.191371 -0.062500 1 0 0 0 0 0 3 99084
-0.002207 -0.000215 0.120191 0.206632 0.214499 -0.191291 -0.062500 1 0 0 0 0 0 3 100094
-0.002207 -0.000215 0.120191 0.207032 0.214917 -0.191267 -0.062500 1 0 0 0 0 0 3 101083
-0.002207 -0.000215 0.120191 0.207229 0.215123 -0.191260 -0.062500 1 0 0 0 0 0 3 102093
-0.002207 -0.000215 0.120191 0.207334 0.215218 -0.191256 -0.062500 1 0 0 0 0 0 3 103084
-0.002207 -0.000215 0.120191 0.207370 0.215269 -0.191255 -0.062500 1 0 0 0 0 0 3 104093
-0.002207 -0.000215 0.120191 0.207396 0.215298 -0.191254 -0.062500 1 0 0 0 0 0 3 105096
-0.002207 -0.000215 0.120191 0.207414 0.215318 -0.191260 -0.062500 1 0 0 0 0 0 3 106099
-0.002207 -0.000215 0.120191 0.207427 0.215316 -0.191247 -0.062500 1 0 0 0 0 0 3 107094
-0.002207 -0.000215 0.120191 0.207416 0.215319 -0.191259 -0.062500 1 0 0 0 0 0 3 108083
-0.002207 -0.000215 0.120191 0.207423 0.215327 -0.191254 -0.062500 1 0 0 0 0 0 3 109090
-0.002207 -0.000215 0.120191 0.207423 0.215329 -0.191253 -0.062500 1 0 0 0 0 0 3 110081
-0.002207 -0.000215 0.120191 0.207423 0.215329 -0.191253 -0.062500 1 0 0 0 0 0 3 111093
-0.002207 -0.000215 0.120191 0.207436 0.215326 -0.191260 -0.062500 1 0 0 0 0 0 3 112092
-0.002207 -0.000215 0.120191 0.207429 0.215317 -0.191247 -0.062500 1 0 0 0 0 0 3 113092
-0.002207 -0.000215 0.120191 0.207424 0.215328 -0.191252 -0.062500 1 0 0 0 0 0 3 114088
-0.002207 -0.000215 0.120191 0.207416 0.215320 -0.191260 -0.062500 1 0 0 0 0 0 3 115073
-0.002207 -0.000215 0.120191 0.207422 0.215328 -0.191254 -0.062500 1 0 0 0 0 0 3 116089
-0.002207 -0.000215 0.120191 0.207435 0.215326 -0.191260 -0.062500 1 0 0 0 0 0 3 117090
-0.002207 -0.000215 0.120191 0.207428 0.215317 -0.191247 -0.062500 1 0 0 0 0 0 3 118087
-0.002207 -0.000215 0.120191 0.207424 0.215327 -0.191252 -0.062500 1 0 0 0 0 0 3 119088
-0.002207 -0.000215 0.120191 0.207424 0.215329 -0.191253 -0.062500 1 0 0 0 0 0 3 120087
-0.002207 -0.000215 0.120191 0.207436 0.215326 -0.191259 -0.062500 1 0 0 0 0 0 3 121093
-0.002207 -0.000215 0.120191 0.207425 0.215329 -0.191254 -0.062500 1 0 0 0 0 0 3 122074
-0.002207 -0.000215 0.120191 0.207416 0.215320 -0.191260 -0.062500 1 0 0 0 0 0 3 123090
-0.002207 -0.000215 0.120191 0.207426 0.215316 -0.191247 -0.062500 1 0 0 0 0 0 3 124087
-0.002207 -0.000215 0.120191 0.207424 0.215327 -0.191253 -0.062500 1 0 0 0 0 0 3 125089
-0.002189 -0.000220 0.120181 -0.057216 0.277477 -0.052624 -0.062500 1 0 0 0 0 0 3 126087
-0.002179 -0.000222 0.120178 0.032828 0.256758 -0.120234 -0.062500 1 0 0 0 0 0 3 127088
-0.002175 -0.000223 0.120177 0.099375 0.241136 -0.155351 -0.062500 1 0 0 0 0 0 3 128090
-0.002172 -0.000224 0.120176 0.134556 0.232780 -0.168733 -0.062500 1 0 0 0 0 0 3 129088
-0.002171 -0.000224 0.120176 0.152246 0.228519 -0.173504 -0.062500 1 0 0 0 0 0 3 130087
-0.002170 -0.000224 0.120176 0.161087 0.226378 -0.175170 -0.062500 1 0 0 0 0 0 3 131088
-0.002170 -0.000224 0.120176 0.165493 0.225303 -0.175757 -0.062500 1 0 0 0 0 0 3 132086
-0.002170 -0.000224 0.120176 0.167691 0.224787 -0.175958 -0.062500 1 0 0 0 0 0 3 133088
-0.002170 -0.000224 0.120176 0.168781 0.224506 -0.176034 -0.062500 1 0 0 0 0 0 3 134087
-0.002170 -0.000224 0.120176 0.169330 0.224362 -0.176054 -0.062500 1 0 0 0 0 0 3 135087
-0.002170 -0.000224 0.120176 0.169605 0.224305 -0.176056 -0.062500 1 0 0 0 0 0 3 136087
-0.002170 -0.000224 0.120176 0.169751 0.224271 -0.176065 -0.062500 1 0 0 0 0 0 3 137089
-0.002170 -0.000224 0.120176 0.169807 0.224258 -0.176072 -0.062500 1 0 0 0 0 0 3 138087
-0.002151 -0.000229 0.120166 -0.094671 0.286368 -0.037297 -0.062500 1 0 0 0 0 0 3 139086
-0.002142 -0.000231 0.120163 -0.004661 0.265668 -0.104975 -0.062500 1 0 0 0 0 0 3 140088
-0.002137 -0.000232 0.120162 0.061855 0.250044 -0.140122 -0.062500 1 0 0 0 0 0 3 141086
-0.002135 -0.000233 0.120161 0.097025 0.241680 -0.153537 -0.062500 1 0 0 0 0 0 3 142088
-0.002134 -0.000233 0.120161 0.114727 0.237424 -0.158298 -0.062500 1 0 0 0 0 0 3 143086
-0.002133 -0.000233 0.120161 0.123551 0.235299 -0.159968 -0.062500 1 0 0 0 0 0 3 144080
-0.002133 -0.000233 0.120161 0.127957 0.234215 -0.160551 -0.062500 1 0 0 0 0 0 3 145082
-0.002132 -0.000233 0.120161 0.130159 0.233686 -0.160765 -0.062500 1 0 0 0 0 0 3 146167
-0.002132 -0.000233 0.120161 0.131257 0.233413 -0.160837 -0.062500 1 0 0 0 0 0 3 147175
-0.002132 -0.000233 0.120161 0.131803 0.233281 -0.160844 -0.062500 1 0 0 0 0 0 3 148140
-0.002113 -0.000238 0.120151 -0.132298 0.295300 -0.021944 -0.062500 1 0 0 0 0 0 3 149159
-0.002104 -0.000240 0.120147 -0.042243 0.274578 -0.089708 -0.062500 1 0 0 0 0 0 3 150167
-0.002099 -0.000241 0.120146 0.024295 0.258969 -0.124902 -0.062500 1 0 0 0 0 0 3 151164
-0.002097 -0.000241 0.120146 0.059489 0.250591 -0.138310 -0.062500 1 0 0 0 0 0 3 152163
-0.002096 -0.000242 0.120146 0.077199 0.246333 -0.143085 -0.062500 1 0 0 0 0 0 3 153187
-0.002095 -0.000242 0.120146 0.086037 0.244194 -0.144760 -0.062500 1 0 0 0 0 0 3 154164
-0.002095 -0.000242 0.120146 0.090435 0.243131 -0.145338 -0.062500 1 0 0 0 0 0 3 155142
-0.002082 -0.000228 0.120156 -0.085834 0.051595 -0.296778 -0.062500 1 0 0 0 0 0 3 156140
-0.002076 -0.000222 0.120160 -0.026059 0.115222 -0.222966 -0.062500 1 0 0 0 0 0 3 157211
-0.002072 -0.000218 0.120162 0.019363 0.163111 -0.184716 -0.062500 1 0 0 0 0 0 3 158166
-0.002071 -0.000216 0.120162 0.043864 0.188706 -0.170162 -0.062500 1 0 0 0 0 0 3 159147
-0.002051 -0.000220 0.120152 -0.207838 0.263766 -0.025877 -0.062500 1 0 0 0 0 0 3 160161
-0.002041 -0.000222 0.120149 -0.111685 0.249582 -0.091906 -0.062500 1 0 0 0 0 0 3 161184
-0.002036 -0.000223 0.120148 -0.042072 0.237246 -0.126519 -0.062500 1 0 0 0 0 0 3 162148
-0.002034 -0.000223 0.120147 -0.005335 0.230511 -0.139724 -0.062500 1 0 0 0 0 0 3 163163
-0.002033 -0.000223 0.120147 0.013148 0.227076 -0.144434 -0.062500 1 0 0 0 0 0 3 164144
-0.002032 -0.000224 0.120147 0.022369 0.225360 -0.146087 -0.062500 1 0 0 0 0 0 3 165182
-0.002032 -0.000224 0.120147 0.026985 0.224499 -0.146654 -0.062500 1 0 0 0 0 0 3 166148
-0.002032 -0.000224 0.120147 0.029276 0.224051 -0.146861 -0.062500 1 0 0 0 0 0 3 167163
-0.002032 -0.000224 0.120147 0.030427 0.223834 -0.146932 -0.062500 1 0 0 0 0 0 3 168146
-0.002032 -0.000224 0.120147 0.030989 0.223734 -0.146952 -0.062500 1 0 0 0 0 0 3 169205
-0.002032 -0.000224 0.120147 0.031280 0.223666 -0.146953 -0.062500 1 0 0 0 0 0 3 170082
-0.002032 -0.000224 0.120147 0.031432 0.223651 -0.146963 -0.062500 1 0 0 0 0 0 3 171089
-0.002019 -0.000210 0.120158 -0.147116 0.032551 -0.298009 -0.062500 1 0 0 0 0 0 3 172082
-0.002012 -0.000203 0.120161 -0.088321 0.096481 -0.224231 -0.062500 1 0 0 0 0 0 3 173091
-0.002009 -0.000200 0.120163 -0.043394 0.144523 -0.185995 -0.062500 1 0 0 0 0 0 3 174081
-0.002007 -0.000198 0.120163 -0.019132 0.170191 -0.171443 -0.062500 1 0 0 0 0 0 3 175090
-0.002007 -0.000197 0.120163 -0.006760 0.183212 -0.166270 -0.062500 1 0 0 0 0 0 3 176081
-0.002006 -0.000197 0.120163 -0.000497 0.189738 -0.164453 -0.062500 1 0 0 0 0 0 3 177091
-0.002006 -0.000196 0.120163 0.002635 0.193006 -0.163829 -0.062500 1 0 0 0 0 0 3 178089
-0.002006 -0.000196 0.120163 0.004219 0.194643 -0.163612 -0.062500 1 0 0 0 0 0 3 179094
-0.002006 -0.000196 0.120163 0.005002 0.195464 -0.163536 -0.062500 1 0 0 0 0 0 3 180105
-0.002006 -0.000196 0.120163 0.005383 0.195866 -0.163507 -0.062500 1 0 0 0 0 0 3 181105
-0.002006 -0.000196 0.120163 0.005598 0.196077 -0.163499 -0.062500 1 0 0 0 0 0 3 182102
-0.002006 -0.000196 0.120163 0.005693 0.196176 -0.163489 -0.062500 1 0 0 0 0 0 3 183089
-0.002006 -0.000196 0.120163 0.005740 0.196225 -0.163494 -0.062500 1 0 0 0 0 0 3 184088
-0.001987 -0.000201 0.120154 -0.258312 0.258318 -0.024177 -0.062500 1 0 0 0 0 0 3 185101
-0.001978 -0.000203 0.120150 -0.168540 0.237642 -0.092137 -0.062500 1 0 0 0 0 0 3 186089
-0.001973 -0.000204 0.120149 -0.102132 0.222040 -0.127430 -0.062500 1 0 0 0 0 0 3 187101
-0.001971 -0.000205 0.120148 -0.067002 0.213682 -0.140868 -0.062500 1 0 0 0 0 0 3 188094
-0.001957 -0.000191 0.120159 -0.228067 0.018270 -0.296534 -0.062500 1 0 0 0 0 0 3 189099
-0.001950 -0.000185 0.120163 -0.160394 0.080106 -0.224498 -0.062500 1 0 0 0 0 0 3 190093
-0.001946 -0.000181 0.120164 -0.111057 0.127117 -0.186901 -0.062500 1 0 0 0 0 0 3 191096
-0.001944 -0.000180 0.120165 -0.084592 0.152263 -0.172583 -0.062500 1 0 0 0 0 0 3 192097
-0.001943 -0.000179 0.120165 -0.071118 0.165016 -0.167477 -0.062500 1 0 0 0 0 0 3 193097
-0.001943 -0.000178 0.120165 -0.064326 0.171407 -0.165692 -0.062500 1 0 0 0 0 0 3 194097
-0.001943 -0.000178 0.120165 -0.060908 0.174618 -0.165081 -0.062500 1 0 0 0 0 0 3 195076
-0.001943 -0.000178 0.120165 -0.059198 0.176215 -0.164858 -0.062500 1 0 0 0 0 0 3 196073
-0.001943 -0.000178 0.120165 -0.058338 0.177017 -0.164780 -0.062500 1 0 0 0 0 0 3 197070
-0.001943 -0.000178 0.120165 -0.057910 0.177430 -0.164749 -0.062500 1 0 0 0 0 0 3 198114
-0.001943 -0.000178 0.120165 -0.057689 0.177631 -0.164755 -0.062500 1 0 0 0 0 0 3 199106
-0.001924 -0.000182 0.120155 -0.321518 0.239772 -0.025223 -0.062500 1 0 0 0 0 0 3 200106
-0.001902 -0.000171 0.120162 -0.410655 0.027842 -0.244004 -0.062500 1 0 0 0 0 0 3 201105
-0.001890 -0.000165 0.120165 -0.285364 0.076301 -0.205686 -0.062500 1 0 0 0 0 0 3 202104
-0.001885 -0.000162 0.120165 -0.205255 0.116052 -0.181014 -0.062500 1 0 0 0 0 0 3 203106
-0.001882 -0.000161 0.120166 -0.163305 0.137511 -0.171306 -0.062500 1 0 0 0 0 0 3 204105
-0.001881 -0.000160 0.120166 -0.142096 0.148408 -0.167815 -0.062500 1 0 0 0 0 0 3 205105
-0.001880 -0.000160 0.120166 -0.131441 0.153870 -0.166605 -0.062500 1 0 0 0 0 0 3 206104
-0.001880 -0.000160 0.120166 -0.126098 0.156611 -0.166176 -0.062500 1 0 0 0 0 0 3 207105
-0.001879 -0.000159 0.120166 -0.123428 0.157979 -0.166029 -0.062500 1 0 0 0 0 0 3 208104
-0.001879 -0.000159 0.120166 -0.122100 0.158669 -0.165981 -0.062500 1 0 0 0 0 0 3 209106
-0.001879 -0.000159 0.120166 -0.121416 0.159000 -0.165962 -0.062500 1 0 0 0 0 0 3 210162
-0.001879 -0.000159 0.120166 -0.121089 0.159183 -0.165946 -0.062500 1 0 0 0 0 0 3 211181
-0.001879 -0.000159 0.120166 -0.120917 0.159264 -0.165954 -0.062500 1 0 0 0 0 0 3 212162
-0.001879 -0.000159 0.120166 -0.120842 0.159306 -0.165953 -0.062500 1 0 0 0 0 0 3 213194
-0.001879 -0.000159 0.120166 -0.120790 0.159329 -0.165945 -0.062500 1 0 0 0 0 0 3 214161
-0.001879 -0.000159 0.120166 -0.120778 0.159339 -0.165957 -0.062500 1 0 0 0 0 0 3 215139
-0.001879 -0.000159 0.120166 -0.120770 0.159349 -0.165952 -0.062500 1 0 0 0 0 0 3 216138
-0.001879 -0.000159 0.120166 -0.120757 0.159347 -0.165958 -0.062500 1 0 0 0 0 0 3 217139
-0.001879 -0.000159 0.120166 -0.120744 0.159343 -0.165945 -0.062500 1 0 0 0 0 0 3 218159
-0.001879 -0.000159 0.120166 -0.120758 0.159357 -0.165944 -0.062500 1 0 0 0 0 0 3 219132
-0.001879 -0.000159 0.120166 -0.120756 0.159347 -0.165957 -0.062500 1 0 0 0 0 0 3 220149
-0.001879 -0.000159 0.120166 -0.120748 0.159355 -0.165951 -0.062500 1 0 0 0 0 0 3 221184
-0.001879 -0.000159 0.120166 -0.120755 0.159347 -0.165958 -0.062500 1 0 0 0 0 0 3 222149
-0.001879 -0.000159 0.120166 -0.120756 0.159346 -0.165939 -0.062500 1 0 0 0 0 0 3 223164
-0.001879 -0.000159 0.120166 -0.120756 0.159346 -0.165956 -0.062500 1 0 0 0 0 0 3 224171
-0.001879 -0.000159 0.120166 -0.120748 0.159354 -0.165951 -0.062500 1 0 0 0 0 0 3 225138
-0.001879 -0.000159 0.120166 -0.120755 0.159347 -0.165958 -0.062500 1 0 0 0 0 0 3 226139
-0.001879 -0.000159 0.120166 -0.120760 0.159358 -0.165945 -0.062500 1 0 0 0 0 0 3 227170
-0.001879 -0.000159 0.120166 -0.120748 0.159356 -0.165950 -0.062500 1 0 0 0 0 0 3 228169
-0.001879 -0.000159 0.120166 -0.120752 0.159336 -0.165951 -0.062500 1 0 0 0 0 0 3 229197
-0.001879 -0.000159 0.120166 -0.120747 0.159353 -0.165951 -0.062500 1 0 0 0 0 0 3 230166
-0.001879 -0.000159 0.120166 -0.120767 0.159349 -0.165951 -0.062500 1 0 0 0 0 0 3 231137
-0.001879 -0.000159 0.120166 -0.120749 0.159355 -0.165951 -0.062500 1 0 0 0 0 0 3 232134
-0.001879 -0.000159 0.120166 -0.120755 0.159347 -0.165958 -0.062500 1 0 0 0 0 0 3 233210
-0.001879 -0.000159 0.120166 -0.120756 0.159346 -0.165939 -0.062500 1 0 0 0 0 0 3 234163
-0.001879 -0.000159 0.120166 -0.120756 0.159346 -0.165956 -0.062500 1 0 0 0 0 0 3 235145
-0.001879 -0.000159 0.120166 -0.120748 0.159354 -0.165951 -0.062500 1 0 0 0 0 0 3 236285
-0.001879 -0.000159 0.120166 -0.120747 0.159356 -0.165951 -0.062500 1 0 0 0 0 0 3 237175
-0.001879 -0.000159 0.120166 -0.120767 0.159350 -0.165951 -0.062500 1 0 0 0 0 0 3 238159
-0.001879 -0.000159 0.120166 -0.120749 0.159355 -0.165951 -0.062500 1 0 0 0 0 0 3 239144
-0.001879 -0.000159 0.120166 -0.120752 0.159335 -0.165951 -0.062500 1 0 0 0 0 0 3 240157
-0.001879 -0.000159 0.120166 -0.120747 0.159353 -0.165951 -0.062500 1 0 0 0 0 0 3 241280
-0.001879 -0.000159 0.120166 -0.120759 0.159358 -0.165944 -0.062500 1 0 0 0 0 0 3 242285
-0.001879 -0.000159 0.120166 -0.120756 0.159347 -0.165957 -0.062500 1 0 0 0 0 0 3 243144
-0.001879 -0.000159 0.120166 -0.120748 0.159355 -0.165951 -0.062500 1 0 0 0 0 0 3 244173
-0.001879 -0.000159 0.120166 -0.120755 0.159347 -0.165958 -0.062500 1 0 0 0 0 0 3 245224
-0.001879 -0.000159 0.120166 -0.120756 0.159346 -0.165939 -0.062500 1 0 0 0 0 0 3 246271
-0.001879 -0.000159 0.120166 -0.120756 0.159346 -0.165956 -0.062500 1 0 0 0 0 0 3 247159
-0.001879 -0.000159 0.120166 -0.120748 0.159355 -0.165951 -0.062500 1 0 0 0 0 0 3 248143
-0.001879 -0.000159 0.120166 -0.120755 0.159347 -0.165958 -0.062500 1 0 0 0 0 0 3 249205
-0.001892 -0.000173 0.120155 0.058235 0.350743 -0.015388 -0.062500 1 0 0 0 0 0 3 250146
-0.001898 -0.000180 0.120151 -0.000805 0.286587 -0.088848 -0.062500 1 0 0 0 0 0 3 251162
-0.001902 -0.000183 0.120150 -0.045798 0.238485 -0.126983 -0.062500 1 0 0 0 0 0 3 252269
-0.001903 -0.000185 0.120150 -0.070055 0.212798 -0.141508 -0.062500 1 0 0 0 0 0 3 253287
-0.001904 -0.000186 0.120150 -0.082437 0.199780 -0.146687 -0.062500 1 0 0 0 0 0 3 254080
-0.001905 -0.000186 0.120149 -0.088668 0.193243 -0.148495 -0.062500 1 0 0 0 0 0 3 255088
-0.001905 -0.000187 0.120149 -0.091801 0.189983 -0.149120 -0.062500 1 0 0 0 0 0 3 256203
-0.001905 -0.000187 0.120149 -0.093377 0.188356 -0.149348 -0.062500 1 0 0 0 0 0 3 257213
-0.001905 -0.000187 0.120149 -0.094158 0.187535 -0.149425 -0.062500 1 0 0 0 0 0 3 258203
-0.001905 -0.000187 0.120149 -0.094557 0.187115 -0.149447 -0.062500 1 0 0 0 0 0 3 259069
-0.001905 -0.000187 0.120149 -0.094756 0.186920 -0.149460 -0.062500 1 0 0 0 0 0 3 260215
-0.001905 -0.000187 0.120149 -0.094859 0.186814 -0.149457 -0.062500 1 0 0 0 0 0 3 261089
-0.001905 -0.000187 0.120149 -0.094897 0.186773 -0.149464 -0.062500 1 0 0 0 0 0 3 262072
-0.001905 -0.000187 0.120149 -0.094936 0.186748 -0.149459 -0.062500 1 0 0 0 0 0 3 263198
-0.001905 -0.000187 0.120149 -0.094944 0.186727 -0.149459 -0.062500 1 0 0 0 0 0 3 264190
-0.001905 -0.000187 0.120149 -0.094952 0.186716 -0.149466 -0.062500 1 0 0 0 0 0 3 265092
-0.001905 -0.000187 0.120149 -0.094953 0.186715 -0.149467 -0.062500 1 0 0 0 0 0 3 266193
-0.001905 -0.000187 0.120149 -0.094945 0.186724 -0.149460 -0.062500 1 0 0 0 0 0 3 267192
-0.001905 -0.000187 0.120149 -0.094952 0.186717 -0.149466 -0.062500 1 0 0 0 0 0 3 268197
-0.001905 -0.000187 0.120149 -0.094952 0.186716 -0.149467 -0.062500 1 0 0 0 0 0 3 269226
-0.001905 -0.000187 0.120149 -0.094965 0.186719 -0.149461 -0.062500 1 0 0 0 0 0 3 270218
-0.001905 -0.000187 0.120149 -0.094951 0.186704 -0.149460 -0.062500 1 0 0 0 0 0 3 271213
-0.001905 -0.000187 0.120149 -0.094952 0.186714 -0.149466 -0.062500 1 0 0 0 0 0 3 272221
-0.001905 -0.000187 0.120149 -0.094944 0.186724 -0.149460 -0.062500 1 0 0 0 0 0 3 273221
-0.001905 -0.000187 0.120149 -0.094963 0.186720 -0.149460 -0.062500 1 0 0 0 0 0 3 274219
-0.001905 -0.000187 0.120149 -0.094954 0.186717 -0.149466 -0.062500 1 0 0 0 0 0 3 275206
-0.001905 -0.000187 0.120149 -0.094953 0.186716 -0.149467 -0.062500 1 0 0 0 0 0 3 276093
-0.001905 -0.000187 0.120149 -0.094961 0.186707 -0.149454 -0.062500 1 0 0 0 0 0 3 277220
-0.001905 -0.000187 0.120149 -0.094954 0.186715 -0.149465 -0.062500 1 0 0 0 0 0 3 278212
-0.001905 -0.000187 0.120149 -0.094953 0.186715 -0.149467 -0.062500 1 0 0 0 0 0 3 279222
-0.001905 -0.000187 0.120149 -0.094944 0.186725 -0.149460 -0.062500 1 0 0 0 0 0 3 280223
-0.001905 -0.000187 0.120149 -0.094951 0.186717 -0.149466 -0.062500 1 0 0 0 0 0 3 281219
-0.001905 -0.000187 0.120149 -0.094961 0.186707 -0.149454 -0.062500 1 0 0 0 0 0 3 282216
-0.001905 -0.000187 0.120149 -0.094953 0.186715 -0.149465 -0.062500 1 0 0 0 0 0 3 283218
-0.001905 -0.000187 0.120149 -0.094952 0.186716 -0.149467 -0.062500 1 0 0 0 0 0 3 284092
-0.001905 -0.000187 0.120149 -0.094965 0.186719 -0.149461 -0.062500 1 0 0 0 0 0 3 285064
-0.001905 -0.000187 0.120149 -0.094954 0.186716 -0.149466 -0.062500 1 0 0 0 0 0 3 286213
-0.001905 -0.000187 0.120149 -0.094945 0.186725 -0.149460 -0.062500 1 0 0 0 0 0 3 287217
-0.001905 -0.000187 0.120149 -0.094948 0.186705 -0.149459 -0.062500 1 0 0 0 0 0 3 288092
-0.001905 -0.000187 0.120149 -0.094964 0.186718 -0.149460 -0.062500 1 0 0 0 0 0 3 289218
-0.001905 -0.000187 0.120149 -0.094954 0.186716 -0.149466 -0.062500 1 0 0 0 0 0 3 290218
-0.001905 -0.000187 0.120149 -0.094953 0.186716 -0.149467 -0.062500 1 0 0 0 0 0 3 291216
-0.001905 -0.000187 0.120149 -0.094953 0.186716 -0.149467 -0.062500 1 0 0 0 0 0 3 292217
-0.001905 -0.000187 0.120149 -0.094961 0.186707 -0.149454 -0.062500 1 0 0 0 0 0 3 293221
-0.001905 -0.000187 0.120149 -0.094954 0.186714 -0.149466 -0.062500 1 0 0 0 0 0 3 294189
-0.001905 -0.000187 0.120149 -0.094945 0.186724 -0.149460 -0.062500 1 0 0 0 0 0 3 295221
-0.001905 -0.000187 0.120149 -0.094951 0.186717 -0.149466 -0.062500 1 0 0 0 0 0 3 296220
-0.001905 -0.000187 0.120149 -0.094964 0.186719 -0.149461 -0.062500 1 0 0 0 0 0 3 297220
-0.001905 -0.000187 0.120149 -0.094954 0.186716 -0.149466 -0.062500 1 0 0 0 0 0 3 298217
-0.001910 -0.000169 0.120139 -0.020521 -0.067899 -0.002384 -0.062500 1 0 0 0 0 0 3 299218
-0.001932 -0.000155 0.120145 0.219327 -0.044242 -0.213760 -0.062500 1 0 0 0 0 0 3 300218
-0.001943 -0.000148 0.120147 0.111102 0.040433 -0.182786 -0.062500 1 0 0 0 0 0 3 301214
-0.001948 -0.000145 0.120148 0.034524 0.090117 -0.161624 -0.062500 1 0 0 0 0 0 3 302090
-0.001951 -0.000143 0.120148 -0.005881 0.115716 -0.153254 -0.062500 1 0 0 0 0 0 3 303215
-0.001952 -0.000142 0.120149 -0.026261 0.128585 -0.150237 -0.062500 1 0 0 0 0 0 3 304217
-0.001953 -0.000142 0.120149 -0.036449 0.135040 -0.149199 -0.062500 1 0 0 0 0 0 3 305092
-0.001953 -0.000142 0.120149 -0.041539 0.138264 -0.148824 -0.062500 1 0 0 0 0 0 3 306197
-0.001953 -0.000142 0.120149 -0.044080 0.139870 -0.148694 -0.062500 1 0 0 0 0 0 3 307092
-0.001953 -0.000142 0.120149 -0.045352 0.140678 -0.148658 -0.062500 1 0 0 0 0 0 3 308220
-0.001953 -0.000142 0.120149 -0.045986 0.141092 -0.148642 -0.062500 1 0 0 0 0 0 3 309218
-0.001953 -0.000142 0.120149 -0.046305 0.141291 -0.148634 -0.062500 1 0 0 0 0 0 3 310217
-0.001953 -0.000141 0.120149 -0.046459 0.141388 -0.148623 -0.062500 1 0 0 0 0 0 3 311218
-0.001953 -0.000141 0.120149 -0.046537 0.141442 -0.148630 -0.062500 1 0 0 0 0 0 3 312217
-0.001959 -0.000123 0.120138 0.027770 -0.112997 -0.001352 -0.062500 1 0 0 0 0 0 3 313210
-0.001961 -0.000114 0.120134 0.003872 -0.027385 -0.073214 -0.062500 1 0 0 0 0 0 3 314205
-0.001963 -0.000110 0.120133 -0.014825 0.036601 -0.110515 -0.062500 1 0 0 0 0 0 3 315211
-0.001964 -0.000107 0.120133 -0.025068 0.070662 -0.124723 -0.062500 1 0 0 0 0 0 3 316201
-0.001964 -0.000106 0.120133 -0.030341 0.087912 -0.129789 -0.062500 1 0 0 0 0 0 3 317211
-0.001964 -0.000106 0.120133 -0.033033 0.096538 -0.131549 -0.062500 1 0 0 0 0 0 3 318201
-0.001964 -0.000105 0.120133 -0.034381 0.100865 -0.132173 -0.062500 1 0 0 0 0 0 3 319211
-0.001964 -0.000105 0.120133 -0.035079 0.103008 -0.132383 -0.062500 1 0 0 0 0 0 3 320201
-0.001964 -0.000105 0.120133 -0.035413 0.104095 -0.132466 -0.062500 1 0 0 0 0 0 3 321211
-0.001964 -0.000105 0.120133 -0.035591 0.104643 -0.132489 -0.062500 1 0 0 0 0 0 3 322202
-0.001964 -0.000105 0.120133 -0.035681 0.104896 -0.132493 -0.062500 1 0 0 0 0 0 3 323210
-0.001970 -0.000087 0.120122 0.038587 -0.149282 0.014895 -0.062500 1 0 0 0 0 0 3 324201
-0.001972 -0.000078 0.120118 0.014696 -0.063671 -0.057020 -0.062500 1 0 0 0 0 0 3 325212
-0.001974 -0.000073 0.120117 -0.003971 0.000289 -0.094355 -0.062500 1 0 0 0 0 0 3 326202
-0.001974 -0.000071 0.120117 -0.014213 0.034356 -0.108575 -0.062500 1 0 0 0 0 0 3 327219
-0.001975 -0.000070 0.120116 -0.019497 0.051603 -0.113644 -0.062500 1 0 0 0 0 0 3 328226
-0.001975 -0.000069 0.120116 -0.022172 0.060244 -0.115413 -0.062500 1 0 0 0 0 0 3 329221
-0.001956 -0.000074 0.120106 -0.287494 0.126698 0.023293 -0.062500 1 0 0 0 0 0 3 330206
-0.001947 -0.000076 0.120103 -0.198470 0.108067 -0.044898 -0.062500 1 0 0 0 0 0 3 331209
-0.001942 -0.000077 0.120102 -0.132440 0.093529 -0.080252 -0.062500 1 0 0 0 0 0 3 332221
-0.001940 -0.000077 0.120101 -0.097502 0.085714 -0.093732 -0.062500 1 0 0 0 0 0 3 333221
-0.001939 -0.000078 0.120101 -0.079906 0.081758 -0.098533 -0.062500 1 0 0 0 0 0 3 334216
-0.001938 -0.000078 0.120101 -0.071130 0.079758 -0.100203 -0.062500 1 0 0 0 0 0 3 335207
-0.001938 -0.000078 0.120101 -0.066748 0.078772 -0.100794 -0.062500 1 0 0 0 0 0 3 336218
-0.001938 -0.000078 0.120101 -0.064558 0.078274 -0.100987 -0.062500 1 0 0 0 0 0 3 337219
-0.001938 -0.000078 0.120101 -0.063477 0.078018 -0.101058 -0.062500 1 0 0 0 0 0 3 338217
-0.001938 -0.000078 0.120101 -0.062920 0.077884 -0.101092 -0.062500 1 0 0 0 0 0 3 339216
-0.001938 -0.000078 0.120101 -0.062644 0.077828 -0.101095 -0.062500 1 0 0 0 0 0 3 340216
-0.001938 -0.000078 0.120101 -0.062525 0.077812 -0.101099 -0.062500 1 0 0 0 0 0 3 341217
-0.001938 -0.000078 0.120101 -0.062457 0.077786 -0.101105 -0.062500 1 0 0 0 0 0 3 342217
-0.001938 -0.000078 0.120101 -0.062419 0.077776 -0.101105 -0.062500 1 0 0 0 0 0 3 343219
-0.001938 -0.000078 0.120101 -0.062393 0.077769 -0.101098 -0.062500 1 0 0 0 0 0 3 344191
-0.001938 -0.000078 0.120101 -0.062391 0.077768 -0.101097 -0.062500 1 0 0 0 0 0 3 345221
-0.001938 -0.000078 0.120101 -0.062379 0.077765 -0.101103 -0.062500 1 0 0 0 0 0 3 346215
-0.001938 -0.000078 0.120101 -0.062378 0.077765 -0.101104 -0.062500 1 0 0 0 0 0 3 347215
-0.001938 -0.000078 0.120101 -0.062377 0.077765 -0.101104 -0.062500 1 0 0 0 0 0 3 348217
-0.001938 -0.000078 0.120101 -0.062389 0.077767 -0.101097 -0.062500 1 0 0 0 0 0 3 349218
-0.001938 -0.000078 0.120101 -0.062379 0.077765 -0.101103 -0.062500 1 0 0 0 0 0 3 350216
-0.001938 -0.000078 0.120101 -0.062369 0.077773 -0.101097 -0.062500 1 0 0 0 0 0 3 351216
-0.001938 -0.000078 0.120101 -0.062380 0.077777 -0.101110 -0.062500 1 0 0 0 0 0 3 352215
-0.001938 -0.000078 0.120101 -0.062390 0.077769 -0.101098 -0.062500 1 0 0 0 0 0 3 353218
-0.001938 -0.000078 0.120101 -0.062379 0.077766 -0.101103 -0.062500 1 0 0 0 0 0 3 354217
-0.001938 -0.000078 0.120101 -0.062378 0.077765 -0.101104 -0.062500 1 0 0 0 0 0 3 355216
-0.001938 -0.000078 0.120101 -0.062390 0.077768 -0.101097 -0.062500 1 0 0 0 0 0 3 356216
-0.001938 -0.000078 0.120101 -0.062379 0.077765 -0.101103 -0.062500 1 0 0 0 0 0 3 357216
-0.001938 -0.000078 0.120101 -0.062370 0.077774 -0.101097 -0.062500 1 0 0 0 0 0 3 358217
-0.001938 -0.000078 0.120101 -0.062376 0.077766 -0.101103 -0.062500 1 0 0 0 0 0 3 359218
-0.001938 -0.000078 0.120101 -0.062389 0.077768 -0.101097 -0.062500 1 0 0 0 0 0 3 360214
-0.001938 -0.000078 0.120101 -0.062379 0.077765 -0.101103 -0.062500 1 0 0 0 0 0 3 361217
-0.001938 -0.000078 0.120101 -0.062381 0.077777 -0.101110 -0.062500 1 0 0 0 0 0 3 362210
-0.001938 -0.000078 0.120101 -0.062378 0.077766 -0.101105 -0.062500 1 0 0 0 0 0 3 363212
-0.001938 -0.000078 0.120101 -0.062381 0.077777 -0.101091 -0.062500 1 0 0 0 0 0 3 364186
-0.001938 -0.000078 0.120101 -0.062378 0.077767 -0.101102 -0.062500 1 0 0 0 0 0 3 365217
-0.001938 -0.000078 0.120101 -0.062377 0.077766 -0.101103 -0.062500 1 0 0 0 0 0 3 366204
-0.001938 -0.000078 0.120101 -0.062377 0.077765 -0.101104 -0.062500 1 0 0 0 0 0 3 367213
-0.001938 -0.000078 0.120101 -0.062389 0.077768 -0.101097 -0.062500 1 0 0 0 0 0 3 368212
-0.001938 -0.000078 0.120101 -0.062379 0.077765 -0.101103 -0.062500 1 0 0 0 0 0 3 369223
-0.001938 -0.000078 0.120101 -0.062378 0.077765 -0.101104 -0.062500 1 0 0 0 0 0 3 370215
-0.001938 -0.000078 0.120101 -0.062377 0.077765 -0.101104 -0.062500 1 0 0 0 0 0 3 371214
-0.001938 -0.000078 0.120101 -0.062381 0.077776 -0.101090 -0.062500 1 0 0 0 0 0 3 372216
-0.001938 -0.000078 0.120101 -0.062381 0.077778 -0.101109 -0.062500 1 0 0 0 0 0 3 373217
-0.001938 -0.000078 0.120101 -0.062378 0.077767 -0.101104 -0.062500 1 0 0 0 0 0 3 374214
-0.001938 -0.000078 0.120101 -0.062377 0.077765 -0.101104 -0.062500 1 0 0 0 0 0 3 375214
-0.001938 -0.000078 0.120101 -0.062390 0.077768 -0.101098 -0.062500 1 0 0 0 0 0 3 376215
-0.001938 -0.000078 0.120101 -0.062379 0.077765 -0.101103 -0.062500 1 0 0 0 0 0 3 377216
-0.001938 -0.000078 0.120101 -0.062378 0.077765 -0.101104 -0.062500 1 0 0 0 0 0 3 378208
-0.001938 -0.000078 0.120101 -0.062382 0.077777 -0.101090 -0.062500 1 0 0 0 0 0 3 379210
-0.001938 -0.000078 0.120101 -0.062378 0.077766 -0.101102 -0.062500 1 0 0 0 0 0 3 380200
-0.001938 -0.000078 0.120101 -0.062378 0.077765 -0.101103 -0.062500 1 0 0 0 0 0 3 381210
-0.001938 -0.000078 0.120101 -0.062377 0.077765 -0.101103 -0.062500 1 0 0 0 0 0 3 382200
-0.001950 -0.000091 0.120090 0.116476 0.269136 0.049394 -0.062500 1 0 0 0 0 0 3 383208
-0.001957 -0.000098 0.120087 0.057503 0.204959 -0.024048 -0.062500 1 0 0 0 0 0 3 384199
-0.001960 -0.000102 0.120085 0.012549 0.156848 -0.062162 -0.062500 1 0 0 0 0 0 3 385209
-0.001962 -0.000103 0.120085 -0.011687 0.131186 -0.076678 -0.062500 1 0 0 0 0 0 3 386199
-0.001963 -0.000104 0.120085 -0.024061 0.118177 -0.081853 -0.062500 1 0 0 0 0 0 3 387208
-0.001963 -0.000105 0.120085 -0.030301 0.111646 -0.083652 -0.062500 1 0 0 0 0 0 3 388198
-0.001963 -0.000105 0.120085 -0.033446 0.108392 -0.084290 -0.062500 1 0 0 0 0 0 3 389211
-0.001963 -0.000105 0.120085 -0.035020 0.106754 -0.084512 -0.062500 1 0 0 0 0 0 3 390208
-0.001963 -0.000105 0.120085 -0.035805 0.105945 -0.084575 -0.062500 1 0 0 0 0 0 3 391221
-0.001963 -0.000105 0.120085 -0.036196 0.105535 -0.084608 -0.062500 1 0 0 0 0 0 3 392205
-0.001963 -0.000105 0.120085 -0.036391 0.105330 -0.084616 -0.062500 1 0 0 0 0 0 3 393214
-0.001958 -0.000123 0.120095 -0.110769 0.359433 -0.232019 -0.062500 1 0 0 0 0 0 3 394208
-0.001955 -0.000132 0.120099 -0.086994 0.273985 -0.159992 -0.062500 1 0 0 0 0 0 3 395207
-0.001954 -0.000137 0.120100 -0.068353 0.210029 -0.122688 -0.062500 1 0 0 0 0 0 3 396212
-0.001953 -0.000139 0.120101 -0.058130 0.175952 -0.108509 -0.062500 1 0 0 0 0 0 3 397216
-0.001953 -0.000140 0.120101 -0.052859 0.158703 -0.103449 -0.062500 1 0 0 0 0 0 3 398214
-0.001953 -0.000141 0.120101 -0.050172 0.150058 -0.101693 -0.062500 1 0 0 0 0 0 3 399198
-0.001953 -0.000141 0.120101 -0.048807 0.145747 -0.101076 -0.062500 1 0 0 0 0 0 3 400212
-0.001953 -0.000141 0.120101 -0.048136 0.143592 -0.100855 -0.062500 1 0 0 0 0 0 3 401218
-0.001953 -0.000141 0.120101 -0.047784 0.142510 -0.100791 -0.062500 1 0 0 0 0 0 3 402215
-0.001953 -0.000141 0.120101 -0.047624 0.141957 -0.100771 -0.062500 1 0 0 0 0 0 3 403215
-0.001953 -0.000141 0.120101 -0.047522 0.141689 -0.100747 -0.062500 1 0 0 0 0 0 3 404215
-0.001953 -0.000141 0.120101 -0.047492 0.141562 -0.100751 -0.062500 1 0 0 0 0 0 3 405216
-0.001953 -0.000141 0.120101 -0.047469 0.141486 -0.100751 -0.062500 1 0 0 0 0 0 3 406184
-0.001953 -0.000141 0.120101 -0.047449 0.141455 -0.100744 -0.062500 1 0 0 0 0 0 3 407184
-0.001953 -0.000141 0.120101 -0.047456 0.141445 -0.100750 -0.062500 1 0 0 0 0 0 3 408222
-0.001953 -0.000141 0.120101 -0.047454 0.141434 -0.100744 -0.062500 1 0 0 0 0 0 3 409213
-0.001953 -0.000141 0.120101 -0.047442 0.141430 -0.100750 -0.062500 1 0 0 0 0 0 3 410210
-0.001953 -0.000141 0.120101 -0.047440 0.141430 -0.100751 -0.062500 1 0 0 0 0 0 3 411214
-0.001953 -0.000141 0.120101 -0.047445 0.141410 -0.100751 -0.062500 1 0 0 0 0 0 3 412216
-0.001953 -0.000141 0.120101 -0.047453 0.141430 -0.100744 -0.062500 1 0 0 0 0 0 3 413216
-0.001953 -0.000141 0.120101 -0.047442 0.141430 -0.100750 -0.062500 1 0 0 0 0 0 3 414214
-0.001953 -0.000141 0.120101 -0.047437 0.141419 -0.100744 -0.062500 1 0 0 0 0 0 3 415214
-0.001953 -0.000141 0.120101 -0.047448 0.141420 -0.100757 -0.062500 1 0 0 0 0 0 3 416213
-0.001953 -0.000141 0.120101 -0.047453 0.141432 -0.100745 -0.062500 1 0 0 0 0 0 3 417214
-0.001953 -0.000141 0.120101 -0.047438 0.141419 -0.100743 -0.062500 1 0 0 0 0 0 3 418213
-0.001953 -0.000141 0.120101 -0.047448 0.141420 -0.100757 -0.062500 1 0 0 0 0 0 3 419214
-0.001953 -0.000141 0.120101 -0.047441 0.141429 -0.100752 -0.062500 1 0 0 0 0 0 3 420211
-0.001953 -0.000141 0.120101 -0.047449 0.141421 -0.100738 -0.062500 1 0 0 0 0 0 3 421216
-0.001953 -0.000141 0.120101 -0.047449 0.141420 -0.100756 -0.062500 1 0 0 0 0 0 3 422215
-0.001953 -0.000141 0.120101 -0.047441 0.141429 -0.100752 -0.062500 1 0 0 0 0 0 3 423213
-0.001953 -0.000141 0.120101 -0.047449 0.141421 -0.100738 -0.062500 1 0 0 0 0 0 3 424213
-0.001953 -0.000141 0.120101 -0.047441 0.141429 -0.100749 -0.062500 1 0 0 0 0 0 3 425215
-0.001953 -0.000141 0.120101 -0.047449 0.141421 -0.100757 -0.062500 1 0 0 0 0 0 3 426213
-0.001953 -0.000141 0.120101 -0.047438 0.141417 -0.100745 -0.062500 1 0 0 0 0 0 3 427213
-0.001953 -0.000141 0.120101 -0.047440 0.141428 -0.100750 -0.062500 1 0 0 0 0 0 3 428215
-0.001953 -0.000141 0.120101 -0.047452 0.141433 -0.100744 -0.062500 1 0 0 0 0 0 3 429221
-0.001953 -0.000141 0.120101 -0.047446 0.141410 -0.100750 -0.062500 1 0 0 0 0 0 3 430217
-0.001953 -0.000141 0.120101 -0.047441 0.141428 -0.100751 -0.062500 1 0 0 0 0 0 3 431202
-0.001953 -0.000141 0.120101 -0.047452 0.141433 -0.100744 -0.062500 1 0 0 0 0 0 3 432208
-0.001953 -0.000141 0.120101 -0.047446 0.141410 -0.100750 -0.062500 1 0 0 0 0 0 3 433216
-0.001953 -0.000141 0.120101 -0.047441 0.141428 -0.100751 -0.062500 1 0 0 0 0 0 3 434214
-0.001953 -0.000141 0.120101 -0.047440 0.141430 -0.100751 -0.062500 1 0 0 0 0 0 3 435214
-0.001953 -0.000141 0.120101 -0.047449 0.141421 -0.100738 -0.062500 1 0 0 0 0 0 3 436214
-0.001953 -0.000141 0.120101 -0.047449 0.141420 -0.100756 -0.062500 1 0 0 0 0 0 3 437214
-0.001953 -0.000141 0.120101 -0.047441 0.141429 -0.100751 -0.062500 1 0 0 0 0 0 3 438214
-0.001953 -0.000141 0.120101 -0.047437 0.141418 -0.100744 -0.062500 1 0 0 0 0 0 3 439214
-0.001953 -0.000141 0.120101 -0.047460 0.141423 -0.100751 -0.062500 1 0 0 0 0 0 3 440205
-0.001953 -0.000141 0.120101 -0.047443 0.141429 -0.100751 -0.062500 1 0 0 0 0 0 3 441216
-0.001953 -0.000141 0.120101 -0.047437 0.141418 -0.100744 -0.062500 1 0 0 0 0 0 3 442217
-0.001958 -0.000123 0.120090 0.026874 -0.112927 0.046521 -0.062500 1 0 0 0 0 0 3 443199
-0.001961 -0.000114 0.120087 0.002986 -0.027371 -0.025345 -0.062500 1 0 0 0 0 0 3 444207
-0.001962 -0.000110 0.120085 -0.015669 0.036578 -0.062648 -0.062500 1 0 0 0 0 0 3 445215
-0.001963 -0.000107 0.120085 -0.025907 0.070636 -0.076844 -0.062500 1 0 0 0 0 0 3 446198
-0.001963 -0.000106 0.120085 -0.031175 0.087869 -0.081902 -0.062500 1 0 0 0 0 0 3 447208
-0.001963 -0.000106 0.120085 -0.033864 0.096490 -0.083681 -0.062500 1 0 0 0 0 0 3 448198
-0.001963 -0.000105 0.120085 -0.035221 0.100806 -0.084295 -0.062500 1 0 0 0 0 0 3 449206
-0.001963 -0.000105 0.120085 -0.035902 0.102965 -0.084509 -0.062500 1 0 0 0 0 0 3 450198
-0.001963 -0.000105 0.120085 -0.036243 0.104044 -0.084580 -0.062500 1 0 0 0 0 0 3 451207
-0.001963 -0.000105 0.120085 -0.036430 0.104582 -0.084608 -0.062500 1 0 0 0 0 0 3 452197
-0.001963 -0.000105 0.120085 -0.036504 0.104851 -0.084619 -0.062500 1 0 0 0 0 0 3 453206
-0.001963 -0.000105 0.120085 -0.036555 0.104984 -0.084621 -0.062500 1 0 0 0 0 0 3 454198
-0.001963 -0.000105 0.120085 -0.036579 0.105061 -0.084621 -0.062500 1 0 0 0 0 0 3 455210
-0.001963 -0.000105 0.120085 -0.036576 0.105086 -0.084621 -0.062500 1 0 0 0 0 0 3 456205
-0.001963 -0.000105 0.120085 -0.036591 0.105101 -0.084621 -0.062500 1 0 0 0 0 0 3 457224
-0.001963 -0.000105 0.120085 -0.036587 0.105122 -0.084621 -0.062500 1 0 0 0 0 0 3 458223
-0.001963 -0.000105 0.120085 -0.036586 0.105124 -0.084621 -0.062500 1 0 0 0 0 0 3 459201
-0.001963 -0.000105 0.120085 -0.036594 0.105115 -0.084628 -0.062500 1 0 0 0 0 0 3 460217
-0.001969 -0.000087 0.120074 0.037681 -0.149097 0.062778 -0.062500 1 0 0 0 0 0 3 461202
-0.001971 -0.000078 0.120070 0.013834 -0.063591 -0.009150 -0.062500 1 0 0 0 0 0 3 462219
-0.001973 -0.000073 0.120069 -0.004826 0.000318 -0.046490 -0.062500 1 0 0 0 0 0 3 463210
-0.001974 -0.000071 0.120069 -0.015060 0.034359 -0.060704 -0.062500 1 0 0 0 0 0 3 464218
-0.001974 -0.000070 0.120069 -0.020335 0.051576 -0.065758 -0.062500 1 0 0 0 0 0 3 465213
-0.001974 -0.000069 0.120069 -0.023020 0.060213 -0.067540 -0.062500 1 0 0 0 0 0 3 466213
-0.001974 -0.000069 0.120068 -0.024372 0.064518 -0.068150 -0.062500 1 0 0 0 0 0 3 467213
-0.001974 -0.000069 0.120068 -0.025056 0.066687 -0.068372 -0.062500 1 0 0 0 0 0 3 468213
-0.001974 -0.000069 0.120068 -0.025406 0.067758 -0.068450 -0.062500 1 0 0 0 0 0 3 469215
-0.001974 -0.000069 0.120068 -0.025562 0.068298 -0.068466 -0.062500 1 0 0 0 0 0 3 470213
-0.001974 -0.000069 0.120068 -0.025664 0.068564 -0.068469 -0.062500 1 0 0 0 0 0 3 471212
-0.001974 -0.000069 0.120068 -0.025697 0.068703 -0.068490 -0.062500 1 0 0 0 0 0 3 472206
-0.001980 -0.000051 0.120058 0.048493 -0.185312 0.079050 -0.062500 1 0 0 0 0 0 3 473188
-0.001982 -0.000042 0.120054 0.024659 -0.099848 0.007051 -0.062500 1 0 0 0 0 0 3 474217
-0.001984 -0.000037 0.120053 0.006015 -0.035954 -0.030325 -0.062500 1 0 0 0 0 0 3 475212
-0.001984 -0.000035 0.120053 -0.004208 -0.001908 -0.044537 -0.062500 1 0 0 0 0 0 3 476212
-0.001985 -0.000034 0.120052 -0.009491 0.015306 -0.049613 -0.062500 1 0 0 0 0 0 3 477214
-0.001985 -0.000033 0.120052 -0.012176 0.023940 -0.051382 -0.062500 1 0 0 0 0 0 3 478212
-0.001985 -0.000033 0.120052 -0.013532 0.028256 -0.051998 -0.062500 1 0 0 0 0 0 3 479213
-0.001985 -0.000033 0.120052 -0.014212 0.030413 -0.052215 -0.062500 1 0 0 0 0 0 3 480206
-0.001985 -0.000033 0.120052 -0.014562 0.031483 -0.052293 -0.062500 1 0 0 0 0 0 3 481209
-0.001985 -0.000033 0.120052 -0.014721 0.032034 -0.052316 -0.062500 1 0 0 0 0 0 3 482211
-0.001985 -0.000033 0.120052 -0.014811 0.032299 -0.052327 -0.062500 1 0 0 0 0 0 3 483211
-0.001985 -0.000033 0.120052 -0.014864 0.032431 -0.052329 -0.062500 1 0 0 0 0 0 3 484211
-0.001985 -0.000033 0.120052 -0.014873 0.032493 -0.052329 -0.062500 1 0 0 0 0 0 3 485212
-0.001985 -0.000033 0.120052 -0.014895 0.032534 -0.052323 -0.062500 1 0 0 0 0 0 3 486212
-0.001985 -0.000033 0.120052 -0.014901 0.032548 -0.052329 -0.062500 1 0 0 0 0 0 3 487211
-0.001985 -0.000033 0.120052 -0.014896 0.032569 -0.052329 -0.062500 1 0 0 0 0 0 3 488211
-0.001985 -0.000033 0.120052 -0.014896 0.032571 -0.052329 -0.062500 1 0 0 0 0 0 3 489214
-0.001985 -0.000033 0.120052 -0.014900 0.032550 -0.052329 -0.062500 1 0 0 0 0 0 3 490213
-0.001985 -0.000033 0.120052 -0.014896 0.032568 -0.052329 -0.062500 1 0 0 0 0 0 3 491210
-0.001985 -0.000033 0.120052 -0.014895 0.032570 -0.052329 -0.062500 1 0 0 0 0 0 3 492212
-0.001985 -0.000033 0.120052 -0.014903 0.032561 -0.052336 -0.062500 1 0 0 0 0 0 3 493213
-0.001985 -0.000033 0.120052 -0.014908 0.032572 -0.052324 -0.062500 1 0 0 0 0 0 3 494210
-0.001985 -0.000033 0.120052 -0.014896 0.032570 -0.052329 -0.062500 1 0 0 0 0 0 3 495193
-0.001998 -0.000046 0.120042 0.163830 0.223897 0.098169 -0.062500 1 0 0 0 0 0 3 496200
-0.002004 -0.000053 0.120038 0.104922 0.159699 0.024720 -0.062500 1 0 0 0 0 0 3 497208
-0.002008 -0.000056 0.120037 0.060012 0.111605 -0.013408 -0.062500 1 0 0 0 0 0 3 498210
-0.002009 -0.000058 0.120036 0.035783 0.085943 -0.027914 -0.062500 1 0 0 0 0 0 3 499210
-0.002010 -0.000059 0.120036 0.023401 0.072940 -0.033081 -0.062500 1 0 0 0 0 0 3 500212
-0.002010 -0.000059 0.120036 0.017158 0.066424 -0.034887 -0.062500 1 0 0 0 0 0 3 501213
-0.002011 -0.000060 0.120036 0.014025 0.063169 -0.035511 -0.062500 1 0 0 0 0 0 3 502212
-0.002011 -0.000060 0.120036 0.012450 0.061544 -0.035738 -0.062500 1 0 0 0 0 0 3 503210
-0.002011 -0.000060 0.120036 0.011669 0.060725 -0.035815 -0.062500 1 0 0 0 0 0 3 504215
-0.002011 -0.000060 0.120036 0.011276 0.060326 -0.035837 -0.062500 1 0 0 0 0 0 3 505182
-0.002011 -0.000060 0.120036 0.011072 0.060113 -0.035850 -0.062500 1 0 0 0 0 0 3 506209
-0.002011 -0.000060 0.120036 0.010969 0.060005 -0.035847 -0.062500 1 0 0 0 0 0 3 507199
-0.002011 -0.000060 0.120036 0.010930 0.059964 -0.035855 -0.062500 1 0 0 0 0 0 3 508195
-0.002011 -0.000060 0.120036 0.010892 0.059939 -0.035850 -0.062500 1 0 0 0 0 0 3 509207
-0.002011 -0.000060 0.120036 0.010884 0.059918 -0.035849 -0.062500 1 0 0 0 0 0 3 510197
-0.002024 -0.000074 0.120025 0.189508 0.251138 0.114775 -0.062500 1 0 0 0 0 0 3 511205
-0.002030 -0.000080 0.120021 0.130651 0.186993 0.041251 -0.062500 1 0 0 0 0 0 3 512205
-0.002033 -0.000084 0.120020 0.085758 0.138917 0.003099 -0.062500 1 0 0 0 0 0 3 513196
-0.002035 -0.000086 0.120020 0.061549 0.113276 -0.011417 -0.062500 1 0 0 0 0 0 3 514204
-0.002036 -0.000086 0.120019 0.049165 0.100271 -0.016579 -0.062500 1 0 0 0 0 0 3 515196
-0.002036 -0.000087 0.120019 0.042921 0.093768 -0.018395 -0.062500 1 0 0 0 0 0 3 516204
-0.002036 -0.000087 0.120019 0.039796 0.090493 -0.019029 -0.062500 1 0 0 0 0 0 3 517198
-0.002049 -0.000101 0.120009 0.216743 0.279997 0.131503 -0.062500 1 0 0 0 0 0 3 518204
-0.002056 -0.000108 0.120005 0.157153 0.215084 0.057848 -0.062500 1 0 0 0 0 0 3 519196
-0.002059 -0.000111 0.120004 0.111885 0.166629 0.019634 -0.062500 1 0 0 0 0 0 3 520219
-0.002061 -0.000113 0.120003 0.087487 0.140774 0.005093 -0.062500 1 0 0 0 0 0 3 521205
-0.002062 -0.000114 0.120003 0.075016 0.127706 -0.000076 -0.062500 1 0 0 0 0 0 3 522219
-0.002062 -0.000114 0.120003 0.068735 0.121138 -0.001897 -0.062500 1 0 0 0 0 0 3 523195
-0.002062 -0.000114 0.120003 0.065569 0.117848 -0.002514 -0.062500 1 0 0 0 0 0 3 524209
-0.002075 -0.000128 0.119992 0.242411 0.307215 0.148131 -0.062500 1 0 0 0 0 0 3 525209
-0.002082 -0.000135 0.119988 0.182861 0.242355 0.074405 -0.062500 1 0 0 0 0 0 3 526184
-0.002085 -0.000138 0.119987 0.137619 0.193927 0.036174 -0.062500 1 0 0 0 0 0 3 527213
-0.002086 -0.000140 0.119987 0.113221 0.168088 0.021623 -0.062500 1 0 0 0 0 0 3 528198
-0.002087 -0.000141 0.119986 0.100761 0.155004 0.016440 -0.062500 1 0 0 0 0 0 3 529220
-0.002088 -0.000141 0.119986 0.094472 0.148438 0.014620 -0.062500 1 0 0 0 0 0 3 530213
-0.002088 -0.000142 0.119986 0.091302 0.145160 0.013994 -0.062500 1 0 0 0 0 0 3 531210
-0.002101 -0.000155 0.119976 0.268054 0.334423 0.164775 -0.062500 1 0 0 0 0 0 3 532211
-0.002107 -0.000162 0.119972 0.208547 0.269606 0.090988 -0.062500 1 0 0 0 0 0 3 533213
-0.002111 -0.000166 0.119971 0.163344 0.221202 0.052716 -0.062500 1 0 0 0 0 0 3 534210
-0.002112 -0.000167 0.119970 0.138947 0.195378 0.038152 -0.062500 1 0 0 0 0 0 3 535181
-0.002113 -0.000168 0.119970 0.126480 0.182302 0.032967 -0.062500 1 0 0 0 0 0 3 536181
-0.002113 -0.000169 0.119970 0.120203 0.175736 0.031156 -0.062500 1 0 0 0 0 0 3 537220
-0.002114 -0.000169 0.119970 0.117035 0.172460 0.030529 -0.062500 1 0 0 0 0 0 3 538209
-0.002114 -0.000169 0.119970 0.115459 0.170804 0.030305 -0.062500 1 0 0 0 0 0 3 539215
-0.002114 -0.000169 0.119970 0.114667 0.169985 0.030233 -0.062500 1 0 0 0 0 0 3 540212
-0.002127 -0.000183 0.119959 0.292485 0.360384 0.181326 -0.062500 1 0 0 0 0 0 3 541212
-0.002133 -0.000190 0.119955 0.233632 0.296241 0.107533 -0.062500 1 0 0 0 0 0 3 542181
-0.002136 -0.000193 0.119954 0.188744 0.248170 0.069265 -0.062500 1 0 0 0 0 0 3 543180
-0.002138 -0.000195 0.119954 0.164508 0.222515 0.054697 -0.062500 1 0 0 0 0 0 3 544209
-0.002139 -0.000196 0.119953 0.152127 0.209499 0.049512 -0.062500 1 0 0 0 0 0 3 545180
-0.002139 -0.000196 0.119953 0.145887 0.202984 0.047698 -0.062500 1 0 0 0 0 0 3 546206
-0.002139 -0.000196 0.119953 0.142743 0.199718 0.047069 -0.062500 1 0 0 0 0 0 3 547203
-0.002139 -0.000196 0.119953 0.141173 0.198082 0.046844 -0.062500 1 0 0 0 0 0 3 548209
-0.002140 -0.000196 0.119953 0.140382 0.197265 0.046771 -0.062500 1 0 0 0 0 0 3 549181
-0.002140 -0.000196 0.119953 0.139988 0.196867 0.046748 -0.062500 1 0 0 0 0 0 3 550203
-0.002140 -0.000196 0.119953 0.139785 0.196655 0.046735 -0.062500 1 0 0 0 0 0 3 551180
-0.002140 -0.000196 0.119953 0.139682 0.196547 0.046737 -0.062500 1 0 0 0 0 0 3 552210
-0.002140 -0.000196 0.119953 0.139631 0.196509 0.046737 -0.062500 1 0 0 0 0 0 3 553213
-0.002140 -0.000196 0.119953 0.139615 0.196479 0.046730 -0.062500 1 0 0 0 0 0 3 554208
-0.002140 -0.000196 0.119953 0.139598 0.196460 0.046735 -0.062500 1 0 0 0 0 0 3 555210
-0.002152 -0.000210 0.119942 0.317708 0.387151 0.197976 -0.062500 1 0 0 0 0 0 3 556181
-0.002159 -0.000217 0.119939 0.259109 0.323273 0.124142 -0.062500 1 0 0 0 0 0 3 557181
-0.002162 -0.000220 0.119937 0.214343 0.275328 0.085830 -0.062500 1 0 0 0 0 0 3 558208
-0.002164 -0.000222 0.119937 0.190165 0.249734 0.071257 -0.062500 1 0 0 0 0 0 3 559179
-0.002164 -0.000223 0.119937 0.177805 0.236756 0.066071 -0.062500 1 0 0 0 0 0 3 560204
-0.002165 -0.000223 0.119937 0.171580 0.230243 0.064248 -0.062500 1 0 0 0 0 0 3 561199
-0.002165 -0.000224 0.119937 0.168445 0.226986 0.063622 -0.062500 1 0 0 0 0 0 3 562206
-0.002165 -0.000224 0.119937 0.166873 0.225363 0.063410 -0.062500 1 0 0 0 0 0 3 563184
-0.002165 -0.000224 0.119937 0.166085 0.224536 0.063325 -0.062500 1 0 0 0 0 0 3 564179
-0.002165 -0.000224 0.119937 0.165691 0.224137 0.063300 -0.062500 1 0 0 0 0 0 3 565211
-0.002165 -0.000224 0.119937 0.165496 0.223933 0.063293 -0.062500 1 0 0 0 0 0 3 566179
-0.002165 -0.000224 0.119937 0.165394 0.223827 0.063297 -0.062500 1 0 0 0 0 0 3 567208
-0.002165 -0.000224 0.119937 0.165347 0.223777 0.063283 -0.062500 1 0 0 0 0 0 3 568209
-0.002165 -0.000224 0.119937 0.165320 0.223748 0.063280 -0.062500 1 0 0 0 0 0 3 569209
-0.002165 -0.000224 0.119937 0.165310 0.223738 0.063293 -0.062500 1 0 0 0 0 0 3 570212
-0.002165 -0.000224 0.119937 0.165302 0.223728 0.063287 -0.062500 1 0 0 0 0 0 3 571208
-0.002165 -0.000224 0.119937 0.165301 0.223728 0.063287 -0.062500 1 0 0 0 0 0 3 572208
-0.002165 -0.000224 0.119937 0.165301 0.223728 0.063287 -0.062500 1 0 0 0 0 0 3 573195
-0.002165 -0.000224 0.119937 0.165302 0.223728 0.063287 -0.062500 1 0 0 0 0 0 3 574202
-0.002165 -0.000224 0.119937 0.165290 0.223731 0.063293 -0.062500 1 0 0 0 0 0 3 575193
-0.002165 -0.000224 0.119937 0.165292 0.223720 0.063281 -0.062500 1 0 0 0 0 0 3 576201
-0.002165 -0.000224 0.119937 0.165300 0.223727 0.063286 -0.062500 1 0 0 0 0 0 3 577223
-0.002165 -0.000224 0.119937 0.165302 0.223728 0.063286 -0.062500 1 0 0 0 0 0 3 578203
-0.002165 -0.000224 0.119937 0.165290 0.223731 0.063293 -0.062500 1 0 0 0 0 0 3 579203
-0.002165 -0.000224 0.119937 0.165292 0.223720 0.063280 -0.062500 1 0 0 0 0 0 3 580193
-0.002165 -0.000224 0.119937 0.165300 0.223727 0.063286 -0.062500 1 0 0 0 0 0 3 581203
-0.002165 -0.000224 0.119937 0.165289 0.223731 0.063293 -0.062500 1 0 0 0 0 0 3 582194
-0.002165 -0.000224 0.119937 0.165300 0.223729 0.063287 -0.062500 1 0 0 0 0 0 3 583203
-0.002165 -0.000224 0.119937 0.165301 0.223729 0.063287 -0.062500 1 0 0 0 0 0 3 584194
-0.002165 -0.000224 0.119937 0.165293 0.223720 0.063280 -0.062500 1 0 0 0 0 0 3 585203
-0.002165 -0.000224 0.119937 0.165292 0.223719 0.063299 -0.062500 1 0 0 0 0 0 3 586207
-0.002165 -0.000224 0.119937 0.165300 0.223727 0.063288 -0.062500 1 0 0 0 0 0 3 587216
-0.002178 -0.000237 0.119926 0.343311 0.414316 0.214652 -0.062500 1 0 0 0 0 0 3 588207
-0.002184 -0.000244 0.119922 0.284753 0.350480 0.140755 -0.062500 1 0 0 0 0 0 3 589207
-0.002188 -0.000248 0.119921 0.240030 0.302580 0.102423 -0.062500 1 0 0 0 0 0 3 590200
-0.002189 -0.000249 0.119920 0.215861 0.276979 0.087833 -0.062500 1 0 0 0 0 0 3 591194
-0.002190 -0.000250 0.119920 0.203511 0.264025 0.082638 -0.062500 1 0 0 0 0 0 3 592212
-0.002191 -0.000251 0.119920 0.197281 0.257508 0.080823 -0.062500 1 0 0 0 0 0 3 593203
-0.002191 -0.000251 0.119920 0.194139 0.254243 0.080190 -0.062500 1 0 0 0 0 0 3 594213
-0.002191 -0.000251 0.119920 0.192566 0.252619 0.079976 -0.062500 1 0 0 0 0 0 3 595203
-0.002191 -0.000251 0.119920 0.191786 0.251801 0.079897 -0.062500 1 0 0 0 0 0 3 596201
-0.002191 -0.000251 0.119920 0.191393 0.251403 0.079873 -0.062500 1 0 0 0 0 0 3 597210
-0.002191 -0.000251 0.119920 0.191190 0.251191 0.079859 -0.062500 1 0 0 0 0 0 3 598210
-0.002191 -0.000251 0.119920 0.191087 0.251083 0.079861 -0.062500 1 0 0 0 0 0 3 599209
-0.002191 -0.000251 0.119920 0.191049 0.251042 0.079854 -0.062500 1 0 0 0 0 0 3 600208
-0.002191 -0.000251 0.119920 0.191010 0.251018 0.079859 -0.062500 1 0 0 0 0 0 3 601210
-0.002191 -0.000251 0.119920 0.191002 0.250996 0.079859 -0.062500 1 0 0 0 0 0 3 602208
-0.002186 -0.000269 0.119931 0.117010 0.505141 -0.067292 -0.062500 1 0 0 0 0 0 3 603211
-0.002183 -0.000278 0.119934 0.140606 0.419668 0.004641 -0.062500 1 0 0 0 0 0 3 604183
-0.002182 -0.000283 0.119936 0.159202 0.355758 0.041889 -0.062500 1 0 0 0 0 0 3 605212
-0.002181 -0.000285 0.119936 0.169419 0.321718 0.056030 -0.062500 1 0 0 0 0 0 3 606203
-0.002181 -0.000286 0.119936 0.174722 0.304507 0.061067 -0.062500 1 0 0 0 0 0 3 607207
-0.002193 -0.000300 0.119925 0.355350 0.486345 0.214377 -0.062500 1 0 0 0 0 0 3 608208
-0.002199 -0.000307 0.119922 0.298181 0.418270 0.140999 -0.062500 1 0 0 0 0 0 3 609209
-0.002203 -0.000311 0.119920 0.254164 0.368237 0.102834 -0.062500 1 0 0 0 0 0 3 610208
-0.002204 -0.000313 0.119920 0.230353 0.341591 0.088307 -0.062500 1 0 0 0 0 0 3 611179
-0.002205 -0.000314 0.119920 0.218171 0.328081 0.083128 -0.062500 1 0 0 0 0 0 3 612177
-0.002205 -0.000314 0.119920 0.212033 0.321301 0.081317 -0.062500 1 0 0 0 0 0 3 613210
-0.002206 -0.000314 0.119920 0.208945 0.317904 0.080682 -0.062500 1 0 0 0 0 0 3 614210
-0.002206 -0.000314 0.119920 0.207397 0.316205 0.080466 -0.062500 1 0 0 0 0 0 3 615207
-0.002218 -0.000328 0.119909 0.384452 0.505729 0.232074 -0.062500 1 0 0 0 0 0 3 616208
-0.002225 -0.000335 0.119905 0.325595 0.441590 0.157991 -0.062500 1 0 0 0 0 0 3 617179
-0.002228 -0.000338 0.119904 0.280709 0.393529 0.119570 -0.062500 1 0 0 0 0 0 3 618206
-0.002230 -0.000340 0.119903 0.256468 0.367857 0.104946 -0.062500 1 0 0 0 0 0 3 619200
-0.002231 -0.000341 0.119903 0.244061 0.354827 0.099741 -0.062500 1 0 0 0 0 0 3 620209
-0.002231 -0.000341 0.119903 0.237822 0.348300 0.097928 -0.062500 1 0 0 0 0 0 3 621210
-0.002231 -0.000342 0.119903 0.234677 0.345016 0.097291 -0.062500 1 0 0 0 0 0 3 622207
-0.002231 -0.000342 0.119903 0.233106 0.343392 0.097073 -0.062500 1 0 0 0 0 0 3 623208
-0.002244 -0.000355 0.119892 0.410035 0.532822 0.248798 -0.062500 1 0 0 0 0 0 3 624208
-0.002251 -0.000362 0.119888 0.351227 0.468766 0.174652 -0.062500 1 0 0 0 0 0 3 625183
-0.002254 -0.000366 0.119887 0.306357 0.420739 0.136203 -0.062500 1 0 0 0 0 0 3 626196
-0.002256 -0.000367 0.119887 0.282130 0.395068 0.121568 -0.062500 1 0 0 0 0 0 3 627202
-0.002256 -0.000368 0.119887 0.269737 0.382051 0.116361 -0.062500 1 0 0 0 0 0 3 628208
-0.002257 -0.000369 0.119886 0.263478 0.375532 0.114537 -0.062500 1 0 0 0 0 0 3 629198
-0.002257 -0.000369 0.119886 0.260344 0.372248 0.113910 -0.062500 1 0 0 0 0 0 3 630208
-0.002257 -0.000369 0.119886 0.258765 0.370616 0.113686 -0.062500 1 0 0 0 0 0 3 631208
-0.002257 -0.000369 0.119886 0.257974 0.369800 0.113611 -0.062500 1 0 0 0 0 0 3 632207
-0.002270 -0.000383 0.119876 0.435199 0.559543 0.265509 -0.062500 1 0 0 0 0 0 3 633209
-0.002276 -0.000389 0.119872 0.376640 0.495734 0.191325 -0.062500 1 0 0 0 0 0 3 634206
-0.002280 -0.000393 0.119870 0.331899 0.447840 0.152839 -0.062500 1 0 0 0 0 0 3 635206
-0.002281 -0.000394 0.119870 0.307731 0.422230 0.138201 -0.062500 1 0 0 0 0 0 3 636178
-0.002282 -0.000395 0.119870 0.295359 0.409251 0.132993 -0.062500 1 0 0 0 0 0 3 637207
-0.002282 -0.000396 0.119870 0.289118 0.402723 0.131166 -0.062500 1 0 0 0 0 0 3 638192
-0.002283 -0.000396 0.119870 0.285991 0.399457 0.130537 -0.062500 1 0 0 0 0 0 3 639200
-0.002283 -0.000396 0.119870 0.284421 0.397836 0.130318 -0.062500 1 0 0 0 0 0 3 640193
-0.002283 -0.000396 0.119870 0.283623 0.397013 0.130236 -0.062500 1 0 0 0 0 0 3 641203
-0.002283 -0.000396 0.119870 0.283229 0.396615 0.130211 -0.062500 1 0 0 0 0 0 3 642192
-0.002283 -0.000396 0.119870 0.283034 0.396412 0.130203 -0.062500 1 0 0 0 0 0 3 643200
-0.002283 -0.000396 0.119870 0.282932 0.396306 0.130206 -0.062500 1 0 0 0 0 0 3 644191
-0.002283 -0.000396 0.119870 0.282889 0.396245 0.130198 -0.062500 1 0 0 0 0 0 3 645201
-0.002283 -0.000396 0.119870 0.282863 0.396215 0.130197 -0.062500 1 0 0 0 0 0 3 646202
-0.002296 -0.000410 0.119859 0.460366 0.586251 0.282248 -0.062500 1 0 0 0 0 0 3 647190
-0.002302 -0.000417 0.119855 0.402039 0.522700 0.208004 -0.062500 1 0 0 0 0 0 3 648201
-0.002305 -0.000420 0.119854 0.357432 0.474918 0.169494 -0.062500 1 0 0 0 0 0 3 649192
-0.002307 -0.000422 0.119853 0.333309 0.449382 0.154853 -0.062500 1 0 0 0 0 0 3 650202
-0.002308 -0.000423 0.119853 0.320980 0.436436 0.149632 -0.062500 1 0 0 0 0 0 3 651208
-0.002308 -0.000423 0.119853 0.314761 0.429930 0.147814 -0.062500 1 0 0 0 0 0 3 652179
-0.002308 -0.000423 0.119853 0.311629 0.426659 0.147177 -0.062500 1 0 0 0 0 0 3 653201
-0.002308 -0.000423 0.119853 0.310059 0.425037 0.146957 -0.062500 1 0 0 0 0 0 3 654204
-0.002308 -0.000423 0.119853 0.309269 0.424223 0.146881 -0.062500 1 0 0 0 0 0 3 655188
-0.002308 -0.000423 0.119853 0.308867 0.423817 0.146849 -0.062500 1 0 0 0 0 0 3 656199
-0.002308 -0.000423 0.119853 0.308675 0.423601 0.146847 -0.062500 1 0 0 0 0 0 3 657212
-0.002308 -0.000423 0.119853 0.308570 0.423505 0.146844 -0.062500 1 0 0 0 0 0 3 658200
-0.002308 -0.000423 0.119853 0.308531 0.423465 0.146836 -0.062500 1 0 0 0 0 0 3 659211
-0.002321 -0.000437 0.119842 0.485920 0.613369 0.299023 -0.062500 1 0 0 0 0 0 3 660206
-0.002328 -0.000444 0.119839 0.427635 0.549859 0.224699 -0.062500 1 0 0 0 0 0 3 661204
-0.002331 -0.000447 0.119837 0.383050 0.502116 0.186165 -0.062500 1 0 0 0 0 0 3 662178
-0.002332 -0.000449 0.119837 0.358934 0.476574 0.171507 -0.062500 1 0 0 0 0 0 3 663205
-0.002333 -0.000450 0.119837 0.346617 0.463608 0.166290 -0.062500 1 0 0 0 0 0 3 664205
-0.002334 -0.000450 0.119837 0.340386 0.457115 0.164468 -0.062500 1 0 0 0 0 0 3 665209
-0.002334 -0.000450 0.119837 0.337258 0.453867 0.163829 -0.062500 1 0 0 0 0 0 3 666177
-0.002334 -0.000450 0.119837 0.335684 0.452228 0.163608 -0.062500 1 0 0 0 0 0 3 667208
-0.002334 -0.000451 0.119837 0.334902 0.451421 0.163538 -0.062500 1 0 0 0 0 0 3 668211
-0.002334 -0.000451 0.119837 0.334505 0.451004 0.163514 -0.062500 1 0 0 0 0 0 3 669204
-0.002334 -0.000451 0.119837 0.334307 0.450811 0.163499 -0.062500 1 0 0 0 0 0 3 670208
-0.002334 -0.000451 0.119837 0.334196 0.450697 0.163494 -0.062500 1 0 0 0 0 0 3 671176
-0.002334 -0.000451 0.119837 0.334160 0.450643 0.163492 -0.062500 1 0 0 0 0 0 3 672206
-0.002334 -0.000451 0.119837 0.334139 0.450634 0.163491 -0.062500 1 0 0 0 0 0 3 673208
-0.002334 -0.000451 0.119837 0.334122 0.450618 0.163497 -0.062500 1 0 0 0 0 0 3 674204
-0.002334 -0.000451 0.119837 0.334112 0.450608 0.163491 -0.062500 1 0 0 0 0 0 3 675204
-0.002334 -0.000451 0.119837 0.334115 0.450596 0.163497 -0.062500 1 0 0 0 0 0 3 676205
-0.002334 -0.000451 0.119837 0.334112 0.450606 0.163491 -0.062500 1 0 0 0 0 0 3 677206
-0.002334 -0.000451 0.119837 0.334103 0.450599 0.163503 -0.062500 1 0 0 0 0 0 3 678206
-0.002334 -0.000451 0.119837 0.334103 0.450598 0.163485 -0.062500 1 0 0 0 0 0 3 679205
-0.002334 -0.000451 0.119837 0.334114 0.450595 0.163496 -0.062500 1 0 0 0 0 0 3 680207
-0.002334 -0.000451 0.119837 0.334112 0.450606 0.163491 -0.062500 1 0 0 0 0 0 3 681206
-0.002334 -0.000451 0.119837 0.334103 0.450598 0.163503 -0.062500 1 0 0 0 0 0 3 682204
-0.002334 -0.000451 0.119837 0.334111 0.450607 0.163492 -0.062500 1 0 0 0 0 0 3 683204
-0.002334 -0.000451 0.119837 0.334107 0.450587 0.163490 -0.062500 1 0 0 0 0 0 3 684204
-0.002334 -0.000451 0.119837 0.334111 0.450605 0.163490 -0.062500 1 0 0 0 0 0 3 685207
-0.002334 -0.000451 0.119837 0.334103 0.450598 0.163503 -0.062500 1 0 0 0 0 0 3 686206
-0.002334 -0.000451 0.119837 0.334111 0.450606 0.163492 -0.062500 1 0 0 0 0 0 3 687205
-0.002334 -0.000451 0.119837 0.334115 0.450596 0.163497 -0.062500 1 0 0 0 0 0 3 688204
-0.002334 -0.000451 0.119837 0.334104 0.450597 0.163484 -0.062500 1 0 0 0 0 0 3 689206
-0.002334 -0.000451 0.119837 0.334102 0.450597 0.163502 -0.062500 1 0 0 0 0 0 3 690193
-0.002334 -0.000451 0.119837 0.334111 0.450606 0.163492 -0.062500 1 0 0 0 0 0 3 691202
-0.002334 -0.000451 0.119837 0.334115 0.450596 0.163497 -0.062500 1 0 0 0 0 0 3 692205
-0.002334 -0.000451 0.119837 0.334113 0.450606 0.163491 -0.062500 1 0 0 0 0 0 3 693206
-0.002334 -0.000451 0.119837 0.334095 0.450590 0.163496 -0.062500 1 0 0 0 0 0 3 694206
-0.002334 -0.000451 0.119837 0.334110 0.450605 0.163491 -0.062500 1 0 0 0 0 0 3 695204
-0.002334 -0.000451 0.119837 0.334115 0.450595 0.163497 -0.062500 1 0 0 0 0 0 3 696207
-0.002334 -0.000451 0.119837 0.334100 0.450609 0.163497 -0.062500 1 0 0 0 0 0 3 697206
-0.002334 -0.000451 0.119837 0.334110 0.450608 0.163491 -0.062500 1 0 0 0 0 0 3 698205
-0.002334 -0.000451 0.119837 0.334107 0.450588 0.163490 -0.062500 1 0 0 0 0 0 3 699176
-0.002334 -0.000451 0.119837 0.334115 0.450593 0.163497 -0.062500 1 0 0 0 0 0 3 700206
-0.002334 -0.000451 0.119837 0.334100 0.450609 0.163497 -0.062500 1 0 0 0 0 0 3 701206
-0.002334 -0.000451 0.119837 0.334110 0.450608 0.163491 -0.062500 1 0 0 0 0 0 3 702191
-0.002334 -0.000451 0.119837 0.334115 0.450596 0.163497 -0.062500 1 0 0 0 0 0 3 703198
-0.002334 -0.000451 0.119837 0.334104 0.450598 0.163484 -0.062500 1 0 0 0 0 0 3 704190
-0.002334 -0.000451 0.119837 0.334102 0.450598 0.163502 -0.062500 1 0 0 0 0 0 3 705201
-0.002334 -0.000451 0.119837 0.334110 0.450607 0.163491 -0.062500 1 0 0 0 0 0 3 706190
-0.002334 -0.000451 0.119837 0.334115 0.450596 0.163497 -0.062500 1 0 0 0 0 0 3 707198
-0.002334 -0.000451 0.119837 0.334112 0.450607 0.163491 -0.062500 1 0 0 0 0 0 3 708189
-0.002334 -0.000451 0.119837 0.334095 0.450590 0.163496 -0.062500 1 0 0 0 0 0 3 709202
-0.002334 -0.000451 0.119837 0.334110 0.450606 0.163491 -0.062500 1 0 0 0 0 0 3 710190
-0.002334 -0.000451 0.119837 0.334115 0.450596 0.163497 -0.062500 1 0 0 0 0 0 3 711198
-0.002334 -0.000451 0.119837 0.334112 0.450606 0.163491 -0.062500 1 0 0 0 0 0 3 712188
-0.002334 -0.000451 0.119837 0.334103 0.450599 0.163503 -0.062500 1 0 0 0 0 0 3 713193
-0.002334 -0.000451 0.119837 0.334103 0.450598 0.163485 -0.062500 1 0 0 0 0 0 3 714200
-0.002334 -0.000451 0.119837 0.334114 0.450595 0.163496 -0.062500 1 0 0 0 0 0 3 715199
-0.002334 -0.000451 0.119837 0.334112 0.450606 0.163491 -0.062500 1 0 0 0 0 0 3 716212
-0.002334 -0.000451 0.119837 0.334103 0.450599 0.163503 -0.062500 1 0 0 0 0 0 3 717222
-0.002334 -0.000451 0.119837 0.334103 0.450598 0.163485 -0.062500 1 0 0 0 0 0 3 718212
-0.002334 -0.000451 0.119837 0.334114 0.450595 0.163496 -0.062500 1 0 0 0 0 0 3 719205
-0.002334 -0.000451 0.119837 0.334100 0.450609 0.163497 -0.062500 1 0 0 0 0 0 3 720177
-0.002334 -0.000451 0.119837 0.334114 0.450596 0.163498 -0.062500 1 0 0 0 0 0 3 721191
-0.002334 -0.000451 0.119837 0.334112 0.450606 0.163491 -0.062500 1 0 0 0 0 0 3 722197
-0.002334 -0.000451 0.119837 0.334107 0.450587 0.163490 -0.062500 1 0 0 0 0 0 3 723190
-0.002334 -0.000451 0.119837 0.334099 0.450608 0.163496 -0.062500 1 0 0 0 0 0 3 724199
-0.002334 -0.000451 0.119837 0.334113 0.450596 0.163498 -0.062500 1 0 0 0 0 0 3 725201
-0.002334 -0.000451 0.119837 0.334112 0.450606 0.163491 -0.062500 1 0 0 0 0 0 3 726193
-0.002334 -0.000451 0.119837 0.334115 0.450596 0.163497 -0.062500 1 0 0 0 0 0 3 727192
-0.002334 -0.000451 0.119837 0.334104 0.450597 0.163484 -0.062500 1 0 0 0 0 0 3 728191
-0.002334 -0.000451 0.119837 0.334102 0.450597 0.163502 -0.062500 1 0 0 0 0 0 3 729194
-0.002334 -0.000451 0.119837 0.334111 0.450606 0.163492 -0.062500 1 0 0 0 0 0 3 730194
-0.002334 -0.000451 0.119837 0.334115 0.450596 0.163497 -0.062500 1 0 0 0 0 0 3 731192
-0.002334 -0.000451 0.119837 0.334100 0.450609 0.163497 -0.062500 1 0 0 0 0 0 3 732199
-0.002334 -0.000451 0.119837 0.334106 0.450587 0.163491 -0.062500 1 0 0 0 0 0 3 733181
-0.002334 -0.000451 0.119837 0.334111 0.450605 0.163490 -0.062500 1 0 0 0 0 0 3 734194
-0.002334 -0.000451 0.119837 0.334115 0.450595 0.163497 -0.062500 1 0 0 0 0 0 3 735194
-0.002334 -0.000451 0.119837 0.334100 0.450609 0.163497 -0.062500 1 0 0 0 0 0 3 736192
-0.002334 -0.000451 0.119837 0.334110 0.450608 0.163491 -0.062500 1 0 0 0 0 0 3 737194
-0.002329 -0.000469 0.119847 0.260205 0.705018 0.016849 -0.062500 1 0 0 0 0 0 3 738192
-0.002326 -0.000478 0.119851 0.283698 0.619354 0.088559 -0.062500 1 0 0 0 0 0 3 739193
-0.002325 -0.000482 0.119852 0.302286 0.555372 0.125671 -0.062500 1 0 0 0 0 0 3 740191
-0.002324 -0.000485 0.119852 0.312508 0.521313 0.139767 -0.062500 1 0 0 0 0 0 3 741194
-0.002324 -0.000486 0.119852 0.317818 0.504113 0.144771 -0.062500 1 0 0 0 0 0 3 742193
-0.002323 -0.000486 0.119853 0.320517 0.495487 0.146526 -0.062500 1 0 0 0 0 0 3 743194
-0.002323 -0.000487 0.119853 0.321877 0.491204 0.147139 -0.062500 1 0 0 0 0 0 3 744191
-0.002323 -0.000487 0.119853 0.322575 0.489036 0.147348 -0.062500 1 0 0 0 0 0 3 745195
-0.002323 -0.000487 0.119853 0.322928 0.487965 0.147421 -0.062500 1 0 0 0 0 0 3 746193
-0.002323 -0.000487 0.119853 0.323088 0.487413 0.147441 -0.062500 1 0 0 0 0 0 3 747190
-0.002323 -0.000487 0.119853 0.323166 0.487151 0.147456 -0.062500 1 0 0 0 0 0 3 748190
-0.002323 -0.000487 0.119853 0.323217 0.487019 0.147459 -0.062500 1 0 0 0 0 0 3 749192
-0.002323 -0.000487 0.119853 0.323246 0.486963 0.147459 -0.062500 1 0 0 0 0 0 3 750190
-0.002323 -0.000487 0.119853 0.323259 0.486926 0.147459 -0.062500 1 0 0 0 0 0 3 751190
-0.002323 -0.000487 0.119853 0.323255 0.486904 0.147459 -0.062500 1 0 0 0 0 0 3 752190
-0.002323 -0.000487 0.119853 0.323266 0.486900 0.147453 -0.062500 1 0 0 0 0 0 3 753192
-0.002323 -0.000487 0.119853 0.323258 0.486891 0.147465 -0.062500 1 0 0 0 0 0 3 754191
-0.002323 -0.000487 0.119853 0.323270 0.486888 0.147460 -0.062500 1 0 0 0 0 0 3 755195
-0.002323 -0.000487 0.119853 0.323271 0.486887 0.147460 -0.062500 1 0 0 0 0 0 3 756188
-0.002323 -0.000487 0.119853 0.323272 0.486887 0.147460 -0.062500 1 0 0 0 0 0 3 757194
-0.002323 -0.000487 0.119853 0.323272 0.486887 0.147460 -0.062500 1 0 0 0 0 0 3 758192
-0.002323 -0.000487 0.119853 0.323252 0.486881 0.147459 -0.062500 1 0 0 0 0 0 3 759192
-0.002323 -0.000487 0.119853 0.323269 0.486886 0.147460 -0.062500 1 0 0 0 0 0 3 760190
-0.002323 -0.000487 0.119853 0.323271 0.486887 0.147460 -0.062500 1 0 0 0 0 0 3 761194
-0.002323 -0.000487 0.119853 0.323260 0.486890 0.147466 -0.062500 1 0 0 0 0 0 3 762184
-0.002323 -0.000487 0.119853 0.323258 0.486890 0.147447 -0.062500 1 0 0 0 0 0 3 763194
-0.002323 -0.000487 0.119853 0.323270 0.486888 0.147458 -0.062500 1 0 0 0 0 0 3 764175
-0.002323 -0.000487 0.119853 0.323271 0.486887 0.147459 -0.062500 1 0 0 0 0 0 3 765193
-0.002323 -0.000487 0.119853 0.323259 0.486890 0.147466 -0.062500 1 0 0 0 0 0 3 766191
-0.002323 -0.000487 0.119853 0.323270 0.486888 0.147460 -0.062500 1 0 0 0 0 0 3 767170
-0.002323 -0.000487 0.119853 0.323271 0.486888 0.147460 -0.062500 1 0 0 0 0 0 3 768183
-0.002323 -0.000487 0.119853 0.323264 0.486879 0.147453 -0.062500 1 0 0 0 0 0 3 769194
-0.002323 -0.000487 0.119853 0.323259 0.486889 0.147465 -0.062500 1 0 0 0 0 0 3 770182
-0.002323 -0.000487 0.119853 0.323270 0.486887 0.147460 -0.062500 1 0 0 0 0 0 3 771190
-0.002323 -0.000487 0.119853 0.323271 0.486887 0.147460 -0.062500 1 0 0 0 0 0 3 772182
-0.002323 -0.000487 0.119853 0.323264 0.486878 0.147453 -0.062500 1 0 0 0 0 0 3 773194
-0.002323 -0.000487 0.119853 0.323259 0.486889 0.147465 -0.062500 1 0 0 0 0 0 3 774182
-0.002323 -0.000487 0.119853 0.323267 0.486899 0.147454 -0.062500 1 0 0 0 0 0 3 775191
-0.002323 -0.000487 0.119853 0.323271 0.486889 0.147459 -0.062500 1 0 0 0 0 0 3 776182
-0.002323 -0.000487 0.119853 0.323272 0.486888 0.147460 -0.062500 1 0 0 0 0 0 3 777193
-0.002323 -0.000487 0.119853 0.323260 0.486890 0.147466 -0.062500 1 0 0 0 0 0 3 778181
-0.002323 -0.000487 0.119853 0.323262 0.486879 0.147454 -0.062500 1 0 0 0 0 0 3 779191
-0.002323 -0.000487 0.119853 0.323270 0.486886 0.147459 -0.062500 1 0 0 0 0 0 3 780200
-0.002323 -0.000487 0.119853 0.323272 0.486887 0.147460 -0.062500 1 0 0 0 0 0 3 781191
-0.002323 -0.000487 0.119853 0.323260 0.486890 0.147466 -0.062500 1 0 0 0 0 0 3 782207
-0.002323 -0.000487 0.119853 0.323262 0.486879 0.147454 -0.062500 1 0 0 0 0 0 3 783200
-0.002323 -0.000487 0.119853 0.323270 0.486886 0.147459 -0.062500 1 0 0 0 0 0 3 784196
-0.002323 -0.000487 0.119853 0.323272 0.486887 0.147460 -0.062500 1 0 0 0 0 0 3 785198
-0.002323 -0.000487 0.119853 0.323256 0.486902 0.147459 -0.062500 1 0 0 0 0 0 3 786208
-0.002323 -0.000487 0.119853 0.323270 0.486889 0.147460 -0.062500 1 0 0 0 0 0 3 787206
-0.002323 -0.000487 0.119853 0.323263 0.486879 0.147453 -0.062500 1 0 0 0 0 0 3 788201
-0.002323 -0.000487 0.119853 0.323258 0.486889 0.147465 -0.062500 1 0 0 0 0 0 3 789210
-0.002323 -0.000487 0.119853 0.323270 0.486888 0.147460 -0.062500 1 0 0 0 0 0 3 790186
-0.002323 -0.000487 0.119853 0.323271 0.486887 0.147460 -0.062500 1 0 0 0 0 0 3 791205
-0.002323 -0.000487 0.119853 0.323272 0.486887 0.147460 -0.062500 1 0 0 0 0 0 3 792204
-0.002323 -0.000487 0.119853 0.323264 0.486878 0.147453 -0.062500 1 0 0 0 0 0 3 793205
-0.002323 -0.000487 0.119853 0.323259 0.486889 0.147465 -0.062500 1 0 0 0 0 0 3 794202
-0.002323 -0.000487 0.119853 0.323270 0.486887 0.147460 -0.062500 1 0 0 0 0 0 3 795201
-0.002323 -0.000487 0.119853 0.323272 0.486887 0.147460 -0.062500 1 0 0 0 0 0 3 796197
-0.002323 -0.000487 0.119853 0.323256 0.486902 0.147460 -0.062500 1 0 0 0 0 0 3 797206
-0.002323 -0.000487 0.119853 0.323262 0.486880 0.147453 -0.062500 1 0 0 0 0 0 3 798207
-0.002323 -0.000487 0.119853 0.323270 0.486887 0.147459 -0.062500 1 0 0 0 0 0 3 799204
-0.002323 -0.000487 0.119853 0.323271 0.486887 0.147459 -0.062500 1 0 0 0 0 0 3 800203
-0.002323 -0.000487 0.119853 0.323259 0.486890 0.147466 -0.062500 1 0 0 0 0 0 3 801203
-0.002323 -0.000487 0.119853 0.323270 0.486888 0.147461 -0.062500 1 0 0 0 0 0 3 802202
-0.002304 -0.000491 0.119843 0.059220 0.548649 0.285956 -0.062500 1 0 0 0 0 0 3 803201
-0.002295 -0.000494 0.119839 0.149115 0.528221 0.218334 -0.062500 1 0 0 0 0 0 3 804202
-0.002290 -0.000495 0.119838 0.215528 0.512695 0.183262 -0.062500 1 0 0 0 0 0 3 805204
-0.002288 -0.000495 0.119838 0.250611 0.504347 0.169911 -0.062500 1 0 0 0 0 0 3 806201
-0.002287 -0.000495 0.119837 0.268248 0.500075 0.165170 -0.062500 1 0 0 0 0 0 3 807202
-0.002286 -0.000496 0.119837 0.277052 0.497939 0.163496 -0.062500 1 0 0 0 0 0 3 808201
-0.002286 -0.000496 0.119837 0.281435 0.496856 0.162923 -0.062500 1 0 0 0 0 0 3 809203
-0.002286 -0.000496 0.119837 0.283642 0.496325 0.162725 -0.062500 1 0 0 0 0 0 3 810200
-0.002286 -0.000496 0.119837 0.284730 0.496043 0.162649 -0.062500 1 0 0 0 0 0 3 811203
-0.002286 -0.000496 0.119837 0.285274 0.495910 0.162643 -0.062500 1 0 0 0 0 0 3 812200
-0.002286 -0.000496 0.119837 0.285541 0.495846 0.162617 -0.062500 1 0 0 0 0 0 3 813206
-0.002286 -0.000496 0.119837 0.285685 0.495811 0.162624 -0.062500 1 0 0 0 0 0 3 814197
-0.002286 -0.000496 0.119837 0.285752 0.495795 0.162614 -0.062500 1 0 0 0 0 0 3 815172
-0.002286 -0.000496 0.119837 0.285779 0.495788 0.162620 -0.062500 1 0 0 0 0 0 3 816202
-0.002286 -0.000496 0.119837 0.285796 0.495773 0.162621 -0.062500 1 0 0 0 0 0 3 817203
-0.002286 -0.000496 0.119837 0.285817 0.495778 0.162622 -0.062500 1 0 0 0 0 0 3 818200
-0.002286 -0.000496 0.119837 0.285815 0.495790 0.162615 -0.062500 1 0 0 0 0 0 3 819202
-0.002286 -0.000496 0.119837 0.285818 0.495780 0.162621 -0.062500 1 0 0 0 0 0 3 820200
-0.002286 -0.000496 0.119837 0.285819 0.495779 0.162622 -0.062500 1 0 0 0 0 0 3 821192
-0.002286 -0.000496 0.119837 0.285810 0.495770 0.162615 -0.062500 1 0 0 0 0 0 3 822198
-0.002286 -0.000496 0.119837 0.285817 0.495778 0.162621 -0.062500 1 0 0 0 0 0 3 823203
-0.002286 -0.000496 0.119837 0.285818 0.495779 0.162622 -0.062500 1 0 0 0 0 0 3 824201
-0.002286 -0.000496 0.119837 0.285830 0.495776 0.162616 -0.062500 1 0 0 0 0 0 3 825216
-0.002286 -0.000496 0.119837 0.285812 0.495770 0.162614 -0.062500 1 0 0 0 0 0 3 826193
-0.002286 -0.000496 0.119837 0.285818 0.495777 0.162621 -0.062500 1 0 0 0 0 0 3 827199
-0.002286 -0.000496 0.119837 0.285818 0.495778 0.162622 -0.062500 1 0 0 0 0 0 3 828171
-0.002286 -0.000496 0.119837 0.285818 0.495778 0.162622 -0.062500 1 0 0 0 0 0 3 829190
-0.002286 -0.000496 0.119837 0.285815 0.495791 0.162616 -0.062500 1 0 0 0 0 0 3 830201
-0.002286 -0.000496 0.119837 0.285822 0.495769 0.162608 -0.062500 1 0 0 0 0 0 3 831171
-0.002286 -0.000496 0.119837 0.285819 0.495778 0.162620 -0.062500 1 0 0 0 0 0 3 832201
-0.002286 -0.000496 0.119837 0.285818 0.495779 0.162622 -0.062500 1 0 0 0 0 0 3 833189
-0.002286 -0.000496 0.119837 0.285818 0.495779 0.162622 -0.062500 1 0 0 0 0 0 3 834186
-0.002286 -0.000496 0.119837 0.285818 0.495779 0.162622 -0.062500 1 0 0 0 0 0 3 835194
-0.002286 -0.000496 0.119837 0.285810 0.495770 0.162615 -0.062500 1 0 0 0 0 0 3 836185
-0.002286 -0.000496 0.119837 0.285829 0.495775 0.162615 -0.062500 1 0 0 0 0 0 3 837197
-0.002286 -0.000496 0.119837 0.285820 0.495778 0.162621 -0.062500 1 0 0 0 0 0 3 838185
-0.002286 -0.000496 0.119837 0.285819 0.495779 0.162622 -0.062500 1 0 0 0 0 0 3 839193
-0.002286 -0.000496 0.119837 0.285819 0.495779 0.162622 -0.062500 1 0 0 0 0 0 3 840184
-0.002267 -0.000500 0.119827 0.021899 0.557519 0.301249 -0.062500 1 0 0 0 0 0 3 841196
-0.002258 -0.000502 0.119824 0.111753 0.537091 0.233559 -0.062500 1 0 0 0 0 0 3 842185
-0.002253 -0.000504 0.119823 0.178113 0.521566 0.198448 -0.062500 1 0 0 0 0 0 3 843194
-0.002251 -0.000504 0.119822 0.213178 0.513221 0.185097 -0.062500 1 0 0 0 0 0 3 844184
-0.002250 -0.000504 0.119822 0.230824 0.508968 0.180342 -0.062500 1 0 0 0 0 0 3 845195
-0.002249 -0.000505 0.119822 0.239618 0.506826 0.178676 -0.062500 1 0 0 0 0 0 3 846194
-0.002249 -0.000505 0.119822 0.244011 0.505741 0.178096 -0.062500 1 0 0 0 0 0 3 847192
-0.002249 -0.000505 0.119822 0.246198 0.505203 0.177896 -0.062500 1 0 0 0 0 0 3 848187
-0.002248 -0.000505 0.119822 0.247299 0.504938 0.177833 -0.062500 1 0 0 0 0 0 3 849194
-0.002248 -0.000505 0.119822 0.247837 0.504798 0.177801 -0.062500 1 0 0 0 0 0 3 850202
-0.002248 -0.000505 0.119822 0.248123 0.504739 0.177792 -0.062500 1 0 0 0 0 0 3 851199
-0.002248 -0.000505 0.119822 0.248249 0.504700 0.177801 -0.062500 1 0 0 0 0 0 3 852199
-0.002248 -0.000505 0.119822 0.248315 0.504683 0.177790 -0.062500 1 0 0 0 0 0 3 853185
-0.002248 -0.000505 0.119822 0.248353 0.504674 0.177790 -0.062500 1 0 0 0 0 0 3 854194
-0.002248 -0.000505 0.119822 0.248371 0.504658 0.177790 -0.062500 1 0 0 0 0 0 3 855192
-0.002248 -0.000505 0.119822 0.248381 0.504665 0.177797 -0.062500 1 0 0 0 0 0 3 856190
-0.002248 -0.000505 0.119822 0.248373 0.504657 0.177791 -0.062500 1 0 0 0 0 0 3 857190
-0.002248 -0.000505 0.119822 0.248392 0.504662 0.177791 -0.062500 1 0 0 0 0 0 3 858173
-0.002248 -0.000505 0.119822 0.248382 0.504665 0.177798 -0.062500 1 0 0 0 0 0 3 859190
-0.002248 -0.000505 0.119822 0.248389 0.504675 0.177785 -0.062500 1 0 0 0 0 0 3 860188
-0.002248 -0.000505 0.119822 0.248394 0.504665 0.177790 -0.062500 1 0 0 0 0 0 3 861191
-0.002248 -0.000505 0.119822 0.248382 0.504667 0.177797 -0.062500 1 0 0 0 0 0 3 862190
-0.002248 -0.000505 0.119822 0.248385 0.504655 0.177785 -0.062500 1 0 0 0 0 0 3 863191
-0.002248 -0.000505 0.119822 0.248381 0.504665 0.177797 -0.062500 1 0 0 0 0 0 3 864191
-0.002248 -0.000505 0.119822 0.248393 0.504663 0.177792 -0.062500 1 0 0 0 0 0 3 865197
-0.002248 -0.000505 0.119822 0.248382 0.504666 0.177798 -0.062500 1 0 0 0 0 0 3 866189
-0.002248 -0.000505 0.119822 0.248385 0.504655 0.177785 -0.062500 1 0 0 0 0 0 3 867188
-0.002248 -0.000505 0.119822 0.248393 0.504662 0.177791 -0.062500 1 0 0 0 0 0 3 868188
-0.002248 -0.000505 0.119822 0.248382 0.504666 0.177798 -0.062500 1 0 0 0 0 0 3 869190
-0.002248 -0.000505 0.119822 0.248393 0.504663 0.177792 -0.062500 1 0 0 0 0 0 3 870189
-0.002248 -0.000505 0.119822 0.248379 0.504678 0.177791 -0.062500 1 0 0 0 0 0 3 871172
-0.002248 -0.000505 0.119822 0.248384 0.504656 0.177784 -0.062500 1 0 0 0 0 0 3 872172
-0.002248 -0.000505 0.119822 0.248393 0.504663 0.177790 -0.062500 1 0 0 0 0 0 3 873189
-0.002248 -0.000505 0.119822 0.248382 0.504666 0.177797 -0.062500 1 0 0 0 0 0 3 874171
-0.002248 -0.000505 0.119822 0.248393 0.504664 0.177792 -0.062500 1 0 0 0 0 0 3 875188
-0.002248 -0.000505 0.119822 0.248382 0.504666 0.177798 -0.062500 1 0 0 0 0 0 3 876190
-0.002248 -0.000505 0.119822 0.248385 0.504655 0.177785 -0.062500 1 0 0 0 0 0 3 877189
-0.002248 -0.000505 0.119822 0.248381 0.504665 0.177797 -0.062500 1 0 0 0 0 0 3 878188
-0.002248 -0.000505 0.119822 0.248393 0.504663 0.177792 -0.062500 1 0 0 0 0 0 3 879187
-0.002248 -0.000505 0.119822 0.248394 0.504663 0.177791 -0.062500 1 0 0 0 0 0 3 880189
-0.002248 -0.000505 0.119822 0.248382 0.504666 0.177798 -0.062500 1 0 0 0 0 0 3 881190
-0.002248 -0.000505 0.119822 0.248381 0.504666 0.177778 -0.062500 1 0 0 0 0 0 3 882186
-0.002248 -0.000505 0.119822 0.248380 0.504667 0.177796 -0.062500 1 0 0 0 0 0 3 883186
-0.002248 -0.000505 0.119822 0.248392 0.504664 0.177792 -0.062500 1 0 0 0 0 0 3 884186
-0.002248 -0.000505 0.119822 0.248394 0.504664 0.177791 -0.062500 1 0 0 0 0 0 3 885188
-0.002248 -0.000505 0.119822 0.248382 0.504666 0.177798 -0.062500 1 0 0 0 0 0 3 886180
-0.002248 -0.000505 0.119822 0.248385 0.504655 0.177785 -0.062500 1 0 0 0 0 0 3 887194
-0.002248 -0.000505 0.119822 0.248381 0.504665 0.177797 -0.062500 1 0 0 0 0 0 3 888194
-0.002248 -0.000505 0.119822 0.248393 0.504663 0.177792 -0.062500 1 0 0 0 0 0 3 889189
-0.002248 -0.000505 0.119822 0.248394 0.504663 0.177791 -0.062500 1 0 0 0 0 0 3 890189
-0.002248 -0.000505 0.119822 0.248374 0.504657 0.177791 -0.062500 1 0 0 0 0 0 3 891171
-0.002248 -0.000505 0.119822 0.248392 0.504662 0.177791 -0.062500 1 0 0 0 0 0 3 892170
-0.002248 -0.000505 0.119822 0.248382 0.504665 0.177798 -0.062500 1 0 0 0 0 0 3 893190
-0.002248 -0.000505 0.119822 0.248389 0.504675 0.177785 -0.062500 1 0 0 0 0 0 3 894186
-0.002248 -0.000505 0.119822 0.248394 0.504665 0.177791 -0.062500 1 0 0 0 0 0 3 895186
-0.002248 -0.000505 0.119822 0.248382 0.504667 0.177797 -0.062500 1 0 0 0 0 0 3 896186
-0.002248 -0.000505 0.119822 0.248385 0.504655 0.177785 -0.062500 1 0 0 0 0 0 3 897189
-0.002248 -0.000505 0.119822 0.248381 0.504665 0.177797 -0.062500 1 0 0 0 0 0 3 898181
-0.002248 -0.000505 0.119822 0.248393 0.504663 0.177792 -0.062500 1 0 0 0 0 0 3 899187
-0.002248 -0.000505 0.119822 0.248382 0.504666 0.177798 -0.062500 1 0 0 0 0 0 3 900178
-0.002248 -0.000505 0.119822 0.248385 0.504655 0.177785 -0.062500 1 0 0 0 0 0 3 901238
-0.002248 -0.000505 0.119822 0.248393 0.504662 0.177791 -0.062500 1 0 0 0 0 0 3 902247
-0.002248 -0.000505 0.119822 0.248382 0.504666 0.177798 -0.062500 1 0 0 0 0 0 3 903263
-0.002248 -0.000505 0.119822 0.248390 0.504675 0.177785 -0.062500 1 0 0 0 0 0 3 904249
-0.002248 -0.000505 0.119822 0.248382 0.504668 0.177797 -0.062500 1 0 0 0 0 0 3 905267
-0.002248 -0.000505 0.119822 0.248385 0.504655 0.177785 -0.062500 1 0 0 0 0 0 3 906249
-0.002248 -0.000505 0.119822 0.248393 0.504662 0.177790 -0.062500 1 0 0 0 0 0 3 907263
-0.002248 -0.000505 0.119822 0.248382 0.504666 0.177797 -0.062500 1 0 0 0 0 0 3 908246
-0.002248 -0.000505 0.119822 0.248393 0.504664 0.177792 -0.062500 1 0 0 0 0 0 3 909265
-0.002248 -0.000505 0.119822 0.248382 0.504666 0.177798 -0.062500 1 0 0 0 0 0 3 910246
-0.002248 -0.000505 0.119822 0.248385 0.504655 0.177785 -0.062500 1 0 0 0 0 0 3 911261
-0.002248 -0.000505 0.119822 0.248381 0.504665 0.177797 -0.062500 1 0 0 0 0 0 3 912247
-0.002248 -0.000505 0.119822 0.248393 0.504663 0.177792 -0.062500 1 0 0 0 0 0 3 913254
-0.002248 -0.000505 0.119822 0.248394 0.504663 0.177792 -0.062500 1 0 0 0 0 0 3 914193
-0.002248 -0.000505 0.119822 0.248382 0.504666 0.177798 -0.062500 1 0 0 0 0 0 3 915182
-0.002248 -0.000505 0.119822 0.248381 0.504666 0.177778 -0.062500 1 0 0 0 0 0 3 916191
-0.002248 -0.000505 0.119822 0.248380 0.504667 0.177796 -0.062500 1 0 0 0 0 0 3 917184
-0.002248 -0.000505 0.119822 0.248392 0.504664 0.177792 -0.062500 1 0 0 0 0 0 3 918191
-0.002248 -0.000505 0.119822 0.248394 0.504663 0.177791 -0.062500 1 0 0 0 0 0 3 919184
-0.002248 -0.000505 0.119822 0.248382 0.504666 0.177798 -0.062500 1 0 0 0 0 0 3 920199
-0.002248 -0.000505 0.119822 0.248385 0.504655 0.177785 -0.062500 1 0 0 0 0 0 3 921192
-0.002248 -0.000505 0.119822 0.248381 0.504665 0.177797 -0.062500 1 0 0 0 0 0 3 922198
-0.002248 -0.000505 0.119822 0.248393 0.504663 0.177792 -0.062500 1 0 0 0 0 0 3 923182
-0.002248 -0.000505 0.119822 0.248394 0.504663 0.177791 -0.062500 1 0 0 0 0 0 3 924194
-0.002248 -0.000505 0.119822 0.248382 0.504666 0.177798 -0.062500 1 0 0 0 0 0 3 925195
-0.002248 -0.000505 0.119822 0.248382 0.504667 0.177778 -0.062500 1 0 0 0 0 0 3 926192
-0.002248 -0.000505 0.119822 0.248381 0.504667 0.177796 -0.062500 1 0 0 0 0 0 3 927190
-0.002248 -0.000505 0.119822 0.248393 0.504664 0.177792 -0.062500 1 0 0 0 0 0 3 928172
-0.002248 -0.000505 0.119822 0.248394 0.504664 0.177791 -0.062500 1 0 0 0 0 0 3 929194
-0.002248 -0.000505 0.119822 0.248382 0.504666 0.177798 -0.062500 1 0 0 0 0 0 3 930185
-0.002248 -0.000505 0.119822 0.248385 0.504655 0.177785 -0.062500 1 0 0 0 0 0 3 931188
-0.002248 -0.000505 0.119822 0.248381 0.504665 0.177797 -0.062500 1 0 0 0 0 0 3 932186
-0.002248 -0.000505 0.119822 0.248393 0.504663 0.177792 -0.062500 1 0 0 0 0 0 3 933190
-0.002248 -0.000505 0.119822 0.248382 0.504666 0.177798 -0.062500 1 0 0 0 0 0 3 934185
-0.002248 -0.000505 0.119822 0.248385 0.504655 0.177785 -0.062500 1 0 0 0 0 0 3 935188
-0.002248 -0.000505 0.119822 0.248393 0.504662 0.177791 -0.062500 1 0 0 0 0 0 3 936185
-0.002248 -0.000505 0.119822 0.248382 0.504665 0.177798 -0.062500 1 0 0 0 0 0 3 937190
-0.002248 -0.000505 0.119822 0.248390 0.504675 0.177785 -0.062500 1 0 0 0 0 0 3 938189
-0.002248 -0.000505 0.119822 0.248382 0.504668 0.177797 -0.062500 1 0 0 0 0 0 3 939190
-0.002248 -0.000505 0.119822 0.248385 0.504655 0.177785 -0.062500 1 0 0 0 0 0 3 940188
-0.002230 -0.000509 0.119812 -0.015380 0.566366 0.316568 -0.062500 1 0 0 0 0 0 3 941183
-0.002220 -0.000511 0.119809 0.074387 0.545961 0.248791 -0.062500 1 0 0 0 0 0 3 942186
-0.002216 -0.000512 0.119808 0.140708 0.530445 0.213661 -0.062500 1 0 0 0 0 0 3 943186
-0.002213 -0.000513 0.119807 0.175768 0.522102 0.200286 -0.062500 1 0 0 0 0 0 3 944186
-0.002212 -0.000513 0.119807 0.193407 0.517850 0.195520 -0.062500 1 0 0 0 0 0 3 945187
-0.002212 -0.000513 0.119807 0.202210 0.515706 0.193862 -0.062500 1 0 0 0 0 0 3 946186
-0.002211 -0.000513 0.119807 0.206599 0.514632 0.193294 -0.062500 1 0 0 0 0 0 3 947189
-0.002211 -0.000514 0.119807 0.208777 0.514088 0.193088 -0.062500 1 0 0 0 0 0 3 948186
-0.002211 -0.000514 0.119807 0.209890 0.513819 0.193018 -0.062500 1 0 0 0 0 0 3 949187
-0.002211 -0.000514 0.119807 0.210429 0.513679 0.192985 -0.062500 1 0 0 0 0 0 3 950181
-0.002211 -0.000514 0.119807 0.210706 0.513611 0.192988 -0.062500 1 0 0 0 0 0 3 951184
-0.002211 -0.000514 0.119807 0.210832 0.513570 0.192979 -0.062500 1 0 0 0 0 0 3 952185
-0.002211 -0.000514 0.119807 0.210893 0.513565 0.192979 -0.062500 1 0 0 0 0 0 3 953189
-0.002211 -0.000514 0.119807 0.210931 0.513556 0.192980 -0.062500 1 0 0 0 0 0 3 954185
-0.002211 -0.000514 0.119807 0.210954 0.513562 0.192981 -0.062500 1 0 0 0 0 0 3 955185
-0.002211 -0.000514 0.119807 0.210971 0.513549 0.192981 -0.062500 1 0 0 0 0 0 3 956184
-0.002211 -0.000514 0.119807 0.210964 0.513539 0.192974 -0.062500 1 0 0 0 0 0 3 957188
-0.002211 -0.000514 0.119807 0.210972 0.513546 0.192981 -0.062500 1 0 0 0 0 0 3 958185
-0.002211 -0.000514 0.119807 0.210972 0.513547 0.192981 -0.062500 1 0 0 0 0 0 3 959185
-0.002211 -0.000514 0.119807 0.210973 0.513547 0.192982 -0.062500 1 0 0 0 0 0 3 960185
-0.002211 -0.000514 0.119807 0.210965 0.513538 0.192975 -0.062500 1 0 0 0 0 0 3 961232
-0.002211 -0.000514 0.119807 0.210972 0.513546 0.192981 -0.062500 1 0 0 0 0 0 3 962267
-0.002211 -0.000514 0.119807 0.210972 0.513546 0.192981 -0.062500 1 0 0 0 0 0 3 963249
-0.002211 -0.000514 0.119807 0.210973 0.513547 0.192982 -0.062500 1 0 0 0 0 0 3 964265
-0.002211 -0.000514 0.119807 0.210969 0.513559 0.192975 -0.062500 1 0 0 0 0 0 3 965265
-0.002211 -0.000514 0.119807 0.210972 0.513549 0.192981 -0.062500 1 0 0 0 0 0 3 966263
-0.002211 -0.000514 0.119807 0.210964 0.513539 0.192974 -0.062500 1 0 0 0 0 0 3 967265
-0.002211 -0.000514 0.119807 0.210972 0.513546 0.192981 -0.062500 1 0 0 0 0 0 3 968262
-0.002211 -0.000514 0.119807 0.210972 0.513547 0.192981 -0.062500 1 0 0 0 0 0 3 969265
-0.002211 -0.000514 0.119807 0.210973 0.513547 0.192982 -0.062500 1 0 0 0 0 0 3 970265
-0.002211 -0.000514 0.119807 0.210964 0.513538 0.192975 -0.062500 1 0 0 0 0 0 3 971263
-0.002211 -0.000514 0.119807 0.210971 0.513546 0.192981 -0.062500 1 0 0 0 0 0 3 972261
-0.002211 -0.000514 0.119807 0.210972 0.513547 0.192981 -0.062500 1 0 0 0 0 0 3 973266
-0.002211 -0.000514 0.119807 0.210973 0.513547 0.192982 -0.062500 1 0 0 0 0 0 3 974262
-0.002211 -0.000514 0.119807 0.210973 0.513547 0.192982 -0.062500 1 0 0 0 0 0 3 975245
-0.002211 -0.000514 0.119807 0.210961 0.513550 0.192968 -0.062500 1 0 0 0 0 0 3 976261
-0.002211 -0.000514 0.119807 0.210971 0.513547 0.192980 -0.062500 1 0 0 0 0 0 3 977248
-0.002211 -0.000514 0.119807 0.210972 0.513547 0.192981 -0.062500 1 0 0 0 0 0 3 978258
-0.002211 -0.000514 0.119807 0.210972 0.513547 0.192981 -0.062500 1 0 0 0 0 0 3 979245
-0.002211 -0.000514 0.119807 0.210972 0.513547 0.192982 -0.062500 1 0 0 0 0 0 3 980244
-0.002211 -0.000514 0.119807 0.210964 0.513538 0.192975 -0.062500 1 0 0 0 0 0 3 981263
-0.002211 -0.000514 0.119807 0.210971 0.513546 0.192981 -0.062500 1 0 0 0 0 0 3 982245
-0.002211 -0.000514 0.119807 0.210972 0.513547 0.192982 -0.062500 1 0 0 0 0 0 3 983260
-0.002211 -0.000514 0.119807 0.210972 0.513547 0.192982 -0.062500 1 0 0 0 0 0 3 984245
-0.002211 -0.000514 0.119807 0.210973 0.513547 0.192982 -0.062500 1 0 0 0 0 0 3 985263
-0.002211 -0.000514 0.119807 0.210964 0.513538 0.192975 -0.062500 1 0 0 0 0 0 3 986179
-0.002211 -0.000514 0.119807 0.210971 0.513546 0.192981 -0.062500 1 0 0 0 0 0 3 987189
-0.002211 -0.000514 0.119807 0.210969 0.513558 0.192975 -0.062500 1 0 0 0 0 0 3 988189
-0.002211 -0.000514 0.119807 0.210972 0.513549 0.192981 -0.062500 1 0 0 0 0 0 3 989182
-0.002211 -0.000514 0.119807 0.210972 0.513548 0.192982 -0.062500 1 0 0 0 0 0 3 990189
-0.002211 -0.000514 0.119807 0.210964 0.513539 0.192975 -0.062500 1 0 0 0 0 0 3 991196
-0.002211 -0.000514 0.119807 0.210971 0.513546 0.192981 -0.062500 1 0 0 0 0 0 3 992181
-0.002211 -0.000514 0.119807 0.210972 0.513547 0.192982 -0.062500 1 0 0 0 0 0 3 993190
-0.002211 -0.000514 0.119807 0.210972 0.513547 0.192982 -0.062500 1 0 0 0 0 0 3 994183
-0.002211 -0.000514 0.119807 0.210964 0.513538 0.192975 -0.062500 1 0 0 0 0 0 3 995193
-0.002211 -0.000514 0.119807 0.210971 0.513546 0.192981 -0.062500 1 0 0 0 0 0 3 996195
-0.002211 -0.000514 0.119807 0.210972 0.513547 0.192982 -0.062500 1 0 0 0 0 0 3 997193
-0.002211 -0.000514 0.119807 0.210969 0.513559 0.192975 -0.062500 1 0 0 0 0 0 3 998191
-0.002211 -0.000514 0.119807 0.210972 0.513549 0.192981 -0.062500 1 0 0 0 0 0 3 999179
-0.002211 -0.000514 0.119807 0.210972 0.513548 0.192982 -0.062500 1 0 0 0 0 0 4 186
-0.002211 -0.000514 0.119807 0.210964 0.513539 0.192975 -0.062500 1 0 0 0 0 0 4 1191
-0.002211 -0.000514 0.119807 0.210971 0.513546 0.192981 -0.062500 1 0 0 0 0 0 4 2166
-0.002211 -0.000514 0.119807 0.210972 0.513547 0.192982 -0.062500 1 0 0 0 0 0 4 3187
-0.002211 -0.000514 0.119807 0.210972 0.513547 0.192982 -0.062500 1 0 0 0 0 0 4 4204
-0.002211 -0.000514 0.119807 0.210964 0.513538 0.192975 -0.062500 1 0 0 0 0 0 4 5201
-0.002211 -0.000514 0.119807 0.210971 0.513546 0.192981 -0.062500 1 0 0 0 0 0 4 6193
-0.002211 -0.000514 0.119807 0.210972 0.513547 0.192982 -0.062500 1 0 0 0 0 0 4 7196
-0.002211 -0.000514 0.119807 0.210972 0.513547 0.192982 -0.062500 1 0 0 0 0 0 4 8195
-0.002211 -0.000514 0.119807 0.210969 0.513559 0.192975 -0.062500 1 0 0 0 0 0 4 9197
-0.002211 -0.000514 0.119807 0.210964 0.513540 0.192974 -0.062500 1 0 0 0 0 0 4 10196
-0.002211 -0.000514 0.119807 0.210971 0.513546 0.192981 -0.062500 1 0 0 0 0 0 4 11195
-0.002211 -0.000514 0.119807 0.210972 0.513547 0.192981 -0.062500 1 0 0 0 0 0 4 12196
-0.002211 -0.000514 0.119807 0.210972 0.513547 0.192982 -0.062500 1 0 0 0 0 0 4 13198
-0.002211 -0.000514 0.119807 0.210972 0.513547 0.192982 -0.062500 1 0 0 0 0 0 4 14194
-0.002211 -0.000514 0.119807 0.210964 0.513539 0.192975 -0.062500 1 0 0 0 0 0 4 15193
-0.002211 -0.000514 0.119807 0.210971 0.513546 0.192981 -0.062500 1 0 0 0 0 0 4 16195
-0.002211 -0.000514 0.119807 0.210972 0.513547 0.192982 -0.062500 1 0 0 0 0 0 4 17247
-0.002211 -0.000514 0.119807 0.210972 0.513547 0.192982 -0.062500 1 0 0 0 0 0 4 18262
-0.002211 -0.000514 0.119807 0.210972 0.513547 0.192982 -0.062500 1 0 0 0 0 0 4 19264
-0.002211 -0.000514 0.119807 0.210961 0.513550 0.192968 -0.062500 1 0 0 0 0 0 4 20259
-0.002211 -0.000514 0.119807 0.210971 0.513548 0.192980 -0.062500 1 0 0 0 0 0 4 21263
-0.002211 -0.000514 0.119807 0.210972 0.513547 0.192981 -0.062500 1 0 0 0 0 0 4 22259
-0.002211 -0.000514 0.119807 0.210972 0.513547 0.192982 -0.062500 1 0 0 0 0 0 4 23260
-0.002211 -0.000514 0.119807 0.210972 0.513548 0.192982 -0.062500 1 0 0 0 0 0 4 24260
-0.002211 -0.000514 0.119807 0.210964 0.513539 0.192975 -0.062500 1 0 0 0 0 0 4 25267
-0.002211 -0.000514 0.119807 0.210971 0.513546 0.192981 -0.062500 1 0 0 0 0 0 4 26261
-0.002211 -0.000514 0.119807 0.210972 0.513547 0.192982 -0.062500 1 0 0 0 0 0 4 27263
-0.002211 -0.000514 0.119807 0.210972 0.513547 0.192982 -0.062500 1 0 0 0 0 0 4 28269
-0.002211 -0.000514 0.119807 0.210964 0.513538 0.192975 -0.062500 1 0 0 0 0 0 4 29264
-0.002211 -0.000514 0.119807 0.210971 0.513546 0.192981 -0.062500 1 0 0 0 0 0 4 30244
-0.002211 -0.000514 0.119807 0.210972 0.513547 0.192982 -0.062500 1 0 0 0 0 0 4 31267
-0.002211 -0.000514 0.119807 0.210968 0.513559 0.192975 -0.062500 1 0 0 0 0 0 4 32265
-0.002211 -0.000514 0.119807 0.210972 0.513549 0.192981 -0.062500 1 0 0 0 0 0 4 33266
-0.002211 -0.000514 0.119807 0.210964 0.513539 0.192975 -0.062500 1 0 0 0 0 0 4 34260
-0.002211 -0.000514 0.119807 0.210971 0.513546 0.192981 -0.062500 1 0 0 0 0 0 4 35266
-0.002211 -0.000514 0.119807 0.210972 0.513547 0.192982 -0.062500 1 0 0 0 0 0 4 36248
-0.002211 -0.000514 0.119807 0.210972 0.513547 0.192982 -0.062500 1 0 0 0 0 0 4 37263
-0.002211 -0.000514 0.119807 0.210972 0.513547 0.192982 -0.062500 1 0 0 0 0 0 4 38247
-0.002211 -0.000514 0.119807 0.210964 0.513538 0.192975 -0.062500 1 0 0 0 0 0 4 39263
-0.002211 -0.000514 0.119807 0.210971 0.513546 0.192981 -0.062500 1 0 0 0 0 0 4 40262
-0.002211 -0.000514 0.119807 0.210972 0.513547 0.192982 -0.062500 1 0 0 0 0 0 4 41265
-0.002211 -0.000514 0.119807 0.210972 0.513547 0.192982 -0.062500 1 0 0 0 0 0 4 42260
-0.002211 -0.000514 0.119807 0.210969 0.513559 0.192975 -0.062500 1 0 0 0 0 0 4 43261
-0.002211 -0.000514 0.119807 0.210963 0.513540 0.192974 -0.062500 1 0 0 0 0 0 4 44268
-0.002211 -0.000514 0.119807 0.210971 0.513547 0.192981 -0.062500 1 0 0 0 0 0 4 45263
-0.002211 -0.000514 0.119807 0.210971 0.513547 0.192982 -0.062500 1 0 0 0 0 0 4 46259
-0.002211 -0.000514 0.119807 0.210972 0.513547 0.192982 -0.062500 1 0 0 0 0 0 4 47260
-0.002211 -0.000514 0.119807 0.210972 0.513547 0.192982 -0.062500 1 0 0 0 0 0 4 48258
-0.002211 -0.000514 0.119807 0.210964 0.513539 0.192975 -0.062500 1 0 0 0 0 0 4 49253
-0.002211 -0.000514 0.119807 0.210971 0.513546 0.192981 -0.062500 1 0 0 0 0 0 4 50258
-0.002211 -0.000514 0.119807 0.210972 0.513547 0.192982 -0.062500 1 0 0 0 0 0 4 51243
-0.002211 -0.000514 0.119807 0.210972 0.513547 0.192982 -0.062500 1 0 0 0 0 0 4 52257
-0.002211 -0.000514 0.119807 0.210960 0.513550 0.192968 -0.062500 1 0 0 0 0 0 4 53246
-0.002211 -0.000514 0.119807 0.210970 0.513548 0.192980 -0.062500 1 0 0 0 0 0 4 54257
-0.002211 -0.000514 0.119807 0.210971 0.513547 0.192981 -0.062500 1 0 0 0 0 0 4 55242
-0.002211 -0.000514 0.119807 0.210971 0.513547 0.192982 -0.062500 1 0 0 0 0 0 4 56257
-0.002211 -0.000514 0.119807 0.210972 0.513547 0.192982 -0.062500 1 0 0 0 0 0 4 57245
-0.002211 -0.000514 0.119807 0.210972 0.513548 0.192982 -0.062500 1 0 0 0 0 0 4 58187
-0.002211 -0.000514 0.119807 0.210964 0.513539 0.192975 -0.062500 1 0 0 0 0 0 4 59177
-0.002211 -0.000514 0.119807 0.210971 0.513546 0.192981 -0.062500 1 0 0 0 0 0 4 60186
-0.002211 -0.000514 0.119807 0.210971 0.513547 0.192982 -0.062500 1 0 0 0 0 0 4 61178
-0.002211 -0.000514 0.119807 0.210972 0.513547 0.192982 -0.062500 1 0 0 0 0 0 4 62187
-0.002211 -0.000514 0.119807 0.210963 0.513538 0.192975 -0.062500 1 0 0 0 0 0 4 63187
-0.002211 -0.000514 0.119807 0.210971 0.513546 0.192981 -0.062500 1 0 0 0 0 0 4 64186
-0.002211 -0.000514 0.119807 0.210968 0.513559 0.192975 -0.062500 1 0 0 0 0 0 4 65179
-0.002211 -0.000514 0.119807 0.210971 0.513549 0.192981 -0.062500 1 0 0 0 0 0 4 66187
-0.002211 -0.000514 0.119807 0.210971 0.513548 0.192982 -0.062500 1 0 0 0 0 0 4 67179
-0.002211 -0.000514 0.119807 0.210963 0.513539 0.192975 -0.062500 1 0 0 0 0 0 4 68196
-0.002211 -0.000514 0.119807 0.210970 0.513546 0.192981 -0.062500 1 0 0 0 0 0 4 69187
-0.002211 -0.000514 0.119807 0.210971 0.513547 0.192982 -0.062500 1 0 0 0 0 0 4 70189
-0.002211 -0.000514 0.119807 0.210971 0.513547 0.192982 -0.062500 1 0 0 0 0 0 4 71183
-0.002211 -0.000514 0.119807 0.210972 0.513547 0.192982 -0.062500 1 0 0 0 0 0 4 72184
-0.002211 -0.000514 0.119807 0.210963 0.513538 0.192975 -0.062500 1 0 0 0 0 0 4 73216
-0.002211 -0.000514 0.119807 0.210970 0.513546 0.192981 -0.062500 1 0 0 0 0 0 4 74189
-0.002211 -0.000514 0.119807 0.210971 0.513547 0.192982 -0.062500 1 0 0 0 0 0 4 75195
-0.002211 -0.000514 0.119807 0.210968 0.513559 0.192975 -0.062500 1 0 0 0 0 0 4 76181
-0.002211 -0.000514 0.119807 0.210971 0.513549 0.192981 -0.062500 1 0 0 0 0 0 4 77291
-0.002211 -0.000514 0.119807 0.210963 0.513539 0.192975 -0.062500 1 0 0 0 0 0 4 78183
-0.002211 -0.000514 0.119807 0.210970 0.513546 0.192981 -0.062500 1 0 0 0 0 0 4 79188
-0.002211 -0.000514 0.119807 0.210971 0.513547 0.192982 -0.062500 1 0 0 0 0 0 4 80193
-0.002211 -0.000514 0.119807 0.210971 0.513547 0.192982 -0.062500 1 0 0 0 0 0 4 81319
-0.002211 -0.000514 0.119807 0.210971 0.513547 0.192982 -0.062500 1 0 0 0 0 0 4 82194
-0.002211 -0.000514 0.119807 0.210963 0.513539 0.192975 -0.062500 1 0 0 0 0 0 4 83163
-0.002211 -0.000514 0.119807 0.210970 0.513546 0.192981 -0.062500 1 0 0 0 0 0 4 84162
-0.002211 -0.000514 0.119807 0.210971 0.513547 0.192982 -0.062500 1 0 0 0 0 0 4 85200
-0.002211 -0.000514 0.119807 0.210971 0.513547 0.192982 -0.062500 1 0 0 0 0 0 4 86197
-0.002211 -0.000514 0.119807 0.210960 0.513550 0.192968 -0.062500 1 0 0 0 0 0 4 87166
-0.002211 -0.000514 0.119807 0.210970 0.513548 0.192980 -0.062500 1 0 0 0 0 0 4 88179
-0.002211 -0.000514 0.119807 0.210971 0.513547 0.192982 -0.062500 1 0 0 0 0 0 4 89193
-0.002211 -0.000514 0.119807 0.210971 0.513547 0.192982 -0.062500 1 0 0 0 0 0 4 90194
-0.002211 -0.000514 0.119807 0.210971 0.513548 0.192982 -0.062500 1 0 0 0 0 0 4 91193
-0.002211 -0.000514 0.119807 0.210971 0.513548 0.192982 -0.062500 1 0 0 0 0 0 4 92191
-0.002211 -0.000514 0.119807 0.210976 0.513536 0.192969 -0.062500 1 0 0 0 0 0 4 93195
-0.002211 -0.000514 0.119807 0.210972 0.513546 0.192980 -0.062500 1 0 0 0 0 0 4 94192
-0.002211 -0.000514 0.119807 0.210972 0.513547 0.192982 -0.062500 1 0 0 0 0 0 4 95193
-0.002211 -0.000514 0.119807 0.210972 0.513547 0.192982 -0.062500 1 0 0 0 0 0 4 96192
-0.002211 -0.000514 0.119807 0.210964 0.513538 0.192975 -0.062500 1 0 0 0 0 0 4 97183
-0.002211 -0.000514 0.119807 0.210971 0.513546 0.192981 -0.062500 1 0 0 0 0 0 4 98191
-0.002211 -0.000514 0.119807 0.210968 0.513558 0.192975 -0.062500 1 0 0 0 0 0 4 99194
-0.002211 -0.000514 0.119807 0.210972 0.513549 0.192981 -0.062500 1 0 0 0 0 0 4 100191
-0.002211 -0.000514 0.119807 0.210972 0.513548 0.192982 -0.062500 1 0 0 0 0 0 4 101309
-0.002211 -0.000514 0.119807 0.210972 0.513548 0.192982 -0.062500 1 0 0 0 0 0 4 102192
-0.002211 -0.000514 0.119807 0.210964 0.513539 0.192975 -0.062500 1 0 0 0 0 0 4 103162
-0.002211 -0.000514 0.119807 0.210971 0.513546 0.192981 -0.062500 1 0 0 0 0 0 4 104312
-0.002211 -0.000514 0.119807 0.210972 0.513547 0.192982 -0.062500 1 0 0 0 0 0 4 105316
-0.002211 -0.000514 0.119807 0.210972 0.513547 0.192982 -0.062500 1 0 0 0 0 0 4 106286
-0.002211 -0.000514 0.119807 0.210964 0.513538 0.192975 -0.062500 1 0 0 0 0 0 4 107191
-0.002211 -0.000514 0.119807 0.210971 0.513546 0.192981 -0.062500 1 0 0 0 0 0 4 108295
-0.002211 -0.000514 0.119807 0.210972 0.513547 0.192982 -0.062500 1 0 0 0 0 0 4 109384
-0.002211 -0.000514 0.119807 0.210969 0.513559 0.192975 -0.062500 1 0 0 0 0 0 4 110388
-0.002211 -0.000514 0.119807 0.210972 0.513549 0.192981 -0.062500 1 0 0 0 0 0 4 111382
-0.002211 -0.000514 0.119807 0.210964 0.513539 0.192975 -0.062500 1 0 0 0 0 0 4 112382
-0.002211 -0.000514 0.119807 0.210971 0.513546 0.192981 -0.062500 1 0 0 0 0 0 4 113397
-0.002211 -0.000514 0.119807 0.210972 0.513547 0.192982 -0.062500 1 0 0 0 0 0 4 114380
-0.002211 -0.000514 0.119807 0.210972 0.513547 0.192982 -0.062500 1 0 0 0 0 0 4 115360
-0.002211 -0.000514 0.119807 0.210972 0.513547 0.192982 -0.062500 1 0 0 0 0 0 4 116360
-0.002211 -0.000514 0.119807 0.210964 0.513538 0.192975 -0.062500 1 0 0 0 0 0 4 117262
-0.002211 -0.000514 0.119807 0.210971 0.513546 0.192981 -0.062500 1 0 0 0 0 0 4 118359
-0.002211 -0.000514 0.119807 0.210972 0.513547 0.192982 -0.062500 1 0 0 0 0 0 4 119238
-0.002211 -0.000514 0.119807 0.210972 0.513547 0.192982 -0.062500 1 0 0 0 0 0 4 120358
-0.002211 -0.000514 0.119807 0.210969 0.513559 0.192975 -0.062500 1 0 0 0 0 0 4 121387
-0.002211 -0.000514 0.119807 0.210963 0.513540 0.192974 -0.062500 1 0 0 0 0 0 4 122368
-0.002211 -0.000514 0.119807 0.210971 0.513547 0.192981 -0.062500 1 0 0 0 0 0 4 123381
-0.002211 -0.000514 0.119807 0.210972 0.513547 0.192982 -0.062500 1 0 0 0 0 0 4 124365
-0.002211 -0.000514 0.119807 0.210972 0.513547 0.192982 -0.062500 1 0 0 0 0 0 4 125381
-0.002211 -0.000514 0.119807 0.210972 0.513547 0.192982 -0.062500 1 0 0 0 0 0 4 126366
-0.002211 -0.000514 0.119807 0.210964 0.513539 0.192975 -0.062500 1 0 0 0 0 0 4 127382
-0.002211 -0.000514 0.119807 0.210971 0.513546 0.192981 -0.062500 1 0 0 0 0 0 4 128365
-0.002211 -0.000514 0.119807 0.210972 0.513547 0.192982 -0.062500 1 0 0 0 0 0 4 129381
-0.002211 -0.000514 0.119807 0.210972 0.513547 0.192982 -0.062500 1 0 0 0 0 0 4 130300
-0.002211 -0.000514 0.119807 0.210964 0.513538 0.192975 -0.062500 1 0 0 0 0 0 4 131301
-0.002211 -0.000514 0.119807 0.210971 0.513546 0.192981 -0.062500 1 0 0 0 0 0 4 132310
-0.002211 -0.000514 0.119807 0.210968 0.513558 0.192975 -0.062500 1 0 0 0 0 0 4 133301
-0.002211 -0.000514 0.119807 0.210971 0.513549 0.192981 -0.062500 1 0 0 0 0 0 4 134309
-0.002211 -0.000514 0.119807 0.210972 0.513548 0.192982 -0.062500 1 0 0 0 0 0 4 135301
-0.002211 -0.000514 0.119807 0.210972 0.513548 0.192982 -0.062500 1 0 0 0 0 0 4 136309
-0.002211 -0.000514 0.119807 0.210964 0.513539 0.192975 -0.062500 1 0 0 0 0 0 4 137177
-0.002211 -0.000514 0.119807 0.210971 0.513546 0.192981 -0.062500 1 0 0 0 0 0 4 138309
-0.002211 -0.000514 0.119807 0.210972 0.513547 0.192982 -0.062500 1 0 0 0 0 0 4 139174
-0.002211 -0.000514 0.119807 0.210972 0.513547 0.192982 -0.062500 1 0 0 0 0 0 4 140316
-0.002211 -0.000514 0.119807 0.210964 0.513538 0.192975 -0.062500 1 0 0 0 0 0 4 141194
-0.002211 -0.000514 0.119807 0.210971 0.513546 0.192981 -0.062500 1 0 0 0 0 0 4 142321
-0.002211 -0.000514 0.119807 0.210972 0.513547 0.192982 -0.062500 1 0 0 0 0 0 4 143315
-0.002211 -0.000514 0.119807 0.210968 0.513559 0.192975 -0.062500 1 0 0 0 0 0 4 144307
-0.002211 -0.000514 0.119807 0.210971 0.513549 0.192981 -0.062500 1 0 0 0 0 0 4 145302
-0.002211 -0.000514 0.119807 0.210963 0.513539 0.192975 -0.062500 1 0 0 0 0 0 4 146315
-0.002211 -0.000514 0.119807 0.210971 0.513546 0.192981 -0.062500 1 0 0 0 0 0 4 147304
-0.002211 -0.000514 0.119807 0.210971 0.513547 0.192982 -0.062500 1 0 0 0 0 0 4 148309
-0.002211 -0.000514 0.119807 0.210972 0.513547 0.192982 -0.062500 1 0 0 0 0 0 4 149315
-0.002211 -0.000514 0.119807 0.210972 0.513547 0.192982 -0.062500 1 0 0 0 0 0 4 150293
-0.002211 -0.000514 0.119807 0.210963 0.513538 0.192975 -0.062500 1 0 0 0 0 0 4 151305
-0.002211 -0.000514 0.119807 0.210971 0.513546 0.192981 -0.062500 1 0 0 0 0 0 4 152305
-0.002211 -0.000514 0.119807 0.210971 0.513547 0.192982 -0.062500 1 0 0 0 0 0 4 153235
-0.002211 -0.000514 0.119807 0.210972 0.513547 0.192982 -0.062500 1 0 0 0 0 0 4 154387
-0.002211 -0.000514 0.119807 0.210968 0.513559 0.192975 -0.062500 1 0 0 0 0 0 4 155382
-0.002211 -0.000514 0.119807 0.210963 0.513540 0.192974 -0.062500 1 0 0 0 0 0 4 156358
-0.002211 -0.000514 0.119807 0.210970 0.513547 0.192981 -0.062500 1 0 0 0 0 0 4 157403
-0.002211 -0.000514 0.119807 0.210971 0.513547 0.192982 -0.062500 1 0 0 0 0 0 4 158397
-0.002211 -0.000514 0.119807 0.210971 0.513547 0.192982 -0.062500 1 0 0 0 0 0 4 159241
-0.002211 -0.000514 0.119807 0.210972 0.513547 0.192982 -0.062500 1 0 0 0 0 0 4 160363
-0.002211 -0.000514 0.119807 0.210963 0.513539 0.192975 -0.062500 1 0 0 0 0 0 4 161398
-0.002211 -0.000514 0.119807 0.210970 0.513546 0.192981 -0.062500 1 0 0 0 0 0 4 162358
-0.002211 -0.000514 0.119807 0.210971 0.513547 0.192982 -0.062500 1 0 0 0 0 0 4 163358
-0.002211 -0.000514 0.119807 0.210972 0.513547 0.192982 -0.062500 1 0 0 0 0 0 4 164389
-0.002211 -0.000514 0.119807 0.210960 0.513550 0.192968 -0.062500 1 0 0 0 0 0 4 165392
-0.002211 -0.000514 0.119807 0.210970 0.513548 0.192980 -0.062500 1 0 0 0 0 0 4 166358
-0.002211 -0.000514 0.119807 0.210971 0.513547 0.192982 -0.062500 1 0 0 0 0 0 4 167358
-0.002211 -0.000514 0.119807 0.210971 0.513548 0.192982 -0.062500 1 0 0 0 0 0 4 168357
-0.002211 -0.000514 0.119807 0.210971 0.513548 0.192982 -0.062500 1 0 0 0 0 0 4 169358
-0.002211 -0.000514 0.119807 0.210971 0.513548 0.192982 -0.062500 1 0 0 0 0 0 4 170356
-0.002211 -0.000514 0.119807 0.210963 0.513539 0.192975 -0.062500 1 0 0 0 0 0 4 171384
-0.002211 -0.000514 0.119807 0.210970 0.513546 0.192981 -0.062500 1 0 0 0 0 0 4 172356
-0.002211 -0.000514 0.119807 0.210971 0.513547 0.192982 -0.062500 1 0 0 0 0 0 4 173390
-0.002211 -0.000514 0.119807 0.210971 0.513547 0.192982 -0.062500 1 0 0 0 0 0 4 174382
-0.002211 -0.000514 0.119807 0.210963 0.513538 0.192975 -0.062500 1 0 0 0 0 0 4 175356
-0.002211 -0.000514 0.119807 0.210970 0.513546 0.192981 -0.062500 1 0 0 0 0 0 4 176355
-0.002211 -0.000514 0.119807 0.210968 0.513559 0.192975 -0.062500 1 0 0 0 0 0 4 177358
-0.002211 -0.000514 0.119807 0.210971 0.513549 0.192981 -0.062500 1 0 0 0 0 0 4 178358
-0.002211 -0.000514 0.119807 0.210971 0.513548 0.192982 -0.062500 1 0 0 0 0 0 4 179356
-0.002211 -0.000514 0.119807 0.210963 0.513539 0.192975 -0.062500 1 0 0 0 0 0 4 180379
-0.002211 -0.000514 0.119807 0.210970 0.513546 0.192981 -0.062500 1 0 0 0 0 0 4 181389
-0.002211 -0.000514 0.119807 0.210971 0.513547 0.192982 -0.062500 1 0 0 0 0 0 4 182389
-0.002211 -0.000514 0.119807 0.210971 0.513547 0.192982 -0.062500 1 0 0 0 0 0 4 183385
-0.002211 -0.000514 0.119807 0.210984 0.513544 0.192976 -0.062500 1 0 0 0 0 0 4 184388
-0.002211 -0.000514 0.119807 0.210965 0.513538 0.192974 -0.062500 1 0 0 0 0 0 4 185386
-0.002211 -0.000514 0.119807 0.210971 0.513546 0.192981 -0.062500 1 0 0 0 0 0 4 186393
-0.002211 -0.000514 0.119807 0.210972 0.513547 0.192982 -0.062500 1 0 0 0 0 0 4 187359
-0.002211 -0.000514 0.119807 0.210972 0.513547 0.192982 -0.062500 1 0 0 0 0 0 4 188357
-0.002211 -0.000514 0.119807 0.210969 0.513559 0.192975 -0.062500 1 0 0 0 0 0 4 189386
-0.002211 -0.000514 0.119807 0.210964 0.513540 0.192974 -0.062500 1 0 0 0 0 0 4 190382
-0.002211 -0.000514 0.119807 0.210971 0.513546 0.192981 -0.062500 1 0 0 0 0 0 4 191388
-0.002211 -0.000514 0.119807 0.210972 0.513547 0.192981 -0.062500 1 0 0 0 0 0 4 192390
-0.002211 -0.000514 0.119807 0.210972 0.513547 0.192982 -0.062500 1 0 0 0 0 0 4 193360
-0.002211 -0.000514 0.119807 0.210972 0.513547 0.192982 -0.062500 1 0 0 0 0 0 4 194358
-0.002211 -0.000514 0.119807 0.210964 0.513538 0.192975 -0.062500 1 0 0 0 0 0 4 195367
-0.002211 -0.000514 0.119807 0.210971 0.513546 0.192981 -0.062500 1 0 0 0 0 0 4 196379
-0.002211 -0.000514 0.119807 0.210972 0.513547 0.192982 -0.062500 1 0 0 0 0 0 4 197379
-0.002211 -0.000514 0.119807 0.210972 0.513547 0.192982 -0.062500 1 0 0 0 0 0 4 198364
-0.002211 -0.000514 0.119807 0.210972 0.513547 0.192982 -0.062500 1 0 0 0 0 0 4 199381
-0.002211 -0.000514 0.119807 0.210961 0.513550 0.192968 -0.062500 1 0 0 0 0 0 4 200363
-0.002211 -0.000514 0.119807 0.210971 0.513548 0.192980 -0.062500 1 0 0 0 0 0 4 201366
-0.002211 -0.000514 0.119807 0.210972 0.513547 0.192981 -0.062500 1 0 0 0 0 0 4 202308
-0.002211 -0.000514 0.119807 0.210972 0.513547 0.192982 -0.062500 1 0 0 0 0 0 4 203298
-0.002211 -0.000514 0.119807 0.210972 0.513547 0.192982 -0.062500 1 0 0 0 0 0 4 204307
-0.002211 -0.000514 0.119807 0.210964 0.513539 0.192975 -0.062500 1 0 0 0 0 0 4 205298
-0.002211 -0.000514 0.119807 0.210971 0.513546 0.192981 -0.062500 1 0 0 0 0 0 4 206306
-0.002211 -0.000514 0.119807 0.210972 0.513547 0.192982 -0.062500 1 0 0 0 0 0 4 207298
-0.002211 -0.000514 0.119807 0.210972 0.513547 0.192982 -0.062500 1 0 0 0 0 0 4 208298
-0.002211 -0.000514 0.119807 0.210964 0.513538 0.192975 -0.062500 1 0 0 0 0 0 4 209306
-0.002211 -0.000514 0.119807 0.210971 0.513546 0.192981 -0.062500 1 0 0 0 0 0 4 210297
-0.002211 -0.000514 0.119807 0.210968 0.513558 0.192975 -0.062500 1 0 0 0 0 0 4 211307
-0.002211 -0.000514 0.119807 0.210971 0.513549 0.192981 -0.062500 1 0 0 0 0 0 4 212305
-0.002211 -0.000514 0.119807 0.210972 0.513548 0.192982 -0.062500 1 0 0 0 0 0 4 213315
-0.002211 -0.000514 0.119807 0.210972 0.513548 0.192982 -0.062500 1 0 0 0 0 0 4 214321
-0.002211 -0.000514 0.119807 0.210964 0.513539 0.192975 -0.062500 1 0 0 0 0 0 4 215322
-0.002211 -0.000514 0.119807 0.210971 0.513546 0.192981 -0.062500 1 0 0 0 0 0 4 216313
-0.002211 -0.000514 0.119807 0.210972 0.513547 0.192982 -0.062500 1 0 0 0 0 0 4 217297
-0.002211 -0.000514 0.119807 0.210972 0.513547 0.192982 -0.062500 1 0 0 0 0 0 4 218310
-0.002211 -0.000514 0.119807 0.210964 0.513538 0.192975 -0.062500 1 0 0 0 0 0 4 219313
-0.002211 -0.000514 0.119807 0.210971 0.513546 0.192981 -0.062500 1 0 0 0 0 0 4 220309
-0.002211 -0.000514 0.119807 0.210972 0.513547 0.192982 -0.062500 1 0 0 0 0 0 4 221322
-0.002211 -0.000514 0.119807 0.210968 0.513559 0.192975 -0.062500 1 0 0 0 0 0 4 222285
-0.002211 -0.000514 0.119807 0.210971 0.513549 0.192981 -0.062500 1 0 0 0 0 0 4 223284
-0.002211 -0.000514 0.119807 0.210963 0.513539 0.192975 -0.062500 1 0 0 0 0 0 4 224312
-0.002211 -0.000514 0.119807 0.210971 0.513546 0.192981 -0.062500 1 0 0 0 0 0 4 225285
-0.002211 -0.000514 0.119807 0.210971 0.513547 0.192982 -0.062500 1 0 0 0 0 0 4 226313
-0.002211 -0.000514 0.119807 0.210972 0.513547 0.192982 -0.062500 1 0 0 0 0 0 4 227313
-0.002211 -0.000514 0.119807 0.210972 0.513547 0.192982 -0.062500 1 0 0 0 0 0 4 228284
-0.002211 -0.000514 0.119807 0.210964 0.513539 0.192975 -0.062500 1 0 0 0 0 0 4 229314
-0.002211 -0.000514 0.119807 0.210971 0.513546 0.192981 -0.062500 1 0 0 0 0 0 4 230287
-0.002211 -0.000514 0.119807 0.210972 0.513547 0.192982 -0.062500 1 0 0 0 0 0 4 231316
-0.002211 -0.000514 0.119807 0.210972 0.513547 0.192982 -0.062500 1 0 0 0 0 0 4 232315
-0.002211 -0.000514 0.119807 0.210968 0.513559 0.192975 -0.062500 1 0 0 0 0 0 4 233315
-0.002211 -0.000514 0.119807 0.210963 0.513540 0.192974 -0.062500 1 0 0 0 0 0 4 234311
-0.002211 -0.000514 0.119807 0.210970 0.513547 0.192981 -0.062500 1 0 0 0 0 0 4 235312
-0.002211 -0.000514 0.119807 0.210971 0.513547 0.192982 -0.062500 1 0 0 0 0 0 4 236313
-0.002211 -0.000514 0.119807 0.210972 0.513547 0.192982 -0.062500 1 0 0 0 0 0 4 237314
-0.002211 -0.000514 0.119807 0.210972 0.513547 0.192982 -0.062500 1 0 0 0 0 0 4 238311
-0.002211 -0.000514 0.119807 0.210964 0.513539 0.192975 -0.062500 1 0 0 0 0 0 4 239313
-0.002211 -0.000514 0.119807 0.210971 0.513546 0.192981 -0.062500 1 0 0 0 0 0 4 240311
-0.002211 -0.000514 0.119807 0.210971 0.513547 0.192982 -0.062500 1 0 0 0 0 0 4 241315
-0.002211 -0.000514 0.119807 0.210972 0.513547 0.192982 -0.062500 1 0 0 0 0 0 4 242313
-0.002211 -0.000514 0.119807 0.210963 0.513538 0.192975 -0.062500 1 0 0 0 0 0 4 243282
-0.002211 -0.000514 0.119807 0.210971 0.513546 0.192981 -0.062500 1 0 0 0 0 0 4 244314
-0.002211 -0.000514 0.119807 0.210968 0.513558 0.192975 -0.062500 1 0 0 0 0 0 4 245312
-0.002211 -0.000514 0.119807 0.210971 0.513549 0.192981 -0.062500 1 0 0 0 0 0 4 246322
-0.002211 -0.000514 0.119807 0.210971 0.513548 0.192982 -0.062500 1 0 0 0 0 0 4 247320
-0.002211 -0.000514 0.119807 0.210963 0.513539 0.192975 -0.062500 1 0 0 0 0 0 4 248325
-0.002211 -0.000514 0.119807 0.210970 0.513546 0.192981 -0.062500 1 0 0 0 0 0 4 249321
-0.002211 -0.000514 0.119807 0.210971 0.513547 0.192982 -0.062500 1 0 0 0 0 0 4 250322
-0.002211 -0.000514 0.119807 0.210971 0.513547 0.192982 -0.062500 1 0 0 0 0 0 4 251321
-0.002211 -0.000514 0.119807 0.210972 0.513547 0.192982 -0.062500 1 0 0 0 0 0 4 252314
-0.002211 -0.000514 0.119807 0.210963 0.513538 0.192975 -0.062500 1 0 0 0 0 0 4 253385
-0.002211 -0.000514 0.119807 0.210970 0.513546 0.192981 -0.062500 1 0 0 0 0 0 4 254386
-0.002211 -0.000514 0.119807 0.210971 0.513547 0.192982 -0.062500 1 0 0 0 0 0 4 255378
-0.002211 -0.000514 0.119807 0.210968 0.513559 0.192975 -0.062500 1 0 0 0 0 0 4 256388
-0.002211 -0.000514 0.119807 0.210971 0.513549 0.192981 -0.062500 1 0 0 0 0 0 4 257359
-0.002211 -0.000514 0.119807 0.210963 0.513539 0.192975 -0.062500 1 0 0 0 0 0 4 258355
-0.002211 -0.000514 0.119807 0.210970 0.513546 0.192981 -0.062500 1 0 0 0 0 0 4 259354
-0.002211 -0.000514 0.119807 0.210971 0.513547 0.192982 -0.062500 1 0 0 0 0 0 4 260355
-0.002211 -0.000514 0.119807 0.210971 0.513547 0.192982 -0.062500 1 0 0 0 0 0 4 261355
-0.002211 -0.000514 0.119807 0.210971 0.513547 0.192982 -0.062500 1 0 0 0 0 0 4 262380
-0.002211 -0.000514 0.119807 0.210963 0.513539 0.192975 -0.062500 1 0 0 0 0 0 4 263386
-0.002211 -0.000514 0.119807 0.210970 0.513546 0.192981 -0.062500 1 0 0 0 0 0 4 264377
-0.002211 -0.000514 0.119807 0.210971 0.513547 0.192982 -0.062500 1 0 0 0 0 0 4 265382
-0.002211 -0.000514 0.119807 0.210968 0.513559 0.192975 -0.062500 1 0 0 0 0 0 4 266376
-0.002211 -0.000514 0.119807 0.210971 0.513549 0.192981 -0.062500 1 0 0 0 0 0 4 267361
-0.002211 -0.000514 0.119807 0.210963 0.513539 0.192975 -0.062500 1 0 0 0 0 0 4 268374
-0.002211 -0.000514 0.119807 0.210970 0.513547 0.192981 -0.062500 1 0 0 0 0 0 4 269362
-0.002211 -0.000514 0.119807 0.210971 0.513547 0.192982 -0.062500 1 0 0 0 0 0 4 270376
-0.002211 -0.000514 0.119807 0.210971 0.513547 0.192982 -0.062500 1 0 0 0 0 0 4 271361
-0.002211 -0.000514 0.119807 0.210971 0.513548 0.192982 -0.062500 1 0 0 0 0 0 4 272377
-0.002211 -0.000514 0.119807 0.210976 0.513536 0.192969 -0.062500 1 0 0 0 0 0 4 273361
-0.002211 -0.000514 0.119807 0.210972 0.513546 0.192980 -0.062500 1 0 0 0 0 0 4 274304
-0.002211 -0.000514 0.119807 0.210972 0.513547 0.192982 -0.062500 1 0 0 0 0 0 4 275296
-0.002211 -0.000514 0.119807 0.210972 0.513547 0.192982 -0.062500 1 0 0 0 0 0 4 276297
-0.002211 -0.000514 0.119807 0.210972 0.513547 0.192982 -0.062500 1 0 0 0 0 0 4 277305
-0.002211 -0.000514 0.119807 0.210961 0.513550 0.192968 -0.062500 1 0 0 0 0 0 4 278295
-0.002211 -0.000514 0.119807 0.210971 0.513548 0.192980 -0.062500 1 0 0 0 0 0 4 279304
-0.002211 -0.000514 0.119807 0.210972 0.513547 0.192981 -0.062500 1 0 0 0 0 0 4 280295
-0.002211 -0.000514 0.119807 0.210972 0.513547 0.192982 -0.062500 1 0 0 0 0 0 4 281298
-0.002211 -0.000514 0.119807 0.210972 0.513547 0.192982 -0.062500 1 0 0 0 0 0 4 282304
-0.002211 -0.000514 0.119807 0.210964 0.513539 0.192975 -0.062500 1 0 0 0 0 0 4 283305
-0.002211 -0.000514 0.119807 0.210971 0.513546 0.192981 -0.062500 1 0 0 0 0 0 4 284304
-0.002211 -0.000514 0.119807 0.210972 0.513547 0.192982 -0.062500 1 0 0 0 0 0 4 285307
-0.002211 -0.000514 0.119807 0.210972 0.513547 0.192982 -0.062500 1 0 0 0 0 0 4 286333
-0.002211 -0.000514 0.119807 0.210964 0.513538 0.192975 -0.062500 1 0 0 0 0 0 4 287301
-0.002211 -0.000514 0.119807 0.210971 0.513546 0.192981 -0.062500 1 0 0 0 0 0 4 288304
-0.002211 -0.000514 0.119807 0.210972 0.513547 0.192982 -0.062500 1 0 0 0 0 0 4 289304
-0.002211 -0.000514 0.119807 0.210969 0.513559 0.192975 -0.062500 1 0 0 0 0 0 4 290309
-0.002211 -0.000514 0.119807 0.210972 0.513549 0.192981 -0.062500 1 0 0 0 0 0 4 291310
-0.002211 -0.000514 0.119807 0.210964 0.513539 0.192975 -0.062500 1 0 0 0 0 0 4 292303
-0.002211 -0.000514 0.119807 0.210971 0.513546 0.192981 -0.062500 1 0 0 0 0 0 4 293322
-0.002211 -0.000514 0.119807 0.210972 0.513547 0.192982 -0.062500 1 0 0 0 0 0 4 294311
-0.002211 -0.000514 0.119807 0.210972 0.513547 0.192982 -0.062500 1 0 0 0 0 0 4 295311
-0.002211 -0.000514 0.119807 0.210972 0.513547 0.192982 -0.062500 1 0 0 0 0 0 4 296312
-0.002211 -0.000514 0.119807 0.210964 0.513538 0.192975 -0.062500 1 0 0 0 0 0 4 297313
-0.002211 -0.000514 0.119807 0.210971 0.513546 0.192981 -0.062500 1 0 0 0 0 0 4 298308
-0.002211 -0.000514 0.119807 0.210972 0.513547 0.192982 -0.062500 1 0 0 0 0 0 4 299310
-0.002211 -0.000514 0.119807 0.210972 0.513547 0.192982 -0.062500 1 0 0 0 0 0 4 300281
-0.002211 -0.000514 0.119807 0.210969 0.513559 0.192975 -0.062500 1 0 0 0 0 0 4 301314
-0.002211 -0.000514 0.119807 0.210963 0.513540 0.192974 -0.062500 1 0 0 0 0 0 4 302284
-0.002211 -0.000514 0.119807 0.210971 0.513546 0.192981 -0.062500 1 0 0 0 0 0 4 303313
-0.002211 -0.000514 0.119807 0.210972 0.513547 0.192982 -0.062500 1 0 0 0 0 0 4 304313
-0.002211 -0.000514 0.119807 0.210972 0.513547 0.192982 -0.062500 1 0 0 0 0 0 4 305282
-0.002211 -0.000514 0.119807 0.210972 0.513547 0.192982 -0.062500 1 0 0 0 0 0 4 306309
-0.002211 -0.000514 0.119807 0.210964 0.513539 0.192975 -0.062500 1 0 0 0 0 0 4 307310
-0.002211 -0.000514 0.119807 0.210971 0.513546 0.192981 -0.062500 1 0 0 0 0 0 4 308308
-0.002211 -0.000514 0.119807 0.210972 0.513547 0.192982 -0.062500 1 0 0 0 0 0 4 309313
-0.002211 -0.000514 0.119807 0.210972 0.513547 0.192982 -0.062500 1 0 0 0 0 0 4 310311
-0.002211 -0.000514 0.119807 0.210969 0.513559 0.192975 -0.062500 1 0 0 0 0 0 4 311310
-0.002211 -0.000514 0.119807 0.210963 0.513540 0.192974 -0.062500 1 0 0 0 0 0 4 312310
-0.002211 -0.000514 0.119807 0.210971 0.513547 0.192981 -0.062500 1 0 0 0 0 0 4 313312
-0.002211 -0.000514 0.119807 0.210971 0.513547 0.192982 -0.062500 1 0 0 0 0 0 4 314299
-0.002211 -0.000514 0.119807 0.210972 0.513547 0.192982 -0.062500 1 0 0 0 0 0 4 315311
-0.002211 -0.000514 0.119807 0.210972 0.513548 0.192982 -0.062500 1 0 0 0 0 0 4 316310
-0.002211 -0.000514 0.119807 0.210964 0.513539 0.192975 -0.062500 1 0 0 0 0 0 4 317310
-0.002211 -0.000514 0.119807 0.210971 0.513546 0.192981 -0.062500 1 0 0 0 0 0 4 318310
-0.002211 -0.000514 0.119807 0.210972 0.513547 0.192982 -0.062500 1 0 0 0 0 0 4 319310
-0.002211 -0.000514 0.119807 0.210972 0.513547 0.192982 -0.062500 1 0 0 0 0 0 4 320309
-0.002211 -0.000514 0.119807 0.210964 0.513538 0.192975 -0.062500 1 0 0 0 0 0 4 321300
-0.002211 -0.000514 0.119807 0.210971 0.513546 0.192981 -0.062500 1 0 0 0 0 0 4 322280
-0.002211 -0.000514 0.119807 0.210968 0.513558 0.192975 -0.062500 1 0 0 0 0 0 4 323310
-0.002211 -0.000514 0.119807 0.210971 0.513549 0.192981 -0.062500 1 0 0 0 0 0 4 324299
-0.002211 -0.000514 0.119807 0.210972 0.513548 0.192982 -0.062500 1 0 0 0 0 0 4 325298
-0.002211 -0.000514 0.119807 0.210963 0.513539 0.192975 -0.062500 1 0 0 0 0 0 4 326303
-0.002211 -0.000514 0.119807 0.210970 0.513546 0.192981 -0.062500 1 0 0 0 0 0 4 327309
-0.002211 -0.000514 0.119807 0.210971 0.513547 0.192982 -0.062500 1 0 0 0 0 0 4 328310
-0.002211 -0.000514 0.119807 0.210972 0.513547 0.192982 -0.062500 1 0 0 0 0 0 4 329311
-0.002211 -0.000514 0.119807 0.210972 0.513547 0.192982 -0.062500 1 0 0 0 0 0 4 330309
-0.002211 -0.000514 0.119807 0.210963 0.513538 0.192975 -0.062500 1 0 0 0 0 0 4 331312
-0.002211 -0.000514 0.119807 0.210971 0.513546 0.192981 -0.062500 1 0 0 0 0 0 4 332309
-0.002211 -0.000514 0.119807 0.210971 0.513547 0.192982 -0.062500 1 0 0 0 0 0 4 333312
-0.002211 -0.000514 0.119807 0.210968 0.513559 0.192975 -0.062500 1 0 0 0 0 0 4 334311
-0.002211 -0.000514 0.119807 0.210971 0.513549 0.192981 -0.062500 1 0 0 0 0 0 4 335309
-0.002211 -0.000514 0.119807 0.210963 0.513539 0.192975 -0.062500 1 0 0 0 0 0 4 336303
-0.002211 -0.000514 0.119807 0.210970 0.513546 0.192981 -0.062500 1 0 0 0 0 0 4 337295
-0.002216 -0.000495 0.119797 0.285018 0.258966 0.339312 -0.062500 1 0 0 0 0 0 4 338303
-0.002219 -0.000486 0.119793 0.261362 0.344826 0.267835 -0.062500 1 0 0 0 0 0 4 339293
-0.002220 -0.000482 0.119792 0.242761 0.408827 0.230780 -0.062500 1 0 0 0 0 0 4 340303
-0.002221 -0.000480 0.119791 0.232534 0.442852 0.216695 -0.062500 1 0 0 0 0 0 4 341295
-0.002221 -0.000478 0.119791 0.227245 0.460050 0.211681 -0.062500 1 0 0 0 0 0 4 342302
-0.002222 -0.000478 0.119791 0.224557 0.468651 0.209920 -0.062500 1 0 0 0 0 0 4 343294
-0.002222 -0.000478 0.119791 0.223192 0.472953 0.209315 -0.062500 1 0 0 0 0 0 4 344301
-0.002222 -0.000477 0.119791 0.222506 0.475120 0.209101 -0.062500 1 0 0 0 0 0 4 345293
-0.002222 -0.000477 0.119791 0.222156 0.476191 0.209028 -0.062500 1 0 0 0 0 0 4 346302
-0.002222 -0.000477 0.119791 0.221991 0.476722 0.209007 -0.062500 1 0 0 0 0 0 4 347292
-0.002222 -0.000477 0.119791 0.221900 0.476984 0.208998 -0.062500 1 0 0 0 0 0 4 348310
-0.002222 -0.000477 0.119791 0.221844 0.477127 0.208990 -0.062500 1 0 0 0 0 0 4 349299
-0.002222 -0.000477 0.119791 0.221834 0.477191 0.208989 -0.062500 1 0 0 0 0 0 4 350307
-0.002222 -0.000477 0.119791 0.221824 0.477228 0.208989 -0.062500 1 0 0 0 0 0 4 351306
-0.002222 -0.000477 0.119791 0.221819 0.477242 0.209003 -0.062500 1 0 0 0 0 0 4 352293
-0.002222 -0.000477 0.119791 0.221820 0.477243 0.208984 -0.062500 1 0 0 0 0 0 4 353302
-0.002222 -0.000477 0.119791 0.221816 0.477254 0.208996 -0.062500 1 0 0 0 0 0 4 354297
-0.002222 -0.000477 0.119791 0.221813 0.477266 0.208990 -0.062500 1 0 0 0 0 0 4 355301
-0.002222 -0.000477 0.119791 0.221816 0.477256 0.208996 -0.062500 1 0 0 0 0 0 4 356317
-0.002222 -0.000477 0.119791 0.221805 0.477258 0.208983 -0.062500 1 0 0 0 0 0 4 357322
-0.002222 -0.000477 0.119791 0.221815 0.477255 0.208995 -0.062500 1 0 0 0 0 0 4 358329
-0.002222 -0.000477 0.119791 0.221812 0.477266 0.208990 -0.062500 1 0 0 0 0 0 4 359320
-0.002222 -0.000477 0.119791 0.221816 0.477256 0.208996 -0.062500 1 0 0 0 0 0 4 360320
-0.002222 -0.000477 0.119791 0.221813 0.477267 0.208990 -0.062500 1 0 0 0 0 0 4 361320
-0.002222 -0.000477 0.119791 0.221812 0.477268 0.208990 -0.062500 1 0 0 0 0 0 4 362312
-0.002222 -0.000477 0.119791 0.221808 0.477248 0.208989 -0.062500 1 0 0 0 0 0 4 363317
-0.002222 -0.000477 0.119791 0.221812 0.477266 0.208989 -0.062500 1 0 0 0 0 0 4 364318
-0.002222 -0.000477 0.119791 0.221815 0.477256 0.208996 -0.062500 1 0 0 0 0 0 4 365308
-0.002222 -0.000477 0.119791 0.221813 0.477267 0.208990 -0.062500 1 0 0 0 0 0 4 366312
-0.002222 -0.000477 0.119791 0.221816 0.477257 0.208996 -0.062500 1 0 0 0 0 0 4 367313
-0.002222 -0.000477 0.119791 0.221804 0.477258 0.208983 -0.062500 1 0 0 0 0 0 4 368300
-0.002222 -0.000477 0.119791 0.221815 0.477255 0.208995 -0.062500 1 0 0 0 0 0 4 369299
-0.002222 -0.000477 0.119791 0.221812 0.477267 0.208990 -0.062500 1 0 0 0 0 0 4 370280
-0.002222 -0.000477 0.119791 0.221816 0.477256 0.208996 -0.062500 1 0 0 0 0 0 4 371309
-0.002222 -0.000477 0.119791 0.221804 0.477258 0.208983 -0.062500 1 0 0 0 0 0 4 372309
-0.002222 -0.000477 0.119791 0.221814 0.477255 0.208995 -0.062500 1 0 0 0 0 0 4 373309
-0.002222 -0.000477 0.119791 0.221812 0.477267 0.208990 -0.062500 1 0 0 0 0 0 4 374310
-0.002222 -0.000477 0.119791 0.221815 0.477256 0.208996 -0.062500 1 0 0 0 0 0 4 375306
-0.002222 -0.000477 0.119791 0.221813 0.477267 0.208990 -0.062500 1 0 0 0 0 0 4 376309
-0.002222 -0.000477 0.119791 0.221807 0.477248 0.208989 -0.062500 1 0 0 0 0 0 4 377280
-0.002222 -0.000477 0.119791 0.221811 0.477266 0.208989 -0.062500 1 0 0 0 0 0 4 378275
-0.002222 -0.000477 0.119791 0.221815 0.477256 0.208996 -0.062500 1 0 0 0 0 0 4 379308
-0.002222 -0.000477 0.119791 0.221812 0.477267 0.208990 -0.062500 1 0 0 0 0 0 4 380308
-0.002222 -0.000477 0.119791 0.221816 0.477256 0.208996 -0.062500 1 0 0 0 0 0 4 381299
-0.002222 -0.000477 0.119791 0.221804 0.477258 0.208983 -0.062500 1 0 0 0 0 0 4 382308
-0.002222 -0.000477 0.119791 0.221814 0.477255 0.208996 -0.062500 1 0 0 0 0 0 4 383309
-0.002222 -0.000477 0.119791 0.221812 0.477267 0.208990 -0.062500 1 0 0 0 0 0 4 384278
-0.002222 -0.000477 0.119791 0.221815 0.477256 0.208996 -0.062500 1 0 0 0 0 0 4 385279
-0.002222 -0.000477 0.119791 0.221812 0.477267 0.208991 -0.062500 1 0 0 0 0 0 4 386307
-0.002222 -0.000477 0.119791 0.221807 0.477248 0.208990 -0.062500 1 0 0 0 0 0 4 387278
-0.002222 -0.000477 0.119791 0.221811 0.477266 0.208990 -0.062500 1 0 0 0 0 0 4 388308
-0.002222 -0.000477 0.119791 0.221815 0.477256 0.208996 -0.062500 1 0 0 0 0 0 4 389297
-0.002222 -0.000477 0.119791 0.221812 0.477267 0.208990 -0.062500 1 0 0 0 0 0 4 390305
-0.002222 -0.000477 0.119791 0.221816 0.477256 0.208997 -0.062500 1 0 0 0 0 0 4 391299
-0.002222 -0.000477 0.119791 0.221804 0.477258 0.208984 -0.062500 1 0 0 0 0 0 4 392303
-0.002222 -0.000477 0.119791 0.221814 0.477255 0.208996 -0.062500 1 0 0 0 0 0 4 393311
-0.002222 -0.000477 0.119791 0.221812 0.477267 0.208990 -0.062500 1 0 0 0 0 0 4 394309
-0.002222 -0.000477 0.119791 0.221815 0.477256 0.208997 -0.062500 1 0 0 0 0 0 4 395307
-0.002222 -0.000477 0.119791 0.221804 0.477258 0.208984 -0.062500 1 0 0 0 0 0 4 396307
-0.002222 -0.000477 0.119791 0.221814 0.477255 0.208996 -0.062500 1 0 0 0 0 0 4 397309
-0.002222 -0.000477 0.119791 0.221812 0.477266 0.208990 -0.062500 1 0 0 0 0 0 4 398302
-0.002222 -0.000477 0.119791 0.221815 0.477256 0.208997 -0.062500 1 0 0 0 0 0 4 399277
-0.002222 -0.000477 0.119791 0.221812 0.477267 0.208991 -0.062500 1 0 0 0 0 0 4 400307
-0.002222 -0.000477 0.119791 0.221804 0.477259 0.208983 -0.062500 1 0 0 0 0 0 4 401378
-0.002222 -0.000477 0.119791 0.221814 0.477256 0.208995 -0.062500 1 0 0 0 0 0 4 402372
-0.002222 -0.000477 0.119791 0.221812 0.477267 0.208990 -0.062500 1 0 0 0 0 0 4 403357
-0.002222 -0.000477 0.119791 0.221815 0.477256 0.208996 -0.062500 1 0 0 0 0 0 4 404373
-0.002222 -0.000477 0.119791 0.221812 0.477267 0.208990 -0.062500 1 0 0 0 0 0 4 405359
-0.002222 -0.000477 0.119791 0.221807 0.477248 0.208989 -0.062500 1 0 0 0 0 0 4 406301
-0.002222 -0.000477 0.119791 0.221811 0.477266 0.208989 -0.062500 1 0 0 0 0 0 4 407291
-0.002222 -0.000477 0.119791 0.221815 0.477256 0.208996 -0.062500 1 0 0 0 0 0 4 408300
-0.002222 -0.000477 0.119791 0.221812 0.477267 0.208990 -0.062500 1 0 0 0 0 0 4 409291
-0.002222 -0.000477 0.119791 0.221815 0.477257 0.208997 -0.062500 1 0 0 0 0 0 4 410301
-0.002222 -0.000477 0.119791 0.221804 0.477258 0.208983 -0.062500 1 0 0 0 0 0 4 411291
-0.002222 -0.000477 0.119791 0.221814 0.477255 0.208996 -0.062500 1 0 0 0 0 0 4 412301
-0.002222 -0.000477 0.119791 0.221812 0.477267 0.208990 -0.062500 1 0 0 0 0 0 4 413291
-0.002222 -0.000477 0.119791 0.221815 0.477256 0.208996 -0.062500 1 0 0 0 0 0 4 414300
-0.002222 -0.000477 0.119791 0.221812 0.477267 0.208991 -0.062500 1 0 0 0 0 0 4 415300
-0.002222 -0.000477 0.119791 0.221807 0.477248 0.208990 -0.062500 1 0 0 0 0 0 4 416296
-0.002222 -0.000477 0.119791 0.221811 0.477266 0.208990 -0.062500 1 0 0 0 0 0 4 417309
-0.002222 -0.000477 0.119791 0.221815 0.477256 0.208996 -0.062500 1 0 0 0 0 0 4 418299
-0.002222 -0.000477 0.119791 0.221812 0.477267 0.208991 -0.062500 1 0 0 0 0 0 4 419316
-0.002222 -0.000477 0.119791 0.221815 0.477257 0.208997 -0.062500 1 0 0 0 0 0 4 420303
-0.002222 -0.000477 0.119791 0.221804 0.477258 0.208984 -0.062500 1 0 0 0 0 0 4 421292
-0.002222 -0.000477 0.119791 0.221814 0.477255 0.208996 -0.062500 1 0 0 0 0 0 4 422299
-0.002222 -0.000477 0.119791 0.221812 0.477267 0.208990 -0.062500 1 0 0 0 0 0 4 423313
-0.002222 -0.000477 0.119791 0.221815 0.477256 0.208997 -0.062500 1 0 0 0 0 0 4 424302
-0.002222 -0.000477 0.119791 0.221804 0.477258 0.208984 -0.062500 1 0 0 0 0 0 4 425314
-0.002222 -0.000477 0.119791 0.221814 0.477255 0.208996 -0.062500 1 0 0 0 0 0 4 426306
-0.002222 -0.000477 0.119791 0.221812 0.477267 0.208990 -0.062500 1 0 0 0 0 0 4 427305
-0.002222 -0.000477 0.119791 0.221815 0.477256 0.208997 -0.062500 1 0 0 0 0 0 4 428279
-0.002222 -0.000477 0.119791 0.221812 0.477267 0.208991 -0.062500 1 0 0 0 0 0 4 429324
-0.002222 -0.000477 0.119791 0.221815 0.477256 0.208997 -0.062500 1 0 0 0 0 0 4 430317
-0.002222 -0.000477 0.119791 0.221804 0.477258 0.208984 -0.062500 1 0 0 0 0 0 4 431301
-0.002222 -0.000477 0.119791 0.221814 0.477255 0.208996 -0.062500 1 0 0 0 0 0 4 432316
-0.002222 -0.000477 0.119791 0.221812 0.477267 0.208991 -0.062500 1 0 0 0 0 0 4 433294
-0.002222 -0.000477 0.119791 0.221815 0.477256 0.208997 -0.062500 1 0 0 0 0 0 4 434326
-0.002222 -0.000477 0.119791 0.221816 0.477255 0.208977 -0.062500 1 0 0 0 0 0 4 435318
-0.002222 -0.000477 0.119791 0.221816 0.477255 0.208995 -0.062500 1 0 0 0 0 0 4 436319
-0.002222 -0.000477 0.119791 0.221813 0.477266 0.208990 -0.062500 1 0 0 0 0 0 4 437319
-0.002222 -0.000477 0.119791 0.221816 0.477256 0.208996 -0.062500 1 0 0 0 0 0 4 438314
-0.002222 -0.000477 0.119791 0.221813 0.477267 0.208990 -0.062500 1 0 0 0 0 0 4 439315
-0.002222 -0.000477 0.119791 0.221808 0.477247 0.208989 -0.062500 1 0 0 0 0 0 4 440315
-0.002222 -0.000477 0.119791 0.221812 0.477265 0.208989 -0.062500 1 0 0 0 0 0 4 441317
-0.002222 -0.000477 0.119791 0.221816 0.477256 0.208996 -0.062500 1 0 0 0 0 0 4 442314
-0.002222 -0.000477 0.119791 0.221813 0.477266 0.208990 -0.062500 1 0 0 0 0 0 4 443316
-0.002222 -0.000477 0.119791 0.221812 0.477268 0.208990 -0.062500 1 0 0 0 0 0 4 444314
-0.002222 -0.000477 0.119791 0.221816 0.477257 0.208996 -0.062500 1 0 0 0 0 0 4 445317
-0.002222 -0.000477 0.119791 0.221805 0.477258 0.208983 -0.062500 1 0 0 0 0 0 4 446314
-0.002222 -0.000477 0.119791 0.221815 0.477255 0.208995 -0.062500 1 0 0 0 0 0 4 447315
-0.002222 -0.000477 0.119791 0.221812 0.477267 0.208990 -0.062500 1 0 0 0 0 0 4 448318
-0.002222 -0.000477 0.119791 0.221816 0.477256 0.208996 -0.062500 1 0 0 0 0 0 4 449318
-0.002222 -0.000477 0.119791 0.221804 0.477258 0.208983 -0.062500 1 0 0 0 0 0 4 450298
-0.002222 -0.000477 0.119791 0.221815 0.477255 0.208995 -0.062500 1 0 0 0 0 0 4 451316
-0.002222 -0.000477 0.119791 0.221812 0.477267 0.208990 -0.062500 1 0 0 0 0 0 4 452315
-0.002222 -0.000477 0.119791 0.221816 0.477256 0.208996 -0.062500 1 0 0 0 0 0 4 453299
-0.002222 -0.000477 0.119791 0.221813 0.477267 0.208990 -0.062500 1 0 0 0 0 0 4 454314
-0.002222 -0.000477 0.119791 0.221807 0.477248 0.208989 -0.062500 1 0 0 0 0 0 4 455314
-0.002222 -0.000477 0.119791 0.221811 0.477266 0.208989 -0.062500 1 0 0 0 0 0 4 456312
-0.002222 -0.000477 0.119791 0.221815 0.477256 0.208996 -0.062500 1 0 0 0 0 0 4 457429
-0.002222 -0.000477 0.119791 0.221812 0.477267 0.208990 -0.062500 1 0 0 0 0 0 4 458426
-0.002222 -0.000477 0.119791 0.221816 0.477256 0.208996 -0.062500 1 0 0 0 0 0 4 459388
-0.002222 -0.000477 0.119791 0.221804 0.477258 0.208983 -0.062500 1 0 0 0 0 0 4 460359
-0.002222 -0.000477 0.119791 0.221815 0.477255 0.208995 -0.062500 1 0 0 0 0 0 4 462164
-0.002222 -0.000477 0.119791 0.221812 0.477267 0.208990 -0.062500 1 0 0 0 0 0 4 463398
-0.002222 -0.000477 0.119791 0.221816 0.477256 0.208996 -0.062500 1 0 0 0 0 0 4 464374
-0.002222 -0.000477 0.119791 0.221813 0.477267 0.208990 -0.062500 1 0 0 0 0 0 4 465384
-0.002222 -0.000477 0.119791 0.221807 0.477248 0.208989 -0.062500 1 0 0 0 0 0 4 466350
-0.002222 -0.000477 0.119791 0.221811 0.477266 0.208990 -0.062500 1 0 0 0 0 0 4 467353
-0.002222 -0.000477 0.119791 0.221815 0.477256 0.208996 -0.062500 1 0 0 0 0 0 4 468346
-0.002222 -0.000477 0.119791 0.221812 0.477267 0.208990 -0.062500 1 0 0 0 0 0 4 469378
-0.002222 -0.000477 0.119791 0.221816 0.477256 0.208997 -0.062500 1 0 0 0 0 0 4 470372
-0.002222 -0.000477 0.119791 0.221804 0.477258 0.208983 -0.062500 1 0 0 0 0 0 4 471357
-0.002222 -0.000477 0.119791 0.221814 0.477255 0.208996 -0.062500 1 0 0 0 0 0 4 472370
-0.002222 -0.000477 0.119791 0.221812 0.477267 0.208990 -0.062500 1 0 0 0 0 0 4 473356
-0.002222 -0.000477 0.119791 0.221815 0.477256 0.208996 -0.062500 1 0 0 0 0 0 4 474367
-0.002222 -0.000477 0.119791 0.221804 0.477258 0.208983 -0.062500 1 0 0 0 0 0 4 475353
-0.002222 -0.000477 0.119791 0.221814 0.477255 0.208996 -0.062500 1 0 0 0 0 0 4 476367
-0.002222 -0.000477 0.119791 0.221812 0.477266 0.208990 -0.062500 1 0 0 0 0 0 4 477351
-0.002222 -0.000477 0.119791 0.221815 0.477256 0.208996 -0.062500 1 0 0 0 0 0 4 478372
-0.002222 -0.000477 0.119791 0.221812 0.477267 0.208991 -0.062500 1 0 0 0 0 0 4 479356
-0.002222 -0.000477 0.119791 0.221804 0.477259 0.208983 -0.062500 1 0 0 0 0 0 4 480371
-0.002222 -0.000477 0.119791 0.221814 0.477256 0.208995 -0.062500 1 0 0 0 0 0 4 481383
-0.002222 -0.000477 0.119791 0.221815 0.477255 0.208997 -0.062500 1 0 0 0 0 0 4 482354
-0.002222 -0.000477 0.119791 0.221812 0.477266 0.208991 -0.062500 1 0 0 0 0 0 4 483372
-0.002222 -0.000477 0.119791 0.221812 0.477268 0.208990 -0.062500 1 0 0 0 0 0 4 484354
-0.002222 -0.000477 0.119791 0.221807 0.477248 0.208989 -0.062500 1 0 0 0 0 0 4 485373
-0.002222 -0.000477 0.119791 0.221811 0.477266 0.208989 -0.062500 1 0 0 0 0 0 4 486354
-0.002222 -0.000477 0.119791 0.221815 0.477256 0.208996 -0.062500 1 0 0 0 0 0 4 487370
-0.002222 -0.000477 0.119791 0.221812 0.477267 0.208990 -0.062500 1 0 0 0 0 0 4 488354
-0.002222 -0.000477 0.119791 0.221815 0.477257 0.208996 -0.062500 1 0 0 0 0 0 4 489370
-0.002222 -0.000477 0.119791 0.221804 0.477258 0.208983 -0.062500 1 0 0 0 0 0 4 490288
-0.002222 -0.000477 0.119791 0.221814 0.477255 0.208996 -0.062500 1 0 0 0 0 0 4 491298
-0.002222 -0.000477 0.119791 0.221812 0.477267 0.208990 -0.062500 1 0 0 0 0 0 4 492289
-0.002222 -0.000477 0.119791 0.221815 0.477256 0.208996 -0.062500 1 0 0 0 0 0 4 493298
-0.002222 -0.000477 0.119791 0.221812 0.477267 0.208991 -0.062500 1 0 0 0 0 0 4 494288
-0.002222 -0.000477 0.119791 0.221807 0.477248 0.208990 -0.062500 1 0 0 0 0 0 4 495298
-0.002222 -0.000477 0.119791 0.221811 0.477266 0.208990 -0.062500 1 0 0 0 0 0 4 496293
-0.002222 -0.000477 0.119791 0.221815 0.477256 0.208996 -0.062500 1 0 0 0 0 0 4 497306
-0.002222 -0.000477 0.119791 0.221812 0.477267 0.208990 -0.062500 1 0 0 0 0 0 4 498309
-0.002222 -0.000477 0.119791 0.221815 0.477257 0.208997 -0.062500 1 0 0 0 0 0 4 499305
-0.002222 -0.000477 0.119791 0.221804 0.477258 0.208984 -0.062500 1 0 0 0 0 0 4 500285
-0.002222 -0.000477 0.119791 0.221814 0.477255 0.208996 -0.062500 1 0 0 0 0 0 4 501298
-0.002222 -0.000477 0.119791 0.221812 0.477267 0.208990 -0.062500 1 0 0 0 0 0 4 502433
-0.002222 -0.000477 0.119791 0.221815 0.477256 0.208997 -0.062500 1 0 0 0 0 0 4 503299
-0.002222 -0.000477 0.119791 0.221804 0.477258 0.208984 -0.062500 1 0 0 0 0 0 4 504298
-0.002222 -0.000477 0.119791 0.221814 0.477255 0.208996 -0.062500 1 0 0 0 0 0 4 505301
-0.002222 -0.000477 0.119791 0.221812 0.477267 0.208990 -0.062500 1 0 0 0 0 0 4 506295
-0.002222 -0.000477 0.119791 0.221815 0.477256 0.208997 -0.062500 1 0 0 0 0 0 4 507292
-0.002222 -0.000477 0.119791 0.221812 0.477267 0.208991 -0.062500 1 0 0 0 0 0 4 508295
-0.002222 -0.000477 0.119791 0.221807 0.477248 0.208990 -0.062500 1 0 0 0 0 0 4 509295
-0.002222 -0.000477 0.119791 0.221811 0.477266 0.208990 -0.062500 1 0 0 0 0 0 4 510295
-0.002222 -0.000477 0.119791 0.221815 0.477256 0.208996 -0.062500 1 0 0 0 0 0 4 511292
-0.002222 -0.000477 0.119791 0.221812 0.477267 0.208991 -0.062500 1 0 0 0 0 0 4 512294
-0.002222 -0.000477 0.119791 0.221815 0.477256 0.208997 -0.062500 1 0 0 0 0 0 4 513301
-0.002222 -0.000477 0.119791 0.221804 0.477258 0.208984 -0.062500 1 0 0 0 0 0 4 514280
-0.002222 -0.000477 0.119791 0.221814 0.477255 0.208996 -0.062500 1 0 0 0 0 0 4 515294
-0.002222 -0.000477 0.119791 0.221812 0.477266 0.208990 -0.062500 1 0 0 0 0 0 4 516295
-0.002222 -0.000477 0.119791 0.221815 0.477256 0.208997 -0.062500 1 0 0 0 0 0 4 517293
-0.002222 -0.000477 0.119791 0.221812 0.477267 0.208991 -0.062500 1 0 0 0 0 0 4 518295
-0.002222 -0.000477 0.119791 0.221803 0.477259 0.208983 -0.062500 1 0 0 0 0 0 4 519292
-0.002222 -0.000477 0.119791 0.221814 0.477256 0.208996 -0.062500 1 0 0 0 0 0 4 520293
-0.002222 -0.000477 0.119791 0.221812 0.477267 0.208990 -0.062500 1 0 0 0 0 0 4 521294
-0.002222 -0.000477 0.119791 0.221815 0.477257 0.208996 -0.062500 1 0 0 0 0 0 4 522293
-0.002222 -0.000477 0.119791 0.221812 0.477267 0.208991 -0.062500 1 0 0 0 0 0 4 523291
-0.002222 -0.000477 0.119791 0.221807 0.477248 0.208990 -0.062500 1 0 0 0 0 0 4 524293
-0.002222 -0.000477 0.119791 0.221811 0.477266 0.208990 -0.062500 1 0 0 0 0 0 4 525293
-0.002222 -0.000477 0.119791 0.221815 0.477256 0.208996 -0.062500 1 0 0 0 0 0 4 526292
-0.002222 -0.000477 0.119791 0.221812 0.477267 0.208991 -0.062500 1 0 0 0 0 0 4 527294
-0.002222 -0.000477 0.119791 0.221815 0.477257 0.208997 -0.062500 1 0 0 0 0 0 4 528275
-0.002222 -0.000477 0.119791 0.221816 0.477256 0.208977 -0.062500 1 0 0 0 0 0 4 529293
-0.002222 -0.000477 0.119791 0.221816 0.477255 0.208995 -0.062500 1 0 0 0 0 0 4 530290
-0.002222 -0.000477 0.119791 0.221813 0.477267 0.208990 -0.062500 1 0 0 0 0 0 4 531292
-0.002222 -0.000477 0.119791 0.221816 0.477256 0.208996 -0.062500 1 0 0 0 0 0 4 532294
-0.002222 -0.000477 0.119791 0.221813 0.477267 0.208990 -0.062500 1 0 0 0 0 0 4 533293
-0.002222 -0.000477 0.119791 0.221808 0.477248 0.208989 -0.062500 1 0 0 0 0 0 4 534292
-0.002222 -0.000477 0.119791 0.221812 0.477266 0.208989 -0.062500 1 0 0 0 0 0 4 535292
-0.002222 -0.000477 0.119791 0.221815 0.477256 0.208996 -0.062500 1 0 0 0 0 0 4 536292
-0.002222 -0.000477 0.119791 0.221813 0.477267 0.208990 -0.062500 1 0 0 0 0 0 4 537295
-0.002222 -0.000477 0.119791 0.221816 0.477256 0.208996 -0.062500 1 0 0 0 0 0 4 538286
-0.002222 -0.000477 0.119791 0.221805 0.477258 0.208983 -0.062500 1 0 0 0 0 0 4 539291
-0.002222 -0.000477 0.119791 0.221815 0.477255 0.208995 -0.062500 1 0 0 0 0 0 4 540293
-0.002222 -0.000477 0.119791 0.221812 0.477267 0.208990 -0.062500 1 0 0 0 0 0 4 541293
-0.002222 -0.000477 0.119791 0.221816 0.477256 0.208996 -0.062500 1 0 0 0 0 0 4 542292
-0.002222 -0.000477 0.119791 0.221813 0.477267 0.208990 -0.062500 1 0 0 0 0 0 4 543291
-0.002222 -0.000477 0.119791 0.221808 0.477248 0.208989 -0.062500 1 0 0 0 0 0 4 544292
-0.002222 -0.000477 0.119791 0.221812 0.477266 0.208989 -0.062500 1 0 0 0 0 0 4 545293
-0.002222 -0.000477 0.119791 0.221815 0.477256 0.208996 -0.062500 1 0 0 0 0 0 4 546290
-0.002222 -0.000477 0.119791 0.221813 0.477267 0.208990 -0.062500 1 0 0 0 0 0 4 547292
-0.002222 -0.000477 0.119791 0.221816 0.477256 0.208996 -0.062500 1 0 0 0 0 0 4 548291
-0.002222 -0.000477 0.119791 0.221804 0.477258 0.208983 -0.062500 1 0 0 0 0 0 4 549292
-0.002222 -0.000477 0.119791 0.221815 0.477255 0.208996 -0.062500 1 0 0 0 0 0 4 550282
-0.002222 -0.000477 0.119791 0.221812 0.477267 0.208990 -0.062500 1 0 0 0 0 0 4 551292
-0.002222 -0.000477 0.119791 0.221816 0.477256 0.208996 -0.062500 1 0 0 0 0 0 4 552281
-0.002222 -0.000477 0.119791 0.221804 0.477258 0.208983 -0.062500 1 0 0 0 0 0 4 553291
-0.002222 -0.000477 0.119791 0.221814 0.477255 0.208996 -0.062500 1 0 0 0 0 0 4 554281
-0.002222 -0.000477 0.119791 0.221812 0.477266 0.208990 -0.062500 1 0 0 0 0 0 4 555290
-0.002222 -0.000477 0.119791 0.221815 0.477256 0.208996 -0.062500 1 0 0 0 0 0 4 556281
-0.002222 -0.000477 0.119791 0.221813 0.477267 0.208990 -0.062500 1 0 0 0 0 0 4 557292
-0.002222 -0.000477 0.119791 0.221807 0.477247 0.208989 -0.062500 1 0 0 0 0 0 4 558283
-0.002222 -0.000477 0.119791 0.221811 0.477266 0.208990 -0.062500 1 0 0 0 0 0 4 559291
-0.002222 -0.000477 0.119791 0.221815 0.477256 0.208996 -0.062500 1 0 0 0 0 0 4 560282
-0.002222 -0.000477 0.119791 0.221812 0.477267 0.208990 -0.062500 1 0 0 0 0 0 4 561302
-0.002222 -0.000477 0.119791 0.221816 0.477256 0.208997 -0.062500 1 0 0 0 0 0 4 562301
-0.002222 -0.000477 0.119791 0.221804 0.477258 0.208984 -0.062500 1 0 0 0 0 0 4 563303
-0.002222 -0.000477 0.119791 0.221814 0.477255 0.208996 -0.062500 1 0 0 0 0 0 4 564299
-0.002222 -0.000477 0.119791 0.221812 0.477266 0.208990 -0.062500 1 0 0 0 0 0 4 565288
-0.002222 -0.000477 0.119791 0.221812 0.477268 0.208990 -0.062500 1 0 0 0 0 0 4 566295
-0.002222 -0.000477 0.119791 0.221815 0.477257 0.208996 -0.062500 1 0 0 0 0 0 4 567303
-0.002222 -0.000477 0.119791 0.221804 0.477258 0.208983 -0.062500 1 0 0 0 0 0 4 568286
-0.002222 -0.000477 0.119791 0.221814 0.477255 0.208995 -0.062500 1 0 0 0 0 0 4 569295
-0.002222 -0.000477 0.119791 0.221812 0.477267 0.208990 -0.062500 1 0 0 0 0 0 4 570295
-0.002222 -0.000477 0.119791 0.221815 0.477256 0.208996 -0.062500 1 0 0 0 0 0 4 571305
-0.002222 -0.000477 0.119791 0.221812 0.477267 0.208990 -0.062500 1 0 0 0 0 0 4 572301
-0.002222 -0.000477 0.119791 0.221807 0.477248 0.208989 -0.062500 1 0 0 0 0 0 4 573303
-0.002222 -0.000477 0.119791 0.221811 0.477266 0.208989 -0.062500 1 0 0 0 0 0 4 574274
-0.002222 -0.000477 0.119791 0.221815 0.477256 0.208996 -0.062500 1 0 0 0 0 0 4 575303
-0.002222 -0.000477 0.119791 0.221812 0.477267 0.208990 -0.062500 1 0 0 0 0 0 4 576302
-0.002222 -0.000477 0.119791 0.221815 0.477257 0.208997 -0.062500 1 0 0 0 0 0 4 577302
-0.002222 -0.000477 0.119791 0.221804 0.477258 0.208983 -0.062500 1 0 0 0 0 0 4 578302
-0.002222 -0.000477 0.119791 0.221814 0.477255 0.208996 -0.062500 1 0 0 0 0 0 4 579303
-0.002222 -0.000477 0.119791 0.221812 0.477267 0.208990 -0.062500 1 0 0 0 0 0 4 580308
-0.002222 -0.000477 0.119791 0.221815 0.477256 0.208996 -0.062500 1 0 0 0 0 0 4 581308
-0.002222 -0.000477 0.119791 0.221804 0.477258 0.208983 -0.062500 1 0 0 0 0 0 4 582304
-0.002222 -0.000477 0.119791 0.221814 0.477255 0.208996 -0.062500 1 0 0 0 0 0 4 583302
-0.002222 -0.000477 0.119791 0.221812 0.477267 0.208990 -0.062500 1 0 0 0 0 0 4 584302
-0.002222 -0.000477 0.119791 0.221815 0.477256 0.208996 -0.062500 1 0 0 0 0 0 4 585304
-0.002222 -0.000477 0.119791 0.221812 0.477267 0.208991 -0.062500 1 0 0 0 0 0 4 586301
-0.002222 -0.000477 0.119791 0.221807 0.477248 0.208990 -0.062500 1 0 0 0 0 0 4 587301
[truncated: 24,878,874 more chars]
