# Supplementary material for: Increasing Patient Engagement in Rehabilitation Exercises Using Computer-Based Citizen Science
Source: PLoS One. 2015 Mar 20;10(3):e0117013. doi: 10.1371/journal.pone.0117013 (PMC4368773; doi:10.1371/journal.pone.0117013)
Supplement: S2 Dataset — (ZIP) [file pone.0117013.s002.zip › Dataset_S2/H13/H13_without.dat]

-0.002986 0.002871 0.170260 0.964924 -1.572923 -6.350969 -0.000000 1 0 0 0 0 0 0 968
-0.003017 0.002945 0.170475 0.503878 -1.129285 -3.457223 -0.000034 1 0 0 0 0 0 0 2044
-0.003057 0.002967 0.170689 0.568933 -0.400261 -3.177891 -0.000065 1 0 0 0 0 0 0 3037
-0.003070 0.002990 0.170825 0.223751 -0.345610 -2.151771 -0.000095 1 0 0 0 0 0 0 4005
-0.003087 0.003036 0.171066 0.243061 -0.631120 -3.450751 -0.000128 1 0 0 0 0 0 0 5068
-0.003087 0.003043 0.171276 0.036209 -0.159422 -3.185966 -0.000159 1 0 0 0 0 0 0 6049
-0.003093 0.003063 0.171408 0.083931 -0.287952 -2.182678 -0.000189 1 0 0 0 0 0 0 7009
-0.003129 0.003081 0.171637 0.470183 -0.269201 -3.357829 -0.000220 1 0 0 0 0 0 0 8022
-0.003140 0.003103 0.171755 0.200409 -0.324765 -2.063969 -0.000250 1 0 0 0 0 0 0 8976
-0.003145 0.003115 0.171967 0.087438 -0.200894 -3.168512 -0.000283 1 0 0 0 0 0 0 10020
-0.003144 0.003114 0.172087 0.002267 -0.026393 -2.122052 -0.000313 1 0 0 0 0 0 0 10998
-0.003150 0.003141 0.172290 0.086695 -0.369583 -3.110443 -0.000347 1 0 0 0 0 0 0 12071
-0.003157 0.003164 0.172402 0.099036 -0.355638 -2.058430 -0.000377 1 0 0 0 0 0 0 13041
-0.003181 0.003178 0.172531 0.333274 -0.231893 -2.196854 -0.000408 1 0 0 0 0 0 0 14010
-0.003251 0.003254 0.172735 0.946404 -1.029601 -3.204321 -0.000441 1 0 0 0 0 0 0 15065
-0.003283 0.003268 0.172841 0.525106 -0.312798 -2.057879 -0.000470 1 0 0 0 0 0 0 16015
-0.003327 0.003299 0.172960 0.637241 -0.449095 -2.139128 -0.000502 1 0 0 0 0 0 0 17019
-0.003354 0.003332 0.173081 0.427062 -0.506073 -2.192314 -0.000532 1 0 0 0 0 0 0 17998
-0.003404 0.003359 0.173271 0.699630 -0.423503 -3.132574 -0.000565 1 0 0 0 0 0 0 19044
-0.003417 0.003381 0.173364 0.254866 -0.365708 -1.977527 -0.000595 1 0 0 0 0 0 0 19999
-0.003467 0.003399 0.173470 0.688277 -0.297045 -2.067011 -0.000625 1 0 0 0 0 0 0 20982
-0.003497 0.003426 0.173584 0.470078 -0.410733 -2.189897 -0.000657 1 0 0 0 0 0 0 22002
-0.003532 0.003441 0.173695 0.519213 -0.271245 -2.212193 -0.000699 1 0 0 0 0 0 0 23340
-0.003553 0.003445 0.173891 0.334321 -0.124064 -3.329579 -0.000721 1 0 0 0 0 0 0 24053
-0.003561 0.003465 0.173955 0.162281 -0.304367 -1.753520 -0.000752 1 0 0 0 0 0 0 25029
-0.003586 0.003476 0.174043 0.359234 -0.225574 -2.033108 -0.000904 1 0 0 0 0 0 0 29903
-0.003656 0.003444 0.174492 0.967443 0.342862 -6.843472 -0.001006 1 0 0 0 0 0 0 33147
-0.003672 0.003421 0.174607 0.327758 0.288608 -2.982364 -0.001030 1 0 0 0 0 0 0 33931
-0.003693 0.003392 0.174681 0.334053 0.359833 -2.108472 -0.001062 1 0 0 0 0 0 0 34941
-0.003695 0.003355 0.174734 0.087056 0.457319 -1.763453 -0.001093 1 0 0 0 0 0 0 35929
-0.003710 0.003320 0.174768 0.236205 0.446214 -1.498965 -0.001124 1 0 0 0 0 0 0 36939
-0.003740 0.003307 0.174787 0.435482 0.162674 -1.310807 -0.001155 1 0 0 0 0 0 0 37929
-0.003754 0.003300 0.174795 0.262471 0.047002 -1.188763 -0.001190 1 0 0 0 0 0 0 39057
-0.003761 0.003297 0.174800 0.150451 -0.009104 -1.136425 -0.001218 1 0 0 0 0 0 0 39943
-0.003765 0.003295 0.174802 0.092919 -0.038054 -1.127174 -0.001249 1 0 0 0 0 0 0 40932
-0.003774 0.003315 0.174797 0.159395 -0.323736 -1.070470 -0.001280 1 0 0 0 0 0 0 41942
-0.003778 0.003325 0.174795 0.108783 -0.224836 -1.118393 -0.001311 1 0 0 0 0 0 0 42928
-0.003788 0.003351 0.174789 0.169955 -0.422231 -1.094544 -0.001343 1 0 0 0 0 0 0 43939
-0.003793 0.003363 0.174786 0.115540 -0.276593 -1.158593 -0.001374 1 0 0 0 0 0 0 44928
-0.003795 0.003370 0.174785 0.079869 -0.180034 -1.210016 -0.001406 1 0 0 0 0 0 0 45947
-0.003797 0.003373 0.174784 0.061366 -0.130045 -1.249185 -0.001437 1 0 0 0 0 0 0 46952
-0.003797 0.003375 0.174784 0.052344 -0.105604 -1.282066 -0.001468 1 0 0 0 0 0 0 47951
-0.003798 0.003376 0.174784 0.048252 -0.094109 -1.311587 -0.001499 1 0 0 0 0 0 0 48934
-0.003820 0.003380 0.174787 0.334597 -0.144686 -1.384753 -0.001530 1 0 0 0 0 0 0 49937
-0.003846 0.003367 0.174784 0.418621 0.085162 -1.337235 -0.001562 1 0 0 0 0 0 0 50945
-0.003859 0.003360 0.174783 0.256785 0.018889 -1.376321 -0.001593 1 0 0 0 0 0 0 51950
-0.003888 0.003361 0.174786 0.443754 -0.088576 -1.457756 -0.001624 1 0 0 0 0 0 0 52934
-0.003903 0.003361 0.174787 0.276334 -0.094815 -1.470993 -0.001655 1 0 0 0 0 0 0 53924
-0.003925 0.003346 0.174784 0.366828 0.111819 -1.432092 -0.001687 1 0 0 0 0 0 0 54954
-0.003936 0.003338 0.174782 0.231350 0.029624 -1.478364 -0.001718 1 0 0 0 0 0 0 55947
-0.003942 0.003334 0.174781 0.145722 -0.030706 -1.519707 -0.001749 1 0 0 0 0 0 0 56944
-0.003967 0.003336 0.174784 0.389581 -0.119055 -1.598257 -0.001780 1 0 0 0 0 0 0 57941
-0.003979 0.003338 0.174785 0.252533 -0.114153 -1.610062 -0.001812 1 0 0 0 0 0 0 58943
-0.004001 0.003322 0.174782 0.358377 0.098298 -1.569247 -0.001843 1 0 0 0 0 0 0 59941
-0.004012 0.003315 0.174780 0.230771 0.019014 -1.615325 -0.001874 1 0 0 0 0 0 0 60940
-0.004032 0.003295 0.174775 0.348676 0.166081 -1.599572 -0.001905 1 0 0 0 0 0 0 61940
-0.004043 0.003285 0.174772 0.227493 0.052030 -1.658399 -0.001937 1 0 0 0 0 0 0 62940
-0.004063 0.003265 0.174767 0.348686 0.181438 -1.648599 -0.001968 1 0 0 0 0 0 0 63941
-0.004096 0.003259 0.174767 0.517389 0.002587 -1.754142 -0.001999 1 0 0 0 0 0 0 64938
-0.004127 0.003240 0.174763 0.524225 0.150014 -1.726625 -0.002030 1 0 0 0 0 0 0 65939
-0.004143 0.003230 0.174762 0.321812 0.041009 -1.776258 -0.002062 1 0 0 0 0 0 0 66937
-0.004151 0.003226 0.174761 0.200202 -0.032281 -1.818556 -0.002092 1 0 0 0 0 0 0 67921
-0.004170 0.003208 0.174756 0.337447 0.134376 -1.796664 -0.002124 1 0 0 0 0 0 0 68942
-0.004180 0.003199 0.174754 0.227707 0.031703 -1.852440 -0.002156 1 0 0 0 0 0 0 69946
-0.004185 0.003194 0.174752 0.155046 -0.038827 -1.898209 -0.002187 1 0 0 0 0 0 0 70943
-0.004225 0.003180 0.174751 0.605493 0.073082 -1.920690 -0.002218 1 0 0 0 0 0 0 71941
-0.004245 0.003173 0.174750 0.392985 -0.006468 -1.958228 -0.002249 1 0 0 0 0 0 0 72939
-0.004270 0.003154 0.174745 0.443186 0.145384 -1.935443 -0.002282 1 0 0 0 0 0 0 73995
-0.004283 0.003145 0.174743 0.285805 0.034345 -1.990967 -0.002314 1 0 0 0 0 0 0 75009
-0.004289 0.003140 0.174742 0.188959 -0.040457 -2.036417 -0.002345 1 0 0 0 0 0 0 76001
-0.004308 0.003122 0.174737 0.338882 0.125394 -2.014166 -0.002375 1 0 0 0 0 0 0 76975
-0.004339 0.003117 0.174738 0.523965 -0.033912 -2.114111 -0.002406 1 0 0 0 0 0 0 77975
-0.004355 0.003115 0.174739 0.339513 -0.082049 -2.141699 -0.002438 1 0 0 0 0 0 0 78975
-0.004378 0.003098 0.174734 0.420006 0.102218 -2.107615 -0.002469 1 0 0 0 0 0 0 79974
-0.004390 0.003089 0.174732 0.279459 0.009004 -2.158029 -0.002500 1 0 0 0 0 0 0 80973
-0.004411 0.003069 0.174727 0.391240 0.149050 -2.143745 -0.002532 1 0 0 0 0 0 0 81997
-0.004422 0.003059 0.174724 0.267044 0.031741 -2.204074 -0.002563 1 0 0 0 0 0 0 82996
-0.004427 0.003054 0.174723 0.187000 -0.046255 -2.251652 -0.002594 1 0 0 0 0 0 0 83975
-0.004445 0.003036 0.174718 0.345501 0.118101 -2.230732 -0.002625 1 0 0 0 0 0 0 84972
-0.004454 0.003027 0.174716 0.246470 0.014425 -2.289091 -0.002658 1 0 0 0 0 0 0 86013
-0.004474 0.003006 0.174710 0.379145 0.149327 -2.276809 -0.002689 1 0 0 0 0 0 0 87002
-0.004506 0.003001 0.174711 0.554163 -0.027418 -2.381895 -0.002720 1 0 0 0 0 0 0 88000
-0.004522 0.002998 0.174711 0.364305 -0.084020 -2.412753 -0.002752 1 0 0 0 0 0 0 89017
-0.004546 0.002980 0.174707 0.442217 0.096075 -2.378411 -0.002782 1 0 0 0 0 0 0 89980
-0.004557 0.002972 0.174705 0.300442 0.000909 -2.429590 -0.002813 1 0 0 0 0 0 0 90975
-0.004563 0.002968 0.174704 0.211697 -0.065744 -2.473387 -0.002844 1 0 0 0 0 0 0 91973
-0.004581 0.002950 0.174699 0.365906 0.104203 -2.450028 -0.002875 1 0 0 0 0 0 0 92972
-0.004591 0.002941 0.174696 0.264788 0.003492 -2.507195 -0.002907 1 0 0 0 0 0 0 93997
-0.004595 0.002936 0.174695 0.196544 -0.065949 -2.552885 -0.002938 1 0 0 0 0 0 0 94974
-0.004613 0.002918 0.174690 0.361044 0.102687 -2.530560 -0.002969 1 0 0 0 0 0 0 95974
-0.004622 0.002909 0.174688 0.265064 0.001319 -2.587542 -0.003000 1 0 0 0 0 0 0 96971
-0.004642 0.002889 0.174682 0.399386 0.137455 -2.574947 -0.003031 1 0 0 0 0 0 0 97972
-0.004652 0.002879 0.174680 0.286555 0.018173 -2.637162 -0.003063 1 0 0 0 0 0 0 98972
-0.004657 0.002874 0.174678 0.212350 -0.060684 -2.686479 -0.003094 1 0 0 0 0 0 0 99980
-0.004674 0.002856 0.174673 0.373889 0.103164 -2.666707 -0.003127 1 0 0 0 0 0 0 101037
-0.004683 0.002846 0.174671 0.276362 -0.000399 -2.723451 -0.003157 1 0 0 0 0 0 0 101998
-0.004703 0.002826 0.174665 0.409928 0.134607 -2.710430 -0.003188 1 0 0 0 0 0 0 102982
-0.004713 0.002816 0.174662 0.296865 0.014863 -2.773318 -0.003220 1 0 0 0 0 0 0 103996
-0.004718 0.002811 0.174661 0.222454 -0.064300 -2.822101 -0.003250 1 0 0 0 0 0 0 104979
-0.004736 0.002793 0.174656 0.383862 0.099592 -2.801004 -0.003282 1 0 0 0 0 0 0 105996
-0.004745 0.002783 0.174654 0.286352 -0.004068 -2.858967 -0.003313 1 0 0 0 0 0 0 106996
-0.004765 0.002763 0.174648 0.420020 0.130921 -2.845743 -0.003344 1 0 0 0 0 0 0 107980
-0.004775 0.002753 0.174645 0.307048 0.011185 -2.909354 -0.003376 1 0 0 0 0 0 0 109015
-0.004780 0.002748 0.174644 0.232589 -0.067857 -2.957801 -0.003407 1 0 0 0 0 0 0 109982
-0.004798 0.002729 0.174639 0.394109 0.096126 -2.936351 -0.003438 1 0 0 0 0 0 0 110995
-0.004807 0.002720 0.174636 0.296656 -0.007517 -2.993993 -0.003469 1 0 0 0 0 0 0 111979
-0.004811 0.002716 0.174635 0.230370 -0.078450 -3.042022 -0.003501 1 0 0 0 0 0 0 113011
-0.004829 0.002698 0.174630 0.395922 0.089752 -3.018104 -0.003532 1 0 0 0 0 0 0 113978
-0.004838 0.002689 0.174628 0.300599 -0.011856 -3.076199 -0.003563 1 0 0 0 0 0 0 114994
-0.004858 0.002668 0.174622 0.435388 0.124375 -3.062379 -0.003594 1 0 0 0 0 0 0 115976
-0.004868 0.002658 0.174619 0.323028 0.005164 -3.127041 -0.003627 1 0 0 0 0 0 0 117045
-0.004888 0.002637 0.174613 0.448954 0.132608 -3.112831 -0.003655 1 0 0 0 0 0 0 117928
-0.004898 0.002627 0.174610 0.332023 0.008977 -3.177091 -0.003687 1 0 0 0 0 0 0 118937
-0.004903 0.002622 0.174609 0.255815 -0.072005 -3.226810 -0.003717 1 0 0 0 0 0 0 119926
-0.004921 0.002603 0.174604 0.416420 0.091123 -3.204994 -0.003749 1 0 0 0 0 0 0 120937
-0.004930 0.002594 0.174601 0.318590 -0.012872 -3.263200 -0.003780 1 0 0 0 0 0 0 121927
-0.004935 0.002590 0.174600 0.252181 -0.083941 -3.310790 -0.003811 1 0 0 0 0 0 0 122935
-0.004952 0.002572 0.174595 0.417755 0.084210 -3.287330 -0.003843 1 0 0 0 0 0 0 123937
-0.004961 0.002563 0.174593 0.322451 -0.017326 -3.344952 -0.003874 1 0 0 0 0 0 0 124926
-0.004959 0.002538 0.174584 0.167850 0.177441 -3.288984 -0.003905 1 0 0 0 0 0 0 125937
-0.004958 0.002526 0.174579 0.170560 0.035284 -3.369918 -0.003936 1 0 0 0 0 0 0 126926
-0.004973 0.002504 0.174573 0.379984 0.146038 -3.371139 -0.003968 1 0 0 0 0 0 0 127937
-0.004980 0.002493 0.174570 0.307233 0.013633 -3.441390 -0.003999 1 0 0 0 0 0 0 128929
-0.004984 0.002487 0.174568 0.253319 -0.071849 -3.494549 -0.004030 1 0 0 0 0 0 0 129930
-0.005001 0.002469 0.174563 0.425175 0.089329 -3.473511 -0.004062 1 0 0 0 0 0 0 130937
-0.005010 0.002459 0.174560 0.332974 -0.015803 -3.533193 -0.004093 1 0 0 0 0 0 0 131949
-0.005029 0.002439 0.174554 0.469474 0.118976 -3.518805 -0.004123 1 0 0 0 0 0 0 132916
-0.005039 0.002429 0.174552 0.357980 -0.000957 -3.582870 -0.004155 1 0 0 0 0 0 0 133934
-0.005038 0.002403 0.174542 0.194876 0.185056 -3.529018 -0.004187 1 0 0 0 0 0 0 134943
-0.005052 0.002375 0.174533 0.393630 0.244568 -3.549898 -0.004218 1 0 0 0 0 0 0 135931
-0.005059 0.002361 0.174529 0.322485 0.064942 -3.638760 -0.004249 1 0 0 0 0 0 0 136932
-0.005078 0.002338 0.174522 0.469971 0.160266 -3.639650 -0.004280 1 0 0 0 0 0 0 137930
-0.005088 0.002326 0.174519 0.363836 0.020276 -3.710800 -0.004312 1 0 0 0 0 0 0 138944
-0.005086 0.002300 0.174510 0.203272 0.196767 -3.659462 -0.004343 1 0 0 0 0 0 0 139936
-0.005085 0.002287 0.174505 0.203232 0.044674 -3.744178 -0.004374 1 0 0 0 0 0 0 140944
-0.005100 0.002265 0.174498 0.411255 0.150823 -3.745651 -0.004405 1 0 0 0 0 0 0 141941
-0.005108 0.002254 0.174495 0.337999 0.015905 -3.817102 -0.004436 1 0 0 0 0 0 0 142936
-0.005105 0.002228 0.174486 0.193927 0.195223 -3.766111 -0.004468 1 0 0 0 0 0 0 143938
-0.005118 0.002199 0.174476 0.402416 0.251031 -3.788683 -0.004499 1 0 0 0 0 0 0 144936
-0.005126 0.002185 0.174472 0.336245 0.069364 -3.878895 -0.004530 1 0 0 0 0 0 0 145938
-0.005122 0.002157 0.174462 0.196100 0.223466 -3.837071 -0.004562 1 0 0 0 0 0 0 146936
-0.005136 0.002128 0.174453 0.406581 0.266457 -3.864201 -0.004593 1 0 0 0 0 0 0 147938
-0.005143 0.002113 0.174448 0.341301 0.078125 -3.956692 -0.004624 1 0 0 0 0 0 0 148938
-0.005162 0.002090 0.174441 0.491770 0.169563 -3.958523 -0.004655 1 0 0 0 0 0 0 149940
-0.005165 0.002058 0.174430 0.297244 0.294219 -3.925087 -0.004687 1 0 0 0 0 0 0 150943
-0.005166 0.002042 0.174425 0.263951 0.098596 -4.023667 -0.004718 1 0 0 0 0 0 0 151936
-0.005182 0.002018 0.174417 0.453674 0.181667 -4.031624 -0.004749 1 0 0 0 0 0 0 152937
-0.005183 0.001985 0.174406 0.280953 0.301906 -4.001164 -0.004780 1 0 0 0 0 0 0 153935
-0.005207 0.001974 0.174391 0.558197 0.037746 -3.971684 -0.004812 1 0 0 0 0 0 0 154938
-0.005197 0.001964 0.174380 0.146394 -0.001539 -4.055864 -0.004843 1 0 0 0 0 0 0 155936
-0.005207 0.001943 0.174370 0.374561 0.135238 -4.097652 -0.004874 1 0 0 0 0 0 0 156939
-0.005206 0.001912 0.174358 0.243153 0.280262 -4.087028 -0.004905 1 0 0 0 0 0 0 157939
-0.005220 0.001881 0.174347 0.444209 0.301336 -4.134160 -0.004936 1 0 0 0 0 0 0 158936
-0.005221 0.001845 0.174334 0.282252 0.367884 -4.131074 -0.004968 1 0 0 0 0 0 0 159939
-0.005237 0.001811 0.174323 0.466299 0.347535 -4.182332 -0.004999 1 0 0 0 0 0 0 160938
-0.005222 0.001789 0.174314 0.095264 0.185797 -4.244830 -0.005030 1 0 0 0 0 0 0 161936
-0.005231 0.001763 0.174305 0.353281 0.236833 -4.270011 -0.005061 1 0 0 0 0 0 0 162936
-0.005228 0.001729 0.174293 0.237591 0.337068 -4.250237 -0.005092 1 0 0 0 0 0 0 163918
-0.005242 0.001696 0.174282 0.446993 0.335099 -4.293963 -0.005124 1 0 0 0 0 0 0 164934
-0.005242 0.001659 0.174269 0.289028 0.390743 -4.288703 -0.005155 1 0 0 0 0 0 0 165934
-0.005258 0.001625 0.174258 0.475368 0.364499 -4.339231 -0.005187 1 0 0 0 0 0 0 166936
-0.005259 0.001587 0.174244 0.305618 0.408002 -4.336819 -0.005217 1 0 0 0 0 0 0 167918
-0.005275 0.001552 0.174233 0.486007 0.375607 -4.389425 -0.005249 1 0 0 0 0 0 0 168936
-0.005261 0.001530 0.174225 0.112986 0.208200 -4.453032 -0.005280 1 0 0 0 0 0 0 169941
-0.005269 0.001503 0.174216 0.370072 0.256142 -4.477831 -0.005311 1 0 0 0 0 0 0 170930
-0.005267 0.001469 0.174203 0.253851 0.355716 -4.458240 -0.005343 1 0 0 0 0 0 0 171937
-0.005281 0.001436 0.174192 0.463140 0.352926 -4.501526 -0.005374 1 0 0 0 0 0 0 172936
-0.005266 0.001415 0.174184 0.104741 0.200655 -4.560926 -0.005405 1 0 0 0 0 0 0 173934
-0.005281 0.001410 0.174170 0.469158 -0.018560 -4.517377 -0.005436 1 0 0 0 0 0 0 174934
-0.005282 0.001386 0.174155 0.318083 0.193224 -4.524384 -0.005467 1 0 0 0 0 0 0 175918
-0.005283 0.001375 0.174148 0.300618 0.062486 -4.652331 -0.005499 1 0 0 0 0 0 0 176935
-0.005276 0.001348 0.174136 0.205992 0.243559 -4.628218 -0.005530 1 0 0 0 0 0 0 177935
-0.005274 0.001335 0.174118 0.250901 0.085295 -4.554050 -0.005561 1 0 0 0 0 0 0 178935
-0.005273 0.001329 0.174109 0.275821 -0.014726 -4.700936 -0.005593 1 0 0 0 0 0 0 179937
-0.005265 0.001305 0.174096 0.196385 0.203659 -4.691352 -0.005624 1 0 0 0 0 0 0 180942
-0.005262 0.001293 0.174090 0.239479 0.070480 -4.800387 -0.005655 1 0 0 0 0 0 0 181928
-0.005261 0.001287 0.174074 0.277736 -0.025062 -4.699771 -0.005687 1 0 0 0 0 0 0 182936
-0.005260 0.001284 0.174067 0.292194 -0.071744 -4.825367 -0.005717 1 0 0 0 0 0 0 183925
-0.005253 0.001262 0.174055 0.207011 0.175846 -4.804792 -0.005749 1 0 0 0 0 0 0 184935
-0.005258 0.001272 0.174044 0.347560 -0.218353 -4.843791 -0.005782 1 0 0 0 0 0 0 185979
-0.005253 0.001257 0.174031 0.245735 0.077374 -4.835720 -0.005813 1 0 0 0 0 0 0 186995
-0.005274 0.001254 0.174014 0.570230 -0.061823 -4.818311 -0.005844 1 0 0 0 0 0 0 187977
-0.005262 0.001248 0.174003 0.180698 -0.032010 -4.911098 -0.005877 1 0 0 0 0 0 0 189034
-0.005264 0.001266 0.173993 0.320702 -0.344946 -4.951320 -0.005905 1 0 0 0 0 0 0 189939
-0.005258 0.001254 0.173980 0.233746 0.010844 -4.939712 -0.005936 1 0 0 0 0 0 0 190925
-0.005241 0.001264 0.173965 0.074596 -0.243436 -4.942994 -0.005968 1 0 0 0 0 0 0 191935
-0.005247 0.001254 0.173953 0.376064 0.007190 -5.002289 -0.005999 1 0 0 0 0 0 0 192924
-0.005236 0.001265 0.173939 0.173547 -0.251400 -5.003397 -0.006030 1 0 0 0 0 0 0 193935
-0.005224 0.001249 0.173924 0.137274 0.064508 -5.013578 -0.006061 1 0 0 0 0 0 0 194924
-0.005203 0.001258 0.173908 0.025165 -0.216840 -5.031134 -0.006093 1 0 0 0 0 0 0 195937
-0.005186 0.001242 0.173892 0.059841 0.082391 -5.052819 -0.006124 1 0 0 0 0 0 0 196924
-0.005163 0.001250 0.173876 -0.014468 -0.208109 -5.076092 -0.006155 1 0 0 0 0 0 0 197935
-0.005129 0.001249 0.173866 -0.161596 -0.122996 -5.166969 -0.006186 1 0 0 0 0 0 0 198924
-0.005135 0.001254 0.173850 0.345661 -0.186335 -5.141978 -0.006218 1 0 0 0 0 0 0 199935
-0.005131 0.001235 0.173835 0.267996 0.109725 -5.157080 -0.006249 1 0 0 0 0 0 0 200924
-0.005115 0.001242 0.173819 0.094974 -0.194229 -5.178508 -0.006280 1 0 0 0 0 0 0 201935
-0.005108 0.001246 0.173798 0.195371 -0.183305 -5.134931 -0.006311 1 0 0 0 0 0 0 202925
-0.005082 0.001243 0.173784 -0.035239 -0.095223 -5.255262 -0.006343 1 0 0 0 0 0 0 203942
-0.005047 0.001238 0.173761 -0.173520 -0.046702 -5.158146 -0.006374 1 0 0 0 0 0 0 204944
-0.005015 0.001251 0.173741 -0.152920 -0.294847 -5.220691 -0.006406 1 0 0 0 0 0 0 205947
-0.005000 0.001258 0.173718 0.066175 -0.237733 -5.205617 -0.006436 1 0 0 0 0 0 0 206934
-0.004993 0.001262 0.173694 0.197848 -0.191276 -5.205819 -0.006468 1 0 0 0 0 0 0 207935
-0.004953 0.001275 0.173670 -0.228319 -0.314513 -5.238705 -0.006499 1 0 0 0 0 0 0 208940
-0.004934 0.001283 0.173645 0.001337 -0.244382 -5.248068 -0.006530 1 0 0 0 0 0 0 209943
-0.004925 0.001286 0.173620 0.161264 -0.196355 -5.262885 -0.006561 1 0 0 0 0 0 0 210929
-0.004883 0.001300 0.173596 -0.249146 -0.319579 -5.302969 -0.006593 1 0 0 0 0 0 0 211939
-0.004864 0.001307 0.173571 -0.010991 -0.249202 -5.315900 -0.006624 1 0 0 0 0 0 0 212943
-0.004832 0.001306 0.173542 -0.141156 -0.138378 -5.285613 -0.006655 1 0 0 0 0 0 0 213932
-0.004809 0.001343 0.173514 -0.040328 -0.627101 -5.324454 -0.006687 1 0 0 0 0 0 0 214937
-0.004776 0.001358 0.173483 -0.165971 -0.378230 -5.313083 -0.006718 1 0 0 0 0 0 0 215935
-0.004738 0.001360 0.173452 -0.247748 -0.204292 -5.315680 -0.006749 1 0 0 0 0 0 0 216940
-0.004697 0.001357 0.173419 -0.292116 -0.112044 -5.328043 -0.006780 1 0 0 0 0 0 0 217935
-0.004685 0.001377 0.173385 0.077788 -0.406408 -5.324654 -0.006812 1 0 0 0 0 0 0 218936
-0.004657 0.001383 0.173351 -0.090751 -0.249051 -5.353157 -0.006842 1 0 0 0 0 0 0 219917
-0.004629 0.001402 0.173313 -0.113322 -0.418373 -5.311348 -0.006873 1 0 0 0 0 0 0 220915
-0.004593 0.001407 0.173277 -0.217910 -0.251340 -5.365656 -0.006905 1 0 0 0 0 0 0 221936
-0.004561 0.001427 0.173237 -0.183027 -0.421321 -5.339368 -0.006936 1 0 0 0 0 0 0 222934
-0.004531 0.001453 0.173209 -0.163213 -0.530253 -5.517048 -0.006968 1 0 0 0 0 0 0 223940
-0.004517 0.001467 0.173168 0.052531 -0.380146 -5.377838 -0.006999 1 0 0 0 0 0 0 224939
-0.004495 0.001491 0.173126 -0.019599 -0.498043 -5.367132 -0.007030 1 0 0 0 0 0 0 225938
-0.004463 0.001498 0.173088 -0.173441 -0.299004 -5.446396 -0.007061 1 0 0 0 0 0 0 226917
-0.004432 0.001519 0.173047 -0.166175 -0.453022 -5.432592 -0.007092 1 0 0 0 0 0 0 227915
-0.004403 0.001546 0.173005 -0.155052 -0.557880 -5.431178 -0.007124 1 0 0 0 0 0 0 228935
-0.004373 0.001577 0.172962 -0.149986 -0.615389 -5.440212 -0.007155 1 0 0 0 0 0 0 229933
-0.004360 0.001592 0.172913 0.054867 -0.433425 -5.387466 -0.007186 1 0 0 0 0 0 0 230933
-0.004339 0.001617 0.172867 -0.024943 -0.535448 -5.433714 -0.007218 1 0 0 0 0 0 0 231933
-0.004314 0.001647 0.172821 -0.084752 -0.608150 -5.471864 -0.007249 1 0 0 0 0 0 0 232935
-0.004295 0.001641 0.172777 -0.012496 -0.154475 -5.504068 -0.007280 1 0 0 0 0 0 0 233937
-0.004271 0.001655 0.172732 -0.072304 -0.371004 -5.526224 -0.007311 1 0 0 0 0 0 0 234914
-0.004261 0.001662 0.172683 0.090929 -0.311927 -5.479615 -0.007343 1 0 0 0 0 0 0 235934
-0.004234 0.001662 0.172627 -0.105139 -0.203122 -5.409559 -0.007374 1 0 0 0 0 0 0 236932
-0.004206 0.001679 0.172577 -0.138577 -0.418185 -5.499369 -0.007405 1 0 0 0 0 0 0 237934
-0.004193 0.001688 0.172524 0.053545 -0.340325 -5.494480 -0.007436 1 0 0 0 0 0 0 238933
-0.004165 0.001688 0.172467 -0.127570 -0.220223 -5.444657 -0.007468 1 0 0 0 0 0 0 239937
-0.004136 0.001705 0.172416 -0.153373 -0.430043 -5.544749 -0.007499 1 0 0 0 0 0 0 240938
-0.004123 0.001715 0.172363 0.042802 -0.349058 -5.543776 -0.007530 1 0 0 0 0 0 0 241918
-0.004095 0.001715 0.172305 -0.136837 -0.227241 -5.495109 -0.007561 1 0 0 0 0 0 0 242916
-0.004081 0.001716 0.172248 0.043307 -0.221218 -5.528249 -0.007593 1 0 0 0 0 0 0 243936
-0.004061 0.001733 0.172182 -0.041192 -0.443170 -5.431548 -0.007624 1 0 0 0 0 0 0 244926
-0.004051 0.001743 0.172122 0.100606 -0.360225 -5.509929 -0.007657 1 0 0 0 0 0 0 245996
-0.004025 0.001744 0.172060 -0.110486 -0.236154 -5.513042 -0.007689 1 0 0 0 0 0 0 247001
-0.004020 0.001766 0.171996 0.151607 -0.511964 -5.498308 -0.007720 1 0 0 0 0 0 0 247993
-0.003996 0.001773 0.171932 -0.077332 -0.340467 -5.518379 -0.007752 1 0 0 0 0 0 0 249031
-0.003985 0.001777 0.171873 0.070415 -0.286889 -5.590167 -0.007782 1 0 0 0 0 0 0 249998
-0.003957 0.001775 0.171811 -0.130635 -0.200008 -5.583814 -0.007813 1 0 0 0 0 0 0 250971
-0.003952 0.001796 0.171746 0.137985 -0.497603 -5.564500 -0.007844 1 0 0 0 0 0 0 251970
-0.003927 0.001802 0.171682 -0.088324 -0.336420 -5.580995 -0.007875 1 0 0 0 0 0 0 252967
-0.003916 0.001806 0.171621 0.061518 -0.288250 -5.653184 -0.007906 1 0 0 0 0 0 0 253967
-0.003911 0.001809 0.171548 0.165023 -0.270668 -5.500898 -0.007937 1 0 0 0 0 0 0 254967
-0.003887 0.001806 0.171479 -0.082736 -0.196482 -5.563344 -0.007969 1 0 0 0 0 0 0 255992
-0.003899 0.001810 0.171405 0.366863 -0.283120 -5.522222 -0.008002 1 0 0 0 0 0 0 257018
-0.003890 0.001830 0.171330 0.143530 -0.493897 -5.516580 -0.008032 1 0 0 0 0 0 0 257990
-0.003864 0.001835 0.171260 -0.112253 -0.333847 -5.597163 -0.008063 1 0 0 0 0 0 0 258976
-0.003852 0.001839 0.171181 0.046892 -0.293749 -5.502806 -0.008094 1 0 0 0 0 0 0 259989
-0.003847 0.001841 0.171114 0.154851 -0.275444 -5.654542 -0.008125 1 0 0 0 0 0 0 260973
-0.003845 0.001843 0.171036 0.212336 -0.269358 -5.546591 -0.008155 1 0 0 0 0 0 0 261933
-0.003846 0.001845 0.170953 0.242944 -0.267269 -5.483844 -0.008186 1 0 0 0 0 0 0 262921
-0.003863 0.001829 0.170878 0.465741 -0.045496 -5.592644 -0.008218 1 0 0 0 0 0 0 263932
-0.003856 0.001839 0.170801 0.185063 -0.350707 -5.601197 -0.008249 1 0 0 0 0 0 0 264921
-0.003854 0.001845 0.170719 0.211720 -0.328699 -5.534373 -0.008280 1 0 0 0 0 0 0 265933
-0.003854 0.001848 0.170633 0.242784 -0.300797 -5.500539 -0.008311 1 0 0 0 0 0 0 266921
-0.003855 0.001851 0.170546 0.260767 -0.285577 -5.489587 -0.008343 1 0 0 0 0 0 0 267933
-0.003849 0.001831 0.170463 0.173126 0.008293 -5.567138 -0.008373 1 0 0 0 0 0 0 268920
-0.003824 0.001817 0.170373 -0.089258 -0.035145 -5.480469 -0.008405 1 0 0 0 0 0 0 269931
-0.003813 0.001811 0.170283 0.060959 -0.140698 -5.489628 -0.008436 1 0 0 0 0 0 0 270920
-0.003808 0.001808 0.170193 0.164379 -0.202310 -5.503623 -0.008468 1 0 0 0 0 0 0 271931
-0.003822 0.001791 0.170098 0.428018 -0.014288 -5.440397 -0.008499 1 0 0 0 0 0 0 272921
-0.003807 0.001778 0.170001 0.069473 -0.051514 -5.422766 -0.008530 1 0 0 0 0 0 0 273921
-0.003817 0.001755 0.169901 0.353455 0.072154 -5.403676 -0.008561 1 0 0 0 0 0 0 274931
-0.003830 0.001767 0.169800 0.432664 -0.358257 -5.391853 -0.008592 1 0 0 0 0 0 0 275920
-0.003814 0.001768 0.169700 0.063543 -0.272682 -5.409266 -0.008624 1 0 0 0 0 0 0 276931
-0.003800 0.001748 0.169594 0.044427 0.021565 -5.345996 -0.008655 1 0 0 0 0 0 0 277921
-0.003817 0.001743 0.169484 0.455494 -0.157724 -5.291815 -0.008686 1 0 0 0 0 0 0 278931
-0.003803 0.001736 0.169379 0.093003 -0.147832 -5.362097 -0.008718 1 0 0 0 0 0 0 279930
-0.003790 0.001712 0.169270 0.061137 0.088897 -5.329894 -0.008749 1 0 0 0 0 0 0 280939
-0.003807 0.001705 0.169158 0.464453 -0.121851 -5.290278 -0.008781 1 0 0 0 0 0 0 281949
-0.003810 0.001681 0.169045 0.306936 0.093963 -5.289934 -0.008811 1 0 0 0 0 0 0 282930
-0.003788 0.001664 0.168938 -0.018547 0.015334 -5.371078 -0.008843 1 0 0 0 0 0 0 283937
-0.003779 0.001656 0.168822 0.097779 -0.109822 -5.258305 -0.008874 1 0 0 0 0 0 0 284940
-0.003767 0.001631 0.168706 0.087807 0.108242 -5.273520 -0.008905 1 0 0 0 0 0 0 285928
-0.003778 0.001602 0.168579 0.382599 0.180385 -5.126628 -0.008936 1 0 0 0 0 0 0 286931
-0.003785 0.001588 0.168452 0.353293 -0.007611 -5.121769 -0.008968 1 0 0 0 0 0 0 287950
-0.003758 0.001555 0.168327 -0.084985 0.233010 -5.144165 -0.008999 1 0 0 0 0 0 0 288937
-0.003746 0.001539 0.168200 0.055503 0.033189 -5.137102 -0.009030 1 0 0 0 0 0 0 289941
-0.003740 0.001531 0.168073 0.161759 -0.099127 -5.131558 -0.009062 1 0 0 0 0 0 0 290942
-0.003738 0.001528 0.167945 0.218607 -0.168840 -5.127905 -0.009093 1 0 0 0 0 0 0 291937
-0.003754 0.001510 0.167810 0.458456 0.018522 -5.044159 -0.009124 1 0 0 0 0 0 0 292934
-0.003755 0.001480 0.167685 0.294613 0.204893 -5.161491 -0.009155 1 0 0 0 0 0 0 293933
-0.003757 0.001465 0.167557 0.279490 0.018967 -5.145846 -0.009186 1 0 0 0 0 0 0 294934
-0.003758 0.001458 0.167428 0.279046 -0.102143 -5.130621 -0.009218 1 0 0 0 0 0 0 295931
-0.003752 0.001433 0.167286 0.180815 0.125166 -4.972592 -0.009249 1 0 0 0 0 0 0 296934
-0.003750 0.001421 0.167150 0.221463 -0.020741 -5.031057 -0.009280 1 0 0 0 0 0 0 297931
-0.003749 0.001415 0.167017 0.250106 -0.119825 -5.069497 -0.009311 1 0 0 0 0 0 0 298933
-0.003765 0.001396 0.166877 0.476412 0.051519 -5.002969 -0.009343 1 0 0 0 0 0 0 299935
-0.003774 0.001387 0.166742 0.402361 -0.062433 -5.044859 -0.009373 1 0 0 0 0 0 0 300918
-0.003779 0.001383 0.166607 0.346306 -0.139499 -5.070070 -0.009405 1 0 0 0 0 0 0 301935
-0.003806 0.001386 0.166460 0.624836 -0.249085 -4.907605 -0.009436 1 0 0 0 0 0 0 302933
-0.003805 0.001344 0.166315 0.294593 0.341783 -4.918662 -0.009468 1 0 0 0 0 0 0 303932
-0.003812 0.001346 0.166169 0.373921 -0.170269 -4.906971 -0.009499 1 0 0 0 0 0 0 304932
-0.003832 0.001330 0.166022 0.553873 0.006712 -4.899053 -0.009530 1 0 0 0 0 0 0 305931
-0.003819 0.001317 0.165876 0.137151 -0.014839 -4.908301 -0.009561 1 0 0 0 0 0 0 306934
-0.003830 0.001294 0.165729 0.398160 0.119637 -4.893365 -0.009593 1 0 0 0 0 0 0 307938
-0.003811 0.001278 0.165582 0.054550 0.048084 -4.897492 -0.009624 1 0 0 0 0 0 0 308933
-0.003779 0.001264 0.165435 -0.167827 -0.000745 -4.896703 -0.009655 1 0 0 0 0 0 0 309936
-0.003772 0.001219 0.165293 0.139617 0.423487 -4.964807 -0.009686 1 0 0 0 0 0 0 310913
-0.003745 0.001191 0.165148 -0.091194 0.236689 -4.926665 -0.009718 1 0 0 0 0 0 0 311933
-0.003725 0.001155 0.164994 -0.035956 0.328780 -4.809282 -0.009749 1 0 0 0 0 0 0 312931
-0.003715 0.001138 0.164849 0.108772 0.102356 -4.902291 -0.009780 1 0 0 0 0 0 0 313931
-0.003702 0.001107 0.164694 0.091678 0.256007 -4.793065 -0.009811 1 0 0 0 0 0 0 314914
-0.003713 0.001074 0.164540 0.386335 0.293121 -4.796608 -0.009843 1 0 0 0 0 0 0 315932
-0.003702 0.001076 0.164382 0.138489 -0.139965 -4.723596 -0.009874 1 0 0 0 0 0 0 316932
-0.003713 0.001059 0.164226 0.401009 0.045768 -4.752385 -0.009905 1 0 0 0 0 0 0 317930
-0.003695 0.001046 0.164072 0.048670 0.025853 -4.783444 -0.009936 1 0 0 0 0 0 0 318932
-0.003702 0.001023 0.163918 0.344967 0.160674 -4.777165 -0.009967 1 0 0 0 0 0 0 319924
-0.003682 0.001006 0.163764 0.018296 0.089576 -4.784375 -0.009999 1 0 0 0 0 0 0 320935
-0.003689 0.000981 0.163610 0.328599 0.196184 -4.767809 -0.010032 1 0 0 0 0 0 0 321997
-0.003684 0.000946 0.163448 0.220961 0.335928 -4.676309 -0.010063 1 0 0 0 0 0 0 322988
-0.003682 0.000929 0.163297 0.241287 0.122409 -4.789386 -0.010094 1 0 0 0 0 0 0 323986
-0.003674 0.000898 0.163136 0.157101 0.282561 -4.682052 -0.010127 1 0 0 0 0 0 0 325019
-0.003670 0.000883 0.162984 0.206285 0.097178 -4.780922 -0.010157 1 0 0 0 0 0 0 325990
-0.003660 0.000853 0.162823 0.138224 0.273360 -4.663855 -0.010187 1 0 0 0 0 0 0 326967
-0.003648 0.000816 0.162678 0.099790 0.391442 -4.855507 -0.010219 1 0 0 0 0 0 0 327964
-0.003658 0.000780 0.162525 0.385039 0.386633 -4.772892 -0.010251 1 0 0 0 0 0 0 329009
-0.003663 0.000763 0.162355 0.344635 0.154678 -4.538638 -0.010282 1 0 0 0 0 0 0 329990
-0.003665 0.000754 0.162198 0.312956 0.015751 -4.675597 -0.010312 1 0 0 0 0 0 0 330965
-0.003682 0.000733 0.162038 0.506187 0.169230 -4.660190 -0.010344 1 0 0 0 0 0 0 331987
-0.003683 0.000700 0.161872 0.313699 0.341019 -4.560412 -0.010377 1 0 0 0 0 0 0 333026
-0.003684 0.000683 0.161716 0.289559 0.143874 -4.677974 -0.010412 1 0 0 0 0 0 0 334164
-0.003659 0.000670 0.161537 -0.034462 0.087814 -4.381712 -0.010438 1 0 0 0 0 0 0 334990
-0.003648 0.000663 0.161374 0.089636 -0.006013 -4.561796 -0.010469 1 0 0 0 0 0 0 335972
-0.003634 0.000638 0.161205 0.077238 0.236372 -4.489023 -0.010501 1 0 0 0 0 0 0 337005
-0.003603 0.000620 0.161040 -0.148154 0.164601 -4.530481 -0.010531 1 0 0 0 0 0 0 337970
-0.003604 0.000594 0.160876 0.237246 0.264567 -4.532431 -0.010563 1 0 0 0 0 0 0 338986
-0.003580 0.000576 0.160713 -0.041972 0.176260 -4.541271 -0.010594 1 0 0 0 0 0 0 339970
-0.003568 0.000567 0.160535 0.074495 0.048184 -4.340634 -0.010625 1 0 0 0 0 0 0 340973
-0.003554 0.000540 0.160357 0.064607 0.271702 -4.320365 -0.010657 1 0 0 0 0 0 0 341986
-0.003539 0.000504 0.160180 0.051721 0.415409 -4.308473 -0.010688 1 0 0 0 0 0 0 342969
-0.003515 0.000503 0.160002 -0.072661 -0.027254 -4.295477 -0.010719 1 0 0 0 0 0 0 343986
-0.003495 0.000480 0.159824 -0.033045 0.218645 -4.277665 -0.010750 1 0 0 0 0 0 0 344968
-0.003478 0.000447 0.159646 -0.004154 0.391461 -4.258452 -0.010780 1 0 0 0 0 0 0 345930
-0.003445 0.000425 0.159474 -0.200723 0.261272 -4.341227 -0.010811 1 0 0 0 0 0 0 346919
-0.003428 0.000414 0.159290 -0.018736 0.104274 -4.175809 -0.010843 1 0 0 0 0 0 0 347929
-0.003412 0.000386 0.159108 0.006700 0.312607 -4.172372 -0.010873 1 0 0 0 0 0 0 348917
-0.003411 0.000394 0.158933 0.206776 -0.143243 -4.256032 -0.010905 1 0 0 0 0 0 0 349929
-0.003402 0.000376 0.158754 0.130212 0.161606 -4.203851 -0.010936 1 0 0 0 0 0 0 350919
-0.003374 0.000362 0.158582 -0.136883 0.145677 -4.265906 -0.010967 1 0 0 0 0 0 0 351928
-0.003359 0.000355 0.158395 0.007620 0.050494 -4.086175 -0.010998 1 0 0 0 0 0 0 352919
-0.003328 0.000346 0.158219 -0.195851 0.065469 -4.182203 -0.011030 1 0 0 0 0 0 0 353928
-0.003304 0.000319 0.158038 -0.119163 0.304546 -4.127217 -0.011061 1 0 0 0 0 0 0 354917
-0.003284 0.000284 0.157855 -0.063719 0.450478 -4.083112 -0.011092 1 0 0 0 0 0 0 355928
-0.003250 0.000260 0.157680 -0.245525 0.304991 -4.156071 -0.011123 1 0 0 0 0 0 0 356918
-0.003233 0.000249 0.157491 -0.057426 0.139941 -3.978439 -0.011155 1 0 0 0 0 0 0 357919
-0.003200 0.000238 0.157311 -0.238399 0.119722 -4.077821 -0.011186 1 0 0 0 0 0 0 358929
-0.003176 0.000210 0.157128 -0.150791 0.340908 -4.022182 -0.011218 1 0 0 0 0 0 0 359929
-0.003163 0.000196 0.156935 0.003606 0.182267 -3.872734 -0.011249 1 0 0 0 0 0 0 360939
-0.003132 0.000184 0.156753 -0.210858 0.147600 -3.994065 -0.011280 1 0 0 0 0 0 0 361941
-0.003116 0.000178 0.156560 -0.048612 0.064120 -3.842531 -0.011312 1 0 0 0 0 0 0 362937
-0.003100 0.000153 0.156370 -0.033137 0.311228 -3.848277 -0.011342 1 0 0 0 0 0 0 363925
-0.003092 0.000140 0.156196 0.066392 0.171890 -4.046453 -0.011374 1 0 0 0 0 0 0 364928
-0.003087 0.000134 0.156005 0.116774 0.075640 -3.835606 -0.011405 1 0 0 0 0 0 0 365923
-0.003083 0.000131 0.155807 0.143486 0.024987 -3.701787 -0.011436 1 0 0 0 0 0 0 366933
-0.003034 0.000119 0.155614 -0.453524 0.141955 -3.749992 -0.011471 1 0 0 0 0 0 0 368051
-0.003008 0.000113 0.155415 -0.209240 0.073779 -3.642818 -0.011499 1 0 0 0 0 0 0 368930
-0.002988 0.000087 0.155220 -0.125520 0.321898 -3.678203 -0.011530 1 0 0 0 0 0 0 369940
-0.002961 0.000092 0.155027 -0.205553 -0.040658 -3.691457 -0.011562 1 0 0 0 0 0 0 370941
-0.002939 0.000072 0.154835 -0.144318 0.245010 -3.680886 -0.011593 1 0 0 0 0 0 0 371933
-0.002927 0.000062 0.154634 -0.012403 0.143114 -3.553963 -0.011624 1 0 0 0 0 0 0 372931
-0.002921 0.000057 0.154429 0.064071 0.067852 -3.472714 -0.011655 1 0 0 0 0 0 0 373931
-0.002870 0.000044 0.154232 -0.504830 0.170175 -3.543766 -0.011686 1 0 0 0 0 0 0 374931
-0.002837 0.000015 0.154037 -0.341283 0.388793 -3.555655 -0.011718 1 0 0 0 0 0 0 375929
-0.002819 0.000001 0.153834 -0.124487 0.224008 -3.436507 -0.011749 1 0 0 0 0 0 0 376931
-0.002809 -0.000006 0.153627 -0.002401 0.114442 -3.358046 -0.011780 1 0 0 0 0 0 0 377928
-0.002797 -0.000032 0.153427 -0.031861 0.350836 -3.415956 -0.011812 1 0 0 0 0 0 0 378939
-0.002773 -0.000028 0.153229 -0.173569 -0.014614 -3.438743 -0.011843 1 0 0 0 0 0 0 379934
-0.002754 -0.000048 0.153032 -0.143841 0.267801 -3.430682 -0.011874 1 0 0 0 0 0 0 380934
-0.002743 -0.000058 0.152827 -0.028741 0.165217 -3.300897 -0.011905 1 0 0 0 0 0 0 381934
-0.002714 -0.000068 0.152635 -0.259707 0.161130 -3.441909 -0.011936 1 0 0 0 0 0 0 382929
-0.002698 -0.000073 0.152432 -0.109997 0.093203 -3.282883 -0.011968 1 0 0 0 0 0 0 383929
-0.002682 -0.000097 0.152231 -0.099248 0.345733 -3.288743 -0.011999 1 0 0 0 0 0 0 384928
-0.002658 -0.000093 0.152032 -0.217745 -0.010400 -3.287270 -0.012030 1 0 0 0 0 0 0 385928
-0.002637 -0.000112 0.151833 -0.176205 0.275035 -3.267640 -0.012061 1 0 0 0 0 0 0 386928
-0.002603 -0.000127 0.151642 -0.353411 0.246070 -3.358002 -0.012092 1 0 0 0 0 0 0 387927
-0.002578 -0.000157 0.151446 -0.259444 0.436287 -3.276326 -0.012124 1 0 0 0 0 0 0 388928
-0.002565 -0.000171 0.151239 -0.104433 0.262987 -3.103418 -0.012157 1 0 0 0 0 0 0 389992
-0.002550 -0.000201 0.151036 -0.106249 0.441881 -3.112047 -0.012188 1 0 0 0 0 0 0 390991
-0.002526 -0.000198 0.150834 -0.232357 0.048705 -3.112257 -0.012220 1 0 0 0 0 0 0 391998
-0.002506 -0.000219 0.150633 -0.195057 0.313818 -3.091561 -0.012250 1 0 0 0 0 0 0 392963
-0.002511 -0.000246 0.150439 0.135203 0.425445 -3.169140 -0.012281 1 0 0 0 0 0 0 393966
-0.002496 -0.000243 0.150240 -0.085656 0.040345 -3.096278 -0.012313 1 0 0 0 0 0 0 394994
-0.002481 -0.000263 0.150040 -0.121243 0.312764 -3.034732 -0.012344 1 0 0 0 0 0 0 395987
-0.002472 -0.000273 0.149829 -0.042617 0.207577 -2.875218 -0.012375 1 0 0 0 0 0 0 396962
-0.002467 -0.000277 0.149639 0.013676 0.132432 -3.116442 -0.012407 1 0 0 0 0 0 0 397986
-0.002457 -0.000301 0.149441 -0.055333 0.381746 -3.009030 -0.012437 1 0 0 0 0 0 0 398964
-0.002428 -0.000319 0.149249 -0.304800 0.319276 -3.047189 -0.012470 1 0 0 0 0 0 0 399998
-0.002390 -0.000332 0.149058 -0.454874 0.270275 -3.056129 -0.012501 1 0 0 0 0 0 0 401011
-0.002363 -0.000361 0.148859 -0.331685 0.463767 -2.923712 -0.012532 1 0 0 0 0 0 0 401995
-0.002349 -0.000375 0.148674 -0.154912 0.297242 -3.065804 -0.012563 1 0 0 0 0 0 0 402989
-0.002325 -0.000365 0.148477 -0.267750 -0.032246 -2.907664 -0.012595 1 0 0 0 0 0 0 403994
-0.002312 -0.000360 0.148292 -0.135109 -0.003763 -3.027790 -0.012627 1 0 0 0 0 0 0 405027
-0.002298 -0.000379 0.148094 -0.147146 0.317303 -2.852179 -0.012657 1 0 0 0 0 0 0 405989
-0.002290 -0.000388 0.147908 -0.065517 0.224250 -2.969774 -0.012688 1 0 0 0 0 0 0 406974
-0.002278 -0.000415 0.147737 -0.106110 0.441313 -3.140041 -0.012719 1 0 0 0 0 0 0 407987
-0.002287 -0.000444 0.147552 0.155226 0.508156 -2.971447 -0.012752 1 0 0 0 0 0 0 409026
-0.002290 -0.000459 0.147371 0.113705 0.322765 -2.983953 -0.012782 1 0 0 0 0 0 0 409986
-0.002268 -0.000471 0.147184 -0.223158 0.277974 -2.873356 -0.012812 1 0 0 0 0 0 0 410954
-0.002279 -0.000471 0.147010 0.170395 0.122673 -3.020698 -0.012844 1 0 0 0 0 0 0 411983
-0.002254 -0.000498 0.146834 -0.259225 0.457525 -2.985068 -0.012876 1 0 0 0 0 0 0 413009
-0.002226 -0.000495 0.146665 -0.357267 0.096571 -3.061670 -0.012907 1 0 0 0 0 0 0 413991
-0.002204 -0.000515 0.146499 -0.283785 0.365106 -3.083909 -0.012938 1 0 0 0 0 0 0 414986
-0.002192 -0.000525 0.146325 -0.148357 0.259979 -2.960774 -0.012969 1 0 0 0 0 0 0 415968
-0.002163 -0.000535 0.146166 -0.360622 0.255066 -3.125404 -0.013001 1 0 0 0 0 0 0 416984
-0.002147 -0.000539 0.145995 -0.209684 0.186813 -2.959465 -0.013031 1 0 0 0 0 0 0 417971
-0.002139 -0.000541 0.145818 -0.108056 0.146581 -2.854299 -0.013063 1 0 0 0 0 0 0 418986
-0.002127 -0.000564 0.145648 -0.142243 0.412759 -2.911359 -0.013094 1 0 0 0 0 0 0 419968
-0.002105 -0.000558 0.145482 -0.283524 0.075668 -2.937135 -0.013126 1 0 0 0 0 0 0 421004
-0.002108 -0.000572 0.145324 0.039870 0.290610 -3.040841 -0.013156 1 0 0 0 0 0 0 421970
-0.002102 -0.000600 0.145162 -0.053120 0.507491 -2.967764 -0.013188 1 0 0 0 0 0 0 422985
-0.002083 -0.000597 0.144997 -0.239501 0.129582 -2.918778 -0.013219 1 0 0 0 0 0 0 423988
-0.002072 -0.000595 0.144823 -0.148335 0.104595 -2.757518 -0.013250 1 0 0 0 0 0 0 424969
-0.002082 -0.000611 0.144662 0.123450 0.325768 -2.896772 -0.013282 1 0 0 0 0 0 0 425986
-0.002064 -0.000623 0.144507 -0.211856 0.316044 -2.972786 -0.013313 1 0 0 0 0 0 0 426969
-0.002038 -0.000613 0.144345 -0.343545 0.014899 -2.873167 -0.013344 1 0 0 0 0 0 0 427988
-0.002040 -0.000624 0.144189 -0.000933 0.263081 -2.914269 -0.013375 1 0 0 0 0 0 0 428970
-0.002019 -0.000634 0.144036 -0.280888 0.283892 -2.938093 -0.013405 1 0 0 0 0 0 0 429928
-0.002014 -0.000617 0.143884 -0.089736 -0.068058 -2.930090 -0.013436 1 0 0 0 0 0 0 430917
-0.001988 -0.000614 0.143732 -0.340253 0.069248 -2.918769 -0.013467 1 0 0 0 0 0 0 431928
-0.001975 -0.000612 0.143589 -0.210971 0.101625 -3.016011 -0.013498 1 0 0 0 0 0 0 432916
-0.001961 -0.000632 0.143431 -0.214995 0.395550 -2.811655 -0.013530 1 0 0 0 0 0 0 433928
-0.001960 -0.000621 0.143276 -0.044805 0.009031 -2.812539 -0.013561 1 0 0 0 0 0 0 434916
-0.001958 -0.000615 0.143132 -0.028360 0.042780 -2.930287 -0.013592 1 0 0 0 0 0 0 435927
-0.001957 -0.000612 0.142992 -0.027979 0.082010 -2.977708 -0.013623 1 0 0 0 0 0 0 436917
-0.001934 -0.000615 0.142844 -0.320727 0.171818 -2.869321 -0.013655 1 0 0 0 0 0 0 437926
-0.001921 -0.000616 0.142702 -0.208078 0.156870 -2.916842 -0.013686 1 0 0 0 0 0 0 438916
-0.001915 -0.000617 0.142563 -0.126713 0.143317 -2.933774 -0.013717 1 0 0 0 0 0 0 439927
-0.001910 -0.000617 0.142424 -0.084021 0.135967 -2.928911 -0.013749 1 0 0 0 0 0 0 440927
-0.001908 -0.000616 0.142286 -0.062779 0.132313 -2.914681 -0.013781 1 0 0 0 0 0 0 441946
-0.001906 -0.000616 0.142147 -0.052424 0.130535 -2.895980 -0.013811 1 0 0 0 0 0 0 442927
-0.001904 -0.000615 0.142009 -0.047502 0.129740 -2.876097 -0.013843 1 0 0 0 0 0 0 443948
-0.001902 -0.000615 0.141871 -0.045276 0.129412 -2.854838 -0.013873 1 0 0 0 0 0 0 444917
-0.001886 -0.000598 0.141742 -0.242273 -0.082075 -2.962951 -0.013905 1 0 0 0 0 0 0 445934
-0.001877 -0.000590 0.141607 -0.166285 -0.000566 -2.877741 -0.013936 1 0 0 0 0 0 0 446912
-0.001865 -0.000607 0.141479 -0.195969 0.340235 -2.943690 -0.013968 1 0 0 0 0 0 0 447931
-0.001858 -0.000615 0.141345 -0.134224 0.263021 -2.845455 -0.013999 1 0 0 0 0 0 0 448921
-0.001839 -0.000603 0.141217 -0.292894 -0.010821 -2.912182 -0.014030 1 0 0 0 0 0 0 449927
-0.001844 -0.000612 0.141073 0.000029 0.247432 -2.679245 -0.014062 1 0 0 0 0 0 0 450936
-0.001824 -0.000622 0.140951 -0.292094 0.278497 -2.931694 -0.014093 1 0 0 0 0 0 0 451931
-0.001814 -0.000627 0.140818 -0.205508 0.214822 -2.802271 -0.014123 1 0 0 0 0 0 0 452919
-0.001808 -0.000628 0.140681 -0.138624 0.175499 -2.717138 -0.014157 1 0 0 0 0 0 0 453995
-0.001804 -0.000629 0.140543 -0.102811 0.155303 -2.667498 -0.014189 1 0 0 0 0 0 0 455000
-0.001795 -0.000650 0.140413 -0.169443 0.425031 -2.758313 -0.014219 1 0 0 0 0 0 0 455965
-0.001797 -0.000640 0.140297 -0.037541 0.034883 -2.920144 -0.014250 1 0 0 0 0 0 0 456963
-0.001797 -0.000634 0.140166 -0.046122 0.060271 -2.736516 -0.014281 1 0 0 0 0 0 0 457963
-0.001796 -0.000631 0.140029 -0.057134 0.095457 -2.627728 -0.014314 1 0 0 0 0 0 0 459010
-0.001795 -0.000629 0.139891 -0.063147 0.115457 -2.568238 -0.014345 1 0 0 0 0 0 0 459994
-0.001793 -0.000628 0.139751 -0.066268 0.125834 -2.530495 -0.014376 1 0 0 0 0 0 0 461003
-0.001771 -0.000632 0.139631 -0.347862 0.200689 -2.758251 -0.014407 1 0 0 0 0 0 0 462002
-0.001759 -0.000634 0.139498 -0.242221 0.175984 -2.604867 -0.014438 1 0 0 0 0 0 0 462997
-0.001773 -0.000630 0.139370 0.121622 0.091097 -2.628790 -0.014469 1 0 0 0 0 0 0 463992
-0.001780 -0.000627 0.139235 0.051974 0.107205 -2.513722 -0.014500 1 0 0 0 0 0 0 464967
-0.001776 -0.000647 0.139106 -0.091457 0.399099 -2.569791 -0.014532 1 0 0 0 0 0 0 465994
-0.001759 -0.000640 0.138980 -0.286950 0.091242 -2.595480 -0.014562 1 0 0 0 0 0 0 466962
-0.001749 -0.000637 0.138844 -0.205261 0.097337 -2.462350 -0.014593 1 0 0 0 0 0 0 467959
-0.001765 -0.000630 0.138715 0.138598 0.050148 -2.504597 -0.014625 1 0 0 0 0 0 0 468963
-0.001766 -0.000647 0.138588 -0.024321 0.363932 -2.523437 -0.014656 1 0 0 0 0 0 0 469959
-0.001751 -0.000639 0.138463 -0.251576 0.073903 -2.525045 -0.014687 1 0 0 0 0 0 0 470960
-0.001764 -0.000630 0.138337 0.095785 0.022574 -2.503058 -0.014719 1 0 0 0 0 0 0 471987
-0.001770 -0.000625 0.138202 0.034939 0.071789 -2.358116 -0.014751 1 0 0 0 0 0 0 473008
-0.001772 -0.000623 0.138063 -0.018436 0.104142 -2.274118 -0.014782 1 0 0 0 0 0 0 473986
-0.001758 -0.000605 0.137933 -0.241167 -0.085632 -2.357899 -0.014813 1 0 0 0 0 0 0 474983
-0.001765 -0.000612 0.137815 0.018511 0.212095 -2.506962 -0.014845 1 0 0 0 0 0 0 475998
-0.001767 -0.000615 0.137683 -0.013345 0.193318 -2.315647 -0.014877 1 0 0 0 0 0 0 477023
-0.001753 -0.000601 0.137555 -0.238027 -0.038753 -2.335527 -0.014906 1 0 0 0 0 0 0 477961
-0.001760 -0.000609 0.137438 0.018889 0.235351 -2.457984 -0.014937 1 0 0 0 0 0 0 478960
-0.001763 -0.000613 0.137305 -0.014028 0.205085 -2.254929 -0.014968 1 0 0 0 0 0 0 479960
-0.001770 -0.000594 0.137187 0.043688 -0.098177 -2.394395 -0.015000 1 0 0 0 0 0 0 480959
-0.001767 -0.000605 0.137064 -0.092016 0.263584 -2.330721 -0.015032 1 0 0 0 0 0 0 482006
-0.001750 -0.000595 0.136939 -0.287476 0.019722 -2.287221 -0.015063 1 0 0 0 0 0 0 482994
-0.001755 -0.000605 0.136823 -0.008844 0.266322 -2.374130 -0.015094 1 0 0 0 0 0 0 483989
-0.001743 -0.000594 0.136701 -0.221842 0.015722 -2.289256 -0.015127 1 0 0 0 0 0 0 485032
-0.001751 -0.000604 0.136586 0.025390 0.263602 -2.350034 -0.015157 1 0 0 0 0 0 0 485988
-0.001760 -0.000588 0.136474 0.076335 -0.051051 -2.377570 -0.015188 1 0 0 0 0 0 0 486990
-0.001758 -0.000601 0.136353 -0.075738 0.287948 -2.247860 -0.015219 1 0 0 0 0 0 0 487962
-0.001756 -0.000607 0.136248 -0.081275 0.240677 -2.430263 -0.015250 1 0 0 0 0 0 0 488961
-0.001761 -0.000589 0.136140 0.003627 -0.077833 -2.385313 -0.015282 1 0 0 0 0 0 0 489984
-0.001757 -0.000600 0.136021 -0.114728 0.272589 -2.215714 -0.015313 1 0 0 0 0 0 0 490989
-0.001754 -0.000606 0.135916 -0.101689 0.233037 -2.381844 -0.015343 1 0 0 0 0 0 0 491958
-0.001773 -0.000603 0.135798 0.183815 0.123278 -2.194763 -0.015375 1 0 0 0 0 0 0 492962
-0.001781 -0.000602 0.135694 0.086256 0.127181 -2.350072 -0.015407 1 0 0 0 0 0 0 493984
-0.001764 -0.000606 0.135587 -0.267327 0.200065 -2.297817 -0.015437 1 0 0 0 0 0 0 494959
-0.001770 -0.000623 0.135477 -0.007952 0.383084 -2.245032 -0.015468 1 0 0 0 0 0 0 495959
-0.001772 -0.000631 0.135376 -0.022827 0.288830 -2.346166 -0.015501 1 0 0 0 0 0 0 497002
-0.001772 -0.000635 0.135249 -0.052653 0.220186 -1.996329 -0.015532 1 0 0 0 0 0 0 497983
-0.001772 -0.000637 0.135142 -0.061060 0.187523 -2.199826 -0.015562 1 0 0 0 0 0 0 498967
-0.001771 -0.000638 0.135043 -0.066168 0.170852 -2.301525 -0.015594 1 0 0 0 0 0 0 499983
-0.001784 -0.000653 0.134936 0.120669 0.365355 -2.196921 -0.015625 1 0 0 0 0 0 0 500967
-0.001791 -0.000661 0.134836 0.046100 0.283340 -2.267498 -0.015657 1 0 0 0 0 0 0 501983
-0.001793 -0.000664 0.134739 -0.008600 0.224424 -2.295618 -0.015687 1 0 0 0 0 0 0 502968
-0.001794 -0.000666 0.134643 -0.038063 0.193237 -2.297038 -0.015719 1 0 0 0 0 0 0 503980
-0.001787 -0.000686 0.134528 -0.141501 0.444905 -2.024658 -0.015750 1 0 0 0 0 0 0 504966
-0.001783 -0.000696 0.134425 -0.113873 0.334979 -2.142705 -0.015782 1 0 0 0 0 0 0 505981
-0.001787 -0.000681 0.134317 -0.012444 -0.013848 -2.068867 -0.015812 1 0 0 0 0 0 0 506966
-0.001788 -0.000673 0.134217 -0.032402 0.048703 -2.147872 -0.015844 1 0 0 0 0 0 0 507965
-0.001803 -0.000684 0.134110 0.138970 0.305173 -2.041731 -0.015875 1 0 0 0 0 0 0 508979
-0.001809 -0.000689 0.134010 0.056980 0.257501 -2.112653 -0.015906 1 0 0 0 0 0 0 509967
-0.001812 -0.000692 0.133913 -0.001426 0.216060 -2.140705 -0.015938 1 0 0 0 0 0 0 510981
-0.001813 -0.000693 0.133817 -0.032682 0.193616 -2.141210 -0.015969 1 0 0 0 0 0 0 511964
-0.001807 -0.000713 0.133731 -0.129200 0.451394 -2.261744 -0.016000 1 0 0 0 0 0 0 512983
-0.001817 -0.000738 0.133629 0.081156 0.543180 -2.041983 -0.016030 1 0 0 0 0 0 0 513914
-0.001843 -0.000746 0.133540 0.303902 0.323639 -2.184628 -0.016061 1 0 0 0 0 0 0 514924
-0.001855 -0.000749 0.133448 0.154091 0.250657 -2.126003 -0.016092 1 0 0 0 0 0 0 515912
-0.001860 -0.000751 0.133353 0.053328 0.218206 -2.082659 -0.016124 1 0 0 0 0 0 0 516924
-0.001862 -0.000751 0.133258 0.000406 0.202547 -2.053837 -0.016155 1 0 0 0 0 0 0 517914
-0.001883 -0.000746 0.133172 0.249288 0.130492 -2.158202 -0.016186 1 0 0 0 0 0 0 518924
-0.001879 -0.000728 0.133091 -0.058557 -0.049004 -2.211853 -0.016217 1 0 0 0 0 0 0 519912
-0.001862 -0.000704 0.133011 -0.259110 -0.156296 -2.225480 -0.016249 1 0 0 0 0 0 0 520925
-0.001853 -0.000692 0.132921 -0.179892 -0.014912 -2.083387 -0.016280 1 0 0 0 0 0 0 521913
-0.001868 -0.000680 0.132837 0.153364 0.011299 -2.132079 -0.016311 1 0 0 0 0 0 0 522924
-0.001876 -0.000675 0.132746 0.077942 0.083059 -2.024924 -0.016342 1 0 0 0 0 0 0 523913
-0.001872 -0.000692 0.132662 -0.063187 0.392252 -2.093941 -0.016373 1 0 0 0 0 0 0 524916
-0.001891 -0.000695 0.132580 0.208325 0.246927 -2.117141 -0.016405 1 0 0 0 0 0 0 525934
-0.001899 -0.000696 0.132490 0.107647 0.207543 -1.989791 -0.016436 1 0 0 0 0 0 0 526935
-0.001918 -0.000712 0.132416 0.229192 0.394232 -2.177312 -0.016467 1 0 0 0 0 0 0 527926
-0.001947 -0.000715 0.132337 0.388392 0.244271 -2.132052 -0.016499 1 0 0 0 0 0 0 528930
-0.001954 -0.000736 0.132258 0.128713 0.474904 -2.100114 -0.016530 1 0 0 0 0 0 0 529913
-0.001964 -0.000726 0.132189 0.130850 0.095826 -2.211961 -0.016561 1 0 0 0 0 0 0 530932
-0.001968 -0.000721 0.132103 0.057866 0.115297 -1.993450 -0.016593 1 0 0 0 0 0 0 531941
-0.001984 -0.000733 0.132030 0.209833 0.348716 -2.134799 -0.016624 1 0 0 0 0 0 0 532928
-0.001977 -0.000724 0.131954 -0.074158 0.090011 -2.082428 -0.016655 1 0 0 0 0 0 0 533924
-0.001988 -0.000735 0.131884 0.125576 0.320647 -2.164659 -0.016686 1 0 0 0 0 0 0 534930
-0.001978 -0.000725 0.131809 -0.118399 0.074791 -2.078018 -0.016718 1 0 0 0 0 0 0 535932
-0.001987 -0.000734 0.131741 0.102736 0.312897 -2.146240 -0.016749 1 0 0 0 0 0 0 536934
-0.002005 -0.000754 0.131674 0.250008 0.471153 -2.174962 -0.016780 1 0 0 0 0 0 0 537925
-0.002000 -0.000749 0.131600 -0.049698 0.157949 -2.058407 -0.016811 1 0 0 0 0 0 0 538924
-0.001997 -0.000746 0.131542 -0.045198 0.160822 -2.254138 -0.016842 1 0 0 0 0 0 0 539925
-0.002015 -0.000740 0.131470 0.235313 0.110329 -2.073781 -0.016874 1 0 0 0 0 0 0 540925
-0.002038 -0.000751 0.131403 0.330131 0.344527 -2.105421 -0.016905 1 0 0 0 0 0 0 541922
-0.002055 -0.000737 0.131338 0.269308 0.028112 -2.126884 -0.016936 1 0 0 0 0 0 0 542927
-0.002077 -0.000744 0.131273 0.335649 0.284705 -2.122365 -0.016967 1 0 0 0 0 0 0 543924
-0.002067 -0.000753 0.131209 -0.076102 0.324165 -2.125015 -0.016999 1 0 0 0 0 0 0 544928
-0.002082 -0.000752 0.131135 0.205069 0.205170 -1.973985 -0.017030 1 0 0 0 0 0 0 545929
-0.002089 -0.000752 0.131077 0.136204 0.198583 -2.166990 -0.017061 1 0 0 0 0 0 0 546928
-0.002098 -0.000731 0.131015 0.157989 -0.064357 -2.125465 -0.017092 1 0 0 0 0 0 0 547924
-0.002117 -0.000736 0.130952 0.282255 0.235354 -2.085124 -0.017124 1 0 0 0 0 0 0 548924
-0.002126 -0.000738 0.130898 0.174542 0.234851 -2.201005 -0.017155 1 0 0 0 0 0 0 549924
-0.002136 -0.000719 0.130838 0.181267 -0.044738 -2.118816 -0.017186 1 0 0 0 0 0 0 550924
-0.002134 -0.000729 0.130765 0.026475 0.307777 -1.934453 -0.017217 1 0 0 0 0 0 0 551923
-0.002132 -0.000734 0.130708 0.020649 0.277935 -2.109690 -0.017249 1 0 0 0 0 0 0 552924
-0.002132 -0.000737 0.130657 0.023421 0.242077 -2.194173 -0.017280 1 0 0 0 0 0 0 553924
-0.002145 -0.000753 0.130597 0.208919 0.418471 -2.082134 -0.017311 1 0 0 0 0 0 0 554924
-0.002157 -0.000741 0.130534 0.218143 0.069963 -2.025980 -0.017342 1 0 0 0 0 0 0 555926
-0.002183 -0.000730 0.130491 0.409498 0.047757 -2.258388 -0.017374 1 0 0 0 0 0 0 556924
-0.002196 -0.000724 0.130444 0.255395 0.113575 -2.239187 -0.017405 1 0 0 0 0 0 0 557928
-0.002202 -0.000721 0.130397 0.153656 0.154336 -2.217006 -0.017436 1 0 0 0 0 0 0 558926
-0.002204 -0.000720 0.130349 0.100376 0.175684 -2.202507 -0.017467 1 0 0 0 0 0 0 559906
-0.002225 -0.000714 0.130280 0.335147 0.119577 -1.916761 -0.017499 1 0 0 0 0 0 0 560924
-0.002235 -0.000711 0.130225 0.223711 0.151534 -2.048622 -0.017530 1 0 0 0 0 0 0 561923
-0.002240 -0.000709 0.130174 0.143941 0.173134 -2.116066 -0.017561 1 0 0 0 0 0 0 562924
-0.002221 -0.000713 0.130115 -0.170022 0.247853 -2.010123 -0.017592 1 0 0 0 0 0 0 563923
-0.002212 -0.000715 0.130063 -0.087317 0.229750 -2.078578 -0.017624 1 0 0 0 0 0 0 564923
-0.002207 -0.000715 0.130014 -0.022834 0.215092 -2.109640 -0.017655 1 0 0 0 0 0 0 565928
-0.002204 -0.000716 0.129965 0.011401 0.207204 -2.116663 -0.017686 1 0 0 0 0 0 0 566919
-0.002202 -0.000716 0.129917 0.028570 0.203333 -2.113884 -0.017717 1 0 0 0 0 0 0 567921
-0.002221 -0.000711 0.129878 0.307738 0.138221 -2.235486 -0.017749 1 0 0 0 0 0 0 568924
-0.002230 -0.000708 0.129834 0.207692 0.161204 -2.161662 -0.017780 1 0 0 0 0 0 0 569924
-0.002234 -0.000707 0.129787 0.134282 0.178607 -2.117722 -0.017811 1 0 0 0 0 0 0 570923
-0.002236 -0.000706 0.129740 0.095436 0.188086 -2.094819 -0.017842 1 0 0 0 0 0 0 571922
-0.002250 -0.000720 0.129681 0.258668 0.388302 -1.939201 -0.017874 1 0 0 0 0 0 0 572923
-0.002257 -0.000727 0.129629 0.180114 0.316822 -2.000942 -0.017905 1 0 0 0 0 0 0 573923
-0.002260 -0.000730 0.129580 0.124196 0.263895 -2.030342 -0.017936 1 0 0 0 0 0 0 574924
-0.002261 -0.000732 0.129531 0.094348 0.235805 -2.036626 -0.017967 1 0 0 0 0 0 0 575923
-0.002261 -0.000732 0.129483 0.079086 0.221679 -2.033253 -0.017999 1 0 0 0 0 0 0 576922
-0.002247 -0.000718 0.129445 -0.111088 0.019896 -2.167965 -0.018030 1 0 0 0 0 0 0 577923
-0.002239 -0.000710 0.129401 -0.046583 0.090412 -2.086540 -0.018061 1 0 0 0 0 0 0 578911
-0.002250 -0.000722 0.129374 0.194789 0.341534 -2.301797 -0.018092 1 0 0 0 0 0 0 579922
-0.002254 -0.000727 0.129334 0.145661 0.293527 -2.141532 -0.018123 1 0 0 0 0 0 0 580911
-0.002256 -0.000729 0.129289 0.105379 0.252817 -2.053976 -0.018157 1 0 0 0 0 0 0 581980
-0.002257 -0.000731 0.129242 0.084130 0.231079 -2.013464 -0.018187 1 0 0 0 0 0 0 582964
-0.002256 -0.000731 0.129194 0.073523 0.220294 -1.992503 -0.018219 1 0 0 0 0 0 0 583978
-0.002256 -0.000731 0.129146 0.068239 0.215052 -1.978684 -0.018250 1 0 0 0 0 0 0 584963
-0.002255 -0.000731 0.129098 0.065554 0.212601 -1.967401 -0.018280 1 0 0 0 0 0 0 585924
-0.002254 -0.000731 0.129050 0.064181 0.211498 -1.957207 -0.018311 1 0 0 0 0 0 0 586911
-0.002254 -0.000730 0.129002 0.063434 0.211117 -1.947434 -0.018342 1 0 0 0 0 0 0 587921
-0.002253 -0.000730 0.128954 0.063025 0.211059 -1.937636 -0.018373 1 0 0 0 0 0 0 588911
-0.002252 -0.000730 0.128906 0.062719 0.211176 -1.927928 -0.018405 1 0 0 0 0 0 0 589922
-0.002246 -0.000749 0.128868 -0.014494 0.472004 -2.053356 -0.018436 1 0 0 0 0 0 0 590911
-0.002242 -0.000759 0.128824 0.013648 0.372621 -1.973834 -0.018467 1 0 0 0 0 0 0 591910
-0.002239 -0.000763 0.128777 0.034971 0.300367 -1.926738 -0.018499 1 0 0 0 0 0 0 592921
-0.002238 -0.000766 0.128729 0.046523 0.262223 -1.901976 -0.018529 1 0 0 0 0 0 0 593911
-0.002223 -0.000752 0.128692 -0.129147 0.049349 -2.028851 -0.018561 1 0 0 0 0 0 0 594920
-0.002215 -0.000745 0.128648 -0.058208 0.113258 -1.943431 -0.018592 1 0 0 0 0 0 0 595912
-0.002211 -0.000741 0.128601 -0.006280 0.162665 -1.893435 -0.018623 1 0 0 0 0 0 0 596920
-0.002208 -0.000739 0.128554 0.021484 0.189300 -1.867512 -0.018654 1 0 0 0 0 0 0 597911
-0.002227 -0.000733 0.128515 0.303919 0.140260 -1.980610 -0.018686 1 0 0 0 0 0 0 598921
-0.002230 -0.000750 0.128481 0.131057 0.430725 -2.037221 -0.018718 1 0 0 0 0 0 0 599937
-0.002231 -0.000758 0.128438 0.088124 0.352532 -1.920746 -0.018749 1 0 0 0 0 0 0 600924
-0.002217 -0.000747 0.128402 -0.109377 0.098240 -2.002513 -0.018790 1 0 0 0 0 0 0 602233
-0.002223 -0.000756 0.128348 0.132202 0.332293 -1.754801 -0.018811 1 0 0 0 0 0 0 602912
-0.002213 -0.000746 0.128308 -0.069900 0.103405 -1.913722 -0.018842 1 0 0 0 0 0 0 603928
-0.002207 -0.000741 0.128263 -0.027200 0.143486 -1.850775 -0.018873 1 0 0 0 0 0 0 604918
-0.002203 -0.000738 0.128216 0.008947 0.179277 -1.809826 -0.018905 1 0 0 0 0 0 0 605923
-0.002188 -0.000722 0.128179 -0.152339 0.005760 -1.929610 -0.018936 1 0 0 0 0 0 0 606926
-0.002179 -0.000714 0.128135 -0.074648 0.088943 -1.840956 -0.018967 1 0 0 0 0 0 0 607925
-0.002169 -0.000729 0.128099 -0.095923 0.407233 -1.925198 -0.018999 1 0 0 0 0 0 0 608931
-0.002163 -0.000737 0.128055 -0.038391 0.339661 -1.828330 -0.019030 1 0 0 0 0 0 0 609919
-0.002160 -0.000740 0.128008 -0.002161 0.283623 -1.774322 -0.019061 1 0 0 0 0 0 0 610924
-0.002144 -0.000727 0.127972 -0.163945 0.060675 -1.889178 -0.019092 1 0 0 0 0 0 0 611922
-0.002136 -0.000721 0.127928 -0.086675 0.118589 -1.798541 -0.019124 1 0 0 0 0 0 0 612927
-0.002126 -0.000737 0.127891 -0.108167 0.423852 -1.881977 -0.019155 1 0 0 0 0 0 0 613922
-0.002120 -0.000745 0.127847 -0.050771 0.350117 -1.784648 -0.019186 1 0 0 0 0 0 0 614923
-0.002124 -0.000729 0.127821 0.071575 0.035880 -2.002751 -0.019217 1 0 0 0 0 0 0 615922
-0.002125 -0.000721 0.127781 0.055732 0.100513 -1.834159 -0.019249 1 0 0 0 0 0 0 616922
-0.002125 -0.000717 0.127736 0.041372 0.155615 -1.741911 -0.019280 1 0 0 0 0 0 0 617921
-0.002105 -0.000720 0.127710 -0.222928 0.251770 -1.977546 -0.019311 1 0 0 0 0 0 0 618922
-0.002095 -0.000721 0.127669 -0.131064 0.241404 -1.810818 -0.019343 1 0 0 0 0 0 0 619932
-0.002076 -0.000707 0.127635 -0.241987 0.038403 -1.861306 -0.019374 1 0 0 0 0 0 0 620925
-0.002060 -0.000719 0.127602 -0.213327 0.364260 -1.880666 -0.019405 1 0 0 0 0 0 0 621928
-0.002051 -0.000725 0.127559 -0.116110 0.316679 -1.748181 -0.019436 1 0 0 0 0 0 0 622920
-0.002033 -0.000714 0.127524 -0.238832 0.079828 -1.822386 -0.019467 1 0 0 0 0 0 0 623923
-0.002038 -0.000722 0.127500 0.048445 0.324675 -1.981720 -0.019499 1 0 0 0 0 0 0 624928
-0.002040 -0.000726 0.127461 0.039675 0.290951 -1.785459 -0.019530 1 0 0 0 0 0 0 625923
-0.002027 -0.000714 0.127427 -0.158911 0.066793 -1.825086 -0.019561 1 0 0 0 0 0 0 626922
-0.002020 -0.000707 0.127384 -0.101616 0.122369 -1.704302 -0.019592 1 0 0 0 0 0 0 627921
-0.002016 -0.000704 0.127368 -0.047200 0.170972 -2.049624 -0.019624 1 0 0 0 0 0 0 628922
-0.002014 -0.000703 0.127332 -0.029321 0.192849 -1.806459 -0.019655 1 0 0 0 0 0 0 629924
-0.001993 -0.000706 0.127309 -0.275941 0.270186 -1.953726 -0.019686 1 0 0 0 0 0 0 630919
-0.001989 -0.000689 0.127290 -0.089587 -0.003693 -2.024183 -0.019717 1 0 0 0 0 0 0 631920
-0.001986 -0.000680 0.127253 -0.049790 0.077155 -1.777393 -0.019748 1 0 0 0 0 0 0 632919
-0.001965 -0.000680 0.127229 -0.289969 0.205784 -1.933022 -0.019780 1 0 0 0 0 0 0 633921
-0.001954 -0.000680 0.127190 -0.186503 0.214230 -1.734187 -0.019811 1 0 0 0 0 0 0 634920
-0.001949 -0.000681 0.127176 -0.101961 0.217052 -2.039644 -0.019842 1 0 0 0 0 0 0 635924
-0.001945 -0.000680 0.127140 -0.067816 0.214086 -1.780175 -0.019873 1 0 0 0 0 0 0 636901
-0.001924 -0.000685 0.127117 -0.305984 0.278612 -1.921545 -0.019905 1 0 0 0 0 0 0 637920
-0.001919 -0.000668 0.127099 -0.115935 -0.001231 -1.989865 -0.019936 1 0 0 0 0 0 0 638922
-0.001911 -0.000679 0.127072 -0.150020 0.333979 -1.878225 -0.019967 1 0 0 0 0 0 0 639915
-0.001892 -0.000669 0.127042 -0.284952 0.105237 -1.826563 -0.019999 1 0 0 0 0 0 0 640924
-0.001883 -0.000665 0.127031 -0.178967 0.142941 -2.070510 -0.020032 1 0 0 0 0 0 0 641985
-0.001878 -0.000662 0.126996 -0.119198 0.173021 -1.776929 -0.020063 1 0 0 0 0 0 0 642990
-0.001876 -0.000661 0.126984 -0.077886 0.193531 -2.035721 -0.020093 1 0 0 0 0 0 0 643957
-0.001869 -0.000680 0.126959 -0.142903 0.457765 -1.894294 -0.020127 1 0 0 0 0 0 0 645021
-0.001871 -0.000670 0.126940 -0.023786 0.109855 -1.952765 -0.020157 1 0 0 0 0 0 0 645979
-0.001852 -0.000669 0.126923 -0.288828 0.201767 -1.989015 -0.020187 1 0 0 0 0 0 0 646956
-0.001829 -0.000655 0.126897 -0.383627 0.018299 -1.866271 -0.020218 1 0 0 0 0 0 0 647954
-0.001831 -0.000662 0.126876 -0.061825 0.287306 -1.929788 -0.020250 1 0 0 0 0 0 0 648952
-0.001837 -0.000646 0.126859 0.035332 0.012713 -1.968513 -0.020282 1 0 0 0 0 0 0 649982
-0.001821 -0.000643 0.126843 -0.261721 0.148192 -1.987903 -0.020312 1 0 0 0 0 0 0 650953
-0.001813 -0.000641 0.126837 -0.186043 0.182725 -2.126023 -0.020344 1 0 0 0 0 0 0 651975
-0.001808 -0.000640 0.126804 -0.135228 0.193117 -1.780515 -0.020375 1 0 0 0 0 0 0 652964
-0.001806 -0.000640 0.126792 -0.097926 0.201960 -2.019746 -0.020406 1 0 0 0 0 0 0 653976
-0.001786 -0.000644 0.126778 -0.344348 0.268082 -2.012753 -0.020437 1 0 0 0 0 0 0 654962
-0.001781 -0.000627 0.126763 -0.159228 -0.010103 -1.994965 -0.020469 1 0 0 0 0 0 0 655975
-0.001779 -0.000619 0.126757 -0.110113 0.071332 -2.122418 -0.020500 1 0 0 0 0 0 0 656959
-0.001771 -0.000634 0.126735 -0.175141 0.387745 -1.909904 -0.020532 1 0 0 0 0 0 0 657991
-0.001773 -0.000622 0.126716 -0.056736 0.068919 -1.940584 -0.020563 1 0 0 0 0 0 0 658978
-0.001775 -0.000616 0.126710 -0.057131 0.113248 -2.097815 -0.020593 1 0 0 0 0 0 0 659960
-0.001775 -0.000613 0.126676 -0.072630 0.152293 -1.760460 -0.020625 1 0 0 0 0 0 0 660975
-0.001775 -0.000611 0.126664 -0.071584 0.177659 -2.002862 -0.020656 1 0 0 0 0 0 0 661961
-0.001775 -0.000611 0.126660 -0.071913 0.190382 -2.128592 -0.020688 1 0 0 0 0 0 0 662978
-0.001761 -0.000596 0.126638 -0.261137 0.001595 -1.911141 -0.020718 1 0 0 0 0 0 0 663957
-0.001754 -0.000588 0.126631 -0.189150 0.079103 -2.070874 -0.020750 1 0 0 0 0 0 0 664975
-0.001731 -0.000589 0.126618 -0.401845 0.196548 -2.022311 -0.020781 1 0 0 0 0 0 0 665959
-0.001733 -0.000604 0.126603 -0.094440 0.394863 -1.982733 -0.020813 1 0 0 0 0 0 0 666974
-0.001740 -0.000592 0.126587 0.000703 0.063769 -1.970439 -0.020844 1 0 0 0 0 0 0 667960
-0.001723 -0.000591 0.126571 -0.295865 0.168277 -1.969967 -0.020875 1 0 0 0 0 0 0 668976
-0.001715 -0.000591 0.126566 -0.220423 0.187194 -2.100737 -0.020904 1 0 0 0 0 0 0 669910
-0.001725 -0.000605 0.126553 0.018768 0.385035 -2.020714 -0.020936 1 0 0 0 0 0 0 670918
-0.001735 -0.000593 0.126538 0.058976 0.058839 -1.983258 -0.020967 1 0 0 0 0 0 0 671908
-0.001721 -0.000591 0.126523 -0.266918 0.166256 -1.972574 -0.020998 1 0 0 0 0 0 0 672919
-0.001714 -0.000590 0.126518 -0.206362 0.186728 -2.099750 -0.021029 1 0 0 0 0 0 0 673895
-0.001710 -0.000590 0.126516 -0.154595 0.193491 -2.160629 -0.021061 1 0 0 0 0 0 0 674918
-0.001728 -0.000585 0.126494 0.128937 0.131647 -1.906730 -0.021092 1 0 0 0 0 0 0 675907
-0.001736 -0.000583 0.126486 0.047912 0.158398 -2.062461 -0.021123 1 0 0 0 0 0 0 676918
-0.001721 -0.000586 0.126473 -0.279917 0.239006 -2.013054 -0.021154 1 0 0 0 0 0 0 677907
-0.001714 -0.000588 0.126469 -0.214256 0.225956 -2.115594 -0.021186 1 0 0 0 0 0 0 678919
-0.001723 -0.000603 0.126457 0.020732 0.405752 -2.024016 -0.021217 1 0 0 0 0 0 0 679907
-0.001734 -0.000591 0.126442 0.059029 0.070595 -1.982318 -0.021248 1 0 0 0 0 0 0 680919
-0.001719 -0.000590 0.126427 -0.267591 0.173353 -1.969986 -0.021280 1 0 0 0 0 0 0 681920
-0.001712 -0.000590 0.126421 -0.207561 0.191535 -2.096697 -0.021311 1 0 0 0 0 0 0 682927
-0.001709 -0.000590 0.126419 -0.156069 0.197111 -2.157225 -0.021342 1 0 0 0 0 0 0 683926
-0.001721 -0.000604 0.126408 0.051336 0.391350 -2.039987 -0.021374 1 0 0 0 0 0 0 684924
-0.001707 -0.000616 0.126394 -0.265670 0.382431 -1.992658 -0.021405 1 0 0 0 0 0 0 685914
-0.001706 -0.000602 0.126379 -0.132421 0.050688 -1.969196 -0.021436 1 0 0 0 0 0 0 686920
-0.001705 -0.000596 0.126373 -0.110737 0.103033 -2.095652 -0.021467 1 0 0 0 0 0 0 687917
-0.001718 -0.000607 0.126360 0.074666 0.342486 -2.014072 -0.021499 1 0 0 0 0 0 0 688921
-0.001725 -0.000612 0.126356 0.009639 0.296656 -2.112937 -0.021530 1 0 0 0 0 0 0 689920
-0.001709 -0.000620 0.126344 -0.303094 0.318813 -2.030989 -0.021561 1 0 0 0 0 0 0 690922
-0.001701 -0.000623 0.126340 -0.229287 0.274471 -2.120655 -0.021592 1 0 0 0 0 0 0 691916
-0.001697 -0.000625 0.126339 -0.170030 0.246689 -2.166697 -0.021624 1 0 0 0 0 0 0 692926
-0.001708 -0.000641 0.126328 0.041335 0.423936 -2.043927 -0.021655 1 0 0 0 0 0 0 693924
-0.001700 -0.000634 0.126303 -0.197579 0.150020 -1.857687 -0.021686 1 0 0 0 0 0 0 694919
-0.001696 -0.000630 0.126295 -0.166987 0.167850 -2.041226 -0.021717 1 0 0 0 0 0 0 695920
-0.001694 -0.000629 0.126292 -0.137971 0.191827 -2.134039 -0.021748 1 0 0 0 0 0 0 696918
-0.001706 -0.000642 0.126280 0.057159 0.396875 -2.029363 -0.021780 1 0 0 0 0 0 0 697920
-0.001693 -0.000654 0.126266 -0.265761 0.393716 -1.986603 -0.021811 1 0 0 0 0 0 0 698919
-0.001686 -0.000659 0.126260 -0.211660 0.321615 -2.101734 -0.021842 1 0 0 0 0 0 0 699920
-0.001683 -0.000662 0.126259 -0.163831 0.278361 -2.157995 -0.021874 1 0 0 0 0 0 0 700922
-0.001687 -0.000644 0.126248 -0.062335 -0.000575 -2.044648 -0.021905 1 0 0 0 0 0 0 701924
-0.001669 -0.000640 0.126234 -0.340810 0.146974 -1.993543 -0.021936 1 0 0 0 0 0 0 702924
-0.001674 -0.000652 0.126218 -0.075669 0.380985 -1.962614 -0.021967 1 0 0 0 0 0 0 703921
-0.001677 -0.000659 0.126213 -0.078127 0.327201 -2.091277 -0.021998 1 0 0 0 0 0 0 704919
-0.001678 -0.000662 0.126211 -0.093654 0.283091 -2.153455 -0.022032 1 0 0 0 0 0 0 705977
-0.001678 -0.000663 0.126210 -0.103205 0.259323 -2.179016 -0.022062 1 0 0 0 0 0 0 706956
-0.001672 -0.000683 0.126189 -0.192141 0.500552 -1.915179 -0.022093 1 0 0 0 0 0 0 707953
-0.001670 -0.000693 0.126182 -0.161688 0.400168 -2.063520 -0.022125 1 0 0 0 0 0 0 708976
-0.001668 -0.000698 0.126179 -0.140067 0.327644 -2.142941 -0.022157 1 0 0 0 0 0 0 709988
-0.001668 -0.000700 0.126178 -0.129035 0.289136 -2.175823 -0.022188 1 0 0 0 0 0 0 710975
-0.001648 -0.000706 0.126168 -0.387178 0.331372 -2.057287 -0.022219 1 0 0 0 0 0 0 711979
-0.001643 -0.000690 0.126154 -0.208901 0.042308 -1.996052 -0.022250 1 0 0 0 0 0 0 712978
-0.001655 -0.000696 0.126138 0.016756 0.309089 -1.964661 -0.022281 1 0 0 0 0 0 0 713952
-0.001660 -0.000699 0.126132 -0.032089 0.296912 -2.093558 -0.022312 1 0 0 0 0 0 0 714954
-0.001644 -0.000706 0.126120 -0.336817 0.337696 -2.022983 -0.022343 1 0 0 0 0 0 0 715949
-0.001635 -0.000709 0.126116 -0.259739 0.303069 -2.117179 -0.022375 1 0 0 0 0 0 0 716956
-0.001645 -0.000725 0.126104 -0.019276 0.471530 -2.022020 -0.022407 1 0 0 0 0 0 0 717985
-0.001630 -0.000737 0.126089 -0.316978 0.449579 -1.983141 -0.022437 1 0 0 0 0 0 0 718953
-0.001622 -0.000744 0.126084 -0.250512 0.368196 -2.100061 -0.022468 1 0 0 0 0 0 0 719953
-0.001624 -0.000728 0.126072 -0.120692 0.063609 -2.020182 -0.022499 1 0 0 0 0 0 0 720952
-0.001606 -0.000724 0.126058 -0.382946 0.197427 -1.981624 -0.022531 1 0 0 0 0 0 0 721959
-0.001596 -0.000723 0.126053 -0.289817 0.233133 -2.098222 -0.022563 1 0 0 0 0 0 0 722982
-0.001592 -0.000722 0.126051 -0.221621 0.247655 -2.154854 -0.022594 1 0 0 0 0 0 0 723983
-0.001583 -0.000740 0.126030 -0.269135 0.507522 -1.902634 -0.022625 1 0 0 0 0 0 0 724982
-0.001579 -0.000750 0.126022 -0.218292 0.416868 -2.055592 -0.022657 1 0 0 0 0 0 0 725977
-0.001583 -0.000735 0.126009 -0.110620 0.092551 -1.999928 -0.022688 1 0 0 0 0 0 0 726984
-0.001578 -0.000747 0.125984 -0.205662 0.406077 -1.827985 -0.022718 1 0 0 0 0 0 0 727952
-0.001576 -0.000753 0.125975 -0.185884 0.364374 -2.021999 -0.022750 1 0 0 0 0 0 0 728953
-0.001575 -0.000756 0.125971 -0.170512 0.323297 -2.119000 -0.022781 1 0 0 0 0 0 0 729975
-0.001561 -0.000743 0.125950 -0.349882 0.105548 -1.888310 -0.022812 1 0 0 0 0 0 0 730952
-0.001554 -0.000736 0.125942 -0.274495 0.168215 -2.043923 -0.022843 1 0 0 0 0 0 0 731951
-0.001544 -0.000752 0.125919 -0.304686 0.469041 -1.849370 -0.022875 1 0 0 0 0 0 0 732980
-0.001539 -0.000760 0.125911 -0.244282 0.400642 -2.025353 -0.022906 1 0 0 0 0 0 0 733954
-0.001543 -0.000744 0.125897 -0.131851 0.087678 -1.978199 -0.022938 1 0 0 0 0 0 0 734987
-0.001525 -0.000742 0.125883 -0.403951 0.215380 -1.951922 -0.022969 1 0 0 0 0 0 0 735978
-0.001529 -0.000754 0.125867 -0.136841 0.439119 -1.930438 -0.023000 1 0 0 0 0 0 0 736979
-0.001512 -0.000765 0.125851 -0.400933 0.442138 -1.929151 -0.023031 1 0 0 0 0 0 0 737976
-0.001509 -0.000752 0.125835 -0.240714 0.116564 -1.924270 -0.023062 1 0 0 0 0 0 0 738959
-0.001488 -0.000750 0.125819 -0.468100 0.232843 -1.923761 -0.023094 1 0 0 0 0 0 0 739974
-0.001491 -0.000763 0.125803 -0.176915 0.450305 -1.912570 -0.023125 1 0 0 0 0 0 0 740959
-0.001493 -0.000770 0.125797 -0.166090 0.388749 -2.048466 -0.023156 1 0 0 0 0 0 0 741961
-0.001480 -0.000758 0.125775 -0.361632 0.145697 -1.842609 -0.023188 1 0 0 0 0 0 0 742975
-0.001473 -0.000753 0.125767 -0.296401 0.194001 -2.008473 -0.023219 1 0 0 0 0 0 0 743961
-0.001483 -0.000764 0.125753 -0.069040 0.425866 -1.950803 -0.023250 1 0 0 0 0 0 0 744975
-0.001469 -0.000775 0.125739 -0.373165 0.437932 -1.925656 -0.023281 1 0 0 0 0 0 0 745960
-0.001468 -0.000761 0.125723 -0.235229 0.117638 -1.911433 -0.023313 1 0 0 0 0 0 0 746978
-0.001467 -0.000754 0.125718 -0.211307 0.175082 -2.040710 -0.023343 1 0 0 0 0 0 0 747959
-0.001460 -0.000769 0.125695 -0.287446 0.477752 -1.825656 -0.023375 1 0 0 0 0 0 0 748975
-0.001463 -0.000758 0.125676 -0.176672 0.154865 -1.856840 -0.023406 1 0 0 0 0 0 0 749958
-0.001445 -0.000757 0.125660 -0.443043 0.257322 -1.880169 -0.023438 1 0 0 0 0 0 0 750975
-0.001436 -0.000756 0.125654 -0.352855 0.275209 -2.021640 -0.023469 1 0 0 0 0 0 0 751961
-0.001445 -0.000771 0.125641 -0.106797 0.471642 -1.944485 -0.023500 1 0 0 0 0 0 0 752974
-0.001435 -0.000763 0.125616 -0.324702 0.207843 -1.774071 -0.023529 1 0 0 0 0 0 0 753907
-0.001431 -0.000759 0.125607 -0.285354 0.230499 -1.964301 -0.023561 1 0 0 0 0 0 0 754916
-0.001428 -0.000758 0.125604 -0.252008 0.256810 -2.059123 -0.023592 1 0 0 0 0 0 0 755905
-0.001421 -0.000775 0.125582 -0.317116 0.523693 -1.820635 -0.023623 1 0 0 0 0 0 0 756914
-0.001423 -0.000765 0.125564 -0.200394 0.181332 -1.842462 -0.023654 1 0 0 0 0 0 0 757908
-0.001405 -0.000765 0.125548 -0.463369 0.273625 -1.862045 -0.023686 1 0 0 0 0 0 0 758906
-0.001396 -0.000765 0.125542 -0.371801 0.286520 -2.002361 -0.023717 1 0 0 0 0 0 0 759918
-0.001410 -0.000760 0.125519 -0.049307 0.224210 -1.787767 -0.023748 1 0 0 0 0 0 0 760906
-0.001398 -0.000762 0.125501 -0.370130 0.311832 -1.824673 -0.023780 1 0 0 0 0 0 0 761916
-0.001392 -0.000763 0.125494 -0.323847 0.307822 -1.981391 -0.023811 1 0 0 0 0 0 0 762905
-0.001395 -0.000745 0.125482 -0.205153 0.044689 -1.916571 -0.023842 1 0 0 0 0 0 0 763916
-0.001390 -0.000754 0.125456 -0.292293 0.389134 -1.739295 -0.023874 1 0 0 0 0 0 0 764933
-0.001388 -0.000759 0.125447 -0.269421 0.363844 -1.931849 -0.023905 1 0 0 0 0 0 0 765916
-0.001387 -0.000762 0.125444 -0.252533 0.331063 -2.027959 -0.023936 1 0 0 0 0 0 0 766922
-0.001392 -0.000744 0.125433 -0.168289 0.056629 -1.929757 -0.023968 1 0 0 0 0 0 0 767955
-0.001388 -0.000754 0.125408 -0.274405 0.395615 -1.739150 -0.023998 1 0 0 0 0 0 0 768919
-0.001387 -0.000759 0.125399 -0.261242 0.367771 -1.926932 -0.024030 1 0 0 0 0 0 0 769912
-0.001386 -0.000761 0.125396 -0.249167 0.333716 -2.021280 -0.024061 1 0 0 0 0 0 0 770920
-0.001371 -0.000748 0.125375 -0.429063 0.119909 -1.788123 -0.024092 1 0 0 0 0 0 0 771922
-0.001364 -0.000741 0.125367 -0.355361 0.183927 -1.943665 -0.024123 1 0 0 0 0 0 0 772906
-0.001374 -0.000752 0.125354 -0.123829 0.423492 -1.881938 -0.024155 1 0 0 0 0 0 0 773924
-0.001360 -0.000762 0.125339 -0.424717 0.439699 -1.854530 -0.024186 1 0 0 0 0 0 0 774912
-0.001358 -0.000748 0.125323 -0.286235 0.122228 -1.839555 -0.024217 1 0 0 0 0 0 0 775922
-0.001358 -0.000742 0.125318 -0.261987 0.180428 -1.968628 -0.024248 1 0 0 0 0 0 0 776918
-0.001371 -0.000752 0.125305 -0.075782 0.421764 -1.886844 -0.024280 1 0 0 0 0 0 0 777920
-0.001377 -0.000758 0.125301 -0.139617 0.378240 -1.985515 -0.024311 1 0 0 0 0 0 0 778916
-0.001361 -0.000765 0.125289 -0.449426 0.401146 -1.900840 -0.024342 1 0 0 0 0 0 0 779919
-0.001359 -0.000750 0.125274 -0.301312 0.102121 -1.853809 -0.024373 1 0 0 0 0 0 0 780916
-0.001358 -0.000742 0.125269 -0.270682 0.171027 -1.970312 -0.024405 1 0 0 0 0 0 0 781918
-0.001370 -0.000752 0.125257 -0.081113 0.417839 -1.883840 -0.024436 1 0 0 0 0 0 0 782915
-0.001357 -0.000762 0.125242 -0.404703 0.438329 -1.846508 -0.024467 1 0 0 0 0 0 0 783916
-0.001351 -0.000767 0.125237 -0.353629 0.379025 -1.964859 -0.024499 1 0 0 0 0 0 0 784926
-0.001353 -0.000751 0.125225 -0.231855 0.086474 -1.884774 -0.024530 1 0 0 0 0 0 0 785919
-0.001355 -0.000742 0.125221 -0.234764 0.163425 -1.978855 -0.024561 1 0 0 0 0 0 0 786920
-0.001369 -0.000752 0.125208 -0.063943 0.414769 -1.883262 -0.024592 1 0 0 0 0 0 0 787915
-0.001376 -0.000757 0.125204 -0.135482 0.376503 -1.976900 -0.024623 1 0 0 0 0 0 0 788917
-0.001360 -0.000765 0.125193 -0.449012 0.402025 -1.890258 -0.024655 1 0 0 0 0 0 0 789915
-0.001352 -0.000768 0.125188 -0.378645 0.360188 -1.979606 -0.024686 1 0 0 0 0 0 0 790917
-0.001348 -0.000770 0.125187 -0.321386 0.333716 -2.025090 -0.024717 1 0 0 0 0 0 0 791921
-0.001352 -0.000752 0.125176 -0.215189 0.064246 -1.907071 -0.024748 1 0 0 0 0 0 0 792917
-0.001353 -0.000743 0.125172 -0.227571 0.153416 -1.986421 -0.024780 1 0 0 0 0 0 0 793918
-0.001368 -0.000752 0.125160 -0.061599 0.410928 -1.885369 -0.024811 1 0 0 0 0 0 0 794915
-0.001375 -0.000757 0.125156 -0.135520 0.375852 -1.977054 -0.024842 1 0 0 0 0 0 0 795915
-0.001379 -0.000760 0.125154 -0.188748 0.341822 -2.024091 -0.024873 1 0 0 0 0 0 0 796916
-0.001361 -0.000766 0.125144 -0.478751 0.384378 -1.909360 -0.024905 1 0 0 0 0 0 0 797915
-0.001352 -0.000769 0.125140 -0.395140 0.352623 -1.987492 -0.024935 1 0 0 0 0 0 0 798898
-0.001367 -0.000765 0.125118 -0.076209 0.266292 -1.748565 -0.024967 1 0 0 0 0 0 0 799915
-0.001374 -0.000764 0.125110 -0.136097 0.280342 -1.910824 -0.024998 1 0 0 0 0 0 0 800918
-0.001378 -0.000763 0.125107 -0.188926 0.292708 -1.994947 -0.025029 1 0 0 0 0 0 0 801897
-0.001380 -0.000762 0.125106 -0.218081 0.299403 -2.029151 -0.025061 1 0 0 0 0 0 0 802917
-0.001381 -0.000762 0.125106 -0.233173 0.302902 -2.043241 -0.025092 1 0 0 0 0 0 0 803917
-0.001381 -0.000762 0.125105 -0.240962 0.304809 -2.049939 -0.025123 1 0 0 0 0 0 0 804919
-0.001382 -0.000762 0.125105 -0.245047 0.305969 -2.054137 -0.025157 1 0 0 0 0 0 0 805984
-0.001382 -0.000762 0.125105 -0.247240 0.306720 -2.057207 -0.025188 1 0 0 0 0 0 0 806981
-0.001395 -0.000776 0.125095 -0.069312 0.497899 -1.916700 -0.025219 1 0 0 0 0 0 0 807982
-0.001402 -0.000783 0.125091 -0.136251 0.427696 -1.993188 -0.025250 1 0 0 0 0 0 0 808983
-0.001386 -0.000791 0.125079 -0.447333 0.437073 -1.900169 -0.025282 1 0 0 0 0 0 0 809978
-0.001383 -0.000777 0.125065 -0.300178 0.131499 -1.849923 -0.025312 1 0 0 0 0 0 0 810950
-0.001382 -0.000769 0.125060 -0.269910 0.196834 -1.965273 -0.025343 1 0 0 0 0 0 0 811950
-0.001382 -0.000765 0.125058 -0.259826 0.251078 -2.021306 -0.025375 1 0 0 0 0 0 0 812973
-0.001395 -0.000778 0.125047 -0.076477 0.470977 -1.900916 -0.025406 1 0 0 0 0 0 0 813973
-0.001402 -0.000784 0.125043 -0.140767 0.415354 -1.984681 -0.025437 1 0 0 0 0 0 0 814949
-0.001405 -0.000787 0.125041 -0.189055 0.370910 -2.028764 -0.025468 1 0 0 0 0 0 0 815950
-0.001406 -0.000789 0.125041 -0.215119 0.347119 -2.047439 -0.025500 1 0 0 0 0 0 0 816977
-0.001407 -0.000789 0.125041 -0.228530 0.335208 -2.055824 -0.025531 1 0 0 0 0 0 0 817973
-0.001408 -0.000790 0.125041 -0.235432 0.329417 -2.060451 -0.025563 1 0 0 0 0 0 0 818972
-0.001408 -0.000790 0.125041 -0.239044 0.326703 -2.063761 -0.025594 1 0 0 0 0 0 0 819986
-0.001414 -0.000771 0.125030 -0.165366 0.069799 -1.929210 -0.025625 1 0 0 0 0 0 0 820972
-0.001397 -0.000766 0.125017 -0.455524 0.226265 -1.868042 -0.025656 1 0 0 0 0 0 0 821959
-0.001402 -0.000778 0.125001 -0.199706 0.464367 -1.833784 -0.025688 1 0 0 0 0 0 0 822973
-0.001405 -0.000784 0.124996 -0.205938 0.414331 -1.961187 -0.025718 1 0 0 0 0 0 0 823956
-0.001406 -0.000787 0.124994 -0.223215 0.372265 -2.022256 -0.025752 1 0 0 0 0 0 0 825025
-0.001407 -0.000788 0.124993 -0.233610 0.349523 -2.046845 -0.025781 1 0 0 0 0 0 0 825973
-0.001407 -0.000789 0.124993 -0.239192 0.338125 -2.057358 -0.025812 1 0 0 0 0 0 0 826957
-0.001421 -0.000804 0.124982 -0.063120 0.523092 -1.919261 -0.025844 1 0 0 0 0 0 0 827973
-0.001428 -0.000811 0.124978 -0.130773 0.450010 -1.996690 -0.025875 1 0 0 0 0 0 0 828958
-0.001437 -0.000796 0.124966 -0.105099 0.141108 -1.901193 -0.025906 1 0 0 0 0 0 0 829973
-0.001422 -0.000793 0.124952 -0.420927 0.269717 -1.855163 -0.025937 1 0 0 0 0 0 0 830957
-0.001414 -0.000791 0.124947 -0.357364 0.303188 -1.969794 -0.025969 1 0 0 0 0 0 0 831972
-0.001411 -0.000790 0.124945 -0.304174 0.316624 -2.025201 -0.026000 1 0 0 0 0 0 0 832956
-0.001409 -0.000790 0.124945 -0.275803 0.323074 -2.047903 -0.026031 1 0 0 0 0 0 0 833973
-0.001427 -0.000785 0.124923 -0.007001 0.261182 -1.776672 -0.026062 1 0 0 0 0 0 0 834957
-0.001436 -0.000782 0.124916 -0.093471 0.288169 -1.926576 -0.026094 1 0 0 0 0 0 0 835972
-0.001421 -0.000786 0.124903 -0.421210 0.368178 -1.871533 -0.026125 1 0 0 0 0 0 0 836956
-0.001414 -0.000788 0.124899 -0.359081 0.355804 -1.973164 -0.026155 1 0 0 0 0 0 0 837915
-0.001410 -0.000788 0.124897 -0.306126 0.344248 -2.022995 -0.026185 1 0 0 0 0 0 0 838904
-0.001408 -0.000789 0.124896 -0.277792 0.338005 -2.043576 -0.026217 1 0 0 0 0 0 0 839915
-0.001426 -0.000784 0.124875 -0.009053 0.269764 -1.771476 -0.026248 1 0 0 0 0 0 0 840904
-0.001436 -0.000782 0.124868 -0.095444 0.293543 -1.921073 -0.026279 1 0 0 0 0 0 0 841904
-0.001440 -0.000781 0.124865 -0.161661 0.310864 -2.000538 -0.026311 1 0 0 0 0 0 0 842915
-0.001423 -0.000785 0.124854 -0.458933 0.381130 -1.898252 -0.026342 1 0 0 0 0 0 0 843904
-0.001414 -0.000787 0.124850 -0.379475 0.363560 -1.980934 -0.026373 1 0 0 0 0 0 0 844913
-0.001416 -0.000769 0.124839 -0.241994 0.093840 -1.886208 -0.026404 1 0 0 0 0 0 0 845905
-0.001417 -0.000760 0.124834 -0.236538 0.181757 -1.975044 -0.026436 1 0 0 0 0 0 0 846914
-0.001430 -0.000770 0.124822 -0.061743 0.438261 -1.876706 -0.026467 1 0 0 0 0 0 0 847903
-0.001418 -0.000779 0.124808 -0.392045 0.464310 -1.834998 -0.026499 1 0 0 0 0 0 0 848924
-0.001417 -0.000765 0.124792 -0.269375 0.152533 -1.814078 -0.026530 1 0 0 0 0 0 0 849915
-0.001417 -0.000758 0.124787 -0.252718 0.212701 -1.941089 -0.026561 1 0 0 0 0 0 0 850919
-0.001417 -0.000754 0.124785 -0.249597 0.264125 -2.001195 -0.026592 1 0 0 0 0 0 0 851921
-0.001416 -0.000752 0.124753 -0.255816 0.288057 -1.609437 -0.026624 1 0 0 0 0 0 0 852932
-0.001416 -0.000751 0.124742 -0.251151 0.305055 -1.834050 -0.026655 1 0 0 0 0 0 0 853919
-0.001416 -0.000751 0.124738 -0.249473 0.313416 -1.951876 -0.026686 1 0 0 0 0 0 0 854908
-0.001416 -0.000751 0.124737 -0.249303 0.317487 -1.999035 -0.026717 1 0 0 0 0 0 0 855914
-0.001416 -0.000750 0.124705 -0.256462 0.315641 -1.601542 -0.026749 1 0 0 0 0 0 0 856929
-0.001416 -0.000750 0.124694 -0.252203 0.319532 -1.824099 -0.026780 1 0 0 0 0 0 0 857920
-0.001416 -0.000750 0.124690 -0.250712 0.321336 -1.941167 -0.026811 1 0 0 0 0 0 0 858918
-0.001421 -0.000731 0.124678 -0.175157 0.066824 -1.850251 -0.026842 1 0 0 0 0 0 0 859924
-0.001418 -0.000740 0.124653 -0.285208 0.413954 -1.661508 -0.026877 1 0 0 0 0 0 0 861045
-0.001417 -0.000745 0.124644 -0.274165 0.391309 -1.850063 -0.026905 1 0 0 0 0 0 0 861917
-0.001416 -0.000747 0.124641 -0.263226 0.360028 -1.944293 -0.026936 1 0 0 0 0 0 0 862915
-0.001416 -0.000749 0.124640 -0.257720 0.342326 -1.981878 -0.026967 1 0 0 0 0 0 0 863912
-0.001402 -0.000735 0.124619 -0.440964 0.139230 -1.724652 -0.027002 1 0 0 0 0 0 0 865041
-0.001408 -0.000742 0.124601 -0.190766 0.397996 -1.727915 -0.027030 1 0 0 0 0 0 0 865914
-0.001411 -0.000746 0.124595 -0.205484 0.378712 -1.879625 -0.027061 1 0 0 0 0 0 0 866911
-0.001419 -0.000729 0.124582 -0.152258 0.098754 -1.812163 -0.027092 1 0 0 0 0 0 0 867906
-0.001416 -0.000739 0.124557 -0.274847 0.431281 -1.632536 -0.027124 1 0 0 0 0 0 0 868922
-0.001415 -0.000744 0.124548 -0.270369 0.401384 -1.824895 -0.027155 1 0 0 0 0 0 0 869917
-0.001415 -0.000747 0.124545 -0.262716 0.366418 -1.920276 -0.027185 1 0 0 0 0 0 0 870899
-0.001433 -0.000743 0.124523 -0.004747 0.281957 -1.676576 -0.027217 1 0 0 0 0 0 0 871914
-0.001423 -0.000746 0.124505 -0.356985 0.358035 -1.701961 -0.027248 1 0 0 0 0 0 0 872914
-0.001418 -0.000747 0.124499 -0.328094 0.348657 -1.854481 -0.027280 1 0 0 0 0 0 0 873913
-0.001435 -0.000743 0.124475 -0.040021 0.274038 -1.642617 -0.027311 1 0 0 0 0 0 0 874914
-0.001443 -0.000741 0.124467 -0.114259 0.293632 -1.815441 -0.027342 1 0 0 0 0 0 0 875917
-0.001428 -0.000745 0.124454 -0.435207 0.369722 -1.768172 -0.027373 1 0 0 0 0 0 0 876914
-0.001420 -0.000747 0.124450 -0.370479 0.355517 -1.872684 -0.027405 1 0 0 0 0 0 0 877914
-0.001422 -0.000729 0.124438 -0.241024 0.088118 -1.785623 -0.027440 1 0 0 0 0 0 0 879040
-0.001417 -0.000738 0.124413 -0.321566 0.427392 -1.598135 -0.027467 1 0 0 0 0 0 0 879914
-0.001415 -0.000743 0.124404 -0.295737 0.401249 -1.787874 -0.027498 1 0 0 0 0 0 0 880912
-0.001419 -0.000727 0.124390 -0.202118 0.113352 -1.744567 -0.027533 1 0 0 0 0 0 0 882040
-0.001435 -0.000733 0.124375 -0.041552 0.379704 -1.709200 -0.027565 1 0 0 0 0 0 0 883037
-0.001423 -0.000740 0.124359 -0.383975 0.430627 -1.700342 -0.027592 1 0 0 0 0 0 0 883913
-0.001423 -0.000725 0.124343 -0.269092 0.134059 -1.691894 -0.027623 1 0 0 0 0 0 0 884913
-0.001436 -0.000732 0.124327 -0.077740 0.391149 -1.679895 -0.027658 1 0 0 0 0 0 0 886040
-0.001424 -0.000740 0.124311 -0.402689 0.436913 -1.680283 -0.027686 1 0 0 0 0 0 0 886918
-0.001431 -0.000758 0.124295 -0.175823 0.582504 -1.669513 -0.027721 1 0 0 0 0 0 0 888036
-0.001440 -0.000748 0.124279 -0.121538 0.228721 -1.667560 -0.027755 1 0 0 0 0 0 0 889122
-0.001425 -0.000748 0.124263 -0.434075 0.317560 -1.667078 -0.027785 1 0 0 0 0 0 0 890085
-0.001431 -0.000762 0.124247 -0.193029 0.519412 -1.655177 -0.027816 1 0 0 0 0 0 0 891095
-0.001440 -0.000750 0.124231 -0.130796 0.197337 -1.652696 -0.027848 1 0 0 0 0 0 0 892097
-0.001425 -0.000748 0.124215 -0.439188 0.302345 -1.652128 -0.027879 1 0 0 0 0 0 0 893105
-0.001431 -0.000762 0.124199 -0.196194 0.512227 -1.640080 -0.027910 1 0 0 0 0 0 0 894098
-0.001420 -0.000754 0.124173 -0.393487 0.255232 -1.502432 -0.027942 1 0 0 0 0 0 0 895096
-0.001415 -0.000750 0.124163 -0.343590 0.279163 -1.706433 -0.027973 1 0 0 0 0 0 0 896095
-0.001426 -0.000763 0.124149 -0.126671 0.495527 -1.661056 -0.028000 1 0 0 0 0 0 0 896969
-0.001417 -0.000754 0.124124 -0.357162 0.246824 -1.501156 -0.028034 1 0 0 0 0 0 0 898071
-0.001426 -0.000765 0.124104 -0.147570 0.465037 -1.552088 -0.028067 1 0 0 0 0 0 0 899098
-0.001437 -0.000751 0.124087 -0.108587 0.169800 -1.583801 -0.028098 1 0 0 0 0 0 0 900101
-0.001422 -0.000748 0.124071 -0.429187 0.289687 -1.596429 -0.028129 1 0 0 0 0 0 0 901100
-0.001429 -0.000761 0.124054 -0.192820 0.507012 -1.589136 -0.028160 1 0 0 0 0 0 0 902093
-0.001432 -0.000768 0.124049 -0.207965 0.447706 -1.726385 -0.028191 1 0 0 0 0 0 0 903095
-0.001420 -0.000757 0.124026 -0.414852 0.207460 -1.516849 -0.028222 1 0 0 0 0 0 0 904079
-0.001427 -0.000765 0.124007 -0.179422 0.444464 -1.538759 -0.028254 1 0 0 0 0 0 0 905095
-0.001417 -0.000755 0.123980 -0.386152 0.221279 -1.423707 -0.028285 1 0 0 0 0 0 0 906078
-0.001412 -0.000750 0.123971 -0.341886 0.263829 -1.636960 -0.028316 1 0 0 0 0 0 0 907092
-0.001423 -0.000762 0.123957 -0.128142 0.489463 -1.594936 -0.028347 1 0 0 0 0 0 0 908077
-0.001415 -0.000754 0.123931 -0.359765 0.245811 -1.435723 -0.028379 1 0 0 0 0 0 0 909081
-0.001424 -0.000763 0.123912 -0.151180 0.466089 -1.486852 -0.028408 1 0 0 0 0 0 0 910037
-0.001429 -0.000768 0.123905 -0.187598 0.426655 -1.656765 -0.028439 1 0 0 0 0 0 0 911026
-0.001412 -0.000775 0.123892 -0.480904 0.452498 -1.598066 -0.028471 1 0 0 0 0 0 0 912036
-0.001422 -0.000774 0.123867 -0.149528 0.346584 -1.415099 -0.028502 1 0 0 0 0 0 0 913048
-0.001428 -0.000774 0.123858 -0.180708 0.345361 -1.609064 -0.028533 1 0 0 0 0 0 0 914037
-0.001443 -0.000787 0.123844 -0.039161 0.538757 -1.560454 -0.028564 1 0 0 0 0 0 0 915025
-0.001438 -0.000780 0.123819 -0.310023 0.278286 -1.398985 -0.028596 1 0 0 0 0 0 0 916036
-0.001435 -0.000776 0.123810 -0.299503 0.300566 -1.593645 -0.028627 1 0 0 0 0 0 0 917036
-0.001447 -0.000789 0.123796 -0.102971 0.515702 -1.544532 -0.028658 1 0 0 0 0 0 0 918037
-0.001434 -0.000799 0.123781 -0.417772 0.521323 -1.521022 -0.028689 1 0 0 0 0 0 0 919026
-0.001433 -0.000786 0.123765 -0.289423 0.201174 -1.505922 -0.028717 1 0 0 0 0 0 0 919911
-0.001445 -0.000793 0.123749 -0.091688 0.444645 -1.490861 -0.028752 1 0 0 0 0 0 0 921047
-0.001433 -0.000802 0.123733 -0.411766 0.484228 -1.490157 -0.028783 1 0 0 0 0 0 0 922037
-0.001426 -0.000806 0.123727 -0.361856 0.437145 -1.622661 -0.028814 1 0 0 0 0 0 0 923025
-0.001429 -0.000789 0.123715 -0.241785 0.152638 -1.545765 -0.028846 1 0 0 0 0 0 0 924036
-0.001443 -0.000795 0.123700 -0.066786 0.420152 -1.496628 -0.028877 1 0 0 0 0 0 0 925035
-0.001431 -0.000802 0.123685 -0.399813 0.472556 -1.482750 -0.028908 1 0 0 0 0 0 0 926029
-0.001425 -0.000806 0.123679 -0.356615 0.432019 -1.610520 -0.028940 1 0 0 0 0 0 0 927041
-0.001441 -0.000803 0.123656 -0.062151 0.339920 -1.387243 -0.028971 1 0 0 0 0 0 0 928038
-0.001449 -0.000801 0.123648 -0.131450 0.350530 -1.556250 -0.028999 1 0 0 0 0 0 0 928923
-0.001453 -0.000801 0.123645 -0.188813 0.361089 -1.642074 -0.029030 1 0 0 0 0 0 0 929916
-0.001468 -0.000814 0.123634 -0.042560 0.555924 -1.531697 -0.029065 1 0 0 0 0 0 0 931038
-0.001476 -0.000821 0.123629 -0.123586 0.489618 -1.619380 -0.029092 1 0 0 0 0 0 0 931918
-0.001461 -0.000829 0.123618 -0.440038 0.500936 -1.529866 -0.029140 1 0 0 0 0 0 0 933447
-0.001472 -0.000829 0.123593 -0.120972 0.387348 -1.333849 -0.029155 1 0 0 0 0 0 0 933917
-0.001477 -0.000828 0.123584 -0.157712 0.382675 -1.524018 -0.029190 1 0 0 0 0 0 0 935045
-0.001480 -0.000828 0.123581 -0.196823 0.385011 -1.618208 -0.029221 1 0 0 0 0 0 0 936035
-0.001482 -0.000828 0.123580 -0.218957 0.386600 -1.655305 -0.029252 1 0 0 0 0 0 0 937048
-0.001469 -0.000814 0.123559 -0.415402 0.194258 -1.396075 -0.029284 1 0 0 0 0 0 0 938044
-0.001462 -0.000807 0.123552 -0.351788 0.267095 -1.543255 -0.029315 1 0 0 0 0 0 0 939044
-0.001472 -0.000817 0.123538 -0.127245 0.508820 -1.475329 -0.029342 1 0 0 0 0 0 0 939912
-0.001478 -0.000822 0.123533 -0.167454 0.467757 -1.580845 -0.029377 1 0 0 0 0 0 0 941039
-0.001480 -0.000825 0.123532 -0.203469 0.430850 -1.632080 -0.029408 1 0 0 0 0 0 0 942040
-0.001487 -0.000807 0.123521 -0.148515 0.156955 -1.514227 -0.029440 1 0 0 0 0 0 0 943036
-0.001504 -0.000813 0.123506 -0.008219 0.429819 -1.449111 -0.029471 1 0 0 0 0 0 0 944038
-0.001512 -0.000815 0.123501 -0.098482 0.424562 -1.564809 -0.029498 1 0 0 0 0 0 0 944911
-0.001516 -0.000817 0.123499 -0.160431 0.407685 -1.620990 -0.029533 1 0 0 0 0 0 0 946036
-0.001518 -0.000817 0.123499 -0.193390 0.397826 -1.643325 -0.029565 1 0 0 0 0 0 0 947047
-0.001500 -0.000822 0.123488 -0.470028 0.453554 -1.517113 -0.029596 1 0 0 0 0 0 0 948042
-0.001491 -0.000825 0.123485 -0.382191 0.429343 -1.591097 -0.029627 1 0 0 0 0 0 0 949037
-0.001505 -0.000821 0.123462 -0.063984 0.346902 -1.346793 -0.029658 1 0 0 0 0 0 0 950039
-0.001513 -0.000819 0.123455 -0.120563 0.362664 -1.508706 -0.029690 1 0 0 0 0 0 0 951036
-0.001516 -0.000819 0.123452 -0.171456 0.375802 -1.591850 -0.029721 1 0 0 0 0 0 0 952036
-0.001518 -0.000818 0.123451 -0.199582 0.382810 -1.624646 -0.029748 1 0 0 0 0 0 0 952912
-0.001519 -0.000818 0.123450 -0.214191 0.386568 -1.637907 -0.029783 1 0 0 0 0 0 0 954039
-0.001533 -0.000832 0.123439 -0.044285 0.577334 -1.498627 -0.029815 1 0 0 0 0 0 0 955036
-0.001539 -0.000839 0.123436 -0.112724 0.509496 -1.576321 -0.029846 1 0 0 0 0 0 0 956034
-0.001548 -0.000824 0.123424 -0.088064 0.205365 -1.479041 -0.029877 1 0 0 0 0 0 0 957038
-0.001553 -0.000816 0.123420 -0.141768 0.272573 -1.567198 -0.029908 1 0 0 0 0 0 0 958037
-0.001536 -0.000817 0.123408 -0.435623 0.388598 -1.476321 -0.029940 1 0 0 0 0 0 0 959040
-0.001528 -0.000817 0.123404 -0.357272 0.396624 -1.563944 -0.029971 1 0 0 0 0 0 0 960037
-0.001523 -0.000817 0.123403 -0.296252 0.395514 -1.607931 -0.030002 1 0 0 0 0 0 0 961038
-0.001540 -0.000813 0.123381 -0.011706 0.329508 -1.342095 -0.030033 1 0 0 0 0 0 0 962038
-0.001549 -0.000810 0.123374 -0.086752 0.353976 -1.495468 -0.030065 1 0 0 0 0 0 0 963036
-0.001553 -0.000809 0.123371 -0.147023 0.371531 -1.575453 -0.030096 1 0 0 0 0 0 0 964035
-0.001555 -0.000809 0.123370 -0.179887 0.380823 -1.607309 -0.030127 1 0 0 0 0 0 0 965037
-0.001556 -0.000808 0.123370 -0.196801 0.385626 -1.619898 -0.030158 1 0 0 0 0 0 0 966034
-0.001557 -0.000808 0.123370 -0.205450 0.388202 -1.625458 -0.030189 1 0 0 0 0 0 0 967029
-0.001570 -0.000822 0.123359 -0.032588 0.578386 -1.483352 -0.030221 1 0 0 0 0 0 0 968041
-0.001557 -0.000834 0.123345 -0.359166 0.571046 -1.424771 -0.030252 1 0 0 0 0 0 0 969042
-0.001557 -0.000821 0.123330 -0.237393 0.245045 -1.396530 -0.030283 1 0 0 0 0 0 0 970034
-0.001557 -0.000814 0.123324 -0.220322 0.295681 -1.520939 -0.030315 1 0 0 0 0 0 0 971036
-0.001557 -0.000811 0.123322 -0.216970 0.342080 -1.579336 -0.030346 1 0 0 0 0 0 0 972035
-0.001556 -0.000809 0.123322 -0.216148 0.367407 -1.602403 -0.030377 1 0 0 0 0 0 0 973039
-0.001556 -0.000809 0.123322 -0.216007 0.380428 -1.611754 -0.030408 1 0 0 0 0 0 0 974036
-0.001556 -0.000808 0.123321 -0.216106 0.387129 -1.616159 -0.030440 1 0 0 0 0 0 0 975039
-0.001556 -0.000808 0.123321 -0.216278 0.390681 -1.618776 -0.030471 1 0 0 0 0 0 0 976035
-0.001562 -0.000789 0.123311 -0.141756 0.138963 -1.482028 -0.030502 1 0 0 0 0 0 0 977035
-0.001565 -0.000780 0.123308 -0.168661 0.233843 -1.555055 -0.030533 1 0 0 0 0 0 0 978032
-0.001547 -0.000779 0.123296 -0.448905 0.363916 -1.458613 -0.030565 1 0 0 0 0 0 0 979033
-0.001538 -0.000779 0.123292 -0.363836 0.378977 -1.544187 -0.030596 1 0 0 0 0 0 0 980026
-0.001547 -0.000793 0.123280 -0.122131 0.570150 -1.442307 -0.030628 1 0 0 0 0 0 0 981063
-0.001551 -0.000800 0.123276 -0.152419 0.502042 -1.534429 -0.030660 1 0 0 0 0 0 0 982080
-0.001554 -0.000804 0.123274 -0.183316 0.451509 -1.580778 -0.030691 1 0 0 0 0 0 0 983092
-0.001555 -0.000806 0.123274 -0.200620 0.424674 -1.599462 -0.030722 1 0 0 0 0 0 0 984077
-0.001555 -0.000807 0.123273 -0.209630 0.411247 -1.607294 -0.030754 1 0 0 0 0 0 0 985097
-0.001556 -0.000807 0.123273 -0.214295 0.404688 -1.611093 -0.030785 1 0 0 0 0 0 0 986074
-0.001556 -0.000807 0.123273 -0.216747 0.401610 -1.613531 -0.030816 1 0 0 0 0 0 0 987093
-0.001542 -0.000793 0.123253 -0.403143 0.207246 -1.341072 -0.030847 1 0 0 0 0 0 0 988076
-0.001535 -0.000786 0.123246 -0.334461 0.278548 -1.483702 -0.030879 1 0 0 0 0 0 0 989093
-0.001532 -0.000782 0.123243 -0.285000 0.330629 -1.558934 -0.030910 1 0 0 0 0 0 0 990075
-0.001530 -0.000781 0.123242 -0.259188 0.358302 -1.588994 -0.030941 1 0 0 0 0 0 0 991092
-0.001530 -0.000780 0.123242 -0.246401 0.372406 -1.600866 -0.030972 1 0 0 0 0 0 0 992075
-0.001529 -0.000779 0.123242 -0.240181 0.379646 -1.606183 -0.031004 1 0 0 0 0 0 0 993096
-0.001529 -0.000779 0.123242 -0.237178 0.383410 -1.608995 -0.031033 1 0 0 0 0 0 0 994034
-0.001529 -0.000779 0.123242 -0.235813 0.385510 -1.611056 -0.031064 1 0 0 0 0 0 0 995023
-0.001529 -0.000779 0.123242 -0.235252 0.386751 -1.612853 -0.031096 1 0 0 0 0 0 0 996035
-0.001534 -0.000760 0.123232 -0.160371 0.133915 -1.475598 -0.031127 1 0 0 0 0 0 0 997048
-0.001537 -0.000751 0.123228 -0.187061 0.228023 -1.548520 -0.031158 1 0 0 0 0 0 0 998035
-0.001552 -0.000760 0.123216 -0.029987 0.485790 -1.442181 -0.031189 1 0 0 0 0 0 0 999025
-0.001540 -0.000769 0.123202 -0.365179 0.514401 -1.397146 -0.031221 1 0 0 0 0 0 1 36
-0.001534 -0.000774 0.123197 -0.322853 0.460320 -1.512462 -0.031252 1 0 0 0 0 0 1 1033
-0.001531 -0.000776 0.123195 -0.281482 0.426256 -1.567283 -0.031283 1 0 0 0 0 0 1 2036
-0.001530 -0.000778 0.123194 -0.259115 0.408573 -1.588966 -0.031314 1 0 0 0 0 0 1 3023
-0.001529 -0.000778 0.123194 -0.247962 0.399793 -1.597815 -0.031346 1 0 0 0 0 0 1 4034
-0.001529 -0.000778 0.123194 -0.242518 0.395587 -1.602007 -0.031378 1 0 0 0 0 0 1 5050
-0.001528 -0.000779 0.123194 -0.239931 0.393648 -1.604482 -0.031408 1 0 0 0 0 0 1 6034
-0.001528 -0.000779 0.123194 -0.238836 0.393002 -1.606887 -0.031449 1 0 0 0 0 0 1 7335
-0.001528 -0.000779 0.123194 -0.238284 0.392681 -1.608104 -0.031471 1 0 0 0 0 0 1 8026
-0.001509 -0.000783 0.123184 -0.497940 0.453498 -1.474086 -0.031503 1 0 0 0 0 0 1 9062
-0.001499 -0.000785 0.123180 -0.402046 0.431914 -1.545245 -0.031533 1 0 0 0 0 0 1 10037
-0.001495 -0.000787 0.123179 -0.332139 0.415850 -1.583229 -0.031565 1 0 0 0 0 0 1 11045
-0.001498 -0.000768 0.123168 -0.220511 0.153670 -1.459834 -0.031596 1 0 0 0 0 0 1 12030
-0.001499 -0.000759 0.123164 -0.228712 0.242949 -1.537790 -0.031627 1 0 0 0 0 0 1 13040
-0.001500 -0.000755 0.123163 -0.239793 0.309466 -1.578401 -0.031658 1 0 0 0 0 0 1 14030
-0.001501 -0.000753 0.123163 -0.246296 0.344972 -1.594988 -0.031689 1 0 0 0 0 0 1 15028
-0.001501 -0.000751 0.123162 -0.249842 0.363084 -1.602022 -0.031721 1 0 0 0 0 0 1 16047
-0.001501 -0.000751 0.123162 -0.251763 0.372333 -1.605523 -0.031752 1 0 0 0 0 0 1 17044
-0.001501 -0.000751 0.123162 -0.252850 0.377153 -1.607781 -0.031783 1 0 0 0 0 0 1 18037
-0.001501 -0.000750 0.123162 -0.253519 0.379729 -1.609604 -0.031815 1 0 0 0 0 0 1 19035
-0.001501 -0.000750 0.123162 -0.253989 0.381216 -1.611254 -0.031846 1 0 0 0 0 0 1 20035
-0.001501 -0.000750 0.123162 -0.254341 0.382140 -1.612884 -0.031877 1 0 0 0 0 0 1 21035
-0.001501 -0.000750 0.123162 -0.254650 0.382796 -1.614460 -0.031908 1 0 0 0 0 0 1 22034
-0.001501 -0.000750 0.123162 -0.254927 0.383307 -1.616051 -0.031940 1 0 0 0 0 0 1 23033
-0.001501 -0.000750 0.123162 -0.255185 0.383748 -1.617633 -0.031971 1 0 0 0 0 0 1 24033
-0.001501 -0.000750 0.123162 -0.255448 0.384167 -1.619233 -0.032002 1 0 0 0 0 0 1 25045
-0.001501 -0.000750 0.123162 -0.255705 0.384567 -1.620802 -0.032034 1 0 0 0 0 0 1 26041
-0.001501 -0.000750 0.123162 -0.255942 0.384941 -1.622384 -0.032065 1 0 0 0 0 0 1 27038
-0.001501 -0.000750 0.123162 -0.256205 0.385329 -1.623959 -0.032096 1 0 0 0 0 0 1 28034
-0.001501 -0.000750 0.123162 -0.256453 0.385695 -1.625535 -0.032127 1 0 0 0 0 0 1 29035
-0.001482 -0.000755 0.123152 -0.516534 0.446810 -1.491232 -0.032158 1 0 0 0 0 0 1 30033
-0.001472 -0.000757 0.123149 -0.421001 0.425366 -1.562409 -0.032190 1 0 0 0 0 0 1 31034
-0.001468 -0.000758 0.123147 -0.351280 0.409380 -1.600353 -0.032221 1 0 0 0 0 0 1 32033
-0.001465 -0.000759 0.123147 -0.314506 0.400938 -1.615973 -0.032252 1 0 0 0 0 0 1 33034
-0.001464 -0.000759 0.123147 -0.296103 0.396829 -1.622625 -0.032283 1 0 0 0 0 0 1 34033
-0.001469 -0.000740 0.123137 -0.212234 0.141144 -1.486815 -0.032315 1 0 0 0 0 0 1 35033
-0.001471 -0.000731 0.123133 -0.234466 0.233612 -1.560266 -0.032345 1 0 0 0 0 0 1 36014
-0.001473 -0.000727 0.123132 -0.252575 0.301746 -1.599339 -0.032377 1 0 0 0 0 0 1 37035
-0.001473 -0.000724 0.123131 -0.262590 0.338067 -1.615344 -0.032408 1 0 0 0 0 0 1 38033
-0.001474 -0.000723 0.123131 -0.267869 0.356576 -1.622131 -0.032440 1 0 0 0 0 0 1 39032
-0.001474 -0.000723 0.123131 -0.270671 0.366014 -1.625567 -0.032471 1 0 0 0 0 0 1 40033
-0.001474 -0.000722 0.123131 -0.272218 0.370915 -1.627795 -0.032502 1 0 0 0 0 0 1 41040
-0.001474 -0.000722 0.123131 -0.273130 0.373549 -1.629579 -0.032533 1 0 0 0 0 0 1 42031
-0.001474 -0.000722 0.123131 -0.273703 0.375045 -1.631237 -0.032565 1 0 0 0 0 0 1 43034
-0.001474 -0.000722 0.123131 -0.274134 0.375970 -1.632817 -0.032596 1 0 0 0 0 0 1 44031
-0.001474 -0.000722 0.123131 -0.274491 0.376621 -1.634454 -0.032628 1 0 0 0 0 0 1 45068
-0.001474 -0.000722 0.123131 -0.274801 0.377125 -1.636052 -0.032660 1 0 0 0 0 0 1 46084
-0.001474 -0.000722 0.123131 -0.275088 0.377558 -1.637627 -0.032691 1 0 0 0 0 0 1 47094
-0.001474 -0.000722 0.123131 -0.275347 0.377950 -1.639173 -0.032722 1 0 0 0 0 0 1 48078
-0.001474 -0.000722 0.123131 -0.275621 0.378344 -1.640759 -0.032754 1 0 0 0 0 0 1 49095
-0.001474 -0.000722 0.123131 -0.275887 0.378718 -1.642326 -0.032785 1 0 0 0 0 0 1 50092
-0.001474 -0.000722 0.123131 -0.276152 0.379082 -1.643898 -0.032816 1 0 0 0 0 0 1 51096
-0.001474 -0.000722 0.123131 -0.276406 0.379431 -1.645415 -0.032847 1 0 0 0 0 0 1 52065
-0.001474 -0.000722 0.123131 -0.276676 0.379802 -1.647023 -0.032879 1 0 0 0 0 0 1 53092
-0.001474 -0.000722 0.123131 -0.276948 0.380154 -1.648574 -0.032910 1 0 0 0 0 0 1 54091
-0.001474 -0.000722 0.123131 -0.277204 0.380524 -1.650155 -0.032941 1 0 0 0 0 0 1 55094
-0.001474 -0.000722 0.123131 -0.277458 0.380875 -1.651676 -0.032972 1 0 0 0 0 0 1 56065
-0.001474 -0.000722 0.123131 -0.277730 0.381249 -1.653297 -0.033004 1 0 0 0 0 0 1 57100
-0.001474 -0.000722 0.123131 -0.278002 0.381608 -1.654837 -0.033035 1 0 0 0 0 0 1 58088
-0.001474 -0.000722 0.123131 -0.278253 0.381965 -1.656400 -0.033066 1 0 0 0 0 0 1 59083
-0.001474 -0.000722 0.123131 -0.278513 0.382323 -1.657954 -0.033097 1 0 0 0 0 0 1 60075
-0.001474 -0.000722 0.123131 -0.278779 0.382689 -1.659543 -0.033129 1 0 0 0 0 0 1 61090
-0.001474 -0.000722 0.123131 -0.279058 0.383038 -1.661082 -0.033160 1 0 0 0 0 0 1 62073
-0.001474 -0.000722 0.123131 -0.279307 0.383409 -1.662667 -0.033191 1 0 0 0 0 0 1 63086
-0.001474 -0.000722 0.123131 -0.279564 0.383765 -1.664209 -0.033222 1 0 0 0 0 0 1 64071
-0.001474 -0.000722 0.123131 -0.279844 0.384137 -1.665801 -0.033254 1 0 0 0 0 0 1 65092
-0.001474 -0.000722 0.123131 -0.280078 0.384470 -1.667263 -0.033283 1 0 0 0 0 0 1 66022
-0.001474 -0.000722 0.123131 -0.280342 0.384834 -1.668843 -0.033314 1 0 0 0 0 0 1 67031
-0.001474 -0.000722 0.123131 -0.280602 0.385191 -1.670393 -0.033345 1 0 0 0 0 0 1 68021
-0.001474 -0.000722 0.123131 -0.280880 0.385552 -1.671983 -0.033377 1 0 0 0 0 0 1 69045
-0.001474 -0.000722 0.123131 -0.281132 0.385916 -1.673539 -0.033408 1 0 0 0 0 0 1 70032
-0.001474 -0.000722 0.123131 -0.281391 0.386274 -1.675089 -0.033439 1 0 0 0 0 0 1 71021
-0.001487 -0.000736 0.123120 -0.103799 0.575917 -1.531245 -0.033471 1 0 0 0 0 0 1 72030
-0.001494 -0.000743 0.123116 -0.168142 0.507706 -1.607116 -0.033502 1 0 0 0 0 0 1 73030
-0.001497 -0.000746 0.123115 -0.216163 0.457238 -1.647502 -0.033533 1 0 0 0 0 0 1 74032
-0.001499 -0.000748 0.123114 -0.242030 0.430441 -1.664035 -0.033564 1 0 0 0 0 0 1 75022
-0.001500 -0.000749 0.123114 -0.255338 0.417036 -1.671017 -0.033596 1 0 0 0 0 0 1 76031
-0.001500 -0.000750 0.123114 -0.262150 0.410487 -1.674522 -0.033627 1 0 0 0 0 0 1 77041
-0.001500 -0.000750 0.123114 -0.265693 0.407386 -1.676741 -0.033658 1 0 0 0 0 0 1 78033
-0.001500 -0.000750 0.123114 -0.267589 0.406029 -1.678523 -0.033689 1 0 0 0 0 0 1 79022
-0.001500 -0.000750 0.123114 -0.268661 0.405528 -1.680191 -0.033721 1 0 0 0 0 0 1 80033
-0.001500 -0.000750 0.123114 -0.269324 0.405477 -1.681769 -0.033752 1 0 0 0 0 0 1 81030
-0.001500 -0.000750 0.123114 -0.269781 0.405637 -1.683338 -0.033783 1 0 0 0 0 0 1 82033
-0.001500 -0.000750 0.123114 -0.270148 0.405894 -1.684914 -0.033815 1 0 0 0 0 0 1 83043
-0.001514 -0.000764 0.123103 -0.092614 0.595490 -1.540866 -0.033846 1 0 0 0 0 0 1 84049
-0.001526 -0.000752 0.123089 -0.081986 0.273199 -1.477295 -0.033877 1 0 0 0 0 0 1 85047
-0.001532 -0.000746 0.123084 -0.156478 0.315740 -1.588910 -0.033908 1 0 0 0 0 0 1 86029
-0.001535 -0.000744 0.123083 -0.202415 0.357149 -1.642665 -0.033940 1 0 0 0 0 0 1 87036
-0.001537 -0.000742 0.123082 -0.226584 0.379916 -1.663983 -0.033971 1 0 0 0 0 0 1 88038
-0.001537 -0.000741 0.123082 -0.238958 0.391633 -1.672663 -0.034003 1 0 0 0 0 0 1 89056
-0.001538 -0.000741 0.123082 -0.245309 0.397667 -1.676697 -0.034033 1 0 0 0 0 0 1 90032
-0.001538 -0.000741 0.123082 -0.248627 0.400860 -1.679132 -0.034065 1 0 0 0 0 0 1 91039
-0.001538 -0.000741 0.123082 -0.250390 0.402646 -1.680998 -0.034096 1 0 0 0 0 0 1 92039
-0.001551 -0.000755 0.123071 -0.073610 0.592967 -1.536917 -0.034127 1 0 0 0 0 0 1 93041
-0.001558 -0.000762 0.123067 -0.138115 0.525250 -1.612873 -0.034159 1 0 0 0 0 0 1 94040
-0.001561 -0.000765 0.123066 -0.186220 0.475061 -1.653287 -0.034190 1 0 0 0 0 0 1 95036
-0.001563 -0.000767 0.123065 -0.212120 0.448407 -1.669808 -0.034221 1 0 0 0 0 0 1 96033
-0.001564 -0.000768 0.123065 -0.225419 0.435081 -1.676784 -0.034252 1 0 0 0 0 0 1 97043
-0.001564 -0.000768 0.123065 -0.232215 0.428565 -1.680216 -0.034283 1 0 0 0 0 0 1 98034
-0.001564 -0.000768 0.123065 -0.235742 0.425498 -1.682440 -0.034314 1 0 0 0 0 0 1 99032
-0.001564 -0.000769 0.123065 -0.237604 0.424147 -1.684212 -0.034346 1 0 0 0 0 0 1 100032
-0.001578 -0.000783 0.123054 -0.060926 0.612877 -1.539992 -0.034378 1 0 0 0 0 0 1 101077
-0.001584 -0.000790 0.123050 -0.125360 0.544497 -1.616002 -0.034410 1 0 0 0 0 0 1 102090
-0.001593 -0.000774 0.123039 -0.098595 0.239723 -1.516885 -0.034442 1 0 0 0 0 0 1 103099
-0.001598 -0.000767 0.123035 -0.150882 0.305758 -1.604582 -0.034472 1 0 0 0 0 0 1 104076
-0.001600 -0.000763 0.123033 -0.184223 0.360470 -1.648761 -0.034504 1 0 0 0 0 0 1 105102
-0.001601 -0.000761 0.123033 -0.201892 0.390034 -1.666546 -0.034535 1 0 0 0 0 0 1 106096
-0.001602 -0.000760 0.123033 -0.210984 0.405183 -1.673929 -0.034566 1 0 0 0 0 0 1 107092
-0.001602 -0.000760 0.123033 -0.215664 0.412949 -1.677523 -0.034598 1 0 0 0 0 0 1 108089
-0.001602 -0.000760 0.123032 -0.218129 0.417038 -1.679881 -0.034631 1 0 0 0 0 0 1 109161
-0.001588 -0.000745 0.123012 -0.405218 0.225938 -1.405828 -0.034660 1 0 0 0 0 0 1 110099
-0.001582 -0.000738 0.123005 -0.336918 0.298304 -1.548063 -0.034691 1 0 0 0 0 0 1 111093
-0.001592 -0.000748 0.122992 -0.109926 0.540109 -1.477112 -0.034722 1 0 0 0 0 0 1 112088
-0.001597 -0.000754 0.122987 -0.147970 0.499737 -1.581398 -0.034754 1 0 0 0 0 0 1 113095
-0.001599 -0.000756 0.122985 -0.182842 0.463280 -1.631964 -0.034784 1 0 0 0 0 0 1 114064
-0.001600 -0.000758 0.122985 -0.202158 0.443494 -1.652112 -0.034816 1 0 0 0 0 0 1 115089
-0.001606 -0.000740 0.122974 -0.137372 0.179425 -1.520535 -0.034848 1 0 0 0 0 0 1 116094
-0.001610 -0.000731 0.122970 -0.168883 0.267339 -1.595651 -0.034879 1 0 0 0 0 0 1 117087
-0.001611 -0.000726 0.122969 -0.191616 0.333147 -1.635217 -0.034910 1 0 0 0 0 0 1 118094
-0.001612 -0.000724 0.122969 -0.203935 0.368265 -1.651304 -0.034940 1 0 0 0 0 0 1 119064
-0.001626 -0.000737 0.122958 -0.032654 0.575417 -1.512090 -0.034973 1 0 0 0 0 0 1 120088
-0.001632 -0.000743 0.122954 -0.099635 0.516316 -1.589898 -0.035004 1 0 0 0 0 0 1 121093
-0.001641 -0.000728 0.122942 -0.074231 0.216347 -1.491038 -0.035035 1 0 0 0 0 0 1 122088
-0.001646 -0.000720 0.122938 -0.127050 0.284469 -1.579023 -0.035066 1 0 0 0 0 0 1 123081
-0.001648 -0.000716 0.122937 -0.160643 0.340188 -1.623259 -0.035098 1 0 0 0 0 0 1 124093
-0.001655 -0.000695 0.122926 -0.103714 0.116263 -1.501025 -0.035129 1 0 0 0 0 0 1 125090
-0.001658 -0.000685 0.122922 -0.139143 0.224221 -1.579683 -0.035160 1 0 0 0 0 0 1 126077
-0.001641 -0.000684 0.122911 -0.424522 0.360988 -1.484648 -0.035191 1 0 0 0 0 0 1 127090
-0.001632 -0.000684 0.122907 -0.342463 0.379400 -1.570457 -0.035223 1 0 0 0 0 0 1 128091
-0.001628 -0.000684 0.122905 -0.279622 0.383519 -1.613540 -0.035254 1 0 0 0 0 0 1 129091
-0.001644 -0.000679 0.122884 0.006035 0.320422 -1.344698 -0.035285 1 0 0 0 0 0 1 130088
-0.001652 -0.000677 0.122876 -0.067135 0.345574 -1.497720 -0.035316 1 0 0 0 0 0 1 131089
-0.001657 -0.000676 0.122873 -0.126383 0.363443 -1.577339 -0.035347 1 0 0 0 0 0 1 132086
-0.001664 -0.000656 0.122862 -0.084069 0.119037 -1.468631 -0.035379 1 0 0 0 0 0 1 133091
-0.001668 -0.000647 0.122858 -0.126951 0.216339 -1.552333 -0.035410 1 0 0 0 0 0 1 134090
-0.001670 -0.000642 0.122857 -0.155413 0.286792 -1.594962 -0.035442 1 0 0 0 0 0 1 135122
-0.001671 -0.000640 0.122856 -0.170612 0.324211 -1.612087 -0.035473 1 0 0 0 0 0 1 136090
-0.001677 -0.000620 0.122846 -0.103817 0.089513 -1.478827 -0.035504 1 0 0 0 0 0 1 137089
-0.001674 -0.000628 0.122821 -0.217184 0.441814 -1.271842 -0.035535 1 0 0 0 0 0 1 138086
-0.001673 -0.000633 0.122812 -0.207415 0.424667 -1.454983 -0.035566 1 0 0 0 0 0 1 139071
-0.001678 -0.000616 0.122799 -0.122618 0.142741 -1.405607 -0.035597 1 0 0 0 0 0 1 140086
-0.001680 -0.000608 0.122794 -0.143678 0.218902 -1.512719 -0.035629 1 0 0 0 0 0 1 141108
-0.001681 -0.000604 0.122793 -0.161267 0.278488 -1.563731 -0.035660 1 0 0 0 0 0 1 142085
-0.001682 -0.000602 0.122792 -0.171076 0.310465 -1.583861 -0.035691 1 0 0 0 0 0 1 143085
-0.001688 -0.000582 0.122782 -0.101675 0.073174 -1.451422 -0.035722 1 0 0 0 0 0 1 144071
-0.001672 -0.000577 0.122768 -0.391229 0.234723 -1.390953 -0.035754 1 0 0 0 0 0 1 145087
-0.001664 -0.000574 0.122763 -0.317350 0.284987 -1.499736 -0.035784 1 0 0 0 0 0 1 146070
-0.001665 -0.000554 0.122751 -0.184823 0.053444 -1.411313 -0.035816 1 0 0 0 0 0 1 147087
-0.001666 -0.000544 0.122747 -0.180189 0.156251 -1.503491 -0.035847 1 0 0 0 0 0 1 148069
-0.001666 -0.000539 0.122745 -0.184710 0.229367 -1.549183 -0.035879 1 0 0 0 0 0 1 149089
-0.001672 -0.000518 0.122734 -0.113407 0.014696 -1.426528 -0.035908 1 0 0 0 0 0 1 150018
-0.001675 -0.000507 0.122730 -0.141393 0.126461 -1.505642 -0.035939 1 0 0 0 0 0 1 151028
-0.001676 -0.000502 0.122729 -0.162347 0.204086 -1.546561 -0.035970 1 0 0 0 0 0 1 152018
-0.001683 -0.000481 0.122718 -0.099319 -0.008162 -1.422237 -0.036003 1 0 0 0 0 0 1 153048
-0.001686 -0.000470 0.122714 -0.131367 0.104630 -1.500747 -0.036033 1 0 0 0 0 0 1 154018
-0.001687 -0.000465 0.122713 -0.154358 0.182804 -1.541517 -0.036064 1 0 0 0 0 0 1 155029
-0.001694 -0.000444 0.122702 -0.092368 -0.029105 -1.416903 -0.036095 1 0 0 0 0 0 1 156018
-0.001697 -0.000433 0.122698 -0.124901 0.083746 -1.495520 -0.036127 1 0 0 0 0 0 1 157038
-0.001699 -0.000428 0.122697 -0.148131 0.161912 -1.536278 -0.036158 1 0 0 0 0 0 1 158018
-0.001699 -0.000425 0.122696 -0.160700 0.203195 -1.552755 -0.036189 1 0 0 0 0 0 1 159029
-0.001705 -0.000405 0.122686 -0.092796 -0.028950 -1.418321 -0.036221 1 0 0 0 0 0 1 160029
-0.001708 -0.000395 0.122682 -0.122220 0.073448 -1.493492 -0.036252 1 0 0 0 0 0 1 161040
-0.001691 -0.000395 0.122671 -0.404622 0.207540 -1.397280 -0.036283 1 0 0 0 0 0 1 162029
-0.001687 -0.000376 0.122656 -0.246855 -0.028667 -1.341046 -0.036314 1 0 0 0 0 0 1 163020
-0.001686 -0.000367 0.122651 -0.209426 0.066362 -1.455696 -0.036346 1 0 0 0 0 0 1 164040
-0.001691 -0.000343 0.122639 -0.121289 -0.117868 -1.368888 -0.036377 1 0 0 0 0 0 1 165045
-0.001693 -0.000332 0.122635 -0.141247 0.010251 -1.462261 -0.036408 1 0 0 0 0 0 1 166031
-0.001694 -0.000326 0.122633 -0.158305 0.096182 -1.508365 -0.036439 1 0 0 0 0 0 1 167028
-0.001700 -0.000304 0.122622 -0.093501 -0.111432 -1.385123 -0.036471 1 0 0 0 0 0 1 168034
-0.001703 -0.000294 0.122619 -0.124498 0.003003 -1.464583 -0.036502 1 0 0 0 0 0 1 169032
-0.001705 -0.000288 0.122617 -0.146937 0.081934 -1.505654 -0.036533 1 0 0 0 0 0 1 170024
-0.001711 -0.000267 0.122606 -0.084839 -0.129091 -1.380471 -0.036564 1 0 0 0 0 0 1 171032
-0.001715 -0.000256 0.122602 -0.117118 -0.016508 -1.459340 -0.036595 1 0 0 0 0 0 1 172010
-0.001722 -0.000232 0.122591 -0.065958 -0.191075 -1.358415 -0.036628 1 0 0 0 0 0 1 173055
-0.001725 -0.000220 0.122586 -0.104396 -0.058450 -1.447011 -0.036658 1 0 0 0 0 0 1 174040
-0.001727 -0.000215 0.122585 -0.130684 0.029708 -1.491433 -0.036690 1 0 0 0 0 0 1 175039
-0.001733 -0.000193 0.122574 -0.070582 -0.176474 -1.367119 -0.036721 1 0 0 0 0 0 1 176025
-0.001737 -0.000182 0.122570 -0.103791 -0.061741 -1.446595 -0.036753 1 0 0 0 0 0 1 177056
-0.001744 -0.000158 0.122558 -0.053156 -0.235048 -1.345482 -0.036783 1 0 0 0 0 0 1 178029
-0.001747 -0.000146 0.122554 -0.091773 -0.102071 -1.434287 -0.036814 1 0 0 0 0 0 1 179026
-0.001749 -0.000140 0.122553 -0.118124 -0.013754 -1.478796 -0.036846 1 0 0 0 0 0 1 180028
-0.001756 -0.000119 0.122542 -0.058155 -0.219643 -1.354209 -0.036877 1 0 0 0 0 0 1 181020
-0.001759 -0.000108 0.122538 -0.091320 -0.105039 -1.433782 -0.036908 1 0 0 0 0 0 1 182028
-0.001766 -0.000084 0.122526 -0.040730 -0.278227 -1.332481 -0.036940 1 0 0 0 0 0 1 183032
-0.001770 -0.000072 0.122522 -0.079280 -0.145455 -1.421434 -0.036971 1 0 0 0 0 0 1 184035
-0.001752 -0.000071 0.122510 -0.366599 0.004187 -1.330557 -0.037002 1 0 0 0 0 0 1 185044
-0.001749 -0.000051 0.122496 -0.211576 -0.223658 -1.274601 -0.037033 1 0 0 0 0 0 1 186035
-0.001748 -0.000042 0.122491 -0.175176 -0.125631 -1.390211 -0.037064 1 0 0 0 0 0 1 187030
-0.001747 -0.000037 0.122489 -0.161911 -0.055530 -1.445194 -0.037096 1 0 0 0 0 0 1 188029
-0.001752 -0.000016 0.122478 -0.082049 -0.270303 -1.324052 -0.037128 1 0 0 0 0 0 1 189068
-0.001768 -0.000020 0.122463 0.072585 0.029427 -1.259961 -0.037160 1 0 0 0 0 0 1 190086
-0.001781 -0.000003 0.122448 0.064894 -0.214381 -1.232657 -0.037191 1 0 0 0 0 0 1 191088
-0.001788 0.000006 0.122442 -0.018428 -0.133694 -1.360432 -0.037222 1 0 0 0 0 0 1 192086
-0.001791 0.000010 0.122440 -0.068906 -0.073181 -1.419891 -0.037254 1 0 0 0 0 0 1 193100
-0.001799 0.000030 0.122429 -0.021401 -0.292647 -1.300041 -0.037285 1 0 0 0 0 0 1 194089
-0.001802 0.000041 0.122425 -0.060626 -0.185516 -1.381729 -0.037316 1 0 0 0 0 0 1 195089
-0.001804 0.000046 0.122424 -0.087199 -0.110345 -1.423599 -0.037347 1 0 0 0 0 0 1 196086
-0.001810 0.000067 0.122413 -0.027506 -0.322240 -1.297298 -0.037379 1 0 0 0 0 0 1 197090
-0.001814 0.000077 0.122409 -0.060521 -0.211442 -1.376813 -0.037410 1 0 0 0 0 0 1 198087
-0.001815 0.000083 0.122407 -0.083958 -0.134446 -1.417913 -0.037441 1 0 0 0 0 0 1 199084
-0.001822 0.000104 0.122396 -0.022739 -0.345327 -1.291193 -0.037472 1 0 0 0 0 0 1 200085
-0.001825 0.000114 0.122392 -0.054954 -0.234146 -1.370668 -0.037504 1 0 0 0 0 0 1 201088
-0.001827 0.000120 0.122391 -0.077988 -0.156989 -1.411765 -0.037535 1 0 0 0 0 0 1 202086
-0.001827 0.000122 0.122391 -0.090446 -0.116287 -1.428256 -0.037566 1 0 0 0 0 0 1 203089
-0.001833 0.000142 0.122380 -0.023019 -0.347144 -1.291554 -0.037597 1 0 0 0 0 0 1 204075
-0.001836 0.000152 0.122376 -0.051968 -0.246309 -1.367562 -0.037629 1 0 0 0 0 0 1 205091
-0.001838 0.000157 0.122375 -0.073333 -0.174355 -1.407407 -0.037660 1 0 0 0 0 0 1 206074
-0.001838 0.000159 0.122374 -0.084948 -0.136239 -1.423455 -0.037691 1 0 0 0 0 0 1 207089
-0.001844 0.000179 0.122364 -0.017141 -0.368317 -1.286471 -0.037723 1 0 0 0 0 0 1 208094
-0.001847 0.000189 0.122360 -0.045829 -0.268248 -1.362459 -0.037754 1 0 0 0 0 0 1 209088
-0.001849 0.000194 0.122359 -0.067071 -0.196656 -1.402332 -0.037785 1 0 0 0 0 0 1 210087
-0.001850 0.000196 0.122358 -0.078622 -0.158740 -1.418353 -0.037816 1 0 0 0 0 0 1 211088
-0.001855 0.000216 0.122347 -0.010815 -0.390831 -1.281192 -0.037848 1 0 0 0 0 0 1 212089
-0.001858 0.000226 0.122344 -0.039471 -0.290900 -1.357255 -0.037879 1 0 0 0 0 0 1 213090
-0.001860 0.000231 0.122342 -0.060674 -0.219403 -1.397131 -0.037910 1 0 0 0 0 0 1 214088
-0.001861 0.000233 0.122342 -0.072206 -0.181541 -1.413170 -0.037941 1 0 0 0 0 0 1 215086
-0.001866 0.000253 0.122331 -0.004424 -0.413566 -1.275865 -0.037973 1 0 0 0 0 0 1 216090
-0.001869 0.000263 0.122327 -0.033035 -0.313736 -1.351967 -0.038004 1 0 0 0 0 0 1 217087
-0.001871 0.000268 0.122326 -0.054224 -0.242314 -1.391879 -0.038035 1 0 0 0 0 0 1 218086
-0.001872 0.000270 0.122325 -0.065759 -0.204478 -1.407893 -0.038066 1 0 0 0 0 0 1 219069
-0.001877 0.000290 0.122315 0.002004 -0.436426 -1.270442 -0.038097 1 0 0 0 0 0 1 220083
-0.001880 0.000300 0.122311 -0.026568 -0.336723 -1.346644 -0.038130 1 0 0 0 0 0 1 221113
-0.001882 0.000305 0.122310 -0.047729 -0.265344 -1.386533 -0.038160 1 0 0 0 0 0 1 222084
-0.001883 0.000307 0.122309 -0.059243 -0.227570 -1.402565 -0.038191 1 0 0 0 0 0 1 223068
-0.001883 0.000308 0.122309 -0.065218 -0.208524 -1.409100 -0.038222 1 0 0 0 0 0 1 224085
-0.001883 0.000309 0.122309 -0.068255 -0.199071 -1.412152 -0.038254 1 0 0 0 0 0 1 225084
-0.001889 0.000328 0.122298 0.003864 -0.445325 -1.269821 -0.038285 1 0 0 0 0 0 1 226084
-0.001892 0.000337 0.122295 -0.022435 -0.352949 -1.344374 -0.038316 1 0 0 0 0 0 1 227085
-0.001893 0.000342 0.122293 -0.042452 -0.285261 -1.383729 -0.038347 1 0 0 0 0 0 1 228070
-0.001899 0.000362 0.122282 0.020267 -0.500148 -1.255296 -0.038379 1 0 0 0 0 0 1 229084
-0.001902 0.000373 0.122278 -0.010844 -0.391983 -1.334934 -0.038409 1 0 0 0 0 0 1 230067
-0.001904 0.000378 0.122277 -0.033319 -0.316387 -1.376133 -0.038441 1 0 0 0 0 0 1 231085
-0.001905 0.000381 0.122276 -0.045480 -0.276515 -1.392593 -0.038472 1 0 0 0 0 0 1 232068
-0.001905 0.000382 0.122276 -0.051771 -0.256435 -1.399262 -0.038504 1 0 0 0 0 0 1 233089
-0.001905 0.000383 0.122276 -0.054981 -0.246455 -1.402281 -0.038533 1 0 0 0 0 0 1 234016
-0.001911 0.000401 0.122266 0.017002 -0.492308 -1.259659 -0.038564 1 0 0 0 0 0 1 235026
-0.001914 0.000411 0.122262 -0.009258 -0.400005 -1.334311 -0.038595 1 0 0 0 0 0 1 236016
-0.001915 0.000415 0.122261 -0.029269 -0.332376 -1.373767 -0.038627 1 0 0 0 0 0 1 237047
-0.001916 0.000418 0.122260 -0.040178 -0.296478 -1.389569 -0.038658 1 0 0 0 0 0 1 238016
-0.001916 0.000419 0.122260 -0.045839 -0.278413 -1.396018 -0.038689 1 0 0 0 0 0 1 239026
-0.001916 0.000420 0.122260 -0.048736 -0.269448 -1.399004 -0.038720 1 0 0 0 0 0 1 240015
-0.001922 0.000438 0.122249 0.023387 -0.515735 -1.256199 -0.038752 1 0 0 0 0 0 1 241035
-0.001925 0.000448 0.122245 -0.002771 -0.423788 -1.330891 -0.038783 1 0 0 0 0 0 1 242016
-0.001926 0.000452 0.122244 -0.022700 -0.356349 -1.370330 -0.038814 1 0 0 0 0 0 1 243016
-0.001927 0.000455 0.122244 -0.033598 -0.320564 -1.386181 -0.038846 1 0 0 0 0 0 1 244026
-0.001927 0.000456 0.122244 -0.039236 -0.302547 -1.392610 -0.038877 1 0 0 0 0 0 1 245036
-0.001928 0.000456 0.122243 -0.042105 -0.293634 -1.395607 -0.038908 1 0 0 0 0 0 1 246029
-0.001928 0.000457 0.122243 -0.043581 -0.289276 -1.397393 -0.038939 1 0 0 0 0 0 1 247032
-0.001933 0.000475 0.122233 0.029218 -0.537803 -1.253956 -0.038971 1 0 0 0 0 0 1 248033
-0.001936 0.000484 0.122229 0.003470 -0.447138 -1.328580 -0.039002 1 0 0 0 0 0 1 249045
-0.001937 0.000489 0.122228 -0.016260 -0.380337 -1.367972 -0.039033 1 0 0 0 0 0 1 250033
-0.001938 0.000491 0.122227 -0.027045 -0.344879 -1.383796 -0.039064 1 0 0 0 0 0 1 251030
-0.001938 0.000493 0.122227 -0.032619 -0.327029 -1.390210 -0.039096 1 0 0 0 0 0 1 252029
-0.001952 0.000479 0.122216 0.142466 -0.127453 -1.248451 -0.039127 1 0 0 0 0 0 1 253039
-0.001958 0.000473 0.122213 0.078223 -0.191811 -1.323590 -0.039158 1 0 0 0 0 0 1 254031
-0.001967 0.000488 0.122201 0.103830 -0.490871 -1.218260 -0.039189 1 0 0 0 0 0 1 255026
-0.001972 0.000495 0.122197 0.052748 -0.427169 -1.307585 -0.039221 1 0 0 0 0 0 1 256032
-0.001974 0.000499 0.122195 0.020105 -0.374014 -1.352321 -0.039253 1 0 0 0 0 0 1 257058
-0.001975 0.000501 0.122195 0.002816 -0.345360 -1.369957 -0.039283 1 0 0 0 0 0 1 258026
-0.001976 0.000502 0.122194 -0.006026 -0.330924 -1.377033 -0.039315 1 0 0 0 0 0 1 259034
-0.001976 0.000502 0.122194 -0.010516 -0.323817 -1.380221 -0.039346 1 0 0 0 0 0 1 260027
-0.001976 0.000502 0.122194 -0.012766 -0.320378 -1.382076 -0.039377 1 0 0 0 0 0 1 261037
-0.001976 0.000503 0.122194 -0.013914 -0.318779 -1.383418 -0.039408 1 0 0 0 0 0 1 262027
-0.001976 0.000503 0.122194 -0.014483 -0.318099 -1.384599 -0.039439 1 0 0 0 0 0 1 263026
-0.001976 0.000503 0.122194 -0.014786 -0.317891 -1.385738 -0.039471 1 0 0 0 0 0 1 264026
-0.001976 0.000503 0.122194 -0.014932 -0.317925 -1.386860 -0.039502 1 0 0 0 0 0 1 265036
-0.001982 0.000521 0.122184 0.058486 -0.568561 -1.242877 -0.039533 1 0 0 0 0 0 1 266033
-0.001984 0.000530 0.122180 0.033176 -0.479190 -1.317451 -0.039565 1 0 0 0 0 0 1 267033
-0.001986 0.000535 0.122179 0.013669 -0.413065 -1.356819 -0.039595 1 0 0 0 0 0 1 268010
-0.001986 0.000537 0.122178 0.003008 -0.377963 -1.372667 -0.039627 1 0 0 0 0 0 1 269046
-0.001987 0.000538 0.122178 -0.002504 -0.360288 -1.379033 -0.039658 1 0 0 0 0 0 1 270026
-0.001987 0.000539 0.122178 -0.005297 -0.351570 -1.381987 -0.039689 1 0 0 0 0 0 1 271026
-0.001968 0.000535 0.122168 -0.268672 -0.285248 -1.248976 -0.039721 1 0 0 0 0 0 1 272025
-0.001958 0.000532 0.122165 -0.174547 -0.305729 -1.318535 -0.039752 1 0 0 0 0 0 1 273035
-0.001954 0.000531 0.122163 -0.105583 -0.321290 -1.355255 -0.039783 1 0 0 0 0 0 1 274026
-0.001951 0.000531 0.122163 -0.069128 -0.329695 -1.370028 -0.039814 1 0 0 0 0 0 1 275022
-0.001950 0.000531 0.122163 -0.050813 -0.334044 -1.376025 -0.039845 1 0 0 0 0 0 1 276015
-0.001950 0.000531 0.122163 -0.041684 -0.336376 -1.378959 -0.039879 1 0 0 0 0 0 1 277102
-0.001949 0.000530 0.122163 -0.037136 -0.337660 -1.380643 -0.039910 1 0 0 0 0 0 1 278092
-0.001968 0.000535 0.122141 0.216675 -0.398054 -1.091867 -0.039941 1 0 0 0 0 0 1 279083
-0.001977 0.000537 0.122134 0.129877 -0.377691 -1.239879 -0.039972 1 0 0 0 0 0 1 280087
-0.001982 0.000538 0.122131 0.063851 -0.362316 -1.317485 -0.040004 1 0 0 0 0 0 1 281085
-0.001984 0.000539 0.122130 0.028143 -0.354125 -1.347945 -0.040035 1 0 0 0 0 0 1 282090
-0.001985 0.000539 0.122130 0.009836 -0.350055 -1.359582 -0.040066 1 0 0 0 0 0 1 283083
-0.001986 0.000539 0.122130 0.000573 -0.348151 -1.364384 -0.040097 1 0 0 0 0 0 1 284083
-0.001986 0.000539 0.122130 -0.004077 -0.347311 -1.366762 -0.040129 1 0 0 0 0 0 1 285083
-0.001986 0.000539 0.122130 -0.006423 -0.347039 -1.368300 -0.040160 1 0 0 0 0 0 1 286094
-0.001986 0.000539 0.122130 -0.007612 -0.347035 -1.369510 -0.040191 1 0 0 0 0 0 1 287075
-0.001986 0.000539 0.122130 -0.008205 -0.347159 -1.370640 -0.040222 1 0 0 0 0 0 1 288086
-0.001992 0.000558 0.122119 0.064989 -0.597867 -1.226416 -0.040255 1 0 0 0 0 0 1 289113
-0.001994 0.000567 0.122115 0.039649 -0.508726 -1.300988 -0.040285 1 0 0 0 0 0 1 290087
-0.001996 0.000571 0.122114 0.020130 -0.442762 -1.340362 -0.040316 1 0 0 0 0 0 1 291084
-0.001997 0.000574 0.122114 0.009450 -0.407707 -1.356137 -0.040347 1 0 0 0 0 0 1 292081
-0.001997 0.000575 0.122113 0.003951 -0.390092 -1.362490 -0.040378 1 0 0 0 0 0 1 293078
-0.001997 0.000575 0.122113 0.001144 -0.381403 -1.365411 -0.040410 1 0 0 0 0 0 1 294085
-0.001997 0.000576 0.122113 -0.000282 -0.377195 -1.367142 -0.040441 1 0 0 0 0 0 1 295083
-0.001997 0.000576 0.122113 -0.000984 -0.375233 -1.368431 -0.040472 1 0 0 0 0 0 1 296083
-0.001997 0.000576 0.122113 -0.001351 -0.374397 -1.369564 -0.040504 1 0 0 0 0 0 1 297085
-0.001997 0.000576 0.122113 -0.001526 -0.374122 -1.370660 -0.040535 1 0 0 0 0 0 1 298091
-0.002003 0.000594 0.122103 0.071849 -0.624573 -1.226172 -0.040565 1 0 0 0 0 0 1 299058
-0.002006 0.000604 0.122099 0.046652 -0.535489 -1.300835 -0.040597 1 0 0 0 0 0 1 300083
-0.002007 0.000608 0.122098 0.027211 -0.469540 -1.340241 -0.040629 1 0 0 0 0 0 1 301103
-0.002008 0.000610 0.122097 0.016578 -0.434506 -1.355995 -0.040660 1 0 0 0 0 0 1 302081
-0.002008 0.000612 0.122097 0.011088 -0.416906 -1.362341 -0.040691 1 0 0 0 0 0 1 303065
-0.002008 0.000612 0.122097 0.008305 -0.408228 -1.365277 -0.040722 1 0 0 0 0 0 1 304083
-0.002008 0.000612 0.122097 0.006887 -0.404046 -1.367009 -0.040754 1 0 0 0 0 0 1 305105
-0.002008 0.000613 0.122097 0.006179 -0.402076 -1.368198 -0.040783 1 0 0 0 0 0 1 306025
-0.002008 0.000613 0.122097 0.005837 -0.401250 -1.369328 -0.040814 1 0 0 0 0 0 1 307014
-0.002008 0.000613 0.122097 0.005661 -0.401000 -1.370399 -0.040845 1 0 0 0 0 0 1 308014
-0.002008 0.000613 0.122097 0.005570 -0.401039 -1.371480 -0.040877 1 0 0 0 0 0 1 309033
-0.002008 0.000613 0.122097 0.005528 -0.401196 -1.372513 -0.040908 1 0 0 0 0 0 1 310022
-0.002008 0.000613 0.122097 0.005507 -0.401420 -1.373555 -0.040939 1 0 0 0 0 0 1 311015
-0.002008 0.000613 0.122097 0.005503 -0.401700 -1.374626 -0.040971 1 0 0 0 0 0 1 312024
-0.002008 0.000613 0.122097 0.005499 -0.401980 -1.375666 -0.041002 1 0 0 0 0 0 1 313020
-0.002014 0.000631 0.122086 0.078969 -0.652735 -1.230987 -0.041033 1 0 0 0 0 0 1 314024
-0.002017 0.000640 0.122083 0.053868 -0.563946 -1.305648 -0.041064 1 0 0 0 0 0 1 315023
-0.002031 0.000631 0.122071 0.212592 -0.306988 -1.200118 -0.041095 1 0 0 0 0 0 1 316012
-0.002038 0.000626 0.122066 0.139544 -0.340537 -1.289137 -0.041127 1 0 0 0 0 0 1 317046
-0.002042 0.000624 0.122065 0.087059 -0.373421 -1.333606 -0.041158 1 0 0 0 0 0 1 318014
-0.002044 0.000623 0.122064 0.058978 -0.391549 -1.351165 -0.041189 1 0 0 0 0 0 1 319023
-0.002045 0.000622 0.122064 0.044656 -0.400887 -1.358125 -0.041220 1 0 0 0 0 0 1 320013
-0.002045 0.000622 0.122064 0.037460 -0.405738 -1.361273 -0.041252 1 0 0 0 0 0 1 321034
-0.002045 0.000622 0.122064 0.033840 -0.408288 -1.363021 -0.041283 1 0 0 0 0 0 1 322013
-0.002046 0.000622 0.122064 0.032044 -0.409733 -1.364329 -0.041315 1 0 0 0 0 0 1 323035
-0.002046 0.000622 0.122064 0.031153 -0.410611 -1.365449 -0.041346 1 0 0 0 0 0 1 324032
-0.002046 0.000622 0.122064 0.030734 -0.411206 -1.366519 -0.041377 1 0 0 0 0 0 1 325035
-0.002051 0.000640 0.122053 0.103954 -0.662110 -1.221699 -0.041408 1 0 0 0 0 0 1 326032
-0.002054 0.000649 0.122050 0.078808 -0.573471 -1.296361 -0.041439 1 0 0 0 0 0 1 327029
-0.002055 0.000654 0.122048 0.059400 -0.507779 -1.335773 -0.041471 1 0 0 0 0 0 1 328029
-0.002056 0.000656 0.122048 0.048801 -0.472890 -1.351546 -0.041502 1 0 0 0 0 0 1 329044
-0.002056 0.000657 0.122048 0.043339 -0.455367 -1.357860 -0.041533 1 0 0 0 0 0 1 330029
-0.002057 0.000658 0.122048 0.040559 -0.446745 -1.360746 -0.041564 1 0 0 0 0 0 1 331019
-0.002057 0.000658 0.122048 0.039173 -0.442584 -1.362439 -0.041596 1 0 0 0 0 0 1 332030
-0.002057 0.000658 0.122048 0.038495 -0.440678 -1.363709 -0.041627 1 0 0 0 0 0 1 333037
-0.002057 0.000658 0.122048 0.038174 -0.439867 -1.364809 -0.041658 1 0 0 0 0 0 1 334031
-0.002057 0.000658 0.122048 0.038014 -0.439649 -1.365864 -0.041690 1 0 0 0 0 0 1 335034
-0.002057 0.000658 0.122048 0.037954 -0.439697 -1.366891 -0.041721 1 0 0 0 0 0 1 336030
-0.002057 0.000658 0.122048 0.037938 -0.439882 -1.367918 -0.041752 1 0 0 0 0 0 1 337038
-0.002057 0.000658 0.122048 0.037933 -0.440136 -1.368937 -0.041783 1 0 0 0 0 0 1 338026
-0.002057 0.000658 0.122048 0.037960 -0.440427 -1.369965 -0.041814 1 0 0 0 0 0 1 339023
-0.002062 0.000677 0.122037 0.111401 -0.691196 -1.224920 -0.041846 1 0 0 0 0 0 1 340025
-0.002065 0.000686 0.122033 0.086435 -0.602651 -1.299643 -0.041878 1 0 0 0 0 0 1 341049
-0.002066 0.000690 0.122032 0.067102 -0.536977 -1.339041 -0.041908 1 0 0 0 0 0 1 342023
-0.002067 0.000693 0.122031 0.056542 -0.502127 -1.354814 -0.041939 1 0 0 0 0 0 1 343031
-0.002067 0.000694 0.122031 0.051097 -0.484619 -1.361116 -0.041970 1 0 0 0 0 0 1 344024
-0.002068 0.000694 0.122031 0.048344 -0.476033 -1.364088 -0.042004 1 0 0 0 0 0 1 345098
-0.002068 0.000695 0.122031 0.046978 -0.471889 -1.365762 -0.042035 1 0 0 0 0 0 1 346090
-0.002068 0.000695 0.122031 0.046295 -0.469994 -1.367003 -0.042066 1 0 0 0 0 0 1 347081
-0.002068 0.000695 0.122031 0.045962 -0.469222 -1.368096 -0.042097 1 0 0 0 0 0 1 348082
-0.002068 0.000695 0.122031 0.045825 -0.469019 -1.369141 -0.042129 1 0 0 0 0 0 1 349084
-0.002068 0.000695 0.122031 0.045769 -0.469073 -1.370167 -0.042160 1 0 0 0 0 0 1 350081
-0.002068 0.000695 0.122031 0.045761 -0.469284 -1.371172 -0.042191 1 0 0 0 0 0 1 351081
-0.002068 0.000695 0.122031 0.045775 -0.469565 -1.372201 -0.042222 1 0 0 0 0 0 1 352081
-0.002068 0.000695 0.122031 0.045785 -0.469870 -1.373212 -0.042254 1 0 0 0 0 0 1 353081
-0.002068 0.000695 0.122031 0.045822 -0.470193 -1.374224 -0.042285 1 0 0 0 0 0 1 354078
-0.002073 0.000713 0.122021 0.119275 -0.720988 -1.228969 -0.042316 1 0 0 0 0 0 1 355082
-0.002076 0.000722 0.122017 0.094352 -0.632598 -1.303714 -0.042347 1 0 0 0 0 0 1 356079
-0.002077 0.000727 0.122015 0.075063 -0.567041 -1.343144 -0.042379 1 0 0 0 0 0 1 357084
-0.002078 0.000729 0.122015 0.064502 -0.532216 -1.358902 -0.042410 1 0 0 0 0 0 1 358085
-0.002078 0.000731 0.122015 0.059070 -0.514755 -1.365225 -0.042441 1 0 0 0 0 0 1 359087
-0.002079 0.000731 0.122015 0.056318 -0.506147 -1.368074 -0.042471 1 0 0 0 0 0 1 360054
-0.002079 0.000731 0.122015 0.054954 -0.502058 -1.369780 -0.042504 1 0 0 0 0 0 1 361085
-0.002079 0.000732 0.122015 0.054273 -0.500177 -1.371008 -0.042535 1 0 0 0 0 0 1 362083
-0.002079 0.000732 0.122015 0.053969 -0.499427 -1.372100 -0.042566 1 0 0 0 0 0 1 363080
-0.002079 0.000732 0.122015 0.053833 -0.499215 -1.373120 -0.042597 1 0 0 0 0 0 1 364070
-0.002079 0.000732 0.122015 0.053779 -0.499313 -1.374155 -0.042629 1 0 0 0 0 0 1 365085
-0.002079 0.000732 0.122015 0.053763 -0.499536 -1.375151 -0.042659 1 0 0 0 0 0 1 366070
-0.002079 0.000732 0.122015 0.053778 -0.499828 -1.376173 -0.042691 1 0 0 0 0 0 1 367083
-0.002079 0.000732 0.122015 0.053820 -0.500169 -1.377185 -0.042722 1 0 0 0 0 0 1 368087
-0.002079 0.000732 0.122015 0.053853 -0.500509 -1.378183 -0.042754 1 0 0 0 0 0 1 369084
-0.002079 0.000732 0.122015 0.053887 -0.500851 -1.379169 -0.042784 1 0 0 0 0 0 1 370057
-0.002079 0.000732 0.122015 0.053919 -0.501234 -1.380210 -0.042816 1 0 0 0 0 0 1 371083
-0.002079 0.000732 0.122015 0.053954 -0.501591 -1.381208 -0.042847 1 0 0 0 0 0 1 372086
-0.002084 0.000750 0.122004 0.127426 -0.752435 -1.235720 -0.042879 1 0 0 0 0 0 1 373084
-0.002087 0.000759 0.122000 0.102558 -0.664216 -1.310481 -0.042910 1 0 0 0 0 0 1 374080
-0.002088 0.000764 0.121999 0.083300 -0.598754 -1.349924 -0.042941 1 0 0 0 0 0 1 375082
-0.002089 0.000766 0.121998 0.072756 -0.563983 -1.365682 -0.042972 1 0 0 0 0 0 1 376077
-0.002089 0.000767 0.121998 0.067335 -0.546559 -1.371987 -0.043004 1 0 0 0 0 0 1 377081
-0.002090 0.000768 0.121998 0.064596 -0.537996 -1.374864 -0.043034 1 0 0 0 0 0 1 378069
-0.002090 0.000768 0.121998 0.063231 -0.533901 -1.376519 -0.043066 1 0 0 0 0 0 1 379080
-0.002090 0.000768 0.121998 0.062567 -0.532035 -1.377748 -0.043097 1 0 0 0 0 0 1 380063
-0.002090 0.000768 0.121998 0.062260 -0.531310 -1.378851 -0.043129 1 0 0 0 0 0 1 381082
-0.002090 0.000768 0.121998 0.062131 -0.531125 -1.379848 -0.043159 1 0 0 0 0 0 1 382064
-0.002090 0.000768 0.121998 0.062079 -0.531231 -1.380880 -0.043191 1 0 0 0 0 0 1 383078
-0.002090 0.000768 0.121998 0.062072 -0.531482 -1.381861 -0.043222 1 0 0 0 0 0 1 384062
-0.002090 0.000768 0.121998 0.062093 -0.531796 -1.382880 -0.043254 1 0 0 0 0 0 1 385081
-0.002090 0.000768 0.121998 0.062136 -0.532136 -1.383868 -0.043284 1 0 0 0 0 0 1 386063
-0.002090 0.000768 0.121998 0.062167 -0.532509 -1.384884 -0.043316 1 0 0 0 0 0 1 387079
-0.002090 0.000768 0.121998 0.062217 -0.532877 -1.385861 -0.043347 1 0 0 0 0 0 1 388063
-0.002090 0.000768 0.121998 0.062264 -0.533268 -1.386877 -0.043379 1 0 0 0 0 0 1 389081
-0.002090 0.000768 0.121998 0.062306 -0.533624 -1.387804 -0.043408 1 0 0 0 0 0 1 390009
-0.002103 0.000754 0.121988 0.240811 -0.342312 -1.243621 -0.043439 1 0 0 0 0 0 1 391021
-0.002109 0.000747 0.121984 0.178746 -0.410993 -1.317627 -0.043470 1 0 0 0 0 0 1 392011
-0.002113 0.000744 0.121983 0.131947 -0.461709 -1.356725 -0.043502 1 0 0 0 0 0 1 393045
-0.002114 0.000742 0.121982 0.106756 -0.488773 -1.372297 -0.043533 1 0 0 0 0 0 1 394021
-0.002096 0.000737 0.121972 -0.169198 -0.440123 -1.243718 -0.043564 1 0 0 0 0 0 1 395011
-0.002087 0.000734 0.121969 -0.081330 -0.469704 -1.314363 -0.043595 1 0 0 0 0 0 1 396021
-0.002088 0.000751 0.121957 0.057955 -0.740420 -1.204698 -0.043627 1 0 0 0 0 0 1 397020
-0.002088 0.000759 0.121952 0.067983 -0.662695 -1.293217 -0.043658 1 0 0 0 0 0 1 398023
-0.002089 0.000764 0.121951 0.066284 -0.602477 -1.337577 -0.043689 1 0 0 0 0 0 1 399010
-0.002089 0.000766 0.121950 0.064509 -0.570357 -1.355077 -0.043720 1 0 0 0 0 0 1 400021
-0.002089 0.000767 0.121950 0.063449 -0.554238 -1.361973 -0.043752 1 0 0 0 0 0 1 401030
-0.002089 0.000767 0.121950 0.062889 -0.546337 -1.365037 -0.043783 1 0 0 0 0 0 1 402022
-0.002089 0.000768 0.121950 0.062611 -0.542559 -1.366735 -0.043814 1 0 0 0 0 0 1 403012
-0.002089 0.000768 0.121950 0.062499 -0.540873 -1.367982 -0.043845 1 0 0 0 0 0 1 404023
-0.002089 0.000768 0.121950 0.062448 -0.540223 -1.369068 -0.043877 1 0 0 0 0 0 1 405042
-0.002089 0.000768 0.121950 0.062447 -0.540087 -1.370066 -0.043908 1 0 0 0 0 0 1 406039
-0.002089 0.000768 0.121950 0.062473 -0.540202 -1.371048 -0.043939 1 0 0 0 0 0 1 407027
-0.002089 0.000768 0.121950 0.062513 -0.540445 -1.372009 -0.043970 1 0 0 0 0 0 1 408017
-0.002089 0.000768 0.121950 0.062545 -0.540785 -1.373021 -0.044002 1 0 0 0 0 0 1 409047
-0.002089 0.000768 0.121950 0.062600 -0.541128 -1.373968 -0.044033 1 0 0 0 0 0 1 410025
-0.002070 0.000763 0.121940 -0.200526 -0.478974 -1.239959 -0.044064 1 0 0 0 0 0 1 411020
-0.002060 0.000761 0.121937 -0.106294 -0.501792 -1.308737 -0.044095 1 0 0 0 0 0 1 412018
-0.002055 0.000760 0.121936 -0.037265 -0.518581 -1.345097 -0.044128 1 0 0 0 0 0 1 413055
-0.002053 0.000760 0.121935 -0.000806 -0.527580 -1.359602 -0.044158 1 0 0 0 0 0 1 414019
-0.002052 0.000759 0.121935 0.017558 -0.532309 -1.365458 -0.044189 1 0 0 0 0 0 1 415029
-0.002051 0.000759 0.121935 0.026742 -0.534845 -1.368143 -0.044220 1 0 0 0 0 0 1 416024
-0.002056 0.000777 0.121924 0.104829 -0.786964 -1.222930 -0.044253 1 0 0 0 0 0 1 417051
-0.002072 0.000772 0.121910 0.260878 -0.507771 -1.152558 -0.044283 1 0 0 0 0 0 1 418023
-0.002080 0.000770 0.121905 0.180782 -0.510936 -1.264993 -0.044314 1 0 0 0 0 0 1 419021
-0.002084 0.000769 0.121903 0.124040 -0.526654 -1.318756 -0.044345 1 0 0 0 0 0 1 420021
-0.002086 0.000768 0.121903 0.093690 -0.535995 -1.339617 -0.044377 1 0 0 0 0 0 1 421031
-0.002087 0.000768 0.121902 0.078220 -0.540936 -1.347670 -0.044408 1 0 0 0 0 0 1 422020
-0.002087 0.000768 0.121902 0.070442 -0.543605 -1.351140 -0.044439 1 0 0 0 0 0 1 423022
-0.002088 0.000768 0.121902 0.066548 -0.545123 -1.352990 -0.044471 1 0 0 0 0 0 1 424029
-0.002088 0.000768 0.121902 0.064618 -0.546107 -1.354311 -0.044504 1 0 0 0 0 0 1 425096
-0.002088 0.000768 0.121902 0.063675 -0.546767 -1.355371 -0.044535 1 0 0 0 0 0 1 426092
-0.002088 0.000768 0.121902 0.063223 -0.547280 -1.356344 -0.044566 1 0 0 0 0 0 1 427087
-0.002069 0.000763 0.121892 -0.200199 -0.485212 -1.222229 -0.044597 1 0 0 0 0 0 1 428079
-0.002059 0.000761 0.121889 -0.106200 -0.508053 -1.290983 -0.044629 1 0 0 0 0 0 1 429083
-0.002055 0.000760 0.121888 -0.037313 -0.524820 -1.327261 -0.044660 1 0 0 0 0 0 1 430076
-0.002058 0.000778 0.121877 0.072580 -0.784516 -1.194868 -0.044691 1 0 0 0 0 0 1 431079
-0.002059 0.000786 0.121873 0.066115 -0.701057 -1.274426 -0.044722 1 0 0 0 0 0 1 432079
-0.002060 0.000791 0.121871 0.056043 -0.637985 -1.315512 -0.044753 1 0 0 0 0 0 1 433080
-0.002060 0.000793 0.121871 0.050083 -0.604421 -1.331801 -0.044785 1 0 0 0 0 0 1 434084
-0.002061 0.000794 0.121871 0.046928 -0.587577 -1.338222 -0.044815 1 0 0 0 0 0 1 435054
-0.002061 0.000795 0.121871 0.045317 -0.579336 -1.341127 -0.044847 1 0 0 0 0 0 1 436078
-0.002061 0.000795 0.121871 0.044503 -0.575418 -1.342753 -0.044879 1 0 0 0 0 0 1 437080
-0.002061 0.000795 0.121870 0.044123 -0.573640 -1.343923 -0.044910 1 0 0 0 0 0 1 438077
-0.002061 0.000795 0.121870 0.043941 -0.572956 -1.344944 -0.044941 1 0 0 0 0 0 1 439076
-0.002061 0.000795 0.121870 0.043853 -0.572796 -1.345910 -0.044972 1 0 0 0 0 0 1 440078
-0.002061 0.000795 0.121870 0.043840 -0.572933 -1.346865 -0.045003 1 0 0 0 0 0 1 441080
-0.002061 0.000795 0.121870 0.043845 -0.573201 -1.347797 -0.045035 1 0 0 0 0 0 1 442079
-0.002061 0.000795 0.121870 0.043864 -0.573521 -1.348715 -0.045066 1 0 0 0 0 0 1 443074
-0.002066 0.000814 0.121860 0.117371 -0.824552 -1.202577 -0.045097 1 0 0 0 0 0 1 444082
-0.002069 0.000823 0.121856 0.092635 -0.736881 -1.277296 -0.045129 1 0 0 0 0 0 1 445102
-0.002070 0.000827 0.121855 0.073436 -0.671726 -1.316691 -0.045161 1 0 0 0 0 0 1 446110
-0.002052 0.000825 0.121844 -0.200343 -0.574522 -1.197138 -0.045191 1 0 0 0 0 0 1 447075
-0.002043 0.000824 0.121841 -0.111832 -0.579638 -1.271181 -0.045223 1 0 0 0 0 0 1 448109
-0.002038 0.000823 0.121839 -0.045726 -0.587499 -1.309322 -0.045254 1 0 0 0 0 0 1 449109
-0.002036 0.000823 0.121839 -0.010692 -0.592864 -1.326228 -0.045346 1 0 0 0 0 0 1 452043
-0.002035 0.000823 0.121839 0.006913 -0.595402 -1.332308 -0.045379 1 0 0 0 0 0 1 453111
-0.002034 0.000823 0.121839 0.015705 -0.596837 -1.335012 -0.045410 1 0 0 0 0 0 1 454074
-0.002039 0.000841 0.121828 0.093613 -0.848474 -1.189505 -0.045447 1 0 0 0 0 0 1 455261
-0.002042 0.000850 0.121824 0.071047 -0.761113 -1.264277 -0.045472 1 0 0 0 0 0 1 456076
-0.002043 0.000855 0.121823 0.052946 -0.696173 -1.303733 -0.045504 1 0 0 0 0 0 1 457095
-0.002044 0.000857 0.121823 0.042986 -0.661682 -1.319419 -0.045535 1 0 0 0 0 0 1 458077
-0.002044 0.000858 0.121822 0.037844 -0.644417 -1.325674 -0.045567 1 0 0 0 0 0 1 459107
-0.002044 0.000859 0.121822 0.035227 -0.635958 -1.328474 -0.045599 1 0 0 0 0 0 1 460122
-0.002045 0.000859 0.121822 0.033923 -0.631924 -1.330023 -0.045629 1 0 0 0 0 0 1 461108
-0.002045 0.000859 0.121822 0.033430 -0.633155 -1.337569 -0.045880 1 0 0 0 0 0 1 469131
-0.002050 0.000878 0.121812 0.106605 -0.883072 -1.191075 -0.045909 1 0 0 0 0 0 1 470071
-0.002053 0.000887 0.121808 0.081753 -0.795132 -1.265848 -0.045941 1 0 0 0 0 0 1 471073
-0.002054 0.000891 0.121806 0.062498 -0.729868 -1.305248 -0.045972 1 0 0 0 0 0 1 472069
-0.002036 0.000889 0.121796 -0.211438 -0.632565 -1.185603 -0.046004 1 0 0 0 0 0 1 473110
-0.002027 0.000888 0.121793 -0.123121 -0.637651 -1.259553 -0.046035 1 0 0 0 0 0 1 474076
-0.002022 0.000888 0.121791 -0.057121 -0.645511 -1.297644 -0.046066 1 0 0 0 0 0 1 475072
-0.002020 0.000887 0.121791 -0.022190 -0.650093 -1.312744 -0.046097 1 0 0 0 0 0 1 476070
-0.002019 0.000887 0.121791 -0.004611 -0.652628 -1.318769 -0.046129 1 0 0 0 0 0 1 477103
-0.002018 0.000887 0.121791 0.004176 -0.654083 -1.321417 -0.046159 1 0 0 0 0 0 1 478044
-0.002018 0.000887 0.121791 0.008556 -0.655040 -1.322945 -0.046190 1 0 0 0 0 0 1 479040
-0.002018 0.000887 0.121791 0.010750 -0.655729 -1.324049 -0.046221 1 0 0 0 0 0 1 480041
-0.002018 0.000887 0.121791 0.011845 -0.656300 -1.325049 -0.046253 1 0 0 0 0 0 1 481057
-0.002018 0.000887 0.121791 0.012397 -0.656803 -1.325954 -0.046284 1 0 0 0 0 0 1 482044
-0.002017 0.000887 0.121791 0.012673 -0.657283 -1.326848 -0.046315 1 0 0 0 0 0 1 483040
-0.002017 0.000887 0.121791 0.012812 -0.657734 -1.327761 -0.046346 1 0 0 0 0 0 1 484041
-0.002017 0.000887 0.121791 0.012901 -0.658235 -1.328736 -0.046380 1 0 0 0 0 0 1 485130
-0.002017 0.000887 0.121791 0.012935 -0.658613 -1.329508 -0.046407 1 0 0 0 0 0 1 485993
-0.002023 0.000905 0.121780 0.086497 -0.909721 -1.182815 -0.046439 1 0 0 0 0 0 1 487001
-0.002026 0.000914 0.121776 0.061817 -0.822490 -1.257547 -0.046469 1 0 0 0 0 0 1 487992
-0.002027 0.000919 0.121775 0.042648 -0.757603 -1.296931 -0.046501 1 0 0 0 0 0 1 489007
-0.002041 0.000907 0.121764 0.211169 -0.530785 -1.167309 -0.046532 1 0 0 0 0 0 1 489993
-0.002048 0.000901 0.121760 0.143991 -0.581566 -1.246175 -0.046563 1 0 0 0 0 0 1 490991
-0.002051 0.000899 0.121758 0.094590 -0.623267 -1.286804 -0.046594 1 0 0 0 0 0 1 491991
-0.002053 0.000897 0.121758 0.068076 -0.645848 -1.302880 -0.046626 1 0 0 0 0 0 1 493008
-0.002054 0.000896 0.121758 0.054553 -0.657493 -1.309212 -0.046658 1 0 0 0 0 0 1 494019
-0.002054 0.000896 0.121758 0.047755 -0.663532 -1.312017 -0.046689 1 0 0 0 0 0 1 495020
-0.002055 0.000896 0.121758 0.044359 -0.666772 -1.313574 -0.046720 1 0 0 0 0 0 1 496018
-0.002055 0.000896 0.121758 0.042666 -0.668621 -1.314725 -0.046752 1 0 0 0 0 0 1 497047
-0.002055 0.000896 0.121758 0.041826 -0.669756 -1.315666 -0.046783 1 0 0 0 0 0 1 498026
-0.002055 0.000896 0.121758 0.041414 -0.670557 -1.316562 -0.046814 1 0 0 0 0 0 1 499024
-0.002055 0.000896 0.121758 0.041238 -0.671181 -1.317455 -0.046846 1 0 0 0 0 0 1 500027
-0.002055 0.000896 0.121758 0.041154 -0.671719 -1.318352 -0.046877 1 0 0 0 0 0 1 501038
-0.002055 0.000896 0.121758 0.041128 -0.672199 -1.319221 -0.046908 1 0 0 0 0 0 1 502025
-0.002055 0.000896 0.121758 0.041132 -0.672764 -1.320274 -0.046945 1 0 0 0 0 0 1 503222
-0.002055 0.000896 0.121758 0.041132 -0.673131 -1.320980 -0.046971 1 0 0 0 0 0 1 504025
-0.002055 0.000896 0.121758 0.041157 -0.673586 -1.321871 -0.047002 1 0 0 0 0 0 1 505038
-0.002055 0.000896 0.121758 0.041188 -0.674039 -1.322732 -0.047033 1 0 0 0 0 0 1 506026
-0.002055 0.000896 0.121758 0.041213 -0.674489 -1.323642 -0.047065 1 0 0 0 0 0 1 507054
-0.002055 0.000896 0.121758 0.041243 -0.674934 -1.324489 -0.047096 1 0 0 0 0 0 1 508025
-0.002060 0.000914 0.121747 0.114781 -0.926158 -1.177664 -0.047129 1 0 0 0 0 0 1 509089
-0.002063 0.000923 0.121743 0.090179 -0.839049 -1.252320 -0.047158 1 0 0 0 0 0 1 510029
-0.002064 0.000928 0.121742 0.071082 -0.774231 -1.291677 -0.047189 1 0 0 0 0 0 1 511028
-0.002065 0.000930 0.121741 0.060613 -0.739825 -1.307318 -0.047221 1 0 0 0 0 0 1 512028
-0.002065 0.000931 0.121741 0.055217 -0.722599 -1.313496 -0.047252 1 0 0 0 0 0 1 513035
-0.002065 0.000932 0.121741 0.052495 -0.714172 -1.316229 -0.047283 1 0 0 0 0 0 1 514019
-0.002066 0.000932 0.121741 0.051129 -0.710177 -1.317732 -0.047313 1 0 0 0 0 0 1 514999
-0.002066 0.000932 0.121741 0.050452 -0.708433 -1.318856 -0.047345 1 0 0 0 0 0 1 516017
-0.002079 0.000918 0.121731 0.229216 -0.515323 -1.174344 -0.047377 1 0 0 0 0 0 1 517029
-0.002085 0.000911 0.121727 0.167444 -0.583136 -1.247891 -0.047408 1 0 0 0 0 0 1 518018
-0.002089 0.000908 0.121726 0.120817 -0.633392 -1.286640 -0.047439 1 0 0 0 0 0 1 519015
-0.002090 0.000906 0.121725 0.095705 -0.660261 -1.302034 -0.047471 1 0 0 0 0 0 1 520027
-0.002091 0.000905 0.121725 0.082898 -0.674051 -1.308132 -0.047503 1 0 0 0 0 0 1 521051
-0.002092 0.000905 0.121725 0.076467 -0.681154 -1.310828 -0.047533 1 0 0 0 0 0 1 522024
-0.002092 0.000905 0.121725 0.073249 -0.684935 -1.312334 -0.047564 1 0 0 0 0 0 1 523020
-0.002092 0.000904 0.121725 0.071663 -0.687029 -1.313413 -0.047595 1 0 0 0 0 0 1 524016
-0.002092 0.000904 0.121725 0.070901 -0.688331 -1.314376 -0.047627 1 0 0 0 0 0 1 525031
-0.002092 0.000904 0.121725 0.070533 -0.689223 -1.315302 -0.047660 1 0 0 0 0 0 1 526074
-0.002092 0.000904 0.121725 0.070375 -0.689878 -1.316151 -0.047690 1 0 0 0 0 0 1 527053
-0.002092 0.000904 0.121725 0.070321 -0.690432 -1.317031 -0.047722 1 0 0 0 0 0 1 528079
-0.002097 0.000923 0.121714 0.143826 -0.941761 -1.169970 -0.047754 1 0 0 0 0 0 1 529092
-0.002100 0.000932 0.121710 0.119292 -0.854840 -1.244659 -0.047785 1 0 0 0 0 0 1 530074
-0.002101 0.000936 0.121709 0.100205 -0.790116 -1.284011 -0.047816 1 0 0 0 0 0 1 531076
-0.002083 0.000934 0.121699 -0.174135 -0.692929 -1.164174 -0.047847 1 0 0 0 0 0 1 532075
-0.002074 0.000933 0.121695 -0.086020 -0.698149 -1.237941 -0.047879 1 0 0 0 0 0 1 533092
-0.002069 0.000932 0.121694 -0.020156 -0.706056 -1.275879 -0.047909 1 0 0 0 0 0 1 534072
-0.002067 0.000932 0.121693 0.014724 -0.710673 -1.290891 -0.047941 1 0 0 0 0 0 1 535074
-0.002066 0.000932 0.121693 0.032290 -0.713230 -1.296840 -0.047972 1 0 0 0 0 0 1 536082
-0.002065 0.000932 0.121693 0.041077 -0.714725 -1.299481 -0.048004 1 0 0 0 0 0 1 537091
-0.002065 0.000932 0.121693 0.045467 -0.715684 -1.300952 -0.048035 1 0 0 0 0 0 1 538074
-0.002065 0.000932 0.121693 0.047670 -0.716402 -1.302012 -0.048066 1 0 0 0 0 0 1 539075
-0.002065 0.000932 0.121693 0.048788 -0.717005 -1.302951 -0.048097 1 0 0 0 0 0 1 540085
-0.002065 0.000932 0.121693 0.049375 -0.717541 -1.303825 -0.048129 1 0 0 0 0 0 1 541086
-0.002065 0.000932 0.121693 0.049672 -0.718029 -1.304674 -0.048160 1 0 0 0 0 0 1 542078
-0.002065 0.000932 0.121693 0.049841 -0.718518 -1.305511 -0.048190 1 0 0 0 0 0 1 543062
-0.002065 0.000932 0.121693 0.049938 -0.718989 -1.306357 -0.048222 1 0 0 0 0 0 1 544062
-0.002065 0.000932 0.121693 0.050004 -0.719453 -1.307219 -0.048254 1 0 0 0 0 0 1 545089
-0.002065 0.000932 0.121693 0.050050 -0.719914 -1.308061 -0.048285 1 0 0 0 0 0 1 546077
-0.002065 0.000932 0.121693 0.050095 -0.720383 -1.308915 -0.048316 1 0 0 0 0 0 1 547078
-0.002065 0.000932 0.121693 0.050132 -0.720860 -1.309753 -0.048347 1 0 0 0 0 0 1 548075
-0.002070 0.000950 0.121682 0.123712 -0.972209 -1.162489 -0.048379 1 0 0 0 0 0 1 549091
-0.002073 0.000959 0.121679 0.099209 -0.885426 -1.237176 -0.048410 1 0 0 0 0 0 1 550074
-0.002074 0.000964 0.121677 0.080163 -0.820770 -1.276503 -0.048441 1 0 0 0 0 0 1 551073
-0.002075 0.000966 0.121677 0.069732 -0.786448 -1.292114 -0.048472 1 0 0 0 0 0 1 552071
-0.002075 0.000967 0.121677 0.064346 -0.769304 -1.298283 -0.048505 1 0 0 0 0 0 1 553116
-0.002076 0.000968 0.121677 0.061621 -0.760897 -1.300956 -0.048534 1 0 0 0 0 0 1 554071
-0.002076 0.000968 0.121677 0.060274 -0.756936 -1.302444 -0.048565 1 0 0 0 0 0 1 555061
-0.002076 0.000968 0.121677 0.059613 -0.755204 -1.303527 -0.048597 1 0 0 0 0 0 1 556074
-0.002076 0.000968 0.121677 0.059290 -0.754590 -1.304461 -0.048629 1 0 0 0 0 0 1 557094
-0.002076 0.000968 0.121677 0.059154 -0.754506 -1.305297 -0.048659 1 0 0 0 0 0 1 558072
-0.002076 0.000968 0.121677 0.059107 -0.754705 -1.306150 -0.048690 1 0 0 0 0 0 1 559058
-0.002076 0.000968 0.121677 0.059101 -0.755050 -1.306997 -0.048722 1 0 0 0 0 0 1 560071
-0.002076 0.000968 0.121677 0.059119 -0.755475 -1.307845 -0.048754 1 0 0 0 0 0 1 561089
-0.002076 0.000968 0.121677 0.059136 -0.755913 -1.308661 -0.048784 1 0 0 0 0 0 1 562055
-0.002076 0.000968 0.121677 0.059177 -0.756383 -1.309514 -0.048816 1 0 0 0 0 0 1 563071
-0.002076 0.000968 0.121677 0.059203 -0.756855 -1.310334 -0.048847 1 0 0 0 0 0 1 564056
-0.002076 0.000968 0.121677 0.059250 -0.757341 -1.311203 -0.048878 1 0 0 0 0 0 1 565078
-0.002081 0.000987 0.121666 0.132825 -1.008715 -1.163668 -0.048909 1 0 0 0 0 0 1 566055
-0.002084 0.000996 0.121662 0.108384 -0.922106 -1.238414 -0.048941 1 0 0 0 0 0 1 567073
-0.002085 0.001000 0.121661 0.089348 -0.857541 -1.277744 -0.048971 1 0 0 0 0 0 1 568054
-0.002086 0.001003 0.121660 0.078941 -0.823293 -1.293380 -0.049004 1 0 0 0 0 0 1 569107
-0.002086 0.001004 0.121660 0.073570 -0.806101 -1.299437 -0.049032 1 0 0 0 0 0 1 570005
-0.002087 0.001004 0.121660 0.070860 -0.797758 -1.302147 -0.049064 1 0 0 0 0 0 1 571015
-0.002087 0.001005 0.121660 0.069509 -0.793818 -1.303621 -0.049095 1 0 0 0 0 0 1 572004
-0.002087 0.001005 0.121660 0.068837 -0.792096 -1.304703 -0.049127 1 0 0 0 0 0 1 573026
-0.002087 0.001005 0.121660 0.068531 -0.791493 -1.305595 -0.049157 1 0 0 0 0 0 1 574005
-0.002087 0.001005 0.121660 0.068405 -0.791446 -1.306471 -0.049189 1 0 0 0 0 0 1 575016
-0.002087 0.001005 0.121660 0.068350 -0.791661 -1.307293 -0.049220 1 0 0 0 0 0 1 576004
-0.002087 0.001005 0.121660 0.068361 -0.792032 -1.308142 -0.049252 1 0 0 0 0 0 1 577025
-0.002087 0.001005 0.121660 0.068373 -0.792459 -1.308972 -0.049283 1 0 0 0 0 0 1 578015
-0.002087 0.001005 0.121660 0.068402 -0.792917 -1.309795 -0.049314 1 0 0 0 0 0 1 579004
-0.002087 0.001005 0.121660 0.068453 -0.793413 -1.310628 -0.049345 1 0 0 0 0 0 1 580015
-0.002087 0.001005 0.121660 0.068495 -0.793910 -1.311474 -0.049377 1 0 0 0 0 0 1 581027
-0.002087 0.001005 0.121660 0.068526 -0.794403 -1.312289 -0.049408 1 0 0 0 0 0 1 582016
-0.002087 0.001005 0.121660 0.068576 -0.794898 -1.313115 -0.049439 1 0 0 0 0 0 1 583019
-0.002087 0.001005 0.121660 0.068612 -0.795405 -1.313945 -0.049470 1 0 0 0 0 0 1 584013
-0.002087 0.001005 0.121660 0.068667 -0.795914 -1.314787 -0.049502 1 0 0 0 0 0 1 585019
-0.002087 0.001005 0.121660 0.068699 -0.796412 -1.315607 -0.049533 1 0 0 0 0 0 1 586014
-0.002087 0.001005 0.121660 0.068741 -0.796906 -1.316423 -0.049563 1 0 0 0 0 0 1 586997
-0.002087 0.001005 0.121660 0.068784 -0.797416 -1.317266 -0.049595 1 0 0 0 0 0 1 588013
-0.002087 0.001005 0.121660 0.068844 -0.797897 -1.318096 -0.049626 1 0 0 0 0 0 1 589005
-0.002087 0.001005 0.121660 0.068873 -0.798422 -1.318932 -0.049658 1 0 0 0 0 0 1 590019
-0.002087 0.001005 0.121660 0.068915 -0.798924 -1.319757 -0.049689 1 0 0 0 0 0 1 591014
-0.002087 0.001005 0.121660 0.068958 -0.799428 -1.320589 -0.049720 1 0 0 0 0 0 1 592017
-0.002087 0.001005 0.121660 0.069014 -0.799945 -1.321446 -0.049752 1 0 0 0 0 0 1 593041
-0.002087 0.001005 0.121660 0.069046 -0.800435 -1.322253 -0.049783 1 0 0 0 0 0 1 594020
-0.002087 0.001005 0.121660 0.069097 -0.800927 -1.323074 -0.049814 1 0 0 0 0 0 1 595018
-0.002087 0.001005 0.121660 0.069129 -0.801425 -1.323915 -0.049845 1 0 0 0 0 0 1 596017
-0.002087 0.001005 0.121660 0.069187 -0.801945 -1.324752 -0.049877 1 0 0 0 0 0 1 597024
-0.002087 0.001005 0.121660 0.069219 -0.802441 -1.325567 -0.049908 1 0 0 0 0 0 1 598013
-0.002087 0.001005 0.121660 0.069261 -0.802943 -1.326396 -0.049939 1 0 0 0 0 0 1 599013
-0.002087 0.001005 0.121660 0.069312 -0.803429 -1.327206 -0.049970 1 0 0 0 0 0 1 599997
-0.002087 0.001005 0.121660 0.069358 -0.803944 -1.328078 -0.050002 1 0 0 0 0 0 1 601024
-0.002087 0.001005 0.121660 0.069393 -0.804449 -1.328888 -0.050033 1 0 0 0 0 0 1 602013
-0.002087 0.001005 0.121660 0.069435 -0.804954 -1.329719 -0.050064 1 0 0 0 0 0 1 603016
-0.002087 0.001005 0.121660 0.069478 -0.805458 -1.330551 -0.050095 1 0 0 0 0 0 1 604019
-0.002087 0.001005 0.121660 0.069523 -0.805978 -1.331409 -0.050128 1 0 0 0 0 0 1 605052
-0.002087 0.001005 0.121660 0.069588 -0.806486 -1.332258 -0.050160 1 0 0 0 0 0 1 606076
-0.002092 0.001023 0.121649 0.143219 -1.058112 -1.184406 -0.050191 1 0 0 0 0 0 1 607076
-0.002095 0.001032 0.121645 0.118865 -0.971779 -1.259103 -0.050222 1 0 0 0 0 0 1 608076
-0.002096 0.001037 0.121644 0.099890 -0.907381 -1.298463 -0.050254 1 0 0 0 0 0 1 609087
-0.002097 0.001039 0.121644 0.089499 -0.873190 -1.314033 -0.050285 1 0 0 0 0 0 1 610073
-0.002097 0.001040 0.121644 0.084135 -0.856103 -1.320172 -0.050316 1 0 0 0 0 0 1 611082
-0.002097 0.001041 0.121643 0.081438 -0.847770 -1.322872 -0.050347 1 0 0 0 0 0 1 612087
-0.002098 0.001041 0.121643 0.080096 -0.843860 -1.324352 -0.050379 1 0 0 0 0 0 1 613090
-0.002098 0.001041 0.121643 0.079444 -0.842156 -1.325396 -0.050410 1 0 0 0 0 0 1 614075
-0.002098 0.001041 0.121643 0.079132 -0.841569 -1.326296 -0.050441 1 0 0 0 0 0 1 615073
-0.002098 0.001041 0.121643 0.079009 -0.841534 -1.327134 -0.050472 1 0 0 0 0 0 1 616072
-0.002098 0.001041 0.121643 0.078975 -0.841799 -1.328018 -0.050505 1 0 0 0 0 0 1 617116
-0.002098 0.001041 0.121643 0.078978 -0.842154 -1.328805 -0.050535 1 0 0 0 0 0 1 618075
-0.002111 0.001027 0.121633 0.258625 -0.649431 -1.183789 -0.050566 1 0 0 0 0 0 1 619070
-0.002117 0.001020 0.121629 0.197441 -0.717517 -1.256993 -0.050596 1 0 0 0 0 0 1 620048
-0.002121 0.001017 0.121628 0.151100 -0.767931 -1.295599 -0.050629 1 0 0 0 0 0 1 621093
-0.002122 0.001015 0.121627 0.126139 -0.794877 -1.310877 -0.050660 1 0 0 0 0 0 1 622072
-0.002123 0.001014 0.121627 0.113433 -0.808706 -1.316891 -0.050690 1 0 0 0 0 0 1 623063
-0.002123 0.001014 0.121627 0.107045 -0.815890 -1.319536 -0.050722 1 0 0 0 0 0 1 624075
-0.002124 0.001014 0.121627 0.103861 -0.819745 -1.321028 -0.050754 1 0 0 0 0 0 1 625108
-0.002124 0.001014 0.121627 0.102300 -0.821886 -1.322048 -0.050785 1 0 0 0 0 0 1 626076
-0.002124 0.001014 0.121627 0.101552 -0.823222 -1.322938 -0.050816 1 0 0 0 0 0 1 627077
-0.002124 0.001014 0.121627 0.101199 -0.824149 -1.323781 -0.050847 1 0 0 0 0 0 1 628082
-0.002124 0.001014 0.121627 0.101060 -0.824877 -1.324617 -0.050879 1 0 0 0 0 0 1 629105
-0.002129 0.001032 0.121616 0.174626 -1.076697 -1.176530 -0.050909 1 0 0 0 0 0 1 630070
-0.002132 0.001041 0.121613 0.150300 -0.990563 -1.251221 -0.050941 1 0 0 0 0 0 1 631072
-0.002133 0.001045 0.121611 0.131359 -0.926276 -1.290546 -0.050972 1 0 0 0 0 0 1 632071
-0.002134 0.001048 0.121611 0.120980 -0.892142 -1.306134 -0.051004 1 0 0 0 0 0 1 633086
-0.002134 0.001049 0.121611 0.115641 -0.875078 -1.312234 -0.051034 1 0 0 0 0 0 1 634071
-0.002135 0.001049 0.121611 0.112958 -0.866767 -1.314903 -0.051066 1 0 0 0 0 0 1 635072
-0.002135 0.001050 0.121611 0.111625 -0.862873 -1.316367 -0.051097 1 0 0 0 0 0 1 636069
-0.002135 0.001050 0.121611 0.111001 -0.861183 -1.317438 -0.051129 1 0 0 0 0 0 1 637106
-0.002135 0.001050 0.121611 0.110708 -0.860585 -1.318273 -0.051159 1 0 0 0 0 0 1 638052
-0.002135 0.001050 0.121611 0.110605 -0.860564 -1.319128 -0.051191 1 0 0 0 0 0 1 639068
-0.002135 0.001050 0.121611 0.110587 -0.860804 -1.319930 -0.051221 1 0 0 0 0 0 1 640054
-0.002135 0.001050 0.121611 0.110606 -0.861219 -1.320780 -0.051254 1 0 0 0 0 0 1 641104
-0.002135 0.001050 0.121611 0.110645 -0.861640 -1.321547 -0.051284 1 0 0 0 0 0 1 642054
-0.002135 0.001050 0.121611 0.110704 -0.862144 -1.322357 -0.051316 1 0 0 0 0 0 1 643068
-0.002135 0.001050 0.121611 0.110768 -0.862655 -1.323168 -0.051347 1 0 0 0 0 0 1 644067
-0.002135 0.001050 0.121611 0.110828 -0.863158 -1.323970 -0.051378 1 0 0 0 0 0 1 645070
-0.002135 0.001050 0.121611 0.110894 -0.863681 -1.324775 -0.051409 1 0 0 0 0 0 1 646070
-0.002135 0.001050 0.121611 0.110952 -0.864206 -1.325574 -0.051440 1 0 0 0 0 0 1 647054
-0.002148 0.001036 0.121600 0.290731 -0.671424 -1.180334 -0.051472 1 0 0 0 0 0 1 648075
-0.002154 0.001029 0.121596 0.229742 -0.739448 -1.253521 -0.051503 1 0 0 0 0 0 1 649067
-0.002158 0.001026 0.121595 0.183489 -0.789788 -1.292082 -0.051534 1 0 0 0 0 0 1 650067
-0.002159 0.001024 0.121595 0.158596 -0.816709 -1.307341 -0.051565 1 0 0 0 0 0 1 651053
-0.002166 0.001041 0.121584 0.219502 -1.081858 -1.164291 -0.051597 1 0 0 0 0 0 1 652068
-0.002169 0.001050 0.121580 0.188897 -1.002490 -1.240798 -0.051629 1 0 0 0 0 0 1 653087
-0.002170 0.001054 0.121578 0.166786 -0.941534 -1.280694 -0.051658 1 0 0 0 0 0 1 654012
-0.002171 0.001056 0.121578 0.154815 -0.909094 -1.296479 -0.051688 1 0 0 0 0 0 1 654999
-0.002172 0.001058 0.121578 0.148687 -0.892875 -1.302658 -0.051720 1 0 0 0 0 0 1 656012
-0.002172 0.001058 0.121578 0.145633 -0.884998 -1.305346 -0.051751 1 0 0 0 0 0 1 657010
-0.002172 0.001058 0.121578 0.144118 -0.881315 -1.306791 -0.051783 1 0 0 0 0 0 1 658012
-0.002172 0.001058 0.121578 0.143407 -0.879727 -1.307815 -0.051814 1 0 0 0 0 0 1 659001
-0.002172 0.001059 0.121578 0.143083 -0.879196 -1.308694 -0.051845 1 0 0 0 0 0 1 660011
-0.002172 0.001059 0.121578 0.142969 -0.879205 -1.309509 -0.051877 1 0 0 0 0 0 1 661022
-0.002172 0.001059 0.121578 0.142950 -0.879465 -1.310301 -0.051907 1 0 0 0 0 0 1 662001
-0.002172 0.001059 0.121578 0.142991 -0.879856 -1.311096 -0.051939 1 0 0 0 0 0 1 663011
-0.002172 0.001059 0.121578 0.143040 -0.880330 -1.311885 -0.051970 1 0 0 0 0 0 1 664001
-0.002172 0.001059 0.121578 0.143123 -0.880831 -1.312695 -0.052002 1 0 0 0 0 0 1 665034
-0.002172 0.001059 0.121578 0.143209 -0.881355 -1.313480 -0.052033 1 0 0 0 0 0 1 666031
-0.002172 0.001059 0.121578 0.143291 -0.881870 -1.314271 -0.052064 1 0 0 0 0 0 1 667024
-0.002172 0.001059 0.121578 0.143364 -0.882389 -1.315044 -0.052095 1 0 0 0 0 0 1 668012
-0.002172 0.001059 0.121578 0.143449 -0.882922 -1.315838 -0.052127 1 0 0 0 0 0 1 669019
-0.002172 0.001059 0.121578 0.143539 -0.883425 -1.316618 -0.052157 1 0 0 0 0 0 1 670007
-0.002172 0.001059 0.121578 0.143633 -0.883979 -1.317419 -0.052189 1 0 0 0 0 0 1 671015
-0.002185 0.001045 0.121567 0.323451 -0.691095 -1.171963 -0.052220 1 0 0 0 0 0 1 672020
-0.002192 0.001038 0.121563 0.262616 -0.759012 -1.245133 -0.052252 1 0 0 0 0 0 1 673019
-0.002200 0.001052 0.121551 0.290065 -1.060702 -1.134393 -0.052282 1 0 0 0 0 0 1 674005
-0.002205 0.001060 0.121547 0.241024 -1.001203 -1.223551 -0.052314 1 0 0 0 0 0 1 675021
-0.002207 0.001063 0.121546 0.209443 -0.950358 -1.268050 -0.052345 1 0 0 0 0 0 1 676019
-0.002208 0.001065 0.121545 0.192713 -0.922960 -1.285441 -0.052378 1 0 0 0 0 0 1 677056
-0.002209 0.001066 0.121545 0.184178 -0.909238 -1.292134 -0.052408 1 0 0 0 0 0 1 678014
-0.002209 0.001067 0.121545 0.179922 -0.902611 -1.294997 -0.052439 1 0 0 0 0 0 1 679014
-0.002209 0.001067 0.121545 0.177821 -0.899555 -1.296494 -0.052470 1 0 0 0 0 0 1 679996
-0.002209 0.001067 0.121545 0.176821 -0.898292 -1.297550 -0.052502 1 0 0 0 0 0 1 681024
-0.002209 0.001067 0.121545 0.176375 -0.897928 -1.298406 -0.052533 1 0 0 0 0 0 1 682014
-0.002209 0.001067 0.121545 0.176201 -0.898006 -1.299199 -0.052564 1 0 0 0 0 0 1 683014
-0.002209 0.001067 0.121545 0.176155 -0.898328 -1.299983 -0.052595 1 0 0 0 0 0 1 684011
-0.002209 0.001067 0.121545 0.176195 -0.898742 -1.300769 -0.052626 1 0 0 0 0 0 1 685015
-0.002209 0.001067 0.121545 0.176270 -0.899221 -1.301548 -0.052658 1 0 0 0 0 0 1 686020
-0.002209 0.001067 0.121545 0.176352 -0.899713 -1.302291 -0.052688 1 0 0 0 0 0 1 686998
-0.002209 0.001067 0.121545 0.176445 -0.900252 -1.303090 -0.052720 1 0 0 0 0 0 1 688016
-0.002209 0.001067 0.121545 0.176547 -0.900794 -1.303904 -0.052753 1 0 0 0 0 0 1 689076
-0.002209 0.001067 0.121545 0.176663 -0.901326 -1.304679 -0.052784 1 0 0 0 0 0 1 690072
-0.002209 0.001067 0.121545 0.176760 -0.901869 -1.305440 -0.052816 1 0 0 0 0 0 1 691073
-0.002209 0.001067 0.121545 0.176861 -0.902392 -1.306217 -0.052847 1 0 0 0 0 0 1 692072
-0.002209 0.001067 0.121545 0.176966 -0.902933 -1.307002 -0.052879 1 0 0 0 0 0 1 693088
-0.002209 0.001067 0.121545 0.177081 -0.903461 -1.307768 -0.052910 1 0 0 0 0 0 1 694072
-0.002209 0.001067 0.121545 0.177176 -0.903993 -1.308537 -0.052941 1 0 0 0 0 0 1 695074
-0.002209 0.001067 0.121545 0.177279 -0.904526 -1.309309 -0.052972 1 0 0 0 0 0 1 696075
-0.002214 0.001085 0.121534 0.250984 -1.156552 -1.160596 -0.053004 1 0 0 0 0 0 1 697093
-0.002217 0.001094 0.121530 0.226967 -1.070844 -1.235245 -0.053034 1 0 0 0 0 0 1 698069
-0.002219 0.001099 0.121529 0.208194 -1.006794 -1.274552 -0.053066 1 0 0 0 0 0 1 699073
-0.002219 0.001101 0.121528 0.197900 -0.972795 -1.290083 -0.053097 1 0 0 0 0 0 1 700067
-0.002220 0.001103 0.121528 0.192622 -0.955822 -1.296188 -0.053129 1 0 0 0 0 0 1 701103
-0.002220 0.001103 0.121528 0.189989 -0.947559 -1.298788 -0.053159 1 0 0 0 0 0 1 702069
-0.002220 0.001103 0.121528 0.188697 -0.943686 -1.300212 -0.053191 1 0 0 0 0 0 1 703070
-0.002220 0.001104 0.121528 0.188116 -0.942020 -1.301206 -0.053222 1 0 0 0 0 0 1 704069
-0.002220 0.001104 0.121528 0.187873 -0.941490 -1.302057 -0.053254 1 0 0 0 0 0 1 705085
-0.002220 0.001104 0.121528 0.187811 -0.941484 -1.302849 -0.053285 1 0 0 0 0 0 1 706074
-0.002220 0.001104 0.121528 0.187835 -0.941750 -1.303609 -0.053315 1 0 0 0 0 0 1 707057
-0.002220 0.001104 0.121528 0.187899 -0.942154 -1.304389 -0.053347 1 0 0 0 0 0 1 708073
-0.002220 0.001104 0.121528 0.187980 -0.942646 -1.305155 -0.053378 1 0 0 0 0 0 1 709073
-0.002220 0.001104 0.121528 0.188081 -0.943170 -1.305911 -0.053409 1 0 0 0 0 0 1 710070
-0.002220 0.001104 0.121528 0.188184 -0.943699 -1.306690 -0.053441 1 0 0 0 0 0 1 711073
-0.002220 0.001104 0.121528 0.188290 -0.944239 -1.307445 -0.053472 1 0 0 0 0 0 1 712076
-0.002220 0.001104 0.121528 0.188402 -0.944807 -1.308232 -0.053504 1 0 0 0 0 0 1 713107
-0.002233 0.001090 0.121518 0.368403 -0.751690 -1.162492 -0.053535 1 0 0 0 0 0 1 714074
-0.002240 0.001083 0.121514 0.307804 -0.819493 -1.235578 -0.053566 1 0 0 0 0 0 1 715070
-0.002243 0.001079 0.121513 0.261773 -0.869727 -1.274072 -0.053597 1 0 0 0 0 0 1 716070
-0.002245 0.001078 0.121512 0.236991 -0.896600 -1.289311 -0.053629 1 0 0 0 0 0 1 717106
-0.002245 0.001077 0.121512 0.224366 -0.910386 -1.295216 -0.053659 1 0 0 0 0 0 1 718044
-0.002246 0.001076 0.121512 0.218078 -0.917583 -1.297820 -0.053691 1 0 0 0 0 0 1 719068
-0.002251 0.001094 0.121501 0.288563 -1.172997 -1.149520 -0.053722 1 0 0 0 0 0 1 720068
-0.002254 0.001103 0.121497 0.263025 -1.089112 -1.224406 -0.053754 1 0 0 0 0 0 1 721082
-0.002256 0.001108 0.121496 0.243474 -1.025959 -1.263749 -0.053784 1 0 0 0 0 0 1 722050
-0.002256 0.001110 0.121496 0.232810 -0.992426 -1.279323 -0.053816 1 0 0 0 0 0 1 723066
-0.002257 0.001111 0.121495 0.227351 -0.975666 -1.285374 -0.053847 1 0 0 0 0 0 1 724067
-0.002257 0.001112 0.121495 0.224650 -0.967547 -1.288007 -0.053879 1 0 0 0 0 0 1 725087
-0.002257 0.001112 0.121495 0.223332 -0.963734 -1.289407 -0.053909 1 0 0 0 0 0 1 726067
-0.002257 0.001112 0.121495 0.222729 -0.962093 -1.290367 -0.053940 1 0 0 0 0 0 1 727049
-0.002257 0.001112 0.121495 0.222492 -0.961570 -1.291196 -0.053971 1 0 0 0 0 0 1 728049
-0.002257 0.001112 0.121495 0.222450 -0.961582 -1.291992 -0.054004 1 0 0 0 0 0 1 729081
-0.002257 0.001112 0.121495 0.222461 -0.961857 -1.292730 -0.054034 1 0 0 0 0 0 1 730049
-0.002257 0.001112 0.121495 0.222555 -0.962274 -1.293484 -0.054065 1 0 0 0 0 0 1 731052
-0.002257 0.001112 0.121495 0.222665 -0.962771 -1.294237 -0.054097 1 0 0 0 0 0 1 732065
-0.002257 0.001112 0.121495 0.222783 -0.963289 -1.294986 -0.054128 1 0 0 0 0 0 1 733067
-0.002257 0.001112 0.121495 0.222907 -0.963830 -1.295739 -0.054159 1 0 0 0 0 0 1 734065
-0.002257 0.001112 0.121495 0.223021 -0.964375 -1.296470 -0.054190 1 0 0 0 0 0 1 735051
-0.002257 0.001112 0.121495 0.223159 -0.964932 -1.297243 -0.054222 1 0 0 0 0 0 1 736067
-0.002257 0.001112 0.121495 0.223294 -0.965509 -1.298002 -0.054254 1 0 0 0 0 0 1 737107
-0.002257 0.001112 0.121495 0.223397 -0.966002 -1.298680 -0.054282 1 0 0 0 0 0 1 737999
-0.002257 0.001112 0.121495 0.223533 -0.966555 -1.299430 -0.054314 1 0 0 0 0 0 1 739009
-0.002257 0.001112 0.121495 0.223665 -0.967116 -1.300182 -0.054345 1 0 0 0 0 0 1 739999
-0.002257 0.001112 0.121495 0.223797 -0.967684 -1.300927 -0.054377 1 0 0 0 0 0 1 741019
-0.002263 0.001130 0.121484 0.297514 -1.219869 -1.151735 -0.054407 1 0 0 0 0 0 1 741998
-0.002265 0.001139 0.121481 0.273673 -1.134501 -1.226395 -0.054439 1 0 0 0 0 0 1 743008
-0.002267 0.001144 0.121479 0.254967 -1.070637 -1.265690 -0.054470 1 0 0 0 0 0 1 743997
-0.002267 0.001146 0.121479 0.244714 -1.036751 -1.281220 -0.054501 1 0 0 0 0 0 1 745008
-0.002268 0.001147 0.121479 0.239487 -1.019815 -1.287263 -0.054533 1 0 0 0 0 0 1 746008
-0.002268 0.001148 0.121479 0.236868 -1.011610 -1.289860 -0.054563 1 0 0 0 0 0 1 746996
-0.002268 0.001148 0.121479 0.235623 -1.007771 -1.291270 -0.054595 1 0 0 0 0 0 1 748008
-0.002268 0.001149 0.121479 0.235056 -1.006159 -1.292248 -0.054627 1 0 0 0 0 0 1 749025
-0.002268 0.001149 0.121479 0.234838 -1.005623 -1.293076 -0.054658 1 0 0 0 0 0 1 750017
-0.002268 0.001149 0.121479 0.234788 -1.005632 -1.293817 -0.054689 1 0 0 0 0 0 1 751002
-0.002268 0.001149 0.121479 0.234852 -1.005946 -1.294587 -0.054721 1 0 0 0 0 0 1 752026
-0.002268 0.001149 0.121479 0.234937 -1.006395 -1.295342 -0.054752 1 0 0 0 0 0 1 753042
-0.002268 0.001149 0.121479 0.235035 -1.006887 -1.296072 -0.054783 1 0 0 0 0 0 1 754018
-0.002268 0.001149 0.121479 0.235165 -1.007418 -1.296791 -0.054814 1 0 0 0 0 0 1 755006
-0.002268 0.001149 0.121479 0.235295 -1.007974 -1.297529 -0.054845 1 0 0 0 0 0 1 755997
-0.002268 0.001149 0.121479 0.235416 -1.008544 -1.298283 -0.054876 1 0 0 0 0 0 1 757015
-0.002268 0.001149 0.121479 0.235557 -1.009110 -1.299019 -0.054908 1 0 0 0 0 0 1 758019
-0.002268 0.001149 0.121479 0.235695 -1.009689 -1.299763 -0.054939 1 0 0 0 0 0 1 759009
-0.002268 0.001149 0.121479 0.235827 -1.010257 -1.300496 -0.054970 1 0 0 0 0 0 1 760016
-0.002268 0.001149 0.121479 0.235955 -1.010852 -1.301257 -0.055002 1 0 0 0 0 0 1 761039
-0.002268 0.001149 0.121479 0.236094 -1.011407 -1.301975 -0.055033 1 0 0 0 0 0 1 762018
-0.002268 0.001149 0.121479 0.236232 -1.011989 -1.302722 -0.055064 1 0 0 0 0 0 1 763012
-0.002273 0.001167 0.121468 0.309975 -1.264246 -1.153255 -0.055094 1 0 0 0 0 0 1 763992
-0.002276 0.001176 0.121464 0.286177 -1.179082 -1.227952 -0.055127 1 0 0 0 0 0 1 765021
-0.002278 0.001180 0.121463 0.267501 -1.115324 -1.267260 -0.055158 1 0 0 0 0 0 1 766009
-0.002278 0.001183 0.121462 0.257282 -1.081474 -1.282776 -0.055189 1 0 0 0 0 0 1 767010
-0.002292 0.001170 0.121452 0.432157 -0.870586 -1.142099 -0.055220 1 0 0 0 0 0 1 768008
-0.002298 0.001164 0.121448 0.369115 -0.929494 -1.216937 -0.055252 1 0 0 0 0 0 1 769030
-0.002302 0.001160 0.121446 0.321855 -0.975267 -1.255985 -0.055283 1 0 0 0 0 0 1 770017
-0.002304 0.001159 0.121446 0.296447 -0.999923 -1.271373 -0.055314 1 0 0 0 0 0 1 771013
-0.002304 0.001158 0.121446 0.283540 -1.012627 -1.277356 -0.055345 1 0 0 0 0 0 1 772009
-0.002305 0.001158 0.121446 0.277105 -1.019297 -1.279978 -0.055378 1 0 0 0 0 0 1 773065
-0.002305 0.001157 0.121446 0.273955 -1.022911 -1.281351 -0.055409 1 0 0 0 0 0 1 774068
-0.002305 0.001157 0.121446 0.272436 -1.025001 -1.282295 -0.055441 1 0 0 0 0 0 1 775067
-0.002305 0.001157 0.121446 0.271770 -1.026328 -1.283097 -0.055472 1 0 0 0 0 0 1 776064
-0.002305 0.001157 0.121446 0.271494 -1.027301 -1.283866 -0.055504 1 0 0 0 0 0 1 777082
-0.002305 0.001157 0.121446 0.271444 -1.028052 -1.284597 -0.055535 1 0 0 0 0 0 1 778077
-0.002305 0.001157 0.121446 0.271494 -1.028744 -1.285325 -0.055566 1 0 0 0 0 0 1 779090
-0.002305 0.001157 0.121446 0.271585 -1.029363 -1.286045 -0.055597 1 0 0 0 0 0 1 780076
-0.002305 0.001157 0.121446 0.271714 -1.029955 -1.286776 -0.055629 1 0 0 0 0 0 1 781085
-0.002318 0.001143 0.121435 0.451954 -0.836540 -1.140576 -0.055659 1 0 0 0 0 0 1 782068
-0.002325 0.001136 0.121431 0.391746 -0.904123 -1.213542 -0.055691 1 0 0 0 0 0 1 783067
-0.002328 0.001133 0.121430 0.345921 -0.954234 -1.251964 -0.055722 1 0 0 0 0 0 1 784065
-0.002330 0.001131 0.121430 0.321248 -0.981066 -1.267140 -0.055754 1 0 0 0 0 0 1 785087
-0.002331 0.001130 0.121430 0.308726 -0.994849 -1.273029 -0.055785 1 0 0 0 0 0 1 786077
-0.002331 0.001130 0.121429 0.302474 -1.002029 -1.275576 -0.055816 1 0 0 0 0 0 1 787072
-0.002331 0.001130 0.121429 0.299424 -1.005900 -1.276930 -0.055847 1 0 0 0 0 0 1 788067
-0.002331 0.001130 0.121429 0.297981 -1.008141 -1.277902 -0.055880 1 0 0 0 0 0 1 789120
-0.002331 0.001129 0.121429 0.297328 -1.009481 -1.278653 -0.055909 1 0 0 0 0 0 1 790056
-0.002331 0.001129 0.121429 0.297083 -1.010465 -1.279401 -0.055941 1 0 0 0 0 0 1 791067
-0.002331 0.001129 0.121429 0.297057 -1.011234 -1.280116 -0.055971 1 0 0 0 0 0 1 792053
-0.002344 0.001115 0.121419 0.477188 -0.817935 -1.133760 -0.056004 1 0 0 0 0 0 1 793088
-0.002351 0.001109 0.121415 0.417021 -0.885466 -1.206766 -0.056035 1 0 0 0 0 0 1 794073
-0.002354 0.001105 0.121414 0.371243 -0.935527 -1.245197 -0.056066 1 0 0 0 0 0 1 795069
-0.002356 0.001103 0.121413 0.346590 -0.962317 -1.260346 -0.056097 1 0 0 0 0 0 1 796063
-0.002357 0.001102 0.121413 0.334084 -0.976123 -1.266285 -0.056129 1 0 0 0 0 0 1 797106
-0.002357 0.001102 0.121413 0.327855 -0.983270 -1.268793 -0.056159 1 0 0 0 0 0 1 798066
-0.002363 0.001120 0.121402 0.398404 -1.239090 -1.119822 -0.056191 1 0 0 0 0 0 1 799065
-0.002366 0.001129 0.121399 0.373158 -1.155680 -1.194609 -0.056222 1 0 0 0 0 0 1 800065
-0.002367 0.001133 0.121397 0.353795 -1.092823 -1.233939 -0.056254 1 0 0 0 0 0 1 801086
-0.002368 0.001136 0.121397 0.343214 -1.059423 -1.249434 -0.056285 1 0 0 0 0 0 1 802073
-0.002368 0.001137 0.121397 0.337821 -1.042746 -1.255422 -0.056316 1 0 0 0 0 0 1 803064
-0.002381 0.001123 0.121386 0.515190 -0.840667 -1.110770 -0.056347 1 0 0 0 0 0 1 804065
-0.002388 0.001117 0.121382 0.453770 -0.903753 -1.184460 -0.056379 1 0 0 0 0 0 1 805089
-0.002391 0.001114 0.121381 0.407365 -0.951581 -1.223104 -0.056409 1 0 0 0 0 0 1 806062
-0.002393 0.001112 0.121380 0.382395 -0.977255 -1.238320 -0.056440 1 0 0 0 0 0 1 807046
-0.002394 0.001111 0.121380 0.369744 -0.990556 -1.244321 -0.056476 1 0 0 0 0 0 1 808190
-0.002394 0.001111 0.121380 0.363434 -0.997377 -1.246782 -0.056504 1 0 0 0 0 0 1 809084
-0.002395 0.001110 0.121380 0.360365 -1.001088 -1.248107 -0.056534 1 0 0 0 0 0 1 810064
-0.002395 0.001110 0.121380 0.358914 -1.003219 -1.249028 -0.056566 1 0 0 0 0 0 1 811065
-0.002395 0.001110 0.121380 0.358295 -1.004559 -1.249777 -0.056596 1 0 0 0 0 0 1 812048
-0.002376 0.001106 0.121370 0.091380 -0.941948 -1.114753 -0.056628 1 0 0 0 0 0 1 813080
-0.002366 0.001103 0.121367 0.183696 -0.964887 -1.182074 -0.056659 1 0 0 0 0 0 1 814046
-0.002361 0.001102 0.121366 0.251728 -0.981748 -1.217563 -0.056691 1 0 0 0 0 0 1 815065
-0.002359 0.001102 0.121365 0.287748 -0.990837 -1.231558 -0.056721 1 0 0 0 0 0 1 816046
-0.002358 0.001101 0.121365 0.305950 -0.995689 -1.237052 -0.056753 1 0 0 0 0 0 1 817078
-0.002357 0.001101 0.121365 0.315122 -0.998364 -1.239398 -0.056784 1 0 0 0 0 0 1 818048
-0.002357 0.001101 0.121365 0.319773 -0.999969 -1.240686 -0.056815 1 0 0 0 0 0 1 819061
-0.002370 0.001087 0.121355 0.502258 -0.807059 -1.094190 -0.056847 1 0 0 0 0 0 1 820060
-0.002376 0.001080 0.121351 0.443455 -0.874645 -1.167311 -0.056879 1 0 0 0 0 0 1 821111
-0.002380 0.001077 0.121350 0.398329 -0.924658 -1.205674 -0.056907 1 0 0 0 0 0 1 821997
-0.002381 0.001075 0.121349 0.374039 -0.951444 -1.220834 -0.056939 1 0 0 0 0 0 1 823005
-0.002382 0.001074 0.121349 0.361696 -0.965216 -1.226677 -0.056970 1 0 0 0 0 0 1 823995
-0.002382 0.001074 0.121349 0.355571 -0.972393 -1.229213 -0.057002 1 0 0 0 0 0 1 825027
-0.002383 0.001074 0.121349 0.352563 -0.976207 -1.230508 -0.057032 1 0 0 0 0 0 1 825998
-0.002383 0.001074 0.121349 0.351169 -0.978407 -1.231414 -0.057064 1 0 0 0 0 0 1 827006
-0.002383 0.001073 0.121349 0.350578 -0.979817 -1.232250 -0.057099 1 0 0 0 0 0 1 828121
-0.002383 0.001073 0.121349 0.350371 -0.980775 -1.232945 -0.057130 1 0 0 0 0 0 1 829133
-0.002383 0.001073 0.121349 0.350345 -0.981437 -1.233542 -0.057157 1 0 0 0 0 0 1 829995
-0.002383 0.001073 0.121349 0.350451 -0.982163 -1.234311 -0.057193 1 0 0 0 0 0 1 831131
-0.002383 0.001073 0.121349 0.350601 -0.982739 -1.234989 -0.057224 1 0 0 0 0 0 1 832125
-0.002383 0.001073 0.121349 0.350757 -0.983311 -1.235671 -0.057255 1 0 0 0 0 0 1 833143
-0.002383 0.001073 0.121349 0.350942 -0.983875 -1.236351 -0.057287 1 0 0 0 0 0 1 834152
-0.002383 0.001073 0.121349 0.351132 -0.984412 -1.237023 -0.057318 1 0 0 0 0 0 1 835149
-0.002383 0.001073 0.121349 0.351321 -0.984937 -1.237684 -0.057349 1 0 0 0 0 0 1 836129
-0.002383 0.001073 0.121349 0.351506 -0.985488 -1.238371 -0.057380 1 0 0 0 0 0 1 837138
-0.002383 0.001073 0.121349 0.351697 -0.986027 -1.239048 -0.057412 1 0 0 0 0 0 1 838140
-0.002383 0.001073 0.121349 0.351858 -0.986479 -1.239618 -0.057439 1 0 0 0 0 0 1 839004
-0.002364 0.001069 0.121339 0.085225 -0.923501 -1.104411 -0.057474 1 0 0 0 0 0 1 840121
-0.002367 0.001053 0.121325 0.357690 -0.752140 -1.024141 -0.057505 1 0 0 0 0 0 1 841120
-0.002369 0.001045 0.121320 0.365737 -0.835472 -1.131978 -0.057537 1 0 0 0 0 0 1 842139
-0.002370 0.001041 0.121318 0.355987 -0.893831 -1.183709 -0.057568 1 0 0 0 0 0 1 843138
-0.002370 0.001039 0.121318 0.349441 -0.924767 -1.203608 -0.057599 1 0 0 0 0 0 1 844142
-0.002371 0.001038 0.121318 0.345944 -0.940542 -1.211072 -0.057627 1 0 0 0 0 0 1 845035
-0.002371 0.001037 0.121318 0.344224 -0.948683 -1.214120 -0.057657 1 0 0 0 0 0 1 846005
-0.002371 0.001037 0.121318 0.343438 -0.953085 -1.215711 -0.057693 1 0 0 0 0 0 1 847134
-0.002371 0.001037 0.121318 0.343134 -0.955508 -1.216666 -0.057724 1 0 0 0 0 0 1 848131
-0.002371 0.001037 0.121318 0.343072 -0.956968 -1.217432 -0.057755 1 0 0 0 0 0 1 849134
-0.002371 0.001037 0.121318 0.343107 -0.957899 -1.218047 -0.057782 1 0 0 0 0 0 1 850007
-0.002371 0.001037 0.121318 0.343248 -0.958712 -1.218784 -0.057817 1 0 0 0 0 0 1 851112
-0.002371 0.001037 0.121318 0.343402 -0.959369 -1.219468 -0.057849 1 0 0 0 0 0 1 852140
-0.002352 0.001032 0.121308 0.076706 -0.896365 -1.083982 -0.057879 1 0 0 0 0 0 1 853091
-0.002342 0.001030 0.121304 0.168960 -0.919054 -1.151385 -0.057914 1 0 0 0 0 0 1 854202
-0.002338 0.001029 0.121303 0.236945 -0.935737 -1.186830 -0.057945 1 0 0 0 0 0 1 855204
-0.002335 0.001028 0.121303 0.272912 -0.944746 -1.200816 -0.057976 1 0 0 0 0 0 1 856201
-0.002334 0.001028 0.121303 0.291091 -0.949493 -1.206229 -0.058006 1 0 0 0 0 0 1 857168
-0.002334 0.001028 0.121302 0.300230 -0.952141 -1.208584 -0.058038 1 0 0 0 0 0 1 858193
-0.002333 0.001028 0.121302 0.304882 -0.953713 -1.209817 -0.058069 1 0 0 0 0 0 1 859189
-0.002333 0.001028 0.121302 0.307271 -0.954730 -1.210655 -0.058100 1 0 0 0 0 0 1 860165
-0.002333 0.001028 0.121302 0.308538 -0.955471 -1.211331 -0.058128 1 0 0 0 0 0 1 861075
-0.002333 0.001028 0.121302 0.309289 -0.956170 -1.212077 -0.058163 1 0 0 0 0 0 1 862194
-0.002333 0.001028 0.121302 0.309728 -0.956744 -1.212731 -0.058194 1 0 0 0 0 0 1 863188
-0.002333 0.001028 0.121302 0.310019 -0.957292 -1.213405 -0.058226 1 0 0 0 0 0 1 864198
-0.002333 0.001028 0.121302 0.310270 -0.957811 -1.214023 -0.058256 1 0 0 0 0 0 1 865168
-0.002333 0.001028 0.121302 0.310467 -0.958331 -1.214683 -0.058287 1 0 0 0 0 0 1 866165
-0.002333 0.001028 0.121302 0.310650 -0.958859 -1.215334 -0.058319 1 0 0 0 0 0 1 867164
-0.002333 0.001028 0.121302 0.310832 -0.959383 -1.216000 -0.058351 1 0 0 0 0 0 1 868197
-0.002333 0.001028 0.121302 0.310998 -0.959892 -1.216646 -0.058382 1 0 0 0 0 0 1 869190
-0.002333 0.001028 0.121302 0.311159 -0.960392 -1.217280 -0.058412 1 0 0 0 0 0 1 870164
-0.002333 0.001028 0.121302 0.311338 -0.960909 -1.217938 -0.058444 1 0 0 0 0 0 1 871165
-0.002333 0.001028 0.121302 0.311493 -0.961420 -1.218582 -0.058475 1 0 0 0 0 0 1 872163
-0.002333 0.001028 0.121302 0.311660 -0.961902 -1.219196 -0.058504 1 0 0 0 0 0 1 873096
-0.002333 0.001028 0.121302 0.311808 -0.962391 -1.219814 -0.058534 1 0 0 0 0 0 1 874054
-0.002314 0.001023 0.121293 0.045077 -0.899393 -1.084199 -0.058570 1 0 0 0 0 0 1 875194
-0.002304 0.001021 0.121289 0.137117 -0.921954 -1.151564 -0.058601 1 0 0 0 0 0 1 876196
-0.002300 0.001020 0.121288 0.204980 -0.938605 -1.187019 -0.058632 1 0 0 0 0 0 1 877192
-0.002297 0.001019 0.121288 0.240915 -0.947595 -1.200996 -0.058663 1 0 0 0 0 0 1 878185
-0.002296 0.001019 0.121287 0.259054 -0.952355 -1.206434 -0.058695 1 0 0 0 0 0 1 879201
-0.002295 0.001019 0.121287 0.268173 -0.954958 -1.208744 -0.058725 1 0 0 0 0 0 1 880164
-0.002295 0.001019 0.121287 0.272777 -0.956470 -1.209923 -0.058754 1 0 0 0 0 0 1 881082
-0.002295 0.001019 0.121287 0.275169 -0.957569 -1.210843 -0.058788 1 0 0 0 0 0 1 882186
-0.002295 0.001019 0.121287 0.276433 -0.958321 -1.211536 -0.058819 1 0 0 0 0 0 1 883162
-0.002295 0.001019 0.121287 0.277133 -0.958987 -1.212231 -0.058851 1 0 0 0 0 0 1 884197
-0.002295 0.001019 0.121287 0.277571 -0.959552 -1.212878 -0.058882 1 0 0 0 0 0 1 885190
-0.002295 0.001019 0.121287 0.277857 -0.960096 -1.213529 -0.058913 1 0 0 0 0 0 1 886196
-0.002295 0.001019 0.121287 0.278059 -0.960614 -1.214173 -0.058944 1 0 0 0 0 0 1 887188
-0.002295 0.001019 0.121287 0.278242 -0.961124 -1.214806 -0.058975 1 0 0 0 0 0 1 888172
-0.002295 0.001019 0.121287 0.278417 -0.961645 -1.215449 -0.059007 1 0 0 0 0 0 1 889183
-0.002295 0.001019 0.121287 0.278560 -0.962091 -1.216014 -0.059034 1 0 0 0 0 0 1 890052
-0.002295 0.001019 0.121287 0.278728 -0.962667 -1.216742 -0.059069 1 0 0 0 0 0 1 891183
-0.002295 0.001019 0.121287 0.278874 -0.963170 -1.217378 -0.059100 1 0 0 0 0 0 1 892170
-0.002295 0.001019 0.121287 0.279019 -0.963670 -1.218010 -0.059131 1 0 0 0 0 0 1 893152
-0.002295 0.001019 0.121287 0.279169 -0.964189 -1.218666 -0.059163 1 0 0 0 0 0 1 894172
-0.002295 0.001019 0.121287 0.279316 -0.964698 -1.219309 -0.059194 1 0 0 0 0 0 1 895170
-0.002295 0.001019 0.121287 0.279466 -0.965216 -1.219964 -0.059226 1 0 0 0 0 0 1 896187
-0.002295 0.001019 0.121287 0.279603 -0.965726 -1.220604 -0.059256 1 0 0 0 0 0 1 897171
-0.002295 0.001019 0.121287 0.279747 -0.966232 -1.221245 -0.059288 1 0 0 0 0 0 1 898186
-0.002295 0.001019 0.121287 0.279904 -0.966735 -1.221883 -0.059319 1 0 0 0 0 0 1 899170
-0.002295 0.001019 0.121287 0.280055 -0.967252 -1.222537 -0.059351 1 0 0 0 0 0 1 900185
-0.002295 0.001019 0.121287 0.280200 -0.967754 -1.223172 -0.059381 1 0 0 0 0 0 1 901171
-0.002295 0.001019 0.121287 0.280350 -0.968271 -1.223825 -0.059413 1 0 0 0 0 0 1 902185
-0.002295 0.001019 0.121287 0.280495 -0.968772 -1.224458 -0.059444 1 0 0 0 0 0 1 903169
-0.002295 0.001019 0.121287 0.280643 -0.969281 -1.225102 -0.059475 1 0 0 0 0 0 1 904169
-0.002295 0.001019 0.121287 0.280787 -0.969779 -1.225731 -0.059506 1 0 0 0 0 0 1 905147
-0.002295 0.001019 0.121287 0.280930 -0.970273 -1.226356 -0.059536 1 0 0 0 0 0 1 906118
-0.002295 0.001019 0.121287 0.281079 -0.970788 -1.227007 -0.059567 1 0 0 0 0 0 1 907128
-0.002295 0.001019 0.121287 0.281225 -0.971292 -1.227644 -0.059598 1 0 0 0 0 0 1 908118
-0.002295 0.001019 0.121287 0.281374 -0.971807 -1.228295 -0.059630 1 0 0 0 0 0 1 909129
-0.002295 0.001019 0.121287 0.281520 -0.972310 -1.228931 -0.059661 1 0 0 0 0 0 1 910118
-0.002295 0.001019 0.121287 0.281668 -0.972820 -1.229576 -0.059692 1 0 0 0 0 0 1 911119
-0.002295 0.001019 0.121287 0.281815 -0.973329 -1.230219 -0.059723 1 0 0 0 0 0 1 912118
-0.002308 0.001005 0.121277 0.462539 -0.779423 -1.082915 -0.059755 1 0 0 0 0 0 1 913129
-0.002314 0.000998 0.121273 0.402876 -0.846227 -1.155773 -0.059786 1 0 0 0 0 0 1 914117
-0.002318 0.000994 0.121272 0.357362 -0.895926 -1.194117 -0.059818 1 0 0 0 0 0 1 915128
-0.002319 0.000993 0.121271 0.332860 -0.922495 -1.209191 -0.059849 1 0 0 0 0 0 1 916121
-0.002320 0.000992 0.121271 0.320407 -0.936169 -1.215019 -0.059880 1 0 0 0 0 0 1 917139
-0.002321 0.000991 0.121271 0.314198 -0.943235 -1.217470 -0.059912 1 0 0 0 0 0 1 918136
-0.002321 0.000991 0.121271 0.311153 -0.947019 -1.218747 -0.059943 1 0 0 0 0 0 1 919143
-0.002302 0.000986 0.121261 0.042474 -0.885512 -1.082944 -0.059974 1 0 0 0 0 0 1 920137
-0.002292 0.000984 0.121258 0.133449 -0.908790 -1.150333 -0.060005 1 0 0 0 0 0 1 921125
-0.002288 0.000983 0.121257 0.200780 -0.925784 -1.185807 -0.060036 1 0 0 0 0 0 1 922132
-0.002285 0.000982 0.121256 0.236410 -0.934945 -1.199769 -0.060067 1 0 0 0 0 0 1 923123
-0.002284 0.000982 0.121256 0.254412 -0.939786 -1.205189 -0.060099 1 0 0 0 0 0 1 924131
-0.002284 0.000982 0.121256 0.263468 -0.942443 -1.207490 -0.060130 1 0 0 0 0 0 1 925121
-0.002283 0.000982 0.121256 0.268053 -0.944007 -1.208728 -0.060162 1 0 0 0 0 0 1 926136
-0.002283 0.000982 0.121256 0.270410 -0.945040 -1.209550 -0.060193 1 0 0 0 0 0 1 927129
-0.002283 0.000982 0.121256 0.271661 -0.945792 -1.210245 -0.060224 1 0 0 0 0 0 1 928124
-0.002283 0.000982 0.121256 0.272347 -0.946415 -1.210916 -0.060255 1 0 0 0 0 0 1 929133
-0.002283 0.000982 0.121256 0.272761 -0.946980 -1.211545 -0.060286 1 0 0 0 0 0 1 930131
-0.002283 0.000982 0.121256 0.273046 -0.947495 -1.212168 -0.060318 1 0 0 0 0 0 1 931130
-0.002283 0.000982 0.121256 0.273253 -0.947991 -1.212794 -0.060348 1 0 0 0 0 0 1 932110
-0.002283 0.000982 0.121256 0.273423 -0.948489 -1.213418 -0.060380 1 0 0 0 0 0 1 933113
-0.002283 0.000982 0.121256 0.273595 -0.949005 -1.214060 -0.060411 1 0 0 0 0 0 1 934128
-0.002283 0.000982 0.121256 0.273739 -0.949499 -1.214690 -0.060443 1 0 0 0 0 0 1 935130
-0.002296 0.000968 0.121245 0.454540 -0.755519 -1.067175 -0.060474 1 0 0 0 0 0 1 936135
-0.002303 0.000961 0.121242 0.394972 -0.822165 -1.140029 -0.060505 1 0 0 0 0 0 1 937137
-0.002306 0.000958 0.121240 0.349514 -0.871761 -1.178348 -0.060536 1 0 0 0 0 0 1 938135
-0.002308 0.000956 0.121240 0.325033 -0.898310 -1.193405 -0.060568 1 0 0 0 0 0 1 939130
-0.002308 0.000955 0.121240 0.312582 -0.911933 -1.199194 -0.060599 1 0 0 0 0 0 1 940129
-0.002309 0.000955 0.121240 0.306388 -0.918977 -1.201639 -0.060630 1 0 0 0 0 0 1 941131
-0.002309 0.000954 0.121240 0.303329 -0.922732 -1.202911 -0.060661 1 0 0 0 0 0 1 942129
-0.002309 0.000954 0.121240 0.301879 -0.924855 -1.203747 -0.060693 1 0 0 0 0 0 1 943129
-0.002309 0.000954 0.121240 0.301235 -0.926151 -1.204443 -0.060724 1 0 0 0 0 0 1 944129
-0.002290 0.000950 0.121230 0.033641 -0.863393 -1.068229 -0.060755 1 0 0 0 0 0 1 945135
-0.002281 0.000947 0.121226 0.125035 -0.885976 -1.135540 -0.060786 1 0 0 0 0 0 1 946130
-0.002276 0.000946 0.121225 0.192565 -0.902623 -1.170978 -0.060818 1 0 0 0 0 0 1 947130
-0.002274 0.000946 0.121225 0.228316 -0.911595 -1.184922 -0.060849 1 0 0 0 0 0 1 948126
-0.002272 0.000945 0.121225 0.246371 -0.916341 -1.190306 -0.060880 1 0 0 0 0 0 1 949130
-0.002272 0.000945 0.121225 0.255436 -0.918929 -1.192610 -0.060911 1 0 0 0 0 0 1 950129
-0.002272 0.000945 0.121225 0.260019 -0.920464 -1.193811 -0.060943 1 0 0 0 0 0 1 951128
-0.002271 0.000945 0.121225 0.262385 -0.921465 -1.194628 -0.060974 1 0 0 0 0 0 1 952129
-0.002271 0.000945 0.121225 0.263630 -0.922200 -1.195312 -0.061005 1 0 0 0 0 0 1 953130
-0.002271 0.000945 0.121225 0.264320 -0.922803 -1.195967 -0.061036 1 0 0 0 0 0 1 954128
-0.002271 0.000945 0.121225 0.264726 -0.923339 -1.196569 -0.061067 1 0 0 0 0 0 1 955127
-0.002271 0.000945 0.121225 0.265008 -0.923847 -1.197190 -0.061099 1 0 0 0 0 0 1 956129
-0.002271 0.000945 0.121225 0.265219 -0.924357 -1.197845 -0.061132 1 0 0 0 0 0 1 957200
-0.002271 0.000945 0.121225 0.265384 -0.924841 -1.198456 -0.061163 1 0 0 0 0 0 1 958189
-0.002271 0.000945 0.121225 0.265545 -0.925320 -1.199061 -0.061194 1 0 0 0 0 0 1 959188
-0.002271 0.000945 0.121225 0.265683 -0.925798 -1.199678 -0.061226 1 0 0 0 0 0 1 960197
-0.002271 0.000945 0.121225 0.265827 -0.926258 -1.200276 -0.061256 1 0 0 0 0 0 1 961165
-0.002271 0.000945 0.121225 0.265966 -0.926739 -1.200900 -0.061288 1 0 0 0 0 0 1 962182
-0.002271 0.000945 0.121225 0.266099 -0.927203 -1.201501 -0.061319 1 0 0 0 0 0 1 963164
-0.002271 0.000945 0.121225 0.266222 -0.927671 -1.202106 -0.061350 1 0 0 0 0 0 1 964161
-0.002271 0.000945 0.121225 0.266369 -0.928148 -1.202726 -0.061381 1 0 0 0 0 0 1 965165
-0.002271 0.000945 0.121225 0.266508 -0.928630 -1.203350 -0.061413 1 0 0 0 0 0 1 966183
-0.002271 0.000945 0.121225 0.266641 -0.929093 -1.203950 -0.061444 1 0 0 0 0 0 1 967162
-0.002271 0.000945 0.121225 0.266768 -0.929576 -1.204574 -0.061476 1 0 0 0 0 0 1 968191
-0.002271 0.000945 0.121225 0.266914 -0.930051 -1.205191 -0.061507 1 0 0 0 0 0 1 969190
-0.002271 0.000945 0.121225 0.267052 -0.930527 -1.205808 -0.061538 1 0 0 0 0 0 1 970197
-0.002271 0.000945 0.121225 0.267184 -0.930987 -1.206404 -0.061569 1 0 0 0 0 0 1 971170
-0.002271 0.000945 0.121225 0.267322 -0.931464 -1.207023 -0.061600 1 0 0 0 0 0 1 972181
-0.002252 0.000941 0.121215 -0.000050 -0.868253 -1.070482 -0.061631 1 0 0 0 0 0 1 973171
-0.002243 0.000938 0.121211 0.091368 -0.890585 -1.137818 -0.061663 1 0 0 0 0 0 1 974184
-0.002238 0.000937 0.121210 0.158866 -0.907105 -1.173239 -0.061694 1 0 0 0 0 0 1 975166
-0.002236 0.000937 0.121210 0.194606 -0.916014 -1.187201 -0.061726 1 0 0 0 0 0 1 976185
-0.002234 0.000936 0.121210 0.212633 -0.920706 -1.192561 -0.061755 1 0 0 0 0 0 1 977138
-0.002234 0.000936 0.121210 0.221686 -0.923274 -1.194835 -0.061786 1 0 0 0 0 0 1 978126
-0.002234 0.000936 0.121210 0.226264 -0.924787 -1.196036 -0.061817 1 0 0 0 0 0 1 979127
-0.002233 0.000936 0.121210 0.228590 -0.925787 -1.196847 -0.061849 1 0 0 0 0 0 1 980127
-0.002233 0.000936 0.121210 0.229819 -0.926504 -1.197511 -0.061880 1 0 0 0 0 0 1 981117
-0.002233 0.000936 0.121210 0.230499 -0.927097 -1.198157 -0.061911 1 0 0 0 0 0 1 982125
-0.002233 0.000936 0.121210 0.230890 -0.927634 -1.198757 -0.061942 1 0 0 0 0 0 1 983114
-0.002233 0.000936 0.121210 0.231143 -0.928140 -1.199372 -0.061974 1 0 0 0 0 0 1 984125
-0.002233 0.000936 0.121210 0.231326 -0.928619 -1.199982 -0.062005 1 0 0 0 0 0 1 985115
-0.002233 0.000936 0.121210 0.231470 -0.929098 -1.200587 -0.062036 1 0 0 0 0 0 1 986125
-0.002233 0.000936 0.121210 0.231612 -0.929573 -1.201184 -0.062067 1 0 0 0 0 0 1 987126
-0.002233 0.000936 0.121210 0.231741 -0.930039 -1.201788 -0.062098 1 0 0 0 0 0 1 988115
-0.002214 0.000932 0.121200 -0.035650 -0.866831 -1.065038 -0.062130 1 0 0 0 0 0 1 989127
-0.002205 0.000929 0.121196 0.055596 -0.889124 -1.132396 -0.062161 1 0 0 0 0 0 1 990115
-0.002200 0.000928 0.121195 0.123009 -0.905616 -1.167857 -0.062192 1 0 0 0 0 0 1 991126
-0.002198 0.000928 0.121195 0.158700 -0.914519 -1.181796 -0.062223 1 0 0 0 0 0 1 992115
-0.002196 0.000927 0.121195 0.176690 -0.919208 -1.187184 -0.062255 1 0 0 0 0 0 1 993125
-0.002196 0.000927 0.121194 0.185720 -0.921783 -1.189472 -0.062286 1 0 0 0 0 0 1 994119
-0.002196 0.000927 0.121194 0.190275 -0.923293 -1.190654 -0.062317 1 0 0 0 0 0 1 995127
-0.002195 0.000927 0.121194 0.192593 -0.924296 -1.191468 -0.062349 1 0 0 0 0 0 1 996136
-0.002195 0.000927 0.121194 0.193806 -0.925014 -1.192133 -0.062380 1 0 0 0 0 0 1 997137
-0.002195 0.000927 0.121194 0.194447 -0.925610 -1.192752 -0.062411 1 0 0 0 0 0 1 998123
-0.002195 0.000927 0.121194 0.194823 -0.926132 -1.193354 -0.062443 1 0 0 0 0 0 1 999129
-0.002195 0.000927 0.121194 0.195051 -0.926612 -1.193957 -0.062474 1 0 0 0 0 0 2 122
-0.002195 0.000927 0.121194 0.195216 -0.927032 -1.194454 -0.062500 1 0 0 0 0 0 2 1123
-0.002195 0.000927 0.121194 0.195245 -0.927040 -1.194465 -0.062500 1 0 0 0 0 0 2 2124
-0.002195 0.000927 0.121194 0.195271 -0.927046 -1.194459 -0.062500 1 0 0 0 0 0 2 3133
-0.002195 0.000927 0.121194 0.195269 -0.927035 -1.194465 -0.062500 1 0 0 0 0 0 2 4131
-0.002176 0.000922 0.121185 -0.072215 -0.863366 -1.056898 -0.062500 1 0 0 0 0 0 2 5134
-0.002167 0.000920 0.121181 0.018806 -0.885173 -1.123726 -0.062500 1 0 0 0 0 0 2 6138
-0.002162 0.000919 0.121180 0.086068 -0.901185 -1.158604 -0.062500 1 0 0 0 0 0 2 7127
-0.002173 0.000905 0.121169 0.302755 -0.714821 -1.023579 -0.062500 1 0 0 0 0 0 2 8130
-0.002178 0.000897 0.121165 0.261038 -0.784933 -1.100463 -0.062500 1 0 0 0 0 0 2 9129
-0.002181 0.000894 0.121164 0.224459 -0.836005 -1.139782 -0.062500 1 0 0 0 0 0 2 10128
-0.002182 0.000892 0.121163 0.204334 -0.863053 -1.154773 -0.062500 1 0 0 0 0 0 2 11125
-0.002183 0.000891 0.121163 0.193985 -0.876692 -1.160135 -0.062500 1 0 0 0 0 0 2 12126
-0.002183 0.000891 0.121163 0.188748 -0.883513 -1.162032 -0.062500 1 0 0 0 0 0 2 13130
-0.002183 0.000891 0.121163 0.186131 -0.886925 -1.162686 -0.062500 1 0 0 0 0 0 2 14129
-0.002183 0.000890 0.121163 0.184813 -0.888623 -1.162919 -0.062500 1 0 0 0 0 0 2 15133
-0.002183 0.000890 0.121163 0.184129 -0.889466 -1.163006 -0.062500 1 0 0 0 0 0 2 16130
-0.002183 0.000890 0.121163 0.183809 -0.889897 -1.163037 -0.062500 1 0 0 0 0 0 2 17128
-0.002183 0.000890 0.121163 0.183639 -0.890112 -1.163035 -0.062500 1 0 0 0 0 0 2 18127
-0.002183 0.000890 0.121163 0.183558 -0.890214 -1.163049 -0.062500 1 0 0 0 0 0 2 19126
-0.002164 0.000886 0.121153 -0.083855 -0.826637 -1.025404 -0.062500 1 0 0 0 0 0 2 20125
-0.002155 0.000884 0.121150 0.007103 -0.848436 -1.092275 -0.062500 1 0 0 0 0 0 2 21128
-0.002150 0.000882 0.121149 0.074326 -0.864444 -1.127182 -0.062500 1 0 0 0 0 0 2 22124
-0.002148 0.000882 0.121148 0.109855 -0.872883 -1.140539 -0.062500 1 0 0 0 0 0 2 23126
-0.002147 0.000882 0.121148 0.127743 -0.877125 -1.145329 -0.062500 1 0 0 0 0 0 2 24129
-0.002146 0.000881 0.121148 0.136666 -0.879228 -1.147017 -0.062500 1 0 0 0 0 0 2 25108
-0.002159 0.000867 0.121137 0.322172 -0.685582 -0.999152 -0.062500 1 0 0 0 0 0 2 26126
-0.002165 0.000861 0.121134 0.264795 -0.751931 -1.071496 -0.062500 1 0 0 0 0 0 2 27124
-0.002168 0.000857 0.121132 0.220402 -0.801143 -1.109210 -0.062500 1 0 0 0 0 0 2 28126
-0.002170 0.000855 0.121132 0.196392 -0.827260 -1.123646 -0.062500 1 0 0 0 0 0 2 29133
-0.002171 0.000854 0.121132 0.184124 -0.840428 -1.128821 -0.062500 1 0 0 0 0 0 2 30127
-0.002171 0.000854 0.121132 0.177922 -0.847016 -1.130632 -0.062500 1 0 0 0 0 0 2 31128
-0.002171 0.000854 0.121132 0.174801 -0.850317 -1.131273 -0.062500 1 0 0 0 0 0 2 32110
-0.002172 0.000854 0.121132 0.173251 -0.851961 -1.131499 -0.062500 1 0 0 0 0 0 2 33127
-0.002172 0.000854 0.121132 0.172458 -0.852777 -1.131575 -0.062500 1 0 0 0 0 0 2 34129
-0.002172 0.000854 0.121132 0.172065 -0.853202 -1.131600 -0.062500 1 0 0 0 0 0 2 35119
-0.002172 0.000854 0.121132 0.171864 -0.853399 -1.131612 -0.062500 1 0 0 0 0 0 2 36130
-0.002172 0.000854 0.121132 0.171768 -0.853497 -1.131621 -0.062500 1 0 0 0 0 0 2 37133
-0.002172 0.000854 0.121132 0.171724 -0.853558 -1.131609 -0.062500 1 0 0 0 0 0 2 38125
-0.002153 0.000849 0.121122 -0.095540 -0.790005 -0.993903 -0.062500 1 0 0 0 0 0 2 39125
-0.002143 0.000847 0.121118 -0.004642 -0.811750 -1.060811 -0.062500 1 0 0 0 0 0 2 40124
-0.002138 0.000846 0.121117 0.062559 -0.827744 -1.095746 -0.062500 1 0 0 0 0 0 2 41127
-0.002136 0.000845 0.121117 0.098086 -0.836182 -1.109102 -0.062500 1 0 0 0 0 0 2 42125
-0.002135 0.000845 0.121117 0.115952 -0.840408 -1.113897 -0.062500 1 0 0 0 0 0 2 43126
-0.002134 0.000845 0.121117 0.124872 -0.842521 -1.115580 -0.062500 1 0 0 0 0 0 2 44124
-0.002134 0.000845 0.121116 0.129334 -0.843567 -1.116169 -0.062500 1 0 0 0 0 0 2 45115
-0.002134 0.000845 0.121116 0.131536 -0.844087 -1.116385 -0.062500 1 0 0 0 0 0 2 46127
-0.002134 0.000845 0.121116 0.132651 -0.844350 -1.116446 -0.062500 1 0 0 0 0 0 2 47125
-0.002134 0.000845 0.121116 0.133201 -0.844469 -1.116476 -0.062500 1 0 0 0 0 0 2 48115
-0.002134 0.000845 0.121116 0.133486 -0.844546 -1.116484 -0.062500 1 0 0 0 0 0 2 49131
-0.002134 0.000845 0.121116 0.133622 -0.844579 -1.116488 -0.062500 1 0 0 0 0 0 2 50114
-0.002134 0.000845 0.121116 0.133686 -0.844583 -1.116487 -0.062500 1 0 0 0 0 0 2 51125
-0.002147 0.000831 0.121106 0.314715 -0.650011 -0.967969 -0.062500 1 0 0 0 0 0 2 52114
-0.002153 0.000824 0.121102 0.255165 -0.715786 -1.040137 -0.062500 1 0 0 0 0 0 2 53124
-0.002157 0.000820 0.121101 0.209697 -0.764711 -1.077803 -0.062500 1 0 0 0 0 0 2 54115
-0.002158 0.000819 0.121100 0.185133 -0.790682 -1.092219 -0.062500 1 0 0 0 0 0 2 55125
-0.002159 0.000818 0.121100 0.172583 -0.803797 -1.097383 -0.062500 1 0 0 0 0 0 2 56113
-0.002159 0.000817 0.121100 0.166258 -0.810356 -1.099199 -0.062500 1 0 0 0 0 0 2 57124
-0.002160 0.000817 0.121100 0.163084 -0.813644 -1.099836 -0.062500 1 0 0 0 0 0 2 58114
-0.002160 0.000817 0.121100 0.161485 -0.815276 -1.100058 -0.062500 1 0 0 0 0 0 2 59127
-0.002160 0.000817 0.121100 0.160678 -0.816089 -1.100127 -0.062500 1 0 0 0 0 0 2 60114
-0.002160 0.000817 0.121100 0.160281 -0.816502 -1.100158 -0.062500 1 0 0 0 0 0 2 61124
-0.002160 0.000817 0.121100 0.160079 -0.816698 -1.100171 -0.062500 1 0 0 0 0 0 2 62125
-0.002160 0.000817 0.121100 0.159972 -0.816793 -1.100173 -0.062500 1 0 0 0 0 0 2 63113
-0.002160 0.000817 0.121100 0.159927 -0.816853 -1.100181 -0.062500 1 0 0 0 0 0 2 64125
-0.002160 0.000817 0.121100 0.159908 -0.816874 -1.100176 -0.062500 1 0 0 0 0 0 2 65115
-0.002160 0.000817 0.121100 0.159882 -0.816901 -1.100175 -0.062500 1 0 0 0 0 0 2 66125
-0.002160 0.000817 0.121100 0.159880 -0.816904 -1.100175 -0.062500 1 0 0 0 0 0 2 67126
-0.002160 0.000817 0.121100 0.159880 -0.816904 -1.100175 -0.062500 1 0 0 0 0 0 2 68142
-0.002160 0.000817 0.121100 0.159880 -0.816904 -1.100175 -0.062500 1 0 0 0 0 0 2 69116
-0.002160 0.000817 0.121100 0.159880 -0.816904 -1.100175 -0.062500 1 0 0 0 0 0 2 70123
-0.002160 0.000817 0.121100 0.159880 -0.816904 -1.100175 -0.062500 1 0 0 0 0 0 2 71129
-0.002160 0.000817 0.121100 0.159880 -0.816904 -1.100175 -0.062500 1 0 0 0 0 0 2 72119
-0.002160 0.000817 0.121100 0.159881 -0.816903 -1.100175 -0.062500 1 0 0 0 0 0 2 73130
-0.002160 0.000817 0.121100 0.159881 -0.816903 -1.100175 -0.062500 1 0 0 0 0 0 2 74133
-0.002160 0.000817 0.121100 0.159881 -0.816903 -1.100175 -0.062500 1 0 0 0 0 0 2 75116
-0.002160 0.000817 0.121100 0.159881 -0.816903 -1.100175 -0.062500 1 0 0 0 0 0 2 76131
-0.002160 0.000817 0.121100 0.159881 -0.816903 -1.100175 -0.062500 1 0 0 0 0 0 2 77122
-0.002160 0.000817 0.121100 0.159873 -0.816912 -1.100182 -0.062500 1 0 0 0 0 0 2 78133
-0.002160 0.000817 0.121100 0.159880 -0.816904 -1.100176 -0.062500 1 0 0 0 0 0 2 79125
-0.002160 0.000817 0.121100 0.159869 -0.816900 -1.100169 -0.062500 1 0 0 0 0 0 2 80126
-0.002160 0.000817 0.121100 0.159879 -0.816903 -1.100174 -0.062500 1 0 0 0 0 0 2 81110
-0.002160 0.000817 0.121100 0.159881 -0.816903 -1.100175 -0.062500 1 0 0 0 0 0 2 82125
-0.002160 0.000817 0.121100 0.159881 -0.816903 -1.100175 -0.062500 1 0 0 0 0 0 2 83124
-0.002160 0.000817 0.121100 0.159873 -0.816912 -1.100182 -0.062500 1 0 0 0 0 0 2 84105
-0.002160 0.000817 0.121100 0.159880 -0.816904 -1.100176 -0.062500 1 0 0 0 0 0 2 85107
-0.002160 0.000817 0.121100 0.159881 -0.816903 -1.100176 -0.062500 1 0 0 0 0 0 2 86117
-0.002160 0.000817 0.121100 0.159881 -0.816903 -1.100175 -0.062500 1 0 0 0 0 0 2 87135
-0.002160 0.000817 0.121100 0.159881 -0.816903 -1.100175 -0.062500 1 0 0 0 0 0 2 88109
-0.002160 0.000817 0.121100 0.159882 -0.816903 -1.100175 -0.062500 1 0 0 0 0 0 2 89131
-0.002160 0.000817 0.121100 0.159861 -0.816909 -1.100176 -0.062500 1 0 0 0 0 0 2 90122
-0.002160 0.000817 0.121100 0.159878 -0.816904 -1.100175 -0.062500 1 0 0 0 0 0 2 91104
-0.002160 0.000817 0.121100 0.159880 -0.816903 -1.100175 -0.062500 1 0 0 0 0 0 2 92105
-0.002160 0.000817 0.121100 0.159881 -0.816903 -1.100175 -0.062500 1 0 0 0 0 0 2 93125
-0.002160 0.000817 0.121100 0.159881 -0.816903 -1.100175 -0.062500 1 0 0 0 0 0 2 94124
-0.002160 0.000817 0.121100 0.159881 -0.816903 -1.100175 -0.062500 1 0 0 0 0 0 2 95123
-0.002160 0.000817 0.121100 0.159881 -0.816903 -1.100175 -0.062500 1 0 0 0 0 0 2 96128
-0.002160 0.000817 0.121100 0.159873 -0.816912 -1.100182 -0.062500 1 0 0 0 0 0 2 97126
-0.002160 0.000817 0.121100 0.159880 -0.816904 -1.100176 -0.062500 1 0 0 0 0 0 2 98121
-0.002141 0.000812 0.121090 -0.107256 -0.753378 -0.962374 -0.062500 1 0 0 0 0 0 2 99105
-0.002131 0.000810 0.121087 -0.016374 -0.775080 -1.029340 -0.062500 1 0 0 0 0 0 2 100123
-0.002127 0.000809 0.121086 0.050790 -0.791068 -1.064285 -0.062500 1 0 0 0 0 0 2 101121
-0.002124 0.000808 0.121085 0.086317 -0.799485 -1.077658 -0.062500 1 0 0 0 0 0 2 102122
-0.002123 0.000808 0.121085 0.104189 -0.803711 -1.082445 -0.062500 1 0 0 0 0 0 2 103128
-0.002123 0.000808 0.121085 0.113095 -0.805820 -1.084124 -0.062500 1 0 0 0 0 0 2 104122
-0.002122 0.000808 0.121085 0.117543 -0.806862 -1.084726 -0.062500 1 0 0 0 0 0 2 105106
-0.002122 0.000808 0.121085 0.119766 -0.807387 -1.084937 -0.062500 1 0 0 0 0 0 2 106104
-0.002122 0.000808 0.121085 0.120875 -0.807660 -1.085005 -0.062500 1 0 0 0 0 0 2 107125
-0.002122 0.000808 0.121085 0.121415 -0.807789 -1.085023 -0.062500 1 0 0 0 0 0 2 108117
-0.002122 0.000808 0.121085 0.121704 -0.807847 -1.085029 -0.062500 1 0 0 0 0 0 2 109125
-0.002122 0.000808 0.121085 0.121840 -0.807878 -1.085033 -0.062500 1 0 0 0 0 0 2 110123
-0.002122 0.000808 0.121085 0.121907 -0.807894 -1.085044 -0.062500 1 0 0 0 0 0 2 111122
-0.002122 0.000808 0.121085 0.121947 -0.807903 -1.085045 -0.062500 1 0 0 0 0 0 2 112122
-0.002122 0.000808 0.121085 0.121953 -0.807915 -1.085038 -0.062500 1 0 0 0 0 0 2 113125
-0.002122 0.000808 0.121085 0.121973 -0.807911 -1.085037 -0.062500 1 0 0 0 0 0 2 114104
-0.002122 0.000808 0.121085 0.121975 -0.807910 -1.085036 -0.062500 1 0 0 0 0 0 2 115123
-0.002122 0.000808 0.121085 0.121975 -0.807910 -1.085036 -0.062500 1 0 0 0 0 0 2 116123
-0.002122 0.000808 0.121085 0.121987 -0.807912 -1.085042 -0.062500 1 0 0 0 0 0 2 117124
-0.002122 0.000808 0.121085 0.121968 -0.807919 -1.085044 -0.062500 1 0 0 0 0 0 2 118121
-0.002122 0.000808 0.121085 0.121974 -0.807911 -1.085037 -0.062500 1 0 0 0 0 0 2 119125
-0.002122 0.000808 0.121085 0.121974 -0.807910 -1.085036 -0.062500 1 0 0 0 0 0 2 120112
-0.002122 0.000808 0.121085 0.121986 -0.807913 -1.085043 -0.062500 1 0 0 0 0 0 2 121179
-0.002122 0.000808 0.121085 0.121976 -0.807910 -1.085037 -0.062500 1 0 0 0 0 0 2 122164
-0.002122 0.000808 0.121085 0.121975 -0.807909 -1.085036 -0.062500 1 0 0 0 0 0 2 123178
-0.002122 0.000808 0.121085 0.121978 -0.807921 -1.085049 -0.062500 1 0 0 0 0 0 2 124164
-0.002122 0.000808 0.121085 0.121975 -0.807911 -1.085038 -0.062500 1 0 0 0 0 0 2 125180
-0.002122 0.000808 0.121085 0.121974 -0.807910 -1.085037 -0.062500 1 0 0 0 0 0 2 126165
-0.002122 0.000808 0.121085 0.121986 -0.807912 -1.085043 -0.062500 1 0 0 0 0 0 2 127182
-0.002122 0.000808 0.121085 0.121976 -0.807910 -1.085037 -0.062500 1 0 0 0 0 0 2 128165
-0.002122 0.000808 0.121085 0.121975 -0.807909 -1.085036 -0.062500 1 0 0 0 0 0 2 129166
-0.002122 0.000808 0.121085 0.121978 -0.807921 -1.085049 -0.062500 1 0 0 0 0 0 2 130180
-0.002122 0.000808 0.121085 0.121975 -0.807911 -1.085038 -0.062500 1 0 0 0 0 0 2 131162
-0.002122 0.000808 0.121085 0.121974 -0.807910 -1.085037 -0.062500 1 0 0 0 0 0 2 132181
-0.002122 0.000808 0.121085 0.121987 -0.807912 -1.085043 -0.062500 1 0 0 0 0 0 2 133135
-0.002122 0.000808 0.121085 0.121976 -0.807910 -1.085037 -0.062500 1 0 0 0 0 0 2 134122
-0.002122 0.000808 0.121085 0.121975 -0.807909 -1.085036 -0.062500 1 0 0 0 0 0 2 135111
-0.002122 0.000808 0.121085 0.121978 -0.807921 -1.085050 -0.062500 1 0 0 0 0 0 2 136231
-0.002103 0.000803 0.121075 -0.145014 -0.744420 -0.947102 -0.062500 1 0 0 0 0 0 2 137113
-0.002093 0.000801 0.121072 -0.054207 -0.766115 -1.014138 -0.062500 1 0 0 0 0 0 2 138121
-0.002089 0.000800 0.121071 0.012934 -0.782067 -1.049115 -0.062500 1 0 0 0 0 0 2 139111
-0.002086 0.000799 0.121070 0.048441 -0.790496 -1.062507 -0.062500 1 0 0 0 0 0 2 140122
-0.002085 0.000799 0.121070 0.066293 -0.794719 -1.067298 -0.062500 1 0 0 0 0 0 2 141111
-0.002085 0.000799 0.121070 0.075214 -0.796821 -1.068981 -0.062500 1 0 0 0 0 0 2 142122
-0.002084 0.000799 0.121070 0.079657 -0.797882 -1.069566 -0.062500 1 0 0 0 0 0 2 143111
-0.002084 0.000799 0.121070 0.081876 -0.798398 -1.069782 -0.062500 1 0 0 0 0 0 2 144122
-0.002084 0.000799 0.121070 0.082984 -0.798670 -1.069851 -0.062500 1 0 0 0 0 0 2 145113
-0.002084 0.000799 0.121070 0.083535 -0.798802 -1.069875 -0.062500 1 0 0 0 0 0 2 146128
-0.002084 0.000799 0.121070 0.083826 -0.798860 -1.069883 -0.062500 1 0 0 0 0 0 2 147125
-0.002084 0.000799 0.121070 0.083962 -0.798891 -1.069887 -0.062500 1 0 0 0 0 0 2 148135
-0.002084 0.000799 0.121070 0.084018 -0.798904 -1.069892 -0.062500 1 0 0 0 0 0 2 149133
-0.002084 0.000799 0.121070 0.084056 -0.798913 -1.069892 -0.062500 1 0 0 0 0 0 2 150118
-0.002084 0.000799 0.121070 0.084074 -0.798928 -1.069891 -0.062500 1 0 0 0 0 0 2 151125
-0.002084 0.000799 0.121070 0.084083 -0.798921 -1.069884 -0.062500 1 0 0 0 0 0 2 152113
-0.002084 0.000799 0.121070 0.084096 -0.798923 -1.069890 -0.062500 1 0 0 0 0 0 2 153128
-0.002084 0.000799 0.121070 0.084097 -0.798923 -1.069890 -0.062500 1 0 0 0 0 0 2 154129
-0.002084 0.000799 0.121070 0.084077 -0.798929 -1.069891 -0.062500 1 0 0 0 0 0 2 155126
-0.002084 0.000799 0.121070 0.084095 -0.798924 -1.069891 -0.062500 1 0 0 0 0 0 2 156119
-0.002084 0.000799 0.121070 0.084097 -0.798923 -1.069891 -0.062500 1 0 0 0 0 0 2 157130
-0.002084 0.000799 0.121070 0.084097 -0.798923 -1.069891 -0.062500 1 0 0 0 0 0 2 158127
-0.002084 0.000799 0.121070 0.084085 -0.798920 -1.069884 -0.062500 1 0 0 0 0 0 2 159121
-0.002084 0.000799 0.121070 0.084096 -0.798922 -1.069890 -0.062500 1 0 0 0 0 0 2 160104
-0.002084 0.000799 0.121070 0.084089 -0.798931 -1.069897 -0.062500 1 0 0 0 0 0 2 161105
-0.002084 0.000799 0.121070 0.084084 -0.798921 -1.069885 -0.062500 1 0 0 0 0 0 2 162120
-0.002084 0.000799 0.121070 0.084095 -0.798922 -1.069890 -0.062500 1 0 0 0 0 0 2 163121
-0.002084 0.000799 0.121070 0.084097 -0.798923 -1.069891 -0.062500 1 0 0 0 0 0 2 164123
-0.002084 0.000799 0.121070 0.084097 -0.798923 -1.069891 -0.062500 1 0 0 0 0 0 2 165133
-0.002084 0.000799 0.121070 0.084085 -0.798919 -1.069884 -0.062500 1 0 0 0 0 0 2 166132
-0.002084 0.000799 0.121070 0.084087 -0.798931 -1.069897 -0.062500 1 0 0 0 0 0 2 167126
-0.002084 0.000799 0.121070 0.084096 -0.798924 -1.069891 -0.062500 1 0 0 0 0 0 2 168128
-0.002084 0.000799 0.121070 0.084097 -0.798923 -1.069891 -0.062500 1 0 0 0 0 0 2 169105
-0.002084 0.000799 0.121070 0.084085 -0.798920 -1.069884 -0.062500 1 0 0 0 0 0 2 170122
-0.002084 0.000799 0.121070 0.084096 -0.798922 -1.069890 -0.062500 1 0 0 0 0 0 2 171121
-0.002084 0.000799 0.121070 0.084097 -0.798922 -1.069891 -0.062500 1 0 0 0 0 0 2 172121
-0.002084 0.000799 0.121070 0.084089 -0.798931 -1.069898 -0.062500 1 0 0 0 0 0 2 173122
-0.002084 0.000799 0.121070 0.084084 -0.798921 -1.069885 -0.062500 1 0 0 0 0 0 2 174102
-0.002084 0.000799 0.121070 0.084095 -0.798922 -1.069890 -0.062500 1 0 0 0 0 0 2 175101
-0.002084 0.000799 0.121070 0.084097 -0.798922 -1.069891 -0.062500 1 0 0 0 0 0 2 176125
-0.002097 0.000785 0.121059 0.265070 -0.604445 -0.921357 -0.062500 1 0 0 0 0 0 2 177103
-0.002104 0.000778 0.121056 0.205462 -0.670146 -0.993553 -0.062500 1 0 0 0 0 0 2 178121
-0.002107 0.000775 0.121054 0.159998 -0.719051 -1.031218 -0.062500 1 0 0 0 0 0 2 179125
-0.002109 0.000773 0.121054 0.135444 -0.745022 -1.045628 -0.062500 1 0 0 0 0 0 2 180122
-0.002109 0.000772 0.121054 0.122906 -0.758125 -1.050785 -0.062500 1 0 0 0 0 0 2 181105
-0.002110 0.000772 0.121054 0.116578 -0.764689 -1.052607 -0.062500 1 0 0 0 0 0 2 182121
-0.002110 0.000771 0.121054 0.113397 -0.767954 -1.053239 -0.062500 1 0 0 0 0 0 2 183121
-0.002110 0.000771 0.121054 0.111801 -0.769594 -1.053452 -0.062500 1 0 0 0 0 0 2 184121
-0.002110 0.000771 0.121054 0.110998 -0.770419 -1.053534 -0.062500 1 0 0 0 0 0 2 185122
-0.002110 0.000771 0.121054 0.110606 -0.770813 -1.053567 -0.062500 1 0 0 0 0 0 2 186122
-0.002110 0.000771 0.121054 0.110400 -0.771027 -1.053579 -0.062500 1 0 0 0 0 0 2 187114
-0.002110 0.000771 0.121054 0.110296 -0.771136 -1.053575 -0.062500 1 0 0 0 0 0 2 188126
-0.002110 0.000771 0.121054 0.110257 -0.771177 -1.053582 -0.062500 1 0 0 0 0 0 2 189122
-0.002110 0.000771 0.121054 0.110234 -0.771217 -1.053576 -0.062500 1 0 0 0 0 0 2 190120
-0.002110 0.000771 0.121054 0.110217 -0.771206 -1.053576 -0.062500 1 0 0 0 0 0 2 191118
-0.002110 0.000771 0.121054 0.110211 -0.771224 -1.053576 -0.062500 1 0 0 0 0 0 2 192120
-0.002110 0.000771 0.121054 0.110203 -0.771234 -1.053583 -0.062500 1 0 0 0 0 0 2 193121
-0.002110 0.000771 0.121054 0.110198 -0.771224 -1.053570 -0.062500 1 0 0 0 0 0 2 194119
-0.002110 0.000771 0.121054 0.110201 -0.771234 -1.053582 -0.062500 1 0 0 0 0 0 2 195121
-0.002110 0.000771 0.121054 0.110210 -0.771226 -1.053576 -0.062500 1 0 0 0 0 0 2 196120
-0.002110 0.000771 0.121054 0.110203 -0.771234 -1.053583 -0.062500 1 0 0 0 0 0 2 197123
-0.002110 0.000771 0.121054 0.110190 -0.771232 -1.053577 -0.062500 1 0 0 0 0 0 2 198112
-0.002110 0.000771 0.121054 0.110209 -0.771226 -1.053576 -0.062500 1 0 0 0 0 0 2 199118
-0.002110 0.000771 0.121054 0.110202 -0.771234 -1.053583 -0.062500 1 0 0 0 0 0 2 200109
-0.002110 0.000771 0.121054 0.110210 -0.771226 -1.053577 -0.062500 1 0 0 0 0 0 2 201118
-0.002110 0.000771 0.121054 0.110191 -0.771231 -1.053577 -0.062500 1 0 0 0 0 0 2 202110
-0.002110 0.000771 0.121054 0.110209 -0.771226 -1.053576 -0.062500 1 0 0 0 0 0 2 203120
-0.002110 0.000771 0.121054 0.110203 -0.771234 -1.053583 -0.062500 1 0 0 0 0 0 2 204108
-0.002110 0.000771 0.121054 0.110202 -0.771235 -1.053584 -0.062500 1 0 0 0 0 0 2 205120
-0.002110 0.000771 0.121054 0.110198 -0.771223 -1.053571 -0.062500 1 0 0 0 0 0 2 206107
-0.002110 0.000771 0.121054 0.110201 -0.771234 -1.053582 -0.062500 1 0 0 0 0 0 2 207118
-0.002110 0.000771 0.121054 0.110210 -0.771226 -1.053577 -0.062500 1 0 0 0 0 0 2 208107
-0.002110 0.000771 0.121054 0.110203 -0.771234 -1.053583 -0.062500 1 0 0 0 0 0 2 209119
-0.002110 0.000771 0.121054 0.110190 -0.771232 -1.053577 -0.062500 1 0 0 0 0 0 2 210108
-0.002110 0.000771 0.121054 0.110209 -0.771226 -1.053576 -0.062500 1 0 0 0 0 0 2 211118
-0.002110 0.000771 0.121054 0.110203 -0.771234 -1.053583 -0.062500 1 0 0 0 0 0 2 212106
-0.002110 0.000771 0.121054 0.110198 -0.771223 -1.053570 -0.062500 1 0 0 0 0 0 2 213109
-0.002110 0.000771 0.121054 0.110201 -0.771234 -1.053582 -0.062500 1 0 0 0 0 0 2 214119
-0.002110 0.000771 0.121054 0.110201 -0.771235 -1.053584 -0.062500 1 0 0 0 0 0 2 215107
-0.002110 0.000771 0.121054 0.110210 -0.771226 -1.053577 -0.062500 1 0 0 0 0 0 2 216118
-0.002110 0.000771 0.121054 0.110190 -0.771231 -1.053577 -0.062500 1 0 0 0 0 0 2 217108
-0.002110 0.000771 0.121054 0.110209 -0.771226 -1.053576 -0.062500 1 0 0 0 0 0 2 218128
-0.002110 0.000771 0.121054 0.110202 -0.771234 -1.053583 -0.062500 1 0 0 0 0 0 2 219122
-0.002110 0.000771 0.121054 0.110210 -0.771226 -1.053577 -0.062500 1 0 0 0 0 0 2 220127
-0.002110 0.000771 0.121054 0.110191 -0.771231 -1.053577 -0.062500 1 0 0 0 0 0 2 221131
-0.002110 0.000771 0.121054 0.110200 -0.771234 -1.053583 -0.062500 1 0 0 0 0 0 2 222116
-0.002110 0.000771 0.121054 0.110210 -0.771226 -1.053577 -0.062500 1 0 0 0 0 0 2 223126
-0.002110 0.000771 0.121054 0.110203 -0.771234 -1.053583 -0.062500 1 0 0 0 0 0 2 224115
-0.002110 0.000771 0.121054 0.110198 -0.771223 -1.053571 -0.062500 1 0 0 0 0 0 2 225124
-0.002123 0.000757 0.121043 0.291072 -0.576859 -0.904919 -0.062500 1 0 0 0 0 0 2 226127
-0.002130 0.000750 0.121039 0.231527 -0.642513 -0.977180 -0.062500 1 0 0 0 0 0 2 227129
-0.002133 0.000747 0.121038 0.186079 -0.691388 -1.014874 -0.062500 1 0 0 0 0 0 2 228129
-0.002135 0.000745 0.121037 0.161536 -0.717347 -1.029303 -0.062500 1 0 0 0 0 0 2 229119
-0.002135 0.000744 0.121037 0.149004 -0.730444 -1.034449 -0.062500 1 0 0 0 0 0 2 230124
-0.002136 0.000744 0.121037 0.142678 -0.737006 -1.036273 -0.062500 1 0 0 0 0 0 2 231124
-0.002136 0.000744 0.121037 0.139490 -0.740278 -1.036914 -0.062500 1 0 0 0 0 0 2 232118
-0.002136 0.000744 0.121037 0.137906 -0.741922 -1.037136 -0.062500 1 0 0 0 0 0 2 233123
-0.002136 0.000744 0.121037 0.137100 -0.742736 -1.037206 -0.062500 1 0 0 0 0 0 2 234118
-0.002136 0.000744 0.121037 0.136701 -0.743137 -1.037245 -0.062500 1 0 0 0 0 0 2 235119
-0.002136 0.000744 0.121037 0.136502 -0.743343 -1.037251 -0.062500 1 0 0 0 0 0 2 236118
-0.002136 0.000744 0.121037 0.136399 -0.743451 -1.037247 -0.062500 1 0 0 0 0 0 2 237120
-0.002136 0.000744 0.121037 0.136360 -0.743492 -1.037253 -0.062500 1 0 0 0 0 0 2 238121
-0.002136 0.000744 0.121037 0.136321 -0.743517 -1.037248 -0.062500 1 0 0 0 0 0 2 239123
-0.002136 0.000744 0.121037 0.136313 -0.743538 -1.037247 -0.062500 1 0 0 0 0 0 2 240121
-0.002136 0.000744 0.121037 0.136305 -0.743549 -1.037254 -0.062500 1 0 0 0 0 0 2 241121
-0.002117 0.000739 0.121027 -0.130579 -0.680133 -0.899304 -0.062500 1 0 0 0 0 0 2 242118
-0.002108 0.000737 0.121024 -0.039789 -0.701758 -0.966361 -0.062500 1 0 0 0 0 0 2 243119
-0.002103 0.000736 0.121023 0.027310 -0.717705 -1.001338 -0.062500 1 0 0 0 0 0 2 244118
-0.002101 0.000735 0.121022 0.062788 -0.726126 -1.014725 -0.062500 1 0 0 0 0 0 2 245121
-0.002100 0.000735 0.121022 0.080646 -0.730362 -1.019516 -0.062500 1 0 0 0 0 0 2 246125
-0.002099 0.000735 0.121022 0.089553 -0.732462 -1.021193 -0.062500 1 0 0 0 0 0 2 247120
-0.002099 0.000735 0.121022 0.094004 -0.733526 -1.021784 -0.062500 1 0 0 0 0 0 2 248118
-0.002111 0.000721 0.121011 0.277018 -0.539773 -0.873261 -0.062500 1 0 0 0 0 0 2 249120
-0.002118 0.000714 0.121008 0.218614 -0.605633 -0.945641 -0.062500 1 0 0 0 0 0 2 250100
-0.002121 0.000710 0.121006 0.173724 -0.654607 -0.983375 -0.062500 1 0 0 0 0 0 2 251118
-0.002123 0.000709 0.121006 0.149462 -0.680628 -0.997814 -0.062500 1 0 0 0 0 0 2 252119
-0.002124 0.000708 0.121006 0.137081 -0.693755 -1.002975 -0.062500 1 0 0 0 0 0 2 253120
-0.002124 0.000707 0.121006 0.130826 -0.700331 -1.004794 -0.062500 1 0 0 0 0 0 2 254121
-0.002124 0.000707 0.121006 0.127683 -0.703623 -1.005428 -0.062500 1 0 0 0 0 0 2 255100
-0.002124 0.000707 0.121006 0.126099 -0.705256 -1.005656 -0.062500 1 0 0 0 0 0 2 256118
-0.002124 0.000707 0.121006 0.125304 -0.706071 -1.005734 -0.062500 1 0 0 0 0 0 2 257120
-0.002124 0.000707 0.121006 0.124920 -0.706487 -1.005752 -0.062500 1 0 0 0 0 0 2 258119
-0.002125 0.000707 0.121006 0.124712 -0.706692 -1.005770 -0.062500 1 0 0 0 0 0 2 259112
-0.002125 0.000707 0.121006 0.124628 -0.706794 -1.005767 -0.062500 1 0 0 0 0 0 2 260123
-0.002125 0.000707 0.121006 0.124570 -0.706840 -1.005774 -0.062500 1 0 0 0 0 0 2 261125
-0.002125 0.000707 0.121006 0.124542 -0.706869 -1.005775 -0.062500 1 0 0 0 0 0 2 262118
-0.002125 0.000707 0.121006 0.124543 -0.706882 -1.005768 -0.062500 1 0 0 0 0 0 2 263116
-0.002125 0.000707 0.121006 0.124524 -0.706889 -1.005768 -0.062500 1 0 0 0 0 0 2 264116
-0.002105 0.000702 0.120996 -0.142240 -0.643525 -0.867740 -0.062500 1 0 0 0 0 0 2 265101
-0.002096 0.000700 0.120992 -0.051506 -0.665120 -0.934858 -0.062500 1 0 0 0 0 0 2 266118
-0.002091 0.000699 0.120991 0.015573 -0.681056 -0.969846 -0.062500 1 0 0 0 0 0 2 267118
-0.002089 0.000698 0.120991 0.051049 -0.689475 -0.983229 -0.062500 1 0 0 0 0 0 2 268116
-0.002088 0.000698 0.120991 0.068885 -0.693694 -0.988025 -0.062500 1 0 0 0 0 0 2 269121
-0.002087 0.000698 0.120991 0.077794 -0.695815 -0.989710 -0.062500 1 0 0 0 0 0 2 270118
-0.002087 0.000698 0.120991 0.082237 -0.696858 -0.990297 -0.062500 1 0 0 0 0 0 2 271111
-0.002087 0.000698 0.120991 0.084461 -0.697394 -0.990500 -0.062500 1 0 0 0 0 0 2 272117
-0.002087 0.000698 0.120991 0.085563 -0.697645 -0.990581 -0.062500 1 0 0 0 0 0 2 273160
-0.002087 0.000698 0.120991 0.086117 -0.697786 -0.990601 -0.062500 1 0 0 0 0 0 2 274172
-0.002087 0.000698 0.120991 0.086386 -0.697852 -0.990608 -0.062500 1 0 0 0 0 0 2 275158
-0.002087 0.000698 0.120991 0.086532 -0.697887 -0.990619 -0.062500 1 0 0 0 0 0 2 276173
-0.002087 0.000698 0.120991 0.086597 -0.697891 -0.990618 -0.062500 1 0 0 0 0 0 2 277132
-0.002087 0.000698 0.120991 0.086636 -0.697899 -0.990617 -0.062500 1 0 0 0 0 0 2 278118
-0.002087 0.000698 0.120991 0.086642 -0.697911 -0.990610 -0.062500 1 0 0 0 0 0 2 279117
-0.002087 0.000698 0.120991 0.086662 -0.697906 -0.990609 -0.062500 1 0 0 0 0 0 2 280106
-0.002087 0.000698 0.120991 0.086668 -0.697917 -0.990621 -0.062500 1 0 0 0 0 0 2 281117
-0.002087 0.000698 0.120991 0.086664 -0.697907 -0.990610 -0.062500 1 0 0 0 0 0 2 282106
-0.002087 0.000698 0.120991 0.086668 -0.697917 -0.990622 -0.062500 1 0 0 0 0 0 2 283117
-0.002087 0.000698 0.120991 0.086664 -0.697907 -0.990610 -0.062500 1 0 0 0 0 0 2 284105
-0.002087 0.000698 0.120991 0.086667 -0.697917 -0.990622 -0.062500 1 0 0 0 0 0 2 285116
-0.002087 0.000698 0.120991 0.086676 -0.697910 -0.990616 -0.062500 1 0 0 0 0 0 2 286104
-0.002087 0.000698 0.120991 0.086665 -0.697906 -0.990609 -0.062500 1 0 0 0 0 0 2 287116
-0.002087 0.000698 0.120991 0.086668 -0.697917 -0.990622 -0.062500 1 0 0 0 0 0 2 288106
-0.002087 0.000698 0.120991 0.086664 -0.697907 -0.990610 -0.062500 1 0 0 0 0 0 2 289116
-0.002087 0.000698 0.120991 0.086667 -0.697917 -0.990622 -0.062500 1 0 0 0 0 0 2 290106
-0.002087 0.000698 0.120991 0.086664 -0.697907 -0.990610 -0.062500 1 0 0 0 0 0 2 291117
-0.002087 0.000698 0.120991 0.086667 -0.697917 -0.990622 -0.062500 1 0 0 0 0 0 2 292105
-0.002087 0.000698 0.120991 0.086676 -0.697910 -0.990616 -0.062500 1 0 0 0 0 0 2 293139
-0.002087 0.000698 0.120991 0.086665 -0.697906 -0.990609 -0.062500 1 0 0 0 0 0 2 294117
-0.002068 0.000693 0.120981 -0.179959 -0.634584 -0.852453 -0.062500 1 0 0 0 0 0 2 295128
-0.002058 0.000691 0.120977 -0.089296 -0.656153 -0.919623 -0.062500 1 0 0 0 0 0 2 296117
-0.002053 0.000690 0.120976 -0.022250 -0.672091 -0.954660 -0.062500 1 0 0 0 0 0 2 297117
-0.002051 0.000689 0.120976 0.013218 -0.680499 -0.968058 -0.062500 1 0 0 0 0 0 2 298122
-0.002050 0.000689 0.120976 0.031060 -0.684719 -0.972849 -0.062500 1 0 0 0 0 0 2 299112
-0.002049 0.000689 0.120975 0.039954 -0.686836 -0.974532 -0.062500 1 0 0 0 0 0 2 300135
-0.002049 0.000689 0.120975 0.044407 -0.687882 -0.975127 -0.062500 1 0 0 0 0 0 2 301113
-0.002049 0.000689 0.120975 0.046608 -0.688413 -0.975339 -0.062500 1 0 0 0 0 0 2 302122
-0.002062 0.000675 0.120965 0.228511 -0.494515 -0.826672 -0.062500 1 0 0 0 0 0 2 303113
-0.002068 0.000668 0.120961 0.169506 -0.560196 -0.899017 -0.062500 1 0 0 0 0 0 2 304130
-0.002072 0.000665 0.120960 0.124355 -0.609068 -0.936738 -0.062500 1 0 0 0 0 0 2 305123
-0.002073 0.000663 0.120959 0.099978 -0.635046 -0.951160 -0.062500 1 0 0 0 0 0 2 306119
-0.002074 0.000662 0.120959 0.087515 -0.648159 -0.956329 -0.062500 1 0 0 0 0 0 2 307116
-0.002074 0.000662 0.120959 0.081238 -0.654706 -0.958136 -0.062500 1 0 0 0 0 0 2 308118
-0.002075 0.000661 0.120959 0.078087 -0.658003 -0.958775 -0.062500 1 0 0 0 0 0 2 309118
-0.002075 0.000661 0.120959 0.076491 -0.659633 -0.958998 -0.062500 1 0 0 0 0 0 2 310117
-0.002075 0.000661 0.120959 0.075700 -0.660459 -0.959068 -0.062500 1 0 0 0 0 0 2 311117
-0.002075 0.000661 0.120959 0.075301 -0.660862 -0.959106 -0.062500 1 0 0 0 0 0 2 312119
-0.002075 0.000661 0.120959 0.075103 -0.661068 -0.959113 -0.062500 1 0 0 0 0 0 2 313126
-0.002075 0.000661 0.120959 0.075012 -0.661179 -0.959115 -0.062500 1 0 0 0 0 0 2 314122
-0.002075 0.000661 0.120959 0.074962 -0.661217 -0.959116 -0.062500 1 0 0 0 0 0 2 315120
-0.002075 0.000661 0.120959 0.074935 -0.661245 -0.959116 -0.062500 1 0 0 0 0 0 2 316118
-0.002075 0.000661 0.120959 0.074916 -0.661264 -0.959110 -0.062500 1 0 0 0 0 0 2 317118
-0.002075 0.000661 0.120959 0.074915 -0.661266 -0.959109 -0.062500 1 0 0 0 0 0 2 318116
-0.002075 0.000661 0.120959 0.074906 -0.661274 -0.959116 -0.062500 1 0 0 0 0 0 2 319116
-0.002075 0.000661 0.120959 0.074906 -0.661275 -0.959116 -0.062500 1 0 0 0 0 0 2 320116
-0.002075 0.000661 0.120959 0.074905 -0.661275 -0.959116 -0.062500 1 0 0 0 0 0 2 321117
-0.002075 0.000661 0.120959 0.074905 -0.661275 -0.959116 -0.062500 1 0 0 0 0 0 2 322116
-0.002075 0.000661 0.120959 0.074905 -0.661275 -0.959117 -0.062500 1 0 0 0 0 0 2 323119
-0.002075 0.000661 0.120959 0.074914 -0.661266 -0.959110 -0.062500 1 0 0 0 0 0 2 324098
-0.002075 0.000661 0.120959 0.074906 -0.661274 -0.959116 -0.062500 1 0 0 0 0 0 2 325118
-0.002075 0.000661 0.120959 0.074906 -0.661275 -0.959116 -0.062500 1 0 0 0 0 0 2 326117
-0.002075 0.000661 0.120959 0.074905 -0.661275 -0.959116 -0.062500 1 0 0 0 0 0 2 327115
-0.002075 0.000661 0.120959 0.074905 -0.661275 -0.959116 -0.062500 1 0 0 0 0 0 2 328115
-0.002075 0.000661 0.120959 0.074905 -0.661275 -0.959117 -0.062500 1 0 0 0 0 0 2 329118
-0.002075 0.000661 0.120959 0.074905 -0.661275 -0.959117 -0.062500 1 0 0 0 0 0 2 330117
-0.002075 0.000661 0.120959 0.074913 -0.661266 -0.959110 -0.062500 1 0 0 0 0 0 2 331116
-0.002075 0.000661 0.120959 0.074919 -0.661277 -0.959122 -0.062500 1 0 0 0 0 0 2 332116
-0.002075 0.000661 0.120959 0.074907 -0.661275 -0.959117 -0.062500 1 0 0 0 0 0 2 333190
-0.002075 0.000661 0.120959 0.074906 -0.661275 -0.959117 -0.062500 1 0 0 0 0 0 2 334180
-0.002075 0.000661 0.120959 0.074906 -0.661275 -0.959117 -0.062500 1 0 0 0 0 0 2 335159
-0.002075 0.000661 0.120959 0.074906 -0.661275 -0.959117 -0.062500 1 0 0 0 0 0 2 336178
-0.002075 0.000661 0.120959 0.074914 -0.661266 -0.959110 -0.062500 1 0 0 0 0 0 2 337190
-0.002088 0.000647 0.120948 0.255587 -0.467223 -0.810244 -0.062500 1 0 0 0 0 0 2 338179
-0.002094 0.000641 0.120945 0.196087 -0.532715 -0.882634 -0.062500 1 0 0 0 0 0 2 339175
-0.002098 0.000637 0.120943 0.150686 -0.581504 -0.920389 -0.062500 1 0 0 0 0 0 2 340152
-0.002099 0.000635 0.120943 0.126175 -0.607436 -0.934821 -0.062500 1 0 0 0 0 0 2 341152
-0.002100 0.000634 0.120943 0.113658 -0.620518 -0.939980 -0.062500 1 0 0 0 0 0 2 342150
-0.002101 0.000634 0.120943 0.107331 -0.627082 -0.941798 -0.062500 1 0 0 0 0 0 2 343150
-0.002101 0.000634 0.120943 0.104157 -0.630354 -0.942428 -0.062500 1 0 0 0 0 0 2 344148
-0.002101 0.000634 0.120943 0.102576 -0.631996 -0.942650 -0.062500 1 0 0 0 0 0 2 345178
-0.002101 0.000634 0.120943 0.101784 -0.632812 -0.942727 -0.062500 1 0 0 0 0 0 2 346169
-0.002101 0.000634 0.120943 0.101374 -0.633211 -0.942760 -0.062500 1 0 0 0 0 0 2 347158
-0.002101 0.000634 0.120943 0.101167 -0.633425 -0.942773 -0.062500 1 0 0 0 0 0 2 348169
-0.002101 0.000634 0.120943 0.101083 -0.633528 -0.942769 -0.062500 1 0 0 0 0 0 2 349159
-0.002101 0.000634 0.120943 0.101026 -0.633575 -0.942776 -0.062500 1 0 0 0 0 0 2 350172
-0.002101 0.000634 0.120943 0.101005 -0.633594 -0.942771 -0.062500 1 0 0 0 0 0 2 351155
-0.002101 0.000634 0.120943 0.100979 -0.633621 -0.942771 -0.062500 1 0 0 0 0 0 2 352158
-0.002101 0.000634 0.120943 0.100977 -0.633624 -0.942770 -0.062500 1 0 0 0 0 0 2 353173
-0.002101 0.000634 0.120943 0.100977 -0.633624 -0.942770 -0.062500 1 0 0 0 0 0 2 354156
-0.002101 0.000634 0.120943 0.100977 -0.633624 -0.942770 -0.062500 1 0 0 0 0 0 2 355172
-0.002101 0.000634 0.120943 0.100977 -0.633624 -0.942770 -0.062500 1 0 0 0 0 0 2 356158
-0.002101 0.000634 0.120943 0.100977 -0.633623 -0.942770 -0.062500 1 0 0 0 0 0 2 357172
-0.002101 0.000634 0.120943 0.100969 -0.633632 -0.942777 -0.062500 1 0 0 0 0 0 2 358154
-0.002101 0.000634 0.120943 0.100976 -0.633625 -0.942771 -0.062500 1 0 0 0 0 0 2 359157
-0.002101 0.000634 0.120943 0.100977 -0.633624 -0.942770 -0.062500 1 0 0 0 0 0 2 360172
-0.002101 0.000634 0.120943 0.100977 -0.633623 -0.942770 -0.062500 1 0 0 0 0 0 2 361133
-0.002101 0.000634 0.120943 0.100969 -0.633632 -0.942777 -0.062500 1 0 0 0 0 0 2 362114
-0.002101 0.000634 0.120943 0.100976 -0.633624 -0.942771 -0.062500 1 0 0 0 0 0 2 363115
-0.002101 0.000634 0.120943 0.100977 -0.633623 -0.942770 -0.062500 1 0 0 0 0 0 2 364103
-0.002101 0.000634 0.120943 0.100977 -0.633623 -0.942770 -0.062500 1 0 0 0 0 0 2 365114
-0.002101 0.000634 0.120943 0.100969 -0.633632 -0.942777 -0.062500 1 0 0 0 0 0 2 366115
-0.002101 0.000634 0.120943 0.100976 -0.633624 -0.942771 -0.062500 1 0 0 0 0 0 2 367104
-0.002101 0.000634 0.120943 0.100977 -0.633623 -0.942770 -0.062500 1 0 0 0 0 0 2 368115
-0.002101 0.000634 0.120943 0.100969 -0.633632 -0.942777 -0.062500 1 0 0 0 0 0 2 369105
-0.002101 0.000634 0.120943 0.100976 -0.633624 -0.942771 -0.062500 1 0 0 0 0 0 2 370114
-0.002101 0.000634 0.120943 0.100977 -0.633623 -0.942770 -0.062500 1 0 0 0 0 0 2 371103
-0.002101 0.000634 0.120943 0.100977 -0.633623 -0.942770 -0.062500 1 0 0 0 0 0 2 372115
-0.002101 0.000634 0.120943 0.100969 -0.633632 -0.942777 -0.062500 1 0 0 0 0 0 2 373113
-0.002101 0.000634 0.120943 0.100976 -0.633624 -0.942771 -0.062500 1 0 0 0 0 0 2 374108
-0.002101 0.000634 0.120943 0.100977 -0.633623 -0.942770 -0.062500 1 0 0 0 0 0 2 375125
-0.002101 0.000634 0.120943 0.100968 -0.633632 -0.942777 -0.062500 1 0 0 0 0 0 2 376132
-0.002101 0.000634 0.120943 0.100976 -0.633624 -0.942771 -0.062500 1 0 0 0 0 0 2 377122
-0.002101 0.000634 0.120943 0.100977 -0.633623 -0.942770 -0.062500 1 0 0 0 0 0 2 378115
-0.002101 0.000634 0.120943 0.100977 -0.633623 -0.942770 -0.062500 1 0 0 0 0 0 2 379119
-0.002101 0.000634 0.120943 0.100968 -0.633632 -0.942777 -0.062500 1 0 0 0 0 0 2 380115
-0.002101 0.000634 0.120943 0.100976 -0.633624 -0.942771 -0.062500 1 0 0 0 0 0 2 381121
-0.002101 0.000634 0.120943 0.100977 -0.633623 -0.942770 -0.062500 1 0 0 0 0 0 2 382112
-0.002101 0.000634 0.120943 0.100977 -0.633623 -0.942770 -0.062500 1 0 0 0 0 0 2 383123
-0.002101 0.000634 0.120943 0.100968 -0.633631 -0.942777 -0.062500 1 0 0 0 0 0 2 384122
-0.002101 0.000634 0.120943 0.100976 -0.633624 -0.942771 -0.062500 1 0 0 0 0 0 2 385113
-0.002101 0.000634 0.120943 0.100977 -0.633623 -0.942770 -0.062500 1 0 0 0 0 0 2 386125
-0.002101 0.000634 0.120943 0.100968 -0.633632 -0.942777 -0.062500 1 0 0 0 0 0 2 387116
-0.002101 0.000634 0.120943 0.100976 -0.633624 -0.942771 -0.062500 1 0 0 0 0 0 2 388116
-0.002101 0.000634 0.120943 0.100976 -0.633623 -0.942770 -0.062500 1 0 0 0 0 0 2 389101
-0.002101 0.000634 0.120943 0.100977 -0.633622 -0.942770 -0.062500 1 0 0 0 0 0 2 390115
-0.002101 0.000634 0.120943 0.100968 -0.633631 -0.942777 -0.062500 1 0 0 0 0 0 2 391113
-0.002101 0.000634 0.120943 0.100976 -0.633624 -0.942771 -0.062500 1 0 0 0 0 0 2 392115
-0.002101 0.000634 0.120943 0.100976 -0.633623 -0.942770 -0.062500 1 0 0 0 0 0 2 393117
-0.002101 0.000634 0.120943 0.100968 -0.633631 -0.942777 -0.062500 1 0 0 0 0 0 2 394245
-0.002101 0.000634 0.120943 0.100975 -0.633624 -0.942771 -0.062500 1 0 0 0 0 0 2 395119
-0.002101 0.000634 0.120943 0.100976 -0.633623 -0.942770 -0.062500 1 0 0 0 0 0 2 396122
-0.002101 0.000634 0.120943 0.100976 -0.633622 -0.942770 -0.062500 1 0 0 0 0 0 2 397120
-0.002101 0.000634 0.120943 0.100968 -0.633631 -0.942777 -0.062500 1 0 0 0 0 0 2 398114
-0.002101 0.000634 0.120943 0.100975 -0.633623 -0.942771 -0.062500 1 0 0 0 0 0 2 399114
-0.002101 0.000634 0.120943 0.100976 -0.633622 -0.942770 -0.062500 1 0 0 0 0 0 2 400240
-0.002101 0.000634 0.120943 0.100968 -0.633631 -0.942777 -0.062500 1 0 0 0 0 0 2 401099
-0.002101 0.000634 0.120943 0.100975 -0.633623 -0.942771 -0.062500 1 0 0 0 0 0 2 402095
-0.002101 0.000634 0.120943 0.100976 -0.633622 -0.942770 -0.062500 1 0 0 0 0 0 2 403241
-0.002101 0.000634 0.120943 0.100976 -0.633622 -0.942770 -0.062500 1 0 0 0 0 0 2 404239
-0.002101 0.000634 0.120943 0.100968 -0.633631 -0.942777 -0.062500 1 0 0 0 0 0 2 405118
-0.002101 0.000634 0.120943 0.100979 -0.633635 -0.942764 -0.062500 1 0 0 0 0 0 2 406221
-0.002101 0.000634 0.120943 0.100977 -0.633624 -0.942769 -0.062500 1 0 0 0 0 0 2 407241
-0.002101 0.000634 0.120943 0.100968 -0.633632 -0.942777 -0.062500 1 0 0 0 0 0 2 408239
-0.002101 0.000634 0.120943 0.100975 -0.633624 -0.942771 -0.062500 1 0 0 0 0 0 2 409241
-0.002101 0.000634 0.120943 0.100976 -0.633623 -0.942770 -0.062500 1 0 0 0 0 0 2 410242
-0.002101 0.000634 0.120943 0.100976 -0.633623 -0.942770 -0.062500 1 0 0 0 0 0 2 411221
-0.002101 0.000634 0.120943 0.100968 -0.633632 -0.942777 -0.062500 1 0 0 0 0 0 2 412239
-0.002101 0.000634 0.120943 0.100975 -0.633624 -0.942771 -0.062500 1 0 0 0 0 0 2 413245
-0.002101 0.000634 0.120943 0.100976 -0.633623 -0.942770 -0.062500 1 0 0 0 0 0 2 414114
-0.002101 0.000634 0.120943 0.100968 -0.633632 -0.942777 -0.062500 1 0 0 0 0 0 2 415117
-0.002101 0.000634 0.120943 0.100975 -0.633624 -0.942771 -0.062500 1 0 0 0 0 0 2 416233
-0.002101 0.000634 0.120943 0.100976 -0.633623 -0.942770 -0.062500 1 0 0 0 0 0 2 417117
-0.002101 0.000634 0.120943 0.100976 -0.633623 -0.942770 -0.062500 1 0 0 0 0 0 2 418240
-0.002101 0.000634 0.120943 0.100968 -0.633632 -0.942777 -0.062500 1 0 0 0 0 0 2 419237
-0.002101 0.000634 0.120943 0.100975 -0.633624 -0.942771 -0.062500 1 0 0 0 0 0 2 420240
-0.002101 0.000634 0.120943 0.100976 -0.633623 -0.942770 -0.062500 1 0 0 0 0 0 2 421241
-0.002101 0.000634 0.120943 0.100976 -0.633623 -0.942770 -0.062500 1 0 0 0 0 0 2 422240
-0.002101 0.000634 0.120943 0.100968 -0.633631 -0.942777 -0.062500 1 0 0 0 0 0 2 423236
-0.002101 0.000634 0.120943 0.100975 -0.633624 -0.942771 -0.062500 1 0 0 0 0 0 2 424239
-0.002101 0.000634 0.120943 0.100976 -0.633623 -0.942770 -0.062500 1 0 0 0 0 0 2 425240
-0.002101 0.000634 0.120943 0.100968 -0.633631 -0.942777 -0.062500 1 0 0 0 0 0 2 426238
-0.002101 0.000634 0.120943 0.100975 -0.633624 -0.942771 -0.062500 1 0 0 0 0 0 2 427116
-0.002101 0.000634 0.120943 0.100976 -0.633623 -0.942770 -0.062500 1 0 0 0 0 0 2 428228
-0.002101 0.000634 0.120943 0.100976 -0.633622 -0.942770 -0.062500 1 0 0 0 0 0 2 429113
-0.002101 0.000634 0.120943 0.100968 -0.633631 -0.942777 -0.062500 1 0 0 0 0 0 2 430236
-0.002101 0.000634 0.120943 0.100975 -0.633623 -0.942771 -0.062500 1 0 0 0 0 0 2 431228
-0.002101 0.000634 0.120943 0.100976 -0.633622 -0.942770 -0.062500 1 0 0 0 0 0 2 432239
-0.002101 0.000634 0.120943 0.100968 -0.633631 -0.942777 -0.062500 1 0 0 0 0 0 2 433228
-0.002101 0.000634 0.120943 0.100975 -0.633623 -0.942771 -0.062500 1 0 0 0 0 0 2 434228
-0.002101 0.000634 0.120943 0.100976 -0.633622 -0.942770 -0.062500 1 0 0 0 0 0 2 435238
-0.002101 0.000634 0.120943 0.100976 -0.633622 -0.942770 -0.062500 1 0 0 0 0 0 2 436227
-0.002101 0.000634 0.120943 0.100980 -0.633634 -0.942783 -0.062500 1 0 0 0 0 0 2 437224
-0.002101 0.000634 0.120943 0.100977 -0.633624 -0.942772 -0.062500 1 0 0 0 0 0 2 438228
-0.002101 0.000634 0.120943 0.100977 -0.633623 -0.942771 -0.062500 1 0 0 0 0 0 2 439239
-0.002101 0.000634 0.120943 0.100977 -0.633622 -0.942770 -0.062500 1 0 0 0 0 0 2 440226
-0.002101 0.000634 0.120943 0.100969 -0.633631 -0.942777 -0.062500 1 0 0 0 0 0 2 441226
-0.002101 0.000634 0.120943 0.100979 -0.633635 -0.942764 -0.062500 1 0 0 0 0 0 2 442238
-0.002101 0.000634 0.120943 0.100977 -0.633624 -0.942769 -0.062500 1 0 0 0 0 0 2 443226
-0.002101 0.000634 0.120943 0.100969 -0.633632 -0.942777 -0.062500 1 0 0 0 0 0 2 444236
-0.002101 0.000634 0.120943 0.100976 -0.633624 -0.942771 -0.062500 1 0 0 0 0 0 2 445227
-0.002101 0.000634 0.120943 0.100977 -0.633623 -0.942770 -0.062500 1 0 0 0 0 0 2 446210
-0.002101 0.000634 0.120943 0.100969 -0.633632 -0.942777 -0.062500 1 0 0 0 0 0 2 447236
-0.002101 0.000634 0.120943 0.100976 -0.633624 -0.942771 -0.062500 1 0 0 0 0 0 2 448123
-0.002101 0.000634 0.120943 0.100977 -0.633623 -0.942770 -0.062500 1 0 0 0 0 0 2 449241
-0.002101 0.000634 0.120943 0.100977 -0.633623 -0.942770 -0.062500 1 0 0 0 0 0 2 450250
-0.002101 0.000634 0.120943 0.100969 -0.633632 -0.942777 -0.062500 1 0 0 0 0 0 2 451109
-0.002101 0.000634 0.120943 0.100976 -0.633624 -0.942771 -0.062500 1 0 0 0 0 0 2 452236
-0.002101 0.000634 0.120943 0.100977 -0.633623 -0.942770 -0.062500 1 0 0 0 0 0 2 453111
-0.002101 0.000634 0.120943 0.100977 -0.633623 -0.942770 -0.062500 1 0 0 0 0 0 2 454117
-0.002101 0.000634 0.120943 0.100969 -0.633632 -0.942777 -0.062500 1 0 0 0 0 0 2 455115
-0.002101 0.000634 0.120943 0.100976 -0.633624 -0.942771 -0.062500 1 0 0 0 0 0 2 456230
-0.002101 0.000634 0.120943 0.100977 -0.633623 -0.942770 -0.062500 1 0 0 0 0 0 2 457245
-0.002101 0.000634 0.120943 0.100969 -0.633632 -0.942777 -0.062500 1 0 0 0 0 0 2 458243
-0.002101 0.000634 0.120943 0.100976 -0.633624 -0.942771 -0.062500 1 0 0 0 0 0 2 459247
-0.002101 0.000634 0.120943 0.100977 -0.633623 -0.942770 -0.062500 1 0 0 0 0 0 2 460239
-0.002101 0.000634 0.120943 0.100977 -0.633623 -0.942770 -0.062500 1 0 0 0 0 0 2 461242
-0.002101 0.000634 0.120943 0.100969 -0.633632 -0.942777 -0.062500 1 0 0 0 0 0 2 462236
-0.002101 0.000634 0.120943 0.100976 -0.633624 -0.942771 -0.062500 1 0 0 0 0 0 2 463237
-0.002101 0.000634 0.120943 0.100977 -0.633623 -0.942770 -0.062500 1 0 0 0 0 0 2 464236
-0.002101 0.000634 0.120943 0.100968 -0.633632 -0.942777 -0.062500 1 0 0 0 0 0 2 465219
-0.002101 0.000634 0.120943 0.100976 -0.633624 -0.942771 -0.062500 1 0 0 0 0 0 2 466238
-0.002101 0.000634 0.120943 0.100977 -0.633623 -0.942770 -0.062500 1 0 0 0 0 0 2 467247
-0.002101 0.000634 0.120943 0.100977 -0.633622 -0.942770 -0.062500 1 0 0 0 0 0 2 468240
-0.002101 0.000634 0.120943 0.100968 -0.633631 -0.942777 -0.062500 1 0 0 0 0 0 2 469244
-0.002101 0.000634 0.120943 0.100976 -0.633624 -0.942771 -0.062500 1 0 0 0 0 0 2 470239
-0.002101 0.000634 0.120943 0.100977 -0.633623 -0.942770 -0.062500 1 0 0 0 0 0 2 471237
-0.002101 0.000634 0.120943 0.100977 -0.633622 -0.942770 -0.062500 1 0 0 0 0 0 2 472236
-0.002101 0.000634 0.120943 0.100968 -0.633631 -0.942777 -0.062500 1 0 0 0 0 0 2 473238
-0.002101 0.000634 0.120943 0.100976 -0.633623 -0.942771 -0.062500 1 0 0 0 0 0 2 474236
-0.002101 0.000634 0.120943 0.100977 -0.633622 -0.942770 -0.062500 1 0 0 0 0 0 2 475237
-0.002101 0.000634 0.120943 0.100968 -0.633631 -0.942777 -0.062500 1 0 0 0 0 0 2 476236
-0.002101 0.000634 0.120943 0.100976 -0.633623 -0.942771 -0.062500 1 0 0 0 0 0 2 477238
-0.002101 0.000634 0.120943 0.100976 -0.633622 -0.942770 -0.062500 1 0 0 0 0 0 2 478238
-0.002101 0.000634 0.120943 0.100977 -0.633622 -0.942770 -0.062500 1 0 0 0 0 0 2 479219
-0.002101 0.000634 0.120943 0.100968 -0.633631 -0.942777 -0.062500 1 0 0 0 0 0 2 480240
-0.002101 0.000634 0.120943 0.100979 -0.633635 -0.942764 -0.062500 1 0 0 0 0 0 2 481240
-0.002101 0.000634 0.120943 0.100977 -0.633624 -0.942769 -0.062500 1 0 0 0 0 0 2 482238
-0.002101 0.000634 0.120943 0.100968 -0.633632 -0.942777 -0.062500 1 0 0 0 0 0 2 483235
-0.002101 0.000634 0.120943 0.100976 -0.633624 -0.942771 -0.062500 1 0 0 0 0 0 2 484237
-0.002101 0.000634 0.120943 0.100977 -0.633623 -0.942770 -0.062500 1 0 0 0 0 0 2 485238
-0.002101 0.000634 0.120943 0.100968 -0.633632 -0.942777 -0.062500 1 0 0 0 0 0 2 486237
-0.002101 0.000634 0.120943 0.100976 -0.633624 -0.942771 -0.062500 1 0 0 0 0 0 2 487235
-0.002101 0.000634 0.120943 0.100976 -0.633623 -0.942770 -0.062500 1 0 0 0 0 0 2 488242
-0.002101 0.000634 0.120943 0.100977 -0.633623 -0.942770 -0.062500 1 0 0 0 0 0 2 489233
-0.002101 0.000634 0.120943 0.100968 -0.633632 -0.942777 -0.062500 1 0 0 0 0 0 2 490236
-0.002101 0.000634 0.120943 0.100976 -0.633624 -0.942771 -0.062500 1 0 0 0 0 0 2 491238
-0.002101 0.000634 0.120943 0.100976 -0.633623 -0.942770 -0.062500 1 0 0 0 0 0 2 492238
-0.002101 0.000634 0.120943 0.100977 -0.633623 -0.942770 -0.062500 1 0 0 0 0 0 2 493238
-0.002101 0.000634 0.120943 0.100968 -0.633632 -0.942777 -0.062500 1 0 0 0 0 0 2 494236
-0.002101 0.000634 0.120943 0.100976 -0.633624 -0.942771 -0.062500 1 0 0 0 0 0 2 495236
-0.002106 0.000652 0.120932 0.175303 -0.887731 -0.792997 -0.062500 1 0 0 0 0 0 2 496239
-0.002109 0.000661 0.120928 0.151552 -0.802682 -0.865838 -0.062500 1 0 0 0 0 0 2 497235
-0.002110 0.000665 0.120927 0.132878 -0.738802 -0.903818 -0.062500 1 0 0 0 0 0 2 498236
-0.002111 0.000668 0.120927 0.122621 -0.704681 -0.918330 -0.062500 1 0 0 0 0 0 2 499235
-0.002111 0.000669 0.120926 0.117303 -0.687367 -0.923524 -0.062500 1 0 0 0 0 0 2 500226
-0.002112 0.000669 0.120926 0.114599 -0.678678 -0.925345 -0.062500 1 0 0 0 0 0 2 501236
-0.002112 0.000670 0.120926 0.113234 -0.674333 -0.925989 -0.062500 1 0 0 0 0 0 2 502224
-0.002112 0.000670 0.120926 0.112550 -0.672167 -0.926206 -0.062500 1 0 0 0 0 0 2 503236
-0.002112 0.000670 0.120926 0.112204 -0.671072 -0.926293 -0.062500 1 0 0 0 0 0 2 504224
-0.002112 0.000670 0.120926 0.112036 -0.670525 -0.926308 -0.062500 1 0 0 0 0 0 2 505235
-0.002112 0.000670 0.120926 0.111957 -0.670263 -0.926326 -0.062500 1 0 0 0 0 0 2 506224
-0.002112 0.000670 0.120926 0.111902 -0.670119 -0.926337 -0.062500 1 0 0 0 0 0 2 507234
-0.002112 0.000670 0.120926 0.111881 -0.670052 -0.926332 -0.062500 1 0 0 0 0 0 2 508223
-0.002112 0.000670 0.120926 0.111869 -0.670014 -0.926333 -0.062500 1 0 0 0 0 0 2 509234
-0.002112 0.000670 0.120926 0.111856 -0.670009 -0.926326 -0.062500 1 0 0 0 0 0 2 510224
-0.002117 0.000688 0.120916 0.186140 -0.923959 -0.776424 -0.062500 1 0 0 0 0 0 2 511236
-0.002120 0.000697 0.120912 0.162401 -0.838974 -0.849336 -0.062500 1 0 0 0 0 0 2 512225
-0.002121 0.000702 0.120911 0.143746 -0.775122 -0.887345 -0.062500 1 0 0 0 0 0 2 513225
-0.002122 0.000704 0.120910 0.133491 -0.741004 -0.901862 -0.062500 1 0 0 0 0 0 2 514235
-0.002122 0.000705 0.120910 0.128191 -0.723710 -0.907062 -0.062500 1 0 0 0 0 0 2 515223
-0.002123 0.000706 0.120910 0.125482 -0.715036 -0.908896 -0.062500 1 0 0 0 0 0 2 516234
-0.002123 0.000706 0.120910 0.124113 -0.710682 -0.909529 -0.062500 1 0 0 0 0 0 2 517226
-0.002123 0.000706 0.120910 0.123425 -0.708504 -0.909753 -0.062500 1 0 0 0 0 0 2 518233
-0.002123 0.000706 0.120910 0.123082 -0.707420 -0.909834 -0.062500 1 0 0 0 0 0 2 519223
-0.002123 0.000706 0.120910 0.122903 -0.706871 -0.909863 -0.062500 1 0 0 0 0 0 2 520241
-0.002128 0.000724 0.120899 0.197064 -0.960433 -0.759847 -0.062500 1 0 0 0 0 0 2 521243
-0.002131 0.000734 0.120895 0.173302 -0.875363 -0.832819 -0.062500 1 0 0 0 0 0 2 522232
-0.002132 0.000738 0.120894 0.154634 -0.811500 -0.870857 -0.062500 1 0 0 0 0 0 2 523246
-0.002133 0.000740 0.120894 0.144373 -0.777363 -0.885393 -0.062500 1 0 0 0 0 0 2 524229
-0.002133 0.000742 0.120893 0.139067 -0.760052 -0.890597 -0.062500 1 0 0 0 0 0 2 525240
-0.002133 0.000742 0.120893 0.136355 -0.751367 -0.892421 -0.062500 1 0 0 0 0 0 2 526244
-0.002134 0.000742 0.120893 0.134995 -0.747005 -0.893069 -0.062500 1 0 0 0 0 0 2 527231
-0.002134 0.000743 0.120893 0.134300 -0.744835 -0.893282 -0.062500 1 0 0 0 0 0 2 528222
-0.002134 0.000743 0.120893 0.133956 -0.743752 -0.893363 -0.062500 1 0 0 0 0 0 2 529244
-0.002134 0.000743 0.120893 0.133777 -0.743204 -0.893391 -0.062500 1 0 0 0 0 0 2 530228
-0.002134 0.000743 0.120893 0.133689 -0.742919 -0.893405 -0.062500 1 0 0 0 0 0 2 531239
-0.002134 0.000743 0.120893 0.133652 -0.742798 -0.893408 -0.062500 1 0 0 0 0 0 2 532236
-0.002134 0.000743 0.120893 0.133629 -0.742723 -0.893410 -0.062500 1 0 0 0 0 0 2 533239
-0.002139 0.000761 0.120883 0.207808 -0.996390 -0.743246 -0.062500 1 0 0 0 0 0 2 534237
-0.002142 0.000770 0.120879 0.184104 -0.911507 -0.816291 -0.062500 1 0 0 0 0 0 2 535234
-0.002143 0.000774 0.120878 0.165485 -0.847728 -0.854358 -0.062500 1 0 0 0 0 0 2 536234
-0.002144 0.000777 0.120877 0.155231 -0.813641 -0.868905 -0.062500 1 0 0 0 0 0 2 537241
-0.002144 0.000778 0.120877 0.149919 -0.796348 -0.874104 -0.062500 1 0 0 0 0 0 2 538241
-0.002144 0.000778 0.120877 0.147230 -0.787673 -0.875944 -0.062500 1 0 0 0 0 0 2 539239
-0.002144 0.000779 0.120877 0.145852 -0.783319 -0.876576 -0.062500 1 0 0 0 0 0 2 540234
-0.002144 0.000779 0.120877 0.145176 -0.781144 -0.876808 -0.062500 1 0 0 0 0 0 2 541218
-0.002144 0.000779 0.120877 0.144823 -0.780058 -0.876885 -0.062500 1 0 0 0 0 0 2 542234
-0.002144 0.000779 0.120877 0.144643 -0.779510 -0.876914 -0.062500 1 0 0 0 0 0 2 543235
-0.002144 0.000779 0.120877 0.144558 -0.779236 -0.876920 -0.062500 1 0 0 0 0 0 2 544234
-0.002144 0.000779 0.120877 0.144518 -0.779105 -0.876930 -0.062500 1 0 0 0 0 0 2 545236
-0.002150 0.000797 0.120866 0.218639 -1.032597 -0.726640 -0.062500 1 0 0 0 0 0 2 546233
-0.002153 0.000806 0.120862 0.194963 -0.947759 -0.799742 -0.062500 1 0 0 0 0 0 2 547237
-0.002154 0.000811 0.120861 0.176336 -0.884021 -0.837844 -0.062500 1 0 0 0 0 0 2 548234
-0.002155 0.000813 0.120861 0.166098 -0.849922 -0.852402 -0.062500 1 0 0 0 0 0 2 549219
-0.002155 0.000814 0.120861 0.160782 -0.832643 -0.857618 -0.062500 1 0 0 0 0 0 2 550234
-0.002155 0.000815 0.120860 0.158094 -0.823972 -0.859443 -0.062500 1 0 0 0 0 0 2 551234
-0.002155 0.000815 0.120860 0.156725 -0.819611 -0.860089 -0.062500 1 0 0 0 0 0 2 552233
-0.002155 0.000815 0.120860 0.156021 -0.817451 -0.860311 -0.062500 1 0 0 0 0 0 2 553238
-0.002155 0.000815 0.120860 0.155685 -0.816361 -0.860386 -0.062500 1 0 0 0 0 0 2 554215
-0.002155 0.000815 0.120860 0.155506 -0.815812 -0.860415 -0.062500 1 0 0 0 0 0 2 555234
-0.002155 0.000815 0.120860 0.155422 -0.815539 -0.860422 -0.062500 1 0 0 0 0 0 2 556234
-0.002155 0.000815 0.120860 0.155382 -0.815408 -0.860431 -0.062500 1 0 0 0 0 0 2 557214
-0.002155 0.000815 0.120860 0.155359 -0.815332 -0.860433 -0.062500 1 0 0 0 0 0 2 558215
-0.002155 0.000815 0.120860 0.155350 -0.815304 -0.860427 -0.062500 1 0 0 0 0 0 2 559233
-0.002161 0.000833 0.120850 0.229429 -1.068708 -0.710014 -0.062500 1 0 0 0 0 0 2 560226
-0.002163 0.000842 0.120846 0.205795 -0.983968 -0.783186 -0.062500 1 0 0 0 0 0 2 561237
-0.002165 0.000847 0.120845 0.187190 -0.920259 -0.821317 -0.062500 1 0 0 0 0 0 2 562228
-0.002165 0.000849 0.120844 0.176955 -0.886196 -0.835893 -0.062500 1 0 0 0 0 0 2 563236
-0.002166 0.000850 0.120844 0.171636 -0.868914 -0.841105 -0.062500 1 0 0 0 0 0 2 564217
-0.002166 0.000851 0.120844 0.168949 -0.860244 -0.842934 -0.062500 1 0 0 0 0 0 2 565215
-0.002166 0.000851 0.120844 0.167575 -0.855905 -0.843582 -0.062500 1 0 0 0 0 0 2 566234
-0.002166 0.000851 0.120844 0.166897 -0.853721 -0.843804 -0.062500 1 0 0 0 0 0 2 567233
-0.002166 0.000851 0.120844 0.166543 -0.852635 -0.843881 -0.062500 1 0 0 0 0 0 2 568232
-0.002166 0.000852 0.120844 0.166366 -0.852098 -0.843904 -0.062500 1 0 0 0 0 0 2 569234
-0.002166 0.000852 0.120844 0.166278 -0.851814 -0.843917 -0.062500 1 0 0 0 0 0 2 570231
-0.002171 0.000870 0.120833 0.240290 -1.104976 -0.693380 -0.062500 1 0 0 0 0 0 2 571231
-0.002174 0.000879 0.120829 0.216649 -1.020238 -0.766616 -0.062500 1 0 0 0 0 0 2 572232
-0.002176 0.000883 0.120828 0.198048 -0.956539 -0.804777 -0.062500 1 0 0 0 0 0 2 573235
-0.002176 0.000886 0.120828 0.187810 -0.922468 -0.819364 -0.062500 1 0 0 0 0 0 2 574223
-0.002177 0.000887 0.120827 0.182494 -0.905192 -0.824585 -0.062500 1 0 0 0 0 0 2 575233
-0.002177 0.000887 0.120827 0.179795 -0.896524 -0.826412 -0.062500 1 0 0 0 0 0 2 576223
-0.002177 0.000888 0.120827 0.178425 -0.892166 -0.827062 -0.062500 1 0 0 0 0 0 2 577233
-0.002177 0.000888 0.120827 0.177738 -0.889989 -0.827273 -0.062500 1 0 0 0 0 0 2 578221
-0.002177 0.000888 0.120827 0.177396 -0.888907 -0.827355 -0.062500 1 0 0 0 0 0 2 579232
-0.002177 0.000888 0.120827 0.177229 -0.888362 -0.827391 -0.062500 1 0 0 0 0 0 2 580232
-0.002177 0.000888 0.120827 0.177134 -0.888086 -0.827393 -0.062500 1 0 0 0 0 0 2 581223
-0.002177 0.000888 0.120827 0.177093 -0.887955 -0.827402 -0.062500 1 0 0 0 0 0 2 582233
-0.002177 0.000888 0.120827 0.177073 -0.887891 -0.827397 -0.062500 1 0 0 0 0 0 2 583222
-0.002177 0.000888 0.120827 0.177062 -0.887853 -0.827397 -0.062500 1 0 0 0 0 0 2 584233
-0.002177 0.000888 0.120827 0.177045 -0.887836 -0.827398 -0.062500 1 0 0 0 0 0 2 585222
-0.002177 0.000888 0.120827 0.177049 -0.887815 -0.827398 -0.062500 1 0 0 0 0 0 2 586233
-0.002177 0.000888 0.120827 0.177049 -0.887812 -0.827398 -0.062500 1 0 0 0 0 0 2 587223
-0.002182 0.000906 0.120817 0.251043 -1.140964 -0.676737 -0.062500 1 0 0 0 0 0 2 588232
-0.002185 0.000915 0.120813 0.227459 -1.056374 -0.750035 -0.062500 1 0 0 0 0 0 2 589223
-0.002186 0.000920 0.120812 0.208876 -0.992728 -0.788224 -0.062500 1 0 0 0 0 0 2 590231
-0.002187 0.000922 0.120811 0.198642 -0.958706 -0.802823 -0.062500 1 0 0 0 0 0 2 591221
-0.002188 0.000923 0.120811 0.193357 -0.941425 -0.808044 -0.062500 1 0 0 0 0 0 2 592235
-0.002188 0.000923 0.120811 0.190642 -0.932764 -0.809876 -0.062500 1 0 0 0 0 0 2 593232
-0.002188 0.000924 0.120811 0.189275 -0.928420 -0.810521 -0.062500 1 0 0 0 0 0 2 594240
-0.002188 0.000924 0.120811 0.188597 -0.926237 -0.810746 -0.062500 1 0 0 0 0 0 2 595236
-0.002188 0.000924 0.120811 0.188247 -0.925163 -0.810817 -0.062500 1 0 0 0 0 0 2 596237
-0.002188 0.000924 0.120811 0.188067 -0.924616 -0.810846 -0.062500 1 0 0 0 0 0 2 597228
-0.002188 0.000924 0.120811 0.187992 -0.924335 -0.810866 -0.062500 1 0 0 0 0 0 2 598243
-0.002188 0.000924 0.120811 0.187932 -0.924209 -0.810858 -0.062500 1 0 0 0 0 0 2 599239
-0.002188 0.000924 0.120811 0.187919 -0.924136 -0.810864 -0.062500 1 0 0 0 0 0 2 600228
-0.002188 0.000924 0.120811 0.187908 -0.924097 -0.810866 -0.062500 1 0 0 0 0 0 2 601238
-0.002188 0.000924 0.120811 0.187907 -0.924094 -0.810866 -0.062500 1 0 0 0 0 0 2 602240
-0.002188 0.000924 0.120811 0.187901 -0.924072 -0.810860 -0.062500 1 0 0 0 0 0 2 603231
-0.002188 0.000924 0.120811 0.187892 -0.924079 -0.810866 -0.062500 1 0 0 0 0 0 2 604242
-0.002188 0.000924 0.120811 0.187899 -0.924071 -0.810860 -0.062500 1 0 0 0 0 0 2 605239
-0.002188 0.000924 0.120811 0.187896 -0.924059 -0.810866 -0.062500 1 0 0 0 0 0 2 606215
-0.002188 0.000924 0.120811 0.187891 -0.924078 -0.810866 -0.062500 1 0 0 0 0 0 2 607214
-0.002188 0.000924 0.120811 0.187899 -0.924071 -0.810860 -0.062500 1 0 0 0 0 0 2 608233
-0.002193 0.000942 0.120800 0.261852 -1.177064 -0.660071 -0.062500 1 0 0 0 0 0 2 609236
-0.002196 0.000951 0.120796 -0.006702 -0.158716 -0.733432 -0.062500 0 0 0 0 0 0 2 610231
-0.002197 0.000956 0.120795 -0.026667 -0.090576 -0.771670 -0.062500 0 0 0 0 0 0 2 611232
-0.002198 0.000958 0.120795 -0.037601 -0.054275 -0.786268 -0.062500 0 0 0 0 0 0 2 612225
-0.002198 0.000959 0.120794 -0.043260 -0.035878 -0.791491 -0.062500 0 0 0 0 0 0 2 613244
-0.002199 0.000960 0.120794 -0.046151 -0.026632 -0.793327 -0.062500 0 0 0 0 0 0 2 614237
-0.002199 0.000960 0.120794 -0.047605 -0.022013 -0.793967 -0.062500 0 0 0 0 0 0 2 615235
-0.002223 0.000983 0.120793 0.267863 -0.313481 -0.780883 -0.062500 0 0 0 0 0 0 2 616232
-0.002240 0.001012 0.120782 0.209735 -0.429544 -0.636284 -0.062500 0 0 0 0 0 0 2 617233
-0.002255 0.001045 0.120768 0.160136 -0.484891 -0.561988 -0.062500 0 0 0 0 0 0 2 618232
-0.002262 0.001061 0.120762 0.065144 -0.277792 -0.675087 -0.062500 0 0 0 0 0 0 2 619213
-0.002290 0.001092 0.120760 0.323496 -0.440700 -0.714568 -0.062500 0 0 0 0 0 0 2 620213
-0.002309 0.001126 0.120748 0.236628 -0.491471 -0.589804 -0.062500 0 0 0 0 0 0 2 621213
-0.002324 0.001160 0.120733 0.172439 -0.513887 -0.522607 -0.062500 0 0 0 0 0 0 2 622231
-0.002342 0.001214 0.120706 0.211962 -0.764509 -0.335239 -0.062500 0 0 0 0 0 0 2 623234
-0.002376 0.001263 0.120695 0.416648 -0.735720 -0.522165 -0.062500 0 0 0 0 0 0 2 624213
-0.002398 0.001306 0.120681 0.287195 -0.645343 -0.474456 -0.062500 0 0 0 0 0 0 2 625233
-0.002414 0.001345 0.120665 0.200196 -0.593182 -0.436720 -0.062500 0 0 0 0 0 0 2 626231
-0.002428 0.001383 0.120648 0.154560 -0.566351 -0.411586 -0.062500 0 0 0 0 0 0 2 627231
-0.002440 0.001420 0.120632 0.131553 -0.552799 -0.391712 -0.062500 0 0 0 0 0 0 2 628230
-0.002452 0.001456 0.120615 0.120034 -0.545916 -0.373750 -0.062500 0 0 0 0 0 0 2 629236
-0.002463 0.001493 0.120598 0.112144 -0.538910 -0.356426 -0.062500 0 0 0 0 0 0 2 630234
-0.002468 0.001511 0.120593 0.041307 -0.304048 -0.492193 -0.062500 0 0 0 0 0 0 2 631229
-0.002477 0.001538 0.120580 0.065673 -0.395655 -0.400944 -0.062500 0 0 0 0 0 0 2 632214
-0.002486 0.001569 0.120564 0.084677 -0.462696 -0.345269 -0.062500 0 0 0 0 0 0 2 633297
-0.002515 0.001608 0.120557 0.343213 -0.557857 -0.449629 -0.062500 0 0 0 0 0 0 2 634301
-0.002535 0.001645 0.120544 0.248170 -0.551408 -0.360842 -0.062500 0 0 0 0 0 0 2 635297
-0.002545 0.001663 0.120540 0.111273 -0.310658 -0.460842 -0.062500 0 0 0 0 0 0 2 636297
-0.002555 0.001690 0.120527 0.103696 -0.403428 -0.355485 -0.062500 0 0 0 0 0 0 2 637295
-0.002566 0.001722 0.120512 0.103704 -0.465247 -0.294719 -0.062500 0 0 0 0 0 0 2 638298
-0.002571 0.001738 0.120506 0.037753 -0.267857 -0.414786 -0.062500 0 0 0 0 0 0 2 639266
-0.002598 0.001768 0.120503 0.312703 -0.437236 -0.452848 -0.062500 0 0 0 0 0 0 2 640266
-0.002617 0.001801 0.120491 0.232413 -0.488830 -0.328571 -0.062500 0 0 0 0 0 0 2 641266
-0.002632 0.001836 0.120476 0.171586 -0.511861 -0.261497 -0.062500 0 0 0 0 0 0 2 642264
-0.002639 0.001853 0.120470 0.072013 -0.291424 -0.379798 -0.062500 0 0 0 0 0 0 2 643265
-0.002648 0.001879 0.120458 0.081469 -0.389070 -0.281184 -0.062500 0 0 0 0 0 0 2 644254
-0.002658 0.001911 0.120442 0.093096 -0.459164 -0.222770 -0.062500 0 0 0 0 0 0 2 645289
-0.002682 0.001931 0.120446 0.279946 -0.323285 -0.479556 -0.062500 0 0 0 0 0 0 2 646297
-0.002699 0.001959 0.120437 0.208396 -0.409234 -0.315764 -0.062500 0 0 0 0 0 0 2 647288
-0.002713 0.001991 0.120422 0.157867 -0.468546 -0.223311 -0.062500 0 0 0 0 0 0 2 648272
-0.002720 0.002007 0.120417 0.064507 -0.268864 -0.332107 -0.062500 0 0 0 0 0 0 2 649288
-0.002729 0.002032 0.120405 0.076970 -0.376577 -0.229546 -0.062500 0 0 0 0 0 0 2 650272
-0.002734 0.002045 0.120400 0.022956 -0.220624 -0.324446 -0.062500 0 0 0 0 0 0 2 651285
-0.002741 0.002070 0.120387 0.055972 -0.352067 -0.215821 -0.062500 0 0 0 0 0 0 2 652271
-0.002764 0.002087 0.120393 0.260995 -0.268220 -0.443463 -0.062500 0 0 0 0 0 0 2 653288
-0.002781 0.002113 0.120383 0.200095 -0.386346 -0.268150 -0.062500 0 0 0 0 0 0 2 654398
-0.002794 0.002144 0.120369 0.153535 -0.456421 -0.171511 -0.062500 0 0 0 0 0 0 2 655287
-0.002801 0.002159 0.120364 0.062818 -0.264167 -0.279337 -0.062500 0 0 0 0 0 0 2 656271
-0.002810 0.002185 0.120351 0.076379 -0.375054 -0.175939 -0.062500 0 0 0 0 0 0 2 657289
-0.002814 0.002198 0.120347 0.023172 -0.221227 -0.271006 -0.062500 0 0 0 0 0 0 2 658272
-0.002841 0.002226 0.120344 0.305047 -0.413185 -0.296429 -0.062500 0 0 0 0 0 0 2 659288
-0.002860 0.002258 0.120332 0.227896 -0.475791 -0.168400 -0.062500 0 0 0 0 0 0 2 660270
-0.002869 0.002275 0.120327 0.101887 -0.274166 -0.255584 -0.062500 0 0 0 0 0 0 2 661230
-0.002879 0.002300 0.120315 0.095849 -0.379647 -0.143625 -0.062500 0 0 0 0 0 0 2 662219
-0.002884 0.002313 0.120310 0.032906 -0.223531 -0.235951 -0.062500 0 0 0 0 0 0 2 663230
-0.002898 0.002356 0.120318 0.141945 -0.592136 -0.406344 -0.062500 0 0 0 0 0 0 2 664230
-0.002905 0.002378 0.120320 0.060610 -0.350270 -0.362325 -0.062500 0 0 0 0 0 0 2 665221
-0.002913 0.002406 0.120310 0.073776 -0.417096 -0.180844 -0.062500 0 0 0 0 0 0 2 666229
-0.002923 0.002438 0.120295 0.087611 -0.470489 -0.090784 -0.062500 0 0 0 0 0 0 2 667220
-0.002947 0.002459 0.120300 0.278195 -0.329923 -0.336661 -0.062500 0 0 0 0 0 0 2 668229
-0.002964 0.002487 0.120290 0.206700 -0.410488 -0.168486 -0.062500 0 0 0 0 0 0 2 669219
-0.002973 0.002501 0.120287 0.089693 -0.237599 -0.230708 -0.062500 0 0 0 0 0 0 2 670230
-0.003001 0.002530 0.120284 0.337729 -0.424591 -0.241819 -0.062500 0 0 0 0 0 0 2 671217
-0.003016 0.002545 0.120283 0.176703 -0.252161 -0.265749 -0.062500 0 0 0 0 0 0 2 672229
-0.003028 0.002570 0.120271 0.134834 -0.368853 -0.119635 -0.062500 0 0 0 0 0 0 2 673221
-0.003041 0.002601 0.120287 0.134796 -0.461021 -0.479480 -0.062500 0 0 0 0 0 0 2 674229
-0.003052 0.002634 0.120282 0.116618 -0.494933 -0.227392 -0.062500 0 0 0 0 0 0 2 675256
-0.003063 0.002668 0.120268 0.109046 -0.512987 -0.091549 -0.062500 0 0 0 0 0 0 2 676233
-0.003068 0.002686 0.120264 0.040160 -0.293771 -0.186193 -0.062500 0 0 0 0 0 0 2 677230
-0.003095 0.002716 0.120261 0.313629 -0.449865 -0.209614 -0.062500 0 0 0 0 0 0 2 678230
-0.003109 0.002732 0.120259 0.165224 -0.264837 -0.239002 -0.062500 0 0 0 0 0 0 2 679235
-0.003108 0.002771 0.120258 -0.039032 -0.553112 -0.240336 -0.062500 0 0 0 0 0 0 2 680233
-0.003132 0.002813 0.120256 0.262470 -0.615990 -0.225809 -0.062500 0 0 0 0 0 0 2 681248
-0.003144 0.002834 0.120255 0.137981 -0.349918 -0.241964 -0.062500 0 0 0 0 0 0 2 682226
-0.003155 0.002862 0.120244 0.114171 -0.415652 -0.092342 -0.062500 0 0 0 0 0 0 2 683226
-0.003180 0.002881 0.120249 0.291300 -0.301662 -0.304786 -0.062500 0 0 0 0 0 0 2 684239
-0.003197 0.002908 0.120240 0.211233 -0.401605 -0.123345 -0.062500 0 0 0 0 0 0 2 685227
-0.003193 0.002936 0.120247 -0.075351 -0.419006 -0.327966 -0.062500 0 0 0 0 0 0 2 686238
-0.003216 0.002971 0.120247 0.236453 -0.529796 -0.264262 -0.062500 0 0 0 0 0 0 2 687235
-0.003227 0.002989 0.120248 0.123897 -0.305161 -0.252181 -0.062500 0 0 0 0 0 0 2 688230
-0.003237 0.003016 0.120236 0.106394 -0.394351 -0.091005 -0.062500 0 0 0 0 0 0 2 689234
-0.003243 0.003029 0.120233 0.037452 -0.232295 -0.167008 -0.062500 0 0 0 0 0 0 2 690229
-0.003270 0.003058 0.120229 0.311620 -0.418449 -0.180828 -0.062500 0 0 0 0 0 0 2 691229
-0.003271 0.003087 0.120239 -0.003139 -0.431369 -0.354120 -0.062500 0 0 0 0 0 0 2 692228
-0.003276 0.003118 0.120230 0.024775 -0.474032 -0.136796 -0.062500 0 0 0 0 0 0 2 693231
-0.003303 0.003157 0.120226 0.310204 -0.562020 -0.154951 -0.062500 0 0 0 0 0 0 2 694235
-0.003317 0.003176 0.120224 0.163646 -0.323570 -0.195315 -0.062500 0 0 0 0 0 0 2 695235
-0.003348 0.003207 0.120222 0.377868 -0.463959 -0.186095 -0.062500 0 0 0 0 0 0 2 696236
-0.003351 0.003237 0.120231 0.030629 -0.454064 -0.350921 -0.062500 0 0 0 0 0 0 2 697236
-0.003357 0.003270 0.120223 0.041924 -0.484724 -0.130326 -0.062500 0 0 0 0 0 0 2 698227
-0.003379 0.003291 0.120230 0.253696 -0.339549 -0.305923 -0.062500 0 0 0 0 0 0 2 699227
-0.003391 0.003301 0.120232 0.127429 -0.187884 -0.269281 -0.062500 0 0 0 0 0 0 2 700211
-0.003401 0.003324 0.120221 0.107409 -0.332074 -0.087581 -0.062500 0 0 0 0 0 0 2 701232
-0.003426 0.003340 0.120227 0.285878 -0.266921 -0.287641 -0.062500 0 0 0 0 0 0 2 702229
-0.003430 0.003379 0.120228 0.041295 -0.563645 -0.246653 -0.062500 0 0 0 0 0 0 2 703227
-0.003433 0.003399 0.120228 -0.012623 -0.336347 -0.234386 -0.062500 0 0 0 0 0 0 2 704228
-0.003458 0.003431 0.120226 0.286364 -0.474504 -0.202171 -0.062500 0 0 0 0 0 0 2 705230
-0.003471 0.003447 0.120226 0.151083 -0.280283 -0.214418 -0.062500 0 0 0 0 0 0 2 706230
-0.003501 0.003477 0.120223 0.370974 -0.444738 -0.192580 -0.062500 0 0 0 0 0 0 2 707227
-0.003517 0.003492 0.120223 0.193894 -0.265344 -0.208923 -0.062500 0 0 0 0 0 0 2 708229
-0.003530 0.003517 0.120211 0.141740 -0.376049 -0.057315 -0.062500 0 0 0 0 0 0 2 709230
-0.003543 0.003549 0.120227 0.139997 -0.470054 -0.414027 -0.062500 0 0 0 0 0 0 2 710225
-0.003554 0.003582 0.120221 0.117775 -0.499581 -0.161323 -0.062500 0 0 0 0 0 0 2 711229
-0.003560 0.003598 0.120218 0.043173 -0.289358 -0.185123 -0.062500 0 0 0 0 0 0 2 712231
-0.003587 0.003629 0.120216 0.316224 -0.447570 -0.175156 -0.062500 0 0 0 0 0 0 2 713230
-0.003600 0.003644 0.120215 0.167019 -0.266185 -0.197348 -0.062500 0 0 0 0 0 0 2 714227
-0.003607 0.003652 0.120214 0.063556 -0.149121 -0.207830 -0.062500 0 0 0 0 0 0 2 715221
-0.003635 0.003678 0.120212 0.321038 -0.380430 -0.181782 -0.062500 0 0 0 0 0 0 2 716233
-0.003649 0.003691 0.120211 0.167273 -0.234777 -0.197616 -0.062500 0 0 0 0 0 0 2 717238
-0.003662 0.003716 0.120230 0.146139 -0.379870 -0.480820 -0.062500 0 0 0 0 0 0 2 718227
-0.003669 0.003728 0.120237 0.052824 -0.226875 -0.350080 -0.062500 0 0 0 0 0 0 2 719229
-0.003677 0.003752 0.120228 0.065334 -0.355991 -0.120833 -0.062500 0 0 0 0 0 0 2 720227
-0.003701 0.003768 0.120234 0.266741 -0.279013 -0.302758 -0.062500 0 0 0 0 0 0 2 721229
-0.003717 0.003794 0.120225 0.197848 -0.388445 -0.109938 -0.062500 0 0 0 0 0 0 2 722228
-0.003726 0.003807 0.120222 0.084323 -0.234542 -0.167413 -0.062500 0 0 0 0 0 0 2 723228
-0.003749 0.003818 0.120230 0.269923 -0.197177 -0.329910 -0.062500 0 0 0 0 0 0 2 724226
-0.003766 0.003841 0.120221 0.202474 -0.346155 -0.118341 -0.062500 0 0 0 0 0 0 2 725229
-0.003794 0.003857 0.120227 0.340025 -0.275138 -0.297903 -0.062500 0 0 0 0 0 0 2 726220
-0.003808 0.003865 0.120229 0.171774 -0.161135 -0.264625 -0.062500 0 0 0 0 0 0 2 727217
-0.003807 0.003901 0.120229 -0.037037 -0.505572 -0.226991 -0.062500 0 0 0 0 0 0 2 728227
-0.003826 0.003923 0.120238 0.199943 -0.371307 -0.356018 -0.062500 0 0 0 0 0 0 2 729218
-0.003835 0.003934 0.120241 0.093383 -0.215922 -0.294219 -0.062500 0 0 0 0 0 0 2 730228
-0.003840 0.003940 0.120242 0.022157 -0.127095 -0.262009 -0.062500 0 0 0 0 0 0 2 731227
-0.003866 0.003965 0.120240 0.301440 -0.369310 -0.217578 -0.062500 0 0 0 0 0 0 2 732217
-0.003880 0.003977 0.120240 0.156642 -0.232487 -0.228616 -0.062500 0 0 0 0 0 0 2 733227
-0.003906 0.003988 0.120249 0.307432 -0.199699 -0.364411 -0.062500 0 0 0 0 0 0 2 734215
-0.003923 0.004011 0.120240 0.216014 -0.348934 -0.142519 -0.062500 0 0 0 0 0 0 2 735211
-0.003933 0.004022 0.120237 0.092420 -0.217792 -0.189245 -0.062500 0 0 0 0 0 0 2 736226
-0.003956 0.004033 0.120246 0.273771 -0.192355 -0.347003 -0.062500 0 0 0 0 0 0 2 737235
-0.003968 0.004038 0.120248 0.134484 -0.119992 -0.295619 -0.062500 0 0 0 0 0 0 2 738217
-0.003979 0.004058 0.120238 0.113863 -0.304951 -0.105223 -0.062500 0 0 0 0 0 0 2 739226
-0.004004 0.004072 0.120243 0.294979 -0.257859 -0.301495 -0.062500 0 0 0 0 0 0 2 740216
-0.004017 0.004080 0.120245 0.149547 -0.155824 -0.275935 -0.062500 0 0 0 0 0 0 2 741225
-0.004023 0.004083 0.120246 0.053946 -0.097604 -0.257651 -0.062500 0 0 0 0 0 0 2 742216
-0.004050 0.004107 0.120244 0.315155 -0.361801 -0.216848 -0.062500 0 0 0 0 0 0 2 743227
-0.004064 0.004119 0.120243 0.163942 -0.232701 -0.230305 -0.062500 0 0 0 0 0 0 2 744215
-0.004071 0.004125 0.120243 0.059559 -0.142149 -0.237911 -0.062500 0 0 0 0 0 0 2 745227
-0.004074 0.004128 0.120243 0.004376 -0.094211 -0.240889 -0.062500 0 0 0 0 0 0 2 746215
-0.004095 0.004134 0.120252 0.228886 -0.131690 -0.370278 -0.062500 0 0 0 0 0 0 2 747227
-0.004111 0.004155 0.120243 0.176359 -0.318047 -0.146027 -0.062500 0 0 0 0 0 0 2 748229
-0.004138 0.004170 0.120250 0.325487 -0.268054 -0.320538 -0.062500 0 0 0 0 0 0 2 749239
-0.004152 0.004177 0.120252 0.161962 -0.164260 -0.286938 -0.062500 0 0 0 0 0 0 2 750619
-0.004158 0.004181 0.120252 0.057228 -0.105241 -0.265807 -0.062500 0 0 0 0 0 0 2 751237
-0.004186 0.004205 0.120250 0.319808 -0.361919 -0.223037 -0.062500 0 0 0 0 0 0 2 752224
-0.004200 0.004217 0.120249 0.166320 -0.232751 -0.236601 -0.062500 0 0 0 0 0 0 2 753226
-0.004207 0.004223 0.120249 0.060750 -0.142198 -0.244336 -0.062500 0 0 0 0 0 0 2 754232
-0.004230 0.004230 0.120258 0.257784 -0.156086 -0.375091 -0.062500 0 0 0 0 0 0 2 755222
-0.004241 0.004234 0.120261 0.126481 -0.105334 -0.314076 -0.062500 0 0 0 0 0 0 2 756233
-0.004247 0.004236 0.120262 0.039086 -0.075284 -0.282097 -0.062500 0 0 0 0 0 0 2 757218
-0.004274 0.004259 0.120260 0.312807 -0.351899 -0.234798 -0.062500 0 0 0 0 0 0 2 758240
-0.004288 0.004270 0.120260 0.163836 -0.230296 -0.247269 -0.062500 0 0 0 0 0 0 2 759217
-0.004294 0.004276 0.120259 0.060539 -0.143539 -0.254660 -0.062500 0 0 0 0 0 0 2 760227
-0.004317 0.004284 0.120268 0.258960 -0.159400 -0.384942 -0.062500 0 0 0 0 0 0 2 761231
-0.004329 0.004288 0.120272 0.128074 -0.109553 -0.324062 -0.062500 0 0 0 0 0 0 2 762228
-0.004339 0.004307 0.120261 0.104940 -0.304487 -0.129317 -0.062500 0 0 0 0 0 0 2 763230
-0.004364 0.004321 0.120266 0.289820 -0.263986 -0.323310 -0.062500 0 0 0 0 0 0 2 764227
-0.004376 0.004328 0.120268 0.145168 -0.164929 -0.298388 -0.062500 0 0 0 0 0 0 2 765228
-0.004402 0.004337 0.120278 0.303192 -0.170211 -0.407476 -0.062500 0 0 0 0 0 0 2 766227
-0.004415 0.004341 0.120281 0.150197 -0.114799 -0.338530 -0.062500 0 0 0 0 0 0 2 767237
-0.004421 0.004343 0.120283 0.051892 -0.082521 -0.303749 -0.062500 0 0 0 0 0 0 2 768228
-0.004429 0.004361 0.120271 0.064963 -0.290717 -0.127436 -0.062500 0 0 0 0 0 0 2 769222
-0.004453 0.004375 0.120276 0.270122 -0.257297 -0.328621 -0.062500 0 0 0 0 0 0 2 770228
-0.004464 0.004382 0.120278 0.135380 -0.161646 -0.306667 -0.062500 0 0 0 0 0 0 2 771208
-0.004470 0.004385 0.120279 0.039701 -0.115118 -0.289820 -0.062500 0 0 0 0 0 0 2 772227
-0.004493 0.004392 0.120288 0.246041 -0.149145 -0.409640 -0.062500 0 0 0 0 0 0 2 773229
-0.004509 0.004412 0.120280 0.182631 -0.332784 -0.182367 -0.062500 0 0 0 0 0 0 2 774226
-0.004517 0.004422 0.120277 0.074563 -0.220478 -0.228572 -0.062500 0 0 0 0 0 0 2 775208
-0.004540 0.004432 0.120285 0.265301 -0.204974 -0.383827 -0.062500 0 0 0 0 0 0 2 776207
-0.004552 0.004437 0.120288 0.128927 -0.137018 -0.333761 -0.062500 0 0 0 0 0 0 2 777231
-0.004558 0.004440 0.120289 0.038749 -0.098055 -0.305840 -0.062500 0 0 0 0 0 0 2 778208
-0.004580 0.004446 0.120298 0.245691 -0.140559 -0.421305 -0.062500 0 0 0 0 0 0 2 779227
-0.004591 0.004448 0.120301 0.118606 -0.104222 -0.356062 -0.062500 0 0 0 0 0 0 2 780226
-0.004602 0.004467 0.120291 0.097081 -0.305575 -0.159179 -0.062500 0 0 0 0 0 0 2 781232
-0.004627 0.004481 0.120296 0.290324 -0.261164 -0.351816 -0.062500 0 0 0 0 0 0 2 782228
-0.004639 0.004488 0.120298 0.145927 -0.163876 -0.327451 -0.062500 0 0 0 0 0 0 2 783226
-0.004645 0.004492 0.120298 0.050743 -0.108016 -0.309813 -0.062500 0 0 0 0 0 0 2 784227
-0.004668 0.004498 0.120308 0.255179 -0.141795 -0.428622 -0.062500 0 0 0 0 0 0 2 785227
-0.004679 0.004501 0.120311 0.126506 -0.100943 -0.364905 -0.062500 0 0 0 0 0 0 2 786226
-0.004684 0.004503 0.120312 0.037246 -0.084454 -0.332094 -0.062500 0 0 0 0 0 0 2 787220
-0.004712 0.004526 0.120310 0.310286 -0.358052 -0.281559 -0.062500 0 0 0 0 0 0 2 788232
-0.004725 0.004537 0.120309 0.161573 -0.237995 -0.295318 -0.062500 0 0 0 0 0 0 2 789294
-0.004732 0.004543 0.120309 0.058308 -0.151997 -0.303408 -0.062500 0 0 0 0 0 0 2 790281
-0.004735 0.004546 0.120308 0.003650 -0.106305 -0.306608 -0.062500 0 0 0 0 0 0 2 791291
-0.004757 0.004552 0.120317 0.230278 -0.145410 -0.433278 -0.062500 0 0 0 0 0 0 2 792261
-0.004767 0.004555 0.120321 0.112486 -0.107049 -0.372744 -0.062500 0 0 0 0 0 0 2 793289
-0.004772 0.004556 0.120322 0.031874 -0.083287 -0.341075 -0.062500 0 0 0 0 0 0 2 794282
-0.004775 0.004557 0.120322 -0.010103 -0.071336 -0.328934 -0.062500 0 0 0 0 0 0 2 795259
-0.004796 0.004562 0.120331 0.223355 -0.127783 -0.449936 -0.062500 0 0 0 0 0 0 2 796260
-0.004811 0.004582 0.120323 0.172349 -0.321976 -0.223535 -0.062500 0 0 0 0 0 0 2 797281
-0.004819 0.004592 0.120320 0.071037 -0.215453 -0.270686 -0.062500 0 0 0 0 0 0 2 798291
-0.004823 0.004597 0.120319 0.011433 -0.140713 -0.299930 -0.062500 0 0 0 0 0 0 2 799260
-0.004844 0.004604 0.120327 0.234783 -0.163134 -0.436617 -0.062500 0 0 0 0 0 0 2 800288
-0.004855 0.004608 0.120330 0.114855 -0.116041 -0.380030 -0.062500 0 0 0 0 0 0 2 801283
-0.004860 0.004609 0.120331 0.033095 -0.087792 -0.349794 -0.062500 0 0 0 0 0 0 2 802268
-0.004867 0.004627 0.120320 0.053783 -0.297238 -0.173985 -0.062500 0 0 0 0 0 0 2 803265
-0.004871 0.004636 0.120316 0.010167 -0.203205 -0.249358 -0.062500 0 0 0 0 0 0 2 804284
-0.004893 0.004646 0.120323 0.235781 -0.197171 -0.414460 -0.062500 0 0 0 0 0 0 2 805216
-0.004904 0.004651 0.120326 0.115968 -0.144216 -0.369294 -0.062500 0 0 0 0 0 0 2 806225
-0.004909 0.004653 0.120327 0.033865 -0.107355 -0.343192 -0.062500 0 0 0 0 0 0 2 807217
-0.004912 0.004654 0.120327 -0.008948 -0.088779 -0.333022 -0.062500 0 0 0 0 0 0 2 808224
-0.004913 0.004654 0.120327 -0.030384 -0.079587 -0.329354 -0.062500 0 0 0 0 0 0 2 809214
-0.004914 0.004655 0.120327 -0.041051 -0.075054 -0.328065 -0.062500 0 0 0 0 0 0 2 810215
-0.004914 0.004655 0.120327 -0.046353 -0.072791 -0.327606 -0.062500 0 0 0 0 0 0 2 811224
-0.004934 0.004660 0.120336 0.205808 -0.134057 -0.452201 -0.062500 0 0 0 0 0 0 2 812213
-0.004948 0.004679 0.120328 0.163475 -0.330192 -0.227233 -0.062500 0 0 0 0 0 0 2 813224
-0.004956 0.004689 0.120325 0.069023 -0.211074 -0.275200 -0.062500 0 0 0 0 0 0 2 814223
-0.004959 0.004694 0.120324 0.011689 -0.136993 -0.304784 -0.062500 0 0 0 0 0 0 2 815214
-0.004961 0.004697 0.120323 -0.018382 -0.097397 -0.316439 -0.062500 0 0 0 0 0 0 2 816224
-0.004962 0.004698 0.120323 -0.033751 -0.077206 -0.320668 -0.062500 0 0 0 0 0 0 2 817224
-0.004963 0.004699 0.120323 -0.041515 -0.067012 -0.322174 -0.062500 0 0 0 0 0 0 2 818213
-0.004963 0.004699 0.120323 -0.045442 -0.061884 -0.322694 -0.062500 0 0 0 0 0 0 2 819224
-0.004963 0.004699 0.120323 -0.047398 -0.059328 -0.322873 -0.062500 0 0 0 0 0 0 2 820232
-0.004988 0.004721 0.120320 0.269642 -0.343782 -0.282978 -0.062500 0 0 0 0 0 0 2 821225
-0.005000 0.004732 0.120319 0.142700 -0.229407 -0.302233 -0.062500 0 0 0 0 0 0 2 822213
-0.005006 0.004738 0.120319 0.050181 -0.146195 -0.312417 -0.062500 0 0 0 0 0 0 2 823231
-0.005009 0.004740 0.120319 0.000836 -0.101859 -0.316345 -0.062500 0 0 0 0 0 0 2 824238
-0.005011 0.004742 0.120319 -0.024185 -0.079356 -0.317782 -0.062500 0 0 0 0 0 0 2 825654
-0.005012 0.004743 0.120319 -0.036766 -0.068072 -0.318288 -0.062500 0 0 0 0 0 0 2 826225
-0.005012 0.004743 0.120319 -0.043067 -0.062409 -0.318459 -0.062500 0 0 0 0 0 0 2 827209
-0.005012 0.004743 0.120319 -0.046238 -0.059585 -0.318525 -0.062500 0 0 0 0 0 0 2 828219
-0.005012 0.004743 0.120319 -0.047811 -0.058152 -0.318547 -0.062500 0 0 0 0 0 0 2 829230
-0.005017 0.004760 0.120307 0.014413 -0.280658 -0.153891 -0.062500 0 0 0 0 0 0 2 830234
-0.005020 0.004769 0.120303 -0.008116 -0.193474 -0.233676 -0.062500 0 0 0 0 0 0 2 831229
-0.005021 0.004774 0.120301 -0.026728 -0.128468 -0.275458 -0.062500 0 0 0 0 0 0 2 832231
-0.005022 0.004776 0.120301 -0.037467 -0.093244 -0.291503 -0.062500 0 0 0 0 0 0 2 833221
-0.005042 0.004782 0.120309 0.211823 -0.137637 -0.421535 -0.062500 0 0 0 0 0 0 2 834233
-0.005052 0.004785 0.120312 0.104500 -0.101596 -0.363293 -0.062500 0 0 0 0 0 0 2 835230
-0.005057 0.004786 0.120314 0.029089 -0.078960 -0.332502 -0.062500 0 0 0 0 0 0 2 836225
-0.005059 0.004787 0.120314 -0.010271 -0.067604 -0.320665 -0.062500 0 0 0 0 0 0 2 837228
-0.005060 0.004787 0.120314 -0.029948 -0.062063 -0.316421 -0.062500 0 0 0 0 0 0 2 838225
-0.005066 0.004804 0.120302 0.023217 -0.282424 -0.150078 -0.062500 0 0 0 0 0 0 2 839225
-0.005069 0.004813 0.120298 -0.003710 -0.194358 -0.229410 -0.062500 0 0 0 0 0 0 2 840224
-0.005070 0.004818 0.120297 -0.024512 -0.128902 -0.271039 -0.062500 0 0 0 0 0 0 2 841228
-0.005071 0.004820 0.120296 -0.036361 -0.093472 -0.287044 -0.062500 0 0 0 0 0 0 2 842224
-0.005072 0.004821 0.120296 -0.042683 -0.075274 -0.292807 -0.062500 0 0 0 0 0 0 2 843229
-0.005072 0.004822 0.120296 -0.045969 -0.066071 -0.294860 -0.062500 0 0 0 0 0 0 2 844211
-0.005072 0.004822 0.120296 -0.047653 -0.061428 -0.295563 -0.062500 0 0 0 0 0 0 2 845226
-0.005072 0.004822 0.120296 -0.048522 -0.059088 -0.295813 -0.062500 0 0 0 0 0 0 2 846222
-0.005072 0.004822 0.120296 -0.048943 -0.057924 -0.295896 -0.062500 0 0 0 0 0 0 2 847223
-0.005072 0.004822 0.120296 -0.049165 -0.057335 -0.295932 -0.062500 0 0 0 0 0 0 2 848222
-0.005092 0.004827 0.120305 0.205920 -0.119533 -0.419972 -0.062500 0 0 0 0 0 0 2 849228
-0.005101 0.004829 0.120308 0.101478 -0.092497 -0.359812 -0.062500 0 0 0 0 0 0 2 850225
-0.005106 0.004830 0.120309 0.027542 -0.074385 -0.328355 -0.062500 0 0 0 0 0 0 2 851205
-0.005108 0.004831 0.120309 -0.009061 -0.074442 -0.316293 -0.062500 0 0 0 0 0 0 2 852223
-0.005110 0.004831 0.120310 -0.028332 -0.070066 -0.311955 -0.062500 0 0 0 0 0 0 2 853229
-0.005110 0.004831 0.120310 -0.037908 -0.067933 -0.310420 -0.062500 0 0 0 0 0 0 2 854224
-0.005110 0.004831 0.120310 -0.042657 -0.066897 -0.309882 -0.062500 0 0 0 0 0 0 2 855224
-0.005111 0.004831 0.120310 -0.045026 -0.066380 -0.309695 -0.062500 0 0 0 0 0 0 2 856222
-0.005111 0.004831 0.120310 -0.046207 -0.066143 -0.309629 -0.062500 0 0 0 0 0 0 2 857226
-0.005115 0.004849 0.120298 0.016043 -0.288938 -0.144624 -0.062500 0 0 0 0 0 0 2 858223
-0.005118 0.004857 0.120294 -0.006239 -0.202206 -0.224514 -0.062500 0 0 0 0 0 0 2 859228
-0.005120 0.004862 0.120292 -0.024764 -0.137420 -0.266399 -0.062500 0 0 0 0 0 0 2 860222
-0.005120 0.004864 0.120292 -0.035485 -0.102305 -0.282478 -0.062500 0 0 0 0 0 0 2 861226
-0.005121 0.004865 0.120292 -0.041233 -0.084269 -0.288266 -0.062500 0 0 0 0 0 0 2 862223
-0.005121 0.004866 0.120291 -0.044242 -0.075134 -0.290314 -0.062500 0 0 0 0 0 0 2 863224
-0.005141 0.004871 0.120300 0.209533 -0.133082 -0.414852 -0.062500 0 0 0 0 0 0 2 864227
-0.005150 0.004873 0.120303 0.104284 -0.103822 -0.355038 -0.062500 0 0 0 0 0 0 2 865232
-0.005155 0.004874 0.120304 0.029940 -0.084628 -0.323735 -0.062500 0 0 0 0 0 0 2 866225
-0.005157 0.004875 0.120305 -0.008857 -0.074994 -0.311716 -0.062500 0 0 0 0 0 0 2 867225
-0.005159 0.004875 0.120305 -0.028225 -0.070336 -0.307393 -0.062500 0 0 0 0 0 0 2 868222
-0.005159 0.004875 0.120305 -0.037854 -0.068074 -0.305868 -0.062500 0 0 0 0 0 0 2 869225
-0.005160 0.004875 0.120305 -0.042630 -0.066960 -0.305340 -0.062500 0 0 0 0 0 0 2 870224
-0.005160 0.004875 0.120305 -0.045017 -0.066422 -0.305157 -0.062500 0 0 0 0 0 0 2 871225
-0.005160 0.004875 0.120305 -0.046200 -0.066153 -0.305082 -0.062500 0 0 0 0 0 0 2 872224
-0.005160 0.004875 0.120305 -0.046792 -0.066028 -0.305055 -0.062500 0 0 0 0 0 0 2 873225
-0.005160 0.004875 0.120305 -0.047087 -0.065952 -0.305046 -0.062500 0 0 0 0 0 0 2 874222
-0.005160 0.004875 0.120305 -0.047240 -0.065927 -0.305054 -0.062500 0 0 0 0 0 0 2 875214
-0.005160 0.004875 0.120305 -0.047306 -0.065902 -0.305040 -0.062500 0 0 0 0 0 0 2 876222
-0.005179 0.004880 0.120314 0.208100 -0.128472 -0.428709 -0.062500 0 0 0 0 0 0 2 877265
-0.005189 0.004883 0.120317 0.103554 -0.101518 -0.368732 -0.062500 0 0 0 0 0 0 2 878278
-0.005194 0.004884 0.120318 0.029577 -0.083456 -0.337365 -0.062500 0 0 0 0 0 0 2 879262
-0.005196 0.004884 0.120318 -0.009055 -0.074418 -0.325330 -0.062500 0 0 0 0 0 0 2 880279
-0.005197 0.004884 0.120319 -0.028332 -0.070037 -0.321008 -0.062500 0 0 0 0 0 0 2 881278
-0.005198 0.004885 0.120319 -0.037906 -0.067925 -0.319491 -0.062500 0 0 0 0 0 0 2 882264
-0.005223 0.004907 0.120316 0.274396 -0.335790 -0.277238 -0.062500 0 0 0 0 0 0 2 883279
-0.005235 0.004918 0.120315 0.145544 -0.221757 -0.297110 -0.062500 0 0 0 0 0 0 2 884264
-0.005241 0.004923 0.120314 0.052043 -0.138729 -0.307656 -0.062500 0 0 0 0 0 0 2 885279
-0.005245 0.004926 0.120314 0.002176 -0.094466 -0.311744 -0.062500 0 0 0 0 0 0 2 886291
-0.005246 0.004927 0.120314 -0.023118 -0.072015 -0.313221 -0.062500 0 0 0 0 0 0 2 887265
-0.005247 0.004928 0.120314 -0.035847 -0.060740 -0.313751 -0.062500 0 0 0 0 0 0 2 888280
-0.005247 0.004928 0.120314 -0.042212 -0.055082 -0.313941 -0.062500 0 0 0 0 0 0 2 889237
-0.005248 0.004929 0.120314 -0.045393 -0.052261 -0.314003 -0.062500 0 0 0 0 0 0 2 890212
-0.005267 0.004933 0.120323 0.208681 -0.113467 -0.437316 -0.062500 0 0 0 0 0 0 2 891220
-0.005277 0.004936 0.120326 0.103243 -0.085779 -0.377539 -0.062500 0 0 0 0 0 0 2 892209
-0.005282 0.004937 0.120327 0.028793 -0.067355 -0.346264 -0.062500 0 0 0 0 0 0 2 893212
-0.005284 0.004937 0.120327 -0.010053 -0.058132 -0.334273 -0.062500 0 0 0 0 0 0 2 894222
-0.005285 0.004938 0.120328 -0.029431 -0.053655 -0.329960 -0.062500 0 0 0 0 0 0 2 895210
-0.005286 0.004938 0.120328 -0.039070 -0.051511 -0.328438 -0.062500 0 0 0 0 0 0 2 896222
-0.005306 0.004943 0.120336 0.211967 -0.113087 -0.451026 -0.062500 0 0 0 0 0 0 2 897213
-0.005320 0.004962 0.120328 0.169044 -0.314710 -0.225689 -0.062500 0 0 0 0 0 0 2 898211
-0.005328 0.004972 0.120325 0.072023 -0.209886 -0.274464 -0.062500 0 0 0 0 0 0 2 899220
-0.005332 0.004977 0.120324 0.014484 -0.136034 -0.304455 -0.062500 0 0 0 0 0 0 2 900212
-0.005334 0.004979 0.120323 -0.015736 -0.096530 -0.316279 -0.062500 0 0 0 0 0 0 2 901222
-0.005354 0.004985 0.120332 0.224737 -0.139041 -0.443497 -0.062500 0 0 0 0 0 0 2 902220
-0.005365 0.004988 0.120335 0.112126 -0.101857 -0.385421 -0.062500 0 0 0 0 0 0 2 903233
-0.005370 0.004990 0.120336 0.034058 -0.078642 -0.354786 -0.062500 0 0 0 0 0 0 2 904238
-0.005372 0.004990 0.120336 -0.006605 -0.067025 -0.343000 -0.062500 0 0 0 0 0 0 2 905420
-0.005373 0.004991 0.120336 -0.026905 -0.061359 -0.338773 -0.062500 0 0 0 0 0 0 2 906227
-0.005394 0.004996 0.120345 0.219072 -0.121311 -0.460024 -0.062500 0 0 0 0 0 0 2 907232
-0.005404 0.004998 0.120348 0.109217 -0.092919 -0.399996 -0.062500 0 0 0 0 0 0 2 908218
-0.005413 0.005016 0.120338 0.095005 -0.296634 -0.202995 -0.062500 0 0 0 0 0 0 2 909227
-0.005418 0.005026 0.120334 0.033419 -0.200855 -0.271143 -0.062500 0 0 0 0 0 0 2 910216
-0.005421 0.005030 0.120332 -0.004760 -0.131672 -0.308873 -0.062500 0 0 0 0 0 0 2 911227
-0.005442 0.005038 0.120341 0.230890 -0.157170 -0.446081 -0.062500 0 0 0 0 0 0 2 912230
-0.005452 0.005041 0.120344 0.115331 -0.111029 -0.391952 -0.062500 0 0 0 0 0 0 2 913231
-0.005457 0.005043 0.120345 0.035710 -0.083263 -0.362756 -0.062500 0 0 0 0 0 0 2 914222
-0.005460 0.005043 0.120345 -0.005773 -0.069355 -0.351480 -0.062500 0 0 0 0 0 0 2 915207
-0.005461 0.005044 0.120345 -0.026489 -0.062523 -0.347417 -0.062500 0 0 0 0 0 0 2 916222
-0.005482 0.005049 0.120354 0.219529 -0.121950 -0.468360 -0.062500 0 0 0 0 0 0 2 917226
-0.005492 0.005051 0.120357 0.109442 -0.093237 -0.408547 -0.062500 0 0 0 0 0 0 2 918222
-0.005497 0.005052 0.120358 0.032680 -0.074309 -0.377327 -0.062500 0 0 0 0 0 0 2 919222
-0.005499 0.005053 0.120358 -0.007309 -0.064850 -0.365340 -0.062500 0 0 0 0 0 0 2 920220
-0.005520 0.005058 0.120367 0.229151 -0.123058 -0.483255 -0.062500 0 0 0 0 0 0 2 921233
-0.005530 0.005060 0.120370 0.114212 -0.093770 -0.422504 -0.062500 0 0 0 0 0 0 2 922229
-0.005535 0.005062 0.120372 0.036999 -0.079915 -0.390960 -0.062500 0 0 0 0 0 0 2 923226
-0.005543 0.005079 0.120360 0.058064 -0.292636 -0.212909 -0.062500 0 0 0 0 0 0 2 924226
-0.005566 0.005093 0.120365 0.272571 -0.264501 -0.410887 -0.062500 0 0 0 0 0 0 2 925223
-0.005578 0.005100 0.120366 0.139058 -0.170589 -0.392314 -0.062500 0 0 0 0 0 0 2 926224
-0.005584 0.005103 0.120367 0.049089 -0.116336 -0.377025 -0.062500 0 0 0 0 0 0 2 927222
-0.005587 0.005105 0.120367 0.002075 -0.088707 -0.370791 -0.062500 0 0 0 0 0 0 2 928222
-0.005608 0.005111 0.120376 0.231100 -0.118793 -0.490379 -0.062500 0 0 0 0 0 0 2 929224
-0.005618 0.005113 0.120379 0.114188 -0.084828 -0.430532 -0.062500 0 0 0 0 0 0 2 930223
-0.005623 0.005115 0.120380 0.033992 -0.063282 -0.399338 -0.062500 0 0 0 0 0 0 2 931226
-0.005626 0.005115 0.120380 -0.007705 -0.052518 -0.387361 -0.062500 0 0 0 0 0 0 2 932224
-0.005647 0.005120 0.120389 0.228279 -0.110149 -0.504749 -0.062500 0 0 0 0 0 0 2 933224
-0.005657 0.005123 0.120392 0.112734 -0.080488 -0.444274 -0.062500 0 0 0 0 0 0 2 934222
-0.005662 0.005124 0.120394 0.033263 -0.061110 -0.412865 -0.062500 0 0 0 0 0 0 2 935221
-0.005665 0.005125 0.120394 -0.008085 -0.051416 -0.400796 -0.062500 0 0 0 0 0 0 2 936223
-0.005686 0.005130 0.120403 0.228215 -0.109634 -0.518020 -0.062500 0 0 0 0 0 0 2 937290
-0.005696 0.005132 0.120406 0.112696 -0.080226 -0.457599 -0.062500 0 0 0 0 0 0 2 938282
-0.005706 0.005150 0.120395 0.095256 -0.283125 -0.259975 -0.062500 0 0 0 0 0 0 2 939289
-0.005731 0.005164 0.120400 0.289663 -0.250205 -0.449688 -0.062500 0 0 0 0 0 0 2 940257
-0.005743 0.005171 0.120402 0.145576 -0.153898 -0.428753 -0.062500 0 0 0 0 0 0 2 941261
-0.005749 0.005175 0.120402 0.051225 -0.102070 -0.412683 -0.062500 0 0 0 0 0 0 2 942289
-0.005752 0.005177 0.120402 0.001584 -0.073886 -0.406188 -0.062500 0 0 0 0 0 0 2 943285
-0.005774 0.005182 0.120411 0.233817 -0.122763 -0.524982 -0.062500 0 0 0 0 0 0 2 944287
-0.005784 0.005185 0.120414 0.115986 -0.088618 -0.465475 -0.062500 0 0 0 0 0 0 2 945284
-0.005789 0.005186 0.120415 0.035344 -0.066987 -0.434425 -0.062500 0 0 0 0 0 0 2 946288
-0.005792 0.005187 0.120416 -0.006588 -0.056152 -0.422500 -0.062500 0 0 0 0 0 0 2 947254
-0.005793 0.005187 0.120416 -0.027469 -0.050923 -0.418215 -0.062500 0 0 0 0 0 0 2 948276
-0.005814 0.005192 0.120424 0.219433 -0.111322 -0.537704 -0.062500 0 0 0 0 0 0 2 949259
-0.005824 0.005195 0.120428 0.108795 -0.082908 -0.478587 -0.062500 0 0 0 0 0 0 2 950255
-0.005829 0.005196 0.120429 0.031738 -0.064132 -0.447681 -0.062500 0 0 0 0 0 0 2 951256
-0.005831 0.005196 0.120429 -0.008382 -0.054747 -0.435813 -0.062500 0 0 0 0 0 0 2 952254
-0.005832 0.005197 0.120429 -0.028378 -0.050195 -0.431537 -0.062500 0 0 0 0 0 0 2 953261
-0.005833 0.005197 0.120429 -0.038288 -0.048007 -0.430012 -0.062500 0 0 0 0 0 0 2 954286
-0.005858 0.005219 0.120426 0.276010 -0.331906 -0.383804 -0.062500 0 0 0 0 0 0 2 955255
-0.005870 0.005230 0.120425 0.146893 -0.218102 -0.405563 -0.062500 0 0 0 0 0 0 2 956292
-0.005876 0.005235 0.120424 0.053046 -0.135176 -0.417121 -0.062500 0 0 0 0 0 0 2 957284
-0.005880 0.005238 0.120424 0.002969 -0.090943 -0.421618 -0.062500 0 0 0 0 0 0 2 958278
-0.005881 0.005239 0.120424 -0.022495 -0.068502 -0.423235 -0.062500 0 0 0 0 0 0 2 959261
-0.005902 0.005245 0.120433 0.222245 -0.120222 -0.544455 -0.062500 0 0 0 0 0 0 2 960275
-0.005912 0.005248 0.120436 0.110212 -0.087375 -0.486267 -0.062500 0 0 0 0 0 0 2 961211
-0.005917 0.005249 0.120437 0.032456 -0.066367 -0.455731 -0.062500 0 0 0 0 0 0 2 962210
-0.005919 0.005249 0.120437 -0.008011 -0.055855 -0.443981 -0.062500 0 0 0 0 0 0 2 963220
-0.005921 0.005250 0.120437 -0.028186 -0.050767 -0.439757 -0.062500 0 0 0 0 0 0 2 964210
-0.005921 0.005250 0.120437 -0.038191 -0.048297 -0.438249 -0.062500 0 0 0 0 0 0 2 965209
-0.005921 0.005250 0.120437 -0.043165 -0.047066 -0.437718 -0.062500 0 0 0 0 0 0 2 966219
-0.005922 0.005250 0.120437 -0.045649 -0.046479 -0.437524 -0.062500 0 0 0 0 0 0 2 967209
-0.005922 0.005250 0.120437 -0.046896 -0.046183 -0.437464 -0.062500 0 0 0 0 0 0 2 968218
-0.005922 0.005250 0.120437 -0.047491 -0.046037 -0.437444 -0.062500 0 0 0 0 0 0 2 969220
-0.005942 0.005255 0.120446 0.209825 -0.109009 -0.557903 -0.062500 0 0 0 0 0 0 2 970208
-0.005951 0.005257 0.120449 0.104002 -0.081753 -0.499603 -0.062500 0 0 0 0 0 0 2 971219
-0.005956 0.005258 0.120450 0.029353 -0.063566 -0.469040 -0.062500 0 0 0 0 0 0 2 972209
-0.005958 0.005259 0.120451 -0.008670 -0.057491 -0.457278 -0.062500 0 0 0 0 0 0 2 973219
-0.005960 0.005259 0.120451 -0.028078 -0.053093 -0.453035 -0.062500 0 0 0 0 0 0 2 974208
-0.005960 0.005259 0.120451 -0.037704 -0.050971 -0.451519 -0.062500 0 0 0 0 0 0 2 975218
-0.005961 0.005259 0.120451 -0.042475 -0.049923 -0.450985 -0.062500 0 0 0 0 0 0 2 976219
-0.005961 0.005259 0.120451 -0.044839 -0.049428 -0.450812 -0.062500 0 0 0 0 0 0 2 977210
-0.005965 0.005276 0.120439 0.015639 -0.271006 -0.283950 -0.062500 0 0 0 0 0 0 2 978219
-0.005968 0.005285 0.120435 -0.005914 -0.184865 -0.364508 -0.062500 0 0 0 0 0 0 2 979237
-0.005970 0.005289 0.120433 -0.024257 -0.120364 -0.406864 -0.062500 0 0 0 0 0 0 2 980222
-0.005970 0.005292 0.120433 -0.035053 -0.085337 -0.423174 -0.062500 0 0 0 0 0 0 2 981232
-0.005971 0.005293 0.120432 -0.040884 -0.067323 -0.429077 -0.062500 0 0 0 0 0 0 2 982229
-0.005971 0.005293 0.120432 -0.043955 -0.058187 -0.431167 -0.062500 0 0 0 0 0 0 2 983216
-0.005971 0.005294 0.120432 -0.045551 -0.053576 -0.431904 -0.062500 0 0 0 0 0 0 2 984225
-0.005971 0.005294 0.120432 -0.046389 -0.051260 -0.432162 -0.062500 0 0 0 0 0 0 2 985230
-0.005971 0.005294 0.120432 -0.046769 -0.050089 -0.432252 -0.062500 0 0 0 0 0 0 2 986214
-0.005971 0.005294 0.120432 -0.047005 -0.049516 -0.432287 -0.062500 0 0 0 0 0 0 2 987223
-0.005971 0.005294 0.120432 -0.047104 -0.049220 -0.432300 -0.062500 0 0 0 0 0 0 2 988230
-0.005971 0.005294 0.120432 -0.047144 -0.049063 -0.432299 -0.062500 0 0 0 0 0 0 2 989218
-0.005971 0.005294 0.120432 -0.047173 -0.049002 -0.432304 -0.062500 0 0 0 0 0 0 2 990222
-0.005971 0.005294 0.120432 -0.047174 -0.048966 -0.432313 -0.062500 0 0 0 0 0 0 2 991220
-0.005971 0.005294 0.120432 -0.047198 -0.048957 -0.432303 -0.062500 0 0 0 0 0 0 2 992223
-0.005971 0.005294 0.120432 -0.047196 -0.048937 -0.432303 -0.062500 0 0 0 0 0 0 2 993221
-0.005971 0.005294 0.120432 -0.047195 -0.048935 -0.432303 -0.062500 0 0 0 0 0 0 2 994220
-0.005971 0.005294 0.120432 -0.047206 -0.048933 -0.432317 -0.062500 0 0 0 0 0 0 2 995217
-0.005971 0.005294 0.120432 -0.047196 -0.048935 -0.432305 -0.062500 0 0 0 0 0 0 2 996201
-0.005971 0.005294 0.120432 -0.047223 -0.048918 -0.432300 -0.062500 0 0 0 0 0 0 2 997202
-0.005971 0.005294 0.120432 -0.047201 -0.048923 -0.432310 -0.062500 0 0 0 0 0 0 2 998219
-0.005971 0.005294 0.120432 -0.047196 -0.048934 -0.432304 -0.062500 0 0 0 0 0 0 2 999229
-0.005971 0.005294 0.120432 -0.047198 -0.048924 -0.432311 -0.062500 0 0 0 0 0 0 3 222
-0.005971 0.005294 0.120432 -0.047220 -0.048928 -0.432293 -0.062500 0 0 0 0 0 0 3 1226
-0.005971 0.005294 0.120432 -0.047201 -0.048924 -0.432309 -0.062500 0 0 0 0 0 0 3 2217
-0.005971 0.005294 0.120432 -0.047196 -0.048934 -0.432303 -0.062500 0 0 0 0 0 0 3 3200
-0.005971 0.005294 0.120432 -0.047198 -0.048924 -0.432311 -0.062500 0 0 0 0 0 0 3 4200
-0.005971 0.005294 0.120432 -0.047199 -0.048923 -0.432312 -0.062500 0 0 0 0 0 0 3 5220
-0.005971 0.005294 0.120432 -0.047220 -0.048928 -0.432293 -0.062500 0 0 0 0 0 0 3 6219
-0.005971 0.005294 0.120432 -0.047201 -0.048924 -0.432309 -0.062500 0 0 0 0 0 0 3 7217
-0.005971 0.005294 0.120432 -0.047196 -0.048934 -0.432304 -0.062500 0 0 0 0 0 0 3 8220
-0.005971 0.005294 0.120432 -0.047198 -0.048924 -0.432311 -0.062500 0 0 0 0 0 0 3 9223
-0.005971 0.005294 0.120432 -0.047196 -0.048934 -0.432304 -0.062500 0 0 0 0 0 0 3 10201
-0.005971 0.005294 0.120432 -0.047222 -0.048918 -0.432300 -0.062500 0 0 0 0 0 0 3 11219
-0.005971 0.005294 0.120432 -0.047198 -0.048933 -0.432302 -0.062500 0 0 0 0 0 0 3 12217
-0.005971 0.005294 0.120432 -0.047199 -0.048924 -0.432310 -0.062500 0 0 0 0 0 0 3 13221
-0.005976 0.005311 0.120420 0.014432 -0.270619 -0.265412 -0.062500 0 0 0 0 0 0 3 14217
-0.005979 0.005320 0.120416 -0.010356 -0.165048 -0.346037 -0.062500 0 0 0 0 0 0 3 15224
-0.005980 0.005324 0.120415 -0.028392 -0.100625 -0.388425 -0.062500 0 0 0 0 0 0 3 16219
-0.005981 0.005326 0.120414 -0.039032 -0.065656 -0.404758 -0.062500 0 0 0 0 0 0 3 17202
-0.005981 0.005328 0.120414 -0.044795 -0.047645 -0.410653 -0.062500 0 0 0 0 0 0 3 18200
-0.005981 0.005328 0.120414 -0.047839 -0.038537 -0.412756 -0.062500 0 0 0 0 0 0 3 19212
-0.005981 0.005328 0.120414 -0.049416 -0.033913 -0.413483 -0.062500 0 0 0 0 0 0 3 20224
-0.005981 0.005329 0.120414 -0.050225 -0.031612 -0.413743 -0.062500 0 0 0 0 0 0 3 21212
-0.006001 0.005334 0.120422 0.207136 -0.093537 -0.534033 -0.062500 0 0 0 0 0 0 3 22218
-0.006011 0.005336 0.120425 0.101189 -0.065694 -0.475905 -0.062500 0 0 0 0 0 0 3 23222
-0.006016 0.005337 0.120427 0.026434 -0.047201 -0.445420 -0.062500 0 0 0 0 0 0 3 24217
-0.006018 0.005337 0.120427 -0.012478 -0.037968 -0.433688 -0.062500 0 0 0 0 0 0 3 25221
-0.006019 0.005338 0.120427 -0.031896 -0.033505 -0.429448 -0.062500 0 0 0 0 0 0 3 26218
-0.006020 0.005338 0.120427 -0.041533 -0.031346 -0.427963 -0.062500 0 0 0 0 0 0 3 27217
-0.006020 0.005338 0.120427 -0.046304 -0.030305 -0.427429 -0.062500 0 0 0 0 0 0 3 28217
-0.006020 0.005338 0.120427 -0.048679 -0.029777 -0.427242 -0.062500 0 0 0 0 0 0 3 29220
-0.006020 0.005338 0.120427 -0.049850 -0.029522 -0.427176 -0.062500 0 0 0 0 0 0 3 30217
-0.006021 0.005338 0.120427 -0.050441 -0.029409 -0.427148 -0.062500 0 0 0 0 0 0 3 31221
-0.006021 0.005338 0.120427 -0.050749 -0.029331 -0.427137 -0.062500 0 0 0 0 0 0 3 32211
-0.006021 0.005338 0.120427 -0.050889 -0.029319 -0.427145 -0.062500 0 0 0 0 0 0 3 33276
-0.006021 0.005338 0.120427 -0.050957 -0.029286 -0.427139 -0.062500 0 0 0 0 0 0 3 34261
-0.006021 0.005338 0.120427 -0.051003 -0.029293 -0.427141 -0.062500 0 0 0 0 0 0 3 35275
-0.006021 0.005338 0.120427 -0.051035 -0.029278 -0.427138 -0.062500 0 0 0 0 0 0 3 36262
-0.006021 0.005338 0.120427 -0.051038 -0.029276 -0.427138 -0.062500 0 0 0 0 0 0 3 37282
-0.006021 0.005338 0.120427 -0.051039 -0.029276 -0.427137 -0.062500 0 0 0 0 0 0 3 38276
-0.006021 0.005338 0.120427 -0.051015 -0.029282 -0.427149 -0.062500 0 0 0 0 0 0 3 39261
-0.006021 0.005338 0.120427 -0.051036 -0.029277 -0.427139 -0.062500 0 0 0 0 0 0 3 40276
-0.006021 0.005338 0.120427 -0.051038 -0.029276 -0.427138 -0.062500 0 0 0 0 0 0 3 41260
-0.006021 0.005338 0.120427 -0.051039 -0.029276 -0.427138 -0.062500 0 0 0 0 0 0 3 42275
-0.006021 0.005338 0.120427 -0.051039 -0.029276 -0.427138 -0.062500 0 0 0 0 0 0 3 43260
-0.006021 0.005338 0.120427 -0.051039 -0.029276 -0.427138 -0.062500 0 0 0 0 0 0 3 44275
-0.006021 0.005338 0.120427 -0.051039 -0.029276 -0.427138 -0.062500 0 0 0 0 0 0 3 45208
-0.006021 0.005338 0.120427 -0.051039 -0.029276 -0.427138 -0.062500 0 0 0 0 0 0 3 46218
-0.006021 0.005338 0.120427 -0.051039 -0.029276 -0.427138 -0.062500 0 0 0 0 0 0 3 47207
-0.006021 0.005338 0.120427 -0.051039 -0.029276 -0.427137 -0.062500 0 0 0 0 0 0 3 48207
-0.006021 0.005338 0.120427 -0.051039 -0.029276 -0.427137 -0.062500 0 0 0 0 0 0 3 49217
-0.006021 0.005338 0.120427 -0.051039 -0.029276 -0.427137 -0.062500 0 0 0 0 0 0 3 50206
-0.006021 0.005338 0.120427 -0.051015 -0.029282 -0.427148 -0.062500 0 0 0 0 0 0 3 51217
-0.006021 0.005338 0.120427 -0.051036 -0.029277 -0.427139 -0.062500 0 0 0 0 0 0 3 52207
-0.006021 0.005338 0.120427 -0.051038 -0.029276 -0.427138 -0.062500 0 0 0 0 0 0 3 53217
-0.006021 0.005338 0.120427 -0.051039 -0.029276 -0.427138 -0.062500 0 0 0 0 0 0 3 54206
-0.006021 0.005338 0.120427 -0.051039 -0.029276 -0.427138 -0.062500 0 0 0 0 0 0 3 55224
-0.006021 0.005338 0.120427 -0.051036 -0.029287 -0.427130 -0.062500 0 0 0 0 0 0 3 56207
-0.006021 0.005338 0.120427 -0.051038 -0.029277 -0.427136 -0.062500 0 0 0 0 0 0 3 57218
-0.006021 0.005338 0.120427 -0.051039 -0.029276 -0.427137 -0.062500 0 0 0 0 0 0 3 58224
-0.006021 0.005338 0.120427 -0.051039 -0.029276 -0.427137 -0.062500 0 0 0 0 0 0 3 59233
-0.006021 0.005338 0.120427 -0.051039 -0.029276 -0.427137 -0.062500 0 0 0 0 0 0 3 60236
-0.006021 0.005338 0.120427 -0.051046 -0.029285 -0.427144 -0.062500 0 0 0 0 0 0 3 61214
-0.006021 0.005338 0.120427 -0.051039 -0.029277 -0.427138 -0.062500 0 0 0 0 0 0 3 62222
-0.006021 0.005338 0.120427 -0.051015 -0.029282 -0.427148 -0.062500 0 0 0 0 0 0 3 63227
-0.006021 0.005338 0.120427 -0.051036 -0.029277 -0.427139 -0.062500 0 0 0 0 0 0 3 64214
-0.006021 0.005338 0.120427 -0.051038 -0.029276 -0.427138 -0.062500 0 0 0 0 0 0 3 65217
-0.006021 0.005338 0.120427 -0.051039 -0.029276 -0.427138 -0.062500 0 0 0 0 0 0 3 66206
-0.006021 0.005338 0.120427 -0.051039 -0.029276 -0.427138 -0.062500 0 0 0 0 0 0 3 67225
-0.006021 0.005338 0.120427 -0.051039 -0.029276 -0.427137 -0.062500 0 0 0 0 0 0 3 68224
-0.006021 0.005338 0.120427 -0.051039 -0.029276 -0.427137 -0.062500 0 0 0 0 0 0 3 69228
-0.006021 0.005338 0.120427 -0.051039 -0.029276 -0.427137 -0.062500 0 0 0 0 0 0 3 70219
-0.006021 0.005338 0.120427 -0.051039 -0.029276 -0.427137 -0.062500 0 0 0 0 0 0 3 71220
-0.006021 0.005338 0.120427 -0.051039 -0.029276 -0.427137 -0.062500 0 0 0 0 0 0 3 72217
-0.006021 0.005338 0.120427 -0.051039 -0.029276 -0.427137 -0.062500 0 0 0 0 0 0 3 73219
-0.006021 0.005338 0.120427 -0.051039 -0.029276 -0.427137 -0.062500 0 0 0 0 0 0 3 74217
-0.006021 0.005338 0.120427 -0.051015 -0.029282 -0.427148 -0.062500 0 0 0 0 0 0 3 75217
-0.006021 0.005338 0.120427 -0.051036 -0.029277 -0.427139 -0.062500 0 0 0 0 0 0 3 76217
-0.006021 0.005338 0.120427 -0.051038 -0.029276 -0.427138 -0.062500 0 0 0 0 0 0 3 77211
-0.006021 0.005338 0.120427 -0.051039 -0.029276 -0.427137 -0.062500 0 0 0 0 0 0 3 78222
-0.006021 0.005338 0.120427 -0.051039 -0.029276 -0.427137 -0.062500 0 0 0 0 0 0 3 79222
-0.006021 0.005338 0.120427 -0.051039 -0.029276 -0.427137 -0.062500 0 0 0 0 0 0 3 80220
-0.006021 0.005338 0.120427 -0.051039 -0.029276 -0.427137 -0.062500 0 0 0 0 0 0 3 81219
-0.006021 0.005338 0.120427 -0.051046 -0.029285 -0.427144 -0.062500 0 0 0 0 0 0 3 82217
-0.006021 0.005338 0.120427 -0.051039 -0.029277 -0.427138 -0.062500 0 0 0 0 0 0 3 83220
-0.006021 0.005338 0.120427 -0.051039 -0.029276 -0.427138 -0.062500 0 0 0 0 0 0 3 84198
-0.006021 0.005338 0.120427 -0.051039 -0.029276 -0.427137 -0.062500 0 0 0 0 0 0 3 85218
-0.006021 0.005338 0.120427 -0.051039 -0.029276 -0.427137 -0.062500 0 0 0 0 0 0 3 86218
-0.006021 0.005338 0.120427 -0.051039 -0.029276 -0.427137 -0.062500 0 0 0 0 0 0 3 87215
-0.006021 0.005338 0.120427 -0.051015 -0.029282 -0.427148 -0.062500 0 0 0 0 0 0 3 88214
-0.006040 0.005343 0.120436 0.206839 -0.092384 -0.547161 -0.062500 0 0 0 0 0 0 3 89216
-0.006050 0.005345 0.120439 0.101027 -0.065125 -0.489098 -0.062500 0 0 0 0 0 0 3 90197
-0.006055 0.005346 0.120440 0.026374 -0.046923 -0.458636 -0.062500 0 0 0 0 0 0 3 91216
-0.006057 0.005347 0.120440 -0.012529 -0.037819 -0.446916 -0.062500 0 0 0 0 0 0 3 92215
-0.006058 0.005347 0.120440 -0.031931 -0.033433 -0.442679 -0.062500 0 0 0 0 0 0 3 93219
-0.006059 0.005347 0.120440 -0.041536 -0.031319 -0.441187 -0.062500 0 0 0 0 0 0 3 94219
-0.006059 0.005347 0.120440 -0.046308 -0.030272 -0.440662 -0.062500 0 0 0 0 0 0 3 95216
-0.006059 0.005347 0.120440 -0.048686 -0.029772 -0.440468 -0.062500 0 0 0 0 0 0 3 96216
-0.006060 0.005347 0.120440 -0.049858 -0.029520 -0.440402 -0.062500 0 0 0 0 0 0 3 97219
-0.006060 0.005347 0.120440 -0.050451 -0.029397 -0.440382 -0.062500 0 0 0 0 0 0 3 98219
-0.006060 0.005347 0.120440 -0.050741 -0.029343 -0.440382 -0.062500 0 0 0 0 0 0 3 99209
-0.006060 0.005347 0.120440 -0.050887 -0.029310 -0.440367 -0.062500 0 0 0 0 0 0 3 100214
-0.006060 0.005347 0.120440 -0.050972 -0.029292 -0.440372 -0.062500 0 0 0 0 0 0 3 101221
-0.006060 0.005347 0.120440 -0.050988 -0.029298 -0.440380 -0.062500 0 0 0 0 0 0 3 102216
-0.006060 0.005347 0.120440 -0.051009 -0.029274 -0.440371 -0.062500 0 0 0 0 0 0 3 103216
-0.006060 0.005347 0.120440 -0.051043 -0.029274 -0.440366 -0.062500 0 0 0 0 0 0 3 104215
-0.006060 0.005347 0.120440 -0.051022 -0.029280 -0.440376 -0.062500 0 0 0 0 0 0 3 105218
-0.006060 0.005347 0.120440 -0.051041 -0.029285 -0.440359 -0.062500 0 0 0 0 0 0 3 106214
-0.006060 0.005347 0.120440 -0.051046 -0.029275 -0.440364 -0.062500 0 0 0 0 0 0 3 107216
-0.006060 0.005347 0.120440 -0.051022 -0.029280 -0.440375 -0.062500 0 0 0 0 0 0 3 108215
-0.006060 0.005347 0.120440 -0.051044 -0.029275 -0.440366 -0.062500 0 0 0 0 0 0 3 109218
-0.006079 0.005352 0.120449 0.206948 -0.092401 -0.560230 -0.062500 0 0 0 0 0 0 3 110220
-0.006089 0.005354 0.120452 0.101095 -0.065138 -0.502249 -0.062500 0 0 0 0 0 0 3 111204
-0.006094 0.005355 0.120453 0.026400 -0.046929 -0.471846 -0.062500 0 0 0 0 0 0 3 112216
-0.006096 0.005356 0.120453 -0.012533 -0.037818 -0.460124 -0.062500 0 0 0 0 0 0 3 113204
-0.006097 0.005356 0.120454 -0.031921 -0.033436 -0.455907 -0.062500 0 0 0 0 0 0 3 114214
-0.006098 0.005356 0.120454 -0.041540 -0.031318 -0.454396 -0.062500 0 0 0 0 0 0 3 115215
-0.006098 0.005356 0.120454 -0.046287 -0.030286 -0.453874 -0.062500 0 0 0 0 0 0 3 116204
-0.006099 0.005356 0.120454 -0.048666 -0.029778 -0.453690 -0.062500 0 0 0 0 0 0 3 117215
-0.006099 0.005356 0.120454 -0.049863 -0.029519 -0.453614 -0.062500 0 0 0 0 0 0 3 118203
-0.006099 0.005356 0.120454 -0.050459 -0.029395 -0.453593 -0.062500 0 0 0 0 0 0 3 119213
-0.006099 0.005356 0.120454 -0.050748 -0.029341 -0.453593 -0.062500 0 0 0 0 0 0 3 120204
-0.006099 0.005356 0.120454 -0.050895 -0.029308 -0.453578 -0.062500 0 0 0 0 0 0 3 121214
-0.006099 0.005356 0.120454 -0.050955 -0.029296 -0.453594 -0.062500 0 0 0 0 0 0 3 122203
-0.006099 0.005356 0.120454 -0.051010 -0.029282 -0.453574 -0.062500 0 0 0 0 0 0 3 123214
-0.006099 0.005356 0.120454 -0.051026 -0.029279 -0.453586 -0.062500 0 0 0 0 0 0 3 124202
-0.006099 0.005356 0.120454 -0.051027 -0.029279 -0.453588 -0.062500 0 0 0 0 0 0 3 125215
-0.006099 0.005356 0.120454 -0.051020 -0.029270 -0.453581 -0.062500 0 0 0 0 0 0 3 126203
-0.006099 0.005356 0.120454 -0.051027 -0.029278 -0.453587 -0.062500 0 0 0 0 0 0 3 127213
-0.006099 0.005356 0.120454 -0.051027 -0.029279 -0.453588 -0.062500 0 0 0 0 0 0 3 128203
-0.006118 0.005361 0.120462 0.207062 -0.092419 -0.573287 -0.062500 0 0 0 0 0 0 3 129215
-0.006128 0.005364 0.120465 0.101154 -0.065149 -0.515400 -0.062500 0 0 0 0 0 0 3 130205
-0.006138 0.005382 0.120454 0.087837 -0.268463 -0.317817 -0.062500 0 0 0 0 0 0 3 131221
-0.006143 0.005391 0.120450 0.028140 -0.173517 -0.386842 -0.062500 0 0 0 0 0 0 3 132225
-0.006145 0.005396 0.120449 -0.009253 -0.104771 -0.425090 -0.062500 0 0 0 0 0 0 3 133216
-0.006147 0.005398 0.120449 -0.029471 -0.067692 -0.439977 -0.062500 0 0 0 0 0 0 3 134214
-0.006147 0.005399 0.120448 -0.040032 -0.048655 -0.445366 -0.062500 0 0 0 0 0 0 3 135220
-0.006148 0.005400 0.120448 -0.045470 -0.039019 -0.447275 -0.062500 0 0 0 0 0 0 3 136211
-0.006148 0.005400 0.120448 -0.048211 -0.034174 -0.447959 -0.062500 0 0 0 0 0 0 3 137216
-0.006148 0.005400 0.120448 -0.049640 -0.031737 -0.448202 -0.062500 0 0 0 0 0 0 3 138214
-0.006148 0.005400 0.120448 -0.050333 -0.030507 -0.448285 -0.062500 0 0 0 0 0 0 3 139212
-0.006148 0.005400 0.120448 -0.050679 -0.029890 -0.448303 -0.062500 0 0 0 0 0 0 3 140220
-0.006148 0.005400 0.120448 -0.050856 -0.029586 -0.448313 -0.062500 0 0 0 0 0 0 3 141215
-0.006148 0.005400 0.120448 -0.050954 -0.029437 -0.448329 -0.062500 0 0 0 0 0 0 3 142227
-0.006168 0.005405 0.120457 0.207252 -0.092539 -0.567821 -0.062500 0 0 0 0 0 0 3 143216
-0.006178 0.005408 0.120460 0.101547 -0.067449 -0.510034 -0.062500 0 0 0 0 0 0 3 144217
-0.006182 0.005409 0.120461 0.026794 -0.049213 -0.479715 -0.062500 0 0 0 0 0 0 3 145217
-0.006185 0.005409 0.120461 -0.012151 -0.040088 -0.468024 -0.062500 0 0 0 0 0 0 3 146215
-0.006186 0.005409 0.120461 -0.031574 -0.035698 -0.463819 -0.062500 0 0 0 0 0 0 3 147215
-0.006187 0.005410 0.120461 -0.041197 -0.033559 -0.462321 -0.062500 0 0 0 0 0 0 3 148212
-0.006187 0.005410 0.120461 -0.045976 -0.032539 -0.461794 -0.062500 0 0 0 0 0 0 3 149215
-0.006187 0.005410 0.120462 -0.048351 -0.032023 -0.461605 -0.062500 0 0 0 0 0 0 3 150221
-0.006187 0.005410 0.120462 -0.049520 -0.031779 -0.461533 -0.062500 0 0 0 0 0 0 3 151219
-0.006187 0.005410 0.120462 -0.050114 -0.031657 -0.461513 -0.062500 0 0 0 0 0 0 3 152221
-0.006187 0.005410 0.120462 -0.050420 -0.031588 -0.461496 -0.062500 0 0 0 0 0 0 3 153220
-0.006207 0.005415 0.120470 0.207792 -0.094768 -0.580839 -0.062500 0 0 0 0 0 0 3 154214
-0.006217 0.005417 0.120473 0.101662 -0.067436 -0.523136 -0.062500 0 0 0 0 0 0 3 155214
-0.006222 0.005418 0.120474 0.026839 -0.049198 -0.492857 -0.062500 0 0 0 0 0 0 3 156215
-0.006224 0.005418 0.120474 -0.012154 -0.040085 -0.481175 -0.062500 0 0 0 0 0 0 3 157215
-0.006225 0.005419 0.120475 -0.031579 -0.035686 -0.476973 -0.062500 0 0 0 0 0 0 3 158214
-0.006226 0.005419 0.120475 -0.041186 -0.033571 -0.475490 -0.062500 0 0 0 0 0 0 3 159214
-0.006226 0.005419 0.120475 -0.045973 -0.032530 -0.474942 -0.062500 0 0 0 0 0 0 3 160216
-0.006226 0.005419 0.120475 -0.048333 -0.032026 -0.474769 -0.062500 0 0 0 0 0 0 3 161218
-0.006246 0.005424 0.120483 0.208940 -0.095006 -0.593868 -0.062500 0 0 0 0 0 0 3 162214
-0.006256 0.005426 0.120486 0.102237 -0.067572 -0.536239 -0.062500 0 0 0 0 0 0 3 163214
-0.006261 0.005427 0.120487 0.027124 -0.049263 -0.505977 -0.062500 0 0 0 0 0 0 3 164215
-0.006263 0.005428 0.120488 -0.012015 -0.040117 -0.494325 -0.062500 0 0 0 0 0 0 3 165221
-0.006264 0.005428 0.120488 -0.031509 -0.035702 -0.490114 -0.062500 0 0 0 0 0 0 3 166214
-0.006265 0.005428 0.120488 -0.041149 -0.033579 -0.488622 -0.062500 0 0 0 0 0 0 3 167214
-0.006270 0.005445 0.120476 0.015290 -0.253903 -0.320621 -0.062500 0 0 0 0 0 0 3 168214
-0.006292 0.005459 0.120480 0.250880 -0.230904 -0.520250 -0.062500 0 0 0 0 0 0 3 169215
-0.006304 0.005465 0.120482 0.125576 -0.139006 -0.505183 -0.062500 0 0 0 0 0 0 3 170213
-0.006309 0.005469 0.120482 0.039516 -0.085692 -0.491376 -0.062500 0 0 0 0 0 0 3 171208
-0.006312 0.005470 0.120482 -0.005550 -0.058525 -0.485688 -0.062500 0 0 0 0 0 0 3 172220
-0.006313 0.005471 0.120482 -0.028210 -0.044972 -0.483586 -0.062500 0 0 0 0 0 0 3 173219
-0.006314 0.005472 0.120482 -0.039476 -0.038227 -0.482836 -0.062500 0 0 0 0 0 0 3 174214
-0.006315 0.005472 0.120482 -0.045097 -0.034873 -0.482582 -0.062500 0 0 0 0 0 0 3 175213
-0.006315 0.005472 0.120482 -0.047894 -0.033197 -0.482495 -0.062500 0 0 0 0 0 0 3 176195
-0.006335 0.005477 0.120491 0.209417 -0.095647 -0.601246 -0.062500 0 0 0 0 0 0 3 177220
-0.006344 0.005479 0.120494 0.102467 -0.067870 -0.543820 -0.062500 0 0 0 0 0 0 3 178214
-0.006349 0.005480 0.120495 0.027205 -0.049408 -0.513658 -0.062500 0 0 0 0 0 0 3 179213
-0.006352 0.005481 0.120495 -0.011979 -0.040191 -0.502043 -0.062500 0 0 0 0 0 0 3 180214
-0.006353 0.005481 0.120495 -0.031473 -0.035751 -0.497843 -0.062500 0 0 0 0 0 0 3 181215
-0.006353 0.005481 0.120496 -0.041140 -0.033589 -0.496361 -0.062500 0 0 0 0 0 0 3 182214
-0.006374 0.005486 0.120504 0.212888 -0.095845 -0.614461 -0.062500 0 0 0 0 0 0 3 183214
-0.006384 0.005488 0.120507 0.104454 -0.069891 -0.556942 -0.062500 0 0 0 0 0 0 3 184204
-0.006388 0.005490 0.120508 0.028315 -0.051381 -0.526763 -0.062500 0 0 0 0 0 0 3 185214
-0.006395 0.005507 0.120496 0.049785 -0.263336 -0.347418 -0.062500 0 0 0 0 0 0 3 186203
-0.006399 0.005516 0.120492 0.009592 -0.173250 -0.424127 -0.062500 0 0 0 0 0 0 3 187214
-0.006401 0.005521 0.120491 -0.018062 -0.106815 -0.465240 -0.062500 0 0 0 0 0 0 3 188202
-0.006402 0.005523 0.120490 -0.033528 -0.070827 -0.481170 -0.062500 0 0 0 0 0 0 3 189213
-0.006423 0.005529 0.120499 0.217191 -0.115666 -0.605343 -0.062500 0 0 0 0 0 0 3 190202
-0.006433 0.005532 0.120502 0.106566 -0.078904 -0.550178 -0.062500 0 0 0 0 0 0 3 191212
-0.006438 0.005533 0.120503 0.027172 -0.036777 -0.520852 -0.062500 0 0 0 0 0 0 3 192202
-0.006440 0.005534 0.120503 -0.012977 -0.025271 -0.509508 -0.062500 0 0 0 0 0 0 3 193214
-0.006441 0.005534 0.120503 -0.032978 -0.019679 -0.505420 -0.062500 0 0 0 0 0 0 3 194202
-0.006442 0.005534 0.120503 -0.042888 -0.016949 -0.503975 -0.062500 0 0 0 0 0 0 3 195212
-0.006462 0.005539 0.120512 0.211255 -0.078968 -0.621692 -0.062500 0 0 0 0 0 0 3 196202
-0.006472 0.005542 0.120515 0.102377 -0.050924 -0.564393 -0.062500 0 0 0 0 0 0 3 197212
-0.006477 0.005543 0.120516 0.026162 -0.032325 -0.534302 -0.062500 0 0 0 0 0 0 3 198203
-0.006479 0.005543 0.120516 -0.013487 -0.023041 -0.522715 -0.062500 0 0 0 0 0 0 3 199202
-0.006481 0.005544 0.120516 -0.033245 -0.018545 -0.518516 -0.062500 0 0 0 0 0 0 3 200214
-0.006486 0.005561 0.120504 0.017894 -0.237453 -0.349095 -0.062500 0 0 0 0 0 0 3 201203
-0.006489 0.005570 0.120500 -0.007285 -0.150848 -0.429573 -0.062500 0 0 0 0 0 0 3 202214
-0.006490 0.005574 0.120498 -0.027557 -0.086099 -0.472044 -0.062500 0 0 0 0 0 0 3 203231
-0.006511 0.005581 0.120506 0.219829 -0.114306 -0.606488 -0.062500 0 0 0 0 0 0 3 204226
-0.006521 0.005585 0.120509 0.106909 -0.068801 -0.555406 -0.062500 0 0 0 0 0 0 3 205211
-0.006526 0.005586 0.120510 0.028512 -0.041325 -0.527561 -0.062500 0 0 0 0 0 0 3 206214
-0.006529 0.005587 0.120511 -0.012292 -0.027552 -0.516754 -0.062500 0 0 0 0 0 0 3 207217
-0.006530 0.005587 0.120511 -0.032633 -0.020824 -0.512843 -0.062500 0 0 0 0 0 0 3 208216
-0.006531 0.005588 0.120511 -0.042714 -0.017529 -0.511455 -0.062500 0 0 0 0 0 0 3 209208
-0.006531 0.005588 0.120511 -0.047715 -0.015902 -0.510961 -0.062500 0 0 0 0 0 0 3 210215
-0.006551 0.005593 0.120519 0.209085 -0.078521 -0.628646 -0.062500 0 0 0 0 0 0 3 211222
-0.006566 0.005612 0.120510 0.162113 -0.271608 -0.403551 -0.062500 0 0 0 0 0 0 3 212213
-0.006573 0.005622 0.120507 0.066177 -0.167657 -0.454645 -0.062500 0 0 0 0 0 0 3 213217
-0.006577 0.005627 0.120506 0.008977 -0.094224 -0.485808 -0.062500 0 0 0 0 0 0 3 214211
-0.006579 0.005629 0.120505 -0.021232 -0.054875 -0.498156 -0.062500 0 0 0 0 0 0 3 215217
-0.006580 0.005630 0.120505 -0.036768 -0.034757 -0.502644 -0.062500 0 0 0 0 0 0 3 216216
-0.006580 0.005631 0.120505 -0.044661 -0.024583 -0.504246 -0.062500 0 0 0 0 0 0 3 217216
-0.006581 0.005631 0.120505 -0.048664 -0.019466 -0.504815 -0.062500 0 0 0 0 0 0 3 218214
-0.006601 0.005636 0.120514 0.208729 -0.081697 -0.622653 -0.062500 0 0 0 0 0 0 3 219213
-0.006611 0.005639 0.120516 0.101111 -0.052964 -0.565911 -0.062500 0 0 0 0 0 0 3 220212
-0.006615 0.005640 0.120518 0.025484 -0.034010 -0.536070 -0.062500 0 0 0 0 0 0 3 221215
-0.006618 0.005641 0.120518 -0.013855 -0.024569 -0.524559 -0.062500 0 0 0 0 0 0 3 222195
-0.006619 0.005641 0.120518 -0.033442 -0.020000 -0.520398 -0.062500 0 0 0 0 0 0 3 223221
-0.006624 0.005658 0.120506 0.017573 -0.238557 -0.350626 -0.062500 0 0 0 0 0 0 3 224215
-0.006627 0.005667 0.120502 -0.007382 -0.152107 -0.431235 -0.062500 0 0 0 0 0 0 3 225219
-0.006649 0.005676 0.120509 0.231961 -0.150897 -0.591243 -0.062500 0 0 0 0 0 0 3 226211
-0.006659 0.005681 0.120511 0.113473 -0.088272 -0.550980 -0.062500 0 0 0 0 0 0 3 227213
-0.006665 0.005683 0.120512 0.031930 -0.051881 -0.527134 -0.062500 0 0 0 0 0 0 3 228210
-0.006667 0.005684 0.120512 -0.010546 -0.033547 -0.517754 -0.062500 0 0 0 0 0 0 3 229195
-0.006668 0.005684 0.120512 -0.031758 -0.024526 -0.514348 -0.062500 0 0 0 0 0 0 3 230193
-0.006669 0.005685 0.120512 -0.042293 -0.020062 -0.513135 -0.062500 0 0 0 0 0 0 3 231211
-0.006689 0.005690 0.120521 0.212149 -0.081347 -0.629968 -0.062500 0 0 0 0 0 0 3 232214
-0.006699 0.005692 0.120524 0.102801 -0.052776 -0.573199 -0.062500 0 0 0 0 0 0 3 233219
-0.006709 0.005710 0.120513 0.086897 -0.254531 -0.374895 -0.062500 0 0 0 0 0 0 3 234211
-0.006714 0.005719 0.120509 0.027105 -0.159825 -0.444578 -0.062500 0 0 0 0 0 0 3 235213
-0.006717 0.005724 0.120508 -0.010452 -0.091196 -0.483228 -0.062500 0 0 0 0 0 0 3 236210
-0.006718 0.005726 0.120507 -0.030877 -0.054116 -0.498299 -0.062500 0 0 0 0 0 0 3 237214
-0.006719 0.005728 0.120507 -0.041558 -0.035092 -0.503787 -0.062500 0 0 0 0 0 0 3 238211
-0.006719 0.005728 0.120507 -0.047071 -0.025440 -0.505723 -0.062500 0 0 0 0 0 0 3 239210
-0.006739 0.005733 0.120515 0.209926 -0.084102 -0.623439 -0.062500 0 0 0 0 0 0 3 240210
-0.006749 0.005736 0.120518 0.101698 -0.054166 -0.567202 -0.062500 0 0 0 0 0 0 3 241195
-0.006754 0.005737 0.120519 0.025772 -0.034598 -0.537572 -0.062500 0 0 0 0 0 0 3 242210
-0.006756 0.005738 0.120520 -0.013719 -0.024858 -0.526128 -0.062500 0 0 0 0 0 0 3 243210
-0.006757 0.005738 0.120520 -0.033371 -0.020149 -0.522006 -0.062500 0 0 0 0 0 0 3 244216
-0.006758 0.005738 0.120520 -0.043100 -0.017861 -0.520517 -0.062500 0 0 0 0 0 0 3 245206
-0.006783 0.005760 0.120516 0.272081 -0.282321 -0.468217 -0.062500 0 0 0 0 0 0 3 246211
-0.006796 0.005771 0.120515 0.142825 -0.169060 -0.492840 -0.062500 0 0 0 0 0 0 3 247213
-0.006802 0.005776 0.120514 0.048682 -0.086402 -0.505978 -0.062500 0 0 0 0 0 0 3 248210
-0.006805 0.005779 0.120514 -0.001683 -0.042252 -0.511086 -0.062500 0 0 0 0 0 0 3 249211
-0.006807 0.005781 0.120514 -0.027258 -0.019835 -0.512956 -0.062500 0 0 0 0 0 0 3 250209
-0.006807 0.005781 0.120514 -0.040162 -0.008555 -0.513597 -0.062500 0 0 0 0 0 0 3 251192
-0.006828 0.005787 0.120522 0.213370 -0.068291 -0.630482 -0.062500 0 0 0 0 0 0 3 252210
-0.006838 0.005789 0.120525 0.103198 -0.037934 -0.574280 -0.062500 0 0 0 0 0 0 3 253213
-0.006843 0.005790 0.120526 0.026280 -0.018183 -0.544689 -0.062500 0 0 0 0 0 0 3 254211
-0.006845 0.005791 0.120527 -0.013664 -0.008316 -0.533271 -0.062500 0 0 0 0 0 0 3 255208
-0.006846 0.005791 0.120527 -0.033568 -0.003567 -0.529127 -0.062500 0 0 0 0 0 0 3 256202
-0.006847 0.005791 0.120527 -0.043439 -0.001260 -0.527664 -0.062500 0 0 0 0 0 0 3 257201
-0.006867 0.005796 0.120535 0.211837 -0.063731 -0.643623 -0.062500 0 0 0 0 0 0 3 258210
-0.006882 0.005815 0.120526 0.162743 -0.255971 -0.418354 -0.062500 0 0 0 0 0 0 3 259199
-0.006889 0.005825 0.120523 0.066378 -0.152227 -0.470031 -0.062500 0 0 0 0 0 0 3 260209
-0.006893 0.005830 0.120522 0.008938 -0.078941 -0.501518 -0.062500 0 0 0 0 0 0 3 261200
-0.006895 0.005833 0.120521 -0.021454 -0.039604 -0.513985 -0.062500 0 0 0 0 0 0 3 262209
-0.006896 0.005834 0.120521 -0.037103 -0.019490 -0.518519 -0.062500 0 0 0 0 0 0 3 263199
-0.006897 0.005835 0.120521 -0.045059 -0.009326 -0.520143 -0.062500 0 0 0 0 0 0 3 264209
-0.006917 0.005840 0.120529 0.211201 -0.067832 -0.636983 -0.062500 0 0 0 0 0 0 3 265209
-0.006927 0.005842 0.120532 0.102113 -0.037702 -0.581104 -0.062500 0 0 0 0 0 0 3 266198
-0.006932 0.005843 0.120533 0.025722 -0.018050 -0.551649 -0.062500 0 0 0 0 0 0 3 267209
-0.006934 0.005844 0.120534 -0.013965 -0.008260 -0.540276 -0.062500 0 0 0 0 0 0 3 268201
-0.006935 0.005844 0.120534 -0.033717 -0.003538 -0.536150 -0.062500 0 0 0 0 0 0 3 269209
-0.006936 0.005844 0.120534 -0.043484 -0.001255 -0.534703 -0.062500 0 0 0 0 0 0 3 270199
-0.006961 0.005866 0.120530 0.272230 -0.283942 -0.481194 -0.062500 0 0 0 0 0 0 3 271209
-0.006973 0.005877 0.120529 0.142994 -0.170805 -0.506396 -0.062500 0 0 0 0 0 0 3 272199
-0.006980 0.005883 0.120528 0.048736 -0.088192 -0.519816 -0.062500 0 0 0 0 0 0 3 273209
-0.006983 0.005886 0.120528 -0.001639 -0.044075 -0.525049 -0.062500 0 0 0 0 0 0 3 274198
-0.006985 0.005887 0.120528 -0.027287 -0.021647 -0.526949 -0.062500 0 0 0 0 0 0 3 275209
-0.006985 0.005888 0.120528 -0.040183 -0.010377 -0.527640 -0.062500 0 0 0 0 0 0 3 276226
-0.006986 0.005888 0.120528 -0.046661 -0.004721 -0.527866 -0.062500 0 0 0 0 0 0 3 277211
-0.007006 0.005893 0.120536 0.210618 -0.065572 -0.643829 -0.062500 0 0 0 0 0 0 3 278223
-0.007016 0.005896 0.120539 0.101795 -0.036559 -0.587975 -0.062500 0 0 0 0 0 0 3 279196
-0.007021 0.005897 0.120540 0.025578 -0.017483 -0.558566 -0.062500 0 0 0 0 0 0 3 280216
-0.007023 0.005897 0.120541 -0.014053 -0.008657 -0.547199 -0.062500 0 0 0 0 0 0 3 281206
-0.007024 0.005897 0.120541 -0.033764 -0.004072 -0.543083 -0.062500 0 0 0 0 0 0 3 282206
-0.007025 0.005898 0.120541 -0.043524 -0.001862 -0.541616 -0.062500 0 0 0 0 0 0 3 283214
-0.007025 0.005898 0.120541 -0.048379 -0.000781 -0.541082 -0.062500 0 0 0 0 0 0 3 284217
-0.007045 0.005903 0.120549 0.209849 -0.063955 -0.656618 -0.062500 0 0 0 0 0 0 3 285219
-0.007060 0.005922 0.120540 0.161470 -0.256119 -0.431469 -0.062500 0 0 0 0 0 0 3 286219
-0.007067 0.005932 0.120537 0.065802 -0.152657 -0.483527 -0.062500 0 0 0 0 0 0 3 287212
-0.007071 0.005937 0.120535 0.008693 -0.079498 -0.515205 -0.062500 0 0 0 0 0 0 3 288219
-0.007073 0.005939 0.120535 -0.021581 -0.040250 -0.527741 -0.062500 0 0 0 0 0 0 3 289214
-0.007074 0.005940 0.120535 -0.037157 -0.020162 -0.532331 -0.062500 0 0 0 0 0 0 3 290211
-0.007075 0.005941 0.120535 -0.045067 -0.010006 -0.533976 -0.062500 0 0 0 0 0 0 3 291210
-0.007075 0.005941 0.120535 -0.049106 -0.004890 -0.534538 -0.062500 0 0 0 0 0 0 3 292211
-0.007075 0.005941 0.120535 -0.051112 -0.002321 -0.534749 -0.062500 0 0 0 0 0 0 3 293213
-0.007095 0.005946 0.120543 0.208595 -0.064756 -0.650299 -0.062500 0 0 0 0 0 0 3 294210
-0.007105 0.005949 0.120546 0.100804 -0.036500 -0.594649 -0.062500 0 0 0 0 0 0 3 295210
-0.007110 0.005950 0.120547 0.025059 -0.017794 -0.565346 -0.062500 0 0 0 0 0 0 3 296219
-0.007112 0.005950 0.120547 -0.014320 -0.008464 -0.554001 -0.062500 0 0 0 0 0 0 3 297217
-0.007113 0.005951 0.120548 -0.033895 -0.003973 -0.549898 -0.062500 0 0 0 0 0 0 3 298211
-0.007114 0.005951 0.120548 -0.043579 -0.001816 -0.548425 -0.062500 0 0 0 0 0 0 3 299212
-0.007114 0.005951 0.120548 -0.048404 -0.000747 -0.547907 -0.062500 0 0 0 0 0 0 3 300209
-0.007135 0.005956 0.120556 0.210068 -0.063992 -0.663043 -0.062500 0 0 0 0 0 0 3 301194
-0.007144 0.005958 0.120559 0.102728 -0.017413 -0.607387 -0.062500 0 0 0 0 0 0 3 302210
-0.007149 0.005959 0.120560 0.026623 0.001098 -0.578078 -0.062500 0 0 0 0 0 0 3 303210
-0.007152 0.005960 0.120560 -0.012931 0.010329 -0.566750 -0.062500 0 0 0 0 0 0 3 304208
-0.007153 0.005960 0.120560 -0.032600 0.014757 -0.562640 -0.062500 0 0 0 0 0 0 3 305211
-0.007153 0.005960 0.120560 -0.042330 0.016915 -0.561175 -0.062500 0 0 0 0 0 0 3 306211
-0.007154 0.005960 0.120560 -0.047171 0.017948 -0.560658 -0.062500 0 0 0 0 0 0 3 307209
-0.007154 0.005960 0.120560 -0.049574 0.018459 -0.560465 -0.062500 0 0 0 0 0 0 3 308209
-0.007159 0.005977 0.120548 0.009137 -0.201149 -0.390891 -0.062500 0 0 0 0 0 0 3 309211
-0.007181 0.005991 0.120552 0.250051 -0.179959 -0.587573 -0.062500 0 0 0 0 0 0 3 310209
-0.007193 0.005997 0.120554 0.124777 -0.088353 -0.575136 -0.062500 0 0 0 0 0 0 3 311208
-0.007198 0.006001 0.120554 0.038451 -0.035123 -0.562577 -0.062500 0 0 0 0 0 0 3 312208
-0.007201 0.006002 0.120554 -0.006712 -0.007994 -0.557348 -0.062500 0 0 0 0 0 0 3 313192
-0.007202 0.006003 0.120554 -0.029394 0.005525 -0.555411 -0.062500 0 0 0 0 0 0 3 314208
-0.007203 0.006004 0.120554 -0.040698 0.012269 -0.554721 -0.062500 0 0 0 0 0 0 3 315210
-0.007203 0.006004 0.120554 -0.046353 0.015623 -0.554468 -0.062500 0 0 0 0 0 0 3 316204
-0.007204 0.006004 0.120554 -0.049143 0.017293 -0.554387 -0.062500 0 0 0 0 0 0 3 317212
-0.007204 0.006004 0.120554 -0.050544 0.018124 -0.554362 -0.062500 0 0 0 0 0 0 3 318202
-0.007204 0.006004 0.120554 -0.051250 0.018536 -0.554334 -0.062500 0 0 0 0 0 0 3 319207
-0.007204 0.006004 0.120554 -0.051590 0.018737 -0.554343 -0.062500 0 0 0 0 0 0 3 320211
-0.007224 0.006009 0.120563 0.209303 -0.044931 -0.669257 -0.062500 0 0 0 0 0 0 3 321210
-0.007234 0.006011 0.120565 0.101738 -0.017229 -0.613879 -0.062500 0 0 0 0 0 0 3 322209
-0.007238 0.006012 0.120566 0.026079 0.000199 -0.584697 -0.062500 0 0 0 0 0 0 3 323208
-0.007241 0.006013 0.120567 -0.013201 0.009389 -0.573398 -0.062500 0 0 0 0 0 0 3 324209
-0.007247 0.006030 0.120555 0.026980 -0.205892 -0.399583 -0.062500 0 0 0 0 0 0 3 325210
-0.007250 0.006039 0.120551 -0.002045 -0.119007 -0.479773 -0.062500 0 0 0 0 0 0 3 326209
-0.007252 0.006043 0.120549 -0.024350 -0.054134 -0.522399 -0.062500 0 0 0 0 0 0 3 327208
-0.007252 0.006046 0.120549 -0.037336 -0.018833 -0.538935 -0.062500 0 0 0 0 0 0 3 328207
-0.007253 0.006047 0.120548 -0.044388 -0.000657 -0.544938 -0.062500 0 0 0 0 0 0 3 329208
-0.007253 0.006047 0.120548 -0.048074 0.008589 -0.547085 -0.062500 0 0 0 0 0 0 3 330208
-0.007253 0.006048 0.120548 -0.049996 0.013253 -0.547847 -0.062500 0 0 0 0 0 0 3 331198
-0.007253 0.006048 0.120548 -0.051005 0.015608 -0.548106 -0.062500 0 0 0 0 0 0 3 332197
-0.007253 0.006048 0.120548 -0.051470 0.016783 -0.548211 -0.062500 0 0 0 0 0 0 3 333207
-0.007274 0.006053 0.120556 0.209479 -0.046459 -0.662931 -0.062500 0 0 0 0 0 0 3 334197
-0.007283 0.006055 0.120559 0.101808 -0.018483 -0.607686 -0.062500 0 0 0 0 0 0 3 335207
-0.007288 0.006056 0.120560 0.026124 0.000082 -0.578561 -0.062500 0 0 0 0 0 0 3 336196
-0.007291 0.006057 0.120561 -0.013214 0.009339 -0.567274 -0.062500 0 0 0 0 0 0 3 337207
-0.007292 0.006057 0.120561 -0.032770 0.013778 -0.563198 -0.062500 0 0 0 0 0 0 3 338204
-0.007292 0.006057 0.120561 -0.042433 0.015913 -0.561753 -0.062500 0 0 0 0 0 0 3 339207
-0.007293 0.006057 0.120561 -0.047245 0.016959 -0.561218 -0.062500 0 0 0 0 0 0 3 340196
-0.007293 0.006057 0.120561 -0.049622 0.017465 -0.561038 -0.062500 0 0 0 0 0 0 3 341208
-0.007293 0.006057 0.120561 -0.050826 0.017724 -0.560980 -0.062500 0 0 0 0 0 0 3 342196
-0.007293 0.006057 0.120561 -0.051407 0.017855 -0.560949 -0.062500 0 0 0 0 0 0 3 343207
-0.007297 0.006074 0.120549 0.007964 -0.201657 -0.391075 -0.062500 0 0 0 0 0 0 3 344197
-0.007300 0.006083 0.120545 -0.011442 -0.116945 -0.472780 -0.062500 0 0 0 0 0 0 3 345206
-0.007322 0.006092 0.120551 0.232286 -0.116984 -0.630458 -0.062500 0 0 0 0 0 0 3 346196
-0.007332 0.006097 0.120554 0.114073 -0.054504 -0.592024 -0.062500 0 0 0 0 0 0 3 347207
-0.007337 0.006099 0.120554 0.032540 -0.018144 -0.569012 -0.062500 0 0 0 0 0 0 3 348195
-0.007340 0.006100 0.120555 -0.009892 0.000150 -0.559933 -0.062500 0 0 0 0 0 0 3 349207
-0.007341 0.006101 0.120555 -0.031087 0.009160 -0.556627 -0.062500 0 0 0 0 0 0 3 350234
-0.007342 0.006101 0.120555 -0.041577 0.013595 -0.555450 -0.062500 0 0 0 0 0 0 3 351624
-0.007342 0.006101 0.120555 -0.046809 0.015794 -0.555028 -0.062500 0 0 0 0 0 0 3 352216
-0.007342 0.006101 0.120555 -0.049406 0.016896 -0.554875 -0.062500 0 0 0 0 0 0 3 353203
-0.007343 0.006101 0.120555 -0.050701 0.017431 -0.554818 -0.062500 0 0 0 0 0 0 3 354225
-0.007343 0.006101 0.120555 -0.051349 0.017700 -0.554814 -0.062500 0 0 0 0 0 0 3 355206
-0.007363 0.006106 0.120563 0.209776 -0.046032 -0.669098 -0.062500 0 0 0 0 0 0 3 356190
-0.007373 0.006108 0.120566 0.101955 -0.018268 -0.614045 -0.062500 0 0 0 0 0 0 3 357206
-0.007377 0.006109 0.120567 0.026186 0.000191 -0.585007 -0.062500 0 0 0 0 0 0 3 358214
-0.007380 0.006110 0.120567 -0.013167 0.009387 -0.573773 -0.062500 0 0 0 0 0 0 3 359204
-0.007381 0.006110 0.120567 -0.032750 0.013796 -0.569691 -0.062500 0 0 0 0 0 0 3 360215
-0.007386 0.006127 0.120555 0.017086 -0.203472 -0.398163 -0.062500 0 0 0 0 0 0 3 361218
-0.007389 0.006136 0.120551 -0.006873 -0.117847 -0.479439 -0.062500 0 0 0 0 0 0 3 362190
-0.007391 0.006140 0.120549 -0.026711 -0.053591 -0.522489 -0.062500 0 0 0 0 0 0 3 363209
-0.007391 0.006143 0.120549 -0.038494 -0.018576 -0.539189 -0.062500 0 0 0 0 0 0 3 364208
-0.007392 0.006144 0.120549 -0.044946 -0.000529 -0.545244 -0.062500 0 0 0 0 0 0 3 365211
-0.007412 0.006149 0.120557 0.213182 -0.055254 -0.661488 -0.062500 0 0 0 0 0 0 3 366208
-0.007422 0.006152 0.120560 0.103702 -0.022891 -0.607326 -0.062500 0 0 0 0 0 0 3 367207
-0.007427 0.006153 0.120561 0.027054 -0.002117 -0.578606 -0.062500 0 0 0 0 0 0 3 368210
-0.007430 0.006154 0.120561 -0.012729 0.008215 -0.567496 -0.062500 0 0 0 0 0 0 3 369210
-0.007431 0.006154 0.120561 -0.032538 0.013217 -0.563454 -0.062500 0 0 0 0 0 0 3 370209
-0.007431 0.006154 0.120561 -0.042323 0.015650 -0.562017 -0.062500 0 0 0 0 0 0 3 371194
-0.007432 0.006154 0.120561 -0.047171 0.016830 -0.561515 -0.062500 0 0 0 0 0 0 3 372206
-0.007432 0.006154 0.120561 -0.049593 0.017399 -0.561323 -0.062500 0 0 0 0 0 0 3 373209
-0.007452 0.006159 0.120569 0.210870 -0.047578 -0.675172 -0.062500 0 0 0 0 0 0 3 374207
-0.007462 0.006161 0.120572 0.102468 -0.019698 -0.620294 -0.062500 0 0 0 0 0 0 3 375188
-0.007467 0.006162 0.120573 0.026426 -0.001200 -0.591353 -0.062500 0 0 0 0 0 0 3 376189
-0.007469 0.006163 0.120574 -0.013061 0.008023 -0.580156 -0.062500 0 0 0 0 0 0 3 377208
-0.007470 0.006163 0.120574 -0.032710 0.012456 -0.576072 -0.062500 0 0 0 0 0 0 3 378207
-0.007471 0.006163 0.120574 -0.042438 0.014593 -0.574617 -0.062500 0 0 0 0 0 0 3 379210
-0.007496 0.006185 0.120570 0.277502 -0.247899 -0.517600 -0.062500 0 0 0 0 0 0 3 380188
-0.007508 0.006196 0.120568 0.148225 -0.135145 -0.544450 -0.062500 0 0 0 0 0 0 3 381208
-0.007515 0.006202 0.120568 0.053825 -0.052732 -0.558772 -0.062500 0 0 0 0 0 0 3 382239
-0.007518 0.006205 0.120568 0.003285 -0.008685 -0.564375 -0.062500 0 0 0 0 0 0 3 383208
-0.007520 0.006206 0.120568 -0.022440 0.013711 -0.566409 -0.062500 0 0 0 0 0 0 3 384209
-0.007520 0.006207 0.120568 -0.035405 0.024984 -0.567141 -0.062500 0 0 0 0 0 0 3 385208
-0.007521 0.006207 0.120568 -0.041885 0.030639 -0.567405 -0.062500 0 0 0 0 0 0 3 386208
-0.007521 0.006207 0.120568 -0.045155 0.033472 -0.567502 -0.062500 0 0 0 0 0 0 3 387205
-0.007541 0.006212 0.120576 0.215115 -0.029085 -0.681056 -0.062500 0 0 0 0 0 0 3 388208
-0.007551 0.006214 0.120579 0.106391 -0.000611 -0.626408 -0.062500 0 0 0 0 0 0 3 389275
-0.007556 0.006216 0.120580 0.030153 0.018192 -0.597589 -0.062500 0 0 0 0 0 0 3 390268
-0.007558 0.006216 0.120580 -0.009416 0.027559 -0.586407 -0.062500 0 0 0 0 0 0 3 391251
-0.007560 0.006216 0.120580 -0.029109 0.032054 -0.582352 -0.062500 0 0 0 0 0 0 3 392268
-0.007560 0.006217 0.120580 -0.038826 0.034233 -0.580899 -0.062500 0 0 0 0 0 0 3 393279
-0.007560 0.006217 0.120580 -0.043660 0.035285 -0.580394 -0.062500 0 0 0 0 0 0 3 394241
-0.007585 0.006238 0.120576 0.275208 -0.247293 -0.523105 -0.062500 0 0 0 0 0 0 3 395242
-0.007598 0.006249 0.120575 0.147118 -0.134852 -0.550338 -0.062500 0 0 0 0 0 0 3 396265
-0.007604 0.006255 0.120574 0.053295 -0.052596 -0.564873 -0.062500 0 0 0 0 0 0 3 397243
-0.007607 0.006258 0.120574 0.003040 -0.008620 -0.570546 -0.062500 0 0 0 0 0 0 3 398250
-0.007609 0.006259 0.120574 -0.022562 0.013751 -0.572619 -0.062500 0 0 0 0 0 0 3 399261
-0.007610 0.006260 0.120574 -0.035471 0.024999 -0.573347 -0.062500 0 0 0 0 0 0 3 400246
-0.007610 0.006260 0.120574 -0.041948 0.030650 -0.573619 -0.062500 0 0 0 0 0 0 3 401241
-0.007610 0.006260 0.120574 -0.045181 0.033464 -0.573710 -0.062500 0 0 0 0 0 0 3 402242
-0.007631 0.006265 0.120582 0.215333 -0.029135 -0.686865 -0.062500 0 0 0 0 0 0 3 403271
-0.007641 0.006268 0.120585 0.106503 -0.000628 -0.632447 -0.062500 0 0 0 0 0 0 3 404247
-0.007645 0.006269 0.120586 0.030220 0.018186 -0.603711 -0.062500 0 0 0 0 0 0 3 405263
-0.007648 0.006269 0.120586 -0.009402 0.027564 -0.592571 -0.062500 0 0 0 0 0 0 3 406247
-0.007649 0.006270 0.120586 -0.029100 0.032059 -0.588528 -0.062500 0 0 0 0 0 0 3 407263
-0.007654 0.006287 0.120574 0.020286 -0.184716 -0.416416 -0.062500 0 0 0 0 0 0 3 408246
-0.007657 0.006295 0.120570 -0.003346 -0.099339 -0.497879 -0.062500 0 0 0 0 0 0 3 409262
-0.007659 0.006300 0.120568 -0.023100 -0.035199 -0.541103 -0.062500 0 0 0 0 0 0 3 410245
-0.007659 0.006302 0.120568 -0.034899 -0.000231 -0.557881 -0.062500 0 0 0 0 0 0 3 411262
-0.007680 0.006308 0.120576 0.220704 -0.047940 -0.676889 -0.062500 0 0 0 0 0 0 3 412246
-0.007690 0.006311 0.120578 0.109162 -0.010960 -0.624744 -0.062500 0 0 0 0 0 0 3 413264
-0.007695 0.006312 0.120579 0.031465 0.012161 -0.596840 -0.062500 0 0 0 0 0 0 3 414247
-0.007698 0.006313 0.120580 -0.008866 0.023689 -0.585994 -0.062500 0 0 0 0 0 0 3 415262
-0.007699 0.006313 0.120580 -0.028934 0.029283 -0.582052 -0.062500 0 0 0 0 0 0 3 416260
-0.007699 0.006313 0.120580 -0.038863 0.031989 -0.580651 -0.062500 0 0 0 0 0 0 3 417195
-0.007700 0.006314 0.120580 -0.043783 0.033319 -0.580151 -0.062500 0 0 0 0 0 0 3 418205
-0.007700 0.006314 0.120580 -0.046226 0.033966 -0.579960 -0.062500 0 0 0 0 0 0 3 419194
-0.007700 0.006314 0.120580 -0.047455 0.034293 -0.579907 -0.062500 0 0 0 0 0 0 3 420204
-0.007700 0.006314 0.120580 -0.048043 0.034441 -0.579887 -0.062500 0 0 0 0 0 0 3 421195
-0.007704 0.006330 0.120568 0.010663 -0.184271 -0.409063 -0.062500 0 0 0 0 0 0 3 422203
-0.007707 0.006339 0.120563 -0.008236 -0.100007 -0.491101 -0.062500 0 0 0 0 0 0 3 423192
-0.007709 0.006344 0.120562 -0.025625 -0.036388 -0.534539 -0.062500 0 0 0 0 0 0 3 424205
-0.007730 0.006351 0.120569 0.226129 -0.065760 -0.664077 -0.062500 0 0 0 0 0 0 3 425195
-0.007740 0.006354 0.120572 0.112089 -0.020010 -0.615993 -0.062500 0 0 0 0 0 0 3 426204
-0.007745 0.006356 0.120573 0.033004 0.007582 -0.589569 -0.062500 0 0 0 0 0 0 3 427194
-0.007747 0.006357 0.120573 -0.008069 0.021393 -0.579259 -0.062500 0 0 0 0 0 0 3 428205
-0.007749 0.006357 0.120573 -0.028544 0.028114 -0.575489 -0.062500 0 0 0 0 0 0 3 429196
-0.007749 0.006357 0.120573 -0.038654 0.031401 -0.574163 -0.062500 0 0 0 0 0 0 3 430204
-0.007750 0.006357 0.120573 -0.043687 0.033040 -0.573670 -0.062500 0 0 0 0 0 0 3 431221
-0.007750 0.006357 0.120573 -0.046169 0.033813 -0.573512 -0.062500 0 0 0 0 0 0 3 432219
-0.007750 0.006357 0.120573 -0.047413 0.034215 -0.573456 -0.062500 0 0 0 0 0 0 3 433218
-0.007750 0.006357 0.120573 -0.048042 0.034420 -0.573418 -0.062500 0 0 0 0 0 0 3 434189
-0.007750 0.006357 0.120573 -0.048359 0.034517 -0.573420 -0.062500 0 0 0 0 0 0 3 435209
-0.007750 0.006357 0.120573 -0.048488 0.034558 -0.573426 -0.062500 0 0 0 0 0 0 3 436200
-0.007750 0.006357 0.120573 -0.048585 0.034582 -0.573411 -0.062500 0 0 0 0 0 0 3 437205
-0.007750 0.006357 0.120573 -0.048630 0.034592 -0.573413 -0.062500 0 0 0 0 0 0 3 438211
-0.007775 0.006379 0.120569 0.272775 -0.248157 -0.514958 -0.062500 0 0 0 0 0 0 3 439391
-0.007787 0.006390 0.120568 0.152815 -0.115378 -0.542902 -0.062500 0 0 0 0 0 0 3 440191
-0.007793 0.006396 0.120567 0.059542 -0.033341 -0.557794 -0.062500 0 0 0 0 0 0 3 441213
-0.007796 0.006398 0.120567 0.009522 0.010544 -0.563604 -0.062500 0 0 0 0 0 0 3 442214
-0.007798 0.006400 0.120567 -0.015980 0.032868 -0.565734 -0.062500 0 0 0 0 0 0 3 443209
-0.007799 0.006400 0.120567 -0.028800 0.044105 -0.566487 -0.062500 0 0 0 0 0 0 3 444204
-0.007799 0.006401 0.120567 -0.035266 0.049731 -0.566768 -0.062500 0 0 0 0 0 0 3 445209
-0.007799 0.006401 0.120567 -0.038496 0.052558 -0.566871 -0.062500 0 0 0 0 0 0 3 446205
-0.007800 0.006401 0.120567 -0.040120 0.053982 -0.566892 -0.062500 0 0 0 0 0 0 3 447205
-0.007800 0.006401 0.120567 -0.040913 0.054685 -0.566913 -0.062500 0 0 0 0 0 0 3 448205
-0.007800 0.006401 0.120567 -0.041347 0.055035 -0.566909 -0.062500 0 0 0 0 0 0 3 449206
-0.007800 0.006401 0.120567 -0.041523 0.055210 -0.566914 -0.062500 0 0 0 0 0 0 3 450216
-0.007800 0.006401 0.120567 -0.041628 0.055296 -0.566923 -0.062500 0 0 0 0 0 0 3 451208
-0.007800 0.006401 0.120567 -0.041693 0.055337 -0.566919 -0.062500 0 0 0 0 0 0 3 452209
-0.007800 0.006401 0.120567 -0.041719 0.055366 -0.566910 -0.062500 0 0 0 0 0 0 3 453211
-0.007800 0.006401 0.120567 -0.041732 0.055371 -0.566923 -0.062500 0 0 0 0 0 0 3 454205
-0.007820 0.006406 0.120575 0.220890 -0.008752 -0.679186 -0.062500 0 0 0 0 0 0 3 455207
-0.007834 0.006425 0.120566 0.171421 -0.199391 -0.454063 -0.062500 0 0 0 0 0 0 3 456205
-0.007842 0.006435 0.120562 0.076822 -0.096828 -0.507669 -0.062500 0 0 0 0 0 0 3 457206
-0.007846 0.006440 0.120561 0.020089 -0.024111 -0.540132 -0.062500 0 0 0 0 0 0 3 458205
-0.007848 0.006442 0.120561 -0.010069 0.014969 -0.553027 -0.062500 0 0 0 0 0 0 3 459204
-0.007849 0.006444 0.120560 -0.025653 0.034993 -0.557752 -0.062500 0 0 0 0 0 0 3 460206
-0.007849 0.006444 0.120560 -0.033610 0.045125 -0.559436 -0.062500 0 0 0 0 0 0 3 461205
-0.007849 0.006445 0.120560 -0.037647 0.050241 -0.560046 -0.062500 0 0 0 0 0 0 3 462205
-0.007849 0.006445 0.120560 -0.039694 0.052804 -0.560249 -0.062500 0 0 0 0 0 0 3 463203
-0.007849 0.006445 0.120560 -0.040692 0.054095 -0.560330 -0.062500 0 0 0 0 0 0 3 464204
-0.007849 0.006445 0.120560 -0.041232 0.054741 -0.560360 -0.062500 0 0 0 0 0 0 3 465204
-0.007850 0.006445 0.120560 -0.041489 0.055061 -0.560373 -0.062500 0 0 0 0 0 0 3 466209
-0.007850 0.006445 0.120560 -0.041613 0.055225 -0.560375 -0.062500 0 0 0 0 0 0 3 467204
-0.007850 0.006445 0.120560 -0.041670 0.055311 -0.560373 -0.062500 0 0 0 0 0 0 3 468206
-0.007870 0.006450 0.120568 0.221034 -0.008807 -0.672408 -0.062500 0 0 0 0 0 0 3 469205
-0.007880 0.006452 0.120571 0.111932 0.016946 -0.618535 -0.062500 0 0 0 0 0 0 3 470205
-0.007884 0.006453 0.120572 0.035873 0.035459 -0.590072 -0.062500 0 0 0 0 0 0 3 471198
-0.007887 0.006454 0.120573 -0.003620 0.044671 -0.579031 -0.062500 0 0 0 0 0 0 3 472207
-0.007888 0.006454 0.120573 -0.023214 0.049087 -0.575013 -0.062500 0 0 0 0 0 0 3 473210
-0.007889 0.006454 0.120573 -0.032926 0.051219 -0.573573 -0.062500 0 0 0 0 0 0 3 474205
-0.007889 0.006454 0.120573 -0.037754 0.052254 -0.573067 -0.062500 0 0 0 0 0 0 3 475203
-0.007894 0.006471 0.120561 0.018552 -0.165615 -0.401577 -0.062500 0 0 0 0 0 0 3 476206
-0.007896 0.006480 0.120556 -0.001097 -0.081385 -0.483727 -0.062500 0 0 0 0 0 0 3 477205
-0.007898 0.006484 0.120555 -0.018912 -0.017810 -0.527294 -0.062500 0 0 0 0 0 0 3 478204
-0.007899 0.006486 0.120554 -0.029780 0.016924 -0.544199 -0.062500 0 0 0 0 0 0 3 479203
-0.007899 0.006487 0.120554 -0.035834 0.034842 -0.550362 -0.062500 0 0 0 0 0 0 3 480204
-0.007899 0.006488 0.120554 -0.039055 0.043964 -0.552578 -0.062500 0 0 0 0 0 0 3 481204
-0.007920 0.006493 0.120562 0.222131 -0.015615 -0.665160 -0.062500 0 0 0 0 0 0 3 482202
-0.007929 0.006496 0.120565 0.112871 0.014613 -0.611699 -0.062500 0 0 0 0 0 0 3 483203
-0.007934 0.006497 0.120566 0.036335 0.034303 -0.583364 -0.062500 0 0 0 0 0 0 3 484203
-0.007937 0.006497 0.120566 -0.003375 0.044089 -0.572388 -0.062500 0 0 0 0 0 0 3 485245
-0.007938 0.006498 0.120566 -0.023104 0.048796 -0.568400 -0.062500 0 0 0 0 0 0 3 486258
-0.007938 0.006498 0.120566 -0.032867 0.051065 -0.566969 -0.062500 0 0 0 0 0 0 3 487243
-0.007939 0.006498 0.120566 -0.037710 0.052176 -0.566460 -0.062500 0 0 0 0 0 0 3 488257
-0.007939 0.006498 0.120566 -0.040132 0.052718 -0.566268 -0.062500 0 0 0 0 0 0 3 489194
-0.007939 0.006498 0.120566 -0.041300 0.052981 -0.566207 -0.062500 0 0 0 0 0 0 3 490202
-0.007939 0.006498 0.120566 -0.041887 0.053103 -0.566187 -0.062500 0 0 0 0 0 0 3 491192
-0.007939 0.006498 0.120566 -0.042195 0.053172 -0.566176 -0.062500 0 0 0 0 0 0 3 492202
-0.007939 0.006498 0.120566 -0.042355 0.053207 -0.566178 -0.062500 0 0 0 0 0 0 3 493190
-0.007959 0.006503 0.120574 0.220533 -0.010984 -0.677814 -0.062500 0 0 0 0 0 0 3 494204
-0.007969 0.006505 0.120577 0.112062 0.016949 -0.624145 -0.062500 0 0 0 0 0 0 3 495191
-0.007974 0.006506 0.120578 0.035939 0.035465 -0.595785 -0.062500 0 0 0 0 0 0 3 496201
-0.007976 0.006507 0.120578 -0.003597 0.044675 -0.584765 -0.062500 0 0 0 0 0 0 3 497192
-0.007978 0.006507 0.120578 -0.023213 0.049084 -0.580778 -0.062500 0 0 0 0 0 0 3 498203
-0.007978 0.006507 0.120579 -0.032921 0.051213 -0.579337 -0.062500 0 0 0 0 0 0 3 499203
-0.007978 0.006507 0.120579 -0.037732 0.052255 -0.578815 -0.062500 0 0 0 0 0 0 3 500191
-0.007979 0.006507 0.120579 -0.040139 0.052756 -0.578637 -0.062500 0 0 0 0 0 0 3 501202
-0.007979 0.006507 0.120579 -0.041310 0.052997 -0.578578 -0.062500 0 0 0 0 0 0 3 502192
-0.007979 0.006507 0.120579 -0.041898 0.053117 -0.578559 -0.062500 0 0 0 0 0 0 3 503201
-0.007979 0.006507 0.120579 -0.042203 0.053175 -0.578541 -0.062500 0 0 0 0 0 0 3 504190
-0.007979 0.006507 0.120579 -0.042363 0.053210 -0.578542 -0.062500 0 0 0 0 0 0 3 505213
-0.007983 0.006524 0.120566 0.016130 -0.164978 -0.407036 -0.062500 0 0 0 0 0 0 3 506205
-0.007986 0.006533 0.120562 -0.002261 -0.081084 -0.489323 -0.062500 0 0 0 0 0 0 3 507220
-0.007987 0.006537 0.120560 -0.019477 -0.017658 -0.532961 -0.062500 0 0 0 0 0 0 3 508205
-0.007988 0.006539 0.120560 -0.030059 0.016986 -0.549903 -0.062500 0 0 0 0 0 0 3 509209
-0.008009 0.006545 0.120568 0.227123 -0.029367 -0.667504 -0.062500 0 0 0 0 0 0 3 510187
-0.008019 0.006548 0.120570 0.115473 0.007679 -0.616172 -0.062500 0 0 0 0 0 0 3 511206
-0.008024 0.006550 0.120571 0.037676 0.030811 -0.588642 -0.062500 0 0 0 0 0 0 3 512197
-0.008026 0.006550 0.120572 -0.002717 0.042335 -0.577915 -0.062500 0 0 0 0 0 0 3 513204
-0.008027 0.006551 0.120572 -0.022770 0.047920 -0.574036 -0.062500 0 0 0 0 0 0 3 514212
-0.008028 0.006551 0.120572 -0.032707 0.050626 -0.572630 -0.062500 0 0 0 0 0 0 3 515206
-0.008028 0.006551 0.120572 -0.037633 0.051944 -0.572142 -0.062500 0 0 0 0 0 0 3 516213
-0.008028 0.006551 0.120572 -0.040071 0.052599 -0.571957 -0.062500 0 0 0 0 0 0 3 517206
-0.008029 0.006551 0.120572 -0.041267 0.052919 -0.571905 -0.062500 0 0 0 0 0 0 3 518206
-0.008029 0.006551 0.120572 -0.041872 0.053090 -0.571879 -0.062500 0 0 0 0 0 0 3 519204
-0.008029 0.006551 0.120572 -0.042182 0.053164 -0.571868 -0.062500 0 0 0 0 0 0 3 520203
-0.008029 0.006551 0.120572 -0.042342 0.053200 -0.571870 -0.062500 0 0 0 0 0 0 3 521185
-0.008029 0.006551 0.120572 -0.042421 0.053227 -0.571873 -0.062500 0 0 0 0 0 0 3 522184
-0.008029 0.006551 0.120572 -0.042453 0.053236 -0.571863 -0.062500 0 0 0 0 0 0 3 523202
-0.008049 0.006556 0.120580 0.220706 -0.011020 -0.683103 -0.062500 0 0 0 0 0 0 3 524203
-0.008059 0.006558 0.120583 0.112139 0.016921 -0.629649 -0.062500 0 0 0 0 0 0 3 525212
-0.008064 0.006559 0.120584 0.035966 0.035466 -0.601386 -0.062500 0 0 0 0 0 0 3 526208
-0.008066 0.006560 0.120584 -0.003595 0.044672 -0.590413 -0.062500 0 0 0 0 0 0 3 527205
-0.008067 0.006560 0.120584 -0.023220 0.049093 -0.586405 -0.062500 0 0 0 0 0 0 3 528184
-0.008068 0.006560 0.120584 -0.032909 0.051217 -0.584983 -0.062500 0 0 0 0 0 0 3 529186
-0.008068 0.006560 0.120584 -0.037735 0.052241 -0.584481 -0.062500 0 0 0 0 0 0 3 530202
-0.008068 0.006560 0.120584 -0.040126 0.052748 -0.584288 -0.062500 0 0 0 0 0 0 3 531204
-0.008068 0.006560 0.120584 -0.041322 0.052995 -0.584218 -0.062500 0 0 0 0 0 0 3 532201
-0.008068 0.006560 0.120584 -0.041915 0.053126 -0.584205 -0.062500 0 0 0 0 0 0 3 533207
-0.008068 0.006560 0.120584 -0.042188 0.053188 -0.584192 -0.062500 0 0 0 0 0 0 3 534201
-0.008068 0.006560 0.120584 -0.042350 0.053204 -0.584192 -0.062500 0 0 0 0 0 0 3 535206
-0.008068 0.006560 0.120584 -0.042418 0.053228 -0.584180 -0.062500 0 0 0 0 0 0 3 536201
-0.008089 0.006565 0.120592 0.219932 -0.013386 -0.695281 -0.062500 0 0 0 0 0 0 3 537205
-0.008098 0.006568 0.120595 0.111273 0.014580 -0.641901 -0.062500 0 0 0 0 0 0 3 538206
-0.008103 0.006569 0.120596 0.035067 0.033122 -0.613675 -0.062500 0 0 0 0 0 0 3 539202
-0.008106 0.006569 0.120596 -0.004499 0.042327 -0.602709 -0.062500 0 0 0 0 0 0 3 540204
-0.008107 0.006570 0.120596 -0.024138 0.046740 -0.598718 -0.062500 0 0 0 0 0 0 3 541204
-0.008107 0.006570 0.120596 -0.033848 0.048879 -0.597285 -0.062500 0 0 0 0 0 0 3 542205
-0.008108 0.006570 0.120596 -0.038677 0.049905 -0.596784 -0.062500 0 0 0 0 0 0 3 543202
-0.008108 0.006570 0.120596 -0.041069 0.050412 -0.596591 -0.062500 0 0 0 0 0 0 3 544202
-0.008108 0.006570 0.120596 -0.042243 0.050663 -0.596540 -0.062500 0 0 0 0 0 0 3 545207
-0.008108 0.006570 0.120596 -0.042856 0.050790 -0.596512 -0.062500 0 0 0 0 0 0 3 546195
-0.008108 0.006570 0.120596 -0.043139 0.050843 -0.596504 -0.062500 0 0 0 0 0 0 3 547208
-0.008128 0.006575 0.120604 0.220139 -0.013413 -0.707409 -0.062500 0 0 0 0 0 0 3 548204
-0.008138 0.006577 0.120607 0.111400 0.014556 -0.654145 -0.062500 0 0 0 0 0 0 3 549205
-0.008143 0.006578 0.120608 0.035104 0.033094 -0.625947 -0.062500 0 0 0 0 0 0 3 550203
-0.008145 0.006579 0.120609 -0.004471 0.042329 -0.614996 -0.062500 0 0 0 0 0 0 3 551202
-0.008147 0.006579 0.120609 -0.024140 0.046752 -0.611006 -0.062500 0 0 0 0 0 0 3 552202
-0.008147 0.006579 0.120609 -0.033860 0.048873 -0.609576 -0.062500 0 0 0 0 0 0 3 553203
-0.008148 0.006579 0.120609 -0.038660 0.049900 -0.609081 -0.062500 0 0 0 0 0 0 3 554198
-0.008148 0.006579 0.120609 -0.041049 0.050407 -0.608891 -0.062500 0 0 0 0 0 0 3 555198
-0.008148 0.006579 0.120609 -0.042245 0.050654 -0.608822 -0.062500 0 0 0 0 0 0 3 556199
-0.008148 0.006579 0.120609 -0.042838 0.050785 -0.608810 -0.062500 0 0 0 0 0 0 3 557185
-0.008148 0.006579 0.120609 -0.043144 0.050844 -0.608794 -0.062500 0 0 0 0 0 0 3 558202
-0.008168 0.006584 0.120617 0.220263 -0.013442 -0.719552 -0.062500 0 0 0 0 0 0 3 559192
-0.008178 0.006586 0.120620 0.111445 0.014549 -0.666347 -0.062500 0 0 0 0 0 0 3 560202
-0.008183 0.006587 0.120621 0.035142 0.033107 -0.638202 -0.062500 0 0 0 0 0 0 3 561193
-0.008185 0.006588 0.120621 -0.004472 0.042322 -0.627256 -0.062500 0 0 0 0 0 0 3 562201
-0.008186 0.006588 0.120621 -0.024128 0.046747 -0.623292 -0.062500 0 0 0 0 0 0 3 563191
-0.008187 0.006588 0.120621 -0.033839 0.048868 -0.621856 -0.062500 0 0 0 0 0 0 3 564201
-0.008187 0.006588 0.120621 -0.038664 0.049901 -0.621352 -0.062500 0 0 0 0 0 0 3 565192
-0.008187 0.006588 0.120621 -0.041056 0.050409 -0.621162 -0.062500 0 0 0 0 0 0 3 566191
-0.008187 0.006588 0.120621 -0.042263 0.050658 -0.621108 -0.062500 0 0 0 0 0 0 3 567200
-0.008208 0.006593 0.120629 0.220810 -0.013544 -0.731667 -0.062500 0 0 0 0 0 0 3 568191
-0.008218 0.006596 0.120632 0.111735 0.014488 -0.678556 -0.062500 0 0 0 0 0 0 3 569202
-0.008223 0.006597 0.120633 0.045166 0.054166 -0.650439 -0.062500 0 0 0 0 0 0 3 570191
-0.008225 0.006597 0.120633 0.005496 0.063402 -0.639512 -0.062500 0 0 0 0 0 0 3 571202
-0.008226 0.006598 0.120633 -0.014193 0.067826 -0.635541 -0.062500 0 0 0 0 0 0 3 572192
-0.008227 0.006598 0.120633 -0.023916 0.069967 -0.634124 -0.062500 0 0 0 0 0 0 3 573203
-0.008227 0.006598 0.120633 -0.028764 0.070998 -0.633607 -0.062500 0 0 0 0 0 0 3 574191
-0.008227 0.006598 0.120633 -0.031162 0.071516 -0.633424 -0.062500 0 0 0 0 0 0 3 575200
-0.008227 0.006598 0.120633 -0.032332 0.071749 -0.633360 -0.062500 0 0 0 0 0 0 3 576189
-0.008227 0.006598 0.120633 -0.032920 0.071868 -0.633341 -0.062500 0 0 0 0 0 0 3 577202
-0.008227 0.006598 0.120633 -0.033221 0.071945 -0.633325 -0.062500 0 0 0 0 0 0 3 578207
-0.008248 0.006603 0.120641 0.230381 0.007634 -0.743759 -0.062500 0 0 0 0 0 0 3 579210
-0.008257 0.006605 0.120644 0.121465 0.035616 -0.690736 -0.062500 0 0 0 0 0 0 3 580220
-0.008262 0.006606 0.120645 0.045083 0.054185 -0.662660 -0.062500 0 0 0 0 0 0 3 581200
-0.008265 0.006607 0.120645 0.005470 0.063407 -0.651760 -0.062500 0 0 0 0 0 0 3 582200
-0.008266 0.006607 0.120645 -0.014226 0.067844 -0.647770 -0.062500 0 0 0 0 0 0 3 583207
-0.008267 0.006607 0.120646 -0.023931 0.069962 -0.646364 -0.062500 0 0 0 0 0 0 3 584189
-0.008267 0.006607 0.120646 -0.028772 0.070999 -0.645844 -0.062500 0 0 0 0 0 0 3 585203
-0.008267 0.006607 0.120646 -0.031145 0.071512 -0.645671 -0.062500 0 0 0 0 0 0 3 586194
-0.008267 0.006607 0.120646 -0.032337 0.071750 -0.645599 -0.062500 0 0 0 0 0 0 3 587206
-0.008287 0.006612 0.120653 0.230956 0.007515 -0.755841 -0.062500 0 0 0 0 0 0 3 588531
-0.008297 0.006614 0.120656 0.121734 0.035559 -0.702902 -0.062500 0 0 0 0 0 0 3 589262
-0.008302 0.006616 0.120657 0.043588 0.051730 -0.674872 -0.062500 0 0 0 0 0 0 3 590204
-0.008305 0.006616 0.120658 0.003873 0.060984 -0.663973 -0.062500 0 0 0 0 0 0 3 591201
-0.008306 0.006616 0.120658 -0.015813 0.065419 -0.660002 -0.062500 0 0 0 0 0 0 3 592200
-0.008306 0.006616 0.120658 -0.025570 0.067549 -0.658583 -0.062500 0 0 0 0 0 0 3 593202
-0.008307 0.006617 0.120658 -0.030384 0.068591 -0.658066 -0.062500 0 0 0 0 0 0 3 594200
-0.008307 0.006617 0.120658 -0.032795 0.069093 -0.657899 -0.062500 0 0 0 0 0 0 3 595181
-0.008307 0.006617 0.120658 -0.033994 0.069339 -0.657835 -0.062500 0 0 0 0 0 0 3 596198
-0.008307 0.006617 0.120658 -0.034568 0.069467 -0.657796 -0.062500 0 0 0 0 0 0 3 597184
-0.008307 0.006617 0.120658 -0.034858 0.069522 -0.657802 -0.062500 0 0 0 0 0 0 3 598202
-0.008327 0.006622 0.120666 0.228985 0.005174 -0.767895 -0.062500 0 0 0 0 0 0 3 599207
-0.008337 0.006624 0.120668 0.119953 0.033180 -0.715051 -0.062500 0 0 0 0 0 0 3 600205
-0.008342 0.006625 0.120669 0.043483 0.051755 -0.687049 -0.062500 0 0 0 0 0 0 3 601202
-0.008344 0.006625 0.120670 0.003845 0.060990 -0.676187 -0.062500 0 0 0 0 0 0 3 602181
-0.008346 0.006626 0.120670 -0.015854 0.065428 -0.672205 -0.062500 0 0 0 0 0 0 3 603200
-0.008346 0.006626 0.120670 -0.025579 0.067551 -0.670783 -0.062500 0 0 0 0 0 0 3 604199
-0.008346 0.006626 0.120670 -0.030402 0.068594 -0.670283 -0.062500 0 0 0 0 0 0 3 605202
-0.008347 0.006626 0.120670 -0.032769 0.069087 -0.670100 -0.062500 0 0 0 0 0 0 3 606199
-0.008347 0.006626 0.120670 -0.033966 0.069343 -0.670043 -0.062500 0 0 0 0 0 0 3 607201
-0.008367 0.006631 0.120678 0.229530 0.005083 -0.779949 -0.062500 0 0 0 0 0 0 3 608202
-0.008377 0.006633 0.120681 0.120222 0.033115 -0.727176 -0.062500 0 0 0 0 0 0 3 609182
-0.008382 0.006634 0.120682 0.043624 0.051723 -0.699235 -0.062500 0 0 0 0 0 0 3 610200
-0.008384 0.006635 0.120682 0.003914 0.060965 -0.688370 -0.062500 0 0 0 0 0 0 3 611198
-0.008385 0.006635 0.120682 -0.015825 0.065421 -0.684394 -0.062500 0 0 0 0 0 0 3 612199
-0.008386 0.006635 0.120682 -0.025559 0.067556 -0.682985 -0.062500 0 0 0 0 0 0 3 613201
-0.008386 0.006635 0.120682 -0.030386 0.068571 -0.682480 -0.062500 0 0 0 0 0 0 3 614197
-0.008386 0.006635 0.120682 -0.032777 0.069096 -0.682297 -0.062500 0 0 0 0 0 0 3 615197
-0.008386 0.006635 0.120682 -0.033974 0.069346 -0.682233 -0.062500 0 0 0 0 0 0 3 616195
-0.008386 0.006635 0.120682 -0.034587 0.069463 -0.682197 -0.062500 0 0 0 0 0 0 3 617202
-0.008387 0.006635 0.120682 -0.034874 0.069525 -0.682196 -0.062500 0 0 0 0 0 0 3 618194
-0.008387 0.006635 0.120682 -0.035030 0.069549 -0.682192 -0.062500 0 0 0 0 0 0 3 619204
-0.008407 0.006640 0.120690 0.229152 0.005174 -0.791965 -0.062500 0 0 0 0 0 0 3 620206
-0.008417 0.006643 0.120693 0.120041 0.033159 -0.739296 -0.062500 0 0 0 0 0 0 3 621200
-0.008422 0.006644 0.120694 0.043507 0.051740 -0.711386 -0.062500 0 0 0 0 0 0 3 622201
-0.008424 0.006644 0.120694 0.003867 0.060985 -0.700534 -0.062500 0 0 0 0 0 0 3 623197
-0.008425 0.006644 0.120694 -0.015842 0.065425 -0.696571 -0.062500 0 0 0 0 0 0 3 624200
-0.008426 0.006645 0.120694 -0.025573 0.067550 -0.695160 -0.062500 0 0 0 0 0 0 3 625201
-0.008426 0.006645 0.120694 -0.030396 0.068582 -0.694659 -0.062500 0 0 0 0 0 0 3 626200
-0.008426 0.006645 0.120694 -0.032782 0.069089 -0.694461 -0.062500 0 0 0 0 0 0 3 627197
-0.008426 0.006645 0.120694 -0.033981 0.069347 -0.694403 -0.062500 0 0 0 0 0 0 3 628199
-0.008426 0.006645 0.120694 -0.034573 0.069469 -0.694386 -0.062500 0 0 0 0 0 0 3 629200
-0.008426 0.006645 0.120694 -0.034879 0.069527 -0.694370 -0.062500 0 0 0 0 0 0 3 630187
-0.008447 0.006650 0.120702 0.229329 0.005124 -0.803977 -0.062500 0 0 0 0 0 0 3 631188
-0.008457 0.006652 0.120705 0.120122 0.033152 -0.751381 -0.062500 0 0 0 0 0 0 3 632198
-0.008461 0.006653 0.120706 0.043577 0.051736 -0.723525 -0.062500 0 0 0 0 0 0 3 633198
-0.008464 0.006654 0.120706 0.003862 0.060968 -0.712683 -0.062500 0 0 0 0 0 0 3 634188
-0.008465 0.006654 0.120706 -0.015821 0.065419 -0.708726 -0.062500 0 0 0 0 0 0 3 635197
-0.008466 0.006654 0.120707 -0.025576 0.067550 -0.707310 -0.062500 0 0 0 0 0 0 3 636186
-0.008466 0.006654 0.120707 -0.030402 0.068584 -0.706810 -0.062500 0 0 0 0 0 0 3 637197
-0.008479 0.006640 0.120696 0.129022 0.253331 -0.559565 -0.062500 0 0 0 0 0 0 3 638188
-0.008485 0.006633 0.120692 0.067697 0.176867 -0.629906 -0.062500 0 0 0 0 0 0 3 639196
-0.008489 0.006630 0.120691 0.019989 0.123701 -0.667318 -0.062500 0 0 0 0 0 0 3 640187
-0.008490 0.006628 0.120690 -0.006636 0.096305 -0.681898 -0.062500 0 0 0 0 0 0 3 641197
-0.008491 0.006627 0.120690 -0.020583 0.082770 -0.687212 -0.062500 0 0 0 0 0 0 3 642186
-0.008492 0.006627 0.120690 -0.027758 0.076108 -0.689136 -0.062500 0 0 0 0 0 0 3 643197
-0.008492 0.006627 0.120690 -0.031425 0.072827 -0.689816 -0.062500 0 0 0 0 0 0 3 644186
-0.008492 0.006627 0.120690 -0.033286 0.071185 -0.690065 -0.062500 0 0 0 0 0 0 3 645197
-0.008492 0.006626 0.120690 -0.034224 0.070386 -0.690152 -0.062500 0 0 0 0 0 0 3 646185
-0.008513 0.006631 0.120698 0.228114 0.003254 -0.799544 -0.062500 0 0 0 0 0 0 3 647197
-0.008522 0.006634 0.120701 0.118700 0.031031 -0.747098 -0.062500 0 0 0 0 0 0 3 648186
-0.008527 0.006635 0.120702 0.042005 0.049525 -0.719283 -0.062500 0 0 0 0 0 0 3 649196
-0.008530 0.006635 0.120702 0.002286 0.058714 -0.708471 -0.062500 0 0 0 0 0 0 3 650198
-0.008531 0.006636 0.120702 -0.017471 0.063138 -0.704522 -0.062500 0 0 0 0 0 0 3 651197
-0.008532 0.006636 0.120702 -0.027208 0.065251 -0.703116 -0.062500 0 0 0 0 0 0 3 652192
-0.008532 0.006636 0.120702 -0.032056 0.066280 -0.702602 -0.062500 0 0 0 0 0 0 3 653212
-0.008532 0.006636 0.120702 -0.034430 0.066782 -0.702429 -0.062500 0 0 0 0 0 0 3 654207
-0.008532 0.006636 0.120702 -0.035626 0.067029 -0.702369 -0.062500 0 0 0 0 0 0 3 655192
-0.008532 0.006636 0.120702 -0.036240 0.067146 -0.702335 -0.062500 0 0 0 0 0 0 3 656187
-0.008532 0.006636 0.120702 -0.036519 0.067216 -0.702328 -0.062500 0 0 0 0 0 0 3 657193
-0.008532 0.006636 0.120702 -0.036674 0.067242 -0.702323 -0.062500 0 0 0 0 0 0 3 658201
-0.008532 0.006636 0.120702 -0.036728 0.067262 -0.702335 -0.062500 0 0 0 0 0 0 3 659207
-0.008552 0.006641 0.120710 0.227785 0.002825 -0.811529 -0.062500 0 0 0 0 0 0 3 660208
-0.008562 0.006643 0.120713 0.118527 0.030812 -0.759162 -0.062500 0 0 0 0 0 0 3 661545
-0.008567 0.006644 0.120714 0.041947 0.049412 -0.731392 -0.062500 0 0 0 0 0 0 3 662208
-0.008570 0.006645 0.120714 0.002223 0.058656 -0.720582 -0.062500 0 0 0 0 0 0 3 663199
-0.008571 0.006645 0.120714 -0.017467 0.063100 -0.716642 -0.062500 0 0 0 0 0 0 3 664197
-0.008571 0.006645 0.120714 -0.027221 0.065240 -0.715233 -0.062500 0 0 0 0 0 0 3 665200
-0.008572 0.006645 0.120714 -0.032063 0.066280 -0.714714 -0.062500 0 0 0 0 0 0 3 666198
-0.008584 0.006631 0.120704 0.127184 0.250931 -0.567256 -0.062500 0 0 0 0 0 0 3 667198
-0.008591 0.006624 0.120700 0.065987 0.174506 -0.637687 -0.062500 0 0 0 0 0 0 3 668201
-0.008594 0.006621 0.120699 0.018338 0.121354 -0.675152 -0.062500 0 0 0 0 0 0 3 669199
-0.008596 0.006619 0.120698 -0.008260 0.093987 -0.689767 -0.062500 0 0 0 0 0 0 3 670201
-0.008617 0.006623 0.120706 0.242461 0.016009 -0.804075 -0.062500 0 0 0 0 0 0 3 671206
-0.008628 0.006625 0.120709 0.125967 0.037326 -0.753729 -0.062500 0 0 0 0 0 0 3 672200
-0.008633 0.006626 0.120710 0.045679 0.052640 -0.726711 -0.062500 0 0 0 0 0 0 3 673205
-0.008635 0.006627 0.120710 0.004110 0.060277 -0.716158 -0.062500 0 0 0 0 0 0 3 674197
-0.008637 0.006627 0.120710 -0.016531 0.063889 -0.712317 -0.062500 0 0 0 0 0 0 3 675198
-0.008637 0.006627 0.120710 -0.026759 0.065631 -0.710937 -0.062500 0 0 0 0 0 0 3 676195
-0.008638 0.006627 0.120710 -0.031817 0.066478 -0.710449 -0.062500 0 0 0 0 0 0 3 677200
-0.008638 0.006627 0.120710 -0.034329 0.066879 -0.710268 -0.062500 0 0 0 0 0 0 3 678197
-0.008638 0.006627 0.120710 -0.035552 0.067088 -0.710212 -0.062500 0 0 0 0 0 0 3 679178
-0.008638 0.006627 0.120710 -0.036206 0.067180 -0.710175 -0.062500 0 0 0 0 0 0 3 680179
-0.008638 0.006627 0.120710 -0.036512 0.067222 -0.710189 -0.062500 0 0 0 0 0 0 3 681198
-0.008638 0.006627 0.120710 -0.036652 0.067252 -0.710165 -0.062500 0 0 0 0 0 0 3 682198
-0.008638 0.006627 0.120710 -0.036744 0.067262 -0.710179 -0.062500 0 0 0 0 0 0 3 683331
-0.008638 0.006627 0.120710 -0.036778 0.067269 -0.710170 -0.062500 0 0 0 0 0 0 3 684198
-0.008658 0.006632 0.120718 0.228027 0.002806 -0.818976 -0.062500 0 0 0 0 0 0 3 685199
-0.008668 0.006634 0.120721 0.118615 0.030785 -0.766811 -0.062500 0 0 0 0 0 0 3 686198
-0.008673 0.006635 0.120722 0.041971 0.049400 -0.739145 -0.062500 0 0 0 0 0 0 3 687197
-0.008675 0.006636 0.120722 0.002261 0.058649 -0.728377 -0.062500 0 0 0 0 0 0 3 688178
-0.008677 0.006636 0.120722 -0.017485 0.063097 -0.724436 -0.062500 0 0 0 0 0 0 3 689199
-0.008677 0.006636 0.120722 -0.027212 0.065232 -0.723033 -0.062500 0 0 0 0 0 0 3 690196
-0.008677 0.006636 0.120722 -0.032062 0.066262 -0.722527 -0.062500 0 0 0 0 0 0 3 691200
-0.008678 0.006636 0.120722 -0.034430 0.066774 -0.722353 -0.062500 0 0 0 0 0 0 3 692190
-0.008678 0.006636 0.120722 -0.035651 0.067028 -0.722283 -0.062500 0 0 0 0 0 0 3 693204
-0.008678 0.006636 0.120722 -0.036239 0.067158 -0.722260 -0.062500 0 0 0 0 0 0 3 694196
-0.008678 0.006636 0.120722 -0.036512 0.067220 -0.722247 -0.062500 0 0 0 0 0 0 3 695197
-0.008678 0.006636 0.120722 -0.036667 0.067245 -0.722242 -0.062500 0 0 0 0 0 0 3 696196
-0.008690 0.006622 0.120712 0.124709 0.251331 -0.574740 -0.062500 0 0 0 0 0 0 3 697199
-0.008717 0.006620 0.120716 0.329717 0.110225 -0.753925 -0.062500 0 0 0 0 0 0 3 698196
-0.008730 0.006619 0.120717 0.171723 0.082883 -0.739387 -0.062500 0 0 0 0 0 0 3 699189
-0.008737 0.006619 0.120718 0.068722 0.074052 -0.726411 -0.062500 0 0 0 0 0 0 3 700325
-0.008740 0.006618 0.120718 0.015167 0.069775 -0.721018 -0.062500 0 0 0 0 0 0 3 701198
-0.008742 0.006618 0.120718 -0.011679 0.067534 -0.719027 -0.062500 0 0 0 0 0 0 3 702178
-0.008743 0.006618 0.120718 -0.025056 0.066386 -0.718307 -0.062500 0 0 0 0 0 0 3 703325
-0.008743 0.006618 0.120718 -0.031713 0.065814 -0.718049 -0.062500 0 0 0 0 0 0 3 704312
-0.008743 0.006618 0.120718 -0.035049 0.065500 -0.717953 -0.062500 0 0 0 0 0 0 3 705322
-0.008744 0.006618 0.120718 -0.036688 0.065352 -0.717918 -0.062500 0 0 0 0 0 0 3 706321
-0.008744 0.006618 0.120718 -0.037513 0.065276 -0.717913 -0.062500 0 0 0 0 0 0 3 707311
-0.008744 0.006618 0.120718 -0.037945 0.065227 -0.717909 -0.062500 0 0 0 0 0 0 3 708319
-0.008744 0.006618 0.120718 -0.038128 0.065213 -0.717911 -0.062500 0 0 0 0 0 0 3 709311
-0.008744 0.006618 0.120718 -0.038254 0.065206 -0.717917 -0.062500 0 0 0 0 0 0 3 710195
-0.008744 0.006618 0.120718 -0.038289 0.065201 -0.717900 -0.062500 0 0 0 0 0 0 3 711310
-0.008744 0.006618 0.120718 -0.038327 0.065208 -0.717902 -0.062500 0 0 0 0 0 0 3 712320
-0.008744 0.006618 0.120718 -0.038339 0.065200 -0.717909 -0.062500 0 0 0 0 0 0 3 713321
-0.008764 0.006623 0.120726 0.226701 0.000714 -0.826318 -0.062500 0 0 0 0 0 0 3 714311
-0.008774 0.006625 0.120728 0.117197 0.028682 -0.774352 -0.062500 0 0 0 0 0 0 3 715319
-0.008779 0.006627 0.120729 0.040467 0.047297 -0.746778 -0.062500 0 0 0 0 0 0 3 716309
-0.008781 0.006627 0.120730 0.000735 0.056548 -0.736049 -0.062500 0 0 0 0 0 0 3 717311
-0.008782 0.006627 0.120730 -0.019015 0.061007 -0.732127 -0.062500 0 0 0 0 0 0 3 718319
-0.008783 0.006627 0.120730 -0.028764 0.063158 -0.730720 -0.062500 0 0 0 0 0 0 3 719308
-0.008783 0.006628 0.120730 -0.033583 0.064184 -0.730214 -0.062500 0 0 0 0 0 0 3 720310
-0.008796 0.006613 0.120719 0.125264 0.248685 -0.582290 -0.062500 0 0 0 0 0 0 3 721320
-0.008803 0.006607 0.120716 0.064368 0.172329 -0.652911 -0.062500 0 0 0 0 0 0 3 722309
-0.008806 0.006603 0.120714 0.016812 0.119230 -0.690492 -0.062500 0 0 0 0 0 0 3 723312
-0.008808 0.006602 0.120714 -0.009769 0.091883 -0.705159 -0.062500 0 0 0 0 0 0 3 724331
-0.008809 0.006601 0.120714 -0.023752 0.078370 -0.710515 -0.062500 0 0 0 0 0 0 3 725335
-0.008809 0.006600 0.120714 -0.030947 0.071713 -0.712450 -0.062500 0 0 0 0 0 0 3 726331
-0.008809 0.006600 0.120714 -0.034611 0.068425 -0.713135 -0.062500 0 0 0 0 0 0 3 727320
-0.008809 0.006600 0.120714 -0.036459 0.066811 -0.713386 -0.062500 0 0 0 0 0 0 3 728316
-0.008809 0.006600 0.120714 -0.037400 0.065997 -0.713475 -0.062500 0 0 0 0 0 0 3 729306
-0.008830 0.006605 0.120721 0.227287 0.001109 -0.821673 -0.062500 0 0 0 0 0 0 3 730326
-0.008840 0.006607 0.120724 0.117484 0.028867 -0.769845 -0.062500 0 0 0 0 0 0 3 731316
-0.008845 0.006608 0.120725 0.040604 0.047374 -0.742333 -0.062500 0 0 0 0 0 0 3 732205
-0.008847 0.006609 0.120725 0.000785 0.056601 -0.731623 -0.062500 0 0 0 0 0 0 3 733188
-0.008848 0.006609 0.120725 -0.018956 0.061023 -0.727716 -0.062500 0 0 0 0 0 0 3 734325
-0.008849 0.006609 0.120726 -0.028728 0.063167 -0.726300 -0.062500 0 0 0 0 0 0 3 735322
-0.008849 0.006609 0.120726 -0.033568 0.064185 -0.725817 -0.062500 0 0 0 0 0 0 3 736325
-0.008849 0.006609 0.120726 -0.035983 0.064697 -0.725622 -0.062500 0 0 0 0 0 0 3 737323
-0.008849 0.006609 0.120726 -0.037153 0.064949 -0.725566 -0.062500 0 0 0 0 0 0 3 738323
-0.008849 0.006609 0.120726 -0.037767 0.065076 -0.725542 -0.062500 0 0 0 0 0 0 3 739324
-0.008849 0.006609 0.120726 -0.038044 0.065138 -0.725529 -0.062500 0 0 0 0 0 0 3 740320
-0.008850 0.006609 0.120726 -0.038209 0.065164 -0.725540 -0.062500 0 0 0 0 0 0 3 741323
-0.008850 0.006609 0.120726 -0.038275 0.065179 -0.725521 -0.062500 0 0 0 0 0 0 3 742318
-0.008850 0.006609 0.120726 -0.038317 0.065188 -0.725524 -0.062500 0 0 0 0 0 0 3 743325
-0.008862 0.006595 0.120715 0.114651 0.228039 -0.577613 -0.062500 0 0 0 0 0 0 3 744325
-0.008868 0.006588 0.120711 0.054996 0.151481 -0.648354 -0.062500 0 0 0 0 0 0 3 745324
-0.008872 0.006585 0.120710 0.008096 0.098279 -0.686004 -0.062500 0 0 0 0 0 0 3 746321
-0.008894 0.006588 0.120717 0.247086 0.006375 -0.808653 -0.062500 0 0 0 0 0 0 3 747319
-0.008905 0.006590 0.120720 0.123656 0.020792 -0.762289 -0.062500 0 0 0 0 0 0 3 748320
-0.008910 0.006591 0.120721 0.039754 0.032736 -0.736775 -0.062500 0 0 0 0 0 0 3 749321
-0.008913 0.006591 0.120721 -0.003667 0.038716 -0.726768 -0.062500 0 0 0 0 0 0 3 750322
-0.008914 0.006591 0.120721 -0.025238 0.041547 -0.723116 -0.062500 0 0 0 0 0 0 3 751322
-0.008915 0.006591 0.120721 -0.035923 0.042893 -0.721807 -0.062500 0 0 0 0 0 0 3 752320
-0.008915 0.006591 0.120721 -0.041214 0.043523 -0.721332 -0.062500 0 0 0 0 0 0 3 753195
-0.008915 0.006591 0.120721 -0.043847 0.043824 -0.721163 -0.062500 0 0 0 0 0 0 3 754301
-0.008928 0.006577 0.120710 0.115796 0.227817 -0.572996 -0.062500 0 0 0 0 0 0 3 755319
-0.008934 0.006570 0.120707 0.055603 0.151361 -0.643818 -0.062500 0 0 0 0 0 0 3 756317
-0.008938 0.006567 0.120705 0.007539 0.096447 -0.681501 -0.062500 0 0 0 0 0 0 3 757320
-0.008940 0.006565 0.120705 -0.018883 0.069055 -0.696204 -0.062500 0 0 0 0 0 0 3 758302
-0.008940 0.006564 0.120705 -0.032780 0.055531 -0.701592 -0.062500 0 0 0 0 0 0 3 759324
-0.008941 0.006564 0.120705 -0.039951 0.048876 -0.703527 -0.062500 0 0 0 0 0 0 3 760302
-0.008941 0.006564 0.120705 -0.043587 0.045584 -0.704228 -0.062500 0 0 0 0 0 0 3 761322
-0.008941 0.006564 0.120705 -0.045460 0.043958 -0.704473 -0.062500 0 0 0 0 0 0 3 762317
-0.008941 0.006564 0.120705 -0.046396 0.043151 -0.704556 -0.062500 0 0 0 0 0 0 3 763313
-0.008954 0.006550 0.120694 0.113996 0.226493 -0.556364 -0.062500 0 0 0 0 0 0 3 764325
-0.008981 0.006548 0.120698 0.319681 0.085304 -0.734945 -0.062500 0 0 0 0 0 0 3 765189
-0.008994 0.006547 0.120699 0.163023 0.060003 -0.721050 -0.062500 0 0 0 0 0 0 3 766320
-0.009001 0.006546 0.120700 0.059888 0.051174 -0.708406 -0.062500 0 0 0 0 0 0 3 767323
-0.009004 0.006546 0.120700 0.006266 0.046901 -0.703138 -0.062500 0 0 0 0 0 0 3 768195
-0.009006 0.006546 0.120700 -0.020617 0.044690 -0.701179 -0.062500 0 0 0 0 0 0 3 769302
-0.009006 0.006546 0.120700 -0.034022 0.043537 -0.700475 -0.062500 0 0 0 0 0 0 3 770320
-0.009007 0.006546 0.120700 -0.040670 0.042956 -0.700215 -0.062500 0 0 0 0 0 0 3 771320
-0.009007 0.006546 0.120700 -0.044008 0.042652 -0.700136 -0.062500 0 0 0 0 0 0 3 772321
-0.009007 0.006546 0.120700 -0.045677 0.042494 -0.700097 -0.062500 0 0 0 0 0 0 3 773303
-0.009007 0.006546 0.120700 -0.046498 0.042426 -0.700087 -0.062500 0 0 0 0 0 0 3 774301
-0.009007 0.006546 0.120700 -0.046925 0.042397 -0.700085 -0.062500 0 0 0 0 0 0 3 775323
-0.009007 0.006546 0.120700 -0.047113 0.042366 -0.700087 -0.062500 0 0 0 0 0 0 3 776311
-0.009040 0.006536 0.120697 0.378974 0.161510 -0.659150 -0.062500 0 0 0 0 0 0 3 777320
-0.009057 0.006532 0.120696 0.209791 0.112993 -0.678593 -0.062500 0 0 0 0 0 0 3 778310
-0.009065 0.006530 0.120696 0.086134 0.078482 -0.689034 -0.062500 0 0 0 0 0 0 3 779319
-0.009069 0.006528 0.120696 0.020067 0.060390 -0.693145 -0.062500 0 0 0 0 0 0 3 780308
-0.009071 0.006528 0.120696 -0.013512 0.051331 -0.694652 -0.062500 0 0 0 0 0 0 3 781320
-0.009072 0.006528 0.120696 -0.030384 0.046824 -0.695204 -0.062500 0 0 0 0 0 0 3 782309
-0.009073 0.006528 0.120696 -0.038848 0.044566 -0.695396 -0.062500 0 0 0 0 0 0 3 783309
-0.009073 0.006527 0.120696 -0.043082 0.043462 -0.695471 -0.062500 0 0 0 0 0 0 3 784320
-0.009073 0.006527 0.120696 -0.045214 0.042906 -0.695502 -0.062500 0 0 0 0 0 0 3 785309
-0.009073 0.006527 0.120696 -0.046242 0.042624 -0.695509 -0.062500 0 0 0 0 0 0 3 786319
-0.009073 0.006527 0.120696 -0.046782 0.042484 -0.695506 -0.062500 0 0 0 0 0 0 3 787309
-0.009073 0.006527 0.120696 -0.047060 0.042421 -0.695514 -0.062500 0 0 0 0 0 0 3 788319
-0.009073 0.006527 0.120696 -0.047198 0.042379 -0.695512 -0.062500 0 0 0 0 0 0 3 789309
-0.009073 0.006527 0.120696 -0.047276 0.042370 -0.695505 -0.062500 0 0 0 0 0 0 3 790319
-0.009094 0.006532 0.120703 0.218332 -0.022161 -0.802757 -0.062500 0 0 0 0 0 0 3 791307
-0.009116 0.006521 0.120695 0.269015 0.189350 -0.602776 -0.062500 0 0 0 0 0 0 3 792318
-0.009127 0.006515 0.120692 0.132875 0.131560 -0.646514 -0.062500 0 0 0 0 0 0 3 793308
-0.009133 0.006512 0.120691 0.046312 0.087722 -0.673745 -0.062500 0 0 0 0 0 0 3 794319
-0.009136 0.006511 0.120691 0.000316 0.064841 -0.684619 -0.062500 0 0 0 0 0 0 3 795311
-0.009138 0.006510 0.120691 -0.023247 0.053469 -0.688634 -0.062500 0 0 0 0 0 0 3 796329
-0.009138 0.006510 0.120691 -0.035211 0.047864 -0.690088 -0.062500 0 0 0 0 0 0 3 797336
-0.009139 0.006509 0.120691 -0.041221 0.045084 -0.690605 -0.062500 0 0 0 0 0 0 3 798335
-0.009139 0.006509 0.120691 -0.044284 0.043716 -0.690792 -0.062500 0 0 0 0 0 0 3 799316
-0.009139 0.006509 0.120691 -0.045808 0.043023 -0.690858 -0.062500 0 0 0 0 0 0 3 800315
-0.009139 0.006509 0.120691 -0.046564 0.042689 -0.690885 -0.062500 0 0 0 0 0 0 3 801318
-0.009139 0.006509 0.120691 -0.046955 0.042516 -0.690894 -0.062500 0 0 0 0 0 0 3 802322
-0.009139 0.006509 0.120691 -0.047114 0.042427 -0.690889 -0.062500 0 0 0 0 0 0 3 803329
-0.009139 0.006509 0.120691 -0.047235 0.042401 -0.690886 -0.062500 0 0 0 0 0 0 3 804317
-0.009139 0.006509 0.120691 -0.047291 0.042369 -0.690888 -0.062500 0 0 0 0 0 0 3 805328
-0.009139 0.006509 0.120691 -0.047305 0.042357 -0.690895 -0.062500 0 0 0 0 0 0 3 806316
-0.009172 0.006500 0.120688 0.378149 0.159951 -0.649151 -0.062500 0 0 0 0 0 0 3 807330
-0.009188 0.006496 0.120687 0.209073 0.111491 -0.668967 -0.062500 0 0 0 0 0 0 3 808302
-0.009197 0.006493 0.120686 0.085449 0.077038 -0.679624 -0.062500 0 0 0 0 0 0 3 809304
-0.009201 0.006492 0.120686 0.019379 0.058968 -0.683819 -0.062500 0 0 0 0 0 0 3 810319
-0.009203 0.006492 0.120686 -0.014178 0.049918 -0.685354 -0.062500 0 0 0 0 0 0 3 811319
-0.009204 0.006491 0.120686 -0.031039 0.045426 -0.685927 -0.062500 0 0 0 0 0 0 3 812317
-0.009204 0.006491 0.120686 -0.039520 0.043186 -0.686118 -0.062500 0 0 0 0 0 0 3 813320
-0.009205 0.006491 0.120686 -0.043752 0.042075 -0.686191 -0.062500 0 0 0 0 0 0 3 814318
-0.009205 0.006491 0.120686 -0.045884 0.041519 -0.686225 -0.062500 0 0 0 0 0 0 3 815301
-0.009205 0.006491 0.120686 -0.046937 0.041243 -0.686224 -0.062500 0 0 0 0 0 0 3 816324
-0.009205 0.006491 0.120686 -0.047482 0.041115 -0.686228 -0.062500 0 0 0 0 0 0 3 817322
-0.009205 0.006491 0.120686 -0.047756 0.041032 -0.686222 -0.062500 0 0 0 0 0 0 3 818319
-0.009205 0.006491 0.120686 -0.047863 0.041001 -0.686228 -0.062500 0 0 0 0 0 0 3 819319
-0.009205 0.006491 0.120686 -0.047946 0.040984 -0.686230 -0.062500 0 0 0 0 0 0 3 820321
-0.009205 0.006491 0.120686 -0.047969 0.040966 -0.686244 -0.062500 0 0 0 0 0 0 3 821319
-0.009205 0.006491 0.120686 -0.047989 0.040978 -0.686229 -0.062500 0 0 0 0 0 0 3 822300
-0.009205 0.006491 0.120686 -0.047998 0.040971 -0.686235 -0.062500 0 0 0 0 0 0 3 823318
-0.009205 0.006491 0.120686 -0.048022 0.040966 -0.686217 -0.062500 0 0 0 0 0 0 3 824318
-0.009205 0.006491 0.120686 -0.048002 0.040970 -0.686233 -0.062500 0 0 0 0 0 0 3 825376
-0.009205 0.006491 0.120686 -0.048000 0.040970 -0.686234 -0.062500 0 0 0 0 0 0 3 826384
-0.009205 0.006491 0.120686 -0.047999 0.040970 -0.686235 -0.062500 0 0 0 0 0 0 3 827379
-0.009225 0.006496 0.120694 0.217843 -0.023558 -0.792986 -0.062500 0 0 0 0 0 0 3 828356
-0.009235 0.006498 0.120697 0.107908 0.004342 -0.741871 -0.062500 0 0 0 0 0 0 3 829378
-0.009240 0.006500 0.120698 0.030962 0.022960 -0.714723 -0.062500 0 0 0 0 0 0 3 830377
-0.009243 0.006500 0.120698 -0.008889 0.032263 -0.704127 -0.062500 0 0 0 0 0 0 3 831390
-0.009244 0.006500 0.120698 -0.028644 0.036738 -0.700259 -0.062500 0 0 0 0 0 0 3 832373
-0.009244 0.006500 0.120698 -0.038406 0.038917 -0.698864 -0.062500 0 0 0 0 0 0 3 833405
-0.009245 0.006501 0.120698 -0.043257 0.039954 -0.698372 -0.062500 0 0 0 0 0 0 3 834375
-0.009245 0.006501 0.120698 -0.045643 0.040472 -0.698189 -0.062500 0 0 0 0 0 0 3 835384
-0.009245 0.006501 0.120698 -0.046832 0.040720 -0.698120 -0.062500 0 0 0 0 0 0 3 836387
-0.009245 0.006501 0.120698 -0.047424 0.040842 -0.698108 -0.062500 0 0 0 0 0 0 3 837382
-0.009245 0.006501 0.120698 -0.047699 0.040903 -0.698097 -0.062500 0 0 0 0 0 0 3 838385
-0.009245 0.006501 0.120698 -0.047854 0.040928 -0.698094 -0.062500 0 0 0 0 0 0 3 839383
-0.009245 0.006501 0.120698 -0.047932 0.040954 -0.698097 -0.062500 0 0 0 0 0 0 3 840385
-0.009245 0.006501 0.120698 -0.047972 0.040954 -0.698094 -0.062500 0 0 0 0 0 0 3 841358
-0.009245 0.006501 0.120698 -0.048001 0.040960 -0.698084 -0.062500 0 0 0 0 0 0 3 842357
-0.009245 0.006501 0.120698 -0.048004 0.040961 -0.698083 -0.062500 0 0 0 0 0 0 3 843353
-0.009245 0.006501 0.120698 -0.048007 0.040971 -0.698090 -0.062500 0 0 0 0 0 0 3 844354
-0.009265 0.006506 0.120706 0.217962 -0.023578 -0.804700 -0.062500 0 0 0 0 0 0 3 845354
-0.009288 0.006494 0.120698 0.268154 0.187765 -0.604651 -0.062500 0 0 0 0 0 0 3 846351
-0.009299 0.006488 0.120695 0.132148 0.130055 -0.648712 -0.062500 0 0 0 0 0 0 3 847351
-0.009305 0.006485 0.120694 0.045648 0.086281 -0.676091 -0.062500 0 0 0 0 0 0 3 848379
-0.009308 0.006484 0.120694 -0.000346 0.063414 -0.687039 -0.062500 0 0 0 0 0 0 3 849351
-0.009309 0.006483 0.120693 -0.023914 0.052076 -0.691082 -0.062500 0 0 0 0 0 0 3 850383
-0.009310 0.006483 0.120693 -0.035874 0.046469 -0.692553 -0.062500 0 0 0 0 0 0 3 851389
-0.009311 0.006483 0.120693 -0.041900 0.043706 -0.693067 -0.062500 0 0 0 0 0 0 3 852378
-0.009311 0.006483 0.120693 -0.044959 0.042321 -0.693244 -0.062500 0 0 0 0 0 0 3 853381
-0.009311 0.006483 0.120693 -0.046486 0.041637 -0.693319 -0.062500 0 0 0 0 0 0 3 854376
-0.009311 0.006483 0.120693 -0.047242 0.041304 -0.693350 -0.062500 0 0 0 0 0 0 3 855359
-0.009311 0.006483 0.120693 -0.047626 0.041141 -0.693352 -0.062500 0 0 0 0 0 0 3 856383
-0.009311 0.006483 0.120693 -0.047826 0.041051 -0.693359 -0.062500 0 0 0 0 0 0 3 857358
-0.009311 0.006483 0.120693 -0.047913 0.041008 -0.693345 -0.062500 0 0 0 0 0 0 3 858372
-0.009311 0.006483 0.120693 -0.047947 0.040988 -0.693371 -0.062500 0 0 0 0 0 0 3 859357
-0.009311 0.006483 0.120693 -0.047973 0.040982 -0.693357 -0.062500 0 0 0 0 0 0 3 860374
-0.009311 0.006483 0.120693 -0.048008 0.040978 -0.693352 -0.062500 0 0 0 0 0 0 3 861305
-0.009331 0.006487 0.120701 0.218102 -0.023594 -0.799727 -0.062500 0 0 0 0 0 0 3 862317
-0.009341 0.006490 0.120704 0.108028 0.004316 -0.748804 -0.062500 0 0 0 0 0 0 3 863305
-0.009358 0.006477 0.120694 0.191016 0.206297 -0.572557 -0.062500 0 0 0 0 0 0 3 864316
-0.009367 0.006471 0.120691 0.091930 0.138470 -0.633278 -0.062500 0 0 0 0 0 0 3 865305
-0.009372 0.006467 0.120689 0.025570 0.089906 -0.667409 -0.062500 0 0 0 0 0 0 3 866316
-0.009374 0.006466 0.120689 -0.010393 0.064730 -0.680865 -0.062500 0 0 0 0 0 0 3 867315
-0.009376 0.006465 0.120689 -0.029044 0.052296 -0.685804 -0.062500 0 0 0 0 0 0 3 868306
-0.009376 0.006465 0.120689 -0.038575 0.046155 -0.687585 -0.062500 0 0 0 0 0 0 3 869317
-0.009376 0.006465 0.120689 -0.043406 0.043122 -0.688217 -0.062500 0 0 0 0 0 0 3 870305
-0.009377 0.006465 0.120689 -0.045856 0.041638 -0.688446 -0.062500 0 0 0 0 0 0 3 871316
-0.009377 0.006464 0.120689 -0.047079 0.040879 -0.688537 -0.062500 0 0 0 0 0 0 3 872305
-0.009377 0.006464 0.120689 -0.047681 0.040501 -0.688571 -0.062500 0 0 0 0 0 0 3 873316
-0.009377 0.006464 0.120689 -0.048012 0.040315 -0.688561 -0.062500 0 0 0 0 0 0 3 874306
-0.009397 0.006469 0.120696 0.218057 -0.024324 -0.794719 -0.062500 0 0 0 0 0 0 3 875315
-0.009420 0.006458 0.120688 0.267713 0.186775 -0.594560 -0.062500 0 0 0 0 0 0 3 876331
-0.009431 0.006452 0.120685 0.131832 0.129134 -0.638883 -0.062500 0 0 0 0 0 0 3 877314
-0.009437 0.006449 0.120684 0.045346 0.085413 -0.666393 -0.062500 0 0 0 0 0 0 3 878319
-0.009440 0.006448 0.120684 -0.000617 0.062569 -0.677408 -0.062500 0 0 0 0 0 0 3 879315
-0.009441 0.006447 0.120684 -0.024195 0.051229 -0.681468 -0.062500 0 0 0 0 0 0 3 880311
-0.009442 0.006447 0.120684 -0.036168 0.045631 -0.682935 -0.062500 0 0 0 0 0 0 3 881323
-0.009442 0.006447 0.120684 -0.042222 0.042887 -0.683455 -0.062500 0 0 0 0 0 0 3 882322
-0.009443 0.006446 0.120684 -0.045258 0.041499 -0.683647 -0.062500 0 0 0 0 0 0 3 883321
-0.009443 0.006446 0.120684 -0.046773 0.040813 -0.683711 -0.062500 0 0 0 0 0 0 3 884320
-0.009443 0.006446 0.120684 -0.047527 0.040481 -0.683742 -0.062500 0 0 0 0 0 0 3 885325
-0.009455 0.006432 0.120673 0.111822 0.223474 -0.534259 -0.062500 0 0 0 0 0 0 3 886321
-0.009482 0.006430 0.120677 0.319228 0.082627 -0.711535 -0.062500 0 0 0 0 0 0 3 887318
-0.009495 0.006429 0.120678 0.162390 0.057466 -0.698910 -0.062500 0 0 0 0 0 0 3 888317
-0.009502 0.006429 0.120679 0.059097 0.048762 -0.686858 -0.062500 0 0 0 0 0 0 3 889314
-0.009505 0.006429 0.120679 0.005376 0.044577 -0.681809 -0.062500 0 0 0 0 0 0 3 890315
-0.009507 0.006429 0.120679 -0.021575 0.042420 -0.679935 -0.062500 0 0 0 0 0 0 3 891299
-0.009520 0.006414 0.120668 0.124607 0.224386 -0.529597 -0.062500 0 0 0 0 0 0 3 892315
-0.009527 0.006407 0.120664 0.059309 0.147640 -0.600835 -0.062500 0 0 0 0 0 0 3 893319
-0.009531 0.006404 0.120663 0.009482 0.094387 -0.638862 -0.062500 0 0 0 0 0 0 3 894316
-0.009533 0.006403 0.120663 -0.018321 0.066938 -0.653734 -0.062500 0 0 0 0 0 0 3 895315
-0.009533 0.006402 0.120662 -0.032984 0.053372 -0.659166 -0.062500 0 0 0 0 0 0 3 896325
-0.009554 0.006406 0.120670 0.225934 -0.017867 -0.766729 -0.062500 0 0 0 0 0 0 3 897320
-0.009565 0.006408 0.120672 0.111799 0.006694 -0.716899 -0.062500 0 0 0 0 0 0 3 898320
-0.009570 0.006409 0.120673 0.032729 0.023702 -0.690281 -0.062500 0 0 0 0 0 0 3 899315
-0.009572 0.006410 0.120674 -0.008147 0.032204 -0.679903 -0.062500 0 0 0 0 0 0 3 900342
-0.009573 0.006410 0.120674 -0.028440 0.036291 -0.676097 -0.062500 0 0 0 0 0 0 3 901318
-0.009574 0.006410 0.120674 -0.038474 0.038263 -0.674726 -0.062500 0 0 0 0 0 0 3 902315
-0.009587 0.006396 0.120663 0.115940 0.221533 -0.524402 -0.062500 0 0 0 0 0 0 3 903315
-0.009593 0.006389 0.120659 0.054939 0.145874 -0.595782 -0.062500 0 0 0 0 0 0 3 904315
-0.009597 0.006386 0.120658 0.007278 0.093164 -0.633872 -0.062500 0 0 0 0 0 0 3 905317
-0.009619 0.006389 0.120665 0.247061 0.001423 -0.754143 -0.062500 0 0 0 0 0 0 3 906319
-0.009630 0.006391 0.120668 0.122647 0.015862 -0.709167 -0.062500 0 0 0 0 0 0 3 907296
-0.009635 0.006392 0.120669 0.038214 0.027862 -0.684333 -0.062500 0 0 0 0 0 0 3 908316
-0.009638 0.006392 0.120669 -0.005456 0.033932 -0.674580 -0.062500 0 0 0 0 0 0 3 909317
-0.009639 0.006392 0.120669 -0.027112 0.036808 -0.671003 -0.062500 0 0 0 0 0 0 3 910316
-0.009640 0.006392 0.120669 -0.037842 0.038174 -0.669718 -0.062500 0 0 0 0 0 0 3 911313
-0.009640 0.006392 0.120669 -0.043156 0.038835 -0.669261 -0.062500 0 0 0 0 0 0 3 912319
-0.009653 0.006378 0.120658 0.109697 0.202082 -0.519085 -0.062500 0 0 0 0 0 0 3 913316
-0.009659 0.006371 0.120654 0.049966 0.126156 -0.590654 -0.062500 0 0 0 0 0 0 3 914315
-0.009663 0.006368 0.120653 0.002877 0.073315 -0.628838 -0.062500 0 0 0 0 0 0 3 915315
-0.009685 0.006371 0.120660 0.243099 -0.018503 -0.748898 -0.062500 0 0 0 0 0 0 3 916317
-0.009696 0.006373 0.120663 0.118752 -0.004118 -0.704065 -0.062500 0 0 0 0 0 0 3 917318
-0.009701 0.006374 0.120663 0.034351 0.007889 -0.679286 -0.062500 0 0 0 0 0 0 3 918307
-0.009704 0.006374 0.120664 -0.009290 0.013955 -0.669562 -0.062500 0 0 0 0 0 0 3 919313
-0.009705 0.006374 0.120664 -0.030937 0.016830 -0.665988 -0.062500 0 0 0 0 0 0 3 920319
-0.009718 0.006360 0.120653 0.117459 0.201023 -0.514540 -0.062500 0 0 0 0 0 0 3 921315
-0.009725 0.006353 0.120649 0.053858 0.125630 -0.585770 -0.062500 0 0 0 0 0 0 3 922296
-0.009728 0.006350 0.120648 0.004843 0.073055 -0.623845 -0.062500 0 0 0 0 0 0 3 923313
-0.009730 0.006349 0.120648 -0.022595 0.045947 -0.638741 -0.062500 0 0 0 0 0 0 3 924315
-0.009731 0.006348 0.120647 -0.037061 0.032556 -0.644204 -0.062500 0 0 0 0 0 0 3 925315
-0.009752 0.006352 0.120655 0.222284 -0.038623 -0.751071 -0.062500 0 0 0 0 0 0 3 926314
-0.009762 0.006354 0.120657 0.108018 -0.014053 -0.701602 -0.062500 0 0 0 0 0 0 3 927314
-0.009767 0.006355 0.120658 0.028872 0.002969 -0.675163 -0.062500 0 0 0 0 0 0 3 928314
-0.009770 0.006356 0.120659 -0.012067 0.011507 -0.664836 -0.062500 0 0 0 0 0 0 3 929376
-0.009771 0.006356 0.120659 -0.032365 0.015618 -0.661063 -0.062500 0 0 0 0 0 0 3 930372
-0.009772 0.006356 0.120659 -0.042359 0.017585 -0.659694 -0.062500 0 0 0 0 0 0 3 931355
-0.009772 0.006356 0.120659 -0.047335 0.018557 -0.659205 -0.062500 0 0 0 0 0 0 3 932371
-0.009772 0.006356 0.120659 -0.049787 0.019021 -0.659037 -0.062500 0 0 0 0 0 0 3 933304
-0.009805 0.006347 0.120656 0.374916 0.136623 -0.613341 -0.062500 0 0 0 0 0 0 3 934303
-0.009822 0.006343 0.120654 0.205560 0.088573 -0.634950 -0.062500 0 0 0 0 0 0 3 935313
-0.009830 0.006341 0.120654 0.081715 0.054404 -0.646610 -0.062500 0 0 0 0 0 0 3 936303
-0.009834 0.006339 0.120654 0.015466 0.036507 -0.651201 -0.062500 0 0 0 0 0 0 3 937314
-0.009836 0.006339 0.120654 -0.018230 0.027568 -0.652874 -0.062500 0 0 0 0 0 0 3 938360
-0.009837 0.006339 0.120654 -0.035176 0.023101 -0.653486 -0.062500 0 0 0 0 0 0 3 939315
-0.009838 0.006339 0.120654 -0.043675 0.020899 -0.653717 -0.062500 0 0 0 0 0 0 3 940303
-0.009838 0.006338 0.120654 -0.047922 0.019792 -0.653793 -0.062500 0 0 0 0 0 0 3 941314
-0.009838 0.006338 0.120654 -0.050045 0.019237 -0.653827 -0.062500 0 0 0 0 0 0 3 942302
-0.009850 0.006324 0.120643 0.107705 0.201636 -0.503303 -0.062500 0 0 0 0 0 0 3 943313
-0.009857 0.006318 0.120639 0.049059 0.125534 -0.575153 -0.062500 0 0 0 0 0 0 3 944303
-0.009860 0.006314 0.120638 0.002510 0.072622 -0.613496 -0.062500 0 0 0 0 0 0 3 945314
-0.009883 0.006318 0.120645 0.243266 -0.019257 -0.732908 -0.062500 0 0 0 0 0 0 3 946303
-0.009894 0.006319 0.120647 0.118863 -0.004918 -0.688467 -0.062500 0 0 0 0 0 0 3 947312
-0.009899 0.006320 0.120648 0.034396 0.007086 -0.663883 -0.062500 0 0 0 0 0 0 3 948302
-0.009902 0.006320 0.120649 -0.009251 0.013154 -0.654223 -0.062500 0 0 0 0 0 0 3 949314
-0.009903 0.006320 0.120649 -0.030933 0.016030 -0.650681 -0.062500 0 0 0 0 0 0 3 950317
-0.009903 0.006320 0.120649 -0.041647 0.017416 -0.649400 -0.062500 0 0 0 0 0 0 3 951314
-0.009916 0.006306 0.120638 0.111720 0.200644 -0.498253 -0.062500 0 0 0 0 0 0 3 952328
-0.009923 0.006300 0.120634 0.051096 0.125034 -0.570009 -0.062500 0 0 0 0 0 0 3 953336
-0.009926 0.006296 0.120633 0.003536 0.072376 -0.608332 -0.062500 0 0 0 0 0 0 3 954311
-0.009928 0.006295 0.120632 -0.023197 0.045220 -0.623317 -0.062500 0 0 0 0 0 0 3 955319
-0.009949 0.006299 0.120639 0.229775 -0.032800 -0.733004 -0.062500 0 0 0 0 0 0 3 956322
-0.009960 0.006301 0.120642 0.111853 -0.011603 -0.685167 -0.062500 0 0 0 0 0 0 3 957310
-0.009965 0.006302 0.120643 0.030826 0.003769 -0.659370 -0.062500 0 0 0 0 0 0 3 958323
-0.009980 0.006288 0.120633 0.147473 0.194014 -0.498419 -0.062500 0 0 0 0 0 0 3 959297
-0.009988 0.006281 0.120629 0.068758 0.121829 -0.566691 -0.062500 0 0 0 0 0 0 3 960321
-0.009992 0.006278 0.120627 0.012327 0.070812 -0.603803 -0.062500 0 0 0 0 0 0 3 961321
-0.009994 0.006277 0.120627 -0.018831 0.044449 -0.618342 -0.062500 0 0 0 0 0 0 3 962307
-0.009995 0.006276 0.120627 -0.035179 0.031432 -0.623684 -0.062500 0 0 0 0 0 0 3 963314
-0.009995 0.006276 0.120627 -0.043564 0.024999 -0.625623 -0.062500 0 0 0 0 0 0 3 964315
-0.009995 0.006275 0.120627 -0.047844 0.021820 -0.626312 -0.062500 0 0 0 0 0 0 3 965315
-0.009996 0.006275 0.120627 -0.049989 0.020251 -0.626565 -0.062500 0 0 0 0 0 0 3 966295
-0.009996 0.006275 0.120627 -0.051099 0.019468 -0.626643 -0.062500 0 0 0 0 0 0 3 967312
-0.010016 0.006280 0.120634 0.215719 -0.046422 -0.730629 -0.062500 0 0 0 0 0 0 3 968311
-0.010026 0.006282 0.120637 0.104738 -0.018814 -0.680937 -0.062500 0 0 0 0 0 0 3 969316
-0.010043 0.006270 0.120627 0.185643 0.182147 -0.503480 -0.062500 0 0 0 0 0 0 3 970318
-0.010052 0.006263 0.120623 0.087749 0.115608 -0.565195 -0.062500 0 0 0 0 0 0 3 971300
-0.010057 0.006260 0.120622 0.021761 0.067331 -0.599872 -0.062500 0 0 0 0 0 0 3 972298
-0.010059 0.006259 0.120622 -0.014122 0.042295 -0.613568 -0.062500 0 0 0 0 0 0 3 973298
-0.010060 0.006258 0.120622 -0.032765 0.029889 -0.618601 -0.062500 0 0 0 0 0 0 3 974295
-0.010061 0.006258 0.120621 -0.042329 0.023789 -0.620412 -0.062500 0 0 0 0 0 0 3 975313
-0.010061 0.006257 0.120621 -0.047152 0.020761 -0.621079 -0.062500 0 0 0 0 0 0 3 976312
-0.010061 0.006257 0.120621 -0.049619 0.019278 -0.621315 -0.062500 0 0 0 0 0 0 3 977314
-0.010074 0.006243 0.120611 0.107413 0.200870 -0.470237 -0.062500 0 0 0 0 0 0 3 978313
-0.010101 0.006241 0.120614 0.316395 0.060082 -0.646059 -0.062500 0 0 0 0 0 0 3 979312
-0.010114 0.006240 0.120615 0.159226 0.034937 -0.634976 -0.062500 0 0 0 0 0 0 3 980293
-0.010121 0.006240 0.120616 0.055640 0.026282 -0.623687 -0.062500 0 0 0 0 0 0 3 981315
-0.010124 0.006240 0.120616 0.001751 0.022148 -0.618920 -0.062500 0 0 0 0 0 0 3 982294
-0.010126 0.006239 0.120616 -0.025279 0.020031 -0.617133 -0.062500 0 0 0 0 0 0 3 983311
-0.010127 0.006239 0.120616 -0.038728 0.018922 -0.616490 -0.062500 0 0 0 0 0 0 3 984316
-0.010127 0.006239 0.120616 -0.045417 0.018368 -0.616268 -0.062500 0 0 0 0 0 0 3 985313
-0.010139 0.006225 0.120605 0.109358 0.200346 -0.464863 -0.062500 0 0 0 0 0 0 3 986296
-0.010146 0.006219 0.120601 0.050064 0.124429 -0.537016 -0.062500 0 0 0 0 0 0 3 987311
-0.010150 0.006215 0.120600 0.003135 0.071628 -0.575543 -0.062500 0 0 0 0 0 0 3 988313
-0.010172 0.006219 0.120607 0.244120 -0.020215 -0.694037 -0.062500 0 0 0 0 0 0 3 989313
-0.010183 0.006220 0.120609 0.119310 -0.005913 -0.650154 -0.062500 0 0 0 0 0 0 3 990313
-0.010188 0.006221 0.120610 0.034658 0.006127 -0.625817 -0.062500 0 0 0 0 0 0 3 991315
-0.010191 0.006221 0.120611 -0.009077 0.012201 -0.616259 -0.062500 0 0 0 0 0 0 3 992307
-0.010192 0.006221 0.120611 -0.030790 0.015098 -0.612760 -0.062500 0 0 0 0 0 0 3 993312
-0.010205 0.006207 0.120600 0.116455 0.198657 -0.460016 -0.062500 0 0 0 0 0 0 3 994313
-0.010212 0.006201 0.120596 0.053599 0.123604 -0.531806 -0.062500 0 0 0 0 0 0 3 995313
-0.010215 0.006197 0.120595 0.004999 0.070051 -0.570217 -0.062500 0 0 0 0 0 0 3 996311
-0.010217 0.006196 0.120594 -0.022375 0.043025 -0.585276 -0.062500 0 0 0 0 0 0 3 997314
-0.010218 0.006195 0.120594 -0.036801 0.029660 -0.590806 -0.062500 0 0 0 0 0 0 3 998311
-0.010239 0.006199 0.120601 0.223297 -0.041525 -0.695955 -0.062500 0 0 0 0 0 0 3 999312
-0.010249 0.006202 0.120604 0.108599 -0.017026 -0.647372 -0.062500 0 0 0 0 0 0 4 318
-0.010254 0.006203 0.120605 0.029229 0.000017 -0.621378 -0.062500 0 0 0 0 0 0 4 1314
-0.010257 0.006203 0.120605 -0.011799 0.008594 -0.611203 -0.062500 0 0 0 0 0 0 4 2314
-0.010258 0.006203 0.120605 -0.032128 0.012720 -0.607488 -0.062500 0 0 0 0 0 0 4 3303
-0.010271 0.006189 0.120595 0.115659 0.196791 -0.454491 -0.062500 0 0 0 0 0 0 4 4312
-0.010278 0.006183 0.120591 0.053263 0.122084 -0.526320 -0.062500 0 0 0 0 0 0 4 5303
-0.010281 0.006179 0.120589 0.004799 0.069883 -0.564781 -0.062500 0 0 0 0 0 0 4 6311
-0.010283 0.006178 0.120589 -0.022433 0.042951 -0.579840 -0.062500 0 0 0 0 0 0 4 7300
-0.010284 0.006177 0.120589 -0.036859 0.029624 -0.585372 -0.062500 0 0 0 0 0 0 4 8311
-0.010305 0.006182 0.120596 0.223385 -0.041560 -0.690291 -0.062500 0 0 0 0 0 0 4 9302
-0.010315 0.006184 0.120598 0.108637 -0.017052 -0.641844 -0.062500 0 0 0 0 0 0 4 10313
-0.010320 0.006185 0.120599 0.029244 0.000004 -0.615913 -0.062500 0 0 0 0 0 0 4 11301
-0.010335 0.006171 0.120589 0.145868 0.190585 -0.453941 -0.062500 0 0 0 0 0 0 4 12310
-0.010343 0.006165 0.120585 0.067164 0.100388 -0.522605 -0.062500 0 0 0 0 0 0 4 13302
-0.010347 0.006162 0.120584 0.011173 0.049724 -0.559935 -0.062500 0 0 0 0 0 0 4 14313
-0.010349 0.006160 0.120583 -0.019817 0.023534 -0.574600 -0.062500 0 0 0 0 0 0 4 15300
-0.010350 0.006159 0.120583 -0.036089 0.010565 -0.579991 -0.062500 0 0 0 0 0 0 4 16312
-0.010350 0.006159 0.120583 -0.044449 0.004190 -0.581935 -0.062500 0 0 0 0 0 0 4 17313
-0.010371 0.006164 0.120590 0.219099 -0.063583 -0.685319 -0.062500 0 0 0 0 0 0 4 18301
-0.010381 0.006166 0.120593 0.105947 -0.037411 -0.636509 -0.062500 0 0 0 0 0 0 4 19312
-0.010386 0.006167 0.120594 0.027339 -0.019514 -0.610481 -0.062500 0 0 0 0 0 0 4 20300
-0.010389 0.006167 0.120594 -0.013262 -0.010532 -0.600297 -0.062500 0 0 0 0 0 0 4 21312
-0.010390 0.006168 0.120594 -0.033377 -0.006194 -0.596567 -0.062500 0 0 0 0 0 0 4 22300
-0.010391 0.006168 0.120594 -0.043326 -0.004075 -0.595210 -0.062500 0 0 0 0 0 0 4 23311
-0.010391 0.006168 0.120594 -0.048215 -0.003065 -0.594730 -0.062500 0 0 0 0 0 0 4 24314
-0.010403 0.006154 0.120584 0.106829 0.179366 -0.442566 -0.062500 0 0 0 0 0 0 4 25341
-0.010430 0.006152 0.120587 0.316463 0.038013 -0.617433 -0.062500 0 0 0 0 0 0 4 26311
-0.010444 0.006151 0.120588 0.158917 0.013245 -0.607166 -0.062500 0 0 0 0 0 0 4 27313
-0.010450 0.006151 0.120589 0.055065 0.004825 -0.596248 -0.062500 0 0 0 0 0 0 4 28316
-0.010454 0.006150 0.120589 0.001039 0.000808 -0.591617 -0.062500 0 0 0 0 0 0 4 29297
-0.010455 0.006150 0.120589 -0.026035 -0.001235 -0.589892 -0.062500 0 0 0 0 0 0 4 30315
-0.010456 0.006150 0.120589 -0.039507 -0.002324 -0.589279 -0.062500 0 0 0 0 0 0 4 31305
-0.010457 0.006150 0.120589 -0.046236 -0.002843 -0.589051 -0.062500 0 0 0 0 0 0 4 32301
-0.010457 0.006150 0.120589 -0.049573 -0.003121 -0.588968 -0.062500 0 0 0 0 0 0 4 33323
-0.010490 0.006141 0.120585 0.374108 0.113921 -0.539054 -0.062500 0 0 0 0 0 0 4 34668
-0.010506 0.006137 0.120584 0.205040 0.066001 -0.562686 -0.062500 0 0 0 0 0 0 4 35321
-0.010515 0.006134 0.120584 0.081198 0.032036 -0.575416 -0.062500 0 0 0 0 0 0 4 36310
-0.010519 0.006133 0.120583 0.014889 0.014280 -0.580432 -0.062500 0 0 0 0 0 0 4 37313
-0.010521 0.006133 0.120583 -0.018855 0.005391 -0.582288 -0.062500 0 0 0 0 0 0 4 38312
-0.010522 0.006133 0.120583 -0.035832 0.000968 -0.582961 -0.062500 0 0 0 0 0 0 4 39312
-0.010522 0.006132 0.120583 -0.044364 -0.001235 -0.583206 -0.062500 0 0 0 0 0 0 4 40309
-0.010543 0.006137 0.120591 0.219509 -0.066987 -0.685333 -0.062500 0 0 0 0 0 0 4 41291
-0.010553 0.006140 0.120593 0.106202 -0.039804 -0.636646 -0.062500 0 0 0 0 0 0 4 42292
-0.010558 0.006141 0.120594 0.027521 -0.021400 -0.610680 -0.062500 0 0 0 0 0 0 4 43313
-0.010561 0.006141 0.120595 -0.013123 -0.012141 -0.600528 -0.062500 0 0 0 0 0 0 4 44315
-0.010562 0.006142 0.120595 -0.033240 -0.007665 -0.596812 -0.062500 0 0 0 0 0 0 4 45319
-0.010563 0.006142 0.120595 -0.043169 -0.005486 -0.595455 -0.062500 0 0 0 0 0 0 4 46314
-0.010575 0.006128 0.120584 0.109062 0.177309 -0.442604 -0.062500 0 0 0 0 0 0 4 47311
-0.010602 0.006126 0.120587 0.317899 0.037633 -0.616853 -0.062500 0 0 0 0 0 0 4 48310
-0.010616 0.006125 0.120588 0.159653 0.013038 -0.606971 -0.062500 0 0 0 0 0 0 4 49312
-0.010623 0.006125 0.120589 0.055453 0.004716 -0.596258 -0.062500 0 0 0 0 0 0 4 50311
-0.010626 0.006124 0.120589 0.001235 0.000756 -0.591715 -0.062500 0 0 0 0 0 0 4 51313
-0.010628 0.006124 0.120589 -0.025945 -0.001285 -0.590011 -0.062500 0 0 0 0 0 0 4 52313
-0.010628 0.006124 0.120589 -0.039470 -0.002331 -0.589400 -0.062500 0 0 0 0 0 0 4 53312
-0.010629 0.006124 0.120589 -0.046200 -0.002864 -0.589170 -0.062500 0 0 0 0 0 0 4 54312
-0.010650 0.006129 0.120596 0.218901 -0.069429 -0.690721 -0.062500 0 0 0 0 0 0 4 55308
-0.010672 0.006117 0.120588 0.262893 0.139842 -0.489621 -0.062500 0 0 0 0 0 0 4 56310
-0.010683 0.006112 0.120585 0.127540 0.082966 -0.536387 -0.062500 0 0 0 0 0 0 4 57311
-0.010689 0.006109 0.120584 0.041258 0.039764 -0.565145 -0.062500 0 0 0 0 0 0 4 58310
-0.010692 0.006108 0.120584 -0.004784 0.017172 -0.576673 -0.062500 0 0 0 0 0 0 4 59314
-0.010694 0.006107 0.120583 -0.028501 0.005972 -0.580944 -0.062500 0 0 0 0 0 0 4 60290
-0.010694 0.006107 0.120583 -0.040545 0.000417 -0.582481 -0.062500 0 0 0 0 0 0 4 61312
-0.010715 0.006111 0.120591 0.221814 -0.067005 -0.684424 -0.062500 0 0 0 0 0 0 4 62309
-0.010738 0.006100 0.120582 0.264242 0.140945 -0.483523 -0.062500 0 0 0 0 0 0 4 63291
-0.010749 0.006094 0.120579 0.128246 0.083504 -0.530496 -0.062500 0 0 0 0 0 0 4 64303
-0.010755 0.006091 0.120578 0.041596 0.040035 -0.559331 -0.062500 0 0 0 0 0 0 4 65315
-0.010758 0.006090 0.120578 -0.004620 0.017310 -0.570918 -0.062500 0 0 0 0 0 0 4 66315
-0.010759 0.006089 0.120578 -0.028392 0.006023 -0.575192 -0.062500 0 0 0 0 0 0 4 67310
-0.010760 0.006089 0.120578 -0.040497 0.000465 -0.576727 -0.062500 0 0 0 0 0 0 4 68306
-0.010761 0.006089 0.120578 -0.046617 -0.002275 -0.577287 -0.062500 0 0 0 0 0 0 4 69312
-0.010794 0.006080 0.120574 0.375555 0.113135 -0.525773 -0.062500 0 0 0 0 0 0 4 70309
-0.010810 0.006075 0.120573 0.205934 0.064763 -0.550339 -0.062500 0 0 0 0 0 0 4 71310
-0.010818 0.006073 0.120572 0.081757 0.030610 -0.563582 -0.062500 0 0 0 0 0 0 4 72309
-0.010823 0.006072 0.120572 0.015263 0.012741 -0.568796 -0.062500 0 0 0 0 0 0 4 73311
-0.010825 0.006071 0.120572 -0.018583 0.003805 -0.570737 -0.062500 0 0 0 0 0 0 4 74308
-0.010826 0.006071 0.120572 -0.035642 -0.000613 -0.571431 -0.062500 0 0 0 0 0 0 4 75307
-0.010847 0.006076 0.120579 0.224487 -0.067541 -0.672590 -0.062500 0 0 0 0 0 0 4 76302
-0.010869 0.006064 0.120571 0.265311 0.138679 -0.471472 -0.062500 0 0 0 0 0 0 4 77299
-0.010881 0.006059 0.120568 0.128847 0.081462 -0.518670 -0.062500 0 0 0 0 0 0 4 78308
-0.010887 0.006056 0.120567 0.041999 0.038098 -0.547631 -0.062500 0 0 0 0 0 0 4 79296
-0.010890 0.006054 0.120566 -0.004370 0.015451 -0.559251 -0.062500 0 0 0 0 0 0 4 80308
-0.010891 0.006054 0.120566 -0.028242 0.004193 -0.563558 -0.062500 0 0 0 0 0 0 4 81299
-0.010892 0.006053 0.120566 -0.040359 -0.001376 -0.565115 -0.062500 0 0 0 0 0 0 4 82306
-0.010904 0.006039 0.120555 0.109862 0.177228 -0.412482 -0.062500 0 0 0 0 0 0 4 83298
-0.010932 0.006037 0.120558 0.319101 0.035825 -0.586237 -0.062500 0 0 0 0 0 0 4 84298
-0.010945 0.006036 0.120559 0.160444 0.010360 -0.577329 -0.062500 0 0 0 0 0 0 4 85307
-0.010952 0.006036 0.120560 0.055931 0.001653 -0.567054 -0.062500 0 0 0 0 0 0 4 86297
-0.010955 0.006036 0.120560 0.001591 -0.002496 -0.562672 -0.062500 0 0 0 0 0 0 4 87308
-0.010969 0.006022 0.120549 0.130556 0.176649 -0.407672 -0.062500 0 0 0 0 0 0 4 88296
-0.010976 0.006015 0.120545 0.060623 0.100261 -0.480085 -0.062500 0 0 0 0 0 0 4 89307
-0.011001 0.006016 0.120551 0.277228 -0.017448 -0.619317 -0.062500 0 0 0 0 0 0 4 90298
-0.011013 0.006017 0.120553 0.136361 -0.017123 -0.586699 -0.062500 0 0 0 0 0 0 4 91308
-0.011019 0.006017 0.120554 0.043077 -0.011958 -0.566758 -0.062500 0 0 0 0 0 0 4 92297
-0.011034 0.006004 0.120543 0.150927 0.171972 -0.405280 -0.062500 0 0 0 0 0 0 4 93308
-0.011042 0.005997 0.120539 0.070718 0.097999 -0.475388 -0.062500 0 0 0 0 0 0 4 94297
-0.011046 0.005994 0.120538 0.013315 0.046170 -0.513434 -0.062500 0 0 0 0 0 0 4 95309
-0.011069 0.005997 0.120544 0.250576 -0.047302 -0.628546 -0.062500 0 0 0 0 0 0 4 96327
-0.011080 0.005999 0.120547 0.122232 -0.032871 -0.586319 -0.062500 0 0 0 0 0 0 4 97320
-0.011085 0.005999 0.120548 0.035755 -0.020709 -0.562806 -0.062500 0 0 0 0 0 0 4 98306
-0.011088 0.006000 0.120548 -0.008841 -0.014502 -0.553549 -0.062500 0 0 0 0 0 0 4 99311
-0.011089 0.006000 0.120548 -0.030985 -0.011537 -0.550141 -0.062500 0 0 0 0 0 0 4 100315
-0.011102 0.005986 0.120537 0.113972 0.170989 -0.395216 -0.062500 0 0 0 0 0 0 4 101315
-0.011129 0.005984 0.120540 0.321540 0.031717 -0.567811 -0.062500 0 0 0 0 0 0 4 102315
-0.011143 0.005983 0.120542 0.161744 0.007312 -0.559159 -0.062500 0 0 0 0 0 0 4 103315
-0.011150 0.005983 0.120542 0.056593 -0.000851 -0.549052 -0.062500 0 0 0 0 0 0 4 104302
-0.011153 0.005983 0.120542 0.001944 -0.004722 -0.544740 -0.062500 0 0 0 0 0 0 4 105318
-0.011155 0.005982 0.120542 -0.025448 -0.006700 -0.543111 -0.062500 0 0 0 0 0 0 4 106310
-0.011168 0.005968 0.120531 0.116638 0.173305 -0.388660 -0.062500 0 0 0 0 0 0 4 107319
-0.011195 0.005967 0.120534 0.323029 0.032860 -0.561337 -0.062500 0 0 0 0 0 0 4 108320
-0.011209 0.005966 0.120535 0.162463 0.007884 -0.552917 -0.062500 0 0 0 0 0 0 4 109314
-0.011216 0.005965 0.120536 0.056980 -0.000576 -0.542915 -0.062500 0 0 0 0 0 0 4 110293
-0.011219 0.005965 0.120536 0.002133 -0.004583 -0.538645 -0.062500 0 0 0 0 0 0 4 111309
-0.011221 0.005965 0.120536 -0.025363 -0.006622 -0.537041 -0.062500 0 0 0 0 0 0 4 112292
-0.011222 0.005965 0.120536 -0.039049 -0.007671 -0.536456 -0.062500 0 0 0 0 0 0 4 113310
-0.011243 0.005970 0.120543 0.223456 -0.072986 -0.635707 -0.062500 0 0 0 0 0 0 4 114308
-0.011265 0.005958 0.120535 0.263822 0.135336 -0.434194 -0.062500 0 0 0 0 0 0 4 115308
-0.011276 0.005953 0.120532 0.129760 0.060092 -0.482081 -0.062500 0 0 0 0 0 0 4 116316
-0.011282 0.005950 0.120531 0.043544 0.015064 -0.511414 -0.062500 0 0 0 0 0 0 4 117316
-0.011285 0.005948 0.120530 -0.002669 -0.007422 -0.523174 -0.062500 0 0 0 0 0 0 4 118314
-0.011287 0.005948 0.120530 -0.026477 -0.018568 -0.527543 -0.062500 0 0 0 0 0 0 4 119308
-0.011320 0.005938 0.120526 0.386266 0.091976 -0.474183 -0.062500 0 0 0 0 0 0 4 120309
-0.011337 0.005934 0.120525 0.212446 0.041822 -0.500736 -0.062500 0 0 0 0 0 0 4 121309
-0.011346 0.005932 0.120524 0.086068 0.006870 -0.514968 -0.062500 0 0 0 0 0 0 4 122308
-0.011350 0.005931 0.120524 0.018411 -0.011378 -0.520611 -0.062500 0 0 0 0 0 0 4 123308
-0.011352 0.005930 0.120524 -0.016085 -0.020487 -0.522689 -0.062500 0 0 0 0 0 0 4 124309
-0.011374 0.005935 0.120531 0.236092 -0.089797 -0.622427 -0.062500 0 0 0 0 0 0 4 125311
-0.011384 0.005937 0.120533 0.115463 -0.064391 -0.575529 -0.062500 0 0 0 0 0 0 4 126303
-0.011390 0.005938 0.120534 0.033068 -0.046809 -0.550428 -0.062500 0 0 0 0 0 0 4 127308
-0.011392 0.005939 0.120535 -0.009379 -0.037919 -0.540582 -0.062500 0 0 0 0 0 0 4 128310
-0.011393 0.005939 0.120535 -0.030392 -0.033596 -0.536960 -0.062500 0 0 0 0 0 0 4 129309
-0.011406 0.005925 0.120524 0.114448 0.149251 -0.381252 -0.062500 0 0 0 0 0 0 4 130306
-0.011434 0.005923 0.120527 0.323307 0.010415 -0.552956 -0.062500 0 0 0 0 0 0 4 131307
-0.011447 0.005922 0.120528 0.163559 -0.013752 -0.545061 -0.062500 0 0 0 0 0 0 4 132313
-0.011454 0.005922 0.120528 0.058385 -0.021755 -0.535306 -0.062500 0 0 0 0 0 0 4 133309
-0.011457 0.005922 0.120529 0.003697 -0.025550 -0.531135 -0.062500 0 0 0 0 0 0 4 134289
-0.011459 0.005922 0.120529 -0.023713 -0.027484 -0.529571 -0.062500 0 0 0 0 0 0 4 135309
-0.011460 0.005921 0.120529 -0.037361 -0.028465 -0.528998 -0.062500 0 0 0 0 0 0 4 136307
-0.011493 0.005913 0.120525 0.380904 0.084833 -0.472813 -0.062500 0 0 0 0 0 0 4 137302
-0.011510 0.005908 0.120523 0.209913 0.037226 -0.499219 -0.062500 0 0 0 0 0 0 4 138313
-0.011518 0.005906 0.120523 0.084940 0.003542 -0.513479 -0.062500 0 0 0 0 0 0 4 139314
-0.011522 0.005905 0.120523 0.017961 -0.014049 -0.519112 -0.062500 0 0 0 0 0 0 4 140309
-0.011524 0.005904 0.120522 -0.016177 -0.022848 -0.521215 -0.062500 0 0 0 0 0 0 4 141310
-0.011525 0.005904 0.120522 -0.033373 -0.027216 -0.521980 -0.062500 0 0 0 0 0 0 4 142308
-0.011547 0.005909 0.120529 0.227846 -0.094205 -0.620575 -0.062500 0 0 0 0 0 0 4 143307
-0.011557 0.005911 0.120532 0.111467 -0.067645 -0.573852 -0.062500 0 0 0 0 0 0 4 144306
-0.011562 0.005912 0.120533 0.031174 -0.049443 -0.548851 -0.062500 0 0 0 0 0 0 4 145310
-0.011565 0.005913 0.120533 -0.010229 -0.040255 -0.539040 -0.062500 0 0 0 0 0 0 4 146306
-0.011566 0.005913 0.120533 -0.030695 -0.035794 -0.535419 -0.062500 0 0 0 0 0 0 4 147307
-0.011587 0.005918 0.120540 0.229170 -0.098470 -0.632260 -0.062500 0 0 0 0 0 0 4 148310
-0.011610 0.005907 0.120532 0.266933 0.110823 -0.430295 -0.062500 0 0 0 0 0 0 4 149306
-0.011621 0.005901 0.120529 0.130908 0.055107 -0.478629 -0.062500 0 0 0 0 0 0 4 150296
-0.011627 0.005898 0.120528 0.044207 0.012580 -0.508209 -0.062500 0 0 0 0 0 0 4 151297
-0.011630 0.005897 0.120527 -0.002184 -0.009671 -0.520110 -0.062500 0 0 0 0 0 0 4 152306
-0.011631 0.005896 0.120527 -0.026104 -0.020707 -0.524524 -0.062500 0 0 0 0 0 0 4 153297
-0.011653 0.005901 0.120534 0.231802 -0.091025 -0.624041 -0.062500 0 0 0 0 0 0 4 154306
-0.011663 0.005903 0.120537 0.113479 -0.066081 -0.578007 -0.062500 0 0 0 0 0 0 4 155296
-0.011669 0.005904 0.120537 0.032182 -0.048675 -0.553278 -0.062500 0 0 0 0 0 0 4 156306
-0.011671 0.005905 0.120538 -0.009710 -0.039865 -0.543563 -0.062500 0 0 0 0 0 0 4 157295
-0.011672 0.005905 0.120538 -0.030458 -0.035616 -0.539987 -0.062500 0 0 0 0 0 0 4 158305
-0.011673 0.005905 0.120538 -0.040653 -0.033526 -0.538683 -0.062500 0 0 0 0 0 0 4 159295
-0.011673 0.005905 0.120538 -0.045718 -0.032518 -0.538226 -0.062500 0 0 0 0 0 0 4 160305
-0.011706 0.005896 0.120534 0.376869 0.081691 -0.480823 -0.062500 0 0 0 0 0 0 4 161296
-0.011723 0.005892 0.120532 0.208112 0.034655 -0.507807 -0.062500 0 0 0 0 0 0 4 162305
-0.011731 0.005890 0.120532 0.084211 0.001294 -0.522409 -0.062500 0 0 0 0 0 0 4 163294
-0.011735 0.005889 0.120532 0.017757 -0.016145 -0.528174 -0.062500 0 0 0 0 0 0 4 164305
-0.011737 0.005888 0.120532 -0.016151 -0.024857 -0.530316 -0.062500 0 0 0 0 0 0 4 165296
-0.011738 0.005888 0.120532 -0.033240 -0.029180 -0.531106 -0.062500 0 0 0 0 0 0 4 166306
-0.011739 0.005888 0.120532 -0.041838 -0.031325 -0.531374 -0.062500 0 0 0 0 0 0 4 167295
-0.011760 0.005893 0.120539 0.224182 -0.097274 -0.628983 -0.062500 0 0 0 0 0 0 4 168294
-0.011770 0.005895 0.120541 0.109731 -0.070163 -0.582626 -0.062500 0 0 0 0 0 0 4 169315
-0.011775 0.005896 0.120542 0.030422 -0.051678 -0.557801 -0.062500 0 0 0 0 0 0 4 170307
-0.011778 0.005897 0.120542 -0.010464 -0.042330 -0.548062 -0.062500 0 0 0 0 0 0 4 171309
-0.011779 0.005897 0.120542 -0.030697 -0.037795 -0.544469 -0.062500 0 0 0 0 0 0 4 172301
-0.011780 0.005897 0.120542 -0.040671 -0.035575 -0.543156 -0.062500 0 0 0 0 0 0 4 173312
-0.011801 0.005902 0.120549 0.224807 -0.099411 -0.640019 -0.062500 0 0 0 0 0 0 4 174301
-0.011823 0.005891 0.120541 0.264478 0.109204 -0.438352 -0.062500 0 0 0 0 0 0 4 175306
-0.011834 0.005885 0.120538 0.129873 0.053315 -0.487151 -0.062500 0 0 0 0 0 0 4 176310
-0.011840 0.005883 0.120537 0.043874 0.010724 -0.516958 -0.062500 0 0 0 0 0 0 4 177288
-0.011843 0.005881 0.120536 -0.002192 -0.011574 -0.528946 -0.062500 0 0 0 0 0 0 4 178311
-0.011845 0.005881 0.120536 -0.025970 -0.022626 -0.533402 -0.062500 0 0 0 0 0 0 4 179318
-0.011866 0.005885 0.120543 0.232424 -0.092989 -0.632098 -0.062500 0 0 0 0 0 0 4 180311
-0.011877 0.005887 0.120545 0.113897 -0.068053 -0.586518 -0.062500 0 0 0 0 0 0 4 181291
-0.011882 0.005888 0.120546 0.032534 -0.050644 -0.561993 -0.062500 0 0 0 0 0 0 4 182290
-0.011884 0.005889 0.120547 -0.009431 -0.041807 -0.552340 -0.062500 0 0 0 0 0 0 4 183289
-0.011885 0.005889 0.120547 -0.030183 -0.037526 -0.548796 -0.062500 0 0 0 0 0 0 4 184306
-0.011886 0.005889 0.120547 -0.040416 -0.035444 -0.547509 -0.062500 0 0 0 0 0 0 4 185305
-0.011907 0.005894 0.120554 0.225140 -0.099376 -0.643948 -0.062500 0 0 0 0 0 0 4 186307
-0.011917 0.005897 0.120556 0.110498 -0.072973 -0.597703 -0.062500 0 0 0 0 0 0 4 187306
-0.011922 0.005898 0.120557 0.030935 -0.053954 -0.572957 -0.062500 0 0 0 0 0 0 4 188306
-0.011937 0.005885 0.120546 0.144104 0.136003 -0.407815 -0.062500 0 0 0 0 0 0 4 189317
-0.011944 0.005878 0.120542 0.068883 0.065813 -0.477955 -0.062500 0 0 0 0 0 0 4 190308
-0.011948 0.005875 0.120541 0.013906 0.015894 -0.516279 -0.062500 0 0 0 0 0 0 4 191311
-0.011951 0.005874 0.120541 -0.016831 -0.009932 -0.531425 -0.062500 0 0 0 0 0 0 4 192304
-0.011972 0.005878 0.120547 0.237655 -0.087647 -0.633693 -0.062500 0 0 0 0 0 0 4 193308
-0.011983 0.005880 0.120550 0.116791 -0.066314 -0.589780 -0.062500 0 0 0 0 0 0 4 194305
-0.011988 0.005881 0.120551 0.034120 -0.050656 -0.565884 -0.062500 0 0 0 0 0 0 4 195305
-0.011991 0.005881 0.120551 -0.008452 -0.042702 -0.556465 -0.062500 0 0 0 0 0 0 4 196305
-0.011992 0.005881 0.120551 -0.029560 -0.038848 -0.553002 -0.062500 0 0 0 0 0 0 4 197307
-0.012014 0.005886 0.120558 0.230852 -0.101939 -0.648213 -0.062500 0 0 0 0 0 0 4 198304
-0.012024 0.005889 0.120560 0.113187 -0.073376 -0.601887 -0.062500 0 0 0 0 0 0 4 199303
-0.012029 0.005890 0.120561 0.032274 -0.054160 -0.577148 -0.062500 0 0 0 0 0 0 4 200308
-0.012032 0.005891 0.120562 -0.009435 -0.044446 -0.567426 -0.062500 0 0 0 0 0 0 4 201309
-0.012033 0.005891 0.120562 -0.030064 -0.039722 -0.563843 -0.062500 0 0 0 0 0 0 4 202309
-0.012033 0.005891 0.120562 -0.040215 -0.037412 -0.562533 -0.062500 0 0 0 0 0 0 4 203288
-0.012055 0.005896 0.120569 0.225695 -0.101276 -0.658375 -0.062500 0 0 0 0 0 0 4 204305
-0.012077 0.005885 0.120560 0.264596 0.107202 -0.456783 -0.062500 0 0 0 0 0 0 4 205308
-0.012088 0.005879 0.120557 0.130194 0.051410 -0.505974 -0.062500 0 0 0 0 0 0 4 206303
-0.012094 0.005876 0.120556 0.044234 0.008899 -0.535996 -0.062500 0 0 0 0 0 0 4 207307
-0.012097 0.005875 0.120555 -0.001873 -0.013341 -0.548074 -0.062500 0 0 0 0 0 0 4 208304
-0.012119 0.005879 0.120562 0.245362 -0.089386 -0.648646 -0.062500 0 0 0 0 0 0 4 209306
-0.012130 0.005881 0.120565 0.120868 -0.068624 -0.604636 -0.062500 0 0 0 0 0 0 4 210297
-0.012135 0.005882 0.120565 0.036266 -0.052543 -0.580738 -0.062500 0 0 0 0 0 0 4 211309
-0.012138 0.005883 0.120566 -0.007306 -0.044370 -0.571334 -0.062500 0 0 0 0 0 0 4 212307
-0.012139 0.005883 0.120566 -0.028865 -0.040401 -0.567855 -0.062500 0 0 0 0 0 0 4 213306
-0.012140 0.005883 0.120566 -0.039511 -0.038480 -0.566583 -0.062500 0 0 0 0 0 0 4 214304
-0.012161 0.005888 0.120573 0.226377 -0.102558 -0.662026 -0.062500 0 0 0 0 0 0 4 215305
-0.012171 0.005891 0.120575 0.111104 -0.074436 -0.616311 -0.062500 0 0 0 0 0 0 4 216305
-0.012176 0.005892 0.120576 0.031329 -0.055428 -0.591816 -0.062500 0 0 0 0 0 0 4 217304
-0.012191 0.005878 0.120565 0.143960 0.134353 -0.426304 -0.062500 0 0 0 0 0 0 4 218305
-0.012219 0.005877 0.120568 0.340268 -0.000766 -0.592318 -0.062500 0 0 0 0 0 0 4 219305
-0.012233 0.005876 0.120569 0.172676 -0.022977 -0.585296 -0.062500 0 0 0 0 0 0 4 220304
-0.012240 0.005876 0.120570 0.063466 -0.029979 -0.576131 -0.062500 0 0 0 0 0 0 4 221307
-0.012244 0.005876 0.120570 0.006749 -0.033234 -0.572183 -0.062500 0 0 0 0 0 0 4 222295
-0.012246 0.005876 0.120570 -0.021694 -0.034889 -0.570687 -0.062500 0 0 0 0 0 0 4 223295
-0.012247 0.005875 0.120570 -0.035858 -0.035763 -0.570150 -0.062500 0 0 0 0 0 0 4 224303
-0.012268 0.005880 0.120577 0.228426 -0.101234 -0.665434 -0.062500 0 0 0 0 0 0 4 225293
-0.012278 0.005883 0.120579 0.112138 -0.073795 -0.620014 -0.062500 0 0 0 0 0 0 4 226303
-0.012283 0.005884 0.120580 0.031830 -0.055116 -0.595655 -0.062500 0 0 0 0 0 0 4 227292
-0.012286 0.005885 0.120580 -0.009517 -0.045645 -0.586063 -0.062500 0 0 0 0 0 0 4 228303
-0.012308 0.005890 0.120587 0.241465 -0.106104 -0.677837 -0.062500 0 0 0 0 0 0 4 229294
-0.012318 0.005892 0.120590 0.118577 -0.076198 -0.631296 -0.062500 0 0 0 0 0 0 4 230304
-0.012336 0.005880 0.120580 0.188509 0.123797 -0.450440 -0.062500 0 0 0 0 0 0 4 231292
-0.012345 0.005874 0.120576 0.091365 0.057888 -0.514644 -0.062500 0 0 0 0 0 0 4 232302
-0.012349 0.005871 0.120574 0.025348 0.010677 -0.550864 -0.062500 0 0 0 0 0 0 4 233293
-0.012352 0.005869 0.120574 -0.010852 -0.013842 -0.565275 -0.062500 0 0 0 0 0 0 4 234303
-0.012374 0.005873 0.120581 0.241706 -0.091042 -0.665688 -0.062500 0 0 0 0 0 0 4 235303
-0.012385 0.005875 0.120583 0.119071 -0.069372 -0.622520 -0.062500 0 0 0 0 0 0 4 236292
-0.012390 0.005876 0.120584 0.035486 -0.053529 -0.598997 -0.062500 0 0 0 0 0 0 4 237303
-0.012392 0.005877 0.120584 -0.007570 -0.045454 -0.589706 -0.062500 0 0 0 0 0 0 4 238292
-0.012415 0.005882 0.120591 0.242781 -0.106651 -0.681164 -0.062500 0 0 0 0 0 0 4 239302
-0.012425 0.005885 0.120594 0.119371 -0.077086 -0.634879 -0.062500 0 0 0 0 0 0 4 240292
-0.012431 0.005886 0.120594 0.035550 -0.057338 -0.610234 -0.062500 0 0 0 0 0 0 4 241302
-0.012445 0.005872 0.120584 0.145720 0.132650 -0.444236 -0.062500 0 0 0 0 0 0 4 242303
-0.012453 0.005866 0.120580 0.070134 0.062780 -0.514670 -0.062500 0 0 0 0 0 0 4 243312
-0.012457 0.005863 0.120578 0.014903 0.013056 -0.553239 -0.062500 0 0 0 0 0 0 4 244319
-0.012480 0.005866 0.120584 0.255738 -0.077766 -0.663165 -0.062500 0 0 0 0 0 0 4 245302
-0.012491 0.005868 0.120587 0.126400 -0.062854 -0.623918 -0.062500 0 0 0 0 0 0 4 246309
-0.012496 0.005869 0.120588 0.039273 -0.050300 -0.601856 -0.062500 0 0 0 0 0 0 4 247312
-0.012499 0.005869 0.120588 -0.005631 -0.043871 -0.593099 -0.062500 0 0 0 0 0 0 4 248299
-0.012521 0.005874 0.120595 0.243987 -0.105872 -0.684323 -0.062500 0 0 0 0 0 0 4 249302
-0.012532 0.005877 0.120597 0.119949 -0.076722 -0.638319 -0.062500 0 0 0 0 0 0 4 250302
-0.012549 0.005864 0.120587 0.188930 0.122753 -0.457322 -0.062500 0 0 0 0 0 0 4 251312
-0.012558 0.005858 0.120583 0.091939 0.056853 -0.521739 -0.062500 0 0 0 0 0 0 4 252310
-0.012563 0.005855 0.120582 0.025902 0.009604 -0.558090 -0.062500 0 0 0 0 0 0 4 253315
-0.012565 0.005853 0.120581 -0.010374 -0.014933 -0.572579 -0.062500 0 0 0 0 0 0 4 254308
-0.012587 0.005858 0.120588 0.242577 -0.092197 -0.672175 -0.062500 0 0 0 0 0 0 4 255305
-0.012598 0.005860 0.120590 0.119717 -0.070538 -0.629456 -0.062500 0 0 0 0 0 0 4 256306
-0.012603 0.005861 0.120591 0.036036 -0.054664 -0.606151 -0.062500 0 0 0 0 0 0 4 257307
-0.012606 0.005861 0.120591 -0.007113 -0.046595 -0.596940 -0.062500 0 0 0 0 0 0 4 258305
-0.012640 0.005853 0.120587 0.396532 0.072030 -0.530904 -0.062500 0 0 0 0 0 0 4 259303
-0.012657 0.005848 0.120585 0.218901 0.026937 -0.559147 -0.062500 0 0 0 0 0 0 4 260304
-0.012666 0.005846 0.120585 0.090343 -0.005345 -0.574707 -0.062500 0 0 0 0 0 0 4 261305
-0.012670 0.005845 0.120585 0.021469 -0.022231 -0.580906 -0.062500 0 0 0 0 0 0 4 262311
-0.012693 0.005850 0.120591 0.258488 -0.095791 -0.677035 -0.062500 0 0 0 0 0 0 4 263307
-0.012705 0.005852 0.120594 0.127608 -0.072309 -0.633376 -0.062500 0 0 0 0 0 0 4 264308
-0.012710 0.005853 0.120595 0.039926 -0.055548 -0.609774 -0.062500 0 0 0 0 0 0 4 265305
-0.012713 0.005853 0.120595 -0.005183 -0.047029 -0.600476 -0.062500 0 0 0 0 0 0 4 266303
-0.012714 0.005854 0.120595 -0.027475 -0.042887 -0.597003 -0.062500 0 0 0 0 0 0 4 267302
-0.012715 0.005854 0.120595 -0.038491 -0.040877 -0.595742 -0.062500 0 0 0 0 0 0 4 268305
-0.012748 0.005845 0.120591 0.381049 0.074696 -0.532041 -0.062500 0 0 0 0 0 0 4 269305
-0.012765 0.005841 0.120589 0.211268 0.028219 -0.561663 -0.062500 0 0 0 0 0 0 4 270286
-0.012773 0.005839 0.120588 0.086963 -0.005648 -0.577767 -0.062500 0 0 0 0 0 0 4 271303
-0.012777 0.005838 0.120588 0.019970 -0.022824 -0.584173 -0.062500 0 0 0 0 0 0 4 272301
-0.012800 0.005842 0.120595 0.258122 -0.096587 -0.679946 -0.062500 0 0 0 0 0 0 4 273303
-0.012812 0.005844 0.120597 0.127584 -0.073192 -0.636546 -0.062500 0 0 0 0 0 0 4 274285
-0.012817 0.005845 0.120598 0.040090 -0.056447 -0.613059 -0.062500 0 0 0 0 0 0 4 275300
-0.012820 0.005846 0.120598 -0.004898 -0.047941 -0.603783 -0.062500 0 0 0 0 0 0 4 276303
-0.012833 0.005832 0.120587 0.125318 0.135856 -0.443284 -0.062500 0 0 0 0 0 0 4 277304
-0.012861 0.005831 0.120590 0.333100 -0.001886 -0.609459 -0.062500 0 0 0 0 0 0 4 278301
-0.012875 0.005830 0.120591 0.169872 -0.025248 -0.604910 -0.062500 0 0 0 0 0 0 4 279301
-0.012882 0.005829 0.120591 0.062652 -0.032773 -0.596862 -0.062500 0 0 0 0 0 0 4 280284
-0.012885 0.005829 0.120591 0.006867 -0.036253 -0.593313 -0.062500 0 0 0 0 0 0 4 281305
-0.012887 0.005829 0.120591 -0.021137 -0.038028 -0.591959 -0.062500 0 0 0 0 0 0 4 282305
-0.012888 0.005829 0.120591 -0.035050 -0.038932 -0.591478 -0.062500 0 0 0 0 0 0 4 283296
-0.012909 0.005834 0.120598 0.230573 -0.104595 -0.684245 -0.062500 0 0 0 0 0 0 4 284303
-0.012919 0.005836 0.120600 0.113731 -0.077170 -0.640164 -0.062500 0 0 0 0 0 0 4 285304
-0.012936 0.005824 0.120590 0.185415 0.121140 -0.459180 -0.062500 0 0 0 0 0 0 4 286300
-0.012945 0.005817 0.120586 0.090319 0.056117 -0.524124 -0.062500 0 0 0 0 0 0 4 287285
-0.012971 0.005819 0.120591 0.298050 -0.056451 -0.653516 -0.062500 0 0 0 0 0 0 4 288303
-0.012983 0.005820 0.120593 0.149126 -0.054320 -0.624205 -0.062500 0 0 0 0 0 0 4 289305
-0.012989 0.005821 0.120594 0.051406 -0.047638 -0.605992 -0.062500 0 0 0 0 0 0 4 290302
-0.012993 0.005821 0.120594 0.001044 -0.044068 -0.598658 -0.062500 0 0 0 0 0 0 4 291301
-0.012994 0.005821 0.120594 -0.023999 -0.042368 -0.595932 -0.062500 0 0 0 0 0 0 4 292303
-0.012995 0.005821 0.120594 -0.036426 -0.041567 -0.594920 -0.062500 0 0 0 0 0 0 4 293305
-0.013016 0.005826 0.120601 0.230223 -0.106411 -0.687088 -0.062500 0 0 0 0 0 0 4 294296
-0.013027 0.005829 0.120603 0.113719 -0.078576 -0.643142 -0.062500 0 0 0 0 0 0 4 295303
-0.013032 0.005830 0.120604 0.033232 -0.059615 -0.619509 -0.062500 0 0 0 0 0 0 4 296291
-0.013055 0.005835 0.120611 0.264660 -0.115256 -0.702542 -0.062500 0 0 0 0 0 0 4 297302
-0.013078 0.005824 0.120602 0.282714 0.096603 -0.497847 -0.062500 0 0 0 0 0 0 4 298292
-0.013090 0.005819 0.120599 0.140288 0.043246 -0.547390 -0.062500 0 0 0 0 0 0 4 299301
-0.013096 0.005816 0.120598 0.050254 0.001998 -0.577826 -0.062500 0 0 0 0 0 0 4 300290
-0.013099 0.005815 0.120598 0.002004 -0.019610 -0.590142 -0.062500 0 0 0 0 0 0 4 301303
-0.013101 0.005814 0.120597 -0.022935 -0.030319 -0.594748 -0.062500 0 0 0 0 0 0 4 302301
-0.013123 0.005819 0.120604 0.237332 -0.100887 -0.688527 -0.062500 0 0 0 0 0 0 4 303289
-0.013133 0.005821 0.120606 0.117343 -0.075850 -0.645550 -0.062500 0 0 0 0 0 0 4 304301
-0.013139 0.005822 0.120607 0.035066 -0.058266 -0.622301 -0.062500 0 0 0 0 0 0 4 305290
-0.013141 0.005823 0.120608 -0.007295 -0.049330 -0.613100 -0.062500 0 0 0 0 0 0 4 306301
-0.013163 0.005828 0.120614 0.244840 -0.110263 -0.701616 -0.062500 0 0 0 0 0 0 4 307289
-0.013174 0.005831 0.120617 0.120929 -0.080471 -0.656844 -0.062500 0 0 0 0 0 0 4 308300
-0.013179 0.005832 0.120618 0.036831 -0.060569 -0.632951 -0.062500 0 0 0 0 0 0 4 309291
-0.013182 0.005832 0.120618 -0.006457 -0.050466 -0.623528 -0.062500 0 0 0 0 0 0 4 310301
-0.013183 0.005833 0.120618 -0.027828 -0.045551 -0.620028 -0.062500 0 0 0 0 0 0 4 311290
-0.013184 0.005833 0.120618 -0.038337 -0.043142 -0.618746 -0.062500 0 0 0 0 0 0 4 312301
-0.013217 0.005824 0.120613 0.381715 0.070943 -0.552315 -0.062500 0 0 0 0 0 0 4 313291
-0.013234 0.005820 0.120612 0.212288 0.024731 -0.583155 -0.062500 0 0 0 0 0 0 4 314300
-0.013242 0.005818 0.120611 0.087683 -0.008039 -0.599970 -0.062500 0 0 0 0 0 0 4 315320
-0.013246 0.005817 0.120611 0.020635 -0.025106 -0.606646 -0.062500 0 0 0 0 0 0 4 316312
-0.013270 0.005821 0.120617 0.259665 -0.098953 -0.700670 -0.062500 0 0 0 0 0 0 4 317302
-0.013281 0.005823 0.120620 0.128675 -0.075511 -0.658284 -0.062500 0 0 0 0 0 0 4 318298
-0.013286 0.005824 0.120620 0.040875 -0.058708 -0.635279 -0.062500 0 0 0 0 0 0 4 319324
-0.013289 0.005825 0.120621 -0.004263 -0.050147 -0.626180 -0.062500 0 0 0 0 0 0 4 320301
-0.013290 0.005825 0.120621 -0.026562 -0.045985 -0.622797 -0.062500 0 0 0 0 0 0 4 321298
-0.013291 0.005825 0.120621 -0.037591 -0.043957 -0.621553 -0.062500 0 0 0 0 0 0 4 322307
-0.013312 0.005830 0.120627 0.230373 -0.108322 -0.712434 -0.062500 0 0 0 0 0 0 4 323301
-0.013323 0.005833 0.120630 0.113935 -0.080164 -0.669083 -0.062500 0 0 0 0 0 0 4 324307
-0.013328 0.005834 0.120631 0.033477 -0.061016 -0.645734 -0.062500 0 0 0 0 0 0 4 325309
-0.013330 0.005834 0.120631 -0.007967 -0.051303 -0.636492 -0.062500 0 0 0 0 0 0 4 326311
-0.013364 0.005826 0.120626 0.396594 0.067394 -0.566276 -0.062500 0 0 0 0 0 0 4 327305
-0.013381 0.005822 0.120625 0.219727 0.022953 -0.596383 -0.062500 0 0 0 0 0 0 4 328303
-0.013390 0.005820 0.120624 0.091397 -0.008903 -0.613002 -0.062500 0 0 0 0 0 0 4 329304
-0.013394 0.005819 0.120624 0.022482 -0.025546 -0.619659 -0.062500 0 0 0 0 0 0 4 330302
-0.013397 0.005818 0.120624 -0.012710 -0.033849 -0.622128 -0.062500 0 0 0 0 0 0 4 331284
-0.013398 0.005818 0.120624 -0.030444 -0.037953 -0.623044 -0.062500 0 0 0 0 0 0 4 332282
-0.013419 0.005823 0.120630 0.234512 -0.106881 -0.714274 -0.062500 0 0 0 0 0 0 4 333363
-0.013430 0.005825 0.120632 0.116207 -0.080231 -0.671438 -0.062500 0 0 0 0 0 0 4 334383
-0.013435 0.005826 0.120633 0.034761 -0.061813 -0.648285 -0.062500 0 0 0 0 0 0 4 335368
-0.013437 0.005827 0.120634 -0.007159 -0.052471 -0.639127 -0.062500 0 0 0 0 0 0 4 336370
-0.013460 0.005832 0.120640 0.245818 -0.113287 -0.726443 -0.062500 0 0 0 0 0 0 4 337347
-0.013470 0.005835 0.120643 0.121753 -0.083395 -0.682317 -0.062500 0 0 0 0 0 0 4 338344
-0.013476 0.005836 0.120643 0.037497 -0.063399 -0.658742 -0.062500 0 0 0 0 0 0 4 339369
-0.013490 0.005823 0.120632 0.145479 0.126003 -0.491227 -0.062500 0 0 0 0 0 0 4 340367
-0.013498 0.005816 0.120628 0.071251 0.056548 -0.562336 -0.062500 0 0 0 0 0 0 4 341364
-0.013523 0.005818 0.120633 0.290378 -0.058317 -0.691941 -0.062500 0 0 0 0 0 0 4 342337
-0.013535 0.005819 0.120635 0.145634 -0.056234 -0.664757 -0.062500 0 0 0 0 0 0 4 343335
-0.013541 0.005820 0.120636 0.049994 -0.049982 -0.647459 -0.062500 0 0 0 0 0 0 4 344334
-0.013544 0.005820 0.120636 0.000638 -0.046609 -0.640455 -0.062500 0 0 0 0 0 0 4 345340
-0.013567 0.005825 0.120643 0.249959 -0.110424 -0.728128 -0.062500 0 0 0 0 0 0 4 346338
-0.013578 0.005827 0.120645 0.123859 -0.081983 -0.684504 -0.062500 0 0 0 0 0 0 4 347336
-0.013583 0.005828 0.120646 0.038563 -0.062702 -0.661136 -0.062500 0 0 0 0 0 0 4 348336
-0.013586 0.005829 0.120646 -0.005276 -0.052897 -0.651877 -0.062500 0 0 0 0 0 0 4 349335
-0.013587 0.005829 0.120646 -0.026937 -0.048124 -0.648439 -0.062500 0 0 0 0 0 0 4 350364
-0.013599 0.005816 0.120635 0.113448 0.133371 -0.488798 -0.062500 0 0 0 0 0 0 4 351335
-0.013606 0.005809 0.120631 0.055524 0.060147 -0.562973 -0.062500 0 0 0 0 0 0 4 352367
-0.013631 0.005811 0.120636 0.283198 -0.058365 -0.693313 -0.062500 0 0 0 0 0 0 4 353368
-0.013643 0.005812 0.120638 0.142280 -0.057179 -0.666764 -0.062500 0 0 0 0 0 0 4 354337
-0.013649 0.005812 0.120638 0.048508 -0.051359 -0.649760 -0.062500 0 0 0 0 0 0 4 355368
-0.013673 0.005817 0.120645 0.274170 -0.113658 -0.732727 -0.062500 0 0 0 0 0 0 4 356361
-0.013684 0.005820 0.120647 0.136017 -0.084463 -0.687687 -0.062500 0 0 0 0 0 0 4 357367
-0.013690 0.005821 0.120648 0.044760 -0.064825 -0.663809 -0.062500 0 0 0 0 0 0 4 358359
-0.013693 0.005822 0.120649 -0.002030 -0.054849 -0.654379 -0.062500 0 0 0 0 0 0 4 359369
-0.013694 0.005822 0.120649 -0.025135 -0.049988 -0.650871 -0.062500 0 0 0 0 0 0 4 360338
-0.013706 0.005808 0.120637 0.114320 0.131456 -0.491022 -0.062500 0 0 0 0 0 0 4 361337
-0.013734 0.005807 0.120640 0.330374 -0.007164 -0.654891 -0.062500 0 0 0 0 0 0 4 362335
-0.013748 0.005806 0.120641 0.169481 -0.030748 -0.652866 -0.062500 0 0 0 0 0 0 4 363334
-0.013755 0.005805 0.120641 0.063125 -0.038294 -0.646036 -0.062500 0 0 0 0 0 0 4 364336
-0.013758 0.005805 0.120641 0.007722 -0.041778 -0.642947 -0.062500 0 0 0 0 0 0 4 365337
-0.013760 0.005805 0.120641 -0.020056 -0.043513 -0.641773 -0.062500 0 0 0 0 0 0 4 366336
-0.013782 0.005810 0.120647 0.240373 -0.109897 -0.730782 -0.062500 0 0 0 0 0 0 4 367339
-0.013804 0.005799 0.120638 0.269986 0.096345 -0.529653 -0.062500 0 0 0 0 0 0 4 368359
-0.013816 0.005793 0.120635 0.134778 0.040757 -0.581517 -0.062500 0 0 0 0 0 0 4 369330
-0.013822 0.005790 0.120634 0.048202 -0.001538 -0.612977 -0.062500 0 0 0 0 0 0 4 370341
-0.013825 0.005789 0.120634 0.001534 -0.023635 -0.625727 -0.062500 0 0 0 0 0 0 4 371359
-0.013826 0.005788 0.120633 -0.022645 -0.034599 -0.630503 -0.062500 0 0 0 0 0 0 4 372340
-0.013848 0.005793 0.120640 0.239793 -0.107523 -0.721451 -0.062500 0 0 0 0 0 0 4 373357
-0.013859 0.005795 0.120642 0.119315 -0.082517 -0.680012 -0.062500 0 0 0 0 0 0 4 374341
-0.013864 0.005796 0.120643 0.036716 -0.064906 -0.657492 -0.062500 0 0 0 0 0 0 4 375354
-0.013867 0.005797 0.120643 -0.005815 -0.055915 -0.648553 -0.062500 0 0 0 0 0 0 4 376339
-0.013889 0.005802 0.120650 0.247651 -0.117039 -0.734229 -0.062500 0 0 0 0 0 0 4 377299
-0.013911 0.005791 0.120641 0.273547 0.091669 -0.532085 -0.062500 0 0 0 0 0 0 4 378288
-0.013923 0.005786 0.120637 0.136755 0.037419 -0.583705 -0.062500 0 0 0 0 0 0 4 379298
-0.013929 0.005783 0.120636 0.049416 -0.004213 -0.615116 -0.062500 0 0 0 0 0 0 4 380288
-0.013932 0.005782 0.120636 0.002367 -0.025970 -0.627853 -0.062500 0 0 0 0 0 0 4 381298
-0.013955 0.005786 0.120642 0.252577 -0.102303 -0.721408 -0.062500 0 0 0 0 0 0 4 382288
-0.013966 0.005788 0.120644 0.125820 -0.079950 -0.681295 -0.062500 0 0 0 0 0 0 4 383298
-0.013971 0.005789 0.120645 0.039973 -0.063632 -0.659283 -0.062500 0 0 0 0 0 0 4 384286
-0.013985 0.005776 0.120634 0.146109 0.123535 -0.491442 -0.062500 0 0 0 0 0 0 4 385289
-0.014014 0.005774 0.120636 0.346860 -0.012156 -0.651573 -0.062500 0 0 0 0 0 0 4 386298
-0.014029 0.005774 0.120637 0.177935 -0.034258 -0.649229 -0.062500 0 0 0 0 0 0 4 387287
-0.014036 0.005773 0.120637 0.067550 -0.041055 -0.642372 -0.062500 0 0 0 0 0 0 4 388300
-0.014039 0.005773 0.120637 0.010135 -0.044148 -0.639285 -0.062500 0 0 0 0 0 0 4 389290
-0.014041 0.005773 0.120637 -0.018656 -0.045724 -0.638113 -0.062500 0 0 0 0 0 0 4 390299
-0.014042 0.005773 0.120637 -0.032989 -0.046509 -0.637671 -0.062500 0 0 0 0 0 0 4 391288
-0.014063 0.005778 0.120644 0.235094 -0.114636 -0.725853 -0.062500 0 0 0 0 0 0 4 392297
-0.014074 0.005780 0.120646 0.117169 -0.087147 -0.684152 -0.062500 0 0 0 0 0 0 4 393290
-0.014079 0.005781 0.120647 0.035832 -0.068300 -0.661589 -0.062500 0 0 0 0 0 0 4 394307
-0.014081 0.005782 0.120647 -0.006004 -0.058683 -0.652624 -0.062500 0 0 0 0 0 0 4 395310
-0.014115 0.005774 0.120642 0.398234 0.059171 -0.578167 -0.062500 0 0 0 0 0 0 4 396322
-0.014133 0.005769 0.120640 0.221715 0.014981 -0.610239 -0.062500 0 0 0 0 0 0 4 397306
-0.014141 0.005767 0.120640 0.093352 -0.016675 -0.627974 -0.062500 0 0 0 0 0 0 4 398305
-0.014146 0.005766 0.120639 0.024342 -0.033185 -0.635097 -0.062500 0 0 0 0 0 0 4 399295
-0.014169 0.005771 0.120646 0.264002 -0.106998 -0.725692 -0.062500 0 0 0 0 0 0 4 400297
-0.014180 0.005773 0.120648 0.131731 -0.083375 -0.685237 -0.062500 0 0 0 0 0 0 4 401293
-0.014186 0.005774 0.120649 0.043151 -0.066421 -0.663163 -0.062500 0 0 0 0 0 0 4 402297
-0.014189 0.005775 0.120649 -0.002344 -0.057753 -0.654381 -0.062500 0 0 0 0 0 0 4 403307
-0.014190 0.005775 0.120649 -0.024859 -0.053542 -0.651114 -0.062500 0 0 0 0 0 0 4 404305
-0.014212 0.005780 0.120655 0.239128 -0.117082 -0.737622 -0.062500 0 0 0 0 0 0 4 405311
-0.014222 0.005783 0.120658 0.119170 -0.088371 -0.695850 -0.062500 0 0 0 0 0 0 4 406299
-0.014228 0.005784 0.120659 0.036848 -0.068916 -0.673312 -0.062500 0 0 0 0 0 0 4 407301
-0.014230 0.005784 0.120659 -0.005533 -0.059006 -0.664349 -0.062500 0 0 0 0 0 0 4 408297
-0.014231 0.005785 0.120659 -0.026447 -0.054171 -0.661004 -0.062500 0 0 0 0 0 0 4 409302
-0.014243 0.005771 0.120648 0.113033 0.126865 -0.500261 -0.062500 0 0 0 0 0 0 4 410298
-0.014271 0.005770 0.120650 0.331959 -0.013912 -0.662277 -0.062500 0 0 0 0 0 0 4 411300
-0.014285 0.005769 0.120651 0.171164 -0.037355 -0.661631 -0.062500 0 0 0 0 0 0 4 412298
-0.014292 0.005768 0.120651 0.064754 -0.044803 -0.655485 -0.062500 0 0 0 0 0 0 4 413287
-0.014295 0.005768 0.120651 0.009269 -0.048187 -0.652664 -0.062500 0 0 0 0 0 0 4 414302
-0.014318 0.005773 0.120657 0.256706 -0.115552 -0.738876 -0.062500 0 0 0 0 0 0 4 415304
-0.014329 0.005775 0.120659 0.128239 -0.088727 -0.697370 -0.062500 0 0 0 0 0 0 4 416298
-0.014335 0.005777 0.120660 0.041643 -0.070175 -0.674927 -0.062500 0 0 0 0 0 0 4 417301
-0.014337 0.005777 0.120661 -0.002850 -0.060722 -0.666020 -0.062500 0 0 0 0 0 0 4 418307
-0.014339 0.005777 0.120661 -0.024846 -0.056114 -0.662698 -0.062500 0 0 0 0 0 0 4 419298
-0.014339 0.005777 0.120661 -0.035663 -0.053850 -0.661474 -0.062500 0 0 0 0 0 0 4 420301
-0.014361 0.005783 0.120667 0.234352 -0.118412 -0.748127 -0.062500 0 0 0 0 0 0 4 421299
-0.014371 0.005785 0.120669 0.117091 -0.090161 -0.706970 -0.062500 0 0 0 0 0 0 4 422299
-0.014376 0.005786 0.120670 0.036086 -0.070891 -0.684654 -0.062500 0 0 0 0 0 0 4 423296
-0.014379 0.005787 0.120670 -0.005642 -0.061091 -0.675796 -0.062500 0 0 0 0 0 0 4 424300
-0.014401 0.005792 0.120677 0.249244 -0.121966 -0.759428 -0.062500 0 0 0 0 0 0 4 425300
-0.014424 0.005781 0.120668 0.273941 0.086667 -0.557508 -0.062500 0 0 0 0 0 0 4 426297
-0.014435 0.005776 0.120664 0.137686 0.032690 -0.609872 -0.062500 0 0 0 0 0 0 4 427295
-0.014441 0.005773 0.120663 0.050523 -0.008758 -0.641710 -0.062500 0 0 0 0 0 0 4 428298
-0.014445 0.005772 0.120663 0.003493 -0.030424 -0.654633 -0.062500 0 0 0 0 0 0 4 429299
-0.014446 0.005771 0.120662 -0.020918 -0.041174 -0.659501 -0.062500 0 0 0 0 0 0 4 430298
-0.014447 0.005771 0.120662 -0.033415 -0.046468 -0.661307 -0.062500 0 0 0 0 0 0 4 431298
-0.014468 0.005776 0.120669 0.236373 -0.116870 -0.748626 -0.062500 0 0 0 0 0 0 4 432298
-0.014479 0.005778 0.120671 0.118456 -0.090483 -0.708102 -0.062500 0 0 0 0 0 0 4 433298
-0.014484 0.005779 0.120672 0.037067 -0.072108 -0.686062 -0.062500 0 0 0 0 0 0 4 434293
-0.014487 0.005780 0.120672 -0.004841 -0.062739 -0.677273 -0.062500 0 0 0 0 0 0 4 435291
-0.014488 0.005780 0.120672 -0.025519 -0.058168 -0.673991 -0.062500 0 0 0 0 0 0 4 436296
-0.014510 0.005785 0.120678 0.239954 -0.121634 -0.759295 -0.062500 0 0 0 0 0 0 4 437301
-0.014520 0.005787 0.120681 0.120190 -0.092838 -0.718156 -0.062500 0 0 0 0 0 0 4 438298
-0.014525 0.005789 0.120681 0.037920 -0.073300 -0.695917 -0.062500 0 0 0 0 0 0 4 439298
-0.014528 0.005789 0.120682 -0.004430 -0.063328 -0.687058 -0.062500 0 0 0 0 0 0 4 440297
-0.014541 0.005776 0.120670 0.123941 0.120033 -0.523779 -0.062500 0 0 0 0 0 0 4 441299
-0.014548 0.005769 0.120666 0.062302 0.048328 -0.597635 -0.062500 0 0 0 0 0 0 4 442295
-0.014572 0.005771 0.120671 0.289438 -0.067878 -0.724332 -0.062500 0 0 0 0 0 0 4 443299
-0.014585 0.005772 0.120673 0.146632 -0.066285 -0.699898 -0.062500 0 0 0 0 0 0 4 444295
-0.014591 0.005772 0.120673 0.051703 -0.060177 -0.683920 -0.062500 0 0 0 0 0 0 4 445297
-0.014594 0.005773 0.120673 0.002700 -0.056846 -0.677407 -0.062500 0 0 0 0 0 0 4 446289
-0.014595 0.005773 0.120673 -0.021681 -0.055245 -0.674938 -0.062500 0 0 0 0 0 0 4 447286
-0.014596 0.005773 0.120673 -0.033761 -0.054465 -0.674031 -0.062500 0 0 0 0 0 0 4 448297
-0.014617 0.005778 0.120680 0.236130 -0.119855 -0.759763 -0.062500 0 0 0 0 0 0 4 449341
-0.014628 0.005780 0.120682 0.118315 -0.091962 -0.719173 -0.062500 0 0 0 0 0 0 4 450353
-0.014633 0.005781 0.120683 0.036967 -0.072854 -0.697154 -0.062500 0 0 0 0 0 0 4 451338
-0.014636 0.005782 0.120683 -0.004889 -0.063118 -0.688388 -0.062500 0 0 0 0 0 0 4 452337
-0.014637 0.005782 0.120683 -0.025543 -0.058366 -0.685102 -0.062500 0 0 0 0 0 0 4 453355
-0.014637 0.005782 0.120683 -0.035718 -0.056018 -0.683894 -0.062500 0 0 0 0 0 0 4 454336
-0.014659 0.005788 0.120689 0.235239 -0.120642 -0.769337 -0.062500 0 0 0 0 0 0 4 455353
-0.014681 0.005776 0.120680 0.266856 0.086046 -0.568613 -0.062500 0 0 0 0 0 0 4 456336
-0.014692 0.005771 0.120677 0.135217 0.029393 -0.621730 -0.062500 0 0 0 0 0 0 4 457355
-0.014698 0.005768 0.120676 0.049982 -0.012401 -0.653918 -0.062500 0 0 0 0 0 0 4 458336
-0.014701 0.005767 0.120675 0.003892 -0.034265 -0.666996 -0.062500 0 0 0 0 0 0 4 459352
-0.014724 0.005771 0.120681 0.255962 -0.110864 -0.757569 -0.062500 0 0 0 0 0 0 4 460337
-0.014735 0.005773 0.120683 0.128741 -0.088488 -0.719124 -0.062500 0 0 0 0 0 0 4 461296
-0.014740 0.005774 0.120684 0.042569 -0.072091 -0.697929 -0.062500 0 0 0 0 0 0 4 462285
-0.014743 0.005775 0.120684 -0.001756 -0.063692 -0.689459 -0.062500 0 0 0 0 0 0 4 463296
-0.014744 0.005775 0.120684 -0.023644 -0.059613 -0.686301 -0.062500 0 0 0 0 0 0 4 464285
-0.014745 0.005775 0.120684 -0.034449 -0.057608 -0.685125 -0.062500 0 0 0 0 0 0 4 465297
-0.014745 0.005775 0.120684 -0.039761 -0.056624 -0.684695 -0.062500 0 0 0 0 0 0 4 466285
-0.014767 0.005780 0.120691 0.233717 -0.121938 -0.769978 -0.062500 0 0 0 0 0 0 4 467295
-0.014777 0.005783 0.120693 0.117442 -0.093964 -0.729779 -0.062500 0 0 0 0 0 0 4 468286
-0.014794 0.005770 0.120682 0.185629 0.103493 -0.547568 -0.062500 0 0 0 0 0 0 4 469286
-0.014802 0.005764 0.120678 0.093145 0.039242 -0.614005 -0.062500 0 0 0 0 0 0 4 470295
-0.014828 0.005766 0.120683 0.305482 -0.073397 -0.736980 -0.062500 0 0 0 0 0 0 4 471285
-0.014841 0.005767 0.120685 0.154928 -0.069980 -0.712108 -0.062500 0 0 0 0 0 0 4 472304
-0.014847 0.005768 0.120685 0.056160 -0.062973 -0.696058 -0.062500 0 0 0 0 0 0 4 473307
-0.014850 0.005768 0.120685 0.005212 -0.059200 -0.689497 -0.062500 0 0 0 0 0 0 4 474304
-0.014852 0.005768 0.120686 -0.020100 -0.057369 -0.687013 -0.062500 0 0 0 0 0 0 4 475307
-0.014853 0.005768 0.120686 -0.032628 -0.056490 -0.686097 -0.062500 0 0 0 0 0 0 4 476292
-0.014853 0.005768 0.120686 -0.038874 -0.056082 -0.685771 -0.062500 0 0 0 0 0 0 4 477299
-0.014874 0.005773 0.120692 0.234365 -0.121694 -0.770663 -0.062500 0 0 0 0 0 0 4 478471
-0.014885 0.005776 0.120694 0.117779 -0.093861 -0.730696 -0.062500 0 0 0 0 0 0 4 479301
-0.014890 0.005777 0.120695 0.037021 -0.074774 -0.708970 -0.062500 0 0 0 0 0 0 4 480303
-0.014904 0.005764 0.120684 0.144658 0.111535 -0.539722 -0.062500 0 0 0 0 0 0 4 481304
-0.014911 0.005757 0.120679 0.073301 0.042328 -0.611709 -0.062500 0 0 0 0 0 0 4 482295
-0.014937 0.005759 0.120684 0.296274 -0.072764 -0.736328 -0.062500 0 0 0 0 0 0 4 483296
-0.014949 0.005760 0.120686 0.150745 -0.070541 -0.712491 -0.062500 0 0 0 0 0 0 4 484299
-0.014955 0.005761 0.120686 0.054406 -0.064101 -0.696838 -0.062500 0 0 0 0 0 0 4 485300
-0.014958 0.005761 0.120686 0.004674 -0.060588 -0.690412 -0.062500 0 0 0 0 0 0 4 486296
-0.014960 0.005761 0.120687 -0.020060 -0.058898 -0.688008 -0.062500 0 0 0 0 0 0 4 487297
-0.014960 0.005761 0.120687 -0.032286 -0.058099 -0.687108 -0.062500 0 0 0 0 0 0 4 488278
-0.014982 0.005766 0.120693 0.238153 -0.123558 -0.771352 -0.062500 0 0 0 0 0 0 4 489280
-0.014993 0.005768 0.120695 0.119982 -0.095632 -0.731540 -0.062500 0 0 0 0 0 0 4 490297
-0.015009 0.005756 0.120684 0.186800 0.101653 -0.549145 -0.062500 0 0 0 0 0 0 4 491296
-0.015018 0.005750 0.120680 0.094134 0.037479 -0.615765 -0.062500 0 0 0 0 0 0 4 492305
-0.015023 0.005747 0.120679 0.030143 -0.009300 -0.653628 -0.062500 0 0 0 0 0 0 4 493301
-0.015046 0.005750 0.120684 0.271091 -0.099471 -0.753223 -0.062500 0 0 0 0 0 0 4 494300
-0.015058 0.005752 0.120686 0.137045 -0.083748 -0.719356 -0.062500 0 0 0 0 0 0 4 495278
-0.015063 0.005753 0.120687 0.047182 -0.070611 -0.699953 -0.062500 0 0 0 0 0 0 4 496276
-0.015066 0.005753 0.120687 0.000919 -0.063818 -0.692134 -0.062500 0 0 0 0 0 0 4 497298
-0.015068 0.005754 0.120687 -0.021969 -0.060498 -0.689211 -0.062500 0 0 0 0 0 0 4 498296
-0.015068 0.005754 0.120687 -0.033271 -0.058888 -0.688103 -0.062500 0 0 0 0 0 0 4 499296
-0.015069 0.005754 0.120687 -0.038876 -0.058083 -0.687705 -0.062500 0 0 0 0 0 0 4 500295
-0.015090 0.005759 0.120693 0.235064 -0.123614 -0.771719 -0.062500 0 0 0 0 0 0 4 501297
-0.015112 0.005748 0.120684 0.267262 0.080986 -0.571260 -0.062500 0 0 0 0 0 0 4 502301
-0.015123 0.005742 0.120681 0.144972 0.004724 -0.625038 -0.062500 0 0 0 0 0 0 4 503297
-0.015129 0.005739 0.120680 0.060164 -0.037035 -0.657607 -0.062500 0 0 0 0 0 0 4 504294
-0.015154 0.005743 0.120685 0.290984 -0.124767 -0.754766 -0.062500 0 0 0 0 0 0 4 505297
-0.015165 0.005745 0.120687 0.142772 -0.086347 -0.720407 -0.062500 0 0 0 0 0 0 4 506295
-0.015171 0.005746 0.120688 0.050344 -0.072608 -0.700811 -0.062500 0 0 0 0 0 0 4 507296
-0.015174 0.005746 0.120688 0.002845 -0.065515 -0.692954 -0.062500 0 0 0 0 0 0 4 508295
-0.015175 0.005746 0.120688 -0.020714 -0.062035 -0.689987 -0.062500 0 0 0 0 0 0 4 509298
-0.015176 0.005746 0.120688 -0.032298 -0.060348 -0.688888 -0.062500 0 0 0 0 0 0 4 510295
-0.015176 0.005747 0.120688 -0.038051 -0.059527 -0.688482 -0.062500 0 0 0 0 0 0 4 511294
-0.015198 0.005752 0.120694 0.236006 -0.125066 -0.772056 -0.062500 0 0 0 0 0 0 4 512287
-0.015208 0.005754 0.120696 0.119264 -0.097124 -0.732753 -0.062500 0 0 0 0 0 0 4 513301
-0.015225 0.005742 0.120686 0.195371 0.078521 -0.550224 -0.062500 0 0 0 0 0 0 4 514289
-0.015234 0.005736 0.120682 0.103360 0.014429 -0.617044 -0.062500 0 0 0 0 0 0 4 515295
-0.015238 0.005733 0.120680 0.039652 -0.032276 -0.655014 -0.062500 0 0 0 0 0 0 4 516295
-0.015262 0.005736 0.120686 0.281105 -0.122470 -0.753816 -0.062500 0 0 0 0 0 0 4 517297
-0.015274 0.005738 0.120688 0.146940 -0.106748 -0.720441 -0.062500 0 0 0 0 0 0 4 518298
-0.015279 0.005739 0.120688 0.056981 -0.093588 -0.701253 -0.062500 0 0 0 0 0 0 4 519292
-0.015282 0.005739 0.120689 0.010669 -0.086760 -0.693524 -0.062500 0 0 0 0 0 0 4 520293
-0.015283 0.005739 0.120689 -0.012238 -0.083430 -0.690609 -0.062500 0 0 0 0 0 0 4 521279
-0.015284 0.005739 0.120689 -0.023558 -0.081815 -0.689543 -0.062500 0 0 0 0 0 0 4 522295
-0.015284 0.005739 0.120689 -0.029159 -0.081009 -0.689148 -0.062500 0 0 0 0 0 0 4 523296
-0.015317 0.005731 0.120683 0.392858 0.031312 -0.611011 -0.062500 0 0 0 0 0 0 4 524295
-0.015334 0.005727 0.120681 0.227954 -0.015987 -0.647295 -0.062500 0 0 0 0 0 0 4 525288
-0.015342 0.005725 0.120681 0.103964 -0.048293 -0.667245 -0.062500 0 0 0 0 0 0 4 526284
-0.015347 0.005724 0.120680 0.036914 -0.065092 -0.675268 -0.062500 0 0 0 0 0 0 4 527297
-0.015349 0.005723 0.120680 0.002493 -0.073443 -0.678293 -0.062500 0 0 0 0 0 0 4 528283
-0.015350 0.005723 0.120680 -0.014925 -0.077576 -0.679424 -0.062500 0 0 0 0 0 0 4 529295
-0.015372 0.005728 0.120686 0.253464 -0.145586 -0.762868 -0.062500 0 0 0 0 0 0 4 530284
-0.015382 0.005730 0.120688 0.133620 -0.118872 -0.724109 -0.062500 0 0 0 0 0 0 4 531294
-0.015388 0.005731 0.120689 0.051182 -0.100298 -0.702950 -0.062500 0 0 0 0 0 0 4 532283
-0.015390 0.005732 0.120689 0.008753 -0.090779 -0.694486 -0.062500 0 0 0 0 0 0 4 533294
-0.015403 0.005718 0.120678 0.135315 0.091681 -0.529874 -0.062500 0 0 0 0 0 0 4 534283
-0.015410 0.005712 0.120674 0.074923 0.020173 -0.604150 -0.062500 0 0 0 0 0 0 4 535294
-0.015413 0.005709 0.120672 0.026779 -0.030185 -0.645006 -0.062500 0 0 0 0 0 0 4 536294
-0.015437 0.005712 0.120677 0.276130 -0.122192 -0.744193 -0.062500 0 0 0 0 0 0 4 537283
-0.015448 0.005714 0.120679 0.145586 -0.107339 -0.711557 -0.062500 0 0 0 0 0 0 4 538294
-0.015454 0.005715 0.120680 0.057358 -0.094584 -0.692718 -0.062500 0 0 0 0 0 0 4 539292
-0.015456 0.005715 0.120680 0.011938 -0.087961 -0.685091 -0.062500 0 0 0 0 0 0 4 540294
-0.015458 0.005715 0.120680 -0.010582 -0.084728 -0.682218 -0.062500 0 0 0 0 0 0 4 541284
-0.015458 0.005715 0.120681 -0.021678 -0.083154 -0.681169 -0.062500 0 0 0 0 0 0 4 542294
-0.015480 0.005721 0.120686 0.250190 -0.148389 -0.763360 -0.062500 0 0 0 0 0 0 4 543282
-0.015491 0.005723 0.120689 0.131993 -0.120272 -0.724530 -0.062500 0 0 0 0 0 0 4 544294
-0.015507 0.005711 0.120678 0.197625 0.076733 -0.541764 -0.062500 0 0 0 0 0 0 4 545293
-0.015516 0.005704 0.120674 0.105669 0.012849 -0.608788 -0.062500 0 0 0 0 0 0 4 546305
-0.015521 0.005702 0.120672 0.041956 -0.033775 -0.646953 -0.062500 0 0 0 0 0 0 4 547300
-0.015523 0.005700 0.120672 0.006371 -0.057985 -0.662368 -0.062500 0 0 0 0 0 0 4 548302
-0.015524 0.005699 0.120672 -0.012501 -0.069962 -0.668168 -0.062500 0 0 0 0 0 0 4 549291
-0.015525 0.005699 0.120672 -0.022328 -0.075862 -0.670333 -0.062500 0 0 0 0 0 0 4 550294
-0.015546 0.005704 0.120677 0.253065 -0.145881 -0.753461 -0.062500 0 0 0 0 0 0 4 551291
-0.015557 0.005706 0.120680 0.134957 -0.119579 -0.715199 -0.062500 0 0 0 0 0 0 4 552290
-0.015562 0.005707 0.120680 0.053348 -0.101181 -0.694274 -0.062500 0 0 0 0 0 0 4 553279
-0.015565 0.005708 0.120681 0.011327 -0.091764 -0.685880 -0.062500 0 0 0 0 0 0 4 554298
-0.015577 0.005695 0.120669 0.137719 0.090467 -0.520983 -0.062500 0 0 0 0 0 0 4 555302
-0.015584 0.005688 0.120665 0.077677 0.019026 -0.595350 -0.062500 0 0 0 0 0 0 4 556288
[truncated: 4,186,211 more chars]
