# Supplementary material for: Increasing Patient Engagement in Rehabilitation Exercises Using Computer-Based Citizen Science
Source: PLoS One. 2015 Mar 20;10(3):e0117013. doi: 10.1371/journal.pone.0117013 (PMC4368773; doi:10.1371/journal.pone.0117013)
Supplement: S2 Dataset — (ZIP) [file pone.0117013.s002.zip › Dataset_S2/H14/H14_with.dat]

0.008689 -0.000146 0.170336 -0.824668 -0.577426 -4.704553 -0.000000 1 0 0 0 0 0 0 992
0.008722 -0.000102 0.170455 -0.514318 -0.626847 -2.043939 -0.000030 1 0 0 0 0 0 0 1941
0.008749 -0.000061 0.170593 -0.421058 -0.600473 -2.042491 -0.000060 1 0 0 0 0 0 0 2920
0.008784 -0.000002 0.170805 -0.503153 -0.828802 -3.034141 -0.000093 1 0 0 0 0 0 0 3958
0.008807 0.000005 0.170907 -0.370914 -0.166853 -1.719568 -0.000124 1 0 0 0 0 0 0 4947
0.008829 0.000028 0.171036 -0.355542 -0.312493 -1.958280 -0.000155 1 0 0 0 0 0 0 5947
0.008858 0.000035 0.171165 -0.431444 -0.134252 -2.016270 -0.000186 1 0 0 0 0 0 0 6943
0.008867 0.000040 0.171301 -0.193608 -0.077880 -2.135476 -0.000217 1 0 0 0 0 0 0 7942
0.008882 0.000062 0.171429 -0.253385 -0.285699 -2.056532 -0.000248 1 0 0 0 0 0 0 8914
0.008906 0.000069 0.171541 -0.388942 -0.118145 -1.877700 -0.000279 1 0 0 0 0 0 0 9916
0.008935 0.000069 0.171662 -0.463625 -0.013666 -1.991879 -0.000314 1 0 0 0 0 0 0 11029
0.008944 0.000069 0.171777 -0.226240 -0.011259 -1.967080 -0.000351 1 0 0 0 0 0 0 12209
0.008959 0.000089 0.171909 -0.269336 -0.257508 -2.192400 -0.000374 1 0 0 0 0 0 0 12957
0.008983 0.000095 0.172008 -0.409113 -0.099931 -1.805816 -0.000405 1 0 0 0 0 0 0 13956
0.008985 0.000121 0.172108 -0.131318 -0.346802 -1.813983 -0.000436 1 0 0 0 0 0 0 14952
0.009018 0.000148 0.172210 -0.514313 -0.393515 -1.864499 -0.000468 1 0 0 0 0 0 0 15954
0.009045 0.000181 0.172305 -0.485842 -0.460874 -1.797196 -0.000499 1 0 0 0 0 0 0 16958
0.009070 0.000215 0.172396 -0.452709 -0.499318 -1.767644 -0.000530 1 0 0 0 0 0 0 17950
0.009093 0.000251 0.172485 -0.436362 -0.519081 -1.764245 -0.000560 1 0 0 0 0 0 0 18923
0.009137 0.000283 0.172567 -0.712309 -0.473149 -1.689140 -0.000592 1 0 0 0 0 0 0 19942
0.009170 0.000318 0.172652 -0.599585 -0.501405 -1.744146 -0.000624 1 0 0 0 0 0 0 20962
0.009203 0.000332 0.172727 -0.605434 -0.228579 -1.657943 -0.000655 1 0 0 0 0 0 0 21954
0.009216 0.000339 0.172805 -0.336614 -0.120061 -1.704657 -0.000687 1 0 0 0 0 0 0 22964
0.009240 0.000339 0.172878 -0.457853 -0.013054 -1.660375 -0.000717 1 0 0 0 0 0 0 23945
0.009247 0.000339 0.172954 -0.265660 -0.010358 -1.730485 -0.000749 1 0 0 0 0 0 0 24953
0.009253 0.000317 0.173022 -0.232416 0.276833 -1.654831 -0.000781 1 0 0 0 0 0 0 25973
0.009253 0.000307 0.173082 -0.152291 0.162320 -1.564089 -0.000810 1 0 0 0 0 0 0 26922
0.009234 0.000284 0.173148 0.097224 0.308732 -1.670395 -0.000843 1 0 0 0 0 0 0 27966
0.009206 0.000255 0.173204 0.228280 0.407581 -1.562218 -0.000874 1 0 0 0 0 0 0 28949
0.009211 0.000236 0.173251 -0.184371 0.278444 -1.469383 -0.000906 1 0 0 0 0 0 0 29970
0.009195 0.000209 0.173298 0.031446 0.374960 -1.474156 -0.000936 1 0 0 0 0 0 0 30954
0.009186 0.000196 0.173333 -0.028473 0.209431 -1.355876 -0.000967 1 0 0 0 0 0 0 31947
0.009179 0.000189 0.173364 -0.079888 0.104300 -1.302001 -0.000999 1 0 0 0 0 0 0 32951
0.009174 0.000186 0.173392 -0.111105 0.048947 -1.289616 -0.001030 1 0 0 0 0 0 0 33941
0.009177 0.000162 0.173409 -0.218154 0.309723 -1.171706 -0.001061 1 0 0 0 0 0 0 34948
0.009193 0.000169 0.173421 -0.404802 -0.050261 -1.107553 -0.001092 1 0 0 0 0 0 0 35938
0.009201 0.000171 0.173426 -0.322953 -0.045985 -1.045834 -0.001123 1 0 0 0 0 0 0 36913
0.009205 0.000173 0.173428 -0.276623 -0.026189 -1.066428 -0.001200 1 0 0 0 0 0 0 39386
0.009206 0.000174 0.173429 -0.246470 -0.014670 -1.049498 -0.001205 1 0 0 0 0 0 0 39563
0.009207 0.000174 0.173430 -0.233208 -0.008938 -1.049508 -0.001217 1 0 0 0 0 0 0 39944
0.009208 0.000174 0.173430 -0.231205 -0.006130 -1.071468 -0.001248 1 0 0 0 0 0 0 40943
0.009230 0.000170 0.173424 -0.513330 0.049833 -1.012641 -0.001280 1 0 0 0 0 0 0 41940
0.009241 0.000168 0.173421 -0.406574 0.027950 -1.073714 -0.001310 1 0 0 0 0 0 0 42923
0.009246 0.000167 0.173420 -0.330417 0.012352 -1.124552 -0.001342 1 0 0 0 0 0 0 43936
0.009249 0.000166 0.173419 -0.292173 0.004233 -1.162739 -0.001373 1 0 0 0 0 0 0 44921
0.009250 0.000166 0.173419 -0.275538 0.000151 -1.195425 -0.001404 1 0 0 0 0 0 0 45934
0.009251 0.000166 0.173419 -0.269848 -0.001934 -1.224445 -0.001435 1 0 0 0 0 0 0 46922
0.009251 0.000166 0.173419 -0.269419 -0.003005 -1.250811 -0.001465 1 0 0 0 0 0 0 47863
0.009252 0.000166 0.173419 -0.272121 -0.003533 -1.277881 -0.001496 1 0 0 0 0 0 0 48855
0.009252 0.000166 0.173419 -0.276435 -0.003819 -1.305091 -0.001527 1 0 0 0 0 0 0 49864
0.009252 0.000166 0.173419 -0.281251 -0.004043 -1.331706 -0.001558 1 0 0 0 0 0 0 50855
0.009252 0.000166 0.173418 -0.286551 -0.004147 -1.358679 -0.001590 1 0 0 0 0 0 0 51863
0.009252 0.000166 0.173418 -0.292030 -0.004262 -1.385620 -0.001621 1 0 0 0 0 0 0 52871
0.009252 0.000166 0.173418 -0.297500 -0.004358 -1.411946 -0.001652 1 0 0 0 0 0 0 53856
0.009252 0.000166 0.173418 -0.303047 -0.004505 -1.438636 -0.001683 1 0 0 0 0 0 0 54855
0.009252 0.000166 0.173418 -0.308730 -0.004542 -1.465597 -0.001715 1 0 0 0 0 0 0 55864
0.009252 0.000166 0.173418 -0.314281 -0.004673 -1.492003 -0.001746 1 0 0 0 0 0 0 56853
0.009273 0.000162 0.173412 -0.600346 0.050060 -1.435526 -0.001777 1 0 0 0 0 0 0 57862
0.009284 0.000160 0.173409 -0.495616 0.027537 -1.497902 -0.001808 1 0 0 0 0 0 0 58854
0.009290 0.000159 0.173408 -0.420362 0.011562 -1.548959 -0.001840 1 0 0 0 0 0 0 59856
0.009292 0.000158 0.173407 -0.382710 0.003270 -1.587938 -0.001871 1 0 0 0 0 0 0 60862
0.009294 0.000158 0.173407 -0.366277 -0.000882 -1.620265 -0.001902 1 0 0 0 0 0 0 61858
0.009294 0.000158 0.173407 -0.360784 -0.002972 -1.650021 -0.001934 1 0 0 0 0 0 0 62872
0.009295 0.000158 0.173407 -0.360758 -0.004024 -1.677732 -0.001965 1 0 0 0 0 0 0 63862
0.009295 0.000158 0.173406 -0.363518 -0.004590 -1.704757 -0.001996 1 0 0 0 0 0 0 64852
0.009295 0.000158 0.173406 -0.367807 -0.004886 -1.731978 -0.002027 1 0 0 0 0 0 0 65861
0.009295 0.000158 0.173406 -0.372730 -0.005054 -1.758912 -0.002059 1 0 0 0 0 0 0 66865
0.009295 0.000158 0.173406 -0.378030 -0.005245 -1.785662 -0.002090 1 0 0 0 0 0 0 67865
0.009295 0.000158 0.173406 -0.383520 -0.005367 -1.812577 -0.002121 1 0 0 0 0 0 0 68871
0.009295 0.000158 0.173406 -0.389101 -0.005406 -1.839223 -0.002152 1 0 0 0 0 0 0 69869
0.009295 0.000158 0.173406 -0.394742 -0.005491 -1.866182 -0.002184 1 0 0 0 0 0 0 70878
0.009295 0.000158 0.173406 -0.400373 -0.005581 -1.893056 -0.002215 1 0 0 0 0 0 0 71885
0.009317 0.000154 0.173400 -0.686478 0.049085 -1.835994 -0.002246 1 0 0 0 0 0 0 72879
0.009327 0.000152 0.173397 -0.581922 0.026623 -1.898651 -0.002278 1 0 0 0 0 0 0 73880
0.009333 0.000151 0.173396 -0.506793 0.010728 -1.949675 -0.002309 1 0 0 0 0 0 0 74880
0.009336 0.000150 0.173395 -0.469165 0.002354 -1.988422 -0.002340 1 0 0 0 0 0 0 75877
0.009337 0.000150 0.173395 -0.452709 -0.001767 -2.020892 -0.002371 1 0 0 0 0 0 0 76878
0.009338 0.000150 0.173395 -0.447171 -0.003795 -2.050283 -0.002403 1 0 0 0 0 0 0 77878
0.009338 0.000150 0.173394 -0.447271 -0.004881 -2.078260 -0.002434 1 0 0 0 0 0 0 78879
0.009338 0.000150 0.173394 -0.450103 -0.005447 -2.105490 -0.002465 1 0 0 0 0 0 0 79877
0.009338 0.000150 0.173394 -0.454298 -0.005802 -2.132471 -0.002496 1 0 0 0 0 0 0 80877
0.009333 0.000171 0.173390 -0.386462 -0.290692 -2.105650 -0.002528 1 0 0 0 0 0 0 81881
0.009352 0.000178 0.173382 -0.702158 -0.123365 -2.071810 -0.002559 1 0 0 0 0 0 0 82886
0.009361 0.000182 0.173378 -0.618623 -0.063879 -2.150222 -0.002591 1 0 0 0 0 0 0 83889
0.009366 0.000183 0.173376 -0.554328 -0.036078 -2.208946 -0.002622 1 0 0 0 0 0 0 84884
0.009369 0.000184 0.173375 -0.522033 -0.022308 -2.251311 -0.002653 1 0 0 0 0 0 0 85878
0.009370 0.000185 0.173375 -0.508268 -0.015231 -2.285541 -0.002684 1 0 0 0 0 0 0 86880
0.009370 0.000185 0.173375 -0.504032 -0.011760 -2.315621 -0.002715 1 0 0 0 0 0 0 87876
0.009371 0.000185 0.173375 -0.504816 -0.009992 -2.344108 -0.002747 1 0 0 0 0 0 0 88882
0.009371 0.000185 0.173375 -0.507911 -0.009190 -2.371482 -0.002778 1 0 0 0 0 0 0 89879
0.009365 0.000207 0.173370 -0.439545 -0.293770 -2.344669 -0.002809 1 0 0 0 0 0 0 90880
0.009363 0.000218 0.173369 -0.474323 -0.180961 -2.394565 -0.002840 1 0 0 0 0 0 0 91878
0.009361 0.000223 0.173368 -0.500718 -0.098825 -2.437024 -0.002871 1 0 0 0 0 0 0 92879
0.009355 0.000248 0.173363 -0.444304 -0.340191 -2.417504 -0.002903 1 0 0 0 0 0 0 93878
0.009352 0.000260 0.173361 -0.485074 -0.205465 -2.471053 -0.002934 1 0 0 0 0 0 0 94878
0.009351 0.000267 0.173360 -0.514379 -0.112388 -2.515150 -0.002965 1 0 0 0 0 0 0 95878
0.009344 0.000292 0.173355 -0.459342 -0.348230 -2.495807 -0.002996 1 0 0 0 0 0 0 96859
0.009341 0.000304 0.173353 -0.500838 -0.210780 -2.550264 -0.003028 1 0 0 0 0 0 0 97877
0.009361 0.000306 0.173346 -0.811558 -0.061682 -2.510749 -0.003059 1 0 0 0 0 0 0 98880
0.009366 0.000329 0.173338 -0.646609 -0.319231 -2.527794 -0.003090 1 0 0 0 0 0 0 99877
0.009368 0.000341 0.173334 -0.607349 -0.197333 -2.606255 -0.003121 1 0 0 0 0 0 0 100878
0.009369 0.000346 0.173333 -0.593752 -0.110895 -2.662772 -0.003153 1 0 0 0 0 0 0 101877
0.009370 0.000349 0.173332 -0.589717 -0.065014 -2.703845 -0.003184 1 0 0 0 0 0 0 102872
0.009365 0.000373 0.173327 -0.517576 -0.326908 -2.683163 -0.003215 1 0 0 0 0 0 0 103883
0.009362 0.000384 0.173325 -0.550307 -0.202719 -2.736169 -0.003246 1 0 0 0 0 0 0 104876
0.009355 0.000412 0.173320 -0.502830 -0.400084 -2.725644 -0.003278 1 0 0 0 0 0 0 105879
0.009352 0.000426 0.173318 -0.548460 -0.241081 -2.784272 -0.003309 1 0 0 0 0 0 0 106880
0.009345 0.000455 0.173312 -0.507304 -0.420747 -2.775978 -0.003340 1 0 0 0 0 0 0 107875
0.009327 0.000451 0.173307 -0.362644 -0.017576 -2.793149 -0.003371 1 0 0 0 0 0 0 108876
0.009317 0.000449 0.173304 -0.473227 -0.001323 -2.858656 -0.003403 1 0 0 0 0 0 0 109876
0.009307 0.000470 0.173299 -0.475837 -0.296541 -2.853045 -0.003434 1 0 0 0 0 0 0 110880
0.009302 0.000481 0.173296 -0.547590 -0.190881 -2.914031 -0.003465 1 0 0 0 0 0 0 111875
0.009300 0.000486 0.173295 -0.592534 -0.112477 -2.961828 -0.003496 1 0 0 0 0 0 0 112877
0.009293 0.000511 0.173290 -0.545199 -0.355907 -2.943967 -0.003528 1 0 0 0 0 0 0 113883
0.009290 0.000523 0.173288 -0.590401 -0.222308 -2.998656 -0.003559 1 0 0 0 0 0 0 114868
0.009283 0.000551 0.173282 -0.549009 -0.415057 -2.988585 -0.003590 1 0 0 0 0 0 0 115875
0.009279 0.000565 0.173280 -0.597719 -0.253764 -3.047622 -0.003621 1 0 0 0 0 0 0 116867
0.009277 0.000572 0.173279 -0.631080 -0.147155 -3.094763 -0.003653 1 0 0 0 0 0 0 117875
0.009256 0.000580 0.173271 -0.383945 -0.141267 -3.033074 -0.003684 1 0 0 0 0 0 0 118865
0.009246 0.000583 0.173267 -0.503642 -0.094244 -3.106289 -0.003715 1 0 0 0 0 0 0 119860
0.009240 0.000585 0.173265 -0.589484 -0.065933 -3.163339 -0.003746 1 0 0 0 0 0 0 120851
0.009238 0.000586 0.173264 -0.637212 -0.051109 -3.205180 -0.003777 1 0 0 0 0 0 0 121851
0.009231 0.000609 0.173260 -0.590785 -0.329040 -3.183761 -0.003808 1 0 0 0 0 0 0 122859
0.009213 0.000602 0.173254 -0.442510 0.022188 -3.194467 -0.003839 1 0 0 0 0 0 0 123851
0.009225 0.000594 0.173245 -0.833747 0.066801 -3.173354 -0.003871 1 0 0 0 0 0 0 124859
0.009232 0.000591 0.173241 -0.798423 0.021337 -3.256899 -0.003902 1 0 0 0 0 0 0 125851
0.009235 0.000589 0.173239 -0.759289 -0.007757 -3.318407 -0.003933 1 0 0 0 0 0 0 126859
0.009216 0.000592 0.173231 -0.472268 -0.072997 -3.263309 -0.003964 1 0 0 0 0 0 0 127851
0.009207 0.000593 0.173227 -0.572048 -0.061721 -3.340309 -0.003996 1 0 0 0 0 0 0 128859
0.009197 0.000616 0.173221 -0.574512 -0.336766 -3.343352 -0.004027 1 0 0 0 0 0 0 129850
0.009177 0.000609 0.173215 -0.452703 0.016810 -3.366988 -0.004058 1 0 0 0 0 0 0 130860
0.009167 0.000606 0.173212 -0.575347 0.008326 -3.435422 -0.004089 1 0 0 0 0 0 0 131851
0.009156 0.000626 0.173206 -0.583611 -0.299821 -3.430571 -0.004121 1 0 0 0 0 0 0 132860
0.009136 0.000618 0.173200 -0.463985 0.034856 -3.449313 -0.004152 1 0 0 0 0 0 0 133850
0.009142 0.000632 0.173187 -0.796846 -0.214428 -3.376701 -0.004184 1 0 0 0 0 0 0 134870
0.009131 0.000621 0.173177 -0.604114 0.083532 -3.442989 -0.004215 1 0 0 0 0 0 0 135865
0.009110 0.000598 0.173169 -0.472577 0.276340 -3.496274 -0.004246 1 0 0 0 0 0 0 136855
0.009094 0.000608 0.173161 -0.525473 -0.142910 -3.522900 -0.004276 1 0 0 0 0 0 0 137839
0.009093 0.000591 0.173148 -0.727420 0.170209 -3.477581 -0.004309 1 0 0 0 0 0 0 138868
0.009093 0.000583 0.173142 -0.762050 0.089735 -3.588859 -0.004339 1 0 0 0 0 0 0 139835
0.009072 0.000582 0.173131 -0.505686 -0.024111 -3.568826 -0.004371 1 0 0 0 0 0 0 140871
0.009069 0.000560 0.173116 -0.708067 0.251486 -3.535754 -0.004403 1 0 0 0 0 0 0 141872
0.009062 0.000571 0.173105 -0.684625 -0.152854 -3.601593 -0.004434 1 0 0 0 0 0 0 142867
0.009044 0.000559 0.173097 -0.540827 0.111139 -3.665372 -0.004465 1 0 0 0 0 0 0 143867
0.009014 0.000556 0.173085 -0.382682 0.004888 -3.654684 -0.004496 1 0 0 0 0 0 0 144865
0.009006 0.000533 0.173070 -0.653216 0.268325 -3.629813 -0.004527 1 0 0 0 0 0 0 145868
0.008982 0.000525 0.173055 -0.470356 0.091543 -3.656127 -0.004559 1 0 0 0 0 0 0 146867
0.008949 0.000526 0.173041 -0.347971 -0.028156 -3.684269 -0.004590 1 0 0 0 0 0 0 147867
0.008955 0.000522 0.173027 -0.836775 0.014274 -3.727518 -0.004621 1 0 0 0 0 0 0 148874
0.008937 0.000524 0.173013 -0.587449 -0.059707 -3.745734 -0.004651 1 0 0 0 0 0 0 149840
0.008908 0.000529 0.172999 -0.414699 -0.106852 -3.767462 -0.004684 1 0 0 0 0 0 0 150873
0.008900 0.000509 0.172983 -0.681683 0.209870 -3.762431 -0.004715 1 0 0 0 0 0 0 151868
0.008876 0.000503 0.172967 -0.496425 0.061738 -3.798387 -0.004746 1 0 0 0 0 0 0 152865
0.008865 0.000500 0.172946 -0.655686 0.011871 -3.746759 -0.004777 1 0 0 0 0 0 0 153867
0.008839 0.000503 0.172928 -0.480914 -0.066689 -3.811525 -0.004808 1 0 0 0 0 0 0 154861
0.008833 0.000482 0.172910 -0.726100 0.230871 -3.835154 -0.004840 1 0 0 0 0 0 0 155866
0.008810 0.000475 0.172894 -0.527049 0.072600 -3.885047 -0.004871 1 0 0 0 0 0 0 156867
0.008799 0.000472 0.172872 -0.679065 0.017778 -3.839766 -0.004902 1 0 0 0 0 0 0 157867
0.008801 0.000448 0.172852 -0.858624 0.279421 -3.880125 -0.004934 1 0 0 0 0 0 0 158868
0.008766 0.000422 0.172831 -0.407015 0.334190 -3.899356 -0.004965 1 0 0 0 0 0 0 159867
0.008765 0.000427 0.172811 -0.802363 -0.061650 -3.925972 -0.004996 1 0 0 0 0 0 0 160867
0.008757 0.000390 0.172788 -0.748494 0.456296 -3.918069 -0.005027 1 0 0 0 0 0 0 161866
0.008732 0.000375 0.172769 -0.536230 0.210321 -3.997011 -0.005059 1 0 0 0 0 0 0 162868
0.008721 0.000367 0.172746 -0.694984 0.092509 -3.969315 -0.005090 1 0 0 0 0 0 0 163867
0.008695 0.000368 0.172728 -0.520367 -0.022225 -4.045896 -0.005121 1 0 0 0 0 0 0 164856
0.008683 0.000368 0.172705 -0.691308 -0.029254 -4.018039 -0.005152 1 0 0 0 0 0 0 165865
0.008679 0.000367 0.172680 -0.805941 -0.028243 -4.010026 -0.005184 1 0 0 0 0 0 0 166868
0.008656 0.000372 0.172660 -0.585095 -0.083582 -4.102978 -0.005215 1 0 0 0 0 0 0 167866
0.008646 0.000373 0.172636 -0.730346 -0.060659 -4.082934 -0.005246 1 0 0 0 0 0 0 168866
0.008642 0.000374 0.172611 -0.831746 -0.044680 -4.078615 -0.005277 1 0 0 0 0 0 0 169866
0.008641 0.000374 0.172585 -0.888096 -0.036351 -4.088460 -0.005309 1 0 0 0 0 0 0 170868
0.008626 0.000357 0.172569 -0.711004 0.199890 -4.248027 -0.005340 1 0 0 0 0 0 0 171859
0.008605 0.000330 0.172544 -0.612433 0.347844 -4.160982 -0.005371 1 0 0 0 0 0 0 172865
0.008595 0.000316 0.172517 -0.762167 0.188752 -4.161734 -0.005402 1 0 0 0 0 0 0 173867
0.008591 0.000309 0.172490 -0.859540 0.085864 -4.177264 -0.005433 1 0 0 0 0 0 0 174857
0.008554 0.000291 0.172466 -0.431181 0.212232 -4.235810 -0.005464 1 0 0 0 0 0 0 175856
0.008537 0.000282 0.172441 -0.649809 0.114127 -4.241297 -0.005496 1 0 0 0 0 0 0 176863
0.008529 0.000278 0.172414 -0.805219 0.048830 -4.252822 -0.005527 1 0 0 0 0 0 0 177860
0.008484 0.000284 0.172386 -0.331506 -0.094444 -4.250767 -0.005559 1 0 0 0 0 0 0 178868
0.008462 0.000287 0.172358 -0.596934 -0.069283 -4.279484 -0.005590 1 0 0 0 0 0 0 179865
0.008453 0.000288 0.172330 -0.782397 -0.046992 -4.307176 -0.005621 1 0 0 0 0 0 0 180863
0.008428 0.000292 0.172295 -0.608137 -0.087369 -4.226697 -0.005652 1 0 0 0 0 0 0 181866
0.008417 0.000295 0.172263 -0.770867 -0.061369 -4.296225 -0.005684 1 0 0 0 0 0 0 182867
0.008398 0.000278 0.172230 -0.680562 0.193600 -4.302377 -0.005715 1 0 0 0 0 0 0 183864
0.008384 0.000291 0.172196 -0.741035 -0.180068 -4.302795 -0.005746 1 0 0 0 0 0 0 184866
0.008362 0.000280 0.172161 -0.662267 0.107720 -4.323737 -0.005777 1 0 0 0 0 0 0 185866
0.008338 0.000256 0.172127 -0.612829 0.300606 -4.346115 -0.005809 1 0 0 0 0 0 0 186867
0.008321 0.000266 0.172092 -0.709614 -0.123734 -4.357721 -0.005840 1 0 0 0 0 0 0 187859
0.008299 0.000253 0.172057 -0.650396 0.137344 -4.384175 -0.005871 1 0 0 0 0 0 0 188858
0.008268 0.000250 0.172017 -0.533465 0.026403 -4.349669 -0.005902 1 0 0 0 0 0 0 189850
0.008232 0.000253 0.171976 -0.467228 -0.054114 -4.339215 -0.005933 1 0 0 0 0 0 0 190864
0.008216 0.000254 0.171942 -0.710920 -0.044353 -4.455179 -0.005967 1 0 0 0 0 0 0 191937
0.008187 0.000259 0.171902 -0.584336 -0.087098 -4.422055 -0.005998 1 0 0 0 0 0 0 192931
0.008153 0.000265 0.171861 -0.497109 -0.114221 -4.407441 -0.006029 1 0 0 0 0 0 0 193914
0.008116 0.000272 0.171818 -0.451698 -0.129102 -4.411113 -0.006061 1 0 0 0 0 0 0 194932
0.008100 0.000275 0.171769 -0.715191 -0.079706 -4.336235 -0.006091 1 0 0 0 0 0 0 195914
0.008077 0.000259 0.171727 -0.670893 0.183611 -4.450387 -0.006123 1 0 0 0 0 0 0 196927
0.008046 0.000255 0.171683 -0.552894 0.050173 -4.470904 -0.006158 1 0 0 0 0 0 0 198037
0.008032 0.000252 0.171633 -0.770193 0.014131 -4.395532 -0.006185 1 0 0 0 0 0 0 198928
0.008006 0.000255 0.171586 -0.623454 -0.059201 -4.449317 -0.006216 1 0 0 0 0 0 0 199913
0.007972 0.000261 0.171541 -0.524016 -0.101847 -4.493212 -0.006248 1 0 0 0 0 0 0 200928
0.007957 0.000263 0.171489 -0.758873 -0.066127 -4.440396 -0.006283 1 0 0 0 0 0 0 202037
0.007936 0.000246 0.171431 -0.706294 0.194897 -4.361877 -0.006311 1 0 0 0 0 0 0 202929
0.007906 0.000242 0.171380 -0.578405 0.054763 -4.466432 -0.006339 1 0 0 0 0 0 0 203848
0.007892 0.000239 0.171326 -0.790549 0.015987 -4.452325 -0.006371 1 0 0 0 0 0 0 204857
0.007865 0.000242 0.171277 -0.639508 -0.058905 -4.535722 -0.006402 1 0 0 0 0 0 0 205858
0.007838 0.000225 0.171219 -0.623180 0.194469 -4.452817 -0.006433 1 0 0 0 0 0 0 206849
0.007804 0.000221 0.171169 -0.536867 0.054708 -4.550493 -0.006465 1 0 0 0 0 0 0 207857
0.007783 0.000241 0.171109 -0.692944 -0.276169 -4.468342 -0.006495 1 0 0 0 0 0 0 208848
0.007774 0.000250 0.171051 -0.873385 -0.177714 -4.488005 -0.006527 1 0 0 0 0 0 0 209857
0.007734 0.000241 0.170996 -0.485492 0.077727 -4.546576 -0.006558 1 0 0 0 0 0 0 210848
0.007716 0.000237 0.170939 -0.731848 0.047734 -4.552107 -0.006590 1 0 0 0 0 0 0 211857
0.007693 0.000216 0.170877 -0.698854 0.255399 -4.507466 -0.006620 1 0 0 0 0 0 0 212847
0.007677 0.000227 0.170813 -0.790728 -0.149097 -4.480557 -0.006652 1 0 0 0 0 0 0 213859
0.007671 0.000233 0.170752 -0.930235 -0.111108 -4.541541 -0.006688 1 0 0 0 0 0 0 214992
0.007648 0.000240 0.170683 -0.727130 -0.123036 -4.466172 -0.006719 1 0 0 0 0 0 0 215987
0.007623 0.000225 0.170615 -0.679356 0.160763 -4.491525 -0.006750 1 0 0 0 0 0 0 216989
0.007612 0.000217 0.170553 -0.863785 0.094847 -4.567490 -0.006777 1 0 0 0 0 0 0 217849
0.007586 0.000218 0.170499 -0.690122 -0.017805 -4.712282 -0.006812 1 0 0 0 0 0 0 218986
0.007575 0.000217 0.170426 -0.868361 -0.018905 -4.499101 -0.006844 1 0 0 0 0 0 0 219987
0.007555 0.000199 0.170357 -0.780058 0.219995 -4.529475 -0.006871 1 0 0 0 0 0 0 220867
0.007525 0.000194 0.170299 -0.632839 0.066853 -4.710160 -0.006902 1 0 0 0 0 0 0 221853
0.007505 0.000214 0.170236 -0.755631 -0.272047 -4.667950 -0.006937 1 0 0 0 0 0 0 222988
0.007497 0.000223 0.170159 -0.923340 -0.171713 -4.492132 -0.006964 1 0 0 0 0 0 0 223855
0.007479 0.000210 0.170103 -0.809903 0.136156 -4.769980 -0.006996 1 0 0 0 0 0 0 224864
0.007449 0.000207 0.170035 -0.653364 0.027615 -4.669398 -0.007031 1 0 0 0 0 0 0 225990
0.007436 0.000205 0.169956 -0.856069 0.005582 -4.514044 -0.007062 1 0 0 0 0 0 0 226989
0.007431 0.000204 0.169886 -0.985982 -0.006747 -4.649738 -0.007093 1 0 0 0 0 0 0 227979
0.007408 0.000208 0.169813 -0.767337 -0.068585 -4.618746 -0.007125 1 0 0 0 0 0 0 228989
0.007399 0.000209 0.169730 -0.920050 -0.045972 -4.509882 -0.007156 1 0 0 0 0 0 0 229990
0.007396 0.000210 0.169659 -1.023015 -0.033507 -4.670414 -0.007188 1 0 0 0 0 0 0 230994
0.007374 0.000214 0.169584 -0.789004 -0.082966 -4.646006 -0.007215 1 0 0 0 0 0 0 231863
0.007348 0.000198 0.169512 -0.726218 0.182274 -4.702716 -0.007250 1 0 0 0 0 0 0 232989
0.007337 0.000189 0.169430 -0.908209 0.109915 -4.581174 -0.007281 1 0 0 0 0 0 0 233975
0.007311 0.000189 0.169349 -0.733461 -0.007908 -4.608311 -0.007312 1 0 0 0 0 0 0 234991
0.007284 0.000171 0.169274 -0.700564 0.221395 -4.701941 -0.007343 1 0 0 0 0 0 0 235983
0.007272 0.000161 0.169190 -0.897517 0.130859 -4.599953 -0.007375 1 0 0 0 0 0 0 236990
0.007245 0.000160 0.169108 -0.729615 0.003837 -4.635927 -0.007406 1 0 0 0 0 0 0 237989
0.007227 0.000183 0.169032 -0.824619 -0.308432 -4.725622 -0.007438 1 0 0 0 0 0 0 238992
0.007210 0.000152 0.168947 -0.850257 0.346903 -4.637104 -0.007468 1 0 0 0 0 0 0 239982
0.007219 0.000155 0.168863 -1.194743 -0.018072 -4.638802 -0.007500 1 0 0 0 0 0 0 240983
0.007202 0.000161 0.168780 -0.905116 -0.092535 -4.683078 -0.007531 1 0 0 0 0 0 0 241989
0.007195 0.000163 0.168691 -1.004510 -0.058460 -4.619510 -0.007562 1 0 0 0 0 0 0 242991
0.007178 0.000146 0.168595 -0.873830 0.205794 -4.525613 -0.007593 1 0 0 0 0 0 0 243973
0.007148 0.000141 0.168507 -0.707544 0.062538 -4.634683 -0.007625 1 0 0 0 0 0 0 244989
0.007135 0.000139 0.168415 -0.903975 0.024488 -4.610649 -0.007656 1 0 0 0 0 0 0 245989
0.007136 0.000114 0.168327 -1.115911 0.307205 -4.666514 -0.007687 1 0 0 0 0 0 0 246990
0.007131 0.000124 0.168230 -1.068464 -0.115360 -4.563545 -0.007719 1 0 0 0 0 0 0 247988
0.007115 0.000111 0.168129 -0.907081 0.153007 -4.515363 -0.007750 1 0 0 0 0 0 0 248987
0.007108 0.000104 0.168031 -1.021539 0.096371 -4.558116 -0.007781 1 0 0 0 0 0 0 249989
0.007090 0.000082 0.167946 -0.890813 0.286557 -4.754636 -0.007812 1 0 0 0 0 0 0 250990
0.007075 0.000093 0.167850 -0.929180 -0.130233 -4.630186 -0.007844 1 0 0 0 0 0 0 251989
0.007054 0.000080 0.167749 -0.836613 0.147039 -4.563321 -0.007875 1 0 0 0 0 0 0 252988
0.007044 0.000073 0.167650 -0.988820 0.095136 -4.597557 -0.007906 1 0 0 0 0 0 0 253989
0.007024 0.000051 0.167547 -0.876812 0.291338 -4.559799 -0.007937 1 0 0 0 0 0 0 254976
0.007016 0.000040 0.167448 -1.011873 0.172571 -4.603593 -0.007968 1 0 0 0 0 0 0 255978
0.007013 0.000034 0.167349 -1.099797 0.091779 -4.633535 -0.008000 1 0 0 0 0 0 0 256987
0.006997 0.000012 0.167246 -0.937625 0.290464 -4.587455 -0.008031 1 0 0 0 0 0 0 257988
0.006989 0.000001 0.167145 -1.046266 0.174547 -4.627341 -0.008062 1 0 0 0 0 0 0 258990
0.006971 -0.000023 0.167041 -0.910873 0.336477 -4.590248 -0.008094 1 0 0 0 0 0 0 259989
0.006956 -0.000013 0.166934 -0.949386 -0.100259 -4.558925 -0.008121 1 0 0 0 0 0 0 260855
0.006957 -0.000031 0.166837 -1.150802 0.227818 -4.696572 -0.008155 1 0 0 0 0 0 0 261966
0.006935 -0.000036 0.166728 -0.890035 0.089965 -4.561807 -0.008183 1 0 0 0 0 0 0 262864
0.006926 -0.000039 0.166624 -1.020484 0.048975 -4.625980 -0.008219 1 0 0 0 0 0 0 263990
0.006928 -0.000063 0.166510 -1.195080 0.335763 -4.503790 -0.008250 1 0 0 0 0 0 0 264988
0.006924 -0.000053 0.166398 -1.129775 -0.092864 -4.525489 -0.008281 1 0 0 0 0 0 0 265989
0.006923 -0.000048 0.166292 -1.167481 -0.065908 -4.619357 -0.008312 1 0 0 0 0 0 0 266983
0.006907 -0.000065 0.166184 -0.982979 0.213424 -4.606068 -0.008343 1 0 0 0 0 0 0 267974
0.006900 -0.000073 0.166080 -1.081028 0.140308 -4.660863 -0.008371 1 0 0 0 0 0 0 268855
0.006898 -0.000078 0.165977 -1.150883 0.082793 -4.698788 -0.008406 1 0 0 0 0 0 0 269973
0.006874 -0.000076 0.165864 -0.892450 -0.007927 -4.575144 -0.008437 1 0 0 0 0 0 0 270982
0.006848 -0.000093 0.165752 -0.820863 0.240917 -4.587010 -0.008476 1 0 0 0 0 0 0 272232
0.006835 -0.000103 0.165627 -0.996745 0.158570 -4.414224 -0.008499 1 0 0 0 0 0 0 272972
0.006807 -0.000103 0.165522 -0.820119 0.029852 -4.668961 -0.008531 1 0 0 0 0 0 0 273980
0.006787 -0.000080 0.165413 -0.907994 -0.281383 -4.639421 -0.008558 1 0 0 0 0 0 0 274848
0.006785 -0.000092 0.165312 -1.143680 0.139238 -4.771416 -0.008593 1 0 0 0 0 0 0 275980
0.006761 -0.000094 0.165200 -0.897556 0.047993 -4.623161 -0.008625 1 0 0 0 0 0 0 276980
0.006750 -0.000095 0.165073 -1.033064 0.034510 -4.433161 -0.008656 1 0 0 0 0 0 0 277972
0.006745 -0.000096 0.164959 -1.134177 0.027511 -4.581709 -0.008683 1 0 0 0 0 0 0 278855
0.006720 -0.000092 0.164839 -0.890018 -0.036101 -4.529712 -0.008718 1 0 0 0 0 0 0 279971
0.006709 -0.000091 0.164708 -1.031347 -0.011084 -4.386807 -0.008746 1 0 0 0 0 0 0 280855
0.006703 -0.000090 0.164592 -1.137007 0.003728 -4.566037 -0.008781 1 0 0 0 0 0 0 281971
0.006701 -0.000091 0.164463 -1.187545 0.015047 -4.417701 -0.008812 1 0 0 0 0 0 0 282982
0.006678 -0.000086 0.164335 -0.922147 -0.043337 -4.430040 -0.008843 1 0 0 0 0 0 0 283981
0.006666 -0.000085 0.164200 -1.052795 -0.015602 -4.338428 -0.008874 1 0 0 0 0 0 0 284974
0.006662 -0.000084 0.164081 -1.152378 0.000834 -4.542262 -0.008906 1 0 0 0 0 0 0 285978
0.006637 -0.000079 0.163958 -0.904822 -0.051032 -4.507044 -0.008937 1 0 0 0 0 0 0 286977
0.006625 -0.000077 0.163824 -1.044901 -0.019885 -4.372263 -0.008968 1 0 0 0 0 0 0 287958
0.006596 -0.000072 0.163694 -0.850408 -0.063035 -4.403764 -0.009000 1 0 0 0 0 0 0 288990
0.006560 -0.000065 0.163564 -0.724449 -0.091118 -4.425046 -0.009031 1 0 0 0 0 0 0 289970
0.006542 -0.000062 0.163427 -0.951408 -0.042179 -4.329099 -0.009063 1 0 0 0 0 0 0 290993
0.006533 -0.000061 0.163287 -1.096531 -0.011607 -4.272686 -0.009094 1 0 0 0 0 0 0 291988
0.006506 -0.000055 0.163152 -0.879834 -0.060229 -4.349642 -0.009125 1 0 0 0 0 0 0 292987
0.006493 -0.000053 0.163012 -1.034416 -0.026942 -4.286193 -0.009156 1 0 0 0 0 0 0 293986
0.006486 -0.000053 0.162870 -1.140324 -0.004619 -4.245245 -0.009187 1 0 0 0 0 0 0 294988
0.006477 -0.000029 0.162739 -1.117417 -0.298470 -4.405123 -0.009219 1 0 0 0 0 0 0 295985
0.006472 -0.000018 0.162601 -1.177339 -0.172731 -4.310578 -0.009250 1 0 0 0 0 0 0 296985
0.006469 -0.000013 0.162458 -1.217176 -0.082957 -4.248153 -0.009280 1 0 0 0 0 0 0 297958
0.006452 -0.000029 0.162328 -1.033121 0.202488 -4.407955 -0.009312 1 0 0 0 0 0 0 298991
0.006437 -0.000014 0.162182 -1.037790 -0.168826 -4.219846 -0.009344 1 0 0 0 0 0 0 299989
0.006435 -0.000030 0.162041 -1.227429 0.196199 -4.274725 -0.009375 1 0 0 0 0 0 0 300990
0.006412 -0.000034 0.161905 -0.960659 0.069443 -4.334636 -0.009406 1 0 0 0 0 0 0 301992
0.006394 -0.000013 0.161756 -0.995776 -0.263348 -4.168108 -0.009437 1 0 0 0 0 0 0 302988
0.006385 -0.000003 0.161628 -1.127842 -0.159983 -4.427866 -0.009468 1 0 0 0 0 0 0 303979
0.006373 0.000025 0.161482 -1.108021 -0.380496 -4.217359 -0.009500 1 0 0 0 0 0 0 304986
0.006345 0.000044 0.161342 -0.886381 -0.283728 -4.282203 -0.009531 1 0 0 0 0 0 0 305987
0.006330 0.000052 0.161197 -1.045829 -0.150354 -4.213944 -0.009562 1 0 0 0 0 0 0 306989
0.006300 0.000061 0.161058 -0.860594 -0.140424 -4.280295 -0.009594 1 0 0 0 0 0 0 307987
0.006285 0.000065 0.160912 -1.033083 -0.076661 -4.205803 -0.009625 1 0 0 0 0 0 0 308987
0.006238 0.000054 0.160766 -0.639080 0.136089 -4.189520 -0.009656 1 0 0 0 0 0 0 309987
0.006224 0.000089 0.160617 -1.026662 -0.455807 -4.140356 -0.009687 1 0 0 0 0 0 0 310988
0.006216 0.000106 0.160466 -1.154800 -0.283979 -4.117844 -0.009719 1 0 0 0 0 0 0 311986
0.006189 0.000119 0.160323 -0.919504 -0.216716 -4.214900 -0.009750 1 0 0 0 0 0 0 312987
0.006159 0.000107 0.160169 -0.848013 0.119613 -4.072264 -0.009781 1 0 0 0 0 0 0 313987
0.006144 0.000101 0.160015 -1.033017 0.079781 -4.065679 -0.009812 1 0 0 0 0 0 0 314976
0.006129 0.000120 0.159855 -1.060832 -0.262854 -3.974130 -0.009844 1 0 0 0 0 0 0 315984
0.006121 0.000130 0.159699 -1.157641 -0.167351 -4.008420 -0.009875 1 0 0 0 0 0 0 316987
0.006116 0.000134 0.159544 -1.214871 -0.092893 -4.025656 -0.009906 1 0 0 0 0 0 0 317984
0.006107 0.000159 0.159382 -1.157499 -0.354957 -3.937342 -0.009937 1 0 0 0 0 0 0 318978
0.006079 0.000176 0.159233 -0.915852 -0.282461 -4.086920 -0.009969 1 0 0 0 0 0 0 319986
0.006058 0.000207 0.159074 -0.975618 -0.462678 -3.961807 -0.010000 1 0 0 0 0 0 0 320986
0.006030 0.000204 0.158910 -0.898296 -0.036941 -3.889487 -0.010031 1 0 0 0 0 0 0 321987
0.006009 0.000225 0.158744 -0.975998 -0.311412 -3.840415 -0.010062 1 0 0 0 0 0 0 322987
0.005975 0.000241 0.158592 -0.821588 -0.264174 -4.016983 -0.010093 1 0 0 0 0 0 0 323984
0.005951 0.000271 0.158430 -0.926170 -0.458293 -3.901428 -0.010124 1 0 0 0 0 0 0 324976
0.005922 0.000267 0.158264 -0.871278 -0.040560 -3.833118 -0.010156 1 0 0 0 0 0 0 325974
0.005907 0.000265 0.158103 -1.048462 -0.017017 -3.880529 -0.010190 1 0 0 0 0 0 0 327057
0.005875 0.000269 0.157931 -0.854115 -0.086178 -3.722669 -0.010221 1 0 0 0 0 0 0 328066
0.005859 0.000270 0.157766 -1.032286 -0.067393 -3.806568 -0.010252 1 0 0 0 0 0 0 329056
0.005850 0.000271 0.157605 -1.148526 -0.052280 -3.851960 -0.010283 1 0 0 0 0 0 0 330055
0.005838 0.000293 0.157437 -1.121761 -0.344707 -3.770905 -0.010314 1 0 0 0 0 0 0 331055
0.005831 0.000304 0.157275 -1.189382 -0.223421 -3.812810 -0.010346 1 0 0 0 0 0 0 332054
0.005810 0.000291 0.157107 -1.016249 0.101769 -3.745048 -0.010377 1 0 0 0 0 0 0 333054
0.005792 0.000308 0.156936 -1.036031 -0.245436 -3.689747 -0.010408 1 0 0 0 0 0 0 334050
0.005760 0.000320 0.156780 -0.852758 -0.238239 -3.868695 -0.010439 1 0 0 0 0 0 0 335055
0.005726 0.000308 0.156615 -0.814607 0.086187 -3.754989 -0.010471 1 0 0 0 0 0 0 336052
0.005702 0.000325 0.156444 -0.928572 -0.255111 -3.669330 -0.010502 1 0 0 0 0 0 0 337054
0.005682 0.000355 0.156271 -0.999794 -0.478984 -3.619796 -0.010533 1 0 0 0 0 0 0 338052
0.005655 0.000352 0.156098 -0.910339 -0.062646 -3.597136 -0.010564 1 0 0 0 0 0 0 339052
0.005611 0.000378 0.155932 -0.686718 -0.402000 -3.687525 -0.010595 1 0 0 0 0 0 0 340036
0.005572 0.000373 0.155761 -0.718069 -0.027839 -3.619175 -0.010627 1 0 0 0 0 0 0 341052
0.005545 0.000393 0.155587 -0.874594 -0.320331 -3.560394 -0.010658 1 0 0 0 0 0 0 342037
0.005507 0.000407 0.155405 -0.752453 -0.281179 -3.432977 -0.010689 1 0 0 0 0 0 0 343053
0.005487 0.000414 0.155233 -0.973938 -0.181484 -3.546692 -0.010720 1 0 0 0 0 0 0 344036
0.005460 0.000399 0.155059 -0.897012 0.112587 -3.513769 -0.010752 1 0 0 0 0 0 0 345051
0.005439 0.000414 0.154882 -0.965759 -0.248311 -3.472121 -0.010783 1 0 0 0 0 0 0 346035
0.005411 0.000404 0.154705 -0.884596 0.051661 -3.451153 -0.010814 1 0 0 0 0 0 0 347049
0.005372 0.000403 0.154520 -0.742836 -0.046692 -3.329211 -0.010843 1 0 0 0 0 0 0 347970
0.005330 0.000407 0.154356 -0.672870 -0.124698 -3.569376 -0.010875 1 0 0 0 0 0 0 348977
0.005301 0.000431 0.154182 -0.835409 -0.398410 -3.470930 -0.010906 1 0 0 0 0 0 0 349969
0.005262 0.000448 0.153998 -0.723178 -0.327129 -3.305749 -0.010937 1 0 0 0 0 0 0 350978
0.005242 0.000456 0.153824 -0.950235 -0.209119 -3.406760 -0.010968 1 0 0 0 0 0 0 351978
0.005207 0.000465 0.153639 -0.788398 -0.204538 -3.261196 -0.010999 1 0 0 0 0 0 0 352969
0.005182 0.000491 0.153456 -0.894141 -0.443188 -3.262346 -0.011031 1 0 0 0 0 0 0 353978
0.005146 0.000509 0.153267 -0.750822 -0.355298 -3.163510 -0.011062 1 0 0 0 0 0 0 354969
0.005126 0.000517 0.153090 -0.960954 -0.229056 -3.297758 -0.011093 1 0 0 0 0 0 0 355968
0.005092 0.000526 0.152902 -0.790558 -0.220208 -3.163579 -0.011125 1 0 0 0 0 0 0 356978
0.005074 0.000530 0.152726 -0.979634 -0.159674 -3.274598 -0.011156 1 0 0 0 0 0 0 357968
0.005019 0.000541 0.152547 -0.508280 -0.252223 -3.250883 -0.011187 1 0 0 0 0 0 0 358969
0.004990 0.000547 0.152374 -0.803293 -0.183597 -3.300520 -0.011218 1 0 0 0 0 0 0 359977
0.004951 0.000554 0.152187 -0.701665 -0.200479 -3.115370 -0.011249 1 0 0 0 0 0 0 360969
0.004930 0.000557 0.152010 -0.927827 -0.152606 -3.206411 -0.011281 1 0 0 0 0 0 0 361977
0.004874 0.000568 0.151831 -0.476320 -0.251536 -3.171548 -0.011312 1 0 0 0 0 0 0 362972
0.004844 0.000573 0.151656 -0.780462 -0.186092 -3.217597 -0.011343 1 0 0 0 0 0 0 363964
0.004821 0.000598 0.151475 -0.897359 -0.436529 -3.126091 -0.011375 1 0 0 0 0 0 0 364982
0.004792 0.000592 0.151293 -0.827731 -0.066810 -3.073601 -0.011406 1 0 0 0 0 0 0 365978
0.004748 0.000616 0.151117 -0.615406 -0.422827 -3.153194 -0.011437 1 0 0 0 0 0 0 366989
0.004717 0.000650 0.150936 -0.776069 -0.591970 -3.060808 -0.011468 1 0 0 0 0 0 0 367982
0.004701 0.000667 0.150759 -0.971867 -0.385108 -3.105839 -0.011500 1 0 0 0 0 0 0 368989
0.004669 0.000680 0.150595 -0.792428 -0.318776 -3.247056 -0.011531 1 0 0 0 0 0 0 369985
0.004652 0.000686 0.150425 -0.959605 -0.223693 -3.183691 -0.011562 1 0 0 0 0 0 0 370987
0.004597 0.000698 0.150247 -0.481351 -0.298947 -3.049957 -0.011594 1 0 0 0 0 0 0 371984
0.004568 0.000704 0.150071 -0.770896 -0.222316 -3.054831 -0.011625 1 0 0 0 0 0 0 372984
0.004530 0.000711 0.149906 -0.680521 -0.238598 -3.177356 -0.011656 1 0 0 0 0 0 0 373978
0.004509 0.000714 0.149736 -0.895969 -0.186509 -3.104799 -0.011687 1 0 0 0 0 0 0 374986
0.004476 0.000721 0.149572 -0.743373 -0.220820 -3.176826 -0.011718 1 0 0 0 0 0 0 375983
0.004450 0.000745 0.149394 -0.837830 -0.470529 -2.969620 -0.011750 1 0 0 0 0 0 0 376987
0.004414 0.000762 0.149227 -0.704332 -0.396497 -3.084344 -0.011781 1 0 0 0 0 0 0 377988
0.004373 0.000775 0.149065 -0.615406 -0.340160 -3.141582 -0.011812 1 0 0 0 0 0 0 378986
0.004351 0.000781 0.148895 -0.852904 -0.244773 -3.029344 -0.011844 1 0 0 0 0 0 0 379988
0.004332 0.000806 0.148739 -0.926403 -0.485679 -3.186691 -0.011875 1 0 0 0 0 0 0 380983
0.004299 0.000823 0.148581 -0.744752 -0.408806 -3.160393 -0.011906 1 0 0 0 0 0 0 381985
0.004281 0.000831 0.148412 -0.917000 -0.285791 -3.002787 -0.011937 1 0 0 0 0 0 0 382985
0.004248 0.000839 0.148248 -0.745045 -0.282546 -3.038217 -0.011969 1 0 0 0 0 0 0 383985
0.004231 0.000843 0.148103 -0.928862 -0.225341 -3.269132 -0.012000 1 0 0 0 0 0 0 384983
0.004199 0.000849 0.147948 -0.747272 -0.252489 -3.160628 -0.012031 1 0 0 0 0 0 0 385985
0.004159 0.000857 0.147790 -0.628210 -0.272938 -3.084831 -0.012062 1 0 0 0 0 0 0 386985
0.004132 0.000882 0.147638 -0.775004 -0.512409 -3.143865 -0.012094 1 0 0 0 0 0 0 387984
0.004101 0.000878 0.147489 -0.744045 -0.141443 -3.177503 -0.012124 1 0 0 0 0 0 0 388960
0.004078 0.000897 0.147341 -0.840022 -0.420814 -3.173179 -0.012156 1 0 0 0 0 0 0 389985
0.004065 0.000906 0.147175 -0.973814 -0.317166 -2.926184 -0.012186 1 0 0 0 0 0 0 390956
0.004036 0.000915 0.147038 -0.779308 -0.312243 -3.265885 -0.012219 1 0 0 0 0 0 0 391985
0.004019 0.000919 0.146876 -0.922677 -0.243887 -2.963599 -0.012250 1 0 0 0 0 0 0 392983
0.004003 0.000942 0.146722 -0.947854 -0.496755 -3.017509 -0.012281 1 0 0 0 0 0 0 393983
0.003973 0.000959 0.146589 -0.756495 -0.432793 -3.292289 -0.012312 1 0 0 0 0 0 0 394985
0.003934 0.000971 0.146439 -0.622914 -0.377481 -3.071060 -0.012343 1 0 0 0 0 0 0 395984
0.003913 0.000977 0.146298 -0.849174 -0.287907 -3.159339 -0.012375 1 0 0 0 0 0 0 396985
0.003895 0.001001 0.146152 -0.904286 -0.523706 -3.087563 -0.012406 1 0 0 0 0 0 0 397984
0.003885 0.001013 0.146013 -1.013294 -0.386302 -3.154751 -0.012437 1 0 0 0 0 0 0 398986
0.003872 0.001040 0.145867 -0.989254 -0.578741 -3.065405 -0.012469 1 0 0 0 0 0 0 399984
0.003827 0.001041 0.145729 -0.563107 -0.259075 -3.147320 -0.012500 1 0 0 0 0 0 0 400984
0.003797 0.001063 0.145584 -0.709651 -0.501315 -3.043033 -0.012531 1 0 0 0 0 0 0 401982
0.003781 0.001073 0.145445 -0.906290 -0.380341 -3.095750 -0.012564 1 0 0 0 0 0 0 403043
0.003756 0.001061 0.145300 -0.807629 -0.071045 -3.009694 -0.012596 1 0 0 0 0 0 0 404058
0.003751 0.001093 0.145160 -1.069588 -0.623955 -3.050392 -0.012626 1 0 0 0 0 0 0 405036
0.003711 0.001097 0.145024 -0.618293 -0.308551 -3.097947 -0.012658 1 0 0 0 0 0 0 406038
0.003689 0.001098 0.144888 -0.821193 -0.248531 -3.089578 -0.012690 1 0 0 0 0 0 0 407059
0.003671 0.001120 0.144743 -0.879734 -0.513185 -2.953704 -0.012719 1 0 0 0 0 0 0 407986
0.003639 0.001135 0.144613 -0.709076 -0.459996 -3.125261 -0.012750 1 0 0 0 0 0 0 408984
0.003622 0.001142 0.144479 -0.882032 -0.349373 -3.078686 -0.012781 1 0 0 0 0 0 0 409984
0.003584 0.001172 0.144345 -0.626835 -0.636014 -3.049325 -0.012812 1 0 0 0 0 0 0 410984
0.003564 0.001186 0.144209 -0.830260 -0.468133 -3.016606 -0.012844 1 0 0 0 0 0 0 411987
0.003515 0.001181 0.144074 -0.475253 -0.196254 -3.012596 -0.012874 1 0 0 0 0 0 0 412954
0.003483 0.001199 0.143929 -0.651492 -0.480727 -2.860576 -0.012906 1 0 0 0 0 0 0 413983
0.003466 0.001208 0.143789 -0.861741 -0.385600 -2.894173 -0.012937 1 0 0 0 0 0 0 414983
0.003435 0.001216 0.143661 -0.697107 -0.380031 -3.038208 -0.012968 1 0 0 0 0 0 0 415983
0.003418 0.001220 0.143527 -0.865585 -0.316068 -2.969571 -0.013000 1 0 0 0 0 0 0 416982
0.003388 0.001227 0.143401 -0.694518 -0.344193 -3.050610 -0.013031 1 0 0 0 0 0 0 417971
0.003364 0.001250 0.143259 -0.776061 -0.581479 -2.833025 -0.013064 1 0 0 0 0 0 0 419049
0.003336 0.001245 0.143112 -0.713585 -0.222985 -2.719759 -0.013095 1 0 0 0 0 0 0 420035
0.003299 0.001247 0.142980 -0.596790 -0.281518 -2.902809 -0.013127 1 0 0 0 0 0 0 421047
0.003280 0.001247 0.142845 -0.806206 -0.268832 -2.858190 -0.013158 1 0 0 0 0 0 0 422033
0.003269 0.001247 0.142708 -0.938823 -0.258696 -2.818437 -0.013189 1 0 0 0 0 0 0 423036
0.003241 0.001251 0.142581 -0.728060 -0.319029 -2.921686 -0.013220 1 0 0 0 0 0 0 424047
0.003210 0.001236 0.142438 -0.665412 -0.069830 -2.721524 -0.013251 1 0 0 0 0 0 0 425033
0.003172 0.001233 0.142308 -0.564260 -0.202077 -2.849884 -0.013283 1 0 0 0 0 0 0 426046
0.003152 0.001231 0.142173 -0.782668 -0.228346 -2.780445 -0.013314 1 0 0 0 0 0 0 427032
0.003113 0.001255 0.142037 -0.554698 -0.583812 -2.738409 -0.013345 1 0 0 0 0 0 0 428045
0.003093 0.001267 0.141899 -0.768531 -0.454385 -2.700914 -0.013376 1 0 0 0 0 0 0 429031
0.003060 0.001277 0.141771 -0.629087 -0.424956 -2.805419 -0.013408 1 0 0 0 0 0 0 430044
0.003042 0.001281 0.141637 -0.810608 -0.348769 -2.716937 -0.013439 1 0 0 0 0 0 0 431033
0.003011 0.001288 0.141510 -0.648089 -0.370607 -2.789597 -0.013468 1 0 0 0 0 0 0 431975
0.002973 0.001296 0.141385 -0.537913 -0.388092 -2.819750 -0.013499 1 0 0 0 0 0 0 432966
0.002953 0.001299 0.141252 -0.756174 -0.332942 -2.690044 -0.013531 1 0 0 0 0 0 0 433975
0.002927 0.001284 0.141135 -0.699684 -0.086403 -2.871136 -0.013562 1 0 0 0 0 0 0 434966
0.002907 0.001296 0.140995 -0.761126 -0.429578 -2.574481 -0.013593 1 0 0 0 0 0 0 435975
0.002880 0.001286 0.140875 -0.693244 -0.161348 -2.791328 -0.013624 1 0 0 0 0 0 0 436966
0.002866 0.001280 0.140743 -0.839685 -0.192453 -2.643655 -0.013656 1 0 0 0 0 0 0 437974
0.002837 0.001282 0.140617 -0.654225 -0.290682 -2.683284 -0.013687 1 0 0 0 0 0 0 438965
0.002784 0.001270 0.140484 -0.328096 -0.130781 -2.583282 -0.013718 1 0 0 0 0 0 0 439965
0.002757 0.001264 0.140347 -0.619409 -0.181254 -2.503130 -0.013749 1 0 0 0 0 0 0 440974
0.002721 0.001265 0.140218 -0.533120 -0.285056 -2.588546 -0.013780 1 0 0 0 0 0 0 441965
0.002681 0.001270 0.140093 -0.462961 -0.345246 -2.623540 -0.013812 1 0 0 0 0 0 0 442974
0.002660 0.001272 0.139959 -0.699731 -0.311667 -2.494008 -0.013843 1 0 0 0 0 0 0 443968
0.002627 0.001277 0.139831 -0.569021 -0.354505 -2.550110 -0.013875 1 0 0 0 0 0 0 444984
0.002582 0.001305 0.139696 -0.390982 -0.658911 -2.444815 -0.013906 1 0 0 0 0 0 0 445982
0.002550 0.001281 0.139559 -0.530044 -0.010238 -2.383319 -0.013937 1 0 0 0 0 0 0 446990
0.002512 0.001273 0.139430 -0.463039 -0.157794 -2.467083 -0.013968 1 0 0 0 0 0 0 447959
0.002486 0.001290 0.139313 -0.614651 -0.495091 -2.617637 -0.014000 1 0 0 0 0 0 0 448983
0.002456 0.001282 0.139173 -0.579458 -0.195984 -2.311054 -0.014032 1 0 0 0 0 0 0 450003
0.002420 0.001282 0.139042 -0.476363 -0.279589 -2.391177 -0.014062 1 0 0 0 0 0 0 450979
0.002380 0.001286 0.138916 -0.412277 -0.345024 -2.431437 -0.014093 1 0 0 0 0 0 0 451983
0.002365 0.001267 0.138790 -0.735767 -0.040955 -2.431887 -0.014124 1 0 0 0 0 0 0 452954
0.002335 0.001261 0.138666 -0.574463 -0.191542 -2.424529 -0.014155 1 0 0 0 0 0 0 453954
0.002299 0.001263 0.138541 -0.458471 -0.297955 -2.409941 -0.014187 1 0 0 0 0 0 0 454972
0.002258 0.001268 0.138417 -0.393795 -0.355223 -2.391830 -0.014218 1 0 0 0 0 0 0 455976
0.002244 0.001249 0.138292 -0.717165 -0.046276 -2.367915 -0.014250 1 0 0 0 0 0 0 456982
0.002214 0.001244 0.138167 -0.556698 -0.193494 -2.350111 -0.014281 1 0 0 0 0 0 0 457986
0.002178 0.001246 0.138043 -0.441240 -0.298165 -2.330973 -0.014312 1 0 0 0 0 0 0 458991
0.002138 0.001251 0.137918 -0.376832 -0.354562 -2.310643 -0.014343 1 0 0 0 0 0 0 459980
0.002102 0.001237 0.137803 -0.423881 -0.111061 -2.419658 -0.014375 1 0 0 0 0 0 0 460986
0.002062 0.001234 0.137682 -0.369271 -0.232063 -2.333967 -0.014406 1 0 0 0 0 0 0 461981
0.002027 0.001216 0.137568 -0.414462 -0.045333 -2.406403 -0.014437 1 0 0 0 0 0 0 462981
0.001988 0.001212 0.137447 -0.358588 -0.196854 -2.305103 -0.014468 1 0 0 0 0 0 0 463982
0.001952 0.001193 0.137334 -0.403007 -0.026011 -2.371564 -0.014500 1 0 0 0 0 0 0 464987
0.001913 0.001188 0.137213 -0.346885 -0.185102 -2.267402 -0.014531 1 0 0 0 0 0 0 465975
0.001878 0.001169 0.137100 -0.391053 -0.018394 -2.332906 -0.014562 1 0 0 0 0 0 0 466983
0.001854 0.001180 0.136988 -0.534101 -0.391402 -2.349368 -0.014593 1 0 0 0 0 0 0 467952
0.001826 0.001169 0.136878 -0.500541 -0.143383 -2.354222 -0.014625 1 0 0 0 0 0 0 468984
0.001791 0.001168 0.136758 -0.388416 -0.244820 -2.214926 -0.014656 1 0 0 0 0 0 0 469982
0.001773 0.001167 0.136654 -0.601578 -0.259920 -2.388090 -0.014687 1 0 0 0 0 0 0 470983
0.001748 0.001150 0.136546 -0.535734 -0.051729 -2.346822 -0.014718 1 0 0 0 0 0 0 471981
0.001721 0.001126 0.136438 -0.483725 0.076414 -2.309958 -0.014750 1 0 0 0 0 0 0 472982
0.001664 0.001122 0.136328 -0.097549 -0.189913 -2.286038 -0.014781 1 0 0 0 0 0 0 473981
0.001636 0.001121 0.136228 -0.415430 -0.233588 -2.385493 -0.014812 1 0 0 0 0 0 0 474982
0.001606 0.001103 0.136122 -0.427249 -0.035348 -2.303223 -0.014843 1 0 0 0 0 0 0 475982
0.001549 0.001104 0.136014 -0.060860 -0.246767 -2.251537 -0.014875 1 0 0 0 0 0 0 476980
0.001521 0.001104 0.135914 -0.386505 -0.261203 -2.340138 -0.014906 1 0 0 0 0 0 0 477981
0.001491 0.001088 0.135808 -0.402538 -0.048803 -2.252865 -0.014937 1 0 0 0 0 0 0 478982
0.001455 0.001084 0.135719 -0.317992 -0.192776 -2.454386 -0.014968 1 0 0 0 0 0 0 479982
0.001431 0.001102 0.135616 -0.453208 -0.494938 -2.282300 -0.015000 1 0 0 0 0 0 0 480981
0.001403 0.001095 0.135509 -0.423598 -0.194534 -2.189111 -0.015031 1 0 0 0 0 0 0 481981
0.001368 0.001096 0.135419 -0.320906 -0.270871 -2.398122 -0.015062 1 0 0 0 0 0 0 482982
0.001336 0.001081 0.135317 -0.332448 -0.058013 -2.236980 -0.015093 1 0 0 0 0 0 0 483981
0.001298 0.001077 0.135229 -0.266640 -0.198075 -2.399165 -0.015125 1 0 0 0 0 0 0 484981
0.001258 0.001080 0.135118 -0.216956 -0.288218 -2.084949 -0.015155 1 0 0 0 0 0 0 485960
0.001218 0.001086 0.135026 -0.193387 -0.342264 -2.306412 -0.015187 1 0 0 0 0 0 0 486979
0.001182 0.001073 0.134923 -0.253491 -0.097277 -2.158568 -0.015218 1 0 0 0 0 0 0 487981
0.001164 0.001066 0.134825 -0.484883 -0.153901 -2.193530 -0.015250 1 0 0 0 0 0 0 488981
0.001134 0.001067 0.134739 -0.348414 -0.264298 -2.340507 -0.015281 1 0 0 0 0 0 0 489980
0.001104 0.001051 0.134637 -0.327623 -0.055685 -2.143062 -0.015312 1 0 0 0 0 0 0 490982
0.001068 0.001048 0.134550 -0.243599 -0.195273 -2.291151 -0.015343 1 0 0 0 0 0 0 491981
0.001050 0.001046 0.134458 -0.461953 -0.225459 -2.228590 -0.015375 1 0 0 0 0 0 0 492981
0.001005 0.001034 0.134364 -0.130750 -0.093622 -2.191350 -0.015406 1 0 0 0 0 0 0 493981
0.000962 0.001032 0.134280 -0.109732 -0.218726 -2.292584 -0.015437 1 0 0 0 0 0 0 494982
0.000940 0.001031 0.134188 -0.381307 -0.236669 -2.201458 -0.015468 1 0 0 0 0 0 0 495981
0.000908 0.001035 0.134105 -0.274218 -0.305872 -2.278414 -0.015500 1 0 0 0 0 0 0 496981
0.000871 0.001041 0.133994 -0.188756 -0.342705 -1.916863 -0.015531 1 0 0 0 0 0 0 497973
0.000832 0.001049 0.133903 -0.143846 -0.368263 -2.121754 -0.015562 1 0 0 0 0 0 0 498966
0.000812 0.001052 0.133809 -0.388157 -0.317769 -2.092061 -0.015593 1 0 0 0 0 0 0 499973
0.000788 0.001038 0.133734 -0.346660 -0.084614 -2.328133 -0.015624 1 0 0 0 0 0 0 500963
0.000769 0.001051 0.133637 -0.416558 -0.411262 -2.034477 -0.015656 1 0 0 0 0 0 0 501973
0.000731 0.001026 0.133551 -0.156712 0.049649 -2.148310 -0.015687 1 0 0 0 0 0 0 502964
0.000711 0.001014 0.133459 -0.375836 -0.058763 -2.065494 -0.015718 1 0 0 0 0 0 0 503972
0.000681 0.001012 0.133375 -0.249793 -0.211185 -2.145451 -0.015749 1 0 0 0 0 0 0 504964
0.000666 0.001010 0.133284 -0.430176 -0.233797 -2.045294 -0.015780 1 0 0 0 0 0 0 505959
0.000637 0.001014 0.133200 -0.274539 -0.304310 -2.118281 -0.015812 1 0 0 0 0 0 0 506972
0.000602 0.001021 0.133119 -0.168152 -0.346264 -2.148652 -0.015843 1 0 0 0 0 0 0 507962
0.000585 0.001023 0.133029 -0.378904 -0.304917 -2.019020 -0.015874 1 0 0 0 0 0 0 508972
0.000541 0.001014 0.132935 -0.047977 -0.137443 -1.951058 -0.015905 1 0 0 0 0 0 0 509963
0.000519 0.001009 0.132841 -0.295395 -0.178304 -1.908481 -0.015937 1 0 0 0 0 0 0 510972
0.000493 0.000991 0.132766 -0.270333 -0.010930 -2.149057 -0.015968 1 0 0 0 0 0 0 511963
0.000460 0.000986 0.132688 -0.159946 -0.168864 -2.123710 -0.015999 1 0 0 0 0 0 0 512973
0.000443 0.000983 0.132599 -0.361357 -0.209212 -1.961106 -0.016030 1 0 0 0 0 0 0 513963
0.000414 0.000987 0.132515 -0.218216 -0.290057 -2.008029 -0.016061 1 0 0 0 0 0 0 514956
0.000385 0.000973 0.132445 -0.198143 -0.073603 -2.163449 -0.016093 1 0 0 0 0 0 0 515969
0.000371 0.000965 0.132358 -0.380559 -0.135972 -1.960517 -0.016125 1 0 0 0 0 0 0 516978
0.000343 0.000966 0.132276 -0.221801 -0.248842 -1.981415 -0.016155 1 0 0 0 0 0 0 517966
0.000268 0.000981 0.132215 0.425915 -0.442197 -2.257047 -0.016187 1 0 0 0 0 0 0 518975
0.000251 0.000983 0.132153 -0.260063 -0.303696 -2.247902 -0.016218 1 0 0 0 0 0 0 519965
0.000222 0.000988 0.132079 -0.168375 -0.333604 -2.095253 -0.016250 1 0 0 0 0 0 0 520980
0.000187 0.000996 0.132002 -0.075271 -0.360124 -2.014869 -0.016281 1 0 0 0 0 0 0 521980
0.000155 0.000984 0.131933 -0.099423 -0.113084 -2.109972 -0.016312 1 0 0 0 0 0 0 522977
0.000139 0.000977 0.131847 -0.305997 -0.159040 -1.882584 -0.016343 1 0 0 0 0 0 0 523978
0.000117 0.000959 0.131776 -0.238985 -0.001019 -2.030044 -0.016375 1 0 0 0 0 0 0 524981
0.000120 0.000965 0.131698 -0.566352 -0.301804 -1.963152 -0.016406 1 0 0 0 0 0 0 525973
0.000107 0.000952 0.131630 -0.389057 -0.092263 -2.055993 -0.016437 1 0 0 0 0 0 0 526967
0.000095 0.000965 0.131564 -0.374914 -0.413045 -2.090510 -0.016468 1 0 0 0 0 0 0 527979
0.000074 0.000957 0.131500 -0.263228 -0.155537 -2.102275 -0.016500 1 0 0 0 0 0 0 528979
0.000079 0.000967 0.131425 -0.574234 -0.382664 -1.961595 -0.016531 1 0 0 0 0 0 0 529969
0.000066 0.000957 0.131358 -0.390086 -0.135055 -2.024784 -0.016563 1 0 0 0 0 0 0 530997
0.000040 0.000957 0.131282 -0.182460 -0.233551 -1.916549 -0.016594 1 0 0 0 0 0 0 531993
0.000006 0.000961 0.131204 -0.063117 -0.306507 -1.854191 -0.016625 1 0 0 0 0 0 0 532991
-0.000025 0.000947 0.131135 -0.076659 -0.085221 -1.956407 -0.016656 1 0 0 0 0 0 0 533990
-0.000040 0.000941 0.131079 -0.277399 -0.147225 -2.131671 -0.016687 1 0 0 0 0 0 0 534989
-0.000068 0.000942 0.131008 -0.129302 -0.254479 -1.937637 -0.016719 1 0 0 0 0 0 0 535991
-0.000082 0.000942 0.130951 -0.294246 -0.258047 -2.099291 -0.016749 1 0 0 0 0 0 0 536968
-0.000109 0.000947 0.130880 -0.133166 -0.313869 -1.909513 -0.016781 1 0 0 0 0 0 0 537988
-0.000137 0.000934 0.130813 -0.102691 -0.088155 -1.942043 -0.016812 1 0 0 0 0 0 0 538989
-0.000151 0.000927 0.130758 -0.278563 -0.147915 -2.089572 -0.016844 1 0 0 0 0 0 0 539994
-0.000163 0.000943 0.130698 -0.307474 -0.455282 -2.016147 -0.016875 1 0 0 0 0 0 0 540989
-0.000184 0.000936 0.130635 -0.204686 -0.179827 -1.974157 -0.016906 1 0 0 0 0 0 0 541970
-0.000194 0.000932 0.130581 -0.327416 -0.197218 -2.082723 -0.016937 1 0 0 0 0 0 0 542989
-0.000219 0.000935 0.130511 -0.139651 -0.280543 -1.860969 -0.016969 1 0 0 0 0 0 0 543987
-0.000232 0.000936 0.130455 -0.283341 -0.272189 -2.013306 -0.017000 1 0 0 0 0 0 0 544987
-0.000252 0.000921 0.130394 -0.190995 -0.061882 -1.955788 -0.017031 1 0 0 0 0 0 0 545987
-0.000283 0.000918 0.130321 -0.047302 -0.193134 -1.778687 -0.017063 1 0 0 0 0 0 0 546996
-0.000298 0.000917 0.130263 -0.227642 -0.224633 -1.958373 -0.017094 1 0 0 0 0 0 0 547986
-0.000319 0.000901 0.130202 -0.155421 -0.036122 -1.911476 -0.017124 1 0 0 0 0 0 0 548968
-0.000330 0.000893 0.130149 -0.288064 -0.118621 -2.008845 -0.017156 1 0 0 0 0 0 0 549988
-0.000355 0.000893 0.130079 -0.105820 -0.236727 -1.780692 -0.017187 1 0 0 0 0 0 0 550989
-0.000368 0.000893 0.130023 -0.251055 -0.245893 -1.931359 -0.017219 1 0 0 0 0 0 0 551986
-0.000394 0.000897 0.129951 -0.082265 -0.304511 -1.734507 -0.017250 1 0 0 0 0 0 0 552988
-0.000407 0.000899 0.129894 -0.234570 -0.281631 -1.898091 -0.017281 1 0 0 0 0 0 0 553987
-0.000428 0.000885 0.129833 -0.147532 -0.064864 -1.843576 -0.017312 1 0 0 0 0 0 0 554989
-0.000464 0.000902 0.129780 0.072964 -0.454846 -1.932991 -0.017344 1 0 0 0 0 0 0 555998
-0.000496 0.000896 0.129720 0.047828 -0.184010 -1.850315 -0.017421 1 0 0 0 0 0 0 558464
-0.000512 0.000892 0.129606 -0.165979 -0.189951 -1.120214 -0.017437 1 0 0 0 0 0 0 558981
-0.000540 0.000895 0.129544 -0.020593 -0.280511 -1.705175 -0.017469 1 0 0 0 0 0 0 559984
-0.000554 0.000896 0.129491 -0.186165 -0.270561 -1.869682 -0.017500 1 0 0 0 0 0 0 560977
-0.000574 0.000881 0.129431 -0.106620 -0.060835 -1.785977 -0.017531 1 0 0 0 0 0 0 561984
-0.000585 0.000874 0.129379 -0.234025 -0.131440 -1.867649 -0.017564 1 0 0 0 0 0 0 563049
-0.000596 0.000890 0.129319 -0.237427 -0.442228 -1.765339 -0.017596 1 0 0 0 0 0 0 564063
-0.000615 0.000882 0.129256 -0.122857 -0.173308 -1.710702 -0.017626 1 0 0 0 0 0 0 565016
-0.000625 0.000879 0.129203 -0.237118 -0.191953 -1.815816 -0.017658 1 0 0 0 0 0 0 566046
-0.000663 0.000866 0.129152 0.140685 -0.081009 -1.859579 -0.017689 1 0 0 0 0 0 0 567046
-0.000688 0.000880 0.129093 0.005647 -0.404199 -1.734144 -0.017720 1 0 0 0 0 0 0 568044
-0.000715 0.000871 0.129031 0.015914 -0.152695 -1.670130 -0.017751 1 0 0 0 0 0 0 569032
-0.000728 0.000867 0.128977 -0.153828 -0.180696 -1.771839 -0.017783 1 0 0 0 0 0 0 570044
-0.000734 0.000864 0.128927 -0.256634 -0.209816 -1.816176 -0.017814 1 0 0 0 0 0 0 571033
-0.000771 0.000853 0.128878 0.141592 -0.091025 -1.825245 -0.017845 1 0 0 0 0 0 0 572043
-0.000796 0.000867 0.128820 0.018908 -0.408106 -1.686071 -0.017877 1 0 0 0 0 0 0 573042
-0.000821 0.000858 0.128757 0.035359 -0.154369 -1.616634 -0.017907 1 0 0 0 0 0 0 574029
-0.000834 0.000854 0.128704 -0.130698 -0.180875 -1.716611 -0.017939 1 0 0 0 0 0 0 575044
-0.000840 0.000852 0.128654 -0.231638 -0.209202 -1.760111 -0.017970 1 0 0 0 0 0 0 576028
-0.000857 0.000836 0.128595 -0.099202 -0.027353 -1.635864 -0.018001 1 0 0 0 0 0 0 577029
-0.000891 0.000852 0.128542 0.146415 -0.430982 -1.697004 -0.018033 1 0 0 0 0 0 0 578040
-0.000922 0.000844 0.128482 0.135347 -0.170896 -1.595305 -0.018064 1 0 0 0 0 0 0 579032
-0.000938 0.000841 0.128430 -0.064917 -0.188875 -1.673308 -0.018095 1 0 0 0 0 0 0 580041
-0.000945 0.000839 0.128380 -0.184935 -0.212460 -1.707626 -0.018126 1 0 0 0 0 0 0 581027
-0.000968 0.000842 0.128311 0.013838 -0.285056 -1.440158 -0.018158 1 0 0 0 0 0 0 582042
-0.001000 0.000849 0.128265 0.149150 -0.333058 -1.710647 -0.018189 1 0 0 0 0 0 0 583029
-0.001015 0.000852 0.128218 -0.041425 -0.295836 -1.710683 -0.018220 1 0 0 0 0 0 0 584029
-0.001037 0.000838 0.128160 0.021594 -0.074509 -1.559243 -0.018252 1 0 0 0 0 0 0 585042
-0.001047 0.000831 0.128108 -0.111552 -0.137238 -1.616495 -0.018282 1 0 0 0 0 0 0 586025
-0.001052 0.000828 0.128058 -0.195049 -0.185749 -1.642916 -0.018314 1 0 0 0 0 0 0 587042
-0.001088 0.000816 0.128009 0.210522 -0.078207 -1.642519 -0.018343 1 0 0 0 0 0 0 587962
-0.001106 0.000810 0.127961 0.016990 -0.142453 -1.639835 -0.018374 1 0 0 0 0 0 0 588970
-0.001121 0.000826 0.127902 -0.043326 -0.441983 -1.493333 -0.018406 1 0 0 0 0 0 0 589970
-0.001141 0.000819 0.127840 0.039357 -0.172012 -1.419885 -0.018437 1 0 0 0 0 0 0 590971
-0.001172 0.000820 0.127797 0.177025 -0.250789 -1.650812 -0.018468 1 0 0 0 0 0 0 591961
-0.001200 0.000806 0.127740 0.177707 -0.053381 -1.488499 -0.018499 1 0 0 0 0 0 0 592970
-0.001214 0.000798 0.127689 -0.008154 -0.123839 -1.532994 -0.018530 1 0 0 0 0 0 0 593962
-0.001235 0.000780 0.127629 0.063095 0.019872 -1.416627 -0.018562 1 0 0 0 0 0 0 594970
-0.001265 0.000775 0.127587 0.200765 -0.145575 -1.620823 -0.018593 1 0 0 0 0 0 0 595961
-0.001280 0.000773 0.127541 0.018813 -0.189910 -1.584420 -0.018624 1 0 0 0 0 0 0 596969
-0.001301 0.000757 0.127483 0.085659 -0.013029 -1.416933 -0.018656 1 0 0 0 0 0 0 597970
-0.001311 0.000749 0.127431 -0.043918 -0.096868 -1.469077 -0.018687 1 0 0 0 0 0 0 598961
-0.001316 0.000744 0.127382 -0.125496 -0.155867 -1.493132 -0.018718 1 0 0 0 0 0 0 599956
-0.001351 0.000732 0.127333 0.279027 -0.054683 -1.490257 -0.018749 1 0 0 0 0 0 0 600967
-0.001369 0.000726 0.127284 0.086975 -0.121051 -1.487402 -0.018780 1 0 0 0 0 0 0 601950
-0.001378 0.000723 0.127236 -0.048613 -0.165923 -1.480164 -0.018812 1 0 0 0 0 0 0 602969
-0.001395 0.000706 0.127177 0.061785 0.005230 -1.332891 -0.018843 1 0 0 0 0 0 0 603969
-0.001424 0.000703 0.127135 0.221076 -0.143994 -1.525168 -0.018874 1 0 0 0 0 0 0 604975
-0.001438 0.000701 0.127089 0.050596 -0.180260 -1.484097 -0.018906 1 0 0 0 0 0 0 605972
-0.001458 0.000685 0.127032 0.122459 -0.000167 -1.313888 -0.018937 1 0 0 0 0 0 0 606974
-0.001468 0.000677 0.126980 -0.003666 -0.081539 -1.365620 -0.018968 1 0 0 0 0 0 0 607977
-0.001473 0.000673 0.126931 -0.083453 -0.139217 -1.389242 -0.019000 1 0 0 0 0 0 0 608977
-0.001508 0.000661 0.126882 0.320627 -0.038092 -1.384841 -0.019030 1 0 0 0 0 0 0 609967
-0.001526 0.000655 0.126833 0.129715 -0.103778 -1.382147 -0.019062 1 0 0 0 0 0 0 610977
-0.001529 0.000633 0.126795 -0.080421 0.105518 -1.514730 -0.019093 1 0 0 0 0 0 0 611976
-0.001543 0.000607 0.126740 0.057268 0.179840 -1.293594 -0.019125 1 0 0 0 0 0 0 612976
-0.001550 0.000594 0.126690 -0.026308 0.023305 -1.316038 -0.019156 1 0 0 0 0 0 0 613981
-0.001573 0.000592 0.126651 0.180213 -0.136664 -1.459075 -0.019187 1 0 0 0 0 0 0 614981
-0.001593 0.000557 0.126606 0.154517 0.283835 -1.390102 -0.019218 1 0 0 0 0 0 0 615978
-0.001602 0.000540 0.126559 0.025243 0.105609 -1.345236 -0.019250 1 0 0 0 0 0 0 616978
-0.001626 0.000536 0.126521 0.212851 -0.084778 -1.451727 -0.019281 1 0 0 0 0 0 0 617975
-0.001651 0.000519 0.126466 0.253325 0.064560 -1.227987 -0.019312 1 0 0 0 0 0 0 618978
-0.001663 0.000511 0.126415 0.092208 -0.026279 -1.250624 -0.019343 1 0 0 0 0 0 0 619966
-0.001664 0.000488 0.126377 -0.081859 0.165176 -1.402433 -0.019374 1 0 0 0 0 0 0 620970
-0.001677 0.000461 0.126322 0.074666 0.229629 -1.188119 -0.019406 1 0 0 0 0 0 0 621976
-0.001703 0.000453 0.126281 0.265085 0.006903 -1.344904 -0.019437 1 0 0 0 0 0 0 622974
-0.001710 0.000429 0.126246 0.037164 0.184561 -1.429322 -0.019468 1 0 0 0 0 0 0 623969
-0.001727 0.000403 0.126192 0.143913 0.247033 -1.178942 -0.019499 1 0 0 0 0 0 0 624976
-0.001735 0.000390 0.126142 0.044193 0.086448 -1.190665 -0.019531 1 0 0 0 0 0 0 625975
-0.001733 0.000364 0.126103 -0.096190 0.240180 -1.338049 -0.019562 1 0 0 0 0 0 0 626975
-0.001765 0.000342 0.126058 0.339875 0.222912 -1.252575 -0.019593 1 0 0 0 0 0 0 627974
-0.001780 0.000330 0.126011 0.174859 0.077142 -1.209574 -0.019624 1 0 0 0 0 0 0 628974
-0.001782 0.000306 0.125973 -0.020602 0.243542 -1.325810 -0.019656 1 0 0 0 0 0 0 629980
-0.001796 0.000279 0.125919 0.122249 0.295079 -1.096468 -0.019687 1 0 0 0 0 0 0 630977
-0.001817 0.000251 0.125888 0.231387 0.320177 -1.388078 -0.019718 1 0 0 0 0 0 0 631974
-0.001827 0.000237 0.125847 0.103195 0.146057 -1.257866 -0.019749 1 0 0 0 0 0 0 632948
-0.001839 0.000197 0.125801 0.126276 0.484859 -1.179619 -0.019780 1 0 0 0 0 0 0 633947
-0.001845 0.000176 0.125753 0.044295 0.261329 -1.142179 -0.019812 1 0 0 0 0 0 0 634978
-0.001867 0.000171 0.125715 0.256780 0.048444 -1.251806 -0.019842 1 0 0 0 0 0 0 635946
-0.001872 0.000149 0.125681 0.055512 0.245407 -1.307486 -0.019874 1 0 0 0 0 0 0 636974
-0.001888 0.000124 0.125628 0.175638 0.318022 -1.044256 -0.019906 1 0 0 0 0 0 0 637977
-0.001895 0.000111 0.125577 0.084158 0.164284 -1.052217 -0.019936 1 0 0 0 0 0 0 638948
-0.001913 0.000091 0.125549 0.210880 0.259352 -1.328755 -0.019968 1 0 0 0 0 0 0 639976
-0.001921 0.000080 0.125508 0.105408 0.137296 -1.183023 -0.019999 1 0 0 0 0 0 0 640966
-0.001933 0.000042 0.125462 0.140831 0.502877 -1.097084 -0.020031 1 0 0 0 0 0 0 641974
-0.001958 0.000027 0.125424 0.328088 0.232240 -1.188479 -0.020062 1 0 0 0 0 0 0 642974
-0.001964 0.000001 0.125391 0.106583 0.364752 -1.237138 -0.020093 1 0 0 0 0 0 0 643974
-0.001980 -0.000026 0.125337 0.214976 0.401148 -0.970686 -0.020125 1 0 0 0 0 0 0 644976
-0.002002 -0.000054 0.125307 0.306097 0.420690 -1.248363 -0.020155 1 0 0 0 0 0 0 645946
-0.002012 -0.000068 0.125265 0.169262 0.243776 -1.113216 -0.020187 1 0 0 0 0 0 0 646980
-0.002045 -0.000104 0.125229 0.449298 0.517917 -1.162008 -0.020217 1 0 0 0 0 0 0 647946
-0.002060 -0.000121 0.125185 0.265540 0.318113 -1.056228 -0.020250 1 0 0 0 0 0 0 648977
-0.002062 -0.000149 0.125149 0.067711 0.437220 -1.137746 -0.020281 1 0 0 0 0 0 0 649975
-0.002082 -0.000158 0.125115 0.292106 0.209986 -1.166216 -0.020312 1 0 0 0 0 0 0 650977
-0.002091 -0.000163 0.125072 0.179874 0.127987 -1.040609 -0.020343 1 0 0 0 0 0 0 651974
-0.002123 -0.000194 0.125035 0.467244 0.470919 -1.101957 -0.020374 1 0 0 0 0 0 0 652968
-0.002138 -0.000209 0.124991 0.287173 0.308160 -1.002000 -0.020405 1 0 0 0 0 0 0 653959
-0.002160 -0.000231 0.124964 0.353168 0.384440 -1.216476 -0.020437 1 0 0 0 0 0 0 654968
-0.002170 -0.000242 0.124924 0.216265 0.251415 -1.046409 -0.020468 1 0 0 0 0 0 0 655960
-0.002188 -0.000262 0.124899 0.319839 0.358904 -1.223129 -0.020499 1 0 0 0 0 0 0 656959
-0.002197 -0.000271 0.124859 0.203525 0.243130 -1.038397 -0.020531 1 0 0 0 0 0 0 657970
-0.002228 -0.000305 0.124823 0.494502 0.548610 -1.066447 -0.020561 1 0 0 0 0 0 0 658959
-0.002243 -0.000321 0.124779 0.317635 0.365772 -0.954138 -0.020593 1 0 0 0 0 0 0 659967
-0.002264 -0.000344 0.124753 0.385486 0.431933 -1.163713 -0.020624 1 0 0 0 0 0 0 660959
-0.002274 -0.000355 0.124713 0.249536 0.293818 -0.992014 -0.020655 1 0 0 0 0 0 0 661967
-0.002293 -0.000375 0.124688 0.353633 0.398854 -1.167748 -0.020686 1 0 0 0 0 0 0 662959
-0.002302 -0.000384 0.124648 0.237607 0.281834 -0.982757 -0.020718 1 0 0 0 0 0 0 663967
-0.002325 -0.000385 0.124612 0.425847 0.145482 -1.014820 -0.020749 1 0 0 0 0 0 0 664958
-0.002330 -0.000403 0.124579 0.214294 0.381491 -1.039089 -0.020780 1 0 0 0 0 0 0 665967
-0.002352 -0.000408 0.124546 0.411409 0.222110 -1.036022 -0.020812 1 0 0 0 0 0 0 666960
-0.002377 -0.000425 0.124523 0.472016 0.365414 -1.167383 -0.020843 1 0 0 0 0 0 0 667968
-0.002388 -0.000433 0.124484 0.313749 0.272605 -0.956086 -0.020874 1 0 0 0 0 0 0 668958
-0.002407 -0.000451 0.124460 0.405203 0.400934 -1.116304 -0.020905 1 0 0 0 0 0 0 669967
-0.002436 -0.000455 0.124430 0.544160 0.234572 -1.056069 -0.020937 1 0 0 0 0 0 0 670962
-0.002444 -0.000476 0.124398 0.294117 0.440272 -1.026033 -0.020968 1 0 0 0 0 0 0 671970
-0.002467 -0.000482 0.124366 0.470693 0.264621 -1.001175 -0.020999 1 0 0 0 0 0 0 672959
-0.002492 -0.000499 0.124344 0.521307 0.399521 -1.124406 -0.021031 1 0 0 0 0 0 0 673977
-0.002491 -0.000493 0.124315 0.182538 0.114807 -1.054902 -0.021062 1 0 0 0 0 0 0 674975
-0.002517 -0.000519 0.124284 0.512181 0.499535 -0.993884 -0.021093 1 0 0 0 0 0 0 675972
-0.002516 -0.000517 0.124252 0.196648 0.187046 -0.983331 -0.021125 1 0 0 0 0 0 0 676980
-0.002529 -0.000531 0.124230 0.350038 0.354542 -1.100135 -0.021156 1 0 0 0 0 0 0 677976
-0.002554 -0.000532 0.124201 0.534361 0.223006 -1.012885 -0.021187 1 0 0 0 0 0 0 678977
-0.002566 -0.000533 0.124160 0.382558 0.195769 -0.833406 -0.021218 1 0 0 0 0 0 0 679976
-0.002585 -0.000548 0.124134 0.471464 0.376872 -1.015372 -0.021249 1 0 0 0 0 0 0 680975
-0.002601 -0.000536 0.124115 0.433097 0.051862 -1.108674 -0.021281 1 0 0 0 0 0 0 681973
-0.002622 -0.000545 0.124097 0.508376 0.280943 -1.136415 -0.021312 1 0 0 0 0 0 0 682970
-0.002632 -0.000549 0.124060 0.371518 0.248563 -0.874668 -0.021342 1 0 0 0 0 0 0 683945
-0.002650 -0.000565 0.124035 0.475861 0.408656 -1.015026 -0.021375 1 0 0 0 0 0 0 684979
-0.002678 -0.000568 0.124006 0.621173 0.258914 -0.947115 -0.021406 1 0 0 0 0 0 0 685980
-0.002692 -0.000570 0.123995 0.461724 0.224182 -1.189789 -0.021437 1 0 0 0 0 0 0 686980
-0.002698 -0.000570 0.123960 0.343351 0.207207 -0.889877 -0.021468 1 0 0 0 0 0 0 687972
-0.002715 -0.000585 0.123937 0.471247 0.389794 -1.004959 -0.021499 1 0 0 0 0 0 0 688973
-0.002729 -0.000573 0.123918 0.455331 0.066051 -1.072284 -0.021531 1 0 0 0 0 0 0 689971
-0.002755 -0.000563 0.123890 0.615245 0.043903 -0.951249 -0.021562 1 0 0 0 0 0 0 690978
-0.002761 -0.000576 0.123860 0.384640 0.357937 -0.897359 -0.021593 1 0 0 0 0 0 0 691973
-0.002783 -0.000578 0.123828 0.571275 0.241178 -0.862641 -0.021624 1 0 0 0 0 0 0 692969
-0.002795 -0.000579 0.123816 0.453501 0.218428 -1.127653 -0.021655 1 0 0 0 0 0 0 693945
-0.002819 -0.000575 0.123791 0.618464 0.145850 -0.966039 -0.021687 1 0 0 0 0 0 0 694976
-0.002825 -0.000591 0.123761 0.396781 0.414520 -0.886828 -0.021718 1 0 0 0 0 0 0 695974
-0.002847 -0.000595 0.123729 0.588588 0.273340 -0.841744 -0.021749 1 0 0 0 0 0 0 696975
-0.002864 -0.000578 0.123708 0.546967 -0.012524 -0.964199 -0.021781 1 0 0 0 0 0 0 697973
-0.002885 -0.000583 0.123689 0.614106 0.254382 -1.012421 -0.021812 1 0 0 0 0 0 0 698975
-0.002895 -0.000586 0.123651 0.472073 0.243347 -0.759112 -0.021843 1 0 0 0 0 0 0 699974
-0.002900 -0.000587 0.123638 0.400473 0.227407 -1.047974 -0.021874 1 0 0 0 0 0 0 700963
-0.002922 -0.000583 0.123612 0.608301 0.153437 -0.904256 -0.021906 1 0 0 0 0 0 0 701975
-0.002951 -0.000576 0.123581 0.744279 0.108926 -0.822791 -0.021936 1 0 0 0 0 0 0 702946
-0.002966 -0.000573 0.123570 0.575669 0.149015 -1.070391 -0.021968 1 0 0 0 0 0 0 703974
-0.002992 -0.000567 0.123545 0.711738 0.110493 -0.901511 -0.021999 1 0 0 0 0 0 0 704974
-0.002999 -0.000582 0.123516 0.475882 0.395951 -0.820284 -0.022031 1 0 0 0 0 0 0 705974
-0.003008 -0.000571 0.123495 0.486876 0.077605 -0.919917 -0.022062 1 0 0 0 0 0 0 706973
-0.003031 -0.000561 0.123466 0.679513 0.052525 -0.819467 -0.022093 1 0 0 0 0 0 0 707972
-0.003043 -0.000556 0.123456 0.555704 0.116518 -1.050040 -0.022124 1 0 0 0 0 0 0 708972
-0.003068 -0.000548 0.123431 0.715460 0.091437 -0.873649 -0.022156 1 0 0 0 0 0 0 709972
-0.003086 -0.000526 0.123411 0.652402 -0.113676 -0.925747 -0.022187 1 0 0 0 0 0 0 710972
-0.003088 -0.000534 0.123384 0.447310 0.255735 -0.817586 -0.022218 1 0 0 0 0 0 0 711975
-0.003108 -0.000532 0.123353 0.660582 0.182670 -0.750308 -0.022249 1 0 0 0 0 0 0 712964
-0.003124 -0.000513 0.123331 0.632294 -0.066764 -0.864042 -0.022280 1 0 0 0 0 0 0 713967
-0.003145 -0.000518 0.123313 0.706027 0.216983 -0.908820 -0.022312 1 0 0 0 0 0 0 714975
-0.003161 -0.000501 0.123296 0.655047 -0.031642 -0.929325 -0.022343 1 0 0 0 0 0 0 715974
-0.003188 -0.000488 0.123268 0.795627 -0.014969 -0.788054 -0.022374 1 0 0 0 0 0 0 716976
-0.003182 -0.000486 0.123249 0.383698 0.131386 -0.874960 -0.022406 1 0 0 0 0 0 0 717974
-0.003198 -0.000481 0.123221 0.628974 0.094686 -0.759452 -0.022437 1 0 0 0 0 0 0 718975
-0.003206 -0.000478 0.123211 0.559073 0.128104 -0.984361 -0.022468 1 0 0 0 0 0 0 719975
-0.003228 -0.000472 0.123186 0.747557 0.085683 -0.804897 -0.022498 1 0 0 0 0 0 0 720944
-0.003240 -0.000469 0.123177 0.627628 0.121449 -0.996020 -0.022531 1 0 0 0 0 0 0 721973
-0.003264 -0.000463 0.123152 0.789093 0.080821 -0.803370 -0.022562 1 0 0 0 0 0 0 722973
-0.003282 -0.000441 0.123133 0.727909 -0.131898 -0.849674 -0.022593 1 0 0 0 0 0 0 723961
-0.003304 -0.000444 0.123115 0.784954 0.171460 -0.868328 -0.022624 1 0 0 0 0 0 0 724958
-0.003301 -0.000431 0.123089 0.464725 -0.005233 -0.750893 -0.022655 1 0 0 0 0 0 0 725966
-0.003300 -0.000425 0.123080 0.456184 0.057635 -0.959674 -0.022686 1 0 0 0 0 0 0 726958
-0.003318 -0.000417 0.123055 0.709328 0.040118 -0.772479 -0.022718 1 0 0 0 0 0 0 727965
-0.003332 -0.000395 0.123036 0.697812 -0.160037 -0.820698 -0.022749 1 0 0 0 0 0 0 728957
-0.003353 -0.000398 0.123018 0.780017 0.149287 -0.840118 -0.022780 1 0 0 0 0 0 0 729965
-0.003368 -0.000380 0.123001 0.733767 -0.085149 -0.850885 -0.022811 1 0 0 0 0 0 0 730958
-0.003389 -0.000386 0.122984 0.804381 0.187230 -0.846082 -0.022843 1 0 0 0 0 0 0 731965
-0.003406 -0.000370 0.122967 0.753204 -0.067455 -0.847100 -0.022874 1 0 0 0 0 0 0 732957
-0.003427 -0.000376 0.122951 0.821510 0.194496 -0.838743 -0.022905 1 0 0 0 0 0 0 733965
-0.003443 -0.000360 0.122934 0.769278 -0.065276 -0.838447 -0.022936 1 0 0 0 0 0 0 734951
-0.003432 -0.000357 0.122919 0.403442 0.069779 -0.848833 -0.022968 1 0 0 0 0 0 0 735966
-0.003426 -0.000355 0.122913 0.441762 0.104141 -0.979013 -0.022999 1 0 0 0 0 0 0 736956
-0.003429 -0.000336 0.122901 0.553528 -0.130872 -0.897889 -0.023030 1 0 0 0 0 0 0 737965
-0.003430 -0.000326 0.122897 0.550160 -0.030757 -0.994468 -0.023061 1 0 0 0 0 0 0 738957
-0.003449 -0.000317 0.122873 0.785553 -0.022334 -0.754314 -0.023093 1 0 0 0 0 0 0 739953
-0.003459 -0.000312 0.122865 0.692509 0.039910 -0.923364 -0.023124 1 0 0 0 0 0 0 740965
-0.003464 -0.000309 0.122862 0.622874 0.076539 -1.009333 -0.023155 1 0 0 0 0 0 0 741956
-0.003472 -0.000290 0.122851 0.656947 -0.153198 -0.902327 -0.023187 1 0 0 0 0 0 0 742974
-0.003476 -0.000280 0.122847 0.612754 -0.050239 -0.988908 -0.023218 1 0 0 0 0 0 0 743968
-0.003478 -0.000275 0.122845 0.583668 0.022878 -1.032798 -0.023249 1 0 0 0 0 0 0 744970
-0.003485 -0.000254 0.122834 0.639980 -0.186837 -0.909437 -0.023280 1 0 0 0 0 0 0 745956
-0.003488 -0.000243 0.122830 0.607343 -0.073812 -0.990242 -0.023312 1 0 0 0 0 0 0 746967
-0.003490 -0.000238 0.122829 0.584113 0.004343 -1.032072 -0.023343 1 0 0 0 0 0 0 747959
-0.003491 -0.000236 0.122829 0.571743 0.045589 -1.049041 -0.023375 1 0 0 0 0 0 0 748977
-0.003491 -0.000234 0.122828 0.565654 0.066459 -1.056064 -0.023406 1 0 0 0 0 0 0 749973
-0.003497 -0.000215 0.122818 0.634527 -0.171382 -0.918295 -0.023437 1 0 0 0 0 0 0 750976
-0.003480 -0.000210 0.122804 0.346930 -0.011502 -0.866415 -0.023468 1 0 0 0 0 0 0 751972
-0.003472 -0.000208 0.122800 0.426748 0.036652 -0.972950 -0.023499 1 0 0 0 0 0 0 752973
-0.003468 -0.000206 0.122798 0.487863 0.057438 -1.023861 -0.023530 1 0 0 0 0 0 0 753942
-0.003466 -0.000206 0.122797 0.520405 0.067489 -1.044055 -0.023562 1 0 0 0 0 0 0 754973
-0.003470 -0.000187 0.122787 0.608619 -0.175753 -0.910914 -0.023593 1 0 0 0 0 0 0 755973
-0.003473 -0.000177 0.122783 0.592199 -0.079977 -0.988338 -0.023625 1 0 0 0 0 0 0 756980
-0.003454 -0.000177 0.122772 0.315635 0.050812 -0.901297 -0.023656 1 0 0 0 0 0 0 757975
-0.003445 -0.000177 0.122768 0.406938 0.064912 -0.984314 -0.023687 1 0 0 0 0 0 0 758975
-0.003441 -0.000177 0.122767 0.474693 0.066762 -1.025835 -0.023718 1 0 0 0 0 0 0 759972
-0.003444 -0.000159 0.122756 0.582272 -0.181024 -0.901125 -0.023749 1 0 0 0 0 0 0 760967
-0.003446 -0.000149 0.122752 0.575626 -0.087708 -0.981673 -0.023780 1 0 0 0 0 0 0 761942
-0.003427 -0.000149 0.122741 0.304017 0.041846 -0.895689 -0.023812 1 0 0 0 0 0 0 762974
-0.003423 -0.000131 0.122727 0.469250 -0.192787 -0.837602 -0.023842 1 0 0 0 0 0 0 763942
-0.003421 -0.000122 0.122721 0.513155 -0.098182 -0.953028 -0.023874 1 0 0 0 0 0 0 764971
-0.003421 -0.000117 0.122720 0.530017 -0.029839 -1.008163 -0.023906 1 0 0 0 0 0 0 765971
-0.003420 -0.000115 0.122719 0.537713 0.006410 -1.029829 -0.023936 1 0 0 0 0 0 0 766944
-0.003401 -0.000118 0.122709 0.280278 0.086050 -0.910692 -0.023968 1 0 0 0 0 0 0 767972
-0.003391 -0.000120 0.122706 0.381938 0.072438 -0.981246 -0.023999 1 0 0 0 0 0 0 768971
-0.003386 -0.000121 0.122705 0.455067 0.060249 -1.018226 -0.024031 1 0 0 0 0 0 0 769972
-0.003402 -0.000116 0.122683 0.737766 -0.008701 -0.745131 -0.024062 1 0 0 0 0 0 0 770972
-0.003391 -0.000119 0.122665 0.408559 0.072839 -0.773633 -0.024093 1 0 0 0 0 0 0 771971
-0.003385 -0.000120 0.122659 0.451115 0.065459 -0.921606 -0.024124 1 0 0 0 0 0 0 772972
-0.003382 -0.000121 0.122657 0.491581 0.056856 -0.988404 -0.024156 1 0 0 0 0 0 0 773974
-0.003387 -0.000103 0.122646 0.584983 -0.195927 -0.872585 -0.024187 1 0 0 0 0 0 0 774975
-0.003369 -0.000098 0.122632 0.309904 -0.044194 -0.828413 -0.024218 1 0 0 0 0 0 0 775972
-0.003361 -0.000096 0.122627 0.395387 -0.000207 -0.937960 -0.024249 1 0 0 0 0 0 0 776971
-0.003356 -0.000095 0.122626 0.459266 0.018535 -0.989907 -0.024281 1 0 0 0 0 0 0 777970
-0.003354 -0.000094 0.122625 0.493133 0.027554 -1.010338 -0.024312 1 0 0 0 0 0 0 778973
-0.003353 -0.000094 0.122625 0.510384 0.032041 -1.018515 -0.024343 1 0 0 0 0 0 0 779969
-0.003339 -0.000080 0.122605 0.329693 -0.152351 -0.752362 -0.024373 1 0 0 0 0 0 0 780941
-0.003332 -0.000073 0.122597 0.408702 -0.081163 -0.895091 -0.024405 1 0 0 0 0 0 0 781941
-0.003341 -0.000083 0.122584 0.635802 0.156351 -0.823589 -0.024439 1 0 0 0 0 0 0 783044
-0.003351 -0.000070 0.122569 0.673079 -0.133350 -0.787672 -0.024470 1 0 0 0 0 0 0 784033
-0.003357 -0.000063 0.122563 0.615110 -0.077615 -0.912739 -0.024502 1 0 0 0 0 0 0 785045
-0.003359 -0.000060 0.122561 0.577214 -0.029830 -0.971351 -0.024532 1 0 0 0 0 0 0 786027
-0.003361 -0.000058 0.122561 0.557114 -0.003989 -0.994245 -0.024564 1 0 0 0 0 0 0 787040
-0.003342 -0.000062 0.122551 0.285954 0.070421 -0.875124 -0.024595 1 0 0 0 0 0 0 788042
-0.003345 -0.000078 0.122536 0.552725 0.239943 -0.799409 -0.024627 1 0 0 0 0 0 0 789040
-0.003353 -0.000067 0.122521 0.631111 -0.090600 -0.770836 -0.024658 1 0 0 0 0 0 0 790040
-0.003357 -0.000062 0.122515 0.595728 -0.056094 -0.899398 -0.024689 1 0 0 0 0 0 0 791039
-0.003359 -0.000059 0.122513 0.569288 -0.018989 -0.959337 -0.024720 1 0 0 0 0 0 0 792039
-0.003360 -0.000058 0.122513 0.554943 0.001519 -0.982661 -0.024751 1 0 0 0 0 0 0 793037
-0.003360 -0.000057 0.122512 0.547757 0.011967 -0.991820 -0.024783 1 0 0 0 0 0 0 794037
-0.003360 -0.000057 0.122512 0.544384 0.017218 -0.995895 -0.024814 1 0 0 0 0 0 0 795040
-0.003359 -0.000057 0.122481 0.525780 0.019137 -0.581442 -0.024845 1 0 0 0 0 0 0 796039
-0.003359 -0.000057 0.122470 0.537052 0.021066 -0.800030 -0.024876 1 0 0 0 0 0 0 797026
-0.003359 -0.000057 0.122466 0.541842 0.021939 -0.914290 -0.024908 1 0 0 0 0 0 0 798038
-0.003359 -0.000056 0.122465 0.543290 0.022293 -0.958978 -0.024938 1 0 0 0 0 0 0 799024
-0.003372 -0.000070 0.122454 0.716135 0.208138 -0.829341 -0.024970 1 0 0 0 0 0 0 800037
-0.003379 -0.000077 0.122450 0.654059 0.139022 -0.912390 -0.025001 1 0 0 0 0 0 0 801020
-0.003387 -0.000062 0.122438 0.678801 -0.159438 -0.813372 -0.025033 1 0 0 0 0 0 0 802036
-0.003392 -0.000055 0.122433 0.628855 -0.093904 -0.904421 -0.025063 1 0 0 0 0 0 0 803023
-0.003394 -0.000051 0.122432 0.596705 -0.039765 -0.949767 -0.025093 1 0 0 0 0 0 0 803963
-0.003395 -0.000049 0.122431 0.579795 -0.010571 -0.967818 -0.025124 1 0 0 0 0 0 0 804955
-0.003376 -0.000053 0.122421 0.310318 0.065503 -0.846956 -0.025155 1 0 0 0 0 0 0 805963
-0.003385 -0.000050 0.122397 0.649142 -0.011811 -0.628284 -0.025187 1 0 0 0 0 0 0 806964
-0.003390 -0.000049 0.122388 0.631614 -0.001512 -0.815238 -0.025218 1 0 0 0 0 0 0 807954
-0.003393 -0.000048 0.122385 0.601926 0.008372 -0.908221 -0.025249 1 0 0 0 0 0 0 808963
-0.003394 -0.000048 0.122384 0.584369 0.013729 -0.944386 -0.025280 1 0 0 0 0 0 0 809955
-0.003395 -0.000047 0.122383 0.575308 0.016455 -0.958160 -0.025312 1 0 0 0 0 0 0 810963
-0.003408 -0.000061 0.122372 0.743149 0.203450 -0.817090 -0.025343 1 0 0 0 0 0 0 811954
-0.003414 -0.000068 0.122368 0.678906 0.135024 -0.896179 -0.025374 1 0 0 0 0 0 0 812963
-0.003418 -0.000072 0.122367 0.631149 0.084594 -0.937636 -0.025405 1 0 0 0 0 0 0 813954
-0.003420 -0.000073 0.122366 0.605632 0.057769 -0.954295 -0.025437 1 0 0 0 0 0 0 814963
-0.003426 -0.000056 0.122356 0.664265 -0.203408 -0.818964 -0.025468 1 0 0 0 0 0 0 815953
-0.003429 -0.000047 0.122352 0.633355 -0.117784 -0.896038 -0.025499 1 0 0 0 0 0 0 816962
-0.003431 -0.000042 0.122350 0.611062 -0.053439 -0.936349 -0.025530 1 0 0 0 0 0 0 817954
-0.003431 -0.000040 0.122350 0.599172 -0.019147 -0.952580 -0.025562 1 0 0 0 0 0 0 818963
-0.003432 -0.000039 0.122350 0.593323 -0.001787 -0.959190 -0.025593 1 0 0 0 0 0 0 819964
-0.003425 -0.000057 0.122329 0.501653 0.253815 -0.687342 -0.025624 1 0 0 0 0 0 0 820967
-0.003423 -0.000066 0.122322 0.537355 0.166373 -0.832178 -0.025655 1 0 0 0 0 0 0 821967
-0.003421 -0.000070 0.122319 0.561481 0.101071 -0.907946 -0.025686 1 0 0 0 0 0 0 822955
-0.003421 -0.000073 0.122318 0.573713 0.066248 -0.937823 -0.025718 1 0 0 0 0 0 0 823974
-0.003420 -0.000074 0.122318 0.579886 0.048603 -0.949306 -0.025749 1 0 0 0 0 0 0 824954
-0.003420 -0.000074 0.122318 0.583230 0.039785 -0.954156 -0.025781 1 0 0 0 0 0 0 825976
-0.003433 -0.000088 0.122307 0.757311 0.220931 -0.809686 -0.025812 1 0 0 0 0 0 0 826971
-0.003445 -0.000077 0.122293 0.767794 -0.097877 -0.745553 -0.025843 1 0 0 0 0 0 0 827969
-0.003451 -0.000071 0.122288 0.696944 -0.057305 -0.860452 -0.025873 1 0 0 0 0 0 0 828941
-0.003454 -0.000069 0.122286 0.652748 -0.017157 -0.915393 -0.025905 1 0 0 0 0 0 0 829964
-0.003455 -0.000067 0.122285 0.629535 0.004884 -0.936830 -0.025936 1 0 0 0 0 0 0 830942
-0.003456 -0.000066 0.122285 0.617982 0.016105 -0.945298 -0.025968 1 0 0 0 0 0 0 831968
-0.003437 -0.000071 0.122275 0.351279 0.083028 -0.820887 -0.025999 1 0 0 0 0 0 0 832968
-0.003428 -0.000073 0.122272 0.447710 0.063149 -0.889505 -0.026031 1 0 0 0 0 0 0 833970
-0.003423 -0.000074 0.122271 0.518158 0.047836 -0.925610 -0.026062 1 0 0 0 0 0 0 834969
-0.003421 -0.000074 0.122270 0.555562 0.039646 -0.940198 -0.026093 1 0 0 0 0 0 0 835973
-0.003420 -0.000075 0.122270 0.574669 0.035502 -0.946177 -0.026124 1 0 0 0 0 0 0 836971
-0.003419 -0.000075 0.122270 0.584531 0.033448 -0.949035 -0.026156 1 0 0 0 0 0 0 837969
-0.003399 -0.000079 0.122260 0.328665 0.093704 -0.822472 -0.026187 1 0 0 0 0 0 0 838970
-0.003402 -0.000096 0.122246 0.602578 0.256074 -0.743482 -0.026218 1 0 0 0 0 0 0 839970
-0.003404 -0.000104 0.122241 0.613519 0.170208 -0.855740 -0.026249 1 0 0 0 0 0 0 840970
-0.003405 -0.000108 0.122239 0.605196 0.110550 -0.909946 -0.026281 1 0 0 0 0 0 0 841970
-0.003406 -0.000110 0.122239 0.599450 0.079025 -0.931153 -0.026312 1 0 0 0 0 0 0 842971
-0.003406 -0.000111 0.122238 0.596538 0.063108 -0.939478 -0.026343 1 0 0 0 0 0 0 843970
-0.003386 -0.000116 0.122229 0.334276 0.116395 -0.814746 -0.026374 1 0 0 0 0 0 0 844971
-0.003377 -0.000118 0.122225 0.432693 0.089787 -0.883449 -0.026406 1 0 0 0 0 0 0 845970
-0.003372 -0.000120 0.122224 0.504096 0.071142 -0.919575 -0.026437 1 0 0 0 0 0 0 846970
-0.003370 -0.000120 0.122224 0.541971 0.061278 -0.934139 -0.026468 1 0 0 0 0 0 0 847970
-0.003369 -0.000121 0.122224 0.561311 0.056299 -0.940103 -0.026499 1 0 0 0 0 0 0 848967
-0.003349 -0.000125 0.122214 0.310282 0.115045 -0.814364 -0.026531 1 0 0 0 0 0 0 849968
-0.003339 -0.000128 0.122211 0.414202 0.091227 -0.882827 -0.026562 1 0 0 0 0 0 0 850970
-0.003347 -0.000143 0.122198 0.660573 0.259473 -0.771843 -0.026593 1 0 0 0 0 0 0 851969
-0.003351 -0.000150 0.122194 0.637648 0.181513 -0.862735 -0.026624 1 0 0 0 0 0 0 852967
-0.003353 -0.000154 0.122193 0.610636 0.126288 -0.908373 -0.026656 1 0 0 0 0 0 0 853969
-0.003335 -0.000160 0.122183 0.334531 0.158220 -0.797777 -0.026687 1 0 0 0 0 0 0 854969
-0.003326 -0.000164 0.122179 0.425456 0.120881 -0.871766 -0.026718 1 0 0 0 0 0 0 855970
-0.003321 -0.000165 0.122178 0.493016 0.096848 -0.909758 -0.026749 1 0 0 0 0 0 0 856957
-0.003319 -0.000166 0.122177 0.528940 0.084280 -0.924977 -0.026781 1 0 0 0 0 0 0 857969
-0.003298 -0.000171 0.122168 0.286412 0.139129 -0.802304 -0.026811 1 0 0 0 0 0 0 858940
-0.003288 -0.000173 0.122164 0.394347 0.113449 -0.872057 -0.026842 1 0 0 0 0 0 0 859952
-0.003288 -0.000156 0.122152 0.542027 -0.152657 -0.766610 -0.026874 1 0 0 0 0 0 0 860968
-0.003289 -0.000148 0.122148 0.557404 -0.070074 -0.854984 -0.026905 1 0 0 0 0 0 0 861967
-0.003270 -0.000148 0.122137 0.297590 0.053809 -0.770330 -0.026937 1 0 0 0 0 0 0 862969
-0.003260 -0.000148 0.122133 0.395630 0.064754 -0.854772 -0.026968 1 0 0 0 0 0 0 863969
-0.003255 -0.000148 0.122132 0.466573 0.065064 -0.896557 -0.026999 1 0 0 0 0 0 0 864969
-0.003234 -0.000153 0.122122 0.243433 0.125834 -0.784022 -0.027031 1 0 0 0 0 0 0 865969
-0.003223 -0.000155 0.122118 0.360848 0.103076 -0.857576 -0.027061 1 0 0 0 0 0 0 866941
-0.003230 -0.000170 0.122106 0.614049 0.271877 -0.748493 -0.027093 1 0 0 0 0 0 0 867968
-0.003234 -0.000178 0.122102 0.594396 0.194295 -0.839915 -0.027124 1 0 0 0 0 0 0 868969
-0.003217 -0.000186 0.122091 0.308434 0.200357 -0.756491 -0.027155 1 0 0 0 0 0 0 869967
-0.003208 -0.000190 0.122087 0.392283 0.148699 -0.841598 -0.027187 1 0 0 0 0 0 0 870970
-0.003204 -0.000192 0.122085 0.456015 0.117355 -0.883625 -0.027218 1 0 0 0 0 0 0 871977
-0.003183 -0.000198 0.122075 0.229431 0.162200 -0.770879 -0.027249 1 0 0 0 0 0 0 872961
-0.003172 -0.000200 0.122072 0.344881 0.131570 -0.844584 -0.027280 1 0 0 0 0 0 0 873957
-0.003147 -0.000206 0.122061 0.164343 0.171958 -0.753092 -0.027313 1 0 0 0 0 0 0 875014
-0.003148 -0.000223 0.122046 0.476889 0.324113 -0.688380 -0.027345 1 0 0 0 0 0 0 876031
-0.003148 -0.000232 0.122041 0.506913 0.233440 -0.805671 -0.027376 1 0 0 0 0 0 0 877015
-0.003135 -0.000222 0.122019 0.319530 -0.015649 -0.590208 -0.027407 1 0 0 0 0 0 0 878029
-0.003128 -0.000217 0.122011 0.391630 0.021353 -0.752736 -0.027439 1 0 0 0 0 0 0 879033
-0.003125 -0.000215 0.122008 0.442325 0.055767 -0.834292 -0.027470 1 0 0 0 0 0 0 880017
-0.003104 -0.000218 0.121998 0.208439 0.135526 -0.736336 -0.027501 1 0 0 0 0 0 0 881031
-0.003106 -0.000233 0.121983 0.492042 0.308081 -0.668630 -0.027532 1 0 0 0 0 0 0 882017
-0.003108 -0.000241 0.121978 0.507425 0.227766 -0.784769 -0.027564 1 0 0 0 0 0 0 883030
-0.003089 -0.000250 0.121966 0.241215 0.231840 -0.710384 -0.027594 1 0 0 0 0 0 0 884014
-0.003080 -0.000254 0.121962 0.334462 0.179313 -0.799218 -0.027627 1 0 0 0 0 0 0 885041
-0.003076 -0.000256 0.121961 0.402766 0.147540 -0.842503 -0.027657 1 0 0 0 0 0 0 886016
-0.003059 -0.000243 0.121940 0.250670 -0.055994 -0.587926 -0.027689 1 0 0 0 0 0 0 887030
-0.003064 -0.000251 0.121922 0.514334 0.190878 -0.588502 -0.027717 1 0 0 0 0 0 0 887951
-0.003067 -0.000254 0.121916 0.512732 0.169248 -0.740967 -0.027749 1 0 0 0 0 0 0 888960
-0.003068 -0.000256 0.121913 0.497120 0.143794 -0.810311 -0.027780 1 0 0 0 0 0 0 889951
-0.003050 -0.000262 0.121903 0.227524 0.190498 -0.706844 -0.027811 1 0 0 0 0 0 0 890953
-0.003041 -0.000264 0.121899 0.320291 0.160905 -0.784317 -0.027842 1 0 0 0 0 0 0 891951
-0.003041 -0.000247 0.121887 0.460368 -0.107221 -0.681817 -0.027874 1 0 0 0 0 0 0 892960
-0.003035 -0.000257 0.121863 0.384197 0.220486 -0.493765 -0.027905 1 0 0 0 0 0 0 893951
-0.003033 -0.000262 0.121854 0.418628 0.191833 -0.681866 -0.027936 1 0 0 0 0 0 0 894960
-0.003031 -0.000265 0.121851 0.440961 0.158068 -0.773876 -0.027967 1 0 0 0 0 0 0 895950
-0.003031 -0.000266 0.121850 0.452061 0.139200 -0.809333 -0.027999 1 0 0 0 0 0 0 896961
-0.003031 -0.000266 0.121849 0.457523 0.129588 -0.822634 -0.028030 1 0 0 0 0 0 0 897951
-0.003029 -0.000267 0.121818 0.444723 0.123054 -0.409019 -0.028061 1 0 0 0 0 0 0 898953
-0.003029 -0.000267 0.121807 0.456883 0.121993 -0.628815 -0.028093 1 0 0 0 0 0 0 899956
-0.003029 -0.000267 0.121803 0.462138 0.121372 -0.743042 -0.028125 1 0 0 0 0 0 0 900978
-0.003029 -0.000267 0.121802 0.463847 0.120962 -0.787335 -0.028155 1 0 0 0 0 0 0 901940
-0.003010 -0.000271 0.121792 0.204772 0.181619 -0.673649 -0.028186 1 0 0 0 0 0 0 902938
-0.003000 -0.000274 0.121788 0.302732 0.159240 -0.747561 -0.028217 1 0 0 0 0 0 0 903942
-0.003001 -0.000256 0.121777 0.445417 -0.105171 -0.643736 -0.028249 1 0 0 0 0 0 0 904956
-0.003001 -0.000248 0.121772 0.458048 -0.022030 -0.732248 -0.028281 1 0 0 0 0 0 0 905970
-0.003002 -0.000243 0.121771 0.457613 0.040946 -0.776339 -0.028312 1 0 0 0 0 0 0 906970
-0.003014 -0.000255 0.121759 0.628960 0.259886 -0.646648 -0.028343 1 0 0 0 0 0 0 907968
-0.003021 -0.000261 0.121755 0.566333 0.208625 -0.729599 -0.028374 1 0 0 0 0 0 0 908946
-0.003005 -0.000268 0.121744 0.259725 0.227718 -0.641884 -0.028405 1 0 0 0 0 0 0 909966
-0.002997 -0.000272 0.121740 0.332000 0.182939 -0.726152 -0.028436 1 0 0 0 0 0 0 910941
-0.002993 -0.000274 0.121739 0.389867 0.155055 -0.767795 -0.028468 1 0 0 0 0 0 0 911966
-0.002991 -0.000275 0.121739 0.420812 0.140582 -0.784104 -0.028498 1 0 0 0 0 0 0 912937
-0.003009 -0.000271 0.121717 0.680683 0.070721 -0.501687 -0.028531 1 0 0 0 0 0 0 913969
-0.003017 -0.000269 0.121709 0.601778 0.090737 -0.654258 -0.028562 1 0 0 0 0 0 0 914970
-0.003022 -0.000268 0.121707 0.539714 0.106014 -0.733487 -0.028593 1 0 0 0 0 0 0 915969
-0.003024 -0.000267 0.121706 0.505943 0.114148 -0.764351 -0.028624 1 0 0 0 0 0 0 916967
-0.003006 -0.000271 0.121696 0.229134 0.179131 -0.645695 -0.028655 1 0 0 0 0 0 0 917966
-0.002997 -0.000274 0.121692 0.318056 0.158968 -0.717866 -0.028687 1 0 0 0 0 0 0 918968
-0.002993 -0.000275 0.121691 0.384502 0.143568 -0.755091 -0.028718 1 0 0 0 0 0 0 919967
-0.002996 -0.000257 0.121680 0.491501 -0.112485 -0.628039 -0.028749 1 0 0 0 0 0 0 920967
-0.002998 -0.000248 0.121676 0.484565 -0.024828 -0.707360 -0.028780 1 0 0 0 0 0 0 921967
-0.002998 -0.000243 0.121675 0.474268 0.040432 -0.748076 -0.028812 1 0 0 0 0 0 0 922968
-0.002999 -0.000241 0.121674 0.468315 0.075217 -0.764151 -0.028843 1 0 0 0 0 0 0 923961
-0.002999 -0.000240 0.121674 0.465353 0.092848 -0.770467 -0.028874 1 0 0 0 0 0 0 924966
-0.002999 -0.000240 0.121674 0.464044 0.101757 -0.773230 -0.028905 1 0 0 0 0 0 0 925968
-0.002999 -0.000239 0.121674 0.463635 0.106255 -0.774746 -0.028937 1 0 0 0 0 0 0 926969
-0.002999 -0.000239 0.121674 0.463667 0.108575 -0.775821 -0.028968 1 0 0 0 0 0 0 927967
-0.002980 -0.000244 0.121664 0.204273 0.170632 -0.646321 -0.028999 1 0 0 0 0 0 0 928965
-0.002971 -0.000246 0.121661 0.301959 0.149015 -0.714720 -0.029030 1 0 0 0 0 0 0 929958
-0.002966 -0.000247 0.121660 0.372792 0.132899 -0.750591 -0.029061 1 0 0 0 0 0 0 930938
-0.002963 -0.000247 0.121659 0.410337 0.124335 -0.764886 -0.029093 1 0 0 0 0 0 0 931966
-0.002962 -0.000248 0.121659 0.429407 0.120031 -0.770546 -0.029124 1 0 0 0 0 0 0 932968
-0.002962 -0.000248 0.121659 0.439139 0.117937 -0.773089 -0.029155 1 0 0 0 0 0 0 933966
-0.002961 -0.000248 0.121659 0.444237 0.116946 -0.774517 -0.029187 1 0 0 0 0 0 0 934968
-0.002967 -0.000230 0.121649 0.518750 -0.131347 -0.633609 -0.029218 1 0 0 0 0 0 0 935966
-0.002969 -0.000220 0.121645 0.495478 -0.039869 -0.707992 -0.029249 1 0 0 0 0 0 0 936967
-0.002971 -0.000216 0.121644 0.477057 0.027322 -0.746976 -0.029280 1 0 0 0 0 0 0 937966
-0.002971 -0.000214 0.121643 0.467056 0.063046 -0.762429 -0.029312 1 0 0 0 0 0 0 938968
-0.002972 -0.000212 0.121643 0.462063 0.081171 -0.768492 -0.029343 1 0 0 0 0 0 0 939957
-0.002972 -0.000212 0.121643 0.459747 0.090290 -0.771171 -0.029374 1 0 0 0 0 0 0 940956
-0.002972 -0.000212 0.121643 0.458821 0.094903 -0.772654 -0.029405 1 0 0 0 0 0 0 941962
-0.002972 -0.000211 0.121643 0.458596 0.097257 -0.773701 -0.029437 1 0 0 0 0 0 0 942969
-0.002972 -0.000211 0.121643 0.458708 0.098495 -0.774607 -0.029468 1 0 0 0 0 0 0 943966
-0.002972 -0.000211 0.121643 0.459019 0.099159 -0.775454 -0.029499 1 0 0 0 0 0 0 944966
-0.002972 -0.000211 0.121643 0.459410 0.099540 -0.776289 -0.029531 1 0 0 0 0 0 0 945969
-0.002972 -0.000211 0.121643 0.459846 0.099804 -0.777112 -0.029562 1 0 0 0 0 0 0 946969
-0.002972 -0.000211 0.121643 0.460312 0.099968 -0.777939 -0.029593 1 0 0 0 0 0 0 947966
-0.002972 -0.000211 0.121643 0.460794 0.100121 -0.778754 -0.029624 1 0 0 0 0 0 0 948965
-0.002972 -0.000211 0.121643 0.461269 0.100234 -0.779570 -0.029655 1 0 0 0 0 0 0 949967
-0.002972 -0.000211 0.121643 0.461751 0.100352 -0.780398 -0.029687 1 0 0 0 0 0 0 950968
-0.002972 -0.000211 0.121643 0.462229 0.100457 -0.781207 -0.029717 1 0 0 0 0 0 0 951952
-0.002977 -0.000193 0.121632 0.534459 -0.147330 -0.639878 -0.029749 1 0 0 0 0 0 0 952959
-0.002961 -0.000188 0.121619 0.250329 0.005194 -0.583617 -0.029780 1 0 0 0 0 0 0 953950
-0.002953 -0.000186 0.121614 0.328484 0.050146 -0.690157 -0.029811 1 0 0 0 0 0 0 954959
-0.002949 -0.000185 0.121613 0.388515 0.069402 -0.740608 -0.029842 1 0 0 0 0 0 0 955950
-0.002947 -0.000184 0.121612 0.420400 0.078700 -0.760112 -0.029874 1 0 0 0 0 0 0 956958
-0.002946 -0.000184 0.121612 0.436593 0.083341 -0.767602 -0.029905 1 0 0 0 0 0 0 957958
-0.002945 -0.000184 0.121612 0.444869 0.085701 -0.770748 -0.029936 1 0 0 0 0 0 0 958950
-0.002945 -0.000184 0.121612 0.449233 0.086917 -0.772381 -0.029968 1 0 0 0 0 0 0 959958
-0.002945 -0.000184 0.121612 0.451625 0.087566 -0.773478 -0.029999 1 0 0 0 0 0 0 960949
-0.002945 -0.000184 0.121612 0.453053 0.087945 -0.774393 -0.030030 1 0 0 0 0 0 0 961959
-0.002945 -0.000184 0.121612 0.454016 0.088179 -0.775224 -0.030061 1 0 0 0 0 0 0 962950
-0.002945 -0.000184 0.121612 0.454732 0.088341 -0.776050 -0.030093 1 0 0 0 0 0 0 963957
-0.002945 -0.000184 0.121612 0.455308 0.088469 -0.776860 -0.030124 1 0 0 0 0 0 0 964949
-0.002945 -0.000184 0.121612 0.455853 0.088582 -0.777672 -0.030155 1 0 0 0 0 0 0 965958
-0.002945 -0.000184 0.121612 0.456347 0.088681 -0.778470 -0.030186 1 0 0 0 0 0 0 966949
-0.002945 -0.000184 0.121612 0.456837 0.088771 -0.779289 -0.030218 1 0 0 0 0 0 0 967957
-0.002945 -0.000184 0.121612 0.457315 0.088870 -0.780082 -0.030249 1 0 0 0 0 0 0 968949
-0.002945 -0.000184 0.121612 0.457800 0.088953 -0.780895 -0.030280 1 0 0 0 0 0 0 969967
-0.002945 -0.000184 0.121612 0.458270 0.089055 -0.781709 -0.030312 1 0 0 0 0 0 0 970970
-0.002945 -0.000184 0.121612 0.458754 0.089145 -0.782521 -0.030343 1 0 0 0 0 0 0 971969
-0.002945 -0.000184 0.121612 0.459210 0.089239 -0.783311 -0.030374 1 0 0 0 0 0 0 972956
-0.002945 -0.000184 0.121612 0.459695 0.089341 -0.784120 -0.030406 1 0 0 0 0 0 0 973969
-0.002945 -0.000184 0.121612 0.460164 0.089420 -0.784924 -0.030436 1 0 0 0 0 0 0 974952
-0.002945 -0.000184 0.121612 0.460637 0.089504 -0.785733 -0.030468 1 0 0 0 0 0 0 975970
-0.002945 -0.000184 0.121612 0.461116 0.089603 -0.786548 -0.030499 1 0 0 0 0 0 0 976967
-0.002945 -0.000184 0.121612 0.461576 0.089698 -0.787348 -0.030530 1 0 0 0 0 0 0 977965
-0.002945 -0.000184 0.121612 0.462042 0.089790 -0.788145 -0.030561 1 0 0 0 0 0 0 978955
-0.002945 -0.000184 0.121612 0.462539 0.089888 -0.788957 -0.030593 1 0 0 0 0 0 0 979964
-0.002950 -0.000165 0.121601 0.534786 -0.158059 -0.647379 -0.030624 1 0 0 0 0 0 0 980966
-0.002953 -0.000156 0.121598 0.510461 -0.066662 -0.721711 -0.030655 1 0 0 0 0 0 0 981965
-0.002954 -0.000151 0.121596 0.491530 0.000470 -0.760712 -0.030689 1 0 0 0 0 0 0 983036
-0.002955 -0.000149 0.121596 0.481255 0.036167 -0.776141 -0.030720 1 0 0 0 0 0 0 984033
-0.002956 -0.000148 0.121596 0.476129 0.054249 -0.782193 -0.030752 1 0 0 0 0 0 0 985044
-0.002956 -0.000147 0.121596 0.473740 0.063332 -0.784843 -0.030783 1 0 0 0 0 0 0 986043
-0.002956 -0.000147 0.121596 0.472767 0.067912 -0.786302 -0.030814 1 0 0 0 0 0 0 987045
-0.002956 -0.000147 0.121596 0.472511 0.070244 -0.787319 -0.030845 1 0 0 0 0 0 0 988042
-0.002937 -0.000151 0.121586 0.212621 0.132441 -0.657385 -0.030876 1 0 0 0 0 0 0 989032
-0.002927 -0.000154 0.121582 0.309826 0.110818 -0.725709 -0.030907 1 0 0 0 0 0 0 990031
-0.002922 -0.000155 0.121581 0.380429 0.094703 -0.761561 -0.030939 1 0 0 0 0 0 0 991045
-0.002920 -0.000155 0.121581 0.417801 0.086107 -0.775784 -0.030970 1 0 0 0 0 0 0 992037
-0.002919 -0.000156 0.121581 0.436786 0.081791 -0.781394 -0.031001 1 0 0 0 0 0 0 993032
-0.002918 -0.000156 0.121581 0.446483 0.079658 -0.783887 -0.031033 1 0 0 0 0 0 0 994033
-0.002918 -0.000156 0.121581 0.451549 0.078624 -0.785275 -0.031064 1 0 0 0 0 0 0 995035
-0.002918 -0.000156 0.121581 0.454304 0.078151 -0.786273 -0.031095 1 0 0 0 0 0 0 996031
-0.002918 -0.000156 0.121581 0.455910 0.077954 -0.787131 -0.031126 1 0 0 0 0 0 0 997030
-0.002918 -0.000156 0.121581 0.456943 0.077894 -0.787962 -0.031157 1 0 0 0 0 0 0 998031
-0.002918 -0.000156 0.121581 0.457673 0.077896 -0.788747 -0.031189 1 0 0 0 0 0 0 999030
-0.002918 -0.000156 0.121581 0.458280 0.077949 -0.789553 -0.031220 1 0 0 0 0 0 1 32
-0.002918 -0.000156 0.121581 0.458813 0.078011 -0.790342 -0.031251 1 0 0 0 0 0 1 1039
-0.002918 -0.000156 0.121581 0.459300 0.078071 -0.791130 -0.031282 1 0 0 0 0 0 1 2030
-0.002918 -0.000156 0.121581 0.459788 0.078142 -0.791918 -0.031314 1 0 0 0 0 0 1 3036
-0.002898 -0.000160 0.121571 0.200246 0.139234 -0.661699 -0.031345 1 0 0 0 0 0 1 4029
-0.002889 -0.000163 0.121568 0.297477 0.117072 -0.730042 -0.031376 1 0 0 0 0 0 1 5033
-0.002884 -0.000164 0.121566 0.368080 0.100688 -0.765885 -0.031407 1 0 0 0 0 0 1 6027
-0.002882 -0.000164 0.121566 0.405456 0.091978 -0.780113 -0.031439 1 0 0 0 0 0 1 7034
-0.002881 -0.000165 0.121566 0.424435 0.087580 -0.785716 -0.031470 1 0 0 0 0 0 1 8029
-0.002880 -0.000165 0.121566 0.434112 0.085435 -0.788201 -0.031501 1 0 0 0 0 0 1 9033
-0.002880 -0.000165 0.121566 0.439162 0.084383 -0.789588 -0.031533 1 0 0 0 0 0 1 10033
-0.002880 -0.000165 0.121566 0.441901 0.083914 -0.790588 -0.031564 1 0 0 0 0 0 1 11039
-0.002880 -0.000165 0.121566 0.443491 0.083717 -0.791431 -0.031595 1 0 0 0 0 0 1 12020
-0.002880 -0.000165 0.121566 0.444494 0.083646 -0.792241 -0.031626 1 0 0 0 0 0 1 13035
-0.002880 -0.000165 0.121566 0.445214 0.083667 -0.793029 -0.031657 1 0 0 0 0 0 1 14018
-0.002880 -0.000165 0.121566 0.445796 0.083705 -0.793808 -0.031688 1 0 0 0 0 0 1 15016
-0.002860 -0.000170 0.121556 0.186327 0.144782 -0.663392 -0.031720 1 0 0 0 0 0 1 16029
-0.002851 -0.000172 0.121553 0.283453 0.122644 -0.731788 -0.031751 1 0 0 0 0 0 1 17030
-0.002846 -0.000173 0.121551 0.353980 0.106281 -0.767666 -0.031783 1 0 0 0 0 0 1 18035
-0.002844 -0.000174 0.121551 0.391314 0.097579 -0.781883 -0.031814 1 0 0 0 0 0 1 19032
-0.002843 -0.000174 0.121551 0.410270 0.093199 -0.787483 -0.031845 1 0 0 0 0 0 1 20032
-0.002842 -0.000174 0.121551 0.419927 0.091037 -0.789965 -0.031876 1 0 0 0 0 0 1 21028
-0.002842 -0.000174 0.121551 0.424964 0.089997 -0.791344 -0.031907 1 0 0 0 0 0 1 22031
-0.002842 -0.000174 0.121551 0.427669 0.089535 -0.792327 -0.031939 1 0 0 0 0 0 1 23033
-0.002841 -0.000174 0.121551 0.429245 0.089345 -0.793174 -0.031970 1 0 0 0 0 0 1 24029
-0.002841 -0.000174 0.121551 0.430230 0.089274 -0.793965 -0.032001 1 0 0 0 0 0 1 25020
-0.002841 -0.000174 0.121551 0.430938 0.089300 -0.794757 -0.032032 1 0 0 0 0 0 1 26016
-0.002841 -0.000174 0.121551 0.431496 0.089347 -0.795534 -0.032064 1 0 0 0 0 0 1 27030
-0.002841 -0.000174 0.121551 0.431989 0.089424 -0.796304 -0.032095 1 0 0 0 0 0 1 28018
-0.002841 -0.000174 0.121551 0.432447 0.089495 -0.797093 -0.032126 1 0 0 0 0 0 1 29029
-0.002841 -0.000174 0.121551 0.432885 0.089585 -0.797858 -0.032157 1 0 0 0 0 0 1 30015
-0.002822 -0.000179 0.121541 0.173309 0.150666 -0.667212 -0.032189 1 0 0 0 0 0 1 31029
-0.002813 -0.000181 0.121538 0.270210 0.128576 -0.735592 -0.032217 1 0 0 0 0 0 1 31948
-0.002808 -0.000182 0.121536 0.340645 0.112236 -0.771496 -0.032249 1 0 0 0 0 0 1 32956
-0.002806 -0.000183 0.121536 0.377926 0.103535 -0.785712 -0.032280 1 0 0 0 0 0 1 33946
-0.002804 -0.000183 0.121536 0.396848 0.099174 -0.791307 -0.032311 1 0 0 0 0 0 1 34956
-0.002804 -0.000183 0.121536 0.406476 0.097020 -0.793781 -0.032342 1 0 0 0 0 0 1 35947
-0.002804 -0.000183 0.121536 0.411477 0.096000 -0.795159 -0.032374 1 0 0 0 0 0 1 36956
-0.002803 -0.000183 0.121536 0.414171 0.095530 -0.796128 -0.032405 1 0 0 0 0 0 1 37947
-0.002803 -0.000183 0.121536 0.415721 0.095347 -0.796972 -0.032436 1 0 0 0 0 0 1 38956
-0.002803 -0.000183 0.121536 0.416686 0.095281 -0.797755 -0.032467 1 0 0 0 0 0 1 39947
-0.002803 -0.000183 0.121536 0.417379 0.095312 -0.798547 -0.032499 1 0 0 0 0 0 1 40954
-0.002803 -0.000183 0.121536 0.417925 0.095360 -0.799315 -0.032530 1 0 0 0 0 0 1 41956
-0.002803 -0.000183 0.121536 0.418402 0.095442 -0.800080 -0.032561 1 0 0 0 0 0 1 42948
-0.002803 -0.000183 0.121536 0.418828 0.095519 -0.800853 -0.032593 1 0 0 0 0 0 1 43955
-0.002803 -0.000183 0.121536 0.419247 0.095614 -0.801614 -0.032624 1 0 0 0 0 0 1 44947
-0.002803 -0.000183 0.121536 0.419670 0.095693 -0.802388 -0.032655 1 0 0 0 0 0 1 45956
-0.002803 -0.000183 0.121536 0.420069 0.095782 -0.803149 -0.032686 1 0 0 0 0 0 1 46947
-0.002803 -0.000183 0.121536 0.420471 0.095886 -0.803931 -0.032718 1 0 0 0 0 0 1 47956
-0.002803 -0.000183 0.121536 0.420874 0.095967 -0.804690 -0.032749 1 0 0 0 0 0 1 48952
-0.002803 -0.000183 0.121536 0.421281 0.096059 -0.805467 -0.032780 1 0 0 0 0 0 1 49965
-0.002803 -0.000183 0.121536 0.421676 0.096149 -0.806222 -0.032811 1 0 0 0 0 0 1 50948
-0.002803 -0.000183 0.121536 0.422080 0.096253 -0.807007 -0.032843 1 0 0 0 0 0 1 51962
-0.002803 -0.000183 0.121536 0.422486 0.096335 -0.807773 -0.032874 1 0 0 0 0 0 1 52967
-0.002803 -0.000183 0.121536 0.422896 0.096434 -0.808534 -0.032906 1 0 0 0 0 0 1 53968
-0.002784 -0.000188 0.121526 0.163194 0.157541 -0.677632 -0.032937 1 0 0 0 0 0 1 54966
-0.002774 -0.000190 0.121523 0.259924 0.135518 -0.746099 -0.032968 1 0 0 0 0 0 1 55965
-0.002770 -0.000191 0.121521 0.330234 0.119197 -0.782002 -0.032999 1 0 0 0 0 0 1 56963
-0.002767 -0.000192 0.121521 0.367451 0.110523 -0.796218 -0.033030 1 0 0 0 0 0 1 57963
-0.002766 -0.000192 0.121521 0.386332 0.106161 -0.801820 -0.033062 1 0 0 0 0 0 1 58964
-0.002766 -0.000192 0.121521 0.395933 0.104013 -0.804278 -0.033093 1 0 0 0 0 0 1 59962
-0.002765 -0.000192 0.121521 0.400920 0.102995 -0.805649 -0.033124 1 0 0 0 0 0 1 60964
-0.002765 -0.000192 0.121521 0.403587 0.102534 -0.806617 -0.033156 1 0 0 0 0 0 1 61970
-0.002765 -0.000192 0.121521 0.405110 0.102336 -0.807452 -0.033187 1 0 0 0 0 0 1 62976
-0.002765 -0.000192 0.121521 0.406072 0.102302 -0.808248 -0.033218 1 0 0 0 0 0 1 63977
-0.002765 -0.000192 0.121521 0.406750 0.102317 -0.809016 -0.033250 1 0 0 0 0 0 1 64977
-0.002765 -0.000192 0.121521 0.407256 0.102392 -0.809774 -0.033281 1 0 0 0 0 0 1 65970
-0.002765 -0.000192 0.121521 0.407719 0.102471 -0.810535 -0.033312 1 0 0 0 0 0 1 66973
-0.002765 -0.000192 0.121521 0.408135 0.102548 -0.811301 -0.033343 1 0 0 0 0 0 1 67973
-0.002765 -0.000192 0.121521 0.408543 0.102637 -0.812052 -0.033374 1 0 0 0 0 0 1 68970
-0.002765 -0.000192 0.121521 0.408924 0.102743 -0.812818 -0.033406 1 0 0 0 0 0 1 69969
-0.002765 -0.000192 0.121521 0.409311 0.102830 -0.813576 -0.033437 1 0 0 0 0 0 1 70974
-0.002765 -0.000192 0.121521 0.409692 0.102924 -0.814333 -0.033468 1 0 0 0 0 0 1 71971
-0.002765 -0.000192 0.121521 0.410088 0.103018 -0.815102 -0.033499 1 0 0 0 0 0 1 72975
-0.002765 -0.000192 0.121521 0.410460 0.103123 -0.815853 -0.033530 1 0 0 0 0 0 1 73952
-0.002765 -0.000192 0.121521 0.410851 0.103223 -0.816613 -0.033562 1 0 0 0 0 0 1 74977
-0.002765 -0.000192 0.121521 0.411235 0.103307 -0.817379 -0.033593 1 0 0 0 0 0 1 75970
-0.002765 -0.000192 0.121521 0.411607 0.103405 -0.818137 -0.033624 1 0 0 0 0 0 1 76973
-0.002765 -0.000192 0.121521 0.411997 0.103510 -0.818909 -0.033656 1 0 0 0 0 0 1 77972
-0.002765 -0.000192 0.121521 0.412364 0.103596 -0.819643 -0.033686 1 0 0 0 0 0 1 78953
-0.002765 -0.000192 0.121521 0.412766 0.103690 -0.820424 -0.033718 1 0 0 0 0 0 1 79973
-0.002765 -0.000192 0.121521 0.413145 0.103797 -0.821170 -0.033749 1 0 0 0 0 0 1 80971
-0.002765 -0.000192 0.121521 0.413527 0.103895 -0.821948 -0.033781 1 0 0 0 0 0 1 81970
-0.002765 -0.000192 0.121521 0.413895 0.103981 -0.822685 -0.033811 1 0 0 0 0 0 1 82954
-0.002765 -0.000192 0.121521 0.414343 0.104087 -0.823559 -0.033847 1 0 0 0 0 0 1 84096
-0.002765 -0.000192 0.121521 0.414678 0.104170 -0.824224 -0.033874 1 0 0 0 0 0 1 84970
-0.002765 -0.000192 0.121521 0.415102 0.104302 -0.825075 -0.033910 1 0 0 0 0 0 1 86097
-0.002765 -0.000192 0.121521 0.415491 0.104377 -0.825840 -0.033941 1 0 0 0 0 0 1 87096
-0.002765 -0.000192 0.121521 0.415816 0.104462 -0.826502 -0.033968 1 0 0 0 0 0 1 87974
-0.002765 -0.000192 0.121521 0.416205 0.104554 -0.827259 -0.033999 1 0 0 0 0 0 1 88963
-0.002765 -0.000192 0.121521 0.416576 0.104665 -0.828026 -0.034031 1 0 0 0 0 0 1 89970
-0.002770 -0.000174 0.121510 0.489167 -0.144184 -0.685992 -0.034062 1 0 0 0 0 0 1 90978
-0.002773 -0.000165 0.121506 0.464740 -0.053326 -0.760005 -0.034093 1 0 0 0 0 0 1 91971
-0.002775 -0.000160 0.121505 0.445757 0.013529 -0.798792 -0.034124 1 0 0 0 0 0 1 92970
-0.002775 -0.000158 0.121505 0.435435 0.049079 -0.814122 -0.034156 1 0 0 0 0 0 1 93971
-0.002776 -0.000157 0.121505 0.430318 0.067105 -0.820196 -0.034191 1 0 0 0 0 0 1 95096
-0.002776 -0.000156 0.121505 0.427804 0.076159 -0.822702 -0.034218 1 0 0 0 0 0 1 95970
-0.002776 -0.000156 0.121505 0.426740 0.080718 -0.824098 -0.034249 1 0 0 0 0 0 1 96971
-0.002776 -0.000156 0.121505 0.426455 0.083063 -0.825176 -0.034285 1 0 0 0 0 0 1 98097
-0.002776 -0.000156 0.121505 0.426476 0.084257 -0.826008 -0.034316 1 0 0 0 0 0 1 99095
-0.002776 -0.000156 0.121504 0.426690 0.084888 -0.826784 -0.034347 1 0 0 0 0 0 1 100094
-0.002776 -0.000156 0.121504 0.426936 0.085249 -0.827446 -0.034374 1 0 0 0 0 0 1 100959
-0.002776 -0.000156 0.121504 0.427326 0.085466 -0.828296 -0.034409 1 0 0 0 0 0 1 102095
-0.002776 -0.000156 0.121504 0.427650 0.085607 -0.828996 -0.034438 1 0 0 0 0 0 1 103016
-0.002776 -0.000156 0.121504 0.428098 0.085741 -0.829851 -0.034474 1 0 0 0 0 0 1 104153
-0.002776 -0.000156 0.121504 0.428417 0.085826 -0.830498 -0.034501 1 0 0 0 0 0 1 105012
-0.002776 -0.000156 0.121504 0.428857 0.085915 -0.831353 -0.034536 1 0 0 0 0 0 1 106149
-0.002776 -0.000156 0.121504 0.429225 0.086006 -0.832096 -0.034567 1 0 0 0 0 0 1 107136
-0.002776 -0.000156 0.121504 0.429623 0.086083 -0.832855 -0.034598 1 0 0 0 0 0 1 108136
-0.002776 -0.000156 0.121504 0.430008 0.086153 -0.833605 -0.034630 1 0 0 0 0 0 1 109149
-0.002781 -0.000137 0.121494 0.502595 -0.162740 -0.691329 -0.034661 1 0 0 0 0 0 1 110135
-0.002784 -0.000128 0.121490 0.478196 -0.072064 -0.765289 -0.034689 1 0 0 0 0 0 1 111026
-0.002766 -0.000128 0.121479 0.198728 0.055862 -0.672185 -0.034723 1 0 0 0 0 0 1 112134
-0.002758 -0.000128 0.121475 0.284451 0.069275 -0.755155 -0.034755 1 0 0 0 0 0 1 113150
-0.002753 -0.000128 0.121474 0.349023 0.070870 -0.796227 -0.034786 1 0 0 0 0 0 1 114134
-0.002751 -0.000128 0.121474 0.383298 0.071153 -0.812242 -0.034816 1 0 0 0 0 0 1 115099
-0.002750 -0.000128 0.121473 0.400684 0.071260 -0.818425 -0.034846 1 0 0 0 0 0 1 116069
-0.002749 -0.000128 0.121473 0.409476 0.071329 -0.821005 -0.034874 1 0 0 0 0 0 1 116952
-0.002749 -0.000128 0.121473 0.414127 0.071413 -0.822512 -0.034909 1 0 0 0 0 0 1 118069
-0.002754 -0.000109 0.121463 0.488768 -0.177464 -0.680245 -0.034936 1 0 0 0 0 0 1 118953
-0.002757 -0.000100 0.121459 0.465487 -0.086881 -0.754479 -0.034971 1 0 0 0 0 0 1 120069
-0.002759 -0.000096 0.121458 0.447000 -0.020218 -0.793225 -0.034999 1 0 0 0 0 0 1 120953
-0.002759 -0.000093 0.121457 0.437006 0.015256 -0.808625 -0.035034 1 0 0 0 0 0 1 122069
-0.002760 -0.000092 0.121457 0.431961 0.033220 -0.814595 -0.035065 1 0 0 0 0 0 1 123078
-0.002760 -0.000092 0.121457 0.429569 0.042220 -0.817169 -0.035096 1 0 0 0 0 0 1 124068
-0.002760 -0.000091 0.121457 0.428550 0.046769 -0.818542 -0.035127 1 0 0 0 0 0 1 125068
-0.002760 -0.000091 0.121457 0.428217 0.049041 -0.819503 -0.035159 1 0 0 0 0 0 1 126077
-0.002760 -0.000091 0.121457 0.428185 0.050212 -0.820217 -0.035186 1 0 0 0 0 0 1 126945
-0.002760 -0.000091 0.121457 0.428444 0.050818 -0.821068 -0.035221 1 0 0 0 0 0 1 128080
-0.002760 -0.000091 0.121457 0.428728 0.051149 -0.821820 -0.035253 1 0 0 0 0 0 1 129087
-0.002760 -0.000091 0.121457 0.429011 0.051336 -0.822449 -0.035280 1 0 0 0 0 0 1 129956
-0.002760 -0.000091 0.121457 0.429431 0.051454 -0.823272 -0.035315 1 0 0 0 0 0 1 131086
-0.002760 -0.000091 0.121457 0.429792 0.051530 -0.824008 -0.035347 1 0 0 0 0 0 1 132087
-0.002765 -0.000073 0.121446 0.502363 -0.197340 -0.681379 -0.035378 1 0 0 0 0 0 1 133088
-0.002768 -0.000064 0.121443 0.478039 -0.106914 -0.755484 -0.035409 1 0 0 0 0 0 1 134079
-0.002769 -0.000059 0.121441 0.459105 -0.040311 -0.794293 -0.035441 1 0 0 0 0 0 1 135090
-0.002770 -0.000057 0.121441 0.448813 -0.004890 -0.809604 -0.035472 1 0 0 0 0 0 1 136087
-0.002771 -0.000056 0.121441 0.443647 0.013034 -0.815564 -0.035503 1 0 0 0 0 0 1 137086
-0.002771 -0.000055 0.121441 0.441206 0.022032 -0.818123 -0.035534 1 0 0 0 0 0 1 138086
-0.002752 -0.000059 0.121431 0.179452 0.087798 -0.687376 -0.035565 1 0 0 0 0 0 1 139079
-0.002742 -0.000061 0.121428 0.274962 0.067950 -0.755915 -0.035597 1 0 0 0 0 0 1 140086
-0.002737 -0.000062 0.121426 0.344622 0.052730 -0.791798 -0.035628 1 0 0 0 0 0 1 141073
-0.002735 -0.000063 0.121426 0.381516 0.044582 -0.805980 -0.035659 1 0 0 0 0 0 1 142067
-0.002734 -0.000063 0.121426 0.400231 0.040478 -0.811543 -0.035691 1 0 0 0 0 0 1 143089
-0.002739 -0.000045 0.121415 0.481950 -0.210490 -0.670481 -0.035722 1 0 0 0 0 0 1 144084
-0.002741 -0.000036 0.121411 0.462148 -0.121247 -0.745107 -0.035749 1 0 0 0 0 0 1 144964
-0.002742 -0.000031 0.121410 0.445528 -0.055236 -0.784200 -0.035784 1 0 0 0 0 0 1 146086
-0.002743 -0.000029 0.121410 0.436358 -0.020124 -0.799569 -0.035815 1 0 0 0 0 0 1 147086
-0.002743 -0.000028 0.121410 0.431748 -0.002353 -0.805545 -0.035847 1 0 0 0 0 0 1 148085
-0.002744 -0.000027 0.121409 0.429570 0.006558 -0.808091 -0.035878 1 0 0 0 0 0 1 149074
-0.002744 -0.000027 0.121409 0.428658 0.011012 -0.809452 -0.035909 1 0 0 0 0 0 1 150083
-0.002744 -0.000027 0.121409 0.428375 0.013252 -0.810389 -0.035940 1 0 0 0 0 0 1 151083
-0.002744 -0.000027 0.121409 0.428364 0.014369 -0.811085 -0.035968 1 0 0 0 0 0 1 151963
-0.002744 -0.000027 0.121409 0.428623 0.014941 -0.811883 -0.036002 1 0 0 0 0 0 1 153062
-0.002744 -0.000027 0.121409 0.428907 0.015239 -0.812623 -0.036034 1 0 0 0 0 0 1 154086
-0.002744 -0.000027 0.121409 0.429196 0.015384 -0.813226 -0.036061 1 0 0 0 0 0 1 154947
-0.002725 -0.000031 0.121400 0.168846 0.076763 -0.681756 -0.036097 1 0 0 0 0 0 1 156086
-0.002720 -0.000015 0.121386 0.337137 -0.194179 -0.606430 -0.036128 1 0 0 0 0 0 1 157086
-0.002718 -0.000007 0.121381 0.382431 -0.120365 -0.715691 -0.036159 1 0 0 0 0 0 1 158087
-0.002718 -0.000003 0.121379 0.400161 -0.062652 -0.767937 -0.036190 1 0 0 0 0 0 1 159078
-0.002717 -0.000001 0.121379 0.408286 -0.031749 -0.788033 -0.036222 1 0 0 0 0 0 1 160085
-0.002717 -0.000000 0.121378 0.412284 -0.016081 -0.795652 -0.036253 1 0 0 0 0 0 1 161085
-0.002717 0.000000 0.121378 0.414395 -0.008239 -0.798778 -0.036284 1 0 0 0 0 0 1 162084
-0.002717 0.000000 0.121378 0.415590 -0.004321 -0.800331 -0.036315 1 0 0 0 0 0 1 163086
-0.002717 0.000001 0.121378 0.416372 -0.002356 -0.801317 -0.036347 1 0 0 0 0 0 1 164084
-0.002717 0.000001 0.121378 0.416919 -0.001367 -0.802112 -0.036378 1 0 0 0 0 0 1 165084
-0.002717 0.000001 0.121378 0.417395 -0.000884 -0.802840 -0.036409 1 0 0 0 0 0 1 166085
-0.002717 0.000001 0.121378 0.417798 -0.000645 -0.803545 -0.036440 1 0 0 0 0 0 1 167085
-0.002717 0.000001 0.121378 0.418182 -0.000527 -0.804233 -0.036472 1 0 0 0 0 0 1 168083
-0.002717 0.000001 0.121378 0.418557 -0.000459 -0.804923 -0.036503 1 0 0 0 0 0 1 169085
-0.002697 -0.000004 0.121368 0.158147 0.060901 -0.673181 -0.036534 1 0 0 0 0 0 1 170076
-0.002688 -0.000006 0.121365 0.254137 0.038809 -0.741566 -0.036568 1 0 0 0 0 0 1 171164
-0.002683 -0.000007 0.121364 0.324019 0.022455 -0.777372 -0.036599 1 0 0 0 0 0 1 172163
-0.002681 -0.000008 0.121363 0.360995 0.013759 -0.791490 -0.036630 1 0 0 0 0 0 1 173151
-0.002680 -0.000008 0.121363 0.379735 0.009331 -0.796994 -0.036661 1 0 0 0 0 0 1 174150
-0.002679 -0.000008 0.121363 0.389263 0.007122 -0.799383 -0.036693 1 0 0 0 0 0 1 175152
-0.002684 0.000010 0.121353 0.466443 -0.242921 -0.656877 -0.036724 1 0 0 0 0 0 1 176166
-0.002687 0.000019 0.121349 0.444395 -0.153479 -0.731175 -0.036754 1 0 0 0 0 0 1 177130
-0.002688 0.000024 0.121348 0.426599 -0.087405 -0.770046 -0.036786 1 0 0 0 0 0 1 178129
-0.002689 0.000026 0.121347 0.416862 -0.052259 -0.785320 -0.036817 1 0 0 0 0 0 1 179131
-0.002689 0.000027 0.121347 0.411969 -0.034485 -0.791246 -0.036848 1 0 0 0 0 0 1 180129
-0.002689 0.000028 0.121347 0.409624 -0.025581 -0.793759 -0.036879 1 0 0 0 0 0 1 181127
-0.002689 0.000028 0.121347 0.408599 -0.021143 -0.795081 -0.036910 1 0 0 0 0 0 1 182120
-0.002690 0.000028 0.121347 0.408272 -0.018928 -0.795998 -0.036943 1 0 0 0 0 0 1 183153
-0.002690 0.000028 0.121347 0.408273 -0.017827 -0.796752 -0.036974 1 0 0 0 0 0 1 184151
-0.002690 0.000028 0.121347 0.408442 -0.017289 -0.797439 -0.037004 1 0 0 0 0 0 1 185133
-0.002690 0.000028 0.121347 0.408698 -0.017031 -0.798135 -0.037036 1 0 0 0 0 0 1 186150
-0.002690 0.000028 0.121347 0.408989 -0.016901 -0.798773 -0.037066 1 0 0 0 0 0 1 187094
-0.002690 0.000028 0.121347 0.409296 -0.016844 -0.799442 -0.037096 1 0 0 0 0 0 1 188076
-0.002690 0.000028 0.121347 0.409627 -0.016830 -0.800103 -0.037127 1 0 0 0 0 0 1 189066
-0.002690 0.000028 0.121347 0.409980 -0.016823 -0.800783 -0.037159 1 0 0 0 0 0 1 190076
-0.002690 0.000028 0.121347 0.410307 -0.016821 -0.801450 -0.037190 1 0 0 0 0 0 1 191067
-0.002690 0.000028 0.121347 0.410662 -0.016837 -0.802130 -0.037221 1 0 0 0 0 0 1 192067
-0.002670 0.000024 0.121337 0.150142 0.044519 -0.670190 -0.037253 1 0 0 0 0 0 1 193076
-0.002661 0.000021 0.121334 0.245920 0.022423 -0.738509 -0.037284 1 0 0 0 0 0 1 194066
-0.002656 0.000020 0.121333 0.315680 0.006073 -0.774304 -0.037315 1 0 0 0 0 0 1 195075
-0.002654 0.000020 0.121332 0.352618 -0.002653 -0.788407 -0.037346 1 0 0 0 0 0 1 196067
-0.002653 0.000020 0.121332 0.371333 -0.007072 -0.793905 -0.037378 1 0 0 0 0 0 1 197076
-0.002652 0.000019 0.121332 0.380823 -0.009287 -0.796267 -0.037409 1 0 0 0 0 0 1 198067
-0.002652 0.000019 0.121332 0.385726 -0.010399 -0.797532 -0.037440 1 0 0 0 0 0 1 199075
-0.002652 0.000019 0.121332 0.388318 -0.010962 -0.798394 -0.037471 1 0 0 0 0 0 1 200066
-0.002652 0.000019 0.121332 0.389789 -0.011266 -0.799143 -0.037503 1 0 0 0 0 0 1 201075
-0.002652 0.000019 0.121332 0.390677 -0.011403 -0.799832 -0.037534 1 0 0 0 0 0 1 202066
-0.002652 0.000019 0.121332 0.391286 -0.011489 -0.800505 -0.037565 1 0 0 0 0 0 1 203074
-0.002652 0.000019 0.121332 0.391764 -0.011536 -0.801181 -0.037596 1 0 0 0 0 0 1 204077
-0.002651 0.000019 0.121332 0.392159 -0.011551 -0.801851 -0.037628 1 0 0 0 0 0 1 205085
-0.002651 0.000019 0.121332 0.392517 -0.011578 -0.802523 -0.037659 1 0 0 0 0 0 1 206086
-0.002651 0.000019 0.121332 0.392859 -0.011583 -0.803177 -0.037690 1 0 0 0 0 0 1 207068
-0.002651 0.000019 0.121332 0.393194 -0.011604 -0.803845 -0.037722 1 0 0 0 0 0 1 208081
-0.002651 0.000019 0.121332 0.393514 -0.011603 -0.804512 -0.037753 1 0 0 0 0 0 1 209073
-0.002651 0.000019 0.121332 0.393859 -0.011626 -0.805187 -0.037784 1 0 0 0 0 0 1 210087
-0.002651 0.000019 0.121332 0.394186 -0.011637 -0.805852 -0.037815 1 0 0 0 0 0 1 211085
-0.002657 0.000038 0.121321 0.466848 -0.260791 -0.662469 -0.037847 1 0 0 0 0 0 1 212084
-0.002660 0.000047 0.121318 0.442554 -0.171023 -0.736528 -0.037877 1 0 0 0 0 0 1 213055
-0.002661 0.000051 0.121316 0.423644 -0.104807 -0.775311 -0.037909 1 0 0 0 0 0 1 214084
-0.002662 0.000054 0.121316 0.413340 -0.069587 -0.790537 -0.037939 1 0 0 0 0 0 1 215054
-0.002662 0.000055 0.121316 0.408163 -0.051785 -0.796437 -0.037972 1 0 0 0 0 0 1 216081
-0.002662 0.000055 0.121316 0.405673 -0.042887 -0.798945 -0.038003 1 0 0 0 0 0 1 217081
-0.002662 0.000056 0.121316 0.404580 -0.038446 -0.800241 -0.038034 1 0 0 0 0 0 1 218083
-0.002662 0.000056 0.121316 0.404199 -0.036229 -0.801135 -0.038065 1 0 0 0 0 0 1 219086
-0.002662 0.000056 0.121316 0.404144 -0.035143 -0.801852 -0.038096 1 0 0 0 0 0 1 220057
-0.002662 0.000056 0.121316 0.404303 -0.034620 -0.802534 -0.038127 1 0 0 0 0 0 1 221056
-0.002662 0.000056 0.121316 0.404544 -0.034366 -0.803226 -0.038159 1 0 0 0 0 0 1 222081
-0.002662 0.000056 0.121316 0.404823 -0.034258 -0.803856 -0.038189 1 0 0 0 0 0 1 223053
-0.002662 0.000056 0.121316 0.405143 -0.034220 -0.804545 -0.038222 1 0 0 0 0 0 1 224081
-0.002662 0.000056 0.121316 0.405459 -0.034197 -0.805193 -0.038253 1 0 0 0 0 0 1 225084
-0.002662 0.000056 0.121316 0.405776 -0.034208 -0.805836 -0.038283 1 0 0 0 0 0 1 226053
-0.002662 0.000056 0.121316 0.406117 -0.034236 -0.806514 -0.038315 1 0 0 0 0 0 1 227083
-0.002662 0.000056 0.121316 0.406445 -0.034252 -0.807178 -0.038347 1 0 0 0 0 0 1 228083
-0.002662 0.000056 0.121316 0.406779 -0.034291 -0.807830 -0.038378 1 0 0 0 0 0 1 229082
-0.002662 0.000056 0.121316 0.407095 -0.034305 -0.808487 -0.038409 1 0 0 0 0 0 1 230082
-0.002662 0.000056 0.121316 0.407440 -0.034346 -0.809145 -0.038440 1 0 0 0 0 0 1 231083
-0.002662 0.000056 0.121316 0.407769 -0.034364 -0.809809 -0.038472 1 0 0 0 0 0 1 232082
-0.002662 0.000056 0.121316 0.408088 -0.034388 -0.810461 -0.038503 1 0 0 0 0 0 1 233081
-0.002662 0.000056 0.121316 0.408438 -0.034421 -0.811105 -0.038534 1 0 0 0 0 0 1 234072
-0.002662 0.000056 0.121316 0.408763 -0.034447 -0.811781 -0.038565 1 0 0 0 0 0 1 235081
-0.002662 0.000056 0.121316 0.409085 -0.034483 -0.812427 -0.038597 1 0 0 0 0 0 1 236081
-0.002662 0.000056 0.121316 0.409424 -0.034504 -0.813097 -0.038628 1 0 0 0 0 0 1 237082
-0.002662 0.000056 0.121316 0.409756 -0.034531 -0.813757 -0.038659 1 0 0 0 0 0 1 238082
-0.002662 0.000056 0.121316 0.410079 -0.034567 -0.814402 -0.038690 1 0 0 0 0 0 1 239083
-0.002662 0.000056 0.121316 0.410425 -0.034579 -0.815063 -0.038722 1 0 0 0 0 0 1 240080
-0.002662 0.000056 0.121316 0.410750 -0.034613 -0.815729 -0.038753 1 0 0 0 0 0 1 241081
-0.002662 0.000056 0.121316 0.411070 -0.034650 -0.816371 -0.038784 1 0 0 0 0 0 1 242076
-0.002662 0.000056 0.121316 0.411412 -0.034671 -0.817045 -0.038815 1 0 0 0 0 0 1 243083
-0.002643 0.000051 0.121306 0.150516 0.026769 -0.684746 -0.038846 1 0 0 0 0 0 1 244065
-0.002634 0.000049 0.121302 0.245987 0.004711 -0.753023 -0.038878 1 0 0 0 0 0 1 245082
-0.002634 0.000066 0.121291 0.387989 -0.260947 -0.644473 -0.038909 1 0 0 0 0 0 1 246068
-0.002635 0.000075 0.121286 0.400281 -0.180115 -0.731973 -0.038940 1 0 0 0 0 0 1 247086
-0.002635 0.000079 0.121285 0.399727 -0.118426 -0.775549 -0.038972 1 0 0 0 0 0 1 248083
-0.002635 0.000081 0.121285 0.398582 -0.085478 -0.792465 -0.039003 1 0 0 0 0 0 1 249082
-0.002635 0.000082 0.121284 0.397956 -0.068816 -0.798924 -0.039034 1 0 0 0 0 0 1 250080
-0.002635 0.000083 0.121284 0.397722 -0.060497 -0.801620 -0.039065 1 0 0 0 0 0 1 251080
-0.002635 0.000083 0.121284 0.397763 -0.056350 -0.802977 -0.039097 1 0 0 0 0 0 1 252082
-0.002635 0.000083 0.121284 0.397916 -0.054291 -0.803878 -0.039128 1 0 0 0 0 0 1 253082
-0.002635 0.000083 0.121284 0.398169 -0.053298 -0.804604 -0.039159 1 0 0 0 0 0 1 254081
-0.002635 0.000083 0.121284 0.398441 -0.052809 -0.805275 -0.039190 1 0 0 0 0 0 1 255082
-0.002635 0.000083 0.121284 0.398740 -0.052586 -0.805933 -0.039222 1 0 0 0 0 0 1 256081
-0.002635 0.000083 0.121284 0.399042 -0.052499 -0.806573 -0.039253 1 0 0 0 0 0 1 257075
-0.002635 0.000083 0.121284 0.399353 -0.052477 -0.807215 -0.039284 1 0 0 0 0 0 1 258074
-0.002635 0.000083 0.121284 0.399660 -0.052491 -0.807846 -0.039315 1 0 0 0 0 0 1 259066
-0.002635 0.000083 0.121284 0.399984 -0.052511 -0.808492 -0.039346 1 0 0 0 0 0 1 260073
-0.002635 0.000083 0.121284 0.400296 -0.052539 -0.809134 -0.039377 1 0 0 0 0 0 1 261064
-0.002635 0.000083 0.121284 0.400616 -0.052580 -0.809784 -0.039409 1 0 0 0 0 0 1 262074
-0.002635 0.000083 0.121284 0.400943 -0.052624 -0.810426 -0.039440 1 0 0 0 0 0 1 263064
-0.002635 0.000083 0.121284 0.401253 -0.052664 -0.811068 -0.039471 1 0 0 0 0 0 1 264073
-0.002635 0.000083 0.121284 0.401566 -0.052705 -0.811704 -0.039502 1 0 0 0 0 0 1 265064
-0.002635 0.000083 0.121284 0.401887 -0.052747 -0.812352 -0.039534 1 0 0 0 0 0 1 266073
-0.002635 0.000083 0.121284 0.402201 -0.052788 -0.812988 -0.039565 1 0 0 0 0 0 1 267064
-0.002635 0.000083 0.121284 0.402521 -0.052830 -0.813636 -0.039596 1 0 0 0 0 0 1 268072
-0.002635 0.000083 0.121284 0.402845 -0.052863 -0.814266 -0.039627 1 0 0 0 0 0 1 269064
-0.002635 0.000083 0.121284 0.403158 -0.052913 -0.814920 -0.039659 1 0 0 0 0 0 1 270073
-0.002635 0.000083 0.121284 0.403472 -0.052955 -0.815557 -0.039690 1 0 0 0 0 0 1 271064
-0.002635 0.000083 0.121284 0.403792 -0.052997 -0.816204 -0.039721 1 0 0 0 0 0 1 272072
-0.002635 0.000083 0.121284 0.404107 -0.053039 -0.816841 -0.039752 1 0 0 0 0 0 1 273064
-0.002635 0.000083 0.121284 0.404440 -0.053084 -0.817495 -0.039784 1 0 0 0 0 0 1 274073
-0.002641 0.000102 0.121274 0.477212 -0.302578 -0.673557 -0.039815 1 0 0 0 0 0 1 275079
-0.002643 0.000111 0.121270 0.453014 -0.213269 -0.747611 -0.039846 1 0 0 0 0 0 1 276077
-0.002645 0.000115 0.121269 0.434137 -0.147287 -0.786344 -0.039877 1 0 0 0 0 0 1 277058
-0.002646 0.000118 0.121268 0.423882 -0.112208 -0.801576 -0.039909 1 0 0 0 0 0 1 278073
-0.002646 0.000119 0.121268 0.418696 -0.094486 -0.807441 -0.039940 1 0 0 0 0 0 1 279081
-0.002646 0.000119 0.121268 0.416211 -0.085636 -0.809916 -0.039971 1 0 0 0 0 0 1 280071
-0.002627 0.000115 0.121258 0.153629 -0.019661 -0.678064 -0.040003 1 0 0 0 0 0 1 281085
-0.002618 0.000113 0.121255 0.248152 -0.039523 -0.746496 -0.040034 1 0 0 0 0 0 1 282080
-0.002613 0.000112 0.121254 0.317275 -0.054765 -0.782288 -0.040065 1 0 0 0 0 0 1 283083
-0.002611 0.000111 0.121253 0.353879 -0.062926 -0.796374 -0.040096 1 0 0 0 0 0 1 284079
-0.002609 0.000111 0.121253 0.372411 -0.067100 -0.801822 -0.040128 1 0 0 0 0 0 1 285085
-0.002609 0.000111 0.121253 0.381796 -0.069215 -0.804153 -0.040159 1 0 0 0 0 0 1 286086
-0.002609 0.000111 0.121253 0.386645 -0.070293 -0.805380 -0.040190 1 0 0 0 0 0 1 287086
-0.002608 0.000111 0.121253 0.389194 -0.070879 -0.806211 -0.040222 1 0 0 0 0 0 1 288086
-0.002608 0.000111 0.121253 0.390631 -0.071185 -0.806904 -0.040253 1 0 0 0 0 0 1 289080
-0.002608 0.000111 0.121253 0.391501 -0.071374 -0.807553 -0.040284 1 0 0 0 0 0 1 290080
-0.002608 0.000111 0.121253 0.392079 -0.071484 -0.808193 -0.040315 1 0 0 0 0 0 1 291081
-0.002608 0.000111 0.121253 0.392533 -0.071574 -0.808831 -0.040347 1 0 0 0 0 0 1 292082
-0.002614 0.000129 0.121242 0.465387 -0.321156 -0.664719 -0.040378 1 0 0 0 0 0 1 293080
-0.002616 0.000138 0.121239 0.441238 -0.232008 -0.738751 -0.040409 1 0 0 0 0 0 1 294078
-0.002618 0.000143 0.121237 0.422398 -0.166123 -0.777502 -0.040440 1 0 0 0 0 0 1 295083
-0.002618 0.000145 0.121237 0.412132 -0.131083 -0.792700 -0.040471 1 0 0 0 0 0 1 296078
-0.002619 0.000146 0.121237 0.406944 -0.113382 -0.798541 -0.040503 1 0 0 0 0 0 1 297080
-0.002619 0.000147 0.121237 0.404455 -0.104565 -0.801001 -0.040534 1 0 0 0 0 0 1 298079
-0.002619 0.000147 0.121237 0.403336 -0.100184 -0.802274 -0.040565 1 0 0 0 0 0 1 299082
-0.002619 0.000147 0.121237 0.402925 -0.098029 -0.803116 -0.040597 1 0 0 0 0 0 1 300080
-0.002619 0.000147 0.121237 0.402879 -0.096989 -0.803811 -0.040628 1 0 0 0 0 0 1 301080
-0.002619 0.000147 0.121237 0.403016 -0.096502 -0.804463 -0.040659 1 0 0 0 0 0 1 302082
-0.002619 0.000147 0.121237 0.403239 -0.096295 -0.805087 -0.040690 1 0 0 0 0 0 1 303081
-0.002619 0.000147 0.121237 0.403487 -0.096240 -0.805713 -0.040721 1 0 0 0 0 0 1 304080
-0.002619 0.000147 0.121237 0.403781 -0.096239 -0.806319 -0.040753 1 0 0 0 0 0 1 305078
-0.002619 0.000147 0.121237 0.404084 -0.096284 -0.806949 -0.040784 1 0 0 0 0 0 1 306078
-0.002600 0.000143 0.121227 0.142789 -0.034695 -0.674227 -0.040815 1 0 0 0 0 0 1 307081
-0.002591 0.000141 0.121223 0.237820 -0.056790 -0.742413 -0.040846 1 0 0 0 0 0 1 308079
-0.002586 0.000140 0.121222 0.307205 -0.073128 -0.778121 -0.040878 1 0 0 0 0 0 1 309078
-0.002584 0.000139 0.121222 0.343914 -0.081850 -0.792164 -0.040909 1 0 0 0 0 0 1 310080
-0.002582 0.000139 0.121222 0.362499 -0.086304 -0.797578 -0.040940 1 0 0 0 0 0 1 311072
-0.002582 0.000139 0.121222 0.371918 -0.088579 -0.799889 -0.040971 1 0 0 0 0 0 1 312078
-0.002581 0.000139 0.121222 0.376762 -0.089746 -0.801094 -0.041003 1 0 0 0 0 0 1 313079
-0.002581 0.000138 0.121222 0.379326 -0.090348 -0.801913 -0.041034 1 0 0 0 0 0 1 314077
-0.002581 0.000138 0.121222 0.380743 -0.090706 -0.802593 -0.041065 1 0 0 0 0 0 1 315073
-0.002587 0.000157 0.121211 0.454148 -0.340499 -0.658309 -0.041096 1 0 0 0 0 0 1 316079
-0.002589 0.000166 0.121207 0.430246 -0.251587 -0.732345 -0.041128 1 0 0 0 0 0 1 317077
-0.002591 0.000170 0.121206 0.411521 -0.185830 -0.771075 -0.041159 1 0 0 0 0 0 1 318077
-0.002591 0.000173 0.121206 0.401323 -0.150862 -0.786259 -0.041190 1 0 0 0 0 0 1 319082
-0.002592 0.000174 0.121205 0.396170 -0.133217 -0.792095 -0.041221 1 0 0 0 0 0 1 320079
-0.002573 0.000170 0.121196 0.132083 -0.062743 -0.661045 -0.041253 1 0 0 0 0 0 1 321079
-0.002563 0.000168 0.121192 0.225562 -0.080403 -0.729890 -0.041284 1 0 0 0 0 0 1 322079
-0.002559 0.000167 0.121191 0.294153 -0.094532 -0.765817 -0.041315 1 0 0 0 0 0 1 323080
-0.002556 0.000166 0.121190 0.330473 -0.102153 -0.779932 -0.041346 1 0 0 0 0 0 1 324078
-0.002555 0.000166 0.121190 0.348850 -0.106066 -0.785357 -0.041377 1 0 0 0 0 0 1 325072
-0.002555 0.000166 0.121190 0.358157 -0.108062 -0.787666 -0.041409 1 0 0 0 0 0 1 326079
-0.002554 0.000166 0.121190 0.362934 -0.109093 -0.788842 -0.041440 1 0 0 0 0 0 1 327062
-0.002554 0.000166 0.121190 0.365458 -0.109660 -0.789642 -0.041471 1 0 0 0 0 0 1 328064
-0.002554 0.000166 0.121190 0.366848 -0.109984 -0.790320 -0.041503 1 0 0 0 0 0 1 329072
-0.002554 0.000166 0.121190 0.367682 -0.110188 -0.790940 -0.041533 1 0 0 0 0 0 1 330063
-0.002554 0.000166 0.121190 0.368257 -0.110331 -0.791547 -0.041565 1 0 0 0 0 0 1 331071
-0.002554 0.000166 0.121190 0.368660 -0.110443 -0.792135 -0.041596 1 0 0 0 0 0 1 332063
-0.002554 0.000166 0.121190 0.369016 -0.110534 -0.792739 -0.041628 1 0 0 0 0 0 1 333072
-0.002535 0.000161 0.121180 0.107720 -0.048969 -0.659649 -0.041658 1 0 0 0 0 0 1 334062
-0.002526 0.000159 0.121177 0.202491 -0.071040 -0.727894 -0.041690 1 0 0 0 0 0 1 335071
-0.002521 0.000158 0.121176 0.271722 -0.087365 -0.763608 -0.041721 1 0 0 0 0 0 1 336062
-0.002518 0.000158 0.121175 0.308357 -0.096109 -0.777648 -0.041752 1 0 0 0 0 0 1 337071
-0.002517 0.000157 0.121175 0.326877 -0.100556 -0.783040 -0.041783 1 0 0 0 0 0 1 338063
-0.002517 0.000157 0.121175 0.336256 -0.102827 -0.785327 -0.041815 1 0 0 0 0 0 1 339071
-0.002516 0.000157 0.121175 0.341059 -0.103999 -0.786506 -0.041846 1 0 0 0 0 0 1 340062
-0.002516 0.000157 0.121175 0.343586 -0.104630 -0.787310 -0.041877 1 0 0 0 0 0 1 341070
-0.002516 0.000157 0.121175 0.344977 -0.104991 -0.787963 -0.041909 1 0 0 0 0 0 1 342071
-0.002516 0.000157 0.121175 0.345795 -0.105193 -0.788575 -0.041940 1 0 0 0 0 0 1 343063
-0.002516 0.000157 0.121175 0.346343 -0.105340 -0.789182 -0.041971 1 0 0 0 0 0 1 344071
-0.002516 0.000157 0.121175 0.346740 -0.105462 -0.789761 -0.042002 1 0 0 0 0 0 1 345061
-0.002516 0.000157 0.121175 0.347068 -0.105548 -0.790355 -0.042034 1 0 0 0 0 0 1 346075
-0.002516 0.000157 0.121175 0.347358 -0.105643 -0.790948 -0.042065 1 0 0 0 0 0 1 347075
-0.002516 0.000157 0.121175 0.347638 -0.105718 -0.791535 -0.042096 1 0 0 0 0 0 1 348075
-0.002516 0.000157 0.121175 0.347899 -0.105806 -0.792113 -0.042127 1 0 0 0 0 0 1 349069
-0.002497 0.000152 0.121165 0.086545 -0.044209 -0.658816 -0.042159 1 0 0 0 0 0 1 350078
-0.002488 0.000150 0.121162 0.181180 -0.066259 -0.727186 -0.042195 1 0 0 0 0 0 1 351240
-0.002483 0.000149 0.121161 0.250276 -0.082572 -0.762835 -0.042222 1 0 0 0 0 0 1 352080
-0.002481 0.000149 0.121160 0.286843 -0.091270 -0.776860 -0.042253 1 0 0 0 0 0 1 353080
-0.002479 0.000148 0.121160 0.305344 -0.095720 -0.782254 -0.042284 1 0 0 0 0 0 1 354079
-0.002479 0.000148 0.121160 0.314697 -0.097985 -0.784535 -0.042315 1 0 0 0 0 0 1 355081
-0.002478 0.000148 0.121160 0.319479 -0.099153 -0.785713 -0.042346 1 0 0 0 0 0 1 356080
-0.002478 0.000148 0.121160 0.321970 -0.099775 -0.786498 -0.042378 1 0 0 0 0 0 1 357077
-0.002478 0.000148 0.121160 0.323330 -0.100117 -0.787134 -0.042408 1 0 0 0 0 0 1 358049
-0.002478 0.000148 0.121160 0.324152 -0.100330 -0.787761 -0.042440 1 0 0 0 0 0 1 359078
-0.002478 0.000148 0.121160 0.324670 -0.100470 -0.788353 -0.042472 1 0 0 0 0 0 1 360085
-0.002478 0.000148 0.121160 0.325048 -0.100588 -0.788927 -0.042503 1 0 0 0 0 0 1 361079
-0.002478 0.000148 0.121160 0.325357 -0.100680 -0.789519 -0.042534 1 0 0 0 0 0 1 362082
-0.002478 0.000148 0.121160 0.325623 -0.100761 -0.790091 -0.042565 1 0 0 0 0 0 1 363078
-0.002478 0.000148 0.121160 0.325884 -0.100829 -0.790669 -0.042596 1 0 0 0 0 0 1 364077
-0.002478 0.000148 0.121160 0.326140 -0.100917 -0.791249 -0.042628 1 0 0 0 0 0 1 365077
-0.002478 0.000148 0.121160 0.326377 -0.100981 -0.791834 -0.042659 1 0 0 0 0 0 1 366075
-0.002484 0.000166 0.121150 0.399341 -0.350999 -0.647260 -0.042690 1 0 0 0 0 0 1 367078
-0.002486 0.000175 0.121146 0.375104 -0.262296 -0.721141 -0.042721 1 0 0 0 0 0 1 368048
-0.002488 0.000180 0.121145 0.356231 -0.196674 -0.759808 -0.042753 1 0 0 0 0 0 1 369077
-0.002488 0.000182 0.121144 0.345926 -0.161758 -0.774934 -0.042784 1 0 0 0 0 0 1 370077
-0.002489 0.000183 0.121144 0.340703 -0.144135 -0.780729 -0.042815 1 0 0 0 0 0 1 371080
-0.002489 0.000184 0.121144 0.338161 -0.135365 -0.783140 -0.042846 1 0 0 0 0 0 1 372077
-0.002470 0.000180 0.121134 0.075268 -0.069291 -0.650264 -0.042878 1 0 0 0 0 0 1 373075
-0.002460 0.000178 0.121131 0.168975 -0.089100 -0.718758 -0.042909 1 0 0 0 0 0 1 374077
-0.002456 0.000177 0.121129 0.237639 -0.104300 -0.754566 -0.042940 1 0 0 0 0 0 1 375068
-0.002453 0.000176 0.121129 0.273997 -0.112469 -0.768613 -0.042971 1 0 0 0 0 0 1 376079
-0.002452 0.000176 0.121129 0.292349 -0.116642 -0.773990 -0.043002 1 0 0 0 0 0 1 377047
-0.002452 0.000176 0.121129 0.301631 -0.118772 -0.776252 -0.043033 1 0 0 0 0 0 1 378047
-0.002451 0.000176 0.121129 0.306374 -0.119885 -0.777412 -0.043064 1 0 0 0 0 0 1 379049
-0.002451 0.000176 0.121129 0.308855 -0.120486 -0.778185 -0.043096 1 0 0 0 0 0 1 380076
-0.002451 0.000175 0.121129 0.310202 -0.120839 -0.778823 -0.043127 1 0 0 0 0 0 1 381047
-0.002451 0.000175 0.121129 0.310990 -0.121041 -0.779423 -0.043159 1 0 0 0 0 0 1 382076
-0.002451 0.000175 0.121129 0.311491 -0.121192 -0.779996 -0.043190 1 0 0 0 0 0 1 383078
-0.002451 0.000175 0.121129 0.311865 -0.121315 -0.780569 -0.043221 1 0 0 0 0 0 1 384077
-0.002451 0.000175 0.121129 0.312145 -0.121426 -0.781116 -0.043252 1 0 0 0 0 0 1 385047
-0.002451 0.000175 0.121129 0.312419 -0.121505 -0.781688 -0.043283 1 0 0 0 0 0 1 386063
-0.002451 0.000175 0.121129 0.312666 -0.121607 -0.782259 -0.043315 1 0 0 0 0 0 1 387076
-0.002451 0.000175 0.121129 0.312893 -0.121696 -0.782824 -0.043346 1 0 0 0 0 0 1 388077
-0.002451 0.000175 0.121129 0.313112 -0.121781 -0.783371 -0.043377 1 0 0 0 0 0 1 389047
-0.002451 0.000175 0.121129 0.313356 -0.121874 -0.783959 -0.043409 1 0 0 0 0 0 1 390077
-0.002451 0.000175 0.121129 0.313576 -0.121972 -0.784515 -0.043440 1 0 0 0 0 0 1 391084
-0.002451 0.000175 0.121129 0.313808 -0.122052 -0.785089 -0.043472 1 0 0 0 0 0 1 392080
-0.002456 0.000194 0.121118 0.386804 -0.372178 -0.640279 -0.043502 1 0 0 0 0 0 1 393047
-0.002459 0.000203 0.121114 0.362588 -0.283694 -0.714164 -0.043534 1 0 0 0 0 0 1 394077
-0.002461 0.000207 0.121113 0.343708 -0.218157 -0.752796 -0.043565 1 0 0 0 0 0 1 395077
-0.002461 0.000210 0.121113 0.333413 -0.183301 -0.767915 -0.043596 1 0 0 0 0 0 1 396076
-0.002443 0.000206 0.121103 0.066360 -0.103961 -0.639400 -0.043628 1 0 0 0 0 0 1 397077
-0.002433 0.000205 0.121099 0.157814 -0.117110 -0.709495 -0.043659 1 0 0 0 0 0 1 398069
-0.002429 0.000204 0.121098 0.225320 -0.128983 -0.745860 -0.043690 1 0 0 0 0 0 1 399063
-0.002426 0.000203 0.121098 0.261077 -0.135497 -0.760086 -0.043721 1 0 0 0 0 0 1 400070
-0.002425 0.000203 0.121097 0.279152 -0.138847 -0.765515 -0.043752 1 0 0 0 0 0 1 401060
-0.002425 0.000203 0.121097 0.288274 -0.140572 -0.767796 -0.043784 1 0 0 0 0 0 1 402068
-0.002424 0.000203 0.121097 0.292931 -0.141484 -0.768947 -0.043815 1 0 0 0 0 0 1 403060
-0.002424 0.000203 0.121097 0.295351 -0.142000 -0.769716 -0.043846 1 0 0 0 0 0 1 404068
-0.002424 0.000203 0.121097 0.296666 -0.142303 -0.770327 -0.043877 1 0 0 0 0 0 1 405058
-0.002424 0.000203 0.121097 0.297431 -0.142501 -0.770905 -0.043909 1 0 0 0 0 0 1 406069
-0.002424 0.000203 0.121097 0.297919 -0.142644 -0.771456 -0.043940 1 0 0 0 0 0 1 407059
-0.002429 0.000221 0.121087 0.371074 -0.392829 -0.626508 -0.043971 1 0 0 0 0 0 1 408069
-0.002432 0.000230 0.121083 0.346938 -0.304495 -0.700396 -0.044002 1 0 0 0 0 0 1 409068
-0.002434 0.000235 0.121082 0.328086 -0.239046 -0.739013 -0.044033 1 0 0 0 0 0 1 410058
-0.002434 0.000237 0.121081 0.317803 -0.204242 -0.754116 -0.044065 1 0 0 0 0 0 1 411070
-0.002416 0.000234 0.121071 0.050706 -0.124898 -0.625425 -0.044096 1 0 0 0 0 0 1 412058
-0.002406 0.000232 0.121068 0.142047 -0.138073 -0.695537 -0.044127 1 0 0 0 0 0 1 413067
-0.002402 0.000231 0.121067 0.209477 -0.149968 -0.731893 -0.044158 1 0 0 0 0 0 1 414059
-0.002399 0.000231 0.121066 0.245202 -0.156464 -0.746106 -0.044190 1 0 0 0 0 0 1 415069
-0.002398 0.000231 0.121066 0.263242 -0.159830 -0.751532 -0.044221 1 0 0 0 0 0 1 416062
-0.002398 0.000231 0.121066 0.272344 -0.161570 -0.753785 -0.044253 1 0 0 0 0 0 1 417079
-0.002397 0.000231 0.121066 0.276983 -0.162485 -0.754934 -0.044284 1 0 0 0 0 0 1 418086
-0.002410 0.000217 0.121055 0.455487 0.026095 -0.608170 -0.044315 1 0 0 0 0 0 1 419066
-0.002417 0.000210 0.121051 0.395864 -0.041146 -0.683079 -0.044346 1 0 0 0 0 0 1 420069
-0.002420 0.000206 0.121050 0.350494 -0.090913 -0.722206 -0.044378 1 0 0 0 0 0 1 421082
-0.002421 0.000205 0.121050 0.326056 -0.117414 -0.737482 -0.044408 1 0 0 0 0 0 1 422061
-0.002422 0.000204 0.121049 0.313658 -0.130889 -0.743289 -0.044440 1 0 0 0 0 0 1 423080
-0.002423 0.000203 0.121049 0.307503 -0.137683 -0.745678 -0.044471 1 0 0 0 0 0 1 424078
-0.002423 0.000203 0.121049 0.304520 -0.141131 -0.746853 -0.044503 1 0 0 0 0 0 1 425076
-0.002423 0.000203 0.121049 0.303116 -0.142912 -0.747603 -0.044534 1 0 0 0 0 0 1 426074
-0.002423 0.000203 0.121049 0.302521 -0.143845 -0.748214 -0.044565 1 0 0 0 0 0 1 427076
-0.002423 0.000203 0.121049 0.302342 -0.144370 -0.748762 -0.044596 1 0 0 0 0 0 1 428077
-0.002423 0.000203 0.121049 0.302351 -0.144670 -0.749300 -0.044628 1 0 0 0 0 0 1 429076
-0.002423 0.000203 0.121049 0.302457 -0.144880 -0.749821 -0.044659 1 0 0 0 0 0 1 430075
-0.002428 0.000221 0.121039 0.375441 -0.395199 -0.604712 -0.044690 1 0 0 0 0 0 1 431075
-0.002431 0.000230 0.121035 0.351248 -0.307011 -0.678557 -0.044722 1 0 0 0 0 0 1 432081
-0.002433 0.000235 0.121034 0.332375 -0.241653 -0.717124 -0.044753 1 0 0 0 0 0 1 433079
-0.002433 0.000237 0.121033 0.322086 -0.206887 -0.732203 -0.044784 1 0 0 0 0 0 1 434076
-0.002434 0.000238 0.121033 0.316858 -0.189361 -0.737919 -0.044815 1 0 0 0 0 0 1 435076
-0.002434 0.000239 0.121033 0.314284 -0.180635 -0.740277 -0.044846 1 0 0 0 0 0 1 436075
-0.002434 0.000239 0.121033 0.313100 -0.176320 -0.741428 -0.044878 1 0 0 0 0 0 1 437076
-0.002434 0.000239 0.121033 0.312598 -0.174221 -0.742152 -0.044908 1 0 0 0 0 0 1 438046
-0.002434 0.000239 0.121033 0.312461 -0.173247 -0.742768 -0.044940 1 0 0 0 0 0 1 439077
-0.002434 0.000239 0.121033 0.312506 -0.172810 -0.743318 -0.044971 1 0 0 0 0 0 1 440077
-0.002434 0.000239 0.121033 0.312637 -0.172651 -0.743840 -0.045003 1 0 0 0 0 0 1 441076
-0.002434 0.000239 0.121033 0.312808 -0.172625 -0.744350 -0.045034 1 0 0 0 0 0 1 442071
-0.002434 0.000239 0.121033 0.312995 -0.172675 -0.744877 -0.045065 1 0 0 0 0 0 1 443078
-0.002434 0.000239 0.121033 0.313201 -0.172766 -0.745386 -0.045096 1 0 0 0 0 0 1 444074
-0.002434 0.000239 0.121033 0.313414 -0.172873 -0.745909 -0.045128 1 0 0 0 0 0 1 445075
-0.002434 0.000239 0.121033 0.313634 -0.172970 -0.746421 -0.045159 1 0 0 0 0 0 1 446066
-0.002434 0.000239 0.121033 0.313845 -0.173098 -0.746950 -0.045190 1 0 0 0 0 0 1 447076
-0.002434 0.000239 0.121033 0.314058 -0.173207 -0.747454 -0.045221 1 0 0 0 0 0 1 448076
-0.002434 0.000239 0.121033 0.314286 -0.173328 -0.747975 -0.045253 1 0 0 0 0 0 1 449075
-0.002434 0.000239 0.121033 0.314493 -0.173445 -0.748486 -0.045284 1 0 0 0 0 0 1 450075
-0.002434 0.000239 0.121033 0.314713 -0.173576 -0.749016 -0.045315 1 0 0 0 0 0 1 451076
-0.002434 0.000239 0.121033 0.314926 -0.173686 -0.749520 -0.045346 1 0 0 0 0 0 1 452075
-0.002434 0.000239 0.121033 0.315142 -0.173804 -0.750035 -0.045378 1 0 0 0 0 0 1 453075
-0.002434 0.000239 0.121033 0.315365 -0.173923 -0.750543 -0.045408 1 0 0 0 0 0 1 454046
-0.002434 0.000239 0.121033 0.315569 -0.174052 -0.751076 -0.045440 1 0 0 0 0 0 1 455076
-0.002434 0.000239 0.121033 0.315804 -0.174167 -0.751590 -0.045471 1 0 0 0 0 0 1 456073
-0.002434 0.000239 0.121033 0.316009 -0.174282 -0.752096 -0.045502 1 0 0 0 0 0 1 457064
-0.002434 0.000239 0.121033 0.316239 -0.174405 -0.752622 -0.045534 1 0 0 0 0 0 1 458071
-0.002434 0.000239 0.121033 0.316437 -0.174531 -0.753139 -0.045565 1 0 0 0 0 0 1 459071
-0.002434 0.000239 0.121033 0.316672 -0.174646 -0.753657 -0.045596 1 0 0 0 0 0 1 460074
-0.002434 0.000239 0.121033 0.316873 -0.174758 -0.754152 -0.045627 1 0 0 0 0 0 1 461045
-0.002434 0.000239 0.121033 0.317104 -0.174882 -0.754681 -0.045658 1 0 0 0 0 0 1 462058
-0.002434 0.000239 0.121033 0.317315 -0.175002 -0.755202 -0.045690 1 0 0 0 0 0 1 463078
-0.002434 0.000239 0.121033 0.317534 -0.175132 -0.755729 -0.045721 1 0 0 0 0 0 1 464074
-0.002434 0.000239 0.121033 0.317747 -0.175241 -0.756234 -0.045753 1 0 0 0 0 0 1 465073
-0.002434 0.000239 0.121033 0.317976 -0.175363 -0.756756 -0.045784 1 0 0 0 0 0 1 466074
-0.002434 0.000239 0.121033 0.318182 -0.175480 -0.757267 -0.045815 1 0 0 0 0 0 1 467075
-0.002434 0.000239 0.121033 0.318395 -0.175607 -0.757780 -0.045845 1 0 0 0 0 0 1 468044
-0.002434 0.000239 0.121033 0.318608 -0.175716 -0.758283 -0.045876 1 0 0 0 0 0 1 469040
-0.002434 0.000239 0.121033 0.318828 -0.175837 -0.758808 -0.045908 1 0 0 0 0 0 1 470059
-0.002434 0.000239 0.121033 0.319059 -0.175961 -0.759335 -0.045940 1 0 0 0 0 0 1 471069
-0.002434 0.000239 0.121033 0.319255 -0.176085 -0.759847 -0.045971 1 0 0 0 0 0 1 472058
-0.002434 0.000239 0.121033 0.319493 -0.176201 -0.760370 -0.046002 1 0 0 0 0 0 1 473071
-0.002434 0.000239 0.121033 0.319697 -0.176316 -0.760874 -0.046033 1 0 0 0 0 0 1 474058
-0.002434 0.000239 0.121033 0.319927 -0.176439 -0.761400 -0.046065 1 0 0 0 0 0 1 475066
-0.002434 0.000239 0.121033 0.320125 -0.176565 -0.761918 -0.046096 1 0 0 0 0 0 1 476067
-0.002434 0.000239 0.121033 0.320358 -0.176679 -0.762430 -0.046127 1 0 0 0 0 0 1 477058
-0.002434 0.000239 0.121033 0.320567 -0.176796 -0.762945 -0.046159 1 0 0 0 0 0 1 478067
-0.002434 0.000239 0.121033 0.320794 -0.176917 -0.763462 -0.046190 1 0 0 0 0 0 1 479058
-0.002434 0.000239 0.121033 0.320993 -0.177044 -0.763984 -0.046221 1 0 0 0 0 0 1 480066
-0.002434 0.000239 0.121033 0.321227 -0.177158 -0.764496 -0.046252 1 0 0 0 0 0 1 481058
-0.002434 0.000239 0.121033 0.321435 -0.177275 -0.765010 -0.046284 1 0 0 0 0 0 1 482066
-0.002434 0.000239 0.121033 0.321662 -0.177396 -0.765528 -0.046315 1 0 0 0 0 0 1 483057
-0.002434 0.000239 0.121033 0.321862 -0.177523 -0.766050 -0.046346 1 0 0 0 0 0 1 484066
-0.002434 0.000239 0.121033 0.322095 -0.177636 -0.766562 -0.046377 1 0 0 0 0 0 1 485058
-0.002434 0.000239 0.121033 0.322305 -0.177754 -0.767079 -0.046409 1 0 0 0 0 0 1 486071
-0.002434 0.000239 0.121033 0.322531 -0.177875 -0.767596 -0.046440 1 0 0 0 0 0 1 487061
-0.002434 0.000239 0.121033 0.322733 -0.178003 -0.768123 -0.046471 1 0 0 0 0 0 1 488079
-0.002434 0.000239 0.121033 0.322957 -0.178116 -0.768636 -0.046503 1 0 0 0 0 0 1 489085
-0.002434 0.000239 0.121033 0.323180 -0.178234 -0.769143 -0.046533 1 0 0 0 0 0 1 490057
-0.002415 0.000235 0.121023 0.060904 -0.116409 -0.634855 -0.046567 1 0 0 0 0 0 1 491128
-0.002406 0.000233 0.121020 0.154579 -0.138360 -0.702963 -0.046596 1 0 0 0 0 0 1 492065
-0.002401 0.000232 0.121019 0.223219 -0.154620 -0.738602 -0.046627 1 0 0 0 0 0 1 493060
-0.002398 0.000231 0.121018 0.259520 -0.163309 -0.752545 -0.046659 1 0 0 0 0 0 1 494070
-0.002397 0.000231 0.121018 0.277882 -0.167777 -0.757864 -0.046690 1 0 0 0 0 0 1 495077
-0.002397 0.000231 0.121018 0.287129 -0.170055 -0.760046 -0.046720 1 0 0 0 0 0 1 496044
-0.002396 0.000230 0.121018 0.291831 -0.171253 -0.761149 -0.046752 1 0 0 0 0 0 1 497044
-0.002396 0.000230 0.121018 0.294284 -0.171918 -0.761886 -0.046784 1 0 0 0 0 0 1 498071
-0.002396 0.000230 0.121018 0.295616 -0.172305 -0.762457 -0.046815 1 0 0 0 0 0 1 499075
-0.002396 0.000230 0.121018 0.296364 -0.172551 -0.763001 -0.046846 1 0 0 0 0 0 1 500074
-0.002396 0.000230 0.121018 0.296858 -0.172737 -0.763511 -0.046877 1 0 0 0 0 0 1 501072
-0.002396 0.000230 0.121018 0.297189 -0.172895 -0.764033 -0.046909 1 0 0 0 0 0 1 502079
-0.002396 0.000230 0.121018 0.297449 -0.173015 -0.764538 -0.046940 1 0 0 0 0 0 1 503071
-0.002396 0.000230 0.121018 0.297681 -0.173135 -0.765032 -0.046970 1 0 0 0 0 0 1 504045
-0.002396 0.000230 0.121018 0.297911 -0.173260 -0.765548 -0.047003 1 0 0 0 0 0 1 505073
-0.002396 0.000230 0.121018 0.298110 -0.173384 -0.766055 -0.047033 1 0 0 0 0 0 1 506046
-0.002396 0.000230 0.121018 0.298323 -0.173495 -0.766574 -0.047065 1 0 0 0 0 0 1 507075
-0.002396 0.000230 0.121018 0.298521 -0.173609 -0.767081 -0.047096 1 0 0 0 0 0 1 508073
-0.002396 0.000230 0.121018 0.298707 -0.173721 -0.767584 -0.047128 1 0 0 0 0 0 1 509073
-0.002396 0.000230 0.121018 0.298908 -0.173848 -0.768105 -0.047159 1 0 0 0 0 0 1 510074
-0.002396 0.000230 0.121018 0.299109 -0.173952 -0.768594 -0.047189 1 0 0 0 0 0 1 511045
-0.002396 0.000230 0.121018 0.299313 -0.174070 -0.769116 -0.047221 1 0 0 0 0 0 1 512072
-0.002396 0.000230 0.121018 0.299512 -0.174185 -0.769626 -0.047253 1 0 0 0 0 0 1 513074
-0.002396 0.000230 0.121018 0.299702 -0.174309 -0.770141 -0.047284 1 0 0 0 0 0 1 514073
-0.002396 0.000230 0.121018 0.299903 -0.174414 -0.770634 -0.047314 1 0 0 0 0 0 1 515053
-0.002396 0.000230 0.121018 0.300106 -0.174531 -0.771152 -0.047346 1 0 0 0 0 0 1 516072
-0.002396 0.000230 0.121018 0.300304 -0.174646 -0.771662 -0.047378 1 0 0 0 0 0 1 517074
-0.002396 0.000230 0.121018 0.300503 -0.174761 -0.772172 -0.047409 1 0 0 0 0 0 1 518075
-0.002396 0.000230 0.121018 0.300679 -0.174881 -0.772677 -0.047440 1 0 0 0 0 0 1 519066
-0.002396 0.000230 0.121018 0.300896 -0.174992 -0.773189 -0.047471 1 0 0 0 0 0 1 520073
-0.002396 0.000230 0.121018 0.301096 -0.175107 -0.773697 -0.047503 1 0 0 0 0 0 1 521073
-0.002396 0.000230 0.121018 0.301294 -0.175222 -0.774205 -0.047534 1 0 0 0 0 0 1 522071
-0.002396 0.000230 0.121018 0.301500 -0.175355 -0.774762 -0.047567 1 0 0 0 0 0 1 523151
-0.002396 0.000230 0.121018 0.301703 -0.175461 -0.775261 -0.047598 1 0 0 0 0 0 1 524143
-0.002396 0.000230 0.121018 0.301897 -0.175573 -0.775756 -0.047629 1 0 0 0 0 0 1 525117
-0.002396 0.000230 0.121018 0.302100 -0.175690 -0.776276 -0.047661 1 0 0 0 0 0 1 526139
-0.002396 0.000230 0.121018 0.302291 -0.175815 -0.776794 -0.047692 1 0 0 0 0 0 1 527143
-0.002396 0.000230 0.121018 0.302485 -0.175920 -0.777295 -0.047724 1 0 0 0 0 0 1 528151
-0.002396 0.000230 0.121018 0.302690 -0.176025 -0.777813 -0.047755 1 0 0 0 0 0 1 529146
-0.002396 0.000230 0.121018 0.302893 -0.176150 -0.778317 -0.047786 1 0 0 0 0 0 1 530147
-0.002396 0.000230 0.121018 0.303083 -0.176275 -0.778832 -0.047817 1 0 0 0 0 0 1 531147
-0.002396 0.000230 0.121018 0.303289 -0.176383 -0.779337 -0.047849 1 0 0 0 0 0 1 532151
-0.002396 0.000230 0.121018 0.303481 -0.176494 -0.779828 -0.047879 1 0 0 0 0 0 1 533116
-0.002396 0.000230 0.121018 0.303679 -0.176608 -0.780334 -0.047910 1 0 0 0 0 0 1 534111
-0.002396 0.000230 0.121018 0.303875 -0.176736 -0.780866 -0.047942 1 0 0 0 0 0 1 535143
-0.002396 0.000230 0.121018 0.304081 -0.176844 -0.781371 -0.047974 1 0 0 0 0 0 1 536146
-0.002396 0.000230 0.121018 0.304267 -0.176954 -0.781870 -0.048005 1 0 0 0 0 0 1 537141
-0.002396 0.000230 0.121018 0.304475 -0.177072 -0.782384 -0.048036 1 0 0 0 0 0 1 538140
-0.002396 0.000230 0.121018 0.304662 -0.177193 -0.782889 -0.048066 1 0 0 0 0 0 1 539117
-0.002396 0.000230 0.121018 0.304867 -0.177301 -0.783391 -0.048098 1 0 0 0 0 0 1 540116
-0.002396 0.000230 0.121018 0.305071 -0.177418 -0.783913 -0.048130 1 0 0 0 0 0 1 541142
-0.002396 0.000230 0.121018 0.305266 -0.177532 -0.784414 -0.048160 1 0 0 0 0 0 1 542127
-0.002396 0.000230 0.121018 0.305468 -0.177648 -0.784930 -0.048192 1 0 0 0 0 0 1 543142
-0.002396 0.000230 0.121018 0.305658 -0.177772 -0.785447 -0.048223 1 0 0 0 0 0 1 544143
-0.002396 0.000230 0.121018 0.305862 -0.177879 -0.785947 -0.048255 1 0 0 0 0 0 1 545138
-0.002396 0.000230 0.121018 0.306058 -0.177992 -0.786449 -0.048285 1 0 0 0 0 0 1 546124
-0.002396 0.000230 0.121018 0.306239 -0.178101 -0.786937 -0.048316 1 0 0 0 0 0 1 547096
-0.002396 0.000230 0.121018 0.306432 -0.178223 -0.787439 -0.048346 1 0 0 0 0 0 1 548058
-0.002396 0.000230 0.121018 0.306639 -0.178332 -0.787945 -0.048377 1 0 0 0 0 0 1 549064
-0.002396 0.000230 0.121018 0.306837 -0.178445 -0.788449 -0.048408 1 0 0 0 0 0 1 550055
-0.002396 0.000230 0.121018 0.307037 -0.178561 -0.788963 -0.048440 1 0 0 0 0 0 1 551064
-0.002396 0.000230 0.121018 0.307225 -0.178684 -0.789474 -0.048471 1 0 0 0 0 0 1 552055
-0.002396 0.000230 0.121018 0.307432 -0.178792 -0.789981 -0.048502 1 0 0 0 0 0 1 553063
-0.002396 0.000230 0.121018 0.307629 -0.178906 -0.790485 -0.048533 1 0 0 0 0 0 1 554055
-0.002396 0.000230 0.121018 0.307829 -0.179022 -0.790999 -0.048565 1 0 0 0 0 0 1 555064
-0.002396 0.000230 0.121018 0.308017 -0.179145 -0.791510 -0.048596 1 0 0 0 0 0 1 556055
-0.002396 0.000230 0.121018 0.308212 -0.179251 -0.792011 -0.048627 1 0 0 0 0 0 1 557064
-0.002396 0.000230 0.121018 0.308420 -0.179366 -0.792520 -0.048658 1 0 0 0 0 0 1 558055
-0.002396 0.000230 0.121018 0.308621 -0.179482 -0.793033 -0.048690 1 0 0 0 0 0 1 559062
-0.002396 0.000230 0.121018 0.308811 -0.179607 -0.793550 -0.048721 1 0 0 0 0 0 1 560064
-0.002396 0.000230 0.121018 0.309015 -0.179713 -0.794049 -0.048752 1 0 0 0 0 0 1 561055
-0.002396 0.000230 0.121018 0.309215 -0.179829 -0.794562 -0.048783 1 0 0 0 0 0 1 562064
-0.002396 0.000230 0.121018 0.309412 -0.179942 -0.795066 -0.048814 1 0 0 0 0 0 1 563055
-0.002396 0.000230 0.121018 0.309604 -0.180068 -0.795586 -0.048846 1 0 0 0 0 0 1 564064
-0.002396 0.000230 0.121018 0.309809 -0.180175 -0.796090 -0.048877 1 0 0 0 0 0 1 565066
-0.002396 0.000230 0.121018 0.309999 -0.180288 -0.796600 -0.048909 1 0 0 0 0 0 1 566080
-0.002396 0.000230 0.121018 0.310203 -0.180403 -0.797102 -0.048940 1 0 0 0 0 0 1 567057
-0.002396 0.000230 0.121018 0.310397 -0.180529 -0.797626 -0.048971 1 0 0 0 0 0 1 568072
-0.002396 0.000230 0.121018 0.310602 -0.180637 -0.798129 -0.049002 1 0 0 0 0 0 1 569071
-0.002396 0.000230 0.121018 0.310801 -0.180750 -0.798635 -0.049034 1 0 0 0 0 0 1 570067
-0.002396 0.000230 0.121018 0.311000 -0.180866 -0.799147 -0.049065 1 0 0 0 0 0 1 571074
-0.002396 0.000230 0.121018 0.311190 -0.180990 -0.799663 -0.049096 1 0 0 0 0 0 1 572073
-0.002377 0.000226 0.121008 0.048248 -0.118994 -0.664788 -0.049127 1 0 0 0 0 0 1 573071
-0.002368 0.000224 0.121005 0.141459 -0.140827 -0.732848 -0.049159 1 0 0 0 0 0 1 574065
-0.002363 0.000223 0.121004 0.209840 -0.157033 -0.768448 -0.049189 1 0 0 0 0 0 1 575043
-0.002361 0.000222 0.121003 0.246027 -0.165708 -0.782393 -0.049221 1 0 0 0 0 0 1 576070
-0.002359 0.000222 0.121003 0.264306 -0.170136 -0.787696 -0.049252 1 0 0 0 0 0 1 577066
-0.002359 0.000222 0.121003 0.273516 -0.172414 -0.789900 -0.049283 1 0 0 0 0 0 1 578062
-0.002359 0.000221 0.121003 0.278199 -0.173609 -0.790990 -0.049315 1 0 0 0 0 0 1 579070
-0.002358 0.000221 0.121003 0.280619 -0.174255 -0.791694 -0.049346 1 0 0 0 0 0 1 580075
-0.002358 0.000221 0.121003 0.281912 -0.174652 -0.792268 -0.049378 1 0 0 0 0 0 1 581075
-0.002358 0.000221 0.121003 0.282657 -0.174889 -0.792804 -0.049409 1 0 0 0 0 0 1 582070
-0.002358 0.000221 0.121003 0.283122 -0.175067 -0.793303 -0.049440 1 0 0 0 0 0 1 583072
-0.002358 0.000221 0.121003 0.283429 -0.175218 -0.793811 -0.049471 1 0 0 0 0 0 1 584067
-0.002358 0.000221 0.121003 0.283679 -0.175335 -0.794305 -0.049502 1 0 0 0 0 0 1 585041
-0.002358 0.000221 0.121003 0.283904 -0.175457 -0.794820 -0.049534 1 0 0 0 0 0 1 586070
-0.002358 0.000221 0.121003 0.284098 -0.175572 -0.795309 -0.049565 1 0 0 0 0 0 1 587072
-0.002358 0.000221 0.121003 0.284290 -0.175685 -0.795813 -0.049596 1 0 0 0 0 0 1 588069
-0.002358 0.000221 0.121003 0.284462 -0.175805 -0.796323 -0.049627 1 0 0 0 0 0 1 589071
-0.002358 0.000221 0.121003 0.284648 -0.175908 -0.796818 -0.049659 1 0 0 0 0 0 1 590070
-0.002358 0.000221 0.121003 0.284835 -0.176017 -0.797311 -0.049689 1 0 0 0 0 0 1 591042
-0.002358 0.000221 0.121003 0.285004 -0.176125 -0.797806 -0.049720 1 0 0 0 0 0 1 592040
-0.002358 0.000221 0.121003 0.285179 -0.176248 -0.798330 -0.049753 1 0 0 0 0 0 1 593073
-0.002358 0.000221 0.121003 0.285363 -0.176349 -0.798818 -0.049783 1 0 0 0 0 0 1 594058
-0.002358 0.000221 0.121003 0.285557 -0.176463 -0.799332 -0.049815 1 0 0 0 0 0 1 595072
-0.002358 0.000221 0.121003 0.285720 -0.176568 -0.799811 -0.049845 1 0 0 0 0 0 1 596040
-0.002358 0.000221 0.121003 0.285907 -0.176693 -0.800340 -0.049877 1 0 0 0 0 0 1 597070
-0.002358 0.000221 0.121003 0.286083 -0.176794 -0.800830 -0.049909 1 0 0 0 0 0 1 598069
-0.002358 0.000221 0.121003 0.286262 -0.176903 -0.801331 -0.049940 1 0 0 0 0 0 1 599071
-0.002358 0.000221 0.121003 0.286440 -0.177013 -0.801830 -0.049971 1 0 0 0 0 0 1 600068
-0.002358 0.000221 0.121003 0.286624 -0.177136 -0.802346 -0.050002 1 0 0 0 0 0 1 601070
-0.002358 0.000221 0.121003 0.286799 -0.177236 -0.802835 -0.050034 1 0 0 0 0 0 1 602069
-0.002358 0.000221 0.121003 0.286978 -0.177346 -0.803336 -0.050065 1 0 0 0 0 0 1 603071
-0.002358 0.000221 0.121003 0.287170 -0.177460 -0.803845 -0.050096 1 0 0 0 0 0 1 604074
-0.002358 0.000221 0.121003 0.287328 -0.177575 -0.804341 -0.050127 1 0 0 0 0 0 1 605060
-0.002358 0.000221 0.121003 0.287514 -0.177679 -0.804839 -0.050159 1 0 0 0 0 0 1 606066
-0.002358 0.000221 0.121003 0.287707 -0.177792 -0.805348 -0.050190 1 0 0 0 0 0 1 607070
-0.002358 0.000221 0.121003 0.287875 -0.177899 -0.805843 -0.050221 1 0 0 0 0 0 1 608068
-0.002358 0.000221 0.121003 0.288043 -0.178018 -0.806345 -0.050252 1 0 0 0 0 0 1 609058
-0.002358 0.000221 0.121003 0.288243 -0.178125 -0.806854 -0.050284 1 0 0 0 0 0 1 610072
-0.002358 0.000221 0.121003 0.288413 -0.178232 -0.807349 -0.050315 1 0 0 0 0 0 1 611071
-0.002358 0.000221 0.121003 0.288590 -0.178342 -0.807848 -0.050346 1 0 0 0 0 0 1 612069
-0.002358 0.000221 0.121003 0.288773 -0.178465 -0.808363 -0.050377 1 0 0 0 0 0 1 613070
-0.002358 0.000221 0.121003 0.288949 -0.178565 -0.808853 -0.050409 1 0 0 0 0 0 1 614069
-0.002358 0.000221 0.121003 0.289128 -0.178675 -0.809353 -0.050440 1 0 0 0 0 0 1 615070
-0.002358 0.000221 0.121003 0.289319 -0.178788 -0.809861 -0.050471 1 0 0 0 0 0 1 616070
-0.002358 0.000221 0.121003 0.289476 -0.178903 -0.810355 -0.050502 1 0 0 0 0 0 1 617054
-0.002358 0.000221 0.121003 0.289663 -0.179007 -0.810854 -0.050533 1 0 0 0 0 0 1 618062
-0.002358 0.000221 0.121003 0.289841 -0.179116 -0.811351 -0.050564 1 0 0 0 0 0 1 619054
-0.002358 0.000221 0.121003 0.290030 -0.179218 -0.811869 -0.050596 1 0 0 0 0 0 1 620061
-0.002358 0.000221 0.121003 0.290200 -0.179335 -0.812355 -0.050627 1 0 0 0 0 0 1 621053
-0.002358 0.000221 0.121003 0.290372 -0.179456 -0.812866 -0.050658 1 0 0 0 0 0 1 622061
-0.002358 0.000221 0.121003 0.290569 -0.179561 -0.813363 -0.050689 1 0 0 0 0 0 1 623053
-0.002358 0.000221 0.121003 0.290739 -0.179669 -0.813863 -0.050721 1 0 0 0 0 0 1 624061
-0.002358 0.000221 0.121003 0.290916 -0.179779 -0.814358 -0.050752 1 0 0 0 0 0 1 625051
-0.002358 0.000221 0.121003 0.291099 -0.179901 -0.814874 -0.050783 1 0 0 0 0 0 1 626053
-0.002358 0.000221 0.121003 0.291276 -0.180002 -0.815367 -0.050815 1 0 0 0 0 0 1 627060
-0.002358 0.000221 0.121003 0.291453 -0.180111 -0.815863 -0.050846 1 0 0 0 0 0 1 628052
-0.002358 0.000221 0.121003 0.291646 -0.180225 -0.816375 -0.050877 1 0 0 0 0 0 1 629061
-0.002358 0.000221 0.121003 0.291804 -0.180341 -0.816873 -0.050908 1 0 0 0 0 0 1 630052
-0.002358 0.000221 0.121003 0.291991 -0.180445 -0.817372 -0.050940 1 0 0 0 0 0 1 631060
-0.002358 0.000221 0.121003 0.292181 -0.180557 -0.817875 -0.050971 1 0 0 0 0 0 1 632051
-0.002358 0.000221 0.121003 0.292352 -0.180666 -0.818375 -0.051002 1 0 0 0 0 0 1 633061
-0.002358 0.000221 0.121003 0.292542 -0.180798 -0.818941 -0.051037 1 0 0 0 0 0 1 634177
-0.002358 0.000221 0.121003 0.292732 -0.180903 -0.819448 -0.051069 1 0 0 0 0 0 1 635200
-0.002358 0.000221 0.121003 0.292922 -0.181015 -0.819949 -0.051100 1 0 0 0 0 0 1 636188
-0.002358 0.000221 0.121003 0.293091 -0.181123 -0.820446 -0.051131 1 0 0 0 0 0 1 637191
-0.002358 0.000221 0.121003 0.293274 -0.181245 -0.820961 -0.051163 1 0 0 0 0 0 1 638193
-0.002358 0.000221 0.121003 0.293450 -0.181346 -0.821454 -0.051194 1 0 0 0 0 0 1 639199
-0.002339 0.000217 0.120993 0.029953 -0.119219 -0.686043 -0.051221 1 0 0 0 0 0 1 640067
-0.002330 0.000215 0.120990 0.122798 -0.140986 -0.754131 -0.051256 1 0 0 0 0 0 1 641197
-0.002325 0.000214 0.120988 0.190936 -0.157118 -0.789675 -0.051284 1 0 0 0 0 0 1 642074
-0.002323 0.000213 0.120988 0.227043 -0.165769 -0.803646 -0.051319 1 0 0 0 0 0 1 643199
-0.002322 0.000213 0.120988 0.245254 -0.170200 -0.808945 -0.051350 1 0 0 0 0 0 1 644194
-0.002321 0.000213 0.120988 0.254419 -0.172459 -0.811133 -0.051381 1 0 0 0 0 0 1 645192
-0.002321 0.000212 0.120988 0.259070 -0.173646 -0.812213 -0.051413 1 0 0 0 0 0 1 646196
-0.002321 0.000212 0.120988 0.261477 -0.174287 -0.812914 -0.051444 1 0 0 0 0 0 1 647194
-0.002320 0.000212 0.120988 0.262729 -0.174666 -0.813419 -0.051471 1 0 0 0 0 0 1 648068
-0.002320 0.000212 0.120988 0.263463 -0.174909 -0.814007 -0.051506 1 0 0 0 0 0 1 649194
-0.002320 0.000212 0.120988 0.263887 -0.175069 -0.814434 -0.051534 1 0 0 0 0 0 1 650070
-0.002320 0.000212 0.120988 0.264216 -0.175224 -0.815000 -0.051569 1 0 0 0 0 0 1 651198
-0.002320 0.000212 0.120988 0.264414 -0.175330 -0.815436 -0.051596 1 0 0 0 0 0 1 652070
-0.002320 0.000212 0.120988 0.264633 -0.175459 -0.815993 -0.051631 1 0 0 0 0 0 1 653198
-0.002320 0.000212 0.120988 0.264790 -0.175567 -0.816422 -0.051659 1 0 0 0 0 0 1 654067
-0.002320 0.000212 0.120988 0.264960 -0.175666 -0.816910 -0.051690 1 0 0 0 0 0 1 655069
-0.002333 0.000199 0.120977 0.442772 0.014865 -0.668818 -0.051725 1 0 0 0 0 0 1 656196
-0.002340 0.000192 0.120973 0.382710 -0.051294 -0.743065 -0.051752 1 0 0 0 0 0 1 657067
-0.002343 0.000188 0.120972 0.337153 -0.100523 -0.782006 -0.051788 1 0 0 0 0 0 1 658196
-0.002345 0.000187 0.120971 0.312617 -0.126772 -0.797151 -0.051819 1 0 0 0 0 0 1 659187
-0.002346 0.000186 0.120971 0.300127 -0.140077 -0.802818 -0.051845 1 0 0 0 0 0 1 660042
-0.002346 0.000185 0.120971 0.293933 -0.146812 -0.805218 -0.051881 1 0 0 0 0 0 1 661173
-0.002346 0.000185 0.120971 0.290891 -0.150209 -0.806306 -0.051909 1 0 0 0 0 0 1 662068
-0.002346 0.000185 0.120971 0.289468 -0.151966 -0.807080 -0.051944 1 0 0 0 0 0 1 663198
-0.002346 0.000185 0.120971 0.288842 -0.152892 -0.807640 -0.051975 1 0 0 0 0 0 1 664191
-0.002346 0.000185 0.120971 0.288617 -0.153402 -0.808143 -0.052006 1 0 0 0 0 0 1 665193
-0.002346 0.000185 0.120971 0.288575 -0.153698 -0.808633 -0.052037 1 0 0 0 0 0 1 666163
-0.002346 0.000185 0.120971 0.288618 -0.153876 -0.809063 -0.052064 1 0 0 0 0 0 1 667039
-0.002346 0.000185 0.120971 0.288779 -0.154034 -0.809620 -0.052100 1 0 0 0 0 0 1 668184
-0.002346 0.000185 0.120971 0.288893 -0.154142 -0.810043 -0.052127 1 0 0 0 0 0 1 669065
-0.002346 0.000185 0.120971 0.289088 -0.154259 -0.810582 -0.052162 1 0 0 0 0 0 1 670191
-0.002346 0.000185 0.120971 0.289233 -0.154350 -0.811013 -0.052190 1 0 0 0 0 0 1 671068
-0.002327 0.000180 0.120961 0.025580 -0.092222 -0.675489 -0.052225 1 0 0 0 0 0 1 672196
-0.002318 0.000178 0.120958 0.118193 -0.113870 -0.743482 -0.052256 1 0 0 0 0 0 1 673191
-0.002313 0.000177 0.120957 0.186250 -0.129966 -0.779060 -0.052287 1 0 0 0 0 0 1 674191
-0.002311 0.000176 0.120956 0.222273 -0.138590 -0.792953 -0.052318 1 0 0 0 0 0 1 675181
-0.002310 0.000176 0.120956 0.240437 -0.142985 -0.798241 -0.052350 1 0 0 0 0 0 1 676181
-0.002309 0.000176 0.120956 0.249593 -0.145225 -0.800405 -0.052381 1 0 0 0 0 0 1 677186
-0.002309 0.000176 0.120956 0.254237 -0.146404 -0.801484 -0.052413 1 0 0 0 0 0 1 678193
-0.002309 0.000176 0.120956 0.256636 -0.147028 -0.802172 -0.052444 1 0 0 0 0 0 1 679195
-0.002309 0.000176 0.120956 0.257896 -0.147391 -0.802710 -0.052475 1 0 0 0 0 0 1 680191
-0.002321 0.000162 0.120945 0.436341 0.043122 -0.654364 -0.052506 1 0 0 0 0 0 1 681196
-0.002328 0.000155 0.120942 0.376666 -0.022969 -0.728641 -0.052537 1 0 0 0 0 0 1 682162
-0.002331 0.000152 0.120940 0.331246 -0.072120 -0.767460 -0.052565 1 0 0 0 0 0 1 683068
-0.002333 0.000150 0.120940 0.306819 -0.098341 -0.782656 -0.052599 1 0 0 0 0 0 1 684171
-0.002334 0.000149 0.120940 0.294414 -0.111627 -0.788384 -0.052631 1 0 0 0 0 0 1 685192
-0.002334 0.000149 0.120940 0.288220 -0.118338 -0.790707 -0.052663 1 0 0 0 0 0 1 686195
-0.002334 0.000149 0.120940 0.285204 -0.121725 -0.791811 -0.052693 1 0 0 0 0 0 1 687181
-0.002334 0.000148 0.120940 0.283759 -0.123462 -0.792497 -0.052725 1 0 0 0 0 0 1 688178
-0.002334 0.000148 0.120940 0.283098 -0.124359 -0.793002 -0.052752 1 0 0 0 0 0 1 689061
-0.002334 0.000148 0.120940 0.282894 -0.124850 -0.793556 -0.052787 1 0 0 0 0 0 1 690176
-0.002334 0.000148 0.120940 0.282832 -0.125121 -0.793974 -0.052815 1 0 0 0 0 0 1 691061
-0.002334 0.000148 0.120940 0.282926 -0.125315 -0.794499 -0.052850 1 0 0 0 0 0 1 692176
-0.002340 0.000167 0.120929 0.356600 -0.377925 -0.648185 -0.052881 1 0 0 0 0 0 1 693177
-0.002343 0.000176 0.120925 0.332626 -0.290890 -0.721338 -0.052908 1 0 0 0 0 0 1 694060
-0.002357 0.000166 0.120913 0.491623 -0.035394 -0.610668 -0.052943 1 0 0 0 0 0 1 695177
-0.002364 0.000162 0.120909 0.421396 -0.066766 -0.699433 -0.052975 1 0 0 0 0 0 1 696186
-0.002368 0.000160 0.120908 0.370524 -0.098370 -0.743453 -0.053006 1 0 0 0 0 0 1 697176
-0.002369 0.000158 0.120907 0.343319 -0.115768 -0.760401 -0.053037 1 0 0 0 0 0 1 698184
-0.002351 0.000153 0.120897 0.065483 -0.062417 -0.630568 -0.053068 1 0 0 0 0 0 1 699175
-0.002342 0.000151 0.120894 0.150912 -0.088411 -0.700549 -0.053100 1 0 0 0 0 0 1 700184
-0.002338 0.000150 0.120892 0.215316 -0.106687 -0.736795 -0.053131 1 0 0 0 0 0 1 701175
-0.002336 0.000149 0.120892 0.249528 -0.116376 -0.750903 -0.053162 1 0 0 0 0 0 1 702184
-0.002335 0.000149 0.120892 0.266802 -0.121317 -0.756226 -0.053193 1 0 0 0 0 0 1 703176
-0.002334 0.000148 0.120892 0.275511 -0.123824 -0.758393 -0.053225 1 0 0 0 0 0 1 704184
-0.002334 0.000148 0.120892 0.279924 -0.125115 -0.759434 -0.053256 1 0 0 0 0 0 1 705175
-0.002334 0.000148 0.120892 0.282205 -0.125801 -0.760089 -0.053287 1 0 0 0 0 0 1 706171
-0.002334 0.000148 0.120892 0.283434 -0.126179 -0.760616 -0.053318 1 0 0 0 0 0 1 707182
-0.002334 0.000148 0.120892 0.284137 -0.126406 -0.761081 -0.053350 1 0 0 0 0 0 1 708185
-0.002334 0.000148 0.120892 0.284568 -0.126555 -0.761544 -0.053381 1 0 0 0 0 0 1 709192
-0.002333 0.000148 0.120892 0.284862 -0.126671 -0.762002 -0.053413 1 0 0 0 0 0 1 710194
-0.002333 0.000148 0.120892 0.285094 -0.126762 -0.762438 -0.053444 1 0 0 0 0 0 1 711187
-0.002333 0.000148 0.120892 0.285301 -0.126846 -0.762885 -0.053475 1 0 0 0 0 0 1 712194
-0.002346 0.000134 0.120881 0.463237 0.063841 -0.614171 -0.053506 1 0 0 0 0 0 1 713194
-0.002353 0.000128 0.120877 0.403485 -0.001974 -0.688448 -0.053537 1 0 0 0 0 0 1 714191
-0.002356 0.000124 0.120876 0.358073 -0.050996 -0.727295 -0.053569 1 0 0 0 0 0 1 715194
-0.002358 0.000122 0.120875 0.333620 -0.077118 -0.742396 -0.053600 1 0 0 0 0 0 1 716190
-0.002359 0.000122 0.120875 0.321191 -0.090370 -0.748081 -0.053631 1 0 0 0 0 0 1 717187
-0.002359 0.000121 0.120875 0.315019 -0.097046 -0.750355 -0.053662 1 0 0 0 0 0 1 718162
-0.002359 0.000121 0.120875 0.311999 -0.100419 -0.751442 -0.053694 1 0 0 0 0 0 1 719193
-0.002359 0.000121 0.120875 0.310575 -0.102131 -0.752111 -0.053725 1 0 0 0 0 0 1 720193
-0.002359 0.000121 0.120875 0.309961 -0.103023 -0.752628 -0.053756 1 0 0 0 0 0 1 721196
-0.002359 0.000121 0.120875 0.309732 -0.103498 -0.753096 -0.053788 1 0 0 0 0 0 1 722196
-0.002359 0.000121 0.120875 0.309708 -0.103755 -0.753546 -0.053819 1 0 0 0 0 0 1 723191
-0.002359 0.000121 0.120875 0.309783 -0.103922 -0.753981 -0.053850 1 0 0 0 0 0 1 724191
-0.002359 0.000121 0.120875 0.309914 -0.104033 -0.754411 -0.053881 1 0 0 0 0 0 1 725189
-0.002359 0.000121 0.120875 0.310078 -0.104125 -0.754853 -0.053912 1 0 0 0 0 0 1 726185
-0.002359 0.000121 0.120875 0.310238 -0.104194 -0.755295 -0.053944 1 0 0 0 0 0 1 727192
-0.002359 0.000121 0.120875 0.310408 -0.104263 -0.755739 -0.053975 1 0 0 0 0 0 1 728191
-0.002365 0.000139 0.120864 0.384193 -0.357072 -0.609242 -0.054006 1 0 0 0 0 0 1 729189
-0.002367 0.000148 0.120861 0.360355 -0.270179 -0.682337 -0.054037 1 0 0 0 0 0 1 730191
-0.002369 0.000153 0.120860 0.341690 -0.205476 -0.720562 -0.054069 1 0 0 0 0 0 1 731191
-0.002370 0.000155 0.120859 0.331480 -0.171051 -0.735427 -0.054100 1 0 0 0 0 0 1 732191
-0.002370 0.000156 0.120859 0.326287 -0.153662 -0.741022 -0.054131 1 0 0 0 0 0 1 733190
-0.002370 0.000157 0.120859 0.323732 -0.144981 -0.743275 -0.054162 1 0 0 0 0 0 1 734192
-0.002370 0.000157 0.120859 0.322524 -0.140679 -0.744330 -0.054193 1 0 0 0 0 0 1 735178
-0.002370 0.000157 0.120859 0.322006 -0.138567 -0.744985 -0.054225 1 0 0 0 0 0 1 736191
-0.002370 0.000157 0.120859 0.321837 -0.137549 -0.745477 -0.054255 1 0 0 0 0 0 1 737162
-0.002370 0.000157 0.120859 0.321858 -0.137078 -0.745951 -0.054287 1 0 0 0 0 0 1 738191
-0.002370 0.000157 0.120859 0.321950 -0.136889 -0.746392 -0.054319 1 0 0 0 0 0 1 739191
-0.002370 0.000157 0.120859 0.322090 -0.136825 -0.746817 -0.054350 1 0 0 0 0 0 1 740190
-0.002370 0.000157 0.120859 0.322246 -0.136845 -0.747247 -0.054381 1 0 0 0 0 0 1 741189
-0.002370 0.000157 0.120859 0.322439 -0.136880 -0.747675 -0.054412 1 0 0 0 0 0 1 742188
-0.002370 0.000157 0.120859 0.322610 -0.136941 -0.748105 -0.054444 1 0 0 0 0 0 1 743189
-0.002351 0.000153 0.120849 0.058463 -0.074695 -0.612144 -0.054475 1 0 0 0 0 0 1 744185
-0.002342 0.000150 0.120846 0.150700 -0.096189 -0.679964 -0.054506 1 0 0 0 0 0 1 745190
-0.002337 0.000149 0.120844 0.218543 -0.112229 -0.715430 -0.054537 1 0 0 0 0 0 1 746178
-0.002335 0.000149 0.120844 0.254453 -0.120803 -0.729282 -0.054571 1 0 0 0 0 0 1 747264
-0.002334 0.000148 0.120844 0.272604 -0.125177 -0.734506 -0.054602 1 0 0 0 0 0 1 748268
-0.002333 0.000148 0.120844 0.281733 -0.127394 -0.736598 -0.054633 1 0 0 0 0 0 1 749258
-0.002333 0.000148 0.120844 0.286375 -0.128555 -0.737619 -0.054665 1 0 0 0 0 0 1 750269
-0.002333 0.000148 0.120844 0.288761 -0.129159 -0.738230 -0.054695 1 0 0 0 0 0 1 751238
-0.002333 0.000148 0.120844 0.290046 -0.129511 -0.738731 -0.054727 1 0 0 0 0 0 1 752268
-0.002333 0.000148 0.120844 0.290761 -0.129716 -0.739162 -0.054758 1 0 0 0 0 0 1 753234
-0.002333 0.000148 0.120844 0.291203 -0.129867 -0.739605 -0.054789 1 0 0 0 0 0 1 754234
-0.002333 0.000148 0.120844 0.291513 -0.129966 -0.740026 -0.054820 1 0 0 0 0 0 1 755236
-0.002333 0.000148 0.120844 0.291748 -0.130056 -0.740459 -0.054851 1 0 0 0 0 0 1 756235
-0.002333 0.000148 0.120844 0.291949 -0.130127 -0.740866 -0.054882 1 0 0 0 0 0 1 757231
-0.002338 0.000166 0.120833 0.365800 -0.383086 -0.594135 -0.054914 1 0 0 0 0 0 1 758232
-0.002341 0.000176 0.120829 0.341994 -0.296414 -0.667214 -0.054945 1 0 0 0 0 0 1 759236
-0.002342 0.000180 0.120828 0.323344 -0.231829 -0.705434 -0.054977 1 0 0 0 0 0 1 760257
-0.002343 0.000182 0.120828 0.313148 -0.197448 -0.720268 -0.055008 1 0 0 0 0 0 1 761242
-0.002343 0.000184 0.120827 0.307945 -0.180105 -0.725861 -0.055039 1 0 0 0 0 0 1 762256
-0.002343 0.000184 0.120827 0.305380 -0.171451 -0.728082 -0.055071 1 0 0 0 0 0 1 763259
-0.002343 0.000184 0.120827 0.304162 -0.167169 -0.729124 -0.055102 1 0 0 0 0 0 1 764256
-0.002343 0.000185 0.120827 0.303638 -0.165075 -0.729758 -0.055133 1 0 0 0 0 0 1 765240
-0.002343 0.000185 0.120827 0.303451 -0.164062 -0.730255 -0.055165 1 0 0 0 0 0 1 766257
-0.002343 0.000185 0.120827 0.303452 -0.163612 -0.730688 -0.055195 1 0 0 0 0 0 1 767242
-0.002343 0.000185 0.120827 0.303533 -0.163439 -0.731117 -0.055227 1 0 0 0 0 0 1 768253
-0.002343 0.000185 0.120827 0.303670 -0.163390 -0.731527 -0.055258 1 0 0 0 0 0 1 769238
-0.002343 0.000185 0.120827 0.303813 -0.163415 -0.731954 -0.055289 1 0 0 0 0 0 1 770251
-0.002343 0.000185 0.120827 0.303970 -0.163467 -0.732364 -0.055320 1 0 0 0 0 0 1 771239
-0.002343 0.000185 0.120827 0.304139 -0.163547 -0.732771 -0.055352 1 0 0 0 0 0 1 772254
-0.002343 0.000185 0.120827 0.304304 -0.163626 -0.733184 -0.055383 1 0 0 0 0 0 1 773240
-0.002343 0.000185 0.120827 0.304479 -0.163719 -0.733606 -0.055415 1 0 0 0 0 0 1 774258
-0.002343 0.000185 0.120827 0.304636 -0.163803 -0.733985 -0.055443 1 0 0 0 0 0 1 775174
-0.002343 0.000185 0.120827 0.304807 -0.163895 -0.734396 -0.055474 1 0 0 0 0 0 1 776169
-0.002343 0.000185 0.120827 0.304977 -0.163977 -0.734822 -0.055506 1 0 0 0 0 0 1 777181
-0.002343 0.000185 0.120827 0.305151 -0.164079 -0.735226 -0.055537 1 0 0 0 0 0 1 778173
-0.002343 0.000185 0.120827 0.305324 -0.164173 -0.735643 -0.055568 1 0 0 0 0 0 1 779183
-0.002343 0.000185 0.120827 0.305494 -0.164265 -0.736053 -0.055599 1 0 0 0 0 0 1 780173
-0.002343 0.000185 0.120827 0.305664 -0.164347 -0.736477 -0.055631 1 0 0 0 0 0 1 781182
-0.002343 0.000185 0.120827 0.305837 -0.164448 -0.736881 -0.055662 1 0 0 0 0 0 1 782173
-0.002343 0.000185 0.120827 0.306011 -0.164543 -0.737298 -0.055693 1 0 0 0 0 0 1 783182
-0.002343 0.000185 0.120827 0.306177 -0.164623 -0.737714 -0.055724 1 0 0 0 0 0 1 784172
-0.002343 0.000185 0.120827 0.306354 -0.164726 -0.738126 -0.055756 1 0 0 0 0 0 1 785182
-0.002343 0.000185 0.120827 0.306524 -0.164819 -0.738535 -0.055787 1 0 0 0 0 0 1 786173
-0.002343 0.000185 0.120827 0.306698 -0.164913 -0.738952 -0.055818 1 0 0 0 0 0 1 787182
-0.002343 0.000185 0.120827 0.306864 -0.164992 -0.739369 -0.055849 1 0 0 0 0 0 1 788172
-0.002343 0.000185 0.120827 0.307041 -0.165096 -0.739782 -0.055881 1 0 0 0 0 0 1 789186
-0.002343 0.000185 0.120827 0.307213 -0.165190 -0.740195 -0.055912 1 0 0 0 0 0 1 790185
-0.002343 0.000185 0.120827 0.307386 -0.165283 -0.740611 -0.055944 1 0 0 0 0 0 1 791191
-0.002343 0.000185 0.120827 0.307551 -0.165362 -0.741024 -0.055974 1 0 0 0 0 0 1 792172
-0.002343 0.000185 0.120827 0.307738 -0.165457 -0.741434 -0.056006 1 0 0 0 0 0 1 793194
-0.002343 0.000185 0.120827 0.307900 -0.165557 -0.741847 -0.056037 1 0 0 0 0 0 1 794181
-0.002343 0.000185 0.120827 0.308082 -0.165643 -0.742279 -0.056069 1 0 0 0 0 0 1 795193
-0.002343 0.000185 0.120827 0.308246 -0.165743 -0.742681 -0.056100 1 0 0 0 0 0 1 796190
-0.002343 0.000185 0.120827 0.308412 -0.165833 -0.743081 -0.056130 1 0 0 0 0 0 1 797160
-0.002343 0.000185 0.120827 0.308589 -0.165929 -0.743507 -0.056162 1 0 0 0 0 0 1 798190
-0.002343 0.000185 0.120827 0.308757 -0.166010 -0.743927 -0.056194 1 0 0 0 0 0 1 799189
-0.002343 0.000185 0.120827 0.308931 -0.166112 -0.744335 -0.056225 1 0 0 0 0 0 1 800189
-0.002343 0.000185 0.120827 0.309103 -0.166206 -0.744748 -0.056256 1 0 0 0 0 0 1 801189
-0.002343 0.000185 0.120827 0.309271 -0.166286 -0.745167 -0.056287 1 0 0 0 0 0 1 802187
-0.002343 0.000185 0.120827 0.309447 -0.166389 -0.745578 -0.056319 1 0 0 0 0 0 1 803194
-0.002343 0.000185 0.120827 0.309619 -0.166483 -0.745990 -0.056350 1 0 0 0 0 0 1 804191
-0.002343 0.000185 0.120827 0.309791 -0.166576 -0.746404 -0.056381 1 0 0 0 0 0 1 805192
-0.002343 0.000185 0.120827 0.309958 -0.166656 -0.746823 -0.056412 1 0 0 0 0 0 1 806189
-0.002343 0.000185 0.120827 0.310147 -0.166766 -0.747265 -0.056446 1 0 0 0 0 0 1 807272
-0.002343 0.000185 0.120827 0.310317 -0.166859 -0.747673 -0.056477 1 0 0 0 0 0 1 808259
-0.002343 0.000185 0.120827 0.310496 -0.166942 -0.748078 -0.056508 1 0 0 0 0 0 1 809255
-0.002343 0.000185 0.120827 0.310659 -0.167031 -0.748507 -0.056540 1 0 0 0 0 0 1 810263
-0.002343 0.000185 0.120827 0.310834 -0.167135 -0.748919 -0.056571 1 0 0 0 0 0 1 811272
-0.002343 0.000185 0.120827 0.311000 -0.167225 -0.749317 -0.056601 1 0 0 0 0 0 1 812235
-0.002343 0.000185 0.120827 0.311168 -0.167306 -0.749737 -0.056633 1 0 0 0 0 0 1 813233
-0.002343 0.000185 0.120827 0.311343 -0.167409 -0.750146 -0.056664 1 0 0 0 0 0 1 814236
-0.002343 0.000185 0.120827 0.311515 -0.167502 -0.750558 -0.056695 1 0 0 0 0 0 1 815234
-0.002343 0.000185 0.120827 0.311687 -0.167595 -0.750972 -0.056726 1 0 0 0 0 0 1 816234
-0.002356 0.000171 0.120817 0.490187 0.023756 -0.601720 -0.056757 1 0 0 0 0 0 1 817230
-0.002363 0.000164 0.120813 0.430819 -0.041735 -0.675761 -0.056789 1 0 0 0 0 0 1 818231
-0.002366 0.000161 0.120812 0.385605 -0.090566 -0.714500 -0.056821 1 0 0 0 0 0 1 819266
-0.002368 0.000159 0.120811 0.361236 -0.116622 -0.729529 -0.056852 1 0 0 0 0 0 1 820256
-0.002349 0.000154 0.120801 0.083923 -0.067364 -0.598375 -0.056883 1 0 0 0 0 0 1 821234
-0.002340 0.000151 0.120798 0.169426 -0.095364 -0.667893 -0.056914 1 0 0 0 0 0 1 822230
-0.002336 0.000149 0.120796 0.233877 -0.114645 -0.703948 -0.056945 1 0 0 0 0 0 1 823234
-0.002334 0.000149 0.120796 0.268074 -0.124843 -0.717949 -0.056976 1 0 0 0 0 0 1 824231
-0.002333 0.000148 0.120796 0.285362 -0.130008 -0.723209 -0.057007 1 0 0 0 0 0 1 825232
-0.002332 0.000148 0.120796 0.294064 -0.132652 -0.725313 -0.057039 1 0 0 0 0 0 1 826231
-0.002332 0.000148 0.120796 0.298484 -0.134018 -0.726318 -0.057071 1 0 0 0 0 0 1 827256
-0.002332 0.000148 0.120796 0.300780 -0.134713 -0.726920 -0.057102 1 0 0 0 0 0 1 828257
-0.002332 0.000148 0.120796 0.302005 -0.135109 -0.727386 -0.057132 1 0 0 0 0 0 1 829226
-0.002332 0.000148 0.120796 0.302704 -0.135347 -0.727826 -0.057165 1 0 0 0 0 0 1 830264
-0.002332 0.000148 0.120796 0.303133 -0.135508 -0.728231 -0.057196 1 0 0 0 0 0 1 831261
-0.002332 0.000148 0.120796 0.303425 -0.135625 -0.728620 -0.057227 1 0 0 0 0 0 1 832262
-0.002332 0.000148 0.120796 0.303656 -0.135715 -0.729025 -0.057258 1 0 0 0 0 0 1 833255
-0.002332 0.000148 0.120796 0.303863 -0.135800 -0.729427 -0.057290 1 0 0 0 0 0 1 834264
-0.002332 0.000148 0.120796 0.304030 -0.135874 -0.729822 -0.057321 1 0 0 0 0 0 1 835259
-0.002332 0.000148 0.120796 0.304215 -0.135951 -0.730203 -0.057351 1 0 0 0 0 0 1 836234
-0.002332 0.000148 0.120796 0.304371 -0.136023 -0.730613 -0.057383 1 0 0 0 0 0 1 837232
-0.002332 0.000148 0.120796 0.304559 -0.136102 -0.731005 -0.057414 1 0 0 0 0 0 1 838233
-0.002332 0.000148 0.120796 0.304716 -0.136175 -0.731397 -0.057445 1 0 0 0 0 0 1 839236
-0.002332 0.000148 0.120796 0.304881 -0.136248 -0.731812 -0.057476 1 0 0 0 0 0 1 840231
-0.002332 0.000148 0.120796 0.305046 -0.136322 -0.732193 -0.057508 1 0 0 0 0 0 1 841232
-0.002332 0.000148 0.120796 0.305224 -0.136399 -0.732595 -0.057539 1 0 0 0 0 0 1 842232
-0.002332 0.000148 0.120796 0.305370 -0.136469 -0.733008 -0.057571 1 0 0 0 0 0 1 843251
-0.002332 0.000148 0.120796 0.305547 -0.136546 -0.733398 -0.057602 1 0 0 0 0 0 1 844262
-0.002332 0.000148 0.120796 0.305716 -0.136632 -0.733805 -0.057633 1 0 0 0 0 0 1 845256
-0.002332 0.000148 0.120796 0.305879 -0.136696 -0.734192 -0.057665 1 0 0 0 0 0 1 846259
-0.002332 0.000148 0.120796 0.306053 -0.136760 -0.734600 -0.057696 1 0 0 0 0 0 1 847254
-0.002332 0.000148 0.120796 0.306203 -0.136850 -0.734995 -0.057727 1 0 0 0 0 0 1 848258
-0.002332 0.000148 0.120796 0.306387 -0.136920 -0.735391 -0.057758 1 0 0 0 0 0 1 849257
-0.002332 0.000148 0.120796 0.306544 -0.136991 -0.735783 -0.057790 1 0 0 0 0 0 1 850259
-0.002332 0.000148 0.120796 0.306708 -0.137065 -0.736198 -0.057821 1 0 0 0 0 0 1 851253
-0.002332 0.000148 0.120796 0.306874 -0.137139 -0.736580 -0.057852 1 0 0 0 0 0 1 852257
-0.002332 0.000148 0.120796 0.307039 -0.137213 -0.736974 -0.057883 1 0 0 0 0 0 1 853254
-0.002332 0.000148 0.120796 0.307202 -0.137285 -0.737385 -0.057914 1 0 0 0 0 0 1 854237
-0.002332 0.000148 0.120796 0.307370 -0.137361 -0.737773 -0.057946 1 0 0 0 0 0 1 855256
-0.002332 0.000148 0.120796 0.307548 -0.137438 -0.738175 -0.057977 1 0 0 0 0 0 1 856256
-0.002332 0.000148 0.120796 0.307695 -0.137518 -0.738573 -0.058008 1 0 0 0 0 0 1 857254
-0.002332 0.000148 0.120796 0.307873 -0.137574 -0.738971 -0.058039 1 0 0 0 0 0 1 858237
-0.002332 0.000148 0.120796 0.308022 -0.137651 -0.739334 -0.058068 1 0 0 0 0 0 1 859181
-0.002332 0.000148 0.120796 0.308179 -0.137734 -0.739737 -0.058100 1 0 0 0 0 0 1 860181
-0.002332 0.000148 0.120796 0.308359 -0.137791 -0.740137 -0.058131 1 0 0 0 0 0 1 861170
-0.002332 0.000148 0.120796 0.308511 -0.137882 -0.740534 -0.058162 1 0 0 0 0 0 1 862180
-0.002332 0.000148 0.120796 0.308694 -0.137951 -0.740927 -0.058193 1 0 0 0 0 0 1 863171
-0.002332 0.000148 0.120796 0.308851 -0.138023 -0.741322 -0.058225 1 0 0 0 0 0 1 864180
-0.002332 0.000148 0.120796 0.309015 -0.138095 -0.741735 -0.058256 1 0 0 0 0 0 1 865170
-0.002332 0.000148 0.120796 0.309181 -0.138170 -0.742119 -0.058287 1 0 0 0 0 0 1 866179
-0.002332 0.000148 0.120796 0.309346 -0.138244 -0.742512 -0.058318 1 0 0 0 0 0 1 867172
-0.002332 0.000148 0.120796 0.309513 -0.138318 -0.742932 -0.058350 1 0 0 0 0 0 1 868179
-0.002332 0.000148 0.120796 0.309677 -0.138391 -0.743309 -0.058381 1 0 0 0 0 0 1 869170
-0.002332 0.000148 0.120796 0.309856 -0.138469 -0.743715 -0.058412 1 0 0 0 0 0 1 870179
-0.002332 0.000148 0.120796 0.310002 -0.138549 -0.744110 -0.058443 1 0 0 0 0 0 1 871171
-0.002332 0.000148 0.120796 0.310184 -0.138607 -0.744518 -0.058475 1 0 0 0 0 0 1 872179
-0.002332 0.000148 0.120796 0.310344 -0.138688 -0.744906 -0.058506 1 0 0 0 0 0 1 873186
-0.002332 0.000148 0.120796 0.310498 -0.138770 -0.745303 -0.058537 1 0 0 0 0 0 1 874169
-0.002332 0.000148 0.120796 0.310680 -0.138829 -0.745710 -0.058568 1 0 0 0 0 0 1 875176
-0.002332 0.000148 0.120796 0.310831 -0.138918 -0.746103 -0.058600 1 0 0 0 0 0 1 876178
-0.002332 0.000148 0.120796 0.311017 -0.138989 -0.746503 -0.058631 1 0 0 0 0 0 1 877185
-0.002332 0.000148 0.120796 0.311173 -0.139060 -0.746896 -0.058662 1 0 0 0 0 0 1 878190
-0.002332 0.000148 0.120796 0.311338 -0.139134 -0.747311 -0.058694 1 0 0 0 0 0 1 879185
-0.002332 0.000148 0.120796 0.311503 -0.139208 -0.747693 -0.058725 1 0 0 0 0 0 1 880188
-0.002332 0.000148 0.120796 0.311669 -0.139282 -0.748089 -0.058756 1 0 0 0 0 0 1 881188
-0.002332 0.000148 0.120796 0.311835 -0.139356 -0.748506 -0.058787 1 0 0 0 0 0 1 882187
-0.002332 0.000148 0.120796 0.312001 -0.139430 -0.748887 -0.058819 1 0 0 0 0 0 1 883189
-0.002332 0.000148 0.120796 0.312173 -0.139504 -0.749276 -0.058849 1 0 0 0 0 0 1 884157
-0.002332 0.000148 0.120796 0.312325 -0.139587 -0.749687 -0.058881 1 0 0 0 0 0 1 885187
-0.002332 0.000148 0.120796 0.312507 -0.139645 -0.750094 -0.058913 1 0 0 0 0 0 1 886193
-0.002332 0.000148 0.120796 0.312657 -0.139735 -0.750486 -0.058944 1 0 0 0 0 0 1 887192
-0.002332 0.000148 0.120796 0.312828 -0.139801 -0.750875 -0.058975 1 0 0 0 0 0 1 888188
-0.002332 0.000148 0.120796 0.313007 -0.139878 -0.751277 -0.059006 1 0 0 0 0 0 1 889187
-0.002332 0.000148 0.120796 0.313150 -0.139946 -0.751682 -0.059037 1 0 0 0 0 0 1 890183
-0.002332 0.000148 0.120796 0.313337 -0.140025 -0.752074 -0.059069 1 0 0 0 0 0 1 891186
-0.002332 0.000148 0.120796 0.313493 -0.140097 -0.752465 -0.059100 1 0 0 0 0 0 1 892185
-0.002332 0.000148 0.120796 0.313656 -0.140170 -0.752876 -0.059131 1 0 0 0 0 0 1 893171
-0.002332 0.000148 0.120796 0.313824 -0.140245 -0.753263 -0.059162 1 0 0 0 0 0 1 894187
-0.002332 0.000148 0.120796 0.314002 -0.140322 -0.753665 -0.059194 1 0 0 0 0 0 1 895188
-0.002332 0.000148 0.120796 0.314149 -0.140402 -0.754063 -0.059225 1 0 0 0 0 0 1 896186
-0.002332 0.000148 0.120796 0.314317 -0.140456 -0.754461 -0.059256 1 0 0 0 0 0 1 897186
-0.002332 0.000148 0.120796 0.314490 -0.140552 -0.754866 -0.059287 1 0 0 0 0 0 1 898187
-0.002332 0.000148 0.120796 0.314653 -0.140617 -0.755251 -0.059319 1 0 0 0 0 0 1 899187
-0.002332 0.000148 0.120796 0.314827 -0.140681 -0.755660 -0.059350 1 0 0 0 0 0 1 900185
-0.002332 0.000148 0.120796 0.314977 -0.140771 -0.756054 -0.059381 1 0 0 0 0 0 1 901186
-0.002332 0.000148 0.120796 0.315161 -0.140841 -0.756451 -0.059412 1 0 0 0 0 0 1 902187
-0.002332 0.000148 0.120796 0.315316 -0.140912 -0.756840 -0.059443 1 0 0 0 0 0 1 903182
-0.002332 0.000148 0.120796 0.315482 -0.140986 -0.757259 -0.059475 1 0 0 0 0 0 1 904185
-0.002332 0.000148 0.120796 0.315647 -0.141060 -0.757638 -0.059506 1 0 0 0 0 0 1 905184
-0.002332 0.000148 0.120796 0.315813 -0.141134 -0.758035 -0.059537 1 0 0 0 0 0 1 906186
-0.002332 0.000148 0.120796 0.315979 -0.141208 -0.758453 -0.059569 1 0 0 0 0 0 1 907187
-0.002332 0.000148 0.120796 0.316144 -0.141282 -0.758833 -0.059600 1 0 0 0 0 0 1 908186
-0.002332 0.000148 0.120796 0.316322 -0.141359 -0.759234 -0.059631 1 0 0 0 0 0 1 909185
-0.002332 0.000148 0.120796 0.316469 -0.141439 -0.759633 -0.059662 1 0 0 0 0 0 1 910185
-0.002332 0.000148 0.120796 0.316637 -0.141493 -0.760031 -0.059694 1 0 0 0 0 0 1 911185
-0.002332 0.000148 0.120796 0.316810 -0.141588 -0.760435 -0.059725 1 0 0 0 0 0 1 912183
-0.002332 0.000148 0.120796 0.316974 -0.141654 -0.760822 -0.059756 1 0 0 0 0 0 1 913188
-0.002332 0.000148 0.120796 0.317146 -0.141717 -0.761227 -0.059787 1 0 0 0 0 0 1 914175
-0.002332 0.000148 0.120796 0.317310 -0.141814 -0.761654 -0.059821 1 0 0 0 0 0 1 915261
-0.002332 0.000148 0.120796 0.317495 -0.141884 -0.762052 -0.059852 1 0 0 0 0 0 1 916265
-0.002332 0.000148 0.120796 0.317645 -0.141952 -0.762430 -0.059882 1 0 0 0 0 0 1 917232
-0.002332 0.000148 0.120796 0.317815 -0.142028 -0.762859 -0.059915 1 0 0 0 0 0 1 918261
-0.002332 0.000148 0.120796 0.317976 -0.142100 -0.763229 -0.059945 1 0 0 0 0 0 1 919234
-0.002332 0.000148 0.120796 0.318141 -0.142174 -0.763624 -0.059976 1 0 0 0 0 0 1 920232
-0.002332 0.000148 0.120796 0.318307 -0.142248 -0.764039 -0.060007 1 0 0 0 0 0 1 921227
-0.002332 0.000148 0.120796 0.318472 -0.142322 -0.764421 -0.060039 1 0 0 0 0 0 1 922231
-0.002332 0.000148 0.120796 0.318651 -0.142399 -0.764824 -0.060070 1 0 0 0 0 0 1 923233
-0.002332 0.000148 0.120796 0.318797 -0.142480 -0.765222 -0.060101 1 0 0 0 0 0 1 924231
-0.002332 0.000148 0.120796 0.318977 -0.142537 -0.765625 -0.060132 1 0 0 0 0 0 1 925228
-0.002332 0.000148 0.120796 0.319141 -0.142620 -0.766023 -0.060165 1 0 0 0 0 0 1 926259
-0.002332 0.000148 0.120796 0.319298 -0.142703 -0.766426 -0.060196 1 0 0 0 0 0 1 927259
-0.002332 0.000148 0.120796 0.319482 -0.142772 -0.766822 -0.060227 1 0 0 0 0 0 1 928255
-0.002332 0.000148 0.120796 0.319623 -0.142839 -0.767220 -0.060258 1 0 0 0 0 0 1 929236
-0.002332 0.000148 0.120796 0.319813 -0.142919 -0.767619 -0.060289 1 0 0 0 0 0 1 930254
-0.002332 0.000148 0.120796 0.319956 -0.142985 -0.767977 -0.060318 1 0 0 0 0 0 1 931171
-0.002332 0.000148 0.120796 0.320122 -0.143059 -0.768396 -0.060350 1 0 0 0 0 0 1 932177
-0.002332 0.000148 0.120796 0.320286 -0.143133 -0.768773 -0.060381 1 0 0 0 0 0 1 933169
-0.002332 0.000148 0.120796 0.320453 -0.143207 -0.769172 -0.060412 1 0 0 0 0 0 1 934177
-0.002332 0.000148 0.120796 0.320621 -0.143292 -0.769579 -0.060443 1 0 0 0 0 0 1 935168
-0.002332 0.000148 0.120796 0.320781 -0.143345 -0.769976 -0.060475 1 0 0 0 0 0 1 936177
-0.002332 0.000148 0.120796 0.320961 -0.143430 -0.770369 -0.060506 1 0 0 0 0 0 1 937169
-0.002332 0.000148 0.120796 0.321109 -0.143512 -0.770771 -0.060537 1 0 0 0 0 0 1 938177
-0.002332 0.000148 0.120796 0.321288 -0.143569 -0.771172 -0.060568 1 0 0 0 0 0 1 939168
-0.002332 0.000148 0.120796 0.321448 -0.143651 -0.771561 -0.060600 1 0 0 0 0 0 1 940177
-0.002337 0.000166 0.120785 0.395732 -0.398169 -0.623839 -0.060631 1 0 0 0 0 0 1 941168
-0.002340 0.000175 0.120781 0.372174 -0.312352 -0.696563 -0.060662 1 0 0 0 0 0 1 942177
-0.002341 0.000180 0.120780 0.353664 -0.248199 -0.734629 -0.060693 1 0 0 0 0 0 1 943178
-0.002342 0.000182 0.120780 0.343535 -0.214060 -0.749399 -0.060724 1 0 0 0 0 0 1 944167
-0.002342 0.000183 0.120780 0.338362 -0.196818 -0.754939 -0.060756 1 0 0 0 0 0 1 945176
-0.002342 0.000184 0.120780 0.335812 -0.188218 -0.757144 -0.060787 1 0 0 0 0 0 1 946168
-0.002342 0.000184 0.120779 0.334613 -0.183956 -0.758161 -0.060818 1 0 0 0 0 0 1 947176
-0.002342 0.000184 0.120779 0.334085 -0.181872 -0.758770 -0.060849 1 0 0 0 0 0 1 948176
-0.002342 0.000185 0.120779 0.333902 -0.180887 -0.759242 -0.060881 1 0 0 0 0 0 1 949176
-0.002342 0.000185 0.120779 0.333895 -0.180442 -0.759651 -0.060912 1 0 0 0 0 0 1 950175
-0.002342 0.000185 0.120779 0.333978 -0.180250 -0.760052 -0.060943 1 0 0 0 0 0 1 951176
-0.002342 0.000185 0.120779 0.334111 -0.180211 -0.760455 -0.060975 1 0 0 0 0 0 1 952188
-0.002342 0.000185 0.120779 0.334260 -0.180237 -0.760836 -0.061006 1 0 0 0 0 0 1 953179
-0.002342 0.000185 0.120779 0.334433 -0.180295 -0.761235 -0.061037 1 0 0 0 0 0 1 954188
-0.002342 0.000185 0.120779 0.334590 -0.180370 -0.761626 -0.061069 1 0 0 0 0 0 1 955187
-0.002342 0.000185 0.120779 0.334768 -0.180453 -0.762008 -0.061100 1 0 0 0 0 0 1 956184
-0.002342 0.000185 0.120779 0.334919 -0.180550 -0.762397 -0.061131 1 0 0 0 0 0 1 957183
-0.002342 0.000185 0.120779 0.335106 -0.180626 -0.762794 -0.061162 1 0 0 0 0 0 1 958186
-0.002342 0.000185 0.120779 0.335261 -0.180711 -0.763166 -0.061193 1 0 0 0 0 0 1 959155
-0.002342 0.000185 0.120779 0.335442 -0.180828 -0.763570 -0.061225 1 0 0 0 0 0 1 960176
-0.002342 0.000185 0.120779 0.335608 -0.180900 -0.763956 -0.061256 1 0 0 0 0 0 1 961183
-0.002342 0.000185 0.120779 0.335779 -0.180990 -0.764345 -0.061287 1 0 0 0 0 0 1 962183
-0.002342 0.000185 0.120779 0.335949 -0.181091 -0.764739 -0.061318 1 0 0 0 0 0 1 963158
-0.002342 0.000185 0.120779 0.336125 -0.181188 -0.765121 -0.061350 1 0 0 0 0 0 1 964187
-0.002342 0.000185 0.120779 0.336297 -0.181280 -0.765530 -0.061381 1 0 0 0 0 0 1 965189
-0.002342 0.000185 0.120779 0.336459 -0.181358 -0.765895 -0.061411 1 0 0 0 0 0 1 966154
-0.002342 0.000185 0.120779 0.336650 -0.181466 -0.766294 -0.061444 1 0 0 0 0 0 1 967184
-0.002342 0.000185 0.120779 0.336800 -0.181554 -0.766691 -0.061475 1 0 0 0 0 0 1 968184
-0.002342 0.000185 0.120779 0.336976 -0.181637 -0.767075 -0.061506 1 0 0 0 0 0 1 969184
-0.002342 0.000185 0.120779 0.337160 -0.181731 -0.767470 -0.061537 1 0 0 0 0 0 1 970183
-0.002342 0.000185 0.120779 0.337316 -0.181841 -0.767855 -0.061569 1 0 0 0 0 0 1 971185
-0.002342 0.000185 0.120779 0.337502 -0.181918 -0.768250 -0.061600 1 0 0 0 0 0 1 972184
-0.002342 0.000185 0.120779 0.337663 -0.182005 -0.768633 -0.061631 1 0 0 0 0 0 1 973183
-0.002342 0.000185 0.120779 0.337841 -0.182121 -0.769029 -0.061662 1 0 0 0 0 0 1 974183
-0.002342 0.000185 0.120779 0.338005 -0.182192 -0.769414 -0.061694 1 0 0 0 0 0 1 975185
-0.002342 0.000185 0.120779 0.338175 -0.182282 -0.769802 -0.061725 1 0 0 0 0 0 1 976183
-0.002342 0.000185 0.120779 0.338350 -0.182385 -0.770205 -0.061756 1 0 0 0 0 0 1 977183
-0.002342 0.000185 0.120779 0.338521 -0.182479 -0.770574 -0.061787 1 0 0 0 0 0 1 978179
-0.002342 0.000185 0.120779 0.338693 -0.182572 -0.770984 -0.061818 1 0 0 0 0 0 1 979184
-0.002342 0.000185 0.120779 0.338864 -0.182664 -0.771355 -0.061850 1 0 0 0 0 0 1 980183
-0.002342 0.000185 0.120779 0.339044 -0.182748 -0.771756 -0.061881 1 0 0 0 0 0 1 981182
-0.002342 0.000185 0.120779 0.339196 -0.182845 -0.772148 -0.061912 1 0 0 0 0 0 1 982183
-0.002342 0.000185 0.120779 0.339373 -0.182929 -0.772531 -0.061943 1 0 0 0 0 0 1 983183
-0.002342 0.000185 0.120779 0.339560 -0.183035 -0.772919 -0.061975 1 0 0 0 0 0 1 984182
-0.002342 0.000185 0.120779 0.339709 -0.183123 -0.773315 -0.062006 1 0 0 0 0 0 1 985181
-0.002342 0.000185 0.120779 0.339899 -0.183209 -0.773706 -0.062037 1 0 0 0 0 0 1 986183
-0.002342 0.000185 0.120779 0.340064 -0.183309 -0.774083 -0.062068 1 0 0 0 0 0 1 987184
-0.002342 0.000185 0.120779 0.340234 -0.183402 -0.774489 -0.062100 1 0 0 0 0 0 1 988177
-0.002342 0.000185 0.120779 0.340402 -0.183483 -0.774870 -0.062131 1 0 0 0 0 0 1 989183
-0.002342 0.000185 0.120779 0.340584 -0.183577 -0.775264 -0.062162 1 0 0 0 0 0 1 990181
-0.002342 0.000185 0.120779 0.340741 -0.183687 -0.775649 -0.062194 1 0 0 0 0 0 1 991185
-0.002342 0.000185 0.120779 0.340914 -0.183761 -0.776038 -0.062225 1 0 0 0 0 0 1 992183
-0.002342 0.000185 0.120779 0.341089 -0.183863 -0.776440 -0.062256 1 0 0 0 0 0 1 993181
-0.002342 0.000185 0.120779 0.341261 -0.183956 -0.776811 -0.062287 1 0 0 0 0 0 1 994182
-0.002342 0.000185 0.120779 0.341441 -0.184040 -0.777213 -0.062319 1 0 0 0 0 0 1 995184
-0.002342 0.000185 0.120779 0.341593 -0.184137 -0.777604 -0.062350 1 0 0 0 0 0 1 996182
-0.002342 0.000185 0.120779 0.341786 -0.184236 -0.777986 -0.062381 1 0 0 0 0 0 1 997182
-0.002342 0.000185 0.120779 0.341939 -0.184312 -0.778365 -0.062411 1 0 0 0 0 0 1 998154
-0.002342 0.000185 0.120779 0.342113 -0.184414 -0.778768 -0.062443 1 0 0 0 0 0 1 999154
-0.002342 0.000185 0.120779 0.342282 -0.184497 -0.779151 -0.062474 1 0 0 0 0 0 2 167
-0.002342 0.000185 0.120779 0.342427 -0.184583 -0.779464 -0.062500 1 0 0 0 0 0 2 1168
-0.002342 0.000185 0.120779 0.342427 -0.184584 -0.779483 -0.062500 1 0 0 0 0 0 2 2175
-0.002348 0.000203 0.120769 0.416651 -0.439414 -0.630897 -0.062500 1 0 0 0 0 0 2 3254
-0.002350 0.000212 0.120765 0.393043 -0.353860 -0.703191 -0.062500 1 0 0 0 0 0 2 4247
-0.002352 0.000216 0.120764 0.374401 -0.289805 -0.740859 -0.062500 1 0 0 0 0 0 2 5232
-0.002353 0.000219 0.120763 0.364132 -0.255641 -0.755249 -0.062500 1 0 0 0 0 0 2 6250
-0.002353 0.000220 0.120763 0.358795 -0.238333 -0.760387 -0.062500 1 0 0 0 0 0 2 7233
-0.002353 0.000220 0.120763 0.356085 -0.229670 -0.762201 -0.062500 1 0 0 0 0 0 2 8248
-0.002353 0.000221 0.120763 0.354717 -0.225326 -0.762826 -0.062500 1 0 0 0 0 0 2 9231
-0.002353 0.000221 0.120763 0.354011 -0.223164 -0.763053 -0.062500 1 0 0 0 0 0 2 10233
-0.002353 0.000221 0.120763 0.353670 -0.222061 -0.763129 -0.062500 1 0 0 0 0 0 2 11248
-0.002353 0.000221 0.120763 0.353498 -0.221533 -0.763162 -0.062500 1 0 0 0 0 0 2 12234
-0.002353 0.000221 0.120763 0.353414 -0.221261 -0.763167 -0.062500 1 0 0 0 0 0 2 13247
-0.002353 0.000221 0.120763 0.353362 -0.221128 -0.763170 -0.062500 1 0 0 0 0 0 2 14231
-0.002353 0.000221 0.120763 0.353338 -0.221051 -0.763171 -0.062500 1 0 0 0 0 0 2 15175
-0.002353 0.000221 0.120763 0.353329 -0.221023 -0.763164 -0.062500 1 0 0 0 0 0 2 16165
-0.002353 0.000221 0.120763 0.353325 -0.221010 -0.763170 -0.062500 1 0 0 0 0 0 2 17174
-0.002353 0.000221 0.120763 0.353330 -0.220989 -0.763171 -0.062500 1 0 0 0 0 0 2 18165
-0.002353 0.000221 0.120763 0.353322 -0.220996 -0.763178 -0.062500 1 0 0 0 0 0 2 19166
-0.002353 0.000221 0.120763 0.353318 -0.220986 -0.763165 -0.062500 1 0 0 0 0 0 2 20174
-0.002353 0.000221 0.120763 0.353309 -0.220993 -0.763171 -0.062500 1 0 0 0 0 0 2 21166
-0.002353 0.000221 0.120763 0.353328 -0.220989 -0.763171 -0.062500 1 0 0 0 0 0 2 22173
-0.002353 0.000221 0.120763 0.353318 -0.220985 -0.763164 -0.062500 1 0 0 0 0 0 2 23165
-0.002353 0.000221 0.120763 0.353321 -0.220997 -0.763177 -0.062500 1 0 0 0 0 0 2 24174
-0.002353 0.000221 0.120763 0.353318 -0.220986 -0.763165 -0.062500 1 0 0 0 0 0 2 25164
-0.002353 0.000221 0.120763 0.353330 -0.220988 -0.763170 -0.062500 1 0 0 0 0 0 2 26166
-0.002353 0.000221 0.120763 0.353307 -0.220982 -0.763178 -0.062500 1 0 0 0 0 0 2 27173
-0.002353 0.000221 0.120763 0.353316 -0.220984 -0.763165 -0.062500 1 0 0 0 0 0 2 28167
-0.002353 0.000221 0.120763 0.353329 -0.220987 -0.763170 -0.062500 1 0 0 0 0 0 2 29185
-0.002353 0.000221 0.120763 0.353310 -0.220994 -0.763171 -0.062500 1 0 0 0 0 0 2 30165
-0.002353 0.000221 0.120763 0.353329 -0.220989 -0.763171 -0.062500 1 0 0 0 0 0 2 31171
-0.002353 0.000221 0.120763 0.353310 -0.220994 -0.763171 -0.062500 1 0 0 0 0 0 2 32189
-0.002353 0.000221 0.120763 0.353329 -0.220989 -0.763171 -0.062500 1 0 0 0 0 0 2 33182
-0.002353 0.000221 0.120763 0.353319 -0.220985 -0.763164 -0.062500 1 0 0 0 0 0 2 34175
-0.002353 0.000221 0.120763 0.353306 -0.220982 -0.763177 -0.062500 1 0 0 0 0 0 2 35183
-0.002353 0.000221 0.120763 0.353328 -0.220987 -0.763172 -0.062500 1 0 0 0 0 0 2 36181
-0.002353 0.000221 0.120763 0.353318 -0.220985 -0.763165 -0.062500 1 0 0 0 0 0 2 37176
-0.002353 0.000221 0.120763 0.353321 -0.220996 -0.763177 -0.062500 1 0 0 0 0 0 2 38151
-0.002353 0.000221 0.120763 0.353317 -0.220986 -0.763165 -0.062500 1 0 0 0 0 0 2 39183
-0.002353 0.000221 0.120763 0.353329 -0.220988 -0.763170 -0.062500 1 0 0 0 0 0 2 40181
-0.002353 0.000221 0.120763 0.353310 -0.220994 -0.763171 -0.062500 1 0 0 0 0 0 2 41170
-0.002353 0.000221 0.120763 0.353316 -0.220986 -0.763164 -0.062500 1 0 0 0 0 0 2 42183
-0.002353 0.000221 0.120763 0.353317 -0.220985 -0.763184 -0.062500 1 0 0 0 0 0 2 43187
-0.002353 0.000221 0.120763 0.353317 -0.220985 -0.763166 -0.062500 1 0 0 0 0 0 2 44186
-0.002353 0.000221 0.120763 0.353329 -0.220987 -0.763170 -0.062500 1 0 0 0 0 0 2 45152
-0.002353 0.000221 0.120763 0.353310 -0.220994 -0.763171 -0.062500 1 0 0 0 0 0 2 46152
-0.002353 0.000221 0.120763 0.353328 -0.220989 -0.763171 -0.062500 1 0 0 0 0 0 2 47169
-0.002353 0.000221 0.120763 0.353318 -0.220985 -0.763164 -0.062500 1 0 0 0 0 0 2 48181
-0.002353 0.000221 0.120763 0.353321 -0.220997 -0.763177 -0.062500 1 0 0 0 0 0 2 49181
-0.002353 0.000221 0.120763 0.353318 -0.220986 -0.763165 -0.062500 1 0 0 0 0 0 2 50181
-0.002353 0.000221 0.120763 0.353314 -0.220973 -0.763170 -0.062500 1 0 0 0 0 0 2 51181
-0.002353 0.000221 0.120763 0.353321 -0.220995 -0.763178 -0.062500 1 0 0 0 0 0 2 52151
-0.002359 0.000239 0.120753 0.427498 -0.475689 -0.614461 -0.062500 1 0 0 0 0 0 2 53177
-0.002361 0.000248 0.120749 0.403914 -0.390204 -0.686832 -0.062500 1 0 0 0 0 0 2 54180
-0.002363 0.000253 0.120748 0.385289 -0.326165 -0.724517 -0.062500 1 0 0 0 0 0 2 55261
-0.002363 0.000255 0.120747 0.375006 -0.292021 -0.738925 -0.062500 1 0 0 0 0 0 2 56248
-0.002364 0.000256 0.120747 0.369682 -0.274723 -0.744079 -0.062500 1 0 0 0 0 0 2 57261
-0.002364 0.000257 0.120747 0.366969 -0.266053 -0.745885 -0.062500 1 0 0 0 0 0 2 58255
-0.002364 0.000257 0.120747 0.365605 -0.261720 -0.746504 -0.062500 1 0 0 0 0 0 2 59230
-0.002364 0.000257 0.120747 0.364909 -0.259552 -0.746745 -0.062500 1 0 0 0 0 0 2 60227
-0.002364 0.000257 0.120747 0.364560 -0.258457 -0.746810 -0.062500 1 0 0 0 0 0 2 61252
-0.002364 0.000257 0.120747 0.364388 -0.257930 -0.746841 -0.062500 1 0 0 0 0 0 2 62250
-0.002364 0.000257 0.120747 0.364291 -0.257656 -0.746841 -0.062500 1 0 0 0 0 0 2 63224
-0.002364 0.000257 0.120747 0.364247 -0.257513 -0.746855 -0.062500 1 0 0 0 0 0 2 64224
-0.002364 0.000257 0.120747 0.364226 -0.257447 -0.746851 -0.062500 1 0 0 0 0 0 2 65224
-0.002364 0.000257 0.120747 0.364214 -0.257409 -0.746850 -0.062500 1 0 0 0 0 0 2 66224
-0.002364 0.000257 0.120747 0.364210 -0.257395 -0.746857 -0.062500 1 0 0 0 0 0 2 67236
-0.002364 0.000257 0.120747 0.364218 -0.257385 -0.746851 -0.062500 1 0 0 0 0 0 2 68259
-0.002364 0.000257 0.120747 0.364211 -0.257393 -0.746857 -0.062500 1 0 0 0 0 0 2 69253
-0.002364 0.000257 0.120747 0.364207 -0.257383 -0.746845 -0.062500 1 0 0 0 0 0 2 70256
-0.002364 0.000257 0.120747 0.364207 -0.257382 -0.746863 -0.062500 1 0 0 0 0 0 2 71254
-0.002364 0.000257 0.120747 0.364203 -0.257370 -0.746853 -0.062500 1 0 0 0 0 0 2 72257
-0.002364 0.000257 0.120747 0.364218 -0.257383 -0.746851 -0.062500 1 0 0 0 0 0 2 73223
-0.002364 0.000257 0.120747 0.364196 -0.257379 -0.746858 -0.062500 1 0 0 0 0 0 2 74251
-0.002364 0.000257 0.120747 0.364217 -0.257385 -0.746851 -0.062500 1 0 0 0 0 0 2 75226
-0.002364 0.000257 0.120747 0.364204 -0.257371 -0.746851 -0.062500 1 0 0 0 0 0 2 76221
-0.002364 0.000257 0.120747 0.364198 -0.257390 -0.746851 -0.062500 1 0 0 0 0 0 2 77245
-0.002364 0.000257 0.120747 0.364214 -0.257374 -0.746857 -0.062500 1 0 0 0 0 0 2 78222
-0.002364 0.000257 0.120747 0.364207 -0.257381 -0.746845 -0.062500 1 0 0 0 0 0 2 79225
-0.002364 0.000257 0.120747 0.364207 -0.257382 -0.746863 -0.062500 1 0 0 0 0 0 2 80220
-0.002364 0.000257 0.120747 0.364203 -0.257370 -0.746852 -0.062500 1 0 0 0 0 0 2 81222
-0.002364 0.000257 0.120747 0.364218 -0.257383 -0.746851 -0.062500 1 0 0 0 0 0 2 82252
-0.002364 0.000257 0.120747 0.364196 -0.257379 -0.746858 -0.062500 1 0 0 0 0 0 2 83247
-0.002364 0.000257 0.120747 0.364205 -0.257382 -0.746845 -0.062500 1 0 0 0 0 0 2 84250
-0.002364 0.000257 0.120747 0.364206 -0.257382 -0.746864 -0.062500 1 0 0 0 0 0 2 85246
-0.002364 0.000257 0.120747 0.364206 -0.257382 -0.746846 -0.062500 1 0 0 0 0 0 2 86259
-0.002364 0.000257 0.120747 0.364215 -0.257373 -0.746857 -0.062500 1 0 0 0 0 0 2 87165
-0.002364 0.000257 0.120747 0.364199 -0.257390 -0.746852 -0.062500 1 0 0 0 0 0 2 88172
-0.002364 0.000257 0.120747 0.364214 -0.257374 -0.746857 -0.062500 1 0 0 0 0 0 2 89163
-0.002364 0.000257 0.120747 0.364207 -0.257381 -0.746845 -0.062500 1 0 0 0 0 0 2 90172
-0.002364 0.000257 0.120747 0.364207 -0.257382 -0.746863 -0.062500 1 0 0 0 0 0 2 91164
-0.002364 0.000257 0.120747 0.364203 -0.257370 -0.746853 -0.062500 1 0 0 0 0 0 2 92172
-0.002370 0.000276 0.120736 0.438340 -0.511947 -0.598012 -0.062500 1 0 0 0 0 0 2 93173
-0.002372 0.000285 0.120733 0.414776 -0.426520 -0.670447 -0.062500 1 0 0 0 0 0 2 94172
-0.002374 0.000289 0.120731 0.396167 -0.362528 -0.708181 -0.062500 1 0 0 0 0 0 2 95163
-0.002374 0.000291 0.120731 0.385895 -0.328381 -0.722588 -0.062500 1 0 0 0 0 0 2 96171
-0.002375 0.000293 0.120731 0.380578 -0.311101 -0.727743 -0.062500 1 0 0 0 0 0 2 97163
-0.002375 0.000293 0.120731 0.377855 -0.302432 -0.729547 -0.062500 1 0 0 0 0 0 2 98171
-0.002375 0.000293 0.120731 0.376478 -0.298098 -0.730181 -0.062500 1 0 0 0 0 0 2 99164
-0.002375 0.000294 0.120731 0.375780 -0.295930 -0.730404 -0.062500 1 0 0 0 0 0 2 100163
-0.002375 0.000294 0.120731 0.375435 -0.294847 -0.730482 -0.062500 1 0 0 0 0 0 2 101171
-0.002375 0.000294 0.120731 0.375267 -0.294302 -0.730514 -0.062500 1 0 0 0 0 0 2 102162
-0.002375 0.000294 0.120731 0.375183 -0.294029 -0.730521 -0.062500 1 0 0 0 0 0 2 103172
-0.002375 0.000294 0.120731 0.375140 -0.293886 -0.730516 -0.062500 1 0 0 0 0 0 2 104181
-0.002375 0.000294 0.120731 0.375108 -0.293817 -0.730523 -0.062500 1 0 0 0 0 0 2 105181
-0.002375 0.000294 0.120731 0.375099 -0.293789 -0.730517 -0.062500 1 0 0 0 0 0 2 106168
-0.002375 0.000294 0.120731 0.375095 -0.293777 -0.730523 -0.062500 1 0 0 0 0 0 2 107164
-0.002375 0.000294 0.120731 0.375091 -0.293765 -0.730531 -0.062500 1 0 0 0 0 0 2 108175
-0.002375 0.000294 0.120731 0.375087 -0.293752 -0.730519 -0.062500 1 0 0 0 0 0 2 109167
-0.002375 0.000294 0.120731 0.375090 -0.293762 -0.730531 -0.062500 1 0 0 0 0 0 2 110183
-0.002375 0.000294 0.120731 0.375087 -0.293752 -0.730519 -0.062500 1 0 0 0 0 0 2 111181
-0.002375 0.000294 0.120731 0.375090 -0.293763 -0.730531 -0.062500 1 0 0 0 0 0 2 112178
-0.002375 0.000294 0.120731 0.375090 -0.293764 -0.730512 -0.062500 1 0 0 0 0 0 2 113178
-0.002375 0.000294 0.120731 0.375099 -0.293756 -0.730523 -0.062500 1 0 0 0 0 0 2 114179
-0.002375 0.000294 0.120731 0.375088 -0.293752 -0.730518 -0.062500 1 0 0 0 0 0 2 115180
-0.002375 0.000294 0.120731 0.375078 -0.293760 -0.730524 -0.062500 1 0 0 0 0 0 2 116177
-0.002375 0.000294 0.120731 0.375098 -0.293755 -0.730524 -0.062500 1 0 0 0 0 0 2 117179
-0.002375 0.000294 0.120731 0.375088 -0.293751 -0.730518 -0.062500 1 0 0 0 0 0 2 118187
-0.002375 0.000294 0.120731 0.375091 -0.293763 -0.730530 -0.062500 1 0 0 0 0 0 2 119153
-0.002375 0.000294 0.120731 0.375087 -0.293752 -0.730518 -0.062500 1 0 0 0 0 0 2 120180
-0.002375 0.000294 0.120731 0.375099 -0.293754 -0.730523 -0.062500 1 0 0 0 0 0 2 121181
-0.002375 0.000294 0.120731 0.375080 -0.293760 -0.730525 -0.062500 1 0 0 0 0 0 2 122178
-0.002375 0.000294 0.120731 0.375086 -0.293752 -0.730518 -0.062500 1 0 0 0 0 0 2 123179
-0.002375 0.000294 0.120731 0.375099 -0.293754 -0.730523 -0.062500 1 0 0 0 0 0 2 124177
-0.002375 0.000294 0.120731 0.375080 -0.293760 -0.730524 -0.062500 1 0 0 0 0 0 2 125178
-0.002375 0.000294 0.120731 0.375098 -0.293755 -0.730524 -0.062500 1 0 0 0 0 0 2 126148
-0.002375 0.000294 0.120731 0.375088 -0.293751 -0.730518 -0.062500 1 0 0 0 0 0 2 127162
-0.002375 0.000294 0.120731 0.375091 -0.293762 -0.730530 -0.062500 1 0 0 0 0 0 2 128171
-0.002375 0.000294 0.120731 0.375087 -0.293752 -0.730519 -0.062500 1 0 0 0 0 0 2 129176
-0.002375 0.000294 0.120731 0.375078 -0.293760 -0.730524 -0.062500 1 0 0 0 0 0 2 130176
-0.002375 0.000294 0.120731 0.375098 -0.293755 -0.730524 -0.062500 1 0 0 0 0 0 2 131178
-0.002375 0.000294 0.120731 0.375088 -0.293751 -0.730518 -0.062500 1 0 0 0 0 0 2 132176
-0.002375 0.000294 0.120731 0.375091 -0.293762 -0.730530 -0.062500 1 0 0 0 0 0 2 133175
-0.002375 0.000294 0.120731 0.375087 -0.293752 -0.730519 -0.062500 1 0 0 0 0 0 2 134177
-0.002375 0.000294 0.120731 0.375099 -0.293754 -0.730524 -0.062500 1 0 0 0 0 0 2 135181
-0.002375 0.000294 0.120731 0.375080 -0.293760 -0.730525 -0.062500 1 0 0 0 0 0 2 136178
-0.002375 0.000294 0.120731 0.375086 -0.293752 -0.730518 -0.062500 1 0 0 0 0 0 2 137176
-0.002375 0.000294 0.120731 0.375090 -0.293762 -0.730530 -0.062500 1 0 0 0 0 0 2 138170
-0.002375 0.000294 0.120731 0.375087 -0.293752 -0.730519 -0.062500 1 0 0 0 0 0 2 139178
-0.002375 0.000294 0.120731 0.375090 -0.293763 -0.730531 -0.062500 1 0 0 0 0 0 2 140176
-0.002375 0.000294 0.120731 0.375086 -0.293752 -0.730519 -0.062500 1 0 0 0 0 0 2 141175
-0.002375 0.000294 0.120731 0.375098 -0.293754 -0.730524 -0.062500 1 0 0 0 0 0 2 142175
-0.002375 0.000294 0.120731 0.375088 -0.293751 -0.730518 -0.062500 1 0 0 0 0 0 2 143177
-0.002375 0.000294 0.120731 0.375091 -0.293762 -0.730531 -0.062500 1 0 0 0 0 0 2 144167
-0.002380 0.000312 0.120720 0.449174 -0.548181 -0.581557 -0.062500 1 0 0 0 0 0 2 145166
-0.002383 0.000321 0.120716 0.425645 -0.462823 -0.654055 -0.062500 1 0 0 0 0 0 2 146173
-0.002385 0.000326 0.120715 0.407039 -0.398865 -0.691819 -0.062500 1 0 0 0 0 0 2 147176
-0.002385 0.000328 0.120714 0.396774 -0.364745 -0.706238 -0.062500 1 0 0 0 0 0 2 148178
-0.002386 0.000329 0.120714 0.391447 -0.347472 -0.711395 -0.062500 1 0 0 0 0 0 2 149178
-0.002386 0.000330 0.120714 0.388729 -0.338785 -0.713203 -0.062500 1 0 0 0 0 0 2 150176
-0.002386 0.000330 0.120714 0.387353 -0.334451 -0.713840 -0.062500 1 0 0 0 0 0 2 151179
-0.002386 0.000330 0.120714 0.386671 -0.332298 -0.714063 -0.062500 1 0 0 0 0 0 2 152176
-0.002386 0.000330 0.120714 0.386312 -0.331203 -0.714142 -0.062500 1 0 0 0 0 0 2 153178
-0.002386 0.000330 0.120714 0.386142 -0.330655 -0.714155 -0.062500 1 0 0 0 0 0 2 154148
-0.002386 0.000330 0.120714 0.386063 -0.330394 -0.714172 -0.062500 1 0 0 0 0 0 2 155149
-0.002386 0.000330 0.120714 0.386008 -0.330250 -0.714182 -0.062500 1 0 0 0 0 0 2 156177
-0.002386 0.000330 0.120714 0.385986 -0.330183 -0.714177 -0.062500 1 0 0 0 0 0 2 157163
-0.002386 0.000330 0.120714 0.385978 -0.330156 -0.714170 -0.062500 1 0 0 0 0 0 2 158170
-0.002386 0.000330 0.120714 0.385970 -0.330132 -0.714183 -0.062500 1 0 0 0 0 0 2 159248
-0.002386 0.000330 0.120714 0.385970 -0.330131 -0.714184 -0.062500 1 0 0 0 0 0 2 160241
-0.002386 0.000330 0.120714 0.385978 -0.330122 -0.714178 -0.062500 1 0 0 0 0 0 2 161242
-0.002386 0.000330 0.120714 0.385968 -0.330119 -0.714171 -0.062500 1 0 0 0 0 0 2 162227
-0.002386 0.000330 0.120714 0.385971 -0.330130 -0.714183 -0.062500 1 0 0 0 0 0 2 163241
-0.002386 0.000330 0.120714 0.385963 -0.330108 -0.714178 -0.062500 1 0 0 0 0 0 2 164225
-0.002386 0.000330 0.120714 0.385958 -0.330126 -0.714177 -0.062500 1 0 0 0 0 0 2 165243
-0.002386 0.000330 0.120714 0.385974 -0.330111 -0.714184 -0.062500 1 0 0 0 0 0 2 166228
-0.002386 0.000330 0.120714 0.385967 -0.330117 -0.714171 -0.062500 1 0 0 0 0 0 2 167244
-0.002386 0.000330 0.120714 0.385970 -0.330130 -0.714183 -0.062500 1 0 0 0 0 0 2 168227
-0.002386 0.000330 0.120714 0.385963 -0.330108 -0.714178 -0.062500 1 0 0 0 0 0 2 169243
-0.002386 0.000330 0.120714 0.385978 -0.330120 -0.714177 -0.062500 1 0 0 0 0 0 2 170226
-0.002386 0.000330 0.120714 0.385956 -0.330116 -0.714184 -0.062500 1 0 0 0 0 0 2 171170
-0.002386 0.000330 0.120714 0.385965 -0.330118 -0.714171 -0.062500 1 0 0 0 0 0 2 172160
-0.002386 0.000330 0.120714 0.385970 -0.330130 -0.714183 -0.062500 1 0 0 0 0 0 2 173168
-0.002386 0.000330 0.120714 0.385963 -0.330108 -0.714178 -0.062500 1 0 0 0 0 0 2 174160
-0.002386 0.000330 0.120714 0.385978 -0.330120 -0.714177 -0.062500 1 0 0 0 0 0 2 175188
-0.002386 0.000330 0.120714 0.385956 -0.330116 -0.714184 -0.062500 1 0 0 0 0 0 2 176215
-0.002386 0.000330 0.120714 0.385977 -0.330121 -0.714178 -0.062500 1 0 0 0 0 0 2 177250
-0.002386 0.000330 0.120714 0.385967 -0.330119 -0.714171 -0.062500 1 0 0 0 0 0 2 178186
-0.002386 0.000330 0.120714 0.385967 -0.330119 -0.714190 -0.062500 1 0 0 0 0 0 2 182841
-0.002386 0.000330 0.120714 0.385966 -0.330119 -0.714172 -0.062500 1 0 0 0 0 0 2 183293
-0.002386 0.000330 0.120714 0.385963 -0.330107 -0.714177 -0.062500 1 0 0 0 0 0 2 184170
-0.002386 0.000330 0.120714 0.385970 -0.330129 -0.714184 -0.062500 1 0 0 0 0 0 2 185168
-0.002386 0.000330 0.120714 0.385966 -0.330120 -0.714171 -0.062500 1 0 0 0 0 0 2 186169
-0.002386 0.000330 0.120714 0.385975 -0.330110 -0.714183 -0.062500 1 0 0 0 0 0 2 187170
-0.002386 0.000330 0.120714 0.385959 -0.330126 -0.714178 -0.062500 1 0 0 0 0 0 2 188430
-0.002386 0.000330 0.120714 0.385974 -0.330111 -0.714184 -0.062500 1 0 0 0 0 0 2 189173
-0.002386 0.000330 0.120714 0.385967 -0.330117 -0.714171 -0.062500 1 0 0 0 0 0 2 190174
-0.002386 0.000330 0.120714 0.385958 -0.330127 -0.714177 -0.062500 1 0 0 0 0 0 2 191193
-0.002386 0.000330 0.120714 0.385974 -0.330111 -0.714183 -0.062500 1 0 0 0 0 0 2 192170
-0.002386 0.000330 0.120714 0.385959 -0.330126 -0.714178 -0.062500 1 0 0 0 0 0 2 193229
-0.002386 0.000330 0.120714 0.385974 -0.330111 -0.714184 -0.062500 1 0 0 0 0 0 2 195029
-0.002386 0.000330 0.120714 0.385967 -0.330117 -0.714171 -0.062500 1 0 0 0 0 0 2 196192
-0.002386 0.000330 0.120714 0.385970 -0.330130 -0.714183 -0.062500 1 0 0 0 0 0 2 197215
-0.002386 0.000330 0.120714 0.385963 -0.330108 -0.714178 -0.062500 1 0 0 0 0 0 2 198198
-0.002386 0.000330 0.120714 0.385966 -0.330117 -0.714171 -0.062500 1 0 0 0 0 0 2 199216
-0.002386 0.000330 0.120714 0.385967 -0.330118 -0.714190 -0.062500 1 0 0 0 0 0 2 200184
-0.002386 0.000330 0.120714 0.385966 -0.330118 -0.714172 -0.062500 1 0 0 0 0 0 2 201216
-0.002386 0.000330 0.120714 0.385978 -0.330121 -0.714176 -0.062500 1 0 0 0 0 0 2 202215
-0.002386 0.000330 0.120714 0.385956 -0.330116 -0.714184 -0.062500 1 0 0 0 0 0 2 203182
-0.002386 0.000330 0.120714 0.385977 -0.330121 -0.714178 -0.062500 1 0 0 0 0 0 2 204187
-0.002386 0.000330 0.120714 0.385959 -0.330128 -0.714177 -0.062500 1 0 0 0 0 0 2 205169
-0.002386 0.000330 0.120714 0.385962 -0.330108 -0.714177 -0.062500 1 0 0 0 0 0 2 206186
-0.002386 0.000330 0.120714 0.385978 -0.330120 -0.714177 -0.062500 1 0 0 0 0 0 2 207188
-0.002386 0.000330 0.120714 0.385956 -0.330116 -0.714184 -0.062500 1 0 0 0 0 0 2 208211
-0.002386 0.000330 0.120714 0.385977 -0.330121 -0.714178 -0.062500 1 0 0 0 0 0 2 209186
-0.002386 0.000330 0.120714 0.385967 -0.330119 -0.714170 -0.062500 1 0 0 0 0 0 2 210216
-0.002386 0.000330 0.120714 0.385967 -0.330119 -0.714190 -0.062500 1 0 0 0 0 0 2 211219
-0.002386 0.000330 0.120714 0.385966 -0.330119 -0.714172 -0.062500 1 0 0 0 0 0 2 212184
-0.002386 0.000330 0.120714 0.385975 -0.330110 -0.714183 -0.062500 1 0 0 0 0 0 2 213216
-0.002386 0.000330 0.120714 0.385959 -0.330126 -0.714178 -0.062500 1 0 0 0 0 0 2 214184
-0.002386 0.000330 0.120714 0.385965 -0.330120 -0.714170 -0.062500 1 0 0 0 0 0 2 215211
-0.002386 0.000330 0.120714 0.385966 -0.330119 -0.714190 -0.062500 1 0 0 0 0 0 2 216185
-0.002386 0.000330 0.120714 0.385966 -0.330119 -0.714172 -0.062500 1 0 0 0 0 0 2 217213
-0.002386 0.000330 0.120714 0.385975 -0.330110 -0.714183 -0.062500 1 0 0 0 0 0 2 218185
-0.002386 0.000330 0.120714 0.385967 -0.330117 -0.714171 -0.062500 1 0 0 0 0 0 2 219187
-0.002386 0.000330 0.120714 0.385967 -0.330118 -0.714190 -0.062500 1 0 0 0 0 0 2 220186
-0.002386 0.000330 0.120714 0.385966 -0.330118 -0.714172 -0.062500 1 0 0 0 0 0 2 221214
-0.002386 0.000330 0.120714 0.385958 -0.330127 -0.714177 -0.062500 1 0 0 0 0 0 2 222184
-0.002386 0.000330 0.120714 0.385974 -0.330111 -0.714184 -0.062500 1 0 0 0 0 0 2 223184
-0.002386 0.000330 0.120714 0.385967 -0.330118 -0.714171 -0.062500 1 0 0 0 0 0 2 224213
-0.002386 0.000330 0.120714 0.385967 -0.330118 -0.714190 -0.062500 1 0 0 0 0 0 2 225184
-0.002386 0.000330 0.120714 0.385966 -0.330118 -0.714172 -0.062500 1 0 0 0 0 0 2 226216
-0.002386 0.000330 0.120714 0.385978 -0.330121 -0.714176 -0.062500 1 0 0 0 0 0 2 227184
-0.002386 0.000330 0.120714 0.385956 -0.330116 -0.714184 -0.062500 1 0 0 0 0 0 2 228186
-0.002386 0.000330 0.120714 0.385965 -0.330118 -0.714171 -0.062500 1 0 0 0 0 0 2 230870
-0.002386 0.000330 0.120714 0.385970 -0.330130 -0.714183 -0.062500 1 0 0 0 0 0 2 232171
-0.002386 0.000330 0.120714 0.385963 -0.330108 -0.714178 -0.062500 1 0 0 0 0 0 2 233215
-0.002386 0.000330 0.120714 0.385978 -0.330120 -0.714177 -0.062500 1 0 0 0 0 0 2 234187
-0.002386 0.000330 0.120714 0.385956 -0.330116 -0.714184 -0.062500 1 0 0 0 0 0 2 235213
-0.002386 0.000330 0.120714 0.385977 -0.330121 -0.714178 -0.062500 1 0 0 0 0 0 2 236219
-0.002386 0.000330 0.120714 0.385967 -0.330119 -0.714171 -0.062500 1 0 0 0 0 0 2 237214
-0.002386 0.000330 0.120714 0.385967 -0.330119 -0.714190 -0.062500 1 0 0 0 0 0 2 238185
-0.002386 0.000330 0.120714 0.385966 -0.330119 -0.714172 -0.062500 1 0 0 0 0 0 2 239169
-0.002386 0.000330 0.120714 0.385963 -0.330107 -0.714177 -0.062500 1 0 0 0 0 0 2 240176
-0.002386 0.000330 0.120714 0.385970 -0.330129 -0.714184 -0.062500 1 0 0 0 0 0 2 241160
-0.002386 0.000330 0.120714 0.385966 -0.330120 -0.714171 -0.062500 1 0 0 0 0 0 2 242168
-0.002386 0.000330 0.120714 0.385975 -0.330110 -0.714183 -0.062500 1 0 0 0 0 0 2 243159
-0.002386 0.000330 0.120714 0.385959 -0.330126 -0.714178 -0.062500 1 0 0 0 0 0 2 244152
-0.002386 0.000330 0.120714 0.385974 -0.330111 -0.714184 -0.062500 1 0 0 0 0 0 2 245166
-0.002386 0.000330 0.120714 0.385967 -0.330117 -0.714171 -0.062500 1 0 0 0 0 0 2 246158
-0.002386 0.000330 0.120714 0.385958 -0.330127 -0.714177 -0.062500 1 0 0 0 0 0 2 247166
-0.002386 0.000330 0.120714 0.385974 -0.330111 -0.714183 -0.062500 1 0 0 0 0 0 2 248157
-0.002386 0.000330 0.120714 0.385959 -0.330126 -0.714178 -0.062500 1 0 0 0 0 0 2 249167
-0.002386 0.000330 0.120714 0.385974 -0.330111 -0.714184 -0.062500 1 0 0 0 0 0 2 250157
-0.002386 0.000330 0.120714 0.385967 -0.330117 -0.714171 -0.062500 1 0 0 0 0 0 2 251166
-0.002386 0.000330 0.120714 0.385970 -0.330130 -0.714183 -0.062500 1 0 0 0 0 0 2 252157
-0.002386 0.000330 0.120714 0.385963 -0.330108 -0.714178 -0.062500 1 0 0 0 0 0 2 253166
-0.002386 0.000330 0.120714 0.385966 -0.330117 -0.714170 -0.062500 1 0 0 0 0 0 2 254157
-0.002386 0.000330 0.120714 0.385967 -0.330118 -0.714190 -0.062500 1 0 0 0 0 0 2 255165
-0.002386 0.000330 0.120714 0.385966 -0.330118 -0.714172 -0.062500 1 0 0 0 0 0 2 256156
-0.002386 0.000330 0.120714 0.385978 -0.330121 -0.714176 -0.062500 1 0 0 0 0 0 2 257165
-0.002386 0.000330 0.120714 0.385956 -0.330116 -0.714184 -0.062500 1 0 0 0 0 0 2 258156
-0.002386 0.000330 0.120714 0.385977 -0.330121 -0.714178 -0.062500 1 0 0 0 0 0 2 259168
-0.002386 0.000330 0.120714 0.385956 -0.330116 -0.714184 -0.062500 1 0 0 0 0 0 2 260161
-0.002386 0.000330 0.120714 0.385965 -0.330118 -0.714171 -0.062500 1 0 0 0 0 0 2 261165
-0.002386 0.000330 0.120714 0.385978 -0.330121 -0.714176 -0.062500 1 0 0 0 0 0 2 262165
-0.002386 0.000330 0.120714 0.385956 -0.330116 -0.714184 -0.062500 1 0 0 0 0 0 2 263169
-0.002386 0.000330 0.120714 0.385977 -0.330121 -0.714178 -0.062500 1 0 0 0 0 0 2 264145
-0.002386 0.000330 0.120714 0.385964 -0.330107 -0.714177 -0.062500 1 0 0 0 0 0 2 265159
-0.002386 0.000330 0.120714 0.385970 -0.330129 -0.714184 -0.062500 1 0 0 0 0 0 2 266149
-0.002386 0.000330 0.120714 0.385967 -0.330120 -0.714171 -0.062500 1 0 0 0 0 0 2 267176
-0.002386 0.000330 0.120714 0.385975 -0.330110 -0.714183 -0.062500 1 0 0 0 0 0 2 268174
-0.002386 0.000330 0.120714 0.385959 -0.330126 -0.714178 -0.062500 1 0 0 0 0 0 2 269144
-0.002386 0.000330 0.120714 0.385965 -0.330120 -0.714170 -0.062500 1 0 0 0 0 0 2 270156
-0.002386 0.000330 0.120714 0.385966 -0.330119 -0.714190 -0.062500 1 0 0 0 0 0 2 271145
-0.002386 0.000330 0.120714 0.385966 -0.330119 -0.714172 -0.062500 1 0 0 0 0 0 2 272174
-0.002386 0.000330 0.120714 0.385975 -0.330110 -0.714183 -0.062500 1 0 0 0 0 0 2 273172
-0.002386 0.000330 0.120714 0.385967 -0.330117 -0.714171 -0.062500 1 0 0 0 0 0 2 274174
-0.002386 0.000330 0.120714 0.385967 -0.330118 -0.714190 -0.062500 1 0 0 0 0 0 2 275180
-0.002386 0.000330 0.120714 0.385966 -0.330118 -0.714172 -0.062500 1 0 0 0 0 0 2 276177
-0.002386 0.000330 0.120714 0.385958 -0.330127 -0.714177 -0.062500 1 0 0 0 0 0 2 277173
-0.002386 0.000330 0.120714 0.385974 -0.330111 -0.714184 -0.062500 1 0 0 0 0 0 2 278175
-0.002386 0.000330 0.120714 0.385967 -0.330118 -0.714171 -0.062500 1 0 0 0 0 0 2 279168
-0.002386 0.000330 0.120714 0.385967 -0.330118 -0.714190 -0.062500 1 0 0 0 0 0 2 280169
-0.002386 0.000330 0.120714 0.385966 -0.330118 -0.714172 -0.062500 1 0 0 0 0 0 2 281174
-0.002386 0.000330 0.120714 0.385978 -0.330121 -0.714176 -0.062500 1 0 0 0 0 0 2 282174
-0.002386 0.000330 0.120714 0.385956 -0.330116 -0.714184 -0.062500 1 0 0 0 0 0 2 283174
-0.002386 0.000330 0.120714 0.385965 -0.330118 -0.714171 -0.062500 1 0 0 0 0 0 2 284173
-0.002386 0.000330 0.120714 0.385966 -0.330118 -0.714190 -0.062500 1 0 0 0 0 0 2 285172
-0.002386 0.000330 0.120714 0.385966 -0.330118 -0.714172 -0.062500 1 0 0 0 0 0 2 286179
-0.002386 0.000330 0.120714 0.385978 -0.330121 -0.714176 -0.062500 1 0 0 0 0 0 2 287174
-0.002386 0.000330 0.120714 0.385956 -0.330116 -0.714184 -0.062500 1 0 0 0 0 0 2 288175
-0.002386 0.000330 0.120714 0.385977 -0.330121 -0.714178 -0.062500 1 0 0 0 0 0 2 289173
-0.002386 0.000330 0.120714 0.385967 -0.330119 -0.714171 -0.062500 1 0 0 0 0 0 2 290172
-0.002386 0.000330 0.120714 0.385967 -0.330119 -0.714190 -0.062500 1 0 0 0 0 0 2 291173
-0.002386 0.000330 0.120714 0.385966 -0.330119 -0.714172 -0.062500 1 0 0 0 0 0 2 292167
-0.002386 0.000330 0.120714 0.385963 -0.330107 -0.714177 -0.062500 1 0 0 0 0 0 2 293173
-0.002386 0.000330 0.120714 0.385970 -0.330129 -0.714184 -0.062500 1 0 0 0 0 0 2 294173
-0.002386 0.000330 0.120714 0.385966 -0.330120 -0.714171 -0.062500 1 0 0 0 0 0 2 295173
-0.002386 0.000330 0.120714 0.385975 -0.330110 -0.714183 -0.062500 1 0 0 0 0 0 2 296173
-0.002386 0.000330 0.120714 0.385959 -0.330126 -0.714178 -0.062500 1 0 0 0 0 0 2 297172
-0.002386 0.000330 0.120714 0.385974 -0.330111 -0.714184 -0.062500 1 0 0 0 0 0 2 298173
-0.002386 0.000330 0.120714 0.385967 -0.330117 -0.714171 -0.062500 1 0 0 0 0 0 2 299174
-0.002386 0.000330 0.120714 0.385958 -0.330127 -0.714177 -0.062500 1 0 0 0 0 0 2 300173
-0.002386 0.000330 0.120714 0.385974 -0.330111 -0.714183 -0.062500 1 0 0 0 0 0 2 301170
-0.002386 0.000330 0.120714 0.385959 -0.330127 -0.714178 -0.062500 1 0 0 0 0 0 2 302165
-0.002386 0.000330 0.120714 0.385974 -0.330111 -0.714184 -0.062500 1 0 0 0 0 0 2 303177
-0.002386 0.000330 0.120714 0.385967 -0.330118 -0.714171 -0.062500 1 0 0 0 0 0 2 304173
-0.002386 0.000330 0.120714 0.385970 -0.330130 -0.714183 -0.062500 1 0 0 0 0 0 2 305172
-0.002386 0.000330 0.120714 0.385963 -0.330108 -0.714178 -0.062500 1 0 0 0 0 0 2 306172
-0.002386 0.000330 0.120714 0.385966 -0.330117 -0.714170 -0.062500 1 0 0 0 0 0 2 307173
-0.002386 0.000330 0.120714 0.385967 -0.330118 -0.714190 -0.062500 1 0 0 0 0 0 2 308173
-0.002386 0.000330 0.120714 0.385966 -0.330118 -0.714172 -0.062500 1 0 0 0 0 0 2 309172
-0.002386 0.000330 0.120714 0.385978 -0.330121 -0.714176 -0.062500 1 0 0 0 0 0 2 310173
-0.002386 0.000330 0.120714 0.385956 -0.330116 -0.714184 -0.062500 1 0 0 0 0 0 2 311165
-0.002386 0.000330 0.120714 0.385977 -0.330121 -0.714178 -0.062500 1 0 0 0 0 0 2 312168
-0.002386 0.000330 0.120714 0.385956 -0.330116 -0.714184 -0.062500 1 0 0 0 0 0 2 313167
-0.002386 0.000330 0.120714 0.385965 -0.330118 -0.714171 -0.062500 1 0 0 0 0 0 2 314156
-0.002386 0.000330 0.120714 0.385978 -0.330121 -0.714176 -0.062500 1 0 0 0 0 0 2 315166
-0.002386 0.000330 0.120714 0.385956 -0.330116 -0.714184 -0.062500 1 0 0 0 0 0 2 316156
-0.002386 0.000330 0.120714 0.385977 -0.330121 -0.714178 -0.062500 1 0 0 0 0 0 2 317164
-0.002386 0.000330 0.120714 0.385964 -0.330107 -0.714177 -0.062500 1 0 0 0 0 0 2 318156
-0.002386 0.000330 0.120714 0.385970 -0.330129 -0.714184 -0.062500 1 0 0 0 0 0 2 319164
-0.002386 0.000330 0.120714 0.385967 -0.330120 -0.714171 -0.062500 1 0 0 0 0 0 2 320155
-0.002386 0.000330 0.120714 0.385975 -0.330110 -0.714183 -0.062500 1 0 0 0 0 0 2 321164
-0.002386 0.000330 0.120714 0.385959 -0.330126 -0.714178 -0.062500 1 0 0 0 0 0 2 322156
-0.002386 0.000330 0.120714 0.385962 -0.330108 -0.714177 -0.062500 1 0 0 0 0 0 2 323164
-0.002386 0.000330 0.120714 0.385978 -0.330120 -0.714177 -0.062500 1 0 0 0 0 0 2 324155
-0.002386 0.000330 0.120714 0.385959 -0.330127 -0.714177 -0.062500 1 0 0 0 0 0 2 325155
-0.002386 0.000330 0.120714 0.385974 -0.330111 -0.714184 -0.062500 1 0 0 0 0 0 2 326165
-0.002386 0.000330 0.120714 0.385967 -0.330117 -0.714171 -0.062500 1 0 0 0 0 0 2 327156
-0.002386 0.000330 0.120714 0.385967 -0.330118 -0.714190 -0.062500 1 0 0 0 0 0 2 328155
-0.002386 0.000330 0.120714 0.385966 -0.330118 -0.714172 -0.062500 1 0 0 0 0 0 2 329164
-0.002386 0.000330 0.120714 0.385958 -0.330127 -0.714177 -0.062500 1 0 0 0 0 0 2 330155
-0.002386 0.000330 0.120714 0.385974 -0.330111 -0.714184 -0.062500 1 0 0 0 0 0 2 331154
-0.002386 0.000330 0.120714 0.385967 -0.330118 -0.714171 -0.062500 1 0 0 0 0 0 2 332171
-0.002386 0.000330 0.120714 0.385967 -0.330118 -0.714190 -0.062500 1 0 0 0 0 0 2 333145
-0.002386 0.000330 0.120714 0.385966 -0.330118 -0.714172 -0.062500 1 0 0 0 0 0 2 334169
-0.002386 0.000330 0.120714 0.385978 -0.330121 -0.714176 -0.062500 1 0 0 0 0 0 2 335157
-0.002386 0.000330 0.120714 0.385956 -0.330116 -0.714184 -0.062500 1 0 0 0 0 0 2 336171
-0.002386 0.000330 0.120714 0.385965 -0.330118 -0.714171 -0.062500 1 0 0 0 0 0 2 337157
-0.002386 0.000330 0.120714 0.385966 -0.330118 -0.714190 -0.062500 1 0 0 0 0 0 2 338168
-0.002386 0.000330 0.120714 0.385966 -0.330118 -0.714172 -0.062500 1 0 0 0 0 0 2 339144
-0.002386 0.000330 0.120714 0.385978 -0.330121 -0.714176 -0.062500 1 0 0 0 0 0 2 340171
-0.002391 0.000348 0.120704 0.459996 -0.584408 -0.565094 -0.062500 1 0 0 0 0 0 2 341161
-0.002394 0.000357 0.120700 0.436496 -0.499109 -0.637644 -0.062500 1 0 0 0 0 0 2 342171
-0.002395 0.000362 0.120699 0.417903 -0.435187 -0.675442 -0.062500 1 0 0 0 0 0 2 343173
-0.002396 0.000364 0.120698 0.407644 -0.401084 -0.689880 -0.062500 1 0 0 0 0 0 2 344171
-0.002396 0.000365 0.120698 0.402316 -0.383805 -0.695033 -0.062500 1 0 0 0 0 0 2 345171
-0.002397 0.000366 0.120698 0.399614 -0.375136 -0.696844 -0.062500 1 0 0 0 0 0 2 346171
-0.002397 0.000366 0.120698 0.398241 -0.370805 -0.697483 -0.062500 1 0 0 0 0 0 2 347174
-0.002397 0.000366 0.120698 0.397531 -0.368635 -0.697702 -0.062500 1 0 0 0 0 0 2 348173
-0.002397 0.000366 0.120698 0.397185 -0.367553 -0.697780 -0.062500 1 0 0 0 0 0 2 349168
-0.002397 0.000366 0.120698 0.397017 -0.367007 -0.697813 -0.062500 1 0 0 0 0 0 2 350169
-0.002397 0.000366 0.120698 0.396922 -0.366731 -0.697813 -0.062500 1 0 0 0 0 0 2 351164
-0.002397 0.000366 0.120698 0.396880 -0.366600 -0.697821 -0.062500 1 0 0 0 0 0 2 352176
-0.002397 0.000366 0.120698 0.396860 -0.366535 -0.697816 -0.062500 1 0 0 0 0 0 2 353170
-0.002397 0.000366 0.120698 0.396861 -0.366500 -0.697822 -0.062500 1 0 0 0 0 0 2 354170
-0.002397 0.000366 0.120698 0.396854 -0.366474 -0.697817 -0.062500 1 0 0 0 0 0 2 355172
-0.002397 0.000366 0.120698 0.396846 -0.366481 -0.697823 -0.062500 1 0 0 0 0 0 2 356170
-0.002397 0.000366 0.120698 0.396838 -0.366459 -0.697817 -0.062500 1 0 0 0 0 0 2 357171
-0.002397 0.000366 0.120698 0.396841 -0.366469 -0.697830 -0.062500 1 0 0 0 0 0 2 358171
-0.002397 0.000366 0.120698 0.396837 -0.366458 -0.697818 -0.062500 1 0 0 0 0 0 2 359172
-0.002397 0.000366 0.120698 0.396853 -0.366471 -0.697816 -0.062500 1 0 0 0 0 0 2 360171
-0.002397 0.000366 0.120698 0.396831 -0.366467 -0.697823 -0.062500 1 0 0 0 0 0 2 361154
-0.002397 0.000366 0.120698 0.396849 -0.366461 -0.697824 -0.062500 1 0 0 0 0 0 2 362170
-0.002397 0.000366 0.120698 0.396839 -0.366457 -0.697817 -0.062500 1 0 0 0 0 0 2 363172
-0.002397 0.000366 0.120698 0.396829 -0.366466 -0.697824 -0.062500 1 0 0 0 0 0 2 364170
-0.002397 0.000366 0.120698 0.396852 -0.366472 -0.697817 -0.062500 1 0 0 0 0 0 2 365170
-0.002397 0.000366 0.120698 0.396831 -0.366468 -0.697823 -0.062500 1 0 0 0 0 0 2 366170
-0.002397 0.000366 0.120698 0.396849 -0.366461 -0.697824 -0.062500 1 0 0 0 0 0 2 367170
-0.002402 0.000385 0.120687 0.470831 -0.620613 -0.548598 -0.062500 1 0 0 0 0 0 2 368170
-0.002405 0.000394 0.120683 0.447350 -0.535391 -0.621231 -0.062500 1 0 0 0 0 0 2 369169
-0.002406 0.000398 0.120682 0.428764 -0.471494 -0.659054 -0.062500 1 0 0 0 0 0 2 370170
-0.002407 0.000401 0.120682 0.418502 -0.437415 -0.673495 -0.062500 1 0 0 0 0 0 2 371169
-0.002407 0.000402 0.120682 0.413191 -0.420128 -0.678663 -0.062500 1 0 0 0 0 0 2 372172
-0.002408 0.000402 0.120681 0.410473 -0.411465 -0.680480 -0.062500 1 0 0 0 0 0 2 373159
-0.002408 0.000403 0.120681 0.409109 -0.407139 -0.681108 -0.062500 1 0 0 0 0 0 2 374165
-0.002408 0.000403 0.120681 0.408413 -0.404974 -0.681333 -0.062500 1 0 0 0 0 0 2 375171
-0.002408 0.000403 0.120681 0.408054 -0.403878 -0.681413 -0.062500 1 0 0 0 0 0 2 376170
-0.002408 0.000403 0.120681 0.407884 -0.403331 -0.681426 -0.062500 1 0 0 0 0 0 2 377172
-0.002408 0.000403 0.120681 0.407804 -0.403069 -0.681443 -0.062500 1 0 0 0 0 0 2 378167
-0.002408 0.000403 0.120681 0.407753 -0.402937 -0.681447 -0.062500 1 0 0 0 0 0 2 379171
-0.002408 0.000403 0.120681 0.407728 -0.402860 -0.681448 -0.062500 1 0 0 0 0 0 2 380168
-0.002408 0.000403 0.120681 0.407716 -0.402821 -0.681449 -0.062500 1 0 0 0 0 0 2 381164
-0.002408 0.000403 0.120681 0.407715 -0.402818 -0.681449 -0.062500 1 0 0 0 0 0 2 382170
-0.002408 0.000403 0.120681 0.407712 -0.402807 -0.681456 -0.062500 1 0 0 0 0 0 2 383171
-0.002408 0.000403 0.120681 0.407720 -0.402798 -0.681450 -0.062500 1 0 0 0 0 0 2 384163
-0.002408 0.000403 0.120681 0.407700 -0.402803 -0.681450 -0.062500 1 0 0 0 0 0 2 385155
-0.002408 0.000403 0.120681 0.407706 -0.402795 -0.681443 -0.062500 1 0 0 0 0 0 2 386162
-0.002408 0.000403 0.120681 0.407711 -0.402806 -0.681455 -0.062500 1 0 0 0 0 0 2 387155
-0.002408 0.000403 0.120681 0.407704 -0.402784 -0.681450 -0.062500 1 0 0 0 0 0 2 388162
-0.002413 0.000421 0.120671 0.481665 -0.656814 -0.532102 -0.062500 1 0 0 0 0 0 2 389153
-0.002416 0.000430 0.120667 0.458194 -0.571647 -0.604793 -0.062500 1 0 0 0 0 0 2 390162
-0.002417 0.000435 0.120666 0.439611 -0.507794 -0.642657 -0.062500 1 0 0 0 0 0 2 391153
-0.002418 0.000437 0.120665 0.429370 -0.473715 -0.657104 -0.062500 1 0 0 0 0 0 2 392161
-0.002418 0.000438 0.120665 0.424059 -0.456454 -0.662280 -0.062500 1 0 0 0 0 0 2 393152
-0.002418 0.000439 0.120665 0.421337 -0.447786 -0.664089 -0.062500 1 0 0 0 0 0 2 394162
-0.002418 0.000439 0.120665 0.419970 -0.443449 -0.664725 -0.062500 1 0 0 0 0 0 2 395162
-0.002419 0.000439 0.120665 0.419274 -0.441282 -0.664952 -0.062500 1 0 0 0 0 0 2 396153
-0.002419 0.000439 0.120665 0.418918 -0.440198 -0.665025 -0.062500 1 0 0 0 0 0 2 397160
-0.002419 0.000439 0.120665 0.418745 -0.439641 -0.665045 -0.062500 1 0 0 0 0 0 2 398152
-0.002419 0.000439 0.120665 0.418665 -0.439377 -0.665063 -0.062500 1 0 0 0 0 0 2 399162
-0.002419 0.000439 0.120665 0.418617 -0.439256 -0.665060 -0.062500 1 0 0 0 0 0 2 400151
-0.002419 0.000439 0.120665 0.418593 -0.439181 -0.665061 -0.062500 1 0 0 0 0 0 2 401162
-0.002419 0.000439 0.120665 0.418593 -0.439145 -0.665067 -0.062500 1 0 0 0 0 0 2 402163
-0.002419 0.000439 0.120665 0.418579 -0.439129 -0.665069 -0.062500 1 0 0 0 0 0 2 403168
-0.002419 0.000439 0.120665 0.418565 -0.439125 -0.665063 -0.062500 1 0 0 0 0 0 2 404157
-0.002419 0.000439 0.120665 0.418580 -0.439107 -0.665068 -0.062500 1 0 0 0 0 0 2 405162
-0.002419 0.000439 0.120665 0.418562 -0.439111 -0.665070 -0.062500 1 0 0 0 0 0 2 406167
-0.002419 0.000439 0.120665 0.418571 -0.439115 -0.665056 -0.062500 1 0 0 0 0 0 2 407154
-0.002419 0.000439 0.120665 0.418572 -0.439115 -0.665075 -0.062500 1 0 0 0 0 0 2 408175
-0.002419 0.000439 0.120665 0.418572 -0.439116 -0.665057 -0.062500 1 0 0 0 0 0 2 409169
-0.002419 0.000439 0.120665 0.418581 -0.439107 -0.665068 -0.062500 1 0 0 0 0 0 2 410171
-0.002419 0.000439 0.120665 0.418561 -0.439112 -0.665070 -0.062500 1 0 0 0 0 0 2 411173
-0.002419 0.000439 0.120665 0.418583 -0.439118 -0.665062 -0.062500 1 0 0 0 0 0 2 412168
-0.002419 0.000439 0.120665 0.418570 -0.439104 -0.665062 -0.062500 1 0 0 0 0 0 2 413139
-0.002419 0.000439 0.120665 0.418573 -0.439114 -0.665075 -0.062500 1 0 0 0 0 0 2 414169
-0.002419 0.000439 0.120665 0.418572 -0.439115 -0.665057 -0.062500 1 0 0 0 0 0 2 415169
-0.002419 0.000439 0.120665 0.418569 -0.439104 -0.665061 -0.062500 1 0 0 0 0 0 2 416165
-0.002419 0.000439 0.120665 0.418572 -0.439114 -0.665075 -0.062500 1 0 0 0 0 0 2 417171
-0.002424 0.000457 0.120654 0.492471 -0.692996 -0.515581 -0.062500 1 0 0 0 0 0 2 418174
-0.002427 0.000466 0.120651 0.469035 -0.607899 -0.588353 -0.062500 1 0 0 0 0 0 2 419175
-0.002428 0.000471 0.120649 0.450482 -0.544065 -0.626241 -0.062500 1 0 0 0 0 0 2 420169
-0.002429 0.000473 0.120649 0.440228 -0.510007 -0.640707 -0.062500 1 0 0 0 0 0 2 421168
-0.002429 0.000474 0.120649 0.434915 -0.492742 -0.645879 -0.062500 1 0 0 0 0 0 2 422156
-0.002429 0.000475 0.120649 0.432193 -0.484075 -0.647691 -0.062500 1 0 0 0 0 0 2 423169
-0.002429 0.000475 0.120649 0.430830 -0.479751 -0.648322 -0.062500 1 0 0 0 0 0 2 424169
-0.002429 0.000475 0.120649 0.430135 -0.477587 -0.648549 -0.062500 1 0 0 0 0 0 2 425168
-0.002429 0.000475 0.120649 0.429779 -0.476503 -0.648623 -0.062500 1 0 0 0 0 0 2 426168
-0.002429 0.000475 0.120649 0.429610 -0.475958 -0.648657 -0.062500 1 0 0 0 0 0 2 427168
-0.002429 0.000475 0.120649 0.429514 -0.475683 -0.648657 -0.062500 1 0 0 0 0 0 2 428167
-0.002429 0.000475 0.120649 0.429473 -0.475552 -0.648665 -0.062500 1 0 0 0 0 0 2 429162
-0.002429 0.000475 0.120649 0.429449 -0.475475 -0.648667 -0.062500 1 0 0 0 0 0 2 430161
-0.002429 0.000475 0.120649 0.429450 -0.475438 -0.648674 -0.062500 1 0 0 0 0 0 2 431170
-0.002429 0.000475 0.120649 0.429438 -0.475433 -0.648669 -0.062500 1 0 0 0 0 0 2 432158
-0.002429 0.000475 0.120649 0.429422 -0.475419 -0.648669 -0.062500 1 0 0 0 0 0 2 433162
-0.002429 0.000475 0.120649 0.429440 -0.475412 -0.648668 -0.062500 1 0 0 0 0 0 2 434168
-0.002429 0.000475 0.120649 0.429422 -0.475417 -0.648669 -0.062500 1 0 0 0 0 0 2 435169
-0.002429 0.000475 0.120649 0.429440 -0.475412 -0.648668 -0.062500 1 0 0 0 0 0 2 436168
-0.002429 0.000475 0.120649 0.429430 -0.475409 -0.648662 -0.062500 1 0 0 0 0 0 2 437168
-0.002429 0.000475 0.120649 0.429421 -0.475417 -0.648668 -0.062500 1 0 0 0 0 0 2 438168
-0.002429 0.000475 0.120649 0.429440 -0.475412 -0.648668 -0.062500 1 0 0 0 0 0 2 439170
-0.002429 0.000475 0.120649 0.429442 -0.475412 -0.648668 -0.062500 1 0 0 0 0 0 2 440168
-0.002429 0.000475 0.120649 0.429422 -0.475418 -0.648669 -0.062500 1 0 0 0 0 0 2 441168
-0.002429 0.000475 0.120649 0.429428 -0.475410 -0.648662 -0.062500 1 0 0 0 0 0 2 442154
-0.002429 0.000475 0.120649 0.429433 -0.475421 -0.648674 -0.062500 1 0 0 0 0 0 2 443244
-0.002429 0.000475 0.120649 0.429429 -0.475410 -0.648662 -0.062500 1 0 0 0 0 0 2 444245
-0.002429 0.000475 0.120649 0.429441 -0.475412 -0.648667 -0.062500 1 0 0 0 0 0 2 445241
-0.002429 0.000475 0.120649 0.429431 -0.475409 -0.648661 -0.062500 1 0 0 0 0 0 2 446233
-0.002435 0.000494 0.120638 0.503285 -0.729164 -0.499071 -0.062500 1 0 0 0 0 0 2 447248
-0.002437 0.000503 0.120634 0.479869 -0.644125 -0.571889 -0.062500 1 0 0 0 0 0 2 448215
-0.002439 0.000507 0.120633 0.461329 -0.580326 -0.609812 -0.062500 1 0 0 0 0 0 2 449234
-0.002440 0.000509 0.120632 0.451080 -0.546284 -0.624295 -0.062500 1 0 0 0 0 0 2 450241
-0.002440 0.000511 0.120632 0.445769 -0.529026 -0.629457 -0.062500 1 0 0 0 0 0 2 451213
-0.002440 0.000511 0.120632 0.443040 -0.520372 -0.631278 -0.062500 1 0 0 0 0 0 2 452210
-0.002440 0.000511 0.120632 0.441681 -0.516030 -0.631912 -0.062500 1 0 0 0 0 0 2 453212
-0.002440 0.000512 0.120632 0.440986 -0.513864 -0.632141 -0.062500 1 0 0 0 0 0 2 454212
-0.002440 0.000512 0.120632 0.440630 -0.512781 -0.632216 -0.062500 1 0 0 0 0 0 2 455211
-0.002440 0.000512 0.120632 0.440465 -0.512247 -0.632243 -0.062500 1 0 0 0 0 0 2 456202
-0.002440 0.000512 0.120632 0.440378 -0.511964 -0.632256 -0.062500 1 0 0 0 0 0 2 457219
-0.002440 0.000512 0.120632 0.440330 -0.511841 -0.632252 -0.062500 1 0 0 0 0 0 2 458235
-0.002440 0.000512 0.120632 0.440305 -0.511766 -0.632253 -0.062500 1 0 0 0 0 0 2 459237
-0.002440 0.000512 0.120632 0.440293 -0.511727 -0.632253 -0.062500 1 0 0 0 0 0 2 460234
-0.002440 0.000512 0.120632 0.440289 -0.511712 -0.632260 -0.062500 1 0 0 0 0 0 2 461218
-0.002440 0.000512 0.120632 0.440289 -0.511712 -0.632261 -0.062500 1 0 0 0 0 0 2 462217
-0.002440 0.000512 0.120632 0.440285 -0.511701 -0.632248 -0.062500 1 0 0 0 0 0 2 463236
-0.002440 0.000512 0.120632 0.440297 -0.511703 -0.632253 -0.062500 1 0 0 0 0 0 2 464217
-0.002440 0.000512 0.120632 0.440283 -0.511688 -0.632253 -0.062500 1 0 0 0 0 0 2 465231
-0.002440 0.000512 0.120632 0.440289 -0.511710 -0.632260 -0.062500 1 0 0 0 0 0 2 466216
-0.002440 0.000512 0.120632 0.440282 -0.511689 -0.632254 -0.062500 1 0 0 0 0 0 2 467233
-0.002440 0.000512 0.120632 0.440289 -0.511710 -0.632260 -0.062500 1 0 0 0 0 0 2 468218
-0.002440 0.000512 0.120632 0.440282 -0.511689 -0.632255 -0.062500 1 0 0 0 0 0 2 469233
-0.002440 0.000512 0.120632 0.440289 -0.511711 -0.632260 -0.062500 1 0 0 0 0 0 2 470216
-0.002440 0.000512 0.120632 0.440282 -0.511690 -0.632255 -0.062500 1 0 0 0 0 0 2 471160
-0.002440 0.000512 0.120632 0.440284 -0.511699 -0.632247 -0.062500 1 0 0 0 0 0 2 472151
-0.002440 0.000512 0.120632 0.440285 -0.511700 -0.632266 -0.062500 1 0 0 0 0 0 2 473158
-0.002440 0.000512 0.120632 0.440285 -0.511700 -0.632248 -0.062500 1 0 0 0 0 0 2 474150
-0.002440 0.000512 0.120632 0.440294 -0.511691 -0.632259 -0.062500 1 0 0 0 0 0 2 475151
-0.002440 0.000512 0.120632 0.440286 -0.511699 -0.632247 -0.062500 1 0 0 0 0 0 2 476158
-0.002440 0.000512 0.120632 0.440286 -0.511700 -0.632266 -0.062500 1 0 0 0 0 0 2 477150
-0.002440 0.000512 0.120632 0.440285 -0.511700 -0.632248 -0.062500 1 0 0 0 0 0 2 478145
-0.002440 0.000512 0.120632 0.440294 -0.511691 -0.632259 -0.062500 1 0 0 0 0 0 2 479159
-0.002440 0.000512 0.120632 0.440275 -0.511696 -0.632261 -0.062500 1 0 0 0 0 0 2 480150
-0.002440 0.000512 0.120632 0.440284 -0.511699 -0.632248 -0.062500 1 0 0 0 0 0 2 481159
-0.002440 0.000512 0.120632 0.440285 -0.511699 -0.632266 -0.062500 1 0 0 0 0 0 2 482159
-0.002440 0.000512 0.120632 0.440285 -0.511700 -0.632249 -0.062500 1 0 0 0 0 0 2 483150
-0.002440 0.000512 0.120632 0.440285 -0.511700 -0.632267 -0.062500 1 0 0 0 0 0 2 484159
-0.002440 0.000512 0.120632 0.440285 -0.511700 -0.632249 -0.062500 1 0 0 0 0 0 2 485181
-0.002440 0.000512 0.120632 0.440281 -0.511688 -0.632253 -0.062500 1 0 0 0 0 0 2 486159
-0.002440 0.000512 0.120632 0.440288 -0.511710 -0.632260 -0.062500 1 0 0 0 0 0 2 487154
-0.002440 0.000512 0.120632 0.440281 -0.511689 -0.632255 -0.062500 1 0 0 0 0 0 2 488169
-0.002440 0.000512 0.120632 0.440297 -0.511701 -0.632253 -0.062500 1 0 0 0 0 0 2 489166
-0.002440 0.000512 0.120632 0.440283 -0.511688 -0.632254 -0.062500 1 0 0 0 0 0 2 490153
-0.002446 0.000530 0.120622 0.514094 -0.765316 -0.482529 -0.062500 1 0 0 0 0 0 2 491172
-0.002448 0.000539 0.120618 0.490698 -0.680334 -0.555410 -0.062500 1 0 0 0 0 0 2 492163
-0.002450 0.000543 0.120617 0.472164 -0.616592 -0.593368 -0.062500 1 0 0 0 0 0 2 493166
-0.002450 0.000546 0.120616 0.461934 -0.582539 -0.607863 -0.062500 1 0 0 0 0 0 2 494167
-0.002451 0.000547 0.120616 0.456618 -0.565294 -0.613041 -0.062500 1 0 0 0 0 0 2 495167
-0.002451 0.000547 0.120616 0.453899 -0.556636 -0.614861 -0.062500 1 0 0 0 0 0 2 496168
-0.002451 0.000548 0.120616 0.452532 -0.552303 -0.615484 -0.062500 1 0 0 0 0 0 2 497166
-0.002451 0.000548 0.120616 0.451837 -0.550139 -0.615712 -0.062500 1 0 0 0 0 0 2 498166
-0.002451 0.000548 0.120616 0.451482 -0.549056 -0.615787 -0.062500 1 0 0 0 0 0 2 499173
-0.002451 0.000548 0.120616 0.451313 -0.548512 -0.615821 -0.062500 1 0 0 0 0 0 2 500167
-0.002451 0.000548 0.120616 0.451217 -0.548236 -0.615822 -0.062500 1 0 0 0 0 0 2 501169
-0.002451 0.000548 0.120616 0.451176 -0.548105 -0.615830 -0.062500 1 0 0 0 0 0 2 502169
-0.002451 0.000548 0.120616 0.451155 -0.548040 -0.615825 -0.062500 1 0 0 0 0 0 2 503166
-0.002451 0.000548 0.120616 0.451156 -0.548005 -0.615831 -0.062500 1 0 0 0 0 0 2 504166
-0.002451 0.000548 0.120616 0.451142 -0.547989 -0.615832 -0.062500 1 0 0 0 0 0 2 505165
-0.002451 0.000548 0.120616 0.451125 -0.547974 -0.615833 -0.062500 1 0 0 0 0 0 2 506165
-0.002451 0.000548 0.120616 0.451143 -0.547966 -0.615833 -0.062500 1 0 0 0 0 0 2 507137
-0.002451 0.000548 0.120616 0.451125 -0.547972 -0.615834 -0.062500 1 0 0 0 0 0 2 508165
-0.002451 0.000548 0.120616 0.451143 -0.547966 -0.615833 -0.062500 1 0 0 0 0 0 2 509166
-0.002451 0.000548 0.120616 0.451133 -0.547963 -0.615827 -0.062500 1 0 0 0 0 0 2 510163
-0.002451 0.000548 0.120616 0.451136 -0.547974 -0.615839 -0.062500 1 0 0 0 0 0 2 511167
-0.002451 0.000548 0.120616 0.451132 -0.547963 -0.615828 -0.062500 1 0 0 0 0 0 2 512168
-0.002451 0.000548 0.120616 0.451132 -0.547962 -0.615826 -0.062500 1 0 0 0 0 0 2 513166
-0.002451 0.000548 0.120616 0.451135 -0.547974 -0.615839 -0.062500 1 0 0 0 0 0 2 514165
-0.002451 0.000548 0.120616 0.451132 -0.547963 -0.615828 -0.062500 1 0 0 0 0 0 2 515163
-0.002451 0.000548 0.120616 0.451144 -0.547965 -0.615832 -0.062500 1 0 0 0 0 0 2 516163
-0.002451 0.000548 0.120616 0.451128 -0.547983 -0.615827 -0.062500 1 0 0 0 0 0 2 517164
-0.002451 0.000548 0.120616 0.451144 -0.547968 -0.615832 -0.062500 1 0 0 0 0 0 2 518165
-0.002451 0.000548 0.120616 0.451125 -0.547972 -0.615833 -0.062500 1 0 0 0 0 0 2 519166
-0.002451 0.000548 0.120616 0.451143 -0.547967 -0.615833 -0.062500 1 0 0 0 0 0 2 520135
-0.002451 0.000548 0.120616 0.451133 -0.547963 -0.615827 -0.062500 1 0 0 0 0 0 2 521165
-0.002451 0.000548 0.120616 0.451124 -0.547971 -0.615833 -0.062500 1 0 0 0 0 0 2 522162
-0.002451 0.000548 0.120616 0.451143 -0.547966 -0.615833 -0.062500 1 0 0 0 0 0 2 523239
-0.002451 0.000548 0.120616 0.451133 -0.547963 -0.615827 -0.062500 1 0 0 0 0 0 2 524232
-0.002451 0.000548 0.120616 0.451136 -0.547974 -0.615839 -0.062500 1 0 0 0 0 0 2 525233
-0.002451 0.000548 0.120616 0.451132 -0.547964 -0.615828 -0.062500 1 0 0 0 0 0 2 526238
-0.002451 0.000548 0.120616 0.451132 -0.547962 -0.615826 -0.062500 1 0 0 0 0 0 2 527247
-0.002456 0.000566 0.120605 0.524893 -0.801442 -0.465980 -0.062500 1 0 0 0 0 0 2 528259
-0.002459 0.000575 0.120601 0.501524 -0.716539 -0.538932 -0.062500 1 0 0 0 0 0 2 529236
-0.002461 0.000580 0.120600 0.483000 -0.652823 -0.576913 -0.062500 1 0 0 0 0 0 2 530218
-0.002461 0.000582 0.120600 0.472766 -0.618795 -0.591412 -0.062500 1 0 0 0 0 0 2 531234
-0.002462 0.000583 0.120599 0.467460 -0.601550 -0.596591 -0.062500 1 0 0 0 0 0 2 532231
-0.002462 0.000584 0.120599 0.464755 -0.592897 -0.598421 -0.062500 1 0 0 0 0 0 2 533245
-0.002462 0.000584 0.120599 0.463375 -0.588552 -0.599047 -0.062500 1 0 0 0 0 0 2 534231
-0.002462 0.000584 0.120599 0.462679 -0.586387 -0.599277 -0.062500 1 0 0 0 0 0 2 535211
-0.002462 0.000584 0.120599 0.462335 -0.585306 -0.599359 -0.062500 1 0 0 0 0 0 2 536232
-0.002462 0.000584 0.120599 0.462147 -0.584768 -0.599375 -0.062500 1 0 0 0 0 0 2 537208
-0.002462 0.000584 0.120599 0.462074 -0.584499 -0.599386 -0.062500 1 0 0 0 0 0 2 538206
-0.002462 0.000584 0.120599 0.462023 -0.584366 -0.599389 -0.062500 1 0 0 0 0 0 2 539209
-0.002462 0.000584 0.120599 0.461998 -0.584290 -0.599390 -0.062500 1 0 0 0 0 0 2 540208
-0.002462 0.000584 0.120599 0.461999 -0.584253 -0.599398 -0.062500 1 0 0 0 0 0 2 541236
-0.002462 0.000584 0.120599 0.461984 -0.584236 -0.599399 -0.062500 1 0 0 0 0 0 2 542230
-0.002462 0.000584 0.120599 0.461978 -0.584223 -0.599386 -0.062500 1 0 0 0 0 0 2 543217
-0.002462 0.000584 0.120599 0.461982 -0.584234 -0.599398 -0.062500 1 0 0 0 0 0 2 544231
-0.002462 0.000584 0.120599 0.461978 -0.584224 -0.599386 -0.062500 1 0 0 0 0 0 2 545231
-0.002462 0.000584 0.120599 0.461982 -0.584235 -0.599398 -0.062500 1 0 0 0 0 0 2 546214
-0.002462 0.000584 0.120599 0.461978 -0.584225 -0.599386 -0.062500 1 0 0 0 0 0 2 547230
-0.002462 0.000584 0.120599 0.461979 -0.584224 -0.599405 -0.062500 1 0 0 0 0 0 2 548216
-0.002462 0.000584 0.120599 0.461978 -0.584223 -0.599387 -0.062500 1 0 0 0 0 0 2 549229
-0.002462 0.000584 0.120599 0.461978 -0.584223 -0.599384 -0.062500 1 0 0 0 0 0 2 550214
-0.002462 0.000584 0.120599 0.461978 -0.584224 -0.599404 -0.062500 1 0 0 0 0 0 2 551228
-0.002462 0.000584 0.120599 0.461978 -0.584223 -0.599387 -0.062500 1 0 0 0 0 0 2 552215
-0.002462 0.000584 0.120599 0.461987 -0.584214 -0.599398 -0.062500 1 0 0 0 0 0 2 553229
-0.002462 0.000584 0.120599 0.461971 -0.584231 -0.599393 -0.062500 1 0 0 0 0 0 2 554213
-0.002462 0.000584 0.120599 0.461977 -0.584224 -0.599385 -0.062500 1 0 0 0 0 0 2 555158
-0.002462 0.000584 0.120599 0.461986 -0.584214 -0.599397 -0.062500 1 0 0 0 0 0 2 556147
-0.002462 0.000584 0.120599 0.461970 -0.584231 -0.599393 -0.062500 1 0 0 0 0 0 2 557156
-0.002462 0.000584 0.120599 0.461989 -0.584227 -0.599391 -0.062500 1 0 0 0 0 0 2 558147
-0.002462 0.000584 0.120599 0.461976 -0.584212 -0.599392 -0.062500 1 0 0 0 0 0 2 559155
-0.002462 0.000584 0.120599 0.461982 -0.584234 -0.599398 -0.062500 1 0 0 0 0 0 2 560147
-0.002462 0.000584 0.120599 0.461978 -0.584224 -0.599386 -0.062500 1 0 0 0 0 0 2 561156
-0.002462 0.000584 0.120599 0.461979 -0.584224 -0.599405 -0.062500 1 0 0 0 0 0 2 562155
-0.002462 0.000584 0.120599 0.461978 -0.584223 -0.599387 -0.062500 1 0 0 0 0 0 2 563146
-0.002462 0.000584 0.120599 0.461978 -0.584223 -0.599384 -0.062500 1 0 0 0 0 0 2 564155
-0.002462 0.000584 0.120599 0.461978 -0.584224 -0.599404 -0.062500 1 0 0 0 0 0 2 565147
-0.002462 0.000584 0.120599 0.461978 -0.584223 -0.599387 -0.062500 1 0 0 0 0 0 2 566157
-0.002462 0.000584 0.120599 0.461987 -0.584214 -0.599398 -0.062500 1 0 0 0 0 0 2 567148
-0.002462 0.000584 0.120599 0.461971 -0.584231 -0.599393 -0.062500 1 0 0 0 0 0 2 568156
-0.002462 0.000584 0.120599 0.461989 -0.584227 -0.599392 -0.062500 1 0 0 0 0 0 2 569156
-0.002462 0.000584 0.120599 0.461976 -0.584212 -0.599392 -0.062500 1 0 0 0 0 0 2 570165
-0.002462 0.000584 0.120599 0.461969 -0.584231 -0.599392 -0.062500 1 0 0 0 0 0 2 571162
-0.002462 0.000584 0.120599 0.461989 -0.584227 -0.599391 -0.062500 1 0 0 0 0 0 2 572155
-0.002462 0.000584 0.120599 0.461976 -0.584212 -0.599392 -0.062500 1 0 0 0 0 0 2 573163
-0.002462 0.000584 0.120599 0.461982 -0.584234 -0.599398 -0.062500 1 0 0 0 0 0 2 574171
-0.002462 0.000584 0.120599 0.461978 -0.584224 -0.599386 -0.062500 1 0 0 0 0 0 2 575167
-0.002462 0.000584 0.120599 0.461979 -0.584224 -0.599404 -0.062500 1 0 0 0 0 0 2 576137
-0.002462 0.000584 0.120599 0.461978 -0.584223 -0.599387 -0.062500 1 0 0 0 0 0 2 577165
-0.002462 0.000584 0.120599 0.461978 -0.584223 -0.599384 -0.062500 1 0 0 0 0 0 2 578164
-0.002462 0.000584 0.120599 0.461978 -0.584224 -0.599404 -0.062500 1 0 0 0 0 0 2 579165
-0.002462 0.000584 0.120599 0.461978 -0.584223 -0.599386 -0.062500 1 0 0 0 0 0 2 580163
-0.002462 0.000584 0.120599 0.461987 -0.584214 -0.599398 -0.062500 1 0 0 0 0 0 2 581164
-0.002462 0.000584 0.120599 0.461971 -0.584231 -0.599393 -0.062500 1 0 0 0 0 0 2 582162
-0.002462 0.000584 0.120599 0.461989 -0.584227 -0.599392 -0.062500 1 0 0 0 0 0 2 583155
-0.002462 0.000584 0.120599 0.461976 -0.584212 -0.599392 -0.062500 1 0 0 0 0 0 2 584168
-0.002462 0.000584 0.120599 0.461982 -0.584234 -0.599398 -0.062500 1 0 0 0 0 0 2 585166
-0.002462 0.000584 0.120599 0.461979 -0.584225 -0.599386 -0.062500 1 0 0 0 0 0 2 586169
-0.002462 0.000584 0.120599 0.461975 -0.584212 -0.599391 -0.062500 1 0 0 0 0 0 2 587164
-0.002462 0.000584 0.120599 0.461982 -0.584234 -0.599398 -0.062500 1 0 0 0 0 0 2 588163
-0.002462 0.000584 0.120599 0.461978 -0.584224 -0.599386 -0.062500 1 0 0 0 0 0 2 589151
-0.002462 0.000584 0.120599 0.461979 -0.584224 -0.599404 -0.062500 1 0 0 0 0 0 2 590133
-0.002462 0.000584 0.120599 0.461978 -0.584223 -0.599387 -0.062500 1 0 0 0 0 0 2 591164
-0.002462 0.000584 0.120599 0.461987 -0.584214 -0.599398 -0.062500 1 0 0 0 0 0 2 592162
-0.002462 0.000584 0.120599 0.461971 -0.584231 -0.599393 -0.062500 1 0 0 0 0 0 2 593162
-0.002462 0.000584 0.120599 0.461977 -0.584224 -0.599385 -0.062500 1 0 0 0 0 0 2 594162
-0.002462 0.000584 0.120599 0.461987 -0.584215 -0.599397 -0.062500 1 0 0 0 0 0 2 595144
-0.002462 0.000584 0.120599 0.461971 -0.584231 -0.599393 -0.062500 1 0 0 0 0 0 2 596157
-0.002462 0.000584 0.120599 0.461989 -0.584227 -0.599391 -0.062500 1 0 0 0 0 0 2 597134
-0.002462 0.000584 0.120599 0.461976 -0.584212 -0.599392 -0.062500 1 0 0 0 0 0 2 598164
-0.002462 0.000584 0.120599 0.461982 -0.584234 -0.599398 -0.062500 1 0 0 0 0 0 2 599142
-0.002462 0.000584 0.120599 0.461978 -0.584224 -0.599386 -0.062500 1 0 0 0 0 0 2 600163
-0.002462 0.000584 0.120599 0.461966 -0.584221 -0.599398 -0.062500 1 0 0 0 0 0 2 601162
-0.002462 0.000584 0.120599 0.461988 -0.584226 -0.599392 -0.062500 1 0 0 0 0 0 2 602162
-0.002462 0.000584 0.120599 0.461979 -0.584224 -0.599385 -0.062500 1 0 0 0 0 0 2 603135
-0.002462 0.000584 0.120599 0.461979 -0.584224 -0.599404 -0.062500 1 0 0 0 0 0 2 604162
-0.002462 0.000584 0.120599 0.461978 -0.584223 -0.599387 -0.062500 1 0 0 0 0 0 2 605161
-0.002462 0.000584 0.120599 0.461987 -0.584214 -0.599398 -0.062500 1 0 0 0 0 0 2 606162
-0.002462 0.000584 0.120599 0.461971 -0.584231 -0.599393 -0.062500 1 0 0 0 0 0 2 607162
-0.002462 0.000584 0.120599 0.461977 -0.584224 -0.599385 -0.062500 1 0 0 0 0 0 2 608162
-0.002462 0.000584 0.120599 0.461986 -0.584215 -0.599397 -0.062500 1 0 0 0 0 0 2 609165
-0.002462 0.000584 0.120599 0.461970 -0.584231 -0.599393 -0.062500 1 0 0 0 0 0 2 610153
-0.002462 0.000584 0.120599 0.461989 -0.584227 -0.599391 -0.062500 1 0 0 0 0 0 2 611158
-0.002462 0.000584 0.120599 0.461976 -0.584212 -0.599392 -0.062500 1 0 0 0 0 0 2 612160
-0.002462 0.000584 0.120599 0.461982 -0.584234 -0.599398 -0.062500 1 0 0 0 0 0 2 613164
-0.002462 0.000584 0.120599 0.461978 -0.584224 -0.599386 -0.062500 1 0 0 0 0 0 2 614162
-0.002462 0.000584 0.120599 0.461979 -0.584224 -0.599405 -0.062500 1 0 0 0 0 0 2 615164
-0.002462 0.000584 0.120599 0.461978 -0.584223 -0.599387 -0.062500 1 0 0 0 0 0 2 616163
-0.002467 0.000602 0.120589 0.535689 -0.837554 -0.449398 -0.062500 1 0 0 0 0 0 2 617162
-0.002470 0.000611 0.120585 0.512356 -0.752721 -0.522431 -0.062500 1 0 0 0 0 0 2 618133
-0.002471 0.000616 0.120584 0.493846 -0.689041 -0.560449 -0.062500 1 0 0 0 0 0 2 619133
-0.002472 0.000618 0.120583 0.483606 -0.655027 -0.574961 -0.062500 1 0 0 0 0 0 2 620162
-0.002472 0.000619 0.120583 0.478289 -0.637786 -0.580142 -0.062500 1 0 0 0 0 0 2 621160
-0.002473 0.000620 0.120583 0.475591 -0.629128 -0.581970 -0.062500 1 0 0 0 0 0 2 622147
-0.002473 0.000620 0.120583 0.474208 -0.624803 -0.582598 -0.062500 1 0 0 0 0 0 2 623156
-0.002473 0.000620 0.120583 0.473519 -0.622633 -0.582822 -0.062500 1 0 0 0 0 0 2 624145
-0.002473 0.000620 0.120583 0.473164 -0.621549 -0.582897 -0.062500 1 0 0 0 0 0 2 625154
-0.002473 0.000620 0.120583 0.472995 -0.621005 -0.582932 -0.062500 1 0 0 0 0 0 2 626145
-0.002473 0.000620 0.120583 0.472912 -0.620732 -0.582939 -0.062500 1 0 0 0 0 0 2 627154
-0.002473 0.000620 0.120583 0.472860 -0.620599 -0.582942 -0.062500 1 0 0 0 0 0 2 628145
-0.002473 0.000620 0.120583 0.472839 -0.620534 -0.582937 -0.062500 1 0 0 0 0 0 2 629144
-0.002473 0.000620 0.120583 0.472827 -0.620496 -0.582937 -0.062500 1 0 0 0 0 0 2 630153
-0.002473 0.000620 0.120583 0.472823 -0.620482 -0.582943 -0.062500 1 0 0 0 0 0 2 631145
-0.002473 0.000620 0.120583 0.472831 -0.620472 -0.582937 -0.062500 1 0 0 0 0 0 2 632153
-0.002473 0.000620 0.120583 0.472829 -0.620460 -0.582943 -0.062500 1 0 0 0 0 0 2 633145
-0.002473 0.000620 0.120583 0.472809 -0.620465 -0.582945 -0.062500 1 0 0 0 0 0 2 634153
-0.002473 0.000620 0.120583 0.472827 -0.620459 -0.582945 -0.062500 1 0 0 0 0 0 2 635145
-0.002473 0.000620 0.120583 0.472820 -0.620467 -0.582931 -0.062500 1 0 0 0 0 0 2 636153
-0.002473 0.000620 0.120583 0.472820 -0.620468 -0.582950 -0.062500 1 0 0 0 0 0 2 637144
-0.002473 0.000620 0.120583 0.472816 -0.620457 -0.582939 -0.062500 1 0 0 0 0 0 2 638154
-0.002473 0.000620 0.120583 0.472816 -0.620455 -0.582937 -0.062500 1 0 0 0 0 0 2 639145
-0.002473 0.000620 0.120583 0.472820 -0.620467 -0.582950 -0.062500 1 0 0 0 0 0 2 640163
-0.002473 0.000620 0.120583 0.472819 -0.620468 -0.582932 -0.062500 1 0 0 0 0 0 2 641162
-0.002473 0.000620 0.120583 0.472820 -0.620469 -0.582950 -0.062500 1 0 0 0 0 0 2 642161
-0.002473 0.000620 0.120583 0.472816 -0.620457 -0.582939 -0.062500 1 0 0 0 0 0 2 643144
-0.002473 0.000620 0.120583 0.472815 -0.620455 -0.582937 -0.062500 1 0 0 0 0 0 2 644159
-0.002473 0.000620 0.120583 0.472819 -0.620467 -0.582950 -0.062500 1 0 0 0 0 0 2 645164
-0.002473 0.000620 0.120583 0.472819 -0.620468 -0.582932 -0.062500 1 0 0 0 0 0 2 646164
-0.002473 0.000620 0.120583 0.472828 -0.620460 -0.582943 -0.062500 1 0 0 0 0 0 2 647166
-0.002473 0.000620 0.120583 0.472809 -0.620464 -0.582945 -0.062500 1 0 0 0 0 0 2 648162
-0.002473 0.000620 0.120583 0.472827 -0.620459 -0.582945 -0.062500 1 0 0 0 0 0 2 649162
-0.002473 0.000620 0.120583 0.472820 -0.620467 -0.582931 -0.062500 1 0 0 0 0 0 2 650163
-0.002473 0.000620 0.120583 0.472820 -0.620468 -0.582950 -0.062500 1 0 0 0 0 0 2 651132
-0.002473 0.000620 0.120583 0.472816 -0.620457 -0.582939 -0.062500 1 0 0 0 0 0 2 652161
-0.002473 0.000620 0.120583 0.472816 -0.620455 -0.582937 -0.062500 1 0 0 0 0 0 2 653131
-0.002473 0.000620 0.120583 0.472820 -0.620467 -0.582950 -0.062500 1 0 0 0 0 0 2 654167
-0.002473 0.000620 0.120583 0.472819 -0.620468 -0.582932 -0.062500 1 0 0 0 0 0 2 655165
-0.002473 0.000620 0.120583 0.472820 -0.620468 -0.582950 -0.062500 1 0 0 0 0 0 2 656134
-0.002473 0.000620 0.120583 0.472816 -0.620457 -0.582939 -0.062500 1 0 0 0 0 0 2 657164
-0.002473 0.000620 0.120583 0.472828 -0.620458 -0.582944 -0.062500 1 0 0 0 0 0 2 658160
-0.002473 0.000620 0.120583 0.472812 -0.620476 -0.582938 -0.062500 1 0 0 0 0 0 2 659131
-0.002473 0.000620 0.120583 0.472815 -0.620458 -0.582937 -0.062500 1 0 0 0 0 0 2 660156
-0.002460 0.000634 0.120594 0.293552 -0.813423 -0.732858 -0.062500 1 0 0 0 0 0 2 661130
-0.002454 0.000641 0.120597 0.352264 -0.748398 -0.659773 -0.062500 1 0 0 0 0 0 2 662162
-0.002450 0.000645 0.120599 0.397318 -0.699873 -0.621796 -0.062500 1 0 0 0 0 0 2 663155
-0.002449 0.000646 0.120599 0.421732 -0.674063 -0.607320 -0.062500 1 0 0 0 0 0 2 664162
-0.002448 0.000647 0.120599 0.434219 -0.661030 -0.602158 -0.062500 1 0 0 0 0 0 2 665159
-0.002447 0.000648 0.120599 0.440518 -0.654485 -0.600341 -0.062500 1 0 0 0 0 0 2 666161
-0.002447 0.000648 0.120599 0.443701 -0.651232 -0.599712 -0.062500 1 0 0 0 0 0 2 667131
-0.002452 0.000666 0.120589 0.518978 -0.902769 -0.449314 -0.062500 1 0 0 0 0 0 2 668131
-0.002455 0.000675 0.120585 0.496436 -0.817218 -0.522351 -0.062500 1 0 0 0 0 0 2 669149
-0.002456 0.000680 0.120584 0.478337 -0.753174 -0.560392 -0.062500 1 0 0 0 0 0 2 670158
-0.002457 0.000682 0.120583 0.468315 -0.718956 -0.574911 -0.062500 1 0 0 0 0 0 2 671160
-0.002457 0.000683 0.120583 0.463096 -0.701622 -0.580096 -0.062500 1 0 0 0 0 0 2 672157
-0.002458 0.000684 0.120583 0.460443 -0.692906 -0.581922 -0.062500 1 0 0 0 0 0 2 673158
-0.002458 0.000684 0.120583 0.459091 -0.688565 -0.582565 -0.062500 1 0 0 0 0 0 2 674130
-0.002458 0.000684 0.120583 0.458409 -0.686373 -0.582773 -0.062500 1 0 0 0 0 0 2 675148
-0.002458 0.000684 0.120583 0.458067 -0.685291 -0.582853 -0.062500 1 0 0 0 0 0 2 676160
-0.002458 0.000684 0.120583 0.457899 -0.684748 -0.582889 -0.062500 1 0 0 0 0 0 2 677161
-0.002458 0.000684 0.120583 0.457804 -0.684473 -0.582890 -0.062500 1 0 0 0 0 0 2 678160
-0.002458 0.000684 0.120583 0.457762 -0.684342 -0.582899 -0.062500 1 0 0 0 0 0 2 679161
-0.002458 0.000684 0.120583 0.457747 -0.684257 -0.582894 -0.062500 1 0 0 0 0 0 2 680161
-0.002458 0.000684 0.120583 0.457740 -0.684229 -0.582907 -0.062500 1 0 0 0 0 0 2 681148
-0.002458 0.000684 0.120583 0.457736 -0.684215 -0.582895 -0.062500 1 0 0 0 0 0 2 682153
-0.002458 0.000684 0.120583 0.457733 -0.684203 -0.582901 -0.062500 1 0 0 0 0 0 2 683162
-0.002458 0.000684 0.120583 0.457720 -0.684200 -0.582895 -0.062500 1 0 0 0 0 0 2 684161
-0.002458 0.000684 0.120583 0.457731 -0.684202 -0.582901 -0.062500 1 0 0 0 0 0 2 685147
-0.002458 0.000684 0.120583 0.457720 -0.684200 -0.582895 -0.062500 1 0 0 0 0 0 2 686156
-0.002458 0.000684 0.120583 0.457719 -0.684200 -0.582894 -0.062500 1 0 0 0 0 0 2 687163
-0.002458 0.000684 0.120583 0.457731 -0.684203 -0.582901 -0.062500 1 0 0 0 0 0 2 688160
-0.002458 0.000684 0.120583 0.457720 -0.684200 -0.582895 -0.062500 1 0 0 0 0 0 2 689159
-0.002458 0.000684 0.120583 0.457728 -0.684191 -0.582908 -0.062500 1 0 0 0 0 0 2 690158
-0.002458 0.000684 0.120583 0.457720 -0.684199 -0.582896 -0.062500 1 0 0 0 0 0 2 691161
-0.002458 0.000684 0.120583 0.457731 -0.684203 -0.582901 -0.062500 1 0 0 0 0 0 2 692145
-0.002458 0.000684 0.120583 0.457720 -0.684200 -0.582895 -0.062500 1 0 0 0 0 0 2 693152
-0.002458 0.000684 0.120583 0.457719 -0.684200 -0.582894 -0.062500 1 0 0 0 0 0 2 694144
-0.002463 0.000702 0.120572 0.531367 -0.937221 -0.432605 -0.062500 1 0 0 0 0 0 2 695152
-0.002466 0.000711 0.120568 0.508059 -0.852549 -0.505780 -0.062500 1 0 0 0 0 0 2 696152
-0.002467 0.000716 0.120567 0.489567 -0.788949 -0.543864 -0.062500 1 0 0 0 0 0 2 697143
-0.002468 0.000718 0.120567 0.479345 -0.754962 -0.558412 -0.062500 1 0 0 0 0 0 2 698152
-0.002468 0.000719 0.120566 0.474018 -0.737721 -0.563616 -0.062500 1 0 0 0 0 0 2 699143
-0.002468 0.000720 0.120566 0.471321 -0.729067 -0.565436 -0.062500 1 0 0 0 0 0 2 700150
-0.002468 0.000720 0.120566 0.469938 -0.724746 -0.566068 -0.062500 1 0 0 0 0 0 2 701142
-0.002469 0.000720 0.120566 0.469250 -0.722577 -0.566295 -0.062500 1 0 0 0 0 0 2 702151
-0.002469 0.000720 0.120566 0.468907 -0.721497 -0.566378 -0.062500 1 0 0 0 0 0 2 703143
-0.002469 0.000720 0.120566 0.468740 -0.720953 -0.566394 -0.062500 1 0 0 0 0 0 2 704150
-0.002469 0.000720 0.120566 0.468645 -0.720678 -0.566414 -0.062500 1 0 0 0 0 0 2 705142
-0.002469 0.000720 0.120566 0.468601 -0.720535 -0.566411 -0.062500 1 0 0 0 0 0 2 706150
-0.002469 0.000720 0.120566 0.468572 -0.720478 -0.566412 -0.062500 1 0 0 0 0 0 2 707142
-0.002469 0.000720 0.120566 0.468559 -0.720441 -0.566413 -0.062500 1 0 0 0 0 0 2 708151
-0.002469 0.000720 0.120566 0.468563 -0.720418 -0.566413 -0.062500 1 0 0 0 0 0 2 709142
-0.002469 0.000720 0.120566 0.468564 -0.720417 -0.566413 -0.062500 1 0 0 0 0 0 2 710150
-0.002469 0.000720 0.120566 0.468552 -0.720414 -0.566407 -0.062500 1 0 0 0 0 0 2 711160
-0.002469 0.000720 0.120566 0.468560 -0.720405 -0.566419 -0.062500 1 0 0 0 0 0 2 712158
-0.002474 0.000738 0.120556 0.542145 -0.973305 -0.415977 -0.062500 1 0 0 0 0 0 2 713149
-0.002477 0.000748 0.120552 0.518855 -0.888692 -0.489233 -0.062500 1 0 0 0 0 0 2 714143
-0.002478 0.000752 0.120551 0.500374 -0.825129 -0.527354 -0.062500 1 0 0 0 0 0 2 715158
-0.002479 0.000754 0.120550 0.490175 -0.791140 -0.541907 -0.062500 1 0 0 0 0 0 2 716157
-0.002479 0.000755 0.120550 0.484856 -0.773916 -0.547113 -0.062500 1 0 0 0 0 0 2 717164
-0.002479 0.000756 0.120550 0.482148 -0.765264 -0.548930 -0.062500 1 0 0 0 0 0 2 718160
-0.002479 0.000756 0.120550 0.480774 -0.760935 -0.549576 -0.062500 1 0 0 0 0 0 2 719160
-0.002479 0.000756 0.120550 0.480078 -0.758775 -0.549793 -0.062500 1 0 0 0 0 0 2 720158
-0.002479 0.000757 0.120550 0.479732 -0.757685 -0.549882 -0.062500 1 0 0 0 0 0 2 721160
-0.002479 0.000757 0.120550 0.479564 -0.757140 -0.549900 -0.062500 1 0 0 0 0 0 2 722129
-0.002479 0.000757 0.120550 0.479460 -0.756873 -0.549906 -0.062500 1 0 0 0 0 0 2 723160
-0.002479 0.000757 0.120550 0.479426 -0.756734 -0.549908 -0.062500 1 0 0 0 0 0 2 724158
-0.002479 0.000757 0.120550 0.479395 -0.756666 -0.549916 -0.062500 1 0 0 0 0 0 2 725161
-0.002479 0.000757 0.120550 0.479386 -0.756639 -0.549911 -0.062500 1 0 0 0 0 0 2 726163
-0.002479 0.000757 0.120550 0.479390 -0.756618 -0.549910 -0.062500 1 0 0 0 0 0 2 727163
-0.002479 0.000757 0.120550 0.479388 -0.756605 -0.549917 -0.062500 1 0 0 0 0 0 2 728158
-0.002479 0.000757 0.120550 0.479388 -0.756603 -0.549918 -0.062500 1 0 0 0 0 0 2 729158
-0.002479 0.000757 0.120550 0.479376 -0.756601 -0.549912 -0.062500 1 0 0 0 0 0 2 730152
-0.002479 0.000757 0.120550 0.479387 -0.756603 -0.549918 -0.062500 1 0 0 0 0 0 2 731158
-0.002479 0.000757 0.120550 0.479376 -0.756601 -0.549912 -0.062500 1 0 0 0 0 0 2 732158
-0.002479 0.000757 0.120550 0.479387 -0.756603 -0.549918 -0.062500 1 0 0 0 0 0 2 733157
-0.002479 0.000757 0.120550 0.479376 -0.756601 -0.549912 -0.062500 1 0 0 0 0 0 2 734157
-0.002479 0.000757 0.120550 0.479374 -0.756601 -0.549911 -0.062500 1 0 0 0 0 0 2 735160
-0.002485 0.000775 0.120539 0.552932 -1.009358 -0.399361 -0.062500 1 0 0 0 0 0 2 736158
-0.002487 0.000784 0.120535 0.529669 -0.924812 -0.472674 -0.062500 1 0 0 0 0 0 2 737158
-0.002489 0.000788 0.120534 0.511189 -0.861282 -0.510824 -0.062500 1 0 0 0 0 0 2 738158
-0.002489 0.000791 0.120534 0.500985 -0.827319 -0.525382 -0.062500 1 0 0 0 0 0 2 739159
-0.002490 0.000792 0.120533 0.495684 -0.810086 -0.530601 -0.062500 1 0 0 0 0 0 2 740158
-0.002490 0.000792 0.120533 0.492959 -0.801441 -0.532424 -0.062500 1 0 0 0 0 0 2 741160
-0.002490 0.000792 0.120533 0.491595 -0.797117 -0.533060 -0.062500 1 0 0 0 0 0 2 742157
-0.002490 0.000793 0.120533 0.490897 -0.794946 -0.533283 -0.062500 1 0 0 0 0 0 2 743159
-0.002490 0.000793 0.120533 0.490562 -0.793858 -0.533360 -0.062500 1 0 0 0 0 0 2 744157
-0.002490 0.000793 0.120533 0.490379 -0.793331 -0.533390 -0.062500 1 0 0 0 0 0 2 745157
-0.002490 0.000793 0.120533 0.490282 -0.793058 -0.533391 -0.062500 1 0 0 0 0 0 2 746157
-0.002490 0.000793 0.120533 0.490245 -0.792907 -0.533399 -0.062500 1 0 0 0 0 0 2 747245
-0.002490 0.000793 0.120533 0.490217 -0.792849 -0.533401 -0.062500 1 0 0 0 0 0 2 748224
-0.002490 0.000793 0.120533 0.490217 -0.792814 -0.533409 -0.062500 1 0 0 0 0 0 2 749229
-0.002490 0.000793 0.120533 0.490214 -0.792801 -0.533397 -0.062500 1 0 0 0 0 0 2 750199
-0.002490 0.000793 0.120533 0.490211 -0.792789 -0.533402 -0.062500 1 0 0 0 0 0 2 751196
-0.002490 0.000793 0.120533 0.490199 -0.792785 -0.533396 -0.062500 1 0 0 0 0 0 2 752235
-0.002490 0.000793 0.120533 0.490206 -0.792776 -0.533409 -0.062500 1 0 0 0 0 0 2 753231
-0.002490 0.000793 0.120533 0.490198 -0.792784 -0.533397 -0.062500 1 0 0 0 0 0 2 754230
-0.002490 0.000793 0.120533 0.490194 -0.792773 -0.533402 -0.062500 1 0 0 0 0 0 2 755227
-0.002490 0.000793 0.120533 0.490209 -0.792787 -0.533402 -0.062500 1 0 0 0 0 0 2 756200
-0.002490 0.000793 0.120533 0.490195 -0.792774 -0.533403 -0.062500 1 0 0 0 0 0 2 757229
-0.002490 0.000793 0.120533 0.490209 -0.792787 -0.533403 -0.062500 1 0 0 0 0 0 2 758200
-0.002490 0.000793 0.120533 0.490195 -0.792774 -0.533403 -0.062500 1 0 0 0 0 0 2 759204
-0.002490 0.000793 0.120533 0.490209 -0.792787 -0.533403 -0.062500 1 0 0 0 0 0 2 760201
-0.002490 0.000793 0.120533 0.490195 -0.792774 -0.533403 -0.062500 1 0 0 0 0 0 2 761201
-0.002490 0.000793 0.120533 0.490196 -0.792784 -0.533397 -0.062500 1 0 0 0 0 0 2 762201
-0.002490 0.000793 0.120533 0.490205 -0.792776 -0.533409 -0.062500 1 0 0 0 0 0 2 763227
-0.002490 0.000793 0.120533 0.490197 -0.792784 -0.533397 -0.062500 1 0 0 0 0 0 2 764224
-0.002490 0.000793 0.120533 0.490209 -0.792788 -0.533402 -0.062500 1 0 0 0 0 0 2 765213
-0.002490 0.000793 0.120533 0.490195 -0.792774 -0.533403 -0.062500 1 0 0 0 0 0 2 766209
-0.002490 0.000793 0.120533 0.490209 -0.792787 -0.533403 -0.062500 1 0 0 0 0 0 2 767222
-0.002490 0.000793 0.120533 0.490195 -0.792774 -0.533403 -0.062500 1 0 0 0 0 0 2 768207
-0.002490 0.000793 0.120533 0.490204 -0.792776 -0.533390 -0.062500 1 0 0 0 0 0 2 769220
-0.002490 0.000793 0.120533 0.490206 -0.792776 -0.533408 -0.062500 1 0 0 0 0 0 2 770207
-0.002490 0.000793 0.120533 0.490198 -0.792784 -0.533397 -0.062500 1 0 0 0 0 0 2 771150
-0.002490 0.000793 0.120533 0.490206 -0.792776 -0.533409 -0.062500 1 0 0 0 0 0 2 772140
-0.002490 0.000793 0.120533 0.490198 -0.792784 -0.533397 -0.062500 1 0 0 0 0 0 2 773149
-0.002490 0.000793 0.120533 0.490206 -0.792777 -0.533409 -0.062500 1 0 0 0 0 0 2 774139
-0.002490 0.000793 0.120533 0.490198 -0.792784 -0.533397 -0.062500 1 0 0 0 0 0 2 775149
-0.002490 0.000793 0.120533 0.490206 -0.792777 -0.533409 -0.062500 1 0 0 0 0 0 2 776140
-0.002490 0.000793 0.120533 0.490198 -0.792784 -0.533397 -0.062500 1 0 0 0 0 0 2 777148
-0.002495 0.000811 0.120523 0.563692 -1.045390 -0.382720 -0.062500 1 0 0 0 0 0 2 778139
-0.002498 0.000820 0.120519 0.540462 -0.960914 -0.456095 -0.062500 1 0 0 0 0 0 2 779140
-0.002500 0.000824 0.120518 0.522009 -0.897423 -0.494286 -0.062500 1 0 0 0 0 0 2 780149
-0.002500 0.000827 0.120517 0.511799 -0.863474 -0.508857 -0.062500 1 0 0 0 0 0 2 781139
-0.002501 0.000828 0.120517 0.506491 -0.846257 -0.514072 -0.062500 1 0 0 0 0 0 2 782148
-0.002501 0.000828 0.120517 0.503787 -0.837611 -0.515898 -0.062500 1 0 0 0 0 0 2 783140
-0.002501 0.000829 0.120517 0.502410 -0.833274 -0.516537 -0.062500 1 0 0 0 0 0 2 784148
-0.002501 0.000829 0.120517 0.501714 -0.831114 -0.516754 -0.062500 1 0 0 0 0 0 2 785139
-0.002501 0.000829 0.120517 0.501379 -0.830027 -0.516831 -0.062500 1 0 0 0 0 0 2 786148
-0.002501 0.000829 0.120517 0.501193 -0.829489 -0.516867 -0.062500 1 0 0 0 0 0 2 787139
-0.002501 0.000829 0.120517 0.501096 -0.829214 -0.516869 -0.062500 1 0 0 0 0 0 2 788162
-0.002501 0.000829 0.120517 0.501063 -0.829075 -0.516871 -0.062500 1 0 0 0 0 0 2 789137
-0.002501 0.000829 0.120517 0.501035 -0.829018 -0.516873 -0.062500 1 0 0 0 0 0 2 790140
-0.002501 0.000829 0.120517 0.501035 -0.828984 -0.516880 -0.062500 1 0 0 0 0 0 2 791145
-0.002501 0.000829 0.120517 0.501028 -0.828959 -0.516874 -0.062500 1 0 0 0 0 0 2 792162
-0.002501 0.000829 0.120517 0.501025 -0.828946 -0.516881 -0.062500 1 0 0 0 0 0 2 793391
-0.002501 0.000829 0.120517 0.501012 -0.828941 -0.516875 -0.062500 1 0 0 0 0 0 2 794161
-0.002501 0.000829 0.120517 0.501011 -0.828941 -0.516875 -0.062500 1 0 0 0 0 0 2 795155
-0.002501 0.000829 0.120517 0.501023 -0.828944 -0.516881 -0.062500 1 0 0 0 0 0 2 796157
-0.002501 0.000829 0.120517 0.501012 -0.828941 -0.516875 -0.062500 1 0 0 0 0 0 2 797156
-0.002501 0.000829 0.120517 0.501023 -0.828944 -0.516881 -0.062500 1 0 0 0 0 0 2 798156
-0.002501 0.000829 0.120517 0.501015 -0.828953 -0.516869 -0.062500 1 0 0 0 0 0 2 799149
-0.002501 0.000829 0.120517 0.501023 -0.828945 -0.516880 -0.062500 1 0 0 0 0 0 2 800126
-0.002501 0.000829 0.120517 0.501012 -0.828942 -0.516875 -0.062500 1 0 0 0 0 0 2 801155
-0.002501 0.000829 0.120517 0.501011 -0.828941 -0.516875 -0.062500 1 0 0 0 0 0 2 802163
-0.002501 0.000829 0.120517 0.501023 -0.828944 -0.516881 -0.062500 1 0 0 0 0 0 2 803161
-0.002501 0.000829 0.120517 0.501012 -0.828942 -0.516875 -0.062500 1 0 0 0 0 0 2 804161
-0.002501 0.000829 0.120517 0.501023 -0.828944 -0.516881 -0.062500 1 0 0 0 0 0 2 805158
-0.002501 0.000829 0.120517 0.501012 -0.828941 -0.516876 -0.062500 1 0 0 0 0 0 2 806155
-0.002501 0.000829 0.120517 0.501031 -0.828935 -0.516874 -0.062500 1 0 0 0 0 0 2 807157
-0.002501 0.000829 0.120517 0.501016 -0.828952 -0.516868 -0.062500 1 0 0 0 0 0 2 808154
-0.002501 0.000829 0.120517 0.501024 -0.828945 -0.516880 -0.062500 1 0 0 0 0 0 2 809155
-0.002501 0.000829 0.120517 0.501012 -0.828942 -0.516875 -0.062500 1 0 0 0 0 0 2 810155
-0.002501 0.000829 0.120517 0.501011 -0.828941 -0.516874 -0.062500 1 0 0 0 0 0 2 811158
-0.002501 0.000829 0.120517 0.501023 -0.828944 -0.516881 -0.062500 1 0 0 0 0 0 2 812155
-0.002501 0.000829 0.120517 0.501012 -0.828941 -0.516875 -0.062500 1 0 0 0 0 0 2 813158
-0.002501 0.000829 0.120517 0.501023 -0.828944 -0.516881 -0.062500 1 0 0 0 0 0 2 814156
-0.002501 0.000829 0.120517 0.501012 -0.828941 -0.516875 -0.062500 1 0 0 0 0 0 2 815157
-0.002501 0.000829 0.120517 0.501010 -0.828941 -0.516875 -0.062500 1 0 0 0 0 0 2 816156
-0.002501 0.000829 0.120517 0.501022 -0.828944 -0.516881 -0.062500 1 0 0 0 0 0 2 817155
-0.002501 0.000829 0.120517 0.501015 -0.828953 -0.516869 -0.062500 1 0 0 0 0 0 2 818157
-0.002501 0.000829 0.120517 0.501023 -0.828946 -0.516880 -0.062500 1 0 0 0 0 0 2 819154
-0.002501 0.000829 0.120517 0.501012 -0.828942 -0.516875 -0.062500 1 0 0 0 0 0 2 820156
-0.002501 0.000829 0.120517 0.501023 -0.828944 -0.516881 -0.062500 1 0 0 0 0 0 2 821156
-0.002501 0.000829 0.120517 0.501012 -0.828942 -0.516876 -0.062500 1 0 0 0 0 0 2 822154
-0.002501 0.000829 0.120517 0.501019 -0.828932 -0.516868 -0.062500 1 0 0 0 0 0 2 823157
-0.002501 0.000829 0.120517 0.501024 -0.828943 -0.516880 -0.062500 1 0 0 0 0 0 2 824155
-0.002501 0.000829 0.120517 0.501012 -0.828941 -0.516875 -0.062500 1 0 0 0 0 0 2 825155
-0.002501 0.000829 0.120517 0.501023 -0.828944 -0.516881 -0.062500 1 0 0 0 0 0 2 826155
-0.002501 0.000829 0.120517 0.501012 -0.828941 -0.516875 -0.062500 1 0 0 0 0 0 2 827156
-0.002501 0.000829 0.120517 0.501026 -0.828955 -0.516874 -0.062500 1 0 0 0 0 0 2 828146
-0.002501 0.000829 0.120517 0.501012 -0.828943 -0.516874 -0.062500 1 0 0 0 0 0 2 829154
-0.002501 0.000829 0.120517 0.501023 -0.828944 -0.516881 -0.062500 1 0 0 0 0 0 2 830156
-0.002501 0.000829 0.120517 0.501012 -0.828942 -0.516875 -0.062500 1 0 0 0 0 0 2 831157
-0.002501 0.000829 0.120517 0.501011 -0.828941 -0.516875 -0.062500 1 0 0 0 0 0 2 832155
-0.002501 0.000829 0.120517 0.501023 -0.828944 -0.516881 -0.062500 1 0 0 0 0 0 2 833155
-0.002501 0.000829 0.120517 0.501012 -0.828941 -0.516875 -0.062500 1 0 0 0 0 0 2 834155
-0.002501 0.000829 0.120517 0.501023 -0.828944 -0.516881 -0.062500 1 0 0 0 0 0 2 835145
-0.002501 0.000829 0.120517 0.501012 -0.828941 -0.516876 -0.062500 1 0 0 0 0 0 2 836153
-0.002501 0.000829 0.120517 0.501026 -0.828956 -0.516874 -0.062500 1 0 0 0 0 0 2 837154
-0.002501 0.000829 0.120517 0.501012 -0.828943 -0.516875 -0.062500 1 0 0 0 0 0 2 838155
-0.002506 0.000847 0.120506 0.574470 -1.081411 -0.366058 -0.062500 1 0 0 0 0 0 2 839156
-0.002496 0.000870 0.120513 -0.169419 -0.342582 -0.588957 -0.062500 0 0 0 0 0 0 2 840161
-0.002491 0.000881 0.120515 -0.124052 -0.202485 -0.554272 -0.062500 0 0 0 0 0 0 2 841140
-0.002488 0.000887 0.120516 -0.086608 -0.114258 -0.531017 -0.062500 0 0 0 0 0 0 2 842134
-0.002487 0.000890 0.120517 -0.066196 -0.068370 -0.521816 -0.062500 0 0 0 0 0 0 2 843217
-0.002487 0.000891 0.120517 -0.055773 -0.045282 -0.518494 -0.062500 0 0 0 0 0 0 2 844204
-0.002491 0.000910 0.120506 0.017690 -0.268016 -0.366339 -0.062500 0 0 0 0 0 0 2 845221
-0.002494 0.000919 0.120502 -0.005611 -0.168880 -0.439463 -0.062500 0 0 0 0 0 0 2 846218
-0.002501 0.000942 0.120490 0.044035 -0.332225 -0.326496 -0.062500 0 0 0 0 0 0 2 847204
-0.002504 0.000953 0.120486 0.007878 -0.201271 -0.414612 -0.062500 0 0 0 0 0 0 2 848218
-0.002530 0.000982 0.120483 0.298461 -0.407301 -0.443512 -0.062500 0 0 0 0 0 0 2 849217
-0.002548 0.001014 0.120472 0.226746 -0.478338 -0.315557 -0.062500 0 0 0 0 0 0 2 850202
-0.002563 0.001048 0.120457 0.169368 -0.514400 -0.247333 -0.062500 0 0 0 0 0 0 2 851220
-0.002575 0.001083 0.120441 0.139654 -0.528140 -0.211339 -0.062500 0 0 0 0 0 0 2 852203
-0.002587 0.001118 0.120424 0.124645 -0.536046 -0.187691 -0.062500 0 0 0 0 0 0 2 853217
-0.002593 0.001136 0.120419 0.049254 -0.306394 -0.320273 -0.062500 0 0 0 0 0 0 2 854202
-0.002601 0.001163 0.120406 0.071284 -0.401292 -0.228796 -0.062500 0 0 0 0 0 0 2 855147
-0.002611 0.001195 0.120390 0.089150 -0.469897 -0.173248 -0.062500 0 0 0 0 0 0 2 856142
-0.002621 0.001228 0.120374 0.099072 -0.506320 -0.141611 -0.062500 0 0 0 0 0 0 2 857137
-0.002631 0.001263 0.120358 0.104192 -0.524664 -0.119444 -0.062500 0 0 0 0 0 0 2 858145
-0.002637 0.001281 0.120352 0.039853 -0.300521 -0.253008 -0.062500 0 0 0 0 0 0 2 859138
-0.002645 0.001307 0.120339 0.066814 -0.397737 -0.161393 -0.062500 0 0 0 0 0 0 2 860146
-0.002654 0.001339 0.120324 0.087157 -0.467521 -0.105719 -0.062500 0 0 0 0 0 0 2 861137
-0.002664 0.001372 0.120307 0.098303 -0.504549 -0.074019 -0.062500 0 0 0 0 0 0 2 862146
-0.002669 0.001389 0.120302 0.036491 -0.290603 -0.204481 -0.062500 0 0 0 0 0 0 2 863130
-0.002683 0.001434 0.120309 0.146494 -0.631583 -0.395613 -0.062500 0 0 0 0 0 0 2 864137
-0.002695 0.001474 0.120301 0.132278 -0.606821 -0.200592 -0.062500 0 0 0 0 0 0 2 865145
-0.002702 0.001494 0.120298 0.051951 -0.340495 -0.249633 -0.062500 0 0 0 0 0 0 2 866136
-0.002710 0.001522 0.120286 0.071757 -0.415675 -0.125468 -0.062500 0 0 0 0 0 0 2 867145
-0.002707 0.001568 0.120281 -0.077588 -0.654430 -0.206356 -0.062500 0 0 0 0 0 0 2 868147
-0.002705 0.001591 0.120280 -0.070292 -0.381248 -0.251391 -0.062500 0 0 0 0 0 0 2 869142
-0.002709 0.001620 0.120268 0.008595 -0.437238 -0.115541 -0.062500 0 0 0 0 0 0 2 870139
-0.002717 0.001653 0.120253 0.056904 -0.485035 -0.043086 -0.062500 0 0 0 0 0 0 2 871156
-0.002721 0.001669 0.120248 0.015055 -0.279271 -0.158938 -0.062500 0 0 0 0 0 0 2 872152
-0.002728 0.001695 0.120235 0.053507 -0.384534 -0.059819 -0.062500 0 0 0 0 0 0 2 873141
-0.002732 0.001708 0.120231 0.011034 -0.223466 -0.155088 -0.062500 0 0 0 0 0 0 2 874158
-0.002758 0.001737 0.120228 0.298607 -0.414088 -0.182720 -0.062500 0 0 0 0 0 0 2 875154
-0.002763 0.001783 0.120226 0.058505 -0.656868 -0.202904 -0.062500 0 0 0 0 0 0 2 876153
-0.002766 0.001806 0.120226 -0.001004 -0.385625 -0.216596 -0.062500 0 0 0 0 0 0 2 877141
-0.002773 0.001836 0.120215 0.042359 -0.439323 -0.068079 -0.062500 0 0 0 0 0 0 2 878124
-0.002776 0.001850 0.120211 0.005719 -0.254832 -0.145219 -0.062500 0 0 0 0 0 0 2 879157
-0.002783 0.001876 0.120198 0.047645 -0.372083 -0.030771 -0.062500 0 0 0 0 0 0 2 880152
-0.002774 0.001902 0.120205 -0.157736 -0.401593 -0.268633 -0.062500 0 0 0 0 0 0 2 881156
-0.002774 0.001933 0.120196 -0.051527 -0.462187 -0.086681 -0.062500 0 0 0 0 0 0 2 882158
-0.002780 0.001966 0.120181 0.024204 -0.498377 0.013178 -0.062500 0 0 0 0 0 0 2 883159
-0.002783 0.001983 0.120177 -0.001935 -0.286553 -0.092979 -0.062500 0 0 0 0 0 0 2 884129
-0.002789 0.002009 0.120164 0.044306 -0.387700 0.010581 -0.062500 0 0 0 0 0 0 2 885153
-0.002793 0.002022 0.120159 0.007463 -0.228880 -0.084020 -0.062500 0 0 0 0 0 0 2 886153
-0.002800 0.002047 0.120147 0.048836 -0.358459 0.024750 -0.062500 0 0 0 0 0 0 2 887158
-0.002803 0.002059 0.120142 0.009700 -0.214244 -0.068030 -0.062500 0 0 0 0 0 0 2 888125
-0.002797 0.002097 0.120140 -0.116596 -0.531652 -0.105633 -0.062500 0 0 0 0 0 0 2 889123
-0.002814 0.002120 0.120149 0.156969 -0.377785 -0.261072 -0.062500 0 0 0 0 0 0 2 890153
-0.002827 0.002150 0.120141 0.143864 -0.436236 -0.048321 -0.062500 0 0 0 0 0 0 2 891125
-0.002833 0.002164 0.120138 0.058284 -0.251925 -0.092709 -0.062500 0 0 0 0 0 0 2 892153
-0.002829 0.002203 0.120137 -0.092894 -0.548804 -0.111720 -0.062500 0 0 0 0 0 0 2 893152
-0.002832 0.002241 0.120125 -0.013026 -0.555117 0.029047 -0.062500 0 0 0 0 0 0 2 894153
-0.002834 0.002259 0.120121 -0.022872 -0.314926 -0.052636 -0.062500 0 0 0 0 0 0 2 895154
-0.002840 0.002286 0.120108 0.032901 -0.399738 0.061329 -0.062500 0 0 0 0 0 0 2 896153
-0.002843 0.002300 0.120104 0.001345 -0.233527 -0.030299 -0.062500 0 0 0 0 0 0 2 897123
-0.002850 0.002325 0.120091 0.045144 -0.358575 0.080345 -0.062500 0 0 0 0 0 0 2 898123
-0.002872 0.002342 0.120097 0.254721 -0.269787 -0.146859 -0.062500 0 0 0 0 0 0 2 899152
-0.002871 0.002364 0.120109 -0.038512 -0.331330 -0.273389 -0.062500 0 0 0 0 0 0 2 900151
-0.002875 0.002393 0.120102 0.007088 -0.420456 -0.029112 -0.062500 0 0 0 0 0 0 2 901154
-0.002877 0.002407 0.120100 -0.014686 -0.243204 -0.061131 -0.062500 0 0 0 0 0 0 2 902153
-0.002883 0.002432 0.120088 0.035934 -0.361431 0.072043 -0.062500 0 0 0 0 0 0 2 903154
-0.002887 0.002445 0.120083 0.002206 -0.212736 -0.013158 -0.062500 0 0 0 0 0 0 2 904152
-0.002881 0.002482 0.120081 -0.121761 -0.527295 -0.046171 -0.062500 0 0 0 0 0 0 2 905123
-0.002878 0.002501 0.120081 -0.094745 -0.312750 -0.067055 -0.062500 0 0 0 0 0 0 2 906123
-0.002900 0.002533 0.120079 0.242475 -0.457521 -0.053075 -0.062500 0 0 0 0 0 0 2 907154
-0.002912 0.002549 0.120078 0.128643 -0.265833 -0.066817 -0.062500 0 0 0 0 0 0 2 908144
-0.002923 0.002575 0.120067 0.109014 -0.371489 0.082956 -0.062500 0 0 0 0 0 0 2 909151
-0.002915 0.002601 0.120073 -0.128119 -0.398505 -0.141973 -0.062500 0 0 0 0 0 0 2 910155
-0.002917 0.002632 0.120064 -0.039112 -0.455041 0.045432 -0.062500 0 0 0 0 0 0 2 911153
-0.002917 0.002648 0.120061 -0.037927 -0.260423 -0.009359 -0.062500 0 0 0 0 0 0 2 912141
-0.002923 0.002673 0.120049 0.023863 -0.368964 0.116339 -0.062500 0 0 0 0 0 0 2 913152
-0.002945 0.002691 0.120054 0.244437 -0.276376 -0.105882 -0.062500 0 0 0 0 0 0 2 914151
-0.002943 0.002713 0.120066 -0.044194 -0.334486 -0.230538 -0.062500 0 0 0 0 0 0 2 915154
-0.002947 0.002742 0.120059 0.003488 -0.420337 0.014854 -0.062500 0 0 0 0 0 0 2 916151
-0.002949 0.002757 0.120057 -0.016843 -0.242614 -0.017755 -0.062500 0 0 0 0 0 0 2 917279
-0.002955 0.002781 0.120045 0.032208 -0.354990 0.116230 -0.062500 0 0 0 0 0 0 2 918150
-0.002959 0.002794 0.120040 -0.000970 -0.206776 0.030371 -0.062500 0 0 0 0 0 0 2 919124
-0.002965 0.002818 0.120028 0.041618 -0.339405 0.144495 -0.062500 0 0 0 0 0 0 2 920145
-0.002975 0.002848 0.120043 0.085859 -0.441068 -0.227562 -0.062500 0 0 0 0 0 0 2 921267
-0.002980 0.002864 0.120049 0.026785 -0.257868 -0.137139 -0.062500 0 0 0 0 0 0 2 922269
-0.002987 0.002889 0.120039 0.055185 -0.367539 0.073813 -0.062500 0 0 0 0 0 0 2 923329
-0.002991 0.002901 0.120036 0.011407 -0.216595 0.017849 -0.062500 0 0 0 0 0 0 2 924214
-0.002998 0.002925 0.120024 0.048948 -0.347845 0.143051 -0.062500 0 0 0 0 0 0 2 925326
-0.003002 0.002937 0.120019 0.008896 -0.207255 0.053624 -0.062500 0 0 0 0 0 0 2 926343
-0.002996 0.002975 0.120017 -0.118893 -0.524969 0.021584 -0.062500 0 0 0 0 0 0 2 927261
-0.002993 0.002994 0.120016 -0.093849 -0.310359 -0.001146 -0.062500 0 0 0 0 0 0 2 928144
-0.002997 0.003021 0.120004 -0.006217 -0.394702 0.147612 -0.062500 0 0 0 0 0 0 2 929270
-0.003018 0.003039 0.120010 0.229534 -0.290101 -0.065853 -0.062500 0 0 0 0 0 0 2 930260
-0.003034 0.003066 0.120001 0.181159 -0.387940 0.116044 -0.062500 0 0 0 0 0 0 2 931269
-0.003041 0.003079 0.119997 0.076617 -0.226234 0.057076 -0.062500 0 0 0 0 0 0 2 932260
-0.003050 0.003103 0.119985 0.081321 -0.351024 0.182500 -0.062500 0 0 0 0 0 0 2 933260
-0.003055 0.003115 0.119980 0.024851 -0.207726 0.092732 -0.062500 0 0 0 0 0 0 2 934269
-0.003063 0.003139 0.119968 0.055387 -0.341803 0.206461 -0.062500 0 0 0 0 0 0 2 935259
-0.003067 0.003151 0.119963 0.011946 -0.203193 0.112419 -0.062500 0 0 0 0 0 0 2 936268
-0.003074 0.003174 0.119950 0.048922 -0.339423 0.224756 -0.062500 0 0 0 0 0 0 2 937259
-0.003084 0.003205 0.119966 0.090513 -0.444060 -0.147566 -0.062500 0 0 0 0 0 0 2 938268
-0.003093 0.003238 0.119960 0.092965 -0.480861 0.100209 -0.062500 0 0 0 0 0 0 2 939260
-0.003104 0.003271 0.119946 0.095720 -0.500598 0.234591 -0.062500 0 0 0 0 0 0 2 940260
-0.003109 0.003288 0.119941 0.032657 -0.284654 0.137634 -0.062500 0 0 0 0 0 0 2 941272
-0.003111 0.003297 0.119940 -0.006721 -0.152926 0.089380 -0.062500 0 0 0 0 0 0 2 942146
-0.003118 0.003319 0.119928 0.038056 -0.311030 0.230081 -0.062500 0 0 0 0 0 0 2 943274
-0.003126 0.003347 0.119912 0.068530 -0.413897 0.305181 -0.062500 0 0 0 0 0 0 2 944139
-0.003131 0.003362 0.119907 0.019441 -0.241520 0.185175 -0.062500 0 0 0 0 0 0 2 945275
-0.003157 0.003391 0.119903 0.301620 -0.418869 0.155461 -0.062500 0 0 0 0 0 0 2 946132
-0.003170 0.003406 0.119902 0.158109 -0.247684 0.121450 -0.062500 0 0 0 0 0 0 2 947283
-0.003182 0.003431 0.119890 0.123208 -0.361320 0.266444 -0.062500 0 0 0 0 0 0 2 948281
-0.003188 0.003443 0.119886 0.045590 -0.213315 0.183574 -0.062500 0 0 0 0 0 0 2 949275
-0.003178 0.003463 0.119895 -0.167218 -0.299888 -0.003185 -0.062500 0 0 0 0 0 0 2 950274
-0.003178 0.003491 0.119886 -0.060991 -0.401256 0.210753 -0.062500 0 0 0 0 0 0 2 951274
-0.003178 0.003505 0.119884 -0.049270 -0.234153 0.163930 -0.062500 0 0 0 0 0 0 2 952276
-0.003184 0.003529 0.119871 0.017081 -0.354118 0.295075 -0.062500 0 0 0 0 0 0 2 953277
-0.003186 0.003541 0.119867 -0.007624 -0.209820 0.206167 -0.062500 0 0 0 0 0 0 2 954276
-0.003212 0.003570 0.119863 0.290789 -0.409328 0.189411 -0.062500 0 0 0 0 0 0 2 955278
-0.003225 0.003584 0.119862 0.154323 -0.245289 0.159211 -0.062500 0 0 0 0 0 0 2 956277
-0.003236 0.003608 0.119850 0.122681 -0.362756 0.306080 -0.062500 0 0 0 0 0 0 2 957277
-0.003242 0.003621 0.119846 0.046854 -0.216326 0.223365 -0.062500 0 0 0 0 0 0 2 958277
-0.003250 0.003644 0.119833 0.067026 -0.347670 0.341169 -0.062500 0 0 0 0 0 0 2 959276
-0.003254 0.003656 0.119829 0.019053 -0.209421 0.247155 -0.062500 0 0 0 0 0 0 2 960273
-0.003276 0.003667 0.119837 0.237254 -0.179627 0.069114 -0.062500 0 0 0 0 0 0 2 961278
-0.003291 0.003690 0.119828 0.184374 -0.331129 0.276105 -0.062500 0 0 0 0 0 0 2 962274
-0.003299 0.003701 0.119825 0.079253 -0.200693 0.225213 -0.062500 0 0 0 0 0 0 2 963279
-0.003303 0.003707 0.119824 0.017859 -0.113919 0.195121 -0.062500 0 0 0 0 0 0 2 964247
-0.003310 0.003727 0.119812 0.051145 -0.293511 0.343752 -0.062500 0 0 0 0 0 0 2 965275
-0.003314 0.003737 0.119808 0.010836 -0.181938 0.261445 -0.062500 0 0 0 0 0 0 2 966276
-0.003335 0.003747 0.119816 0.233214 -0.165863 0.087866 -0.062500 0 0 0 0 0 0 2 967277
-0.003350 0.003769 0.119807 0.182172 -0.323934 0.296475 -0.062500 0 0 0 0 0 0 2 968276
-0.003358 0.003781 0.119804 0.078164 -0.197078 0.245901 -0.062500 0 0 0 0 0 0 2 969276
-0.003362 0.003786 0.119803 0.017329 -0.112137 0.215878 -0.062500 0 0 0 0 0 0 2 970274
-0.003356 0.003820 0.119801 -0.115832 -0.474840 0.220832 -0.062500 0 0 0 0 0 0 2 971274
-0.003354 0.003837 0.119801 -0.089834 -0.291645 0.208657 -0.062500 0 0 0 0 0 0 2 972278
-0.003371 0.003851 0.119810 0.181182 -0.223108 0.071710 -0.062500 0 0 0 0 0 0 2 973275
-0.003385 0.003875 0.119802 0.156233 -0.353387 0.294362 -0.062500 0 0 0 0 0 0 2 974277
-0.003392 0.003887 0.119799 0.065745 -0.212999 0.248527 -0.062500 0 0 0 0 0 0 2 975277
-0.003396 0.003893 0.119798 0.011732 -0.121349 0.220145 -0.062500 0 0 0 0 0 0 2 976276
-0.003422 0.003918 0.119795 0.299569 -0.362958 0.238976 -0.062500 0 0 0 0 0 0 2 977275
-0.003435 0.003930 0.119794 0.159725 -0.224349 0.220524 -0.062500 0 0 0 0 0 0 2 978276
-0.003441 0.003937 0.119794 0.061191 -0.129030 0.211468 -0.062500 0 0 0 0 0 0 2 979276
-0.003444 0.003940 0.119794 0.008948 -0.078677 0.208018 -0.062500 0 0 0 0 0 0 2 980273
-0.003451 0.003959 0.119782 0.047388 -0.277915 0.367958 -0.062500 0 0 0 0 0 0 2 981267
-0.003455 0.003968 0.119778 0.010231 -0.177283 0.289059 -0.062500 0 0 0 0 0 0 2 982275
-0.003456 0.003973 0.119777 -0.015339 -0.105622 0.248051 -0.062500 0 0 0 0 0 0 2 983350
-0.003477 0.003980 0.119786 0.220645 -0.128499 0.101682 -0.062500 0 0 0 0 0 0 2 984342
-0.003486 0.003984 0.119789 0.111749 -0.082646 0.159831 -0.062500 0 0 0 0 0 0 2 985225
-0.003496 0.004003 0.119778 0.100436 -0.279596 0.352305 -0.062500 0 0 0 0 0 0 2 986319
-0.003501 0.004012 0.119775 0.036744 -0.177913 0.285705 -0.062500 0 0 0 0 0 0 2 987345
-0.003504 0.004017 0.119774 -0.002125 -0.105858 0.249085 -0.062500 0 0 0 0 0 0 2 988350
-0.003510 0.004037 0.119762 0.042040 -0.291732 0.396409 -0.062500 0 0 0 0 0 0 2 989343
-0.003533 0.004052 0.119767 0.260804 -0.247546 0.182289 -0.062500 0 0 0 0 0 0 2 990319
-0.003544 0.004059 0.119768 0.134862 -0.146139 0.203219 -0.062500 0 0 0 0 0 0 2 991319
-0.003555 0.004080 0.119758 0.113769 -0.312556 0.381619 -0.062500 0 0 0 0 0 0 2 992343
-0.003560 0.004090 0.119754 0.045086 -0.195463 0.309766 -0.062500 0 0 0 0 0 0 2 993318
-0.003563 0.004096 0.119752 0.003616 -0.115614 0.271247 -0.062500 0 0 0 0 0 0 2 994346
-0.003564 0.004098 0.119752 -0.018296 -0.073081 0.256465 -0.062500 0 0 0 0 0 0 2 995328
-0.003565 0.004100 0.119752 -0.029536 -0.051416 0.251169 -0.062500 0 0 0 0 0 0 2 996325
-0.003570 0.004118 0.119740 0.029383 -0.264666 0.411056 -0.062500 0 0 0 0 0 0 2 997339
-0.003592 0.004131 0.119745 0.253020 -0.233054 0.201477 -0.062500 0 0 0 0 0 0 2 998323
-0.003603 0.004138 0.119747 0.130927 -0.138866 0.223760 -0.062500 0 0 0 0 0 0 2 999268
-0.003614 0.004159 0.119736 0.111670 -0.308621 0.402869 -0.062500 0 0 0 0 0 0 3 259
-0.003619 0.004169 0.119732 0.043157 -0.197487 0.331026 -0.062500 0 0 0 0 0 0 3 1266
-0.003622 0.004175 0.119731 0.002221 -0.118630 0.292499 -0.062500 0 0 0 0 0 0 3 2267
-0.003623 0.004177 0.119731 -0.019431 -0.076592 0.277718 -0.062500 0 0 0 0 0 0 3 3257
-0.003648 0.004201 0.119728 0.284288 -0.340560 0.304497 -0.062500 0 0 0 0 0 0 3 4267
-0.003661 0.004212 0.119727 0.153172 -0.215989 0.287160 -0.062500 0 0 0 0 0 0 3 5257
-0.003667 0.004218 0.119727 0.058994 -0.127759 0.278343 -0.062500 0 0 0 0 0 0 3 6265
-0.003670 0.004221 0.119727 0.008924 -0.080965 0.274974 -0.062500 0 0 0 0 0 0 3 7257
-0.003677 0.004240 0.119715 0.047986 -0.281030 0.435942 -0.062500 0 0 0 0 0 0 3 8266
-0.003680 0.004249 0.119711 0.011727 -0.181811 0.356577 -0.062500 0 0 0 0 0 0 3 9267
-0.003669 0.004268 0.119720 -0.174904 -0.294007 0.171815 -0.062500 0 0 0 0 0 0 3 10258
-0.003663 0.004277 0.119723 -0.124209 -0.180785 0.226004 -0.062500 0 0 0 0 0 0 3 11266
-0.003685 0.004304 0.119722 0.231792 -0.393555 0.289354 -0.062500 0 0 0 0 0 0 3 12257
-0.003696 0.004317 0.119721 0.128856 -0.242484 0.285498 -0.062500 0 0 0 0 0 0 3 13258
-0.003701 0.004324 0.119721 0.049143 -0.141078 0.281451 -0.062500 0 0 0 0 0 0 3 14266
-0.003704 0.004327 0.119721 0.006403 -0.087738 0.279746 -0.062500 0 0 0 0 0 0 3 15257
-0.003705 0.004329 0.119721 -0.015274 -0.060782 0.279110 -0.062500 0 0 0 0 0 0 3 16275
-0.003710 0.004347 0.119710 0.038144 -0.270746 0.441401 -0.062500 0 0 0 0 0 0 3 17278
-0.003733 0.004361 0.119715 0.259827 -0.238481 0.232763 -0.062500 0 0 0 0 0 0 3 18264
-0.003744 0.004368 0.119717 0.136327 -0.143700 0.254657 -0.062500 0 0 0 0 0 0 3 19265
-0.003754 0.004388 0.119706 0.116030 -0.312466 0.434371 -0.062500 0 0 0 0 0 0 3 20278
-0.003760 0.004399 0.119702 0.048288 -0.197617 0.362103 -0.062500 0 0 0 0 0 0 3 21269
-0.003762 0.004404 0.119700 0.007249 -0.118901 0.323359 -0.062500 0 0 0 0 0 0 3 22280
-0.003764 0.004407 0.119700 -0.014463 -0.076906 0.308476 -0.062500 0 0 0 0 0 0 3 23247
-0.003764 0.004408 0.119700 -0.025632 -0.055481 0.303135 -0.062500 0 0 0 0 0 0 3 24246
-0.003765 0.004409 0.119700 -0.031305 -0.044658 0.301260 -0.062500 0 0 0 0 0 0 3 25274
-0.003784 0.004414 0.119709 0.216560 -0.100901 0.171389 -0.062500 0 0 0 0 0 0 3 26269
-0.003799 0.004433 0.119701 0.177181 -0.294834 0.396948 -0.062500 0 0 0 0 0 0 3 27276
-0.003806 0.004443 0.119698 0.080492 -0.188705 0.350397 -0.062500 0 0 0 0 0 0 3 28274
-0.003810 0.004448 0.119697 0.023338 -0.114247 0.321581 -0.062500 0 0 0 0 0 0 3 29274
-0.003812 0.004451 0.119696 -0.006485 -0.074507 0.310257 -0.062500 0 0 0 0 0 0 3 30275
-0.003813 0.004452 0.119696 -0.021671 -0.054253 0.306170 -0.062500 0 0 0 0 0 0 3 31249
-0.003818 0.004470 0.119684 0.037975 -0.265386 0.467702 -0.062500 0 0 0 0 0 0 3 32279
-0.003821 0.004479 0.119680 0.010823 -0.173361 0.387911 -0.062500 0 0 0 0 0 0 3 33277
-0.003842 0.004488 0.119688 0.238593 -0.169911 0.217455 -0.062500 0 0 0 0 0 0 3 34273
-0.003852 0.004493 0.119691 0.124865 -0.106975 0.264458 -0.062500 0 0 0 0 0 0 3 35276
-0.003857 0.004495 0.119692 0.046112 -0.070527 0.291456 -0.062500 0 0 0 0 0 0 3 36275
-0.003860 0.004496 0.119692 0.004905 -0.052165 0.301927 -0.062500 0 0 0 0 0 0 3 37243
-0.003861 0.004497 0.119692 -0.015758 -0.043100 0.305685 -0.062500 0 0 0 0 0 0 3 38273
-0.003862 0.004497 0.119692 -0.026059 -0.038631 0.306998 -0.062500 0 0 0 0 0 0 3 39275
-0.003862 0.004497 0.119692 -0.031195 -0.036406 0.307463 -0.062500 0 0 0 0 0 0 3 40244
-0.003862 0.004497 0.119692 -0.033746 -0.035307 0.307609 -0.062500 0 0 0 0 0 0 3 41271
-0.003862 0.004497 0.119692 -0.035023 -0.034762 0.307681 -0.062500 0 0 0 0 0 0 3 42272
-0.003887 0.004519 0.119690 0.279344 -0.319168 0.342038 -0.062500 0 0 0 0 0 0 3 43274
-0.003899 0.004530 0.119689 0.153535 -0.205628 0.325469 -0.062500 0 0 0 0 0 0 3 44242
-0.003905 0.004536 0.119689 0.062008 -0.122989 0.316738 -0.062500 0 0 0 0 0 0 3 45243
-0.003908 0.004539 0.119689 0.013257 -0.078967 0.313360 -0.062500 0 0 0 0 0 0 3 46279
-0.003909 0.004540 0.119689 -0.011454 -0.056651 0.312161 -0.062500 0 0 0 0 0 0 3 47278
-0.003910 0.004541 0.119689 -0.023864 -0.045443 0.311727 -0.062500 0 0 0 0 0 0 3 48243
-0.003911 0.004541 0.119689 -0.030072 -0.039833 0.311578 -0.062500 0 0 0 0 0 0 3 49273
-0.003911 0.004541 0.119689 -0.033184 -0.037020 0.311519 -0.062500 0 0 0 0 0 0 3 50271
-0.003911 0.004541 0.119689 -0.034739 -0.035622 0.311507 -0.062500 0 0 0 0 0 0 3 51266
-0.003911 0.004541 0.119689 -0.035517 -0.034919 0.311500 -0.062500 0 0 0 0 0 0 3 52243
-0.003911 0.004541 0.119689 -0.035906 -0.034568 0.311486 -0.062500 0 0 0 0 0 0 3 53272
-0.003930 0.004546 0.119698 0.215005 -0.096196 0.182916 -0.062500 0 0 0 0 0 0 3 54273
-0.003940 0.004548 0.119701 0.112599 -0.069483 0.245557 -0.062500 0 0 0 0 0 0 3 55273
-0.003944 0.004549 0.119702 0.039815 -0.051610 0.278122 -0.062500 0 0 0 0 0 0 3 56263
-0.003947 0.004550 0.119702 0.001689 -0.042655 0.290550 -0.062500 0 0 0 0 0 0 3 57261
-0.003948 0.004550 0.119703 -0.017378 -0.038326 0.295006 -0.062500 0 0 0 0 0 0 3 58259
-0.003953 0.004567 0.119691 0.037019 -0.259003 0.459913 -0.062500 0 0 0 0 0 0 3 59273
-0.003956 0.004576 0.119687 0.009160 -0.171261 0.380992 -0.062500 0 0 0 0 0 0 3 60274
-0.003958 0.004581 0.119685 -0.011829 -0.106039 0.339775 -0.062500 0 0 0 0 0 0 3 61272
-0.003959 0.004583 0.119685 -0.023589 -0.070752 0.324011 -0.062500 0 0 0 0 0 0 3 62273
-0.003959 0.004584 0.119685 -0.029798 -0.052657 0.318375 -0.062500 0 0 0 0 0 0 3 63271
-0.003979 0.004589 0.119694 0.218230 -0.105333 0.188025 -0.062500 0 0 0 0 0 0 3 64273
-0.003988 0.004592 0.119697 0.114234 -0.074059 0.249855 -0.062500 0 0 0 0 0 0 3 65271
-0.003993 0.004593 0.119698 0.040626 -0.053905 0.282132 -0.062500 0 0 0 0 0 0 3 66272
-0.003995 0.004594 0.119699 0.002098 -0.043796 0.294466 -0.062500 0 0 0 0 0 0 3 67273
-0.003997 0.004594 0.119699 -0.017185 -0.038900 0.298873 -0.062500 0 0 0 0 0 0 3 68272
-0.003997 0.004594 0.119699 -0.026781 -0.036511 0.300410 -0.062500 0 0 0 0 0 0 3 69259
-0.003997 0.004594 0.119699 -0.031554 -0.035353 0.300959 -0.062500 0 0 0 0 0 0 3 70266
-0.003998 0.004594 0.119699 -0.033920 -0.034776 0.301140 -0.062500 0 0 0 0 0 0 3 71257
-0.003998 0.004594 0.119699 -0.035124 -0.034497 0.301209 -0.062500 0 0 0 0 0 0 3 72264
-0.003998 0.004594 0.119699 -0.035696 -0.034356 0.301237 -0.062500 0 0 0 0 0 0 3 73255
-0.003998 0.004594 0.119699 -0.035995 -0.034288 0.301243 -0.062500 0 0 0 0 0 0 3 74264
-0.004017 0.004599 0.119708 0.215202 -0.096125 0.173026 -0.062500 0 0 0 0 0 0 3 75255
-0.004027 0.004601 0.119711 0.112691 -0.069426 0.235480 -0.062500 0 0 0 0 0 0 3 76267
-0.004031 0.004602 0.119712 0.039850 -0.051583 0.267953 -0.062500 0 0 0 0 0 0 3 77255
-0.004034 0.004603 0.119713 0.001707 -0.042639 0.280353 -0.062500 0 0 0 0 0 0 3 78265
-0.004035 0.004603 0.119713 -0.017392 -0.038315 0.284785 -0.062500 0 0 0 0 0 0 3 79256
-0.004035 0.004603 0.119713 -0.026877 -0.036223 0.286354 -0.062500 0 0 0 0 0 0 3 80256
-0.004036 0.004603 0.119713 -0.031594 -0.035207 0.286894 -0.062500 0 0 0 0 0 0 3 81264
-0.004023 0.004617 0.119723 -0.199995 -0.217812 0.143731 -0.062500 0 0 0 0 0 0 3 82256
-0.004017 0.004624 0.119727 -0.136991 -0.142198 0.213588 -0.062500 0 0 0 0 0 0 3 83264
-0.004013 0.004628 0.119728 -0.089292 -0.089079 0.249939 -0.062500 0 0 0 0 0 0 3 84256
-0.004012 0.004629 0.119728 -0.063323 -0.061468 0.263810 -0.062500 0 0 0 0 0 0 3 85265
-0.004011 0.004630 0.119728 -0.049952 -0.047725 0.268781 -0.062500 0 0 0 0 0 0 3 86256
-0.004010 0.004631 0.119729 -0.043170 -0.040927 0.270521 -0.062500 0 0 0 0 0 0 3 87273
-0.004029 0.004636 0.119738 0.211719 -0.099466 0.142993 -0.062500 0 0 0 0 0 0 3 88256
-0.004039 0.004638 0.119741 0.110941 -0.071094 0.205610 -0.062500 0 0 0 0 0 0 3 89267
-0.004044 0.004639 0.119742 0.035307 -0.056644 0.238133 -0.062500 0 0 0 0 0 0 3 90261
-0.004046 0.004640 0.119742 -0.002394 -0.047291 0.250567 -0.062500 0 0 0 0 0 0 3 91271
-0.004047 0.004640 0.119743 -0.021281 -0.042762 0.255003 -0.062500 0 0 0 0 0 0 3 92256
-0.004048 0.004640 0.119743 -0.030655 -0.040570 0.256570 -0.062500 0 0 0 0 0 0 3 93275
-0.004048 0.004640 0.119743 -0.035333 -0.039500 0.257107 -0.062500 0 0 0 0 0 0 3 94274
-0.004048 0.004640 0.119743 -0.037636 -0.038973 0.257304 -0.062500 0 0 0 0 0 0 3 95273
-0.004048 0.004640 0.119743 -0.038811 -0.038706 0.257362 -0.062500 0 0 0 0 0 0 3 96272
-0.004048 0.004640 0.119743 -0.039385 -0.038585 0.257389 -0.062500 0 0 0 0 0 0 3 97271
-0.004048 0.004640 0.119743 -0.039684 -0.038518 0.257395 -0.062500 0 0 0 0 0 0 3 98267
-0.004048 0.004640 0.119743 -0.039818 -0.038487 0.257408 -0.062500 0 0 0 0 0 0 3 99273
-0.004048 0.004640 0.119743 -0.039889 -0.038472 0.257399 -0.062500 0 0 0 0 0 0 3 100272
-0.004048 0.004640 0.119743 -0.039927 -0.038473 0.257403 -0.062500 0 0 0 0 0 0 3 101277
-0.004048 0.004640 0.119743 -0.039938 -0.038451 0.257409 -0.062500 0 0 0 0 0 0 3 102244
-0.004048 0.004640 0.119743 -0.039947 -0.038458 0.257403 -0.062500 0 0 0 0 0 0 3 103277
-0.004067 0.004645 0.119752 0.211628 -0.100388 0.129417 -0.062500 0 0 0 0 0 0 3 104272
-0.004077 0.004647 0.119755 0.109078 -0.073684 0.191731 -0.062500 0 0 0 0 0 0 3 105242
-0.004082 0.004648 0.119756 0.036195 -0.055821 0.224159 -0.062500 0 0 0 0 0 0 3 106271
-0.004084 0.004649 0.119756 -0.001956 -0.046874 0.236537 -0.062500 0 0 0 0 0 0 3 107269
-0.004085 0.004649 0.119757 -0.021064 -0.042558 0.240961 -0.062500 0 0 0 0 0 0 3 108272
-0.004086 0.004649 0.119757 -0.030544 -0.040470 0.242516 -0.062500 0 0 0 0 0 0 3 109271
-0.004086 0.004649 0.119757 -0.035264 -0.039453 0.243070 -0.062500 0 0 0 0 0 0 3 110271
-0.004086 0.004649 0.119757 -0.037619 -0.038951 0.243261 -0.062500 0 0 0 0 0 0 3 111272
-0.004086 0.004649 0.119757 -0.038788 -0.038688 0.243332 -0.062500 0 0 0 0 0 0 3 112271
-0.004086 0.004649 0.119757 -0.039370 -0.038576 0.243354 -0.062500 0 0 0 0 0 0 3 113261
-0.004086 0.004649 0.119757 -0.039678 -0.038518 0.243353 -0.062500 0 0 0 0 0 0 3 114264
-0.004086 0.004649 0.119757 -0.039813 -0.038489 0.243365 -0.062500 0 0 0 0 0 0 3 115243
-0.004086 0.004649 0.119757 -0.039895 -0.038470 0.243362 -0.062500 0 0 0 0 0 0 3 116263
-0.004086 0.004649 0.119757 -0.039926 -0.038464 0.243353 -0.062500 0 0 0 0 0 0 3 117271
-0.004086 0.004649 0.119757 -0.039945 -0.038449 0.243370 -0.062500 0 0 0 0 0 0 3 118271
-0.004086 0.004649 0.119757 -0.039954 -0.038456 0.243366 -0.062500 0 0 0 0 0 0 3 119272
-0.004086 0.004649 0.119757 -0.039955 -0.038457 0.243365 -0.062500 0 0 0 0 0 0 3 120270
-0.004086 0.004649 0.119757 -0.039963 -0.038465 0.243359 -0.062500 0 0 0 0 0 0 3 121271
-0.004086 0.004649 0.119757 -0.039956 -0.038458 0.243365 -0.062500 0 0 0 0 0 0 3 122242
-0.004086 0.004649 0.119757 -0.039958 -0.038446 0.243358 -0.062500 0 0 0 0 0 0 3 123272
-0.004086 0.004649 0.119757 -0.039956 -0.038456 0.243364 -0.062500 0 0 0 0 0 0 3 124269
-0.004106 0.004654 0.119766 0.211747 -0.100419 0.115514 -0.062500 0 0 0 0 0 0 3 125271
-0.004115 0.004656 0.119769 0.109126 -0.073693 0.177753 -0.062500 0 0 0 0 0 0 3 126270
-0.004120 0.004657 0.119770 0.036217 -0.055825 0.210154 -0.062500 0 0 0 0 0 0 3 127272
-0.004122 0.004658 0.119770 -0.001946 -0.046886 0.222520 -0.062500 0 0 0 0 0 0 3 128259
-0.004123 0.004658 0.119771 -0.021053 -0.042561 0.226942 -0.062500 0 0 0 0 0 0 3 129263
-0.004124 0.004658 0.119771 -0.030539 -0.040460 0.228505 -0.062500 0 0 0 0 0 0 3 130269
-0.004124 0.004658 0.119771 -0.035272 -0.039440 0.229045 -0.062500 0 0 0 0 0 0 3 131273
-0.004124 0.004658 0.119771 -0.037614 -0.038951 0.229234 -0.062500 0 0 0 0 0 0 3 132268
-0.004125 0.004658 0.119771 -0.038790 -0.038697 0.229298 -0.062500 0 0 0 0 0 0 3 133271
-0.004125 0.004658 0.119771 -0.039385 -0.038584 0.229324 -0.062500 0 0 0 0 0 0 3 134272
-0.004125 0.004658 0.119771 -0.039667 -0.038512 0.229331 -0.062500 0 0 0 0 0 0 3 135270
-0.004125 0.004658 0.119771 -0.039821 -0.038476 0.229336 -0.062500 0 0 0 0 0 0 3 136268
-0.004125 0.004658 0.119771 -0.039891 -0.038470 0.229333 -0.062500 0 0 0 0 0 0 3 137242
-0.004125 0.004658 0.119771 -0.039929 -0.038473 0.229338 -0.062500 0 0 0 0 0 0 3 138269
-0.004125 0.004658 0.119771 -0.039948 -0.038460 0.229337 -0.062500 0 0 0 0 0 0 3 139251
-0.004125 0.004658 0.119771 -0.039950 -0.038458 0.229337 -0.062500 0 0 0 0 0 0 3 140255
-0.004125 0.004658 0.119771 -0.039950 -0.038458 0.229337 -0.062500 0 0 0 0 0 0 3 141263
-0.004125 0.004658 0.119771 -0.039962 -0.038455 0.229343 -0.062500 0 0 0 0 0 0 3 142253
-0.004125 0.004658 0.119771 -0.039966 -0.038444 0.229336 -0.062500 0 0 0 0 0 0 3 143262
-0.004125 0.004658 0.119771 -0.039959 -0.038465 0.229330 -0.062500 0 0 0 0 0 0 3 144254
-0.004125 0.004658 0.119771 -0.039963 -0.038456 0.229342 -0.062500 0 0 0 0 0 0 3 145262
-0.004125 0.004658 0.119771 -0.039966 -0.038445 0.229336 -0.062500 0 0 0 0 0 0 3 146251
-0.004125 0.004658 0.119771 -0.039951 -0.038457 0.229337 -0.062500 0 0 0 0 0 0 3 147254
-0.004144 0.004663 0.119780 0.211864 -0.100438 0.101640 -0.062500 0 0 0 0 0 0 3 148262
-0.004154 0.004665 0.119783 0.109176 -0.073712 0.163800 -0.062500 0 0 0 0 0 0 3 149252
-0.004158 0.004666 0.119784 0.036251 -0.055833 0.196161 -0.062500 0 0 0 0 0 0 3 150261
-0.004161 0.004667 0.119784 -0.001938 -0.046888 0.208512 -0.062500 0 0 0 0 0 0 3 151253
-0.004162 0.004667 0.119785 -0.021046 -0.042553 0.212929 -0.062500 0 0 0 0 0 0 3 152261
-0.004162 0.004667 0.119785 -0.030539 -0.040470 0.214489 -0.062500 0 0 0 0 0 0 3 153252
-0.004163 0.004667 0.119785 -0.035266 -0.039442 0.215033 -0.062500 0 0 0 0 0 0 3 154261
-0.004163 0.004667 0.119785 -0.037620 -0.038949 0.215227 -0.062500 0 0 0 0 0 0 3 155253
-0.004163 0.004667 0.119785 -0.038797 -0.038696 0.215291 -0.062500 0 0 0 0 0 0 3 156263
-0.004163 0.004667 0.119785 -0.039373 -0.038576 0.215319 -0.062500 0 0 0 0 0 0 3 157253
-0.004163 0.004667 0.119785 -0.039668 -0.038521 0.215312 -0.062500 0 0 0 0 0 0 3 158250
-0.004163 0.004667 0.119785 -0.039817 -0.038478 0.215321 -0.062500 0 0 0 0 0 0 3 159264
-0.004163 0.004667 0.119785 -0.039897 -0.038469 0.215325 -0.062500 0 0 0 0 0 0 3 160262
-0.004163 0.004667 0.119785 -0.039917 -0.038465 0.215331 -0.062500 0 0 0 0 0 0 3 161258
-0.004163 0.004667 0.119785 -0.039942 -0.038460 0.215324 -0.062500 0 0 0 0 0 0 3 162265
-0.004163 0.004667 0.119785 -0.039956 -0.038457 0.215329 -0.062500 0 0 0 0 0 0 3 163272
-0.004163 0.004667 0.119785 -0.039957 -0.038456 0.215330 -0.062500 0 0 0 0 0 0 3 164274
-0.004163 0.004667 0.119785 -0.039965 -0.038465 0.215323 -0.062500 0 0 0 0 0 0 3 165240
-0.004163 0.004667 0.119785 -0.039961 -0.038447 0.215322 -0.062500 0 0 0 0 0 0 3 166270
-0.004163 0.004667 0.119785 -0.039958 -0.038455 0.215329 -0.062500 0 0 0 0 0 0 3 167270
-0.004163 0.004667 0.119785 -0.039965 -0.038465 0.215323 -0.062500 0 0 0 0 0 0 3 168271
-0.004163 0.004667 0.119785 -0.039958 -0.038457 0.215329 -0.062500 0 0 0 0 0 0 3 169269
-0.004163 0.004667 0.119785 -0.039960 -0.038446 0.215322 -0.062500 0 0 0 0 0 0 3 170269
-0.004163 0.004667 0.119785 -0.039965 -0.038464 0.215322 -0.062500 0 0 0 0 0 0 3 171271
-0.004163 0.004667 0.119785 -0.039958 -0.038457 0.215329 -0.062500 0 0 0 0 0 0 3 172271
-0.004163 0.004667 0.119785 -0.039960 -0.038446 0.215322 -0.062500 0 0 0 0 0 0 3 173271
-0.004163 0.004667 0.119785 -0.039965 -0.038464 0.215322 -0.062500 0 0 0 0 0 0 3 174270
-0.004163 0.004667 0.119785 -0.039958 -0.038457 0.215329 -0.062500 0 0 0 0 0 0 3 175269
-0.004163 0.004667 0.119785 -0.039957 -0.038456 0.215329 -0.062500 0 0 0 0 0 0 3 176267
-0.004163 0.004667 0.119785 -0.039968 -0.038454 0.215315 -0.062500 0 0 0 0 0 0 3 177266
-0.004163 0.004667 0.119785 -0.039970 -0.038453 0.215334 -0.062500 0 0 0 0 0 0 3 178271
-0.004163 0.004667 0.119785 -0.039959 -0.038456 0.215330 -0.062500 0 0 0 0 0 0 3 179270
-0.004163 0.004667 0.119785 -0.039968 -0.038454 0.215316 -0.062500 0 0 0 0 0 0 3 180269
-0.004163 0.004667 0.119785 -0.039959 -0.038456 0.215328 -0.062500 0 0 0 0 0 0 3 181240
-0.004163 0.004667 0.119785 -0.039958 -0.038456 0.215329 -0.062500 0 0 0 0 0 0 3 182240
-0.004163 0.004667 0.119785 -0.039965 -0.038465 0.215323 -0.062500 0 0 0 0 0 0 3 183269
-0.004163 0.004667 0.119785 -0.039961 -0.038447 0.215321 -0.062500 0 0 0 0 0 0 3 184239
-0.004163 0.004667 0.119785 -0.039958 -0.038455 0.215328 -0.062500 0 0 0 0 0 0 3 185267
-0.004163 0.004667 0.119785 -0.039977 -0.038462 0.215329 -0.062500 0 0 0 0 0 0 3 186270
-0.004163 0.004667 0.119785 -0.039962 -0.038446 0.215322 -0.062500 0 0 0 0 0 0 3 187258
-0.004182 0.004672 0.119794 0.211998 -0.100451 0.087780 -0.062500 0 0 0 0 0 0 3 188270
-0.004192 0.004674 0.119797 0.109248 -0.073725 0.149863 -0.062500 0 0 0 0 0 0 3 189237
-0.004197 0.004675 0.119798 0.036264 -0.055836 0.182173 -0.062500 0 0 0 0 0 0 3 190267
-0.004199 0.004676 0.119798 -0.001924 -0.046881 0.194523 -0.062500 0 0 0 0 0 0 3 191269
-0.004200 0.004676 0.119799 -0.021042 -0.042563 0.198933 -0.062500 0 0 0 0 0 0 3 192238
-0.004201 0.004676 0.119799 -0.030543 -0.040470 0.200501 -0.062500 0 0 0 0 0 0 3 193267
-0.004201 0.004676 0.119799 -0.035261 -0.039444 0.201038 -0.062500 0 0 0 0 0 0 3 194238
-0.004201 0.004676 0.119799 -0.037613 -0.038951 0.201230 -0.062500 0 0 0 0 0 0 3 195268
-0.004201 0.004676 0.119799 -0.038799 -0.038706 0.201287 -0.062500 0 0 0 0 0 0 3 196266
-0.004201 0.004676 0.119799 -0.039380 -0.038575 0.201325 -0.062500 0 0 0 0 0 0 3 197266
-0.004201 0.004676 0.119799 -0.039668 -0.038511 0.201326 -0.062500 0 0 0 0 0 0 3 198255
-0.004201 0.004676 0.119799 -0.039819 -0.038487 0.201318 -0.062500 0 0 0 0 0 0 3 199340
-0.004201 0.004676 0.119799 -0.039892 -0.038471 0.201326 -0.062500 0 0 0 0 0 0 3 200321
-0.004201 0.004676 0.119799 -0.039923 -0.038464 0.201338 -0.062500 0 0 0 0 0 0 3 201331
-0.004201 0.004676 0.119799 -0.039949 -0.038458 0.201332 -0.062500 0 0 0 0 0 0 3 202343
-0.004201 0.004676 0.119799 -0.039952 -0.038458 0.201331 -0.062500 0 0 0 0 0 0 3 203303
-0.004201 0.004676 0.119799 -0.039960 -0.038466 0.201325 -0.062500 0 0 0 0 0 0 3 204334
-0.004201 0.004676 0.119799 -0.039964 -0.038456 0.201336 -0.062500 0 0 0 0 0 0 3 205340
-0.004201 0.004676 0.119799 -0.039956 -0.038447 0.201324 -0.062500 0 0 0 0 0 0 3 206311
-0.004201 0.004676 0.119799 -0.039972 -0.038462 0.201329 -0.062500 0 0 0 0 0 0 3 207315
-0.004201 0.004676 0.119799 -0.039954 -0.038458 0.201331 -0.062500 0 0 0 0 0 0 3 208336
-0.004201 0.004676 0.119799 -0.039964 -0.038455 0.201337 -0.062500 0 0 0 0 0 0 3 209312
-0.004201 0.004676 0.119799 -0.039964 -0.038455 0.201318 -0.062500 0 0 0 0 0 0 3 210307
-0.004201 0.004676 0.119799 -0.039965 -0.038454 0.201335 -0.062500 0 0 0 0 0 0 3 211322
-0.004221 0.004681 0.119808 0.214798 -0.094568 0.073931 -0.062500 0 0 0 0 0 0 3 212340
-0.004230 0.004683 0.119811 0.111968 -0.067828 0.135932 -0.062500 0 0 0 0 0 0 3 213334
-0.004235 0.004684 0.119812 0.038958 -0.049934 0.168215 -0.062500 0 0 0 0 0 0 3 214334
-0.004237 0.004685 0.119812 0.000754 -0.040977 0.180545 -0.062500 0 0 0 0 0 0 3 215320
-0.004238 0.004685 0.119813 -0.018360 -0.036660 0.184959 -0.062500 0 0 0 0 0 0 3 216333
-0.004239 0.004685 0.119813 -0.027871 -0.034574 0.186516 -0.062500 0 0 0 0 0 0 3 217317
-0.004239 0.004685 0.119813 -0.032594 -0.033538 0.187062 -0.062500 0 0 0 0 0 0 3 218333
-0.004239 0.004685 0.119813 -0.034951 -0.033033 0.187247 -0.062500 0 0 0 0 0 0 3 219318
-0.004239 0.004685 0.119813 -0.036115 -0.032791 0.187311 -0.062500 0 0 0 0 0 0 3 220332
-0.004239 0.004685 0.119813 -0.036701 -0.032670 0.187343 -0.062500 0 0 0 0 0 0 3 221317
-0.004239 0.004685 0.119813 -0.036998 -0.032615 0.187336 -0.062500 0 0 0 0 0 0 3 222332
-0.004239 0.004685 0.119813 -0.037144 -0.032582 0.187354 -0.062500 0 0 0 0 0 0 3 223319
-0.004240 0.004685 0.119813 -0.037215 -0.032567 0.187345 -0.062500 0 0 0 0 0 0 3 224331
-0.004240 0.004685 0.119813 -0.037257 -0.032558 0.187341 -0.062500 0 0 0 0 0 0 3 225316
-0.004240 0.004685 0.119813 -0.037277 -0.032542 0.187359 -0.062500 0 0 0 0 0 0 3 226333
-0.004240 0.004685 0.119813 -0.037275 -0.032552 0.187349 -0.062500 0 0 0 0 0 0 3 227252
-0.004240 0.004685 0.119813 -0.037286 -0.032550 0.187354 -0.062500 0 0 0 0 0 0 3 228260
-0.004240 0.004685 0.119813 -0.037295 -0.032559 0.187348 -0.062500 0 0 0 0 0 0 3 229251
-0.004240 0.004685 0.119813 -0.037288 -0.032551 0.187354 -0.062500 0 0 0 0 0 0 3 230246
-0.004240 0.004685 0.119813 -0.037291 -0.032540 0.187347 -0.062500 0 0 0 0 0 0 3 231259
-0.004240 0.004685 0.119813 -0.037296 -0.032558 0.187347 -0.062500 0 0 0 0 0 0 3 232251
-0.004240 0.004685 0.119813 -0.037288 -0.032551 0.187354 -0.062500 0 0 0 0 0 0 3 233259
-0.004240 0.004685 0.119813 -0.037288 -0.032550 0.187355 -0.062500 0 0 0 0 0 0 3 234251
-0.004240 0.004685 0.119813 -0.037298 -0.032548 0.187341 -0.062500 0 0 0 0 0 0 3 235259
-0.004240 0.004685 0.119813 -0.037289 -0.032550 0.187353 -0.062500 0 0 0 0 0 0 3 236251
-0.004259 0.004690 0.119822 0.211264 -0.098916 0.060102 -0.062500 0 0 0 0 0 0 3 237258
-0.004268 0.004692 0.119825 0.108378 -0.072168 0.122011 -0.062500 0 0 0 0 0 0 3 238251
-0.004273 0.004693 0.119826 0.035343 -0.054271 0.154265 -0.062500 0 0 0 0 0 0 3 239259
-0.004276 0.004694 0.119826 -0.002885 -0.045318 0.166588 -0.062500 0 0 0 0 0 0 3 240250
-0.004277 0.004694 0.119827 -0.022011 -0.040989 0.171006 -0.062500 0 0 0 0 0 0 3 241264
-0.004277 0.004694 0.119827 -0.031517 -0.038894 0.172547 -0.062500 0 0 0 0 0 0 3 242258
-0.004278 0.004694 0.119827 -0.036246 -0.037876 0.173089 -0.062500 0 0 0 0 0 0 3 243264
-0.004278 0.004694 0.119827 -0.038596 -0.037364 0.173280 -0.062500 0 0 0 0 0 0 3 244258
-0.004278 0.004694 0.119827 -0.039771 -0.037119 0.173349 -0.062500 0 0 0 0 0 0 3 245265
-0.004278 0.004694 0.119827 -0.040355 -0.037009 0.173369 -0.062500 0 0 0 0 0 0 3 246254
-0.004278 0.004694 0.119827 -0.040647 -0.036934 0.173380 -0.062500 0 0 0 0 0 0 3 247273
-0.004278 0.004694 0.119827 -0.040788 -0.036912 0.173387 -0.062500 0 0 0 0 0 0 3 248238
-0.004278 0.004694 0.119827 -0.040871 -0.036894 0.173383 -0.062500 0 0 0 0 0 0 3 249237
-0.004278 0.004694 0.119827 -0.040914 -0.036884 0.173380 -0.062500 0 0 0 0 0 0 3 250237
-0.004278 0.004694 0.119827 -0.040918 -0.036884 0.173379 -0.062500 0 0 0 0 0 0 3 251266
-0.004278 0.004694 0.119827 -0.040931 -0.036881 0.173385 -0.062500 0 0 0 0 0 0 3 252266
-0.004278 0.004694 0.119827 -0.040932 -0.036880 0.173386 -0.062500 0 0 0 0 0 0 3 253266
-0.004278 0.004694 0.119827 -0.040940 -0.036889 0.173379 -0.062500 0 0 0 0 0 0 3 254265
-0.004278 0.004694 0.119827 -0.040945 -0.036878 0.173391 -0.062500 0 0 0 0 0 0 3 255274
-0.004278 0.004694 0.119827 -0.040936 -0.036870 0.173379 -0.062500 0 0 0 0 0 0 3 256262
-0.004278 0.004694 0.119827 -0.040940 -0.036888 0.173378 -0.062500 0 0 0 0 0 0 3 257240
-0.004278 0.004694 0.119827 -0.040945 -0.036878 0.173391 -0.062500 0 0 0 0 0 0 3 258265
-0.004278 0.004694 0.119827 -0.040933 -0.036880 0.173387 -0.062500 0 0 0 0 0 0 3 259267
-0.004278 0.004694 0.119827 -0.040943 -0.036878 0.173372 -0.062500 0 0 0 0 0 0 3 260236
-0.004278 0.004694 0.119827 -0.040945 -0.036877 0.173390 -0.062500 0 0 0 0 0 0 3 261267
-0.004278 0.004694 0.119827 -0.040933 -0.036880 0.173386 -0.062500 0 0 0 0 0 0 3 262236
-0.004278 0.004694 0.119827 -0.040955 -0.036875 0.173378 -0.062500 0 0 0 0 0 0 3 263267
-0.004297 0.004699 0.119836 0.211390 -0.098938 0.046281 -0.062500 0 0 0 0 0 0 3 264266
-0.004307 0.004702 0.119839 0.108437 -0.072178 0.108124 -0.062500 0 0 0 0 0 0 3 265267
-0.004312 0.004703 0.119840 0.035366 -0.054275 0.140337 -0.062500 0 0 0 0 0 0 3 266267
-0.004314 0.004703 0.119840 -0.002878 -0.045320 0.152640 -0.062500 0 0 0 0 0 0 3 267268
-0.004315 0.004703 0.119840 -0.022003 -0.040981 0.157054 -0.062500 0 0 0 0 0 0 3 268266
-0.004316 0.004703 0.119841 -0.031509 -0.038895 0.158598 -0.062500 0 0 0 0 0 0 3 269266
-0.004316 0.004704 0.119841 -0.036251 -0.037874 0.159144 -0.062500 0 0 0 0 0 0 3 270266
-0.004316 0.004704 0.119841 -0.038591 -0.037365 0.159328 -0.062500 0 0 0 0 0 0 3 271268
-0.004316 0.004704 0.119841 -0.039773 -0.037129 0.159390 -0.062500 0 0 0 0 0 0 3 272266
-0.004316 0.004704 0.119841 -0.040354 -0.036999 0.159428 -0.062500 0 0 0 0 0 0 3 273265
-0.004316 0.004704 0.119841 -0.040642 -0.036935 0.159428 -0.062500 0 0 0 0 0 0 3 274266
-0.004316 0.004704 0.119841 -0.040803 -0.036918 0.159433 -0.062500 0 0 0 0 0 0 3 275267
-0.004316 0.004704 0.119841 -0.040868 -0.036896 0.159430 -0.062500 0 0 0 0 0 0 3 276265
-0.004316 0.004704 0.119841 -0.040901 -0.036877 0.159433 -0.062500 0 0 0 0 0 0 3 277265
-0.004316 0.004704 0.119841 -0.040924 -0.036881 0.159433 -0.062500 0 0 0 0 0 0 3 278263
-0.004316 0.004704 0.119841 -0.040926 -0.036882 0.159433 -0.062500 0 0 0 0 0 0 3 279268
-0.004316 0.004704 0.119841 -0.040946 -0.036887 0.159432 -0.062500 0 0 0 0 0 0 3 280267
-0.004316 0.004704 0.119841 -0.040940 -0.036879 0.159438 -0.062500 0 0 0 0 0 0 3 281264
-0.004336 0.004708 0.119850 0.211508 -0.098957 0.032484 -0.062500 0 0 0 0 0 0 3 282266
-0.004345 0.004711 0.119853 0.108507 -0.072192 0.094248 -0.062500 0 0 0 0 0 0 3 283344
-0.004350 0.004712 0.119854 0.035380 -0.054278 0.126412 -0.062500 0 0 0 0 0 0 3 284329
-0.004352 0.004712 0.119854 -0.002872 -0.045321 0.138706 -0.062500 0 0 0 0 0 0 3 285309
-0.004353 0.004712 0.119854 -0.022009 -0.041000 0.143112 -0.062500 0 0 0 0 0 0 3 286308
-0.004354 0.004713 0.119854 -0.031514 -0.038896 0.144669 -0.062500 0 0 0 0 0 0 3 287316
-0.004354 0.004713 0.119854 -0.036245 -0.037876 0.145209 -0.062500 0 0 0 0 0 0 3 288333
-0.004354 0.004713 0.119854 -0.038585 -0.037367 0.145392 -0.062500 0 0 0 0 0 0 3 289340
-0.004354 0.004713 0.119855 -0.039771 -0.037119 0.145465 -0.062500 0 0 0 0 0 0 3 290330
-0.004354 0.004713 0.119855 -0.040356 -0.037008 0.145485 -0.062500 0 0 0 0 0 0 3 291312
-0.004355 0.004713 0.119855 -0.040649 -0.036934 0.145496 -0.062500 0 0 0 0 0 0 3 292307
-0.004355 0.004713 0.119855 -0.040793 -0.036901 0.145495 -0.062500 0 0 0 0 0 0 3 293301
-0.004355 0.004713 0.119855 -0.040874 -0.036892 0.145498 -0.062500 0 0 0 0 0 0 3 294318
-0.004374 0.004717 0.119864 0.211668 -0.098997 0.018690 -0.062500 0 0 0 0 0 0 3 295332
-0.004384 0.004720 0.119867 0.108573 -0.072215 0.080379 -0.062500 0 0 0 0 0 0 3 296317
-0.004388 0.004721 0.119868 0.035419 -0.054297 0.112515 -0.062500 0 0 0 0 0 0 3 297317
-0.004391 0.004721 0.119868 -0.002855 -0.045316 0.124795 -0.062500 0 0 0 0 0 0 3 298332
-0.004392 0.004722 0.119868 -0.021992 -0.040983 0.129198 -0.062500 0 0 0 0 0 0 3 299250
-0.004392 0.004722 0.119868 -0.031513 -0.038904 0.130745 -0.062500 0 0 0 0 0 0 3 300257
-0.004393 0.004722 0.119868 -0.036239 -0.037878 0.131289 -0.062500 0 0 0 0 0 0 3 301248
-0.004393 0.004722 0.119868 -0.038591 -0.037365 0.131476 -0.062500 0 0 0 0 0 0 3 302257
-0.004393 0.004722 0.119868 -0.039767 -0.037120 0.131544 -0.062500 0 0 0 0 0 0 3 303248
-0.004412 0.004727 0.119877 0.212330 -0.099127 0.004911 -0.062500 0 0 0 0 0 0 3 304257
-0.004422 0.004729 0.119881 0.108903 -0.072276 0.066520 -0.062500 0 0 0 0 0 0 3 305248
-0.004427 0.004730 0.119882 0.035573 -0.054330 0.098619 -0.062500 0 0 0 0 0 0 3 306258
-0.004429 0.004730 0.119882 -0.002778 -0.045333 0.110902 -0.062500 0 0 0 0 0 0 3 307249
-0.004430 0.004731 0.119882 -0.021956 -0.041011 0.115289 -0.062500 0 0 0 0 0 0 3 308257
-0.004431 0.004731 0.119882 -0.031482 -0.038903 0.116842 -0.062500 0 0 0 0 0 0 3 309248
-0.004431 0.004731 0.119882 -0.036233 -0.037869 0.117376 -0.062500 0 0 0 0 0 0 3 310256
-0.004431 0.004731 0.119882 -0.038596 -0.037363 0.117574 -0.062500 0 0 0 0 0 0 3 311248
-0.004431 0.004731 0.119882 -0.039762 -0.037121 0.117637 -0.062500 0 0 0 0 0 0 3 312257
-0.004451 0.004736 0.119891 0.212458 -0.099149 -0.008848 -0.062500 0 0 0 0 0 0 3 313247
-0.004460 0.004738 0.119895 0.108962 -0.072287 0.052694 -0.062500 0 0 0 0 0 0 3 314249
-0.004465 0.004739 0.119896 0.035596 -0.054335 0.084753 -0.062500 0 0 0 0 0 0 3 315256
-0.004467 0.004739 0.119896 -0.002764 -0.045356 0.097010 -0.062500 0 0 0 0 0 0 3 316264
-0.004469 0.004740 0.119896 -0.026179 -0.045975 0.101410 -0.062500 0 0 0 0 0 0 3 317256
-0.004469 0.004740 0.119896 -0.035725 -0.043879 0.102947 -0.062500 0 0 0 0 0 0 3 318249
-0.004469 0.004740 0.119896 -0.040453 -0.042861 0.103493 -0.062500 0 0 0 0 0 0 3 319238
-0.004470 0.004740 0.119896 -0.042825 -0.042355 0.103677 -0.062500 0 0 0 0 0 0 3 320269
-0.004470 0.004740 0.119896 -0.043996 -0.042102 0.103750 -0.062500 0 0 0 0 0 0 3 321257
-0.004470 0.004740 0.119896 -0.044580 -0.041991 0.103770 -0.062500 0 0 0 0 0 0 3 322260
-0.004489 0.004745 0.119905 0.208064 -0.104078 -0.022580 -0.062500 0 0 0 0 0 0 3 323262
-0.004499 0.004747 0.119908 0.104653 -0.077257 0.038870 -0.062500 0 0 0 0 0 0 3 324264
-0.004503 0.004748 0.119909 0.031321 -0.059306 0.070890 -0.062500 0 0 0 0 0 0 3 325234
-0.004506 0.004749 0.119910 -0.007031 -0.050318 0.083147 -0.062500 0 0 0 0 0 0 3 326257
-0.004507 0.004749 0.119910 -0.026201 -0.045989 0.087535 -0.062500 0 0 0 0 0 0 3 327236
-0.004508 0.004749 0.119910 -0.035712 -0.043874 0.089080 -0.062500 0 0 0 0 0 0 3 328263
-0.004508 0.004749 0.119910 -0.040468 -0.042858 0.089610 -0.062500 0 0 0 0 0 0 3 329263
-0.004508 0.004749 0.119910 -0.042813 -0.042348 0.089807 -0.062500 0 0 0 0 0 0 3 330265
-0.004508 0.004749 0.119910 -0.043990 -0.042102 0.089874 -0.062500 0 0 0 0 0 0 3 331268
-0.004528 0.004754 0.119919 0.208473 -0.104171 -0.036312 -0.062500 0 0 0 0 0 0 3 332238
-0.004537 0.004756 0.119922 0.104853 -0.077290 0.025070 -0.062500 0 0 0 0 0 0 3 333264
-0.004542 0.004757 0.119923 0.031419 -0.059336 0.057052 -0.062500 0 0 0 0 0 0 3 334263
-0.004544 0.004758 0.119924 -0.006982 -0.050330 0.069293 -0.062500 0 0 0 0 0 0 3 335235
-0.004545 0.004758 0.119924 -0.026177 -0.045985 0.073669 -0.062500 0 0 0 0 0 0 3 336262
-0.004546 0.004758 0.119924 -0.035710 -0.043884 0.075215 -0.062500 0 0 0 0 0 0 3 337258
-0.004546 0.004758 0.119924 -0.040454 -0.042851 0.075756 -0.062500 0 0 0 0 0 0 3 338265
-0.004546 0.004758 0.119924 -0.042826 -0.042354 0.075946 -0.062500 0 0 0 0 0 0 3 339235
-0.004546 0.004758 0.119924 -0.043994 -0.042113 0.076006 -0.062500 0 0 0 0 0 0 3 340232
-0.004547 0.004758 0.119924 -0.044573 -0.041983 0.076042 -0.062500 0 0 0 0 0 0 3 341262
-0.004547 0.004758 0.119924 -0.044874 -0.041915 0.076047 -0.062500 0 0 0 0 0 0 3 342234
-0.004547 0.004758 0.119924 -0.045024 -0.041901 0.076047 -0.062500 0 0 0 0 0 0 3 343264
-0.004566 0.004763 0.119933 0.208082 -0.104079 -0.050012 -0.062500 0 0 0 0 0 0 3 344263
-0.004576 0.004765 0.119936 0.104656 -0.077253 0.011283 -0.062500 0 0 0 0 0 0 3 345262
-0.004580 0.004766 0.119937 0.031321 -0.059304 0.043230 -0.062500 0 0 0 0 0 0 3 346261
-0.004583 0.004767 0.119938 -0.007041 -0.050326 0.055447 -0.062500 0 0 0 0 0 0 3 347254
-0.004584 0.004767 0.119938 -0.026200 -0.045970 0.059834 -0.062500 0 0 0 0 0 0 3 348263
-0.004584 0.004767 0.119938 -0.035727 -0.043879 0.061366 -0.062500 0 0 0 0 0 0 3 349263
-0.004585 0.004767 0.119938 -0.040461 -0.042849 0.061917 -0.062500 0 0 0 0 0 0 3 350263
-0.004585 0.004767 0.119938 -0.042821 -0.042355 0.062101 -0.062500 0 0 0 0 0 0 3 351264
-0.004598 0.004753 0.119928 0.121598 0.141140 0.206255 -0.062500 0 0 0 0 0 0 3 352263
-0.004604 0.004746 0.119924 0.057226 0.065705 0.136347 -0.062500 0 0 0 0 0 0 3 353233
-0.004608 0.004743 0.119923 0.008801 0.012765 0.099810 -0.062500 0 0 0 0 0 0 3 354233
-0.004609 0.004741 0.119922 -0.017602 -0.014747 0.085796 -0.062500 0 0 0 0 0 0 3 355263
-0.004610 0.004740 0.119922 -0.031225 -0.028417 0.080767 -0.062500 0 0 0 0 0 0 3 356230
-0.004630 0.004745 0.119931 0.215174 -0.097386 -0.046848 -0.062500 0 0 0 0 0 0 3 357252
-0.004640 0.004747 0.119934 0.108211 -0.073946 0.013723 -0.062500 0 0 0 0 0 0 3 358257
-0.004645 0.004748 0.119935 0.033093 -0.057666 0.045402 -0.062500 0 0 0 0 0 0 3 359264
-0.004647 0.004748 0.119936 -0.006154 -0.049503 0.057525 -0.062500 0 0 0 0 0 0 3 360232
-0.004648 0.004749 0.119936 -0.025758 -0.045572 0.061859 -0.062500 0 0 0 0 0 0 3 361233
-0.004649 0.004749 0.119936 -0.035511 -0.043673 0.063405 -0.062500 0 0 0 0 0 0 3 362249
-0.004649 0.004749 0.119936 -0.040345 -0.042756 0.063936 -0.062500 0 0 0 0 0 0 3 363263
-0.004649 0.004749 0.119936 -0.042772 -0.042300 0.064122 -0.062500 0 0 0 0 0 0 3 364262
-0.004649 0.004749 0.119936 -0.043974 -0.042076 0.064192 -0.062500 0 0 0 0 0 0 3 365262
-0.004649 0.004749 0.119936 -0.044561 -0.041967 0.064210 -0.062500 0 0 0 0 0 0 3 366262
-0.004649 0.004749 0.119936 -0.044871 -0.041909 0.064227 -0.062500 0 0 0 0 0 0 3 367233
-0.004649 0.004749 0.119936 -0.045025 -0.041886 0.064219 -0.062500 0 0 0 0 0 0 3 368229
-0.004669 0.004754 0.119945 0.208351 -0.104100 -0.061475 -0.062500 0 0 0 0 0 0 3 369247
-0.004679 0.004756 0.119948 0.104765 -0.077284 -0.000369 -0.062500 0 0 0 0 0 0 3 370257
-0.004683 0.004757 0.119949 0.027981 -0.065774 0.031490 -0.062500 0 0 0 0 0 0 3 371333
-0.004686 0.004757 0.119949 -0.010405 -0.056782 0.043684 -0.062500 0 0 0 0 0 0 3 372330
-0.004687 0.004758 0.119950 -0.029585 -0.052431 0.048042 -0.062500 0 0 0 0 0 0 3 373313
-0.004687 0.004758 0.119950 -0.039105 -0.050321 0.049592 -0.062500 0 0 0 0 0 0 3 374326
-0.004688 0.004758 0.119950 -0.043848 -0.049298 0.050135 -0.062500 0 0 0 0 0 0 3 375313
-0.004688 0.004758 0.119950 -0.046210 -0.048804 0.050315 -0.062500 0 0 0 0 0 0 3 376327
-0.004688 0.004758 0.119950 -0.047381 -0.048551 0.050385 -0.062500 0 0 0 0 0 0 3 377310
-0.004688 0.004758 0.119950 -0.047960 -0.048421 0.050401 -0.062500 0 0 0 0 0 0 3 378328
-0.004707 0.004763 0.119959 0.205302 -0.110611 -0.075135 -0.062500 0 0 0 0 0 0 3 379312
-0.004717 0.004765 0.119962 0.101554 -0.083763 -0.014102 -0.062500 0 0 0 0 0 0 3 380325
-0.004722 0.004766 0.119963 0.028062 -0.065792 0.017720 -0.062500 0 0 0 0 0 0 3 381328
-0.004724 0.004766 0.119963 -0.010361 -0.056783 0.029891 -0.062500 0 0 0 0 0 0 3 382312
-0.004725 0.004767 0.119963 -0.029571 -0.052434 0.034257 -0.062500 0 0 0 0 0 0 3 383255
-0.004726 0.004767 0.119963 -0.039104 -0.050332 0.035797 -0.062500 0 0 0 0 0 0 3 384245
-0.004726 0.004767 0.119963 -0.043841 -0.049300 0.036343 -0.062500 0 0 0 0 0 0 3 385254
-0.004746 0.004772 0.119972 0.207485 -0.111064 -0.088868 -0.062500 0 0 0 0 0 0 3 386246
-0.004756 0.004774 0.119975 0.102638 -0.083993 -0.027856 -0.062500 0 0 0 0 0 0 3 387254
-0.004760 0.004775 0.119977 0.028590 -0.065900 0.003935 -0.062500 0 0 0 0 0 0 3 388245
-0.004763 0.004776 0.119977 -0.010104 -0.056849 0.016124 -0.062500 0 0 0 0 0 0 3 389254
-0.004764 0.004776 0.119977 -0.029435 -0.052455 0.020489 -0.062500 0 0 0 0 0 0 3 390245
-0.004764 0.004776 0.119977 -0.039037 -0.050346 0.022022 -0.062500 0 0 0 0 0 0 3 391254
-0.004765 0.004776 0.119977 -0.043805 -0.049309 0.022556 -0.062500 0 0 0 0 0 0 3 392245
-0.004765 0.004776 0.119977 -0.046187 -0.048799 0.022751 -0.062500 0 0 0 0 0 0 3 393253
-0.004765 0.004776 0.119977 -0.047360 -0.048544 0.022821 -0.062500 0 0 0 0 0 0 3 394245
-0.004784 0.004781 0.119986 0.205846 -0.110719 -0.102401 -0.062500 0 0 0 0 0 0 3 395276
-0.004794 0.004783 0.119989 0.101819 -0.083818 -0.041544 -0.062500 0 0 0 0 0 0 3 396254
-0.004799 0.004784 0.119990 0.028161 -0.065823 -0.009782 -0.062500 0 0 0 0 0 0 3 397253
-0.004801 0.004785 0.119991 -0.010307 -0.056796 0.002362 -0.062500 0 0 0 0 0 0 3 398255
-0.004802 0.004785 0.119991 -0.029534 -0.052442 0.006728 -0.062500 0 0 0 0 0 0 3 399266
-0.004803 0.004785 0.119991 -0.039086 -0.050336 0.008266 -0.062500 0 0 0 0 0 0 3 400247
-0.004803 0.004785 0.119991 -0.043847 -0.049309 0.008806 -0.062500 0 0 0 0 0 0 3 401267
-0.004823 0.004790 0.120000 0.207727 -0.111106 -0.116099 -0.062500 0 0 0 0 0 0 3 402262
-0.004833 0.004792 0.120003 0.102765 -0.084007 -0.055263 -0.062500 0 0 0 0 0 0 3 403264
-0.004850 0.004779 0.119994 0.193923 0.117278 0.121023 -0.062500 0 0 0 0 0 0 3 404261
-0.004859 0.004773 0.119990 0.091677 0.050801 0.063069 -0.062500 0 0 0 0 0 0 3 405261
-0.004863 0.004770 0.119989 0.024283 0.002175 0.030756 -0.062500 0 0 0 0 0 0 3 406260
-0.004866 0.004768 0.119989 -0.011579 -0.023216 0.018220 -0.062500 0 0 0 0 0 0 3 407257
-0.004867 0.004767 0.119989 -0.029906 -0.035862 0.013708 -0.062500 0 0 0 0 0 0 3 408233
-0.004868 0.004767 0.119989 -0.039173 -0.042119 0.012106 -0.062500 0 0 0 0 0 0 3 409263
-0.004887 0.004772 0.119998 0.210205 -0.107538 -0.113325 -0.062500 0 0 0 0 0 0 3 410262
-0.004897 0.004774 0.120001 0.103166 -0.090690 -0.052844 -0.062500 0 0 0 0 0 0 3 411265
-0.004902 0.004775 0.120002 0.028424 -0.073485 -0.021262 -0.062500 0 0 0 0 0 0 3 412266
-0.004904 0.004775 0.120002 -0.010613 -0.064857 -0.009170 -0.062500 0 0 0 0 0 0 3 413261
-0.004905 0.004776 0.120002 -0.030108 -0.060686 -0.004834 -0.062500 0 0 0 0 0 0 3 414263
-0.004906 0.004776 0.120002 -0.039796 -0.058674 -0.003304 -0.062500 0 0 0 0 0 0 3 415263
-0.004906 0.004776 0.120002 -0.044614 -0.057697 -0.002764 -0.062500 0 0 0 0 0 0 3 416263
-0.004926 0.004781 0.120011 0.207172 -0.119545 -0.127300 -0.062500 0 0 0 0 0 0 3 417261
-0.004936 0.004783 0.120014 0.102055 -0.092458 -0.066641 -0.062500 0 0 0 0 0 0 3 418261
-0.004940 0.004784 0.120016 0.027854 -0.074364 -0.034996 -0.062500 0 0 0 0 0 0 3 419263
-0.004943 0.004784 0.120016 -0.010898 -0.065296 -0.022891 -0.062500 0 0 0 0 0 0 3 420262
-0.004944 0.004785 0.120016 -0.030251 -0.060916 -0.018538 -0.062500 0 0 0 0 0 0 3 421231
-0.004945 0.004785 0.120016 -0.039861 -0.058786 -0.017006 -0.062500 0 0 0 0 0 0 3 422262
-0.004945 0.004785 0.120016 -0.044644 -0.057753 -0.016468 -0.062500 0 0 0 0 0 0 3 423261
-0.004965 0.004790 0.120025 0.207284 -0.119600 -0.140861 -0.062500 0 0 0 0 0 0 3 424262
-0.004974 0.004792 0.120028 0.102097 -0.092489 -0.080279 -0.062500 0 0 0 0 0 0 3 425248
-0.004979 0.004793 0.120029 0.027860 -0.074388 -0.048678 -0.062500 0 0 0 0 0 0 3 426263
-0.004981 0.004794 0.120030 -0.010882 -0.065302 -0.036566 -0.062500 0 0 0 0 0 0 3 427262
-0.004983 0.004794 0.120030 -0.030250 -0.060917 -0.032236 -0.062500 0 0 0 0 0 0 3 428260
-0.004983 0.004794 0.120030 -0.039866 -0.058785 -0.030690 -0.062500 0 0 0 0 0 0 3 429260
-0.004984 0.004794 0.120030 -0.044638 -0.057755 -0.030159 -0.062500 0 0 0 0 0 0 3 430260
-0.004984 0.004794 0.120030 -0.047023 -0.057245 -0.029969 -0.062500 0 0 0 0 0 0 3 431260
-0.005003 0.004799 0.120039 0.206214 -0.119363 -0.154344 -0.062500 0 0 0 0 0 0 3 432260
-0.005013 0.004801 0.120042 0.101568 -0.092388 -0.093875 -0.062500 0 0 0 0 0 0 3 433258
-0.005018 0.004802 0.120043 0.027601 -0.074320 -0.062327 -0.062500 0 0 0 0 0 0 3 434229
-0.005020 0.004803 0.120043 -0.011031 -0.065267 -0.050236 -0.062500 0 0 0 0 0 0 3 435261
-0.005021 0.004803 0.120043 -0.030321 -0.060910 -0.045903 -0.062500 0 0 0 0 0 0 3 436255
-0.005022 0.004803 0.120044 -0.039908 -0.058787 -0.044373 -0.062500 0 0 0 0 0 0 3 437250
-0.005022 0.004803 0.120044 -0.044663 -0.057740 -0.043832 -0.062500 0 0 0 0 0 0 3 438255
-0.005042 0.004808 0.120052 0.207521 -0.119629 -0.167929 -0.062500 0 0 0 0 0 0 3 439262
-0.005052 0.004810 0.120056 0.102217 -0.092520 -0.107496 -0.062500 0 0 0 0 0 0 3 440261
-0.005056 0.004811 0.120057 0.027916 -0.074390 -0.075979 -0.062500 0 0 0 0 0 0 3 441250
-0.005059 0.004812 0.120057 -0.010875 -0.065313 -0.063904 -0.062500 0 0 0 0 0 0 3 442260
-0.005060 0.004812 0.120057 -0.030242 -0.060919 -0.059554 -0.062500 0 0 0 0 0 0 3 443233
-0.005060 0.004812 0.120057 -0.039861 -0.058787 -0.058035 -0.062500 0 0 0 0 0 0 3 444260
-0.005061 0.004812 0.120057 -0.044648 -0.057753 -0.057505 -0.062500 0 0 0 0 0 0 3 445259
-0.005080 0.004817 0.120066 0.207640 -0.119660 -0.181428 -0.062500 0 0 0 0 0 0 3 446260
-0.005090 0.004819 0.120069 0.102277 -0.092532 -0.121094 -0.062500 0 0 0 0 0 0 3 447260
-0.005095 0.004821 0.120070 0.027939 -0.074395 -0.089602 -0.062500 0 0 0 0 0 0 3 448245
-0.005110 0.004807 0.120060 0.156102 0.108655 0.067494 -0.062500 0 0 0 0 0 0 3 449244
-0.005118 0.004800 0.120057 0.073472 0.037536 0.001528 -0.062500 0 0 0 0 0 0 3 450253
-0.005122 0.004797 0.120056 0.015884 -0.013321 -0.033745 -0.062500 0 0 0 0 0 0 3 451330
-0.005124 0.004796 0.120055 -0.015127 -0.039786 -0.047339 -0.062500 0 0 0 0 0 0 3 452323
-0.005144 0.004800 0.120064 0.223719 -0.115371 -0.176137 -0.062500 0 0 0 0 0 0 3 453309
-0.005154 0.004801 0.120067 0.111366 -0.095021 -0.117693 -0.062500 0 0 0 0 0 0 3 454324
-0.005159 0.004802 0.120068 0.033493 -0.080244 -0.086892 -0.062500 0 0 0 0 0 0 3 455244
-0.005162 0.004803 0.120068 -0.007075 -0.072809 -0.075067 -0.062500 0 0 0 0 0 0 3 456252
-0.005163 0.004803 0.120068 -0.027341 -0.069244 -0.070824 -0.062500 0 0 0 0 0 0 3 457243
-0.005164 0.004803 0.120068 -0.037408 -0.067536 -0.069320 -0.062500 0 0 0 0 0 0 3 458251
-0.005164 0.004803 0.120069 -0.042421 -0.066694 -0.068791 -0.062500 0 0 0 0 0 0 3 459243
-0.005164 0.004803 0.120069 -0.044901 -0.066288 -0.068619 -0.062500 0 0 0 0 0 0 3 460251
-0.005184 0.004808 0.120077 0.208778 -0.128522 -0.192300 -0.062500 0 0 0 0 0 0 3 461243
-0.005193 0.004810 0.120080 0.103828 -0.101557 -0.132196 -0.062500 0 0 0 0 0 0 3 462251
-0.005198 0.004811 0.120082 0.029707 -0.083492 -0.100817 -0.062500 0 0 0 0 0 0 3 463243
-0.005201 0.004812 0.120082 -0.008981 -0.074432 -0.088786 -0.062500 0 0 0 0 0 0 3 464239
-0.005202 0.004812 0.120082 -0.028304 -0.070058 -0.084464 -0.062500 0 0 0 0 0 0 3 465252
-0.005202 0.004812 0.120082 -0.037892 -0.067932 -0.082940 -0.062500 0 0 0 0 0 0 3 466243
-0.005203 0.004812 0.120082 -0.042649 -0.066895 -0.082401 -0.062500 0 0 0 0 0 0 3 467252
-0.005203 0.004812 0.120082 -0.045023 -0.066386 -0.082222 -0.062500 0 0 0 0 0 0 3 468243
-0.005223 0.004817 0.120091 0.208829 -0.128589 -0.205757 -0.062500 0 0 0 0 0 0 3 469252
-0.005232 0.004819 0.120094 0.103856 -0.101598 -0.145741 -0.062500 0 0 0 0 0 0 3 470251
-0.005237 0.004820 0.120095 0.029710 -0.083516 -0.114379 -0.062500 0 0 0 0 0 0 3 471259
-0.005239 0.004821 0.120096 -0.008975 -0.074436 -0.102373 -0.062500 0 0 0 0 0 0 3 472249
-0.005240 0.004821 0.120096 -0.028296 -0.070050 -0.098056 -0.062500 0 0 0 0 0 0 3 473250
-0.005254 0.004807 0.120085 0.126842 0.115098 0.048795 -0.062500 0 0 0 0 0 0 3 474265
-0.005261 0.004800 0.120082 0.059011 0.040650 -0.021090 -0.062500 0 0 0 0 0 0 3 475259
-0.005284 0.004802 0.120089 0.263896 -0.074266 -0.181190 -0.062500 0 0 0 0 0 0 3 476233
-0.005295 0.004802 0.120092 0.132024 -0.074628 -0.135371 -0.062500 0 0 0 0 0 0 3 477257
-0.005301 0.004803 0.120093 0.043984 -0.070156 -0.109147 -0.062500 0 0 0 0 0 0 3 478256
-0.005304 0.004803 0.120093 -0.001798 -0.067809 -0.098956 -0.062500 0 0 0 0 0 0 3 479262
-0.005305 0.004803 0.120093 -0.024689 -0.066758 -0.095276 -0.062500 0 0 0 0 0 0 3 480253
-0.005306 0.004803 0.120093 -0.036070 -0.066296 -0.093981 -0.062500 0 0 0 0 0 0 3 481258
-0.005306 0.004803 0.120093 -0.041746 -0.066075 -0.093529 -0.062500 0 0 0 0 0 0 3 482260
-0.005306 0.004803 0.120093 -0.044570 -0.065979 -0.093364 -0.062500 0 0 0 0 0 0 3 483260
-0.005326 0.004808 0.120102 0.212692 -0.136431 -0.216539 -0.062500 0 0 0 0 0 0 3 484265
-0.005336 0.004810 0.120105 0.107464 -0.109541 -0.156717 -0.062500 0 0 0 0 0 0 3 485231
-0.005340 0.004811 0.120106 0.033188 -0.091493 -0.125460 -0.062500 0 0 0 0 0 0 3 486263
-0.005343 0.004812 0.120107 -0.005557 -0.082446 -0.113479 -0.062500 0 0 0 0 0 0 3 487260
-0.005344 0.004812 0.120107 -0.024901 -0.078079 -0.109164 -0.062500 0 0 0 0 0 0 3 488260
-0.005344 0.004812 0.120107 -0.034498 -0.075953 -0.107655 -0.062500 0 0 0 0 0 0 3 489260
-0.005345 0.004812 0.120107 -0.039279 -0.074920 -0.107127 -0.062500 0 0 0 0 0 0 3 490258
-0.005345 0.004812 0.120107 -0.041638 -0.074405 -0.106932 -0.062500 0 0 0 0 0 0 3 491260
-0.005358 0.004798 0.120096 0.121726 0.108793 0.038711 -0.062500 0 0 0 0 0 0 3 492258
-0.005384 0.004796 0.120102 0.313602 -0.029018 -0.154843 -0.062500 0 0 0 0 0 0 3 493258
-0.005397 0.004795 0.120103 0.160874 -0.055024 -0.132043 -0.062500 0 0 0 0 0 0 3 494259
-0.005403 0.004794 0.120104 0.060530 -0.064439 -0.115040 -0.062500 0 0 0 0 0 0 3 495259
-0.005407 0.004794 0.120104 0.008309 -0.069049 -0.108179 -0.062500 0 0 0 0 0 0 3 496258
-0.005408 0.004794 0.120104 -0.017901 -0.071411 -0.105688 -0.062500 0 0 0 0 0 0 3 497257
-0.005409 0.004794 0.120104 -0.030992 -0.072639 -0.104811 -0.062500 0 0 0 0 0 0 3 498261
-0.005409 0.004794 0.120104 -0.037492 -0.073266 -0.104495 -0.062500 0 0 0 0 0 0 3 499254
-0.005410 0.004794 0.120104 -0.040757 -0.073579 -0.104394 -0.062500 0 0 0 0 0 0 3 500260
-0.005410 0.004794 0.120104 -0.042387 -0.073746 -0.104351 -0.062500 0 0 0 0 0 0 3 501258
-0.005410 0.004794 0.120104 -0.043206 -0.073835 -0.104343 -0.062500 0 0 0 0 0 0 3 502257
-0.005429 0.004798 0.120113 0.211949 -0.136375 -0.227192 -0.062500 0 0 0 0 0 0 3 503230
-0.005439 0.004801 0.120116 0.107078 -0.109515 -0.167583 -0.062500 0 0 0 0 0 0 3 504258
-0.005444 0.004802 0.120117 0.032983 -0.091499 -0.136421 -0.062500 0 0 0 0 0 0 3 505257
-0.005446 0.004802 0.120118 -0.005673 -0.082453 -0.124478 -0.062500 0 0 0 0 0 0 3 506258
-0.005447 0.004803 0.120118 -0.024966 -0.078075 -0.120192 -0.062500 0 0 0 0 0 0 3 507259
-0.005448 0.004803 0.120118 -0.034530 -0.075954 -0.118674 -0.062500 0 0 0 0 0 0 3 508258
-0.005448 0.004803 0.120118 -0.039291 -0.074914 -0.118129 -0.062500 0 0 0 0 0 0 3 509257
-0.005448 0.004803 0.120118 -0.041645 -0.074409 -0.117947 -0.062500 0 0 0 0 0 0 3 510246
-0.005448 0.004803 0.120118 -0.042828 -0.074162 -0.117873 -0.062500 0 0 0 0 0 0 3 511332
-0.005448 0.004803 0.120118 -0.043411 -0.074032 -0.117861 -0.062500 0 0 0 0 0 0 3 512334
-0.005468 0.004808 0.120127 0.211954 -0.136505 -0.240563 -0.062500 0 0 0 0 0 0 3 513325
-0.005478 0.004810 0.120130 0.107075 -0.109585 -0.181016 -0.062500 0 0 0 0 0 0 3 514329
-0.005483 0.004811 0.120131 0.032984 -0.091526 -0.149908 -0.062500 0 0 0 0 0 0 3 515340
-0.005485 0.004812 0.120131 -0.005677 -0.082464 -0.137961 -0.062500 0 0 0 0 0 0 3 516325
-0.005486 0.004812 0.120131 -0.024976 -0.078084 -0.133682 -0.062500 0 0 0 0 0 0 3 517331
-0.005499 0.004798 0.120121 0.129805 0.106928 0.013706 -0.062500 0 0 0 0 0 0 3 518330
-0.005506 0.004791 0.120117 0.062276 0.032542 -0.056405 -0.062500 0 0 0 0 0 0 3 519330
-0.005510 0.004788 0.120116 0.012119 -0.019871 -0.093244 -0.062500 0 0 0 0 0 0 3 520300
-0.005511 0.004786 0.120116 -0.015282 -0.047085 -0.107403 -0.062500 0 0 0 0 0 0 3 521303
-0.005512 0.004785 0.120115 -0.029444 -0.060615 -0.112503 -0.062500 0 0 0 0 0 0 3 522298
-0.005513 0.004785 0.120115 -0.036661 -0.067303 -0.114305 -0.062500 0 0 0 0 0 0 3 523327
-0.005533 0.004789 0.120124 0.219059 -0.139661 -0.237428 -0.062500 0 0 0 0 0 0 3 524325
-0.005542 0.004792 0.120127 0.112410 -0.114429 -0.178227 -0.062500 0 0 0 0 0 0 3 525329
-0.005547 0.004793 0.120128 0.037422 -0.097207 -0.147238 -0.062500 0 0 0 0 0 0 3 526324
-0.005550 0.004793 0.120129 -0.001673 -0.088565 -0.135362 -0.062500 0 0 0 0 0 0 3 527243
-0.005551 0.004793 0.120129 -0.021180 -0.084370 -0.131079 -0.062500 0 0 0 0 0 0 3 528250
-0.005551 0.004793 0.120129 -0.030856 -0.082367 -0.129578 -0.062500 0 0 0 0 0 0 3 529241
-0.005552 0.004794 0.120129 -0.035655 -0.081363 -0.129040 -0.062500 0 0 0 0 0 0 3 530249
-0.005552 0.004794 0.120129 -0.038062 -0.080880 -0.128850 -0.062500 0 0 0 0 0 0 3 531250
-0.005552 0.004794 0.120129 -0.039247 -0.080646 -0.128790 -0.062500 0 0 0 0 0 0 3 532240
-0.005552 0.004794 0.120129 -0.039839 -0.080525 -0.128766 -0.062500 0 0 0 0 0 0 3 533249
-0.005552 0.004794 0.120129 -0.040139 -0.080468 -0.128758 -0.062500 0 0 0 0 0 0 3 534241
-0.005572 0.004798 0.120137 0.215630 -0.142992 -0.251098 -0.062500 0 0 0 0 0 0 3 535249
-0.005594 0.004787 0.120130 0.274869 0.066711 -0.045670 -0.062500 0 0 0 0 0 0 3 536240
-0.005605 0.004781 0.120128 0.138068 0.009384 -0.085364 -0.062500 0 0 0 0 0 0 3 537249
-0.005611 0.004778 0.120127 0.051647 -0.034449 -0.110536 -0.062500 0 0 0 0 0 0 3 538240
-0.005614 0.004777 0.120126 0.006160 -0.057521 -0.120521 -0.062500 0 0 0 0 0 0 3 539249
-0.005615 0.004776 0.120126 -0.016987 -0.069041 -0.124137 -0.062500 0 0 0 0 0 0 3 540241
-0.005616 0.004776 0.120126 -0.028661 -0.074764 -0.125423 -0.062500 0 0 0 0 0 0 3 541250
-0.005616 0.004775 0.120126 -0.034539 -0.077599 -0.125877 -0.062500 0 0 0 0 0 0 3 542240
-0.005617 0.004775 0.120126 -0.037477 -0.079004 -0.126042 -0.062500 0 0 0 0 0 0 3 543250
-0.005617 0.004775 0.120126 -0.038957 -0.079711 -0.126087 -0.062500 0 0 0 0 0 0 3 544256
-0.005617 0.004775 0.120126 -0.039694 -0.080061 -0.126103 -0.062500 0 0 0 0 0 0 3 545261
-0.005617 0.004775 0.120126 -0.040057 -0.080231 -0.126116 -0.062500 0 0 0 0 0 0 3 546256
-0.005617 0.004775 0.120126 -0.040253 -0.080323 -0.126118 -0.062500 0 0 0 0 0 0 3 547240
-0.005617 0.004775 0.120126 -0.040340 -0.080358 -0.126128 -0.062500 0 0 0 0 0 0 3 548413
-0.005636 0.004780 0.120135 0.215660 -0.142943 -0.248242 -0.062500 0 0 0 0 0 0 3 549261
-0.005646 0.004782 0.120138 0.110687 -0.116097 -0.189008 -0.062500 0 0 0 0 0 0 3 550238
-0.005663 0.004769 0.120129 0.200583 0.084679 -0.011761 -0.062500 0 0 0 0 0 0 3 551252
-0.005672 0.004763 0.120125 0.099349 0.018407 -0.070695 -0.062500 0 0 0 0 0 0 3 552250
-0.005677 0.004760 0.120124 0.032347 -0.030094 -0.103551 -0.062500 0 0 0 0 0 0 3 553259
-0.005679 0.004758 0.120124 -0.003412 -0.055396 -0.116317 -0.062500 0 0 0 0 0 0 3 554244
-0.005680 0.004758 0.120124 -0.021732 -0.068005 -0.120931 -0.062500 0 0 0 0 0 0 3 555229
-0.005681 0.004757 0.120123 -0.031031 -0.074253 -0.122551 -0.062500 0 0 0 0 0 0 3 556257
-0.005681 0.004757 0.120123 -0.035708 -0.077342 -0.123135 -0.062500 0 0 0 0 0 0 3 557256
-0.005681 0.004757 0.120123 -0.038060 -0.078878 -0.123339 -0.062500 0 0 0 0 0 0 3 558257
-0.005681 0.004757 0.120123 -0.039247 -0.079651 -0.123400 -0.062500 0 0 0 0 0 0 3 559265
-0.005701 0.004762 0.120132 0.216337 -0.142599 -0.245333 -0.062500 0 0 0 0 0 0 3 560257
-0.005711 0.004764 0.120135 0.111017 -0.115923 -0.186221 -0.062500 0 0 0 0 0 0 3 561258
-0.005716 0.004765 0.120136 0.036698 -0.097953 -0.155306 -0.062500 0 0 0 0 0 0 3 562227
-0.005731 0.004751 0.120126 0.161845 0.093693 0.003030 -0.062500 0 0 0 0 0 0 3 563257
-0.005738 0.004745 0.120123 0.080057 0.022762 -0.063618 -0.062500 0 0 0 0 0 0 3 564255
-0.005742 0.004742 0.120121 0.022791 -0.027963 -0.099293 -0.062500 0 0 0 0 0 0 3 565256
-0.005744 0.004740 0.120121 -0.008150 -0.054366 -0.113063 -0.062500 0 0 0 0 0 0 3 566257
-0.005745 0.004739 0.120121 -0.020644 -0.072742 -0.118015 -0.062500 0 0 0 0 0 0 3 567258
-0.005746 0.004739 0.120121 -0.028752 -0.079240 -0.119763 -0.062500 0 0 0 0 0 0 3 568255
-0.005766 0.004743 0.120129 0.223461 -0.145029 -0.242068 -0.062500 0 0 0 0 0 0 3 569256
-0.005775 0.004746 0.120132 0.116302 -0.119779 -0.183274 -0.062500 0 0 0 0 0 0 3 570256
-0.005780 0.004747 0.120134 0.041061 -0.102525 -0.152494 -0.062500 0 0 0 0 0 0 3 571257
-0.005783 0.004747 0.120134 0.001859 -0.093842 -0.140676 -0.062500 0 0 0 0 0 0 3 572254
-0.005784 0.004747 0.120134 -0.017700 -0.089643 -0.136426 -0.062500 0 0 0 0 0 0 3 573256
-0.005784 0.004748 0.120134 -0.027398 -0.087613 -0.134927 -0.062500 0 0 0 0 0 0 3 574256
-0.005785 0.004748 0.120134 -0.032200 -0.086615 -0.134393 -0.062500 0 0 0 0 0 0 3 575259
-0.005785 0.004748 0.120134 -0.034609 -0.086133 -0.134209 -0.062500 0 0 0 0 0 0 3 576227
-0.005798 0.004734 0.120124 0.127938 0.096671 0.012513 -0.062500 0 0 0 0 0 0 3 577255
-0.005804 0.004727 0.120120 0.064979 0.021517 -0.058466 -0.062500 0 0 0 0 0 0 3 578256
-0.005827 0.004728 0.120127 0.273491 -0.093827 -0.217158 -0.062500 0 0 0 0 0 0 3 579257
-0.005839 0.004729 0.120130 0.142009 -0.094372 -0.172545 -0.062500 0 0 0 0 0 0 3 580256
-0.005844 0.004729 0.120131 0.054102 -0.089932 -0.146892 -0.062500 0 0 0 0 0 0 3 581242
-0.005847 0.004729 0.120131 0.008442 -0.087592 -0.136901 -0.062500 0 0 0 0 0 0 3 582254
-0.005848 0.004729 0.120131 -0.014389 -0.086533 -0.133292 -0.062500 0 0 0 0 0 0 3 583257
-0.005849 0.004729 0.120131 -0.025722 -0.086063 -0.132011 -0.062500 0 0 0 0 0 0 3 584256
-0.005849 0.004729 0.120131 -0.031369 -0.085843 -0.131571 -0.062500 0 0 0 0 0 0 3 585255
-0.005869 0.004734 0.120140 0.222369 -0.148342 -0.252716 -0.062500 0 0 0 0 0 0 3 586245
-0.005879 0.004736 0.120143 0.115734 -0.121438 -0.193832 -0.062500 0 0 0 0 0 0 3 587251
-0.005897 0.004723 0.120134 0.204330 0.079111 -0.016163 -0.062500 0 0 0 0 0 0 3 588257
-0.005905 0.004717 0.120130 0.103024 0.012982 -0.075448 -0.062500 0 0 0 0 0 0 3 589256
-0.005910 0.004714 0.120129 0.035958 -0.035405 -0.108477 -0.062500 0 0 0 0 0 0 3 590256
-0.005912 0.004712 0.120129 0.000141 -0.060686 -0.121321 -0.062500 0 0 0 0 0 0 3 591255
-0.005913 0.004712 0.120129 -0.018224 -0.073267 -0.125951 -0.062500 0 0 0 0 0 0 3 592254
-0.005934 0.004716 0.120137 0.229133 -0.142099 -0.248675 -0.062500 0 0 0 0 0 0 3 593254
-0.005944 0.004718 0.120140 0.119135 -0.118342 -0.190550 -0.062500 0 0 0 0 0 0 3 594254
-0.005949 0.004719 0.120141 0.042467 -0.101825 -0.160044 -0.062500 0 0 0 0 0 0 3 595256
-0.005951 0.004720 0.120142 0.002544 -0.093498 -0.148336 -0.062500 0 0 0 0 0 0 3 596255
-0.005952 0.004720 0.120142 -0.017349 -0.089475 -0.144108 -0.062500 0 0 0 0 0 0 3 597249
-0.005953 0.004720 0.120142 -0.027219 -0.087521 -0.142620 -0.062500 0 0 0 0 0 0 3 598249
-0.005953 0.004720 0.120142 -0.032132 -0.086580 -0.142106 -0.062500 0 0 0 0 0 0 3 599241
-0.005973 0.004725 0.120150 0.225270 -0.152927 -0.262843 -0.062500 0 0 0 0 0 0 3 600247
-0.005983 0.004727 0.120153 0.118705 -0.125845 -0.204160 -0.062500 0 0 0 0 0 0 3 601239
-0.005988 0.004728 0.120155 0.043749 -0.107664 -0.173462 -0.062500 0 0 0 0 0 0 3 602247
-0.006003 0.004715 0.120144 0.168096 0.083869 -0.014553 -0.062500 0 0 0 0 0 0 3 603238
-0.006010 0.004708 0.120141 0.086522 0.013117 -0.081493 -0.062500 0 0 0 0 0 0 3 604247
-0.006014 0.004705 0.120140 0.029340 -0.037508 -0.117346 -0.062500 0 0 0 0 0 0 3 605238
-0.006016 0.004703 0.120139 -0.001597 -0.063851 -0.131198 -0.062500 0 0 0 0 0 0 3 606246
-0.006017 0.004703 0.120139 -0.017560 -0.076966 -0.136183 -0.062500 0 0 0 0 0 0 3 607239
-0.006042 0.004724 0.120136 0.292953 -0.368664 -0.093400 -0.062500 0 0 0 0 0 0 3 608247
-0.006055 0.004735 0.120135 0.162404 -0.258421 -0.115454 -0.062500 0 0 0 0 0 0 3 609239
-0.006061 0.004740 0.120134 0.067903 -0.177288 -0.127009 -0.062500 0 0 0 0 0 0 3 610246
-0.006064 0.004743 0.120134 0.017465 -0.133966 -0.131476 -0.062500 0 0 0 0 0 0 3 611238
-0.006066 0.004744 0.120134 -0.008152 -0.111968 -0.133084 -0.062500 0 0 0 0 0 0 3 612247
-0.006067 0.004745 0.120134 -0.021007 -0.100928 -0.133675 -0.062500 0 0 0 0 0 0 3 613238
-0.006067 0.004745 0.120134 -0.027461 -0.095401 -0.133873 -0.062500 0 0 0 0 0 0 3 614247
-0.006067 0.004746 0.120134 -0.030710 -0.092632 -0.133946 -0.062500 0 0 0 0 0 0 3 615246
-0.006100 0.004737 0.120132 0.387945 0.028431 -0.107199 -0.062500 0 0 0 0 0 0 3 616253
-0.006116 0.004732 0.120131 0.219622 -0.019183 -0.120023 -0.062500 0 0 0 0 0 0 3 617249
-0.006124 0.004730 0.120131 0.097345 -0.053524 -0.126858 -0.062500 0 0 0 0 0 0 3 618248
-0.006128 0.004729 0.120131 0.032213 -0.071630 -0.129506 -0.062500 0 0 0 0 0 0 3 619247
-0.006130 0.004728 0.120131 -0.000775 -0.080760 -0.130485 -0.062500 0 0 0 0 0 0 3 620259
-0.006131 0.004728 0.120131 -0.017350 -0.085319 -0.130827 -0.062500 0 0 0 0 0 0 3 621248
-0.006132 0.004728 0.120131 -0.025635 -0.087584 -0.130957 -0.062500 0 0 0 0 0 0 3 622255
-0.006152 0.004732 0.120140 0.227394 -0.151381 -0.251255 -0.062500 0 0 0 0 0 0 3 623257
-0.006162 0.004735 0.120143 0.119728 -0.125100 -0.192985 -0.062500 0 0 0 0 0 0 3 624254
-0.006166 0.004736 0.120144 0.044228 -0.107290 -0.162479 -0.062500 0 0 0 0 0 0 3 625254
-0.006169 0.004736 0.120144 0.004934 -0.098337 -0.150770 -0.062500 0 0 0 0 0 0 3 626253
-0.006170 0.004737 0.120144 -0.014631 -0.093999 -0.146555 -0.062500 0 0 0 0 0 0 3 627254
-0.006171 0.004737 0.120144 -0.021585 -0.095335 -0.145070 -0.062500 0 0 0 0 0 0 3 628254
-0.006171 0.004737 0.120144 -0.026414 -0.094301 -0.144527 -0.062500 0 0 0 0 0 0 3 629245
-0.006171 0.004737 0.120144 -0.028813 -0.093798 -0.144359 -0.062500 0 0 0 0 0 0 3 630256
-0.006191 0.004742 0.120153 0.227285 -0.156236 -0.264403 -0.062500 0 0 0 0 0 0 3 631249
-0.006201 0.004744 0.120156 0.121080 -0.129252 -0.206179 -0.062500 0 0 0 0 0 0 3 632254
-0.006218 0.004731 0.120146 0.209283 0.071151 -0.028170 -0.062500 0 0 0 0 0 0 3 633253
-0.006227 0.004725 0.120143 0.108497 0.005142 -0.087808 -0.062500 0 0 0 0 0 0 3 634254
-0.006231 0.004722 0.120142 0.041671 -0.043161 -0.121059 -0.062500 0 0 0 0 0 0 3 635255
-0.006234 0.004720 0.120141 0.005928 -0.068376 -0.133978 -0.062500 0 0 0 0 0 0 3 636244
-0.006235 0.004719 0.120141 -0.012415 -0.080955 -0.138659 -0.062500 0 0 0 0 0 0 3 637254
-0.006255 0.004724 0.120150 0.235676 -0.149861 -0.260205 -0.062500 0 0 0 0 0 0 3 638252
-0.006265 0.004726 0.120153 0.125276 -0.126100 -0.202704 -0.062500 0 0 0 0 0 0 3 639255
-0.006270 0.004727 0.120154 0.048367 -0.109519 -0.172496 -0.062500 0 0 0 0 0 0 3 640253
-0.006273 0.004727 0.120154 0.008376 -0.101177 -0.160874 -0.062500 0 0 0 0 0 0 3 641253
-0.006274 0.004727 0.120154 -0.011547 -0.097136 -0.156696 -0.062500 0 0 0 0 0 0 3 642254
-0.006274 0.004728 0.120154 -0.021400 -0.095184 -0.155225 -0.062500 0 0 0 0 0 0 3 643254
-0.006275 0.004728 0.120154 -0.026335 -0.094226 -0.154692 -0.062500 0 0 0 0 0 0 3 644252
-0.006275 0.004728 0.120154 -0.028778 -0.093762 -0.154515 -0.062500 0 0 0 0 0 0 3 645253
-0.006307 0.004718 0.120152 0.390443 0.025904 -0.126469 -0.062500 0 0 0 0 0 0 3 646243
-0.006324 0.004714 0.120152 0.222299 -0.022208 -0.139832 -0.062500 0 0 0 0 0 0 3 647256
-0.006332 0.004712 0.120151 0.100072 -0.056760 -0.146967 -0.062500 0 0 0 0 0 0 3 648246
-0.006336 0.004711 0.120151 0.034964 -0.074988 -0.149737 -0.062500 0 0 0 0 0 0 3 649253
-0.006338 0.004710 0.120151 0.001958 -0.084163 -0.150752 -0.062500 0 0 0 0 0 0 3 650252
-0.006359 0.004715 0.120160 0.243084 -0.151459 -0.270643 -0.062500 0 0 0 0 0 0 3 651255
-0.006369 0.004717 0.120163 0.128946 -0.126895 -0.212860 -0.062500 0 0 0 0 0 0 3 652254
-0.006374 0.004718 0.120164 0.050192 -0.109920 -0.182580 -0.062500 0 0 0 0 0 0 3 653252
-0.006376 0.004718 0.120164 0.009283 -0.101381 -0.170954 -0.062500 0 0 0 0 0 0 3 654253
-0.006378 0.004718 0.120164 -0.011096 -0.097236 -0.166753 -0.062500 0 0 0 0 0 0 3 655255
-0.006378 0.004719 0.120164 -0.021214 -0.095242 -0.165271 -0.062500 0 0 0 0 0 0 3 656260
-0.006379 0.004719 0.120164 -0.026215 -0.094261 -0.164753 -0.062500 0 0 0 0 0 0 3 657250
-0.006411 0.004709 0.120162 0.393887 0.022814 -0.135965 -0.062500 0 0 0 0 0 0 3 658241
-0.006427 0.004705 0.120162 0.225147 -0.025140 -0.149601 -0.062500 0 0 0 0 0 0 3 659247
-0.006435 0.004703 0.120161 0.102548 -0.059610 -0.156858 -0.062500 0 0 0 0 0 0 3 660249
-0.006440 0.004702 0.120161 0.037275 -0.077789 -0.159697 -0.062500 0 0 0 0 0 0 3 661252
-0.006442 0.004701 0.120161 0.004199 -0.086941 -0.160733 -0.062500 0 0 0 0 0 0 3 662252
-0.006443 0.004701 0.120161 -0.012401 -0.091509 -0.161096 -0.062500 0 0 0 0 0 0 3 663254
-0.006463 0.004705 0.120170 0.237182 -0.156527 -0.280356 -0.062500 0 0 0 0 0 0 3 664254
-0.006473 0.004708 0.120173 0.127042 -0.130810 -0.222703 -0.062500 0 0 0 0 0 0 3 665253
-0.006478 0.004709 0.120174 0.050309 -0.113271 -0.192506 -0.062500 0 0 0 0 0 0 3 666254
-0.006480 0.004709 0.120174 0.010403 -0.104426 -0.180887 -0.062500 0 0 0 0 0 0 3 667254
-0.006481 0.004709 0.120174 -0.009485 -0.100148 -0.176715 -0.062500 0 0 0 0 0 0 3 668253
-0.006482 0.004710 0.120174 -0.019339 -0.098059 -0.175213 -0.062500 0 0 0 0 0 0 3 669240
-0.006495 0.004696 0.120164 0.138286 0.084946 -0.026512 -0.062500 0 0 0 0 0 0 3 670247
-0.006521 0.004694 0.120169 0.332420 -0.052331 -0.216921 -0.062500 0 0 0 0 0 0 3 671303
-0.006535 0.004693 0.120170 0.177875 -0.077892 -0.196849 -0.062500 0 0 0 0 0 0 3 672317
-0.006541 0.004692 0.120171 0.076478 -0.086999 -0.181146 -0.062500 0 0 0 0 0 0 3 673301
-0.006544 0.004692 0.120171 0.023725 -0.091412 -0.174776 -0.062500 0 0 0 0 0 0 3 674317
-0.006546 0.004692 0.120171 -0.002751 -0.093679 -0.172452 -0.062500 0 0 0 0 0 0 3 675301
-0.006547 0.004691 0.120171 -0.015937 -0.094842 -0.171623 -0.062500 0 0 0 0 0 0 3 676315
-0.006567 0.004696 0.120180 0.235648 -0.158211 -0.290087 -0.062500 0 0 0 0 0 0 3 677300
-0.006577 0.004699 0.120183 0.126258 -0.131671 -0.232496 -0.062500 0 0 0 0 0 0 3 678316
-0.006582 0.004700 0.120184 0.049895 -0.113709 -0.202327 -0.062500 0 0 0 0 0 0 3 679300
-0.006584 0.004700 0.120184 0.010182 -0.104647 -0.190717 -0.062500 0 0 0 0 0 0 3 680317
-0.006585 0.004700 0.120184 -0.009579 -0.100251 -0.186537 -0.062500 0 0 0 0 0 0 3 681299
-0.006586 0.004701 0.120184 -0.019393 -0.098106 -0.185065 -0.062500 0 0 0 0 0 0 3 682301
-0.006586 0.004701 0.120184 -0.024242 -0.097066 -0.184545 -0.062500 0 0 0 0 0 0 3 683245
-0.006606 0.004705 0.120193 0.233529 -0.161622 -0.302964 -0.062500 0 0 0 0 0 0 3 684236
-0.006621 0.004725 0.120184 0.187222 -0.357018 -0.079827 -0.062500 0 0 0 0 0 0 3 685244
-0.006628 0.004735 0.120181 0.091466 -0.252159 -0.129753 -0.062500 0 0 0 0 0 0 3 686235
-0.006632 0.004740 0.120180 0.034362 -0.178314 -0.160236 -0.062500 0 0 0 0 0 0 3 687244
-0.006634 0.004742 0.120179 0.004213 -0.138862 -0.172272 -0.062500 0 0 0 0 0 0 3 688251
-0.006635 0.004743 0.120179 -0.011282 -0.118721 -0.176652 -0.062500 0 0 0 0 0 0 3 689235
-0.006636 0.004744 0.120179 -0.019145 -0.108570 -0.178204 -0.062500 0 0 0 0 0 0 3 690244
-0.006656 0.004749 0.120188 0.235267 -0.166292 -0.297132 -0.062500 0 0 0 0 0 0 3 691236
-0.006665 0.004752 0.120190 0.127012 -0.136848 -0.240014 -0.062500 0 0 0 0 0 0 3 692243
-0.006670 0.004753 0.120192 0.051217 -0.117408 -0.210051 -0.062500 0 0 0 0 0 0 3 693235
-0.006685 0.004739 0.120181 0.174030 0.074300 -0.050072 -0.062500 0 0 0 0 0 0 3 694245
-0.006693 0.004733 0.120178 0.093145 0.004037 -0.117638 -0.062500 0 0 0 0 0 0 3 695263
-0.006697 0.004730 0.120176 0.036219 -0.046288 -0.153860 -0.062500 0 0 0 0 0 0 3 696250
-0.006699 0.004728 0.120176 0.005287 -0.072488 -0.167876 -0.062500 0 0 0 0 0 0 3 697266
-0.006700 0.004727 0.120176 -0.010688 -0.085520 -0.172955 -0.062500 0 0 0 0 0 0 3 698244
-0.006720 0.004732 0.120184 0.239674 -0.154798 -0.292890 -0.062500 0 0 0 0 0 0 3 699247
-0.006730 0.004734 0.120187 0.129241 -0.131119 -0.236332 -0.062500 0 0 0 0 0 0 3 700248
-0.006735 0.004735 0.120188 0.052321 -0.114564 -0.206584 -0.062500 0 0 0 0 0 0 3 701237
-0.006738 0.004735 0.120189 0.012351 -0.106221 -0.195123 -0.062500 0 0 0 0 0 0 3 702253
-0.006739 0.004736 0.120189 -0.007566 -0.102169 -0.190997 -0.062500 0 0 0 0 0 0 3 703255
-0.006739 0.004736 0.120189 -0.017406 -0.100217 -0.189537 -0.062500 0 0 0 0 0 0 3 704252
-0.006760 0.004741 0.120197 0.236340 -0.162114 -0.307015 -0.062500 0 0 0 0 0 0 3 705257
-0.006769 0.004743 0.120200 0.127535 -0.134756 -0.249727 -0.062500 0 0 0 0 0 0 3 706252
-0.006774 0.004744 0.120201 0.051442 -0.116375 -0.219724 -0.062500 0 0 0 0 0 0 3 707254
-0.006777 0.004744 0.120202 0.011918 -0.107117 -0.208175 -0.062500 0 0 0 0 0 0 3 708250
-0.006778 0.004745 0.120202 -0.007772 -0.102623 -0.204023 -0.062500 0 0 0 0 0 0 3 709252
-0.006778 0.004745 0.120202 -0.017524 -0.100441 -0.202545 -0.062500 0 0 0 0 0 0 3 710254
-0.006779 0.004745 0.120202 -0.022359 -0.099369 -0.202029 -0.062500 0 0 0 0 0 0 3 711258
-0.006799 0.004750 0.120210 0.234004 -0.161719 -0.319677 -0.062500 0 0 0 0 0 0 3 712254
-0.006809 0.004752 0.120213 0.128667 -0.136562 -0.262584 -0.062500 0 0 0 0 0 0 3 713251
-0.006813 0.004753 0.120214 0.053187 -0.118277 -0.232675 -0.062500 0 0 0 0 0 0 3 714249
-0.006828 0.004740 0.120204 0.175932 0.072797 -0.072414 -0.062500 0 0 0 0 0 0 3 715252
-0.006836 0.004733 0.120200 0.095315 0.002282 -0.140096 -0.062500 0 0 0 0 0 0 3 716245
-0.006840 0.004730 0.120199 0.038476 -0.048170 -0.176388 -0.062500 0 0 0 0 0 0 3 717251
-0.006842 0.004728 0.120199 0.007591 -0.074418 -0.190448 -0.062500 0 0 0 0 0 0 3 718251
-0.006863 0.004732 0.120207 0.250514 -0.150377 -0.313156 -0.062500 0 0 0 0 0 0 3 719252
-0.006873 0.004734 0.120210 0.135865 -0.129948 -0.258045 -0.062500 0 0 0 0 0 0 3 720251
-0.006878 0.004735 0.120211 0.056774 -0.114989 -0.228817 -0.062500 0 0 0 0 0 0 3 721250
-0.006881 0.004736 0.120211 0.015740 -0.107440 -0.217574 -0.062500 0 0 0 0 0 0 3 722250
-0.006882 0.004736 0.120211 -0.004696 -0.103774 -0.213500 -0.062500 0 0 0 0 0 0 3 723251
-0.006883 0.004736 0.120211 -0.014841 -0.102003 -0.212059 -0.062500 0 0 0 0 0 0 3 724251
-0.006887 0.004753 0.120199 0.040889 -0.323521 -0.045637 -0.062500 0 0 0 0 0 0 3 725253
-0.006910 0.004767 0.120204 0.277302 -0.299474 -0.243017 -0.062500 0 0 0 0 0 0 3 726247
-0.006921 0.004773 0.120205 0.151696 -0.207778 -0.228270 -0.062500 0 0 0 0 0 0 3 727252
-0.006927 0.004777 0.120206 0.065439 -0.154528 -0.214685 -0.062500 0 0 0 0 0 0 3 728250
-0.006930 0.004778 0.120206 0.020310 -0.127354 -0.209092 -0.062500 0 0 0 0 0 0 3 729250
-0.006931 0.004779 0.120206 -0.002328 -0.113793 -0.207042 -0.062500 0 0 0 0 0 0 3 730249
-0.006932 0.004780 0.120206 -0.013614 -0.107043 -0.206302 -0.062500 0 0 0 0 0 0 3 731252
-0.006952 0.004785 0.120214 0.239898 -0.166618 -0.323284 -0.062500 0 0 0 0 0 0 3 732250
-0.006962 0.004787 0.120217 0.130468 -0.138020 -0.266488 -0.062500 0 0 0 0 0 0 3 733251
-0.006967 0.004788 0.120218 0.054031 -0.119015 -0.236701 -0.062500 0 0 0 0 0 0 3 734250
-0.006969 0.004789 0.120219 0.014349 -0.109428 -0.225230 -0.062500 0 0 0 0 0 0 3 735252
-0.006971 0.004789 0.120219 -0.005398 -0.104772 -0.221112 -0.062500 0 0 0 0 0 0 3 736240
-0.006971 0.004789 0.120219 -0.015172 -0.102519 -0.219643 -0.062500 0 0 0 0 0 0 3 737252
-0.006971 0.004789 0.120219 -0.020041 -0.101392 -0.219104 -0.062500 0 0 0 0 0 0 3 738249
-0.006972 0.004789 0.120219 -0.022459 -0.100854 -0.218933 -0.062500 0 0 0 0 0 0 3 739253
-0.006992 0.004794 0.120227 0.235610 -0.163560 -0.335948 -0.062500 0 0 0 0 0 0 3 740250
-0.007001 0.004797 0.120230 0.128319 -0.136488 -0.279294 -0.062500 0 0 0 0 0 0 3 741246
-0.007006 0.004798 0.120231 0.052970 -0.118237 -0.249581 -0.062500 0 0 0 0 0 0 3 742250
-0.007009 0.004798 0.120232 0.013804 -0.109049 -0.238136 -0.062500 0 0 0 0 0 0 3 743252
-0.007022 0.004784 0.120221 0.156896 0.075820 -0.084972 -0.062500 0 0 0 0 0 0 3 744250
-0.007029 0.004778 0.120217 0.086412 0.003001 -0.155454 -0.062500 0 0 0 0 0 0 3 745251
-0.007033 0.004774 0.120216 0.034570 -0.048546 -0.192793 -0.062500 0 0 0 0 0 0 3 746249
-0.007035 0.004773 0.120216 0.006086 -0.075322 -0.207215 -0.062500 0 0 0 0 0 0 3 747325
-0.007056 0.004777 0.120224 0.250670 -0.151618 -0.329289 -0.062500 0 0 0 0 0 0 3 748321
-0.007066 0.004779 0.120227 0.136343 -0.131285 -0.274622 -0.062500 0 0 0 0 0 0 3 749317
-0.007071 0.004780 0.120228 0.057459 -0.116370 -0.245621 -0.062500 0 0 0 0 0 0 3 750301
-0.007073 0.004780 0.120228 0.016482 -0.108823 -0.234421 -0.062500 0 0 0 0 0 0 3 751317
-0.007079 0.004797 0.120216 0.056580 -0.327403 -0.064229 -0.062500 0 0 0 0 0 0 3 752302
-0.007083 0.004806 0.120212 0.026612 -0.239180 -0.143011 -0.062500 0 0 0 0 0 0 3 753318
-0.007084 0.004811 0.120211 0.003877 -0.173772 -0.184708 -0.062500 0 0 0 0 0 0 3 754302
-0.007085 0.004813 0.120210 -0.009242 -0.138381 -0.200812 -0.062500 0 0 0 0 0 0 3 755245
-0.007086 0.004814 0.120210 -0.016366 -0.120225 -0.206627 -0.062500 0 0 0 0 0 0 3 756234
-0.007106 0.004820 0.120218 0.239407 -0.174033 -0.325330 -0.062500 0 0 0 0 0 0 3 757242
-0.007116 0.004822 0.120221 0.130680 -0.142460 -0.269670 -0.062500 0 0 0 0 0 0 3 758233
-0.007121 0.004823 0.120222 0.054576 -0.121937 -0.240332 -0.062500 0 0 0 0 0 0 3 759242
-0.007123 0.004824 0.120222 0.015029 -0.111604 -0.229008 -0.062500 0 0 0 0 0 0 3 760233
-0.007124 0.004824 0.120223 -0.004633 -0.106570 -0.224935 -0.062500 0 0 0 0 0 0 3 761242
-0.007125 0.004824 0.120223 -0.014359 -0.104118 -0.223486 -0.062500 0 0 0 0 0 0 3 762233
-0.007125 0.004824 0.120223 -0.019191 -0.102909 -0.222978 -0.062500 0 0 0 0 0 0 3 763243
-0.007125 0.004825 0.120223 -0.021607 -0.102302 -0.222792 -0.062500 0 0 0 0 0 0 3 764233
-0.007145 0.004829 0.120231 0.236803 -0.165040 -0.339187 -0.062500 0 0 0 0 0 0 3 765234
-0.007155 0.004832 0.120234 0.129339 -0.137958 -0.282869 -0.062500 0 0 0 0 0 0 3 766242
-0.007160 0.004833 0.120235 0.053880 -0.119679 -0.253297 -0.062500 0 0 0 0 0 0 3 767233
-0.007162 0.004833 0.120235 0.014693 -0.110467 -0.241906 -0.062500 0 0 0 0 0 0 3 768241
-0.007164 0.004834 0.120235 -0.004794 -0.105996 -0.237794 -0.062500 0 0 0 0 0 0 3 769233
-0.007164 0.004834 0.120236 -0.014464 -0.103830 -0.236340 -0.062500 0 0 0 0 0 0 3 770241
-0.007164 0.004834 0.120236 -0.019246 -0.102760 -0.235823 -0.062500 0 0 0 0 0 0 3 771237
-0.007165 0.004834 0.120236 -0.021612 -0.102237 -0.235642 -0.062500 0 0 0 0 0 0 3 772239
-0.007165 0.004834 0.120236 -0.022806 -0.101985 -0.235571 -0.062500 0 0 0 0 0 0 3 773250
-0.007185 0.004839 0.120244 0.236329 -0.164900 -0.351849 -0.062500 0 0 0 0 0 0 3 774235
-0.007194 0.004841 0.120247 0.129096 -0.137878 -0.295634 -0.062500 0 0 0 0 0 0 3 775244
-0.007199 0.004842 0.120248 0.053763 -0.119639 -0.266100 -0.062500 0 0 0 0 0 0 3 776253
-0.007202 0.004843 0.120248 0.014605 -0.110446 -0.254733 -0.062500 0 0 0 0 0 0 3 777244
-0.007203 0.004843 0.120248 -0.004848 -0.105994 -0.250621 -0.062500 0 0 0 0 0 0 3 778250
-0.007203 0.004843 0.120248 -0.014467 -0.103820 -0.249155 -0.062500 0 0 0 0 0 0 3 779251
-0.007204 0.004843 0.120248 -0.019260 -0.102766 -0.248651 -0.062500 0 0 0 0 0 0 3 780248
-0.007204 0.004843 0.120248 -0.021620 -0.102236 -0.248466 -0.062500 0 0 0 0 0 0 3 781241
-0.007204 0.004843 0.120248 -0.022816 -0.101973 -0.248403 -0.062500 0 0 0 0 0 0 3 782242
-0.007204 0.004843 0.120248 -0.023402 -0.101849 -0.248375 -0.062500 0 0 0 0 0 0 3 783251
-0.007204 0.004843 0.120248 -0.023683 -0.101786 -0.248370 -0.062500 0 0 0 0 0 0 3 784249
-0.007224 0.004848 0.120257 0.236000 -0.164819 -0.364511 -0.062500 0 0 0 0 0 0 3 785228
-0.007234 0.004850 0.120260 0.128925 -0.137846 -0.308383 -0.062500 0 0 0 0 0 0 3 786257
-0.007238 0.004851 0.120261 0.054672 -0.120981 -0.278896 -0.062500 0 0 0 0 0 0 3 787253
-0.007241 0.004852 0.120261 0.015587 -0.111794 -0.267538 -0.062500 0 0 0 0 0 0 3 788252
-0.007242 0.004852 0.120261 -0.003856 -0.107334 -0.263428 -0.062500 0 0 0 0 0 0 3 789249
-0.007247 0.004869 0.120249 0.046775 -0.327230 -0.095506 -0.062500 0 0 0 0 0 0 3 790246
-0.007250 0.004878 0.120245 0.022354 -0.239803 -0.175309 -0.062500 0 0 0 0 0 0 3 791271
-0.007252 0.004883 0.120244 0.002307 -0.174789 -0.217411 -0.062500 0 0 0 0 0 0 3 792257
-0.007253 0.004885 0.120243 -0.009537 -0.139573 -0.233669 -0.062500 0 0 0 0 0 0 3 793261
-0.007253 0.004886 0.120243 -0.015967 -0.121501 -0.239564 -0.062500 0 0 0 0 0 0 3 794258
-0.007273 0.004891 0.120251 0.240573 -0.175461 -0.357577 -0.062500 0 0 0 0 0 0 3 795258
-0.007283 0.004894 0.120254 0.120777 -0.122435 -0.302284 -0.062500 0 0 0 0 0 0 3 796258
-0.007288 0.004895 0.120255 0.044627 -0.101891 -0.273131 -0.062500 0 0 0 0 0 0 3 797258
-0.007290 0.004896 0.120255 0.005072 -0.091557 -0.261888 -0.062500 0 0 0 0 0 0 3 798257
-0.007292 0.004896 0.120256 -0.014608 -0.086509 -0.257817 -0.062500 0 0 0 0 0 0 3 799261
-0.007292 0.004896 0.120256 -0.024343 -0.084065 -0.256380 -0.062500 0 0 0 0 0 0 3 800258
-0.007292 0.004896 0.120256 -0.029162 -0.082850 -0.255862 -0.062500 0 0 0 0 0 0 3 801257
-0.007293 0.004896 0.120256 -0.031576 -0.082253 -0.255671 -0.062500 0 0 0 0 0 0 3 802259
-0.007305 0.004882 0.120245 0.139530 0.078414 -0.106268 -0.062500 0 0 0 0 0 0 3 803259
-0.007332 0.004881 0.120249 0.338483 -0.059573 -0.294012 -0.062500 0 0 0 0 0 0 3 804256
-0.007345 0.004879 0.120251 0.184108 -0.085111 -0.276010 -0.062500 0 0 0 0 0 0 3 805257
-0.007351 0.004879 0.120252 0.082600 -0.094142 -0.261281 -0.062500 0 0 0 0 0 0 3 806255
-0.007355 0.004879 0.120252 0.029795 -0.098494 -0.255266 -0.062500 0 0 0 0 0 0 3 807258
-0.007356 0.004878 0.120252 0.003333 -0.100736 -0.253064 -0.062500 0 0 0 0 0 0 3 808257
-0.007357 0.004878 0.120252 -0.009865 -0.101876 -0.252283 -0.062500 0 0 0 0 0 0 3 809258
-0.007357 0.004878 0.120252 -0.016436 -0.102487 -0.252007 -0.062500 0 0 0 0 0 0 3 810256
-0.007358 0.004878 0.120252 -0.019714 -0.102768 -0.251906 -0.062500 0 0 0 0 0 0 3 811259
-0.007358 0.004878 0.120252 -0.021356 -0.102926 -0.251877 -0.062500 0 0 0 0 0 0 3 812253
-0.007378 0.004883 0.120260 0.238026 -0.166134 -0.367388 -0.062500 0 0 0 0 0 0 3 813262
-0.007388 0.004885 0.120263 0.130431 -0.139172 -0.311563 -0.062500 0 0 0 0 0 0 3 814261
-0.007392 0.004887 0.120264 0.054901 -0.120968 -0.282244 -0.062500 0 0 0 0 0 0 3 815260
-0.007395 0.004887 0.120264 0.015702 -0.111795 -0.270941 -0.062500 0 0 0 0 0 0 3 816257
-0.007396 0.004887 0.120265 -0.003814 -0.107331 -0.266843 -0.062500 0 0 0 0 0 0 3 817257
-0.007397 0.004887 0.120265 -0.013453 -0.105173 -0.265398 -0.062500 0 0 0 0 0 0 3 818257
-0.007397 0.004888 0.120265 -0.018258 -0.104107 -0.264876 -0.062500 0 0 0 0 0 0 3 819258
-0.007397 0.004888 0.120265 -0.020629 -0.103585 -0.264700 -0.062500 0 0 0 0 0 0 3 820256
-0.007397 0.004888 0.120265 -0.021800 -0.103338 -0.264644 -0.062500 0 0 0 0 0 0 3 821255
-0.007417 0.004892 0.120273 0.237912 -0.166344 -0.379976 -0.062500 0 0 0 0 0 0 3 822256
-0.007439 0.004881 0.120265 0.291507 0.042411 -0.174644 -0.062500 0 0 0 0 0 0 3 823257
-0.007455 0.004892 0.120250 0.216515 -0.237538 -0.050789 -0.062500 0 0 0 0 0 0 3 824248
-0.007464 0.004898 0.120245 0.099936 -0.173274 -0.157896 -0.062500 0 0 0 0 0 0 3 825255
-0.007468 0.004901 0.120243 0.036780 -0.131615 -0.210854 -0.062500 0 0 0 0 0 0 3 826246
-0.007470 0.004903 0.120243 0.002877 -0.108058 -0.231078 -0.062500 0 0 0 0 0 0 3 827255
-0.007471 0.004903 0.120243 -0.014790 -0.095757 -0.238369 -0.062500 0 0 0 0 0 0 3 828246
-0.007472 0.004904 0.120242 -0.023832 -0.089462 -0.240973 -0.062500 0 0 0 0 0 0 3 829254
-0.007472 0.004904 0.120242 -0.028454 -0.086276 -0.241881 -0.062500 0 0 0 0 0 0 3 830245
-0.007492 0.004909 0.120251 0.229657 -0.147832 -0.357282 -0.062500 0 0 0 0 0 0 3 831256
-0.007502 0.004911 0.120254 0.121164 -0.120012 -0.301826 -0.062500 0 0 0 0 0 0 3 832255
-0.007507 0.004912 0.120255 0.045201 -0.101368 -0.272655 -0.062500 0 0 0 0 0 0 3 833244
-0.007509 0.004913 0.120255 0.005760 -0.091975 -0.261400 -0.062500 0 0 0 0 0 0 3 834253
-0.007511 0.004913 0.120255 -0.013861 -0.087402 -0.257324 -0.062500 0 0 0 0 0 0 3 835245
-0.007511 0.004913 0.120255 -0.023562 -0.085191 -0.255881 -0.062500 0 0 0 0 0 0 3 836255
-0.007512 0.004913 0.120255 -0.028381 -0.084099 -0.255381 -0.062500 0 0 0 0 0 0 3 837243
-0.007532 0.004918 0.120263 0.229786 -0.146753 -0.370107 -0.062500 0 0 0 0 0 0 3 838253
-0.007542 0.004921 0.120266 0.121203 -0.119470 -0.314542 -0.062500 0 0 0 0 0 0 3 839230
-0.007546 0.004922 0.120267 0.045217 -0.101097 -0.285344 -0.062500 0 0 0 0 0 0 3 840238
-0.007561 0.004908 0.120257 0.166660 0.089817 -0.124307 -0.062500 0 0 0 0 0 0 3 841230
-0.007569 0.004902 0.120253 0.086831 0.019342 -0.192427 -0.062500 0 0 0 0 0 0 3 842240
-0.007573 0.004899 0.120252 0.030279 -0.031048 -0.229032 -0.062500 0 0 0 0 0 0 3 843233
-0.007575 0.004897 0.120251 -0.000569 -0.057236 -0.243238 -0.062500 0 0 0 0 0 0 3 844239
-0.007576 0.004896 0.120251 -0.016607 -0.070246 -0.248388 -0.062500 0 0 0 0 0 0 3 845229
-0.007596 0.004901 0.120259 0.235915 -0.139882 -0.364904 -0.062500 0 0 0 0 0 0 3 846239
-0.007606 0.004903 0.120262 0.124306 -0.116074 -0.310180 -0.062500 0 0 0 0 0 0 3 847231
-0.007611 0.004904 0.120263 0.046749 -0.099419 -0.281290 -0.062500 0 0 0 0 0 0 3 848278
-0.007614 0.004904 0.120264 0.006519 -0.090984 -0.270125 -0.062500 0 0 0 0 0 0 3 849246
-0.007615 0.004905 0.120264 -0.013467 -0.086912 -0.266113 -0.062500 0 0 0 0 0 0 3 850231
-0.007616 0.004905 0.120264 -0.023376 -0.084941 -0.264658 -0.062500 0 0 0 0 0 0 3 851243
-0.007616 0.004905 0.120264 -0.028281 -0.083978 -0.264160 -0.062500 0 0 0 0 0 0 3 852244
-0.007636 0.004910 0.120272 0.230073 -0.146713 -0.378496 -0.062500 0 0 0 0 0 0 3 853238
-0.007651 0.004929 0.120263 0.181124 -0.341268 -0.156286 -0.062500 0 0 0 0 0 0 3 854240
-0.007658 0.004939 0.120260 0.085811 -0.236660 -0.207587 -0.062500 0 0 0 0 0 0 3 855240
-0.007662 0.004944 0.120259 0.029245 -0.164291 -0.238752 -0.062500 0 0 0 0 0 0 3 856220
-0.007664 0.004946 0.120258 -0.001019 -0.124884 -0.251098 -0.062500 0 0 0 0 0 0 3 857219
-0.007665 0.004948 0.120258 -0.016617 -0.104767 -0.255607 -0.062500 0 0 0 0 0 0 3 858236
-0.007665 0.004948 0.120258 -0.024586 -0.094601 -0.257199 -0.062500 0 0 0 0 0 0 3 859238
-0.007666 0.004948 0.120258 -0.028603 -0.089503 -0.257762 -0.062500 0 0 0 0 0 0 3 860235
-0.007686 0.004954 0.120266 0.230292 -0.150186 -0.372271 -0.062500 0 0 0 0 0 0 3 861236
-0.007696 0.004956 0.120269 0.121687 -0.121852 -0.317157 -0.062500 0 0 0 0 0 0 3 862238
-0.007701 0.004957 0.120270 0.045645 -0.102946 -0.288167 -0.062500 0 0 0 0 0 0 3 863241
-0.007703 0.004958 0.120271 0.006200 -0.093420 -0.276985 -0.062500 0 0 0 0 0 0 3 864240
-0.007704 0.004958 0.120271 -0.013411 -0.088795 -0.272933 -0.062500 0 0 0 0 0 0 3 865290
-0.007705 0.004958 0.120271 -0.023117 -0.086527 -0.271483 -0.062500 0 0 0 0 0 0 3 866237
-0.007705 0.004958 0.120271 -0.027937 -0.085439 -0.270985 -0.062500 0 0 0 0 0 0 3 867239
-0.007725 0.004963 0.120279 0.230707 -0.148168 -0.384932 -0.062500 0 0 0 0 0 0 3 868236
-0.007735 0.004965 0.120282 0.121919 -0.120855 -0.329792 -0.062500 0 0 0 0 0 0 3 869234
-0.007740 0.004966 0.120283 0.045759 -0.102438 -0.300787 -0.062500 0 0 0 0 0 0 3 870235
-0.007742 0.004967 0.120283 0.006235 -0.093164 -0.289575 -0.062500 0 0 0 0 0 0 3 871236
-0.007743 0.004967 0.120283 -0.013390 -0.088664 -0.285535 -0.062500 0 0 0 0 0 0 3 872236
-0.007744 0.004967 0.120283 -0.023113 -0.086465 -0.284089 -0.062500 0 0 0 0 0 0 3 873235
-0.007764 0.004972 0.120291 0.233237 -0.148707 -0.397564 -0.062500 0 0 0 0 0 0 3 874236
-0.007774 0.004975 0.120294 0.123153 -0.121113 -0.342382 -0.062500 0 0 0 0 0 0 3 875232
-0.007779 0.004976 0.120295 0.046374 -0.102586 -0.313378 -0.062500 0 0 0 0 0 0 3 876236
-0.007786 0.004993 0.120284 0.066106 -0.314857 -0.135027 -0.062500 0 0 0 0 0 0 3 877232
-0.007790 0.005002 0.120280 0.027294 -0.224197 -0.211497 -0.062500 0 0 0 0 0 0 3 878233
-0.007792 0.005007 0.120278 0.000013 -0.157611 -0.252519 -0.062500 0 0 0 0 0 0 3 879319
-0.007793 0.005009 0.120278 -0.015474 -0.121626 -0.268457 -0.062500 0 0 0 0 0 0 3 880321
-0.007794 0.005010 0.120278 -0.023776 -0.103167 -0.274215 -0.062500 0 0 0 0 0 0 3 881288
-0.007814 0.005016 0.120286 0.233121 -0.157150 -0.390022 -0.062500 0 0 0 0 0 0 3 882310
-0.007824 0.005018 0.120288 0.123136 -0.125357 -0.335872 -0.062500 0 0 0 0 0 0 3 883294
-0.007829 0.005020 0.120289 0.046389 -0.104703 -0.307260 -0.062500 0 0 0 0 0 0 3 884291
-0.007831 0.005020 0.120290 0.006555 -0.094291 -0.296183 -0.062500 0 0 0 0 0 0 3 885289
-0.007833 0.005021 0.120290 -0.013234 -0.089228 -0.292193 -0.062500 0 0 0 0 0 0 3 886289
-0.007833 0.005021 0.120290 -0.023043 -0.086747 -0.290751 -0.062500 0 0 0 0 0 0 3 887289
-0.007854 0.005026 0.120298 0.233502 -0.148899 -0.403831 -0.062500 0 0 0 0 0 0 3 888307
-0.007864 0.005028 0.120301 0.123298 -0.121201 -0.348863 -0.062500 0 0 0 0 0 0 3 889318
-0.007868 0.005029 0.120302 0.046404 -0.102611 -0.319957 -0.062500 0 0 0 0 0 0 3 890323
-0.007871 0.005030 0.120302 0.006566 -0.093256 -0.308796 -0.062500 0 0 0 0 0 0 3 891320
-0.007872 0.005030 0.120302 -0.013230 -0.088705 -0.304748 -0.062500 0 0 0 0 0 0 3 892322
-0.007873 0.005030 0.120302 -0.022735 -0.087970 -0.303303 -0.062500 0 0 0 0 0 0 3 893310
-0.007893 0.005035 0.120311 0.233929 -0.150251 -0.416232 -0.062500 0 0 0 0 0 0 3 894296
-0.007903 0.005037 0.120313 0.123642 -0.122628 -0.361335 -0.062500 0 0 0 0 0 0 3 895317
-0.007908 0.005038 0.120314 0.046742 -0.104067 -0.332469 -0.062500 0 0 0 0 0 0 3 896322
-0.007910 0.005039 0.120315 0.006874 -0.094698 -0.321313 -0.062500 0 0 0 0 0 0 3 897316
-0.007911 0.005039 0.120315 -0.012911 -0.090170 -0.317284 -0.062500 0 0 0 0 0 0 3 898310
-0.007912 0.005039 0.120315 -0.022716 -0.087963 -0.315845 -0.062500 0 0 0 0 0 0 3 899312
-0.007912 0.005039 0.120315 -0.027596 -0.086889 -0.315324 -0.062500 0 0 0 0 0 0 3 900288
-0.007933 0.005044 0.120323 0.231611 -0.149743 -0.428406 -0.062500 0 0 0 0 0 0 3 901289
-0.007943 0.005047 0.120326 0.122501 -0.122367 -0.373737 -0.062500 0 0 0 0 0 0 3 902288
-0.007947 0.005048 0.120327 0.046186 -0.103939 -0.344949 -0.062500 0 0 0 0 0 0 3 903290
-0.007954 0.005065 0.120315 0.065933 -0.316112 -0.166369 -0.062500 0 0 0 0 0 0 3 904312
-0.007958 0.005074 0.120311 0.027435 -0.225571 -0.242952 -0.062500 0 0 0 0 0 0 3 905296
-0.007960 0.005079 0.120310 0.000292 -0.159042 -0.284072 -0.062500 0 0 0 0 0 0 3 906313
-0.007961 0.005081 0.120309 -0.015161 -0.123091 -0.300047 -0.062500 0 0 0 0 0 0 3 907297
-0.007962 0.005082 0.120309 -0.023491 -0.104644 -0.305832 -0.062500 0 0 0 0 0 0 3 908309
-0.007982 0.005088 0.120317 0.233896 -0.158723 -0.420945 -0.062500 0 0 0 0 0 0 3 909295
-0.007992 0.005090 0.120320 0.123677 -0.126872 -0.367178 -0.062500 0 0 0 0 0 0 3 910310
-0.007997 0.005092 0.120321 0.046794 -0.106200 -0.338723 -0.062500 0 0 0 0 0 0 3 911229
-0.008000 0.005092 0.120321 0.006892 -0.095765 -0.327711 -0.062500 0 0 0 0 0 0 3 912237
-0.008001 0.005093 0.120321 -0.012912 -0.090709 -0.323745 -0.062500 0 0 0 0 0 0 3 913228
-0.008001 0.005093 0.120322 -0.022729 -0.088238 -0.322318 -0.062500 0 0 0 0 0 0 3 914237
-0.008002 0.005093 0.120322 -0.027578 -0.087005 -0.321809 -0.062500 0 0 0 0 0 0 3 915362
-0.008002 0.005093 0.120322 -0.029999 -0.086415 -0.321632 -0.062500 0 0 0 0 0 0 3 916229
-0.008002 0.005093 0.120322 -0.031183 -0.086120 -0.321560 -0.062500 0 0 0 0 0 0 3 917237
-0.008002 0.005093 0.120322 -0.031783 -0.085980 -0.321559 -0.062500 0 0 0 0 0 0 3 918228
-0.008022 0.005098 0.120330 0.229757 -0.149348 -0.434411 -0.062500 0 0 0 0 0 0 3 919237
-0.008032 0.005100 0.120332 0.121574 -0.122169 -0.379992 -0.062500 0 0 0 0 0 0 3 920228
-0.008037 0.005101 0.120333 0.045707 -0.103843 -0.351320 -0.062500 0 0 0 0 0 0 3 921236
-0.008051 0.005088 0.120323 0.166656 0.087051 -0.189964 -0.062500 0 0 0 0 0 0 3 922229
-0.008059 0.005081 0.120319 0.087403 0.016482 -0.258251 -0.062500 0 0 0 0 0 0 3 923362
-0.008063 0.005078 0.120318 0.031067 -0.033899 -0.295025 -0.062500 0 0 0 0 0 0 3 924228
-0.008065 0.005076 0.120318 0.000250 -0.060069 -0.309321 -0.062500 0 0 0 0 0 0 3 925236
-0.008066 0.005076 0.120317 -0.015797 -0.073065 -0.314509 -0.062500 0 0 0 0 0 0 3 926228
-0.008067 0.005075 0.120317 -0.023988 -0.079506 -0.316357 -0.062500 0 0 0 0 0 0 3 927377
-0.008067 0.005075 0.120317 -0.028147 -0.082693 -0.317024 -0.062500 0 0 0 0 0 0 3 928223
-0.008067 0.005075 0.120317 -0.030259 -0.084259 -0.317245 -0.062500 0 0 0 0 0 0 3 929362
-0.008087 0.005080 0.120325 0.230956 -0.150235 -0.429974 -0.062500 0 0 0 0 0 0 3 930361
-0.008097 0.005082 0.120328 0.122314 -0.123502 -0.375716 -0.062500 0 0 0 0 0 0 3 931248
-0.008106 0.005100 0.120317 0.105377 -0.326703 -0.179477 -0.062500 0 0 0 0 0 0 3 932238
-0.008112 0.005109 0.120313 0.038137 -0.210232 -0.249082 -0.062500 0 0 0 0 0 0 3 933372
-0.008114 0.005114 0.120312 0.001160 -0.141505 -0.287676 -0.062500 0 0 0 0 0 0 3 934374
-0.008116 0.005116 0.120312 -0.019158 -0.104485 -0.302758 -0.062500 0 0 0 0 0 0 3 935235
-0.008116 0.005118 0.120311 -0.029901 -0.085500 -0.308241 -0.062500 0 0 0 0 0 0 3 936348
-0.008117 0.005118 0.120311 -0.035432 -0.075911 -0.310204 -0.062500 0 0 0 0 0 0 3 937371
-0.008117 0.005118 0.120311 -0.038271 -0.071072 -0.310897 -0.062500 0 0 0 0 0 0 3 938340
-0.008117 0.005119 0.120311 -0.039743 -0.068644 -0.311146 -0.062500 0 0 0 0 0 0 3 939371
-0.008117 0.005119 0.120311 -0.040444 -0.067428 -0.311232 -0.062500 0 0 0 0 0 0 3 940368
-0.008117 0.005119 0.120311 -0.040822 -0.066797 -0.311253 -0.062500 0 0 0 0 0 0 3 941367
-0.008137 0.005124 0.120319 0.221067 -0.129988 -0.423681 -0.062500 0 0 0 0 0 0 3 942343
-0.008147 0.005126 0.120322 0.112810 -0.102688 -0.369506 -0.062500 0 0 0 0 0 0 3 943250
-0.008152 0.005127 0.120323 0.036927 -0.084281 -0.340968 -0.062500 0 0 0 0 0 0 3 944239
-0.008154 0.005128 0.120324 -0.002450 -0.074998 -0.329919 -0.062500 0 0 0 0 0 0 3 945346
-0.008155 0.005128 0.120324 -0.021990 -0.070494 -0.325925 -0.062500 0 0 0 0 0 0 3 946367
-0.008156 0.005128 0.120324 -0.031667 -0.068313 -0.324490 -0.062500 0 0 0 0 0 0 3 947371
-0.008156 0.005128 0.120324 -0.036464 -0.067238 -0.323975 -0.062500 0 0 0 0 0 0 3 948339
-0.008156 0.005128 0.120324 -0.038832 -0.066715 -0.323806 -0.062500 0 0 0 0 0 0 3 949370
-0.008169 0.005114 0.120313 0.120077 0.115138 -0.173291 -0.062500 0 0 0 0 0 0 3 950361
-0.008175 0.005107 0.120309 0.059970 0.040224 -0.245650 -0.062500 0 0 0 0 0 0 3 951340
-0.008179 0.005104 0.120308 0.022159 -0.033632 -0.283883 -0.062500 0 0 0 0 0 0 3 952339
-0.008201 0.005107 0.120315 0.249040 -0.102948 -0.410879 -0.062500 0 0 0 0 0 0 3 953242
-0.008211 0.005109 0.120318 0.127081 -0.089294 -0.362202 -0.062500 0 0 0 0 0 0 3 954346
-0.008217 0.005109 0.120319 0.044146 -0.077630 -0.335622 -0.062500 0 0 0 0 0 0 3 955368
-0.008219 0.005110 0.120319 0.001207 -0.071704 -0.325288 -0.062500 0 0 0 0 0 0 3 956365
-0.008225 0.005127 0.120307 0.038812 -0.290041 -0.153745 -0.062500 0 0 0 0 0 0 3 957368
-0.008228 0.005136 0.120303 0.009736 -0.202803 -0.233127 -0.062500 0 0 0 0 0 0 3 958367
-0.008230 0.005140 0.120302 -0.012867 -0.137875 -0.275296 -0.062500 0 0 0 0 0 0 3 959369
-0.008231 0.005142 0.120301 -0.026098 -0.102709 -0.291657 -0.062500 0 0 0 0 0 0 3 960339
-0.008231 0.005144 0.120301 -0.033317 -0.084640 -0.297617 -0.062500 0 0 0 0 0 0 3 961242
-0.008232 0.005144 0.120301 -0.037138 -0.075479 -0.299724 -0.062500 0 0 0 0 0 0 3 962346
-0.008252 0.005149 0.120309 0.223176 -0.134385 -0.412416 -0.062500 0 0 0 0 0 0 3 963244
-0.008262 0.005152 0.120312 0.113877 -0.104895 -0.358756 -0.062500 0 0 0 0 0 0 3 964371
-0.008267 0.005153 0.120313 0.037440 -0.085382 -0.330412 -0.062500 0 0 0 0 0 0 3 965366
-0.008269 0.005154 0.120313 -0.002200 -0.075553 -0.319434 -0.062500 0 0 0 0 0 0 3 966366
-0.008270 0.005154 0.120313 -0.021879 -0.070779 -0.315464 -0.062500 0 0 0 0 0 0 3 967235
-0.008271 0.005154 0.120313 -0.031605 -0.068444 -0.314043 -0.062500 0 0 0 0 0 0 3 968369
-0.008271 0.005154 0.120313 -0.036434 -0.067307 -0.313542 -0.062500 0 0 0 0 0 0 3 969242
-0.008271 0.005154 0.120313 -0.038818 -0.066744 -0.313361 -0.062500 0 0 0 0 0 0 3 970346
-0.008292 0.005159 0.120321 0.222424 -0.130018 -0.425076 -0.062500 0 0 0 0 0 0 3 971370
-0.008302 0.005161 0.120324 0.114027 -0.104744 -0.371208 -0.062500 0 0 0 0 0 0 3 972369
-0.008311 0.005179 0.120313 0.096625 -0.307362 -0.174841 -0.062500 0 0 0 0 0 0 3 973367
-0.008316 0.005189 0.120309 0.038669 -0.212281 -0.244610 -0.062500 0 0 0 0 0 0 3 974369
-0.008319 0.005193 0.120308 0.001771 -0.143563 -0.283348 -0.062500 0 0 0 0 0 0 3 975215
-0.008320 0.005196 0.120307 -0.018579 -0.106529 -0.298462 -0.062500 0 0 0 0 0 0 3 976360
-0.008321 0.005197 0.120307 -0.029315 -0.087557 -0.303970 -0.062500 0 0 0 0 0 0 3 977242
-0.008321 0.005198 0.120307 -0.034873 -0.077959 -0.305952 -0.062500 0 0 0 0 0 0 3 978367
-0.008321 0.005198 0.120307 -0.037709 -0.073113 -0.306651 -0.062500 0 0 0 0 0 0 3 979221
-0.008321 0.005198 0.120307 -0.039174 -0.070677 -0.306899 -0.062500 0 0 0 0 0 0 3 980352
-0.008342 0.005203 0.120315 0.222644 -0.133037 -0.418529 -0.062500 0 0 0 0 0 0 3 981352
-0.008351 0.005205 0.120318 0.113854 -0.105223 -0.364827 -0.062500 0 0 0 0 0 0 3 982347
-0.008356 0.005206 0.120319 0.037677 -0.086553 -0.336503 -0.062500 0 0 0 0 0 0 3 983235
-0.008359 0.005207 0.120319 -0.001805 -0.077148 -0.325552 -0.062500 0 0 0 0 0 0 3 984350
-0.008360 0.005207 0.120319 -0.021401 -0.072591 -0.321575 -0.062500 0 0 0 0 0 0 3 985359
-0.008360 0.005207 0.120319 -0.031105 -0.070371 -0.320148 -0.062500 0 0 0 0 0 0 3 986352
-0.008361 0.005207 0.120319 -0.035901 -0.069283 -0.319639 -0.062500 0 0 0 0 0 0 3 987359
-0.008381 0.005212 0.120327 0.224363 -0.132354 -0.430856 -0.062500 0 0 0 0 0 0 3 988350
-0.008391 0.005215 0.120330 0.114732 -0.104876 -0.377149 -0.062500 0 0 0 0 0 0 3 989359
-0.008400 0.005233 0.120319 0.096795 -0.307288 -0.180653 -0.062500 0 0 0 0 0 0 3 990350
-0.008405 0.005242 0.120315 0.038830 -0.212246 -0.250533 -0.062500 0 0 0 0 0 0 3 991359
-0.008408 0.005247 0.120314 0.001880 -0.143559 -0.289311 -0.062500 0 0 0 0 0 0 3 992350
-0.008409 0.005249 0.120313 -0.018516 -0.106534 -0.304484 -0.062500 0 0 0 0 0 0 3 993359
-0.008410 0.005250 0.120313 -0.029273 -0.087555 -0.310002 -0.062500 0 0 0 0 0 0 3 994350
-0.008410 0.005251 0.120313 -0.034856 -0.077963 -0.311977 -0.062500 0 0 0 0 0 0 3 995359
-0.008411 0.005251 0.120313 -0.037720 -0.073113 -0.312670 -0.062500 0 0 0 0 0 0 3 996350
-0.008431 0.005256 0.120321 0.223610 -0.134318 -0.424087 -0.062500 0 0 0 0 0 0 3 997361
-0.008441 0.005259 0.120324 0.114328 -0.105848 -0.370653 -0.062500 0 0 0 0 0 0 3 998366
-0.008446 0.005260 0.120325 0.037916 -0.086870 -0.342436 -0.062500 0 0 0 0 0 0 3 999363
-0.008448 0.005260 0.120325 -0.001698 -0.077311 -0.331517 -0.062500 0 0 0 0 0 0 4 233
-0.008449 0.005261 0.120325 -0.021363 -0.072667 -0.327560 -0.062500 0 0 0 0 0 0 4 1349
-0.008450 0.005261 0.120325 -0.031065 -0.070411 -0.326140 -0.062500 0 0 0 0 0 0 4 2364
-0.008470 0.005266 0.120333 0.226995 -0.132956 -0.436630 -0.062500 0 0 0 0 0 0 4 3351
-0.008485 0.005285 0.120324 0.174620 -0.325916 -0.214658 -0.062500 0 0 0 0 0 0 4 4369
-0.008492 0.005295 0.120321 0.079148 -0.221650 -0.267289 -0.062500 0 0 0 0 0 0 4 5340
-0.008496 0.005300 0.120320 0.021895 -0.148131 -0.299164 -0.062500 0 0 0 0 0 0 4 6368
-0.008498 0.005302 0.120319 -0.008597 -0.108747 -0.311799 -0.062500 0 0 0 0 0 0 4 7369
-0.008499 0.005304 0.120319 -0.024357 -0.088653 -0.316429 -0.062500 0 0 0 0 0 0 4 8366
-0.008500 0.005304 0.120319 -0.032414 -0.078494 -0.318080 -0.062500 0 0 0 0 0 0 4 9368
-0.008520 0.005309 0.120327 0.227185 -0.139266 -0.429421 -0.062500 0 0 0 0 0 0 4 10367
-0.008530 0.005312 0.120330 0.116493 -0.109429 -0.376320 -0.062500 0 0 0 0 0 0 4 11369
-0.008535 0.005313 0.120331 0.039338 -0.089760 -0.348257 -0.062500 0 0 0 0 0 0 4 12368
-0.008538 0.005314 0.120331 -0.000634 -0.079869 -0.337392 -0.062500 0 0 0 0 0 0 4 13372
-0.008539 0.005314 0.120331 -0.020481 -0.075049 -0.333428 -0.062500 0 0 0 0 0 0 4 14371
-0.008539 0.005314 0.120331 -0.030295 -0.072704 -0.332026 -0.062500 0 0 0 0 0 0 4 15368
-0.008540 0.005314 0.120331 -0.035153 -0.071562 -0.331518 -0.062500 0 0 0 0 0 0 4 16368
-0.008560 0.005319 0.120339 0.225548 -0.134699 -0.441932 -0.062500 0 0 0 0 0 0 4 17368
-0.008570 0.005321 0.120342 0.108802 -0.086193 -0.388658 -0.062500 0 0 0 0 0 0 4 18360
-0.008579 0.005339 0.120331 0.090474 -0.288252 -0.191960 -0.062500 0 0 0 0 0 0 4 19339
-0.008584 0.005349 0.120327 0.032652 -0.193382 -0.262043 -0.062500 0 0 0 0 0 0 4 20366
-0.008587 0.005353 0.120326 -0.004256 -0.124779 -0.300951 -0.062500 0 0 0 0 0 0 4 21366
-0.008588 0.005356 0.120325 -0.024646 -0.087779 -0.316179 -0.062500 0 0 0 0 0 0 4 22366
-0.008609 0.005362 0.120333 0.227828 -0.132563 -0.432105 -0.062500 0 0 0 0 0 0 4 23368
-0.008620 0.005365 0.120336 0.113469 -0.095647 -0.380973 -0.062500 0 0 0 0 0 0 4 24367
-0.008625 0.005366 0.120336 0.034433 -0.072398 -0.353631 -0.062500 0 0 0 0 0 0 4 25366
-0.008627 0.005367 0.120337 -0.006530 -0.060705 -0.343014 -0.062500 0 0 0 0 0 0 4 26335
-0.008628 0.005367 0.120337 -0.026838 -0.054988 -0.339156 -0.062500 0 0 0 0 0 0 4 27338
-0.008629 0.005367 0.120337 -0.036907 -0.052197 -0.337777 -0.062500 0 0 0 0 0 0 4 28363
-0.008634 0.005384 0.120325 0.016426 -0.271281 -0.168562 -0.062500 0 0 0 0 0 0 4 29366
-0.008657 0.005398 0.120329 0.259342 -0.248908 -0.359616 -0.062500 0 0 0 0 0 0 4 30367
-0.008668 0.005405 0.120330 0.132150 -0.157223 -0.349430 -0.062500 0 0 0 0 0 0 4 31366
-0.008674 0.005408 0.120330 0.044696 -0.103861 -0.338065 -0.062500 0 0 0 0 0 0 4 32355
-0.008677 0.005410 0.120330 -0.001057 -0.076628 -0.333275 -0.062500 0 0 0 0 0 0 4 33365
-0.008678 0.005411 0.120330 -0.024003 -0.063008 -0.331508 -0.062500 0 0 0 0 0 0 4 34335
-0.008699 0.005416 0.120338 0.228017 -0.120033 -0.440843 -0.062500 0 0 0 0 0 0 4 35366
-0.008709 0.005418 0.120341 0.113449 -0.089311 -0.387716 -0.062500 0 0 0 0 0 0 4 36367
-0.008714 0.005420 0.120342 0.034356 -0.069207 -0.359677 -0.062500 0 0 0 0 0 0 4 37364
-0.008717 0.005420 0.120342 -0.006568 -0.059110 -0.348834 -0.062500 0 0 0 0 0 0 4 38362
-0.008718 0.005421 0.120343 -0.026882 -0.054175 -0.344877 -0.062500 0 0 0 0 0 0 4 39440
-0.008719 0.005421 0.120343 -0.036924 -0.051798 -0.343466 -0.062500 0 0 0 0 0 0 4 40440
-0.008719 0.005421 0.120343 -0.041904 -0.050631 -0.342968 -0.062500 0 0 0 0 0 0 4 41432
-0.008744 0.005443 0.120338 0.277929 -0.336331 -0.283670 -0.062500 0 0 0 0 0 0 4 42439
-0.008756 0.005454 0.120337 0.149933 -0.223358 -0.311868 -0.062500 0 0 0 0 0 0 4 43412
-0.008763 0.005459 0.120336 0.055931 -0.140791 -0.326906 -0.062500 0 0 0 0 0 0 4 44440
-0.008766 0.005462 0.120336 0.005499 -0.096670 -0.332780 -0.062500 0 0 0 0 0 0 4 45432
-0.008768 0.005463 0.120336 -0.020231 -0.074264 -0.334922 -0.062500 0 0 0 0 0 0 4 46430
-0.008768 0.005464 0.120336 -0.033196 -0.062997 -0.335688 -0.062500 0 0 0 0 0 0 4 47411
-0.008769 0.005464 0.120336 -0.039707 -0.057340 -0.335964 -0.062500 0 0 0 0 0 0 4 48409
-0.008769 0.005465 0.120336 -0.042980 -0.054505 -0.336069 -0.062500 0 0 0 0 0 0 4 49427
-0.008789 0.005470 0.120344 0.219058 -0.116935 -0.445676 -0.062500 0 0 0 0 0 0 4 50408
-0.008799 0.005472 0.120347 0.109231 -0.088867 -0.392991 -0.062500 0 0 0 0 0 0 4 51400
-0.008809 0.005490 0.120336 0.090583 -0.290208 -0.196038 -0.062500 0 0 0 0 0 0 4 52416
-0.008814 0.005499 0.120332 0.033106 -0.195478 -0.266422 -0.062500 0 0 0 0 0 0 4 53414
-0.008816 0.005504 0.120330 -0.003696 -0.126945 -0.305497 -0.062500 0 0 0 0 0 0 4 54431
-0.008818 0.005506 0.120330 -0.024059 -0.089975 -0.320801 -0.062500 0 0 0 0 0 0 4 55416
-0.008818 0.005507 0.120330 -0.034821 -0.071011 -0.326399 -0.062500 0 0 0 0 0 0 4 56432
-0.008839 0.005513 0.120337 0.223365 -0.125270 -0.437728 -0.062500 0 0 0 0 0 0 4 57413
-0.008849 0.005516 0.120340 0.111438 -0.093038 -0.385877 -0.062500 0 0 0 0 0 0 4 58429
-0.008854 0.005517 0.120341 0.033627 -0.072168 -0.358344 -0.062500 0 0 0 0 0 0 4 59416
-0.008856 0.005517 0.120341 -0.006647 -0.061678 -0.347669 -0.062500 0 0 0 0 0 0 4 60412
-0.008858 0.005518 0.120342 -0.026646 -0.056574 -0.343775 -0.062500 0 0 0 0 0 0 4 61430
-0.008871 0.005504 0.120331 0.122705 0.127624 -0.191579 -0.062500 0 0 0 0 0 0 4 62412
-0.008877 0.005497 0.120327 0.059018 0.053589 -0.263443 -0.062500 0 0 0 0 0 0 4 63432
-0.008885 0.005511 0.120314 0.068112 -0.218389 -0.132403 -0.062500 0 0 0 0 0 0 4 64414
-0.008890 0.005518 0.120309 0.023253 -0.160084 -0.228491 -0.062500 0 0 0 0 0 0 4 65427
-0.008892 0.005522 0.120307 -0.008073 -0.109502 -0.276926 -0.062500 0 0 0 0 0 0 4 66429
-0.008914 0.005528 0.120314 0.237876 -0.145241 -0.404626 -0.062500 0 0 0 0 0 0 4 67358
-0.008924 0.005532 0.120317 0.119026 -0.103231 -0.358972 -0.062500 0 0 0 0 0 0 4 68348
-0.008929 0.005533 0.120318 0.033103 -0.057182 -0.333695 -0.062500 0 0 0 0 0 0 4 69356
-0.008932 0.005534 0.120318 -0.009106 -0.044130 -0.323815 -0.062500 0 0 0 0 0 0 4 70348
-0.008938 0.005551 0.120306 0.027994 -0.259531 -0.150856 -0.062500 0 0 0 0 0 0 4 71356
-0.008941 0.005560 0.120302 0.000044 -0.171261 -0.230820 -0.062500 0 0 0 0 0 0 4 72348
-0.008943 0.005565 0.120300 -0.022096 -0.105821 -0.273446 -0.062500 0 0 0 0 0 0 4 73357
-0.008944 0.005567 0.120300 -0.035265 -0.070354 -0.290029 -0.062500 0 0 0 0 0 0 4 74357
-0.008965 0.005573 0.120307 0.221514 -0.116021 -0.404868 -0.062500 0 0 0 0 0 0 4 75348
-0.008975 0.005576 0.120310 0.108499 -0.079352 -0.354732 -0.062500 0 0 0 0 0 0 4 76356
-0.008980 0.005577 0.120311 0.030080 -0.056217 -0.327858 -0.062500 0 0 0 0 0 0 4 77347
-0.008982 0.005578 0.120311 -0.010501 -0.044594 -0.317406 -0.062500 0 0 0 0 0 0 4 78357
-0.008983 0.005578 0.120311 -0.030667 -0.038920 -0.313590 -0.062500 0 0 0 0 0 0 4 79348
-0.008984 0.005578 0.120311 -0.040649 -0.036143 -0.312228 -0.062500 0 0 0 0 0 0 4 80359
-0.008984 0.005578 0.120311 -0.045583 -0.034776 -0.311749 -0.062500 0 0 0 0 0 0 4 81362
-0.008984 0.005578 0.120311 -0.048022 -0.034113 -0.311583 -0.062500 0 0 0 0 0 0 4 82368
-0.008989 0.005595 0.120299 0.008484 -0.253518 -0.142008 -0.062500 0 0 0 0 0 0 4 83354
-0.009012 0.005609 0.120303 0.254530 -0.232238 -0.331909 -0.062500 0 0 0 0 0 0 4 84351
-0.009023 0.005616 0.120304 0.128023 -0.140899 -0.322800 -0.062500 0 0 0 0 0 0 4 85358
-0.009029 0.005619 0.120304 0.040821 -0.087688 -0.311974 -0.062500 0 0 0 0 0 0 4 86363
-0.009032 0.005621 0.120305 -0.004800 -0.060515 -0.307360 -0.062500 0 0 0 0 0 0 4 87367
-0.009033 0.005622 0.120305 -0.027724 -0.046948 -0.305659 -0.062500 0 0 0 0 0 0 4 88365
-0.009034 0.005622 0.120305 -0.039105 -0.040180 -0.305046 -0.062500 0 0 0 0 0 0 4 89336
-0.009034 0.005622 0.120305 -0.044806 -0.036805 -0.304826 -0.062500 0 0 0 0 0 0 4 90364
-0.009055 0.005627 0.120312 0.216640 -0.099102 -0.413158 -0.062500 0 0 0 0 0 0 4 91352
-0.009069 0.005646 0.120303 0.163527 -0.290405 -0.191362 -0.062500 0 0 0 0 0 0 4 92366
-0.009077 0.005656 0.120300 0.068957 -0.186545 -0.245158 -0.062500 0 0 0 0 0 0 4 93363
-0.009080 0.005661 0.120299 0.012049 -0.113247 -0.277629 -0.062500 0 0 0 0 0 0 4 94355
-0.009082 0.005664 0.120298 -0.018343 -0.073966 -0.290528 -0.062500 0 0 0 0 0 0 4 95370
-0.009083 0.005665 0.120298 -0.034116 -0.053876 -0.295256 -0.062500 0 0 0 0 0 0 4 96366
-0.009117 0.005657 0.120295 0.381057 0.073982 -0.254264 -0.062500 0 0 0 0 0 0 4 97369
-0.009133 0.005652 0.120294 0.209093 0.031255 -0.275202 -0.062500 0 0 0 0 0 0 4 98365
-0.009142 0.005650 0.120293 0.084230 -0.000284 -0.286301 -0.062500 0 0 0 0 0 0 4 99356
-0.009146 0.005649 0.120293 0.017573 -0.016884 -0.290653 -0.062500 0 0 0 0 0 0 4 100365
-0.009148 0.005649 0.120293 -0.016309 -0.025198 -0.292241 -0.062500 0 0 0 0 0 0 4 101364
-0.009149 0.005649 0.120293 -0.033329 -0.029334 -0.292823 -0.062500 0 0 0 0 0 0 4 102366
-0.009149 0.005648 0.120293 -0.041612 -0.033150 -0.293028 -0.062500 0 0 0 0 0 0 4 103364
-0.009150 0.005648 0.120293 -0.045899 -0.034161 -0.293098 -0.062500 0 0 0 0 0 0 4 104368
-0.009175 0.005670 0.120289 0.273891 -0.318153 -0.231266 -0.062500 0 0 0 0 0 0 4 105364
-0.009187 0.005681 0.120287 0.146155 -0.206050 -0.260815 -0.062500 0 0 0 0 0 0 4 106364
-0.009194 0.005687 0.120287 0.052167 -0.123931 -0.276563 -0.062500 0 0 0 0 0 0 4 107365
-0.009197 0.005689 0.120286 0.001676 -0.080018 -0.282732 -0.062500 0 0 0 0 0 0 4 108364
-0.009198 0.005691 0.120286 -0.024076 -0.057705 -0.284998 -0.062500 0 0 0 0 0 0 4 109363
-0.009199 0.005692 0.120286 -0.037080 -0.046476 -0.285796 -0.062500 0 0 0 0 0 0 4 110349
-0.009200 0.005692 0.120286 -0.043622 -0.040846 -0.286093 -0.062500 0 0 0 0 0 0 4 111364
-0.009220 0.005697 0.120294 0.217709 -0.102061 -0.393905 -0.062500 0 0 0 0 0 0 4 112363
-0.009230 0.005699 0.120297 0.106602 -0.073169 -0.342213 -0.062500 0 0 0 0 0 0 4 113362
-0.009239 0.005717 0.120286 0.086524 -0.273286 -0.144877 -0.062500 0 0 0 0 0 0 4 114365
-0.009245 0.005727 0.120282 0.029320 -0.178817 -0.215713 -0.062500 0 0 0 0 0 0 4 115364
-0.009247 0.005731 0.120280 -0.007412 -0.110424 -0.255095 -0.062500 0 0 0 0 0 0 4 116362
-0.009249 0.005734 0.120280 -0.027836 -0.073498 -0.270526 -0.062500 0 0 0 0 0 0 4 117334
-0.009270 0.005740 0.120287 0.226059 -0.118594 -0.383650 -0.062500 0 0 0 0 0 0 4 118361
-0.009280 0.005743 0.120290 0.110896 -0.081510 -0.334075 -0.062500 0 0 0 0 0 0 4 119365
-0.009285 0.005744 0.120291 0.031375 -0.058157 -0.307477 -0.062500 0 0 0 0 0 0 4 120363
-0.009287 0.005745 0.120291 -0.012282 -0.027121 -0.297115 -0.062500 0 0 0 0 0 0 4 121363
-0.009289 0.005745 0.120291 -0.032689 -0.021405 -0.293332 -0.062500 0 0 0 0 0 0 4 122355
-0.009310 0.005750 0.120299 0.222058 -0.082710 -0.399299 -0.062500 0 0 0 0 0 0 4 123365
-0.009320 0.005753 0.120302 0.107481 -0.053818 -0.347292 -0.062500 0 0 0 0 0 0 4 124365
-0.009325 0.005754 0.120303 0.028369 -0.034644 -0.319852 -0.062500 0 0 0 0 0 0 4 125334
-0.009327 0.005754 0.120303 -0.012535 -0.025016 -0.309189 -0.062500 0 0 0 0 0 0 4 126364
-0.009329 0.005755 0.120303 -0.032829 -0.020345 -0.305304 -0.062500 0 0 0 0 0 0 4 127340
-0.009350 0.005760 0.120311 0.222094 -0.082181 -0.411049 -0.062500 0 0 0 0 0 0 4 128362
-0.009360 0.005762 0.120314 0.107495 -0.053567 -0.359112 -0.062500 0 0 0 0 0 0 4 129333
-0.009369 0.005780 0.120302 0.085449 -0.254862 -0.161497 -0.062500 0 0 0 0 0 0 4 130361
-0.009374 0.005789 0.120298 0.027541 -0.160570 -0.232386 -0.062500 0 0 0 0 0 0 4 131363
-0.009377 0.005794 0.120297 -0.009549 -0.092259 -0.271817 -0.062500 0 0 0 0 0 0 4 132362
-0.009378 0.005796 0.120296 -0.030144 -0.055365 -0.287304 -0.062500 0 0 0 0 0 0 4 133362
-0.009400 0.005802 0.120304 0.223953 -0.100560 -0.399858 -0.062500 0 0 0 0 0 0 4 134349
-0.009410 0.005805 0.120307 0.108555 -0.063435 -0.350590 -0.062500 0 0 0 0 0 0 4 135349
-0.009415 0.005807 0.120307 0.028914 -0.040060 -0.324134 -0.062500 0 0 0 0 0 0 4 136354
-0.009417 0.005807 0.120308 -0.012263 -0.028332 -0.313837 -0.062500 0 0 0 0 0 0 4 137346
-0.009419 0.005808 0.120308 -0.032700 -0.022592 -0.310071 -0.062500 0 0 0 0 0 0 4 138354
-0.009419 0.005808 0.120308 -0.042797 -0.019810 -0.308723 -0.062500 0 0 0 0 0 0 4 139347
-0.009440 0.005813 0.120316 0.217361 -0.082599 -0.414974 -0.062500 0 0 0 0 0 0 4 140355
-0.009450 0.005815 0.120318 0.105143 -0.054373 -0.363589 -0.062500 0 0 0 0 0 0 4 141346
-0.009459 0.005833 0.120307 0.084130 -0.254513 -0.165987 -0.062500 0 0 0 0 0 0 4 142355
-0.009464 0.005843 0.120303 0.026956 -0.160400 -0.237020 -0.062500 0 0 0 0 0 0 4 143346
-0.009467 0.005847 0.120302 -0.009839 -0.092187 -0.276516 -0.062500 0 0 0 0 0 0 4 144355
-0.009468 0.005850 0.120301 -0.030264 -0.055330 -0.292041 -0.062500 0 0 0 0 0 0 4 145346
-0.009490 0.005856 0.120309 0.224101 -0.100599 -0.404218 -0.062500 0 0 0 0 0 0 4 146354
-0.009500 0.005859 0.120311 0.108641 -0.063434 -0.355151 -0.062500 0 0 0 0 0 0 4 147345
-0.009505 0.005860 0.120312 0.028961 -0.040070 -0.328820 -0.062500 0 0 0 0 0 0 4 148355
-0.009507 0.005861 0.120313 -0.012249 -0.028337 -0.318545 -0.062500 0 0 0 0 0 0 4 149354
-0.009509 0.005861 0.120313 -0.032695 -0.022607 -0.314796 -0.062500 0 0 0 0 0 0 4 150346
-0.009509 0.005861 0.120313 -0.042816 -0.019811 -0.313445 -0.062500 0 0 0 0 0 0 4 151355
-0.009530 0.005866 0.120320 0.217569 -0.082637 -0.419291 -0.062500 0 0 0 0 0 0 4 152354
-0.009540 0.005869 0.120323 0.105255 -0.054399 -0.368125 -0.062500 0 0 0 0 0 0 4 153374
-0.009545 0.005870 0.120324 0.027209 -0.035516 -0.341028 -0.062500 0 0 0 0 0 0 4 154361
-0.009547 0.005870 0.120324 -0.013140 -0.026053 -0.330492 -0.062500 0 0 0 0 0 0 4 155352
-0.009549 0.005871 0.120324 -0.033159 -0.021450 -0.326638 -0.062500 0 0 0 0 0 0 4 156361
-0.009549 0.005871 0.120324 -0.043027 -0.019241 -0.325266 -0.062500 0 0 0 0 0 0 4 157367
-0.009549 0.005871 0.120324 -0.047919 -0.018138 -0.324774 -0.062500 0 0 0 0 0 0 4 158367
-0.009554 0.005888 0.120312 0.006486 -0.236456 -0.153992 -0.062500 0 0 0 0 0 0 4 159364
-0.009589 0.005887 0.120305 0.412321 -0.035137 -0.190556 -0.062500 0 0 0 0 0 0 4 160363
-0.009607 0.005887 0.120302 0.227064 -0.019258 -0.255371 -0.062500 0 0 0 0 0 0 4 161362
-0.009616 0.005887 0.120301 0.093246 -0.018607 -0.283781 -0.062500 0 0 0 0 0 0 4 162360
-0.009621 0.005887 0.120301 0.021351 -0.018583 -0.294479 -0.062500 0 0 0 0 0 0 4 163363
-0.009623 0.005887 0.120301 -0.015413 -0.018443 -0.298352 -0.062500 0 0 0 0 0 0 4 164332
-0.009624 0.005887 0.120301 -0.033975 -0.018307 -0.299749 -0.062500 0 0 0 0 0 0 4 165360
-0.009625 0.005887 0.120301 -0.043306 -0.018199 -0.300254 -0.062500 0 0 0 0 0 0 4 166369
-0.009646 0.005892 0.120308 0.217598 -0.082382 -0.406276 -0.062500 0 0 0 0 0 0 4 167366
-0.009656 0.005895 0.120311 0.105274 -0.054761 -0.355592 -0.062500 0 0 0 0 0 0 4 168366
-0.009661 0.005896 0.120312 0.027236 -0.036206 -0.328682 -0.062500 0 0 0 0 0 0 4 169364
-0.009663 0.005896 0.120312 -0.013132 -0.026871 -0.318221 -0.062500 0 0 0 0 0 0 4 170361
-0.009664 0.005896 0.120312 -0.033157 -0.022361 -0.314406 -0.062500 0 0 0 0 0 0 4 171361
-0.009665 0.005897 0.120312 -0.043024 -0.020181 -0.313036 -0.062500 0 0 0 0 0 0 4 172350
-0.009677 0.005883 0.120301 0.110185 0.162535 -0.161190 -0.062500 0 0 0 0 0 0 4 173360
-0.009704 0.005881 0.120305 0.315603 0.023423 -0.339075 -0.062500 0 0 0 0 0 0 4 174362
-0.009722 0.005897 0.120294 0.214925 -0.220019 -0.156160 -0.062500 0 0 0 0 0 0 4 175363
-0.009731 0.005905 0.120290 0.094899 -0.143992 -0.225992 -0.062500 0 0 0 0 0 0 4 176360
-0.009736 0.005909 0.120289 0.024417 -0.084479 -0.264463 -0.062500 0 0 0 0 0 0 4 177362
-0.009739 0.005911 0.120288 -0.013141 -0.051968 -0.279574 -0.062500 0 0 0 0 0 0 4 178359
-0.009740 0.005912 0.120288 -0.032582 -0.035220 -0.285108 -0.062500 0 0 0 0 0 0 4 179362
-0.009741 0.005913 0.120288 -0.042528 -0.026707 -0.287090 -0.062500 0 0 0 0 0 0 4 180361
-0.009741 0.005913 0.120288 -0.047569 -0.022414 -0.287811 -0.062500 0 0 0 0 0 0 4 181361
-0.009741 0.005913 0.120288 -0.050129 -0.020243 -0.288064 -0.062500 0 0 0 0 0 0 4 182353
-0.009741 0.005913 0.120288 -0.051431 -0.019175 -0.288152 -0.062500 0 0 0 0 0 0 4 183358
-0.009762 0.005918 0.120296 0.213743 -0.082899 -0.393569 -0.062500 0 0 0 0 0 0 4 184361
-0.009772 0.005921 0.120298 0.103353 -0.055038 -0.343073 -0.062500 0 0 0 0 0 0 4 185361
-0.009776 0.005922 0.120299 0.026245 -0.036331 -0.316266 -0.062500 0 0 0 0 0 0 4 186361
-0.009791 0.005908 0.120289 0.144430 0.153677 -0.154337 -0.062500 0 0 0 0 0 0 4 187362
-0.009799 0.005902 0.120285 0.066950 0.082859 -0.222994 -0.062500 0 0 0 0 0 0 4 188361
-0.009803 0.005899 0.120284 0.011204 0.032524 -0.260187 -0.062500 0 0 0 0 0 0 4 189362
-0.009805 0.005897 0.120283 -0.019603 0.006462 -0.274748 -0.062500 0 0 0 0 0 0 4 190361
-0.009806 0.005896 0.120283 -0.035736 -0.006421 -0.280072 -0.062500 0 0 0 0 0 0 4 191363
-0.009827 0.005901 0.120291 0.221935 -0.077080 -0.387149 -0.062500 0 0 0 0 0 0 4 192363
-0.009837 0.005903 0.120293 0.107575 -0.052632 -0.337433 -0.062500 0 0 0 0 0 0 4 193350
-0.009842 0.005904 0.120294 0.028439 -0.035625 -0.310941 -0.062500 0 0 0 0 0 0 4 194358
-0.009844 0.005904 0.120295 -0.012437 -0.027072 -0.300622 -0.062500 0 0 0 0 0 0 4 195361
-0.009846 0.005905 0.120295 -0.032698 -0.022944 -0.296836 -0.062500 0 0 0 0 0 0 4 196361
-0.009846 0.005905 0.120295 -0.042707 -0.020955 -0.295489 -0.062500 0 0 0 0 0 0 4 197361
-0.009847 0.005905 0.120295 -0.047673 -0.019969 -0.295009 -0.062500 0 0 0 0 0 0 4 198361
-0.009863 0.005908 0.120272 0.164021 -0.056581 0.027693 -0.062500 0 0 0 0 0 0 4 199361
-0.009893 0.005915 0.120271 0.354854 -0.111557 -0.231470 -0.062500 0 0 0 0 0 0 4 200358
-0.009908 0.005918 0.120271 0.181472 -0.072853 -0.263213 -0.062500 0 0 0 0 0 0 4 201361
-0.009915 0.005920 0.120271 0.067626 -0.046777 -0.268545 -0.062500 0 0 0 0 0 0 4 202358
-0.009919 0.005921 0.120271 0.007922 -0.033011 -0.269884 -0.062500 0 0 0 0 0 0 4 203362
-0.009921 0.005921 0.120271 -0.022265 -0.026037 -0.270309 -0.062500 0 0 0 0 0 0 4 204359
-0.009922 0.005921 0.120271 -0.037388 -0.022541 -0.270448 -0.062500 0 0 0 0 0 0 4 205354
-0.009922 0.005921 0.120271 -0.044961 -0.020784 -0.270504 -0.062500 0 0 0 0 0 0 4 206345
-0.009922 0.005921 0.120271 -0.048780 -0.019913 -0.270524 -0.062500 0 0 0 0 0 0 4 207427
-0.009922 0.005921 0.120271 -0.050640 -0.019469 -0.270534 -0.062500 0 0 0 0 0 0 4 208412
-0.009943 0.005926 0.120278 0.214565 -0.083578 -0.375195 -0.062500 0 0 0 0 0 0 4 209436
-0.009953 0.005929 0.120281 0.103824 -0.055872 -0.325058 -0.062500 0 0 0 0 0 0 4 210411
-0.009958 0.005930 0.120282 0.026557 -0.037238 -0.298435 -0.062500 0 0 0 0 0 0 4 211353
-0.009972 0.005916 0.120271 0.144142 0.153566 -0.136246 -0.062500 0 0 0 0 0 0 4 212344
-0.009980 0.005910 0.120267 0.066862 0.082770 -0.205034 -0.062500 0 0 0 0 0 0 4 213353
-0.009984 0.005907 0.120266 0.011188 0.032481 -0.242322 -0.062500 0 0 0 0 0 0 4 214344
-0.009986 0.005905 0.120266 -0.019575 0.006451 -0.256938 -0.062500 0 0 0 0 0 0 4 215353
-0.009987 0.005904 0.120265 -0.035720 -0.006443 -0.262277 -0.062500 0 0 0 0 0 0 4 216352
-0.010008 0.005909 0.120273 0.222504 -0.077987 -0.368637 -0.062500 0 0 0 0 0 0 4 217344
-0.010018 0.005911 0.120275 0.107954 -0.053545 -0.319296 -0.062500 0 0 0 0 0 0 4 218352
-0.010023 0.005912 0.120276 0.028762 -0.036525 -0.292994 -0.062500 0 0 0 0 0 0 4 219344
-0.010026 0.005913 0.120277 -0.012181 -0.027957 -0.282726 -0.062500 0 0 0 0 0 0 4 220352
-0.010027 0.005913 0.120277 -0.032487 -0.023818 -0.278976 -0.062500 0 0 0 0 0 0 4 221343
-0.010028 0.005913 0.120277 -0.042479 -0.021821 -0.277616 -0.062500 0 0 0 0 0 0 4 222352
-0.010028 0.005913 0.120277 -0.047410 -0.020842 -0.277138 -0.062500 0 0 0 0 0 0 4 223344
-0.010028 0.005913 0.120277 -0.049878 -0.020359 -0.276972 -0.062500 0 0 0 0 0 0 4 224352
-0.010049 0.005918 0.120284 0.215285 -0.084481 -0.381177 -0.062500 0 0 0 0 0 0 4 225343
-0.010059 0.005920 0.120287 0.104291 -0.056770 -0.331205 -0.062500 0 0 0 0 0 0 4 226353
-0.010068 0.005938 0.120276 0.083039 -0.256602 -0.133713 -0.062500 0 0 0 0 0 0 4 227355
-0.010073 0.005947 0.120272 0.026888 -0.162843 -0.205080 -0.062500 0 0 0 0 0 0 4 228363
-0.010076 0.005952 0.120270 -0.009482 -0.094834 -0.244833 -0.062500 0 0 0 0 0 0 4 229343
-0.010097 0.005959 0.120277 0.235783 -0.103574 -0.364536 -0.062500 0 0 0 0 0 0 4 230360
-0.010108 0.005963 0.120280 0.114472 -0.057073 -0.320434 -0.062500 0 0 0 0 0 0 4 231351
-0.010113 0.005965 0.120281 0.031657 -0.028915 -0.296041 -0.062500 0 0 0 0 0 0 4 232366
-0.010116 0.005965 0.120281 -0.011146 -0.014734 -0.286465 -0.062500 0 0 0 0 0 0 4 233361
-0.010117 0.005966 0.120281 -0.032384 -0.007768 -0.282953 -0.062500 0 0 0 0 0 0 4 234355
-0.010118 0.005966 0.120281 -0.042877 -0.004367 -0.281699 -0.062500 0 0 0 0 0 0 4 235334
-0.010118 0.005966 0.120281 -0.048072 -0.002683 -0.281243 -0.062500 0 0 0 0 0 0 4 236361
-0.010118 0.005966 0.120281 -0.050660 -0.001851 -0.281090 -0.062500 0 0 0 0 0 0 4 237354
-0.010151 0.005957 0.120278 0.372808 0.096687 -0.232863 -0.062500 0 0 0 0 0 0 4 238330
-0.010168 0.005953 0.120276 0.204415 0.049182 -0.255716 -0.062500 0 0 0 0 0 0 4 239361
-0.010176 0.005951 0.120276 0.081101 0.015403 -0.268003 -0.062500 0 0 0 0 0 0 4 240367
-0.010180 0.005950 0.120276 0.015140 -0.002289 -0.272834 -0.062500 0 0 0 0 0 0 4 241364
-0.010182 0.005949 0.120276 -0.018428 -0.011134 -0.274618 -0.062500 0 0 0 0 0 0 4 242363
-0.010183 0.005949 0.120276 -0.035342 -0.015527 -0.275245 -0.062500 0 0 0 0 0 0 4 243366
-0.010204 0.005954 0.120283 0.222900 -0.082131 -0.379109 -0.062500 0 0 0 0 0 0 4 244358
-0.010214 0.005956 0.120286 0.108338 -0.056578 -0.329603 -0.062500 0 0 0 0 0 0 4 245360
-0.010219 0.005957 0.120287 0.029032 -0.038533 -0.303268 -0.062500 0 0 0 0 0 0 4 246358
-0.010222 0.005957 0.120287 -0.012910 -0.010637 -0.292996 -0.062500 0 0 0 0 0 0 4 247355
-0.010223 0.005958 0.120287 -0.033204 -0.006240 -0.289231 -0.062500 0 0 0 0 0 0 4 248329
-0.010224 0.005958 0.120287 -0.043230 -0.004111 -0.287878 -0.062500 0 0 0 0 0 0 4 249359
-0.010224 0.005958 0.120287 -0.048176 -0.003065 -0.287397 -0.062500 0 0 0 0 0 0 4 250361
-0.010224 0.005958 0.120287 -0.050640 -0.002567 -0.287230 -0.062500 0 0 0 0 0 0 4 251360
-0.010245 0.005963 0.120295 0.215008 -0.066730 -0.390621 -0.062500 0 0 0 0 0 0 4 252358
-0.010255 0.005965 0.120297 0.103768 -0.038987 -0.341089 -0.062500 0 0 0 0 0 0 4 253358
-0.010260 0.005966 0.120298 0.026256 -0.020325 -0.314761 -0.062500 0 0 0 0 0 0 4 254359
-0.010262 0.005967 0.120298 -0.013816 -0.010939 -0.304503 -0.062500 0 0 0 0 0 0 4 255360
-0.010263 0.005967 0.120299 -0.033672 -0.006393 -0.300725 -0.062500 0 0 0 0 0 0 4 256361
-0.010264 0.005967 0.120299 -0.043445 -0.004187 -0.299384 -0.062500 0 0 0 0 0 0 4 257361
-0.010285 0.005972 0.120306 0.218658 -0.067549 -0.402185 -0.062500 0 0 0 0 0 0 4 258329
-0.010295 0.005975 0.120309 0.105613 -0.039407 -0.352593 -0.062500 0 0 0 0 0 0 4 259361
-0.010300 0.005976 0.120310 0.027174 -0.020535 -0.326251 -0.062500 0 0 0 0 0 0 4 260359
-0.010302 0.005976 0.120310 -0.013354 -0.011035 -0.315980 -0.062500 0 0 0 0 0 0 4 261329
-0.010303 0.005977 0.120310 -0.033451 -0.006433 -0.312212 -0.062500 0 0 0 0 0 0 4 262359
-0.010304 0.005977 0.120310 -0.043340 -0.004220 -0.310863 -0.062500 0 0 0 0 0 0 4 263359
-0.010304 0.005977 0.120310 -0.048234 -0.003126 -0.310392 -0.062500 0 0 0 0 0 0 4 264359
-0.010325 0.005982 0.120317 0.216400 -0.067035 -0.413310 -0.062500 0 0 0 0 0 0 4 265358
-0.010339 0.006001 0.120308 0.160288 -0.257447 -0.192648 -0.062500 0 0 0 0 0 0 4 266361
-0.010347 0.006011 0.120304 0.066568 -0.154422 -0.248168 -0.062500 0 0 0 0 0 0 4 267439
-0.010351 0.006016 0.120303 0.009873 -0.081577 -0.281528 -0.062500 0 0 0 0 0 0 4 268431
-0.010353 0.006018 0.120303 -0.020629 -0.042454 -0.294830 -0.062500 0 0 0 0 0 0 4 269440
-0.010354 0.006019 0.120303 -0.036514 -0.022434 -0.299733 -0.062500 0 0 0 0 0 0 4 270425
-0.010354 0.006020 0.120303 -0.044663 -0.012316 -0.301526 -0.062500 0 0 0 0 0 0 4 271438
-0.010355 0.006020 0.120303 -0.048823 -0.007208 -0.302148 -0.062500 0 0 0 0 0 0 4 272429
-0.010355 0.006021 0.120303 -0.050949 -0.004639 -0.302377 -0.062500 0 0 0 0 0 0 4 273433
-0.010375 0.006026 0.120310 0.215179 -0.067837 -0.405340 -0.062500 0 0 0 0 0 0 4 274402
-0.010397 0.006014 0.120302 0.260761 0.141774 -0.203819 -0.062500 0 0 0 0 0 0 4 275405
-0.010409 0.006008 0.120299 0.126203 0.085408 -0.250339 -0.062500 0 0 0 0 0 0 4 276401
-0.010415 0.006006 0.120298 0.040376 0.042467 -0.278934 -0.062500 0 0 0 0 0 0 4 277431
-0.010418 0.006004 0.120297 -0.005393 0.020006 -0.290378 -0.062500 0 0 0 0 0 0 4 278401
-0.010419 0.006004 0.120297 -0.028938 0.008860 -0.294610 -0.062500 0 0 0 0 0 0 4 279403
-0.010420 0.006003 0.120297 -0.040894 0.003355 -0.296119 -0.062500 0 0 0 0 0 0 4 280429
-0.010420 0.006003 0.120297 -0.046937 0.000621 -0.296684 -0.062500 0 0 0 0 0 0 4 281423
-0.010420 0.006003 0.120297 -0.049986 -0.000727 -0.296870 -0.062500 0 0 0 0 0 0 4 282410
-0.010420 0.006003 0.120297 -0.051521 -0.001397 -0.296943 -0.062500 0 0 0 0 0 0 4 283425
-0.010441 0.006008 0.120304 0.215124 -0.067562 -0.399605 -0.062500 0 0 0 0 0 0 4 284408
-0.010451 0.006010 0.120307 0.103925 -0.040096 -0.350540 -0.062500 0 0 0 0 0 0 4 285424
-0.010456 0.006011 0.120308 0.026368 -0.021556 -0.324412 -0.062500 0 0 0 0 0 0 4 286405
-0.010458 0.006012 0.120308 -0.013674 -0.012221 -0.314230 -0.062500 0 0 0 0 0 0 4 287466
-0.010460 0.006012 0.120308 -0.033516 -0.007703 -0.310498 -0.062500 0 0 0 0 0 0 4 288601
-0.010460 0.006012 0.120308 -0.043306 -0.005515 -0.309145 -0.062500 0 0 0 0 0 0 4 289408
-0.010460 0.006012 0.120308 -0.048152 -0.004451 -0.308661 -0.062500 0 0 0 0 0 0 4 290425
-0.010461 0.006012 0.120308 -0.050556 -0.003913 -0.308489 -0.062500 0 0 0 0 0 0 4 291409
-0.010461 0.006012 0.120308 -0.051745 -0.003671 -0.308428 -0.062500 0 0 0 0 0 0 4 292422
-0.010481 0.006017 0.120316 0.215064 -0.068041 -0.410878 -0.062500 0 0 0 0 0 0 4 293408
-0.010491 0.006020 0.120318 0.103889 -0.040324 -0.361873 -0.062500 0 0 0 0 0 0 4 294424
-0.010496 0.006021 0.120319 0.026360 -0.021677 -0.335796 -0.062500 0 0 0 0 0 0 4 295342
-0.010499 0.006021 0.120320 -0.013697 -0.012287 -0.325616 -0.062500 0 0 0 0 0 0 4 296351
-0.010500 0.006022 0.120320 -0.033526 -0.007728 -0.321879 -0.062500 0 0 0 0 0 0 4 297350
-0.010500 0.006022 0.120320 -0.043326 -0.005533 -0.320545 -0.062500 0 0 0 0 0 0 4 298341
-0.010501 0.006022 0.120320 -0.048167 -0.004460 -0.320058 -0.062500 0 0 0 0 0 0 4 299350
-0.010501 0.006022 0.120320 -0.050537 -0.003928 -0.319882 -0.062500 0 0 0 0 0 0 4 300350
-0.010501 0.006022 0.120320 -0.051745 -0.003652 -0.319820 -0.062500 0 0 0 0 0 0 4 301341
-0.010501 0.006022 0.120320 -0.052336 -0.003537 -0.319808 -0.062500 0 0 0 0 0 0 4 302351
-0.010534 0.006013 0.120316 0.371510 0.113248 -0.269507 -0.062500 0 0 0 0 0 0 4 303342
-0.010554 0.006025 0.120303 0.259154 -0.152506 -0.121909 -0.062500 0 0 0 0 0 0 4 304341
-0.010565 0.006032 0.120298 0.120441 -0.102094 -0.216558 -0.062500 0 0 0 0 0 0 4 305349
-0.010571 0.006035 0.120296 0.038129 -0.056381 -0.265271 -0.062500 0 0 0 0 0 0 4 306340
-0.010574 0.006037 0.120295 -0.006020 -0.030690 -0.284227 -0.062500 0 0 0 0 0 0 4 307349
-0.010575 0.006038 0.120295 -0.028982 -0.017295 -0.291175 -0.062500 0 0 0 0 0 0 4 308340
-0.010576 0.006038 0.120295 -0.040787 -0.010431 -0.293673 -0.062500 0 0 0 0 0 0 4 309351
-0.010576 0.006038 0.120295 -0.046799 -0.006946 -0.294567 -0.062500 0 0 0 0 0 0 4 310360
-0.010577 0.006038 0.120295 -0.049843 -0.005178 -0.294892 -0.062500 0 0 0 0 0 0 4 311343
-0.010577 0.006038 0.120295 -0.051360 -0.004312 -0.295022 -0.062500 0 0 0 0 0 0 4 312350
-0.010577 0.006038 0.120295 -0.052150 -0.003863 -0.295044 -0.062500 0 0 0 0 0 0 4 313362
-0.010577 0.006038 0.120295 -0.052524 -0.003623 -0.295069 -0.062500 0 0 0 0 0 0 4 314347
-0.010597 0.006043 0.120302 0.214871 -0.068054 -0.397060 -0.062500 0 0 0 0 0 0 4 315362
-0.010607 0.006046 0.120305 0.103811 -0.040358 -0.348327 -0.062500 0 0 0 0 0 0 4 316330
-0.010612 0.006047 0.120306 0.026296 -0.021677 -0.322367 -0.062500 0 0 0 0 0 0 4 317357
-0.010615 0.006047 0.120306 -0.013735 -0.012290 -0.312231 -0.062500 0 0 0 0 0 0 4 318357
-0.010616 0.006048 0.120306 -0.033535 -0.007737 -0.308520 -0.062500 0 0 0 0 0 0 4 319357
-0.010616 0.006048 0.120306 -0.043319 -0.005536 -0.307179 -0.062500 0 0 0 0 0 0 4 320358
-0.010617 0.006048 0.120306 -0.048150 -0.004464 -0.306684 -0.062500 0 0 0 0 0 0 4 321328
-0.010617 0.006048 0.120306 -0.050555 -0.003924 -0.306515 -0.062500 0 0 0 0 0 0 4 322355
-0.010617 0.006048 0.120306 -0.051739 -0.003663 -0.306457 -0.062500 0 0 0 0 0 0 4 323357
-0.010617 0.006048 0.120306 -0.052346 -0.003535 -0.306429 -0.062500 0 0 0 0 0 0 4 324363
-0.010617 0.006048 0.120306 -0.052632 -0.003471 -0.306436 -0.062500 0 0 0 0 0 0 4 325330
-0.010629 0.006034 0.120296 0.103666 0.177744 -0.153685 -0.062500 0 0 0 0 0 0 4 326330
-0.010635 0.006027 0.120292 0.046931 0.102488 -0.226541 -0.062500 0 0 0 0 0 0 4 327358
-0.010659 0.006029 0.120297 0.269144 -0.016083 -0.367226 -0.062500 0 0 0 0 0 0 4 328327
-0.010671 0.006030 0.120300 0.132187 -0.015480 -0.333797 -0.062500 0 0 0 0 0 0 4 329355
-0.010677 0.006030 0.120300 0.040936 -0.010199 -0.313493 -0.062500 0 0 0 0 0 0 4 330349
-0.010680 0.006030 0.120301 -0.006220 -0.007417 -0.305400 -0.062500 0 0 0 0 0 0 4 331358
-0.010681 0.006030 0.120301 -0.029694 -0.006128 -0.302404 -0.062500 0 0 0 0 0 0 4 332327
-0.010682 0.006030 0.120301 -0.041316 -0.005530 -0.301320 -0.062500 0 0 0 0 0 0 4 333347
-0.010682 0.006030 0.120301 -0.047091 -0.005261 -0.300954 -0.062500 0 0 0 0 0 0 4 334356
-0.010683 0.006030 0.120301 -0.049959 -0.005134 -0.300810 -0.062500 0 0 0 0 0 0 4 335358
-0.010683 0.006030 0.120301 -0.051377 -0.005070 -0.300769 -0.062500 0 0 0 0 0 0 4 336356
-0.010683 0.006030 0.120301 -0.052091 -0.005042 -0.300735 -0.062500 0 0 0 0 0 0 4 337356
-0.010683 0.006030 0.120301 -0.052455 -0.005021 -0.300728 -0.062500 0 0 0 0 0 0 4 338356
-0.010703 0.006035 0.120308 0.215190 -0.069587 -0.402323 -0.062500 0 0 0 0 0 0 4 339338
-0.010713 0.006038 0.120311 0.104023 -0.041934 -0.353776 -0.062500 0 0 0 0 0 0 4 340356
-0.010718 0.006039 0.120312 0.026466 -0.023275 -0.327936 -0.062500 0 0 0 0 0 0 4 341356
-0.010721 0.006039 0.120312 -0.013604 -0.013893 -0.317825 -0.062500 0 0 0 0 0 0 4 342356
-0.010722 0.006039 0.120312 -0.033440 -0.009342 -0.314122 -0.062500 0 0 0 0 0 0 4 343357
-0.010722 0.006040 0.120312 -0.043189 -0.007139 -0.312780 -0.062500 0 0 0 0 0 0 4 344356
-0.010723 0.006040 0.120312 -0.048056 -0.006048 -0.312303 -0.062500 0 0 0 0 0 0 4 345356
-0.010723 0.006040 0.120312 -0.050435 -0.005533 -0.312133 -0.062500 0 0 0 0 0 0 4 346356
-0.010723 0.006040 0.120312 -0.051609 -0.005266 -0.312070 -0.062500 0 0 0 0 0 0 4 347357
-0.010723 0.006040 0.120312 -0.052215 -0.005137 -0.312042 -0.062500 0 0 0 0 0 0 4 348356
-0.010723 0.006040 0.120312 -0.052526 -0.005067 -0.312039 -0.062500 0 0 0 0 0 0 4 349342
-0.010723 0.006040 0.120312 -0.052653 -0.005039 -0.312041 -0.062500 0 0 0 0 0 0 4 350346
-0.010756 0.006031 0.120308 0.371438 0.111472 -0.260507 -0.062500 0 0 0 0 0 0 4 351349
-0.010772 0.006026 0.120307 0.203760 0.063925 -0.284933 -0.062500 0 0 0 0 0 0 4 352356
-0.010780 0.006024 0.120307 0.080644 0.030177 -0.298091 -0.062500 0 0 0 0 0 0 4 353356
-0.010785 0.006023 0.120306 0.014695 0.012532 -0.303283 -0.062500 0 0 0 0 0 0 4 354356
-0.010787 0.006023 0.120306 -0.018883 0.003723 -0.305184 -0.062500 0 0 0 0 0 0 4 355361
-0.010788 0.006022 0.120306 -0.035783 -0.000667 -0.305873 -0.062500 0 0 0 0 0 0 4 356358
-0.010788 0.006022 0.120306 -0.044280 -0.002859 -0.306130 -0.062500 0 0 0 0 0 0 4 357327
-0.010788 0.006022 0.120306 -0.048527 -0.003931 -0.306231 -0.062500 0 0 0 0 0 0 4 358354
-0.010789 0.006022 0.120306 -0.050686 -0.004465 -0.306257 -0.062500 0 0 0 0 0 0 4 359356
-0.010793 0.006039 0.120294 0.003444 -0.222778 -0.134666 -0.062500 0 0 0 0 0 0 4 360354
-0.010796 0.006047 0.120290 -0.012373 -0.138736 -0.216479 -0.062500 0 0 0 0 0 0 4 361322
-0.010797 0.006052 0.120288 -0.028911 -0.075465 -0.260196 -0.062500 0 0 0 0 0 0 4 362339
-0.010798 0.006054 0.120287 -0.039621 -0.040993 -0.277316 -0.062500 0 0 0 0 0 0 4 363350
-0.010798 0.006055 0.120287 -0.045758 -0.023238 -0.283612 -0.062500 0 0 0 0 0 0 4 364339
-0.010799 0.006056 0.120287 -0.049142 -0.014190 -0.285880 -0.062500 0 0 0 0 0 0 4 365347
-0.010819 0.006061 0.120294 0.217121 -0.074228 -0.387804 -0.062500 0 0 0 0 0 0 4 366339
-0.010829 0.006063 0.120297 0.105021 -0.044267 -0.339809 -0.062500 0 0 0 0 0 0 4 367340
-0.010834 0.006065 0.120298 0.026947 -0.024455 -0.314173 -0.062500 0 0 0 0 0 0 4 368347
-0.010837 0.006065 0.120298 -0.013344 -0.014475 -0.304160 -0.062500 0 0 0 0 0 0 4 369338
-0.010838 0.006066 0.120298 -0.033309 -0.009642 -0.300484 -0.062500 0 0 0 0 0 0 4 370347
-0.010839 0.006066 0.120298 -0.043157 -0.007273 -0.299141 -0.062500 0 0 0 0 0 0 4 371339
-0.010839 0.006066 0.120298 -0.048001 -0.006133 -0.298681 -0.062500 0 0 0 0 0 0 4 372347
-0.010839 0.006066 0.120298 -0.050418 -0.005564 -0.298499 -0.062500 0 0 0 0 0 0 4 373338
-0.010851 0.006052 0.120287 0.104390 0.175746 -0.145347 -0.062500 0 0 0 0 0 0 4 374347
-0.010858 0.006045 0.120284 0.047547 0.098858 -0.218297 -0.062500 0 0 0 0 0 0 4 375339
-0.010861 0.006042 0.120282 0.001764 0.046545 -0.257294 -0.062500 0 0 0 0 0 0 4 376348
-0.010863 0.006040 0.120282 -0.024254 0.019559 -0.272567 -0.062500 0 0 0 0 0 0 4 377338
-0.010864 0.006039 0.120281 -0.038079 0.006214 -0.278183 -0.062500 0 0 0 0 0 0 4 378347
-0.010864 0.006039 0.120281 -0.045258 -0.000369 -0.280205 -0.062500 0 0 0 0 0 0 4 379341
-0.010864 0.006039 0.120281 -0.048945 -0.003618 -0.280934 -0.062500 0 0 0 0 0 0 4 380346
-0.010885 0.006044 0.120289 0.217327 -0.069833 -0.382068 -0.062500 0 0 0 0 0 0 4 381363
-0.010895 0.006046 0.120291 0.105113 -0.042978 -0.333981 -0.062500 0 0 0 0 0 0 4 382335
-0.010900 0.006047 0.120292 0.027037 -0.024718 -0.308361 -0.062500 0 0 0 0 0 0 4 383333
-0.010902 0.006048 0.120292 -0.013268 -0.015512 -0.298322 -0.062500 0 0 0 0 0 0 4 384359
-0.010904 0.006048 0.120293 -0.033221 -0.011067 -0.294648 -0.062500 0 0 0 0 0 0 4 385348
-0.010904 0.006048 0.120293 -0.043058 -0.008897 -0.293324 -0.062500 0 0 0 0 0 0 4 386359
-0.010905 0.006048 0.120293 -0.047935 -0.007847 -0.292842 -0.062500 0 0 0 0 0 0 4 387356
-0.010905 0.006048 0.120293 -0.050341 -0.007330 -0.292667 -0.062500 0 0 0 0 0 0 4 388356
-0.010905 0.006048 0.120293 -0.051551 -0.007065 -0.292603 -0.062500 0 0 0 0 0 0 4 389356
-0.010905 0.006048 0.120293 -0.052136 -0.006943 -0.292585 -0.062500 0 0 0 0 0 0 4 390357
-0.010905 0.006048 0.120293 -0.052417 -0.006889 -0.292586 -0.062500 0 0 0 0 0 0 4 391355
-0.010905 0.006048 0.120293 -0.052591 -0.006850 -0.292570 -0.062500 0 0 0 0 0 0 4 392355
-0.010905 0.006048 0.120293 -0.052643 -0.006839 -0.292574 -0.062500 0 0 0 0 0 0 4 393354
-0.010905 0.006048 0.120293 -0.052676 -0.006821 -0.292573 -0.062500 0 0 0 0 0 0 4 394360
-0.010926 0.006053 0.120300 0.215546 -0.071453 -0.393264 -0.062500 0 0 0 0 0 0 4 395330
-0.010936 0.006055 0.120302 0.104228 -0.043801 -0.345194 -0.062500 0 0 0 0 0 0 4 396359
-0.010952 0.006043 0.120292 0.182412 0.155837 -0.166280 -0.062500 0 0 0 0 0 0 4 397354
-0.010961 0.006036 0.120289 0.086136 0.090053 -0.229272 -0.062500 0 0 0 0 0 0 4 398355
-0.010966 0.006033 0.120287 0.020853 0.042252 -0.264650 -0.062500 0 0 0 0 0 0 4 399355
-0.010968 0.006032 0.120287 -0.014803 0.017461 -0.278630 -0.062500 0 0 0 0 0 0 4 400357
-0.010969 0.006031 0.120287 -0.033390 0.005171 -0.283797 -0.062500 0 0 0 0 0 0 4 401326
-0.010970 0.006031 0.120287 -0.042919 -0.000891 -0.285645 -0.062500 0 0 0 0 0 0 4 402326
-0.010970 0.006031 0.120287 -0.047778 -0.003871 -0.286318 -0.062500 0 0 0 0 0 0 4 403356
-0.010970 0.006031 0.120287 -0.050227 -0.005351 -0.286558 -0.062500 0 0 0 0 0 0 4 404324
-0.010971 0.006031 0.120287 -0.051484 -0.006092 -0.286640 -0.062500 0 0 0 0 0 0 4 405354
-0.010971 0.006031 0.120287 -0.052112 -0.006458 -0.286675 -0.062500 0 0 0 0 0 0 4 406353
-0.010971 0.006030 0.120287 -0.052422 -0.006637 -0.286689 -0.062500 0 0 0 0 0 0 4 407355
-0.010971 0.006030 0.120287 -0.052547 -0.006732 -0.286697 -0.062500 0 0 0 0 0 0 4 408325
-0.010971 0.006030 0.120287 -0.052636 -0.006774 -0.286700 -0.062500 0 0 0 0 0 0 4 409349
-0.010991 0.006035 0.120294 0.215685 -0.071439 -0.387152 -0.062500 0 0 0 0 0 0 4 410354
-0.011001 0.006038 0.120296 0.104293 -0.043795 -0.339190 -0.062500 0 0 0 0 0 0 4 411355
-0.011006 0.006039 0.120297 0.026605 -0.025123 -0.313633 -0.062500 0 0 0 0 0 0 4 412353
-0.011009 0.006039 0.120298 -0.013486 -0.015719 -0.303617 -0.062500 0 0 0 0 0 0 4 413354
-0.011010 0.006040 0.120298 -0.033358 -0.011167 -0.299952 -0.062500 0 0 0 0 0 0 4 414354
-0.011010 0.006040 0.120298 -0.043139 -0.008947 -0.298629 -0.062500 0 0 0 0 0 0 4 415355
-0.011011 0.006040 0.120298 -0.047940 -0.007879 -0.298150 -0.062500 0 0 0 0 0 0 4 416354
-0.011011 0.006040 0.120298 -0.050359 -0.007335 -0.297969 -0.062500 0 0 0 0 0 0 4 417353
-0.011011 0.006040 0.120298 -0.051547 -0.007073 -0.297915 -0.062500 0 0 0 0 0 0 4 418352
-0.011011 0.006040 0.120298 -0.052119 -0.006953 -0.297885 -0.062500 0 0 0 0 0 0 4 419324
-0.011011 0.006040 0.120298 -0.052434 -0.006892 -0.297890 -0.062500 0 0 0 0 0 0 4 420351
-0.011011 0.006040 0.120298 -0.052579 -0.006850 -0.297877 -0.062500 0 0 0 0 0 0 4 421344
-0.011032 0.006045 0.120305 0.215812 -0.071488 -0.398170 -0.062500 0 0 0 0 0 0 4 422346
-0.011042 0.006047 0.120308 0.104378 -0.043825 -0.350304 -0.062500 0 0 0 0 0 0 4 423355
-0.011058 0.006035 0.120298 0.182274 0.155734 -0.171275 -0.062500 0 0 0 0 0 0 4 424354
-0.011067 0.006028 0.120294 0.086151 0.088047 -0.234388 -0.062500 0 0 0 0 0 0 4 425341
-0.011072 0.006025 0.120293 0.020904 0.040295 -0.269826 -0.062500 0 0 0 0 0 0 4 426355
-0.011074 0.006024 0.120292 -0.014732 0.015508 -0.283842 -0.062500 0 0 0 0 0 0 4 427349
-0.011076 0.006023 0.120292 -0.033328 0.003228 -0.289010 -0.062500 0 0 0 0 0 0 4 428353
-0.011076 0.006023 0.120292 -0.042868 -0.002828 -0.290882 -0.062500 0 0 0 0 0 0 4 429353
-0.011076 0.006023 0.120292 -0.047717 -0.005808 -0.291549 -0.062500 0 0 0 0 0 0 4 430353
-0.011077 0.006022 0.120292 -0.050197 -0.007290 -0.291788 -0.062500 0 0 0 0 0 0 4 431354
-0.011077 0.006022 0.120292 -0.051427 -0.008018 -0.291882 -0.062500 0 0 0 0 0 0 4 432346
-0.011077 0.006022 0.120292 -0.052058 -0.008402 -0.291919 -0.062500 0 0 0 0 0 0 4 433338
-0.011097 0.006027 0.120299 0.216216 -0.073248 -0.391976 -0.062500 0 0 0 0 0 0 4 434338
-0.011107 0.006030 0.120302 0.104591 -0.045679 -0.344234 -0.062500 0 0 0 0 0 0 4 435344
-0.011112 0.006031 0.120303 0.026796 -0.027049 -0.318773 -0.062500 0 0 0 0 0 0 4 436337
-0.011115 0.006031 0.120303 -0.013381 -0.017652 -0.308793 -0.062500 0 0 0 0 0 0 4 437345
-0.011116 0.006032 0.120303 -0.033262 -0.013101 -0.305140 -0.062500 0 0 0 0 0 0 4 438336
-0.011128 0.006018 0.120292 0.112392 0.169908 -0.150143 -0.062500 0 0 0 0 0 0 4 439345
-0.011135 0.006011 0.120288 0.051607 0.095877 -0.222848 -0.062500 0 0 0 0 0 0 4 440336
-0.011139 0.006008 0.120287 0.003881 0.044100 -0.261814 -0.062500 0 0 0 0 0 0 4 441346
-0.011141 0.006006 0.120286 -0.023142 0.017373 -0.277129 -0.062500 0 0 0 0 0 0 4 442335
-0.011162 0.006010 0.120293 0.231184 -0.060543 -0.382566 -0.062500 0 0 0 0 0 0 4 443345
-0.011173 0.006012 0.120296 0.112227 -0.039393 -0.336979 -0.062500 0 0 0 0 0 0 4 444336
-0.011178 0.006013 0.120297 0.030639 -0.023925 -0.312308 -0.062500 0 0 0 0 0 0 4 445344
-0.011180 0.006014 0.120297 -0.011448 -0.016094 -0.302612 -0.062500 0 0 0 0 0 0 4 446336
-0.011182 0.006014 0.120297 -0.032280 -0.012329 -0.299061 -0.062500 0 0 0 0 0 0 4 447344
-0.011182 0.006014 0.120297 -0.042559 -0.010501 -0.297777 -0.062500 0 0 0 0 0 0 4 448336
-0.011183 0.006014 0.120297 -0.047661 -0.009613 -0.297322 -0.062500 0 0 0 0 0 0 4 449344
-0.011183 0.006014 0.120297 -0.050200 -0.009185 -0.297140 -0.062500 0 0 0 0 0 0 4 450343
-0.011183 0.006014 0.120297 -0.051434 -0.008966 -0.297077 -0.062500 0 0 0 0 0 0 4 451351
-0.011203 0.006019 0.120304 0.216738 -0.073552 -0.396697 -0.062500 0 0 0 0 0 0 4 452355
-0.011214 0.006022 0.120307 0.104854 -0.045850 -0.349174 -0.062500 0 0 0 0 0 0 4 453336
-0.011218 0.006023 0.120308 0.026923 -0.027136 -0.323796 -0.062500 0 0 0 0 0 0 4 454351
-0.011221 0.006023 0.120308 -0.013338 -0.017685 -0.313861 -0.062500 0 0 0 0 0 0 4 455358
-0.011222 0.006024 0.120308 -0.033258 -0.013131 -0.310218 -0.062500 0 0 0 0 0 0 4 456349
-0.011223 0.006024 0.120308 -0.043059 -0.010895 -0.308888 -0.062500 0 0 0 0 0 0 4 457348
-0.011223 0.006024 0.120308 -0.047894 -0.009809 -0.308417 -0.062500 0 0 0 0 0 0 4 458353
-0.011223 0.006024 0.120308 -0.050298 -0.009287 -0.308251 -0.062500 0 0 0 0 0 0 4 459354
-0.011244 0.006029 0.120315 0.217406 -0.073734 -0.407637 -0.062500 0 0 0 0 0 0 4 460333
-0.011254 0.006031 0.120318 0.105184 -0.045936 -0.360197 -0.062500 0 0 0 0 0 0 4 461352
-0.011259 0.006032 0.120319 0.027073 -0.027181 -0.334860 -0.062500 0 0 0 0 0 0 4 462351
-0.011261 0.006033 0.120319 -0.013250 -0.017726 -0.324946 -0.062500 0 0 0 0 0 0 4 463354
-0.011262 0.006033 0.120319 -0.033187 -0.013129 -0.321292 -0.062500 0 0 0 0 0 0 4 464353
-0.011263 0.006033 0.120319 -0.043040 -0.010908 -0.319978 -0.062500 0 0 0 0 0 0 4 465360
-0.011263 0.006033 0.120319 -0.047874 -0.009814 -0.319504 -0.062500 0 0 0 0 0 0 4 466356
-0.011263 0.006033 0.120319 -0.050296 -0.009277 -0.319323 -0.062500 0 0 0 0 0 0 4 467357
-0.011284 0.006038 0.120326 0.217547 -0.075712 -0.418560 -0.062500 0 0 0 0 0 0 4 468346
-0.011294 0.006041 0.120329 0.105261 -0.047923 -0.371200 -0.062500 0 0 0 0 0 0 4 469351
-0.011299 0.006042 0.120330 0.027100 -0.029150 -0.345893 -0.062500 0 0 0 0 0 0 4 470352
-0.011302 0.006042 0.120330 -0.013239 -0.019691 -0.336001 -0.062500 0 0 0 0 0 0 4 471353
-0.011303 0.006043 0.120330 -0.033173 -0.015095 -0.332344 -0.062500 0 0 0 0 0 0 4 472352
-0.011303 0.006043 0.120330 -0.043005 -0.012870 -0.331050 -0.062500 0 0 0 0 0 0 4 473352
-0.011304 0.006043 0.120330 -0.047868 -0.011788 -0.330572 -0.062500 0 0 0 0 0 0 4 474352
-0.011325 0.006048 0.120337 0.218859 -0.075996 -0.429509 -0.062500 0 0 0 0 0 0 4 475352
-0.011335 0.006050 0.120340 0.105911 -0.048059 -0.382189 -0.062500 0 0 0 0 0 0 4 476351
-0.011340 0.006051 0.120341 0.027433 -0.029215 -0.356938 -0.062500 0 0 0 0 0 0 4 477350
-0.011342 0.006052 0.120341 -0.013058 -0.019732 -0.347041 -0.062500 0 0 0 0 0 0 4 478352
-0.011355 0.006038 0.120330 0.122029 0.165587 -0.189395 -0.062500 0 0 0 0 0 0 4 479351
-0.011362 0.006032 0.120326 0.056466 0.092741 -0.261331 -0.062500 0 0 0 0 0 0 4 480351
-0.011366 0.006028 0.120325 0.006349 0.041555 -0.300118 -0.062500 0 0 0 0 0 0 4 481351
-0.011368 0.006027 0.120324 -0.021880 0.015108 -0.315358 -0.062500 0 0 0 0 0 0 4 482351
-0.011369 0.006026 0.120324 -0.036835 0.002032 -0.320984 -0.062500 0 0 0 0 0 0 4 483353
-0.011390 0.006031 0.120331 0.224634 -0.069162 -0.421882 -0.062500 0 0 0 0 0 0 4 484352
-0.011400 0.006033 0.120334 0.108852 -0.044684 -0.375495 -0.062500 0 0 0 0 0 0 4 485350
-0.011405 0.006034 0.120335 0.028912 -0.027539 -0.350576 -0.062500 0 0 0 0 0 0 4 486352
-0.011408 0.006034 0.120335 -0.012303 -0.018888 -0.340804 -0.062500 0 0 0 0 0 0 4 487353
-0.011409 0.006035 0.120335 -0.032720 -0.014708 -0.337217 -0.062500 0 0 0 0 0 0 4 488351
-0.011410 0.006035 0.120335 -0.042788 -0.012678 -0.335902 -0.062500 0 0 0 0 0 0 4 489352
-0.011410 0.006035 0.120335 -0.047765 -0.011674 -0.335435 -0.062500 0 0 0 0 0 0 4 490352
-0.011431 0.006040 0.120342 0.219107 -0.075973 -0.433973 -0.062500 0 0 0 0 0 0 4 491358
-0.011441 0.006042 0.120345 0.106057 -0.048067 -0.386874 -0.062500 0 0 0 0 0 0 4 492367
-0.011446 0.006043 0.120346 0.027520 -0.029229 -0.361731 -0.062500 0 0 0 0 0 0 4 493366
-0.011460 0.006030 0.120335 0.141870 0.160898 -0.197652 -0.062500 0 0 0 0 0 0 4 494360
-0.011468 0.006023 0.120331 0.066293 0.090462 -0.267345 -0.062500 0 0 0 0 0 0 4 495363
-0.011472 0.006020 0.120330 0.011256 0.040426 -0.305335 -0.062500 0 0 0 0 0 0 4 496360
-0.011474 0.006019 0.120329 -0.019447 0.014569 -0.320310 -0.062500 0 0 0 0 0 0 4 497359
-0.011475 0.006018 0.120329 -0.035644 0.001768 -0.325834 -0.062500 0 0 0 0 0 0 4 498364
-0.011476 0.006018 0.120329 -0.043985 -0.004553 -0.327838 -0.062500 0 0 0 0 0 0 4 499361
-0.011497 0.006022 0.120336 0.221145 -0.074334 -0.427020 -0.062500 0 0 0 0 0 0 4 500358
-0.011507 0.006025 0.120339 0.107117 -0.048216 -0.380372 -0.062500 0 0 0 0 0 0 4 501361
-0.011512 0.006026 0.120339 0.028011 -0.030256 -0.355392 -0.062500 0 0 0 0 0 0 4 502359
-0.011514 0.006026 0.120340 -0.012765 -0.021197 -0.345588 -0.062500 0 0 0 0 0 0 4 503360
-0.011515 0.006026 0.120340 -0.032979 -0.016804 -0.341990 -0.062500 0 0 0 0 0 0 4 504348
-0.011516 0.006027 0.120340 -0.042901 -0.014682 -0.340673 -0.062500 0 0 0 0 0 0 4 505360
-0.011537 0.006032 0.120347 0.221726 -0.078440 -0.438497 -0.062500 0 0 0 0 0 0 4 506350
-0.011559 0.006020 0.120338 0.262102 0.130289 -0.237095 -0.062500 0 0 0 0 0 0 4 507415
-0.011571 0.006015 0.120335 0.127456 0.074263 -0.285385 -0.062500 0 0 0 0 0 0 4 508402
-0.011576 0.006012 0.120334 0.041498 0.031587 -0.314918 -0.062500 0 0 0 0 0 0 4 509417
-0.011579 0.006011 0.120334 -0.004516 0.009278 -0.326755 -0.062500 0 0 0 0 0 0 4 510400
-0.011581 0.006010 0.120334 -0.028272 -0.001793 -0.331163 -0.062500 0 0 0 0 0 0 4 511343
-0.011582 0.006010 0.120334 -0.040334 -0.007259 -0.332765 -0.062500 0 0 0 0 0 0 4 512334
-0.011582 0.006009 0.120334 -0.046454 -0.009948 -0.333324 -0.062500 0 0 0 0 0 0 4 513343
-0.011603 0.006014 0.120341 0.220102 -0.076106 -0.431599 -0.062500 0 0 0 0 0 0 4 514334
-0.011613 0.006017 0.120343 0.106555 -0.049105 -0.384965 -0.062500 0 0 0 0 0 0 4 515438
-0.011618 0.006018 0.120344 0.027746 -0.030721 -0.360027 -0.062500 0 0 0 0 0 0 4 516335
-0.011632 0.006004 0.120333 0.141643 0.159031 -0.195650 -0.062500 0 0 0 0 0 0 4 517335
-0.011640 0.005998 0.120330 0.066239 0.088580 -0.265501 -0.062500 0 0 0 0 0 0 4 518336
-0.011644 0.005995 0.120328 0.011274 0.038531 -0.303621 -0.062500 0 0 0 0 0 0 4 519343
-0.011667 0.005998 0.120335 0.250342 -0.052142 -0.416459 -0.062500 0 0 0 0 0 0 4 520334
-0.011678 0.006000 0.120337 0.122095 -0.037295 -0.375410 -0.062500 0 0 0 0 0 0 4 521341
-0.011683 0.006000 0.120338 0.035644 -0.024873 -0.352516 -0.062500 0 0 0 0 0 0 4 522334
-0.011686 0.006001 0.120338 -0.008914 -0.018534 -0.343464 -0.062500 0 0 0 0 0 0 4 523336
-0.011687 0.006001 0.120338 -0.031026 -0.015484 -0.340126 -0.062500 0 0 0 0 0 0 4 524343
-0.011688 0.006001 0.120338 -0.041907 -0.014004 -0.338930 -0.062500 0 0 0 0 0 0 4 525344
-0.011688 0.006001 0.120338 -0.047336 -0.013305 -0.338483 -0.062500 0 0 0 0 0 0 4 526336
-0.011689 0.006001 0.120338 -0.050008 -0.012962 -0.338331 -0.062500 0 0 0 0 0 0 4 527344
-0.011709 0.006006 0.120345 0.218516 -0.079370 -0.435906 -0.062500 0 0 0 0 0 0 4 528358
-0.011720 0.006009 0.120348 0.105744 -0.051617 -0.389395 -0.062500 0 0 0 0 0 0 4 529343
-0.011736 0.005996 0.120338 0.181669 0.147548 -0.209734 -0.062500 0 0 0 0 0 0 4 530349
-0.011745 0.005990 0.120334 0.086095 0.082079 -0.273499 -0.062500 0 0 0 0 0 0 4 531340
-0.011750 0.005987 0.120333 0.021048 0.034484 -0.309382 -0.062500 0 0 0 0 0 0 4 532353
-0.011752 0.005985 0.120332 -0.014587 0.009803 -0.323594 -0.062500 0 0 0 0 0 0 4 533352
-0.011774 0.005989 0.120339 0.236754 -0.067267 -0.426251 -0.062500 0 0 0 0 0 0 4 534350
-0.011785 0.005991 0.120341 0.114999 -0.045644 -0.381783 -0.062500 0 0 0 0 0 0 4 535367
-0.011790 0.005992 0.120342 0.032001 -0.029894 -0.357679 -0.062500 0 0 0 0 0 0 4 536359
-0.011793 0.005993 0.120343 -0.010789 -0.021886 -0.348186 -0.062500 0 0 0 0 0 0 4 537357
-0.011794 0.005993 0.120343 -0.031981 -0.018022 -0.344683 -0.062500 0 0 0 0 0 0 4 538358
-0.011795 0.005993 0.120343 -0.042413 -0.016155 -0.343421 -0.062500 0 0 0 0 0 0 4 539357
-0.011795 0.005993 0.120343 -0.047581 -0.015249 -0.342969 -0.062500 0 0 0 0 0 0 4 540369
-0.011816 0.005998 0.120350 0.219924 -0.079658 -0.440013 -0.062500 0 0 0 0 0 0 4 541361
-0.011838 0.005987 0.120341 0.260623 0.128517 -0.238699 -0.062500 0 0 0 0 0 0 4 542365
-0.011849 0.005981 0.120338 0.126830 0.072470 -0.287514 -0.062500 0 0 0 0 0 0 4 543360
-0.011855 0.005978 0.120337 0.041233 0.029819 -0.317290 -0.062500 0 0 0 0 0 0 4 544359
-0.011858 0.005977 0.120336 -0.004639 0.007529 -0.329256 -0.062500 0 0 0 0 0 0 4 545357
-0.011860 0.005976 0.120336 -0.028316 -0.003545 -0.333704 -0.062500 0 0 0 0 0 0 4 546341
-0.011881 0.005981 0.120343 0.229804 -0.073866 -0.432294 -0.062500 0 0 0 0 0 0 4 547362
-0.011892 0.005983 0.120346 0.111459 -0.048927 -0.386735 -0.062500 0 0 0 0 0 0 4 548358
-0.011897 0.005984 0.120347 0.030164 -0.031508 -0.362248 -0.062500 0 0 0 0 0 0 4 549358
-0.011899 0.005985 0.120347 -0.011705 -0.022710 -0.352625 -0.062500 0 0 0 0 0 0 4 550357
-0.011900 0.005985 0.120347 -0.032443 -0.018423 -0.349074 -0.062500 0 0 0 0 0 0 4 551359
-0.011901 0.005985 0.120347 -0.042661 -0.016353 -0.347780 -0.062500 0 0 0 0 0 0 4 552360
-0.011913 0.005971 0.120336 0.106267 0.164854 -0.192150 -0.062500 0 0 0 0 0 0 4 553358
-0.011941 0.005970 0.120339 0.319167 0.024085 -0.362427 -0.062500 0 0 0 0 0 0 4 554359
-0.011954 0.005969 0.120340 0.160733 -0.000160 -0.355860 -0.062500 0 0 0 0 0 0 4 555359
[truncated: 13,180,491 more chars]
