# Supplementary material for: Increasing Patient Engagement in Rehabilitation Exercises Using Computer-Based Citizen Science
Source: PLoS One. 2015 Mar 20;10(3):e0117013. doi: 10.1371/journal.pone.0117013 (PMC4368773; doi:10.1371/journal.pone.0117013)
Supplement: S2 Dataset — (ZIP) [file pone.0117013.s002.zip › Dataset_S2/H14/H14_without.dat]

0.007909 -0.003866 0.170571 -1.117495 1.300391 -7.559298 -0.000000 1 0 0 0 0 0 0 957
0.007972 -0.003883 0.170864 -0.931091 0.347808 -4.581744 -0.000031 1 0 0 0 0 0 0 1946
0.007994 -0.003947 0.171141 -0.388867 0.865019 -4.104723 -0.000062 1 0 0 0 0 0 0 2955
0.008050 -0.003966 0.171425 -0.782216 0.349322 -4.185017 -0.000094 1 0 0 0 0 0 0 3966
0.008060 -0.003996 0.171690 -0.223183 0.421879 -3.958741 -0.000125 1 0 0 0 0 0 0 4965
0.008080 -0.003999 0.171956 -0.305236 0.100171 -3.964238 -0.000156 1 0 0 0 0 0 0 5950
0.008112 -0.004031 0.172202 -0.475066 0.431949 -3.747842 -0.000188 1 0 0 0 0 0 0 6962
0.008168 -0.004042 0.172450 -0.814528 0.195546 -3.757414 -0.000219 1 0 0 0 0 0 0 7962
0.008199 -0.004040 0.172683 -0.517421 0.018305 -3.605803 -0.000250 1 0 0 0 0 0 0 8946
0.008223 -0.004036 0.172912 -0.402204 -0.040433 -3.554355 -0.000281 1 0 0 0 0 0 0 9962
0.008245 -0.004031 0.173118 -0.383969 -0.044749 -3.268700 -0.000314 1 0 0 0 0 0 0 11008
0.008266 -0.004025 0.173337 -0.359956 -0.062160 -3.446279 -0.000344 1 0 0 0 0 0 0 11971
0.008287 -0.004020 0.173537 -0.364295 -0.056940 -3.239655 -0.000375 1 0 0 0 0 0 0 12963
0.008299 -0.003981 0.173727 -0.251200 -0.484681 -3.112508 -0.000410 1 0 0 0 0 0 0 14075
0.008292 -0.003968 0.173850 -0.001350 -0.190255 -2.257556 -0.000440 1 0 0 0 0 0 0 15027
0.008302 -0.003955 0.174063 -0.204049 -0.165758 -3.362304 -0.000472 1 0 0 0 0 0 0 16048
0.008274 -0.003942 0.174181 0.268552 -0.155736 -2.260886 -0.000501 1 0 0 0 0 0 0 17001
0.008238 -0.003923 0.174378 0.415222 -0.238124 -3.203412 -0.000535 1 0 0 0 0 0 0 18076
0.008225 -0.003914 0.174472 0.133958 -0.101551 -1.997677 -0.000565 1 0 0 0 0 0 0 19045
0.008189 -0.003900 0.174588 0.384967 -0.160213 -2.172225 -0.000596 1 0 0 0 0 0 0 20040
0.008165 -0.003888 0.174693 0.262502 -0.130142 -2.086186 -0.000627 1 0 0 0 0 0 0 21032
0.008127 -0.003875 0.174787 0.430579 -0.156498 -1.950594 -0.000659 1 0 0 0 0 0 0 22046
0.008061 -0.003856 0.174868 0.789748 -0.220334 -1.799317 -0.000690 1 0 0 0 0 0 0 23028
0.007969 -0.003853 0.174940 1.172959 -0.024386 -1.683021 -0.000721 1 0 0 0 0 0 0 24041
0.007873 -0.003819 0.174995 1.257712 -0.399138 -1.479101 -0.000751 1 0 0 0 0 0 0 25003
0.007783 -0.003793 0.175032 1.192859 -0.339884 -1.256425 -0.000783 1 0 0 0 0 0 0 26000
0.007716 -0.003775 0.175055 0.872109 -0.223383 -1.077471 -0.000815 1 0 0 0 0 0 0 27032
0.007661 -0.003761 0.175072 0.678939 -0.155046 -0.999398 -0.000846 1 0 0 0 0 0 0 28045
0.007620 -0.003772 0.175076 0.483852 0.171691 -0.852046 -0.000878 1 0 0 0 0 0 0 29059
0.007566 -0.003791 0.175067 0.628866 0.318121 -0.695460 -0.000909 1 0 0 0 0 0 0 30043
0.007546 -0.003823 0.175054 0.193086 0.499781 -0.639417 -0.000940 1 0 0 0 0 0 0 31045
0.007537 -0.003840 0.175035 -0.002925 0.325631 -0.587287 -0.000970 1 0 0 0 0 0 0 32010
0.007561 -0.003876 0.175010 -0.450613 0.552008 -0.537525 -0.001002 1 0 0 0 0 0 0 33010
0.007596 -0.003899 0.174980 -0.637113 0.420681 -0.484235 -0.001033 1 0 0 0 0 0 0 34005
0.007641 -0.003938 0.174951 -0.805877 0.610011 -0.507718 -0.001064 1 0 0 0 0 0 0 35001
0.007687 -0.003964 0.174918 -0.824714 0.453629 -0.496557 -0.001095 1 0 0 0 0 0 0 36003
0.007732 -0.003982 0.174884 -0.830816 0.351564 -0.502254 -0.001128 1 0 0 0 0 0 0 37039
0.007756 -0.003993 0.174855 -0.568548 0.240027 -0.624787 -0.001194 1 0 0 0 0 0 0 39158
0.007785 -0.003982 0.174820 -0.602431 -0.042020 -0.551292 -0.001199 1 0 0 0 0 0 0 39339
0.007802 -0.003978 0.174791 -0.443082 0.013314 -0.637708 -0.001221 1 0 0 0 0 0 0 40036
0.007805 -0.003956 0.174761 -0.271775 -0.218055 -0.667261 -0.001252 1 0 0 0 0 0 0 41035
0.007788 -0.003941 0.174740 0.018762 -0.141109 -0.809990 -0.001285 1 0 0 0 0 0 0 42079
0.007781 -0.003935 0.174717 -0.089003 -0.021956 -0.824020 -0.001315 1 0 0 0 0 0 0 43038
0.007757 -0.003928 0.174699 0.103284 -0.014594 -0.914854 -0.001345 1 0 0 0 0 0 0 44004
0.007726 -0.003921 0.174684 0.223047 -0.015592 -0.980373 -0.001378 1 0 0 0 0 0 0 45045
0.007691 -0.003913 0.174670 0.284471 -0.016156 -1.024738 -0.001408 1 0 0 0 0 0 0 46018
0.007654 -0.003906 0.174656 0.313886 -0.015756 -1.059869 -0.001439 1 0 0 0 0 0 0 47009
0.007642 -0.003925 0.174640 -0.023754 0.326958 -1.053886 -0.001470 1 0 0 0 0 0 0 48010
0.007617 -0.003931 0.174625 0.120129 0.192468 -1.098959 -0.001502 1 0 0 0 0 0 0 49033
0.007590 -0.003951 0.174614 0.145669 0.375712 -1.177028 -0.001533 1 0 0 0 0 0 0 50007
0.007584 -0.003984 0.174599 -0.122037 0.555063 -1.155265 -0.001564 1 0 0 0 0 0 0 50999
0.007581 -0.004001 0.174592 -0.195265 0.362406 -1.280522 -0.001595 1 0 0 0 0 0 0 51998
0.007560 -0.004005 0.174582 0.032889 0.188884 -1.274496 -0.001627 1 0 0 0 0 0 0 53010
0.007570 -0.004012 0.174571 -0.363076 0.206501 -1.293382 -0.001659 1 0 0 0 0 0 0 54044
0.007562 -0.004034 0.174562 -0.157093 0.396529 -1.341594 -0.001689 1 0 0 0 0 0 0 55012
0.007573 -0.004028 0.174549 -0.395956 0.060199 -1.315403 -0.001720 1 0 0 0 0 0 0 56011
0.007578 -0.004025 0.174543 -0.355234 0.068848 -1.429188 -0.001752 1 0 0 0 0 0 0 57025
0.007575 -0.004002 0.174537 -0.242835 -0.189852 -1.467677 -0.001783 1 0 0 0 0 0 0 58029
0.007574 -0.003990 0.174534 -0.256009 -0.064153 -1.535246 -0.001812 1 0 0 0 0 0 0 58942
0.007567 -0.003963 0.174529 -0.194352 -0.256306 -1.545706 -0.001843 1 0 0 0 0 0 0 59942
0.007558 -0.003928 0.174524 -0.158927 -0.377461 -1.560870 -0.001874 1 0 0 0 0 0 0 60932
0.007554 -0.003910 0.174522 -0.219929 -0.158968 -1.623092 -0.001906 1 0 0 0 0 0 0 61943
0.007531 -0.003897 0.174513 0.000423 -0.070801 -1.578427 -0.001937 1 0 0 0 0 0 0 62951
0.007520 -0.003891 0.174510 -0.127124 0.021938 -1.654996 -0.001968 1 0 0 0 0 0 0 63942
0.007515 -0.003888 0.174508 -0.216188 0.073813 -1.714193 -0.002000 1 0 0 0 0 0 0 64951
0.007506 -0.003865 0.174504 -0.187938 -0.180339 -1.715865 -0.002031 1 0 0 0 0 0 0 65942
0.007523 -0.003858 0.174496 -0.521191 0.007969 -1.690891 -0.002062 1 0 0 0 0 0 0 66949
0.007532 -0.003855 0.174492 -0.450709 0.073249 -1.766557 -0.002093 1 0 0 0 0 0 0 67942
0.007530 -0.003831 0.174487 -0.316201 -0.177883 -1.783003 -0.002125 1 0 0 0 0 0 0 68950
0.007529 -0.003820 0.174485 -0.318290 -0.050084 -1.842489 -0.002156 1 0 0 0 0 0 0 69941
0.007544 -0.003797 0.174475 -0.526215 -0.180154 -1.770180 -0.002187 1 0 0 0 0 0 0 70950
0.007546 -0.003764 0.174467 -0.379486 -0.325459 -1.816150 -0.002219 1 0 0 0 0 0 0 71950
0.007547 -0.003748 0.174463 -0.359722 -0.124526 -1.899797 -0.002250 1 0 0 0 0 0 0 72942
0.007541 -0.003718 0.174458 -0.279632 -0.277739 -1.917141 -0.002281 1 0 0 0 0 0 0 73950
0.007533 -0.003681 0.174453 -0.234616 -0.379537 -1.935793 -0.002312 1 0 0 0 0 0 0 74954
0.007523 -0.003642 0.174447 -0.213626 -0.432902 -1.957919 -0.002343 1 0 0 0 0 0 0 75941
0.007512 -0.003600 0.174441 -0.205330 -0.459808 -1.982759 -0.002375 1 0 0 0 0 0 0 76948
0.007506 -0.003579 0.174438 -0.280403 -0.191417 -2.050411 -0.002406 1 0 0 0 0 0 0 77943
0.007519 -0.003552 0.174428 -0.526277 -0.248955 -1.981629 -0.002438 1 0 0 0 0 0 0 78957
0.007519 -0.003517 0.174419 -0.398220 -0.357715 -2.029347 -0.002469 1 0 0 0 0 0 0 79963
0.007514 -0.003478 0.174412 -0.310584 -0.420242 -2.072180 -0.002500 1 0 0 0 0 0 0 80955
0.007511 -0.003458 0.174409 -0.343168 -0.170467 -2.149057 -0.002531 1 0 0 0 0 0 0 81933
0.007525 -0.003431 0.174398 -0.567766 -0.237717 -2.084716 -0.002563 1 0 0 0 0 0 0 82958
0.007526 -0.003396 0.174390 -0.428611 -0.351399 -2.133467 -0.002593 1 0 0 0 0 0 0 83930
0.007521 -0.003357 0.174383 -0.335584 -0.416300 -2.178134 -0.002625 1 0 0 0 0 0 0 84956
0.007513 -0.003316 0.174376 -0.288399 -0.449771 -2.213595 -0.002656 1 0 0 0 0 0 0 85959
0.007503 -0.003274 0.174369 -0.266496 -0.466707 -2.244316 -0.002687 1 0 0 0 0 0 0 86956
0.007519 -0.003258 0.174360 -0.611152 -0.132415 -2.238394 -0.002719 1 0 0 0 0 0 0 87958
0.007521 -0.003228 0.174353 -0.468962 -0.273096 -2.280712 -0.002750 1 0 0 0 0 0 0 88951
0.007517 -0.003191 0.174346 -0.368119 -0.374359 -2.318295 -0.002782 1 0 0 0 0 0 0 89965
0.007509 -0.003151 0.174339 -0.316450 -0.428380 -2.350043 -0.002813 1 0 0 0 0 0 0 90961
0.007499 -0.003110 0.174333 -0.292360 -0.455910 -2.379124 -0.002844 1 0 0 0 0 0 0 91962
0.007488 -0.003067 0.174327 -0.282324 -0.469945 -2.406732 -0.002875 1 0 0 0 0 0 0 92957
0.007477 -0.003025 0.174320 -0.279347 -0.477269 -2.433882 -0.002906 1 0 0 0 0 0 0 93959
0.007465 -0.002981 0.174314 -0.279905 -0.481271 -2.460334 -0.002937 1 0 0 0 0 0 0 94946
0.007460 -0.002960 0.174311 -0.359462 -0.201155 -2.531521 -0.002969 1 0 0 0 0 0 0 95958
0.007472 -0.002932 0.174300 -0.608503 -0.254422 -2.460934 -0.002999 1 0 0 0 0 0 0 96929
0.007473 -0.002897 0.174292 -0.481261 -0.360681 -2.508851 -0.003031 1 0 0 0 0 0 0 97959
0.007473 -0.002879 0.174288 -0.470985 -0.139672 -2.596016 -0.003062 1 0 0 0 0 0 0 98957
0.007467 -0.002848 0.174282 -0.395432 -0.283770 -2.611958 -0.003094 1 0 0 0 0 0 0 99957
0.007459 -0.002812 0.174277 -0.352722 -0.381641 -2.629599 -0.003125 1 0 0 0 0 0 0 100957
0.007454 -0.002793 0.174274 -0.409861 -0.150888 -2.696308 -0.003156 1 0 0 0 0 0 0 101957
0.007446 -0.002762 0.174269 -0.370853 -0.289558 -2.701632 -0.003187 1 0 0 0 0 0 0 102956
0.007442 -0.002747 0.174267 -0.423911 -0.102127 -2.759160 -0.003219 1 0 0 0 0 0 0 103957
0.007434 -0.002717 0.174262 -0.382177 -0.264797 -2.759453 -0.003250 1 0 0 0 0 0 0 104949
0.007431 -0.002703 0.174260 -0.433910 -0.089427 -2.815057 -0.003281 1 0 0 0 0 0 0 105959
0.007423 -0.002674 0.174256 -0.391567 -0.258261 -2.814345 -0.003312 1 0 0 0 0 0 0 106957
0.007413 -0.002638 0.174250 -0.365809 -0.368676 -2.824015 -0.003344 1 0 0 0 0 0 0 107957
0.007408 -0.002620 0.174248 -0.431648 -0.144361 -2.887545 -0.003375 1 0 0 0 0 0 0 108957
0.007406 -0.002611 0.174246 -0.474064 -0.003676 -2.936315 -0.003406 1 0 0 0 0 0 0 109958
0.007399 -0.002584 0.174242 -0.420944 -0.212637 -2.928574 -0.003438 1 0 0 0 0 0 0 110958
0.007395 -0.002571 0.174240 -0.466376 -0.062749 -2.980089 -0.003469 1 0 0 0 0 0 0 111957
0.007393 -0.002565 0.174239 -0.498127 0.038105 -3.022774 -0.003500 1 0 0 0 0 0 0 112957
0.007387 -0.002540 0.174236 -0.439622 -0.191084 -3.011965 -0.003531 1 0 0 0 0 0 0 113957
0.007369 -0.002545 0.174230 -0.295259 0.180334 -3.012189 -0.003563 1 0 0 0 0 0 0 114962
0.007360 -0.002548 0.174227 -0.400297 0.184385 -3.075467 -0.003594 1 0 0 0 0 0 0 115954
0.007356 -0.002549 0.174226 -0.472206 0.168874 -3.124259 -0.003625 1 0 0 0 0 0 0 116943
0.007333 -0.002546 0.174218 -0.247517 0.108709 -3.066559 -0.003656 1 0 0 0 0 0 0 117958
0.007322 -0.002544 0.174214 -0.375604 0.124959 -3.139761 -0.003688 1 0 0 0 0 0 0 118958
0.007317 -0.002543 0.174213 -0.465202 0.138314 -3.197085 -0.003719 1 0 0 0 0 0 0 119957
0.007314 -0.002543 0.174212 -0.514363 0.146059 -3.239296 -0.003750 1 0 0 0 0 0 0 120960
0.007298 -0.002561 0.174208 -0.353860 0.382166 -3.222915 -0.003781 1 0 0 0 0 0 0 121950
0.007285 -0.002548 0.174202 -0.366917 0.010545 -3.229036 -0.003812 1 0 0 0 0 0 0 122951
0.007264 -0.002559 0.174196 -0.274731 0.289660 -3.241569 -0.003844 1 0 0 0 0 0 0 123957
0.007253 -0.002565 0.174193 -0.407611 0.245721 -3.311485 -0.003875 1 0 0 0 0 0 0 124956
0.007233 -0.002585 0.174187 -0.306055 0.437562 -3.313127 -0.003906 1 0 0 0 0 0 0 125958
0.007245 -0.002600 0.174179 -0.705953 0.384923 -3.296410 -0.003938 1 0 0 0 0 0 0 126957
0.007237 -0.002625 0.174171 -0.488817 0.516296 -3.326183 -0.003969 1 0 0 0 0 0 0 127950
0.007254 -0.002642 0.174161 -0.805660 0.427893 -3.329499 -0.004000 1 0 0 0 0 0 0 128941
0.007248 -0.002669 0.174153 -0.544272 0.540780 -3.369614 -0.004031 1 0 0 0 0 0 0 129943
0.007231 -0.002700 0.174145 -0.372677 0.614662 -3.405007 -0.004062 1 0 0 0 0 0 0 130949
0.007208 -0.002733 0.174138 -0.283861 0.654970 -3.435458 -0.004093 1 0 0 0 0 0 0 131940
0.007198 -0.002750 0.174121 -0.440887 0.454076 -3.340559 -0.004125 1 0 0 0 0 0 0 132949
0.007193 -0.002759 0.174113 -0.530072 0.323607 -3.471683 -0.004156 1 0 0 0 0 0 0 133940
0.007170 -0.002759 0.174102 -0.310825 0.204038 -3.467010 -0.004187 1 0 0 0 0 0 0 134949
0.007145 -0.002777 0.174092 -0.253930 0.422974 -3.515852 -0.004218 1 0 0 0 0 0 0 135939
0.007112 -0.002782 0.174081 -0.153444 0.278145 -3.510776 -0.004249 1 0 0 0 0 0 0 136939
0.007096 -0.002786 0.174062 -0.375685 0.241290 -3.440326 -0.004281 1 0 0 0 0 0 0 137949
0.007060 -0.002823 0.174045 -0.128830 0.682531 -3.484222 -0.004312 1 0 0 0 0 0 0 138948
0.007043 -0.002842 0.174024 -0.357613 0.496743 -3.452359 -0.004343 1 0 0 0 0 0 0 139939
0.007014 -0.002848 0.174006 -0.231126 0.303210 -3.522487 -0.004375 1 0 0 0 0 0 0 140948
0.007001 -0.002851 0.173984 -0.422620 0.257410 -3.497830 -0.004406 1 0 0 0 0 0 0 141940
0.006974 -0.002849 0.173967 -0.267534 0.179484 -3.570713 -0.004437 1 0 0 0 0 0 0 142948
0.006947 -0.002866 0.173941 -0.255513 0.428239 -3.494960 -0.004468 1 0 0 0 0 0 0 143948
0.006899 -0.002889 0.173917 0.021183 0.522479 -3.537491 -0.004499 1 0 0 0 0 0 0 144939
0.006871 -0.002879 0.173889 -0.201150 0.112072 -3.505729 -0.004531 1 0 0 0 0 0 0 145948
0.006821 -0.002888 0.173864 0.038429 0.316265 -3.568676 -0.004562 1 0 0 0 0 0 0 146957
0.006792 -0.002871 0.173835 -0.194255 0.004546 -3.545488 -0.004593 1 0 0 0 0 0 0 147937
0.006764 -0.002881 0.173804 -0.238519 0.323894 -3.534666 -0.004625 1 0 0 0 0 0 0 148946
0.006709 -0.002878 0.173774 0.104873 0.186476 -3.572308 -0.004656 1 0 0 0 0 0 0 149956
0.006662 -0.002873 0.173739 0.035245 0.149022 -3.526552 -0.004687 1 0 0 0 0 0 0 150941
0.006598 -0.002863 0.173707 0.255412 0.072321 -3.588294 -0.004719 1 0 0 0 0 0 0 151959
0.006546 -0.002854 0.173670 0.113107 0.089292 -3.558089 -0.004750 1 0 0 0 0 0 0 152959
0.006479 -0.002842 0.173638 0.296411 0.042068 -3.626796 -0.004781 1 0 0 0 0 0 0 153957
0.006426 -0.002832 0.173601 0.135363 0.074055 -3.600196 -0.004813 1 0 0 0 0 0 0 154959
0.006380 -0.002824 0.173562 0.028896 0.095980 -3.592428 -0.004844 1 0 0 0 0 0 0 155955
0.006337 -0.002816 0.173522 -0.027227 0.107768 -3.599168 -0.004874 1 0 0 0 0 0 0 156926
0.006296 -0.002809 0.173482 -0.055720 0.113959 -3.614427 -0.004905 1 0 0 0 0 0 0 157928
0.006272 -0.002784 0.173431 -0.270205 -0.107618 -3.506714 -0.004937 1 0 0 0 0 0 0 158926
0.006239 -0.002768 0.173386 -0.199990 -0.016875 -3.581844 -0.004969 1 0 0 0 0 0 0 159962
0.006211 -0.002780 0.173332 -0.236468 0.342976 -3.505595 -0.005000 1 0 0 0 0 0 0 160957
0.006185 -0.002742 0.173286 -0.283207 -0.257498 -3.609097 -0.005031 1 0 0 0 0 0 0 161960
0.006159 -0.002742 0.173232 -0.289182 0.175195 -3.540580 -0.005063 1 0 0 0 0 0 0 162959
0.006148 -0.002743 0.173178 -0.483810 0.234664 -3.561952 -0.005094 1 0 0 0 0 0 0 163952
0.006117 -0.002718 0.173127 -0.237787 -0.100890 -3.616540 -0.005125 1 0 0 0 0 0 0 164955
0.006096 -0.002685 0.173071 -0.361756 -0.244967 -3.577210 -0.005156 1 0 0 0 0 0 0 165958
0.006082 -0.002647 0.173013 -0.450188 -0.316152 -3.560373 -0.005187 1 0 0 0 0 0 0 166925
0.006055 -0.002625 0.172963 -0.297927 -0.126556 -3.692443 -0.005219 1 0 0 0 0 0 0 167955
0.006022 -0.002610 0.172903 -0.208217 -0.003095 -3.591290 -0.005250 1 0 0 0 0 0 0 168954
0.006001 -0.002582 0.172843 -0.356313 -0.171132 -3.593073 -0.005281 1 0 0 0 0 0 0 169956
0.005979 -0.002525 0.172778 -0.368445 -0.568956 -3.556501 -0.005312 1 0 0 0 0 0 0 170955
0.005949 -0.002493 0.172711 -0.257897 -0.280334 -3.537446 -0.005344 1 0 0 0 0 0 0 171955
0.005930 -0.002456 0.172646 -0.384887 -0.320461 -3.593432 -0.005374 1 0 0 0 0 0 0 172928
0.005900 -0.002434 0.172579 -0.272837 -0.127330 -3.577494 -0.005405 1 0 0 0 0 0 0 173927
0.005866 -0.002419 0.172510 -0.199102 -0.009441 -3.574608 -0.005437 1 0 0 0 0 0 0 174955
0.005823 -0.002387 0.172436 -0.076821 -0.238819 -3.528262 -0.005468 1 0 0 0 0 0 0 175944
0.005819 -0.002354 0.172362 -0.570002 -0.264807 -3.540480 -0.005500 1 0 0 0 0 0 0 176955
0.005791 -0.002312 0.172285 -0.311373 -0.389935 -3.526101 -0.005531 1 0 0 0 0 0 0 177956
0.005779 -0.002292 0.172206 -0.499208 -0.112454 -3.497029 -0.005562 1 0 0 0 0 0 0 178954
0.005753 -0.002279 0.172130 -0.341250 -0.001615 -3.569415 -0.005594 1 0 0 0 0 0 0 179955
0.005736 -0.002251 0.172046 -0.437927 -0.178213 -3.484031 -0.005625 1 0 0 0 0 0 0 180954
0.005708 -0.002234 0.171954 -0.309059 -0.057535 -3.378832 -0.005656 1 0 0 0 0 0 0 181956
0.005674 -0.002222 0.171872 -0.221448 0.018968 -3.524439 -0.005687 1 0 0 0 0 0 0 182955
0.005653 -0.002195 0.171784 -0.375795 -0.171061 -3.482447 -0.005719 1 0 0 0 0 0 0 183955
0.005623 -0.002178 0.171690 -0.276778 -0.056460 -3.397388 -0.005750 1 0 0 0 0 0 0 184953
0.005588 -0.002166 0.171591 -0.209320 0.021648 -3.355991 -0.005781 1 0 0 0 0 0 0 185950
0.005567 -0.002139 0.171495 -0.371455 -0.171799 -3.401937 -0.005812 1 0 0 0 0 0 0 186942
0.005536 -0.002122 0.171396 -0.274181 -0.059255 -3.374734 -0.005844 1 0 0 0 0 0 0 187950
0.005501 -0.002110 0.171295 -0.206950 0.017640 -3.361808 -0.005875 1 0 0 0 0 0 0 188953
0.005464 -0.002100 0.171192 -0.170595 0.057939 -3.360396 -0.005906 1 0 0 0 0 0 0 189957
0.005419 -0.002070 0.171085 -0.066068 -0.216192 -3.306882 -0.005937 1 0 0 0 0 0 0 190954
0.005376 -0.002051 0.170979 -0.088988 -0.090968 -3.337808 -0.005968 1 0 0 0 0 0 0 191944
0.005335 -0.002038 0.170874 -0.106680 -0.002313 -3.362643 -0.006000 1 0 0 0 0 0 0 192954
0.005279 -0.002046 0.170764 0.085502 0.279121 -3.315634 -0.006030 1 0 0 0 0 0 0 193927
0.005224 -0.002023 0.170651 0.089240 -0.085152 -3.296354 -0.006062 1 0 0 0 0 0 0 194953
0.005161 -0.002027 0.170538 0.198689 0.209933 -3.285972 -0.006094 1 0 0 0 0 0 0 195952
0.005110 -0.002025 0.170412 0.063335 0.174728 -3.139468 -0.006125 1 0 0 0 0 0 0 196952
0.005064 -0.002020 0.170296 -0.020993 0.135633 -3.267930 -0.006156 1 0 0 0 0 0 0 197942
0.005027 -0.002037 0.170173 -0.151121 0.412665 -3.201032 -0.006187 1 0 0 0 0 0 0 198938
0.004966 -0.002037 0.170049 0.152030 0.222486 -3.183780 -0.006218 1 0 0 0 0 0 0 199948
0.004922 -0.002056 0.169921 -0.033284 0.454378 -3.153988 -0.006249 1 0 0 0 0 0 0 200937
0.004880 -0.002061 0.169787 -0.072455 0.308227 -3.078433 -0.006281 1 0 0 0 0 0 0 201948
0.004838 -0.002061 0.169650 -0.085866 0.208692 -3.037238 -0.006312 1 0 0 0 0 0 0 202937
0.004796 -0.002057 0.169511 -0.090760 0.155958 -3.018270 -0.006343 1 0 0 0 0 0 0 203946
0.004762 -0.002074 0.169375 -0.179264 0.426737 -3.072298 -0.006374 1 0 0 0 0 0 0 204937
0.004701 -0.002073 0.169243 0.148704 0.230867 -3.128642 -0.006406 1 0 0 0 0 0 0 205937
0.004650 -0.002069 0.169105 0.062271 0.163456 -3.071625 -0.006437 1 0 0 0 0 0 0 206946
0.004597 -0.002041 0.168959 0.082967 -0.166010 -2.972666 -0.006468 1 0 0 0 0 0 0 207938
0.004572 -0.002027 0.168807 -0.279679 0.001046 -2.895401 -0.006500 1 0 0 0 0 0 0 208946
0.004513 -0.001978 0.168584 0.127106 -0.459892 -1.960602 -0.006531 1 0 0 0 0 0 0 209949
0.004482 -0.001965 0.168473 -0.194711 -0.020426 -3.334829 -0.006562 1 0 0 0 0 0 0 210946
0.004467 -0.001960 0.168336 -0.443105 0.115696 -3.144681 -0.006593 1 0 0 0 0 0 0 211936
0.004432 -0.001931 0.168189 -0.197592 -0.188781 -2.996887 -0.006625 1 0 0 0 0 0 0 212946
0.004415 -0.001917 0.168035 -0.419187 -0.015571 -2.898195 -0.006656 1 0 0 0 0 0 0 213937
0.004408 -0.001911 0.167877 -0.566245 0.104033 -2.848390 -0.006687 1 0 0 0 0 0 0 214946
0.004338 -0.001893 0.167638 0.236442 -0.036815 -1.794439 -0.006719 1 0 0 0 0 0 0 215950
0.004327 -0.001891 0.167516 -0.450623 0.151762 -3.207157 -0.006750 1 0 0 0 0 0 0 216960
0.004323 -0.001891 0.167371 -0.600964 0.195200 -3.067407 -0.006781 1 0 0 0 0 0 0 217947
0.004321 -0.001891 0.167216 -0.660232 0.212739 -2.923266 -0.006812 1 0 0 0 0 0 0 218952
0.004255 -0.001878 0.166978 0.176852 0.037179 -1.817216 -0.006844 1 0 0 0 0 0 0 219964
0.004238 -0.001854 0.166848 -0.375234 -0.131392 -3.136226 -0.006875 1 0 0 0 0 0 0 220952
0.004230 -0.001842 0.166698 -0.551537 0.019020 -3.014585 -0.006906 1 0 0 0 0 0 0 221952
0.004219 -0.001814 0.166534 -0.543310 -0.182995 -2.813595 -0.006938 1 0 0 0 0 0 0 222960
0.004215 -0.001800 0.166368 -0.621024 -0.011969 -2.774627 -0.006969 1 0 0 0 0 0 0 223956
0.004180 -0.001784 0.166108 -0.233437 -0.031562 -1.552132 -0.007000 1 0 0 0 0 0 0 224967
0.004168 -0.001759 0.165974 -0.488817 -0.152627 -3.058549 -0.007031 1 0 0 0 0 0 0 225955
0.004140 -0.001742 0.165827 -0.304087 -0.061060 -3.057570 -0.007061 1 0 0 0 0 0 0 226924
0.004119 -0.001711 0.165661 -0.386523 -0.235892 -2.819721 -0.007094 1 0 0 0 0 0 0 227952
0.004082 -0.001716 0.165408 -0.179831 0.216194 -1.648608 -0.007125 1 0 0 0 0 0 0 228966
0.004069 -0.001694 0.165272 -0.475898 -0.087619 -3.066512 -0.007156 1 0 0 0 0 0 0 229954
0.004040 -0.001678 0.165105 -0.293698 -0.037374 -2.793418 -0.007187 1 0 0 0 0 0 0 230953
0.004010 -0.001633 0.164849 -0.262973 -0.421411 -1.611918 -0.007219 1 0 0 0 0 0 0 231969
0.004027 -0.001631 0.164709 -0.885312 0.101273 -3.020465 -0.007249 1 0 0 0 0 0 0 232926
0.004029 -0.001607 0.164545 -0.746170 -0.130435 -2.831164 -0.007281 1 0 0 0 0 0 0 233946
0.003998 -0.001583 0.164280 -0.303943 -0.164258 -1.505372 -0.007313 1 0 0 0 0 0 0 234983
0.003993 -0.001579 0.164146 -0.596565 0.101735 -3.074958 -0.007344 1 0 0 0 0 0 0 235963
0.003967 -0.001572 0.163976 -0.359361 0.089988 -2.766372 -0.007375 1 0 0 0 0 0 0 236959
0.003940 -0.001534 0.163715 -0.307454 -0.331785 -1.546321 -0.007407 1 0 0 0 0 0 0 237980
0.003928 -0.001504 0.163574 -0.513158 -0.253190 -2.989363 -0.007438 1 0 0 0 0 0 0 238967
0.003906 -0.001508 0.163405 -0.398407 0.183343 -2.775855 -0.007469 1 0 0 0 0 0 0 239962
0.003880 -0.001477 0.163144 -0.344515 -0.227835 -1.535911 -0.007500 1 0 0 0 0 0 0 240966
0.003853 -0.001467 0.162995 -0.311172 0.004534 -2.882568 -0.007531 1 0 0 0 0 0 0 241964
0.003861 -0.001467 0.162820 -0.781512 0.163241 -2.680799 -0.007563 1 0 0 0 0 0 0 242962
0.003835 -0.001460 0.162544 -0.371480 0.087655 -1.326196 -0.007595 1 0 0 0 0 0 0 243983
0.003823 -0.001436 0.162398 -0.524414 -0.146900 -2.892515 -0.007625 1 0 0 0 0 0 0 244962
0.003801 -0.001442 0.162225 -0.400875 0.223036 -2.689933 -0.007656 1 0 0 0 0 0 0 245964
0.003751 -0.001439 0.161947 -0.027067 0.148221 -1.305822 -0.007688 1 0 0 0 0 0 0 246986
0.003742 -0.001439 0.161806 -0.526407 0.170311 -2.944714 -0.007718 1 0 0 0 0 0 0 247943
0.003721 -0.001457 0.161634 -0.416566 0.411356 -2.696563 -0.007750 1 0 0 0 0 0 0 248942
0.003680 -0.001438 0.161455 -0.151741 -0.047977 -2.588804 -0.007781 1 0 0 0 0 0 0 249962
0.003661 -0.001458 0.161169 -0.401125 0.428879 -1.182020 -0.007813 1 0 0 0 0 0 0 250984
0.003628 -0.001434 0.161027 -0.241624 -0.117189 -2.904662 -0.007844 1 0 0 0 0 0 0 251961
0.003617 -0.001444 0.160845 -0.519905 0.290528 -2.545868 -0.007875 1 0 0 0 0 0 0 252961
0.003572 -0.001462 0.160659 -0.106237 0.431160 -2.475888 -0.007906 1 0 0 0 0 0 0 253963
0.003529 -0.001442 0.160380 -0.086602 -0.059538 -1.228464 -0.007938 1 0 0 0 0 0 0 254964
0.003521 -0.001438 0.160235 -0.540147 0.113965 -2.862984 -0.007969 1 0 0 0 0 0 0 255959
0.003516 -0.001436 0.160043 -0.622405 0.152188 -2.400519 -0.008000 1 0 0 0 0 0 0 256954
0.003491 -0.001430 0.159859 -0.363398 0.101679 -2.458266 -0.008031 1 0 0 0 0 0 0 257956
0.003477 -0.001427 0.159671 -0.498470 0.136198 -2.397843 -0.008063 1 0 0 0 0 0 0 258959
0.003478 -0.001460 0.159375 -0.696946 0.607933 -0.978987 -0.008095 1 0 0 0 0 0 0 259984
0.003470 -0.001442 0.159219 -0.610205 -0.001373 -2.668302 -0.008125 1 0 0 0 0 0 0 260961
0.003466 -0.001433 0.159042 -0.641684 0.051248 -2.546525 -0.008156 1 0 0 0 0 0 0 261943
0.003440 -0.001423 0.158863 -0.371496 0.046490 -2.508388 -0.008188 1 0 0 0 0 0 0 262962
0.003426 -0.001418 0.158675 -0.502944 0.108081 -2.378396 -0.008218 1 0 0 0 0 0 0 263943
0.003419 -0.001416 0.158482 -0.597063 0.145691 -2.303289 -0.008250 1 0 0 0 0 0 0 264961
0.003390 -0.001441 0.158192 -0.324272 0.512372 -1.018951 -0.008282 1 0 0 0 0 0 0 265984
0.003384 -0.001445 0.158042 -0.600649 0.275527 -2.707832 -0.008313 1 0 0 0 0 0 0 266959
0.003357 -0.001441 0.157874 -0.357965 0.156244 -2.627238 -0.008344 1 0 0 0 0 0 0 267961
0.003350 -0.001463 0.157695 -0.585980 0.466232 -2.485911 -0.008375 1 0 0 0 0 0 0 268952
0.003361 -0.001455 0.157512 -0.857972 0.126603 -2.411095 -0.008406 1 0 0 0 0 0 0 269960
0.003350 -0.001469 0.157313 -0.589637 0.370945 -2.178295 -0.008437 1 0 0 0 0 0 0 270948
0.003337 -0.001453 0.157128 -0.543255 0.004615 -2.351082 -0.008469 1 0 0 0 0 0 0 271960
0.003337 -0.001468 0.156942 -0.702201 0.371469 -2.332286 -0.008500 1 0 0 0 0 0 0 272959
0.003336 -0.001475 0.156747 -0.710741 0.310731 -2.214123 -0.008531 1 0 0 0 0 0 0 273951
0.003350 -0.001460 0.156556 -0.920874 0.024740 -2.240474 -0.008562 1 0 0 0 0 0 0 274944
0.003341 -0.001471 0.156374 -0.632806 0.320009 -2.360204 -0.008593 1 0 0 0 0 0 0 275934
0.003335 -0.001476 0.156180 -0.652206 0.279170 -2.209791 -0.008625 1 0 0 0 0 0 0 276943
0.003325 -0.001455 0.155997 -0.596490 -0.058360 -2.326655 -0.008656 1 0 0 0 0 0 0 277935
0.003326 -0.001467 0.155809 -0.735331 0.338520 -2.271729 -0.008687 1 0 0 0 0 0 0 278943
0.003303 -0.001468 0.155621 -0.438087 0.227562 -2.247663 -0.008718 1 0 0 0 0 0 0 279934
0.003284 -0.001445 0.155439 -0.462533 -0.090137 -2.328679 -0.008750 1 0 0 0 0 0 0 280943
0.003273 -0.001434 0.155244 -0.574658 0.020897 -2.151561 -0.008781 1 0 0 0 0 0 0 281934
0.003267 -0.001428 0.155067 -0.650146 0.106111 -2.356550 -0.008813 1 0 0 0 0 0 0 282982
0.003241 -0.001419 0.154881 -0.387148 0.081351 -2.268261 -0.008843 1 0 0 0 0 0 0 283934
0.003227 -0.001415 0.154708 -0.526238 0.131783 -2.402674 -0.008875 1 0 0 0 0 0 0 284943
0.003225 -0.001435 0.154522 -0.705258 0.460580 -2.254938 -0.008906 1 0 0 0 0 0 0 285936
0.003217 -0.001422 0.154340 -0.635085 0.060950 -2.282093 -0.008937 1 0 0 0 0 0 0 286943
0.003190 -0.001410 0.154152 -0.373121 0.032543 -2.193271 -0.008968 1 0 0 0 0 0 0 287934
0.003175 -0.001404 0.153977 -0.519418 0.104992 -2.336772 -0.008999 1 0 0 0 0 0 0 288936
0.003160 -0.001378 0.153798 -0.529468 -0.149723 -2.311272 -0.009031 1 0 0 0 0 0 0 289956
0.003136 -0.001382 0.153619 -0.408166 0.220184 -2.280026 -0.009062 1 0 0 0 0 0 0 290946
0.003116 -0.001361 0.153438 -0.454337 -0.071549 -2.260524 -0.009093 1 0 0 0 0 0 0 291947
0.003112 -0.001373 0.153248 -0.660802 0.327931 -2.122979 -0.009125 1 0 0 0 0 0 0 292947
0.003109 -0.001379 0.153071 -0.702221 0.288682 -2.263398 -0.009156 1 0 0 0 0 0 0 293957
0.003100 -0.001359 0.152891 -0.626202 -0.053339 -2.235373 -0.009188 1 0 0 0 0 0 0 294958
0.003088 -0.001326 0.152709 -0.578921 -0.258534 -2.205785 -0.009218 1 0 0 0 0 0 0 295922
0.003058 -0.001304 0.152544 -0.352426 -0.135943 -2.402984 -0.009250 1 0 0 0 0 0 0 296953
0.003036 -0.001270 0.152368 -0.417710 -0.283945 -2.281128 -0.009281 1 0 0 0 0 0 0 297952
0.003017 -0.001230 0.152188 -0.469282 -0.380742 -2.200705 -0.009312 1 0 0 0 0 0 0 298951
0.002991 -0.001228 0.152005 -0.377306 0.091421 -2.151959 -0.009343 1 0 0 0 0 0 0 299938
0.002970 -0.001203 0.151822 -0.438734 -0.143661 -2.124002 -0.009374 1 0 0 0 0 0 0 300923
0.002959 -0.001191 0.151645 -0.569979 -0.013442 -2.206252 -0.009407 1 0 0 0 0 0 0 301970
0.002946 -0.001162 0.151464 -0.555885 -0.220507 -2.138642 -0.009438 1 0 0 0 0 0 0 302958
0.002922 -0.001165 0.151280 -0.421540 0.170151 -2.088464 -0.009469 1 0 0 0 0 0 0 303971
0.002903 -0.001143 0.151095 -0.460778 -0.106584 -2.058375 -0.009500 1 0 0 0 0 0 0 304962
0.002870 -0.001127 0.150927 -0.289614 -0.065242 -2.260063 -0.009532 1 0 0 0 0 0 0 305968
0.002862 -0.001079 0.150756 -0.592011 -0.482844 -2.240904 -0.009563 1 0 0 0 0 0 0 306958
0.002857 -0.001055 0.150584 -0.664179 -0.217512 -2.211937 -0.009594 1 0 0 0 0 0 0 307959
0.002847 -0.001020 0.150404 -0.603944 -0.333003 -2.083987 -0.009625 1 0 0 0 0 0 0 308943
0.002834 -0.000980 0.150219 -0.565276 -0.417554 -2.009552 -0.009656 1 0 0 0 0 0 0 309960
0.002826 -0.000960 0.150041 -0.634508 -0.170163 -2.072494 -0.009688 1 0 0 0 0 0 0 310962
0.002831 -0.000910 0.149865 -0.797806 -0.538059 -2.101142 -0.009719 1 0 0 0 0 0 0 311958
0.002803 -0.000858 0.149691 -0.395547 -0.616569 -2.117446 -0.009750 1 0 0 0 0 0 0 312960
0.002788 -0.000831 0.149517 -0.521936 -0.287800 -2.101092 -0.009781 1 0 0 0 0 0 0 313960
0.002773 -0.000796 0.149334 -0.529720 -0.380599 -1.975584 -0.009813 1 0 0 0 0 0 0 314960
0.002758 -0.000755 0.149147 -0.528928 -0.454919 -1.901095 -0.009844 1 0 0 0 0 0 0 315958
0.002727 -0.000730 0.148976 -0.327935 -0.270997 -2.088420 -0.009875 1 0 0 0 0 0 0 316961
0.002720 -0.000678 0.148803 -0.612663 -0.608779 -2.057610 -0.009906 1 0 0 0 0 0 0 317960
0.002716 -0.000652 0.148627 -0.675821 -0.307778 -2.024152 -0.009938 1 0 0 0 0 0 0 318960
0.002699 -0.000594 0.148461 -0.531455 -0.693857 -2.122313 -0.009969 1 0 0 0 0 0 0 319962
0.002690 -0.000565 0.148288 -0.608940 -0.362745 -2.042063 -0.010000 1 0 0 0 0 0 0 320958
0.002678 -0.000529 0.148105 -0.575664 -0.436764 -1.877296 -0.010031 1 0 0 0 0 0 0 321962
0.002680 -0.000471 0.147925 -0.760755 -0.723824 -1.895341 -0.010063 1 0 0 0 0 0 0 322959
0.002658 -0.000438 0.147756 -0.467325 -0.448638 -2.025635 -0.010094 1 0 0 0 0 0 0 323958
0.002655 -0.000382 0.147582 -0.686727 -0.718045 -1.957981 -0.010125 1 0 0 0 0 0 0 324960
0.002652 -0.000354 0.147406 -0.715496 -0.383985 -1.908970 -0.010156 1 0 0 0 0 0 0 325960
0.002637 -0.000296 0.147237 -0.555163 -0.750295 -1.999865 -0.010188 1 0 0 0 0 0 0 326959
0.002628 -0.000267 0.147063 -0.623568 -0.412456 -1.915838 -0.010219 1 0 0 0 0 0 0 327959
0.002610 -0.000208 0.146896 -0.506591 -0.770660 -1.982306 -0.010250 1 0 0 0 0 0 0 328959
0.002593 -0.000157 0.146713 -0.511302 -0.718187 -1.773459 -0.010281 1 0 0 0 0 0 0 329961
0.002555 -0.000105 0.146533 -0.234714 -0.737891 -1.777728 -0.010313 1 0 0 0 0 0 0 330961
0.002545 -0.000040 0.146353 -0.559196 -0.911664 -1.763893 -0.010344 1 0 0 0 0 0 0 331963
0.002516 -0.000003 0.146183 -0.363248 -0.575609 -1.873929 -0.010375 1 0 0 0 0 0 0 332964
0.002494 0.000038 0.145998 -0.425669 -0.587945 -1.680032 -0.010406 1 0 0 0 0 0 0 333960
0.002492 0.000096 0.145816 -0.680812 -0.836631 -1.677181 -0.010438 1 0 0 0 0 0 0 334959
0.002467 0.000130 0.145644 -0.426824 -0.547283 -1.801579 -0.010469 1 0 0 0 0 0 0 335963
0.002448 0.000169 0.145459 -0.457540 -0.582792 -1.612041 -0.010499 1 0 0 0 0 0 0 336939
0.002408 0.000215 0.145276 -0.204479 -0.687538 -1.624676 -0.010531 1 0 0 0 0 0 0 337941
0.002397 0.000276 0.145095 -0.539598 -0.906680 -1.613707 -0.010562 1 0 0 0 0 0 0 338955
0.002384 0.000328 0.144904 -0.548725 -0.816482 -1.482475 -0.010594 1 0 0 0 0 0 0 339958
0.002348 0.000380 0.144720 -0.253329 -0.820585 -1.530077 -0.010625 1 0 0 0 0 0 0 340960
0.002329 0.000406 0.144537 -0.443425 -0.480029 -1.538946 -0.010656 1 0 0 0 0 0 0 341959
0.002306 0.000462 0.144364 -0.407540 -0.847008 -1.651463 -0.010688 1 0 0 0 0 0 0 342958
0.002287 0.000511 0.144176 -0.453477 -0.802674 -1.455529 -0.010718 1 0 0 0 0 0 0 343947
0.002269 0.000557 0.143982 -0.483908 -0.760905 -1.339013 -0.010750 1 0 0 0 0 0 0 344947
0.002238 0.000584 0.143805 -0.302336 -0.523790 -1.522014 -0.010781 1 0 0 0 0 0 0 345958
0.002215 0.000619 0.143615 -0.386247 -0.601393 -1.359467 -0.010812 1 0 0 0 0 0 0 346952
0.002175 0.000662 0.143430 -0.163036 -0.728728 -1.384204 -0.010844 1 0 0 0 0 0 0 347956
0.002163 0.000721 0.143245 -0.509930 -0.957538 -1.377059 -0.010875 1 0 0 0 0 0 0 348945
0.002128 0.000777 0.143062 -0.242868 -0.939953 -1.372402 -0.010906 1 0 0 0 0 0 0 349956
0.002109 0.000804 0.142878 -0.430816 -0.574221 -1.351358 -0.010937 1 0 0 0 0 0 0 350953
0.002092 0.000838 0.142685 -0.471928 -0.637490 -1.205960 -0.010968 1 0 0 0 0 0 0 351946
0.002071 0.000898 0.142507 -0.409664 -0.980911 -1.363244 -0.011000 1 0 0 0 0 0 0 352955
0.002052 0.000948 0.142315 -0.446476 -0.904389 -1.192036 -0.011034 1 0 0 0 0 0 0 354034
0.002036 0.000994 0.142119 -0.472332 -0.844736 -1.084990 -0.011064 1 0 0 0 0 0 0 355010
0.002005 0.001021 0.141939 -0.289334 -0.602238 -1.276068 -0.011095 1 0 0 0 0 0 0 356009
0.001982 0.001056 0.141747 -0.371617 -0.673721 -1.110200 -0.011126 1 0 0 0 0 0 0 356998
0.001949 0.001077 0.141569 -0.234281 -0.518926 -1.258982 -0.011159 1 0 0 0 0 0 0 358047
0.001925 0.001108 0.141377 -0.340834 -0.635688 -1.071890 -0.011187 1 0 0 0 0 0 0 358942
0.001906 0.001144 0.141207 -0.419141 -0.721194 -1.329292 -0.011218 1 0 0 0 0 0 0 359933
0.001889 0.001183 0.141019 -0.452177 -0.763912 -1.081662 -0.011250 1 0 0 0 0 0 0 360941
0.001852 0.001227 0.140832 -0.188833 -0.854563 -1.062433 -0.011281 1 0 0 0 0 0 0 361936
0.001848 0.001265 0.140655 -0.593289 -0.783932 -1.162488 -0.011312 1 0 0 0 0 0 0 362940
0.001838 0.001304 0.140462 -0.564051 -0.799515 -0.955923 -0.011343 1 0 0 0 0 0 0 363932
0.001812 0.001328 0.140283 -0.331452 -0.605401 -1.090732 -0.011374 1 0 0 0 0 0 0 364941
0.001791 0.001360 0.140090 -0.386074 -0.698982 -0.895279 -0.011406 1 0 0 0 0 0 0 365941
0.001780 0.001375 0.139901 -0.514848 -0.492862 -0.904977 -0.011437 1 0 0 0 0 0 0 366932
0.001746 0.001407 0.139713 -0.226944 -0.705370 -0.904922 -0.011468 1 0 0 0 0 0 0 367942
0.001721 0.001443 0.139516 -0.323717 -0.780826 -0.759170 -0.011500 1 0 0 0 0 0 0 368946
0.001708 0.001461 0.139325 -0.479756 -0.544562 -0.799445 -0.011531 1 0 0 0 0 0 0 369946
0.001674 0.001494 0.139137 -0.206982 -0.738585 -0.811310 -0.011562 1 0 0 0 0 0 0 370943
0.001671 0.001526 0.138958 -0.594727 -0.745262 -0.917578 -0.011593 1 0 0 0 0 0 0 371942
0.001662 0.001562 0.138764 -0.558654 -0.800505 -0.707226 -0.011625 1 0 0 0 0 0 0 372948
0.001636 0.001584 0.138584 -0.323954 -0.629599 -0.843296 -0.011656 1 0 0 0 0 0 0 373939
0.001615 0.001614 0.138389 -0.376417 -0.731790 -0.643411 -0.011687 1 0 0 0 0 0 0 374949
0.001604 0.001628 0.138198 -0.502913 -0.533319 -0.653435 -0.011719 1 0 0 0 0 0 0 375951
0.001592 0.001655 0.137999 -0.493684 -0.681008 -0.519725 -0.011750 1 0 0 0 0 0 0 376949
0.001563 0.001672 0.137816 -0.288267 -0.576686 -0.698482 -0.011781 1 0 0 0 0 0 0 377951
0.001542 0.001700 0.137620 -0.356125 -0.712450 -0.513868 -0.011812 1 0 0 0 0 0 0 378947
0.001531 0.001713 0.137429 -0.489834 -0.532220 -0.530752 -0.011843 1 0 0 0 0 0 0 379948
0.001497 0.001744 0.137239 -0.208974 -0.752724 -0.529649 -0.011875 1 0 0 0 0 0 0 380948
0.001480 0.001758 0.137049 -0.388296 -0.562389 -0.512286 -0.011906 1 0 0 0 0 0 0 381949
0.001470 0.001764 0.136860 -0.510122 -0.437677 -0.487611 -0.011937 1 0 0 0 0 0 0 382944
0.001458 0.001787 0.136661 -0.492764 -0.641737 -0.327387 -0.011968 1 0 0 0 0 0 0 383949
0.001416 0.001786 0.136469 -0.085668 -0.358774 -0.375771 -0.012000 1 0 0 0 0 0 0 384947
0.001387 0.001804 0.136268 -0.228640 -0.591983 -0.244635 -0.012031 1 0 0 0 0 0 0 385948
0.001373 0.001812 0.136074 -0.416113 -0.481185 -0.293889 -0.012062 1 0 0 0 0 0 0 386947
0.001338 0.001841 0.135883 -0.166306 -0.735260 -0.304520 -0.012093 1 0 0 0 0 0 0 387948
0.001319 0.001853 0.135692 -0.358706 -0.564360 -0.291760 -0.012125 1 0 0 0 0 0 0 388945
0.001303 0.001879 0.135492 -0.405608 -0.716332 -0.134146 -0.012156 1 0 0 0 0 0 0 389944
0.001274 0.001895 0.135308 -0.232552 -0.617799 -0.306121 -0.012187 1 0 0 0 0 0 0 390947
0.001244 0.001886 0.135111 -0.199306 -0.276975 -0.124265 -0.012218 1 0 0 0 0 0 0 391947
0.001228 0.001881 0.134918 -0.383464 -0.286173 -0.133578 -0.012250 1 0 0 0 0 0 0 392947
0.001192 0.001902 0.134727 -0.142985 -0.638234 -0.125216 -0.012281 1 0 0 0 0 0 0 393948
0.001174 0.001911 0.134536 -0.338754 -0.522516 -0.105101 -0.012312 1 0 0 0 0 0 0 394947
0.001158 0.001934 0.134335 -0.387900 -0.700380 0.057308 -0.012343 1 0 0 0 0 0 0 395947
0.001150 0.001945 0.134140 -0.488051 -0.552222 0.018755 -0.012375 1 0 0 0 0 0 0 396947
0.001109 0.001938 0.133949 -0.079968 -0.311044 0.002739 -0.012406 1 0 0 0 0 0 0 397948
0.001082 0.001953 0.133747 -0.211251 -0.579213 0.160304 -0.012437 1 0 0 0 0 0 0 398947
0.001068 0.001959 0.133552 -0.390194 -0.492332 0.120171 -0.012469 1 0 0 0 0 0 0 399949
0.001040 0.001966 0.133370 -0.221071 -0.490888 -0.019787 -0.012500 1 0 0 0 0 0 0 400947
0.001026 0.001968 0.133182 -0.377479 -0.430006 0.065103 -0.012531 1 0 0 0 0 0 0 401949
0.000983 0.001957 0.132993 -0.017247 -0.252105 0.120549 -0.012562 1 0 0 0 0 0 0 402948
0.000955 0.001970 0.132792 -0.172341 -0.551116 0.308362 -0.012593 1 0 0 0 0 0 0 403948
0.000940 0.001975 0.132597 -0.362549 -0.481493 0.279225 -0.012625 1 0 0 0 0 0 0 404948
0.000918 0.001961 0.132425 -0.279687 -0.227878 0.006360 -0.012656 1 0 0 0 0 0 0 405948
0.000892 0.001937 0.132231 -0.214476 -0.066953 0.289853 -0.012687 1 0 0 0 0 0 0 406946
0.000852 0.001949 0.132038 -0.024326 -0.512152 0.333768 -0.012718 1 0 0 0 0 0 0 407947
0.000811 0.001958 0.131856 0.010772 -0.530252 0.225938 -0.012749 1 0 0 0 0 0 0 408933
0.000790 0.001961 0.131668 -0.242023 -0.455072 0.324544 -0.012781 1 0 0 0 0 0 0 409943
0.000759 0.001966 0.131487 -0.128731 -0.473661 0.260646 -0.012813 1 0 0 0 0 0 0 410965
0.000743 0.001967 0.131300 -0.312192 -0.424990 0.378600 -0.012844 1 0 0 0 0 0 0 411955
0.000715 0.001971 0.131120 -0.161927 -0.459413 0.322350 -0.012875 1 0 0 0 0 0 0 412957
0.000680 0.001977 0.130942 -0.060065 -0.482692 0.309505 -0.012906 1 0 0 0 0 0 0 413957
0.000662 0.001978 0.130755 -0.269811 -0.431982 0.457664 -0.012938 1 0 0 0 0 0 0 414960
0.000627 0.002001 0.130565 -0.057466 -0.722191 0.552724 -0.012969 1 0 0 0 0 0 0 415956
0.000589 0.002016 0.130383 0.005420 -0.645512 0.473439 -0.013000 1 0 0 0 0 0 0 416957
0.000549 0.002027 0.130205 0.035352 -0.585372 0.451074 -0.013032 1 0 0 0 0 0 0 417965
0.000523 0.002051 0.130038 -0.136400 -0.755649 0.334548 -0.013062 1 0 0 0 0 0 0 418937
0.000504 0.002081 0.129875 -0.240001 -0.862773 0.297215 -0.013094 1 0 0 0 0 0 0 419956
0.000475 0.002099 0.129703 -0.104014 -0.719918 0.428775 -0.013125 1 0 0 0 0 0 0 420948
0.000440 0.002112 0.129529 -0.015078 -0.630821 0.510279 -0.013158 1 0 0 0 0 0 0 422011
0.000402 0.002121 0.129353 0.034010 -0.585842 0.562684 -0.013189 1 0 0 0 0 0 0 423012
0.000369 0.002109 0.129187 -0.015419 -0.310203 0.462832 -0.013220 1 0 0 0 0 0 0 423997
0.000346 0.002122 0.129024 -0.156388 -0.598735 0.443267 -0.013252 1 0 0 0 0 0 0 425011
0.000321 0.002112 0.128864 -0.126973 -0.334448 0.442846 -0.013283 1 0 0 0 0 0 0 426026
0.000288 0.002110 0.128693 -0.023830 -0.412884 0.601532 -0.013314 1 0 0 0 0 0 0 427011
0.000251 0.002113 0.128549 0.037947 -0.484527 0.291024 -0.013345 1 0 0 0 0 0 0 427996
0.000213 0.002117 0.128384 0.073881 -0.512286 0.558348 -0.013377 1 0 0 0 0 0 0 429010
0.000194 0.002118 0.128232 -0.168123 -0.474959 0.443176 -0.013408 1 0 0 0 0 0 0 430023
0.000145 0.002126 0.128075 0.209498 -0.566257 0.532450 -0.013437 1 0 0 0 0 0 0 430939
0.000115 0.002148 0.127915 0.005735 -0.760653 0.600547 -0.013468 1 0 0 0 0 0 0 431929
0.000085 0.002143 0.127755 -0.024737 -0.426368 0.634788 -0.013499 1 0 0 0 0 0 0 432938
0.000045 0.002163 0.127604 0.120582 -0.726379 0.543970 -0.013531 1 0 0 0 0 0 0 433935
0.000011 0.002157 0.127448 0.061477 -0.414555 0.638952 -0.013562 1 0 0 0 0 0 0 434939
-0.000031 0.002177 0.127298 0.172086 -0.722067 0.582254 -0.013593 1 0 0 0 0 0 0 435929
-0.000052 0.002185 0.127152 -0.090988 -0.612340 0.560608 -0.013624 1 0 0 0 0 0 0 436938
-0.000102 0.002197 0.126996 0.265904 -0.646514 0.707698 -0.013656 1 0 0 0 0 0 0 437935
-0.000127 0.002202 0.126847 -0.020962 -0.560005 0.655946 -0.013687 1 0 0 0 0 0 0 438939
-0.000158 0.002208 0.126711 0.049200 -0.568706 0.509197 -0.013718 1 0 0 0 0 0 0 439939
-0.000180 0.002228 0.126559 -0.076464 -0.764051 0.734245 -0.013749 1 0 0 0 0 0 0 440928
-0.000210 0.002242 0.126422 0.030153 -0.699703 0.585566 -0.013781 1 0 0 0 0 0 0 441939
-0.000239 0.002233 0.126270 0.027001 -0.392569 0.788257 -0.013812 1 0 0 0 0 0 0 442929
-0.000278 0.002250 0.126122 0.172508 -0.717188 0.784049 -0.013843 1 0 0 0 0 0 0 443937
-0.000317 0.002262 0.125987 0.189172 -0.683136 0.648838 -0.013874 1 0 0 0 0 0 0 444929
-0.000356 0.002272 0.125855 0.194777 -0.646469 0.601630 -0.013906 1 0 0 0 0 0 0 445949
-0.000375 0.002275 0.125716 -0.058376 -0.564405 0.733201 -0.013937 1 0 0 0 0 0 0 446942
-0.000404 0.002280 0.125583 0.047941 -0.580607 0.678848 -0.013968 1 0 0 0 0 0 0 447948
-0.000443 0.002305 0.125442 0.201139 -0.840859 0.808051 -0.014000 1 0 0 0 0 0 0 448943
-0.000476 0.002302 0.125319 0.143814 -0.509266 0.599336 -0.014031 1 0 0 0 0 0 0 449953
-0.000517 0.002322 0.125182 0.251231 -0.784842 0.799802 -0.014062 1 0 0 0 0 0 0 450929
-0.000552 0.002317 0.125061 0.175368 -0.481666 0.628858 -0.014093 1 0 0 0 0 0 0 451947
-0.000588 0.002317 0.124935 0.199871 -0.527593 0.700627 -0.014125 1 0 0 0 0 0 0 452948
-0.000592 0.002331 0.124807 -0.216577 -0.703140 0.755719 -0.014156 1 0 0 0 0 0 0 453965
-0.000612 0.002341 0.124678 -0.032165 -0.677622 0.793235 -0.014187 1 0 0 0 0 0 0 454945
-0.000642 0.002349 0.124550 0.102073 -0.654714 0.824125 -0.014218 1 0 0 0 0 0 0 455936
-0.000676 0.002356 0.124421 0.176309 -0.643414 0.852681 -0.014250 1 0 0 0 0 0 0 456946
-0.000712 0.002364 0.124323 0.220859 -0.650220 0.470337 -0.014281 1 0 0 0 0 0 0 457964
-0.000748 0.002370 0.124205 0.242365 -0.641442 0.714624 -0.014312 1 0 0 0 0 0 0 458956
-0.000785 0.002377 0.124080 0.256765 -0.639027 0.855703 -0.014344 1 0 0 0 0 0 0 459957
-0.000817 0.002365 0.123964 0.194962 -0.397073 0.782563 -0.014375 1 0 0 0 0 0 0 460961
-0.000858 0.002381 0.123859 0.308739 -0.745770 0.637229 -0.014406 1 0 0 0 0 0 0 461964
-0.000891 0.002374 0.123750 0.234285 -0.473716 0.706543 -0.014437 1 0 0 0 0 0 0 462956
-0.000907 0.002369 0.123649 0.007752 -0.483347 0.623822 -0.014469 1 0 0 0 0 0 0 463955
-0.000934 0.002370 0.123530 0.125883 -0.552488 0.874041 -0.014500 1 0 0 0 0 0 0 464952
-0.000966 0.002374 0.123436 0.216911 -0.607970 0.596133 -0.014532 1 0 0 0 0 0 0 465978
-0.000995 0.002361 0.123330 0.190542 -0.383298 0.736929 -0.014562 1 0 0 0 0 0 0 466954
-0.001015 0.002372 0.123220 0.067122 -0.677122 0.836487 -0.014594 1 0 0 0 0 0 0 467958
-0.001057 0.002367 0.123118 0.356191 -0.498470 0.747406 -0.014625 1 0 0 0 0 0 0 468955
-0.001078 0.002363 0.123020 0.108613 -0.503325 0.714130 -0.014656 1 0 0 0 0 0 0 469956
-0.001107 0.002365 0.122933 0.200241 -0.576751 0.582177 -0.014687 1 0 0 0 0 0 0 470953
-0.001134 0.002351 0.122830 0.192728 -0.368592 0.799958 -0.014719 1 0 0 0 0 0 0 471955
-0.001166 0.002347 0.122742 0.264375 -0.491382 0.651738 -0.014750 1 0 0 0 0 0 0 472959
-0.001195 0.002330 0.122638 0.232626 -0.323423 0.853524 -0.014781 1 0 0 0 0 0 0 473957
-0.001229 0.002326 0.122549 0.290887 -0.467253 0.698548 -0.014812 1 0 0 0 0 0 0 474956
-0.001245 0.002322 0.122456 0.075878 -0.499834 0.763471 -0.014844 1 0 0 0 0 0 0 475956
-0.001285 0.002310 0.122360 0.374285 -0.385099 0.813783 -0.014874 1 0 0 0 0 0 0 476936
-0.001323 0.002308 0.122274 0.393992 -0.502731 0.712442 -0.014906 1 0 0 0 0 0 0 477957
-0.001336 0.002287 0.122193 0.068998 -0.278448 0.661319 -0.014937 1 0 0 0 0 0 0 478953
-0.001375 0.002267 0.122102 0.371893 -0.246065 0.801299 -0.014969 1 0 0 0 0 0 0 479954
-0.001412 0.002260 0.122017 0.400928 -0.426104 0.744368 -0.015000 1 0 0 0 0 0 0 480953
-0.001425 0.002238 0.121936 0.082016 -0.235943 0.710127 -0.015031 1 0 0 0 0 0 0 481956
-0.001450 0.002230 0.121855 0.212062 -0.409232 0.721460 -0.015062 1 0 0 0 0 0 0 482953
-0.001481 0.002230 0.121774 0.309442 -0.523773 0.738623 -0.015094 1 0 0 0 0 0 0 483960
-0.001514 0.002233 0.121694 0.364881 -0.584955 0.756946 -0.015125 1 0 0 0 0 0 0 484953
-0.001525 0.002216 0.121614 0.073199 -0.317802 0.760922 -0.015159 1 0 0 0 0 0 0 486030
-0.001549 0.002211 0.121534 0.217676 -0.450385 0.787407 -0.015189 1 0 0 0 0 0 0 487016
-0.001574 0.002194 0.121464 0.252046 -0.306623 0.664456 -0.015221 1 0 0 0 0 0 0 488018
-0.001604 0.002189 0.121387 0.337475 -0.448058 0.762681 -0.015252 1 0 0 0 0 0 0 489022
-0.001633 0.002173 0.121319 0.320882 -0.304358 0.676608 -0.015283 1 0 0 0 0 0 0 490013
-0.001665 0.002168 0.121242 0.378752 -0.445358 0.789053 -0.015315 1 0 0 0 0 0 0 491022
-0.001694 0.002151 0.121174 0.348456 -0.301683 0.708133 -0.015345 1 0 0 0 0 0 0 491989
-0.001727 0.002146 0.121098 0.399348 -0.442495 0.822528 -0.015376 1 0 0 0 0 0 0 492989
-0.001756 0.002130 0.121029 0.365747 -0.299009 0.742313 -0.015407 1 0 0 0 0 0 0 493991
-0.001770 0.002121 0.120974 0.172014 -0.389219 0.574540 -0.015439 1 0 0 0 0 0 0 494990
-0.001795 0.002120 0.120903 0.299039 -0.499946 0.791045 -0.015471 1 0 0 0 0 0 0 496016
-0.001821 0.002105 0.120836 0.320242 -0.327942 0.759879 -0.015502 1 0 0 0 0 0 0 497014
-0.001833 0.002098 0.120782 0.156208 -0.402438 0.610488 -0.015532 1 0 0 0 0 0 0 497992
-0.001857 0.002097 0.120710 0.297756 -0.505333 0.834014 -0.015563 1 0 0 0 0 0 0 498988
-0.001901 0.002087 0.120653 0.578358 -0.390664 0.674932 -0.015594 1 0 0 0 0 0 0 499980
-0.001923 0.002082 0.120602 0.320857 -0.438768 0.596132 -0.015626 1 0 0 0 0 0 0 500995
-0.001946 0.002065 0.120543 0.323901 -0.287437 0.710238 -0.015658 1 0 0 0 0 0 0 502010
-0.001970 0.002042 0.120481 0.342019 -0.192573 0.773537 -0.015689 1 0 0 0 0 0 0 502995
-0.001982 0.002030 0.120428 0.183916 -0.326400 0.669848 -0.015720 1 0 0 0 0 0 0 504008
-0.002000 0.002010 0.120368 0.258892 -0.225460 0.765510 -0.015751 1 0 0 0 0 0 0 504991
-0.002034 0.002022 0.120314 0.464405 -0.638141 0.699555 -0.015783 1 0 0 0 0 0 0 506015
-0.002050 0.002028 0.120265 0.267725 -0.598573 0.658210 -0.015814 1 0 0 0 0 0 0 507010
-0.002070 0.002016 0.120206 0.310360 -0.369319 0.786641 -0.015845 1 0 0 0 0 0 0 507992
-0.002099 0.002015 0.120164 0.429633 -0.477732 0.587397 -0.015877 1 0 0 0 0 0 0 509009
-0.002113 0.002013 0.120118 0.250028 -0.493207 0.628452 -0.015907 1 0 0 0 0 0 0 509994
-0.002127 0.001981 0.120071 0.238650 -0.077774 0.652761 -0.015939 1 0 0 0 0 0 0 511005
-0.002153 0.001969 0.120034 0.391778 -0.301905 0.547605 -0.015970 1 0 0 0 0 0 0 511992
-0.002165 0.001962 0.119990 0.236170 -0.396938 0.634346 -0.016002 1 0 0 0 0 0 0 513005
-0.002183 0.001944 0.119932 0.306461 -0.259269 0.822188 -0.016032 1 0 0 0 0 0 0 513995
-0.002211 0.001940 0.119891 0.441090 -0.415307 0.645004 -0.016062 1 0 0 0 0 0 0 514937
-0.002219 0.001919 0.119857 0.200955 -0.220043 0.547951 -0.016093 1 0 0 0 0 0 0 515927
-0.002223 0.001909 0.119813 0.116969 -0.325883 0.661310 -0.016124 1 0 0 0 0 0 0 516927
-0.002243 0.001907 0.119777 0.330464 -0.460736 0.593036 -0.016156 1 0 0 0 0 0 0 517937
-0.002247 0.001889 0.119744 0.146520 -0.241645 0.547373 -0.016187 1 0 0 0 0 0 0 518927
-0.002268 0.001883 0.119711 0.343397 -0.394863 0.550444 -0.016218 1 0 0 0 0 0 0 519936
-0.002277 0.001880 0.119669 0.224013 -0.438576 0.688087 -0.016249 1 0 0 0 0 0 0 520927
-0.002313 0.001869 0.119622 0.564286 -0.335073 0.766102 -0.016281 1 0 0 0 0 0 0 521935
-0.002325 0.001845 0.119585 0.292781 -0.158008 0.648865 -0.016312 1 0 0 0 0 0 0 522936
-0.002350 0.001837 0.119551 0.429765 -0.347376 0.615026 -0.016343 1 0 0 0 0 0 0 523936
-0.002356 0.001815 0.119519 0.210324 -0.175933 0.592730 -0.016374 1 0 0 0 0 0 0 524926
-0.002373 0.001791 0.119498 0.321031 -0.120070 0.459555 -0.016406 1 0 0 0 0 0 0 525936
-0.002380 0.001778 0.119459 0.217982 -0.265696 0.678630 -0.016437 1 0 0 0 0 0 0 526926
-0.002384 0.001772 0.119445 0.165558 -0.366491 0.374354 -0.016468 1 0 0 0 0 0 0 527937
-0.002404 0.001773 0.119419 0.373953 -0.469401 0.515935 -0.016499 1 0 0 0 0 0 0 528936
-0.002408 0.001755 0.119390 0.188534 -0.233662 0.578648 -0.016531 1 0 0 0 0 0 0 529947
-0.002423 0.001732 0.119369 0.316518 -0.143878 0.477548 -0.016563 1 0 0 0 0 0 0 530959
-0.002430 0.001721 0.119331 0.222397 -0.272476 0.707910 -0.016593 1 0 0 0 0 0 0 531928
-0.002446 0.001701 0.119307 0.343862 -0.181661 0.547024 -0.016625 1 0 0 0 0 0 0 532943
-0.002449 0.001673 0.119278 0.172298 -0.056557 0.599306 -0.016657 1 0 0 0 0 0 0 533972
-0.002455 0.001677 0.119258 0.212412 -0.459835 0.509970 -0.016687 1 0 0 0 0 0 0 534945
-0.002472 0.001666 0.119240 0.346038 -0.294850 0.465239 -0.016718 1 0 0 0 0 0 0 535945
-0.002474 0.001642 0.119213 0.176587 -0.112494 0.580413 -0.016750 1 0 0 0 0 0 0 536944
-0.002475 0.001630 0.119204 0.149696 -0.250720 0.369551 -0.016780 1 0 0 0 0 0 0 537915
-0.002488 0.001610 0.119191 0.308620 -0.159328 0.411535 -0.016812 1 0 0 0 0 0 0 538932
-0.002513 0.001604 0.119164 0.477227 -0.329526 0.585856 -0.016843 1 0 0 0 0 0 0 539936
-0.002507 0.001597 0.119146 0.089454 -0.326267 0.511449 -0.016875 1 0 0 0 0 0 0 540942
-0.002517 0.001580 0.119128 0.261900 -0.192324 0.485673 -0.016906 1 0 0 0 0 0 0 541945
-0.002534 0.001558 0.119112 0.387659 -0.109091 0.479687 -0.016937 1 0 0 0 0 0 0 542949
-0.002530 0.001560 0.119086 0.107112 -0.419490 0.615083 -0.016968 1 0 0 0 0 0 0 543946
-0.002540 0.001547 0.119066 0.281190 -0.257528 0.546697 -0.016999 1 0 0 0 0 0 0 544938
-0.002546 0.001541 0.119059 0.233644 -0.323553 0.374198 -0.017030 1 0 0 0 0 0 0 545914
-0.002561 0.001524 0.119046 0.363178 -0.188622 0.440192 -0.017062 1 0 0 0 0 0 0 546943
-0.002550 0.001511 0.119032 0.028864 -0.223842 0.467317 -0.017093 1 0 0 0 0 0 0 547941
-0.002558 0.001491 0.119017 0.235977 -0.129066 0.491078 -0.017125 1 0 0 0 0 0 0 548948
-0.002562 0.001481 0.119011 0.212130 -0.249495 0.363273 -0.017156 1 0 0 0 0 0 0 549949
-0.002576 0.001463 0.118999 0.354457 -0.144230 0.446234 -0.017189 1 0 0 0 0 0 0 551020
-0.002565 0.001449 0.118985 0.026983 -0.194403 0.479230 -0.017220 1 0 0 0 0 0 0 552012
-0.002559 0.001442 0.118980 0.069272 -0.289016 0.364625 -0.017251 1 0 0 0 0 0 0 552987
-0.002569 0.001425 0.118968 0.277993 -0.161176 0.453259 -0.017282 1 0 0 0 0 0 0 553991
-0.002574 0.001417 0.118963 0.237285 -0.258984 0.359136 -0.017313 1 0 0 0 0 0 0 554986
-0.002577 0.001412 0.118962 0.201538 -0.323821 0.314385 -0.017345 1 0 0 0 0 0 0 555986
-0.002591 0.001397 0.118951 0.349894 -0.176252 0.438705 -0.017377 1 0 0 0 0 0 0 557010
-0.002598 0.001389 0.118947 0.277287 -0.263738 0.357970 -0.017408 1 0 0 0 0 0 0 558020
-0.002601 0.001385 0.118946 0.225500 -0.323428 0.317967 -0.017439 1 0 0 0 0 0 0 559018
-0.002608 0.001401 0.118934 0.265953 -0.589703 0.448133 -0.017471 1 0 0 0 0 0 0 560016
-0.002625 0.001395 0.118920 0.395440 -0.335460 0.506518 -0.017501 1 0 0 0 0 0 0 560985
-0.002633 0.001392 0.118915 0.306991 -0.348475 0.390227 -0.017533 1 0 0 0 0 0 0 562012
-0.002637 0.001391 0.118913 0.246354 -0.368650 0.336664 -0.017563 1 0 0 0 0 0 0 562987
-0.002620 0.001385 0.118903 -0.036066 -0.320295 0.446155 -0.017595 1 0 0 0 0 0 0 563985
-0.002625 0.001369 0.118888 0.212133 -0.168322 0.511500 -0.017626 1 0 0 0 0 0 0 564985
-0.002627 0.001361 0.118884 0.211171 -0.258278 0.398949 -0.017657 1 0 0 0 0 0 0 565990
-0.002628 0.001357 0.118882 0.197079 -0.319543 0.346839 -0.017688 1 0 0 0 0 0 0 566986
-0.002629 0.001355 0.118881 0.188401 -0.351898 0.327840 -0.017720 1 0 0 0 0 0 0 567985
-0.002629 0.001354 0.118881 0.183880 -0.368492 0.321501 -0.017751 1 0 0 0 0 0 0 568986
-0.002629 0.001354 0.118881 0.181702 -0.377129 0.319687 -0.017783 1 0 0 0 0 0 0 570020
-0.002629 0.001353 0.118881 0.180783 -0.381843 0.319484 -0.017818 1 0 0 0 0 0 0 571140
-0.002630 0.001353 0.118881 0.180409 -0.384414 0.319681 -0.017846 1 0 0 0 0 0 0 572016
-0.002630 0.001353 0.118881 0.180404 -0.386086 0.320144 -0.017877 1 0 0 0 0 0 0 573023
-0.002630 0.001353 0.118881 0.180588 -0.387333 0.320735 -0.017912 1 0 0 0 0 0 0 574137
-0.002630 0.001353 0.118881 0.180786 -0.388172 0.321207 -0.017939 1 0 0 0 0 0 0 575019
-0.002630 0.001353 0.118881 0.181059 -0.388969 0.321773 -0.017970 1 0 0 0 0 0 0 576010
-0.002642 0.001340 0.118870 0.349206 -0.208117 0.463386 -0.018002 1 0 0 0 0 0 0 577010
-0.002649 0.001333 0.118867 0.287082 -0.278584 0.388516 -0.018032 1 0 0 0 0 0 0 577989
-0.002652 0.001329 0.118865 0.240697 -0.329849 0.350649 -0.018067 1 0 0 0 0 0 0 579113
-0.002654 0.001328 0.118865 0.215730 -0.357119 0.336610 -0.018095 1 0 0 0 0 0 0 580012
-0.002654 0.001327 0.118865 0.203143 -0.371203 0.332018 -0.018127 1 0 0 0 0 0 0 581011
-0.002655 0.001326 0.118865 0.196924 -0.378578 0.330786 -0.018158 1 0 0 0 0 0 0 582012
-0.002655 0.001326 0.118865 0.194007 -0.382650 0.330788 -0.018192 1 0 0 0 0 0 0 583109
-0.002655 0.001326 0.118865 0.192654 -0.384908 0.331091 -0.018221 1 0 0 0 0 0 0 584014
-0.002655 0.001326 0.118865 0.192148 -0.386399 0.331564 -0.018251 1 0 0 0 0 0 0 584992
-0.002655 0.001326 0.118865 0.192064 -0.387474 0.332111 -0.018282 1 0 0 0 0 0 0 585992
-0.002655 0.001326 0.118865 0.192184 -0.388367 0.332676 -0.018314 1 0 0 0 0 0 0 587007
-0.002655 0.001326 0.118865 0.192396 -0.389119 0.333232 -0.018345 1 0 0 0 0 0 0 587991
-0.002655 0.001326 0.118865 0.192690 -0.389844 0.333807 -0.018376 1 0 0 0 0 0 0 589005
-0.002655 0.001326 0.118865 0.192979 -0.390536 0.334381 -0.018408 1 0 0 0 0 0 0 590007
-0.002655 0.001326 0.118865 0.193290 -0.391199 0.334934 -0.018439 1 0 0 0 0 0 0 590991
-0.002655 0.001326 0.118865 0.193621 -0.391871 0.335508 -0.018470 1 0 0 0 0 0 0 592004
-0.002655 0.001326 0.118865 0.193985 -0.392608 0.336139 -0.018505 1 0 0 0 0 0 0 593115
-0.002655 0.001326 0.118865 0.194272 -0.393218 0.336645 -0.018533 1 0 0 0 0 0 0 594006
-0.002655 0.001326 0.118865 0.194599 -0.393852 0.337203 -0.018563 1 0 0 0 0 0 0 594989
-0.002655 0.001326 0.118865 0.194915 -0.394540 0.337785 -0.018595 1 0 0 0 0 0 0 596004
-0.002655 0.001326 0.118865 0.195244 -0.395185 0.338331 -0.018626 1 0 0 0 0 0 0 596987
-0.002655 0.001326 0.118865 0.195590 -0.395864 0.338923 -0.018658 1 0 0 0 0 0 0 598008
-0.002655 0.001326 0.118865 0.195881 -0.396470 0.339431 -0.018686 1 0 0 0 0 0 0 598925
-0.002655 0.001326 0.118865 0.196207 -0.397132 0.340016 -0.018718 1 0 0 0 0 0 0 599924
-0.002655 0.001326 0.118865 0.196579 -0.397884 0.340643 -0.018753 1 0 0 0 0 0 0 601058
-0.002655 0.001326 0.118865 0.196906 -0.398552 0.341210 -0.018784 1 0 0 0 0 0 0 602049
-0.002655 0.001326 0.118865 0.197230 -0.399200 0.341789 -0.018816 1 0 0 0 0 0 0 603058
-0.002655 0.001326 0.118865 0.197520 -0.399794 0.342276 -0.018843 1 0 0 0 0 0 0 603924
-0.002655 0.001326 0.118865 0.197889 -0.400536 0.342911 -0.018878 1 0 0 0 0 0 0 605057
-0.002655 0.001326 0.118865 0.198213 -0.401193 0.343493 -0.018909 1 0 0 0 0 0 0 606049
-0.002655 0.001326 0.118865 0.198544 -0.401861 0.344048 -0.018941 1 0 0 0 0 0 0 607057
-0.002650 0.001308 0.118876 0.130764 -0.167460 0.199572 -0.018972 1 0 0 0 0 0 0 608049
-0.002647 0.001300 0.118879 0.155378 -0.256604 0.277625 -0.019003 1 0 0 0 0 0 0 609058
-0.002646 0.001295 0.118881 0.174673 -0.322552 0.317684 -0.019034 1 0 0 0 0 0 0 610049
-0.002645 0.001293 0.118881 0.185505 -0.358109 0.333157 -0.019066 1 0 0 0 0 0 0 611058
-0.002645 0.001292 0.118881 0.191291 -0.376501 0.338997 -0.019097 1 0 0 0 0 0 0 612067
-0.002645 0.001291 0.118881 0.194358 -0.385943 0.341318 -0.019124 1 0 0 0 0 0 0 612919
-0.002645 0.001291 0.118881 0.196163 -0.391164 0.342604 -0.019160 1 0 0 0 0 0 0 614080
-0.002645 0.001291 0.118881 0.197185 -0.394021 0.343353 -0.019190 1 0 0 0 0 0 0 615049
-0.002645 0.001291 0.118881 0.197870 -0.395782 0.343995 -0.019221 1 0 0 0 0 0 0 616036
-0.002645 0.001291 0.118881 0.198335 -0.396925 0.344522 -0.019249 1 0 0 0 0 0 0 616940
-0.002645 0.001291 0.118881 0.198789 -0.397916 0.345161 -0.019284 1 0 0 0 0 0 0 618055
-0.002645 0.001291 0.118881 0.199153 -0.398724 0.345720 -0.019316 1 0 0 0 0 0 0 619069
-0.002645 0.001291 0.118881 0.199502 -0.399427 0.346278 -0.019347 1 0 0 0 0 0 0 620066
-0.002645 0.001291 0.118881 0.199828 -0.400091 0.346821 -0.019377 1 0 0 0 0 0 0 621036
-0.002645 0.001291 0.118881 0.200162 -0.400766 0.347401 -0.019409 1 0 0 0 0 0 0 622060
-0.002645 0.001291 0.118881 0.200444 -0.401336 0.347892 -0.019436 1 0 0 0 0 0 0 622924
-0.002645 0.001291 0.118881 0.200824 -0.402077 0.348525 -0.019472 1 0 0 0 0 0 0 624066
-0.002645 0.001291 0.118881 0.201136 -0.402719 0.349070 -0.019503 1 0 0 0 0 0 0 625065
-0.002645 0.001291 0.118881 0.201461 -0.403376 0.349635 -0.019535 1 0 0 0 0 0 0 626066
-0.002645 0.001291 0.118881 0.201772 -0.403995 0.350194 -0.019565 1 0 0 0 0 0 0 627041
-0.002645 0.001291 0.118881 0.202104 -0.404663 0.350753 -0.019597 1 0 0 0 0 0 0 628061
-0.002645 0.001291 0.118881 0.202427 -0.405287 0.351305 -0.019628 1 0 0 0 0 0 0 629039
-0.002645 0.001291 0.118881 0.202740 -0.405954 0.351880 -0.019660 1 0 0 0 0 0 0 630066
-0.002645 0.001291 0.118881 0.203071 -0.406602 0.352432 -0.019691 1 0 0 0 0 0 0 631064
-0.002645 0.001291 0.118881 0.203391 -0.407218 0.352979 -0.019721 1 0 0 0 0 0 0 632031
-0.002639 0.001273 0.118892 0.135494 -0.172478 0.208478 -0.019753 1 0 0 0 0 0 0 633065
-0.002637 0.001264 0.118896 0.160096 -0.261551 0.286421 -0.019785 1 0 0 0 0 0 0 634065
-0.002635 0.001260 0.118897 0.179341 -0.327377 0.326351 -0.019812 1 0 0 0 0 0 0 634938
-0.002635 0.001257 0.118898 0.190192 -0.362984 0.341868 -0.019847 1 0 0 0 0 0 0 636063
-0.002634 0.001256 0.118898 0.195947 -0.381263 0.347617 -0.019874 1 0 0 0 0 0 0 636939
-0.002634 0.001256 0.118898 0.199102 -0.390871 0.350086 -0.019910 1 0 0 0 0 0 0 638068
-0.002634 0.001255 0.118898 0.200834 -0.395953 0.351268 -0.019941 1 0 0 0 0 0 0 639063
-0.002634 0.001255 0.118898 0.201821 -0.398741 0.351961 -0.019968 1 0 0 0 0 0 0 639936
-0.002634 0.001255 0.118898 0.202534 -0.400569 0.352658 -0.020003 1 0 0 0 0 0 0 641061
-0.002634 0.001255 0.118898 0.203023 -0.401732 0.353221 -0.020034 1 0 0 0 0 0 0 642036
-0.002634 0.001255 0.118898 0.203447 -0.402659 0.353810 -0.020066 1 0 0 0 0 0 0 643065
-0.002634 0.001255 0.118898 0.203767 -0.403342 0.354284 -0.020093 1 0 0 0 0 0 0 643938
-0.002634 0.001255 0.118898 0.204148 -0.404127 0.354906 -0.020128 1 0 0 0 0 0 0 645066
-0.002634 0.001255 0.118898 0.204478 -0.404795 0.355458 -0.020160 1 0 0 0 0 0 0 646066
-0.002634 0.001255 0.118898 0.204795 -0.405425 0.356009 -0.020191 1 0 0 0 0 0 0 647065
-0.002634 0.001255 0.118898 0.205116 -0.406063 0.356566 -0.020222 1 0 0 0 0 0 0 648065
-0.002634 0.001255 0.118898 0.205437 -0.406703 0.357106 -0.020253 1 0 0 0 0 0 0 649065
-0.002629 0.001237 0.118909 0.137450 -0.171628 0.212612 -0.020285 1 0 0 0 0 0 0 650066
-0.002626 0.001228 0.118913 0.162007 -0.260618 0.290371 -0.020312 1 0 0 0 0 0 0 650939
-0.002625 0.001224 0.118914 0.181311 -0.326580 0.330386 -0.020346 1 0 0 0 0 0 0 652043
-0.002624 0.001222 0.118914 0.192137 -0.362083 0.345828 -0.020378 1 0 0 0 0 0 0 653060
-0.002624 0.001221 0.118915 0.197910 -0.380400 0.351623 -0.020409 1 0 0 0 0 0 0 654052
-0.002624 0.001220 0.118915 0.200971 -0.389842 0.353936 -0.020437 1 0 0 0 0 0 0 654933
-0.002623 0.001220 0.118915 0.202751 -0.394993 0.355195 -0.020472 1 0 0 0 0 0 0 656065
-0.002623 0.001220 0.118915 0.203729 -0.397751 0.355871 -0.020499 1 0 0 0 0 0 0 656932
-0.002623 0.001220 0.118915 0.204446 -0.399554 0.356569 -0.020535 1 0 0 0 0 0 0 658066
-0.002623 0.001220 0.118915 0.204934 -0.400732 0.357138 -0.020566 1 0 0 0 0 0 0 659065
-0.002618 0.001202 0.118925 0.136961 -0.165710 0.212692 -0.020597 1 0 0 0 0 0 0 660064
-0.002616 0.001193 0.118929 0.161621 -0.254905 0.290441 -0.020628 1 0 0 0 0 0 0 661064
-0.002614 0.001188 0.118931 0.180907 -0.320849 0.330331 -0.020659 1 0 0 0 0 0 0 662036
-0.002613 0.001186 0.118931 0.191696 -0.356308 0.345690 -0.020687 1 0 0 0 0 0 0 662939
-0.002613 0.001185 0.118931 0.197493 -0.374697 0.351547 -0.020721 1 0 0 0 0 0 0 664043
-0.002613 0.001185 0.118931 0.200602 -0.384209 0.353916 -0.020753 1 0 0 0 0 0 0 665058
-0.002613 0.001184 0.118931 0.202333 -0.389255 0.355087 -0.020784 1 0 0 0 0 0 0 666048
-0.002608 0.001166 0.118942 0.134905 -0.155973 0.210916 -0.020816 1 0 0 0 0 0 0 667056
-0.002605 0.001157 0.118946 0.159896 -0.246173 0.288643 -0.020847 1 0 0 0 0 0 0 668047
-0.002604 0.001153 0.118947 0.179349 -0.312635 0.328548 -0.020878 1 0 0 0 0 0 0 669056
-0.002603 0.001151 0.118948 0.190237 -0.348379 0.343937 -0.020909 1 0 0 0 0 0 0 670048
-0.002602 0.001150 0.118948 0.196057 -0.366811 0.349728 -0.020941 1 0 0 0 0 0 0 671055
-0.002602 0.001149 0.118948 0.199172 -0.376346 0.352080 -0.020972 1 0 0 0 0 0 0 672047
-0.002590 0.001162 0.118958 0.032464 -0.563442 0.211260 -0.021003 1 0 0 0 0 0 0 673054
-0.002578 0.001151 0.118973 0.027017 -0.260780 0.142666 -0.021034 1 0 0 0 0 0 0 674057
-0.002572 0.001146 0.118978 0.098611 -0.300719 0.258827 -0.021065 1 0 0 0 0 0 0 675047
-0.002569 0.001143 0.118980 0.143254 -0.340589 0.313237 -0.021097 1 0 0 0 0 0 0 676056
-0.002567 0.001141 0.118980 0.167025 -0.362931 0.333760 -0.021128 1 0 0 0 0 0 0 677047
-0.002567 0.001141 0.118981 0.179325 -0.374658 0.341335 -0.021159 1 0 0 0 0 0 0 678055
-0.002561 0.001123 0.118992 0.117113 -0.144415 0.199482 -0.021190 1 0 0 0 0 0 0 679047
-0.002558 0.001114 0.118995 0.144842 -0.236362 0.277846 -0.021222 1 0 0 0 0 0 0 680055
-0.002557 0.001109 0.118997 0.165664 -0.303676 0.317927 -0.021253 1 0 0 0 0 0 0 681047
-0.002556 0.001107 0.118997 0.177223 -0.339855 0.333377 -0.021284 1 0 0 0 0 0 0 682055
-0.002556 0.001106 0.118997 0.183354 -0.358482 0.339157 -0.021315 1 0 0 0 0 0 0 683050
-0.002555 0.001105 0.118997 0.186616 -0.368121 0.341509 -0.021347 1 0 0 0 0 0 0 684063
-0.002555 0.001105 0.118997 0.188405 -0.373202 0.342640 -0.021378 1 0 0 0 0 0 0 685052
-0.002555 0.001105 0.118997 0.189445 -0.376043 0.343372 -0.021409 1 0 0 0 0 0 0 686053
-0.002550 0.001087 0.119008 0.121448 -0.141064 0.199195 -0.021440 1 0 0 0 0 0 0 687039
-0.002547 0.001078 0.119012 0.146305 -0.230798 0.276651 -0.021472 1 0 0 0 0 0 0 688059
-0.002546 0.001073 0.119013 0.165682 -0.296971 0.316393 -0.021503 1 0 0 0 0 0 0 689041
-0.002533 0.001085 0.119024 0.007834 -0.514717 0.189593 -0.021534 1 0 0 0 0 0 0 690037
-0.002526 0.001090 0.119028 0.075676 -0.463963 0.270855 -0.021566 1 0 0 0 0 0 0 691064
-0.002523 0.001093 0.119029 0.125358 -0.423164 0.311710 -0.021597 1 0 0 0 0 0 0 692063
-0.002521 0.001095 0.119030 0.152208 -0.401597 0.327391 -0.021628 1 0 0 0 0 0 0 693064
-0.002515 0.001078 0.119041 0.097329 -0.154125 0.188521 -0.021659 1 0 0 0 0 0 0 694036
-0.002512 0.001069 0.119045 0.128889 -0.237710 0.267765 -0.021691 1 0 0 0 0 0 0 695064
-0.002510 0.001065 0.119046 0.151620 -0.300851 0.308116 -0.021722 1 0 0 0 0 0 0 696061
-0.002509 0.001063 0.119046 0.164119 -0.334913 0.323638 -0.021753 1 0 0 0 0 0 0 697064
-0.002509 0.001061 0.119047 0.170711 -0.352478 0.329447 -0.021785 1 0 0 0 0 0 0 698067
-0.002509 0.001061 0.119047 0.174171 -0.361539 0.331766 -0.021815 1 0 0 0 0 0 0 699037
-0.002509 0.001061 0.119047 0.176075 -0.366374 0.332897 -0.021847 1 0 0 0 0 0 0 700067
-0.002508 0.001061 0.119047 0.177137 -0.369045 0.333587 -0.021878 1 0 0 0 0 0 0 701062
-0.002508 0.001060 0.119047 0.177807 -0.370650 0.334146 -0.021910 1 0 0 0 0 0 0 702063
-0.002508 0.001060 0.119047 0.178272 -0.371708 0.334649 -0.021940 1 0 0 0 0 0 0 703052
-0.002508 0.001060 0.119047 0.178630 -0.372524 0.335133 -0.021972 1 0 0 0 0 0 0 704062
-0.002503 0.001043 0.119058 0.110120 -0.136128 0.190946 -0.022003 1 0 0 0 0 0 0 705062
-0.002501 0.001034 0.119061 0.134837 -0.225349 0.268215 -0.022035 1 0 0 0 0 0 0 706064
-0.002499 0.001029 0.119063 0.154129 -0.291290 0.307877 -0.022066 1 0 0 0 0 0 0 707064
-0.002498 0.001027 0.119063 0.164884 -0.326728 0.323143 -0.022096 1 0 0 0 0 0 0 708033
-0.002498 0.001026 0.119063 0.170597 -0.344986 0.328872 -0.022128 1 0 0 0 0 0 0 709062
-0.002498 0.001025 0.119063 0.173641 -0.354402 0.331157 -0.022159 1 0 0 0 0 0 0 710059
-0.002498 0.001025 0.119063 0.175307 -0.359375 0.332264 -0.022191 1 0 0 0 0 0 0 711062
-0.002498 0.001025 0.119063 0.176263 -0.362118 0.332951 -0.022222 1 0 0 0 0 0 0 712063
-0.002498 0.001025 0.119063 0.176865 -0.363747 0.333490 -0.022253 1 0 0 0 0 0 0 713054
-0.002498 0.001025 0.119063 0.177300 -0.364827 0.333994 -0.022285 1 0 0 0 0 0 0 714064
-0.002498 0.001025 0.119063 0.177648 -0.365622 0.334464 -0.022316 1 0 0 0 0 0 0 715063
-0.002498 0.001025 0.119063 0.177939 -0.366269 0.334942 -0.022347 1 0 0 0 0 0 0 716063
-0.002498 0.001025 0.119063 0.178208 -0.366847 0.335405 -0.022378 1 0 0 0 0 0 0 717062
-0.002498 0.001025 0.119063 0.178469 -0.367399 0.335874 -0.022410 1 0 0 0 0 0 0 718063
-0.002498 0.001025 0.119063 0.178722 -0.367925 0.336349 -0.022441 1 0 0 0 0 0 0 719062
-0.002498 0.001025 0.119063 0.178964 -0.368447 0.336812 -0.022472 1 0 0 0 0 0 0 720062
-0.002498 0.001025 0.119063 0.179227 -0.368975 0.337280 -0.022503 1 0 0 0 0 0 0 721063
-0.002498 0.001025 0.119063 0.179474 -0.369478 0.337742 -0.022535 1 0 0 0 0 0 0 722063
-0.002498 0.001025 0.119063 0.179722 -0.369989 0.338230 -0.022566 1 0 0 0 0 0 0 723064
-0.002498 0.001025 0.119063 0.179972 -0.370506 0.338681 -0.022597 1 0 0 0 0 0 0 724051
-0.002498 0.001025 0.119063 0.180223 -0.371024 0.339153 -0.022628 1 0 0 0 0 0 0 725060
-0.002498 0.001025 0.119063 0.180469 -0.371526 0.339614 -0.022659 1 0 0 0 0 0 0 726060
-0.002498 0.001025 0.119063 0.180717 -0.372038 0.340102 -0.022691 1 0 0 0 0 0 0 727062
-0.002498 0.001025 0.119063 0.180970 -0.372561 0.340560 -0.022722 1 0 0 0 0 0 0 728062
-0.002498 0.001025 0.119063 0.181216 -0.373063 0.341019 -0.022753 1 0 0 0 0 0 0 729060
-0.002498 0.001025 0.119063 0.181456 -0.373584 0.341501 -0.022785 1 0 0 0 0 0 0 730063
-0.002498 0.001025 0.119063 0.181715 -0.374099 0.341964 -0.022816 1 0 0 0 0 0 0 731061
-0.002498 0.001025 0.119063 0.181973 -0.374603 0.342438 -0.022847 1 0 0 0 0 0 0 732061
-0.002498 0.001025 0.119063 0.182212 -0.375113 0.342894 -0.022878 1 0 0 0 0 0 0 733062
-0.002498 0.001025 0.119063 0.182452 -0.375633 0.343375 -0.022910 1 0 0 0 0 0 0 734063
-0.002498 0.001025 0.119063 0.182711 -0.376148 0.343837 -0.022941 1 0 0 0 0 0 0 735061
-0.002498 0.001025 0.119063 0.182955 -0.376644 0.344293 -0.022972 1 0 0 0 0 0 0 736049
-0.002498 0.001025 0.119063 0.183203 -0.377154 0.344779 -0.023003 1 0 0 0 0 0 0 737048
-0.002498 0.001025 0.119063 0.183457 -0.377681 0.345240 -0.023034 1 0 0 0 0 0 0 738055
-0.002498 0.001025 0.119063 0.183704 -0.378190 0.345703 -0.023065 1 0 0 0 0 0 0 739045
-0.002498 0.001025 0.119063 0.183937 -0.378686 0.346168 -0.023096 1 0 0 0 0 0 0 740040
-0.002498 0.001025 0.119063 0.184210 -0.379210 0.346650 -0.023128 1 0 0 0 0 0 0 741054
-0.002498 0.001025 0.119063 0.184451 -0.379727 0.347109 -0.023159 1 0 0 0 0 0 0 742046
-0.002498 0.001025 0.119063 0.184698 -0.380233 0.347573 -0.023191 1 0 0 0 0 0 0 743053
-0.002498 0.001025 0.119063 0.184936 -0.380748 0.348050 -0.023222 1 0 0 0 0 0 0 744045
-0.002498 0.001025 0.119063 0.185198 -0.381269 0.348518 -0.023253 1 0 0 0 0 0 0 745054
-0.002498 0.001025 0.119063 0.185454 -0.381768 0.348988 -0.023284 1 0 0 0 0 0 0 746045
-0.002498 0.001025 0.119063 0.185683 -0.382279 0.349454 -0.023316 1 0 0 0 0 0 0 747054
-0.002498 0.001025 0.119063 0.185942 -0.382800 0.349918 -0.023347 1 0 0 0 0 0 0 748045
-0.002498 0.001025 0.119063 0.186195 -0.383318 0.350390 -0.023378 1 0 0 0 0 0 0 749053
-0.002498 0.001025 0.119063 0.186442 -0.383827 0.350855 -0.023409 1 0 0 0 0 0 0 750046
-0.002498 0.001025 0.119063 0.186684 -0.384317 0.351330 -0.023440 1 0 0 0 0 0 0 751046
-0.002498 0.001025 0.119063 0.186941 -0.384853 0.351797 -0.023472 1 0 0 0 0 0 0 752054
-0.002498 0.001025 0.119063 0.187188 -0.385363 0.352260 -0.023503 1 0 0 0 0 0 0 753044
-0.002498 0.001025 0.119063 0.187425 -0.385868 0.352733 -0.023534 1 0 0 0 0 0 0 754057
-0.002498 0.001025 0.119063 0.187694 -0.386381 0.353206 -0.023565 1 0 0 0 0 0 0 755051
-0.002498 0.001025 0.119063 0.187939 -0.386907 0.353673 -0.023597 1 0 0 0 0 0 0 756060
-0.002498 0.001025 0.119063 0.188173 -0.387412 0.354142 -0.023628 1 0 0 0 0 0 0 757049
-0.002498 0.001025 0.119063 0.188432 -0.387922 0.354603 -0.023659 1 0 0 0 0 0 0 758061
-0.002498 0.001025 0.119063 0.188685 -0.388444 0.355076 -0.023691 1 0 0 0 0 0 0 759059
-0.002498 0.001025 0.119063 0.188944 -0.388953 0.355556 -0.023722 1 0 0 0 0 0 0 760068
-0.002498 0.001025 0.119063 0.189170 -0.389458 0.356016 -0.023753 1 0 0 0 0 0 0 761065
-0.002498 0.001025 0.119063 0.189431 -0.389982 0.356483 -0.023785 1 0 0 0 0 0 0 762062
-0.002498 0.001025 0.119063 0.189681 -0.390495 0.356951 -0.023816 1 0 0 0 0 0 0 763060
-0.002498 0.001025 0.119063 0.189926 -0.390997 0.357432 -0.023847 1 0 0 0 0 0 0 764061
-0.002498 0.001025 0.119063 0.190176 -0.391509 0.357884 -0.023878 1 0 0 0 0 0 0 765063
-0.002498 0.001025 0.119063 0.190428 -0.392032 0.358357 -0.023910 1 0 0 0 0 0 0 766063
-0.002498 0.001025 0.119063 0.190665 -0.392542 0.358831 -0.023941 1 0 0 0 0 0 0 767061
-0.002498 0.001025 0.119063 0.190923 -0.393050 0.359291 -0.023972 1 0 0 0 0 0 0 768069
-0.002498 0.001025 0.119063 0.191182 -0.393561 0.359768 -0.024003 1 0 0 0 0 0 0 769063
-0.002498 0.001025 0.119063 0.191418 -0.394068 0.360218 -0.024034 1 0 0 0 0 0 0 770035
-0.002498 0.001025 0.119063 0.191654 -0.394578 0.360692 -0.024065 1 0 0 0 0 0 0 771035
-0.002498 0.001025 0.119063 0.191909 -0.395080 0.361147 -0.024096 1 0 0 0 0 0 0 772031
-0.002498 0.001025 0.119063 0.192177 -0.395609 0.361641 -0.024128 1 0 0 0 0 0 0 773060
-0.002498 0.001025 0.119063 0.192409 -0.396129 0.362111 -0.024160 1 0 0 0 0 0 0 774063
-0.002498 0.001025 0.119063 0.192664 -0.396633 0.362566 -0.024191 1 0 0 0 0 0 0 775062
-0.002498 0.001025 0.119063 0.192909 -0.397140 0.363026 -0.024221 1 0 0 0 0 0 0 776031
-0.002498 0.001025 0.119063 0.193153 -0.397665 0.363514 -0.024253 1 0 0 0 0 0 0 777060
-0.002498 0.001025 0.119063 0.193414 -0.398158 0.363971 -0.024284 1 0 0 0 0 0 0 778032
-0.002498 0.001025 0.119063 0.193660 -0.398681 0.364439 -0.024316 1 0 0 0 0 0 0 779059
-0.002498 0.001025 0.119063 0.193912 -0.399204 0.364912 -0.024347 1 0 0 0 0 0 0 780059
-0.002498 0.001025 0.119063 0.194149 -0.399715 0.365388 -0.024378 1 0 0 0 0 0 0 781060
-0.002498 0.001025 0.119063 0.194406 -0.400220 0.365845 -0.024410 1 0 0 0 0 0 0 782062
-0.002498 0.001025 0.119063 0.194666 -0.400733 0.366325 -0.024441 1 0 0 0 0 0 0 783061
-0.002498 0.001025 0.119063 0.194898 -0.401253 0.366795 -0.024472 1 0 0 0 0 0 0 784064
-0.002498 0.001025 0.119063 0.195154 -0.401765 0.367255 -0.024503 1 0 0 0 0 0 0 785057
-0.002498 0.001025 0.119063 0.195402 -0.402269 0.367717 -0.024534 1 0 0 0 0 0 0 786061
-0.002498 0.001025 0.119063 0.195650 -0.402780 0.368204 -0.024566 1 0 0 0 0 0 0 787060
-0.002498 0.001025 0.119063 0.195903 -0.403303 0.368662 -0.024597 1 0 0 0 0 0 0 788060
-0.002498 0.001025 0.119063 0.196149 -0.403806 0.369122 -0.024628 1 0 0 0 0 0 0 789060
-0.002498 0.001025 0.119063 0.196400 -0.404326 0.369594 -0.024659 1 0 0 0 0 0 0 790056
-0.002498 0.001025 0.119063 0.196637 -0.404838 0.370070 -0.024691 1 0 0 0 0 0 0 791058
-0.002498 0.001025 0.119063 0.196898 -0.405330 0.370528 -0.024721 1 0 0 0 0 0 0 792031
-0.002498 0.001025 0.119063 0.197145 -0.405853 0.370995 -0.024753 1 0 0 0 0 0 0 793058
-0.002498 0.001025 0.119063 0.197385 -0.406375 0.371477 -0.024784 1 0 0 0 0 0 0 794061
-0.002498 0.001025 0.119063 0.197643 -0.406888 0.371937 -0.024816 1 0 0 0 0 0 0 795055
-0.002498 0.001025 0.119063 0.197891 -0.407397 0.372401 -0.024847 1 0 0 0 0 0 0 796047
-0.002498 0.001025 0.119063 0.198147 -0.407895 0.372874 -0.024878 1 0 0 0 0 0 0 797056
-0.002498 0.001025 0.119063 0.198378 -0.408417 0.373344 -0.024909 1 0 0 0 0 0 0 798047
-0.002498 0.001025 0.119063 0.198640 -0.408940 0.373813 -0.024941 1 0 0 0 0 0 0 799060
-0.002498 0.001025 0.119063 0.198886 -0.409442 0.374274 -0.024972 1 0 0 0 0 0 0 800059
-0.002498 0.001025 0.119063 0.199134 -0.409953 0.374761 -0.025003 1 0 0 0 0 0 0 801059
-0.002498 0.001025 0.119063 0.199380 -0.410462 0.375206 -0.025034 1 0 0 0 0 0 0 802032
-0.002498 0.001025 0.119063 0.199633 -0.410978 0.375678 -0.025066 1 0 0 0 0 0 0 803058
-0.002498 0.001025 0.119063 0.199873 -0.411498 0.376159 -0.025097 1 0 0 0 0 0 0 804059
-0.002498 0.001025 0.119063 0.200132 -0.412014 0.376622 -0.025128 1 0 0 0 0 0 0 805058
-0.002498 0.001025 0.119063 0.200384 -0.412505 0.377085 -0.025159 1 0 0 0 0 0 0 806032
-0.002498 0.001025 0.119063 0.200623 -0.413014 0.377541 -0.025190 1 0 0 0 0 0 0 807033
-0.002498 0.001025 0.119063 0.200867 -0.413544 0.378030 -0.025222 1 0 0 0 0 0 0 808052
-0.002498 0.001025 0.119063 0.201124 -0.414056 0.378489 -0.025253 1 0 0 0 0 0 0 809044
-0.002498 0.001025 0.119063 0.201384 -0.414564 0.378967 -0.025284 1 0 0 0 0 0 0 810051
-0.002498 0.001025 0.119063 0.201621 -0.415068 0.379419 -0.025315 1 0 0 0 0 0 0 811042
-0.002493 0.001007 0.119074 0.132727 -0.177459 0.234779 -0.025347 1 0 0 0 0 0 0 812051
-0.002490 0.000998 0.119078 0.157303 -0.266177 0.311754 -0.025378 1 0 0 0 0 0 0 813042
-0.002489 0.000994 0.119079 0.176512 -0.331872 0.351319 -0.025409 1 0 0 0 0 0 0 814052
-0.002488 0.000991 0.119080 0.187226 -0.367175 0.366551 -0.025440 1 0 0 0 0 0 0 815042
-0.002487 0.000990 0.119080 0.192908 -0.385339 0.372239 -0.025472 1 0 0 0 0 0 0 816051
-0.002487 0.000990 0.119080 0.195936 -0.394706 0.374524 -0.025503 1 0 0 0 0 0 0 817042
-0.002487 0.000989 0.119080 0.197593 -0.399651 0.375624 -0.025534 1 0 0 0 0 0 0 818050
-0.002487 0.000989 0.119080 0.198539 -0.402365 0.376298 -0.025565 1 0 0 0 0 0 0 819042
-0.002487 0.000989 0.119080 0.199148 -0.403973 0.376823 -0.025597 1 0 0 0 0 0 0 820051
-0.002487 0.000989 0.119080 0.199562 -0.405020 0.377314 -0.025628 1 0 0 0 0 0 0 821042
-0.002487 0.000989 0.119080 0.199893 -0.405797 0.377787 -0.025659 1 0 0 0 0 0 0 822050
-0.002487 0.000989 0.119080 0.200187 -0.406424 0.378247 -0.025690 1 0 0 0 0 0 0 823042
-0.002487 0.000989 0.119080 0.200456 -0.406997 0.378709 -0.025721 1 0 0 0 0 0 0 824042
-0.002487 0.000989 0.119080 0.200711 -0.407526 0.379168 -0.025753 1 0 0 0 0 0 0 825053
-0.002482 0.000971 0.119091 0.131747 -0.169658 0.234562 -0.025784 1 0 0 0 0 0 0 826060
-0.002479 0.000962 0.119094 0.156319 -0.258376 0.311444 -0.025816 1 0 0 0 0 0 0 827074
-0.002478 0.000958 0.119096 0.175519 -0.324051 0.350945 -0.025847 1 0 0 0 0 0 0 828046
-0.002477 0.000956 0.119096 0.186230 -0.359342 0.366152 -0.025878 1 0 0 0 0 0 0 829043
-0.002477 0.000955 0.119096 0.191921 -0.377496 0.371841 -0.025910 1 0 0 0 0 0 0 830065
-0.002477 0.000954 0.119096 0.194921 -0.386838 0.374106 -0.025941 1 0 0 0 0 0 0 831053
-0.002477 0.000954 0.119096 0.196580 -0.391758 0.375203 -0.025972 1 0 0 0 0 0 0 832066
-0.002471 0.000936 0.119107 0.128254 -0.155871 0.230857 -0.026003 1 0 0 0 0 0 0 833055
-0.002469 0.000927 0.119111 0.153176 -0.245718 0.307735 -0.026034 1 0 0 0 0 0 0 834059
-0.002467 0.000922 0.119112 0.172571 -0.311951 0.347233 -0.026066 1 0 0 0 0 0 0 835059
-0.002467 0.000920 0.119113 0.183357 -0.347508 0.362428 -0.026097 1 0 0 0 0 0 0 836059
-0.002466 0.000919 0.119113 0.189093 -0.365785 0.368100 -0.026128 1 0 0 0 0 0 0 837059
-0.002466 0.000918 0.119113 0.192109 -0.375173 0.370366 -0.026159 1 0 0 0 0 0 0 838059
-0.002466 0.000918 0.119113 0.193772 -0.380107 0.371428 -0.026191 1 0 0 0 0 0 0 839059
-0.002466 0.000918 0.119113 0.194719 -0.382817 0.372102 -0.026222 1 0 0 0 0 0 0 840066
-0.002461 0.000900 0.119124 0.125970 -0.145597 0.227694 -0.026253 1 0 0 0 0 0 0 841059
-0.002458 0.000891 0.119127 0.150740 -0.234905 0.304423 -0.026284 1 0 0 0 0 0 0 842060
-0.002457 0.000887 0.119129 0.170033 -0.300865 0.343862 -0.026316 1 0 0 0 0 0 0 843058
-0.002456 0.000884 0.119129 0.180784 -0.336282 0.359032 -0.026347 1 0 0 0 0 0 0 844058
-0.002456 0.000883 0.119129 0.186467 -0.354449 0.364690 -0.026378 1 0 0 0 0 0 0 845057
-0.002455 0.000883 0.119129 0.189491 -0.363798 0.366939 -0.026410 1 0 0 0 0 0 0 846062
-0.002455 0.000882 0.119129 0.191134 -0.368697 0.368007 -0.026441 1 0 0 0 0 0 0 847057
-0.002455 0.000882 0.119129 0.192066 -0.371363 0.368658 -0.026472 1 0 0 0 0 0 0 848059
-0.002455 0.000882 0.119129 0.192651 -0.372932 0.369171 -0.026503 1 0 0 0 0 0 0 849057
-0.002455 0.000882 0.119129 0.193071 -0.373928 0.369625 -0.026534 1 0 0 0 0 0 0 850060
-0.002455 0.000882 0.119129 0.193375 -0.374644 0.370072 -0.026566 1 0 0 0 0 0 0 851058
-0.002455 0.000882 0.119129 0.193649 -0.375241 0.370512 -0.026597 1 0 0 0 0 0 0 852058
-0.002455 0.000882 0.119129 0.193905 -0.375742 0.370949 -0.026628 1 0 0 0 0 0 0 853058
-0.002450 0.000864 0.119140 0.124723 -0.137187 0.226503 -0.026659 1 0 0 0 0 0 0 854059
-0.002447 0.000855 0.119144 0.149314 -0.225943 0.303119 -0.026691 1 0 0 0 0 0 0 855058
-0.002446 0.000851 0.119145 0.168528 -0.291607 0.342487 -0.026722 1 0 0 0 0 0 0 856056
-0.002445 0.000849 0.119146 0.179218 -0.326857 0.357633 -0.026753 1 0 0 0 0 0 0 857049
-0.002445 0.000847 0.119146 0.184889 -0.344954 0.363282 -0.026784 1 0 0 0 0 0 0 858053
-0.002445 0.000847 0.119146 0.187880 -0.354232 0.365511 -0.026815 1 0 0 0 0 0 0 859029
-0.002445 0.000847 0.119146 0.189507 -0.359110 0.366583 -0.026847 1 0 0 0 0 0 0 860059
-0.002445 0.000847 0.119146 0.190452 -0.361750 0.367224 -0.026878 1 0 0 0 0 0 0 861058
-0.002445 0.000846 0.119146 0.191019 -0.363288 0.367729 -0.026909 1 0 0 0 0 0 0 862059
-0.002445 0.000846 0.119146 0.191423 -0.364271 0.368185 -0.026941 1 0 0 0 0 0 0 863057
-0.002445 0.000846 0.119146 0.191744 -0.364976 0.368614 -0.026972 1 0 0 0 0 0 0 864058
-0.002445 0.000846 0.119146 0.192008 -0.365532 0.369049 -0.027003 1 0 0 0 0 0 0 865055
-0.002445 0.000846 0.119146 0.192250 -0.366021 0.369471 -0.027034 1 0 0 0 0 0 0 866053
-0.002445 0.000846 0.119146 0.192483 -0.366479 0.369895 -0.027065 1 0 0 0 0 0 0 867045
-0.002445 0.000846 0.119146 0.192710 -0.366919 0.370331 -0.027097 1 0 0 0 0 0 0 868050
-0.002445 0.000846 0.119146 0.192930 -0.367367 0.370762 -0.027128 1 0 0 0 0 0 0 869059
-0.002445 0.000846 0.119146 0.193164 -0.367795 0.371183 -0.027159 1 0 0 0 0 0 0 870059
-0.002445 0.000846 0.119146 0.193383 -0.368211 0.371602 -0.027190 1 0 0 0 0 0 0 871041
-0.002445 0.000846 0.119146 0.193601 -0.368617 0.372041 -0.027222 1 0 0 0 0 0 0 872054
-0.002445 0.000846 0.119146 0.193824 -0.369049 0.372451 -0.027252 1 0 0 0 0 0 0 873028
-0.002445 0.000846 0.119146 0.194054 -0.369487 0.372891 -0.027284 1 0 0 0 0 0 0 874058
-0.002445 0.000846 0.119146 0.194276 -0.369910 0.373317 -0.027316 1 0 0 0 0 0 0 875057
-0.002445 0.000846 0.119146 0.194486 -0.370330 0.373750 -0.027347 1 0 0 0 0 0 0 876055
-0.002445 0.000846 0.119146 0.194727 -0.370748 0.374179 -0.027378 1 0 0 0 0 0 0 877057
-0.002439 0.000829 0.119157 0.125407 -0.131781 0.229693 -0.027409 1 0 0 0 0 0 0 878043
-0.002437 0.000820 0.119160 0.149993 -0.220474 0.306209 -0.027440 1 0 0 0 0 0 0 879051
-0.002435 0.000815 0.119162 0.169177 -0.286106 0.345516 -0.027471 1 0 0 0 0 0 0 880042
-0.002435 0.000813 0.119162 0.179865 -0.321315 0.360637 -0.027503 1 0 0 0 0 0 0 881050
-0.002434 0.000812 0.119162 0.185523 -0.339370 0.366274 -0.027534 1 0 0 0 0 0 0 882041
-0.002434 0.000811 0.119162 0.188516 -0.348650 0.368511 -0.027565 1 0 0 0 0 0 0 883049
-0.002434 0.000811 0.119162 0.190142 -0.353491 0.369551 -0.027597 1 0 0 0 0 0 0 884055
-0.002434 0.000811 0.119162 0.191063 -0.356123 0.370181 -0.027628 1 0 0 0 0 0 0 885041
-0.002434 0.000811 0.119162 0.191632 -0.357639 0.370688 -0.027659 1 0 0 0 0 0 0 886050
-0.002434 0.000811 0.119162 0.192027 -0.358589 0.371127 -0.027690 1 0 0 0 0 0 0 887041
-0.002434 0.000811 0.119162 0.192343 -0.359278 0.371549 -0.027722 1 0 0 0 0 0 0 888048
-0.002434 0.000811 0.119162 0.192601 -0.359814 0.371973 -0.027753 1 0 0 0 0 0 0 889040
-0.002434 0.000811 0.119162 0.192844 -0.360301 0.372399 -0.027784 1 0 0 0 0 0 0 890050
-0.002434 0.000811 0.119162 0.193073 -0.360746 0.372818 -0.027815 1 0 0 0 0 0 0 891050
-0.002434 0.000811 0.119162 0.193281 -0.361159 0.373227 -0.027846 1 0 0 0 0 0 0 892041
-0.002434 0.000811 0.119162 0.193510 -0.361571 0.373662 -0.027878 1 0 0 0 0 0 0 893049
-0.002434 0.000811 0.119162 0.193729 -0.361984 0.374065 -0.027909 1 0 0 0 0 0 0 894040
-0.002434 0.000811 0.119162 0.193937 -0.362392 0.374493 -0.027940 1 0 0 0 0 0 0 895049
-0.002434 0.000811 0.119162 0.194177 -0.362801 0.374923 -0.027972 1 0 0 0 0 0 0 896073
-0.002434 0.000811 0.119162 0.194383 -0.363203 0.375324 -0.028003 1 0 0 0 0 0 0 897047
-0.002434 0.000811 0.119162 0.194602 -0.363619 0.375748 -0.028034 1 0 0 0 0 0 0 898043
-0.002434 0.000811 0.119162 0.194802 -0.364008 0.376162 -0.028065 1 0 0 0 0 0 0 899033
-0.002434 0.000811 0.119162 0.195030 -0.364418 0.376578 -0.028096 1 0 0 0 0 0 0 900041
-0.002434 0.000811 0.119162 0.195263 -0.364832 0.377016 -0.028128 1 0 0 0 0 0 0 901056
-0.002434 0.000811 0.119162 0.195456 -0.365228 0.377425 -0.028159 1 0 0 0 0 0 0 902045
-0.002434 0.000811 0.119162 0.195685 -0.365640 0.377842 -0.028191 1 0 0 0 0 0 0 903057
-0.002434 0.000811 0.119162 0.195903 -0.366046 0.378261 -0.028222 1 0 0 0 0 0 0 904059
-0.002434 0.000811 0.119162 0.196119 -0.366451 0.378698 -0.028253 1 0 0 0 0 0 0 905057
-0.002434 0.000811 0.119162 0.196332 -0.366848 0.379091 -0.028284 1 0 0 0 0 0 0 906037
-0.002434 0.000811 0.119162 0.196552 -0.367258 0.379513 -0.028315 1 0 0 0 0 0 0 907048
-0.002434 0.000811 0.119162 0.196770 -0.367667 0.379935 -0.028347 1 0 0 0 0 0 0 908056
-0.002429 0.000793 0.119173 0.127324 -0.128291 0.235424 -0.028378 1 0 0 0 0 0 0 909056
-0.002426 0.000784 0.119177 0.151891 -0.216877 0.311778 -0.028409 1 0 0 0 0 0 0 910058
-0.002425 0.000779 0.119178 0.171072 -0.282454 0.351051 -0.028441 1 0 0 0 0 0 0 911063
-0.002424 0.000777 0.119179 0.181750 -0.317630 0.366142 -0.028472 1 0 0 0 0 0 0 912054
-0.002424 0.000776 0.119179 0.187391 -0.335661 0.371751 -0.028503 1 0 0 0 0 0 0 913057
-0.002423 0.000775 0.119179 0.190363 -0.344911 0.373976 -0.028534 1 0 0 0 0 0 0 914056
-0.002423 0.000775 0.119179 0.191991 -0.349731 0.375015 -0.028566 1 0 0 0 0 0 0 915055
-0.002423 0.000775 0.119179 0.192914 -0.352330 0.375643 -0.028597 1 0 0 0 0 0 0 916054
-0.002423 0.000775 0.119179 0.193470 -0.353831 0.376133 -0.028628 1 0 0 0 0 0 0 917058
-0.002423 0.000775 0.119179 0.193867 -0.354789 0.376560 -0.028659 1 0 0 0 0 0 0 918057
-0.002423 0.000775 0.119179 0.194161 -0.355445 0.376989 -0.028691 1 0 0 0 0 0 0 919056
-0.002423 0.000775 0.119179 0.194419 -0.355957 0.377391 -0.028721 1 0 0 0 0 0 0 920026
-0.002423 0.000775 0.119179 0.194658 -0.356421 0.377809 -0.028753 1 0 0 0 0 0 0 921054
-0.002423 0.000775 0.119179 0.194882 -0.356848 0.378220 -0.028784 1 0 0 0 0 0 0 922056
-0.002423 0.000775 0.119179 0.195098 -0.357250 0.378637 -0.028816 1 0 0 0 0 0 0 923055
-0.002423 0.000775 0.119179 0.195314 -0.357650 0.379036 -0.028847 1 0 0 0 0 0 0 924056
-0.002423 0.000775 0.119179 0.195513 -0.358035 0.379450 -0.028878 1 0 0 0 0 0 0 925054
-0.002423 0.000775 0.119179 0.195747 -0.358429 0.379870 -0.028909 1 0 0 0 0 0 0 926057
-0.002423 0.000775 0.119179 0.195950 -0.358814 0.380268 -0.028941 1 0 0 0 0 0 0 927057
-0.002423 0.000775 0.119179 0.196152 -0.359209 0.380689 -0.028972 1 0 0 0 0 0 0 928055
-0.002423 0.000775 0.119179 0.196374 -0.359600 0.381095 -0.029003 1 0 0 0 0 0 0 929055
-0.002423 0.000775 0.119179 0.196592 -0.359969 0.381506 -0.029034 1 0 0 0 0 0 0 930057
-0.002423 0.000775 0.119179 0.196787 -0.360370 0.381922 -0.029066 1 0 0 0 0 0 0 931055
-0.002423 0.000775 0.119179 0.197009 -0.360762 0.382327 -0.029097 1 0 0 0 0 0 0 932055
-0.002423 0.000775 0.119179 0.197218 -0.361139 0.382730 -0.029128 1 0 0 0 0 0 0 933055
-0.002418 0.000757 0.119190 0.127665 -0.121382 0.238202 -0.029159 1 0 0 0 0 0 0 934057
-0.002415 0.000748 0.119193 0.152201 -0.209922 0.314431 -0.029191 1 0 0 0 0 0 0 935055
-0.002414 0.000744 0.119195 0.171389 -0.275456 0.353643 -0.029222 1 0 0 0 0 0 0 936055
-0.002413 0.000741 0.119195 0.182037 -0.310597 0.368713 -0.029253 1 0 0 0 0 0 0 937045
-0.002413 0.000740 0.119195 0.187673 -0.328615 0.374313 -0.029284 1 0 0 0 0 0 0 938053
-0.002413 0.000740 0.119195 0.190655 -0.337829 0.376520 -0.029316 1 0 0 0 0 0 0 939054
-0.002413 0.000739 0.119195 0.192265 -0.342622 0.377551 -0.029346 1 0 0 0 0 0 0 940045
-0.002413 0.000739 0.119195 0.193187 -0.345216 0.378181 -0.029378 1 0 0 0 0 0 0 941054
-0.002413 0.000739 0.119195 0.193746 -0.346691 0.378648 -0.029409 1 0 0 0 0 0 0 942055
-0.002413 0.000739 0.119195 0.194123 -0.347615 0.379084 -0.029440 1 0 0 0 0 0 0 943053
-0.002412 0.000739 0.119195 0.194414 -0.348263 0.379494 -0.029472 1 0 0 0 0 0 0 944053
-0.002412 0.000739 0.119195 0.194659 -0.348768 0.379882 -0.029502 1 0 0 0 0 0 0 945026
-0.002412 0.000739 0.119195 0.194904 -0.349219 0.380304 -0.029534 1 0 0 0 0 0 0 946056
-0.002412 0.000739 0.119195 0.195123 -0.349628 0.380708 -0.029566 1 0 0 0 0 0 0 947056
-0.002412 0.000739 0.119195 0.195330 -0.350000 0.381109 -0.029597 1 0 0 0 0 0 0 948054
-0.002412 0.000739 0.119195 0.195541 -0.350387 0.381500 -0.029628 1 0 0 0 0 0 0 949041
-0.002407 0.000721 0.119206 0.125894 -0.110331 0.236992 -0.029659 1 0 0 0 0 0 0 950048
-0.002405 0.000712 0.119210 0.150438 -0.198851 0.313117 -0.029690 1 0 0 0 0 0 0 951038
-0.002403 0.000708 0.119211 0.169605 -0.264378 0.352278 -0.029722 1 0 0 0 0 0 0 952047
-0.002403 0.000706 0.119211 0.180253 -0.299492 0.367326 -0.029753 1 0 0 0 0 0 0 953038
-0.002402 0.000705 0.119212 0.185893 -0.317482 0.372915 -0.029784 1 0 0 0 0 0 0 954047
-0.002402 0.000704 0.119212 0.188865 -0.326661 0.375118 -0.029815 1 0 0 0 0 0 0 955038
-0.002402 0.000704 0.119212 0.190468 -0.331460 0.376147 -0.029847 1 0 0 0 0 0 0 956048
-0.002402 0.000704 0.119212 0.191357 -0.334026 0.376753 -0.029878 1 0 0 0 0 0 0 957038
-0.002402 0.000703 0.119212 0.191931 -0.335487 0.377218 -0.029909 1 0 0 0 0 0 0 958039
-0.002402 0.000703 0.119212 0.192303 -0.336387 0.377643 -0.029940 1 0 0 0 0 0 0 959046
-0.002402 0.000703 0.119212 0.192602 -0.337026 0.378040 -0.029971 1 0 0 0 0 0 0 960036
-0.002402 0.000703 0.119212 0.192844 -0.337505 0.378441 -0.030003 1 0 0 0 0 0 0 961047
-0.002402 0.000703 0.119212 0.193067 -0.337930 0.378833 -0.030034 1 0 0 0 0 0 0 962037
-0.002402 0.000703 0.119212 0.193281 -0.338324 0.379231 -0.030065 1 0 0 0 0 0 0 963045
-0.002402 0.000703 0.119212 0.193485 -0.338687 0.379629 -0.030096 1 0 0 0 0 0 0 964037
-0.002402 0.000703 0.119212 0.193680 -0.339052 0.380021 -0.030128 1 0 0 0 0 0 0 965047
-0.002402 0.000703 0.119212 0.193890 -0.339404 0.380405 -0.030159 1 0 0 0 0 0 0 966037
-0.002402 0.000703 0.119212 0.194082 -0.339757 0.380808 -0.030190 1 0 0 0 0 0 0 967048
-0.002402 0.000703 0.119212 0.194298 -0.340124 0.381205 -0.030222 1 0 0 0 0 0 0 968052
-0.002402 0.000703 0.119212 0.194499 -0.340476 0.381598 -0.030253 1 0 0 0 0 0 0 969049
-0.002402 0.000703 0.119212 0.194696 -0.340814 0.381983 -0.030284 1 0 0 0 0 0 0 970042
-0.002402 0.000703 0.119212 0.194894 -0.341161 0.382392 -0.030315 1 0 0 0 0 0 0 971031
-0.002397 0.000686 0.119222 0.125147 -0.100772 0.237852 -0.030347 1 0 0 0 0 0 0 972053
-0.002394 0.000677 0.119226 0.149678 -0.189240 0.313885 -0.030378 1 0 0 0 0 0 0 973055
-0.002393 0.000672 0.119227 0.168833 -0.254729 0.352984 -0.030409 1 0 0 0 0 0 0 974045
-0.002392 0.000670 0.119228 0.179486 -0.289814 0.368014 -0.030441 1 0 0 0 0 0 0 975053
-0.002391 0.000669 0.119228 0.185106 -0.307775 0.373588 -0.030472 1 0 0 0 0 0 0 976054
-0.002391 0.000668 0.119228 0.188067 -0.316955 0.375782 -0.030503 1 0 0 0 0 0 0 977053
-0.002391 0.000668 0.119228 0.189659 -0.321724 0.376791 -0.030534 1 0 0 0 0 0 0 978056
-0.002391 0.000668 0.119228 0.190567 -0.324277 0.377396 -0.030565 1 0 0 0 0 0 0 979052
-0.002391 0.000668 0.119228 0.191122 -0.325708 0.377852 -0.030597 1 0 0 0 0 0 0 980054
-0.002391 0.000668 0.119228 0.191488 -0.326593 0.378269 -0.030628 1 0 0 0 0 0 0 981045
-0.002391 0.000668 0.119228 0.191772 -0.327210 0.378669 -0.030660 1 0 0 0 0 0 0 982061
-0.002391 0.000668 0.119228 0.192019 -0.327680 0.379057 -0.030691 1 0 0 0 0 0 0 983059
-0.002391 0.000668 0.119228 0.192235 -0.328078 0.379436 -0.030722 1 0 0 0 0 0 0 984054
-0.002391 0.000668 0.119228 0.192443 -0.328450 0.379821 -0.030753 1 0 0 0 0 0 0 985053
-0.002391 0.000668 0.119228 0.192643 -0.328799 0.380215 -0.030784 1 0 0 0 0 0 0 986055
-0.002391 0.000668 0.119228 0.192843 -0.329152 0.380590 -0.030815 1 0 0 0 0 0 0 987042
-0.002391 0.000668 0.119228 0.193036 -0.329482 0.380969 -0.030846 1 0 0 0 0 0 0 988024
-0.002391 0.000668 0.119228 0.193226 -0.329824 0.381372 -0.030878 1 0 0 0 0 0 0 989054
-0.002391 0.000668 0.119228 0.193440 -0.330151 0.381759 -0.030909 1 0 0 0 0 0 0 990054
-0.002391 0.000668 0.119228 0.193630 -0.330493 0.382139 -0.030941 1 0 0 0 0 0 0 991055
-0.002391 0.000668 0.119228 0.193825 -0.330828 0.382524 -0.030972 1 0 0 0 0 0 0 992055
-0.002386 0.000650 0.119239 0.123956 -0.090091 0.237996 -0.031003 1 0 0 0 0 0 0 993052
-0.002383 0.000641 0.119243 0.148496 -0.178511 0.313910 -0.031034 1 0 0 0 0 0 0 994055
-0.002382 0.000636 0.119244 0.167636 -0.243971 0.352960 -0.031065 1 0 0 0 0 0 0 995052
-0.002381 0.000634 0.119244 0.178279 -0.279028 0.367956 -0.031097 1 0 0 0 0 0 0 996051
-0.002381 0.000633 0.119244 0.183878 -0.296960 0.373513 -0.031128 1 0 0 0 0 0 0 997041
-0.002381 0.000632 0.119244 0.186845 -0.306125 0.375711 -0.031159 1 0 0 0 0 0 0 998049
-0.002381 0.000632 0.119244 0.188423 -0.310854 0.376693 -0.031190 1 0 0 0 0 0 0 999023
-0.002380 0.000632 0.119244 0.189331 -0.313399 0.377301 -0.031222 1 0 0 0 0 0 1 53
-0.002380 0.000632 0.119244 0.189884 -0.314821 0.377754 -0.031253 1 0 0 0 0 0 1 1052
-0.002380 0.000632 0.119244 0.190255 -0.315684 0.378153 -0.031284 1 0 0 0 0 0 1 2051
-0.002380 0.000632 0.119244 0.190521 -0.316276 0.378545 -0.031316 1 0 0 0 0 0 1 3056
-0.002380 0.000632 0.119244 0.190759 -0.316728 0.378921 -0.031346 1 0 0 0 0 0 1 4023
-0.002380 0.000632 0.119244 0.190976 -0.317121 0.379304 -0.031378 1 0 0 0 0 0 1 5051
-0.002380 0.000632 0.119244 0.191173 -0.317460 0.379671 -0.031409 1 0 0 0 0 0 1 6039
-0.002380 0.000632 0.119244 0.191373 -0.317805 0.380067 -0.031441 1 0 0 0 0 0 1 7054
-0.002380 0.000632 0.119244 0.191567 -0.318133 0.380432 -0.031472 1 0 0 0 0 0 1 8049
-0.002380 0.000632 0.119244 0.191744 -0.318444 0.380811 -0.031503 1 0 0 0 0 0 1 9040
-0.002380 0.000632 0.119244 0.191957 -0.318783 0.381207 -0.031536 1 0 0 0 0 0 1 10103
-0.002380 0.000632 0.119244 0.192160 -0.319096 0.381598 -0.031568 1 0 0 0 0 0 1 11122
-0.002380 0.000632 0.119244 0.192334 -0.319427 0.381980 -0.031599 1 0 0 0 0 0 1 12117
-0.002380 0.000632 0.119244 0.192531 -0.319737 0.382347 -0.031630 1 0 0 0 0 0 1 13121
-0.002380 0.000632 0.119244 0.192723 -0.320053 0.382725 -0.031661 1 0 0 0 0 0 1 14123
-0.002380 0.000632 0.119244 0.192924 -0.320371 0.383115 -0.031693 1 0 0 0 0 0 1 15122
-0.002380 0.000632 0.119244 0.193092 -0.320681 0.383487 -0.031724 1 0 0 0 0 0 1 16121
-0.002380 0.000632 0.119244 0.193295 -0.321010 0.383864 -0.031755 1 0 0 0 0 0 1 17120
-0.002380 0.000632 0.119244 0.193484 -0.321318 0.384236 -0.031786 1 0 0 0 0 0 1 18123
-0.002380 0.000632 0.119244 0.193661 -0.321628 0.384617 -0.031817 1 0 0 0 0 0 1 19117
-0.002380 0.000632 0.119244 0.193870 -0.321945 0.384998 -0.031848 1 0 0 0 0 0 1 20105
-0.002380 0.000632 0.119244 0.194054 -0.322262 0.385367 -0.031880 1 0 0 0 0 0 1 21115
-0.002380 0.000632 0.119244 0.194241 -0.322573 0.385739 -0.031911 1 0 0 0 0 0 1 22102
-0.002380 0.000632 0.119244 0.194425 -0.322902 0.386135 -0.031943 1 0 0 0 0 0 1 23117
-0.002380 0.000632 0.119244 0.194623 -0.323211 0.386501 -0.031974 1 0 0 0 0 0 1 24117
-0.002380 0.000632 0.119244 0.194822 -0.323524 0.386885 -0.032005 1 0 0 0 0 0 1 25101
-0.002380 0.000632 0.119244 0.194993 -0.323839 0.387262 -0.032036 1 0 0 0 0 0 1 26115
-0.002380 0.000632 0.119244 0.195190 -0.324152 0.387628 -0.032067 1 0 0 0 0 0 1 27101
-0.002380 0.000632 0.119244 0.195387 -0.324483 0.388016 -0.032099 1 0 0 0 0 0 1 28112
-0.002380 0.000632 0.119244 0.195568 -0.324774 0.388395 -0.032129 1 0 0 0 0 0 1 29099
-0.002380 0.000632 0.119244 0.195764 -0.325103 0.388767 -0.032161 1 0 0 0 0 0 1 30115
-0.002380 0.000632 0.119244 0.195943 -0.325406 0.389120 -0.032190 1 0 0 0 0 0 1 31036
-0.002375 0.000614 0.119255 0.125934 -0.084167 0.244486 -0.032221 1 0 0 0 0 0 1 32045
-0.002373 0.000605 0.119259 0.150427 -0.172458 0.320263 -0.032252 1 0 0 0 0 0 1 33035
-0.002371 0.000600 0.119260 0.169549 -0.237853 0.359252 -0.032284 1 0 0 0 0 0 1 34046
-0.002370 0.000598 0.119261 0.180167 -0.272870 0.374222 -0.032315 1 0 0 0 0 0 1 35035
-0.002370 0.000597 0.119261 0.185774 -0.290757 0.379758 -0.032346 1 0 0 0 0 0 1 36035
-0.002370 0.000597 0.119261 0.188727 -0.299903 0.381935 -0.032378 1 0 0 0 0 0 1 37044
-0.002370 0.000596 0.119261 0.190310 -0.304609 0.382938 -0.032409 1 0 0 0 0 0 1 38035
-0.002370 0.000596 0.119261 0.191197 -0.307123 0.383518 -0.032440 1 0 0 0 0 0 1 39044
-0.002370 0.000596 0.119261 0.191742 -0.308523 0.383958 -0.032471 1 0 0 0 0 0 1 40034
-0.002370 0.000596 0.119261 0.192111 -0.309380 0.384356 -0.032502 1 0 0 0 0 0 1 41037
-0.002370 0.000596 0.119261 0.192372 -0.309956 0.384742 -0.032534 1 0 0 0 0 0 1 42045
-0.002370 0.000596 0.119261 0.192600 -0.310398 0.385108 -0.032565 1 0 0 0 0 0 1 43045
-0.002370 0.000596 0.119261 0.192811 -0.310752 0.385474 -0.032596 1 0 0 0 0 0 1 44034
-0.002370 0.000596 0.119261 0.193011 -0.311091 0.385848 -0.032628 1 0 0 0 0 0 1 45045
-0.002370 0.000596 0.119261 0.193200 -0.311403 0.386225 -0.032659 1 0 0 0 0 0 1 46047
-0.002370 0.000596 0.119261 0.193390 -0.311715 0.386584 -0.032690 1 0 0 0 0 0 1 47050
-0.002370 0.000596 0.119261 0.193574 -0.312013 0.386971 -0.032722 1 0 0 0 0 0 1 48048
-0.002370 0.000596 0.119261 0.193757 -0.312307 0.387318 -0.032752 1 0 0 0 0 0 1 49035
-0.002370 0.000596 0.119261 0.193949 -0.312621 0.387699 -0.032784 1 0 0 0 0 0 1 50053
-0.002370 0.000596 0.119261 0.194119 -0.312913 0.388069 -0.032815 1 0 0 0 0 0 1 51036
-0.002370 0.000596 0.119261 0.194325 -0.313209 0.388445 -0.032847 1 0 0 0 0 0 1 52051
-0.002370 0.000596 0.119261 0.194505 -0.313516 0.388809 -0.032878 1 0 0 0 0 0 1 53053
-0.002370 0.000596 0.119261 0.194677 -0.313812 0.389185 -0.032909 1 0 0 0 0 0 1 54054
-0.002370 0.000596 0.119261 0.194868 -0.314101 0.389540 -0.032940 1 0 0 0 0 0 1 55050
-0.002370 0.000596 0.119261 0.195057 -0.314409 0.389915 -0.032972 1 0 0 0 0 0 1 56050
-0.002370 0.000596 0.119261 0.195239 -0.314697 0.390299 -0.033003 1 0 0 0 0 0 1 57051
-0.002370 0.000596 0.119261 0.195428 -0.315006 0.390658 -0.033034 1 0 0 0 0 0 1 58054
-0.002370 0.000596 0.119261 0.195609 -0.315293 0.391018 -0.033065 1 0 0 0 0 0 1 59051
-0.002370 0.000596 0.119261 0.195798 -0.315602 0.391395 -0.033097 1 0 0 0 0 0 1 60054
-0.002370 0.000596 0.119261 0.195979 -0.315889 0.391778 -0.033128 1 0 0 0 0 0 1 61053
-0.002370 0.000596 0.119261 0.196162 -0.316189 0.392125 -0.033158 1 0 0 0 0 0 1 62025
-0.002365 0.000578 0.119272 0.126028 -0.074538 0.247448 -0.033190 1 0 0 0 0 0 1 63051
-0.002362 0.000569 0.119275 0.150480 -0.162723 0.323076 -0.033221 1 0 0 0 0 0 1 64020
-0.002360 0.000565 0.119277 0.169612 -0.228077 0.362014 -0.033253 1 0 0 0 0 0 1 65050
-0.002360 0.000562 0.119277 0.180213 -0.263060 0.376962 -0.033284 1 0 0 0 0 0 1 66052
-0.002359 0.000561 0.119277 0.185805 -0.280910 0.382488 -0.033315 1 0 0 0 0 0 1 67022
-0.002359 0.000561 0.119277 0.188751 -0.290027 0.384654 -0.033347 1 0 0 0 0 0 1 68051
-0.002359 0.000560 0.119277 0.190332 -0.294724 0.385635 -0.033378 1 0 0 0 0 0 1 69050
-0.002359 0.000560 0.119277 0.191213 -0.297218 0.386221 -0.033409 1 0 0 0 0 0 1 70052
-0.002359 0.000560 0.119277 0.191749 -0.298591 0.386650 -0.033440 1 0 0 0 0 0 1 71050
-0.002359 0.000560 0.119277 0.192101 -0.299425 0.387046 -0.033472 1 0 0 0 0 0 1 72052
-0.002359 0.000560 0.119277 0.192377 -0.299985 0.387408 -0.033503 1 0 0 0 0 0 1 73051
-0.002359 0.000560 0.119277 0.192602 -0.300410 0.387784 -0.033534 1 0 0 0 0 0 1 74052
-0.002359 0.000560 0.119277 0.192802 -0.300758 0.388142 -0.033565 1 0 0 0 0 0 1 75052
-0.002359 0.000560 0.119277 0.192990 -0.301064 0.388496 -0.033597 1 0 0 0 0 0 1 76049
-0.002359 0.000560 0.119277 0.193165 -0.301366 0.388856 -0.033628 1 0 0 0 0 0 1 77048
-0.002359 0.000560 0.119277 0.193351 -0.301643 0.389221 -0.033658 1 0 0 0 0 0 1 78023
-0.002359 0.000560 0.119277 0.193540 -0.301943 0.389581 -0.033690 1 0 0 0 0 0 1 79051
-0.002359 0.000560 0.119277 0.193708 -0.302221 0.389947 -0.033722 1 0 0 0 0 0 1 80050
-0.002359 0.000560 0.119277 0.193898 -0.302503 0.390303 -0.033753 1 0 0 0 0 0 1 81049
-0.002359 0.000560 0.119277 0.194087 -0.302776 0.390671 -0.033784 1 0 0 0 0 0 1 82052
-0.002359 0.000560 0.119277 0.194251 -0.303071 0.391039 -0.033815 1 0 0 0 0 0 1 83050
-0.002359 0.000560 0.119277 0.194437 -0.303345 0.391388 -0.033847 1 0 0 0 0 0 1 84051
-0.002359 0.000560 0.119277 0.194612 -0.303616 0.391738 -0.033877 1 0 0 0 0 0 1 85022
-0.002359 0.000560 0.119277 0.194783 -0.303898 0.392111 -0.033909 1 0 0 0 0 0 1 86038
-0.002359 0.000560 0.119277 0.194982 -0.304175 0.392477 -0.033940 1 0 0 0 0 0 1 87048
-0.002359 0.000560 0.119277 0.195160 -0.304474 0.392839 -0.033972 1 0 0 0 0 0 1 88049
-0.002354 0.000542 0.119288 0.124899 -0.062422 0.248119 -0.034003 1 0 0 0 0 0 1 89050
-0.002351 0.000533 0.119292 0.149356 -0.150565 0.323646 -0.034034 1 0 0 0 0 0 1 90052
-0.002350 0.000529 0.119293 0.168456 -0.215855 0.362509 -0.034065 1 0 0 0 0 0 1 91040
-0.002349 0.000527 0.119293 0.179048 -0.250809 0.377430 -0.034097 1 0 0 0 0 0 1 92052
-0.002349 0.000525 0.119294 0.184637 -0.268641 0.382945 -0.034128 1 0 0 0 0 0 1 93048
-0.002349 0.000525 0.119294 0.187569 -0.277718 0.385101 -0.034159 1 0 0 0 0 0 1 94052
-0.002348 0.000525 0.119294 0.189134 -0.282402 0.386086 -0.034190 1 0 0 0 0 0 1 95050
-0.002348 0.000524 0.119294 0.190016 -0.284869 0.386650 -0.034222 1 0 0 0 0 0 1 96050
-0.002348 0.000524 0.119294 0.190552 -0.286234 0.387077 -0.034253 1 0 0 0 0 0 1 97051
-0.002348 0.000524 0.119294 0.190894 -0.287039 0.387457 -0.034284 1 0 0 0 0 0 1 98049
-0.002348 0.000524 0.119294 0.191166 -0.287588 0.387812 -0.034315 1 0 0 0 0 0 1 99036
-0.002348 0.000524 0.119294 0.191384 -0.287987 0.388177 -0.034346 1 0 0 0 0 0 1 100044
-0.002348 0.000524 0.119294 0.191577 -0.288313 0.388522 -0.034377 1 0 0 0 0 0 1 101035
-0.002348 0.000524 0.119294 0.191764 -0.288616 0.388878 -0.034409 1 0 0 0 0 0 1 102043
-0.002348 0.000524 0.119294 0.191941 -0.288890 0.389235 -0.034440 1 0 0 0 0 0 1 103034
-0.002348 0.000524 0.119294 0.192109 -0.289164 0.389586 -0.034471 1 0 0 0 0 0 1 104043
-0.002348 0.000524 0.119294 0.192292 -0.289427 0.389929 -0.034502 1 0 0 0 0 0 1 105034
-0.002348 0.000524 0.119294 0.192472 -0.289703 0.390291 -0.034534 1 0 0 0 0 0 1 106043
-0.002348 0.000524 0.119294 0.192638 -0.289941 0.390648 -0.034565 1 0 0 0 0 0 1 107034
-0.002348 0.000524 0.119294 0.192819 -0.290223 0.390995 -0.034596 1 0 0 0 0 0 1 108033
-0.002348 0.000524 0.119294 0.192995 -0.290490 0.391351 -0.034628 1 0 0 0 0 0 1 109042
-0.002348 0.000524 0.119294 0.193165 -0.290739 0.391694 -0.034659 1 0 0 0 0 0 1 110034
-0.002348 0.000524 0.119294 0.193332 -0.291011 0.392062 -0.034690 1 0 0 0 0 0 1 111042
-0.002348 0.000524 0.119294 0.193520 -0.291254 0.392408 -0.034721 1 0 0 0 0 0 1 112033
-0.002348 0.000524 0.119294 0.193692 -0.291537 0.392763 -0.034753 1 0 0 0 0 0 1 113042
-0.002348 0.000524 0.119294 0.193853 -0.291796 0.393120 -0.034784 1 0 0 0 0 0 1 114033
-0.002348 0.000524 0.119294 0.194036 -0.292052 0.393464 -0.034815 1 0 0 0 0 0 1 115042
-0.002348 0.000524 0.119294 0.194221 -0.292314 0.393827 -0.034846 1 0 0 0 0 0 1 116035
-0.002348 0.000524 0.119294 0.194379 -0.292586 0.394186 -0.034878 1 0 0 0 0 0 1 117050
-0.002348 0.000524 0.119294 0.194558 -0.292837 0.394522 -0.034909 1 0 0 0 0 0 1 118039
-0.002348 0.000524 0.119294 0.194736 -0.293110 0.394882 -0.034940 1 0 0 0 0 0 1 119041
-0.002348 0.000524 0.119294 0.194910 -0.293372 0.395233 -0.034971 1 0 0 0 0 0 1 120035
-0.002348 0.000524 0.119294 0.195078 -0.293614 0.395595 -0.035003 1 0 0 0 0 0 1 121043
-0.002348 0.000524 0.119294 0.195258 -0.293894 0.395940 -0.035034 1 0 0 0 0 0 1 122035
-0.002348 0.000524 0.119294 0.195435 -0.294162 0.396297 -0.035065 1 0 0 0 0 0 1 123048
-0.002348 0.000524 0.119294 0.195595 -0.294411 0.396651 -0.035097 1 0 0 0 0 0 1 124052
-0.002348 0.000524 0.119294 0.195780 -0.294683 0.397001 -0.035128 1 0 0 0 0 0 1 125040
-0.002348 0.000524 0.119294 0.195962 -0.294930 0.397358 -0.035159 1 0 0 0 0 0 1 126052
-0.002348 0.000524 0.119294 0.196121 -0.295206 0.397717 -0.035190 1 0 0 0 0 0 1 127051
-0.002348 0.000524 0.119294 0.196299 -0.295465 0.398054 -0.035221 1 0 0 0 0 0 1 128019
-0.002348 0.000524 0.119294 0.196477 -0.295724 0.398410 -0.035253 1 0 0 0 0 0 1 129050
-0.002348 0.000524 0.119294 0.196662 -0.295988 0.398777 -0.035284 1 0 0 0 0 0 1 130051
-0.002348 0.000524 0.119294 0.196818 -0.296256 0.399130 -0.035315 1 0 0 0 0 0 1 131050
-0.002348 0.000524 0.119294 0.196994 -0.296503 0.399462 -0.035346 1 0 0 0 0 0 1 132024
-0.002348 0.000524 0.119294 0.197177 -0.296783 0.399830 -0.035378 1 0 0 0 0 0 1 133052
-0.002348 0.000524 0.119294 0.197339 -0.297043 0.400189 -0.035409 1 0 0 0 0 0 1 134050
-0.002348 0.000524 0.119294 0.197528 -0.297288 0.400536 -0.035440 1 0 0 0 0 0 1 135047
-0.002348 0.000524 0.119294 0.197699 -0.297568 0.400889 -0.035472 1 0 0 0 0 0 1 136049
-0.002348 0.000524 0.119294 0.197874 -0.297832 0.401243 -0.035503 1 0 0 0 0 0 1 137050
-0.002348 0.000524 0.119294 0.198027 -0.298073 0.401585 -0.035533 1 0 0 0 0 0 1 138020
-0.002348 0.000524 0.119294 0.198228 -0.298347 0.401955 -0.035565 1 0 0 0 0 0 1 139049
-0.002348 0.000524 0.119294 0.198393 -0.298606 0.402295 -0.035597 1 0 0 0 0 0 1 140048
-0.002348 0.000524 0.119294 0.198554 -0.298871 0.402653 -0.035627 1 0 0 0 0 0 1 141028
-0.002348 0.000524 0.119294 0.198743 -0.299143 0.403009 -0.035659 1 0 0 0 0 0 1 142051
-0.002348 0.000524 0.119294 0.198914 -0.299394 0.403354 -0.035690 1 0 0 0 0 0 1 143047
-0.002348 0.000524 0.119294 0.199088 -0.299655 0.403726 -0.035722 1 0 0 0 0 0 1 144048
-0.002348 0.000524 0.119294 0.199266 -0.299928 0.404069 -0.035753 1 0 0 0 0 0 1 145049
-0.002348 0.000524 0.119294 0.199438 -0.300181 0.404415 -0.035784 1 0 0 0 0 0 1 146050
-0.002348 0.000524 0.119294 0.199615 -0.300453 0.404774 -0.035815 1 0 0 0 0 0 1 147050
-0.002348 0.000524 0.119294 0.199777 -0.300713 0.405132 -0.035847 1 0 0 0 0 0 1 148047
-0.002348 0.000524 0.119294 0.199966 -0.300958 0.405481 -0.035878 1 0 0 0 0 0 1 149048
-0.002348 0.000524 0.119294 0.200138 -0.301238 0.405834 -0.035909 1 0 0 0 0 0 1 150050
-0.002348 0.000524 0.119294 0.200300 -0.301499 0.406193 -0.035940 1 0 0 0 0 0 1 151048
-0.002348 0.000524 0.119294 0.200481 -0.301753 0.406534 -0.035972 1 0 0 0 0 0 1 152049
-0.002348 0.000524 0.119294 0.200667 -0.302017 0.406899 -0.036003 1 0 0 0 0 0 1 153049
-0.002348 0.000524 0.119294 0.200832 -0.302277 0.407240 -0.036034 1 0 0 0 0 0 1 154050
-0.002348 0.000524 0.119294 0.200996 -0.302547 0.407605 -0.036065 1 0 0 0 0 0 1 155048
-0.002348 0.000524 0.119294 0.201181 -0.302813 0.407953 -0.036097 1 0 0 0 0 0 1 156048
-0.002348 0.000524 0.119294 0.201352 -0.303063 0.408297 -0.036128 1 0 0 0 0 0 1 157044
-0.002348 0.000524 0.119294 0.201526 -0.303324 0.408670 -0.036159 1 0 0 0 0 0 1 158046
-0.002348 0.000524 0.119294 0.201704 -0.303598 0.409012 -0.036190 1 0 0 0 0 0 1 159046
-0.002348 0.000524 0.119294 0.201875 -0.303850 0.409358 -0.036222 1 0 0 0 0 0 1 160046
-0.002348 0.000524 0.119294 0.202041 -0.304120 0.409724 -0.036253 1 0 0 0 0 0 1 161049
-0.002348 0.000524 0.119294 0.202226 -0.304386 0.410072 -0.036284 1 0 0 0 0 0 1 162049
-0.002348 0.000524 0.119294 0.202406 -0.304628 0.410425 -0.036315 1 0 0 0 0 0 1 163048
-0.002348 0.000524 0.119294 0.202576 -0.304908 0.410777 -0.036347 1 0 0 0 0 0 1 164047
-0.002348 0.000524 0.119294 0.202735 -0.305158 0.411130 -0.036378 1 0 0 0 0 0 1 165048
-0.002348 0.000524 0.119294 0.202922 -0.305433 0.411484 -0.036409 1 0 0 0 0 0 1 166049
-0.002348 0.000524 0.119294 0.203106 -0.305688 0.411843 -0.036440 1 0 0 0 0 0 1 167047
-0.002348 0.000524 0.119294 0.203258 -0.305944 0.412191 -0.036472 1 0 0 0 0 0 1 168048
-0.002348 0.000524 0.119294 0.203443 -0.306216 0.412539 -0.036502 1 0 0 0 0 0 1 169036
-0.002348 0.000524 0.119294 0.203618 -0.306479 0.412892 -0.036534 1 0 0 0 0 0 1 170034
-0.002348 0.000524 0.119294 0.203778 -0.306730 0.413247 -0.036565 1 0 0 0 0 0 1 171042
-0.002348 0.000524 0.119294 0.203972 -0.306993 0.413604 -0.036596 1 0 0 0 0 0 1 172032
-0.002348 0.000524 0.119294 0.204142 -0.307266 0.413954 -0.036628 1 0 0 0 0 0 1 173040
-0.002348 0.000524 0.119294 0.204311 -0.307516 0.414297 -0.036659 1 0 0 0 0 0 1 174032
-0.002348 0.000524 0.119294 0.204476 -0.307786 0.414662 -0.036690 1 0 0 0 0 0 1 175032
-0.002348 0.000524 0.119294 0.204668 -0.308034 0.415014 -0.036721 1 0 0 0 0 0 1 176040
-0.002348 0.000524 0.119294 0.204837 -0.308311 0.415363 -0.036752 1 0 0 0 0 0 1 177031
-0.002348 0.000524 0.119294 0.205001 -0.308575 0.415726 -0.036784 1 0 0 0 0 0 1 178040
-0.002348 0.000524 0.119294 0.205180 -0.308826 0.416063 -0.036815 1 0 0 0 0 0 1 179030
-0.002348 0.000524 0.119294 0.205360 -0.309101 0.416425 -0.036846 1 0 0 0 0 0 1 180040
-0.002348 0.000524 0.119294 0.205529 -0.309350 0.416788 -0.036877 1 0 0 0 0 0 1 181030
-0.002348 0.000524 0.119294 0.205705 -0.309614 0.417127 -0.036909 1 0 0 0 0 0 1 182040
-0.002348 0.000524 0.119294 0.205881 -0.309885 0.417481 -0.036940 1 0 0 0 0 0 1 183031
-0.002348 0.000524 0.119294 0.206058 -0.310151 0.417838 -0.036971 1 0 0 0 0 0 1 184040
-0.002348 0.000524 0.119294 0.206223 -0.310388 0.418195 -0.037002 1 0 0 0 0 0 1 185031
-0.002348 0.000524 0.119294 0.206405 -0.310673 0.418545 -0.037034 1 0 0 0 0 0 1 186040
-0.002348 0.000524 0.119294 0.206578 -0.310935 0.418895 -0.037065 1 0 0 0 0 0 1 187031
-0.002348 0.000524 0.119294 0.206740 -0.311187 0.419252 -0.037096 1 0 0 0 0 0 1 188044
-0.002348 0.000524 0.119294 0.206928 -0.311462 0.419606 -0.037128 1 0 0 0 0 0 1 189046
-0.002348 0.000524 0.119294 0.207103 -0.311698 0.419949 -0.037158 1 0 0 0 0 0 1 190017
-0.002348 0.000524 0.119294 0.207279 -0.311986 0.420314 -0.037190 1 0 0 0 0 0 1 191050
-0.002348 0.000524 0.119294 0.207440 -0.312246 0.420671 -0.037221 1 0 0 0 0 0 1 192043
-0.002348 0.000524 0.119294 0.207619 -0.312497 0.421009 -0.037252 1 0 0 0 0 0 1 193034
-0.002348 0.000524 0.119294 0.207809 -0.312766 0.421380 -0.037284 1 0 0 0 0 0 1 194051
-0.002348 0.000524 0.119294 0.207964 -0.313033 0.421733 -0.037315 1 0 0 0 0 0 1 195049
-0.002348 0.000524 0.119294 0.208145 -0.313287 0.422073 -0.037347 1 0 0 0 0 0 1 196048
-0.002348 0.000524 0.119294 0.208323 -0.313560 0.422432 -0.037378 1 0 0 0 0 0 1 197048
-0.002348 0.000524 0.119294 0.208485 -0.313820 0.422791 -0.037409 1 0 0 0 0 0 1 198047
-0.002348 0.000524 0.119294 0.208674 -0.314063 0.423137 -0.037440 1 0 0 0 0 0 1 199041
-0.002348 0.000524 0.119294 0.208841 -0.314337 0.423481 -0.037471 1 0 0 0 0 0 1 200017
-0.002348 0.000524 0.119294 0.209020 -0.314609 0.423845 -0.037503 1 0 0 0 0 0 1 201046
-0.002348 0.000524 0.119294 0.209179 -0.314858 0.424199 -0.037534 1 0 0 0 0 0 1 202050
-0.002348 0.000524 0.119294 0.209367 -0.315134 0.424553 -0.037565 1 0 0 0 0 0 1 203052
-0.002348 0.000524 0.119294 0.209547 -0.315376 0.424905 -0.037597 1 0 0 0 0 0 1 204049
-0.002348 0.000524 0.119294 0.209705 -0.315653 0.425263 -0.037628 1 0 0 0 0 0 1 205046
-0.002348 0.000524 0.119294 0.209889 -0.315920 0.425612 -0.037659 1 0 0 0 0 0 1 206048
-0.002348 0.000524 0.119294 0.210061 -0.316170 0.425957 -0.037690 1 0 0 0 0 0 1 207045
-0.002348 0.000524 0.119294 0.210233 -0.316429 0.426325 -0.037721 1 0 0 0 0 0 1 208036
-0.002348 0.000524 0.119294 0.210412 -0.316705 0.426672 -0.037753 1 0 0 0 0 0 1 209047
-0.002348 0.000524 0.119294 0.210584 -0.316958 0.427018 -0.037784 1 0 0 0 0 0 1 210049
-0.002348 0.000524 0.119294 0.210761 -0.317230 0.427376 -0.037815 1 0 0 0 0 0 1 211048
-0.002348 0.000524 0.119294 0.210924 -0.317490 0.427736 -0.037847 1 0 0 0 0 0 1 212047
-0.002348 0.000524 0.119294 0.211113 -0.317735 0.428084 -0.037878 1 0 0 0 0 0 1 213047
-0.002348 0.000524 0.119294 0.211284 -0.318015 0.428436 -0.037909 1 0 0 0 0 0 1 214047
-0.002348 0.000524 0.119294 0.211446 -0.318276 0.428796 -0.037940 1 0 0 0 0 0 1 215047
-0.002348 0.000524 0.119294 0.211627 -0.318530 0.429137 -0.037972 1 0 0 0 0 0 1 216047
-0.002348 0.000524 0.119294 0.211811 -0.318791 0.429497 -0.038002 1 0 0 0 0 0 1 217034
-0.002348 0.000524 0.119294 0.211979 -0.319054 0.429844 -0.038034 1 0 0 0 0 0 1 218049
-0.002348 0.000524 0.119294 0.212142 -0.319324 0.430207 -0.038065 1 0 0 0 0 0 1 219046
-0.002348 0.000524 0.119294 0.212327 -0.319590 0.430556 -0.038097 1 0 0 0 0 0 1 220047
-0.002348 0.000524 0.119294 0.212499 -0.319841 0.430901 -0.038128 1 0 0 0 0 0 1 221046
-0.002348 0.000524 0.119294 0.212673 -0.320102 0.431274 -0.038159 1 0 0 0 0 0 1 222048
-0.002348 0.000524 0.119294 0.212851 -0.320375 0.431616 -0.038190 1 0 0 0 0 0 1 223046
-0.002348 0.000524 0.119294 0.213022 -0.320627 0.431961 -0.038222 1 0 0 0 0 0 1 224047
-0.002348 0.000524 0.119294 0.213187 -0.320896 0.432326 -0.038253 1 0 0 0 0 0 1 225044
-0.002348 0.000524 0.119294 0.213372 -0.321163 0.432675 -0.038284 1 0 0 0 0 0 1 226048
-0.002348 0.000524 0.119294 0.213552 -0.321405 0.433027 -0.038315 1 0 0 0 0 0 1 227045
-0.002348 0.000524 0.119294 0.213720 -0.321682 0.433376 -0.038346 1 0 0 0 0 0 1 228033
-0.002348 0.000524 0.119294 0.213880 -0.321934 0.433731 -0.038378 1 0 0 0 0 0 1 229041
-0.002348 0.000524 0.119294 0.214068 -0.322210 0.434086 -0.038409 1 0 0 0 0 0 1 230045
-0.002348 0.000524 0.119294 0.214252 -0.322465 0.434447 -0.038440 1 0 0 0 0 0 1 231046
-0.002348 0.000524 0.119294 0.214405 -0.322721 0.434794 -0.038472 1 0 0 0 0 0 1 232047
-0.002348 0.000524 0.119294 0.214591 -0.322996 0.435146 -0.038503 1 0 0 0 0 0 1 233046
-0.002348 0.000524 0.119294 0.214767 -0.323261 0.435500 -0.038534 1 0 0 0 0 0 1 234049
-0.002348 0.000524 0.119294 0.214926 -0.323508 0.435852 -0.038565 1 0 0 0 0 0 1 235046
-0.002348 0.000524 0.119294 0.215121 -0.323774 0.436212 -0.038597 1 0 0 0 0 0 1 236046
-0.002348 0.000524 0.119294 0.215290 -0.324045 0.436560 -0.038628 1 0 0 0 0 0 1 237046
-0.002348 0.000524 0.119294 0.215461 -0.324298 0.436906 -0.038659 1 0 0 0 0 0 1 238047
-0.002348 0.000524 0.119294 0.215625 -0.324567 0.437270 -0.038690 1 0 0 0 0 0 1 239045
-0.002348 0.000524 0.119294 0.215805 -0.324818 0.437608 -0.038721 1 0 0 0 0 0 1 240033
-0.002348 0.000524 0.119294 0.215991 -0.325081 0.437972 -0.038752 1 0 0 0 0 0 1 241031
-0.002348 0.000524 0.119294 0.216147 -0.325349 0.438326 -0.038784 1 0 0 0 0 0 1 242031
-0.002348 0.000524 0.119294 0.216328 -0.325605 0.438669 -0.038815 1 0 0 0 0 0 1 243037
-0.002348 0.000524 0.119294 0.216505 -0.325875 0.439024 -0.038846 1 0 0 0 0 0 1 244028
-0.002348 0.000524 0.119294 0.216677 -0.326130 0.439394 -0.038877 1 0 0 0 0 0 1 245037
-0.002348 0.000524 0.119294 0.216947 -0.326534 0.439922 -0.038926 1 0 0 0 0 0 1 246583
-0.002348 0.000524 0.119294 0.217030 -0.326665 0.440088 -0.038940 1 0 0 0 0 0 1 247041
-0.002348 0.000524 0.119294 0.217202 -0.326926 0.440438 -0.038971 1 0 0 0 0 0 1 248029
-0.002348 0.000524 0.119294 0.217363 -0.327176 0.440794 -0.039003 1 0 0 0 0 0 1 249039
-0.002343 0.000506 0.119304 0.146656 -0.083543 0.295334 -0.039033 1 0 0 0 0 0 1 250027
-0.002340 0.000497 0.119308 0.170895 -0.171013 0.370476 -0.039065 1 0 0 0 0 0 1 251037
-0.002339 0.000493 0.119309 0.189901 -0.235963 0.409206 -0.039096 1 0 0 0 0 0 1 252028
-0.002338 0.000491 0.119310 0.200445 -0.270725 0.424071 -0.039127 1 0 0 0 0 0 1 253037
-0.002338 0.000490 0.119310 0.205994 -0.288463 0.429568 -0.039158 1 0 0 0 0 0 1 254028
-0.002338 0.000489 0.119310 0.208911 -0.297494 0.431697 -0.039190 1 0 0 0 0 0 1 255037
-0.002338 0.000489 0.119310 0.210468 -0.302119 0.432667 -0.039221 1 0 0 0 0 0 1 256027
-0.002338 0.000489 0.119310 0.211332 -0.304554 0.433230 -0.039252 1 0 0 0 0 0 1 257036
-0.002338 0.000489 0.119310 0.211860 -0.305896 0.433649 -0.039284 1 0 0 0 0 0 1 258039
-0.002338 0.000488 0.119310 0.212198 -0.306691 0.434027 -0.039315 1 0 0 0 0 0 1 259036
-0.002338 0.000488 0.119310 0.212465 -0.307217 0.434375 -0.039346 1 0 0 0 0 0 1 260044
-0.002338 0.000488 0.119310 0.212666 -0.307600 0.434718 -0.039377 1 0 0 0 0 0 1 261034
-0.002338 0.000488 0.119310 0.212865 -0.307913 0.435070 -0.039409 1 0 0 0 0 0 1 262033
-0.002338 0.000488 0.119310 0.213047 -0.308189 0.435416 -0.039440 1 0 0 0 0 0 1 263050
-0.002338 0.000488 0.119310 0.213216 -0.308441 0.435760 -0.039471 1 0 0 0 0 0 1 264029
-0.002338 0.000488 0.119310 0.213391 -0.308702 0.436119 -0.039503 1 0 0 0 0 0 1 265048
-0.002338 0.000488 0.119310 0.213564 -0.308958 0.436452 -0.039534 1 0 0 0 0 0 1 266048
-0.002338 0.000488 0.119310 0.213721 -0.309200 0.436801 -0.039565 1 0 0 0 0 0 1 267045
-0.002338 0.000488 0.119310 0.213900 -0.309447 0.437140 -0.039597 1 0 0 0 0 0 1 268045
-0.002338 0.000488 0.119310 0.214071 -0.309692 0.437485 -0.039628 1 0 0 0 0 0 1 269047
-0.002338 0.000488 0.119310 0.214236 -0.309925 0.437843 -0.039659 1 0 0 0 0 0 1 270047
-0.002338 0.000488 0.119310 0.214408 -0.310179 0.438176 -0.039690 1 0 0 0 0 0 1 271045
-0.002332 0.000471 0.119321 0.143573 -0.066197 0.292707 -0.039722 1 0 0 0 0 0 1 272045
-0.002330 0.000462 0.119324 0.167818 -0.153613 0.367742 -0.039753 1 0 0 0 0 0 1 273053
-0.002328 0.000457 0.119326 0.186799 -0.218540 0.406416 -0.039784 1 0 0 0 0 0 1 274049
-0.002328 0.000455 0.119326 0.197340 -0.253265 0.421253 -0.039815 1 0 0 0 0 0 1 275048
-0.002327 0.000454 0.119326 0.202880 -0.270969 0.426747 -0.039846 1 0 0 0 0 0 1 276044
-0.002327 0.000453 0.119326 0.205792 -0.279960 0.428858 -0.039877 1 0 0 0 0 0 1 277015
-0.002327 0.000453 0.119326 0.207346 -0.284593 0.429831 -0.039909 1 0 0 0 0 0 1 278046
-0.002327 0.000453 0.119326 0.208202 -0.287010 0.430382 -0.039940 1 0 0 0 0 0 1 279045
-0.002327 0.000453 0.119326 0.208724 -0.288333 0.430792 -0.039971 1 0 0 0 0 0 1 280044
-0.002327 0.000453 0.119326 0.209059 -0.289111 0.431142 -0.040003 1 0 0 0 0 0 1 281044
-0.002327 0.000453 0.119326 0.209303 -0.289603 0.431496 -0.040034 1 0 0 0 0 0 1 282045
-0.002327 0.000453 0.119326 0.209521 -0.289974 0.431843 -0.040065 1 0 0 0 0 0 1 283044
-0.002327 0.000453 0.119326 0.209705 -0.290266 0.432173 -0.040096 1 0 0 0 0 0 1 284037
-0.002327 0.000453 0.119326 0.209882 -0.290532 0.432513 -0.040128 1 0 0 0 0 0 1 285045
-0.002327 0.000453 0.119326 0.210047 -0.290761 0.432849 -0.040159 1 0 0 0 0 0 1 286045
-0.002327 0.000453 0.119326 0.210217 -0.291010 0.433180 -0.040190 1 0 0 0 0 0 1 287044
-0.002327 0.000453 0.119326 0.210369 -0.291235 0.433522 -0.040221 1 0 0 0 0 0 1 288044
-0.002327 0.000453 0.119326 0.210546 -0.291475 0.433860 -0.040253 1 0 0 0 0 0 1 289044
-0.002327 0.000453 0.119326 0.210716 -0.291683 0.434197 -0.040284 1 0 0 0 0 0 1 290045
-0.002327 0.000453 0.119326 0.210864 -0.291924 0.434539 -0.040315 1 0 0 0 0 0 1 291043
-0.002327 0.000453 0.119326 0.211033 -0.292143 0.434863 -0.040346 1 0 0 0 0 0 1 292041
-0.002327 0.000453 0.119326 0.211201 -0.292380 0.435206 -0.040378 1 0 0 0 0 0 1 293042
-0.002327 0.000453 0.119326 0.211354 -0.292600 0.435551 -0.040410 1 0 0 0 0 0 1 294068
-0.002327 0.000453 0.119326 0.211545 -0.292839 0.435909 -0.040442 1 0 0 0 0 0 1 295108
-0.002327 0.000453 0.119326 0.211701 -0.293064 0.436234 -0.040474 1 0 0 0 0 0 1 296111
-0.002327 0.000453 0.119326 0.211854 -0.293298 0.436582 -0.040505 1 0 0 0 0 0 1 297109
-0.002327 0.000453 0.119326 0.212026 -0.293518 0.436909 -0.040536 1 0 0 0 0 0 1 298116
-0.002327 0.000453 0.119326 0.212200 -0.293743 0.437254 -0.040567 1 0 0 0 0 0 1 299103
-0.002327 0.000453 0.119326 0.212355 -0.293970 0.437583 -0.040599 1 0 0 0 0 0 1 300116
-0.002327 0.000453 0.119326 0.212506 -0.294200 0.437925 -0.040629 1 0 0 0 0 0 1 301096
-0.002327 0.000453 0.119326 0.212680 -0.294423 0.438256 -0.040661 1 0 0 0 0 0 1 302113
-0.002327 0.000453 0.119326 0.212848 -0.294661 0.438600 -0.040693 1 0 0 0 0 0 1 303119
-0.002327 0.000453 0.119326 0.213005 -0.294866 0.438944 -0.040724 1 0 0 0 0 0 1 304121
-0.002327 0.000453 0.119326 0.213171 -0.295100 0.439268 -0.040755 1 0 0 0 0 0 1 305118
-0.002327 0.000453 0.119326 0.213337 -0.295337 0.439608 -0.040786 1 0 0 0 0 0 1 306112
-0.002327 0.000453 0.119326 0.213501 -0.295565 0.439945 -0.040817 1 0 0 0 0 0 1 307111
-0.002327 0.000453 0.119326 0.213657 -0.295768 0.440287 -0.040848 1 0 0 0 0 0 1 308108
-0.002327 0.000453 0.119326 0.213823 -0.296003 0.440612 -0.040880 1 0 0 0 0 0 1 309107
-0.002327 0.000453 0.119326 0.213992 -0.296243 0.440956 -0.040911 1 0 0 0 0 0 1 310114
-0.002327 0.000453 0.119326 0.214139 -0.296455 0.441291 -0.040942 1 0 0 0 0 0 1 311107
-0.002327 0.000453 0.119326 0.214316 -0.296695 0.441629 -0.040974 1 0 0 0 0 0 1 312110
-0.002327 0.000453 0.119326 0.214484 -0.296900 0.441962 -0.041004 1 0 0 0 0 0 1 313098
-0.002327 0.000453 0.119326 0.214634 -0.297143 0.442309 -0.041036 1 0 0 0 0 0 1 314109
-0.002327 0.000453 0.119326 0.214801 -0.297359 0.442627 -0.041067 1 0 0 0 0 0 1 315091
-0.002327 0.000453 0.119326 0.214971 -0.297600 0.442975 -0.041099 1 0 0 0 0 0 1 316109
-0.002327 0.000453 0.119326 0.215129 -0.297812 0.443300 -0.041129 1 0 0 0 0 0 1 317091
-0.002327 0.000453 0.119326 0.215294 -0.298040 0.443661 -0.041161 1 0 0 0 0 0 1 318106
-0.002327 0.000453 0.119326 0.215445 -0.298249 0.443953 -0.041190 1 0 0 0 0 0 1 319027
-0.002327 0.000453 0.119326 0.215613 -0.298488 0.444298 -0.041221 1 0 0 0 0 0 1 320035
-0.002327 0.000453 0.119326 0.215760 -0.298699 0.444631 -0.041252 1 0 0 0 0 0 1 321025
-0.002327 0.000453 0.119326 0.215947 -0.298932 0.444979 -0.041284 1 0 0 0 0 0 1 322035
-0.002327 0.000453 0.119326 0.216100 -0.299154 0.445300 -0.041315 1 0 0 0 0 0 1 323026
-0.002327 0.000453 0.119326 0.216255 -0.299390 0.445651 -0.041346 1 0 0 0 0 0 1 324034
-0.002327 0.000453 0.119326 0.216424 -0.299606 0.445972 -0.041377 1 0 0 0 0 0 1 325021
-0.002327 0.000453 0.119326 0.216594 -0.299846 0.446318 -0.041409 1 0 0 0 0 0 1 326034
-0.002327 0.000453 0.119326 0.216761 -0.300052 0.446653 -0.041440 1 0 0 0 0 0 1 327026
-0.002327 0.000453 0.119326 0.216910 -0.300295 0.446999 -0.041471 1 0 0 0 0 0 1 328034
-0.002327 0.000453 0.119326 0.217079 -0.300512 0.447320 -0.041502 1 0 0 0 0 0 1 329025
-0.002327 0.000453 0.119326 0.217248 -0.300751 0.447666 -0.041534 1 0 0 0 0 0 1 330035
-0.002327 0.000453 0.119326 0.217403 -0.300954 0.448006 -0.041565 1 0 0 0 0 0 1 331025
-0.002327 0.000453 0.119326 0.217573 -0.301200 0.448338 -0.041596 1 0 0 0 0 0 1 332025
-0.002327 0.000453 0.119326 0.217735 -0.301419 0.448670 -0.041627 1 0 0 0 0 0 1 333034
-0.002327 0.000453 0.119326 0.217900 -0.301654 0.449010 -0.041658 1 0 0 0 0 0 1 334026
-0.002327 0.000453 0.119326 0.218051 -0.301871 0.449351 -0.041690 1 0 0 0 0 0 1 335039
-0.002327 0.000453 0.119326 0.218235 -0.302100 0.449695 -0.041721 1 0 0 0 0 0 1 336036
-0.002327 0.000453 0.119326 0.218393 -0.302328 0.450025 -0.041753 1 0 0 0 0 0 1 337053
-0.002327 0.000453 0.119326 0.218544 -0.302559 0.450368 -0.041784 1 0 0 0 0 0 1 338038
-0.002327 0.000453 0.119326 0.218715 -0.302777 0.450692 -0.041815 1 0 0 0 0 0 1 339036
-0.002327 0.000453 0.119326 0.218892 -0.303008 0.451045 -0.041847 1 0 0 0 0 0 1 340047
-0.002327 0.000453 0.119326 0.219044 -0.303230 0.451366 -0.041878 1 0 0 0 0 0 1 341037
-0.002327 0.000453 0.119326 0.219200 -0.303467 0.451719 -0.041909 1 0 0 0 0 0 1 342048
-0.002327 0.000453 0.119326 0.219369 -0.303683 0.452040 -0.041940 1 0 0 0 0 0 1 343037
-0.002327 0.000453 0.119326 0.219537 -0.303921 0.452384 -0.041971 1 0 0 0 0 0 1 344041
-0.002327 0.000453 0.119326 0.219693 -0.304124 0.452725 -0.042002 1 0 0 0 0 0 1 345034
-0.002327 0.000453 0.119326 0.219861 -0.304361 0.453053 -0.042034 1 0 0 0 0 0 1 346043
-0.002327 0.000453 0.119326 0.220023 -0.304592 0.453385 -0.042064 1 0 0 0 0 0 1 347013
-0.002327 0.000453 0.119326 0.220179 -0.304824 0.453737 -0.042096 1 0 0 0 0 0 1 348040
-0.002327 0.000453 0.119326 0.220350 -0.305041 0.454062 -0.042128 1 0 0 0 0 0 1 349040
-0.002327 0.000453 0.119326 0.220524 -0.305260 0.454407 -0.042159 1 0 0 0 0 0 1 350048
-0.002327 0.000453 0.119326 0.220671 -0.305501 0.454749 -0.042190 1 0 0 0 0 0 1 351045
-0.002327 0.000453 0.119326 0.220841 -0.305720 0.455073 -0.042221 1 0 0 0 0 0 1 352043
-0.002327 0.000453 0.119326 0.221008 -0.305957 0.455415 -0.042253 1 0 0 0 0 0 1 353042
-0.002327 0.000453 0.119326 0.221177 -0.306164 0.455752 -0.042284 1 0 0 0 0 0 1 354040
-0.002327 0.000453 0.119326 0.221326 -0.306408 0.456099 -0.042315 1 0 0 0 0 0 1 355052
-0.002327 0.000453 0.119326 0.221496 -0.306627 0.456423 -0.042347 1 0 0 0 0 0 1 356050
-0.002327 0.000453 0.119326 0.221663 -0.306863 0.456764 -0.042378 1 0 0 0 0 0 1 357047
-0.002327 0.000453 0.119326 0.221813 -0.307078 0.457103 -0.042409 1 0 0 0 0 0 1 358053
-0.002327 0.000453 0.119326 0.221998 -0.307309 0.457448 -0.042441 1 0 0 0 0 0 1 359055
-0.002327 0.000453 0.119326 0.222151 -0.307531 0.457770 -0.042472 1 0 0 0 0 0 1 360048
-0.002327 0.000453 0.119326 0.222318 -0.307769 0.458113 -0.042503 1 0 0 0 0 0 1 361051
-0.002327 0.000453 0.119326 0.222466 -0.307983 0.458450 -0.042534 1 0 0 0 0 0 1 362051
-0.002327 0.000453 0.119326 0.222651 -0.308213 0.458795 -0.042565 1 0 0 0 0 0 1 363053
-0.002327 0.000453 0.119326 0.222806 -0.308437 0.459118 -0.042597 1 0 0 0 0 0 1 364051
-0.002327 0.000453 0.119326 0.222959 -0.308671 0.459466 -0.042628 1 0 0 0 0 0 1 365048
-0.002327 0.000453 0.119326 0.223131 -0.308891 0.459792 -0.042659 1 0 0 0 0 0 1 366053
-0.002327 0.000453 0.119326 0.223298 -0.309127 0.460134 -0.042690 1 0 0 0 0 0 1 367051
-0.002327 0.000453 0.119326 0.223455 -0.309332 0.460477 -0.042722 1 0 0 0 0 0 1 368050
-0.002327 0.000453 0.119326 0.223624 -0.309578 0.460808 -0.042753 1 0 0 0 0 0 1 369049
-0.002327 0.000453 0.119326 0.223786 -0.309796 0.461139 -0.042784 1 0 0 0 0 0 1 370052
-0.002327 0.000453 0.119326 0.223952 -0.310032 0.461480 -0.042815 1 0 0 0 0 0 1 371049
-0.002327 0.000453 0.119326 0.224100 -0.310245 0.461817 -0.042847 1 0 0 0 0 0 1 372049
-0.002327 0.000453 0.119326 0.224286 -0.310476 0.462162 -0.042878 1 0 0 0 0 0 1 373051
-0.002327 0.000453 0.119326 0.224440 -0.310700 0.462487 -0.042909 1 0 0 0 0 0 1 374052
-0.002327 0.000453 0.119326 0.224593 -0.310933 0.462833 -0.042940 1 0 0 0 0 0 1 375046
-0.002327 0.000453 0.119326 0.224764 -0.311152 0.463158 -0.042971 1 0 0 0 0 0 1 376045
-0.002327 0.000453 0.119326 0.224941 -0.311382 0.463510 -0.043003 1 0 0 0 0 0 1 377053
-0.002327 0.000453 0.119326 0.225095 -0.311606 0.463835 -0.043034 1 0 0 0 0 0 1 378054
-0.002327 0.000453 0.119326 0.225248 -0.311839 0.464181 -0.043065 1 0 0 0 0 0 1 379048
-0.002327 0.000453 0.119326 0.225419 -0.312058 0.464507 -0.043097 1 0 0 0 0 0 1 380050
-0.002327 0.000453 0.119326 0.225586 -0.312294 0.464848 -0.043128 1 0 0 0 0 0 1 381048
-0.002327 0.000453 0.119326 0.225743 -0.312500 0.465193 -0.043159 1 0 0 0 0 0 1 382052
-0.002327 0.000453 0.119326 0.225909 -0.312734 0.465517 -0.043190 1 0 0 0 0 0 1 383049
-0.002327 0.000453 0.119326 0.226077 -0.312973 0.465860 -0.043222 1 0 0 0 0 0 1 384051
-0.002327 0.000453 0.119326 0.226228 -0.313198 0.466203 -0.043253 1 0 0 0 0 0 1 385048
-0.002327 0.000453 0.119326 0.226400 -0.313416 0.466529 -0.043284 1 0 0 0 0 0 1 386052
-0.002327 0.000453 0.119326 0.226575 -0.313644 0.466877 -0.043315 1 0 0 0 0 0 1 387050
-0.002327 0.000453 0.119326 0.226729 -0.313868 0.467201 -0.043347 1 0 0 0 0 0 1 388049
-0.002327 0.000453 0.119326 0.226879 -0.314091 0.467543 -0.043378 1 0 0 0 0 0 1 389050
-0.002327 0.000453 0.119326 0.227055 -0.314329 0.467878 -0.043409 1 0 0 0 0 0 1 390040
-0.002327 0.000453 0.119326 0.227226 -0.314538 0.468217 -0.043440 1 0 0 0 0 0 1 391048
-0.002327 0.000453 0.119326 0.227373 -0.314779 0.468560 -0.043472 1 0 0 0 0 0 1 392048
-0.002327 0.000453 0.119326 0.227542 -0.314996 0.468881 -0.043502 1 0 0 0 0 0 1 393037
-0.002327 0.000453 0.119326 0.227709 -0.315234 0.469224 -0.043534 1 0 0 0 0 0 1 394039
-0.002327 0.000453 0.119326 0.227860 -0.315449 0.469564 -0.043565 1 0 0 0 0 0 1 395049
-0.002327 0.000453 0.119326 0.228043 -0.315677 0.469904 -0.043596 1 0 0 0 0 0 1 396037
-0.002327 0.000453 0.119326 0.228199 -0.315903 0.470232 -0.043628 1 0 0 0 0 0 1 397048
-0.002327 0.000453 0.119326 0.228363 -0.316139 0.470571 -0.043659 1 0 0 0 0 0 1 398038
-0.002327 0.000453 0.119326 0.228513 -0.316354 0.470911 -0.043690 1 0 0 0 0 0 1 399047
-0.002327 0.000453 0.119326 0.228697 -0.316582 0.471252 -0.043721 1 0 0 0 0 0 1 400037
-0.002327 0.000453 0.119326 0.228851 -0.316806 0.471576 -0.043752 1 0 0 0 0 0 1 401037
-0.002327 0.000453 0.119326 0.229007 -0.317043 0.471928 -0.043784 1 0 0 0 0 0 1 402047
-0.002327 0.000453 0.119326 0.229174 -0.317256 0.472245 -0.043815 1 0 0 0 0 0 1 403024
-0.002327 0.000453 0.119326 0.229343 -0.317495 0.472590 -0.043846 1 0 0 0 0 0 1 404032
-0.002327 0.000453 0.119326 0.229498 -0.317698 0.472931 -0.043877 1 0 0 0 0 0 1 405023
-0.002327 0.000453 0.119326 0.229670 -0.317947 0.473265 -0.043909 1 0 0 0 0 0 1 406033
-0.002327 0.000453 0.119326 0.229829 -0.318162 0.473592 -0.043940 1 0 0 0 0 0 1 407024
-0.002327 0.000453 0.119326 0.229996 -0.318398 0.473935 -0.043971 1 0 0 0 0 0 1 408024
-0.002327 0.000453 0.119326 0.230152 -0.318603 0.474278 -0.044002 1 0 0 0 0 0 1 409023
-0.002327 0.000453 0.119326 0.230323 -0.318851 0.474612 -0.044034 1 0 0 0 0 0 1 410032
-0.002327 0.000453 0.119326 0.230483 -0.319067 0.474939 -0.044065 1 0 0 0 0 0 1 411023
-0.002327 0.000453 0.119326 0.230640 -0.319304 0.475293 -0.044096 1 0 0 0 0 0 1 412037
-0.002327 0.000453 0.119326 0.230811 -0.319523 0.475618 -0.044128 1 0 0 0 0 0 1 413038
-0.002327 0.000453 0.119326 0.230987 -0.319752 0.475969 -0.044159 1 0 0 0 0 0 1 414045
-0.002327 0.000453 0.119326 0.231136 -0.319969 0.476284 -0.044189 1 0 0 0 0 0 1 415015
-0.002327 0.000453 0.119326 0.231294 -0.320209 0.476641 -0.044221 1 0 0 0 0 0 1 416039
-0.002327 0.000453 0.119326 0.231464 -0.320427 0.476965 -0.044252 1 0 0 0 0 0 1 417037
-0.002327 0.000453 0.119326 0.231634 -0.320667 0.477311 -0.044284 1 0 0 0 0 0 1 418047
-0.002327 0.000453 0.119326 0.231788 -0.320869 0.477650 -0.044315 1 0 0 0 0 0 1 419035
-0.002327 0.000453 0.119326 0.231955 -0.321104 0.477976 -0.044346 1 0 0 0 0 0 1 420038
-0.002327 0.000453 0.119326 0.232123 -0.321343 0.478318 -0.044378 1 0 0 0 0 0 1 421038
-0.002327 0.000453 0.119326 0.232275 -0.321569 0.478663 -0.044409 1 0 0 0 0 0 1 422042
-0.002327 0.000453 0.119326 0.232445 -0.321786 0.478986 -0.044440 1 0 0 0 0 0 1 423038
-0.002327 0.000453 0.119326 0.232621 -0.322014 0.479336 -0.044471 1 0 0 0 0 0 1 424039
-0.002327 0.000453 0.119326 0.232775 -0.322237 0.479660 -0.044503 1 0 0 0 0 0 1 425038
-0.002327 0.000453 0.119326 0.232926 -0.322461 0.480003 -0.044534 1 0 0 0 0 0 1 426042
-0.002327 0.000453 0.119326 0.233103 -0.322702 0.480342 -0.044565 1 0 0 0 0 0 1 427045
-0.002327 0.000453 0.119326 0.233272 -0.322909 0.480678 -0.044596 1 0 0 0 0 0 1 428042
-0.002327 0.000453 0.119326 0.233420 -0.323150 0.481020 -0.044628 1 0 0 0 0 0 1 429040
-0.002327 0.000453 0.119326 0.233610 -0.323398 0.481387 -0.044663 1 0 0 0 0 0 1 430165
-0.002327 0.000453 0.119326 0.233757 -0.323606 0.481686 -0.044690 1 0 0 0 0 0 1 431038
-0.002327 0.000453 0.119326 0.233914 -0.323811 0.482031 -0.044721 1 0 0 0 0 0 1 432040
-0.002327 0.000453 0.119326 0.234084 -0.324057 0.482361 -0.044753 1 0 0 0 0 0 1 433038
-0.002327 0.000453 0.119326 0.234245 -0.324275 0.482692 -0.044784 1 0 0 0 0 0 1 434040
-0.002327 0.000453 0.119326 0.234432 -0.324540 0.483076 -0.044819 1 0 0 0 0 0 1 435165
-0.002327 0.000453 0.119326 0.234560 -0.324725 0.483371 -0.044846 1 0 0 0 0 0 1 436040
-0.002327 0.000453 0.119326 0.234766 -0.324984 0.483758 -0.044882 1 0 0 0 0 0 1 437167
-0.002327 0.000453 0.119326 0.234899 -0.325179 0.484039 -0.044909 1 0 0 0 0 0 1 438039
-0.002327 0.000453 0.119326 0.235074 -0.325442 0.484429 -0.044944 1 0 0 0 0 0 1 439163
-0.002327 0.000453 0.119326 0.235224 -0.325632 0.484712 -0.044971 1 0 0 0 0 0 1 440037
-0.002327 0.000453 0.119326 0.235421 -0.325890 0.485105 -0.045007 1 0 0 0 0 0 1 441169
-0.002327 0.000453 0.119326 0.235556 -0.326088 0.485392 -0.045034 1 0 0 0 0 0 1 442057
-0.002327 0.000453 0.119326 0.235730 -0.326349 0.485781 -0.045069 1 0 0 0 0 0 1 443175
-0.002327 0.000453 0.119326 0.235900 -0.326568 0.486105 -0.045100 1 0 0 0 0 0 1 444173
-0.002327 0.000453 0.119326 0.236068 -0.326805 0.486447 -0.045132 1 0 0 0 0 0 1 445173
-0.002327 0.000453 0.119326 0.236224 -0.327009 0.486791 -0.045163 1 0 0 0 0 0 1 446174
-0.002327 0.000453 0.119326 0.236374 -0.327227 0.487080 -0.045190 1 0 0 0 0 0 1 447048
-0.002327 0.000453 0.119326 0.236555 -0.327473 0.487452 -0.045226 1 0 0 0 0 0 1 448173
-0.002327 0.000453 0.119326 0.236710 -0.327707 0.487801 -0.045257 1 0 0 0 0 0 1 449174
-0.002327 0.000453 0.119326 0.236881 -0.327926 0.488126 -0.045288 1 0 0 0 0 0 1 450174
-0.002327 0.000453 0.119326 0.237056 -0.328153 0.488475 -0.045319 1 0 0 0 0 0 1 451172
-0.002327 0.000453 0.119326 0.237190 -0.328349 0.488758 -0.045347 1 0 0 0 0 0 1 452050
-0.002327 0.000453 0.119326 0.237362 -0.328610 0.489145 -0.045381 1 0 0 0 0 0 1 453164
-0.002327 0.000453 0.119326 0.237514 -0.328803 0.489432 -0.045409 1 0 0 0 0 0 1 454050
-0.002327 0.000453 0.119326 0.237710 -0.329058 0.489822 -0.045444 1 0 0 0 0 0 1 455172
-0.002327 0.000453 0.119326 0.237852 -0.329280 0.490153 -0.045476 1 0 0 0 0 0 1 456173
-0.002327 0.000453 0.119326 0.238024 -0.329507 0.490483 -0.045507 1 0 0 0 0 0 1 457171
-0.002327 0.000453 0.119326 0.238192 -0.329746 0.490826 -0.045538 1 0 0 0 0 0 1 458172
-0.002327 0.000453 0.119326 0.238344 -0.329970 0.491169 -0.045569 1 0 0 0 0 0 1 459171
-0.002327 0.000453 0.119326 0.238502 -0.330151 0.491458 -0.045597 1 0 0 0 0 0 1 460046
-0.002327 0.000453 0.119326 0.238677 -0.330408 0.491824 -0.045631 1 0 0 0 0 0 1 461154
-0.002327 0.000453 0.119326 0.238847 -0.330651 0.492173 -0.045663 1 0 0 0 0 0 1 462173
-0.002327 0.000453 0.119326 0.238998 -0.330875 0.492516 -0.045694 1 0 0 0 0 0 1 463170
-0.002327 0.000453 0.119326 0.239144 -0.331060 0.492791 -0.045721 1 0 0 0 0 0 1 464023
-0.002327 0.000453 0.119326 0.239340 -0.331308 0.493181 -0.045757 1 0 0 0 0 0 1 465165
-0.002327 0.000453 0.119326 0.239489 -0.331552 0.493527 -0.045788 1 0 0 0 0 0 1 466172
-0.002327 0.000453 0.119326 0.239658 -0.331769 0.493848 -0.045819 1 0 0 0 0 0 1 467162
-0.002327 0.000453 0.119326 0.239826 -0.332008 0.494193 -0.045850 1 0 0 0 0 0 1 468170
-0.002327 0.000453 0.119326 0.239961 -0.332182 0.494491 -0.045877 1 0 0 0 0 0 1 469034
-0.002327 0.000453 0.119326 0.240153 -0.332459 0.494868 -0.045913 1 0 0 0 0 0 1 470170
-0.002327 0.000453 0.119326 0.240292 -0.332646 0.495152 -0.045940 1 0 0 0 0 0 1 471035
-0.002327 0.000453 0.119326 0.240460 -0.332885 0.495498 -0.045972 1 0 0 0 0 0 1 472045
-0.002327 0.000453 0.119326 0.240607 -0.333096 0.495832 -0.046002 1 0 0 0 0 0 1 473034
-0.002327 0.000453 0.119326 0.240812 -0.333354 0.496217 -0.046037 1 0 0 0 0 0 1 474155
-0.002327 0.000453 0.119326 0.240965 -0.333576 0.496538 -0.046068 1 0 0 0 0 0 1 475147
-0.002327 0.000453 0.119326 0.241119 -0.333810 0.496886 -0.046100 1 0 0 0 0 0 1 476146
-0.002327 0.000453 0.119326 0.241291 -0.334031 0.497214 -0.046131 1 0 0 0 0 0 1 477154
-0.002327 0.000453 0.119326 0.241465 -0.334257 0.497560 -0.046162 1 0 0 0 0 0 1 478146
-0.002327 0.000453 0.119326 0.241620 -0.334483 0.497888 -0.046194 1 0 0 0 0 0 1 479155
-0.002327 0.000453 0.119326 0.241773 -0.334715 0.498233 -0.046225 1 0 0 0 0 0 1 480146
-0.002327 0.000453 0.119326 0.241945 -0.334936 0.498561 -0.046256 1 0 0 0 0 0 1 481154
-0.002327 0.000453 0.119326 0.242111 -0.335171 0.498901 -0.046287 1 0 0 0 0 0 1 482146
-0.002327 0.000453 0.119326 0.242269 -0.335377 0.499247 -0.046319 1 0 0 0 0 0 1 483155
-0.002327 0.000453 0.119326 0.242450 -0.335640 0.499602 -0.046352 1 0 0 0 0 0 1 484225
-0.002327 0.000453 0.119326 0.242600 -0.335841 0.499909 -0.046381 1 0 0 0 0 0 1 485156
-0.002327 0.000453 0.119326 0.242759 -0.336081 0.500266 -0.046413 1 0 0 0 0 0 1 486182
-0.002327 0.000453 0.119326 0.242927 -0.336296 0.500586 -0.046444 1 0 0 0 0 0 1 487165
-0.002327 0.000453 0.119326 0.243100 -0.336520 0.500929 -0.046475 1 0 0 0 0 0 1 488146
-0.002327 0.000453 0.119326 0.243256 -0.336747 0.501259 -0.046506 1 0 0 0 0 0 1 489162
-0.002327 0.000453 0.119326 0.243407 -0.336979 0.501602 -0.046537 1 0 0 0 0 0 1 490148
-0.002327 0.000453 0.119326 0.243580 -0.337200 0.501932 -0.046569 1 0 0 0 0 0 1 491161
-0.002327 0.000453 0.119326 0.243755 -0.337427 0.502279 -0.046600 1 0 0 0 0 0 1 492155
-0.002327 0.000453 0.119326 0.243897 -0.337649 0.502611 -0.046631 1 0 0 0 0 0 1 493160
-0.002327 0.000453 0.119326 0.244074 -0.337889 0.502949 -0.046663 1 0 0 0 0 0 1 494163
-0.002327 0.000453 0.119326 0.244236 -0.338106 0.503279 -0.046694 1 0 0 0 0 0 1 495163
-0.002327 0.000453 0.119326 0.244388 -0.338337 0.503624 -0.046725 1 0 0 0 0 0 1 496150
-0.002327 0.000453 0.119326 0.244564 -0.338543 0.503950 -0.046755 1 0 0 0 0 0 1 497132
-0.002327 0.000453 0.119326 0.244727 -0.338783 0.504290 -0.046788 1 0 0 0 0 0 1 498164
-0.002327 0.000453 0.119326 0.244892 -0.339020 0.504632 -0.046819 1 0 0 0 0 0 1 499161
-0.002327 0.000453 0.119326 0.245045 -0.339246 0.504976 -0.046850 1 0 0 0 0 0 1 500164
-0.002327 0.000453 0.119326 0.245216 -0.339465 0.505302 -0.046882 1 0 0 0 0 0 1 501167
-0.002327 0.000453 0.119326 0.245391 -0.339692 0.505650 -0.046913 1 0 0 0 0 0 1 502165
-0.002327 0.000453 0.119326 0.245545 -0.339916 0.505975 -0.046944 1 0 0 0 0 0 1 503165
-0.002327 0.000453 0.119326 0.245690 -0.340131 0.506305 -0.046974 1 0 0 0 0 0 1 504131
-0.002327 0.000453 0.119326 0.245872 -0.340378 0.506653 -0.047006 1 0 0 0 0 0 1 505162
-0.002327 0.000453 0.119326 0.246042 -0.340586 0.506990 -0.047038 1 0 0 0 0 0 1 506162
-0.002327 0.000453 0.119326 0.246184 -0.340821 0.507324 -0.047068 1 0 0 0 0 0 1 507132
-0.002327 0.000453 0.119326 0.246359 -0.341046 0.507657 -0.047100 1 0 0 0 0 0 1 508160
-0.002327 0.000453 0.119326 0.246527 -0.341284 0.508001 -0.047131 1 0 0 0 0 0 1 509164
-0.002327 0.000453 0.119326 0.246684 -0.341488 0.508344 -0.047163 1 0 0 0 0 0 1 510162
-0.002327 0.000453 0.119326 0.246853 -0.341735 0.508675 -0.047194 1 0 0 0 0 0 1 511161
-0.002327 0.000453 0.119326 0.247010 -0.341945 0.508995 -0.047224 1 0 0 0 0 0 1 512132
-0.002327 0.000453 0.119326 0.247169 -0.342186 0.509354 -0.047256 1 0 0 0 0 0 1 513162
-0.002322 0.000435 0.119337 0.175660 -0.095875 0.362694 -0.047288 1 0 0 0 0 0 1 514162
-0.002319 0.000426 0.119341 0.199595 -0.182252 0.437214 -0.047319 1 0 0 0 0 0 1 515161
-0.002318 0.000421 0.119342 0.218428 -0.246657 0.475686 -0.047350 1 0 0 0 0 0 1 516161
-0.002317 0.000419 0.119342 0.228874 -0.281107 0.490470 -0.047381 1 0 0 0 0 0 1 517164
-0.002317 0.000418 0.119343 0.234368 -0.298665 0.495911 -0.047413 1 0 0 0 0 0 1 518162
-0.002316 0.000417 0.119343 0.237246 -0.307577 0.498017 -0.047444 1 0 0 0 0 0 1 519160
-0.002316 0.000417 0.119343 0.238786 -0.312143 0.498973 -0.047475 1 0 0 0 0 0 1 520159
-0.002316 0.000417 0.119343 0.239633 -0.314526 0.499516 -0.047506 1 0 0 0 0 0 1 521162
-0.002316 0.000417 0.119343 0.240147 -0.315823 0.499917 -0.047538 1 0 0 0 0 0 1 522163
-0.002316 0.000417 0.119343 0.240478 -0.316590 0.500265 -0.047569 1 0 0 0 0 0 1 523161
-0.002316 0.000417 0.119343 0.240716 -0.317062 0.500611 -0.047600 1 0 0 0 0 0 1 524159
-0.002316 0.000417 0.119343 0.240926 -0.317403 0.500944 -0.047631 1 0 0 0 0 0 1 525161
-0.002316 0.000417 0.119343 0.241105 -0.317676 0.501266 -0.047663 1 0 0 0 0 0 1 526157
-0.002316 0.000417 0.119343 0.241273 -0.317921 0.501592 -0.047694 1 0 0 0 0 0 1 527150
-0.002316 0.000417 0.119343 0.241437 -0.318145 0.501931 -0.047725 1 0 0 0 0 0 1 528160
-0.002316 0.000417 0.119343 0.241603 -0.318377 0.502253 -0.047756 1 0 0 0 0 0 1 529158
-0.002316 0.000417 0.119343 0.241762 -0.318589 0.502582 -0.047788 1 0 0 0 0 0 1 530162
-0.002316 0.000417 0.119343 0.241908 -0.318794 0.502917 -0.047819 1 0 0 0 0 0 1 531161
-0.002316 0.000417 0.119343 0.242077 -0.319005 0.503240 -0.047850 1 0 0 0 0 0 1 532161
-0.002316 0.000417 0.119343 0.242243 -0.319204 0.503573 -0.047881 1 0 0 0 0 0 1 533156
-0.002316 0.000417 0.119343 0.242396 -0.319422 0.503898 -0.047913 1 0 0 0 0 0 1 534163
-0.002316 0.000417 0.119343 0.242549 -0.319619 0.504238 -0.047944 1 0 0 0 0 0 1 535161
-0.002316 0.000417 0.119343 0.242707 -0.319826 0.504548 -0.047975 1 0 0 0 0 0 1 536160
-0.002316 0.000417 0.119343 0.242869 -0.320045 0.504882 -0.048006 1 0 0 0 0 0 1 537161
-0.002316 0.000417 0.119343 0.243015 -0.320252 0.505218 -0.048038 1 0 0 0 0 0 1 538162
-0.002316 0.000417 0.119343 0.243181 -0.320460 0.505536 -0.048068 1 0 0 0 0 0 1 539146
-0.002316 0.000417 0.119343 0.243341 -0.320670 0.505866 -0.048100 1 0 0 0 0 0 1 540153
-0.002316 0.000417 0.119343 0.243486 -0.320874 0.506198 -0.048131 1 0 0 0 0 0 1 541144
-0.002316 0.000417 0.119343 0.243676 -0.321094 0.506556 -0.048165 1 0 0 0 0 0 1 542229
-0.002316 0.000417 0.119343 0.243826 -0.321306 0.506872 -0.048195 1 0 0 0 0 0 1 543211
-0.002316 0.000417 0.119343 0.243986 -0.321519 0.507205 -0.048227 1 0 0 0 0 0 1 544226
-0.002316 0.000417 0.119343 0.244129 -0.321721 0.507534 -0.048258 1 0 0 0 0 0 1 545210
-0.002316 0.000417 0.119343 0.244294 -0.321927 0.507849 -0.048288 1 0 0 0 0 0 1 546184
-0.002316 0.000417 0.119343 0.244455 -0.322119 0.508170 -0.048318 1 0 0 0 0 0 1 547144
-0.002316 0.000417 0.119343 0.244592 -0.322322 0.508495 -0.048350 1 0 0 0 0 0 1 548153
-0.002316 0.000417 0.119343 0.244761 -0.322542 0.508821 -0.048381 1 0 0 0 0 0 1 549144
-0.002316 0.000417 0.119343 0.244922 -0.322753 0.509152 -0.048412 1 0 0 0 0 0 1 550153
-0.002316 0.000417 0.119343 0.245075 -0.322949 0.509491 -0.048443 1 0 0 0 0 0 1 551144
-0.002316 0.000417 0.119343 0.245238 -0.323169 0.509811 -0.048475 1 0 0 0 0 0 1 552153
-0.002316 0.000417 0.119343 0.245395 -0.323377 0.510136 -0.048506 1 0 0 0 0 0 1 553144
-0.002316 0.000417 0.119343 0.245555 -0.323587 0.510467 -0.048537 1 0 0 0 0 0 1 554153
-0.002316 0.000417 0.119343 0.245700 -0.323791 0.510799 -0.048568 1 0 0 0 0 0 1 555144
-0.002316 0.000417 0.119343 0.245878 -0.323995 0.511132 -0.048600 1 0 0 0 0 0 1 556153
-0.002316 0.000417 0.119343 0.246029 -0.324209 0.511451 -0.048631 1 0 0 0 0 0 1 557144
-0.002316 0.000417 0.119343 0.246176 -0.324418 0.511788 -0.048662 1 0 0 0 0 0 1 558153
-0.002316 0.000417 0.119343 0.246341 -0.324617 0.512104 -0.048694 1 0 0 0 0 0 1 559153
-0.002316 0.000417 0.119343 0.246511 -0.324827 0.512446 -0.048725 1 0 0 0 0 0 1 560155
-0.002316 0.000417 0.119343 0.246651 -0.325042 0.512776 -0.048756 1 0 0 0 0 0 1 561157
-0.002316 0.000417 0.119343 0.246818 -0.325253 0.513097 -0.048787 1 0 0 0 0 0 1 562152
-0.002316 0.000417 0.119343 0.246975 -0.325459 0.513420 -0.048818 1 0 0 0 0 0 1 563139
-0.002316 0.000417 0.119343 0.247137 -0.325672 0.513756 -0.048850 1 0 0 0 0 0 1 564160
-0.002316 0.000417 0.119343 0.247329 -0.325918 0.514175 -0.048889 1 0 0 0 0 0 1 565396
-0.002316 0.000417 0.119343 0.247454 -0.326088 0.514416 -0.048913 1 0 0 0 0 0 1 566165
-0.002316 0.000417 0.119343 0.247612 -0.326297 0.514742 -0.048944 1 0 0 0 0 0 1 567161
-0.002316 0.000417 0.119343 0.247757 -0.326503 0.515077 -0.048975 1 0 0 0 0 0 1 568160
-0.002316 0.000417 0.119343 0.247926 -0.326714 0.515400 -0.049006 1 0 0 0 0 0 1 569161
-0.002316 0.000417 0.119343 0.248090 -0.326902 0.515728 -0.049038 1 0 0 0 0 0 1 570160
-0.002316 0.000417 0.119343 0.248232 -0.327125 0.516063 -0.049069 1 0 0 0 0 0 1 571161
-0.002316 0.000417 0.119343 0.248400 -0.327338 0.516386 -0.049100 1 0 0 0 0 0 1 572160
-0.002316 0.000417 0.119343 0.248559 -0.327547 0.516714 -0.049131 1 0 0 0 0 0 1 573160
-0.002316 0.000417 0.119343 0.248728 -0.327750 0.517054 -0.049163 1 0 0 0 0 0 1 574175
-0.002316 0.000417 0.119343 0.248867 -0.327962 0.517382 -0.049194 1 0 0 0 0 0 1 575173
-0.002316 0.000417 0.119343 0.249036 -0.328175 0.517707 -0.049226 1 0 0 0 0 0 1 576178
-0.002316 0.000417 0.119343 0.249194 -0.328383 0.518033 -0.049257 1 0 0 0 0 0 1 577173
-0.002316 0.000417 0.119343 0.249340 -0.328588 0.518367 -0.049288 1 0 0 0 0 0 1 578170
-0.002316 0.000417 0.119343 0.249516 -0.328790 0.518696 -0.049319 1 0 0 0 0 0 1 579168
-0.002316 0.000417 0.119343 0.249669 -0.329006 0.519018 -0.049350 1 0 0 0 0 0 1 580169
-0.002316 0.000417 0.119343 0.249820 -0.329200 0.519333 -0.049381 1 0 0 0 0 0 1 581150
-0.002316 0.000417 0.119343 0.249972 -0.329420 0.519680 -0.049413 1 0 0 0 0 0 1 582169
-0.002316 0.000417 0.119343 0.250149 -0.329623 0.520011 -0.049444 1 0 0 0 0 0 1 583169
-0.002316 0.000417 0.119343 0.250301 -0.329839 0.520332 -0.049475 1 0 0 0 0 0 1 584168
-0.002316 0.000417 0.119343 0.250447 -0.330046 0.520667 -0.049507 1 0 0 0 0 0 1 585169
-0.002316 0.000417 0.119343 0.250615 -0.330257 0.520990 -0.049538 1 0 0 0 0 0 1 586169
-0.002316 0.000417 0.119343 0.250774 -0.330465 0.521318 -0.049569 1 0 0 0 0 0 1 587168
-0.002316 0.000417 0.119343 0.250929 -0.330662 0.521659 -0.049600 1 0 0 0 0 0 1 588168
-0.002316 0.000417 0.119343 0.251090 -0.330881 0.521977 -0.049632 1 0 0 0 0 0 1 589169
-0.002316 0.000417 0.119343 0.251249 -0.331091 0.522305 -0.049663 1 0 0 0 0 0 1 590171
-0.002316 0.000417 0.119343 0.251407 -0.331299 0.522632 -0.049694 1 0 0 0 0 0 1 591168
-0.002316 0.000417 0.119343 0.251561 -0.331496 0.522974 -0.049725 1 0 0 0 0 0 1 592168
-0.002316 0.000417 0.119343 0.251719 -0.331702 0.523284 -0.049757 1 0 0 0 0 0 1 593167
-0.002316 0.000417 0.119343 0.251881 -0.331922 0.523618 -0.049788 1 0 0 0 0 0 1 594169
-0.002316 0.000417 0.119343 0.252027 -0.332128 0.523952 -0.049819 1 0 0 0 0 0 1 595166
-0.002316 0.000417 0.119343 0.252196 -0.332340 0.524276 -0.049850 1 0 0 0 0 0 1 596168
-0.002316 0.000417 0.119343 0.252363 -0.332539 0.524610 -0.049882 1 0 0 0 0 0 1 597166
-0.002316 0.000417 0.119343 0.252515 -0.332756 0.524934 -0.049913 1 0 0 0 0 0 1 598168
-0.002316 0.000417 0.119343 0.252660 -0.332962 0.525267 -0.049944 1 0 0 0 0 0 1 599166
-0.002316 0.000417 0.119343 0.252827 -0.333172 0.525589 -0.049975 1 0 0 0 0 0 1 600162
-0.002316 0.000417 0.119343 0.252988 -0.333383 0.525920 -0.050007 1 0 0 0 0 0 1 601170
-0.002316 0.000417 0.119343 0.253152 -0.333593 0.526282 -0.050040 1 0 0 0 0 0 1 602234
-0.002316 0.000417 0.119343 0.253309 -0.333798 0.526590 -0.050071 1 0 0 0 0 0 1 603226
-0.002316 0.000417 0.119343 0.253472 -0.334019 0.526925 -0.050102 1 0 0 0 0 0 1 604232
-0.002316 0.000417 0.119343 0.253613 -0.334219 0.527250 -0.050133 1 0 0 0 0 0 1 605201
-0.002316 0.000417 0.119343 0.253795 -0.334428 0.527591 -0.050165 1 0 0 0 0 0 1 606234
-0.002316 0.000417 0.119343 0.253946 -0.334643 0.527911 -0.050196 1 0 0 0 0 0 1 607227
-0.002316 0.000417 0.119343 0.254100 -0.334847 0.528230 -0.050226 1 0 0 0 0 0 1 608201
-0.002316 0.000417 0.119343 0.254249 -0.335057 0.528572 -0.050258 1 0 0 0 0 0 1 609223
-0.002316 0.000417 0.119343 0.254415 -0.335264 0.528889 -0.050289 1 0 0 0 0 0 1 610203
-0.002316 0.000417 0.119343 0.254585 -0.335468 0.529230 -0.050321 1 0 0 0 0 0 1 611223
-0.002316 0.000417 0.119343 0.254721 -0.335677 0.529552 -0.050351 1 0 0 0 0 0 1 612202
-0.002316 0.000417 0.119343 0.254893 -0.335894 0.529883 -0.050383 1 0 0 0 0 0 1 613228
-0.002316 0.000417 0.119343 0.255052 -0.336102 0.530210 -0.050415 1 0 0 0 0 0 1 614225
-0.002316 0.000417 0.119343 0.255192 -0.336293 0.530533 -0.050445 1 0 0 0 0 0 1 615209
-0.002316 0.000417 0.119343 0.255374 -0.336508 0.530874 -0.050477 1 0 0 0 0 0 1 616223
-0.002316 0.000417 0.119343 0.255524 -0.336722 0.531191 -0.050508 1 0 0 0 0 0 1 617207
-0.002316 0.000417 0.119343 0.255685 -0.336935 0.531525 -0.050540 1 0 0 0 0 0 1 618225
-0.002316 0.000417 0.119343 0.255828 -0.337137 0.531854 -0.050570 1 0 0 0 0 0 1 619208
-0.002316 0.000417 0.119343 0.256007 -0.337343 0.532189 -0.050602 1 0 0 0 0 0 1 620224
-0.002316 0.000417 0.119343 0.256157 -0.337556 0.532506 -0.050633 1 0 0 0 0 0 1 621207
-0.002316 0.000417 0.119343 0.256305 -0.337765 0.532845 -0.050665 1 0 0 0 0 0 1 622223
-0.002316 0.000417 0.119343 0.256471 -0.337973 0.533163 -0.050695 1 0 0 0 0 0 1 623207
-0.002316 0.000417 0.119343 0.256632 -0.338185 0.533496 -0.050727 1 0 0 0 0 0 1 624222
-0.002316 0.000417 0.119343 0.256784 -0.338379 0.533833 -0.050758 1 0 0 0 0 0 1 625207
-0.002316 0.000417 0.119343 0.256943 -0.338586 0.534144 -0.050789 1 0 0 0 0 0 1 626209
-0.002316 0.000417 0.119343 0.257106 -0.338808 0.534481 -0.050821 1 0 0 0 0 0 1 627221
-0.002316 0.000417 0.119343 0.257262 -0.339014 0.534805 -0.050852 1 0 0 0 0 0 1 628205
-0.002316 0.000417 0.119343 0.257419 -0.339214 0.535151 -0.050883 1 0 0 0 0 0 1 629220
-0.002316 0.000417 0.119343 0.257574 -0.339424 0.535455 -0.050913 1 0 0 0 0 0 1 630179
-0.002316 0.000417 0.119343 0.257728 -0.339628 0.535773 -0.050944 1 0 0 0 0 0 1 631150
-0.002316 0.000417 0.119343 0.257873 -0.339832 0.536105 -0.050975 1 0 0 0 0 0 1 632142
-0.002316 0.000417 0.119343 0.258042 -0.340045 0.536431 -0.051006 1 0 0 0 0 0 1 633150
-0.002316 0.000417 0.119343 0.258209 -0.340243 0.536763 -0.051037 1 0 0 0 0 0 1 634141
-0.002316 0.000417 0.119343 0.258361 -0.340461 0.537088 -0.051069 1 0 0 0 0 0 1 635150
-0.002316 0.000417 0.119343 0.258513 -0.340656 0.537426 -0.051100 1 0 0 0 0 0 1 636141
-0.002316 0.000417 0.119343 0.258673 -0.340865 0.537739 -0.051131 1 0 0 0 0 0 1 637149
-0.002316 0.000417 0.119343 0.258833 -0.341083 0.538070 -0.051162 1 0 0 0 0 0 1 638141
-0.002316 0.000417 0.119343 0.258981 -0.341291 0.538408 -0.051194 1 0 0 0 0 0 1 639150
-0.002316 0.000417 0.119343 0.259148 -0.341501 0.538728 -0.051224 1 0 0 0 0 0 1 640141
-0.002316 0.000417 0.119343 0.259309 -0.341711 0.539059 -0.051256 1 0 0 0 0 0 1 641150
-0.002316 0.000417 0.119343 0.259453 -0.341915 0.539391 -0.051287 1 0 0 0 0 0 1 642141
-0.002316 0.000417 0.119343 0.259631 -0.342118 0.539722 -0.051318 1 0 0 0 0 0 1 643144
-0.002316 0.000417 0.119343 0.259785 -0.342337 0.540048 -0.051350 1 0 0 0 0 0 1 644155
-0.002316 0.000417 0.119343 0.259941 -0.342544 0.540373 -0.051381 1 0 0 0 0 0 1 645148
-0.002316 0.000417 0.119343 0.260088 -0.342752 0.540711 -0.051412 1 0 0 0 0 0 1 646155
-0.002316 0.000417 0.119343 0.260254 -0.342959 0.541028 -0.051443 1 0 0 0 0 0 1 647138
-0.002316 0.000417 0.119343 0.260421 -0.343152 0.541363 -0.051475 1 0 0 0 0 0 1 648158
-0.002316 0.000417 0.119343 0.260560 -0.343370 0.541690 -0.051506 1 0 0 0 0 0 1 649136
-0.002316 0.000417 0.119343 0.260732 -0.343588 0.542021 -0.051538 1 0 0 0 0 0 1 650160
-0.002316 0.000417 0.119343 0.260891 -0.343796 0.542348 -0.051569 1 0 0 0 0 0 1 651158
-0.002316 0.000417 0.119343 0.261041 -0.343987 0.542681 -0.051599 1 0 0 0 0 0 1 652130
-0.002316 0.000417 0.119343 0.261206 -0.344211 0.543006 -0.051631 1 0 0 0 0 0 1 653153
-0.002316 0.000417 0.119343 0.261365 -0.344421 0.543334 -0.051663 1 0 0 0 0 0 1 654157
-0.002316 0.000417 0.119343 0.261519 -0.344623 0.543653 -0.051693 1 0 0 0 0 0 1 655127
-0.002316 0.000417 0.119343 0.261669 -0.344835 0.543998 -0.051725 1 0 0 0 0 0 1 656157
-0.002316 0.000417 0.119343 0.261843 -0.345034 0.544322 -0.051756 1 0 0 0 0 0 1 657139
-0.002316 0.000417 0.119343 0.261999 -0.345255 0.544652 -0.051788 1 0 0 0 0 0 1 658163
-0.002316 0.000417 0.119343 0.262140 -0.345449 0.544977 -0.051819 1 0 0 0 0 0 1 659157
-0.002316 0.000417 0.119343 0.262312 -0.345670 0.545307 -0.051850 1 0 0 0 0 0 1 660161
-0.002316 0.000417 0.119343 0.262480 -0.345871 0.545641 -0.051881 1 0 0 0 0 0 1 661157
-0.002316 0.000417 0.119343 0.262631 -0.346087 0.545964 -0.051913 1 0 0 0 0 0 1 662158
-0.002316 0.000417 0.119343 0.262775 -0.346291 0.546295 -0.051943 1 0 0 0 0 0 1 663147
-0.002316 0.000417 0.119343 0.262944 -0.346503 0.546619 -0.051975 1 0 0 0 0 0 1 664151
-0.002316 0.000417 0.119343 0.263104 -0.346713 0.546949 -0.052006 1 0 0 0 0 0 1 665156
-0.002316 0.000417 0.119343 0.263258 -0.346910 0.547291 -0.052038 1 0 0 0 0 0 1 666158
-0.002316 0.000417 0.119343 0.263420 -0.347128 0.547608 -0.052069 1 0 0 0 0 0 1 667156
-0.002316 0.000417 0.119343 0.263578 -0.347338 0.547935 -0.052100 1 0 0 0 0 0 1 668156
-0.002316 0.000417 0.119343 0.263724 -0.347544 0.548270 -0.052131 1 0 0 0 0 0 1 669156
-0.002316 0.000417 0.119343 0.263890 -0.347743 0.548587 -0.052163 1 0 0 0 0 0 1 670158
-0.002316 0.000417 0.119343 0.264060 -0.347953 0.548927 -0.052194 1 0 0 0 0 0 1 671156
-0.002316 0.000417 0.119343 0.264211 -0.348170 0.549250 -0.052225 1 0 0 0 0 0 1 672155
-0.002316 0.000417 0.119343 0.264358 -0.348378 0.549586 -0.052256 1 0 0 0 0 0 1 673162
-0.002316 0.000417 0.119343 0.264526 -0.348588 0.549909 -0.052288 1 0 0 0 0 0 1 674160
-0.002316 0.000417 0.119343 0.264688 -0.348781 0.550233 -0.052318 1 0 0 0 0 0 1 675126
-0.002316 0.000417 0.119343 0.264832 -0.349001 0.550571 -0.052350 1 0 0 0 0 0 1 676156
-0.002316 0.000417 0.119343 0.265000 -0.349212 0.550894 -0.052381 1 0 0 0 0 0 1 677156
-0.002316 0.000417 0.119343 0.265159 -0.349421 0.551222 -0.052412 1 0 0 0 0 0 1 678157
-0.002316 0.000417 0.119343 0.265305 -0.349627 0.551556 -0.052444 1 0 0 0 0 0 1 679155
-0.002316 0.000417 0.119343 0.265481 -0.349827 0.551884 -0.052475 1 0 0 0 0 0 1 680148
-0.002316 0.000417 0.119343 0.265630 -0.350033 0.552200 -0.052506 1 0 0 0 0 0 1 681151
-0.002316 0.000417 0.119343 0.265791 -0.350253 0.552535 -0.052537 1 0 0 0 0 0 1 682156
-0.002316 0.000417 0.119343 0.265937 -0.350459 0.552871 -0.052569 1 0 0 0 0 0 1 683155
-0.002316 0.000417 0.119343 0.266112 -0.350659 0.553196 -0.052600 1 0 0 0 0 0 1 684142
-0.002316 0.000417 0.119343 0.266267 -0.350878 0.553523 -0.052631 1 0 0 0 0 0 1 685156
-0.002316 0.000417 0.119343 0.266413 -0.351085 0.553858 -0.052663 1 0 0 0 0 0 1 686159
-0.002316 0.000417 0.119343 0.266580 -0.351296 0.554180 -0.052694 1 0 0 0 0 0 1 687155
-0.002316 0.000417 0.119343 0.266740 -0.351505 0.554508 -0.052725 1 0 0 0 0 0 1 688156
-0.002316 0.000417 0.119343 0.266906 -0.351704 0.554843 -0.052756 1 0 0 0 0 0 1 689155
-0.002316 0.000417 0.119343 0.267046 -0.351918 0.555174 -0.052788 1 0 0 0 0 0 1 690160
-0.002316 0.000417 0.119343 0.267213 -0.352129 0.555495 -0.052819 1 0 0 0 0 0 1 691156
-0.002316 0.000417 0.119343 0.267369 -0.352326 0.555815 -0.052850 1 0 0 0 0 0 1 692154
-0.002316 0.000417 0.119343 0.267526 -0.352533 0.556163 -0.052881 1 0 0 0 0 0 1 693155
-0.002316 0.000417 0.119343 0.267689 -0.352753 0.556482 -0.052913 1 0 0 0 0 0 1 694158
-0.002316 0.000417 0.119343 0.267847 -0.352962 0.556808 -0.052944 1 0 0 0 0 0 1 695154
-0.002316 0.000417 0.119343 0.267992 -0.353166 0.557141 -0.052975 1 0 0 0 0 0 1 696148
-0.002316 0.000417 0.119343 0.268159 -0.353376 0.557462 -0.053006 1 0 0 0 0 0 1 697141
-0.002316 0.000417 0.119343 0.268339 -0.353593 0.557823 -0.053040 1 0 0 0 0 0 1 698222
-0.002316 0.000417 0.119343 0.268489 -0.353806 0.558141 -0.053070 1 0 0 0 0 0 1 699208
-0.002316 0.000417 0.119343 0.268636 -0.354015 0.558480 -0.053102 1 0 0 0 0 0 1 700221
-0.002316 0.000417 0.119343 0.268802 -0.354223 0.558798 -0.053133 1 0 0 0 0 0 1 701207
-0.002316 0.000417 0.119343 0.268957 -0.354427 0.559118 -0.053163 1 0 0 0 0 0 1 702182
-0.002316 0.000417 0.119343 0.269105 -0.354615 0.559446 -0.053193 1 0 0 0 0 0 1 703139
-0.002316 0.000417 0.119343 0.269265 -0.354823 0.559759 -0.053225 1 0 0 0 0 0 1 704148
-0.002316 0.000417 0.119343 0.269425 -0.355041 0.560089 -0.053256 1 0 0 0 0 0 1 705139
-0.002316 0.000417 0.119343 0.269572 -0.355250 0.560427 -0.053287 1 0 0 0 0 0 1 706148
-0.002316 0.000417 0.119343 0.269748 -0.355450 0.560755 -0.053318 1 0 0 0 0 0 1 707139
-0.002316 0.000417 0.119343 0.269902 -0.355668 0.561080 -0.053350 1 0 0 0 0 0 1 708148
-0.002316 0.000417 0.119343 0.270058 -0.355876 0.561405 -0.053381 1 0 0 0 0 0 1 709139
-0.002316 0.000417 0.119343 0.270204 -0.356082 0.561740 -0.053412 1 0 0 0 0 0 1 710140
-0.002316 0.000417 0.119343 0.270374 -0.356294 0.562065 -0.053443 1 0 0 0 0 0 1 711148
-0.002316 0.000417 0.119343 0.270540 -0.356492 0.562397 -0.053474 1 0 0 0 0 0 1 712139
-0.002316 0.000417 0.119343 0.270680 -0.356707 0.562729 -0.053506 1 0 0 0 0 0 1 713148
-0.002316 0.000417 0.119343 0.270843 -0.356906 0.563042 -0.053537 1 0 0 0 0 0 1 714139
-0.002316 0.000417 0.119343 0.271007 -0.357126 0.563378 -0.053568 1 0 0 0 0 0 1 715147
-0.002316 0.000417 0.119343 0.271160 -0.357322 0.563718 -0.053599 1 0 0 0 0 0 1 716139
-0.002316 0.000417 0.119343 0.271323 -0.357542 0.564037 -0.053631 1 0 0 0 0 0 1 717146
-0.002316 0.000417 0.119343 0.271481 -0.357752 0.564365 -0.053662 1 0 0 0 0 0 1 718145
-0.002316 0.000417 0.119343 0.271641 -0.357962 0.564696 -0.053694 1 0 0 0 0 0 1 719153
-0.002316 0.000417 0.119343 0.271784 -0.358165 0.565026 -0.053724 1 0 0 0 0 0 1 720139
-0.002316 0.000417 0.119343 0.271964 -0.358371 0.565362 -0.053756 1 0 0 0 0 0 1 721159
-0.002316 0.000417 0.119343 0.272156 -0.358640 0.565767 -0.053795 1 0 0 0 0 0 1 722410
-0.002316 0.000417 0.119343 0.272275 -0.358797 0.566013 -0.053819 1 0 0 0 0 0 1 723161
-0.002316 0.000417 0.119343 0.272428 -0.358993 0.566353 -0.053850 1 0 0 0 0 0 1 724155
-0.002316 0.000417 0.119343 0.272586 -0.359200 0.566663 -0.053881 1 0 0 0 0 0 1 725155
-0.002316 0.000417 0.119343 0.272746 -0.359417 0.566993 -0.053912 1 0 0 0 0 0 1 726145
-0.002316 0.000417 0.119343 0.272894 -0.359626 0.567332 -0.053944 1 0 0 0 0 0 1 727156
-0.002316 0.000417 0.119343 0.273058 -0.359831 0.567645 -0.053974 1 0 0 0 0 0 1 728126
-0.002316 0.000417 0.119343 0.273222 -0.360046 0.567982 -0.054006 1 0 0 0 0 0 1 729154
-0.002316 0.000417 0.119343 0.273376 -0.360243 0.568325 -0.054037 1 0 0 0 0 0 1 730156
-0.002316 0.000417 0.119343 0.273538 -0.360461 0.568641 -0.054069 1 0 0 0 0 0 1 731154
-0.002316 0.000417 0.119343 0.273697 -0.360672 0.568970 -0.054100 1 0 0 0 0 0 1 732159
-0.002316 0.000417 0.119343 0.273855 -0.360880 0.569299 -0.054131 1 0 0 0 0 0 1 733160
-0.002316 0.000417 0.119343 0.274001 -0.361086 0.569634 -0.054163 1 0 0 0 0 0 1 734160
-0.002316 0.000417 0.119343 0.274177 -0.361287 0.569962 -0.054194 1 0 0 0 0 0 1 735155
-0.002316 0.000417 0.119343 0.274329 -0.361503 0.570284 -0.054225 1 0 0 0 0 0 1 736154
-0.002316 0.000417 0.119343 0.274472 -0.361698 0.570612 -0.054256 1 0 0 0 0 0 1 737156
-0.002316 0.000417 0.119343 0.274638 -0.361913 0.570931 -0.054287 1 0 0 0 0 0 1 738126
-0.002316 0.000417 0.119343 0.274811 -0.362120 0.571276 -0.054319 1 0 0 0 0 0 1 739155
-0.002316 0.000417 0.119343 0.274949 -0.362333 0.571604 -0.054350 1 0 0 0 0 0 1 740152
-0.002316 0.000417 0.119343 0.275117 -0.362545 0.571927 -0.054381 1 0 0 0 0 0 1 741153
-0.002316 0.000417 0.119343 0.275277 -0.362754 0.572256 -0.054412 1 0 0 0 0 0 1 742156
-0.002316 0.000417 0.119343 0.275435 -0.362963 0.572584 -0.054444 1 0 0 0 0 0 1 743155
-0.002316 0.000417 0.119343 0.275585 -0.363153 0.572916 -0.054474 1 0 0 0 0 0 1 744125
-0.002316 0.000417 0.119343 0.275751 -0.363378 0.573243 -0.054506 1 0 0 0 0 0 1 745154
-0.002316 0.000417 0.119343 0.275910 -0.363588 0.573570 -0.054537 1 0 0 0 0 0 1 746155
-0.002316 0.000417 0.119343 0.276055 -0.363793 0.573904 -0.054569 1 0 0 0 0 0 1 747152
-0.002316 0.000417 0.119343 0.276221 -0.363992 0.574221 -0.054600 1 0 0 0 0 0 1 748153
-0.002316 0.000417 0.119343 0.276391 -0.364202 0.574561 -0.054631 1 0 0 0 0 0 1 749153
-0.002316 0.000417 0.119343 0.276531 -0.364417 0.574891 -0.054662 1 0 0 0 0 0 1 750155
-0.002316 0.000417 0.119343 0.276698 -0.364628 0.575213 -0.054694 1 0 0 0 0 0 1 751152
-0.002316 0.000417 0.119343 0.276857 -0.364837 0.575541 -0.054725 1 0 0 0 0 0 1 752153
-0.002316 0.000417 0.119343 0.277019 -0.365031 0.575867 -0.054755 1 0 0 0 0 0 1 753124
-0.002316 0.000417 0.119343 0.277163 -0.365250 0.576206 -0.054787 1 0 0 0 0 0 1 754155
-0.002316 0.000417 0.119343 0.277331 -0.365462 0.576528 -0.054819 1 0 0 0 0 0 1 755152
-0.002316 0.000417 0.119343 0.277490 -0.365671 0.576856 -0.054850 1 0 0 0 0 0 1 756153
-0.002316 0.000417 0.119343 0.277635 -0.365874 0.577188 -0.054881 1 0 0 0 0 0 1 757144
-0.002316 0.000417 0.119343 0.277811 -0.366076 0.577517 -0.054912 1 0 0 0 0 0 1 758142
-0.002316 0.000417 0.119343 0.277961 -0.366281 0.577833 -0.054943 1 0 0 0 0 0 1 759145
-0.002316 0.000417 0.119343 0.278109 -0.366498 0.578174 -0.054975 1 0 0 0 0 0 1 760148
-0.002316 0.000417 0.119343 0.278279 -0.366712 0.578500 -0.055006 1 0 0 0 0 0 1 761154
-0.002316 0.000417 0.119343 0.278447 -0.366912 0.578835 -0.055037 1 0 0 0 0 0 1 762155
-0.002316 0.000417 0.119343 0.278597 -0.367126 0.579155 -0.055068 1 0 0 0 0 0 1 763145
-0.002316 0.000417 0.119343 0.278743 -0.367334 0.579491 -0.055100 1 0 0 0 0 0 1 764152
-0.002316 0.000417 0.119343 0.278912 -0.367545 0.579815 -0.055131 1 0 0 0 0 0 1 765153
-0.002316 0.000417 0.119343 0.279071 -0.367754 0.580143 -0.055162 1 0 0 0 0 0 1 766154
-0.002316 0.000417 0.119343 0.279225 -0.367951 0.580484 -0.055194 1 0 0 0 0 0 1 767153
-0.002316 0.000417 0.119343 0.279387 -0.368169 0.580801 -0.055225 1 0 0 0 0 0 1 768152
-0.002316 0.000417 0.119343 0.279545 -0.368379 0.581129 -0.055256 1 0 0 0 0 0 1 769152
-0.002316 0.000417 0.119343 0.279698 -0.368573 0.581446 -0.055287 1 0 0 0 0 0 1 770139
-0.002316 0.000417 0.119343 0.279856 -0.368781 0.581796 -0.055318 1 0 0 0 0 0 1 771147
-0.002316 0.000417 0.119343 0.280017 -0.368999 0.582111 -0.055349 1 0 0 0 0 0 1 772137
-0.002316 0.000417 0.119343 0.280177 -0.369210 0.582441 -0.055381 1 0 0 0 0 0 1 773145
-0.002316 0.000417 0.119343 0.280321 -0.369414 0.582773 -0.055412 1 0 0 0 0 0 1 774137
-0.002316 0.000417 0.119343 0.280491 -0.369627 0.583098 -0.055443 1 0 0 0 0 0 1 775144
-0.002316 0.000417 0.119343 0.280659 -0.369827 0.583433 -0.055475 1 0 0 0 0 0 1 776145
-0.002316 0.000417 0.119343 0.280809 -0.370041 0.583753 -0.055506 1 0 0 0 0 0 1 777136
-0.002316 0.000417 0.119343 0.280955 -0.370249 0.584090 -0.055537 1 0 0 0 0 0 1 778145
-0.002316 0.000417 0.119343 0.281122 -0.370459 0.584410 -0.055568 1 0 0 0 0 0 1 779136
-0.002316 0.000417 0.119343 0.281283 -0.370669 0.584741 -0.055600 1 0 0 0 0 0 1 780145
-0.002316 0.000417 0.119343 0.281436 -0.370864 0.585080 -0.055631 1 0 0 0 0 0 1 781135
-0.002316 0.000417 0.119343 0.281596 -0.371073 0.585393 -0.055662 1 0 0 0 0 0 1 782145
-0.002316 0.000417 0.119343 0.281756 -0.371290 0.585723 -0.055693 1 0 0 0 0 0 1 783135
-0.002316 0.000417 0.119343 0.281903 -0.371499 0.586061 -0.055725 1 0 0 0 0 0 1 784144
-0.002316 0.000417 0.119343 0.282071 -0.371708 0.586382 -0.055756 1 0 0 0 0 0 1 785136
-0.002316 0.000417 0.119343 0.282240 -0.371910 0.586720 -0.055787 1 0 0 0 0 0 1 786145
-0.002316 0.000417 0.119343 0.282390 -0.372125 0.587040 -0.055818 1 0 0 0 0 0 1 787137
-0.002316 0.000417 0.119343 0.282535 -0.372332 0.587375 -0.055849 1 0 0 0 0 0 1 788140
-0.002316 0.000417 0.119343 0.282703 -0.372542 0.587697 -0.055881 1 0 0 0 0 0 1 789137
-0.002316 0.000417 0.119343 0.282874 -0.372746 0.588038 -0.055912 1 0 0 0 0 0 1 790155
-0.002316 0.000417 0.119343 0.283014 -0.372960 0.588368 -0.055944 1 0 0 0 0 0 1 791160
-0.002316 0.000417 0.119343 0.283177 -0.373158 0.588681 -0.055975 1 0 0 0 0 0 1 792152
-0.002316 0.000417 0.119343 0.283339 -0.373377 0.589015 -0.056006 1 0 0 0 0 0 1 793151
-0.002316 0.000417 0.119343 0.283495 -0.373577 0.589360 -0.056038 1 0 0 0 0 0 1 794160
-0.002316 0.000417 0.119343 0.283651 -0.373788 0.589666 -0.056068 1 0 0 0 0 0 1 795125
-0.002316 0.000417 0.119343 0.283814 -0.374003 0.590002 -0.056100 1 0 0 0 0 0 1 796153
-0.002316 0.000417 0.119343 0.283972 -0.374212 0.590330 -0.056131 1 0 0 0 0 0 1 797152
-0.002316 0.000417 0.119343 0.284118 -0.374418 0.590666 -0.056162 1 0 0 0 0 0 1 798153
-0.002316 0.000417 0.119343 0.284295 -0.374620 0.590995 -0.056194 1 0 0 0 0 0 1 799152
-0.002316 0.000417 0.119343 0.284447 -0.374836 0.591317 -0.056225 1 0 0 0 0 0 1 800151
-0.002316 0.000417 0.119343 0.284592 -0.375042 0.591651 -0.056256 1 0 0 0 0 0 1 801151
-0.002316 0.000417 0.119343 0.284762 -0.375255 0.591977 -0.056288 1 0 0 0 0 0 1 802160
-0.002316 0.000417 0.119343 0.284916 -0.375457 0.592294 -0.056318 1 0 0 0 0 0 1 803125
-0.002316 0.000417 0.119343 0.285072 -0.375649 0.592639 -0.056350 1 0 0 0 0 0 1 804157
-0.002316 0.000417 0.119343 0.285236 -0.375877 0.592962 -0.056381 1 0 0 0 0 0 1 805156
-0.002316 0.000417 0.119343 0.285395 -0.376087 0.593289 -0.056412 1 0 0 0 0 0 1 806154
-0.002316 0.000417 0.119343 0.285553 -0.376295 0.593617 -0.056444 1 0 0 0 0 0 1 807152
-0.002316 0.000417 0.119343 0.285707 -0.376492 0.593958 -0.056475 1 0 0 0 0 0 1 808151
-0.002316 0.000417 0.119343 0.285869 -0.376710 0.594276 -0.056506 1 0 0 0 0 0 1 809151
-0.002316 0.000417 0.119343 0.286028 -0.376921 0.594604 -0.056537 1 0 0 0 0 0 1 810155
-0.002316 0.000417 0.119343 0.286173 -0.377126 0.594938 -0.056569 1 0 0 0 0 0 1 811153
-0.002316 0.000417 0.119343 0.286342 -0.377337 0.595261 -0.056600 1 0 0 0 0 0 1 812152
-0.002316 0.000417 0.119343 0.286509 -0.377537 0.595596 -0.056631 1 0 0 0 0 0 1 813152
-0.002316 0.000417 0.119343 0.286658 -0.377742 0.595912 -0.056662 1 0 0 0 0 0 1 814154
-0.002316 0.000417 0.119343 0.286806 -0.377958 0.596252 -0.056694 1 0 0 0 0 0 1 815152
-0.002316 0.000417 0.119343 0.286974 -0.378170 0.596575 -0.056725 1 0 0 0 0 0 1 816152
-0.002316 0.000417 0.119343 0.287142 -0.378370 0.596910 -0.056756 1 0 0 0 0 0 1 817152
-0.002316 0.000417 0.119343 0.287281 -0.378583 0.597240 -0.056787 1 0 0 0 0 0 1 818153
-0.002316 0.000417 0.119343 0.287449 -0.378795 0.597562 -0.056819 1 0 0 0 0 0 1 819152
-0.002316 0.000417 0.119343 0.287608 -0.379004 0.597890 -0.056850 1 0 0 0 0 0 1 820152
-0.002316 0.000417 0.119343 0.287754 -0.379209 0.598224 -0.056881 1 0 0 0 0 0 1 821151
-0.002316 0.000417 0.119343 0.287931 -0.379412 0.598555 -0.056912 1 0 0 0 0 0 1 822153
-0.002316 0.000417 0.119343 0.288083 -0.379627 0.598876 -0.056944 1 0 0 0 0 0 1 823150
-0.002316 0.000417 0.119343 0.288241 -0.379837 0.599204 -0.056975 1 0 0 0 0 0 1 824150
-0.002316 0.000417 0.119343 0.288395 -0.380034 0.599546 -0.057006 1 0 0 0 0 0 1 825152
-0.002316 0.000417 0.119343 0.288553 -0.380241 0.599857 -0.057037 1 0 0 0 0 0 1 826153
-0.002316 0.000417 0.119343 0.288715 -0.380460 0.600190 -0.057069 1 0 0 0 0 0 1 827152
-0.002316 0.000417 0.119343 0.288860 -0.380666 0.600523 -0.057100 1 0 0 0 0 0 1 828146
-0.002316 0.000417 0.119343 0.289027 -0.380875 0.600844 -0.057131 1 0 0 0 0 0 1 829139
-0.002316 0.000417 0.119343 0.289188 -0.381085 0.601174 -0.057162 1 0 0 0 0 0 1 830145
-0.002316 0.000417 0.119343 0.289343 -0.381284 0.601518 -0.057194 1 0 0 0 0 0 1 831153
-0.002316 0.000417 0.119343 0.289505 -0.381502 0.601835 -0.057225 1 0 0 0 0 0 1 832152
-0.002316 0.000417 0.119343 0.289663 -0.381712 0.602163 -0.057256 1 0 0 0 0 0 1 833152
-0.002316 0.000417 0.119343 0.289822 -0.381921 0.602492 -0.057287 1 0 0 0 0 0 1 834154
-0.002316 0.000417 0.119343 0.289963 -0.382120 0.602815 -0.057318 1 0 0 0 0 0 1 835120
-0.002316 0.000417 0.119343 0.290144 -0.382328 0.603156 -0.057350 1 0 0 0 0 0 1 836152
-0.002316 0.000417 0.119343 0.290289 -0.382527 0.603461 -0.057380 1 0 0 0 0 0 1 837122
-0.002316 0.000417 0.119343 0.290441 -0.382749 0.603810 -0.057412 1 0 0 0 0 0 1 838150
-0.002316 0.000417 0.119343 0.290610 -0.382961 0.604134 -0.057444 1 0 0 0 0 0 1 839151
-0.002316 0.000417 0.119343 0.290769 -0.383170 0.604462 -0.057475 1 0 0 0 0 0 1 840151
-0.002316 0.000417 0.119343 0.290922 -0.383364 0.604800 -0.057506 1 0 0 0 0 0 1 841138
-0.002316 0.000417 0.119343 0.291084 -0.383584 0.605119 -0.057537 1 0 0 0 0 0 1 842145
-0.002316 0.000417 0.119343 0.291243 -0.383793 0.605446 -0.057568 1 0 0 0 0 0 1 843143
-0.002316 0.000417 0.119343 0.291400 -0.384000 0.605772 -0.057599 1 0 0 0 0 0 1 844135
-0.002316 0.000417 0.119343 0.291555 -0.384199 0.606116 -0.057631 1 0 0 0 0 0 1 845143
-0.002316 0.000417 0.119343 0.291716 -0.384416 0.606431 -0.057662 1 0 0 0 0 0 1 846135
-0.002316 0.000417 0.119343 0.291875 -0.384627 0.606761 -0.057693 1 0 0 0 0 0 1 847142
-0.002316 0.000417 0.119343 0.292017 -0.384819 0.607086 -0.057724 1 0 0 0 0 0 1 848134
-0.002316 0.000417 0.119343 0.292189 -0.385042 0.607417 -0.057756 1 0 0 0 0 0 1 849142
-0.002316 0.000417 0.119343 0.292356 -0.385241 0.607750 -0.057787 1 0 0 0 0 0 1 850134
-0.002316 0.000417 0.119343 0.292508 -0.385459 0.608075 -0.057818 1 0 0 0 0 0 1 851142
-0.002316 0.000417 0.119343 0.292653 -0.385663 0.608407 -0.057849 1 0 0 0 0 0 1 852134
-0.002316 0.000417 0.119343 0.292822 -0.385876 0.608733 -0.057881 1 0 0 0 0 0 1 853142
-0.002316 0.000417 0.119343 0.292989 -0.386075 0.609065 -0.057912 1 0 0 0 0 0 1 854134
-0.002316 0.000417 0.119343 0.293129 -0.386289 0.609397 -0.057943 1 0 0 0 0 0 1 855142
-0.002316 0.000417 0.119343 0.293295 -0.386499 0.609716 -0.057974 1 0 0 0 0 0 1 856133
-0.002316 0.000417 0.119343 0.293456 -0.386710 0.610047 -0.058006 1 0 0 0 0 0 1 857142
-0.002316 0.000417 0.119343 0.293601 -0.386914 0.610379 -0.058037 1 0 0 0 0 0 1 858134
-0.002316 0.000417 0.119343 0.293776 -0.387106 0.610705 -0.058068 1 0 0 0 0 0 1 859143
-0.002316 0.000417 0.119343 0.293931 -0.387333 0.611033 -0.058100 1 0 0 0 0 0 1 860143
-0.002316 0.000417 0.119343 0.294089 -0.387543 0.611362 -0.058131 1 0 0 0 0 0 1 861143
-0.002316 0.000417 0.119343 0.294235 -0.387749 0.611696 -0.058162 1 0 0 0 0 0 1 862143
-0.002316 0.000417 0.119343 0.294405 -0.387962 0.612023 -0.058194 1 0 0 0 0 0 1 863155
-0.002316 0.000417 0.119343 0.294572 -0.388161 0.612356 -0.058225 1 0 0 0 0 0 1 864149
-0.002316 0.000417 0.119343 0.294707 -0.388369 0.612677 -0.058255 1 0 0 0 0 0 1 865125
-0.002316 0.000417 0.119343 0.294879 -0.388586 0.613008 -0.058287 1 0 0 0 0 0 1 866150
-0.002316 0.000417 0.119343 0.295037 -0.388794 0.613334 -0.058318 1 0 0 0 0 0 1 867145
-0.002316 0.000417 0.119343 0.295192 -0.388992 0.613678 -0.058350 1 0 0 0 0 0 1 868149
-0.002316 0.000417 0.119343 0.295346 -0.389193 0.613979 -0.058380 1 0 0 0 0 0 1 869122
-0.002316 0.000417 0.119343 0.295512 -0.389418 0.614321 -0.058412 1 0 0 0 0 0 1 870150
-0.002316 0.000417 0.119343 0.295670 -0.389627 0.614650 -0.058443 1 0 0 0 0 0 1 871148
-0.002316 0.000417 0.119343 0.295823 -0.389822 0.614988 -0.058474 1 0 0 0 0 0 1 872138
-0.002316 0.000417 0.119343 0.295986 -0.390043 0.615309 -0.058506 1 0 0 0 0 0 1 873150
-0.002316 0.000417 0.119343 0.296145 -0.390253 0.615637 -0.058537 1 0 0 0 0 0 1 874152
-0.002316 0.000417 0.119343 0.296292 -0.390459 0.615973 -0.058569 1 0 0 0 0 0 1 875154
-0.002316 0.000417 0.119343 0.296458 -0.390668 0.616292 -0.058600 1 0 0 0 0 0 1 876142
-0.002316 0.000417 0.119343 0.296627 -0.390870 0.616630 -0.058631 1 0 0 0 0 0 1 877152
-0.002316 0.000417 0.119343 0.296779 -0.391086 0.616952 -0.058662 1 0 0 0 0 0 1 878151
-0.002316 0.000417 0.119343 0.296924 -0.391292 0.617287 -0.058694 1 0 0 0 0 0 1 879151
-0.002316 0.000417 0.119343 0.297088 -0.391497 0.617599 -0.058724 1 0 0 0 0 0 1 880120
-0.002316 0.000417 0.119343 0.297252 -0.391712 0.617937 -0.058756 1 0 0 0 0 0 1 881150
-0.002316 0.000417 0.119343 0.297403 -0.391898 0.618273 -0.058787 1 0 0 0 0 0 1 882152
-0.002316 0.000417 0.119343 0.297567 -0.392125 0.618595 -0.058819 1 0 0 0 0 0 1 883150
-0.002316 0.000417 0.119343 0.297726 -0.392336 0.618923 -0.058850 1 0 0 0 0 0 1 884149
-0.002316 0.000417 0.119343 0.297872 -0.392542 0.619258 -0.058881 1 0 0 0 0 0 1 885150
-0.002316 0.000417 0.119343 0.298036 -0.392747 0.619572 -0.058911 1 0 0 0 0 0 1 886122
-0.002316 0.000417 0.119343 0.298208 -0.392953 0.619916 -0.058943 1 0 0 0 0 0 1 887149
-0.002316 0.000417 0.119343 0.298359 -0.393168 0.620238 -0.058975 1 0 0 0 0 0 1 888147
-0.002316 0.000417 0.119343 0.298505 -0.393376 0.620573 -0.059006 1 0 0 0 0 0 1 889151
-0.002316 0.000417 0.119343 0.298669 -0.393581 0.620887 -0.059036 1 0 0 0 0 0 1 890122
-0.002316 0.000417 0.119343 0.298840 -0.393786 0.621230 -0.059069 1 0 0 0 0 0 1 891149
-0.002316 0.000417 0.119343 0.298976 -0.393988 0.621552 -0.059100 1 0 0 0 0 0 1 892148
-0.002316 0.000417 0.119343 0.299145 -0.394207 0.621876 -0.059131 1 0 0 0 0 0 1 893136
-0.002316 0.000417 0.119343 0.299306 -0.394418 0.622208 -0.059162 1 0 0 0 0 0 1 894145
-0.002316 0.000417 0.119343 0.299452 -0.394625 0.622544 -0.059193 1 0 0 0 0 0 1 895149
-0.002316 0.000417 0.119343 0.299629 -0.394827 0.622874 -0.059225 1 0 0 0 0 0 1 896149
-0.002316 0.000417 0.119343 0.299782 -0.395044 0.623196 -0.059256 1 0 0 0 0 0 1 897149
-0.002316 0.000417 0.119343 0.299940 -0.395253 0.623525 -0.059287 1 0 0 0 0 0 1 898151
-0.002316 0.000417 0.119343 0.300083 -0.395456 0.623855 -0.059318 1 0 0 0 0 0 1 899137
-0.002316 0.000417 0.119343 0.300253 -0.395669 0.624181 -0.059350 1 0 0 0 0 0 1 900146
-0.002316 0.000417 0.119343 0.300421 -0.395869 0.624517 -0.059381 1 0 0 0 0 0 1 901148
-0.002316 0.000417 0.119343 0.300561 -0.396083 0.624847 -0.059412 1 0 0 0 0 0 1 902151
-0.002316 0.000417 0.119343 0.300725 -0.396283 0.625162 -0.059444 1 0 0 0 0 0 1 903150
-0.002316 0.000417 0.119343 0.300887 -0.396502 0.625495 -0.059475 1 0 0 0 0 0 1 904149
-0.002316 0.000417 0.119343 0.301042 -0.396700 0.625838 -0.059506 1 0 0 0 0 0 1 905150
-0.002316 0.000417 0.119343 0.301199 -0.396912 0.626146 -0.059536 1 0 0 0 0 0 1 906121
-0.002316 0.000417 0.119343 0.301362 -0.397128 0.626482 -0.059569 1 0 0 0 0 0 1 907150
-0.002316 0.000417 0.119343 0.301520 -0.397336 0.626810 -0.059600 1 0 0 0 0 0 1 908148
-0.002316 0.000417 0.119343 0.301674 -0.397533 0.627152 -0.059631 1 0 0 0 0 0 1 909147
-0.002316 0.000417 0.119343 0.301836 -0.397751 0.627469 -0.059662 1 0 0 0 0 0 1 910148
-0.002316 0.000417 0.119343 0.301992 -0.397958 0.627792 -0.059693 1 0 0 0 0 0 1 911135
-0.002316 0.000417 0.119343 0.302139 -0.398166 0.628129 -0.059725 1 0 0 0 0 0 1 912142
-0.002316 0.000417 0.119343 0.302306 -0.398375 0.628449 -0.059756 1 0 0 0 0 0 1 913133
-0.002316 0.000417 0.119343 0.302487 -0.398592 0.628811 -0.059789 1 0 0 0 0 0 1 914215
-0.002316 0.000417 0.119343 0.302633 -0.398793 0.629122 -0.059820 1 0 0 0 0 0 1 915200
-0.002316 0.000417 0.119343 0.302783 -0.399012 0.629467 -0.059852 1 0 0 0 0 0 1 916214
-0.002316 0.000417 0.119343 0.302949 -0.399221 0.629785 -0.059883 1 0 0 0 0 0 1 917198
-0.002316 0.000417 0.119343 0.303106 -0.399426 0.630107 -0.059913 1 0 0 0 0 0 1 918180
-0.002316 0.000417 0.119343 0.303252 -0.399613 0.630433 -0.059943 1 0 0 0 0 0 1 919132
-0.002316 0.000417 0.119343 0.303415 -0.399833 0.630753 -0.059974 1 0 0 0 0 0 1 920141
-0.002316 0.000417 0.119343 0.303572 -0.400041 0.631078 -0.060005 1 0 0 0 0 0 1 921132
-0.002316 0.000417 0.119343 0.303720 -0.400249 0.631416 -0.060037 1 0 0 0 0 0 1 922141
-0.002316 0.000417 0.119343 0.303887 -0.400458 0.631736 -0.060068 1 0 0 0 0 0 1 923132
-0.002311 0.000399 0.119353 0.231262 -0.150319 0.483023 -0.060099 1 0 0 0 0 0 1 924139
-0.002308 0.000390 0.119357 0.254653 -0.234914 0.556694 -0.060130 1 0 0 0 0 0 1 925132
-0.002307 0.000385 0.119358 0.273202 -0.298396 0.594868 -0.060162 1 0 0 0 0 0 1 926140
-0.002306 0.000383 0.119359 0.283506 -0.332392 0.609541 -0.060193 1 0 0 0 0 0 1 927141
-0.002306 0.000382 0.119359 0.288919 -0.349696 0.614946 -0.060224 1 0 0 0 0 0 1 928133
-0.002306 0.000381 0.119359 0.291761 -0.358490 0.617039 -0.060256 1 0 0 0 0 0 1 929140
-0.002306 0.000381 0.119359 0.293274 -0.362971 0.617974 -0.060287 1 0 0 0 0 0 1 930133
-0.002306 0.000381 0.119359 0.294122 -0.365321 0.618507 -0.060318 1 0 0 0 0 0 1 931140
-0.002305 0.000381 0.119359 0.294612 -0.366573 0.618897 -0.060349 1 0 0 0 0 0 1 932138
-0.002305 0.000381 0.119359 0.294923 -0.367312 0.619244 -0.060381 1 0 0 0 0 0 1 933141
-0.002305 0.000381 0.119359 0.295183 -0.367783 0.619583 -0.060413 1 0 0 0 0 0 1 934161
-0.002305 0.000381 0.119359 0.295369 -0.368085 0.619894 -0.060443 1 0 0 0 0 0 1 935123
-0.002305 0.000381 0.119359 0.295546 -0.368352 0.620219 -0.060474 1 0 0 0 0 0 1 936133
-0.002305 0.000381 0.119359 0.295713 -0.368583 0.620544 -0.060506 1 0 0 0 0 0 1 937145
-0.002305 0.000381 0.119359 0.295857 -0.368783 0.620855 -0.060537 1 0 0 0 0 0 1 938135
-0.002305 0.000381 0.119359 0.296022 -0.368979 0.621193 -0.060569 1 0 0 0 0 0 1 939150
-0.002305 0.000381 0.119359 0.296177 -0.369178 0.621497 -0.060599 1 0 0 0 0 0 1 940136
-0.002305 0.000381 0.119359 0.296330 -0.369369 0.621815 -0.060631 1 0 0 0 0 0 1 941134
-0.002305 0.000381 0.119359 0.296470 -0.369556 0.622141 -0.060662 1 0 0 0 0 0 1 942130
-0.002305 0.000381 0.119359 0.296645 -0.369752 0.622471 -0.060693 1 0 0 0 0 0 1 943134
-0.002305 0.000381 0.119359 0.296789 -0.369941 0.622779 -0.060724 1 0 0 0 0 0 1 944135
-0.002305 0.000381 0.119359 0.296929 -0.370129 0.623105 -0.060756 1 0 0 0 0 0 1 945138
-0.002305 0.000381 0.119359 0.297096 -0.370333 0.623427 -0.060787 1 0 0 0 0 0 1 946140
-0.002305 0.000381 0.119359 0.297247 -0.370514 0.623741 -0.060818 1 0 0 0 0 0 1 947140
-0.002305 0.000381 0.119359 0.297394 -0.370690 0.624070 -0.060849 1 0 0 0 0 0 1 948129
-0.002305 0.000381 0.119359 0.297555 -0.370903 0.624389 -0.060881 1 0 0 0 0 0 1 949137
-0.002305 0.000381 0.119359 0.297705 -0.371084 0.624701 -0.060912 1 0 0 0 0 0 1 950134
-0.002305 0.000381 0.119359 0.297856 -0.371272 0.625018 -0.060943 1 0 0 0 0 0 1 951126
-0.002305 0.000381 0.119359 0.298009 -0.371464 0.625361 -0.060974 1 0 0 0 0 0 1 952135
-0.002305 0.000381 0.119359 0.298230 -0.371737 0.625805 -0.061019 1 0 0 0 0 0 1 953574
-0.002305 0.000381 0.119359 0.298315 -0.371844 0.625982 -0.061037 1 0 0 0 0 0 1 954134
-0.002305 0.000381 0.119359 0.298460 -0.372044 0.626318 -0.061068 1 0 0 0 0 0 1 955141
-0.002305 0.000381 0.119359 0.298619 -0.372226 0.626624 -0.061099 1 0 0 0 0 0 1 956133
-0.002305 0.000381 0.119359 0.298821 -0.372456 0.627032 -0.061139 1 0 0 0 0 0 1 957391
-0.002305 0.000381 0.119359 0.298920 -0.372616 0.627282 -0.061162 1 0 0 0 0 0 1 958146
-0.002305 0.000381 0.119359 0.299079 -0.372799 0.627589 -0.061193 1 0 0 0 0 0 1 959144
-0.002305 0.000381 0.119359 0.299233 -0.372989 0.627909 -0.061225 1 0 0 0 0 0 1 960147
-0.002305 0.000381 0.119359 0.299397 -0.373181 0.628240 -0.061256 1 0 0 0 0 0 1 961139
-0.002305 0.000381 0.119359 0.299527 -0.373366 0.628555 -0.061287 1 0 0 0 0 0 1 962139
-0.002305 0.000381 0.119359 0.299689 -0.373557 0.628867 -0.061318 1 0 0 0 0 0 1 963133
-0.002305 0.000381 0.119359 0.299846 -0.373760 0.629194 -0.061349 1 0 0 0 0 0 1 964135
-0.002305 0.000381 0.119359 0.299985 -0.373939 0.629517 -0.061381 1 0 0 0 0 0 1 965143
-0.002305 0.000381 0.119359 0.300154 -0.374118 0.629833 -0.061412 1 0 0 0 0 0 1 966127
-0.002305 0.000381 0.119359 0.300305 -0.374329 0.630156 -0.061443 1 0 0 0 0 0 1 967134
-0.002305 0.000381 0.119359 0.300453 -0.374510 0.630468 -0.061474 1 0 0 0 0 0 1 968128
-0.002305 0.000381 0.119359 0.300595 -0.374698 0.630796 -0.061506 1 0 0 0 0 0 1 969137
-0.002305 0.000381 0.119359 0.301045 -0.375236 0.631702 -0.061593 1 0 0 0 0 0 1 971937
-0.002305 0.000381 0.119359 0.301217 -0.375459 0.632069 -0.061630 1 0 0 0 0 0 1 973122
-0.002305 0.000381 0.119359 0.301364 -0.375656 0.632410 -0.061663 1 0 0 0 0 0 1 974172
-0.002305 0.000381 0.119359 0.301525 -0.375853 0.632720 -0.061693 1 0 0 0 0 0 1 975135
-0.002305 0.000381 0.119359 0.302016 -0.376459 0.633749 -0.061794 1 0 0 0 0 0 1 978366
-0.002305 0.000381 0.119359 0.302131 -0.376594 0.634010 -0.061818 1 0 0 0 0 0 1 979141
-0.002305 0.000381 0.119359 0.302417 -0.376964 0.634592 -0.061876 1 0 0 0 0 0 1 980974
-0.002305 0.000381 0.119359 0.302592 -0.377175 0.634956 -0.061912 1 0 0 0 0 0 1 982131
-0.002305 0.000381 0.119359 0.302747 -0.377369 0.635282 -0.061944 1 0 0 0 0 0 1 983151
-0.002305 0.000381 0.119359 0.302899 -0.377558 0.635621 -0.061975 1 0 0 0 0 0 1 984149
-0.002305 0.000381 0.119359 0.303052 -0.377749 0.635924 -0.062006 1 0 0 0 0 0 1 985149
-0.002305 0.000381 0.119359 0.303204 -0.377937 0.636240 -0.062037 1 0 0 0 0 0 1 986139
-0.002305 0.000381 0.119359 0.303348 -0.378136 0.636573 -0.062068 1 0 0 0 0 0 1 987140
-0.002305 0.000381 0.119359 0.303543 -0.378363 0.636956 -0.062107 1 0 0 0 0 0 1 988371
-0.002305 0.000381 0.119359 0.303795 -0.378656 0.637471 -0.062156 1 0 0 0 0 0 1 989962
-0.002305 0.000381 0.119359 0.304005 -0.378953 0.637951 -0.062202 1 0 0 0 0 0 1 991437
-0.002305 0.000381 0.119359 0.304131 -0.379095 0.638189 -0.062227 1 0 0 0 0 0 1 992218
-0.002305 0.000381 0.119359 0.304271 -0.379269 0.638481 -0.062255 1 0 0 0 0 0 1 993132
-0.002305 0.000381 0.119359 0.304428 -0.379472 0.638809 -0.062287 1 0 0 0 0 0 1 994137
-0.002305 0.000381 0.119359 0.304572 -0.379638 0.639133 -0.062318 1 0 0 0 0 0 1 995124
-0.002305 0.000381 0.119359 0.304729 -0.379838 0.639444 -0.062349 1 0 0 0 0 0 1 996132
-0.002305 0.000381 0.119359 0.304908 -0.380070 0.639817 -0.062385 1 0 0 0 0 0 1 997280
-0.002305 0.000381 0.119359 0.305022 -0.380218 0.640088 -0.062411 1 0 0 0 0 0 1 998125
-0.002305 0.000381 0.119359 0.305195 -0.380402 0.640411 -0.062443 1 0 0 0 0 0 1 999133
-0.002305 0.000381 0.119359 0.305344 -0.380610 0.640729 -0.062474 1 0 0 0 0 0 2 124
-0.002305 0.000381 0.119359 0.305467 -0.380759 0.640989 -0.062500 1 0 0 0 0 0 2 1132
-0.002305 0.000381 0.119359 0.305455 -0.380756 0.640995 -0.062500 1 0 0 0 0 0 2 2146
-0.002305 0.000381 0.119359 0.305469 -0.380770 0.640996 -0.062500 1 0 0 0 0 0 2 3129
-0.002305 0.000381 0.119359 0.305475 -0.380751 0.640996 -0.062500 1 0 0 0 0 0 2 4136
-0.002305 0.000381 0.119359 0.305456 -0.380754 0.640996 -0.062500 1 0 0 0 0 0 2 5139
-0.002305 0.000381 0.119359 0.305469 -0.380769 0.640996 -0.062500 1 0 0 0 0 0 2 6130
-0.002305 0.000381 0.119359 0.305467 -0.380760 0.640989 -0.062500 1 0 0 0 0 0 2 7143
-0.002305 0.000381 0.119359 0.305454 -0.380756 0.640995 -0.062500 1 0 0 0 0 0 2 8131
-0.002305 0.000381 0.119359 0.305477 -0.380761 0.641003 -0.062500 1 0 0 0 0 0 2 9139
-0.002305 0.000381 0.119359 0.305468 -0.380759 0.640990 -0.062500 1 0 0 0 0 0 2 10154
-0.002305 0.000381 0.119359 0.305467 -0.380758 0.640988 -0.062500 1 0 0 0 0 0 2 11146
-0.002305 0.000381 0.119359 0.305458 -0.380767 0.641001 -0.062500 1 0 0 0 0 0 2 12147
-0.002305 0.000381 0.119359 0.305474 -0.380751 0.640997 -0.062500 1 0 0 0 0 0 2 13276
-0.002305 0.000381 0.119359 0.305468 -0.380757 0.640989 -0.062500 1 0 0 0 0 0 2 14138
-0.002305 0.000381 0.119359 0.305458 -0.380767 0.641002 -0.062500 1 0 0 0 0 0 2 15264
-0.002305 0.000381 0.119359 0.305466 -0.380759 0.640990 -0.062500 1 0 0 0 0 0 2 16261
-0.002305 0.000381 0.119359 0.305466 -0.380758 0.640988 -0.062500 1 0 0 0 0 0 2 17135
-0.002305 0.000381 0.119359 0.305466 -0.380758 0.641008 -0.062500 1 0 0 0 0 0 2 18138
-0.002305 0.000381 0.119359 0.305467 -0.380758 0.640991 -0.062500 1 0 0 0 0 0 2 19118
-0.002305 0.000381 0.119359 0.305467 -0.380758 0.640989 -0.062500 1 0 0 0 0 0 2 20128
-0.002305 0.000381 0.119359 0.305470 -0.380770 0.640995 -0.062500 1 0 0 0 0 0 2 21263
-0.002305 0.000381 0.119359 0.305463 -0.380748 0.641002 -0.062500 1 0 0 0 0 0 2 22266
-0.002305 0.000381 0.119359 0.305466 -0.380757 0.640990 -0.062500 1 0 0 0 0 0 2 23263
-0.002305 0.000381 0.119359 0.305470 -0.380770 0.640995 -0.062500 1 0 0 0 0 0 2 24260
-0.002305 0.000381 0.119359 0.305455 -0.380757 0.640995 -0.062500 1 0 0 0 0 0 2 25260
-0.002305 0.000381 0.119359 0.305465 -0.380758 0.640989 -0.062500 1 0 0 0 0 0 2 26136
-0.002305 0.000381 0.119359 0.305478 -0.380761 0.641002 -0.062500 1 0 0 0 0 0 2 27136
-0.002305 0.000381 0.119359 0.305468 -0.380759 0.640990 -0.062500 1 0 0 0 0 0 2 28135
-0.002305 0.000381 0.119359 0.305455 -0.380755 0.640995 -0.062500 1 0 0 0 0 0 2 29258
-0.002305 0.000381 0.119359 0.305469 -0.380769 0.640996 -0.062500 1 0 0 0 0 0 2 30130
-0.002305 0.000381 0.119359 0.305467 -0.380760 0.640989 -0.062500 1 0 0 0 0 0 2 31125
-0.002305 0.000381 0.119359 0.305463 -0.380747 0.641001 -0.062500 1 0 0 0 0 0 2 32132
-0.002305 0.000381 0.119359 0.305470 -0.380768 0.640997 -0.062500 1 0 0 0 0 0 2 33250
-0.002305 0.000381 0.119359 0.305467 -0.380759 0.640989 -0.062500 1 0 0 0 0 0 2 34220
-0.002305 0.000381 0.119359 0.305455 -0.380756 0.640995 -0.062500 1 0 0 0 0 0 2 35336
-0.002305 0.000381 0.119359 0.305477 -0.380761 0.641003 -0.062500 1 0 0 0 0 0 2 36208
-0.002305 0.000381 0.119359 0.305468 -0.380759 0.640990 -0.062500 1 0 0 0 0 0 2 37217
-0.002305 0.000381 0.119359 0.305467 -0.380758 0.640988 -0.062500 1 0 0 0 0 0 2 38342
-0.002305 0.000381 0.119359 0.305458 -0.380767 0.641001 -0.062500 1 0 0 0 0 0 2 39349
-0.002305 0.000381 0.119359 0.305466 -0.380759 0.640990 -0.062500 1 0 0 0 0 0 2 40314
-0.002305 0.000381 0.119359 0.305475 -0.380750 0.640995 -0.062500 1 0 0 0 0 0 2 41314
-0.002305 0.000381 0.119359 0.305459 -0.380766 0.641002 -0.062500 1 0 0 0 0 0 2 42214
-0.002305 0.000381 0.119359 0.305466 -0.380759 0.640990 -0.062500 1 0 0 0 0 0 2 43188
-0.002305 0.000381 0.119359 0.305467 -0.380758 0.640988 -0.062500 1 0 0 0 0 0 2 44338
-0.002305 0.000381 0.119359 0.305466 -0.380758 0.641008 -0.062500 1 0 0 0 0 0 2 45338
-0.002305 0.000381 0.119359 0.305467 -0.380758 0.640991 -0.062500 1 0 0 0 0 0 2 46227
-0.002305 0.000381 0.119359 0.305467 -0.380758 0.640989 -0.062500 1 0 0 0 0 0 2 47350
-0.002305 0.000381 0.119359 0.305470 -0.380770 0.640995 -0.062500 1 0 0 0 0 0 2 48343
-0.002305 0.000381 0.119359 0.305455 -0.380757 0.640995 -0.062500 1 0 0 0 0 0 2 49342
-0.002305 0.000381 0.119359 0.305473 -0.380749 0.640996 -0.062500 1 0 0 0 0 0 2 50339
-0.002305 0.000381 0.119359 0.305471 -0.380769 0.640996 -0.062500 1 0 0 0 0 0 2 51222
-0.002305 0.000381 0.119359 0.305455 -0.380757 0.640996 -0.062500 1 0 0 0 0 0 2 52314
-0.002305 0.000381 0.119359 0.305465 -0.380758 0.640989 -0.062500 1 0 0 0 0 0 2 53347
-0.002305 0.000381 0.119359 0.305478 -0.380761 0.641002 -0.062500 1 0 0 0 0 0 2 54217
-0.002305 0.000381 0.119359 0.305468 -0.380759 0.640990 -0.062500 1 0 0 0 0 0 2 55314
-0.002305 0.000381 0.119359 0.305455 -0.380755 0.640995 -0.062500 1 0 0 0 0 0 2 56336
-0.002305 0.000381 0.119359 0.305469 -0.380769 0.640996 -0.062500 1 0 0 0 0 0 2 57337
-0.002305 0.000381 0.119359 0.305467 -0.380760 0.640989 -0.062500 1 0 0 0 0 0 2 58315
-0.002305 0.000381 0.119359 0.305463 -0.380747 0.641002 -0.062500 1 0 0 0 0 0 2 59188
-0.002305 0.000381 0.119359 0.305470 -0.380768 0.640997 -0.062500 1 0 0 0 0 0 2 60315
-0.002305 0.000381 0.119359 0.305467 -0.380759 0.640989 -0.062500 1 0 0 0 0 0 2 61336
-0.002305 0.000381 0.119359 0.305455 -0.380756 0.640995 -0.062500 1 0 0 0 0 0 2 62216
-0.002305 0.000381 0.119359 0.305468 -0.380770 0.640996 -0.062500 1 0 0 0 0 0 2 63211
-0.002305 0.000381 0.119359 0.305475 -0.380751 0.640996 -0.062500 1 0 0 0 0 0 2 64321
-0.002305 0.000381 0.119359 0.305468 -0.380757 0.640989 -0.062500 1 0 0 0 0 0 2 65335
-0.002305 0.000381 0.119359 0.305458 -0.380767 0.641002 -0.062500 1 0 0 0 0 0 2 66320
-0.002305 0.000381 0.119359 0.305466 -0.380759 0.640990 -0.062500 1 0 0 0 0 0 2 67335
-0.002305 0.000381 0.119359 0.305475 -0.380750 0.640995 -0.062500 1 0 0 0 0 0 2 68194
-0.002305 0.000381 0.119359 0.305459 -0.380766 0.641002 -0.062500 1 0 0 0 0 0 2 69333
-0.002305 0.000381 0.119359 0.305466 -0.380759 0.640990 -0.062500 1 0 0 0 0 0 2 70320
-0.002305 0.000381 0.119359 0.305467 -0.380758 0.640988 -0.062500 1 0 0 0 0 0 2 71333
-0.002305 0.000381 0.119359 0.305458 -0.380767 0.641001 -0.062500 1 0 0 0 0 0 2 72317
-0.002305 0.000381 0.119359 0.305474 -0.380751 0.640997 -0.062500 1 0 0 0 0 0 2 73333
-0.002305 0.000381 0.119359 0.305467 -0.380757 0.640989 -0.062500 1 0 0 0 0 0 2 74252
-0.002305 0.000381 0.119359 0.305470 -0.380770 0.640995 -0.062500 1 0 0 0 0 0 2 75261
-0.002305 0.000381 0.119359 0.305455 -0.380757 0.640995 -0.062500 1 0 0 0 0 0 2 76252
-0.002305 0.000381 0.119359 0.305465 -0.380758 0.640989 -0.062500 1 0 0 0 0 0 2 77253
-0.002305 0.000381 0.119359 0.305478 -0.380761 0.641002 -0.062500 1 0 0 0 0 0 2 78261
-0.002305 0.000381 0.119359 0.305456 -0.380756 0.640996 -0.062500 1 0 0 0 0 0 2 79252
-0.002305 0.000381 0.119359 0.305465 -0.380758 0.640989 -0.062500 1 0 0 0 0 0 2 80261
-0.002305 0.000381 0.119359 0.305470 -0.380770 0.640995 -0.062500 1 0 0 0 0 0 2 81251
-0.002305 0.000381 0.119359 0.305463 -0.380748 0.641002 -0.062500 1 0 0 0 0 0 2 82260
-0.002305 0.000381 0.119359 0.305466 -0.380757 0.640990 -0.062500 1 0 0 0 0 0 2 83252
-0.002305 0.000381 0.119359 0.305470 -0.380770 0.640995 -0.062500 1 0 0 0 0 0 2 84260
-0.002305 0.000381 0.119359 0.305467 -0.380760 0.640989 -0.062500 1 0 0 0 0 0 2 85267
-0.002305 0.000381 0.119359 0.305455 -0.380756 0.640995 -0.062500 1 0 0 0 0 0 2 86253
-0.002305 0.000381 0.119359 0.305477 -0.380761 0.641003 -0.062500 1 0 0 0 0 0 2 87261
-0.002305 0.000381 0.119359 0.305468 -0.380759 0.640990 -0.062500 1 0 0 0 0 0 2 88255
-0.002305 0.000381 0.119359 0.305455 -0.380755 0.640995 -0.062500 1 0 0 0 0 0 2 89258
-0.002305 0.000381 0.119359 0.305468 -0.380769 0.640996 -0.062500 1 0 0 0 0 0 2 90265
-0.002305 0.000381 0.119359 0.305475 -0.380751 0.640996 -0.062500 1 0 0 0 0 0 2 91260
-0.002305 0.000381 0.119359 0.305468 -0.380757 0.640989 -0.062500 1 0 0 0 0 0 2 92259
-0.002305 0.000381 0.119359 0.305458 -0.380767 0.641002 -0.062500 1 0 0 0 0 0 2 93272
-0.002305 0.000381 0.119359 0.305466 -0.380759 0.640990 -0.062500 1 0 0 0 0 0 2 94267
-0.002305 0.000381 0.119359 0.305467 -0.380759 0.640988 -0.062500 1 0 0 0 0 0 2 95275
-0.002305 0.000381 0.119359 0.305466 -0.380758 0.641008 -0.062500 1 0 0 0 0 0 2 96240
-0.002305 0.000381 0.119359 0.305467 -0.380758 0.640991 -0.062500 1 0 0 0 0 0 2 97270
-0.002305 0.000381 0.119359 0.305467 -0.380758 0.640989 -0.062500 1 0 0 0 0 0 2 98269
-0.002305 0.000381 0.119359 0.305458 -0.380767 0.641001 -0.062500 1 0 0 0 0 0 2 99265
-0.002305 0.000381 0.119359 0.305465 -0.380759 0.640990 -0.062500 1 0 0 0 0 0 2 100268
-0.002305 0.000381 0.119359 0.305474 -0.380750 0.640995 -0.062500 1 0 0 0 0 0 2 101267
-0.002305 0.000381 0.119359 0.305471 -0.380769 0.640996 -0.062500 1 0 0 0 0 0 2 102269
-0.002305 0.000381 0.119359 0.305455 -0.380757 0.640996 -0.062500 1 0 0 0 0 0 2 103274
-0.002305 0.000381 0.119359 0.305465 -0.380758 0.640989 -0.062500 1 0 0 0 0 0 2 104240
-0.002305 0.000381 0.119359 0.305478 -0.380761 0.641002 -0.062500 1 0 0 0 0 0 2 105272
-0.002305 0.000381 0.119359 0.305456 -0.380756 0.640996 -0.062500 1 0 0 0 0 0 2 106271
-0.002305 0.000381 0.119359 0.305465 -0.380758 0.640989 -0.062500 1 0 0 0 0 0 2 107238
-0.002305 0.000381 0.119359 0.305470 -0.380770 0.640995 -0.062500 1 0 0 0 0 0 2 108268
-0.002305 0.000381 0.119359 0.305455 -0.380757 0.640995 -0.062500 1 0 0 0 0 0 2 109269
-0.002305 0.000381 0.119359 0.305473 -0.380749 0.640996 -0.062500 1 0 0 0 0 0 2 110268
-0.002305 0.000381 0.119359 0.305471 -0.380769 0.640996 -0.062500 1 0 0 0 0 0 2 111268
-0.002305 0.000381 0.119359 0.305467 -0.380760 0.640989 -0.062500 1 0 0 0 0 0 2 112269
-0.002305 0.000381 0.119359 0.305455 -0.380756 0.640995 -0.062500 1 0 0 0 0 0 2 113267
-0.002305 0.000381 0.119359 0.305477 -0.380761 0.641003 -0.062500 1 0 0 0 0 0 2 114269
-0.002305 0.000381 0.119359 0.305468 -0.380759 0.640990 -0.062500 1 0 0 0 0 0 2 115267
-0.002305 0.000381 0.119359 0.305455 -0.380755 0.640995 -0.062500 1 0 0 0 0 0 2 116267
-0.002305 0.000381 0.119359 0.305469 -0.380769 0.640996 -0.062500 1 0 0 0 0 0 2 117268
-0.002305 0.000381 0.119359 0.305467 -0.380760 0.640989 -0.062500 1 0 0 0 0 0 2 118269
-0.002305 0.000381 0.119359 0.305463 -0.380747 0.641002 -0.062500 1 0 0 0 0 0 2 119266
-0.002305 0.000381 0.119359 0.305469 -0.380768 0.640997 -0.062500 1 0 0 0 0 0 2 120267
-0.002305 0.000381 0.119359 0.305467 -0.380759 0.640989 -0.062500 1 0 0 0 0 0 2 121266
-0.002305 0.000381 0.119359 0.305467 -0.380758 0.640988 -0.062500 1 0 0 0 0 0 2 122269
-0.002305 0.000381 0.119359 0.305466 -0.380758 0.641008 -0.062500 1 0 0 0 0 0 2 123266
-0.002305 0.000381 0.119359 0.305467 -0.380758 0.640991 -0.062500 1 0 0 0 0 0 2 124267
-0.002305 0.000381 0.119359 0.305467 -0.380758 0.640989 -0.062500 1 0 0 0 0 0 2 125268
-0.002305 0.000381 0.119359 0.305458 -0.380767 0.641002 -0.062500 1 0 0 0 0 0 2 126268
-0.002305 0.000381 0.119359 0.305465 -0.380759 0.640990 -0.062500 1 0 0 0 0 0 2 127254
-0.002305 0.000381 0.119359 0.305475 -0.380750 0.640995 -0.062500 1 0 0 0 0 0 2 128266
-0.002305 0.000381 0.119359 0.305471 -0.380769 0.640996 -0.062500 1 0 0 0 0 0 2 129263
-0.002305 0.000381 0.119359 0.305455 -0.380757 0.640996 -0.062500 1 0 0 0 0 0 2 130345
-0.002305 0.000381 0.119359 0.305465 -0.380758 0.640989 -0.062500 1 0 0 0 0 0 2 131341
-0.002305 0.000381 0.119359 0.305478 -0.380761 0.641002 -0.062500 1 0 0 0 0 0 2 132345
-0.002305 0.000381 0.119359 0.305456 -0.380756 0.640996 -0.062500 1 0 0 0 0 0 2 133311
-0.002305 0.000381 0.119359 0.305465 -0.380758 0.640989 -0.062500 1 0 0 0 0 0 2 134315
-0.002305 0.000381 0.119359 0.305470 -0.380770 0.640995 -0.062500 1 0 0 0 0 0 2 135312
-0.002305 0.000381 0.119359 0.305467 -0.380760 0.640989 -0.062500 1 0 0 0 0 0 2 136315
-0.002305 0.000381 0.119359 0.305463 -0.380747 0.641001 -0.062500 1 0 0 0 0 0 2 137310
-0.002305 0.000381 0.119359 0.305470 -0.380768 0.640997 -0.062500 1 0 0 0 0 0 2 138312
-0.002305 0.000381 0.119359 0.305467 -0.380759 0.640989 -0.062500 1 0 0 0 0 0 2 139309
-0.002305 0.000381 0.119359 0.305455 -0.380756 0.640995 -0.062500 1 0 0 0 0 0 2 140309
-0.002305 0.000381 0.119359 0.305468 -0.380770 0.640996 -0.062500 1 0 0 0 0 0 2 141310
-0.002305 0.000381 0.119359 0.305475 -0.380751 0.640996 -0.062500 1 0 0 0 0 0 2 142338
-0.002305 0.000381 0.119359 0.305456 -0.380754 0.640996 -0.062500 1 0 0 0 0 0 2 143333
-0.002305 0.000381 0.119359 0.305469 -0.380769 0.640996 -0.062500 1 0 0 0 0 0 2 144332
-0.002305 0.000381 0.119359 0.305467 -0.380760 0.640989 -0.062500 1 0 0 0 0 0 2 145316
-0.002305 0.000381 0.119359 0.305475 -0.380750 0.640995 -0.062500 1 0 0 0 0 0 2 146332
-0.002305 0.000381 0.119359 0.305459 -0.380766 0.641002 -0.062500 1 0 0 0 0 0 2 147319
-0.002305 0.000381 0.119359 0.305466 -0.380759 0.640990 -0.062500 1 0 0 0 0 0 2 148333
-0.002305 0.000381 0.119359 0.305467 -0.380758 0.640988 -0.062500 1 0 0 0 0 0 2 149315
-0.002305 0.000381 0.119359 0.305458 -0.380767 0.641001 -0.062500 1 0 0 0 0 0 2 150332
-0.002305 0.000381 0.119359 0.305474 -0.380751 0.640997 -0.062500 1 0 0 0 0 0 2 151316
-0.002305 0.000381 0.119359 0.305468 -0.380757 0.640989 -0.062500 1 0 0 0 0 0 2 152332
-0.002305 0.000381 0.119359 0.305458 -0.380767 0.641002 -0.062500 1 0 0 0 0 0 2 153314
-0.002305 0.000381 0.119359 0.305466 -0.380759 0.640990 -0.062500 1 0 0 0 0 0 2 154315
-0.002305 0.000381 0.119359 0.305466 -0.380759 0.640988 -0.062500 1 0 0 0 0 0 2 155330
-0.002305 0.000381 0.119359 0.305466 -0.380758 0.641008 -0.062500 1 0 0 0 0 0 2 156315
-0.002305 0.000381 0.119359 0.305466 -0.380758 0.640991 -0.062500 1 0 0 0 0 0 2 157331
-0.002305 0.000381 0.119359 0.305466 -0.380758 0.640989 -0.062500 1 0 0 0 0 0 2 158250
-0.002305 0.000381 0.119359 0.305470 -0.380770 0.640995 -0.062500 1 0 0 0 0 0 2 159258
-0.002305 0.000381 0.119359 0.305463 -0.380748 0.641002 -0.062500 1 0 0 0 0 0 2 160249
-0.002305 0.000381 0.119359 0.305466 -0.380757 0.640990 -0.062500 1 0 0 0 0 0 2 161259
-0.002305 0.000381 0.119359 0.305470 -0.380770 0.640995 -0.062500 1 0 0 0 0 0 2 162250
-0.002305 0.000381 0.119359 0.305467 -0.380760 0.640989 -0.062500 1 0 0 0 0 0 2 163258
-0.002305 0.000381 0.119359 0.305455 -0.380756 0.640995 -0.062500 1 0 0 0 0 0 2 164249
-0.002305 0.000381 0.119359 0.305477 -0.380761 0.641003 -0.062500 1 0 0 0 0 0 2 165257
-0.002305 0.000381 0.119359 0.305468 -0.380759 0.640990 -0.062500 1 0 0 0 0 0 2 166249
-0.002305 0.000381 0.119359 0.305455 -0.380755 0.640995 -0.062500 1 0 0 0 0 0 2 167258
-0.002305 0.000381 0.119359 0.305469 -0.380770 0.640996 -0.062500 1 0 0 0 0 0 2 168258
-0.002305 0.000381 0.119359 0.305467 -0.380760 0.640989 -0.062500 1 0 0 0 0 0 2 169249
-0.002305 0.000381 0.119359 0.305463 -0.380747 0.641002 -0.062500 1 0 0 0 0 0 2 170257
-0.002305 0.000381 0.119359 0.305469 -0.380768 0.640997 -0.062500 1 0 0 0 0 0 2 171250
-0.002305 0.000381 0.119359 0.305467 -0.380760 0.640989 -0.062500 1 0 0 0 0 0 2 172267
-0.002305 0.000381 0.119359 0.305467 -0.380759 0.640988 -0.062500 1 0 0 0 0 0 2 173262
-0.002305 0.000381 0.119359 0.305466 -0.380758 0.641008 -0.062500 1 0 0 0 0 0 2 174258
-0.002305 0.000381 0.119359 0.305467 -0.380758 0.640991 -0.062500 1 0 0 0 0 0 2 175253
-0.002305 0.000381 0.119359 0.305467 -0.380758 0.640989 -0.062500 1 0 0 0 0 0 2 176264
-0.002305 0.000381 0.119359 0.305458 -0.380767 0.641001 -0.062500 1 0 0 0 0 0 2 177263
-0.002305 0.000381 0.119359 0.305465 -0.380760 0.640990 -0.062500 1 0 0 0 0 0 2 178272
-0.002305 0.000381 0.119359 0.305475 -0.380750 0.640995 -0.062500 1 0 0 0 0 0 2 179237
-0.002305 0.000381 0.119359 0.305459 -0.380766 0.641002 -0.062500 1 0 0 0 0 0 2 180266
-0.002305 0.000381 0.119359 0.305466 -0.380759 0.640990 -0.062500 1 0 0 0 0 0 2 181264
-0.002305 0.000381 0.119359 0.305466 -0.380758 0.640988 -0.062500 1 0 0 0 0 0 2 182237
-0.002305 0.000381 0.119359 0.305478 -0.380761 0.641002 -0.062500 1 0 0 0 0 0 2 183267
-0.002305 0.000381 0.119359 0.305456 -0.380756 0.640996 -0.062500 1 0 0 0 0 0 2 184264
-0.002305 0.000381 0.119359 0.305466 -0.380758 0.640989 -0.062500 1 0 0 0 0 0 2 185235
-0.002305 0.000381 0.119359 0.305470 -0.380770 0.640995 -0.062500 1 0 0 0 0 0 2 186275
-0.002305 0.000381 0.119359 0.305455 -0.380757 0.640995 -0.062500 1 0 0 0 0 0 2 187238
-0.002305 0.000381 0.119359 0.305473 -0.380749 0.640996 -0.062500 1 0 0 0 0 0 2 188269
-0.002305 0.000381 0.119359 0.305471 -0.380769 0.640996 -0.062500 1 0 0 0 0 0 2 189266
-0.002305 0.000381 0.119359 0.305467 -0.380760 0.640989 -0.062500 1 0 0 0 0 0 2 190236
-0.002305 0.000381 0.119359 0.305455 -0.380756 0.640995 -0.062500 1 0 0 0 0 0 2 191264
-0.002305 0.000381 0.119359 0.305477 -0.380761 0.641003 -0.062500 1 0 0 0 0 0 2 192263
-0.002305 0.000381 0.119359 0.305468 -0.380759 0.640990 -0.062500 1 0 0 0 0 0 2 193266
-0.002305 0.000381 0.119359 0.305455 -0.380755 0.640995 -0.062500 1 0 0 0 0 0 2 194268
-0.002305 0.000381 0.119359 0.305469 -0.380769 0.640996 -0.062500 1 0 0 0 0 0 2 195236
-0.002305 0.000381 0.119359 0.305467 -0.380760 0.640989 -0.062500 1 0 0 0 0 0 2 196264
-0.002305 0.000381 0.119359 0.305463 -0.380747 0.641002 -0.062500 1 0 0 0 0 0 2 197264
-0.002305 0.000381 0.119359 0.305470 -0.380768 0.640997 -0.062500 1 0 0 0 0 0 2 198265
-0.002305 0.000381 0.119359 0.305467 -0.380759 0.640989 -0.062500 1 0 0 0 0 0 2 199265
-0.002305 0.000381 0.119359 0.305467 -0.380758 0.640988 -0.062500 1 0 0 0 0 0 2 200264
-0.002305 0.000381 0.119359 0.305466 -0.380758 0.641008 -0.062500 1 0 0 0 0 0 2 201257
-0.002305 0.000381 0.119359 0.305467 -0.380758 0.640991 -0.062500 1 0 0 0 0 0 2 202265
-0.002305 0.000381 0.119359 0.305467 -0.380758 0.640989 -0.062500 1 0 0 0 0 0 2 203262
-0.002305 0.000381 0.119359 0.305458 -0.380767 0.641002 -0.062500 1 0 0 0 0 0 2 204263
-0.002305 0.000381 0.119359 0.305466 -0.380759 0.640990 -0.062500 1 0 0 0 0 0 2 205235
-0.002305 0.000381 0.119359 0.305475 -0.380750 0.640995 -0.062500 1 0 0 0 0 0 2 206266
-0.002305 0.000381 0.119359 0.305459 -0.380766 0.641002 -0.062500 1 0 0 0 0 0 2 207265
-0.002305 0.000381 0.119359 0.305466 -0.380759 0.640990 -0.062500 1 0 0 0 0 0 2 208262
-0.002305 0.000381 0.119359 0.305466 -0.380758 0.640989 -0.062500 1 0 0 0 0 0 2 209264
-0.002305 0.000381 0.119359 0.305478 -0.380761 0.641002 -0.062500 1 0 0 0 0 0 2 210265
-0.002305 0.000381 0.119359 0.305456 -0.380756 0.640996 -0.062500 1 0 0 0 0 0 2 211263
-0.002305 0.000381 0.119359 0.305466 -0.380758 0.640989 -0.062500 1 0 0 0 0 0 2 212251
-0.002305 0.000381 0.119359 0.305470 -0.380770 0.640995 -0.062500 1 0 0 0 0 0 2 213261
-0.002305 0.000381 0.119359 0.305455 -0.380757 0.640995 -0.062500 1 0 0 0 0 0 2 214343
-0.002305 0.000381 0.119359 0.305473 -0.380749 0.640996 -0.062500 1 0 0 0 0 0 2 215332
-0.002305 0.000381 0.119359 0.305471 -0.380769 0.640996 -0.062500 1 0 0 0 0 0 2 216334
-0.002305 0.000381 0.119359 0.305467 -0.380759 0.640989 -0.062500 1 0 0 0 0 0 2 217336
-0.002305 0.000381 0.119359 0.305455 -0.380756 0.640995 -0.062500 1 0 0 0 0 0 2 218340
-0.002305 0.000381 0.119359 0.305469 -0.380770 0.640996 -0.062500 1 0 0 0 0 0 2 219343
-0.002305 0.000381 0.119359 0.305475 -0.380751 0.640996 -0.062500 1 0 0 0 0 0 2 220310
-0.002305 0.000381 0.119359 0.305456 -0.380755 0.640996 -0.062500 1 0 0 0 0 0 2 221306
-0.002305 0.000381 0.119359 0.305469 -0.380769 0.640996 -0.062500 1 0 0 0 0 0 2 222336
-0.002305 0.000381 0.119359 0.305467 -0.380760 0.640989 -0.062500 1 0 0 0 0 0 2 223334
-0.002305 0.000381 0.119359 0.305463 -0.380747 0.641002 -0.062500 1 0 0 0 0 0 2 224301
-0.002305 0.000381 0.119359 0.305470 -0.380768 0.640997 -0.062500 1 0 0 0 0 0 2 225315
-0.002305 0.000381 0.119359 0.305467 -0.380759 0.640989 -0.062500 1 0 0 0 0 0 2 226333
-0.002305 0.000381 0.119359 0.305467 -0.380758 0.640988 -0.062500 1 0 0 0 0 0 2 227338
-0.002305 0.000381 0.119359 0.305458 -0.380767 0.641001 -0.062500 1 0 0 0 0 0 2 228314
-0.002305 0.000381 0.119359 0.305474 -0.380751 0.640997 -0.062500 1 0 0 0 0 0 2 229330
-0.002305 0.000381 0.119359 0.305468 -0.380757 0.640989 -0.062500 1 0 0 0 0 0 2 230248
-0.002305 0.000381 0.119359 0.305458 -0.380767 0.641002 -0.062500 1 0 0 0 0 0 2 231256
-0.002305 0.000381 0.119359 0.305466 -0.380759 0.640990 -0.062500 1 0 0 0 0 0 2 232247
-0.002305 0.000381 0.119359 0.305466 -0.380759 0.640988 -0.062500 1 0 0 0 0 0 2 233255
-0.002305 0.000381 0.119359 0.305466 -0.380758 0.641008 -0.062500 1 0 0 0 0 0 2 234257
-0.002305 0.000381 0.119359 0.305467 -0.380758 0.640991 -0.062500 1 0 0 0 0 0 2 235247
-0.002305 0.000381 0.119359 0.305467 -0.380758 0.640989 -0.062500 1 0 0 0 0 0 2 236255
-0.002305 0.000381 0.119359 0.305470 -0.380770 0.640995 -0.062500 1 0 0 0 0 0 2 237247
-0.002305 0.000381 0.119359 0.305463 -0.380748 0.641002 -0.062500 1 0 0 0 0 0 2 238256
-0.002305 0.000381 0.119359 0.305466 -0.380757 0.640990 -0.062500 1 0 0 0 0 0 2 239247
-0.002305 0.000381 0.119359 0.305470 -0.380770 0.640995 -0.062500 1 0 0 0 0 0 2 240256
-0.002305 0.000381 0.119359 0.305455 -0.380757 0.640995 -0.062500 1 0 0 0 0 0 2 241247
-0.002305 0.000381 0.119359 0.305465 -0.380758 0.640989 -0.062500 1 0 0 0 0 0 2 242255
-0.002305 0.000381 0.119359 0.305478 -0.380761 0.641002 -0.062500 1 0 0 0 0 0 2 243246
-0.002305 0.000381 0.119359 0.305468 -0.380759 0.640990 -0.062500 1 0 0 0 0 0 2 244241
-0.002305 0.000381 0.119359 0.305455 -0.380755 0.640995 -0.062500 1 0 0 0 0 0 2 245256
-0.002305 0.000381 0.119359 0.305469 -0.380770 0.640996 -0.062500 1 0 0 0 0 0 2 246247
-0.002305 0.000381 0.119359 0.305467 -0.380760 0.640989 -0.062500 1 0 0 0 0 0 2 247263
-0.002305 0.000381 0.119359 0.305463 -0.380747 0.641001 -0.062500 1 0 0 0 0 0 2 248269
-0.002305 0.000381 0.119359 0.305470 -0.380768 0.640997 -0.062500 1 0 0 0 0 0 2 249255
-0.002305 0.000381 0.119359 0.305467 -0.380760 0.640989 -0.062500 1 0 0 0 0 0 2 250249
-0.002305 0.000381 0.119359 0.305455 -0.380756 0.640995 -0.062500 1 0 0 0 0 0 2 251268
-0.002305 0.000381 0.119359 0.305477 -0.380761 0.641003 -0.062500 1 0 0 0 0 0 2 252244
-0.002305 0.000381 0.119359 0.305468 -0.380759 0.640990 -0.062500 1 0 0 0 0 0 2 253270
-0.002305 0.000381 0.119359 0.305467 -0.380758 0.640988 -0.062500 1 0 0 0 0 0 2 254265
-0.002305 0.000381 0.119359 0.305458 -0.380767 0.641001 -0.062500 1 0 0 0 0 0 2 255264
-0.002305 0.000381 0.119359 0.305466 -0.380760 0.640990 -0.062500 1 0 0 0 0 0 2 256263
-0.002305 0.000381 0.119359 0.305475 -0.380750 0.640995 -0.062500 1 0 0 0 0 0 2 257261
-0.002305 0.000381 0.119359 0.305459 -0.380766 0.641002 -0.062500 1 0 0 0 0 0 2 258258
-0.002305 0.000381 0.119359 0.305466 -0.380759 0.640990 -0.062500 1 0 0 0 0 0 2 259233
-0.002305 0.000381 0.119359 0.305466 -0.380758 0.640988 -0.062500 1 0 0 0 0 0 2 260262
-0.002305 0.000381 0.119359 0.305466 -0.380758 0.641008 -0.062500 1 0 0 0 0 0 2 261265
-0.002305 0.000381 0.119359 0.305467 -0.380758 0.640991 -0.062500 1 0 0 0 0 0 2 262268
-0.002305 0.000381 0.119359 0.305467 -0.380758 0.640989 -0.062500 1 0 0 0 0 0 2 263266
-0.002305 0.000381 0.119359 0.305470 -0.380770 0.640995 -0.062500 1 0 0 0 0 0 2 264266
-0.002305 0.000381 0.119359 0.305455 -0.380757 0.640995 -0.062500 1 0 0 0 0 0 2 265261
-0.002305 0.000381 0.119359 0.305473 -0.380749 0.640996 -0.062500 1 0 0 0 0 0 2 266265
-0.002305 0.000381 0.119359 0.305471 -0.380769 0.640996 -0.062500 1 0 0 0 0 0 2 267260
-0.002305 0.000381 0.119359 0.305455 -0.380757 0.640996 -0.062500 1 0 0 0 0 0 2 268262
-0.002305 0.000381 0.119359 0.305465 -0.380758 0.640989 -0.062500 1 0 0 0 0 0 2 269233
-0.002305 0.000381 0.119359 0.305478 -0.380761 0.641002 -0.062500 1 0 0 0 0 0 2 270262
-0.002305 0.000381 0.119359 0.305468 -0.380759 0.640990 -0.062500 1 0 0 0 0 0 2 271260
-0.002305 0.000381 0.119359 0.305455 -0.380755 0.640995 -0.062500 1 0 0 0 0 0 2 272263
-0.002305 0.000381 0.119359 0.305469 -0.380769 0.640996 -0.062500 1 0 0 0 0 0 2 273262
-0.002305 0.000381 0.119359 0.305467 -0.380760 0.640989 -0.062500 1 0 0 0 0 0 2 274263
-0.002305 0.000381 0.119359 0.305463 -0.380747 0.641002 -0.062500 1 0 0 0 0 0 2 275263
-0.002305 0.000381 0.119359 0.305470 -0.380768 0.640997 -0.062500 1 0 0 0 0 0 2 276262
-0.002305 0.000381 0.119359 0.305467 -0.380759 0.640989 -0.062500 1 0 0 0 0 0 2 277256
-0.002305 0.000381 0.119359 0.305455 -0.380756 0.640995 -0.062500 1 0 0 0 0 0 2 278265
-0.002305 0.000381 0.119359 0.305468 -0.380770 0.640996 -0.062500 1 0 0 0 0 0 2 279262
-0.002305 0.000381 0.119359 0.305475 -0.380751 0.640996 -0.062500 1 0 0 0 0 0 2 280261
-0.002305 0.000381 0.119359 0.305468 -0.380757 0.640989 -0.062500 1 0 0 0 0 0 2 281261
-0.002305 0.000381 0.119359 0.305458 -0.380767 0.641002 -0.062500 1 0 0 0 0 0 2 282263
-0.002305 0.000381 0.119359 0.305466 -0.380759 0.640990 -0.062500 1 0 0 0 0 0 2 283260
-0.002305 0.000381 0.119359 0.305475 -0.380750 0.640995 -0.062500 1 0 0 0 0 0 2 284261
-0.002305 0.000381 0.119359 0.305459 -0.380766 0.641002 -0.062500 1 0 0 0 0 0 2 285262
-0.002305 0.000381 0.119359 0.305466 -0.380759 0.640990 -0.062500 1 0 0 0 0 0 2 286255
-0.002305 0.000381 0.119359 0.305467 -0.380758 0.640988 -0.062500 1 0 0 0 0 0 2 287250
-0.002305 0.000381 0.119359 0.305458 -0.380767 0.641001 -0.062500 1 0 0 0 0 0 2 288261
-0.002305 0.000381 0.119359 0.305474 -0.380751 0.640997 -0.062500 1 0 0 0 0 0 2 289259
-0.002305 0.000381 0.119359 0.305467 -0.380757 0.640989 -0.062500 1 0 0 0 0 0 2 290263
-0.002305 0.000381 0.119359 0.305470 -0.380770 0.640995 -0.062500 1 0 0 0 0 0 2 291262
-0.002305 0.000381 0.119359 0.305455 -0.380757 0.640995 -0.062500 1 0 0 0 0 0 2 292262
-0.002305 0.000381 0.119359 0.305473 -0.380749 0.640996 -0.062500 1 0 0 0 0 0 2 293261
-0.002305 0.000381 0.119359 0.305471 -0.380769 0.640996 -0.062500 1 0 0 0 0 0 2 294251
-0.002305 0.000381 0.119359 0.305455 -0.380757 0.640996 -0.062500 1 0 0 0 0 0 2 295261
-0.002305 0.000381 0.119359 0.305465 -0.380758 0.640989 -0.062500 1 0 0 0 0 0 2 296261
-0.002305 0.000381 0.119359 0.305470 -0.380770 0.640995 -0.062500 1 0 0 0 0 0 2 297261
-0.002305 0.000381 0.119359 0.305463 -0.380748 0.641002 -0.062500 1 0 0 0 0 0 2 298263
-0.002305 0.000381 0.119359 0.305466 -0.380757 0.640990 -0.062500 1 0 0 0 0 0 2 299266
-0.002305 0.000381 0.119359 0.305470 -0.380770 0.640995 -0.062500 1 0 0 0 0 0 2 300255
-0.002305 0.000381 0.119359 0.305467 -0.380760 0.640989 -0.062500 1 0 0 0 0 0 2 301245
-0.002305 0.000381 0.119359 0.305455 -0.380756 0.640995 -0.062500 1 0 0 0 0 0 2 302326
-0.002305 0.000381 0.119359 0.305477 -0.380761 0.641003 -0.062500 1 0 0 0 0 0 2 303312
-0.002305 0.000381 0.119359 0.305468 -0.380759 0.640990 -0.062500 1 0 0 0 0 0 2 304327
-0.002305 0.000381 0.119359 0.305455 -0.380755 0.640995 -0.062500 1 0 0 0 0 0 2 305310
-0.002305 0.000381 0.119359 0.305468 -0.380770 0.640996 -0.062500 1 0 0 0 0 0 2 306326
-0.002305 0.000381 0.119359 0.305475 -0.380751 0.640996 -0.062500 1 0 0 0 0 0 2 307311
-0.002305 0.000381 0.119359 0.305468 -0.380757 0.640989 -0.062500 1 0 0 0 0 0 2 308324
-0.002305 0.000381 0.119359 0.305458 -0.380767 0.641002 -0.062500 1 0 0 0 0 0 2 309309
-0.002305 0.000381 0.119359 0.305466 -0.380759 0.640990 -0.062500 1 0 0 0 0 0 2 310327
-0.002305 0.000381 0.119359 0.305467 -0.380759 0.640988 -0.062500 1 0 0 0 0 0 2 311324
-0.002305 0.000381 0.119359 0.305466 -0.380758 0.641008 -0.062500 1 0 0 0 0 0 2 312313
-0.002305 0.000381 0.119359 0.305467 -0.380758 0.640991 -0.062500 1 0 0 0 0 0 2 313326
-0.002305 0.000381 0.119359 0.305467 -0.380758 0.640989 -0.062500 1 0 0 0 0 0 2 314245
-0.002305 0.000381 0.119359 0.305458 -0.380767 0.641001 -0.062500 1 0 0 0 0 0 2 315254
-0.002305 0.000381 0.119359 0.305465 -0.380760 0.640990 -0.062500 1 0 0 0 0 0 2 316244
-0.002305 0.000381 0.119359 0.305474 -0.380750 0.640995 -0.062500 1 0 0 0 0 0 2 317254
-0.002305 0.000381 0.119359 0.305471 -0.380769 0.640996 -0.062500 1 0 0 0 0 0 2 318244
-0.002305 0.000381 0.119359 0.305455 -0.380757 0.640996 -0.062500 1 0 0 0 0 0 2 319253
-0.002305 0.000381 0.119359 0.305465 -0.380758 0.640989 -0.062500 1 0 0 0 0 0 2 320244
-0.002305 0.000381 0.119359 0.305478 -0.380761 0.641002 -0.062500 1 0 0 0 0 0 2 321252
-0.002305 0.000381 0.119359 0.305456 -0.380756 0.640996 -0.062500 1 0 0 0 0 0 2 322244
-0.002305 0.000381 0.119359 0.305465 -0.380758 0.640989 -0.062500 1 0 0 0 0 0 2 323253
-0.002305 0.000381 0.119359 0.305470 -0.380770 0.640995 -0.062500 1 0 0 0 0 0 2 324244
-0.002305 0.000381 0.119359 0.305455 -0.380757 0.640995 -0.062500 1 0 0 0 0 0 2 325253
-0.002305 0.000381 0.119359 0.305473 -0.380749 0.640996 -0.062500 1 0 0 0 0 0 2 326260
-0.002305 0.000381 0.119359 0.305471 -0.380769 0.640996 -0.062500 1 0 0 0 0 0 2 327233
-0.002305 0.000381 0.119359 0.305467 -0.380760 0.640989 -0.062500 1 0 0 0 0 0 2 328266
-0.002305 0.000381 0.119359 0.305455 -0.380756 0.640995 -0.062500 1 0 0 0 0 0 2 329245
-0.002305 0.000381 0.119359 0.305477 -0.380761 0.641003 -0.062500 1 0 0 0 0 0 2 330243
-0.002305 0.000381 0.119359 0.305468 -0.380759 0.640990 -0.062500 1 0 0 0 0 0 2 331233
-0.002305 0.000381 0.119359 0.305455 -0.380755 0.640995 -0.062500 1 0 0 0 0 0 2 332261
-0.002305 0.000381 0.119359 0.305469 -0.380769 0.640996 -0.062500 1 0 0 0 0 0 2 333262
-0.002305 0.000381 0.119359 0.305467 -0.380760 0.640989 -0.062500 1 0 0 0 0 0 2 334263
-0.002305 0.000381 0.119359 0.305463 -0.380747 0.641002 -0.062500 1 0 0 0 0 0 2 335259
-0.002305 0.000381 0.119359 0.305469 -0.380768 0.640997 -0.062500 1 0 0 0 0 0 2 336261
-0.002305 0.000381 0.119359 0.305467 -0.380759 0.640989 -0.062500 1 0 0 0 0 0 2 337262
-0.002305 0.000381 0.119359 0.305467 -0.380758 0.640988 -0.062500 1 0 0 0 0 0 2 338231
-0.002305 0.000381 0.119359 0.305466 -0.380758 0.641008 -0.062500 1 0 0 0 0 0 2 339261
-0.002305 0.000381 0.119359 0.305467 -0.380758 0.640991 -0.062500 1 0 0 0 0 0 2 340251
-0.002305 0.000381 0.119359 0.305467 -0.380758 0.640989 -0.062500 1 0 0 0 0 0 2 341266
-0.002305 0.000381 0.119359 0.305458 -0.380767 0.641002 -0.062500 1 0 0 0 0 0 2 342264
-0.002305 0.000381 0.119359 0.305465 -0.380759 0.640990 -0.062500 1 0 0 0 0 0 2 343261
-0.002305 0.000381 0.119359 0.305475 -0.380750 0.640995 -0.062500 1 0 0 0 0 0 2 344260
-0.002305 0.000381 0.119359 0.305471 -0.380769 0.640996 -0.062500 1 0 0 0 0 0 2 345261
-0.002305 0.000381 0.119359 0.305455 -0.380757 0.640996 -0.062500 1 0 0 0 0 0 2 346262
-0.002305 0.000381 0.119359 0.305465 -0.380758 0.640989 -0.062500 1 0 0 0 0 0 2 347250
-0.002305 0.000381 0.119359 0.305478 -0.380761 0.641002 -0.062500 1 0 0 0 0 0 2 348261
-0.002305 0.000381 0.119359 0.305456 -0.380756 0.640996 -0.062500 1 0 0 0 0 0 2 349260
-0.002305 0.000381 0.119359 0.305465 -0.380758 0.640989 -0.062500 1 0 0 0 0 0 2 350259
-0.002305 0.000381 0.119359 0.305470 -0.380770 0.640995 -0.062500 1 0 0 0 0 0 2 351262
-0.002305 0.000381 0.119359 0.305467 -0.380760 0.640989 -0.062500 1 0 0 0 0 0 2 352261
-0.002305 0.000381 0.119359 0.305463 -0.380747 0.641001 -0.062500 1 0 0 0 0 0 2 353257
-0.002305 0.000381 0.119359 0.305470 -0.380768 0.640997 -0.062500 1 0 0 0 0 0 2 354259
-0.002305 0.000381 0.119359 0.305467 -0.380759 0.640989 -0.062500 1 0 0 0 0 0 2 355259
-0.002305 0.000381 0.119359 0.305455 -0.380756 0.640995 -0.062500 1 0 0 0 0 0 2 356259
-0.002305 0.000381 0.119359 0.305468 -0.380770 0.640996 -0.062500 1 0 0 0 0 0 2 357248
-0.002305 0.000381 0.119359 0.305475 -0.380751 0.640996 -0.062500 1 0 0 0 0 0 2 358338
-0.002305 0.000381 0.119359 0.305456 -0.380755 0.640996 -0.062500 1 0 0 0 0 0 2 359333
-0.002305 0.000381 0.119359 0.305469 -0.380769 0.640996 -0.062500 1 0 0 0 0 0 2 360306
-0.002305 0.000381 0.119359 0.305467 -0.380760 0.640989 -0.062500 1 0 0 0 0 0 2 361325
-0.002305 0.000381 0.119359 0.305463 -0.380747 0.641002 -0.062500 1 0 0 0 0 0 2 362308
-0.002305 0.000381 0.119359 0.305469 -0.380768 0.640997 -0.062500 1 0 0 0 0 0 2 363304
-0.002305 0.000381 0.119359 0.305467 -0.380759 0.640990 -0.062500 1 0 0 0 0 0 2 364326
-0.002305 0.000381 0.119359 0.305467 -0.380758 0.640988 -0.062500 1 0 0 0 0 0 2 365301
-0.002305 0.000381 0.119359 0.305458 -0.380767 0.641001 -0.062500 1 0 0 0 0 0 2 366306
-0.002305 0.000381 0.119359 0.305474 -0.380751 0.640997 -0.062500 1 0 0 0 0 0 2 367306
-0.002305 0.000381 0.119359 0.305468 -0.380757 0.640989 -0.062500 1 0 0 0 0 0 2 368338
-0.002305 0.000381 0.119359 0.305458 -0.380767 0.641002 -0.062500 1 0 0 0 0 0 2 369334
-0.002305 0.000381 0.119359 0.305466 -0.380759 0.640990 -0.062500 1 0 0 0 0 0 2 370334
-0.002305 0.000381 0.119359 0.305466 -0.380759 0.640988 -0.062500 1 0 0 0 0 0 2 371330
-0.002305 0.000381 0.119359 0.305466 -0.380758 0.641008 -0.062500 1 0 0 0 0 0 2 372336
-0.002305 0.000381 0.119359 0.305466 -0.380758 0.640991 -0.062500 1 0 0 0 0 0 2 373338
-0.002305 0.000381 0.119359 0.305466 -0.380758 0.640989 -0.062500 1 0 0 0 0 0 2 374307
-0.002305 0.000381 0.119359 0.305470 -0.380770 0.640995 -0.062500 1 0 0 0 0 0 2 375304
-0.002305 0.000381 0.119359 0.305463 -0.380748 0.641002 -0.062500 1 0 0 0 0 0 2 376301
-0.002305 0.000381 0.119359 0.305466 -0.380757 0.640990 -0.062500 1 0 0 0 0 0 2 377303
-0.002305 0.000381 0.119359 0.305470 -0.380770 0.640995 -0.062500 1 0 0 0 0 0 2 378327
-0.002305 0.000381 0.119359 0.305467 -0.380760 0.640989 -0.062500 1 0 0 0 0 0 2 379304
-0.002305 0.000381 0.119359 0.305455 -0.380756 0.640995 -0.062500 1 0 0 0 0 0 2 380303
-0.002305 0.000381 0.119359 0.305477 -0.380761 0.641003 -0.062500 1 0 0 0 0 0 2 381299
-0.002305 0.000381 0.119359 0.305468 -0.380759 0.640990 -0.062500 1 0 0 0 0 0 2 382303
-0.002305 0.000381 0.119359 0.305455 -0.380755 0.640995 -0.062500 1 0 0 0 0 0 2 383325
-0.002305 0.000381 0.119359 0.305469 -0.380770 0.640996 -0.062500 1 0 0 0 0 0 2 384309
-0.002305 0.000381 0.119359 0.305475 -0.380751 0.640996 -0.062500 1 0 0 0 0 0 2 385324
-0.002305 0.000381 0.119359 0.305456 -0.380754 0.640996 -0.062500 1 0 0 0 0 0 2 386242
-0.002305 0.000381 0.119359 0.305469 -0.380769 0.640996 -0.062500 1 0 0 0 0 0 2 387252
-0.002305 0.000381 0.119359 0.305467 -0.380760 0.640989 -0.062500 1 0 0 0 0 0 2 388241
-0.002305 0.000381 0.119359 0.305467 -0.380759 0.640988 -0.062500 1 0 0 0 0 0 2 389250
-0.002305 0.000381 0.119359 0.305466 -0.380758 0.641008 -0.062500 1 0 0 0 0 0 2 390242
-0.002305 0.000381 0.119359 0.305467 -0.380758 0.640991 -0.062500 1 0 0 0 0 0 2 391250
-0.002305 0.000381 0.119359 0.305467 -0.380758 0.640989 -0.062500 1 0 0 0 0 0 2 392241
-0.002305 0.000381 0.119359 0.305458 -0.380767 0.641001 -0.062500 1 0 0 0 0 0 2 393250
-0.002305 0.000381 0.119359 0.305465 -0.380760 0.640990 -0.062500 1 0 0 0 0 0 2 394241
-0.002305 0.000381 0.119359 0.305475 -0.380750 0.640995 -0.062500 1 0 0 0 0 0 2 395242
-0.002305 0.000381 0.119359 0.305459 -0.380766 0.641002 -0.062500 1 0 0 0 0 0 2 396250
-0.002305 0.000381 0.119359 0.305466 -0.380759 0.640990 -0.062500 1 0 0 0 0 0 2 397241
-0.002305 0.000381 0.119359 0.305466 -0.380758 0.640988 -0.062500 1 0 0 0 0 0 2 398250
-0.002293 0.000394 0.119370 0.128123 -0.571376 0.490737 -0.062500 1 0 0 0 0 0 2 399241
-0.002286 0.000401 0.119373 0.186268 -0.507257 0.564334 -0.062500 1 0 0 0 0 0 2 400249
-0.002283 0.000405 0.119375 0.230857 -0.459324 0.602345 -0.062500 1 0 0 0 0 0 2 401241
-0.002281 0.000406 0.119375 0.254981 -0.433800 0.616755 -0.062500 1 0 0 0 0 0 2 402250
-0.002281 0.000407 0.119375 0.267309 -0.420886 0.621864 -0.062500 1 0 0 0 0 0 2 403255
-0.002280 0.000408 0.119375 0.273542 -0.414433 0.623639 -0.062500 1 0 0 0 0 0 2 404257
-0.002280 0.000408 0.119375 0.276683 -0.411195 0.624254 -0.062500 1 0 0 0 0 0 2 405246
-0.002280 0.000408 0.119375 0.278253 -0.409580 0.624477 -0.062500 1 0 0 0 0 0 2 406247
-0.002280 0.000408 0.119375 0.279044 -0.408768 0.624545 -0.062500 1 0 0 0 0 0 2 407245
-0.002280 0.000408 0.119375 0.279434 -0.408360 0.624579 -0.062500 1 0 0 0 0 0 2 408256
-0.002280 0.000408 0.119375 0.279632 -0.408167 0.624572 -0.062500 1 0 0 0 0 0 2 409253
-0.002280 0.000408 0.119375 0.279733 -0.408062 0.624587 -0.062500 1 0 0 0 0 0 2 410260
-0.002280 0.000408 0.119375 0.279781 -0.408013 0.624583 -0.062500 1 0 0 0 0 0 2 411244
-0.002280 0.000408 0.119375 0.279808 -0.407985 0.624583 -0.062500 1 0 0 0 0 0 2 412229
-0.002280 0.000408 0.119375 0.279818 -0.407974 0.624590 -0.062500 1 0 0 0 0 0 2 413247
-0.002280 0.000408 0.119375 0.279818 -0.407974 0.624591 -0.062500 1 0 0 0 0 0 2 414257
-0.002280 0.000408 0.119375 0.279826 -0.407966 0.624578 -0.062500 1 0 0 0 0 0 2 415260
-0.002280 0.000408 0.119375 0.279835 -0.407956 0.624583 -0.062500 1 0 0 0 0 0 2 416260
-0.002280 0.000408 0.119375 0.279827 -0.407964 0.624597 -0.062500 1 0 0 0 0 0 2 417240
-0.002280 0.000408 0.119375 0.279827 -0.407965 0.624578 -0.062500 1 0 0 0 0 0 2 418265
-0.002280 0.000408 0.119375 0.279835 -0.407956 0.624583 -0.062500 1 0 0 0 0 0 2 419255
-0.002280 0.000408 0.119375 0.279827 -0.407963 0.624597 -0.062500 1 0 0 0 0 0 2 420257
-0.002280 0.000408 0.119375 0.279827 -0.407964 0.624578 -0.062500 1 0 0 0 0 0 2 421257
-0.002280 0.000408 0.119375 0.279835 -0.407956 0.624583 -0.062500 1 0 0 0 0 0 2 422260
-0.002280 0.000408 0.119375 0.279827 -0.407963 0.624597 -0.062500 1 0 0 0 0 0 2 423245
-0.002280 0.000408 0.119375 0.279827 -0.407964 0.624578 -0.062500 1 0 0 0 0 0 2 424227
-0.002280 0.000408 0.119375 0.279835 -0.407956 0.624583 -0.062500 1 0 0 0 0 0 2 425258
-0.002280 0.000408 0.119375 0.279840 -0.407966 0.624590 -0.062500 1 0 0 0 0 0 2 426228
-0.002280 0.000408 0.119375 0.279817 -0.407962 0.624584 -0.062500 1 0 0 0 0 0 2 427255
-0.002280 0.000408 0.119375 0.279834 -0.407955 0.624584 -0.062500 1 0 0 0 0 0 2 428259
-0.002280 0.000408 0.119375 0.279831 -0.407975 0.624583 -0.062500 1 0 0 0 0 0 2 429259
-0.002280 0.000408 0.119375 0.279824 -0.407954 0.624590 -0.062500 1 0 0 0 0 0 2 430258
-0.002280 0.000408 0.119375 0.279835 -0.407955 0.624584 -0.062500 1 0 0 0 0 0 2 431258
-0.002280 0.000408 0.119375 0.279831 -0.407975 0.624584 -0.062500 1 0 0 0 0 0 2 432257
-0.002280 0.000408 0.119375 0.279836 -0.407957 0.624583 -0.062500 1 0 0 0 0 0 2 433254
-0.002280 0.000408 0.119375 0.279824 -0.407952 0.624590 -0.062500 1 0 0 0 0 0 2 434230
-0.002280 0.000408 0.119375 0.279827 -0.407963 0.624577 -0.062500 1 0 0 0 0 0 2 435227
-0.002280 0.000408 0.119375 0.279839 -0.407967 0.624589 -0.062500 1 0 0 0 0 0 2 436256
-0.002280 0.000408 0.119375 0.279825 -0.407953 0.624591 -0.062500 1 0 0 0 0 0 2 437227
-0.002280 0.000408 0.119375 0.279827 -0.407963 0.624577 -0.062500 1 0 0 0 0 0 2 438259
-0.002280 0.000408 0.119375 0.279838 -0.407967 0.624590 -0.062500 1 0 0 0 0 0 2 439256
-0.002280 0.000408 0.119375 0.279828 -0.407965 0.624577 -0.062500 1 0 0 0 0 0 2 440257
-0.002280 0.000408 0.119375 0.279827 -0.407965 0.624596 -0.062500 1 0 0 0 0 0 2 441257
-0.002280 0.000408 0.119375 0.279835 -0.407956 0.624585 -0.062500 1 0 0 0 0 0 2 442258
-0.002280 0.000408 0.119375 0.279828 -0.407964 0.624577 -0.062500 1 0 0 0 0 0 2 443256
-0.002280 0.000408 0.119375 0.279827 -0.407964 0.624596 -0.062500 1 0 0 0 0 0 2 444245
-0.002280 0.000408 0.119375 0.279835 -0.407956 0.624585 -0.062500 1 0 0 0 0 0 2 445243
-0.002280 0.000408 0.119375 0.279828 -0.407964 0.624577 -0.062500 1 0 0 0 0 0 2 446257
-0.002280 0.000408 0.119375 0.279827 -0.407964 0.624596 -0.062500 1 0 0 0 0 0 2 447250
-0.002280 0.000408 0.119375 0.279835 -0.407956 0.624585 -0.062500 1 0 0 0 0 0 2 448228
-0.002280 0.000408 0.119375 0.279828 -0.407963 0.624577 -0.062500 1 0 0 0 0 0 2 449237
-0.002280 0.000408 0.119375 0.279827 -0.407964 0.624596 -0.062500 1 0 0 0 0 0 2 450257
-0.002280 0.000408 0.119375 0.279827 -0.407965 0.624578 -0.062500 1 0 0 0 0 0 2 451258
-0.002280 0.000408 0.119375 0.279835 -0.407956 0.624583 -0.062500 1 0 0 0 0 0 2 452256
-0.002280 0.000408 0.119375 0.279840 -0.407966 0.624590 -0.062500 1 0 0 0 0 0 2 453255
-0.002280 0.000408 0.119375 0.279816 -0.407962 0.624584 -0.062500 1 0 0 0 0 0 2 454258
-0.002280 0.000408 0.119375 0.279834 -0.407956 0.624583 -0.062500 1 0 0 0 0 0 2 455257
-0.002280 0.000408 0.119375 0.279839 -0.407966 0.624590 -0.062500 1 0 0 0 0 0 2 456241
-0.002280 0.000408 0.119375 0.279829 -0.407965 0.624577 -0.062500 1 0 0 0 0 0 2 457250
-0.002267 0.000422 0.119386 0.102366 -0.598671 0.474448 -0.062500 1 0 0 0 0 0 2 458328
-0.002261 0.000428 0.119390 0.160575 -0.534513 0.547991 -0.062500 1 0 0 0 0 0 2 459321
-0.002257 0.000432 0.119391 0.205192 -0.486554 0.585967 -0.062500 1 0 0 0 0 0 2 460306
-0.002256 0.000433 0.119392 0.229329 -0.461018 0.600360 -0.062500 1 0 0 0 0 0 2 461336
-0.002255 0.000434 0.119392 0.241665 -0.448110 0.605466 -0.062500 1 0 0 0 0 0 2 462320
-0.002255 0.000435 0.119392 0.247897 -0.441644 0.607250 -0.062500 1 0 0 0 0 0 2 463307
-0.002254 0.000435 0.119392 0.251031 -0.438413 0.607858 -0.062500 1 0 0 0 0 0 2 464321
-0.002254 0.000435 0.119392 0.252598 -0.436786 0.608072 -0.062500 1 0 0 0 0 0 2 465305
-0.002254 0.000435 0.119392 0.253400 -0.435976 0.608152 -0.062500 1 0 0 0 0 0 2 466322
-0.002254 0.000435 0.119392 0.253795 -0.435579 0.608173 -0.062500 1 0 0 0 0 0 2 467306
-0.002254 0.000435 0.119392 0.253978 -0.435373 0.608185 -0.062500 1 0 0 0 0 0 2 468322
-0.002254 0.000435 0.119392 0.254082 -0.435278 0.608189 -0.062500 1 0 0 0 0 0 2 469304
-0.002254 0.000435 0.119392 0.254129 -0.435230 0.608183 -0.062500 1 0 0 0 0 0 2 470248
-0.002254 0.000435 0.119392 0.254164 -0.435193 0.608190 -0.062500 1 0 0 0 0 0 2 471239
-0.002254 0.000435 0.119392 0.254167 -0.435191 0.608191 -0.062500 1 0 0 0 0 0 2 472249
-0.002254 0.000435 0.119392 0.254187 -0.435185 0.608191 -0.062500 1 0 0 0 0 0 2 473239
-0.002254 0.000435 0.119392 0.254186 -0.435174 0.608185 -0.062500 1 0 0 0 0 0 2 474248
-0.002254 0.000435 0.119392 0.254177 -0.435181 0.608197 -0.062500 1 0 0 0 0 0 2 475239
-0.002254 0.000435 0.119392 0.254184 -0.435173 0.608185 -0.062500 1 0 0 0 0 0 2 476248
-0.002254 0.000435 0.119392 0.254185 -0.435172 0.608184 -0.062500 1 0 0 0 0 0 2 477239
-0.002254 0.000435 0.119392 0.254177 -0.435181 0.608197 -0.062500 1 0 0 0 0 0 2 478234
-0.002254 0.000435 0.119392 0.254184 -0.435173 0.608185 -0.062500 1 0 0 0 0 0 2 479247
-0.002254 0.000435 0.119392 0.254185 -0.435173 0.608184 -0.062500 1 0 0 0 0 0 2 480239
-0.002254 0.000435 0.119392 0.254176 -0.435181 0.608197 -0.062500 1 0 0 0 0 0 2 481247
-0.002254 0.000435 0.119392 0.254184 -0.435174 0.608185 -0.062500 1 0 0 0 0 0 2 482243
-0.002254 0.000435 0.119392 0.254185 -0.435173 0.608184 -0.062500 1 0 0 0 0 0 2 483257
-0.002254 0.000435 0.119392 0.254188 -0.435184 0.608190 -0.062500 1 0 0 0 0 0 2 484246
-0.002254 0.000435 0.119392 0.254173 -0.435171 0.608191 -0.062500 1 0 0 0 0 0 2 485255
-0.002254 0.000435 0.119392 0.254184 -0.435172 0.608184 -0.062500 1 0 0 0 0 0 2 486244
-0.002254 0.000435 0.119392 0.254188 -0.435184 0.608190 -0.062500 1 0 0 0 0 0 2 487259
-0.002254 0.000435 0.119392 0.254173 -0.435171 0.608191 -0.062500 1 0 0 0 0 0 2 488248
-0.002254 0.000435 0.119392 0.254183 -0.435173 0.608184 -0.062500 1 0 0 0 0 0 2 489232
-0.002254 0.000435 0.119392 0.254188 -0.435184 0.608190 -0.062500 1 0 0 0 0 0 2 490251
-0.002254 0.000435 0.119392 0.254173 -0.435171 0.608191 -0.062500 1 0 0 0 0 0 2 491250
-0.002254 0.000435 0.119392 0.254183 -0.435173 0.608184 -0.062500 1 0 0 0 0 0 2 492255
-0.002254 0.000435 0.119392 0.254188 -0.435184 0.608190 -0.062500 1 0 0 0 0 0 2 493255
-0.002254 0.000435 0.119392 0.254185 -0.435174 0.608184 -0.062500 1 0 0 0 0 0 2 494257
-0.002254 0.000435 0.119392 0.254173 -0.435170 0.608190 -0.062500 1 0 0 0 0 0 2 495248
-0.002254 0.000435 0.119392 0.254186 -0.435184 0.608191 -0.062500 1 0 0 0 0 0 2 496251
-0.002254 0.000435 0.119392 0.254185 -0.435175 0.608184 -0.062500 1 0 0 0 0 0 2 497251
-0.002254 0.000435 0.119392 0.254172 -0.435170 0.608190 -0.062500 1 0 0 0 0 0 2 498260
-0.002254 0.000435 0.119392 0.254186 -0.435184 0.608191 -0.062500 1 0 0 0 0 0 2 499230
-0.002254 0.000435 0.119392 0.254185 -0.435175 0.608184 -0.062500 1 0 0 0 0 0 2 500256
-0.002254 0.000435 0.119392 0.254181 -0.435162 0.608197 -0.062500 1 0 0 0 0 0 2 501255
-0.002254 0.000435 0.119392 0.254187 -0.435183 0.608192 -0.062500 1 0 0 0 0 0 2 502256
-0.002254 0.000435 0.119392 0.254185 -0.435174 0.608185 -0.062500 1 0 0 0 0 0 2 503251
-0.002254 0.000435 0.119392 0.254185 -0.435173 0.608184 -0.062500 1 0 0 0 0 0 2 504225
-0.002254 0.000435 0.119392 0.254176 -0.435181 0.608197 -0.062500 1 0 0 0 0 0 2 505254
-0.002254 0.000435 0.119392 0.254184 -0.435174 0.608185 -0.062500 1 0 0 0 0 0 2 506256
-0.002254 0.000435 0.119392 0.254185 -0.435173 0.608184 -0.062500 1 0 0 0 0 0 2 507254
-0.002254 0.000435 0.119392 0.254176 -0.435182 0.608197 -0.062500 1 0 0 0 0 0 2 508255
-0.002254 0.000435 0.119392 0.254184 -0.435174 0.608185 -0.062500 1 0 0 0 0 0 2 509254
-0.002254 0.000435 0.119392 0.254184 -0.435173 0.608184 -0.062500 1 0 0 0 0 0 2 510256
-0.002254 0.000435 0.119392 0.254176 -0.435182 0.608197 -0.062500 1 0 0 0 0 0 2 511254
-0.002254 0.000435 0.119392 0.254183 -0.435174 0.608185 -0.062500 1 0 0 0 0 0 2 512256
-0.002254 0.000435 0.119392 0.254184 -0.435173 0.608183 -0.062500 1 0 0 0 0 0 2 513254
-0.002254 0.000435 0.119392 0.254188 -0.435185 0.608190 -0.062500 1 0 0 0 0 0 2 514256
-0.002254 0.000435 0.119392 0.254173 -0.435172 0.608190 -0.062500 1 0 0 0 0 0 2 515255
-0.002254 0.000435 0.119392 0.254183 -0.435173 0.608184 -0.062500 1 0 0 0 0 0 2 516254
-0.002254 0.000435 0.119392 0.254196 -0.435176 0.608197 -0.062500 1 0 0 0 0 0 2 517254
-0.002254 0.000435 0.119392 0.254174 -0.435170 0.608191 -0.062500 1 0 0 0 0 0 2 518255
-0.002254 0.000435 0.119392 0.254183 -0.435172 0.608184 -0.062500 1 0 0 0 0 0 2 519254
-0.002254 0.000435 0.119392 0.254188 -0.435184 0.608190 -0.062500 1 0 0 0 0 0 2 520254
-0.002254 0.000435 0.119392 0.254185 -0.435174 0.608184 -0.062500 1 0 0 0 0 0 2 521254
-0.002254 0.000435 0.119392 0.254173 -0.435170 0.608190 -0.062500 1 0 0 0 0 0 2 522254
-0.002254 0.000435 0.119392 0.254187 -0.435184 0.608191 -0.062500 1 0 0 0 0 0 2 523242
-0.002254 0.000435 0.119392 0.254185 -0.435174 0.608184 -0.062500 1 0 0 0 0 0 2 524251
-0.002254 0.000435 0.119392 0.254173 -0.435170 0.608190 -0.062500 1 0 0 0 0 0 2 525252
-0.002254 0.000435 0.119392 0.254186 -0.435184 0.608191 -0.062500 1 0 0 0 0 0 2 526327
-0.002254 0.000435 0.119392 0.254185 -0.435174 0.608184 -0.062500 1 0 0 0 0 0 2 527347
-0.002254 0.000435 0.119392 0.254172 -0.435170 0.608190 -0.062500 1 0 0 0 0 0 2 528325
-0.002254 0.000435 0.119392 0.254186 -0.435184 0.608191 -0.062500 1 0 0 0 0 0 2 529305
-0.002254 0.000435 0.119392 0.254185 -0.435175 0.608184 -0.062500 1 0 0 0 0 0 2 530327
-0.002254 0.000435 0.119392 0.254184 -0.435173 0.608183 -0.062500 1 0 0 0 0 0 2 531326
-0.002254 0.000435 0.119392 0.254184 -0.435173 0.608203 -0.062500 1 0 0 0 0 0 2 532322
-0.002254 0.000435 0.119392 0.254185 -0.435173 0.608186 -0.062500 1 0 0 0 0 0 2 533319
-0.002254 0.000435 0.119392 0.254185 -0.435173 0.608184 -0.062500 1 0 0 0 0 0 2 534323
-0.002254 0.000435 0.119392 0.254176 -0.435181 0.608197 -0.062500 1 0 0 0 0 0 2 535320
-0.002254 0.000435 0.119392 0.254184 -0.435174 0.608185 -0.062500 1 0 0 0 0 0 2 536324
-0.002254 0.000435 0.119392 0.254185 -0.435173 0.608184 -0.062500 1 0 0 0 0 0 2 537317
-0.002254 0.000435 0.119392 0.254176 -0.435182 0.608197 -0.062500 1 0 0 0 0 0 2 538239
-0.002254 0.000435 0.119392 0.254183 -0.435174 0.608185 -0.062500 1 0 0 0 0 0 2 539247
-0.002254 0.000435 0.119392 0.254184 -0.435173 0.608184 -0.062500 1 0 0 0 0 0 2 540237
-0.002254 0.000435 0.119392 0.254188 -0.435185 0.608190 -0.062500 1 0 0 0 0 0 2 541246
-0.002254 0.000435 0.119392 0.254173 -0.435172 0.608190 -0.062500 1 0 0 0 0 0 2 542237
-0.002254 0.000435 0.119392 0.254183 -0.435173 0.608184 -0.062500 1 0 0 0 0 0 2 543246
-0.002254 0.000435 0.119392 0.254188 -0.435185 0.608190 -0.062500 1 0 0 0 0 0 2 544236
-0.002254 0.000435 0.119392 0.254173 -0.435172 0.608190 -0.062500 1 0 0 0 0 0 2 545237
-0.002254 0.000435 0.119392 0.254183 -0.435173 0.608184 -0.062500 1 0 0 0 0 0 2 546246
-0.002254 0.000435 0.119392 0.254196 -0.435176 0.608197 -0.062500 1 0 0 0 0 0 2 547237
-0.002254 0.000435 0.119392 0.254186 -0.435173 0.608185 -0.062500 1 0 0 0 0 0 2 548245
-0.002254 0.000435 0.119392 0.254173 -0.435170 0.608190 -0.062500 1 0 0 0 0 0 2 549236
-0.002254 0.000435 0.119392 0.254187 -0.435184 0.608191 -0.062500 1 0 0 0 0 0 2 550246
-0.002254 0.000435 0.119392 0.254185 -0.435174 0.608184 -0.062500 1 0 0 0 0 0 2 551237
-0.002254 0.000435 0.119392 0.254173 -0.435170 0.608190 -0.062500 1 0 0 0 0 0 2 552245
-0.002254 0.000435 0.119392 0.254187 -0.435184 0.608191 -0.062500 1 0 0 0 0 0 2 553236
-0.002254 0.000435 0.119392 0.254185 -0.435174 0.608184 -0.062500 1 0 0 0 0 0 2 554245
-0.002254 0.000435 0.119392 0.254173 -0.435170 0.608190 -0.062500 1 0 0 0 0 0 2 555236
-0.002254 0.000435 0.119392 0.254186 -0.435184 0.608191 -0.062500 1 0 0 0 0 0 2 556243
-0.002254 0.000435 0.119392 0.254185 -0.435174 0.608184 -0.062500 1 0 0 0 0 0 2 557235
-0.002254 0.000435 0.119392 0.254185 -0.435173 0.608183 -0.062500 1 0 0 0 0 0 2 558232
-0.002254 0.000435 0.119392 0.254176 -0.435182 0.608196 -0.062500 1 0 0 0 0 0 2 559227
-0.002254 0.000435 0.119392 0.254183 -0.435174 0.608185 -0.062500 1 0 0 0 0 0 2 560229
-0.002254 0.000435 0.119392 0.254184 -0.435173 0.608183 -0.062500 1 0 0 0 0 0 2 561253
-0.002254 0.000435 0.119392 0.254176 -0.435182 0.608196 -0.062500 1 0 0 0 0 0 2 562252
-0.002254 0.000435 0.119392 0.254183 -0.435174 0.608185 -0.062500 1 0 0 0 0 0 2 563249
-0.002254 0.000435 0.119392 0.254192 -0.435164 0.608190 -0.062500 1 0 0 0 0 0 2 564248
-0.002254 0.000435 0.119392 0.254189 -0.435183 0.608191 -0.062500 1 0 0 0 0 0 2 565224
-0.002254 0.000435 0.119392 0.254173 -0.435171 0.608191 -0.062500 1 0 0 0 0 0 2 566259
-0.002254 0.000435 0.119392 0.254183 -0.435173 0.608184 -0.062500 1 0 0 0 0 0 2 567254
-0.002254 0.000435 0.119392 0.254188 -0.435184 0.608190 -0.062500 1 0 0 0 0 0 2 568253
-0.002254 0.000435 0.119392 0.254173 -0.435171 0.608191 -0.062500 1 0 0 0 0 0 2 569231
-0.002254 0.000435 0.119392 0.254183 -0.435173 0.608184 -0.062500 1 0 0 0 0 0 2 570256
-0.002254 0.000435 0.119392 0.254188 -0.435184 0.608190 -0.062500 1 0 0 0 0 0 2 571253
-0.002254 0.000435 0.119392 0.254173 -0.435172 0.608191 -0.062500 1 0 0 0 0 0 2 572227
-0.002254 0.000435 0.119392 0.254183 -0.435173 0.608184 -0.062500 1 0 0 0 0 0 2 573253
-0.002254 0.000435 0.119392 0.254188 -0.435185 0.608190 -0.062500 1 0 0 0 0 0 2 574252
-0.002254 0.000435 0.119392 0.254185 -0.435175 0.608184 -0.062500 1 0 0 0 0 0 2 575221
-0.002254 0.000435 0.119392 0.254173 -0.435170 0.608190 -0.062500 1 0 0 0 0 0 2 576252
-0.002254 0.000435 0.119392 0.254186 -0.435184 0.608191 -0.062500 1 0 0 0 0 0 2 577247
-0.002254 0.000435 0.119392 0.254185 -0.435175 0.608184 -0.062500 1 0 0 0 0 0 2 578252
-0.002254 0.000435 0.119392 0.254181 -0.435162 0.608197 -0.062500 1 0 0 0 0 0 2 579251
-0.002254 0.000435 0.119392 0.254188 -0.435183 0.608192 -0.062500 1 0 0 0 0 0 2 580254
-0.002254 0.000435 0.119392 0.254185 -0.435174 0.608185 -0.062500 1 0 0 0 0 0 2 581252
-0.002254 0.000435 0.119392 0.254173 -0.435170 0.608190 -0.062500 1 0 0 0 0 0 2 582254
-0.002254 0.000435 0.119392 0.254187 -0.435184 0.608191 -0.062500 1 0 0 0 0 0 2 583253
-0.002254 0.000435 0.119392 0.254185 -0.435174 0.608184 -0.062500 1 0 0 0 0 0 2 584252
-0.002254 0.000435 0.119392 0.254185 -0.435173 0.608183 -0.062500 1 0 0 0 0 0 2 585251
-0.002254 0.000435 0.119392 0.254176 -0.435182 0.608197 -0.062500 1 0 0 0 0 0 2 586252
-0.002254 0.000435 0.119392 0.254184 -0.435174 0.608185 -0.062500 1 0 0 0 0 0 2 587252
-0.002254 0.000435 0.119392 0.254184 -0.435173 0.608183 -0.062500 1 0 0 0 0 0 2 588251
-0.002254 0.000435 0.119392 0.254176 -0.435182 0.608196 -0.062500 1 0 0 0 0 0 2 589252
-0.002254 0.000435 0.119392 0.254183 -0.435174 0.608185 -0.062500 1 0 0 0 0 0 2 590253
-0.002254 0.000435 0.119392 0.254184 -0.435173 0.608183 -0.062500 1 0 0 0 0 0 2 591251
-0.002254 0.000435 0.119392 0.254176 -0.435182 0.608196 -0.062500 1 0 0 0 0 0 2 592252
-0.002254 0.000435 0.119392 0.254183 -0.435174 0.608185 -0.062500 1 0 0 0 0 0 2 593252
-0.002254 0.000435 0.119392 0.254184 -0.435173 0.608183 -0.062500 1 0 0 0 0 0 2 594253
-0.002254 0.000435 0.119392 0.254196 -0.435176 0.608197 -0.062500 1 0 0 0 0 0 2 595242
-0.002254 0.000435 0.119392 0.254174 -0.435170 0.608191 -0.062500 1 0 0 0 0 0 2 596253
-0.002254 0.000435 0.119392 0.254184 -0.435172 0.608184 -0.062500 1 0 0 0 0 0 2 597247
-0.002254 0.000435 0.119392 0.254188 -0.435184 0.608190 -0.062500 1 0 0 0 0 0 2 598238
-0.002254 0.000435 0.119392 0.254173 -0.435171 0.608191 -0.062500 1 0 0 0 0 0 2 599245
-0.002241 0.000449 0.119403 0.076625 -0.625994 0.458167 -0.062500 1 0 0 0 0 0 2 600252
-0.002235 0.000456 0.119406 0.134886 -0.561786 0.531653 -0.062500 1 0 0 0 0 0 2 601252
-0.002232 0.000459 0.119408 0.179518 -0.513798 0.569602 -0.062500 1 0 0 0 0 0 2 602255
-0.002230 0.000461 0.119408 0.203666 -0.488248 0.583977 -0.062500 1 0 0 0 0 0 2 603223
-0.002229 0.000462 0.119408 0.216004 -0.475323 0.589087 -0.062500 1 0 0 0 0 0 2 604252
-0.002229 0.000462 0.119408 0.222242 -0.468865 0.590854 -0.062500 1 0 0 0 0 0 2 605251
-0.002229 0.000462 0.119408 0.225378 -0.465633 0.591478 -0.062500 1 0 0 0 0 0 2 606253
-0.002229 0.000462 0.119408 0.226948 -0.464017 0.591700 -0.062500 1 0 0 0 0 0 2 607251
-0.002229 0.000462 0.119408 0.227739 -0.463205 0.591767 -0.062500 1 0 0 0 0 0 2 608252
-0.002229 0.000462 0.119408 0.228121 -0.462806 0.591794 -0.062500 1 0 0 0 0 0 2 609244
-0.002229 0.000462 0.119408 0.228327 -0.462605 0.591793 -0.062500 1 0 0 0 0 0 2 610237
-0.002229 0.000462 0.119408 0.228429 -0.462499 0.591808 -0.062500 1 0 0 0 0 0 2 611245
-0.002229 0.000462 0.119408 0.228477 -0.462450 0.591804 -0.062500 1 0 0 0 0 0 2 612244
-0.002229 0.000462 0.119408 0.228504 -0.462421 0.591804 -0.062500 1 0 0 0 0 0 2 613219
-0.002229 0.000462 0.119408 0.228506 -0.462420 0.591804 -0.062500 1 0 0 0 0 0 2 614235
-0.002229 0.000462 0.119408 0.228513 -0.462412 0.591811 -0.062500 1 0 0 0 0 0 2 615244
-0.002229 0.000462 0.119408 0.228522 -0.462403 0.591798 -0.062500 1 0 0 0 0 0 2 616235
-0.002229 0.000462 0.119408 0.228519 -0.462390 0.591810 -0.062500 1 0 0 0 0 0 2 617243
-0.002229 0.000462 0.119408 0.228525 -0.462412 0.591805 -0.062500 1 0 0 0 0 0 2 618235
-0.002229 0.000462 0.119408 0.228531 -0.462394 0.591805 -0.062500 1 0 0 0 0 0 2 619243
-0.002229 0.000462 0.119408 0.228524 -0.462401 0.591798 -0.062500 1 0 0 0 0 0 2 620235
-0.002229 0.000462 0.119408 0.228522 -0.462401 0.591817 -0.062500 1 0 0 0 0 0 2 621244
-0.002229 0.000462 0.119408 0.228523 -0.462402 0.591799 -0.062500 1 0 0 0 0 0 2 622234
-0.002229 0.000462 0.119408 0.228531 -0.462393 0.591804 -0.062500 1 0 0 0 0 0 2 623243
-0.002229 0.000462 0.119408 0.228515 -0.462409 0.591811 -0.062500 1 0 0 0 0 0 2 624234
-0.002229 0.000462 0.119408 0.228530 -0.462394 0.591805 -0.062500 1 0 0 0 0 0 2 625243
-0.002229 0.000462 0.119408 0.228523 -0.462401 0.591798 -0.062500 1 0 0 0 0 0 2 626234
-0.002229 0.000462 0.119408 0.228522 -0.462401 0.591817 -0.062500 1 0 0 0 0 0 2 627246
-0.002229 0.000462 0.119408 0.228522 -0.462402 0.591799 -0.062500 1 0 0 0 0 0 2 628241
-0.002229 0.000462 0.119408 0.228531 -0.462393 0.591804 -0.062500 1 0 0 0 0 0 2 629240
-0.002229 0.000462 0.119408 0.228527 -0.462412 0.591804 -0.062500 1 0 0 0 0 0 2 630227
-0.002229 0.000462 0.119408 0.228519 -0.462391 0.591811 -0.062500 1 0 0 0 0 0 2 631237
-0.002229 0.000462 0.119408 0.228522 -0.462400 0.591798 -0.062500 1 0 0 0 0 0 2 632251
-0.002229 0.000462 0.119408 0.228534 -0.462404 0.591811 -0.062500 1 0 0 0 0 0 2 633248
-0.002229 0.000462 0.119408 0.228512 -0.462399 0.591805 -0.062500 1 0 0 0 0 0 2 634254
-0.002229 0.000462 0.119408 0.228521 -0.462401 0.591798 -0.062500 1 0 0 0 0 0 2 635252
-0.002229 0.000462 0.119408 0.228534 -0.462404 0.591811 -0.062500 1 0 0 0 0 0 2 636251
-0.002229 0.000462 0.119408 0.228524 -0.462402 0.591798 -0.062500 1 0 0 0 0 0 2 637238
-0.002229 0.000462 0.119408 0.228519 -0.462390 0.591810 -0.062500 1 0 0 0 0 0 2 638252
-0.002229 0.000462 0.119408 0.228525 -0.462412 0.591805 -0.062500 1 0 0 0 0 0 2 639250
-0.002234 0.000480 0.119398 0.301645 -0.713483 0.741329 -0.062500 1 0 0 0 0 0 2 640250
-0.002236 0.000489 0.119394 0.278380 -0.629353 0.668192 -0.062500 1 0 0 0 0 0 2 641240
-0.002238 0.000494 0.119393 0.259995 -0.566230 0.630340 -0.062500 1 0 0 0 0 0 2 642250
-0.002239 0.000496 0.119392 0.249891 -0.532532 0.615970 -0.062500 1 0 0 0 0 0 2 643226
-0.002239 0.000497 0.119392 0.244654 -0.515456 0.610878 -0.062500 1 0 0 0 0 0 2 644255
-0.002239 0.000498 0.119392 0.241967 -0.506884 0.609094 -0.062500 1 0 0 0 0 0 2 645228
-0.002239 0.000498 0.119392 0.240616 -0.502595 0.608479 -0.062500 1 0 0 0 0 0 2 646253
-0.002239 0.000498 0.119392 0.239937 -0.500444 0.608261 -0.062500 1 0 0 0 0 0 2 647240
-0.002239 0.000498 0.119392 0.239602 -0.499384 0.608188 -0.062500 1 0 0 0 0 0 2 648250
-0.002239 0.000498 0.119392 0.239426 -0.498844 0.608162 -0.062500 1 0 0 0 0 0 2 649249
-0.002227 0.000512 0.119403 0.061688 -0.689536 0.458319 -0.062500 1 0 0 0 0 0 2 650251
-0.002220 0.000519 0.119406 0.119943 -0.625106 0.531706 -0.062500 1 0 0 0 0 0 2 651248
-0.002217 0.000522 0.119408 0.164578 -0.577016 0.569608 -0.062500 1 0 0 0 0 0 2 652251
-0.002215 0.000524 0.119408 0.188724 -0.551414 0.583976 -0.062500 1 0 0 0 0 0 2 653250
-0.002214 0.000525 0.119408 0.201059 -0.538489 0.589067 -0.062500 1 0 0 0 0 0 2 654251
-0.002214 0.000525 0.119408 0.207303 -0.532010 0.590847 -0.062500 1 0 0 0 0 0 2 655248
-0.002214 0.000525 0.119408 0.210428 -0.528773 0.591456 -0.062500 1 0 0 0 0 0 2 656250
-0.002214 0.000525 0.119408 0.212010 -0.527159 0.591668 -0.062500 1 0 0 0 0 0 2 657289
-0.002214 0.000525 0.119408 0.212794 -0.526356 0.591747 -0.062500 1 0 0 0 0 0 2 658245
-0.002214 0.000526 0.119408 0.213184 -0.525949 0.591781 -0.062500 1 0 0 0 0 0 2 659248
-0.002214 0.000526 0.119408 0.213390 -0.525748 0.591781 -0.062500 1 0 0 0 0 0 2 660251
-0.002214 0.000526 0.119408 0.213482 -0.525639 0.591783 -0.062500 1 0 0 0 0 0 2 661248
-0.002214 0.000526 0.119408 0.213528 -0.525589 0.591777 -0.062500 1 0 0 0 0 0 2 662250
-0.002214 0.000526 0.119408 0.213558 -0.525572 0.591783 -0.062500 1 0 0 0 0 0 2 663251
-0.002214 0.000526 0.119408 0.213565 -0.525551 0.591784 -0.062500 1 0 0 0 0 0 2 664248
-0.002214 0.000526 0.119408 0.213564 -0.525550 0.591784 -0.062500 1 0 0 0 0 0 2 665250
-0.002214 0.000526 0.119408 0.213584 -0.525544 0.591784 -0.062500 1 0 0 0 0 0 2 666250
-0.002214 0.000526 0.119408 0.213574 -0.525541 0.591791 -0.062500 1 0 0 0 0 0 2 667249
-0.002214 0.000526 0.119408 0.213585 -0.525543 0.591785 -0.062500 1 0 0 0 0 0 2 668238
-0.002232 0.000530 0.119418 0.476865 -0.587979 0.453658 -0.062500 1 0 0 0 0 0 2 669247
-0.002242 0.000532 0.119421 0.387333 -0.566809 0.521320 -0.062500 1 0 0 0 0 0 2 670248
-0.002246 0.000533 0.119423 0.321109 -0.551111 0.556257 -0.062500 1 0 0 0 0 0 2 671248
-0.002249 0.000534 0.119423 0.286096 -0.542785 0.569494 -0.062500 1 0 0 0 0 0 2 672249
-0.002250 0.000534 0.119423 0.268473 -0.538591 0.574202 -0.062500 1 0 0 0 0 0 2 673248
-0.002250 0.000534 0.119423 0.259695 -0.536506 0.575835 -0.062500 1 0 0 0 0 0 2 674251
-0.002251 0.000534 0.119423 0.255305 -0.535453 0.576400 -0.062500 1 0 0 0 0 0 2 675247
-0.002251 0.000534 0.119423 0.253117 -0.534943 0.576592 -0.062500 1 0 0 0 0 0 2 676249
-0.002251 0.000534 0.119423 0.252028 -0.534686 0.576665 -0.062500 1 0 0 0 0 0 2 677248
-0.002251 0.000534 0.119423 0.251489 -0.534537 0.576689 -0.062500 1 0 0 0 0 0 2 678251
-0.002251 0.000534 0.119423 0.251203 -0.534478 0.576697 -0.062500 1 0 0 0 0 0 2 679247
-0.002251 0.000534 0.119423 0.251069 -0.534446 0.576701 -0.062500 1 0 0 0 0 0 2 680235
-0.002251 0.000534 0.119423 0.251014 -0.534433 0.576706 -0.062500 1 0 0 0 0 0 2 681242
-0.002251 0.000534 0.119423 0.250968 -0.534434 0.576699 -0.062500 1 0 0 0 0 0 2 682232
-0.002251 0.000534 0.119423 0.250950 -0.534420 0.576698 -0.062500 1 0 0 0 0 0 2 683242
-0.002251 0.000534 0.119423 0.250957 -0.534410 0.576704 -0.062500 1 0 0 0 0 0 2 684232
-0.002251 0.000534 0.119423 0.250950 -0.534417 0.576698 -0.062500 1 0 0 0 0 0 2 685253
-0.002251 0.000534 0.119423 0.250938 -0.534415 0.576704 -0.062500 1 0 0 0 0 0 2 686234
-0.002251 0.000534 0.119423 0.250936 -0.534415 0.576705 -0.062500 1 0 0 0 0 0 2 687242
-0.002251 0.000534 0.119423 0.250949 -0.534418 0.576698 -0.062500 1 0 0 0 0 0 2 688232
-0.002251 0.000534 0.119423 0.250938 -0.534415 0.576704 -0.062500 1 0 0 0 0 0 2 689240
-0.002251 0.000534 0.119423 0.250937 -0.534415 0.576705 -0.062500 1 0 0 0 0 0 2 690232
-0.002251 0.000534 0.119423 0.250949 -0.534418 0.576699 -0.062500 1 0 0 0 0 0 2 691240
-0.002251 0.000534 0.119423 0.250938 -0.534416 0.576704 -0.062500 1 0 0 0 0 0 2 692232
-0.002251 0.000534 0.119423 0.250937 -0.534415 0.576705 -0.062500 1 0 0 0 0 0 2 693240
-0.002251 0.000534 0.119423 0.250937 -0.534415 0.576705 -0.062500 1 0 0 0 0 0 2 694232
-0.002251 0.000534 0.119423 0.250946 -0.534406 0.576692 -0.062500 1 0 0 0 0 0 2 695240
-0.002251 0.000534 0.119423 0.250938 -0.534414 0.576704 -0.062500 1 0 0 0 0 0 2 696239
-0.002251 0.000534 0.119423 0.250929 -0.534423 0.576698 -0.062500 1 0 0 0 0 0 2 697232
-0.002251 0.000534 0.119423 0.250936 -0.534416 0.576704 -0.062500 1 0 0 0 0 0 2 698249
-0.002251 0.000534 0.119423 0.250948 -0.534418 0.576698 -0.062500 1 0 0 0 0 0 2 699246
-0.002251 0.000534 0.119423 0.250938 -0.534415 0.576704 -0.062500 1 0 0 0 0 0 2 700245
-0.002251 0.000534 0.119423 0.250937 -0.534415 0.576705 -0.062500 1 0 0 0 0 0 2 701240
-0.002251 0.000534 0.119423 0.250949 -0.534418 0.576699 -0.062500 1 0 0 0 0 0 2 702247
-0.002251 0.000534 0.119423 0.250938 -0.534415 0.576704 -0.062500 1 0 0 0 0 0 2 703241
-0.002251 0.000534 0.119423 0.250937 -0.534415 0.576705 -0.062500 1 0 0 0 0 0 2 704255
-0.002251 0.000534 0.119423 0.250949 -0.534418 0.576699 -0.062500 1 0 0 0 0 0 2 705248
-0.002251 0.000534 0.119423 0.250939 -0.534416 0.576705 -0.062500 1 0 0 0 0 0 2 706251
-0.002251 0.000534 0.119423 0.250926 -0.534412 0.576691 -0.062500 1 0 0 0 0 0 2 707248
-0.002251 0.000534 0.119423 0.250935 -0.534415 0.576703 -0.062500 1 0 0 0 0 0 2 708250
-0.002251 0.000534 0.119423 0.250948 -0.534418 0.576698 -0.062500 1 0 0 0 0 0 2 709218
-0.002251 0.000534 0.119423 0.250938 -0.534415 0.576704 -0.062500 1 0 0 0 0 0 2 710248
-0.002251 0.000534 0.119423 0.250937 -0.534415 0.576705 -0.062500 1 0 0 0 0 0 2 711249
-0.002251 0.000534 0.119423 0.250937 -0.534415 0.576705 -0.062500 1 0 0 0 0 0 2 712256
-0.002251 0.000534 0.119423 0.250949 -0.534418 0.576699 -0.062500 1 0 0 0 0 0 2 713250
-0.002251 0.000534 0.119423 0.250938 -0.534415 0.576704 -0.062500 1 0 0 0 0 0 2 714254
-0.002251 0.000534 0.119423 0.250937 -0.534415 0.576705 -0.062500 1 0 0 0 0 0 2 715250
-0.002251 0.000534 0.119423 0.250949 -0.534418 0.576699 -0.062500 1 0 0 0 0 0 2 716247
-0.002251 0.000534 0.119423 0.250939 -0.534416 0.576705 -0.062500 1 0 0 0 0 0 2 717248
-0.002251 0.000534 0.119423 0.250926 -0.534412 0.576691 -0.062500 1 0 0 0 0 0 2 718246
-0.002251 0.000534 0.119423 0.250935 -0.534415 0.576703 -0.062500 1 0 0 0 0 0 2 719247
-0.002251 0.000534 0.119423 0.250948 -0.534418 0.576698 -0.062500 1 0 0 0 0 0 2 720248
-0.002251 0.000534 0.119423 0.250938 -0.534415 0.576704 -0.062500 1 0 0 0 0 0 2 721248
-0.002251 0.000534 0.119423 0.250937 -0.534415 0.576705 -0.062500 1 0 0 0 0 0 2 722249
-0.002251 0.000534 0.119423 0.250949 -0.534418 0.576699 -0.062500 1 0 0 0 0 0 2 723247
-0.002251 0.000534 0.119423 0.250938 -0.534415 0.576704 -0.062500 1 0 0 0 0 0 2 724248
-0.002251 0.000534 0.119423 0.250937 -0.534415 0.576705 -0.062500 1 0 0 0 0 0 2 725247
-0.002251 0.000534 0.119423 0.250937 -0.534415 0.576705 -0.062500 1 0 0 0 0 0 2 726248
-0.002251 0.000534 0.119423 0.250949 -0.534418 0.576699 -0.062500 1 0 0 0 0 0 2 727248
-0.002251 0.000534 0.119423 0.250939 -0.534416 0.576705 -0.062500 1 0 0 0 0 0 2 728244
-0.002251 0.000534 0.119423 0.250926 -0.534412 0.576691 -0.062500 1 0 0 0 0 0 2 729248
-0.002251 0.000534 0.119423 0.250935 -0.534415 0.576703 -0.062500 1 0 0 0 0 0 2 730249
-0.002251 0.000534 0.119423 0.250948 -0.534418 0.576698 -0.062500 1 0 0 0 0 0 2 731248
-0.002251 0.000534 0.119423 0.250938 -0.534415 0.576704 -0.062500 1 0 0 0 0 0 2 732247
-0.002251 0.000534 0.119423 0.250937 -0.534415 0.576705 -0.062500 1 0 0 0 0 0 2 733248
-0.002251 0.000534 0.119423 0.250949 -0.534418 0.576699 -0.062500 1 0 0 0 0 0 2 734248
-0.002251 0.000534 0.119423 0.250938 -0.534415 0.576704 -0.062500 1 0 0 0 0 0 2 735248
-0.002251 0.000534 0.119423 0.250937 -0.534415 0.576705 -0.062500 1 0 0 0 0 0 2 736247
-0.002251 0.000534 0.119423 0.250949 -0.534418 0.576699 -0.062500 1 0 0 0 0 0 2 737248
-0.002251 0.000534 0.119423 0.250939 -0.534416 0.576704 -0.062500 1 0 0 0 0 0 2 738230
-0.002251 0.000534 0.119423 0.250937 -0.534415 0.576705 -0.062500 1 0 0 0 0 0 2 739243
-0.002251 0.000534 0.119423 0.250934 -0.534403 0.576698 -0.062500 1 0 0 0 0 0 2 740233
-0.002251 0.000534 0.119423 0.250949 -0.534416 0.576698 -0.062500 1 0 0 0 0 0 2 741247
-0.002251 0.000534 0.119423 0.250930 -0.534424 0.576697 -0.062500 1 0 0 0 0 0 2 742250
-0.002251 0.000534 0.119423 0.250936 -0.534416 0.576704 -0.062500 1 0 0 0 0 0 2 743247
-0.002251 0.000534 0.119423 0.250936 -0.534415 0.576705 -0.062500 1 0 0 0 0 0 2 744247
-0.002251 0.000534 0.119423 0.250949 -0.534418 0.576699 -0.062500 1 0 0 0 0 0 2 745245
-0.002251 0.000534 0.119423 0.250938 -0.534415 0.576704 -0.062500 1 0 0 0 0 0 2 746248
-0.002251 0.000534 0.119423 0.250937 -0.534415 0.576705 -0.062500 1 0 0 0 0 0 2 747247
-0.002251 0.000534 0.119423 0.250949 -0.534418 0.576699 -0.062500 1 0 0 0 0 0 2 748247
-0.002251 0.000534 0.119423 0.250939 -0.534416 0.576704 -0.062500 1 0 0 0 0 0 2 749247
-0.002251 0.000534 0.119423 0.250937 -0.534415 0.576705 -0.062500 1 0 0 0 0 0 2 750248
-0.002251 0.000534 0.119423 0.250946 -0.534406 0.576692 -0.062500 1 0 0 0 0 0 2 751234
-0.002251 0.000534 0.119423 0.250938 -0.534414 0.576703 -0.062500 1 0 0 0 0 0 2 752240
-0.002251 0.000534 0.119423 0.250929 -0.534423 0.576698 -0.062500 1 0 0 0 0 0 2 753231
-0.002251 0.000534 0.119423 0.250936 -0.534416 0.576704 -0.062500 1 0 0 0 0 0 2 754240
-0.002251 0.000534 0.119423 0.250936 -0.534415 0.576705 -0.062500 1 0 0 0 0 0 2 755231
-0.002256 0.000552 0.119413 0.324005 -0.785339 0.726471 -0.062500 1 0 0 0 0 0 2 756239
-0.002259 0.000561 0.119409 0.300769 -0.701289 0.653210 -0.062500 1 0 0 0 0 0 2 757229
-0.002260 0.000566 0.119408 0.282414 -0.638223 0.615310 -0.062500 1 0 0 0 0 0 2 758239
-0.002261 0.000568 0.119407 0.272303 -0.604532 0.600906 -0.062500 1 0 0 0 0 0 2 759230
-0.002261 0.000569 0.119407 0.267055 -0.587459 0.595802 -0.062500 1 0 0 0 0 0 2 760239
-0.002261 0.000570 0.119407 0.264378 -0.578893 0.594023 -0.062500 1 0 0 0 0 0 2 761230
-0.002262 0.000570 0.119407 0.263026 -0.574594 0.593398 -0.062500 1 0 0 0 0 0 2 762225
-0.002262 0.000570 0.119407 0.262350 -0.572454 0.593183 -0.062500 1 0 0 0 0 0 2 763239
-0.002262 0.000570 0.119407 0.262008 -0.571373 0.593116 -0.062500 1 0 0 0 0 0 2 764229
-0.002262 0.000570 0.119407 0.261838 -0.570853 0.593083 -0.062500 1 0 0 0 0 0 2 765239
-0.002262 0.000570 0.119407 0.261743 -0.570582 0.593083 -0.062500 1 0 0 0 0 0 2 766230
-0.002262 0.000570 0.119407 0.261708 -0.570433 0.593075 -0.062500 1 0 0 0 0 0 2 767238
-0.002262 0.000570 0.119407 0.261680 -0.570375 0.593073 -0.062500 1 0 0 0 0 0 2 768229
-0.002262 0.000570 0.119407 0.261668 -0.570338 0.593072 -0.062500 1 0 0 0 0 0 2 769259
-0.002262 0.000570 0.119407 0.261672 -0.570316 0.593072 -0.062500 1 0 0 0 0 0 2 770247
-0.002262 0.000570 0.119407 0.261665 -0.570323 0.593065 -0.062500 1 0 0 0 0 0 2 771246
-0.002262 0.000570 0.119407 0.261660 -0.570313 0.593077 -0.062500 1 0 0 0 0 0 2 772239
-0.002262 0.000570 0.119407 0.261660 -0.570312 0.593079 -0.062500 1 0 0 0 0 0 2 773245
-0.002262 0.000570 0.119407 0.261668 -0.570303 0.593066 -0.062500 1 0 0 0 0 0 2 774237
-0.002262 0.000570 0.119407 0.261661 -0.570311 0.593078 -0.062500 1 0 0 0 0 0 2 775248
-0.002262 0.000570 0.119407 0.261657 -0.570300 0.593072 -0.062500 1 0 0 0 0 0 2 776248
-0.002249 0.000584 0.119418 0.083965 -0.761403 0.443377 -0.062500 1 0 0 0 0 0 2 777247
-0.002243 0.000591 0.119421 0.142267 -0.697023 0.516682 -0.062500 1 0 0 0 0 0 2 778247
-0.002239 0.000594 0.119423 0.186932 -0.648959 0.554561 -0.062500 1 0 0 0 0 0 2 779246
-0.002238 0.000596 0.119423 0.211093 -0.623400 0.568912 -0.062500 1 0 0 0 0 0 2 780216
-0.002237 0.000597 0.119423 0.223456 -0.610480 0.574002 -0.062500 1 0 0 0 0 0 2 781243
-0.002236 0.000597 0.119423 0.229689 -0.604017 0.575784 -0.062500 1 0 0 0 0 0 2 782321
-0.002236 0.000597 0.119423 0.232834 -0.600774 0.576392 -0.062500 1 0 0 0 0 0 2 783323
-0.002236 0.000597 0.119423 0.234402 -0.599177 0.576610 -0.062500 1 0 0 0 0 0 2 784305
-0.002236 0.000598 0.119423 0.235189 -0.598355 0.576689 -0.062500 1 0 0 0 0 0 2 785297
-0.002236 0.000598 0.119423 0.235583 -0.597957 0.576709 -0.062500 1 0 0 0 0 0 2 786327
-0.002236 0.000598 0.119423 0.235778 -0.597754 0.576714 -0.062500 1 0 0 0 0 0 2 787326
-0.002236 0.000598 0.119423 0.235891 -0.597650 0.576723 -0.062500 1 0 0 0 0 0 2 788316
-0.002236 0.000598 0.119423 0.235940 -0.597601 0.576718 -0.062500 1 0 0 0 0 0 2 789315
-0.002236 0.000598 0.119423 0.235951 -0.597590 0.576725 -0.062500 1 0 0 0 0 0 2 790319
-0.002236 0.000598 0.119423 0.235967 -0.597574 0.576719 -0.062500 1 0 0 0 0 0 2 791291
-0.002236 0.000598 0.119423 0.235976 -0.597564 0.576725 -0.062500 1 0 0 0 0 0 2 792290
-0.002236 0.000598 0.119423 0.235973 -0.597552 0.576719 -0.062500 1 0 0 0 0 0 2 793289
-0.002236 0.000598 0.119423 0.235984 -0.597553 0.576732 -0.062500 1 0 0 0 0 0 2 794293
-0.002236 0.000598 0.119423 0.235974 -0.597551 0.576720 -0.062500 1 0 0 0 0 0 2 795290
-0.002236 0.000598 0.119423 0.235988 -0.597565 0.576719 -0.062500 1 0 0 0 0 0 2 796323
-0.002236 0.000598 0.119423 0.235974 -0.597552 0.576718 -0.062500 1 0 0 0 0 0 2 797320
-0.002236 0.000598 0.119423 0.235984 -0.597553 0.576732 -0.062500 1 0 0 0 0 0 2 798294
-0.002236 0.000598 0.119423 0.235986 -0.597554 0.576713 -0.062500 1 0 0 0 0 0 2 799291
-0.002236 0.000598 0.119423 0.235986 -0.597554 0.576731 -0.062500 1 0 0 0 0 0 2 800314
-0.002236 0.000598 0.119423 0.235974 -0.597551 0.576720 -0.062500 1 0 0 0 0 0 2 801289
-0.002236 0.000598 0.119423 0.235976 -0.597562 0.576725 -0.062500 1 0 0 0 0 0 2 802292
-0.002236 0.000598 0.119423 0.235985 -0.597555 0.576713 -0.062500 1 0 0 0 0 0 2 803290
-0.002236 0.000598 0.119423 0.235986 -0.597554 0.576731 -0.062500 1 0 0 0 0 0 2 804288
-0.002236 0.000598 0.119423 0.235974 -0.597551 0.576720 -0.062500 1 0 0 0 0 0 2 805290
-0.002236 0.000598 0.119423 0.235976 -0.597562 0.576725 -0.062500 1 0 0 0 0 0 2 806292
-0.002236 0.000598 0.119423 0.235993 -0.597546 0.576720 -0.062500 1 0 0 0 0 0 2 807290
-0.002236 0.000598 0.119423 0.235978 -0.597562 0.576725 -0.062500 1 0 0 0 0 0 2 808290
-0.002236 0.000598 0.119423 0.235973 -0.597552 0.576719 -0.062500 1 0 0 0 0 0 2 809288
-0.002236 0.000598 0.119423 0.235980 -0.597542 0.576725 -0.062500 1 0 0 0 0 0 2 810324
-0.002236 0.000598 0.119423 0.235989 -0.597564 0.576719 -0.062500 1 0 0 0 0 0 2 811319
-0.002236 0.000598 0.119423 0.235982 -0.597543 0.576725 -0.062500 1 0 0 0 0 0 2 812326
-0.002236 0.000598 0.119423 0.235977 -0.597561 0.576726 -0.062500 1 0 0 0 0 0 2 813318
-0.002236 0.000598 0.119423 0.235985 -0.597554 0.576713 -0.062500 1 0 0 0 0 0 2 814314
-0.002236 0.000598 0.119423 0.235986 -0.597553 0.576731 -0.062500 1 0 0 0 0 0 2 815320
-0.002236 0.000598 0.119423 0.235974 -0.597550 0.576720 -0.062500 1 0 0 0 0 0 2 816291
-0.002236 0.000598 0.119423 0.235976 -0.597562 0.576725 -0.062500 1 0 0 0 0 0 2 817289
-0.002236 0.000598 0.119423 0.235985 -0.597554 0.576713 -0.062500 1 0 0 0 0 0 2 818293
-0.002242 0.000616 0.119444 0.321598 -0.851268 0.289165 -0.062500 1 0 0 0 0 0 2 819290
-0.002245 0.000625 0.119451 0.290362 -0.765621 0.429945 -0.062500 1 0 0 0 0 0 2 820287
-0.002246 0.000629 0.119453 0.268811 -0.701788 0.502700 -0.062500 1 0 0 0 0 0 2 821289
-0.002247 0.000631 0.119454 0.257938 -0.667897 0.530286 -0.062500 1 0 0 0 0 0 2 822290
-0.002247 0.000633 0.119455 0.252677 -0.650787 0.540081 -0.062500 1 0 0 0 0 0 2 823287
-0.002248 0.000633 0.119455 0.250131 -0.642238 0.543491 -0.062500 1 0 0 0 0 0 2 824280
-0.002248 0.000633 0.119455 0.248880 -0.637962 0.544681 -0.062500 1 0 0 0 0 0 2 825296
-0.002248 0.000634 0.119455 0.248268 -0.635816 0.545092 -0.062500 1 0 0 0 0 0 2 826312
-0.002248 0.000634 0.119455 0.247975 -0.634755 0.545237 -0.062500 1 0 0 0 0 0 2 827294
-0.002248 0.000634 0.119455 0.247810 -0.634216 0.545280 -0.062500 1 0 0 0 0 0 2 828312
-0.002248 0.000634 0.119455 0.247742 -0.633959 0.545300 -0.062500 1 0 0 0 0 0 2 829310
-0.002248 0.000634 0.119455 0.247699 -0.633820 0.545306 -0.062500 1 0 0 0 0 0 2 830229
-0.002248 0.000634 0.119455 0.247691 -0.633758 0.545306 -0.062500 1 0 0 0 0 0 2 831236
-0.002248 0.000634 0.119455 0.247681 -0.633720 0.545306 -0.062500 1 0 0 0 0 0 2 832227
-0.002248 0.000634 0.119455 0.247665 -0.633703 0.545305 -0.062500 1 0 0 0 0 0 2 833235
-0.002248 0.000634 0.119455 0.247663 -0.633703 0.545305 -0.062500 1 0 0 0 0 0 2 834227
-0.002248 0.000634 0.119455 0.247671 -0.633694 0.545311 -0.062500 1 0 0 0 0 0 2 835236
-0.002248 0.000634 0.119455 0.247664 -0.633703 0.545305 -0.062500 1 0 0 0 0 0 2 836227
-0.002248 0.000634 0.119455 0.247668 -0.633684 0.545305 -0.062500 1 0 0 0 0 0 2 837236
-0.002248 0.000634 0.119455 0.247672 -0.633693 0.545311 -0.062500 1 0 0 0 0 0 2 838228
-0.002248 0.000634 0.119455 0.247669 -0.633683 0.545305 -0.062500 1 0 0 0 0 0 2 839235
-0.002248 0.000634 0.119455 0.247664 -0.633702 0.545305 -0.062500 1 0 0 0 0 0 2 840227
-0.002248 0.000634 0.119455 0.247668 -0.633684 0.545304 -0.062500 1 0 0 0 0 0 2 841236
-0.002248 0.000634 0.119455 0.247660 -0.633690 0.545318 -0.062500 1 0 0 0 0 0 2 842228
-0.002248 0.000634 0.119455 0.247668 -0.633682 0.545306 -0.062500 1 0 0 0 0 0 2 843236
-0.002248 0.000634 0.119455 0.247664 -0.633702 0.545305 -0.062500 1 0 0 0 0 0 2 844227
-0.002248 0.000634 0.119455 0.247668 -0.633684 0.545304 -0.062500 1 0 0 0 0 0 2 845236
-0.002248 0.000634 0.119455 0.247672 -0.633693 0.545311 -0.062500 1 0 0 0 0 0 2 846236
-0.002248 0.000634 0.119455 0.247669 -0.633683 0.545305 -0.062500 1 0 0 0 0 0 2 847222
-0.002248 0.000634 0.119455 0.247673 -0.633693 0.545312 -0.062500 1 0 0 0 0 0 2 848233
-0.002248 0.000634 0.119455 0.247661 -0.633692 0.545298 -0.062500 1 0 0 0 0 0 2 849237
-0.002248 0.000634 0.119455 0.247659 -0.633691 0.545317 -0.062500 1 0 0 0 0 0 2 850237
-0.002248 0.000634 0.119455 0.247668 -0.633683 0.545306 -0.062500 1 0 0 0 0 0 2 851242
-0.002248 0.000634 0.119455 0.247672 -0.633693 0.545312 -0.062500 1 0 0 0 0 0 2 852240
-0.002248 0.000634 0.119455 0.247661 -0.633691 0.545299 -0.062500 1 0 0 0 0 0 2 853251
-0.002248 0.000634 0.119455 0.247671 -0.633694 0.545311 -0.062500 1 0 0 0 0 0 2 854246
-0.002248 0.000634 0.119455 0.247669 -0.633683 0.545305 -0.062500 1 0 0 0 0 0 2 855244
-0.002248 0.000634 0.119455 0.247660 -0.633690 0.545318 -0.062500 1 0 0 0 0 0 2 856243
-0.002248 0.000634 0.119455 0.247660 -0.633691 0.545299 -0.062500 1 0 0 0 0 0 2 857241
-0.002248 0.000634 0.119455 0.247671 -0.633694 0.545311 -0.062500 1 0 0 0 0 0 2 858246
-0.002248 0.000634 0.119455 0.247669 -0.633683 0.545305 -0.062500 1 0 0 0 0 0 2 859242
-0.002248 0.000634 0.119455 0.247669 -0.633681 0.545305 -0.062500 1 0 0 0 0 0 2 860243
-0.002235 0.000647 0.119465 0.069805 -0.825006 0.395793 -0.062500 1 0 0 0 0 0 2 861250
-0.002229 0.000654 0.119469 0.128167 -0.760506 0.469005 -0.062500 1 0 0 0 0 0 2 862218
-0.002225 0.000658 0.119470 0.172877 -0.712396 0.506837 -0.062500 1 0 0 0 0 0 2 863246
-0.002224 0.000659 0.119471 0.197072 -0.686816 0.521176 -0.062500 1 0 0 0 0 0 2 864244
-0.002223 0.000660 0.119471 0.209435 -0.673882 0.526260 -0.062500 1 0 0 0 0 0 2 865244
-0.002222 0.000661 0.119471 0.215663 -0.667422 0.528029 -0.062500 1 0 0 0 0 0 2 866245
-0.002227 0.000679 0.119460 0.291857 -0.914880 0.678796 -0.062500 1 0 0 0 0 0 2 867242
-0.002230 0.000688 0.119457 0.270188 -0.829384 0.605583 -0.062500 1 0 0 0 0 0 2 868240
-0.002231 0.000692 0.119455 0.252643 -0.765553 0.567641 -0.062500 1 0 0 0 0 0 2 869241
-0.002232 0.000695 0.119455 0.242923 -0.731463 0.553247 -0.062500 1 0 0 0 0 0 2 870243
-0.002232 0.000696 0.119455 0.237871 -0.714192 0.548126 -0.062500 1 0 0 0 0 0 2 871241
-0.002233 0.000696 0.119455 0.235309 -0.705525 0.546343 -0.062500 1 0 0 0 0 0 2 872241
-0.002233 0.000697 0.119455 0.233998 -0.701187 0.545719 -0.062500 1 0 0 0 0 0 2 873214
-0.002233 0.000697 0.119455 0.233346 -0.699008 0.545495 -0.062500 1 0 0 0 0 0 2 874244
-0.002251 0.000701 0.119464 0.496537 -0.760542 0.407517 -0.062500 1 0 0 0 0 0 2 875242
-0.002261 0.000703 0.119468 0.406741 -0.738687 0.475031 -0.062500 1 0 0 0 0 0 2 876241
-0.002265 0.000705 0.119469 0.340391 -0.722660 0.509901 -0.062500 1 0 0 0 0 0 2 877245
-0.002268 0.000705 0.119469 0.305300 -0.714195 0.523132 -0.062500 1 0 0 0 0 0 2 878244
-0.002269 0.000705 0.119470 0.287649 -0.709956 0.527827 -0.062500 1 0 0 0 0 0 2 879231
-0.002270 0.000706 0.119470 0.278841 -0.707833 0.529458 -0.062500 1 0 0 0 0 0 2 880240
-0.002270 0.000706 0.119470 0.274454 -0.706769 0.530027 -0.062500 1 0 0 0 0 0 2 881214
-0.002270 0.000706 0.119470 0.272257 -0.706236 0.530224 -0.062500 1 0 0 0 0 0 2 882242
-0.002270 0.000706 0.119470 0.271159 -0.705985 0.530290 -0.062500 1 0 0 0 0 0 2 883242
-0.002270 0.000706 0.119470 0.270618 -0.705837 0.530313 -0.062500 1 0 0 0 0 0 2 884242
-0.002270 0.000706 0.119470 0.270348 -0.705792 0.530321 -0.062500 1 0 0 0 0 0 2 885242
-0.002270 0.000706 0.119470 0.270212 -0.705751 0.530318 -0.062500 1 0 0 0 0 0 2 886245
-0.002270 0.000706 0.119470 0.270145 -0.705735 0.530329 -0.062500 1 0 0 0 0 0 2 887235
-0.002270 0.000706 0.119470 0.270107 -0.705726 0.530329 -0.062500 1 0 0 0 0 0 2 888239
-0.002270 0.000706 0.119470 0.270089 -0.705711 0.530328 -0.062500 1 0 0 0 0 0 2 889242
-0.002270 0.000706 0.119470 0.270080 -0.705718 0.530321 -0.062500 1 0 0 0 0 0 2 890243
-0.002257 0.000719 0.119480 0.092171 -0.897161 0.380937 -0.062500 1 0 0 0 0 0 2 891243
-0.002251 0.000726 0.119484 0.150531 -0.832589 0.454090 -0.062500 1 0 0 0 0 0 2 892241
-0.002248 0.000730 0.119485 0.195265 -0.784445 0.491882 -0.062500 1 0 0 0 0 0 2 893235
-0.002246 0.000731 0.119486 0.219445 -0.758846 0.506214 -0.062500 1 0 0 0 0 0 2 894241
-0.002245 0.000732 0.119486 0.231813 -0.745917 0.511297 -0.062500 1 0 0 0 0 0 2 895240
-0.002245 0.000733 0.119486 0.238064 -0.739450 0.513062 -0.062500 1 0 0 0 0 0 2 896243
-0.002245 0.000733 0.119486 0.241209 -0.736225 0.513684 -0.062500 1 0 0 0 0 0 2 897242
-0.002244 0.000733 0.119486 0.242775 -0.734617 0.513894 -0.062500 1 0 0 0 0 0 2 898244
-0.002244 0.000733 0.119486 0.243575 -0.733796 0.513964 -0.062500 1 0 0 0 0 0 2 899223
-0.002244 0.000733 0.119486 0.243961 -0.733407 0.513996 -0.062500 1 0 0 0 0 0 2 900235
-0.002244 0.000733 0.119486 0.244164 -0.733196 0.514009 -0.062500 1 0 0 0 0 0 2 901225
-0.002244 0.000733 0.119486 0.244267 -0.733088 0.514005 -0.062500 1 0 0 0 0 0 2 902306
-0.002244 0.000733 0.119486 0.244318 -0.733050 0.514006 -0.062500 1 0 0 0 0 0 2 903292
-0.002244 0.000733 0.119486 0.244346 -0.733023 0.514006 -0.062500 1 0 0 0 0 0 2 904306
-0.002244 0.000733 0.119486 0.244348 -0.733022 0.514006 -0.062500 1 0 0 0 0 0 2 905290
-0.002244 0.000733 0.119486 0.244352 -0.733003 0.514006 -0.062500 1 0 0 0 0 0 2 906306
-0.002244 0.000733 0.119486 0.244360 -0.732992 0.514013 -0.062500 1 0 0 0 0 0 2 907291
-0.002244 0.000733 0.119486 0.244352 -0.732999 0.514007 -0.062500 1 0 0 0 0 0 2 908305
-0.002244 0.000733 0.119486 0.244371 -0.732994 0.514006 -0.062500 1 0 0 0 0 0 2 909289
-0.002244 0.000733 0.119486 0.244362 -0.732991 0.514013 -0.062500 1 0 0 0 0 0 2 910306
-0.002244 0.000733 0.119486 0.244364 -0.733002 0.514000 -0.062500 1 0 0 0 0 0 2 911291
-0.002244 0.000733 0.119486 0.244361 -0.732992 0.514012 -0.062500 1 0 0 0 0 0 2 912306
-0.002244 0.000733 0.119486 0.244352 -0.732999 0.514007 -0.062500 1 0 0 0 0 0 2 913305
-0.002244 0.000733 0.119486 0.244371 -0.732994 0.514006 -0.062500 1 0 0 0 0 0 2 914225
-0.002250 0.000751 0.119475 0.317352 -0.983523 0.664404 -0.062500 1 0 0 0 0 0 2 915233
-0.002252 0.000760 0.119472 0.294151 -0.899739 0.590852 -0.062500 1 0 0 0 0 0 2 916224
-0.002254 0.000764 0.119470 0.275827 -0.836754 0.552789 -0.062500 1 0 0 0 0 0 2 917233
-0.002254 0.000767 0.119470 0.265711 -0.803087 0.538337 -0.062500 1 0 0 0 0 0 2 918224
-0.002255 0.000768 0.119470 0.260474 -0.786020 0.533199 -0.062500 1 0 0 0 0 0 2 919233
-0.002255 0.000768 0.119470 0.257797 -0.777447 0.531390 -0.062500 1 0 0 0 0 0 2 920224
-0.002255 0.000769 0.119470 0.256449 -0.773161 0.530779 -0.062500 1 0 0 0 0 0 2 921232
-0.002255 0.000769 0.119470 0.255767 -0.771000 0.530567 -0.062500 1 0 0 0 0 0 2 922225
-0.002255 0.000769 0.119470 0.255417 -0.769926 0.530492 -0.062500 1 0 0 0 0 0 2 923232
-0.002255 0.000769 0.119470 0.255254 -0.769398 0.530464 -0.062500 1 0 0 0 0 0 2 924225
-0.002255 0.000769 0.119470 0.255159 -0.769127 0.530464 -0.062500 1 0 0 0 0 0 2 925234
-0.002255 0.000769 0.119470 0.255115 -0.768986 0.530449 -0.062500 1 0 0 0 0 0 2 926239
-0.002255 0.000769 0.119470 0.255095 -0.768920 0.530453 -0.062500 1 0 0 0 0 0 2 927225
-0.002255 0.000769 0.119470 0.255087 -0.768894 0.530439 -0.062500 1 0 0 0 0 0 2 928225
-0.002255 0.000769 0.119470 0.255083 -0.768882 0.530450 -0.062500 1 0 0 0 0 0 2 929223
-0.002255 0.000769 0.119470 0.255088 -0.768861 0.530452 -0.062500 1 0 0 0 0 0 2 930227
-0.002255 0.000769 0.119470 0.255069 -0.768865 0.530451 -0.062500 1 0 0 0 0 0 2 931241
-0.002255 0.000769 0.119470 0.255087 -0.768860 0.530452 -0.062500 1 0 0 0 0 0 2 932238
-0.002255 0.000769 0.119470 0.255069 -0.768866 0.530452 -0.062500 1 0 0 0 0 0 2 933240
-0.002255 0.000769 0.119470 0.255084 -0.768849 0.530445 -0.062500 1 0 0 0 0 0 2 934241
-0.002255 0.000769 0.119470 0.255077 -0.768856 0.530458 -0.062500 1 0 0 0 0 0 2 935239
-0.002255 0.000769 0.119470 0.255068 -0.768865 0.530452 -0.062500 1 0 0 0 0 0 2 936230
-0.002255 0.000769 0.119470 0.255083 -0.768849 0.530445 -0.062500 1 0 0 0 0 0 2 937240
-0.002255 0.000769 0.119470 0.255068 -0.768865 0.530451 -0.062500 1 0 0 0 0 0 2 938243
-0.002255 0.000769 0.119470 0.255087 -0.768861 0.530452 -0.062500 1 0 0 0 0 0 2 939239
-0.002255 0.000769 0.119470 0.255065 -0.768855 0.530445 -0.062500 1 0 0 0 0 0 2 940230
-0.002255 0.000769 0.119470 0.255074 -0.768857 0.530458 -0.062500 1 0 0 0 0 0 2 941240
-0.002255 0.000769 0.119470 0.255084 -0.768848 0.530446 -0.062500 1 0 0 0 0 0 2 942216
-0.002242 0.000783 0.119480 0.077072 -0.960438 0.381256 -0.062500 1 0 0 0 0 0 2 943242
-0.002236 0.000789 0.119484 0.135490 -0.895779 0.454307 -0.062500 1 0 0 0 0 0 2 944240
-0.002233 0.000793 0.119485 0.180237 -0.847596 0.492051 -0.062500 1 0 0 0 0 0 2 945210
-0.002231 0.000794 0.119486 0.204430 -0.821992 0.506363 -0.062500 1 0 0 0 0 0 2 946236
-0.002230 0.000795 0.119486 0.216807 -0.809071 0.511439 -0.062500 1 0 0 0 0 0 2 947240
-0.002230 0.000796 0.119486 0.223052 -0.802612 0.513212 -0.062500 1 0 0 0 0 0 2 948240
-0.002230 0.000796 0.119486 0.226194 -0.799376 0.513824 -0.062500 1 0 0 0 0 0 2 949211
-0.002229 0.000796 0.119486 0.227769 -0.797757 0.514039 -0.062500 1 0 0 0 0 0 2 950240
-0.002229 0.000796 0.119486 0.228565 -0.796955 0.514109 -0.062500 1 0 0 0 0 0 2 951241
-0.002229 0.000796 0.119486 0.228956 -0.796548 0.514140 -0.062500 1 0 0 0 0 0 2 952239
-0.002229 0.000796 0.119486 0.229154 -0.796355 0.514153 -0.062500 1 0 0 0 0 0 2 953240
-0.002229 0.000796 0.119486 0.229256 -0.796250 0.514149 -0.062500 1 0 0 0 0 0 2 954241
-0.002229 0.000796 0.119486 0.229312 -0.796192 0.514150 -0.062500 1 0 0 0 0 0 2 955240
-0.002229 0.000796 0.119486 0.229324 -0.796180 0.514157 -0.062500 1 0 0 0 0 0 2 956240
-0.002229 0.000796 0.119486 0.229340 -0.796163 0.514151 -0.062500 1 0 0 0 0 0 2 957239
-0.002229 0.000796 0.119486 0.229349 -0.796153 0.514157 -0.062500 1 0 0 0 0 0 2 958241
-0.002229 0.000796 0.119486 0.229362 -0.796155 0.514152 -0.062500 1 0 0 0 0 0 2 959240
-0.002229 0.000796 0.119486 0.229352 -0.796153 0.514158 -0.062500 1 0 0 0 0 0 2 960240
-0.002248 0.000801 0.119496 0.492998 -0.858876 0.376304 -0.062500 1 0 0 0 0 0 2 961239
-0.002258 0.000803 0.119499 0.403323 -0.837476 0.443809 -0.062500 1 0 0 0 0 0 2 962241
-0.002262 0.000804 0.119500 0.337017 -0.821695 0.478679 -0.062500 1 0 0 0 0 0 2 963239
-0.002264 0.000804 0.119501 0.301964 -0.813366 0.491890 -0.062500 1 0 0 0 0 0 2 964237
-0.002266 0.000805 0.119501 0.284326 -0.809190 0.496592 -0.062500 1 0 0 0 0 0 2 965238
-0.002266 0.000805 0.119501 0.275514 -0.807100 0.498228 -0.062500 1 0 0 0 0 0 2 966239
-0.002266 0.000805 0.119501 0.271134 -0.806073 0.498797 -0.062500 1 0 0 0 0 0 2 967228
-0.002267 0.000805 0.119501 0.268950 -0.805546 0.498988 -0.062500 1 0 0 0 0 0 2 968238
-0.002267 0.000805 0.119501 0.267852 -0.805295 0.499053 -0.062500 1 0 0 0 0 0 2 969238
-0.002267 0.000805 0.119501 0.267295 -0.805165 0.499082 -0.062500 1 0 0 0 0 0 2 970241
-0.002267 0.000805 0.119501 0.267035 -0.805093 0.499097 -0.062500 1 0 0 0 0 0 2 971240
-0.002267 0.000805 0.119501 0.266895 -0.805069 0.499095 -0.062500 1 0 0 0 0 0 2 972239
-0.002267 0.000805 0.119501 0.266837 -0.805045 0.499093 -0.062500 1 0 0 0 0 0 2 973234
-0.002267 0.000805 0.119501 0.266803 -0.805047 0.499099 -0.062500 1 0 0 0 0 0 2 974241
-0.002267 0.000805 0.119501 0.266777 -0.805042 0.499092 -0.062500 1 0 0 0 0 0 2 975239
-0.002267 0.000805 0.119501 0.266763 -0.805039 0.499097 -0.062500 1 0 0 0 0 0 2 976238
-0.002267 0.000805 0.119501 0.266762 -0.805039 0.499098 -0.062500 1 0 0 0 0 0 2 977239
-0.002267 0.000805 0.119501 0.266759 -0.805028 0.499091 -0.062500 1 0 0 0 0 0 2 978240
-0.002267 0.000805 0.119501 0.266762 -0.805038 0.499097 -0.062500 1 0 0 0 0 0 2 979226
-0.002267 0.000805 0.119501 0.266758 -0.805027 0.499091 -0.062500 1 0 0 0 0 0 2 980224
-0.002267 0.000805 0.119501 0.266761 -0.805038 0.499097 -0.062500 1 0 0 0 0 0 2 981231
-0.002267 0.000805 0.119501 0.266762 -0.805039 0.499098 -0.062500 1 0 0 0 0 0 2 982309
-0.002267 0.000805 0.119501 0.266758 -0.805028 0.499091 -0.062500 1 0 0 0 0 0 2 983305
-0.002272 0.000823 0.119490 0.339695 -1.055401 0.649735 -0.062500 1 0 0 0 0 0 2 984288
-0.002275 0.000832 0.119486 0.316544 -0.971691 0.576081 -0.062500 1 0 0 0 0 0 2 985305
-0.002276 0.000836 0.119485 0.298221 -0.908767 0.537939 -0.062500 1 0 0 0 0 0 2 986223
-0.002277 0.000839 0.119485 0.288106 -0.875109 0.523462 -0.062500 1 0 0 0 0 0 2 987231
-0.002277 0.000840 0.119485 0.282867 -0.858036 0.518320 -0.062500 1 0 0 0 0 0 2 988222
-0.002277 0.000840 0.119484 0.280202 -0.849467 0.516518 -0.062500 1 0 0 0 0 0 2 989231
-0.002277 0.000841 0.119484 0.278832 -0.845177 0.515897 -0.062500 1 0 0 0 0 0 2 990222
-0.002277 0.000841 0.119484 0.278163 -0.843030 0.515683 -0.062500 1 0 0 0 0 0 2 991230
-0.002277 0.000841 0.119484 0.277814 -0.841958 0.515606 -0.062500 1 0 0 0 0 0 2 992222
-0.002277 0.000841 0.119484 0.277636 -0.841417 0.515577 -0.062500 1 0 0 0 0 0 2 993231
-0.002277 0.000841 0.119484 0.277564 -0.841150 0.515563 -0.062500 1 0 0 0 0 0 2 994223
-0.002277 0.000841 0.119484 0.277510 -0.841006 0.515572 -0.062500 1 0 0 0 0 0 2 995231
-0.002277 0.000841 0.119484 0.277493 -0.840952 0.515566 -0.062500 1 0 0 0 0 0 2 996230
-0.002277 0.000841 0.119484 0.277481 -0.840916 0.515565 -0.062500 1 0 0 0 0 0 2 997221
-0.002277 0.000841 0.119484 0.277486 -0.840894 0.515564 -0.062500 1 0 0 0 0 0 2 998231
-0.002277 0.000841 0.119484 0.277475 -0.840889 0.515571 -0.062500 1 0 0 0 0 0 2 999222
-0.002277 0.000841 0.119484 0.277471 -0.840878 0.515565 -0.062500 1 0 0 0 0 0 3 234
-0.002277 0.000841 0.119484 0.277470 -0.840876 0.515564 -0.062500 1 0 0 0 0 0 3 1230
-0.002265 0.000855 0.119495 0.099425 -1.032587 0.366498 -0.062500 1 0 0 0 0 0 3 2339
-0.002277 0.000866 0.119509 0.421615 -1.030671 0.301812 -0.062500 1 0 0 0 0 0 3 3238
-0.002283 0.000871 0.119513 0.376638 -0.960984 0.406904 -0.062500 1 0 0 0 0 0 3 4215
-0.002286 0.000874 0.119515 0.334500 -0.919573 0.456045 -0.062500 1 0 0 0 0 0 3 5234
-0.002288 0.000876 0.119515 0.311816 -0.898322 0.474333 -0.062500 1 0 0 0 0 0 3 6241
-0.002288 0.000876 0.119516 0.300415 -0.887672 0.480791 -0.062500 1 0 0 0 0 0 3 7240
-0.002289 0.000877 0.119516 0.294761 -0.882370 0.483040 -0.062500 1 0 0 0 0 0 3 8239
-0.002289 0.000877 0.119516 0.291954 -0.879715 0.483814 -0.062500 1 0 0 0 0 0 3 9238
-0.002289 0.000877 0.119516 0.290544 -0.878390 0.484092 -0.062500 1 0 0 0 0 0 3 10236
-0.002289 0.000877 0.119516 0.289855 -0.877727 0.484190 -0.062500 1 0 0 0 0 0 3 11236
-0.002289 0.000877 0.119516 0.289510 -0.877406 0.484225 -0.062500 1 0 0 0 0 0 3 12237
-0.002289 0.000877 0.119516 0.289334 -0.877235 0.484236 -0.062500 1 0 0 0 0 0 3 13237
-0.002289 0.000877 0.119516 0.289248 -0.877154 0.484234 -0.062500 1 0 0 0 0 0 3 14263
-0.002289 0.000877 0.119516 0.289213 -0.877121 0.484232 -0.062500 1 0 0 0 0 0 3 15253
-0.002289 0.000877 0.119516 0.289189 -0.877083 0.484237 -0.062500 1 0 0 0 0 0 3 16252
-0.002289 0.000877 0.119516 0.289168 -0.877086 0.484237 -0.062500 1 0 0 0 0 0 3 17250
-0.002289 0.000877 0.119516 0.289171 -0.877066 0.484237 -0.062500 1 0 0 0 0 0 3 18250
-0.002276 0.000891 0.119526 0.111059 -1.068904 0.335237 -0.062500 1 0 0 0 0 0 3 19250
-0.002270 0.000898 0.119530 0.169474 -1.004104 0.408177 -0.062500 1 0 0 0 0 0 3 20230
-0.002267 0.000901 0.119531 0.214253 -0.955845 0.445872 -0.062500 1 0 0 0 0 0 3 21250
-0.002265 0.000903 0.119532 0.238459 -0.930233 0.460177 -0.062500 1 0 0 0 0 0 3 22248
-0.002264 0.000904 0.119532 0.250857 -0.917306 0.465255 -0.062500 1 0 0 0 0 0 3 23248
-0.002264 0.000904 0.119532 0.257117 -0.910834 0.467009 -0.062500 1 0 0 0 0 0 3 24245
-0.002264 0.000904 0.119532 0.260258 -0.907614 0.467637 -0.062500 1 0 0 0 0 0 3 25247
-0.002264 0.000904 0.119532 0.261846 -0.906000 0.467846 -0.062500 1 0 0 0 0 0 3 26248
-0.002263 0.000904 0.119532 0.262629 -0.905184 0.467914 -0.062500 1 0 0 0 0 0 3 27246
-0.002263 0.000904 0.119532 0.263014 -0.904795 0.467945 -0.062500 1 0 0 0 0 0 3 28247
-0.002263 0.000904 0.119532 0.263216 -0.904585 0.467957 -0.062500 1 0 0 0 0 0 3 29245
-0.002263 0.000904 0.119532 0.263319 -0.904477 0.467953 -0.062500 1 0 0 0 0 0 3 30249
-0.002263 0.000904 0.119532 0.263369 -0.904439 0.467953 -0.062500 1 0 0 0 0 0 3 31248
-0.002282 0.000909 0.119542 0.527286 -0.967281 0.330325 -0.062500 1 0 0 0 0 0 3 32230
-0.002292 0.000911 0.119545 0.437524 -0.945753 0.397710 -0.062500 1 0 0 0 0 0 3 33246
-0.002296 0.000912 0.119546 0.371159 -0.929943 0.432525 -0.062500 1 0 0 0 0 0 3 34249
-0.002286 0.000926 0.119558 0.157896 -1.113532 0.296800 -0.062500 1 0 0 0 0 0 3 35246
-0.002281 0.000934 0.119561 0.198694 -1.044504 0.374373 -0.062500 1 0 0 0 0 0 3 36246
-0.002278 0.000937 0.119563 0.234669 -0.994159 0.413701 -0.062500 1 0 0 0 0 0 3 37245
-0.002276 0.000939 0.119563 0.254518 -0.967493 0.428558 -0.062500 1 0 0 0 0 0 3 38248
-0.002276 0.000940 0.119563 0.264728 -0.954041 0.433833 -0.062500 1 0 0 0 0 0 3 39247
-0.002275 0.000940 0.119563 0.269892 -0.947317 0.435670 -0.062500 1 0 0 0 0 0 3 40247
-0.002275 0.000940 0.119563 0.272481 -0.943945 0.436308 -0.062500 1 0 0 0 0 0 3 41239
-0.002275 0.000940 0.119563 0.273793 -0.942273 0.436536 -0.062500 1 0 0 0 0 0 3 42249
-0.002275 0.000941 0.119563 0.274450 -0.941449 0.436602 -0.062500 1 0 0 0 0 0 3 43251
-0.002275 0.000941 0.119563 0.274783 -0.941018 0.436631 -0.062500 1 0 0 0 0 0 3 44245
-0.002275 0.000941 0.119563 0.274932 -0.940812 0.436648 -0.062500 1 0 0 0 0 0 3 45246
-0.002275 0.000941 0.119563 0.275031 -0.940706 0.436645 -0.062500 1 0 0 0 0 0 3 46249
-0.002275 0.000941 0.119563 0.275067 -0.940654 0.436645 -0.062500 1 0 0 0 0 0 3 47231
-0.002275 0.000941 0.119563 0.275073 -0.940631 0.436644 -0.062500 1 0 0 0 0 0 3 48246
-0.002275 0.000941 0.119563 0.275101 -0.940616 0.436652 -0.062500 1 0 0 0 0 0 3 49247
-0.002275 0.000941 0.119563 0.275100 -0.940603 0.436646 -0.062500 1 0 0 0 0 0 3 50247
-0.002275 0.000941 0.119563 0.275103 -0.940613 0.436652 -0.062500 1 0 0 0 0 0 3 51245
-0.002275 0.000941 0.119563 0.275100 -0.940604 0.436646 -0.062500 1 0 0 0 0 0 3 52246
-0.002275 0.000941 0.119563 0.275099 -0.940602 0.436645 -0.062500 1 0 0 0 0 0 3 53249
-0.002275 0.000941 0.119563 0.275099 -0.940602 0.436645 -0.062500 1 0 0 0 0 0 3 54289
-0.002275 0.000941 0.119563 0.275102 -0.940614 0.436652 -0.062500 1 0 0 0 0 0 3 55303
-0.002275 0.000941 0.119563 0.275107 -0.940595 0.436652 -0.062500 1 0 0 0 0 0 3 56286
-0.002275 0.000941 0.119563 0.275100 -0.940602 0.436646 -0.062500 1 0 0 0 0 0 3 57301
-0.002275 0.000941 0.119563 0.275111 -0.940605 0.436639 -0.062500 1 0 0 0 0 0 3 58222
-0.002275 0.000941 0.119563 0.275108 -0.940594 0.436651 -0.062500 1 0 0 0 0 0 3 59229
-0.002275 0.000941 0.119563 0.275103 -0.940613 0.436652 -0.062500 1 0 0 0 0 0 3 60220
-0.002275 0.000941 0.119563 0.275099 -0.940604 0.436646 -0.062500 1 0 0 0 0 0 3 61229
-0.002275 0.000941 0.119563 0.275099 -0.940603 0.436645 -0.062500 1 0 0 0 0 0 3 62220
-0.002275 0.000941 0.119563 0.275107 -0.940594 0.436652 -0.062500 1 0 0 0 0 0 3 63226
-0.002275 0.000941 0.119563 0.275112 -0.940604 0.436639 -0.062500 1 0 0 0 0 0 3 64228
-0.002275 0.000941 0.119563 0.275104 -0.940614 0.436651 -0.062500 1 0 0 0 0 0 3 65220
-0.002275 0.000941 0.119563 0.275108 -0.940595 0.436652 -0.062500 1 0 0 0 0 0 3 66229
-0.002262 0.000954 0.119574 0.096826 -1.132632 0.287837 -0.062500 1 0 0 0 0 0 3 67220
-0.002256 0.000961 0.119578 0.155322 -1.067735 0.360671 -0.062500 1 0 0 0 0 0 3 68229
-0.002253 0.000965 0.119579 0.200128 -1.019439 0.398317 -0.062500 1 0 0 0 0 0 3 69219
-0.002251 0.000966 0.119579 0.224374 -0.993799 0.412615 -0.062500 1 0 0 0 0 0 3 70228
-0.002250 0.000967 0.119580 0.236776 -0.980869 0.417675 -0.062500 1 0 0 0 0 0 3 71220
-0.002250 0.000968 0.119580 0.243029 -0.974390 0.419448 -0.062500 1 0 0 0 0 0 3 72228
-0.002250 0.000968 0.119580 0.246179 -0.971159 0.420061 -0.062500 1 0 0 0 0 0 3 73218
-0.002249 0.000968 0.119580 0.247752 -0.969560 0.420273 -0.062500 1 0 0 0 0 0 3 74229
-0.002249 0.000968 0.119580 0.248541 -0.968737 0.420348 -0.062500 1 0 0 0 0 0 3 75237
-0.002249 0.000968 0.119580 0.248939 -0.968350 0.420373 -0.062500 1 0 0 0 0 0 3 76227
-0.002249 0.000968 0.119580 0.249143 -0.968139 0.420385 -0.062500 1 0 0 0 0 0 3 77231
-0.002249 0.000968 0.119580 0.249250 -0.968043 0.420387 -0.062500 1 0 0 0 0 0 3 78227
-0.002249 0.000968 0.119580 0.249286 -0.967992 0.420388 -0.062500 1 0 0 0 0 0 3 79240
-0.002249 0.000968 0.119580 0.249312 -0.967963 0.420389 -0.062500 1 0 0 0 0 0 3 80220
-0.002249 0.000968 0.119580 0.249330 -0.967944 0.420382 -0.062500 1 0 0 0 0 0 3 81239
-0.002249 0.000968 0.119580 0.249335 -0.967954 0.420388 -0.062500 1 0 0 0 0 0 3 82236
-0.002249 0.000968 0.119580 0.249332 -0.967944 0.420382 -0.062500 1 0 0 0 0 0 3 83236
-0.002249 0.000968 0.119580 0.249339 -0.967935 0.420388 -0.062500 1 0 0 0 0 0 3 84237
-0.002249 0.000968 0.119580 0.249340 -0.967933 0.420388 -0.062500 1 0 0 0 0 0 3 85235
-0.002249 0.000968 0.119580 0.249340 -0.967933 0.420389 -0.062500 1 0 0 0 0 0 3 86247
-0.002249 0.000968 0.119580 0.249347 -0.967956 0.420382 -0.062500 1 0 0 0 0 0 3 87240
-0.002249 0.000968 0.119580 0.249341 -0.967936 0.420388 -0.062500 1 0 0 0 0 0 3 88241
-0.002249 0.000968 0.119580 0.249340 -0.967933 0.420388 -0.062500 1 0 0 0 0 0 3 89235
-0.002249 0.000968 0.119580 0.249340 -0.967933 0.420389 -0.062500 1 0 0 0 0 0 3 90237
-0.002249 0.000968 0.119580 0.249332 -0.967941 0.420382 -0.062500 1 0 0 0 0 0 3 91236
-0.002249 0.000968 0.119580 0.249342 -0.967945 0.420395 -0.062500 1 0 0 0 0 0 3 92235
-0.002249 0.000968 0.119580 0.249352 -0.967937 0.420383 -0.062500 1 0 0 0 0 0 3 93235
-0.002249 0.000968 0.119580 0.249333 -0.967942 0.420381 -0.062500 1 0 0 0 0 0 3 94237
-0.002249 0.000968 0.119580 0.249339 -0.967934 0.420387 -0.062500 1 0 0 0 0 0 3 95237
-0.002249 0.000968 0.119580 0.249343 -0.967945 0.420395 -0.062500 1 0 0 0 0 0 3 96234
-0.002249 0.000968 0.119580 0.249332 -0.967943 0.420383 -0.062500 1 0 0 0 0 0 3 97236
-0.002249 0.000968 0.119580 0.249339 -0.967934 0.420388 -0.062500 1 0 0 0 0 0 3 98210
-0.002249 0.000968 0.119580 0.249339 -0.967933 0.420389 -0.062500 1 0 0 0 0 0 3 99237
-0.002249 0.000968 0.119580 0.249352 -0.967936 0.420382 -0.062500 1 0 0 0 0 0 3 100235
-0.002249 0.000968 0.119580 0.249337 -0.967953 0.420388 -0.062500 1 0 0 0 0 0 3 101206
-0.002249 0.000968 0.119580 0.249340 -0.967935 0.420388 -0.062500 1 0 0 0 0 0 3 102233
-0.002249 0.000968 0.119580 0.249340 -0.967933 0.420389 -0.062500 1 0 0 0 0 0 3 103207
-0.002249 0.000968 0.119580 0.249340 -0.967933 0.420389 -0.062500 1 0 0 0 0 0 3 104236
-0.002249 0.000968 0.119580 0.249344 -0.967944 0.420375 -0.062500 1 0 0 0 0 0 3 105231
-0.002249 0.000968 0.119580 0.249344 -0.967946 0.420394 -0.062500 1 0 0 0 0 0 3 106235
-0.002249 0.000968 0.119580 0.249341 -0.967934 0.420389 -0.062500 1 0 0 0 0 0 3 107236
-0.002249 0.000968 0.119580 0.249332 -0.967942 0.420382 -0.062500 1 0 0 0 0 0 3 108235
-0.002249 0.000968 0.119580 0.249339 -0.967934 0.420388 -0.062500 1 0 0 0 0 0 3 109235
-0.002249 0.000968 0.119580 0.249343 -0.967944 0.420395 -0.062500 1 0 0 0 0 0 3 110236
-0.002249 0.000968 0.119580 0.249353 -0.967937 0.420383 -0.062500 1 0 0 0 0 0 3 111235
-0.002249 0.000968 0.119580 0.249334 -0.967942 0.420381 -0.062500 1 0 0 0 0 0 3 112206
-0.002249 0.000968 0.119580 0.249339 -0.967934 0.420388 -0.062500 1 0 0 0 0 0 3 113223
-0.002249 0.000968 0.119580 0.249343 -0.967945 0.420395 -0.062500 1 0 0 0 0 0 3 114236
-0.002249 0.000968 0.119580 0.249332 -0.967943 0.420383 -0.062500 1 0 0 0 0 0 3 115218
-0.002249 0.000968 0.119580 0.249339 -0.967934 0.420388 -0.062500 1 0 0 0 0 0 3 116230
-0.002249 0.000968 0.119580 0.249340 -0.967933 0.420389 -0.062500 1 0 0 0 0 0 3 117206
-0.002249 0.000968 0.119580 0.249352 -0.967936 0.420382 -0.062500 1 0 0 0 0 0 3 118240
-0.002249 0.000968 0.119580 0.249337 -0.967953 0.420388 -0.062500 1 0 0 0 0 0 3 119204
-0.002249 0.000968 0.119580 0.249340 -0.967935 0.420389 -0.062500 1 0 0 0 0 0 3 120235
-0.002249 0.000968 0.119580 0.249340 -0.967933 0.420389 -0.062500 1 0 0 0 0 0 3 121234
-0.002249 0.000968 0.119580 0.249332 -0.967942 0.420382 -0.062500 1 0 0 0 0 0 3 122236
-0.002249 0.000968 0.119580 0.249342 -0.967946 0.420395 -0.062500 1 0 0 0 0 0 3 123235
-0.002249 0.000968 0.119580 0.249352 -0.967938 0.420383 -0.062500 1 0 0 0 0 0 3 124234
-0.002249 0.000968 0.119580 0.249342 -0.967934 0.420388 -0.062500 1 0 0 0 0 0 3 125205
-0.002249 0.000968 0.119580 0.249332 -0.967942 0.420382 -0.062500 1 0 0 0 0 0 3 126207
-0.002249 0.000968 0.119580 0.249339 -0.967934 0.420388 -0.062500 1 0 0 0 0 0 3 127237
-0.002249 0.000968 0.119580 0.249343 -0.967944 0.420395 -0.062500 1 0 0 0 0 0 3 128221
-0.002249 0.000968 0.119580 0.249344 -0.967946 0.420376 -0.062500 1 0 0 0 0 0 3 129228
-0.002249 0.000968 0.119580 0.249341 -0.967935 0.420387 -0.062500 1 0 0 0 0 0 3 130228
-0.002249 0.000968 0.119580 0.249340 -0.967933 0.420388 -0.062500 1 0 0 0 0 0 3 131218
-0.002249 0.000968 0.119580 0.249340 -0.967933 0.420388 -0.062500 1 0 0 0 0 0 3 132217
-0.002249 0.000968 0.119580 0.249335 -0.967953 0.420389 -0.062500 1 0 0 0 0 0 3 133228
-0.002249 0.000968 0.119580 0.249339 -0.967935 0.420389 -0.062500 1 0 0 0 0 0 3 134218
-0.002249 0.000968 0.119580 0.249340 -0.967933 0.420389 -0.062500 1 0 0 0 0 0 3 135226
-0.002249 0.000968 0.119580 0.249352 -0.967936 0.420382 -0.062500 1 0 0 0 0 0 3 136218
-0.002249 0.000968 0.119580 0.249337 -0.967953 0.420388 -0.062500 1 0 0 0 0 0 3 137227
-0.002249 0.000968 0.119580 0.249340 -0.967936 0.420389 -0.062500 1 0 0 0 0 0 3 138217
-0.002249 0.000968 0.119580 0.249340 -0.967933 0.420389 -0.062500 1 0 0 0 0 0 3 139217
-0.002249 0.000968 0.119580 0.249332 -0.967942 0.420382 -0.062500 1 0 0 0 0 0 3 140226
-0.002249 0.000968 0.119580 0.249339 -0.967934 0.420388 -0.062500 1 0 0 0 0 0 3 141218
-0.002249 0.000968 0.119580 0.249355 -0.967947 0.420389 -0.062500 1 0 0 0 0 0 3 142227
-0.002249 0.000968 0.119580 0.249342 -0.967935 0.420389 -0.062500 1 0 0 0 0 0 3 143217
-0.002249 0.000968 0.119580 0.249332 -0.967942 0.420382 -0.062500 1 0 0 0 0 0 3 144226
-0.002249 0.000968 0.119580 0.249339 -0.967934 0.420388 -0.062500 1 0 0 0 0 0 3 145217
-0.002249 0.000968 0.119580 0.249340 -0.967933 0.420388 -0.062500 1 0 0 0 0 0 3 146235
-0.002249 0.000968 0.119580 0.249335 -0.967953 0.420389 -0.062500 1 0 0 0 0 0 3 147230
-0.002249 0.000968 0.119580 0.249351 -0.967938 0.420382 -0.062500 1 0 0 0 0 0 3 148228
-0.002249 0.000968 0.119580 0.249341 -0.967934 0.420388 -0.062500 1 0 0 0 0 0 3 149225
-0.002249 0.000968 0.119580 0.249340 -0.967933 0.420388 -0.062500 1 0 0 0 0 0 3 150235
-0.002249 0.000968 0.119580 0.249335 -0.967953 0.420389 -0.062500 1 0 0 0 0 0 3 151228
-0.002249 0.000968 0.119580 0.249339 -0.967935 0.420389 -0.062500 1 0 0 0 0 0 3 152236
-0.002249 0.000968 0.119580 0.249340 -0.967933 0.420389 -0.062500 1 0 0 0 0 0 3 153231
-0.002249 0.000968 0.119580 0.249344 -0.967945 0.420376 -0.062500 1 0 0 0 0 0 3 154235
-0.002249 0.000968 0.119580 0.249344 -0.967946 0.420394 -0.062500 1 0 0 0 0 0 3 155205
-0.002249 0.000968 0.119580 0.249341 -0.967935 0.420389 -0.062500 1 0 0 0 0 0 3 156235
-0.002249 0.000968 0.119580 0.249340 -0.967933 0.420389 -0.062500 1 0 0 0 0 0 3 157204
-0.002249 0.000968 0.119580 0.249332 -0.967942 0.420382 -0.062500 1 0 0 0 0 0 3 158235
-0.002249 0.000968 0.119580 0.249339 -0.967934 0.420388 -0.062500 1 0 0 0 0 0 3 159231
-0.002249 0.000968 0.119580 0.249355 -0.967947 0.420389 -0.062500 1 0 0 0 0 0 3 160233
-0.002249 0.000968 0.119580 0.249334 -0.967944 0.420382 -0.062500 1 0 0 0 0 0 3 161229
-0.002249 0.000968 0.119580 0.249339 -0.967935 0.420388 -0.062500 1 0 0 0 0 0 3 162232
-0.002249 0.000968 0.119580 0.249340 -0.967933 0.420388 -0.062500 1 0 0 0 0 0 3 163234
-0.002249 0.000968 0.119580 0.249340 -0.967933 0.420389 -0.062500 1 0 0 0 0 0 3 164233
-0.002249 0.000968 0.119580 0.249335 -0.967953 0.420389 -0.062500 1 0 0 0 0 0 3 165234
-0.002249 0.000968 0.119580 0.249351 -0.967938 0.420382 -0.062500 1 0 0 0 0 0 3 166235
-0.002249 0.000968 0.119580 0.249341 -0.967934 0.420388 -0.062500 1 0 0 0 0 0 3 167203
-0.002249 0.000968 0.119580 0.249340 -0.967933 0.420389 -0.062500 1 0 0 0 0 0 3 168233
-0.002249 0.000968 0.119580 0.249332 -0.967941 0.420382 -0.062500 1 0 0 0 0 0 3 169232
-0.002249 0.000968 0.119580 0.249342 -0.967945 0.420395 -0.062500 1 0 0 0 0 0 3 170204
-0.002249 0.000968 0.119580 0.249340 -0.967934 0.420389 -0.062500 1 0 0 0 0 0 3 171233
-0.002249 0.000968 0.119580 0.249344 -0.967945 0.420376 -0.062500 1 0 0 0 0 0 3 172232
-0.002249 0.000968 0.119580 0.249341 -0.967934 0.420387 -0.062500 1 0 0 0 0 0 3 173203
-0.002249 0.000968 0.119580 0.249344 -0.967945 0.420395 -0.062500 1 0 0 0 0 0 3 174233
-0.002249 0.000968 0.119580 0.249332 -0.967943 0.420383 -0.062500 1 0 0 0 0 0 3 175233
-0.002249 0.000968 0.119580 0.249339 -0.967934 0.420388 -0.062500 1 0 0 0 0 0 3 176235
-0.002249 0.000968 0.119580 0.249340 -0.967933 0.420389 -0.062500 1 0 0 0 0 0 3 177203
-0.002249 0.000968 0.119580 0.249352 -0.967936 0.420382 -0.062500 1 0 0 0 0 0 3 178234
-0.002249 0.000968 0.119580 0.249337 -0.967953 0.420388 -0.062500 1 0 0 0 0 0 3 179232
-0.002249 0.000968 0.119580 0.249340 -0.967936 0.420388 -0.062500 1 0 0 0 0 0 3 180225
-0.002249 0.000968 0.119580 0.249340 -0.967933 0.420389 -0.062500 1 0 0 0 0 0 3 181224
-0.002249 0.000968 0.119580 0.249340 -0.967933 0.420389 -0.062500 1 0 0 0 0 0 3 182272
-0.002249 0.000968 0.119580 0.249332 -0.967941 0.420382 -0.062500 1 0 0 0 0 0 3 183244
-0.002249 0.000968 0.119580 0.249342 -0.967945 0.420395 -0.062500 1 0 0 0 0 0 3 184271
-0.002249 0.000968 0.119580 0.249352 -0.967937 0.420383 -0.062500 1 0 0 0 0 0 3 185243
-0.002249 0.000968 0.119580 0.249333 -0.967942 0.420381 -0.062500 1 0 0 0 0 0 3 188096
-0.002249 0.000968 0.119580 0.249339 -0.967934 0.420388 -0.062500 1 0 0 0 0 0 3 189279
-0.002249 0.000968 0.119580 0.249343 -0.967945 0.420395 -0.062500 1 0 0 0 0 0 3 190270
-0.002249 0.000968 0.119580 0.249340 -0.967934 0.420390 -0.062500 1 0 0 0 0 0 3 191244
-0.002249 0.000968 0.119580 0.249344 -0.967945 0.420376 -0.062500 1 0 0 0 0 0 3 192244
-0.002249 0.000968 0.119580 0.249341 -0.967934 0.420387 -0.062500 1 0 0 0 0 0 3 193229
-0.002249 0.000968 0.119580 0.249344 -0.967945 0.420395 -0.062500 1 0 0 0 0 0 3 194271
-0.002249 0.000968 0.119580 0.249332 -0.967943 0.420383 -0.062500 1 0 0 0 0 0 3 195242
-0.002249 0.000968 0.119580 0.249339 -0.967934 0.420388 -0.062500 1 0 0 0 0 0 3 196270
-0.002249 0.000968 0.119580 0.249340 -0.967933 0.420389 -0.062500 1 0 0 0 0 0 3 197270
-0.002249 0.000968 0.119580 0.249352 -0.967936 0.420382 -0.062500 1 0 0 0 0 0 3 202053
-0.002249 0.000968 0.119580 0.249337 -0.967954 0.420388 -0.062500 1 0 0 0 0 0 3 210170
-0.002268 0.000972 0.119589 0.513334 -1.030881 0.282770 -0.062500 1 0 0 0 0 0 3 211270
-0.002278 0.000975 0.119593 0.423540 -1.009311 0.350131 -0.062500 1 0 0 0 0 0 3 212266
-0.002282 0.000976 0.119594 0.357137 -0.993476 0.384947 -0.062500 1 0 0 0 0 0 3 213267
-0.002284 0.000976 0.119594 0.322035 -0.985159 0.398154 -0.062500 1 0 0 0 0 0 3 214227
-0.002286 0.000977 0.119595 0.304374 -0.980980 0.402843 -0.062500 1 0 0 0 0 0 3 215226
-0.002286 0.000977 0.119595 0.295574 -0.978895 0.404479 -0.062500 1 0 0 0 0 0 3 216225
-0.002287 0.000977 0.119595 0.291171 -0.977874 0.405044 -0.062500 1 0 0 0 0 0 3 217225
-0.002287 0.000977 0.119595 0.288982 -0.977348 0.405253 -0.062500 1 0 0 0 0 0 3 218223
-0.002287 0.000977 0.119595 0.287891 -0.977089 0.405306 -0.062500 1 0 0 0 0 0 3 219228
-0.002287 0.000977 0.119595 0.287337 -0.976969 0.405340 -0.062500 1 0 0 0 0 0 3 220224
-0.002287 0.000977 0.119595 0.287066 -0.976895 0.405342 -0.062500 1 0 0 0 0 0 3 221224
-0.002287 0.000977 0.119595 0.286933 -0.976862 0.405345 -0.062500 1 0 0 0 0 0 3 222223
-0.002287 0.000977 0.119595 0.286859 -0.976855 0.405349 -0.062500 1 0 0 0 0 0 3 223227
-0.002287 0.000977 0.119595 0.286839 -0.976841 0.405349 -0.062500 1 0 0 0 0 0 3 224225
-0.002287 0.000977 0.119595 0.286807 -0.976843 0.405355 -0.062500 1 0 0 0 0 0 3 225223
-0.002287 0.000977 0.119595 0.286800 -0.976832 0.405349 -0.062500 1 0 0 0 0 0 3 226224
-0.002287 0.000977 0.119595 0.286804 -0.976842 0.405355 -0.062500 1 0 0 0 0 0 3 227226
-0.002287 0.000977 0.119595 0.286801 -0.976832 0.405349 -0.062500 1 0 0 0 0 0 3 228353
-0.002287 0.000977 0.119595 0.286793 -0.976840 0.405342 -0.062500 1 0 0 0 0 0 3 229537
-0.002287 0.000977 0.119595 0.286800 -0.976832 0.405347 -0.062500 1 0 0 0 0 0 3 230253
-0.002287 0.000977 0.119595 0.286801 -0.976831 0.405348 -0.062500 1 0 0 0 0 0 3 231204
-0.002274 0.000991 0.119605 0.108468 -1.168981 0.256613 -0.062500 1 0 0 0 0 0 3 232374
-0.002268 0.000997 0.119609 0.166943 -1.104019 0.329396 -0.062500 1 0 0 0 0 0 3 233241
-0.002264 0.001001 0.119610 0.211785 -1.055698 0.367029 -0.062500 1 0 0 0 0 0 3 234322
-0.002263 0.001002 0.119611 0.236041 -1.030045 0.381318 -0.062500 1 0 0 0 0 0 3 235253
-0.002262 0.001003 0.119611 0.248437 -1.017107 0.386379 -0.062500 1 0 0 0 0 0 3 236270
-0.002261 0.001004 0.119611 0.254706 -1.010639 0.388151 -0.062500 1 0 0 0 0 0 3 237242
-0.002261 0.001004 0.119611 0.257859 -1.007409 0.388763 -0.062500 1 0 0 0 0 0 3 238242
-0.002280 0.001009 0.119621 0.523544 -1.068797 0.251444 -0.062500 1 0 0 0 0 0 3 239271
-0.002289 0.001011 0.119624 0.434499 -1.046388 0.318820 -0.062500 1 0 0 0 0 0 3 240239
-0.002294 0.001012 0.119625 0.368468 -1.030135 0.353658 -0.062500 1 0 0 0 0 0 3 241271
-0.002296 0.001013 0.119626 0.333545 -1.021596 0.366854 -0.062500 1 0 0 0 0 0 3 242409
-0.002297 0.001013 0.119626 0.315981 -1.017319 0.371559 -0.062500 1 0 0 0 0 0 3 243224
-0.002298 0.001013 0.119626 0.307216 -1.015193 0.373202 -0.062500 1 0 0 0 0 0 3 244241
-0.002298 0.001013 0.119626 0.302847 -1.014135 0.373754 -0.062500 1 0 0 0 0 0 3 245223
-0.002298 0.001013 0.119626 0.300659 -1.013606 0.373961 -0.062500 1 0 0 0 0 0 3 246226
-0.002298 0.001013 0.119626 0.299578 -1.013350 0.374027 -0.062500 1 0 0 0 0 0 3 247234
-0.002298 0.001013 0.119626 0.299034 -1.013222 0.374049 -0.062500 1 0 0 0 0 0 3 248228
-0.002286 0.001027 0.119637 0.120351 -1.205393 0.225381 -0.062500 1 0 0 0 0 0 3 249220
-0.002279 0.001034 0.119640 -0.149604 -0.124074 0.298137 -0.062500 0 0 0 0 0 0 3 250230
-0.002276 0.001037 0.119642 -0.101554 -0.072312 0.335756 -0.062500 0 0 0 0 0 0 3 251229
-0.002274 0.001039 0.119642 -0.075692 -0.044949 0.350028 -0.062500 0 0 0 0 0 0 3 252230
-0.002274 0.001040 0.119642 -0.062472 -0.031147 0.355096 -0.062500 0 0 0 0 0 0 3 253203
-0.002273 0.001040 0.119642 -0.055798 -0.024250 0.356873 -0.062500 0 0 0 0 0 0 3 254233
-0.002297 0.001063 0.119641 0.260600 -0.311539 0.371397 -0.062500 0 0 0 0 0 0 3 255230
-0.002309 0.001074 0.119641 0.134938 -0.190261 0.364955 -0.062500 0 0 0 0 0 0 3 256201
-0.002307 0.001111 0.119640 -0.053097 -0.515815 0.364442 -0.062500 0 0 0 0 0 0 3 257224
-0.002331 0.001152 0.119639 0.251373 -0.596908 0.376140 -0.062500 0 0 0 0 0 0 3 258230
-0.002342 0.001173 0.119639 0.135559 -0.344220 0.368100 -0.062500 0 0 0 0 0 0 3 259230
-0.002360 0.001219 0.119648 0.195109 -0.654525 0.230249 -0.062500 0 0 0 0 0 0 3 260228
-0.002373 0.001260 0.119641 0.155836 -0.615570 0.446267 -0.062500 0 0 0 0 0 0 3 261228
-0.002399 0.001285 0.119648 0.308716 -0.403681 0.268327 -0.062500 0 0 0 0 0 0 3 262230
-0.002404 0.001329 0.119650 0.057150 -0.629993 0.313436 -0.062500 0 0 0 0 0 0 3 263228
-0.002431 0.001373 0.119650 0.310569 -0.656387 0.351709 -0.062500 0 0 0 0 0 0 3 264232
-0.002444 0.001395 0.119649 0.162356 -0.370725 0.352745 -0.062500 0 0 0 0 0 0 3 265229
-0.002443 0.001438 0.119649 -0.037746 -0.608377 0.356225 -0.062500 0 0 0 0 0 0 3 266231
-0.002462 0.001464 0.119659 0.194012 -0.413891 0.217058 -0.062500 0 0 0 0 0 0 3 267231
-0.002464 0.001508 0.119662 -0.004711 -0.632574 0.287379 -0.062500 0 0 0 0 0 0 3 268226
-0.002469 0.001548 0.119652 0.032247 -0.596685 0.472128 -0.062500 0 0 0 0 0 0 3 269216
-0.002479 0.001587 0.119669 0.078896 -0.572207 0.124982 -0.062500 0 0 0 0 0 0 3 270224
-0.002488 0.001624 0.119663 0.088630 -0.550069 0.382508 -0.062500 0 0 0 0 0 0 3 271232
-0.002504 0.001678 0.119671 0.175160 -0.777877 0.235830 -0.062500 0 0 0 0 0 0 3 272230
-0.002531 0.001710 0.119683 0.321335 -0.500016 0.147492 -0.062500 0 0 0 0 0 0 3 273230
-0.002537 0.001757 0.119687 0.060523 -0.675317 0.246523 -0.062500 0 0 0 0 0 0 3 274232
-0.002564 0.001803 0.119687 0.314232 -0.680661 0.306001 -0.062500 0 0 0 0 0 0 3 275218
-0.002565 0.001840 0.119698 -0.001984 -0.561596 0.165223 -0.062500 0 0 0 0 0 0 3 276231
-0.002589 0.001881 0.119700 0.273900 -0.599281 0.256200 -0.062500 0 0 0 0 0 0 3 277201
-0.002589 0.001915 0.119711 -0.023199 -0.518749 0.137579 -0.062500 0 0 0 0 0 0 3 278244
-0.002612 0.001954 0.119714 0.262142 -0.576084 0.237683 -0.062500 0 0 0 0 0 0 3 279238
-0.002630 0.001992 0.119735 0.217098 -0.565990 -0.013361 -0.062500 0 0 0 0 0 0 3 280364
-0.002644 0.002029 0.119731 0.159449 -0.545893 0.289877 -0.062500 0 0 0 0 0 0 3 281230
-0.002656 0.002065 0.119719 0.130348 -0.536294 0.444246 -0.062500 0 0 0 0 0 0 3 282296
-0.002669 0.002101 0.119735 0.130977 -0.542240 0.075846 -0.062500 0 0 0 0 0 0 3 283281
-0.002680 0.002137 0.119729 0.112920 -0.529914 0.324709 -0.062500 0 0 0 0 0 0 3 284295
-0.002692 0.002173 0.119747 0.120318 -0.536704 0.021954 -0.062500 0 0 0 0 0 0 3 285280
-0.002703 0.002209 0.119742 0.108066 -0.528569 0.296850 -0.062500 0 0 0 0 0 0 3 286226
-0.002727 0.002231 0.119750 0.284016 -0.355756 0.150097 -0.062500 0 0 0 0 0 0 3 287347
-0.002732 0.002274 0.119752 0.041735 -0.601216 0.210057 -0.062500 0 0 0 0 0 0 3 288337
-0.002734 0.002295 0.119753 -0.012157 -0.348038 0.233765 -0.062500 0 0 0 0 0 0 3 289221
-0.002759 0.002328 0.119752 0.281761 -0.472908 0.262996 -0.062500 0 0 0 0 0 0 3 290338
-0.002764 0.002376 0.119751 0.045350 -0.676591 0.265278 -0.062500 0 0 0 0 0 0 3 291348
-0.002786 0.002405 0.119760 0.241060 -0.453630 0.121979 -0.062500 0 0 0 0 0 0 3 292337
-0.002802 0.002437 0.119752 0.185497 -0.472567 0.339662 -0.062500 0 0 0 0 0 0 3 293221
-0.002797 0.002466 0.119760 -0.087720 -0.449133 0.149837 -0.062500 0 0 0 0 0 0 3 294338
-0.002813 0.002486 0.119772 0.162641 -0.311771 0.059685 -0.062500 0 0 0 0 0 0 3 295346
-0.002827 0.002513 0.119765 0.144749 -0.398663 0.307991 -0.062500 0 0 0 0 0 0 3 296336
-0.002845 0.002563 0.119771 0.204847 -0.699413 0.152096 -0.062500 0 0 0 0 0 0 3 297337
-0.002854 0.002588 0.119774 0.092558 -0.405298 0.189924 -0.062500 0 0 0 0 0 0 3 298346
-0.002882 0.002622 0.119773 0.336851 -0.502695 0.234556 -0.062500 0 0 0 0 0 0 3 299337
-0.002884 0.002654 0.119783 0.009132 -0.468648 0.086392 -0.062500 0 0 0 0 0 0 3 300346
-0.002889 0.002687 0.119775 0.031121 -0.489384 0.311801 -0.062500 0 0 0 0 0 0 3 301337
-0.002911 0.002708 0.119782 0.245069 -0.337552 0.137206 -0.062500 0 0 0 0 0 0 3 302353
-0.002915 0.002750 0.119784 0.022119 -0.592665 0.187774 -0.062500 0 0 0 0 0 0 3 303220
-0.002940 0.002793 0.119783 0.290745 -0.628299 0.229482 -0.062500 0 0 0 0 0 0 3 304220
-0.002953 0.002815 0.119782 0.150540 -0.351868 0.224568 -0.062500 0 0 0 0 0 0 3 305345
-0.002984 0.002848 0.119780 0.369835 -0.479933 0.244555 -0.062500 0 0 0 0 0 0 3 306348
-0.002992 0.002896 0.119779 0.092409 -0.686827 0.243509 -0.062500 0 0 0 0 0 0 3 307359
-0.003015 0.002924 0.119788 0.263619 -0.456377 0.097862 -0.062500 0 0 0 0 0 0 3 308224
-0.003031 0.002956 0.119780 0.196334 -0.473541 0.315129 -0.062500 0 0 0 0 0 0 3 309334
-0.003063 0.002994 0.119775 0.397793 -0.555543 0.294602 -0.062500 0 0 0 0 0 0 3 310355
-0.003067 0.003027 0.119784 0.041247 -0.498432 0.109481 -0.062500 0 0 0 0 0 0 3 311325
-0.003074 0.003061 0.119775 0.047166 -0.504004 0.321306 -0.062500 0 0 0 0 0 0 3 312215
-0.003101 0.003100 0.119771 0.319803 -0.572871 0.300006 -0.062500 0 0 0 0 0 0 3 313354
-0.003102 0.003134 0.119779 0.001873 -0.507349 0.114343 -0.062500 0 0 0 0 0 0 3 314354
-0.003127 0.003172 0.119781 0.275991 -0.568746 0.193409 -0.062500 0 0 0 0 0 0 3 315353
-0.003144 0.003209 0.119770 0.208467 -0.548561 0.369945 -0.062500 0 0 0 0 0 0 3 316351
-0.003177 0.003250 0.119764 0.405196 -0.595971 0.324048 -0.062500 0 0 0 0 0 0 3 317359
-0.003181 0.003284 0.119772 0.045030 -0.519051 0.127977 -0.062500 0 0 0 0 0 0 3 318328
-0.003207 0.003323 0.119773 0.299048 -0.580488 0.203890 -0.062500 0 0 0 0 0 0 3 319327
-0.003225 0.003360 0.119762 0.220866 -0.557518 0.379045 -0.062500 0 0 0 0 0 0 3 320353
-0.003221 0.003393 0.119769 -0.068552 -0.498271 0.161123 -0.062500 0 0 0 0 0 0 3 321323
-0.003244 0.003431 0.119769 0.240953 -0.567819 0.220082 -0.062500 0 0 0 0 0 0 3 322343
-0.003260 0.003468 0.119758 0.192295 -0.551640 0.388184 -0.062500 0 0 0 0 0 0 3 323199
-0.003287 0.003491 0.119763 0.333435 -0.375129 0.180302 -0.062500 0 0 0 0 0 0 3 324344
-0.003293 0.003534 0.119764 0.067522 -0.614478 0.219795 -0.062500 0 0 0 0 0 0 3 325352
-0.003320 0.003577 0.119762 0.317239 -0.646432 0.258808 -0.062500 0 0 0 0 0 0 3 326353
-0.003339 0.003616 0.119750 0.231531 -0.592951 0.408706 -0.062500 0 0 0 0 0 0 3 327353
-0.003336 0.003650 0.119756 -0.062283 -0.516486 0.180351 -0.062500 0 0 0 0 0 0 3 328353
-0.003358 0.003689 0.119756 0.243523 -0.575327 0.236575 -0.062500 0 0 0 0 0 0 3 329353
-0.003374 0.003725 0.119745 0.193338 -0.554173 0.403299 -0.062500 0 0 0 0 0 0 3 330354
-0.003382 0.003744 0.119741 0.084818 -0.315128 0.325994 -0.062500 0 0 0 0 0 0 3 331354
-0.003411 0.003775 0.119737 0.335443 -0.462434 0.314714 -0.062500 0 0 0 0 0 0 3 332335
-0.003430 0.003808 0.119725 0.241621 -0.498676 0.445753 -0.062500 0 0 0 0 0 0 3 333353
-0.003445 0.003842 0.119709 0.177017 -0.516478 0.515309 -0.062500 0 0 0 0 0 0 3 334354
-0.003459 0.003878 0.119723 0.160350 -0.543485 0.116558 -0.062500 0 0 0 0 0 0 3 335352
-0.003471 0.003913 0.119716 0.129834 -0.534958 0.353651 -0.062500 0 0 0 0 0 0 3 336353
-0.003482 0.003948 0.119702 0.116044 -0.531927 0.484293 -0.062500 0 0 0 0 0 0 3 337353
-0.003487 0.003966 0.119698 0.045805 -0.307191 0.383876 -0.062500 0 0 0 0 0 0 3 338354
-0.003514 0.003997 0.119694 0.317320 -0.456712 0.364820 -0.062500 0 0 0 0 0 0 3 339353
-0.003533 0.004029 0.119681 0.233691 -0.496065 0.492677 -0.062500 0 0 0 0 0 0 3 340353
-0.003530 0.004060 0.119687 -0.056390 -0.473886 0.255880 -0.062500 0 0 0 0 0 0 3 341352
-0.003552 0.004097 0.119686 0.249350 -0.557140 0.310911 -0.062500 0 0 0 0 0 0 3 342358
-0.003568 0.004133 0.119675 0.198615 -0.547873 0.476482 -0.062500 0 0 0 0 0 0 3 343341
-0.003577 0.004151 0.119671 0.090402 -0.316190 0.397474 -0.062500 0 0 0 0 0 0 3 344348
-0.003605 0.004182 0.119667 0.341225 -0.461632 0.387887 -0.062500 0 0 0 0 0 0 3 345356
-0.003624 0.004215 0.119654 0.246049 -0.502804 0.518834 -0.062500 0 0 0 0 0 0 3 346200
-0.003634 0.004231 0.119650 0.114167 -0.295810 0.426269 -0.062500 0 0 0 0 0 0 3 347344
-0.003644 0.004257 0.119636 0.107458 -0.392136 0.542235 -0.062500 0 0 0 0 0 0 3 348350
-0.003668 0.004275 0.119641 0.294593 -0.299657 0.315970 -0.062500 0 0 0 0 0 0 3 349353
-0.003685 0.004301 0.119631 0.218174 -0.397901 0.494269 -0.062500 0 0 0 0 0 0 3 350353
-0.003686 0.004345 0.119626 -0.000540 -0.646977 0.449289 -0.062500 0 0 0 0 0 0 3 351352
-0.003687 0.004367 0.119625 -0.027024 -0.384356 0.405214 -0.062500 0 0 0 0 0 0 3 352352
-0.003711 0.004400 0.119622 0.282051 -0.498540 0.419902 -0.062500 0 0 0 0 0 0 3 353351
-0.003724 0.004417 0.119621 0.154508 -0.295617 0.397251 -0.062500 0 0 0 0 0 0 3 354352
-0.003735 0.004442 0.119609 0.126304 -0.390843 0.549223 -0.062500 0 0 0 0 0 0 3 355337
-0.003760 0.004460 0.119614 0.304200 -0.298930 0.336596 -0.062500 0 0 0 0 0 0 3 356347
-0.003777 0.004486 0.119604 0.225877 -0.395150 0.519887 -0.062500 0 0 0 0 0 0 3 357336
-0.003786 0.004499 0.119600 0.106863 -0.238599 0.457072 -0.062500 0 0 0 0 0 0 3 358422
-0.003795 0.004523 0.119587 0.102319 -0.361258 0.585496 -0.062500 0 0 0 0 0 0 3 359418
-0.003800 0.004535 0.119583 0.043370 -0.221822 0.492757 -0.062500 0 0 0 0 0 0 3 360403
-0.003827 0.004563 0.119579 0.321171 -0.414720 0.480826 -0.062500 0 0 0 0 0 0 3 361418
-0.003840 0.004577 0.119577 0.173687 -0.255103 0.446877 -0.062500 0 0 0 0 0 0 3 362423
-0.003852 0.004601 0.119565 0.136153 -0.370382 0.595269 -0.062500 0 0 0 0 0 0 3 363417
-0.003845 0.004627 0.119571 -0.107005 -0.410391 0.367272 -0.062500 0 0 0 0 0 0 3 364416
-0.003866 0.004662 0.119571 0.226024 -0.525998 0.428323 -0.062500 0 0 0 0 0 0 3 365404
-0.003876 0.004680 0.119571 0.124719 -0.310509 0.431278 -0.062500 0 0 0 0 0 0 3 366416
-0.003886 0.004706 0.119559 0.113310 -0.393365 0.594015 -0.062500 0 0 0 0 0 0 3 367401
-0.003911 0.004723 0.119564 0.299581 -0.298522 0.385305 -0.062500 0 0 0 0 0 0 3 368417
-0.003923 0.004732 0.119566 0.157768 -0.171821 0.406264 -0.062500 0 0 0 0 0 0 3 369401
-0.003934 0.004754 0.119555 0.127731 -0.323286 0.586713 -0.062500 0 0 0 0 0 0 3 370344
-0.003940 0.004765 0.119551 0.055738 -0.201225 0.513714 -0.062500 0 0 0 0 0 0 3 371335
-0.003967 0.004792 0.119547 0.327213 -0.402725 0.510267 -0.062500 0 0 0 0 0 0 3 372335
-0.003980 0.004806 0.119546 0.179055 -0.245843 0.478067 -0.062500 0 0 0 0 0 0 3 373345
-0.003992 0.004830 0.119533 0.139651 -0.362911 0.627715 -0.062500 0 0 0 0 0 0 3 374335
-0.003998 0.004842 0.119529 0.062099 -0.221562 0.542506 -0.062500 0 0 0 0 0 0 3 375343
-0.004025 0.004870 0.119525 0.330522 -0.412827 0.535188 -0.062500 0 0 0 0 0 0 3 376335
-0.004039 0.004884 0.119524 0.180784 -0.250955 0.501158 -0.062500 0 0 0 0 0 0 3 377343
-0.004051 0.004908 0.119511 0.138471 -0.361516 0.650388 -0.062500 0 0 0 0 0 0 3 378335
-0.004057 0.004920 0.119507 0.060568 -0.219040 0.564807 -0.062500 0 0 0 0 0 0 3 379335
-0.004072 0.004962 0.119513 0.162826 -0.592815 0.415299 -0.062500 0 0 0 0 0 0 3 380343
-0.004079 0.004983 0.119515 0.077167 -0.355159 0.450406 -0.062500 0 0 0 0 0 0 3 381345
-0.004082 0.004994 0.119516 0.021511 -0.194784 0.471198 -0.062500 0 0 0 0 0 0 3 382342
-0.004089 0.005016 0.119504 0.056043 -0.331946 0.644006 -0.062500 0 0 0 0 0 0 3 383344
-0.004112 0.005032 0.119509 0.270233 -0.265944 0.439277 -0.062500 0 0 0 0 0 0 3 384348
-0.004128 0.005057 0.119499 0.205373 -0.374668 0.625522 -0.062500 0 0 0 0 0 0 3 385214
-0.004136 0.005070 0.119496 0.095695 -0.225574 0.562071 -0.062500 0 0 0 0 0 0 3 386357
-0.004145 0.005093 0.119483 0.094959 -0.350147 0.691988 -0.062500 0 0 0 0 0 0 3 387344
-0.004169 0.005110 0.119487 0.289998 -0.268750 0.470974 -0.062500 0 0 0 0 0 0 3 388357
-0.004186 0.005135 0.119477 0.215114 -0.372481 0.651413 -0.062500 0 0 0 0 0 0 3 389352
-0.004195 0.005148 0.119474 0.100475 -0.221039 0.585669 -0.062500 0 0 0 0 0 0 3 390353
-0.004219 0.005159 0.119482 0.285608 -0.185723 0.422739 -0.062500 0 0 0 0 0 0 3 391352
-0.004235 0.005181 0.119472 0.211361 -0.327841 0.636078 -0.062500 0 0 0 0 0 0 3 392350
-0.004231 0.005207 0.119479 -0.067655 -0.381682 0.440624 -0.062500 0 0 0 0 0 0 3 393322
-0.004233 0.005237 0.119470 -0.006088 -0.440143 0.643982 -0.062500 0 0 0 0 0 0 3 394323
-0.004235 0.005252 0.119467 -0.014535 -0.255827 0.587378 -0.062500 0 0 0 0 0 0 3 395350
-0.004255 0.005264 0.119475 0.227727 -0.203241 0.427981 -0.062500 0 0 0 0 0 0 3 396324
-0.004270 0.005287 0.119466 0.178921 -0.336955 0.642663 -0.062500 0 0 0 0 0 0 3 397328
-0.004277 0.005298 0.119462 0.080346 -0.203083 0.589730 -0.062500 0 0 0 0 0 0 3 398356
-0.004305 0.005326 0.119458 0.335620 -0.388265 0.597556 -0.062500 0 0 0 0 0 0 3 399322
-0.004319 0.005340 0.119457 0.179917 -0.229075 0.566436 -0.062500 0 0 0 0 0 0 3 400322
-0.004326 0.005347 0.119457 0.073077 -0.123269 0.552053 -0.062500 0 0 0 0 0 0 3 401321
-0.004335 0.005367 0.119445 0.079359 -0.287591 0.712563 -0.062500 0 0 0 0 0 0 3 402353
-0.004359 0.005383 0.119449 0.280295 -0.236598 0.503681 -0.062500 0 0 0 0 0 0 3 403350
-0.004375 0.005407 0.119439 0.207467 -0.351235 0.688488 -0.062500 0 0 0 0 0 0 3 404351
-0.004384 0.005419 0.119436 0.094402 -0.206278 0.623482 -0.062500 0 0 0 0 0 0 3 405351
-0.004375 0.005440 0.119445 -0.137111 -0.295698 0.445729 -0.062500 0 0 0 0 0 0 3 406353
-0.004395 0.005472 0.119445 0.207297 -0.452074 0.541153 -0.062500 0 0 0 0 0 0 3 407350
-0.004405 0.005487 0.119445 0.112775 -0.261274 0.552838 -0.062500 0 0 0 0 0 0 3 408350
-0.004410 0.005495 0.119445 0.038873 -0.139058 0.554612 -0.062500 0 0 0 0 0 0 3 409350
-0.004417 0.005516 0.119433 0.061882 -0.294886 0.721369 -0.062500 0 0 0 0 0 0 3 410352
-0.004441 0.005532 0.119438 0.271786 -0.240337 0.514762 -0.062500 0 0 0 0 0 0 3 411351
-0.004452 0.005539 0.119440 0.138305 -0.123578 0.533873 -0.062500 0 0 0 0 0 0 3 412348
-0.004463 0.005560 0.119428 0.112262 -0.282258 0.716184 -0.062500 0 0 0 0 0 0 3 413351
-0.004488 0.005575 0.119433 0.293654 -0.227082 0.515996 -0.062500 0 0 0 0 0 0 3 414350
-0.004505 0.005600 0.119423 0.211527 -0.339999 0.703947 -0.062500 0 0 0 0 0 0 3 415344
-0.004514 0.005612 0.119420 0.094153 -0.194844 0.639485 -0.062500 0 0 0 0 0 0 3 416320
-0.004518 0.005619 0.119418 0.026302 -0.100486 0.603856 -0.062500 0 0 0 0 0 0 3 417350
-0.004512 0.005653 0.119416 -0.112452 -0.453637 0.615136 -0.062500 0 0 0 0 0 0 3 418349
-0.004529 0.005675 0.119424 0.163719 -0.329996 0.472758 -0.062500 0 0 0 0 0 0 3 419349
-0.004537 0.005685 0.119427 0.081435 -0.172890 0.525619 -0.062500 0 0 0 0 0 0 3 420350
-0.004546 0.005708 0.119416 0.081843 -0.305203 0.721334 -0.062500 0 0 0 0 0 0 3 421351
-0.004550 0.005719 0.119412 0.027186 -0.176947 0.651260 -0.062500 0 0 0 0 0 0 3 422422
-0.004572 0.005729 0.119420 0.245276 -0.154247 0.487663 -0.062500 0 0 0 0 0 0 3 423428
-0.004588 0.005751 0.119411 0.184208 -0.287261 0.700920 -0.062500 0 0 0 0 0 0 3 424422
-0.004596 0.005763 0.119407 0.079383 -0.161500 0.646135 -0.062500 0 0 0 0 0 0 3 425423
-0.004619 0.005773 0.119415 0.270760 -0.139908 0.489000 -0.062500 0 0 0 0 0 0 3 426422
-0.004636 0.005795 0.119406 0.197627 -0.286393 0.704588 -0.062500 0 0 0 0 0 0 3 427428
-0.004644 0.005806 0.119403 0.086095 -0.161049 0.650498 -0.062500 0 0 0 0 0 0 3 428427
-0.004648 0.005812 0.119402 0.021383 -0.076975 0.618545 -0.062500 0 0 0 0 0 0 3 429394
-0.004670 0.005819 0.119410 0.240472 -0.095007 0.481313 -0.062500 0 0 0 0 0 0 3 430397
-0.004680 0.005823 0.119413 0.119961 -0.044716 0.537477 -0.062500 0 0 0 0 0 0 3 431416
-0.004691 0.005842 0.119402 0.098802 -0.231530 0.735026 -0.062500 0 0 0 0 0 0 3 432394
-0.004696 0.005851 0.119398 0.034271 -0.132477 0.665224 -0.062500 0 0 0 0 0 0 3 433392
-0.004718 0.005861 0.119406 0.247797 -0.124553 0.502330 -0.062500 0 0 0 0 0 0 3 434394
-0.004716 0.005880 0.119419 -0.042259 -0.243014 0.406523 -0.062500 0 0 0 0 0 0 3 435417
-0.004720 0.005906 0.119411 -0.000759 -0.347487 0.669252 -0.062500 0 0 0 0 0 0 3 436402
-0.004722 0.005919 0.119408 -0.018244 -0.191140 0.633940 -0.062500 0 0 0 0 0 0 3 437415
-0.004742 0.005930 0.119416 0.221072 -0.153691 0.484427 -0.062500 0 0 0 0 0 0 3 438401
-0.004752 0.005936 0.119419 0.109817 -0.073353 0.534805 -0.062500 0 0 0 0 0 0 3 439414
-0.004762 0.005955 0.119408 0.094286 -0.246705 0.730547 -0.062500 0 0 0 0 0 0 3 440398
-0.004787 0.005970 0.119413 0.285930 -0.186533 0.535635 -0.062500 0 0 0 0 0 0 3 441414
-0.004799 0.005977 0.119415 0.144088 -0.084477 0.557319 -0.062500 0 0 0 0 0 0 3 442333
-0.004805 0.005981 0.119415 0.050226 -0.026318 0.573828 -0.062500 0 0 0 0 0 0 3 443341
-0.004813 0.006000 0.119404 0.063110 -0.214980 0.748533 -0.062500 0 0 0 0 0 0 3 444333
-0.004836 0.006014 0.119408 0.270211 -0.179170 0.545425 -0.062500 0 0 0 0 0 0 3 445342
-0.004848 0.006021 0.119410 0.136301 -0.080891 0.563937 -0.062500 0 0 0 0 0 0 3 446332
-0.004854 0.006025 0.119411 0.046350 -0.024560 0.579306 -0.062500 0 0 0 0 0 0 3 447341
-0.004857 0.006026 0.119411 -0.000650 0.004041 0.585551 -0.062500 0 0 0 0 0 0 3 448341
-0.004882 0.006049 0.119408 0.290967 -0.262658 0.632275 -0.062500 0 0 0 0 0 0 3 449334
-0.004895 0.006060 0.119407 0.153854 -0.142429 0.611650 -0.062500 0 0 0 0 0 0 3 450341
-0.004902 0.006066 0.119406 0.056518 -0.057400 0.600632 -0.062500 0 0 0 0 0 0 3 451333
-0.004905 0.006069 0.119406 0.004785 -0.012134 0.596353 -0.062500 0 0 0 0 0 0 3 452340
-0.004926 0.006075 0.119415 0.232148 -0.052115 0.471264 -0.062500 0 0 0 0 0 0 3 453332
-0.004941 0.006095 0.119406 0.176895 -0.230808 0.699157 -0.062500 0 0 0 0 0 0 3 454341
-0.004936 0.006119 0.119413 -0.090109 -0.307282 0.507192 -0.062500 0 0 0 0 0 0 3 455330
-0.004953 0.006136 0.119424 0.167403 -0.218650 0.421694 -0.062500 0 0 0 0 0 0 3 456343
-0.004961 0.006144 0.119428 0.080491 -0.097400 0.505383 -0.062500 0 0 0 0 0 0 3 457332
-0.004965 0.006148 0.119429 0.017355 -0.031126 0.546007 -0.062500 0 0 0 0 0 0 3 458343
-0.004967 0.006150 0.119430 -0.015509 0.001879 0.561358 -0.062500 0 0 0 0 0 0 3 459330
-0.004988 0.006156 0.119439 0.222003 -0.044936 0.443592 -0.062500 0 0 0 0 0 0 3 460348
-0.004998 0.006158 0.119442 0.110120 -0.009265 0.505408 -0.062500 0 0 0 0 0 0 3 461344
-0.005008 0.006176 0.119431 0.098710 -0.185432 0.706007 -0.062500 0 0 0 0 0 0 3 462336
-0.005013 0.006186 0.119427 0.036925 -0.090759 0.636414 -0.062500 0 0 0 0 0 0 3 463342
-0.005035 0.006195 0.119435 0.252733 -0.085316 0.474947 -0.062500 0 0 0 0 0 0 3 464345
-0.005046 0.006200 0.119437 0.128383 -0.020546 0.519846 -0.062500 0 0 0 0 0 0 3 465347
-0.005051 0.006202 0.119438 0.044224 0.016677 0.545674 -0.062500 0 0 0 0 0 0 3 466351
-0.005054 0.006203 0.119439 0.000400 0.035301 0.555733 -0.062500 0 0 0 0 0 0 3 467350
-0.005080 0.006225 0.119435 0.293974 -0.236176 0.605309 -0.062500 0 0 0 0 0 0 3 468349
-0.005092 0.006236 0.119434 0.157770 -0.120309 0.584446 -0.062500 0 0 0 0 0 0 3 469320
-0.005099 0.006242 0.119434 0.060808 -0.036664 0.573206 -0.062500 0 0 0 0 0 0 3 470350
-0.005102 0.006245 0.119434 0.009227 0.007910 0.568836 -0.062500 0 0 0 0 0 0 3 471348
-0.005104 0.006246 0.119434 -0.016937 0.030550 0.567256 -0.062500 0 0 0 0 0 0 3 472348
-0.005124 0.006252 0.119442 0.224503 -0.020942 0.444040 -0.062500 0 0 0 0 0 0 3 473352
-0.005134 0.006254 0.119445 0.113894 0.012506 0.503399 -0.062500 0 0 0 0 0 0 3 474355
-0.005139 0.006256 0.119447 0.036984 0.033545 0.534444 -0.062500 0 0 0 0 0 0 3 475353
-0.005141 0.006256 0.119447 -0.003093 0.043944 0.546323 -0.062500 0 0 0 0 0 0 3 476319
-0.005162 0.006261 0.119456 0.231210 -0.014239 0.428073 -0.062500 0 0 0 0 0 0 3 477319
-0.005177 0.006280 0.119447 0.178460 -0.201464 0.658156 -0.062500 0 0 0 0 0 0 3 478349
-0.005185 0.006290 0.119444 0.078661 -0.098539 0.607806 -0.062500 0 0 0 0 0 0 3 479317
-0.005189 0.006295 0.119443 0.019835 -0.025809 0.576985 -0.062500 0 0 0 0 0 0 3 480347
-0.005210 0.006302 0.119451 0.243417 -0.049933 0.442540 -0.062500 0 0 0 0 0 0 3 481350
-0.005221 0.006306 0.119454 0.123500 -0.002160 0.497536 -0.062500 0 0 0 0 0 0 3 482351
-0.005226 0.006308 0.119455 0.041815 0.026160 0.526986 -0.062500 0 0 0 0 0 0 3 483348
-0.005229 0.006308 0.119455 -0.000674 0.040230 0.538316 -0.062500 0 0 0 0 0 0 3 484349
-0.005230 0.006309 0.119455 -0.021897 0.047057 0.542396 -0.062500 0 0 0 0 0 0 3 485347
-0.005238 0.006328 0.119474 0.056912 -0.197269 0.280241 -0.062500 0 0 0 0 0 0 3 486348
-0.005241 0.006337 0.119481 0.010699 -0.091221 0.408620 -0.062500 0 0 0 0 0 0 3 487319
-0.005242 0.006342 0.119483 -0.017585 -0.018862 0.475645 -0.062500 0 0 0 0 0 0 3 488346
-0.005243 0.006344 0.119484 -0.031034 0.018044 0.501357 -0.062500 0 0 0 0 0 0 3 489347
-0.005263 0.006350 0.119493 0.217416 -0.027096 0.388541 -0.062500 0 0 0 0 0 0 3 490349
-0.005273 0.006353 0.119496 0.110229 0.009540 0.451023 -0.062500 0 0 0 0 0 0 3 491348
-0.005278 0.006354 0.119497 0.035084 0.032116 0.483126 -0.062500 0 0 0 0 0 0 3 492347
-0.005280 0.006355 0.119498 -0.004070 0.043231 0.495394 -0.062500 0 0 0 0 0 0 3 493347
-0.005301 0.006360 0.119506 0.231191 -0.014676 0.377893 -0.062500 0 0 0 0 0 0 3 494349
-0.005311 0.006362 0.119510 0.117182 0.015698 0.438616 -0.062500 0 0 0 0 0 0 3 495348
-0.005316 0.006363 0.119511 0.038577 0.035174 0.470064 -0.062500 0 0 0 0 0 0 3 496347
-0.005319 0.006364 0.119511 -0.002319 0.044760 0.482103 -0.062500 0 0 0 0 0 0 3 497339
-0.005320 0.006364 0.119511 -0.022860 0.048294 0.486430 -0.062500 0 0 0 0 0 0 3 498343
-0.005340 0.006369 0.119520 0.221928 -0.012771 0.366221 -0.062500 0 0 0 0 0 0 3 499318
-0.005350 0.006371 0.119523 0.112517 0.016096 0.425816 -0.062500 0 0 0 0 0 0 3 500344
-0.005355 0.006372 0.119524 0.036183 0.034844 0.456882 -0.062500 0 0 0 0 0 0 3 501336
-0.005357 0.006373 0.119524 -0.003575 0.044069 0.468782 -0.062500 0 0 0 0 0 0 3 502340
-0.005358 0.006373 0.119525 -0.023425 0.048459 0.473067 -0.062500 0 0 0 0 0 0 3 503346
-0.005359 0.006373 0.119525 -0.033274 0.050587 0.474587 -0.062500 0 0 0 0 0 0 3 504347
-0.005359 0.006373 0.119525 -0.038170 0.051609 0.475105 -0.062500 0 0 0 0 0 0 3 505347
-0.005384 0.006395 0.119521 0.284911 -0.207540 0.523235 -0.062500 0 0 0 0 0 0 3 506349
-0.005396 0.006406 0.119520 0.158252 -0.096063 0.500210 -0.062500 0 0 0 0 0 0 3 507347
-0.005402 0.006411 0.119520 0.065949 -0.014577 0.488037 -0.062500 0 0 0 0 0 0 3 508347
-0.005405 0.006414 0.119519 0.016676 0.028957 0.483327 -0.062500 0 0 0 0 0 0 3 509347
-0.005407 0.006415 0.119519 -0.008370 0.051090 0.481622 -0.062500 0 0 0 0 0 0 3 510318
-0.005427 0.006421 0.119528 0.234224 -0.001115 0.359653 -0.062500 0 0 0 0 0 0 3 511317
-0.005437 0.006424 0.119531 0.123406 0.032313 0.418323 -0.062500 0 0 0 0 0 0 3 512334
-0.005442 0.006425 0.119532 0.046350 0.053350 0.449016 -0.062500 0 0 0 0 0 0 3 513331
-0.005445 0.006425 0.119532 0.006230 0.063723 0.460796 -0.062500 0 0 0 0 0 0 3 514418
-0.005446 0.006426 0.119533 -0.013808 0.068708 0.465031 -0.062500 0 0 0 0 0 0 3 515413
-0.005447 0.006426 0.119533 -0.023743 0.071099 0.466527 -0.062500 0 0 0 0 0 0 3 516396
-0.005447 0.006426 0.119533 -0.028669 0.072272 0.467052 -0.062500 0 0 0 0 0 0 3 517411
-0.005467 0.006431 0.119541 0.224150 0.009495 0.346034 -0.062500 0 0 0 0 0 0 3 518397
-0.005476 0.006433 0.119544 0.118344 0.037612 0.404876 -0.062500 0 0 0 0 0 0 3 519413
-0.005481 0.006434 0.119545 0.043824 0.056003 0.435644 -0.062500 0 0 0 0 0 0 3 520396
-0.005484 0.006435 0.119546 0.004945 0.065055 0.447442 -0.062500 0 0 0 0 0 0 3 521412
-0.005485 0.006435 0.119546 -0.014431 0.069380 0.451695 -0.062500 0 0 0 0 0 0 3 522397
-0.005485 0.006435 0.119546 -0.024063 0.071423 0.453190 -0.062500 0 0 0 0 0 0 3 523408
-0.005486 0.006435 0.119546 -0.028842 0.072426 0.453721 -0.062500 0 0 0 0 0 0 3 524396
-0.005505 0.006440 0.119555 0.224212 0.009572 0.332846 -0.062500 0 0 0 0 0 0 3 525410
-0.005515 0.006442 0.119558 0.118364 0.037649 0.391608 -0.062500 0 0 0 0 0 0 3 526341
-0.005520 0.006443 0.119559 0.043828 0.056017 0.422343 -0.062500 0 0 0 0 0 0 3 527330
-0.005522 0.006444 0.119559 0.004958 0.065063 0.434130 -0.062500 0 0 0 0 0 0 3 528338
-0.005523 0.006444 0.119559 -0.014439 0.069373 0.438381 -0.062500 0 0 0 0 0 0 3 529330
-0.005524 0.006444 0.119559 -0.024059 0.071431 0.439864 -0.062500 0 0 0 0 0 0 3 530338
-0.005524 0.006444 0.119559 -0.028838 0.072435 0.440391 -0.062500 0 0 0 0 0 0 3 531340
-0.005524 0.006444 0.119559 -0.031213 0.072924 0.440579 -0.062500 0 0 0 0 0 0 3 532330
-0.005525 0.006444 0.119559 -0.032395 0.073156 0.440655 -0.062500 0 0 0 0 0 0 3 533339
-0.005525 0.006444 0.119559 -0.032988 0.073285 0.440671 -0.062500 0 0 0 0 0 0 3 534330
-0.005544 0.006449 0.119568 0.221872 0.008296 0.319775 -0.062500 0 0 0 0 0 0 3 535338
-0.005554 0.006451 0.119571 0.117029 0.036190 0.378389 -0.062500 0 0 0 0 0 0 3 536330
-0.005559 0.006452 0.119572 0.042960 0.054456 0.409066 -0.062500 0 0 0 0 0 0 3 537338
-0.005561 0.006453 0.119572 0.004340 0.063456 0.420836 -0.062500 0 0 0 0 0 0 3 538330
-0.005562 0.006453 0.119573 -0.014928 0.067757 0.425064 -0.062500 0 0 0 0 0 0 3 539347
-0.005563 0.006453 0.119573 -0.024482 0.069804 0.426573 -0.062500 0 0 0 0 0 0 3 540337
-0.005563 0.006453 0.119573 -0.029236 0.070782 0.427091 -0.062500 0 0 0 0 0 0 3 541355
-0.005563 0.006453 0.119573 -0.031589 0.071274 0.427279 -0.062500 0 0 0 0 0 0 3 542323
-0.005563 0.006453 0.119573 -0.032780 0.071508 0.427340 -0.062500 0 0 0 0 0 0 3 543350
-0.005563 0.006453 0.119573 -0.033352 0.071632 0.427362 -0.062500 0 0 0 0 0 0 3 544340
-0.005563 0.006453 0.119573 -0.033669 0.071683 0.427368 -0.062500 0 0 0 0 0 0 3 545351
-0.005583 0.006458 0.119581 0.221846 0.008319 0.306628 -0.062500 0 0 0 0 0 0 3 546348
-0.005593 0.006461 0.119584 0.117026 0.036196 0.365169 -0.062500 0 0 0 0 0 0 3 547347
-0.005597 0.006462 0.119585 0.042954 0.054458 0.395792 -0.062500 0 0 0 0 0 0 3 548346
-0.005600 0.006462 0.119586 0.004322 0.063459 0.407539 -0.062500 0 0 0 0 0 0 3 549340
-0.005601 0.006462 0.119586 -0.014940 0.067750 0.411778 -0.062500 0 0 0 0 0 0 3 550318
-0.005601 0.006463 0.119586 -0.024483 0.069793 0.413279 -0.062500 0 0 0 0 0 0 3 551316
-0.005602 0.006463 0.119586 -0.029242 0.070783 0.413806 -0.062500 0 0 0 0 0 0 3 552315
-0.005602 0.006463 0.119586 -0.031596 0.071276 0.413993 -0.062500 0 0 0 0 0 0 3 553348
-0.005602 0.006463 0.119586 -0.032767 0.071515 0.414055 -0.062500 0 0 0 0 0 0 3 554351
-0.005602 0.006463 0.119586 -0.033353 0.071623 0.414064 -0.062500 0 0 0 0 0 0 3 555350
-0.005602 0.006463 0.119586 -0.033656 0.071689 0.414081 -0.062500 0 0 0 0 0 0 3 556345
-0.005602 0.006463 0.119586 -0.033800 0.071711 0.414086 -0.062500 0 0 0 0 0 0 3 557345
-0.005602 0.006463 0.119586 -0.033872 0.071726 0.414095 -0.062500 0 0 0 0 0 0 3 558347
-0.005602 0.006463 0.119586 -0.033910 0.071724 0.414081 -0.062500 0 0 0 0 0 0 3 559347
-0.005602 0.006463 0.119586 -0.033921 0.071745 0.414083 -0.062500 0 0 0 0 0 0 3 560314
-0.005622 0.006467 0.119595 0.221839 0.008342 0.293491 -0.062500 0 0 0 0 0 0 3 561344
-0.005631 0.006470 0.119598 0.117006 0.036194 0.351942 -0.062500 0 0 0 0 0 0 3 562347
-0.005636 0.006471 0.119599 0.042934 0.054462 0.382536 -0.062500 0 0 0 0 0 0 3 563316
-0.005638 0.006471 0.119599 0.004315 0.063452 0.394280 -0.062500 0 0 0 0 0 0 3 564345
-0.005640 0.006472 0.119599 -0.014931 0.067747 0.398512 -0.062500 0 0 0 0 0 0 3 565344
-0.005640 0.006472 0.119599 -0.024498 0.069795 0.399998 -0.062500 0 0 0 0 0 0 3 566347
-0.005640 0.006472 0.119599 -0.029240 0.070792 0.400522 -0.062500 0 0 0 0 0 0 3 567345
-0.005641 0.006472 0.119599 -0.031590 0.071276 0.400716 -0.062500 0 0 0 0 0 0 3 568343
-0.005641 0.006472 0.119599 -0.032781 0.071508 0.400777 -0.062500 0 0 0 0 0 0 3 569347
-0.005641 0.006472 0.119599 -0.033354 0.071633 0.400799 -0.062500 0 0 0 0 0 0 3 570316
-0.005641 0.006472 0.119599 -0.033656 0.071670 0.400807 -0.062500 0 0 0 0 0 0 3 571344
-0.005641 0.006472 0.119599 -0.033799 0.071719 0.400822 -0.062500 0 0 0 0 0 0 3 572345
-0.005641 0.006472 0.119599 -0.033878 0.071728 0.400805 -0.062500 0 0 0 0 0 0 3 573315
-0.005641 0.006472 0.119599 -0.033910 0.071734 0.400814 -0.062500 0 0 0 0 0 0 3 574346
-0.005641 0.006472 0.119599 -0.033925 0.071738 0.400821 -0.062500 0 0 0 0 0 0 3 575344
-0.005641 0.006472 0.119599 -0.033937 0.071740 0.400807 -0.062500 0 0 0 0 0 0 3 576345
-0.005641 0.006472 0.119599 -0.033938 0.071740 0.400805 -0.062500 0 0 0 0 0 0 3 577343
-0.005641 0.006472 0.119599 -0.033943 0.071752 0.400817 -0.062500 0 0 0 0 0 0 3 578346
-0.005641 0.006472 0.119599 -0.033939 0.071741 0.400806 -0.062500 0 0 0 0 0 0 3 579339
-0.005641 0.006472 0.119599 -0.033948 0.071733 0.400818 -0.062500 0 0 0 0 0 0 3 580331
-0.005660 0.006477 0.119608 0.221953 0.008313 0.280363 -0.062500 0 0 0 0 0 0 3 581341
-0.005670 0.006479 0.119611 0.117063 0.036184 0.338748 -0.062500 0 0 0 0 0 0 3 582347
-0.005675 0.006480 0.119612 0.042966 0.054466 0.369288 -0.062500 0 0 0 0 0 0 3 583344
-0.005677 0.006480 0.119612 0.004331 0.063459 0.381029 -0.062500 0 0 0 0 0 0 3 584345
-0.005678 0.006481 0.119612 -0.014949 0.067742 0.385244 -0.062500 0 0 0 0 0 0 3 585342
-0.005679 0.006481 0.119612 -0.024492 0.069793 0.386740 -0.062500 0 0 0 0 0 0 3 586346
-0.005679 0.006481 0.119612 -0.029231 0.070780 0.387271 -0.062500 0 0 0 0 0 0 3 587314
-0.005679 0.006481 0.119612 -0.031604 0.071267 0.387455 -0.062500 0 0 0 0 0 0 3 588344
-0.005679 0.006481 0.119612 -0.032777 0.071506 0.387516 -0.062500 0 0 0 0 0 0 3 589344
-0.005680 0.006481 0.119612 -0.033360 0.071634 0.387543 -0.062500 0 0 0 0 0 0 3 590345
-0.005680 0.006481 0.119612 -0.033647 0.071688 0.387545 -0.062500 0 0 0 0 0 0 3 591337
-0.005680 0.006481 0.119612 -0.033800 0.071711 0.387553 -0.062500 0 0 0 0 0 0 3 592329
-0.005680 0.006481 0.119612 -0.033870 0.071715 0.387550 -0.062500 0 0 0 0 0 0 3 593337
-0.005680 0.006481 0.119612 -0.033896 0.071740 0.387559 -0.062500 0 0 0 0 0 0 3 594328
-0.005680 0.006481 0.119612 -0.033929 0.071739 0.387545 -0.062500 0 0 0 0 0 0 3 595336
-0.005680 0.006481 0.119612 -0.033937 0.071750 0.387555 -0.062500 0 0 0 0 0 0 3 596327
-0.005680 0.006481 0.119612 -0.033942 0.071733 0.387558 -0.062500 0 0 0 0 0 0 3 597335
-0.005680 0.006481 0.119612 -0.033946 0.071741 0.387550 -0.062500 0 0 0 0 0 0 3 598338
-0.005680 0.006481 0.119612 -0.033946 0.071742 0.387549 -0.062500 0 0 0 0 0 0 3 599328
-0.005680 0.006481 0.119612 -0.033946 0.071742 0.387549 -0.062500 0 0 0 0 0 0 3 600337
-0.005680 0.006481 0.119612 -0.033935 0.071740 0.387563 -0.062500 0 0 0 0 0 0 3 601327
-0.005699 0.006486 0.119621 0.222068 0.008299 0.267261 -0.062500 0 0 0 0 0 0 3 602336
-0.005709 0.006488 0.119624 0.117110 0.036177 0.325557 -0.062500 0 0 0 0 0 0 3 603327
-0.005714 0.006489 0.119625 0.042980 0.054453 0.356061 -0.062500 0 0 0 0 0 0 3 604336
-0.005716 0.006490 0.119625 0.004337 0.063457 0.367788 -0.062500 0 0 0 0 0 0 3 605327
-0.005717 0.006490 0.119626 -0.014939 0.067740 0.372007 -0.062500 0 0 0 0 0 0 3 606337
-0.005718 0.006490 0.119626 -0.024484 0.069791 0.373499 -0.062500 0 0 0 0 0 0 3 607327
-0.005718 0.006490 0.119626 -0.029239 0.070792 0.374025 -0.062500 0 0 0 0 0 0 3 608336
-0.005718 0.006490 0.119626 -0.031599 0.071267 0.374210 -0.062500 0 0 0 0 0 0 3 609330
-0.005718 0.006490 0.119626 -0.032771 0.071505 0.374270 -0.062500 0 0 0 0 0 0 3 610353
-0.005718 0.006490 0.119626 -0.033354 0.071633 0.374297 -0.062500 0 0 0 0 0 0 3 611353
-0.005718 0.006490 0.119626 -0.033650 0.071679 0.374312 -0.062500 0 0 0 0 0 0 3 612332
-0.005718 0.006490 0.119626 -0.033796 0.071709 0.374309 -0.062500 0 0 0 0 0 0 3 613340
-0.005718 0.006490 0.119626 -0.033872 0.071736 0.374308 -0.062500 0 0 0 0 0 0 3 614346
-0.005718 0.006490 0.119626 -0.033911 0.071736 0.374313 -0.062500 0 0 0 0 0 0 3 615340
-0.005718 0.006490 0.119626 -0.033925 0.071737 0.374299 -0.062500 0 0 0 0 0 0 3 616346
-0.005718 0.006490 0.119626 -0.033936 0.071730 0.374310 -0.062500 0 0 0 0 0 0 3 617346
-0.005718 0.006490 0.119626 -0.033932 0.071748 0.374310 -0.062500 0 0 0 0 0 0 3 618346
-0.005718 0.006490 0.119626 -0.033944 0.071753 0.374316 -0.062500 0 0 0 0 0 0 3 619315
-0.005718 0.006490 0.119626 -0.033938 0.071732 0.374313 -0.062500 0 0 0 0 0 0 3 620343
-0.005718 0.006490 0.119626 -0.033952 0.071743 0.374310 -0.062500 0 0 0 0 0 0 3 621343
-0.005718 0.006490 0.119626 -0.033934 0.071749 0.374311 -0.062500 0 0 0 0 0 0 3 622344
-0.005718 0.006490 0.119626 -0.033952 0.071744 0.374310 -0.062500 0 0 0 0 0 0 3 623341
-0.005718 0.006490 0.119626 -0.033942 0.071741 0.374304 -0.062500 0 0 0 0 0 0 3 624344
-0.005718 0.006490 0.119626 -0.033950 0.071733 0.374317 -0.062500 0 0 0 0 0 0 3 625346
-0.005718 0.006490 0.119626 -0.033934 0.071749 0.374312 -0.062500 0 0 0 0 0 0 3 626350
-0.005718 0.006490 0.119626 -0.033952 0.071744 0.374310 -0.062500 0 0 0 0 0 0 3 627343
-0.005718 0.006490 0.119626 -0.033942 0.071741 0.374304 -0.062500 0 0 0 0 0 0 3 628343
-0.005718 0.006490 0.119626 -0.033953 0.071744 0.374309 -0.062500 0 0 0 0 0 0 3 629342
-0.005738 0.006495 0.119634 0.222191 0.008281 0.254168 -0.062500 0 0 0 0 0 0 3 630343
-0.005748 0.006497 0.119637 0.115882 0.033962 0.312383 -0.062500 0 0 0 0 0 0 3 631339
-0.005752 0.006498 0.119638 0.041716 0.052243 0.342864 -0.062500 0 0 0 0 0 0 3 632338
-0.005755 0.006499 0.119639 0.003062 0.061268 0.354570 -0.062500 0 0 0 0 0 0 3 633344
-0.005756 0.006499 0.119639 -0.016218 0.065543 0.358787 -0.062500 0 0 0 0 0 0 3 634345
-0.005757 0.006499 0.119639 -0.025776 0.067596 0.360260 -0.062500 0 0 0 0 0 0 3 635343
-0.005757 0.006499 0.119639 -0.030523 0.068595 0.360796 -0.062500 0 0 0 0 0 0 3 636343
-0.005757 0.006499 0.119639 -0.032883 0.069071 0.360981 -0.062500 0 0 0 0 0 0 3 637343
-0.005757 0.006499 0.119639 -0.034067 0.069311 0.361046 -0.062500 0 0 0 0 0 0 3 638344
-0.005757 0.006499 0.119639 -0.034659 0.069431 0.361067 -0.062500 0 0 0 0 0 0 3 639342
-0.005757 0.006499 0.119639 -0.034929 0.069491 0.361088 -0.062500 0 0 0 0 0 0 3 640335
-0.005757 0.006499 0.119639 -0.035091 0.069516 0.361085 -0.062500 0 0 0 0 0 0 3 641315
-0.005757 0.006499 0.119639 -0.035157 0.069540 0.361079 -0.062500 0 0 0 0 0 0 3 642344
-0.005757 0.006499 0.119639 -0.035195 0.069539 0.361083 -0.062500 0 0 0 0 0 0 3 643344
-0.005757 0.006499 0.119639 -0.035222 0.069544 0.361074 -0.062500 0 0 0 0 0 0 3 644341
-0.005757 0.006499 0.119639 -0.035236 0.069547 0.361079 -0.062500 0 0 0 0 0 0 3 645341
-0.005757 0.006499 0.119639 -0.035235 0.069537 0.361087 -0.062500 0 0 0 0 0 0 3 646342
-0.005757 0.006499 0.119639 -0.035226 0.069543 0.361074 -0.062500 0 0 0 0 0 0 3 647342
-0.005757 0.006499 0.119639 -0.035229 0.069556 0.361085 -0.062500 0 0 0 0 0 0 3 648341
-0.005777 0.006504 0.119647 0.221018 0.006061 0.241105 -0.062500 0 0 0 0 0 0 3 649345
-0.005786 0.006506 0.119650 0.115949 0.033960 0.299226 -0.062500 0 0 0 0 0 0 3 650338
-0.005791 0.006507 0.119652 0.041749 0.052247 0.329662 -0.062500 0 0 0 0 0 0 3 651330
-0.005794 0.006508 0.119652 0.003065 0.061248 0.341361 -0.062500 0 0 0 0 0 0 3 652335
-0.005795 0.006508 0.119652 -0.016211 0.065550 0.345573 -0.062500 0 0 0 0 0 0 3 653344
-0.005795 0.006508 0.119652 -0.025780 0.067598 0.347055 -0.062500 0 0 0 0 0 0 3 654345
-0.005796 0.006508 0.119652 -0.030537 0.068588 0.347583 -0.062500 0 0 0 0 0 0 3 655343
-0.005796 0.006508 0.119652 -0.032890 0.069072 0.347773 -0.062500 0 0 0 0 0 0 3 656341
-0.005796 0.006508 0.119652 -0.034055 0.069319 0.347840 -0.062500 0 0 0 0 0 0 3 657343
-0.005796 0.006508 0.119652 -0.034653 0.069431 0.347854 -0.062500 0 0 0 0 0 0 3 658343
-0.005796 0.006508 0.119652 -0.034946 0.069494 0.347865 -0.062500 0 0 0 0 0 0 3 659342
-0.005796 0.006508 0.119652 -0.035088 0.069515 0.347869 -0.062500 0 0 0 0 0 0 3 660342
-0.005816 0.006513 0.119661 0.221204 0.006029 0.228043 -0.062500 0 0 0 0 0 0 3 661343
-0.005825 0.006516 0.119664 0.116037 0.033944 0.286085 -0.062500 0 0 0 0 0 0 3 662330
-0.005830 0.006517 0.119665 0.041787 0.052240 0.316484 -0.062500 0 0 0 0 0 0 3 663336
-0.005832 0.006517 0.119665 0.003093 0.061252 0.328168 -0.062500 0 0 0 0 0 0 3 664326
-0.005834 0.006517 0.119665 -0.016206 0.065539 0.332377 -0.062500 0 0 0 0 0 0 3 665326
-0.005834 0.006518 0.119665 -0.025772 0.067596 0.333860 -0.062500 0 0 0 0 0 0 3 666335
-0.005834 0.006518 0.119665 -0.030530 0.068587 0.334387 -0.062500 0 0 0 0 0 0 3 667324
-0.005835 0.006518 0.119665 -0.032876 0.069079 0.334582 -0.062500 0 0 0 0 0 0 3 668334
-0.005854 0.006523 0.119674 0.222436 0.005799 0.214961 -0.062500 0 0 0 0 0 0 3 669325
-0.005864 0.006525 0.119677 0.116637 0.033817 0.272943 -0.062500 0 0 0 0 0 0 3 670334
-0.005869 0.006526 0.119678 0.042085 0.052175 0.303320 -0.062500 0 0 0 0 0 0 3 671325
-0.005871 0.006526 0.119678 0.003244 0.061219 0.314994 -0.062500 0 0 0 0 0 0 3 672333
-0.005872 0.006527 0.119678 -0.016134 0.065524 0.319201 -0.062500 0 0 0 0 0 0 3 673325
-0.005873 0.006527 0.119678 -0.025746 0.067590 0.320677 -0.062500 0 0 0 0 0 0 3 674333
-0.005873 0.006527 0.119678 -0.030501 0.068590 0.321207 -0.062500 0 0 0 0 0 0 3 675325
-0.005893 0.006532 0.119687 0.223735 0.005542 0.201873 -0.062500 0 0 0 0 0 0 3 676333
-0.005903 0.006534 0.119690 0.117299 0.033685 0.259820 -0.062500 0 0 0 0 0 0 3 677324
-0.005908 0.006535 0.119691 0.042394 0.052098 0.290161 -0.062500 0 0 0 0 0 0 3 678334
-0.005923 0.006521 0.119681 0.168039 0.245800 0.444103 -0.062500 0 0 0 0 0 0 3 679325
-0.005931 0.006515 0.119678 0.085885 0.173266 0.379536 -0.062500 0 0 0 0 0 0 3 680332
-0.005934 0.006511 0.119677 0.028347 0.121961 0.344900 -0.062500 0 0 0 0 0 0 3 681342
-0.005936 0.006510 0.119676 -0.002767 0.095452 0.331501 -0.062500 0 0 0 0 0 0 3 682338
-0.005957 0.006514 0.119685 0.237934 0.018809 0.207358 -0.062500 0 0 0 0 0 0 3 683327
-0.005967 0.006516 0.119688 0.122880 0.037979 0.263418 -0.062500 0 0 0 0 0 0 3 684339
-0.005972 0.006517 0.119689 0.044422 0.053085 0.293080 -0.062500 0 0 0 0 0 0 3 685346
-0.005975 0.006517 0.119689 0.003614 0.060525 0.304517 -0.062500 0 0 0 0 0 0 3 686336
-0.005976 0.006517 0.119689 -0.016727 0.064037 0.308627 -0.062500 0 0 0 0 0 0 3 687316
-0.005977 0.006517 0.119689 -0.026834 0.065703 0.310082 -0.062500 0 0 0 0 0 0 3 688332
-0.005977 0.006517 0.119689 -0.031843 0.066519 0.310602 -0.062500 0 0 0 0 0 0 3 689330
-0.005977 0.006517 0.119689 -0.034341 0.066910 0.310777 -0.062500 0 0 0 0 0 0 3 690330
-0.005997 0.006522 0.119698 0.221283 0.003546 0.191688 -0.062500 0 0 0 0 0 0 3 691331
-0.006007 0.006525 0.119701 0.115271 0.031533 0.249416 -0.062500 0 0 0 0 0 0 3 692329
-0.006012 0.006526 0.119702 0.040583 0.049883 0.279640 -0.062500 0 0 0 0 0 0 3 693330
-0.006014 0.006526 0.119702 0.001698 0.058941 0.291264 -0.062500 0 0 0 0 0 0 3 694321
-0.006015 0.006526 0.119702 -0.017714 0.063254 0.295462 -0.062500 0 0 0 0 0 0 3 695333
-0.006035 0.006531 0.119711 0.229655 0.001749 0.177950 -0.062500 0 0 0 0 0 0 3 696334
-0.006045 0.006534 0.119714 0.119436 0.030646 0.236091 -0.062500 0 0 0 0 0 0 3 697333
-0.006050 0.006535 0.119715 0.042652 0.049454 0.266453 -0.062500 0 0 0 0 0 0 3 698330
-0.006053 0.006535 0.119715 0.002737 0.058712 0.278119 -0.062500 0 0 0 0 0 0 3 699330
-0.006074 0.006541 0.119724 0.239913 -0.000443 0.163493 -0.062500 0 0 0 0 0 0 3 700331
-0.006084 0.006543 0.119727 0.124528 0.029584 0.222509 -0.062500 0 0 0 0 0 0 3 701313
-0.006089 0.006544 0.119728 0.045188 0.048932 0.253197 -0.062500 0 0 0 0 0 0 3 702331
-0.006092 0.006545 0.119728 0.003965 0.058472 0.264988 -0.062500 0 0 0 0 0 0 3 703328
-0.006093 0.006545 0.119728 -0.016564 0.063021 0.269221 -0.062500 0 0 0 0 0 0 3 704331
-0.006093 0.006545 0.119728 -0.026745 0.065204 0.270730 -0.062500 0 0 0 0 0 0 3 705329
-0.006094 0.006545 0.119728 -0.031789 0.066248 0.271258 -0.062500 0 0 0 0 0 0 3 706331
-0.006114 0.006550 0.119737 0.222902 0.003173 0.152765 -0.062500 0 0 0 0 0 0 3 707327
-0.006124 0.006552 0.119740 0.116067 0.031351 0.210269 -0.062500 0 0 0 0 0 0 3 708313
-0.006128 0.006553 0.119741 0.040964 0.049789 0.240398 -0.062500 0 0 0 0 0 0 3 709312
-0.006131 0.006554 0.119741 0.001872 0.058882 0.252008 -0.062500 0 0 0 0 0 0 3 710332
-0.006152 0.006559 0.119750 0.239725 -0.000384 0.137640 -0.062500 0 0 0 0 0 0 3 711328
-0.006162 0.006561 0.119753 0.124434 0.029603 0.196503 -0.062500 0 0 0 0 0 0 3 712330
-0.006167 0.006562 0.119754 0.045136 0.048944 0.227090 -0.062500 0 0 0 0 0 0 3 713328
-0.006170 0.006563 0.119754 0.003928 0.058470 0.238843 -0.062500 0 0 0 0 0 0 3 714331
-0.006171 0.006563 0.119755 -0.018084 0.060957 0.243083 -0.062500 0 0 0 0 0 0 3 715329
-0.006171 0.006563 0.119755 -0.028235 0.063134 0.244587 -0.062500 0 0 0 0 0 0 3 716329
-0.006191 0.006568 0.119763 0.224157 0.000573 0.126749 -0.062500 0 0 0 0 0 0 3 717328
-0.006201 0.006571 0.119766 0.115943 0.029008 0.184202 -0.062500 0 0 0 0 0 0 3 718330
-0.006206 0.006572 0.119767 0.040148 0.047603 0.214314 -0.062500 0 0 0 0 0 0 3 719328
-0.006209 0.006572 0.119767 0.000700 0.056754 0.225888 -0.062500 0 0 0 0 0 0 3 720325
-0.006230 0.006577 0.119776 0.238641 -0.002524 0.111847 -0.062500 0 0 0 0 0 0 3 721320
-0.006240 0.006580 0.119779 0.123146 0.027514 0.170528 -0.062500 0 0 0 0 0 0 3 722333
-0.006245 0.006581 0.119780 0.043717 0.046852 0.201052 -0.062500 0 0 0 0 0 0 3 723333
-0.006247 0.006581 0.119780 0.002494 0.056407 0.212782 -0.062500 0 0 0 0 0 0 3 724328
-0.006249 0.006582 0.119781 -0.018061 0.060963 0.217012 -0.062500 0 0 0 0 0 0 3 725331
-0.006249 0.006582 0.119781 -0.028252 0.063139 0.218511 -0.062500 0 0 0 0 0 0 3 726330
-0.006269 0.006587 0.119789 0.224398 0.000528 0.100976 -0.062500 0 0 0 0 0 0 3 727312
-0.006279 0.006589 0.119792 0.116076 0.028975 0.158275 -0.062500 0 0 0 0 0 0 3 728330
-0.006284 0.006590 0.119793 0.040188 0.047585 0.188310 -0.062500 0 0 0 0 0 0 3 729314
-0.006287 0.006591 0.119793 0.000722 0.056758 0.199855 -0.062500 0 0 0 0 0 0 3 730314
-0.006288 0.006591 0.119794 -0.018918 0.061120 0.204023 -0.062500 0 0 0 0 0 0 3 731329
-0.006308 0.006596 0.119802 0.240700 0.020766 0.087605 -0.062500 0 0 0 0 0 0 3 732328
-0.006318 0.006598 0.119805 0.130012 0.049716 0.145143 -0.062500 0 0 0 0 0 0 3 733321
-0.006323 0.006599 0.119806 0.052956 0.068546 0.175256 -0.062500 0 0 0 0 0 0 3 734329
-0.006326 0.006600 0.119806 0.012890 0.077851 0.186846 -0.062500 0 0 0 0 0 0 3 735319
-0.006327 0.006600 0.119807 -0.007068 0.082273 0.191016 -0.062500 0 0 0 0 0 0 3 736327
-0.006327 0.006600 0.119807 -0.016971 0.084414 0.192503 -0.062500 0 0 0 0 0 0 3 737318
-0.006347 0.006605 0.119815 0.236072 0.021739 0.075274 -0.062500 0 0 0 0 0 0 3 738327
-0.006357 0.006607 0.119818 0.127682 0.050179 0.132416 -0.062500 0 0 0 0 0 0 3 739318
-0.006362 0.006608 0.119819 0.051788 0.068783 0.162357 -0.062500 0 0 0 0 0 0 3 740326
-0.006365 0.006609 0.119819 0.012315 0.077966 0.173876 -0.062500 0 0 0 0 0 0 3 741318
-0.006366 0.006609 0.119820 -0.007349 0.082335 0.178049 -0.062500 0 0 0 0 0 0 3 742331
-0.006366 0.006609 0.119820 -0.017097 0.084443 0.179532 -0.062500 0 0 0 0 0 0 3 743323
-0.006386 0.006614 0.119828 0.234903 0.020249 0.062454 -0.062500 0 0 0 0 0 0 3 744332
-0.006396 0.006617 0.119831 0.126499 0.048687 0.119501 -0.062500 0 0 0 0 0 0 3 745323
-0.006401 0.006618 0.119832 0.050603 0.067279 0.149393 -0.062500 0 0 0 0 0 0 3 746332
-0.006404 0.006618 0.119832 0.011106 0.076457 0.160923 -0.062500 0 0 0 0 0 0 3 747323
-0.006405 0.006618 0.119833 -0.008562 0.080845 0.165087 -0.062500 0 0 0 0 0 0 3 748317
-0.006405 0.006619 0.119833 -0.018293 0.082930 0.166555 -0.062500 0 0 0 0 0 0 3 749332
-0.006426 0.006624 0.119841 0.235012 0.020214 0.049648 -0.062500 0 0 0 0 0 0 3 750323
-0.006435 0.006626 0.119844 0.126557 0.048675 0.106599 -0.062500 0 0 0 0 0 0 3 751340
-0.006440 0.006627 0.119845 0.050614 0.067278 0.136471 -0.062500 0 0 0 0 0 0 3 752341
-0.006455 0.006613 0.119835 0.175166 0.261006 0.291101 -0.062500 0 0 0 0 0 0 3 753470
-0.006463 0.006607 0.119832 0.093316 0.188531 0.226197 -0.062500 0 0 0 0 0 0 3 754326
-0.006467 0.006603 0.119830 0.035838 0.137260 0.191315 -0.062500 0 0 0 0 0 0 3 755342
-0.006469 0.006602 0.119830 0.004678 0.110775 0.177795 -0.062500 0 0 0 0 0 0 3 756321
-0.006470 0.006601 0.119830 -0.011410 0.097703 0.172913 -0.062500 0 0 0 0 0 0 3 757345
-0.006490 0.006606 0.119838 0.238693 0.027519 0.053947 -0.062500 0 0 0 0 0 0 3 758341
-0.006500 0.006608 0.119841 0.128431 0.052273 0.109996 -0.062500 0 0 0 0 0 0 3 759338
-0.006505 0.006609 0.119842 0.051561 0.069056 0.139531 -0.062500 0 0 0 0 0 0 3 760310
-0.006508 0.006609 0.119843 0.011575 0.077356 0.150925 -0.062500 0 0 0 0 0 0 3 761341
-0.006509 0.006609 0.119843 -0.008323 0.081285 0.155029 -0.062500 0 0 0 0 0 0 3 762311
-0.006510 0.006609 0.119843 -0.018193 0.083160 0.156492 -0.062500 0 0 0 0 0 0 3 763340
-0.006510 0.006609 0.119843 -0.023071 0.084054 0.157009 -0.062500 0 0 0 0 0 0 3 764339
-0.006510 0.006609 0.119843 -0.025534 0.084500 0.157187 -0.062500 0 0 0 0 0 0 3 765342
-0.006530 0.006614 0.119851 0.231699 0.020967 0.040200 -0.062500 0 0 0 0 0 0 3 766343
-0.006540 0.006617 0.119854 0.124887 0.049012 0.096793 -0.062500 0 0 0 0 0 0 3 767341
-0.006545 0.006618 0.119855 0.049776 0.067446 0.126519 -0.062500 0 0 0 0 0 0 3 768343
-0.006547 0.006618 0.119855 0.010680 0.076543 0.137977 -0.062500 0 0 0 0 0 0 3 769338
-0.006561 0.006604 0.119845 0.155083 0.265347 0.285478 -0.062500 0 0 0 0 0 0 3 770339
-0.006568 0.006598 0.119842 0.083412 0.190602 0.217772 -0.062500 0 0 0 0 0 0 3 771331
-0.006571 0.006594 0.119840 0.019604 0.116969 0.181881 -0.062500 0 0 0 0 0 0 3 772339
-0.006573 0.006593 0.119840 -0.009068 0.089983 0.167993 -0.062500 0 0 0 0 0 0 3 773338
-0.006594 0.006597 0.119848 0.245947 0.034192 0.046127 -0.062500 0 0 0 0 0 0 3 774313
-0.006604 0.006599 0.119851 0.131432 0.054337 0.100822 -0.062500 0 0 0 0 0 0 3 775311
-0.006609 0.006599 0.119852 0.052743 0.069464 0.129848 -0.062500 0 0 0 0 0 0 3 776312
-0.006612 0.006600 0.119852 0.011878 0.076916 0.141046 -0.062500 0 0 0 0 0 0 3 777327
-0.006613 0.006600 0.119853 -0.008496 0.080456 0.145098 -0.062500 0 0 0 0 0 0 3 778329
-0.006614 0.006600 0.119853 -0.018581 0.082130 0.146534 -0.062500 0 0 0 0 0 0 3 779326
-0.006634 0.006605 0.119861 0.235063 0.019184 0.030377 -0.062500 0 0 0 0 0 0 3 780329
-0.006644 0.006607 0.119864 0.126248 0.047501 0.086929 -0.062500 0 0 0 0 0 0 3 781328
-0.006649 0.006609 0.119865 0.050125 0.066076 0.116606 -0.062500 0 0 0 0 0 0 3 782330
-0.006651 0.006609 0.119865 0.010537 0.075245 0.128050 -0.062500 0 0 0 0 0 0 3 783328
-0.006652 0.006609 0.119865 -0.009185 0.079622 0.132180 -0.062500 0 0 0 0 0 0 3 784326
-0.006653 0.006609 0.119866 -0.018915 0.081715 0.133639 -0.062500 0 0 0 0 0 0 3 785327
-0.006653 0.006609 0.119866 -0.023772 0.082730 0.134166 -0.062500 0 0 0 0 0 0 3 786328
-0.006673 0.006614 0.119874 0.232596 0.019444 0.017834 -0.062500 0 0 0 0 0 0 3 787327
-0.006696 0.006602 0.119867 0.288689 0.232024 0.217840 -0.062500 0 0 0 0 0 0 3 788328
-0.006707 0.006597 0.119864 0.151233 0.173733 0.178183 -0.062500 0 0 0 0 0 0 3 789327
-0.006713 0.006594 0.119863 0.053176 0.108254 0.153098 -0.062500 0 0 0 0 0 0 3 790328
-0.006716 0.006592 0.119863 0.007319 0.085143 0.143120 -0.062500 0 0 0 0 0 0 3 791320
-0.006717 0.006592 0.119863 -0.016028 0.073660 0.139475 -0.062500 0 0 0 0 0 0 3 792330
-0.006738 0.006596 0.119871 0.242257 0.025511 0.021879 -0.062500 0 0 0 0 0 0 3 793319
-0.006748 0.006598 0.119874 0.129863 0.050628 0.077606 -0.062500 0 0 0 0 0 0 3 794328
-0.006753 0.006599 0.119875 0.051911 0.067618 0.106954 -0.062500 0 0 0 0 0 0 3 795326
-0.006755 0.006600 0.119875 0.011451 0.076008 0.118289 -0.062500 0 0 0 0 0 0 3 796328
-0.006757 0.006600 0.119875 -0.008711 0.079996 0.122379 -0.062500 0 0 0 0 0 0 3 797326
-0.006757 0.006600 0.119875 -0.018694 0.081908 0.123838 -0.062500 0 0 0 0 0 0 3 798327
-0.006777 0.006605 0.119884 0.235349 0.019024 0.008224 -0.062500 0 0 0 0 0 0 3 799325
-0.006787 0.006607 0.119887 0.126382 0.047415 0.064498 -0.062500 0 0 0 0 0 0 3 800328
-0.006792 0.006609 0.119888 0.050167 0.066005 0.094037 -0.062500 0 0 0 0 0 0 3 801326
-0.006807 0.006595 0.119878 0.162818 0.238234 0.249334 -0.062500 0 0 0 0 0 0 3 802328
-0.006815 0.006588 0.119874 0.080340 0.164277 0.184075 -0.062500 0 0 0 0 0 0 3 803324
-0.006819 0.006585 0.119873 0.023011 0.113090 0.148978 -0.062500 0 0 0 0 0 0 3 804325
-0.006841 0.006588 0.119881 0.251013 0.022837 0.019446 -0.062500 0 0 0 0 0 0 3 805317
-0.006852 0.006590 0.119884 0.128330 0.037693 0.070511 -0.062500 0 0 0 0 0 0 3 806402
-0.006857 0.006591 0.119885 0.045121 0.049664 0.098186 -0.062500 0 0 0 0 0 0 3 807388
-0.006860 0.006591 0.119885 0.001935 0.055572 0.108905 -0.062500 0 0 0 0 0 0 3 808402
-0.006861 0.006591 0.119885 -0.019563 0.058333 0.112787 -0.062500 0 0 0 0 0 0 3 809385
-0.006861 0.006591 0.119885 -0.030217 0.059631 0.114168 -0.062500 0 0 0 0 0 0 3 810401
-0.006862 0.006591 0.119885 -0.035524 0.060256 0.114654 -0.062500 0 0 0 0 0 0 3 811387
-0.006882 0.006596 0.119893 0.232200 0.018206 -0.000918 -0.062500 0 0 0 0 0 0 3 812401
-0.006892 0.006598 0.119896 0.124243 0.046270 0.055041 -0.062500 0 0 0 0 0 0 3 813386
-0.006897 0.006599 0.119897 0.048537 0.064739 0.084441 -0.062500 0 0 0 0 0 0 3 814331
-0.006899 0.006600 0.119898 0.009179 0.073871 0.095778 -0.062500 0 0 0 0 0 0 3 815329
-0.006913 0.006586 0.119887 0.141757 0.240989 0.244035 -0.062500 0 0 0 0 0 0 3 816321
-0.006920 0.006579 0.119884 0.070459 0.166365 0.176016 -0.062500 0 0 0 0 0 0 3 817329
-0.006924 0.006576 0.119883 0.018132 0.114086 0.139894 -0.062500 0 0 0 0 0 0 3 818320
-0.006945 0.006579 0.119890 0.248847 0.023316 0.010397 -0.062500 0 0 0 0 0 0 3 819329
-0.006956 0.006581 0.119893 0.127243 0.037913 0.061132 -0.062500 0 0 0 0 0 0 3 820320
-0.006961 0.006581 0.119894 0.044579 0.049755 0.088656 -0.062500 0 0 0 0 0 0 3 821329
-0.006964 0.006582 0.119894 0.001664 0.055611 0.099331 -0.062500 0 0 0 0 0 0 3 822320
-0.006965 0.006582 0.119895 -0.019713 0.058347 0.103198 -0.062500 0 0 0 0 0 0 3 823329
-0.006966 0.006582 0.119895 -0.030292 0.059639 0.104565 -0.062500 0 0 0 0 0 0 3 824320
-0.006986 0.006587 0.119903 0.223925 -0.003578 -0.010312 -0.062500 0 0 0 0 0 0 3 825328
-0.006996 0.006589 0.119906 0.114547 0.024638 0.045563 -0.062500 0 0 0 0 0 0 3 826320
-0.007005 0.006607 0.119895 0.108355 -0.152223 0.246079 -0.062500 0 0 0 0 0 0 3 827330
-0.007023 0.006602 0.119880 0.212569 0.123314 0.319252 -0.062500 0 0 0 0 0 0 3 828334
-0.007032 0.006600 0.119875 0.113997 0.114035 0.210270 -0.062500 0 0 0 0 0 0 3 829340
-0.007037 0.006599 0.119874 0.046260 0.097355 0.158244 -0.062500 0 0 0 0 0 0 3 830321
-0.007039 0.006598 0.119873 0.009368 0.088760 0.138499 -0.062500 0 0 0 0 0 0 3 831327
-0.007041 0.006598 0.119873 -0.009805 0.084771 0.131360 -0.062500 0 0 0 0 0 0 3 832341
-0.007061 0.006603 0.119881 0.240019 0.019066 0.013760 -0.062500 0 0 0 0 0 0 3 833490
-0.007071 0.006605 0.119884 0.128171 0.046135 0.068432 -0.062500 0 0 0 0 0 0 3 834342
-0.007076 0.006606 0.119885 0.050499 0.064133 0.097331 -0.062500 0 0 0 0 0 0 3 835340
-0.007079 0.006607 0.119885 0.010159 0.073038 0.108490 -0.062500 0 0 0 0 0 0 3 836336
-0.007080 0.006607 0.119885 -0.009902 0.077277 0.112526 -0.062500 0 0 0 0 0 0 3 837337
-0.007080 0.006607 0.119885 -0.019845 0.079318 0.113961 -0.062500 0 0 0 0 0 0 3 838336
-0.007081 0.006607 0.119885 -0.024792 0.080314 0.114479 -0.062500 0 0 0 0 0 0 3 839330
-0.007081 0.006607 0.119885 -0.027220 0.080791 0.114652 -0.062500 0 0 0 0 0 0 3 840306
-0.007094 0.006593 0.119875 0.123349 0.243753 0.259204 -0.062500 0 0 0 0 0 0 3 841336
-0.007120 0.006591 0.119879 0.321137 0.103331 0.074716 -0.062500 0 0 0 0 0 0 3 842345
-0.007133 0.006590 0.119881 0.166500 0.078071 0.093497 -0.062500 0 0 0 0 0 0 3 843337
-0.007140 0.006589 0.119882 0.064896 0.069089 0.108468 -0.062500 0 0 0 0 0 0 3 844341
-0.007143 0.006589 0.119882 0.012053 0.064655 0.114566 -0.062500 0 0 0 0 0 0 3 845334
-0.007145 0.006589 0.119882 -0.014459 0.062355 0.116813 -0.062500 0 0 0 0 0 0 3 846338
-0.007145 0.006589 0.119882 -0.027652 0.061146 0.117607 -0.062500 0 0 0 0 0 0 3 847337
-0.007146 0.006589 0.119882 -0.034220 0.060520 0.117878 -0.062500 0 0 0 0 0 0 3 848338
-0.007146 0.006589 0.119882 -0.037515 0.060203 0.117985 -0.062500 0 0 0 0 0 0 3 849336
-0.007166 0.006594 0.119890 0.220723 -0.003820 0.003329 -0.062500 0 0 0 0 0 0 3 850339
-0.007176 0.006596 0.119893 0.124045 0.045393 0.058701 -0.062500 0 0 0 0 0 0 3 851334
-0.007193 0.006583 0.119884 0.200050 0.226411 0.232545 -0.062500 0 0 0 0 0 0 3 852335
-0.007202 0.006577 0.119880 0.099503 0.158850 0.174079 -0.062500 0 0 0 0 0 0 3 853335
-0.007207 0.006574 0.119879 0.032576 0.109979 0.141373 -0.062500 0 0 0 0 0 0 3 854337
-0.007209 0.006572 0.119879 -0.003343 0.084652 0.128585 -0.062500 0 0 0 0 0 0 3 855335
-0.007230 0.006576 0.119887 0.238159 0.008243 0.009473 -0.062500 0 0 0 0 0 0 3 856335
-0.007241 0.006578 0.119890 0.121613 0.028851 0.063065 -0.062500 0 0 0 0 0 0 3 857335
-0.007246 0.006579 0.119891 0.041582 0.044216 0.091538 -0.062500 0 0 0 0 0 0 3 858336
-0.007248 0.006579 0.119891 0.000082 0.051823 0.102556 -0.062500 0 0 0 0 0 0 3 859335
-0.007250 0.006580 0.119891 -0.020548 0.055415 0.106536 -0.062500 0 0 0 0 0 0 3 860336
-0.007250 0.006580 0.119891 -0.030791 0.057147 0.107961 -0.062500 0 0 0 0 0 0 3 861335
-0.007250 0.006580 0.119891 -0.035862 0.057963 0.108454 -0.062500 0 0 0 0 0 0 3 862337
-0.007271 0.006585 0.119899 0.221720 -0.005518 -0.005657 -0.062500 0 0 0 0 0 0 3 863334
-0.007293 0.006573 0.119892 0.275921 0.206518 0.194489 -0.062500 0 0 0 0 0 0 3 864336
-0.007304 0.006567 0.119889 0.138877 0.148443 0.153753 -0.062500 0 0 0 0 0 0 3 865323
-0.007310 0.006564 0.119888 0.052154 0.104406 0.128121 -0.062500 0 0 0 0 0 0 3 866331
-0.007313 0.006563 0.119888 0.006308 0.081387 0.117931 -0.062500 0 0 0 0 0 0 3 867335
-0.007315 0.006562 0.119888 -0.017098 0.069964 0.114204 -0.062500 0 0 0 0 0 0 3 868330
-0.007315 0.006562 0.119888 -0.028947 0.064321 0.112878 -0.062500 0 0 0 0 0 0 3 869322
-0.007336 0.006567 0.119896 0.225340 -0.002374 -0.001670 -0.062500 0 0 0 0 0 0 3 870328
-0.007346 0.006569 0.119899 0.115164 0.024148 0.053194 -0.062500 0 0 0 0 0 0 3 871335
-0.007363 0.006556 0.119890 0.200761 0.225720 0.227238 -0.062500 0 0 0 0 0 0 3 872336
-0.007372 0.006549 0.119886 0.099869 0.157941 0.168520 -0.062500 0 0 0 0 0 0 3 873334
-0.007377 0.006546 0.119885 0.032737 0.108964 0.135675 -0.062500 0 0 0 0 0 0 3 874339
-0.007379 0.006545 0.119885 -0.003281 0.083580 0.122835 -0.062500 0 0 0 0 0 0 3 875335
-0.007380 0.006544 0.119884 -0.021875 0.071034 0.118173 -0.062500 0 0 0 0 0 0 3 876334
-0.007401 0.006548 0.119893 0.229070 0.000934 0.002644 -0.062500 0 0 0 0 0 0 3 877336
-0.007411 0.006551 0.119895 0.117034 0.025765 0.056989 -0.062500 0 0 0 0 0 0 3 878336
-0.007416 0.006552 0.119896 0.039274 0.042673 0.085698 -0.062500 0 0 0 0 0 0 3 879335
-0.007418 0.006552 0.119897 -0.001077 0.051050 0.096778 -0.062500 0 0 0 0 0 0 3 880334
-0.007419 0.006552 0.119897 -0.021148 0.055032 0.100802 -0.062500 0 0 0 0 0 0 3 881320
-0.007452 0.006543 0.119895 0.391317 0.175284 0.133864 -0.062500 0 0 0 0 0 0 3 882321
-0.007469 0.006539 0.119894 0.218173 0.127577 0.119284 -0.062500 0 0 0 0 0 0 3 883327
-0.007477 0.006536 0.119894 0.093107 0.093314 0.111396 -0.062500 0 0 0 0 0 0 3 884318
-0.007482 0.006535 0.119894 0.026513 0.075274 0.108303 -0.062500 0 0 0 0 0 0 3 885327
-0.007484 0.006535 0.119893 -0.007251 0.066227 0.107158 -0.062500 0 0 0 0 0 0 3 886320
-0.007485 0.006534 0.119893 -0.024205 0.061713 0.106756 -0.062500 0 0 0 0 0 0 3 887329
-0.007498 0.006520 0.119883 0.129402 0.243153 0.252119 -0.062500 0 0 0 0 0 0 3 888319
-0.007525 0.006518 0.119887 0.324971 0.101653 0.068574 -0.062500 0 0 0 0 0 0 3 889327
-0.007538 0.006517 0.119889 0.168244 0.075834 0.086318 -0.062500 0 0 0 0 0 0 3 890318
-0.007545 0.006517 0.119890 0.065556 0.066616 0.100795 -0.062500 0 0 0 0 0 0 3 891326
-0.007548 0.006516 0.119890 0.012152 0.062085 0.106719 -0.062500 0 0 0 0 0 0 3 892317
-0.007549 0.006516 0.119890 -0.014613 0.059743 0.108894 -0.062500 0 0 0 0 0 0 3 893326
-0.007570 0.006521 0.119898 0.232781 -0.005407 -0.003572 -0.062500 0 0 0 0 0 0 3 894316
-0.007581 0.006523 0.119901 0.118675 0.021834 0.051323 -0.062500 0 0 0 0 0 0 3 895327
-0.007586 0.006524 0.119902 0.039881 0.039946 0.080180 -0.062500 0 0 0 0 0 0 3 896318
-0.007588 0.006525 0.119902 -0.000944 0.048919 0.091329 -0.062500 0 0 0 0 0 0 3 897326
-0.007602 0.006511 0.119892 0.140666 0.236829 0.241104 -0.062500 0 0 0 0 0 0 3 898318
-0.007609 0.006504 0.119888 0.069945 0.162433 0.172393 -0.062500 0 0 0 0 0 0 3 899341
-0.007613 0.006501 0.119887 0.017836 0.110335 0.135851 -0.062500 0 0 0 0 0 0 3 900340
-0.007634 0.006504 0.119895 0.250036 0.019530 0.008662 -0.062500 0 0 0 0 0 0 3 901328
-0.007645 0.006506 0.119897 0.127578 0.034129 0.058038 -0.062500 0 0 0 0 0 0 3 902337
-0.007663 0.006492 0.119888 0.205700 0.227705 0.230812 -0.062500 0 0 0 0 0 0 3 903336
-0.007672 0.006486 0.119884 0.102054 0.157207 0.171030 -0.062500 0 0 0 0 0 0 3 904326
-0.007677 0.006483 0.119883 0.033492 0.106907 0.137747 -0.062500 0 0 0 0 0 0 3 905336
-0.007699 0.006486 0.119891 0.257672 0.016931 0.011912 -0.062500 0 0 0 0 0 0 3 906338
-0.007710 0.006487 0.119894 0.131120 0.031903 0.061581 -0.062500 0 0 0 0 0 0 3 907336
-0.007716 0.006488 0.119895 0.045919 0.043980 0.088534 -0.062500 0 0 0 0 0 0 3 908335
-0.007731 0.006474 0.119884 0.163485 0.233432 0.245097 -0.062500 0 0 0 0 0 0 3 909335
-0.007739 0.006468 0.119881 0.081049 0.159892 0.178603 -0.062500 0 0 0 0 0 0 3 910306
-0.007743 0.006464 0.119880 0.023114 0.108173 0.142813 -0.062500 0 0 0 0 0 0 3 911334
-0.007745 0.006463 0.119879 -0.008457 0.081474 0.128900 -0.062500 0 0 0 0 0 0 3 912334
-0.007758 0.006448 0.119869 0.136708 0.251634 0.270080 -0.062500 0 0 0 0 0 0 3 913336
-0.007785 0.006446 0.119873 0.329024 0.104885 0.085381 -0.062500 0 0 0 0 0 0 3 914341
-0.007799 0.006444 0.119874 0.170096 0.076469 0.101860 -0.062500 0 0 0 0 0 0 3 915335
-0.007805 0.006444 0.119875 0.066230 0.065972 0.115796 -0.062500 0 0 0 0 0 0 3 916333
-0.007809 0.006443 0.119875 0.012236 0.060839 0.121532 -0.062500 0 0 0 0 0 0 3 917332
-0.007810 0.006443 0.119875 -0.014829 0.058184 0.123640 -0.062500 0 0 0 0 0 0 3 918336
-0.007844 0.006434 0.119873 0.394291 0.176156 0.158454 -0.062500 0 0 0 0 0 0 3 919333
-0.007861 0.006429 0.119872 0.219519 0.127006 0.142487 -0.062500 0 0 0 0 0 0 3 920335
-0.007869 0.006427 0.119872 0.093567 0.092068 0.133890 -0.062500 0 0 0 0 0 0 3 921334
-0.007886 0.006412 0.119861 0.187002 0.254791 0.277079 -0.062500 0 0 0 0 0 0 3 922336
-0.007894 0.006404 0.119857 0.092766 0.169331 0.205340 -0.062500 0 0 0 0 0 0 3 923333
-0.007899 0.006401 0.119856 0.028729 0.111768 0.167645 -0.062500 0 0 0 0 0 0 3 924332
-0.007921 0.006404 0.119863 0.255356 0.018243 0.041006 -0.062500 0 0 0 0 0 0 3 925333
-0.007932 0.006405 0.119866 0.129577 0.031406 0.089723 -0.062500 0 0 0 0 0 0 3 926334
-0.007950 0.006392 0.119857 0.205880 0.225762 0.263019 -0.062500 0 0 0 0 0 0 3 927334
-0.007959 0.006385 0.119853 0.101842 0.155159 0.202781 -0.062500 0 0 0 0 0 0 3 928331
-0.007964 0.006382 0.119852 0.026584 0.084200 0.169230 -0.062500 0 0 0 0 0 0 3 929335
-0.007978 0.006367 0.119841 0.150651 0.241175 0.302943 -0.062500 0 0 0 0 0 0 3 930334
-0.008006 0.006364 0.119845 0.332977 0.088185 0.115754 -0.062500 0 0 0 0 0 0 3 931334
-0.008020 0.006363 0.119847 0.168514 0.056669 0.130617 -0.062500 0 0 0 0 0 0 3 932326
-0.008027 0.006362 0.119847 0.061804 0.044676 0.143941 -0.062500 0 0 0 0 0 0 3 933333
-0.008030 0.006361 0.119847 0.006397 0.038787 0.149431 -0.062500 0 0 0 0 0 0 3 934335
-0.008044 0.006347 0.119837 0.139475 0.218721 0.298500 -0.062500 0 0 0 0 0 0 3 935333
-0.008072 0.006345 0.119841 0.327235 0.077133 0.116953 -0.062500 0 0 0 0 0 0 3 936333
-0.008085 0.006344 0.119843 0.165105 0.049035 0.133613 -0.062500 0 0 0 0 0 0 3 937332
-0.008105 0.006329 0.119833 0.220573 0.222666 0.294746 -0.062500 0 0 0 0 0 0 3 938335
-0.008114 0.006322 0.119829 0.106013 0.142067 0.229678 -0.062500 0 0 0 0 0 0 3 939320
-0.008119 0.006319 0.119828 0.031824 0.086819 0.194356 -0.062500 0 0 0 0 0 0 3 940328
-0.008142 0.006322 0.119835 0.253796 -0.005574 0.069299 -0.062500 0 0 0 0 0 0 3 941331
-0.008166 0.006309 0.119827 0.285865 0.190869 0.265308 -0.062500 0 0 0 0 0 0 3 942334
-0.008178 0.006303 0.119825 0.139884 0.126306 0.220941 -0.062500 0 0 0 0 0 0 3 943333
-0.008196 0.006286 0.119813 0.209056 0.261899 0.341243 -0.062500 0 0 0 0 0 0 3 944333
-0.008206 0.006278 0.119809 0.101064 0.161335 0.259552 -0.062500 0 0 0 0 0 0 3 945329
-0.008211 0.006274 0.119808 0.029670 0.096282 0.218107 -0.062500 0 0 0 0 0 0 3 946334
-0.008233 0.006277 0.119815 0.252948 -0.000904 0.091151 -0.062500 0 0 0 0 0 0 3 947333
-0.008257 0.006264 0.119807 0.285224 0.192994 0.286539 -0.062500 0 0 0 0 0 0 3 948332
-0.008269 0.006258 0.119804 0.139606 0.127349 0.241671 -0.062500 0 0 0 0 0 0 3 949331
-0.008275 0.006255 0.119803 0.048462 0.079698 0.214296 -0.062500 0 0 0 0 0 0 3 950333
-0.008310 0.006244 0.119800 0.421944 0.171285 0.240453 -0.062500 0 0 0 0 0 0 3 951319
-0.008328 0.006239 0.119799 0.229571 0.110739 0.218833 -0.062500 0 0 0 0 0 0 3 952326
-0.008337 0.006236 0.119799 0.094636 0.070295 0.207965 -0.062500 0 0 0 0 0 0 3 953316
-0.008342 0.006235 0.119799 0.022966 0.049237 0.203767 -0.062500 0 0 0 0 0 0 3 954325
-0.008356 0.006220 0.119788 0.146700 0.221153 0.350220 -0.062500 0 0 0 0 0 0 3 955316
-0.008384 0.006218 0.119792 0.331065 0.076117 0.168000 -0.062500 0 0 0 0 0 0 3 956325
-0.008398 0.006217 0.119794 0.167052 0.048419 0.183447 -0.062500 0 0 0 0 0 0 3 957315
-0.008417 0.006202 0.119784 0.220490 0.220724 0.344998 -0.062500 0 0 0 0 0 0 3 958324
-0.008427 0.006195 0.119780 0.105831 0.139954 0.279312 -0.062500 0 0 0 0 0 0 3 959316
-0.008452 0.006197 0.119787 0.293750 0.020772 0.133419 -0.062500 0 0 0 0 0 0 3 960325
-0.008464 0.006197 0.119789 0.145619 0.019925 0.172668 -0.062500 0 0 0 0 0 0 3 961315
-0.008483 0.006183 0.119779 0.208948 0.206538 0.343951 -0.062500 0 0 0 0 0 0 3 962325
-0.008492 0.006177 0.119776 0.099871 0.132986 0.281679 -0.062500 0 0 0 0 0 0 3 963316
-0.008497 0.006173 0.119774 0.028539 0.081226 0.247254 -0.062500 0 0 0 0 0 0 3 964323
-0.008532 0.006163 0.119771 0.409586 0.151916 0.272242 -0.062500 0 0 0 0 0 0 3 965315
-0.008550 0.006157 0.119770 0.222227 0.090558 0.249016 -0.062500 0 0 0 0 0 0 3 966317
-0.008559 0.006155 0.119770 0.089714 0.049754 0.237456 -0.062500 0 0 0 0 0 0 3 967325
-0.008563 0.006154 0.119770 0.019257 0.028540 0.232995 -0.062500 0 0 0 0 0 0 3 968315
-0.008598 0.006144 0.119767 0.405451 0.136119 0.270223 -0.062500 0 0 0 0 0 0 3 969327
-0.008615 0.006139 0.119766 0.219907 0.082779 0.251115 -0.062500 0 0 0 0 0 0 3 970333
-0.008624 0.006137 0.119765 0.088512 0.045900 0.240992 -0.062500 0 0 0 0 0 0 3 971345
-0.008641 0.006121 0.119755 0.177987 0.208687 0.385844 -0.062500 0 0 0 0 0 0 3 972320
-0.008669 0.006119 0.119759 0.346079 0.059434 0.203359 -0.062500 0 0 0 0 0 0 3 973324
-0.008684 0.006118 0.119760 0.173347 0.029587 0.217779 -0.062500 0 0 0 0 0 0 3 974341
-0.008691 0.006117 0.119761 0.062446 0.018478 0.230735 -0.062500 0 0 0 0 0 0 3 975326
-0.008707 0.006103 0.119750 0.164135 0.195031 0.385069 -0.062500 0 0 0 0 0 0 3 976336
-0.008735 0.006101 0.119754 0.338884 0.050819 0.206158 -0.062500 0 0 0 0 0 0 3 977332
-0.008749 0.006100 0.119756 0.169586 0.024370 0.221637 -0.062500 0 0 0 0 0 0 3 978334
-0.008756 0.006099 0.119756 0.060411 0.014949 0.234955 -0.062500 0 0 0 0 0 0 3 979330
-0.008772 0.006085 0.119746 0.162871 0.192243 0.389575 -0.062500 0 0 0 0 0 0 3 980332
-0.008800 0.006083 0.119750 0.338496 0.050355 0.210885 -0.062500 0 0 0 0 0 0 3 981302
-0.008814 0.006082 0.119751 0.169392 0.024133 0.226209 -0.062500 0 0 0 0 0 0 3 982320
-0.008821 0.006081 0.119752 0.060325 0.014822 0.239452 -0.062500 0 0 0 0 0 0 3 983331
-0.008825 0.006081 0.119752 0.003763 0.010303 0.244899 -0.062500 0 0 0 0 0 0 3 984328
-0.008859 0.006071 0.119749 0.397240 0.125822 0.287388 -0.062500 0 0 0 0 0 0 3 985334
-0.008876 0.006067 0.119748 0.215711 0.076678 0.268812 -0.062500 0 0 0 0 0 0 3 986337
-0.008885 0.006065 0.119748 0.086298 0.041920 0.258742 -0.062500 0 0 0 0 0 0 3 987332
-0.008922 0.006054 0.119745 0.439225 0.141480 0.295628 -0.062500 0 0 0 0 0 0 3 988331
-0.008940 0.006049 0.119744 0.236659 0.082784 0.274749 -0.062500 0 0 0 0 0 0 3 989331
-0.008949 0.006047 0.119743 0.096723 0.044119 0.263797 -0.062500 0 0 0 0 0 0 3 990331
-0.008954 0.006046 0.119743 0.022539 0.023947 0.259528 -0.062500 0 0 0 0 0 0 3 991333
-0.008977 0.006050 0.119751 0.248062 -0.050077 0.149565 -0.062500 0 0 0 0 0 0 3 992302
-0.009000 0.006038 0.119743 0.278933 0.154122 0.350866 -0.062500 0 0 0 0 0 0 3 993331
-0.009012 0.006032 0.119740 0.134811 0.094603 0.306347 -0.062500 0 0 0 0 0 0 3 994332
-0.009018 0.006029 0.119739 0.044420 0.050045 0.278853 -0.062500 0 0 0 0 0 0 3 995331
-0.009041 0.006033 0.119746 0.259797 -0.037193 0.159744 -0.062500 0 0 0 0 0 0 3 996331
-0.009065 0.006021 0.119738 0.284841 0.160374 0.357674 -0.062500 0 0 0 0 0 0 3 997330
-0.009077 0.006015 0.119735 0.137869 0.097693 0.311779 -0.062500 0 0 0 0 0 0 3 998332
-0.009083 0.006012 0.119734 0.045989 0.051581 0.283796 -0.062500 0 0 0 0 0 0 3 999331
-0.009118 0.006001 0.119731 0.419043 0.145040 0.314711 -0.062500 0 0 0 0 0 0 4 333
-0.009136 0.005996 0.119730 0.226885 0.085261 0.290618 -0.062500 0 0 0 0 0 0 4 1332
-0.009145 0.005993 0.119729 0.091910 0.045333 0.278437 -0.062500 0 0 0 0 0 0 4 2333
-0.009182 0.005983 0.119726 0.441620 0.140570 0.316136 -0.062500 0 0 0 0 0 0 4 3333
-0.009201 0.005978 0.119725 0.237951 0.082391 0.294224 -0.062500 0 0 0 0 0 0 4 4331
-0.009210 0.005975 0.119724 0.097300 0.043196 0.282765 -0.062500 0 0 0 0 0 0 4 5329
-0.009215 0.005974 0.119724 0.022764 0.022800 0.278289 -0.062500 0 0 0 0 0 0 4 6347
-0.009238 0.005978 0.119732 0.248548 -0.051393 0.169175 -0.062500 0 0 0 0 0 0 4 7338
-0.009261 0.005967 0.119724 0.278414 0.152382 0.370685 -0.062500 0 0 0 0 0 0 4 8341
-0.009273 0.005961 0.119721 0.134536 0.093014 0.325605 -0.062500 0 0 0 0 0 0 4 9338
-0.009279 0.005958 0.119720 0.044230 0.048554 0.297870 -0.062500 0 0 0 0 0 0 4 10345
-0.009294 0.005943 0.119709 0.154730 0.188199 0.437334 -0.062500 0 0 0 0 0 0 4 11344
-0.009322 0.005940 0.119713 0.335916 0.037403 0.253848 -0.062500 0 0 0 0 0 0 4 12347
-0.009336 0.005939 0.119714 0.168338 0.006800 0.265694 -0.062500 0 0 0 0 0 0 4 13340
-0.009355 0.005924 0.119704 0.217591 0.176535 0.428203 -0.062500 0 0 0 0 0 0 4 14346
-0.009385 0.005922 0.119708 0.367179 0.030577 0.253875 -0.062500 0 0 0 0 0 0 4 15340
-0.009400 0.005921 0.119709 0.183789 0.002882 0.268868 -0.062500 0 0 0 0 0 0 4 16341
-0.009420 0.005906 0.119699 0.225081 0.173939 0.432634 -0.062500 0 0 0 0 0 0 4 17340
-0.009430 0.005899 0.119695 0.107082 0.093881 0.365630 -0.062500 0 0 0 0 0 0 4 18342
-0.009456 0.005901 0.119701 0.295013 -0.024987 0.222484 -0.062500 0 0 0 0 0 0 4 19338
-0.009468 0.005901 0.119704 0.144845 -0.025788 0.259611 -0.062500 0 0 0 0 0 0 4 20339
-0.009474 0.005901 0.119704 0.047342 -0.021353 0.281543 -0.062500 0 0 0 0 0 0 4 21339
-0.009490 0.005888 0.119694 0.154429 0.161965 0.441223 -0.062500 0 0 0 0 0 0 4 22407
-0.009518 0.005886 0.119698 0.335778 0.023866 0.265417 -0.062500 0 0 0 0 0 0 4 23397
-0.009532 0.005885 0.119699 0.168132 -0.000512 0.279346 -0.062500 0 0 0 0 0 0 4 24382
-0.009551 0.005870 0.119689 0.216946 0.172053 0.443072 -0.062500 0 0 0 0 0 0 4 25397
-0.009581 0.005868 0.119693 0.367288 0.027950 0.269467 -0.062500 0 0 0 0 0 0 4 26382
-0.009596 0.005867 0.119694 0.183897 0.001045 0.284052 -0.062500 0 0 0 0 0 0 4 27398
-0.009616 0.005853 0.119684 0.224683 0.172264 0.448131 -0.062500 0 0 0 0 0 0 4 28380
-0.009626 0.005846 0.119680 0.106974 0.092540 0.380825 -0.062500 0 0 0 0 0 0 4 29397
-0.009651 0.005847 0.119686 0.295373 -0.026151 0.238222 -0.062500 0 0 0 0 0 0 4 30315
-0.009676 0.005834 0.119678 0.302023 0.153840 0.426426 -0.062500 0 0 0 0 0 0 4 31323
-0.009689 0.005827 0.119675 0.146981 0.083293 0.375518 -0.062500 0 0 0 0 0 0 4 32321
-0.009695 0.005824 0.119674 0.050911 0.033371 0.345564 -0.062500 0 0 0 0 0 0 4 33313
-0.009719 0.005828 0.119681 0.264428 -0.056559 0.227916 -0.062500 0 0 0 0 0 0 4 34322
-0.009742 0.005815 0.119673 0.285640 0.138673 0.426078 -0.062500 0 0 0 0 0 0 4 35313
-0.009754 0.005809 0.119670 0.138583 0.075809 0.378705 -0.062500 0 0 0 0 0 0 4 36322
-0.009760 0.005806 0.119669 0.046631 0.029676 0.349982 -0.062500 0 0 0 0 0 0 4 37313
-0.009796 0.005796 0.119665 0.419254 0.121204 0.384812 -0.062500 0 0 0 0 0 0 4 38322
-0.009814 0.005791 0.119664 0.227431 0.061774 0.358619 -0.062500 0 0 0 0 0 0 4 39312
-0.009823 0.005788 0.119663 0.092523 0.022092 0.345302 -0.062500 0 0 0 0 0 0 4 40322
-0.009839 0.005773 0.119652 0.177277 0.181976 0.492114 -0.062500 0 0 0 0 0 0 4 41313
-0.009869 0.005771 0.119656 0.348314 0.032738 0.312092 -0.062500 0 0 0 0 0 0 4 42322
-0.009883 0.005769 0.119657 0.174672 0.002852 0.323351 -0.062500 0 0 0 0 0 0 4 43313
-0.009902 0.005755 0.119646 0.219495 0.172227 0.486945 -0.062500 0 0 0 0 0 0 4 44322
-0.009912 0.005748 0.119643 0.104635 0.092022 0.418849 -0.062500 0 0 0 0 0 0 4 45313
-0.009938 0.005749 0.119649 0.294804 -0.026914 0.276881 -0.062500 0 0 0 0 0 0 4 46323
-0.009950 0.005750 0.119651 0.144864 -0.027791 0.312925 -0.062500 0 0 0 0 0 0 4 47316
-0.009956 0.005750 0.119652 0.047429 -0.023362 0.334344 -0.062500 0 0 0 0 0 0 4 48327
-0.009992 0.005741 0.119649 0.421516 0.075353 0.390277 -0.062500 0 0 0 0 0 0 4 49339
-0.010010 0.005737 0.119648 0.230161 0.028136 0.370784 -0.062500 0 0 0 0 0 0 4 50335
-0.010019 0.005735 0.119647 0.095546 -0.005054 0.359796 -0.062500 0 0 0 0 0 0 4 51320
-0.010055 0.005725 0.119644 0.445086 0.093713 0.403274 -0.062500 0 0 0 0 0 0 4 52335
-0.010074 0.005720 0.119642 0.242085 0.037632 0.378923 -0.062500 0 0 0 0 0 0 4 53331
-0.010083 0.005717 0.119642 0.101653 -0.000376 0.366128 -0.062500 0 0 0 0 0 0 4 54334
-0.010088 0.005716 0.119642 0.027102 -0.020145 0.361136 -0.062500 0 0 0 0 0 0 4 55330
-0.010123 0.005707 0.119638 0.410292 0.086044 0.407560 -0.062500 0 0 0 0 0 0 4 56327
-0.010140 0.005702 0.119637 0.224626 0.033802 0.383933 -0.062500 0 0 0 0 0 0 4 57329
-0.010149 0.005700 0.119637 0.092902 -0.002266 0.371378 -0.062500 0 0 0 0 0 0 4 58330
-0.010174 0.005703 0.119644 0.287917 -0.085154 0.262312 -0.062500 0 0 0 0 0 0 4 59329
-0.010198 0.005691 0.119636 0.298070 0.112895 0.463346 -0.062500 0 0 0 0 0 0 4 60330
-0.010210 0.005685 0.119633 0.146772 0.052021 0.416000 -0.062500 0 0 0 0 0 0 4 61334
-0.010217 0.005682 0.119632 0.052967 0.005938 0.387155 -0.062500 0 0 0 0 0 0 4 62337
-0.010240 0.005686 0.119639 0.268424 -0.081679 0.271742 -0.062500 0 0 0 0 0 0 4 63333
-0.010252 0.005688 0.119641 0.132809 -0.065983 0.317404 -0.062500 0 0 0 0 0 0 4 64328
-0.010269 0.005674 0.119631 0.198634 0.126727 0.495321 -0.062500 0 0 0 0 0 0 4 65329
-0.010299 0.005673 0.119635 0.361355 -0.005574 0.328048 -0.062500 0 0 0 0 0 0 4 66321
-0.010314 0.005672 0.119636 0.182997 -0.027140 0.342477 -0.062500 0 0 0 0 0 0 4 67329
-0.010321 0.005672 0.119637 0.069127 -0.034046 0.354925 -0.062500 0 0 0 0 0 0 4 68329
-0.010357 0.005663 0.119633 0.431124 0.078491 0.409746 -0.062500 0 0 0 0 0 0 4 69329
-0.010375 0.005658 0.119632 0.235125 0.029585 0.388028 -0.062500 0 0 0 0 0 0 4 70330
-0.010384 0.005656 0.119632 0.098257 -0.004849 0.376047 -0.062500 0 0 0 0 0 0 4 71329
-0.010409 0.005660 0.119639 0.291203 -0.086962 0.268026 -0.062500 0 0 0 0 0 0 4 72327
-0.010422 0.005662 0.119641 0.144060 -0.068569 0.315852 -0.062500 0 0 0 0 0 0 4 73329
-0.010428 0.005662 0.119642 0.048886 -0.055760 0.341476 -0.062500 0 0 0 0 0 0 4 74330
-0.010463 0.005654 0.119639 0.420824 0.067053 0.401753 -0.062500 0 0 0 0 0 0 4 75328
-0.010481 0.005650 0.119638 0.230030 0.023296 0.381482 -0.062500 0 0 0 0 0 0 4 76315
-0.010490 0.005648 0.119637 0.095848 -0.008579 0.369948 -0.062500 0 0 0 0 0 0 4 77331
-0.010515 0.005652 0.119645 0.290332 -0.089451 0.262491 -0.062500 0 0 0 0 0 0 4 78330
-0.010527 0.005653 0.119647 0.143764 -0.070440 0.310174 -0.062500 0 0 0 0 0 0 4 79328
-0.010565 0.005645 0.119645 0.469593 0.059513 0.386583 -0.062500 0 0 0 0 0 0 4 80328
-0.010584 0.005641 0.119644 0.254275 0.019622 0.372381 -0.062500 0 0 0 0 0 0 4 81328
-0.010594 0.005639 0.119643 0.107843 -0.010346 0.363033 -0.062500 0 0 0 0 0 0 4 82329
-0.010619 0.005643 0.119650 0.296502 -0.090340 0.256735 -0.062500 0 0 0 0 0 0 4 83326
-0.010632 0.005645 0.119653 0.146849 -0.070891 0.304470 -0.062500 0 0 0 0 0 0 4 84327
-0.010638 0.005646 0.119654 0.050090 -0.056319 0.330025 -0.062500 0 0 0 0 0 0 4 85328
-0.010661 0.005652 0.119661 0.266966 -0.114622 0.237674 -0.062500 0 0 0 0 0 0 4 86329
-0.010685 0.005640 0.119653 0.286689 0.095998 0.444190 -0.062500 0 0 0 0 0 0 4 87321
-0.010717 0.005640 0.119658 0.407825 -0.022457 0.295839 -0.062500 0 0 0 0 0 0 4 88326
-0.010733 0.005639 0.119659 0.206402 -0.036845 0.316251 -0.062500 0 0 0 0 0 0 4 89331
-0.010741 0.005639 0.119660 0.080978 -0.040219 0.330789 -0.062500 0 0 0 0 0 0 4 90330
-0.010766 0.005644 0.119667 0.282732 -0.105937 0.234784 -0.062500 0 0 0 0 0 0 4 91328
-0.010778 0.005646 0.119670 0.139861 -0.079382 0.285793 -0.062500 0 0 0 0 0 0 4 92328
-0.010816 0.005638 0.119667 0.467777 0.054062 0.364783 -0.062500 0 0 0 0 0 0 4 93329
-0.010835 0.005635 0.119666 0.253591 0.016125 0.350332 -0.062500 0 0 0 0 0 0 4 94328
-0.010865 0.005638 0.119673 0.374667 -0.078886 0.239224 -0.062500 0 0 0 0 0 0 4 95329
-0.010880 0.005639 0.119675 0.186847 -0.066821 0.284003 -0.062500 0 0 0 0 0 0 4 96327
-0.010908 0.005645 0.119683 0.337268 -0.120226 0.207013 -0.062500 0 0 0 0 0 0 4 97328
-0.010921 0.005647 0.119686 0.167058 -0.087257 0.265115 -0.062500 0 0 0 0 0 0 4 98329
-0.010928 0.005649 0.119687 0.060284 -0.066063 0.294369 -0.062500 0 0 0 0 0 0 4 99310
-0.010964 0.005640 0.119684 0.426936 0.059811 0.358825 -0.062500 0 0 0 0 0 0 4 100321
-0.010982 0.005636 0.119683 0.233623 0.017933 0.337694 -0.062500 0 0 0 0 0 0 4 101311
-0.010991 0.005634 0.119682 0.098060 -0.012937 0.325597 -0.062500 0 0 0 0 0 0 4 102397
-0.011016 0.005638 0.119689 0.292884 -0.093432 0.219859 -0.062500 0 0 0 0 0 0 4 103392
-0.011040 0.005626 0.119681 0.299551 0.105275 0.420944 -0.062500 0 0 0 0 0 0 4 104378
-0.011073 0.005625 0.119685 0.415899 -0.020925 0.271431 -0.062500 0 0 0 0 0 0 4 105393
-0.011089 0.005625 0.119686 0.210935 -0.038043 0.290145 -0.062500 0 0 0 0 0 0 4 106379
-0.011118 0.005630 0.119694 0.350811 -0.107044 0.203401 -0.062500 0 0 0 0 0 0 4 107393
-0.011132 0.005632 0.119697 0.174294 -0.081821 0.257171 -0.062500 0 0 0 0 0 0 4 108376
-0.011139 0.005633 0.119698 0.064211 -0.064398 0.284822 -0.062500 0 0 0 0 0 0 4 109396
-0.011163 0.005638 0.119705 0.275258 -0.119929 0.195196 -0.062500 0 0 0 0 0 0 4 110379
-0.011174 0.005641 0.119708 0.136369 -0.088272 0.247126 -0.062500 0 0 0 0 0 0 4 111394
-0.011212 0.005633 0.119705 0.466498 0.047360 0.328649 -0.062500 0 0 0 0 0 0 4 112375
-0.011232 0.005629 0.119704 0.253505 0.010790 0.313231 -0.062500 0 0 0 0 0 0 4 113392
-0.011262 0.005633 0.119711 0.375575 -0.081803 0.203141 -0.062500 0 0 0 0 0 0 4 114311
-0.011277 0.005634 0.119713 0.188013 -0.071490 0.246885 -0.062500 0 0 0 0 0 0 4 115321
-0.011296 0.005621 0.119703 0.225253 0.118852 0.425754 -0.062500 0 0 0 0 0 0 4 116320
-0.011326 0.005619 0.119706 0.378158 -0.014187 0.261445 -0.062500 0 0 0 0 0 0 4 117310
-0.011341 0.005619 0.119708 0.192592 -0.035935 0.273124 -0.062500 0 0 0 0 0 0 4 118320
-0.011370 0.005623 0.119715 0.342559 -0.107207 0.184727 -0.062500 0 0 0 0 0 0 4 119311
-0.011383 0.005625 0.119718 0.170497 -0.083020 0.237015 -0.062500 0 0 0 0 0 0 4 120319
-0.011402 0.005613 0.119708 0.216016 0.113079 0.419266 -0.062500 0 0 0 0 0 0 4 121311
-0.011432 0.005611 0.119711 0.373708 -0.017085 0.256450 -0.062500 0 0 0 0 0 0 4 122319
-0.011447 0.005611 0.119712 0.190370 -0.037368 0.268276 -0.062500 0 0 0 0 0 0 4 123311
-0.011475 0.005615 0.119720 0.341671 -0.107966 0.180298 -0.062500 0 0 0 0 0 0 4 124319
-0.011489 0.005617 0.119723 0.170023 -0.083432 0.232398 -0.062500 0 0 0 0 0 0 4 125312
-0.011528 0.005610 0.119720 0.484141 0.046184 0.315769 -0.062500 0 0 0 0 0 0 4 126330
-0.011548 0.005606 0.119719 0.262942 0.007990 0.299538 -0.062500 0 0 0 0 0 0 4 127330
-0.011558 0.005604 0.119718 0.113392 -0.021044 0.288958 -0.062500 0 0 0 0 0 0 4 128325
-0.011583 0.005608 0.119725 0.302458 -0.100813 0.185937 -0.062500 0 0 0 0 0 0 4 129485
-0.011596 0.005610 0.119727 0.150908 -0.081079 0.231510 -0.062500 0 0 0 0 0 0 4 130334
-0.011614 0.005597 0.119717 0.206208 0.112732 0.411634 -0.062500 0 0 0 0 0 0 4 131360
-0.011644 0.005596 0.119721 0.369685 -0.018447 0.248588 -0.062500 0 0 0 0 0 0 4 132331
-0.011659 0.005595 0.119722 0.188695 -0.039177 0.259562 -0.062500 0 0 0 0 0 0 4 133298
-0.011678 0.005581 0.119711 0.226125 0.133377 0.426094 -0.062500 0 0 0 0 0 0 4 134329
-0.011708 0.005579 0.119714 0.380747 -0.010358 0.258165 -0.062500 0 0 0 0 0 0 4 135315
-0.011724 0.005578 0.119715 0.194696 -0.036256 0.267138 -0.062500 0 0 0 0 0 0 4 136326
-0.011731 0.005577 0.119716 0.076552 -0.045171 0.277208 -0.062500 0 0 0 0 0 0 4 137298
-0.011767 0.005568 0.119712 0.436608 0.064987 0.339327 -0.062500 0 0 0 0 0 0 4 138299
-0.011786 0.005564 0.119710 0.239993 0.016093 0.313523 -0.062500 0 0 0 0 0 0 4 139326
-0.011795 0.005562 0.119710 0.102479 -0.018142 0.299323 -0.062500 0 0 0 0 0 0 4 140334
-0.011820 0.005566 0.119717 0.297833 -0.100490 0.195871 -0.062500 0 0 0 0 0 0 4 141331
-0.011844 0.005554 0.119708 0.301506 0.096750 0.396622 -0.062500 0 0 0 0 0 0 4 142334
-0.011857 0.005548 0.119705 0.150736 0.036825 0.346426 -0.062500 0 0 0 0 0 0 4 143326
-0.011884 0.005550 0.119711 0.325364 -0.072166 0.218530 -0.062500 0 0 0 0 0 0 4 144296
-0.011897 0.005551 0.119713 0.163628 -0.067992 0.252995 -0.062500 0 0 0 0 0 0 4 145305
-0.011936 0.005542 0.119709 0.481893 0.051362 0.332199 -0.062500 0 0 0 0 0 0 4 146329
-0.011955 0.005538 0.119708 0.262757 0.008415 0.312452 -0.062500 0 0 0 0 0 0 4 147324
-0.011965 0.005536 0.119708 0.114075 -0.022875 0.300380 -0.062500 0 0 0 0 0 0 4 148326
-0.011991 0.005540 0.119714 0.304179 -0.103827 0.198361 -0.062500 0 0 0 0 0 0 4 149327
-0.012015 0.005528 0.119706 0.312624 0.072676 0.399381 -0.062500 0 0 0 0 0 0 4 150326
-0.012028 0.005523 0.119702 0.160654 0.013181 0.349007 -0.062500 0 0 0 0 0 0 4 151297
-0.012055 0.005525 0.119708 0.335014 -0.095627 0.221636 -0.062500 0 0 0 0 0 0 4 152297
-0.012068 0.005526 0.119710 0.172775 -0.091344 0.255721 -0.062500 0 0 0 0 0 0 4 153325
-0.012086 0.005512 0.119700 0.221016 0.094350 0.432504 -0.062500 0 0 0 0 0 0 4 154297
-0.012117 0.005511 0.119703 0.382823 -0.040436 0.269285 -0.062500 0 0 0 0 0 0 4 155326
-0.012132 0.005510 0.119704 0.201185 -0.064683 0.278483 -0.062500 0 0 0 0 0 0 4 156328
-0.012151 0.005496 0.119693 0.236549 0.106564 0.445276 -0.062500 0 0 0 0 0 0 4 157325
-0.012182 0.005494 0.119696 0.391566 -0.035321 0.278474 -0.062500 0 0 0 0 0 0 4 158298
-0.012197 0.005493 0.119697 0.205140 -0.061279 0.286150 -0.062500 0 0 0 0 0 0 4 159296
-0.012225 0.005498 0.119705 0.355954 -0.134766 0.199285 -0.062500 0 0 0 0 0 0 4 160325
-0.012239 0.005500 0.119707 0.182681 -0.111587 0.249251 -0.062500 0 0 0 0 0 0 4 161296
-0.012246 0.005501 0.119708 0.074026 -0.095040 0.275286 -0.062500 0 0 0 0 0 0 4 162327
-0.012261 0.005487 0.119697 0.170203 0.091685 0.442421 -0.062500 0 0 0 0 0 0 4 163325
-0.012289 0.005486 0.119700 0.358463 -0.042768 0.275456 -0.062500 0 0 0 0 0 0 4 164325
-0.012304 0.005485 0.119701 0.188589 -0.065014 0.282575 -0.062500 0 0 0 0 0 0 4 165296
-0.012311 0.005485 0.119702 0.078437 -0.072069 0.291785 -0.062500 0 0 0 0 0 0 4 166401
-0.012347 0.005476 0.119697 0.443337 0.036852 0.357040 -0.062500 0 0 0 0 0 0 4 167403
-0.012365 0.005471 0.119696 0.249024 -0.011314 0.329546 -0.062500 0 0 0 0 0 0 4 168400
-0.012395 0.005474 0.119702 0.382140 -0.109694 0.218782 -0.062500 0 0 0 0 0 0 4 169399
-0.012409 0.005475 0.119704 0.197273 -0.099933 0.258407 -0.062500 0 0 0 0 0 0 4 170397
-0.012428 0.005462 0.119694 0.233473 0.088122 0.437856 -0.062500 0 0 0 0 0 0 4 171406
-0.012459 0.005461 0.119697 0.390840 -0.045248 0.276413 -0.062500 0 0 0 0 0 0 4 172370
-0.012474 0.005460 0.119698 0.205267 -0.066981 0.285013 -0.062500 0 0 0 0 0 0 4 173394
-0.012482 0.005460 0.119699 0.087268 -0.073775 0.294677 -0.062500 0 0 0 0 0 0 4 174405
-0.012506 0.005465 0.119705 0.295984 -0.141570 0.203622 -0.062500 0 0 0 0 0 0 4 175375
-0.012518 0.005467 0.119708 0.153187 -0.115773 0.250514 -0.062500 0 0 0 0 0 0 4 176372
-0.012535 0.005454 0.119698 0.210970 0.080171 0.432834 -0.062500 0 0 0 0 0 0 4 177370
-0.012565 0.005453 0.119701 0.380878 -0.050470 0.272726 -0.062500 0 0 0 0 0 0 4 178373
-0.012580 0.005452 0.119702 0.200874 -0.070215 0.281402 -0.062500 0 0 0 0 0 0 4 179369
-0.012588 0.005452 0.119702 0.085641 -0.076011 0.291081 -0.062500 0 0 0 0 0 0 4 180398
-0.012612 0.005457 0.119709 0.295944 -0.143337 0.200423 -0.062500 0 0 0 0 0 0 4 181391
-0.012624 0.005459 0.119712 0.153735 -0.117300 0.247105 -0.062500 0 0 0 0 0 0 4 182377
-0.012641 0.005447 0.119701 0.211594 0.078699 0.429521 -0.062500 0 0 0 0 0 0 4 183376
-0.012671 0.005446 0.119704 0.380903 -0.050618 0.269726 -0.062500 0 0 0 0 0 0 4 184391
-0.012686 0.005445 0.119705 0.200882 -0.070302 0.278130 -0.062500 0 0 0 0 0 0 4 185373
-0.012694 0.005445 0.119706 0.085661 -0.076064 0.287670 -0.062500 0 0 0 0 0 0 4 186311
-0.012730 0.005436 0.119701 0.446893 0.034547 0.355257 -0.062500 0 0 0 0 0 0 4 187317
-0.012748 0.005431 0.119700 0.251558 -0.013146 0.326785 -0.062500 0 0 0 0 0 0 4 188308
-0.012757 0.005429 0.119699 0.114472 -0.046646 0.311104 -0.062500 0 0 0 0 0 0 4 189316
-0.012782 0.005433 0.119706 0.312386 -0.129802 0.210767 -0.062500 0 0 0 0 0 0 4 190308
-0.012795 0.005435 0.119708 0.162627 -0.111123 0.253247 -0.062500 0 0 0 0 0 0 4 191318
-0.012801 0.005436 0.119709 0.065629 -0.096758 0.276369 -0.062500 0 0 0 0 0 0 4 192308
-0.012836 0.005428 0.119704 0.436785 0.023727 0.349628 -0.062500 0 0 0 0 0 0 4 193308
-0.012854 0.005423 0.119703 0.246751 -0.019013 0.322700 -0.062500 0 0 0 0 0 0 4 194317
-0.012863 0.005421 0.119702 0.112424 -0.050040 0.307528 -0.062500 0 0 0 0 0 0 4 195308
-0.012889 0.005425 0.119709 0.311164 -0.131018 0.207785 -0.062500 0 0 0 0 0 0 4 196317
-0.012901 0.005427 0.119711 0.162030 -0.111764 0.250113 -0.062500 0 0 0 0 0 0 4 197308
-0.012919 0.005415 0.119701 0.215602 0.080699 0.431408 -0.062500 0 0 0 0 0 0 4 198317
-0.012949 0.005413 0.119704 0.383937 -0.050210 0.271933 -0.062500 0 0 0 0 0 0 4 199308
-0.012964 0.005413 0.119705 0.202873 -0.070627 0.279410 -0.062500 0 0 0 0 0 0 4 200316
-0.012992 0.005417 0.119712 0.357994 -0.142395 0.195223 -0.062500 0 0 0 0 0 0 4 201309
-0.013006 0.005420 0.119714 0.185313 -0.117778 0.243534 -0.062500 0 0 0 0 0 0 4 202319
-0.013012 0.005421 0.119715 0.076917 -0.100490 0.268756 -0.062500 0 0 0 0 0 0 4 203325
-0.013037 0.005426 0.119722 0.292407 -0.156485 0.185525 -0.062500 0 0 0 0 0 0 4 204339
-0.013048 0.005429 0.119725 0.152275 -0.124802 0.233425 -0.062500 0 0 0 0 0 0 4 205312
-0.013066 0.005416 0.119714 0.210425 0.073696 0.416957 -0.062500 0 0 0 0 0 0 4 206326
-0.013075 0.005410 0.119710 0.110836 0.010615 0.351626 -0.062500 0 0 0 0 0 0 4 207326
-0.013100 0.005412 0.119716 0.314694 -0.100477 0.221959 -0.062500 0 0 0 0 0 0 4 208318
-0.013113 0.005413 0.119718 0.165111 -0.097129 0.251466 -0.062500 0 0 0 0 0 0 4 209300
-0.013119 0.005414 0.119718 0.067356 -0.090328 0.269704 -0.062500 0 0 0 0 0 0 4 210327
-0.013143 0.005419 0.119725 0.288008 -0.151503 0.184347 -0.062500 0 0 0 0 0 0 4 211324
-0.013166 0.005408 0.119716 0.300025 0.055248 0.389784 -0.062500 0 0 0 0 0 0 4 212325
-0.013199 0.005407 0.119720 0.428023 -0.064696 0.246714 -0.062500 0 0 0 0 0 0 4 213326
-0.013215 0.005407 0.119721 0.224910 -0.078797 0.259860 -0.062500 0 0 0 0 0 0 4 214297
-0.013244 0.005412 0.119728 0.369270 -0.146610 0.178710 -0.062500 0 0 0 0 0 0 4 215324
-0.013258 0.005414 0.119731 0.190974 -0.120455 0.227224 -0.062500 0 0 0 0 0 0 4 216311
-0.013265 0.005415 0.119731 0.079774 -0.102368 0.252460 -0.062500 0 0 0 0 0 0 4 217332
-0.013289 0.005421 0.119738 0.294350 -0.158056 0.170262 -0.062500 0 0 0 0 0 0 4 218299
-0.013301 0.005423 0.119741 0.153325 -0.126176 0.217634 -0.062500 0 0 0 0 0 0 4 219326
-0.013307 0.005425 0.119742 0.060957 -0.105241 0.242408 -0.062500 0 0 0 0 0 0 4 220322
-0.013331 0.005430 0.119749 0.285052 -0.159516 0.160229 -0.062500 0 0 0 0 0 0 4 221319
-0.013354 0.005419 0.119740 0.298224 0.050627 0.366430 -0.062500 0 0 0 0 0 0 4 222324
-0.013366 0.005414 0.119737 0.156024 -0.001641 0.315881 -0.062500 0 0 0 0 0 0 4 223323
-0.013393 0.005416 0.119742 0.337763 -0.107145 0.193342 -0.062500 0 0 0 0 0 0 4 224325
-0.013406 0.005417 0.119744 0.176750 -0.102413 0.224436 -0.062500 0 0 0 0 0 0 4 225324
-0.013433 0.005423 0.119751 0.344866 -0.159145 0.151638 -0.062500 0 0 0 0 0 0 4 226325
-0.013458 0.005412 0.119742 0.327932 0.050056 0.361766 -0.062500 0 0 0 0 0 0 4 227323
-0.013471 0.005407 0.119739 0.170913 -0.002614 0.312549 -0.062500 0 0 0 0 0 0 4 228294
-0.013499 0.005409 0.119745 0.345456 -0.108343 0.190887 -0.062500 0 0 0 0 0 0 4 229324
-0.013512 0.005410 0.119746 0.180526 -0.102330 0.221909 -0.062500 0 0 0 0 0 0 4 230325
-0.013519 0.005411 0.119747 0.075128 -0.094180 0.240576 -0.062500 0 0 0 0 0 0 4 231323
-0.013543 0.005416 0.119754 0.292833 -0.154821 0.157015 -0.062500 0 0 0 0 0 0 4 232324
-0.013555 0.005418 0.119756 0.152738 -0.125323 0.202980 -0.062500 0 0 0 0 0 0 4 233324
-0.013560 0.005420 0.119757 0.060763 -0.105538 0.227209 -0.062500 0 0 0 0 0 0 4 234391
-0.013584 0.005425 0.119764 0.285553 -0.160458 0.145835 -0.062500 0 0 0 0 0 0 4 235397
-0.013596 0.005428 0.119767 0.149040 -0.128110 0.192459 -0.062500 0 0 0 0 0 0 4 236369
-0.013622 0.005434 0.119774 0.331192 -0.173667 0.126176 -0.062500 0 0 0 0 0 0 4 237368
-0.013635 0.005437 0.119777 0.171761 -0.135479 0.178814 -0.062500 0 0 0 0 0 0 4 238370
-0.013662 0.005444 0.119784 0.342339 -0.176434 0.114926 -0.062500 0 0 0 0 0 0 4 239367
-0.013676 0.005447 0.119787 0.177264 -0.136861 0.168267 -0.062500 0 0 0 0 0 0 4 240366
-0.013693 0.005435 0.119776 0.221888 0.065262 0.354679 -0.062500 0 0 0 0 0 0 4 241366
-0.013724 0.005434 0.119779 0.389269 -0.060792 0.199475 -0.062500 0 0 0 0 0 0 4 242370
-0.013739 0.005433 0.119780 0.206193 -0.078560 0.205494 -0.062500 0 0 0 0 0 0 4 243404
-0.013746 0.005433 0.119780 0.089181 -0.083297 0.213811 -0.062500 0 0 0 0 0 0 4 244396
-0.013771 0.005438 0.119787 0.300830 -0.150421 0.127311 -0.062500 0 0 0 0 0 0 4 245376
-0.013783 0.005440 0.119789 0.157043 -0.124047 0.171381 -0.062500 0 0 0 0 0 0 4 246395
-0.013789 0.005441 0.119790 0.063096 -0.105789 0.194849 -0.062500 0 0 0 0 0 0 4 247400
-0.013813 0.005447 0.119797 0.287393 -0.161562 0.114160 -0.062500 0 0 0 0 0 0 4 248397
-0.013824 0.005449 0.119799 0.150163 -0.129567 0.160188 -0.062500 0 0 0 0 0 0 4 249365
-0.013830 0.005451 0.119800 0.060096 -0.110534 0.184379 -0.062500 0 0 0 0 0 0 4 250396
-0.013854 0.005456 0.119807 0.286195 -0.164942 0.104117 -0.062500 0 0 0 0 0 0 4 251389
-0.013877 0.005445 0.119798 0.298458 0.045019 0.309895 -0.062500 0 0 0 0 0 0 4 252367
-0.013910 0.005445 0.119801 0.429446 -0.072184 0.169052 -0.062500 0 0 0 0 0 0 4 253368
-0.013926 0.005445 0.119802 0.226351 -0.085197 0.180244 -0.062500 0 0 0 0 0 0 4 254367
-0.013934 0.005445 0.119803 0.099344 -0.087574 0.190427 -0.062500 0 0 0 0 0 0 4 255365
-0.013959 0.005450 0.119809 0.306503 -0.153628 0.105391 -0.062500 0 0 0 0 0 0 4 256366
-0.013971 0.005452 0.119811 0.160141 -0.126653 0.149292 -0.062500 0 0 0 0 0 0 4 257393
-0.013977 0.005453 0.119812 0.064866 -0.108106 0.172657 -0.062500 0 0 0 0 0 0 4 258391
-0.014001 0.005459 0.119819 0.288916 -0.163790 0.092719 -0.062500 0 0 0 0 0 0 4 259374
-0.014013 0.005462 0.119821 0.151204 -0.131708 0.138323 -0.062500 0 0 0 0 0 0 4 260388
-0.014018 0.005463 0.119822 0.060352 -0.110621 0.162311 -0.062500 0 0 0 0 0 0 4 261371
-0.014042 0.005468 0.119829 0.286729 -0.165055 0.082780 -0.062500 0 0 0 0 0 0 4 262392
-0.014054 0.005471 0.119831 0.150862 -0.134542 0.128383 -0.062500 0 0 0 0 0 0 4 263374
-0.014071 0.005459 0.119821 0.208833 0.064076 0.312359 -0.062500 0 0 0 0 0 0 4 264389
-0.014101 0.005458 0.119823 0.384418 -0.063693 0.157528 -0.062500 0 0 0 0 0 0 4 265371
-0.014116 0.005457 0.119824 0.204583 -0.082181 0.162197 -0.062500 0 0 0 0 0 0 4 266406
-0.014123 0.005457 0.119825 0.089016 -0.087237 0.169903 -0.062500 0 0 0 0 0 0 4 267386
-0.014148 0.005462 0.119831 0.302177 -0.154654 0.084727 -0.062500 0 0 0 0 0 0 4 268371
-0.014160 0.005464 0.119833 0.158426 -0.128320 0.127902 -0.062500 0 0 0 0 0 0 4 269372
-0.014187 0.005470 0.119840 0.337590 -0.175248 0.062554 -0.062500 0 0 0 0 0 0 4 270306
-0.014200 0.005473 0.119843 0.175655 -0.138455 0.113488 -0.062500 0 0 0 0 0 0 4 271316
-0.014206 0.005475 0.119844 0.072798 -0.115050 0.139384 -0.062500 0 0 0 0 0 0 4 272305
-0.014230 0.005481 0.119851 0.293634 -0.168423 0.061345 -0.062500 0 0 0 0 0 0 4 273315
-0.014242 0.005483 0.119853 0.153917 -0.135145 0.106819 -0.062500 0 0 0 0 0 0 4 274306
-0.014259 0.005471 0.119842 0.211096 0.061384 0.290961 -0.062500 0 0 0 0 0 0 4 275439
-0.014268 0.005465 0.119839 0.113121 -0.001015 0.224806 -0.062500 0 0 0 0 0 0 4 276314
-0.014294 0.005467 0.119843 0.320124 -0.112116 0.099409 -0.062500 0 0 0 0 0 0 4 277305
-0.014307 0.005468 0.119845 0.169521 -0.108479 0.126022 -0.062500 0 0 0 0 0 0 4 278439
-0.014313 0.005469 0.119846 0.071028 -0.101437 0.142867 -0.062500 0 0 0 0 0 0 4 279431
-0.014337 0.005474 0.119852 0.293762 -0.162894 0.061932 -0.062500 0 0 0 0 0 0 4 280314
-0.014349 0.005476 0.119855 0.154612 -0.133552 0.105956 -0.062500 0 0 0 0 0 0 4 281306
-0.014354 0.005477 0.119856 0.062971 -0.113802 0.129275 -0.062500 0 0 0 0 0 0 4 282439
-0.014378 0.005483 0.119862 0.289633 -0.169033 0.050897 -0.062500 0 0 0 0 0 0 4 283313
-0.014390 0.005486 0.119865 0.152477 -0.136606 0.095699 -0.062500 0 0 0 0 0 0 4 284314
-0.014395 0.005487 0.119865 0.061885 -0.115334 0.119292 -0.062500 0 0 0 0 0 0 4 285320
-0.014431 0.005479 0.119861 0.436868 0.007224 0.201702 -0.062500 0 0 0 0 0 0 4 286319
-0.014449 0.005475 0.119859 0.249221 -0.033364 0.170868 -0.062500 0 0 0 0 0 0 4 287314
-0.014458 0.005473 0.119858 0.115597 -0.063138 0.153442 -0.062500 0 0 0 0 0 0 4 288314
-0.014483 0.005477 0.119864 0.319052 -0.146254 0.059269 -0.062500 0 0 0 0 0 0 4 289324
-0.014496 0.005479 0.119866 0.168426 -0.126499 0.097818 -0.062500 0 0 0 0 0 0 4 290432
-0.014523 0.005485 0.119873 0.344581 -0.176786 0.032063 -0.062500 0 0 0 0 0 0 4 291325
-0.014536 0.005488 0.119876 0.180411 -0.141538 0.081621 -0.062500 0 0 0 0 0 0 4 292323
-0.014542 0.005490 0.119877 0.076340 -0.118875 0.106971 -0.062500 0 0 0 0 0 0 4 293322
-0.014546 0.005490 0.119877 0.023282 -0.107366 0.116915 -0.062500 0 0 0 0 0 0 4 294323
-0.014568 0.005496 0.119883 0.271083 -0.167108 0.033814 -0.062500 0 0 0 0 0 0 4 295321
-0.014579 0.005498 0.119886 0.144038 -0.136845 0.076121 -0.062500 0 0 0 0 0 0 4 296292
-0.014585 0.005499 0.119887 0.058363 -0.116586 0.098770 -0.062500 0 0 0 0 0 0 4 297321
-0.014608 0.005505 0.119893 0.288463 -0.171635 0.021113 -0.062500 0 0 0 0 0 0 4 298322
-0.014631 0.005494 0.119884 0.299953 0.037887 0.226127 -0.062500 0 0 0 0 0 0 4 299329
-0.014664 0.005494 0.119887 0.433614 -0.079475 0.087355 -0.062500 0 0 0 0 0 0 4 300325
-0.014681 0.005494 0.119888 0.230308 -0.092313 0.096318 -0.062500 0 0 0 0 0 0 4 301317
-0.014689 0.005494 0.119888 0.104413 -0.096598 0.105441 -0.062500 0 0 0 0 0 0 4 302427
-0.014714 0.005499 0.119894 0.312895 -0.162823 0.023136 -0.062500 0 0 0 0 0 0 4 303320
-0.014726 0.005501 0.119897 0.165725 -0.135757 0.065271 -0.062500 0 0 0 0 0 0 4 304449
-0.014732 0.005502 0.119898 0.069950 -0.117080 0.087793 -0.062500 0 0 0 0 0 0 4 305322
-0.014756 0.005508 0.119904 0.295283 -0.172959 0.010713 -0.062500 0 0 0 0 0 0 4 306294
-0.014768 0.005510 0.119906 0.156746 -0.140778 0.054592 -0.062500 0 0 0 0 0 0 4 307443
-0.014773 0.005512 0.119907 0.065391 -0.119557 0.077767 -0.062500 0 0 0 0 0 0 4 308444
-0.014797 0.005517 0.119914 0.293090 -0.174227 0.001091 -0.062500 0 0 0 0 0 0 4 309446
-0.014809 0.005520 0.119916 0.155643 -0.141393 0.044962 -0.062500 0 0 0 0 0 0 4 310447
-0.014815 0.005521 0.119917 0.064826 -0.119894 0.068106 -0.062500 0 0 0 0 0 0 4 311446
-0.014838 0.005527 0.119923 0.292892 -0.174400 -0.008378 -0.062500 0 0 0 0 0 0 4 312446
-0.014861 0.005516 0.119914 0.302546 0.035390 0.196512 -0.062500 0 0 0 0 0 0 4 313447
-0.014894 0.005516 0.119917 0.437767 -0.083661 0.058447 -0.062500 0 0 0 0 0 0 4 314447
-0.014911 0.005516 0.119918 0.233973 -0.096363 0.066745 -0.062500 0 0 0 0 0 0 4 315321
-0.014919 0.005516 0.119918 0.106298 -0.098491 0.075549 -0.062500 0 0 0 0 0 0 4 316432
-0.014944 0.005521 0.119924 0.315103 -0.164758 -0.005902 -0.062500 0 0 0 0 0 0 4 317444
-0.014956 0.005523 0.119927 0.167655 -0.137648 0.035672 -0.062500 0 0 0 0 0 0 4 318321
-0.014962 0.005524 0.119928 0.071673 -0.118917 0.057940 -0.062500 0 0 0 0 0 0 4 319321
-0.014986 0.005530 0.119934 0.297394 -0.174853 -0.018254 -0.062500 0 0 0 0 0 0 4 320423
-0.014998 0.005533 0.119936 0.148158 -0.121210 0.025096 -0.062500 0 0 0 0 0 0 4 321445
-0.015004 0.005534 0.119937 0.056635 -0.099966 0.047998 -0.062500 0 0 0 0 0 0 4 322448
-0.015028 0.005540 0.119943 0.284760 -0.154705 -0.027781 -0.062500 0 0 0 0 0 0 4 323443
-0.015051 0.005529 0.119934 0.304156 0.033528 0.176942 -0.062500 0 0 0 0 0 0 4 324445
-0.015084 0.005528 0.119937 0.438265 -0.083785 0.039389 -0.062500 0 0 0 0 0 0 4 325440
-0.015100 0.005528 0.119938 0.234310 -0.096441 0.047144 -0.062500 0 0 0 0 0 0 4 326308
-0.015130 0.005533 0.119944 0.372377 -0.144185 -0.028788 -0.062500 0 0 0 0 0 0 4 327438
-0.015144 0.005536 0.119947 0.191748 -0.117377 0.014669 -0.062500 0 0 0 0 0 0 4 328449
-0.015151 0.005537 0.119947 0.079047 -0.098828 0.037611 -0.062500 0 0 0 0 0 0 4 329446
-0.015175 0.005542 0.119954 0.296839 -0.154930 -0.037562 -0.062500 0 0 0 0 0 0 4 330446
-0.015187 0.005545 0.119956 0.153728 -0.122741 0.005465 -0.062500 0 0 0 0 0 0 4 331416
-0.015193 0.005546 0.119957 0.060025 -0.101493 0.028234 -0.062500 0 0 0 0 0 0 4 332416
-0.015217 0.005552 0.119963 0.287418 -0.156289 -0.046836 -0.062500 0 0 0 0 0 0 4 333307
-0.015229 0.005555 0.119966 0.149026 -0.123413 -0.003904 -0.062500 0 0 0 0 0 0 4 334320
-0.015256 0.005561 0.119972 0.333114 -0.167450 -0.065130 -0.062500 0 0 0 0 0 0 4 335320
-0.015269 0.005564 0.119975 0.171576 -0.128887 -0.016642 -0.062500 0 0 0 0 0 0 4 336447
-0.015296 0.005571 0.119982 0.344298 -0.170162 -0.075598 -0.062500 0 0 0 0 0 0 4 337302
-0.015310 0.005574 0.119984 0.177108 -0.130242 -0.026447 -0.062500 0 0 0 0 0 0 4 338304
-0.015328 0.005562 0.119974 0.219837 0.070140 0.160279 -0.062500 0 0 0 0 0 0 4 339314
-0.015358 0.005561 0.119976 0.392097 -0.056157 0.010825 -0.062500 0 0 0 0 0 0 4 340428
-0.015374 0.005561 0.119976 0.208055 -0.073497 0.012443 -0.062500 0 0 0 0 0 0 4 341437
-0.015381 0.005560 0.119977 0.089994 -0.077858 0.018603 -0.062500 0 0 0 0 0 0 4 342428
-0.015406 0.005565 0.119983 0.304439 -0.145391 -0.061905 -0.062500 0 0 0 0 0 0 4 343438
-0.015418 0.005568 0.119985 0.158846 -0.118749 -0.021693 -0.062500 0 0 0 0 0 0 4 344429
-0.015445 0.005574 0.119992 0.339540 -0.165903 -0.083146 -0.062500 0 0 0 0 0 0 4 345437
-0.015459 0.005577 0.119994 0.175908 -0.128851 -0.035450 -0.062500 0 0 0 0 0 0 4 346428
-0.015486 0.005583 0.120001 0.347893 -0.170913 -0.093955 -0.062500 0 0 0 0 0 0 4 347436
-0.015500 0.005586 0.120004 0.180004 -0.131331 -0.045327 -0.062500 0 0 0 0 0 0 4 348428
-0.015506 0.005588 0.120004 0.074011 -0.106432 -0.020551 -0.062500 0 0 0 0 0 0 4 349437
-0.015531 0.005594 0.120011 0.296049 -0.159557 -0.093516 -0.062500 0 0 0 0 0 0 4 350437
-0.015554 0.005583 0.120001 0.303270 0.049777 0.110975 -0.062500 0 0 0 0 0 0 4 351434
-0.015566 0.005578 0.119998 0.160947 -0.001427 0.057607 -0.062500 0 0 0 0 0 0 4 352436
-0.015593 0.005580 0.120003 0.346838 -0.107093 -0.057379 -0.062500 0 0 0 0 0 0 4 353428
-0.015607 0.005581 0.120004 0.183145 -0.100377 -0.031864 -0.062500 0 0 0 0 0 0 4 354429
-0.015635 0.005587 0.120011 0.354108 -0.157490 -0.098121 -0.062500 0 0 0 0 0 0 4 355437
-0.015648 0.005590 0.120013 0.184911 -0.125248 -0.052901 -0.062500 0 0 0 0 0 0 4 356430
-0.015655 0.005591 0.120014 0.078087 -0.103979 -0.029428 -0.062500 0 0 0 0 0 0 4 357453
-0.015679 0.005597 0.120020 0.299879 -0.158933 -0.102234 -0.062500 0 0 0 0 0 0 4 358442
-0.015691 0.005600 0.120023 0.157869 -0.126015 -0.060231 -0.062500 0 0 0 0 0 0 4 359440
-0.015697 0.005601 0.120023 0.064645 -0.104376 -0.037978 -0.062500 0 0 0 0 0 0 4 360448
-0.015721 0.005607 0.120030 0.293287 -0.159164 -0.111048 -0.062500 0 0 0 0 0 0 4 361437
-0.015744 0.005596 0.120020 0.300133 0.050407 0.092936 -0.062500 0 0 0 0 0 0 4 362446
-0.015756 0.005590 0.120017 0.162073 -0.001416 0.039204 -0.062500 0 0 0 0 0 0 4 363444
-0.015783 0.005593 0.120021 0.349176 -0.107298 -0.075171 -0.062500 0 0 0 0 0 0 4 364444
-0.015797 0.005594 0.120023 0.185662 -0.100642 -0.050157 -0.062500 0 0 0 0 0 0 4 365445
-0.015825 0.005600 0.120029 0.357038 -0.157824 -0.115860 -0.062500 0 0 0 0 0 0 4 366434
-0.015838 0.005602 0.120032 0.187717 -0.125570 -0.071121 -0.062500 0 0 0 0 0 0 4 367443
-0.015845 0.005604 0.120033 0.080774 -0.104274 -0.047879 -0.062500 0 0 0 0 0 0 4 368444
-0.015870 0.005609 0.120039 0.302906 -0.159291 -0.119977 -0.062500 0 0 0 0 0 0 4 369443
-0.015893 0.005599 0.120029 0.305972 0.050119 0.084053 -0.062500 0 0 0 0 0 0 4 370455
-0.015905 0.005593 0.120026 0.163777 -0.001435 0.030177 -0.062500 0 0 0 0 0 0 4 371448
-0.015932 0.005596 0.120031 0.350312 -0.107366 -0.083685 -0.062500 0 0 0 0 0 0 4 372448
-0.015946 0.005597 0.120032 0.186289 -0.100702 -0.059036 -0.062500 0 0 0 0 0 0 4 373444
-0.015952 0.005598 0.120033 0.080813 -0.092020 -0.043377 -0.062500 0 0 0 0 0 0 4 374445
-0.015977 0.005603 0.120039 0.305236 -0.152720 -0.117859 -0.062500 0 0 0 0 0 0 4 375444
-0.015989 0.005606 0.120041 0.162927 -0.122823 -0.077553 -0.062500 0 0 0 0 0 0 4 376445
-0.015995 0.005607 0.120042 0.069435 -0.102657 -0.055983 -0.062500 0 0 0 0 0 0 4 377442
-0.016019 0.005612 0.120048 0.298484 -0.158274 -0.128080 -0.062500 0 0 0 0 0 0 4 378445
-0.016031 0.005615 0.120050 0.159495 -0.125585 -0.087069 -0.062500 0 0 0 0 0 0 4 379442
-0.016036 0.005617 0.120051 0.067682 -0.104028 -0.065252 -0.062500 0 0 0 0 0 0 4 380444
-0.016072 0.005609 0.120045 0.442649 0.017379 0.025605 -0.062500 0 0 0 0 0 0 4 381443
-0.016090 0.005605 0.120043 0.255399 -0.022751 -0.009359 -0.062500 0 0 0 0 0 0 4 382445
-0.016099 0.005603 0.120043 0.121487 -0.052090 -0.029197 -0.062500 0 0 0 0 0 0 4 383426
-0.016125 0.005607 0.120048 0.326538 -0.133318 -0.117498 -0.062500 0 0 0 0 0 0 4 384437
-0.016137 0.005609 0.120050 0.174178 -0.113273 -0.082948 -0.062500 0 0 0 0 0 0 4 385440
-0.016143 0.005610 0.120051 0.075264 -0.097955 -0.063580 -0.062500 0 0 0 0 0 0 4 386443
-0.016179 0.005602 0.120045 0.448914 0.021122 0.026989 -0.062500 0 0 0 0 0 0 4 387444
-0.016197 0.005598 0.120043 0.259811 -0.020494 -0.008569 -0.062500 0 0 0 0 0 0 4 388442
-0.016228 0.005601 0.120048 0.402208 -0.116524 -0.108553 -0.062500 0 0 0 0 0 0 4 389443
-0.016243 0.005603 0.120050 0.214166 -0.104520 -0.079293 -0.062500 0 0 0 0 0 0 4 390445
-0.016250 0.005604 0.120050 0.096709 -0.093213 -0.061977 -0.062500 0 0 0 0 0 0 4 391444
-0.016254 0.005604 0.120051 0.036568 -0.087280 -0.054956 -0.062500 0 0 0 0 0 0 4 392443
-0.016277 0.005609 0.120056 0.284077 -0.150361 -0.131947 -0.062500 0 0 0 0 0 0 4 393444
-0.016299 0.005598 0.120047 0.298200 0.054893 0.069329 -0.062500 0 0 0 0 0 0 4 394444
-0.016332 0.005598 0.120049 0.439718 -0.064426 -0.065440 -0.062500 0 0 0 0 0 0 4 395443
-0.016349 0.005598 0.120050 0.236970 -0.077661 -0.061656 -0.062500 0 0 0 0 0 0 4 396442
-0.016357 0.005598 0.120050 0.109352 -0.079928 -0.055027 -0.062500 0 0 0 0 0 0 4 397439
-0.016372 0.005584 0.120039 0.187626 0.095391 0.111115 -0.062500 0 0 0 0 0 0 4 398521
-0.016402 0.005582 0.120040 0.386054 -0.042659 -0.042990 -0.062500 0 0 0 0 0 0 4 399513
-0.016416 0.005582 0.120040 0.211791 -0.066189 -0.047293 -0.062500 0 0 0 0 0 0 4 400508
-0.016445 0.005586 0.120046 0.375744 -0.139567 -0.122669 -0.062500 0 0 0 0 0 0 4 401523
-0.016459 0.005589 0.120048 0.200864 -0.115211 -0.083917 -0.062500 0 0 0 0 0 0 4 402515
-0.016466 0.005590 0.120049 0.090719 -0.097730 -0.063013 -0.062500 0 0 0 0 0 0 4 403512
-0.016491 0.005595 0.120055 0.312231 -0.154833 -0.133420 -0.062500 0 0 0 0 0 0 4 404489
-0.016503 0.005598 0.120057 0.168698 -0.122751 -0.093459 -0.062500 0 0 0 0 0 0 4 405485
-0.016519 0.005586 0.120046 0.218578 0.074550 0.091231 -0.062500 0 0 0 0 0 0 4 406489
-0.016550 0.005585 0.120048 0.400284 -0.053720 -0.054931 -0.062500 0 0 0 0 0 0 4 407485
-0.016565 0.005584 0.120049 0.218691 -0.071681 -0.056810 -0.062500 0 0 0 0 0 0 4 408486
-0.016573 0.005584 0.120049 0.101492 -0.076241 -0.052393 -0.062500 0 0 0 0 0 0 4 409487
-0.016598 0.005589 0.120054 0.319868 -0.142057 -0.128588 -0.062500 0 0 0 0 0 0 4 410488
-0.016621 0.005578 0.120045 0.317323 0.060599 0.072394 -0.062500 0 0 0 0 0 0 4 411512
-0.016655 0.005578 0.120047 0.451723 -0.059872 -0.061553 -0.062500 0 0 0 0 0 0 4 412512
-0.016671 0.005578 0.120048 0.244916 -0.073577 -0.058723 -0.062500 0 0 0 0 0 0 4 413508
-0.016680 0.005577 0.120048 0.115151 -0.076043 -0.052566 -0.062500 0 0 0 0 0 0 4 414428
-0.016705 0.005582 0.120054 0.326122 -0.143091 -0.127673 -0.062500 0 0 0 0 0 0 4 415435
-0.016718 0.005585 0.120056 0.176601 -0.115850 -0.090230 -0.062500 0 0 0 0 0 0 4 416426
-0.016735 0.005573 0.120045 0.222875 0.078911 0.093802 -0.062500 0 0 0 0 0 0 4 417426
-0.016765 0.005572 0.120046 0.403606 -0.050523 -0.051907 -0.062500 0 0 0 0 0 0 4 418435
-0.016781 0.005571 0.120047 0.221193 -0.069012 -0.054480 -0.062500 0 0 0 0 0 0 4 419426
-0.016788 0.005571 0.120047 0.103469 -0.073822 -0.050364 -0.062500 0 0 0 0 0 0 4 420435
-0.016813 0.005576 0.120053 0.321109 -0.139103 -0.125817 -0.062500 0 0 0 0 0 0 4 421425
-0.016837 0.005565 0.120043 0.317803 0.063341 0.075001 -0.062500 0 0 0 0 0 0 4 422436
-0.016849 0.005559 0.120039 0.174390 0.009050 0.018880 -0.062500 0 0 0 0 0 0 4 423426
-0.016877 0.005562 0.120044 0.361753 -0.098462 -0.092234 -0.062500 0 0 0 0 0 0 4 424435
-0.016890 0.005563 0.120045 0.196507 -0.092362 -0.070064 -0.062500 0 0 0 0 0 0 4 425425
-0.016897 0.005563 0.120046 0.090181 -0.083906 -0.055607 -0.062500 0 0 0 0 0 0 4 426434
-0.016922 0.005569 0.120051 0.313909 -0.145545 -0.126637 -0.062500 0 0 0 0 0 0 4 427426
-0.016934 0.005571 0.120054 0.170691 -0.115633 -0.088459 -0.062500 0 0 0 0 0 0 4 428435
-0.016951 0.005559 0.120043 0.219731 0.080319 0.096134 -0.062500 0 0 0 0 0 0 4 429425
-0.016981 0.005558 0.120044 0.402726 -0.048437 -0.048693 -0.062500 0 0 0 0 0 0 4 430435
-0.016996 0.005558 0.120045 0.221139 -0.066536 -0.051756 -0.062500 0 0 0 0 0 0 4 431435
-0.017004 0.005558 0.120045 0.103759 -0.071135 -0.047926 -0.062500 0 0 0 0 0 0 4 432445
-0.017029 0.005563 0.120050 0.320757 -0.135682 -0.122576 -0.062500 0 0 0 0 0 0 4 433424
-0.017052 0.005551 0.120041 0.316948 0.066674 0.078082 -0.062500 0 0 0 0 0 0 4 434433
-0.017065 0.005546 0.120037 0.173767 0.012491 0.021649 -0.062500 0 0 0 0 0 0 4 435440
-0.017092 0.005549 0.120041 0.361598 -0.095015 -0.088760 -0.062500 0 0 0 0 0 0 4 436425
-0.017106 0.005550 0.120043 0.196196 -0.088857 -0.067123 -0.062500 0 0 0 0 0 0 4 437446
-0.017113 0.005550 0.120043 0.089745 -0.080356 -0.052929 -0.062500 0 0 0 0 0 0 4 438443
-0.017138 0.005556 0.120049 0.313773 -0.142046 -0.123177 -0.062500 0 0 0 0 0 0 4 439441
-0.017161 0.005545 0.120039 0.313070 0.063438 0.078902 -0.062500 0 0 0 0 0 0 4 440443
-0.017173 0.005539 0.120036 0.171836 0.010882 0.022883 -0.062500 0 0 0 0 0 0 4 441444
-0.017200 0.005542 0.120040 0.360794 -0.095842 -0.086957 -0.062500 0 0 0 0 0 0 4 442414
-0.017214 0.005543 0.120041 0.195814 -0.089290 -0.065515 -0.062500 0 0 0 0 0 0 4 443442
-0.017221 0.005544 0.120042 0.089591 -0.080572 -0.051431 -0.062500 0 0 0 0 0 0 4 444439
-0.017256 0.005536 0.120036 0.454768 0.037467 0.043251 -0.062500 0 0 0 0 0 0 4 445436
-0.017275 0.005532 0.120033 0.279576 -0.021785 0.004382 -0.062500 0 0 0 0 0 0 4 446449
-0.017284 0.005530 0.120032 0.143753 -0.052258 -0.017575 -0.062500 0 0 0 0 0 0 4 447444
-0.017310 0.005534 0.120038 0.334418 -0.117942 -0.101936 -0.062500 0 0 0 0 0 0 4 448445
-0.017323 0.005536 0.120039 0.180603 -0.098108 -0.070219 -0.062500 0 0 0 0 0 0 4 449429
-0.017329 0.005537 0.120040 0.080716 -0.082779 -0.052206 -0.062500 0 0 0 0 0 0 4 450442
-0.017354 0.005542 0.120046 0.308623 -0.141183 -0.120148 -0.062500 0 0 0 0 0 0 4 451437
-0.017366 0.005545 0.120048 0.167012 -0.109558 -0.082364 -0.062500 0 0 0 0 0 0 4 452412
-0.017371 0.005546 0.120049 0.073673 -0.088437 -0.062105 -0.062500 0 0 0 0 0 0 4 453441
-0.017396 0.005552 0.120054 0.305113 -0.144015 -0.128995 -0.062500 0 0 0 0 0 0 4 454442
-0.017419 0.005541 0.120045 0.307430 0.064391 0.073753 -0.062500 0 0 0 0 0 0 4 455441
-0.017431 0.005536 0.120041 0.168298 0.013460 0.017720 -0.062500 0 0 0 0 0 0 4 456441
-0.017458 0.005539 0.120045 0.356182 -0.087733 -0.091131 -0.062500 0 0 0 0 0 0 4 457441
-0.017472 0.005540 0.120046 0.191553 -0.080758 -0.070297 -0.062500 0 0 0 0 0 0 4 458442
-0.017479 0.005541 0.120047 0.085390 -0.071785 -0.056506 -0.062500 0 0 0 0 0 0 4 459440
-0.017514 0.005533 0.120041 0.452145 0.041893 0.039495 -0.062500 0 0 0 0 0 0 4 460441
-0.017533 0.005529 0.120038 0.276517 -0.016857 -0.000027 -0.062500 0 0 0 0 0 0 4 461429
-0.017542 0.005527 0.120038 0.140696 -0.047221 -0.022351 -0.062500 0 0 0 0 0 0 4 462442
-0.017547 0.005526 0.120037 0.067475 -0.062999 -0.031457 -0.062500 0 0 0 0 0 0 4 463441
-0.017570 0.005530 0.120042 0.309282 -0.137252 -0.109269 -0.062500 0 0 0 0 0 0 4 464441
-0.017582 0.005533 0.120044 0.159271 -0.097266 -0.076025 -0.062500 0 0 0 0 0 0 4 465441
-0.017588 0.005534 0.120045 0.068719 -0.079930 -0.057506 -0.062500 0 0 0 0 0 0 4 466442
-0.017612 0.005539 0.120051 0.301775 -0.137447 -0.124162 -0.062500 0 0 0 0 0 0 4 467439
-0.017624 0.005542 0.120053 0.162339 -0.105318 -0.086849 -0.062500 0 0 0 0 0 0 4 468441
-0.017630 0.005543 0.120053 0.070076 -0.083911 -0.066821 -0.062500 0 0 0 0 0 0 4 469439
-0.017665 0.005536 0.120047 0.440913 0.041106 0.032366 -0.062500 0 0 0 0 0 0 4 470442
-0.017683 0.005532 0.120045 0.268430 -0.014328 -0.006643 -0.062500 0 0 0 0 0 0 4 471423
-0.017692 0.005530 0.120044 0.134656 -0.043143 -0.028868 -0.062500 0 0 0 0 0 0 4 472436
-0.017718 0.005534 0.120049 0.328443 -0.108768 -0.111659 -0.062500 0 0 0 0 0 0 4 473428
-0.017731 0.005536 0.120051 0.174808 -0.088494 -0.080894 -0.062500 0 0 0 0 0 0 4 474442
-0.017748 0.005524 0.120040 0.230098 0.086353 0.101914 -0.062500 0 0 0 0 0 0 4 475442
-0.017779 0.005523 0.120041 0.412496 -0.044707 -0.040930 -0.062500 0 0 0 0 0 0 4 476440
-0.017794 0.005522 0.120041 0.229296 -0.063687 -0.046402 -0.062500 0 0 0 0 0 0 4 477434
-0.017802 0.005522 0.120041 0.110878 -0.068682 -0.043757 -0.062500 0 0 0 0 0 0 4 478438
-0.017806 0.005522 0.120041 0.049181 -0.070788 -0.042315 -0.062500 0 0 0 0 0 0 4 479441
-0.017829 0.005527 0.120047 0.298052 -0.138319 -0.115006 -0.062500 0 0 0 0 0 0 4 480441
-0.017840 0.005530 0.120049 0.166014 -0.111090 -0.080796 -0.062500 0 0 0 0 0 0 4 481441
-0.017846 0.005531 0.120049 0.077206 -0.092100 -0.061961 -0.062500 0 0 0 0 0 0 4 482442
-0.017849 0.005531 0.120050 0.031639 -0.082341 -0.054355 -0.062500 0 0 0 0 0 0 4 483440
-0.017872 0.005537 0.120055 0.275460 -0.128196 -0.124523 -0.062500 0 0 0 0 0 0 4 484434
-0.017883 0.005539 0.120057 0.143792 -0.092088 -0.089547 -0.062500 0 0 0 0 0 0 4 485424
-0.017899 0.005527 0.120046 0.210944 0.087654 0.094995 -0.062500 0 0 0 0 0 0 4 486433
-0.017929 0.005526 0.120047 0.400611 -0.041018 -0.046679 -0.062500 0 0 0 0 0 0 4 487429
-0.017945 0.005526 0.120047 0.220807 -0.058801 -0.052290 -0.062500 0 0 0 0 0 0 4 488432
-0.017952 0.005526 0.120047 0.104054 -0.063156 -0.049746 -0.062500 0 0 0 0 0 0 4 489423
-0.017967 0.005512 0.120036 0.184243 0.110005 0.117215 -0.062500 0 0 0 0 0 0 4 490433
-0.017996 0.005511 0.120036 0.387922 -0.030006 -0.031394 -0.062500 0 0 0 0 0 0 4 491422
-0.018011 0.005510 0.120037 0.214782 -0.053364 -0.039915 -0.062500 0 0 0 0 0 0 4 492433
-0.018019 0.005510 0.120037 0.101162 -0.060470 -0.038471 -0.062500 0 0 0 0 0 0 4 493423
-0.018022 0.005509 0.120037 0.041799 -0.063607 -0.037501 -0.062500 0 0 0 0 0 0 4 494433
-0.018046 0.005514 0.120042 0.292136 -0.131723 -0.109466 -0.062500 0 0 0 0 0 0 4 495423
-0.018057 0.005517 0.120044 0.160506 -0.104747 -0.075773 -0.062500 0 0 0 0 0 0 4 496431
-0.018062 0.005518 0.120045 0.071893 -0.085855 -0.057197 -0.062500 0 0 0 0 0 0 4 497424
-0.018065 0.005519 0.120045 0.026394 -0.076134 -0.049676 -0.062500 0 0 0 0 0 0 4 498432
-0.018099 0.005511 0.120038 0.419759 0.043425 0.046739 -0.062500 0 0 0 0 0 0 4 499422
-0.018116 0.005507 0.120036 0.246242 0.000994 0.004725 -0.062500 0 0 0 0 0 0 4 500418
-0.018125 0.005505 0.120035 0.118536 -0.029185 -0.018867 -0.062500 0 0 0 0 0 0 4 501431
-0.018162 0.005495 0.120028 0.470221 0.063304 0.065393 -0.062500 0 0 0 0 0 0 4 502440
-0.018181 0.005491 0.120025 0.272059 0.010801 0.018487 -0.062500 0 0 0 0 0 0 4 503443
-0.018190 0.005489 0.120024 0.131672 -0.024344 -0.006985 -0.062500 0 0 0 0 0 0 4 504432
-0.018195 0.005488 0.120024 0.055859 -0.042435 -0.017326 -0.062500 0 0 0 0 0 0 4 505432
-0.018198 0.005487 0.120024 0.016817 -0.051408 -0.021288 -0.062500 0 0 0 0 0 0 4 506438
-0.018221 0.005492 0.120029 0.277437 -0.122462 -0.094443 -0.062500 0 0 0 0 0 0 4 507430
-0.018232 0.005494 0.120031 0.150603 -0.096889 -0.061814 -0.062500 0 0 0 0 0 0 4 508443
-0.018237 0.005495 0.120031 0.064328 -0.078682 -0.043674 -0.062500 0 0 0 0 0 0 4 509442
-0.018251 0.005483 0.120020 0.160389 0.105387 0.129691 -0.062500 0 0 0 0 0 0 4 510442
-0.018258 0.005476 0.120015 0.093050 0.037556 0.055851 -0.062500 0 0 0 0 0 0 4 511440
-0.018284 0.005478 0.120019 0.321829 -0.077412 -0.057071 -0.062500 0 0 0 0 0 0 4 512442
-0.018296 0.005479 0.120020 0.174853 -0.074658 -0.040892 -0.062500 0 0 0 0 0 0 4 513438
-0.018313 0.005466 0.120009 0.212069 0.113817 0.137065 -0.062500 0 0 0 0 0 0 4 514442
-0.018323 0.005460 0.120005 0.116238 0.045217 0.065388 -0.062500 0 0 0 0 0 0 4 515438
-0.018328 0.005457 0.120003 0.050151 -0.003449 0.024707 -0.062500 0 0 0 0 0 0 4 516438
-0.018352 0.005461 0.120008 0.293481 -0.095322 -0.063067 -0.062500 0 0 0 0 0 0 4 517441
-0.018364 0.005462 0.120009 0.156654 -0.080023 -0.036468 -0.062500 0 0 0 0 0 0 4 518443
-0.018369 0.005463 0.120010 0.064904 -0.066850 -0.020637 -0.062500 0 0 0 0 0 0 4 519445
-0.018404 0.005455 0.120003 0.438449 0.047883 0.081143 -0.062500 0 0 0 0 0 0 4 520440
-0.018423 0.005452 0.120001 0.252951 0.006661 0.039812 -0.062500 0 0 0 0 0 0 4 521440
-0.018432 0.005450 0.120000 0.119218 -0.022912 0.016290 -0.062500 0 0 0 0 0 0 4 522440
-0.018436 0.005449 0.119999 0.046891 -0.038239 0.006660 -0.062500 0 0 0 0 0 0 4 523409
-0.018439 0.005448 0.119999 0.009611 -0.045820 0.002955 -0.062500 0 0 0 0 0 0 4 524439
-0.018451 0.005435 0.119987 0.130570 0.124854 0.167959 -0.062500 0 0 0 0 0 0 4 525438
-0.018479 0.005433 0.119988 0.356666 -0.016060 0.020023 -0.062500 0 0 0 0 0 0 4 526440
-0.018493 0.005432 0.119988 0.194105 -0.039723 0.009877 -0.062500 0 0 0 0 0 0 4 527439
-0.018500 0.005432 0.119988 0.085570 -0.046974 0.010535 -0.062500 0 0 0 0 0 0 4 528439
-0.018504 0.005432 0.119988 0.028688 -0.050138 0.011205 -0.062500 0 0 0 0 0 0 4 529439
-0.018527 0.005437 0.119993 0.275994 -0.111339 -0.058951 -0.062500 0 0 0 0 0 0 4 530440
-0.018539 0.005439 0.119995 0.144728 -0.084370 -0.026261 -0.062500 0 0 0 0 0 0 4 531438
-0.018555 0.005427 0.119984 0.195879 0.108941 0.158361 -0.062500 0 0 0 0 0 0 4 532441
-0.018564 0.005421 0.119980 0.105487 0.046367 0.088935 -0.062500 0 0 0 0 0 0 4 533438
-0.018569 0.005418 0.119978 0.042281 0.000703 0.049041 -0.062500 0 0 0 0 0 0 4 534438
-0.018593 0.005422 0.119983 0.287420 -0.089770 -0.037499 -0.062500 0 0 0 0 0 0 4 535438
-0.018604 0.005424 0.119984 0.151196 -0.073750 -0.011314 -0.062500 0 0 0 0 0 0 4 536438
-0.018621 0.005411 0.119973 0.199260 0.114080 0.170987 -0.062500 0 0 0 0 0 0 4 537438
-0.018630 0.005405 0.119969 0.107297 0.048920 0.100596 -0.062500 0 0 0 0 0 0 4 538440
-0.018656 0.005407 0.119972 0.324240 -0.064799 -0.009643 -0.062500 0 0 0 0 0 0 4 539438
-0.018669 0.005408 0.119974 0.170984 -0.061391 0.006229 -0.062500 0 0 0 0 0 0 4 540438
-0.018676 0.005409 0.119974 0.070127 -0.054095 0.017818 -0.062500 0 0 0 0 0 0 4 541438
-0.018679 0.005409 0.119974 0.018002 -0.050079 0.022715 -0.062500 0 0 0 0 0 0 4 542432
-0.018680 0.005409 0.119974 -0.007936 -0.048076 0.024585 -0.062500 0 0 0 0 0 0 4 543433
-0.018703 0.005414 0.119979 0.260288 -0.113899 -0.044453 -0.062500 0 0 0 0 0 0 4 544439
-0.018724 0.005404 0.119969 0.271624 0.096003 0.154866 -0.062500 0 0 0 0 0 0 4 545439
-0.018736 0.005398 0.119965 0.142327 0.043351 0.095996 -0.062500 0 0 0 0 0 0 4 546440
-0.018742 0.005396 0.119964 0.058211 0.002990 0.060536 -0.062500 0 0 0 0 0 0 4 547438
-0.018767 0.005400 0.119968 0.293148 -0.084892 -0.023633 -0.062500 0 0 0 0 0 0 4 548427
-0.018779 0.005401 0.119970 0.151776 -0.067567 0.002853 -0.062500 0 0 0 0 0 0 4 549438
-0.018795 0.005389 0.119959 0.196834 0.120749 0.185462 -0.062500 0 0 0 0 0 0 4 550440
-0.018804 0.005383 0.119955 0.103913 0.055992 0.115045 -0.062500 0 0 0 0 0 0 4 551438
-0.018809 0.005380 0.119953 0.039331 0.009242 0.074706 -0.062500 0 0 0 0 0 0 4 552438
-0.018812 0.005378 0.119952 0.002766 -0.015001 0.058187 -0.062500 0 0 0 0 0 0 4 553436
-0.018835 0.005383 0.119957 0.264344 -0.093831 -0.017399 -0.062500 0 0 0 0 0 0 4 554426
-0.018846 0.005385 0.119959 0.136966 -0.071973 0.012174 -0.062500 0 0 0 0 0 0 4 555422
-0.018851 0.005386 0.119960 0.050203 -0.055524 0.029001 -0.062500 0 0 0 0 0 0 4 556431
-0.018865 0.005373 0.119948 0.144461 0.127011 0.202931 -0.062500 0 0 0 0 0 0 4 557421
-0.018872 0.005367 0.119943 0.077924 0.059085 0.128692 -0.062500 0 0 0 0 0 0 4 558500
-0.018898 0.005369 0.119947 0.307834 -0.056088 0.017849 -0.062500 0 0 0 0 0 0 4 559488
-0.018911 0.005370 0.119948 0.160640 -0.053338 0.032590 -0.062500 0 0 0 0 0 0 4 560501
-0.018917 0.005370 0.119948 0.062727 -0.046349 0.043692 -0.062500 0 0 0 0 0 0 4 561484
-0.018920 0.005371 0.119949 0.012049 -0.042469 0.048421 -0.062500 0 0 0 0 0 0 4 562501
-0.018932 0.005357 0.119937 0.125558 0.133401 0.217423 -0.062500 0 0 0 0 0 0 4 563485
-0.018961 0.005356 0.119937 0.346161 0.002963 0.072431 -0.062500 0 0 0 0 0 0 4 564501
-0.018975 0.005355 0.119937 0.182315 -0.019174 0.061562 -0.062500 0 0 0 0 0 0 4 565483
-0.018982 0.005355 0.119937 0.073047 -0.025602 0.061775 -0.062500 0 0 0 0 0 0 4 566501
-0.018986 0.005355 0.119937 0.015773 -0.028369 0.062245 -0.062500 0 0 0 0 0 0 4 567500
-0.018987 0.005355 0.119937 -0.013086 -0.029726 0.062463 -0.062500 0 0 0 0 0 0 4 568485
-0.018988 0.005355 0.119937 -0.027555 -0.030384 0.062563 -0.062500 0 0 0 0 0 0 4 569499
-0.019010 0.005360 0.119942 0.246720 -0.097628 -0.005932 -0.062500 0 0 0 0 0 0 4 570420
-0.019021 0.005362 0.119944 0.125928 -0.070015 0.025671 -0.062500 0 0 0 0 0 0 4 571430
-0.019037 0.005350 0.119933 0.181127 0.123132 0.210567 -0.062500 0 0 0 0 0 0 4 572420
-0.019046 0.005344 0.119929 0.094077 0.060988 0.140786 -0.062500 0 0 0 0 0 0 4 573430
-0.019050 0.005342 0.119927 0.032472 0.015551 0.100614 -0.062500 0 0 0 0 0 0 4 574420
-0.019053 0.005340 0.119926 -0.002591 -0.008027 0.084111 -0.062500 0 0 0 0 0 0 4 575429
-0.019076 0.005345 0.119931 0.260030 -0.086610 0.009504 -0.062500 0 0 0 0 0 0 4 576420
-0.019087 0.005347 0.119933 0.132895 -0.064563 0.038585 -0.062500 0 0 0 0 0 0 4 577429
-0.019103 0.005334 0.119922 0.184566 0.125718 0.222628 -0.062500 0 0 0 0 0 0 4 578420
-0.019108 0.005312 0.119930 0.059096 0.263915 -0.019427 -0.062500 0 0 0 0 0 0 4 579428
-0.019110 0.005300 0.119933 0.003174 0.133730 0.019314 -0.062500 0 0 0 0 0 0 4 580420
-0.019111 0.005295 0.119934 -0.018907 0.046894 0.046813 -0.062500 0 0 0 0 0 0 4 581431
-0.019133 0.005297 0.119939 0.254063 -0.066038 -0.009647 -0.062500 0 0 0 0 0 0 4 582435
-0.019144 0.005298 0.119941 0.133426 -0.061671 0.026207 -0.062500 0 0 0 0 0 0 4 583455
-0.019149 0.005298 0.119942 0.045993 -0.046436 0.045352 -0.062500 0 0 0 0 0 0 4 584429
-0.019152 0.005299 0.119942 0.003422 -0.042355 0.053097 -0.062500 0 0 0 0 0 0 4 585439
-0.019163 0.005285 0.119930 0.120650 0.133266 0.223704 -0.062500 0 0 0 0 0 0 4 586441
-0.019170 0.005279 0.119926 0.066436 0.062234 0.147793 -0.062500 0 0 0 0 0 0 4 587434
-0.019174 0.005276 0.119924 0.021052 0.012400 0.105224 -0.062500 0 0 0 0 0 0 4 588438
-0.019176 0.005274 0.119923 -0.006092 -0.013393 0.087805 -0.062500 0 0 0 0 0 0 4 589437
-0.019199 0.005279 0.119928 0.260570 -0.093088 0.013298 -0.062500 0 0 0 0 0 0 4 590409
-0.019210 0.005281 0.119930 0.135282 -0.071591 0.042004 -0.062500 0 0 0 0 0 0 4 591432
-0.019215 0.005282 0.119930 0.049482 -0.055296 0.058428 -0.062500 0 0 0 0 0 0 4 592407
-0.019228 0.005269 0.119919 0.143301 0.126743 0.232934 -0.062500 0 0 0 0 0 0 4 593438
-0.019236 0.005263 0.119914 0.077655 0.059006 0.158447 -0.062500 0 0 0 0 0 0 4 594438
-0.019240 0.005260 0.119912 0.026615 0.010798 0.116380 -0.062500 0 0 0 0 0 0 4 595430
-0.019242 0.005258 0.119912 -0.003363 -0.014165 0.099168 -0.062500 0 0 0 0 0 0 4 596440
-0.019243 0.005257 0.119912 -0.019765 -0.026524 0.092539 -0.062500 0 0 0 0 0 0 4 597410
-0.019265 0.005262 0.119916 0.253297 -0.099584 0.022459 -0.062500 0 0 0 0 0 0 4 598412
-0.019276 0.005264 0.119918 0.131466 -0.074814 0.052647 -0.062500 0 0 0 0 0 0 4 599437
-0.019281 0.005266 0.119919 0.047504 -0.056882 0.069593 -0.062500 0 0 0 0 0 0 4 600406
-0.019295 0.005253 0.119907 0.142129 0.125871 0.244415 -0.062500 0 0 0 0 0 0 4 601432
-0.019302 0.005247 0.119903 0.077062 0.058564 0.169967 -0.062500 0 0 0 0 0 0 4 602439
-0.019306 0.005244 0.119901 0.026337 0.010561 0.127912 -0.062500 0 0 0 0 0 0 4 603436
-0.019308 0.005242 0.119900 -0.003479 -0.014282 0.110676 -0.062500 0 0 0 0 0 0 4 604407
-0.019309 0.005241 0.119900 -0.019802 -0.026580 0.104057 -0.062500 0 0 0 0 0 0 4 605407
-0.019310 0.005241 0.119900 -0.028508 -0.032621 0.101541 -0.062500 0 0 0 0 0 0 4 606438
-0.019310 0.005241 0.119900 -0.033050 -0.035618 0.100591 -0.062500 0 0 0 0 0 0 4 607406
-0.019321 0.005227 0.119888 0.102348 0.136298 0.268221 -0.062500 0 0 0 0 0 0 4 608437
-0.019349 0.005226 0.119888 0.339325 -0.003279 0.123676 -0.062500 0 0 0 0 0 0 4 609435
-0.019363 0.005225 0.119888 0.177533 -0.018685 0.111543 -0.062500 0 0 0 0 0 0 4 610437
-0.019370 0.005225 0.119888 0.070986 -0.025426 0.111127 -0.062500 0 0 0 0 0 0 4 611433
-0.019373 0.005225 0.119888 0.015017 -0.028346 0.111366 -0.062500 0 0 0 0 0 0 4 612433
-0.019375 0.005225 0.119888 -0.013219 -0.029746 0.111501 -0.062500 0 0 0 0 0 0 4 613436
-0.019376 0.005225 0.119888 -0.027353 -0.030461 0.111541 -0.062500 0 0 0 0 0 0 4 614439
-0.019376 0.005225 0.119888 -0.034398 -0.030816 0.111571 -0.062500 0 0 0 0 0 0 4 615437
-0.019377 0.005225 0.119888 -0.037945 -0.030987 0.111567 -0.062500 0 0 0 0 0 0 4 616436
-0.019377 0.005225 0.119888 -0.039692 -0.031069 0.111583 -0.062500 0 0 0 0 0 0 4 617424
-0.019387 0.005211 0.119876 0.096948 0.142205 0.279685 -0.062500 0 0 0 0 0 0 4 618437
-0.019415 0.005210 0.119877 0.334862 0.003361 0.135501 -0.062500 0 0 0 0 0 0 4 619431
-0.019429 0.005209 0.119877 0.177174 -0.019087 0.123251 -0.062500 0 0 0 0 0 0 4 620436
[truncated: 3,563,704 more chars]
