# Supplementary material for: Increasing Patient Engagement in Rehabilitation Exercises Using Computer-Based Citizen Science
Source: PLoS One. 2015 Mar 20;10(3):e0117013. doi: 10.1371/journal.pone.0117013 (PMC4368773; doi:10.1371/journal.pone.0117013)
Supplement: S2 Dataset — (ZIP) [file pone.0117013.s002.zip › Dataset_S2/H15/H15_with.dat]

-0.018644 0.004649 0.170145 -0.660268 0.844119 -3.027843 -0.000000 1 0 0 0 0 0 0 852
-0.018628 0.004647 0.170276 -0.263880 0.112143 -2.032256 -0.000034 1 0 0 0 0 0 0 1943
-0.018609 0.004642 0.170413 -0.254413 0.076217 -2.038899 -0.000062 1 0 0 0 0 0 0 2847
-0.018580 0.004615 0.170546 -0.379580 0.352277 -1.999618 -0.000097 1 0 0 0 0 0 0 3968
-0.018568 0.004595 0.170749 -0.159196 0.286311 -2.939851 -0.000129 1 0 0 0 0 0 0 4987
-0.018581 0.004593 0.170840 0.180488 0.039443 -1.598652 -0.000160 1 0 0 0 0 0 0 5973
-0.018618 0.004579 0.170936 0.545651 0.169851 -1.553839 -0.000191 1 0 0 0 0 0 0 6972
-0.018650 0.004574 0.171042 0.536144 0.069762 -1.690031 -0.000222 1 0 0 0 0 0 0 7959
-0.018681 0.004574 0.171136 0.516729 -0.004976 -1.587342 -0.000254 1 0 0 0 0 0 0 8971
-0.018735 0.004581 0.171226 0.825217 -0.114162 -1.540812 -0.000285 1 0 0 0 0 0 0 9975
-0.018778 0.004587 0.171313 0.705873 -0.108662 -1.519986 -0.000316 1 0 0 0 0 0 0 10956
-0.018820 0.004557 0.171399 0.714036 0.355374 -1.526740 -0.000350 1 0 0 0 0 0 0 12040
-0.018842 0.004559 0.171475 0.444024 -0.022977 -1.437924 -0.000381 1 0 0 0 0 0 0 13058
-0.018821 0.004553 0.171555 -0.133017 0.059968 -1.482654 -0.000412 1 0 0 0 0 0 0 14040
-0.018777 0.004541 0.171635 -0.464701 0.128013 -1.523510 -0.000443 1 0 0 0 0 0 0 15019
-0.018716 0.004507 0.171708 -0.732666 0.419631 -1.461344 -0.000475 1 0 0 0 0 0 0 16039
-0.018615 0.004492 0.171777 -1.264107 0.201881 -1.423665 -0.000505 1 0 0 0 0 0 0 17018
-0.018502 0.004452 0.171845 -1.471898 0.509434 -1.420154 -0.000537 1 0 0 0 0 0 0 18048
-0.018391 0.004420 0.171904 -1.447586 0.437597 -1.339765 -0.000569 1 0 0 0 0 0 0 19061
-0.018292 0.004411 0.171952 -1.295739 0.111216 -1.214344 -0.000600 1 0 0 0 0 0 0 20046
-0.018198 0.004416 0.171995 -1.194063 -0.083255 -1.158219 -0.000631 1 0 0 0 0 0 0 21043
-0.018124 0.004411 0.172029 -0.926610 0.003412 -1.057343 -0.000662 1 0 0 0 0 0 0 22046
-0.018070 0.004424 0.172052 -0.645247 -0.202365 -0.920526 -0.000689 1 0 0 0 0 0 0 22890
-0.018064 0.004435 0.172064 0.035066 -0.210404 -0.786947 -0.000724 1 0 0 0 0 0 0 24015
-0.018061 0.004440 0.172069 0.136181 -0.140330 -0.719038 -0.000756 1 0 0 0 0 0 0 25035
-0.018059 0.004443 0.172072 0.170034 -0.099232 -0.695617 -0.000784 1 0 0 0 0 0 0 25926
-0.018058 0.004444 0.172073 0.191548 -0.079529 -0.699466 -0.000815 1 0 0 0 0 0 0 26933
-0.018057 0.004445 0.172074 0.208381 -0.071084 -0.718062 -0.000850 1 0 0 0 0 0 0 28057
-0.018034 0.004440 0.172073 -0.083654 -0.001633 -0.730589 -0.000881 1 0 0 0 0 0 0 29059
-0.017998 0.004433 0.172072 -0.255837 0.038610 -0.748903 -0.000912 1 0 0 0 0 0 0 30048
-0.017957 0.004424 0.172071 -0.340716 0.058267 -0.771546 -0.000944 1 0 0 0 0 0 0 31066
-0.017913 0.004414 0.172070 -0.379706 0.067135 -0.795601 -0.000976 1 0 0 0 0 0 0 32069
-0.017845 0.004399 0.172068 -0.700500 0.136927 -0.810803 -0.001006 1 0 0 0 0 0 0 33042
-0.017787 0.004387 0.172066 -0.582790 0.111038 -0.839559 -0.001037 1 0 0 0 0 0 0 34045
-0.017758 0.004381 0.172066 -0.188580 0.024960 -0.876775 -0.001068 1 0 0 0 0 0 0 35039
-0.017721 0.004372 0.172065 -0.259664 0.039918 -0.900116 -0.001100 1 0 0 0 0 0 0 36043
-0.017679 0.004363 0.172063 -0.318728 0.052288 -0.923668 -0.001131 1 0 0 0 0 0 0 37039
-0.017657 0.004359 0.172063 -0.042764 -0.008190 -0.957606 -0.001162 1 0 0 0 0 0 0 38022
-0.017624 0.004351 0.172062 -0.175232 0.020071 -0.981124 -0.001196 1 0 0 0 0 0 0 39108
-0.017607 0.004347 0.172061 0.038846 -0.027011 -1.012267 -0.001225 1 0 0 0 0 0 0 40052
-0.017598 0.004346 0.172061 0.177430 -0.057606 -1.042426 -0.001256 1 0 0 0 0 0 0 41053
-0.017571 0.004340 0.172060 -0.051830 -0.008199 -1.060458 -0.001287 1 0 0 0 0 0 0 42050
-0.017557 0.004337 0.172059 0.115198 -0.045204 -1.102014 -0.001331 1 0 0 0 0 0 0 43448
-0.017527 0.004330 0.172059 -0.079954 -0.003067 -1.110266 -0.001349 1 0 0 0 0 0 0 44025
-0.017488 0.004322 0.172057 -0.199896 0.022543 -1.132337 -0.001381 1 0 0 0 0 0 0 45038
-0.017446 0.004312 0.172056 -0.259213 0.035023 -1.155497 -0.001412 1 0 0 0 0 0 0 46020
-0.017401 0.004303 0.172054 -0.285570 0.040273 -1.180673 -0.001443 1 0 0 0 0 0 0 47039
-0.017355 0.004293 0.172053 -0.295600 0.042027 -1.205393 -0.001474 1 0 0 0 0 0 0 48022
-0.017309 0.004283 0.172051 -0.298147 0.042200 -1.228030 -0.001502 1 0 0 0 0 0 0 48915
-0.017286 0.004278 0.172050 0.010180 -0.025391 -1.267303 -0.001537 1 0 0 0 0 0 0 50020
-0.017251 0.004270 0.172049 -0.107399 -0.000354 -1.288976 -0.001568 1 0 0 0 0 0 0 51038
-0.017210 0.004261 0.172048 -0.190801 0.017294 -1.309397 -0.001597 1 0 0 0 0 0 0 51957
-0.017167 0.004252 0.172046 -0.231532 0.025708 -1.333631 -0.001629 1 0 0 0 0 0 0 52965
-0.017121 0.004242 0.172045 -0.249088 0.029099 -1.358272 -0.001659 1 0 0 0 0 0 0 53956
-0.017075 0.004232 0.172043 -0.254608 0.029820 -1.383596 -0.001691 1 0 0 0 0 0 0 54959
-0.017029 0.004222 0.172041 -0.254222 0.029251 -1.409201 -0.001722 1 0 0 0 0 0 0 55965
-0.017006 0.004217 0.172040 0.054192 -0.038286 -1.446444 -0.001753 1 0 0 0 0 0 0 56955
-0.016971 0.004209 0.172039 -0.063156 -0.013309 -1.467573 -0.001785 1 0 0 0 0 0 0 57968
-0.016930 0.004200 0.172037 -0.146008 0.004178 -1.489661 -0.001816 1 0 0 0 0 0 0 58962
-0.016910 0.004196 0.172037 0.118292 -0.053722 -1.525800 -0.001847 1 0 0 0 0 0 0 59960
-0.016876 0.004188 0.172035 -0.021307 -0.023861 -1.546023 -0.001879 1 0 0 0 0 0 0 60976
-0.016820 0.004194 0.172040 -0.322401 -0.195346 -1.652291 -0.001909 1 0 0 0 0 0 0 61956
-0.016769 0.004192 0.172042 -0.290963 -0.109177 -1.639976 -0.001941 1 0 0 0 0 0 0 62964
-0.016719 0.004186 0.172041 -0.252156 -0.049886 -1.639654 -0.001972 1 0 0 0 0 0 0 63955
-0.016695 0.004183 0.172041 0.078748 -0.085884 -1.665515 -0.002003 1 0 0 0 0 0 0 64963
-0.016659 0.004176 0.172040 -0.026884 -0.045018 -1.679545 -0.002035 1 0 0 0 0 0 0 65958
-0.016618 0.004168 0.172038 -0.103688 -0.019571 -1.698374 -0.002066 1 0 0 0 0 0 0 66950
-0.016574 0.004159 0.172037 -0.141515 -0.007224 -1.721034 -0.002097 1 0 0 0 0 0 0 67963
-0.016552 0.004154 0.172036 0.147701 -0.068077 -1.758425 -0.002128 1 0 0 0 0 0 0 68959
-0.016517 0.004147 0.172034 0.020315 -0.039811 -1.777824 -0.002160 1 0 0 0 0 0 0 69959
-0.016477 0.004138 0.172033 -0.067726 -0.020603 -1.799167 -0.002191 1 0 0 0 0 0 0 70955
-0.016433 0.004128 0.172031 -0.111522 -0.011268 -1.822422 -0.002222 1 0 0 0 0 0 0 71946
-0.016388 0.004119 0.172029 -0.130769 -0.007480 -1.847471 -0.002254 1 0 0 0 0 0 0 72964
-0.016326 0.004123 0.172033 -0.344670 -0.198855 -1.957042 -0.002285 1 0 0 0 0 0 0 73962
-0.016272 0.004121 0.172034 -0.267337 -0.122365 -1.946349 -0.002316 1 0 0 0 0 0 0 74959
-0.016244 0.004119 0.172035 0.099967 -0.134109 -1.961666 -0.002347 1 0 0 0 0 0 0 75958
-0.016207 0.004114 0.172034 0.014473 -0.079637 -1.968949 -0.002378 1 0 0 0 0 0 0 76957
-0.016165 0.004106 0.172032 -0.051970 -0.047225 -1.984596 -0.002410 1 0 0 0 0 0 0 77960
-0.016144 0.004102 0.172031 0.220780 -0.097483 -2.020087 -0.002441 1 0 0 0 0 0 0 78960
-0.016110 0.004095 0.172030 0.084797 -0.063977 -2.037276 -0.002472 1 0 0 0 0 0 0 79959
-0.016070 0.004086 0.172028 -0.007669 -0.042100 -2.057587 -0.002503 1 0 0 0 0 0 0 80960
-0.016011 0.004091 0.172032 -0.260857 -0.224536 -2.164625 -0.002535 1 0 0 0 0 0 0 81959
-0.015981 0.004094 0.172034 0.102303 -0.209127 -2.168365 -0.002566 1 0 0 0 0 0 0 82959
-0.015942 0.004090 0.172034 0.031695 -0.125611 -2.162658 -0.002597 1 0 0 0 0 0 0 83959
-0.015900 0.004083 0.172033 -0.025066 -0.077181 -2.171330 -0.002628 1 0 0 0 0 0 0 84960
-0.015855 0.004075 0.172031 -0.052758 -0.053055 -2.188660 -0.002660 1 0 0 0 0 0 0 85960
-0.015793 0.004080 0.172035 -0.271172 -0.235317 -2.294143 -0.002691 1 0 0 0 0 0 0 86958
-0.015739 0.004078 0.172036 -0.195962 -0.153424 -2.282186 -0.002722 1 0 0 0 0 0 0 87961
-0.015712 0.004077 0.172037 0.170165 -0.162148 -2.298599 -0.002753 1 0 0 0 0 0 0 88959
-0.015675 0.004071 0.172036 0.083646 -0.106277 -2.304943 -0.002785 1 0 0 0 0 0 0 89960
-0.015633 0.004063 0.172034 0.016426 -0.073117 -2.319834 -0.002816 1 0 0 0 0 0 0 90958
-0.015596 0.004074 0.172039 0.081498 -0.316857 -2.439889 -0.002847 1 0 0 0 0 0 0 91942
-0.015554 0.004075 0.172041 0.023156 -0.205765 -2.420623 -0.002878 1 0 0 0 0 0 0 92942
-0.015509 0.004070 0.172040 -0.010322 -0.128043 -2.416481 -0.002910 1 0 0 0 0 0 0 93960
-0.015487 0.004067 0.172040 0.281480 -0.153708 -2.443748 -0.002941 1 0 0 0 0 0 0 94958
-0.015437 0.004076 0.172045 -0.051984 -0.302136 -2.538488 -0.002972 1 0 0 0 0 0 0 95958
-0.015388 0.004075 0.172046 -0.061334 -0.196774 -2.520298 -0.003003 1 0 0 0 0 0 0 96957
-0.015340 0.004070 0.172045 -0.045918 -0.127166 -2.517637 -0.003035 1 0 0 0 0 0 0 97959
-0.015284 0.004042 0.172050 -0.146079 0.178394 -2.616410 -0.003066 1 0 0 0 0 0 0 98964
-0.015240 0.004042 0.172058 0.002859 -0.171256 -2.698477 -0.003097 1 0 0 0 0 0 0 99955
-0.015194 0.004037 0.172061 -0.001462 -0.137350 -2.653041 -0.003128 1 0 0 0 0 0 0 100959
-0.015147 0.004030 0.172061 -0.006032 -0.100642 -2.635306 -0.003160 1 0 0 0 0 0 0 101960
-0.015101 0.004021 0.172060 -0.005025 -0.081131 -2.639357 -0.003191 1 0 0 0 0 0 0 102958
-0.015054 0.004012 0.172057 -0.001609 -0.072049 -2.654703 -0.003222 1 0 0 0 0 0 0 103958
-0.015015 0.004022 0.172063 0.101021 -0.329148 -2.776102 -0.003253 1 0 0 0 0 0 0 104941
-0.014971 0.004022 0.172064 0.061875 -0.224178 -2.756973 -0.003285 1 0 0 0 0 0 0 105957
-0.014926 0.004017 0.172063 0.037388 -0.149312 -2.752254 -0.003316 1 0 0 0 0 0 0 106958
-0.014880 0.004010 0.172061 0.027581 -0.110383 -2.762134 -0.003347 1 0 0 0 0 0 0 107941
-0.014834 0.004001 0.172059 0.025338 -0.091573 -2.780854 -0.003378 1 0 0 0 0 0 0 108958
-0.014811 0.003996 0.172058 0.332327 -0.148614 -2.821970 -0.003410 1 0 0 0 0 0 0 109958
-0.014776 0.003989 0.172056 0.212838 -0.118872 -2.838068 -0.003441 1 0 0 0 0 0 0 110958
-0.014735 0.003981 0.172053 0.127859 -0.098794 -2.857193 -0.003472 1 0 0 0 0 0 0 111948
-0.014692 0.003971 0.172051 0.084907 -0.088962 -2.879623 -0.003503 1 0 0 0 0 0 0 112949
-0.014646 0.003962 0.172048 0.065137 -0.084726 -2.903885 -0.003535 1 0 0 0 0 0 0 113957
-0.014600 0.003952 0.172045 0.057014 -0.083268 -2.928440 -0.003565 1 0 0 0 0 0 0 114947
-0.014554 0.003942 0.172042 0.054878 -0.083274 -2.953862 -0.003597 1 0 0 0 0 0 0 115957
-0.014484 0.003927 0.172038 -0.250617 -0.018224 -2.958988 -0.003628 1 0 0 0 0 0 0 116947
-0.014426 0.003914 0.172034 -0.126406 -0.045380 -2.992768 -0.003660 1 0 0 0 0 0 0 117956
-0.014374 0.003903 0.172031 -0.035615 -0.065487 -3.023742 -0.003691 1 0 0 0 0 0 0 118948
-0.014324 0.003892 0.172027 0.014032 -0.076830 -3.052382 -0.003722 1 0 0 0 0 0 0 119957
-0.014276 0.003882 0.172024 0.040537 -0.083151 -3.079046 -0.003753 1 0 0 0 0 0 0 120947
-0.014205 0.003867 0.172020 -0.250554 -0.021249 -3.084730 -0.003785 1 0 0 0 0 0 0 121964
-0.014147 0.003854 0.172016 -0.119621 -0.049966 -3.118630 -0.003815 1 0 0 0 0 0 0 122947
-0.014094 0.003843 0.172012 -0.025353 -0.070797 -3.150610 -0.003847 1 0 0 0 0 0 0 123961
-0.014045 0.003832 0.172009 0.025807 -0.082457 -3.179432 -0.003879 1 0 0 0 0 0 0 124968
-0.013997 0.003822 0.172006 0.053060 -0.088990 -3.206415 -0.003910 1 0 0 0 0 0 0 125968
-0.013949 0.003812 0.172003 0.068111 -0.092856 -3.232535 -0.003941 1 0 0 0 0 0 0 126965
-0.013902 0.003801 0.171999 0.077118 -0.095373 -3.258374 -0.003972 1 0 0 0 0 0 0 127965
-0.013855 0.003791 0.171996 0.083015 -0.097260 -3.283829 -0.004003 1 0 0 0 0 0 0 128959
-0.013809 0.003781 0.171993 0.087419 -0.098879 -3.309385 -0.004035 1 0 0 0 0 0 0 129959
-0.013762 0.003771 0.171990 0.091089 -0.100304 -3.335080 -0.004066 1 0 0 0 0 0 0 130967
-0.013715 0.003761 0.171986 0.094267 -0.101611 -3.360353 -0.004097 1 0 0 0 0 0 0 131960
-0.013669 0.003751 0.171983 0.097307 -0.102898 -3.386161 -0.004129 1 0 0 0 0 0 0 132973
-0.013622 0.003741 0.171980 0.100137 -0.104133 -3.411537 -0.004160 1 0 0 0 0 0 0 133971
-0.013576 0.003731 0.171976 0.102861 -0.105344 -3.436962 -0.004191 1 0 0 0 0 0 0 134970
-0.013505 0.003716 0.171971 -0.201019 -0.040753 -3.438231 -0.004221 1 0 0 0 0 0 0 135939
-0.013447 0.003704 0.171967 -0.076223 -0.068117 -3.474001 -0.004254 1 0 0 0 0 0 0 136969
-0.013395 0.003692 0.171963 0.014410 -0.088139 -3.506070 -0.004285 1 0 0 0 0 0 0 137968
-0.013345 0.003682 0.171959 0.063366 -0.099316 -3.534872 -0.004316 1 0 0 0 0 0 0 138968
-0.013297 0.003671 0.171956 0.089204 -0.105496 -3.561931 -0.004347 1 0 0 0 0 0 0 139968
-0.013250 0.003661 0.171952 0.103274 -0.109193 -3.588161 -0.004379 1 0 0 0 0 0 0 140970
-0.013203 0.003651 0.171949 0.111405 -0.111526 -3.613957 -0.004410 1 0 0 0 0 0 0 141970
-0.013156 0.003641 0.171945 0.116620 -0.113316 -3.639584 -0.004441 1 0 0 0 0 0 0 142972
-0.013109 0.003631 0.171941 0.120296 -0.114690 -3.664962 -0.004472 1 0 0 0 0 0 0 143969
-0.013063 0.003621 0.171938 0.123196 -0.115981 -3.690340 -0.004504 1 0 0 0 0 0 0 144967
-0.013016 0.003611 0.171934 0.125753 -0.117163 -3.715777 -0.004535 1 0 0 0 0 0 0 145969
-0.012970 0.003601 0.171931 0.127980 -0.118267 -3.741118 -0.004566 1 0 0 0 0 0 0 146967
-0.012946 0.003596 0.171929 0.436613 -0.185079 -3.792001 -0.004597 1 0 0 0 0 0 0 147969
-0.012911 0.003588 0.171926 0.316758 -0.160113 -3.806707 -0.004629 1 0 0 0 0 0 0 148967
-0.012871 0.003580 0.171923 0.230720 -0.142255 -3.824868 -0.004660 1 0 0 0 0 0 0 149969
-0.012827 0.003570 0.171919 0.186236 -0.133335 -3.846529 -0.004691 1 0 0 0 0 0 0 150968
-0.012782 0.003560 0.171916 0.164705 -0.129340 -3.870198 -0.004722 1 0 0 0 0 0 0 151970
-0.012736 0.003551 0.171912 0.154939 -0.127822 -3.894621 -0.004754 1 0 0 0 0 0 0 152967
-0.012690 0.003541 0.171908 0.151013 -0.127602 -3.919540 -0.004785 1 0 0 0 0 0 0 153967
-0.012643 0.003531 0.171904 0.149856 -0.127981 -3.944731 -0.004816 1 0 0 0 0 0 0 154969
-0.012597 0.003521 0.171900 0.149947 -0.128606 -3.969158 -0.004846 1 0 0 0 0 0 0 155937
-0.012550 0.003511 0.171897 0.151064 -0.129532 -3.994942 -0.004878 1 0 0 0 0 0 0 156957
-0.012504 0.003501 0.171893 0.152380 -0.130360 -4.020473 -0.004910 1 0 0 0 0 0 0 157966
-0.012480 0.003496 0.171891 0.460373 -0.197043 -4.072922 -0.004941 1 0 0 0 0 0 0 158968
-0.012445 0.003488 0.171888 0.339910 -0.171970 -4.087160 -0.004973 1 0 0 0 0 0 0 159977
-0.012405 0.003479 0.171884 0.253402 -0.154013 -4.104479 -0.005004 1 0 0 0 0 0 0 160968
-0.012393 0.003496 0.171876 0.623889 -0.484896 -4.068908 -0.005035 1 0 0 0 0 0 0 161969
-0.012364 0.003499 0.171870 0.439882 -0.347020 -4.116852 -0.005066 1 0 0 0 0 0 0 162966
-0.012326 0.003496 0.171866 0.310640 -0.248020 -4.157947 -0.005097 1 0 0 0 0 0 0 163968
-0.012307 0.003494 0.171863 0.549026 -0.261593 -4.218477 -0.005128 1 0 0 0 0 0 0 164955
-0.012274 0.003488 0.171860 0.393041 -0.209677 -4.236081 -0.005160 1 0 0 0 0 0 0 165964
-0.012250 0.003465 0.171850 0.496086 0.022931 -4.174904 -0.005191 1 0 0 0 0 0 0 166968
-0.012215 0.003448 0.171844 0.362813 -0.040721 -4.231300 -0.005222 1 0 0 0 0 0 0 167966
-0.012175 0.003435 0.171838 0.276781 -0.090812 -4.278305 -0.005254 1 0 0 0 0 0 0 168967
-0.012154 0.003429 0.171836 0.538474 -0.183792 -4.342739 -0.005285 1 0 0 0 0 0 0 169967
-0.012129 0.003441 0.171826 0.502572 -0.446648 -4.276944 -0.005316 1 0 0 0 0 0 0 170967
-0.012110 0.003427 0.171813 0.571300 -0.125854 -4.252162 -0.005347 1 0 0 0 0 0 0 171965
-0.012077 0.003415 0.171805 0.409800 -0.121028 -4.333213 -0.005379 1 0 0 0 0 0 0 172966
-0.012069 0.003430 0.171795 0.723104 -0.475041 -4.336773 -0.005410 1 0 0 0 0 0 0 173965
-0.012058 0.003417 0.171781 0.715311 -0.147776 -4.322338 -0.005441 1 0 0 0 0 0 0 174968
-0.012037 0.003427 0.171767 0.598509 -0.409691 -4.321302 -0.005472 1 0 0 0 0 0 0 175959
-0.012020 0.003411 0.171751 0.629862 -0.108514 -4.337112 -0.005503 1 0 0 0 0 0 0 176958
-0.011997 0.003419 0.171736 0.556970 -0.390803 -4.353761 -0.005535 1 0 0 0 0 0 0 177961
-0.011978 0.003403 0.171720 0.612268 -0.100166 -4.377810 -0.005566 1 0 0 0 0 0 0 178952
-0.011954 0.003411 0.171704 0.551183 -0.387976 -4.398603 -0.005597 1 0 0 0 0 0 0 179961
-0.011935 0.003395 0.171688 0.612414 -0.099869 -4.424455 -0.005628 1 0 0 0 0 0 0 180951
-0.011911 0.003402 0.171672 0.554098 -0.389244 -4.446089 -0.005660 1 0 0 0 0 0 0 181960
-0.011900 0.003407 0.171649 0.724761 -0.377113 -4.387690 -0.005691 1 0 0 0 0 0 0 182951
-0.011887 0.003389 0.171630 0.727028 -0.080907 -4.449625 -0.005722 1 0 0 0 0 0 0 183959
-0.011859 0.003375 0.171604 0.520199 -0.112073 -4.384133 -0.005753 1 0 0 0 0 0 0 184951
-0.011846 0.003369 0.171577 0.706986 -0.212193 -4.384721 -0.005785 1 0 0 0 0 0 0 185958
-0.011817 0.003361 0.171562 0.516179 -0.198665 -4.564480 -0.005816 1 0 0 0 0 0 0 186950
-0.011796 0.003337 0.171532 0.603256 0.010833 -4.402078 -0.005847 1 0 0 0 0 0 0 187961
-0.011771 0.003341 0.171509 0.565087 -0.335794 -4.503250 -0.005878 1 0 0 0 0 0 0 188954
-0.011752 0.003323 0.171474 0.643297 -0.083890 -4.387708 -0.005910 1 0 0 0 0 0 0 189967
-0.011745 0.003315 0.171443 0.798489 -0.183964 -4.438044 -0.005940 1 0 0 0 0 0 0 190943
-0.011719 0.003307 0.171412 0.580273 -0.190990 -4.452901 -0.005972 1 0 0 0 0 0 0 191957
-0.011716 0.003324 0.171375 0.857987 -0.533300 -4.414897 -0.006003 1 0 0 0 0 0 0 192961
-0.011708 0.003313 0.171334 0.832132 -0.194943 -4.375509 -0.006035 1 0 0 0 0 0 0 193957
-0.011706 0.003308 0.171300 0.906615 -0.243724 -4.477210 -0.006066 1 0 0 0 0 0 0 194957
-0.011708 0.003306 0.171254 0.958690 -0.296861 -4.349096 -0.006097 1 0 0 0 0 0 0 195952
-0.011687 0.003301 0.171215 0.677680 -0.254652 -4.448216 -0.006129 1 0 0 0 0 0 0 196964
-0.011670 0.003279 0.171173 0.711537 -0.022553 -4.438303 -0.006159 1 0 0 0 0 0 0 197954
-0.011664 0.003268 0.171123 0.855937 -0.161162 -4.352131 -0.006191 1 0 0 0 0 0 0 198963
-0.011656 0.003243 0.171075 0.838841 0.020197 -4.398032 -0.006222 1 0 0 0 0 0 0 199957
-0.011654 0.003232 0.171023 0.928872 -0.139797 -4.351735 -0.006253 1 0 0 0 0 0 0 200963
-0.011632 0.003222 0.170965 0.677878 -0.178979 -4.299962 -0.006285 1 0 0 0 0 0 0 201968
-0.011615 0.003197 0.170914 0.727299 0.015923 -4.399061 -0.006316 1 0 0 0 0 0 0 202966
-0.011609 0.003186 0.170859 0.875332 -0.141158 -4.380715 -0.006347 1 0 0 0 0 0 0 203966
-0.011585 0.003176 0.170801 0.654448 -0.178928 -4.341655 -0.006379 1 0 0 0 0 0 0 204966
-0.011576 0.003172 0.170742 0.826424 -0.261251 -4.361027 -0.006410 1 0 0 0 0 0 0 205966
-0.011566 0.003150 0.170675 0.840059 -0.036881 -4.265949 -0.006441 1 0 0 0 0 0 0 206969
-0.011563 0.003141 0.170613 0.946861 -0.169574 -4.334848 -0.006472 1 0 0 0 0 0 0 207970
-0.011557 0.003116 0.170544 0.907484 0.012067 -4.269534 -0.006504 1 0 0 0 0 0 0 208971
-0.011581 0.003110 0.170467 1.300706 -0.217174 -4.182464 -0.006535 1 0 0 0 0 0 0 209973
-0.011588 0.003088 0.170391 1.127139 -0.018861 -4.195422 -0.006565 1 0 0 0 0 0 0 210941
-0.011586 0.003056 0.170315 1.004293 0.113453 -4.214485 -0.006597 1 0 0 0 0 0 0 211965
-0.011612 0.003047 0.170235 1.359124 -0.162501 -4.177211 -0.006629 1 0 0 0 0 0 0 212965
-0.011605 0.003039 0.170148 0.958784 -0.200042 -4.092308 -0.006659 1 0 0 0 0 0 0 213936
-0.011596 0.003015 0.170066 0.909173 0.002411 -4.174590 -0.006691 1 0 0 0 0 0 0 214966
-0.011595 0.003004 0.169980 1.004396 -0.151747 -4.141986 -0.006721 1 0 0 0 0 0 0 215937
-0.011605 0.002963 0.169893 1.169858 0.231328 -4.128939 -0.006754 1 0 0 0 0 0 0 216966
-0.011590 0.002939 0.169801 0.851554 0.054358 -4.090201 -0.006785 1 0 0 0 0 0 0 217965
-0.011561 0.002923 0.169708 0.652616 -0.071074 -4.073542 -0.006816 1 0 0 0 0 0 0 218966
-0.011542 0.002895 0.169606 0.757663 0.069860 -3.983326 -0.006847 1 0 0 0 0 0 0 219965
-0.011552 0.002866 0.169504 1.148706 0.093504 -3.972450 -0.006879 1 0 0 0 0 0 0 220966
-0.011552 0.002832 0.169398 1.066947 0.171052 -3.937558 -0.006909 1 0 0 0 0 0 0 221935
-0.011531 0.002811 0.169297 0.791414 0.010476 -4.010584 -0.006941 1 0 0 0 0 0 0 222964
-0.011516 0.002781 0.169192 0.835834 0.118748 -3.968847 -0.006972 1 0 0 0 0 0 0 223960
-0.011511 0.002767 0.169077 0.984448 -0.087952 -3.854809 -0.007004 1 0 0 0 0 0 0 224966
-0.011480 0.002735 0.168962 0.654660 0.133295 -3.847318 -0.007035 1 0 0 0 0 0 0 225966
-0.011484 0.002704 0.168835 1.077777 0.136200 -3.707411 -0.007066 1 0 0 0 0 0 0 226954
-0.011489 0.002690 0.168710 1.146368 -0.081062 -3.719522 -0.007097 1 0 0 0 0 0 0 227966
-0.011471 0.002679 0.168582 0.850229 -0.141720 -3.695863 -0.007128 1 0 0 0 0 0 0 228963
-0.011465 0.002675 0.168455 0.985217 -0.237389 -3.721178 -0.007160 1 0 0 0 0 0 0 229964
-0.011457 0.002653 0.168319 0.973403 -0.012291 -3.607904 -0.007191 1 0 0 0 0 0 0 230955
-0.011456 0.002644 0.168188 1.071507 -0.150498 -3.672793 -0.007222 1 0 0 0 0 0 0 231963
-0.011443 0.002597 0.168057 0.916511 0.318657 -3.677267 -0.007254 1 0 0 0 0 0 0 232969
-0.011414 0.002570 0.167924 0.713843 0.118985 -3.675441 -0.007285 1 0 0 0 0 0 0 233963
-0.011403 0.002557 0.167777 0.912381 -0.097679 -3.488883 -0.007316 1 0 0 0 0 0 0 234965
-0.011344 0.002520 0.167641 0.310920 0.209986 -3.620506 -0.007347 1 0 0 0 0 0 0 235966
-0.011317 0.002503 0.167491 0.667415 -0.019070 -3.463067 -0.007379 1 0 0 0 0 0 0 236966
-0.011298 0.002474 0.167342 0.812364 0.111673 -3.459523 -0.007409 1 0 0 0 0 0 0 237935
-0.011283 0.002439 0.167193 0.881294 0.203995 -3.464138 -0.007441 1 0 0 0 0 0 0 238959
-0.011243 0.002407 0.166960 0.571407 0.177572 -2.367423 -0.007476 1 0 0 0 0 0 0 240097
-0.011238 0.002402 0.166837 0.989217 -0.187445 -3.707617 -0.007506 1 0 0 0 0 0 0 241030
-0.011204 0.002374 0.166696 0.660071 0.090540 -3.602138 -0.007537 1 0 0 0 0 0 0 242037
-0.011189 0.002361 0.166541 0.869751 -0.079233 -3.426139 -0.007568 1 0 0 0 0 0 0 243035
-0.011176 0.002334 0.166388 0.913974 0.089817 -3.425360 -0.007600 1 0 0 0 0 0 0 244037
-0.011136 0.002308 0.166149 0.584632 0.100078 -2.307139 -0.007632 1 0 0 0 0 0 0 245077
-0.011106 0.002299 0.166020 0.670726 -0.127022 -3.635173 -0.007661 1 0 0 0 0 0 0 246016
-0.011092 0.002295 0.165870 0.886684 -0.220725 -3.493222 -0.007693 1 0 0 0 0 0 0 247032
-0.011061 0.002289 0.165706 0.699637 -0.194252 -3.302838 -0.007724 1 0 0 0 0 0 0 248017
-0.011009 0.002278 0.165458 0.396383 -0.130093 -2.180267 -0.007757 1 0 0 0 0 0 0 249075
-0.010976 0.002271 0.165326 0.619255 -0.182619 -3.586742 -0.007786 1 0 0 0 0 0 0 250014
-0.010927 0.002241 0.165177 0.436074 0.117798 -3.503331 -0.007818 1 0 0 0 0 0 0 251033
-0.010884 0.002188 0.164926 0.487282 0.458500 -2.161156 -0.007851 1 0 0 0 0 0 0 252079
-0.010853 0.002174 0.164792 0.641469 -0.022470 -3.562088 -0.007881 1 0 0 0 0 0 0 253031
-0.010812 0.002162 0.164633 0.541121 -0.096111 -3.373090 -0.007911 1 0 0 0 0 0 0 254015
-0.010775 0.002123 0.164373 0.573795 0.266898 -2.039036 -0.007946 1 0 0 0 0 0 0 255114
-0.010744 0.002111 0.164237 0.658060 -0.064992 -3.511616 -0.007972 1 0 0 0 0 0 0 255950
-0.010703 0.002100 0.164075 0.541916 -0.108566 -3.329985 -0.008003 1 0 0 0 0 0 0 256958
-0.010641 0.002085 0.163824 0.249839 -0.057726 -2.129088 -0.008035 1 0 0 0 0 0 0 257963
-0.010614 0.002100 0.163679 0.662238 -0.437028 -3.412068 -0.008066 1 0 0 0 0 0 0 258958
-0.010590 0.002085 0.163505 0.765388 -0.102311 -3.146332 -0.008097 1 0 0 0 0 0 0 259949
-0.010541 0.002068 0.163243 0.441906 -0.023519 -1.971095 -0.008128 1 0 0 0 0 0 0 260964
-0.010508 0.002060 0.163104 0.605952 -0.139553 -3.451761 -0.008160 1 0 0 0 0 0 0 261957
-0.010485 0.002055 0.162841 0.759267 -0.193274 -1.980433 -0.008191 1 0 0 0 0 0 0 262961
-0.010447 0.002027 0.162709 0.591275 0.104419 -3.533321 -0.008222 1 0 0 0 0 0 0 263955
-0.010410 0.002030 0.162537 0.575037 -0.266422 -3.179211 -0.008253 1 0 0 0 0 0 0 264947
-0.010350 0.002025 0.162275 0.269395 -0.201332 -1.945605 -0.008285 1 0 0 0 0 0 0 265968
-0.010305 0.001996 0.162121 0.437769 0.106795 -3.237407 -0.008316 1 0 0 0 0 0 0 266963
-0.010257 0.001977 0.161946 0.408184 0.024593 -3.095316 -0.008347 1 0 0 0 0 0 0 267952
-0.010188 0.001955 0.161680 0.132218 0.050276 -1.874288 -0.008379 1 0 0 0 0 0 0 268964
-0.010150 0.001946 0.161536 0.507756 -0.113669 -3.351645 -0.008410 1 0 0 0 0 0 0 269959
-0.010104 0.001936 0.161365 0.445548 -0.118230 -3.136364 -0.008441 1 0 0 0 0 0 0 270959
-0.010000 0.001913 0.161093 -0.333809 0.057416 -1.786704 -0.008472 1 0 0 0 0 0 0 271963
-0.009956 0.001904 0.160947 0.369970 -0.106416 -3.298560 -0.008503 1 0 0 0 0 0 0 272959
-0.009908 0.001894 0.160773 0.376683 -0.112013 -3.083992 -0.008534 1 0 0 0 0 0 0 273954
-0.009850 0.001861 0.160595 0.255433 0.181280 -2.998463 -0.008566 1 0 0 0 0 0 0 274954
-0.009773 0.001829 0.160323 -0.011294 0.206357 -1.750375 -0.008597 1 0 0 0 0 0 0 275951
-0.009758 0.001824 0.160180 0.765791 -0.138354 -3.312061 -0.008628 1 0 0 0 0 0 0 276954
-0.009723 0.001816 0.160006 0.588729 -0.134323 -3.058665 -0.008659 1 0 0 0 0 0 0 277953
-0.009680 0.001807 0.159818 0.452467 -0.115237 -2.842680 -0.008690 1 0 0 0 0 0 0 278935
-0.009614 0.001792 0.159538 0.138938 -0.044019 -1.602165 -0.008722 1 0 0 0 0 0 0 279949
-0.009577 0.001784 0.159409 0.490447 -0.125516 -3.455899 -0.008753 1 0 0 0 0 0 0 280960
-0.009506 0.001768 0.159235 0.079758 -0.037655 -3.043117 -0.008784 1 0 0 0 0 0 0 281955
-0.009461 0.001739 0.159058 0.374008 0.160084 -2.965953 -0.008816 1 0 0 0 0 0 0 282959
-0.009397 0.001735 0.158876 0.138750 -0.154844 -2.872307 -0.008847 1 0 0 0 0 0 0 283955
-0.009331 0.001706 0.158690 0.091886 0.150152 -2.814873 -0.008878 1 0 0 0 0 0 0 284952
-0.009248 0.001680 0.158510 -0.133364 0.135470 -2.891272 -0.008909 1 0 0 0 0 0 0 285951
-0.009157 0.001656 0.158334 -0.273331 0.112867 -2.927120 -0.008940 1 0 0 0 0 0 0 286936
-0.009103 0.001622 0.158154 0.175932 0.244068 -2.890870 -0.008972 1 0 0 0 0 0 0 287951
-0.009033 0.001616 0.157969 0.020405 -0.105519 -2.796707 -0.009003 1 0 0 0 0 0 0 288954
-0.008973 0.001607 0.157793 0.127592 -0.108116 -2.918206 -0.009034 1 0 0 0 0 0 0 289951
-0.008917 0.001597 0.157623 0.193766 -0.091336 -2.981644 -0.009066 1 0 0 0 0 0 0 290954
-0.008887 0.001592 0.157436 0.525776 -0.152914 -2.778752 -0.009097 1 0 0 0 0 0 0 291951
-0.008846 0.001584 0.157260 0.425302 -0.118887 -2.883794 -0.009128 1 0 0 0 0 0 0 292935
-0.008800 0.001575 0.157088 0.343148 -0.094676 -2.942797 -0.009159 1 0 0 0 0 0 0 293953
-0.008727 0.001559 0.156912 -0.024542 -0.007538 -2.892065 -0.009191 1 0 0 0 0 0 0 294956
-0.008665 0.001545 0.156740 0.075181 -0.029139 -2.925023 -0.009222 1 0 0 0 0 0 0 295951
-0.008609 0.001533 0.156568 0.149761 -0.045795 -2.938265 -0.009253 1 0 0 0 0 0 0 296953
-0.008530 0.001515 0.156392 -0.132593 0.019431 -2.864499 -0.009284 1 0 0 0 0 0 0 297952
-0.008465 0.001501 0.156218 0.010314 -0.013218 -2.888641 -0.009316 1 0 0 0 0 0 0 298953
-0.008391 0.001505 0.156055 -0.099347 -0.252162 -3.013341 -0.009347 1 0 0 0 0 0 0 299951
-0.008328 0.001501 0.155886 0.026100 -0.178383 -2.956904 -0.009378 1 0 0 0 0 0 0 300953
-0.008264 0.001471 0.155724 0.012450 0.166814 -3.028438 -0.009409 1 0 0 0 0 0 0 301951
-0.008206 0.001451 0.155556 0.086343 0.085009 -2.948301 -0.009441 1 0 0 0 0 0 0 302952
-0.008151 0.001435 0.155385 0.130707 0.019042 -2.895196 -0.009472 1 0 0 0 0 0 0 303951
-0.008082 0.001438 0.155221 -0.053442 -0.232745 -2.979487 -0.009503 1 0 0 0 0 0 0 304946
-0.008014 0.001412 0.155060 -0.060101 0.123397 -3.018211 -0.009534 1 0 0 0 0 0 0 305956
-0.007978 0.001399 0.154897 0.351319 -0.008769 -2.990373 -0.009566 1 0 0 0 0 0 0 306958
-0.007918 0.001403 0.154736 0.076510 -0.249468 -3.007637 -0.009597 1 0 0 0 0 0 0 307952
-0.007855 0.001377 0.154576 -0.000945 0.116240 -3.009163 -0.009628 1 0 0 0 0 0 0 308951
-0.007806 0.001381 0.154422 0.167177 -0.227270 -3.082718 -0.009659 1 0 0 0 0 0 0 309950
-0.007748 0.001355 0.154264 0.064449 0.124439 -3.035609 -0.009691 1 0 0 0 0 0 0 310953
-0.007677 0.001353 0.154104 -0.120272 -0.149110 -3.002351 -0.009722 1 0 0 0 0 0 0 311951
-0.007633 0.001330 0.153950 0.199124 0.099250 -3.057658 -0.009753 1 0 0 0 0 0 0 312953
-0.007568 0.001329 0.153791 -0.030946 -0.166905 -3.004404 -0.009784 1 0 0 0 0 0 0 313951
-0.007512 0.001323 0.153645 0.035852 -0.125736 -3.164169 -0.009816 1 0 0 0 0 0 0 314952
-0.007450 0.001292 0.153490 -0.029643 0.202654 -3.046038 -0.009847 1 0 0 0 0 0 0 315951
-0.007377 0.001288 0.153331 -0.185576 -0.103747 -2.971368 -0.009878 1 0 0 0 0 0 0 316943
-0.007316 0.001280 0.153184 -0.055569 -0.090749 -3.129283 -0.009909 1 0 0 0 0 0 0 317953
-0.007236 0.001265 0.153037 -0.290826 0.005998 -3.127813 -0.009940 1 0 0 0 0 0 0 318941
-0.007171 0.001252 0.152896 -0.128538 -0.008300 -3.198388 -0.009974 1 0 0 0 0 0 0 320029
-0.007113 0.001239 0.152732 -0.042885 -0.019146 -2.908775 -0.010005 1 0 0 0 0 0 0 321015
-0.007058 0.001228 0.152584 0.022847 -0.026752 -3.067488 -0.010037 1 0 0 0 0 0 0 322044
-0.006983 0.001211 0.152435 -0.262516 0.042781 -3.072494 -0.010068 1 0 0 0 0 0 0 323014
-0.006920 0.001197 0.152292 -0.128422 0.013511 -3.146856 -0.010099 1 0 0 0 0 0 0 324030
-0.006886 0.001189 0.152133 0.256297 -0.077529 -2.941348 -0.010130 1 0 0 0 0 0 0 325015
-0.006844 0.001180 0.151986 0.190221 -0.060458 -3.062592 -0.010162 1 0 0 0 0 0 0 326029
-0.006774 0.001164 0.151838 -0.186804 0.027562 -3.042898 -0.010193 1 0 0 0 0 0 0 327041
-0.006730 0.001134 0.151685 0.101680 0.224671 -2.984299 -0.010222 1 0 0 0 0 0 0 327948
-0.006659 0.001108 0.151533 -0.221989 0.197217 -2.982733 -0.010253 1 0 0 0 0 0 0 328956
-0.006606 0.001112 0.151380 -0.033902 -0.186846 -2.944853 -0.010284 1 0 0 0 0 0 0 329947
-0.006554 0.001108 0.151234 0.003579 -0.131349 -3.037876 -0.010316 1 0 0 0 0 0 0 330956
-0.006495 0.001078 0.151075 -0.096281 0.210095 -2.871851 -0.010347 1 0 0 0 0 0 0 331947
-0.006425 0.001074 0.150911 -0.271491 -0.087350 -2.774797 -0.010378 1 0 0 0 0 0 0 332956
-0.006365 0.001067 0.150761 -0.153692 -0.070152 -2.931023 -0.010409 1 0 0 0 0 0 0 333946
-0.006308 0.001057 0.150591 -0.098598 -0.042417 -2.678516 -0.010441 1 0 0 0 0 0 0 334957
-0.006256 0.001047 0.150437 -0.051296 -0.028189 -2.862834 -0.010472 1 0 0 0 0 0 0 335955
-0.006197 0.001014 0.150275 -0.139890 0.267684 -2.749424 -0.010503 1 0 0 0 0 0 0 336950
-0.006149 0.001014 0.150115 -0.000170 -0.125933 -2.766434 -0.010534 1 0 0 0 0 0 0 337952
-0.006101 0.001009 0.149966 -0.003960 -0.093031 -2.892722 -0.010565 1 0 0 0 0 0 0 338947
-0.006044 0.000978 0.149804 -0.125199 0.234554 -2.735801 -0.010596 1 0 0 0 0 0 0 339940
-0.005998 0.000979 0.149644 -0.002680 -0.140357 -2.733939 -0.010628 1 0 0 0 0 0 0 340943
-0.005972 0.000980 0.149476 0.276433 -0.168184 -2.608337 -0.010660 1 0 0 0 0 0 0 341958
-0.005912 0.000969 0.149316 -0.159651 -0.024864 -2.685583 -0.010691 1 0 0 0 0 0 0 342960
-0.005872 0.000942 0.149156 0.068097 0.207588 -2.691320 -0.010722 1 0 0 0 0 0 0 343959
-0.005835 0.000944 0.148996 0.111884 -0.157644 -2.684503 -0.010753 1 0 0 0 0 0 0 344952
-0.005768 0.000934 0.148839 -0.271460 -0.034034 -2.699840 -0.010784 1 0 0 0 0 0 0 345949
-0.005709 0.000924 0.148664 -0.219437 -0.010182 -2.452494 -0.010816 1 0 0 0 0 0 0 346948
-0.005655 0.000913 0.148506 -0.150544 -0.003443 -2.654381 -0.010847 1 0 0 0 0 0 0 347949
-0.005610 0.000924 0.148348 -0.030928 -0.284104 -2.638221 -0.010878 1 0 0 0 0 0 0 348950
-0.005540 0.000918 0.148190 -0.358856 -0.099460 -2.639277 -0.010909 1 0 0 0 0 0 0 349949
-0.005496 0.000893 0.148030 -0.059690 0.170079 -2.602425 -0.010941 1 0 0 0 0 0 0 350949
-0.005456 0.000897 0.147870 0.021945 -0.173444 -2.576323 -0.010972 1 0 0 0 0 0 0 351949
-0.005404 0.000872 0.147701 -0.138274 0.174394 -2.456077 -0.011003 1 0 0 0 0 0 0 352939
-0.005360 0.000875 0.147537 -0.048333 -0.165772 -2.483651 -0.011034 1 0 0 0 0 0 0 353936
-0.005329 0.000855 0.147374 0.123922 0.108780 -2.491493 -0.011066 1 0 0 0 0 0 0 354953
-0.005290 0.000840 0.147221 0.020876 0.078927 -2.609920 -0.011097 1 0 0 0 0 0 0 355949
-0.005252 0.000848 0.147063 0.032686 -0.235142 -2.537937 -0.011128 1 0 0 0 0 0 0 356951
-0.005224 0.000830 0.146902 0.157290 0.072928 -2.484594 -0.011159 1 0 0 0 0 0 0 357948
-0.005163 0.000810 0.146742 -0.273175 0.132804 -2.477220 -0.011191 1 0 0 0 0 0 0 358950
-0.005114 0.000817 0.146580 -0.152720 -0.198748 -2.440392 -0.011222 1 0 0 0 0 0 0 359948
-0.005081 0.000798 0.146418 0.052237 0.093581 -2.410055 -0.011253 1 0 0 0 0 0 0 360951
-0.005040 0.000783 0.146264 -0.031511 0.074596 -2.512262 -0.011284 1 0 0 0 0 0 0 361948
-0.004979 0.000786 0.146097 -0.312987 -0.162390 -2.331045 -0.011316 1 0 0 0 0 0 0 362948
-0.004940 0.000766 0.145932 -0.064136 0.119788 -2.321788 -0.011347 1 0 0 0 0 0 0 363948
-0.004896 0.000751 0.145777 -0.101861 0.090481 -2.440850 -0.011378 1 0 0 0 0 0 0 364948
-0.004857 0.000759 0.145617 -0.055666 -0.222245 -2.367235 -0.011409 1 0 0 0 0 0 0 365953
-0.004828 0.000741 0.145454 0.085819 0.084183 -2.312392 -0.011441 1 0 0 0 0 0 0 366949
-0.004796 0.000749 0.145291 0.054767 -0.208183 -2.278705 -0.011472 1 0 0 0 0 0 0 367948
-0.004756 0.000747 0.145136 -0.058817 -0.119661 -2.378458 -0.011503 1 0 0 0 0 0 0 368947
-0.004712 0.000740 0.144985 -0.130059 -0.051267 -2.420532 -0.011534 1 0 0 0 0 0 0 369947
-0.004687 0.000737 0.144816 0.113709 -0.082456 -2.174333 -0.011565 1 0 0 0 0 0 0 370947
-0.004651 0.000730 0.144658 -0.017659 -0.036532 -2.289897 -0.011597 1 0 0 0 0 0 0 371947
-0.004609 0.000720 0.144506 -0.113816 -0.006589 -2.348066 -0.011628 1 0 0 0 0 0 0 372947
-0.004570 0.000732 0.144346 -0.083348 -0.270649 -2.236259 -0.011659 1 0 0 0 0 0 0 373947
-0.004542 0.000716 0.144182 0.051742 0.059438 -2.164437 -0.011691 1 0 0 0 0 0 0 374949
-0.004526 0.000708 0.144034 0.231830 -0.008355 -2.354825 -0.011722 1 0 0 0 0 0 0 375951
-0.004501 0.000720 0.143876 0.116296 -0.275409 -2.212367 -0.011753 1 0 0 0 0 0 0 376944
-0.004464 0.000720 0.143722 -0.047090 -0.154988 -2.248577 -0.011784 1 0 0 0 0 0 0 377945
-0.004422 0.000715 0.143570 -0.143191 -0.068817 -2.261823 -0.011815 1 0 0 0 0 0 0 378932
-0.004383 0.000728 0.143410 -0.111228 -0.301755 -2.129379 -0.011847 1 0 0 0 0 0 0 379950
-0.004340 0.000729 0.143255 -0.172801 -0.169140 -2.177692 -0.011878 1 0 0 0 0 0 0 380934
-0.004310 0.000708 0.143093 -0.018078 0.133822 -2.067261 -0.011909 1 0 0 0 0 0 0 381932
-0.004277 0.000713 0.142928 -0.034672 -0.178096 -1.999318 -0.011940 1 0 0 0 0 0 0 382932
-0.004237 0.000710 0.142771 -0.138562 -0.104047 -2.085506 -0.011972 1 0 0 0 0 0 0 383948
-0.004216 0.000709 0.142626 0.091840 -0.112494 -2.227996 -0.012003 1 0 0 0 0 0 0 384950
-0.004188 0.000724 0.142467 0.021004 -0.330109 -2.049840 -0.012034 1 0 0 0 0 0 0 385949
-0.004150 0.000726 0.142312 -0.117051 -0.184888 -2.071236 -0.012066 1 0 0 0 0 0 0 386949
-0.004129 0.000727 0.142168 0.095501 -0.155333 -2.186364 -0.012097 1 0 0 0 0 0 0 387948
-0.004102 0.000743 0.142009 0.016521 -0.353264 -1.995393 -0.012128 1 0 0 0 0 0 0 388940
-0.004080 0.000729 0.141872 0.086154 0.009406 -2.250406 -0.012159 1 0 0 0 0 0 0 389948
-0.004052 0.000738 0.141716 -0.000215 -0.245114 -2.008494 -0.012190 1 0 0 0 0 0 0 390940
-0.004036 0.000742 0.141571 0.156364 -0.210500 -2.104409 -0.012222 1 0 0 0 0 0 0 391947
-0.004005 0.000739 0.141421 -0.041583 -0.108299 -2.041633 -0.012253 1 0 0 0 0 0 0 392938
-0.003988 0.000737 0.141278 0.123523 -0.116881 -2.105336 -0.012284 1 0 0 0 0 0 0 393948
-0.003955 0.000731 0.141129 -0.062540 -0.058483 -2.018909 -0.012315 1 0 0 0 0 0 0 394948
-0.003923 0.000743 0.140996 -0.086481 -0.300378 -2.204091 -0.012349 1 0 0 0 0 0 0 396011
-0.003883 0.000744 0.140851 -0.194441 -0.172799 -2.048333 -0.012380 1 0 0 0 0 0 0 397026
-0.003868 0.000765 0.140699 0.116720 -0.427761 -1.932780 -0.012411 1 0 0 0 0 0 0 398008
-0.003852 0.000755 0.140565 0.144385 -0.039729 -2.131051 -0.012443 1 0 0 0 0 0 0 399024
-0.003827 0.000765 0.140409 0.015062 -0.272949 -1.850898 -0.012472 1 0 0 0 0 0 0 399945
-0.003813 0.000769 0.140263 0.146659 -0.228331 -1.934091 -0.012503 1 0 0 0 0 0 0 400953
-0.003805 0.000772 0.140121 0.230267 -0.189949 -1.975277 -0.012534 1 0 0 0 0 0 0 401943
-0.003799 0.000772 0.139980 0.273222 -0.169235 -1.981717 -0.012566 1 0 0 0 0 0 0 402952
-0.003780 0.000788 0.139850 0.100235 -0.367059 -2.104791 -0.012598 1 0 0 0 0 0 0 403999
-0.003761 0.000775 0.139695 0.087727 -0.004654 -1.778759 -0.012628 1 0 0 0 0 0 0 404962
-0.003736 0.000784 0.139560 -0.005550 -0.259051 -1.976393 -0.012659 1 0 0 0 0 0 0 405945
-0.003721 0.000788 0.139421 0.127726 -0.223852 -1.944670 -0.012690 1 0 0 0 0 0 0 406939
-0.003713 0.000790 0.139282 0.212643 -0.190223 -1.910734 -0.012723 1 0 0 0 0 0 0 407976
-0.003685 0.000785 0.139133 -0.033137 -0.104156 -1.770313 -0.012753 1 0 0 0 0 0 0 408953
-0.003669 0.000783 0.138989 0.103317 -0.121554 -1.803454 -0.012784 1 0 0 0 0 0 0 409947
-0.003645 0.000797 0.138858 0.003021 -0.343480 -1.946370 -0.012815 1 0 0 0 0 0 0 410937
-0.003632 0.000804 0.138720 0.125139 -0.270833 -1.872795 -0.012847 1 0 0 0 0 0 0 411955
-0.003623 0.000807 0.138581 0.204092 -0.216499 -1.819850 -0.012879 1 0 0 0 0 0 0 412966
-0.003602 0.000823 0.138422 0.038278 -0.392155 -1.537978 -0.012910 1 0 0 0 0 0 0 413960
-0.003590 0.000831 0.138274 0.142657 -0.298846 -1.634412 -0.012941 1 0 0 0 0 0 0 414955
-0.003568 0.000851 0.138141 0.018964 -0.440620 -1.813507 -0.012971 1 0 0 0 0 0 0 415931
-0.003555 0.000860 0.138002 0.127631 -0.326193 -1.754133 -0.013003 1 0 0 0 0 0 0 416960
-0.003547 0.000864 0.137862 0.199528 -0.250810 -1.706259 -0.013035 1 0 0 0 0 0 0 417959
-0.003541 0.000866 0.137722 0.237405 -0.211539 -1.673238 -0.013066 1 0 0 0 0 0 0 418960
-0.003537 0.000867 0.137581 0.256587 -0.191896 -1.646892 -0.013097 1 0 0 0 0 0 0 419958
-0.003519 0.000882 0.137449 0.074248 -0.388058 -1.756680 -0.013128 1 0 0 0 0 0 0 420951
-0.003508 0.000890 0.137312 0.151908 -0.303318 -1.667011 -0.013160 1 0 0 0 0 0 0 421964
-0.003501 0.000893 0.137172 0.208443 -0.243037 -1.606830 -0.013191 1 0 0 0 0 0 0 422959
-0.003481 0.000910 0.137041 0.047207 -0.416722 -1.702568 -0.013222 1 0 0 0 0 0 0 423963
-0.003470 0.000918 0.136904 0.135307 -0.320988 -1.606346 -0.013252 1 0 0 0 0 0 0 424930
-0.003462 0.000921 0.136764 0.197122 -0.255324 -1.543881 -0.013285 1 0 0 0 0 0 0 425959
-0.003451 0.000902 0.136633 0.149750 0.047938 -1.639214 -0.013316 1 0 0 0 0 0 0 426958
-0.003429 0.000908 0.136505 0.005189 -0.243632 -1.676439 -0.013348 1 0 0 0 0 0 0 427975
-0.003416 0.000910 0.136369 0.108727 -0.231369 -1.545413 -0.013379 1 0 0 0 0 0 0 428970
-0.003394 0.000927 0.136239 -0.011489 -0.414324 -1.602240 -0.013410 1 0 0 0 0 0 0 429971
-0.003403 0.000940 0.136110 0.382882 -0.389498 -1.606459 -0.013441 1 0 0 0 0 0 0 430969
-0.003391 0.000961 0.135984 0.153700 -0.503944 -1.612143 -0.013472 1 0 0 0 0 0 0 431968
-0.003383 0.000971 0.135847 0.184179 -0.372363 -1.468794 -0.013504 1 0 0 0 0 0 0 432967
-0.003357 0.000971 0.135728 -0.054537 -0.224905 -1.656656 -0.013535 1 0 0 0 0 0 0 433968
-0.003364 0.000976 0.135603 0.348174 -0.271847 -1.590612 -0.013566 1 0 0 0 0 0 0 434967
-0.003351 0.000993 0.135478 0.132287 -0.445650 -1.557446 -0.013599 1 0 0 0 0 0 0 436027
-0.003337 0.000981 0.135352 0.090729 -0.079940 -1.533361 -0.013631 1 0 0 0 0 0 0 437033
-0.003335 0.000995 0.135235 0.248332 -0.385213 -1.628784 -0.013662 1 0 0 0 0 0 0 438033
-0.003312 0.000996 0.135123 -0.017503 -0.257064 -1.683326 -0.013692 1 0 0 0 0 0 0 439003
-0.003305 0.001017 0.135011 0.172828 -0.496644 -1.678615 -0.013724 1 0 0 0 0 0 0 440005
-0.003294 0.001007 0.134890 0.128848 -0.115000 -1.546901 -0.013755 1 0 0 0 0 0 0 441004
-0.003267 0.000996 0.134777 -0.095902 -0.074262 -1.607375 -0.013786 1 0 0 0 0 0 0 442001
-0.003258 0.001011 0.134664 0.127856 -0.399627 -1.613940 -0.013817 1 0 0 0 0 0 0 443003
-0.003267 0.001003 0.134552 0.383885 -0.132285 -1.606297 -0.013849 1 0 0 0 0 0 0 444031
-0.003255 0.001013 0.134431 0.137262 -0.354845 -1.471562 -0.013881 1 0 0 0 0 0 0 445030
-0.003249 0.001018 0.134326 0.177914 -0.305841 -1.651649 -0.013912 1 0 0 0 0 0 0 446035
-0.003223 0.001016 0.134218 -0.068759 -0.198958 -1.615117 -0.013943 1 0 0 0 0 0 0 447030
-0.003230 0.001019 0.134098 0.325875 -0.265128 -1.427406 -0.013974 1 0 0 0 0 0 0 448014
-0.003232 0.001020 0.133993 0.313344 -0.249225 -1.599692 -0.014005 1 0 0 0 0 0 0 449002
-0.003211 0.001016 0.133885 0.003545 -0.170091 -1.560806 -0.014036 1 0 0 0 0 0 0 450002
-0.003200 0.001013 0.133785 0.095487 -0.188735 -1.645554 -0.014068 1 0 0 0 0 0 0 451026
-0.003193 0.001011 0.133688 0.164901 -0.203744 -1.678950 -0.014099 1 0 0 0 0 0 0 452027
-0.003174 0.001025 0.133572 -0.000108 -0.409678 -1.425444 -0.014131 1 0 0 0 0 0 0 453036
-0.003177 0.001017 0.133459 0.286471 -0.136732 -1.412323 -0.014161 1 0 0 0 0 0 0 454002
-0.003178 0.001012 0.133357 0.281242 -0.161545 -1.541226 -0.014192 1 0 0 0 0 0 0 455003
-0.003156 0.001005 0.133249 -0.016966 -0.124091 -1.473741 -0.014223 1 0 0 0 0 0 0 456001
-0.003131 0.001016 0.133160 -0.106593 -0.366429 -1.683195 -0.014255 1 0 0 0 0 0 0 457004
-0.003117 0.001021 0.133067 0.036444 -0.315064 -1.642268 -0.014287 1 0 0 0 0 0 0 458030
-0.003087 0.001018 0.132963 -0.151508 -0.206855 -1.485044 -0.014318 1 0 0 0 0 0 0 459024
-0.003072 0.001017 0.132864 0.004812 -0.209744 -1.522146 -0.014349 1 0 0 0 0 0 0 460028
-0.003057 0.000996 0.132778 0.029277 0.045454 -1.674722 -0.014380 1 0 0 0 0 0 0 461008
-0.003028 0.000980 0.132676 -0.166953 0.005868 -1.479346 -0.014412 1 0 0 0 0 0 0 462026
-0.003026 0.000957 0.132568 0.176777 0.104632 -1.354594 -0.014442 1 0 0 0 0 0 0 463006
-0.003025 0.000945 0.132468 0.209562 -0.031980 -1.428436 -0.014474 1 0 0 0 0 0 0 464023
-0.003023 0.000939 0.132371 0.210957 -0.118567 -1.458779 -0.014505 1 0 0 0 0 0 0 465009
-0.002994 0.000911 0.132276 -0.144870 0.163207 -1.477493 -0.014537 1 0 0 0 0 0 0 466021
-0.002985 0.000916 0.132170 0.068410 -0.247131 -1.321395 -0.014567 1 0 0 0 0 0 0 467007
-0.002979 0.000919 0.132070 0.138987 -0.249971 -1.373844 -0.014599 1 0 0 0 0 0 0 468026
-0.002975 0.000920 0.131973 0.169747 -0.231111 -1.394859 -0.014630 1 0 0 0 0 0 0 469006
-0.002972 0.000920 0.131877 0.184338 -0.219777 -1.393508 -0.014662 1 0 0 0 0 0 0 470025
-0.002949 0.000915 0.131771 -0.084755 -0.148952 -1.259868 -0.014692 1 0 0 0 0 0 0 471007
-0.002936 0.000912 0.131672 0.026464 -0.171578 -1.307413 -0.014722 1 0 0 0 0 0 0 471951
-0.002929 0.000910 0.131575 0.105669 -0.188585 -1.325331 -0.014753 1 0 0 0 0 0 0 472942
-0.002924 0.000909 0.131479 0.147208 -0.197736 -1.322355 -0.014784 1 0 0 0 0 0 0 473950
-0.002900 0.000903 0.131373 -0.107303 -0.137594 -1.187449 -0.014815 1 0 0 0 0 0 0 474942
-0.002887 0.000900 0.131274 0.010497 -0.165420 -1.235130 -0.014847 1 0 0 0 0 0 0 475950
-0.002880 0.000898 0.131177 0.092853 -0.185017 -1.252702 -0.014878 1 0 0 0 0 0 0 476941
-0.002869 0.000877 0.131091 0.059160 0.064258 -1.388138 -0.014909 1 0 0 0 0 0 0 477941
-0.002863 0.000867 0.130999 0.108933 -0.040820 -1.304586 -0.014941 1 0 0 0 0 0 0 478951
-0.002859 0.000861 0.130904 0.141269 -0.116570 -1.250254 -0.014972 1 0 0 0 0 0 0 479961
-0.002856 0.000858 0.130809 0.158344 -0.156891 -1.217667 -0.015003 1 0 0 0 0 0 0 480959
-0.002853 0.000856 0.130713 0.167058 -0.177436 -1.194229 -0.015035 1 0 0 0 0 0 0 481963
-0.002851 0.000855 0.130617 0.171414 -0.187838 -1.174132 -0.015066 1 0 0 0 0 0 0 482961
-0.002849 0.000854 0.130521 0.173529 -0.193179 -1.155251 -0.015097 1 0 0 0 0 0 0 483951
-0.002833 0.000868 0.130435 -0.009330 -0.393484 -1.274878 -0.015128 1 0 0 0 0 0 0 484940
-0.002818 0.000856 0.130354 -0.015788 -0.060183 -1.324621 -0.015159 1 0 0 0 0 0 0 485944
-0.002809 0.000849 0.130263 0.064049 -0.104875 -1.196123 -0.015191 1 0 0 0 0 0 0 486950
-0.002804 0.000845 0.130169 0.113322 -0.148699 -1.123556 -0.015222 1 0 0 0 0 0 0 487949
-0.002800 0.000843 0.130073 0.139213 -0.172912 -1.083735 -0.015253 1 0 0 0 0 0 0 488953
-0.002798 0.000842 0.129978 0.152364 -0.185419 -1.057092 -0.015284 1 0 0 0 0 0 0 489945
-0.002795 0.000841 0.129882 0.158950 -0.191845 -1.035408 -0.015315 1 0 0 0 0 0 0 490945
-0.002793 0.000840 0.129786 0.162223 -0.195183 -1.015508 -0.015347 1 0 0 0 0 0 0 491948
-0.002785 0.000820 0.129700 0.087793 0.060395 -1.135744 -0.015378 1 0 0 0 0 0 0 492945
-0.002766 0.000825 0.129618 -0.066475 -0.235738 -1.183174 -0.015409 1 0 0 0 0 0 0 493947
-0.002756 0.000827 0.129527 0.024158 -0.232714 -1.053678 -0.015440 1 0 0 0 0 0 0 494945
-0.002770 0.000832 0.129443 0.358597 -0.280532 -1.105489 -0.015472 1 0 0 0 0 0 0 495944
-0.002776 0.000835 0.129351 0.286563 -0.246252 -1.000553 -0.015503 1 0 0 0 0 0 0 496952
-0.002764 0.000850 0.129267 0.045123 -0.419627 -1.077323 -0.015534 1 0 0 0 0 0 0 497931
-0.002751 0.000838 0.129185 0.006856 -0.075858 -1.109327 -0.015565 1 0 0 0 0 0 0 498947
-0.002744 0.000832 0.129095 0.069904 -0.113537 -0.972683 -0.015597 1 0 0 0 0 0 0 499950
-0.002759 0.000834 0.129010 0.381242 -0.217574 -1.021874 -0.015628 1 0 0 0 0 0 0 500944
-0.002752 0.000849 0.128928 0.115623 -0.410604 -1.054249 -0.015659 1 0 0 0 0 0 0 501928
-0.002747 0.000856 0.128838 0.119463 -0.328772 -0.919630 -0.015690 1 0 0 0 0 0 0 502946
-0.002744 0.000859 0.128743 0.136161 -0.270549 -0.844667 -0.015724 1 0 0 0 0 0 0 504022
-0.002736 0.000841 0.128658 0.071012 0.015523 -0.943337 -0.015755 1 0 0 0 0 0 0 505027
-0.002717 0.000847 0.128577 -0.077652 -0.262134 -0.981605 -0.015786 1 0 0 0 0 0 0 505999
-0.002706 0.000849 0.128486 0.014605 -0.250960 -0.847498 -0.015817 1 0 0 0 0 0 0 506998
-0.002694 0.000831 0.128402 0.003252 0.024275 -0.912604 -0.015849 1 0 0 0 0 0 0 508030
-0.002687 0.000821 0.128311 0.064711 -0.062118 -0.797921 -0.015880 1 0 0 0 0 0 0 509003
-0.002669 0.000831 0.128227 -0.078141 -0.322586 -0.869952 -0.015911 1 0 0 0 0 0 0 510003
-0.002658 0.000836 0.128135 0.010285 -0.282839 -0.759055 -0.015944 1 0 0 0 0 0 0 511061
-0.002632 0.000833 0.128031 -0.197326 -0.182883 -0.566683 -0.015974 1 0 0 0 0 0 0 512022
-0.002625 0.000851 0.127951 0.026977 -0.445595 -0.859255 -0.016006 1 0 0 0 0 0 0 513031
-0.002614 0.000840 0.127872 0.007541 -0.099828 -0.869506 -0.016037 1 0 0 0 0 0 0 514024
-0.002608 0.000834 0.127782 0.058208 -0.129477 -0.713415 -0.016067 1 0 0 0 0 0 0 515001
-0.002603 0.000831 0.127688 0.090756 -0.165007 -0.628670 -0.016098 1 0 0 0 0 0 0 515998
-0.002587 0.000844 0.127603 -0.072350 -0.378855 -0.722432 -0.016130 1 0 0 0 0 0 0 516998
-0.002577 0.000850 0.127511 0.004438 -0.314426 -0.619649 -0.016161 1 0 0 0 0 0 0 517998
-0.002566 0.000834 0.127426 -0.015205 -0.012210 -0.697287 -0.016192 1 0 0 0 0 0 0 518998
-0.002546 0.000840 0.127345 -0.138701 -0.276775 -0.725882 -0.016224 1 0 0 0 0 0 0 520022
-0.002534 0.000842 0.127254 -0.035138 -0.260117 -0.586694 -0.016254 1 0 0 0 0 0 0 520993
-0.002528 0.000843 0.127160 0.034138 -0.237373 -0.509177 -0.016287 1 0 0 0 0 0 0 522035
-0.002504 0.000839 0.127085 -0.183488 -0.165296 -0.746322 -0.016318 1 0 0 0 0 0 0 523029
-0.002471 0.000832 0.126987 -0.336219 -0.118196 -0.443276 -0.016349 1 0 0 0 0 0 0 524030
-0.002454 0.000828 0.126890 -0.152327 -0.156367 -0.407111 -0.016380 1 0 0 0 0 0 0 525021
-0.002425 0.000821 0.126815 -0.288717 -0.122288 -0.669473 -0.016412 1 0 0 0 0 0 0 526034
-0.002410 0.000818 0.126726 -0.132837 -0.157711 -0.503412 -0.016443 1 0 0 0 0 0 0 527012
-0.002401 0.000815 0.126633 -0.031206 -0.181193 -0.404765 -0.016474 1 0 0 0 0 0 0 528021
-0.002416 0.000819 0.126547 0.287410 -0.256481 -0.480442 -0.016506 1 0 0 0 0 0 0 529031
-0.002403 0.000816 0.126476 -0.041669 -0.179376 -0.661059 -0.016536 1 0 0 0 0 0 0 529999
-0.002396 0.000814 0.126388 -0.007670 -0.187292 -0.452930 -0.016567 1 0 0 0 0 0 0 531000
-0.002377 0.000827 0.126306 -0.148173 -0.388672 -0.477471 -0.016599 1 0 0 0 0 0 0 532025
-0.002362 0.000814 0.126225 -0.132826 -0.068816 -0.486998 -0.016630 1 0 0 0 0 0 0 532998
-0.002353 0.000808 0.126134 -0.044325 -0.113994 -0.338861 -0.016661 1 0 0 0 0 0 0 533997
-0.002328 0.000800 0.126061 -0.243604 -0.098429 -0.538320 -0.016692 1 0 0 0 0 0 0 535009
-0.002315 0.000795 0.125973 -0.121458 -0.144390 -0.346186 -0.016724 1 0 0 0 0 0 0 536007
-0.002289 0.000788 0.125901 -0.289121 -0.114273 -0.518595 -0.016755 1 0 0 0 0 0 0 537020
-0.002274 0.000784 0.125813 -0.149726 -0.151499 -0.315377 -0.016786 1 0 0 0 0 0 0 538005
-0.002253 0.000797 0.125731 -0.234639 -0.367337 -0.342505 -0.016818 1 0 0 0 0 0 0 539019
-0.002235 0.000784 0.125650 -0.191687 -0.056416 -0.352707 -0.016849 1 0 0 0 0 0 0 540004
-0.002207 0.000772 0.125580 -0.341489 -0.046378 -0.485459 -0.016880 1 0 0 0 0 0 0 541021
-0.002191 0.000766 0.125493 -0.187444 -0.113411 -0.256409 -0.016911 1 0 0 0 0 0 0 542001
-0.002203 0.000768 0.125410 0.176423 -0.216899 -0.262450 -0.016943 1 0 0 0 0 0 0 543018
-0.002188 0.000764 0.125340 -0.123075 -0.155666 -0.413977 -0.016972 1 0 0 0 0 0 0 543940
-0.002180 0.000761 0.125253 -0.075274 -0.171259 -0.193638 -0.017003 1 0 0 0 0 0 0 544949
-0.002176 0.000760 0.125191 -0.019318 -0.187587 -0.484163 -0.017034 1 0 0 0 0 0 0 545939
-0.002173 0.000759 0.125107 -0.001642 -0.192657 -0.208338 -0.017066 1 0 0 0 0 0 0 546948
-0.002151 0.000754 0.125036 -0.242605 -0.136966 -0.339214 -0.017097 1 0 0 0 0 0 0 547940
-0.002153 0.000737 0.124969 0.045066 0.026449 -0.389817 -0.017128 1 0 0 0 0 0 0 548946
-0.002140 0.000742 0.124894 -0.133290 -0.252406 -0.268587 -0.017159 1 0 0 0 0 0 0 549938
-0.002114 0.000740 0.124826 -0.330199 -0.182510 -0.341393 -0.017190 1 0 0 0 0 0 0 550948
-0.002094 0.000720 0.124751 -0.267521 0.064581 -0.230030 -0.017221 1 0 0 0 0 0 0 551939
-0.002084 0.000710 0.124693 -0.137114 -0.038580 -0.435092 -0.017253 1 0 0 0 0 0 0 552949
-0.002064 0.000719 0.124621 -0.251493 -0.299090 -0.255197 -0.017284 1 0 0 0 0 0 0 553951
-0.002048 0.000705 0.124544 -0.224608 -0.015682 -0.155381 -0.017316 1 0 0 0 0 0 0 554956
-0.002040 0.000697 0.124485 -0.120420 -0.080073 -0.374912 -0.017347 1 0 0 0 0 0 0 555954
-0.002016 0.000689 0.124424 -0.321386 -0.070740 -0.342048 -0.017378 1 0 0 0 0 0 0 556955
-0.002022 0.000689 0.124350 0.058308 -0.181201 -0.158992 -0.017409 1 0 0 0 0 0 0 557946
-0.002006 0.000684 0.124283 -0.207993 -0.129298 -0.216056 -0.017440 1 0 0 0 0 0 0 558947
-0.001997 0.000682 0.124228 -0.132228 -0.153058 -0.369912 -0.017472 1 0 0 0 0 0 0 559956
-0.001986 0.000662 0.124157 -0.157867 0.081136 -0.160748 -0.017503 1 0 0 0 0 0 0 560953
-0.001981 0.000651 0.124100 -0.094049 -0.024024 -0.318837 -0.017534 1 0 0 0 0 0 0 561940
-0.001964 0.000660 0.124029 -0.242396 -0.284620 -0.119843 -0.017566 1 0 0 0 0 0 0 562958
-0.001955 0.000665 0.123972 -0.150231 -0.253334 -0.283599 -0.017597 1 0 0 0 0 0 0 563956
-0.001944 0.000648 0.123901 -0.171867 0.028968 -0.087552 -0.017628 1 0 0 0 0 0 0 564957
-0.001938 0.000639 0.123845 -0.106903 -0.049563 -0.251559 -0.017660 1 0 0 0 0 0 0 565956
-0.001935 0.000635 0.123794 -0.068463 -0.110407 -0.326396 -0.017691 1 0 0 0 0 0 0 566955
-0.001914 0.000628 0.123734 -0.307782 -0.081645 -0.216891 -0.017722 1 0 0 0 0 0 0 567956
-0.001903 0.000625 0.123683 -0.198832 -0.121811 -0.285925 -0.017753 1 0 0 0 0 0 0 568955
-0.001902 0.000641 0.123622 -0.049713 -0.394154 -0.173060 -0.017784 1 0 0 0 0 0 0 569954
-0.001882 0.000645 0.123560 -0.294552 -0.252238 -0.119891 -0.017816 1 0 0 0 0 0 0 570955
-0.001872 0.000647 0.123507 -0.195400 -0.213841 -0.221343 -0.017847 1 0 0 0 0 0 0 571958
-0.001867 0.000647 0.123457 -0.124760 -0.197783 -0.262366 -0.017878 1 0 0 0 0 0 0 572957
-0.001864 0.000648 0.123408 -0.087793 -0.190104 -0.270403 -0.017909 1 0 0 0 0 0 0 573954
-0.001842 0.000643 0.123350 -0.327000 -0.125297 -0.134270 -0.017941 1 0 0 0 0 0 0 574949
-0.001831 0.000641 0.123298 -0.218752 -0.147139 -0.193803 -0.017972 1 0 0 0 0 0 0 575953
-0.001826 0.000639 0.123249 -0.142692 -0.163398 -0.218597 -0.018003 1 0 0 0 0 0 0 576953
-0.001817 0.000620 0.123211 -0.175333 0.073993 -0.362053 -0.018034 1 0 0 0 0 0 0 577944
-0.001812 0.000610 0.123167 -0.128808 -0.024025 -0.280355 -0.018065 1 0 0 0 0 0 0 578947
-0.001809 0.000605 0.123120 -0.098832 -0.094968 -0.231180 -0.018098 1 0 0 0 0 0 0 580003
-0.001808 0.000603 0.123072 -0.083143 -0.132758 -0.204547 -0.018130 1 0 0 0 0 0 0 581024
-0.001806 0.000601 0.123024 -0.075284 -0.151990 -0.186937 -0.018161 1 0 0 0 0 0 0 581999
-0.001805 0.000600 0.122976 -0.071487 -0.161744 -0.172646 -0.018192 1 0 0 0 0 0 0 582999
-0.001804 0.000600 0.122928 -0.069750 -0.166738 -0.159537 -0.018224 1 0 0 0 0 0 0 584026
-0.001804 0.000600 0.122880 -0.069025 -0.169335 -0.146718 -0.018255 1 0 0 0 0 0 0 585000
-0.001790 0.000613 0.122843 -0.243713 -0.358181 -0.274541 -0.018286 1 0 0 0 0 0 0 585997
-0.001782 0.000620 0.122798 -0.178105 -0.287358 -0.187766 -0.018318 1 0 0 0 0 0 0 587030
-0.001798 0.000628 0.122761 0.126646 -0.296510 -0.268393 -0.018349 1 0 0 0 0 0 0 588022
-0.001792 0.000646 0.122728 -0.120739 -0.433146 -0.311763 -0.018380 1 0 0 0 0 0 0 589027
-0.001783 0.000636 0.122696 -0.185564 -0.085868 -0.324998 -0.018411 1 0 0 0 0 0 0 589999
-0.001778 0.000631 0.122653 -0.141602 -0.111193 -0.183176 -0.018442 1 0 0 0 0 0 0 591000
-0.001775 0.000628 0.122607 -0.111259 -0.144128 -0.111077 -0.018474 1 0 0 0 0 0 0 592022
-0.001760 0.000641 0.122570 -0.269695 -0.349907 -0.216381 -0.018505 1 0 0 0 0 0 0 592999
-0.001752 0.000647 0.122526 -0.196026 -0.288080 -0.121248 -0.018536 1 0 0 0 0 0 0 593992
-0.001767 0.000655 0.122489 0.112189 -0.301720 -0.199029 -0.018568 1 0 0 0 0 0 0 595027
-0.001761 0.000672 0.122456 -0.132606 -0.440412 -0.240987 -0.018599 1 0 0 0 0 0 0 596029
-0.001752 0.000663 0.122423 -0.196216 -0.095025 -0.253722 -0.018630 1 0 0 0 0 0 0 597026
-0.001747 0.000658 0.122381 -0.151811 -0.120795 -0.111428 -0.018662 1 0 0 0 0 0 0 598032
-0.001750 0.000674 0.122355 -0.040280 -0.401405 -0.311467 -0.018692 1 0 0 0 0 0 0 598999
-0.001751 0.000681 0.122315 -0.056692 -0.325445 -0.132130 -0.018723 1 0 0 0 0 0 0 599997
-0.001738 0.000699 0.122280 -0.245320 -0.453171 -0.176776 -0.018755 1 0 0 0 0 0 0 600998
-0.001731 0.000708 0.122237 -0.187441 -0.350423 -0.057853 -0.018786 1 0 0 0 0 0 0 601998
-0.001741 0.000698 0.122211 0.040541 -0.099313 -0.268920 -0.018817 1 0 0 0 0 0 0 602998
-0.001733 0.000707 0.122182 -0.181149 -0.320002 -0.232513 -0.018849 1 0 0 0 0 0 0 604030
-0.001728 0.000712 0.122140 -0.154611 -0.282133 -0.063220 -0.018880 1 0 0 0 0 0 0 604998
-0.001744 0.000718 0.122104 0.128161 -0.309431 -0.112456 -0.018912 1 0 0 0 0 0 0 606025
-0.001734 0.000717 0.122082 -0.199928 -0.211072 -0.285668 -0.018943 1 0 0 0 0 0 0 607024
-0.001747 0.000721 0.122052 0.083571 -0.267051 -0.209737 -0.018974 1 0 0 0 0 0 0 608022
-0.001740 0.000737 0.122022 -0.153333 -0.433050 -0.172369 -0.019005 1 0 0 0 0 0 0 609005
-0.001750 0.000730 0.122000 0.043896 -0.164109 -0.287017 -0.019036 1 0 0 0 0 0 0 610019
-0.001741 0.000741 0.121972 -0.180268 -0.360200 -0.203809 -0.019067 1 0 0 0 0 0 0 611005
-0.001755 0.000751 0.121941 0.100910 -0.369403 -0.148940 -0.019099 1 0 0 0 0 0 0 612024
-0.001743 0.000751 0.121920 -0.214204 -0.248989 -0.272240 -0.019130 1 0 0 0 0 0 0 613020
-0.001737 0.000751 0.121882 -0.177831 -0.231950 -0.044924 -0.019161 1 0 0 0 0 0 0 614004
-0.001739 0.000770 0.121857 -0.058208 -0.475330 -0.202686 -0.019193 1 0 0 0 0 0 0 615020
-0.001735 0.000760 0.121828 -0.140347 -0.136634 -0.148914 -0.019221 1 0 0 0 0 0 0 615939
-0.001751 0.000760 0.121797 0.129167 -0.220445 -0.103997 -0.019253 1 0 0 0 0 0 0 616946
-0.001759 0.000760 0.121786 0.054850 -0.232157 -0.362954 -0.019284 1 0 0 0 0 0 0 617938
-0.001750 0.000774 0.121762 -0.187800 -0.417165 -0.207245 -0.019315 1 0 0 0 0 0 0 618947
-0.001764 0.000785 0.121732 0.095778 -0.406162 -0.114481 -0.019346 1 0 0 0 0 0 0 619938
-0.001752 0.000786 0.121711 -0.215955 -0.274537 -0.223348 -0.019378 1 0 0 0 0 0 0 620943
-0.001764 0.000791 0.121683 0.076189 -0.312072 -0.122734 -0.019409 1 0 0 0 0 0 0 621945
-0.001771 0.000793 0.121673 0.027716 -0.286041 -0.350993 -0.019440 1 0 0 0 0 0 0 622936
-0.001773 0.000794 0.121638 -0.026838 -0.264373 -0.042715 -0.019472 1 0 0 0 0 0 0 623945
-0.001775 0.000795 0.121626 -0.045887 -0.257406 -0.302738 -0.019503 1 0 0 0 0 0 0 624937
-0.001775 0.000795 0.121591 -0.065878 -0.249957 -0.015944 -0.019534 1 0 0 0 0 0 0 625947
-0.001775 0.000795 0.121578 -0.065723 -0.250526 -0.284575 -0.019565 1 0 0 0 0 0 0 626941
-0.001781 0.000813 0.121563 0.004652 -0.493380 -0.273528 -0.019598 1 0 0 0 0 0 0 627976
-0.001778 0.000804 0.121538 -0.103461 -0.155199 -0.126377 -0.019628 1 0 0 0 0 0 0 628948
-0.001782 0.000818 0.121518 -0.020563 -0.424723 -0.185313 -0.019659 1 0 0 0 0 0 0 629953
-0.001797 0.000811 0.121500 0.137554 -0.179801 -0.216465 -0.019690 1 0 0 0 0 0 0 630937
-0.001791 0.000821 0.121474 -0.124349 -0.383685 -0.091578 -0.019722 1 0 0 0 0 0 0 631945
-0.001788 0.000826 0.121464 -0.109665 -0.340513 -0.303674 -0.019753 1 0 0 0 0 0 0 632951
-0.001805 0.000833 0.121440 0.155209 -0.360558 -0.120719 -0.019784 1 0 0 0 0 0 0 633943
-0.001795 0.000832 0.121421 -0.178590 -0.259730 -0.176359 -0.019816 1 0 0 0 0 0 0 634955
-0.001808 0.000836 0.121393 0.100426 -0.313883 -0.054290 -0.019847 1 0 0 0 0 0 0 635954
-0.001815 0.000837 0.121384 0.046059 -0.296665 -0.275012 -0.019878 1 0 0 0 0 0 0 636945
-0.001799 0.000834 0.121370 -0.255989 -0.222753 -0.246863 -0.019909 1 0 0 0 0 0 0 637948
-0.001810 0.000836 0.121344 0.058638 -0.295207 -0.072824 -0.019941 1 0 0 0 0 0 0 638952
-0.001815 0.000838 0.121335 0.024489 -0.287781 -0.273148 -0.019972 1 0 0 0 0 0 0 639953
-0.001818 0.000838 0.121332 -0.013236 -0.279300 -0.369751 -0.020003 1 0 0 0 0 0 0 640951
-0.001819 0.000839 0.121300 -0.044317 -0.270553 0.009015 -0.020034 1 0 0 0 0 0 0 641952
-0.001819 0.000839 0.121289 -0.049017 -0.270933 -0.224229 -0.020066 1 0 0 0 0 0 0 642953
-0.001825 0.000857 0.121274 0.018922 -0.513131 -0.199923 -0.020097 1 0 0 0 0 0 0 643958
-0.001841 0.000852 0.121258 0.163646 -0.236146 -0.180276 -0.020128 1 0 0 0 0 0 0 644952
-0.001830 0.000845 0.121243 -0.175884 -0.179429 -0.178122 -0.020159 1 0 0 0 0 0 0 645956
-0.001843 0.000846 0.121216 0.105534 -0.274898 -0.023887 -0.020191 1 0 0 0 0 0 0 646953
-0.001850 0.000847 0.121207 0.053588 -0.280475 -0.232342 -0.020222 1 0 0 0 0 0 0 647952
-0.001853 0.000847 0.121204 0.006778 -0.278638 -0.331827 -0.020253 1 0 0 0 0 0 0 648952
-0.001849 0.000829 0.121182 -0.100114 -0.031207 -0.096763 -0.020284 1 0 0 0 0 0 0 649949
-0.001852 0.000838 0.121164 -0.010058 -0.366336 -0.111899 -0.020316 1 0 0 0 0 0 0 650951
-0.001854 0.000842 0.121157 -0.020510 -0.343119 -0.267049 -0.020347 1 0 0 0 0 0 0 651950
-0.001868 0.000831 0.121144 0.140441 -0.126691 -0.195819 -0.020378 1 0 0 0 0 0 0 652952
-0.001856 0.000820 0.121130 -0.184595 -0.119540 -0.164259 -0.020409 1 0 0 0 0 0 0 653951
-0.001855 0.000833 0.121114 -0.068341 -0.427265 -0.139196 -0.020441 1 0 0 0 0 0 0 654951
-0.001868 0.000826 0.121098 0.121059 -0.190391 -0.128291 -0.020472 1 0 0 0 0 0 0 655951
-0.001875 0.000822 0.121093 0.059949 -0.214539 -0.262282 -0.020503 1 0 0 0 0 0 0 656950
-0.001864 0.000834 0.121070 -0.169772 -0.422150 -0.048154 -0.020534 1 0 0 0 0 0 0 657950
-0.001872 0.000826 0.121052 0.048383 -0.183383 -0.075651 -0.020566 1 0 0 0 0 0 0 658948
-0.001876 0.000822 0.121045 0.021446 -0.211187 -0.233530 -0.020597 1 0 0 0 0 0 0 659951
-0.001878 0.000820 0.121043 -0.006739 -0.239531 -0.303835 -0.020628 1 0 0 0 0 0 0 660951
-0.001879 0.000819 0.121011 -0.032644 -0.251258 0.085858 -0.020659 1 0 0 0 0 0 0 661953
-0.001879 0.000819 0.121000 -0.034217 -0.261964 -0.143695 -0.020691 1 0 0 0 0 0 0 662950
-0.001892 0.000804 0.120985 0.136763 -0.081999 -0.119791 -0.020725 1 0 0 0 0 0 0 664037
-0.001899 0.000797 0.120980 0.070977 -0.154956 -0.239066 -0.020755 1 0 0 0 0 0 0 665020
-0.001921 0.000798 0.120957 0.265555 -0.264047 -0.009756 -0.020786 1 0 0 0 0 0 0 665993
-0.001913 0.000794 0.120939 -0.104212 -0.211109 -0.048435 -0.020817 1 0 0 0 0 0 0 666993
-0.001909 0.000792 0.120933 -0.088338 -0.232877 -0.203239 -0.020849 1 0 0 0 0 0 0 668024
-0.001920 0.000777 0.120920 0.110956 -0.063212 -0.130547 -0.020880 1 0 0 0 0 0 0 669021
-0.001925 0.000770 0.120916 0.061771 -0.141721 -0.230673 -0.020911 1 0 0 0 0 0 0 670003
-0.001928 0.000766 0.120914 0.021528 -0.197174 -0.278469 -0.020943 1 0 0 0 0 0 0 671016
-0.001929 0.000764 0.120882 -0.010645 -0.222943 0.119548 -0.020974 1 0 0 0 0 0 0 672028
-0.001929 0.000763 0.120871 -0.014973 -0.240373 -0.107160 -0.021004 1 0 0 0 0 0 0 672995
-0.001930 0.000763 0.120867 -0.017967 -0.249047 -0.223100 -0.021036 1 0 0 0 0 0 0 673993
-0.001943 0.000748 0.120855 0.152072 -0.068304 -0.126211 -0.021068 1 0 0 0 0 0 0 675024
-0.001955 0.000760 0.120841 0.157436 -0.382371 -0.074036 -0.021099 1 0 0 0 0 0 0 676017
-0.001961 0.000765 0.120835 0.083283 -0.343884 -0.193888 -0.021129 1 0 0 0 0 0 0 676994
-0.001977 0.000754 0.120823 0.209840 -0.120006 -0.108420 -0.021161 1 0 0 0 0 0 0 677993
-0.001966 0.000744 0.120809 -0.131550 -0.108555 -0.072234 -0.021193 1 0 0 0 0 0 0 679017
-0.001961 0.000739 0.120804 -0.094800 -0.171969 -0.188191 -0.021224 1 0 0 0 0 0 0 680017
-0.001971 0.000723 0.120791 0.115566 -0.025559 -0.100310 -0.021255 1 0 0 0 0 0 0 681026
-0.001976 0.000715 0.120787 0.072421 -0.115607 -0.195205 -0.021286 1 0 0 0 0 0 0 681998
-0.001984 0.000729 0.120775 0.106049 -0.418501 -0.098239 -0.021318 1 0 0 0 0 0 0 683013
-0.002001 0.000722 0.120760 0.232143 -0.175169 -0.049679 -0.021348 1 0 0 0 0 0 0 684000
-0.002010 0.000718 0.120755 0.138261 -0.194923 -0.169762 -0.021380 1 0 0 0 0 0 0 685014
-0.002014 0.000717 0.120753 0.074709 -0.218787 -0.225591 -0.021411 1 0 0 0 0 0 0 685998
-0.001997 0.000711 0.120742 -0.212491 -0.171939 -0.114726 -0.021442 1 0 0 0 0 0 0 686999
-0.002002 0.000695 0.120728 0.038944 -0.017151 -0.050476 -0.021474 1 0 0 0 0 0 0 688015
-0.002010 0.000705 0.120713 0.107189 -0.349015 -0.021190 -0.021505 1 0 0 0 0 0 0 689000
-0.002014 0.000710 0.120707 0.066661 -0.320000 -0.150099 -0.021536 1 0 0 0 0 0 0 690015
-0.002016 0.000712 0.120705 0.037913 -0.285892 -0.209164 -0.021567 1 0 0 0 0 0 0 690999
-0.002017 0.000714 0.120704 0.022360 -0.266932 -0.231391 -0.021599 1 0 0 0 0 0 0 692015
-0.002017 0.000714 0.120704 0.014327 -0.257391 -0.239497 -0.021630 1 0 0 0 0 0 0 692999
-0.002030 0.000701 0.120694 0.182253 -0.068035 -0.100858 -0.021661 1 0 0 0 0 0 0 693998
-0.002037 0.000694 0.120690 0.116510 -0.135814 -0.176937 -0.021692 1 0 0 0 0 0 0 694998
-0.002040 0.000691 0.120689 0.067996 -0.185880 -0.216138 -0.021724 1 0 0 0 0 0 0 696017
-0.002042 0.000689 0.120688 0.041956 -0.212597 -0.231266 -0.021755 1 0 0 0 0 0 0 696999
-0.002048 0.000706 0.120677 0.099379 -0.467888 -0.093950 -0.021786 1 0 0 0 0 0 0 698016
-0.002032 0.000710 0.120664 -0.186269 -0.323965 -0.039650 -0.021817 1 0 0 0 0 0 0 699003
-0.002037 0.000699 0.120648 0.059295 -0.099256 -0.007278 -0.021847 1 0 0 0 0 0 0 699944
-0.002040 0.000693 0.120643 0.053185 -0.152234 -0.133310 -0.021878 1 0 0 0 0 0 0 700943
-0.002041 0.000690 0.120641 0.036249 -0.195073 -0.191181 -0.021909 1 0 0 0 0 0 0 701934
-0.002042 0.000688 0.120640 0.026041 -0.218200 -0.212930 -0.021940 1 0 0 0 0 0 0 702943
-0.002042 0.000688 0.120640 0.020666 -0.230033 -0.220855 -0.021971 1 0 0 0 0 0 0 703935
-0.002048 0.000705 0.120629 0.088601 -0.477719 -0.080839 -0.022003 1 0 0 0 0 0 0 704943
-0.002051 0.000714 0.120625 0.061725 -0.390297 -0.157510 -0.022034 1 0 0 0 0 0 0 705935
-0.002052 0.000719 0.120624 0.041527 -0.325469 -0.196994 -0.022065 1 0 0 0 0 0 0 706939
-0.002053 0.000721 0.120624 0.030510 -0.291058 -0.212217 -0.022096 1 0 0 0 0 0 0 707939
-0.002053 0.000722 0.120624 0.024832 -0.273786 -0.217867 -0.022128 1 0 0 0 0 0 0 708952
-0.002034 0.000718 0.120614 -0.231511 -0.205060 -0.088082 -0.022159 1 0 0 0 0 0 0 709952
-0.002025 0.000716 0.120610 -0.136540 -0.223945 -0.158608 -0.022190 1 0 0 0 0 0 0 710933
-0.002021 0.000715 0.120609 -0.067426 -0.238683 -0.194980 -0.022221 1 0 0 0 0 0 0 711934
-0.002018 0.000715 0.120608 -0.030954 -0.246674 -0.209029 -0.022253 1 0 0 0 0 0 0 712949
-0.002030 0.000701 0.120598 0.159371 -0.066151 -0.072402 -0.022285 1 0 0 0 0 0 0 713959
-0.002036 0.000694 0.120594 0.104966 -0.138218 -0.149194 -0.022315 1 0 0 0 0 0 0 714932
-0.002044 0.000708 0.120582 0.132843 -0.431980 -0.045526 -0.022347 1 0 0 0 0 0 0 715950
-0.002048 0.000716 0.120578 0.084174 -0.369245 -0.136140 -0.022378 1 0 0 0 0 0 0 716946
-0.002051 0.000719 0.120576 0.052808 -0.316897 -0.180575 -0.022409 1 0 0 0 0 0 0 717951
-0.002052 0.000721 0.120576 0.036168 -0.288701 -0.197512 -0.022441 1 0 0 0 0 0 0 718949
-0.002052 0.000722 0.120576 0.027662 -0.274543 -0.203734 -0.022472 1 0 0 0 0 0 0 719951
-0.002034 0.000718 0.120566 -0.230109 -0.207366 -0.074081 -0.022503 1 0 0 0 0 0 0 720950
-0.002024 0.000716 0.120562 -0.135931 -0.227025 -0.144671 -0.022534 1 0 0 0 0 0 0 721950
-0.002020 0.000715 0.120561 -0.067240 -0.242142 -0.181023 -0.022566 1 0 0 0 0 0 0 722951
-0.002017 0.000715 0.120561 -0.030959 -0.250320 -0.195044 -0.022597 1 0 0 0 0 0 0 723946
-0.002016 0.000714 0.120560 -0.012716 -0.254604 -0.200229 -0.022628 1 0 0 0 0 0 0 724950
-0.002016 0.000714 0.120560 -0.003617 -0.256914 -0.202235 -0.022659 1 0 0 0 0 0 0 725949
-0.002015 0.000714 0.120560 0.000940 -0.258246 -0.203111 -0.022690 1 0 0 0 0 0 0 726941
-0.002015 0.000714 0.120560 0.003229 -0.259086 -0.203605 -0.022722 1 0 0 0 0 0 0 727951
-0.001996 0.000710 0.120550 -0.249068 -0.199453 -0.071765 -0.022753 1 0 0 0 0 0 0 728952
-0.001987 0.000707 0.120547 -0.152271 -0.222865 -0.141692 -0.022784 1 0 0 0 0 0 0 729948
-0.001982 0.000706 0.120546 -0.082271 -0.239850 -0.177838 -0.022816 1 0 0 0 0 0 0 730949
-0.001980 0.000706 0.120545 -0.045347 -0.248988 -0.191804 -0.022849 1 0 0 0 0 0 0 732029
-0.001979 0.000705 0.120545 -0.026785 -0.253729 -0.196948 -0.022880 1 0 0 0 0 0 0 733017
-0.001978 0.000705 0.120545 -0.017531 -0.256286 -0.198921 -0.022911 1 0 0 0 0 0 0 734014
-0.001972 0.000687 0.120525 -0.094179 -0.012723 0.074437 -0.022943 1 0 0 0 0 0 0 735019
-0.001969 0.000678 0.120518 -0.059266 -0.106241 -0.070504 -0.022974 1 0 0 0 0 0 0 736018
-0.001967 0.000673 0.120515 -0.035835 -0.174216 -0.145178 -0.023005 1 0 0 0 0 0 0 737001
-0.001966 0.000671 0.120514 -0.023984 -0.210342 -0.173775 -0.023036 1 0 0 0 0 0 0 738013
-0.001966 0.000670 0.120514 -0.018215 -0.228727 -0.184152 -0.023068 1 0 0 0 0 0 0 739013
-0.001947 0.000665 0.120504 -0.268696 -0.177911 -0.055503 -0.023099 1 0 0 0 0 0 0 740023
-0.001937 0.000662 0.120500 -0.171275 -0.205608 -0.126711 -0.023129 1 0 0 0 0 0 0 740993
-0.001933 0.000661 0.120499 -0.100996 -0.224729 -0.163307 -0.023161 1 0 0 0 0 0 0 741995
-0.001930 0.000660 0.120499 -0.063936 -0.234893 -0.177378 -0.023192 1 0 0 0 0 0 0 742991
-0.001929 0.000660 0.120499 -0.045324 -0.240170 -0.182554 -0.023223 1 0 0 0 0 0 0 743991
-0.001910 0.000655 0.120489 -0.289242 -0.182822 -0.051936 -0.023256 1 0 0 0 0 0 0 745034
-0.001900 0.000653 0.120485 -0.188675 -0.207227 -0.122588 -0.023286 1 0 0 0 0 0 0 746013
-0.001895 0.000652 0.120484 -0.116813 -0.224720 -0.158996 -0.023320 1 0 0 0 0 0 0 747091
-0.001893 0.000651 0.120483 -0.078991 -0.234039 -0.172987 -0.023349 1 0 0 0 0 0 0 748027
-0.001904 0.000637 0.120473 0.112194 -0.054131 -0.036209 -0.023380 1 0 0 0 0 0 0 749021
-0.001891 0.000626 0.120459 -0.194985 -0.066170 0.019860 -0.023412 1 0 0 0 0 0 0 750021
-0.001885 0.000620 0.120454 -0.141756 -0.141206 -0.089292 -0.023443 1 0 0 0 0 0 0 751022
-0.001882 0.000617 0.120453 -0.095359 -0.185508 -0.140329 -0.023474 1 0 0 0 0 0 0 752019
-0.001880 0.000616 0.120452 -0.070513 -0.208371 -0.159531 -0.023505 1 0 0 0 0 0 0 753016
-0.001861 0.000610 0.120442 -0.311096 -0.159888 -0.033636 -0.023536 1 0 0 0 0 0 0 753993
-0.001864 0.000594 0.120428 -0.036946 -0.003960 0.035862 -0.023567 1 0 0 0 0 0 0 755012
-0.001865 0.000586 0.120423 -0.027920 -0.093081 -0.075898 -0.023599 1 0 0 0 0 0 0 756023
-0.001866 0.000582 0.120421 -0.037088 -0.154215 -0.128552 -0.023630 1 0 0 0 0 0 0 757013
-0.001867 0.000580 0.120421 -0.043359 -0.186486 -0.148374 -0.023661 1 0 0 0 0 0 0 758014
-0.001848 0.000574 0.120410 -0.299763 -0.142822 -0.022589 -0.023692 1 0 0 0 0 0 0 758992
-0.001839 0.000572 0.120407 -0.205861 -0.173927 -0.095197 -0.023724 1 0 0 0 0 0 0 760017
-0.001834 0.000570 0.120406 -0.137385 -0.194717 -0.132234 -0.023754 1 0 0 0 0 0 0 760992
-0.001832 0.000569 0.120405 -0.101251 -0.205730 -0.146445 -0.023786 1 0 0 0 0 0 0 762013
-0.001831 0.000569 0.120405 -0.083097 -0.211402 -0.151629 -0.023817 1 0 0 0 0 0 0 763001
-0.001843 0.000555 0.120394 0.098097 -0.029717 -0.011524 -0.023849 1 0 0 0 0 0 0 764013
-0.001830 0.000544 0.120381 -0.213829 -0.040704 0.046029 -0.023880 1 0 0 0 0 0 0 764998
-0.001824 0.000538 0.120376 -0.163300 -0.115054 -0.062856 -0.023911 1 0 0 0 0 0 0 766014
-0.001821 0.000535 0.120374 -0.118259 -0.159010 -0.113756 -0.023942 1 0 0 0 0 0 0 766997
-0.001819 0.000534 0.120374 -0.094114 -0.181714 -0.132903 -0.023974 1 0 0 0 0 0 0 768013
-0.001819 0.000533 0.120374 -0.082009 -0.193239 -0.139807 -0.024005 1 0 0 0 0 0 0 768997
-0.001831 0.000519 0.120363 0.096138 -0.014538 -0.000182 -0.024036 1 0 0 0 0 0 0 770011
-0.001838 0.000512 0.120359 0.035631 -0.086923 -0.075952 -0.024067 1 0 0 0 0 0 0 770999
-0.001822 0.000504 0.120348 -0.263072 -0.079225 0.018305 -0.024097 1 0 0 0 0 0 0 771941
-0.001814 0.000500 0.120344 -0.192237 -0.129715 -0.066635 -0.024127 1 0 0 0 0 0 0 772931
-0.001810 0.000498 0.120343 -0.135550 -0.160326 -0.108094 -0.024159 1 0 0 0 0 0 0 773941
-0.001808 0.000497 0.120342 -0.105370 -0.176241 -0.123811 -0.024190 1 0 0 0 0 0 0 774931
-0.001807 0.000496 0.120342 -0.090223 -0.184350 -0.129519 -0.024222 1 0 0 0 0 0 0 775940
-0.001807 0.000496 0.120342 -0.082710 -0.188528 -0.131612 -0.024253 1 0 0 0 0 0 0 776932
-0.001819 0.000482 0.120331 0.093142 -0.006187 0.009808 -0.024284 1 0 0 0 0 0 0 777942
-0.001826 0.000475 0.120328 0.031548 -0.076659 -0.065391 -0.024315 1 0 0 0 0 0 0 778940
-0.001810 0.000467 0.120316 -0.267652 -0.068028 0.029183 -0.024346 1 0 0 0 0 0 0 779932
-0.001802 0.000463 0.120312 -0.197188 -0.117978 -0.055711 -0.024378 1 0 0 0 0 0 0 780941
-0.001799 0.000461 0.120311 -0.140700 -0.148336 -0.097151 -0.024409 1 0 0 0 0 0 0 781941
-0.001797 0.000460 0.120311 -0.110591 -0.164105 -0.112845 -0.024440 1 0 0 0 0 0 0 782936
-0.001796 0.000460 0.120310 -0.095492 -0.172121 -0.118528 -0.024472 1 0 0 0 0 0 0 783940
-0.001808 0.000446 0.120300 0.084136 0.008226 0.021769 -0.024503 1 0 0 0 0 0 0 784943
-0.001814 0.000439 0.120296 0.024449 -0.063102 -0.053875 -0.024534 1 0 0 0 0 0 0 785931
-0.001818 0.000435 0.120295 -0.020973 -0.114861 -0.092762 -0.024565 1 0 0 0 0 0 0 786943
-0.001819 0.000434 0.120294 -0.045490 -0.142407 -0.107626 -0.024597 1 0 0 0 0 0 0 787953
-0.001820 0.000433 0.120294 -0.058041 -0.156418 -0.113024 -0.024628 1 0 0 0 0 0 0 788946
-0.001820 0.000432 0.120294 -0.064431 -0.163547 -0.115008 -0.024659 1 0 0 0 0 0 0 789953
-0.001802 0.000428 0.120284 -0.320476 -0.107276 0.017606 -0.024690 1 0 0 0 0 0 0 790944
-0.001792 0.000425 0.120281 -0.226766 -0.131790 -0.052841 -0.024722 1 0 0 0 0 0 0 791945
-0.001788 0.000424 0.120279 -0.158415 -0.149289 -0.089106 -0.024753 1 0 0 0 0 0 0 792949
-0.001785 0.000424 0.120279 -0.122343 -0.158606 -0.102989 -0.024784 1 0 0 0 0 0 0 793947
-0.001784 0.000423 0.120279 -0.104244 -0.163410 -0.108024 -0.024815 1 0 0 0 0 0 0 794947
-0.001784 0.000423 0.120279 -0.095258 -0.165906 -0.109882 -0.024847 1 0 0 0 0 0 0 795946
-0.001796 0.000409 0.120268 0.081322 0.017200 0.031894 -0.024878 1 0 0 0 0 0 0 796946
-0.001803 0.000403 0.120264 0.020175 -0.052647 -0.043303 -0.024909 1 0 0 0 0 0 0 797938
-0.001806 0.000399 0.120263 -0.025961 -0.103651 -0.082007 -0.024941 1 0 0 0 0 0 0 798950
-0.001807 0.000397 0.120263 -0.050858 -0.130828 -0.096812 -0.024975 1 0 0 0 0 0 0 800038
-0.001808 0.000396 0.120262 -0.063605 -0.144646 -0.102177 -0.025005 1 0 0 0 0 0 0 801022
-0.001809 0.000396 0.120262 -0.070069 -0.151662 -0.104127 -0.025037 1 0 0 0 0 0 0 802028
-0.001809 0.000396 0.120262 -0.073365 -0.155268 -0.104898 -0.025068 1 0 0 0 0 0 0 803015
-0.001809 0.000396 0.120262 -0.075050 -0.157170 -0.105251 -0.025098 1 0 0 0 0 0 0 803992
-0.001809 0.000396 0.120262 -0.075961 -0.158212 -0.105460 -0.025129 1 0 0 0 0 0 0 804990
-0.001809 0.000396 0.120262 -0.076456 -0.158828 -0.105618 -0.025161 1 0 0 0 0 0 0 805989
-0.001809 0.000396 0.120262 -0.076755 -0.159239 -0.105754 -0.025192 1 0 0 0 0 0 0 806989
-0.001822 0.000382 0.120252 0.095190 0.024887 0.036797 -0.025224 1 0 0 0 0 0 0 808013
-0.001828 0.000375 0.120248 0.031823 -0.044329 -0.038232 -0.025254 1 0 0 0 0 0 0 808992
-0.001832 0.000372 0.120247 -0.015422 -0.095015 -0.076862 -0.025285 1 0 0 0 0 0 0 809988
-0.001833 0.000370 0.120246 -0.040846 -0.122021 -0.091650 -0.025318 1 0 0 0 0 0 0 811016
-0.001834 0.000369 0.120246 -0.053856 -0.135746 -0.096998 -0.025350 1 0 0 0 0 0 0 812037
-0.001835 0.000369 0.120246 -0.060453 -0.142721 -0.098948 -0.025380 1 0 0 0 0 0 0 813013
-0.001835 0.000368 0.120246 -0.063810 -0.146290 -0.099712 -0.025412 1 0 0 0 0 0 0 814023
-0.001835 0.000368 0.120246 -0.065526 -0.148153 -0.100045 -0.025442 1 0 0 0 0 0 0 814991
-0.001835 0.000368 0.120246 -0.066432 -0.149199 -0.100246 -0.025473 1 0 0 0 0 0 0 815992
-0.001835 0.000368 0.120246 -0.066926 -0.149801 -0.100389 -0.025504 1 0 0 0 0 0 0 816992
-0.001848 0.000354 0.120235 0.104892 0.034214 0.042326 -0.025536 1 0 0 0 0 0 0 817991
-0.001854 0.000348 0.120232 0.041570 -0.034955 -0.032733 -0.025567 1 0 0 0 0 0 0 818988
-0.001858 0.000344 0.120230 -0.005640 -0.085607 -0.071400 -0.025599 1 0 0 0 0 0 0 820013
-0.001859 0.000342 0.120230 -0.031067 -0.112599 -0.086170 -0.025630 1 0 0 0 0 0 0 821021
-0.001860 0.000342 0.120230 -0.044044 -0.126301 -0.091519 -0.025662 1 0 0 0 0 0 0 822020
-0.001860 0.000341 0.120230 -0.050637 -0.133260 -0.093463 -0.025693 1 0 0 0 0 0 0 823019
-0.001861 0.000341 0.120230 -0.053972 -0.136834 -0.094206 -0.025724 1 0 0 0 0 0 0 824022
-0.001874 0.000327 0.120219 0.116366 0.045674 0.048473 -0.025755 1 0 0 0 0 0 0 825017
-0.001880 0.000320 0.120215 0.052413 -0.024155 -0.026705 -0.025787 1 0 0 0 0 0 0 826023
-0.001883 0.000317 0.120214 0.004888 -0.075119 -0.065420 -0.025817 1 0 0 0 0 0 0 826988
-0.001885 0.000315 0.120214 -0.020665 -0.102256 -0.080204 -0.025848 1 0 0 0 0 0 0 827991
-0.001886 0.000314 0.120213 -0.033735 -0.116044 -0.085546 -0.025880 1 0 0 0 0 0 0 829013
-0.001886 0.000314 0.120213 -0.040346 -0.123021 -0.087486 -0.025912 1 0 0 0 0 0 0 830024
-0.001887 0.000313 0.120213 -0.043694 -0.126590 -0.088227 -0.025942 1 0 0 0 0 0 0 830990
-0.001887 0.000313 0.120213 -0.045392 -0.128453 -0.088549 -0.025973 1 0 0 0 0 0 0 831991
-0.001887 0.000313 0.120213 -0.046282 -0.129470 -0.088728 -0.026004 1 0 0 0 0 0 0 832989
-0.001887 0.000313 0.120213 -0.046751 -0.130043 -0.088874 -0.026036 1 0 0 0 0 0 0 833989
-0.001887 0.000313 0.120213 -0.047011 -0.130412 -0.088988 -0.026067 1 0 0 0 0 0 0 834990
-0.001887 0.000313 0.120213 -0.047183 -0.130693 -0.089101 -0.026099 1 0 0 0 0 0 0 836020
-0.001887 0.000313 0.120213 -0.047290 -0.130901 -0.089201 -0.026130 1 0 0 0 0 0 0 837013
-0.001900 0.000299 0.120203 0.124661 0.053277 0.053900 -0.026161 1 0 0 0 0 0 0 837998
-0.001906 0.000293 0.120199 0.061632 -0.015603 -0.021247 -0.026193 1 0 0 0 0 0 0 839013
-0.001909 0.000289 0.120198 0.014568 -0.066101 -0.059935 -0.026224 1 0 0 0 0 0 0 840016
-0.001911 0.000287 0.120197 -0.010755 -0.092985 -0.074730 -0.026255 1 0 0 0 0 0 0 841011
-0.001912 0.000287 0.120197 -0.023692 -0.106643 -0.080047 -0.026286 1 0 0 0 0 0 0 841995
-0.001912 0.000286 0.120197 -0.030244 -0.113559 -0.081975 -0.026317 1 0 0 0 0 0 0 843012
-0.001912 0.000286 0.120197 -0.033548 -0.117077 -0.082704 -0.026346 1 0 0 0 0 0 0 843932
-0.001913 0.000286 0.120197 -0.035217 -0.118927 -0.083026 -0.026378 1 0 0 0 0 0 0 844940
-0.001913 0.000286 0.120197 -0.036092 -0.119898 -0.083204 -0.026409 1 0 0 0 0 0 0 845939
-0.001913 0.000286 0.120197 -0.036552 -0.120473 -0.083323 -0.026440 1 0 0 0 0 0 0 846930
-0.001913 0.000286 0.120197 -0.036792 -0.120823 -0.083441 -0.026471 1 0 0 0 0 0 0 847939
-0.001913 0.000286 0.120197 -0.036940 -0.121074 -0.083535 -0.026502 1 0 0 0 0 0 0 848929
-0.001913 0.000286 0.120197 -0.037034 -0.121270 -0.083629 -0.026534 1 0 0 0 0 0 0 849939
-0.001913 0.000286 0.120197 -0.037097 -0.121433 -0.083739 -0.026565 1 0 0 0 0 0 0 850929
-0.001925 0.000272 0.120186 0.134873 0.062751 0.059575 -0.026596 1 0 0 0 0 0 0 851939
-0.001932 0.000265 0.120183 0.071944 -0.006008 -0.015606 -0.026627 1 0 0 0 0 0 0 852930
-0.001935 0.000262 0.120181 0.024946 -0.056424 -0.054314 -0.026659 1 0 0 0 0 0 0 853954
-0.001937 0.000260 0.120181 -0.000346 -0.083286 -0.069097 -0.026690 1 0 0 0 0 0 0 854944
-0.001938 0.000259 0.120181 -0.013260 -0.096924 -0.074414 -0.026722 1 0 0 0 0 0 0 855948
-0.001938 0.000259 0.120181 -0.019772 -0.103812 -0.076335 -0.026753 1 0 0 0 0 0 0 856939
-0.001938 0.000259 0.120181 -0.023082 -0.107331 -0.077067 -0.026784 1 0 0 0 0 0 0 857944
-0.001938 0.000258 0.120181 -0.024734 -0.109144 -0.077380 -0.026815 1 0 0 0 0 0 0 858936
-0.001938 0.000258 0.120181 -0.025599 -0.110120 -0.077552 -0.026847 1 0 0 0 0 0 0 859942
-0.001938 0.000258 0.120181 -0.026039 -0.110676 -0.077657 -0.026878 1 0 0 0 0 0 0 860948
-0.001938 0.000258 0.120181 -0.026270 -0.111031 -0.077780 -0.026914 1 0 0 0 0 0 0 862115
-0.001938 0.000258 0.120181 -0.026401 -0.111249 -0.077853 -0.026940 1 0 0 0 0 0 0 862947
-0.001939 0.000258 0.120181 -0.026492 -0.111425 -0.077949 -0.026971 1 0 0 0 0 0 0 863936
-0.001951 0.000245 0.120170 0.145481 0.072738 0.065559 -0.027003 1 0 0 0 0 0 0 864941
-0.001958 0.000238 0.120166 0.082643 0.004101 -0.009650 -0.027034 1 0 0 0 0 0 0 865944
-0.001961 0.000234 0.120165 0.035714 -0.046269 -0.048381 -0.027065 1 0 0 0 0 0 0 866946
-0.001963 0.000233 0.120164 0.010454 -0.073087 -0.063159 -0.027097 1 0 0 0 0 0 0 867946
-0.001964 0.000232 0.120164 -0.002436 -0.086697 -0.068475 -0.027128 1 0 0 0 0 0 0 868944
-0.001964 0.000231 0.120164 -0.008947 -0.093585 -0.070387 -0.027159 1 0 0 0 0 0 0 869945
-0.001964 0.000231 0.120164 -0.012235 -0.097080 -0.071105 -0.027190 1 0 0 0 0 0 0 870946
-0.001945 0.000227 0.120154 -0.267439 -0.038968 0.062090 -0.027224 1 0 0 0 0 0 0 872031
-0.001936 0.000224 0.120151 -0.173207 -0.062223 -0.007884 -0.027255 1 0 0 0 0 0 0 873024
-0.001944 0.000209 0.120139 0.067411 0.105199 0.099828 -0.027287 1 0 0 0 0 0 0 874044
-0.001948 0.000202 0.120135 0.040886 0.027806 0.010922 -0.027318 1 0 0 0 0 0 0 875018
-0.001951 0.000198 0.120133 0.012224 -0.026982 -0.032676 -0.027348 1 0 0 0 0 0 0 875989
-0.001952 0.000196 0.120133 -0.003909 -0.056002 -0.049130 -0.027379 1 0 0 0 0 0 0 876990
-0.001952 0.000196 0.120133 -0.012267 -0.070700 -0.055030 -0.027411 1 0 0 0 0 0 0 877989
-0.001952 0.000195 0.120133 -0.016507 -0.078133 -0.057131 -0.027443 1 0 0 0 0 0 0 879020
-0.001953 0.000195 0.120133 -0.018645 -0.081874 -0.057912 -0.027474 1 0 0 0 0 0 0 880022
-0.001953 0.000195 0.120133 -0.019741 -0.083810 -0.058229 -0.027504 1 0 0 0 0 0 0 880991
-0.001953 0.000195 0.120133 -0.020304 -0.084815 -0.058367 -0.027536 1 0 0 0 0 0 0 881991
-0.001965 0.000181 0.120122 0.151383 0.098875 0.085418 -0.027567 1 0 0 0 0 0 0 882989
-0.001972 0.000174 0.120118 0.088558 0.030213 0.010133 -0.027599 1 0 0 0 0 0 0 884015
-0.001975 0.000171 0.120117 0.041640 -0.020146 -0.028602 -0.027630 1 0 0 0 0 0 0 885014
-0.001977 0.000169 0.120116 0.016393 -0.046956 -0.043373 -0.027661 1 0 0 0 0 0 0 886019
-0.001978 0.000168 0.120116 0.003521 -0.060542 -0.048676 -0.027693 1 0 0 0 0 0 0 887013
-0.001978 0.000168 0.120116 -0.002982 -0.067399 -0.050557 -0.027724 1 0 0 0 0 0 0 888013
-0.001978 0.000167 0.120116 -0.006259 -0.070856 -0.051252 -0.027754 1 0 0 0 0 0 0 888989
-0.001978 0.000167 0.120116 -0.007911 -0.072646 -0.051536 -0.027786 1 0 0 0 0 0 0 889988
-0.001978 0.000167 0.120116 -0.008738 -0.073571 -0.051676 -0.027817 1 0 0 0 0 0 0 890989
-0.001978 0.000167 0.120116 -0.009155 -0.074081 -0.051751 -0.027849 1 0 0 0 0 0 0 892011
-0.001991 0.000154 0.120105 0.162563 0.109851 0.092229 -0.027879 1 0 0 0 0 0 0 892991
-0.001998 0.000147 0.120102 0.099873 0.041410 0.016930 -0.027910 1 0 0 0 0 0 0 893986
-0.002001 0.000143 0.120100 0.053029 -0.008823 -0.021825 -0.027943 1 0 0 0 0 0 0 895018
-0.002003 0.000142 0.120100 0.027822 -0.035573 -0.036604 -0.027974 1 0 0 0 0 0 0 896022
-0.002004 0.000141 0.120100 0.014972 -0.049133 -0.041888 -0.028005 1 0 0 0 0 0 0 897017
-0.002004 0.000140 0.120100 0.008483 -0.055960 -0.043770 -0.028036 1 0 0 0 0 0 0 898016
-0.002004 0.000140 0.120100 0.005221 -0.059403 -0.044460 -0.028067 1 0 0 0 0 0 0 899011
-0.002004 0.000140 0.120100 0.003591 -0.061170 -0.044731 -0.028099 1 0 0 0 0 0 0 900020
-0.002004 0.000140 0.120100 0.002770 -0.062086 -0.044868 -0.028129 1 0 0 0 0 0 0 900988
-0.002004 0.000140 0.120100 0.002366 -0.062581 -0.044934 -0.028161 1 0 0 0 0 0 0 901989
-0.002004 0.000140 0.120100 0.002162 -0.062854 -0.044997 -0.028192 1 0 0 0 0 0 0 902999
-0.002004 0.000140 0.120100 0.002058 -0.063034 -0.045044 -0.028224 1 0 0 0 0 0 0 904018
-0.002004 0.000140 0.120100 0.002019 -0.063145 -0.045099 -0.028254 1 0 0 0 0 0 0 904988
-0.002004 0.000140 0.120100 0.001994 -0.063244 -0.045151 -0.028286 1 0 0 0 0 0 0 905990
-0.002004 0.000140 0.120100 0.001978 -0.063332 -0.045194 -0.028317 1 0 0 0 0 0 0 906987
-0.002004 0.000140 0.120100 0.001970 -0.063413 -0.045250 -0.028348 1 0 0 0 0 0 0 907986
-0.002004 0.000140 0.120100 0.001972 -0.063483 -0.045300 -0.028379 1 0 0 0 0 0 0 908979
-0.002017 0.000126 0.120089 0.173928 0.120688 0.098917 -0.028411 1 0 0 0 0 0 0 909995
-0.002024 0.000119 0.120085 0.111456 0.052472 0.023589 -0.028442 1 0 0 0 0 0 0 911008
-0.002027 0.000116 0.120084 0.064732 0.002352 -0.015179 -0.028473 1 0 0 0 0 0 0 911993
-0.002028 0.000114 0.120084 0.039589 -0.024317 -0.029950 -0.028504 1 0 0 0 0 0 0 912994
-0.002029 0.000113 0.120083 0.026763 -0.037837 -0.035220 -0.028536 1 0 0 0 0 0 0 914009
-0.002030 0.000113 0.120083 0.020304 -0.044645 -0.037102 -0.028567 1 0 0 0 0 0 0 914993
-0.002030 0.000113 0.120083 0.017058 -0.048072 -0.037788 -0.028599 1 0 0 0 0 0 0 916009
-0.002030 0.000113 0.120083 0.015442 -0.049824 -0.038052 -0.028630 1 0 0 0 0 0 0 917013
-0.002030 0.000112 0.120083 0.014644 -0.050719 -0.038176 -0.028661 1 0 0 0 0 0 0 918007
-0.002030 0.000112 0.120083 0.014253 -0.051199 -0.038233 -0.028692 1 0 0 0 0 0 0 918992
-0.002030 0.000112 0.120083 0.014063 -0.051457 -0.038287 -0.028724 1 0 0 0 0 0 0 920010
-0.002030 0.000112 0.120083 0.013975 -0.051633 -0.038338 -0.028754 1 0 0 0 0 0 0 920992
-0.002030 0.000112 0.120083 0.013939 -0.051732 -0.038382 -0.028786 1 0 0 0 0 0 0 922009
-0.002030 0.000112 0.120083 0.013926 -0.051817 -0.038426 -0.028818 1 0 0 0 0 0 0 923024
-0.002030 0.000112 0.120083 0.013930 -0.051884 -0.038454 -0.028849 1 0 0 0 0 0 0 924022
-0.002030 0.000112 0.120083 0.013936 -0.051949 -0.038501 -0.028880 1 0 0 0 0 0 0 925009
-0.002030 0.000112 0.120083 0.013950 -0.052005 -0.038542 -0.028911 1 0 0 0 0 0 0 925992
-0.002030 0.000112 0.120083 0.013965 -0.052062 -0.038584 -0.028942 1 0 0 0 0 0 0 927005
-0.002030 0.000112 0.120083 0.013971 -0.052122 -0.038630 -0.028971 1 0 0 0 0 0 0 927927
-0.002030 0.000112 0.120083 0.013997 -0.052182 -0.038659 -0.029002 1 0 0 0 0 0 0 928922
-0.002030 0.000112 0.120083 0.014002 -0.052236 -0.038713 -0.029034 1 0 0 0 0 0 0 929936
-0.002030 0.000112 0.120083 0.014024 -0.052283 -0.038749 -0.029065 1 0 0 0 0 0 0 930926
-0.002030 0.000112 0.120083 0.014032 -0.052348 -0.038797 -0.029096 1 0 0 0 0 0 0 931936
-0.002030 0.000112 0.120083 0.014054 -0.052396 -0.038832 -0.029127 1 0 0 0 0 0 0 932928
-0.002030 0.000112 0.120083 0.014073 -0.052463 -0.038867 -0.029159 1 0 0 0 0 0 0 933936
-0.002030 0.000112 0.120083 0.014078 -0.052517 -0.038921 -0.029190 1 0 0 0 0 0 0 934936
-0.002030 0.000112 0.120083 0.014088 -0.052562 -0.038951 -0.029222 1 0 0 0 0 0 0 935941
-0.002030 0.000112 0.120083 0.014106 -0.052628 -0.039004 -0.029253 1 0 0 0 0 0 0 936933
-0.002030 0.000112 0.120083 0.014133 -0.052689 -0.039034 -0.029284 1 0 0 0 0 0 0 937939
-0.002030 0.000112 0.120083 0.014138 -0.052742 -0.039088 -0.029315 1 0 0 0 0 0 0 938936
-0.002030 0.000112 0.120083 0.014159 -0.052789 -0.039123 -0.029346 1 0 0 0 0 0 0 939916
-0.002030 0.000112 0.120083 0.014176 -0.052845 -0.039165 -0.029378 1 0 0 0 0 0 0 940942
-0.002030 0.000112 0.120083 0.014183 -0.052910 -0.039214 -0.029409 1 0 0 0 0 0 0 941941
-0.002030 0.000112 0.120083 0.014208 -0.052969 -0.039242 -0.029440 1 0 0 0 0 0 0 942930
-0.002030 0.000112 0.120083 0.014213 -0.053024 -0.039296 -0.029471 1 0 0 0 0 0 0 943939
-0.002030 0.000112 0.120083 0.014223 -0.053069 -0.039326 -0.029503 1 0 0 0 0 0 0 944944
-0.002030 0.000112 0.120083 0.014242 -0.053135 -0.039380 -0.029534 1 0 0 0 0 0 0 945943
-0.002030 0.000112 0.120083 0.014265 -0.053184 -0.039416 -0.029565 1 0 0 0 0 0 0 946944
-0.002030 0.000112 0.120083 0.014284 -0.053250 -0.039450 -0.029597 1 0 0 0 0 0 0 947943
-0.002030 0.000112 0.120083 0.014289 -0.053305 -0.039504 -0.029628 1 0 0 0 0 0 0 948942
-0.002030 0.000112 0.120083 0.014310 -0.053352 -0.039541 -0.029659 1 0 0 0 0 0 0 949942
-0.002030 0.000112 0.120083 0.014318 -0.053416 -0.039589 -0.029690 1 0 0 0 0 0 0 950942
-0.002030 0.000112 0.120083 0.014345 -0.053481 -0.039621 -0.029724 1 0 0 0 0 0 0 952030
-0.002030 0.000112 0.120083 0.014350 -0.053534 -0.039675 -0.029755 1 0 0 0 0 0 0 953021
-0.002030 0.000112 0.120083 0.014360 -0.053579 -0.039704 -0.029786 1 0 0 0 0 0 0 954015
-0.002030 0.000112 0.120083 0.014378 -0.053644 -0.039757 -0.029817 1 0 0 0 0 0 0 954996
-0.002043 0.000099 0.120073 0.186552 0.130765 0.104843 -0.029848 1 0 0 0 0 0 0 955985
-0.002049 0.000092 0.120069 0.124298 0.062763 0.029540 -0.029879 1 0 0 0 0 0 0 956989
-0.002053 0.000088 0.120068 0.077674 0.012776 -0.009227 -0.029910 1 0 0 0 0 0 0 957987
-0.002054 0.000087 0.120067 0.052596 -0.013838 -0.023972 -0.029942 1 0 0 0 0 0 0 958986
-0.002055 0.000086 0.120067 0.039808 -0.027318 -0.029256 -0.029973 1 0 0 0 0 0 0 959987
-0.002056 0.000086 0.120067 0.033366 -0.034111 -0.031123 -0.030005 1 0 0 0 0 0 0 961011
-0.002056 0.000085 0.120067 0.030137 -0.037518 -0.031800 -0.030035 1 0 0 0 0 0 0 961983
-0.002056 0.000085 0.120067 0.028546 -0.039246 -0.032051 -0.030068 1 0 0 0 0 0 0 963014
-0.002056 0.000085 0.120067 0.027763 -0.040126 -0.032167 -0.030100 1 0 0 0 0 0 0 964044
-0.002056 0.000085 0.120067 0.027386 -0.040591 -0.032216 -0.030130 1 0 0 0 0 0 0 965010
-0.002056 0.000085 0.120067 0.027200 -0.040843 -0.032268 -0.030161 1 0 0 0 0 0 0 966012
-0.002056 0.000085 0.120067 0.027133 -0.040997 -0.032304 -0.030192 1 0 0 0 0 0 0 966986
-0.002056 0.000085 0.120067 0.027102 -0.041090 -0.032347 -0.030224 1 0 0 0 0 0 0 968015
-0.002056 0.000085 0.120067 0.027108 -0.041152 -0.032374 -0.030254 1 0 0 0 0 0 0 968986
-0.002056 0.000085 0.120067 0.027118 -0.041213 -0.032401 -0.030285 1 0 0 0 0 0 0 969985
-0.002056 0.000085 0.120067 0.027145 -0.041257 -0.032434 -0.030317 1 0 0 0 0 0 0 970984
-0.002056 0.000085 0.120067 0.027165 -0.041308 -0.032474 -0.030348 1 0 0 0 0 0 0 971982
-0.002056 0.000085 0.120067 0.027192 -0.041351 -0.032508 -0.030379 1 0 0 0 0 0 0 972982
-0.002069 0.000071 0.120056 0.199388 0.143086 0.112312 -0.030410 1 0 0 0 0 0 0 973982
-0.002075 0.000065 0.120052 0.137265 0.075220 0.036999 -0.030443 1 0 0 0 0 0 0 975017
-0.002078 0.000061 0.120051 0.090704 0.025297 -0.001789 -0.030474 1 0 0 0 0 0 0 976013
-0.002080 0.000059 0.120051 0.065664 -0.001276 -0.016540 -0.030505 1 0 0 0 0 0 0 977015
-0.002081 0.000059 0.120050 0.052893 -0.014738 -0.021811 -0.030536 1 0 0 0 0 0 0 978012
-0.002081 0.000058 0.120050 0.046485 -0.021494 -0.023679 -0.030567 1 0 0 0 0 0 0 979001
-0.002082 0.000058 0.120050 0.043267 -0.024892 -0.024339 -0.030599 1 0 0 0 0 0 0 980018
-0.002082 0.000058 0.120050 0.041687 -0.026603 -0.024579 -0.030629 1 0 0 0 0 0 0 980985
-0.002082 0.000058 0.120050 0.040910 -0.027476 -0.024693 -0.030660 1 0 0 0 0 0 0 981985
-0.002082 0.000058 0.120050 0.040542 -0.027917 -0.024742 -0.030692 1 0 0 0 0 0 0 982982
-0.002082 0.000058 0.120050 0.040381 -0.028158 -0.024775 -0.030724 1 0 0 0 0 0 0 984012
-0.002082 0.000058 0.120050 0.040328 -0.028299 -0.024802 -0.030754 1 0 0 0 0 0 0 984984
-0.002082 0.000058 0.120050 0.040313 -0.028388 -0.024828 -0.030785 1 0 0 0 0 0 0 985984
-0.002082 0.000058 0.120050 0.040322 -0.028436 -0.024861 -0.030817 1 0 0 0 0 0 0 986984
-0.002082 0.000058 0.120050 0.040353 -0.028475 -0.024875 -0.030849 1 0 0 0 0 0 0 988008
-0.002082 0.000058 0.120050 0.040384 -0.028513 -0.024905 -0.030879 1 0 0 0 0 0 0 988992
-0.002094 0.000044 0.120040 0.212597 0.155946 0.120129 -0.030911 1 0 0 0 0 0 0 990005
-0.002101 0.000037 0.120036 0.150581 0.088194 0.044772 -0.030942 1 0 0 0 0 0 0 990989
-0.002104 0.000034 0.120035 0.104086 0.038339 0.005984 -0.030974 1 0 0 0 0 0 0 992007
-0.002106 0.000032 0.120034 0.079083 0.011806 -0.008771 -0.031004 1 0 0 0 0 0 0 992990
-0.002107 0.000031 0.120034 0.066335 -0.001619 -0.014029 -0.031036 1 0 0 0 0 0 0 994003
-0.002107 0.000031 0.120034 0.059939 -0.008373 -0.015891 -0.031067 1 0 0 0 0 0 0 994987
-0.002107 0.000031 0.120034 0.056756 -0.011750 -0.016544 -0.031098 1 0 0 0 0 0 0 995990
-0.002107 0.000030 0.120034 0.055175 -0.013453 -0.016779 -0.031130 1 0 0 0 0 0 0 997004
-0.002107 0.000030 0.120034 0.054416 -0.014304 -0.016879 -0.031161 1 0 0 0 0 0 0 997990
-0.002120 0.000017 0.120023 0.226196 0.169720 0.128310 -0.031192 1 0 0 0 0 0 0 999008
-0.002127 0.000010 0.120019 0.164062 0.101846 0.052908 -0.031223 1 0 0 0 0 0 0 999992
-0.002130 0.000006 0.120018 0.117541 0.051954 0.014095 -0.031259 1 0 0 0 0 0 1 1131
-0.002132 0.000005 0.120018 0.092491 0.025380 -0.000662 -0.031286 1 0 0 0 0 0 1 1989
-0.002132 0.000004 0.120018 0.079763 0.011952 -0.005921 -0.031322 1 0 0 0 0 0 1 3145
-0.002133 0.000003 0.120017 0.073364 0.005216 -0.007773 -0.031348 1 0 0 0 0 0 1 3990
-0.002133 0.000003 0.120017 0.070179 0.001838 -0.008413 -0.031380 1 0 0 0 0 0 1 5004
-0.002133 0.000003 0.120017 0.068605 0.000161 -0.008646 -0.031411 1 0 0 0 0 0 1 5990
-0.002146 -0.000011 0.120007 0.239953 0.183711 0.136653 -0.031447 1 0 0 0 0 0 1 7144
-0.002152 -0.000017 0.120003 0.177689 0.115739 0.061194 -0.031473 1 0 0 0 0 0 1 7989
-0.002156 -0.000021 0.120002 0.131132 0.065782 0.022363 -0.031509 1 0 0 0 0 0 1 9131
-0.002157 -0.000023 0.120001 0.106070 0.039206 0.007602 -0.031535 1 0 0 0 0 0 1 9988
-0.002158 -0.000023 0.120001 0.093327 0.025759 0.002350 -0.031573 1 0 0 0 0 0 1 11203
-0.002159 -0.000024 0.120001 0.086909 0.019028 0.000502 -0.031596 1 0 0 0 0 0 1 11924
-0.002159 -0.000024 0.120001 0.083747 0.015663 -0.000138 -0.031627 1 0 0 0 0 0 1 12923
-0.002159 -0.000024 0.120001 0.082197 0.013977 -0.000352 -0.031659 1 0 0 0 0 0 1 13933
-0.002159 -0.000024 0.120001 0.081456 0.013149 -0.000437 -0.031694 1 0 0 0 0 0 1 15056
-0.002172 -0.000038 0.119990 0.253155 0.197105 0.145094 -0.031721 1 0 0 0 0 0 1 15936
-0.002178 -0.000045 0.119986 0.191232 0.129441 0.069619 -0.031757 1 0 0 0 0 0 1 17068
-0.002181 -0.000048 0.119985 0.144783 0.079643 0.030771 -0.031784 1 0 0 0 0 0 1 17930
-0.002183 -0.000050 0.119985 0.119826 0.053147 0.016004 -0.031819 1 0 0 0 0 0 1 19069
-0.002184 -0.000051 0.119985 0.107111 0.039753 0.010758 -0.031846 1 0 0 0 0 0 1 19928
-0.002184 -0.000051 0.119984 0.100747 0.033044 0.008928 -0.031877 1 0 0 0 0 0 1 20924
-0.002197 -0.000065 0.119974 0.269566 0.214007 0.154001 -0.031909 1 0 0 0 0 0 1 21932
-0.002204 -0.000072 0.119970 0.206287 0.144961 0.078264 -0.031945 1 0 0 0 0 0 1 23093
-0.002207 -0.000075 0.119969 0.159204 0.094479 0.039325 -0.031975 1 0 0 0 0 0 1 24065
-0.002209 -0.000077 0.119968 0.133909 0.067637 0.024546 -0.032006 1 0 0 0 0 0 1 25037
-0.002210 -0.000078 0.119968 0.121029 0.054066 0.019282 -0.032034 1 0 0 0 0 0 1 25945
-0.002210 -0.000078 0.119968 0.114593 0.047301 0.017453 -0.032070 1 0 0 0 0 0 1 27078
-0.002210 -0.000079 0.119968 0.111420 0.043927 0.016838 -0.032100 1 0 0 0 0 0 1 28065
-0.002210 -0.000079 0.119968 0.109862 0.042264 0.016626 -0.032132 1 0 0 0 0 0 1 29066
-0.002223 -0.000092 0.119957 0.281093 0.225698 0.162440 -0.032163 1 0 0 0 0 0 1 30063
-0.002230 -0.000099 0.119953 0.219103 0.157997 0.086852 -0.032194 1 0 0 0 0 0 1 31073
-0.002233 -0.000103 0.119952 0.172660 0.108199 0.047961 -0.032225 1 0 0 0 0 0 1 32063
-0.002235 -0.000104 0.119952 0.147700 0.081724 0.033195 -0.032257 1 0 0 0 0 0 1 33065
-0.002235 -0.000105 0.119951 0.134992 0.068323 0.027947 -0.032284 1 0 0 0 0 0 1 33927
-0.002236 -0.000106 0.119951 0.128669 0.061645 0.026140 -0.032320 1 0 0 0 0 0 1 35083
-0.002236 -0.000106 0.119951 0.125518 0.058321 0.025526 -0.032350 1 0 0 0 0 0 1 36062
-0.002236 -0.000106 0.119951 0.124013 0.056686 0.025321 -0.032381 1 0 0 0 0 0 1 37055
-0.002236 -0.000106 0.119951 0.123299 0.055891 0.025269 -0.032409 1 0 0 0 0 0 1 37928
-0.002236 -0.000106 0.119951 0.123026 0.055527 0.025279 -0.032443 1 0 0 0 0 0 1 39037
-0.002236 -0.000106 0.119951 0.122943 0.055377 0.025286 -0.032478 1 0 0 0 0 0 1 40134
-0.002236 -0.000106 0.119951 0.122967 0.055317 0.025306 -0.032509 1 0 0 0 0 0 1 41132
-0.002236 -0.000106 0.119951 0.123016 0.055322 0.025325 -0.032535 1 0 0 0 0 0 1 41981
-0.002236 -0.000106 0.119951 0.123106 0.055347 0.025348 -0.032567 1 0 0 0 0 0 1 42982
-0.002236 -0.000106 0.119951 0.123224 0.055389 0.025382 -0.032603 1 0 0 0 0 0 1 44133
-0.002236 -0.000106 0.119951 0.123340 0.055440 0.025407 -0.032634 1 0 0 0 0 0 1 45131
-0.002249 -0.000120 0.119941 0.295395 0.239756 0.171511 -0.032665 1 0 0 0 0 0 1 46141
-0.002255 -0.000127 0.119937 0.233926 0.172598 0.095916 -0.032693 1 0 0 0 0 0 1 47014
-0.002259 -0.000130 0.119935 0.187756 0.123069 0.057022 -0.032724 1 0 0 0 0 0 1 48006
-0.002260 -0.000132 0.119935 0.162948 0.096730 0.042270 -0.032758 1 0 0 0 0 0 1 49108
-0.002261 -0.000133 0.119935 0.150340 0.083421 0.037030 -0.032790 1 0 0 0 0 0 1 50131
-0.002261 -0.000133 0.119935 0.144034 0.076800 0.035225 -0.032822 1 0 0 0 0 0 1 51152
-0.002262 -0.000133 0.119935 0.140919 0.073502 0.034617 -0.032852 1 0 0 0 0 0 1 52131
-0.002262 -0.000133 0.119935 0.139434 0.071872 0.034427 -0.032884 1 0 0 0 0 0 1 53130
-0.002262 -0.000133 0.119935 0.138743 0.071105 0.034378 -0.032914 1 0 0 0 0 0 1 54109
-0.002262 -0.000133 0.119935 0.138450 0.070754 0.034382 -0.032942 1 0 0 0 0 0 1 54983
-0.002262 -0.000133 0.119935 0.138380 0.070611 0.034408 -0.032973 1 0 0 0 0 0 1 55983
-0.002262 -0.000133 0.119935 0.138422 0.070576 0.034447 -0.033008 1 0 0 0 0 0 1 57107
-0.002262 -0.000133 0.119935 0.138509 0.070594 0.034467 -0.033040 1 0 0 0 0 0 1 58143
-0.002262 -0.000133 0.119935 0.138624 0.070624 0.034506 -0.033074 1 0 0 0 0 0 1 59205
-0.002262 -0.000133 0.119935 0.138732 0.070686 0.034543 -0.033103 1 0 0 0 0 0 1 60136
-0.002262 -0.000133 0.119935 0.138854 0.070744 0.034570 -0.033134 1 0 0 0 0 0 1 61137
-0.002262 -0.000133 0.119935 0.138983 0.070810 0.034602 -0.033165 1 0 0 0 0 0 1 62132
-0.002262 -0.000133 0.119935 0.139117 0.070878 0.034635 -0.033197 1 0 0 0 0 0 1 63148
-0.002262 -0.000133 0.119935 0.139230 0.070936 0.034663 -0.033224 1 0 0 0 0 0 1 64014
-0.002262 -0.000133 0.119935 0.139376 0.071010 0.034700 -0.033259 1 0 0 0 0 0 1 65128
-0.002262 -0.000133 0.119935 0.139510 0.071078 0.034733 -0.033291 1 0 0 0 0 0 1 66149
-0.002262 -0.000133 0.119935 0.139633 0.071137 0.034759 -0.033322 1 0 0 0 0 0 1 67150
-0.002262 -0.000133 0.119935 0.139772 0.071198 0.034803 -0.033352 1 0 0 0 0 0 1 68129
-0.002262 -0.000133 0.119935 0.139884 0.071268 0.034826 -0.033380 1 0 0 0 0 0 1 69005
-0.002262 -0.000133 0.119935 0.140012 0.071334 0.034858 -0.033410 1 0 0 0 0 0 1 69981
-0.002262 -0.000133 0.119935 0.140164 0.071412 0.034896 -0.033447 1 0 0 0 0 0 1 71145
-0.002262 -0.000133 0.119935 0.140289 0.071458 0.034928 -0.033478 1 0 0 0 0 0 1 72135
-0.002262 -0.000133 0.119935 0.140424 0.071542 0.034960 -0.033509 1 0 0 0 0 0 1 73129
-0.002262 -0.000133 0.119935 0.140553 0.071609 0.034992 -0.033539 1 0 0 0 0 0 1 74114
-0.002262 -0.000133 0.119935 0.140688 0.071678 0.035026 -0.033572 1 0 0 0 0 0 1 75143
-0.002262 -0.000133 0.119935 0.140810 0.071723 0.035057 -0.033602 1 0 0 0 0 0 1 76112
-0.002262 -0.000133 0.119935 0.140936 0.071811 0.035097 -0.033634 1 0 0 0 0 0 1 77127
-0.002262 -0.000133 0.119935 0.141075 0.071876 0.035123 -0.033664 1 0 0 0 0 0 1 78111
-0.002257 -0.000152 0.119945 0.069770 0.317419 -0.107582 -0.033692 1 0 0 0 0 0 1 79003
-0.002254 -0.000161 0.119949 0.094677 0.228022 -0.033714 -0.033727 1 0 0 0 0 0 1 80131
-0.002253 -0.000165 0.119950 0.113994 0.162183 0.004239 -0.033758 1 0 0 0 0 0 1 81112
-0.002252 -0.000167 0.119951 0.124681 0.127224 0.018663 -0.033790 1 0 0 0 0 0 1 82127
-0.002251 -0.000169 0.119951 0.130259 0.109577 0.023813 -0.033822 1 0 0 0 0 0 1 83151
-0.002251 -0.000169 0.119951 0.133161 0.100770 0.025622 -0.033850 1 0 0 0 0 0 1 84055
-0.002251 -0.000169 0.119951 0.134686 0.096412 0.026269 -0.033881 1 0 0 0 0 0 1 85046
-0.002251 -0.000170 0.119951 0.135523 0.094286 0.026499 -0.033913 1 0 0 0 0 0 1 86056
-0.002251 -0.000170 0.119951 0.136001 0.093261 0.026613 -0.033944 1 0 0 0 0 0 1 87054
-0.002251 -0.000170 0.119951 0.136308 0.092796 0.026656 -0.033975 1 0 0 0 0 0 1 88056
-0.002251 -0.000170 0.119951 0.136530 0.092598 0.026697 -0.034006 1 0 0 0 0 0 1 89046
-0.002251 -0.000170 0.119951 0.136691 0.092540 0.026724 -0.034038 1 0 0 0 0 0 1 90055
-0.002251 -0.000170 0.119951 0.136836 0.092557 0.026742 -0.034069 1 0 0 0 0 0 1 91054
-0.002251 -0.000170 0.119951 0.136982 0.092612 0.026773 -0.034100 1 0 0 0 0 0 1 92057
-0.002251 -0.000170 0.119951 0.137114 0.092684 0.026786 -0.034132 1 0 0 0 0 0 1 93064
-0.002251 -0.000170 0.119951 0.137243 0.092757 0.026815 -0.034163 1 0 0 0 0 0 1 94063
-0.002251 -0.000170 0.119951 0.137365 0.092835 0.026854 -0.034195 1 0 0 0 0 0 1 95098
-0.002251 -0.000170 0.119951 0.137493 0.092924 0.026866 -0.034225 1 0 0 0 0 0 1 96060
-0.002251 -0.000170 0.119951 0.137622 0.092998 0.026896 -0.034256 1 0 0 0 0 0 1 97055
-0.002251 -0.000170 0.119951 0.137747 0.093081 0.026921 -0.034287 1 0 0 0 0 0 1 98044
-0.002251 -0.000170 0.119951 0.137864 0.093170 0.026933 -0.034319 1 0 0 0 0 0 1 99065
-0.002251 -0.000170 0.119951 0.137998 0.093251 0.026969 -0.034350 1 0 0 0 0 0 1 100053
-0.002251 -0.000170 0.119951 0.138125 0.093336 0.026995 -0.034381 1 0 0 0 0 0 1 101056
-0.002251 -0.000170 0.119951 0.138247 0.093432 0.027013 -0.034413 1 0 0 0 0 0 1 102053
-0.002251 -0.000170 0.119951 0.138365 0.093511 0.027050 -0.034444 1 0 0 0 0 0 1 103062
-0.002251 -0.000170 0.119951 0.138489 0.093594 0.027056 -0.034475 1 0 0 0 0 0 1 104051
-0.002246 -0.000188 0.119961 0.067086 0.339525 -0.115655 -0.034506 1 0 0 0 0 0 1 105035
-0.002243 -0.000197 0.119965 0.091960 0.250198 -0.041929 -0.034537 1 0 0 0 0 0 1 106050
-0.002242 -0.000201 0.119966 0.111282 0.184416 -0.004012 -0.034571 1 0 0 0 0 0 1 107108
-0.002241 -0.000204 0.119967 0.121946 0.149473 0.010388 -0.034602 1 0 0 0 0 0 1 108129
-0.002241 -0.000205 0.119967 0.127530 0.131866 0.015514 -0.034634 1 0 0 0 0 0 1 109148
-0.002240 -0.000205 0.119967 0.130426 0.123093 0.017317 -0.034665 1 0 0 0 0 0 1 110138
-0.002240 -0.000206 0.119967 0.131946 0.118758 0.017954 -0.034697 1 0 0 0 0 0 1 111150
-0.002240 -0.000206 0.119967 0.132776 0.116635 0.018181 -0.034727 1 0 0 0 0 0 1 112112
-0.002240 -0.000206 0.119967 0.133261 0.115640 0.018275 -0.034759 1 0 0 0 0 0 1 113144
-0.002240 -0.000206 0.119967 0.133554 0.115185 0.018321 -0.034790 1 0 0 0 0 0 1 114146
-0.002240 -0.000206 0.119967 0.133761 0.115008 0.018342 -0.034822 1 0 0 0 0 0 1 115148
-0.002240 -0.000206 0.119967 0.133917 0.114972 0.018365 -0.034852 1 0 0 0 0 0 1 116107
-0.002240 -0.000206 0.119967 0.134068 0.115006 0.018389 -0.034883 1 0 0 0 0 0 1 117104
-0.002240 -0.000206 0.119967 0.134191 0.115072 0.018393 -0.034914 1 0 0 0 0 0 1 118106
-0.002240 -0.000206 0.119967 0.134318 0.115165 0.018416 -0.034947 1 0 0 0 0 0 1 119140
-0.002240 -0.000206 0.119967 0.134452 0.115251 0.018433 -0.034977 1 0 0 0 0 0 1 120130
-0.002240 -0.000206 0.119967 0.134571 0.115351 0.018449 -0.035008 1 0 0 0 0 0 1 121108
-0.002240 -0.000206 0.119967 0.134691 0.115453 0.018466 -0.035039 1 0 0 0 0 0 1 122103
-0.002240 -0.000206 0.119967 0.134817 0.115561 0.018483 -0.035072 1 0 0 0 0 0 1 123152
-0.002259 -0.000201 0.119977 0.390896 0.055550 -0.115713 -0.035103 1 0 0 0 0 0 1 124137
-0.002268 -0.000199 0.119980 0.297082 0.077287 -0.046477 -0.035134 1 0 0 0 0 0 1 125130
-0.002273 -0.000198 0.119982 0.228722 0.093467 -0.010874 -0.035165 1 0 0 0 0 0 1 126130
-0.002275 -0.000198 0.119982 0.192710 0.102189 0.002640 -0.035197 1 0 0 0 0 0 1 127144
-0.002277 -0.000197 0.119982 0.174657 0.106653 0.007446 -0.035228 1 0 0 0 0 0 1 128133
-0.002277 -0.000197 0.119982 0.165719 0.108944 0.009143 -0.035258 1 0 0 0 0 0 1 129106
-0.002277 -0.000197 0.119982 0.161324 0.110152 0.009729 -0.035290 1 0 0 0 0 0 1 130128
-0.002278 -0.000197 0.119982 0.159216 0.110794 0.009943 -0.035322 1 0 0 0 0 0 1 131163
-0.002278 -0.000197 0.119982 0.158224 0.111169 0.010022 -0.035352 1 0 0 0 0 0 1 132130
-0.002278 -0.000197 0.119982 0.157798 0.111415 0.010049 -0.035384 1 0 0 0 0 0 1 133131
-0.002278 -0.000197 0.119982 0.157666 0.111570 0.010072 -0.035415 1 0 0 0 0 0 1 134138
-0.002278 -0.000197 0.119982 0.157668 0.111713 0.010079 -0.035447 1 0 0 0 0 0 1 135156
-0.002278 -0.000197 0.119982 0.157735 0.111827 0.010099 -0.035478 1 0 0 0 0 0 1 136134
-0.002278 -0.000197 0.119982 0.157827 0.111927 0.010102 -0.035509 1 0 0 0 0 0 1 137139
-0.002278 -0.000197 0.119982 0.157945 0.112039 0.010109 -0.035540 1 0 0 0 0 0 1 138130
-0.002278 -0.000197 0.119982 0.158085 0.112141 0.010118 -0.035572 1 0 0 0 0 0 1 139149
-0.002278 -0.000197 0.119982 0.158221 0.112238 0.010127 -0.035602 1 0 0 0 0 0 1 140132
-0.002278 -0.000197 0.119982 0.158348 0.112339 0.010142 -0.035634 1 0 0 0 0 0 1 141129
-0.002278 -0.000197 0.119982 0.158495 0.112433 0.010145 -0.035664 1 0 0 0 0 0 1 142106
-0.002278 -0.000197 0.119982 0.158628 0.112538 0.010160 -0.035697 1 0 0 0 0 0 1 143146
-0.002278 -0.000197 0.119982 0.158767 0.112623 0.010156 -0.035727 1 0 0 0 0 0 1 144128
-0.002278 -0.000197 0.119982 0.158903 0.112718 0.010183 -0.035758 1 0 0 0 0 0 1 145105
-0.002278 -0.000197 0.119982 0.159050 0.112825 0.010181 -0.035789 1 0 0 0 0 0 1 146105
-0.002278 -0.000197 0.119982 0.159186 0.112932 0.010196 -0.035822 1 0 0 0 0 0 1 147158
-0.002278 -0.000197 0.119982 0.159331 0.113026 0.010199 -0.035852 1 0 0 0 0 0 1 148128
-0.002278 -0.000197 0.119982 0.159460 0.113127 0.010214 -0.035884 1 0 0 0 0 0 1 149131
-0.002278 -0.000197 0.119982 0.159604 0.113217 0.010210 -0.035916 1 0 0 0 0 0 1 150152
-0.002278 -0.000197 0.119982 0.159739 0.113325 0.010231 -0.035947 1 0 0 0 0 0 1 151146
-0.002278 -0.000197 0.119982 0.159886 0.113420 0.010234 -0.035977 1 0 0 0 0 0 1 152127
-0.002278 -0.000197 0.119982 0.160013 0.113519 0.010249 -0.036008 1 0 0 0 0 0 1 153112
-0.002278 -0.000197 0.119982 0.160156 0.113608 0.010245 -0.036040 1 0 0 0 0 0 1 154126
-0.002278 -0.000197 0.119982 0.160295 0.113719 0.010266 -0.036072 1 0 0 0 0 0 1 155150
-0.002278 -0.000197 0.119982 0.160432 0.113807 0.010269 -0.036100 1 0 0 0 0 0 1 156054
-0.002278 -0.000197 0.119982 0.160559 0.113907 0.010284 -0.036131 1 0 0 0 0 0 1 157043
-0.002278 -0.000197 0.119982 0.160702 0.113995 0.010280 -0.036163 1 0 0 0 0 0 1 158054
-0.002278 -0.000197 0.119982 0.160840 0.114092 0.010307 -0.036194 1 0 0 0 0 0 1 159052
-0.002278 -0.000197 0.119982 0.160988 0.114199 0.010306 -0.036225 1 0 0 0 0 0 1 160053
-0.002278 -0.000197 0.119982 0.161115 0.114301 0.010320 -0.036256 1 0 0 0 0 0 1 161045
-0.002278 -0.000197 0.119982 0.161257 0.114389 0.010316 -0.036288 1 0 0 0 0 0 1 162053
-0.002278 -0.000197 0.119982 0.161394 0.114498 0.010337 -0.036319 1 0 0 0 0 0 1 163061
-0.002278 -0.000197 0.119982 0.161530 0.114596 0.010347 -0.036350 1 0 0 0 0 0 1 164045
-0.002278 -0.000197 0.119982 0.161681 0.114693 0.010350 -0.036381 1 0 0 0 0 0 1 165053
-0.002278 -0.000197 0.119982 0.161801 0.114785 0.010357 -0.036412 1 0 0 0 0 0 1 166045
-0.002278 -0.000197 0.119982 0.161960 0.114891 0.010367 -0.036444 1 0 0 0 0 0 1 167067
-0.002278 -0.000197 0.119982 0.162088 0.114992 0.010382 -0.036475 1 0 0 0 0 0 1 168058
-0.002278 -0.000197 0.119982 0.162235 0.115086 0.010385 -0.036506 1 0 0 0 0 0 1 169037
-0.002278 -0.000197 0.119982 0.162358 0.115180 0.010393 -0.036538 1 0 0 0 0 0 1 170057
-0.002278 -0.000197 0.119982 0.162515 0.115285 0.010402 -0.036569 1 0 0 0 0 0 1 171064
-0.002278 -0.000197 0.119982 0.162643 0.115385 0.010417 -0.036600 1 0 0 0 0 0 1 172051
-0.002278 -0.000197 0.119982 0.162785 0.115473 0.010414 -0.036631 1 0 0 0 0 0 1 173058
-0.002278 -0.000197 0.119982 0.162920 0.115568 0.010441 -0.036662 1 0 0 0 0 0 1 174033
-0.002278 -0.000197 0.119982 0.163073 0.115678 0.010439 -0.036694 1 0 0 0 0 0 1 175068
-0.002278 -0.000197 0.119982 0.163198 0.115779 0.010453 -0.036725 1 0 0 0 0 0 1 176049
-0.002278 -0.000197 0.119982 0.163349 0.115876 0.010456 -0.036757 1 0 0 0 0 0 1 177060
-0.002278 -0.000197 0.119982 0.163469 0.115968 0.010464 -0.036788 1 0 0 0 0 0 1 178059
-0.002278 -0.000197 0.119982 0.163627 0.116073 0.010473 -0.036819 1 0 0 0 0 0 1 179067
-0.002278 -0.000197 0.119982 0.163755 0.116174 0.010488 -0.036850 1 0 0 0 0 0 1 180059
-0.002278 -0.000197 0.119982 0.163893 0.116273 0.010498 -0.036881 1 0 0 0 0 0 1 181060
-0.002278 -0.000197 0.119982 0.164035 0.116360 0.010494 -0.036913 1 0 0 0 0 0 1 182058
-0.002278 -0.000197 0.119982 0.164172 0.116470 0.010514 -0.036944 1 0 0 0 0 0 1 183070
-0.002278 -0.000197 0.119982 0.164322 0.116566 0.010518 -0.036975 1 0 0 0 0 0 1 184065
-0.002278 -0.000197 0.119982 0.164449 0.116667 0.010533 -0.037007 1 0 0 0 0 0 1 185061
-0.002278 -0.000197 0.119982 0.164587 0.116752 0.010529 -0.037037 1 0 0 0 0 0 1 186034
-0.002278 -0.000197 0.119982 0.164727 0.116863 0.010550 -0.037069 1 0 0 0 0 0 1 187065
-0.002278 -0.000197 0.119982 0.164876 0.116960 0.010554 -0.037100 1 0 0 0 0 0 1 188060
-0.002278 -0.000197 0.119982 0.165004 0.117061 0.010568 -0.037131 1 0 0 0 0 0 1 189057
-0.002278 -0.000197 0.119982 0.165146 0.117148 0.010565 -0.037163 1 0 0 0 0 0 1 190059
-0.002278 -0.000197 0.119982 0.165287 0.117247 0.010592 -0.037194 1 0 0 0 0 0 1 191074
-0.002278 -0.000197 0.119982 0.165432 0.117352 0.010590 -0.037225 1 0 0 0 0 0 1 192058
-0.002278 -0.000197 0.119982 0.165560 0.117454 0.010604 -0.037256 1 0 0 0 0 0 1 193058
-0.002278 -0.000197 0.119982 0.165710 0.117551 0.010607 -0.037288 1 0 0 0 0 0 1 194059
-0.002278 -0.000197 0.119982 0.165831 0.117644 0.010615 -0.037319 1 0 0 0 0 0 1 195065
-0.002278 -0.000197 0.119982 0.165987 0.117747 0.010624 -0.037350 1 0 0 0 0 0 1 196058
-0.002278 -0.000197 0.119982 0.166115 0.117849 0.010639 -0.037381 1 0 0 0 0 0 1 197058
-0.002278 -0.000197 0.119982 0.166266 0.117945 0.010643 -0.037413 1 0 0 0 0 0 1 198061
-0.002278 -0.000197 0.119982 0.166388 0.118039 0.010651 -0.037445 1 0 0 0 0 0 1 199079
-0.002278 -0.000197 0.119982 0.166540 0.118150 0.010667 -0.037477 1 0 0 0 0 0 1 200127
-0.002278 -0.000197 0.119982 0.166683 0.118238 0.010663 -0.037509 1 0 0 0 0 0 1 201127
-0.002278 -0.000197 0.119982 0.166815 0.118345 0.010683 -0.037539 1 0 0 0 0 0 1 202102
-0.002278 -0.000197 0.119982 0.166970 0.118445 0.010688 -0.037571 1 0 0 0 0 0 1 203139
-0.002278 -0.000197 0.119982 0.167097 0.118545 0.010702 -0.037602 1 0 0 0 0 0 1 204126
-0.002278 -0.000197 0.119982 0.167243 0.118639 0.010705 -0.037633 1 0 0 0 0 0 1 205101
-0.002278 -0.000197 0.119982 0.167371 0.118740 0.010720 -0.037664 1 0 0 0 0 0 1 206100
-0.002278 -0.000197 0.119982 0.167520 0.118833 0.010717 -0.037697 1 0 0 0 0 0 1 207155
-0.002278 -0.000197 0.119982 0.167656 0.118927 0.010744 -0.037727 1 0 0 0 0 0 1 208131
-0.002278 -0.000197 0.119982 0.167800 0.119032 0.010742 -0.037758 1 0 0 0 0 0 1 209112
-0.002278 -0.000197 0.119982 0.167931 0.119136 0.010756 -0.037790 1 0 0 0 0 0 1 210132
-0.002278 -0.000197 0.119982 0.168076 0.119226 0.010753 -0.037822 1 0 0 0 0 0 1 211156
-0.002278 -0.000197 0.119982 0.168207 0.119332 0.010773 -0.037852 1 0 0 0 0 0 1 212123
-0.002278 -0.000197 0.119982 0.168358 0.119430 0.010777 -0.037884 1 0 0 0 0 0 1 213132
-0.002278 -0.000197 0.119982 0.168486 0.119530 0.010791 -0.037915 1 0 0 0 0 0 1 214127
-0.002278 -0.000197 0.119982 0.168630 0.119619 0.010788 -0.037947 1 0 0 0 0 0 1 215144
-0.002278 -0.000197 0.119982 0.168760 0.119724 0.010808 -0.037977 1 0 0 0 0 0 1 216104
-0.002278 -0.000197 0.119982 0.168898 0.119824 0.010818 -0.038008 1 0 0 0 0 0 1 217103
-0.002278 -0.000197 0.119982 0.169040 0.119911 0.010814 -0.038039 1 0 0 0 0 0 1 218101
-0.002278 -0.000197 0.119982 0.169178 0.120021 0.010835 -0.038071 1 0 0 0 0 0 1 219118
-0.002278 -0.000197 0.119982 0.169329 0.120119 0.010839 -0.038102 1 0 0 0 0 0 1 220127
-0.002278 -0.000197 0.119982 0.169455 0.120218 0.010853 -0.038133 1 0 0 0 0 0 1 221111
-0.002283 -0.000179 0.119972 0.241458 -0.126733 0.154146 -0.038165 1 0 0 0 0 0 1 222124
-0.002286 -0.000170 0.119968 0.216993 -0.037593 0.080803 -0.038197 1 0 0 0 0 0 1 223148
-0.002287 -0.000165 0.119967 0.198026 0.028125 0.042997 -0.038227 1 0 0 0 0 0 1 224126
-0.002288 -0.000163 0.119966 0.187655 0.063100 0.028633 -0.038258 1 0 0 0 0 0 1 225110
-0.002288 -0.000162 0.119966 0.182380 0.080827 0.023522 -0.038290 1 0 0 0 0 0 1 226124
-0.002288 -0.000161 0.119966 0.179758 0.089743 0.021760 -0.038322 1 0 0 0 0 0 1 227162
-0.002288 -0.000161 0.119966 0.178491 0.094243 0.021142 -0.038352 1 0 0 0 0 0 1 228123
-0.002289 -0.000161 0.119966 0.177939 0.096524 0.020946 -0.038384 1 0 0 0 0 0 1 229128
-0.002289 -0.000161 0.119966 0.177727 0.097718 0.020885 -0.038414 1 0 0 0 0 0 1 230108
-0.002289 -0.000161 0.119966 0.177695 0.098350 0.020885 -0.038447 1 0 0 0 0 0 1 231140
-0.002289 -0.000161 0.119966 0.177752 0.098695 0.020886 -0.038477 1 0 0 0 0 0 1 232108
-0.002289 -0.000161 0.119966 0.177843 0.098923 0.020894 -0.038509 1 0 0 0 0 0 1 233124
-0.002289 -0.000161 0.119966 0.177963 0.099070 0.020916 -0.038539 1 0 0 0 0 0 1 234108
-0.002289 -0.000161 0.119966 0.178115 0.099177 0.020934 -0.038571 1 0 0 0 0 0 1 235139
-0.002289 -0.000161 0.119966 0.178246 0.099291 0.020950 -0.038602 1 0 0 0 0 0 1 236109
-0.002289 -0.000161 0.119966 0.178371 0.099370 0.020967 -0.038633 1 0 0 0 0 0 1 237124
-0.002289 -0.000161 0.119966 0.178531 0.099454 0.020984 -0.038664 1 0 0 0 0 0 1 238107
-0.002289 -0.000161 0.119966 0.178673 0.099542 0.021008 -0.038697 1 0 0 0 0 0 1 239159
-0.002289 -0.000161 0.119966 0.178803 0.099602 0.021011 -0.038725 1 0 0 0 0 0 1 240041
-0.002289 -0.000161 0.119966 0.178945 0.099693 0.021040 -0.038756 1 0 0 0 0 0 1 241050
-0.002294 -0.000143 0.119956 0.250963 -0.147306 0.164571 -0.038787 1 0 0 0 0 0 1 242042
-0.002297 -0.000134 0.119952 0.226537 -0.058359 0.091200 -0.038819 1 0 0 0 0 0 1 243058
-0.002298 -0.000129 0.119951 0.207605 0.007279 0.053379 -0.038850 1 0 0 0 0 0 1 244041
-0.002299 -0.000127 0.119950 0.197268 0.042198 0.039023 -0.038881 1 0 0 0 0 0 1 245050
-0.002299 -0.000126 0.119950 0.191987 0.059870 0.033919 -0.038912 1 0 0 0 0 0 1 246045
-0.002299 -0.000125 0.119950 0.189384 0.068771 0.032155 -0.038944 1 0 0 0 0 0 1 247059
-0.002299 -0.000125 0.119950 0.188131 0.073241 0.031549 -0.038974 1 0 0 0 0 0 1 248032
-0.002299 -0.000125 0.119950 0.187573 0.075515 0.031360 -0.039006 1 0 0 0 0 0 1 249053
-0.002299 -0.000125 0.119950 0.187368 0.076680 0.031313 -0.039037 1 0 0 0 0 0 1 250031
-0.002299 -0.000125 0.119950 0.187345 0.077293 0.031323 -0.039069 1 0 0 0 0 0 1 251076
-0.002299 -0.000125 0.119950 0.187391 0.077634 0.031330 -0.039100 1 0 0 0 0 0 1 252039
-0.002299 -0.000125 0.119950 0.187500 0.077831 0.031347 -0.039131 1 0 0 0 0 0 1 253050
-0.002299 -0.000125 0.119950 0.187627 0.077958 0.031377 -0.039162 1 0 0 0 0 0 1 254038
-0.002299 -0.000125 0.119950 0.187777 0.078056 0.031396 -0.039193 1 0 0 0 0 0 1 255036
-0.002299 -0.000125 0.119950 0.187914 0.078136 0.031420 -0.039225 1 0 0 0 0 0 1 256050
-0.002299 -0.000125 0.119950 0.188070 0.078208 0.031452 -0.039256 1 0 0 0 0 0 1 257050
-0.002312 -0.000138 0.119939 0.361357 0.263903 0.178886 -0.039287 1 0 0 0 0 0 1 258030
-0.002319 -0.000145 0.119935 0.300706 0.197514 0.103594 -0.039319 1 0 0 0 0 0 1 259056
-0.002322 -0.000148 0.119934 0.254956 0.148388 0.064792 -0.039349 1 0 0 0 0 0 1 260030
-0.002323 -0.000150 0.119934 0.230343 0.122259 0.050059 -0.039381 1 0 0 0 0 0 1 261046
-0.002330 -0.000133 0.119923 0.289695 -0.138099 0.188547 -0.039412 1 0 0 0 0 0 1 262045
-0.002333 -0.000124 0.119919 0.258984 -0.055949 0.113343 -0.039445 1 0 0 0 0 0 1 263078
-0.002334 -0.000120 0.119918 0.236899 0.006261 0.074898 -0.039478 1 0 0 0 0 0 1 264132
-0.002335 -0.000118 0.119917 0.224981 0.039487 0.060330 -0.039509 1 0 0 0 0 0 1 265143
-0.002336 -0.000117 0.119917 0.218916 0.056309 0.055169 -0.039539 1 0 0 0 0 0 1 266109
-0.002336 -0.000116 0.119917 0.215913 0.064766 0.053398 -0.039572 1 0 0 0 0 0 1 267157
-0.002336 -0.000116 0.119917 0.214472 0.069027 0.052792 -0.039602 1 0 0 0 0 0 1 268123
-0.002336 -0.000116 0.119917 0.213833 0.071194 0.052628 -0.039634 1 0 0 0 0 0 1 269128
-0.002336 -0.000116 0.119917 0.213601 0.072292 0.052590 -0.039664 1 0 0 0 0 0 1 270100
-0.002336 -0.000116 0.119917 0.213562 0.072879 0.052607 -0.039696 1 0 0 0 0 0 1 271117
-0.002336 -0.000116 0.119917 0.213625 0.073184 0.052637 -0.039726 1 0 0 0 0 0 1 272100
-0.002336 -0.000116 0.119917 0.213736 0.073386 0.052670 -0.039758 1 0 0 0 0 0 1 273098
-0.002336 -0.000116 0.119917 0.213898 0.073510 0.052711 -0.039790 1 0 0 0 0 0 1 274123
-0.002336 -0.000116 0.119917 0.214049 0.073599 0.052765 -0.039821 1 0 0 0 0 0 1 275135
-0.002336 -0.000116 0.119917 0.214206 0.073668 0.052800 -0.039852 1 0 0 0 0 0 1 276101
-0.002336 -0.000116 0.119917 0.214374 0.073739 0.052835 -0.039883 1 0 0 0 0 0 1 277121
-0.002349 -0.000129 0.119906 0.387708 0.259480 0.200453 -0.039914 1 0 0 0 0 0 1 278102
-0.002355 -0.000136 0.119903 0.327199 0.193197 0.125194 -0.039946 1 0 0 0 0 0 1 279133
-0.002358 -0.000139 0.119901 0.281535 0.144124 0.086407 -0.039978 1 0 0 0 0 0 1 280134
-0.002360 -0.000141 0.119901 0.256956 0.117996 0.071683 -0.040008 1 0 0 0 0 0 1 281099
-0.002361 -0.000142 0.119901 0.244493 0.104805 0.066486 -0.040040 1 0 0 0 0 0 1 282123
-0.002361 -0.000142 0.119901 0.238293 0.098233 0.064705 -0.040072 1 0 0 0 0 0 1 283151
-0.002361 -0.000143 0.119901 0.235249 0.094977 0.064106 -0.040102 1 0 0 0 0 0 1 284124
-0.002362 -0.000143 0.119901 0.233815 0.093369 0.063936 -0.040133 1 0 0 0 0 0 1 285124
-0.002362 -0.000143 0.119901 0.233200 0.092609 0.063911 -0.040164 1 0 0 0 0 0 1 286099
-0.002362 -0.000143 0.119901 0.232982 0.092269 0.063933 -0.040197 1 0 0 0 0 0 1 287156
-0.002362 -0.000143 0.119901 0.232955 0.092141 0.063967 -0.040228 1 0 0 0 0 0 1 288133
-0.002362 -0.000143 0.119901 0.233030 0.092105 0.064018 -0.040259 1 0 0 0 0 0 1 289128
-0.002362 -0.000143 0.119901 0.233155 0.092117 0.064067 -0.040290 1 0 0 0 0 0 1 290129
-0.002362 -0.000143 0.119901 0.233317 0.092168 0.064123 -0.040322 1 0 0 0 0 0 1 291143
-0.002362 -0.000143 0.119901 0.233489 0.092217 0.064172 -0.040352 1 0 0 0 0 0 1 292126
-0.002362 -0.000143 0.119901 0.233658 0.092289 0.064209 -0.040383 1 0 0 0 0 0 1 293123
-0.002362 -0.000143 0.119901 0.233825 0.092350 0.064268 -0.040414 1 0 0 0 0 0 1 294099
-0.002362 -0.000143 0.119901 0.234019 0.092419 0.064314 -0.040446 1 0 0 0 0 0 1 295114
-0.002362 -0.000143 0.119901 0.234185 0.092491 0.064368 -0.040476 1 0 0 0 0 0 1 296092
-0.002362 -0.000143 0.119901 0.234380 0.092574 0.064408 -0.040509 1 0 0 0 0 0 1 297128
-0.002367 -0.000125 0.119890 0.306426 -0.154744 0.208416 -0.040539 1 0 0 0 0 0 1 298101
-0.002370 -0.000116 0.119886 0.282219 -0.066139 0.135094 -0.040571 1 0 0 0 0 0 1 299137
-0.002371 -0.000111 0.119885 0.263402 -0.000695 0.097301 -0.040602 1 0 0 0 0 0 1 300122
-0.002372 -0.000109 0.119885 0.253131 0.034121 0.082989 -0.040633 1 0 0 0 0 0 1 301101
-0.002372 -0.000108 0.119885 0.247903 0.051751 0.077929 -0.040665 1 0 0 0 0 0 1 302125
-0.002372 -0.000107 0.119884 0.245316 0.060607 0.076189 -0.040696 1 0 0 0 0 0 1 303136
-0.002372 -0.000107 0.119884 0.244094 0.065066 0.075625 -0.040727 1 0 0 0 0 0 1 304106
-0.002372 -0.000107 0.119884 0.243584 0.067323 0.075463 -0.040758 1 0 0 0 0 0 1 305121
-0.002372 -0.000107 0.119884 0.243417 0.068477 0.075447 -0.040789 1 0 0 0 0 0 1 306104
-0.002372 -0.000107 0.119884 0.243430 0.069078 0.075490 -0.040821 1 0 0 0 0 0 1 307135
-0.002372 -0.000107 0.119884 0.243525 0.069407 0.075523 -0.040852 1 0 0 0 0 0 1 308107
-0.002372 -0.000107 0.119884 0.243670 0.069606 0.075585 -0.040883 1 0 0 0 0 0 1 309120
-0.002372 -0.000107 0.119884 0.243824 0.069717 0.075642 -0.040914 1 0 0 0 0 0 1 310104
-0.002372 -0.000107 0.119884 0.244020 0.069809 0.075696 -0.040947 1 0 0 0 0 0 1 311159
-0.002372 -0.000107 0.119884 0.244177 0.069881 0.075753 -0.040975 1 0 0 0 0 0 1 312039
-0.002372 -0.000107 0.119884 0.244364 0.069937 0.075811 -0.041006 1 0 0 0 0 0 1 313048
-0.002372 -0.000107 0.119884 0.244531 0.069984 0.075869 -0.041037 1 0 0 0 0 0 1 314048
-0.002372 -0.000107 0.119884 0.244721 0.070044 0.075933 -0.041068 1 0 0 0 0 0 1 315038
-0.002372 -0.000107 0.119884 0.244918 0.070107 0.075979 -0.041100 1 0 0 0 0 0 1 316048
-0.002372 -0.000107 0.119884 0.245092 0.070164 0.076041 -0.041131 1 0 0 0 0 0 1 317039
-0.002372 -0.000107 0.119884 0.245294 0.070204 0.076101 -0.041162 1 0 0 0 0 0 1 318048
-0.002372 -0.000107 0.119884 0.245464 0.070270 0.076158 -0.041193 1 0 0 0 0 0 1 319039
-0.002372 -0.000107 0.119884 0.245663 0.070322 0.076210 -0.041225 1 0 0 0 0 0 1 320049
-0.002378 -0.000088 0.119874 0.317745 -0.177086 0.220477 -0.041258 1 0 0 0 0 0 1 321101
-0.002380 -0.000079 0.119870 0.293587 -0.088657 0.147123 -0.041287 1 0 0 0 0 0 1 322048
-0.002382 -0.000075 0.119869 0.274809 -0.023334 0.109338 -0.041320 1 0 0 0 0 0 1 323083
-0.002383 -0.000073 0.119869 0.264540 0.011421 0.095007 -0.041350 1 0 0 0 0 0 1 324037
-0.002383 -0.000072 0.119868 0.259319 0.029023 0.089959 -0.041382 1 0 0 0 0 0 1 325060
-0.002383 -0.000071 0.119868 0.256755 0.037858 0.088244 -0.041413 1 0 0 0 0 0 1 326053
-0.002364 -0.000075 0.119858 -0.002538 0.102980 0.222321 -0.041443 1 0 0 0 0 0 1 327029
-0.002355 -0.000077 0.119855 0.090170 0.083686 0.153667 -0.041475 1 0 0 0 0 0 1 328053
-0.002350 -0.000078 0.119854 0.158040 0.068808 0.118323 -0.041506 1 0 0 0 0 0 1 329045
-0.002348 -0.000079 0.119853 0.193955 0.060852 0.104932 -0.041537 1 0 0 0 0 0 1 330049
-0.002347 -0.000079 0.119853 0.212095 0.056829 0.100223 -0.041569 1 0 0 0 0 0 1 331063
-0.002346 -0.000079 0.119853 0.221219 0.054835 0.098614 -0.041600 1 0 0 0 0 0 1 332055
-0.002346 -0.000079 0.119853 0.225848 0.053861 0.098110 -0.041631 1 0 0 0 0 0 1 333054
-0.002351 -0.000061 0.119843 0.300167 -0.194073 0.242311 -0.041663 1 0 0 0 0 0 1 334056
-0.002354 -0.000052 0.119839 0.277141 -0.106034 0.168900 -0.041695 1 0 0 0 0 0 1 335077
-0.002355 -0.000048 0.119838 0.258902 -0.040897 0.131090 -0.041727 1 0 0 0 0 0 1 336123
-0.002356 -0.000045 0.119837 0.248927 -0.006241 0.116782 -0.041758 1 0 0 0 0 0 1 337123
-0.002356 -0.000044 0.119837 0.243849 0.011286 0.111744 -0.041790 1 0 0 0 0 0 1 338140
-0.002362 -0.000026 0.119826 0.313208 -0.227273 0.254503 -0.041822 1 0 0 0 0 0 1 339154
-0.002364 -0.000016 0.119823 0.287736 -0.134706 0.180495 -0.041852 1 0 0 0 0 0 1 340104
-0.002366 -0.000012 0.119821 0.268263 -0.067317 0.142468 -0.041883 1 0 0 0 0 0 1 341103
-0.002367 -0.000009 0.119821 0.257684 -0.031538 0.128088 -0.041915 1 0 0 0 0 0 1 342132
-0.002367 -0.000008 0.119821 0.252295 -0.013450 0.123029 -0.041947 1 0 0 0 0 0 1 343141
-0.002367 -0.000008 0.119821 0.249632 -0.004392 0.121319 -0.041977 1 0 0 0 0 0 1 344120
-0.002367 -0.000007 0.119821 0.248387 0.000150 0.120783 -0.042008 1 0 0 0 0 0 1 345123
-0.002367 -0.000007 0.119821 0.247826 0.002424 0.120646 -0.042039 1 0 0 0 0 0 1 346096
-0.002367 -0.000007 0.119821 0.247662 0.003554 0.120674 -0.042072 1 0 0 0 0 0 1 347160
-0.002367 -0.000007 0.119821 0.247665 0.004124 0.120724 -0.042102 1 0 0 0 0 0 1 348125
-0.002373 0.000011 0.119810 0.319610 -0.242895 0.265465 -0.042133 1 0 0 0 0 0 1 349122
-0.002375 0.000020 0.119807 0.295489 -0.154704 0.192038 -0.042164 1 0 0 0 0 0 1 350099
-0.002377 0.000025 0.119805 0.276728 -0.089526 0.154212 -0.042196 1 0 0 0 0 0 1 351114
-0.002377 0.000027 0.119805 0.266479 -0.054861 0.139896 -0.042227 1 0 0 0 0 0 1 352121
-0.002378 0.000028 0.119805 0.261261 -0.037313 0.134870 -0.042258 1 0 0 0 0 0 1 353108
-0.002359 0.000024 0.119795 0.000457 0.032269 0.267894 -0.042290 1 0 0 0 0 0 1 354125
-0.002350 0.000022 0.119791 0.092302 0.015072 0.198928 -0.042321 1 0 0 0 0 0 1 355114
-0.002345 0.000021 0.119790 0.159746 0.001246 0.163503 -0.042352 1 0 0 0 0 0 1 356126
-0.002343 0.000021 0.119790 0.195424 -0.006188 0.150115 -0.042383 1 0 0 0 0 0 1 357097
-0.002342 0.000021 0.119790 0.213438 -0.009975 0.145424 -0.042414 1 0 0 0 0 0 1 358098
-0.002347 0.000038 0.119779 0.294396 -0.259149 0.288630 -0.042446 1 0 0 0 0 0 1 359129
-0.002349 0.000047 0.119775 0.274747 -0.172171 0.214611 -0.042477 1 0 0 0 0 0 1 360122
-0.002350 0.000052 0.119774 0.258209 -0.107610 0.176586 -0.042508 1 0 0 0 0 0 1 361096
-0.002351 0.000054 0.119774 0.249073 -0.073244 0.162210 -0.042539 1 0 0 0 0 0 1 362094
-0.002351 0.000055 0.119773 0.244419 -0.055868 0.157186 -0.042572 1 0 0 0 0 0 1 363151
-0.002351 0.000056 0.119773 0.242119 -0.047184 0.155497 -0.042602 1 0 0 0 0 0 1 364130
-0.002351 0.000056 0.119773 0.241035 -0.042853 0.154980 -0.042634 1 0 0 0 0 0 1 365125
-0.002351 0.000056 0.119773 0.240580 -0.040692 0.154870 -0.042665 1 0 0 0 0 0 1 366129
-0.002351 0.000056 0.119773 0.240433 -0.039628 0.154914 -0.042696 1 0 0 0 0 0 1 367117
-0.002351 0.000056 0.119773 0.240440 -0.039114 0.155001 -0.042726 1 0 0 0 0 0 1 368096
-0.002351 0.000056 0.119773 0.240542 -0.038869 0.155104 -0.042758 1 0 0 0 0 0 1 369096
-0.002357 0.000074 0.119763 0.312548 -0.286010 0.300182 -0.042789 1 0 0 0 0 0 1 370090
-0.002359 0.000084 0.119759 0.288490 -0.198146 0.226700 -0.042822 1 0 0 0 0 0 1 371157
-0.002361 0.000088 0.119758 0.269758 -0.133136 0.188868 -0.042852 1 0 0 0 0 0 1 372127
-0.002362 0.000090 0.119757 0.259527 -0.098561 0.174566 -0.042883 1 0 0 0 0 0 1 373121
-0.002362 0.000091 0.119757 0.254308 -0.081102 0.169558 -0.042914 1 0 0 0 0 0 1 374098
-0.002362 0.000092 0.119757 0.251734 -0.072367 0.167885 -0.042946 1 0 0 0 0 0 1 375113
-0.002362 0.000092 0.119757 0.250519 -0.068033 0.167381 -0.042976 1 0 0 0 0 0 1 376090
-0.002362 0.000092 0.119757 0.250008 -0.065878 0.167295 -0.043008 1 0 0 0 0 0 1 377124
-0.002362 0.000092 0.119757 0.249837 -0.064815 0.167335 -0.043040 1 0 0 0 0 0 1 378120
-0.002368 0.000111 0.119746 0.321684 -0.311508 0.312575 -0.043072 1 0 0 0 0 0 1 379161
-0.002370 0.000120 0.119743 0.297595 -0.223559 0.239031 -0.043102 1 0 0 0 0 0 1 380131
-0.002372 0.000124 0.119741 0.278846 -0.158548 0.201178 -0.043133 1 0 0 0 0 0 1 381119
-0.002372 0.000126 0.119741 0.268614 -0.123948 0.186878 -0.043164 1 0 0 0 0 0 1 382103
-0.002373 0.000128 0.119741 0.263407 -0.106484 0.181880 -0.043197 1 0 0 0 0 0 1 383154
-0.002373 0.000128 0.119741 0.260840 -0.097769 0.180218 -0.043227 1 0 0 0 0 0 1 384117
-0.002373 0.000128 0.119741 0.259617 -0.093432 0.179715 -0.043258 1 0 0 0 0 0 1 385105
-0.002373 0.000129 0.119741 0.259110 -0.091304 0.179640 -0.043290 1 0 0 0 0 0 1 386119
-0.002373 0.000129 0.119741 0.258941 -0.090271 0.179685 -0.043322 1 0 0 0 0 0 1 387140
-0.002373 0.000129 0.119741 0.258964 -0.089784 0.179792 -0.043352 1 0 0 0 0 0 1 388119
-0.002373 0.000129 0.119741 0.259040 -0.089566 0.179908 -0.043383 1 0 0 0 0 0 1 389102
-0.002378 0.000147 0.119730 0.331005 -0.336652 0.325344 -0.043414 1 0 0 0 0 0 1 390104
-0.002381 0.000156 0.119727 0.307045 -0.249046 0.251795 -0.043446 1 0 0 0 0 0 1 391135
-0.002382 0.000160 0.119725 0.288358 -0.184208 0.213921 -0.043477 1 0 0 0 0 0 1 392101
-0.002383 0.000162 0.119725 0.278145 -0.149716 0.199625 -0.043508 1 0 0 0 0 0 1 393119
-0.002365 0.000159 0.119715 0.014429 -0.071315 0.329431 -0.043539 1 0 0 0 0 0 1 394102
-0.002355 0.000157 0.119711 0.104727 -0.084272 0.259449 -0.043572 1 0 0 0 0 0 1 395152
-0.002351 0.000157 0.119710 0.171344 -0.095955 0.223690 -0.043600 1 0 0 0 0 0 1 396037
-0.002354 0.000174 0.119699 0.278438 -0.349451 0.355655 -0.043631 1 0 0 0 0 0 1 397046
-0.002355 0.000183 0.119695 0.272113 -0.265234 0.277231 -0.043662 1 0 0 0 0 0 1 398037
-0.002356 0.000188 0.119694 0.262242 -0.202089 0.237684 -0.043694 1 0 0 0 0 0 1 399053
-0.002357 0.000190 0.119693 0.256426 -0.168459 0.222810 -0.043725 1 0 0 0 0 0 1 400037
-0.002357 0.000191 0.119693 0.253405 -0.151478 0.217623 -0.043756 1 0 0 0 0 0 1 401046
-0.002357 0.000191 0.119693 0.251928 -0.143029 0.215914 -0.043787 1 0 0 0 0 0 1 402039
-0.002357 0.000192 0.119693 0.251266 -0.138831 0.215416 -0.043818 1 0 0 0 0 0 1 403037
-0.002357 0.000192 0.119693 0.251021 -0.136789 0.215348 -0.043850 1 0 0 0 0 0 1 404044
-0.002357 0.000192 0.119693 0.250977 -0.135810 0.215426 -0.043882 1 0 0 0 0 0 1 405072
-0.002357 0.000192 0.119693 0.251049 -0.135377 0.215557 -0.043912 1 0 0 0 0 0 1 406039
-0.002357 0.000192 0.119693 0.251197 -0.135202 0.215699 -0.043944 1 0 0 0 0 0 1 407068
-0.002362 0.000210 0.119683 0.323130 -0.382214 0.361444 -0.043975 1 0 0 0 0 0 1 408036
-0.002365 0.000219 0.119679 0.299207 -0.294852 0.287835 -0.044006 1 0 0 0 0 0 1 409045
-0.002367 0.000223 0.119678 0.280540 -0.230147 0.249934 -0.044037 1 0 0 0 0 0 1 410023
-0.002367 0.000226 0.119677 0.270360 -0.195746 0.235668 -0.044069 1 0 0 0 0 0 1 411059
-0.002368 0.000227 0.119677 0.265162 -0.178373 0.230688 -0.044100 1 0 0 0 0 0 1 412041
-0.002368 0.000227 0.119677 0.262585 -0.169732 0.229050 -0.044130 1 0 0 0 0 0 1 413026
-0.002368 0.000228 0.119677 0.261391 -0.165472 0.228592 -0.044162 1 0 0 0 0 0 1 414041
-0.002373 0.000246 0.119666 0.332663 -0.410373 0.374299 -0.044194 1 0 0 0 0 0 1 415049
-0.002376 0.000255 0.119663 0.308426 -0.322092 0.300562 -0.044225 1 0 0 0 0 0 1 416041
-0.002377 0.000259 0.119661 0.289611 -0.256942 0.262634 -0.044255 1 0 0 0 0 0 1 417025
-0.002378 0.000262 0.119661 0.279348 -0.222316 0.248346 -0.044287 1 0 0 0 0 0 1 418042
-0.002378 0.000263 0.119661 0.274123 -0.204877 0.243369 -0.044319 1 0 0 0 0 0 1 419060
-0.002379 0.000263 0.119661 0.271545 -0.196168 0.241747 -0.044350 1 0 0 0 0 0 1 420044
-0.002379 0.000264 0.119661 0.270337 -0.191895 0.241287 -0.044381 1 0 0 0 0 0 1 421045
-0.002379 0.000264 0.119661 0.269814 -0.189814 0.241239 -0.044412 1 0 0 0 0 0 1 422045
-0.002379 0.000264 0.119661 0.269664 -0.188842 0.241339 -0.044444 1 0 0 0 0 0 1 423050
-0.002379 0.000264 0.119661 0.269663 -0.188427 0.241475 -0.044475 1 0 0 0 0 0 1 424040
-0.002379 0.000264 0.119661 0.269766 -0.188284 0.241638 -0.044506 1 0 0 0 0 0 1 425039
-0.002379 0.000264 0.119661 0.269911 -0.188272 0.241813 -0.044537 1 0 0 0 0 0 1 426040
-0.002384 0.000282 0.119650 0.341847 -0.435296 0.387917 -0.044568 1 0 0 0 0 0 1 427039
-0.002368 0.000287 0.119636 0.059256 -0.287085 0.449121 -0.044600 1 0 0 0 0 0 1 428040
-0.002360 0.000289 0.119632 0.133297 -0.244227 0.342920 -0.044631 1 0 0 0 0 0 1 429040
-0.002356 0.000290 0.119630 0.190857 -0.225916 0.293438 -0.044662 1 0 0 0 0 0 1 430022
-0.002354 0.000291 0.119630 0.221409 -0.217126 0.275124 -0.044694 1 0 0 0 0 0 1 431071
-0.002353 0.000291 0.119629 0.236837 -0.212814 0.268767 -0.044727 1 0 0 0 0 0 1 432121
-0.002353 0.000291 0.119629 0.244581 -0.210738 0.266673 -0.044759 1 0 0 0 0 0 1 433128
-0.002352 0.000291 0.119629 0.248519 -0.209769 0.266071 -0.044790 1 0 0 0 0 0 1 434117
-0.002352 0.000291 0.119629 0.250575 -0.209355 0.265983 -0.044821 1 0 0 0 0 0 1 435135
-0.002352 0.000291 0.119629 0.251693 -0.209225 0.266067 -0.044852 1 0 0 0 0 0 1 436125
-0.002352 0.000291 0.119629 0.252339 -0.209228 0.266222 -0.044883 1 0 0 0 0 0 1 437120
-0.002357 0.000309 0.119619 0.324513 -0.456227 0.412464 -0.044914 1 0 0 0 0 0 1 438093
-0.002360 0.000318 0.119615 0.300810 -0.369275 0.338762 -0.044946 1 0 0 0 0 0 1 439109
-0.002361 0.000323 0.119614 0.282255 -0.304800 0.300843 -0.044976 1 0 0 0 0 0 1 440093
-0.002362 0.000325 0.119613 0.272107 -0.270530 0.286579 -0.045008 1 0 0 0 0 0 1 441093
-0.002362 0.000326 0.119613 0.266924 -0.253258 0.281620 -0.045039 1 0 0 0 0 0 1 442085
-0.002363 0.000327 0.119613 0.264399 -0.244699 0.280036 -0.045072 1 0 0 0 0 0 1 443166
-0.002363 0.000327 0.119613 0.263192 -0.240467 0.279601 -0.045102 1 0 0 0 0 0 1 444124
-0.002363 0.000327 0.119613 0.262678 -0.238433 0.279577 -0.045134 1 0 0 0 0 0 1 445124
-0.002363 0.000327 0.119613 0.262507 -0.237522 0.279692 -0.045164 1 0 0 0 0 0 1 446116
-0.002363 0.000327 0.119613 0.262531 -0.237133 0.279863 -0.045196 1 0 0 0 0 0 1 447137
-0.002363 0.000327 0.119613 0.262606 -0.237023 0.280048 -0.045227 1 0 0 0 0 0 1 448121
-0.002344 0.000323 0.119603 0.003921 -0.175866 0.415268 -0.045258 1 0 0 0 0 0 1 449117
-0.002335 0.000320 0.119600 0.096583 -0.197646 0.347204 -0.045289 1 0 0 0 0 0 1 450096
-0.002330 0.000319 0.119599 0.164408 -0.213756 0.312213 -0.045322 1 0 0 0 0 0 1 451142
-0.002328 0.000319 0.119598 0.200273 -0.222407 0.299037 -0.045352 1 0 0 0 0 0 1 452117
-0.002326 0.000319 0.119598 0.218383 -0.226840 0.294492 -0.045383 1 0 0 0 0 0 1 453119
-0.002326 0.000318 0.119598 0.227490 -0.229122 0.293025 -0.045414 1 0 0 0 0 0 1 454092
-0.002331 0.000336 0.119587 0.303938 -0.477311 0.438879 -0.045446 1 0 0 0 0 0 1 455129
-0.002333 0.000345 0.119584 0.282334 -0.391084 0.365002 -0.045478 1 0 0 0 0 0 1 456149
-0.002335 0.000350 0.119582 0.264827 -0.326978 0.327025 -0.045508 1 0 0 0 0 0 1 457103
-0.002335 0.000352 0.119582 0.255216 -0.292890 0.312737 -0.045540 1 0 0 0 0 0 1 458117
-0.002336 0.000353 0.119582 0.250307 -0.275732 0.307817 -0.045572 1 0 0 0 0 0 1 459157
-0.002336 0.000354 0.119582 0.247875 -0.267205 0.306208 -0.045602 1 0 0 0 0 0 1 460117
-0.002336 0.000354 0.119582 0.246719 -0.263019 0.305793 -0.045633 1 0 0 0 0 0 1 461100
-0.002336 0.000354 0.119582 0.246234 -0.261014 0.305789 -0.045665 1 0 0 0 0 0 1 462116
-0.002336 0.000354 0.119582 0.246076 -0.260115 0.305922 -0.045696 1 0 0 0 0 0 1 463123
-0.002336 0.000354 0.119582 0.246060 -0.259737 0.306100 -0.045727 1 0 0 0 0 0 1 464100
-0.002336 0.000354 0.119582 0.246157 -0.259644 0.306300 -0.045758 1 0 0 0 0 0 1 465114
-0.002336 0.000354 0.119582 0.246283 -0.259687 0.306517 -0.045789 1 0 0 0 0 0 1 466100
-0.002336 0.000354 0.119582 0.246428 -0.259805 0.306731 -0.045822 1 0 0 0 0 0 1 467153
-0.002336 0.000354 0.119582 0.246587 -0.259938 0.306922 -0.045852 1 0 0 0 0 0 1 468101
-0.002336 0.000354 0.119582 0.246742 -0.260101 0.307132 -0.045883 1 0 0 0 0 0 1 469116
-0.002336 0.000354 0.119582 0.246916 -0.260267 0.307347 -0.045914 1 0 0 0 0 0 1 470110
-0.002336 0.000354 0.119582 0.247077 -0.260445 0.307568 -0.045946 1 0 0 0 0 0 1 471134
-0.002336 0.000354 0.119582 0.247247 -0.260607 0.307758 -0.045976 1 0 0 0 0 0 1 472099
-0.002341 0.000372 0.119571 0.319239 -0.507777 0.454422 -0.046008 1 0 0 0 0 0 1 473114
-0.002344 0.000381 0.119567 0.295438 -0.421178 0.380699 -0.046039 1 0 0 0 0 0 1 474100
-0.002345 0.000386 0.119566 0.276867 -0.356896 0.342793 -0.046071 1 0 0 0 0 0 1 475129
-0.002346 0.000388 0.119566 0.266711 -0.322721 0.328534 -0.046101 1 0 0 0 0 0 1 476098
-0.002346 0.000389 0.119565 0.261527 -0.305526 0.323605 -0.046133 1 0 0 0 0 0 1 477113
-0.002347 0.000390 0.119565 0.258970 -0.296998 0.322028 -0.046164 1 0 0 0 0 0 1 478099
-0.002347 0.000390 0.119565 0.257773 -0.292821 0.321633 -0.046197 1 0 0 0 0 0 1 479148
-0.002347 0.000390 0.119565 0.257237 -0.290813 0.321614 -0.046224 1 0 0 0 0 0 1 480034
-0.002347 0.000390 0.119565 0.257057 -0.289927 0.321747 -0.046256 1 0 0 0 0 0 1 481033
-0.002347 0.000390 0.119565 0.257059 -0.289564 0.321945 -0.046287 1 0 0 0 0 0 1 482043
-0.002347 0.000390 0.119565 0.257126 -0.289487 0.322155 -0.046318 1 0 0 0 0 0 1 483034
-0.002347 0.000390 0.119565 0.257259 -0.289553 0.322366 -0.046350 1 0 0 0 0 0 1 484046
-0.002347 0.000390 0.119565 0.257428 -0.289690 0.322587 -0.046382 1 0 0 0 0 0 1 485065
-0.002347 0.000390 0.119565 0.257571 -0.289836 0.322800 -0.046412 1 0 0 0 0 0 1 486023
-0.002347 0.000390 0.119565 0.257755 -0.290017 0.323028 -0.046444 1 0 0 0 0 0 1 487067
-0.002347 0.000390 0.119565 0.257913 -0.290202 0.323226 -0.046475 1 0 0 0 0 0 1 488039
-0.002347 0.000390 0.119565 0.258095 -0.290391 0.323451 -0.046506 1 0 0 0 0 0 1 489050
-0.002347 0.000390 0.119565 0.258269 -0.290584 0.323668 -0.046537 1 0 0 0 0 0 1 490047
-0.002347 0.000390 0.119565 0.258428 -0.290773 0.323888 -0.046568 1 0 0 0 0 0 1 491029
-0.002347 0.000390 0.119565 0.258615 -0.290975 0.324104 -0.046600 1 0 0 0 0 0 1 492049
-0.002347 0.000390 0.119565 0.258775 -0.291164 0.324324 -0.046631 1 0 0 0 0 0 1 493036
-0.002347 0.000390 0.119565 0.258963 -0.291366 0.324540 -0.046663 1 0 0 0 0 0 1 494056
-0.002347 0.000390 0.119565 0.259140 -0.291564 0.324760 -0.046694 1 0 0 0 0 0 1 495071
-0.002347 0.000390 0.119565 0.259299 -0.291753 0.324980 -0.046725 1 0 0 0 0 0 1 496052
-0.002347 0.000390 0.119565 0.259481 -0.291949 0.325189 -0.046756 1 0 0 0 0 0 1 497043
-0.002347 0.000390 0.119565 0.259644 -0.292142 0.325413 -0.046787 1 0 0 0 0 0 1 498045
-0.002328 0.000386 0.119555 0.000643 -0.231024 0.460911 -0.046819 1 0 0 0 0 0 1 499057
-0.002319 0.000384 0.119552 0.093046 -0.252885 0.392955 -0.046850 1 0 0 0 0 0 1 500050
-0.002314 0.000382 0.119551 0.160714 -0.269047 0.357999 -0.046881 1 0 0 0 0 0 1 501048
-0.002312 0.000382 0.119550 0.196510 -0.277715 0.344866 -0.046912 1 0 0 0 0 0 1 502046
-0.002311 0.000382 0.119550 0.214583 -0.282186 0.340361 -0.046944 1 0 0 0 0 0 1 503074
-0.002310 0.000382 0.119550 0.223680 -0.284509 0.338920 -0.046975 1 0 0 0 0 0 1 504044
-0.002310 0.000381 0.119550 0.228276 -0.285756 0.338560 -0.047006 1 0 0 0 0 0 1 505040
-0.002310 0.000381 0.119550 0.230649 -0.286485 0.338590 -0.047037 1 0 0 0 0 0 1 506039
-0.002310 0.000381 0.119550 0.231934 -0.286945 0.338749 -0.047068 1 0 0 0 0 0 1 507037
-0.002309 0.000381 0.119550 0.232629 -0.287254 0.338950 -0.047100 1 0 0 0 0 0 1 508039
-0.002309 0.000381 0.119550 0.233060 -0.287530 0.339160 -0.047131 1 0 0 0 0 0 1 509036
-0.002309 0.000381 0.119550 0.233358 -0.287746 0.339387 -0.047162 1 0 0 0 0 0 1 510037
-0.002309 0.000381 0.119550 0.233569 -0.287950 0.339608 -0.047193 1 0 0 0 0 0 1 511037
-0.002309 0.000381 0.119550 0.233762 -0.288150 0.339833 -0.047225 1 0 0 0 0 0 1 512039
-0.002309 0.000381 0.119550 0.233942 -0.288346 0.340065 -0.047256 1 0 0 0 0 0 1 513037
-0.002309 0.000381 0.119550 0.234112 -0.288540 0.340285 -0.047287 1 0 0 0 0 0 1 514039
-0.002309 0.000381 0.119550 0.234268 -0.288731 0.340510 -0.047318 1 0 0 0 0 0 1 515039
-0.002309 0.000381 0.119550 0.234435 -0.288937 0.340753 -0.047352 1 0 0 0 0 0 1 516119
-0.002309 0.000381 0.119550 0.234589 -0.289127 0.340977 -0.047383 1 0 0 0 0 0 1 517117
-0.002309 0.000381 0.119550 0.234745 -0.289319 0.341203 -0.047415 1 0 0 0 0 0 1 518121
-0.002309 0.000381 0.119550 0.234892 -0.289520 0.341422 -0.047446 1 0 0 0 0 0 1 519128
-0.002309 0.000381 0.119550 0.235049 -0.289696 0.341645 -0.047476 1 0 0 0 0 0 1 520093
-0.002309 0.000381 0.119550 0.235204 -0.289886 0.341871 -0.047507 1 0 0 0 0 0 1 521092
-0.002309 0.000381 0.119550 0.235359 -0.290076 0.342096 -0.047539 1 0 0 0 0 0 1 522093
-0.002309 0.000381 0.119550 0.235520 -0.290275 0.342329 -0.047571 1 0 0 0 0 0 1 523132
-0.002309 0.000381 0.119550 0.235672 -0.290462 0.342551 -0.047602 1 0 0 0 0 0 1 524118
-0.002309 0.000381 0.119550 0.235824 -0.290649 0.342772 -0.047633 1 0 0 0 0 0 1 525099
-0.002291 0.000377 0.119540 -0.023319 -0.229489 0.478562 -0.047665 1 0 0 0 0 0 1 526122
-0.002281 0.000375 0.119537 0.068870 -0.251316 0.410583 -0.047697 1 0 0 0 0 0 1 527165
-0.002277 0.000374 0.119536 0.136437 -0.267449 0.375607 -0.047727 1 0 0 0 0 0 1 528121
-0.002274 0.000373 0.119535 0.172150 -0.276109 0.362489 -0.047759 1 0 0 0 0 0 1 529124
-0.002273 0.000373 0.119535 0.190183 -0.280556 0.357965 -0.047790 1 0 0 0 0 0 1 530119
-0.002273 0.000373 0.119535 0.199253 -0.282868 0.356549 -0.047821 1 0 0 0 0 0 1 531137
-0.002272 0.000373 0.119535 0.203841 -0.284131 0.356200 -0.047852 1 0 0 0 0 0 1 532118
-0.002277 0.000390 0.119525 0.278189 -0.532240 0.503003 -0.047883 1 0 0 0 0 0 1 533117
-0.002280 0.000399 0.119521 0.255519 -0.446234 0.429339 -0.047915 1 0 0 0 0 0 1 534119
-0.002281 0.000404 0.119520 0.237492 -0.382272 0.391458 -0.047945 1 0 0 0 0 0 1 535108
-0.002282 0.000406 0.119519 0.227619 -0.348253 0.377230 -0.047976 1 0 0 0 0 0 1 536093
-0.002282 0.000407 0.119519 0.222549 -0.331138 0.372342 -0.048007 1 0 0 0 0 0 1 537092
-0.002283 0.000408 0.119519 0.220042 -0.322637 0.370782 -0.048039 1 0 0 0 0 0 1 538090
-0.002283 0.000408 0.119519 0.218865 -0.318515 0.370412 -0.048072 1 0 0 0 0 0 1 539162
-0.002283 0.000408 0.119519 0.218317 -0.316537 0.370430 -0.048102 1 0 0 0 0 0 1 540118
-0.002283 0.000408 0.119519 0.218113 -0.315653 0.370591 -0.048133 1 0 0 0 0 0 1 541114
-0.002283 0.000408 0.119519 0.218075 -0.315315 0.370808 -0.048164 1 0 0 0 0 0 1 542097
-0.002283 0.000408 0.119519 0.218133 -0.315241 0.371045 -0.048196 1 0 0 0 0 0 1 543133
-0.002283 0.000408 0.119519 0.218232 -0.315317 0.371275 -0.048226 1 0 0 0 0 0 1 544099
-0.002283 0.000408 0.119519 0.218352 -0.315449 0.371518 -0.048258 1 0 0 0 0 0 1 545113
-0.002283 0.000408 0.119519 0.218479 -0.315611 0.371754 -0.048289 1 0 0 0 0 0 1 546098
-0.002283 0.000408 0.119519 0.218635 -0.315815 0.372015 -0.048322 1 0 0 0 0 0 1 547155
-0.002283 0.000408 0.119519 0.218769 -0.315999 0.372240 -0.048352 1 0 0 0 0 0 1 548114
-0.002283 0.000408 0.119519 0.218908 -0.316200 0.372477 -0.048383 1 0 0 0 0 0 1 549099
-0.002283 0.000408 0.119519 0.219029 -0.316402 0.372714 -0.048414 1 0 0 0 0 0 1 550115
-0.002283 0.000408 0.119519 0.219197 -0.316619 0.372970 -0.048447 1 0 0 0 0 0 1 551156
-0.002283 0.000408 0.119519 0.219312 -0.316798 0.373190 -0.048475 1 0 0 0 0 0 1 552041
-0.002283 0.000408 0.119519 0.219460 -0.316992 0.373416 -0.048506 1 0 0 0 0 0 1 553032
-0.002283 0.000408 0.119519 0.219595 -0.317205 0.373671 -0.048537 1 0 0 0 0 0 1 554042
-0.002288 0.000426 0.119508 0.291738 -0.564853 0.520916 -0.048568 1 0 0 0 0 0 1 555031
-0.002291 0.000435 0.119504 0.268038 -0.478784 0.447300 -0.048600 1 0 0 0 0 0 1 556042
-0.002292 0.000440 0.119503 0.249482 -0.414793 0.409437 -0.048631 1 0 0 0 0 0 1 557031
-0.002293 0.000442 0.119503 0.239348 -0.380772 0.395224 -0.048662 1 0 0 0 0 0 1 558041
-0.002293 0.000443 0.119503 0.234158 -0.363641 0.390339 -0.048693 1 0 0 0 0 0 1 559032
-0.002293 0.000444 0.119503 0.231589 -0.355172 0.388798 -0.048725 1 0 0 0 0 0 1 560041
-0.002293 0.000444 0.119503 0.230354 -0.351036 0.388416 -0.048756 1 0 0 0 0 0 1 561040
-0.002293 0.000444 0.119503 0.229821 -0.349076 0.388458 -0.048787 1 0 0 0 0 0 1 562040
-0.002293 0.000444 0.119503 0.229613 -0.348209 0.388636 -0.048818 1 0 0 0 0 0 1 563040
-0.002293 0.000444 0.119503 0.229582 -0.347891 0.388844 -0.048850 1 0 0 0 0 0 1 564036
-0.002294 0.000444 0.119503 0.229634 -0.347840 0.389095 -0.048881 1 0 0 0 0 0 1 565050
-0.002294 0.000444 0.119503 0.229738 -0.347930 0.389335 -0.048912 1 0 0 0 0 0 1 566047
-0.002294 0.000444 0.119503 0.229875 -0.348081 0.389599 -0.048944 1 0 0 0 0 0 1 567060
-0.002294 0.000444 0.119503 0.230012 -0.348272 0.389831 -0.048975 1 0 0 0 0 0 1 568044
-0.002294 0.000444 0.119503 0.230145 -0.348481 0.390080 -0.049006 1 0 0 0 0 0 1 569052
-0.002294 0.000444 0.119503 0.230286 -0.348690 0.390341 -0.049037 1 0 0 0 0 0 1 570048
-0.002294 0.000444 0.119503 0.230442 -0.348905 0.390580 -0.049069 1 0 0 0 0 0 1 571058
-0.002294 0.000444 0.119503 0.230572 -0.349114 0.390824 -0.049099 1 0 0 0 0 0 1 572017
-0.002294 0.000444 0.119503 0.230734 -0.349345 0.391074 -0.049131 1 0 0 0 0 0 1 573047
-0.002294 0.000444 0.119503 0.230862 -0.349573 0.391322 -0.049162 1 0 0 0 0 0 1 574047
-0.002294 0.000444 0.119503 0.231029 -0.349794 0.391575 -0.049194 1 0 0 0 0 0 1 575063
-0.002294 0.000444 0.119503 0.231166 -0.350021 0.391833 -0.049225 1 0 0 0 0 0 1 576047
-0.002294 0.000444 0.119503 0.231321 -0.350235 0.392069 -0.049256 1 0 0 0 0 0 1 577045
-0.002294 0.000444 0.119503 0.231457 -0.350454 0.392324 -0.049287 1 0 0 0 0 0 1 578049
-0.002294 0.000444 0.119503 0.231606 -0.350681 0.392580 -0.049319 1 0 0 0 0 0 1 579074
-0.002294 0.000444 0.119503 0.231772 -0.350918 0.392835 -0.049352 1 0 0 0 0 0 1 580125
-0.002294 0.000444 0.119503 0.231912 -0.351148 0.393096 -0.049383 1 0 0 0 0 0 1 581124
-0.002294 0.000444 0.119503 0.232063 -0.351358 0.393327 -0.049414 1 0 0 0 0 0 1 582100
-0.002294 0.000444 0.119503 0.232200 -0.351578 0.393583 -0.049445 1 0 0 0 0 0 1 583107
-0.002294 0.000444 0.119503 0.232355 -0.351798 0.393821 -0.049476 1 0 0 0 0 0 1 584089
-0.002294 0.000444 0.119503 0.232483 -0.352027 0.394069 -0.049507 1 0 0 0 0 0 1 585091
-0.002294 0.000444 0.119503 0.232635 -0.352241 0.394324 -0.049539 1 0 0 0 0 0 1 586089
-0.002294 0.000444 0.119503 0.232802 -0.352484 0.394582 -0.049571 1 0 0 0 0 0 1 587123
-0.002294 0.000444 0.119503 0.232934 -0.352692 0.394828 -0.049602 1 0 0 0 0 0 1 588113
-0.002294 0.000444 0.119503 0.233088 -0.352910 0.395065 -0.049632 1 0 0 0 0 0 1 589090
-0.002294 0.000444 0.119503 0.233227 -0.353134 0.395324 -0.049664 1 0 0 0 0 0 1 590111
-0.002294 0.000444 0.119503 0.233391 -0.353367 0.395577 -0.049697 1 0 0 0 0 0 1 591150
-0.002294 0.000444 0.119503 0.233525 -0.353591 0.395830 -0.049727 1 0 0 0 0 0 1 592117
-0.002294 0.000444 0.119503 0.233680 -0.353806 0.396068 -0.049758 1 0 0 0 0 0 1 593118
-0.002294 0.000444 0.119503 0.233816 -0.354025 0.396321 -0.049790 1 0 0 0 0 0 1 594118
-0.002299 0.000462 0.119492 0.306026 -0.601925 0.543918 -0.049821 1 0 0 0 0 0 1 595108
-0.002301 0.000471 0.119488 0.282394 -0.516115 0.470309 -0.049851 1 0 0 0 0 0 1 596091
-0.002303 0.000476 0.119487 0.263904 -0.452266 0.432446 -0.049882 1 0 0 0 0 0 1 597090
-0.002304 0.000478 0.119486 0.253783 -0.418312 0.418255 -0.049914 1 0 0 0 0 0 1 598114
-0.002304 0.000479 0.119486 0.248621 -0.401261 0.413380 -0.049947 1 0 0 0 0 0 1 599152
-0.002304 0.000480 0.119486 0.246048 -0.392793 0.411837 -0.049977 1 0 0 0 0 0 1 600112
-0.002304 0.000480 0.119486 0.244824 -0.388693 0.411470 -0.050008 1 0 0 0 0 0 1 601117
-0.002304 0.000480 0.119486 0.244287 -0.386754 0.411507 -0.050040 1 0 0 0 0 0 1 602120
-0.002304 0.000480 0.119486 0.244100 -0.385917 0.411713 -0.050072 1 0 0 0 0 0 1 603154
-0.002304 0.000480 0.119486 0.244071 -0.385611 0.411923 -0.050102 1 0 0 0 0 0 1 604121
-0.002304 0.000480 0.119486 0.244122 -0.385561 0.412169 -0.050133 1 0 0 0 0 0 1 605109
-0.002304 0.000480 0.119486 0.244249 -0.385680 0.412440 -0.050165 1 0 0 0 0 0 1 606145
-0.002304 0.000480 0.119486 0.244368 -0.385849 0.412686 -0.050196 1 0 0 0 0 0 1 607132
-0.002304 0.000480 0.119486 0.244520 -0.386061 0.412937 -0.050227 1 0 0 0 0 0 1 608112
-0.002304 0.000480 0.119486 0.244656 -0.386276 0.413188 -0.050258 1 0 0 0 0 0 1 609119
-0.002304 0.000480 0.119486 0.244813 -0.386504 0.413450 -0.050289 1 0 0 0 0 0 1 610114
-0.002304 0.000480 0.119486 0.244961 -0.386751 0.413725 -0.050322 1 0 0 0 0 0 1 611159
-0.002304 0.000480 0.119486 0.245117 -0.386983 0.413965 -0.050352 1 0 0 0 0 0 1 612113
-0.002304 0.000480 0.119486 0.245255 -0.387215 0.414221 -0.050382 1 0 0 0 0 0 1 613089
-0.002304 0.000480 0.119486 0.245407 -0.387456 0.414480 -0.050414 1 0 0 0 0 0 1 614094
-0.002304 0.000480 0.119486 0.245581 -0.387716 0.414749 -0.050447 1 0 0 0 0 0 1 615162
-0.002304 0.000480 0.119486 0.245715 -0.387942 0.414999 -0.050477 1 0 0 0 0 0 1 616113
-0.002304 0.000480 0.119486 0.245872 -0.388169 0.415239 -0.050508 1 0 0 0 0 0 1 617097
-0.002304 0.000480 0.119486 0.246019 -0.388420 0.415511 -0.050539 1 0 0 0 0 0 1 618112
-0.002304 0.000480 0.119486 0.246177 -0.388677 0.415760 -0.050571 1 0 0 0 0 0 1 619128
-0.002304 0.000480 0.119486 0.246323 -0.388903 0.416025 -0.050602 1 0 0 0 0 0 1 620112
-0.002304 0.000480 0.119486 0.246472 -0.389133 0.416279 -0.050633 1 0 0 0 0 0 1 621121
-0.002304 0.000480 0.119486 0.246635 -0.389380 0.416529 -0.050664 1 0 0 0 0 0 1 622097
-0.002304 0.000480 0.119486 0.246797 -0.389650 0.416826 -0.050699 1 0 0 0 0 0 1 623228
-0.002304 0.000480 0.119486 0.246943 -0.389866 0.417049 -0.050727 1 0 0 0 0 0 1 624116
-0.002304 0.000480 0.119486 0.247081 -0.390091 0.417303 -0.050758 1 0 0 0 0 0 1 625111
-0.002304 0.000480 0.119486 0.247244 -0.390340 0.417556 -0.050789 1 0 0 0 0 0 1 626094
-0.002304 0.000480 0.119486 0.247394 -0.390591 0.417833 -0.050822 1 0 0 0 0 0 1 627147
-0.002304 0.000480 0.119486 0.247552 -0.390827 0.418077 -0.050852 1 0 0 0 0 0 1 628116
-0.002304 0.000480 0.119486 0.247690 -0.391053 0.418332 -0.050883 1 0 0 0 0 0 1 629114
-0.002304 0.000480 0.119486 0.247841 -0.391298 0.418591 -0.050914 1 0 0 0 0 0 1 630097
-0.002304 0.000480 0.119486 0.248002 -0.391559 0.418844 -0.050946 1 0 0 0 0 0 1 631131
-0.002304 0.000480 0.119486 0.248148 -0.391785 0.419108 -0.050977 1 0 0 0 0 0 1 632113
-0.002304 0.000480 0.119486 0.248306 -0.392012 0.419349 -0.051008 1 0 0 0 0 0 1 633096
-0.002304 0.000480 0.119486 0.248453 -0.392263 0.419622 -0.051039 1 0 0 0 0 0 1 634111
-0.002304 0.000480 0.119486 0.248621 -0.392515 0.419882 -0.051072 1 0 0 0 0 0 1 635145
-0.002304 0.000480 0.119486 0.248746 -0.392727 0.420118 -0.051100 1 0 0 0 0 0 1 636039
-0.002304 0.000480 0.119486 0.248892 -0.392953 0.420366 -0.051131 1 0 0 0 0 0 1 637029
-0.002304 0.000480 0.119486 0.249061 -0.393208 0.420625 -0.051162 1 0 0 0 0 0 1 638038
-0.002304 0.000480 0.119486 0.249201 -0.393445 0.420886 -0.051193 1 0 0 0 0 0 1 639029
-0.002304 0.000480 0.119486 0.249366 -0.393690 0.421140 -0.051225 1 0 0 0 0 0 1 640038
-0.002304 0.000480 0.119486 0.249494 -0.393923 0.421386 -0.051256 1 0 0 0 0 0 1 641029
-0.002304 0.000480 0.119486 0.249671 -0.394174 0.421656 -0.051288 1 0 0 0 0 0 1 642055
-0.002285 0.000476 0.119476 -0.010487 -0.332735 0.557996 -0.051318 1 0 0 0 0 0 1 643034
-0.002276 0.000474 0.119473 0.081119 -0.354545 0.490254 -0.051350 1 0 0 0 0 0 1 644044
-0.002271 0.000473 0.119472 0.148378 -0.370683 0.455406 -0.051381 1 0 0 0 0 0 1 645030
-0.002274 0.000490 0.119461 0.256150 -0.627354 0.590035 -0.051412 1 0 0 0 0 0 1 646040
-0.002276 0.000499 0.119457 0.250381 -0.546082 0.511757 -0.051443 1 0 0 0 0 0 1 647035
-0.002277 0.000503 0.119455 0.240816 -0.484540 0.472320 -0.051479 1 0 0 0 0 0 1 648175
-0.002277 0.000505 0.119455 0.235116 -0.451710 0.457531 -0.051506 1 0 0 0 0 0 1 649047
-0.002277 0.000506 0.119455 0.232158 -0.435214 0.452464 -0.051537 1 0 0 0 0 0 1 650035
-0.002277 0.000507 0.119455 0.230692 -0.427064 0.450886 -0.051569 1 0 0 0 0 0 1 651058
-0.002278 0.000507 0.119455 0.230014 -0.423105 0.450511 -0.051600 1 0 0 0 0 0 1 652043
-0.002278 0.000507 0.119455 0.229737 -0.421256 0.450561 -0.051631 1 0 0 0 0 0 1 653039
-0.002278 0.000507 0.119455 0.229652 -0.420451 0.450751 -0.051661 1 0 0 0 0 0 1 654015
-0.002278 0.000507 0.119455 0.229706 -0.420187 0.451003 -0.051694 1 0 0 0 0 0 1 655052
-0.002278 0.000507 0.119455 0.229777 -0.420170 0.451260 -0.051725 1 0 0 0 0 0 1 656044
-0.002278 0.000507 0.119455 0.229899 -0.420298 0.451531 -0.051756 1 0 0 0 0 0 1 657044
-0.002278 0.000507 0.119455 0.230020 -0.420487 0.451808 -0.051787 1 0 0 0 0 0 1 658042
-0.002278 0.000507 0.119455 0.230150 -0.420709 0.452088 -0.051819 1 0 0 0 0 0 1 659066
-0.002278 0.000507 0.119455 0.230280 -0.420941 0.452346 -0.051850 1 0 0 0 0 0 1 660037
-0.002278 0.000507 0.119455 0.230426 -0.421185 0.452624 -0.051881 1 0 0 0 0 0 1 661036
-0.002278 0.000507 0.119455 0.230561 -0.421423 0.452887 -0.051912 1 0 0 0 0 0 1 662022
-0.002278 0.000507 0.119455 0.230699 -0.421674 0.453157 -0.051943 1 0 0 0 0 0 1 663016
-0.002259 0.000503 0.119445 -0.029517 -0.360247 0.589721 -0.051977 1 0 0 0 0 0 1 664115
-0.002249 0.000501 0.119441 0.061921 -0.382062 0.521975 -0.052008 1 0 0 0 0 0 1 665116
-0.002245 0.000500 0.119440 0.129084 -0.398196 0.487151 -0.052040 1 0 0 0 0 0 1 666122
-0.002243 0.000499 0.119440 0.164607 -0.406864 0.474103 -0.052071 1 0 0 0 0 0 1 667129
-0.002241 0.000499 0.119440 0.182530 -0.411347 0.469651 -0.052102 1 0 0 0 0 0 1 668112
-0.002241 0.000499 0.119440 0.191528 -0.413716 0.468277 -0.052133 1 0 0 0 0 0 1 669112
-0.002240 0.000499 0.119440 0.196080 -0.415013 0.467973 -0.052164 1 0 0 0 0 0 1 670087
-0.002240 0.000499 0.119440 0.198409 -0.415795 0.468061 -0.052196 1 0 0 0 0 0 1 671122
-0.002240 0.000499 0.119440 0.199619 -0.416311 0.468278 -0.052227 1 0 0 0 0 0 1 672112
-0.002240 0.000499 0.119440 0.200307 -0.416686 0.468535 -0.052258 1 0 0 0 0 0 1 673111
-0.002240 0.000499 0.119440 0.200695 -0.416992 0.468800 -0.052289 1 0 0 0 0 0 1 674085
-0.002240 0.000499 0.119440 0.200949 -0.417297 0.469087 -0.052322 1 0 0 0 0 0 1 675148
-0.002245 0.000516 0.119429 0.273394 -0.665693 0.617263 -0.052352 1 0 0 0 0 0 1 676114
-0.002248 0.000525 0.119425 0.249857 -0.580392 0.543764 -0.052382 1 0 0 0 0 0 1 677087
-0.002250 0.000530 0.119424 0.231414 -0.516823 0.505962 -0.052414 1 0 0 0 0 0 1 678087
-0.002250 0.000532 0.119424 0.221316 -0.483033 0.491802 -0.052445 1 0 0 0 0 0 1 679102
-0.002251 0.000533 0.119423 0.216143 -0.466037 0.486941 -0.052476 1 0 0 0 0 0 1 680084
-0.002251 0.000534 0.119423 0.213575 -0.457641 0.485457 -0.052508 1 0 0 0 0 0 1 681107
-0.002251 0.000534 0.119423 0.212327 -0.453576 0.485113 -0.052538 1 0 0 0 0 0 1 682084
-0.002251 0.000534 0.119423 0.211778 -0.451700 0.485207 -0.052572 1 0 0 0 0 0 1 683153
-0.002251 0.000534 0.119423 0.211542 -0.450864 0.485405 -0.052602 1 0 0 0 0 0 1 684119
-0.002251 0.000534 0.119423 0.211489 -0.450593 0.485671 -0.052633 1 0 0 0 0 0 1 685115
-0.002251 0.000534 0.119423 0.211541 -0.450588 0.485945 -0.052664 1 0 0 0 0 0 1 686106
-0.002251 0.000534 0.119423 0.211628 -0.450722 0.486246 -0.052696 1 0 0 0 0 0 1 687136
-0.002251 0.000534 0.119423 0.211718 -0.450913 0.486519 -0.052727 1 0 0 0 0 0 1 688110
-0.002251 0.000534 0.119423 0.211834 -0.451153 0.486813 -0.052758 1 0 0 0 0 0 1 689109
-0.002251 0.000534 0.119423 0.211961 -0.451393 0.487095 -0.052789 1 0 0 0 0 0 1 690086
-0.002251 0.000534 0.119423 0.212078 -0.451656 0.487396 -0.052821 1 0 0 0 0 0 1 691129
-0.002251 0.000534 0.119423 0.212208 -0.451913 0.487666 -0.052851 1 0 0 0 0 0 1 692087
-0.002251 0.000534 0.119423 0.212323 -0.452177 0.487959 -0.052882 1 0 0 0 0 0 1 693086
-0.002251 0.000534 0.119423 0.212447 -0.452444 0.488248 -0.052914 1 0 0 0 0 0 1 694085
-0.002251 0.000534 0.119423 0.212569 -0.452730 0.488541 -0.052946 1 0 0 0 0 0 1 695123
-0.002251 0.000534 0.119423 0.212712 -0.452989 0.488825 -0.052977 1 0 0 0 0 0 1 696109
-0.002251 0.000534 0.119423 0.212825 -0.453249 0.489115 -0.053008 1 0 0 0 0 0 1 697093
-0.002251 0.000534 0.119423 0.212950 -0.453515 0.489403 -0.053039 1 0 0 0 0 0 1 698091
-0.002251 0.000534 0.119423 0.213079 -0.453791 0.489701 -0.053071 1 0 0 0 0 0 1 699124
-0.002251 0.000534 0.119423 0.213212 -0.454052 0.489974 -0.053101 1 0 0 0 0 0 1 700092
-0.002251 0.000534 0.119423 0.213329 -0.454321 0.490272 -0.053133 1 0 0 0 0 0 1 701106
-0.002251 0.000534 0.119423 0.213451 -0.454584 0.490557 -0.053164 1 0 0 0 0 0 1 702090
-0.002251 0.000534 0.119423 0.213593 -0.454862 0.490849 -0.053196 1 0 0 0 0 0 1 703123
-0.002251 0.000534 0.119423 0.213704 -0.455119 0.491134 -0.053226 1 0 0 0 0 0 1 704092
-0.002251 0.000534 0.119423 0.213822 -0.455399 0.491420 -0.053258 1 0 0 0 0 0 1 705107
-0.002251 0.000534 0.119423 0.213952 -0.455654 0.491710 -0.053289 1 0 0 0 0 0 1 706090
-0.002251 0.000534 0.119423 0.214094 -0.455926 0.492001 -0.053322 1 0 0 0 0 0 1 707146
-0.002251 0.000534 0.119423 0.214197 -0.456169 0.492267 -0.053349 1 0 0 0 0 0 1 708027
-0.002251 0.000534 0.119423 0.214321 -0.456437 0.492556 -0.053380 1 0 0 0 0 0 1 709026
-0.002251 0.000534 0.119423 0.214460 -0.456709 0.492841 -0.053412 1 0 0 0 0 0 1 710034
-0.002251 0.000534 0.119423 0.214574 -0.456971 0.493132 -0.053443 1 0 0 0 0 0 1 711025
-0.002251 0.000534 0.119423 0.214699 -0.457241 0.493424 -0.053474 1 0 0 0 0 0 1 712035
-0.002251 0.000534 0.119423 0.214823 -0.457506 0.493710 -0.053505 1 0 0 0 0 0 1 713026
-0.002251 0.000534 0.119423 0.214962 -0.457778 0.493995 -0.053537 1 0 0 0 0 0 1 714035
-0.002256 0.000552 0.119413 0.287388 -0.706403 0.642532 -0.053568 1 0 0 0 0 0 1 715035
-0.002259 0.000561 0.119409 0.263903 -0.621350 0.569030 -0.053599 1 0 0 0 0 0 1 716027
-0.002260 0.000566 0.119408 0.245480 -0.557918 0.531237 -0.053631 1 0 0 0 0 0 1 717033
-0.002261 0.000568 0.119407 0.235406 -0.524213 0.517080 -0.053662 1 0 0 0 0 0 1 718034
-0.002261 0.000569 0.119407 0.230235 -0.507257 0.512244 -0.053693 1 0 0 0 0 0 1 719032
-0.002274 0.000556 0.119396 0.403573 -0.309710 0.658950 -0.053724 1 0 0 0 0 0 1 720035
-0.002281 0.000550 0.119393 0.343085 -0.371068 0.584882 -0.053756 1 0 0 0 0 0 1 721035
-0.002284 0.000546 0.119391 0.297431 -0.417681 0.546899 -0.053787 1 0 0 0 0 0 1 722024
-0.002286 0.000545 0.119391 0.272850 -0.442665 0.532690 -0.053818 1 0 0 0 0 0 1 723034
-0.002286 0.000544 0.119391 0.260364 -0.455415 0.527842 -0.053849 1 0 0 0 0 0 1 724032
-0.002287 0.000543 0.119391 0.254131 -0.461939 0.526335 -0.053881 1 0 0 0 0 0 1 725028
-0.002287 0.000543 0.119391 0.251076 -0.465323 0.526022 -0.053912 1 0 0 0 0 0 1 726031
-0.002287 0.000543 0.119391 0.249603 -0.467155 0.526118 -0.053943 1 0 0 0 0 0 1 727030
-0.002287 0.000543 0.119391 0.248939 -0.468218 0.526343 -0.053974 1 0 0 0 0 0 1 728029
-0.002287 0.000543 0.119391 0.248681 -0.468877 0.526620 -0.054006 1 0 0 0 0 0 1 729029
-0.002287 0.000543 0.119391 0.248625 -0.469341 0.526912 -0.054037 1 0 0 0 0 0 1 730028
-0.002287 0.000543 0.119391 0.248662 -0.469708 0.527213 -0.054068 1 0 0 0 0 0 1 731030
-0.002287 0.000543 0.119391 0.248769 -0.470050 0.527548 -0.054102 1 0 0 0 0 0 1 732110
-0.002287 0.000543 0.119391 0.248890 -0.470360 0.527863 -0.054134 1 0 0 0 0 0 1 733143
-0.002287 0.000543 0.119391 0.249030 -0.470629 0.528162 -0.054165 1 0 0 0 0 0 1 734126
-0.002287 0.000543 0.119391 0.249168 -0.470912 0.528464 -0.054196 1 0 0 0 0 0 1 735139
-0.002287 0.000543 0.119391 0.249296 -0.471175 0.528768 -0.054227 1 0 0 0 0 0 1 736117
-0.002287 0.000543 0.119391 0.249433 -0.471465 0.529072 -0.054258 1 0 0 0 0 0 1 737113
-0.002287 0.000543 0.119391 0.249582 -0.471721 0.529380 -0.054290 1 0 0 0 0 0 1 738122
-0.002287 0.000543 0.119391 0.249733 -0.472013 0.529678 -0.054321 1 0 0 0 0 0 1 739121
-0.002287 0.000543 0.119391 0.249866 -0.472254 0.529977 -0.054351 1 0 0 0 0 0 1 740085
-0.002287 0.000543 0.119391 0.250004 -0.472543 0.530282 -0.054382 1 0 0 0 0 0 1 741084
-0.002287 0.000543 0.119391 0.250155 -0.472808 0.530574 -0.054414 1 0 0 0 0 0 1 742084
-0.002287 0.000543 0.119391 0.250304 -0.473089 0.530907 -0.054446 1 0 0 0 0 0 1 743118
-0.002287 0.000543 0.119391 0.250435 -0.473355 0.531198 -0.054477 1 0 0 0 0 0 1 744110
-0.002287 0.000543 0.119391 0.250585 -0.473622 0.531507 -0.054507 1 0 0 0 0 0 1 745083
-0.002287 0.000543 0.119391 0.250730 -0.473894 0.531793 -0.054538 1 0 0 0 0 0 1 746084
-0.002287 0.000543 0.119391 0.250878 -0.474173 0.532125 -0.054571 1 0 0 0 0 0 1 747114
-0.002293 0.000561 0.119380 0.323337 -0.722988 0.680900 -0.054602 1 0 0 0 0 0 1 748115
-0.002295 0.000570 0.119376 0.299976 -0.638138 0.607464 -0.054633 1 0 0 0 0 0 1 749120
-0.002297 0.000574 0.119375 0.281609 -0.574802 0.569661 -0.054664 1 0 0 0 0 0 1 750085
-0.002297 0.000577 0.119374 0.271566 -0.541156 0.555554 -0.054697 1 0 0 0 0 0 1 751146
-0.002298 0.000578 0.119374 0.266424 -0.524214 0.550710 -0.054726 1 0 0 0 0 0 1 752086
-0.002298 0.000578 0.119374 0.263868 -0.515877 0.549226 -0.054757 1 0 0 0 0 0 1 753085
-0.002298 0.000579 0.119374 0.262653 -0.511835 0.548929 -0.054789 1 0 0 0 0 0 1 754085
-0.002298 0.000579 0.119374 0.262118 -0.509987 0.549032 -0.054821 1 0 0 0 0 0 1 755119
-0.002298 0.000579 0.119374 0.261920 -0.509186 0.549274 -0.054852 1 0 0 0 0 0 1 756109
-0.002298 0.000579 0.119374 0.261886 -0.508921 0.549552 -0.054882 1 0 0 0 0 0 1 757084
-0.002298 0.000579 0.119374 0.261968 -0.508952 0.549864 -0.054915 1 0 0 0 0 0 1 758120
-0.002298 0.000579 0.119374 0.262069 -0.509111 0.550177 -0.054946 1 0 0 0 0 0 1 759130
-0.002298 0.000579 0.119374 0.262194 -0.509331 0.550490 -0.054977 1 0 0 0 0 0 1 760113
-0.002298 0.000579 0.119374 0.262323 -0.509591 0.550796 -0.055008 1 0 0 0 0 0 1 761112
-0.002298 0.000579 0.119374 0.262475 -0.509859 0.551108 -0.055039 1 0 0 0 0 0 1 762113
-0.002298 0.000579 0.119374 0.262612 -0.510137 0.551425 -0.055071 1 0 0 0 0 0 1 763128
-0.002298 0.000579 0.119374 0.262759 -0.510402 0.551729 -0.055101 1 0 0 0 0 0 1 764076
-0.002298 0.000579 0.119374 0.262919 -0.510713 0.552041 -0.055133 1 0 0 0 0 0 1 765115
-0.002298 0.000579 0.119374 0.263060 -0.510983 0.552356 -0.055163 1 0 0 0 0 0 1 766084
-0.002279 0.000574 0.119364 0.001958 -0.449309 0.689321 -0.055196 1 0 0 0 0 0 1 767119
-0.002270 0.000572 0.119361 0.092924 -0.471089 0.621841 -0.055227 1 0 0 0 0 0 1 768107
-0.002265 0.000571 0.119360 0.159826 -0.487214 0.587133 -0.055257 1 0 0 0 0 0 1 769082
-0.002263 0.000571 0.119359 0.195218 -0.495866 0.574166 -0.055288 1 0 0 0 0 0 1 770082
-0.002262 0.000570 0.119359 0.213092 -0.500388 0.569768 -0.055320 1 0 0 0 0 0 1 771099
-0.002261 0.000570 0.119359 0.222064 -0.502777 0.568457 -0.055352 1 0 0 0 0 0 1 772113
-0.002261 0.000570 0.119359 0.226604 -0.504118 0.568197 -0.055383 1 0 0 0 0 0 1 773108
-0.002261 0.000570 0.119359 0.228934 -0.504912 0.568317 -0.055414 1 0 0 0 0 0 1 774090
-0.002266 0.000588 0.119348 0.302551 -0.754122 0.717267 -0.055446 1 0 0 0 0 0 1 775124
-0.002269 0.000597 0.119345 0.279738 -0.669596 0.643804 -0.055476 1 0 0 0 0 0 1 776092
-0.002270 0.000601 0.119343 0.261663 -0.606451 0.606054 -0.055508 1 0 0 0 0 0 1 777106
-0.002271 0.000604 0.119343 0.251751 -0.572867 0.591922 -0.055539 1 0 0 0 0 0 1 778092
-0.002271 0.000605 0.119343 0.246678 -0.556018 0.587129 -0.055572 1 0 0 0 0 0 1 779147
-0.002271 0.000605 0.119343 0.244139 -0.547660 0.585641 -0.055599 1 0 0 0 0 0 1 780026
-0.002284 0.000592 0.119332 0.419141 -0.354113 0.733812 -0.055631 1 0 0 0 0 0 1 781034
-0.002290 0.000585 0.119328 0.359571 -0.417451 0.660314 -0.055662 1 0 0 0 0 0 1 782034
-0.002294 0.000582 0.119327 0.314390 -0.465061 0.622561 -0.055693 1 0 0 0 0 0 1 783025
-0.002295 0.000580 0.119327 0.290054 -0.490519 0.608451 -0.055724 1 0 0 0 0 0 1 784035
-0.002296 0.000580 0.119326 0.277684 -0.503545 0.603651 -0.055756 1 0 0 0 0 0 1 785033
-0.002297 0.000579 0.119326 0.271514 -0.510182 0.602206 -0.055787 1 0 0 0 0 0 1 786024
-0.002297 0.000579 0.119326 0.268488 -0.513660 0.601928 -0.055818 1 0 0 0 0 0 1 787033
-0.002297 0.000579 0.119326 0.267045 -0.515547 0.602048 -0.055849 1 0 0 0 0 0 1 788025
-0.002297 0.000579 0.119326 0.266392 -0.516632 0.602308 -0.055881 1 0 0 0 0 0 1 789033
-0.002297 0.000579 0.119326 0.266140 -0.517308 0.602618 -0.055912 1 0 0 0 0 0 1 790037
-0.002297 0.000579 0.119326 0.266091 -0.517798 0.602946 -0.055943 1 0 0 0 0 0 1 791029
-0.002297 0.000579 0.119326 0.266146 -0.518187 0.603275 -0.055974 1 0 0 0 0 0 1 792032
-0.002297 0.000579 0.119326 0.266230 -0.518535 0.603620 -0.056006 1 0 0 0 0 0 1 793045
-0.002297 0.000579 0.119326 0.266367 -0.518844 0.603954 -0.056037 1 0 0 0 0 0 1 794034
-0.002297 0.000579 0.119326 0.266496 -0.519141 0.604291 -0.056068 1 0 0 0 0 0 1 795036
-0.002297 0.000579 0.119326 0.266648 -0.519444 0.604637 -0.056100 1 0 0 0 0 0 1 796043
-0.002297 0.000579 0.119326 0.266786 -0.519732 0.604960 -0.056131 1 0 0 0 0 0 1 797042
-0.002297 0.000579 0.119326 0.266936 -0.520031 0.605301 -0.056162 1 0 0 0 0 0 1 798038
-0.002302 0.000597 0.119316 0.339463 -0.769082 0.754518 -0.056193 1 0 0 0 0 0 1 799037
-0.002305 0.000606 0.119312 0.316185 -0.684564 0.681116 -0.056224 1 0 0 0 0 0 1 800036
-0.002306 0.000610 0.119311 0.297897 -0.621448 0.643372 -0.056256 1 0 0 0 0 0 1 801041
-0.002307 0.000612 0.119310 0.287884 -0.587871 0.629272 -0.056287 1 0 0 0 0 0 1 802038
-0.002307 0.000613 0.119310 0.282750 -0.571010 0.624493 -0.056318 1 0 0 0 0 0 1 803039
-0.002289 0.000610 0.119300 0.018721 -0.500641 0.759827 -0.056350 1 0 0 0 0 0 1 804048
-0.002280 0.000608 0.119297 0.108118 -0.518118 0.691825 -0.056381 1 0 0 0 0 0 1 805049
-0.002275 0.000607 0.119296 0.174231 -0.532088 0.656987 -0.056412 1 0 0 0 0 0 1 806047
-0.002273 0.000606 0.119295 0.209243 -0.539679 0.644006 -0.056444 1 0 0 0 0 0 1 807061
-0.002272 0.000606 0.119295 0.226899 -0.543646 0.639612 -0.056475 1 0 0 0 0 0 1 808055
-0.002271 0.000606 0.119295 0.235785 -0.545774 0.638317 -0.056506 1 0 0 0 0 0 1 809050
-0.002271 0.000606 0.119295 0.240272 -0.546999 0.638087 -0.056537 1 0 0 0 0 0 1 810047
-0.002271 0.000606 0.119295 0.242595 -0.547747 0.638239 -0.056568 1 0 0 0 0 0 1 811030
-0.002270 0.000606 0.119295 0.243805 -0.548274 0.638532 -0.056600 1 0 0 0 0 0 1 812049
-0.002270 0.000606 0.119295 0.244485 -0.548704 0.638861 -0.056631 1 0 0 0 0 0 1 813049
-0.002270 0.000606 0.119295 0.244881 -0.549053 0.639191 -0.056662 1 0 0 0 0 0 1 814029
-0.002270 0.000606 0.119295 0.245166 -0.549398 0.639569 -0.056695 1 0 0 0 0 0 1 815094
-0.002270 0.000606 0.119295 0.245375 -0.549734 0.639925 -0.056727 1 0 0 0 0 0 1 816116
-0.002270 0.000606 0.119295 0.245554 -0.550029 0.640274 -0.056757 1 0 0 0 0 0 1 817084
-0.002270 0.000606 0.119295 0.245685 -0.550340 0.640620 -0.056788 1 0 0 0 0 0 1 818082
-0.002270 0.000606 0.119295 0.245841 -0.550644 0.640978 -0.056820 1 0 0 0 0 0 1 819100
-0.002270 0.000606 0.119295 0.245983 -0.550957 0.641343 -0.056853 1 0 0 0 0 0 1 820136
-0.002270 0.000606 0.119295 0.246114 -0.551251 0.641686 -0.056883 1 0 0 0 0 0 1 821108
-0.002270 0.000606 0.119295 0.246249 -0.551554 0.642039 -0.056914 1 0 0 0 0 0 1 822110
-0.002270 0.000606 0.119295 0.246390 -0.551869 0.642405 -0.056947 1 0 0 0 0 0 1 823149
-0.002276 0.000624 0.119284 0.318951 -0.801011 0.791820 -0.056977 1 0 0 0 0 0 1 824105
-0.002278 0.000633 0.119281 0.295697 -0.716700 0.718431 -0.057007 1 0 0 0 0 0 1 825083
-0.002280 0.000637 0.119279 0.277401 -0.653671 0.680718 -0.057039 1 0 0 0 0 0 1 826106
-0.002280 0.000639 0.119279 0.267390 -0.620166 0.666644 -0.057071 1 0 0 0 0 0 1 827119
-0.002281 0.000640 0.119279 0.262252 -0.603322 0.661853 -0.057101 1 0 0 0 0 0 1 828083
-0.002281 0.000641 0.119279 0.259717 -0.595042 0.660433 -0.057132 1 0 0 0 0 0 1 829082
-0.002281 0.000641 0.119279 0.258492 -0.591055 0.660176 -0.057163 1 0 0 0 0 0 1 830080
-0.002281 0.000641 0.119279 0.257960 -0.589239 0.660339 -0.057197 1 0 0 0 0 0 1 831150
-0.002281 0.000641 0.119279 0.257752 -0.588461 0.660617 -0.057227 1 0 0 0 0 0 1 832112
-0.002281 0.000641 0.119279 0.257717 -0.588246 0.660956 -0.057258 1 0 0 0 0 0 1 833107
-0.002281 0.000641 0.119279 0.257775 -0.588303 0.661292 -0.057289 1 0 0 0 0 0 1 834090
-0.002281 0.000642 0.119279 0.257870 -0.588503 0.661661 -0.057321 1 0 0 0 0 0 1 835124
-0.002281 0.000642 0.119279 0.257985 -0.588746 0.662017 -0.057352 1 0 0 0 0 0 1 836117
-0.002281 0.000642 0.119279 0.258120 -0.589019 0.662378 -0.057382 1 0 0 0 0 0 1 837082
-0.002281 0.000642 0.119279 0.258234 -0.589321 0.662726 -0.057413 1 0 0 0 0 0 1 838081
-0.002281 0.000642 0.119279 0.258390 -0.589654 0.663117 -0.057447 1 0 0 0 0 0 1 839151
-0.002281 0.000642 0.119279 0.258533 -0.589954 0.663447 -0.057476 1 0 0 0 0 0 1 840080
-0.002281 0.000642 0.119279 0.258663 -0.590273 0.663814 -0.057507 1 0 0 0 0 0 1 841082
-0.002281 0.000642 0.119279 0.258803 -0.590593 0.664174 -0.057538 1 0 0 0 0 0 1 842080
-0.002281 0.000642 0.119279 0.258945 -0.590919 0.664541 -0.057570 1 0 0 0 0 0 1 843097
-0.002281 0.000642 0.119279 0.259084 -0.591235 0.664897 -0.057601 1 0 0 0 0 0 1 844082
-0.002281 0.000642 0.119279 0.259225 -0.591558 0.665260 -0.057632 1 0 0 0 0 0 1 845089
-0.002281 0.000642 0.119279 0.259367 -0.591883 0.665625 -0.057664 1 0 0 0 0 0 1 846100
-0.002294 0.000628 0.119268 0.436062 -0.402278 0.814752 -0.057696 1 0 0 0 0 0 1 847138
-0.002300 0.000621 0.119264 0.377404 -0.467534 0.741609 -0.057726 1 0 0 0 0 0 1 848076
-0.002303 0.000618 0.119263 0.332706 -0.516135 0.704044 -0.057758 1 0 0 0 0 0 1 849102
-0.002305 0.000616 0.119262 0.308617 -0.542085 0.690009 -0.057789 1 0 0 0 0 0 1 850087
-0.002306 0.000615 0.119262 0.296369 -0.555361 0.685282 -0.057821 1 0 0 0 0 0 1 851138
-0.002306 0.000615 0.119262 0.290261 -0.562137 0.683863 -0.057851 1 0 0 0 0 0 1 852090
-0.002307 0.000615 0.119262 0.287269 -0.565693 0.683615 -0.057883 1 0 0 0 0 0 1 853104
-0.002307 0.000614 0.119262 0.285830 -0.567614 0.683764 -0.057914 1 0 0 0 0 0 1 854088
-0.002307 0.000614 0.119262 0.285201 -0.568738 0.684065 -0.057946 1 0 0 0 0 0 1 855119
-0.002307 0.000614 0.119262 0.284955 -0.569432 0.684402 -0.057976 1 0 0 0 0 0 1 856088
-0.002307 0.000614 0.119262 0.284927 -0.569950 0.684765 -0.058008 1 0 0 0 0 0 1 857103
-0.002307 0.000614 0.119262 0.284974 -0.570348 0.685125 -0.058039 1 0 0 0 0 0 1 858089
-0.002307 0.000614 0.119262 0.285077 -0.570721 0.685504 -0.058071 1 0 0 0 0 0 1 859119
-0.002307 0.000614 0.119262 0.285197 -0.571048 0.685860 -0.058101 1 0 0 0 0 0 1 860087
-0.002307 0.000614 0.119262 0.285339 -0.571359 0.686241 -0.058133 1 0 0 0 0 0 1 861103
-0.002307 0.000614 0.119262 0.285484 -0.571680 0.686604 -0.058164 1 0 0 0 0 0 1 862085
-0.002307 0.000614 0.119262 0.285657 -0.572008 0.686987 -0.058196 1 0 0 0 0 0 1 863139
-0.002307 0.000614 0.119262 0.285771 -0.572274 0.687305 -0.058224 1 0 0 0 0 0 1 864022
-0.002307 0.000614 0.119262 0.285934 -0.572586 0.687689 -0.058256 1 0 0 0 0 0 1 865030
-0.002307 0.000614 0.119262 0.286087 -0.572890 0.688056 -0.058287 1 0 0 0 0 0 1 866021
-0.002307 0.000614 0.119262 0.286234 -0.573209 0.688422 -0.058318 1 0 0 0 0 0 1 867030
-0.002307 0.000614 0.119262 0.286393 -0.573506 0.688793 -0.058349 1 0 0 0 0 0 1 868020
-0.002307 0.000614 0.119262 0.286545 -0.573803 0.689159 -0.058381 1 0 0 0 0 0 1 869029
-0.002307 0.000614 0.119262 0.286705 -0.574130 0.689519 -0.058412 1 0 0 0 0 0 1 870024
-0.002307 0.000614 0.119262 0.286857 -0.574432 0.689905 -0.058443 1 0 0 0 0 0 1 871037
-0.002319 0.000601 0.119252 0.463604 -0.384730 0.839291 -0.058475 1 0 0 0 0 0 1 872037
-0.002331 0.000612 0.119237 0.477574 -0.699052 0.915525 -0.058506 1 0 0 0 0 0 1 873029
-0.002337 0.000617 0.119232 0.409683 -0.663202 0.804235 -0.058537 1 0 0 0 0 0 1 874024
-0.002340 0.000620 0.119230 0.367266 -0.625907 0.752171 -0.058568 1 0 0 0 0 0 1 875029
-0.002342 0.000622 0.119230 0.344919 -0.605402 0.733009 -0.058599 1 0 0 0 0 0 1 876019
-0.002342 0.000622 0.119230 0.333573 -0.595071 0.726515 -0.058630 1 0 0 0 0 0 1 877028
-0.002343 0.000623 0.119229 0.327915 -0.590034 0.724483 -0.058661 1 0 0 0 0 0 1 878018
-0.002343 0.000623 0.119229 0.325158 -0.587662 0.724042 -0.058693 1 0 0 0 0 0 1 879032
-0.002343 0.000623 0.119229 0.323859 -0.586641 0.724143 -0.058724 1 0 0 0 0 0 1 880028
-0.002343 0.000623 0.119229 0.323281 -0.586265 0.724428 -0.058756 1 0 0 0 0 0 1 881029
-0.002343 0.000623 0.119229 0.323092 -0.586248 0.724778 -0.058787 1 0 0 0 0 0 1 882024
-0.002343 0.000623 0.119229 0.323069 -0.586395 0.725148 -0.058818 1 0 0 0 0 0 1 883026
-0.002343 0.000623 0.119229 0.323137 -0.586611 0.725528 -0.058849 1 0 0 0 0 0 1 884024
-0.002343 0.000623 0.119229 0.323271 -0.586889 0.725913 -0.058880 1 0 0 0 0 0 1 885027
-0.002343 0.000623 0.119229 0.323413 -0.587181 0.726302 -0.058912 1 0 0 0 0 0 1 886024
-0.002343 0.000623 0.119229 0.323580 -0.587481 0.726682 -0.058943 1 0 0 0 0 0 1 887025
-0.002343 0.000623 0.119229 0.323767 -0.587821 0.727102 -0.058977 1 0 0 0 0 0 1 888118
-0.002343 0.000623 0.119229 0.323931 -0.588108 0.727492 -0.059008 1 0 0 0 0 0 1 889113
-0.002343 0.000623 0.119229 0.324093 -0.588429 0.727867 -0.059039 1 0 0 0 0 0 1 890086
-0.002343 0.000623 0.119229 0.324268 -0.588745 0.728264 -0.059071 1 0 0 0 0 0 1 891132
-0.002343 0.000623 0.119229 0.324434 -0.589046 0.728637 -0.059102 1 0 0 0 0 0 1 892103
-0.002343 0.000623 0.119229 0.324609 -0.589370 0.729030 -0.059133 1 0 0 0 0 0 1 893105
-0.002343 0.000623 0.119229 0.324793 -0.589657 0.729399 -0.059163 1 0 0 0 0 0 1 894078
-0.002343 0.000623 0.119229 0.324950 -0.589978 0.729790 -0.059195 1 0 0 0 0 0 1 895096
-0.002343 0.000623 0.119229 0.325124 -0.590303 0.730185 -0.059227 1 0 0 0 0 0 1 896103
-0.002343 0.000623 0.119229 0.325288 -0.590597 0.730555 -0.059257 1 0 0 0 0 0 1 897079
-0.002343 0.000623 0.119229 0.325478 -0.590923 0.730968 -0.059290 1 0 0 0 0 0 1 898119
-0.002343 0.000623 0.119229 0.325644 -0.591240 0.731352 -0.059322 1 0 0 0 0 0 1 899146
-0.002343 0.000623 0.119229 0.325808 -0.591541 0.731723 -0.059352 1 0 0 0 0 0 1 900113
-0.002343 0.000623 0.119229 0.325993 -0.591863 0.732104 -0.059383 1 0 0 0 0 0 1 901101
-0.002343 0.000623 0.119229 0.326152 -0.592164 0.732491 -0.059414 1 0 0 0 0 0 1 902106
-0.002343 0.000623 0.119229 0.326337 -0.592477 0.732898 -0.059447 1 0 0 0 0 0 1 903146
-0.002343 0.000623 0.119229 0.326497 -0.592794 0.733268 -0.059477 1 0 0 0 0 0 1 904103
-0.002343 0.000623 0.119229 0.326665 -0.593096 0.733646 -0.059508 1 0 0 0 0 0 1 905102
-0.002343 0.000623 0.119229 0.326835 -0.593411 0.734029 -0.059538 1 0 0 0 0 0 1 906080
-0.002343 0.000623 0.119229 0.327006 -0.593717 0.734414 -0.059570 1 0 0 0 0 0 1 907095
-0.002343 0.000623 0.119229 0.327183 -0.594014 0.734799 -0.059601 1 0 0 0 0 0 1 908080
-0.002343 0.000623 0.119229 0.327363 -0.594347 0.735178 -0.059632 1 0 0 0 0 0 1 909078
-0.002343 0.000623 0.119229 0.327520 -0.594646 0.735562 -0.059663 1 0 0 0 0 0 1 910078
-0.002343 0.000623 0.119229 0.327697 -0.594970 0.735964 -0.059696 1 0 0 0 0 0 1 911122
-0.002343 0.000623 0.119229 0.327879 -0.595281 0.736360 -0.059727 1 0 0 0 0 0 1 912113
-0.002343 0.000623 0.119229 0.328040 -0.595590 0.736732 -0.059758 1 0 0 0 0 0 1 913111
-0.002343 0.000623 0.119229 0.328209 -0.595900 0.737115 -0.059789 1 0 0 0 0 0 1 914108
-0.002343 0.000623 0.119229 0.328387 -0.596228 0.737514 -0.059821 1 0 0 0 0 0 1 915127
-0.002343 0.000623 0.119229 0.328551 -0.596522 0.737884 -0.059852 1 0 0 0 0 0 1 916103
-0.002343 0.000623 0.119229 0.328735 -0.596837 0.738285 -0.059883 1 0 0 0 0 0 1 917109
-0.002343 0.000623 0.119229 0.328904 -0.597140 0.738640 -0.059913 1 0 0 0 0 0 1 918080
-0.002343 0.000623 0.119229 0.329070 -0.597461 0.739045 -0.059946 1 0 0 0 0 0 1 919119
-0.002343 0.000623 0.119229 0.329242 -0.597781 0.739434 -0.059977 1 0 0 0 0 0 1 920110
-0.002343 0.000623 0.119229 0.329413 -0.598063 0.739808 -0.060007 1 0 0 0 0 0 1 921078
-0.002343 0.000623 0.119229 0.329577 -0.598381 0.740186 -0.060038 1 0 0 0 0 0 1 922078
-0.002343 0.000623 0.119229 0.329759 -0.598719 0.740595 -0.060071 1 0 0 0 0 0 1 923123
-0.002348 0.000641 0.119219 0.402476 -0.848543 0.890706 -0.060102 1 0 0 0 0 0 1 924113
-0.002351 0.000650 0.119215 0.379496 -0.764763 0.817465 -0.060132 1 0 0 0 0 0 1 925087
-0.002352 0.000654 0.119214 0.361337 -0.702029 0.779806 -0.060164 1 0 0 0 0 0 1 926104
-0.002353 0.000656 0.119213 0.351402 -0.668676 0.765777 -0.060196 1 0 0 0 0 0 1 927126
-0.002353 0.000658 0.119213 0.346335 -0.651916 0.761054 -0.060227 1 0 0 0 0 0 1 928102
-0.002354 0.000658 0.119213 0.343822 -0.643670 0.759655 -0.060257 1 0 0 0 0 0 1 929084
-0.002335 0.000654 0.119203 0.080041 -0.577357 0.896651 -0.060289 1 0 0 0 0 0 1 930108
-0.002326 0.000652 0.119200 0.169551 -0.596900 0.829395 -0.060321 1 0 0 0 0 0 1 931125
-0.002321 0.000651 0.119199 0.235725 -0.611898 0.794842 -0.060351 1 0 0 0 0 0 1 932087
-0.002319 0.000650 0.119198 0.270762 -0.620028 0.782013 -0.060383 1 0 0 0 0 0 1 933102
-0.002318 0.000650 0.119198 0.288437 -0.624258 0.777705 -0.060414 1 0 0 0 0 0 1 934086
-0.002317 0.000650 0.119198 0.297359 -0.626560 0.776491 -0.060447 1 0 0 0 0 0 1 935145
-0.002317 0.000650 0.119198 0.301865 -0.627811 0.776273 -0.060474 1 0 0 0 0 0 1 936020
-0.002317 0.000650 0.119198 0.304198 -0.628629 0.776485 -0.060506 1 0 0 0 0 0 1 937029
-0.002317 0.000650 0.119198 0.305432 -0.629205 0.776818 -0.060536 1 0 0 0 0 0 1 938019
-0.002316 0.000650 0.119198 0.306139 -0.629643 0.777199 -0.060568 1 0 0 0 0 0 1 939028
-0.002316 0.000650 0.119198 0.306574 -0.630028 0.777582 -0.060599 1 0 0 0 0 0 1 940018
-0.002316 0.000650 0.119198 0.306856 -0.630386 0.777990 -0.060631 1 0 0 0 0 0 1 941029
-0.002316 0.000650 0.119198 0.307078 -0.630723 0.778375 -0.060661 1 0 0 0 0 0 1 942018
-0.002316 0.000650 0.119198 0.307284 -0.631051 0.778787 -0.060693 1 0 0 0 0 0 1 943027
-0.002316 0.000650 0.119198 0.307582 -0.631634 0.779498 -0.060749 1 0 0 0 0 0 1 944815
-0.002316 0.000650 0.119198 0.307779 -0.632041 0.779992 -0.060787 1 0 0 0 0 0 1 946031
-0.002316 0.000650 0.119198 0.307938 -0.632368 0.780395 -0.060818 1 0 0 0 0 0 1 947035
-0.002316 0.000650 0.119198 0.308106 -0.632692 0.780784 -0.060849 1 0 0 0 0 0 1 948022
-0.002316 0.000650 0.119198 0.308254 -0.633016 0.781193 -0.060880 1 0 0 0 0 0 1 949026
-0.002316 0.000650 0.119198 0.308420 -0.633337 0.781581 -0.060911 1 0 0 0 0 0 1 950008
-0.002316 0.000650 0.119198 0.308570 -0.633665 0.781994 -0.060943 1 0 0 0 0 0 1 951024
-0.002316 0.000650 0.119198 0.308748 -0.633987 0.782400 -0.060974 1 0 0 0 0 0 1 952035
-0.002316 0.000650 0.119198 0.308887 -0.634313 0.782796 -0.061005 1 0 0 0 0 0 1 953022
-0.002316 0.000650 0.119198 0.309058 -0.634648 0.783198 -0.061037 1 0 0 0 0 0 1 954041
-0.002316 0.000650 0.119198 0.309200 -0.634959 0.783591 -0.061067 1 0 0 0 0 0 1 955006
-0.002316 0.000650 0.119198 0.309373 -0.635296 0.783997 -0.061099 1 0 0 0 0 0 1 956033
-0.002316 0.000650 0.119198 0.309540 -0.635611 0.784402 -0.061131 1 0 0 0 0 0 1 957029
-0.002316 0.000650 0.119198 0.309680 -0.635942 0.784806 -0.061162 1 0 0 0 0 0 1 958035
-0.002316 0.000650 0.119198 0.309848 -0.636271 0.785200 -0.061193 1 0 0 0 0 0 1 959034
-0.002316 0.000650 0.119198 0.309995 -0.636593 0.785607 -0.061224 1 0 0 0 0 0 1 960034
-0.002316 0.000650 0.119198 0.310164 -0.636921 0.786002 -0.061256 1 0 0 0 0 0 1 961034
-0.002316 0.000650 0.119198 0.310320 -0.637235 0.786416 -0.061287 1 0 0 0 0 0 1 962035
-0.002316 0.000650 0.119198 0.310474 -0.637549 0.786788 -0.061317 1 0 0 0 0 0 1 963008
-0.002316 0.000650 0.119198 0.310628 -0.637892 0.787212 -0.061350 1 0 0 0 0 0 1 964038
-0.002316 0.000650 0.119198 0.310796 -0.638219 0.787605 -0.061381 1 0 0 0 0 0 1 965031
-0.002316 0.000650 0.119198 0.310952 -0.638533 0.788019 -0.061412 1 0 0 0 0 0 1 966032
-0.002316 0.000650 0.119198 0.311114 -0.638868 0.788408 -0.061443 1 0 0 0 0 0 1 967033
-0.002316 0.000650 0.119198 0.311273 -0.639194 0.788808 -0.061474 1 0 0 0 0 0 1 968033
-0.002316 0.000650 0.119198 0.311419 -0.639517 0.789215 -0.061506 1 0 0 0 0 0 1 969033
-0.002316 0.000650 0.119198 0.311592 -0.639826 0.789606 -0.061536 1 0 0 0 0 0 1 970005
-0.002316 0.000650 0.119198 0.311737 -0.640165 0.790018 -0.061568 1 0 0 0 0 0 1 971032
-0.002316 0.000650 0.119198 0.311905 -0.640494 0.790412 -0.061599 1 0 0 0 0 0 1 972032
-0.002316 0.000650 0.119198 0.312052 -0.640816 0.790819 -0.061631 1 0 0 0 0 0 1 973032
-0.002316 0.000650 0.119198 0.312221 -0.641144 0.791214 -0.061662 1 0 0 0 0 0 1 974033
-0.002316 0.000650 0.119198 0.312376 -0.641457 0.791628 -0.061693 1 0 0 0 0 0 1 975032
-0.002316 0.000650 0.119198 0.312538 -0.641793 0.792017 -0.061724 1 0 0 0 0 0 1 976032
-0.002316 0.000650 0.119198 0.312697 -0.642119 0.792417 -0.061756 1 0 0 0 0 0 1 977032
-0.002316 0.000650 0.119198 0.312839 -0.642432 0.792812 -0.061786 1 0 0 0 0 0 1 978003
-0.002316 0.000650 0.119198 0.313012 -0.642769 0.793219 -0.061818 1 0 0 0 0 0 1 979032
-0.002316 0.000650 0.119198 0.313168 -0.643083 0.793634 -0.061849 1 0 0 0 0 0 1 980035
-0.002316 0.000650 0.119198 0.313330 -0.643417 0.794022 -0.061881 1 0 0 0 0 0 1 981032
-0.002316 0.000650 0.119198 0.313476 -0.643740 0.794428 -0.061912 1 0 0 0 0 0 1 982031
-0.002316 0.000650 0.119198 0.313642 -0.644057 0.794817 -0.061943 1 0 0 0 0 0 1 983033
-0.002316 0.000650 0.119198 0.313811 -0.644402 0.795263 -0.061976 1 0 0 0 0 0 1 984100
-0.002316 0.000650 0.119198 0.313973 -0.644738 0.795653 -0.062008 1 0 0 0 0 0 1 985100
-0.002316 0.000650 0.119198 0.314115 -0.645052 0.796047 -0.062038 1 0 0 0 0 0 1 986070
-0.002316 0.000650 0.119198 0.314296 -0.645405 0.796473 -0.062072 1 0 0 0 0 0 1 987147
-0.002316 0.000650 0.119198 0.314449 -0.645717 0.796856 -0.062102 1 0 0 0 0 0 1 988105
-0.002316 0.000650 0.119198 0.314604 -0.646031 0.797272 -0.062133 1 0 0 0 0 0 1 989108
-0.002316 0.000650 0.119198 0.314765 -0.646364 0.797658 -0.062164 1 0 0 0 0 0 1 990101
-0.002316 0.000650 0.119198 0.314915 -0.646696 0.798075 -0.062196 1 0 0 0 0 0 1 991128
-0.002316 0.000650 0.119198 0.315080 -0.647014 0.798459 -0.062227 1 0 0 0 0 0 1 992100
-0.002316 0.000650 0.119198 0.315232 -0.647320 0.798863 -0.062257 1 0 0 0 0 0 1 993076
-0.002316 0.000650 0.119198 0.315394 -0.647655 0.799252 -0.062288 1 0 0 0 0 0 1 994076
-0.002316 0.000650 0.119198 0.315551 -0.648001 0.799686 -0.062322 1 0 0 0 0 0 1 995145
-0.002316 0.000650 0.119198 0.315713 -0.648315 0.800064 -0.062352 1 0 0 0 0 0 1 996102
-0.002316 0.000650 0.119198 0.315869 -0.648632 0.800454 -0.062382 1 0 0 0 0 0 1 997077
-0.002316 0.000650 0.119198 0.316023 -0.648945 0.800867 -0.062413 1 0 0 0 0 0 1 998074
-0.002316 0.000650 0.119198 0.316194 -0.649299 0.801280 -0.062446 1 0 0 0 0 0 1 999133
-0.002316 0.000650 0.119198 0.316333 -0.649607 0.801667 -0.062476 1 0 0 0 0 0 2 85
-0.002316 0.000650 0.119198 0.316465 -0.649859 0.801969 -0.062500 1 0 0 0 0 0 2 1100
-0.002316 0.000650 0.119198 0.316454 -0.649856 0.801974 -0.062500 1 0 0 0 0 0 2 2083
-0.002316 0.000650 0.119198 0.316469 -0.649838 0.801969 -0.062500 1 0 0 0 0 0 2 3114
-0.002316 0.000650 0.119198 0.316454 -0.649853 0.801974 -0.062500 1 0 0 0 0 0 2 4083
-0.002316 0.000650 0.119198 0.316465 -0.649858 0.801968 -0.062500 1 0 0 0 0 0 2 5097
-0.002316 0.000650 0.119198 0.316454 -0.649855 0.801974 -0.062500 1 0 0 0 0 0 2 6082
-0.002316 0.000650 0.119198 0.316473 -0.649849 0.801975 -0.062500 1 0 0 0 0 0 2 7138
-0.002316 0.000650 0.119198 0.316467 -0.649857 0.801969 -0.062500 1 0 0 0 0 0 2 8084
-0.002316 0.000650 0.119198 0.316454 -0.649855 0.801974 -0.062500 1 0 0 0 0 0 2 9099
-0.002316 0.000650 0.119198 0.316465 -0.649858 0.801968 -0.062500 1 0 0 0 0 0 2 10084
-0.002316 0.000650 0.119198 0.316454 -0.649856 0.801974 -0.062500 1 0 0 0 0 0 2 11114
-0.002316 0.000650 0.119198 0.316473 -0.649850 0.801975 -0.062500 1 0 0 0 0 0 2 12084
-0.002316 0.000650 0.119198 0.316455 -0.649855 0.801975 -0.062500 1 0 0 0 0 0 2 13100
-0.002322 0.000668 0.119187 0.389203 -0.899937 0.952180 -0.062500 1 0 0 0 0 0 2 14092
-0.002324 0.000677 0.119184 0.366130 -0.816233 0.878649 -0.062500 1 0 0 0 0 0 2 15138
-0.002326 0.000681 0.119182 0.347856 -0.753373 0.840632 -0.062500 1 0 0 0 0 0 2 16100
-0.002326 0.000683 0.119182 0.337770 -0.719783 0.826230 -0.062500 1 0 0 0 0 0 2 17084
-0.002327 0.000685 0.119182 0.332534 -0.702749 0.821113 -0.062500 1 0 0 0 0 0 2 18100
-0.002327 0.000685 0.119182 0.329874 -0.694197 0.819326 -0.062500 1 0 0 0 0 0 2 19134
-0.002327 0.000685 0.119182 0.328522 -0.689929 0.818713 -0.062500 1 0 0 0 0 0 2 20027
-0.002327 0.000685 0.119182 0.327832 -0.687783 0.818496 -0.062500 1 0 0 0 0 0 2 21019
-0.002327 0.000686 0.119182 0.327493 -0.686715 0.818414 -0.062500 1 0 0 0 0 0 2 22026
-0.002327 0.000686 0.119182 0.327328 -0.686178 0.818399 -0.062500 1 0 0 0 0 0 2 23017
-0.002327 0.000686 0.119182 0.327234 -0.685906 0.818380 -0.062500 1 0 0 0 0 0 2 24026
-0.002327 0.000686 0.119182 0.327194 -0.685777 0.818389 -0.062500 1 0 0 0 0 0 2 25016
-0.002327 0.000686 0.119182 0.327162 -0.685710 0.818382 -0.062500 1 0 0 0 0 0 2 26024
-0.002327 0.000686 0.119182 0.327157 -0.685664 0.818388 -0.062500 1 0 0 0 0 0 2 27025
-0.002327 0.000686 0.119182 0.327154 -0.685648 0.818382 -0.062500 1 0 0 0 0 0 2 28032
-0.002327 0.000686 0.119182 0.327154 -0.685648 0.818381 -0.062500 1 0 0 0 0 0 2 29044
-0.002327 0.000686 0.119182 0.327154 -0.685648 0.818381 -0.062500 1 0 0 0 0 0 2 30037
-0.002327 0.000686 0.119182 0.327142 -0.685646 0.818387 -0.062500 1 0 0 0 0 0 2 31016
-0.002327 0.000686 0.119182 0.327149 -0.685637 0.818375 -0.062500 1 0 0 0 0 0 2 32019
-0.002327 0.000686 0.119182 0.327141 -0.685645 0.818387 -0.062500 1 0 0 0 0 0 2 33027
-0.002327 0.000686 0.119182 0.327149 -0.685637 0.818375 -0.062500 1 0 0 0 0 0 2 34022
-0.002327 0.000686 0.119182 0.327153 -0.685648 0.818380 -0.062500 1 0 0 0 0 0 2 35024
-0.002327 0.000686 0.119182 0.327147 -0.685626 0.818387 -0.062500 1 0 0 0 0 0 2 36025
-0.002332 0.000703 0.119171 0.399845 -0.935588 0.968717 -0.062500 1 0 0 0 0 0 2 37023
-0.002335 0.000712 0.119167 0.376792 -0.851942 0.895124 -0.062500 1 0 0 0 0 0 2 38020
-0.002336 0.000717 0.119166 0.358533 -0.789129 0.857080 -0.062500 1 0 0 0 0 0 2 39022
-0.002337 0.000719 0.119165 0.348450 -0.755546 0.842653 -0.062500 1 0 0 0 0 0 2 40020
-0.002337 0.000720 0.119165 0.343216 -0.738519 0.837526 -0.062500 1 0 0 0 0 0 2 41022
-0.002338 0.000721 0.119165 0.340556 -0.729970 0.835754 -0.062500 1 0 0 0 0 0 2 42149
-0.002338 0.000721 0.119165 0.339201 -0.725692 0.835135 -0.062500 1 0 0 0 0 0 2 43027
-0.002338 0.000721 0.119165 0.338515 -0.723556 0.834922 -0.062500 1 0 0 0 0 0 2 44107
-0.002338 0.000721 0.119165 0.338173 -0.722479 0.834834 -0.062500 1 0 0 0 0 0 2 45110
-0.002338 0.000721 0.119165 0.338007 -0.721940 0.834817 -0.062500 1 0 0 0 0 0 2 46081
-0.002338 0.000721 0.119165 0.337917 -0.721679 0.834805 -0.062500 1 0 0 0 0 0 2 47236
-0.002338 0.000721 0.119165 0.337873 -0.721540 0.834808 -0.062500 1 0 0 0 0 0 2 48076
-0.002338 0.000721 0.119165 0.337845 -0.721484 0.834807 -0.062500 1 0 0 0 0 0 2 49111
-0.002338 0.000721 0.119165 0.337840 -0.721438 0.834814 -0.062500 1 0 0 0 0 0 2 50230
-0.002338 0.000721 0.119165 0.337837 -0.721424 0.834808 -0.062500 1 0 0 0 0 0 2 51232
-0.002338 0.000721 0.119165 0.337834 -0.721411 0.834800 -0.062500 1 0 0 0 0 0 2 52221
-0.002338 0.000721 0.119165 0.337837 -0.721422 0.834806 -0.062500 1 0 0 0 0 0 2 53222
-0.002338 0.000721 0.119165 0.337834 -0.721412 0.834800 -0.062500 1 0 0 0 0 0 2 54222
-0.002338 0.000721 0.119165 0.337822 -0.721409 0.834806 -0.062500 1 0 0 0 0 0 2 55226
-0.002343 0.000739 0.119154 0.410478 -0.971215 0.985258 -0.062500 1 0 0 0 0 0 2 56198
-0.002346 0.000748 0.119151 0.387455 -0.887659 0.911605 -0.062500 1 0 0 0 0 0 2 57224
-0.002347 0.000753 0.119149 0.369203 -0.824862 0.873532 -0.062500 1 0 0 0 0 0 2 58198
-0.002348 0.000755 0.119149 0.359124 -0.791294 0.859088 -0.062500 1 0 0 0 0 0 2 59223
-0.002348 0.000756 0.119149 0.353901 -0.774264 0.853979 -0.062500 1 0 0 0 0 0 2 60220
-0.002348 0.000757 0.119149 0.351223 -0.765723 0.852185 -0.062500 1 0 0 0 0 0 2 61225
-0.002348 0.000757 0.119149 0.349875 -0.761439 0.851568 -0.062500 1 0 0 0 0 0 2 62221
-0.002348 0.000757 0.119149 0.349189 -0.759303 0.851354 -0.062500 1 0 0 0 0 0 2 63226
-0.002348 0.000757 0.119149 0.348854 -0.758248 0.851279 -0.062500 1 0 0 0 0 0 2 64223
-0.002348 0.000757 0.119149 0.348686 -0.757702 0.851257 -0.062500 1 0 0 0 0 0 2 65222
-0.002349 0.000757 0.119149 0.348592 -0.757429 0.851237 -0.062500 1 0 0 0 0 0 2 66220
-0.002349 0.000757 0.119149 0.348551 -0.757299 0.851247 -0.062500 1 0 0 0 0 0 2 67215
-0.002349 0.000757 0.119149 0.348520 -0.757233 0.851240 -0.062500 1 0 0 0 0 0 2 68225
-0.002349 0.000757 0.119149 0.348527 -0.757189 0.851239 -0.062500 1 0 0 0 0 0 2 69208
-0.002354 0.000775 0.119138 0.421116 -1.006850 1.001827 -0.062500 1 0 0 0 0 0 2 70221
-0.002356 0.000784 0.119134 0.398099 -0.923348 0.928099 -0.062500 1 0 0 0 0 0 2 71237
-0.002358 0.000788 0.119133 0.379878 -0.860580 0.889992 -0.062500 1 0 0 0 0 0 2 72223
-0.002358 0.000791 0.119133 0.369798 -0.827036 0.875543 -0.062500 1 0 0 0 0 0 2 73224
-0.002359 0.000792 0.119132 0.364561 -0.810001 0.870425 -0.062500 1 0 0 0 0 0 2 74219
-0.002359 0.000792 0.119132 0.361907 -0.801468 0.868633 -0.062500 1 0 0 0 0 0 2 75224
-0.002359 0.000793 0.119132 0.360549 -0.797183 0.868021 -0.062500 1 0 0 0 0 0 2 76220
-0.002359 0.000793 0.119132 0.359863 -0.795048 0.867808 -0.062500 1 0 0 0 0 0 2 77220
-0.002359 0.000793 0.119132 0.359524 -0.793982 0.867725 -0.062500 1 0 0 0 0 0 2 78219
-0.002359 0.000793 0.119132 0.359356 -0.793434 0.867702 -0.062500 1 0 0 0 0 0 2 79227
-0.002359 0.000793 0.119132 0.359266 -0.793172 0.867689 -0.062500 1 0 0 0 0 0 2 80094
-0.002359 0.000793 0.119132 0.359222 -0.793033 0.867692 -0.062500 1 0 0 0 0 0 2 81207
-0.002359 0.000793 0.119132 0.359193 -0.792976 0.867691 -0.062500 1 0 0 0 0 0 2 82205
-0.002340 0.000788 0.119122 0.096027 -0.730338 1.005121 -0.062500 1 0 0 0 0 0 2 83220
-0.002331 0.000786 0.119119 0.185697 -0.751698 0.937851 -0.062500 1 0 0 0 0 0 2 84203
-0.002326 0.000785 0.119118 0.251854 -0.767426 0.903067 -0.062500 1 0 0 0 0 0 2 85093
-0.002329 0.000802 0.119107 0.359388 -1.025261 1.040529 -0.062500 1 0 0 0 0 0 2 86205
-0.002331 0.000811 0.119103 0.353968 -0.946002 0.962076 -0.062500 1 0 0 0 0 0 2 87221
-0.002332 0.000815 0.119102 0.344489 -0.885343 0.922324 -0.062500 1 0 0 0 0 0 2 88203
-0.002332 0.000818 0.119101 0.338797 -0.852844 0.907307 -0.062500 1 0 0 0 0 0 2 89217
-0.002332 0.000819 0.119101 0.335746 -0.836354 0.901983 -0.062500 1 0 0 0 0 0 2 90204
-0.002332 0.000819 0.119101 0.334164 -0.828070 0.900136 -0.062500 1 0 0 0 0 0 2 91217
-0.002332 0.000819 0.119101 0.333363 -0.823928 0.899502 -0.062500 1 0 0 0 0 0 2 92139
-0.002333 0.000820 0.119101 0.332961 -0.821842 0.899274 -0.062500 1 0 0 0 0 0 2 93147
-0.002333 0.000820 0.119101 0.332753 -0.820794 0.899201 -0.062500 1 0 0 0 0 0 2 94013
-0.002333 0.000820 0.119101 0.332646 -0.820280 0.899167 -0.062500 1 0 0 0 0 0 2 95148
-0.002333 0.000820 0.119101 0.332582 -0.820027 0.899160 -0.062500 1 0 0 0 0 0 2 96013
-0.002333 0.000820 0.119101 0.332566 -0.819905 0.899158 -0.062500 1 0 0 0 0 0 2 97147
-0.002333 0.000820 0.119101 0.332544 -0.819831 0.899156 -0.062500 1 0 0 0 0 0 2 98138
-0.002338 0.000838 0.119090 0.405094 -1.069183 1.049925 -0.062500 1 0 0 0 0 0 2 99139
-0.002340 0.000847 0.119086 0.382103 -0.985810 0.976106 -0.062500 1 0 0 0 0 0 2 100147
-0.002342 0.000851 0.119085 0.363874 -0.923108 0.937939 -0.062500 1 0 0 0 0 0 2 101165
-0.002342 0.000853 0.119085 0.353808 -0.889587 0.923489 -0.062500 1 0 0 0 0 0 2 102157
-0.002343 0.000854 0.119084 0.348588 -0.872569 0.918354 -0.062500 1 0 0 0 0 0 2 103032
-0.002343 0.000855 0.119084 0.345914 -0.864038 0.916567 -0.062500 1 0 0 0 0 0 2 104151
-0.002343 0.000855 0.119084 0.344575 -0.859750 0.915953 -0.062500 1 0 0 0 0 0 2 105167
-0.002343 0.000855 0.119084 0.343891 -0.857615 0.915738 -0.062500 1 0 0 0 0 0 2 106143
-0.002343 0.000855 0.119084 0.343541 -0.856548 0.915661 -0.062500 1 0 0 0 0 0 2 107128
-0.002343 0.000855 0.119084 0.343363 -0.856008 0.915631 -0.062500 1 0 0 0 0 0 2 108154
-0.002343 0.000855 0.119084 0.343291 -0.855742 0.915638 -0.062500 1 0 0 0 0 0 2 109160
-0.002343 0.000855 0.119084 0.343242 -0.855611 0.915616 -0.062500 1 0 0 0 0 0 2 110164
-0.002343 0.000855 0.119084 0.343229 -0.855538 0.915626 -0.062500 1 0 0 0 0 0 2 111155
-0.002343 0.000855 0.119084 0.343211 -0.855509 0.915619 -0.062500 1 0 0 0 0 0 2 112155
-0.002324 0.000851 0.119075 0.080155 -0.792852 1.053070 -0.062500 1 0 0 0 0 0 2 113154
-0.002315 0.000849 0.119071 0.169783 -0.814281 0.985772 -0.062500 1 0 0 0 0 0 2 114155
-0.002310 0.000848 0.119070 0.235921 -0.830024 0.950996 -0.062500 1 0 0 0 0 0 2 115156
-0.002308 0.000847 0.119070 0.270855 -0.838319 0.937799 -0.062500 1 0 0 0 0 0 2 116148
-0.002312 0.000865 0.119059 0.360950 -1.091740 1.083969 -0.062500 1 0 0 0 0 0 2 117148
-0.002314 0.000873 0.119055 0.346727 -1.010504 1.008463 -0.062500 1 0 0 0 0 0 2 118148
-0.002315 0.000878 0.119054 0.332870 -0.948882 0.969722 -0.062500 1 0 0 0 0 0 2 119143
-0.002316 0.000880 0.119053 0.324989 -0.915885 0.955074 -0.062500 1 0 0 0 0 0 2 120152
-0.002316 0.000881 0.119053 0.320861 -0.899142 0.949871 -0.062500 1 0 0 0 0 0 2 121142
-0.002316 0.000882 0.119053 0.318739 -0.890734 0.948066 -0.062500 1 0 0 0 0 0 2 122145
-0.002316 0.000882 0.119053 0.317662 -0.886530 0.947444 -0.062500 1 0 0 0 0 0 2 123145
-0.002317 0.000882 0.119053 0.317115 -0.884410 0.947225 -0.062500 1 0 0 0 0 0 2 124174
-0.002317 0.000882 0.119053 0.316835 -0.883368 0.947143 -0.062500 1 0 0 0 0 0 2 125166
-0.002317 0.000882 0.119053 0.316705 -0.882830 0.947120 -0.062500 1 0 0 0 0 0 2 126159
-0.002317 0.000882 0.119053 0.316640 -0.882575 0.947114 -0.062500 1 0 0 0 0 0 2 127167
-0.002317 0.000882 0.119053 0.316611 -0.882439 0.947112 -0.062500 1 0 0 0 0 0 2 128166
-0.002322 0.000900 0.119042 0.389064 -1.131498 1.098058 -0.062500 1 0 0 0 0 0 2 129159
-0.002324 0.000909 0.119038 0.366083 -1.048223 1.024127 -0.062500 1 0 0 0 0 0 2 130165
-0.002326 0.000913 0.119037 0.347878 -0.985593 0.985940 -0.062500 1 0 0 0 0 0 2 131163
-0.002327 0.000916 0.119037 0.337824 -0.952074 0.971459 -0.062500 1 0 0 0 0 0 2 132176
-0.002327 0.000917 0.119036 0.332588 -0.935073 0.966329 -0.062500 1 0 0 0 0 0 2 133168
-0.002327 0.000917 0.119036 0.329934 -0.926543 0.964538 -0.062500 1 0 0 0 0 0 2 134163
-0.002327 0.000918 0.119036 0.328590 -0.922266 0.963914 -0.062500 1 0 0 0 0 0 2 135163
-0.002327 0.000918 0.119036 0.327903 -0.920123 0.963709 -0.062500 1 0 0 0 0 0 2 136163
-0.002327 0.000918 0.119036 0.327565 -0.919058 0.963626 -0.062500 1 0 0 0 0 0 2 137163
-0.002327 0.000918 0.119036 0.327392 -0.918530 0.963602 -0.062500 1 0 0 0 0 0 2 138161
-0.002327 0.000918 0.119036 0.327305 -0.918252 0.963609 -0.062500 1 0 0 0 0 0 2 139164
-0.002327 0.000918 0.119036 0.327254 -0.918119 0.963587 -0.062500 1 0 0 0 0 0 2 140162
-0.002327 0.000918 0.119036 0.327241 -0.918046 0.963597 -0.062500 1 0 0 0 0 0 2 141165
-0.002327 0.000918 0.119036 0.327225 -0.918028 0.963598 -0.062500 1 0 0 0 0 0 2 142157
-0.002327 0.000918 0.119036 0.327226 -0.917996 0.963591 -0.062500 1 0 0 0 0 0 2 143165
-0.002327 0.000918 0.119036 0.327226 -0.917994 0.963590 -0.062500 1 0 0 0 0 0 2 144162
-0.002327 0.000918 0.119036 0.327227 -0.917994 0.963590 -0.062500 1 0 0 0 0 0 2 145163
-0.002327 0.000918 0.119036 0.327215 -0.917992 0.963596 -0.062500 1 0 0 0 0 0 2 146163
-0.002327 0.000918 0.119036 0.327222 -0.917983 0.963584 -0.062500 1 0 0 0 0 0 2 147163
-0.002327 0.000918 0.119036 0.327223 -0.917982 0.963602 -0.062500 1 0 0 0 0 0 2 148161
-0.002327 0.000918 0.119036 0.327211 -0.917979 0.963591 -0.062500 1 0 0 0 0 0 2 149159
-0.002332 0.000936 0.119026 0.399663 -1.166981 1.114667 -0.062500 1 0 0 0 0 0 2 150167
-0.002335 0.000945 0.119022 -0.007439 -0.156484 1.040677 -0.062500 0 0 0 0 0 0 2 151164
-0.002336 0.000949 0.119021 -0.027018 -0.089417 1.002441 -0.062500 0 0 0 0 0 0 2 152161
-0.002337 0.000951 0.119020 -0.037774 -0.053694 0.987961 -0.062500 0 0 0 0 0 0 2 153155
-0.002338 0.000953 0.119020 -0.043339 -0.035586 0.982831 -0.062500 0 0 0 0 0 0 2 154153
-0.002338 0.000953 0.119020 -0.046183 -0.026485 0.981036 -0.062500 0 0 0 0 0 0 2 155162
-0.002343 0.000971 0.119009 0.023490 -0.257814 1.131614 -0.062500 0 0 0 0 0 0 2 156150
-0.002346 0.000980 0.119005 -0.002851 -0.163501 1.057346 -0.062500 0 0 0 0 0 0 2 157163
-0.002352 0.001003 0.118993 0.044411 -0.326323 1.170310 -0.062500 0 0 0 0 0 0 2 158151
-0.002356 0.001014 0.118989 0.007896 -0.198043 1.081705 -0.062500 0 0 0 0 0 0 2 159161
-0.002363 0.001037 0.118977 0.049818 -0.343518 1.189667 -0.062500 0 0 0 0 0 0 2 160152
-0.002371 0.001067 0.118962 0.076634 -0.434883 1.250714 -0.062500 0 0 0 0 0 0 2 161160
-0.002381 0.001099 0.118946 0.091593 -0.483967 1.284074 -0.062500 0 0 0 0 0 0 2 162150
-0.002391 0.001133 0.118929 0.099235 -0.508628 1.306714 -0.062500 0 0 0 0 0 0 2 163161
-0.002401 0.001168 0.118913 0.103090 -0.520894 1.325530 -0.062500 0 0 0 0 0 0 2 164137
-0.002407 0.001185 0.118907 0.038047 -0.296622 1.191100 -0.062500 0 0 0 0 0 0 2 165146
-0.002415 0.001212 0.118894 0.064475 -0.391267 1.282426 -0.062500 0 0 0 0 0 0 2 166145
-0.002424 0.001243 0.118879 0.084420 -0.459517 1.337670 -0.062500 0 0 0 0 0 0 2 167137
-0.002434 0.001276 0.118863 0.095333 -0.495709 1.369055 -0.062500 0 0 0 0 0 0 2 168144
-0.002444 0.001310 0.118846 0.100148 -0.513117 1.391042 -0.062500 0 0 0 0 0 0 2 169136
-0.002449 0.001328 0.118841 0.036202 -0.292394 1.257267 -0.062500 0 0 0 0 0 0 2 170154
-0.002457 0.001354 0.118828 0.062992 -0.388275 1.349275 -0.062500 0 0 0 0 0 0 2 171139
-0.002466 0.001385 0.118812 0.083121 -0.457114 1.404827 -0.062500 0 0 0 0 0 0 2 172154
-0.002476 0.001418 0.118796 0.094138 -0.493648 1.436340 -0.062500 0 0 0 0 0 0 2 173163
-0.002486 0.001452 0.118780 0.099815 -0.512066 1.458412 -0.062500 0 0 0 0 0 0 2 174142
-0.002497 0.001487 0.118763 0.102678 -0.521202 1.477108 -0.062500 0 0 0 0 0 0 2 175144
-0.002502 0.001505 0.118757 0.035429 -0.293054 1.341617 -0.062500 0 0 0 0 0 0 2 176139
-0.002510 0.001531 0.118744 0.061378 -0.386284 1.433587 -0.062500 0 0 0 0 0 0 2 177151
-0.002519 0.001562 0.118729 0.081085 -0.453800 1.489208 -0.062500 0 0 0 0 0 0 2 178157
-0.002529 0.001595 0.118713 0.091896 -0.489698 1.520786 -0.062500 0 0 0 0 0 0 2 179155
-0.002534 0.001612 0.118707 0.031027 -0.279046 1.389540 -0.062500 0 0 0 0 0 0 2 180141
-0.002542 0.001638 0.118694 0.059047 -0.378919 1.483341 -0.062500 0 0 0 0 0 0 2 181124
-0.002551 0.001668 0.118679 0.079798 -0.449763 1.539650 -0.062500 0 0 0 0 0 0 2 182151
-0.002561 0.001701 0.118662 0.094340 -0.492321 1.571486 -0.062500 0 0 0 0 0 0 2 183153
-0.002566 0.001718 0.118657 0.032509 -0.279605 1.439990 -0.062500 0 0 0 0 0 0 2 184150
-0.002573 0.001744 0.118644 0.060578 -0.379693 1.534040 -0.062500 0 0 0 0 0 0 2 185152
-0.002582 0.001774 0.118628 0.081359 -0.450648 1.590473 -0.062500 0 0 0 0 0 0 2 186151
-0.002587 0.001790 0.118623 0.026512 -0.260174 1.468417 -0.062500 0 0 0 0 0 0 2 187159
-0.002595 0.001815 0.118610 0.057434 -0.369686 1.566065 -0.062500 0 0 0 0 0 0 2 188149
-0.002604 0.001845 0.118595 0.079699 -0.445394 1.623795 -0.062500 0 0 0 0 0 0 2 189151
-0.002608 0.001860 0.118589 0.025686 -0.257596 1.501953 -0.062500 0 0 0 0 0 0 2 190149
-0.002616 0.001885 0.118576 0.056945 -0.368159 1.599894 -0.062500 0 0 0 0 0 0 2 191153
-0.002625 0.001916 0.118561 0.078389 -0.443031 1.657764 -0.062500 0 0 0 0 0 0 2 192152
-0.002634 0.001948 0.118545 0.090596 -0.483334 1.690212 -0.062500 0 0 0 0 0 0 2 193152
-0.002639 0.001965 0.118539 0.030889 -0.276201 1.558156 -0.062500 0 0 0 0 0 0 2 194151
-0.002647 0.001990 0.118526 0.058995 -0.376491 1.652773 -0.062500 0 0 0 0 0 0 2 195153
-0.002651 0.002003 0.118521 0.013856 -0.220231 1.554827 -0.062500 0 0 0 0 0 0 2 196152
-0.002658 0.002027 0.118509 0.050169 -0.348020 1.662639 -0.062500 0 0 0 0 0 0 2 197152
-0.002667 0.002057 0.118493 0.075272 -0.433110 1.724095 -0.062500 0 0 0 0 0 0 2 198151
-0.002671 0.002072 0.118488 0.023007 -0.250848 1.602898 -0.062500 0 0 0 0 0 0 2 199141
-0.002679 0.002097 0.118475 0.054874 -0.363390 1.701719 -0.062500 0 0 0 0 0 0 2 200145
-0.002683 0.002109 0.118471 0.011800 -0.213701 1.604933 -0.062500 0 0 0 0 0 0 2 201124
-0.002690 0.002133 0.118458 0.047042 -0.340616 1.713487 -0.062500 0 0 0 0 0 0 2 202151
-0.002698 0.002163 0.118443 0.072620 -0.427167 1.775242 -0.062500 0 0 0 0 0 0 2 203133
-0.002703 0.002177 0.118437 0.020732 -0.246023 1.653827 -0.062500 0 0 0 0 0 0 2 204151
-0.002710 0.002202 0.118424 0.052629 -0.358749 1.752901 -0.062500 0 0 0 0 0 0 2 205151
-0.002714 0.002215 0.118420 0.009724 -0.209520 1.655905 -0.062500 0 0 0 0 0 0 2 206151
-0.002721 0.002238 0.118407 0.046859 -0.340053 1.764699 -0.062500 0 0 0 0 0 0 2 207153
-0.002730 0.002268 0.118392 0.072418 -0.426523 1.826577 -0.062500 0 0 0 0 0 0 2 208151
-0.002734 0.002283 0.118386 0.020649 -0.245761 1.704895 -0.062500 0 0 0 0 0 0 2 209151
-0.002760 0.002312 0.118383 0.296892 -0.417456 1.669261 -0.062500 0 0 0 0 0 0 2 210151
-0.002779 0.002344 0.118371 0.222232 -0.473207 1.794153 -0.062500 0 0 0 0 0 0 2 211140
-0.002788 0.002360 0.118367 0.098306 -0.270914 1.705182 -0.062500 0 0 0 0 0 0 2 212149
-0.002798 0.002386 0.118354 0.092102 -0.372107 1.817116 -0.062500 0 0 0 0 0 0 2 213156
-0.002808 0.002416 0.118338 0.095751 -0.443714 1.880145 -0.062500 0 0 0 0 0 0 2 214150
-0.002813 0.002431 0.118333 0.033238 -0.256040 1.758368 -0.062500 0 0 0 0 0 0 2 215151
-0.002820 0.002456 0.118320 0.059467 -0.364535 1.858109 -0.062500 0 0 0 0 0 0 2 216151
-0.002829 0.002486 0.118304 0.079413 -0.439745 1.916868 -0.062500 0 0 0 0 0 0 2 217149
-0.002834 0.002501 0.118299 0.025121 -0.254106 1.793387 -0.062500 0 0 0 0 0 0 2 218151
-0.002842 0.002526 0.118286 0.055328 -0.363345 1.892747 -0.062500 0 0 0 0 0 0 2 219151
-0.002850 0.002556 0.118270 0.076511 -0.437847 1.951405 -0.062500 0 0 0 0 0 0 2 220151
-0.002860 0.002589 0.118254 0.088519 -0.477908 1.984276 -0.062500 0 0 0 0 0 0 2 221149
-0.002865 0.002605 0.118248 0.029554 -0.273032 1.850389 -0.062500 0 0 0 0 0 0 2 222151
-0.002873 0.002631 0.118235 0.057132 -0.371982 1.946327 -0.062500 0 0 0 0 0 0 2 223137
-0.002882 0.002661 0.118219 0.077698 -0.442367 2.003845 -0.062500 0 0 0 0 0 0 2 224145
-0.002891 0.002693 0.118202 0.089019 -0.479829 2.036342 -0.062500 0 0 0 0 0 0 2 225137
-0.002896 0.002710 0.118197 0.029822 -0.274048 1.902009 -0.062500 0 0 0 0 0 0 2 226143
-0.002904 0.002735 0.118183 0.057155 -0.372142 1.998104 -0.062500 0 0 0 0 0 0 2 227136
-0.002900 0.002779 0.118178 -0.088225 -0.616134 1.909947 -0.062500 0 0 0 0 0 0 2 228144
-0.002898 0.002801 0.118176 -0.078008 -0.356136 1.856933 -0.062500 0 0 0 0 0 0 2 229134
-0.002903 0.002829 0.118164 -0.000255 -0.411733 1.993582 -0.062500 0 0 0 0 0 0 2 230144
-0.002910 0.002861 0.118149 0.047413 -0.459253 2.066442 -0.062500 0 0 0 0 0 0 2 231135
-0.002914 0.002877 0.118144 0.007705 -0.261118 1.946848 -0.062500 0 0 0 0 0 0 2 232143
-0.002921 0.002902 0.118131 0.044867 -0.362766 2.048645 -0.062500 0 0 0 0 0 0 2 233144
-0.002929 0.002932 0.118115 0.070297 -0.434561 2.108316 -0.062500 0 0 0 0 0 0 2 234134
-0.002934 0.002947 0.118109 0.019268 -0.248862 1.983837 -0.062500 0 0 0 0 0 0 2 235147
-0.002941 0.002972 0.118096 0.050597 -0.356433 2.084162 -0.062500 0 0 0 0 0 0 2 236144
-0.002950 0.003002 0.118080 0.071435 -0.427928 2.143361 -0.062500 0 0 0 0 0 0 2 237141
-0.002954 0.003017 0.118075 0.019013 -0.243965 2.018514 -0.062500 0 0 0 0 0 0 2 238141
-0.002962 0.003042 0.118062 0.049560 -0.352110 2.118912 -0.062500 0 0 0 0 0 0 2 239135
-0.002970 0.003071 0.118046 0.071683 -0.427158 2.178168 -0.062500 0 0 0 0 0 0 2 240141
-0.002975 0.003086 0.118040 0.019150 -0.243613 2.053129 -0.062500 0 0 0 0 0 0 2 241143
-0.003001 0.003116 0.118037 0.298114 -0.420324 2.020274 -0.062500 0 0 0 0 0 0 2 242140
-0.003019 0.003148 0.118024 0.220801 -0.470048 2.145255 -0.062500 0 0 0 0 0 0 2 243151
-0.003028 0.003164 0.118020 0.097479 -0.269472 2.053750 -0.062500 0 0 0 0 0 0 2 244131
-0.003038 0.003189 0.118007 0.090580 -0.368640 2.167182 -0.062500 0 0 0 0 0 0 2 245142
-0.003043 0.003202 0.118003 0.028993 -0.215685 2.072476 -0.062500 0 0 0 0 0 0 2 246151
-0.003051 0.003225 0.117990 0.055773 -0.341068 2.185064 -0.062500 0 0 0 0 0 0 2 247152
-0.003054 0.003237 0.117985 0.011802 -0.202201 2.089972 -0.062500 0 0 0 0 0 0 2 248150
-0.003061 0.003260 0.117972 0.047134 -0.334218 2.202546 -0.062500 0 0 0 0 0 0 2 249129
-0.003057 0.003303 0.117967 -0.091855 -0.600632 2.121425 -0.062500 0 0 0 0 0 0 2 250150
-0.003055 0.003324 0.117965 -0.078907 -0.350902 2.068485 -0.062500 0 0 0 0 0 0 2 251122
-0.003059 0.003352 0.117953 -0.000402 -0.409803 2.206607 -0.062500 0 0 0 0 0 0 2 252150
-0.003062 0.003366 0.117949 -0.016641 -0.236623 2.121092 -0.062500 0 0 0 0 0 0 2 253159
-0.003068 0.003391 0.117936 0.032726 -0.350998 2.237406 -0.062500 0 0 0 0 0 0 2 254146
-0.003071 0.003403 0.117932 0.000276 -0.207189 2.143186 -0.062500 0 0 0 0 0 0 2 255141
-0.003078 0.003426 0.117919 0.040972 -0.337655 2.256515 -0.062500 0 0 0 0 0 0 2 256159
-0.003086 0.003455 0.117903 0.068514 -0.423460 2.320535 -0.062500 0 0 0 0 0 0 2 257159
-0.003090 0.003470 0.117897 0.019256 -0.246763 2.196018 -0.062500 0 0 0 0 0 0 2 258156
-0.003116 0.003499 0.117894 0.295600 -0.416984 2.165209 -0.062500 0 0 0 0 0 0 2 259161
-0.003129 0.003513 0.117892 0.154651 -0.245541 2.130848 -0.062500 0 0 0 0 0 0 2 260158
-0.003141 0.003538 0.117880 0.119939 -0.355676 2.276161 -0.062500 0 0 0 0 0 0 2 261141
-0.003147 0.003550 0.117876 0.043813 -0.210148 2.192616 -0.062500 0 0 0 0 0 0 2 262139
-0.003155 0.003573 0.117863 0.062625 -0.337839 2.310170 -0.062500 0 0 0 0 0 0 2 263161
-0.003159 0.003585 0.117859 0.015143 -0.201394 2.215887 -0.062500 0 0 0 0 0 0 2 264157
-0.003166 0.003608 0.117846 0.048299 -0.333414 2.329731 -0.062500 0 0 0 0 0 0 2 265164
-0.003170 0.003620 0.117842 0.006782 -0.198537 2.234061 -0.062500 0 0 0 0 0 0 2 266161
-0.003176 0.003643 0.117829 0.043485 -0.331532 2.347536 -0.062500 0 0 0 0 0 0 2 267167
-0.003199 0.003659 0.117834 0.254272 -0.264312 2.119434 -0.062500 0 0 0 0 0 0 2 268159
-0.003202 0.003698 0.117834 0.028629 -0.551236 2.153892 -0.062500 0 0 0 0 0 0 2 269158
-0.003204 0.003717 0.117834 -0.016678 -0.326956 2.162144 -0.062500 0 0 0 0 0 0 2 270159
-0.003210 0.003744 0.117823 0.031381 -0.399341 2.324811 -0.062500 0 0 0 0 0 0 2 271161
-0.003213 0.003757 0.117819 0.000608 -0.234760 2.246918 -0.062500 0 0 0 0 0 0 2 272157
-0.003219 0.003781 0.117806 0.042291 -0.352201 2.367028 -0.062500 0 0 0 0 0 0 2 273159
-0.003223 0.003793 0.117802 0.006536 -0.211362 2.273082 -0.062500 0 0 0 0 0 0 2 274158
-0.003243 0.003804 0.117810 0.226630 -0.179916 2.095174 -0.062500 0 0 0 0 0 0 2 275160
-0.003258 0.003826 0.117801 0.177077 -0.326455 2.303374 -0.062500 0 0 0 0 0 0 2 276152
-0.003266 0.003838 0.117798 0.076742 -0.200492 2.251876 -0.062500 0 0 0 0 0 0 2 277160
-0.003275 0.003860 0.117785 0.080931 -0.335877 2.382432 -0.062500 0 0 0 0 0 0 2 278164
-0.003279 0.003872 0.117781 0.026500 -0.204423 2.291952 -0.062500 0 0 0 0 0 0 2 279161
-0.003287 0.003895 0.117768 0.055836 -0.338005 2.407984 -0.062500 0 0 0 0 0 0 2 280158
-0.003290 0.003906 0.117764 0.014046 -0.205585 2.312273 -0.062500 0 0 0 0 0 0 2 281137
-0.003292 0.003912 0.117762 -0.013978 -0.117979 2.265659 -0.062500 0 0 0 0 0 0 2 282162
-0.003317 0.003936 0.117759 0.279569 -0.352461 2.277608 -0.062500 0 0 0 0 0 0 2 283158
-0.003330 0.003949 0.117758 0.148502 -0.216730 2.257177 -0.062500 0 0 0 0 0 0 2 284159
-0.003341 0.003972 0.117747 0.118411 -0.343681 2.408652 -0.062500 0 0 0 0 0 0 2 285156
-0.003346 0.003984 0.117743 0.045313 -0.208224 2.326066 -0.062500 0 0 0 0 0 0 2 286157
-0.003349 0.003990 0.117741 0.001589 -0.119209 2.284043 -0.062500 0 0 0 0 0 0 2 287160
-0.003356 0.004009 0.117729 0.041995 -0.292335 2.429401 -0.062500 0 0 0 0 0 0 2 288148
-0.003359 0.004020 0.117725 0.006868 -0.182352 2.344705 -0.062500 0 0 0 0 0 0 2 289155
-0.003366 0.004042 0.117712 0.045775 -0.326413 2.463290 -0.062500 0 0 0 0 0 0 2 290145
-0.003369 0.004053 0.117708 0.010723 -0.202472 2.368082 -0.062500 0 0 0 0 0 0 2 291156
-0.003390 0.004063 0.117715 0.230562 -0.178336 2.190433 -0.062500 0 0 0 0 0 0 2 292147
-0.003405 0.004085 0.117707 0.182765 -0.330275 2.398932 -0.062500 0 0 0 0 0 0 2 293155
-0.003413 0.004096 0.117704 0.081150 -0.204003 2.346758 -0.062500 0 0 0 0 0 0 2 294146
-0.003421 0.004119 0.117691 0.084939 -0.339582 2.477869 -0.062500 0 0 0 0 0 0 2 295147
-0.003426 0.004130 0.117687 0.030744 -0.209180 2.386853 -0.062500 0 0 0 0 0 0 2 296141
-0.003428 0.004136 0.117685 -0.003457 -0.122617 2.341802 -0.062500 0 0 0 0 0 0 2 297132
-0.003434 0.004156 0.117673 0.041438 -0.296372 2.486588 -0.062500 0 0 0 0 0 0 2 298141
-0.003437 0.004166 0.117669 0.008789 -0.187247 2.401286 -0.062500 0 0 0 0 0 0 2 299133
-0.003463 0.004193 0.117665 0.294196 -0.391852 2.389308 -0.062500 0 0 0 0 0 0 2 300131
-0.003476 0.004206 0.117664 0.158315 -0.239664 2.358076 -0.062500 0 0 0 0 0 0 2 301142
-0.003482 0.004213 0.117663 0.062056 -0.137706 2.344486 -0.062500 0 0 0 0 0 0 2 302142
-0.003490 0.004233 0.117652 0.074061 -0.303428 2.501439 -0.062500 0 0 0 0 0 0 2 303137
-0.003494 0.004243 0.117648 0.025056 -0.190706 2.420255 -0.062500 0 0 0 0 0 0 2 304138
-0.003484 0.004262 0.117657 -0.165697 -0.295040 2.235463 -0.062500 0 0 0 0 0 0 2 305148
-0.003483 0.004289 0.117648 -0.056150 -0.399056 2.452197 -0.062500 0 0 0 0 0 0 2 306161
-0.003502 0.004306 0.117654 0.205132 -0.301190 2.272819 -0.062500 0 0 0 0 0 0 2 307132
-0.003516 0.004332 0.117645 0.171108 -0.392728 2.469934 -0.062500 0 0 0 0 0 0 2 308142
-0.003524 0.004345 0.117642 0.077516 -0.236504 2.412035 -0.062500 0 0 0 0 0 0 2 309140
-0.003527 0.004352 0.117641 0.021901 -0.136994 2.379394 -0.062500 0 0 0 0 0 0 2 310125
-0.003534 0.004372 0.117629 0.055807 -0.303714 2.529253 -0.062500 0 0 0 0 0 0 2 311130
-0.003537 0.004382 0.117624 0.017992 -0.191866 2.445151 -0.062500 0 0 0 0 0 0 2 312149
-0.003563 0.004409 0.117621 0.300802 -0.394614 2.434763 -0.062500 0 0 0 0 0 0 2 313150
-0.003576 0.004422 0.117619 0.163650 -0.241979 2.403032 -0.062500 0 0 0 0 0 0 2 314149
-0.003582 0.004429 0.117619 0.066741 -0.139793 2.389150 -0.062500 0 0 0 0 0 0 2 315150
-0.003590 0.004449 0.117607 0.078150 -0.304710 2.546703 -0.062500 0 0 0 0 0 0 2 316140
-0.003594 0.004459 0.117603 0.029154 -0.192322 2.465145 -0.062500 0 0 0 0 0 0 2 317145
-0.003597 0.004465 0.117602 -0.002273 -0.115078 2.423363 -0.062500 0 0 0 0 0 0 2 318146
-0.003621 0.004489 0.117599 0.292604 -0.354094 2.440388 -0.062500 0 0 0 0 0 0 2 319149
-0.003634 0.004501 0.117598 0.160844 -0.221634 2.418863 -0.062500 0 0 0 0 0 0 2 320147
-0.003645 0.004524 0.117586 0.129567 -0.348386 2.571497 -0.062500 0 0 0 0 0 0 2 321154
-0.003651 0.004535 0.117582 0.056799 -0.214842 2.487786 -0.062500 0 0 0 0 0 0 2 322150
-0.003660 0.004560 0.117600 0.095928 -0.367909 2.172694 -0.062500 0 0 0 0 0 0 2 323143
-0.003669 0.004589 0.117594 0.098591 -0.438953 2.453499 -0.062500 0 0 0 0 0 0 2 324140
-0.003674 0.004603 0.117593 0.040187 -0.260501 2.436774 -0.062500 0 0 0 0 0 0 2 325149
-0.003676 0.004610 0.117592 0.004317 -0.149170 2.419559 -0.062500 0 0 0 0 0 0 2 326146
-0.003682 0.004631 0.117580 0.048081 -0.309222 2.575712 -0.062500 0 0 0 0 0 0 2 327149
-0.003704 0.004646 0.117585 0.261852 -0.256080 2.363601 -0.062500 0 0 0 0 0 0 2 328147
-0.003715 0.004653 0.117587 0.138479 -0.151470 2.385003 -0.062500 0 0 0 0 0 0 2 329146
-0.003721 0.004657 0.117587 0.054415 -0.092108 2.401786 -0.062500 0 0 0 0 0 0 2 330153
-0.003728 0.004676 0.117576 0.072900 -0.280017 2.571941 -0.062500 0 0 0 0 0 0 2 331150
-0.003751 0.004690 0.117581 0.276181 -0.238624 2.364928 -0.062500 0 0 0 0 0 0 2 332146
-0.003763 0.004697 0.117583 0.146561 -0.141305 2.387930 -0.062500 0 0 0 0 0 0 2 333138
-0.003761 0.004731 0.117582 -0.041340 -0.483863 2.426217 -0.062500 0 0 0 0 0 0 2 334142
-0.003759 0.004748 0.117582 -0.046377 -0.296593 2.422990 -0.062500 0 0 0 0 0 0 2 335149
-0.003759 0.004756 0.117582 -0.040102 -0.166992 2.420119 -0.062500 0 0 0 0 0 0 2 336145
-0.003782 0.004782 0.117579 0.272667 -0.377477 2.453550 -0.062500 0 0 0 0 0 0 2 337145
-0.003794 0.004795 0.117578 0.151746 -0.231834 2.436291 -0.062500 0 0 0 0 0 0 2 338146
-0.003800 0.004802 0.117578 0.063224 -0.133567 2.427341 -0.062500 0 0 0 0 0 0 2 339148
-0.003803 0.004805 0.117578 0.016020 -0.081785 2.423925 -0.062500 0 0 0 0 0 0 2 340147
-0.003828 0.004828 0.117575 0.300904 -0.334409 2.457699 -0.062500 0 0 0 0 0 0 2 341145
-0.003828 0.004853 0.117585 0.002708 -0.390748 2.297857 -0.062500 0 0 0 0 0 0 2 342147
-0.003828 0.004866 0.117588 -0.029764 -0.228807 2.358699 -0.062500 0 0 0 0 0 0 2 343150
-0.003828 0.004872 0.117589 -0.033042 -0.130178 2.391251 -0.062500 0 0 0 0 0 0 2 344137
-0.003833 0.004892 0.117578 0.027264 -0.297749 2.567764 -0.062500 0 0 0 0 0 0 2 345143
-0.003855 0.004907 0.117583 0.253069 -0.245120 2.363011 -0.062500 0 0 0 0 0 0 2 346148
-0.003865 0.004914 0.117585 0.134651 -0.142722 2.386197 -0.062500 0 0 0 0 0 0 2 347149
-0.003858 0.004932 0.117596 -0.110157 -0.265105 2.261277 -0.062500 0 0 0 0 0 0 2 348147
-0.003854 0.004940 0.117599 -0.089819 -0.161006 2.337966 -0.062500 0 0 0 0 0 0 2 349147
-0.003857 0.004961 0.117589 -0.001666 -0.311305 2.540751 -0.062500 0 0 0 0 0 0 2 350145
-0.003878 0.004977 0.117594 0.237654 -0.254027 2.346142 -0.062500 0 0 0 0 0 0 2 351146
-0.003888 0.004984 0.117596 0.126855 -0.147082 2.372783 -0.062500 0 0 0 0 0 0 2 352145
-0.003893 0.004988 0.117597 0.049128 -0.086646 2.391301 -0.062500 0 0 0 0 0 0 2 353139
-0.003895 0.004990 0.117597 0.008285 -0.056018 2.398625 -0.062500 0 0 0 0 0 0 2 354148
-0.003884 0.005005 0.117607 -0.175491 -0.221497 2.259123 -0.062500 0 0 0 0 0 0 2 355146
-0.003883 0.005028 0.117599 -0.060461 -0.356382 2.494289 -0.062500 0 0 0 0 0 0 2 356134
-0.003902 0.005045 0.117606 0.206327 -0.277608 2.321526 -0.062500 0 0 0 0 0 0 2 357140
-0.003911 0.005054 0.117608 0.110810 -0.158796 2.356604 -0.062500 0 0 0 0 0 0 2 358132
-0.003915 0.005058 0.117609 0.041009 -0.092421 2.378164 -0.062500 0 0 0 0 0 0 2 359140
-0.003918 0.005060 0.117609 0.004207 -0.058870 2.386522 -0.062500 0 0 0 0 0 0 2 360131
-0.003906 0.005075 0.117619 -0.177590 -0.223021 2.247507 -0.062500 0 0 0 0 0 0 2 361139
-0.003905 0.005099 0.117611 -0.061587 -0.356964 2.482941 -0.062500 0 0 0 0 0 0 2 362130
-0.003924 0.005116 0.117617 0.205410 -0.272751 2.310269 -0.062500 0 0 0 0 0 0 2 363139
-0.003933 0.005124 0.117619 0.110129 -0.153731 2.345208 -0.062500 0 0 0 0 0 0 2 364131
-0.003937 0.005128 0.117620 0.040435 -0.087288 2.366687 -0.062500 0 0 0 0 0 0 2 365143
-0.003940 0.005130 0.117620 0.003681 -0.053681 2.375042 -0.062500 0 0 0 0 0 0 2 366140
-0.003928 0.005145 0.117630 -0.178140 -0.217946 2.236154 -0.062500 0 0 0 0 0 0 2 367131
-0.003922 0.005152 0.117634 -0.124204 -0.134830 2.306748 -0.062500 0 0 0 0 0 0 2 368145
-0.003924 0.005172 0.117623 -0.019252 -0.295122 2.507987 -0.062500 0 0 0 0 0 0 2 369145
-0.003944 0.005188 0.117629 0.229027 -0.243584 2.312760 -0.062500 0 0 0 0 0 0 2 370125
-0.003954 0.005195 0.117631 0.122319 -0.139245 2.338715 -0.062500 0 0 0 0 0 0 2 371133
-0.003959 0.005199 0.117631 0.046623 -0.080102 2.356968 -0.062500 0 0 0 0 0 0 2 372151
-0.003949 0.005214 0.117642 -0.156592 -0.231193 2.222468 -0.062500 0 0 0 0 0 0 2 373136
-0.003944 0.005222 0.117645 -0.113469 -0.141403 2.294538 -0.062500 0 0 0 0 0 0 2 374119
-0.003941 0.005226 0.117647 -0.075942 -0.081610 2.331279 -0.062500 0 0 0 0 0 0 2 375150
-0.003944 0.005244 0.117635 0.006917 -0.267396 2.510376 -0.062500 0 0 0 0 0 0 2 376142
-0.003946 0.005254 0.117631 -0.004555 -0.168296 2.434413 -0.062500 0 0 0 0 0 0 2 377140
-0.003966 0.005263 0.117639 0.229998 -0.159376 2.266344 -0.062500 0 0 0 0 0 0 2 378148
-0.003976 0.005268 0.117642 0.121686 -0.094487 2.313838 -0.062500 0 0 0 0 0 0 2 379119
-0.003969 0.005284 0.117653 -0.117427 -0.238432 2.199194 -0.062500 0 0 0 0 0 0 2 380147
-0.003965 0.005292 0.117657 -0.093879 -0.144818 2.278935 -0.062500 0 0 0 0 0 0 2 381145
-0.003962 0.005296 0.117658 -0.066199 -0.083214 2.318430 -0.062500 0 0 0 0 0 0 2 382145
-0.003961 0.005298 0.117658 -0.050221 -0.051559 2.333272 -0.062500 0 0 0 0 0 0 2 383146
-0.003961 0.005299 0.117659 -0.041844 -0.035851 2.338527 -0.062500 0 0 0 0 0 0 2 384143
-0.003961 0.005299 0.117659 -0.037548 -0.028096 2.340357 -0.062500 0 0 0 0 0 0 2 385143
-0.003979 0.005304 0.117668 0.211900 -0.085898 2.213104 -0.062500 0 0 0 0 0 0 2 386149
-0.003989 0.005307 0.117671 0.112173 -0.057057 2.276013 -0.062500 0 0 0 0 0 0 2 387150
-0.003981 0.005322 0.117682 -0.124399 -0.213683 2.166916 -0.062500 0 0 0 0 0 0 2 388151
-0.003977 0.005329 0.117686 -0.098428 -0.129404 2.248533 -0.062500 0 0 0 0 0 0 2 389115
-0.003974 0.005333 0.117687 -0.069498 -0.072522 2.288672 -0.062500 0 0 0 0 0 0 2 390144
-0.003978 0.005351 0.117676 0.009043 -0.259634 2.469288 -0.062500 0 0 0 0 0 0 2 391148
-0.003980 0.005360 0.117672 -0.004485 -0.161478 2.393604 -0.062500 0 0 0 0 0 0 2 392143
-0.003981 0.005365 0.117671 -0.018118 -0.091412 2.353558 -0.062500 0 0 0 0 0 0 2 393145
-0.003982 0.005368 0.117670 -0.026160 -0.053644 2.338314 -0.062500 0 0 0 0 0 0 2 394144
-0.004001 0.005374 0.117679 0.216868 -0.095984 2.205163 -0.062500 0 0 0 0 0 0 2 395147
-0.004011 0.005376 0.117682 0.113715 -0.059171 2.265877 -0.062500 0 0 0 0 0 0 2 396143
-0.004015 0.005378 0.117683 0.040897 -0.036448 2.297526 -0.062500 0 0 0 0 0 0 2 397145
-0.004018 0.005378 0.117684 0.002803 -0.025166 2.309529 -0.062500 0 0 0 0 0 0 2 398143
-0.004006 0.005393 0.117694 -0.179814 -0.201093 2.172409 -0.062500 0 0 0 0 0 0 2 399141
-0.004000 0.005400 0.117698 -0.126116 -0.123369 2.243157 -0.062500 0 0 0 0 0 0 2 400146
-0.003997 0.005403 0.117699 -0.083277 -0.069580 2.279441 -0.062500 0 0 0 0 0 0 2 401145
-0.003996 0.005405 0.117699 -0.059743 -0.041809 2.293161 -0.062500 0 0 0 0 0 0 2 402145
-0.003995 0.005405 0.117699 -0.047595 -0.028019 2.298040 -0.062500 0 0 0 0 0 0 2 403145
-0.003995 0.005406 0.117699 -0.041427 -0.021217 2.299723 -0.062500 0 0 0 0 0 0 2 404145
-0.004013 0.005411 0.117708 0.209192 -0.079592 2.172663 -0.062500 0 0 0 0 0 0 2 405145
-0.004023 0.005413 0.117712 0.109832 -0.050900 2.235408 -0.062500 0 0 0 0 0 0 2 406144
-0.004027 0.005414 0.117713 0.038929 -0.032283 2.267765 -0.062500 0 0 0 0 0 0 2 407147
-0.004030 0.005415 0.117713 0.001817 -0.023070 2.280020 -0.062500 0 0 0 0 0 0 2 408128
-0.004031 0.005415 0.117713 -0.016756 -0.018664 2.284364 -0.062500 0 0 0 0 0 0 2 409142
-0.004031 0.005415 0.117713 -0.025990 -0.016534 2.285880 -0.062500 0 0 0 0 0 0 2 410144
-0.004032 0.005415 0.117713 -0.030590 -0.015499 2.286415 -0.062500 0 0 0 0 0 0 2 411147
-0.004032 0.005415 0.117713 -0.032873 -0.014991 2.286590 -0.062500 0 0 0 0 0 0 2 412143
-0.004032 0.005415 0.117713 -0.034012 -0.014754 2.286654 -0.062500 0 0 0 0 0 0 2 413145
-0.004019 0.005429 0.117723 -0.198194 -0.196104 2.145361 -0.062500 0 0 0 0 0 0 2 414144
-0.004013 0.005436 0.117727 -0.135294 -0.120903 2.214591 -0.062500 0 0 0 0 0 0 2 415145
-0.004029 0.005444 0.117737 0.159765 -0.130170 2.122784 -0.062500 0 0 0 0 0 0 2 416142
-0.004036 0.005448 0.117741 0.084584 -0.075959 2.198805 -0.062500 0 0 0 0 0 0 2 417116
-0.004040 0.005450 0.117742 0.026167 -0.044676 2.235882 -0.062500 0 0 0 0 0 0 2 418144
-0.004042 0.005451 0.117742 -0.004608 -0.029207 2.249783 -0.062500 0 0 0 0 0 0 2 419120
-0.004043 0.005451 0.117743 -0.022811 -0.019043 2.254698 -0.062500 0 0 0 0 0 0 2 420127
-0.004048 0.005468 0.117731 0.031384 -0.231570 2.422356 -0.062500 0 0 0 0 0 0 2 421139
-0.004051 0.005477 0.117727 0.005450 -0.146294 2.341768 -0.062500 0 0 0 0 0 0 2 422129
-0.004052 0.005481 0.117725 -0.014492 -0.082568 2.299969 -0.062500 0 0 0 0 0 0 2 423137
-0.004053 0.005483 0.117725 -0.025744 -0.047919 2.284109 -0.062500 0 0 0 0 0 0 2 424127
-0.004054 0.005484 0.117725 -0.031716 -0.030067 2.278469 -0.062500 0 0 0 0 0 0 2 425136
-0.004054 0.005485 0.117725 -0.034783 -0.021013 2.276500 -0.062500 0 0 0 0 0 0 2 426128
-0.004073 0.005490 0.117734 0.211361 -0.078291 2.148464 -0.062500 0 0 0 0 0 0 2 427137
-0.004082 0.005492 0.117737 0.109515 -0.048909 2.210615 -0.062500 0 0 0 0 0 0 2 428127
-0.004087 0.005493 0.117738 0.037360 -0.029950 2.242744 -0.062500 0 0 0 0 0 0 2 429137
-0.004089 0.005494 0.117738 -0.000387 -0.020561 2.254930 -0.062500 0 0 0 0 0 0 2 430128
-0.004090 0.005494 0.117738 -0.019275 -0.016073 2.259249 -0.062500 0 0 0 0 0 0 2 431136
-0.004091 0.005494 0.117738 -0.028659 -0.013910 2.260753 -0.062500 0 0 0 0 0 0 2 432127
-0.004091 0.005494 0.117738 -0.033332 -0.012859 2.261272 -0.062500 0 0 0 0 0 0 2 433132
-0.004091 0.005494 0.117738 -0.035661 -0.012331 2.261453 -0.062500 0 0 0 0 0 0 2 434142
-0.004092 0.005494 0.117738 -0.036820 -0.012079 2.261514 -0.062500 0 0 0 0 0 0 2 435142
-0.004111 0.005499 0.117748 0.210451 -0.073818 2.134330 -0.062500 0 0 0 0 0 0 2 436149
-0.004120 0.005501 0.117751 0.109042 -0.046670 2.196642 -0.062500 0 0 0 0 0 0 2 437128
-0.004125 0.005502 0.117752 0.037113 -0.028824 2.228821 -0.062500 0 0 0 0 0 0 2 438130
-0.004127 0.005503 0.117752 -0.000510 -0.020013 2.241015 -0.062500 0 0 0 0 0 0 2 439242
-0.004128 0.005503 0.117752 -0.019331 -0.015781 2.245351 -0.062500 0 0 0 0 0 0 2 440149
-0.004129 0.005503 0.117752 -0.028693 -0.013766 2.246856 -0.062500 0 0 0 0 0 0 2 441140
-0.004129 0.005503 0.117752 -0.033350 -0.012782 2.247392 -0.062500 0 0 0 0 0 0 2 442140
-0.004129 0.005503 0.117752 -0.035664 -0.012303 2.247564 -0.062500 0 0 0 0 0 0 2 443117
-0.004129 0.005503 0.117752 -0.036830 -0.012065 2.247618 -0.062500 0 0 0 0 0 0 2 444146
-0.004129 0.005503 0.117752 -0.037397 -0.011949 2.247643 -0.062500 0 0 0 0 0 0 2 445144
-0.004148 0.005508 0.117761 0.210283 -0.073773 2.120582 -0.062500 0 0 0 0 0 0 2 446128
-0.004158 0.005510 0.117765 0.108959 -0.046648 2.182823 -0.062500 0 0 0 0 0 0 2 447115
-0.004162 0.005511 0.117766 0.037065 -0.028813 2.214953 -0.062500 0 0 0 0 0 0 2 448144
-0.004152 0.005526 0.117776 -0.164094 -0.201612 2.085806 -0.062500 0 0 0 0 0 0 2 449144
-0.004147 0.005533 0.117780 -0.122470 -0.114417 2.159325 -0.062500 0 0 0 0 0 0 2 450146
-0.004144 0.005536 0.117781 -0.084264 -0.059856 2.196590 -0.062500 0 0 0 0 0 0 2 451151
-0.004143 0.005538 0.117781 -0.062999 -0.031697 2.210672 -0.062500 0 0 0 0 0 0 2 452144
-0.004142 0.005539 0.117782 -0.051982 -0.017751 2.215679 -0.062500 0 0 0 0 0 0 2 453148
-0.004142 0.005539 0.117782 -0.046364 -0.010870 2.217416 -0.062500 0 0 0 0 0 0 2 454137
-0.004160 0.005544 0.117791 0.204566 -0.069372 2.091023 -0.062500 0 0 0 0 0 0 2 455144
-0.004170 0.005547 0.117794 0.104766 -0.040562 2.153410 -0.062500 0 0 0 0 0 0 2 456141
-0.004174 0.005548 0.117795 0.033634 -0.021896 2.185611 -0.062500 0 0 0 0 0 0 2 457142
-0.004177 0.005548 0.117795 -0.003591 -0.012648 2.197821 -0.062500 0 0 0 0 0 0 2 458143
-0.004178 0.005548 0.117795 -0.022222 -0.008249 2.202151 -0.062500 0 0 0 0 0 0 2 459143
-0.004178 0.005549 0.117796 -0.031467 -0.006111 2.203654 -0.062500 0 0 0 0 0 0 2 460143
-0.004179 0.005549 0.117796 -0.036071 -0.005084 2.204185 -0.062500 0 0 0 0 0 0 2 461140
-0.004179 0.005549 0.117796 -0.038361 -0.004566 2.204367 -0.062500 0 0 0 0 0 0 2 462143
-0.004179 0.005549 0.117796 -0.039503 -0.004327 2.204430 -0.062500 0 0 0 0 0 0 2 463145
-0.004179 0.005549 0.117796 -0.040082 -0.004199 2.204454 -0.062500 0 0 0 0 0 0 2 464141
-0.004198 0.005553 0.117805 0.207840 -0.066082 2.077610 -0.062500 0 0 0 0 0 0 2 465141
-0.004207 0.005556 0.117808 0.106411 -0.038918 2.139723 -0.062500 0 0 0 0 0 0 2 466142
-0.004212 0.005557 0.117809 0.034452 -0.021075 2.171817 -0.062500 0 0 0 0 0 0 2 467146
-0.004214 0.005557 0.117809 -0.003181 -0.012253 2.183976 -0.062500 0 0 0 0 0 0 2 468142
-0.004215 0.005557 0.117809 -0.022005 -0.008031 2.188288 -0.062500 0 0 0 0 0 0 2 469143
-0.004216 0.005558 0.117809 -0.031370 -0.006006 2.189807 -0.062500 0 0 0 0 0 0 2 470141
-0.004216 0.005558 0.117809 -0.036026 -0.005032 2.190326 -0.062500 0 0 0 0 0 0 2 471144
-0.004216 0.005558 0.117809 -0.038343 -0.004553 2.190514 -0.062500 0 0 0 0 0 0 2 472141
-0.004217 0.005558 0.117809 -0.039491 -0.004309 2.190569 -0.062500 0 0 0 0 0 0 2 473143
-0.004217 0.005558 0.117809 -0.040076 -0.004198 2.190594 -0.062500 0 0 0 0 0 0 2 474130
-0.004236 0.005562 0.117818 0.207976 -0.066094 2.063900 -0.062500 0 0 0 0 0 0 2 475141
-0.004245 0.005565 0.117822 0.106475 -0.038939 2.125929 -0.062500 0 0 0 0 0 0 2 476146
-0.004250 0.005566 0.117823 0.034477 -0.021081 2.157974 -0.062500 0 0 0 0 0 0 2 477140
-0.004252 0.005566 0.117823 -0.003178 -0.012244 2.170144 -0.062500 0 0 0 0 0 0 2 478142
-0.004253 0.005566 0.117823 -0.022007 -0.008030 2.174457 -0.062500 0 0 0 0 0 0 2 479143
-0.004254 0.005567 0.117823 -0.031370 -0.006016 2.175960 -0.062500 0 0 0 0 0 0 2 480144
-0.004254 0.005567 0.117823 -0.036020 -0.005034 2.176482 -0.062500 0 0 0 0 0 0 2 481140
-0.004254 0.005567 0.117823 -0.038337 -0.004555 2.176669 -0.062500 0 0 0 0 0 0 2 482144
-0.004254 0.005567 0.117823 -0.039497 -0.004307 2.176729 -0.062500 0 0 0 0 0 0 2 483136
-0.004254 0.005567 0.117823 -0.040064 -0.004191 2.176755 -0.062500 0 0 0 0 0 0 2 484142
-0.004273 0.005571 0.117832 0.205651 -0.063394 2.050192 -0.062500 0 0 0 0 0 0 2 485142
-0.004283 0.005574 0.117835 0.104084 -0.036211 2.112154 -0.062500 0 0 0 0 0 0 2 486129
-0.004287 0.005575 0.117836 0.032054 -0.018356 2.144167 -0.062500 0 0 0 0 0 0 2 487136
-0.004290 0.005575 0.117837 -0.005614 -0.009527 2.156325 -0.062500 0 0 0 0 0 0 2 488127
-0.004291 0.005575 0.117837 -0.024450 -0.005313 2.160629 -0.062500 0 0 0 0 0 0 2 489135
-0.004292 0.005575 0.117837 -0.033812 -0.003281 2.162126 -0.062500 0 0 0 0 0 0 2 490125
-0.004292 0.005576 0.117837 -0.038460 -0.002307 2.162652 -0.062500 0 0 0 0 0 0 2 491126
-0.004292 0.005576 0.117837 -0.040777 -0.001828 2.162839 -0.062500 0 0 0 0 0 0 2 492196
-0.004292 0.005576 0.117837 -0.041937 -0.001581 2.162898 -0.062500 0 0 0 0 0 0 2 493212
-0.004292 0.005576 0.117837 -0.042523 -0.001470 2.162923 -0.062500 0 0 0 0 0 0 2 494194
-0.004311 0.005580 0.117846 0.205765 -0.063412 2.036511 -0.062500 0 0 0 0 0 0 2 495206
-0.004321 0.005583 0.117849 0.104131 -0.036219 2.098387 -0.062500 0 0 0 0 0 0 2 496192
-0.004325 0.005584 0.117850 0.032076 -0.018360 2.130373 -0.062500 0 0 0 0 0 0 2 497207
-0.004328 0.005584 0.117851 -0.005596 -0.009532 2.142506 -0.062500 0 0 0 0 0 0 2 498193
-0.004329 0.005584 0.117851 -0.024438 -0.005316 2.146819 -0.062500 0 0 0 0 0 0 2 499207
-0.004329 0.005584 0.117851 -0.033815 -0.003280 2.148319 -0.062500 0 0 0 0 0 0 2 500134
-0.004330 0.005585 0.117851 -0.038466 -0.002305 2.148844 -0.062500 0 0 0 0 0 0 2 501126
-0.004330 0.005585 0.117851 -0.040787 -0.001816 2.149022 -0.062500 0 0 0 0 0 0 2 502136
-0.004330 0.005585 0.117851 -0.041933 -0.001581 2.149082 -0.062500 0 0 0 0 0 0 2 503126
-0.004330 0.005585 0.117851 -0.042510 -0.001462 2.149112 -0.062500 0 0 0 0 0 0 2 504129
-0.004330 0.005585 0.117851 -0.042799 -0.001419 2.149113 -0.062500 0 0 0 0 0 0 2 505141
-0.004349 0.005589 0.117860 0.205740 -0.063399 2.022843 -0.062500 0 0 0 0 0 0 2 506125
-0.004358 0.005592 0.117863 0.104114 -0.036232 2.084640 -0.062500 0 0 0 0 0 0 2 507139
-0.004363 0.005593 0.117864 0.032069 -0.018360 2.116586 -0.062500 0 0 0 0 0 0 2 508149
-0.004365 0.005593 0.117864 -0.005603 -0.009530 2.128713 -0.062500 0 0 0 0 0 0 2 509140
-0.004366 0.005593 0.117865 -0.024444 -0.005304 2.133024 -0.062500 0 0 0 0 0 0 2 510133
-0.004367 0.005593 0.117865 -0.033816 -0.003289 2.134515 -0.062500 0 0 0 0 0 0 2 511143
-0.004367 0.005594 0.117865 -0.038460 -0.002308 2.135043 -0.062500 0 0 0 0 0 0 2 512138
-0.004367 0.005594 0.117865 -0.040781 -0.001818 2.135220 -0.062500 0 0 0 0 0 0 2 513145
-0.004368 0.005594 0.117865 -0.041938 -0.001579 2.135286 -0.062500 0 0 0 0 0 0 2 514140
-0.004368 0.005594 0.117865 -0.042525 -0.001469 2.135310 -0.062500 0 0 0 0 0 0 2 515138
-0.004368 0.005594 0.117865 -0.042807 -0.001418 2.135316 -0.062500 0 0 0 0 0 0 2 516140
-0.004387 0.005598 0.117874 0.205874 -0.063411 2.009192 -0.062500 0 0 0 0 0 0 2 517140
-0.004396 0.005601 0.117877 0.104183 -0.036234 2.070904 -0.062500 0 0 0 0 0 0 2 518139
-0.004401 0.005602 0.117878 0.032093 -0.018364 2.102822 -0.062500 0 0 0 0 0 0 2 519141
-0.004403 0.005602 0.117878 -0.005596 -0.009532 2.114930 -0.062500 0 0 0 0 0 0 2 520140
-0.004404 0.005602 0.117878 -0.024441 -0.005315 2.119239 -0.062500 0 0 0 0 0 0 2 521149
-0.004405 0.005602 0.117878 -0.033820 -0.003288 2.120737 -0.062500 0 0 0 0 0 0 2 522144
-0.004405 0.005603 0.117878 -0.038476 -0.002304 2.121251 -0.062500 0 0 0 0 0 0 2 523144
-0.004405 0.005603 0.117878 -0.040777 -0.001819 2.121433 -0.062500 0 0 0 0 0 0 2 524146
-0.004405 0.005603 0.117878 -0.041942 -0.001588 2.121512 -0.062500 0 0 0 0 0 0 2 525140
-0.004405 0.005603 0.117878 -0.042520 -0.001471 2.121524 -0.062500 0 0 0 0 0 0 2 526143
-0.004405 0.005603 0.117878 -0.042797 -0.001401 2.121528 -0.062500 0 0 0 0 0 0 2 527112
-0.004405 0.005603 0.117878 -0.042954 -0.001384 2.121533 -0.062500 0 0 0 0 0 0 2 528139
-0.004405 0.005603 0.117878 -0.043015 -0.001372 2.121536 -0.062500 0 0 0 0 0 0 2 529141
-0.004405 0.005603 0.117878 -0.043055 -0.001364 2.121534 -0.062500 0 0 0 0 0 0 2 530141
-0.004405 0.005603 0.117878 -0.043074 -0.001350 2.121532 -0.062500 0 0 0 0 0 0 2 531143
-0.004405 0.005603 0.117878 -0.043076 -0.001348 2.121532 -0.062500 0 0 0 0 0 0 2 532140
-0.004405 0.005603 0.117878 -0.043095 -0.001354 2.121531 -0.062500 0 0 0 0 0 0 2 533141
-0.004425 0.005607 0.117887 0.205842 -0.063415 1.995554 -0.062500 0 0 0 0 0 0 2 534137
-0.004434 0.005610 0.117891 0.104172 -0.036240 2.057193 -0.062500 0 0 0 0 0 0 2 535137
-0.004439 0.005611 0.117892 0.032087 -0.018363 2.089066 -0.062500 0 0 0 0 0 0 2 536141
-0.004441 0.005611 0.117892 -0.005612 -0.009539 2.101160 -0.062500 0 0 0 0 0 0 2 537140
-0.004442 0.005611 0.117892 -0.024455 -0.005313 2.105465 -0.062500 0 0 0 0 0 0 2 538141
-0.004443 0.005611 0.117892 -0.033807 -0.003281 2.106974 -0.062500 0 0 0 0 0 0 2 539142
-0.004443 0.005612 0.117892 -0.038461 -0.002297 2.107487 -0.062500 0 0 0 0 0 0 2 540141
-0.004443 0.005612 0.117892 -0.040781 -0.001816 2.107668 -0.062500 0 0 0 0 0 0 2 541140
-0.004448 0.005628 0.117880 0.019388 -0.217540 2.274420 -0.062500 0 0 0 0 0 0 2 542139
-0.004450 0.005637 0.117876 -0.002868 -0.134111 2.193005 -0.062500 0 0 0 0 0 0 2 543142
-0.004452 0.005641 0.117875 -0.021094 -0.071275 2.150806 -0.062500 0 0 0 0 0 0 2 544138
-0.004453 0.005643 0.117874 -0.031560 -0.037046 2.134758 -0.062500 0 0 0 0 0 0 2 545136
-0.004453 0.005644 0.117874 -0.037139 -0.019410 2.129060 -0.062500 0 0 0 0 0 0 2 546128
-0.004453 0.005645 0.117874 -0.040067 -0.010442 2.127062 -0.062500 0 0 0 0 0 0 2 547135
-0.004453 0.005645 0.117874 -0.041563 -0.005925 2.126372 -0.062500 0 0 0 0 0 0 2 548141
-0.004453 0.005645 0.117874 -0.042309 -0.003642 2.126127 -0.062500 0 0 0 0 0 0 2 549140
-0.004458 0.005662 0.117862 0.018591 -0.218318 2.292838 -0.062500 0 0 0 0 0 0 2 550128
-0.004461 0.005671 0.117858 -0.003270 -0.134513 2.211318 -0.062500 0 0 0 0 0 0 2 551142
-0.004462 0.005675 0.117857 -0.021280 -0.071492 2.169076 -0.062500 0 0 0 0 0 0 2 552139
-0.004463 0.005677 0.117856 -0.031647 -0.037154 2.153021 -0.062500 0 0 0 0 0 0 2 553140
-0.004463 0.005678 0.117856 -0.037200 -0.019458 2.147313 -0.062500 0 0 0 0 0 0 2 554139
-0.004468 0.005695 0.117844 0.021160 -0.226167 2.312204 -0.062500 0 0 0 0 0 0 2 555140
-0.004471 0.005704 0.117840 -0.004393 -0.136405 2.229967 -0.062500 0 0 0 0 0 0 2 556210
-0.004472 0.005709 0.117838 -0.023046 -0.071415 2.187473 -0.062500 0 0 0 0 0 0 2 557193
-0.004492 0.005716 0.117847 0.215309 -0.098221 2.045683 -0.062500 0 0 0 0 0 0 2 558205
-0.004502 0.005719 0.117850 0.107852 -0.052791 2.101426 -0.062500 0 0 0 0 0 0 2 559191
-0.004511 0.005737 0.117839 0.093917 -0.241224 2.298225 -0.062500 0 0 0 0 0 0 2 560203
-0.004516 0.005747 0.117835 0.031536 -0.131622 2.228009 -0.062500 0 0 0 0 0 0 2 561189
-0.004519 0.005751 0.117834 -0.005968 -0.062389 2.189756 -0.062500 0 0 0 0 0 0 2 562204
-0.004520 0.005754 0.117833 -0.026032 -0.025017 2.175099 -0.062500 0 0 0 0 0 0 2 563189
-0.004525 0.005772 0.117821 0.024718 -0.221271 2.337001 -0.062500 0 0 0 0 0 0 2 564201
-0.004528 0.005781 0.117817 -0.002135 -0.128532 2.253516 -0.062500 0 0 0 0 0 0 2 565187
-0.004530 0.005785 0.117815 -0.022674 -0.060998 2.210569 -0.062500 0 0 0 0 0 0 2 566204
-0.004535 0.005804 0.117803 0.026730 -0.239684 2.361494 -0.062500 0 0 0 0 0 0 2 567207
-0.004538 0.005814 0.117799 -0.000981 -0.137888 2.273992 -0.062500 0 0 0 0 0 0 2 568188
-0.004540 0.005819 0.117797 -0.022070 -0.065733 2.229621 -0.062500 0 0 0 0 0 0 2 569203
-0.004545 0.005838 0.117785 0.027001 -0.241951 2.380146 -0.062500 0 0 0 0 0 0 2 570187
-0.004548 0.005848 0.117780 -0.000841 -0.139031 2.292443 -0.062500 0 0 0 0 0 0 2 571205
-0.004550 0.005853 0.117779 -0.021985 -0.066315 2.247987 -0.062500 0 0 0 0 0 0 2 572123
-0.004556 0.005872 0.117766 0.027003 -0.242105 2.398575 -0.062500 0 0 0 0 0 0 2 573133
-0.004558 0.005882 0.117762 -0.000839 -0.139123 2.310807 -0.062500 0 0 0 0 0 0 2 574123
-0.004560 0.005887 0.117761 -0.021980 -0.066374 2.266326 -0.062500 0 0 0 0 0 0 2 575132
-0.004561 0.005889 0.117760 -0.033968 -0.027099 2.249468 -0.062500 0 0 0 0 0 0 2 576132
-0.004566 0.005907 0.117748 0.020578 -0.221806 2.411017 -0.062500 0 0 0 0 0 0 2 577123
-0.004569 0.005916 0.117744 -0.004155 -0.128843 2.327090 -0.062500 0 0 0 0 0 0 2 578132
-0.004594 0.005942 0.117739 0.286398 -0.338235 2.326458 -0.062500 0 0 0 0 0 0 2 579124
-0.004607 0.005955 0.117738 0.151977 -0.191514 2.289469 -0.062500 0 0 0 0 0 0 2 580140
-0.004613 0.005962 0.117737 0.055312 -0.076803 2.272837 -0.062500 0 0 0 0 0 0 2 581137
-0.004621 0.005982 0.117725 0.065030 -0.238941 2.434428 -0.062500 0 0 0 0 0 0 2 582145
-0.004625 0.005992 0.117721 0.017735 -0.129731 2.350301 -0.062500 0 0 0 0 0 0 2 583136
-0.004627 0.005997 0.117719 -0.013101 -0.053943 2.307051 -0.062500 0 0 0 0 0 0 2 584135
-0.004633 0.006016 0.117707 0.030837 -0.227664 2.458503 -0.062500 0 0 0 0 0 0 2 585132
-0.004636 0.006026 0.117702 0.000735 -0.124205 2.370670 -0.062500 0 0 0 0 0 0 2 586126
-0.004638 0.006031 0.117701 -0.021555 -0.051229 2.326118 -0.062500 0 0 0 0 0 0 2 587130
-0.004663 0.006055 0.117697 0.275894 -0.288541 2.352472 -0.062500 0 0 0 0 0 0 2 588156
-0.004675 0.006067 0.117696 0.145990 -0.158418 2.325502 -0.062500 0 0 0 0 0 0 2 589130
-0.004681 0.006073 0.117695 0.052685 -0.064632 2.312417 -0.062500 0 0 0 0 0 0 2 590127
-0.004689 0.006092 0.117683 0.063542 -0.230806 2.475605 -0.062500 0 0 0 0 0 0 2 591113
-0.004693 0.006102 0.117679 0.017051 -0.124070 2.391747 -0.062500 0 0 0 0 0 0 2 592126
-0.004695 0.006107 0.117678 -0.013366 -0.049531 2.348556 -0.062500 0 0 0 0 0 0 2 593129
-0.004701 0.006126 0.117665 0.030573 -0.223457 2.500372 -0.062500 0 0 0 0 0 0 2 594126
-0.004724 0.006141 0.117670 0.250124 -0.182961 2.287966 -0.062500 0 0 0 0 0 0 2 595130
-0.004735 0.006148 0.117671 0.125935 -0.082723 2.304204 -0.062500 0 0 0 0 0 0 2 596111
-0.004745 0.006168 0.117660 0.101660 -0.239441 2.487122 -0.062500 0 0 0 0 0 0 2 597113
-0.004750 0.006178 0.117656 0.039178 -0.109423 2.410865 -0.062500 0 0 0 0 0 0 2 598135
-0.004753 0.006184 0.117654 -0.000833 -0.032743 2.370367 -0.062500 0 0 0 0 0 0 2 599131
-0.004773 0.006191 0.117663 0.227337 -0.054013 2.230724 -0.062500 0 0 0 0 0 0 2 600115
-0.004788 0.006211 0.117654 0.174614 -0.219167 2.454432 -0.062500 0 0 0 0 0 0 2 601111
-0.004796 0.006221 0.117650 0.075629 -0.108367 2.401673 -0.062500 0 0 0 0 0 0 2 602126
-0.004800 0.006226 0.117649 0.017337 -0.031960 2.370261 -0.062500 0 0 0 0 0 0 2 603111
-0.004806 0.006245 0.117637 0.047136 -0.204756 2.526648 -0.062500 0 0 0 0 0 0 2 604125
-0.004810 0.006255 0.117633 0.010507 -0.101797 2.439953 -0.062500 0 0 0 0 0 0 2 605128
-0.004831 0.006265 0.117640 0.234640 -0.091578 2.271814 -0.062500 0 0 0 0 0 0 2 606109
-0.004846 0.006286 0.117630 0.178538 -0.238258 2.484356 -0.062500 0 0 0 0 0 0 2 607129
-0.004854 0.006297 0.117627 0.077736 -0.118083 2.427393 -0.062500 0 0 0 0 0 0 2 608126
-0.004857 0.006302 0.117626 0.018467 -0.036878 2.394469 -0.062500 0 0 0 0 0 0 2 609127
-0.004879 0.006310 0.117634 0.237163 -0.056094 2.258034 -0.062500 0 0 0 0 0 0 2 610111
-0.004894 0.006330 0.117625 0.180727 -0.217521 2.482828 -0.062500 0 0 0 0 0 0 2 611129
-0.004901 0.006340 0.117622 0.079439 -0.106438 2.430109 -0.062500 0 0 0 0 0 0 2 612125
-0.004905 0.006345 0.117621 0.020010 -0.029897 2.398654 -0.062500 0 0 0 0 0 0 2 613129
-0.004927 0.006353 0.117629 0.238774 -0.051514 2.262943 -0.062500 0 0 0 0 0 0 2 614128
-0.004937 0.006356 0.117632 0.120611 -0.002912 2.318903 -0.062500 0 0 0 0 0 0 2 615128
-0.004947 0.006374 0.117621 0.100258 -0.187555 2.517669 -0.062500 0 0 0 0 0 0 2 616127
-0.004952 0.006384 0.117617 0.044858 -0.071424 2.446513 -0.062500 0 0 0 0 0 0 2 617125
-0.004955 0.006389 0.117616 0.006370 -0.002520 2.407723 -0.062500 0 0 0 0 0 0 2 618127
-0.004975 0.006396 0.117624 0.235779 -0.027864 2.269592 -0.062500 0 0 0 0 0 0 2 619127
-0.004990 0.006416 0.117615 0.182769 -0.194158 2.493713 -0.062500 0 0 0 0 0 0 2 620127
-0.004997 0.006426 0.117612 0.084120 -0.084695 2.440490 -0.062500 0 0 0 0 0 0 2 621133
-0.005001 0.006431 0.117611 0.025990 -0.008963 2.408836 -0.062500 0 0 0 0 0 0 2 622120
-0.005022 0.006438 0.117619 0.245659 -0.031036 2.273479 -0.062500 0 0 0 0 0 0 2 623194
-0.005037 0.006458 0.117610 0.187581 -0.195569 2.498533 -0.062500 0 0 0 0 0 0 2 624204
-0.005045 0.006468 0.117607 0.086553 -0.085392 2.445525 -0.062500 0 0 0 0 0 0 2 625201
-0.005068 0.006478 0.117615 0.277498 -0.072010 2.291078 -0.062500 0 0 0 0 0 0 2 626206
-0.005080 0.006483 0.117617 0.143916 -0.003533 2.338800 -0.062500 0 0 0 0 0 0 2 627187
-0.005085 0.006485 0.117618 0.055551 0.035373 2.365470 -0.062500 0 0 0 0 0 0 2 628208
-0.005088 0.006487 0.117618 0.009673 0.054761 2.375733 -0.062500 0 0 0 0 0 0 2 629215
-0.005094 0.006503 0.117606 0.046555 -0.148555 2.548921 -0.062500 0 0 0 0 0 0 2 630203
-0.005117 0.006517 0.117611 0.266748 -0.124436 2.344885 -0.062500 0 0 0 0 0 0 2 631207
-0.005128 0.006524 0.117613 0.141025 -0.032508 2.362317 -0.062500 0 0 0 0 0 0 2 632203
-0.005133 0.006527 0.117613 0.055455 0.020577 2.377151 -0.062500 0 0 0 0 0 0 2 633204
-0.005136 0.006529 0.117613 0.010663 0.047505 2.383162 -0.062500 0 0 0 0 0 0 2 634203
-0.005157 0.006534 0.117622 0.238716 -0.001841 2.262899 -0.062500 0 0 0 0 0 0 2 635187
-0.005172 0.006553 0.117613 0.184605 -0.180143 2.493184 -0.062500 0 0 0 0 0 0 2 636204
-0.005179 0.006563 0.117610 0.085957 -0.077314 2.441690 -0.062500 0 0 0 0 0 0 2 637185
-0.005202 0.006573 0.117618 0.278472 -0.067741 2.288329 -0.062500 0 0 0 0 0 0 2 638200
-0.005214 0.006577 0.117620 0.145312 -0.001086 2.335902 -0.062500 0 0 0 0 0 0 2 639186
-0.005219 0.006580 0.117621 0.057134 0.036920 2.362474 -0.062500 0 0 0 0 0 0 2 640199
-0.005222 0.006581 0.117621 0.011367 0.055860 2.372714 -0.062500 0 0 0 0 0 0 2 641185
-0.005228 0.006598 0.117609 0.059225 -0.126934 2.546238 -0.062500 0 0 0 0 0 0 2 642198
-0.005251 0.006611 0.117614 0.278187 -0.103821 2.342643 -0.062500 0 0 0 0 0 0 2 643190
-0.005262 0.006618 0.117616 0.152334 -0.011968 2.359682 -0.062500 0 0 0 0 0 0 2 644130
-0.005267 0.006621 0.117616 0.066695 0.041079 2.374326 -0.062500 0 0 0 0 0 0 2 645121
-0.005270 0.006623 0.117616 0.021871 0.067998 2.380281 -0.062500 0 0 0 0 0 0 2 646129
-0.005291 0.006629 0.117625 0.250259 0.018552 2.260561 -0.062500 0 0 0 0 0 0 2 647121
-0.005301 0.006631 0.117628 0.136226 0.053019 2.320826 -0.062500 0 0 0 0 0 0 2 648130
-0.005311 0.006649 0.117617 0.117462 -0.138003 2.522012 -0.062500 0 0 0 0 0 0 2 649120
-0.005316 0.006658 0.117613 0.056464 -0.046225 2.450935 -0.062500 0 0 0 0 0 0 2 650129
-0.005318 0.006662 0.117612 0.018739 0.020569 2.412060 -0.062500 0 0 0 0 0 0 2 651129
-0.005339 0.006670 0.117620 0.251175 -0.006696 2.275460 -0.062500 0 0 0 0 0 0 2 652121
-0.005349 0.006673 0.117623 0.137766 0.039803 2.329514 -0.062500 0 0 0 0 0 0 2 653139
-0.005354 0.006675 0.117624 0.059705 0.067391 2.358430 -0.062500 0 0 0 0 0 0 2 654136
-0.005356 0.006675 0.117624 0.019054 0.081042 2.369497 -0.062500 0 0 0 0 0 0 2 655141
-0.005377 0.006681 0.117633 0.249892 0.024760 2.251949 -0.062500 0 0 0 0 0 0 2 656147
-0.005387 0.006683 0.117636 0.136885 0.055808 2.312644 -0.062500 0 0 0 0 0 0 2 657123
-0.005392 0.006684 0.117637 0.059159 0.075485 2.343875 -0.062500 0 0 0 0 0 0 2 658128
-0.005395 0.006685 0.117638 0.018758 0.085104 2.355753 -0.062500 0 0 0 0 0 0 2 659120
-0.005396 0.006685 0.117638 -0.001399 0.089704 2.359987 -0.062500 0 0 0 0 0 0 2 660134
-0.005416 0.006690 0.117646 0.239855 0.028988 2.240130 -0.062500 0 0 0 0 0 0 2 661130
-0.005426 0.006692 0.117649 0.131884 0.057884 2.299865 -0.062500 0 0 0 0 0 0 2 662133
-0.005435 0.006710 0.117638 0.115956 -0.135740 2.501083 -0.062500 0 0 0 0 0 0 2 663123
-0.005440 0.006719 0.117634 0.056617 -0.045447 2.429849 -0.062500 0 0 0 0 0 0 2 664109
-0.005462 0.006728 0.117642 0.271098 -0.042314 2.269752 -0.062500 0 0 0 0 0 0 2 665137
-0.005473 0.006732 0.117644 0.148132 0.021434 2.313885 -0.062500 0 0 0 0 0 0 2 666135
-0.005478 0.006735 0.117645 0.064989 0.058051 2.339194 -0.062500 0 0 0 0 0 0 2 667117
-0.005480 0.006736 0.117645 0.021738 0.076333 2.348995 -0.062500 0 0 0 0 0 0 2 668206
-0.005482 0.006736 0.117646 0.000109 0.085276 2.352495 -0.062500 0 0 0 0 0 0 2 669199
-0.005502 0.006741 0.117654 0.240860 0.026711 2.232733 -0.062500 0 0 0 0 0 0 2 670215
-0.005512 0.006744 0.117657 0.132390 0.056743 2.292205 -0.062500 0 0 0 0 0 0 2 671217
-0.005516 0.006745 0.117658 0.056900 0.075945 2.322982 -0.062500 0 0 0 0 0 0 2 672213
-0.005519 0.006745 0.117659 0.017621 0.085352 2.334706 -0.062500 0 0 0 0 0 0 2 673210
-0.005520 0.006746 0.117659 -0.001968 0.089817 2.338875 -0.062500 0 0 0 0 0 0 2 674220
-0.005540 0.006751 0.117667 0.239936 0.027436 2.219519 -0.062500 0 0 0 0 0 0 2 675182
-0.005537 0.006767 0.117681 -0.030237 -0.126026 2.137981 -0.062500 0 0 0 0 0 0 2 676202
-0.005536 0.006775 0.117685 -0.043663 -0.031331 2.237488 -0.062500 0 0 0 0 0 0 2 677204
-0.005535 0.006779 0.117687 -0.035640 0.030518 2.284918 -0.062500 0 0 0 0 0 0 2 678205
-0.005534 0.006780 0.117687 -0.029257 0.061966 2.302709 -0.062500 0 0 0 0 0 0 2 679205
-0.005553 0.006786 0.117696 0.226214 0.014430 2.188303 -0.062500 0 0 0 0 0 0 2 680203
-0.005563 0.006789 0.117699 0.125009 0.049914 2.249410 -0.062500 0 0 0 0 0 0 2 681201
-0.005567 0.006790 0.117700 0.053190 0.071781 2.280744 -0.062500 0 0 0 0 0 0 2 682204
-0.005570 0.006791 0.117701 0.015759 0.082503 2.292672 -0.062500 0 0 0 0 0 0 2 683203
-0.005590 0.006796 0.117709 0.248944 0.024603 2.176324 -0.062500 0 0 0 0 0 0 2 684208
-0.005600 0.006798 0.117712 0.136409 0.054978 2.236629 -0.062500 0 0 0 0 0 0 2 685206
-0.005605 0.006799 0.117713 0.058901 0.074312 2.267695 -0.062500 0 0 0 0 0 0 2 686202
-0.005607 0.006800 0.117714 0.018616 0.083756 2.279517 -0.062500 0 0 0 0 0 0 2 687206
-0.005616 0.006819 0.117733 0.102623 -0.137198 2.022266 -0.062500 0 0 0 0 0 0 2 688200
-0.005619 0.006828 0.117739 0.051087 -0.031035 2.151171 -0.062500 0 0 0 0 0 0 2 689204
-0.005621 0.006833 0.117741 0.020393 0.040918 2.217919 -0.062500 0 0 0 0 0 0 2 690204
-0.005622 0.006835 0.117742 0.005838 0.077446 2.243363 -0.062500 0 0 0 0 0 0 2 691209
-0.005641 0.006841 0.117751 0.251167 0.032225 2.132078 -0.062500 0 0 0 0 0 0 2 692203
-0.005651 0.006843 0.117754 0.144592 0.068858 2.193949 -0.062500 0 0 0 0 0 0 2 693201
-0.005643 0.006859 0.117765 -0.092091 -0.091249 2.084564 -0.062500 0 0 0 0 0 0 2 694195
-0.005639 0.006866 0.117769 -0.069075 -0.004082 2.165261 -0.062500 0 0 0 0 0 0 2 695206
-0.005657 0.006875 0.117779 0.211011 -0.009150 2.085006 -0.062500 0 0 0 0 0 0 2 696187
-0.005665 0.006879 0.117783 0.123920 0.048469 2.158732 -0.062500 0 0 0 0 0 0 2 697204
-0.005669 0.006880 0.117784 0.059595 0.081257 2.194598 -0.062500 0 0 0 0 0 0 2 698215
-0.005690 0.006886 0.117793 0.278345 0.034208 2.087965 -0.062500 0 0 0 0 0 0 2 699204
-0.005689 0.006903 0.117806 -0.004082 -0.112709 2.010388 -0.062500 0 0 0 0 0 0 2 700199
-0.005687 0.006911 0.117811 -0.023593 -0.014567 2.111146 -0.062500 0 0 0 0 0 0 2 701190
-0.005706 0.006920 0.117821 0.233892 -0.014189 2.039005 -0.062500 0 0 0 0 0 0 2 702199
-0.005715 0.006924 0.117824 0.135282 0.046076 2.115482 -0.062500 0 0 0 0 0 0 2 703208
-0.005719 0.006926 0.117826 0.065246 0.080098 2.152289 -0.062500 0 0 0 0 0 0 2 704198
-0.005729 0.006946 0.117845 0.119083 -0.149138 1.905315 -0.062500 0 0 0 0 0 0 2 705205
-0.005733 0.006955 0.117851 0.059174 -0.036837 2.037260 -0.062500 0 0 0 0 0 0 2 706201
-0.005754 0.006965 0.117862 0.275729 -0.026933 1.985239 -0.062500 0 0 0 0 0 0 2 707206
-0.005764 0.006969 0.117866 0.155529 0.039048 2.069462 -0.062500 0 0 0 0 0 0 2 708192
-0.005770 0.006971 0.117867 0.074647 0.075790 2.109032 -0.062500 0 0 0 0 0 0 2 709200
-0.005779 0.006991 0.117886 0.123328 -0.152313 1.863286 -0.062500 0 0 0 0 0 0 2 710182
-0.005783 0.007001 0.117893 0.060641 -0.039306 1.995420 -0.062500 0 0 0 0 0 0 2 711199
-0.005805 0.007010 0.117904 0.277295 -0.027278 1.943691 -0.062500 0 0 0 0 0 0 2 712183
-0.005815 0.007015 0.117908 0.156308 0.038866 2.027806 -0.062500 0 0 0 0 0 0 2 713198
-0.005808 0.007031 0.117919 -0.074806 -0.087440 1.926474 -0.062500 0 0 0 0 0 0 2 714183
-0.005823 0.007043 0.117932 0.197986 -0.056354 1.890378 -0.062500 0 0 0 0 0 0 2 715197
-0.005831 0.007050 0.117936 0.120579 0.033269 1.989499 -0.062500 0 0 0 0 0 0 2 716119
-0.005854 0.007057 0.117946 0.316076 0.019573 1.915891 -0.062500 0 0 0 0 0 0 2 717113
-0.005865 0.007061 0.117950 0.182454 0.072025 1.991107 -0.062500 0 0 0 0 0 0 2 718127
-0.005890 0.007068 0.117959 0.347683 0.038736 1.908190 -0.062500 0 0 0 0 0 0 2 719119
-0.005890 0.007085 0.117973 0.036038 -0.101522 1.839055 -0.062500 0 0 0 0 0 0 2 720127
-0.005909 0.007098 0.117986 0.255192 -0.063181 1.823538 -0.062500 0 0 0 0 0 0 2 721119
-0.005918 0.007104 0.117991 0.149093 0.030129 1.930465 -0.062500 0 0 0 0 0 0 2 722128
-0.005923 0.007107 0.117992 0.077165 0.081439 1.979020 -0.062500 0 0 0 0 0 0 2 723119
-0.005932 0.007127 0.118011 0.131303 -0.139901 1.737280 -0.062500 0 0 0 0 0 0 2 724126
-0.005956 0.007142 0.118026 0.324286 -0.086537 1.751164 -0.062500 0 0 0 0 0 0 2 725127
-0.005967 0.007149 0.118032 0.183650 0.017028 1.877142 -0.062500 0 0 0 0 0 0 2 726123
-0.005992 0.007157 0.118042 0.347254 0.010878 1.814489 -0.062500 0 0 0 0 0 0 2 727128
-0.006005 0.007161 0.118046 0.197163 0.066996 1.893085 -0.062500 0 0 0 0 0 0 2 728138
-0.006018 0.007182 0.118065 0.192411 -0.147851 1.671080 -0.062500 0 0 0 0 0 0 2 729145
-0.006024 0.007192 0.118072 0.100488 -0.027679 1.811322 -0.062500 0 0 0 0 0 0 2 730131
-0.006046 0.007201 0.118083 0.303553 -0.012477 1.763606 -0.062500 0 0 0 0 0 0 2 731155
-0.006057 0.007206 0.118087 0.174892 0.055408 1.848181 -0.062500 0 0 0 0 0 0 2 732129
-0.006082 0.007213 0.118097 0.343771 0.029573 1.769480 -0.062500 0 0 0 0 0 0 2 733126
-0.006094 0.007216 0.118100 0.195636 0.076125 1.841928 -0.062500 0 0 0 0 0 0 2 734115
-0.006107 0.007237 0.118120 0.200418 -0.123415 1.618085 -0.062500 0 0 0 0 0 0 2 735131
-0.006133 0.007252 0.118135 0.362857 -0.068946 1.639208 -0.062500 0 0 0 0 0 0 2 736107
-0.006145 0.007258 0.118141 0.207753 0.036829 1.767116 -0.062500 0 0 0 0 0 0 2 737124
-0.006171 0.007267 0.118151 0.362768 0.029417 1.705898 -0.062500 0 0 0 0 0 0 2 738123
-0.006183 0.007271 0.118155 0.208416 0.085658 1.784308 -0.062500 0 0 0 0 0 0 2 739125
-0.006209 0.007277 0.118164 0.364585 0.053928 1.703855 -0.062500 0 0 0 0 0 0 2 740124
-0.006222 0.007280 0.118168 0.209585 0.097663 1.775216 -0.062500 0 0 0 0 0 0 2 741123
-0.006235 0.007301 0.118187 0.203055 -0.123565 1.551411 -0.062500 0 0 0 0 0 0 2 742122
-0.006261 0.007315 0.118203 0.363903 -0.069758 1.572625 -0.062500 0 0 0 0 0 0 2 743132
-0.006273 0.007322 0.118208 0.207564 0.035764 1.700104 -0.062500 0 0 0 0 0 0 2 744125
-0.006299 0.007331 0.118218 0.363780 0.029481 1.639253 -0.062500 0 0 0 0 0 0 2 745109
-0.006312 0.007334 0.118222 0.208893 0.085684 1.717322 -0.062500 0 0 0 0 0 0 2 746105
-0.006338 0.007341 0.118231 0.365268 0.053874 1.637275 -0.062500 0 0 0 0 0 0 2 747125
-0.006370 0.007349 0.118243 0.464930 0.033974 1.591109 -0.062500 0 0 0 0 0 0 2 748105
-0.006386 0.007353 0.118247 0.260281 0.086771 1.682801 -0.062500 0 0 0 0 0 0 2 749123
-0.006401 0.007374 0.118267 0.228477 -0.129530 1.467497 -0.062500 0 0 0 0 0 0 2 750123
-0.006408 0.007384 0.118274 0.121314 -0.009625 1.608837 -0.062500 0 0 0 0 0 0 2 751127
-0.006431 0.007393 0.118285 0.318250 0.005166 1.563167 -0.062500 0 0 0 0 0 0 2 752128
-0.006461 0.007403 0.118297 0.440572 0.009309 1.530253 -0.062500 0 0 0 0 0 0 2 753106
-0.006476 0.007407 0.118301 0.248340 0.075216 1.626339 -0.062500 0 0 0 0 0 0 2 754105
-0.006504 0.007414 0.118311 0.385005 0.048193 1.554132 -0.062500 0 0 0 0 0 0 2 755124
-0.006536 0.007422 0.118323 0.474826 0.030532 1.510894 -0.062500 0 0 0 0 0 0 2 756105
-0.006553 0.007426 0.118327 0.265647 0.085683 1.602960 -0.062500 0 0 0 0 0 0 2 757124
-0.006580 0.007433 0.118337 0.393943 0.053336 1.529594 -0.062500 0 0 0 0 0 0 2 758121
-0.006614 0.007441 0.118348 0.479333 0.031876 1.485993 -0.062500 0 0 0 0 0 0 2 759126
-0.006650 0.007449 0.118361 0.525213 0.042514 1.461606 -0.062500 0 0 0 0 0 0 2 760106
-0.006667 0.007453 0.118365 0.291383 0.101595 1.560739 -0.062500 0 0 0 0 0 0 2 761105
-0.006683 0.007474 0.118385 0.245660 -0.112556 1.348894 -0.062500 0 0 0 0 0 0 2 762123
-0.006710 0.007489 0.118400 0.386531 -0.055226 1.374875 -0.062500 0 0 0 0 0 0 2 763106
-0.006743 0.007501 0.118414 0.475126 -0.011658 1.386747 -0.062500 0 0 0 0 0 0 2 764122
-0.006779 0.007512 0.118427 0.521926 0.011044 1.383926 -0.062500 0 0 0 0 0 0 2 765122
-0.006797 0.007516 0.118431 0.289394 0.086154 1.490321 -0.062500 0 0 0 0 0 0 2 766104
-0.006825 0.007524 0.118441 0.408207 0.062008 1.423055 -0.062500 0 0 0 0 0 0 2 767209
-0.006859 0.007532 0.118453 0.488634 0.046350 1.381715 -0.062500 0 0 0 0 0 0 2 768190
-0.006895 0.007541 0.118465 0.530449 0.038685 1.358176 -0.062500 0 0 0 0 0 0 2 769202
-0.006932 0.007550 0.118478 0.551400 0.035086 1.341793 -0.062500 0 0 0 0 0 0 2 770209
-0.006971 0.007559 0.118490 0.561891 0.033355 1.327988 -0.062500 0 0 0 0 0 0 2 771210
-0.007009 0.007568 0.118503 0.567211 0.032518 1.315118 -0.062500 0 0 0 0 0 0 2 772203
-0.007048 0.007577 0.118516 0.571638 0.030496 1.302581 -0.062500 0 0 0 0 0 0 2 773199
-0.007067 0.007581 0.118520 0.315818 0.094262 1.404431 -0.062500 0 0 0 0 0 0 2 774201
-0.007096 0.007588 0.118530 0.422468 0.065787 1.336577 -0.062500 0 0 0 0 0 0 2 775208
-0.007130 0.007596 0.118541 0.497411 0.047287 1.295147 -0.062500 0 0 0 0 0 0 2 776177
-0.007167 0.007605 0.118553 0.536461 0.038227 1.271671 -0.062500 0 0 0 0 0 0 2 777199
-0.007204 0.007614 0.118566 0.555992 0.033930 1.255365 -0.062500 0 0 0 0 0 0 2 778199
-0.007243 0.007623 0.118578 0.568053 0.029939 1.241651 -0.062500 0 0 0 0 0 0 2 779202
-0.007281 0.007632 0.118591 0.572994 0.028919 1.228886 -0.062500 0 0 0 0 0 0 2 780188
-0.007300 0.007637 0.118595 0.317596 0.092470 1.329781 -0.062500 0 0 0 0 0 0 2 781195
-0.007330 0.007643 0.118605 0.425161 0.063839 1.262482 -0.062500 0 0 0 0 0 0 2 782180
-0.007364 0.007652 0.118616 0.500558 0.045238 1.221381 -0.062500 0 0 0 0 0 0 2 783195
-0.007400 0.007660 0.118628 0.542227 0.056488 1.198068 -0.062500 0 0 0 0 0 0 2 784197
-0.007438 0.007669 0.118641 0.561867 0.052148 1.181873 -0.062500 0 0 0 0 0 0 2 785181
-0.007477 0.007678 0.118653 0.573403 0.047867 1.168280 -0.062500 0 0 0 0 0 0 2 786194
-0.007515 0.007688 0.118665 0.578404 0.046834 1.155607 -0.062500 0 0 0 0 0 0 2 787184
-0.007554 0.007697 0.118678 0.580982 0.046310 1.143285 -0.062500 0 0 0 0 0 0 2 788125
-0.007593 0.007706 0.118690 0.582370 0.046051 1.131092 -0.062500 0 0 0 0 0 0 2 789115
-0.007612 0.007710 0.118695 0.324260 0.110064 1.230991 -0.062500 0 0 0 0 0 0 2 790125
-0.007642 0.007717 0.118704 0.431387 0.081583 1.164549 -0.062500 0 0 0 0 0 0 2 791117
-0.007676 0.007725 0.118715 0.507257 0.060778 1.123910 -0.062500 0 0 0 0 0 0 2 792125
-0.007713 0.007734 0.118727 0.546438 0.051690 1.100833 -0.062500 0 0 0 0 0 0 2 793115
-0.007751 0.007743 0.118740 0.565989 0.047371 1.084808 -0.062500 0 0 0 0 0 0 2 794124
-0.007789 0.007752 0.118752 0.575797 0.045283 1.071353 -0.062500 0 0 0 0 0 0 2 795116
-0.007828 0.007761 0.118764 0.580788 0.044259 1.058806 -0.062500 0 0 0 0 0 0 2 796124
-0.007867 0.007771 0.118776 0.583359 0.043737 1.046609 -0.062500 0 0 0 0 0 0 2 797116
-0.007906 0.007780 0.118789 0.584229 0.041298 1.034550 -0.062500 0 0 0 0 0 0 2 798129
-0.007945 0.007789 0.118801 0.585030 0.041140 1.022535 -0.062500 0 0 0 0 0 0 2 799121
-0.007985 0.007798 0.118813 0.585536 0.041046 1.010563 -0.062500 0 0 0 0 0 0 2 800130
-0.008024 0.007807 0.118825 0.585900 0.040981 0.998583 -0.062500 0 0 0 0 0 0 2 801133
-0.008063 0.007817 0.118837 0.586203 0.040921 0.986644 -0.062500 0 0 0 0 0 0 2 802121
-0.008082 0.007821 0.118842 0.326147 0.105226 1.084856 -0.062500 0 0 0 0 0 0 2 803124
-0.008112 0.007828 0.118851 0.432113 0.074778 1.019648 -0.062500 0 0 0 0 0 0 2 804118
-0.008146 0.007836 0.118862 0.507608 0.056209 0.979670 -0.062500 0 0 0 0 0 0 2 805132
-0.008183 0.007845 0.118874 0.546880 0.047091 0.956951 -0.062500 0 0 0 0 0 0 2 806136
-0.008221 0.007854 0.118886 0.566510 0.042754 0.941167 -0.062500 0 0 0 0 0 0 2 807134
-0.008260 0.007863 0.118898 0.576316 0.040657 0.927916 -0.062500 0 0 0 0 0 0 2 808120
-0.008299 0.007872 0.118910 0.580127 0.058428 0.915590 -0.062500 0 0 0 0 0 0 2 809133
-0.008338 0.007882 0.118922 0.582722 0.057910 0.903588 -0.062500 0 0 0 0 0 0 2 810133
-0.008378 0.007891 0.118934 0.584106 0.057643 0.891728 -0.062500 0 0 0 0 0 0 2 811134
-0.008417 0.007900 0.118946 0.584897 0.057485 0.879902 -0.062500 0 0 0 0 0 0 2 812133
-0.008456 0.007909 0.118958 0.585426 0.057385 0.868119 -0.062500 0 0 0 0 0 0 2 813131
-0.008496 0.007919 0.118970 0.585777 0.057325 0.856361 -0.062500 0 0 0 0 0 0 2 814131
-0.008535 0.007928 0.118982 0.582965 0.055895 0.844611 -0.062500 0 0 0 0 0 0 2 815142
-0.008575 0.007937 0.118994 0.583222 0.055853 0.832878 -0.062500 0 0 0 0 0 0 2 816132
-0.008614 0.007947 0.119006 0.583454 0.055810 0.821179 -0.062500 0 0 0 0 0 0 2 817104
-0.008653 0.007956 0.119018 0.583671 0.055777 0.809477 -0.062500 0 0 0 0 0 0 2 818130
-0.008693 0.007965 0.119030 0.583913 0.055730 0.797787 -0.062500 0 0 0 0 0 0 2 819135
-0.008732 0.007974 0.119042 0.580974 0.054587 0.786142 -0.062500 0 0 0 0 0 0 2 820131
-0.008772 0.007984 0.119054 0.581195 0.054562 0.774497 -0.062500 0 0 0 0 0 0 2 821132
-0.008811 0.007993 0.119066 0.581413 0.054522 0.762869 -0.062500 0 0 0 0 0 0 2 822131
-0.008851 0.008002 0.119078 0.581622 0.054471 0.751250 -0.062500 0 0 0 0 0 0 2 823133
-0.008891 0.008012 0.119089 0.581847 0.054437 0.739661 -0.062500 0 0 0 0 0 0 2 824130
-0.008930 0.008021 0.119101 0.582072 0.054404 0.728091 -0.062500 0 0 0 0 0 0 2 825132
-0.008970 0.008030 0.119113 0.580067 0.053482 0.716523 -0.062500 0 0 0 0 0 0 2 826130
-0.009009 0.008040 0.119125 0.580259 0.053447 0.704988 -0.062500 0 0 0 0 0 0 2 827133
-0.009049 0.008049 0.119137 0.580490 0.053391 0.693446 -0.062500 0 0 0 0 0 0 2 828128
-0.009089 0.008058 0.119148 0.580699 0.053371 0.681957 -0.062500 0 0 0 0 0 0 2 829131
-0.009128 0.008068 0.119160 0.580907 0.053323 0.670460 -0.062500 0 0 0 0 0 0 2 830125
-0.009168 0.008077 0.119172 0.580816 0.052438 0.658974 -0.062500 0 0 0 0 0 0 2 831136
-0.009187 0.008081 0.119176 0.317524 0.117149 0.753119 -0.062500 0 0 0 0 0 0 2 832130
-0.009217 0.008088 0.119185 0.427794 0.109255 0.690788 -0.062500 0 0 0 0 0 0 2 833101
-0.009252 0.008096 0.119196 0.504207 0.090577 0.652418 -0.062500 0 0 0 0 0 0 2 834107
-0.009289 0.008105 0.119207 0.543846 0.081394 0.630539 -0.062500 0 0 0 0 0 0 2 835130
-0.009328 0.008114 0.119219 0.563652 0.076995 0.615337 -0.062500 0 0 0 0 0 0 2 836132
-0.009367 0.008124 0.119230 0.575527 0.073837 0.602591 -0.062500 0 0 0 0 0 0 2 837129
-0.009406 0.008133 0.119242 0.580519 0.072804 0.590742 -0.062500 0 0 0 0 0 0 2 838131
-0.009446 0.008142 0.119253 0.583110 0.072276 0.579223 -0.062500 0 0 0 0 0 0 2 839118
-0.009486 0.008152 0.119265 0.584530 0.071989 0.567812 -0.062500 0 0 0 0 0 0 2 840199
-0.009526 0.008161 0.119276 0.585340 0.071847 0.556477 -0.062500 0 0 0 0 0 0 2 841184
-0.009565 0.008170 0.119288 0.585830 0.071739 0.545171 -0.062500 0 0 0 0 0 0 2 842194
-0.009585 0.008175 0.119292 0.324622 0.135156 0.637817 -0.062500 0 0 0 0 0 0 2 843212
-0.009615 0.008182 0.119301 0.434302 0.106559 0.576549 -0.062500 0 0 0 0 0 0 2 844196
-0.009650 0.008190 0.119312 0.511086 0.087831 0.538742 -0.062500 0 0 0 0 0 0 2 845198
-0.009687 0.008199 0.119323 0.550890 0.078614 0.517186 -0.062500 0 0 0 0 0 0 2 846209
-0.009718 0.008189 0.119316 0.464770 0.322944 0.751066 -0.062500 0 0 0 0 0 0 2 847209
-0.009754 0.008189 0.119321 0.525905 0.215052 0.619340 -0.062500 0 0 0 0 0 0 2 848199
-0.009792 0.008194 0.119331 0.564321 0.140419 0.544260 -0.062500 0 0 0 0 0 0 2 849198
-0.009831 0.008201 0.119341 0.580497 0.103499 0.508189 -0.062500 0 0 0 0 0 0 2 850196
-0.009850 0.008204 0.119345 0.322524 0.150419 0.590781 -0.062500 0 0 0 0 0 0 2 851197
-0.009880 0.008211 0.119354 0.435662 0.113106 0.526928 -0.062500 0 0 0 0 0 0 2 852184
-0.009915 0.008219 0.119364 0.514041 0.090074 0.488337 -0.062500 0 0 0 0 0 0 2 853193
-0.009932 0.008223 0.119368 0.289105 0.143676 0.569064 -0.062500 0 0 0 0 0 0 2 854179
-0.009961 0.008229 0.119376 0.419193 0.109677 0.504819 -0.062500 0 0 0 0 0 0 2 855195
-0.009999 0.008254 0.119374 0.559823 -0.122252 0.643176 -0.062500 0 0 0 0 0 0 2 856177
-0.010019 0.008266 0.119373 0.326549 0.009986 0.639098 -0.062500 0 0 0 0 0 0 2 857194
-0.010049 0.008277 0.119380 0.442954 0.037630 0.530015 -0.062500 0 0 0 0 0 0 2 858177
-0.010064 0.008283 0.119383 0.254798 0.115248 0.575761 -0.062500 0 0 0 0 0 0 2 859193
-0.010092 0.008290 0.119391 0.404270 0.093841 0.498665 -0.062500 0 0 0 0 0 0 2 860114
-0.010126 0.008299 0.119401 0.502832 0.099483 0.455341 -0.062500 0 0 0 0 0 0 2 861122
-0.010154 0.008289 0.119394 0.442099 0.320857 0.679543 -0.062500 0 0 0 0 0 0 2 862113
-0.010190 0.008289 0.119399 0.518844 0.211783 0.545666 -0.062500 0 0 0 0 0 0 2 863124
-0.010211 0.008305 0.119388 0.351487 0.013405 0.748599 -0.062500 0 0 0 0 0 0 2 864124
-0.010243 0.008318 0.119392 0.468528 0.025182 0.579184 -0.062500 0 0 0 0 0 0 2 865114
-0.010279 0.008330 0.119400 0.538791 0.049520 0.487953 -0.062500 0 0 0 0 0 0 2 866122
-0.010297 0.008335 0.119403 0.306201 0.130272 0.546869 -0.062500 0 0 0 0 0 0 2 867113
-0.010326 0.008343 0.119411 0.432383 0.110542 0.476112 -0.062500 0 0 0 0 0 0 2 868114
-0.010340 0.008347 0.119414 0.250458 0.161600 0.536056 -0.062500 0 0 0 0 0 0 2 869122
-0.010372 0.008370 0.119410 0.457626 -0.083983 0.642765 -0.062500 0 0 0 0 0 0 2 870122
-0.010388 0.008381 0.119408 0.275230 0.038857 0.617896 -0.062500 0 0 0 0 0 0 2 871129
-0.010416 0.008392 0.119415 0.420539 0.060710 0.502014 -0.062500 0 0 0 0 0 0 2 872132
-0.010463 0.008388 0.119414 0.670843 0.252067 0.589814 -0.062500 0 0 0 0 0 0 2 873127
-0.010486 0.008386 0.119414 0.392904 0.245777 0.591437 -0.062500 0 0 0 0 0 0 2 874138
-0.010523 0.008407 0.119408 0.533238 -0.042627 0.666389 -0.062500 0 0 0 0 0 0 2 875127
-0.010541 0.008417 0.119406 0.314328 0.057999 0.628326 -0.062500 0 0 0 0 0 0 2 876262
-0.010571 0.008427 0.119412 0.440974 0.068905 0.508137 -0.062500 0 0 0 0 0 0 2 877121
-0.010586 0.008432 0.119414 0.256314 0.138562 0.547850 -0.062500 0 0 0 0 0 0 2 878119
-0.010593 0.008434 0.119415 0.141411 0.178353 0.570304 -0.062500 0 0 0 0 0 0 2 879123
-0.010621 0.008457 0.119410 0.402446 -0.076862 0.657364 -0.062500 0 0 0 0 0 0 2 880113
-0.010635 0.008468 0.119408 0.248261 0.040955 0.623532 -0.062500 0 0 0 0 0 0 2 881118
-0.010663 0.008479 0.119414 0.407014 0.058306 0.505310 -0.062500 0 0 0 0 0 0 2 882121
-0.010681 0.008500 0.119404 0.291532 -0.077561 0.723328 -0.062500 0 0 0 0 0 0 2 883120
-0.010711 0.008516 0.119407 0.439645 -0.000968 0.561946 -0.062500 0 0 0 0 0 0 2 884118
-0.010725 0.008524 0.119409 0.258466 0.109599 0.572891 -0.062500 0 0 0 0 0 0 2 885119
-0.010766 0.008519 0.119406 0.568533 0.290841 0.631123 -0.062500 0 0 0 0 0 0 2 886116
-0.010786 0.008516 0.119405 0.341008 0.274023 0.613216 -0.062500 0 0 0 0 0 0 2 887125
-0.010800 0.008531 0.119391 0.240505 0.045925 0.780855 -0.062500 0 0 0 0 0 0 2 888104
-0.010828 0.008544 0.119394 0.413289 0.050067 0.593145 -0.062500 0 0 0 0 0 0 2 889121
-0.010842 0.008550 0.119395 0.245831 0.134712 0.593317 -0.062500 0 0 0 0 0 0 2 890117
-0.010870 0.008558 0.119402 0.402660 0.117692 0.501509 -0.062500 0 0 0 0 0 0 2 891250
-0.010883 0.008562 0.119405 0.235360 0.171910 0.551602 -0.062500 0 0 0 0 0 0 2 892118
-0.010894 0.008580 0.119393 0.182018 -0.005994 0.756110 -0.062500 0 0 0 0 0 0 2 893116
-0.010920 0.008595 0.119396 0.381905 0.023637 0.583251 -0.062500 0 0 0 0 0 0 2 894247
-0.010933 0.008602 0.119397 0.228533 0.120794 0.588466 -0.062500 0 0 0 0 0 0 2 895117
-0.010960 0.008610 0.119404 0.395327 0.111697 0.498880 -0.062500 0 0 0 0 0 0 2 896116
-0.010974 0.008614 0.119407 0.231640 0.168941 0.549397 -0.062500 0 0 0 0 0 0 2 897099
-0.010984 0.008632 0.119395 0.179977 -0.007315 0.754200 -0.062500 0 0 0 0 0 0 2 898117
-0.011023 0.008633 0.119387 0.538294 0.206601 0.728485 -0.062500 0 0 0 0 0 0 2 899121
-0.011042 0.008633 0.119384 0.328446 0.226791 0.663749 -0.062500 0 0 0 0 0 0 2 900099
-0.011052 0.008633 0.119383 0.181798 0.230010 0.634756 -0.062500 0 0 0 0 0 0 2 901119
-0.011078 0.008638 0.119390 0.367973 0.164788 0.526088 -0.062500 0 0 0 0 0 0 2 902100
-0.011094 0.008657 0.119379 0.268697 -0.014759 0.747106 -0.062500 0 0 0 0 0 0 2 903117
-0.011103 0.008666 0.119376 0.157340 0.083773 0.685645 -0.062500 0 0 0 0 0 0 2 904115
-0.011128 0.008676 0.119381 0.359836 0.088953 0.551957 -0.062500 0 0 0 0 0 0 2 905119
-0.011140 0.008681 0.119383 0.213343 0.155843 0.583863 -0.062500 0 0 0 0 0 0 2 906116
-0.011147 0.008683 0.119384 0.117384 0.194401 0.603295 -0.062500 0 0 0 0 0 0 2 907246
-0.011174 0.008706 0.119378 0.388102 -0.060653 0.692536 -0.062500 0 0 0 0 0 0 2 908241
-0.011188 0.008717 0.119376 0.238761 0.056511 0.656845 -0.062500 0 0 0 0 0 0 2 909115
-0.011195 0.008723 0.119376 0.133558 0.140819 0.637092 -0.062500 0 0 0 0 0 0 2 910115
-0.011199 0.008725 0.119375 0.078250 0.206601 0.629258 -0.062500 0 0 0 0 0 0 2 911107
-0.011221 0.008732 0.119382 0.317780 0.164338 0.529392 -0.062500 0 0 0 0 0 0 2 912121
-0.011232 0.008735 0.119385 0.191828 0.204655 0.574491 -0.062500 0 0 0 0 0 0 2 913245
-0.011238 0.008736 0.119386 0.106779 0.229347 0.598803 -0.062500 0 0 0 0 0 0 2 914242
-0.011261 0.008742 0.119393 0.331480 0.176246 0.511565 -0.062500 0 0 0 0 0 0 2 915323
-0.011272 0.008745 0.119395 0.198370 0.210803 0.561167 -0.062500 0 0 0 0 0 0 2 916196
-0.011282 0.008762 0.119384 0.157575 0.022429 0.765962 -0.062500 0 0 0 0 0 0 2 917336
-0.011308 0.008776 0.119386 0.367541 0.046653 0.594578 -0.062500 0 0 0 0 0 0 2 918322
-0.011321 0.008783 0.119387 0.218328 0.141185 0.598698 -0.062500 0 0 0 0 0 0 2 919351
-0.011327 0.008787 0.119388 0.119245 0.196081 0.606698 -0.062500 0 0 0 0 0 0 2 920321
-0.011330 0.008788 0.119388 0.067607 0.224053 0.610202 -0.062500 0 0 0 0 0 0 2 921326
-0.011352 0.008794 0.119395 0.310394 0.172642 0.515165 -0.062500 0 0 0 0 0 0 2 922295
-0.011363 0.008797 0.119397 0.185997 0.208289 0.561492 -0.062500 0 0 0 0 0 0 2 923324
-0.011369 0.008798 0.119398 0.101790 0.230603 0.586224 -0.062500 0 0 0 0 0 0 2 924327
-0.011392 0.008804 0.119405 0.327230 0.176235 0.499717 -0.062500 0 0 0 0 0 0 2 925334
-0.011403 0.008806 0.119408 0.194195 0.210218 0.549060 -0.062500 0 0 0 0 0 0 2 926344
-0.011409 0.008808 0.119409 0.105806 0.231624 0.574856 -0.062500 0 0 0 0 0 0 2 927303
-0.011432 0.008813 0.119416 0.329298 0.176753 0.488917 -0.062500 0 0 0 0 0 0 2 928317
-0.011444 0.008816 0.119418 0.195237 0.210476 0.538317 -0.062500 0 0 0 0 0 0 2 929175
-0.011449 0.008817 0.119419 0.106301 0.231760 0.564141 -0.062500 0 0 0 0 0 0 2 930315
-0.011476 0.008839 0.119414 0.381128 -0.031912 0.657494 -0.062500 0 0 0 0 0 0 2 931242
-0.011490 0.008850 0.119412 0.230288 0.079634 0.621846 -0.062500 0 0 0 0 0 0 2 932245
-0.011497 0.008855 0.119411 0.126066 0.161589 0.601953 -0.062500 0 0 0 0 0 0 2 933236
-0.011501 0.008858 0.119411 0.070110 0.205625 0.594035 -0.062500 0 0 0 0 0 0 2 934244
-0.011524 0.008865 0.119417 0.310602 0.162688 0.495465 -0.062500 0 0 0 0 0 0 2 935232
-0.011535 0.008868 0.119420 0.184406 0.202725 0.539841 -0.062500 0 0 0 0 0 0 2 936244
-0.011540 0.008869 0.119421 0.099197 0.227331 0.563809 -0.062500 0 0 0 0 0 0 2 937235
-0.011543 0.008870 0.119421 0.055328 0.239501 0.573258 -0.062500 0 0 0 0 0 0 2 938244
-0.011565 0.008875 0.119428 0.302836 0.179942 0.481310 -0.062500 0 0 0 0 0 0 2 939119
-0.011575 0.008878 0.119431 0.180362 0.211463 0.527914 -0.062500 0 0 0 0 0 0 2 940120
-0.011580 0.008879 0.119431 0.097122 0.231738 0.552689 -0.062500 0 0 0 0 0 0 2 941248
-0.011604 0.008884 0.119439 0.323590 0.176265 0.467151 -0.062500 0 0 0 0 0 0 2 942245
-0.011615 0.008887 0.119441 0.190583 0.209734 0.516001 -0.062500 0 0 0 0 0 0 2 943242
-0.011621 0.008888 0.119442 0.102182 0.230907 0.541592 -0.062500 0 0 0 0 0 0 2 944251
-0.011644 0.008894 0.119449 0.326187 0.175861 0.456513 -0.062500 0 0 0 0 0 0 2 945120
-0.011655 0.008896 0.119452 0.191877 0.209535 0.505390 -0.062500 0 0 0 0 0 0 2 946232
-0.011661 0.008898 0.119453 0.102830 0.230792 0.530968 -0.062500 0 0 0 0 0 0 2 947236
-0.011685 0.008903 0.119460 0.326623 0.175798 0.446049 -0.062500 0 0 0 0 0 0 2 948120
-0.011696 0.008906 0.119462 0.192091 0.209495 0.494841 -0.062500 0 0 0 0 0 0 2 949240
-0.011701 0.008907 0.119463 0.102933 0.230770 0.520369 -0.062500 0 0 0 0 0 0 2 950246
-0.011704 0.008908 0.119464 0.055514 0.240393 0.530375 -0.062500 0 0 0 0 0 0 2 951247
-0.011726 0.008913 0.119471 0.302496 0.179919 0.439342 -0.062500 0 0 0 0 0 0 2 952241
-0.011737 0.008916 0.119473 0.179379 0.211027 0.485649 -0.062500 0 0 0 0 0 0 2 953242
-0.011742 0.008917 0.119474 0.095808 0.231076 0.510279 -0.062500 0 0 0 0 0 0 2 954119
-0.011766 0.008922 0.119481 0.322529 0.175464 0.425384 -0.062500 0 0 0 0 0 0 2 955119
-0.011777 0.008925 0.119484 0.189258 0.208892 0.473874 -0.062500 0 0 0 0 0 0 2 956244
-0.011783 0.008926 0.119484 0.100687 0.230031 0.499273 -0.062500 0 0 0 0 0 0 2 957242
-0.011806 0.008932 0.119492 0.325076 0.174948 0.414817 -0.062500 0 0 0 0 0 0 2 958233
-0.011817 0.008934 0.119494 0.190529 0.208646 0.463324 -0.062500 0 0 0 0 0 0 2 959245
-0.011823 0.008936 0.119495 0.101297 0.229919 0.488713 -0.062500 0 0 0 0 0 0 2 960248
-0.011847 0.008941 0.119502 0.326576 0.195566 0.404448 -0.062500 0 0 0 0 0 0 2 961246
-0.011858 0.008944 0.119505 0.191822 0.229288 0.452843 -0.062500 0 0 0 0 0 0 2 962224
-0.011864 0.008945 0.119506 0.102490 0.250580 0.478194 -0.062500 0 0 0 0 0 0 2 963243
-0.011866 0.008946 0.119506 0.056633 0.261060 0.488142 -0.062500 0 0 0 0 0 0 2 964240
-0.011888 0.008951 0.119513 0.304048 0.200555 0.397758 -0.062500 0 0 0 0 0 0 2 965223
-0.011899 0.008953 0.119515 0.180714 0.231674 0.443727 -0.062500 0 0 0 0 0 0 2 966239
-0.011904 0.008955 0.119516 0.097024 0.251735 0.468171 -0.062500 0 0 0 0 0 0 2 967242
-0.011928 0.008960 0.119523 0.325309 0.195120 0.383916 -0.062500 0 0 0 0 0 0 2 968242
-0.011939 0.008963 0.119526 0.191839 0.228560 0.432007 -0.062500 0 0 0 0 0 0 2 969243
-0.011945 0.008964 0.119527 0.103137 0.249725 0.457235 -0.062500 0 0 0 0 0 0 2 970239
-0.011968 0.008970 0.119534 0.327865 0.194614 0.373431 -0.062500 0 0 0 0 0 0 2 971239
-0.011980 0.008972 0.119536 0.193081 0.228303 0.421542 -0.062500 0 0 0 0 0 0 2 972239
-0.011985 0.008973 0.119537 0.103745 0.249612 0.446750 -0.062500 0 0 0 0 0 0 2 973239
-0.012009 0.008979 0.119544 0.328281 0.194535 0.363097 -0.062500 0 0 0 0 0 0 2 974238
-0.012020 0.008982 0.119547 0.193293 0.228260 0.411135 -0.062500 0 0 0 0 0 0 2 975243
-0.012026 0.008983 0.119548 0.103860 0.249579 0.436316 -0.062500 0 0 0 0 0 0 2 976239
-0.012049 0.008989 0.119555 0.328427 0.194515 0.352823 -0.062500 0 0 0 0 0 0 2 977241
-0.012061 0.008991 0.119557 0.193375 0.228236 0.400740 -0.062500 0 0 0 0 0 0 2 978239
-0.012066 0.008992 0.119558 0.103883 0.249563 0.425872 -0.062500 0 0 0 0 0 0 2 979241
-0.012090 0.008998 0.119565 0.328562 0.194497 0.342563 -0.062500 0 0 0 0 0 0 2 980239
-0.012102 0.009001 0.119568 0.193470 0.228230 0.390376 -0.062500 0 0 0 0 0 0 2 981245
-0.012128 0.009007 0.119575 0.377625 0.182739 0.322433 -0.062500 0 0 0 0 0 0 2 982237
-0.012141 0.009010 0.119578 0.219244 0.221965 0.376386 -0.062500 0 0 0 0 0 0 2 983243
-0.012147 0.009011 0.119579 0.118166 0.245899 0.403754 -0.062500 0 0 0 0 0 0 2 984241
-0.012171 0.009017 0.119586 0.337342 0.192057 0.321578 -0.062500 0 0 0 0 0 0 2 985238
-0.012183 0.009020 0.119588 0.199329 0.226386 0.369535 -0.062500 0 0 0 0 0 0 2 986238
-0.012188 0.009021 0.119589 0.108350 0.248024 0.394638 -0.062500 0 0 0 0 0 0 2 987241
-0.012212 0.009027 0.119596 0.332601 0.193076 0.311829 -0.062500 0 0 0 0 0 0 2 988237
-0.012223 0.009029 0.119599 0.196997 0.226880 0.359381 -0.062500 0 0 0 0 0 0 2 989237
-0.012250 0.009035 0.119606 0.378186 0.182654 0.291820 -0.062500 0 0 0 0 0 0 2 990237
-0.012263 0.009038 0.119609 0.219543 0.221904 0.345474 -0.062500 0 0 0 0 0 0 2 991241
-0.012269 0.009040 0.119610 0.118306 0.245862 0.372694 -0.062500 0 0 0 0 0 0 2 992239
-0.012293 0.009045 0.119617 0.337739 0.192006 0.290999 -0.062500 0 0 0 0 0 0 2 993241
-0.012305 0.009048 0.119619 0.199534 0.226354 0.338642 -0.062500 0 0 0 0 0 0 2 994232
-0.012331 0.009054 0.119627 0.379659 0.182355 0.271452 -0.062500 0 0 0 0 0 0 2 995241
-0.012344 0.009057 0.119630 0.224200 0.220138 0.324927 -0.062500 0 0 0 0 0 0 2 996239
-0.012351 0.009059 0.119631 0.122577 0.244193 0.352056 -0.062500 0 0 0 0 0 0 2 997230
-0.012354 0.009059 0.119631 0.070661 0.255991 0.362672 -0.062500 0 0 0 0 0 0 2 998238
-0.012376 0.009065 0.119638 0.316369 0.195990 0.274630 -0.062500 0 0 0 0 0 0 2 999230
-0.012387 0.009067 0.119640 0.190983 0.227427 0.319579 -0.062500 0 0 0 0 0 0 3 239
-0.012392 0.009068 0.119641 0.106177 0.247673 0.343555 -0.062500 0 0 0 0 0 0 3 1238
-0.012416 0.009074 0.119648 0.334012 0.192030 0.261211 -0.062500 0 0 0 0 0 0 3 2229
-0.012427 0.009077 0.119650 0.199684 0.225523 0.308172 -0.062500 0 0 0 0 0 0 3 3241
-0.012433 0.009078 0.119651 0.110482 0.246773 0.332854 -0.062500 0 0 0 0 0 0 3 4243
-0.012456 0.009084 0.119658 0.336225 0.191571 0.250955 -0.062500 0 0 0 0 0 0 3 5236
-0.012468 0.009086 0.119661 0.200788 0.225302 0.297903 -0.062500 0 0 0 0 0 0 3 6244
-0.012473 0.009087 0.119662 0.111012 0.246658 0.322589 -0.062500 0 0 0 0 0 0 3 7249
-0.012497 0.009093 0.119668 0.336616 0.191507 0.240855 -0.062500 0 0 0 0 0 0 3 8254
-0.012509 0.009096 0.119671 0.200997 0.225261 0.287716 -0.062500 0 0 0 0 0 0 3 9247
-0.012514 0.009097 0.119672 0.111115 0.246636 0.312349 -0.062500 0 0 0 0 0 0 3 10244
-0.012517 0.009098 0.119672 0.064998 0.257168 0.322050 -0.062500 0 0 0 0 0 0 3 11237
-0.012539 0.009103 0.119679 0.313947 0.196526 0.234409 -0.062500 0 0 0 0 0 0 3 12395
-0.012550 0.009105 0.119681 0.189819 0.227672 0.278868 -0.062500 0 0 0 0 0 0 3 13248
-0.012555 0.009107 0.119682 0.109375 0.245838 0.302609 -0.062500 0 0 0 0 0 0 3 14251
-0.012558 0.009107 0.119682 0.066023 0.255775 0.311994 -0.062500 0 0 0 0 0 0 3 15255
-0.012580 0.009112 0.119689 0.316441 0.194827 0.224418 -0.062500 0 0 0 0 0 0 3 16252
-0.012591 0.009115 0.119691 0.192948 0.225833 0.268737 -0.062500 0 0 0 0 0 0 3 17244
-0.012596 0.009116 0.119692 0.109067 0.245897 0.292429 -0.062500 0 0 0 0 0 0 3 18250
-0.012599 0.009117 0.119693 0.065864 0.255809 0.301793 -0.062500 0 0 0 0 0 0 3 19252
-0.012600 0.009117 0.119693 0.044522 0.260548 0.305275 -0.062500 0 0 0 0 0 0 3 20250
-0.012601 0.009117 0.119693 0.034001 0.262820 0.306554 -0.062500 0 0 0 0 0 0 3 21251
-0.012622 0.009122 0.119699 0.300777 0.198195 0.216115 -0.062500 0 0 0 0 0 0 3 22250
-0.012632 0.009124 0.119702 0.185209 0.227459 0.259229 -0.062500 0 0 0 0 0 0 3 23230
-0.012637 0.009126 0.119702 0.105214 0.246692 0.282483 -0.062500 0 0 0 0 0 0 3 24254
-0.012640 0.009126 0.119703 0.063955 0.256190 0.291679 -0.062500 0 0 0 0 0 0 3 25223
-0.012641 0.009126 0.119703 0.043566 0.260757 0.295108 -0.062500 0 0 0 0 0 0 3 26253
-0.012642 0.009127 0.119703 0.033529 0.262915 0.296368 -0.062500 0 0 0 0 0 0 3 27252
-0.012663 0.009132 0.119709 0.300638 0.198227 0.206096 -0.062500 0 0 0 0 0 0 3 28248
-0.012673 0.009134 0.119712 0.185146 0.227467 0.249111 -0.062500 0 0 0 0 0 0 3 29250
-0.012678 0.009135 0.119713 0.105176 0.246701 0.272328 -0.062500 0 0 0 0 0 0 3 30250
-0.012681 0.009136 0.119713 0.063944 0.256193 0.281509 -0.062500 0 0 0 0 0 0 3 31220
-0.012682 0.009136 0.119713 0.043554 0.260750 0.284934 -0.062500 0 0 0 0 0 0 3 32220
-0.012682 0.009136 0.119713 0.033521 0.262925 0.286188 -0.062500 0 0 0 0 0 0 3 33249
-0.012683 0.009136 0.119713 0.028564 0.263960 0.286642 -0.062500 0 0 0 0 0 0 3 34219
-0.012704 0.009141 0.119720 0.298282 0.198743 0.196261 -0.062500 0 0 0 0 0 0 3 35253
-0.012714 0.009144 0.119722 0.183974 0.227713 0.239087 -0.062500 0 0 0 0 0 0 3 36243
-0.012719 0.009145 0.119723 0.104596 0.246820 0.262203 -0.062500 0 0 0 0 0 0 3 37237
-0.012721 0.009145 0.119723 0.063669 0.256263 0.271362 -0.062500 0 0 0 0 0 0 3 38250
-0.012723 0.009145 0.119723 0.043421 0.260770 0.274774 -0.062500 0 0 0 0 0 0 3 39250
-0.012723 0.009146 0.119723 0.033434 0.262934 0.276028 -0.062500 0 0 0 0 0 0 3 40248
-0.012724 0.009146 0.119723 0.028546 0.263972 0.276477 -0.062500 0 0 0 0 0 0 3 41249
-0.012724 0.009146 0.119723 0.026094 0.264479 0.276639 -0.062500 0 0 0 0 0 0 3 42220
-0.012724 0.009146 0.119723 0.024884 0.264725 0.276691 -0.062500 0 0 0 0 0 0 3 43250
-0.012745 0.009151 0.119730 0.298950 0.219529 0.186358 -0.062500 0 0 0 0 0 0 3 44248
-0.012755 0.009153 0.119732 0.185523 0.248333 0.229049 -0.062500 0 0 0 0 0 0 3 45249
-0.012760 0.009154 0.119733 0.106561 0.267347 0.252089 -0.062500 0 0 0 0 0 0 3 46247
-0.012762 0.009155 0.119733 0.065829 0.276756 0.261231 -0.062500 0 0 0 0 0 0 3 47239
-0.012764 0.009155 0.119733 0.045684 0.281231 0.264631 -0.062500 0 0 0 0 0 0 3 48238
-0.012764 0.009155 0.119733 0.035799 0.283381 0.265876 -0.062500 0 0 0 0 0 0 3 49243
-0.012764 0.009155 0.119733 0.030897 0.284415 0.266338 -0.062500 0 0 0 0 0 0 3 50248
-0.012765 0.009155 0.119733 0.028476 0.284923 0.266499 -0.062500 0 0 0 0 0 0 3 51251
-0.012765 0.009155 0.119733 0.027275 0.285178 0.266558 -0.062500 0 0 0 0 0 0 3 52245
-0.012765 0.009155 0.119733 0.026674 0.285292 0.266591 -0.062500 0 0 0 0 0 0 3 53218
-0.012765 0.009155 0.119733 0.026364 0.285349 0.266593 -0.062500 0 0 0 0 0 0 3 54249
-0.012765 0.009155 0.119733 0.026217 0.285400 0.266595 -0.062500 0 0 0 0 0 0 3 55249
-0.012765 0.009155 0.119733 0.026160 0.285404 0.266581 -0.062500 0 0 0 0 0 0 3 56250
-0.012765 0.009155 0.119733 0.026098 0.285398 0.266597 -0.062500 0 0 0 0 0 0 3 57218
-0.012786 0.009160 0.119740 0.301404 0.217412 0.176409 -0.062500 0 0 0 0 0 0 3 58247
-0.012796 0.009163 0.119742 0.188223 0.246137 0.218975 -0.062500 0 0 0 0 0 0 3 59228
-0.012801 0.009164 0.119743 0.109376 0.265122 0.241998 -0.062500 0 0 0 0 0 0 3 60236
-0.012803 0.009164 0.119743 0.068705 0.274516 0.251118 -0.062500 0 0 0 0 0 0 3 61243
-0.012804 0.009165 0.119743 0.048602 0.279001 0.254511 -0.062500 0 0 0 0 0 0 3 62234
-0.012805 0.009165 0.119744 0.038713 0.281134 0.255752 -0.062500 0 0 0 0 0 0 3 63243
-0.012805 0.009165 0.119744 0.033815 0.282184 0.256210 -0.062500 0 0 0 0 0 0 3 64233
-0.012805 0.009165 0.119744 0.031394 0.282694 0.256369 -0.062500 0 0 0 0 0 0 3 65241
-0.012805 0.009165 0.119744 0.030188 0.282931 0.256429 -0.062500 0 0 0 0 0 0 3 66242
-0.012806 0.009165 0.119744 0.029594 0.283052 0.256468 -0.062500 0 0 0 0 0 0 3 67233
-0.012806 0.009165 0.119744 0.029317 0.283112 0.256469 -0.062500 0 0 0 0 0 0 3 68228
-0.012806 0.009165 0.119744 0.029159 0.283146 0.256457 -0.062500 0 0 0 0 0 0 3 69242
-0.012806 0.009165 0.119744 0.029092 0.283162 0.256472 -0.062500 0 0 0 0 0 0 3 70233
-0.012806 0.009165 0.119744 0.029043 0.283162 0.256460 -0.062500 0 0 0 0 0 0 3 71241
-0.012806 0.009165 0.119744 0.029012 0.283168 0.256466 -0.062500 0 0 0 0 0 0 3 72234
-0.012806 0.009165 0.119744 0.029009 0.283169 0.256467 -0.062500 0 0 0 0 0 0 3 73238
-0.012806 0.009165 0.119744 0.029009 0.283169 0.256467 -0.062500 0 0 0 0 0 0 3 74247
-0.012802 0.009149 0.119756 -0.023163 0.470907 0.076007 -0.062500 0 0 0 0 0 0 3 75232
-0.012799 0.009140 0.119761 -0.011856 0.392561 0.161085 -0.062500 0 0 0 0 0 0 3 76341
-0.012798 0.009136 0.119763 0.002887 0.332021 0.207166 -0.062500 0 0 0 0 0 0 3 77333
-0.012797 0.009134 0.119763 0.013147 0.298465 0.225446 -0.062500 0 0 0 0 0 0 3 78331
-0.012796 0.009133 0.119764 0.019281 0.280958 0.232253 -0.062500 0 0 0 0 0 0 3 79322
-0.012796 0.009132 0.119764 0.022723 0.271996 0.234767 -0.062500 0 0 0 0 0 0 3 80323
-0.012796 0.009132 0.119764 0.024564 0.267414 0.235670 -0.062500 0 0 0 0 0 0 3 81346
-0.012796 0.009132 0.119764 0.025521 0.265120 0.236005 -0.062500 0 0 0 0 0 0 3 82335
-0.012796 0.009132 0.119764 0.026036 0.263945 0.236125 -0.062500 0 0 0 0 0 0 3 83335
-0.012796 0.009132 0.119764 0.026282 0.263356 0.236159 -0.062500 0 0 0 0 0 0 3 84323
-0.012796 0.009132 0.119764 0.026442 0.263063 0.236180 -0.062500 0 0 0 0 0 0 3 85300
-0.012796 0.009132 0.119764 0.026496 0.262919 0.236196 -0.062500 0 0 0 0 0 0 3 86319
-0.012796 0.009132 0.119764 0.026512 0.262843 0.236194 -0.062500 0 0 0 0 0 0 3 87356
-0.012796 0.009132 0.119764 0.026544 0.262810 0.236202 -0.062500 0 0 0 0 0 0 3 88244
-0.012796 0.009132 0.119764 0.026558 0.262783 0.236181 -0.062500 0 0 0 0 0 0 3 89219
-0.012796 0.009132 0.119764 0.026562 0.262770 0.236187 -0.062500 0 0 0 0 0 0 3 90248
-0.012796 0.009132 0.119764 0.026563 0.262769 0.236187 -0.062500 0 0 0 0 0 0 3 91249
-0.012796 0.009132 0.119764 0.026570 0.262778 0.236193 -0.062500 0 0 0 0 0 0 3 92229
-0.012796 0.009132 0.119764 0.026563 0.262770 0.236187 -0.062500 0 0 0 0 0 0 3 93216
-0.012796 0.009132 0.119764 0.026537 0.262775 0.236195 -0.062500 0 0 0 0 0 0 3 94248
-0.012792 0.009116 0.119777 -0.023214 0.471044 0.055827 -0.062500 0 0 0 0 0 0 3 95242
-0.012789 0.009107 0.119781 -0.011859 0.392621 0.140867 -0.062500 0 0 0 0 0 0 3 96255
-0.012788 0.009103 0.119783 0.002886 0.332034 0.186903 -0.062500 0 0 0 0 0 0 3 97249
-0.012787 0.009101 0.119784 0.013134 0.298474 0.205182 -0.062500 0 0 0 0 0 0 3 98250
-0.012787 0.009099 0.119784 0.019276 0.280969 0.211990 -0.062500 0 0 0 0 0 0 3 99229
-0.012786 0.009099 0.119784 0.022708 0.271977 0.214495 -0.062500 0 0 0 0 0 0 3 100246
-0.012786 0.009099 0.119784 0.024568 0.267426 0.215409 -0.062500 0 0 0 0 0 0 3 101245
-0.012786 0.009098 0.119784 0.025523 0.265117 0.215745 -0.062500 0 0 0 0 0 0 3 102250
-0.012786 0.009098 0.119784 0.026028 0.263940 0.215850 -0.062500 0 0 0 0 0 0 3 103248
-0.012786 0.009098 0.119784 0.026290 0.263358 0.215904 -0.062500 0 0 0 0 0 0 3 104248
-0.012786 0.009098 0.119784 0.026442 0.263067 0.215912 -0.062500 0 0 0 0 0 0 3 105217
-0.012786 0.009098 0.119784 0.026495 0.262923 0.215926 -0.062500 0 0 0 0 0 0 3 106245
-0.012782 0.009082 0.119797 -0.023296 0.471257 0.035629 -0.062500 0 0 0 0 0 0 3 107250
-0.012780 0.009074 0.119802 -0.011903 0.392706 0.120641 -0.062500 0 0 0 0 0 0 3 108247
-0.012778 0.009070 0.119803 0.002869 0.332073 0.166670 -0.062500 0 0 0 0 0 0 3 109247
-0.012777 0.009067 0.119804 0.013126 0.298494 0.184937 -0.062500 0 0 0 0 0 0 3 110245
-0.012777 0.009066 0.119804 0.019274 0.280971 0.191747 -0.062500 0 0 0 0 0 0 3 111248
-0.012777 0.009066 0.119804 0.022704 0.271994 0.194233 -0.062500 0 0 0 0 0 0 3 112245
-0.012777 0.009065 0.119804 0.024566 0.267433 0.195150 -0.062500 0 0 0 0 0 0 3 113246
-0.012776 0.009065 0.119804 0.025542 0.265098 0.195479 -0.062500 0 0 0 0 0 0 3 114235
-0.012773 0.009049 0.119817 -0.023859 0.472480 0.015395 -0.062500 0 0 0 0 0 0 3 115243
-0.012770 0.009041 0.119822 -0.012193 0.393335 0.100407 -0.062500 0 0 0 0 0 0 3 116247
-0.012768 0.009036 0.119824 0.002723 0.332374 0.146436 -0.062500 0 0 0 0 0 0 3 117248
-0.012768 0.009034 0.119824 0.013069 0.298645 0.164697 -0.062500 0 0 0 0 0 0 3 118233
-0.012767 0.009033 0.119824 0.019240 0.281040 0.171495 -0.062500 0 0 0 0 0 0 3 119241
-0.012767 0.009032 0.119825 0.022705 0.272016 0.173993 -0.062500 0 0 0 0 0 0 3 120241
-0.012767 0.009032 0.119825 0.024557 0.267432 0.174897 -0.062500 0 0 0 0 0 0 3 121246
-0.012763 0.009016 0.119837 -0.027282 0.475985 -0.004890 -0.062500 0 0 0 0 0 0 3 122246
-0.012760 0.009007 0.119842 -0.015326 0.396188 0.080169 -0.062500 0 0 0 0 0 0 3 123247
-0.012759 0.009003 0.119844 -0.000293 0.334909 0.126201 -0.062500 0 0 0 0 0 0 3 124247
-0.012758 0.009001 0.119844 0.010130 0.300995 0.144458 -0.062500 0 0 0 0 0 0 3 125248
-0.012757 0.009000 0.119845 0.016344 0.283329 0.151267 -0.062500 0 0 0 0 0 0 3 126232
-0.012757 0.008999 0.119845 0.019805 0.274259 0.153765 -0.062500 0 0 0 0 0 0 3 127240
-0.012757 0.008999 0.119845 0.021659 0.269659 0.154676 -0.062500 0 0 0 0 0 0 3 128232
-0.012753 0.008983 0.119858 -0.027344 0.476134 -0.025050 -0.062500 0 0 0 0 0 0 3 129239
-0.012751 0.008974 0.119862 -0.015373 0.396248 0.059977 -0.062500 0 0 0 0 0 0 3 130230
-0.012749 0.008970 0.119864 -0.000290 0.334921 0.105993 -0.062500 0 0 0 0 0 0 3 131239
-0.012748 0.008968 0.119865 0.010124 0.301012 0.124244 -0.062500 0 0 0 0 0 0 3 132244
-0.012748 0.008966 0.119865 0.016335 0.283322 0.131047 -0.062500 0 0 0 0 0 0 3 133229
-0.012747 0.008966 0.119865 0.019818 0.274260 0.133517 -0.062500 0 0 0 0 0 0 3 134239
-0.012743 0.008950 0.119878 -0.028400 0.478607 -0.045507 -0.062500 0 0 0 0 0 0 3 135239
-0.012741 0.008941 0.119883 -0.015878 0.397475 0.039678 -0.062500 0 0 0 0 0 0 3 136229
-0.012739 0.008937 0.119884 -0.000563 0.335529 0.085755 -0.062500 0 0 0 0 0 0 3 137238
-0.012738 0.008934 0.119885 0.007690 0.280860 0.104019 -0.062500 0 0 0 0 0 0 3 138229
-0.012738 0.008933 0.119885 0.013986 0.263029 0.110821 -0.062500 0 0 0 0 0 0 3 139245
-0.012738 0.008933 0.119885 0.017483 0.253893 0.113321 -0.062500 0 0 0 0 0 0 3 140240
-0.012734 0.008916 0.119898 -0.030768 0.458316 -0.065661 -0.062500 0 0 0 0 0 0 3 141241
-0.012731 0.008908 0.119903 -0.018205 0.377106 0.019517 -0.062500 0 0 0 0 0 0 3 142236
-0.012729 0.008903 0.119904 -0.002856 0.315115 0.065551 -0.062500 0 0 0 0 0 0 3 143236
-0.012729 0.008901 0.119905 0.007683 0.280880 0.083822 -0.062500 0 0 0 0 0 0 3 144238
-0.012728 0.008900 0.119905 0.013984 0.263031 0.090627 -0.062500 0 0 0 0 0 0 3 145251
-0.012724 0.008883 0.119918 -0.032699 0.463096 -0.086675 -0.062500 0 0 0 0 0 0 3 146245
-0.012721 0.008874 0.119923 -0.019230 0.379513 -0.000965 -0.062500 0 0 0 0 0 0 3 147233
-0.012720 0.008870 0.119925 -0.003370 0.316311 0.045258 -0.062500 0 0 0 0 0 0 3 148243
-0.012719 0.008868 0.119925 0.007446 0.281483 0.063583 -0.062500 0 0 0 0 0 0 3 149239
-0.012718 0.008867 0.119926 0.013854 0.263338 0.070413 -0.062500 0 0 0 0 0 0 3 150217
-0.012718 0.008866 0.119926 0.017404 0.254049 0.072924 -0.062500 0 0 0 0 0 0 3 151248
-0.012714 0.008850 0.119938 -0.030908 0.458650 -0.105889 -0.062500 0 0 0 0 0 0 3 152246
-0.012711 0.008841 0.119943 -0.018281 0.377267 -0.020781 -0.062500 0 0 0 0 0 0 3 153246
-0.012710 0.008837 0.119945 -0.002877 0.315169 0.025199 -0.062500 0 0 0 0 0 0 3 154244
-0.012709 0.008834 0.119945 0.007696 0.280902 0.043464 -0.062500 0 0 0 0 0 0 3 155247
-0.012709 0.008833 0.119946 0.013971 0.263044 0.050250 -0.062500 0 0 0 0 0 0 3 156248
-0.012708 0.008833 0.119946 0.017470 0.253896 0.052740 -0.062500 0 0 0 0 0 0 3 157219
-0.012704 0.008816 0.119959 -0.030935 0.458728 -0.125981 -0.062500 0 0 0 0 0 0 3 158250
-0.012702 0.008808 0.119963 -0.018276 0.377280 -0.040927 -0.062500 0 0 0 0 0 0 3 159252
-0.012700 0.008803 0.119965 -0.002887 0.315191 0.005056 -0.062500 0 0 0 0 0 0 3 160241
-0.012699 0.008801 0.119966 0.007703 0.280887 0.023289 -0.062500 0 0 0 0 0 0 3 161245
-0.012695 0.008784 0.119979 -0.036354 0.472635 -0.149471 -0.062500 0 0 0 0 0 0 3 162242
-0.012692 0.008775 0.119983 -0.021187 0.384336 -0.062279 -0.062500 0 0 0 0 0 0 3 163235
-0.012690 0.008770 0.119985 -0.004392 0.318739 -0.015540 -0.062500 0 0 0 0 0 0 3 164245
-0.012690 0.008768 0.119986 0.006920 0.282682 0.002974 -0.062500 0 0 0 0 0 0 3 165245
-0.012689 0.008766 0.119986 0.013581 0.263944 0.009859 -0.062500 0 0 0 0 0 0 3 166245
-0.012689 0.008766 0.119986 0.017288 0.254343 0.012374 -0.062500 0 0 0 0 0 0 3 167246
-0.012685 0.008749 0.119999 -0.031154 0.459194 -0.166153 -0.062500 0 0 0 0 0 0 3 168245
-0.012682 0.008741 0.120004 -0.018374 0.377524 -0.081167 -0.062500 0 0 0 0 0 0 3 169244
-0.012681 0.008736 0.120005 -0.002898 0.315281 -0.035229 -0.062500 0 0 0 0 0 0 3 170245
-0.012680 0.008734 0.120006 0.007686 0.280939 -0.017015 -0.062500 0 0 0 0 0 0 3 171246
-0.012679 0.008733 0.120006 0.013987 0.263061 -0.010231 -0.062500 0 0 0 0 0 0 3 172244
-0.012679 0.008732 0.120006 0.017460 0.253900 -0.007750 -0.062500 0 0 0 0 0 0 3 173244
-0.012675 0.008716 0.120019 -0.033013 0.438650 -0.186206 -0.062500 0 0 0 0 0 0 3 174244
-0.012672 0.008707 0.120024 -0.020248 0.356988 -0.101270 -0.062500 0 0 0 0 0 0 3 175246
-0.012671 0.008703 0.120025 -0.004806 0.294782 -0.055360 -0.062500 0 0 0 0 0 0 3 176243
-0.012670 0.008701 0.120026 0.005789 0.260438 -0.037154 -0.062500 0 0 0 0 0 0 3 177245
-0.012669 0.008700 0.120026 0.012073 0.242579 -0.030369 -0.062500 0 0 0 0 0 0 3 178245
-0.012669 0.008699 0.120026 0.015576 0.233429 -0.027901 -0.062500 0 0 0 0 0 0 3 179246
-0.012665 0.008683 0.120039 -0.033077 0.438779 -0.206274 -0.062500 0 0 0 0 0 0 3 180243
-0.012663 0.008674 0.120044 -0.020278 0.357054 -0.121348 -0.062500 0 0 0 0 0 0 3 181232
-0.012661 0.008670 0.120046 -0.004808 0.294786 -0.075480 -0.062500 0 0 0 0 0 0 3 182242
-0.012660 0.008667 0.120046 0.005782 0.260455 -0.057276 -0.062500 0 0 0 0 0 0 3 183247
-0.012660 0.008666 0.120046 0.012087 0.242575 -0.050513 -0.062500 0 0 0 0 0 0 3 184242
-0.012659 0.008666 0.120047 0.015585 0.233434 -0.048021 -0.062500 0 0 0 0 0 0 3 185237
-0.012655 0.008649 0.120059 -0.033113 0.438892 -0.226329 -0.062500 0 0 0 0 0 0 3 186244
-0.012653 0.008641 0.120064 -0.020290 0.357113 -0.141439 -0.062500 0 0 0 0 0 0 3 187245
-0.012651 0.008636 0.120066 -0.004822 0.294822 -0.095580 -0.062500 0 0 0 0 0 0 3 188244
-0.012650 0.008634 0.120066 0.005775 0.260475 -0.077387 -0.062500 0 0 0 0 0 0 3 189243
-0.012650 0.008633 0.120067 0.012078 0.242569 -0.070630 -0.062500 0 0 0 0 0 0 3 190243
-0.012646 0.008616 0.120079 -0.035058 0.443674 -0.247253 -0.062500 0 0 0 0 0 0 3 191246
-0.012643 0.008607 0.120084 -0.021304 0.359520 -0.161854 -0.062500 0 0 0 0 0 0 3 192237
-0.012641 0.008603 0.120086 -0.005338 0.296030 -0.115797 -0.062500 0 0 0 0 0 0 3 193229
-0.012640 0.008601 0.120086 0.005532 0.261062 -0.097542 -0.062500 0 0 0 0 0 0 3 194239
-0.012640 0.008599 0.120087 0.011955 0.242884 -0.090755 -0.062500 0 0 0 0 0 0 3 195296
-0.012640 0.008599 0.120087 0.015505 0.233590 -0.088253 -0.062500 0 0 0 0 0 0 3 196311
-0.012636 0.008582 0.120100 -0.033275 0.439250 -0.266382 -0.062500 0 0 0 0 0 0 3 197295
-0.012633 0.008574 0.120104 -0.020351 0.357261 -0.181585 -0.062500 0 0 0 0 0 0 3 198312
-0.012631 0.008569 0.120106 -0.004840 0.294865 -0.135760 -0.062500 0 0 0 0 0 0 3 199296
-0.012631 0.008567 0.120107 0.005779 0.260497 -0.117595 -0.062500 0 0 0 0 0 0 3 200310
-0.012630 0.008566 0.120107 0.012081 0.242589 -0.110823 -0.062500 0 0 0 0 0 0 3 201295
-0.012630 0.008565 0.120107 0.015565 0.233429 -0.108360 -0.062500 0 0 0 0 0 0 3 202295
-0.012626 0.008549 0.120120 -0.033281 0.439303 -0.286398 -0.062500 0 0 0 0 0 0 3 203312
-0.012623 0.008540 0.120124 -0.020362 0.357286 -0.201634 -0.062500 0 0 0 0 0 0 3 204295
-0.012622 0.008536 0.120126 -0.004833 0.294873 -0.155833 -0.062500 0 0 0 0 0 0 3 205312
-0.012621 0.008534 0.120127 0.005794 0.260489 -0.137682 -0.062500 0 0 0 0 0 0 3 206295
-0.012620 0.008532 0.120127 0.012065 0.242581 -0.130924 -0.062500 0 0 0 0 0 0 3 207313
-0.012620 0.008532 0.120127 0.015561 0.233435 -0.128453 -0.062500 0 0 0 0 0 0 3 208229
-0.012616 0.008515 0.120140 -0.033338 0.439431 -0.306397 -0.062500 0 0 0 0 0 0 3 209237
-0.012613 0.008507 0.120144 -0.022583 0.336908 -0.221681 -0.062500 0 0 0 0 0 0 3 210229
-0.012612 0.008502 0.120146 -0.007054 0.274471 -0.175890 -0.062500 0 0 0 0 0 0 3 211237
-0.012611 0.008500 0.120147 0.003566 0.240043 -0.157757 -0.062500 0 0 0 0 0 0 3 212228
-0.012610 0.008499 0.120147 0.009877 0.222145 -0.151010 -0.062500 0 0 0 0 0 0 3 213220
-0.012606 0.008482 0.120160 -0.037473 0.423776 -0.327295 -0.062500 0 0 0 0 0 0 3 214235
-0.012604 0.008473 0.120165 -0.023612 0.339322 -0.242030 -0.062500 0 0 0 0 0 0 3 215220
-0.012602 0.008469 0.120166 -0.007554 0.275666 -0.196077 -0.062500 0 0 0 0 0 0 3 216239
-0.012601 0.008467 0.120167 0.003304 0.240654 -0.177863 -0.062500 0 0 0 0 0 0 3 217242
-0.012601 0.008465 0.120167 0.009754 0.222453 -0.171083 -0.062500 0 0 0 0 0 0 3 218237
-0.012600 0.008465 0.120167 0.013303 0.213146 -0.168611 -0.062500 0 0 0 0 0 0 3 219238
-0.012596 0.008448 0.120180 -0.035712 0.419341 -0.346374 -0.062500 0 0 0 0 0 0 3 220234
-0.012594 0.008440 0.120185 -0.022667 0.337051 -0.261728 -0.062500 0 0 0 0 0 0 3 221231
-0.012592 0.008435 0.120186 -0.007051 0.274517 -0.216002 -0.062500 0 0 0 0 0 0 3 222220
-0.012591 0.008433 0.120187 0.003554 0.240080 -0.197868 -0.062500 0 0 0 0 0 0 3 223232
-0.012591 0.008432 0.120187 0.009871 0.222159 -0.191125 -0.062500 0 0 0 0 0 0 3 224230
-0.012591 0.008431 0.120187 0.013379 0.212992 -0.188656 -0.062500 0 0 0 0 0 0 3 225235
-0.012587 0.008415 0.120200 -0.035716 0.419394 -0.366345 -0.062500 0 0 0 0 0 0 3 226230
-0.012584 0.008406 0.120205 -0.022674 0.337095 -0.281735 -0.062500 0 0 0 0 0 0 3 227234
-0.012582 0.008402 0.120206 -0.007043 0.274527 -0.236033 -0.062500 0 0 0 0 0 0 3 228231
-0.012581 0.008399 0.120207 0.003562 0.240064 -0.217920 -0.062500 0 0 0 0 0 0 3 229233
-0.012581 0.008398 0.120207 0.009869 0.222167 -0.211171 -0.062500 0 0 0 0 0 0 3 230218
-0.012577 0.008381 0.120220 -0.037664 0.424167 -0.387219 -0.062500 0 0 0 0 0 0 3 231238
-0.012574 0.008373 0.120225 -0.023654 0.339498 -0.302068 -0.062500 0 0 0 0 0 0 3 232236
-0.012572 0.008368 0.120226 -0.007590 0.275734 -0.256173 -0.062500 0 0 0 0 0 0 3 233223
-0.012572 0.008366 0.120227 0.003302 0.240686 -0.237986 -0.062500 0 0 0 0 0 0 3 234230
-0.012571 0.008365 0.120227 0.009757 0.222452 -0.231234 -0.062500 0 0 0 0 0 0 3 235215
-0.012571 0.008364 0.120227 0.013294 0.213139 -0.228751 -0.062500 0 0 0 0 0 0 3 236233
-0.012567 0.008348 0.120240 -0.035865 0.419718 -0.406266 -0.062500 0 0 0 0 0 0 3 237214
-0.012564 0.008339 0.120245 -0.022723 0.337238 -0.321722 -0.062500 0 0 0 0 0 0 3 238231
-0.012542 0.008330 0.120240 -0.282813 0.342040 -0.184334 -0.062500 0 0 0 0 0 0 3 239233
-0.012531 0.008325 0.120238 -0.158820 0.279005 -0.209441 -0.062500 0 0 0 0 0 0 3 240230
-0.012525 0.008323 0.120237 -0.073633 0.242113 -0.226153 -0.062500 0 0 0 0 0 0 3 241232
-0.012522 0.008322 0.120237 -0.029452 0.223517 -0.232983 -0.062500 0 0 0 0 0 0 3 242231
-0.012517 0.008305 0.120250 -0.058672 0.425785 -0.413861 -0.062500 0 0 0 0 0 0 3 243232
-0.012514 0.008296 0.120254 -0.037370 0.320558 -0.330628 -0.062500 0 0 0 0 0 0 3 244232
-0.012512 0.008291 0.120256 -0.016837 0.256843 -0.285467 -0.062500 0 0 0 0 0 0 3 245231
-0.012511 0.008289 0.120257 -0.003757 0.221847 -0.267546 -0.062500 0 0 0 0 0 0 3 246233
-0.012511 0.008288 0.120257 0.003753 0.203642 -0.260892 -0.062500 0 0 0 0 0 0 3 247231
-0.012510 0.008287 0.120257 0.007841 0.194352 -0.258469 -0.062500 0 0 0 0 0 0 3 248229
-0.012506 0.008271 0.120270 -0.041253 0.401219 -0.435775 -0.062500 0 0 0 0 0 0 3 249230
-0.012503 0.008262 0.120274 -0.027850 0.318595 -0.351301 -0.062500 0 0 0 0 0 0 3 250229
-0.012502 0.008258 0.120276 -0.012094 0.255866 -0.305720 -0.062500 0 0 0 0 0 0 3 251230
-0.012501 0.008256 0.120277 -0.001400 0.221339 -0.287651 -0.062500 0 0 0 0 0 0 3 252232
-0.012497 0.008238 0.120290 -0.046388 0.415105 -0.459056 -0.062500 0 0 0 0 0 0 3 253230
-0.012494 0.008229 0.120294 -0.030590 0.325636 -0.372474 -0.062500 0 0 0 0 0 0 3 254237
-0.012492 0.008224 0.120296 -0.013535 0.259406 -0.326128 -0.062500 0 0 0 0 0 0 3 255322
-0.012491 0.008222 0.120297 -0.002125 0.223119 -0.307788 -0.062500 0 0 0 0 0 0 3 256311
-0.012491 0.008221 0.120297 0.004547 0.204292 -0.300967 -0.062500 0 0 0 0 0 0 3 257317
-0.012490 0.008220 0.120297 0.008244 0.194681 -0.298486 -0.062500 0 0 0 0 0 0 3 258285
-0.012490 0.008220 0.120297 0.010208 0.189805 -0.297572 -0.062500 0 0 0 0 0 0 3 259287
-0.012486 0.008203 0.120310 -0.040144 0.399191 -0.475268 -0.062500 0 0 0 0 0 0 3 260284
-0.012484 0.008195 0.120314 -0.027260 0.317547 -0.391091 -0.062500 0 0 0 0 0 0 3 261284
-0.012482 0.008191 0.120316 -0.011775 0.255317 -0.345616 -0.062500 0 0 0 0 0 0 3 262319
-0.012481 0.008188 0.120317 -0.001249 0.221062 -0.327579 -0.062500 0 0 0 0 0 0 3 263313
-0.012481 0.008187 0.120317 0.004995 0.203260 -0.320889 -0.062500 0 0 0 0 0 0 3 264313
-0.012481 0.008187 0.120317 0.008473 0.194171 -0.318439 -0.062500 0 0 0 0 0 0 3 265283
-0.012476 0.008170 0.120330 -0.041092 0.401533 -0.495486 -0.062500 0 0 0 0 0 0 3 266279
-0.012474 0.008161 0.120334 -0.027765 0.318721 -0.411123 -0.062500 0 0 0 0 0 0 3 267314
-0.012472 0.008157 0.120336 -0.012028 0.255899 -0.365607 -0.062500 0 0 0 0 0 0 3 268309
-0.012471 0.008155 0.120337 -0.001363 0.221350 -0.347563 -0.062500 0 0 0 0 0 0 3 269307
-0.012471 0.008153 0.120337 0.004944 0.203405 -0.340860 -0.062500 0 0 0 0 0 0 3 270291
-0.012471 0.008153 0.120337 0.008442 0.194227 -0.338409 -0.062500 0 0 0 0 0 0 3 271309
-0.012471 0.008153 0.120337 0.010302 0.189576 -0.337515 -0.062500 0 0 0 0 0 0 3 272293
-0.012470 0.008152 0.120337 0.011284 0.187236 -0.337175 -0.062500 0 0 0 0 0 0 3 273310
-0.012467 0.008136 0.120350 -0.039687 0.398155 -0.514925 -0.062500 0 0 0 0 0 0 3 274295
-0.012464 0.008128 0.120354 -0.027022 0.317013 -0.430883 -0.062500 0 0 0 0 0 0 3 275309
-0.012462 0.008123 0.120356 -0.011639 0.255028 -0.385493 -0.062500 0 0 0 0 0 0 3 276291
-0.012461 0.008121 0.120357 -0.001170 0.220910 -0.367492 -0.062500 0 0 0 0 0 0 3 277309
-0.012461 0.008120 0.120357 0.005042 0.203195 -0.360806 -0.062500 0 0 0 0 0 0 3 278292
-0.012461 0.008119 0.120357 0.008484 0.194116 -0.358370 -0.062500 0 0 0 0 0 0 3 279310
-0.012457 0.008103 0.120370 -0.041211 0.401774 -0.535231 -0.062500 0 0 0 0 0 0 3 280225
-0.012454 0.008094 0.120374 -0.027798 0.318822 -0.450959 -0.062500 0 0 0 0 0 0 3 281235
-0.012452 0.008090 0.120376 -0.012034 0.255936 -0.405463 -0.062500 0 0 0 0 0 0 3 282226
-0.012452 0.008087 0.120377 -0.001356 0.221362 -0.387452 -0.062500 0 0 0 0 0 0 3 283235
-0.012451 0.008086 0.120377 0.004923 0.203409 -0.380771 -0.062500 0 0 0 0 0 0 3 284227
-0.012451 0.008086 0.120377 0.008438 0.194231 -0.378307 -0.062500 0 0 0 0 0 0 3 285226
-0.012451 0.008085 0.120377 0.010301 0.189578 -0.377415 -0.062500 0 0 0 0 0 0 3 286225
-0.012451 0.008085 0.120377 0.009395 0.166710 -0.377093 -0.062500 0 0 0 0 0 0 3 287236
-0.012451 0.008085 0.120377 0.009900 0.165533 -0.376972 -0.062500 0 0 0 0 0 0 3 288230
-0.012451 0.008085 0.120377 0.010157 0.164937 -0.376930 -0.062500 0 0 0 0 0 0 3 289240
-0.012447 0.008069 0.120390 -0.041316 0.377030 -0.554593 -0.062500 0 0 0 0 0 0 3 290254
-0.012444 0.008060 0.120394 -0.028757 0.296166 -0.470682 -0.062500 0 0 0 0 0 0 3 291241
-0.012443 0.008056 0.120396 -0.013476 0.234350 -0.425321 -0.062500 0 0 0 0 0 0 3 292226
-0.012442 0.008054 0.120396 -0.003031 0.200303 -0.407372 -0.062500 0 0 0 0 0 0 3 293231
-0.012441 0.008052 0.120397 0.003146 0.182622 -0.400681 -0.062500 0 0 0 0 0 0 3 294227
-0.012441 0.008052 0.120397 0.006606 0.173577 -0.398238 -0.062500 0 0 0 0 0 0 3 295247
-0.012441 0.008052 0.120397 0.008436 0.168990 -0.397367 -0.062500 0 0 0 0 0 0 3 296228
-0.012441 0.008051 0.120397 0.009395 0.166679 -0.397025 -0.062500 0 0 0 0 0 0 3 297245
-0.012441 0.008051 0.120397 0.009919 0.165509 -0.396919 -0.062500 0 0 0 0 0 0 3 298246
-0.012441 0.008051 0.120397 0.010160 0.164929 -0.396864 -0.062500 0 0 0 0 0 0 3 299243
-0.012441 0.008051 0.120397 0.010287 0.164633 -0.396843 -0.062500 0 0 0 0 0 0 3 300241
-0.012441 0.008051 0.120397 0.010355 0.164482 -0.396852 -0.062500 0 0 0 0 0 0 3 301241
-0.012437 0.008035 0.120410 -0.041269 0.376935 -0.574429 -0.062500 0 0 0 0 0 0 3 302227
-0.012434 0.008026 0.120414 -0.028745 0.296122 -0.490562 -0.062500 0 0 0 0 0 0 3 303242
-0.012433 0.008022 0.120416 -0.013451 0.234308 -0.445236 -0.062500 0 0 0 0 0 0 3 304240
-0.012432 0.008020 0.120416 -0.003012 0.200280 -0.427287 -0.062500 0 0 0 0 0 0 3 305243
-0.012431 0.008019 0.120417 0.003165 0.182605 -0.420611 -0.062500 0 0 0 0 0 0 3 306244
-0.012431 0.008018 0.120417 0.006598 0.173573 -0.418172 -0.062500 0 0 0 0 0 0 3 307246
-0.012431 0.008018 0.120417 0.008436 0.168985 -0.417288 -0.062500 0 0 0 0 0 0 3 308241
-0.012431 0.008018 0.120417 0.009394 0.166683 -0.416954 -0.062500 0 0 0 0 0 0 3 309239
-0.012431 0.008018 0.120417 0.009920 0.165504 -0.416842 -0.062500 0 0 0 0 0 0 3 310240
-0.012431 0.008018 0.120417 0.010159 0.164933 -0.416794 -0.062500 0 0 0 0 0 0 3 311241
-0.012431 0.008018 0.120417 0.010286 0.164637 -0.416773 -0.062500 0 0 0 0 0 0 3 312241
-0.012431 0.008018 0.120417 0.010354 0.164487 -0.416783 -0.062500 0 0 0 0 0 0 3 313239
-0.012431 0.008018 0.120417 0.010388 0.164417 -0.416767 -0.062500 0 0 0 0 0 0 3 314241
-0.012431 0.008018 0.120417 0.010408 0.164367 -0.416771 -0.062500 0 0 0 0 0 0 3 315240
-0.012427 0.008001 0.120429 -0.041304 0.377007 -0.594268 -0.062500 0 0 0 0 0 0 3 316240
-0.012424 0.007993 0.120434 -0.028751 0.296156 -0.510429 -0.062500 0 0 0 0 0 0 3 317239
-0.012423 0.007988 0.120436 -0.013450 0.234308 -0.465140 -0.062500 0 0 0 0 0 0 3 318240
-0.012422 0.007986 0.120436 -0.003023 0.200278 -0.447192 -0.062500 0 0 0 0 0 0 3 319243
-0.012421 0.007985 0.120437 0.003178 0.182600 -0.440538 -0.062500 0 0 0 0 0 0 3 320242
-0.012421 0.007984 0.120437 0.006607 0.173578 -0.438074 -0.062500 0 0 0 0 0 0 3 321239
-0.012421 0.007984 0.120437 0.008437 0.168981 -0.437196 -0.062500 0 0 0 0 0 0 3 322240
-0.012421 0.007984 0.120437 0.009418 0.166681 -0.436880 -0.062500 0 0 0 0 0 0 3 323241
-0.012421 0.007984 0.120437 0.009896 0.165515 -0.436753 -0.062500 0 0 0 0 0 0 3 324240
-0.012421 0.007984 0.120437 0.010158 0.164929 -0.436704 -0.062500 0 0 0 0 0 0 3 325231
-0.012421 0.007984 0.120437 0.010278 0.164633 -0.436699 -0.062500 0 0 0 0 0 0 3 326210
-0.012421 0.007984 0.120437 0.010354 0.164480 -0.436695 -0.062500 0 0 0 0 0 0 3 327241
-0.012421 0.007984 0.120437 0.010387 0.164421 -0.436686 -0.062500 0 0 0 0 0 0 3 328240
-0.012421 0.007984 0.120437 0.010406 0.164371 -0.436691 -0.062500 0 0 0 0 0 0 3 329238
-0.012417 0.007967 0.120449 -0.041335 0.377127 -0.614099 -0.062500 0 0 0 0 0 0 3 330227
-0.012426 0.007945 0.120443 0.126723 0.479222 -0.379317 -0.062500 0 0 0 0 0 0 3 331235
-0.012431 0.007934 0.120441 0.086709 0.340585 -0.405253 -0.062500 0 0 0 0 0 0 3 332241
-0.012434 0.007928 0.120440 0.051816 0.253605 -0.425874 -0.062500 0 0 0 0 0 0 3 333240
-0.012435 0.007925 0.120440 0.031958 0.208814 -0.434506 -0.062500 0 0 0 0 0 0 3 334222
-0.012436 0.007924 0.120440 0.021474 0.186463 -0.437757 -0.062500 0 0 0 0 0 0 3 335241
-0.012436 0.007923 0.120440 0.016030 0.175373 -0.438944 -0.062500 0 0 0 0 0 0 3 336240
-0.012436 0.007923 0.120440 0.013260 0.169828 -0.439395 -0.062500 0 0 0 0 0 0 3 337239
-0.012436 0.007923 0.120440 0.011867 0.167075 -0.439550 -0.062500 0 0 0 0 0 0 3 338210
-0.012436 0.007923 0.120440 0.011133 0.165699 -0.439600 -0.062500 0 0 0 0 0 0 3 339241
-0.012437 0.007923 0.120440 0.010775 0.165013 -0.439632 -0.062500 0 0 0 0 0 0 3 340240
-0.012437 0.007923 0.120440 0.010621 0.164675 -0.439639 -0.062500 0 0 0 0 0 0 3 341234
-0.012437 0.007923 0.120440 0.010506 0.164507 -0.439627 -0.062500 0 0 0 0 0 0 3 342225
-0.012437 0.007923 0.120440 0.010473 0.164426 -0.439629 -0.062500 0 0 0 0 0 0 3 343307
-0.012437 0.007923 0.120440 0.010443 0.164374 -0.439649 -0.062500 0 0 0 0 0 0 3 344310
-0.012433 0.007906 0.120452 -0.041358 0.377295 -0.616899 -0.062500 0 0 0 0 0 0 3 345306
-0.012430 0.007898 0.120457 -0.028768 0.296272 -0.533163 -0.062500 0 0 0 0 0 0 3 346290
-0.012428 0.007894 0.120459 -0.013467 0.234343 -0.487931 -0.062500 0 0 0 0 0 0 3 347306
-0.012428 0.007891 0.120459 -0.003016 0.200303 -0.470012 -0.062500 0 0 0 0 0 0 3 348291
-0.012427 0.007890 0.120459 0.003154 0.182612 -0.463336 -0.062500 0 0 0 0 0 0 3 349306
-0.012427 0.007890 0.120459 0.006588 0.173579 -0.460916 -0.062500 0 0 0 0 0 0 3 350289
-0.012427 0.007889 0.120460 0.008428 0.168987 -0.460040 -0.062500 0 0 0 0 0 0 3 351306
-0.012427 0.007889 0.120460 0.009413 0.166676 -0.459719 -0.062500 0 0 0 0 0 0 3 352234
-0.012427 0.007889 0.120460 0.009924 0.165511 -0.459594 -0.062500 0 0 0 0 0 0 3 353224
-0.012427 0.007889 0.120460 0.010157 0.164922 -0.459544 -0.062500 0 0 0 0 0 0 3 354231
-0.012427 0.007889 0.120460 0.010281 0.164634 -0.459532 -0.062500 0 0 0 0 0 0 3 355223
-0.012427 0.007889 0.120460 0.010365 0.164491 -0.459520 -0.062500 0 0 0 0 0 0 3 356232
-0.012427 0.007889 0.120460 0.010385 0.164415 -0.459524 -0.062500 0 0 0 0 0 0 3 357223
-0.012427 0.007889 0.120460 0.010402 0.164364 -0.459530 -0.062500 0 0 0 0 0 0 3 358232
-0.012427 0.007889 0.120460 0.010404 0.164359 -0.459532 -0.062500 0 0 0 0 0 0 3 359243
-0.012427 0.007889 0.120460 0.010432 0.164343 -0.459532 -0.062500 0 0 0 0 0 0 3 360236
-0.012427 0.007889 0.120460 0.010438 0.164331 -0.459525 -0.062500 0 0 0 0 0 0 3 361235
-0.012427 0.007889 0.120460 0.010410 0.164346 -0.459523 -0.062500 0 0 0 0 0 0 3 362252
-0.012427 0.007889 0.120460 0.010435 0.164331 -0.459523 -0.062500 0 0 0 0 0 0 3 363223
-0.012427 0.007889 0.120460 0.010410 0.164346 -0.459523 -0.062500 0 0 0 0 0 0 3 364232
-0.012427 0.007889 0.120460 0.010433 0.164341 -0.459531 -0.062500 0 0 0 0 0 0 3 365233
-0.012423 0.007873 0.120472 -0.041420 0.377399 -0.636691 -0.062500 0 0 0 0 0 0 3 366233
-0.012420 0.007864 0.120477 -0.031668 0.275878 -0.553004 -0.062500 0 0 0 0 0 0 3 367234
-0.012418 0.007860 0.120478 -0.016345 0.213920 -0.507791 -0.062500 0 0 0 0 0 0 3 368243
-0.012418 0.007857 0.120479 -0.005858 0.179847 -0.489885 -0.062500 0 0 0 0 0 0 3 369242
-0.012417 0.007856 0.120479 0.000309 0.162148 -0.483233 -0.062500 0 0 0 0 0 0 3 370240
-0.012417 0.007856 0.120479 0.003744 0.153133 -0.480781 -0.062500 0 0 0 0 0 0 3 371240
-0.012417 0.007856 0.120479 0.005576 0.148533 -0.479910 -0.062500 0 0 0 0 0 0 3 372239
-0.012417 0.007855 0.120479 0.006561 0.146221 -0.479589 -0.062500 0 0 0 0 0 0 3 373239
-0.012417 0.007855 0.120479 0.007044 0.145071 -0.479464 -0.062500 0 0 0 0 0 0 3 374238
-0.012417 0.007855 0.120479 0.007300 0.144478 -0.479423 -0.062500 0 0 0 0 0 0 3 375240
-0.012417 0.007855 0.120479 0.007452 0.144183 -0.479421 -0.062500 0 0 0 0 0 0 3 376228
-0.012417 0.007855 0.120479 0.007509 0.144027 -0.479401 -0.062500 0 0 0 0 0 0 3 377243
-0.012417 0.007855 0.120479 0.007532 0.143958 -0.479397 -0.062500 0 0 0 0 0 0 3 378242
-0.012417 0.007855 0.120479 0.007548 0.143918 -0.479411 -0.062500 0 0 0 0 0 0 3 379244
-0.012417 0.007855 0.120479 0.007560 0.143912 -0.479397 -0.062500 0 0 0 0 0 0 3 380209
-0.012417 0.007855 0.120479 0.007581 0.143887 -0.479403 -0.062500 0 0 0 0 0 0 3 381238
-0.012417 0.007855 0.120479 0.007556 0.143901 -0.479403 -0.062500 0 0 0 0 0 0 3 382237
-0.012417 0.007855 0.120479 0.007581 0.143886 -0.479404 -0.062500 0 0 0 0 0 0 3 383240
-0.012417 0.007855 0.120479 0.007558 0.143891 -0.479395 -0.062500 0 0 0 0 0 0 3 384238
-0.012417 0.007855 0.120479 0.007581 0.143885 -0.479403 -0.062500 0 0 0 0 0 0 3 385237
-0.012417 0.007855 0.120479 0.007584 0.143884 -0.479404 -0.062500 0 0 0 0 0 0 3 386238
-0.012417 0.007855 0.120479 0.007558 0.143890 -0.479395 -0.062500 0 0 0 0 0 0 3 387240
-0.012417 0.007855 0.120479 0.007574 0.143876 -0.479409 -0.062500 0 0 0 0 0 0 3 388238
-0.012413 0.007839 0.120492 -0.044358 0.357090 -0.656473 -0.062500 0 0 0 0 0 0 3 389228
-0.012410 0.007830 0.120497 -0.031690 0.275921 -0.572833 -0.062500 0 0 0 0 0 0 3 390207
-0.012409 0.007826 0.120498 -0.016334 0.213949 -0.527640 -0.062500 0 0 0 0 0 0 3 391238
-0.012408 0.007824 0.120499 -0.005870 0.179857 -0.509747 -0.062500 0 0 0 0 0 0 3 392238
-0.012407 0.007823 0.120499 0.000312 0.162167 -0.503088 -0.062500 0 0 0 0 0 0 3 393239
-0.012407 0.007822 0.120499 0.003753 0.153119 -0.500668 -0.062500 0 0 0 0 0 0 3 394207
-0.012407 0.007822 0.120499 0.005583 0.148545 -0.499773 -0.062500 0 0 0 0 0 0 3 395239
-0.012407 0.007822 0.120499 0.006560 0.146227 -0.499458 -0.062500 0 0 0 0 0 0 3 396237
-0.012407 0.007822 0.120499 0.007046 0.145066 -0.499326 -0.062500 0 0 0 0 0 0 3 397238
-0.012407 0.007821 0.120499 0.007291 0.144473 -0.499299 -0.062500 0 0 0 0 0 0 3 398235
-0.012407 0.007821 0.120499 0.007429 0.144173 -0.499267 -0.062500 0 0 0 0 0 0 3 399221
-0.012407 0.007821 0.120499 0.007510 0.144049 -0.499269 -0.062500 0 0 0 0 0 0 3 400226
-0.012407 0.007821 0.120499 0.007557 0.143958 -0.499275 -0.062500 0 0 0 0 0 0 3 401232
-0.012407 0.007821 0.120499 0.007559 0.143921 -0.499267 -0.062500 0 0 0 0 0 0 3 402236
-0.012407 0.007821 0.120499 0.007545 0.143900 -0.499280 -0.062500 0 0 0 0 0 0 3 403239
-0.012407 0.007821 0.120499 0.007553 0.143896 -0.499267 -0.062500 0 0 0 0 0 0 3 404237
-0.012407 0.007821 0.120499 0.007580 0.143890 -0.499274 -0.062500 0 0 0 0 0 0 3 405237
-0.012407 0.007821 0.120499 0.007559 0.143885 -0.499258 -0.062500 0 0 0 0 0 0 3 406237
-0.012407 0.007821 0.120499 0.007580 0.143889 -0.499273 -0.062500 0 0 0 0 0 0 3 407207
-0.012407 0.007821 0.120499 0.007582 0.143889 -0.499274 -0.062500 0 0 0 0 0 0 3 408206
-0.012407 0.007821 0.120499 0.007560 0.143885 -0.499258 -0.062500 0 0 0 0 0 0 3 409234
-0.012407 0.007821 0.120499 0.007573 0.143880 -0.499279 -0.062500 0 0 0 0 0 0 3 410237
-0.012407 0.007821 0.120499 0.007556 0.143894 -0.499267 -0.062500 0 0 0 0 0 0 3 411220
-0.012407 0.007821 0.120499 0.007582 0.143880 -0.499265 -0.062500 0 0 0 0 0 0 3 412218
-0.012407 0.007821 0.120499 0.007557 0.143894 -0.499265 -0.062500 0 0 0 0 0 0 3 413226
-0.012403 0.007805 0.120512 -0.044392 0.357222 -0.676260 -0.062500 0 0 0 0 0 0 3 414218
-0.012400 0.007796 0.120517 -0.031717 0.275986 -0.592633 -0.062500 0 0 0 0 0 0 3 415304
-0.012399 0.007792 0.120518 -0.016328 0.213961 -0.547476 -0.062500 0 0 0 0 0 0 3 416308
-0.012398 0.007790 0.120519 -0.005876 0.179875 -0.529591 -0.062500 0 0 0 0 0 0 3 417304
-0.012397 0.007789 0.120519 0.000321 0.162145 -0.522953 -0.062500 0 0 0 0 0 0 3 418288
-0.012397 0.007788 0.120519 0.003761 0.153122 -0.520510 -0.062500 0 0 0 0 0 0 3 419289
-0.012397 0.007788 0.120519 0.005575 0.148543 -0.519636 -0.062500 0 0 0 0 0 0 3 420304
-0.012397 0.007788 0.120519 0.006561 0.146222 -0.519309 -0.062500 0 0 0 0 0 0 3 421287
-0.012397 0.007788 0.120519 0.007044 0.145070 -0.519184 -0.062500 0 0 0 0 0 0 3 422303
-0.012397 0.007788 0.120519 0.007300 0.144476 -0.519143 -0.062500 0 0 0 0 0 0 3 423289
-0.012397 0.007788 0.120519 0.007452 0.144181 -0.519141 -0.062500 0 0 0 0 0 0 3 424229
-0.012397 0.007788 0.120519 0.007499 0.144027 -0.519136 -0.062500 0 0 0 0 0 0 3 425220
-0.012397 0.007788 0.120519 0.007539 0.143965 -0.519112 -0.062500 0 0 0 0 0 0 3 426230
-0.012397 0.007788 0.120519 0.007549 0.143917 -0.519131 -0.062500 0 0 0 0 0 0 3 427222
-0.012397 0.007788 0.120519 0.007560 0.143911 -0.519118 -0.062500 0 0 0 0 0 0 3 428229
-0.012397 0.007788 0.120519 0.007554 0.143902 -0.519123 -0.062500 0 0 0 0 0 0 3 429221
-0.012397 0.007788 0.120519 0.007581 0.143884 -0.519124 -0.062500 0 0 0 0 0 0 3 430245
-0.012397 0.007788 0.120519 0.007584 0.143883 -0.519124 -0.062500 0 0 0 0 0 0 3 431238
-0.012397 0.007788 0.120519 0.007556 0.143899 -0.519124 -0.062500 0 0 0 0 0 0 3 432241
-0.012397 0.007788 0.120519 0.007581 0.143884 -0.519124 -0.062500 0 0 0 0 0 0 3 433232
-0.012397 0.007788 0.120519 0.007558 0.143889 -0.519115 -0.062500 0 0 0 0 0 0 3 434221
-0.012393 0.007771 0.120532 -0.044448 0.357347 -0.696020 -0.062500 0 0 0 0 0 0 3 435227
-0.012390 0.007763 0.120536 -0.031740 0.276047 -0.612457 -0.062500 0 0 0 0 0 0 3 436233
-0.012389 0.007758 0.120538 -0.016350 0.213989 -0.567305 -0.062500 0 0 0 0 0 0 3 437236
-0.012388 0.007756 0.120539 -0.005863 0.179869 -0.549432 -0.062500 0 0 0 0 0 0 3 438233
-0.012387 0.007755 0.120539 0.000301 0.162169 -0.542779 -0.062500 0 0 0 0 0 0 3 439241
-0.012387 0.007754 0.120539 0.003750 0.153123 -0.540359 -0.062500 0 0 0 0 0 0 3 440233
-0.012387 0.007754 0.120539 0.005582 0.148547 -0.539467 -0.062500 0 0 0 0 0 0 3 441237
-0.012387 0.007754 0.120539 0.006553 0.146218 -0.539161 -0.062500 0 0 0 0 0 0 3 442236
-0.012387 0.007754 0.120539 0.007063 0.145050 -0.539040 -0.062500 0 0 0 0 0 0 3 443238
-0.012387 0.007754 0.120539 0.007301 0.144479 -0.538992 -0.062500 0 0 0 0 0 0 3 444235
-0.012387 0.007754 0.120539 0.007428 0.144182 -0.538973 -0.062500 0 0 0 0 0 0 3 445235
-0.012387 0.007754 0.120539 0.007510 0.144048 -0.538969 -0.062500 0 0 0 0 0 0 3 446236
-0.012387 0.007754 0.120539 0.007532 0.143963 -0.538965 -0.062500 0 0 0 0 0 0 3 447240
-0.012387 0.007754 0.120539 0.007550 0.143911 -0.538971 -0.062500 0 0 0 0 0 0 3 448240
-0.012387 0.007754 0.120539 0.007577 0.143900 -0.538981 -0.062500 0 0 0 0 0 0 3 449240
-0.012387 0.007754 0.120539 0.007557 0.143895 -0.538965 -0.062500 0 0 0 0 0 0 3 450241
-0.012387 0.007754 0.120539 0.007581 0.143888 -0.538972 -0.062500 0 0 0 0 0 0 3 451237
-0.012387 0.007754 0.120539 0.007557 0.143894 -0.538965 -0.062500 0 0 0 0 0 0 3 452237
-0.012387 0.007754 0.120539 0.007581 0.143888 -0.538972 -0.062500 0 0 0 0 0 0 3 453237
-0.012387 0.007754 0.120539 0.007557 0.143893 -0.538964 -0.062500 0 0 0 0 0 0 3 454207
-0.012387 0.007754 0.120539 0.007581 0.143888 -0.538972 -0.062500 0 0 0 0 0 0 3 455237
-0.012387 0.007754 0.120539 0.007583 0.143887 -0.538973 -0.062500 0 0 0 0 0 0 3 456237
-0.012387 0.007754 0.120539 0.007550 0.143885 -0.538972 -0.062500 0 0 0 0 0 0 3 457205
-0.012387 0.007754 0.120539 0.007582 0.143877 -0.538965 -0.062500 0 0 0 0 0 0 3 458236
-0.012387 0.007754 0.120539 0.007557 0.143892 -0.538964 -0.062500 0 0 0 0 0 0 3 459360
-0.012387 0.007754 0.120539 0.007581 0.143888 -0.538972 -0.062500 0 0 0 0 0 0 3 460234
-0.012387 0.007754 0.120539 0.007557 0.143893 -0.538964 -0.062500 0 0 0 0 0 0 3 461236
-0.012387 0.007754 0.120539 0.007581 0.143888 -0.538972 -0.062500 0 0 0 0 0 0 3 462234
-0.012387 0.007754 0.120539 0.007576 0.143879 -0.538980 -0.062500 0 0 0 0 0 0 3 463365
-0.012387 0.007754 0.120539 0.007559 0.143883 -0.538957 -0.062500 0 0 0 0 0 0 3 464235
-0.012387 0.007754 0.120539 0.007581 0.143887 -0.538971 -0.062500 0 0 0 0 0 0 3 465235
-0.012387 0.007754 0.120539 0.007557 0.143893 -0.538964 -0.062500 0 0 0 0 0 0 3 466363
-0.012387 0.007754 0.120539 0.007573 0.143879 -0.538979 -0.062500 0 0 0 0 0 0 3 467360
-0.012387 0.007754 0.120539 0.007582 0.143886 -0.538974 -0.062500 0 0 0 0 0 0 3 468359
-0.012387 0.007754 0.120539 0.007557 0.143893 -0.538965 -0.062500 0 0 0 0 0 0 3 469351
-0.012387 0.007754 0.120539 0.007583 0.143878 -0.538964 -0.062500 0 0 0 0 0 0 3 470229
-0.012387 0.007754 0.120539 0.007550 0.143884 -0.538971 -0.062500 0 0 0 0 0 0 3 471366
-0.012387 0.007754 0.120539 0.007580 0.143887 -0.538973 -0.062500 0 0 0 0 0 0 3 472250
-0.012387 0.007754 0.120539 0.007557 0.143893 -0.538965 -0.062500 0 0 0 0 0 0 3 473374
-0.012387 0.007754 0.120539 0.007581 0.143888 -0.538972 -0.062500 0 0 0 0 0 0 3 474245
-0.012387 0.007754 0.120539 0.007583 0.143887 -0.538973 -0.062500 0 0 0 0 0 0 3 475353
-0.012387 0.007754 0.120539 0.007560 0.143883 -0.538957 -0.062500 0 0 0 0 0 0 3 476245
-0.012387 0.007754 0.120539 0.007574 0.143878 -0.538978 -0.062500 0 0 0 0 0 0 3 477244
-0.012387 0.007754 0.120539 0.007557 0.143893 -0.538965 -0.062500 0 0 0 0 0 0 3 478243
-0.012387 0.007754 0.120539 0.007580 0.143888 -0.538972 -0.062500 0 0 0 0 0 0 3 479371
-0.012387 0.007754 0.120539 0.007557 0.143893 -0.538965 -0.062500 0 0 0 0 0 0 3 480375
-0.012387 0.007754 0.120539 0.007583 0.143878 -0.538964 -0.062500 0 0 0 0 0 0 3 481368
-0.012387 0.007754 0.120539 0.007576 0.143878 -0.538979 -0.062500 0 0 0 0 0 0 3 482370
-0.012387 0.007754 0.120539 0.007557 0.143892 -0.538965 -0.062500 0 0 0 0 0 0 3 483428
-0.012387 0.007754 0.120539 0.007580 0.143888 -0.538972 -0.062500 0 0 0 0 0 0 3 484431
-0.012387 0.007754 0.120539 0.007557 0.143893 -0.538965 -0.062500 0 0 0 0 0 0 3 485427
-0.012387 0.007754 0.120539 0.007581 0.143888 -0.538972 -0.062500 0 0 0 0 0 0 3 486427
-0.012387 0.007754 0.120539 0.007578 0.143869 -0.538972 -0.062500 0 0 0 0 0 0 3 487287
-0.012399 0.007740 0.120528 0.163008 0.326723 -0.387479 -0.062500 0 0 0 0 0 0 3 488426
-0.012405 0.007733 0.120524 0.107686 0.250116 -0.458980 -0.062500 0 0 0 0 0 0 3 489410
-0.012409 0.007730 0.120523 0.062377 0.197218 -0.497657 -0.062500 0 0 0 0 0 0 3 490425
-0.012411 0.007728 0.120522 0.036367 0.170127 -0.512983 -0.062500 0 0 0 0 0 0 3 491305
-0.012411 0.007727 0.120522 0.022450 0.156799 -0.518689 -0.062500 0 0 0 0 0 0 3 492427
-0.012412 0.007727 0.120522 0.015160 0.150261 -0.520768 -0.062500 0 0 0 0 0 0 3 493285
-0.012412 0.007727 0.120522 0.011428 0.147048 -0.521528 -0.062500 0 0 0 0 0 0 3 494427
-0.012412 0.007727 0.120522 0.009529 0.145451 -0.521801 -0.062500 0 0 0 0 0 0 3 495287
-0.012412 0.007727 0.120522 0.008554 0.144664 -0.521917 -0.062500 0 0 0 0 0 0 3 496352
-0.012412 0.007727 0.120522 0.008055 0.144271 -0.521939 -0.062500 0 0 0 0 0 0 3 497343
-0.012412 0.007727 0.120522 0.007816 0.144076 -0.521955 -0.062500 0 0 0 0 0 0 3 498228
-0.012412 0.007727 0.120522 0.007694 0.143989 -0.521972 -0.062500 0 0 0 0 0 0 3 499344
-0.012412 0.007727 0.120522 0.007642 0.143931 -0.521962 -0.062500 0 0 0 0 0 0 3 500353
-0.012412 0.007727 0.120522 0.007604 0.143922 -0.521959 -0.062500 0 0 0 0 0 0 3 501343
-0.012412 0.007727 0.120522 0.007588 0.143894 -0.521964 -0.062500 0 0 0 0 0 0 3 502352
-0.012412 0.007727 0.120522 0.007587 0.143892 -0.521965 -0.062500 0 0 0 0 0 0 3 503228
-0.012412 0.007727 0.120522 0.007587 0.143891 -0.521965 -0.062500 0 0 0 0 0 0 3 504348
-0.012412 0.007727 0.120522 0.007554 0.143889 -0.521964 -0.062500 0 0 0 0 0 0 3 505357
-0.012424 0.007712 0.120511 0.162923 0.326642 -0.370364 -0.062500 0 0 0 0 0 0 3 506350
-0.012431 0.007706 0.120507 0.107647 0.250072 -0.441919 -0.062500 0 0 0 0 0 0 3 507353
-0.012434 0.007702 0.120506 0.062351 0.197212 -0.480613 -0.062500 0 0 0 0 0 0 3 508368
-0.012436 0.007701 0.120505 0.036343 0.170106 -0.495959 -0.062500 0 0 0 0 0 0 3 509222
-0.012437 0.007700 0.120505 0.022438 0.156789 -0.501667 -0.062500 0 0 0 0 0 0 3 510360
-0.012437 0.007700 0.120505 0.015183 0.150266 -0.503759 -0.062500 0 0 0 0 0 0 3 511367
-0.012438 0.007699 0.120505 0.011425 0.147043 -0.504513 -0.062500 0 0 0 0 0 0 3 512349
-0.012438 0.007699 0.120505 0.009521 0.145455 -0.504795 -0.062500 0 0 0 0 0 0 3 513362
-0.012450 0.007685 0.120494 0.163788 0.327328 -0.353174 -0.062500 0 0 0 0 0 0 3 514359
-0.012456 0.007678 0.120490 0.108087 0.250434 -0.424812 -0.062500 0 0 0 0 0 0 3 515362
-0.012460 0.007675 0.120489 0.062605 0.197391 -0.463569 -0.062500 0 0 0 0 0 0 3 516329
-0.012462 0.007674 0.120488 0.036479 0.170202 -0.478920 -0.062500 0 0 0 0 0 0 3 517359
-0.012463 0.007673 0.120488 0.022493 0.156838 -0.484630 -0.062500 0 0 0 0 0 0 3 518358
-0.012463 0.007672 0.120488 0.015194 0.150292 -0.486723 -0.062500 0 0 0 0 0 0 3 519350
-0.012463 0.007672 0.120488 0.011460 0.147050 -0.487479 -0.062500 0 0 0 0 0 0 3 520352
-0.012475 0.007658 0.120477 0.155582 0.307646 -0.335936 -0.062500 0 0 0 0 0 0 3 521360
-0.012482 0.007651 0.120473 0.099495 0.230397 -0.407698 -0.062500 0 0 0 0 0 0 3 522360
-0.012485 0.007648 0.120472 0.053755 0.177176 -0.446490 -0.062500 0 0 0 0 0 0 3 523356
-0.012508 0.007651 0.120478 0.300094 0.084332 -0.554589 -0.062500 0 0 0 0 0 0 3 524333
-0.012519 0.007653 0.120480 0.172820 0.099224 -0.516437 -0.062500 0 0 0 0 0 0 3 525348
-0.012525 0.007654 0.120481 0.086597 0.111583 -0.494893 -0.062500 0 0 0 0 0 0 3 526359
-0.012539 0.007640 0.120470 0.197100 0.300317 -0.334312 -0.062500 0 0 0 0 0 0 3 527361
-0.012547 0.007633 0.120466 0.120031 0.226840 -0.402842 -0.062500 0 0 0 0 0 0 3 528357
-0.012551 0.007630 0.120465 0.063967 0.175445 -0.440465 -0.062500 0 0 0 0 0 0 3 529358
-0.012553 0.007629 0.120464 0.033418 0.147863 -0.455422 -0.062500 0 0 0 0 0 0 3 530357
-0.012554 0.007628 0.120464 0.016836 0.134884 -0.461001 -0.062500 0 0 0 0 0 0 3 531359
-0.012555 0.007627 0.120464 0.008270 0.128511 -0.463035 -0.062500 0 0 0 0 0 0 3 532361
-0.012555 0.007627 0.120464 0.003878 0.125380 -0.463789 -0.062500 0 0 0 0 0 0 3 533328
-0.012555 0.007627 0.120464 0.001612 0.123823 -0.464039 -0.062500 0 0 0 0 0 0 3 534359
-0.012567 0.007613 0.120453 0.155330 0.305486 -0.312036 -0.062500 0 0 0 0 0 0 3 535358
-0.012574 0.007606 0.120449 0.099815 0.228709 -0.383868 -0.062500 0 0 0 0 0 0 3 536361
-0.012577 0.007603 0.120448 0.054361 0.175737 -0.422709 -0.062500 0 0 0 0 0 0 3 537358
-0.012579 0.007601 0.120447 0.028259 0.148595 -0.438100 -0.062500 0 0 0 0 0 0 3 538357
-0.012592 0.007587 0.120436 0.169035 0.317589 -0.291616 -0.062500 0 0 0 0 0 0 3 539360
-0.012599 0.007579 0.120432 0.106799 0.234667 -0.365542 -0.062500 0 0 0 0 0 0 3 540356
-0.012603 0.007576 0.120431 0.057957 0.178703 -0.405169 -0.062500 0 0 0 0 0 0 3 541358
-0.012604 0.007574 0.120430 0.030067 0.150073 -0.420846 -0.062500 0 0 0 0 0 0 3 542356
-0.012605 0.007573 0.120430 0.015193 0.135964 -0.426693 -0.062500 0 0 0 0 0 0 3 543359
-0.012627 0.007578 0.120437 0.280085 0.063507 -0.521132 -0.062500 0 0 0 0 0 0 3 544358
-0.012637 0.007580 0.120439 0.162801 0.088347 -0.478255 -0.062500 0 0 0 0 0 0 3 545346
-0.012654 0.007567 0.120429 0.236452 0.287870 -0.302622 -0.062500 0 0 0 0 0 0 3 546354
-0.012663 0.007561 0.120425 0.139889 0.220205 -0.365301 -0.062500 0 0 0 0 0 0 3 547359
-0.012668 0.007558 0.120424 0.074203 0.171617 -0.400777 -0.062500 0 0 0 0 0 0 3 548358
-0.012670 0.007556 0.120424 0.038079 0.146588 -0.414943 -0.062500 0 0 0 0 0 0 3 549357
-0.012672 0.007556 0.120423 0.019167 0.134239 -0.420245 -0.062500 0 0 0 0 0 0 3 550358
-0.012684 0.007541 0.120412 0.163867 0.310385 -0.269676 -0.062500 0 0 0 0 0 0 3 551359
-0.012691 0.007534 0.120408 0.104158 0.231140 -0.342339 -0.062500 0 0 0 0 0 0 3 552354
-0.012695 0.007531 0.120407 0.056621 0.176948 -0.381522 -0.062500 0 0 0 0 0 0 3 553357
-0.012696 0.007529 0.120406 0.029397 0.149204 -0.397050 -0.062500 0 0 0 0 0 0 3 554356
-0.012697 0.007529 0.120406 0.014849 0.135543 -0.402840 -0.062500 0 0 0 0 0 0 3 555358
-0.012698 0.007528 0.120406 0.007286 0.128842 -0.404943 -0.062500 0 0 0 0 0 0 3 556328
-0.012719 0.007533 0.120413 0.276125 0.059980 -0.497736 -0.062500 0 0 0 0 0 0 3 557356
-0.012741 0.007521 0.120404 0.315109 0.268700 -0.301862 -0.062500 0 0 0 0 0 0 3 558343
-0.012753 0.007516 0.120401 0.180495 0.210592 -0.350490 -0.062500 0 0 0 0 0 0 3 559351
-0.012759 0.007513 0.120400 0.094258 0.166987 -0.380219 -0.062500 0 0 0 0 0 0 3 560342
-0.012762 0.007511 0.120400 0.047992 0.144343 -0.392237 -0.062500 0 0 0 0 0 0 3 561342
-0.012763 0.007511 0.120399 0.024039 0.133171 -0.396736 -0.062500 0 0 0 0 0 0 3 562350
-0.012764 0.007510 0.120399 0.011827 0.127662 -0.398390 -0.062500 0 0 0 0 0 0 3 563342
-0.012764 0.007510 0.120399 0.005622 0.124965 -0.398987 -0.062500 0 0 0 0 0 0 3 564351
-0.012776 0.007496 0.120388 0.157133 0.304145 -0.246445 -0.062500 0 0 0 0 0 0 3 565341
-0.012783 0.007489 0.120384 0.100978 0.227280 -0.318589 -0.062500 0 0 0 0 0 0 3 566349
-0.012807 0.007491 0.120390 0.328089 0.108726 -0.449335 -0.062500 0 0 0 0 0 0 3 567342
-0.012819 0.007492 0.120391 0.188369 0.109796 -0.421435 -0.062500 0 0 0 0 0 0 3 568341
-0.012825 0.007492 0.120392 0.095308 0.115364 -0.403804 -0.062500 0 0 0 0 0 0 3 569351
-0.012828 0.007492 0.120392 0.047223 0.118295 -0.396672 -0.062500 0 0 0 0 0 0 3 570369
-0.012830 0.007492 0.120392 0.023319 0.119635 -0.393995 -0.062500 0 0 0 0 0 0 3 571350
-0.012830 0.007493 0.120392 0.011454 0.120258 -0.393016 -0.062500 0 0 0 0 0 0 3 572358
-0.012831 0.007493 0.120392 0.005594 0.120540 -0.392671 -0.062500 0 0 0 0 0 0 3 573352
-0.012843 0.007479 0.120382 0.156688 0.302600 -0.239622 -0.062500 0 0 0 0 0 0 3 574344
-0.012849 0.007472 0.120378 0.100783 0.226529 -0.311683 -0.062500 0 0 0 0 0 0 3 575353
-0.012853 0.007469 0.120376 0.055146 0.173911 -0.350723 -0.062500 0 0 0 0 0 0 3 576351
-0.012855 0.007467 0.120376 0.028892 0.146946 -0.366203 -0.062500 0 0 0 0 0 0 3 577359
-0.012856 0.007466 0.120375 0.014842 0.133666 -0.371973 -0.062500 0 0 0 0 0 0 3 578355
-0.012856 0.007466 0.120375 0.007484 0.127152 -0.374081 -0.062500 0 0 0 0 0 0 3 579354
-0.012856 0.007466 0.120375 0.003676 0.123950 -0.374843 -0.062500 0 0 0 0 0 0 3 580353
-0.012889 0.007457 0.120371 0.428617 0.238642 -0.313523 -0.062500 0 0 0 0 0 0 3 581358
-0.012906 0.007452 0.120369 0.259773 0.189973 -0.342544 -0.062500 0 0 0 0 0 0 3 582327
-0.012914 0.007450 0.120369 0.135395 0.155911 -0.358340 -0.062500 0 0 0 0 0 0 3 583328
-0.012919 0.007449 0.120368 0.068536 0.138217 -0.364646 -0.062500 0 0 0 0 0 0 3 584355
-0.012921 0.007448 0.120368 0.034381 0.129434 -0.366986 -0.062500 0 0 0 0 0 0 3 585326
-0.012922 0.007448 0.120368 0.017163 0.125070 -0.367860 -0.062500 0 0 0 0 0 0 3 586345
-0.012922 0.007448 0.120368 0.008478 0.122930 -0.368164 -0.062500 0 0 0 0 0 0 3 587360
-0.012923 0.007448 0.120368 0.004122 0.121856 -0.368285 -0.062500 0 0 0 0 0 0 3 588360
-0.012923 0.007448 0.120368 0.001956 0.121321 -0.368325 -0.062500 0 0 0 0 0 0 3 589330
-0.012923 0.007448 0.120368 0.000878 0.121059 -0.368339 -0.062500 0 0 0 0 0 0 3 590331
-0.012923 0.007448 0.120368 0.000307 0.120920 -0.368341 -0.062500 0 0 0 0 0 0 3 591359
-0.012923 0.007448 0.120368 0.000042 0.120865 -0.368339 -0.062500 0 0 0 0 0 0 3 592326
-0.012944 0.007453 0.120375 0.272946 0.055255 -0.459554 -0.062500 0 0 0 0 0 0 3 593356
-0.012966 0.007441 0.120366 0.297749 0.245249 -0.263223 -0.062500 0 0 0 0 0 0 3 594356
-0.012977 0.007436 0.120363 0.164422 0.188104 -0.312185 -0.062500 0 0 0 0 0 0 3 595327
-0.012983 0.007433 0.120362 0.078453 0.143367 -0.342098 -0.062500 0 0 0 0 0 0 3 596325
-0.012986 0.007432 0.120362 0.032428 0.120963 -0.354220 -0.062500 0 0 0 0 0 0 3 597326
-0.012988 0.007431 0.120361 0.008642 0.109906 -0.358738 -0.062500 0 0 0 0 0 0 3 598354
-0.012989 0.007431 0.120361 -0.003521 0.104471 -0.360415 -0.062500 0 0 0 0 0 0 3 599327
-0.012989 0.007430 0.120361 -0.009703 0.101803 -0.361016 -0.062500 0 0 0 0 0 0 3 600355
-0.012989 0.007430 0.120361 -0.012801 0.100476 -0.361245 -0.062500 0 0 0 0 0 0 3 601355
-0.012989 0.007430 0.120361 -0.014382 0.099822 -0.361308 -0.062500 0 0 0 0 0 0 3 602356
-0.013001 0.007416 0.120350 0.138432 0.281189 -0.207988 -0.062500 0 0 0 0 0 0 3 603356
-0.013029 0.007415 0.120353 0.357015 0.139397 -0.371227 -0.062500 0 0 0 0 0 0 3 604352
-0.013042 0.007414 0.120354 0.198441 0.114970 -0.367399 -0.062500 0 0 0 0 0 0 3 605356
-0.013049 0.007413 0.120354 0.093452 0.106902 -0.359751 -0.062500 0 0 0 0 0 0 3 606356
-0.013052 0.007413 0.120354 0.038746 0.103111 -0.356368 -0.062500 0 0 0 0 0 0 3 607358
-0.013054 0.007413 0.120354 0.011293 0.101186 -0.355078 -0.062500 0 0 0 0 0 0 3 608356
-0.013055 0.007413 0.120354 -0.002351 0.100189 -0.354607 -0.062500 0 0 0 0 0 0 3 609357
-0.013055 0.007413 0.120354 -0.009180 0.099688 -0.354435 -0.062500 0 0 0 0 0 0 3 610355
-0.013077 0.007418 0.120361 0.260656 0.033833 -0.445075 -0.062500 0 0 0 0 0 0 3 611345
-0.013087 0.007420 0.120363 0.145376 0.061901 -0.402201 -0.062500 0 0 0 0 0 0 3 612356
-0.013104 0.007407 0.120353 0.218837 0.262404 -0.225501 -0.062500 0 0 0 0 0 0 3 613355
-0.013113 0.007401 0.120349 0.123591 0.195876 -0.288699 -0.062500 0 0 0 0 0 0 3 614352
-0.013117 0.007398 0.120348 0.058498 0.147911 -0.324489 -0.062500 0 0 0 0 0 0 3 615357
-0.013120 0.007397 0.120348 0.022657 0.123163 -0.338815 -0.062500 0 0 0 0 0 0 3 616353
-0.013142 0.007401 0.120354 0.277143 0.045377 -0.434628 -0.062500 0 0 0 0 0 0 3 617356
-0.013153 0.007403 0.120356 0.153804 0.067582 -0.393864 -0.062500 0 0 0 0 0 0 3 618354
-0.013158 0.007404 0.120357 0.069709 0.083607 -0.371504 -0.062500 0 0 0 0 0 0 3 619356
-0.013172 0.007390 0.120346 0.179603 0.273179 -0.208908 -0.062500 0 0 0 0 0 0 3 620354
-0.013180 0.007384 0.120342 0.104267 0.201103 -0.278017 -0.062500 0 0 0 0 0 0 3 621357
-0.013205 0.007386 0.120347 0.321528 0.082900 -0.406295 -0.062500 0 0 0 0 0 0 3 622326
-0.013217 0.007387 0.120349 0.176785 0.085034 -0.378836 -0.062500 0 0 0 0 0 0 3 623354
-0.013224 0.007387 0.120350 0.081174 0.091176 -0.361451 -0.062500 0 0 0 0 0 0 3 624341
-0.013227 0.007387 0.120350 0.031800 0.094418 -0.354410 -0.062500 0 0 0 0 0 0 3 625348
-0.013228 0.007387 0.120350 0.007259 0.095904 -0.351784 -0.062500 0 0 0 0 0 0 3 626339
-0.013262 0.007378 0.120346 0.421728 0.212428 -0.286977 -0.062500 0 0 0 0 0 0 3 627348
-0.013279 0.007374 0.120344 0.248127 0.165015 -0.316550 -0.062500 0 0 0 0 0 0 3 628348
-0.013287 0.007372 0.120343 0.121294 0.131623 -0.332757 -0.062500 0 0 0 0 0 0 3 629339
-0.013291 0.007371 0.120343 0.053192 0.114289 -0.339227 -0.062500 0 0 0 0 0 0 3 630349
-0.013315 0.007375 0.120350 0.292046 0.040052 -0.431456 -0.062500 0 0 0 0 0 0 3 631339
-0.013326 0.007378 0.120352 0.160671 0.063959 -0.389950 -0.062500 0 0 0 0 0 0 3 632348
-0.013343 0.007365 0.120342 0.225501 0.262174 -0.213303 -0.062500 0 0 0 0 0 0 3 633339
-0.013352 0.007358 0.120338 0.126596 0.194777 -0.276875 -0.062500 0 0 0 0 0 0 3 634347
-0.013378 0.007360 0.120343 0.333341 0.080757 -0.402458 -0.062500 0 0 0 0 0 0 3 635340
-0.013391 0.007361 0.120345 0.182648 0.083959 -0.374592 -0.062500 0 0 0 0 0 0 3 636342
-0.013397 0.007362 0.120345 0.084070 0.090643 -0.357120 -0.062500 0 0 0 0 0 0 3 637344
-0.013421 0.007367 0.120352 0.305599 0.026326 -0.439440 -0.062500 0 0 0 0 0 0 3 638358
-0.013433 0.007369 0.120355 0.166431 0.056123 -0.394594 -0.062500 0 0 0 0 0 0 3 639350
-0.013451 0.007357 0.120344 0.227335 0.257139 -0.216567 -0.062500 0 0 0 0 0 0 3 640339
-0.013460 0.007350 0.120341 0.126738 0.191193 -0.279756 -0.062500 0 0 0 0 0 0 3 641346
-0.013486 0.007353 0.120346 0.332887 0.077848 -0.404807 -0.062500 0 0 0 0 0 0 3 642356
-0.013498 0.007353 0.120348 0.181687 0.081423 -0.377129 -0.062500 0 0 0 0 0 0 3 643337
-0.013526 0.007359 0.120355 0.356867 0.022612 -0.448748 -0.062500 0 0 0 0 0 0 3 644362
-0.013539 0.007361 0.120357 0.191969 0.054375 -0.399712 -0.062500 0 0 0 0 0 0 3 645358
-0.013546 0.007363 0.120358 0.087292 0.075020 -0.374376 -0.062500 0 0 0 0 0 0 3 646356
-0.013582 0.007354 0.120354 0.460453 0.200864 -0.298727 -0.062500 0 0 0 0 0 0 3 647357
-0.013600 0.007350 0.120352 0.266625 0.158218 -0.325743 -0.062500 0 0 0 0 0 0 3 648355
-0.013609 0.007348 0.120351 0.129782 0.127166 -0.341211 -0.062500 0 0 0 0 0 0 3 649355
-0.013635 0.007352 0.120358 0.328971 0.043020 -0.435982 -0.062500 0 0 0 0 0 0 3 650354
-0.013647 0.007354 0.120360 0.177641 0.063124 -0.396563 -0.062500 0 0 0 0 0 0 3 651325
-0.013653 0.007355 0.120361 0.079430 0.078140 -0.374833 -0.062500 0 0 0 0 0 0 3 652352
-0.013678 0.007361 0.120367 0.303405 0.020020 -0.454530 -0.062500 0 0 0 0 0 0 3 653351
-0.013689 0.007363 0.120370 0.164356 0.051816 -0.409644 -0.062500 0 0 0 0 0 0 3 654357
-0.013716 0.007370 0.120377 0.347056 0.006822 -0.474118 -0.062500 0 0 0 0 0 0 3 655346
-0.013729 0.007373 0.120379 0.185889 0.045398 -0.423145 -0.062500 0 0 0 0 0 0 3 656324
-0.013747 0.007360 0.120369 0.235343 0.250538 -0.242414 -0.062500 0 0 0 0 0 0 3 657355
-0.013778 0.007359 0.120372 0.404356 0.121022 -0.392871 -0.062500 0 0 0 0 0 0 3 658351
-0.013793 0.007359 0.120373 0.219900 0.102591 -0.387127 -0.062500 0 0 0 0 0 0 3 659355
-0.013822 0.007363 0.120379 0.376535 0.031776 -0.466820 -0.062500 0 0 0 0 0 0 3 660324
-0.013836 0.007366 0.120382 0.198981 0.055378 -0.421894 -0.062500 0 0 0 0 0 0 3 661354
-0.013864 0.007372 0.120389 0.363578 0.007422 -0.485774 -0.062500 0 0 0 0 0 0 3 662353
-0.013877 0.007375 0.120392 0.193064 0.044525 -0.435092 -0.062500 0 0 0 0 0 0 3 663324
-0.013884 0.007376 0.120393 0.085694 0.067846 -0.409240 -0.062500 0 0 0 0 0 0 3 664354
-0.013920 0.007368 0.120388 0.457661 0.194738 -0.331461 -0.062500 0 0 0 0 0 0 3 665342
-0.013938 0.007364 0.120386 0.263327 0.152790 -0.359284 -0.062500 0 0 0 0 0 0 3 666352
-0.013969 0.007367 0.120392 0.401089 0.056376 -0.462389 -0.062500 0 0 0 0 0 0 3 667354
-0.013984 0.007368 0.120394 0.213387 0.068573 -0.427728 -0.062500 0 0 0 0 0 0 3 668354
-0.014012 0.007374 0.120401 0.371422 0.013850 -0.494894 -0.062500 0 0 0 0 0 0 3 669353
-0.014026 0.007377 0.120404 0.197122 0.047683 -0.445975 -0.062500 0 0 0 0 0 0 3 670355
-0.014033 0.007378 0.120405 0.087762 0.069394 -0.420798 -0.062500 0 0 0 0 0 0 3 671325
-0.014057 0.007384 0.120411 0.304891 0.012262 -0.497667 -0.062500 0 0 0 0 0 0 3 672353
-0.014069 0.007386 0.120413 0.162891 0.045693 -0.453117 -0.062500 0 0 0 0 0 0 3 673348
-0.014096 0.007393 0.120420 0.344843 0.001434 -0.516234 -0.062500 0 0 0 0 0 0 3 674355
-0.014109 0.007396 0.120423 0.182610 0.040408 -0.466154 -0.062500 0 0 0 0 0 0 3 675360
-0.014137 0.007402 0.120430 0.354658 -0.001140 -0.527013 -0.062500 0 0 0 0 0 0 3 676350
-0.014162 0.007392 0.120422 0.338922 0.220097 -0.320928 -0.062500 0 0 0 0 0 0 3 677343
-0.014196 0.007391 0.120425 0.455962 0.103438 -0.454166 -0.062500 0 0 0 0 0 0 3 678354
-0.014213 0.007391 0.120426 0.243356 0.091688 -0.443120 -0.062500 0 0 0 0 0 0 3 679355
-0.014243 0.007396 0.120432 0.386779 0.024057 -0.519199 -0.062500 0 0 0 0 0 0 3 680354
-0.014257 0.007399 0.120435 0.201980 0.049603 -0.474521 -0.062500 0 0 0 0 0 0 3 681353
-0.014264 0.007400 0.120436 0.088136 0.068250 -0.450987 -0.062500 0 0 0 0 0 0 3 682354
-0.014289 0.007405 0.120442 0.305701 0.011723 -0.527453 -0.062500 0 0 0 0 0 0 3 683355
-0.014313 0.007394 0.120433 0.313470 0.225275 -0.328080 -0.062500 0 0 0 0 0 0 3 684352
-0.014346 0.007394 0.120436 0.442759 0.104903 -0.463396 -0.062500 0 0 0 0 0 0 3 685353
-0.014363 0.007393 0.120437 0.235825 0.091403 -0.453687 -0.062500 0 0 0 0 0 0 3 686324
-0.014392 0.007398 0.120444 0.382312 0.022881 -0.529703 -0.062500 0 0 0 0 0 0 3 687331
-0.014407 0.007401 0.120446 0.200833 0.049956 -0.485538 -0.062500 0 0 0 0 0 0 3 688340
-0.014435 0.007407 0.120453 0.363472 0.002482 -0.547457 -0.062500 0 0 0 0 0 0 3 689346
-0.014460 0.007396 0.120445 0.341831 0.220712 -0.342342 -0.062500 0 0 0 0 0 0 3 690337
-0.014495 0.007396 0.120447 0.455278 0.101019 -0.475091 -0.062500 0 0 0 0 0 0 3 691345
-0.014512 0.007395 0.120448 0.241181 0.088656 -0.465009 -0.062500 0 0 0 0 0 0 3 692337
-0.014520 0.007395 0.120449 0.108248 0.086602 -0.455537 -0.062500 0 0 0 0 0 0 3 693345
-0.014557 0.007386 0.120444 0.466571 0.200523 -0.380307 -0.062500 0 0 0 0 0 0 3 694337
-0.014576 0.007382 0.120442 0.265259 0.152620 -0.411961 -0.062500 0 0 0 0 0 0 3 695346
-0.014607 0.007385 0.120447 0.400466 0.053181 -0.514184 -0.062500 0 0 0 0 0 0 3 696336
-0.014622 0.007386 0.120449 0.210180 0.064012 -0.481582 -0.062500 0 0 0 0 0 0 3 697346
-0.014650 0.007392 0.120456 0.368008 0.008489 -0.547043 -0.062500 0 0 0 0 0 0 3 698337
-0.014664 0.007395 0.120459 0.192428 0.042031 -0.499821 -0.062500 0 0 0 0 0 0 3 699347
-0.014704 0.007387 0.120454 0.507958 0.177071 -0.403390 -0.062500 0 0 0 0 0 0 3 700395
-0.014724 0.007384 0.120453 0.284907 0.140511 -0.427277 -0.062500 0 0 0 0 0 0 3 701356
-0.014734 0.007382 0.120452 0.133270 0.112581 -0.442107 -0.062500 0 0 0 0 0 0 3 702348
-0.014772 0.007372 0.120447 0.479503 0.212464 -0.375780 -0.062500 0 0 0 0 0 0 3 703329
-0.014791 0.007367 0.120445 0.271623 0.157818 -0.411814 -0.062500 0 0 0 0 0 0 3 704357
-0.014822 0.007370 0.120450 0.403603 0.055054 -0.514898 -0.062500 0 0 0 0 0 0 3 705334
-0.014849 0.007358 0.120441 0.361358 0.244729 -0.326918 -0.062500 0 0 0 0 0 0 3 706342
-0.014884 0.007357 0.120443 0.466764 0.112893 -0.465090 -0.062500 0 0 0 0 0 0 3 707332
-0.014902 0.007356 0.120444 0.246399 0.093078 -0.458502 -0.062500 0 0 0 0 0 0 3 708336
-0.014943 0.007347 0.120439 0.536964 0.202096 -0.377021 -0.062500 0 0 0 0 0 0 3 709357
-0.014964 0.007343 0.120438 0.299978 0.152376 -0.407645 -0.062500 0 0 0 0 0 0 3 710352
-0.014996 0.007345 0.120443 0.417795 0.052000 -0.508124 -0.062500 0 0 0 0 0 0 3 711355
-0.015023 0.007333 0.120434 0.367926 0.242633 -0.319459 -0.062500 0 0 0 0 0 0 3 712351
-0.015059 0.007332 0.120436 0.470259 0.111422 -0.456966 -0.062500 0 0 0 0 0 0 3 713353
-0.015076 0.007331 0.120437 0.248328 0.092707 -0.450782 -0.062500 0 0 0 0 0 0 3 714352
-0.015097 0.007317 0.120426 0.260789 0.267755 -0.285951 -0.062500 0 0 0 0 0 0 3 715325
-0.015129 0.007315 0.120428 0.415956 0.123298 -0.438330 -0.062500 0 0 0 0 0 0 3 716351
-0.015166 0.007320 0.120434 0.498721 0.032038 -0.520872 -0.062500 0 0 0 0 0 0 3 717360
-0.015196 0.007308 0.120426 0.409344 0.232024 -0.319634 -0.062500 0 0 0 0 0 0 3 718354
-0.015232 0.007307 0.120428 0.491110 0.105850 -0.451518 -0.062500 0 0 0 0 0 0 3 719359
-0.015251 0.007307 0.120429 0.258713 0.089589 -0.443862 -0.062500 0 0 0 0 0 0 3 720357
-0.015293 0.007298 0.120424 0.542951 0.199614 -0.360069 -0.062500 0 0 0 0 0 0 3 721346
-0.015314 0.007293 0.120422 0.303210 0.150721 -0.391490 -0.062500 0 0 0 0 0 0 3 722345
-0.015336 0.007277 0.120410 0.292197 0.295916 -0.252002 -0.062500 0 0 0 0 0 0 3 723354
-0.015369 0.007275 0.120412 0.433458 0.136971 -0.414321 -0.062500 0 0 0 0 0 0 3 724351
-0.015386 0.007273 0.120412 0.231066 0.104341 -0.419177 -0.062500 0 0 0 0 0 0 3 725359
-0.015427 0.007264 0.120407 0.529621 0.206177 -0.339309 -0.062500 0 0 0 0 0 0 3 726355
-0.015447 0.007259 0.120405 0.296984 0.153475 -0.372844 -0.062500 0 0 0 0 0 0 3 727346
-0.015491 0.007248 0.120399 0.566220 0.231393 -0.315040 -0.062500 0 0 0 0 0 0 3 728345
-0.015534 0.007248 0.120402 0.593639 0.098378 -0.439143 -0.062500 0 0 0 0 0 0 3 729351
-0.015567 0.007234 0.120392 0.449069 0.242693 -0.265801 -0.062500 0 0 0 0 0 0 3 730350
-0.015605 0.007232 0.120394 0.507383 0.098950 -0.408397 -0.062500 0 0 0 0 0 0 3 731353
-0.015625 0.007231 0.120395 0.261876 0.074081 -0.406188 -0.062500 0 0 0 0 0 0 3 732351
-0.015667 0.007222 0.120390 0.538805 0.179450 -0.322344 -0.062500 0 0 0 0 0 0 3 733350
-0.015688 0.007218 0.120388 0.295825 0.128672 -0.355565 -0.062500 0 0 0 0 0 0 3 734352
-0.015699 0.007216 0.120387 0.133588 0.093938 -0.374404 -0.062500 0 0 0 0 0 0 3 735352
-0.015737 0.007206 0.120381 0.473510 0.189346 -0.303960 -0.062500 0 0 0 0 0 0 3 736352
-0.015757 0.007201 0.120379 0.263014 0.131918 -0.343077 -0.062500 0 0 0 0 0 0 3 737350
-0.015788 0.007204 0.120384 0.395170 0.028502 -0.444112 -0.062500 0 0 0 0 0 0 3 738351
-0.015815 0.007191 0.120375 0.349262 0.216931 -0.256845 -0.062500 0 0 0 0 0 0 3 739352
-0.015850 0.007190 0.120377 0.456729 0.085342 -0.393067 -0.062500 0 0 0 0 0 0 3 740350
-0.015900 0.007181 0.120372 0.662089 0.179684 -0.310358 -0.062500 0 0 0 0 0 0 3 741340
-0.015926 0.007177 0.120370 0.359532 0.127677 -0.340202 -0.062500 0 0 0 0 0 0 3 742340
-0.015960 0.007179 0.120375 0.443223 0.024974 -0.436744 -0.062500 0 0 0 0 0 0 3 743346
-0.015988 0.007167 0.120365 0.372666 0.214275 -0.248066 -0.062500 0 0 0 0 0 0 3 744354
-0.016024 0.007166 0.120368 0.468505 0.083236 -0.383356 -0.062500 0 0 0 0 0 0 3 745352
-0.016054 0.007152 0.120357 0.389265 0.243964 -0.221078 -0.062500 0 0 0 0 0 0 3 746350
-0.016069 0.007145 0.120353 0.199715 0.164074 -0.288472 -0.062500 0 0 0 0 0 0 3 747353
-0.016098 0.007147 0.120357 0.363096 0.043793 -0.404924 -0.062500 0 0 0 0 0 0 3 748349
-0.016124 0.007134 0.120347 0.332827 0.223266 -0.224476 -0.062500 0 0 0 0 0 0 3 749348
-0.016159 0.007132 0.120349 0.449104 0.087601 -0.362563 -0.062500 0 0 0 0 0 0 3 750349
-0.016176 0.007132 0.120350 0.231468 0.065309 -0.360705 -0.062500 0 0 0 0 0 0 3 751353
-0.016218 0.007123 0.120345 0.522237 0.172058 -0.273916 -0.062500 0 0 0 0 0 0 3 752349
-0.016239 0.007118 0.120343 0.286951 0.122605 -0.308657 -0.062500 0 0 0 0 0 0 3 753345
-0.016282 0.007108 0.120336 0.554039 0.201238 -0.247119 -0.062500 0 0 0 0 0 0 3 754335
-0.016304 0.007102 0.120333 0.304112 0.136926 -0.292691 -0.062500 0 0 0 0 0 0 3 755416
-0.016337 0.007105 0.120338 0.416283 0.029319 -0.394365 -0.062500 0 0 0 0 0 0 3 756401
-0.016364 0.007092 0.120328 0.358130 0.215129 -0.208224 -0.062500 0 0 0 0 0 0 3 757417
-0.016400 0.007091 0.120330 0.460504 0.081530 -0.343592 -0.062500 0 0 0 0 0 0 3 758400
-0.016429 0.007077 0.120320 0.383573 0.241220 -0.181996 -0.062500 0 0 0 0 0 0 3 759368
-0.016444 0.007070 0.120316 0.196096 0.161299 -0.250263 -0.062500 0 0 0 0 0 0 3 760334
-0.016485 0.007058 0.120308 0.507332 0.219634 -0.206006 -0.062500 0 0 0 0 0 0 3 761343
-0.016505 0.007052 0.120306 0.280851 0.145274 -0.259600 -0.062500 0 0 0 0 0 0 3 762335
-0.016537 0.007054 0.120310 0.404696 0.032730 -0.363652 -0.062500 0 0 0 0 0 0 3 763344
-0.016564 0.007042 0.120300 0.351438 0.215904 -0.178648 -0.062500 0 0 0 0 0 0 3 764335
-0.016578 0.007036 0.120297 0.178908 0.148836 -0.237249 -0.062500 0 0 0 0 0 0 3 765343
-0.016607 0.007038 0.120301 0.350782 0.034115 -0.348508 -0.062500 0 0 0 0 0 0 3 766335
-0.016632 0.007025 0.120291 0.323719 0.216095 -0.166891 -0.062500 0 0 0 0 0 0 3 767343
-0.016667 0.007024 0.120293 0.443753 0.082163 -0.303390 -0.062500 0 0 0 0 0 0 3 768335
-0.016696 0.007010 0.120282 0.369878 0.219955 -0.142668 -0.062500 0 0 0 0 0 0 3 769357
-0.016732 0.007008 0.120283 0.465954 0.073457 -0.287962 -0.062500 0 0 0 0 0 0 3 770349
-0.016762 0.006993 0.120272 0.383267 0.225833 -0.130745 -0.062500 0 0 0 0 0 0 3 771343
-0.016777 0.006986 0.120268 0.193531 0.142743 -0.201204 -0.062500 0 0 0 0 0 0 3 772363
-0.016806 0.006988 0.120272 0.357489 0.020804 -0.316324 -0.062500 0 0 0 0 0 0 3 773339
-0.016832 0.006975 0.120262 0.323906 0.198960 -0.136400 -0.062500 0 0 0 0 0 0 3 774350
-0.016845 0.006968 0.120258 0.162251 0.129612 -0.197389 -0.062500 0 0 0 0 0 0 3 775352
-0.016874 0.006970 0.120262 0.341123 0.014480 -0.308597 -0.062500 0 0 0 0 0 0 3 776334
-0.016899 0.006958 0.120253 0.315822 0.195616 -0.127312 -0.062500 0 0 0 0 0 0 3 777356
-0.016934 0.006957 0.120254 0.437777 0.061535 -0.263373 -0.062500 0 0 0 0 0 0 3 778347
-0.016962 0.006942 0.120243 0.367942 0.219820 -0.102928 -0.062500 0 0 0 0 0 0 3 779352
-0.016977 0.006935 0.120239 0.185407 0.139897 -0.172530 -0.062500 0 0 0 0 0 0 3 780321
-0.017006 0.006937 0.120243 0.353296 0.019485 -0.286620 -0.062500 0 0 0 0 0 0 3 781351
-0.017032 0.006924 0.120233 0.320563 0.199151 -0.106599 -0.062500 0 0 0 0 0 0 3 782323
-0.017067 0.006923 0.120235 0.439808 0.063879 -0.242851 -0.062500 0 0 0 0 0 0 3 783351
-0.017084 0.006923 0.120235 0.223322 0.043477 -0.243651 -0.062500 0 0 0 0 0 0 3 784350
-0.017104 0.006909 0.120224 0.233082 0.215674 -0.078090 -0.062500 0 0 0 0 0 0 3 785351
-0.017136 0.006907 0.120225 0.394950 0.072320 -0.225150 -0.062500 0 0 0 0 0 0 3 786356
-0.017152 0.006906 0.120225 0.201158 0.047570 -0.230819 -0.062500 0 0 0 0 0 0 3 787353
-0.017160 0.006906 0.120226 0.077400 0.039725 -0.228124 -0.062500 0 0 0 0 0 0 3 788351
-0.017197 0.006897 0.120220 0.437564 0.147540 -0.139978 -0.062500 0 0 0 0 0 0 3 789349
-0.017216 0.006893 0.120217 0.240756 0.099500 -0.179362 -0.062500 0 0 0 0 0 0 3 790349
-0.017225 0.006891 0.120216 0.101347 0.066374 -0.201372 -0.062500 0 0 0 0 0 0 3 791353
-0.017262 0.006881 0.120210 0.449342 0.163137 -0.123289 -0.062500 0 0 0 0 0 0 3 792348
-0.017282 0.006876 0.120207 0.246408 0.108450 -0.166831 -0.062500 0 0 0 0 0 0 3 793350
-0.017313 0.006879 0.120212 0.383749 0.005556 -0.264442 -0.062500 0 0 0 0 0 0 3 794348
-0.017328 0.006881 0.120213 0.190334 0.014920 -0.239645 -0.062500 0 0 0 0 0 0 3 795351
-0.017347 0.006867 0.120202 0.213988 0.202634 -0.062946 -0.062500 0 0 0 0 0 0 3 796319
-0.017379 0.006866 0.120204 0.384698 0.067147 -0.205059 -0.062500 0 0 0 0 0 0 3 797348
-0.017394 0.006866 0.120204 0.195275 0.046299 -0.209798 -0.062500 0 0 0 0 0 0 3 798349
-0.017402 0.006865 0.120204 0.073735 0.040363 -0.206837 -0.062500 0 0 0 0 0 0 3 799351
-0.017428 0.006870 0.120209 0.290754 -0.028773 -0.278771 -0.062500 0 0 0 0 0 0 3 800346
-0.017440 0.006873 0.120211 0.142317 -0.002022 -0.244051 -0.062500 0 0 0 0 0 0 3 801339
-0.017479 0.006865 0.120206 0.467861 0.131319 -0.136726 -0.062500 0 0 0 0 0 0 3 802350
-0.017498 0.006862 0.120204 0.253932 0.094637 -0.169671 -0.062500 0 0 0 0 0 0 3 803321
-0.017508 0.006860 0.120203 0.106199 0.067134 -0.189398 -0.062500 0 0 0 0 0 0 3 804349
-0.017535 0.006864 0.120208 0.307494 -0.013773 -0.270600 -0.062500 0 0 0 0 0 0 3 805350
-0.017548 0.006866 0.120210 0.150305 0.007193 -0.239855 -0.062500 0 0 0 0 0 0 3 806349
-0.017565 0.006854 0.120199 0.192335 0.200513 -0.060528 -0.062500 0 0 0 0 0 0 3 807350
-0.017596 0.006853 0.120200 0.373292 0.067870 -0.200992 -0.062500 0 0 0 0 0 0 3 808349
-0.017612 0.006852 0.120200 0.188768 0.048488 -0.205941 -0.062500 0 0 0 0 0 0 3 809338
-0.017641 0.006857 0.120206 0.350210 -0.023318 -0.275792 -0.062500 0 0 0 0 0 0 3 810348
-0.017655 0.006859 0.120208 0.171389 0.002482 -0.240617 -0.062500 0 0 0 0 0 0 3 811350
-0.017662 0.006860 0.120209 0.057080 0.025738 -0.221432 -0.062500 0 0 0 0 0 0 3 812347
-0.017687 0.006866 0.120214 0.280333 -0.031581 -0.286105 -0.062500 0 0 0 0 0 0 3 813349
-0.017711 0.006855 0.120204 0.278577 0.178408 -0.087623 -0.062500 0 0 0 0 0 0 3 814347
-0.017723 0.006850 0.120201 0.136089 0.125810 -0.142737 -0.062500 0 0 0 0 0 0 3 815351
-0.017751 0.006852 0.120205 0.326192 0.018715 -0.248512 -0.062500 0 0 0 0 0 0 3 816321
-0.017765 0.006854 0.120206 0.160081 0.025712 -0.228934 -0.062500 0 0 0 0 0 0 3 817346
-0.017771 0.006854 0.120207 0.053014 0.034646 -0.215791 -0.062500 0 0 0 0 0 0 3 818343
-0.017796 0.006860 0.120212 0.278731 -0.027256 -0.282277 -0.062500 0 0 0 0 0 0 3 819350
-0.017819 0.006849 0.120202 0.277653 0.180462 -0.084709 -0.062500 0 0 0 0 0 0 3 820343
-0.017832 0.006843 0.120199 0.135720 0.126799 -0.140285 -0.062500 0 0 0 0 0 0 3 821322
-0.017860 0.006846 0.120203 0.326208 0.019172 -0.245826 -0.062500 0 0 0 0 0 0 3 822334
-0.017873 0.006847 0.120204 0.158888 0.033059 -0.226559 -0.062500 0 0 0 0 0 0 3 823344
-0.017880 0.006848 0.120204 0.051829 0.041867 -0.213561 -0.062500 0 0 0 0 0 0 3 824334
-0.017905 0.006853 0.120210 0.277658 -0.020120 -0.279671 -0.062500 0 0 0 0 0 0 3 825342
-0.017917 0.006856 0.120212 0.133267 0.010235 -0.244486 -0.062500 0 0 0 0 0 0 3 826332
-0.017923 0.006857 0.120213 0.038299 0.030646 -0.225392 -0.062500 0 0 0 0 0 0 3 827343
-0.017948 0.006863 0.120218 0.270706 -0.025657 -0.288999 -0.062500 0 0 0 0 0 0 3 828333
-0.017971 0.006852 0.120208 0.272677 0.184753 -0.090710 -0.062500 0 0 0 0 0 0 3 829343
-0.017983 0.006846 0.120205 0.132640 0.132496 -0.146184 -0.062500 0 0 0 0 0 0 3 830333
-0.018011 0.006849 0.120208 0.324332 0.025546 -0.251056 -0.062500 0 0 0 0 0 0 3 831342
-0.018024 0.006850 0.120210 0.158614 0.032662 -0.232125 -0.062500 0 0 0 0 0 0 3 832332
-0.018031 0.006851 0.120210 0.051686 0.041664 -0.219306 -0.062500 0 0 0 0 0 0 3 833341
-0.018056 0.006856 0.120216 0.277847 -0.020254 -0.284828 -0.062500 0 0 0 0 0 0 3 834338
-0.018068 0.006859 0.120218 0.133414 0.010144 -0.250003 -0.062500 0 0 0 0 0 0 3 835356
-0.018074 0.006860 0.120218 0.038371 0.030596 -0.231074 -0.062500 0 0 0 0 0 0 3 836339
-0.018099 0.006866 0.120224 0.269803 -0.017718 -0.294120 -0.062500 0 0 0 0 0 0 3 837360
-0.018122 0.006855 0.120214 0.271356 0.192627 -0.095965 -0.062500 0 0 0 0 0 0 3 838337
-0.018155 0.006855 0.120215 0.412845 0.073665 -0.222115 -0.062500 0 0 0 0 0 0 3 839337
-0.018172 0.006855 0.120216 0.206309 0.061513 -0.223407 -0.062500 0 0 0 0 0 0 3 840327
-0.018180 0.006855 0.120216 0.076124 0.059939 -0.219395 -0.062500 0 0 0 0 0 0 3 841354
-0.018185 0.006855 0.120216 0.008631 0.059518 -0.217457 -0.062500 0 0 0 0 0 0 3 842345
-0.018208 0.006860 0.120221 0.256246 -0.007460 -0.286953 -0.062500 0 0 0 0 0 0 3 843354
-0.018220 0.006862 0.120223 0.122191 0.020473 -0.254217 -0.062500 0 0 0 0 0 0 3 844328
-0.018247 0.006869 0.120229 0.313818 -0.027062 -0.306204 -0.062500 0 0 0 0 0 0 3 845348
-0.018260 0.006872 0.120231 0.150471 0.010848 -0.266480 -0.062500 0 0 0 0 0 0 3 846347
-0.018267 0.006873 0.120232 0.046086 0.035005 -0.245719 -0.062500 0 0 0 0 0 0 3 847348
-0.018292 0.006879 0.120237 0.274507 -0.019554 -0.307247 -0.062500 0 0 0 0 0 0 3 848318
-0.018304 0.006882 0.120239 0.130646 0.023590 -0.271800 -0.062500 0 0 0 0 0 0 3 849347
-0.018310 0.006883 0.120240 0.036123 0.045885 -0.252697 -0.062500 0 0 0 0 0 0 3 850346
-0.018345 0.006875 0.120233 0.411819 0.167474 -0.151877 -0.062500 0 0 0 0 0 0 3 851351
-0.018363 0.006872 0.120231 0.224348 0.127108 -0.191584 -0.062500 0 0 0 0 0 0 3 852350
-0.018373 0.006870 0.120230 0.089457 0.097917 -0.214382 -0.062500 0 0 0 0 0 0 3 853352
-0.018377 0.006869 0.120230 0.016537 0.082814 -0.223764 -0.062500 0 0 0 0 0 0 3 854347
-0.018401 0.006874 0.120235 0.260870 0.008508 -0.296789 -0.062500 0 0 0 0 0 0 3 855349
-0.018413 0.006876 0.120236 0.124557 0.032911 -0.266134 -0.062500 0 0 0 0 0 0 3 856348
-0.018419 0.006877 0.120237 0.033295 0.050490 -0.248864 -0.062500 0 0 0 0 0 0 3 857346
-0.018443 0.006883 0.120242 0.268304 -0.007366 -0.311049 -0.062500 0 0 0 0 0 0 3 858347
-0.018455 0.006885 0.120244 0.127806 0.025121 -0.276429 -0.062500 0 0 0 0 0 0 3 859348
-0.018461 0.006887 0.120245 0.034735 0.046627 -0.257681 -0.062500 0 0 0 0 0 0 3 860348
-0.018464 0.006887 0.120245 -0.012963 0.057579 -0.250065 -0.062500 0 0 0 0 0 0 3 861346
-0.018487 0.006893 0.120250 0.245513 -0.003922 -0.316192 -0.062500 0 0 0 0 0 0 3 862348
-0.018498 0.006895 0.120252 0.116599 0.026781 -0.283277 -0.062500 0 0 0 0 0 0 3 863348
-0.018504 0.006897 0.120253 0.029208 0.047445 -0.265179 -0.062500 0 0 0 0 0 0 3 864346
-0.018506 0.006897 0.120253 -0.015709 0.057979 -0.257821 -0.062500 0 0 0 0 0 0 3 865347
-0.018529 0.006903 0.120258 0.243789 0.005552 -0.323839 -0.062500 0 0 0 0 0 0 3 866348
-0.018540 0.006905 0.120260 0.115533 0.036160 -0.291041 -0.062500 0 0 0 0 0 0 3 867348
-0.018546 0.006907 0.120261 0.028428 0.056781 -0.273005 -0.062500 0 0 0 0 0 0 3 868347
-0.018549 0.006907 0.120261 -0.016316 0.067296 -0.265675 -0.062500 0 0 0 0 0 0 3 869346
-0.018550 0.006908 0.120261 -0.038388 0.072461 -0.262863 -0.062500 0 0 0 0 0 0 3 870346
-0.018551 0.006908 0.120261 -0.049269 0.074981 -0.261797 -0.062500 0 0 0 0 0 0 3 871322
-0.018573 0.006913 0.120266 0.227598 0.009314 -0.330031 -0.062500 0 0 0 0 0 0 3 872348
-0.018583 0.006915 0.120268 0.107536 0.038008 -0.298271 -0.062500 0 0 0 0 0 0 3 873348
-0.018588 0.006917 0.120269 0.024495 0.057687 -0.280637 -0.062500 0 0 0 0 0 0 3 874348
-0.018591 0.006917 0.120269 -0.018275 0.067742 -0.273438 -0.062500 0 0 0 0 0 0 3 875426
-0.018592 0.006918 0.120269 -0.039396 0.072685 -0.270686 -0.062500 0 0 0 0 0 0 3 876419
-0.018593 0.006918 0.120269 -0.049759 0.075113 -0.269633 -0.062500 0 0 0 0 0 0 3 877420
-0.018615 0.006923 0.120274 0.227418 0.009362 -0.337686 -0.062500 0 0 0 0 0 0 3 878414
-0.018636 0.006912 0.120264 0.249302 0.215012 -0.142933 -0.062500 0 0 0 0 0 0 3 879404
-0.018648 0.006907 0.120260 0.120356 0.160715 -0.200195 -0.062500 0 0 0 0 0 0 3 880392
-0.018654 0.006904 0.120259 0.036220 0.119531 -0.234853 -0.062500 0 0 0 0 0 0 3 881388
-0.018657 0.006903 0.120258 -0.009959 0.098157 -0.249226 -0.062500 0 0 0 0 0 0 3 882392
-0.018659 0.006902 0.120258 -0.034248 0.087620 -0.254774 -0.062500 0 0 0 0 0 0 3 883423
-0.018659 0.006902 0.120258 -0.046797 0.082463 -0.256879 -0.062500 0 0 0 0 0 0 3 884390
-0.018660 0.006902 0.120258 -0.053255 0.079938 -0.257658 -0.062500 0 0 0 0 0 0 3 885391
-0.018660 0.006901 0.120258 -0.056541 0.078687 -0.257961 -0.062500 0 0 0 0 0 0 3 886390
-0.018660 0.006901 0.120258 -0.058205 0.078057 -0.258076 -0.062500 0 0 0 0 0 0 3 887414
-0.018660 0.006901 0.120258 -0.059038 0.077731 -0.258123 -0.062500 0 0 0 0 0 0 3 888399
-0.018660 0.006901 0.120258 -0.059463 0.077614 -0.258129 -0.062500 0 0 0 0 0 0 3 889411
-0.018682 0.006907 0.120263 0.222701 0.010569 -0.326342 -0.062500 0 0 0 0 0 0 3 890395
-0.018693 0.006909 0.120265 0.105138 0.038620 -0.294938 -0.062500 0 0 0 0 0 0 3 891413
-0.018698 0.006910 0.120266 0.023302 0.057982 -0.277472 -0.062500 0 0 0 0 0 0 3 892397
-0.018700 0.006911 0.120266 -0.018856 0.067900 -0.270344 -0.062500 0 0 0 0 0 0 3 893411
-0.018701 0.006911 0.120266 -0.039674 0.072765 -0.267602 -0.062500 0 0 0 0 0 0 3 894396
-0.018702 0.006911 0.120266 -0.049900 0.075141 -0.266571 -0.062500 0 0 0 0 0 0 3 895412
-0.018702 0.006911 0.120266 -0.054955 0.076292 -0.266187 -0.062500 0 0 0 0 0 0 3 896397
-0.018702 0.006911 0.120266 -0.057429 0.076877 -0.266039 -0.062500 0 0 0 0 0 0 3 897410
-0.018703 0.006911 0.120266 -0.058670 0.077158 -0.265979 -0.062500 0 0 0 0 0 0 3 898398
-0.018703 0.006911 0.120266 -0.059286 0.077329 -0.265954 -0.062500 0 0 0 0 0 0 3 899414
-0.018703 0.006911 0.120266 -0.059596 0.077375 -0.265956 -0.062500 0 0 0 0 0 0 3 900396
-0.018703 0.006911 0.120266 -0.059735 0.077415 -0.265940 -0.062500 0 0 0 0 0 0 3 901412
-0.018703 0.006911 0.120266 -0.059818 0.077425 -0.265948 -0.062500 0 0 0 0 0 0 3 902398
-0.018703 0.006911 0.120266 -0.059848 0.077451 -0.265944 -0.062500 0 0 0 0 0 0 3 903364
-0.018703 0.006911 0.120266 -0.059855 0.077435 -0.265943 -0.062500 0 0 0 0 0 0 3 904339
-0.018703 0.006911 0.120266 -0.059885 0.077450 -0.265944 -0.062500 0 0 0 0 0 0 3 905330
-0.018703 0.006911 0.120266 -0.059894 0.077443 -0.265952 -0.062500 0 0 0 0 0 0 3 906339
-0.018703 0.006911 0.120266 -0.059886 0.077440 -0.265937 -0.062500 0 0 0 0 0 0 3 907346
-0.018703 0.006911 0.120266 -0.059888 0.077450 -0.265944 -0.062500 0 0 0 0 0 0 3 908330
-0.018703 0.006911 0.120266 -0.059895 0.077443 -0.265952 -0.062500 0 0 0 0 0 0 3 909339
-0.018703 0.006911 0.120266 -0.059889 0.077450 -0.265945 -0.062500 0 0 0 0 0 0 3 910331
-0.018703 0.006911 0.120266 -0.059886 0.077441 -0.265936 -0.062500 0 0 0 0 0 0 3 911339
-0.018703 0.006911 0.120266 -0.059888 0.077450 -0.265943 -0.062500 0 0 0 0 0 0 3 912347
-0.018703 0.006911 0.120266 -0.059895 0.077443 -0.265952 -0.062500 0 0 0 0 0 0 3 913344
-0.018703 0.006911 0.120266 -0.059889 0.077450 -0.265945 -0.062500 0 0 0 0 0 0 3 914347
-0.018703 0.006911 0.120266 -0.059888 0.077451 -0.265945 -0.062500 0 0 0 0 0 0 3 915341
-0.018703 0.006911 0.120266 -0.059888 0.077451 -0.265944 -0.062500 0 0 0 0 0 0 3 916330
-0.018703 0.006911 0.120266 -0.059886 0.077441 -0.265936 -0.062500 0 0 0 0 0 0 3 917337
-0.018703 0.006911 0.120266 -0.059868 0.077436 -0.265957 -0.062500 0 0 0 0 0 0 3 918342
-0.018703 0.006911 0.120266 -0.059886 0.077450 -0.265946 -0.062500 0 0 0 0 0 0 3 919328
-0.018703 0.006911 0.120266 -0.059888 0.077451 -0.265945 -0.062500 0 0 0 0 0 0 3 920340
-0.018703 0.006911 0.120266 -0.059895 0.077443 -0.265952 -0.062500 0 0 0 0 0 0 3 921322
-0.018703 0.006911 0.120266 -0.059889 0.077450 -0.265946 -0.062500 0 0 0 0 0 0 3 922337
-0.018703 0.006911 0.120266 -0.059888 0.077451 -0.265945 -0.062500 0 0 0 0 0 0 3 923318
-0.018703 0.006911 0.120266 -0.059886 0.077441 -0.265937 -0.062500 0 0 0 0 0 0 3 924335
-0.018703 0.006911 0.120266 -0.059894 0.077442 -0.265951 -0.062500 0 0 0 0 0 0 3 925317
-0.018703 0.006911 0.120266 -0.059889 0.077450 -0.265946 -0.062500 0 0 0 0 0 0 3 926341
-0.018703 0.006911 0.120266 -0.059888 0.077451 -0.265945 -0.062500 0 0 0 0 0 0 3 927434
-0.018703 0.006911 0.120266 -0.059888 0.077451 -0.265945 -0.062500 0 0 0 0 0 0 3 928421
-0.018703 0.006911 0.120266 -0.059888 0.077451 -0.265945 -0.062500 0 0 0 0 0 0 3 929394
-0.018703 0.006911 0.120266 -0.059892 0.077433 -0.265944 -0.062500 0 0 0 0 0 0 3 930384
-0.018703 0.006911 0.120266 -0.059888 0.077449 -0.265945 -0.062500 0 0 0 0 0 0 3 931416
-0.018703 0.006911 0.120266 -0.059888 0.077451 -0.265945 -0.062500 0 0 0 0 0 0 3 932419
-0.018703 0.006911 0.120266 -0.059888 0.077451 -0.265945 -0.062500 0 0 0 0 0 0 3 933414
-0.018703 0.006911 0.120266 -0.059895 0.077443 -0.265952 -0.062500 0 0 0 0 0 0 3 934420
-0.018703 0.006911 0.120266 -0.059887 0.077440 -0.265938 -0.062500 0 0 0 0 0 0 3 935392
-0.018703 0.006911 0.120266 -0.059888 0.077450 -0.265944 -0.062500 0 0 0 0 0 0 3 936389
-0.018703 0.006911 0.120266 -0.059895 0.077443 -0.265952 -0.062500 0 0 0 0 0 0 3 937428
-0.018703 0.006911 0.120266 -0.059889 0.077450 -0.265946 -0.062500 0 0 0 0 0 0 3 938414
-0.018703 0.006911 0.120266 -0.059888 0.077451 -0.265945 -0.062500 0 0 0 0 0 0 3 939406
-0.018703 0.006911 0.120266 -0.059886 0.077441 -0.265937 -0.062500 0 0 0 0 0 0 3 940412
-0.018703 0.006911 0.120266 -0.059894 0.077442 -0.265951 -0.062500 0 0 0 0 0 0 3 941432
-0.018703 0.006911 0.120266 -0.059889 0.077450 -0.265945 -0.062500 0 0 0 0 0 0 3 942393
-0.018703 0.006911 0.120266 -0.059888 0.077451 -0.265945 -0.062500 0 0 0 0 0 0 3 943390
-0.018703 0.006911 0.120266 -0.059888 0.077451 -0.265945 -0.062500 0 0 0 0 0 0 3 944390
-0.018703 0.006911 0.120266 -0.059888 0.077451 -0.265945 -0.062500 0 0 0 0 0 0 3 945387
-0.018703 0.006911 0.120266 -0.059892 0.077433 -0.265944 -0.062500 0 0 0 0 0 0 3 946387
-0.018703 0.006911 0.120266 -0.059888 0.077449 -0.265944 -0.062500 0 0 0 0 0 0 3 947415
-0.018703 0.006911 0.120266 -0.059888 0.077451 -0.265944 -0.062500 0 0 0 0 0 0 3 948412
-0.018703 0.006911 0.120266 -0.059888 0.077451 -0.265944 -0.062500 0 0 0 0 0 0 3 949390
-0.018703 0.006911 0.120266 -0.059895 0.077443 -0.265952 -0.062500 0 0 0 0 0 0 3 950387
-0.018703 0.006911 0.120266 -0.059887 0.077440 -0.265937 -0.062500 0 0 0 0 0 0 3 951391
-0.018703 0.006911 0.120266 -0.059888 0.077450 -0.265944 -0.062500 0 0 0 0 0 0 3 952398
-0.018703 0.006911 0.120266 -0.059888 0.077451 -0.265944 -0.062500 0 0 0 0 0 0 3 953422
-0.018703 0.006911 0.120266 -0.059895 0.077443 -0.265952 -0.062500 0 0 0 0 0 0 3 954420
-0.018703 0.006911 0.120266 -0.059889 0.077450 -0.265945 -0.062500 0 0 0 0 0 0 3 955418
-0.018703 0.006911 0.120266 -0.059888 0.077451 -0.265945 -0.062500 0 0 0 0 0 0 3 956417
-0.018703 0.006911 0.120266 -0.059886 0.077441 -0.265936 -0.062500 0 0 0 0 0 0 3 957430
-0.018703 0.006911 0.120266 -0.059894 0.077442 -0.265951 -0.062500 0 0 0 0 0 0 3 958422
-0.018703 0.006911 0.120266 -0.059889 0.077450 -0.265945 -0.062500 0 0 0 0 0 0 3 959389
-0.018703 0.006911 0.120266 -0.059888 0.077451 -0.265945 -0.062500 0 0 0 0 0 0 3 960389
-0.018703 0.006911 0.120266 -0.059888 0.077451 -0.265944 -0.062500 0 0 0 0 0 0 3 961386
-0.018703 0.006911 0.120266 -0.059888 0.077451 -0.265944 -0.062500 0 0 0 0 0 0 3 962386
-0.018703 0.006911 0.120266 -0.059892 0.077433 -0.265944 -0.062500 0 0 0 0 0 0 3 963388
-0.018703 0.006911 0.120266 -0.059888 0.077449 -0.265944 -0.062500 0 0 0 0 0 0 3 964385
-0.018703 0.006911 0.120266 -0.059888 0.077451 -0.265944 -0.062500 0 0 0 0 0 0 3 965386
-0.018703 0.006911 0.120266 -0.059888 0.077451 -0.265944 -0.062500 0 0 0 0 0 0 3 966387
-0.018703 0.006911 0.120266 -0.059868 0.077437 -0.265958 -0.062500 0 0 0 0 0 0 3 967415
-0.018703 0.006911 0.120266 -0.059886 0.077450 -0.265946 -0.062500 0 0 0 0 0 0 3 968409
-0.018703 0.006911 0.120266 -0.059886 0.077441 -0.265937 -0.062500 0 0 0 0 0 0 3 969392
-0.018703 0.006911 0.120266 -0.059894 0.077442 -0.265951 -0.062500 0 0 0 0 0 0 3 970409
-0.018703 0.006911 0.120266 -0.059889 0.077450 -0.265946 -0.062500 0 0 0 0 0 0 3 971411
-0.018703 0.006911 0.120266 -0.059888 0.077451 -0.265945 -0.062500 0 0 0 0 0 0 3 972393
-0.018703 0.006911 0.120266 -0.059888 0.077451 -0.265945 -0.062500 0 0 0 0 0 0 3 973407
-0.018703 0.006911 0.120266 -0.059895 0.077443 -0.265952 -0.062500 0 0 0 0 0 0 3 974391
-0.018703 0.006911 0.120266 -0.059887 0.077440 -0.265938 -0.062500 0 0 0 0 0 0 3 975364
-0.018703 0.006911 0.120266 -0.059888 0.077450 -0.265944 -0.062500 0 0 0 0 0 0 3 976327
-0.018703 0.006911 0.120266 -0.059888 0.077451 -0.265945 -0.062500 0 0 0 0 0 0 3 977336
-0.018703 0.006911 0.120266 -0.059895 0.077443 -0.265952 -0.062500 0 0 0 0 0 0 3 978328
-0.018703 0.006911 0.120266 -0.059889 0.077450 -0.265946 -0.062500 0 0 0 0 0 0 3 979337
-0.018699 0.006895 0.120279 -0.104630 0.291007 -0.441848 -0.062500 0 0 0 0 0 0 3 980327
-0.018697 0.006886 0.120283 -0.098467 0.209007 -0.361059 -0.062500 0 0 0 0 0 0 3 981336
-0.018695 0.006882 0.120285 -0.085238 0.146987 -0.315950 -0.062500 0 0 0 0 0 0 3 982327
-0.018694 0.006880 0.120286 -0.074837 0.113060 -0.297507 -0.062500 0 0 0 0 0 0 3 983337
-0.018693 0.006879 0.120286 -0.068221 0.095525 -0.290406 -0.062500 0 0 0 0 0 0 3 984326
-0.018693 0.006878 0.120286 -0.064380 0.086577 -0.287718 -0.062500 0 0 0 0 0 0 3 985336
-0.018693 0.006878 0.120286 -0.062225 0.082042 -0.286705 -0.062500 0 0 0 0 0 0 3 986343
-0.018693 0.006878 0.120286 -0.061107 0.079767 -0.286328 -0.062500 0 0 0 0 0 0 3 987332
-0.018693 0.006878 0.120286 -0.060532 0.078611 -0.286175 -0.062500 0 0 0 0 0 0 3 988344
-0.018693 0.006878 0.120286 -0.060208 0.078027 -0.286149 -0.062500 0 0 0 0 0 0 3 989329
-0.018693 0.006878 0.120286 -0.060052 0.077737 -0.286103 -0.062500 0 0 0 0 0 0 3 990336
-0.018693 0.006878 0.120286 -0.059977 0.077588 -0.286107 -0.062500 0 0 0 0 0 0 3 991347
-0.018693 0.006878 0.120286 -0.059942 0.077518 -0.286089 -0.062500 0 0 0 0 0 0 3 992343
-0.018693 0.006878 0.120286 -0.059916 0.077487 -0.286092 -0.062500 0 0 0 0 0 0 3 993326
-0.018693 0.006878 0.120286 -0.059885 0.077467 -0.286091 -0.062500 0 0 0 0 0 0 3 994349
-0.018693 0.006878 0.120286 -0.059889 0.077457 -0.286098 -0.062500 0 0 0 0 0 0 3 995348
-0.018693 0.006878 0.120286 -0.059889 0.077456 -0.286099 -0.062500 0 0 0 0 0 0 3 996315
-0.018693 0.006878 0.120286 -0.059887 0.077446 -0.286091 -0.062500 0 0 0 0 0 0 3 997344
-0.018693 0.006878 0.120286 -0.059887 0.077445 -0.286090 -0.062500 0 0 0 0 0 0 3 998343
-0.018693 0.006878 0.120286 -0.059889 0.077455 -0.286098 -0.062500 0 0 0 0 0 0 3 999315
-0.018693 0.006878 0.120286 -0.059887 0.077446 -0.286090 -0.062500 0 0 0 0 0 0 4 344
-0.018693 0.006878 0.120286 -0.059895 0.077447 -0.286105 -0.062500 0 0 0 0 0 0 4 1315
-0.018693 0.006878 0.120286 -0.059887 0.077445 -0.286091 -0.062500 0 0 0 0 0 0 4 2333
-0.018693 0.006878 0.120286 -0.059887 0.077445 -0.286090 -0.062500 0 0 0 0 0 0 4 3352
-0.018693 0.006878 0.120286 -0.059889 0.077455 -0.286097 -0.062500 0 0 0 0 0 0 4 4344
-0.018693 0.006878 0.120286 -0.059887 0.077446 -0.286090 -0.062500 0 0 0 0 0 0 4 5343
-0.018693 0.006878 0.120286 -0.059895 0.077447 -0.286105 -0.062500 0 0 0 0 0 0 4 6344
-0.018693 0.006878 0.120286 -0.059887 0.077445 -0.286091 -0.062500 0 0 0 0 0 0 4 7345
-0.018693 0.006878 0.120286 -0.059889 0.077455 -0.286098 -0.062500 0 0 0 0 0 0 4 8343
-0.018693 0.006878 0.120286 -0.059900 0.077429 -0.286106 -0.062500 0 0 0 0 0 0 4 9341
-0.018693 0.006878 0.120286 -0.059888 0.077443 -0.286092 -0.062500 0 0 0 0 0 0 4 10343
-0.018693 0.006878 0.120286 -0.059887 0.077445 -0.286090 -0.062500 0 0 0 0 0 0 4 11344
-0.018693 0.006878 0.120286 -0.059889 0.077455 -0.286098 -0.062500 0 0 0 0 0 0 4 12343
-0.018693 0.006878 0.120286 -0.059887 0.077446 -0.286090 -0.062500 0 0 0 0 0 0 4 13341
-0.018693 0.006878 0.120286 -0.059889 0.077455 -0.286098 -0.062500 0 0 0 0 0 0 4 14342
-0.018689 0.006861 0.120299 -0.104697 0.291140 -0.461918 -0.062500 0 0 0 0 0 0 4 15316
-0.018687 0.006853 0.120303 -0.098525 0.209057 -0.381176 -0.062500 0 0 0 0 0 0 4 16313
-0.018685 0.006848 0.120305 -0.085236 0.146998 -0.336074 -0.062500 0 0 0 0 0 0 4 17342
-0.018684 0.006846 0.120306 -0.074808 0.113069 -0.317627 -0.062500 0 0 0 0 0 0 4 18312
-0.018684 0.006845 0.120306 -0.068228 0.095528 -0.310548 -0.062500 0 0 0 0 0 0 4 19345
-0.018683 0.006845 0.120306 -0.064356 0.086578 -0.307865 -0.062500 0 0 0 0 0 0 4 20342
-0.018683 0.006844 0.120306 -0.062253 0.082064 -0.306850 -0.062500 0 0 0 0 0 0 4 21344
-0.018683 0.006844 0.120306 -0.061107 0.079754 -0.306456 -0.062500 0 0 0 0 0 0 4 22342
-0.018683 0.006844 0.120306 -0.060513 0.078600 -0.306331 -0.062500 0 0 0 0 0 0 4 23343
-0.018683 0.006844 0.120306 -0.060218 0.078043 -0.306265 -0.062500 0 0 0 0 0 0 4 24341
-0.018683 0.006844 0.120306 -0.060060 0.077735 -0.306252 -0.062500 0 0 0 0 0 0 4 25323
-0.018683 0.006844 0.120306 -0.059970 0.077590 -0.306236 -0.062500 0 0 0 0 0 0 4 26340
-0.018683 0.006844 0.120306 -0.059915 0.077517 -0.306237 -0.062500 0 0 0 0 0 0 4 27344
-0.018683 0.006844 0.120306 -0.059919 0.077473 -0.306236 -0.062500 0 0 0 0 0 0 4 28349
-0.018683 0.006844 0.120306 -0.059895 0.077472 -0.306251 -0.062500 0 0 0 0 0 0 4 29354
-0.018683 0.006844 0.120306 -0.059890 0.077462 -0.306245 -0.062500 0 0 0 0 0 0 4 30350
-0.018683 0.006844 0.120306 -0.059888 0.077451 -0.306237 -0.062500 0 0 0 0 0 0 4 31353
-0.018683 0.006844 0.120306 -0.059886 0.077440 -0.306227 -0.062500 0 0 0 0 0 0 4 32350
-0.018683 0.006844 0.120306 -0.059887 0.077449 -0.306234 -0.062500 0 0 0 0 0 0 4 33352
-0.018683 0.006844 0.120306 -0.059888 0.077449 -0.306235 -0.062500 0 0 0 0 0 0 4 34351
-0.018683 0.006844 0.120306 -0.059888 0.077450 -0.306234 -0.062500 0 0 0 0 0 0 4 35351
-0.018683 0.006844 0.120306 -0.059894 0.077441 -0.306242 -0.062500 0 0 0 0 0 0 4 36350
-0.018683 0.006844 0.120306 -0.059888 0.077449 -0.306235 -0.062500 0 0 0 0 0 0 4 37332
-0.018683 0.006844 0.120306 -0.059888 0.077449 -0.306235 -0.062500 0 0 0 0 0 0 4 38342
-0.018683 0.006844 0.120306 -0.059888 0.077450 -0.306235 -0.062500 0 0 0 0 0 0 4 39404
-0.018683 0.006844 0.120306 -0.059894 0.077441 -0.306242 -0.062500 0 0 0 0 0 0 4 40390
-0.018680 0.006828 0.120319 -0.104766 0.291281 -0.481988 -0.062500 0 0 0 0 0 0 4 41405
-0.018677 0.006819 0.120324 -0.098553 0.209131 -0.401247 -0.062500 0 0 0 0 0 0 4 42392
-0.018675 0.006815 0.120325 -0.085260 0.147027 -0.356186 -0.062500 0 0 0 0 0 0 4 43408
-0.018674 0.006813 0.120326 -0.074825 0.113080 -0.337755 -0.062500 0 0 0 0 0 0 4 44392
-0.018674 0.006811 0.120326 -0.068205 0.095523 -0.330674 -0.062500 0 0 0 0 0 0 4 45407
-0.018674 0.006811 0.120326 -0.064361 0.086566 -0.327994 -0.062500 0 0 0 0 0 0 4 46390
-0.018673 0.006811 0.120326 -0.062251 0.082048 -0.326966 -0.062500 0 0 0 0 0 0 4 47361
-0.018673 0.006810 0.120326 -0.061117 0.079759 -0.326603 -0.062500 0 0 0 0 0 0 4 48325
-0.018673 0.006810 0.120326 -0.060508 0.078613 -0.326459 -0.062500 0 0 0 0 0 0 4 49334
-0.018673 0.006810 0.120326 -0.060215 0.078029 -0.326382 -0.062500 0 0 0 0 0 0 4 50325
-0.018673 0.006810 0.120326 -0.060054 0.077746 -0.326375 -0.062500 0 0 0 0 0 0 4 51333
-0.018673 0.006810 0.120326 -0.059973 0.077606 -0.326376 -0.062500 0 0 0 0 0 0 4 52325
-0.018673 0.006810 0.120326 -0.059923 0.077514 -0.326379 -0.062500 0 0 0 0 0 0 4 53334
-0.018673 0.006810 0.120326 -0.059914 0.077485 -0.326364 -0.062500 0 0 0 0 0 0 4 54336
-0.018673 0.006810 0.120326 -0.059891 0.077457 -0.326368 -0.062500 0 0 0 0 0 0 4 55325
-0.018673 0.006810 0.120326 -0.059889 0.077455 -0.326369 -0.062500 0 0 0 0 0 0 4 56334
-0.018673 0.006810 0.120326 -0.059895 0.077446 -0.326376 -0.062500 0 0 0 0 0 0 4 57333
-0.018673 0.006810 0.120326 -0.059887 0.077443 -0.326362 -0.062500 0 0 0 0 0 0 4 58340
-0.018673 0.006810 0.120326 -0.059888 0.077453 -0.326368 -0.062500 0 0 0 0 0 0 4 59335
-0.018670 0.006794 0.120339 -0.105370 0.270869 -0.502022 -0.062500 0 0 0 0 0 0 4 60346
-0.018667 0.006785 0.120344 -0.099105 0.188671 -0.421325 -0.062500 0 0 0 0 0 0 4 61334
-0.018666 0.006781 0.120345 -0.085788 0.126522 -0.376279 -0.062500 0 0 0 0 0 0 4 62335
-0.018665 0.006779 0.120346 -0.075378 0.092564 -0.357869 -0.062500 0 0 0 0 0 0 4 63342
-0.018664 0.006778 0.120346 -0.068749 0.074997 -0.350781 -0.062500 0 0 0 0 0 0 4 64338
-0.018664 0.006777 0.120346 -0.064898 0.066055 -0.348104 -0.062500 0 0 0 0 0 0 4 65346
-0.018664 0.006777 0.120346 -0.062802 0.061530 -0.347100 -0.062500 0 0 0 0 0 0 4 66342
-0.018664 0.006777 0.120346 -0.061651 0.059237 -0.346710 -0.062500 0 0 0 0 0 0 4 67342
-0.018663 0.006777 0.120346 -0.061055 0.058073 -0.346578 -0.062500 0 0 0 0 0 0 4 68343
-0.018663 0.006777 0.120346 -0.060766 0.057507 -0.346519 -0.062500 0 0 0 0 0 0 4 69339
-0.018663 0.006777 0.120346 -0.060595 0.057215 -0.346492 -0.062500 0 0 0 0 0 0 4 70340
-0.018663 0.006777 0.120346 -0.060517 0.057055 -0.346489 -0.062500 0 0 0 0 0 0 4 71343
-0.018663 0.006777 0.120346 -0.060466 0.056990 -0.346501 -0.062500 0 0 0 0 0 0 4 72311
-0.018663 0.006777 0.120346 -0.060456 0.056963 -0.346487 -0.062500 0 0 0 0 0 0 4 73337
-0.018663 0.006777 0.120346 -0.060427 0.056944 -0.346484 -0.062500 0 0 0 0 0 0 4 74344
-0.018663 0.006777 0.120346 -0.060430 0.056934 -0.346491 -0.062500 0 0 0 0 0 0 4 75347
-0.018663 0.006777 0.120346 -0.060429 0.056923 -0.346483 -0.062500 0 0 0 0 0 0 4 76345
-0.018663 0.006777 0.120346 -0.060429 0.056922 -0.346483 -0.062500 0 0 0 0 0 0 4 77342
-0.018660 0.006760 0.120359 -0.105438 0.271011 -0.522068 -0.062500 0 0 0 0 0 0 4 78310
-0.018657 0.006752 0.120364 -0.099154 0.188720 -0.441395 -0.062500 0 0 0 0 0 0 4 79342
-0.018656 0.006747 0.120366 -0.085785 0.126532 -0.396370 -0.062500 0 0 0 0 0 0 4 80341
-0.018655 0.006745 0.120366 -0.075390 0.092563 -0.377967 -0.062500 0 0 0 0 0 0 4 81340
-0.018654 0.006744 0.120366 -0.068757 0.075017 -0.370894 -0.062500 0 0 0 0 0 0 4 82338
-0.018654 0.006743 0.120367 -0.064901 0.066064 -0.368213 -0.062500 0 0 0 0 0 0 4 83342
-0.018654 0.006743 0.120367 -0.062775 0.061521 -0.367209 -0.062500 0 0 0 0 0 0 4 84309
-0.018665 0.006729 0.120355 0.080053 0.236027 -0.203225 -0.062500 0 0 0 0 0 0 4 85310
-0.018671 0.006723 0.120351 0.034790 0.161061 -0.278197 -0.062500 0 0 0 0 0 0 4 86340
-0.018674 0.006719 0.120349 -0.006250 0.109298 -0.320104 -0.062500 0 0 0 0 0 0 4 87338
-0.018676 0.006718 0.120348 -0.031135 0.082709 -0.337233 -0.062500 0 0 0 0 0 0 4 88343
-0.018677 0.006717 0.120348 -0.044989 0.069612 -0.343833 -0.062500 0 0 0 0 0 0 4 89339
-0.018678 0.006717 0.120348 -0.052387 0.063182 -0.346331 -0.062500 0 0 0 0 0 0 4 90341
-0.018678 0.006717 0.120348 -0.056317 0.060012 -0.347280 -0.062500 0 0 0 0 0 0 4 91317
-0.018678 0.006716 0.120348 -0.058327 0.058457 -0.347648 -0.062500 0 0 0 0 0 0 4 92310
-0.018675 0.006700 0.120360 -0.104431 0.271924 -0.523196 -0.062500 0 0 0 0 0 0 4 93339
-0.018672 0.006691 0.120365 -0.098614 0.189164 -0.442644 -0.062500 0 0 0 0 0 0 4 94309
-0.018681 0.006673 0.120355 0.056071 0.303447 -0.233955 -0.062500 0 0 0 0 0 0 4 95341
-0.018687 0.006665 0.120351 0.020566 0.195631 -0.290699 -0.062500 0 0 0 0 0 0 4 96340
-0.018690 0.006660 0.120350 -0.014184 0.126841 -0.325640 -0.062500 0 0 0 0 0 0 4 97331
-0.018691 0.006658 0.120349 -0.035430 0.091566 -0.340168 -0.062500 0 0 0 0 0 0 4 98330
-0.018692 0.006657 0.120349 -0.047236 0.074058 -0.345776 -0.062500 0 0 0 0 0 0 4 99334
-0.018692 0.006657 0.120349 -0.053586 0.065428 -0.347885 -0.062500 0 0 0 0 0 0 4 100341
-0.018693 0.006656 0.120349 -0.056905 0.061156 -0.348692 -0.062500 0 0 0 0 0 0 4 101340
-0.018693 0.006656 0.120349 -0.058623 0.059032 -0.348992 -0.062500 0 0 0 0 0 0 4 102340
-0.018693 0.006656 0.120349 -0.059520 0.057969 -0.349109 -0.062500 0 0 0 0 0 0 4 103340
-0.018689 0.006640 0.120362 -0.105057 0.271822 -0.524429 -0.062500 0 0 0 0 0 0 4 104329
-0.018698 0.006618 0.120355 0.042554 0.365702 -0.280018 -0.062500 0 0 0 0 0 0 4 105333
-0.018702 0.006607 0.120352 0.010057 0.229626 -0.310302 -0.062500 0 0 0 0 0 0 4 106340
-0.018705 0.006601 0.120351 -0.020845 0.144406 -0.333959 -0.062500 0 0 0 0 0 0 4 107341
-0.018706 0.006599 0.120351 -0.039283 0.100517 -0.344115 -0.062500 0 0 0 0 0 0 4 108339
-0.018707 0.006597 0.120351 -0.049370 0.078620 -0.348060 -0.062500 0 0 0 0 0 0 4 109320
-0.018707 0.006597 0.120350 -0.054717 0.067728 -0.349562 -0.062500 0 0 0 0 0 0 4 110324
-0.018707 0.006596 0.120350 -0.057485 0.062296 -0.350122 -0.062500 0 0 0 0 0 0 4 111391
-0.018707 0.006596 0.120350 -0.058942 0.059601 -0.350342 -0.062500 0 0 0 0 0 0 4 112404
-0.018707 0.006596 0.120350 -0.059684 0.058268 -0.350411 -0.062500 0 0 0 0 0 0 4 113387
-0.018707 0.006596 0.120350 -0.060046 0.057591 -0.350444 -0.062500 0 0 0 0 0 0 4 114405
-0.018718 0.006582 0.120339 0.081449 0.213474 -0.186444 -0.062500 0 0 0 0 0 0 4 115389
-0.018721 0.006559 0.120347 -0.009466 0.354224 -0.436832 -0.062500 0 0 0 0 0 0 4 116405
-0.018722 0.006548 0.120350 -0.044385 0.220457 -0.398436 -0.062500 0 0 0 0 0 0 4 117388
-0.018722 0.006542 0.120351 -0.056072 0.131819 -0.370764 -0.062500 0 0 0 0 0 0 4 118388
-0.018722 0.006539 0.120351 -0.059556 0.084858 -0.359037 -0.062500 0 0 0 0 0 0 4 119358
-0.018722 0.006537 0.120352 -0.060368 0.060932 -0.354481 -0.062500 0 0 0 0 0 0 4 120322
-0.018722 0.006536 0.120352 -0.060486 0.048837 -0.352761 -0.062500 0 0 0 0 0 0 4 121323
-0.018722 0.006536 0.120352 -0.060381 0.042751 -0.352107 -0.062500 0 0 0 0 0 0 4 122333
-0.018722 0.006536 0.120352 -0.060293 0.039714 -0.351874 -0.062500 0 0 0 0 0 0 4 123322
-0.018722 0.006536 0.120352 -0.060213 0.038164 -0.351777 -0.062500 0 0 0 0 0 0 4 124332
-0.018722 0.006536 0.120352 -0.060195 0.037406 -0.351755 -0.062500 0 0 0 0 0 0 4 125332
-0.018722 0.006536 0.120352 -0.060168 0.037014 -0.351734 -0.062500 0 0 0 0 0 0 4 126330
-0.018722 0.006536 0.120352 -0.060162 0.036838 -0.351720 -0.062500 0 0 0 0 0 0 4 127332
-0.018722 0.006536 0.120352 -0.060151 0.036731 -0.351714 -0.062500 0 0 0 0 0 0 4 128330
-0.018722 0.006536 0.120352 -0.060132 0.036678 -0.351719 -0.062500 0 0 0 0 0 0 4 129330
-0.018719 0.006519 0.120364 -0.105307 0.251356 -0.526691 -0.062500 0 0 0 0 0 0 4 130336
-0.018716 0.006511 0.120369 -0.098938 0.168689 -0.446298 -0.062500 0 0 0 0 0 0 4 131334
-0.018714 0.006506 0.120371 -0.085553 0.106326 -0.401447 -0.062500 0 0 0 0 0 0 4 132331
-0.018713 0.006504 0.120371 -0.075101 0.072291 -0.383086 -0.062500 0 0 0 0 0 0 4 133330
-0.018713 0.006503 0.120372 -0.068442 0.054720 -0.376045 -0.062500 0 0 0 0 0 0 4 134346
-0.018712 0.006502 0.120372 -0.064631 0.045765 -0.373374 -0.062500 0 0 0 0 0 0 4 135344
-0.018712 0.006502 0.120372 -0.062501 0.041235 -0.372381 -0.062500 0 0 0 0 0 0 4 136334
-0.018723 0.006488 0.120360 0.079934 0.215331 -0.207729 -0.062500 0 0 0 0 0 0 4 137334
-0.018729 0.006482 0.120356 0.034033 0.149901 -0.282995 -0.062500 0 0 0 0 0 0 4 138327
-0.018733 0.006479 0.120354 -0.006886 0.098242 -0.325080 -0.062500 0 0 0 0 0 0 4 139311
-0.018735 0.006477 0.120353 -0.031743 0.071688 -0.342296 -0.062500 0 0 0 0 0 0 4 140339
-0.018736 0.006476 0.120353 -0.045588 0.058614 -0.348921 -0.062500 0 0 0 0 0 0 4 141337
-0.018736 0.006476 0.120353 -0.052997 0.052178 -0.351420 -0.062500 0 0 0 0 0 0 4 142338
-0.018736 0.006476 0.120353 -0.056913 0.049008 -0.352362 -0.062500 0 0 0 0 0 0 4 143340
-0.018736 0.006476 0.120353 -0.058923 0.047436 -0.352733 -0.062500 0 0 0 0 0 0 4 144339
-0.018737 0.006476 0.120353 -0.059943 0.046673 -0.352856 -0.062500 0 0 0 0 0 0 4 145334
-0.018737 0.006475 0.120353 -0.060474 0.046289 -0.352917 -0.062500 0 0 0 0 0 0 4 146341
-0.018737 0.006475 0.120353 -0.060762 0.046092 -0.352925 -0.062500 0 0 0 0 0 0 4 147343
-0.018737 0.006475 0.120353 -0.060875 0.045995 -0.352926 -0.062500 0 0 0 0 0 0 4 148344
-0.018737 0.006475 0.120353 -0.060965 0.045965 -0.352943 -0.062500 0 0 0 0 0 0 4 149338
-0.018737 0.006475 0.120353 -0.060983 0.045925 -0.352944 -0.062500 0 0 0 0 0 0 4 150337
-0.018737 0.006475 0.120353 -0.061010 0.045918 -0.352930 -0.062500 0 0 0 0 0 0 4 151340
-0.018758 0.006481 0.120358 0.221445 -0.021081 -0.421225 -0.062500 0 0 0 0 0 0 4 152310
-0.018769 0.006483 0.120360 0.103937 0.006920 -0.389794 -0.062500 0 0 0 0 0 0 4 153307
-0.018774 0.006484 0.120360 0.022128 0.026324 -0.372297 -0.062500 0 0 0 0 0 0 4 154338
-0.018777 0.006485 0.120361 -0.020006 0.036276 -0.365163 -0.062500 0 0 0 0 0 0 4 155357
-0.018778 0.006485 0.120361 -0.040815 0.041182 -0.362410 -0.062500 0 0 0 0 0 0 4 156346
-0.018778 0.006485 0.120361 -0.051045 0.043579 -0.361383 -0.062500 0 0 0 0 0 0 4 157346
-0.018779 0.006485 0.120361 -0.056088 0.044753 -0.360984 -0.062500 0 0 0 0 0 0 4 158345
-0.018779 0.006485 0.120361 -0.058568 0.045333 -0.360840 -0.062500 0 0 0 0 0 0 4 159331
-0.018779 0.006485 0.120361 -0.059812 0.045625 -0.360789 -0.062500 0 0 0 0 0 0 4 160327
-0.018779 0.006485 0.120361 -0.060402 0.045754 -0.360755 -0.062500 0 0 0 0 0 0 4 161345
-0.018779 0.006485 0.120361 -0.060710 0.045834 -0.360772 -0.062500 0 0 0 0 0 0 4 162347
-0.018779 0.006485 0.120361 -0.060873 0.045873 -0.360743 -0.062500 0 0 0 0 0 0 4 163348
-0.018779 0.006485 0.120361 -0.060958 0.045883 -0.360750 -0.062500 0 0 0 0 0 0 4 164347
-0.018779 0.006485 0.120361 -0.060968 0.045894 -0.360759 -0.062500 0 0 0 0 0 0 4 165345
-0.018779 0.006485 0.120361 -0.060996 0.045902 -0.360754 -0.062500 0 0 0 0 0 0 4 166327
-0.018779 0.006485 0.120361 -0.061025 0.045909 -0.360747 -0.062500 0 0 0 0 0 0 4 167348
-0.018779 0.006485 0.120361 -0.061035 0.045901 -0.360754 -0.062500 0 0 0 0 0 0 4 168344
-0.018779 0.006485 0.120361 -0.061002 0.045903 -0.360754 -0.062500 0 0 0 0 0 0 4 169342
-0.018779 0.006485 0.120361 -0.061026 0.045909 -0.360747 -0.062500 0 0 0 0 0 0 4 170352
-0.018779 0.006485 0.120361 -0.061035 0.045901 -0.360754 -0.062500 0 0 0 0 0 0 4 171347
-0.018779 0.006485 0.120361 -0.061002 0.045903 -0.360754 -0.062500 0 0 0 0 0 0 4 172347
-0.018775 0.006469 0.120373 -0.106200 0.260715 -0.535605 -0.062500 0 0 0 0 0 0 4 173328
-0.018773 0.006460 0.120378 -0.099830 0.178000 -0.455286 -0.062500 0 0 0 0 0 0 4 174346
-0.018771 0.006456 0.120380 -0.086435 0.115589 -0.410447 -0.062500 0 0 0 0 0 0 4 175347
-0.018770 0.006454 0.120380 -0.075985 0.081566 -0.392122 -0.062500 0 0 0 0 0 0 4 176346
-0.018770 0.006453 0.120381 -0.069366 0.063991 -0.385055 -0.062500 0 0 0 0 0 0 4 177352
-0.018769 0.006452 0.120381 -0.065498 0.055039 -0.382396 -0.062500 0 0 0 0 0 0 4 178327
-0.018769 0.006452 0.120381 -0.063384 0.050495 -0.381382 -0.062500 0 0 0 0 0 0 4 179347
-0.018769 0.006452 0.120381 -0.062260 0.048222 -0.381006 -0.062500 0 0 0 0 0 0 4 180345
-0.018769 0.006452 0.120381 -0.061656 0.047057 -0.380864 -0.062500 0 0 0 0 0 0 4 181338
-0.018769 0.006452 0.120381 -0.061346 0.046475 -0.380818 -0.062500 0 0 0 0 0 0 4 182347
-0.018769 0.006452 0.120381 -0.061166 0.046189 -0.380786 -0.062500 0 0 0 0 0 0 4 183337
-0.018769 0.006452 0.120381 -0.061117 0.046056 -0.380793 -0.062500 0 0 0 0 0 0 4 184346
-0.018769 0.006452 0.120381 -0.061051 0.045990 -0.380775 -0.062500 0 0 0 0 0 0 4 185336
-0.018769 0.006452 0.120381 -0.061034 0.045932 -0.380786 -0.062500 0 0 0 0 0 0 4 186346
-0.018769 0.006452 0.120381 -0.061030 0.045916 -0.380779 -0.062500 0 0 0 0 0 0 4 187335
-0.018769 0.006452 0.120381 -0.061029 0.045915 -0.380778 -0.062500 0 0 0 0 0 0 4 188335
-0.018769 0.006452 0.120381 -0.061029 0.045914 -0.380778 -0.062500 0 0 0 0 0 0 4 189345
-0.018769 0.006452 0.120381 -0.061029 0.045914 -0.380778 -0.062500 0 0 0 0 0 0 4 190335
-0.018769 0.006452 0.120381 -0.061029 0.045914 -0.380778 -0.062500 0 0 0 0 0 0 4 191330
-0.018769 0.006452 0.120381 -0.061027 0.045904 -0.380770 -0.062500 0 0 0 0 0 0 4 192321
-0.018769 0.006452 0.120381 -0.061009 0.045899 -0.380791 -0.062500 0 0 0 0 0 0 4 193330
-0.018769 0.006452 0.120381 -0.061025 0.045903 -0.380771 -0.062500 0 0 0 0 0 0 4 194321
-0.018769 0.006452 0.120381 -0.061035 0.045905 -0.380785 -0.062500 0 0 0 0 0 0 4 195330
-0.018769 0.006452 0.120381 -0.061001 0.045897 -0.380777 -0.062500 0 0 0 0 0 0 4 196321
-0.018769 0.006452 0.120381 -0.061026 0.045913 -0.380778 -0.062500 0 0 0 0 0 0 4 197331
-0.018769 0.006452 0.120381 -0.061036 0.045906 -0.380785 -0.062500 0 0 0 0 0 0 4 198329
-0.018769 0.006452 0.120381 -0.061001 0.045897 -0.380777 -0.062500 0 0 0 0 0 0 4 199335
-0.018769 0.006452 0.120381 -0.061026 0.045913 -0.380778 -0.062500 0 0 0 0 0 0 4 200328
-0.018769 0.006452 0.120381 -0.061036 0.045906 -0.380785 -0.062500 0 0 0 0 0 0 4 201330
-0.018769 0.006452 0.120381 -0.061001 0.045897 -0.380777 -0.062500 0 0 0 0 0 0 4 202324
-0.018769 0.006452 0.120381 -0.061033 0.045904 -0.380786 -0.062500 0 0 0 0 0 0 4 203329
-0.018769 0.006452 0.120381 -0.061028 0.045903 -0.380771 -0.062500 0 0 0 0 0 0 4 204327
-0.018769 0.006452 0.120381 -0.061003 0.045907 -0.380783 -0.062500 0 0 0 0 0 0 4 205343
-0.018766 0.006435 0.120393 -0.106268 0.260848 -0.555552 -0.062500 0 0 0 0 0 0 4 206332
-0.018763 0.006427 0.120398 -0.099852 0.178042 -0.475271 -0.062500 0 0 0 0 0 0 4 207338
-0.018761 0.006422 0.120400 -0.086453 0.115633 -0.430449 -0.062500 0 0 0 0 0 0 4 208325
-0.018760 0.006420 0.120400 -0.075990 0.081566 -0.412113 -0.062500 0 0 0 0 0 0 4 209307
-0.018760 0.006419 0.120401 -0.069357 0.063979 -0.405087 -0.062500 0 0 0 0 0 0 4 210337
-0.018760 0.006418 0.120401 -0.065504 0.055027 -0.402415 -0.062500 0 0 0 0 0 0 4 211337
-0.018759 0.006418 0.120401 -0.063382 0.050517 -0.401402 -0.062500 0 0 0 0 0 0 4 212336
-0.018759 0.006418 0.120401 -0.062265 0.048210 -0.401027 -0.062500 0 0 0 0 0 0 4 213334
-0.018770 0.006404 0.120389 0.079496 0.223322 -0.236374 -0.062500 0 0 0 0 0 0 4 214341
-0.018776 0.006398 0.120385 0.034289 0.149287 -0.311816 -0.062500 0 0 0 0 0 0 4 215346
-0.018780 0.006395 0.120383 -0.006730 0.097954 -0.354004 -0.062500 0 0 0 0 0 0 4 216340
-0.018782 0.006393 0.120382 -0.031647 0.071556 -0.371260 -0.062500 0 0 0 0 0 0 4 217338
-0.018783 0.006392 0.120382 -0.045555 0.058526 -0.377916 -0.062500 0 0 0 0 0 0 4 218326
-0.018783 0.006392 0.120382 -0.052978 0.052148 -0.380413 -0.062500 0 0 0 0 0 0 4 219336
-0.018783 0.006392 0.120382 -0.056877 0.048979 -0.381382 -0.062500 0 0 0 0 0 0 4 220306
-0.018784 0.006391 0.120382 -0.058918 0.047445 -0.381723 -0.062500 0 0 0 0 0 0 4 221329
-0.018784 0.006391 0.120382 -0.059954 0.046670 -0.381859 -0.062500 0 0 0 0 0 0 4 222329
-0.018784 0.006391 0.120382 -0.060478 0.046283 -0.381905 -0.062500 0 0 0 0 0 0 4 223336
-0.018784 0.006391 0.120382 -0.060749 0.046091 -0.381943 -0.062500 0 0 0 0 0 0 4 224335
-0.018780 0.006375 0.120394 -0.104831 0.241337 -0.556554 -0.062500 0 0 0 0 0 0 4 225333
-0.018778 0.006366 0.120399 -0.098469 0.158404 -0.476346 -0.062500 0 0 0 0 0 0 4 226334
-0.018776 0.006362 0.120401 -0.085081 0.095902 -0.431573 -0.062500 0 0 0 0 0 0 4 227334
-0.018775 0.006360 0.120402 -0.074640 0.061826 -0.413262 -0.062500 0 0 0 0 0 0 4 228338
-0.018785 0.006345 0.120390 0.073030 0.220388 -0.241546 -0.062500 0 0 0 0 0 0 4 229335
-0.018791 0.006338 0.120386 0.031416 0.138034 -0.314461 -0.062500 0 0 0 0 0 0 4 230337
-0.018795 0.006335 0.120384 -0.007622 0.082504 -0.355703 -0.062500 0 0 0 0 0 0 4 231338
-0.018796 0.006333 0.120383 -0.031483 0.053961 -0.372601 -0.062500 0 0 0 0 0 0 4 232334
-0.018797 0.006332 0.120383 -0.044787 0.039859 -0.379107 -0.062500 0 0 0 0 0 0 4 233334
-0.018798 0.006332 0.120383 -0.051942 0.032920 -0.381588 -0.062500 0 0 0 0 0 0 4 234305
-0.018798 0.006331 0.120383 -0.055707 0.029517 -0.382519 -0.062500 0 0 0 0 0 0 4 235338
-0.018798 0.006331 0.120383 -0.057653 0.027814 -0.382872 -0.062500 0 0 0 0 0 0 4 236336
-0.018798 0.006331 0.120383 -0.058646 0.026985 -0.382992 -0.062500 0 0 0 0 0 0 4 237335
-0.018798 0.006331 0.120383 -0.059174 0.026556 -0.383037 -0.062500 0 0 0 0 0 0 4 238333
-0.018798 0.006331 0.120383 -0.059435 0.026349 -0.383050 -0.062500 0 0 0 0 0 0 4 239340
-0.018798 0.006331 0.120383 -0.059554 0.026253 -0.383067 -0.062500 0 0 0 0 0 0 4 240349
-0.018798 0.006331 0.120383 -0.059615 0.026196 -0.383076 -0.062500 0 0 0 0 0 0 4 241351
-0.018809 0.006318 0.120371 0.081281 0.202239 -0.218301 -0.062500 0 0 0 0 0 0 4 242344
-0.018815 0.006311 0.120367 0.035857 0.128897 -0.293934 -0.062500 0 0 0 0 0 0 4 243346
-0.018819 0.006308 0.120365 -0.005267 0.077884 -0.336196 -0.062500 0 0 0 0 0 0 4 244344
-0.018821 0.006306 0.120365 -0.030269 0.051646 -0.353490 -0.062500 0 0 0 0 0 0 4 245343
-0.018822 0.006306 0.120364 -0.044145 0.038701 -0.360144 -0.062500 0 0 0 0 0 0 4 246343
-0.018822 0.006305 0.120364 -0.051628 0.032341 -0.362659 -0.062500 0 0 0 0 0 0 4 247345
-0.018822 0.006305 0.120364 -0.055538 0.029217 -0.363613 -0.062500 0 0 0 0 0 0 4 248344
-0.018823 0.006305 0.120364 -0.057569 0.027675 -0.363983 -0.062500 0 0 0 0 0 0 4 249343
-0.018823 0.006305 0.120364 -0.058620 0.026903 -0.364102 -0.062500 0 0 0 0 0 0 4 250344
-0.018823 0.006305 0.120364 -0.059154 0.026519 -0.364163 -0.062500 0 0 0 0 0 0 4 251403
-0.018823 0.006305 0.120364 -0.059411 0.026334 -0.364179 -0.062500 0 0 0 0 0 0 4 252387
-0.018823 0.006305 0.120364 -0.059555 0.026246 -0.364190 -0.062500 0 0 0 0 0 0 4 253400
-0.018833 0.006291 0.120352 0.081205 0.202179 -0.199328 -0.062500 0 0 0 0 0 0 4 254383
-0.018840 0.006285 0.120348 0.035826 0.128852 -0.274990 -0.062500 0 0 0 0 0 0 4 255387
-0.018843 0.006282 0.120346 -0.005296 0.077887 -0.317285 -0.062500 0 0 0 0 0 0 4 256401
-0.018845 0.006280 0.120346 -0.030249 0.051655 -0.334585 -0.062500 0 0 0 0 0 0 4 257387
-0.018846 0.006279 0.120345 -0.044152 0.038694 -0.341247 -0.062500 0 0 0 0 0 0 4 258398
-0.018847 0.006279 0.120345 -0.051630 0.032352 -0.343766 -0.062500 0 0 0 0 0 0 4 259387
-0.018847 0.006279 0.120345 -0.055544 0.029212 -0.344722 -0.062500 0 0 0 0 0 0 4 260402
-0.018847 0.006279 0.120345 -0.057565 0.027667 -0.345078 -0.062500 0 0 0 0 0 0 4 261385
-0.018847 0.006278 0.120345 -0.058626 0.026908 -0.345218 -0.062500 0 0 0 0 0 0 4 262400
-0.018847 0.006278 0.120345 -0.059152 0.026523 -0.345267 -0.062500 0 0 0 0 0 0 4 263354
-0.018858 0.006265 0.120334 0.081297 0.202265 -0.180332 -0.062500 0 0 0 0 0 0 4 264328
-0.018864 0.006258 0.120329 0.035890 0.128892 -0.256039 -0.062500 0 0 0 0 0 0 4 265320
-0.018868 0.006255 0.120327 -0.005246 0.077892 -0.298353 -0.062500 0 0 0 0 0 0 4 266328
-0.018869 0.006254 0.120327 -0.030228 0.051655 -0.315675 -0.062500 0 0 0 0 0 0 4 267319
-0.018870 0.006253 0.120327 -0.044155 0.038704 -0.322339 -0.062500 0 0 0 0 0 0 4 268326
-0.018871 0.006252 0.120326 -0.051611 0.032341 -0.324868 -0.062500 0 0 0 0 0 0 4 269318
-0.018871 0.006252 0.120326 -0.055542 0.029224 -0.325821 -0.062500 0 0 0 0 0 0 4 270318
-0.018871 0.006252 0.120326 -0.057569 0.027663 -0.326177 -0.062500 0 0 0 0 0 0 4 271327
-0.018882 0.006239 0.120315 0.081995 0.202741 -0.161266 -0.062500 0 0 0 0 0 0 4 272333
-0.018888 0.006232 0.120310 0.036231 0.129133 -0.237047 -0.062500 0 0 0 0 0 0 4 273325
-0.018892 0.006229 0.120308 -0.005048 0.078015 -0.279406 -0.062500 0 0 0 0 0 0 4 274327
-0.018894 0.006227 0.120308 -0.030146 0.051724 -0.296754 -0.062500 0 0 0 0 0 0 4 275338
-0.018895 0.006227 0.120308 -0.044087 0.038735 -0.303426 -0.062500 0 0 0 0 0 0 4 276332
-0.018895 0.006226 0.120308 -0.051592 0.032372 -0.305939 -0.062500 0 0 0 0 0 0 4 277335
-0.018906 0.006212 0.120296 0.084966 0.204980 -0.141761 -0.062500 0 0 0 0 0 0 4 278326
-0.018913 0.006206 0.120291 0.037772 0.130243 -0.217902 -0.062500 0 0 0 0 0 0 4 279340
-0.018916 0.006203 0.120290 -0.004264 0.078591 -0.260399 -0.062500 0 0 0 0 0 0 4 280334
-0.018918 0.006201 0.120289 -0.029727 0.051987 -0.277789 -0.062500 0 0 0 0 0 0 4 281336
-0.018919 0.006200 0.120289 -0.043882 0.038888 -0.284475 -0.062500 0 0 0 0 0 0 4 282318
-0.018920 0.006200 0.120289 -0.051499 0.032440 -0.287008 -0.062500 0 0 0 0 0 0 4 283336
-0.018920 0.006200 0.120289 -0.055464 0.029253 -0.287971 -0.062500 0 0 0 0 0 0 4 284334
-0.018920 0.006200 0.120289 -0.057552 0.027691 -0.288324 -0.062500 0 0 0 0 0 0 4 285334
-0.018931 0.006186 0.120277 0.081763 0.202591 -0.123243 -0.062500 0 0 0 0 0 0 4 286331
-0.018937 0.006179 0.120272 0.035592 0.138879 -0.199111 -0.062500 0 0 0 0 0 0 4 287336
-0.018941 0.006176 0.120271 -0.005640 0.087806 -0.241507 -0.062500 0 0 0 0 0 0 4 288324
-0.018942 0.006175 0.120270 -0.030697 0.061525 -0.258859 -0.062500 0 0 0 0 0 0 4 289330
-0.018943 0.006174 0.120270 -0.044653 0.048571 -0.265553 -0.062500 0 0 0 0 0 0 4 290331
-0.018944 0.006173 0.120270 -0.052136 0.042172 -0.268080 -0.062500 0 0 0 0 0 0 4 291339
-0.018955 0.006160 0.120258 0.086370 0.195569 -0.103693 -0.062500 0 0 0 0 0 0 4 292333
-0.018961 0.006153 0.120253 0.039313 0.120901 -0.179932 -0.062500 0 0 0 0 0 0 4 293333
-0.018965 0.006150 0.120252 -0.002644 0.069294 -0.222467 -0.062500 0 0 0 0 0 0 4 294334
-0.018967 0.006148 0.120251 -0.028076 0.042722 -0.239893 -0.062500 0 0 0 0 0 0 4 295335
-0.018968 0.006148 0.120251 -0.042251 0.029603 -0.246589 -0.062500 0 0 0 0 0 0 4 296333
-0.018968 0.006147 0.120251 -0.049827 0.023177 -0.249129 -0.062500 0 0 0 0 0 0 4 297331
-0.018979 0.006133 0.120239 0.086328 0.195523 -0.084659 -0.062500 0 0 0 0 0 0 4 298334
-0.018986 0.006127 0.120234 0.039288 0.120886 -0.160930 -0.062500 0 0 0 0 0 0 4 299334
-0.018989 0.006124 0.120233 -0.002644 0.069283 -0.203489 -0.062500 0 0 0 0 0 0 4 300333
-0.019013 0.006127 0.120237 0.254354 -0.024314 -0.288543 -0.062500 0 0 0 0 0 0 4 301334
-0.019035 0.006115 0.120227 0.262706 0.165983 -0.098594 -0.062500 0 0 0 0 0 0 4 302332
-0.019047 0.006110 0.120223 0.128415 0.105922 -0.159731 -0.062500 0 0 0 0 0 0 4 303334
-0.019053 0.006107 0.120221 0.041443 0.061930 -0.196072 -0.062500 0 0 0 0 0 0 4 304333
-0.019056 0.006106 0.120221 -0.006284 0.039115 -0.211120 -0.062500 0 0 0 0 0 0 4 305332
-0.019058 0.006105 0.120221 -0.031450 0.027839 -0.216920 -0.062500 0 0 0 0 0 0 4 306334
-0.019059 0.006105 0.120221 -0.044475 0.022289 -0.219127 -0.062500 0 0 0 0 0 0 4 307334
-0.019059 0.006104 0.120220 -0.051129 0.019558 -0.219955 -0.062500 0 0 0 0 0 0 4 308333
-0.019059 0.006104 0.120220 -0.054559 0.018218 -0.220265 -0.062500 0 0 0 0 0 0 4 309332
-0.019060 0.006104 0.120220 -0.056267 0.017552 -0.220386 -0.062500 0 0 0 0 0 0 4 310333
-0.019070 0.006091 0.120209 0.082686 0.192568 -0.054786 -0.062500 0 0 0 0 0 0 4 311333
-0.019077 0.006084 0.120204 0.037489 0.119416 -0.130778 -0.062500 0 0 0 0 0 0 4 312333
-0.019080 0.006081 0.120202 -0.003549 0.068569 -0.173282 -0.062500 0 0 0 0 0 0 4 313323
-0.019082 0.006079 0.120202 -0.028518 0.042363 -0.190682 -0.062500 0 0 0 0 0 0 4 314332
-0.019105 0.006084 0.120206 0.240039 -0.037611 -0.264682 -0.062500 0 0 0 0 0 0 4 315334
-0.019126 0.006072 0.120196 0.254740 0.159256 -0.070527 -0.062500 0 0 0 0 0 0 4 316332
-0.019138 0.006067 0.120192 0.124289 0.102608 -0.130235 -0.062500 0 0 0 0 0 0 4 317333
-0.019144 0.006064 0.120191 0.039336 0.060294 -0.166071 -0.062500 0 0 0 0 0 0 4 318331
-0.019147 0.006063 0.120190 -0.007342 0.038290 -0.180926 -0.062500 0 0 0 0 0 0 4 319334
-0.019149 0.006062 0.120190 -0.031983 0.027427 -0.186670 -0.062500 0 0 0 0 0 0 4 320330
-0.019150 0.006062 0.120190 -0.045602 0.031496 -0.188823 -0.062500 0 0 0 0 0 0 4 321331
-0.019150 0.006062 0.120190 -0.052149 0.028859 -0.189658 -0.062500 0 0 0 0 0 0 4 322334
-0.019150 0.006062 0.120190 -0.055496 0.027552 -0.189971 -0.062500 0 0 0 0 0 0 4 323334
-0.019150 0.006062 0.120190 -0.057187 0.026926 -0.190094 -0.062500 0 0 0 0 0 0 4 324332
-0.019161 0.006048 0.120178 0.081542 0.201768 -0.024278 -0.062500 0 0 0 0 0 0 4 325318
-0.019189 0.006047 0.120179 0.319039 0.061652 -0.167351 -0.062500 0 0 0 0 0 0 4 326332
-0.019203 0.006046 0.120179 0.160559 0.038795 -0.179061 -0.062500 0 0 0 0 0 0 4 327333
-0.019210 0.006046 0.120179 0.053782 0.032045 -0.179332 -0.062500 0 0 0 0 0 0 4 328341
-0.019214 0.006046 0.120179 -0.002300 0.029129 -0.179043 -0.062500 0 0 0 0 0 0 4 329331
-0.019215 0.006046 0.120179 -0.030585 0.027691 -0.178907 -0.062500 0 0 0 0 0 0 4 330342
-0.019227 0.006032 0.120167 0.094656 0.202082 -0.012861 -0.062500 0 0 0 0 0 0 4 331329
-0.019234 0.006026 0.120162 0.043070 0.128879 -0.088919 -0.062500 0 0 0 0 0 0 4 332340
-0.019237 0.006022 0.120161 -0.001119 0.077989 -0.131506 -0.062500 0 0 0 0 0 0 4 333334
-0.019261 0.006026 0.120165 0.254911 -0.015307 -0.215654 -0.062500 0 0 0 0 0 0 4 334340
-0.019273 0.006028 0.120166 0.122569 -0.000303 -0.191709 -0.062500 0 0 0 0 0 0 4 335316
-0.019278 0.006029 0.120167 0.032824 0.012772 -0.177165 -0.062500 0 0 0 0 0 0 4 336324
-0.019281 0.006029 0.120167 -0.013493 0.019642 -0.171147 -0.062500 0 0 0 0 0 0 4 337316
-0.019282 0.006029 0.120167 -0.036448 0.023014 -0.168823 -0.062500 0 0 0 0 0 0 4 338309
-0.019283 0.006029 0.120167 -0.047781 0.024672 -0.167950 -0.062500 0 0 0 0 0 0 4 339327
-0.019283 0.006029 0.120167 -0.053391 0.025497 -0.167597 -0.062500 0 0 0 0 0 0 4 340318
-0.019284 0.006029 0.120167 -0.056169 0.025889 -0.167489 -0.062500 0 0 0 0 0 0 4 341339
-0.019294 0.006016 0.120156 0.081700 0.201111 -0.001325 -0.062500 0 0 0 0 0 0 4 342322
-0.019322 0.006014 0.120156 0.319324 0.061282 -0.143913 -0.062500 0 0 0 0 0 0 4 343333
-0.019336 0.006014 0.120156 0.160773 0.038587 -0.155938 -0.062500 0 0 0 0 0 0 4 344318
-0.019343 0.006013 0.120156 0.053911 0.031929 -0.156381 -0.062500 0 0 0 0 0 0 4 345331
-0.019347 0.006013 0.120156 -0.002251 0.029053 -0.156154 -0.062500 0 0 0 0 0 0 4 346316
-0.019349 0.006013 0.120156 -0.030552 0.027668 -0.156042 -0.062500 0 0 0 0 0 0 4 347326
-0.019349 0.006013 0.120156 -0.044733 0.026963 -0.155994 -0.062500 0 0 0 0 0 0 4 348320
-0.019350 0.006013 0.120156 -0.051812 0.026620 -0.155978 -0.062500 0 0 0 0 0 0 4 349349
-0.019350 0.006013 0.120156 -0.055355 0.026470 -0.155960 -0.062500 0 0 0 0 0 0 4 350322
-0.019372 0.006018 0.120161 0.225351 -0.031293 -0.222214 -0.062500 0 0 0 0 0 0 4 351322
-0.019383 0.006021 0.120162 0.106834 -0.003380 -0.191768 -0.062500 0 0 0 0 0 0 4 352321
-0.019398 0.006009 0.120151 0.163477 0.190956 -0.008555 -0.062500 0 0 0 0 0 0 4 353322
-0.019407 0.006003 0.120147 0.076826 0.128176 -0.077733 -0.062500 0 0 0 0 0 0 4 354319
-0.019412 0.006000 0.120145 0.015351 0.082448 -0.117716 -0.062500 0 0 0 0 0 0 4 355320
-0.019414 0.005998 0.120145 -0.019721 0.058765 -0.134209 -0.062500 0 0 0 0 0 0 4 356321
-0.019416 0.005998 0.120145 -0.038663 0.047085 -0.140576 -0.062500 0 0 0 0 0 0 4 357320
-0.019438 0.006002 0.120149 0.234215 -0.025803 -0.208998 -0.062500 0 0 0 0 0 0 4 358328
-0.019449 0.006005 0.120151 0.111404 -0.000679 -0.179584 -0.062500 0 0 0 0 0 0 4 359325
-0.019454 0.006006 0.120152 0.026810 0.017371 -0.163034 -0.062500 0 0 0 0 0 0 4 360326
-0.019457 0.006006 0.120152 -0.016741 0.026703 -0.156240 -0.062500 0 0 0 0 0 0 4 361319
-0.019458 0.006007 0.120152 -0.038267 0.031282 -0.153624 -0.062500 0 0 0 0 0 0 4 362321
-0.019459 0.006007 0.120152 -0.048857 0.033551 -0.152629 -0.062500 0 0 0 0 0 0 4 363320
-0.019481 0.006012 0.120157 0.228854 -0.032504 -0.218069 -0.062500 0 0 0 0 0 0 4 364320
-0.019491 0.006015 0.120158 0.108615 -0.003993 -0.187703 -0.062500 0 0 0 0 0 0 4 365320
-0.019497 0.006016 0.120159 0.025363 0.015728 -0.170782 -0.062500 0 0 0 0 0 0 4 366320
-0.019510 0.006003 0.120148 0.121266 0.200708 0.002529 -0.062500 0 0 0 0 0 0 4 367320
-0.019517 0.005997 0.120143 0.056038 0.132981 -0.070942 -0.062500 0 0 0 0 0 0 4 368320
-0.019521 0.005994 0.120141 0.005185 0.084805 -0.112635 -0.062500 0 0 0 0 0 0 4 369321
-0.019524 0.005992 0.120141 -0.024728 0.059924 -0.129797 -0.062500 0 0 0 0 0 0 4 370320
-0.019525 0.005992 0.120141 -0.041127 0.047652 -0.136413 -0.062500 0 0 0 0 0 0 4 371304
-0.019547 0.005996 0.120145 0.233146 -0.025542 -0.204475 -0.062500 0 0 0 0 0 0 4 372321
-0.019558 0.005999 0.120147 0.110887 -0.000567 -0.175352 -0.062500 0 0 0 0 0 0 4 373318
-0.019563 0.006000 0.120148 0.026573 0.017426 -0.158898 -0.062500 0 0 0 0 0 0 4 374321
-0.019566 0.006000 0.120148 -0.016881 0.026709 -0.152159 -0.062500 0 0 0 0 0 0 4 375320
-0.019567 0.006001 0.120148 -0.038334 0.031308 -0.149570 -0.062500 0 0 0 0 0 0 4 376320
-0.019568 0.006001 0.120148 -0.048880 0.033551 -0.148565 -0.062500 0 0 0 0 0 0 4 377318
-0.019590 0.006006 0.120153 0.229260 -0.022926 -0.213542 -0.062500 0 0 0 0 0 0 4 378320
-0.019600 0.006009 0.120154 0.108952 0.005588 -0.183438 -0.062500 0 0 0 0 0 0 4 379320
-0.019606 0.006010 0.120155 0.025698 0.025318 -0.166630 -0.062500 0 0 0 0 0 0 4 380319
-0.019608 0.006010 0.120155 -0.017203 0.035482 -0.159735 -0.062500 0 0 0 0 0 0 4 381317
-0.019610 0.006011 0.120155 -0.038359 0.040499 -0.157081 -0.062500 0 0 0 0 0 0 4 382327
-0.019610 0.006011 0.120155 -0.048774 0.042962 -0.156084 -0.062500 0 0 0 0 0 0 4 383407
-0.019632 0.006016 0.120160 0.229256 -0.023045 -0.220866 -0.062500 0 0 0 0 0 0 4 384397
-0.019654 0.006005 0.120150 0.247476 0.180273 -0.024266 -0.062500 0 0 0 0 0 0 4 385408
-0.019665 0.006000 0.120146 0.120305 0.127343 -0.083657 -0.062500 0 0 0 0 0 0 4 386397
-0.019671 0.005997 0.120145 0.036994 0.086900 -0.119549 -0.062500 0 0 0 0 0 0 4 387400
-0.019674 0.005996 0.120144 -0.008898 0.065834 -0.134464 -0.062500 0 0 0 0 0 0 4 388425
-0.019676 0.005996 0.120144 -0.033187 0.055450 -0.140247 -0.062500 0 0 0 0 0 0 4 389397
-0.019677 0.005995 0.120144 -0.045783 0.050333 -0.142449 -0.062500 0 0 0 0 0 0 4 390397
-0.019699 0.006000 0.120148 0.230977 -0.019401 -0.208194 -0.062500 0 0 0 0 0 0 4 391377
-0.019710 0.006003 0.120150 0.109910 0.007322 -0.178740 -0.062500 0 0 0 0 0 0 4 392371
-0.019715 0.006004 0.120151 0.026189 0.026173 -0.162229 -0.062500 0 0 0 0 0 0 4 393374
-0.019717 0.006004 0.120151 -0.016957 0.035900 -0.155461 -0.062500 0 0 0 0 0 0 4 394401
-0.019719 0.006005 0.120151 -0.038215 0.040699 -0.152835 -0.062500 0 0 0 0 0 0 4 395397
-0.019719 0.006005 0.120151 -0.048708 0.043051 -0.151868 -0.062500 0 0 0 0 0 0 4 396383
-0.019720 0.006005 0.120151 -0.053876 0.044240 -0.151473 -0.062500 0 0 0 0 0 0 4 397396
-0.019741 0.006010 0.120156 0.226896 -0.022457 -0.216034 -0.062500 0 0 0 0 0 0 4 398379
-0.019752 0.006013 0.120158 0.107841 0.005794 -0.186315 -0.062500 0 0 0 0 0 0 4 399397
-0.019757 0.006014 0.120158 0.025118 0.025421 -0.169724 -0.062500 0 0 0 0 0 0 4 400380
-0.019760 0.006014 0.120159 -0.017482 0.035517 -0.162913 -0.062500 0 0 0 0 0 0 4 401392
-0.019761 0.006015 0.120159 -0.038509 0.040524 -0.160275 -0.062500 0 0 0 0 0 0 4 402380
-0.019784 0.006020 0.120163 0.234568 -0.024286 -0.223784 -0.062500 0 0 0 0 0 0 4 403404
-0.019794 0.006023 0.120165 0.112169 0.014365 -0.193847 -0.062500 0 0 0 0 0 0 4 404400
-0.019800 0.006024 0.120166 0.027578 0.034443 -0.177179 -0.062500 0 0 0 0 0 0 4 405398
-0.019813 0.006011 0.120154 0.122184 0.219461 -0.003583 -0.062500 0 0 0 0 0 0 4 406382
-0.019820 0.006005 0.120150 0.057032 0.151881 -0.077113 -0.062500 0 0 0 0 0 0 4 407357
-0.019824 0.006002 0.120148 0.006153 0.103805 -0.118893 -0.062500 0 0 0 0 0 0 4 408314
-0.019827 0.006000 0.120147 -0.023812 0.078971 -0.136141 -0.062500 0 0 0 0 0 0 4 409323
-0.019850 0.006005 0.120152 0.243250 -0.000562 -0.207059 -0.062500 0 0 0 0 0 0 4 410313
-0.019861 0.006007 0.120153 0.116606 0.021414 -0.180166 -0.062500 0 0 0 0 0 0 4 411323
-0.019866 0.006008 0.120154 0.029937 0.037916 -0.164653 -0.062500 0 0 0 0 0 0 4 412323
-0.019869 0.006009 0.120154 -0.014763 0.046527 -0.158259 -0.062500 0 0 0 0 0 0 4 413313
-0.019870 0.006009 0.120154 -0.036863 0.050748 -0.155788 -0.062500 0 0 0 0 0 0 4 414323
-0.019893 0.006014 0.120159 0.235804 -0.014486 -0.218916 -0.062500 0 0 0 0 0 0 4 415314
-0.019904 0.006017 0.120161 0.112567 0.014512 -0.189220 -0.062500 0 0 0 0 0 0 4 416326
-0.019909 0.006018 0.120161 0.027752 0.034533 -0.172658 -0.062500 0 0 0 0 0 0 4 417320
-0.019911 0.006019 0.120161 -0.015900 0.044810 -0.165868 -0.062500 0 0 0 0 0 0 4 418322
-0.019913 0.006019 0.120162 -0.037444 0.049904 -0.163225 -0.062500 0 0 0 0 0 0 4 419332
-0.019913 0.006019 0.120162 -0.048047 0.052402 -0.162242 -0.062500 0 0 0 0 0 0 4 420333
-0.019935 0.006024 0.120166 0.230389 -0.013680 -0.225725 -0.062500 0 0 0 0 0 0 4 421325
-0.019946 0.006027 0.120168 0.109875 0.014908 -0.196350 -0.062500 0 0 0 0 0 0 4 422326
-0.019951 0.006028 0.120169 0.026437 0.034723 -0.179912 -0.062500 0 0 0 0 0 0 4 423335
-0.019954 0.006029 0.120169 -0.016572 0.044928 -0.173169 -0.062500 0 0 0 0 0 0 4 424328
-0.019955 0.006029 0.120169 -0.037779 0.049941 -0.170575 -0.062500 0 0 0 0 0 0 4 425335
-0.019988 0.006021 0.120162 0.373388 0.159664 -0.066328 -0.062500 0 0 0 0 0 0 4 426328
-0.020005 0.006017 0.120159 0.207565 0.125621 -0.112936 -0.062500 0 0 0 0 0 0 4 427331
-0.020014 0.006015 0.120158 0.082625 0.095153 -0.139317 -0.062500 0 0 0 0 0 0 4 428330
-0.020019 0.006014 0.120157 0.014280 0.079469 -0.150231 -0.062500 0 0 0 0 0 0 4 429328
-0.020021 0.006014 0.120157 -0.021133 0.071725 -0.154453 -0.062500 0 0 0 0 0 0 4 430330
-0.020022 0.006013 0.120157 -0.039203 0.067913 -0.156065 -0.062500 0 0 0 0 0 0 4 431331
-0.020044 0.006018 0.120162 0.235438 -0.001311 -0.220105 -0.062500 0 0 0 0 0 0 4 432329
-0.020055 0.006021 0.120163 0.112826 0.025781 -0.191314 -0.062500 0 0 0 0 0 0 4 433331
-0.020061 0.006022 0.120164 0.028285 0.044827 -0.175148 -0.062500 0 0 0 0 0 0 4 434335
-0.020063 0.006023 0.120164 -0.015280 0.054665 -0.168495 -0.062500 0 0 0 0 0 0 4 435335
-0.020064 0.006023 0.120164 -0.036770 0.059503 -0.165928 -0.062500 0 0 0 0 0 0 4 436330
-0.020087 0.006028 0.120169 0.236525 -0.005472 -0.228175 -0.062500 0 0 0 0 0 0 4 437328
-0.020098 0.006031 0.120171 0.113301 0.023694 -0.198883 -0.062500 0 0 0 0 0 0 4 438328
-0.020103 0.006032 0.120171 0.028492 0.043788 -0.182538 -0.062500 0 0 0 0 0 0 4 439333
-0.020116 0.006019 0.120160 0.122417 0.228643 -0.008705 -0.062500 0 0 0 0 0 0 4 440322
-0.020124 0.006013 0.120155 0.057609 0.161132 -0.082297 -0.062500 0 0 0 0 0 0 4 441300
-0.020150 0.006015 0.120158 0.290830 0.045717 -0.187183 -0.062500 0 0 0 0 0 0 4 442328
-0.020163 0.006016 0.120159 0.142889 0.048919 -0.175683 -0.062500 0 0 0 0 0 0 4 443331
-0.020169 0.006017 0.120159 0.044187 0.056208 -0.166251 -0.062500 0 0 0 0 0 0 4 444328
-0.020172 0.006017 0.120160 -0.007001 0.060274 -0.162185 -0.062500 0 0 0 0 0 0 4 445330
-0.020173 0.006017 0.120160 -0.032524 0.062292 -0.160595 -0.062500 0 0 0 0 0 0 4 446327
-0.020196 0.006022 0.120164 0.238834 -0.004140 -0.222766 -0.062500 0 0 0 0 0 0 4 447328
-0.020207 0.006025 0.120166 0.114539 0.024352 -0.193823 -0.062500 0 0 0 0 0 0 4 448328
-0.020223 0.006013 0.120154 0.167086 0.227701 -0.010413 -0.062500 0 0 0 0 0 0 4 449331
-0.020232 0.006007 0.120150 0.080033 0.165323 -0.079928 -0.062500 0 0 0 0 0 0 4 450328
-0.020237 0.006004 0.120149 0.018254 0.119827 -0.120305 -0.062500 0 0 0 0 0 0 4 451329
-0.020261 0.006008 0.120152 0.266979 0.028843 -0.199564 -0.062500 0 0 0 0 0 0 4 452328
-0.020273 0.006010 0.120154 0.129788 0.045253 -0.177491 -0.062500 0 0 0 0 0 0 4 453328
-0.020279 0.006011 0.120154 0.037366 0.059076 -0.163949 -0.062500 0 0 0 0 0 0 4 454328
-0.020281 0.006011 0.120155 -0.010287 0.066334 -0.158284 -0.062500 0 0 0 0 0 0 4 455316
-0.020305 0.006016 0.120159 0.250223 0.002481 -0.218421 -0.062500 0 0 0 0 0 0 4 456320
-0.020316 0.006019 0.120161 0.120466 0.032266 -0.189111 -0.062500 0 0 0 0 0 0 4 457326
-0.020332 0.006007 0.120150 0.169490 0.226991 -0.005409 -0.062500 0 0 0 0 0 0 4 458328
-0.020341 0.006001 0.120145 0.081258 0.164948 -0.074936 -0.062500 0 0 0 0 0 0 4 459330
-0.020346 0.005998 0.120144 0.018901 0.119639 -0.115329 -0.062500 0 0 0 0 0 0 4 460327
-0.020370 0.006002 0.120147 0.267455 0.028733 -0.194145 -0.062500 0 0 0 0 0 0 4 461328
-0.020382 0.006004 0.120149 0.130056 0.045163 -0.172286 -0.062500 0 0 0 0 0 0 4 462326
-0.020388 0.006005 0.120149 0.037517 0.059026 -0.158889 -0.062500 0 0 0 0 0 0 4 463330
-0.020423 0.005997 0.120142 0.411052 0.173082 -0.047660 -0.062500 0 0 0 0 0 0 4 464326
-0.020441 0.005993 0.120139 0.226614 0.141128 -0.093407 -0.062500 0 0 0 0 0 0 4 465330
-0.020451 0.005991 0.120138 0.092601 0.111952 -0.119713 -0.062500 0 0 0 0 0 0 4 466297
-0.020455 0.005990 0.120138 0.019709 0.096931 -0.130663 -0.062500 0 0 0 0 0 0 4 467328
-0.020480 0.005995 0.120142 0.266379 0.022013 -0.196531 -0.062500 0 0 0 0 0 0 4 468310
-0.020492 0.005998 0.120144 0.128992 0.046384 -0.170033 -0.062500 0 0 0 0 0 0 4 469313
-0.020497 0.005999 0.120144 0.036883 0.064161 -0.154861 -0.062500 0 0 0 0 0 0 4 470322
-0.020511 0.005986 0.120133 0.126180 0.247542 0.019060 -0.062500 0 0 0 0 0 0 4 471312
-0.020540 0.005985 0.120132 0.344534 0.112086 -0.116123 -0.062500 0 0 0 0 0 0 4 472312
-0.020555 0.005984 0.120132 0.174904 0.091908 -0.130227 -0.062500 0 0 0 0 0 0 4 473320
-0.020562 0.005984 0.120132 0.062155 0.086578 -0.131933 -0.062500 0 0 0 0 0 0 4 474312
-0.020566 0.005984 0.120132 0.002993 0.084404 -0.132230 -0.062500 0 0 0 0 0 0 4 475321
-0.020590 0.005989 0.120137 0.257601 0.015822 -0.193474 -0.062500 0 0 0 0 0 0 4 476311
-0.020612 0.005978 0.120126 0.260927 0.217408 0.002169 -0.062500 0 0 0 0 0 0 4 477320
-0.020624 0.005973 0.120122 0.128499 0.164283 -0.058409 -0.062500 0 0 0 0 0 0 4 478311
-0.020630 0.005970 0.120121 0.042448 0.123826 -0.095036 -0.062500 0 0 0 0 0 0 4 479320
-0.020655 0.005974 0.120125 0.279328 0.044053 -0.171274 -0.062500 0 0 0 0 0 0 4 480311
-0.020667 0.005976 0.120126 0.135988 0.061678 -0.149449 -0.062500 0 0 0 0 0 0 4 481324
-0.020673 0.005977 0.120127 0.040480 0.076159 -0.136129 -0.062500 0 0 0 0 0 0 4 482317
-0.020698 0.005983 0.120131 0.275890 0.016172 -0.191272 -0.062500 0 0 0 0 0 0 4 483335
-0.020710 0.005985 0.120133 0.133216 0.047972 -0.161415 -0.062500 0 0 0 0 0 0 4 484320
-0.020726 0.005973 0.120122 0.174954 0.243372 0.022896 -0.062500 0 0 0 0 0 0 4 485321
-0.020736 0.005968 0.120117 0.084101 0.182005 -0.046627 -0.062500 0 0 0 0 0 0 4 486325
-0.020762 0.005970 0.120120 0.305149 0.069448 -0.147606 -0.062500 0 0 0 0 0 0 4 487310
-0.020776 0.005971 0.120121 0.150495 0.074200 -0.136908 -0.062500 0 0 0 0 0 0 4 488326
-0.020782 0.005972 0.120121 0.048319 0.082301 -0.127964 -0.062500 0 0 0 0 0 0 4 489319
-0.020785 0.005972 0.120122 -0.004640 0.086775 -0.124092 -0.062500 0 0 0 0 0 0 4 490330
-0.020809 0.005977 0.120126 0.253769 0.021405 -0.182814 -0.062500 0 0 0 0 0 0 4 491337
-0.020831 0.005966 0.120116 0.258413 0.224420 0.013279 -0.062500 0 0 0 0 0 0 4 492325
-0.020842 0.005961 0.120112 0.127193 0.172181 -0.047320 -0.062500 0 0 0 0 0 0 4 493328
-0.020849 0.005959 0.120110 0.041729 0.132190 -0.084029 -0.062500 0 0 0 0 0 0 4 494327
-0.020874 0.005963 0.120114 0.278408 0.052344 -0.159394 -0.062500 0 0 0 0 0 0 4 495329
-0.020886 0.005965 0.120115 0.135107 0.070107 -0.138076 -0.062500 0 0 0 0 0 0 4 496325
-0.020892 0.005966 0.120116 0.039569 0.084668 -0.125002 -0.062500 0 0 0 0 0 0 4 497327
-0.020895 0.005966 0.120116 -0.009717 0.092302 -0.119526 -0.062500 0 0 0 0 0 0 4 498329
-0.020918 0.005971 0.120120 0.250804 0.028443 -0.177172 -0.062500 0 0 0 0 0 0 4 499330
-0.020930 0.005974 0.120122 0.120397 0.058334 -0.149126 -0.062500 0 0 0 0 0 0 4 500331
-0.020946 0.005962 0.120111 0.167663 0.252668 0.034709 -0.062500 0 0 0 0 0 0 4 501324
-0.020955 0.005956 0.120106 0.079894 0.170723 -0.035112 -0.062500 0 0 0 0 0 0 4 502327
-0.020981 0.005959 0.120109 0.303032 0.078131 -0.135370 -0.062500 0 0 0 0 0 0 4 503321
-0.020994 0.005960 0.120110 0.149007 0.082808 -0.125205 -0.062500 0 0 0 0 0 0 4 504326
-0.021001 0.005960 0.120110 0.047119 0.090913 -0.116554 -0.062500 0 0 0 0 0 0 4 505327
-0.021004 0.005960 0.120110 -0.005692 0.095388 -0.112792 -0.062500 0 0 0 0 0 0 4 506328
-0.021006 0.005961 0.120110 -0.032079 0.097605 -0.111299 -0.062500 0 0 0 0 0 0 4 507328
-0.021039 0.005953 0.120103 0.375345 0.184530 -0.001737 -0.062500 0 0 0 0 0 0 4 508326
-0.021056 0.005949 0.120100 0.208569 0.140836 -0.050817 -0.062500 0 0 0 0 0 0 4 509326
-0.021065 0.005947 0.120098 0.082660 0.119414 -0.078754 -0.062500 0 0 0 0 0 0 4 510326
-0.021069 0.005946 0.120098 0.013918 0.103754 -0.090382 -0.062500 0 0 0 0 0 0 4 511329
-0.021094 0.005951 0.120102 0.263327 0.028324 -0.153996 -0.062500 0 0 0 0 0 0 4 512325
-0.021105 0.005953 0.120104 0.126672 0.052594 -0.128882 -0.062500 0 0 0 0 0 0 4 513325
-0.021111 0.005954 0.120104 0.034770 0.070359 -0.114381 -0.062500 0 0 0 0 0 0 4 514326
-0.021114 0.005955 0.120104 -0.012561 0.079598 -0.108376 -0.062500 0 0 0 0 0 0 4 515327
-0.021137 0.005960 0.120109 0.248476 0.036162 -0.164899 -0.062500 0 0 0 0 0 0 4 516318
-0.021149 0.005963 0.120110 0.118484 0.066442 -0.137240 -0.062500 0 0 0 0 0 0 4 517325
-0.021154 0.005964 0.120111 0.030148 0.087183 -0.121787 -0.062500 0 0 0 0 0 0 4 518326
-0.021157 0.005965 0.120111 -0.015308 0.097881 -0.115422 -0.062500 0 0 0 0 0 0 4 519328
-0.021169 0.005952 0.120099 0.098310 0.257085 0.055568 -0.062500 0 0 0 0 0 0 4 520326
-0.021198 0.005950 0.120099 0.330910 0.119668 -0.078452 -0.062500 0 0 0 0 0 0 4 521324
-0.021212 0.005950 0.120099 0.167544 0.098711 -0.094686 -0.062500 0 0 0 0 0 0 4 522324
-0.021219 0.005950 0.120099 0.057691 0.093063 -0.097480 -0.062500 0 0 0 0 0 0 4 523404
-0.021223 0.005950 0.120099 -0.000201 0.090764 -0.098233 -0.062500 0 0 0 0 0 0 4 524394
-0.021225 0.005949 0.120099 -0.029453 0.089661 -0.098482 -0.062500 0 0 0 0 0 0 4 525403
-0.021226 0.005949 0.120099 -0.044124 0.089122 -0.098598 -0.062500 0 0 0 0 0 0 4 526419
-0.021258 0.005941 0.120091 0.369036 0.194640 0.011576 -0.062500 0 0 0 0 0 0 4 527399
-0.021275 0.005937 0.120088 0.205312 0.150359 -0.038206 -0.062500 0 0 0 0 0 0 4 528395
-0.021284 0.005935 0.120087 0.080299 0.128584 -0.066552 -0.062500 0 0 0 0 0 0 4 529372
-0.021289 0.005935 0.120086 0.012220 0.112799 -0.078356 -0.062500 0 0 0 0 0 0 4 530369
-0.021291 0.005934 0.120086 -0.023192 0.105033 -0.082986 -0.062500 0 0 0 0 0 0 4 531373
-0.021314 0.005939 0.120090 0.244119 0.033430 -0.142903 -0.062500 0 0 0 0 0 0 4 532368
-0.021325 0.005941 0.120092 0.116427 0.059623 -0.117202 -0.062500 0 0 0 0 0 0 4 533369
-0.021331 0.005943 0.120092 0.029069 0.078339 -0.102509 -0.062500 0 0 0 0 0 0 4 534378
-0.021333 0.005943 0.120092 -0.015976 0.088042 -0.096458 -0.062500 0 0 0 0 0 0 4 535391
-0.021335 0.005944 0.120093 -0.038264 0.092849 -0.094074 -0.062500 0 0 0 0 0 0 4 536376
-0.021357 0.005949 0.120097 0.236307 0.027405 -0.151099 -0.062500 0 0 0 0 0 0 4 537391
-0.021368 0.005951 0.120098 0.112416 0.056632 -0.124447 -0.062500 0 0 0 0 0 0 4 538377
-0.021374 0.005953 0.120099 0.026993 0.076860 -0.109455 -0.062500 0 0 0 0 0 0 4 539350
-0.021387 0.005940 0.120087 0.117811 0.260773 0.065538 -0.062500 0 0 0 0 0 0 4 540319
-0.021394 0.005934 0.120083 0.054692 0.193778 -0.008369 -0.062500 0 0 0 0 0 0 4 541311
-0.021420 0.005936 0.120085 0.290282 0.078234 -0.108526 -0.062500 0 0 0 0 0 0 4 542319
-0.021433 0.005937 0.120086 0.141994 0.081678 -0.100003 -0.062500 0 0 0 0 0 0 4 543311
-0.021439 0.005938 0.120086 0.042760 0.089184 -0.092095 -0.062500 0 0 0 0 0 0 4 544318
-0.021443 0.005938 0.120086 -0.008764 0.093387 -0.088641 -0.062500 0 0 0 0 0 0 4 545309
-0.021444 0.005938 0.120086 -0.034519 0.095486 -0.087263 -0.062500 0 0 0 0 0 0 4 546317
-0.021445 0.005938 0.120086 -0.047290 0.096529 -0.086739 -0.062500 0 0 0 0 0 0 4 547310
-0.021467 0.005943 0.120091 0.232036 0.029186 -0.144025 -0.062500 0 0 0 0 0 0 4 548318
-0.021478 0.005946 0.120092 0.110307 0.057506 -0.117862 -0.062500 0 0 0 0 0 0 4 549310
-0.021483 0.005947 0.120093 0.025974 0.077284 -0.103082 -0.062500 0 0 0 0 0 0 4 550318
-0.021496 0.005934 0.120081 0.115156 0.269709 0.071937 -0.062500 0 0 0 0 0 0 4 551317
-0.021526 0.005934 0.120080 0.338203 0.134748 -0.059260 -0.062500 0 0 0 0 0 0 4 552318
-0.021540 0.005933 0.120080 0.169823 0.115107 -0.075757 -0.062500 0 0 0 0 0 0 4 553306
-0.021548 0.005933 0.120080 0.057368 0.110104 -0.078779 -0.062500 0 0 0 0 0 0 4 554331
-0.021552 0.005933 0.120080 -0.001822 0.108152 -0.079617 -0.062500 0 0 0 0 0 0 4 555326
-0.021553 0.005933 0.120080 -0.031754 0.107218 -0.079931 -0.062500 0 0 0 0 0 0 4 556322
-0.021554 0.005933 0.120080 -0.046778 0.106779 -0.080024 -0.062500 0 0 0 0 0 0 4 557325
-0.021577 0.005938 0.120084 0.231489 0.038663 -0.137097 -0.062500 0 0 0 0 0 0 4 558308
-0.021588 0.005940 0.120086 0.109138 0.066616 -0.111265 -0.062500 0 0 0 0 0 0 4 559331
-0.021593 0.005942 0.120086 0.024452 0.086246 -0.096636 -0.062500 0 0 0 0 0 0 4 560325
-0.021596 0.005942 0.120087 -0.019248 0.096403 -0.090561 -0.062500 0 0 0 0 0 0 4 561326
-0.021597 0.005943 0.120087 -0.040819 0.101427 -0.088192 -0.062500 0 0 0 0 0 0 4 562298
-0.021620 0.005948 0.120091 0.234427 0.035996 -0.144107 -0.062500 0 0 0 0 0 0 4 563327
-0.021631 0.005951 0.120092 0.110588 0.065315 -0.117999 -0.062500 0 0 0 0 0 0 4 564324
-0.021636 0.005952 0.120093 0.025139 0.085583 -0.103278 -0.062500 0 0 0 0 0 0 4 565326
-0.021639 0.005952 0.120093 -0.018897 0.096058 -0.097165 -0.062500 0 0 0 0 0 0 4 566323
-0.021640 0.005953 0.120093 -0.040674 0.101260 -0.094777 -0.062500 0 0 0 0 0 0 4 567328
-0.021662 0.005958 0.120097 0.231336 0.054601 -0.150490 -0.062500 0 0 0 0 0 0 4 568328
-0.021684 0.005947 0.120087 0.244932 0.238544 0.044593 -0.062500 0 0 0 0 0 0 4 569301
-0.021695 0.005942 0.120083 0.118502 0.186727 -0.017047 -0.062500 0 0 0 0 0 0 4 570298
-0.021701 0.005940 0.120081 0.035315 0.147028 -0.054417 -0.062500 0 0 0 0 0 0 4 571312
-0.021705 0.005939 0.120081 -0.011765 0.135875 -0.070147 -0.062500 0 0 0 0 0 0 4 572309
-0.021728 0.005943 0.120084 0.249669 0.057727 -0.132714 -0.062500 0 0 0 0 0 0 4 573319
-0.021740 0.005945 0.120086 0.118183 0.080826 -0.109565 -0.062500 0 0 0 0 0 0 4 574326
-0.021745 0.005946 0.120086 0.028691 0.098062 -0.096020 -0.062500 0 0 0 0 0 0 4 575326
-0.021748 0.005947 0.120087 -0.017474 0.107040 -0.090351 -0.062500 0 0 0 0 0 0 4 576298
-0.021749 0.005947 0.120087 -0.040339 0.111494 -0.088141 -0.062500 0 0 0 0 0 0 4 577295
-0.021750 0.005947 0.120087 -0.051618 0.113692 -0.087284 -0.062500 0 0 0 0 0 0 4 578323
-0.021772 0.005953 0.120091 0.228903 0.046820 -0.143132 -0.062500 0 0 0 0 0 0 4 579296
-0.021783 0.005955 0.120092 0.107458 0.075438 -0.117579 -0.062500 0 0 0 0 0 0 4 580323
-0.021789 0.005957 0.120093 0.023204 0.095391 -0.103099 -0.062500 0 0 0 0 0 0 4 581315
-0.021791 0.005957 0.120093 -0.020270 0.105712 -0.097085 -0.062500 0 0 0 0 0 0 4 582324
-0.021792 0.005957 0.120093 -0.046503 0.128898 -0.094736 -0.062500 0 0 0 0 0 0 4 583330
-0.021815 0.005963 0.120097 0.229085 0.063440 -0.149809 -0.062500 0 0 0 0 0 0 4 584322
-0.021826 0.005965 0.120099 0.105180 0.092791 -0.124126 -0.062500 0 0 0 0 0 0 4 585325
-0.021832 0.005967 0.120099 0.019677 0.113113 -0.109614 -0.062500 0 0 0 0 0 0 4 586324
[truncated: 31,693,602 more chars]
