# Supplementary material for: Increasing Patient Engagement in Rehabilitation Exercises Using Computer-Based Citizen Science
Source: PLoS One. 2015 Mar 20;10(3):e0117013. doi: 10.1371/journal.pone.0117013 (PMC4368773; doi:10.1371/journal.pone.0117013)
Supplement: S2 Dataset — (ZIP) [file pone.0117013.s002.zip › Dataset_S2/H15/H15_without.dat]

0.017968 0.001542 0.170259 0.517753 -2.035134 -4.611734 -0.000000 1 0 0 0 0 0 0 899
0.017942 0.001688 0.170545 0.380019 -2.104786 -4.206565 -0.000032 1 0 0 0 0 0 0 1933
0.017954 0.001783 0.170769 -0.142080 -1.446150 -3.377731 -0.000059 1 0 0 0 0 0 0 2795
0.017933 0.001847 0.170898 0.231676 -0.979671 -2.091437 -0.000090 1 0 0 0 0 0 0 3784
0.017913 0.001924 0.171143 0.249932 -1.102170 -3.489434 -0.000126 1 0 0 0 0 0 0 4918
0.017903 0.001972 0.171352 0.109873 -0.744155 -3.176593 -0.000157 1 0 0 0 0 0 0 5930
0.017907 0.001979 0.171477 -0.097173 -0.173841 -2.091866 -0.000187 1 0 0 0 0 0 0 6898
0.017916 0.001978 0.171680 -0.185812 -0.005194 -3.002774 -0.000216 1 0 0 0 0 0 0 7804
0.017909 0.001957 0.171786 -0.002490 0.269413 -1.875943 -0.000246 1 0 0 0 0 0 0 8771
0.017897 0.001925 0.171913 0.071491 0.430173 -2.040304 -0.000278 1 0 0 0 0 0 0 9785
0.017877 0.001832 0.172117 0.178507 1.243246 -3.107004 -0.000326 1 0 0 0 0 0 0 11321
0.017826 0.001781 0.172243 0.574908 0.781949 -2.209176 -0.000344 1 0 0 0 0 0 0 11900
0.017798 0.001731 0.172334 0.312494 0.711105 -1.725136 -0.000412 1 0 0 0 0 0 0 14097
0.017628 0.001683 0.172574 2.109472 0.693585 -3.621072 -0.000439 1 0 0 0 0 0 0 14935
0.017552 0.001679 0.172639 1.069259 0.102111 -1.572555 -0.000469 1 0 0 0 0 0 0 15907
0.017482 0.001703 0.172702 0.872025 -0.312172 -1.350463 -0.000500 1 0 0 0 0 0 0 16911
0.017382 0.001724 0.172755 1.234052 -0.321201 -1.229144 -0.000531 1 0 0 0 0 0 0 17906
0.017278 0.001786 0.172801 1.321216 -0.843944 -1.153898 -0.000563 1 0 0 0 0 0 0 18909
0.017195 0.001863 0.172822 1.045997 -1.101543 -0.847559 -0.000594 1 0 0 0 0 0 0 19920
0.017107 0.001930 0.172844 1.082773 -1.000897 -0.842101 -0.000625 1 0 0 0 0 0 0 20910
0.017032 0.002010 0.172853 0.896811 -1.166220 -0.711438 -0.000657 1 0 0 0 0 0 0 21916
0.016986 0.002094 0.172849 0.501406 -1.227818 -0.547782 -0.000688 1 0 0 0 0 0 0 22907
0.016940 0.002161 0.172837 0.453799 -1.015100 -0.448020 -0.000719 1 0 0 0 0 0 0 23908
0.016908 0.002239 0.172823 0.249521 -1.135228 -0.435039 -0.000750 1 0 0 0 0 0 0 24906
0.016874 0.002281 0.172811 0.257553 -0.687460 -0.474333 -0.000781 1 0 0 0 0 0 0 25906
0.016870 0.002343 0.172788 -0.138845 -0.898080 -0.379434 -0.000813 1 0 0 0 0 0 0 26907
0.016845 0.002399 0.172768 0.079970 -0.851710 -0.411025 -0.000844 1 0 0 0 0 0 0 27908
0.016828 0.002450 0.172753 -0.018529 -0.775026 -0.525106 -0.000875 1 0 0 0 0 0 0 28915
0.016812 0.002519 0.172738 -0.033983 -1.015380 -0.546021 -0.000907 1 0 0 0 0 0 0 29915
0.016785 0.002557 0.172725 0.090959 -0.632864 -0.595735 -0.000938 1 0 0 0 0 0 0 30914
0.016742 0.002624 0.172718 0.305391 -0.970444 -0.704424 -0.000969 1 0 0 0 0 0 0 31907
0.016680 0.002665 0.172716 0.560468 -0.658942 -0.807677 -0.001000 1 0 0 0 0 0 0 32897
0.016641 0.002729 0.172706 0.291766 -0.939250 -0.742324 -0.001032 1 0 0 0 0 0 0 33913
0.016596 0.002787 0.172705 0.329996 -0.888216 -0.867988 -0.001063 1 0 0 0 0 0 0 34907
0.016533 0.002822 0.172706 0.556645 -0.595375 -0.931448 -0.001094 1 0 0 0 0 0 0 35908
0.016497 0.002862 0.172702 0.221236 -0.621719 -0.898147 -0.001125 1 0 0 0 0 0 0 36905
0.016443 0.002866 0.172706 0.412857 -0.170310 -1.021322 -0.001157 1 0 0 0 0 0 0 37909
0.016412 0.002890 0.172703 0.133854 -0.380373 -0.973208 -0.001188 1 0 0 0 0 0 0 38905
0.016382 0.002884 0.172700 0.084573 -0.001075 -0.985116 -0.001219 1 0 0 0 0 0 0 39905
0.016345 0.002884 0.172707 0.149493 -0.056161 -1.130563 -0.001250 1 0 0 0 0 0 0 40905
0.016308 0.002887 0.172703 0.163472 -0.098462 -1.045021 -0.001282 1 0 0 0 0 0 0 41909
0.016289 0.002889 0.172702 -0.087614 -0.085541 -1.082739 -0.001313 1 0 0 0 0 0 0 42905
0.016265 0.002871 0.172699 -0.050850 0.169956 -1.096662 -0.001344 1 0 0 0 0 0 0 43908
0.016249 0.002884 0.172693 -0.154236 -0.209073 -1.082572 -0.001375 1 0 0 0 0 0 0 44906
0.016205 0.002875 0.172696 0.187171 0.032842 -1.218425 -0.001407 1 0 0 0 0 0 0 45912
0.016178 0.002893 0.172693 -0.013344 -0.284740 -1.177085 -0.001438 1 0 0 0 0 0 0 46906
0.016129 0.002886 0.172698 0.253728 -0.006357 -1.291344 -0.001469 1 0 0 0 0 0 0 47906
0.016100 0.002905 0.172695 0.012805 -0.305471 -1.239372 -0.001500 1 0 0 0 0 0 0 48906
0.016049 0.002899 0.172700 0.259199 -0.018275 -1.348439 -0.001532 1 0 0 0 0 0 0 49912
0.016005 0.002899 0.172696 0.200022 -0.067585 -1.269236 -0.001563 1 0 0 0 0 0 0 50914
0.015942 0.002906 0.172695 0.422768 -0.162313 -1.329607 -0.001594 1 0 0 0 0 0 0 51902
0.015911 0.002909 0.172695 0.030043 -0.129223 -1.364097 -0.001625 1 0 0 0 0 0 0 52908
0.015880 0.002892 0.172693 -0.028531 0.140115 -1.368535 -0.001657 1 0 0 0 0 0 0 53912
0.015825 0.002890 0.172693 0.287424 -0.033379 -1.422806 -0.001688 1 0 0 0 0 0 0 54905
0.015782 0.002871 0.172691 0.142294 0.181487 -1.424772 -0.001719 1 0 0 0 0 0 0 55907
0.015746 0.002842 0.172688 0.034992 0.318212 -1.435686 -0.001750 1 0 0 0 0 0 0 56906
0.015728 0.002828 0.172687 -0.218614 0.144074 -1.480022 -0.001782 1 0 0 0 0 0 0 57908
0.015700 0.002824 0.172680 -0.117164 -0.007957 -1.434151 -0.001813 1 0 0 0 0 0 0 58906
0.015671 0.002803 0.172674 -0.108051 0.192464 -1.475490 -0.001844 1 0 0 0 0 0 0 59905
0.015621 0.002778 0.172677 0.166705 0.273456 -1.611585 -0.001875 1 0 0 0 0 0 0 60887
0.015595 0.002765 0.172679 -0.139208 0.116766 -1.628408 -0.001907 1 0 0 0 0 0 0 61908
0.015563 0.002762 0.172673 -0.088628 -0.023111 -1.560207 -0.001938 1 0 0 0 0 0 0 62906
0.015533 0.002742 0.172668 -0.108085 0.183529 -1.589904 -0.001969 1 0 0 0 0 0 0 63897
0.015498 0.002735 0.172660 -0.065869 0.028832 -1.565276 -0.002000 1 0 0 0 0 0 0 64905
0.015481 0.002732 0.172655 -0.298505 -0.035704 -1.651875 -0.002038 1 0 0 0 0 0 0 66128
0.015458 0.002711 0.172651 -0.247309 0.179609 -1.680949 -0.002065 1 0 0 0 0 0 0 66969
0.015410 0.002686 0.172655 0.068099 0.264161 -1.806435 -0.002096 1 0 0 0 0 0 0 67963
0.015382 0.002695 0.172652 -0.155611 -0.176882 -1.759901 -0.002127 1 0 0 0 0 0 0 68947
0.015353 0.002681 0.172649 -0.178639 0.081865 -1.771137 -0.002158 1 0 0 0 0 0 0 69963
0.015338 0.002674 0.172647 -0.377716 0.014153 -1.818523 -0.002189 1 0 0 0 0 0 0 70948
0.015316 0.002652 0.172645 -0.306496 0.205321 -1.831185 -0.002221 1 0 0 0 0 0 0 71964
0.015305 0.002641 0.172643 -0.450532 0.078309 -1.875006 -0.002252 1 0 0 0 0 0 0 72947
0.015295 0.002658 0.172638 -0.483809 -0.293755 -1.855300 -0.002283 1 0 0 0 0 0 0 73965
0.015275 0.002647 0.172634 -0.368387 0.017845 -1.883763 -0.002314 1 0 0 0 0 0 0 74947
0.015266 0.002642 0.172632 -0.494114 -0.021254 -1.941416 -0.002346 1 0 0 0 0 0 0 75963
0.015261 0.002640 0.172631 -0.578172 -0.060065 -1.984897 -0.002377 1 0 0 0 0 0 0 76947
0.015244 0.002620 0.172628 -0.432378 0.163230 -1.991217 -0.002406 1 0 0 0 0 0 0 77904
0.015235 0.002610 0.172627 -0.537930 0.053854 -2.032978 -0.002437 1 0 0 0 0 0 0 78894
0.015231 0.002605 0.172626 -0.612163 -0.023157 -2.069486 -0.002469 1 0 0 0 0 0 0 79905
0.015229 0.002602 0.172626 -0.655648 -0.064319 -2.102953 -0.002503 1 0 0 0 0 0 0 80989
0.015213 0.002582 0.172624 -0.487396 0.159401 -2.101628 -0.002531 1 0 0 0 0 0 0 81899
0.015205 0.002572 0.172623 -0.581993 0.050248 -2.140659 -0.002562 1 0 0 0 0 0 0 82895
0.015201 0.002567 0.172622 -0.650642 -0.026672 -2.175788 -0.002594 1 0 0 0 0 0 0 83905
0.015199 0.002565 0.172622 -0.690769 -0.067696 -2.206115 -0.002625 1 0 0 0 0 0 0 84895
0.015198 0.002564 0.172622 -0.715274 -0.089034 -2.234752 -0.002656 1 0 0 0 0 0 0 85905
0.015198 0.002563 0.172622 -0.731636 -0.100296 -2.261733 -0.002687 1 0 0 0 0 0 0 86894
0.015183 0.002544 0.172620 -0.550868 0.138408 -2.260995 -0.002719 1 0 0 0 0 0 0 87904
0.015175 0.002534 0.172619 -0.638789 0.036703 -2.299036 -0.002750 1 0 0 0 0 0 0 88894
0.015171 0.002530 0.172618 -0.704239 -0.036361 -2.333878 -0.002782 1 0 0 0 0 0 0 89908
0.015170 0.002527 0.172618 -0.742770 -0.075621 -2.364389 -0.002813 1 0 0 0 0 0 0 90911
0.015169 0.002526 0.172618 -0.766268 -0.095914 -2.392398 -0.002844 1 0 0 0 0 0 0 91901
0.015168 0.002526 0.172618 -0.782387 -0.106697 -2.419636 -0.002875 1 0 0 0 0 0 0 92901
0.015168 0.002525 0.172618 -0.794654 -0.112716 -2.446449 -0.002906 1 0 0 0 0 0 0 93904
0.015153 0.002506 0.172616 -0.611770 0.128608 -2.445189 -0.002938 1 0 0 0 0 0 0 94910
0.015146 0.002497 0.172615 -0.698592 0.028397 -2.483287 -0.002969 1 0 0 0 0 0 0 95904
0.015142 0.002492 0.172614 -0.763434 -0.044127 -2.517859 -0.003000 1 0 0 0 0 0 0 96908
0.015140 0.002490 0.172614 -0.801559 -0.082923 -2.548071 -0.003031 1 0 0 0 0 0 0 97900
0.015139 0.002489 0.172614 -0.825050 -0.103076 -2.576419 -0.003063 1 0 0 0 0 0 0 98903
0.015139 0.002488 0.172614 -0.841183 -0.113791 -2.603891 -0.003094 1 0 0 0 0 0 0 99912
0.015124 0.002469 0.172611 -0.659902 0.125267 -2.602348 -0.003125 1 0 0 0 0 0 0 100906
0.015116 0.002460 0.172610 -0.747655 0.023945 -2.640840 -0.003157 1 0 0 0 0 0 0 101908
0.015113 0.002455 0.172610 -0.812879 -0.049110 -2.675388 -0.003188 1 0 0 0 0 0 0 102907
0.015106 0.002475 0.172605 -0.790311 -0.375024 -2.648503 -0.003219 1 0 0 0 0 0 0 103908
0.015103 0.002485 0.172603 -0.839447 -0.282935 -2.701093 -0.003250 1 0 0 0 0 0 0 104905
0.015101 0.002490 0.172602 -0.873135 -0.211226 -2.745045 -0.003281 1 0 0 0 0 0 0 105907
0.015101 0.002492 0.172602 -0.894356 -0.173053 -2.780052 -0.003313 1 0 0 0 0 0 0 106904
0.015096 0.002515 0.172597 -0.848014 -0.440882 -2.753057 -0.003344 1 0 0 0 0 0 0 107904
0.015078 0.002508 0.172593 -0.691536 -0.074496 -2.777613 -0.003375 1 0 0 0 0 0 0 108906
0.015070 0.002505 0.172591 -0.796571 -0.086050 -2.833497 -0.003406 1 0 0 0 0 0 0 109906
0.015066 0.002503 0.172590 -0.870653 -0.111065 -2.876986 -0.003438 1 0 0 0 0 0 0 110913
0.015064 0.002502 0.172589 -0.913229 -0.125711 -2.911400 -0.003469 1 0 0 0 0 0 0 111906
0.015043 0.002505 0.172582 -0.683928 -0.175514 -2.855823 -0.003500 1 0 0 0 0 0 0 112910
0.015033 0.002507 0.172579 -0.803833 -0.165512 -2.920381 -0.003531 1 0 0 0 0 0 0 113906
0.015028 0.002508 0.172578 -0.890007 -0.156478 -2.972437 -0.003563 1 0 0 0 0 0 0 114905
0.015021 0.002530 0.172573 -0.877788 -0.438621 -2.954027 -0.003594 1 0 0 0 0 0 0 115908
0.015002 0.002523 0.172568 -0.738184 -0.079074 -2.982503 -0.003625 1 0 0 0 0 0 0 116905
0.014989 0.002541 0.172561 -0.790444 -0.380779 -2.982709 -0.003656 1 0 0 0 0 0 0 117906
0.014982 0.002550 0.172558 -0.894409 -0.295091 -3.051512 -0.003688 1 0 0 0 0 0 0 118905
0.014979 0.002555 0.172557 -0.956930 -0.228146 -3.103325 -0.003719 1 0 0 0 0 0 0 119905
0.014958 0.002561 0.172550 -0.736909 -0.234295 -3.055826 -0.003750 1 0 0 0 0 0 0 120906
0.014947 0.002564 0.172546 -0.861802 -0.201906 -3.124224 -0.003781 1 0 0 0 0 0 0 121886
0.014942 0.002565 0.172544 -0.950544 -0.181648 -3.178806 -0.003813 1 0 0 0 0 0 0 122903
0.014935 0.002588 0.172539 -0.939204 -0.458132 -3.160980 -0.003844 1 0 0 0 0 0 0 123904
0.014916 0.002581 0.172535 -0.799849 -0.095837 -3.190005 -0.003875 1 0 0 0 0 0 0 124905
0.014903 0.002599 0.172528 -0.852286 -0.396179 -3.190169 -0.003906 1 0 0 0 0 0 0 125904
0.014896 0.002609 0.172525 -0.956513 -0.309789 -3.259347 -0.003938 1 0 0 0 0 0 0 126907
0.014873 0.002617 0.172517 -0.762975 -0.284587 -3.224354 -0.003969 1 0 0 0 0 0 0 127902
0.014862 0.002621 0.172513 -0.902023 -0.234054 -3.300196 -0.004000 1 0 0 0 0 0 0 128905
0.014851 0.002645 0.172507 -0.935798 -0.491437 -3.299270 -0.004031 1 0 0 0 0 0 0 129904
0.014868 0.002654 0.172496 -1.294060 -0.315203 -3.268091 -0.004063 1 0 0 0 0 0 0 130907
0.014861 0.002639 0.172489 -1.040090 -0.001691 -3.331221 -0.004094 1 0 0 0 0 0 0 131896
0.014854 0.002654 0.172481 -1.004609 -0.353391 -3.351365 -0.004125 1 0 0 0 0 0 0 132895
0.014867 0.002680 0.172466 -1.278699 -0.533606 -3.274512 -0.004156 1 0 0 0 0 0 0 133906
0.014873 0.002694 0.172458 -1.235124 -0.389546 -3.397634 -0.004188 1 0 0 0 0 0 0 134905
0.014872 0.002722 0.172450 -1.134677 -0.579626 -3.425350 -0.004219 1 0 0 0 0 0 0 135904
0.014878 0.002715 0.172437 -1.226077 -0.121820 -3.379697 -0.004250 1 0 0 0 0 0 0 136903
0.014877 0.002733 0.172426 -1.146051 -0.419765 -3.432047 -0.004281 1 0 0 0 0 0 0 137904
0.014876 0.002742 0.172421 -1.157988 -0.335176 -3.535066 -0.004313 1 0 0 0 0 0 0 138904
0.014872 0.002769 0.172414 -1.109273 -0.555979 -3.544899 -0.004344 1 0 0 0 0 0 0 139903
0.014865 0.002805 0.172406 -1.083513 -0.695290 -3.557788 -0.004375 1 0 0 0 0 0 0 140905
0.014857 0.002845 0.172398 -1.074288 -0.770163 -3.576643 -0.004406 1 0 0 0 0 0 0 141904
0.014869 0.002883 0.172382 -1.352859 -0.761686 -3.500759 -0.004438 1 0 0 0 0 0 0 142903
0.014872 0.002925 0.172370 -1.248629 -0.805815 -3.565980 -0.004469 1 0 0 0 0 0 0 143894
0.014889 0.002964 0.172352 -1.453845 -0.785174 -3.521009 -0.004500 1 0 0 0 0 0 0 144903
0.014894 0.003006 0.172339 -1.309607 -0.822772 -3.601546 -0.004531 1 0 0 0 0 0 0 145893
0.014892 0.003050 0.172329 -1.214786 -0.847038 -3.662074 -0.004563 1 0 0 0 0 0 0 146903
0.014887 0.003094 0.172319 -1.167742 -0.861121 -3.704348 -0.004593 1 0 0 0 0 0 0 147891
0.014901 0.003134 0.172303 -1.427149 -0.821941 -3.639800 -0.004625 1 0 0 0 0 0 0 148902
0.014908 0.003155 0.172295 -1.374695 -0.562754 -3.770941 -0.004656 1 0 0 0 0 0 0 149902
0.014892 0.003169 0.172284 -1.072844 -0.449158 -3.772794 -0.004687 1 0 0 0 0 0 0 150890
0.014880 0.003198 0.172275 -1.094032 -0.641327 -3.807966 -0.004719 1 0 0 0 0 0 0 151902
0.014869 0.003235 0.172266 -1.124905 -0.764226 -3.839445 -0.004750 1 0 0 0 0 0 0 152891
0.014859 0.003275 0.172257 -1.145783 -0.830498 -3.868176 -0.004781 1 0 0 0 0 0 0 153902
0.014845 0.003340 0.172243 -1.097965 -1.153939 -3.833746 -0.004812 1 0 0 0 0 0 0 154891
0.014834 0.003394 0.172232 -1.135091 -1.062446 -3.885364 -0.004844 1 0 0 0 0 0 0 155901
0.014824 0.003444 0.172222 -1.162264 -0.992856 -3.928029 -0.004875 1 0 0 0 0 0 0 156890
0.014809 0.003513 0.172208 -1.117823 -1.245318 -3.900990 -0.004906 1 0 0 0 0 0 0 157901
0.014819 0.003566 0.172189 -1.436440 -1.070023 -3.857464 -0.004937 1 0 0 0 0 0 0 158891
0.014815 0.003637 0.172171 -1.294335 -1.291582 -3.882447 -0.004969 1 0 0 0 0 0 0 159901
0.014809 0.003695 0.172157 -1.258101 -1.149530 -3.971441 -0.005000 1 0 0 0 0 0 0 160891
0.014796 0.003768 0.172142 -1.183160 -1.341665 -3.971030 -0.005031 1 0 0 0 0 0 0 161893
0.014786 0.003827 0.172129 -1.206092 -1.181371 -4.040392 -0.005063 1 0 0 0 0 0 0 162903
0.014771 0.003901 0.172114 -1.163563 -1.364306 -4.029108 -0.005094 1 0 0 0 0 0 0 163901
0.014760 0.003961 0.172102 -1.203321 -1.199885 -4.093575 -0.005125 1 0 0 0 0 0 0 164906
0.014745 0.004034 0.172086 -1.169134 -1.380908 -4.079061 -0.005156 1 0 0 0 0 0 0 165883
0.014733 0.004094 0.172074 -1.213261 -1.215689 -4.142885 -0.005187 1 0 0 0 0 0 0 166896
0.014722 0.004146 0.172064 -1.243816 -1.108998 -4.192044 -0.005219 1 0 0 0 0 0 0 167906
0.014708 0.004216 0.172049 -1.200358 -1.342700 -4.164850 -0.005250 1 0 0 0 0 0 0 168897
0.014681 0.004255 0.172035 -1.040614 -0.961523 -4.195762 -0.005281 1 0 0 0 0 0 0 169898
0.014659 0.004318 0.172019 -1.085264 -1.254656 -4.189079 -0.005313 1 0 0 0 0 0 0 170907
0.014643 0.004372 0.172006 -1.187900 -1.167905 -4.263859 -0.005350 1 0 0 0 0 0 0 172091
0.014647 0.004440 0.171983 -1.465760 -1.342140 -4.147898 -0.005375 1 0 0 0 0 0 0 172892
0.014645 0.004497 0.171967 -1.418134 -1.219248 -4.255492 -0.005407 1 0 0 0 0 0 0 173909
0.014635 0.004569 0.171949 -1.313818 -1.424156 -4.268779 -0.005438 1 0 0 0 0 0 0 174910
0.014647 0.004624 0.171929 -1.601336 -1.224110 -4.248807 -0.005469 1 0 0 0 0 0 0 175903
0.014645 0.004696 0.171909 -1.441144 -1.431912 -4.281256 -0.005500 1 0 0 0 0 0 0 176902
0.014634 0.004777 0.171889 -1.333165 -1.570634 -4.311159 -0.005531 1 0 0 0 0 0 0 177884
0.014625 0.004840 0.171875 -1.342052 -1.360895 -4.404287 -0.005563 1 0 0 0 0 0 0 178902
0.014632 0.004912 0.171851 -1.573666 -1.469556 -4.302927 -0.005594 1 0 0 0 0 0 0 179903
0.014632 0.004970 0.171834 -1.501196 -1.313130 -4.415976 -0.005625 1 0 0 0 0 0 0 180900
0.014623 0.005044 0.171816 -1.384192 -1.500954 -4.430676 -0.005656 1 0 0 0 0 0 0 181904
0.014635 0.005100 0.171795 -1.665984 -1.293243 -4.412840 -0.005688 1 0 0 0 0 0 0 182910
0.014632 0.005172 0.171775 -1.502318 -1.496802 -4.444741 -0.005719 1 0 0 0 0 0 0 183907
0.014627 0.005231 0.171760 -1.455271 -1.346654 -4.541952 -0.005750 1 0 0 0 0 0 0 184906
0.014637 0.005301 0.171735 -1.656566 -1.488162 -4.441363 -0.005781 1 0 0 0 0 0 0 185904
0.014637 0.005359 0.171719 -1.568228 -1.348362 -4.556145 -0.005813 1 0 0 0 0 0 0 186901
0.014633 0.005410 0.171705 -1.505788 -1.257532 -4.638336 -0.005844 1 0 0 0 0 0 0 187904
0.014648 0.005454 0.171686 -1.757451 -1.165544 -4.592592 -0.005875 1 0 0 0 0 0 0 188904
0.014647 0.005521 0.171667 -1.573583 -1.453199 -4.604391 -0.005906 1 0 0 0 0 0 0 189904
0.014642 0.005577 0.171653 -1.516352 -1.348540 -4.692504 -0.005938 1 0 0 0 0 0 0 190902
0.014635 0.005627 0.171641 -1.492642 -1.272505 -4.753551 -0.005968 1 0 0 0 0 0 0 191883
0.014627 0.005674 0.171630 -1.484045 -1.234488 -4.796741 -0.006000 1 0 0 0 0 0 0 192903
0.014619 0.005720 0.171619 -1.482901 -1.218192 -4.829910 -0.006031 1 0 0 0 0 0 0 193903
0.014610 0.005766 0.171609 -1.485778 -1.213371 -4.858531 -0.006063 1 0 0 0 0 0 0 194904
0.014618 0.005829 0.171586 -1.711313 -1.455553 -4.716422 -0.006094 1 0 0 0 0 0 0 195900
0.014618 0.005883 0.171570 -1.635521 -1.370211 -4.812891 -0.006125 1 0 0 0 0 0 0 196903
0.014613 0.005933 0.171557 -1.579721 -1.307414 -4.886266 -0.006156 1 0 0 0 0 0 0 197902
0.014607 0.005980 0.171546 -1.552149 -1.276014 -4.935326 -0.006188 1 0 0 0 0 0 0 198904
0.014599 0.006025 0.171535 -1.541200 -1.263000 -4.971521 -0.006219 1 0 0 0 0 0 0 199905
0.014591 0.006070 0.171525 -1.538994 -1.259858 -5.001388 -0.006250 1 0 0 0 0 0 0 200901
0.014582 0.006115 0.171514 -1.541456 -1.261868 -5.028494 -0.006281 1 0 0 0 0 0 0 201903
0.014558 0.006141 0.171502 -1.342463 -1.021425 -5.030654 -0.006313 1 0 0 0 0 0 0 202901
0.014541 0.006176 0.171491 -1.429109 -1.124749 -5.065641 -0.006344 1 0 0 0 0 0 0 203902
0.014512 0.006197 0.171479 -1.289994 -0.956594 -5.073766 -0.006375 1 0 0 0 0 0 0 204905
0.014494 0.006230 0.171468 -1.408338 -1.097988 -5.111366 -0.006406 1 0 0 0 0 0 0 205894
0.014480 0.006269 0.171457 -1.489240 -1.194214 -5.144353 -0.006438 1 0 0 0 0 0 0 206899
0.014453 0.006292 0.171445 -1.330707 -1.003031 -5.149617 -0.006469 1 0 0 0 0 0 0 207904
0.014435 0.006326 0.171433 -1.438004 -1.131044 -5.185854 -0.006500 1 0 0 0 0 0 0 208902
0.014406 0.006346 0.171421 -1.308701 -0.975430 -5.194486 -0.006531 1 0 0 0 0 0 0 209902
0.014376 0.006338 0.171413 -1.291042 -0.591425 -5.280620 -0.006563 1 0 0 0 0 0 0 210901
0.014356 0.006356 0.171404 -1.428672 -0.898156 -5.293378 -0.006594 1 0 0 0 0 0 0 211901
0.014326 0.006368 0.171393 -1.311098 -0.860482 -5.284645 -0.006625 1 0 0 0 0 0 0 212900
0.014313 0.006375 0.171372 -1.520478 -0.779998 -5.191530 -0.006656 1 0 0 0 0 0 0 213902
0.014302 0.006400 0.171357 -1.579414 -1.029112 -5.272214 -0.006688 1 0 0 0 0 0 0 214901
0.014276 0.006417 0.171343 -1.400553 -0.938996 -5.310526 -0.006719 1 0 0 0 0 0 0 215902
0.014243 0.006429 0.171329 -1.291423 -0.874032 -5.339633 -0.006750 1 0 0 0 0 0 0 216892
0.014207 0.006438 0.171315 -1.236274 -0.841331 -5.366084 -0.006781 1 0 0 0 0 0 0 217900
0.014206 0.006462 0.171295 -1.700116 -1.026099 -5.315704 -0.006812 1 0 0 0 0 0 0 218889
0.014185 0.006478 0.171279 -1.498659 -0.944929 -5.372099 -0.006844 1 0 0 0 0 0 0 219898
0.014155 0.006489 0.171264 -1.354660 -0.887460 -5.417565 -0.006875 1 0 0 0 0 0 0 220889
0.014119 0.006499 0.171249 -1.279372 -0.858422 -5.452535 -0.006906 1 0 0 0 0 0 0 221900
0.014082 0.006507 0.171235 -1.242388 -0.845370 -5.481146 -0.006937 1 0 0 0 0 0 0 222889
0.014059 0.006533 0.171208 -1.446179 -1.082044 -5.335795 -0.006969 1 0 0 0 0 0 0 223899
0.014044 0.006569 0.171189 -1.563136 -1.237553 -5.457184 -0.007000 1 0 0 0 0 0 0 224889
0.014016 0.006591 0.171173 -1.417125 -1.074122 -5.520848 -0.007031 1 0 0 0 0 0 0 225899
0.014004 0.006602 0.171151 -1.609274 -0.923457 -5.463238 -0.007062 1 0 0 0 0 0 0 226886
0.013978 0.006612 0.171133 -1.452738 -0.891203 -5.537576 -0.007094 1 0 0 0 0 0 0 227900
0.013960 0.006639 0.171119 -1.555188 -1.124452 -5.617773 -0.007125 1 0 0 0 0 0 0 228888
0.013953 0.006653 0.171097 -1.705276 -0.977378 -5.548494 -0.007156 1 0 0 0 0 0 0 229899
0.013929 0.006663 0.171079 -1.510809 -0.927881 -5.614397 -0.007187 1 0 0 0 0 0 0 230889
0.013919 0.006669 0.171056 -1.672296 -0.860045 -5.567761 -0.007219 1 0 0 0 0 0 0 231900
0.013909 0.006694 0.171040 -1.705779 -1.116598 -5.672144 -0.007250 1 0 0 0 0 0 0 232899
0.013884 0.006711 0.171024 -1.511402 -1.029853 -5.720337 -0.007281 1 0 0 0 0 0 0 233888
0.013873 0.006719 0.171002 -1.679732 -0.920540 -5.655384 -0.007312 1 0 0 0 0 0 0 234899
0.013863 0.006746 0.170986 -1.717877 -1.154742 -5.750069 -0.007343 1 0 0 0 0 0 0 235889
0.013838 0.006763 0.170971 -1.526097 -1.056986 -5.794370 -0.007375 1 0 0 0 0 0 0 236908
0.013805 0.006776 0.170956 -1.409665 -0.988069 -5.825739 -0.007406 1 0 0 0 0 0 0 237896
0.013789 0.006782 0.170949 -1.623462 -0.911512 -5.953066 -0.007438 1 0 0 0 0 0 0 238928
0.013760 0.006789 0.170938 -1.485174 -0.909098 -5.935595 -0.007469 1 0 0 0 0 0 0 239899
0.013741 0.006814 0.170928 -1.601915 -1.160385 -5.956221 -0.007500 1 0 0 0 0 0 0 240897
0.013711 0.006831 0.170915 -1.474049 -1.069994 -5.955214 -0.007531 1 0 0 0 0 0 0 241896
0.013698 0.006839 0.170894 -1.679490 -0.959935 -5.865771 -0.007562 1 0 0 0 0 0 0 242895
0.013691 0.006844 0.170884 -1.803105 -0.907461 -6.024777 -0.007594 1 0 0 0 0 0 0 243905
0.013668 0.006850 0.170872 -1.592929 -0.920448 -6.031090 -0.007625 1 0 0 0 0 0 0 244897
0.013651 0.006875 0.170860 -1.670715 -1.179022 -6.063919 -0.007656 1 0 0 0 0 0 0 245906
0.013622 0.006891 0.170847 -1.522389 -1.092040 -6.068337 -0.007688 1 0 0 0 0 0 0 246906
0.013608 0.006900 0.170841 -1.705074 -0.987405 -6.181124 -0.007719 1 0 0 0 0 0 0 247909
0.013580 0.006908 0.170831 -1.549040 -0.969822 -6.156423 -0.007750 1 0 0 0 0 0 0 248903
0.013551 0.006893 0.170824 -1.514667 -0.680952 -6.223663 -0.007781 1 0 0 0 0 0 0 249900
0.013531 0.006908 0.170815 -1.644921 -1.039065 -6.224905 -0.007813 1 0 0 0 0 0 0 250902
0.013501 0.006919 0.170803 -1.519858 -1.028063 -6.208380 -0.007844 1 0 0 0 0 0 0 251900
0.013470 0.006906 0.170795 -1.506218 -0.719470 -6.285673 -0.007875 1 0 0 0 0 0 0 252900
0.013450 0.006922 0.170786 -1.647090 -1.065022 -6.292232 -0.007906 1 0 0 0 0 0 0 253901
0.013424 0.006911 0.170780 -1.593137 -0.760046 -6.353799 -0.007938 1 0 0 0 0 0 0 254900
0.013390 0.006909 0.170769 -1.488126 -0.845476 -6.324519 -0.007969 1 0 0 0 0 0 0 255900
0.013358 0.006890 0.170762 -1.496488 -0.628416 -6.392050 -0.008000 1 0 0 0 0 0 0 256905
0.013321 0.006884 0.170751 -1.440749 -0.779171 -6.367536 -0.008031 1 0 0 0 0 0 0 257902
0.013298 0.006903 0.170740 -1.618066 -1.129268 -6.387808 -0.008063 1 0 0 0 0 0 0 258904
0.013265 0.006916 0.170727 -1.521009 -1.090798 -6.385528 -0.008094 1 0 0 0 0 0 0 259898
0.013234 0.006905 0.170719 -1.521987 -0.765543 -6.470555 -0.008125 1 0 0 0 0 0 0 260900
0.013197 0.006902 0.170708 -1.460658 -0.857256 -6.454560 -0.008156 1 0 0 0 0 0 0 261900
0.013158 0.006905 0.170694 -1.425717 -0.932059 -6.452546 -0.008187 1 0 0 0 0 0 0 262899
0.013139 0.006906 0.170688 -1.685411 -0.932332 -6.566055 -0.008219 1 0 0 0 0 0 0 263900
0.013108 0.006911 0.170677 -1.567735 -0.970131 -6.539884 -0.008250 1 0 0 0 0 0 0 264901
0.013072 0.006916 0.170665 -1.486443 -0.996707 -6.530699 -0.008281 1 0 0 0 0 0 0 265900
0.013034 0.006923 0.170651 -1.444988 -1.013695 -6.537781 -0.008313 1 0 0 0 0 0 0 266903
0.012999 0.006908 0.170642 -1.492318 -0.737252 -6.629635 -0.008344 1 0 0 0 0 0 0 267900
0.012982 0.006901 0.170623 -1.742933 -0.808587 -6.517805 -0.008374 1 0 0 0 0 0 0 268882
0.012953 0.006901 0.170606 -1.610439 -0.918018 -6.559448 -0.008406 1 0 0 0 0 0 0 269901
0.012918 0.006905 0.170590 -1.518142 -0.981180 -6.598906 -0.008438 1 0 0 0 0 0 0 270900
0.012885 0.006888 0.170580 -1.537042 -0.727306 -6.707175 -0.008469 1 0 0 0 0 0 0 271902
0.012870 0.006880 0.170560 -1.772688 -0.809401 -6.602700 -0.008499 1 0 0 0 0 0 0 272880
0.012841 0.006880 0.170543 -1.632175 -0.924188 -6.647807 -0.008531 1 0 0 0 0 0 0 273901
0.012806 0.006884 0.170527 -1.535610 -0.989912 -6.688802 -0.008562 1 0 0 0 0 0 0 274899
0.012790 0.006886 0.170504 -1.773102 -0.977964 -6.622510 -0.008594 1 0 0 0 0 0 0 275898
0.012762 0.006891 0.170486 -1.637987 -1.018998 -6.691473 -0.008625 1 0 0 0 0 0 0 276897
0.012748 0.006893 0.170461 -1.832474 -0.997411 -6.646281 -0.008656 1 0 0 0 0 0 0 277901
0.012721 0.006899 0.170442 -1.672725 -1.033313 -6.725588 -0.008687 1 0 0 0 0 0 0 278891
0.012709 0.006902 0.170417 -1.854551 -1.008846 -6.685553 -0.008719 1 0 0 0 0 0 0 279904
0.012682 0.006907 0.170398 -1.688243 -1.043248 -6.767326 -0.008750 1 0 0 0 0 0 0 280899
0.012670 0.006910 0.170373 -1.866679 -1.017848 -6.728021 -0.008781 1 0 0 0 0 0 0 281900
0.012649 0.006894 0.170344 -1.776420 -0.759333 -6.683390 -0.008813 1 0 0 0 0 0 0 282899
0.012619 0.006889 0.170322 -1.638254 -0.899067 -6.796416 -0.008844 1 0 0 0 0 0 0 283898
0.012604 0.006888 0.170296 -1.846499 -0.947385 -6.774811 -0.008875 1 0 0 0 0 0 0 284898
0.012583 0.006869 0.170267 -1.772019 -0.727306 -6.738491 -0.008906 1 0 0 0 0 0 0 285900
0.012551 0.006863 0.170245 -1.641757 -0.886427 -6.855786 -0.008937 1 0 0 0 0 0 0 286898
0.012537 0.006861 0.170219 -1.854026 -0.944223 -6.836028 -0.008969 1 0 0 0 0 0 0 287897
0.012515 0.006841 0.170189 -1.781173 -0.728644 -6.800146 -0.009000 1 0 0 0 0 0 0 288899
0.012500 0.006854 0.170153 -1.871902 -1.131067 -6.741084 -0.009031 1 0 0 0 0 0 0 289899
0.012478 0.006843 0.170118 -1.791654 -0.855752 -6.766805 -0.009062 1 0 0 0 0 0 0 290889
0.012468 0.006838 0.170087 -1.951554 -0.914490 -6.823281 -0.009094 1 0 0 0 0 0 0 291898
0.012444 0.006839 0.170048 -1.772835 -1.007392 -6.755266 -0.009125 1 0 0 0 0 0 0 292888
0.012433 0.006840 0.170014 -1.941377 -1.021476 -6.831212 -0.009156 1 0 0 0 0 0 0 293898
0.012413 0.006823 0.169980 -1.841102 -0.779333 -6.856782 -0.009187 1 0 0 0 0 0 0 294888
0.012383 0.006818 0.169940 -1.704101 -0.921479 -6.798347 -0.009219 1 0 0 0 0 0 0 295898
0.012370 0.006817 0.169906 -1.910762 -0.979580 -6.881045 -0.009250 1 0 0 0 0 0 0 296887
0.012343 0.006820 0.169865 -1.761236 -1.050448 -6.831248 -0.009281 1 0 0 0 0 0 0 297897
0.012332 0.006822 0.169815 -1.952647 -1.045502 -6.707431 -0.009312 1 0 0 0 0 0 0 298888
0.012312 0.006805 0.169773 -1.861752 -0.803577 -6.825638 -0.009343 1 0 0 0 0 0 0 299886
0.012282 0.006801 0.169729 -1.725919 -0.943952 -6.828089 -0.009375 1 0 0 0 0 0 0 300897
0.012274 0.006777 0.169683 -2.009350 -0.704384 -6.811443 -0.009406 1 0 0 0 0 0 0 301887
0.012251 0.006769 0.169637 -1.831217 -0.891516 -6.830327 -0.009437 1 0 0 0 0 0 0 302898
0.012219 0.006770 0.169591 -1.709900 -1.017728 -6.849251 -0.009468 1 0 0 0 0 0 0 303886
0.012205 0.006770 0.169537 -1.936023 -1.036958 -6.767386 -0.009500 1 0 0 0 0 0 0 304898
0.012179 0.006775 0.169488 -1.793354 -1.095553 -6.826716 -0.009531 1 0 0 0 0 0 0 305888
0.012173 0.006756 0.169439 -2.055853 -0.791011 -6.852359 -0.009562 1 0 0 0 0 0 0 306897
0.012145 0.006773 0.169385 -1.792764 -1.233032 -6.810834 -0.009593 1 0 0 0 0 0 0 307886
0.012116 0.006763 0.169325 -1.769500 -0.934176 -6.741199 -0.009625 1 0 0 0 0 0 0 308898
0.012105 0.006759 0.169265 -1.985183 -0.980205 -6.741606 -0.009656 1 0 0 0 0 0 0 309890
0.012079 0.006761 0.169212 -1.828812 -1.074123 -6.852519 -0.009687 1 0 0 0 0 0 0 310888
0.012052 0.006745 0.169152 -1.797726 -0.830998 -6.789341 -0.009719 1 0 0 0 0 0 0 311893
0.012035 0.006759 0.169085 -1.932899 -1.218737 -6.706124 -0.009750 1 0 0 0 0 0 0 312909
0.011991 0.006752 0.169027 -1.586077 -0.983452 -6.816450 -0.009781 1 0 0 0 0 0 0 313902
0.011949 0.006752 0.168958 -1.584855 -1.059873 -6.706439 -0.009813 1 0 0 0 0 0 0 314903
0.011930 0.006754 0.168893 -1.890978 -1.079168 -6.759159 -0.009844 1 0 0 0 0 0 0 315901
0.011895 0.006781 0.168832 -1.713973 -1.428245 -6.819798 -0.009875 1 0 0 0 0 0 0 316903
0.011864 0.006777 0.168767 -1.737600 -1.052266 -6.804295 -0.009906 1 0 0 0 0 0 0 317891
0.011828 0.006778 0.168695 -1.689916 -1.099893 -6.715846 -0.009937 1 0 0 0 0 0 0 318895
0.011807 0.006802 0.168623 -1.877603 -1.399002 -6.705246 -0.009969 1 0 0 0 0 0 0 319897
0.011799 0.006815 0.168539 -2.070482 -1.282966 -6.571969 -0.010000 1 0 0 0 0 0 0 320906
0.011797 0.006822 0.168467 -2.180521 -1.210611 -6.720210 -0.010031 1 0 0 0 0 0 0 321906
0.011777 0.006830 0.168391 -1.947144 -1.214035 -6.696866 -0.010062 1 0 0 0 0 0 0 322881
0.011747 0.006838 0.168313 -1.802305 -1.223188 -6.681445 -0.010094 1 0 0 0 0 0 0 323897
0.011734 0.006844 0.168243 -2.016588 -1.187245 -6.796909 -0.010125 1 0 0 0 0 0 0 324898
0.011708 0.006850 0.168168 -1.863063 -1.207516 -6.748838 -0.010156 1 0 0 0 0 0 0 325899
0.011697 0.006854 0.168082 -2.052865 -1.173785 -6.617182 -0.010187 1 0 0 0 0 0 0 326898
0.011671 0.006860 0.168000 -1.888863 -1.208976 -6.650812 -0.010219 1 0 0 0 0 0 0 327896
0.011655 0.006886 0.167921 -1.996661 -1.480703 -6.715599 -0.010250 1 0 0 0 0 0 0 328897
0.011627 0.006904 0.167841 -1.852831 -1.397411 -6.718865 -0.010281 1 0 0 0 0 0 0 329906
0.011593 0.006917 0.167761 -1.760633 -1.336203 -6.721002 -0.010313 1 0 0 0 0 0 0 330903
0.011578 0.006924 0.167672 -2.003970 -1.253809 -6.621817 -0.010344 1 0 0 0 0 0 0 331904
0.011551 0.006932 0.167587 -1.867883 -1.263677 -6.671992 -0.010375 1 0 0 0 0 0 0 332900
0.011517 0.006940 0.167505 -1.772432 -1.274503 -6.709633 -0.010408 1 0 0 0 0 0 0 333963
0.011502 0.006944 0.167414 -2.012525 -1.229363 -6.626502 -0.010439 1 0 0 0 0 0 0 334957
0.011474 0.006951 0.167329 -1.874215 -1.257982 -6.684897 -0.010471 1 0 0 0 0 0 0 335966
0.011462 0.006955 0.167237 -2.069174 -1.225182 -6.619638 -0.010502 1 0 0 0 0 0 0 336956
0.011420 0.006942 0.167147 -1.686277 -1.011673 -6.649163 -0.010533 1 0 0 0 0 0 0 337957
0.011417 0.006955 0.167056 -2.173161 -1.327612 -6.641617 -0.010564 1 0 0 0 0 0 0 338932
0.011417 0.006962 0.166962 -2.271038 -1.283688 -6.600583 -0.010595 1 0 0 0 0 0 0 339932
0.011380 0.006951 0.166870 -1.797229 -1.048533 -6.646465 -0.010626 1 0 0 0 0 0 0 340941
0.011364 0.006945 0.166775 -2.015492 -1.103144 -6.608813 -0.010657 1 0 0 0 0 0 0 341936
0.011357 0.006943 0.166679 -2.173957 -1.150051 -6.587197 -0.010689 1 0 0 0 0 0 0 342932
0.011328 0.006969 0.166582 -1.893371 -1.523168 -6.595282 -0.010720 1 0 0 0 0 0 0 343932
0.011315 0.006982 0.166484 -2.083069 -1.404022 -6.584970 -0.010751 1 0 0 0 0 0 0 344930
0.011305 0.007011 0.166379 -2.138468 -1.608004 -6.490513 -0.010782 1 0 0 0 0 0 0 345933
0.011301 0.007026 0.166277 -2.242070 -1.451275 -6.528381 -0.010815 1 0 0 0 0 0 0 346963
0.011279 0.007037 0.166166 -2.006358 -1.390466 -6.423832 -0.010845 1 0 0 0 0 0 0 347954
0.011269 0.007043 0.166061 -2.157828 -1.323118 -6.492791 -0.010876 1 0 0 0 0 0 0 348933
0.011239 0.007073 0.165960 -1.892495 -1.631849 -6.554337 -0.010908 1 0 0 0 0 0 0 349953
0.011208 0.007069 0.165856 -1.870021 -1.228418 -6.528135 -0.010938 1 0 0 0 0 0 0 350930
0.011188 0.007090 0.165747 -2.015880 -1.512383 -6.461290 -0.010971 1 0 0 0 0 0 0 351969
0.011163 0.007082 0.165639 -1.962286 -1.167218 -6.474253 -0.011002 1 0 0 0 0 0 0 352962
0.011130 0.007081 0.165525 -1.845574 -1.236572 -6.392063 -0.011033 1 0 0 0 0 0 0 353963
0.011114 0.007082 0.165417 -2.077428 -1.256075 -6.477914 -0.011064 1 0 0 0 0 0 0 354959
0.011091 0.007063 0.165309 -2.000699 -1.013535 -6.488091 -0.011096 1 0 0 0 0 0 0 355964
0.011075 0.007076 0.165198 -2.087772 -1.407552 -6.437815 -0.011126 1 0 0 0 0 0 0 356931
0.011052 0.007064 0.165088 -2.001401 -1.119790 -6.459208 -0.011157 1 0 0 0 0 0 0 357932
0.011019 0.007062 0.164971 -1.867173 -1.217978 -6.378875 -0.011188 1 0 0 0 0 0 0 358931
0.010998 0.007083 0.164855 -2.013971 -1.544842 -6.374159 -0.011220 1 0 0 0 0 0 0 359930
0.010972 0.007075 0.164743 -1.964773 -1.198092 -6.424402 -0.011251 1 0 0 0 0 0 0 360931
0.010954 0.007094 0.164628 -2.071607 -1.513249 -6.400905 -0.011282 1 0 0 0 0 0 0 361931
0.010924 0.007107 0.164509 -1.917298 -1.475495 -6.339795 -0.011313 1 0 0 0 0 0 0 362931
0.010893 0.007094 0.164394 -1.896975 -1.147558 -6.399340 -0.011345 1 0 0 0 0 0 0 363935
0.010873 0.007111 0.164278 -2.035810 -1.491818 -6.382966 -0.011376 1 0 0 0 0 0 0 364929
0.010841 0.007122 0.164157 -1.898838 -1.470461 -6.325147 -0.011408 1 0 0 0 0 0 0 365958
0.010825 0.007127 0.164026 -2.102704 -1.387326 -6.178740 -0.011439 1 0 0 0 0 0 0 366938
0.010819 0.007130 0.163909 -2.245879 -1.356315 -6.349567 -0.011471 1 0 0 0 0 0 0 367957
0.010794 0.007135 0.163788 -2.017232 -1.381197 -6.307163 -0.011501 1 0 0 0 0 0 0 368937
0.010760 0.007141 0.163664 -1.872801 -1.401206 -6.273128 -0.011533 1 0 0 0 0 0 0 369954
0.010726 0.007125 0.163546 -1.875040 -1.121552 -6.349577 -0.011564 1 0 0 0 0 0 0 370938
0.010688 0.007121 0.163424 -1.802607 -1.241833 -6.294413 -0.011596 1 0 0 0 0 0 0 371957
0.010646 0.007122 0.163299 -1.758577 -1.331300 -6.256252 -0.011626 1 0 0 0 0 0 0 372939
0.010609 0.007104 0.163180 -1.813943 -1.088677 -6.332842 -0.011658 1 0 0 0 0 0 0 373955
0.010569 0.007098 0.163057 -1.767515 -1.227443 -6.275565 -0.011689 1 0 0 0 0 0 0 374938
0.010554 0.007072 0.162930 -2.109629 -0.976007 -6.223020 -0.011720 1 0 0 0 0 0 0 375954
0.010525 0.007062 0.162803 -1.948369 -1.166743 -6.206435 -0.011751 1 0 0 0 0 0 0 376939
0.010488 0.007060 0.162674 -1.832697 -1.295623 -6.194895 -0.011781 1 0 0 0 0 0 0 377897
0.010469 0.007059 0.162537 -2.063338 -1.307569 -6.071540 -0.011812 1 0 0 0 0 0 0 378885
0.010438 0.007061 0.162405 -1.918737 -1.370008 -6.112655 -0.011844 1 0 0 0 0 0 0 379896
0.010400 0.007066 0.162274 -1.817309 -1.407250 -6.136347 -0.011875 1 0 0 0 0 0 0 380900
0.010341 0.007053 0.162139 -1.536170 -1.178100 -6.092800 -0.011906 1 0 0 0 0 0 0 381896
0.010312 0.007045 0.161998 -1.887322 -1.229921 -5.997287 -0.011937 1 0 0 0 0 0 0 382884
0.010275 0.007045 0.161863 -1.822437 -1.333646 -6.055763 -0.011968 1 0 0 0 0 0 0 383885
0.010256 0.007044 0.161722 -2.055819 -1.334644 -5.972394 -0.012000 1 0 0 0 0 0 0 384893
0.010207 0.007028 0.161582 -1.684167 -1.142255 -5.981366 -0.012031 1 0 0 0 0 0 0 385896
0.010182 0.007019 0.161437 -1.962831 -1.215589 -5.919473 -0.012062 1 0 0 0 0 0 0 386885
0.010148 0.007018 0.161300 -1.858408 -1.330117 -5.994932 -0.012094 1 0 0 0 0 0 0 387903
0.010113 0.006997 0.161152 -1.845613 -1.086547 -5.864569 -0.012125 1 0 0 0 0 0 0 388886
0.010095 0.006986 0.161004 -2.070761 -1.184934 -5.834802 -0.012156 1 0 0 0 0 0 0 389896
0.010046 0.006965 0.160860 -1.689368 -1.067051 -5.880168 -0.012187 1 0 0 0 0 0 0 390884
0.010021 0.006953 0.160712 -1.962151 -1.178630 -5.836650 -0.012219 1 0 0 0 0 0 0 391902
0.009985 0.006949 0.160552 -1.840673 -1.296388 -5.645083 -0.012250 1 0 0 0 0 0 0 392892
0.009945 0.006951 0.160405 -1.771086 -1.384270 -5.813119 -0.012289 1 0 0 0 0 0 0 394144
0.009906 0.006931 0.160231 -1.780119 -1.102096 -5.449956 -0.012312 1 0 0 0 0 0 0 394891
0.009859 0.006948 0.160092 -1.676090 -1.568742 -5.857703 -0.012344 1 0 0 0 0 0 0 395897
0.009817 0.006936 0.159941 -1.734204 -1.240106 -5.745559 -0.012375 1 0 0 0 0 0 0 396899
0.009796 0.006929 0.159790 -2.002007 -1.269395 -5.712659 -0.012405 1 0 0 0 0 0 0 397872
0.009745 0.006910 0.159643 -1.643129 -1.116249 -5.754677 -0.012437 1 0 0 0 0 0 0 398898
0.009702 0.006880 0.159488 -1.701006 -0.960130 -5.651742 -0.012468 1 0 0 0 0 0 0 399889
0.009656 0.006867 0.159321 -1.672839 -1.165977 -5.477943 -0.012500 1 0 0 0 0 0 0 400904
0.009610 0.006865 0.159171 -1.668840 -1.319062 -5.660163 -0.012531 1 0 0 0 0 0 0 401901
0.009569 0.006843 0.159014 -1.727718 -1.088513 -5.582746 -0.012563 1 0 0 0 0 0 0 402903
0.009548 0.006831 0.158858 -1.989689 -1.190246 -5.581114 -0.012594 1 0 0 0 0 0 0 403899
0.009519 0.006805 0.158699 -1.919093 -1.014988 -5.515815 -0.012624 1 0 0 0 0 0 0 404878
0.009465 0.006776 0.158546 -1.571076 -0.964803 -5.590352 -0.012656 1 0 0 0 0 0 0 405879
0.009419 0.006741 0.158387 -1.651202 -0.879019 -5.504691 -0.012687 1 0 0 0 0 0 0 406896
0.009389 0.006745 0.158221 -1.860183 -1.368123 -5.395913 -0.012719 1 0 0 0 0 0 0 407895
0.009334 0.006731 0.158065 -1.548301 -1.194816 -5.499391 -0.012750 1 0 0 0 0 0 0 408896
0.009288 0.006704 0.157904 -1.635008 -1.000908 -5.429831 -0.012781 1 0 0 0 0 0 0 409896
0.009258 0.006711 0.157737 -1.845562 -1.430411 -5.328751 -0.012813 1 0 0 0 0 0 0 410902
0.009202 0.006699 0.157580 -1.534435 -1.227491 -5.435231 -0.012843 1 0 0 0 0 0 0 411880
0.009156 0.006673 0.157417 -1.621438 -1.018577 -5.366427 -0.012875 1 0 0 0 0 0 0 412899
0.009103 0.006685 0.157258 -1.539611 -1.501613 -5.387093 -0.012906 1 0 0 0 0 0 0 413903
0.009058 0.006671 0.157094 -1.631008 -1.207039 -5.317141 -0.012937 1 0 0 0 0 0 0 414894
0.009035 0.006662 0.156933 -1.915371 -1.251670 -5.330839 -0.012969 1 0 0 0 0 0 0 415894
0.008976 0.006664 0.156768 -1.481285 -1.398977 -5.278063 -0.013000 1 0 0 0 0 0 0 416898
0.008928 0.006645 0.156601 -1.576192 -1.136218 -5.226519 -0.013031 1 0 0 0 0 0 0 417899
0.008903 0.006634 0.156438 -1.879424 -1.215583 -5.254041 -0.013062 1 0 0 0 0 0 0 418896
0.008849 0.006612 0.156281 -1.539762 -1.092191 -5.318619 -0.013094 1 0 0 0 0 0 0 419895
0.008821 0.006600 0.156121 -1.830746 -1.194441 -5.283836 -0.013125 1 0 0 0 0 0 0 420894
0.008783 0.006597 0.155970 -1.732794 -1.325499 -5.375509 -0.013156 1 0 0 0 0 0 0 421896
0.008739 0.006596 0.155799 -1.636936 -1.379595 -5.113487 -0.013187 1 0 0 0 0 0 0 422893
0.008715 0.006594 0.155633 -1.896191 -1.368568 -5.135789 -0.013219 1 0 0 0 0 0 0 423893
0.008680 0.006596 0.155479 -1.765276 -1.421141 -5.272174 -0.013250 1 0 0 0 0 0 0 424895
0.008621 0.006581 0.155324 -1.443188 -1.206766 -5.268286 -0.013283 1 0 0 0 0 0 0 425955
0.008590 0.006572 0.155164 -1.767162 -1.256289 -5.192403 -0.013315 1 0 0 0 0 0 0 426980
0.008572 0.006565 0.155003 -1.979930 -1.298363 -5.140510 -0.013345 1 0 0 0 0 0 0 427953
0.008516 0.006567 0.154835 -1.493783 -1.429509 -5.046013 -0.013377 1 0 0 0 0 0 0 428960
0.008464 0.006572 0.154679 -1.495197 -1.465927 -5.168409 -0.013407 1 0 0 0 0 0 0 429929
0.008442 0.006550 0.154527 -1.889130 -1.128243 -5.219168 -0.013438 1 0 0 0 0 0 0 430929
0.008390 0.006523 0.154372 -1.527338 -1.026768 -5.170408 -0.013470 1 0 0 0 0 0 0 431928
0.008340 0.006512 0.154220 -1.510946 -1.226304 -5.201128 -0.013502 1 0 0 0 0 0 0 432964
0.008313 0.006504 0.154061 -1.805458 -1.287844 -5.083568 -0.013533 1 0 0 0 0 0 0 433960
0.008258 0.006484 0.153902 -1.471713 -1.137574 -5.063198 -0.013564 1 0 0 0 0 0 0 434959
0.008229 0.006472 0.153739 -1.765604 -1.222650 -4.990333 -0.013595 1 0 0 0 0 0 0 435954
0.008196 0.006446 0.153593 -1.755176 -1.059050 -5.184394 -0.013626 1 0 0 0 0 0 0 436942
0.008156 0.006436 0.153444 -1.643854 -1.236784 -5.163282 -0.013657 1 0 0 0 0 0 0 437929
0.008116 0.006410 0.153279 -1.640936 -1.047085 -4.934645 -0.013688 1 0 0 0 0 0 0 438930
0.008072 0.006400 0.153123 -1.582161 -1.233137 -5.000260 -0.013720 1 0 0 0 0 0 0 439952
0.008026 0.006397 0.152969 -1.541866 -1.353209 -5.033268 -0.013751 1 0 0 0 0 0 0 440929
0.007978 0.006398 0.152817 -1.516993 -1.416546 -5.037115 -0.013782 1 0 0 0 0 0 0 441928
0.007941 0.006355 0.152659 -1.650873 -0.857238 -4.945203 -0.013814 1 0 0 0 0 0 0 442931
0.007899 0.006337 0.152505 -1.583702 -1.106337 -4.966092 -0.013846 1 0 0 0 0 0 0 443959
0.007853 0.006330 0.152352 -1.532788 -1.283974 -4.969532 -0.013877 1 0 0 0 0 0 0 444952
0.007828 0.006324 0.152190 -1.791217 -1.314928 -4.831250 -0.013907 1 0 0 0 0 0 0 445932
0.007780 0.006283 0.152036 -1.524966 -0.864804 -4.918662 -0.013939 1 0 0 0 0 0 0 446954
0.007732 0.006265 0.151883 -1.484062 -1.112358 -4.913496 -0.013970 1 0 0 0 0 0 0 447949
0.007684 0.006258 0.151730 -1.469781 -1.284552 -4.895408 -0.014001 1 0 0 0 0 0 0 448933
0.007641 0.006235 0.151586 -1.545125 -1.091648 -4.995905 -0.014033 1 0 0 0 0 0 0 449949
0.007617 0.006221 0.151426 -1.790539 -1.183206 -4.789571 -0.014064 1 0 0 0 0 0 0 450949
0.007581 0.006216 0.151270 -1.650781 -1.316736 -4.792078 -0.014095 1 0 0 0 0 0 0 451934
0.007545 0.006194 0.151124 -1.635843 -1.108129 -4.911810 -0.014126 1 0 0 0 0 0 0 452932
0.007507 0.006162 0.150958 -1.610115 -0.951158 -4.635427 -0.014158 1 0 0 0 0 0 0 453950
0.007470 0.006127 0.150807 -1.618361 -0.890509 -4.799288 -0.014189 1 0 0 0 0 0 0 454932
0.007427 0.006112 0.150654 -1.534025 -1.139459 -4.763919 -0.014220 1 0 0 0 0 0 0 455951
0.007403 0.006101 0.150490 -1.768064 -1.229062 -4.596415 -0.014251 1 0 0 0 0 0 0 456933
0.007373 0.006077 0.150340 -1.714140 -1.054542 -4.749051 -0.014283 1 0 0 0 0 0 0 457949
0.007317 0.006048 0.150180 -1.357889 -0.983774 -4.621345 -0.014314 1 0 0 0 0 0 0 458933
0.007292 0.006010 0.150022 -1.737225 -0.841511 -4.607502 -0.014345 1 0 0 0 0 0 0 459933
0.007256 0.005993 0.149865 -1.612633 -1.104175 -4.599700 -0.014377 1 0 0 0 0 0 0 460951
0.007203 0.005947 0.149712 -1.378767 -0.747682 -4.624777 -0.014406 1 0 0 0 0 0 0 461882
0.007173 0.005922 0.149546 -1.662450 -0.971143 -4.452619 -0.014437 1 0 0 0 0 0 0 462891
0.007134 0.005911 0.149386 -1.561629 -1.191180 -4.477683 -0.014468 1 0 0 0 0 0 0 463880
0.007097 0.005887 0.149236 -1.567734 -1.029175 -4.608996 -0.014500 1 0 0 0 0 0 0 464891
0.007037 0.005858 0.149076 -1.265885 -0.960619 -4.457028 -0.014531 1 0 0 0 0 0 0 465882
0.007004 0.005841 0.148907 -1.588146 -1.101310 -4.309593 -0.014562 1 0 0 0 0 0 0 466891
0.006970 0.005814 0.148754 -1.598413 -0.974176 -4.480141 -0.014593 1 0 0 0 0 0 0 467882
0.006933 0.005779 0.148582 -1.563088 -0.864336 -4.222458 -0.014625 1 0 0 0 0 0 0 468892
0.006890 0.005764 0.148417 -1.478976 -1.109106 -4.279831 -0.014656 1 0 0 0 0 0 0 469882
0.006828 0.005741 0.148250 -1.205081 -1.023993 -4.221665 -0.014687 1 0 0 0 0 0 0 470891
0.006801 0.005706 0.148086 -1.629678 -0.849283 -4.251880 -0.014718 1 0 0 0 0 0 0 471880
0.006763 0.005690 0.147926 -1.529027 -1.090722 -4.261740 -0.014750 1 0 0 0 0 0 0 472891
0.006709 0.005645 0.147768 -1.309125 -0.727748 -4.291637 -0.014781 1 0 0 0 0 0 0 473892
0.006679 0.005620 0.147600 -1.595669 -0.942919 -4.119490 -0.014812 1 0 0 0 0 0 0 474892
0.006640 0.005610 0.147436 -1.497570 -1.158458 -4.145771 -0.014843 1 0 0 0 0 0 0 475890
0.006603 0.005585 0.147284 -1.504967 -0.996220 -4.278436 -0.014875 1 0 0 0 0 0 0 476892
0.006543 0.005557 0.147120 -1.205826 -0.928343 -4.118273 -0.014906 1 0 0 0 0 0 0 477898
0.006489 0.005546 0.146958 -1.241338 -1.131697 -4.101112 -0.014937 1 0 0 0 0 0 0 478886
0.006459 0.005537 0.146786 -1.557772 -1.192328 -3.951685 -0.014969 1 0 0 0 0 0 0 479910
0.006426 0.005514 0.146631 -1.549708 -1.006602 -4.119038 -0.015000 1 0 0 0 0 0 0 480890
0.006385 0.005504 0.146471 -1.438715 -1.165615 -4.069538 -0.015031 1 0 0 0 0 0 0 481890
0.006340 0.005501 0.146311 -1.370107 -1.272323 -4.021957 -0.015062 1 0 0 0 0 0 0 482888
0.006300 0.005480 0.146159 -1.416391 -1.050856 -4.112747 -0.015094 1 0 0 0 0 0 0 483898
0.006256 0.005472 0.146001 -1.358652 -1.187084 -4.018726 -0.015125 1 0 0 0 0 0 0 484894
0.006215 0.005449 0.145850 -1.404622 -1.003811 -4.080423 -0.015156 1 0 0 0 0 0 0 485902
0.006171 0.005439 0.145692 -1.346599 -1.161382 -3.972773 -0.015187 1 0 0 0 0 0 0 486892
0.006124 0.005436 0.145532 -1.307810 -1.268011 -3.899741 -0.015219 1 0 0 0 0 0 0 487894
0.006099 0.005433 0.145386 -1.586447 -1.280435 -4.071505 -0.015250 1 0 0 0 0 0 0 488889
0.006062 0.005433 0.145230 -1.451415 -1.325083 -3.928746 -0.015281 1 0 0 0 0 0 0 489895
0.006026 0.005414 0.145080 -1.440235 -1.077415 -3.962964 -0.015312 1 0 0 0 0 0 0 490891
0.005989 0.005385 0.144931 -1.436986 -0.922869 -3.971993 -0.015344 1 0 0 0 0 0 0 491892
0.005947 0.005372 0.144774 -1.348518 -1.116685 -3.830562 -0.015375 1 0 0 0 0 0 0 492892
0.005924 0.005364 0.144629 -1.595026 -1.198395 -3.965405 -0.015406 1 0 0 0 0 0 0 493896
0.005888 0.005362 0.144473 -1.444744 -1.280710 -3.803276 -0.015437 1 0 0 0 0 0 0 494896
0.005852 0.005341 0.144322 -1.426026 -1.053458 -3.830073 -0.015469 1 0 0 0 0 0 0 495898
0.005811 0.005334 0.144190 -1.353655 -1.205857 -4.063329 -0.015499 1 0 0 0 0 0 0 496876
0.005766 0.005332 0.144038 -1.284776 -1.285480 -3.809859 -0.015531 1 0 0 0 0 0 0 497894
0.005725 0.005312 0.143888 -1.332251 -1.055479 -3.787140 -0.015562 1 0 0 0 0 0 0 498892
0.005682 0.005305 0.143757 -1.296098 -1.206520 -4.000260 -0.015593 1 0 0 0 0 0 0 499890
0.005636 0.005303 0.143605 -1.246015 -1.285657 -3.736144 -0.015625 1 0 0 0 0 0 0 500895
0.005595 0.005283 0.143455 -1.302894 -1.056251 -3.709598 -0.015656 1 0 0 0 0 0 0 501895
0.005535 0.005258 0.143316 -1.056632 -0.977525 -3.826591 -0.015687 1 0 0 0 0 0 0 502891
0.005497 0.005265 0.143168 -1.307741 -1.375962 -3.701372 -0.015718 1 0 0 0 0 0 0 503891
0.005460 0.005249 0.143019 -1.341805 -1.121373 -3.655151 -0.015750 1 0 0 0 0 0 0 504891
0.005419 0.005244 0.142888 -1.281954 -1.241129 -3.853059 -0.015781 1 0 0 0 0 0 0 505894
0.005380 0.005222 0.142745 -1.303029 -1.028628 -3.710617 -0.015812 1 0 0 0 0 0 0 506873
0.005359 0.005210 0.142606 -1.532556 -1.123452 -3.713062 -0.015843 1 0 0 0 0 0 0 507890
0.005325 0.005206 0.142478 -1.389967 -1.256553 -3.841726 -0.015875 1 0 0 0 0 0 0 508891
0.005290 0.005185 0.142336 -1.353111 -1.036632 -3.661528 -0.015906 1 0 0 0 0 0 0 509895
0.005234 0.005160 0.142200 -1.059433 -0.964274 -3.685750 -0.015937 1 0 0 0 0 0 0 510872
0.005204 0.005145 0.142063 -1.369770 -1.090744 -3.653865 -0.015968 1 0 0 0 0 0 0 511891
0.005166 0.005141 0.141935 -1.292591 -1.236604 -3.758822 -0.016000 1 0 0 0 0 0 0 512891
0.005128 0.005119 0.141794 -1.291348 -1.023967 -3.566230 -0.016031 1 0 0 0 0 0 0 513893
0.005087 0.005111 0.141665 -1.228973 -1.182431 -3.684506 -0.016062 1 0 0 0 0 0 0 514889
0.005064 0.005105 0.141530 -1.464029 -1.220794 -3.603219 -0.016093 1 0 0 0 0 0 0 515885
0.005030 0.005105 0.141403 -1.331864 -1.303575 -3.679892 -0.016125 1 0 0 0 0 0 0 516896
0.004990 0.005107 0.141279 -1.236018 -1.351168 -3.709553 -0.016158 1 0 0 0 0 0 0 517953
0.004951 0.005089 0.141139 -1.246951 -1.084334 -3.472862 -0.016189 1 0 0 0 0 0 0 518959
0.004910 0.005083 0.141010 -1.192998 -1.214738 -3.573384 -0.016220 1 0 0 0 0 0 0 519926
0.004872 0.005062 0.140895 -1.237981 -1.033834 -3.755728 -0.016251 1 0 0 0 0 0 0 520926
0.004835 0.005032 0.140758 -1.245225 -0.892657 -3.459770 -0.016282 1 0 0 0 0 0 0 521930
0.004794 0.005020 0.140630 -1.183083 -1.110493 -3.526381 -0.016314 1 0 0 0 0 0 0 522949
0.004756 0.004996 0.140516 -1.223481 -0.976517 -3.693872 -0.016345 1 0 0 0 0 0 0 523925
0.004715 0.004987 0.140397 -1.162541 -1.150270 -3.628032 -0.016376 1 0 0 0 0 0 0 524924
0.004692 0.004979 0.140266 -1.398361 -1.197829 -3.440284 -0.016408 1 0 0 0 0 0 0 525955
0.004648 0.004941 0.140142 -1.141707 -0.791818 -3.505256 -0.016439 1 0 0 0 0 0 0 526948
0.004603 0.004925 0.140019 -1.096154 -1.032611 -3.497679 -0.016470 1 0 0 0 0 0 0 527926
0.004558 0.004919 0.139896 -1.077954 -1.198640 -3.478892 -0.016502 1 0 0 0 0 0 0 528952
0.004539 0.004893 0.139774 -1.425167 -0.951777 -3.456810 -0.016533 1 0 0 0 0 0 0 529948
0.004507 0.004883 0.139651 -1.276826 -1.127117 -3.433436 -0.016563 1 0 0 0 0 0 0 530931
0.004468 0.004881 0.139528 -1.167003 -1.246135 -3.409784 -0.016595 1 0 0 0 0 0 0 531946
0.004432 0.004862 0.139415 -1.187860 -1.040893 -3.522396 -0.016626 1 0 0 0 0 0 0 532930
0.004391 0.004854 0.139296 -1.118505 -1.175971 -3.430330 -0.016656 1 0 0 0 0 0 0 533880
0.004354 0.004833 0.139185 -1.156336 -1.001194 -3.504641 -0.016687 1 0 0 0 0 0 0 534880
0.004313 0.004825 0.139066 -1.095789 -1.153908 -3.396511 -0.016718 1 0 0 0 0 0 0 535890
0.004281 0.004781 0.138937 -1.204777 -0.700314 -3.222829 -0.016749 1 0 0 0 0 0 0 536878
0.004242 0.004762 0.138811 -1.124233 -0.972269 -3.230255 -0.016781 1 0 0 0 0 0 0 537889
0.004206 0.004735 0.138697 -1.148779 -0.890232 -3.364405 -0.016812 1 0 0 0 0 0 0 538877
0.004172 0.004704 0.138587 -1.163184 -0.822081 -3.418603 -0.016843 1 0 0 0 0 0 0 539889
0.004131 0.004690 0.138469 -1.084622 -1.049316 -3.290623 -0.016874 1 0 0 0 0 0 0 540877
0.004116 0.004661 0.138348 -1.391976 -0.858572 -3.213057 -0.016906 1 0 0 0 0 0 0 541878
0.004101 0.004666 0.138233 -1.433095 -1.284181 -3.271629 -0.016937 1 0 0 0 0 0 0 542889
0.004077 0.004650 0.138123 -1.315995 -1.063933 -3.322743 -0.016968 1 0 0 0 0 0 0 543877
0.004048 0.004625 0.138015 -1.240577 -0.906750 -3.333867 -0.017000 1 0 0 0 0 0 0 544888
0.004011 0.004614 0.137897 -1.115988 -1.087328 -3.187176 -0.017031 1 0 0 0 0 0 0 545879
0.003976 0.004592 0.137785 -1.125255 -0.939972 -3.239267 -0.017062 1 0 0 0 0 0 0 546888
0.003942 0.004563 0.137677 -1.133402 -0.838274 -3.258291 -0.017093 1 0 0 0 0 0 0 547878
0.003903 0.004550 0.137558 -1.052613 -1.047807 -3.115157 -0.017124 1 0 0 0 0 0 0 548879
0.003903 0.004538 0.137444 -1.563831 -1.069523 -3.139596 -0.017156 1 0 0 0 0 0 0 549889
0.003886 0.004515 0.137335 -1.399258 -0.916561 -3.173971 -0.017187 1 0 0 0 0 0 0 550896
0.003862 0.004485 0.137226 -1.272081 -0.819974 -3.177495 -0.017219 1 0 0 0 0 0 0 551897
0.003833 0.004453 0.137118 -1.201403 -0.766365 -3.165585 -0.017250 1 0 0 0 0 0 0 552896
0.003802 0.004419 0.137011 -1.162734 -0.735844 -3.147244 -0.017281 1 0 0 0 0 0 0 553887
0.003786 0.004401 0.136911 -1.346133 -0.935995 -3.235543 -0.017312 1 0 0 0 0 0 0 554889
0.003761 0.004374 0.136807 -1.252187 -0.837534 -3.159865 -0.017344 1 0 0 0 0 0 0 555894
0.003732 0.004343 0.136700 -1.184953 -0.766451 -3.107133 -0.017375 1 0 0 0 0 0 0 556884
0.003717 0.004327 0.136601 -1.352176 -0.944426 -3.181752 -0.017406 1 0 0 0 0 0 0 557893
0.003687 0.004321 0.136486 -1.168608 -1.100729 -2.960639 -0.017437 1 0 0 0 0 0 0 558886
0.003655 0.004300 0.136375 -1.130620 -0.924994 -2.974639 -0.017469 1 0 0 0 0 0 0 559897
0.003639 0.004289 0.136275 -1.318324 -1.025829 -3.087382 -0.017500 1 0 0 0 0 0 0 560893
0.003614 0.004265 0.136169 -1.227689 -0.875855 -3.020388 -0.017531 1 0 0 0 0 0 0 561888
0.003565 0.004241 0.136073 -0.890298 -0.844265 -3.108679 -0.017562 1 0 0 0 0 0 0 562894
0.003539 0.004228 0.135977 -1.159688 -0.980992 -3.116371 -0.017594 1 0 0 0 0 0 0 563896
0.003510 0.004203 0.135874 -1.134665 -0.847534 -2.995016 -0.017625 1 0 0 0 0 0 0 564890
0.003479 0.004174 0.135768 -1.104760 -0.759136 -2.923031 -0.017656 1 0 0 0 0 0 0 565892
0.003463 0.004158 0.135668 -1.289451 -0.926953 -2.991392 -0.017687 1 0 0 0 0 0 0 566888
0.003454 0.004148 0.135572 -1.401440 -1.030967 -3.016399 -0.017718 1 0 0 0 0 0 0 567888
0.003433 0.004126 0.135468 -1.256552 -0.868505 -2.902948 -0.017750 1 0 0 0 0 0 0 568889
0.003406 0.004098 0.135361 -1.162510 -0.764179 -2.833782 -0.017780 1 0 0 0 0 0 0 569872
0.003392 0.004082 0.135262 -1.314181 -0.923158 -2.904016 -0.017812 1 0 0 0 0 0 0 570899
0.003348 0.004062 0.135167 -0.936190 -0.872172 -2.954904 -0.017844 1 0 0 0 0 0 0 571896
0.003325 0.004051 0.135072 -1.166885 -0.981166 -2.940182 -0.017875 1 0 0 0 0 0 0 572895
0.003298 0.004027 0.134969 -1.122409 -0.833948 -2.807101 -0.017906 1 0 0 0 0 0 0 573891
0.003268 0.003998 0.134862 -1.082743 -0.738676 -2.729935 -0.017937 1 0 0 0 0 0 0 574890
0.003232 0.003988 0.134773 -0.990898 -0.966645 -2.935727 -0.017968 1 0 0 0 0 0 0 575872
0.003197 0.003965 0.134672 -0.999380 -0.826230 -2.776790 -0.017999 1 0 0 0 0 0 0 576872
0.003179 0.003952 0.134574 -1.209766 -0.944478 -2.792861 -0.018031 1 0 0 0 0 0 0 577891
0.003154 0.003928 0.134470 -1.134058 -0.807428 -2.681050 -0.018062 1 0 0 0 0 0 0 578889
0.003141 0.003915 0.134371 -1.277869 -0.931865 -2.727070 -0.018093 1 0 0 0 0 0 0 579890
0.003097 0.003896 0.134277 -0.897108 -0.863556 -2.765657 -0.018125 1 0 0 0 0 0 0 580887
0.003069 0.003905 0.134171 -1.043067 -1.224573 -2.606444 -0.018156 1 0 0 0 0 0 0 581893
0.003045 0.003873 0.134074 -1.110944 -0.713871 -2.680762 -0.018187 1 0 0 0 0 0 0 582869
0.003026 0.003875 0.133967 -1.181235 -1.117311 -2.544395 -0.018218 1 0 0 0 0 0 0 583878
0.002980 0.003864 0.133869 -0.831616 -0.981538 -2.625890 -0.018250 1 0 0 0 0 0 0 584892
0.002956 0.003857 0.133773 -1.079010 -1.024707 -2.634953 -0.018281 1 0 0 0 0 0 0 585891
0.002928 0.003836 0.133669 -1.044986 -0.844299 -2.508839 -0.018312 1 0 0 0 0 0 0 586889
0.002899 0.003809 0.133561 -1.010468 -0.732182 -2.433634 -0.018344 1 0 0 0 0 0 0 587891
0.002869 0.003779 0.133482 -1.001066 -0.688225 -2.783269 -0.018375 1 0 0 0 0 0 0 588889
0.002853 0.003763 0.133393 -1.178775 -0.854867 -2.666547 -0.018406 1 0 0 0 0 0 0 589888
0.002829 0.003738 0.133291 -1.088050 -0.746626 -2.469190 -0.018437 1 0 0 0 0 0 0 590871
0.002816 0.003724 0.133194 -1.223049 -0.884655 -2.481429 -0.018468 1 0 0 0 0 0 0 591889
0.002774 0.003705 0.133099 -0.841444 -0.825199 -2.504057 -0.018499 1 0 0 0 0 0 0 592882
0.002752 0.003694 0.133004 -1.064951 -0.927245 -2.480821 -0.018533 1 0 0 0 0 0 0 593953
0.002725 0.003671 0.132899 -1.019635 -0.779957 -2.339279 -0.018564 1 0 0 0 0 0 0 594952
0.002690 0.003664 0.132811 -0.910718 -0.961208 -2.513462 -0.018595 1 0 0 0 0 0 0 595945
0.002657 0.003643 0.132709 -0.910435 -0.799906 -2.335771 -0.018627 1 0 0 0 0 0 0 596958
0.002640 0.003631 0.132611 -1.112700 -0.904179 -2.346988 -0.018657 1 0 0 0 0 0 0 597923
0.002617 0.003609 0.132536 -1.047106 -0.779911 -2.626751 -0.018689 1 0 0 0 0 0 0 598947
0.002589 0.003581 0.132439 -0.981358 -0.676770 -2.353646 -0.018721 1 0 0 0 0 0 0 599962
0.002574 0.003566 0.132343 -1.142673 -0.832064 -2.316320 -0.018752 1 0 0 0 0 0 0 600954
0.002531 0.003546 0.132249 -0.778500 -0.784647 -2.316057 -0.018782 1 0 0 0 0 0 0 601923
0.002515 0.003516 0.132164 -1.088269 -0.632741 -2.426209 -0.018813 1 0 0 0 0 0 0 602924
0.002506 0.003499 0.132073 -1.213498 -0.796622 -2.326556 -0.018844 1 0 0 0 0 0 0 603921
0.002465 0.003479 0.131980 -0.810662 -0.758603 -2.281969 -0.018876 1 0 0 0 0 0 0 604922
0.002451 0.003448 0.131896 -1.098437 -0.612280 -2.373945 -0.018908 1 0 0 0 0 0 0 605952
0.002442 0.003431 0.131805 -1.212585 -0.778837 -2.266933 -0.018939 1 0 0 0 0 0 0 606946
0.002422 0.003406 0.131702 -1.071219 -0.678013 -2.080218 -0.018970 1 0 0 0 0 0 0 607929
0.002398 0.003377 0.131624 -0.989494 -0.623318 -2.380304 -0.019001 1 0 0 0 0 0 0 608946
0.002384 0.003362 0.131535 -1.128277 -0.781704 -2.240664 -0.019033 1 0 0 0 0 0 0 609950
0.002348 0.003323 0.131454 -0.834792 -0.478970 -2.310915 -0.019064 1 0 0 0 0 0 0 610947
0.002329 0.003302 0.131363 -1.026955 -0.683377 -2.177985 -0.019095 1 0 0 0 0 0 0 611929
0.002299 0.003295 0.131280 -0.892943 -0.887226 -2.238288 -0.019126 1 0 0 0 0 0 0 612946
0.002274 0.003255 0.131190 -0.946648 -0.469148 -2.143488 -0.019158 1 0 0 0 0 0 0 613951
0.002241 0.003239 0.131107 -0.835848 -0.731010 -2.200499 -0.019189 1 0 0 0 0 0 0 614943
0.002230 0.003210 0.131027 -1.105967 -0.587533 -2.223284 -0.019220 1 0 0 0 0 0 0 615931
0.002189 0.003184 0.130938 -0.735764 -0.597156 -2.096894 -0.019252 1 0 0 0 0 0 0 616949
0.002173 0.003150 0.130855 -1.032188 -0.495138 -2.146855 -0.019281 1 0 0 0 0 0 0 617888
0.002150 0.003116 0.130755 -0.955789 -0.477421 -1.900800 -0.019312 1 0 0 0 0 0 0 618877
0.002124 0.003084 0.130679 -0.903147 -0.485467 -2.169100 -0.019343 1 0 0 0 0 0 0 619887
0.002110 0.003067 0.130590 -1.055694 -0.676898 -2.015266 -0.019374 1 0 0 0 0 0 0 620877
0.002074 0.003027 0.130508 -0.771566 -0.393578 -2.077976 -0.019406 1 0 0 0 0 0 0 621887
0.002035 0.003010 0.130428 -0.701689 -0.669366 -2.082019 -0.019437 1 0 0 0 0 0 0 622877
0.002015 0.003001 0.130338 -0.933471 -0.786124 -1.931723 -0.019468 1 0 0 0 0 0 0 623887
0.001976 0.002965 0.130256 -0.698074 -0.444959 -2.005058 -0.019499 1 0 0 0 0 0 0 624877
0.001955 0.002946 0.130165 -0.917093 -0.624878 -1.875659 -0.019531 1 0 0 0 0 0 0 625886
0.001930 0.002921 0.130092 -0.876241 -0.558874 -2.078918 -0.019562 1 0 0 0 0 0 0 626876
0.001883 0.002897 0.130006 -0.564051 -0.554579 -1.905168 -0.019593 1 0 0 0 0 0 0 627886
0.001864 0.002864 0.129924 -0.907455 -0.440506 -1.928461 -0.019624 1 0 0 0 0 0 0 628876
0.001841 0.002832 0.129854 -0.867031 -0.430696 -2.073212 -0.019656 1 0 0 0 0 0 0 629887
0.001808 0.002820 0.129778 -0.742978 -0.681202 -1.989289 -0.019687 1 0 0 0 0 0 0 630876
0.001783 0.002778 0.129691 -0.815613 -0.309296 -1.812607 -0.019719 1 0 0 0 0 0 0 631908
0.001755 0.002741 0.129619 -0.794015 -0.335393 -1.981117 -0.019750 1 0 0 0 0 0 0 632887
0.001721 0.002727 0.129542 -0.694657 -0.619608 -1.915612 -0.019781 1 0 0 0 0 0 0 633883
0.001709 0.002699 0.129464 -0.973400 -0.471483 -1.870564 -0.019812 1 0 0 0 0 0 0 634894
0.001697 0.002704 0.129394 -0.998553 -0.887597 -1.961514 -0.019844 1 0 0 0 0 0 0 635892
0.001677 0.002691 0.129328 -0.884372 -0.689081 -2.013785 -0.019875 1 0 0 0 0 0 0 636883
0.001652 0.002669 0.129265 -0.811184 -0.545096 -2.025890 -0.019906 1 0 0 0 0 0 0 637882
0.001639 0.002657 0.129180 -0.954677 -0.656697 -1.740735 -0.019943 1 0 0 0 0 0 0 639077
0.001603 0.002620 0.129100 -0.669640 -0.337671 -1.746602 -0.019968 1 0 0 0 0 0 0 639881
0.001600 0.002616 0.129050 -1.059292 -0.744482 -2.124353 -0.020000 1 0 0 0 0 0 0 640893
0.001583 0.002599 0.128991 -0.926635 -0.597509 -2.045892 -0.020031 1 0 0 0 0 0 0 641888
0.001555 0.002594 0.128919 -0.746914 -0.741230 -1.844234 -0.020062 1 0 0 0 0 0 0 642894
0.001526 0.002576 0.128853 -0.719933 -0.583187 -1.883037 -0.020094 1 0 0 0 0 0 0 643891
0.001497 0.002551 0.128789 -0.709073 -0.476903 -1.899146 -0.020124 1 0 0 0 0 0 0 644869
0.001462 0.002542 0.128715 -0.622671 -0.671749 -1.753721 -0.020155 1 0 0 0 0 0 0 645871
0.001431 0.002522 0.128648 -0.645078 -0.542114 -1.815397 -0.020187 1 0 0 0 0 0 0 646888
0.001400 0.002497 0.128583 -0.659120 -0.450114 -1.839970 -0.020218 1 0 0 0 0 0 0 647887
0.001371 0.002469 0.128520 -0.662979 -0.397411 -1.839732 -0.020250 1 0 0 0 0 0 0 648887
0.001341 0.002439 0.128456 -0.661254 -0.366509 -1.829240 -0.020281 1 0 0 0 0 0 0 649888
0.001327 0.002424 0.128403 -0.846896 -0.549265 -1.941814 -0.020312 1 0 0 0 0 0 0 650889
0.001305 0.002401 0.128343 -0.768234 -0.457175 -1.860911 -0.020343 1 0 0 0 0 0 0 651871
0.001274 0.002393 0.128270 -0.631253 -0.643866 -1.667418 -0.020374 1 0 0 0 0 0 0 652873
0.001258 0.002389 0.128213 -0.816303 -0.711532 -1.837541 -0.020406 1 0 0 0 0 0 0 653894
0.001236 0.002371 0.128153 -0.744037 -0.539451 -1.789424 -0.020437 1 0 0 0 0 0 0 654886
0.001191 0.002352 0.128101 -0.426840 -0.492828 -1.889481 -0.020468 1 0 0 0 0 0 0 655889
0.001168 0.002342 0.128051 -0.681746 -0.608426 -1.920142 -0.020499 1 0 0 0 0 0 0 656867
0.001142 0.002321 0.127993 -0.661610 -0.478575 -1.796379 -0.020531 1 0 0 0 0 0 0 657888
0.001129 0.002310 0.127941 -0.823084 -0.593497 -1.855962 -0.020562 1 0 0 0 0 0 0 658869
0.001108 0.002289 0.127882 -0.732063 -0.467157 -1.753268 -0.020593 1 0 0 0 0 0 0 659867
0.001092 0.002298 0.127819 -0.778173 -0.837316 -1.679529 -0.020625 1 0 0 0 0 0 0 660888
0.001069 0.002287 0.127756 -0.697815 -0.617244 -1.653157 -0.020656 1 0 0 0 0 0 0 661887
0.001038 0.002285 0.127713 -0.571574 -0.727229 -1.900143 -0.020687 1 0 0 0 0 0 0 662886
0.001009 0.002269 0.127657 -0.566305 -0.539675 -1.744869 -0.020718 1 0 0 0 0 0 0 663868
0.000993 0.002261 0.127606 -0.755238 -0.620070 -1.782758 -0.020750 1 0 0 0 0 0 0 664886
0.000966 0.002261 0.127567 -0.607992 -0.740511 -1.936845 -0.020780 1 0 0 0 0 0 0 665867
0.000958 0.002242 0.127533 -0.842682 -0.493207 -2.007445 -0.020812 1 0 0 0 0 0 0 666877
0.000940 0.002216 0.127480 -0.727653 -0.385487 -1.759148 -0.020843 1 0 0 0 0 0 0 667889
0.000911 0.002208 0.127441 -0.571465 -0.594807 -1.898498 -0.020875 1 0 0 0 0 0 0 668887
0.000896 0.002203 0.127396 -0.738736 -0.662941 -1.830000 -0.020906 1 0 0 0 0 0 0 669888
0.000889 0.002201 0.127349 -0.847652 -0.694255 -1.786202 -0.020937 1 0 0 0 0 0 0 670886
0.000851 0.002189 0.127302 -0.456574 -0.573102 -1.769773 -0.020968 1 0 0 0 0 0 0 671879
0.000832 0.002182 0.127254 -0.655955 -0.633377 -1.748043 -0.020999 1 0 0 0 0 0 0 672878
0.000809 0.002164 0.127227 -0.611750 -0.486614 -2.012168 -0.021033 1 0 0 0 0 0 0 673954
0.000797 0.002155 0.127186 -0.754889 -0.578896 -1.853354 -0.021064 1 0 0 0 0 0 0 674944
0.000772 0.002154 0.127151 -0.583300 -0.706285 -1.900997 -0.021095 1 0 0 0 0 0 0 675955
0.000759 0.002154 0.127108 -0.728463 -0.716240 -1.786676 -0.021126 1 0 0 0 0 0 0 676921
0.000752 0.002153 0.127061 -0.824967 -0.717051 -1.724960 -0.021157 1 0 0 0 0 0 0 677922
0.000729 0.002157 0.127024 -0.615634 -0.780654 -1.830845 -0.021188 1 0 0 0 0 0 0 678921
0.000723 0.002139 0.126991 -0.816914 -0.504603 -1.882937 -0.021220 1 0 0 0 0 0 0 679942
0.000700 0.002135 0.126958 -0.613089 -0.645097 -1.893584 -0.021251 1 0 0 0 0 0 0 680921
0.000689 0.002132 0.126916 -0.736038 -0.681872 -1.754749 -0.021282 1 0 0 0 0 0 0 681921
0.000669 0.002116 0.126890 -0.636829 -0.509307 -1.963413 -0.021314 1 0 0 0 0 0 0 682949
0.000659 0.002107 0.126851 -0.751061 -0.587228 -1.783040 -0.021345 1 0 0 0 0 0 0 683949
0.000635 0.002107 0.126816 -0.565022 -0.707254 -1.822356 -0.021376 1 0 0 0 0 0 0 684942
0.000622 0.002107 0.126772 -0.702681 -0.713695 -1.705036 -0.021407 1 0 0 0 0 0 0 685929
0.000602 0.002092 0.126747 -0.611360 -0.523969 -1.922406 -0.021438 1 0 0 0 0 0 0 686927
0.000592 0.002084 0.126707 -0.729592 -0.592883 -1.745276 -0.021470 1 0 0 0 0 0 0 687942
0.000567 0.002084 0.126672 -0.545608 -0.708302 -1.785564 -0.021501 1 0 0 0 0 0 0 688924
0.000574 0.002080 0.126649 -0.946887 -0.659639 -1.942271 -0.021531 1 0 0 0 0 0 0 689884
0.000558 0.002082 0.126620 -0.680021 -0.738242 -1.875307 -0.021562 1 0 0 0 0 0 0 690874
0.000556 0.002064 0.126590 -0.831177 -0.475862 -1.840069 -0.021593 1 0 0 0 0 0 0 691884
0.000555 0.002054 0.126548 -0.861189 -0.560703 -1.678750 -0.021624 1 0 0 0 0 0 0 692873
0.000534 0.002053 0.126513 -0.612291 -0.688932 -1.735434 -0.021655 1 0 0 0 0 0 0 693875
0.000544 0.002049 0.126490 -0.978485 -0.647081 -1.899437 -0.021687 1 0 0 0 0 0 0 694884
0.000529 0.002050 0.126461 -0.694392 -0.729072 -1.834772 -0.021718 1 0 0 0 0 0 0 695874
0.000521 0.002051 0.126419 -0.760432 -0.719884 -1.657177 -0.021750 1 0 0 0 0 0 0 696883
0.000504 0.002036 0.126395 -0.631196 -0.523388 -1.850415 -0.021780 1 0 0 0 0 0 0 697874
0.000509 0.002044 0.126365 -0.916122 -0.786957 -1.795106 -0.021812 1 0 0 0 0 0 0 698884
0.000497 0.002032 0.126344 -0.728635 -0.573681 -1.907205 -0.021843 1 0 0 0 0 0 0 699874
0.000491 0.002026 0.126306 -0.781847 -0.615936 -1.678981 -0.021875 1 0 0 0 0 0 0 700884
0.000469 0.002027 0.126272 -0.564123 -0.716682 -1.699415 -0.021906 1 0 0 0 0 0 0 701875
0.000477 0.002024 0.126249 -0.946978 -0.660744 -1.849489 -0.021937 1 0 0 0 0 0 0 702885
0.000462 0.002026 0.126221 -0.672295 -0.735701 -1.779021 -0.021968 1 0 0 0 0 0 0 703874
0.000460 0.002008 0.126190 -0.818774 -0.472220 -1.742408 -0.022000 1 0 0 0 0 0 0 704883
0.000439 0.002003 0.126159 -0.586954 -0.618586 -1.717529 -0.022030 1 0 0 0 0 0 0 705874
0.000448 0.001996 0.126137 -0.956355 -0.605793 -1.840143 -0.022062 1 0 0 0 0 0 0 706892
0.000433 0.001996 0.126109 -0.674753 -0.704493 -1.758381 -0.022094 1 0 0 0 0 0 0 707893
0.000426 0.001996 0.126068 -0.741574 -0.704057 -1.574250 -0.022125 1 0 0 0 0 0 0 708891
0.000422 0.001996 0.126053 -0.798235 -0.710051 -1.896730 -0.022156 1 0 0 0 0 0 0 709882
0.000420 0.001996 0.126017 -0.827221 -0.701979 -1.640900 -0.022187 1 0 0 0 0 0 0 710884
0.000405 0.001981 0.125994 -0.659047 -0.511256 -1.784337 -0.022218 1 0 0 0 0 0 0 711890
0.000398 0.001973 0.125955 -0.736289 -0.579753 -1.577192 -0.022249 1 0 0 0 0 0 0 712880
0.000399 0.001950 0.125921 -0.867698 -0.381735 -1.612136 -0.022281 1 0 0 0 0 0 0 713897
0.000395 0.001957 0.125898 -0.794777 -0.763906 -1.756703 -0.022312 1 0 0 0 0 0 0 714883
0.000398 0.001942 0.125869 -0.893112 -0.497993 -1.694083 -0.022344 1 0 0 0 0 0 0 715894
0.000380 0.001938 0.125838 -0.622998 -0.627243 -1.649387 -0.022375 1 0 0 0 0 0 0 716887
0.000390 0.001932 0.125817 -0.970585 -0.604355 -1.764084 -0.022406 1 0 0 0 0 0 0 717882
0.000376 0.001933 0.125789 -0.679117 -0.697970 -1.678715 -0.022437 1 0 0 0 0 0 0 718889
0.000369 0.001933 0.125748 -0.740535 -0.695081 -1.493018 -0.022468 1 0 0 0 0 0 0 719889
0.000365 0.001933 0.125733 -0.794158 -0.699575 -1.815389 -0.022500 1 0 0 0 0 0 0 720885
0.000369 0.001914 0.125708 -0.897650 -0.440839 -1.701963 -0.022531 1 0 0 0 0 0 0 721888
0.000352 0.001909 0.125678 -0.624711 -0.593419 -1.627516 -0.022562 1 0 0 0 0 0 0 722886
0.000357 0.001920 0.125646 -0.894017 -0.834500 -1.587259 -0.022593 1 0 0 0 0 0 0 723885
0.000345 0.001911 0.125625 -0.706106 -0.592060 -1.714695 -0.022625 1 0 0 0 0 0 0 724886
0.000340 0.001906 0.125586 -0.759177 -0.617010 -1.492164 -0.022656 1 0 0 0 0 0 0 725886
0.000337 0.001904 0.125573 -0.802515 -0.655258 -1.790270 -0.022687 1 0 0 0 0 0 0 726895
0.000341 0.001884 0.125548 -0.900348 -0.415860 -1.666590 -0.022718 1 0 0 0 0 0 0 727886
0.000324 0.001878 0.125518 -0.624846 -0.578057 -1.588270 -0.022750 1 0 0 0 0 0 0 728888
0.000320 0.001856 0.125487 -0.783461 -0.377077 -1.557456 -0.022780 1 0 0 0 0 0 0 729868
0.000313 0.001863 0.125465 -0.744798 -0.751791 -1.667839 -0.022812 1 0 0 0 0 0 0 730887
0.000315 0.001848 0.125437 -0.862136 -0.483296 -1.590753 -0.022843 1 0 0 0 0 0 0 731865
0.000311 0.001859 0.125417 -0.786974 -0.807169 -1.673256 -0.022875 1 0 0 0 0 0 0 732885
0.000314 0.001846 0.125389 -0.884522 -0.511940 -1.584990 -0.022906 1 0 0 0 0 0 0 733885
0.000302 0.001824 0.125369 -0.690603 -0.375876 -1.673935 -0.022937 1 0 0 0 0 0 0 734888
0.000296 0.001813 0.125331 -0.748411 -0.491439 -1.435199 -0.022968 1 0 0 0 0 0 0 735884
0.000293 0.001808 0.125318 -0.794607 -0.578311 -1.727620 -0.022999 1 0 0 0 0 0 0 736867
0.000272 0.001809 0.125292 -0.560058 -0.676440 -1.595441 -0.023031 1 0 0 0 0 0 0 737888
0.000267 0.001791 0.125263 -0.745326 -0.421646 -1.524846 -0.023061 1 0 0 0 0 0 0 738864
0.000264 0.001782 0.125252 -0.796153 -0.516953 -1.762562 -0.023093 1 0 0 0 0 0 0 739883
0.000263 0.001777 0.125218 -0.816641 -0.576838 -1.461563 -0.023124 1 0 0 0 0 0 0 740882
0.000249 0.001760 0.125195 -0.644191 -0.422945 -1.587305 -0.023156 1 0 0 0 0 0 0 741886
0.000255 0.001765 0.125166 -0.902436 -0.705687 -1.506144 -0.023187 1 0 0 0 0 0 0 742887
0.000245 0.001754 0.125146 -0.704215 -0.505143 -1.606496 -0.023218 1 0 0 0 0 0 0 743865
0.000245 0.001729 0.125118 -0.826676 -0.303382 -1.515972 -0.023250 1 0 0 0 0 0 0 744884
0.000240 0.001735 0.125098 -0.762531 -0.694842 -1.593199 -0.023281 1 0 0 0 0 0 0 745885
0.000242 0.001719 0.125070 -0.866403 -0.438006 -1.502007 -0.023312 1 0 0 0 0 0 0 746884
0.000230 0.001697 0.125050 -0.676153 -0.321274 -1.589698 -0.023343 1 0 0 0 0 0 0 747883
0.000218 0.001704 0.125033 -0.661006 -0.704345 -1.621320 -0.023374 1 0 0 0 0 0 0 748879
0.000218 0.001689 0.125006 -0.809928 -0.438916 -1.502729 -0.023406 1 0 0 0 0 0 0 749889
0.000204 0.001667 0.124987 -0.644334 -0.317498 -1.579453 -0.023437 1 0 0 0 0 0 0 750889
0.000211 0.001670 0.124959 -0.899688 -0.635872 -1.469692 -0.023468 1 0 0 0 0 0 0 751884
0.000201 0.001657 0.124939 -0.700054 -0.455732 -1.558221 -0.023500 1 0 0 0 0 0 0 752883
0.000195 0.001650 0.124901 -0.746106 -0.514032 -1.319889 -0.023531 1 0 0 0 0 0 0 753885
0.000179 0.001632 0.124877 -0.601689 -0.372375 -1.479429 -0.023562 1 0 0 0 0 0 0 754883
0.000171 0.001623 0.124869 -0.691874 -0.474272 -1.692530 -0.023593 1 0 0 0 0 0 0 755884
0.000173 0.001599 0.124845 -0.828227 -0.284141 -1.514179 -0.023624 1 0 0 0 0 0 0 756882
0.000154 0.001592 0.124816 -0.574785 -0.471684 -1.414032 -0.023656 1 0 0 0 0 0 0 757885
0.000164 0.001584 0.124796 -0.926278 -0.479597 -1.508535 -0.023687 1 0 0 0 0 0 0 758886
0.000155 0.001565 0.124778 -0.715725 -0.340007 -1.556553 -0.023718 1 0 0 0 0 0 0 759865
0.000132 0.001560 0.124751 -0.492537 -0.500565 -1.430052 -0.023750 1 0 0 0 0 0 0 760884
0.000125 0.001538 0.124721 -0.696207 -0.294897 -1.370232 -0.023781 1 0 0 0 0 0 0 761875
0.000122 0.001528 0.124711 -0.757097 -0.414671 -1.613628 -0.023812 1 0 0 0 0 0 0 762882
0.000107 0.001508 0.124697 -0.600931 -0.300701 -1.593851 -0.023843 1 0 0 0 0 0 0 763873
0.000100 0.001497 0.124661 -0.682623 -0.409472 -1.293553 -0.023874 1 0 0 0 0 0 0 764882
0.000082 0.001478 0.124638 -0.557424 -0.294826 -1.428314 -0.023905 1 0 0 0 0 0 0 765872
0.000073 0.001468 0.124630 -0.656795 -0.409868 -1.632863 -0.023937 1 0 0 0 0 0 0 766883
0.000075 0.001444 0.124607 -0.798069 -0.227183 -1.450612 -0.023968 1 0 0 0 0 0 0 767883
0.000056 0.001436 0.124578 -0.547416 -0.418101 -1.349081 -0.023999 1 0 0 0 0 0 0 768872
0.000033 0.001418 0.124557 -0.459102 -0.294557 -1.446203 -0.024031 1 0 0 0 0 0 0 769882
0.000041 0.001405 0.124540 -0.854557 -0.338312 -1.489231 -0.024062 1 0 0 0 0 0 0 770871
0.000031 0.001383 0.124524 -0.663145 -0.236663 -1.505748 -0.024093 1 0 0 0 0 0 0 771881
0.000032 0.001354 0.124497 -0.781953 -0.106894 -1.371932 -0.024124 1 0 0 0 0 0 0 772871
0.000013 0.001343 0.124467 -0.532524 -0.339907 -1.299346 -0.024156 1 0 0 0 0 0 0 773882
0.000004 0.001338 0.124457 -0.628213 -0.432998 -1.542856 -0.024187 1 0 0 0 0 0 0 774870
0.000004 0.001316 0.124432 -0.773786 -0.220205 -1.385091 -0.024218 1 0 0 0 0 0 0 775881
-0.000009 0.001291 0.124414 -0.601202 -0.144304 -1.436036 -0.024249 1 0 0 0 0 0 0 776872
-0.000035 0.001283 0.124386 -0.411153 -0.353870 -1.319988 -0.024281 1 0 0 0 0 0 0 777882
-0.000042 0.001260 0.124356 -0.632068 -0.174472 -1.264304 -0.024312 1 0 0 0 0 0 0 778871
-0.000045 0.001248 0.124345 -0.701039 -0.305981 -1.510169 -0.024343 1 0 0 0 0 0 0 779881
-0.000061 0.001228 0.124332 -0.549905 -0.199001 -1.489837 -0.024375 1 0 0 0 0 0 0 780897
-0.000063 0.001199 0.124306 -0.708919 -0.061985 -1.331949 -0.024406 1 0 0 0 0 0 0 781889
-0.000078 0.001170 0.124287 -0.556857 -0.041223 -1.392154 -0.024437 1 0 0 0 0 0 0 782891
-0.000104 0.001160 0.124259 -0.378438 -0.280051 -1.280414 -0.024468 1 0 0 0 0 0 0 783878
-0.000112 0.001136 0.124229 -0.605080 -0.115418 -1.226146 -0.024499 1 0 0 0 0 0 0 784867
-0.000129 0.001109 0.124208 -0.495014 -0.060209 -1.336788 -0.024531 1 0 0 0 0 0 0 785885
-0.000138 0.001096 0.124201 -0.594932 -0.223413 -1.522763 -0.024562 1 0 0 0 0 0 0 786876
-0.000142 0.001089 0.124167 -0.661741 -0.318143 -1.189071 -0.024594 1 0 0 0 0 0 0 787909
-0.000158 0.001072 0.124145 -0.514691 -0.180419 -1.300214 -0.024625 1 0 0 0 0 0 0 788888
-0.000160 0.001044 0.124117 -0.676199 -0.026137 -1.222795 -0.024656 1 0 0 0 0 0 0 789889
-0.000175 0.001016 0.124096 -0.525545 0.004055 -1.314763 -0.024687 1 0 0 0 0 0 0 790881
-0.000176 0.000983 0.124069 -0.680075 0.081226 -1.219460 -0.024718 1 0 0 0 0 0 0 791889
-0.000196 0.000970 0.124038 -0.450576 -0.179039 -1.162054 -0.024750 1 0 0 0 0 0 0 792885
-0.000200 0.000946 0.124007 -0.630863 -0.029866 -1.137645 -0.024781 1 0 0 0 0 0 0 793885
-0.000216 0.000919 0.123986 -0.495789 0.017575 -1.259690 -0.024812 1 0 0 0 0 0 0 794883
-0.000230 0.000924 0.123967 -0.507593 -0.398424 -1.308648 -0.024843 1 0 0 0 0 0 0 795882
-0.000231 0.000908 0.123940 -0.670790 -0.153280 -1.191440 -0.024874 1 0 0 0 0 0 0 796863
-0.000245 0.000885 0.123921 -0.513433 -0.040782 -1.267543 -0.024906 1 0 0 0 0 0 0 797885
-0.000246 0.000855 0.123893 -0.663576 0.081020 -1.166266 -0.024937 1 0 0 0 0 0 0 798881
-0.000260 0.000826 0.123873 -0.506889 0.093256 -1.248542 -0.024969 1 0 0 0 0 0 0 799892
-0.000267 0.000811 0.123835 -0.583214 -0.088550 -1.007861 -0.025000 1 0 0 0 0 0 0 800888
-0.000284 0.000789 0.123811 -0.454936 -0.010807 -1.164491 -0.025031 1 0 0 0 0 0 0 801890
-0.000287 0.000760 0.123782 -0.626816 0.111672 -1.104130 -0.025062 1 0 0 0 0 0 0 802887
-0.000308 0.000749 0.123751 -0.407075 -0.123264 -1.060559 -0.025093 1 0 0 0 0 0 0 803863
-0.000312 0.000725 0.123720 -0.591797 0.038683 -1.040659 -0.025124 1 0 0 0 0 0 0 804882
-0.000328 0.000699 0.123698 -0.459237 0.092896 -1.164022 -0.025156 1 0 0 0 0 0 0 805883
-0.000330 0.000667 0.123670 -0.622939 0.183829 -1.080653 -0.025187 1 0 0 0 0 0 0 806882
-0.000350 0.000656 0.123639 -0.398691 -0.068769 -1.027964 -0.025218 1 0 0 0 0 0 0 807881
-0.000355 0.000631 0.123608 -0.580841 0.084084 -1.004458 -0.025249 1 0 0 0 0 0 0 808881
-0.000370 0.000604 0.123586 -0.447125 0.133873 -1.126442 -0.025281 1 0 0 0 0 0 0 809882
-0.000397 0.000596 0.123558 -0.278858 -0.088219 -1.038618 -0.025312 1 0 0 0 0 0 0 810880
-0.000405 0.000572 0.123527 -0.509216 0.084792 -0.991744 -0.025343 1 0 0 0 0 0 0 811881
-0.000422 0.000547 0.123506 -0.401637 0.145199 -1.104247 -0.025374 1 0 0 0 0 0 0 812863
-0.000425 0.000515 0.123478 -0.577827 0.239091 -1.016887 -0.025406 1 0 0 0 0 0 0 813883
-0.000446 0.000504 0.123447 -0.360095 -0.011759 -0.962848 -0.025437 1 0 0 0 0 0 0 814882
-0.000450 0.000479 0.123416 -0.545136 0.141874 -0.938564 -0.025468 1 0 0 0 0 0 0 815880
-0.000447 0.000448 0.123384 -0.669404 0.253218 -0.922810 -0.025499 1 0 0 0 0 0 0 816882
-0.000464 0.000437 0.123352 -0.406203 0.008467 -0.906181 -0.025531 1 0 0 0 0 0 0 817879
-0.000467 0.000413 0.123320 -0.566438 0.164884 -0.896130 -0.025562 1 0 0 0 0 0 0 818881
-0.000482 0.000387 0.123298 -0.421889 0.216774 -1.022705 -0.025593 1 0 0 0 0 0 0 819882
-0.000508 0.000378 0.123270 -0.248382 -0.004236 -0.936673 -0.025624 1 0 0 0 0 0 0 820876
-0.000503 0.000369 0.123249 -0.654616 -0.021429 -1.029397 -0.025658 1 0 0 0 0 0 0 821944
-0.000513 0.000350 0.123232 -0.479188 0.110823 -1.069497 -0.025689 1 0 0 0 0 0 0 822946
-0.000518 0.000341 0.123194 -0.530835 0.007347 -0.803474 -0.025720 1 0 0 0 0 0 0 823944
-0.000534 0.000322 0.123171 -0.388851 0.127059 -0.948784 -0.025751 1 0 0 0 0 0 0 824925
-0.000555 0.000299 0.123152 -0.296908 0.209382 -1.020938 -0.025782 1 0 0 0 0 0 0 825918
-0.000560 0.000268 0.123125 -0.500485 0.318699 -0.908294 -0.025814 1 0 0 0 0 0 0 826944
-0.000582 0.000257 0.123094 -0.298944 0.076532 -0.844462 -0.025845 1 0 0 0 0 0 0 827939
-0.000587 0.000233 0.123063 -0.491567 0.234320 -0.815983 -0.025876 1 0 0 0 0 0 0 828916
-0.000603 0.000207 0.123041 -0.363630 0.287197 -0.935644 -0.025908 1 0 0 0 0 0 0 829942
-0.000611 0.000194 0.123034 -0.451405 0.126434 -1.127692 -0.025938 1 0 0 0 0 0 0 830915
-0.000614 0.000188 0.123000 -0.514256 0.028387 -0.793811 -0.025970 1 0 0 0 0 0 0 831926
-0.000630 0.000170 0.122978 -0.365632 0.166284 -0.902572 -0.026001 1 0 0 0 0 0 0 832921
-0.000651 0.000147 0.122959 -0.269064 0.259191 -0.960406 -0.026032 1 0 0 0 0 0 0 833917
-0.000661 0.000136 0.122922 -0.395663 0.124228 -0.702194 -0.026064 1 0 0 0 0 0 0 834939
-0.000666 0.000130 0.122908 -0.472804 0.037890 -0.990219 -0.026094 1 0 0 0 0 0 0 835923
-0.000682 0.000113 0.122893 -0.335626 0.182544 -0.990148 -0.026126 1 0 0 0 0 0 0 836939
-0.000684 0.000086 0.122867 -0.500608 0.339369 -0.839671 -0.026157 1 0 0 0 0 0 0 837924
-0.000704 0.000077 0.122837 -0.278471 0.122975 -0.761368 -0.026189 1 0 0 0 0 0 0 838937
-0.000714 0.000072 0.122826 -0.382326 0.043833 -1.005016 -0.026220 1 0 0 0 0 0 0 839924
-0.000713 0.000052 0.122802 -0.534460 0.257041 -0.841178 -0.026251 1 0 0 0 0 0 0 840937
-0.000726 0.000027 0.122783 -0.366773 0.335318 -0.888348 -0.026283 1 0 0 0 0 0 0 841943
-0.000752 0.000019 0.122755 -0.179894 0.127320 -0.772046 -0.026314 1 0 0 0 0 0 0 842938
-0.000778 0.000001 0.122735 -0.143309 0.246443 -0.850670 -0.026345 1 0 0 0 0 0 0 843923
-0.000772 -0.000012 0.122718 -0.559613 0.205002 -0.891244 -0.026376 1 0 0 0 0 0 0 844940
-0.000787 -0.000014 0.122691 -0.311141 0.054957 -0.759432 -0.026405 1 0 0 0 0 0 0 845870
-0.000809 -0.000030 0.122671 -0.208323 0.214824 -0.831279 -0.026437 1 0 0 0 0 0 0 846880
-0.000819 -0.000037 0.122663 -0.332043 0.134661 -1.006275 -0.026468 1 0 0 0 0 0 0 847869
-0.000819 -0.000059 0.122640 -0.490390 0.327784 -0.805601 -0.026499 1 0 0 0 0 0 0 848882
-0.000837 -0.000066 0.122611 -0.251236 0.144801 -0.698276 -0.026530 1 0 0 0 0 0 0 849872
-0.000847 -0.000069 0.122601 -0.344247 0.084537 -0.930984 -0.026562 1 0 0 0 0 0 0 850878
-0.000865 -0.000085 0.122587 -0.235618 0.246106 -0.899256 -0.026593 1 0 0 0 0 0 0 851880
-0.000854 -0.000098 0.122572 -0.593814 0.223156 -0.878113 -0.026624 1 0 0 0 0 0 0 852870
-0.000868 -0.000099 0.122545 -0.314616 0.081832 -0.721799 -0.026656 1 0 0 0 0 0 0 853880
-0.000888 -0.000114 0.122525 -0.195969 0.246000 -0.784468 -0.026687 1 0 0 0 0 0 0 854869
-0.000899 -0.000121 0.122518 -0.311324 0.168407 -0.956578 -0.026718 1 0 0 0 0 0 0 855879
-0.000917 -0.000139 0.122505 -0.210106 0.302045 -0.891143 -0.026749 1 0 0 0 0 0 0 856867
-0.000912 -0.000134 0.122480 -0.497270 0.013980 -0.717347 -0.026781 1 0 0 0 0 0 0 857880
-0.000924 -0.000145 0.122461 -0.320783 0.206749 -0.768687 -0.026812 1 0 0 0 0 0 0 858869
-0.000942 -0.000165 0.122443 -0.196027 0.342095 -0.794576 -0.026843 1 0 0 0 0 0 0 859885
-0.000957 -0.000157 0.122427 -0.228199 -0.018578 -0.803045 -0.026875 1 0 0 0 0 0 0 860886
-0.000959 -0.000171 0.122400 -0.404554 0.249039 -0.663974 -0.026906 1 0 0 0 0 0 0 861886
-0.000960 -0.000178 0.122391 -0.431930 0.186458 -0.872136 -0.026937 1 0 0 0 0 0 0 862879
-0.000973 -0.000195 0.122377 -0.263793 0.323543 -0.829649 -0.026968 1 0 0 0 0 0 0 863881
-0.000986 -0.000186 0.122362 -0.259328 -0.023027 -0.801940 -0.026999 1 0 0 0 0 0 0 864883
-0.000986 -0.000199 0.122336 -0.415804 0.252702 -0.648685 -0.027030 1 0 0 0 0 0 0 865875
-0.000986 -0.000206 0.122327 -0.432973 0.194532 -0.851825 -0.027062 1 0 0 0 0 0 0 866885
-0.001000 -0.000223 0.122313 -0.259839 0.333692 -0.807372 -0.027093 1 0 0 0 0 0 0 867891
-0.001007 -0.000232 0.122308 -0.326610 0.237696 -0.918891 -0.027124 1 0 0 0 0 0 0 868879
-0.001010 -0.000236 0.122275 -0.381056 0.171784 -0.552798 -0.027156 1 0 0 0 0 0 0 869882
-0.001011 -0.000239 0.122263 -0.404238 0.138791 -0.790834 -0.027187 1 0 0 0 0 0 0 870879
-0.001025 -0.000254 0.122249 -0.240161 0.309843 -0.769382 -0.027218 1 0 0 0 0 0 0 871885
-0.001032 -0.000261 0.122244 -0.311968 0.231920 -0.890212 -0.027250 1 0 0 0 0 0 0 872883
-0.001017 -0.000269 0.122232 -0.619379 0.236701 -0.809677 -0.027281 1 0 0 0 0 0 0 873882
-0.001028 -0.000269 0.122206 -0.301782 0.123620 -0.619955 -0.027312 1 0 0 0 0 0 0 874882
-0.001033 -0.000269 0.122198 -0.338413 0.115662 -0.811843 -0.027343 1 0 0 0 0 0 0 875879
-0.001049 -0.000283 0.122184 -0.200876 0.303993 -0.763177 -0.027374 1 0 0 0 0 0 0 876879
-0.001057 -0.000290 0.122179 -0.287680 0.235361 -0.873456 -0.027406 1 0 0 0 0 0 0 877879
-0.001080 -0.000288 0.122156 -0.097190 0.123003 -0.643149 -0.027437 1 0 0 0 0 0 0 878878
-0.001072 -0.000292 0.122138 -0.476025 0.179418 -0.673668 -0.027468 1 0 0 0 0 0 0 879887
-0.001082 -0.000308 0.122121 -0.289028 0.348024 -0.685857 -0.027500 1 0 0 0 0 0 0 880884
-0.001086 -0.000316 0.122115 -0.329174 0.264454 -0.829406 -0.027530 1 0 0 0 0 0 0 881866
-0.001070 -0.000325 0.122103 -0.618763 0.265872 -0.757940 -0.027562 1 0 0 0 0 0 0 882880
-0.001075 -0.000343 0.122088 -0.366324 0.400195 -0.710813 -0.027593 1 0 0 0 0 0 0 883880
-0.001083 -0.000334 0.122072 -0.297687 0.049706 -0.691671 -0.027624 1 0 0 0 0 0 0 884882
-0.001087 -0.000329 0.122067 -0.340825 0.074785 -0.820819 -0.027656 1 0 0 0 0 0 0 885882
-0.001102 -0.000340 0.122054 -0.194771 0.294530 -0.737435 -0.027687 1 0 0 0 0 0 0 886879
-0.001109 -0.000346 0.122050 -0.275663 0.243543 -0.834540 -0.027718 1 0 0 0 0 0 0 887879
-0.001113 -0.000349 0.122048 -0.332082 0.201913 -0.881881 -0.027749 1 0 0 0 0 0 0 888861
-0.001102 -0.000337 0.122027 -0.543914 -0.009691 -0.624291 -0.027781 1 0 0 0 0 0 0 889881
-0.001109 -0.000344 0.122009 -0.315011 0.236768 -0.631942 -0.027812 1 0 0 0 0 0 0 890874
-0.001113 -0.000348 0.122003 -0.338240 0.213512 -0.783797 -0.027843 1 0 0 0 0 0 0 891878
-0.001115 -0.000350 0.122001 -0.364400 0.187115 -0.852596 -0.027874 1 0 0 0 0 0 0 892878
-0.001129 -0.000365 0.121989 -0.203393 0.359645 -0.735777 -0.027906 1 0 0 0 0 0 0 893881
-0.001117 -0.000377 0.121975 -0.531214 0.343133 -0.683586 -0.027937 1 0 0 0 0 0 0 894879
-0.001111 -0.000383 0.121970 -0.488228 0.266548 -0.797113 -0.027968 1 0 0 0 0 0 0 895870
-0.001108 -0.000386 0.121968 -0.446757 0.221370 -0.850733 -0.027999 1 0 0 0 0 0 0 896878
-0.001125 -0.000383 0.121947 -0.174819 0.135971 -0.588677 -0.028031 1 0 0 0 0 0 0 897889
-0.001134 -0.000381 0.121939 -0.254989 0.147787 -0.743534 -0.028062 1 0 0 0 0 0 0 898880
-0.001138 -0.000380 0.121937 -0.317559 0.158943 -0.823116 -0.028093 1 0 0 0 0 0 0 899878
-0.001140 -0.000380 0.121936 -0.351523 0.165012 -0.854136 -0.028124 1 0 0 0 0 0 0 900878
-0.001141 -0.000380 0.121935 -0.369094 0.168169 -0.865941 -0.028158 1 0 0 0 0 0 0 901943
-0.001155 -0.000394 0.121925 -0.202318 0.356898 -0.727448 -0.028189 1 0 0 0 0 0 0 902945
-0.001162 -0.000401 0.121921 -0.271531 0.288837 -0.804073 -0.028220 1 0 0 0 0 0 0 903942
-0.001171 -0.000386 0.121909 -0.248275 -0.010690 -0.704368 -0.028251 1 0 0 0 0 0 0 904936
-0.001175 -0.000378 0.121905 -0.302015 0.054998 -0.792750 -0.028283 1 0 0 0 0 0 0 905942
-0.001158 -0.000379 0.121893 -0.591377 0.169267 -0.700268 -0.028314 1 0 0 0 0 0 0 906949
-0.001150 -0.000379 0.121889 -0.514363 0.176604 -0.788247 -0.028344 1 0 0 0 0 0 0 907914
-0.001146 -0.000379 0.121888 -0.454360 0.175221 -0.831722 -0.028375 1 0 0 0 0 0 0 908914
-0.001157 -0.000393 0.121877 -0.246740 0.361096 -0.705450 -0.028407 1 0 0 0 0 0 0 909917
-0.001163 -0.000400 0.121873 -0.295294 0.291620 -0.786515 -0.028438 1 0 0 0 0 0 0 910914
-0.001165 -0.000404 0.121871 -0.335352 0.240609 -0.828050 -0.028470 1 0 0 0 0 0 0 911927
-0.001172 -0.000387 0.121861 -0.283660 -0.035692 -0.704740 -0.028501 1 0 0 0 0 0 0 912918
-0.001176 -0.000379 0.121857 -0.321672 0.043041 -0.783690 -0.028532 1 0 0 0 0 0 0 913915
-0.001177 -0.000375 0.121855 -0.347606 0.103968 -0.824168 -0.028563 1 0 0 0 0 0 0 914914
-0.001191 -0.000386 0.121844 -0.185871 0.323640 -0.696766 -0.028595 1 0 0 0 0 0 0 915940
-0.001198 -0.000392 0.121840 -0.257510 0.271360 -0.777473 -0.028626 1 0 0 0 0 0 0 916935
-0.001202 -0.000395 0.121839 -0.309144 0.228990 -0.818880 -0.028657 1 0 0 0 0 0 0 917939
-0.001204 -0.000397 0.121839 -0.336843 0.206221 -0.835228 -0.028688 1 0 0 0 0 0 0 918917
-0.001205 -0.000398 0.121838 -0.351120 0.194745 -0.841705 -0.028720 1 0 0 0 0 0 0 919932
-0.001211 -0.000379 0.121828 -0.284904 -0.060104 -0.704732 -0.028751 1 0 0 0 0 0 0 920917
-0.001214 -0.000370 0.121824 -0.315373 0.029449 -0.778823 -0.028782 1 0 0 0 0 0 0 921921
-0.001215 -0.000366 0.121823 -0.337497 0.095812 -0.817577 -0.028814 1 0 0 0 0 0 0 922935
-0.001216 -0.000364 0.121823 -0.349553 0.131167 -0.832957 -0.028844 1 0 0 0 0 0 0 923918
-0.001216 -0.000362 0.121822 -0.355924 0.149125 -0.839096 -0.028876 1 0 0 0 0 0 0 924935
-0.001216 -0.000362 0.121822 -0.359313 0.158210 -0.841831 -0.028907 1 0 0 0 0 0 0 925920
-0.001230 -0.000375 0.121812 -0.185525 0.349872 -0.699838 -0.028939 1 0 0 0 0 0 0 926933
-0.001236 -0.000382 0.121808 -0.250902 0.283452 -0.775345 -0.028969 1 0 0 0 0 0 0 927917
-0.001245 -0.000367 0.121796 -0.225811 -0.015128 -0.674969 -0.029001 1 0 0 0 0 0 0 928933
-0.001249 -0.000360 0.121792 -0.278412 0.050727 -0.763148 -0.029030 1 0 0 0 0 0 0 929867
-0.001252 -0.000356 0.121791 -0.311834 0.105082 -0.806979 -0.029062 1 0 0 0 0 0 0 930876
-0.001266 -0.000368 0.121779 -0.153946 0.321369 -0.680489 -0.029093 1 0 0 0 0 0 0 931865
-0.001278 -0.000355 0.121765 -0.153801 0.018477 -0.621585 -0.029124 1 0 0 0 0 0 0 932876
-0.001285 -0.000349 0.121760 -0.232734 0.067457 -0.735694 -0.029155 1 0 0 0 0 0 0 933867
-0.001288 -0.000346 0.121758 -0.280783 0.111839 -0.789709 -0.029186 1 0 0 0 0 0 0 934865
-0.001290 -0.000345 0.121758 -0.306029 0.136027 -0.810563 -0.029218 1 0 0 0 0 0 0 935877
-0.001290 -0.000344 0.121758 -0.318994 0.148370 -0.818556 -0.029249 1 0 0 0 0 0 0 936865
-0.001296 -0.000325 0.121747 -0.252246 -0.094360 -0.681768 -0.029281 1 0 0 0 0 0 0 937876
-0.001312 -0.000329 0.121733 -0.106666 0.187889 -0.612406 -0.029311 1 0 0 0 0 0 0 938866
-0.001320 -0.000332 0.121728 -0.192602 0.188329 -0.725709 -0.029343 1 0 0 0 0 0 0 939877
-0.001324 -0.000333 0.121726 -0.252111 0.174404 -0.779688 -0.029374 1 0 0 0 0 0 0 940866
-0.001326 -0.000333 0.121725 -0.283888 0.166046 -0.800541 -0.029406 1 0 0 0 0 0 0 941876
-0.001333 -0.000315 0.121715 -0.226793 -0.087136 -0.668281 -0.029437 1 0 0 0 0 0 0 942893
-0.001349 -0.000320 0.121700 -0.086053 0.189703 -0.600485 -0.029468 1 0 0 0 0 0 0 943887
-0.001357 -0.000322 0.121695 -0.174311 0.187487 -0.714368 -0.029500 1 0 0 0 0 0 0 944885
-0.001362 -0.000324 0.121693 -0.235000 0.172258 -0.768545 -0.029530 1 0 0 0 0 0 0 945874
-0.001369 -0.000306 0.121682 -0.193991 -0.085635 -0.649095 -0.029562 1 0 0 0 0 0 0 946886
-0.001373 -0.000297 0.121679 -0.236894 0.001684 -0.729778 -0.029593 1 0 0 0 0 0 0 947872
-0.001388 -0.000306 0.121666 -0.089883 0.253776 -0.626933 -0.029624 1 0 0 0 0 0 0 948880
-0.001395 -0.000311 0.121662 -0.168975 0.219857 -0.717598 -0.029656 1 0 0 0 0 0 0 949885
-0.001405 -0.000295 0.121650 -0.151085 -0.061923 -0.622046 -0.029687 1 0 0 0 0 0 0 950875
-0.001409 -0.000287 0.121646 -0.206971 0.011845 -0.712332 -0.029718 1 0 0 0 0 0 0 951886
-0.001425 -0.000297 0.121634 -0.066706 0.256962 -0.612839 -0.029749 1 0 0 0 0 0 0 952871
-0.001432 -0.000302 0.121630 -0.149084 0.219580 -0.704753 -0.029781 1 0 0 0 0 0 0 953890
-0.001436 -0.000304 0.121628 -0.206135 0.184866 -0.750105 -0.029812 1 0 0 0 0 0 0 954879
-0.001444 -0.000287 0.121617 -0.163312 -0.082798 -0.627242 -0.029843 1 0 0 0 0 0 0 955881
-0.001447 -0.000278 0.121613 -0.205120 -0.000587 -0.706829 -0.029874 1 0 0 0 0 0 0 956877
-0.001462 -0.000288 0.121601 -0.057719 0.248852 -0.603409 -0.029906 1 0 0 0 0 0 0 957880
-0.001470 -0.000293 0.121597 -0.136360 0.213704 -0.693962 -0.029937 1 0 0 0 0 0 0 958877
-0.001474 -0.000295 0.121596 -0.191539 0.180131 -0.738852 -0.029968 1 0 0 0 0 0 0 959878
-0.001494 -0.000292 0.121574 0.027354 0.099855 -0.471498 -0.029999 1 0 0 0 0 0 0 960877
-0.001504 -0.000290 0.121567 -0.077640 0.113719 -0.625723 -0.030031 1 0 0 0 0 0 0 961878
-0.001509 -0.000289 0.121564 -0.152616 0.125880 -0.704991 -0.030062 1 0 0 0 0 0 0 962885
-0.001512 -0.000289 0.121563 -0.192794 0.132461 -0.735738 -0.030093 1 0 0 0 0 0 0 963878
-0.001513 -0.000289 0.121563 -0.213402 0.135837 -0.747260 -0.030124 1 0 0 0 0 0 0 964882
-0.001514 -0.000289 0.121563 -0.223887 0.137577 -0.751829 -0.030156 1 0 0 0 0 0 0 965879
-0.001527 -0.000302 0.121552 -0.054181 0.325243 -0.609623 -0.030187 1 0 0 0 0 0 0 966877
-0.001539 -0.000291 0.121538 -0.047482 0.008652 -0.544806 -0.030218 1 0 0 0 0 0 0 967876
-0.001546 -0.000285 0.121533 -0.122498 0.050128 -0.657249 -0.030249 1 0 0 0 0 0 0 968881
-0.001549 -0.000282 0.121531 -0.168614 0.090716 -0.710607 -0.030281 1 0 0 0 0 0 0 969880
-0.001563 -0.000295 0.121520 -0.017829 0.299661 -0.586716 -0.030311 1 0 0 0 0 0 0 970859
-0.001570 -0.000301 0.121516 -0.093798 0.242588 -0.669238 -0.030343 1 0 0 0 0 0 0 971875
-0.001574 -0.000304 0.121514 -0.147525 0.197860 -0.711171 -0.030374 1 0 0 0 0 0 0 972876
-0.001576 -0.000306 0.121514 -0.176233 0.173914 -0.727607 -0.030406 1 0 0 0 0 0 0 973877
-0.001582 -0.000288 0.121503 -0.117841 -0.086778 -0.593178 -0.030437 1 0 0 0 0 0 0 974876
-0.001599 -0.000293 0.121489 0.023550 0.185452 -0.524214 -0.030467 1 0 0 0 0 0 0 975858
-0.001607 -0.000295 0.121484 -0.063575 0.181351 -0.638149 -0.030499 1 0 0 0 0 0 0 976875
-0.001611 -0.000297 0.121482 -0.123660 0.165199 -0.692282 -0.030530 1 0 0 0 0 0 0 977875
-0.001613 -0.000297 0.121481 -0.155679 0.155718 -0.713086 -0.030562 1 0 0 0 0 0 0 978874
-0.001614 -0.000298 0.121481 -0.172064 0.150891 -0.720990 -0.030592 1 0 0 0 0 0 0 979858
-0.001615 -0.000298 0.121481 -0.180411 0.148534 -0.724260 -0.030624 1 0 0 0 0 0 0 980876
-0.001628 -0.000312 0.121470 -0.009819 0.333999 -0.581248 -0.030656 1 0 0 0 0 0 0 981878
-0.001634 -0.000319 0.121466 -0.075456 0.265166 -0.657067 -0.030687 1 0 0 0 0 0 0 982879
-0.001638 -0.000322 0.121465 -0.123955 0.214579 -0.696647 -0.030718 1 0 0 0 0 0 0 983870
-0.001639 -0.000324 0.121465 -0.150028 0.187692 -0.712255 -0.030749 1 0 0 0 0 0 0 984881
-0.001640 -0.000325 0.121464 -0.163395 0.174153 -0.718307 -0.030781 1 0 0 0 0 0 0 985878
-0.001641 -0.000325 0.121464 -0.170227 0.167435 -0.720911 -0.030812 1 0 0 0 0 0 0 986877
-0.001641 -0.000325 0.121464 -0.173732 0.164172 -0.722295 -0.030843 1 0 0 0 0 0 0 987874
-0.001641 -0.000326 0.121464 -0.175578 0.162615 -0.723276 -0.030874 1 0 0 0 0 0 0 988881
-0.001641 -0.000326 0.121464 -0.176595 0.161911 -0.724086 -0.030906 1 0 0 0 0 0 0 989879
-0.001641 -0.000326 0.121464 -0.177189 0.161631 -0.724826 -0.030936 1 0 0 0 0 0 0 990859
-0.001641 -0.000326 0.121464 -0.177600 0.161587 -0.725583 -0.030968 1 0 0 0 0 0 0 991876
-0.001654 -0.000339 0.121454 -0.003023 0.348186 -0.581501 -0.030999 1 0 0 0 0 0 0 992877
-0.001661 -0.000346 0.121450 -0.066548 0.280052 -0.657053 -0.031031 1 0 0 0 0 0 0 993875
-0.001664 -0.000350 0.121449 -0.113991 0.229797 -0.696544 -0.031062 1 0 0 0 0 0 0 994875
-0.001666 -0.000352 0.121448 -0.139521 0.203092 -0.712093 -0.031092 1 0 0 0 0 0 0 995858
-0.001666 -0.000352 0.121448 -0.152630 0.189651 -0.718132 -0.031124 1 0 0 0 0 0 0 996875
-0.001667 -0.000353 0.121448 -0.159297 0.183000 -0.720733 -0.031155 1 0 0 0 0 0 0 997865
-0.001667 -0.000353 0.121448 -0.162741 0.179751 -0.722121 -0.031187 1 0 0 0 0 0 0 998875
-0.001667 -0.000353 0.121448 -0.164548 0.178211 -0.723063 -0.031218 1 0 0 0 0 0 0 999866
-0.001667 -0.000353 0.121448 -0.165533 0.177539 -0.723870 -0.031249 1 0 0 0 0 0 1 866
-0.001667 -0.000353 0.121448 -0.166120 0.177290 -0.724624 -0.031280 1 0 0 0 0 0 1 1866
-0.001667 -0.000353 0.121448 -0.166481 0.177251 -0.725368 -0.031312 1 0 0 0 0 0 1 2875
-0.001667 -0.000353 0.121448 -0.166750 0.177314 -0.726081 -0.031343 1 0 0 0 0 0 1 3864
-0.001667 -0.000353 0.121448 -0.166968 0.177440 -0.726806 -0.031374 1 0 0 0 0 0 1 4874
-0.001667 -0.000353 0.121448 -0.167173 0.177588 -0.727537 -0.031405 1 0 0 0 0 0 1 5865
-0.001667 -0.000353 0.121448 -0.167341 0.177753 -0.728263 -0.031437 1 0 0 0 0 0 1 6875
-0.001680 -0.000367 0.121437 0.007339 0.364473 -0.583969 -0.031468 1 0 0 0 0 0 1 7874
-0.001687 -0.000374 0.121433 -0.056021 0.296496 -0.659537 -0.031499 1 0 0 0 0 0 1 8865
-0.001690 -0.000378 0.121432 -0.103387 0.246355 -0.699052 -0.031530 1 0 0 0 0 0 1 9874
-0.001692 -0.000379 0.121432 -0.128868 0.219692 -0.714599 -0.031561 1 0 0 0 0 0 1 10863
-0.001693 -0.000380 0.121431 -0.141961 0.206278 -0.720643 -0.031593 1 0 0 0 0 0 1 11872
-0.001693 -0.000381 0.121431 -0.148601 0.199645 -0.723237 -0.031624 1 0 0 0 0 0 1 12873
-0.001693 -0.000381 0.121431 -0.152019 0.196420 -0.724606 -0.031656 1 0 0 0 0 0 1 13876
-0.001693 -0.000381 0.121431 -0.153820 0.194889 -0.725554 -0.031687 1 0 0 0 0 0 1 14877
-0.001693 -0.000381 0.121431 -0.154786 0.194242 -0.726354 -0.031718 1 0 0 0 0 0 1 15886
-0.001693 -0.000381 0.121431 -0.155356 0.194005 -0.727088 -0.031749 1 0 0 0 0 0 1 16871
-0.001693 -0.000381 0.121431 -0.155711 0.193971 -0.727828 -0.031781 1 0 0 0 0 0 1 17877
-0.001693 -0.000381 0.121431 -0.155962 0.194057 -0.728531 -0.031812 1 0 0 0 0 0 1 18871
-0.001693 -0.000381 0.121431 -0.156172 0.194187 -0.729247 -0.031843 1 0 0 0 0 0 1 19871
-0.001693 -0.000381 0.121431 -0.156345 0.194355 -0.729975 -0.031874 1 0 0 0 0 0 1 20869
-0.001693 -0.000381 0.121431 -0.156516 0.194527 -0.730686 -0.031905 1 0 0 0 0 0 1 21869
-0.001693 -0.000381 0.121431 -0.156684 0.194720 -0.731400 -0.031937 1 0 0 0 0 0 1 22876
-0.001693 -0.000381 0.121431 -0.156856 0.194944 -0.732256 -0.031974 1 0 0 0 0 0 1 24065
-0.001693 -0.000381 0.121431 -0.156992 0.195102 -0.732836 -0.031999 1 0 0 0 0 0 1 24883
-0.001693 -0.000381 0.121431 -0.157131 0.195279 -0.733549 -0.032031 1 0 0 0 0 0 1 25881
-0.001693 -0.000381 0.121431 -0.157306 0.195473 -0.734273 -0.032062 1 0 0 0 0 0 1 26882
-0.001693 -0.000381 0.121431 -0.157441 0.195670 -0.734987 -0.032093 1 0 0 0 0 0 1 27880
-0.001693 -0.000381 0.121431 -0.157609 0.195843 -0.735694 -0.032124 1 0 0 0 0 0 1 28876
-0.001693 -0.000381 0.121431 -0.157759 0.196052 -0.736409 -0.032156 1 0 0 0 0 0 1 29877
-0.001693 -0.000381 0.121431 -0.157908 0.196233 -0.737137 -0.032187 1 0 0 0 0 0 1 30875
-0.001693 -0.000381 0.121431 -0.158065 0.196434 -0.737841 -0.032218 1 0 0 0 0 0 1 31875
-0.001693 -0.000381 0.121431 -0.158203 0.196611 -0.738553 -0.032249 1 0 0 0 0 0 1 32873
-0.001693 -0.000381 0.121431 -0.158378 0.196806 -0.739278 -0.032281 1 0 0 0 0 0 1 33876
-0.001693 -0.000381 0.121431 -0.158514 0.197003 -0.739995 -0.032312 1 0 0 0 0 0 1 34877
-0.001693 -0.000381 0.121431 -0.158683 0.197177 -0.740706 -0.032343 1 0 0 0 0 0 1 35880
-0.001693 -0.000381 0.121431 -0.158833 0.197386 -0.741421 -0.032374 1 0 0 0 0 0 1 36880
-0.001693 -0.000381 0.121431 -0.158982 0.197568 -0.742151 -0.032406 1 0 0 0 0 0 1 37881
-0.001693 -0.000381 0.121431 -0.159134 0.197756 -0.742843 -0.032437 1 0 0 0 0 0 1 38874
-0.001693 -0.000381 0.121431 -0.159287 0.197946 -0.743576 -0.032468 1 0 0 0 0 0 1 39874
-0.001693 -0.000381 0.121431 -0.159444 0.198148 -0.744281 -0.032499 1 0 0 0 0 0 1 40874
-0.001693 -0.000381 0.121431 -0.159584 0.198334 -0.744990 -0.032530 1 0 0 0 0 0 1 41857
-0.001693 -0.000381 0.121431 -0.159752 0.198506 -0.745698 -0.032561 1 0 0 0 0 0 1 42855
-0.001693 -0.000381 0.121431 -0.159893 0.198716 -0.746433 -0.032593 1 0 0 0 0 0 1 43874
-0.001693 -0.000381 0.121431 -0.160065 0.198903 -0.747150 -0.032624 1 0 0 0 0 0 1 44875
-0.001693 -0.000381 0.121431 -0.160209 0.199090 -0.747853 -0.032655 1 0 0 0 0 0 1 45875
-0.001693 -0.000381 0.121431 -0.160361 0.199280 -0.748587 -0.032687 1 0 0 0 0 0 1 46875
-0.001693 -0.000381 0.121431 -0.160515 0.199478 -0.749277 -0.032717 1 0 0 0 0 0 1 47855
-0.001693 -0.000381 0.121431 -0.160659 0.199671 -0.750011 -0.032749 1 0 0 0 0 0 1 48873
-0.001693 -0.000381 0.121431 -0.160828 0.199844 -0.750722 -0.032780 1 0 0 0 0 0 1 49875
-0.001693 -0.000381 0.121431 -0.160966 0.200050 -0.751443 -0.032812 1 0 0 0 0 0 1 50874
-0.001693 -0.000381 0.121431 -0.161140 0.200239 -0.752170 -0.032843 1 0 0 0 0 0 1 51889
-0.001693 -0.000381 0.121431 -0.161282 0.200423 -0.752861 -0.032874 1 0 0 0 0 0 1 52873
-0.001693 -0.000381 0.121431 -0.161434 0.200614 -0.753598 -0.032906 1 0 0 0 0 0 1 53877
-0.001693 -0.000381 0.121431 -0.161591 0.200815 -0.754300 -0.032937 1 0 0 0 0 0 1 54873
-0.001693 -0.000381 0.121431 -0.161729 0.200993 -0.755015 -0.032968 1 0 0 0 0 0 1 55874
-0.001693 -0.000381 0.121431 -0.161903 0.201186 -0.755732 -0.032999 1 0 0 0 0 0 1 56867
-0.001693 -0.000381 0.121431 -0.162041 0.201385 -0.756457 -0.033031 1 0 0 0 0 0 1 57879
-0.001693 -0.000381 0.121431 -0.162212 0.201571 -0.757174 -0.033062 1 0 0 0 0 0 1 58881
-0.001693 -0.000381 0.121431 -0.162355 0.201757 -0.757871 -0.033093 1 0 0 0 0 0 1 59873
-0.001693 -0.000381 0.121431 -0.162507 0.201947 -0.758604 -0.033124 1 0 0 0 0 0 1 60872
-0.001693 -0.000381 0.121431 -0.162664 0.202149 -0.759311 -0.033156 1 0 0 0 0 0 1 61875
-0.001693 -0.000381 0.121431 -0.162802 0.202326 -0.760021 -0.033187 1 0 0 0 0 0 1 62870
-0.001693 -0.000381 0.121431 -0.162977 0.202521 -0.760746 -0.033218 1 0 0 0 0 0 1 63873
-0.001693 -0.000381 0.121431 -0.163112 0.202717 -0.761460 -0.033249 1 0 0 0 0 0 1 64870
-0.001693 -0.000381 0.121431 -0.163281 0.202892 -0.762172 -0.033280 1 0 0 0 0 0 1 65873
-0.001693 -0.000381 0.121431 -0.163417 0.203096 -0.762884 -0.033311 1 0 0 0 0 0 1 66861
-0.001693 -0.000381 0.121431 -0.163591 0.203285 -0.763612 -0.033343 1 0 0 0 0 0 1 67876
-0.001693 -0.000381 0.121431 -0.163736 0.203480 -0.764307 -0.033374 1 0 0 0 0 0 1 68857
-0.001693 -0.000381 0.121431 -0.163884 0.203651 -0.765039 -0.033405 1 0 0 0 0 0 1 69872
-0.001693 -0.000381 0.121431 -0.164042 0.203860 -0.765742 -0.033436 1 0 0 0 0 0 1 70862
-0.001693 -0.000381 0.121431 -0.164185 0.204053 -0.766471 -0.033468 1 0 0 0 0 0 1 71873
-0.001693 -0.000381 0.121431 -0.164353 0.204224 -0.767175 -0.033499 1 0 0 0 0 0 1 72864
-0.001693 -0.000381 0.121431 -0.164492 0.204432 -0.767902 -0.033530 1 0 0 0 0 0 1 73873
-0.001693 -0.000381 0.121431 -0.164662 0.204616 -0.768611 -0.033561 1 0 0 0 0 0 1 74861
-0.001693 -0.000381 0.121431 -0.164811 0.204817 -0.769328 -0.033593 1 0 0 0 0 0 1 75872
-0.001693 -0.000381 0.121431 -0.164955 0.204983 -0.770040 -0.033624 1 0 0 0 0 0 1 76860
-0.001693 -0.000381 0.121431 -0.165116 0.205196 -0.770759 -0.033655 1 0 0 0 0 0 1 77872
-0.001693 -0.000381 0.121431 -0.165257 0.205384 -0.771472 -0.033686 1 0 0 0 0 0 1 78861
-0.001693 -0.000381 0.121431 -0.165427 0.205559 -0.772190 -0.033718 1 0 0 0 0 0 1 79871
-0.001693 -0.000381 0.121431 -0.165564 0.205763 -0.772904 -0.033749 1 0 0 0 0 0 1 80861
-0.001693 -0.000381 0.121431 -0.165738 0.205952 -0.773632 -0.033781 1 0 0 0 0 0 1 81877
-0.001693 -0.000381 0.121431 -0.165879 0.206136 -0.774321 -0.033811 1 0 0 0 0 0 1 82859
-0.001693 -0.000381 0.121431 -0.166033 0.206329 -0.775064 -0.033843 1 0 0 0 0 0 1 83871
-0.001693 -0.000381 0.121431 -0.166188 0.206528 -0.775760 -0.033874 1 0 0 0 0 0 1 84859
-0.001693 -0.000381 0.121431 -0.166338 0.206709 -0.776490 -0.033905 1 0 0 0 0 0 1 85862
-0.001693 -0.000381 0.121431 -0.166493 0.206900 -0.777193 -0.033937 1 0 0 0 0 0 1 86871
-0.001693 -0.000381 0.121431 -0.166636 0.207097 -0.777912 -0.033968 1 0 0 0 0 0 1 87860
-0.001693 -0.000381 0.121431 -0.166811 0.207286 -0.778642 -0.033999 1 0 0 0 0 0 1 88878
-0.001693 -0.000381 0.121431 -0.166954 0.207472 -0.779338 -0.034030 1 0 0 0 0 0 1 89868
-0.001693 -0.000381 0.121431 -0.167107 0.207663 -0.780078 -0.034062 1 0 0 0 0 0 1 90877
-0.001693 -0.000381 0.121431 -0.167265 0.207867 -0.780787 -0.034093 1 0 0 0 0 0 1 91884
-0.001693 -0.000381 0.121431 -0.167413 0.208044 -0.781505 -0.034124 1 0 0 0 0 0 1 92870
-0.001693 -0.000381 0.121431 -0.167566 0.208234 -0.782203 -0.034155 1 0 0 0 0 0 1 93871
-0.001693 -0.000381 0.121431 -0.167712 0.208434 -0.782933 -0.034187 1 0 0 0 0 0 1 94876
-0.001693 -0.000381 0.121431 -0.167883 0.208618 -0.783644 -0.034218 1 0 0 0 0 0 1 95867
-0.001693 -0.000381 0.121431 -0.168027 0.208806 -0.784349 -0.034249 1 0 0 0 0 0 1 96870
-0.001693 -0.000381 0.121431 -0.168181 0.208998 -0.785090 -0.034281 1 0 0 0 0 0 1 97880
-0.001693 -0.000381 0.121431 -0.168336 0.209198 -0.785789 -0.034312 1 0 0 0 0 0 1 98872
-0.001693 -0.000381 0.121431 -0.168481 0.209364 -0.786500 -0.034342 1 0 0 0 0 0 1 99858
-0.001693 -0.000381 0.121431 -0.168643 0.209578 -0.787220 -0.034374 1 0 0 0 0 0 1 100873
-0.001693 -0.000381 0.121431 -0.168793 0.209760 -0.787950 -0.034406 1 0 0 0 0 0 1 101876
-0.001693 -0.000381 0.121431 -0.168946 0.209949 -0.788646 -0.034437 1 0 0 0 0 0 1 102873
-0.001693 -0.000381 0.121431 -0.169088 0.210145 -0.789359 -0.034467 1 0 0 0 0 0 1 103855
-0.001693 -0.000381 0.121431 -0.169260 0.210330 -0.790076 -0.034499 1 0 0 0 0 0 1 104854
-0.001693 -0.000381 0.121431 -0.169411 0.210533 -0.790799 -0.034530 1 0 0 0 0 0 1 105874
-0.001693 -0.000381 0.121431 -0.169556 0.210701 -0.791520 -0.034562 1 0 0 0 0 0 1 106873
-0.001693 -0.000381 0.121431 -0.169716 0.210911 -0.792228 -0.034593 1 0 0 0 0 0 1 107871
-0.001693 -0.000381 0.121431 -0.169867 0.211094 -0.792961 -0.034624 1 0 0 0 0 0 1 108877
-0.001693 -0.000381 0.121431 -0.170018 0.211281 -0.793649 -0.034655 1 0 0 0 0 0 1 109864
-0.001693 -0.000381 0.121431 -0.170162 0.211479 -0.794372 -0.034686 1 0 0 0 0 0 1 110859
-0.001693 -0.000381 0.121431 -0.170336 0.211667 -0.795098 -0.034718 1 0 0 0 0 0 1 111872
-0.001693 -0.000381 0.121431 -0.170484 0.211866 -0.795808 -0.034749 1 0 0 0 0 0 1 112873
-0.001693 -0.000381 0.121431 -0.170630 0.212035 -0.796530 -0.034780 1 0 0 0 0 0 1 113874
-0.001693 -0.000381 0.121431 -0.170789 0.212245 -0.797238 -0.034812 1 0 0 0 0 0 1 114871
-0.001693 -0.000381 0.121431 -0.170939 0.212427 -0.797966 -0.034843 1 0 0 0 0 0 1 115871
-0.001693 -0.000381 0.121431 -0.171093 0.212616 -0.798664 -0.034874 1 0 0 0 0 0 1 116872
-0.001693 -0.000381 0.121431 -0.171235 0.212812 -0.799379 -0.034905 1 0 0 0 0 0 1 117855
-0.001693 -0.000381 0.121431 -0.171410 0.213002 -0.800111 -0.034937 1 0 0 0 0 0 1 118876
-0.001693 -0.000381 0.121431 -0.171553 0.213188 -0.800810 -0.034968 1 0 0 0 0 0 1 119871
-0.001693 -0.000381 0.121431 -0.171705 0.213378 -0.801544 -0.034999 1 0 0 0 0 0 1 120871
-0.001693 -0.000381 0.121431 -0.171863 0.213581 -0.802251 -0.035030 1 0 0 0 0 0 1 121875
-0.001693 -0.000381 0.121431 -0.172012 0.213760 -0.802975 -0.035062 1 0 0 0 0 0 1 122870
-0.001693 -0.000381 0.121431 -0.172165 0.213949 -0.803673 -0.035093 1 0 0 0 0 0 1 123870
-0.001693 -0.000381 0.121431 -0.172318 0.214140 -0.804406 -0.035124 1 0 0 0 0 0 1 124870
-0.001693 -0.000381 0.121431 -0.172473 0.214339 -0.805099 -0.035155 1 0 0 0 0 0 1 125854
-0.001693 -0.000381 0.121431 -0.172626 0.214522 -0.805819 -0.035187 1 0 0 0 0 0 1 126871
-0.001693 -0.000381 0.121431 -0.172778 0.214712 -0.806553 -0.035218 1 0 0 0 0 0 1 127871
-0.001693 -0.000381 0.121431 -0.172935 0.214913 -0.807257 -0.035249 1 0 0 0 0 0 1 128869
-0.001693 -0.000381 0.121431 -0.173086 0.215094 -0.807986 -0.035280 1 0 0 0 0 0 1 129872
-0.001693 -0.000381 0.121431 -0.173239 0.215284 -0.808686 -0.035312 1 0 0 0 0 0 1 130875
-0.001693 -0.000381 0.121431 -0.173391 0.215473 -0.809413 -0.035343 1 0 0 0 0 0 1 131866
-0.001693 -0.000381 0.121431 -0.173549 0.215676 -0.810121 -0.035374 1 0 0 0 0 0 1 132871
-0.001693 -0.000381 0.121431 -0.173687 0.215854 -0.810837 -0.035405 1 0 0 0 0 0 1 133874
-0.001693 -0.000381 0.121431 -0.173862 0.216048 -0.811557 -0.035437 1 0 0 0 0 0 1 134870
-0.001693 -0.000381 0.121431 -0.174010 0.216248 -0.812267 -0.035468 1 0 0 0 0 0 1 135871
-0.001693 -0.000381 0.121431 -0.174159 0.216428 -0.812995 -0.035499 1 0 0 0 0 0 1 136870
-0.001693 -0.000381 0.121431 -0.174312 0.216617 -0.813694 -0.035530 1 0 0 0 0 0 1 137873
-0.001693 -0.000381 0.121431 -0.174462 0.216804 -0.814412 -0.035561 1 0 0 0 0 0 1 138852
-0.001693 -0.000381 0.121431 -0.174622 0.217010 -0.815131 -0.035593 1 0 0 0 0 0 1 139872
-0.001693 -0.000381 0.121431 -0.174761 0.217187 -0.815847 -0.035624 1 0 0 0 0 0 1 140874
-0.001693 -0.000381 0.121431 -0.174935 0.217381 -0.816567 -0.035655 1 0 0 0 0 0 1 141870
-0.001693 -0.000381 0.121431 -0.175083 0.217581 -0.817277 -0.035687 1 0 0 0 0 0 1 142871
-0.001693 -0.000381 0.121431 -0.175227 0.217748 -0.817991 -0.035718 1 0 0 0 0 0 1 143860
-0.001693 -0.000381 0.121431 -0.175389 0.217962 -0.818713 -0.035749 1 0 0 0 0 0 1 144878
-0.001693 -0.000381 0.121431 -0.175537 0.218141 -0.819431 -0.035780 1 0 0 0 0 0 1 145863
-0.001693 -0.000381 0.121431 -0.175692 0.218332 -0.820134 -0.035812 1 0 0 0 0 0 1 146871
-0.001693 -0.000381 0.121431 -0.175843 0.218520 -0.820859 -0.035843 1 0 0 0 0 0 1 147860
-0.001693 -0.000381 0.121431 -0.176002 0.218724 -0.821571 -0.035874 1 0 0 0 0 0 1 148870
-0.001693 -0.000381 0.121431 -0.176154 0.218914 -0.822278 -0.035905 1 0 0 0 0 0 1 149860
-0.001693 -0.000381 0.121431 -0.176302 0.219083 -0.823007 -0.035937 1 0 0 0 0 0 1 150870
-0.001693 -0.000381 0.121431 -0.176461 0.219294 -0.823715 -0.035968 1 0 0 0 0 0 1 151867
-0.001693 -0.000381 0.121431 -0.176610 0.219473 -0.824437 -0.035999 1 0 0 0 0 0 1 152858
-0.001693 -0.000381 0.121431 -0.176765 0.219665 -0.825143 -0.036030 1 0 0 0 0 0 1 153870
-0.001693 -0.000381 0.121431 -0.176916 0.219853 -0.825868 -0.036061 1 0 0 0 0 0 1 154859
-0.001693 -0.000381 0.121431 -0.177075 0.220057 -0.826580 -0.036093 1 0 0 0 0 0 1 155869
-0.001693 -0.000381 0.121431 -0.177215 0.220245 -0.827294 -0.036124 1 0 0 0 0 0 1 156859
-0.001693 -0.000381 0.121431 -0.177385 0.220420 -0.828012 -0.036155 1 0 0 0 0 0 1 157870
-0.001693 -0.000381 0.121431 -0.177535 0.220627 -0.828722 -0.036186 1 0 0 0 0 0 1 158864
-0.001693 -0.000381 0.121431 -0.177685 0.220810 -0.829456 -0.036218 1 0 0 0 0 0 1 159871
-0.001693 -0.000381 0.121431 -0.177836 0.220997 -0.830144 -0.036249 1 0 0 0 0 0 1 160858
-0.001693 -0.000381 0.121431 -0.177991 0.221189 -0.830887 -0.036280 1 0 0 0 0 0 1 161871
-0.001693 -0.000381 0.121431 -0.178148 0.221392 -0.831592 -0.036312 1 0 0 0 0 0 1 162872
-0.001693 -0.000381 0.121431 -0.178286 0.221568 -0.832302 -0.036343 1 0 0 0 0 0 1 163866
-0.001693 -0.000381 0.121431 -0.178482 0.221790 -0.833126 -0.036378 1 0 0 0 0 0 1 165008
-0.001693 -0.000381 0.121431 -0.178610 0.221964 -0.833741 -0.036406 1 0 0 0 0 0 1 165876
-0.001693 -0.000381 0.121431 -0.178777 0.222167 -0.834554 -0.036440 1 0 0 0 0 0 1 166994
-0.001693 -0.000381 0.121431 -0.178912 0.222334 -0.835167 -0.036468 1 0 0 0 0 0 1 167877
-0.001693 -0.000381 0.121431 -0.179083 0.222546 -0.835982 -0.036503 1 0 0 0 0 0 1 168991
-0.001693 -0.000381 0.121431 -0.179222 0.222726 -0.836604 -0.036530 1 0 0 0 0 0 1 169875
-0.001693 -0.000381 0.121431 -0.179378 0.222925 -0.837399 -0.036565 1 0 0 0 0 0 1 170988
-0.001693 -0.000381 0.121431 -0.179555 0.223122 -0.838130 -0.036597 1 0 0 0 0 0 1 172001
-0.001693 -0.000381 0.121431 -0.179732 0.223359 -0.838980 -0.036634 1 0 0 0 0 0 1 173196
-0.001693 -0.000381 0.121431 -0.179851 0.223502 -0.839569 -0.036659 1 0 0 0 0 0 1 174002
-0.001693 -0.000381 0.121431 -0.180004 0.223691 -0.840265 -0.036691 1 0 0 0 0 0 1 175000
-0.001693 -0.000381 0.121431 -0.180157 0.223881 -0.840995 -0.036722 1 0 0 0 0 0 1 175996
-0.001693 -0.000381 0.121431 -0.180314 0.224083 -0.841700 -0.036753 1 0 0 0 0 0 1 176996
-0.001693 -0.000381 0.121431 -0.180460 0.224251 -0.842421 -0.036784 1 0 0 0 0 0 1 177996
-0.001693 -0.000381 0.121431 -0.180620 0.224462 -0.843131 -0.036816 1 0 0 0 0 0 1 178996
-0.001693 -0.000381 0.121431 -0.180759 0.224649 -0.843838 -0.036846 1 0 0 0 0 0 1 179976
-0.001693 -0.000381 0.121431 -0.180927 0.224822 -0.844547 -0.036877 1 0 0 0 0 0 1 180975
-0.001693 -0.000381 0.121431 -0.181080 0.225033 -0.845271 -0.036909 1 0 0 0 0 0 1 181987
-0.001693 -0.000381 0.121431 -0.181231 0.225216 -0.846009 -0.036941 1 0 0 0 0 0 1 183001
-0.001693 -0.000381 0.121431 -0.181384 0.225406 -0.846706 -0.036972 1 0 0 0 0 0 1 184000
-0.001693 -0.000381 0.121431 -0.181537 0.225595 -0.847437 -0.037003 1 0 0 0 0 0 1 184997
-0.001693 -0.000381 0.121431 -0.181694 0.225798 -0.848142 -0.037034 1 0 0 0 0 0 1 185998
-0.001706 -0.000395 0.121421 -0.005919 0.413675 -0.702751 -0.037065 1 0 0 0 0 0 1 186995
-0.001713 -0.000402 0.121417 -0.068646 0.346378 -0.778045 -0.037096 1 0 0 0 0 0 1 187976
-0.001716 -0.000405 0.121416 -0.115666 0.296576 -0.817460 -0.037128 1 0 0 0 0 0 1 188998
-0.001718 -0.000407 0.121415 -0.140989 0.270110 -0.832982 -0.037159 1 0 0 0 0 0 1 189997
-0.001719 -0.000408 0.121415 -0.153966 0.256787 -0.838999 -0.037191 1 0 0 0 0 0 1 190996
-0.001719 -0.000408 0.121415 -0.160570 0.250203 -0.841580 -0.037222 1 0 0 0 0 0 1 191993
-0.001719 -0.000408 0.121415 -0.163960 0.247023 -0.842948 -0.037253 1 0 0 0 0 0 1 192996
-0.001719 -0.000409 0.121415 -0.165728 0.245514 -0.843874 -0.037284 1 0 0 0 0 0 1 193994
-0.001719 -0.000409 0.121415 -0.166682 0.244875 -0.844665 -0.037315 1 0 0 0 0 0 1 194994
-0.001719 -0.000409 0.121415 -0.167224 0.244650 -0.845396 -0.037346 1 0 0 0 0 0 1 195975
-0.001719 -0.000409 0.121415 -0.167566 0.244633 -0.846118 -0.037378 1 0 0 0 0 0 1 196994
-0.001719 -0.000409 0.121415 -0.167815 0.244737 -0.846830 -0.037409 1 0 0 0 0 0 1 197996
-0.001719 -0.000409 0.121415 -0.168005 0.244898 -0.847523 -0.037440 1 0 0 0 0 0 1 198975
-0.001719 -0.000409 0.121415 -0.168177 0.245078 -0.848244 -0.037472 1 0 0 0 0 0 1 199993
-0.001719 -0.000409 0.121415 -0.168324 0.245260 -0.848953 -0.037503 1 0 0 0 0 0 1 200995
-0.001719 -0.000409 0.121415 -0.168465 0.245463 -0.849661 -0.037534 1 0 0 0 0 0 1 201995
-0.001719 -0.000409 0.121415 -0.168625 0.245662 -0.850370 -0.037566 1 0 0 0 0 0 1 202997
-0.001719 -0.000409 0.121415 -0.168751 0.245849 -0.851070 -0.037597 1 0 0 0 0 0 1 203987
-0.001719 -0.000409 0.121415 -0.168906 0.246067 -0.851783 -0.037628 1 0 0 0 0 0 1 204994
-0.001719 -0.000409 0.121415 -0.169036 0.246271 -0.852498 -0.037659 1 0 0 0 0 0 1 205996
-0.001732 -0.000423 0.121404 0.006772 0.434199 -0.706843 -0.037690 1 0 0 0 0 0 1 206994
-0.001739 -0.000429 0.121400 -0.055821 0.367051 -0.782191 -0.037722 1 0 0 0 0 0 1 207993
-0.001742 -0.000433 0.121399 -0.102763 0.317323 -0.821608 -0.037753 1 0 0 0 0 0 1 208993
-0.001744 -0.000435 0.121399 -0.128053 0.290892 -0.837126 -0.037784 1 0 0 0 0 0 1 209995
-0.001745 -0.000435 0.121398 -0.140988 0.277570 -0.843034 -0.037812 1 0 0 0 0 0 1 210869
-0.001745 -0.000436 0.121398 -0.147587 0.271030 -0.845686 -0.037846 1 0 0 0 0 0 1 211976
-0.001745 -0.000436 0.121398 -0.150963 0.267871 -0.847058 -0.037878 1 0 0 0 0 0 1 212994
-0.001745 -0.000436 0.121398 -0.152727 0.266381 -0.847992 -0.037909 1 0 0 0 0 0 1 213995
-0.001745 -0.000436 0.121398 -0.153656 0.265752 -0.848756 -0.037940 1 0 0 0 0 0 1 214984
-0.001746 -0.000436 0.121398 -0.154184 0.265535 -0.849489 -0.037972 1 0 0 0 0 0 1 215992
-0.001746 -0.000436 0.121398 -0.154527 0.265551 -0.850188 -0.038003 1 0 0 0 0 0 1 216981
-0.001746 -0.000436 0.121398 -0.154759 0.265650 -0.850905 -0.038034 1 0 0 0 0 0 1 217993
-0.001758 -0.000450 0.121387 0.020992 0.453520 -0.705067 -0.038065 1 0 0 0 0 0 1 218991
-0.001765 -0.000457 0.121384 -0.041517 0.386457 -0.780432 -0.038096 1 0 0 0 0 0 1 219981
-0.001768 -0.000461 0.121382 -0.088410 0.336785 -0.819882 -0.038128 1 0 0 0 0 0 1 220993
-0.001770 -0.000462 0.121382 -0.113673 0.310379 -0.835386 -0.038159 1 0 0 0 0 0 1 221982
-0.001771 -0.000463 0.121382 -0.126610 0.297101 -0.841394 -0.038190 1 0 0 0 0 0 1 222991
-0.001771 -0.000464 0.121382 -0.133177 0.290554 -0.843942 -0.038221 1 0 0 0 0 0 1 223981
-0.001771 -0.000464 0.121382 -0.136545 0.287401 -0.845308 -0.038253 1 0 0 0 0 0 1 224992
-0.001771 -0.000464 0.121382 -0.138271 0.285917 -0.846221 -0.038284 1 0 0 0 0 0 1 225983
-0.001772 -0.000464 0.121382 -0.139209 0.285311 -0.846997 -0.038315 1 0 0 0 0 0 1 226991
-0.001784 -0.000478 0.121371 0.036168 0.472790 -0.701005 -0.038346 1 0 0 0 0 0 1 227980
-0.001791 -0.000485 0.121367 -0.026448 0.405622 -0.776427 -0.038378 1 0 0 0 0 0 1 228993
-0.001794 -0.000488 0.121366 -0.073373 0.355908 -0.815885 -0.038409 1 0 0 0 0 0 1 229982
-0.001796 -0.000490 0.121365 -0.098645 0.329500 -0.831399 -0.038440 1 0 0 0 0 0 1 230992
-0.001797 -0.000491 0.121365 -0.111589 0.316224 -0.837400 -0.038471 1 0 0 0 0 0 1 231981
-0.001797 -0.000491 0.121365 -0.118147 0.309678 -0.839958 -0.038503 1 0 0 0 0 0 1 232990
-0.001797 -0.000491 0.121365 -0.121507 0.306526 -0.841291 -0.038534 1 0 0 0 0 0 1 233980
-0.001798 -0.000492 0.121365 -0.123229 0.305081 -0.842242 -0.038567 1 0 0 0 0 0 1 235029
-0.001798 -0.000492 0.121365 -0.124147 0.304471 -0.842978 -0.038597 1 0 0 0 0 0 1 235999
-0.001798 -0.000492 0.121365 -0.124648 0.304276 -0.843682 -0.038628 1 0 0 0 0 0 1 236987
-0.001798 -0.000492 0.121365 -0.124955 0.304322 -0.844386 -0.038659 1 0 0 0 0 0 1 237998
-0.001811 -0.000505 0.121354 0.050699 0.492096 -0.698175 -0.038690 1 0 0 0 0 0 1 238995
-0.001817 -0.000512 0.121351 -0.011654 0.425194 -0.773602 -0.038721 1 0 0 0 0 0 1 239974
-0.001820 -0.000516 0.121349 -0.058458 0.375635 -0.813102 -0.038753 1 0 0 0 0 0 1 240998
-0.001827 -0.000499 0.121338 -0.010069 0.098134 -0.686846 -0.038785 1 0 0 0 0 0 1 242007
-0.001831 -0.000491 0.121335 -0.048440 0.175412 -0.764981 -0.038816 1 0 0 0 0 0 1 242997
-0.001833 -0.000487 0.121333 -0.074517 0.235513 -0.804968 -0.038847 1 0 0 0 0 0 1 244001
-0.001834 -0.000485 0.121333 -0.088480 0.267750 -0.820609 -0.038878 1 0 0 0 0 0 1 244986
-0.001834 -0.000484 0.121333 -0.095662 0.284175 -0.826641 -0.038909 1 0 0 0 0 0 1 245995
-0.001834 -0.000483 0.121333 -0.099356 0.292508 -0.829189 -0.038940 1 0 0 0 0 0 1 246994
-0.001835 -0.000483 0.121333 -0.101249 0.296792 -0.830526 -0.038972 1 0 0 0 0 0 1 247996
-0.001835 -0.000483 0.121333 -0.102232 0.299068 -0.831419 -0.039003 1 0 0 0 0 0 1 248992
-0.001835 -0.000483 0.121333 -0.102770 0.300309 -0.832164 -0.039034 1 0 0 0 0 0 1 249996
-0.001835 -0.000482 0.121333 -0.103085 0.301064 -0.832862 -0.039065 1 0 0 0 0 0 1 250992
-0.001835 -0.000482 0.121333 -0.103292 0.301550 -0.833540 -0.039097 1 0 0 0 0 0 1 251993
-0.001835 -0.000482 0.121333 -0.103416 0.301911 -0.834207 -0.039128 1 0 0 0 0 0 1 252992
-0.001835 -0.000482 0.121333 -0.103542 0.302224 -0.834874 -0.039159 1 0 0 0 0 0 1 253993
-0.001835 -0.000482 0.121333 -0.103640 0.302508 -0.835547 -0.039191 1 0 0 0 0 0 1 255002
-0.001835 -0.000482 0.121333 -0.103723 0.302752 -0.836211 -0.039222 1 0 0 0 0 0 1 255999
-0.001835 -0.000482 0.121333 -0.103807 0.302999 -0.836868 -0.039252 1 0 0 0 0 0 1 256976
-0.001835 -0.000482 0.121333 -0.103892 0.303245 -0.837547 -0.039284 1 0 0 0 0 0 1 257993
-0.001835 -0.000482 0.121333 -0.103976 0.303493 -0.838187 -0.039315 1 0 0 0 0 0 1 258973
-0.001848 -0.000496 0.121322 0.071816 0.491441 -0.691805 -0.039347 1 0 0 0 0 0 1 259993
-0.001854 -0.000503 0.121318 0.009671 0.424681 -0.767232 -0.039378 1 0 0 0 0 0 1 260992
-0.001857 -0.000507 0.121317 -0.037010 0.375205 -0.806699 -0.039409 1 0 0 0 0 0 1 261994
-0.001859 -0.000508 0.121316 -0.062156 0.348899 -0.822193 -0.039440 1 0 0 0 0 0 1 262991
-0.001860 -0.000509 0.121316 -0.075023 0.335669 -0.828169 -0.039472 1 0 0 0 0 0 1 263993
-0.001860 -0.000510 0.121316 -0.081534 0.329174 -0.830704 -0.039503 1 0 0 0 0 0 1 264990
-0.001861 -0.000510 0.121316 -0.084834 0.326037 -0.832017 -0.039534 1 0 0 0 0 0 1 265992
-0.001861 -0.000510 0.121316 -0.086538 0.324598 -0.832898 -0.039565 1 0 0 0 0 0 1 266991
-0.001861 -0.000510 0.121316 -0.087417 0.324003 -0.833636 -0.039597 1 0 0 0 0 0 1 267991
-0.001861 -0.000510 0.121316 -0.087889 0.323832 -0.834331 -0.039628 1 0 0 0 0 0 1 268991
-0.001861 -0.000510 0.121316 -0.088161 0.323875 -0.834998 -0.039659 1 0 0 0 0 0 1 269992
-0.001861 -0.000510 0.121316 -0.088339 0.324031 -0.835661 -0.039690 1 0 0 0 0 0 1 270994
-0.001861 -0.000510 0.121316 -0.088466 0.324227 -0.836319 -0.039722 1 0 0 0 0 0 1 271991
-0.001861 -0.000510 0.121316 -0.088556 0.324460 -0.836970 -0.039753 1 0 0 0 0 0 1 272990
-0.001861 -0.000510 0.121316 -0.088636 0.324705 -0.837636 -0.039784 1 0 0 0 0 0 1 273992
-0.001861 -0.000510 0.121316 -0.088702 0.324948 -0.838287 -0.039815 1 0 0 0 0 0 1 274991
-0.001861 -0.000510 0.121316 -0.088791 0.325197 -0.838946 -0.039847 1 0 0 0 0 0 1 275993
-0.001861 -0.000510 0.121316 -0.088850 0.325446 -0.839604 -0.039878 1 0 0 0 0 0 1 276984
-0.001861 -0.000510 0.121316 -0.088932 0.325707 -0.840265 -0.039909 1 0 0 0 0 0 1 277997
-0.001861 -0.000510 0.121316 -0.088994 0.325970 -0.840933 -0.039940 1 0 0 0 0 0 1 278994
-0.001861 -0.000510 0.121316 -0.089071 0.326217 -0.841578 -0.039972 1 0 0 0 0 0 1 279991
-0.001861 -0.000510 0.121316 -0.089130 0.326468 -0.842241 -0.040003 1 0 0 0 0 0 1 280991
-0.001861 -0.000510 0.121316 -0.089210 0.326726 -0.842895 -0.040034 1 0 0 0 0 0 1 281993
-0.001861 -0.000510 0.121316 -0.089281 0.326981 -0.843550 -0.040065 1 0 0 0 0 0 1 282991
-0.001861 -0.000510 0.121316 -0.089339 0.327233 -0.844214 -0.040097 1 0 0 0 0 0 1 283990
-0.001861 -0.000510 0.121316 -0.089419 0.327490 -0.844867 -0.040128 1 0 0 0 0 0 1 284991
-0.001861 -0.000510 0.121316 -0.089482 0.327758 -0.845569 -0.040161 1 0 0 0 0 0 1 286049
-0.001861 -0.000510 0.121316 -0.089562 0.328015 -0.846220 -0.040192 1 0 0 0 0 0 1 287048
-0.001861 -0.000510 0.121316 -0.089625 0.328281 -0.846896 -0.040224 1 0 0 0 0 0 1 288057
-0.001861 -0.000510 0.121316 -0.089702 0.328528 -0.847541 -0.040255 1 0 0 0 0 0 1 289054
-0.001861 -0.000510 0.121316 -0.089773 0.328781 -0.848194 -0.040286 1 0 0 0 0 0 1 290049
-0.001861 -0.000510 0.121316 -0.089829 0.329029 -0.848849 -0.040317 1 0 0 0 0 0 1 291034
-0.001861 -0.000510 0.121316 -0.089911 0.329290 -0.849511 -0.040348 1 0 0 0 0 0 1 292049
-0.001861 -0.000510 0.121316 -0.089968 0.329538 -0.850163 -0.040379 1 0 0 0 0 0 1 293032
-0.001861 -0.000510 0.121316 -0.090050 0.329800 -0.850826 -0.040411 1 0 0 0 0 0 1 294048
-0.001861 -0.000510 0.121316 -0.090111 0.330060 -0.851486 -0.040442 1 0 0 0 0 0 1 295033
-0.001861 -0.000510 0.121316 -0.090189 0.330312 -0.852143 -0.040473 1 0 0 0 0 0 1 296048
-0.001861 -0.000510 0.121316 -0.090259 0.330562 -0.852790 -0.040504 1 0 0 0 0 0 1 297034
-0.001861 -0.000510 0.121316 -0.090318 0.330818 -0.853464 -0.040536 1 0 0 0 0 0 1 298049
-0.001861 -0.000510 0.121316 -0.090397 0.331072 -0.854107 -0.040567 1 0 0 0 0 0 1 299034
-0.001861 -0.000510 0.121316 -0.090457 0.331328 -0.854779 -0.040598 1 0 0 0 0 0 1 300047
-0.001861 -0.000510 0.121316 -0.090536 0.331581 -0.855422 -0.040629 1 0 0 0 0 0 1 301033
-0.001861 -0.000510 0.121316 -0.090592 0.331823 -0.856058 -0.040659 1 0 0 0 0 0 1 301991
-0.001861 -0.000510 0.121316 -0.090672 0.332080 -0.856709 -0.040690 1 0 0 0 0 0 1 302990
-0.001861 -0.000510 0.121316 -0.090734 0.332342 -0.857374 -0.040721 1 0 0 0 0 0 1 303981
-0.001861 -0.000510 0.121316 -0.090812 0.332592 -0.858026 -0.040753 1 0 0 0 0 0 1 304990
-0.001861 -0.000510 0.121316 -0.090882 0.332844 -0.858676 -0.040784 1 0 0 0 0 0 1 305980
-0.001861 -0.000510 0.121316 -0.090941 0.333099 -0.859348 -0.040815 1 0 0 0 0 0 1 306991
-0.001861 -0.000510 0.121316 -0.091020 0.333353 -0.859992 -0.040846 1 0 0 0 0 0 1 307979
-0.001861 -0.000510 0.121316 -0.091079 0.333608 -0.860662 -0.040878 1 0 0 0 0 0 1 308988
-0.001874 -0.000524 0.121305 0.084959 0.521823 -0.713841 -0.040909 1 0 0 0 0 0 1 309980
-0.001880 -0.000531 0.121301 0.023029 0.455311 -0.789260 -0.040940 1 0 0 0 0 0 1 310989
-0.001883 -0.000534 0.121300 -0.023547 0.405944 -0.828691 -0.040971 1 0 0 0 0 0 1 311978
-0.001885 -0.000536 0.121300 -0.048614 0.379695 -0.844189 -0.041003 1 0 0 0 0 0 1 312989
-0.001886 -0.000537 0.121299 -0.061434 0.366522 -0.850154 -0.041034 1 0 0 0 0 0 1 313980
-0.001886 -0.000537 0.121299 -0.067937 0.360043 -0.852692 -0.041066 1 0 0 0 0 0 1 314997
-0.001887 -0.000537 0.121299 -0.071222 0.356934 -0.853977 -0.041097 1 0 0 0 0 0 1 315987
-0.001887 -0.000538 0.121299 -0.072896 0.355501 -0.854875 -0.041128 1 0 0 0 0 0 1 316996
-0.001887 -0.000538 0.121299 -0.073773 0.354932 -0.855602 -0.041159 1 0 0 0 0 0 1 317988
-0.001887 -0.000538 0.121299 -0.074222 0.354777 -0.856280 -0.041191 1 0 0 0 0 0 1 318995
-0.001900 -0.000551 0.121288 0.101585 0.542753 -0.709290 -0.041222 1 0 0 0 0 0 1 319992
-0.001906 -0.000558 0.121285 0.039659 0.476227 -0.784738 -0.041253 1 0 0 0 0 0 1 320994
-0.001909 -0.000562 0.121283 -0.006908 0.426866 -0.824204 -0.041284 1 0 0 0 0 0 1 321984
-0.001911 -0.000564 0.121283 -0.031985 0.400634 -0.839686 -0.041315 1 0 0 0 0 0 1 322983
-0.001912 -0.000564 0.121283 -0.044805 0.387473 -0.845658 -0.041347 1 0 0 0 0 0 1 323996
-0.001912 -0.000565 0.121283 -0.051266 0.381000 -0.848169 -0.041378 1 0 0 0 0 0 1 324990
-0.001913 -0.000565 0.121283 -0.054554 0.377906 -0.849481 -0.041409 1 0 0 0 0 0 1 326001
-0.001913 -0.000565 0.121283 -0.056215 0.376484 -0.850346 -0.041441 1 0 0 0 0 0 1 326997
-0.001913 -0.000565 0.121283 -0.057076 0.375918 -0.851058 -0.041472 1 0 0 0 0 0 1 327991
-0.001913 -0.000565 0.121283 -0.057522 0.375776 -0.851736 -0.041503 1 0 0 0 0 0 1 328990
-0.001913 -0.000565 0.121283 -0.057779 0.375850 -0.852380 -0.041534 1 0 0 0 0 0 1 329991
-0.001926 -0.000579 0.121272 0.118128 0.563922 -0.705208 -0.041565 1 0 0 0 0 0 1 330991
-0.001932 -0.000586 0.121268 0.056347 0.497562 -0.780676 -0.041597 1 0 0 0 0 0 1 331990
-0.001935 -0.000589 0.121267 0.009869 0.448285 -0.820159 -0.041628 1 0 0 0 0 0 1 332990
-0.001937 -0.000591 0.121266 -0.015167 0.422110 -0.835648 -0.041659 1 0 0 0 0 0 1 333990
-0.001938 -0.000592 0.121266 -0.027947 0.408958 -0.841613 -0.041690 1 0 0 0 0 0 1 334993
-0.001938 -0.000592 0.121266 -0.034401 0.402508 -0.844120 -0.041722 1 0 0 0 0 0 1 335996
-0.001939 -0.000593 0.121266 -0.037675 0.399426 -0.845416 -0.041753 1 0 0 0 0 0 1 336993
-0.001952 -0.000606 0.121255 0.136682 0.585865 -0.698285 -0.041784 1 0 0 0 0 0 1 337992
-0.001958 -0.000613 0.121251 0.074208 0.518804 -0.773879 -0.041815 1 0 0 0 0 0 1 338990
-0.001961 -0.000617 0.121250 0.027397 0.469177 -0.813409 -0.041847 1 0 0 0 0 0 1 339988
-0.001963 -0.000619 0.121250 0.002212 0.442831 -0.828914 -0.041878 1 0 0 0 0 0 1 340990
-0.001964 -0.000620 0.121249 -0.010645 0.429611 -0.834876 -0.041909 1 0 0 0 0 0 1 341991
-0.001964 -0.000620 0.121249 -0.017142 0.423130 -0.837363 -0.041940 1 0 0 0 0 0 1 342988
-0.001965 -0.000620 0.121249 -0.020419 0.420033 -0.838661 -0.041972 1 0 0 0 0 0 1 343988
-0.001965 -0.000620 0.121249 -0.022065 0.418642 -0.839509 -0.042003 1 0 0 0 0 0 1 344989
-0.001965 -0.000620 0.121249 -0.022888 0.418105 -0.840214 -0.042034 1 0 0 0 0 0 1 345987
-0.001965 -0.000620 0.121249 -0.023315 0.417983 -0.840866 -0.042065 1 0 0 0 0 0 1 346989
-0.001978 -0.000634 0.121239 0.152419 0.605868 -0.693330 -0.042096 1 0 0 0 0 0 1 347970
-0.001984 -0.000641 0.121235 0.090772 0.539655 -0.768892 -0.042128 1 0 0 0 0 0 1 348990
-0.001987 -0.000644 0.121233 0.044362 0.490464 -0.808413 -0.042159 1 0 0 0 0 0 1 349990
-0.001989 -0.000646 0.121233 0.019371 0.464339 -0.823913 -0.042190 1 0 0 0 0 0 1 350993
-0.001990 -0.000647 0.121233 0.006625 0.451215 -0.829850 -0.042221 1 0 0 0 0 0 1 351971
-0.001990 -0.000648 0.121233 0.000193 0.444809 -0.832353 -0.042253 1 0 0 0 0 0 1 352992
-0.001991 -0.000648 0.121233 -0.003041 0.441757 -0.833625 -0.042284 1 0 0 0 0 0 1 353992
-0.002003 -0.000662 0.121222 0.171237 0.628130 -0.686157 -0.042315 1 0 0 0 0 0 1 354989
-0.002010 -0.000669 0.121218 0.108957 0.561261 -0.761829 -0.042347 1 0 0 0 0 0 1 355992
-0.002013 -0.000672 0.121217 0.062266 0.511742 -0.801382 -0.042378 1 0 0 0 0 0 1 356980
-0.002015 -0.000674 0.121216 0.037137 0.485471 -0.816905 -0.042409 1 0 0 0 0 0 1 357995
-0.002016 -0.000675 0.121216 0.024307 0.472278 -0.822837 -0.042440 1 0 0 0 0 0 1 358990
-0.002016 -0.000675 0.121216 0.017842 0.465833 -0.825335 -0.042472 1 0 0 0 0 0 1 359990
-0.002016 -0.000675 0.121216 0.014603 0.462775 -0.826595 -0.042503 1 0 0 0 0 0 1 360988
-0.002017 -0.000675 0.121216 0.012977 0.461407 -0.827435 -0.042534 1 0 0 0 0 0 1 361992
-0.002017 -0.000675 0.121216 0.012181 0.460897 -0.828124 -0.042565 1 0 0 0 0 0 1 362989
-0.002017 -0.000675 0.121216 0.011780 0.460802 -0.828757 -0.042597 1 0 0 0 0 0 1 363987
-0.002017 -0.000675 0.121216 0.011579 0.460919 -0.829380 -0.042628 1 0 0 0 0 0 1 364987
-0.002017 -0.000675 0.121216 0.011487 0.461166 -0.829987 -0.042659 1 0 0 0 0 0 1 365988
-0.002030 -0.000689 0.121205 0.187325 0.649172 -0.682083 -0.042690 1 0 0 0 0 0 1 366989
-0.002036 -0.000696 0.121201 0.125935 0.583225 -0.757722 -0.042722 1 0 0 0 0 0 1 367988
-0.002039 -0.000700 0.121200 0.079686 0.534189 -0.797268 -0.042753 1 0 0 0 0 0 1 368991
-0.002041 -0.000701 0.121200 0.054778 0.508152 -0.812801 -0.042786 1 0 0 0 0 0 1 370048
-0.002042 -0.000702 0.121199 0.042070 0.495099 -0.818734 -0.042817 1 0 0 0 0 0 1 371032
-0.002042 -0.000703 0.121199 0.035695 0.488724 -0.821217 -0.042848 1 0 0 0 0 0 1 372047
-0.002042 -0.000703 0.121199 0.032483 0.485701 -0.822460 -0.042879 1 0 0 0 0 0 1 373031
-0.002043 -0.000703 0.121199 0.030887 0.484351 -0.823271 -0.042909 1 0 0 0 0 0 1 373988
-0.002061 -0.000698 0.121178 0.279671 0.419060 -0.533167 -0.042940 1 0 0 0 0 0 1 374978
-0.002070 -0.000696 0.121171 0.192872 0.442870 -0.680665 -0.042971 1 0 0 0 0 0 1 375987
-0.002075 -0.000695 0.121168 0.127112 0.460011 -0.757483 -0.043002 1 0 0 0 0 0 1 376977
-0.002077 -0.000694 0.121167 0.091548 0.469097 -0.787216 -0.043034 1 0 0 0 0 0 1 377989
-0.002078 -0.000694 0.121167 0.073347 0.473770 -0.798227 -0.043065 1 0 0 0 0 0 1 378978
-0.002079 -0.000694 0.121167 0.064184 0.476258 -0.802483 -0.043097 1 0 0 0 0 0 1 379987
-0.002079 -0.000694 0.121167 0.059581 0.477677 -0.804356 -0.043128 1 0 0 0 0 0 1 380995
-0.002079 -0.000694 0.121167 0.057295 0.478539 -0.805390 -0.043159 1 0 0 0 0 0 1 381977
-0.002080 -0.000694 0.121167 0.056159 0.479151 -0.806129 -0.043190 1 0 0 0 0 0 1 382987
-0.002092 -0.000707 0.121156 0.231412 0.667287 -0.657970 -0.043221 1 0 0 0 0 0 1 383976
-0.002099 -0.000714 0.121152 0.169942 0.601589 -0.733681 -0.043253 1 0 0 0 0 0 1 384984
-0.002102 -0.000718 0.121151 0.123669 0.552690 -0.773255 -0.043284 1 0 0 0 0 0 1 385995
-0.002109 -0.000701 0.121140 0.172440 0.274220 -0.646553 -0.043315 1 0 0 0 0 0 1 386977
-0.002113 -0.000693 0.121136 0.134723 0.351162 -0.724221 -0.043347 1 0 0 0 0 0 1 387989
-0.002115 -0.000689 0.121135 0.109008 0.411083 -0.763909 -0.043378 1 0 0 0 0 0 1 388983
-0.002116 -0.000687 0.121134 0.095251 0.443249 -0.779391 -0.043409 1 0 0 0 0 0 1 389988
-0.002129 -0.000699 0.121123 0.263935 0.647310 -0.636396 -0.043441 1 0 0 0 0 0 1 391004
-0.002136 -0.000706 0.121119 0.199279 0.589630 -0.713956 -0.043472 1 0 0 0 0 0 1 391992
-0.002139 -0.000709 0.121118 0.151396 0.544731 -0.754172 -0.043503 1 0 0 0 0 0 1 392987
-0.002141 -0.000710 0.121118 0.125689 0.520751 -0.769878 -0.043534 1 0 0 0 0 0 1 393992
-0.002147 -0.000693 0.121107 0.186221 0.256298 -0.633563 -0.043565 1 0 0 0 0 0 1 394982
-0.002150 -0.000684 0.121103 0.154708 0.340302 -0.707803 -0.043597 1 0 0 0 0 0 1 395989
-0.002152 -0.000680 0.121102 0.132112 0.403798 -0.746288 -0.043628 1 0 0 0 0 0 1 396992
-0.002153 -0.000677 0.121102 0.119928 0.437725 -0.761302 -0.043658 1 0 0 0 0 0 1 397964
-0.002166 -0.000690 0.121091 0.289357 0.642654 -0.618041 -0.043690 1 0 0 0 0 0 1 398995
-0.002173 -0.000696 0.121087 0.225202 0.585466 -0.695577 -0.043722 1 0 0 0 0 0 1 399997
-0.002176 -0.000700 0.121085 0.177609 0.540913 -0.735899 -0.043761 1 0 0 0 0 0 1 401244
-0.002178 -0.000701 0.121085 0.152000 0.516975 -0.751448 -0.043784 1 0 0 0 0 0 1 401998
-0.002178 -0.000702 0.121085 0.138996 0.505011 -0.757401 -0.043815 1 0 0 0 0 0 1 402988
-0.002197 -0.000698 0.121063 0.381666 0.434326 -0.468295 -0.043846 1 0 0 0 0 0 1 403987
-0.002207 -0.000695 0.121056 0.292530 0.455413 -0.616562 -0.043878 1 0 0 0 0 0 1 404989
-0.002211 -0.000694 0.121053 0.225608 0.471204 -0.693605 -0.043908 1 0 0 0 0 0 1 405968
-0.002214 -0.000694 0.121052 0.189470 0.479612 -0.723363 -0.043940 1 0 0 0 0 0 1 406970
-0.002215 -0.000694 0.121052 0.171012 0.483953 -0.734370 -0.043972 1 0 0 0 0 0 1 407989
-0.002216 -0.000694 0.121052 0.161725 0.486277 -0.738572 -0.044003 1 0 0 0 0 0 1 408987
-0.002216 -0.000693 0.121052 0.157107 0.487586 -0.740400 -0.044034 1 0 0 0 0 0 1 409998
-0.002216 -0.000693 0.121052 0.154835 0.488437 -0.741366 -0.044066 1 0 0 0 0 0 1 410998
-0.002229 -0.000707 0.121041 0.329283 0.676551 -0.592788 -0.044097 1 0 0 0 0 0 1 411993
-0.002235 -0.000714 0.121037 0.267914 0.611101 -0.668590 -0.044127 1 0 0 0 0 0 1 412972
-0.002244 -0.000699 0.121025 0.295243 0.309939 -0.565720 -0.044159 1 0 0 0 0 0 1 413987
-0.002249 -0.000692 0.121021 0.245562 0.373751 -0.652976 -0.044190 1 0 0 0 0 0 1 414985
-0.002251 -0.000688 0.121020 0.213650 0.426933 -0.696098 -0.044222 1 0 0 0 0 0 1 415987
-0.002252 -0.000686 0.121019 0.196778 0.455691 -0.712722 -0.044253 1 0 0 0 0 0 1 416985
-0.002253 -0.000685 0.121019 0.188210 0.470413 -0.719026 -0.044286 1 0 0 0 0 0 1 418050
-0.002266 -0.000698 0.121008 0.359397 0.665467 -0.572191 -0.044317 1 0 0 0 0 0 1 419046
-0.002272 -0.000705 0.121004 0.296496 0.603541 -0.648676 -0.044349 1 0 0 0 0 0 1 420056
-0.002276 -0.000708 0.121003 0.249553 0.556552 -0.688478 -0.044380 1 0 0 0 0 0 1 421056
-0.002277 -0.000710 0.121003 0.224319 0.531528 -0.703989 -0.044411 1 0 0 0 0 0 1 422052
-0.002278 -0.000711 0.121002 0.211499 0.518978 -0.709864 -0.044441 1 0 0 0 0 0 1 423023
-0.002279 -0.000711 0.121002 0.205102 0.512859 -0.712249 -0.044473 1 0 0 0 0 0 1 424022
-0.002279 -0.000711 0.121002 0.201948 0.509965 -0.713399 -0.044504 1 0 0 0 0 0 1 425019
-0.002279 -0.000712 0.121002 0.200451 0.508708 -0.714155 -0.044536 1 0 0 0 0 0 1 426048
-0.002284 -0.000693 0.120992 0.273255 0.255798 -0.572134 -0.044566 1 0 0 0 0 0 1 427020
-0.002287 -0.000684 0.120988 0.248207 0.345383 -0.644461 -0.044598 1 0 0 0 0 0 1 428023
-0.002289 -0.000679 0.120987 0.228898 0.411621 -0.682243 -0.044629 1 0 0 0 0 0 1 429021
-0.002302 -0.000691 0.120976 0.393812 0.634453 -0.547510 -0.044661 1 0 0 0 0 0 1 430047
-0.002309 -0.000697 0.120972 0.327717 0.586656 -0.628376 -0.044691 1 0 0 0 0 0 1 431022
-0.002312 -0.000699 0.120970 0.279155 0.546754 -0.669738 -0.044724 1 0 0 0 0 0 1 432052
-0.002314 -0.000701 0.120970 0.253099 0.525257 -0.685768 -0.044755 1 0 0 0 0 0 1 433048
-0.002315 -0.000702 0.120970 0.239873 0.514496 -0.691822 -0.044786 1 0 0 0 0 0 1 434054
-0.002315 -0.000702 0.120970 0.233271 0.509248 -0.694262 -0.044817 1 0 0 0 0 0 1 435047
-0.002316 -0.000702 0.120970 0.230039 0.506798 -0.695434 -0.044849 1 0 0 0 0 0 1 436055
-0.002316 -0.000702 0.120970 0.228492 0.505739 -0.696146 -0.044880 1 0 0 0 0 0 1 437047
-0.002316 -0.000702 0.120970 0.227797 0.505386 -0.696717 -0.044911 1 0 0 0 0 0 1 438048
-0.002316 -0.000702 0.120970 0.227530 0.505374 -0.697224 -0.044941 1 0 0 0 0 0 1 439023
-0.002316 -0.000702 0.120970 0.227476 0.505554 -0.697718 -0.044973 1 0 0 0 0 0 1 440022
-0.002316 -0.000702 0.120970 0.227526 0.505809 -0.698207 -0.045004 1 0 0 0 0 0 1 441021
-0.002316 -0.000702 0.120970 0.227625 0.506136 -0.698703 -0.045036 1 0 0 0 0 0 1 442054
-0.002321 -0.000684 0.120959 0.301234 0.253991 -0.556458 -0.045067 1 0 0 0 0 0 1 443045
-0.002324 -0.000675 0.120956 0.276667 0.343833 -0.628732 -0.045098 1 0 0 0 0 0 1 444021
-0.002325 -0.000670 0.120954 0.257608 0.410210 -0.666499 -0.045129 1 0 0 0 0 0 1 445021
-0.002326 -0.000668 0.120954 0.247211 0.445581 -0.681230 -0.045161 1 0 0 0 0 0 1 446049
-0.002326 -0.000667 0.120954 0.241918 0.463620 -0.686805 -0.045192 1 0 0 0 0 0 1 447044
-0.002327 -0.000666 0.120954 0.239287 0.472798 -0.689075 -0.045223 1 0 0 0 0 0 1 448027
-0.002327 -0.000666 0.120954 0.238058 0.477549 -0.690182 -0.045254 1 0 0 0 0 0 1 449041
-0.002327 -0.000666 0.120954 0.237506 0.480098 -0.690873 -0.045285 1 0 0 0 0 0 1 450030
-0.002327 -0.000666 0.120954 0.237309 0.481535 -0.691428 -0.045317 1 0 0 0 0 0 1 451041
-0.002327 -0.000666 0.120954 0.237296 0.482421 -0.691923 -0.045348 1 0 0 0 0 0 1 452025
-0.002327 -0.000666 0.120954 0.237378 0.483023 -0.692416 -0.045379 1 0 0 0 0 0 1 453027
-0.002327 -0.000666 0.120954 0.237500 0.483506 -0.692896 -0.045411 1 0 0 0 0 0 1 454044
-0.002327 -0.000666 0.120954 0.237632 0.483892 -0.693365 -0.045442 1 0 0 0 0 0 1 455028
-0.002327 -0.000666 0.120954 0.237784 0.484267 -0.693848 -0.045473 1 0 0 0 0 0 1 456041
-0.002327 -0.000666 0.120954 0.237941 0.484627 -0.694340 -0.045505 1 0 0 0 0 0 1 457046
-0.002332 -0.000647 0.120943 0.311569 0.232473 -0.551836 -0.045534 1 0 0 0 0 0 1 457987
-0.002335 -0.000638 0.120940 0.287066 0.322175 -0.624171 -0.045565 1 0 0 0 0 0 1 458974
-0.002336 -0.000634 0.120938 0.268037 0.388466 -0.661945 -0.045596 1 0 0 0 0 0 1 459984
-0.002337 -0.000631 0.120938 0.257663 0.423802 -0.676657 -0.045627 1 0 0 0 0 0 1 460974
-0.002337 -0.000630 0.120938 0.252369 0.441798 -0.682233 -0.045659 1 0 0 0 0 0 1 461985
-0.002338 -0.000630 0.120938 0.249752 0.450958 -0.684495 -0.045690 1 0 0 0 0 0 1 462974
-0.002338 -0.000629 0.120938 0.248527 0.455698 -0.685600 -0.045721 1 0 0 0 0 0 1 463984
-0.002338 -0.000629 0.120938 0.247984 0.458217 -0.686278 -0.045752 1 0 0 0 0 0 1 464973
-0.002338 -0.000629 0.120938 0.247793 0.459634 -0.686825 -0.045784 1 0 0 0 0 0 1 465985
-0.002338 -0.000629 0.120938 0.247787 0.460502 -0.687314 -0.045815 1 0 0 0 0 0 1 466973
-0.002338 -0.000629 0.120938 0.247870 0.461096 -0.687805 -0.045846 1 0 0 0 0 0 1 467973
-0.002343 -0.000611 0.120927 0.321442 0.209093 -0.545141 -0.045878 1 0 0 0 0 0 1 468984
-0.002346 -0.000601 0.120924 0.296976 0.298755 -0.617520 -0.045909 1 0 0 0 0 0 1 469984
-0.002347 -0.000597 0.120922 0.277954 0.364982 -0.655306 -0.045940 1 0 0 0 0 0 1 470973
-0.002348 -0.000595 0.120922 0.267584 0.400294 -0.670040 -0.045972 1 0 0 0 0 0 1 471992
-0.002348 -0.000593 0.120922 0.262298 0.418272 -0.675607 -0.046003 1 0 0 0 0 0 1 472980
-0.002349 -0.000593 0.120922 0.259705 0.427413 -0.677862 -0.046034 1 0 0 0 0 0 1 473991
-0.002349 -0.000593 0.120922 0.258473 0.432129 -0.678946 -0.046065 1 0 0 0 0 0 1 474984
-0.002349 -0.000592 0.120922 0.257933 0.434642 -0.679627 -0.046096 1 0 0 0 0 0 1 475981
-0.002354 -0.000574 0.120911 0.331184 0.183648 -0.536862 -0.046128 1 0 0 0 0 0 1 476981
-0.002357 -0.000565 0.120908 0.306591 0.273663 -0.609306 -0.046159 1 0 0 0 0 0 1 477982
-0.002358 -0.000560 0.120906 0.287516 0.340072 -0.647133 -0.046190 1 0 0 0 0 0 1 478988
-0.002359 -0.000558 0.120906 0.277130 0.375450 -0.661852 -0.046221 1 0 0 0 0 0 1 479981
-0.002359 -0.000557 0.120906 0.271839 0.393469 -0.667421 -0.046253 1 0 0 0 0 0 1 480990
-0.002360 -0.000556 0.120906 0.269232 0.402615 -0.669675 -0.046284 1 0 0 0 0 0 1 481994
-0.002360 -0.000556 0.120906 0.267990 0.407328 -0.670758 -0.046315 1 0 0 0 0 0 1 482995
-0.002365 -0.000537 0.120895 0.340872 0.157510 -0.527959 -0.046347 1 0 0 0 0 0 1 483989
-0.002349 -0.000533 0.120882 0.054578 0.309113 -0.464823 -0.046378 1 0 0 0 0 0 1 484985
-0.002341 -0.000530 0.120877 0.128579 0.354557 -0.570820 -0.046409 1 0 0 0 0 0 1 485988
-0.002337 -0.000529 0.120875 0.186341 0.374099 -0.620885 -0.046440 1 0 0 0 0 0 1 486985
-0.002335 -0.000529 0.120875 0.217030 0.383566 -0.639939 -0.046471 1 0 0 0 0 0 1 487984
-0.002334 -0.000528 0.120874 0.232502 0.388359 -0.646997 -0.046502 1 0 0 0 0 0 1 488967
-0.002333 -0.000528 0.120874 0.240295 0.390882 -0.649769 -0.046534 1 0 0 0 0 0 1 489986
-0.002333 -0.000528 0.120874 0.244255 0.392262 -0.651019 -0.046565 1 0 0 0 0 0 1 490989
-0.002333 -0.000528 0.120874 0.246302 0.393084 -0.651737 -0.046597 1 0 0 0 0 0 1 491989
-0.002338 -0.000510 0.120864 0.320817 0.141344 -0.508688 -0.046628 1 0 0 0 0 0 1 492990
-0.002341 -0.000500 0.120860 0.296918 0.230715 -0.581212 -0.046659 1 0 0 0 0 0 1 493989
-0.002342 -0.000496 0.120859 0.278189 0.296779 -0.619047 -0.046690 1 0 0 0 0 0 1 494985
-0.002343 -0.000494 0.120859 0.267962 0.331984 -0.633759 -0.046721 1 0 0 0 0 0 1 495966
-0.002343 -0.000492 0.120858 0.262740 0.349881 -0.639291 -0.046752 1 0 0 0 0 0 1 496965
-0.002344 -0.000492 0.120858 0.260184 0.358971 -0.641539 -0.046784 1 0 0 0 0 0 1 497986
-0.002344 -0.000492 0.120858 0.258963 0.363640 -0.642594 -0.046815 1 0 0 0 0 0 1 498983
-0.002344 -0.000492 0.120858 0.258426 0.366088 -0.643240 -0.046846 1 0 0 0 0 0 1 499983
-0.002357 -0.000505 0.120847 0.433995 0.555507 -0.494170 -0.046878 1 0 0 0 0 0 1 500983
-0.002368 -0.000494 0.120833 0.446970 0.238400 -0.425914 -0.046909 1 0 0 0 0 0 1 501983
-0.002374 -0.000488 0.120828 0.376800 0.278785 -0.537405 -0.046940 1 0 0 0 0 0 1 502984
-0.002378 -0.000485 0.120826 0.333116 0.318692 -0.590091 -0.046971 1 0 0 0 0 0 1 503983
-0.002360 -0.000488 0.120816 0.048467 0.401843 -0.474407 -0.047003 1 0 0 0 0 0 1 504986
-0.002351 -0.000490 0.120812 0.129861 0.391907 -0.549855 -0.047034 1 0 0 0 0 0 1 505986
-0.002347 -0.000490 0.120811 0.192183 0.381707 -0.588040 -0.047065 1 0 0 0 0 0 1 506983
-0.002345 -0.000491 0.120811 0.225316 0.376131 -0.602782 -0.047096 1 0 0 0 0 0 1 507982
-0.002344 -0.000491 0.120810 0.242056 0.373383 -0.608302 -0.047128 1 0 0 0 0 0 1 508985
-0.002343 -0.000491 0.120810 0.250487 0.372124 -0.610500 -0.047158 1 0 0 0 0 0 1 509965
-0.002343 -0.000491 0.120810 0.254772 0.371599 -0.611542 -0.047190 1 0 0 0 0 0 1 510965
-0.002343 -0.000491 0.120810 0.257007 0.371477 -0.612170 -0.047222 1 0 0 0 0 0 1 511988
-0.002343 -0.000491 0.120810 0.258201 0.371515 -0.612649 -0.047252 1 0 0 0 0 0 1 512976
-0.002343 -0.000491 0.120810 0.258892 0.371672 -0.613090 -0.047284 1 0 0 0 0 0 1 513984
-0.002348 -0.000473 0.120800 0.332692 0.119636 -0.469658 -0.047315 1 0 0 0 0 0 1 514986
-0.002351 -0.000464 0.120796 0.308525 0.208608 -0.542168 -0.047346 1 0 0 0 0 0 1 515983
-0.002352 -0.000459 0.120795 0.289663 0.274460 -0.579970 -0.047378 1 0 0 0 0 0 1 516984
-0.002353 -0.000457 0.120795 0.279382 0.309563 -0.594658 -0.047409 1 0 0 0 0 0 1 517983
-0.002353 -0.000456 0.120794 0.274129 0.327402 -0.600168 -0.047440 1 0 0 0 0 0 1 518984
-0.002354 -0.000455 0.120794 0.271555 0.336448 -0.602360 -0.047471 1 0 0 0 0 0 1 519983
-0.002335 -0.000459 0.120784 0.008637 0.402336 -0.467543 -0.047503 1 0 0 0 0 0 1 520983
-0.002325 -0.000461 0.120781 0.100994 0.383578 -0.536217 -0.047533 1 0 0 0 0 0 1 521964
-0.002321 -0.000462 0.120780 0.168887 0.368982 -0.572023 -0.047565 1 0 0 0 0 0 1 522983
-0.002318 -0.000463 0.120779 0.204801 0.361205 -0.585920 -0.047596 1 0 0 0 0 0 1 523982
-0.002317 -0.000463 0.120779 0.222953 0.357355 -0.591138 -0.047627 1 0 0 0 0 0 1 524975
-0.002317 -0.000463 0.120779 0.232075 0.355519 -0.593235 -0.047659 1 0 0 0 0 0 1 525983
-0.002316 -0.000463 0.120779 0.236704 0.354725 -0.594209 -0.047690 1 0 0 0 0 0 1 526972
-0.002316 -0.000463 0.120779 0.239096 0.354438 -0.594815 -0.047721 1 0 0 0 0 0 1 527983
-0.002316 -0.000464 0.120779 0.240365 0.354412 -0.595264 -0.047752 1 0 0 0 0 0 1 528973
-0.002321 -0.000445 0.120769 0.314483 0.102258 -0.451698 -0.047784 1 0 0 0 0 0 1 529982
-0.002324 -0.000436 0.120765 0.290471 0.191056 -0.524201 -0.047815 1 0 0 0 0 0 1 530972
-0.002326 -0.000431 0.120764 0.271690 0.256821 -0.562027 -0.047846 1 0 0 0 0 0 1 531987
-0.002326 -0.000429 0.120763 0.261434 0.291857 -0.576691 -0.047877 1 0 0 0 0 0 1 532972
-0.002327 -0.000428 0.120763 0.256199 0.309661 -0.582184 -0.047909 1 0 0 0 0 0 1 533982
-0.002327 -0.000428 0.120763 0.253615 0.318683 -0.584358 -0.047940 1 0 0 0 0 0 1 534972
-0.002327 -0.000427 0.120763 0.252394 0.323301 -0.585366 -0.047971 1 0 0 0 0 0 1 535985
-0.002327 -0.000427 0.120763 0.251850 0.325711 -0.585965 -0.048003 1 0 0 0 0 0 1 536983
-0.002327 -0.000427 0.120763 0.251672 0.327021 -0.586416 -0.048034 1 0 0 0 0 0 1 537972
-0.002327 -0.000427 0.120763 0.251660 0.327784 -0.586837 -0.048065 1 0 0 0 0 0 1 538983
-0.002327 -0.000427 0.120763 0.251720 0.328287 -0.587218 -0.048096 1 0 0 0 0 0 1 539971
-0.002327 -0.000427 0.120763 0.251842 0.328638 -0.587611 -0.048128 1 0 0 0 0 0 1 540982
-0.002327 -0.000427 0.120763 0.251988 0.328904 -0.587997 -0.048159 1 0 0 0 0 0 1 541973
-0.002340 -0.000441 0.120752 0.428076 0.517482 -0.438743 -0.048190 1 0 0 0 0 0 1 542982
-0.002346 -0.000447 0.120748 0.368012 0.452154 -0.514005 -0.048221 1 0 0 0 0 0 1 543975
-0.002350 -0.000451 0.120747 0.322485 0.403477 -0.553257 -0.048253 1 0 0 0 0 0 1 544989
-0.002351 -0.000453 0.120747 0.297984 0.377573 -0.568461 -0.048284 1 0 0 0 0 0 1 545991
-0.002357 -0.000435 0.120736 0.358938 0.112268 -0.429991 -0.048315 1 0 0 0 0 0 1 546983
-0.002361 -0.000426 0.120732 0.328351 0.194349 -0.504347 -0.048346 1 0 0 0 0 0 1 547981
-0.002362 -0.000422 0.120731 0.306284 0.256736 -0.542799 -0.048378 1 0 0 0 0 0 1 548988
-0.002363 -0.000420 0.120731 0.294382 0.290086 -0.557675 -0.048409 1 0 0 0 0 0 1 549988
-0.002363 -0.000419 0.120730 0.288316 0.307052 -0.563232 -0.048440 1 0 0 0 0 0 1 550977
-0.002364 -0.000418 0.120730 0.285333 0.315644 -0.565420 -0.048471 1 0 0 0 0 0 1 551986
-0.002364 -0.000418 0.120730 0.283925 0.320037 -0.566408 -0.048502 1 0 0 0 0 0 1 552968
-0.002364 -0.000418 0.120730 0.283302 0.322336 -0.567016 -0.048534 1 0 0 0 0 0 1 553989
-0.002364 -0.000418 0.120730 0.283068 0.323607 -0.567444 -0.048565 1 0 0 0 0 0 1 554980
-0.002345 -0.000422 0.120720 0.021131 0.385678 -0.431877 -0.048597 1 0 0 0 0 0 1 555989
-0.002335 -0.000425 0.120717 0.113910 0.364981 -0.500241 -0.048628 1 0 0 0 0 0 1 556986
-0.002331 -0.000426 0.120716 0.181987 0.349401 -0.535892 -0.048659 1 0 0 0 0 0 1 557982
-0.002328 -0.000426 0.120715 0.218011 0.341136 -0.549722 -0.048690 1 0 0 0 0 0 1 558985
-0.002327 -0.000426 0.120715 0.236203 0.337039 -0.554895 -0.048721 1 0 0 0 0 0 1 559983
-0.002327 -0.000427 0.120715 0.245358 0.335075 -0.556945 -0.048753 1 0 0 0 0 0 1 560982
-0.002332 -0.000408 0.120705 0.323412 0.081895 -0.413608 -0.048784 1 0 0 0 0 0 1 561984
-0.002334 -0.000399 0.120701 0.301440 0.169947 -0.486312 -0.048815 1 0 0 0 0 0 1 562983
-0.002336 -0.000395 0.120700 0.283687 0.235308 -0.524170 -0.048847 1 0 0 0 0 0 1 563991
-0.002336 -0.000392 0.120699 0.273945 0.270137 -0.538820 -0.048877 1 0 0 0 0 0 1 564960
-0.002337 -0.000391 0.120699 0.268983 0.287844 -0.544304 -0.048909 1 0 0 0 0 0 1 565992
-0.002337 -0.000391 0.120699 0.266520 0.296807 -0.546443 -0.048940 1 0 0 0 0 0 1 566984
-0.002337 -0.000390 0.120699 0.265373 0.301368 -0.547419 -0.048971 1 0 0 0 0 0 1 567982
-0.002350 -0.000404 0.120688 0.440880 0.492219 -0.398269 -0.049002 1 0 0 0 0 0 1 568963
-0.002356 -0.000411 0.120684 0.380602 0.428018 -0.473530 -0.049034 1 0 0 0 0 0 1 569980
-0.002359 -0.000414 0.120683 0.334985 0.379924 -0.512731 -0.049065 1 0 0 0 0 0 1 570985
-0.002361 -0.000416 0.120683 0.310444 0.354319 -0.527883 -0.049096 1 0 0 0 0 0 1 571982
-0.002362 -0.000417 0.120682 0.297988 0.341416 -0.533534 -0.049128 1 0 0 0 0 0 1 572981
-0.002368 -0.000399 0.120672 0.365156 0.082770 -0.391308 -0.049159 1 0 0 0 0 0 1 573985
-0.002371 -0.000390 0.120668 0.337819 0.167956 -0.464460 -0.049190 1 0 0 0 0 0 1 574980
-0.002372 -0.000386 0.120667 0.317366 0.231887 -0.502475 -0.049221 1 0 0 0 0 0 1 575985
-0.002373 -0.000383 0.120667 0.306300 0.266001 -0.517172 -0.049253 1 0 0 0 0 0 1 576983
-0.002373 -0.000382 0.120666 0.300670 0.283345 -0.522642 -0.049284 1 0 0 0 0 0 1 577982
-0.002374 -0.000382 0.120666 0.297882 0.292111 -0.524774 -0.049314 1 0 0 0 0 0 1 578963
-0.002374 -0.000381 0.120666 0.296580 0.296599 -0.525743 -0.049346 1 0 0 0 0 0 1 579987
-0.002374 -0.000381 0.120666 0.296013 0.298931 -0.526290 -0.049378 1 0 0 0 0 0 1 580984
-0.002374 -0.000381 0.120666 0.295809 0.300194 -0.526706 -0.049409 1 0 0 0 0 0 1 581982
-0.002374 -0.000381 0.120666 0.295805 0.300920 -0.527061 -0.049440 1 0 0 0 0 0 1 582981
-0.002374 -0.000381 0.120666 0.295914 0.301381 -0.527398 -0.049471 1 0 0 0 0 0 1 583964
-0.002374 -0.000381 0.120666 0.296045 0.301702 -0.527745 -0.049503 1 0 0 0 0 0 1 584980
-0.002379 -0.000363 0.120656 0.369573 0.049682 -0.383459 -0.049534 1 0 0 0 0 0 1 585986
-0.002382 -0.000354 0.120652 0.345464 0.138060 -0.455995 -0.049565 1 0 0 0 0 0 1 586986
-0.002383 -0.000349 0.120651 0.326667 0.203578 -0.493798 -0.049596 1 0 0 0 0 0 1 587986
-0.002384 -0.000347 0.120650 0.316398 0.238493 -0.508418 -0.049628 1 0 0 0 0 0 1 588979
-0.002384 -0.000346 0.120650 0.311181 0.256202 -0.513857 -0.049659 1 0 0 0 0 0 1 589983
-0.002365 -0.000350 0.120640 0.046432 0.326602 -0.379939 -0.049690 1 0 0 0 0 0 1 590964
-0.002356 -0.000352 0.120637 0.137751 0.310007 -0.448794 -0.049721 1 0 0 0 0 0 1 591962
-0.002351 -0.000353 0.120636 0.205084 0.296472 -0.484570 -0.049753 1 0 0 0 0 0 1 592982
-0.002362 -0.000367 0.120624 0.416818 0.477809 -0.348620 -0.049784 1 0 0 0 0 0 1 593983
-0.002367 -0.000374 0.120620 0.374843 0.408793 -0.428543 -0.049815 1 0 0 0 0 0 1 594981
-0.002370 -0.000377 0.120619 0.338362 0.358272 -0.469338 -0.049846 1 0 0 0 0 0 1 595981
-0.002371 -0.000379 0.120619 0.318376 0.331442 -0.485047 -0.049878 1 0 0 0 0 0 1 596986
-0.002372 -0.000380 0.120618 0.308181 0.317942 -0.490831 -0.049908 1 0 0 0 0 0 1 597958
-0.002372 -0.000380 0.120618 0.303121 0.311248 -0.493070 -0.049940 1 0 0 0 0 0 1 598970
-0.002373 -0.000381 0.120618 0.300657 0.308006 -0.494070 -0.049971 1 0 0 0 0 0 1 599979
-0.002378 -0.000363 0.120608 0.372893 0.054155 -0.349906 -0.050002 1 0 0 0 0 0 1 600970
-0.002381 -0.000353 0.120604 0.348175 0.141556 -0.422493 -0.050034 1 0 0 0 0 0 1 601980
-0.002382 -0.000349 0.120603 0.329055 0.206550 -0.460280 -0.050065 1 0 0 0 0 0 1 602970
-0.002383 -0.000347 0.120603 0.318628 0.241204 -0.474890 -0.050096 1 0 0 0 0 0 1 603969
-0.002383 -0.000346 0.120602 0.313334 0.258793 -0.480300 -0.050127 1 0 0 0 0 0 1 604969
-0.002377 -0.000363 0.120582 0.224581 0.517738 -0.196362 -0.050159 1 0 0 0 0 0 1 605980
-0.002374 -0.000372 0.120574 0.255878 0.435774 -0.340007 -0.050190 1 0 0 0 0 0 1 606968
-0.002373 -0.000376 0.120572 0.277640 0.373501 -0.414534 -0.050221 1 0 0 0 0 0 1 607979
-0.002372 -0.000379 0.120571 0.288663 0.340228 -0.443116 -0.050252 1 0 0 0 0 0 1 608969
-0.002372 -0.000380 0.120571 0.294093 0.323422 -0.453524 -0.050284 1 0 0 0 0 0 1 609980
-0.002372 -0.000380 0.120571 0.296810 0.315083 -0.457342 -0.050315 1 0 0 0 0 0 1 610969
-0.002377 -0.000362 0.120560 0.371591 0.058699 -0.314105 -0.050346 1 0 0 0 0 0 1 611970
-0.002380 -0.000353 0.120556 0.348179 0.144714 -0.387019 -0.050377 1 0 0 0 0 0 1 612979
-0.002381 -0.000349 0.120555 0.329703 0.209016 -0.424895 -0.050408 1 0 0 0 0 0 1 613970
-0.002382 -0.000347 0.120555 0.319615 0.243312 -0.439524 -0.050440 1 0 0 0 0 0 1 614979
-0.002382 -0.000345 0.120554 0.314479 0.260745 -0.444914 -0.050471 1 0 0 0 0 0 1 615967
-0.002382 -0.000345 0.120554 0.311947 0.269554 -0.446988 -0.050503 1 0 0 0 0 0 1 616979
-0.002383 -0.000345 0.120554 0.310777 0.274041 -0.447896 -0.050534 1 0 0 0 0 0 1 617981
-0.002395 -0.000358 0.120544 0.486329 0.464966 -0.298394 -0.050565 1 0 0 0 0 0 1 618977
-0.002407 -0.000347 0.120529 0.499674 0.148700 -0.228623 -0.050597 1 0 0 0 0 0 1 619998
-0.002413 -0.000341 0.120524 0.430058 0.188580 -0.339968 -0.050628 1 0 0 0 0 0 1 620988
-0.002416 -0.000338 0.120523 0.386679 0.228169 -0.392496 -0.050659 1 0 0 0 0 0 1 621990
-0.002399 -0.000341 0.120512 0.101563 0.311381 -0.276231 -0.050690 1 0 0 0 0 0 1 622976
-0.002390 -0.000343 0.120508 0.182329 0.301386 -0.351292 -0.050721 1 0 0 0 0 0 1 623978
-0.002386 -0.000343 0.120507 0.244290 0.291182 -0.389167 -0.050752 1 0 0 0 0 0 1 624976
-0.002384 -0.000344 0.120507 0.277257 0.285579 -0.403689 -0.050784 1 0 0 0 0 0 1 625983
-0.002383 -0.000344 0.120507 0.293909 0.282776 -0.409027 -0.050815 1 0 0 0 0 0 1 626981
-0.002387 -0.000326 0.120496 0.375790 0.029378 -0.266287 -0.050872 1 0 0 0 0 0 1 628798
-0.002403 -0.000330 0.120481 0.532002 0.305240 -0.189426 -0.050909 1 0 0 0 0 0 1 629977
-0.002410 -0.000333 0.120476 0.455564 0.304891 -0.302150 -0.050940 1 0 0 0 0 0 1 630979
-0.002414 -0.000334 0.120475 0.400936 0.290816 -0.355524 -0.050971 1 0 0 0 0 0 1 631969
-0.002416 -0.000334 0.120474 0.371694 0.282389 -0.375661 -0.051002 1 0 0 0 0 0 1 632971
-0.002417 -0.000335 0.120474 0.356859 0.278084 -0.382969 -0.051034 1 0 0 0 0 0 1 633978
-0.002418 -0.000335 0.120474 0.349464 0.276002 -0.385688 -0.051065 1 0 0 0 0 0 1 634984
-0.002399 -0.000339 0.120464 0.083553 0.336495 -0.250631 -0.051096 1 0 0 0 0 0 1 635979
-0.002390 -0.000342 0.120460 0.174054 0.315008 -0.318986 -0.051128 1 0 0 0 0 0 1 636983
-0.002391 -0.000325 0.120449 0.314265 0.046832 -0.209444 -0.051159 1 0 0 0 0 0 1 637980
-0.002391 -0.000316 0.120445 0.325593 0.126064 -0.295389 -0.051190 1 0 0 0 0 0 1 638983
-0.002391 -0.000312 0.120443 0.324593 0.186884 -0.337877 -0.051221 1 0 0 0 0 0 1 639965
-0.002391 -0.000310 0.120443 0.323222 0.219411 -0.354075 -0.051252 1 0 0 0 0 0 1 640976
-0.002404 -0.000322 0.120432 0.498482 0.424595 -0.209922 -0.051286 1 0 0 0 0 0 1 642039
-0.002411 -0.000329 0.120428 0.438456 0.367772 -0.286881 -0.051317 1 0 0 0 0 0 1 643036
-0.002414 -0.000332 0.120426 0.392953 0.323388 -0.326538 -0.051347 1 0 0 0 0 0 1 644012
-0.002416 -0.000333 0.120426 0.368480 0.299628 -0.341775 -0.051378 1 0 0 0 0 0 1 645010
-0.002416 -0.000334 0.120426 0.356071 0.287656 -0.347352 -0.051411 1 0 0 0 0 0 1 646037
-0.002422 -0.000316 0.120415 0.423163 0.029562 -0.204276 -0.051442 1 0 0 0 0 0 1 647040
-0.002425 -0.000307 0.120412 0.396100 0.114307 -0.277414 -0.051473 1 0 0 0 0 0 1 648037
-0.002408 -0.000307 0.120400 0.113494 0.239424 -0.179137 -0.051504 1 0 0 0 0 0 1 649013
-0.002399 -0.000307 0.120397 0.194642 0.252286 -0.261514 -0.051535 1 0 0 0 0 0 1 650014
-0.002395 -0.000307 0.120395 0.256655 0.253677 -0.302000 -0.051566 1 0 0 0 0 0 1 651012
-0.002393 -0.000307 0.120395 0.289594 0.253892 -0.317398 -0.051597 1 0 0 0 0 0 1 652012
-0.002392 -0.000307 0.120395 0.306258 0.254009 -0.323010 -0.051630 1 0 0 0 0 0 1 653051
-0.002391 -0.000307 0.120395 0.314649 0.254127 -0.325104 -0.051661 1 0 0 0 0 0 1 654050
-0.002391 -0.000307 0.120395 0.318921 0.254257 -0.325963 -0.051692 1 0 0 0 0 0 1 655040
-0.002403 -0.000321 0.120384 0.497225 0.443045 -0.176242 -0.051723 1 0 0 0 0 0 1 656039
-0.002410 -0.000328 0.120380 0.438816 0.378098 -0.251238 -0.051754 1 0 0 0 0 0 1 657015
-0.002418 -0.000313 0.120368 0.467443 0.077509 -0.144974 -0.051786 1 0 0 0 0 0 1 658048
-0.002423 -0.000306 0.120364 0.419345 0.139252 -0.232224 -0.051817 1 0 0 0 0 0 1 659043
-0.002425 -0.000302 0.120363 0.388292 0.191212 -0.275152 -0.051848 1 0 0 0 0 0 1 660043
-0.002426 -0.000300 0.120362 0.371844 0.219297 -0.291460 -0.051879 1 0 0 0 0 0 1 661041
-0.002427 -0.000299 0.120362 0.363512 0.233597 -0.297377 -0.051911 1 0 0 0 0 0 1 662045
-0.002427 -0.000299 0.120362 0.359392 0.240824 -0.299570 -0.051941 1 0 0 0 0 0 1 663013
-0.002427 -0.000299 0.120362 0.357423 0.244522 -0.300461 -0.051972 1 0 0 0 0 0 1 664010
-0.002408 -0.000303 0.120352 0.094176 0.307963 -0.164614 -0.052004 1 0 0 0 0 0 1 665013
-0.002399 -0.000305 0.120348 0.185859 0.287928 -0.232661 -0.052036 1 0 0 0 0 0 1 666040
-0.002399 -0.000288 0.120337 0.326588 0.020558 -0.122653 -0.052067 1 0 0 0 0 0 1 667038
-0.002400 -0.000279 0.120333 0.338290 0.099873 -0.208553 -0.052097 1 0 0 0 0 0 1 668017
-0.002400 -0.000275 0.120331 0.337492 0.160711 -0.250987 -0.052129 1 0 0 0 0 0 1 669041
-0.002400 -0.000273 0.120331 0.336221 0.193252 -0.267113 -0.052161 1 0 0 0 0 0 1 670036
-0.002400 -0.000272 0.120331 0.335469 0.209784 -0.272957 -0.052192 1 0 0 0 0 0 1 671037
-0.002400 -0.000271 0.120331 0.335153 0.218125 -0.275110 -0.052223 1 0 0 0 0 0 1 672043
-0.002400 -0.000271 0.120331 0.335070 0.222357 -0.275967 -0.052254 1 0 0 0 0 0 1 673020
-0.002400 -0.000271 0.120331 0.335126 0.224539 -0.276383 -0.052285 1 0 0 0 0 0 1 674035
-0.002400 -0.000271 0.120331 0.335247 0.225700 -0.276625 -0.052316 1 0 0 0 0 0 1 675022
-0.002400 -0.000271 0.120331 0.335406 0.226347 -0.276811 -0.052348 1 0 0 0 0 0 1 676035
-0.002400 -0.000271 0.120331 0.335577 0.226731 -0.276995 -0.052379 1 0 0 0 0 0 1 677020
-0.002400 -0.000271 0.120331 0.335787 0.226998 -0.277164 -0.052410 1 0 0 0 0 0 1 678034
-0.002400 -0.000271 0.120331 0.335976 0.227206 -0.277334 -0.052441 1 0 0 0 0 0 1 679019
-0.002400 -0.000271 0.120331 0.336171 0.227371 -0.277495 -0.052473 1 0 0 0 0 0 1 680032
-0.002400 -0.000271 0.120331 0.336364 0.227518 -0.277665 -0.052504 1 0 0 0 0 0 1 681019
-0.002400 -0.000271 0.120331 0.336555 0.227659 -0.277827 -0.052536 1 0 0 0 0 0 1 682036
-0.002400 -0.000271 0.120331 0.336771 0.227798 -0.277988 -0.052566 1 0 0 0 0 0 1 683019
-0.002400 -0.000271 0.120331 0.336973 0.227947 -0.278163 -0.052598 1 0 0 0 0 0 1 684034
-0.002400 -0.000271 0.120331 0.337161 0.228073 -0.278313 -0.052629 1 0 0 0 0 0 1 685017
-0.002413 -0.000284 0.120320 0.513525 0.417016 -0.128234 -0.052659 1 0 0 0 0 0 1 685977
-0.002420 -0.000291 0.120316 0.454245 0.352154 -0.203057 -0.052690 1 0 0 0 0 0 1 686977
-0.002423 -0.000295 0.120315 0.409172 0.303769 -0.241919 -0.052721 1 0 0 0 0 0 1 687966
-0.002424 -0.000296 0.120314 0.384906 0.277994 -0.256824 -0.052752 1 0 0 0 0 0 1 688978
-0.002431 -0.000279 0.120303 0.445856 0.012791 -0.116709 -0.052783 1 0 0 0 0 0 1 689966
-0.002415 -0.000275 0.120290 0.153281 0.155225 -0.054637 -0.052815 1 0 0 0 0 0 1 690976
-0.002407 -0.000273 0.120285 0.223371 0.195815 -0.160677 -0.052846 1 0 0 0 0 0 1 691966
-0.002403 -0.000272 0.120284 0.279066 0.212961 -0.210454 -0.052877 1 0 0 0 0 0 1 692976
-0.002401 -0.000271 0.120283 0.308707 0.221214 -0.229138 -0.052908 1 0 0 0 0 0 1 693966
-0.002400 -0.000271 0.120283 0.323678 0.225358 -0.235867 -0.052940 1 0 0 0 0 0 1 694977
-0.002400 -0.000271 0.120283 0.331222 0.227471 -0.238307 -0.052971 1 0 0 0 0 0 1 695966
-0.002400 -0.000271 0.120283 0.335070 0.228609 -0.239261 -0.053002 1 0 0 0 0 0 1 696977
-0.002400 -0.000271 0.120283 0.337083 0.229234 -0.239670 -0.053033 1 0 0 0 0 0 1 697966
-0.002399 -0.000271 0.120283 0.338195 0.229626 -0.239917 -0.053065 1 0 0 0 0 0 1 698985
-0.002399 -0.000271 0.120283 0.338849 0.229875 -0.240094 -0.053097 1 0 0 0 0 0 1 699989
-0.002399 -0.000271 0.120283 0.339278 0.230061 -0.240244 -0.053127 1 0 0 0 0 0 1 700974
-0.002399 -0.000271 0.120283 0.339590 0.230240 -0.240390 -0.053159 1 0 0 0 0 0 1 701978
-0.002399 -0.000271 0.120283 0.339838 0.230391 -0.240531 -0.053190 1 0 0 0 0 0 1 702982
-0.002399 -0.000271 0.120283 0.340072 0.230530 -0.240678 -0.053221 1 0 0 0 0 0 1 703982
-0.002399 -0.000271 0.120283 0.340279 0.230673 -0.240811 -0.053252 1 0 0 0 0 0 1 704971
-0.002399 -0.000271 0.120283 0.340493 0.230807 -0.240959 -0.053284 1 0 0 0 0 0 1 705980
-0.002399 -0.000271 0.120283 0.340703 0.230952 -0.241095 -0.053315 1 0 0 0 0 0 1 706985
-0.002399 -0.000271 0.120283 0.340896 0.231079 -0.241242 -0.053346 1 0 0 0 0 0 1 707984
-0.002399 -0.000271 0.120283 0.341152 0.231256 -0.241412 -0.053385 1 0 0 0 0 0 1 709232
-0.002399 -0.000271 0.120283 0.341302 0.231355 -0.241530 -0.053410 1 0 0 0 0 0 1 710018
-0.002399 -0.000271 0.120283 0.341502 0.231494 -0.241660 -0.053440 1 0 0 0 0 0 1 710985
-0.002399 -0.000271 0.120283 0.341689 0.231618 -0.241804 -0.053471 1 0 0 0 0 0 1 711958
-0.002380 -0.000275 0.120273 0.079306 0.293359 -0.105356 -0.053502 1 0 0 0 0 0 1 712977
-0.002371 -0.000277 0.120269 0.171212 0.272454 -0.173257 -0.053534 1 0 0 0 0 0 1 713980
-0.002366 -0.000279 0.120268 0.238775 0.256793 -0.208534 -0.053565 1 0 0 0 0 0 1 714975
-0.002364 -0.000279 0.120268 0.274542 0.248475 -0.222051 -0.053596 1 0 0 0 0 0 1 715978
-0.002363 -0.000279 0.120268 0.292611 0.244302 -0.226971 -0.053627 1 0 0 0 0 0 1 716960
-0.002362 -0.000280 0.120268 0.301711 0.242269 -0.228761 -0.053658 1 0 0 0 0 0 1 717958
-0.002362 -0.000280 0.120268 0.306350 0.241325 -0.229497 -0.053690 1 0 0 0 0 0 1 718987
-0.002362 -0.000280 0.120268 0.308744 0.240932 -0.229835 -0.053721 1 0 0 0 0 0 1 719980
-0.002362 -0.000280 0.120268 0.310033 0.240796 -0.230037 -0.053753 1 0 0 0 0 0 1 720979
-0.002362 -0.000280 0.120268 0.310778 0.240800 -0.230181 -0.053784 1 0 0 0 0 0 1 721978
-0.002362 -0.000280 0.120268 0.311222 0.240865 -0.230328 -0.053815 1 0 0 0 0 0 1 722976
-0.002362 -0.000280 0.120268 0.311533 0.240969 -0.230464 -0.053846 1 0 0 0 0 0 1 723958
-0.002362 -0.000280 0.120268 0.311793 0.241104 -0.230605 -0.053877 1 0 0 0 0 0 1 724976
-0.002362 -0.000280 0.120268 0.312014 0.241236 -0.230738 -0.053909 1 0 0 0 0 0 1 725978
-0.002362 -0.000280 0.120268 0.312213 0.241360 -0.230871 -0.053940 1 0 0 0 0 0 1 726974
-0.002362 -0.000280 0.120268 0.312395 0.241499 -0.231005 -0.053971 1 0 0 0 0 0 1 727975
-0.002362 -0.000280 0.120268 0.312576 0.241638 -0.231139 -0.054002 1 0 0 0 0 0 1 728975
-0.002362 -0.000280 0.120268 0.312757 0.241778 -0.231273 -0.054034 1 0 0 0 0 0 1 729979
-0.002362 -0.000280 0.120268 0.312953 0.241921 -0.231403 -0.054064 1 0 0 0 0 0 1 730957
-0.002362 -0.000280 0.120268 0.313120 0.242058 -0.231540 -0.054096 1 0 0 0 0 0 1 731975
-0.002362 -0.000280 0.120268 0.313319 0.242204 -0.231673 -0.054127 1 0 0 0 0 0 1 732976
-0.002362 -0.000280 0.120268 0.313482 0.242338 -0.231808 -0.054159 1 0 0 0 0 0 1 733978
-0.002362 -0.000280 0.120268 0.313680 0.242483 -0.231941 -0.054190 1 0 0 0 0 0 1 734975
-0.002362 -0.000280 0.120268 0.313843 0.242618 -0.232075 -0.054221 1 0 0 0 0 0 1 735974
-0.002362 -0.000280 0.120268 0.314039 0.242761 -0.232206 -0.054252 1 0 0 0 0 0 1 736958
-0.002362 -0.000280 0.120268 0.314205 0.242898 -0.232343 -0.054284 1 0 0 0 0 0 1 737977
-0.002343 -0.000284 0.120258 0.051690 0.304655 -0.095631 -0.054315 1 0 0 0 0 0 1 738977
-0.002333 -0.000286 0.120254 0.143390 0.283817 -0.163543 -0.054346 1 0 0 0 0 0 1 739970
-0.002329 -0.000287 0.120253 0.210845 0.268177 -0.198831 -0.054378 1 0 0 0 0 0 1 740980
-0.002326 -0.000288 0.120253 0.246544 0.259871 -0.212351 -0.054408 1 0 0 0 0 0 1 741963
-0.002325 -0.000288 0.120252 0.264577 0.255712 -0.217256 -0.054440 1 0 0 0 0 0 1 742977
-0.002325 -0.000288 0.120252 0.273656 0.253696 -0.219053 -0.054471 1 0 0 0 0 0 1 743977
-0.002324 -0.000289 0.120252 0.278258 0.252746 -0.219768 -0.054502 1 0 0 0 0 0 1 744976
-0.002324 -0.000289 0.120252 0.280631 0.252359 -0.220099 -0.054534 1 0 0 0 0 0 1 745977
-0.002324 -0.000289 0.120252 0.281900 0.252227 -0.220294 -0.054565 1 0 0 0 0 0 1 746976
-0.002324 -0.000289 0.120252 0.282617 0.252226 -0.220438 -0.054596 1 0 0 0 0 0 1 747975
-0.002324 -0.000289 0.120252 0.283057 0.252313 -0.220585 -0.054627 1 0 0 0 0 0 1 748975
-0.002324 -0.000289 0.120252 0.283367 0.252424 -0.220703 -0.054659 1 0 0 0 0 0 1 749977
-0.002329 -0.000270 0.120242 0.357058 -0.000101 -0.075039 -0.054690 1 0 0 0 0 0 1 750974
-0.002332 -0.000261 0.120238 0.333304 0.086998 -0.147349 -0.054721 1 0 0 0 0 0 1 751980
-0.002334 -0.000257 0.120237 0.314708 0.151780 -0.184889 -0.054752 1 0 0 0 0 0 1 752967
-0.002334 -0.000254 0.120236 0.304539 0.186295 -0.199262 -0.054785 1 0 0 0 0 0 1 754020
-0.002335 -0.000253 0.120236 0.299358 0.203810 -0.204479 -0.054817 1 0 0 0 0 0 1 755033
-0.002335 -0.000253 0.120236 0.296789 0.212640 -0.206373 -0.054847 1 0 0 0 0 0 1 756017
-0.002335 -0.000253 0.120236 0.295585 0.217126 -0.207126 -0.054879 1 0 0 0 0 0 1 757033
-0.002335 -0.000252 0.120236 0.295043 0.219414 -0.207440 -0.054908 1 0 0 0 0 0 1 757965
-0.002335 -0.000252 0.120236 0.294865 0.220630 -0.207628 -0.054940 1 0 0 0 0 0 1 758975
-0.002335 -0.000252 0.120236 0.294854 0.221295 -0.207780 -0.054971 1 0 0 0 0 0 1 759964
-0.002335 -0.000252 0.120236 0.294935 0.221708 -0.207910 -0.055002 1 0 0 0 0 0 1 760974
-0.002335 -0.000252 0.120236 0.295051 0.221957 -0.208023 -0.055033 1 0 0 0 0 0 1 761964
-0.002335 -0.000252 0.120236 0.295208 0.222158 -0.208148 -0.055065 1 0 0 0 0 0 1 762975
-0.002335 -0.000252 0.120236 0.295363 0.222322 -0.208266 -0.055096 1 0 0 0 0 0 1 763963
-0.002335 -0.000252 0.120236 0.295516 0.222467 -0.208385 -0.055127 1 0 0 0 0 0 1 764974
-0.002335 -0.000252 0.120236 0.295680 0.222593 -0.208503 -0.055158 1 0 0 0 0 0 1 765964
-0.002335 -0.000252 0.120236 0.295849 0.222720 -0.208622 -0.055190 1 0 0 0 0 0 1 766974
-0.002335 -0.000252 0.120236 0.296023 0.222853 -0.208732 -0.055221 1 0 0 0 0 0 1 767963
-0.002335 -0.000252 0.120236 0.296186 0.222972 -0.208857 -0.055252 1 0 0 0 0 0 1 768975
-0.002335 -0.000252 0.120236 0.296348 0.223108 -0.208982 -0.055283 1 0 0 0 0 0 1 769968
-0.002335 -0.000252 0.120236 0.296526 0.223232 -0.209087 -0.055315 1 0 0 0 0 0 1 770964
-0.002335 -0.000252 0.120236 0.296688 0.223350 -0.209212 -0.055346 1 0 0 0 0 0 1 771974
-0.002335 -0.000252 0.120236 0.296858 0.223495 -0.209329 -0.055377 1 0 0 0 0 0 1 772964
-0.002335 -0.000252 0.120236 0.297023 0.223604 -0.209449 -0.055409 1 0 0 0 0 0 1 773976
-0.002335 -0.000252 0.120236 0.297192 0.223747 -0.209565 -0.055439 1 0 0 0 0 0 1 774960
-0.002335 -0.000252 0.120236 0.297359 0.223857 -0.209686 -0.055471 1 0 0 0 0 0 1 775979
-0.002335 -0.000252 0.120236 0.297533 0.223989 -0.209796 -0.055502 1 0 0 0 0 0 1 776973
-0.002335 -0.000252 0.120236 0.297693 0.224121 -0.209929 -0.055534 1 0 0 0 0 0 1 777993
-0.002335 -0.000252 0.120236 0.297860 0.224233 -0.210040 -0.055565 1 0 0 0 0 0 1 778972
-0.002335 -0.000252 0.120236 0.298032 0.224378 -0.210157 -0.055596 1 0 0 0 0 0 1 779971
-0.002335 -0.000252 0.120236 0.298197 0.224487 -0.210277 -0.055628 1 0 0 0 0 0 1 780980
-0.002348 -0.000266 0.120225 0.475134 0.414016 -0.059792 -0.055659 1 0 0 0 0 0 1 781971
-0.002354 -0.000273 0.120222 0.416093 0.349495 -0.134336 -0.055690 1 0 0 0 0 0 1 782974
-0.002357 -0.000276 0.120220 0.371150 0.301270 -0.173038 -0.055721 1 0 0 0 0 0 1 783975
-0.002359 -0.000278 0.120220 0.346937 0.275595 -0.187846 -0.055752 1 0 0 0 0 0 1 784973
-0.002360 -0.000279 0.120220 0.334646 0.262640 -0.193206 -0.055784 1 0 0 0 0 0 1 785982
-0.002360 -0.000279 0.120220 0.328543 0.256221 -0.195153 -0.055815 1 0 0 0 0 0 1 786978
-0.002361 -0.000279 0.120220 0.325554 0.253069 -0.195906 -0.055846 1 0 0 0 0 0 1 787976
-0.002361 -0.000279 0.120220 0.324147 0.251572 -0.196236 -0.055877 1 0 0 0 0 0 1 788976
-0.002361 -0.000279 0.120220 0.323533 0.250878 -0.196414 -0.055909 1 0 0 0 0 0 1 789980
-0.002361 -0.000280 0.120220 0.323307 0.250606 -0.196554 -0.055940 1 0 0 0 0 0 1 790976
-0.002361 -0.000280 0.120220 0.323285 0.250551 -0.196679 -0.055971 1 0 0 0 0 0 1 791974
-0.002361 -0.000280 0.120220 0.323375 0.250581 -0.196793 -0.056002 1 0 0 0 0 0 1 792975
-0.002361 -0.000280 0.120220 0.323501 0.250662 -0.196905 -0.056034 1 0 0 0 0 0 1 793976
-0.002361 -0.000280 0.120220 0.323664 0.250782 -0.197010 -0.056065 1 0 0 0 0 0 1 794988
-0.002361 -0.000280 0.120220 0.323821 0.250914 -0.197119 -0.056096 1 0 0 0 0 0 1 795976
-0.002361 -0.000280 0.120220 0.323992 0.251045 -0.197236 -0.056127 1 0 0 0 0 0 1 796978
-0.002361 -0.000280 0.120220 0.324174 0.251172 -0.197340 -0.056159 1 0 0 0 0 0 1 797976
-0.002361 -0.000280 0.120220 0.324351 0.251322 -0.197455 -0.056190 1 0 0 0 0 0 1 798975
-0.002361 -0.000280 0.120220 0.324534 0.251451 -0.197559 -0.056221 1 0 0 0 0 0 1 799974
-0.002373 -0.000293 0.120209 0.501495 0.441025 -0.046854 -0.056252 1 0 0 0 0 0 1 800974
-0.002380 -0.000300 0.120205 0.442581 0.376623 -0.121404 -0.056284 1 0 0 0 0 0 1 801976
-0.002383 -0.000303 0.120204 0.397716 0.328480 -0.160111 -0.056315 1 0 0 0 0 0 1 802974
-0.002385 -0.000305 0.120203 0.373548 0.302835 -0.174936 -0.056346 1 0 0 0 0 0 1 803968
-0.002386 -0.000306 0.120203 0.361284 0.289906 -0.180277 -0.056377 1 0 0 0 0 0 1 804972
-0.002386 -0.000306 0.120203 0.355183 0.283503 -0.182220 -0.056409 1 0 0 0 0 0 1 805980
-0.002386 -0.000307 0.120203 0.352214 0.280375 -0.182959 -0.056440 1 0 0 0 0 0 1 806974
-0.002386 -0.000307 0.120203 0.350814 0.278885 -0.183288 -0.056471 1 0 0 0 0 0 1 807974
-0.002386 -0.000307 0.120203 0.350205 0.278213 -0.183464 -0.056502 1 0 0 0 0 0 1 808954
-0.002386 -0.000307 0.120203 0.350008 0.277957 -0.183585 -0.056534 1 0 0 0 0 0 1 809975
-0.002386 -0.000307 0.120203 0.350005 0.277905 -0.183694 -0.056565 1 0 0 0 0 0 1 810978
-0.002392 -0.000289 0.120192 0.423639 0.024824 -0.037695 -0.056596 1 0 0 0 0 0 1 811973
-0.002407 -0.000293 0.120178 0.576727 0.301020 0.041106 -0.056627 1 0 0 0 0 0 1 812975
-0.002415 -0.000295 0.120173 0.499168 0.301178 -0.070871 -0.056659 1 0 0 0 0 0 1 813974
-0.002419 -0.000297 0.120171 0.444044 0.287366 -0.123825 -0.056690 1 0 0 0 0 0 1 814973
-0.002421 -0.000297 0.120171 0.414554 0.279071 -0.143684 -0.056721 1 0 0 0 0 0 1 815980
-0.002422 -0.000297 0.120170 0.399594 0.274839 -0.150794 -0.056752 1 0 0 0 0 0 1 816977
-0.002423 -0.000298 0.120170 0.392150 0.272787 -0.153347 -0.056786 1 0 0 0 0 0 1 818042
-0.002423 -0.000298 0.120170 0.388495 0.271812 -0.154280 -0.056817 1 0 0 0 0 0 1 819030
-0.002423 -0.000298 0.120170 0.386769 0.271404 -0.154662 -0.056848 1 0 0 0 0 0 1 820034
-0.002423 -0.000298 0.120170 0.386012 0.271278 -0.154851 -0.056879 1 0 0 0 0 0 1 821029
-0.002423 -0.000298 0.120170 0.385734 0.271277 -0.154983 -0.056910 1 0 0 0 0 0 1 822009
-0.002423 -0.000298 0.120170 0.385704 0.271361 -0.155073 -0.056941 1 0 0 0 0 0 1 823006
-0.002423 -0.000298 0.120170 0.385781 0.271472 -0.155162 -0.056972 1 0 0 0 0 0 1 824008
-0.002423 -0.000298 0.120170 0.385949 0.271610 -0.155251 -0.057004 1 0 0 0 0 0 1 825032
-0.002423 -0.000298 0.120170 0.386126 0.271756 -0.155330 -0.057035 1 0 0 0 0 0 1 826031
-0.002423 -0.000298 0.120170 0.386323 0.271893 -0.155420 -0.057066 1 0 0 0 0 0 1 827008
-0.002423 -0.000298 0.120170 0.386521 0.272040 -0.155509 -0.057098 1 0 0 0 0 0 1 828043
-0.002423 -0.000298 0.120170 0.386737 0.272182 -0.155578 -0.057129 1 0 0 0 0 0 1 829015
-0.002423 -0.000298 0.120170 0.386941 0.272335 -0.155677 -0.057160 1 0 0 0 0 0 1 830031
-0.002423 -0.000298 0.120170 0.387149 0.272482 -0.155762 -0.057191 1 0 0 0 0 0 1 831016
-0.002423 -0.000298 0.120170 0.387363 0.272633 -0.155849 -0.057223 1 0 0 0 0 0 1 832031
-0.002423 -0.000298 0.120170 0.387571 0.272780 -0.155933 -0.057254 1 0 0 0 0 0 1 833014
-0.002423 -0.000298 0.120170 0.387789 0.272919 -0.156012 -0.057285 1 0 0 0 0 0 1 834030
-0.002423 -0.000298 0.120170 0.388003 0.273084 -0.156095 -0.057316 1 0 0 0 0 0 1 835013
-0.002428 -0.000280 0.120160 0.461748 0.019996 -0.009879 -0.057348 1 0 0 0 0 0 1 836028
-0.002444 -0.000284 0.120145 0.615014 0.296172 0.069144 -0.057379 1 0 0 0 0 0 1 837013
-0.002452 -0.000286 0.120140 0.537694 0.296360 -0.042822 -0.057410 1 0 0 0 0 0 1 838017
-0.002456 -0.000288 0.120138 0.482663 0.282588 -0.095755 -0.057442 1 0 0 0 0 0 1 839029
-0.002458 -0.000288 0.120138 0.453232 0.274307 -0.115595 -0.057472 1 0 0 0 0 0 1 840014
-0.002459 -0.000288 0.120138 0.438302 0.270083 -0.122688 -0.057504 1 0 0 0 0 0 1 841030
-0.002459 -0.000289 0.120137 0.430858 0.267998 -0.125211 -0.057533 1 0 0 0 0 0 1 841963
-0.002459 -0.000289 0.120137 0.427227 0.267033 -0.126136 -0.057565 1 0 0 0 0 0 1 842972
-0.002460 -0.000289 0.120137 0.425540 0.266614 -0.126494 -0.057596 1 0 0 0 0 0 1 843961
-0.002460 -0.000289 0.120137 0.424789 0.266480 -0.126668 -0.057627 1 0 0 0 0 0 1 844971
-0.002460 -0.000289 0.120137 0.424538 0.266484 -0.126779 -0.057658 1 0 0 0 0 0 1 845963
-0.002460 -0.000289 0.120137 0.424522 0.266557 -0.126859 -0.057690 1 0 0 0 0 0 1 846971
-0.002460 -0.000289 0.120137 0.424619 0.266681 -0.126932 -0.057721 1 0 0 0 0 0 1 847961
-0.002460 -0.000289 0.120137 0.424807 0.266804 -0.126996 -0.057752 1 0 0 0 0 0 1 848972
-0.002460 -0.000289 0.120137 0.424992 0.266933 -0.127065 -0.057783 1 0 0 0 0 0 1 849961
-0.002460 -0.000289 0.120137 0.425206 0.267093 -0.127134 -0.057815 1 0 0 0 0 0 1 850971
-0.002460 -0.000289 0.120137 0.425427 0.267217 -0.127202 -0.057846 1 0 0 0 0 0 1 851960
-0.002465 -0.000271 0.120127 0.499172 0.014085 0.019192 -0.057877 1 0 0 0 0 0 1 852971
-0.002468 -0.000261 0.120123 0.475758 0.100634 -0.052964 -0.057909 1 0 0 0 0 0 1 853973
-0.002469 -0.000257 0.120122 0.457312 0.165112 -0.090426 -0.057940 1 0 0 0 0 0 1 854972
-0.002470 -0.000255 0.120122 0.447256 0.199463 -0.104715 -0.057971 1 0 0 0 0 0 1 855973
-0.002470 -0.000254 0.120121 0.442153 0.216913 -0.109854 -0.058003 1 0 0 0 0 0 1 856980
-0.002470 -0.000253 0.120121 0.439666 0.225709 -0.111693 -0.058034 1 0 0 0 0 0 1 857983
-0.002470 -0.000253 0.120121 0.438521 0.230163 -0.112375 -0.058065 1 0 0 0 0 0 1 858969
-0.002470 -0.000253 0.120121 0.438054 0.232441 -0.112646 -0.058096 1 0 0 0 0 0 1 859977
-0.002470 -0.000252 0.120121 0.437938 0.233661 -0.112783 -0.058127 1 0 0 0 0 0 1 860971
-0.002470 -0.000252 0.120121 0.438002 0.234315 -0.112874 -0.058159 1 0 0 0 0 0 1 861980
-0.002471 -0.000252 0.120121 0.438151 0.234726 -0.112946 -0.058190 1 0 0 0 0 0 1 862988
-0.002471 -0.000252 0.120121 0.438339 0.234994 -0.113001 -0.058221 1 0 0 0 0 0 1 863977
-0.002471 -0.000252 0.120121 0.438557 0.235175 -0.113067 -0.058252 1 0 0 0 0 0 1 864976
-0.002471 -0.000252 0.120121 0.438782 0.235339 -0.113129 -0.058284 1 0 0 0 0 0 1 865979
-0.002471 -0.000252 0.120121 0.439000 0.235482 -0.113190 -0.058315 1 0 0 0 0 0 1 866976
-0.002471 -0.000252 0.120121 0.439233 0.235608 -0.113251 -0.058346 1 0 0 0 0 0 1 867971
-0.002471 -0.000252 0.120121 0.439476 0.235743 -0.113305 -0.058377 1 0 0 0 0 0 1 868974
-0.002471 -0.000252 0.120121 0.439709 0.235881 -0.113371 -0.058409 1 0 0 0 0 0 1 869973
-0.002471 -0.000252 0.120121 0.439947 0.235997 -0.113425 -0.058440 1 0 0 0 0 0 1 870969
-0.002471 -0.000252 0.120121 0.440171 0.236125 -0.113499 -0.058471 1 0 0 0 0 0 1 871971
-0.002471 -0.000252 0.120121 0.440409 0.236257 -0.113553 -0.058502 1 0 0 0 0 0 1 872953
-0.002471 -0.000252 0.120121 0.440656 0.236377 -0.113608 -0.058534 1 0 0 0 0 0 1 873983
-0.002471 -0.000252 0.120121 0.440886 0.236512 -0.113674 -0.058565 1 0 0 0 0 0 1 874975
-0.002471 -0.000252 0.120121 0.441113 0.236631 -0.113743 -0.058596 1 0 0 0 0 0 1 875975
-0.002471 -0.000252 0.120121 0.441359 0.236753 -0.113791 -0.058627 1 0 0 0 0 0 1 876975
-0.002471 -0.000252 0.120121 0.441587 0.236888 -0.113855 -0.058658 1 0 0 0 0 0 1 877953
-0.002476 -0.000234 0.120111 0.515361 -0.016360 0.032811 -0.058690 1 0 0 0 0 0 1 878971
-0.002479 -0.000225 0.120107 0.492003 0.069977 -0.039354 -0.058721 1 0 0 0 0 0 1 879971
-0.002480 -0.000221 0.120106 0.473612 0.134347 -0.076806 -0.058752 1 0 0 0 0 0 1 880969
-0.002481 -0.000218 0.120105 0.463581 0.168644 -0.091114 -0.058785 1 0 0 0 0 0 1 882030
-0.002481 -0.000217 0.120105 0.458480 0.186044 -0.096241 -0.058817 1 0 0 0 0 0 1 883031
-0.002481 -0.000217 0.120105 0.456000 0.194809 -0.098074 -0.058848 1 0 0 0 0 0 1 884033
-0.002481 -0.000216 0.120105 0.454867 0.199247 -0.098742 -0.058878 1 0 0 0 0 0 1 885007
-0.002481 -0.000216 0.120105 0.454408 0.201519 -0.099014 -0.058910 1 0 0 0 0 0 1 886034
-0.002481 -0.000216 0.120105 0.454311 0.202718 -0.099150 -0.058942 1 0 0 0 0 0 1 887033
-0.002494 -0.000230 0.120094 0.631355 0.393191 0.052196 -0.058973 1 0 0 0 0 0 1 888036
-0.002500 -0.000237 0.120091 0.572887 0.329355 -0.022242 -0.059004 1 0 0 0 0 0 1 889039
-0.002504 -0.000240 0.120089 0.528263 0.281520 -0.060863 -0.059035 1 0 0 0 0 0 1 890033
-0.002505 -0.000242 0.120089 0.504221 0.256006 -0.075604 -0.059066 1 0 0 0 0 0 1 891008
-0.002506 -0.000243 0.120089 0.492062 0.243143 -0.080881 -0.059097 1 0 0 0 0 0 1 892002
-0.002507 -0.000243 0.120089 0.486030 0.236753 -0.082767 -0.059128 1 0 0 0 0 0 1 893005
-0.002507 -0.000243 0.120089 0.483129 0.233615 -0.083447 -0.059160 1 0 0 0 0 0 1 894033
-0.002507 -0.000243 0.120089 0.481802 0.232109 -0.083711 -0.059192 1 0 0 0 0 0 1 895033
-0.002507 -0.000243 0.120089 0.481266 0.231420 -0.083844 -0.059223 1 0 0 0 0 0 1 896021
-0.002507 -0.000243 0.120089 0.481121 0.231137 -0.083902 -0.059254 1 0 0 0 0 0 1 897039
-0.002507 -0.000243 0.120089 0.481168 0.231044 -0.083960 -0.059285 1 0 0 0 0 0 1 898034
-0.002507 -0.000243 0.120089 0.481325 0.231052 -0.084007 -0.059316 1 0 0 0 0 0 1 899013
-0.002507 -0.000243 0.120089 0.481535 0.231138 -0.084055 -0.059348 1 0 0 0 0 0 1 900036
-0.002507 -0.000243 0.120089 0.481761 0.231232 -0.084100 -0.059379 1 0 0 0 0 0 1 901035
-0.002507 -0.000243 0.120089 0.481991 0.231345 -0.084145 -0.059410 1 0 0 0 0 0 1 902029
-0.002507 -0.000243 0.120089 0.482240 0.231453 -0.084181 -0.059441 1 0 0 0 0 0 1 903007
-0.002507 -0.000243 0.120089 0.482502 0.231577 -0.084226 -0.059473 1 0 0 0 0 0 1 904036
-0.002507 -0.000243 0.120089 0.482746 0.231689 -0.084277 -0.059504 1 0 0 0 0 0 1 905030
-0.002507 -0.000243 0.120089 0.483007 0.231819 -0.084315 -0.059535 1 0 0 0 0 0 1 906030
-0.002507 -0.000243 0.120089 0.483247 0.231930 -0.084364 -0.059566 1 0 0 0 0 0 1 907007
-0.002507 -0.000243 0.120089 0.483499 0.232050 -0.084409 -0.059597 1 0 0 0 0 0 1 908004
-0.002507 -0.000243 0.120089 0.483759 0.232174 -0.084455 -0.059629 1 0 0 0 0 0 1 909029
-0.002507 -0.000243 0.120089 0.484011 0.232314 -0.084498 -0.059660 1 0 0 0 0 0 1 910005
-0.002507 -0.000243 0.120089 0.484268 0.232421 -0.084544 -0.059692 1 0 0 0 0 0 1 911034
-0.002507 -0.000243 0.120089 0.484528 0.232549 -0.084581 -0.059723 1 0 0 0 0 0 1 912028
-0.002507 -0.000243 0.120089 0.484770 0.232661 -0.084630 -0.059754 1 0 0 0 0 0 1 913012
-0.002507 -0.000243 0.120089 0.485027 0.232783 -0.084676 -0.059785 1 0 0 0 0 0 1 914028
-0.002507 -0.000243 0.120089 0.485284 0.232912 -0.084713 -0.059816 1 0 0 0 0 0 1 915012
-0.002507 -0.000243 0.120089 0.485535 0.233028 -0.084764 -0.059848 1 0 0 0 0 0 1 916028
-0.002507 -0.000243 0.120089 0.485783 0.233146 -0.084808 -0.059878 1 0 0 0 0 0 1 917010
-0.002507 -0.000243 0.120089 0.486049 0.233278 -0.084846 -0.059910 1 0 0 0 0 0 1 918028
-0.002507 -0.000243 0.120089 0.486292 0.233390 -0.084896 -0.059941 1 0 0 0 0 0 1 919013
-0.002507 -0.000243 0.120089 0.486548 0.233513 -0.084941 -0.059973 1 0 0 0 0 0 1 920025
-0.002507 -0.000243 0.120089 0.486797 0.233646 -0.084972 -0.060004 1 0 0 0 0 0 1 921026
-0.002507 -0.000243 0.120089 0.487047 0.233767 -0.085034 -0.060035 1 0 0 0 0 0 1 922012
-0.002507 -0.000243 0.120089 0.487308 0.233880 -0.085075 -0.060067 1 0 0 0 0 0 1 923028
-0.002507 -0.000243 0.120089 0.487565 0.234007 -0.085111 -0.060097 1 0 0 0 0 0 1 924009
-0.002507 -0.000243 0.120089 0.487816 0.234123 -0.085162 -0.060129 1 0 0 0 0 0 1 925026
-0.002507 -0.000243 0.120089 0.488052 0.234235 -0.085204 -0.060158 1 0 0 0 0 0 1 925961
-0.002507 -0.000243 0.120089 0.488316 0.234367 -0.085242 -0.060190 1 0 0 0 0 0 1 926969
-0.002507 -0.000243 0.120089 0.488559 0.234479 -0.085292 -0.060221 1 0 0 0 0 0 1 927958
-0.002507 -0.000243 0.120089 0.488815 0.234601 -0.085337 -0.060252 1 0 0 0 0 0 1 928970
-0.002507 -0.000243 0.120089 0.489074 0.234730 -0.085374 -0.060283 1 0 0 0 0 0 1 929959
-0.002507 -0.000243 0.120089 0.489323 0.234845 -0.085425 -0.060315 1 0 0 0 0 0 1 930970
-0.002507 -0.000243 0.120089 0.489574 0.234979 -0.085477 -0.060346 1 0 0 0 0 0 1 931975
-0.002507 -0.000243 0.120089 0.489834 0.235097 -0.085508 -0.060377 1 0 0 0 0 0 1 932959
-0.002507 -0.000243 0.120089 0.490083 0.235211 -0.085558 -0.060408 1 0 0 0 0 0 1 933969
-0.002507 -0.000243 0.120089 0.490333 0.235330 -0.085603 -0.060439 1 0 0 0 0 0 1 934958
-0.002507 -0.000243 0.120089 0.490585 0.235464 -0.085634 -0.060471 1 0 0 0 0 0 1 935968
-0.002507 -0.000243 0.120089 0.490839 0.235575 -0.085689 -0.060502 1 0 0 0 0 0 1 936957
-0.002507 -0.000243 0.120089 0.491099 0.235698 -0.085736 -0.060534 1 0 0 0 0 0 1 937982
-0.002507 -0.000243 0.120089 0.491357 0.235826 -0.085773 -0.060565 1 0 0 0 0 0 1 938967
-0.002507 -0.000243 0.120089 0.491604 0.235940 -0.085823 -0.060596 1 0 0 0 0 0 1 939967
-0.002507 -0.000243 0.120089 0.491859 0.236062 -0.085868 -0.060627 1 0 0 0 0 0 1 940977
-0.002507 -0.000243 0.120089 0.492114 0.236184 -0.085913 -0.060659 1 0 0 0 0 0 1 941983
-0.002507 -0.000243 0.120089 0.492373 0.236313 -0.085950 -0.060690 1 0 0 0 0 0 1 942974
-0.002507 -0.000243 0.120089 0.492614 0.236438 -0.086007 -0.060721 1 0 0 0 0 0 1 943964
-0.002507 -0.000243 0.120089 0.492879 0.236558 -0.086039 -0.060752 1 0 0 0 0 0 1 944969
-0.002507 -0.000243 0.120089 0.493127 0.236672 -0.086089 -0.060784 1 0 0 0 0 0 1 945974
-0.002507 -0.000243 0.120089 0.493378 0.236791 -0.086134 -0.060815 1 0 0 0 0 0 1 946967
-0.002507 -0.000243 0.120089 0.493640 0.236922 -0.086171 -0.060846 1 0 0 0 0 0 1 947970
-0.002507 -0.000243 0.120089 0.493952 0.237067 -0.086233 -0.060885 1 0 0 0 0 0 1 949226
-0.002507 -0.000243 0.120089 0.494141 0.237157 -0.086267 -0.060909 1 0 0 0 0 0 1 949978
-0.002507 -0.000243 0.120089 0.494384 0.237287 -0.086297 -0.060939 1 0 0 0 0 0 1 950952
-0.002507 -0.000243 0.120089 0.494646 0.237401 -0.086354 -0.060971 1 0 0 0 0 0 1 951971
-0.002507 -0.000243 0.120089 0.494899 0.237522 -0.086399 -0.061002 1 0 0 0 0 0 1 952970
-0.002507 -0.000243 0.120089 0.495150 0.237655 -0.086451 -0.061034 1 0 0 0 0 0 1 953972
-0.002507 -0.000243 0.120089 0.495414 0.237775 -0.086482 -0.061065 1 0 0 0 0 0 1 954970
-0.002507 -0.000243 0.120089 0.495661 0.237888 -0.086532 -0.061096 1 0 0 0 0 0 1 955970
-0.002507 -0.000243 0.120089 0.495921 0.238017 -0.086570 -0.061127 1 0 0 0 0 0 1 956968
-0.002507 -0.000243 0.120089 0.496170 0.238132 -0.086620 -0.061159 1 0 0 0 0 0 1 957977
-0.002507 -0.000243 0.120089 0.496422 0.238252 -0.086665 -0.061190 1 0 0 0 0 0 1 958973
-0.002507 -0.000243 0.120089 0.496678 0.238380 -0.086702 -0.061220 1 0 0 0 0 0 1 959954
-0.002507 -0.000243 0.120089 0.496928 0.238496 -0.086753 -0.061252 1 0 0 0 0 0 1 960968
-0.002507 -0.000243 0.120089 0.497182 0.238617 -0.086798 -0.061283 1 0 0 0 0 0 1 961970
-0.002507 -0.000243 0.120089 0.497443 0.238747 -0.086835 -0.061315 1 0 0 0 0 0 1 962968
-0.002507 -0.000243 0.120089 0.497689 0.238861 -0.086885 -0.061346 1 0 0 0 0 0 1 963968
-0.002507 -0.000243 0.120089 0.497942 0.238981 -0.086930 -0.061377 1 0 0 0 0 0 1 964969
-0.002507 -0.000243 0.120089 0.498188 0.239127 -0.086968 -0.061409 1 0 0 0 0 0 1 965971
-0.002507 -0.000243 0.120089 0.498447 0.239228 -0.087018 -0.061440 1 0 0 0 0 0 1 966968
-0.002507 -0.000243 0.120089 0.498702 0.239347 -0.087063 -0.061471 1 0 0 0 0 0 1 967969
-0.002507 -0.000243 0.120089 0.498963 0.239477 -0.087101 -0.061502 1 0 0 0 0 0 1 968968
-0.002507 -0.000243 0.120089 0.499210 0.239591 -0.087151 -0.061533 1 0 0 0 0 0 1 969969
-0.002507 -0.000243 0.120089 0.499458 0.239710 -0.087195 -0.061564 1 0 0 0 0 0 1 970950
-0.002507 -0.000243 0.120089 0.499725 0.239842 -0.087233 -0.061596 1 0 0 0 0 0 1 971970
-0.002507 -0.000243 0.120089 0.499971 0.239956 -0.087284 -0.061627 1 0 0 0 0 0 1 972971
-0.002507 -0.000243 0.120089 0.500223 0.240076 -0.087329 -0.061658 1 0 0 0 0 0 1 973967
-0.002507 -0.000243 0.120089 0.500485 0.240207 -0.087366 -0.061690 1 0 0 0 0 0 1 974967
-0.002507 -0.000243 0.120089 0.500727 0.240318 -0.087416 -0.061720 1 0 0 0 0 0 1 975950
-0.002507 -0.000243 0.120089 0.500981 0.240453 -0.087468 -0.061752 1 0 0 0 0 0 1 976968
-0.002507 -0.000243 0.120089 0.501261 0.240581 -0.087503 -0.061785 1 0 0 0 0 0 1 978030
-0.002507 -0.000243 0.120089 0.501515 0.240697 -0.087554 -0.061817 1 0 0 0 0 0 1 979058
-0.002507 -0.000243 0.120089 0.501761 0.240815 -0.087597 -0.061848 1 0 0 0 0 0 1 980031
-0.002507 -0.000243 0.120089 0.502011 0.240948 -0.087629 -0.061879 1 0 0 0 0 0 1 981036
-0.002507 -0.000243 0.120089 0.502266 0.241059 -0.087684 -0.061910 1 0 0 0 0 0 1 982030
-0.002507 -0.000243 0.120089 0.502521 0.241180 -0.087730 -0.061942 1 0 0 0 0 0 1 983034
-0.002507 -0.000243 0.120089 0.502780 0.241309 -0.087767 -0.061973 1 0 0 0 0 0 1 984024
-0.002507 -0.000243 0.120089 0.503029 0.241424 -0.087818 -0.062004 1 0 0 0 0 0 1 985034
-0.002507 -0.000243 0.120089 0.503280 0.241544 -0.087862 -0.062035 1 0 0 0 0 0 1 986025
-0.002507 -0.000243 0.120089 0.503528 0.241662 -0.087906 -0.062066 1 0 0 0 0 0 1 987004
-0.002507 -0.000243 0.120089 0.503797 0.241796 -0.087944 -0.062098 1 0 0 0 0 0 1 988034
-0.002507 -0.000243 0.120089 0.504039 0.241921 -0.088001 -0.062129 1 0 0 0 0 0 1 989028
-0.002507 -0.000243 0.120089 0.504304 0.242042 -0.088034 -0.062160 1 0 0 0 0 0 1 990034
-0.002507 -0.000243 0.120089 0.504544 0.242151 -0.088082 -0.062191 1 0 0 0 0 0 1 991007
-0.002488 -0.000248 0.120079 0.239704 0.304458 0.049472 -0.062222 1 0 0 0 0 0 1 992000
-0.002479 -0.000250 0.120075 0.330359 0.283879 -0.017712 -0.062253 1 0 0 0 0 0 1 993003
-0.002474 -0.000251 0.120074 0.397303 0.268364 -0.052627 -0.062285 1 0 0 0 0 0 1 994030
-0.002472 -0.000252 0.120074 0.432757 0.260097 -0.065950 -0.062316 1 0 0 0 0 0 1 995024
-0.002471 -0.000252 0.120074 0.450697 0.255962 -0.070717 -0.062347 1 0 0 0 0 0 1 996009
-0.002470 -0.000252 0.120073 0.459778 0.253939 -0.072416 -0.062379 1 0 0 0 0 0 1 997026
-0.002470 -0.000252 0.120073 0.464403 0.253000 -0.073024 -0.062410 1 0 0 0 0 0 1 998011
-0.002470 -0.000252 0.120073 0.466839 0.252580 -0.073267 -0.062441 1 0 0 0 0 0 1 999026
-0.002470 -0.000252 0.120073 0.468164 0.252440 -0.073376 -0.062472 1 0 0 0 0 0 2 8
-0.002469 -0.000252 0.120073 0.468908 0.252424 -0.073427 -0.062500 1 0 0 0 0 0 2 1023
-0.002469 -0.000252 0.120073 0.469189 0.252346 -0.073434 -0.062500 1 0 0 0 0 0 2 2031
-0.002469 -0.000252 0.120073 0.469323 0.252313 -0.073437 -0.062500 1 0 0 0 0 0 2 3029
-0.002469 -0.000252 0.120073 0.469398 0.252305 -0.073442 -0.062500 1 0 0 0 0 0 2 4008
-0.002469 -0.000252 0.120073 0.469438 0.252297 -0.073442 -0.062500 1 0 0 0 0 0 2 5009
-0.002469 -0.000252 0.120073 0.469444 0.252285 -0.073435 -0.062500 1 0 0 0 0 0 2 6026
-0.002469 -0.000252 0.120073 0.469453 0.252293 -0.073447 -0.062500 1 0 0 0 0 0 2 7009
-0.002469 -0.000252 0.120073 0.469456 0.252282 -0.073442 -0.062500 1 0 0 0 0 0 2 8024
-0.002469 -0.000252 0.120073 0.469456 0.252281 -0.073441 -0.062500 1 0 0 0 0 0 2 9007
-0.002469 -0.000252 0.120073 0.469468 0.252278 -0.073447 -0.062500 1 0 0 0 0 0 2 9967
-0.002469 -0.000252 0.120073 0.469457 0.252280 -0.073442 -0.062500 1 0 0 0 0 0 2 10963
-0.002469 -0.000252 0.120073 0.469477 0.252286 -0.073441 -0.062500 1 0 0 0 0 0 2 11965
-0.002469 -0.000252 0.120073 0.469459 0.252281 -0.073441 -0.062500 1 0 0 0 0 0 2 12955
-0.002469 -0.000252 0.120073 0.469469 0.252277 -0.073448 -0.062500 1 0 0 0 0 0 2 13957
-0.002469 -0.000252 0.120073 0.469466 0.252288 -0.073435 -0.062500 1 0 0 0 0 0 2 14965
-0.002469 -0.000252 0.120073 0.469458 0.252281 -0.073440 -0.062500 1 0 0 0 0 0 2 15954
-0.002469 -0.000252 0.120073 0.469469 0.252277 -0.073447 -0.062500 1 0 0 0 0 0 2 16964
-0.002469 -0.000252 0.120073 0.469466 0.252288 -0.073435 -0.062500 1 0 0 0 0 0 2 17956
-0.002469 -0.000252 0.120073 0.469454 0.252292 -0.073447 -0.062500 1 0 0 0 0 0 2 18966
-0.002469 -0.000252 0.120073 0.469468 0.252279 -0.073448 -0.062500 1 0 0 0 0 0 2 19955
-0.002469 -0.000252 0.120073 0.469466 0.252289 -0.073435 -0.062500 1 0 0 0 0 0 2 20966
-0.002469 -0.000252 0.120073 0.469457 0.252281 -0.073441 -0.062500 1 0 0 0 0 0 2 21970
-0.002469 -0.000252 0.120073 0.469469 0.252277 -0.073448 -0.062500 1 0 0 0 0 0 2 22966
-0.002469 -0.000252 0.120073 0.469466 0.252288 -0.073435 -0.062500 1 0 0 0 0 0 2 23963
-0.002469 -0.000252 0.120073 0.469470 0.252278 -0.073447 -0.062500 1 0 0 0 0 0 2 24973
-0.002469 -0.000252 0.120073 0.469458 0.252280 -0.073442 -0.062500 1 0 0 0 0 0 2 25971
-0.002469 -0.000252 0.120073 0.469465 0.252288 -0.073434 -0.062500 1 0 0 0 0 0 2 26971
-0.002469 -0.000252 0.120073 0.469470 0.252278 -0.073447 -0.062500 1 0 0 0 0 0 2 27960
-0.002469 -0.000252 0.120073 0.469458 0.252279 -0.073442 -0.062500 1 0 0 0 0 0 2 28966
-0.002469 -0.000252 0.120073 0.469461 0.252300 -0.073441 -0.062500 1 0 0 0 0 0 2 29972
-0.002469 -0.000252 0.120073 0.469469 0.252280 -0.073448 -0.062500 1 0 0 0 0 0 2 30974
-0.002469 -0.000252 0.120073 0.469458 0.252280 -0.073442 -0.062500 1 0 0 0 0 0 2 31964
-0.002469 -0.000252 0.120073 0.469465 0.252289 -0.073434 -0.062500 1 0 0 0 0 0 2 32975
-0.002469 -0.000252 0.120073 0.469470 0.252278 -0.073447 -0.062500 1 0 0 0 0 0 2 33971
-0.002469 -0.000252 0.120073 0.469458 0.252280 -0.073442 -0.062500 1 0 0 0 0 0 2 34966
-0.002469 -0.000252 0.120073 0.469465 0.252289 -0.073434 -0.062500 1 0 0 0 0 0 2 35969
-0.002469 -0.000252 0.120073 0.469470 0.252278 -0.073447 -0.062500 1 0 0 0 0 0 2 36965
-0.002469 -0.000252 0.120073 0.469458 0.252280 -0.073442 -0.062500 1 0 0 0 0 0 2 37965
-0.002469 -0.000252 0.120073 0.469465 0.252288 -0.073434 -0.062500 1 0 0 0 0 0 2 38965
-0.002469 -0.000252 0.120073 0.469466 0.252290 -0.073453 -0.062500 1 0 0 0 0 0 2 39948
-0.002469 -0.000252 0.120073 0.469457 0.252281 -0.073443 -0.062500 1 0 0 0 0 0 2 40970
-0.002469 -0.000252 0.120073 0.469477 0.252286 -0.073441 -0.062500 1 0 0 0 0 0 2 41973
-0.002469 -0.000252 0.120073 0.469459 0.252281 -0.073441 -0.062500 1 0 0 0 0 0 2 42952
-0.002469 -0.000252 0.120073 0.469457 0.252280 -0.073441 -0.062500 1 0 0 0 0 0 2 43970
-0.002469 -0.000252 0.120073 0.469477 0.252286 -0.073441 -0.062500 1 0 0 0 0 0 2 44965
-0.002469 -0.000252 0.120073 0.469459 0.252281 -0.073441 -0.062500 1 0 0 0 0 0 2 45964
-0.002469 -0.000252 0.120073 0.469457 0.252280 -0.073441 -0.062500 1 0 0 0 0 0 2 46965
-0.002469 -0.000252 0.120073 0.469477 0.252286 -0.073441 -0.062500 1 0 0 0 0 0 2 47947
-0.002469 -0.000252 0.120073 0.469459 0.252280 -0.073441 -0.062500 1 0 0 0 0 0 2 48966
-0.002469 -0.000252 0.120073 0.469457 0.252280 -0.073441 -0.062500 1 0 0 0 0 0 2 49967
-0.002469 -0.000252 0.120073 0.469477 0.252286 -0.073440 -0.062500 1 0 0 0 0 0 2 50947
-0.002469 -0.000252 0.120073 0.469455 0.252292 -0.073448 -0.062500 1 0 0 0 0 0 2 51963
-0.002469 -0.000252 0.120073 0.469456 0.252282 -0.073442 -0.062500 1 0 0 0 0 0 2 52963
-0.002469 -0.000252 0.120073 0.469476 0.252286 -0.073441 -0.062500 1 0 0 0 0 0 2 53964
-0.002469 -0.000252 0.120073 0.469459 0.252281 -0.073441 -0.062500 1 0 0 0 0 0 2 54969
-0.002469 -0.000252 0.120073 0.469469 0.252277 -0.073448 -0.062500 1 0 0 0 0 0 2 55965
-0.002469 -0.000252 0.120073 0.469466 0.252288 -0.073435 -0.062500 1 0 0 0 0 0 2 56949
-0.002469 -0.000252 0.120073 0.469458 0.252281 -0.073441 -0.062500 1 0 0 0 0 0 2 57967
-0.002469 -0.000252 0.120073 0.469469 0.252277 -0.073447 -0.062500 1 0 0 0 0 0 2 58966
-0.002469 -0.000252 0.120073 0.469466 0.252288 -0.073435 -0.062500 1 0 0 0 0 0 2 59947
-0.002469 -0.000252 0.120073 0.469458 0.252281 -0.073440 -0.062500 1 0 0 0 0 0 2 60947
-0.002469 -0.000252 0.120073 0.469469 0.252277 -0.073447 -0.062500 1 0 0 0 0 0 2 61970
-0.002469 -0.000252 0.120073 0.469466 0.252288 -0.073435 -0.062500 1 0 0 0 0 0 2 62960
-0.002469 -0.000252 0.120073 0.469467 0.252290 -0.073454 -0.062500 1 0 0 0 0 0 2 63964
-0.002469 -0.000252 0.120073 0.469458 0.252281 -0.073443 -0.062500 1 0 0 0 0 0 2 64967
-0.002469 -0.000252 0.120073 0.469465 0.252289 -0.073435 -0.062500 1 0 0 0 0 0 2 65967
-0.002469 -0.000252 0.120073 0.469470 0.252278 -0.073447 -0.062500 1 0 0 0 0 0 2 66966
-0.002469 -0.000252 0.120073 0.469458 0.252280 -0.073442 -0.062500 1 0 0 0 0 0 2 67965
-0.002469 -0.000252 0.120073 0.469465 0.252289 -0.073434 -0.062500 1 0 0 0 0 0 2 68965
-0.002469 -0.000252 0.120073 0.469470 0.252278 -0.073447 -0.062500 1 0 0 0 0 0 2 69966
-0.002469 -0.000252 0.120073 0.469458 0.252280 -0.073442 -0.062500 1 0 0 0 0 0 2 70962
-0.002469 -0.000252 0.120073 0.469465 0.252288 -0.073434 -0.062500 1 0 0 0 0 0 2 71966
-0.002469 -0.000252 0.120073 0.469470 0.252278 -0.073447 -0.062500 1 0 0 0 0 0 2 72964
-0.002469 -0.000252 0.120073 0.469458 0.252279 -0.073442 -0.062500 1 0 0 0 0 0 2 73964
-0.002469 -0.000252 0.120073 0.469461 0.252300 -0.073441 -0.062500 1 0 0 0 0 0 2 74955
-0.002469 -0.000252 0.120073 0.469469 0.252280 -0.073448 -0.062500 1 0 0 0 0 0 2 75963
-0.002469 -0.000252 0.120073 0.469458 0.252280 -0.073442 -0.062500 1 0 0 0 0 0 2 76953
-0.002469 -0.000252 0.120073 0.469465 0.252289 -0.073434 -0.062500 1 0 0 0 0 0 2 78022
-0.002469 -0.000252 0.120073 0.469469 0.252278 -0.073447 -0.062500 1 0 0 0 0 0 2 79008
-0.002469 -0.000252 0.120073 0.469458 0.252280 -0.073442 -0.062500 1 0 0 0 0 0 2 80023
-0.002469 -0.000252 0.120073 0.469465 0.252289 -0.073434 -0.062500 1 0 0 0 0 0 2 81005
-0.002469 -0.000252 0.120073 0.469469 0.252278 -0.073447 -0.062500 1 0 0 0 0 0 2 81965
-0.002469 -0.000252 0.120073 0.469458 0.252280 -0.073442 -0.062500 1 0 0 0 0 0 2 82954
-0.002469 -0.000252 0.120073 0.469477 0.252286 -0.073441 -0.062500 1 0 0 0 0 0 2 83963
-0.002469 -0.000252 0.120073 0.469459 0.252280 -0.073441 -0.062500 1 0 0 0 0 0 2 84954
-0.002469 -0.000252 0.120073 0.469453 0.252291 -0.073448 -0.062500 1 0 0 0 0 0 2 85964
-0.002469 -0.000252 0.120073 0.469476 0.252287 -0.073441 -0.062500 1 0 0 0 0 0 2 86953
-0.002469 -0.000252 0.120073 0.469459 0.252281 -0.073441 -0.062500 1 0 0 0 0 0 2 87965
-0.002469 -0.000252 0.120073 0.469457 0.252280 -0.073441 -0.062500 1 0 0 0 0 0 2 88965
-0.002469 -0.000252 0.120073 0.469477 0.252286 -0.073441 -0.062500 1 0 0 0 0 0 2 89954
-0.002469 -0.000252 0.120073 0.469459 0.252281 -0.073441 -0.062500 1 0 0 0 0 0 2 90964
-0.002469 -0.000252 0.120073 0.469457 0.252280 -0.073441 -0.062500 1 0 0 0 0 0 2 91953
-0.002469 -0.000252 0.120073 0.469477 0.252286 -0.073440 -0.062500 1 0 0 0 0 0 2 92964
-0.002469 -0.000252 0.120073 0.469459 0.252280 -0.073441 -0.062500 1 0 0 0 0 0 2 93955
-0.002469 -0.000252 0.120073 0.469469 0.252277 -0.073447 -0.062500 1 0 0 0 0 0 2 94963
-0.002469 -0.000252 0.120073 0.469466 0.252288 -0.073435 -0.062500 1 0 0 0 0 0 2 95978
-0.002469 -0.000252 0.120073 0.469454 0.252292 -0.073447 -0.062500 1 0 0 0 0 0 2 96962
-0.002469 -0.000252 0.120073 0.469468 0.252279 -0.073448 -0.062500 1 0 0 0 0 0 2 97962
-0.002469 -0.000252 0.120073 0.469466 0.252289 -0.073435 -0.062500 1 0 0 0 0 0 2 98962
-0.002469 -0.000252 0.120073 0.469458 0.252281 -0.073441 -0.062500 1 0 0 0 0 0 2 99972
-0.002469 -0.000252 0.120073 0.469469 0.252277 -0.073448 -0.062500 1 0 0 0 0 0 2 100959
-0.002469 -0.000252 0.120073 0.469466 0.252288 -0.073435 -0.062500 1 0 0 0 0 0 2 101968
-0.002469 -0.000252 0.120073 0.469458 0.252281 -0.073440 -0.062500 1 0 0 0 0 0 2 102970
-0.002469 -0.000252 0.120073 0.469469 0.252277 -0.073447 -0.062500 1 0 0 0 0 0 2 103959
-0.002469 -0.000252 0.120073 0.469466 0.252288 -0.073435 -0.062500 1 0 0 0 0 0 2 104962
-0.002469 -0.000252 0.120073 0.469458 0.252281 -0.073440 -0.062500 1 0 0 0 0 0 2 105965
-0.002469 -0.000252 0.120073 0.469469 0.252277 -0.073447 -0.062500 1 0 0 0 0 0 2 106966
-0.002469 -0.000252 0.120073 0.469466 0.252288 -0.073435 -0.062500 1 0 0 0 0 0 2 107974
-0.002469 -0.000252 0.120073 0.469467 0.252290 -0.073454 -0.062500 1 0 0 0 0 0 2 108965
-0.002469 -0.000252 0.120073 0.469458 0.252281 -0.073443 -0.062500 1 0 0 0 0 0 2 109966
-0.002469 -0.000252 0.120073 0.469465 0.252289 -0.073435 -0.062500 1 0 0 0 0 0 2 110965
-0.002469 -0.000252 0.120073 0.469470 0.252278 -0.073447 -0.062500 1 0 0 0 0 0 2 111963
-0.002469 -0.000252 0.120073 0.469458 0.252280 -0.073442 -0.062500 1 0 0 0 0 0 2 112964
-0.002469 -0.000252 0.120073 0.469465 0.252289 -0.073434 -0.062500 1 0 0 0 0 0 2 113945
-0.002469 -0.000252 0.120073 0.469470 0.252278 -0.073447 -0.062500 1 0 0 0 0 0 2 114963
-0.002469 -0.000252 0.120073 0.469458 0.252280 -0.073442 -0.062500 1 0 0 0 0 0 2 115974
-0.002469 -0.000252 0.120073 0.469465 0.252288 -0.073434 -0.062500 1 0 0 0 0 0 2 116969
-0.002469 -0.000252 0.120073 0.469470 0.252278 -0.073447 -0.062500 1 0 0 0 0 0 2 117970
-0.002469 -0.000252 0.120073 0.469458 0.252279 -0.073442 -0.062500 1 0 0 0 0 0 2 118964
-0.002469 -0.000252 0.120073 0.469461 0.252300 -0.073441 -0.062500 1 0 0 0 0 0 2 119962
-0.002469 -0.000252 0.120073 0.469469 0.252280 -0.073448 -0.062500 1 0 0 0 0 0 2 120964
-0.002469 -0.000252 0.120073 0.469458 0.252280 -0.073442 -0.062500 1 0 0 0 0 0 2 121967
-0.002469 -0.000252 0.120073 0.469465 0.252289 -0.073434 -0.062500 1 0 0 0 0 0 2 122963
-0.002469 -0.000252 0.120073 0.469469 0.252278 -0.073447 -0.062500 1 0 0 0 0 0 2 123964
-0.002469 -0.000252 0.120073 0.469458 0.252280 -0.073442 -0.062500 1 0 0 0 0 0 2 124961
-0.002482 -0.000266 0.120063 0.647109 0.442769 0.078654 -0.062500 1 0 0 0 0 0 2 125965
-0.002489 -0.000273 0.120059 0.588854 0.378987 0.004447 -0.062500 1 0 0 0 0 0 2 126966
-0.002492 -0.000276 0.120057 0.544210 0.331113 -0.034073 -0.062500 1 0 0 0 0 0 2 127944
-0.002493 -0.000278 0.120057 0.520057 0.305541 -0.048747 -0.062500 1 0 0 0 0 0 2 128963
-0.002494 -0.000279 0.120057 0.507689 0.292568 -0.053975 -0.062500 1 0 0 0 0 0 2 129965
-0.002495 -0.000279 0.120057 0.501446 0.286054 -0.055810 -0.062500 1 0 0 0 0 0 2 130964
-0.002495 -0.000279 0.120057 0.498310 0.282799 -0.056450 -0.062500 1 0 0 0 0 0 2 131963
-0.002495 -0.000279 0.120057 0.496721 0.281160 -0.056665 -0.062500 1 0 0 0 0 0 2 132965
-0.002495 -0.000279 0.120057 0.495947 0.280349 -0.056739 -0.062500 1 0 0 0 0 0 2 133962
-0.002495 -0.000280 0.120057 0.495547 0.279943 -0.056771 -0.062500 1 0 0 0 0 0 2 134944
-0.002495 -0.000280 0.120057 0.495352 0.279738 -0.056780 -0.062500 1 0 0 0 0 0 2 135963
-0.002495 -0.000280 0.120057 0.495247 0.279643 -0.056784 -0.062500 1 0 0 0 0 0 2 136956
-0.002495 -0.000280 0.120057 0.495191 0.279586 -0.056787 -0.062500 1 0 0 0 0 0 2 138026
-0.002495 -0.000280 0.120057 0.495162 0.279557 -0.056788 -0.062500 1 0 0 0 0 0 2 139026
-0.002495 -0.000280 0.120057 0.495164 0.279543 -0.056781 -0.062500 1 0 0 0 0 0 2 140028
-0.002495 -0.000280 0.120057 0.495141 0.279548 -0.056788 -0.062500 1 0 0 0 0 0 2 141017
-0.002495 -0.000280 0.120057 0.495154 0.279534 -0.056788 -0.062500 1 0 0 0 0 0 2 142029
-0.002495 -0.000280 0.120057 0.495143 0.279536 -0.056782 -0.062500 1 0 0 0 0 0 2 143023
-0.002495 -0.000280 0.120057 0.495142 0.279536 -0.056781 -0.062500 1 0 0 0 0 0 2 143997
-0.002495 -0.000280 0.120057 0.495154 0.279533 -0.056787 -0.062500 1 0 0 0 0 0 2 144997
-0.002495 -0.000280 0.120057 0.495143 0.279536 -0.056782 -0.062500 1 0 0 0 0 0 2 145994
-0.002495 -0.000280 0.120057 0.495155 0.279533 -0.056787 -0.062500 1 0 0 0 0 0 2 146997
-0.002495 -0.000280 0.120057 0.495144 0.279536 -0.056782 -0.062500 1 0 0 0 0 0 2 148024
-0.002495 -0.000280 0.120057 0.495143 0.279536 -0.056781 -0.062500 1 0 0 0 0 0 2 148996
-0.002495 -0.000280 0.120057 0.495155 0.279533 -0.056787 -0.062500 1 0 0 0 0 0 2 149997
-0.002495 -0.000280 0.120057 0.495144 0.279536 -0.056781 -0.062500 1 0 0 0 0 0 2 151149
-0.002495 -0.000280 0.120057 0.495139 0.279548 -0.056787 -0.062500 1 0 0 0 0 0 2 152019
-0.002495 -0.000280 0.120057 0.495154 0.279535 -0.056788 -0.062500 1 0 0 0 0 0 2 153003
-0.002495 -0.000280 0.120057 0.495144 0.279536 -0.056782 -0.062500 1 0 0 0 0 0 2 154020
-0.002495 -0.000280 0.120057 0.495143 0.279537 -0.056781 -0.062500 1 0 0 0 0 0 2 155018
-0.002495 -0.000280 0.120057 0.495155 0.279534 -0.056787 -0.062500 1 0 0 0 0 0 2 156006
-0.002495 -0.000280 0.120057 0.495144 0.279536 -0.056781 -0.062500 1 0 0 0 0 0 2 157019
-0.002495 -0.000280 0.120057 0.495155 0.279534 -0.056787 -0.062500 1 0 0 0 0 0 2 158006
-0.002495 -0.000280 0.120057 0.495145 0.279536 -0.056781 -0.062500 1 0 0 0 0 0 2 159019
-0.002495 -0.000280 0.120057 0.495135 0.279528 -0.056787 -0.062500 1 0 0 0 0 0 2 160004
-0.002495 -0.000280 0.120057 0.495154 0.279532 -0.056788 -0.062500 1 0 0 0 0 0 2 161021
-0.002495 -0.000280 0.120057 0.495144 0.279535 -0.056781 -0.062500 1 0 0 0 0 0 2 162005
-0.002495 -0.000280 0.120057 0.495139 0.279548 -0.056787 -0.062500 1 0 0 0 0 0 2 163020
-0.002495 -0.000280 0.120057 0.495154 0.279535 -0.056788 -0.062500 1 0 0 0 0 0 2 164003
-0.002495 -0.000280 0.120057 0.495144 0.279536 -0.056782 -0.062500 1 0 0 0 0 0 2 165018
-0.002495 -0.000280 0.120057 0.495143 0.279537 -0.056781 -0.062500 1 0 0 0 0 0 2 165953
-0.002495 -0.000280 0.120057 0.495155 0.279534 -0.056787 -0.062500 1 0 0 0 0 0 2 167086
-0.002495 -0.000280 0.120057 0.495144 0.279536 -0.056781 -0.062500 1 0 0 0 0 0 2 167952
-0.002495 -0.000280 0.120057 0.495155 0.279534 -0.056787 -0.062500 1 0 0 0 0 0 2 168962
-0.002495 -0.000280 0.120057 0.495145 0.279536 -0.056781 -0.062500 1 0 0 0 0 0 2 169952
-0.002495 -0.000280 0.120057 0.495135 0.279528 -0.056788 -0.062500 1 0 0 0 0 0 2 170961
-0.002495 -0.000280 0.120057 0.495154 0.279532 -0.056788 -0.062500 1 0 0 0 0 0 2 171963
-0.002495 -0.000280 0.120057 0.495144 0.279535 -0.056781 -0.062500 1 0 0 0 0 0 2 172949
-0.002495 -0.000280 0.120057 0.495139 0.279548 -0.056788 -0.062500 1 0 0 0 0 0 2 174086
-0.002495 -0.000280 0.120057 0.495154 0.279535 -0.056788 -0.062500 1 0 0 0 0 0 2 175075
-0.002495 -0.000280 0.120057 0.495144 0.279536 -0.056782 -0.062500 1 0 0 0 0 0 2 175960
-0.002495 -0.000280 0.120057 0.495143 0.279537 -0.056781 -0.062500 1 0 0 0 0 0 2 176950
-0.002495 -0.000280 0.120057 0.495155 0.279534 -0.056787 -0.062500 1 0 0 0 0 0 2 177963
-0.002495 -0.000280 0.120057 0.495144 0.279536 -0.056781 -0.062500 1 0 0 0 0 0 2 178975
-0.002495 -0.000280 0.120057 0.495143 0.279537 -0.056780 -0.062500 1 0 0 0 0 0 2 180084
-0.002495 -0.000280 0.120057 0.495147 0.279525 -0.056794 -0.062500 1 0 0 0 0 0 2 181093
-0.002495 -0.000280 0.120057 0.495143 0.279535 -0.056782 -0.062500 1 0 0 0 0 0 2 181956
-0.002495 -0.000280 0.120057 0.495142 0.279536 -0.056781 -0.062500 1 0 0 0 0 0 2 182966
-0.002495 -0.000280 0.120057 0.495155 0.279533 -0.056787 -0.062500 1 0 0 0 0 0 2 184084
-0.002495 -0.000280 0.120057 0.495140 0.279548 -0.056788 -0.062500 1 0 0 0 0 0 2 184965
-0.002495 -0.000280 0.120057 0.495155 0.279535 -0.056788 -0.062500 1 0 0 0 0 0 2 185961
-0.002495 -0.000280 0.120057 0.495144 0.279536 -0.056782 -0.062500 1 0 0 0 0 0 2 187094
-0.002495 -0.000280 0.120057 0.495143 0.279537 -0.056781 -0.062500 1 0 0 0 0 0 2 188094
-0.002495 -0.000280 0.120057 0.495155 0.279534 -0.056787 -0.062500 1 0 0 0 0 0 2 189093
-0.002495 -0.000280 0.120057 0.495144 0.279536 -0.056781 -0.062500 1 0 0 0 0 0 2 189972
-0.002495 -0.000280 0.120057 0.495143 0.279537 -0.056781 -0.062500 1 0 0 0 0 0 2 191070
-0.002495 -0.000280 0.120057 0.495155 0.279534 -0.056787 -0.062500 1 0 0 0 0 0 2 192089
-0.002495 -0.000280 0.120057 0.495136 0.279527 -0.056788 -0.062500 1 0 0 0 0 0 2 193087
-0.002495 -0.000280 0.120057 0.495142 0.279535 -0.056781 -0.062500 1 0 0 0 0 0 2 194085
-0.002495 -0.000280 0.120057 0.495155 0.279533 -0.056787 -0.062500 1 0 0 0 0 0 2 195086
-0.002495 -0.000280 0.120057 0.495144 0.279536 -0.056781 -0.062500 1 0 0 0 0 0 2 196068
-0.002495 -0.000280 0.120057 0.495152 0.279545 -0.056794 -0.062500 1 0 0 0 0 0 2 197067
-0.002495 -0.000280 0.120057 0.495144 0.279537 -0.056782 -0.062500 1 0 0 0 0 0 2 197967
-0.002495 -0.000280 0.120057 0.495143 0.279537 -0.056781 -0.062500 1 0 0 0 0 0 2 199093
-0.002495 -0.000280 0.120057 0.495155 0.279534 -0.056787 -0.062500 1 0 0 0 0 0 2 200089
-0.002495 -0.000280 0.120057 0.495144 0.279536 -0.056781 -0.062500 1 0 0 0 0 0 2 201091
-0.002495 -0.000280 0.120057 0.495143 0.279537 -0.056781 -0.062500 1 0 0 0 0 0 2 202084
-0.002495 -0.000280 0.120057 0.495155 0.279534 -0.056787 -0.062500 1 0 0 0 0 0 2 202960
-0.002495 -0.000280 0.120057 0.495136 0.279527 -0.056788 -0.062500 1 0 0 0 0 0 2 204067
-0.002495 -0.000280 0.120057 0.495142 0.279535 -0.056781 -0.062500 1 0 0 0 0 0 2 205085
-0.002495 -0.000280 0.120057 0.495155 0.279533 -0.056787 -0.062500 1 0 0 0 0 0 2 206087
-0.002495 -0.000280 0.120057 0.495144 0.279536 -0.056781 -0.062500 1 0 0 0 0 0 2 207087
-0.002495 -0.000280 0.120057 0.495139 0.279548 -0.056787 -0.062500 1 0 0 0 0 0 2 208087
-0.002495 -0.000280 0.120057 0.495154 0.279535 -0.056788 -0.062500 1 0 0 0 0 0 2 209084
-0.002495 -0.000280 0.120057 0.495144 0.279536 -0.056782 -0.062500 1 0 0 0 0 0 2 209963
-0.002495 -0.000280 0.120057 0.495143 0.279537 -0.056781 -0.062500 1 0 0 0 0 0 2 211088
-0.002495 -0.000280 0.120057 0.495155 0.279534 -0.056787 -0.062500 1 0 0 0 0 0 2 212086
-0.002495 -0.000280 0.120057 0.495144 0.279536 -0.056781 -0.062500 1 0 0 0 0 0 2 213086
-0.002495 -0.000280 0.120057 0.495155 0.279534 -0.056787 -0.062500 1 0 0 0 0 0 2 213942
-0.002495 -0.000280 0.120057 0.495136 0.279527 -0.056788 -0.062500 1 0 0 0 0 0 2 215088
-0.002495 -0.000280 0.120057 0.495142 0.279535 -0.056781 -0.062500 1 0 0 0 0 0 2 216088
-0.002495 -0.000280 0.120057 0.495155 0.279533 -0.056787 -0.062500 1 0 0 0 0 0 2 217087
-0.002495 -0.000280 0.120057 0.495144 0.279536 -0.056781 -0.062500 1 0 0 0 0 0 2 218084
-0.002495 -0.000280 0.120057 0.495139 0.279548 -0.056787 -0.062500 1 0 0 0 0 0 2 219085
-0.002495 -0.000280 0.120057 0.495154 0.279535 -0.056788 -0.062500 1 0 0 0 0 0 2 220089
-0.002495 -0.000280 0.120057 0.495144 0.279536 -0.056782 -0.062500 1 0 0 0 0 0 2 221078
-0.002495 -0.000280 0.120057 0.495143 0.279537 -0.056781 -0.062500 1 0 0 0 0 0 2 222075
-0.002495 -0.000280 0.120057 0.495155 0.279534 -0.056787 -0.062500 1 0 0 0 0 0 2 222961
-0.002495 -0.000280 0.120057 0.495144 0.279536 -0.056781 -0.062500 1 0 0 0 0 0 2 224086
-0.002495 -0.000280 0.120057 0.495155 0.279534 -0.056787 -0.062500 1 0 0 0 0 0 2 225084
-0.002495 -0.000280 0.120057 0.495136 0.279527 -0.056788 -0.062500 1 0 0 0 0 0 2 225960
-0.002495 -0.000280 0.120057 0.495142 0.279535 -0.056782 -0.062500 1 0 0 0 0 0 2 227066
-0.002495 -0.000280 0.120057 0.495155 0.279533 -0.056787 -0.062500 1 0 0 0 0 0 2 228087
-0.002495 -0.000280 0.120057 0.495144 0.279536 -0.056781 -0.062500 1 0 0 0 0 0 2 229085
-0.002495 -0.000280 0.120057 0.495139 0.279548 -0.056787 -0.062500 1 0 0 0 0 0 2 230084
-0.002495 -0.000280 0.120057 0.495154 0.279535 -0.056788 -0.062500 1 0 0 0 0 0 2 231084
-0.002495 -0.000280 0.120057 0.495144 0.279536 -0.056782 -0.062500 1 0 0 0 0 0 2 232083
-0.002495 -0.000280 0.120057 0.495143 0.279537 -0.056781 -0.062500 1 0 0 0 0 0 2 233074
-0.002495 -0.000280 0.120057 0.495155 0.279534 -0.056787 -0.062500 1 0 0 0 0 0 2 234084
-0.002495 -0.000280 0.120057 0.495144 0.279536 -0.056781 -0.062500 1 0 0 0 0 0 2 235073
-0.002495 -0.000280 0.120057 0.495143 0.279537 -0.056780 -0.062500 1 0 0 0 0 0 2 236084
-0.002495 -0.000280 0.120057 0.495147 0.279525 -0.056794 -0.062500 1 0 0 0 0 0 2 237075
-0.002495 -0.000280 0.120057 0.495143 0.279535 -0.056782 -0.062500 1 0 0 0 0 0 2 238084
-0.002495 -0.000280 0.120057 0.495142 0.279536 -0.056781 -0.062500 1 0 0 0 0 0 2 239085
-0.002495 -0.000280 0.120057 0.495155 0.279533 -0.056787 -0.062500 1 0 0 0 0 0 2 240073
-0.002495 -0.000280 0.120057 0.495141 0.279548 -0.056788 -0.062500 1 0 0 0 0 0 2 241083
-0.002495 -0.000280 0.120057 0.495155 0.279535 -0.056788 -0.062500 1 0 0 0 0 0 2 242074
-0.002495 -0.000280 0.120057 0.495144 0.279536 -0.056782 -0.062500 1 0 0 0 0 0 2 243084
-0.002495 -0.000280 0.120057 0.495143 0.279537 -0.056781 -0.062500 1 0 0 0 0 0 2 244074
-0.002495 -0.000280 0.120057 0.495155 0.279534 -0.056787 -0.062500 1 0 0 0 0 0 2 245083
-0.002495 -0.000280 0.120057 0.495144 0.279536 -0.056781 -0.062500 1 0 0 0 0 0 2 246074
-0.002495 -0.000280 0.120057 0.495143 0.279537 -0.056781 -0.062500 1 0 0 0 0 0 2 247084
-0.002495 -0.000280 0.120057 0.495147 0.279525 -0.056794 -0.062500 1 0 0 0 0 0 2 248072
-0.002495 -0.000280 0.120057 0.495143 0.279535 -0.056782 -0.062500 1 0 0 0 0 0 2 249084
-0.002495 -0.000280 0.120057 0.495142 0.279536 -0.056781 -0.062500 1 0 0 0 0 0 2 250074
-0.002495 -0.000280 0.120057 0.495155 0.279533 -0.056787 -0.062500 1 0 0 0 0 0 2 251073
-0.002495 -0.000280 0.120057 0.495144 0.279536 -0.056781 -0.062500 1 0 0 0 0 0 2 252092
-0.002495 -0.000280 0.120057 0.495152 0.279545 -0.056794 -0.062500 1 0 0 0 0 0 2 253080
-0.002495 -0.000280 0.120057 0.495144 0.279537 -0.056782 -0.062500 1 0 0 0 0 0 2 254090
-0.002495 -0.000280 0.120057 0.495143 0.279537 -0.056781 -0.062500 1 0 0 0 0 0 2 255095
-0.002495 -0.000280 0.120057 0.495155 0.279534 -0.056787 -0.062500 1 0 0 0 0 0 2 256088
-0.002495 -0.000280 0.120057 0.495144 0.279536 -0.056781 -0.062500 1 0 0 0 0 0 2 257079
-0.002495 -0.000280 0.120057 0.495143 0.279537 -0.056781 -0.062500 1 0 0 0 0 0 2 258082
-0.002495 -0.000280 0.120057 0.495147 0.279525 -0.056794 -0.062500 1 0 0 0 0 0 2 259078
-0.002495 -0.000280 0.120057 0.495143 0.279535 -0.056782 -0.062500 1 0 0 0 0 0 2 260088
-0.002495 -0.000280 0.120057 0.495143 0.279536 -0.056781 -0.062500 1 0 0 0 0 0 2 261093
-0.002495 -0.000280 0.120057 0.495155 0.279533 -0.056787 -0.062500 1 0 0 0 0 0 2 262090
-0.002495 -0.000280 0.120057 0.495144 0.279536 -0.056781 -0.062500 1 0 0 0 0 0 2 263094
-0.002495 -0.000280 0.120057 0.495139 0.279548 -0.056787 -0.062500 1 0 0 0 0 0 2 264085
-0.002495 -0.000280 0.120057 0.495154 0.279535 -0.056788 -0.062500 1 0 0 0 0 0 2 265086
-0.002495 -0.000280 0.120057 0.495144 0.279537 -0.056782 -0.062500 1 0 0 0 0 0 2 266083
-0.002495 -0.000280 0.120057 0.495143 0.279537 -0.056781 -0.062500 1 0 0 0 0 0 2 267085
-0.002495 -0.000280 0.120057 0.495155 0.279534 -0.056787 -0.062500 1 0 0 0 0 0 2 268083
-0.002495 -0.000280 0.120057 0.495144 0.279536 -0.056781 -0.062500 1 0 0 0 0 0 2 269084
-0.002495 -0.000280 0.120057 0.495155 0.279534 -0.056787 -0.062500 1 0 0 0 0 0 2 270083
-0.002495 -0.000280 0.120057 0.495136 0.279527 -0.056788 -0.062500 1 0 0 0 0 0 2 271093
-0.002495 -0.000280 0.120057 0.495142 0.279535 -0.056781 -0.062500 1 0 0 0 0 0 2 272067
-0.002495 -0.000280 0.120057 0.495155 0.279533 -0.056787 -0.062500 1 0 0 0 0 0 2 273089
-0.002495 -0.000280 0.120057 0.495144 0.279536 -0.056781 -0.062500 1 0 0 0 0 0 2 274087
-0.002495 -0.000280 0.120057 0.495139 0.279548 -0.056787 -0.062500 1 0 0 0 0 0 2 275086
-0.002495 -0.000280 0.120057 0.495154 0.279535 -0.056788 -0.062500 1 0 0 0 0 0 2 276066
-0.002495 -0.000280 0.120057 0.495144 0.279537 -0.056782 -0.062500 1 0 0 0 0 0 2 277084
-0.002495 -0.000280 0.120057 0.495143 0.279537 -0.056781 -0.062500 1 0 0 0 0 0 2 278082
-0.002495 -0.000280 0.120057 0.495155 0.279534 -0.056787 -0.062500 1 0 0 0 0 0 2 279084
-0.002495 -0.000280 0.120057 0.495144 0.279536 -0.056781 -0.062500 1 0 0 0 0 0 2 280081
-0.002495 -0.000280 0.120057 0.495155 0.279534 -0.056787 -0.062500 1 0 0 0 0 0 2 281083
-0.002495 -0.000280 0.120057 0.495136 0.279527 -0.056788 -0.062500 1 0 0 0 0 0 2 282083
-0.002495 -0.000280 0.120057 0.495142 0.279535 -0.056782 -0.062500 1 0 0 0 0 0 2 283084
-0.002495 -0.000280 0.120057 0.495155 0.279533 -0.056787 -0.062500 1 0 0 0 0 0 2 284081
-0.002495 -0.000280 0.120057 0.495144 0.279536 -0.056781 -0.062500 1 0 0 0 0 0 2 285083
-0.002495 -0.000280 0.120057 0.495139 0.279548 -0.056787 -0.062500 1 0 0 0 0 0 2 286083
-0.002495 -0.000280 0.120057 0.495154 0.279535 -0.056788 -0.062500 1 0 0 0 0 0 2 287088
-0.002495 -0.000280 0.120057 0.495144 0.279537 -0.056782 -0.062500 1 0 0 0 0 0 2 288064
-0.002495 -0.000280 0.120057 0.495143 0.279537 -0.056781 -0.062500 1 0 0 0 0 0 2 289087
-0.002495 -0.000280 0.120057 0.495155 0.279534 -0.056787 -0.062500 1 0 0 0 0 0 2 290083
-0.002495 -0.000280 0.120057 0.495144 0.279536 -0.056781 -0.062500 1 0 0 0 0 0 2 291082
-0.002495 -0.000280 0.120057 0.495143 0.279537 -0.056780 -0.062500 1 0 0 0 0 0 2 292075
-0.002495 -0.000280 0.120057 0.495147 0.279525 -0.056794 -0.062500 1 0 0 0 0 0 2 293088
-0.002495 -0.000280 0.120057 0.495143 0.279535 -0.056782 -0.062500 1 0 0 0 0 0 2 294150
-0.002495 -0.000280 0.120057 0.495142 0.279536 -0.056781 -0.062500 1 0 0 0 0 0 2 295141
-0.002495 -0.000280 0.120057 0.495155 0.279533 -0.056787 -0.062500 1 0 0 0 0 0 2 296149
-0.002495 -0.000280 0.120057 0.495141 0.279548 -0.056788 -0.062500 1 0 0 0 0 0 2 297117
-0.002495 -0.000280 0.120057 0.495155 0.279535 -0.056788 -0.062500 1 0 0 0 0 0 2 298141
-0.002495 -0.000280 0.120057 0.495144 0.279536 -0.056782 -0.062500 1 0 0 0 0 0 2 299117
-0.002495 -0.000280 0.120057 0.495143 0.279537 -0.056781 -0.062500 1 0 0 0 0 0 2 300116
-0.002495 -0.000280 0.120057 0.495155 0.279534 -0.056787 -0.062500 1 0 0 0 0 0 2 301116
-0.002495 -0.000280 0.120057 0.495144 0.279536 -0.056781 -0.062500 1 0 0 0 0 0 2 302138
-0.002495 -0.000280 0.120057 0.495143 0.279537 -0.056781 -0.062500 1 0 0 0 0 0 2 303148
-0.002495 -0.000280 0.120057 0.495147 0.279525 -0.056794 -0.062500 1 0 0 0 0 0 2 304117
-0.002495 -0.000280 0.120057 0.495143 0.279535 -0.056782 -0.062500 1 0 0 0 0 0 2 305161
-0.002495 -0.000280 0.120057 0.495143 0.279536 -0.056781 -0.062500 1 0 0 0 0 0 2 306126
-0.002495 -0.000280 0.120057 0.495155 0.279533 -0.056787 -0.062500 1 0 0 0 0 0 2 307141
-0.002495 -0.000280 0.120057 0.495144 0.279536 -0.056781 -0.062500 1 0 0 0 0 0 2 308125
-0.002495 -0.000280 0.120057 0.495152 0.279545 -0.056794 -0.062500 1 0 0 0 0 0 2 309138
-0.002495 -0.000280 0.120057 0.495144 0.279537 -0.056782 -0.062500 1 0 0 0 0 0 2 310073
-0.002495 -0.000280 0.120057 0.495143 0.279537 -0.056781 -0.062500 1 0 0 0 0 0 2 311081
-0.002495 -0.000280 0.120057 0.495155 0.279534 -0.056787 -0.062500 1 0 0 0 0 0 2 312071
-0.002495 -0.000280 0.120057 0.495144 0.279536 -0.056781 -0.062500 1 0 0 0 0 0 2 313082
-0.002495 -0.000280 0.120057 0.495143 0.279537 -0.056781 -0.062500 1 0 0 0 0 0 2 314072
-0.002495 -0.000280 0.120057 0.495147 0.279525 -0.056794 -0.062500 1 0 0 0 0 0 2 315082
-0.002495 -0.000280 0.120057 0.495143 0.279535 -0.056782 -0.062500 1 0 0 0 0 0 2 316071
-0.002495 -0.000280 0.120057 0.495143 0.279536 -0.056781 -0.062500 1 0 0 0 0 0 2 317081
-0.002495 -0.000280 0.120057 0.495155 0.279533 -0.056787 -0.062500 1 0 0 0 0 0 2 318071
-0.002495 -0.000280 0.120057 0.495144 0.279536 -0.056781 -0.062500 1 0 0 0 0 0 2 319082
-0.002495 -0.000280 0.120057 0.495139 0.279548 -0.056787 -0.062500 1 0 0 0 0 0 2 320070
-0.002495 -0.000280 0.120057 0.495154 0.279535 -0.056788 -0.062500 1 0 0 0 0 0 2 321080
-0.002495 -0.000280 0.120057 0.495144 0.279537 -0.056782 -0.062500 1 0 0 0 0 0 2 322081
-0.002495 -0.000280 0.120057 0.495155 0.279534 -0.056787 -0.062500 1 0 0 0 0 0 2 323071
-0.002495 -0.000280 0.120057 0.495144 0.279536 -0.056781 -0.062500 1 0 0 0 0 0 2 324081
-0.002495 -0.000280 0.120057 0.495143 0.279537 -0.056781 -0.062500 1 0 0 0 0 0 2 325071
-0.002495 -0.000280 0.120057 0.495147 0.279525 -0.056794 -0.062500 1 0 0 0 0 0 2 326082
-0.002495 -0.000280 0.120057 0.495143 0.279535 -0.056782 -0.062500 1 0 0 0 0 0 2 327097
-0.002495 -0.000280 0.120057 0.495143 0.279536 -0.056781 -0.062500 1 0 0 0 0 0 2 328079
-0.002495 -0.000280 0.120057 0.495155 0.279533 -0.056787 -0.062500 1 0 0 0 0 0 2 329081
-0.002495 -0.000280 0.120057 0.495144 0.279536 -0.056781 -0.062500 1 0 0 0 0 0 2 330088
-0.002495 -0.000280 0.120057 0.495139 0.279548 -0.056787 -0.062500 1 0 0 0 0 0 2 331075
-0.002495 -0.000280 0.120057 0.495154 0.279535 -0.056788 -0.062500 1 0 0 0 0 0 2 332087
-0.002495 -0.000280 0.120057 0.495144 0.279537 -0.056782 -0.062500 1 0 0 0 0 0 2 333085
-0.002495 -0.000280 0.120057 0.495143 0.279537 -0.056781 -0.062500 1 0 0 0 0 0 2 334091
-0.002495 -0.000280 0.120057 0.495155 0.279534 -0.056787 -0.062500 1 0 0 0 0 0 2 335078
-0.002495 -0.000280 0.120057 0.495144 0.279536 -0.056781 -0.062500 1 0 0 0 0 0 2 336089
-0.002495 -0.000280 0.120057 0.495147 0.279525 -0.056794 -0.062500 1 0 0 0 0 0 2 337094
-0.002495 -0.000280 0.120057 0.495143 0.279535 -0.056782 -0.062500 1 0 0 0 0 0 2 338092
-0.002495 -0.000280 0.120057 0.495143 0.279536 -0.056781 -0.062500 1 0 0 0 0 0 2 339082
-0.002495 -0.000280 0.120057 0.495155 0.279533 -0.056787 -0.062500 1 0 0 0 0 0 2 340085
-0.002495 -0.000280 0.120057 0.495144 0.279536 -0.056781 -0.062500 1 0 0 0 0 0 2 341065
-0.002495 -0.000280 0.120057 0.495139 0.279548 -0.056787 -0.062500 1 0 0 0 0 0 2 342082
-0.002495 -0.000280 0.120057 0.495154 0.279535 -0.056788 -0.062500 1 0 0 0 0 0 2 343082
-0.002495 -0.000280 0.120057 0.495144 0.279537 -0.056782 -0.062500 1 0 0 0 0 0 2 344082
-0.002495 -0.000280 0.120057 0.495143 0.279537 -0.056781 -0.062500 1 0 0 0 0 0 2 345081
-0.002495 -0.000280 0.120057 0.495155 0.279534 -0.056787 -0.062500 1 0 0 0 0 0 2 346080
-0.002495 -0.000280 0.120057 0.495144 0.279536 -0.056781 -0.062500 1 0 0 0 0 0 2 347088
-0.002495 -0.000280 0.120057 0.495143 0.279537 -0.056780 -0.062500 1 0 0 0 0 0 2 348084
-0.002495 -0.000280 0.120057 0.495147 0.279525 -0.056794 -0.062500 1 0 0 0 0 0 2 349064
-0.002495 -0.000280 0.120057 0.495143 0.279535 -0.056782 -0.062500 1 0 0 0 0 0 2 350082
-0.002495 -0.000280 0.120057 0.495142 0.279536 -0.056781 -0.062500 1 0 0 0 0 0 2 351081
-0.002495 -0.000280 0.120057 0.495155 0.279533 -0.056787 -0.062500 1 0 0 0 0 0 2 352080
-0.002495 -0.000280 0.120057 0.495141 0.279548 -0.056788 -0.062500 1 0 0 0 0 0 2 353082
-0.002495 -0.000280 0.120057 0.495155 0.279535 -0.056788 -0.062500 1 0 0 0 0 0 2 354081
-0.002495 -0.000280 0.120057 0.495144 0.279537 -0.056782 -0.062500 1 0 0 0 0 0 2 355081
-0.002495 -0.000280 0.120057 0.495143 0.279537 -0.056781 -0.062500 1 0 0 0 0 0 2 356086
-0.002495 -0.000280 0.120057 0.495155 0.279534 -0.056787 -0.062500 1 0 0 0 0 0 2 357081
-0.002495 -0.000280 0.120057 0.495144 0.279536 -0.056781 -0.062500 1 0 0 0 0 0 2 358084
-0.002495 -0.000280 0.120057 0.495143 0.279537 -0.056780 -0.062500 1 0 0 0 0 0 2 359081
-0.002495 -0.000280 0.120057 0.495147 0.279525 -0.056794 -0.062500 1 0 0 0 0 0 2 360079
-0.002495 -0.000280 0.120057 0.495143 0.279535 -0.056782 -0.062500 1 0 0 0 0 0 2 361081
-0.002495 -0.000280 0.120057 0.495143 0.279536 -0.056781 -0.062500 1 0 0 0 0 0 2 362079
-0.002495 -0.000280 0.120057 0.495155 0.279533 -0.056787 -0.062500 1 0 0 0 0 0 2 363083
-0.002495 -0.000280 0.120057 0.495144 0.279536 -0.056781 -0.062500 1 0 0 0 0 0 2 364061
-0.002495 -0.000280 0.120057 0.495152 0.279545 -0.056794 -0.062500 1 0 0 0 0 0 2 365080
-0.002495 -0.000280 0.120057 0.495144 0.279538 -0.056782 -0.062500 1 0 0 0 0 0 2 366080
-0.002495 -0.000280 0.120057 0.495143 0.279537 -0.056781 -0.062500 1 0 0 0 0 0 2 367079
-0.002495 -0.000280 0.120057 0.495155 0.279534 -0.056787 -0.062500 1 0 0 0 0 0 2 368069
-0.002495 -0.000280 0.120057 0.495144 0.279536 -0.056781 -0.062500 1 0 0 0 0 0 2 369072
-0.002495 -0.000280 0.120057 0.495143 0.279537 -0.056781 -0.062500 1 0 0 0 0 0 2 370086
-0.002495 -0.000280 0.120057 0.495147 0.279525 -0.056794 -0.062500 1 0 0 0 0 0 2 371086
-0.002495 -0.000280 0.120057 0.495143 0.279535 -0.056782 -0.062500 1 0 0 0 0 0 2 372080
-0.002495 -0.000280 0.120057 0.495143 0.279536 -0.056781 -0.062500 1 0 0 0 0 0 2 373079
-0.002495 -0.000280 0.120057 0.495155 0.279533 -0.056787 -0.062500 1 0 0 0 0 0 2 374081
-0.002495 -0.000280 0.120057 0.495144 0.279536 -0.056781 -0.062500 1 0 0 0 0 0 2 375078
-0.002495 -0.000280 0.120057 0.495139 0.279548 -0.056787 -0.062500 1 0 0 0 0 0 2 376079
-0.002495 -0.000280 0.120057 0.495154 0.279535 -0.056788 -0.062500 1 0 0 0 0 0 2 377062
-0.002495 -0.000280 0.120057 0.495144 0.279537 -0.056781 -0.062500 1 0 0 0 0 0 2 378080
-0.002495 -0.000280 0.120057 0.495155 0.279534 -0.056787 -0.062500 1 0 0 0 0 0 2 379079
-0.002495 -0.000280 0.120057 0.495144 0.279536 -0.056781 -0.062500 1 0 0 0 0 0 2 380079
-0.002495 -0.000280 0.120057 0.495143 0.279537 -0.056781 -0.062500 1 0 0 0 0 0 2 381076
-0.002495 -0.000280 0.120057 0.495147 0.279525 -0.056794 -0.062500 1 0 0 0 0 0 2 382136
-0.002495 -0.000280 0.120057 0.495143 0.279535 -0.056782 -0.062500 1 0 0 0 0 0 2 383121
-0.002495 -0.000280 0.120057 0.495143 0.279536 -0.056781 -0.062500 1 0 0 0 0 0 2 384133
-0.002495 -0.000280 0.120057 0.495155 0.279533 -0.056787 -0.062500 1 0 0 0 0 0 2 385119
-0.002495 -0.000280 0.120057 0.495144 0.279536 -0.056781 -0.062500 1 0 0 0 0 0 2 386137
-0.002495 -0.000280 0.120057 0.495139 0.279548 -0.056787 -0.062500 1 0 0 0 0 0 2 387123
-0.002495 -0.000280 0.120057 0.495154 0.279535 -0.056788 -0.062500 1 0 0 0 0 0 2 388137
-0.002495 -0.000280 0.120057 0.495144 0.279537 -0.056782 -0.062500 1 0 0 0 0 0 2 389138
-0.002495 -0.000280 0.120057 0.495143 0.279537 -0.056781 -0.062500 1 0 0 0 0 0 2 390151
-0.002476 -0.000284 0.120047 0.230101 0.341685 0.080931 -0.062500 1 0 0 0 0 0 2 391138
-0.002467 -0.000286 0.120044 0.320424 0.321010 0.013745 -0.062500 1 0 0 0 0 0 2 392121
-0.002462 -0.000287 0.120042 0.387072 0.305395 -0.021136 -0.062500 1 0 0 0 0 0 2 393138
-0.002460 -0.000288 0.120042 0.422276 0.297020 -0.034424 -0.062500 1 0 0 0 0 0 2 394071
-0.002459 -0.000288 0.120042 0.439969 0.292745 -0.039160 -0.062500 1 0 0 0 0 0 2 395079
-0.002458 -0.000288 0.120042 0.448790 0.290607 -0.040824 -0.062500 1 0 0 0 0 0 2 396069
-0.002458 -0.000288 0.120042 0.453182 0.289534 -0.041392 -0.062500 1 0 0 0 0 0 2 397078
-0.002458 -0.000288 0.120042 0.455387 0.288994 -0.041590 -0.062500 1 0 0 0 0 0 2 398068
-0.002458 -0.000288 0.120042 0.456482 0.288731 -0.041662 -0.062500 1 0 0 0 0 0 2 399078
-0.002458 -0.000288 0.120042 0.457028 0.288600 -0.041687 -0.062500 1 0 0 0 0 0 2 400067
-0.002458 -0.000288 0.120042 0.457303 0.288513 -0.041701 -0.062500 1 0 0 0 0 0 2 401079
-0.002458 -0.000288 0.120042 0.457445 0.288487 -0.041699 -0.062500 1 0 0 0 0 0 2 402070
-0.002458 -0.000288 0.120042 0.457500 0.288474 -0.041704 -0.062500 1 0 0 0 0 0 2 403078
-0.002458 -0.000288 0.120042 0.457538 0.288465 -0.041703 -0.062500 1 0 0 0 0 0 2 404066
-0.002458 -0.000288 0.120042 0.457564 0.288459 -0.041696 -0.062500 1 0 0 0 0 0 2 405078
-0.002458 -0.000288 0.120042 0.457563 0.288471 -0.041701 -0.062500 1 0 0 0 0 0 2 406079
-0.002458 -0.000288 0.120042 0.457578 0.288458 -0.041702 -0.062500 1 0 0 0 0 0 2 407076
-0.002458 -0.000288 0.120042 0.457579 0.288456 -0.041702 -0.062500 1 0 0 0 0 0 2 408085
-0.002458 -0.000288 0.120042 0.457559 0.288450 -0.041702 -0.062500 1 0 0 0 0 0 2 409072
-0.002458 -0.000288 0.120042 0.457577 0.288455 -0.041702 -0.062500 1 0 0 0 0 0 2 410075
-0.002458 -0.000288 0.120042 0.457579 0.288456 -0.041702 -0.062500 1 0 0 0 0 0 2 411078
-0.002458 -0.000288 0.120042 0.457579 0.288456 -0.041702 -0.062500 1 0 0 0 0 0 2 412083
-0.002458 -0.000288 0.120042 0.457567 0.288458 -0.041695 -0.062500 1 0 0 0 0 0 2 413056
-0.002458 -0.000288 0.120042 0.457578 0.288456 -0.041701 -0.062500 1 0 0 0 0 0 2 414081
-0.002458 -0.000288 0.120042 0.457579 0.288456 -0.041701 -0.062500 1 0 0 0 0 0 2 415073
-0.002458 -0.000288 0.120042 0.457576 0.288467 -0.041708 -0.062500 1 0 0 0 0 0 2 416081
-0.002458 -0.000288 0.120042 0.457579 0.288457 -0.041702 -0.062500 1 0 0 0 0 0 2 417084
-0.002458 -0.000288 0.120042 0.457567 0.288459 -0.041695 -0.062500 1 0 0 0 0 0 2 418091
-0.002458 -0.000288 0.120042 0.457569 0.288448 -0.041708 -0.062500 1 0 0 0 0 0 2 419081
-0.002458 -0.000288 0.120042 0.457578 0.288455 -0.041702 -0.062500 1 0 0 0 0 0 2 420081
-0.002458 -0.000288 0.120042 0.457579 0.288456 -0.041702 -0.062500 1 0 0 0 0 0 2 421077
-0.002458 -0.000288 0.120042 0.457567 0.288459 -0.041695 -0.062500 1 0 0 0 0 0 2 422080
-0.002458 -0.000288 0.120042 0.457577 0.288456 -0.041701 -0.062500 1 0 0 0 0 0 2 423080
-0.002458 -0.000288 0.120042 0.457579 0.288456 -0.041701 -0.062500 1 0 0 0 0 0 2 424078
-0.002458 -0.000288 0.120042 0.457579 0.288456 -0.041701 -0.062500 1 0 0 0 0 0 2 425079
-0.002458 -0.000288 0.120042 0.457579 0.288456 -0.041701 -0.062500 1 0 0 0 0 0 2 426084
-0.002458 -0.000288 0.120042 0.457564 0.288470 -0.041702 -0.062500 1 0 0 0 0 0 2 427083
-0.002458 -0.000288 0.120042 0.457577 0.288458 -0.041702 -0.062500 1 0 0 0 0 0 2 428080
-0.002458 -0.000288 0.120042 0.457579 0.288457 -0.041702 -0.062500 1 0 0 0 0 0 2 429082
-0.002458 -0.000288 0.120042 0.457579 0.288456 -0.041702 -0.062500 1 0 0 0 0 0 2 430060
-0.002458 -0.000288 0.120042 0.457571 0.288447 -0.041709 -0.062500 1 0 0 0 0 0 2 431078
-0.002458 -0.000288 0.120042 0.457566 0.288458 -0.041696 -0.062500 1 0 0 0 0 0 2 432079
-0.002458 -0.000288 0.120042 0.457577 0.288456 -0.041701 -0.062500 1 0 0 0 0 0 2 433077
-0.002458 -0.000288 0.120042 0.457579 0.288456 -0.041702 -0.062500 1 0 0 0 0 0 2 434079
-0.002458 -0.000288 0.120042 0.457579 0.288456 -0.041702 -0.062500 1 0 0 0 0 0 2 435078
-0.002458 -0.000288 0.120042 0.457567 0.288458 -0.041695 -0.062500 1 0 0 0 0 0 2 436079
-0.002458 -0.000288 0.120042 0.457578 0.288456 -0.041701 -0.062500 1 0 0 0 0 0 2 437078
-0.002458 -0.000288 0.120042 0.457575 0.288468 -0.041708 -0.062500 1 0 0 0 0 0 2 438076
-0.002458 -0.000288 0.120042 0.457579 0.288458 -0.041702 -0.062500 1 0 0 0 0 0 2 439064
-0.002458 -0.000288 0.120042 0.457579 0.288456 -0.041702 -0.062500 1 0 0 0 0 0 2 440077
-0.002458 -0.000288 0.120042 0.457567 0.288459 -0.041695 -0.062500 1 0 0 0 0 0 2 441080
-0.002458 -0.000288 0.120042 0.457570 0.288448 -0.041708 -0.062500 1 0 0 0 0 0 2 442076
-0.002458 -0.000288 0.120042 0.457578 0.288455 -0.041702 -0.062500 1 0 0 0 0 0 2 443080
-0.002458 -0.000288 0.120042 0.457579 0.288456 -0.041702 -0.062500 1 0 0 0 0 0 2 444077
-0.002458 -0.000288 0.120042 0.457567 0.288458 -0.041695 -0.062500 1 0 0 0 0 0 2 445079
-0.002458 -0.000288 0.120042 0.457577 0.288456 -0.041701 -0.062500 1 0 0 0 0 0 2 446078
-0.002458 -0.000288 0.120042 0.457579 0.288456 -0.041701 -0.062500 1 0 0 0 0 0 2 447078
-0.002458 -0.000288 0.120042 0.457579 0.288456 -0.041701 -0.062500 1 0 0 0 0 0 2 448072
-0.002458 -0.000288 0.120042 0.457579 0.288456 -0.041701 -0.062500 1 0 0 0 0 0 2 449082
-0.002458 -0.000288 0.120042 0.457564 0.288470 -0.041702 -0.062500 1 0 0 0 0 0 2 450148
-0.002458 -0.000288 0.120042 0.457577 0.288458 -0.041702 -0.062500 1 0 0 0 0 0 2 451139
-0.002458 -0.000288 0.120042 0.457579 0.288457 -0.041701 -0.062500 1 0 0 0 0 0 2 452145
-0.002458 -0.000288 0.120042 0.457571 0.288447 -0.041709 -0.062500 1 0 0 0 0 0 2 453112
-0.002458 -0.000288 0.120042 0.457566 0.288458 -0.041696 -0.062500 1 0 0 0 0 0 2 454139
-0.002458 -0.000288 0.120042 0.457577 0.288456 -0.041701 -0.062500 1 0 0 0 0 0 2 455121
-0.002458 -0.000288 0.120042 0.457579 0.288456 -0.041702 -0.062500 1 0 0 0 0 0 2 456132
-0.002458 -0.000288 0.120042 0.457579 0.288456 -0.041702 -0.062500 1 0 0 0 0 0 2 457118
-0.002458 -0.000288 0.120042 0.457579 0.288456 -0.041702 -0.062500 1 0 0 0 0 0 2 458112
-0.002458 -0.000288 0.120042 0.457567 0.288458 -0.041695 -0.062500 1 0 0 0 0 0 2 459110
-0.002458 -0.000288 0.120042 0.457574 0.288468 -0.041707 -0.062500 1 0 0 0 0 0 2 460110
-0.002458 -0.000288 0.120042 0.457578 0.288458 -0.041702 -0.062500 1 0 0 0 0 0 2 461122
-0.002458 -0.000288 0.120042 0.457579 0.288457 -0.041702 -0.062500 1 0 0 0 0 0 2 462135
-0.002458 -0.000288 0.120042 0.457567 0.288459 -0.041695 -0.062500 1 0 0 0 0 0 2 463117
-0.002458 -0.000288 0.120042 0.457569 0.288448 -0.041708 -0.062500 1 0 0 0 0 0 2 464134
-0.002458 -0.000288 0.120042 0.457578 0.288455 -0.041702 -0.062500 1 0 0 0 0 0 2 465118
-0.002458 -0.000288 0.120042 0.457579 0.288456 -0.041702 -0.062500 1 0 0 0 0 0 2 466134
-0.002458 -0.000288 0.120042 0.457579 0.288456 -0.041702 -0.062500 1 0 0 0 0 0 2 467120
-0.002458 -0.000288 0.120042 0.457567 0.288458 -0.041695 -0.062500 1 0 0 0 0 0 2 468132
-0.002458 -0.000288 0.120042 0.457578 0.288456 -0.041701 -0.062500 1 0 0 0 0 0 2 469120
-0.002458 -0.000288 0.120042 0.457579 0.288456 -0.041701 -0.062500 1 0 0 0 0 0 2 470133
-0.002458 -0.000288 0.120042 0.457579 0.288456 -0.041701 -0.062500 1 0 0 0 0 0 2 471118
-0.002458 -0.000288 0.120042 0.457576 0.288467 -0.041708 -0.062500 1 0 0 0 0 0 2 472133
-0.002458 -0.000288 0.120042 0.457567 0.288460 -0.041696 -0.062500 1 0 0 0 0 0 2 473133
-0.002458 -0.000288 0.120042 0.457578 0.288457 -0.041701 -0.062500 1 0 0 0 0 0 2 474120
-0.002458 -0.000288 0.120042 0.457571 0.288448 -0.041709 -0.062500 1 0 0 0 0 0 2 475134
-0.002458 -0.000288 0.120042 0.457578 0.288455 -0.041703 -0.062500 1 0 0 0 0 0 2 476118
-0.002458 -0.000288 0.120042 0.457567 0.288458 -0.041696 -0.062500 1 0 0 0 0 0 2 477132
-0.002458 -0.000288 0.120042 0.457577 0.288456 -0.041701 -0.062500 1 0 0 0 0 0 2 478067
-0.002458 -0.000288 0.120042 0.457579 0.288456 -0.041701 -0.062500 1 0 0 0 0 0 2 479076
-0.002458 -0.000288 0.120042 0.457579 0.288456 -0.041702 -0.062500 1 0 0 0 0 0 2 480065
-0.002458 -0.000288 0.120042 0.457579 0.288456 -0.041702 -0.062500 1 0 0 0 0 0 2 481076
-0.002458 -0.000288 0.120042 0.457567 0.288458 -0.041695 -0.062500 1 0 0 0 0 0 2 482066
-0.002458 -0.000288 0.120042 0.457574 0.288468 -0.041707 -0.062500 1 0 0 0 0 0 2 483076
-0.002458 -0.000288 0.120042 0.457579 0.288458 -0.041702 -0.062500 1 0 0 0 0 0 2 484065
-0.002458 -0.000288 0.120042 0.457579 0.288456 -0.041702 -0.062500 1 0 0 0 0 0 2 485075
-0.002458 -0.000288 0.120042 0.457567 0.288459 -0.041695 -0.062500 1 0 0 0 0 0 2 486066
-0.002458 -0.000288 0.120042 0.457569 0.288448 -0.041708 -0.062500 1 0 0 0 0 0 2 487076
-0.002458 -0.000288 0.120042 0.457578 0.288455 -0.041702 -0.062500 1 0 0 0 0 0 2 488064
-0.002458 -0.000288 0.120042 0.457579 0.288456 -0.041702 -0.062500 1 0 0 0 0 0 2 489077
-0.002458 -0.000288 0.120042 0.457579 0.288456 -0.041702 -0.062500 1 0 0 0 0 0 2 490085
-0.002458 -0.000288 0.120042 0.457567 0.288458 -0.041695 -0.062500 1 0 0 0 0 0 2 491071
-0.002458 -0.000288 0.120042 0.457578 0.288456 -0.041701 -0.062500 1 0 0 0 0 0 2 492084
-0.002458 -0.000288 0.120042 0.457579 0.288456 -0.041701 -0.062500 1 0 0 0 0 0 2 493066
-0.002458 -0.000288 0.120042 0.457576 0.288468 -0.041708 -0.062500 1 0 0 0 0 0 2 494073
-0.002458 -0.000288 0.120042 0.457567 0.288460 -0.041696 -0.062500 1 0 0 0 0 0 2 495080
-0.002458 -0.000288 0.120042 0.457578 0.288457 -0.041701 -0.062500 1 0 0 0 0 0 2 496081
-0.002458 -0.000288 0.120042 0.457571 0.288448 -0.041708 -0.062500 1 0 0 0 0 0 2 497071
-0.002458 -0.000288 0.120042 0.457578 0.288455 -0.041703 -0.062500 1 0 0 0 0 0 2 498083
-0.002458 -0.000288 0.120042 0.457566 0.288459 -0.041696 -0.062500 1 0 0 0 0 0 2 499079
-0.002458 -0.000288 0.120042 0.457577 0.288456 -0.041701 -0.062500 1 0 0 0 0 0 2 500082
-0.002458 -0.000288 0.120042 0.457578 0.288456 -0.041701 -0.062500 1 0 0 0 0 0 2 501086
-0.002458 -0.000288 0.120042 0.457579 0.288456 -0.041701 -0.062500 1 0 0 0 0 0 2 502079
-0.002458 -0.000288 0.120042 0.457579 0.288456 -0.041702 -0.062500 1 0 0 0 0 0 2 503078
-0.002458 -0.000288 0.120042 0.457567 0.288458 -0.041695 -0.062500 1 0 0 0 0 0 2 504076
-0.002458 -0.000288 0.120042 0.457574 0.288468 -0.041707 -0.062500 1 0 0 0 0 0 2 505075
-0.002458 -0.000288 0.120042 0.457578 0.288458 -0.041702 -0.062500 1 0 0 0 0 0 2 506077
-0.002458 -0.000288 0.120042 0.457579 0.288457 -0.041702 -0.062500 1 0 0 0 0 0 2 507057
-0.002458 -0.000288 0.120042 0.457579 0.288456 -0.041702 -0.062500 1 0 0 0 0 0 2 508074
-0.002458 -0.000288 0.120042 0.457559 0.288450 -0.041702 -0.062500 1 0 0 0 0 0 2 509086
-0.002458 -0.000288 0.120042 0.457576 0.288455 -0.041702 -0.062500 1 0 0 0 0 0 2 510083
-0.002458 -0.000288 0.120042 0.457578 0.288456 -0.041702 -0.062500 1 0 0 0 0 0 2 511079
-0.002458 -0.000288 0.120042 0.457579 0.288456 -0.041702 -0.062500 1 0 0 0 0 0 2 512077
-0.002458 -0.000288 0.120042 0.457567 0.288459 -0.041695 -0.062500 1 0 0 0 0 0 2 513074
-0.002458 -0.000288 0.120042 0.457577 0.288456 -0.041701 -0.062500 1 0 0 0 0 0 2 514076
-0.002458 -0.000288 0.120042 0.457579 0.288456 -0.041701 -0.062500 1 0 0 0 0 0 2 515076
-0.002458 -0.000288 0.120042 0.457579 0.288456 -0.041701 -0.062500 1 0 0 0 0 0 2 516077
-0.002458 -0.000288 0.120042 0.457576 0.288467 -0.041708 -0.062500 1 0 0 0 0 0 2 517075
-0.002458 -0.000288 0.120042 0.457567 0.288460 -0.041696 -0.062500 1 0 0 0 0 0 2 518077
-0.002458 -0.000288 0.120042 0.457578 0.288457 -0.041701 -0.062500 1 0 0 0 0 0 2 519074
-0.002458 -0.000288 0.120042 0.457571 0.288448 -0.041708 -0.062500 1 0 0 0 0 0 2 520075
-0.002458 -0.000288 0.120042 0.457578 0.288455 -0.041703 -0.062500 1 0 0 0 0 0 2 521058
-0.002458 -0.000288 0.120042 0.457567 0.288458 -0.041695 -0.062500 1 0 0 0 0 0 2 522075
-0.002458 -0.000288 0.120042 0.457577 0.288456 -0.041701 -0.062500 1 0 0 0 0 0 2 523078
-0.002458 -0.000288 0.120042 0.457579 0.288456 -0.041701 -0.062500 1 0 0 0 0 0 2 524075
-0.002458 -0.000288 0.120042 0.457579 0.288456 -0.041701 -0.062500 1 0 0 0 0 0 2 525059
-0.002458 -0.000288 0.120042 0.457579 0.288456 -0.041701 -0.062500 1 0 0 0 0 0 2 526073
-0.002458 -0.000288 0.120042 0.457567 0.288458 -0.041695 -0.062500 1 0 0 0 0 0 2 527077
-0.002458 -0.000288 0.120042 0.457574 0.288468 -0.041707 -0.062500 1 0 0 0 0 0 2 528076
-0.002458 -0.000288 0.120042 0.457578 0.288458 -0.041702 -0.062500 1 0 0 0 0 0 2 529076
-0.002458 -0.000288 0.120042 0.457579 0.288457 -0.041702 -0.062500 1 0 0 0 0 0 2 530077
-0.002458 -0.000288 0.120042 0.457571 0.288447 -0.041709 -0.062500 1 0 0 0 0 0 2 531069
-0.002458 -0.000288 0.120042 0.457566 0.288458 -0.041696 -0.062500 1 0 0 0 0 0 2 532080
-0.002458 -0.000288 0.120042 0.457577 0.288456 -0.041701 -0.062500 1 0 0 0 0 0 2 533081
-0.002458 -0.000288 0.120042 0.457579 0.288456 -0.041702 -0.062500 1 0 0 0 0 0 2 534077
-0.002458 -0.000288 0.120042 0.457579 0.288456 -0.041702 -0.062500 1 0 0 0 0 0 2 535076
-0.002458 -0.000288 0.120042 0.457567 0.288459 -0.041695 -0.062500 1 0 0 0 0 0 2 536074
-0.002458 -0.000288 0.120042 0.457578 0.288456 -0.041701 -0.062500 1 0 0 0 0 0 2 537075
-0.002458 -0.000288 0.120042 0.457579 0.288456 -0.041701 -0.062500 1 0 0 0 0 0 2 538075
-0.002458 -0.000288 0.120042 0.457576 0.288468 -0.041708 -0.062500 1 0 0 0 0 0 2 539074
-0.002458 -0.000288 0.120042 0.457579 0.288458 -0.041702 -0.062500 1 0 0 0 0 0 2 540074
-0.002458 -0.000288 0.120042 0.457567 0.288459 -0.041695 -0.062500 1 0 0 0 0 0 2 541073
-0.002452 -0.000307 0.120052 0.383739 0.542857 -0.188960 -0.062500 1 0 0 0 0 0 2 542057
-0.002450 -0.000316 0.120056 0.407147 0.457285 -0.117006 -0.062500 1 0 0 0 0 0 2 543067
-0.002448 -0.000320 0.120057 0.425691 0.393309 -0.079734 -0.062500 1 0 0 0 0 0 2 544073
-0.002447 -0.000322 0.120058 0.435932 0.359238 -0.065563 -0.062500 1 0 0 0 0 0 2 545064
-0.002447 -0.000324 0.120058 0.441253 0.342008 -0.060522 -0.062500 1 0 0 0 0 0 2 546131
-0.002447 -0.000324 0.120058 0.443964 0.333383 -0.058757 -0.062500 1 0 0 0 0 0 2 547116
-0.002447 -0.000324 0.120058 0.445334 0.329075 -0.058141 -0.062500 1 0 0 0 0 0 2 548133
-0.002447 -0.000325 0.120058 0.446018 0.326917 -0.057928 -0.062500 1 0 0 0 0 0 2 549117
-0.002447 -0.000325 0.120058 0.446385 0.325832 -0.057851 -0.062500 1 0 0 0 0 0 2 550074
-0.002447 -0.000325 0.120058 0.446551 0.325299 -0.057829 -0.062500 1 0 0 0 0 0 2 551064
-0.002447 -0.000325 0.120058 0.446623 0.325030 -0.057820 -0.062500 1 0 0 0 0 0 2 552073
-0.002447 -0.000325 0.120058 0.446672 0.324898 -0.057818 -0.062500 1 0 0 0 0 0 2 553063
-0.002447 -0.000325 0.120058 0.446705 0.324830 -0.057811 -0.062500 1 0 0 0 0 0 2 554073
-0.002447 -0.000325 0.120058 0.446718 0.324792 -0.057810 -0.062500 1 0 0 0 0 0 2 555063
-0.002447 -0.000325 0.120058 0.446723 0.324778 -0.057823 -0.062500 1 0 0 0 0 0 2 556064
-0.002447 -0.000325 0.120058 0.446715 0.324768 -0.057812 -0.062500 1 0 0 0 0 0 2 557073
-0.002447 -0.000325 0.120058 0.446725 0.324765 -0.057817 -0.062500 1 0 0 0 0 0 2 558063
-0.002447 -0.000325 0.120058 0.446727 0.324765 -0.057817 -0.062500 1 0 0 0 0 0 2 559074
-0.002447 -0.000325 0.120058 0.446730 0.324753 -0.057811 -0.062500 1 0 0 0 0 0 2 560062
-0.002447 -0.000325 0.120058 0.446728 0.324763 -0.057817 -0.062500 1 0 0 0 0 0 2 561074
-0.002447 -0.000325 0.120058 0.446719 0.324756 -0.057804 -0.062500 1 0 0 0 0 0 2 562065
-0.002447 -0.000325 0.120058 0.446726 0.324764 -0.057816 -0.062500 1 0 0 0 0 0 2 563073
-0.002447 -0.000325 0.120058 0.446727 0.324765 -0.057817 -0.062500 1 0 0 0 0 0 2 564064
-0.002447 -0.000325 0.120058 0.446727 0.324765 -0.057817 -0.062500 1 0 0 0 0 0 2 565080
-0.002447 -0.000325 0.120058 0.446719 0.324756 -0.057804 -0.062500 1 0 0 0 0 0 2 566072
-0.002447 -0.000325 0.120058 0.446726 0.324764 -0.057816 -0.062500 1 0 0 0 0 0 2 567072
-0.002447 -0.000325 0.120058 0.446727 0.324765 -0.057817 -0.062500 1 0 0 0 0 0 2 568079
-0.002447 -0.000325 0.120058 0.446731 0.324754 -0.057810 -0.062500 1 0 0 0 0 0 2 569069
-0.002447 -0.000325 0.120058 0.446728 0.324764 -0.057816 -0.062500 1 0 0 0 0 0 2 570078
-0.002447 -0.000325 0.120058 0.446716 0.324768 -0.057811 -0.062500 1 0 0 0 0 0 2 571068
-0.002447 -0.000325 0.120058 0.446730 0.324754 -0.057809 -0.062500 1 0 0 0 0 0 2 572073
-0.002447 -0.000325 0.120058 0.446720 0.324755 -0.057823 -0.062500 1 0 0 0 0 0 2 573072
-0.002447 -0.000325 0.120058 0.446727 0.324764 -0.057818 -0.062500 1 0 0 0 0 0 2 574082
-0.002447 -0.000325 0.120058 0.446718 0.324756 -0.057804 -0.062500 1 0 0 0 0 0 2 575511
-0.002447 -0.000325 0.120058 0.446726 0.324764 -0.057816 -0.062500 1 0 0 0 0 0 2 576084
-0.002447 -0.000325 0.120058 0.446727 0.324765 -0.057817 -0.062500 1 0 0 0 0 0 2 577075
-0.002447 -0.000325 0.120058 0.446731 0.324754 -0.057810 -0.062500 1 0 0 0 0 0 2 578074
-0.002447 -0.000325 0.120058 0.446728 0.324764 -0.057816 -0.062500 1 0 0 0 0 0 2 579075
-0.002447 -0.000325 0.120058 0.446715 0.324768 -0.057811 -0.062500 1 0 0 0 0 0 2 580056
-0.002447 -0.000325 0.120058 0.446729 0.324754 -0.057810 -0.062500 1 0 0 0 0 0 2 581074
-0.002447 -0.000325 0.120058 0.446728 0.324764 -0.057816 -0.062500 1 0 0 0 0 0 2 582074
-0.002447 -0.000325 0.120058 0.446728 0.324765 -0.057817 -0.062500 1 0 0 0 0 0 2 583075
-0.002447 -0.000325 0.120058 0.446731 0.324754 -0.057810 -0.062500 1 0 0 0 0 0 2 584082
-0.002447 -0.000325 0.120058 0.446708 0.324758 -0.057817 -0.062500 1 0 0 0 0 0 2 585058
-0.002447 -0.000325 0.120058 0.446725 0.324764 -0.057817 -0.062500 1 0 0 0 0 0 2 586078
-0.002428 -0.000329 0.120048 0.181822 0.386841 0.080110 -0.062500 1 0 0 0 0 0 2 587076
-0.002418 -0.000331 0.120045 0.272075 0.366222 0.012823 -0.062500 1 0 0 0 0 0 2 588074
-0.002414 -0.000333 0.120043 0.338680 0.350606 -0.022115 -0.062500 1 0 0 0 0 0 2 589073
-0.002411 -0.000333 0.120043 0.373875 0.342243 -0.035425 -0.062500 1 0 0 0 0 0 2 590086
-0.002410 -0.000333 0.120043 0.391561 0.337971 -0.040155 -0.062500 1 0 0 0 0 0 2 591072
-0.002410 -0.000334 0.120043 0.400379 0.335833 -0.041824 -0.062500 1 0 0 0 0 0 2 592076
-0.002409 -0.000334 0.120043 0.404782 0.334758 -0.042401 -0.062500 1 0 0 0 0 0 2 593072
-0.002409 -0.000334 0.120043 0.406987 0.334218 -0.042602 -0.062500 1 0 0 0 0 0 2 594075
-0.002409 -0.000334 0.120043 0.408073 0.333946 -0.042662 -0.062500 1 0 0 0 0 0 2 595072
-0.002409 -0.000334 0.120043 0.408619 0.333815 -0.042706 -0.062500 1 0 0 0 0 0 2 596075
-0.002409 -0.000334 0.120043 0.408897 0.333748 -0.042703 -0.062500 1 0 0 0 0 0 2 597054
-0.002409 -0.000334 0.120043 0.409032 0.333716 -0.042705 -0.062500 1 0 0 0 0 0 2 598073
-0.002409 -0.000334 0.120043 0.409102 0.333688 -0.042710 -0.062500 1 0 0 0 0 0 2 599072
-0.002409 -0.000334 0.120043 0.409129 0.333680 -0.042703 -0.062500 1 0 0 0 0 0 2 600071
-0.002409 -0.000334 0.120043 0.409142 0.333677 -0.042709 -0.062500 1 0 0 0 0 0 2 601074
-0.002409 -0.000334 0.120043 0.409163 0.333682 -0.042709 -0.062500 1 0 0 0 0 0 2 602073
-0.002409 -0.000334 0.120043 0.409164 0.333683 -0.042709 -0.062500 1 0 0 0 0 0 2 603072
-0.002409 -0.000334 0.120043 0.409164 0.333684 -0.042709 -0.062500 1 0 0 0 0 0 2 604071
-0.002409 -0.000334 0.120043 0.409164 0.333684 -0.042709 -0.062500 1 0 0 0 0 0 2 605073
-0.002409 -0.000334 0.120043 0.409167 0.333672 -0.042702 -0.062500 1 0 0 0 0 0 2 606075
-0.002409 -0.000334 0.120043 0.409164 0.333683 -0.042708 -0.062500 1 0 0 0 0 0 2 607078
-0.002409 -0.000334 0.120043 0.409176 0.333681 -0.042715 -0.062500 1 0 0 0 0 0 2 608076
-0.002409 -0.000334 0.120043 0.409169 0.333672 -0.042703 -0.062500 1 0 0 0 0 0 2 609073
-0.002409 -0.000334 0.120043 0.409165 0.333683 -0.042708 -0.062500 1 0 0 0 0 0 2 610072
-0.002409 -0.000334 0.120043 0.409164 0.333684 -0.042708 -0.062500 1 0 0 0 0 0 2 611073
-0.002409 -0.000334 0.120043 0.409172 0.333661 -0.042715 -0.062500 1 0 0 0 0 0 2 612073
-0.002390 -0.000338 0.120033 0.144392 0.395736 0.095349 -0.062500 1 0 0 0 0 0 2 613071
-0.002381 -0.000340 0.120029 0.234584 0.375113 0.027993 -0.062500 1 0 0 0 0 0 2 614073
-0.002376 -0.000341 0.120028 0.301158 0.359524 -0.006983 -0.062500 1 0 0 0 0 0 2 615070
-0.002374 -0.000342 0.120028 0.336344 0.351144 -0.020300 -0.062500 1 0 0 0 0 0 2 616074
-0.002373 -0.000342 0.120028 0.354028 0.346892 -0.025037 -0.062500 1 0 0 0 0 0 2 617076
-0.002372 -0.000342 0.120028 0.362847 0.344746 -0.026705 -0.062500 1 0 0 0 0 0 2 618064
-0.002372 -0.000343 0.120028 0.367237 0.343673 -0.027277 -0.062500 1 0 0 0 0 0 2 619072
-0.002372 -0.000343 0.120028 0.369440 0.343133 -0.027478 -0.062500 1 0 0 0 0 0 2 620060
-0.002372 -0.000343 0.120028 0.370538 0.342858 -0.027546 -0.062500 1 0 0 0 0 0 2 621072
-0.002372 -0.000343 0.120028 0.371077 0.342717 -0.027577 -0.062500 1 0 0 0 0 0 2 622116
-0.002372 -0.000343 0.120028 0.371363 0.342658 -0.027585 -0.062500 1 0 0 0 0 0 2 623115
-0.002372 -0.000343 0.120028 0.371486 0.342629 -0.027583 -0.062500 1 0 0 0 0 0 2 624130
-0.002372 -0.000343 0.120028 0.371551 0.342614 -0.027594 -0.062500 1 0 0 0 0 0 2 625112
-0.002372 -0.000343 0.120028 0.371594 0.342593 -0.027588 -0.062500 1 0 0 0 0 0 2 626130
-0.002372 -0.000343 0.120028 0.371608 0.342588 -0.027593 -0.062500 1 0 0 0 0 0 2 627113
-0.002372 -0.000343 0.120028 0.371617 0.342597 -0.027587 -0.062500 1 0 0 0 0 0 2 628128
-0.002372 -0.000343 0.120028 0.371617 0.342598 -0.027586 -0.062500 1 0 0 0 0 0 2 629112
-0.002372 -0.000343 0.120028 0.371629 0.342596 -0.027593 -0.062500 1 0 0 0 0 0 2 630129
-0.002372 -0.000343 0.120028 0.371631 0.342596 -0.027593 -0.062500 1 0 0 0 0 0 2 631114
-0.002372 -0.000343 0.120028 0.371622 0.342587 -0.027580 -0.062500 1 0 0 0 0 0 2 632129
-0.002372 -0.000343 0.120028 0.371630 0.342595 -0.027592 -0.062500 1 0 0 0 0 0 2 633112
-0.002372 -0.000343 0.120028 0.371631 0.342596 -0.027593 -0.062500 1 0 0 0 0 0 2 634072
-0.002372 -0.000343 0.120028 0.371614 0.342578 -0.027587 -0.062500 1 0 0 0 0 0 2 635061
-0.002372 -0.000343 0.120028 0.371629 0.342593 -0.027593 -0.062500 1 0 0 0 0 0 2 636071
-0.002372 -0.000343 0.120028 0.371618 0.342598 -0.027587 -0.062500 1 0 0 0 0 0 2 637060
-0.002372 -0.000343 0.120028 0.371633 0.342584 -0.027586 -0.062500 1 0 0 0 0 0 2 638071
-0.002372 -0.000343 0.120028 0.371631 0.342594 -0.027593 -0.062500 1 0 0 0 0 0 2 639060
-0.002372 -0.000343 0.120028 0.371619 0.342598 -0.027587 -0.062500 1 0 0 0 0 0 2 640061
-0.002372 -0.000343 0.120028 0.371633 0.342584 -0.027586 -0.062500 1 0 0 0 0 0 2 641070
-0.002372 -0.000343 0.120028 0.371631 0.342594 -0.027593 -0.062500 1 0 0 0 0 0 2 642061
-0.002372 -0.000343 0.120028 0.371619 0.342598 -0.027587 -0.062500 1 0 0 0 0 0 2 643071
-0.002372 -0.000343 0.120028 0.371633 0.342584 -0.027586 -0.062500 1 0 0 0 0 0 2 644072
-0.002372 -0.000343 0.120028 0.371632 0.342594 -0.027593 -0.062500 1 0 0 0 0 0 2 645075
-0.002372 -0.000343 0.120028 0.371611 0.342590 -0.027594 -0.062500 1 0 0 0 0 0 2 646079
-0.002372 -0.000343 0.120028 0.371632 0.342583 -0.027587 -0.062500 1 0 0 0 0 0 2 647081
-0.002372 -0.000343 0.120028 0.371619 0.342597 -0.027587 -0.062500 1 0 0 0 0 0 2 648067
-0.002372 -0.000343 0.120028 0.371629 0.342596 -0.027593 -0.062500 1 0 0 0 0 0 2 649068
-0.002372 -0.000343 0.120028 0.371634 0.342584 -0.027587 -0.062500 1 0 0 0 0 0 2 650066
-0.002372 -0.000343 0.120028 0.371619 0.342597 -0.027587 -0.062500 1 0 0 0 0 0 2 651074
-0.002372 -0.000343 0.120028 0.371630 0.342596 -0.027593 -0.062500 1 0 0 0 0 0 2 652079
-0.002372 -0.000343 0.120028 0.371622 0.342587 -0.027580 -0.062500 1 0 0 0 0 0 2 653063
-0.002372 -0.000343 0.120028 0.371630 0.342595 -0.027592 -0.062500 1 0 0 0 0 0 2 654061
-0.002372 -0.000343 0.120028 0.371631 0.342596 -0.027593 -0.062500 1 0 0 0 0 0 2 655071
-0.002372 -0.000343 0.120028 0.371622 0.342587 -0.027580 -0.062500 1 0 0 0 0 0 2 656074
-0.002372 -0.000343 0.120028 0.371622 0.342586 -0.027599 -0.062500 1 0 0 0 0 0 2 657073
-0.002372 -0.000343 0.120028 0.371630 0.342594 -0.027594 -0.062500 1 0 0 0 0 0 2 658075
-0.002372 -0.000343 0.120028 0.371622 0.342586 -0.027581 -0.062500 1 0 0 0 0 0 2 659071
-0.002372 -0.000343 0.120028 0.371630 0.342594 -0.027592 -0.062500 1 0 0 0 0 0 2 660073
-0.002372 -0.000343 0.120028 0.371618 0.342598 -0.027587 -0.062500 1 0 0 0 0 0 2 661069
-0.002384 -0.000356 0.120017 0.549295 0.532913 0.124516 -0.062500 1 0 0 0 0 0 2 662071
-0.002391 -0.000363 0.120013 0.490976 0.469244 0.050289 -0.062500 1 0 0 0 0 0 2 663077
-0.002394 -0.000366 0.120012 0.446327 0.421391 0.011758 -0.062500 1 0 0 0 0 0 2 664081
-0.002396 -0.000368 0.120011 0.422176 0.395832 -0.002898 -0.062500 1 0 0 0 0 0 2 665079
-0.002396 -0.000369 0.120011 0.409824 0.382861 -0.008130 -0.062500 1 0 0 0 0 0 2 666074
-0.002397 -0.000369 0.120011 0.403592 0.376357 -0.009958 -0.062500 1 0 0 0 0 0 2 667073
-0.002397 -0.000370 0.120011 0.400460 0.373104 -0.010597 -0.062500 1 0 0 0 0 0 2 668070
-0.002397 -0.000370 0.120011 0.398884 0.371463 -0.010818 -0.062500 1 0 0 0 0 0 2 669072
-0.002397 -0.000370 0.120011 0.398092 0.370646 -0.010895 -0.062500 1 0 0 0 0 0 2 670071
-0.002397 -0.000370 0.120011 0.397698 0.370248 -0.010920 -0.062500 1 0 0 0 0 0 2 671071
-0.002397 -0.000370 0.120011 0.397495 0.370036 -0.010935 -0.062500 1 0 0 0 0 0 2 672070
-0.002397 -0.000370 0.120011 0.397400 0.369938 -0.010926 -0.062500 1 0 0 0 0 0 2 673052
-0.002397 -0.000370 0.120011 0.397346 0.369880 -0.010926 -0.062500 1 0 0 0 0 0 2 674071
-0.002397 -0.000370 0.120011 0.397326 0.369859 -0.010940 -0.062500 1 0 0 0 0 0 2 675063
-0.002397 -0.000370 0.120011 0.397309 0.369841 -0.010936 -0.062500 1 0 0 0 0 0 2 676070
-0.002397 -0.000370 0.120011 0.397307 0.369840 -0.010935 -0.062500 1 0 0 0 0 0 2 677071
-0.002397 -0.000370 0.120011 0.397308 0.369840 -0.010936 -0.062500 1 0 0 0 0 0 2 678070
-0.002397 -0.000370 0.120011 0.397312 0.369829 -0.010929 -0.062500 1 0 0 0 0 0 2 679078
-0.002397 -0.000370 0.120011 0.397289 0.369833 -0.010935 -0.062500 1 0 0 0 0 0 2 680073
-0.002397 -0.000370 0.120011 0.397306 0.369840 -0.010935 -0.062500 1 0 0 0 0 0 2 681070
-0.002397 -0.000370 0.120011 0.397291 0.369823 -0.010929 -0.062500 1 0 0 0 0 0 2 682071
-0.002397 -0.000370 0.120011 0.397298 0.369830 -0.010942 -0.062500 1 0 0 0 0 0 2 683071
-0.002397 -0.000370 0.120011 0.397307 0.369839 -0.010936 -0.062500 1 0 0 0 0 0 2 684069
-0.002397 -0.000370 0.120011 0.397299 0.369831 -0.010922 -0.062500 1 0 0 0 0 0 2 685076
-0.002397 -0.000370 0.120011 0.397299 0.369831 -0.010941 -0.062500 1 0 0 0 0 0 2 686139
-0.002397 -0.000370 0.120011 0.397299 0.369830 -0.010943 -0.062500 1 0 0 0 0 0 2 687133
-0.002397 -0.000370 0.120011 0.397299 0.369830 -0.010923 -0.062500 1 0 0 0 0 0 2 688114
-0.002397 -0.000370 0.120011 0.397299 0.369830 -0.010941 -0.062500 1 0 0 0 0 0 2 689131
-0.002397 -0.000370 0.120011 0.397295 0.369842 -0.010930 -0.062500 1 0 0 0 0 0 2 690128
-0.002397 -0.000370 0.120011 0.397302 0.369820 -0.010935 -0.062500 1 0 0 0 0 0 2 691135
-0.002397 -0.000370 0.120011 0.397307 0.369838 -0.010935 -0.062500 1 0 0 0 0 0 2 692104
-0.002397 -0.000370 0.120011 0.397288 0.369834 -0.010936 -0.062500 1 0 0 0 0 0 2 693129
-0.002397 -0.000370 0.120011 0.397309 0.369828 -0.010929 -0.062500 1 0 0 0 0 0 2 694130
-0.002397 -0.000370 0.120011 0.397300 0.369830 -0.010942 -0.062500 1 0 0 0 0 0 2 695105
-0.002397 -0.000370 0.120011 0.397295 0.369842 -0.010930 -0.062500 1 0 0 0 0 0 2 696136
-0.002397 -0.000370 0.120011 0.397302 0.369820 -0.010935 -0.062500 1 0 0 0 0 0 2 697129
-0.002397 -0.000370 0.120011 0.397295 0.369841 -0.010929 -0.062500 1 0 0 0 0 0 2 698104
-0.002397 -0.000370 0.120011 0.397298 0.369832 -0.010942 -0.062500 1 0 0 0 0 0 2 699101
-0.002397 -0.000370 0.120011 0.397311 0.369828 -0.010929 -0.062500 1 0 0 0 0 0 2 700127
-0.002397 -0.000370 0.120011 0.397288 0.369833 -0.010935 -0.062500 1 0 0 0 0 0 2 701126
-0.002397 -0.000370 0.120011 0.397306 0.369840 -0.010935 -0.062500 1 0 0 0 0 0 2 702132
-0.002410 -0.000383 0.120000 0.574864 0.560045 0.141290 -0.062500 1 0 0 0 0 0 2 703126
-0.002416 -0.000390 0.119996 0.516590 0.496439 0.067002 -0.062500 1 0 0 0 0 0 2 704111
-0.002420 -0.000394 0.119995 0.471979 0.448612 0.028450 -0.062500 1 0 0 0 0 0 2 705127
-0.002421 -0.000395 0.119995 0.447833 0.423056 0.013770 -0.062500 1 0 0 0 0 0 2 706112
-0.002422 -0.000396 0.119994 0.435498 0.410088 0.008542 -0.062500 1 0 0 0 0 0 2 707112
-0.002423 -0.000397 0.119994 0.429250 0.403580 0.006710 -0.062500 1 0 0 0 0 0 2 708126
-0.002423 -0.000397 0.119994 0.426117 0.400327 0.006069 -0.062500 1 0 0 0 0 0 2 709111
-0.002423 -0.000397 0.119994 0.424549 0.398694 0.005853 -0.062500 1 0 0 0 0 0 2 710126
-0.002423 -0.000397 0.119994 0.423746 0.397882 0.005784 -0.062500 1 0 0 0 0 0 2 711110
-0.002423 -0.000397 0.119994 0.423355 0.397473 0.005746 -0.062500 1 0 0 0 0 0 2 712127
-0.002423 -0.000397 0.119994 0.423160 0.397269 0.005736 -0.062500 1 0 0 0 0 0 2 713110
-0.002423 -0.000397 0.119994 0.423058 0.397162 0.005739 -0.062500 1 0 0 0 0 0 2 714127
-0.002423 -0.000397 0.119994 0.423015 0.397101 0.005731 -0.062500 1 0 0 0 0 0 2 715112
-0.002423 -0.000397 0.119994 0.422993 0.397091 0.005729 -0.062500 1 0 0 0 0 0 2 716126
-0.002423 -0.000397 0.119994 0.422975 0.397074 0.005735 -0.062500 1 0 0 0 0 0 2 717109
-0.002423 -0.000397 0.119994 0.422974 0.397073 0.005736 -0.062500 1 0 0 0 0 0 2 718070
-0.002423 -0.000397 0.119994 0.422966 0.397065 0.005729 -0.062500 1 0 0 0 0 0 2 719058
-0.002423 -0.000397 0.119994 0.422953 0.397067 0.005734 -0.062500 1 0 0 0 0 0 2 720069
-0.002423 -0.000397 0.119994 0.422967 0.397053 0.005735 -0.062500 1 0 0 0 0 0 2 721058
-0.002423 -0.000397 0.119994 0.422953 0.397065 0.005735 -0.062500 1 0 0 0 0 0 2 722070
-0.002423 -0.000397 0.119994 0.422964 0.397064 0.005729 -0.062500 1 0 0 0 0 0 2 723069
-0.002423 -0.000397 0.119994 0.422968 0.397052 0.005735 -0.062500 1 0 0 0 0 0 2 724057
-0.002423 -0.000397 0.119994 0.422953 0.397065 0.005735 -0.062500 1 0 0 0 0 0 2 725068
-0.002423 -0.000397 0.119994 0.422964 0.397064 0.005729 -0.062500 1 0 0 0 0 0 2 726058
-0.002423 -0.000397 0.119994 0.422956 0.397055 0.005741 -0.062500 1 0 0 0 0 0 2 727068
-0.002423 -0.000397 0.119994 0.422964 0.397063 0.005729 -0.062500 1 0 0 0 0 0 2 728057
-0.002423 -0.000397 0.119994 0.422965 0.397063 0.005728 -0.062500 1 0 0 0 0 0 2 729072
-0.002423 -0.000397 0.119994 0.422956 0.397055 0.005741 -0.062500 1 0 0 0 0 0 2 730076
-0.002423 -0.000397 0.119994 0.422964 0.397062 0.005729 -0.062500 1 0 0 0 0 0 2 731079
-0.002423 -0.000397 0.119994 0.422973 0.397072 0.005735 -0.062500 1 0 0 0 0 0 2 732066
-0.002423 -0.000397 0.119994 0.422957 0.397056 0.005742 -0.062500 1 0 0 0 0 0 2 733067
-0.002423 -0.000397 0.119994 0.422964 0.397063 0.005730 -0.062500 1 0 0 0 0 0 2 734076
-0.002423 -0.000397 0.119994 0.422965 0.397064 0.005728 -0.062500 1 0 0 0 0 0 2 735064
-0.002423 -0.000397 0.119994 0.422957 0.397055 0.005741 -0.062500 1 0 0 0 0 0 2 736067
-0.002423 -0.000397 0.119994 0.422964 0.397063 0.005729 -0.062500 1 0 0 0 0 0 2 737075
-0.002423 -0.000397 0.119994 0.422953 0.397067 0.005734 -0.062500 1 0 0 0 0 0 2 738077
-0.002423 -0.000397 0.119994 0.422967 0.397052 0.005735 -0.062500 1 0 0 0 0 0 2 739076
-0.002423 -0.000397 0.119994 0.422965 0.397062 0.005729 -0.062500 1 0 0 0 0 0 2 740076
-0.002423 -0.000397 0.119994 0.422953 0.397066 0.005734 -0.062500 1 0 0 0 0 0 2 741072
-0.002423 -0.000397 0.119994 0.422967 0.397052 0.005735 -0.062500 1 0 0 0 0 0 2 742053
-0.002423 -0.000397 0.119994 0.422953 0.397065 0.005735 -0.062500 1 0 0 0 0 0 2 743069
-0.002423 -0.000397 0.119994 0.422963 0.397064 0.005729 -0.062500 1 0 0 0 0 0 2 744069
-0.002423 -0.000397 0.119994 0.422968 0.397052 0.005735 -0.062500 1 0 0 0 0 0 2 745068
-0.002423 -0.000397 0.119994 0.422953 0.397065 0.005735 -0.062500 1 0 0 0 0 0 2 746069
-0.002423 -0.000397 0.119994 0.422963 0.397064 0.005728 -0.062500 1 0 0 0 0 0 2 747067
-0.002423 -0.000397 0.119994 0.422976 0.397061 0.005742 -0.062500 1 0 0 0 0 0 2 748071
-0.002423 -0.000397 0.119994 0.422954 0.397066 0.005736 -0.062500 1 0 0 0 0 0 2 749073
-0.002423 -0.000397 0.119994 0.422964 0.397064 0.005729 -0.062500 1 0 0 0 0 0 2 750074
-0.002423 -0.000397 0.119994 0.422969 0.397052 0.005735 -0.062500 1 0 0 0 0 0 2 751072
-0.002423 -0.000397 0.119994 0.422954 0.397065 0.005735 -0.062500 1 0 0 0 0 0 2 752068
-0.002423 -0.000397 0.119994 0.422964 0.397064 0.005729 -0.062500 1 0 0 0 0 0 2 753068
-0.002423 -0.000397 0.119994 0.422956 0.397055 0.005741 -0.062500 1 0 0 0 0 0 2 754069
-0.002423 -0.000397 0.119994 0.422964 0.397063 0.005729 -0.062500 1 0 0 0 0 0 2 755069
-0.002423 -0.000397 0.119994 0.422965 0.397064 0.005728 -0.062500 1 0 0 0 0 0 2 756069
-0.002423 -0.000397 0.119994 0.422956 0.397055 0.005741 -0.062500 1 0 0 0 0 0 2 757074
-0.002423 -0.000397 0.119994 0.422964 0.397063 0.005729 -0.062500 1 0 0 0 0 0 2 758128
-0.002423 -0.000397 0.119994 0.422953 0.397066 0.005734 -0.062500 1 0 0 0 0 0 2 759129
-0.002423 -0.000397 0.119994 0.422967 0.397052 0.005735 -0.062500 1 0 0 0 0 0 2 760128
-0.002423 -0.000397 0.119994 0.422965 0.397062 0.005729 -0.062500 1 0 0 0 0 0 2 761127
-0.002423 -0.000397 0.119994 0.422953 0.397066 0.005734 -0.062500 1 0 0 0 0 0 2 762104
-0.002423 -0.000397 0.119994 0.422975 0.397061 0.005742 -0.062500 1 0 0 0 0 0 2 763103
-0.002423 -0.000397 0.119994 0.422966 0.397064 0.005730 -0.062500 1 0 0 0 0 0 2 764130
-0.002423 -0.000397 0.119994 0.422953 0.397067 0.005734 -0.062500 1 0 0 0 0 0 2 765100
-0.002423 -0.000397 0.119994 0.422967 0.397053 0.005735 -0.062500 1 0 0 0 0 0 2 766101
-0.002423 -0.000397 0.119994 0.422966 0.397063 0.005729 -0.062500 1 0 0 0 0 0 2 767103
-0.002423 -0.000397 0.119994 0.422953 0.397067 0.005734 -0.062500 1 0 0 0 0 0 2 768100
-0.002423 -0.000397 0.119994 0.422967 0.397053 0.005735 -0.062500 1 0 0 0 0 0 2 769098
-0.002423 -0.000397 0.119994 0.422953 0.397065 0.005735 -0.062500 1 0 0 0 0 0 2 770138
-0.002423 -0.000397 0.119994 0.422964 0.397064 0.005729 -0.062500 1 0 0 0 0 0 2 771131
-0.002423 -0.000397 0.119994 0.422968 0.397052 0.005735 -0.062500 1 0 0 0 0 0 2 772133
-0.002428 -0.000379 0.119984 0.496852 0.142460 0.152610 -0.062500 1 0 0 0 0 0 2 773126
-0.002431 -0.000370 0.119980 0.473385 0.228257 0.080933 -0.062500 1 0 0 0 0 0 2 774125
-0.002432 -0.000365 0.119979 0.454819 0.292271 0.043736 -0.062500 1 0 0 0 0 0 2 775110
-0.002433 -0.000363 0.119978 0.444576 0.326313 0.029567 -0.062500 1 0 0 0 0 0 2 776101
-0.002433 -0.000362 0.119978 0.439279 0.343531 0.024524 -0.062500 1 0 0 0 0 0 2 777102
-0.002434 -0.000361 0.119978 0.436564 0.352144 0.022757 -0.062500 1 0 0 0 0 0 2 778129
-0.002434 -0.000361 0.119978 0.435202 0.356459 0.022150 -0.062500 1 0 0 0 0 0 2 779102
-0.002434 -0.000361 0.119978 0.434511 0.358608 0.021931 -0.062500 1 0 0 0 0 0 2 780130
-0.002434 -0.000361 0.119978 0.434160 0.359678 0.021855 -0.062500 1 0 0 0 0 0 2 781099
-0.002434 -0.000361 0.119978 0.433992 0.360220 0.021827 -0.062500 1 0 0 0 0 0 2 782101
-0.002434 -0.000361 0.119978 0.433900 0.360483 0.021816 -0.062500 1 0 0 0 0 0 2 783094
-0.002434 -0.000361 0.119978 0.433856 0.360624 0.021821 -0.062500 1 0 0 0 0 0 2 784108
-0.002434 -0.000361 0.119978 0.433824 0.360693 0.021814 -0.062500 1 0 0 0 0 0 2 785124
-0.002434 -0.000361 0.119978 0.433814 0.360720 0.021820 -0.062500 1 0 0 0 0 0 2 786110
-0.002434 -0.000361 0.119978 0.433814 0.360753 0.021814 -0.062500 1 0 0 0 0 0 2 787123
-0.002434 -0.000361 0.119978 0.433815 0.360756 0.021814 -0.062500 1 0 0 0 0 0 2 788108
-0.002434 -0.000361 0.119978 0.433815 0.360756 0.021813 -0.062500 1 0 0 0 0 0 2 789124
-0.002434 -0.000361 0.119978 0.433815 0.360756 0.021813 -0.062500 1 0 0 0 0 0 2 790122
-0.002434 -0.000361 0.119978 0.433815 0.360756 0.021813 -0.062500 1 0 0 0 0 0 2 791133
-0.002434 -0.000361 0.119978 0.433803 0.360759 0.021819 -0.062500 1 0 0 0 0 0 2 792125
-0.002434 -0.000361 0.119978 0.433814 0.360756 0.021814 -0.062500 1 0 0 0 0 0 2 793108
-0.002434 -0.000361 0.119978 0.433815 0.360756 0.021813 -0.062500 1 0 0 0 0 0 2 794121
-0.002434 -0.000361 0.119978 0.433803 0.360758 0.021819 -0.062500 1 0 0 0 0 0 2 795107
-0.002434 -0.000361 0.119978 0.433814 0.360756 0.021814 -0.062500 1 0 0 0 0 0 2 796126
-0.002434 -0.000361 0.119978 0.433815 0.360755 0.021813 -0.062500 1 0 0 0 0 0 2 797107
-0.002434 -0.000361 0.119978 0.433803 0.360758 0.021819 -0.062500 1 0 0 0 0 0 2 798123
-0.002434 -0.000361 0.119978 0.433814 0.360755 0.021814 -0.062500 1 0 0 0 0 0 2 799107
-0.002434 -0.000361 0.119978 0.433803 0.360758 0.021819 -0.062500 1 0 0 0 0 0 2 800123
-0.002434 -0.000361 0.119978 0.433814 0.360755 0.021814 -0.062500 1 0 0 0 0 0 2 801107
-0.002434 -0.000361 0.119978 0.433815 0.360755 0.021813 -0.062500 1 0 0 0 0 0 2 802066
-0.002446 -0.000374 0.119967 0.611248 0.550908 0.174107 -0.062500 1 0 0 0 0 0 2 803056
-0.002453 -0.000381 0.119964 0.553060 0.487319 0.099780 -0.062500 1 0 0 0 0 0 2 804068
-0.002456 -0.000385 0.119962 0.508463 0.439504 0.061209 -0.062500 1 0 0 0 0 0 2 805054
-0.002458 -0.000386 0.119962 0.484328 0.413959 0.046520 -0.062500 1 0 0 0 0 0 2 806066
-0.002459 -0.000387 0.119962 0.471994 0.401007 0.041299 -0.062500 1 0 0 0 0 0 2 807066
-0.002459 -0.000388 0.119962 0.465752 0.394492 0.039473 -0.062500 1 0 0 0 0 0 2 808055
-0.002459 -0.000388 0.119962 0.462612 0.391231 0.038825 -0.062500 1 0 0 0 0 0 2 809065
-0.002459 -0.000388 0.119962 0.461040 0.389609 0.038602 -0.062500 1 0 0 0 0 0 2 810055
-0.002459 -0.000388 0.119962 0.460253 0.388783 0.038531 -0.062500 1 0 0 0 0 0 2 811066
-0.002459 -0.000388 0.119962 0.459859 0.388385 0.038506 -0.062500 1 0 0 0 0 0 2 812057
-0.002459 -0.000388 0.119962 0.459665 0.388181 0.038498 -0.062500 1 0 0 0 0 0 2 813065
-0.002459 -0.000388 0.119962 0.459552 0.388078 0.038487 -0.062500 1 0 0 0 0 0 2 814062
-0.002459 -0.000388 0.119962 0.459515 0.388026 0.038485 -0.062500 1 0 0 0 0 0 2 815072
-0.002459 -0.000388 0.119962 0.459485 0.388008 0.038497 -0.062500 1 0 0 0 0 0 2 816075
-0.002459 -0.000388 0.119962 0.459467 0.387991 0.038484 -0.062500 1 0 0 0 0 0 2 817063
-0.002459 -0.000388 0.119962 0.459469 0.387978 0.038489 -0.062500 1 0 0 0 0 0 2 818067
-0.002459 -0.000388 0.119962 0.459469 0.387977 0.038490 -0.062500 1 0 0 0 0 0 2 819070
-0.002459 -0.000388 0.119962 0.459470 0.387977 0.038490 -0.062500 1 0 0 0 0 0 2 820061
-0.002459 -0.000388 0.119962 0.459470 0.387977 0.038490 -0.062500 1 0 0 0 0 0 2 821067
-0.002472 -0.000402 0.119951 0.636794 0.578017 0.190900 -0.062500 1 0 0 0 0 0 2 822072
-0.002479 -0.000408 0.119947 0.578646 0.514470 0.116511 -0.062500 1 0 0 0 0 0 2 823063
-0.002487 -0.000394 0.119935 0.607889 0.212195 0.224798 -0.062500 1 0 0 0 0 0 2 824075
-0.002491 -0.000386 0.119931 0.560368 0.272433 0.138401 -0.062500 1 0 0 0 0 0 2 825068
-0.002494 -0.000383 0.119930 0.529476 0.323452 0.095969 -0.062500 1 0 0 0 0 0 2 826069
-0.002495 -0.000381 0.119929 0.513012 0.350995 0.079975 -0.062500 1 0 0 0 0 0 2 827067
-0.002495 -0.000380 0.119929 0.504576 0.364929 0.074302 -0.062500 1 0 0 0 0 0 2 828065
-0.002496 -0.000379 0.119929 0.500291 0.371916 0.072312 -0.062500 1 0 0 0 0 0 2 829065
-0.002496 -0.000379 0.119929 0.498118 0.375409 0.071626 -0.062500 1 0 0 0 0 0 2 830066
-0.002496 -0.000379 0.119929 0.497031 0.377159 0.071382 -0.062500 1 0 0 0 0 0 2 831067
-0.002496 -0.000379 0.119929 0.496492 0.378034 0.071304 -0.062500 1 0 0 0 0 0 2 832074
-0.002496 -0.000379 0.119929 0.496227 0.378459 0.071266 -0.062500 1 0 0 0 0 0 2 833061
-0.002496 -0.000379 0.119929 0.496077 0.378675 0.071265 -0.062500 1 0 0 0 0 0 2 834069
-0.002496 -0.000379 0.119929 0.496016 0.378785 0.071265 -0.062500 1 0 0 0 0 0 2 835066
-0.002496 -0.000379 0.119929 0.495979 0.378831 0.071258 -0.062500 1 0 0 0 0 0 2 836065
-0.002496 -0.000379 0.119929 0.495966 0.378867 0.071257 -0.062500 1 0 0 0 0 0 2 837065
-0.002514 -0.000374 0.119907 0.746937 0.314475 0.370733 -0.062500 1 0 0 0 0 0 2 838125
-0.002523 -0.000372 0.119900 0.665449 0.336677 0.224498 -0.062500 1 0 0 0 0 0 2 839127
-0.002528 -0.000371 0.119897 0.602383 0.352865 0.148658 -0.062500 1 0 0 0 0 0 2 840101
-0.002530 -0.000370 0.119896 0.568055 0.361363 0.119809 -0.062500 1 0 0 0 0 0 2 841121
-0.002531 -0.000370 0.119896 0.550402 0.365616 0.109552 -0.062500 1 0 0 0 0 0 2 842136
-0.002532 -0.000370 0.119896 0.541464 0.367728 0.105946 -0.062500 1 0 0 0 0 0 2 843141
-0.002532 -0.000370 0.119896 0.536958 0.368774 0.104699 -0.062500 1 0 0 0 0 0 2 844128
-0.002532 -0.000370 0.119896 0.534687 0.369292 0.104269 -0.062500 1 0 0 0 0 0 2 845121
-0.002532 -0.000370 0.119896 0.533552 0.369555 0.104124 -0.062500 1 0 0 0 0 0 2 846123
-0.002532 -0.000370 0.119896 0.532983 0.369692 0.104063 -0.062500 1 0 0 0 0 0 2 847100
-0.002532 -0.000370 0.119896 0.532696 0.369752 0.104044 -0.062500 1 0 0 0 0 0 2 848098
-0.002532 -0.000370 0.119896 0.532550 0.369786 0.104031 -0.062500 1 0 0 0 0 0 2 849131
-0.002532 -0.000370 0.119896 0.532483 0.369802 0.104041 -0.062500 1 0 0 0 0 0 2 850123
-0.002532 -0.000370 0.119896 0.532448 0.369800 0.104028 -0.062500 1 0 0 0 0 0 2 851126
-0.002532 -0.000370 0.119896 0.532434 0.369802 0.104033 -0.062500 1 0 0 0 0 0 2 852100
-0.002532 -0.000370 0.119896 0.532418 0.369816 0.104033 -0.062500 1 0 0 0 0 0 2 853099
-0.002538 -0.000352 0.119885 0.606106 0.115547 0.251104 -0.062500 1 0 0 0 0 0 2 854135
-0.002540 -0.000343 0.119882 0.582758 0.201220 0.179314 -0.062500 1 0 0 0 0 0 2 855130
-0.002542 -0.000338 0.119881 0.564248 0.265149 0.142061 -0.062500 1 0 0 0 0 0 2 856129
-0.002543 -0.000336 0.119880 0.554023 0.299159 0.127895 -0.062500 1 0 0 0 0 0 2 857129
-0.002556 -0.000348 0.119869 0.725812 0.506279 0.275314 -0.062500 1 0 0 0 0 0 2 858124
-0.002562 -0.000354 0.119865 0.665085 0.451355 0.199114 -0.062500 1 0 0 0 0 0 2 859132
-0.002565 -0.000358 0.119864 0.619220 0.407905 0.159878 -0.062500 1 0 0 0 0 0 2 860103
-0.002567 -0.000359 0.119863 0.594423 0.384540 0.144967 -0.062500 1 0 0 0 0 0 2 861100
-0.002568 -0.000360 0.119863 0.581730 0.372679 0.139671 -0.062500 1 0 0 0 0 0 2 862126
-0.002568 -0.000360 0.119863 0.575328 0.366703 0.137817 -0.062500 1 0 0 0 0 0 2 863099
-0.002569 -0.000361 0.119863 0.572101 0.363740 0.137169 -0.062500 1 0 0 0 0 0 2 864104
-0.002569 -0.000361 0.119863 0.570485 0.362233 0.136936 -0.062500 1 0 0 0 0 0 2 865130
-0.002569 -0.000361 0.119863 0.569675 0.361483 0.136864 -0.062500 1 0 0 0 0 0 2 866125
-0.002574 -0.000343 0.119853 0.642892 0.106953 0.283981 -0.062500 1 0 0 0 0 0 2 867098
-0.002577 -0.000334 0.119849 0.619377 0.192406 0.212129 -0.062500 1 0 0 0 0 0 2 868093
-0.002578 -0.000329 0.119848 0.600791 0.256212 0.174863 -0.062500 1 0 0 0 0 0 2 869107
-0.002579 -0.000327 0.119847 0.590527 0.290159 0.160694 -0.062500 1 0 0 0 0 0 2 870121
-0.002579 -0.000326 0.119847 0.585182 0.307318 0.155640 -0.062500 1 0 0 0 0 0 2 871107
-0.002580 -0.000325 0.119847 0.582470 0.315903 0.153870 -0.062500 1 0 0 0 0 0 2 872121
-0.002580 -0.000325 0.119847 0.581090 0.320204 0.153257 -0.062500 1 0 0 0 0 0 2 873104
-0.002580 -0.000325 0.119847 0.580386 0.322352 0.153042 -0.062500 1 0 0 0 0 0 2 874108
-0.002592 -0.000338 0.119836 0.757023 0.513285 0.305504 -0.062500 1 0 0 0 0 0 2 875121
-0.002599 -0.000345 0.119832 0.698891 0.450301 0.230993 -0.062500 1 0 0 0 0 0 2 876107
-0.002602 -0.000348 0.119831 0.654336 0.402850 0.192365 -0.062500 1 0 0 0 0 0 2 877121
-0.002604 -0.000350 0.119831 0.630187 0.377463 0.177666 -0.062500 1 0 0 0 0 0 2 878107
-0.002604 -0.000351 0.119830 0.617838 0.364611 0.172435 -0.062500 1 0 0 0 0 0 2 879120
-0.002605 -0.000351 0.119830 0.611592 0.358147 0.170600 -0.062500 1 0 0 0 0 0 2 880103
-0.002605 -0.000351 0.119830 0.608452 0.354905 0.169960 -0.062500 1 0 0 0 0 0 2 881121
-0.002610 -0.000333 0.119820 0.680419 0.099244 0.316943 -0.062500 1 0 0 0 0 0 2 882106
-0.002613 -0.000324 0.119816 0.656394 0.184023 0.245000 -0.062500 1 0 0 0 0 0 2 883120
-0.002615 -0.000320 0.119815 0.637512 0.247494 0.207682 -0.062500 1 0 0 0 0 0 2 884106
-0.002615 -0.000318 0.119814 0.627096 0.281262 0.193500 -0.062500 1 0 0 0 0 0 2 885121
-0.002616 -0.000317 0.119814 0.621687 0.298344 0.188452 -0.062500 1 0 0 0 0 0 2 886054
-0.002616 -0.000316 0.119814 0.618931 0.306911 0.186680 -0.062500 1 0 0 0 0 0 2 887064
-0.002616 -0.000316 0.119814 0.617540 0.311171 0.186065 -0.062500 1 0 0 0 0 0 2 888053
-0.002616 -0.000316 0.119814 0.616828 0.313307 0.185843 -0.062500 1 0 0 0 0 0 2 889063
-0.002616 -0.000316 0.119814 0.616474 0.314373 0.185785 -0.062500 1 0 0 0 0 0 2 890055
-0.002616 -0.000315 0.119814 0.616299 0.314906 0.185751 -0.062500 1 0 0 0 0 0 2 891053
-0.002616 -0.000315 0.119814 0.616203 0.315180 0.185732 -0.062500 1 0 0 0 0 0 2 892062
-0.002616 -0.000315 0.119814 0.616161 0.315311 0.185743 -0.062500 1 0 0 0 0 0 2 893052
-0.002629 -0.000329 0.119803 0.792996 0.505161 0.338329 -0.062500 1 0 0 0 0 0 2 894063
-0.002635 -0.000336 0.119800 0.735100 0.441698 0.263819 -0.062500 1 0 0 0 0 0 2 895052
-0.002644 -0.000321 0.119788 0.764128 0.140085 0.372460 -0.062500 1 0 0 0 0 0 2 896063
-0.002648 -0.000314 0.119784 0.716837 0.200133 0.285826 -0.062500 1 0 0 0 0 0 2 897067
-0.002650 -0.000310 0.119782 0.686051 0.251036 0.243302 -0.062500 1 0 0 0 0 0 2 898072
-0.002651 -0.000308 0.119782 0.669596 0.278524 0.227284 -0.062500 1 0 0 0 0 0 2 899057
-0.002652 -0.000307 0.119782 0.661158 0.292444 0.221602 -0.062500 1 0 0 0 0 0 2 900072
-0.002652 -0.000307 0.119781 0.656873 0.299429 0.219611 -0.062500 1 0 0 0 0 0 2 901070
-0.002652 -0.000307 0.119781 0.654719 0.302903 0.218919 -0.062500 1 0 0 0 0 0 2 902059
-0.002652 -0.000307 0.119781 0.653632 0.304660 0.218683 -0.062500 1 0 0 0 0 0 2 903067
-0.002652 -0.000306 0.119781 0.653074 0.305528 0.218604 -0.062500 1 0 0 0 0 0 2 904069
-0.002653 -0.000306 0.119781 0.652795 0.305955 0.218571 -0.062500 1 0 0 0 0 0 2 905058
-0.002653 -0.000306 0.119781 0.652667 0.306165 0.218559 -0.062500 1 0 0 0 0 0 2 906070
-0.002653 -0.000306 0.119781 0.652593 0.306288 0.218556 -0.062500 1 0 0 0 0 0 2 907073
-0.002653 -0.000306 0.119781 0.652566 0.306333 0.218561 -0.062500 1 0 0 0 0 0 2 908073
-0.002653 -0.000306 0.119781 0.652546 0.306360 0.218555 -0.062500 1 0 0 0 0 0 2 909048
-0.002653 -0.000306 0.119781 0.652530 0.306376 0.218554 -0.062500 1 0 0 0 0 0 2 910066
-0.002653 -0.000306 0.119781 0.652528 0.306377 0.218554 -0.062500 1 0 0 0 0 0 2 911065
-0.002653 -0.000306 0.119781 0.652533 0.306397 0.218554 -0.062500 1 0 0 0 0 0 2 912064
-0.002653 -0.000306 0.119781 0.652517 0.306381 0.218560 -0.062500 1 0 0 0 0 0 2 913064
-0.002653 -0.000306 0.119781 0.652532 0.306397 0.218555 -0.062500 1 0 0 0 0 0 2 914064
-0.002653 -0.000306 0.119781 0.652526 0.306390 0.218547 -0.062500 1 0 0 0 0 0 2 915065
-0.002653 -0.000306 0.119781 0.652524 0.306389 0.218566 -0.062500 1 0 0 0 0 0 2 916074
-0.002653 -0.000306 0.119781 0.652525 0.306389 0.218548 -0.062500 1 0 0 0 0 0 2 917071
-0.002653 -0.000306 0.119781 0.652533 0.306398 0.218553 -0.062500 1 0 0 0 0 0 2 918070
-0.002653 -0.000306 0.119781 0.652525 0.306390 0.218567 -0.062500 1 0 0 0 0 0 2 919066
-0.002658 -0.000288 0.119771 0.725955 0.052590 0.365942 -0.062500 1 0 0 0 0 0 2 920064
-0.002660 -0.000279 0.119767 0.702780 0.138075 0.293976 -0.062500 1 0 0 0 0 0 2 921063
-0.002662 -0.000275 0.119766 0.684323 0.201878 0.256650 -0.062500 1 0 0 0 0 0 2 922064
-0.002663 -0.000272 0.119766 0.674119 0.235839 0.242451 -0.062500 1 0 0 0 0 0 2 923063
-0.002676 -0.000285 0.119754 0.845556 0.442741 0.389987 -0.062500 1 0 0 0 0 0 2 924066
-0.002682 -0.000291 0.119751 0.785022 0.387831 0.313690 -0.062500 1 0 0 0 0 0 2 925065
-0.002686 -0.000294 0.119749 0.739235 0.344445 0.274444 -0.062500 1 0 0 0 0 0 2 926124
-0.002687 -0.000296 0.119749 0.714470 0.321100 0.259527 -0.062500 1 0 0 0 0 0 2 927124
-0.002688 -0.000297 0.119749 0.701797 0.309241 0.254228 -0.062500 1 0 0 0 0 0 2 928124
-0.002688 -0.000297 0.119749 0.695393 0.303306 0.252369 -0.062500 1 0 0 0 0 0 2 929097
-0.002689 -0.000297 0.119749 0.692163 0.300331 0.251737 -0.062500 1 0 0 0 0 0 2 930096
-0.002689 -0.000297 0.119749 0.690548 0.298825 0.251506 -0.062500 1 0 0 0 0 0 2 931096
-0.002689 -0.000297 0.119749 0.689735 0.298087 0.251427 -0.062500 1 0 0 0 0 0 2 932124
-0.002689 -0.000297 0.119749 0.689326 0.297709 0.251400 -0.062500 1 0 0 0 0 0 2 933097
-0.002689 -0.000297 0.119749 0.689119 0.297541 0.251391 -0.062500 1 0 0 0 0 0 2 934099
-0.002689 -0.000297 0.119749 0.689028 0.297435 0.251387 -0.062500 1 0 0 0 0 0 2 935097
-0.002689 -0.000297 0.119749 0.688971 0.297388 0.251378 -0.062500 1 0 0 0 0 0 2 936096
-0.002689 -0.000297 0.119749 0.688939 0.297371 0.251389 -0.062500 1 0 0 0 0 0 2 937128
-0.002689 -0.000297 0.119749 0.688932 0.297351 0.251390 -0.062500 1 0 0 0 0 0 2 938132
-0.002689 -0.000297 0.119749 0.688924 0.297340 0.251383 -0.062500 1 0 0 0 0 0 2 939128
-0.002689 -0.000297 0.119749 0.688923 0.297339 0.251382 -0.062500 1 0 0 0 0 0 2 940129
-0.002689 -0.000297 0.119749 0.688932 0.297347 0.251389 -0.062500 1 0 0 0 0 0 2 941131
-0.002689 -0.000297 0.119749 0.688913 0.297343 0.251390 -0.062500 1 0 0 0 0 0 2 942121
-0.002689 -0.000297 0.119749 0.688923 0.297339 0.251383 -0.062500 1 0 0 0 0 0 2 943127
-0.002689 -0.000297 0.119749 0.688924 0.297339 0.251383 -0.062500 1 0 0 0 0 0 2 944119
-0.002689 -0.000297 0.119749 0.688912 0.297341 0.251389 -0.062500 1 0 0 0 0 0 2 945120
-0.002689 -0.000297 0.119749 0.688923 0.297339 0.251383 -0.062500 1 0 0 0 0 0 2 946121
-0.002689 -0.000297 0.119749 0.688911 0.297341 0.251389 -0.062500 1 0 0 0 0 0 2 947097
-0.002689 -0.000297 0.119749 0.688922 0.297339 0.251383 -0.062500 1 0 0 0 0 0 2 948104
-0.002689 -0.000297 0.119749 0.688924 0.297338 0.251382 -0.062500 1 0 0 0 0 0 2 949097
-0.002689 -0.000297 0.119749 0.688912 0.297341 0.251389 -0.062500 1 0 0 0 0 0 2 950099
-0.002689 -0.000297 0.119749 0.688927 0.297359 0.251383 -0.062500 1 0 0 0 0 0 2 951124
-0.002694 -0.000279 0.119738 0.762284 0.043653 0.398840 -0.062500 1 0 0 0 0 0 2 952120
-0.002697 -0.000270 0.119734 0.739141 0.129109 0.326829 -0.062500 1 0 0 0 0 0 2 953124
-0.002698 -0.000266 0.119733 0.720725 0.192879 0.289489 -0.062500 1 0 0 0 0 0 2 954120
-0.002699 -0.000263 0.119733 0.710512 0.226820 0.275281 -0.062500 1 0 0 0 0 0 2 955122
-0.002699 -0.000262 0.119733 0.705205 0.243968 0.270230 -0.062500 1 0 0 0 0 0 2 956119
-0.002700 -0.000262 0.119733 0.702499 0.252572 0.268464 -0.062500 1 0 0 0 0 0 2 957123
-0.002700 -0.000261 0.119732 0.701121 0.256869 0.267847 -0.062500 1 0 0 0 0 0 2 958124
-0.002700 -0.000261 0.119732 0.700428 0.259011 0.267643 -0.062500 1 0 0 0 0 0 2 959119
-0.002700 -0.000261 0.119732 0.700073 0.260088 0.267560 -0.062500 1 0 0 0 0 0 2 960105
-0.002700 -0.000261 0.119732 0.699908 0.260619 0.267536 -0.062500 1 0 0 0 0 0 2 961119
-0.002700 -0.000261 0.119732 0.699814 0.260892 0.267518 -0.062500 1 0 0 0 0 0 2 962106
-0.002700 -0.000261 0.119732 0.699772 0.261022 0.267529 -0.062500 1 0 0 0 0 0 2 963120
-0.002700 -0.000261 0.119732 0.699741 0.261089 0.267523 -0.062500 1 0 0 0 0 0 2 964105
-0.002700 -0.000261 0.119732 0.699727 0.261128 0.267522 -0.062500 1 0 0 0 0 0 2 965121
-0.002700 -0.000261 0.119732 0.699731 0.261150 0.267522 -0.062500 1 0 0 0 0 0 2 966105
-0.002700 -0.000261 0.119732 0.699732 0.261152 0.267522 -0.062500 1 0 0 0 0 0 2 967121
-0.002700 -0.000261 0.119732 0.699732 0.261152 0.267522 -0.062500 1 0 0 0 0 0 2 968123
-0.002700 -0.000261 0.119732 0.699732 0.261151 0.267522 -0.062500 1 0 0 0 0 0 2 969123
-0.002700 -0.000261 0.119732 0.699720 0.261154 0.267529 -0.062500 1 0 0 0 0 0 2 970052
-0.002700 -0.000261 0.119732 0.699728 0.261163 0.267516 -0.062500 1 0 0 0 0 0 2 971063
-0.002700 -0.000261 0.119732 0.699732 0.261152 0.267522 -0.062500 1 0 0 0 0 0 2 972049
-0.002700 -0.000261 0.119732 0.699717 0.261165 0.267522 -0.062500 1 0 0 0 0 0 2 973061
-0.002700 -0.000261 0.119732 0.699739 0.261161 0.267529 -0.062500 1 0 0 0 0 0 2 974062
-0.002700 -0.000261 0.119732 0.699730 0.261164 0.267517 -0.062500 1 0 0 0 0 0 2 975050
-0.002700 -0.000261 0.119732 0.699720 0.261155 0.267528 -0.062500 1 0 0 0 0 0 2 976062
-0.002700 -0.000261 0.119732 0.699728 0.261163 0.267516 -0.062500 1 0 0 0 0 0 2 977050
-0.002700 -0.000261 0.119732 0.699720 0.261155 0.267528 -0.062500 1 0 0 0 0 0 2 978061
-0.002700 -0.000261 0.119732 0.699728 0.261163 0.267516 -0.062500 1 0 0 0 0 0 2 979051
-0.002700 -0.000261 0.119732 0.699732 0.261152 0.267522 -0.062500 1 0 0 0 0 0 2 980062
-0.002700 -0.000261 0.119732 0.699717 0.261165 0.267522 -0.062500 1 0 0 0 0 0 2 981053
-0.002700 -0.000261 0.119732 0.699731 0.261152 0.267522 -0.062500 1 0 0 0 0 0 2 982066
-0.002700 -0.000261 0.119732 0.699737 0.261171 0.267523 -0.062500 1 0 0 0 0 0 2 983058
-0.002700 -0.000261 0.119732 0.699721 0.261156 0.267529 -0.062500 1 0 0 0 0 0 2 984062
-0.002700 -0.000261 0.119732 0.699728 0.261163 0.267516 -0.062500 1 0 0 0 0 0 2 985067
-0.002700 -0.000261 0.119732 0.699732 0.261153 0.267522 -0.062500 1 0 0 0 0 0 2 986067
-0.002700 -0.000261 0.119732 0.699721 0.261154 0.267529 -0.062500 1 0 0 0 0 0 2 987057
-0.002700 -0.000261 0.119732 0.699728 0.261163 0.267516 -0.062500 1 0 0 0 0 0 2 988065
-0.002700 -0.000261 0.119732 0.699720 0.261155 0.267528 -0.062500 1 0 0 0 0 0 2 989056
-0.002700 -0.000261 0.119732 0.699728 0.261163 0.267516 -0.062500 1 0 0 0 0 0 2 990061
-0.002700 -0.000261 0.119732 0.699732 0.261152 0.267522 -0.062500 1 0 0 0 0 0 2 991054
-0.002700 -0.000261 0.119732 0.699717 0.261165 0.267522 -0.062500 1 0 0 0 0 0 2 992068
-0.002700 -0.000261 0.119732 0.699739 0.261161 0.267529 -0.062500 1 0 0 0 0 0 2 993064
-0.002700 -0.000261 0.119732 0.699730 0.261164 0.267517 -0.062500 1 0 0 0 0 0 2 994063
-0.002700 -0.000261 0.119732 0.699721 0.261155 0.267528 -0.062500 1 0 0 0 0 0 2 995062
-0.002700 -0.000261 0.119732 0.699728 0.261163 0.267516 -0.062500 1 0 0 0 0 0 2 996061
-0.002700 -0.000261 0.119732 0.699720 0.261155 0.267528 -0.062500 1 0 0 0 0 0 2 997062
-0.002700 -0.000261 0.119732 0.699728 0.261163 0.267516 -0.062500 1 0 0 0 0 0 2 998061
-0.002700 -0.000261 0.119732 0.699732 0.261152 0.267522 -0.062500 1 0 0 0 0 0 2 999060
-0.002700 -0.000261 0.119732 0.699717 0.261165 0.267522 -0.062500 1 0 0 0 0 0 3 61
-0.002700 -0.000261 0.119732 0.699731 0.261152 0.267522 -0.062500 1 0 0 0 0 0 3 1067
-0.002700 -0.000261 0.119732 0.699729 0.261163 0.267515 -0.062500 1 0 0 0 0 0 3 2133
-0.002700 -0.000261 0.119732 0.699728 0.261164 0.267535 -0.062500 1 0 0 0 0 0 3 3132
-0.002700 -0.000261 0.119732 0.699729 0.261164 0.267517 -0.062500 1 0 0 0 0 0 3 4121
-0.002700 -0.000261 0.119732 0.699720 0.261156 0.267528 -0.062500 1 0 0 0 0 0 3 5096
-0.002700 -0.000261 0.119732 0.699728 0.261163 0.267516 -0.062500 1 0 0 0 0 0 3 6118
-0.002700 -0.000261 0.119732 0.699732 0.261153 0.267522 -0.062500 1 0 0 0 0 0 3 7094
-0.002700 -0.000261 0.119732 0.699721 0.261154 0.267529 -0.062500 1 0 0 0 0 0 3 8128
-0.002700 -0.000261 0.119732 0.699728 0.261163 0.267516 -0.062500 1 0 0 0 0 0 3 9127
-0.002700 -0.000261 0.119732 0.699732 0.261152 0.267522 -0.062500 1 0 0 0 0 0 3 10102
-0.002700 -0.000261 0.119732 0.699717 0.261165 0.267522 -0.062500 1 0 0 0 0 0 3 11126
-0.002700 -0.000261 0.119732 0.699731 0.261152 0.267522 -0.062500 1 0 0 0 0 0 3 12117
-0.002700 -0.000261 0.119732 0.699725 0.261174 0.267529 -0.062500 1 0 0 0 0 0 3 13122
-0.002700 -0.000261 0.119732 0.699732 0.261154 0.267523 -0.062500 1 0 0 0 0 0 3 14117
-0.002700 -0.000261 0.119732 0.699729 0.261163 0.267516 -0.062500 1 0 0 0 0 0 3 15122
-0.002700 -0.000261 0.119732 0.699720 0.261155 0.267528 -0.062500 1 0 0 0 0 0 3 16119
-0.002700 -0.000261 0.119732 0.699728 0.261163 0.267516 -0.062500 1 0 0 0 0 0 3 17124
-0.002700 -0.000261 0.119732 0.699732 0.261152 0.267522 -0.062500 1 0 0 0 0 0 3 18122
-0.002700 -0.000261 0.119732 0.699717 0.261165 0.267522 -0.062500 1 0 0 0 0 0 3 19095
-0.002700 -0.000261 0.119732 0.699731 0.261152 0.267522 -0.062500 1 0 0 0 0 0 3 20096
-0.002700 -0.000261 0.119732 0.699717 0.261165 0.267522 -0.062500 1 0 0 0 0 0 3 21120
-0.002700 -0.000261 0.119732 0.699739 0.261161 0.267529 -0.062500 1 0 0 0 0 0 3 22132
-0.002700 -0.000261 0.119732 0.699730 0.261164 0.267517 -0.062500 1 0 0 0 0 0 3 23127
-0.002700 -0.000261 0.119732 0.699720 0.261156 0.267528 -0.062500 1 0 0 0 0 0 3 24125
-0.002700 -0.000261 0.119732 0.699728 0.261163 0.267516 -0.062500 1 0 0 0 0 0 3 25124
-0.002700 -0.000261 0.119732 0.699732 0.261153 0.267522 -0.062500 1 0 0 0 0 0 3 26127
-0.002700 -0.000261 0.119732 0.699721 0.261154 0.267529 -0.062500 1 0 0 0 0 0 3 27098
-0.002700 -0.000261 0.119732 0.699728 0.261163 0.267516 -0.062500 1 0 0 0 0 0 3 28096
-0.002700 -0.000261 0.119732 0.699720 0.261155 0.267528 -0.062500 1 0 0 0 0 0 3 29095
-0.002700 -0.000261 0.119732 0.699728 0.261163 0.267516 -0.062500 1 0 0 0 0 0 3 30115
-0.002700 -0.000261 0.119732 0.699732 0.261152 0.267522 -0.062500 1 0 0 0 0 0 3 31094
-0.002700 -0.000261 0.119732 0.699725 0.261174 0.267529 -0.062500 1 0 0 0 0 0 3 32123
-0.002700 -0.000261 0.119732 0.699732 0.261154 0.267523 -0.062500 1 0 0 0 0 0 3 33127
-0.002700 -0.000261 0.119732 0.699730 0.261163 0.267516 -0.062500 1 0 0 0 0 0 3 34123
-0.002700 -0.000261 0.119732 0.699720 0.261155 0.267528 -0.062500 1 0 0 0 0 0 3 35095
-0.002700 -0.000261 0.119732 0.699728 0.261163 0.267516 -0.062500 1 0 0 0 0 0 3 36087
-0.002700 -0.000261 0.119732 0.699720 0.261155 0.267528 -0.062500 1 0 0 0 0 0 3 37103
-0.002700 -0.000261 0.119732 0.699728 0.261163 0.267516 -0.062500 1 0 0 0 0 0 3 38120
-0.002700 -0.000261 0.119732 0.699732 0.261152 0.267522 -0.062500 1 0 0 0 0 0 3 39102
-0.002700 -0.000261 0.119732 0.699717 0.261165 0.267522 -0.062500 1 0 0 0 0 0 3 40116
-0.002700 -0.000261 0.119732 0.699731 0.261152 0.267522 -0.062500 1 0 0 0 0 0 3 41117
-0.002700 -0.000261 0.119732 0.699737 0.261171 0.267522 -0.062500 1 0 0 0 0 0 3 42121
-0.002700 -0.000261 0.119732 0.699721 0.261156 0.267529 -0.062500 1 0 0 0 0 0 3 43118
-0.002700 -0.000261 0.119732 0.699728 0.261163 0.267516 -0.062500 1 0 0 0 0 0 3 44101
-0.002700 -0.000261 0.119732 0.699720 0.261155 0.267528 -0.062500 1 0 0 0 0 0 3 45117
-0.002700 -0.000261 0.119732 0.699728 0.261163 0.267516 -0.062500 1 0 0 0 0 0 3 46121
-0.002705 -0.000243 0.119722 0.773044 0.007600 0.415107 -0.062500 1 0 0 0 0 0 3 47118
-0.002708 -0.000234 0.119718 0.749935 0.092998 0.343027 -0.062500 1 0 0 0 0 0 3 48101
-0.002709 -0.000229 0.119717 0.731513 0.156727 0.305650 -0.062500 1 0 0 0 0 0 3 49118
-0.002710 -0.000227 0.119717 0.721322 0.190656 0.291444 -0.062500 1 0 0 0 0 0 3 50101
-0.002710 -0.000226 0.119716 0.716005 0.207812 0.286386 -0.062500 1 0 0 0 0 0 3 51118
-0.002710 -0.000226 0.119716 0.713290 0.216406 0.284608 -0.062500 1 0 0 0 0 0 3 52099
-0.002710 -0.000225 0.119716 0.711922 0.220698 0.284002 -0.062500 1 0 0 0 0 0 3 53117
-0.002710 -0.000225 0.119716 0.711228 0.222850 0.283791 -0.062500 1 0 0 0 0 0 3 54049
-0.002711 -0.000225 0.119716 0.710889 0.223914 0.283707 -0.062500 1 0 0 0 0 0 3 55058
-0.002711 -0.000225 0.119716 0.710710 0.224458 0.283682 -0.062500 1 0 0 0 0 0 3 56047
-0.002711 -0.000225 0.119716 0.710614 0.224732 0.283684 -0.062500 1 0 0 0 0 0 3 57059
-0.002711 -0.000225 0.119716 0.710564 0.224854 0.283670 -0.062500 1 0 0 0 0 0 3 58058
-0.002711 -0.000225 0.119716 0.710564 0.224923 0.283676 -0.062500 1 0 0 0 0 0 3 59048
-0.002711 -0.000225 0.119716 0.710534 0.224956 0.283676 -0.062500 1 0 0 0 0 0 3 60059
-0.002711 -0.000225 0.119716 0.710536 0.224978 0.283676 -0.062500 1 0 0 0 0 0 3 61047
-0.002716 -0.000207 0.119706 0.783798 -0.028426 0.431383 -0.062500 1 0 0 0 0 0 3 62058
-0.002718 -0.000198 0.119702 0.760719 0.056884 0.359237 -0.062500 1 0 0 0 0 0 3 63048
-0.002720 -0.000193 0.119701 0.742303 0.120598 0.321832 -0.062500 1 0 0 0 0 0 3 64058
-0.002721 -0.000191 0.119700 0.732117 0.154512 0.307607 -0.062500 1 0 0 0 0 0 3 65061
-0.002721 -0.000190 0.119700 0.726814 0.171658 0.302554 -0.062500 1 0 0 0 0 0 3 66062
-0.002721 -0.000189 0.119700 0.724090 0.180251 0.300779 -0.062500 1 0 0 0 0 0 3 67065
-0.002721 -0.000189 0.119700 0.722719 0.184553 0.300164 -0.062500 1 0 0 0 0 0 3 68067
-0.002721 -0.000189 0.119700 0.722031 0.186683 0.299945 -0.062500 1 0 0 0 0 0 3 69055
-0.002721 -0.000189 0.119700 0.721674 0.187769 0.299872 -0.062500 1 0 0 0 0 0 3 70063
-0.002721 -0.000189 0.119700 0.721508 0.188301 0.299849 -0.062500 1 0 0 0 0 0 3 71053
-0.002721 -0.000189 0.119700 0.721413 0.188574 0.299852 -0.062500 1 0 0 0 0 0 3 72062
-0.002721 -0.000189 0.119700 0.721381 0.188713 0.299832 -0.062500 1 0 0 0 0 0 3 73066
-0.002734 -0.000202 0.119689 0.897933 0.378501 0.452362 -0.062500 1 0 0 0 0 0 3 74068
-0.002740 -0.000209 0.119685 0.840198 0.314977 0.377863 -0.062500 1 0 0 0 0 0 3 75058
-0.002749 -0.000194 0.119674 0.869014 0.014014 0.487023 -0.062500 1 0 0 0 0 0 3 76045
-0.002753 -0.000187 0.119669 0.821912 0.073812 0.400137 -0.062500 1 0 0 0 0 0 3 77063
-0.002755 -0.000183 0.119668 0.791184 0.124592 0.357491 -0.062500 1 0 0 0 0 0 3 78060
-0.002757 -0.000182 0.119668 0.774774 0.152010 0.341436 -0.062500 1 0 0 0 0 0 3 79060
-0.002757 -0.000181 0.119667 0.766325 0.165914 0.335746 -0.062500 1 0 0 0 0 0 3 80057
-0.002757 -0.000180 0.119667 0.762036 0.172878 0.333752 -0.062500 1 0 0 0 0 0 3 81040
-0.002758 -0.000180 0.119667 0.759879 0.176354 0.333065 -0.062500 1 0 0 0 0 0 3 82060
-0.002758 -0.000180 0.119667 0.758784 0.178100 0.332820 -0.062500 1 0 0 0 0 0 3 83057
-0.002758 -0.000180 0.119667 0.758246 0.178971 0.332738 -0.062500 1 0 0 0 0 0 3 84063
-0.002758 -0.000180 0.119667 0.757957 0.179401 0.332710 -0.062500 1 0 0 0 0 0 3 85070
-0.002758 -0.000180 0.119667 0.757828 0.179610 0.332698 -0.062500 1 0 0 0 0 0 3 86065
-0.002758 -0.000180 0.119667 0.757754 0.179733 0.332695 -0.062500 1 0 0 0 0 0 3 87041
-0.002763 -0.000162 0.119657 0.830870 -0.073380 0.480598 -0.062500 1 0 0 0 0 0 3 88058
-0.002766 -0.000153 0.119653 0.807830 0.011850 0.408348 -0.062500 1 0 0 0 0 0 3 89057
-0.002767 -0.000148 0.119652 0.789460 0.075519 0.370902 -0.062500 1 0 0 0 0 0 3 90059
-0.002768 -0.000146 0.119651 0.779270 0.109399 0.356650 -0.062500 1 0 0 0 0 0 3 91062
-0.002768 -0.000145 0.119651 0.773963 0.126553 0.351589 -0.062500 1 0 0 0 0 0 3 92058
-0.002768 -0.000144 0.119651 0.771252 0.135138 0.349821 -0.062500 1 0 0 0 0 0 3 93058
-0.002768 -0.000144 0.119651 0.769866 0.139419 0.349210 -0.062500 1 0 0 0 0 0 3 94116
-0.002781 -0.000157 0.119640 0.945643 0.331251 0.501515 -0.062500 1 0 0 0 0 0 3 95118
-0.002787 -0.000164 0.119636 0.887628 0.268768 0.426930 -0.062500 1 0 0 0 0 0 3 96082
-0.002791 -0.000167 0.119635 0.843098 0.221618 0.388278 -0.062500 1 0 0 0 0 0 3 97111
-0.002792 -0.000169 0.119635 0.818974 0.196434 0.373587 -0.062500 1 0 0 0 0 0 3 98119
-0.002793 -0.000170 0.119635 0.806610 0.183666 0.368362 -0.062500 1 0 0 0 0 0 3 99093
-0.002794 -0.000170 0.119634 0.800349 0.177254 0.366533 -0.062500 1 0 0 0 0 0 3 100118
-0.002794 -0.000171 0.119634 0.797213 0.174053 0.365907 -0.062500 1 0 0 0 0 0 3 101092
-0.002799 -0.000153 0.119624 0.868698 -0.080609 0.513645 -0.062500 1 0 0 0 0 0 3 102093
-0.002802 -0.000144 0.119620 0.844927 0.003761 0.441282 -0.062500 1 0 0 0 0 0 3 103093
-0.002803 -0.000139 0.119619 0.826183 0.066974 0.403798 -0.062500 1 0 0 0 0 0 3 104092
-0.002804 -0.000137 0.119618 0.815801 0.100646 0.389542 -0.062500 1 0 0 0 0 0 3 105090
-0.002804 -0.000136 0.119618 0.810398 0.117676 0.384466 -0.062500 1 0 0 0 0 0 3 106091
-0.002805 -0.000135 0.119618 0.807633 0.126198 0.382693 -0.062500 1 0 0 0 0 0 3 107125
-0.002805 -0.000135 0.119618 0.806245 0.130474 0.382080 -0.062500 1 0 0 0 0 0 3 108121
-0.002805 -0.000135 0.119618 0.805525 0.132598 0.381865 -0.062500 1 0 0 0 0 0 3 109120
-0.002805 -0.000135 0.119618 0.805168 0.133672 0.381798 -0.062500 1 0 0 0 0 0 3 110101
-0.002805 -0.000135 0.119618 0.804992 0.134205 0.381761 -0.062500 1 0 0 0 0 0 3 111115
-0.002805 -0.000135 0.119618 0.804908 0.134476 0.381756 -0.062500 1 0 0 0 0 0 3 112123
-0.002805 -0.000135 0.119618 0.804859 0.134597 0.381761 -0.062500 1 0 0 0 0 0 3 113092
-0.002805 -0.000135 0.119618 0.804839 0.134660 0.381748 -0.062500 1 0 0 0 0 0 3 114122
-0.002823 -0.000130 0.119597 1.054195 0.071400 0.682439 -0.062500 1 0 0 0 0 0 3 115092
-0.002832 -0.000128 0.119589 0.973638 0.092966 0.535471 -0.062500 1 0 0 0 0 0 3 116096
-0.002836 -0.000127 0.119587 0.910997 0.108901 0.459350 -0.062500 1 0 0 0 0 0 3 117124
-0.002839 -0.000126 0.119586 0.876783 0.117308 0.430431 -0.062500 1 0 0 0 0 0 3 118118
-0.002840 -0.000126 0.119586 0.859143 0.121549 0.420144 -0.062500 1 0 0 0 0 0 3 119093
-0.002841 -0.000126 0.119585 0.850204 0.123651 0.416549 -0.062500 1 0 0 0 0 0 3 120091
-0.002841 -0.000126 0.119585 0.845693 0.124703 0.415304 -0.062500 1 0 0 0 0 0 3 121092
-0.002841 -0.000126 0.119585 0.843418 0.125242 0.414871 -0.062500 1 0 0 0 0 0 3 122114
-0.002841 -0.000126 0.119585 0.842286 0.125506 0.414721 -0.062500 1 0 0 0 0 0 3 123099
-0.002841 -0.000126 0.119585 0.841701 0.125626 0.414663 -0.062500 1 0 0 0 0 0 3 124112
-0.002841 -0.000126 0.119585 0.841420 0.125691 0.414649 -0.062500 1 0 0 0 0 0 3 125113
-0.002841 -0.000126 0.119585 0.841287 0.125723 0.414651 -0.062500 1 0 0 0 0 0 3 126099
-0.002841 -0.000126 0.119585 0.841210 0.125742 0.414649 -0.062500 1 0 0 0 0 0 3 127114
-0.002846 -0.000108 0.119575 0.914127 -0.127058 0.562786 -0.062500 1 0 0 0 0 0 3 128097
-0.002849 -0.000099 0.119571 0.891208 -0.041995 0.490409 -0.062500 1 0 0 0 0 0 3 129113
-0.002850 -0.000094 0.119570 0.872886 0.021560 0.452892 -0.062500 1 0 0 0 0 0 3 130097
-0.002851 -0.000092 0.119569 0.862708 0.055416 0.438629 -0.062500 1 0 0 0 0 0 3 131111
-0.002852 -0.000091 0.119569 0.857396 0.072522 0.433563 -0.062500 1 0 0 0 0 0 3 132095
-0.002852 -0.000090 0.119569 0.854674 0.081097 0.431793 -0.062500 1 0 0 0 0 0 3 133113
-0.002852 -0.000090 0.119569 0.853304 0.085390 0.431172 -0.062500 1 0 0 0 0 0 3 134148
-0.002852 -0.000090 0.119569 0.852619 0.087548 0.430962 -0.062500 1 0 0 0 0 0 3 135113
-0.002852 -0.000090 0.119569 0.852257 0.088616 0.430888 -0.062500 1 0 0 0 0 0 3 136098
-0.002852 -0.000090 0.119569 0.852084 0.089136 0.430857 -0.062500 1 0 0 0 0 0 3 137113
-0.002833 -0.000094 0.119559 0.587035 0.151630 0.567255 -0.062500 1 0 0 0 0 0 3 138045
-0.002836 -0.000110 0.119545 0.853713 0.320537 0.653157 -0.062500 1 0 0 0 0 0 3 139055
-0.002838 -0.000118 0.119540 0.862779 0.241429 0.544044 -0.062500 1 0 0 0 0 0 3 140044
-0.002844 -0.000104 0.119528 0.926533 -0.067252 0.640483 -0.062500 1 0 0 0 0 0 3 141044
-0.002847 -0.000097 0.119524 0.897266 -0.011895 0.548710 -0.062500 1 0 0 0 0 0 3 142055
-0.002849 -0.000093 0.119522 0.875424 0.036607 0.504346 -0.062500 1 0 0 0 0 0 3 143045
-0.002850 -0.000091 0.119522 0.863417 0.062913 0.487705 -0.062500 1 0 0 0 0 0 3 144055
-0.002850 -0.000091 0.119521 0.857147 0.076258 0.481800 -0.062500 1 0 0 0 0 0 3 145044
-0.002850 -0.000090 0.119521 0.853961 0.082954 0.479751 -0.062500 1 0 0 0 0 0 3 146056
-0.002851 -0.000090 0.119521 0.852333 0.086289 0.479038 -0.062500 1 0 0 0 0 0 3 147044
-0.002851 -0.000090 0.119521 0.851519 0.087952 0.478783 -0.062500 1 0 0 0 0 0 3 148055
-0.002851 -0.000090 0.119521 0.851112 0.088800 0.478710 -0.062500 1 0 0 0 0 0 3 149048
-0.002851 -0.000090 0.119521 0.850890 0.089213 0.478672 -0.062500 1 0 0 0 0 0 3 150060
-0.002851 -0.000090 0.119521 0.850793 0.089437 0.478665 -0.062500 1 0 0 0 0 0 3 151052
-0.002851 -0.000090 0.119521 0.850743 0.089524 0.478657 -0.062500 1 0 0 0 0 0 3 152057
-0.002856 -0.000072 0.119511 0.923586 -0.162990 0.626944 -0.062500 1 0 0 0 0 0 3 153052
-0.002859 -0.000063 0.119507 0.900718 -0.078000 0.554478 -0.062500 1 0 0 0 0 0 3 154052
-0.002860 -0.000058 0.119506 0.882413 -0.014482 0.516927 -0.062500 1 0 0 0 0 0 3 155060
-0.002861 -0.000056 0.119505 0.872240 0.019325 0.502665 -0.062500 1 0 0 0 0 0 3 156051
-0.002861 -0.000055 0.119505 0.866933 0.036446 0.497586 -0.062500 1 0 0 0 0 0 3 157054
-0.002861 -0.000054 0.119505 0.864225 0.045014 0.495824 -0.062500 1 0 0 0 0 0 3 158064
-0.002861 -0.000054 0.119505 0.862850 0.049296 0.495195 -0.062500 1 0 0 0 0 0 3 159063
-0.002861 -0.000054 0.119505 0.862156 0.051442 0.494996 -0.062500 1 0 0 0 0 0 3 160058
-0.002861 -0.000054 0.119505 0.861802 0.052517 0.494910 -0.062500 1 0 0 0 0 0 3 161055
-0.002861 -0.000054 0.119505 0.861625 0.053048 0.494890 -0.062500 1 0 0 0 0 0 3 162043
-0.002861 -0.000054 0.119505 0.861541 0.053318 0.494887 -0.062500 1 0 0 0 0 0 3 163057
-0.002861 -0.000054 0.119505 0.861501 0.053447 0.494879 -0.062500 1 0 0 0 0 0 3 164056
-0.002861 -0.000054 0.119505 0.861478 0.053523 0.494877 -0.062500 1 0 0 0 0 0 3 165054
-0.002861 -0.000054 0.119505 0.861467 0.053562 0.494877 -0.062500 1 0 0 0 0 0 3 166038
-0.002861 -0.000054 0.119505 0.861454 0.053568 0.494883 -0.062500 1 0 0 0 0 0 3 167056
-0.002861 -0.000054 0.119505 0.861449 0.053579 0.494877 -0.062500 1 0 0 0 0 0 3 168054
-0.002861 -0.000054 0.119505 0.861449 0.053580 0.494877 -0.062500 1 0 0 0 0 0 3 169061
-0.002861 -0.000054 0.119505 0.861448 0.053579 0.494876 -0.062500 1 0 0 0 0 0 3 170063
-0.002843 -0.000058 0.119495 0.596585 0.115808 0.631225 -0.062500 1 0 0 0 0 0 3 171041
-0.002833 -0.000060 0.119492 0.687055 0.095010 0.564594 -0.062500 1 0 0 0 0 0 3 172055
-0.002829 -0.000061 0.119491 0.753664 0.079360 0.530065 -0.062500 1 0 0 0 0 0 3 173055
-0.002831 -0.000044 0.119480 0.861626 -0.181425 0.665307 -0.062500 1 0 0 0 0 0 3 174057
-0.002833 -0.000035 0.119476 0.856410 -0.100768 0.588123 -0.062500 1 0 0 0 0 0 3 175187
-0.002834 -0.000031 0.119475 0.846907 -0.039449 0.548940 -0.062500 1 0 0 0 0 0 3 176057
-0.002834 -0.000029 0.119474 0.841112 -0.006707 0.534093 -0.062500 1 0 0 0 0 0 3 177056
-0.002834 -0.000028 0.119474 0.838008 0.009859 0.528826 -0.062500 1 0 0 0 0 0 3 178057
-0.002835 -0.000027 0.119474 0.836394 0.018160 0.526996 -0.062500 1 0 0 0 0 0 3 179055
-0.002835 -0.000027 0.119474 0.835553 0.022313 0.526351 -0.062500 1 0 0 0 0 0 3 180062
-0.002835 -0.000027 0.119474 0.835136 0.024392 0.526140 -0.062500 1 0 0 0 0 0 3 181036
-0.002835 -0.000027 0.119474 0.834919 0.025423 0.526057 -0.062500 1 0 0 0 0 0 3 182114
-0.002835 -0.000026 0.119474 0.834817 0.025946 0.526034 -0.062500 1 0 0 0 0 0 3 183114
-0.002835 -0.000026 0.119474 0.834762 0.026211 0.526017 -0.062500 1 0 0 0 0 0 3 184090
-0.002835 -0.000026 0.119474 0.834739 0.026326 0.526008 -0.062500 1 0 0 0 0 0 3 185120
-0.002835 -0.000026 0.119474 0.834728 0.026397 0.526020 -0.062500 1 0 0 0 0 0 3 186113
-0.002816 -0.000031 0.119464 0.569972 0.088652 0.662437 -0.062500 1 0 0 0 0 0 3 187088
-0.002806 -0.000033 0.119461 0.660379 0.067852 0.595765 -0.062500 1 0 0 0 0 0 3 188088
-0.002802 -0.000034 0.119460 0.726940 0.052216 0.561214 -0.062500 1 0 0 0 0 0 3 189091
-0.002800 -0.000035 0.119459 0.762062 0.043870 0.548097 -0.062500 1 0 0 0 0 0 3 190119
-0.002798 -0.000035 0.119459 0.779699 0.039619 0.543432 -0.062500 1 0 0 0 0 0 3 191253
-0.002798 -0.000035 0.119459 0.788485 0.037490 0.541799 -0.062500 1 0 0 0 0 0 3 192117
-0.002798 -0.000035 0.119459 0.792857 0.036445 0.541240 -0.062500 1 0 0 0 0 0 3 193116
-0.002797 -0.000035 0.119459 0.795037 0.035892 0.541038 -0.062500 1 0 0 0 0 0 3 194248
-0.002797 -0.000035 0.119459 0.796135 0.035637 0.540977 -0.062500 1 0 0 0 0 0 3 195236
-0.002797 -0.000035 0.119459 0.796681 0.035507 0.540936 -0.062500 1 0 0 0 0 0 3 196089
-0.002797 -0.000035 0.119459 0.796951 0.035432 0.540934 -0.062500 1 0 0 0 0 0 3 197089
-0.002797 -0.000035 0.119459 0.797072 0.035402 0.540938 -0.062500 1 0 0 0 0 0 3 198240
-0.002797 -0.000035 0.119459 0.797148 0.035384 0.540941 -0.062500 1 0 0 0 0 0 3 199237
-0.002802 -0.000017 0.119448 0.870030 -0.216919 0.689358 -0.062500 1 0 0 0 0 0 3 200215
-0.002805 -0.000008 0.119445 0.847179 -0.132092 0.616797 -0.062500 1 0 0 0 0 0 3 201247
-0.002807 -0.000004 0.119444 0.828887 -0.068669 0.579219 -0.062500 1 0 0 0 0 0 3 202239
-0.002807 -0.000002 0.119443 0.818737 -0.034879 0.564953 -0.062500 1 0 0 0 0 0 3 203216
-0.002808 -0.000000 0.119443 0.813439 -0.017783 0.559872 -0.062500 1 0 0 0 0 0 3 204242
-0.002808 0.000000 0.119443 0.810735 -0.009223 0.558107 -0.062500 1 0 0 0 0 0 3 205255
-0.002808 0.000000 0.119443 0.809365 -0.004924 0.557496 -0.062500 1 0 0 0 0 0 3 206220
-0.002808 0.000001 0.119443 0.808668 -0.002798 0.557278 -0.062500 1 0 0 0 0 0 3 207234
-0.002808 0.000001 0.119443 0.808322 -0.001717 0.557196 -0.062500 1 0 0 0 0 0 3 208233
-0.002808 0.000001 0.119443 0.808154 -0.001176 0.557184 -0.062500 1 0 0 0 0 0 3 209262
-0.002808 0.000001 0.119443 0.808063 -0.000913 0.557174 -0.062500 1 0 0 0 0 0 3 210178
-0.002808 0.000001 0.119443 0.808023 -0.000785 0.557165 -0.062500 1 0 0 0 0 0 3 211169
-0.002808 0.000001 0.119443 0.807992 -0.000718 0.557156 -0.062500 1 0 0 0 0 0 3 212181
-0.002808 0.000001 0.119443 0.807978 -0.000680 0.557175 -0.062500 1 0 0 0 0 0 3 213177
-0.002808 0.000001 0.119443 0.807974 -0.000666 0.557170 -0.062500 1 0 0 0 0 0 3 214177
-0.002808 0.000001 0.119443 0.807970 -0.000654 0.557163 -0.062500 1 0 0 0 0 0 3 215167
-0.002808 0.000001 0.119443 0.807970 -0.000654 0.557162 -0.062500 1 0 0 0 0 0 3 216176
-0.002808 0.000001 0.119443 0.807978 -0.000645 0.557169 -0.062500 1 0 0 0 0 0 3 217175
-0.002808 0.000001 0.119443 0.807971 -0.000653 0.557163 -0.062500 1 0 0 0 0 0 3 218178
-0.002808 0.000001 0.119443 0.807970 -0.000654 0.557162 -0.062500 1 0 0 0 0 0 3 219167
-0.002808 0.000001 0.119443 0.807978 -0.000645 0.557169 -0.062500 1 0 0 0 0 0 3 220178
-0.002808 0.000001 0.119443 0.807971 -0.000653 0.557163 -0.062500 1 0 0 0 0 0 3 221192
-0.002808 0.000001 0.119443 0.807978 -0.000645 0.557169 -0.062500 1 0 0 0 0 0 3 222179
-0.002808 0.000001 0.119443 0.807971 -0.000653 0.557163 -0.062500 1 0 0 0 0 0 3 223167
-0.002808 0.000001 0.119443 0.807970 -0.000655 0.557162 -0.062500 1 0 0 0 0 0 3 224177
-0.002808 0.000001 0.119443 0.807975 -0.000634 0.557162 -0.062500 1 0 0 0 0 0 3 225187
-0.002808 0.000001 0.119443 0.807971 -0.000652 0.557162 -0.062500 1 0 0 0 0 0 3 226166
-0.002808 0.000001 0.119443 0.807979 -0.000645 0.557169 -0.062500 1 0 0 0 0 0 3 227187
-0.002808 0.000001 0.119443 0.807972 -0.000653 0.557163 -0.062500 1 0 0 0 0 0 3 228187
-0.002808 0.000001 0.119443 0.807979 -0.000645 0.557169 -0.062500 1 0 0 0 0 0 3 229186
-0.002821 -0.000013 0.119432 0.984144 0.188914 0.709441 -0.062500 1 0 0 0 0 0 3 230172
-0.002827 -0.000020 0.119428 0.926601 0.125327 0.634996 -0.062500 1 0 0 0 0 0 3 231174
-0.002830 -0.000023 0.119427 0.882337 0.077655 0.596442 -0.062500 1 0 0 0 0 0 3 232048
-0.002832 -0.000025 0.119426 0.858327 0.052246 0.581796 -0.062500 1 0 0 0 0 0 3 233213
-0.002833 -0.000026 0.119426 0.846007 0.039369 0.576603 -0.062500 1 0 0 0 0 0 3 234173
-0.002838 -0.000008 0.119416 0.912559 -0.219292 0.723259 -0.062500 1 0 0 0 0 0 3 235182
-0.002841 0.000001 0.119412 0.886594 -0.137724 0.650039 -0.062500 1 0 0 0 0 0 3 236187
-0.002843 0.000005 0.119411 0.866742 -0.075936 0.612228 -0.062500 1 0 0 0 0 0 3 237033
-0.002843 0.000007 0.119410 0.855798 -0.042967 0.597882 -0.062500 1 0 0 0 0 0 3 238189
-0.002844 0.000008 0.119410 0.850112 -0.026284 0.592779 -0.062500 1 0 0 0 0 0 3 239181
-0.002844 0.000009 0.119410 0.847212 -0.017919 0.590997 -0.062500 1 0 0 0 0 0 3 240179
-0.002844 0.000009 0.119410 0.845733 -0.013736 0.590379 -0.062500 1 0 0 0 0 0 3 241193
-0.002844 0.000009 0.119410 0.844993 -0.011639 0.590165 -0.062500 1 0 0 0 0 0 3 242177
-0.002844 0.000009 0.119410 0.844619 -0.010617 0.590089 -0.062500 1 0 0 0 0 0 3 243179
-0.002844 0.000010 0.119410 0.844427 -0.010075 0.590070 -0.062500 1 0 0 0 0 0 3 244177
-0.002844 0.000010 0.119410 0.844333 -0.009813 0.590060 -0.062500 1 0 0 0 0 0 3 245247
-0.002844 0.000010 0.119410 0.844285 -0.009692 0.590044 -0.062500 1 0 0 0 0 0 3 246238
-0.002844 0.000010 0.119410 0.844272 -0.009620 0.590055 -0.062500 1 0 0 0 0 0 3 247260
-0.002844 0.000010 0.119410 0.844254 -0.009590 0.590049 -0.062500 1 0 0 0 0 0 3 248243
-0.002844 0.000010 0.119410 0.844240 -0.009586 0.590054 -0.062500 1 0 0 0 0 0 3 249251
-0.002849 0.000028 0.119399 0.916970 -0.261624 0.738666 -0.062500 1 0 0 0 0 0 3 250219
-0.002852 0.000037 0.119396 0.894158 -0.176877 0.666002 -0.062500 1 0 0 0 0 0 3 251219
-0.002866 0.000028 0.119383 1.051941 0.075985 0.780668 -0.062500 1 0 0 0 0 0 3 252212
-0.002873 0.000023 0.119379 0.984325 0.046156 0.691906 -0.062500 1 0 0 0 0 0 3 253230
-0.002877 0.000021 0.119378 0.934796 0.015599 0.648278 -0.062500 1 0 0 0 0 0 3 254211
-0.002879 0.000020 0.119377 0.908098 -0.001246 0.631862 -0.062500 1 0 0 0 0 0 3 255216
-0.002880 0.000019 0.119377 0.894412 -0.009843 0.626054 -0.062500 1 0 0 0 0 0 3 256211
-0.002880 0.000019 0.119377 0.887484 -0.014152 0.624022 -0.062500 1 0 0 0 0 0 3 257248
-0.002880 0.000019 0.119377 0.884006 -0.016298 0.623325 -0.062500 1 0 0 0 0 0 3 258223
-0.002880 0.000019 0.119377 0.882244 -0.017381 0.623086 -0.062500 1 0 0 0 0 0 3 259220
-0.002880 0.000019 0.119377 0.881374 -0.017932 0.622992 -0.062500 1 0 0 0 0 0 3 260211
-0.002880 0.000018 0.119377 0.880931 -0.018196 0.622962 -0.062500 1 0 0 0 0 0 3 261229
-0.002886 0.000036 0.119366 0.953366 -0.270268 0.771626 -0.062500 1 0 0 0 0 0 3 262096
-0.002888 0.000045 0.119363 0.930492 -0.185644 0.698923 -0.062500 1 0 0 0 0 0 3 263216
-0.002890 0.000050 0.119361 0.912199 -0.122348 0.661292 -0.062500 1 0 0 0 0 0 3 264234
-0.002891 0.000052 0.119361 0.902027 -0.088617 0.646989 -0.062500 1 0 0 0 0 0 3 265229
-0.002891 0.000053 0.119361 0.896725 -0.071552 0.641922 -0.062500 1 0 0 0 0 0 3 266213
-0.002891 0.000054 0.119361 0.894000 -0.062997 0.640143 -0.062500 1 0 0 0 0 0 3 267211
-0.002891 0.000054 0.119361 0.892634 -0.058715 0.639532 -0.062500 1 0 0 0 0 0 3 268264
-0.002891 0.000054 0.119361 0.891930 -0.056568 0.639319 -0.062500 1 0 0 0 0 0 3 269283
-0.002891 0.000054 0.119361 0.891587 -0.055497 0.639244 -0.062500 1 0 0 0 0 0 3 270238
-0.002891 0.000054 0.119361 0.891404 -0.054975 0.639218 -0.062500 1 0 0 0 0 0 3 271240
-0.002891 0.000054 0.119361 0.891316 -0.054695 0.639206 -0.062500 1 0 0 0 0 0 3 272237
-0.002904 0.000041 0.119350 1.067191 0.134878 0.791545 -0.062500 1 0 0 0 0 0 3 273261
-0.002910 0.000034 0.119346 1.009779 0.071359 0.717037 -0.062500 1 0 0 0 0 0 3 274234
-0.002895 0.000026 0.119335 0.700884 0.086011 0.814610 -0.062500 1 0 0 0 0 0 3 275231
-0.002892 0.000040 0.119321 0.839910 -0.212069 0.882103 -0.062500 1 0 0 0 0 0 3 276239
-0.002891 0.000047 0.119316 0.871431 -0.155920 0.769687 -0.062500 1 0 0 0 0 0 3 277231
-0.002890 0.000051 0.119314 0.882056 -0.107408 0.717150 -0.062500 1 0 0 0 0 0 3 278224
-0.002890 0.000053 0.119313 0.886396 -0.081125 0.697588 -0.062500 1 0 0 0 0 0 3 279240
-0.002890 0.000054 0.119313 0.888312 -0.067798 0.690680 -0.062500 1 0 0 0 0 0 3 280211
-0.002890 0.000054 0.119313 0.889205 -0.061109 0.688273 -0.062500 1 0 0 0 0 0 3 281250
-0.002890 0.000054 0.119313 0.889606 -0.057770 0.687431 -0.062500 1 0 0 0 0 0 3 282236
-0.002890 0.000054 0.119313 0.889795 -0.056090 0.687142 -0.062500 1 0 0 0 0 0 3 283243
-0.002890 0.000054 0.119313 0.889895 -0.055256 0.687048 -0.062500 1 0 0 0 0 0 3 284219
-0.002890 0.000054 0.119313 0.889939 -0.054838 0.687009 -0.062500 1 0 0 0 0 0 3 285251
-0.002895 0.000072 0.119302 0.962543 -0.306334 0.835794 -0.062500 1 0 0 0 0 0 3 286216
-0.002898 0.000081 0.119299 0.939833 -0.221633 0.763017 -0.062500 1 0 0 0 0 0 3 287231
-0.002899 0.000086 0.119297 0.921604 -0.158324 0.725350 -0.062500 1 0 0 0 0 0 3 288217
-0.002900 0.000088 0.119297 0.911480 -0.124565 0.711056 -0.062500 1 0 0 0 0 0 3 289247
-0.002900 0.000089 0.119297 0.906179 -0.107488 0.705969 -0.062500 1 0 0 0 0 0 3 290217
-0.002901 0.000090 0.119297 0.903484 -0.098924 0.704191 -0.062500 1 0 0 0 0 0 3 291233
-0.002901 0.000090 0.119297 0.902109 -0.094640 0.703585 -0.062500 1 0 0 0 0 0 3 292235
-0.002901 0.000090 0.119297 0.901420 -0.092510 0.703372 -0.062500 1 0 0 0 0 0 3 293257
-0.002901 0.000090 0.119297 0.901063 -0.091427 0.703296 -0.062500 1 0 0 0 0 0 3 294174
-0.002901 0.000090 0.119297 0.900887 -0.090895 0.703276 -0.062500 1 0 0 0 0 0 3 295164
-0.002906 0.000108 0.119286 0.973337 -0.342195 0.852193 -0.062500 1 0 0 0 0 0 3 296175
-0.002909 0.000117 0.119282 0.950584 -0.257533 0.779345 -0.062500 1 0 0 0 0 0 3 297174
-0.002910 0.000122 0.119281 0.932344 -0.194232 0.741634 -0.062500 1 0 0 0 0 0 3 298175
-0.002911 0.000124 0.119281 0.922216 -0.160497 0.727334 -0.062500 1 0 0 0 0 0 3 299164
-0.002911 0.000125 0.119281 0.916914 -0.143416 0.722252 -0.062500 1 0 0 0 0 0 3 300174
-0.002911 0.000126 0.119280 0.914207 -0.134852 0.720477 -0.062500 1 0 0 0 0 0 3 301174
-0.002911 0.000126 0.119280 0.912832 -0.130570 0.719870 -0.062500 1 0 0 0 0 0 3 302175
-0.002911 0.000126 0.119280 0.912140 -0.128429 0.719649 -0.062500 1 0 0 0 0 0 3 303164
-0.002917 0.000144 0.119270 0.984261 -0.378787 0.868629 -0.062500 1 0 0 0 0 0 3 304175
-0.002919 0.000153 0.119266 0.961426 -0.293787 0.795691 -0.062500 1 0 0 0 0 0 3 305184
-0.002921 0.000158 0.119265 0.943126 -0.230315 0.757960 -0.062500 1 0 0 0 0 0 3 306174
-0.002921 0.000160 0.119264 0.932952 -0.196498 0.743629 -0.062500 1 0 0 0 0 0 3 307164
-0.002922 0.000161 0.119264 0.927653 -0.179368 0.738549 -0.062500 1 0 0 0 0 0 3 308175
-0.002922 0.000162 0.119264 0.924934 -0.170789 0.736770 -0.062500 1 0 0 0 0 0 3 309193
-0.002922 0.000162 0.119264 0.923555 -0.166497 0.736154 -0.062500 1 0 0 0 0 0 3 310172
-0.002922 0.000162 0.119264 0.922859 -0.164345 0.735944 -0.062500 1 0 0 0 0 0 3 311177
-0.002922 0.000162 0.119264 0.922514 -0.163263 0.735861 -0.062500 1 0 0 0 0 0 3 312181
-0.002922 0.000162 0.119264 0.922327 -0.162729 0.735846 -0.062500 1 0 0 0 0 0 3 313195
-0.002922 0.000162 0.119264 0.922246 -0.162471 0.735829 -0.062500 1 0 0 0 0 0 3 314169
-0.002922 0.000162 0.119264 0.922202 -0.162332 0.735832 -0.062500 1 0 0 0 0 0 3 315179
-0.002927 0.000180 0.119254 0.994597 -0.413557 0.885002 -0.062500 1 0 0 0 0 0 3 316184
-0.002930 0.000189 0.119250 0.971941 -0.329127 0.812038 -0.062500 1 0 0 0 0 0 3 317207
-0.002931 0.000194 0.119249 0.953752 -0.265941 0.774273 -0.062500 1 0 0 0 0 0 3 318174
-0.002932 0.000196 0.119248 0.943634 -0.232260 0.759938 -0.062500 1 0 0 0 0 0 3 319178
-0.002933 0.000197 0.119248 0.938348 -0.215198 0.754851 -0.062500 1 0 0 0 0 0 3 320176
-0.002933 0.000198 0.119248 0.935636 -0.206648 0.753081 -0.062500 1 0 0 0 0 0 3 321194
-0.002933 0.000198 0.119248 0.934264 -0.202382 0.752458 -0.062500 1 0 0 0 0 0 3 322176
-0.002945 0.000184 0.119237 1.109357 -0.010740 0.904331 -0.062500 1 0 0 0 0 0 3 323177
-0.002952 0.000178 0.119233 1.051687 -0.073352 0.829857 -0.062500 1 0 0 0 0 0 3 324173
-0.002955 0.000174 0.119232 1.007334 -0.120460 0.791341 -0.062500 1 0 0 0 0 0 3 325185
-0.002957 0.000173 0.119231 0.983261 -0.145583 0.776716 -0.062500 1 0 0 0 0 0 3 326173
-0.002958 0.000172 0.119231 0.970911 -0.158293 0.771534 -0.062500 1 0 0 0 0 0 3 327172
-0.002958 0.000171 0.119231 0.964657 -0.164661 0.769707 -0.062500 1 0 0 0 0 0 3 328185
-0.002963 0.000189 0.119221 1.033881 -0.419029 0.918327 -0.062500 1 0 0 0 0 0 3 329196
-0.002966 0.000198 0.119217 1.009686 -0.336278 0.845096 -0.062500 1 0 0 0 0 0 3 330243
-0.002968 0.000202 0.119216 0.990727 -0.273930 0.807255 -0.062500 1 0 0 0 0 0 3 331247
-0.002968 0.000205 0.119215 0.980224 -0.240658 0.792888 -0.062500 1 0 0 0 0 0 3 332210
-0.002969 0.000206 0.119215 0.974725 -0.223810 0.787787 -0.062500 1 0 0 0 0 0 3 333226
-0.002969 0.000206 0.119215 0.971923 -0.215373 0.786012 -0.062500 1 0 0 0 0 0 3 334209
-0.002969 0.000207 0.119215 0.970510 -0.211137 0.785392 -0.062500 1 0 0 0 0 0 3 335209
-0.002969 0.000207 0.119215 0.969784 -0.209035 0.785179 -0.062500 1 0 0 0 0 0 3 336231
-0.002969 0.000207 0.119215 0.969421 -0.207975 0.785100 -0.062500 1 0 0 0 0 0 3 337229
-0.002969 0.000207 0.119215 0.969245 -0.207446 0.785080 -0.062500 1 0 0 0 0 0 3 338209
-0.002950 0.000202 0.119205 0.704539 -0.144824 0.920869 -0.062500 1 0 0 0 0 0 3 339237
-0.002941 0.000200 0.119202 0.794927 -0.165673 0.854439 -0.062500 1 0 0 0 0 0 3 340234
-0.002936 0.000199 0.119201 0.861450 -0.181281 0.820064 -0.062500 1 0 0 0 0 0 3 341246
-0.002934 0.000199 0.119200 0.896517 -0.189602 0.807013 -0.062500 1 0 0 0 0 0 3 342243
-0.002933 0.000198 0.119200 0.914110 -0.193800 0.802389 -0.062500 1 0 0 0 0 0 3 343241
-0.002932 0.000198 0.119200 0.922892 -0.195912 0.800765 -0.062500 1 0 0 0 0 0 3 344210
-0.002937 0.000216 0.119189 0.999593 -0.448012 0.949514 -0.062500 1 0 0 0 0 0 3 345248
-0.002940 0.000225 0.119186 0.979170 -0.364257 0.876257 -0.062500 1 0 0 0 0 0 3 346232
-0.002941 0.000229 0.119184 0.962085 -0.301406 0.838399 -0.062500 1 0 0 0 0 0 3 347212
-0.002942 0.000232 0.119184 0.952519 -0.267886 0.824046 -0.062500 1 0 0 0 0 0 3 348207
-0.002942 0.000233 0.119184 0.947507 -0.250914 0.818953 -0.062500 1 0 0 0 0 0 3 349240
-0.002942 0.000233 0.119184 0.944939 -0.242395 0.817164 -0.062500 1 0 0 0 0 0 3 350242
-0.002942 0.000234 0.119184 0.943631 -0.238135 0.816559 -0.062500 1 0 0 0 0 0 3 351236
-0.002942 0.000234 0.119184 0.942970 -0.236014 0.816329 -0.062500 1 0 0 0 0 0 3 352237
-0.002942 0.000234 0.119184 0.942642 -0.234951 0.816263 -0.062500 1 0 0 0 0 0 3 353253
-0.002942 0.000234 0.119184 0.942468 -0.234422 0.816244 -0.062500 1 0 0 0 0 0 3 354236
-0.002942 0.000234 0.119184 0.942396 -0.234156 0.816233 -0.062500 1 0 0 0 0 0 3 355232
-0.002942 0.000234 0.119184 0.942342 -0.234014 0.816223 -0.062500 1 0 0 0 0 0 3 356210
-0.002942 0.000234 0.119184 0.942333 -0.233951 0.816222 -0.062500 1 0 0 0 0 0 3 357246
-0.002942 0.000234 0.119184 0.942310 -0.233910 0.816227 -0.062500 1 0 0 0 0 0 3 358249
-0.002942 0.000234 0.119184 0.942316 -0.233899 0.816235 -0.062500 1 0 0 0 0 0 3 359229
-0.002955 0.000220 0.119173 1.118002 -0.044453 0.968245 -0.062500 1 0 0 0 0 0 3 360241
-0.002948 0.000227 0.119149 0.868509 -0.296707 1.179101 -0.062500 1 0 0 0 0 0 3 361226
-0.002944 0.000230 0.119140 0.892192 -0.281089 1.000964 -0.062500 1 0 0 0 0 0 3 362234
-0.002943 0.000232 0.119138 0.916568 -0.259064 0.914180 -0.062500 1 0 0 0 0 0 3 363211
-0.002942 0.000233 0.119137 0.929216 -0.246597 0.881633 -0.062500 1 0 0 0 0 0 3 364235
-0.002941 0.000233 0.119136 0.935312 -0.240218 0.870123 -0.062500 1 0 0 0 0 0 3 365261
-0.002941 0.000234 0.119136 0.938243 -0.237011 0.866124 -0.062500 1 0 0 0 0 0 3 366214
-0.002941 0.000234 0.119136 0.939665 -0.235406 0.864727 -0.062500 1 0 0 0 0 0 3 367231
-0.002941 0.000234 0.119136 0.940353 -0.234595 0.864249 -0.062500 1 0 0 0 0 0 3 368213
-0.002941 0.000234 0.119136 0.940702 -0.234201 0.864082 -0.062500 1 0 0 0 0 0 3 369247
-0.002941 0.000234 0.119136 0.940873 -0.233994 0.864027 -0.062500 1 0 0 0 0 0 3 370211
-0.002941 0.000234 0.119136 0.940954 -0.233893 0.863998 -0.062500 1 0 0 0 0 0 3 371230
-0.002941 0.000234 0.119136 0.941000 -0.233845 0.863990 -0.062500 1 0 0 0 0 0 3 372215
-0.002941 0.000234 0.119136 0.941019 -0.233825 0.864003 -0.062500 1 0 0 0 0 0 3 373245
-0.002941 0.000234 0.119136 0.941036 -0.233807 0.863999 -0.062500 1 0 0 0 0 0 3 374215
-0.002941 0.000234 0.119136 0.941035 -0.233794 0.863992 -0.062500 1 0 0 0 0 0 3 375216
-0.002941 0.000234 0.119136 0.941034 -0.233793 0.863991 -0.062500 1 0 0 0 0 0 3 376253
-0.002946 0.000252 0.119125 1.013294 -0.484612 1.013427 -0.062500 1 0 0 0 0 0 3 377253
-0.002949 0.000261 0.119122 0.990723 -0.400417 0.940285 -0.062500 1 0 0 0 0 0 3 378172
-0.002950 0.000265 0.119120 0.972589 -0.337362 0.902476 -0.062500 1 0 0 0 0 0 3 379162
-0.002932 0.000263 0.119110 0.698096 -0.241370 1.023955 -0.062500 1 0 0 0 0 0 3 380173
-0.002923 0.000262 0.119107 0.783166 -0.245368 0.952388 -0.062500 1 0 0 0 0 0 3 381197
-0.002919 0.000261 0.119105 0.846950 -0.252501 0.916244 -0.062500 1 0 0 0 0 0 3 382163
-0.002917 0.000261 0.119105 0.880635 -0.256575 0.902585 -0.062500 1 0 0 0 0 0 3 383173
-0.002915 0.000261 0.119105 0.897519 -0.258655 0.897735 -0.062500 1 0 0 0 0 0 3 384160
-0.002915 0.000261 0.119105 0.905940 -0.259697 0.896056 -0.062500 1 0 0 0 0 0 3 385187
-0.002915 0.000261 0.119105 0.910132 -0.260220 0.895476 -0.062500 1 0 0 0 0 0 3 386163
-0.002914 0.000261 0.119105 0.912226 -0.260472 0.895267 -0.062500 1 0 0 0 0 0 3 387172
-0.002914 0.000261 0.119105 0.913278 -0.260614 0.895199 -0.062500 1 0 0 0 0 0 3 388161
-0.002914 0.000261 0.119105 0.913799 -0.260670 0.895177 -0.062500 1 0 0 0 0 0 3 389193
-0.002919 0.000279 0.119094 0.986289 -0.511379 1.044659 -0.062500 1 0 0 0 0 0 3 390163
-0.002922 0.000288 0.119090 0.963845 -0.427265 0.971489 -0.062500 1 0 0 0 0 0 3 391171
-0.002924 0.000292 0.119089 0.945760 -0.364265 0.933650 -0.062500 1 0 0 0 0 0 3 392170
-0.002905 0.000290 0.119079 0.671440 -0.268294 1.055201 -0.062500 1 0 0 0 0 0 3 393185
-0.002896 0.000289 0.119076 0.756490 -0.272312 0.983592 -0.062500 1 0 0 0 0 0 3 394180
-0.002892 0.000288 0.119074 0.820246 -0.279449 0.947424 -0.062500 1 0 0 0 0 0 3 395168
-0.002890 0.000288 0.119074 0.853912 -0.283512 0.933766 -0.062500 1 0 0 0 0 0 3 396178
-0.002889 0.000288 0.119074 0.870812 -0.285596 0.928919 -0.062500 1 0 0 0 0 0 3 397164
-0.002888 0.000288 0.119074 0.879229 -0.286626 0.927231 -0.062500 1 0 0 0 0 0 3 398171
-0.002888 0.000288 0.119074 0.883420 -0.287147 0.926649 -0.062500 1 0 0 0 0 0 3 399177
-0.002888 0.000288 0.119074 0.885505 -0.287407 0.926452 -0.062500 1 0 0 0 0 0 3 400179
-0.002888 0.000288 0.119074 0.886552 -0.287539 0.926378 -0.062500 1 0 0 0 0 0 3 401212
-0.002888 0.000288 0.119074 0.887064 -0.287601 0.926349 -0.062500 1 0 0 0 0 0 3 402182
-0.002888 0.000288 0.119074 0.887340 -0.287632 0.926349 -0.062500 1 0 0 0 0 0 3 403177
-0.002888 0.000288 0.119074 0.887459 -0.287648 0.926347 -0.062500 1 0 0 0 0 0 3 404174
-0.002893 0.000306 0.119063 0.959756 -0.538206 1.075895 -0.062500 1 0 0 0 0 0 3 405182
-0.002895 0.000315 0.119059 0.937200 -0.454142 1.002691 -0.062500 1 0 0 0 0 0 3 406172
-0.002897 0.000319 0.119058 0.919085 -0.391159 0.964840 -0.062500 1 0 0 0 0 0 3 407173
-0.002898 0.000321 0.119058 0.908992 -0.357560 0.950484 -0.062500 1 0 0 0 0 0 3 408173
-0.002898 0.000322 0.119057 0.903721 -0.340551 0.945399 -0.062500 1 0 0 0 0 0 3 409184
-0.002898 0.000323 0.119057 0.901034 -0.332007 0.943612 -0.062500 1 0 0 0 0 0 3 410182
-0.002898 0.000323 0.119057 0.899655 -0.327745 0.943007 -0.062500 1 0 0 0 0 0 3 411179
-0.002898 0.000323 0.119057 0.898976 -0.325614 0.942795 -0.062500 1 0 0 0 0 0 3 412175
-0.002898 0.000323 0.119057 0.898621 -0.324534 0.942716 -0.062500 1 0 0 0 0 0 3 413246
-0.002898 0.000323 0.119057 0.898446 -0.324004 0.942695 -0.062500 1 0 0 0 0 0 3 414233
-0.002898 0.000323 0.119057 0.898353 -0.323744 0.942683 -0.062500 1 0 0 0 0 0 3 415209
-0.002898 0.000323 0.119057 0.898321 -0.323608 0.942680 -0.062500 1 0 0 0 0 0 3 416207
-0.002898 0.000323 0.119057 0.898299 -0.323531 0.942679 -0.062500 1 0 0 0 0 0 3 417230
-0.002898 0.000323 0.119057 0.898283 -0.323513 0.942678 -0.062500 1 0 0 0 0 0 3 418230
-0.002903 0.000341 0.119047 0.970458 -0.573897 1.092368 -0.062500 1 0 0 0 0 0 3 419207
-0.002906 0.000350 0.119043 0.947900 -0.489892 1.019084 -0.062500 1 0 0 0 0 0 3 420205
-0.002920 0.000341 0.119031 1.105409 -0.237470 1.132871 -0.062500 1 0 0 0 0 0 3 421265
-0.002927 0.000337 0.119027 1.038037 -0.267642 1.044243 -0.062500 1 0 0 0 0 0 3 422231
-0.002931 0.000334 0.119025 0.988624 -0.298267 1.000773 -0.062500 1 0 0 0 0 0 3 423230
-0.002933 0.000333 0.119025 0.961970 -0.315105 0.984443 -0.062500 1 0 0 0 0 0 3 424204
-0.002933 0.000333 0.119024 0.948309 -0.323657 0.978669 -0.062500 1 0 0 0 0 0 3 425288
-0.002934 0.000333 0.119024 0.941388 -0.327935 0.976657 -0.062500 1 0 0 0 0 0 3 426231
-0.002934 0.000332 0.119024 0.937915 -0.330075 0.975967 -0.062500 1 0 0 0 0 0 3 427240
-0.002934 0.000332 0.119024 0.936169 -0.331159 0.975724 -0.062500 1 0 0 0 0 0 3 428208
-0.002934 0.000332 0.119024 0.935299 -0.331698 0.975645 -0.062500 1 0 0 0 0 0 3 429224
-0.002934 0.000332 0.119024 0.934848 -0.331969 0.975611 -0.062500 1 0 0 0 0 0 3 430229
-0.002934 0.000332 0.119024 0.934628 -0.332096 0.975601 -0.062500 1 0 0 0 0 0 3 431200
-0.002934 0.000332 0.119024 0.934524 -0.332155 0.975590 -0.062500 1 0 0 0 0 0 3 432239
-0.002934 0.000332 0.119024 0.934465 -0.332197 0.975601 -0.062500 1 0 0 0 0 0 3 433252
-0.002934 0.000332 0.119024 0.934433 -0.332214 0.975594 -0.062500 1 0 0 0 0 0 3 434235
-0.002934 0.000332 0.119024 0.934431 -0.332215 0.975593 -0.062500 1 0 0 0 0 0 3 435231
-0.002934 0.000332 0.119024 0.934415 -0.332232 0.975600 -0.062500 1 0 0 0 0 0 3 436242
-0.002934 0.000332 0.119024 0.934410 -0.332223 0.975593 -0.062500 1 0 0 0 0 0 3 437248
-0.002934 0.000332 0.119024 0.934413 -0.332233 0.975600 -0.062500 1 0 0 0 0 0 3 438206
-0.002947 0.000319 0.119014 1.109947 -0.142857 1.127369 -0.062500 1 0 0 0 0 0 3 439207
-0.002953 0.000312 0.119010 1.052720 -0.206581 1.053060 -0.062500 1 0 0 0 0 0 3 440204
-0.002957 0.000309 0.119009 1.008606 -0.254194 1.014640 -0.062500 1 0 0 0 0 0 3 441241
-0.002958 0.000307 0.119008 0.984646 -0.279551 1.000095 -0.062500 1 0 0 0 0 0 3 442230
-0.002964 0.000324 0.118997 1.044449 -0.542682 1.144618 -0.062500 1 0 0 0 0 0 3 443236
-0.002967 0.000332 0.118993 1.015744 -0.465111 1.069518 -0.062500 1 0 0 0 0 0 3 444205
-0.002969 0.000337 0.118992 0.994499 -0.405401 1.031014 -0.062500 1 0 0 0 0 0 3 445250
-0.002970 0.000339 0.118992 0.982841 -0.373433 1.016449 -0.062500 1 0 0 0 0 0 3 446228
-0.002970 0.000340 0.118992 0.976789 -0.357245 1.011283 -0.062500 1 0 0 0 0 0 3 447214
-0.002970 0.000340 0.118992 0.973696 -0.349118 1.009473 -0.062500 1 0 0 0 0 0 3 448229
-0.002970 0.000341 0.118991 0.972120 -0.345052 1.008852 -0.062500 1 0 0 0 0 0 3 449268
-0.002970 0.000341 0.118991 0.971336 -0.343015 1.008634 -0.062500 1 0 0 0 0 0 3 450171
-0.002971 0.000341 0.118991 0.970938 -0.341995 1.008566 -0.062500 1 0 0 0 0 0 3 451159
-0.002971 0.000341 0.118991 0.970724 -0.341492 1.008531 -0.062500 1 0 0 0 0 0 3 452171
-0.002971 0.000341 0.118991 0.970641 -0.341237 1.008531 -0.062500 1 0 0 0 0 0 3 453169
-0.002971 0.000341 0.118991 0.970582 -0.341115 1.008522 -0.062500 1 0 0 0 0 0 3 454170
-0.002971 0.000341 0.118991 0.970557 -0.341040 1.008520 -0.062500 1 0 0 0 0 0 3 455160
-0.002971 0.000341 0.118991 0.970549 -0.341013 1.008526 -0.062500 1 0 0 0 0 0 3 456172
-0.002971 0.000341 0.118991 0.970533 -0.340997 1.008526 -0.062500 1 0 0 0 0 0 3 457170
-0.002971 0.000341 0.118991 0.970528 -0.340985 1.008519 -0.062500 1 0 0 0 0 0 3 458170
-0.002971 0.000341 0.118991 0.970527 -0.340984 1.008518 -0.062500 1 0 0 0 0 0 3 459170
-0.002971 0.000341 0.118991 0.970539 -0.340987 1.008532 -0.062500 1 0 0 0 0 0 3 460160
-0.002971 0.000341 0.118991 0.970529 -0.340984 1.008520 -0.062500 1 0 0 0 0 0 3 461193
-0.002976 0.000359 0.118981 1.042567 -0.591168 1.158323 -0.062500 1 0 0 0 0 0 3 462161
-0.002978 0.000368 0.118977 1.020113 -0.507242 1.084972 -0.062500 1 0 0 0 0 0 3 463171
-0.002980 0.000372 0.118976 1.002011 -0.444362 1.047068 -0.062500 1 0 0 0 0 0 3 464159
-0.002980 0.000375 0.118975 0.991939 -0.410789 1.032697 -0.062500 1 0 0 0 0 0 3 465179
-0.002981 0.000376 0.118975 0.986666 -0.393798 1.027602 -0.062500 1 0 0 0 0 0 3 466160
-0.002981 0.000376 0.118975 0.983960 -0.385268 1.025825 -0.062500 1 0 0 0 0 0 3 467230
-0.002981 0.000376 0.118975 0.982593 -0.381015 1.025211 -0.062500 1 0 0 0 0 0 3 468178
-0.002981 0.000377 0.118975 0.981900 -0.378873 1.024996 -0.062500 1 0 0 0 0 0 3 469188
-0.002981 0.000377 0.118975 0.981548 -0.377804 1.024922 -0.062500 1 0 0 0 0 0 3 470177
-0.002981 0.000377 0.118975 0.981372 -0.377276 1.024901 -0.062500 1 0 0 0 0 0 3 471176
-0.002981 0.000377 0.118975 0.981288 -0.377008 1.024896 -0.062500 1 0 0 0 0 0 3 472166
-0.002981 0.000377 0.118975 0.981246 -0.376868 1.024881 -0.062500 1 0 0 0 0 0 3 473197
-0.002981 0.000377 0.118975 0.981226 -0.376802 1.024885 -0.062500 1 0 0 0 0 0 3 474166
-0.002981 0.000377 0.118975 0.981209 -0.376785 1.024884 -0.062500 1 0 0 0 0 0 3 475174
-0.002981 0.000377 0.118975 0.981197 -0.376751 1.024884 -0.062500 1 0 0 0 0 0 3 476179
-0.002981 0.000377 0.118975 0.981196 -0.376748 1.024884 -0.062500 1 0 0 0 0 0 3 477185
-0.002986 0.000395 0.118964 1.053188 -0.626795 1.174811 -0.062500 1 0 0 0 0 0 3 478167
-0.002989 0.000404 0.118961 -0.031707 -0.175859 1.101399 -0.062500 0 0 0 0 0 0 3 479174
-0.002990 0.000408 0.118959 -0.051176 -0.108545 1.063454 -0.062500 0 0 0 0 0 0 3 480158
-0.002991 0.000410 0.118959 -0.061971 -0.072758 1.049084 -0.062500 0 0 0 0 0 0 3 481180
-0.002991 0.000411 0.118959 -0.067607 -0.054644 1.043975 -0.062500 0 0 0 0 0 0 3 482171
-0.002992 0.000412 0.118959 -0.070472 -0.045563 1.042201 -0.062500 0 0 0 0 0 0 3 483171
-0.002992 0.000412 0.118959 -0.071943 -0.041018 1.041584 -0.062500 0 0 0 0 0 0 3 484170
-0.002997 0.000430 0.118948 -0.001550 -0.269403 1.191425 -0.062500 0 0 0 0 0 0 3 485194
-0.003000 0.000439 0.118944 -0.027032 -0.175550 1.117865 -0.062500 0 0 0 0 0 0 3 486227
-0.003032 0.000435 0.118942 0.361497 0.010189 1.095996 -0.062500 0 0 0 0 0 0 3 487246
-0.003054 0.000450 0.118930 0.254265 -0.232918 1.223999 -0.062500 0 0 0 0 0 0 3 488235
-0.003065 0.000458 0.118926 0.105140 -0.156166 1.141263 -0.062500 0 0 0 0 0 0 3 489276
-0.003094 0.000484 0.118924 0.332021 -0.387762 1.114855 -0.062500 0 0 0 0 0 0 3 490236
-0.003109 0.000497 0.118923 0.163263 -0.240629 1.092131 -0.062500 0 0 0 0 0 0 3 491240
-0.003122 0.000522 0.118912 0.117014 -0.372496 1.233195 -0.062500 0 0 0 0 0 0 3 492238
-0.003133 0.000552 0.118897 0.099239 -0.459023 1.306661 -0.062500 0 0 0 0 0 0 3 493252
-0.003139 0.000567 0.118892 0.024875 -0.272731 1.193736 -0.062500 0 0 0 0 0 0 3 494229
-0.003147 0.000592 0.118880 0.046176 -0.388025 1.291440 -0.062500 0 0 0 0 0 0 3 495231
-0.003152 0.000605 0.118875 -0.002671 -0.235147 1.197971 -0.062500 0 0 0 0 0 0 3 496204
-0.003178 0.000633 0.118873 0.277760 -0.427056 1.168788 -0.062500 0 0 0 0 0 0 3 497245
-0.003191 0.000648 0.118872 0.140795 -0.260120 1.144294 -0.062500 0 0 0 0 0 0 3 498258
-0.003203 0.000673 0.118861 0.093193 -0.383923 1.285217 -0.062500 0 0 0 0 0 0 3 499228
-0.003214 0.000703 0.118846 0.082125 -0.465293 1.358713 -0.062500 0 0 0 0 0 0 3 500232
-0.003219 0.000718 0.118841 0.011343 -0.276980 1.245298 -0.062500 0 0 0 0 0 0 3 501240
-0.003227 0.000743 0.118829 0.034203 -0.390736 1.343325 -0.062500 0 0 0 0 0 0 3 502203
-0.003256 0.000778 0.118823 0.298409 -0.526750 1.266301 -0.062500 0 0 0 0 0 0 3 503234
-0.003282 0.000782 0.118810 0.305117 -0.137282 1.364450 -0.062500 0 0 0 0 0 0 3 504229
-0.003301 0.000802 0.118795 0.200779 -0.303887 1.420500 -0.062500 0 0 0 0 0 0 3 505253
-0.003315 0.000830 0.118779 0.138238 -0.423241 1.451890 -0.062500 0 0 0 0 0 0 3 506229
-0.003342 0.000848 0.118783 0.285874 -0.314237 1.188060 -0.062500 0 0 0 0 0 0 3 507230
-0.003360 0.000875 0.118773 0.198506 -0.412239 1.346654 -0.062500 0 0 0 0 0 0 3 508202
-0.003374 0.000906 0.118759 0.138424 -0.478103 1.436311 -0.062500 0 0 0 0 0 0 3 509266
-0.003382 0.000922 0.118754 0.041733 -0.282374 1.328730 -0.062500 0 0 0 0 0 0 3 510233
-0.003390 0.000947 0.118742 0.051125 -0.391625 1.429583 -0.062500 0 0 0 0 0 0 3 511234
-0.003414 0.000964 0.118747 0.226266 -0.296844 1.202314 -0.062500 0 0 0 0 0 0 3 512235
-0.003431 0.000991 0.118738 0.157733 -0.404690 1.374906 -0.062500 0 0 0 0 0 0 3 513246
-0.003444 0.001022 0.118724 0.109410 -0.474615 1.469561 -0.062500 0 0 0 0 0 0 3 514229
-0.003451 0.001037 0.118719 0.018885 -0.281347 1.363346 -0.062500 0 0 0 0 0 0 3 515230
-0.003479 0.001067 0.118716 0.282375 -0.449144 1.331555 -0.062500 0 0 0 0 0 0 3 516202
-0.003493 0.001082 0.118715 0.129729 -0.271505 1.303561 -0.062500 0 0 0 0 0 0 3 517219
-0.003505 0.001107 0.118704 0.090555 -0.386148 1.444601 -0.062500 0 0 0 0 0 0 3 518202
-0.003516 0.001138 0.118689 0.076429 -0.464119 1.518364 -0.062500 0 0 0 0 0 0 3 519203
-0.003522 0.001153 0.118684 0.004907 -0.275705 1.403546 -0.062500 0 0 0 0 0 0 3 520234
-0.003549 0.001182 0.118681 0.272930 -0.446524 1.369423 -0.062500 0 0 0 0 0 0 3 521240
-0.003562 0.001197 0.118680 0.125052 -0.270196 1.339954 -0.062500 0 0 0 0 0 0 3 522203
-0.003574 0.001222 0.118668 0.088054 -0.385109 1.480857 -0.062500 0 0 0 0 0 0 3 523195
-0.003604 0.001257 0.118663 0.321531 -0.521964 1.421727 -0.062500 0 0 0 0 0 0 3 524211
-0.003619 0.001275 0.118661 0.132256 -0.311089 1.371812 -0.062500 0 0 0 0 0 0 3 525249
-0.003632 0.001301 0.118649 0.088374 -0.406202 1.504701 -0.062500 0 0 0 0 0 0 3 526226
-0.003662 0.001336 0.118644 0.315554 -0.532966 1.443003 -0.062500 0 0 0 0 0 0 3 527212
-0.003677 0.001354 0.118642 0.141266 -0.316173 1.391699 -0.062500 0 0 0 0 0 0 3 528226
-0.003690 0.001380 0.118630 0.089934 -0.408418 1.524347 -0.062500 0 0 0 0 0 0 3 529243
-0.003716 0.001398 0.118636 0.251138 -0.305210 1.309208 -0.062500 0 0 0 0 0 0 3 530227
-0.003733 0.001425 0.118627 0.165724 -0.407537 1.486376 -0.062500 0 0 0 0 0 0 3 531229
-0.003747 0.001455 0.118612 0.109082 -0.474779 1.582759 -0.062500 0 0 0 0 0 0 3 532247
-0.003755 0.001471 0.118608 0.015171 -0.281735 1.475656 -0.062500 0 0 0 0 0 0 3 533270
-0.003782 0.001501 0.118604 0.276976 -0.448363 1.446439 -0.062500 0 0 0 0 0 0 3 534249
-0.003801 0.001533 0.118592 0.188475 -0.499446 1.570896 -0.062500 0 0 0 0 0 0 3 535158
-0.003830 0.001554 0.118597 0.306177 -0.352961 1.351285 -0.062500 0 0 0 0 0 0 3 536169
-0.003849 0.001582 0.118588 0.177438 -0.432631 1.526802 -0.062500 0 0 0 0 0 0 3 537167
-0.003864 0.001614 0.118574 0.108088 -0.487328 1.622637 -0.062500 0 0 0 0 0 0 3 538167
-0.003890 0.001634 0.118578 0.255236 -0.347652 1.383240 -0.062500 0 0 0 0 0 0 3 539155
-0.003909 0.001662 0.118569 0.161023 -0.428694 1.550957 -0.062500 0 0 0 0 0 0 3 540168
-0.003937 0.001680 0.118575 0.282314 -0.316518 1.357938 -0.062500 0 0 0 0 0 0 3 541166
-0.003956 0.001707 0.118566 0.180018 -0.412761 1.543853 -0.062500 0 0 0 0 0 0 3 542157
-0.003985 0.001725 0.118572 0.294727 -0.308586 1.357396 -0.062500 0 0 0 0 0 0 3 543167
-0.004004 0.001751 0.118563 0.183199 -0.408598 1.545560 -0.062500 0 0 0 0 0 0 3 544156
-0.004038 0.001787 0.118559 0.361062 -0.534050 1.515003 -0.062500 0 0 0 0 0 0 3 545189
-0.004054 0.001804 0.118557 0.141586 -0.320419 1.472479 -0.062500 0 0 0 0 0 0 3 546158
-0.004087 0.001835 0.118554 0.323822 -0.470551 1.478924 -0.062500 0 0 0 0 0 0 3 547167
-0.004108 0.001868 0.118543 0.195640 -0.512073 1.615881 -0.062500 0 0 0 0 0 0 3 548197
-0.004119 0.001885 0.118538 0.047135 -0.302936 1.531259 -0.062500 0 0 0 0 0 0 3 549184
-0.004149 0.001915 0.118535 0.281135 -0.461365 1.513805 -0.062500 0 0 0 0 0 0 3 550148
-0.004168 0.001948 0.118523 0.177262 -0.507256 1.641300 -0.062500 0 0 0 0 0 0 3 551173
-0.004197 0.001969 0.118528 0.289027 -0.360070 1.422845 -0.062500 0 0 0 0 0 0 3 552163
-0.004217 0.001997 0.118519 0.173962 -0.435443 1.598746 -0.062500 0 0 0 0 0 0 3 553180
-0.004246 0.002015 0.118525 0.286198 -0.321914 1.408870 -0.062500 0 0 0 0 0 0 3 554172
-0.004265 0.002042 0.118516 0.153227 -0.420171 1.595829 -0.062500 0 0 0 0 0 0 3 555156
-0.004299 0.002077 0.118510 0.330523 -0.542994 1.566122 -0.062500 0 0 0 0 0 0 3 556171
-0.004316 0.002095 0.118509 0.129475 -0.325472 1.521900 -0.062500 0 0 0 0 0 0 3 557202
-0.004349 0.002126 0.118506 0.311578 -0.474622 1.529804 -0.062500 0 0 0 0 0 0 3 558166
-0.004365 0.002141 0.118505 0.124927 -0.288395 1.509963 -0.062500 0 0 0 0 0 0 3 559173
-0.004378 0.002166 0.118494 0.063678 -0.395718 1.657195 -0.062500 0 0 0 0 0 0 3 560171
-0.004409 0.002201 0.118488 0.287357 -0.529961 1.604482 -0.062500 0 0 0 0 0 0 3 561196
-0.004437 0.002205 0.118475 0.272183 -0.141698 1.700796 -0.062500 0 0 0 0 0 0 3 562169
-0.004475 0.002229 0.118469 0.386492 -0.372499 1.632517 -0.062500 0 0 0 0 0 0 3 563168
-0.004494 0.002241 0.118466 0.152991 -0.239804 1.572917 -0.062500 0 0 0 0 0 0 3 564168
-0.004528 0.002269 0.118464 0.317675 -0.434297 1.576663 -0.062500 0 0 0 0 0 0 3 565176
-0.004550 0.002300 0.118451 0.179574 -0.497773 1.711298 -0.062500 0 0 0 0 0 0 3 566168
-0.004580 0.002321 0.118456 0.275813 -0.361075 1.495686 -0.062500 0 0 0 0 0 0 3 567166
-0.004600 0.002348 0.118447 0.158149 -0.440518 1.672364 -0.062500 0 0 0 0 0 0 3 568172
-0.004629 0.002366 0.118453 0.267354 -0.330409 1.483190 -0.062500 0 0 0 0 0 0 3 569192
-0.004648 0.002393 0.118443 0.150024 -0.424476 1.670168 -0.062500 0 0 0 0 0 0 3 570172
-0.004658 0.002406 0.118440 0.014250 -0.262445 1.612835 -0.062500 0 0 0 0 0 0 3 571168
-0.004687 0.002435 0.118437 0.232969 -0.455209 1.610201 -0.062500 0 0 0 0 0 0 3 572166
-0.004707 0.002467 0.118425 0.131894 -0.512921 1.741256 -0.062500 0 0 0 0 0 0 3 573176
-0.004736 0.002487 0.118429 0.247569 -0.374095 1.524430 -0.062500 0 0 0 0 0 0 3 574167
-0.004755 0.002515 0.118420 0.131915 -0.451229 1.700630 -0.062500 0 0 0 0 0 0 3 575168
-0.004784 0.002533 0.118426 0.246326 -0.340938 1.511416 -0.062500 0 0 0 0 0 0 3 576171
-0.004816 0.002546 0.118406 0.291482 -0.256987 1.848655 -0.062500 0 0 0 0 0 0 3 577219
-0.004851 0.002557 0.118408 0.353326 -0.229758 1.589829 -0.062500 0 0 0 0 0 0 3 578227
-0.004893 0.002585 0.118406 0.440805 -0.438556 1.612794 -0.062500 0 0 0 0 0 0 3 579225
-0.004914 0.002599 0.118406 0.164793 -0.294232 1.603219 -0.062500 0 0 0 0 0 0 3 580229
-0.004948 0.002627 0.118403 0.315666 -0.473895 1.629297 -0.062500 0 0 0 0 0 0 3 581257
-0.004966 0.002642 0.118402 0.107150 -0.304889 1.612095 -0.062500 0 0 0 0 0 0 3 582225
-0.004998 0.002671 0.118400 0.286750 -0.479157 1.635101 -0.062500 0 0 0 0 0 0 3 583225
-0.005015 0.002685 0.118399 0.092719 -0.307525 1.616436 -0.062500 0 0 0 0 0 0 3 584202
-0.005055 0.002684 0.118397 0.377137 -0.078734 1.631026 -0.062500 0 0 0 0 0 0 3 585222
-0.005079 0.002700 0.118385 0.210236 -0.291597 1.774666 -0.062500 0 0 0 0 0 0 3 586228
-0.005111 0.002713 0.118390 0.273917 -0.283851 1.563459 -0.062500 0 0 0 0 0 0 3 587199
-0.005132 0.002737 0.118380 0.135802 -0.420946 1.741192 -0.062500 0 0 0 0 0 0 3 588201
-0.005162 0.002753 0.118386 0.240515 -0.342099 1.553206 -0.062500 0 0 0 0 0 0 3 589268
-0.005181 0.002779 0.118376 0.131315 -0.455108 1.740054 -0.062500 0 0 0 0 0 0 3 590235
-0.005210 0.002796 0.118382 0.244670 -0.361750 1.555413 -0.062500 0 0 0 0 0 0 3 591230
-0.005244 0.002810 0.118393 0.314871 -0.298573 1.458547 -0.062500 0 0 0 0 0 0 3 592232
-0.005266 0.002834 0.118385 0.161919 -0.428322 1.698544 -0.062500 0 0 0 0 0 0 3 593273
-0.005296 0.002850 0.118392 0.259747 -0.347992 1.534611 -0.062500 0 0 0 0 0 0 3 594225
-0.005335 0.002880 0.118391 0.379158 -0.536661 1.604520 -0.062500 0 0 0 0 0 0 3 595235
-0.005367 0.002882 0.118380 0.297966 -0.180310 1.760368 -0.062500 0 0 0 0 0 0 3 596227
-0.005402 0.002887 0.118386 0.336798 -0.197380 1.561434 -0.062500 0 0 0 0 0 0 3 597219
-0.005425 0.002907 0.118376 0.171149 -0.386600 1.743777 -0.062500 0 0 0 0 0 0 3 598228
-0.005455 0.002922 0.118382 0.262669 -0.337921 1.557973 -0.062500 0 0 0 0 0 0 3 599205
-0.005490 0.002934 0.118392 0.321731 -0.297366 1.460772 -0.062500 0 0 0 0 0 0 3 600228
-0.005512 0.002957 0.118385 0.162132 -0.437832 1.700248 -0.062500 0 0 0 0 0 0 3 601223
-0.005554 0.002959 0.118380 0.417083 -0.210439 1.687422 -0.062500 0 0 0 0 0 0 3 602202
-0.005576 0.002961 0.118379 0.166515 -0.168775 1.648899 -0.062500 0 0 0 0 0 0 3 603200
-0.005606 0.002966 0.118387 0.253883 -0.216583 1.507730 -0.062500 0 0 0 0 0 0 3 604203
-0.005645 0.002991 0.118387 0.398459 -0.474935 1.598080 -0.062500 0 0 0 0 0 0 3 605258
-0.005664 0.003003 0.118387 0.157564 -0.341180 1.610036 -0.062500 0 0 0 0 0 0 3 606207
-0.005693 0.003014 0.118396 0.258421 -0.309054 1.488167 -0.062500 0 0 0 0 0 0 3 607223
-0.005727 0.003024 0.118408 0.328539 -0.295315 1.425490 -0.062500 0 0 0 0 0 0 3 608207
-0.005761 0.003032 0.118390 0.342364 -0.297843 1.828735 -0.062500 0 0 0 0 0 0 3 609242
-0.005797 0.003041 0.118393 0.381731 -0.304178 1.596543 -0.062500 0 0 0 0 0 0 3 610225
-0.005816 0.003046 0.118393 0.147194 -0.245564 1.594304 -0.062500 0 0 0 0 0 0 3 611209
-0.005844 0.003052 0.118402 0.256911 -0.271080 1.477947 -0.062500 0 0 0 0 0 0 3 612224
-0.005863 0.003073 0.118394 0.141634 -0.450648 1.701768 -0.062500 0 0 0 0 0 0 3 613245
-0.005892 0.003088 0.118400 0.262721 -0.397019 1.532786 -0.062500 0 0 0 0 0 0 3 614224
-0.005938 0.003087 0.118400 0.496022 -0.176777 1.592880 -0.062500 0 0 0 0 0 0 3 615208
-0.005961 0.003086 0.118400 0.233604 -0.187445 1.599355 -0.062500 0 0 0 0 0 0 3 616223
-0.005992 0.003090 0.118409 0.308918 -0.251940 1.477258 -0.062500 0 0 0 0 0 0 3 617285
-0.006007 0.003092 0.118412 0.112891 -0.229194 1.537300 -0.062500 0 0 0 0 0 0 3 618165
-0.006034 0.003098 0.118422 0.245681 -0.273988 1.445773 -0.062500 0 0 0 0 0 0 3 619156
-0.006052 0.003118 0.118414 0.141965 -0.463265 1.678068 -0.062500 0 0 0 0 0 0 3 620165
-0.006093 0.003119 0.118409 0.428704 -0.237665 1.664013 -0.062500 0 0 0 0 0 0 3 621164
-0.006133 0.003124 0.118416 0.446203 -0.269666 1.500365 -0.062500 0 0 0 0 0 0 3 622166
-0.006152 0.003127 0.118418 0.186030 -0.237571 1.541956 -0.062500 0 0 0 0 0 0 3 623154
-0.006182 0.003133 0.118428 0.300178 -0.298660 1.444137 -0.062500 0 0 0 0 0 0 3 624165
-0.006196 0.003136 0.118431 0.116468 -0.262748 1.513114 -0.062500 0 0 0 0 0 0 3 625163
-0.006235 0.003128 0.118430 0.414848 -0.123911 1.577179 -0.062500 0 0 0 0 0 0 3 626154
-0.006254 0.003124 0.118430 0.192923 -0.159149 1.575686 -0.062500 0 0 0 0 0 0 3 627165
-0.006288 0.003144 0.118427 0.358752 -0.471083 1.611887 -0.062500 0 0 0 0 0 0 3 628154
-0.006305 0.003154 0.118426 0.156099 -0.372822 1.591583 -0.062500 0 0 0 0 0 0 3 629184
-0.006333 0.003164 0.118434 0.278743 -0.359074 1.459713 -0.062500 0 0 0 0 0 0 3 630154
-0.006379 0.003160 0.118435 0.517926 -0.177426 1.545646 -0.062500 0 0 0 0 0 0 3 631168
-0.006401 0.003158 0.118435 0.264804 -0.202932 1.560218 -0.062500 0 0 0 0 0 0 3 632165
-0.006432 0.003161 0.118444 0.343305 -0.278390 1.442536 -0.062500 0 0 0 0 0 0 3 633173
-0.006448 0.003163 0.118447 0.147816 -0.260973 1.502633 -0.062500 0 0 0 0 0 0 3 634170
-0.006487 0.003155 0.118445 0.440145 -0.131647 1.564830 -0.062500 0 0 0 0 0 0 3 635152
-0.006506 0.003151 0.118445 0.215012 -0.171429 1.561518 -0.062500 0 0 0 0 0 0 3 636168
-0.006536 0.003154 0.118454 0.318730 -0.262736 1.437075 -0.062500 0 0 0 0 0 0 3 637168
-0.006550 0.003155 0.118456 0.135578 -0.253194 1.494395 -0.062500 0 0 0 0 0 0 3 638166
-0.006577 0.003160 0.118466 0.276120 -0.304779 1.403844 -0.062500 0 0 0 0 0 0 3 639355
-0.006590 0.003163 0.118469 0.113571 -0.274176 1.474074 -0.062500 0 0 0 0 0 0 3 640172
-0.006596 0.003164 0.118471 0.030434 -0.267097 1.508635 -0.062500 0 0 0 0 0 0 3 641206
-0.006636 0.003173 0.118457 0.450349 -0.363958 1.714956 -0.062500 0 0 0 0 0 0 3 642174
-0.006656 0.003177 0.118453 0.239865 -0.318019 1.625571 -0.062500 0 0 0 0 0 0 3 643167
-0.006686 0.003185 0.118459 0.343646 -0.345582 1.458096 -0.062500 0 0 0 0 0 0 3 644168
-0.006700 0.003188 0.118462 0.158444 -0.301624 1.498578 -0.062500 0 0 0 0 0 0 3 645160
-0.006727 0.003194 0.118471 0.315870 -0.321587 1.402567 -0.062500 0 0 0 0 0 0 3 646164
-0.006740 0.003197 0.118475 0.152210 -0.282047 1.470373 -0.062500 0 0 0 0 0 0 3 647148
-0.006766 0.003204 0.118484 0.303402 -0.318695 1.384312 -0.062500 0 0 0 0 0 0 3 648165
-0.006791 0.003193 0.118477 0.303486 -0.103694 1.608134 -0.062500 0 0 0 0 0 0 3 649176
-0.006804 0.003188 0.118474 0.126213 -0.166295 1.568652 -0.062500 0 0 0 0 0 0 3 650167
-0.006830 0.003190 0.118482 0.301738 -0.276047 1.423573 -0.062500 0 0 0 0 0 0 3 651172
-0.006843 0.003191 0.118484 0.146031 -0.271163 1.471785 -0.062500 0 0 0 0 0 0 3 652171
-0.006849 0.003191 0.118485 0.046440 -0.263901 1.498388 -0.062500 0 0 0 0 0 0 3 653190
-0.006872 0.003196 0.118494 0.264190 -0.304644 1.389294 -0.062500 0 0 0 0 0 0 3 654164
-0.006883 0.003199 0.118497 0.133762 -0.277069 1.451161 -0.062500 0 0 0 0 0 0 3 655164
-0.006888 0.003200 0.118498 0.047354 -0.258464 1.482669 -0.062500 0 0 0 0 0 0 3 656164
-0.006911 0.003205 0.118507 0.257399 -0.310255 1.375446 -0.062500 0 0 0 0 0 0 3 657174
-0.006922 0.003208 0.118510 0.130327 -0.279870 1.437838 -0.062500 0 0 0 0 0 0 3 658164
-0.006927 0.003209 0.118511 0.045635 -0.259850 1.469519 -0.062500 0 0 0 0 0 0 3 659160
-0.006949 0.003214 0.118520 0.256648 -0.310959 1.362502 -0.062500 0 0 0 0 0 0 3 660162
-0.006965 0.003234 0.118512 0.190230 -0.502926 1.586397 -0.062500 0 0 0 0 0 0 3 661217
-0.006973 0.003244 0.118509 0.085751 -0.395229 1.539429 -0.062500 0 0 0 0 0 0 3 662226
-0.006989 0.003235 0.118497 0.181779 -0.143486 1.663458 -0.062500 0 0 0 0 0 0 3 663228
-0.007017 0.003236 0.118501 0.345381 -0.237277 1.458852 -0.062500 0 0 0 0 0 0 3 664201
-0.007031 0.003236 0.118503 0.189749 -0.246973 1.473931 -0.062500 0 0 0 0 0 0 3 665235
-0.007038 0.003236 0.118503 0.082151 -0.245789 1.487765 -0.062500 0 0 0 0 0 0 3 666248
-0.007041 0.003236 0.118503 0.026303 -0.244965 1.493424 -0.062500 0 0 0 0 0 0 3 667223
-0.007063 0.003241 0.118512 0.253323 -0.305925 1.376889 -0.062500 0 0 0 0 0 0 3 668229
-0.007073 0.003243 0.118515 0.134284 -0.280014 1.435419 -0.062500 0 0 0 0 0 0 3 669241
-0.007078 0.003244 0.118516 0.053507 -0.262203 1.465711 -0.062500 0 0 0 0 0 0 3 670223
-0.007081 0.003245 0.118516 0.011698 -0.253065 1.477249 -0.062500 0 0 0 0 0 0 3 671220
-0.007082 0.003245 0.118516 -0.009091 -0.248590 1.481364 -0.062500 0 0 0 0 0 0 3 672194
-0.007087 0.003262 0.118505 0.040671 -0.468954 1.644546 -0.062500 0 0 0 0 0 0 3 673266
-0.007110 0.003276 0.118509 0.270909 -0.441831 1.447961 -0.062500 0 0 0 0 0 0 3 674228
-0.007121 0.003283 0.118511 0.145600 -0.350924 1.464863 -0.062500 0 0 0 0 0 0 3 675228
-0.007126 0.003286 0.118511 0.059944 -0.298153 1.479251 -0.062500 0 0 0 0 0 0 3 676231
-0.007129 0.003288 0.118512 0.015183 -0.271171 1.485092 -0.062500 0 0 0 0 0 0 3 677258
-0.007131 0.003288 0.118512 -0.007262 -0.257668 1.487210 -0.062500 0 0 0 0 0 0 3 678220
-0.007131 0.003289 0.118512 -0.018456 -0.250946 1.487962 -0.062500 0 0 0 0 0 0 3 679227
-0.007136 0.003306 0.118500 0.035967 -0.470010 1.650116 -0.062500 0 0 0 0 0 0 3 680198
-0.007159 0.003320 0.118504 0.268710 -0.442418 1.453272 -0.062500 0 0 0 0 0 0 3 681216
-0.007170 0.003326 0.118506 0.144529 -0.351222 1.469873 -0.062500 0 0 0 0 0 0 3 682198
-0.007175 0.003330 0.118507 0.059411 -0.298294 1.484132 -0.062500 0 0 0 0 0 0 3 683229
-0.007178 0.003331 0.118507 0.014917 -0.271233 1.489931 -0.062500 0 0 0 0 0 0 3 684200
-0.007179 0.003332 0.118507 -0.007414 -0.257715 1.492036 -0.062500 0 0 0 0 0 0 3 685213
-0.007180 0.003333 0.118507 -0.018517 -0.250953 1.492784 -0.062500 0 0 0 0 0 0 3 686227
-0.007185 0.003350 0.118495 0.035837 -0.469888 1.655093 -0.062500 0 0 0 0 0 0 3 687224
-0.007200 0.003345 0.118480 0.170461 -0.204127 1.729460 -0.062500 0 0 0 0 0 0 3 688205
-0.007208 0.003343 0.118475 0.092755 -0.211102 1.613901 -0.062500 0 0 0 0 0 0 3 689259
-0.007231 0.003347 0.118482 0.291145 -0.288606 1.441539 -0.062500 0 0 0 0 0 0 3 690224
-0.007243 0.003348 0.118484 0.162179 -0.274395 1.478551 -0.062500 0 0 0 0 0 0 3 691221
-0.007249 0.003349 0.118485 0.071743 -0.260921 1.501133 -0.062500 0 0 0 0 0 0 3 692206
-0.007256 0.003367 0.118473 0.084642 -0.476079 1.672102 -0.062500 0 0 0 0 0 0 3 693251
-0.007260 0.003376 0.118469 0.041689 -0.385399 1.596399 -0.062500 0 0 0 0 0 0 3 694223
-0.007263 0.003380 0.118468 0.012497 -0.319195 1.556421 -0.062500 0 0 0 0 0 0 3 695206
-0.007264 0.003382 0.118468 -0.003826 -0.283631 1.541086 -0.062500 0 0 0 0 0 0 3 696244
-0.007264 0.003383 0.118467 -0.012505 -0.265472 1.535607 -0.062500 0 0 0 0 0 0 3 697238
-0.007289 0.003406 0.118464 0.303306 -0.519866 1.578310 -0.062500 0 0 0 0 0 0 3 698221
-0.007301 0.003417 0.118463 0.176126 -0.402266 1.556067 -0.062500 0 0 0 0 0 0 3 699204
-0.007307 0.003423 0.118463 0.083475 -0.317710 1.544486 -0.062500 0 0 0 0 0 0 3 700220
-0.007310 0.003425 0.118463 0.033956 -0.272749 1.540031 -0.062500 0 0 0 0 0 0 3 701266
-0.007312 0.003427 0.118462 0.008790 -0.249961 1.538424 -0.062500 0 0 0 0 0 0 3 702163
-0.007313 0.003428 0.118462 -0.003879 -0.238528 1.537863 -0.062500 0 0 0 0 0 0 3 703151
-0.007313 0.003428 0.118462 -0.010245 -0.232801 1.537669 -0.062500 0 0 0 0 0 0 3 704163
-0.007338 0.003450 0.118459 0.301835 -0.513405 1.582618 -0.062500 0 0 0 0 0 0 3 705162
-0.007350 0.003461 0.118458 0.175386 -0.399021 1.560833 -0.062500 0 0 0 0 0 0 3 706163
-0.007356 0.003466 0.118458 0.083106 -0.316084 1.549378 -0.062500 0 0 0 0 0 0 3 707152
-0.007359 0.003469 0.118458 0.033770 -0.271942 1.544976 -0.062500 0 0 0 0 0 0 3 708162
-0.007361 0.003471 0.118458 0.008698 -0.249556 1.543387 -0.062500 0 0 0 0 0 0 3 709171
-0.007362 0.003471 0.118457 -0.003934 -0.238321 1.542818 -0.062500 0 0 0 0 0 0 3 710151
-0.007382 0.003476 0.118466 0.245478 -0.294301 1.425458 -0.062500 0 0 0 0 0 0 3 711162
-0.007391 0.003479 0.118469 0.136842 -0.265569 1.482461 -0.062500 0 0 0 0 0 0 3 712151
-0.007401 0.003497 0.118458 0.120756 -0.468133 1.674725 -0.062500 0 0 0 0 0 0 3 713184
-0.007406 0.003506 0.118454 0.062207 -0.371354 1.606986 -0.062500 0 0 0 0 0 0 3 714163
-0.007408 0.003511 0.118453 0.025232 -0.302138 1.569806 -0.062500 0 0 0 0 0 0 3 715162
-0.007429 0.003518 0.118461 0.260919 -0.326725 1.438504 -0.062500 0 0 0 0 0 0 3 716170
-0.007452 0.003508 0.118453 0.303923 -0.106596 1.643499 -0.062500 0 0 0 0 0 0 3 717181
-0.007463 0.003503 0.118450 0.165955 -0.151716 1.596866 -0.062500 0 0 0 0 0 0 3 718158
-0.007469 0.003500 0.118449 0.079100 -0.189024 1.568694 -0.062500 0 0 0 0 0 0 3 719166
-0.007496 0.003521 0.118445 0.348511 -0.492153 1.603629 -0.062500 0 0 0 0 0 0 3 720165
-0.007510 0.003531 0.118444 0.200213 -0.389233 1.577442 -0.062500 0 0 0 0 0 0 3 721179
-0.007517 0.003537 0.118444 0.096822 -0.311994 1.564356 -0.062500 0 0 0 0 0 0 3 722176
-0.007540 0.003544 0.118452 0.297962 -0.332365 1.442832 -0.062500 0 0 0 0 0 0 3 723168
-0.007551 0.003547 0.118455 0.164409 -0.285447 1.497784 -0.062500 0 0 0 0 0 0 3 724167
-0.007557 0.003549 0.118456 0.076261 -0.257088 1.526674 -0.062500 0 0 0 0 0 0 3 725204
-0.007579 0.003555 0.118464 0.286956 -0.304406 1.421352 -0.062500 0 0 0 0 0 0 3 726163
-0.007590 0.003558 0.118467 0.158624 -0.271330 1.481968 -0.062500 0 0 0 0 0 0 3 727166
-0.007596 0.003559 0.118468 0.073255 -0.249994 1.512838 -0.062500 0 0 0 0 0 0 3 728145
-0.007618 0.003564 0.118477 0.285543 -0.300874 1.408352 -0.062500 0 0 0 0 0 0 3 729185
-0.007641 0.003553 0.118469 0.314302 -0.092762 1.622572 -0.062500 0 0 0 0 0 0 3 730161
-0.007673 0.003553 0.118475 0.427429 -0.207788 1.462909 -0.062500 0 0 0 0 0 0 3 731143
-0.007688 0.003552 0.118477 0.232226 -0.222585 1.492294 -0.062500 0 0 0 0 0 0 3 732144
-0.007696 0.003552 0.118477 0.110815 -0.226318 1.510983 -0.062500 0 0 0 0 0 0 3 733164
-0.007719 0.003557 0.118486 0.304770 -0.289787 1.402497 -0.062500 0 0 0 0 0 0 3 734164
-0.007731 0.003559 0.118489 0.167569 -0.264699 1.461532 -0.062500 0 0 0 0 0 0 3 735166
-0.007756 0.003565 0.118498 0.334392 -0.309112 1.376111 -0.062500 0 0 0 0 0 0 3 736147
-0.007781 0.003554 0.118490 0.338350 -0.097522 1.597672 -0.062500 0 0 0 0 0 0 3 737207
-0.007813 0.003553 0.118496 0.439762 -0.209546 1.440964 -0.062500 0 0 0 0 0 0 3 738223
-0.007829 0.003553 0.118498 0.238354 -0.223462 1.470882 -0.062500 0 0 0 0 0 0 3 739220
-0.007857 0.003558 0.118507 0.370734 -0.288583 1.374375 -0.062500 0 0 0 0 0 0 3 740197
-0.007870 0.003560 0.118510 0.200569 -0.264068 1.437933 -0.062500 0 0 0 0 0 0 3 741211
-0.007897 0.003566 0.118519 0.349784 -0.310100 1.354637 -0.062500 0 0 0 0 0 0 3 742197
-0.007926 0.003572 0.118500 0.403976 -0.320223 1.739922 -0.062500 0 0 0 0 0 0 3 743231
-0.007941 0.003575 0.118493 0.225790 -0.283634 1.619454 -0.062500 0 0 0 0 0 0 3 744227
-0.007969 0.003582 0.118499 0.368188 -0.321126 1.436801 -0.062500 0 0 0 0 0 0 3 745258
-0.007983 0.003585 0.118501 0.200258 -0.281622 1.466421 -0.062500 0 0 0 0 0 0 3 746218
-0.008009 0.003591 0.118510 0.351137 -0.318515 1.371344 -0.062500 0 0 0 0 0 0 3 747222
-0.008022 0.003594 0.118513 0.190021 -0.279681 1.434938 -0.062500 0 0 0 0 0 0 3 748194
-0.008048 0.003600 0.118522 0.345512 -0.317332 1.352238 -0.062500 0 0 0 0 0 0 3 749256
-0.008073 0.003590 0.118514 0.342686 -0.102399 1.574249 -0.062500 0 0 0 0 0 0 3 750222
-0.008106 0.003589 0.118520 0.439132 -0.214112 1.418433 -0.062500 0 0 0 0 0 0 3 751222
-0.008142 0.003594 0.118530 0.493486 -0.289004 1.333348 -0.062500 0 0 0 0 0 0 3 752196
-0.008159 0.003596 0.118533 0.261691 -0.265784 1.407438 -0.062500 0 0 0 0 0 0 3 753211
-0.008168 0.003597 0.118534 0.122552 -0.249099 1.443671 -0.062500 0 0 0 0 0 0 3 754197
-0.008204 0.003589 0.118532 0.464812 -0.126048 1.497730 -0.062500 0 0 0 0 0 0 3 755208
-0.008222 0.003585 0.118531 0.265498 -0.168221 1.483183 -0.062500 0 0 0 0 0 0 3 756229
-0.008251 0.003587 0.118539 0.385949 -0.261369 1.360800 -0.062500 0 0 0 0 0 0 3 757244
-0.008285 0.003593 0.118550 0.464592 -0.313843 1.299061 -0.062500 0 0 0 0 0 0 3 758203
-0.008314 0.003583 0.118543 0.398703 -0.103277 1.536619 -0.062500 0 0 0 0 0 0 3 759251
-0.008348 0.003582 0.118548 0.467546 -0.214702 1.387603 -0.062500 0 0 0 0 0 0 3 760217
-0.008365 0.003582 0.118550 0.248526 -0.228127 1.418363 -0.062500 0 0 0 0 0 0 3 761261
-0.008393 0.003587 0.118559 0.373318 -0.293203 1.324059 -0.062500 0 0 0 0 0 0 3 762220
-0.008419 0.003575 0.118551 0.353183 -0.092123 1.541396 -0.062500 0 0 0 0 0 0 3 763222
-0.008452 0.003574 0.118556 0.445214 -0.209245 1.384678 -0.062500 0 0 0 0 0 0 3 764193
-0.008468 0.003574 0.118558 0.237491 -0.225468 1.412285 -0.062500 0 0 0 0 0 0 3 765255
-0.008496 0.003578 0.118567 0.368092 -0.291926 1.317228 -0.062500 0 0 0 0 0 0 3 766206
-0.008510 0.003581 0.118570 0.195502 -0.267879 1.379116 -0.062500 0 0 0 0 0 0 3 767197
-0.008549 0.003573 0.118568 0.498890 -0.138595 1.452632 -0.062500 0 0 0 0 0 0 3 768195
-0.008588 0.003574 0.118575 0.538346 -0.238257 1.331568 -0.062500 0 0 0 0 0 0 3 769211
-0.008607 0.003574 0.118578 0.284122 -0.241064 1.379761 -0.062500 0 0 0 0 0 0 3 770223
-0.008649 0.003566 0.118575 0.545053 -0.124376 1.448524 -0.062500 0 0 0 0 0 0 3 771201
-0.008669 0.003561 0.118575 0.303028 -0.169103 1.437861 -0.062500 0 0 0 0 0 0 3 772217
-0.008700 0.003564 0.118582 0.402988 -0.263636 1.318338 -0.062500 0 0 0 0 0 0 3 773254
-0.008735 0.003570 0.118593 0.470276 -0.318938 1.257782 -0.062500 0 0 0 0 0 0 3 774216
-0.008764 0.003559 0.118586 0.400543 -0.107390 1.495073 -0.062500 0 0 0 0 0 0 3 775203
-0.008798 0.003559 0.118591 0.467900 -0.218896 1.346876 -0.062500 0 0 0 0 0 0 3 776201
-0.008815 0.003558 0.118593 0.247075 -0.232256 1.376333 -0.062500 0 0 0 0 0 0 3 777237
-0.008844 0.003563 0.118602 0.371915 -0.297396 1.283127 -0.062500 0 0 0 0 0 0 3 778200
-0.008890 0.003557 0.118601 0.609185 -0.158728 1.388808 -0.062500 0 0 0 0 0 0 3 779216
-0.008912 0.003553 0.118601 0.335743 -0.187520 1.398509 -0.062500 0 0 0 0 0 0 3 780201
-0.008944 0.003556 0.118609 0.419458 -0.276141 1.287761 -0.062500 0 0 0 0 0 0 3 781231
-0.008959 0.003558 0.118612 0.220157 -0.263100 1.341568 -0.062500 0 0 0 0 0 0 3 782200
-0.008987 0.003563 0.118621 0.358254 -0.313959 1.258617 -0.062500 0 0 0 0 0 0 3 783218
-0.009012 0.003553 0.118613 0.342748 -0.105985 1.479273 -0.062500 0 0 0 0 0 0 3 784211
-0.009045 0.003552 0.118618 0.439961 -0.219501 1.324976 -0.062500 0 0 0 0 0 0 3 785253
-0.009081 0.003556 0.118628 0.493086 -0.296010 1.240615 -0.062500 0 0 0 0 0 0 3 786149
-0.009111 0.003545 0.118620 0.412137 -0.097357 1.467779 -0.062500 0 0 0 0 0 0 3 787158
-0.009146 0.003544 0.118625 0.474973 -0.215200 1.316672 -0.062500 0 0 0 0 0 0 3 788147
-0.009163 0.003544 0.118627 0.252538 -0.233865 1.343847 -0.062500 0 0 0 0 0 0 3 789168
-0.009196 0.003565 0.118624 0.433936 -0.521982 1.414858 -0.062500 0 0 0 0 0 0 3 790149
-0.009225 0.003563 0.118611 0.392548 -0.235217 1.552452 -0.062500 0 0 0 0 0 0 3 791159
-0.009260 0.003566 0.118615 0.469341 -0.288382 1.355676 -0.062500 0 0 0 0 0 0 3 792168
-0.009277 0.003568 0.118616 0.249990 -0.269858 1.364929 -0.062500 0 0 0 0 0 0 3 793168
-0.009305 0.003574 0.118624 0.375769 -0.318778 1.266102 -0.062500 0 0 0 0 0 0 3 794148
-0.009339 0.003581 0.118635 0.458980 -0.348019 1.214246 -0.062500 0 0 0 0 0 0 3 795158
-0.009368 0.003571 0.118628 0.397311 -0.126736 1.453634 -0.062500 0 0 0 0 0 0 3 796147
-0.009402 0.003571 0.118633 0.470152 -0.232179 1.307575 -0.062500 0 0 0 0 0 0 3 797180
-0.009419 0.003571 0.118635 0.250646 -0.242277 1.335628 -0.062500 0 0 0 0 0 0 3 798170
-0.009448 0.003576 0.118643 0.377431 -0.305981 1.244049 -0.062500 0 0 0 0 0 0 3 799157
-0.009462 0.003578 0.118646 0.200748 -0.280288 1.303979 -0.062500 0 0 0 0 0 0 3 800167
-0.009500 0.003570 0.118644 0.504841 -0.149234 1.381997 -0.062500 0 0 0 0 0 0 3 801165
-0.009520 0.003567 0.118643 0.284904 -0.186006 1.370654 -0.062500 0 0 0 0 0 0 3 802164
-0.009550 0.003570 0.118650 0.397773 -0.276818 1.253745 -0.062500 0 0 0 0 0 0 3 803170
-0.009564 0.003571 0.118653 0.211679 -0.265745 1.303218 -0.062500 0 0 0 0 0 0 3 804154
-0.009596 0.003593 0.118650 0.418066 -0.540868 1.385041 -0.062500 0 0 0 0 0 0 3 805175
-0.009612 0.003605 0.118649 0.234043 -0.422489 1.368647 -0.062500 0 0 0 0 0 0 3 806356
-0.009652 0.003602 0.118645 0.526421 -0.224390 1.406778 -0.062500 0 0 0 0 0 0 3 807167
-0.009672 0.003600 0.118644 0.298500 -0.225070 1.379320 -0.062500 0 0 0 0 0 0 3 808164
-0.009682 0.003600 0.118643 0.145908 -0.234953 1.365418 -0.062500 0 0 0 0 0 0 3 809198
-0.009707 0.003604 0.118651 0.326429 -0.303229 1.251825 -0.062500 0 0 0 0 0 0 3 810160
-0.009724 0.003623 0.118642 0.235979 -0.480559 1.466528 -0.062500 0 0 0 0 0 0 3 811160
-0.009753 0.003638 0.118646 0.384234 -0.439772 1.305954 -0.062500 0 0 0 0 0 0 3 812159
-0.009767 0.003645 0.118648 0.209805 -0.340831 1.326866 -0.062500 0 0 0 0 0 0 3 813180
-0.009806 0.003640 0.118645 0.516308 -0.172383 1.391271 -0.062500 0 0 0 0 0 0 3 814160
-0.009825 0.003637 0.118644 0.295349 -0.189136 1.373662 -0.062500 0 0 0 0 0 0 3 815159
-0.009839 0.003653 0.118632 0.203304 -0.428342 1.527708 -0.062500 0 0 0 0 0 0 3 816160
-0.009867 0.003666 0.118635 0.369500 -0.414300 1.336655 -0.062500 0 0 0 0 0 0 3 817177
-0.009881 0.003672 0.118636 0.204564 -0.328981 1.345436 -0.062500 0 0 0 0 0 0 3 818160
-0.009908 0.003680 0.118644 0.359929 -0.341433 1.248690 -0.062500 0 0 0 0 0 0 3 819164
-0.009921 0.003684 0.118647 0.196386 -0.289496 1.305110 -0.062500 0 0 0 0 0 0 3 820142
-0.009932 0.003703 0.118636 0.149578 -0.479349 1.498625 -0.062500 0 0 0 0 0 0 3 821202
-0.009958 0.003717 0.118640 0.341808 -0.439758 1.323136 -0.062500 0 0 0 0 0 0 3 822216
-0.009970 0.003724 0.118642 0.190368 -0.341607 1.337141 -0.062500 0 0 0 0 0 0 3 823193
-0.009977 0.003728 0.118642 0.091174 -0.285101 1.349597 -0.062500 0 0 0 0 0 0 3 824193
-0.010004 0.003752 0.118638 0.359959 -0.540716 1.412532 -0.062500 0 0 0 0 0 0 3 825207
-0.010018 0.003763 0.118637 0.209042 -0.413525 1.386688 -0.062500 0 0 0 0 0 0 3 826228
-0.010025 0.003769 0.118636 0.103839 -0.324126 1.372632 -0.062500 0 0 0 0 0 0 3 827225
-0.010053 0.003794 0.118632 0.365949 -0.559979 1.425335 -0.062500 0 0 0 0 0 0 3 828192
-0.010068 0.003807 0.118630 0.212312 -0.423249 1.395444 -0.062500 0 0 0 0 0 0 3 829260
-0.010075 0.003813 0.118630 0.105577 -0.329011 1.379913 -0.062500 0 0 0 0 0 0 3 830217
-0.010099 0.003821 0.118637 0.310705 -0.341915 1.267393 -0.062500 0 0 0 0 0 0 3 831218
-0.010114 0.003842 0.118628 0.230342 -0.490083 1.481770 -0.062500 0 0 0 0 0 0 3 832192
-0.010134 0.003839 0.118614 0.275729 -0.197301 1.585824 -0.062500 0 0 0 0 0 0 3 833256
-0.010165 0.003842 0.118616 0.419784 -0.252567 1.371863 -0.062500 0 0 0 0 0 0 3 834217
-0.010181 0.003844 0.118617 0.233035 -0.234808 1.370716 -0.062500 0 0 0 0 0 0 3 835220
-0.010192 0.003862 0.118605 0.170616 -0.441932 1.542860 -0.062500 0 0 0 0 0 0 3 836192
-0.010199 0.003871 0.118601 0.092970 -0.348766 1.466391 -0.062500 0 0 0 0 0 0 3 837209
-0.010222 0.003880 0.118607 0.307679 -0.345021 1.319642 -0.062500 0 0 0 0 0 0 3 838192
-0.010234 0.003885 0.118610 0.172934 -0.282440 1.355026 -0.062500 0 0 0 0 0 0 3 839222
-0.010244 0.003904 0.118599 0.139307 -0.465906 1.541539 -0.062500 0 0 0 0 0 0 3 840227
-0.010249 0.003914 0.118595 0.076904 -0.361096 1.470198 -0.062500 0 0 0 0 0 0 3 841262
-0.010272 0.003923 0.118601 0.299737 -0.350768 1.325479 -0.062500 0 0 0 0 0 0 3 842227
-0.010288 0.003945 0.118591 0.224754 -0.505313 1.526836 -0.062500 0 0 0 0 0 0 3 843228
-0.010296 0.003956 0.118588 0.121117 -0.381109 1.468465 -0.062500 0 0 0 0 0 0 3 844193
-0.010321 0.003966 0.118594 0.321839 -0.360755 1.329301 -0.062500 0 0 0 0 0 0 3 845229
-0.010337 0.003989 0.118584 0.235606 -0.510126 1.532659 -0.062500 0 0 0 0 0 0 3 846220
-0.010345 0.004000 0.118581 0.126513 -0.383510 1.474864 -0.062500 0 0 0 0 0 0 3 847192
-0.010350 0.004005 0.118580 0.062096 -0.299075 1.441392 -0.062500 0 0 0 0 0 0 3 848192
-0.010372 0.004013 0.118587 0.290272 -0.317305 1.322980 -0.062500 0 0 0 0 0 0 3 849238
-0.010387 0.004034 0.118578 0.219100 -0.487874 1.534764 -0.062500 0 0 0 0 0 0 3 850218
-0.010395 0.004044 0.118574 0.118838 -0.351607 1.479942 -0.062500 0 0 0 0 0 0 3 851216
-0.010400 0.004049 0.118573 0.058567 -0.272760 1.447540 -0.062500 0 0 0 0 0 0 3 852192
-0.010426 0.004074 0.118568 0.342333 -0.514321 1.495605 -0.062500 0 0 0 0 0 0 3 853256
-0.010440 0.004086 0.118567 0.200656 -0.380686 1.461789 -0.062500 0 0 0 0 0 0 3 854217
-0.010446 0.004092 0.118566 0.099684 -0.287989 1.444613 -0.062500 0 0 0 0 0 0 3 855199
-0.010470 0.004100 0.118573 0.308375 -0.301854 1.333206 -0.062500 0 0 0 0 0 0 3 856215
-0.010486 0.004121 0.118564 0.227090 -0.469906 1.547431 -0.062500 0 0 0 0 0 0 3 857250
-0.010494 0.004131 0.118561 0.121347 -0.353432 1.493238 -0.062500 0 0 0 0 0 0 3 858217
-0.010498 0.004136 0.118560 0.058743 -0.274126 1.460993 -0.062500 0 0 0 0 0 0 3 859219
-0.010525 0.004161 0.118555 0.343562 -0.514350 1.509888 -0.062500 0 0 0 0 0 0 3 860201
-0.010539 0.004173 0.118553 0.201299 -0.380707 1.475733 -0.062500 0 0 0 0 0 0 3 861234
-0.010545 0.004179 0.118552 0.100054 -0.288008 1.458386 -0.062500 0 0 0 0 0 0 3 862200
-0.010573 0.004204 0.118548 0.364038 -0.521121 1.513660 -0.062500 0 0 0 0 0 0 3 863215
-0.010588 0.004217 0.118546 0.211480 -0.384041 1.481559 -0.062500 0 0 0 0 0 0 3 864199
-0.010595 0.004223 0.118546 0.105072 -0.289660 1.464900 -0.062500 0 0 0 0 0 0 3 865236
-0.010598 0.004226 0.118545 0.048304 -0.239705 1.458425 -0.062500 0 0 0 0 0 0 3 866198
-0.010600 0.004227 0.118545 0.019344 -0.214379 1.456080 -0.062500 0 0 0 0 0 0 3 867215
-0.010625 0.004250 0.118541 0.322974 -0.483775 1.517651 -0.062500 0 0 0 0 0 0 3 868199
-0.010638 0.004261 0.118539 0.188690 -0.345852 1.487449 -0.062500 0 0 0 0 0 0 3 869254
-0.010645 0.004267 0.118539 0.092608 -0.260819 1.471453 -0.062500 0 0 0 0 0 0 3 870147
-0.010673 0.004291 0.118534 0.359247 -0.497564 1.527980 -0.062500 0 0 0 0 0 0 3 871157
-0.010687 0.004304 0.118532 0.208064 -0.362544 1.495672 -0.062500 0 0 0 0 0 0 3 872145
-0.010694 0.004310 0.118532 0.102341 -0.269173 1.478877 -0.062500 0 0 0 0 0 0 3 873168
-0.010722 0.004335 0.118527 0.364150 -0.501654 1.535493 -0.062500 0 0 0 0 0 0 3 874146
-0.010736 0.004347 0.118525 0.210558 -0.364590 1.502913 -0.062500 0 0 0 0 0 0 3 875157
-0.010743 0.004353 0.118525 0.103613 -0.270219 1.485976 -0.062500 0 0 0 0 0 0 3 876146
-0.010767 0.004361 0.118532 0.309939 -0.283451 1.376012 -0.062500 0 0 0 0 0 0 3 877168
-0.010783 0.004382 0.118522 0.226222 -0.450081 1.590399 -0.062500 0 0 0 0 0 0 3 878157
-0.010791 0.004393 0.118519 0.119999 -0.333808 1.535525 -0.062500 0 0 0 0 0 0 3 879145
-0.010796 0.004398 0.118518 0.057101 -0.254624 1.502940 -0.062500 0 0 0 0 0 0 3 880159
-0.010818 0.004405 0.118525 0.286997 -0.275787 1.386899 -0.062500 0 0 0 0 0 0 3 881227
-0.010829 0.004409 0.118527 0.160056 -0.227685 1.431907 -0.062500 0 0 0 0 0 0 3 882165
-0.010839 0.004428 0.118516 0.129577 -0.417057 1.623509 -0.062500 0 0 0 0 0 0 3 883164
-0.010864 0.004442 0.118520 0.331505 -0.381844 1.449760 -0.062500 0 0 0 0 0 0 3 884154
-0.010877 0.004449 0.118521 0.184058 -0.284438 1.460370 -0.062500 0 0 0 0 0 0 3 885167
-0.010887 0.004470 0.118509 0.142700 -0.426126 1.638498 -0.062500 0 0 0 0 0 0 3 886165
-0.010913 0.004485 0.118513 0.340610 -0.375586 1.459958 -0.062500 0 0 0 0 0 0 3 887155
-0.010926 0.004492 0.118514 0.189488 -0.271134 1.468650 -0.062500 0 0 0 0 0 0 3 888163
-0.010953 0.004501 0.118521 0.353929 -0.274692 1.376286 -0.062500 0 0 0 0 0 0 3 889163
-0.010970 0.004522 0.118512 0.247108 -0.435665 1.597412 -0.062500 0 0 0 0 0 0 3 890142
-0.010979 0.004532 0.118509 0.129841 -0.317086 1.544623 -0.062500 0 0 0 0 0 0 3 891164
-0.011004 0.004543 0.118515 0.325430 -0.300135 1.410389 -0.062500 0 0 0 0 0 0 3 892162
-0.011016 0.004548 0.118517 0.179390 -0.230751 1.447004 -0.062500 0 0 0 0 0 0 3 893309
-0.011047 0.004572 0.118513 0.402585 -0.472129 1.533780 -0.062500 0 0 0 0 0 0 3 894163
-0.011062 0.004584 0.118512 0.228904 -0.340151 1.510933 -0.062500 0 0 0 0 0 0 3 895157
-0.011090 0.004595 0.118519 0.374395 -0.313664 1.395393 -0.062500 0 0 0 0 0 0 3 896155
-0.011104 0.004600 0.118521 0.202719 -0.238331 1.439057 -0.062500 0 0 0 0 0 0 3 897188
-0.011111 0.004603 0.118522 0.094793 -0.195374 1.462948 -0.062500 0 0 0 0 0 0 3 898156
-0.011139 0.004626 0.118518 0.357991 -0.454959 1.538298 -0.062500 0 0 0 0 0 0 3 899138
-0.011153 0.004637 0.118516 0.205852 -0.332549 1.510128 -0.062500 0 0 0 0 0 0 3 900157
-0.011180 0.004648 0.118523 0.364121 -0.309060 1.392997 -0.062500 0 0 0 0 0 0 3 901182
-0.011198 0.004670 0.118513 0.251722 -0.453766 1.603622 -0.062500 0 0 0 0 0 0 3 902160
-0.011227 0.004686 0.118517 0.395123 -0.370024 1.445273 -0.062500 0 0 0 0 0 0 3 903161
-0.011242 0.004694 0.118518 0.215190 -0.258858 1.460533 -0.062500 0 0 0 0 0 0 3 904155
-0.011270 0.004703 0.118526 0.365964 -0.259303 1.371895 -0.062500 0 0 0 0 0 0 3 905176
-0.011287 0.004724 0.118517 0.251059 -0.420125 1.593766 -0.062500 0 0 0 0 0 0 3 906156
-0.011317 0.004740 0.118521 0.395171 -0.364558 1.439777 -0.062500 0 0 0 0 0 0 3 907156
-0.011331 0.004747 0.118522 0.215123 -0.257186 1.456209 -0.062500 0 0 0 0 0 0 3 908155
-0.011339 0.004751 0.118522 0.101274 -0.196041 1.469073 -0.062500 0 0 0 0 0 0 3 909165
-0.011367 0.004775 0.118518 0.361125 -0.445885 1.541902 -0.062500 0 0 0 0 0 0 3 910162
-0.011381 0.004786 0.118516 0.207119 -0.318851 1.511575 -0.062500 0 0 0 0 0 0 3 911156
-0.011420 0.004784 0.118511 0.515329 -0.117013 1.551833 -0.062500 0 0 0 0 0 0 3 912157
-0.011440 0.004782 0.118510 0.294359 -0.115478 1.518266 -0.062500 0 0 0 0 0 0 3 913168
-0.011474 0.004803 0.118504 0.463251 -0.404901 1.569553 -0.062500 0 0 0 0 0 0 3 914139
-0.011492 0.004814 0.118502 0.259885 -0.300783 1.530533 -0.062500 0 0 0 0 0 0 3 915156
-0.011521 0.004824 0.118509 0.392046 -0.285410 1.410773 -0.062500 0 0 0 0 0 0 3 916156
-0.011540 0.004846 0.118499 0.265034 -0.433337 1.619736 -0.062500 0 0 0 0 0 0 3 917200
-0.011570 0.004862 0.118503 0.403468 -0.372595 1.461776 -0.062500 0 0 0 0 0 0 3 918214
-0.011605 0.004875 0.118511 0.485039 -0.326095 1.376093 -0.062500 0 0 0 0 0 0 3 919196
-0.011626 0.004898 0.118502 0.308082 -0.432804 1.604631 -0.062500 0 0 0 0 0 0 3 920190
-0.011658 0.004914 0.118506 0.422765 -0.361858 1.454623 -0.062500 0 0 0 0 0 0 3 921206
-0.011673 0.004922 0.118507 0.227141 -0.246590 1.471104 -0.062500 0 0 0 0 0 0 3 922223
-0.011702 0.004931 0.118515 0.370973 -0.245235 1.384663 -0.062500 0 0 0 0 0 0 3 923218
-0.011719 0.004952 0.118505 0.252581 -0.404248 1.606414 -0.062500 0 0 0 0 0 0 3 924199
-0.011729 0.004963 0.118502 0.130398 -0.284996 1.552652 -0.062500 0 0 0 0 0 0 3 925240
-0.011754 0.004973 0.118508 0.325059 -0.268170 1.421224 -0.062500 0 0 0 0 0 0 3 926224
-0.011791 0.005000 0.118505 0.495621 -0.478834 1.525994 -0.062500 0 0 0 0 0 0 3 927216
-0.011809 0.005013 0.118504 0.274765 -0.327395 1.512996 -0.062500 0 0 0 0 0 0 3 928213
-0.011839 0.005025 0.118511 0.398362 -0.289441 1.404574 -0.062500 0 0 0 0 0 0 3 929250
-0.011854 0.005031 0.118513 0.213086 -0.208833 1.447830 -0.062500 0 0 0 0 0 0 3 930212
-0.011886 0.005055 0.118509 0.417190 -0.443619 1.542222 -0.062500 0 0 0 0 0 0 3 931216
-0.011902 0.005067 0.118507 0.234074 -0.309512 1.517645 -0.062500 0 0 0 0 0 0 3 932189
-0.011930 0.005078 0.118514 0.380168 -0.282694 1.404783 -0.062500 0 0 0 0 0 0 3 933255
-0.011948 0.005100 0.118504 0.257825 -0.422909 1.615384 -0.062500 0 0 0 0 0 0 3 934215
-0.011978 0.005116 0.118507 0.389864 -0.338091 1.459224 -0.062500 0 0 0 0 0 0 3 935221
-0.011993 0.005124 0.118509 0.207319 -0.226299 1.472010 -0.062500 0 0 0 0 0 0 3 936222
-0.012000 0.005128 0.118509 0.091985 -0.162879 1.483331 -0.062500 0 0 0 0 0 0 3 937231
-0.012024 0.005135 0.118516 0.298665 -0.194512 1.390324 -0.062500 0 0 0 0 0 0 3 938212
-0.012040 0.005155 0.118507 0.210704 -0.367504 1.608482 -0.062500 0 0 0 0 0 0 3 939198
-0.012069 0.005170 0.118510 0.371613 -0.321025 1.455356 -0.062500 0 0 0 0 0 0 3 940212
-0.012083 0.005178 0.118511 0.198134 -0.217740 1.468854 -0.062500 0 0 0 0 0 0 3 941248
-0.012111 0.005186 0.118519 0.353816 -0.222554 1.383081 -0.062500 0 0 0 0 0 0 3 942211
-0.012128 0.005207 0.118509 0.239730 -0.383164 1.604266 -0.062500 0 0 0 0 0 0 3 943211
-0.012158 0.005223 0.118513 0.387081 -0.329755 1.452540 -0.062500 0 0 0 0 0 0 3 944198
-0.012173 0.005230 0.118514 0.206636 -0.222997 1.466157 -0.062500 0 0 0 0 0 0 3 945231
-0.012201 0.005239 0.118521 0.359035 -0.226107 1.380798 -0.062500 0 0 0 0 0 0 3 946197
-0.012214 0.005243 0.118524 0.189053 -0.167988 1.432004 -0.062500 0 0 0 0 0 0 3 947212
-0.012245 0.005267 0.118520 0.401483 -0.413927 1.531642 -0.062500 0 0 0 0 0 0 3 948195
-0.012261 0.005279 0.118518 0.222703 -0.285922 1.507062 -0.062500 0 0 0 0 0 0 3 949230
-0.012269 0.005285 0.118518 0.103085 -0.196263 1.492115 -0.062500 0 0 0 0 0 0 3 950195
-0.012294 0.005293 0.118524 0.306465 -0.212729 1.389636 -0.062500 0 0 0 0 0 0 3 951213
-0.012306 0.005297 0.118527 0.163086 -0.161410 1.433612 -0.062500 0 0 0 0 0 0 3 952205
-0.012332 0.005303 0.118534 0.336531 -0.194841 1.361048 -0.062500 0 0 0 0 0 0 3 953251
-0.012349 0.005323 0.118525 0.220274 -0.347975 1.586589 -0.062500 0 0 0 0 0 0 3 954142
-0.012378 0.005338 0.118529 0.373161 -0.302273 1.437132 -0.062500 0 0 0 0 0 0 3 955154
-0.012393 0.005346 0.118530 0.195061 -0.199282 1.450613 -0.062500 0 0 0 0 0 0 3 956143
-0.012400 0.005349 0.118530 0.081920 -0.140269 1.462031 -0.062500 0 0 0 0 0 0 3 957162
-0.012436 0.005343 0.118526 0.439770 0.002082 1.528454 -0.062500 0 0 0 0 0 0 3 958143
-0.012454 0.005339 0.118524 0.246821 -0.028818 1.500917 -0.062500 0 0 0 0 0 0 3 959152
-0.012463 0.005338 0.118524 0.111431 -0.053846 1.485781 -0.062500 0 0 0 0 0 0 3 960153
-0.012492 0.005358 0.118518 0.358460 -0.346825 1.554492 -0.062500 0 0 0 0 0 0 3 961142
-0.012507 0.005369 0.118516 0.197403 -0.242683 1.516797 -0.062500 0 0 0 0 0 0 3 962153
-0.012535 0.005379 0.118523 0.353509 -0.228977 1.401518 -0.062500 0 0 0 0 0 0 3 963142
-0.012548 0.005384 0.118525 0.182709 -0.159979 1.439425 -0.062500 0 0 0 0 0 0 3 964154
-0.012555 0.005387 0.118525 0.076041 -0.121374 1.460846 -0.062500 0 0 0 0 0 0 3 965178
-0.012579 0.005393 0.118533 0.288282 -0.165434 1.374046 -0.062500 0 0 0 0 0 0 3 966160
-0.012591 0.005396 0.118535 0.149457 -0.128250 1.422678 -0.062500 0 0 0 0 0 0 3 967165
-0.012596 0.005397 0.118536 0.058487 -0.104770 1.448010 -0.062500 0 0 0 0 0 0 3 968162
-0.012620 0.005403 0.118543 0.279478 -0.157107 1.362837 -0.062500 0 0 0 0 0 0 3 969162
-0.012635 0.005422 0.118533 0.196762 -0.339486 1.582423 -0.062500 0 0 0 0 0 0 3 970157
-0.012643 0.005432 0.118530 0.095211 -0.234638 1.526581 -0.062500 0 0 0 0 0 0 3 971147
-0.012668 0.005442 0.118536 0.302095 -0.225466 1.398223 -0.062500 0 0 0 0 0 0 3 972154
-0.012680 0.005447 0.118538 0.157779 -0.158938 1.430184 -0.062500 0 0 0 0 0 0 3 973265
-0.012686 0.005449 0.118538 0.063132 -0.120296 1.449374 -0.062500 0 0 0 0 0 0 3 974155
-0.012710 0.005455 0.118545 0.282202 -0.164980 1.362370 -0.062500 0 0 0 0 0 0 3 975158
-0.012721 0.005458 0.118548 0.146443 -0.128041 1.410401 -0.062500 0 0 0 0 0 0 3 976163
-0.012727 0.005459 0.118549 0.056983 -0.104654 1.435492 -0.062500 0 0 0 0 0 0 3 977186
-0.012750 0.005465 0.118556 0.279031 -0.157101 1.350804 -0.062500 0 0 0 0 0 0 3 978156
-0.012761 0.005468 0.118558 0.144835 -0.124076 1.399527 -0.062500 0 0 0 0 0 0 3 979157
-0.012767 0.005469 0.118559 0.056871 -0.103622 1.424840 -0.062500 0 0 0 0 0 0 3 980156
-0.012770 0.005470 0.118559 0.011428 -0.092804 1.434708 -0.062500 0 0 0 0 0 0 3 981177
-0.012792 0.005475 0.118566 0.256982 -0.151817 1.344040 -0.062500 0 0 0 0 0 0 3 982155
-0.012806 0.005494 0.118557 0.185776 -0.337196 1.561166 -0.062500 0 0 0 0 0 0 3 983154
-0.012814 0.005504 0.118553 0.090223 -0.234003 1.504256 -0.062500 0 0 0 0 0 0 3 984162
-0.012818 0.005509 0.118552 0.032337 -0.161427 1.470297 -0.062500 0 0 0 0 0 0 3 985138
-0.012841 0.005516 0.118558 0.269010 -0.186853 1.362687 -0.062500 0 0 0 0 0 0 3 986160
-0.012852 0.005520 0.118560 0.140863 -0.139680 1.402595 -0.062500 0 0 0 0 0 0 3 987158
-0.012857 0.005521 0.118561 0.054774 -0.111037 1.424720 -0.062500 0 0 0 0 0 0 3 988136
-0.012860 0.005522 0.118561 0.010451 -0.096533 1.433430 -0.062500 0 0 0 0 0 0 3 989192
-0.012861 0.005523 0.118562 -0.011468 -0.089398 1.436617 -0.062500 0 0 0 0 0 0 3 990211
-0.012883 0.005528 0.118568 0.245908 -0.150203 1.343938 -0.062500 0 0 0 0 0 0 3 991190
-0.012893 0.005530 0.118571 0.128863 -0.121204 1.389137 -0.062500 0 0 0 0 0 0 3 992217
-0.012898 0.005532 0.118572 0.048596 -0.101725 1.413178 -0.062500 0 0 0 0 0 0 3 993238
-0.012900 0.005532 0.118572 -0.002244 -0.070327 1.422574 -0.062500 0 0 0 0 0 0 3 994215
-0.012922 0.005537 0.118579 0.245688 -0.129859 1.332352 -0.062500 0 0 0 0 0 0 3 995217
-0.012933 0.005540 0.118581 0.123920 -0.100223 1.378307 -0.062500 0 0 0 0 0 0 3 996190
-0.012938 0.005541 0.118582 0.041327 -0.080471 1.402605 -0.062500 0 0 0 0 0 0 3 997225
-0.012940 0.005542 0.118582 -0.001114 -0.070469 1.412088 -0.062500 0 0 0 0 0 0 3 998212
-0.012962 0.005547 0.118589 0.246350 -0.129948 1.322067 -0.062500 0 0 0 0 0 0 3 999187
-0.012973 0.005549 0.118592 0.124248 -0.100263 1.367941 -0.062500 0 0 0 0 0 0 4 214
-0.012978 0.005551 0.118592 0.041499 -0.080507 1.392193 -0.062500 0 0 0 0 0 0 4 1252
-0.012981 0.005551 0.118593 -0.000711 -0.071397 1.401683 -0.062500 0 0 0 0 0 0 4 2211
-0.012982 0.005551 0.118593 -0.021735 -0.066490 1.405163 -0.062500 0 0 0 0 0 0 4 3212
-0.012987 0.005568 0.118581 0.019133 -0.279161 1.577492 -0.062500 0 0 0 0 0 0 4 4187
-0.013010 0.005582 0.118583 0.270217 -0.259149 1.403193 -0.062500 0 0 0 0 0 0 4 5202
-0.013022 0.005588 0.118584 0.140702 -0.168814 1.404301 -0.062500 0 0 0 0 0 0 4 6193
-0.013028 0.005592 0.118584 0.051367 -0.115946 1.411004 -0.062500 0 0 0 0 0 0 4 7221
-0.013030 0.005593 0.118584 0.004599 -0.088855 1.414027 -0.062500 0 0 0 0 0 0 4 8216
-0.013053 0.005599 0.118591 0.249755 -0.139721 1.322073 -0.062500 0 0 0 0 0 0 4 9263
-0.013063 0.005602 0.118593 0.126190 -0.105644 1.366880 -0.062500 0 0 0 0 0 0 4 10216
-0.013068 0.005603 0.118594 0.042623 -0.083639 1.390735 -0.062500 0 0 0 0 0 0 4 11212
-0.013071 0.005604 0.118594 -0.000318 -0.072526 1.400075 -0.062500 0 0 0 0 0 0 4 12217
-0.013072 0.005604 0.118594 -0.021507 -0.067057 1.403505 -0.062500 0 0 0 0 0 0 4 13227
-0.013073 0.005604 0.118595 -0.031963 -0.064399 1.404753 -0.062500 0 0 0 0 0 0 4 14184
-0.013094 0.005609 0.118601 0.231612 -0.127521 1.312261 -0.062500 0 0 0 0 0 0 4 15189
-0.013104 0.005612 0.118604 0.117121 -0.099545 1.356748 -0.062500 0 0 0 0 0 0 4 16212
-0.013109 0.005613 0.118604 0.038115 -0.080603 1.380443 -0.062500 0 0 0 0 0 0 4 17239
-0.013111 0.005614 0.118605 -0.002571 -0.070999 1.389747 -0.062500 0 0 0 0 0 0 4 18215
-0.013133 0.005619 0.118611 0.246170 -0.130764 1.300406 -0.062500 0 0 0 0 0 0 4 19187
-0.013148 0.005638 0.118602 0.175315 -0.316007 1.517148 -0.062500 0 0 0 0 0 0 4 20214
-0.013156 0.005647 0.118598 0.080504 -0.213125 1.459751 -0.062500 0 0 0 0 0 0 4 21228
-0.013160 0.005652 0.118597 0.022958 -0.140716 1.425502 -0.062500 0 0 0 0 0 0 4 22195
-0.013162 0.005655 0.118596 -0.008389 -0.101861 1.411823 -0.062500 0 0 0 0 0 0 4 23211
-0.013163 0.005656 0.118596 -0.024845 -0.082006 1.406740 -0.062500 0 0 0 0 0 0 4 24193
-0.013184 0.005662 0.118603 0.235551 -0.136439 1.312405 -0.062500 0 0 0 0 0 0 4 25249
-0.013194 0.005664 0.118605 0.119421 -0.105185 1.355834 -0.062500 0 0 0 0 0 0 4 26195
-0.013199 0.005666 0.118606 0.039386 -0.084010 1.379133 -0.062500 0 0 0 0 0 0 4 27195
-0.013202 0.005666 0.118606 -0.001770 -0.073257 1.388286 -0.062500 0 0 0 0 0 0 4 28209
-0.013203 0.005667 0.118606 -0.022113 -0.068019 1.391653 -0.062500 0 0 0 0 0 0 4 29228
-0.013224 0.005672 0.118613 0.236888 -0.129953 1.300535 -0.062500 0 0 0 0 0 0 4 30211
-0.013239 0.005691 0.118603 0.170718 -0.316046 1.516442 -0.062500 0 0 0 0 0 0 4 31194
-0.013246 0.005700 0.118600 0.078410 -0.213736 1.458600 -0.062500 0 0 0 0 0 0 4 32213
-0.013250 0.005705 0.118598 0.022049 -0.141594 1.424174 -0.062500 0 0 0 0 0 0 4 33227
-0.013252 0.005708 0.118598 -0.008675 -0.102898 1.410409 -0.062500 0 0 0 0 0 0 4 34210
-0.013253 0.005709 0.118598 -0.024874 -0.083101 1.405310 -0.062500 0 0 0 0 0 0 4 35195
-0.013275 0.005715 0.118604 0.235863 -0.137604 1.311366 -0.062500 0 0 0 0 0 0 4 36210
-0.013285 0.005717 0.118607 0.119474 -0.105188 1.354562 -0.062500 0 0 0 0 0 0 4 37246
-0.013290 0.005718 0.118607 0.039436 -0.084012 1.377761 -0.062500 0 0 0 0 0 0 4 38152
-0.013296 0.005736 0.118595 0.048939 -0.287824 1.558498 -0.062500 0 0 0 0 0 0 4 39141
-0.013321 0.005749 0.118598 0.279423 -0.243238 1.388398 -0.062500 0 0 0 0 0 0 4 40150
-0.013333 0.005756 0.118598 0.142258 -0.150972 1.389663 -0.062500 0 0 0 0 0 0 4 41141
-0.013339 0.005760 0.118599 0.049063 -0.097133 1.396292 -0.062500 0 0 0 0 0 0 4 42151
-0.013342 0.005761 0.118599 0.000334 -0.069560 1.399291 -0.062500 0 0 0 0 0 0 4 43141
-0.013343 0.005762 0.118599 -0.024082 -0.055760 1.400407 -0.062500 0 0 0 0 0 0 4 44141
-0.013344 0.005763 0.118599 -0.036261 -0.048879 1.400823 -0.062500 0 0 0 0 0 0 4 45161
-0.013369 0.005784 0.118593 0.277549 -0.324432 1.481047 -0.062500 0 0 0 0 0 0 4 46141
-0.013382 0.005795 0.118591 0.150489 -0.212439 1.443191 -0.062500 0 0 0 0 0 0 4 47150
-0.013388 0.005801 0.118590 0.056078 -0.130650 1.422763 -0.062500 0 0 0 0 0 0 4 48141
-0.013392 0.005803 0.118590 0.004861 -0.086860 1.414714 -0.062500 0 0 0 0 0 0 4 49187
-0.013393 0.005805 0.118590 -0.021465 -0.064556 1.411714 -0.062500 0 0 0 0 0 0 4 50149
-0.013415 0.005811 0.118597 0.234900 -0.119417 1.319205 -0.062500 0 0 0 0 0 0 4 51158
-0.013425 0.005813 0.118599 0.115912 -0.086394 1.362341 -0.062500 0 0 0 0 0 0 4 52148
-0.013434 0.005831 0.118587 0.084997 -0.279148 1.557397 -0.062500 0 0 0 0 0 0 4 53163
-0.013439 0.005840 0.118583 0.031470 -0.185483 1.484831 -0.062500 0 0 0 0 0 0 4 54157
-0.013463 0.005850 0.118588 0.265357 -0.182523 1.353153 -0.062500 0 0 0 0 0 0 4 55158
-0.013474 0.005854 0.118590 0.132578 -0.118613 1.380537 -0.062500 0 0 0 0 0 0 4 56146
-0.013480 0.005857 0.118591 0.043403 -0.081187 1.397842 -0.062500 0 0 0 0 0 0 4 57165
-0.013483 0.005858 0.118591 -0.002674 -0.062220 1.404798 -0.062500 0 0 0 0 0 0 4 58158
-0.013509 0.005880 0.118585 0.294342 -0.331557 1.488407 -0.062500 0 0 0 0 0 0 4 59149
-0.013522 0.005891 0.118583 0.159085 -0.216771 1.451020 -0.062500 0 0 0 0 0 0 4 60151
-0.013529 0.005897 0.118582 0.060554 -0.133575 1.430658 -0.062500 0 0 0 0 0 0 4 61180
-0.013532 0.005899 0.118582 0.007258 -0.089061 1.422622 -0.062500 0 0 0 0 0 0 4 62154
-0.013534 0.005901 0.118582 -0.020096 -0.066411 1.419632 -0.062500 0 0 0 0 0 0 4 63152
-0.013556 0.005907 0.118589 0.235697 -0.119680 1.327780 -0.062500 0 0 0 0 0 0 4 64152
-0.013566 0.005909 0.118591 0.116345 -0.086494 1.370554 -0.062500 0 0 0 0 0 0 4 65160
-0.013575 0.005927 0.118579 0.084958 -0.278892 1.565745 -0.062500 0 0 0 0 0 0 4 66150
-0.013601 0.005941 0.118582 0.301301 -0.250049 1.402470 -0.062500 0 0 0 0 0 0 4 67151
-0.013614 0.005948 0.118583 0.153312 -0.155110 1.405009 -0.062500 0 0 0 0 0 0 4 68156
-0.013620 0.005952 0.118583 0.055075 -0.101747 1.411988 -0.062500 0 0 0 0 0 0 4 69136
-0.013623 0.005953 0.118583 0.003670 -0.073512 1.415090 -0.062500 0 0 0 0 0 0 4 70156
-0.013646 0.005959 0.118589 0.244098 -0.104252 1.325914 -0.062500 0 0 0 0 0 0 4 71156
-0.013656 0.005962 0.118592 0.118811 -0.069746 1.369308 -0.062500 0 0 0 0 0 0 4 72150
-0.013662 0.005963 0.118593 0.034318 -0.047516 1.392475 -0.062500 0 0 0 0 0 0 4 73172
-0.013689 0.005985 0.118587 0.310924 -0.314809 1.483764 -0.062500 0 0 0 0 0 0 4 74150
-0.013703 0.005997 0.118585 0.165616 -0.199313 1.448289 -0.062500 0 0 0 0 0 0 4 75151
-0.013710 0.006002 0.118584 0.062120 -0.115794 1.428516 -0.062500 0 0 0 0 0 0 4 76150
-0.013734 0.006010 0.118591 0.276436 -0.135909 1.330691 -0.062500 0 0 0 0 0 0 4 77196
-0.013746 0.006014 0.118593 0.135320 -0.085699 1.370545 -0.062500 0 0 0 0 0 0 4 78211
-0.013752 0.006016 0.118594 0.042683 -0.055529 1.392396 -0.062500 0 0 0 0 0 0 4 79217
-0.013776 0.006021 0.118600 0.265328 -0.105061 1.311242 -0.062500 0 0 0 0 0 0 4 80215
-0.013787 0.006024 0.118603 0.129216 -0.070058 1.357104 -0.062500 0 0 0 0 0 0 4 81235
-0.013793 0.006026 0.118604 0.039412 -0.047644 1.381124 -0.062500 0 0 0 0 0 0 4 82212
-0.013816 0.006031 0.118610 0.263723 -0.101125 1.300936 -0.062500 0 0 0 0 0 0 4 83186
-0.013828 0.006034 0.118613 0.128417 -0.068076 1.346984 -0.062500 0 0 0 0 0 0 4 84216
-0.013833 0.006035 0.118614 0.039229 -0.048617 1.371077 -0.062500 0 0 0 0 0 0 4 85248
-0.013860 0.006057 0.118608 0.313595 -0.316223 1.463690 -0.062500 0 0 0 0 0 0 4 86211
-0.013874 0.006068 0.118606 0.167162 -0.201011 1.427903 -0.062500 0 0 0 0 0 0 4 87185
-0.013882 0.006074 0.118605 0.063048 -0.117650 1.407929 -0.062500 0 0 0 0 0 0 4 88185
-0.013906 0.006082 0.118611 0.277463 -0.137898 1.310766 -0.062500 0 0 0 0 0 0 4 89229
-0.013918 0.006086 0.118613 0.135968 -0.087675 1.350188 -0.062500 0 0 0 0 0 0 4 90223
-0.013924 0.006088 0.118614 0.043111 -0.057499 1.371820 -0.062500 0 0 0 0 0 0 4 91217
-0.013947 0.006093 0.118621 0.266048 -0.107120 1.291367 -0.062500 0 0 0 0 0 0 4 92214
-0.013959 0.006096 0.118623 0.129724 -0.072080 1.336798 -0.062500 0 0 0 0 0 0 4 93259
-0.013985 0.006103 0.118630 0.310462 -0.114490 1.271771 -0.062500 0 0 0 0 0 0 4 94214
-0.013998 0.006106 0.118633 0.151630 -0.075630 1.323311 -0.062500 0 0 0 0 0 0 4 95186
-0.014004 0.006107 0.118634 0.050557 -0.051347 1.349405 -0.062500 0 0 0 0 0 0 4 96187
-0.014028 0.006113 0.118641 0.269805 -0.104006 1.270915 -0.062500 0 0 0 0 0 0 4 97220
-0.014040 0.006116 0.118643 0.131562 -0.070513 1.316747 -0.062500 0 0 0 0 0 0 4 98209
-0.014045 0.006117 0.118644 0.040921 -0.050900 1.340688 -0.062500 0 0 0 0 0 0 4 99184
-0.014069 0.006122 0.118651 0.265281 -0.104854 1.261624 -0.062500 0 0 0 0 0 0 4 100175
-0.014081 0.006125 0.118653 0.129448 -0.071978 1.307072 -0.062500 0 0 0 0 0 0 4 101247
-0.014107 0.006131 0.118660 0.310712 -0.115513 1.242550 -0.062500 0 0 0 0 0 0 4 102217
-0.014120 0.006134 0.118663 0.151889 -0.077173 1.293813 -0.062500 0 0 0 0 0 0 4 103185
-0.014126 0.006136 0.118664 0.050799 -0.053145 1.319777 -0.062500 0 0 0 0 0 0 4 104179
-0.014150 0.006142 0.118670 0.270364 -0.106004 1.241775 -0.062500 0 0 0 0 0 0 4 105224
-0.014162 0.006144 0.118673 0.131975 -0.072550 1.287307 -0.062500 0 0 0 0 0 0 4 106209
-0.014188 0.006151 0.118680 0.312163 -0.115828 1.223156 -0.062500 0 0 0 0 0 0 4 107193
-0.014201 0.006154 0.118682 0.152629 -0.077349 1.274233 -0.062500 0 0 0 0 0 0 4 108207
-0.014207 0.006155 0.118683 0.051160 -0.053228 1.300109 -0.062500 0 0 0 0 0 0 4 109247
-0.014231 0.006161 0.118690 0.270731 -0.106068 1.222434 -0.062500 0 0 0 0 0 0 4 110229
-0.014243 0.006164 0.118692 0.132168 -0.072590 1.267781 -0.062500 0 0 0 0 0 0 4 111207
-0.014269 0.006170 0.118700 0.312703 -0.117921 1.203881 -0.062500 0 0 0 0 0 0 4 112191
-0.014282 0.006173 0.118702 0.151071 -0.060500 1.254750 -0.062500 0 0 0 0 0 0 4 113224
-0.014289 0.006174 0.118703 0.049535 -0.036385 1.280520 -0.062500 0 0 0 0 0 0 4 114212
-0.014313 0.006180 0.118710 0.269257 -0.089262 1.203168 -0.062500 0 0 0 0 0 0 4 115207
-0.014324 0.006183 0.118712 0.130569 -0.055734 1.248320 -0.062500 0 0 0 0 0 0 4 116193
-0.014330 0.006184 0.118713 0.039443 -0.034045 1.271949 -0.062500 0 0 0 0 0 0 4 117228
-0.014354 0.006190 0.118719 0.264396 -0.088123 1.194001 -0.062500 0 0 0 0 0 0 4 118211
-0.014365 0.006192 0.118722 0.128174 -0.055193 1.238781 -0.062500 0 0 0 0 0 0 4 119207
-0.014371 0.006194 0.118723 0.038245 -0.033797 1.262252 -0.062500 0 0 0 0 0 0 4 120191
-0.014394 0.006199 0.118729 0.263888 -0.088003 1.184430 -0.062500 0 0 0 0 0 0 4 121244
-0.014417 0.006188 0.118720 0.274466 0.121547 1.387787 -0.062500 0 0 0 0 0 0 4 122141
-0.014450 0.006188 0.118723 0.406123 0.004285 1.249419 -0.062500 0 0 0 0 0 0 4 123148
-0.014466 0.006188 0.118724 0.204102 -0.008439 1.259310 -0.062500 0 0 0 0 0 0 4 124139
-0.014474 0.006188 0.118725 0.077675 -0.012439 1.268817 -0.062500 0 0 0 0 0 0 4 125158
-0.014499 0.006193 0.118731 0.284260 -0.078397 1.186181 -0.062500 0 0 0 0 0 0 4 126140
-0.014511 0.006195 0.118733 0.138315 -0.051272 1.228716 -0.062500 0 0 0 0 0 0 4 127138
-0.014521 0.006213 0.118722 0.092252 -0.245996 1.424600 -0.062500 0 0 0 0 0 0 4 128149
-0.014547 0.006227 0.118724 0.305252 -0.219471 1.265298 -0.062500 0 0 0 0 0 0 4 129137
-0.014560 0.006234 0.118724 0.153406 -0.125337 1.265324 -0.062500 0 0 0 0 0 0 4 130148
-0.014567 0.006237 0.118725 0.052542 -0.070511 1.271054 -0.062500 0 0 0 0 0 0 4 131139
-0.014570 0.006239 0.118725 -0.000030 -0.042443 1.273689 -0.062500 0 0 0 0 0 0 4 132149
-0.014604 0.006231 0.118720 0.391825 0.083150 1.347344 -0.062500 0 0 0 0 0 0 4 133175
-0.014621 0.006227 0.118718 0.215243 0.044198 1.313557 -0.062500 0 0 0 0 0 0 4 134150
-0.014630 0.006226 0.118717 0.087241 0.015409 1.295122 -0.062500 0 0 0 0 0 0 4 135155
-0.014655 0.006230 0.118723 0.290553 -0.064721 1.201799 -0.062500 0 0 0 0 0 0 4 136128
-0.014667 0.006232 0.118725 0.141885 -0.044569 1.239727 -0.062500 0 0 0 0 0 0 4 137163
-0.014673 0.006233 0.118726 0.045277 -0.029415 1.260638 -0.062500 0 0 0 0 0 0 4 138142
-0.014697 0.006238 0.118732 0.268029 -0.088355 1.183148 -0.062500 0 0 0 0 0 0 4 139151
-0.014709 0.006241 0.118734 0.130039 -0.056985 1.226817 -0.062500 0 0 0 0 0 0 4 140154
-0.014735 0.006247 0.118741 0.311497 -0.101488 1.164173 -0.062500 0 0 0 0 0 0 4 141144
-0.014760 0.006236 0.118733 0.297416 0.113141 1.372878 -0.062500 0 0 0 0 0 0 4 142155
-0.014776 0.006248 0.118717 0.194340 -0.149605 1.496453 -0.062500 0 0 0 0 0 0 4 143152
-0.014785 0.006253 0.118711 0.089796 -0.106517 1.383915 -0.062500 0 0 0 0 0 0 4 144155
-0.014811 0.006262 0.118715 0.297149 -0.130209 1.241864 -0.062500 0 0 0 0 0 0 4 145184
-0.014823 0.006266 0.118717 0.147062 -0.078924 1.259971 -0.062500 0 0 0 0 0 0 4 146152
-0.014830 0.006267 0.118717 0.048591 -0.047622 1.273467 -0.062500 0 0 0 0 0 0 4 147149
-0.014854 0.006273 0.118724 0.270210 -0.096830 1.193937 -0.062500 0 0 0 0 0 0 4 148150
-0.014877 0.006263 0.118715 0.276944 0.115241 1.395498 -0.062500 0 0 0 0 0 0 4 149159
-0.014910 0.006263 0.118717 0.408362 -0.001936 1.258005 -0.062500 0 0 0 0 0 0 4 150148
-0.014926 0.006262 0.118718 0.205381 -0.013861 1.266405 -0.062500 0 0 0 0 0 0 4 151148
-0.014959 0.006284 0.118712 0.399315 -0.293830 1.363976 -0.062500 0 0 0 0 0 0 4 152149
-0.014975 0.006295 0.118710 0.210182 -0.184798 1.326075 -0.062500 0 0 0 0 0 0 4 153166
-0.014984 0.006300 0.118709 0.084079 -0.104428 1.304794 -0.062500 0 0 0 0 0 0 4 154153
-0.015009 0.006308 0.118715 0.289620 -0.126537 1.211782 -0.062500 0 0 0 0 0 0 4 155154
-0.015022 0.006311 0.118717 0.141462 -0.076923 1.248486 -0.062500 0 0 0 0 0 0 4 156130
-0.015028 0.006313 0.118718 0.045084 -0.046979 1.268851 -0.062500 0 0 0 0 0 0 4 157171
-0.015063 0.006306 0.118713 0.413948 0.079352 1.352078 -0.062500 0 0 0 0 0 0 4 158148
-0.015081 0.006302 0.118711 0.226252 0.040915 1.319863 -0.062500 0 0 0 0 0 0 4 159149
-0.015114 0.006322 0.118704 0.413837 -0.266646 1.391348 -0.062500 0 0 0 0 0 0 4 160148
-0.015132 0.006331 0.118701 0.218735 -0.171899 1.342063 -0.062500 0 0 0 0 0 0 4 161218
-0.015161 0.006341 0.118706 0.361876 -0.163879 1.232618 -0.062500 0 0 0 0 0 0 4 162215
-0.015176 0.006346 0.118708 0.178625 -0.096572 1.262051 -0.062500 0 0 0 0 0 0 4 163208
-0.015183 0.006349 0.118709 0.063940 -0.057401 1.279633 -0.062500 0 0 0 0 0 0 4 164209
-0.015219 0.006341 0.118704 0.423461 0.073516 1.362637 -0.062500 0 0 0 0 0 0 4 165232
-0.015237 0.006338 0.118702 0.231172 0.037462 1.329708 -0.062500 0 0 0 0 0 0 4 166209
-0.015267 0.006341 0.118707 0.368537 -0.055142 1.227874 -0.062500 0 0 0 0 0 0 4 167182
-0.015286 0.006359 0.118696 0.229584 -0.254398 1.433591 -0.062500 0 0 0 0 0 0 4 168211
-0.015317 0.006373 0.118699 0.377101 -0.226013 1.287186 -0.062500 0 0 0 0 0 0 4 169221
-0.015332 0.006380 0.118699 0.189853 -0.131538 1.289487 -0.062500 0 0 0 0 0 0 4 170183
-0.015361 0.006389 0.118705 0.343450 -0.122420 1.212820 -0.062500 0 0 0 0 0 0 4 171182
-0.015375 0.006393 0.118708 0.167878 -0.066322 1.254784 -0.062500 0 0 0 0 0 0 4 172181
-0.015403 0.006400 0.118714 0.331375 -0.098546 1.194251 -0.062500 0 0 0 0 0 0 4 173204
-0.015416 0.006403 0.118717 0.161229 -0.054169 1.242076 -0.062500 0 0 0 0 0 0 4 174195
-0.015459 0.006413 0.118700 0.520211 -0.128580 1.517598 -0.062500 0 0 0 0 0 0 4 175209
-0.015502 0.006423 0.118700 0.567154 -0.144358 1.326932 -0.062500 0 0 0 0 0 0 4 176214
-0.015524 0.006428 0.118699 0.290665 -0.080399 1.305258 -0.062500 0 0 0 0 0 0 4 177233
-0.015555 0.006436 0.118705 0.396507 -0.108042 1.219823 -0.062500 0 0 0 0 0 0 4 178211
-0.015571 0.006439 0.118707 0.195046 -0.059988 1.257756 -0.062500 0 0 0 0 0 0 4 179216
-0.015600 0.006446 0.118714 0.345701 -0.096230 1.196521 -0.062500 0 0 0 0 0 0 4 180181
-0.015635 0.006454 0.118722 0.442679 -0.119205 1.161559 -0.062500 0 0 0 0 0 0 4 181217
-0.015652 0.006458 0.118725 0.218100 -0.065345 1.224096 -0.062500 0 0 0 0 0 0 4 182204
-0.015681 0.006465 0.118732 0.356676 -0.098674 1.172825 -0.062500 0 0 0 0 0 0 4 183180
-0.015696 0.006469 0.118735 0.173889 -0.054893 1.223039 -0.062500 0 0 0 0 0 0 4 184211
-0.015724 0.006475 0.118741 0.334940 -0.093575 1.166853 -0.062500 0 0 0 0 0 0 4 185216
-0.015758 0.006484 0.118750 0.438143 -0.119168 1.133793 -0.062500 0 0 0 0 0 0 4 186181
-0.015775 0.006488 0.118753 0.216120 -0.065947 1.196531 -0.062500 0 0 0 0 0 0 4 187181
-0.015819 0.006497 0.118736 0.547539 -0.135643 1.480193 -0.062500 0 0 0 0 0 0 4 188181
-0.015863 0.006508 0.118735 0.582333 -0.149404 1.292569 -0.062500 0 0 0 0 0 0 4 189199
-0.015886 0.006513 0.118735 0.299037 -0.084343 1.270322 -0.062500 0 0 0 0 0 0 4 190205
-0.015918 0.006520 0.118741 0.401570 -0.110062 1.186071 -0.062500 0 0 0 0 0 0 4 191208
-0.015955 0.006529 0.118748 0.472647 -0.127229 1.142629 -0.062500 0 0 0 0 0 0 4 192364
-0.015973 0.006533 0.118751 0.234696 -0.070815 1.200712 -0.062500 0 0 0 0 0 0 4 193243
-0.016003 0.006540 0.118758 0.366519 -0.102563 1.149122 -0.062500 0 0 0 0 0 0 4 194208
-0.016017 0.006544 0.118761 0.179684 -0.057881 1.197986 -0.062500 0 0 0 0 0 0 4 195205
-0.016045 0.006550 0.118767 0.339275 -0.096185 1.142634 -0.062500 0 0 0 0 0 0 4 196187
-0.016080 0.006559 0.118775 0.441091 -0.120321 1.110061 -0.062500 0 0 0 0 0 0 4 197225
-0.016097 0.006563 0.118778 0.218095 -0.066897 1.171649 -0.062500 0 0 0 0 0 0 4 198187
-0.016127 0.006570 0.118785 0.358354 -0.100608 1.121883 -0.062500 0 0 0 0 0 0 4 199204
-0.016162 0.006578 0.118793 0.450636 -0.122512 1.091436 -0.062500 0 0 0 0 0 0 4 200187
-0.016179 0.006582 0.118796 0.223693 -0.068991 1.153481 -0.062500 0 0 0 0 0 0 4 201221
-0.016209 0.006589 0.118803 0.361743 -0.102180 1.104205 -0.062500 0 0 0 0 0 0 4 202313
-0.016244 0.006597 0.118811 0.452607 -0.105658 1.074009 -0.062500 0 0 0 0 0 0 4 203205
-0.016262 0.006601 0.118814 0.224045 -0.050976 1.135796 -0.062500 0 0 0 0 0 0 4 204197
-0.016291 0.006608 0.118821 0.361935 -0.084112 1.086784 -0.062500 0 0 0 0 0 0 4 205241
-0.016306 0.006612 0.118823 0.177639 -0.040061 1.135480 -0.062500 0 0 0 0 0 0 4 206136
-0.016334 0.006619 0.118830 0.339151 -0.078819 1.081276 -0.062500 0 0 0 0 0 0 4 207146
-0.016369 0.006627 0.118838 0.441967 -0.103187 1.049274 -0.062500 0 0 0 0 0 0 4 208134
-0.016386 0.006631 0.118841 0.219119 -0.050747 1.109870 -0.062500 0 0 0 0 0 0 4 209155
-0.016415 0.006638 0.118847 0.359910 -0.084551 1.060932 -0.062500 0 0 0 0 0 0 4 210135
-0.016430 0.006641 0.118850 0.176784 -0.040774 1.109187 -0.062500 0 0 0 0 0 0 4 211137
-0.016458 0.006648 0.118856 0.339129 -0.079704 1.055339 -0.062500 0 0 0 0 0 0 4 212146
-0.016471 0.006651 0.118859 0.166581 -0.038423 1.101552 -0.062500 0 0 0 0 0 0 4 213133
-0.016499 0.006658 0.118865 0.334185 -0.078557 1.047139 -0.062500 0 0 0 0 0 0 4 214146
-0.016513 0.006661 0.118867 0.164153 -0.037866 1.092966 -0.062500 0 0 0 0 0 0 4 215134
-0.016541 0.006667 0.118874 0.333063 -0.078282 1.038589 -0.062500 0 0 0 0 0 0 4 216145
-0.016554 0.006671 0.118876 0.163598 -0.037724 1.084296 -0.062500 0 0 0 0 0 0 4 217131
-0.016582 0.006677 0.118883 0.332886 -0.078253 1.030028 -0.062500 0 0 0 0 0 0 4 218149
-0.016596 0.006680 0.118885 0.163524 -0.037726 1.075599 -0.062500 0 0 0 0 0 0 4 219145
-0.016623 0.006687 0.118891 0.332964 -0.078727 1.021468 -0.062500 0 0 0 0 0 0 4 220153
-0.016637 0.006690 0.118894 0.163583 -0.038187 1.066942 -0.062500 0 0 0 0 0 0 4 221144
-0.016665 0.006697 0.118900 0.333084 -0.078748 1.012932 -0.062500 0 0 0 0 0 0 4 222145
-0.016678 0.006700 0.118903 0.163664 -0.038204 1.058283 -0.062500 0 0 0 0 0 0 4 223285
-0.016706 0.006706 0.118909 0.333204 -0.078789 1.004412 -0.062500 0 0 0 0 0 0 4 224143
-0.016720 0.006710 0.118911 0.163726 -0.038209 1.049658 -0.062500 0 0 0 0 0 0 4 225273
-0.016748 0.006716 0.118918 0.333331 -0.078793 0.995912 -0.062500 0 0 0 0 0 0 4 226152
-0.016761 0.006719 0.118920 0.163803 -0.038242 1.041037 -0.062500 0 0 0 0 0 0 4 227147
-0.016768 0.006721 0.118921 0.056955 -0.012948 1.064121 -0.062500 0 0 0 0 0 0 4 228158
-0.016792 0.006727 0.118927 0.279077 -0.066082 0.996602 -0.062500 0 0 0 0 0 0 4 229181
-0.016804 0.006730 0.118929 0.137043 -0.032019 1.035889 -0.062500 0 0 0 0 0 0 4 230254
-0.016831 0.006736 0.118935 0.320082 -0.075469 0.980250 -0.062500 0 0 0 0 0 0 4 231146
-0.016844 0.006739 0.118937 0.157140 -0.036439 1.024336 -0.062500 0 0 0 0 0 0 4 232145
-0.016872 0.006746 0.118944 0.330186 -0.077808 0.970703 -0.062500 0 0 0 0 0 0 4 233183
-0.016885 0.006749 0.118946 0.162116 -0.037598 1.015380 -0.062500 0 0 0 0 0 0 4 234328
-0.016913 0.006755 0.118952 0.332746 -0.078389 0.962141 -0.062500 0 0 0 0 0 0 4 235330
-0.016927 0.006759 0.118954 0.163379 -0.037898 1.006794 -0.062500 0 0 0 0 0 0 4 236314
-0.016955 0.006765 0.118961 0.333475 -0.078564 0.953699 -0.062500 0 0 0 0 0 0 4 237350
-0.016968 0.006768 0.118963 0.163776 -0.037960 0.998278 -0.062500 0 0 0 0 0 0 4 238344
-0.016975 0.006770 0.118964 0.056799 -0.012651 1.021088 -0.062500 0 0 0 0 0 0 4 239313
-0.016999 0.006776 0.118970 0.279319 -0.065845 0.954404 -0.062500 0 0 0 0 0 0 4 240313
-0.017011 0.006778 0.118972 0.137035 -0.031758 0.993176 -0.062500 0 0 0 0 0 0 4 241315
-0.017038 0.006785 0.118978 0.319960 -0.074344 0.938219 -0.062500 0 0 0 0 0 0 4 242306
-0.017052 0.006788 0.118980 0.156756 -0.035281 0.981761 -0.062500 0 0 0 0 0 0 4 243304
-0.017079 0.006795 0.118986 0.330102 -0.076683 0.928782 -0.062500 0 0 0 0 0 0 4 244335
-0.017093 0.006798 0.118989 0.161739 -0.036430 0.972907 -0.062500 0 0 0 0 0 0 4 245341
-0.017099 0.006799 0.118990 0.055425 -0.011264 0.995526 -0.062500 0 0 0 0 0 0 4 246307
-0.017124 0.006805 0.118995 0.278536 -0.064589 0.929334 -0.062500 0 0 0 0 0 0 4 247304
-0.017136 0.006808 0.118997 0.136342 -0.030506 0.967781 -0.062500 0 0 0 0 0 0 4 248306
-0.017163 0.006814 0.119004 0.320107 -0.055409 0.913232 -0.062500 0 0 0 0 0 0 4 249337
-0.017176 0.006817 0.119006 0.156778 -0.016328 0.956444 -0.062500 0 0 0 0 0 0 4 250178
-0.017204 0.006824 0.119012 0.330323 -0.057775 0.903865 -0.062500 0 0 0 0 0 0 4 251304
-0.017217 0.006827 0.119014 0.161830 -0.017485 0.947650 -0.062500 0 0 0 0 0 0 4 252326
-0.017224 0.006829 0.119015 0.055379 0.007701 0.970108 -0.062500 0 0 0 0 0 0 4 253332
-0.017249 0.006834 0.119021 0.277344 -0.043091 0.904412 -0.062500 0 0 0 0 0 0 4 254200
-0.017261 0.006837 0.119023 0.134978 -0.009005 0.942576 -0.062500 0 0 0 0 0 0 4 255336
-0.017288 0.006844 0.119029 0.319080 -0.052920 0.888431 -0.062500 0 0 0 0 0 0 4 256327
-0.017301 0.006847 0.119031 0.155612 -0.013817 0.931296 -0.062500 0 0 0 0 0 0 4 257308
-0.017329 0.006853 0.119037 0.329305 -0.055278 0.879129 -0.062500 0 0 0 0 0 0 4 258330
-0.017342 0.006857 0.119040 0.160654 -0.014990 0.922554 -0.062500 0 0 0 0 0 0 4 259212
-0.017349 0.006858 0.119040 0.054109 0.010229 0.944864 -0.062500 0 0 0 0 0 0 4 260209
-0.017373 0.006864 0.119046 0.277663 -0.043151 0.879680 -0.062500 0 0 0 0 0 0 4 261334
-0.017385 0.006867 0.119048 0.135172 -0.009034 0.917531 -0.062500 0 0 0 0 0 0 4 262333
-0.017413 0.006873 0.119054 0.319453 -0.052988 0.863811 -0.062500 0 0 0 0 0 0 4 263337
-0.017426 0.006876 0.119056 0.155815 -0.013848 0.906330 -0.062500 0 0 0 0 0 0 4 264303
-0.017432 0.006878 0.119057 0.051737 0.010775 0.928284 -0.062500 0 0 0 0 0 0 4 265307
-0.017457 0.006884 0.119063 0.274927 -0.039248 0.863328 -0.062500 0 0 0 0 0 0 4 266178
-0.017469 0.006886 0.119065 0.132967 -0.005261 0.900945 -0.062500 0 0 0 0 0 0 4 267324
-0.017496 0.006893 0.119071 0.317654 -0.049283 0.847491 -0.062500 0 0 0 0 0 0 4 268303
-0.017509 0.006896 0.119073 0.154056 -0.010196 0.889785 -0.062500 0 0 0 0 0 0 4 269309
-0.017515 0.006897 0.119074 0.049981 0.014458 0.911632 -0.062500 0 0 0 0 0 0 4 270337
-0.017540 0.006903 0.119079 0.275093 -0.039265 0.847015 -0.062500 0 0 0 0 0 0 4 271301
-0.017552 0.006906 0.119082 0.133068 -0.005290 0.884425 -0.062500 0 0 0 0 0 0 4 272303
-0.017558 0.006907 0.119082 0.039661 0.016836 0.904415 -0.062500 0 0 0 0 0 0 4 273234
-0.017582 0.006913 0.119088 0.270073 -0.038120 0.839289 -0.062500 0 0 0 0 0 0 4 274205
-0.017594 0.006916 0.119090 0.130611 -0.004718 0.876335 -0.062500 0 0 0 0 0 0 4 275328
-0.017599 0.006917 0.119091 0.038452 0.017127 0.896189 -0.062500 0 0 0 0 0 0 4 276309
-0.017624 0.006923 0.119096 0.269569 -0.037977 0.831201 -0.062500 0 0 0 0 0 0 4 277298
-0.017635 0.006926 0.119098 0.130373 -0.004668 0.868144 -0.062500 0 0 0 0 0 0 4 278269
-0.017663 0.006932 0.119104 0.314862 -0.044006 0.815135 -0.062500 0 0 0 0 0 0 4 279257
-0.017676 0.006935 0.119106 0.151761 -0.005039 0.856934 -0.062500 0 0 0 0 0 0 4 280276
-0.017682 0.006937 0.119107 0.047892 0.019552 0.878566 -0.062500 0 0 0 0 0 0 4 281260
-0.017685 0.006937 0.119107 -0.005046 0.031981 0.887217 -0.062500 0 0 0 0 0 0 4 282268
-0.017708 0.006943 0.119113 0.247358 -0.028171 0.817903 -0.062500 0 0 0 0 0 0 4 283131
-0.017719 0.006946 0.119115 0.118514 0.002724 0.852838 -0.062500 0 0 0 0 0 0 4 284267
-0.017725 0.006947 0.119115 0.031530 0.023349 0.871862 -0.062500 0 0 0 0 0 0 4 285258
-0.017749 0.006953 0.119121 0.265484 -0.032415 0.807128 -0.062500 0 0 0 0 0 0 4 286267
-0.017761 0.006955 0.119123 0.127420 0.000649 0.843684 -0.062500 0 0 0 0 0 0 4 287267
-0.017766 0.006957 0.119124 0.035922 0.022334 0.863285 -0.062500 0 0 0 0 0 0 4 288269
-0.017769 0.006957 0.119124 -0.010950 0.033329 0.871176 -0.062500 0 0 0 0 0 0 4 289258
-0.017792 0.006963 0.119129 0.244636 -0.027539 0.801966 -0.062500 0 0 0 0 0 0 4 290267
-0.017803 0.006965 0.119131 0.117183 0.003018 0.836599 -0.062500 0 0 0 0 0 0 4 291255
-0.017808 0.006967 0.119132 0.030854 0.023506 0.855486 -0.062500 0 0 0 0 0 0 4 292267
-0.017811 0.006967 0.119132 -0.013459 0.033913 0.863124 -0.062500 0 0 0 0 0 0 4 293257
-0.017834 0.006973 0.119137 0.243478 -0.027264 0.794009 -0.062500 0 0 0 0 0 0 4 294264
-0.017845 0.006975 0.119139 0.116613 0.003152 0.828506 -0.062500 0 0 0 0 0 0 4 295277
-0.017850 0.006976 0.119140 0.030593 0.023558 0.847346 -0.062500 0 0 0 0 0 0 4 296263
-0.017853 0.006977 0.119140 -0.013586 0.033932 0.854946 -0.062500 0 0 0 0 0 0 4 297273
-0.017876 0.006982 0.119146 0.242231 -0.020130 0.786004 -0.062500 0 0 0 0 0 0 4 298280
-0.017887 0.006985 0.119147 0.115387 0.010289 0.820421 -0.062500 0 0 0 0 0 0 4 299264
-0.017892 0.006986 0.119148 0.029339 0.030691 0.839201 -0.062500 0 0 0 0 0 0 4 300255
-0.017895 0.006987 0.119148 -0.014811 0.041067 0.846790 -0.062500 0 0 0 0 0 0 4 301265
-0.017896 0.006987 0.119149 -0.036623 0.046162 0.849652 -0.062500 0 0 0 0 0 0 4 302273
-0.017897 0.006987 0.119149 -0.047365 0.048647 0.850736 -0.062500 0 0 0 0 0 0 4 303276
-0.017918 0.006992 0.119154 0.226326 -0.016445 0.779527 -0.062500 0 0 0 0 0 0 4 304282
-0.017929 0.006995 0.119156 0.107544 0.012089 0.812897 -0.062500 0 0 0 0 0 0 4 305325
-0.017934 0.006996 0.119156 0.025474 0.031579 0.831277 -0.062500 0 0 0 0 0 0 4 306251
-0.017937 0.006997 0.119157 -0.016763 0.041510 0.838712 -0.062500 0 0 0 0 0 0 4 307272
-0.017938 0.006997 0.119157 -0.037587 0.046375 0.841545 -0.062500 0 0 0 0 0 0 4 308272
-0.017938 0.006997 0.119157 -0.047816 0.048751 0.842615 -0.062500 0 0 0 0 0 0 4 309270
-0.017960 0.007002 0.119162 0.226180 -0.016406 0.771567 -0.062500 0 0 0 0 0 0 4 310270
-0.017971 0.007005 0.119164 0.107484 0.012105 0.804838 -0.062500 0 0 0 0 0 0 4 311268
-0.017976 0.007006 0.119164 0.025435 0.031589 0.823175 -0.062500 0 0 0 0 0 0 4 312269
-0.017978 0.007007 0.119165 -0.016775 0.041513 0.830594 -0.062500 0 0 0 0 0 0 4 313270
-0.017980 0.007007 0.119165 -0.037594 0.046387 0.833422 -0.062500 0 0 0 0 0 0 4 314269
-0.017980 0.007007 0.119165 -0.047829 0.048745 0.834487 -0.062500 0 0 0 0 0 0 4 315272
-0.017981 0.007007 0.119165 -0.052861 0.049907 0.834871 -0.062500 0 0 0 0 0 0 4 316273
-0.017981 0.007007 0.119165 -0.055352 0.050487 0.835025 -0.062500 0 0 0 0 0 0 4 317255
-0.018002 0.007012 0.119170 0.222527 -0.015552 0.763834 -0.062500 0 0 0 0 0 0 4 318267
-0.018013 0.007015 0.119172 0.105697 0.012513 0.796867 -0.062500 0 0 0 0 0 0 4 319268
-0.018018 0.007016 0.119173 0.024546 0.031785 0.815116 -0.062500 0 0 0 0 0 0 4 320266
-0.018020 0.007016 0.119173 -0.017220 0.041616 0.822512 -0.062500 0 0 0 0 0 0 4 321270
-0.018021 0.007017 0.119173 -0.037832 0.046432 0.825313 -0.062500 0 0 0 0 0 0 4 322267
-0.018022 0.007017 0.119173 -0.047921 0.048775 0.826374 -0.062500 0 0 0 0 0 0 4 323268
-0.018022 0.007017 0.119173 -0.052931 0.049934 0.826771 -0.062500 0 0 0 0 0 0 4 324266
-0.018044 0.007022 0.119178 0.225224 0.005112 0.755844 -0.062500 0 0 0 0 0 0 4 325269
-0.018054 0.007025 0.119180 0.107740 0.033344 0.788832 -0.062500 0 0 0 0 0 0 4 326266
-0.018060 0.007026 0.119181 0.026269 0.052681 0.807047 -0.062500 0 0 0 0 0 0 4 327267
-0.018062 0.007026 0.119181 -0.015654 0.062557 0.814422 -0.062500 0 0 0 0 0 0 4 328272
-0.018063 0.007027 0.119181 -0.036343 0.067372 0.817224 -0.062500 0 0 0 0 0 0 4 329270
-0.018064 0.007027 0.119181 -0.046496 0.069738 0.818285 -0.062500 0 0 0 0 0 0 4 330268
-0.018064 0.007027 0.119181 -0.051514 0.070899 0.818679 -0.062500 0 0 0 0 0 0 4 331268
-0.018064 0.007027 0.119181 -0.053976 0.071463 0.818833 -0.062500 0 0 0 0 0 0 4 332268
-0.018064 0.007027 0.119181 -0.055216 0.071751 0.818880 -0.062500 0 0 0 0 0 0 4 333268
-0.018064 0.007027 0.119181 -0.055842 0.071877 0.818902 -0.062500 0 0 0 0 0 0 4 334268
-0.018086 0.007032 0.119186 0.221657 0.013441 0.748030 -0.062500 0 0 0 0 0 0 4 335266
-0.018096 0.007034 0.119188 0.105205 0.041432 0.780868 -0.062500 0 0 0 0 0 0 4 336274
-0.018112 0.007022 0.119177 0.165280 0.236809 0.961070 -0.062500 0 0 0 0 0 0 4 337260
-0.018121 0.007016 0.119173 0.076611 0.152112 0.893549 -0.062500 0 0 0 0 0 0 4 338268
-0.018126 0.007013 0.119172 0.014888 0.105911 0.854822 -0.062500 0 0 0 0 0 0 4 339267
-0.018128 0.007012 0.119171 -0.020067 0.082105 0.839012 -0.062500 0 0 0 0 0 0 4 340267
-0.018129 0.007011 0.119171 -0.038840 0.070400 0.832952 -0.062500 0 0 0 0 0 0 4 341267
-0.018130 0.007011 0.119171 -0.048662 0.064648 0.830682 -0.062500 0 0 0 0 0 0 4 342266
-0.018130 0.007011 0.119171 -0.053761 0.061821 0.829824 -0.062500 0 0 0 0 0 0 4 343267
-0.018130 0.007011 0.119171 -0.056354 0.060450 0.829520 -0.062500 0 0 0 0 0 0 4 344262
-0.018130 0.007010 0.119171 -0.057684 0.059751 0.829389 -0.062500 0 0 0 0 0 0 4 345269
-0.018131 0.007010 0.119171 -0.058350 0.059410 0.829350 -0.062500 0 0 0 0 0 0 4 346267
-0.018131 0.007010 0.119171 -0.058713 0.059243 0.829336 -0.062500 0 0 0 0 0 0 4 347265
-0.018131 0.007010 0.119171 -0.058861 0.059165 0.829335 -0.062500 0 0 0 0 0 0 4 348268
-0.018152 0.007016 0.119176 0.220443 -0.007270 0.758712 -0.062500 0 0 0 0 0 0 4 349259
-0.018162 0.007018 0.119178 0.104092 0.020665 0.791409 -0.062500 0 0 0 0 0 0 4 350265
-0.018168 0.007019 0.119178 0.023134 0.039859 0.809493 -0.062500 0 0 0 0 0 0 4 351255
-0.018170 0.007020 0.119179 -0.018521 0.049641 0.816809 -0.062500 0 0 0 0 0 0 4 352267
-0.018171 0.007020 0.119179 -0.039078 0.054471 0.819598 -0.062500 0 0 0 0 0 0 4 353257
-0.018172 0.007020 0.119179 -0.049157 0.056805 0.820665 -0.062500 0 0 0 0 0 0 4 354265
-0.018183 0.007007 0.119167 0.086693 0.234038 0.983230 -0.062500 0 0 0 0 0 0 4 355253
-0.018211 0.007005 0.119168 0.317911 0.094529 0.838066 -0.062500 0 0 0 0 0 0 4 356265
-0.018225 0.007005 0.119168 0.159221 0.071780 0.829189 -0.062500 0 0 0 0 0 0 4 357255
-0.018232 0.007004 0.119168 0.052836 0.065000 0.830333 -0.062500 0 0 0 0 0 0 4 358267
-0.018235 0.007004 0.119168 -0.002909 0.062015 0.831193 -0.062500 0 0 0 0 0 0 4 359255
-0.018237 0.007004 0.119168 -0.030977 0.060552 0.831551 -0.062500 0 0 0 0 0 0 4 360265
-0.018238 0.007004 0.119168 -0.045021 0.059816 0.831691 -0.062500 0 0 0 0 0 0 4 361265
-0.018260 0.007009 0.119173 0.227528 -0.006968 0.761550 -0.062500 0 0 0 0 0 0 4 362254
-0.018270 0.007011 0.119175 0.107626 0.020792 0.794059 -0.062500 0 0 0 0 0 0 4 363265
-0.018275 0.007013 0.119176 0.024934 0.039913 0.812034 -0.062500 0 0 0 0 0 0 4 364254
-0.018278 0.007013 0.119176 -0.017651 0.049690 0.819327 -0.062500 0 0 0 0 0 0 4 365265
-0.018290 0.007000 0.119165 0.101988 0.230477 0.984452 -0.062500 0 0 0 0 0 0 4 366254
-0.018318 0.006999 0.119165 0.325275 0.101823 0.840592 -0.062500 0 0 0 0 0 0 4 367265
-0.018333 0.006998 0.119166 0.162703 0.079968 0.831776 -0.062500 0 0 0 0 0 0 4 368258
-0.018340 0.006998 0.119166 0.054393 0.073613 0.832918 -0.062500 0 0 0 0 0 0 4 369259
-0.018343 0.006998 0.119166 -0.002360 0.070877 0.833760 -0.062500 0 0 0 0 0 0 4 370261
-0.018345 0.006997 0.119166 -0.030900 0.069529 0.834119 -0.062500 0 0 0 0 0 0 4 371272
-0.018367 0.007003 0.119171 0.234516 0.002400 0.764507 -0.062500 0 0 0 0 0 0 4 372277
-0.018378 0.007005 0.119173 0.110939 0.029999 0.796836 -0.062500 0 0 0 0 0 0 4 373263
-0.018394 0.006993 0.119162 0.166769 0.224971 0.977188 -0.062500 0 0 0 0 0 0 4 374266
-0.018425 0.006992 0.119162 0.357608 0.094642 0.839960 -0.062500 0 0 0 0 0 0 4 375271
-0.018440 0.006991 0.119163 0.178677 0.076445 0.833275 -0.062500 0 0 0 0 0 0 4 376269
-0.018447 0.006991 0.119163 0.062296 0.071882 0.835160 -0.062500 0 0 0 0 0 0 4 377410
-0.018451 0.006991 0.119163 0.001571 0.070006 0.836288 -0.062500 0 0 0 0 0 0 4 378265
-0.018453 0.006991 0.119163 -0.028956 0.069099 0.836737 -0.062500 0 0 0 0 0 0 4 379264
-0.018475 0.006996 0.119168 0.235672 0.002153 0.767607 -0.062500 0 0 0 0 0 0 4 380274
-0.018486 0.006998 0.119170 0.111547 0.029872 0.799738 -0.062500 0 0 0 0 0 0 4 381268
-0.018491 0.007000 0.119170 0.026653 0.048995 0.817486 -0.062500 0 0 0 0 0 0 4 382267
-0.018526 0.006992 0.119164 0.402721 0.177392 0.918232 -0.062500 0 0 0 0 0 0 4 383265
-0.018544 0.006988 0.119162 0.219284 0.136571 0.878009 -0.062500 0 0 0 0 0 0 4 384266
-0.018553 0.006986 0.119161 0.086730 0.107241 0.855051 -0.062500 0 0 0 0 0 0 4 385258
-0.018558 0.006985 0.119160 0.014981 0.092132 0.845640 -0.062500 0 0 0 0 0 0 4 386265
-0.018582 0.006990 0.119165 0.258048 0.018168 0.773139 -0.062500 0 0 0 0 0 0 4 387266
-0.018594 0.006992 0.119167 0.122706 0.042430 0.803615 -0.062500 0 0 0 0 0 0 4 388274
-0.018621 0.006998 0.119173 0.312226 -0.006618 0.752027 -0.062500 0 0 0 0 0 0 4 389266
-0.018634 0.007001 0.119175 0.149080 0.030294 0.790768 -0.062500 0 0 0 0 0 0 4 390250
-0.018651 0.006989 0.119164 0.184830 0.229680 0.973856 -0.062500 0 0 0 0 0 0 4 391265
-0.018661 0.006983 0.119160 0.086622 0.168121 0.907009 -0.062500 0 0 0 0 0 0 4 392264
-0.018687 0.006986 0.119163 0.299778 0.056581 0.799908 -0.062500 0 0 0 0 0 0 4 393270
-0.018700 0.006987 0.119164 0.145462 0.061306 0.815705 -0.062500 0 0 0 0 0 0 4 394248
-0.018707 0.006987 0.119165 0.044165 0.069149 0.827137 -0.062500 0 0 0 0 0 0 4 395269
-0.018731 0.006993 0.119170 0.271269 0.016129 0.763713 -0.062500 0 0 0 0 0 0 4 396265
-0.018743 0.006995 0.119172 0.128556 0.046181 0.797109 -0.062500 0 0 0 0 0 0 4 397267
-0.018749 0.006997 0.119172 0.034460 0.066447 0.815286 -0.062500 0 0 0 0 0 0 4 398247
-0.018774 0.007002 0.119178 0.266626 0.010217 0.754593 -0.062500 0 0 0 0 0 0 4 399271
-0.018785 0.007005 0.119179 0.126129 0.043235 0.788835 -0.062500 0 0 0 0 0 0 4 400265
-0.018791 0.007006 0.119180 0.033194 0.064986 0.807321 -0.062500 0 0 0 0 0 0 4 401267
-0.018816 0.007012 0.119185 0.266068 0.009484 0.746939 -0.062500 0 0 0 0 0 0 4 402263
-0.018838 0.007001 0.119176 0.265424 0.218515 0.944179 -0.062500 0 0 0 0 0 0 4 403264
-0.018850 0.006996 0.119172 0.127736 0.166959 0.887641 -0.062500 0 0 0 0 0 0 4 404263
-0.018878 0.006999 0.119175 0.320010 0.060671 0.785676 -0.062500 0 0 0 0 0 0 4 405266
-0.018892 0.007000 0.119177 0.155055 0.068018 0.802686 -0.062500 0 0 0 0 0 0 4 406247
-0.018920 0.007006 0.119182 0.329073 0.010561 0.747078 -0.062500 0 0 0 0 0 0 4 407264
-0.018934 0.007009 0.119184 0.157383 0.043411 0.783204 -0.062500 0 0 0 0 0 0 4 408265
-0.018941 0.007010 0.119185 0.048724 0.074937 0.802364 -0.062500 0 0 0 0 0 0 4 409265
-0.018944 0.007011 0.119185 -0.006708 0.085959 0.810136 -0.062500 0 0 0 0 0 0 4 410268
-0.018967 0.007016 0.119190 0.246627 0.024762 0.745882 -0.062500 0 0 0 0 0 0 4 411267
-0.018978 0.007019 0.119192 0.116331 0.055353 0.777995 -0.062500 0 0 0 0 0 0 4 412270
-0.018984 0.007020 0.119192 0.028346 0.075944 0.795621 -0.062500 0 0 0 0 0 0 4 413267
-0.019008 0.007026 0.119197 0.261588 0.038793 0.735754 -0.062500 0 0 0 0 0 0 4 414263
-0.019020 0.007028 0.119199 0.122440 0.071934 0.769403 -0.062500 0 0 0 0 0 0 4 415264
-0.019036 0.007016 0.119188 0.171753 0.250323 0.950892 -0.062500 0 0 0 0 0 0 4 416263
-0.019067 0.007016 0.119189 0.360697 0.121314 0.816439 -0.062500 0 0 0 0 0 0 4 417265
-0.019082 0.007015 0.119189 0.179874 0.103906 0.808222 -0.062500 0 0 0 0 0 0 4 418264
-0.019090 0.007015 0.119189 0.062306 0.099801 0.809289 -0.062500 0 0 0 0 0 0 4 419264
-0.019115 0.007020 0.119194 0.281903 0.031496 0.743483 -0.062500 0 0 0 0 0 0 4 420267
-0.019128 0.007022 0.119196 0.131719 0.077677 0.774496 -0.062500 0 0 0 0 0 0 4 421245
-0.019134 0.007024 0.119197 0.034921 0.096592 0.791677 -0.062500 0 0 0 0 0 0 4 422254
-0.019137 0.007024 0.119197 -0.014714 0.106264 0.798684 -0.062500 0 0 0 0 0 0 4 423264
-0.019160 0.007030 0.119202 0.240303 0.053522 0.734984 -0.062500 0 0 0 0 0 0 4 424252
-0.019171 0.007032 0.119204 0.111313 0.083820 0.766569 -0.062500 0 0 0 0 0 0 4 425321
-0.019177 0.007033 0.119204 0.023944 0.104266 0.783953 -0.062500 0 0 0 0 0 0 4 426304
-0.019179 0.007034 0.119204 -0.020953 0.114705 0.791036 -0.062500 0 0 0 0 0 0 4 427320
-0.019202 0.007040 0.119209 0.238012 0.053142 0.727555 -0.062500 0 0 0 0 0 0 4 428320
-0.019213 0.007042 0.119211 0.110168 0.083623 0.759059 -0.062500 0 0 0 0 0 0 4 429306
-0.019219 0.007043 0.119212 0.023364 0.104173 0.776407 -0.062500 0 0 0 0 0 0 4 430321
-0.019221 0.007044 0.119212 -0.021218 0.114658 0.783474 -0.062500 0 0 0 0 0 0 4 431304
-0.019223 0.007044 0.119212 -0.043232 0.119815 0.786192 -0.062500 0 0 0 0 0 0 4 432322
-0.019245 0.007050 0.119217 0.227127 0.055611 0.721210 -0.062500 0 0 0 0 0 0 4 433284
-0.019256 0.007052 0.119219 0.104800 0.084834 0.751965 -0.062500 0 0 0 0 0 0 4 434263
-0.019261 0.007053 0.119219 0.020714 0.104769 0.769021 -0.062500 0 0 0 0 0 0 4 435252
-0.019264 0.007054 0.119220 -0.022540 0.114955 0.775982 -0.062500 0 0 0 0 0 0 4 436261
-0.019265 0.007054 0.119220 -0.043900 0.119960 0.778665 -0.062500 0 0 0 0 0 0 4 437253
-0.019287 0.007060 0.119224 0.226901 0.055676 0.713851 -0.062500 0 0 0 0 0 0 4 438264
-0.019309 0.007049 0.119214 0.243464 0.260344 0.908059 -0.062500 0 0 0 0 0 0 4 439251
-0.019320 0.007043 0.119211 0.115144 0.206814 0.850059 -0.062500 0 0 0 0 0 0 4 440262
-0.019326 0.007041 0.119209 0.031418 0.166181 0.815055 -0.062500 0 0 0 0 0 0 4 441252
-0.019329 0.007040 0.119209 -0.014623 0.145141 0.800521 -0.062500 0 0 0 0 0 0 4 442263
-0.019331 0.007039 0.119209 -0.038923 0.134784 0.794914 -0.062500 0 0 0 0 0 0 4 443250
-0.019332 0.007039 0.119209 -0.051525 0.129710 0.792802 -0.062500 0 0 0 0 0 0 4 444247
-0.019354 0.007044 0.119213 0.223378 0.060469 0.726432 -0.062500 0 0 0 0 0 0 4 445254
-0.019364 0.007046 0.119215 0.101597 0.096351 0.756279 -0.062500 0 0 0 0 0 0 4 446272
-0.019370 0.007047 0.119216 0.018436 0.115080 0.772965 -0.062500 0 0 0 0 0 0 4 447261
-0.019372 0.007048 0.119216 -0.024379 0.124660 0.779770 -0.062500 0 0 0 0 0 0 4 448264
-0.019373 0.007048 0.119216 -0.045519 0.129373 0.782403 -0.062500 0 0 0 0 0 0 4 449270
-0.019374 0.007048 0.119216 -0.055936 0.131687 0.783408 -0.062500 0 0 0 0 0 0 4 450270
-0.019396 0.007053 0.119221 0.220383 0.066033 0.718398 -0.062500 0 0 0 0 0 0 4 451259
-0.019407 0.007056 0.119222 0.100797 0.094589 0.748595 -0.062500 0 0 0 0 0 0 4 452249
-0.019412 0.007057 0.119223 0.018024 0.114203 0.765404 -0.062500 0 0 0 0 0 0 4 453259
-0.019414 0.007058 0.119223 -0.024623 0.124236 0.772270 -0.062500 0 0 0 0 0 0 4 454267
-0.019416 0.007058 0.119223 -0.045642 0.129152 0.774904 -0.062500 0 0 0 0 0 0 4 455271
-0.019416 0.007058 0.119223 -0.055998 0.131561 0.775901 -0.062500 0 0 0 0 0 0 4 456270
-0.019416 0.007058 0.119223 -0.061065 0.132765 0.776294 -0.062500 0 0 0 0 0 0 4 457275
-0.019417 0.007058 0.119223 -0.063595 0.133349 0.776424 -0.062500 0 0 0 0 0 0 4 458266
-0.019417 0.007058 0.119223 -0.064834 0.133619 0.776481 -0.062500 0 0 0 0 0 0 4 459266
-0.019417 0.007058 0.119223 -0.065453 0.133780 0.776493 -0.062500 0 0 0 0 0 0 4 460263
-0.019438 0.007063 0.119228 0.215741 0.067061 0.711331 -0.062500 0 0 0 0 0 0 4 461252
-0.019449 0.007066 0.119230 0.098485 0.095096 0.741301 -0.062500 0 0 0 0 0 0 4 462260
-0.019454 0.007067 0.119231 0.016873 0.114430 0.757999 -0.062500 0 0 0 0 0 0 4 463245
-0.019457 0.007068 0.119231 -0.025158 0.124357 0.764824 -0.062500 0 0 0 0 0 0 4 464261
-0.019458 0.007068 0.119231 -0.045916 0.129206 0.767441 -0.062500 0 0 0 0 0 0 4 465274
-0.019458 0.007068 0.119231 -0.056123 0.131608 0.768430 -0.062500 0 0 0 0 0 0 4 466267
-0.019459 0.007068 0.119231 -0.061152 0.132778 0.768822 -0.062500 0 0 0 0 0 0 4 467249
-0.019459 0.007068 0.119231 -0.063641 0.133340 0.768968 -0.062500 0 0 0 0 0 0 4 468265
-0.019459 0.007068 0.119231 -0.064875 0.133636 0.769018 -0.062500 0 0 0 0 0 0 4 469264
-0.019459 0.007068 0.119231 -0.065469 0.133765 0.769031 -0.062500 0 0 0 0 0 0 4 470262
-0.019459 0.007068 0.119231 -0.065785 0.133848 0.769046 -0.062500 0 0 0 0 0 0 4 471263
-0.019459 0.007068 0.119231 -0.065937 0.133875 0.769049 -0.062500 0 0 0 0 0 0 4 472262
-0.019459 0.007068 0.119231 -0.065983 0.133903 0.769039 -0.062500 0 0 0 0 0 0 4 473265
-0.019459 0.007068 0.119231 -0.066045 0.133901 0.769050 -0.062500 0 0 0 0 0 0 4 474262
-0.019459 0.007068 0.119231 -0.066046 0.133919 0.769051 -0.062500 0 0 0 0 0 0 4 475263
-0.019481 0.007073 0.119236 0.215528 0.067125 0.704070 -0.062500 0 0 0 0 0 0 4 476263
-0.019491 0.007076 0.119237 0.098411 0.095097 0.733927 -0.062500 0 0 0 0 0 0 4 477264
-0.019496 0.007077 0.119238 0.016837 0.114457 0.750580 -0.062500 0 0 0 0 0 0 4 478265
-0.019499 0.007078 0.119238 -0.025202 0.124360 0.757388 -0.062500 0 0 0 0 0 0 4 479261
-0.019500 0.007078 0.119238 -0.045933 0.129209 0.759994 -0.062500 0 0 0 0 0 0 4 480245
-0.019501 0.007078 0.119238 -0.056128 0.131600 0.761001 -0.062500 0 0 0 0 0 0 4 481264
-0.019501 0.007078 0.119238 -0.061159 0.132778 0.761385 -0.062500 0 0 0 0 0 0 4 482263
-0.019501 0.007078 0.119238 -0.063625 0.133345 0.761514 -0.062500 0 0 0 0 0 0 4 483262
-0.019501 0.007078 0.119238 -0.064854 0.133632 0.761569 -0.062500 0 0 0 0 0 0 4 484263
-0.019512 0.007065 0.119227 0.072903 0.309152 0.925356 -0.062500 0 0 0 0 0 0 4 485263
-0.019518 0.007058 0.119222 0.028593 0.235819 0.850363 -0.062500 0 0 0 0 0 0 4 486257
-0.019521 0.007055 0.119221 -0.011909 0.185071 0.808322 -0.062500 0 0 0 0 0 0 4 487267
-0.019523 0.007053 0.119220 -0.036704 0.159048 0.791097 -0.062500 0 0 0 0 0 0 4 488269
-0.019524 0.007053 0.119220 -0.050532 0.146263 0.784452 -0.062500 0 0 0 0 0 0 4 489265
-0.019525 0.007052 0.119220 -0.058008 0.140004 0.781942 -0.062500 0 0 0 0 0 0 4 490262
-0.019547 0.007057 0.119224 0.219746 0.070113 0.716256 -0.062500 0 0 0 0 0 0 4 491264
-0.019557 0.007060 0.119226 0.100573 0.096595 0.745624 -0.062500 0 0 0 0 0 0 4 492264
-0.019562 0.007061 0.119227 0.017953 0.115185 0.762074 -0.062500 0 0 0 0 0 0 4 493264
-0.019565 0.007061 0.119227 -0.024640 0.124704 0.768813 -0.062500 0 0 0 0 0 0 4 494266
-0.019566 0.007062 0.119227 -0.045646 0.129404 0.771401 -0.062500 0 0 0 0 0 0 4 495262
-0.019567 0.007062 0.119227 -0.055993 0.131694 0.772390 -0.062500 0 0 0 0 0 0 4 496262
-0.019567 0.007062 0.119227 -0.061084 0.132834 0.772760 -0.062500 0 0 0 0 0 0 4 497263
-0.019589 0.007067 0.119232 0.216308 0.075292 0.708370 -0.062500 0 0 0 0 0 0 4 498262
-0.019600 0.007070 0.119233 0.097881 0.103568 0.738046 -0.062500 0 0 0 0 0 0 4 499262
-0.019605 0.007071 0.119234 0.015644 0.123052 0.754608 -0.062500 0 0 0 0 0 0 4 500250
-0.019607 0.007071 0.119234 -0.026725 0.133040 0.761387 -0.062500 0 0 0 0 0 0 4 501319
-0.019609 0.007072 0.119234 -0.047630 0.137940 0.763987 -0.062500 0 0 0 0 0 0 4 502323
-0.019631 0.007077 0.119239 0.223939 0.073493 0.700649 -0.062500 0 0 0 0 0 0 4 503317
-0.019642 0.007079 0.119241 0.101660 0.102675 0.730566 -0.062500 0 0 0 0 0 0 4 504303
-0.019647 0.007081 0.119241 0.017531 0.122621 0.747191 -0.062500 0 0 0 0 0 0 4 505293
-0.019649 0.007081 0.119242 -0.025788 0.132812 0.753996 -0.062500 0 0 0 0 0 0 4 506251
-0.019651 0.007082 0.119242 -0.047162 0.137831 0.756610 -0.062500 0 0 0 0 0 0 4 507262
-0.019673 0.007087 0.119246 0.224231 0.073429 0.693452 -0.062500 0 0 0 0 0 0 4 508250
-0.019684 0.007089 0.119248 0.101844 0.102633 0.723270 -0.062500 0 0 0 0 0 0 4 509262
-0.019689 0.007091 0.119249 0.017610 0.122613 0.739866 -0.062500 0 0 0 0 0 0 4 510251
-0.019692 0.007091 0.119249 -0.025733 0.132791 0.746648 -0.062500 0 0 0 0 0 0 4 511261
-0.019693 0.007092 0.119249 -0.047141 0.137815 0.749253 -0.062500 0 0 0 0 0 0 4 512262
-0.019715 0.007097 0.119254 0.224343 0.073416 0.686295 -0.062500 0 0 0 0 0 0 4 513252
-0.019726 0.007099 0.119255 0.101895 0.102624 0.716005 -0.062500 0 0 0 0 0 0 4 514261
-0.019731 0.007101 0.119256 0.017632 0.122579 0.732554 -0.062500 0 0 0 0 0 0 4 515250
-0.019734 0.007101 0.119256 -0.025734 0.132808 0.739321 -0.062500 0 0 0 0 0 0 4 516261
-0.019757 0.007107 0.119261 0.234952 0.070942 0.678160 -0.062500 0 0 0 0 0 0 4 517251
-0.019768 0.007109 0.119263 0.107141 0.101408 0.708407 -0.062500 0 0 0 0 0 0 4 518261
-0.019774 0.007111 0.119263 0.020249 0.121969 0.725120 -0.062500 0 0 0 0 0 0 4 519252
-0.019776 0.007111 0.119264 -0.024435 0.132505 0.731968 -0.062500 0 0 0 0 0 0 4 520261
-0.019778 0.007111 0.119264 -0.046502 0.137677 0.734592 -0.062500 0 0 0 0 0 0 4 521268
-0.019800 0.007117 0.119268 0.222801 0.081836 0.671997 -0.062500 0 0 0 0 0 0 4 522257
-0.019811 0.007119 0.119270 0.100121 0.111092 0.701554 -0.062500 0 0 0 0 0 0 4 523267
-0.019816 0.007121 0.119271 0.015765 0.131077 0.717997 -0.062500 0 0 0 0 0 0 4 524270
-0.019819 0.007121 0.119271 -0.027680 0.141314 0.724730 -0.062500 0 0 0 0 0 0 4 525258
-0.019820 0.007121 0.119271 -0.049131 0.146323 0.727329 -0.062500 0 0 0 0 0 0 4 526248
-0.019842 0.007127 0.119276 0.222583 0.081880 0.664912 -0.062500 0 0 0 0 0 0 4 527438
-0.019853 0.007129 0.119277 0.100025 0.111115 0.694358 -0.062500 0 0 0 0 0 0 4 528255
-0.019858 0.007131 0.119278 0.015689 0.131085 0.710748 -0.062500 0 0 0 0 0 0 4 529270
-0.019861 0.007131 0.119278 -0.027697 0.141327 0.717458 -0.062500 0 0 0 0 0 0 4 530263
-0.019862 0.007131 0.119278 -0.049139 0.146335 0.720059 -0.062500 0 0 0 0 0 0 4 531267
-0.019863 0.007132 0.119278 -0.059675 0.148805 0.721044 -0.062500 0 0 0 0 0 0 4 532270
-0.019885 0.007137 0.119283 0.217448 0.083088 0.658212 -0.062500 0 0 0 0 0 0 4 533264
-0.019896 0.007139 0.119285 0.097508 0.111687 0.687319 -0.062500 0 0 0 0 0 0 4 534263
-0.019901 0.007141 0.119285 0.014479 0.131376 0.703568 -0.062500 0 0 0 0 0 0 4 535260
-0.019903 0.007141 0.119285 -0.028323 0.141455 0.710238 -0.062500 0 0 0 0 0 0 4 536260
-0.019905 0.007141 0.119286 -0.049451 0.146406 0.712804 -0.062500 0 0 0 0 0 0 4 537261
-0.019905 0.007142 0.119286 -0.059833 0.148832 0.713797 -0.062500 0 0 0 0 0 0 4 538261
-0.019906 0.007142 0.119286 -0.064945 0.150039 0.714159 -0.062500 0 0 0 0 0 0 4 539260
-0.019927 0.007147 0.119290 0.214923 0.083683 0.651286 -0.062500 0 0 0 0 0 0 4 540261
-0.019938 0.007149 0.119292 0.096291 0.111983 0.680217 -0.062500 0 0 0 0 0 0 4 541267
-0.019943 0.007151 0.119292 0.013854 0.131505 0.696380 -0.062500 0 0 0 0 0 0 4 542249
-0.019946 0.007151 0.119293 -0.028624 0.141533 0.703022 -0.062500 0 0 0 0 0 0 4 543243
-0.019947 0.007151 0.119293 -0.049601 0.146452 0.705584 -0.062500 0 0 0 0 0 0 4 544261
-0.019948 0.007152 0.119293 -0.059917 0.148862 0.706559 -0.062500 0 0 0 0 0 0 4 545268
-0.019948 0.007152 0.119293 -0.064993 0.150041 0.706927 -0.062500 0 0 0 0 0 0 4 546261
-0.019948 0.007152 0.119293 -0.067514 0.150630 0.707061 -0.062500 0 0 0 0 0 0 4 547261
-0.019948 0.007152 0.119293 -0.068747 0.150899 0.707127 -0.062500 0 0 0 0 0 0 4 548243
-0.019948 0.007152 0.119293 -0.069366 0.151061 0.707136 -0.062500 0 0 0 0 0 0 4 549263
-0.019948 0.007152 0.119293 -0.069670 0.151114 0.707136 -0.062500 0 0 0 0 0 0 4 550260
-0.019948 0.007152 0.119293 -0.069828 0.151169 0.707164 -0.062500 0 0 0 0 0 0 4 551261
-0.019948 0.007152 0.119293 -0.069892 0.151166 0.707142 -0.062500 0 0 0 0 0 0 4 552241
-0.019948 0.007152 0.119293 -0.069945 0.151186 0.707158 -0.062500 0 0 0 0 0 0 4 553262
-0.019948 0.007152 0.119293 -0.069952 0.151198 0.707152 -0.062500 0 0 0 0 0 0 4 554262
-0.019948 0.007152 0.119293 -0.069959 0.151191 0.707144 -0.062500 0 0 0 0 0 0 4 555260
-0.019948 0.007152 0.119293 -0.069986 0.151197 0.707149 -0.062500 0 0 0 0 0 0 4 556263
-0.019948 0.007152 0.119293 -0.069983 0.151206 0.707157 -0.062500 0 0 0 0 0 0 4 557242
-0.019948 0.007152 0.119293 -0.069960 0.151182 0.707152 -0.062500 0 0 0 0 0 0 4 558259
-0.019948 0.007152 0.119293 -0.069986 0.151196 0.707150 -0.062500 0 0 0 0 0 0 4 559261
-0.019948 0.007152 0.119293 -0.069983 0.151206 0.707157 -0.062500 0 0 0 0 0 0 4 560259
-0.019948 0.007152 0.119293 -0.069962 0.151192 0.707144 -0.062500 0 0 0 0 0 0 4 561263
-0.019948 0.007152 0.119293 -0.069987 0.151197 0.707149 -0.062500 0 0 0 0 0 0 4 562264
-0.019948 0.007152 0.119293 -0.069981 0.151196 0.707165 -0.062500 0 0 0 0 0 0 4 563253
-0.019948 0.007152 0.119293 -0.069962 0.151191 0.707146 -0.062500 0 0 0 0 0 0 4 564260
-0.019948 0.007152 0.119293 -0.069987 0.151197 0.707149 -0.062500 0 0 0 0 0 0 4 565263
-0.019948 0.007152 0.119293 -0.069989 0.151197 0.707149 -0.062500 0 0 0 0 0 0 4 566260
-0.019948 0.007152 0.119293 -0.069956 0.151199 0.707151 -0.062500 0 0 0 0 0 0 4 567259
-0.019948 0.007152 0.119293 -0.069986 0.151198 0.707149 -0.062500 0 0 0 0 0 0 4 568260
-0.019948 0.007152 0.119293 -0.069981 0.151196 0.707165 -0.062500 0 0 0 0 0 0 4 569260
-0.019948 0.007152 0.119293 -0.069962 0.151191 0.707146 -0.062500 0 0 0 0 0 0 4 570260
-0.019948 0.007152 0.119293 -0.069987 0.151197 0.707149 -0.062500 0 0 0 0 0 0 4 571259
[truncated: 4,812,780 more chars]
