# Supplementary material for: Increasing Patient Engagement in Rehabilitation Exercises Using Computer-Based Citizen Science
Source: PLoS One. 2015 Mar 20;10(3):e0117013. doi: 10.1371/journal.pone.0117013 (PMC4368773; doi:10.1371/journal.pone.0117013)
Supplement: S2 Dataset — (ZIP) [file pone.0117013.s002.zip › Dataset_S2/H16/H16_without.dat]

-0.017808 -0.002098 0.170574 -0.616509 0.796406 -9.038785 -0.000000 1 0 0 0 0 0 0 676
-0.017787 -0.002127 0.170903 -0.322977 0.463340 -5.201876 -0.000031 1 0 0 0 0 0 0 1675
-0.017770 -0.002126 0.171240 -0.240536 0.035488 -4.945509 -0.000062 1 0 0 0 0 0 0 2671
-0.017724 -0.002181 0.171570 -0.599265 0.721102 -4.863908 -0.000094 1 0 0 0 0 0 0 3674
-0.017793 -0.002190 0.171850 0.863891 0.195888 -4.222301 -0.000125 1 0 0 0 0 0 0 4671
-0.017817 -0.002207 0.172134 0.440794 0.236502 -4.235821 -0.000156 1 0 0 0 0 0 0 5672
-0.017865 -0.002216 0.172398 0.713142 0.145265 -3.988561 -0.000188 1 0 0 0 0 0 0 6690
-0.017883 -0.002232 0.172652 0.356355 0.232507 -3.877277 -0.000219 1 0 0 0 0 0 0 7680
-0.017896 -0.002250 0.172882 0.254570 0.265519 -3.570777 -0.000247 1 0 0 0 0 0 0 8569
-0.017872 -0.002277 0.173104 -0.217362 0.393061 -3.453515 -0.000278 1 0 0 0 0 0 0 9559
-0.017786 -0.002294 0.173311 -1.064471 0.269041 -3.296322 -0.000327 1 0 0 0 0 0 0 11127
-0.017555 -0.002366 0.173577 -3.031822 0.975183 -4.045774 -0.000340 1 0 0 0 0 0 0 11566
-0.017464 -0.002370 0.173663 -1.397022 0.158457 -1.827441 -0.000389 1 0 0 0 0 0 0 13129
-0.017076 -0.002444 0.173906 -5.106026 0.999228 -3.650913 -0.000403 1 0 0 0 0 0 0 13576
-0.016962 -0.002448 0.173974 -1.888580 0.165246 -1.597063 -0.000433 1 0 0 0 0 0 0 14545
-0.016751 -0.002450 0.174068 -2.833348 0.062069 -1.736994 -0.000465 1 0 0 0 0 0 0 15563
-0.016516 -0.002446 0.174160 -3.243251 -0.036431 -1.763241 -0.000496 1 0 0 0 0 0 0 16545
-0.016287 -0.002397 0.174241 -3.182730 -0.624470 -1.647133 -0.000527 1 0 0 0 0 0 0 17538
-0.016088 -0.002319 0.174305 -2.794322 -1.049362 -1.436303 -0.000559 1 0 0 0 0 0 0 18555
-0.015882 -0.002233 0.174360 -2.836415 -1.200298 -1.317395 -0.000590 1 0 0 0 0 0 0 19563
-0.015720 -0.002132 0.174399 -2.270319 -1.421574 -1.131362 -0.000621 1 0 0 0 0 0 0 20534
-0.015589 -0.002002 0.174426 -1.795291 -1.812805 -0.977952 -0.000652 1 0 0 0 0 0 0 21547
-0.015500 -0.001852 0.174435 -1.211391 -2.111867 -0.759318 -0.000684 1 0 0 0 0 0 0 22552
-0.015415 -0.001733 0.174434 -1.085502 -1.742125 -0.617437 -0.000715 1 0 0 0 0 0 0 23553
-0.015333 -0.001629 0.174427 -1.032519 -1.506713 -0.558368 -0.000746 1 0 0 0 0 0 0 24549
-0.015267 -0.001548 0.174411 -0.806204 -1.193847 -0.458642 -0.000777 1 0 0 0 0 0 0 25535
-0.015210 -0.001477 0.174390 -0.666845 -1.018450 -0.417214 -0.000809 1 0 0 0 0 0 0 26559
-0.015105 -0.001444 0.174370 -1.280849 -0.517428 -0.443994 -0.000840 1 0 0 0 0 0 0 27568
-0.014996 -0.001423 0.174352 -1.372573 -0.298751 -0.488476 -0.000871 1 0 0 0 0 0 0 28561
-0.014871 -0.001450 0.174331 -1.605092 0.338411 -0.490711 -0.000903 1 0 0 0 0 0 0 29567
-0.014730 -0.001466 0.174311 -1.813808 0.253286 -0.517237 -0.000934 1 0 0 0 0 0 0 30560
-0.014588 -0.001510 0.174289 -1.851684 0.629352 -0.525852 -0.000965 1 0 0 0 0 0 0 31559
-0.014445 -0.001570 0.174267 -1.862537 0.861417 -0.539776 -0.000996 1 0 0 0 0 0 0 32550
-0.014296 -0.001602 0.174245 -1.942273 0.523439 -0.575915 -0.001028 1 0 0 0 0 0 0 33567
-0.014159 -0.001635 0.174217 -1.793091 0.502005 -0.522798 -0.001059 1 0 0 0 0 0 0 34554
-0.014013 -0.001653 0.174192 -1.894182 0.313333 -0.585197 -0.001090 1 0 0 0 0 0 0 35558
-0.013908 -0.001652 0.174159 -1.360905 0.053727 -0.504733 -0.001121 1 0 0 0 0 0 0 36532
-0.013808 -0.001628 0.174128 -1.228955 -0.287143 -0.551908 -0.001152 1 0 0 0 0 0 0 37548
-0.013727 -0.001606 0.174092 -0.980015 -0.285019 -0.511085 -0.001184 1 0 0 0 0 0 0 38559
-0.013662 -0.001565 0.174062 -0.744695 -0.534630 -0.601547 -0.001215 1 0 0 0 0 0 0 39560
-0.013582 -0.001520 0.174032 -0.904392 -0.612368 -0.645125 -0.001245 1 0 0 0 0 0 0 40530
-0.013495 -0.001473 0.174002 -1.012060 -0.647471 -0.678240 -0.001278 1 0 0 0 0 0 0 41558
-0.013404 -0.001424 0.173973 -1.068892 -0.665464 -0.705943 -0.001309 1 0 0 0 0 0 0 42559
-0.013324 -0.001391 0.173951 -0.927414 -0.478425 -0.820632 -0.001340 1 0 0 0 0 0 0 43558
-0.013227 -0.001370 0.173929 -1.129180 -0.292577 -0.874854 -0.001371 1 0 0 0 0 0 0 44561
-0.013099 -0.001361 0.173907 -1.546318 -0.117939 -0.888615 -0.001403 1 0 0 0 0 0 0 45560
-0.013001 -0.001347 0.173888 -1.208628 -0.167596 -0.951279 -0.001434 1 0 0 0 0 0 0 46559
-0.012885 -0.001356 0.173873 -1.391197 0.136750 -1.041919 -0.001465 1 0 0 0 0 0 0 47556
-0.012770 -0.001357 0.173855 -1.401682 0.051943 -1.035656 -0.001496 1 0 0 0 0 0 0 48560
-0.012669 -0.001368 0.173843 -1.224673 0.184164 -1.130561 -0.001528 1 0 0 0 0 0 0 49565
-0.012574 -0.001385 0.173833 -1.118510 0.268416 -1.197504 -0.001559 1 0 0 0 0 0 0 50564
-0.012482 -0.001405 0.173824 -1.063373 0.312968 -1.243524 -0.001590 1 0 0 0 0 0 0 51562
-0.012392 -0.001426 0.173816 -1.034830 0.336116 -1.278832 -0.001621 1 0 0 0 0 0 0 52560
-0.012325 -0.001442 0.173810 -0.729583 0.276025 -1.334966 -0.001653 1 0 0 0 0 0 0 53560
-0.012269 -0.001455 0.173806 -0.547040 0.239297 -1.377506 -0.001683 1 0 0 0 0 0 0 54530
-0.012219 -0.001468 0.173801 -0.451231 0.220721 -1.413076 -0.001715 1 0 0 0 0 0 0 55557
-0.012195 -0.001474 0.173799 -0.111461 0.139506 -1.470201 -0.001746 1 0 0 0 0 0 0 56559
-0.012160 -0.001482 0.173796 -0.200941 0.164330 -1.487485 -0.001778 1 0 0 0 0 0 0 57558
-0.012121 -0.001492 0.173793 -0.269565 0.183809 -1.507049 -0.001809 1 0 0 0 0 0 0 58550
-0.012079 -0.001503 0.173789 -0.304468 0.194831 -1.530185 -0.001840 1 0 0 0 0 0 0 59553
-0.012035 -0.001514 0.173785 -0.320235 0.200899 -1.555241 -0.001871 1 0 0 0 0 0 0 60562
-0.011992 -0.001525 0.173781 -0.326521 0.204453 -1.580034 -0.001902 1 0 0 0 0 0 0 61529
-0.011925 -0.001541 0.173775 -0.617941 0.279230 -1.578811 -0.001933 1 0 0 0 0 0 0 62530
-0.011855 -0.001540 0.173776 -0.698197 0.053046 -1.699103 -0.001965 1 0 0 0 0 0 0 63558
-0.011775 -0.001550 0.173773 -0.825976 0.184804 -1.669715 -0.001995 1 0 0 0 0 0 0 64530
-0.011713 -0.001561 0.173769 -0.605648 0.203624 -1.688456 -0.002028 1 0 0 0 0 0 0 65557
-0.011638 -0.001577 0.173763 -0.756069 0.281198 -1.683983 -0.002058 1 0 0 0 0 0 0 66531
-0.011563 -0.001576 0.173764 -0.763045 0.055577 -1.802963 -0.002089 1 0 0 0 0 0 0 67528
-0.011503 -0.001581 0.173762 -0.563382 0.115700 -1.803077 -0.002121 1 0 0 0 0 0 0 68560
-0.011413 -0.001579 0.173763 -0.928979 0.035960 -1.861835 -0.002152 1 0 0 0 0 0 0 69539
-0.011368 -0.001578 0.173763 -0.380627 0.040652 -1.884583 -0.002183 1 0 0 0 0 0 0 70545
-0.011324 -0.001583 0.173761 -0.321461 0.120179 -1.878983 -0.002215 1 0 0 0 0 0 0 71552
-0.011279 -0.001591 0.173758 -0.311241 0.168304 -1.887026 -0.002246 1 0 0 0 0 0 0 72545
-0.011220 -0.001585 0.173761 -0.503922 -0.006753 -1.985961 -0.002277 1 0 0 0 0 0 0 73552
-0.011167 -0.001588 0.173759 -0.423480 0.086012 -1.973106 -0.002308 1 0 0 0 0 0 0 74543
-0.011119 -0.001594 0.173757 -0.363137 0.151086 -1.974163 -0.002340 1 0 0 0 0 0 0 75552
-0.011057 -0.001588 0.173759 -0.526860 -0.014606 -2.068586 -0.002371 1 0 0 0 0 0 0 76543
-0.011004 -0.001590 0.173758 -0.431322 0.083102 -2.054420 -0.002402 1 0 0 0 0 0 0 77552
-0.010940 -0.001581 0.173761 -0.561205 -0.050184 -2.134960 -0.002433 1 0 0 0 0 0 0 78542
-0.010886 -0.001583 0.173760 -0.446867 0.065636 -2.113827 -0.002465 1 0 0 0 0 0 0 79552
-0.010821 -0.001573 0.173764 -0.567087 -0.058636 -2.190918 -0.002496 1 0 0 0 0 0 0 80544
-0.010767 -0.001574 0.173763 -0.447891 0.061873 -2.168444 -0.002528 1 0 0 0 0 0 0 81559
-0.010717 -0.001580 0.173760 -0.368084 0.141109 -2.164347 -0.002559 1 0 0 0 0 0 0 82554
-0.010655 -0.001573 0.173763 -0.521921 -0.018178 -2.256127 -0.002590 1 0 0 0 0 0 0 83554
-0.010602 -0.001575 0.173762 -0.421737 0.083405 -2.241105 -0.002621 1 0 0 0 0 0 0 84561
-0.010538 -0.001566 0.173765 -0.549327 -0.048634 -2.320930 -0.002653 1 0 0 0 0 0 0 85558
-0.010483 -0.001567 0.173764 -0.434160 0.068364 -2.299744 -0.002684 1 0 0 0 0 0 0 86562
-0.010419 -0.001557 0.173767 -0.554168 -0.055911 -2.376127 -0.002715 1 0 0 0 0 0 0 87546
-0.010364 -0.001558 0.173766 -0.435058 0.065227 -2.353660 -0.002746 1 0 0 0 0 0 0 88550
-0.010321 -0.001543 0.173772 -0.262337 -0.128666 -2.462062 -0.002778 1 0 0 0 0 0 0 89557
-0.010278 -0.001541 0.173772 -0.258535 0.021906 -2.425607 -0.002809 1 0 0 0 0 0 0 90549
-0.010234 -0.001545 0.173769 -0.262156 0.122687 -2.412901 -0.002840 1 0 0 0 0 0 0 91563
-0.010174 -0.001537 0.173772 -0.460563 -0.025995 -2.499326 -0.002871 1 0 0 0 0 0 0 92563
-0.010122 -0.001539 0.173770 -0.382972 0.081604 -2.482184 -0.002903 1 0 0 0 0 0 0 93561
-0.010074 -0.001545 0.173767 -0.324717 0.154388 -2.480182 -0.002933 1 0 0 0 0 0 0 94528
-0.010012 -0.001538 0.173769 -0.489636 -0.009284 -2.573171 -0.002965 1 0 0 0 0 0 0 95560
-0.009982 -0.001535 0.173770 -0.104601 0.019911 -2.592212 -0.002996 1 0 0 0 0 0 0 96561
-0.009929 -0.001523 0.173774 -0.351674 -0.085553 -2.656905 -0.003027 1 0 0 0 0 0 0 97529
-0.009880 -0.001522 0.173773 -0.322043 0.052120 -2.627559 -0.003059 1 0 0 0 0 0 0 98558
-0.009856 -0.001522 0.173773 0.000747 0.069739 -2.653722 -0.003090 1 0 0 0 0 0 0 99565
-0.009821 -0.001527 0.173770 -0.096093 0.144880 -2.649187 -0.003121 1 0 0 0 0 0 0 100561
-0.009767 -0.001520 0.173772 -0.366645 -0.013390 -2.737057 -0.003153 1 0 0 0 0 0 0 101563
-0.009739 -0.001516 0.173773 -0.037008 0.019552 -2.754791 -0.003184 1 0 0 0 0 0 0 102562
-0.009703 -0.001520 0.173771 -0.114531 0.118688 -2.739722 -0.003215 1 0 0 0 0 0 0 103556
-0.009663 -0.001527 0.173768 -0.175887 0.177219 -2.742884 -0.003246 1 0 0 0 0 0 0 104553
-0.009643 -0.001530 0.173766 0.082811 0.137040 -2.791542 -0.003277 1 0 0 0 0 0 0 105529
-0.009611 -0.001538 0.173762 -0.048269 0.181264 -2.798865 -0.003309 1 0 0 0 0 0 0 106556
-0.009595 -0.001541 0.173761 0.151958 0.139562 -2.847312 -0.003340 1 0 0 0 0 0 0 107559
-0.009564 -0.001549 0.173757 -0.010978 0.183609 -2.852984 -0.003371 1 0 0 0 0 0 0 108558
-0.009549 -0.001552 0.173756 0.173170 0.141810 -2.901043 -0.003403 1 0 0 0 0 0 0 109557
-0.009520 -0.001560 0.173752 0.002178 0.185737 -2.906463 -0.003434 1 0 0 0 0 0 0 110558
-0.009505 -0.001563 0.173751 0.182260 0.143978 -2.954479 -0.003465 1 0 0 0 0 0 0 111557
-0.009475 -0.001570 0.173747 0.009174 0.187894 -2.959768 -0.003496 1 0 0 0 0 0 0 112558
-0.009460 -0.001574 0.173746 0.188240 0.146098 -3.007843 -0.003527 1 0 0 0 0 0 0 113556
-0.009431 -0.001581 0.173742 0.014618 0.190114 -3.013049 -0.003559 1 0 0 0 0 0 0 114558
-0.009416 -0.001585 0.173741 0.193325 0.148347 -3.060983 -0.003590 1 0 0 0 0 0 0 115548
-0.009386 -0.001592 0.173737 0.019588 0.192310 -3.066409 -0.003621 1 0 0 0 0 0 0 116562
-0.009372 -0.001596 0.173736 0.198277 0.150551 -3.114590 -0.003653 1 0 0 0 0 0 0 117558
-0.009364 -0.001598 0.173735 0.315218 0.123617 -3.153957 -0.003683 1 0 0 0 0 0 0 118529
-0.009338 -0.001604 0.173732 0.087108 0.180793 -3.152931 -0.003715 1 0 0 0 0 0 0 119558
-0.009334 -0.001586 0.173726 0.346700 -0.129030 -3.134173 -0.003746 1 0 0 0 0 0 0 120560
-0.009332 -0.001577 0.173723 0.406449 -0.043211 -3.199898 -0.003778 1 0 0 0 0 0 0 121558
-0.009331 -0.001573 0.173721 0.430129 0.024045 -3.250965 -0.003809 1 0 0 0 0 0 0 122555
-0.009330 -0.001570 0.173721 0.442579 0.060413 -3.289741 -0.003840 1 0 0 0 0 0 0 123552
-0.009308 -0.001575 0.173718 0.159408 0.150119 -3.289179 -0.003874 1 0 0 0 0 0 0 124635
-0.009297 -0.001577 0.173716 0.280920 0.131925 -3.333510 -0.003905 1 0 0 0 0 0 0 125626
-0.009299 -0.001557 0.173711 0.479535 -0.158564 -3.308262 -0.003936 1 0 0 0 0 0 0 126636
-0.009301 -0.001547 0.173708 0.485343 -0.057269 -3.367136 -0.003966 1 0 0 0 0 0 0 127601
-0.009302 -0.001542 0.173707 0.479998 0.018312 -3.415870 -0.003998 1 0 0 0 0 0 0 128625
-0.009280 -0.001545 0.173704 0.186336 0.129721 -3.417127 -0.004029 1 0 0 0 0 0 0 129600
-0.009269 -0.001546 0.173702 0.302673 0.122702 -3.464702 -0.004061 1 0 0 0 0 0 0 130624
-0.009264 -0.001547 0.173701 0.388284 0.113135 -3.503534 -0.004091 1 0 0 0 0 0 0 131600
-0.009261 -0.001548 0.173701 0.435411 0.108144 -3.537425 -0.004124 1 0 0 0 0 0 0 132630
-0.009246 -0.001532 0.173693 0.279496 -0.098784 -3.466890 -0.004154 1 0 0 0 0 0 0 133602
-0.009238 -0.001524 0.173689 0.367551 -0.018377 -3.537606 -0.004185 1 0 0 0 0 0 0 134603
-0.009235 -0.001520 0.173688 0.428757 0.040475 -3.593959 -0.004216 1 0 0 0 0 0 0 135602
-0.009241 -0.001497 0.173682 0.572402 -0.203651 -3.571296 -0.004248 1 0 0 0 0 0 0 136597
-0.009245 -0.001486 0.173679 0.548572 -0.078185 -3.632725 -0.004279 1 0 0 0 0 0 0 137608
-0.009246 -0.001480 0.173678 0.528048 0.009463 -3.681846 -0.004311 1 0 0 0 0 0 0 138624
-0.009225 -0.001483 0.173675 0.226377 0.126852 -3.683347 -0.004342 1 0 0 0 0 0 0 139606
-0.009223 -0.001463 0.173668 0.449028 -0.152781 -3.666804 -0.004373 1 0 0 0 0 0 0 140626
-0.009222 -0.001453 0.173665 0.490436 -0.051694 -3.733275 -0.004404 1 0 0 0 0 0 0 141608
-0.009221 -0.001448 0.173664 0.504996 0.023163 -3.785409 -0.004436 1 0 0 0 0 0 0 142623
-0.009207 -0.001430 0.173656 0.331061 -0.141714 -3.723961 -0.004467 1 0 0 0 0 0 0 143607
-0.009200 -0.001421 0.173652 0.410279 -0.039849 -3.799718 -0.004498 1 0 0 0 0 0 0 144624
-0.009197 -0.001416 0.173650 0.466924 0.029683 -3.857825 -0.004529 1 0 0 0 0 0 0 145608
-0.009211 -0.001430 0.173643 0.696365 0.271303 -3.822436 -0.004561 1 0 0 0 0 0 0 146624
-0.009204 -0.001421 0.173632 0.454895 0.004471 -3.790187 -0.004593 1 0 0 0 0 0 0 147637
-0.009200 -0.001416 0.173627 0.482235 0.036806 -3.885644 -0.004623 1 0 0 0 0 0 0 148625
-0.009222 -0.001409 0.173614 0.819126 -0.001512 -3.811421 -0.004655 1 0 0 0 0 0 0 149625
-0.009234 -0.001405 0.173607 0.717107 0.045358 -3.920177 -0.004686 1 0 0 0 0 0 0 150638
-0.009239 -0.001403 0.173604 0.638787 0.075431 -3.997819 -0.004717 1 0 0 0 0 0 0 151626
-0.009243 -0.001402 0.173589 0.613459 0.090803 -3.868448 -0.004746 1 0 0 0 0 0 0 152542
-0.009254 -0.001381 0.173577 0.701227 -0.176400 -3.919017 -0.004777 1 0 0 0 0 0 0 153550
-0.009275 -0.001385 0.173566 0.844940 0.142263 -3.951836 -0.004808 1 0 0 0 0 0 0 154540
-0.009294 -0.001367 0.173555 0.841085 -0.132866 -3.994740 -0.004840 1 0 0 0 0 0 0 155549
-0.009297 -0.001379 0.173542 0.629329 0.236792 -3.979885 -0.004871 1 0 0 0 0 0 0 156540
-0.009322 -0.001379 0.173524 0.907244 0.127227 -3.952774 -0.004902 1 0 0 0 0 0 0 157549
-0.009328 -0.001400 0.173507 0.685985 0.390183 -3.978711 -0.004933 1 0 0 0 0 0 0 158540
-0.009354 -0.001406 0.173488 0.943447 0.208122 -3.977922 -0.004965 1 0 0 0 0 0 0 159550
-0.009354 -0.001393 0.173472 0.621311 -0.048406 -4.031170 -0.004996 1 0 0 0 0 0 0 160546
-0.009371 -0.001402 0.173444 0.812380 0.215765 -3.915214 -0.005027 1 0 0 0 0 0 0 161549
-0.009403 -0.001401 0.173420 1.043512 0.112978 -3.972904 -0.005058 1 0 0 0 0 0 0 162547
-0.009413 -0.001422 0.173400 0.771523 0.385576 -4.052074 -0.005089 1 0 0 0 0 0 0 163534
-0.009419 -0.001432 0.173377 0.707217 0.279491 -4.041589 -0.005121 1 0 0 0 0 0 0 164552
-0.009424 -0.001437 0.173352 0.684596 0.202634 -4.042864 -0.005152 1 0 0 0 0 0 0 165541
-0.009443 -0.001456 0.173320 0.875290 0.367351 -3.975816 -0.005183 1 0 0 0 0 0 0 166539
-0.009470 -0.001481 0.173286 0.995583 0.471965 -3.948266 -0.005214 1 0 0 0 0 0 0 167537
-0.009494 -0.001472 0.173250 0.973591 0.045523 -3.961342 -0.005246 1 0 0 0 0 0 0 168553
-0.009522 -0.001483 0.173214 1.045440 0.265746 -3.966332 -0.005278 1 0 0 0 0 0 0 169558
-0.009554 -0.001505 0.173176 1.093000 0.420888 -3.978487 -0.005308 1 0 0 0 0 0 0 170533
-0.009580 -0.001494 0.173140 1.032643 0.021474 -4.011139 -0.005340 1 0 0 0 0 0 0 171544
-0.009588 -0.001510 0.173100 0.789929 0.327595 -3.988813 -0.005371 1 0 0 0 0 0 0 172545
-0.009609 -0.001534 0.173061 0.944287 0.461862 -4.021232 -0.005402 1 0 0 0 0 0 0 173547
-0.009622 -0.001546 0.173014 0.867119 0.322649 -3.948287 -0.005433 1 0 0 0 0 0 0 174545
-0.009647 -0.001568 0.172958 1.016071 0.438799 -3.833324 -0.005465 1 0 0 0 0 0 0 175546
-0.009655 -0.001600 0.172908 0.804670 0.590231 -3.928353 -0.005496 1 0 0 0 0 0 0 176545
-0.009662 -0.001616 0.172857 0.780168 0.398883 -3.930636 -0.005527 1 0 0 0 0 0 0 177527
-0.009660 -0.001646 0.172809 0.667534 0.555733 -4.004768 -0.005559 1 0 0 0 0 0 0 178548
-0.009677 -0.001677 0.172752 0.911262 0.588904 -3.906460 -0.005589 1 0 0 0 0 0 0 179531
-0.009667 -0.001698 0.172694 0.572338 0.469542 -3.901995 -0.005621 1 0 0 0 0 0 0 180553
-0.009680 -0.001724 0.172632 0.852856 0.530889 -3.866247 -0.005652 1 0 0 0 0 0 0 181531
-0.009689 -0.001737 0.172574 0.842686 0.369221 -3.938549 -0.005683 1 0 0 0 0 0 0 182545
-0.009699 -0.001744 0.172504 0.835912 0.268866 -3.801754 -0.005715 1 0 0 0 0 0 0 183547
-0.009722 -0.001763 0.172435 1.024083 0.424750 -3.832993 -0.005746 1 0 0 0 0 0 0 184544
-0.009738 -0.001773 0.172360 0.952534 0.317900 -3.759552 -0.005777 1 0 0 0 0 0 0 185544
-0.009749 -0.001778 0.172295 0.891056 0.246876 -3.913905 -0.005808 1 0 0 0 0 0 0 186545
-0.009759 -0.001781 0.172221 0.868499 0.209246 -3.823017 -0.005840 1 0 0 0 0 0 0 187544
-0.009759 -0.001804 0.172148 0.751073 0.472092 -3.839108 -0.005870 1 0 0 0 0 0 0 188530
-0.009764 -0.001816 0.172070 0.792985 0.353050 -3.791840 -0.005902 1 0 0 0 0 0 0 189545
-0.009762 -0.001843 0.171994 0.715899 0.550672 -3.839639 -0.005933 1 0 0 0 0 0 0 190545
-0.009780 -0.001873 0.171907 0.978662 0.603716 -3.721468 -0.005965 1 0 0 0 0 0 0 191544
-0.009770 -0.001894 0.171820 0.644819 0.494161 -3.704391 -0.005996 1 0 0 0 0 0 0 192544
-0.009761 -0.001926 0.171739 0.620502 0.635412 -3.815024 -0.006027 1 0 0 0 0 0 0 193544
-0.009753 -0.001964 0.171647 0.631500 0.727749 -3.689694 -0.006058 1 0 0 0 0 0 0 194544
-0.009730 -0.001989 0.171555 0.441851 0.571068 -3.704887 -0.006090 1 0 0 0 0 0 0 195543
-0.009738 -0.002017 0.171461 0.828434 0.607573 -3.678011 -0.006121 1 0 0 0 0 0 0 196545
-0.009731 -0.002016 0.171363 0.681220 0.221466 -3.644137 -0.006152 1 0 0 0 0 0 0 197543
-0.009724 -0.002037 0.171261 0.664022 0.479635 -3.613203 -0.006183 1 0 0 0 0 0 0 198544
-0.009725 -0.002048 0.171153 0.772579 0.372576 -3.530670 -0.006215 1 0 0 0 0 0 0 199543
-0.009707 -0.002059 0.171053 0.529810 0.371465 -3.648537 -0.006246 1 0 0 0 0 0 0 200546
-0.009702 -0.002065 0.170945 0.686503 0.301317 -3.563829 -0.006277 1 0 0 0 0 0 0 201538
-0.009695 -0.002090 0.170838 0.685588 0.545253 -3.585299 -0.006308 1 0 0 0 0 0 0 202542
-0.009697 -0.002103 0.170726 0.787276 0.412474 -3.533599 -0.006340 1 0 0 0 0 0 0 203546
-0.009702 -0.002110 0.170611 0.850464 0.321124 -3.506261 -0.006371 1 0 0 0 0 0 0 204545
-0.009701 -0.002135 0.170485 0.781337 0.558933 -3.361997 -0.006402 1 0 0 0 0 0 0 205526
-0.009704 -0.002148 0.170363 0.843193 0.423959 -3.416671 -0.006433 1 0 0 0 0 0 0 206526
-0.009711 -0.002155 0.170242 0.883545 0.331076 -3.457632 -0.006465 1 0 0 0 0 0 0 207543
-0.009710 -0.002180 0.170112 0.800778 0.568698 -3.344951 -0.006496 1 0 0 0 0 0 0 208545
-0.009699 -0.002177 0.169979 0.659109 0.221294 -3.298081 -0.006527 1 0 0 0 0 0 0 209542
-0.009689 -0.002198 0.169842 0.669994 0.498014 -3.258625 -0.006558 1 0 0 0 0 0 0 210544
-0.009665 -0.002214 0.169710 0.482148 0.473546 -3.331260 -0.006589 1 0 0 0 0 0 0 211526
-0.009658 -0.002223 0.169568 0.677250 0.368775 -3.207864 -0.006621 1 0 0 0 0 0 0 212536
-0.009650 -0.002249 0.169426 0.697413 0.596631 -3.208660 -0.006652 1 0 0 0 0 0 0 213543
-0.009650 -0.002263 0.169278 0.808750 0.452577 -3.139059 -0.006683 1 0 0 0 0 0 0 214533
-0.009611 -0.002316 0.169060 0.317556 0.958174 -2.227917 -0.006718 1 0 0 0 0 0 0 215648
-0.009624 -0.002341 0.168937 0.934217 0.650035 -3.386580 -0.006746 1 0 0 0 0 0 0 216543
-0.009625 -0.002375 0.168803 0.853909 0.749613 -3.355473 -0.006777 1 0 0 0 0 0 0 217534
-0.009606 -0.002399 0.168653 0.577152 0.614991 -3.159518 -0.006808 1 0 0 0 0 0 0 218542
-0.009623 -0.002442 0.168418 1.033214 0.860556 -2.026886 -0.006840 1 0 0 0 0 0 0 219547
-0.009629 -0.002449 0.168299 0.935133 0.422723 -3.431386 -0.006871 1 0 0 0 0 0 0 220542
-0.009626 -0.002475 0.168147 0.818464 0.623581 -3.157368 -0.006902 1 0 0 0 0 0 0 221532
-0.009656 -0.002519 0.167909 1.230815 0.895592 -2.000824 -0.006934 1 0 0 0 0 0 0 222556
-0.009663 -0.002527 0.167770 0.990206 0.439057 -3.191825 -0.006964 1 0 0 0 0 0 0 223532
-0.009646 -0.002537 0.167616 0.644442 0.425309 -3.108870 -0.006996 1 0 0 0 0 0 0 224548
-0.009641 -0.002545 0.167359 0.771526 0.405162 -1.766845 -0.007027 1 0 0 0 0 0 0 225539
-0.009634 -0.002568 0.167223 0.764851 0.608099 -3.200197 -0.007059 1 0 0 0 0 0 0 226552
-0.009587 -0.002629 0.166980 0.245626 1.118962 -1.956493 -0.007090 1 0 0 0 0 0 0 227560
-0.009581 -0.002639 0.166838 0.724894 0.511780 -3.153791 -0.007122 1 0 0 0 0 0 0 228584
-0.009583 -0.002647 0.166586 0.878718 0.428659 -1.846630 -0.007153 1 0 0 0 0 0 0 229562
-0.009569 -0.002693 0.166436 0.678711 0.916838 -3.037989 -0.007184 1 0 0 0 0 0 0 230552
-0.009564 -0.002728 0.166178 0.791114 0.830184 -1.744254 -0.007215 1 0 0 0 0 0 0 231570
-0.009572 -0.002711 0.166025 0.981943 0.146072 -2.990736 -0.007246 1 0 0 0 0 0 0 232552
-0.009572 -0.002732 0.165746 0.889905 0.579312 -1.462063 -0.007278 1 0 0 0 0 0 0 233564
-0.009573 -0.002735 0.165595 0.900674 0.388401 -2.985005 -0.007309 1 0 0 0 0 0 0 234559
-0.009567 -0.002772 0.165315 0.806930 0.806013 -1.451157 -0.007340 1 0 0 0 0 0 0 235568
-0.009567 -0.002777 0.165163 0.880570 0.449694 -2.962330 -0.007371 1 0 0 0 0 0 0 236557
-0.009571 -0.002782 0.164872 0.952726 0.399966 -1.285749 -0.007402 1 0 0 0 0 0 0 237538
-0.009564 -0.002805 0.164704 0.810602 0.635127 -2.735915 -0.007434 1 0 0 0 0 0 0 238554
-0.009599 -0.002813 0.164407 1.356617 0.473381 -1.178545 -0.007465 1 0 0 0 0 0 0 239567
-0.009581 -0.002820 0.164245 0.721084 0.441564 -2.794631 -0.007496 1 0 0 0 0 0 0 240555
-0.009571 -0.002825 0.163943 0.769167 0.418993 -1.118475 -0.007528 1 0 0 0 0 0 0 241568
-0.009572 -0.002826 0.163685 0.909228 0.365044 -1.504783 -0.007559 1 0 0 0 0 0 0 242569
-0.009539 -0.002854 0.163514 0.480935 0.710466 -2.682643 -0.007590 1 0 0 0 0 0 0 243556
-0.009494 -0.002850 0.163215 0.287010 0.336024 -1.125253 -0.007621 1 0 0 0 0 0 0 244544
-0.009485 -0.002849 0.162954 0.735061 0.331517 -1.452726 -0.007653 1 0 0 0 0 0 0 245568
-0.009434 -0.002860 0.162789 0.233245 0.492181 -2.732156 -0.007684 1 0 0 0 0 0 0 246551
-0.009398 -0.002868 0.162479 0.380377 0.472082 -0.960404 -0.007715 1 0 0 0 0 0 0 247568
-0.009354 -0.002879 0.162206 0.292479 0.505864 -1.252361 -0.007746 1 0 0 0 0 0 0 248539
-0.009329 -0.002863 0.162034 0.525516 0.165735 -2.607215 -0.007777 1 0 0 0 0 0 0 249539
-0.009336 -0.002875 0.161705 0.961469 0.501958 -0.667263 -0.007809 1 0 0 0 0 0 0 250562
-0.009327 -0.002819 0.161435 0.811169 -0.358289 -1.228712 -0.007840 1 0 0 0 0 0 0 251566
-0.009289 -0.002813 0.161165 0.404140 0.207102 -1.285231 -0.007872 1 0 0 0 0 0 0 252567
-0.009279 -0.002811 0.160983 0.744611 0.309945 -2.420111 -0.007902 1 0 0 0 0 0 0 253555
-0.009285 -0.002775 0.160645 0.985100 -0.121054 -0.489360 -0.007934 1 0 0 0 0 0 0 254568
-0.009275 -0.002790 0.160459 0.809222 0.508415 -2.269127 -0.007965 1 0 0 0 0 0 0 255554
-0.009210 -0.002786 0.160132 0.058977 0.312851 -0.602468 -0.007997 1 0 0 0 0 0 0 256566
-0.009228 -0.002775 0.159831 1.079125 0.204725 -0.743907 -0.008028 1 0 0 0 0 0 0 257566
-0.009188 -0.002761 0.159644 0.419788 0.161965 -2.246880 -0.008059 1 0 0 0 0 0 0 258554
-0.009158 -0.002750 0.159309 0.488615 0.194592 -0.444783 -0.008089 1 0 0 0 0 0 0 259536
-0.009114 -0.002755 0.159019 0.301851 0.410054 -0.832941 -0.008122 1 0 0 0 0 0 0 260568
-0.009102 -0.002754 0.158827 0.712125 0.354188 -2.153528 -0.008152 1 0 0 0 0 0 0 261554
-0.009034 -0.002737 0.158492 0.013231 0.138324 -0.392140 -0.008184 1 0 0 0 0 0 0 262567
-0.009018 -0.002733 0.158294 0.631640 0.280039 -1.984403 -0.008215 1 0 0 0 0 0 0 263553
-0.008971 -0.002738 0.157939 0.268564 0.416900 -0.087999 -0.008247 1 0 0 0 0 0 0 264568
-0.008943 -0.002721 0.157745 0.498537 0.143810 -1.991136 -0.008277 1 0 0 0 0 0 0 265552
-0.008922 -0.002707 0.157400 0.599371 0.160855 -0.181206 -0.008309 1 0 0 0 0 0 0 266561
-0.008874 -0.002693 0.157201 0.268183 0.152797 -1.895622 -0.008339 1 0 0 0 0 0 0 267539
-0.008838 -0.002681 0.156850 0.375160 0.187239 -0.071642 -0.008371 1 0 0 0 0 0 0 268562
-0.008827 -0.002678 0.156645 0.722807 0.294813 -1.775149 -0.008402 1 0 0 0 0 0 0 269551
-0.008794 -0.002649 0.156303 0.475834 -0.014008 -0.135130 -0.008434 1 0 0 0 0 0 0 270567
-0.008769 -0.002627 0.156107 0.537726 0.022889 -1.869084 -0.008465 1 0 0 0 0 0 0 271552
-0.008747 -0.002609 0.155756 0.602978 0.086236 0.009304 -0.008500 1 0 0 0 0 0 0 272676
-0.008703 -0.002611 0.155450 0.305076 0.366416 -0.382385 -0.008531 1 0 0 0 0 0 0 273664
-0.008667 -0.002616 0.155265 0.384532 0.420175 -1.978772 -0.008561 1 0 0 0 0 0 0 274620
-0.008614 -0.002594 0.154932 0.169811 0.074210 -0.181933 -0.008594 1 0 0 0 0 0 0 275674
-0.008560 -0.002578 0.154728 0.132433 0.118195 -1.680742 -0.008623 1 0 0 0 0 0 0 276621
-0.008519 -0.002565 0.154401 0.291527 0.166491 -0.208640 -0.008655 1 0 0 0 0 0 0 277640
-0.008491 -0.002545 0.154203 0.475376 0.069632 -1.722454 -0.008685 1 0 0 0 0 0 0 278587
-0.008444 -0.002504 0.153859 0.245446 -0.210169 0.054585 -0.008718 1 0 0 0 0 0 0 279667
-0.008391 -0.002485 0.153651 0.140664 0.041889 -1.532893 -0.008748 1 0 0 0 0 0 0 280621
-0.008350 -0.002470 0.153320 0.285695 0.120214 -0.059565 -0.008781 1 0 0 0 0 0 0 281666
-0.008315 -0.002471 0.153128 0.366202 0.345986 -1.700374 -0.008811 1 0 0 0 0 0 0 282617
-0.008261 -0.002447 0.152784 0.140831 0.026521 0.125803 -0.008843 1 0 0 0 0 0 0 283662
-0.008224 -0.002447 0.152588 0.319340 0.314977 -1.608042 -0.008873 1 0 0 0 0 0 0 284625
-0.008204 -0.002412 0.152251 0.575045 -0.106567 0.093732 -0.008906 1 0 0 0 0 0 0 285663
-0.008172 -0.002410 0.152055 0.432002 0.277144 -1.568342 -0.008935 1 0 0 0 0 0 0 286604
-0.008134 -0.002351 0.151730 0.335706 -0.446686 -0.031539 -0.008968 1 0 0 0 0 0 0 287664
-0.008098 -0.002345 0.151535 0.359575 0.180960 -1.550050 -0.008998 1 0 0 0 0 0 0 288605
-0.008057 -0.002282 0.151210 0.287345 -0.504043 0.018097 -0.009031 1 0 0 0 0 0 0 289664
-0.008020 -0.002275 0.151014 0.342811 0.161237 -1.491273 -0.009060 1 0 0 0 0 0 0 290602
-0.007982 -0.002254 0.150791 0.319315 0.038456 -1.291147 -0.009092 1 0 0 0 0 0 0 291618
-0.007894 -0.002222 0.150451 -0.343981 -0.119991 0.294465 -0.009125 1 0 0 0 0 0 0 292665
-0.007873 -0.002215 0.150258 0.475001 0.187828 -1.449889 -0.009154 1 0 0 0 0 0 0 293616
-0.007843 -0.002194 0.150037 0.422432 0.032530 -1.231508 -0.009185 1 0 0 0 0 0 0 294603
-0.007795 -0.002153 0.149705 0.191918 -0.240387 0.249506 -0.009218 1 0 0 0 0 0 0 295660
-0.007781 -0.002145 0.149512 0.608211 0.150005 -1.391941 -0.009246 1 0 0 0 0 0 0 296537
-0.007754 -0.002123 0.149289 0.471724 0.012905 -1.149818 -0.009277 1 0 0 0 0 0 0 297546
-0.007708 -0.002081 0.148955 0.220665 -0.255543 0.343055 -0.009309 1 0 0 0 0 0 0 298550
-0.007696 -0.002073 0.148786 0.631883 0.147101 -1.642937 -0.009344 1 0 0 0 0 0 0 299669
-0.007658 -0.002041 0.148447 0.329780 -0.126977 0.405566 -0.009371 1 0 0 0 0 0 0 300559
-0.007632 -0.002019 0.148287 0.461292 -0.032661 -1.711383 -0.009406 1 0 0 0 0 0 0 301660
-0.007598 -0.001990 0.148076 0.360104 -0.111071 -1.237945 -0.009433 1 0 0 0 0 0 0 302545
-0.007577 -0.001974 0.147859 0.522796 0.054922 -1.101147 -0.009469 1 0 0 0 0 0 0 303682
-0.007511 -0.001913 0.147505 -0.047671 -0.524480 0.735587 -0.009500 1 0 0 0 0 0 0 304681
-0.007496 -0.001902 0.147332 0.548944 0.060838 -1.425769 -0.009531 1 0 0 0 0 0 0 305671
-0.007467 -0.001878 0.147114 0.429991 -0.038627 -1.039929 -0.009562 1 0 0 0 0 0 0 306669
-0.007434 -0.001850 0.146904 0.361545 -0.119730 -1.081321 -0.009589 1 0 0 0 0 0 0 307539
-0.007398 -0.001819 0.146696 0.323074 -0.165495 -1.106763 -0.009621 1 0 0 0 0 0 0 308550
-0.007376 -0.001802 0.146479 0.495053 0.017174 -0.970523 -0.009656 1 0 0 0 0 0 0 309657
-0.007345 -0.001776 0.146242 0.386033 -0.084099 -0.672835 -0.009688 1 0 0 0 0 0 0 310676
-0.007296 -0.001733 0.145896 0.148368 -0.333185 0.806675 -0.009715 1 0 0 0 0 0 0 311551
-0.007270 -0.001709 0.145760 0.417842 -0.103153 -1.754835 -0.009746 1 0 0 0 0 0 0 312557
-0.007252 -0.001696 0.145571 0.537585 0.054635 -1.316836 -0.009781 1 0 0 0 0 0 0 313673
-0.007244 -0.001666 0.145351 0.697855 -0.143513 -0.855747 -0.009812 1 0 0 0 0 0 0 314671
-0.007222 -0.001635 0.145138 0.516080 -0.192304 -0.880322 -0.009843 1 0 0 0 0 0 0 315646
-0.007191 -0.001602 0.144928 0.395957 -0.213827 -0.898389 -0.009875 1 0 0 0 0 0 0 316676
-0.007178 -0.001563 0.144699 0.610355 -0.303684 -0.634130 -0.009906 1 0 0 0 0 0 0 317671
-0.007153 -0.001527 0.144482 0.470919 -0.280038 -0.741789 -0.009937 1 0 0 0 0 0 0 318674
-0.007153 -0.001525 0.144275 0.779548 0.153895 -0.873734 -0.009969 1 0 0 0 0 0 0 319677
-0.007133 -0.001506 0.144067 0.563197 -0.003882 -0.842343 -0.010000 1 0 0 0 0 0 0 320672
-0.007104 -0.001481 0.143858 0.417207 -0.121528 -0.807117 -0.010031 1 0 0 0 0 0 0 321681
-0.007085 -0.001467 0.143637 0.530208 0.019802 -0.636062 -0.010059 1 0 0 0 0 0 0 322553
-0.007058 -0.001444 0.143450 0.441354 -0.088841 -1.036766 -0.010094 1 0 0 0 0 0 0 323684
-0.007038 -0.001431 0.143211 0.515051 0.029725 -0.373574 -0.010125 1 0 0 0 0 0 0 324678
-0.007009 -0.001408 0.142988 0.410546 -0.090300 -0.504367 -0.010156 1 0 0 0 0 0 0 325675
-0.006992 -0.001396 0.142789 0.552759 0.039340 -0.804845 -0.010188 1 0 0 0 0 0 0 326676
-0.006965 -0.001373 0.142583 0.422454 -0.088401 -0.714774 -0.010219 1 0 0 0 0 0 0 327675
-0.006954 -0.001340 0.142380 0.637161 -0.243320 -0.742446 -0.010249 1 0 0 0 0 0 0 328648
-0.006944 -0.001322 0.142161 0.662674 -0.057247 -0.506447 -0.010281 1 0 0 0 0 0 0 329675
-0.006942 -0.001292 0.141954 0.780825 -0.211847 -0.611217 -0.010312 1 0 0 0 0 0 0 330674
-0.006930 -0.001297 0.141742 0.654344 0.237212 -0.542892 -0.010344 1 0 0 0 0 0 0 331675
-0.006927 -0.001277 0.141537 0.766888 -0.036879 -0.605526 -0.010375 1 0 0 0 0 0 0 332677
-0.006921 -0.001267 0.141316 0.730493 0.047820 -0.383167 -0.010406 1 0 0 0 0 0 0 333670
-0.006921 -0.001240 0.141108 0.816242 -0.160365 -0.495201 -0.010437 1 0 0 0 0 0 0 334670
-0.006896 -0.001231 0.140905 0.485663 0.056055 -0.569626 -0.010469 1 0 0 0 0 0 0 335676
-0.006900 -0.001220 0.140693 0.848784 0.051232 -0.422227 -0.010500 1 0 0 0 0 0 0 336676
-0.006906 -0.001193 0.140487 0.899595 -0.165004 -0.471422 -0.010531 1 0 0 0 0 0 0 337673
-0.006882 -0.001185 0.140286 0.531191 0.050116 -0.511286 -0.010563 1 0 0 0 0 0 0 338677
-0.006888 -0.001174 0.140073 0.871778 0.045628 -0.348128 -0.010594 1 0 0 0 0 0 0 339674
-0.006871 -0.001152 0.139859 0.616105 -0.099967 -0.288315 -0.010625 1 0 0 0 0 0 0 340677
-0.006880 -0.001135 0.139642 0.927264 -0.056483 -0.208301 -0.010652 1 0 0 0 0 0 0 341549
-0.006875 -0.001147 0.139452 0.778148 0.326520 -0.554631 -0.010688 1 0 0 0 0 0 0 342678
-0.006873 -0.001131 0.139227 0.804050 -0.001100 -0.084881 -0.010719 1 0 0 0 0 0 0 343673
-0.006869 -0.001123 0.139025 0.781239 0.063240 -0.323236 -0.010750 1 0 0 0 0 0 0 344676
-0.006878 -0.001133 0.138821 0.946328 0.317631 -0.302002 -0.010781 1 0 0 0 0 0 0 345662
-0.006885 -0.001117 0.138617 0.944264 -0.006394 -0.279796 -0.010808 1 0 0 0 0 0 0 346543
-0.006884 -0.001108 0.138424 0.854400 0.058919 -0.384841 -0.010844 1 0 0 0 0 0 0 347679
-0.006878 -0.001103 0.138205 0.771648 0.108925 -0.044778 -0.010875 1 0 0 0 0 0 0 348676
-0.006872 -0.001100 0.138005 0.759987 0.141657 -0.233014 -0.010906 1 0 0 0 0 0 0 349675
-0.006879 -0.001113 0.137802 0.937076 0.357440 -0.180067 -0.010937 1 0 0 0 0 0 0 350675
-0.006885 -0.001098 0.137598 0.942793 0.014879 -0.144489 -0.010968 1 0 0 0 0 0 0 351645
-0.006884 -0.001090 0.137404 0.857686 0.069343 -0.243433 -0.011000 1 0 0 0 0 0 0 352677
-0.006878 -0.001085 0.137184 0.776990 0.113810 0.102405 -0.011031 1 0 0 0 0 0 0 353677
-0.006893 -0.001076 0.136992 1.058464 0.075311 -0.192197 -0.011062 1 0 0 0 0 0 0 354674
-0.006875 -0.001077 0.136794 0.643973 0.184955 -0.123775 -0.011094 1 0 0 0 0 0 0 355676
-0.006875 -0.001091 0.136590 0.855240 0.383248 -0.023345 -0.011125 1 0 0 0 0 0 0 356663
-0.006872 -0.001098 0.136396 0.822574 0.300830 -0.105535 -0.011156 1 0 0 0 0 0 0 357659
-0.006866 -0.001101 0.136205 0.789891 0.241269 -0.133161 -0.011183 1 0 0 0 0 0 0 358542
-0.006847 -0.001087 0.136055 0.616727 0.017315 -0.659144 -0.011218 1 0 0 0 0 0 0 359658
-0.006831 -0.001078 0.135852 0.628447 0.069628 0.010647 -0.011250 1 0 0 0 0 0 0 360668
-0.006818 -0.001074 0.135657 0.686833 0.119848 -0.008814 -0.011281 1 0 0 0 0 0 0 361658
-0.006808 -0.001071 0.135466 0.718964 0.146933 -0.028451 -0.011312 1 0 0 0 0 0 0 362669
-0.006821 -0.001063 0.135284 1.022986 0.092831 -0.128939 -0.011343 1 0 0 0 0 0 0 363659
-0.006817 -0.001079 0.135107 0.836560 0.394390 -0.187115 -0.011375 1 0 0 0 0 0 0 364667
-0.006824 -0.001101 0.134911 0.967689 0.507661 0.082110 -0.011406 1 0 0 0 0 0 0 365658
-0.006823 -0.001112 0.134719 0.881875 0.367582 0.085511 -0.011437 1 0 0 0 0 0 0 366654
-0.006812 -0.001136 0.134538 0.744696 0.545994 -0.039730 -0.011468 1 0 0 0 0 0 0 367668
-0.006824 -0.001143 0.134360 1.028336 0.327072 -0.061071 -0.011499 1 0 0 0 0 0 0 368659
-0.006825 -0.001145 0.134174 0.920475 0.253697 0.056712 -0.011531 1 0 0 0 0 0 0 369672
-0.006821 -0.001145 0.133985 0.844037 0.221202 0.130788 -0.011562 1 0 0 0 0 0 0 370664
-0.006831 -0.001160 0.133814 1.012842 0.405411 -0.063695 -0.011594 1 0 0 0 0 0 0 371679
-0.006831 -0.001166 0.133631 0.906933 0.318910 0.096121 -0.011625 1 0 0 0 0 0 0 372661
-0.006826 -0.001169 0.133443 0.838744 0.258792 0.196800 -0.011656 1 0 0 0 0 0 0 373679
-0.006819 -0.001169 0.133254 0.804609 0.227469 0.256054 -0.011687 1 0 0 0 0 0 0 374673
-0.006813 -0.001169 0.133093 0.817180 0.217315 -0.093748 -0.011718 1 0 0 0 0 0 0 375661
-0.006821 -0.001183 0.132932 0.996771 0.404544 -0.103042 -0.011749 1 0 0 0 0 0 0 376649
-0.006806 -0.001174 0.132764 0.721166 0.127970 0.013524 -0.011787 1 0 0 0 0 0 0 377845
-0.006801 -0.001204 0.132580 0.825880 0.601769 0.249946 -0.011813 1 0 0 0 0 0 0 378679
-0.006796 -0.001218 0.132422 0.836399 0.453398 -0.032069 -0.011843 1 0 0 0 0 0 0 379659
-0.006790 -0.001225 0.132273 0.830636 0.339843 -0.163412 -0.011875 1 0 0 0 0 0 0 380676
-0.006803 -0.001222 0.132106 1.077917 0.206922 0.080342 -0.011906 1 0 0 0 0 0 0 381670
-0.006807 -0.001220 0.131954 0.981202 0.205407 -0.066170 -0.011937 1 0 0 0 0 0 0 382673
-0.006819 -0.001233 0.131796 1.083829 0.402036 0.016839 -0.011969 1 0 0 0 0 0 0 383674
-0.006800 -0.001244 0.131639 0.695409 0.396920 0.037539 -0.012000 1 0 0 0 0 0 0 384674
-0.006807 -0.001243 0.131468 0.989145 0.247216 0.232039 -0.012031 1 0 0 0 0 0 0 385673
-0.006807 -0.001242 0.131315 0.939262 0.229798 0.055541 -0.012063 1 0 0 0 0 0 0 386676
-0.006802 -0.001241 0.131138 0.860420 0.220086 0.373171 -0.012094 1 0 0 0 0 0 0 387677
-0.006797 -0.001240 0.130981 0.852697 0.222560 0.152525 -0.012125 1 0 0 0 0 0 0 388680
-0.006804 -0.001253 0.130822 1.021465 0.413715 0.199241 -0.012156 1 0 0 0 0 0 0 389672
-0.006804 -0.001259 0.130672 0.951112 0.340335 0.094507 -0.012187 1 0 0 0 0 0 0 390672
-0.006801 -0.001261 0.130526 0.898044 0.286457 0.056397 -0.012219 1 0 0 0 0 0 0 391674
-0.006796 -0.001262 0.130382 0.869063 0.257846 0.055540 -0.012250 1 0 0 0 0 0 0 392676
-0.006803 -0.001276 0.130226 1.028702 0.432886 0.220409 -0.012281 1 0 0 0 0 0 0 393672
-0.006784 -0.001287 0.130100 0.708023 0.424157 -0.123048 -0.012312 1 0 0 0 0 0 0 394674
-0.006784 -0.001307 0.129951 0.919759 0.527131 0.155580 -0.012344 1 0 0 0 0 0 0 395673
-0.006781 -0.001316 0.129805 0.897624 0.404065 0.164389 -0.012375 1 0 0 0 0 0 0 396674
-0.006775 -0.001319 0.129661 0.873230 0.325265 0.171835 -0.012406 1 0 0 0 0 0 0 397673
-0.006769 -0.001321 0.129517 0.859728 0.284303 0.188755 -0.012437 1 0 0 0 0 0 0 398672
-0.006783 -0.001316 0.129381 1.131098 0.198992 0.097785 -0.012469 1 0 0 0 0 0 0 399672
-0.006781 -0.001332 0.129251 0.943228 0.472738 0.043372 -0.012500 1 0 0 0 0 0 0 400677
-0.006794 -0.001334 0.129090 1.136054 0.313644 0.456511 -0.012531 1 0 0 0 0 0 0 401666
-0.006813 -0.001349 0.128959 1.229894 0.471180 0.134371 -0.012562 1 0 0 0 0 0 0 402674
-0.006819 -0.001356 0.128819 1.067099 0.380046 0.227628 -0.012593 1 0 0 0 0 0 0 403644
-0.006812 -0.001378 0.128687 0.894121 0.576564 0.161132 -0.012625 1 0 0 0 0 0 0 404675
-0.006825 -0.001383 0.128556 1.146080 0.379004 0.162377 -0.012656 1 0 0 0 0 0 0 405673
-0.006828 -0.001385 0.128417 1.032420 0.314667 0.291055 -0.012687 1 0 0 0 0 0 0 406671
-0.006841 -0.001400 0.128294 1.157370 0.479966 0.116437 -0.012719 1 0 0 0 0 0 0 407673
-0.006830 -0.001392 0.128169 0.861879 0.204152 0.138317 -0.012750 1 0 0 0 0 0 0 408673
-0.006836 -0.001402 0.128051 1.051044 0.407829 0.070187 -0.012781 1 0 0 0 0 0 0 409673
-0.006834 -0.001406 0.127916 0.977181 0.352765 0.298339 -0.012812 1 0 0 0 0 0 0 410661
-0.006845 -0.001422 0.127794 1.131160 0.503534 0.172334 -0.012844 1 0 0 0 0 0 0 411670
-0.006833 -0.001415 0.127670 0.853177 0.220135 0.213875 -0.012875 1 0 0 0 0 0 0 412672
-0.006838 -0.001425 0.127552 1.050374 0.418708 0.153240 -0.012906 1 0 0 0 0 0 0 413671
-0.006844 -0.001410 0.127438 1.085611 0.112520 0.118870 -0.012937 1 0 0 0 0 0 0 414670
-0.006858 -0.001416 0.127323 1.194708 0.357008 0.132274 -0.012969 1 0 0 0 0 0 0 415682
-0.006860 -0.001418 0.127190 1.059183 0.329296 0.401688 -0.013000 1 0 0 0 0 0 0 416674
-0.006859 -0.001419 0.127081 1.010815 0.309007 0.138596 -0.013031 1 0 0 0 0 0 0 417675
-0.006870 -0.001433 0.126968 1.151281 0.481336 0.168749 -0.013062 1 0 0 0 0 0 0 418673
-0.006873 -0.001439 0.126866 1.072327 0.403905 0.051239 -0.013094 1 0 0 0 0 0 0 419672
-0.006877 -0.001423 0.126757 1.087425 0.093596 0.142088 -0.013125 1 0 0 0 0 0 0 420675
-0.006856 -0.001419 0.126648 0.758767 0.227261 0.177064 -0.013156 1 0 0 0 0 0 0 421674
-0.006844 -0.001417 0.126547 0.831534 0.260387 0.087661 -0.013187 1 0 0 0 0 0 0 422665
-0.006835 -0.001415 0.126449 0.889426 0.273148 0.054692 -0.013218 1 0 0 0 0 0 0 423657
-0.006846 -0.001408 0.126331 1.160291 0.208730 0.342714 -0.013250 1 0 0 0 0 0 0 424667
-0.006850 -0.001404 0.126226 1.089770 0.240716 0.201194 -0.013281 1 0 0 0 0 0 0 425657
-0.006849 -0.001402 0.126127 1.030206 0.262237 0.135119 -0.013312 1 0 0 0 0 0 0 426666
-0.006867 -0.001396 0.126039 1.268951 0.210163 0.005545 -0.013343 1 0 0 0 0 0 0 427657
-0.006873 -0.001392 0.125945 1.143966 0.239659 0.070625 -0.013375 1 0 0 0 0 0 0 428666
-0.006873 -0.001389 0.125850 1.059205 0.260478 0.115584 -0.013406 1 0 0 0 0 0 0 429656
-0.006865 -0.001407 0.125765 0.944637 0.524684 0.006653 -0.013437 1 0 0 0 0 0 0 430665
-0.006858 -0.001415 0.125673 0.947844 0.432043 0.100587 -0.013468 1 0 0 0 0 0 0 431655
-0.006852 -0.001418 0.125578 0.958196 0.364072 0.158190 -0.013500 1 0 0 0 0 0 0 432665
-0.006867 -0.001415 0.125491 1.236529 0.265472 0.077282 -0.013531 1 0 0 0 0 0 0 433665
-0.006871 -0.001412 0.125398 1.133591 0.271415 0.161085 -0.013562 1 0 0 0 0 0 0 434659
-0.006871 -0.001411 0.125304 1.060445 0.280563 0.213107 -0.013594 1 0 0 0 0 0 0 435673
-0.006868 -0.001409 0.125208 1.022984 0.286103 0.244598 -0.013625 1 0 0 0 0 0 0 436683
-0.006858 -0.001427 0.125122 0.934276 0.540971 0.130147 -0.013656 1 0 0 0 0 0 0 437663
-0.006871 -0.001430 0.125039 1.220140 0.381984 0.107987 -0.013687 1 0 0 0 0 0 0 438671
-0.006875 -0.001432 0.124947 1.129350 0.335820 0.225527 -0.013718 1 0 0 0 0 0 0 439667
-0.006881 -0.001413 0.124873 1.167408 0.072887 0.022689 -0.013750 1 0 0 0 0 0 0 440663
-0.006876 -0.001422 0.124795 1.017122 0.408237 0.062552 -0.013781 1 0 0 0 0 0 0 441677
-0.006870 -0.001426 0.124706 0.996066 0.375197 0.234939 -0.013812 1 0 0 0 0 0 0 442665
-0.006885 -0.001423 0.124621 1.264661 0.277266 0.208831 -0.013844 1 0 0 0 0 0 0 443680
-0.006889 -0.001420 0.124529 1.160111 0.281653 0.314689 -0.013875 1 0 0 0 0 0 0 444676
-0.006891 -0.001419 0.124465 1.120365 0.297200 -0.031531 -0.013906 1 0 0 0 0 0 0 445674
-0.006909 -0.001413 0.124389 1.329007 0.234805 0.102608 -0.013936 1 0 0 0 0 0 0 446642
-0.006902 -0.001396 0.124312 1.029968 0.078568 0.146733 -0.013969 1 0 0 0 0 0 0 447672
-0.006911 -0.001401 0.124242 1.202998 0.354125 0.072128 -0.014000 1 0 0 0 0 0 0 448673
-0.006912 -0.001403 0.124155 1.123716 0.341659 0.296705 -0.014031 1 0 0 0 0 0 0 449666
-0.006917 -0.001384 0.124083 1.176966 0.079298 0.144628 -0.014062 1 0 0 0 0 0 0 450671
-0.006931 -0.001389 0.124015 1.305290 0.348258 0.089946 -0.014093 1 0 0 0 0 0 0 451668
-0.006935 -0.001390 0.123929 1.182840 0.337729 0.330976 -0.014125 1 0 0 0 0 0 0 452677
-0.006949 -0.001405 0.123855 1.307842 0.506666 0.201598 -0.014156 1 0 0 0 0 0 0 453672
-0.006960 -0.001393 0.123788 1.293009 0.181257 0.125334 -0.014187 1 0 0 0 0 0 0 454673
-0.006977 -0.001400 0.123721 1.372902 0.402959 0.118316 -0.014219 1 0 0 0 0 0 0 455673
-0.007003 -0.001399 0.123644 1.493799 0.305873 0.263936 -0.014250 1 0 0 0 0 0 0 456673
-0.006994 -0.001403 0.123577 1.068805 0.367926 0.162680 -0.014280 1 0 0 0 0 0 0 457641
-0.007007 -0.001399 0.123500 1.302714 0.279227 0.296284 -0.014312 1 0 0 0 0 0 0 458671
-0.007013 -0.001397 0.123442 1.238740 0.292208 0.077935 -0.014343 1 0 0 0 0 0 0 459665
-0.007027 -0.001410 0.123379 1.347252 0.482525 0.133193 -0.014375 1 0 0 0 0 0 0 460672
-0.007050 -0.001410 0.123303 1.489353 0.350844 0.312729 -0.014406 1 0 0 0 0 0 0 461672
-0.007061 -0.001411 0.123245 1.345143 0.331821 0.109667 -0.014437 1 0 0 0 0 0 0 462672
-0.007078 -0.001424 0.123182 1.409952 0.504784 0.170651 -0.014468 1 0 0 0 0 0 0 463641
-0.007090 -0.001412 0.123118 1.366630 0.186008 0.197591 -0.014499 1 0 0 0 0 0 0 464642
-0.007108 -0.001419 0.123053 1.434070 0.409498 0.231604 -0.014531 1 0 0 0 0 0 0 465665
-0.007116 -0.001422 0.122999 1.317500 0.383810 0.099349 -0.014562 1 0 0 0 0 0 0 466670
-0.007151 -0.001433 0.122946 1.671044 0.473420 0.083593 -0.014594 1 0 0 0 0 0 0 467672
-0.007167 -0.001438 0.122896 1.466352 0.413625 0.047269 -0.014624 1 0 0 0 0 0 0 468643
-0.007191 -0.001435 0.122825 1.556818 0.304213 0.330599 -0.014656 1 0 0 0 0 0 0 469670
-0.007202 -0.001433 0.122769 1.401767 0.311615 0.177797 -0.014686 1 0 0 0 0 0 0 470640
-0.007207 -0.001432 0.122718 1.300446 0.320670 0.103591 -0.014718 1 0 0 0 0 0 0 471668
-0.007220 -0.001444 0.122657 1.408723 0.503556 0.236168 -0.014750 1 0 0 0 0 0 0 472671
-0.007245 -0.001446 0.122614 1.589616 0.376970 0.037908 -0.014781 1 0 0 0 0 0 0 473671
-0.007268 -0.001460 0.122555 1.587594 0.529299 0.216584 -0.014812 1 0 0 0 0 0 0 474670
-0.007279 -0.001466 0.122504 1.423705 0.453349 0.158100 -0.014843 1 0 0 0 0 0 0 475661
-0.007303 -0.001465 0.122463 1.590424 0.338483 0.016588 -0.014875 1 0 0 0 0 0 0 476660
-0.007331 -0.001458 0.122396 1.663225 0.264187 0.367012 -0.014906 1 0 0 0 0 0 0 477670
-0.007343 -0.001455 0.122341 1.482788 0.295912 0.248001 -0.014937 1 0 0 0 0 0 0 478670
-0.007369 -0.001449 0.122299 1.633654 0.256422 0.073055 -0.014969 1 0 0 0 0 0 0 479669
-0.007379 -0.001445 0.122253 1.467611 0.290889 0.115938 -0.015000 1 0 0 0 0 0 0 480671
-0.007395 -0.001456 0.122194 1.523929 0.491233 0.303357 -0.015031 1 0 0 0 0 0 0 481669
-0.007405 -0.001462 0.122173 1.450131 0.444234 -0.168783 -0.015062 1 0 0 0 0 0 0 482671
-0.007420 -0.001478 0.122123 1.514841 0.572803 0.173663 -0.015093 1 0 0 0 0 0 0 483662
-0.007446 -0.001481 0.122083 1.675828 0.419183 0.085216 -0.015124 1 0 0 0 0 0 0 484640
-0.007457 -0.001482 0.122038 1.504950 0.380592 0.151045 -0.015155 1 0 0 0 0 0 0 485641
-0.007476 -0.001496 0.122010 1.595455 0.550315 -0.062739 -0.015187 1 0 0 0 0 0 0 486669
-0.007483 -0.001503 0.121970 1.457739 0.471344 0.092678 -0.015218 1 0 0 0 0 0 0 487655
-0.007505 -0.001501 0.121933 1.641820 0.355466 0.063282 -0.015250 1 0 0 0 0 0 0 488665
-0.007535 -0.001496 0.121898 1.762722 0.288859 0.048845 -0.015281 1 0 0 0 0 0 0 489655
-0.007542 -0.001511 0.121865 1.497751 0.560856 0.022354 -0.015312 1 0 0 0 0 0 0 490663
-0.007552 -0.001500 0.121843 1.504296 0.248048 -0.116062 -0.015343 1 0 0 0 0 0 0 491663
-0.007575 -0.001490 0.121812 1.680285 0.218684 -0.019986 -0.015374 1 0 0 0 0 0 0 492655
-0.007579 -0.001503 0.121781 1.460767 0.523400 0.007497 -0.015406 1 0 0 0 0 0 0 493663
-0.007599 -0.001504 0.121748 1.653048 0.405160 0.046200 -0.015437 1 0 0 0 0 0 0 494653
-0.007602 -0.001523 0.121716 1.452658 0.625137 0.041662 -0.015468 1 0 0 0 0 0 0 495663
-0.007622 -0.001527 0.121682 1.654735 0.460507 0.067967 -0.015499 1 0 0 0 0 0 0 496655
-0.007644 -0.001543 0.121658 1.724631 0.595470 -0.054548 -0.015531 1 0 0 0 0 0 0 497662
-0.007656 -0.001551 0.121650 1.597210 0.511181 -0.265444 -0.015562 1 0 0 0 0 0 0 498664
-0.007660 -0.001554 0.121616 1.474237 0.444866 0.051688 -0.015593 1 0 0 0 0 0 0 499654
-0.007674 -0.001570 0.121592 1.615384 0.595661 -0.042790 -0.015624 1 0 0 0 0 0 0 500643
-0.007694 -0.001591 0.121572 1.706672 0.691902 -0.094678 -0.015656 1 0 0 0 0 0 0 501668
-0.007710 -0.001583 0.121554 1.664513 0.324155 -0.130267 -0.015687 1 0 0 0 0 0 0 502657
-0.007730 -0.001592 0.121536 1.728844 0.515735 -0.125000 -0.015718 1 0 0 0 0 0 0 503667
-0.007733 -0.001615 0.121509 1.508289 0.713586 -0.005798 -0.015750 1 0 0 0 0 0 0 504661
-0.007740 -0.001608 0.121489 1.548661 0.345855 -0.078699 -0.015781 1 0 0 0 0 0 0 505662
-0.007756 -0.001618 0.121470 1.676350 0.531791 -0.096240 -0.015813 1 0 0 0 0 0 0 506677
-0.007777 -0.001636 0.121452 1.754595 0.664916 -0.099258 -0.015844 1 0 0 0 0 0 0 507671
-0.007788 -0.001645 0.121445 1.639998 0.563402 -0.254701 -0.015875 1 0 0 0 0 0 0 508667
-0.007805 -0.001663 0.121431 1.723376 0.670608 -0.168523 -0.015906 1 0 0 0 0 0 0 509675
-0.007812 -0.001672 0.121395 1.587373 0.559984 0.130600 -0.015937 1 0 0 0 0 0 0 510667
-0.007816 -0.001676 0.121382 1.550288 0.499236 -0.139240 -0.015969 1 0 0 0 0 0 0 511670
-0.007818 -0.001678 0.121378 1.527469 0.466665 -0.272779 -0.015999 1 0 0 0 0 0 0 512641
-0.007832 -0.001693 0.121364 1.672938 0.625045 -0.166992 -0.016031 1 0 0 0 0 0 0 513670
-0.007839 -0.001700 0.121360 1.609929 0.550719 -0.269136 -0.016062 1 0 0 0 0 0 0 514670
-0.007854 -0.001717 0.121346 1.721759 0.672960 -0.162289 -0.016094 1 0 0 0 0 0 0 515670
-0.007862 -0.001725 0.121341 1.640668 0.579168 -0.265142 -0.016125 1 0 0 0 0 0 0 516671
-0.007859 -0.001748 0.121319 1.477843 0.752582 -0.045585 -0.016156 1 0 0 0 0 0 0 517671
-0.007857 -0.001759 0.121311 1.497031 0.631275 -0.208299 -0.016187 1 0 0 0 0 0 0 518674
-0.007869 -0.001778 0.121297 1.671335 0.723917 -0.132810 -0.016219 1 0 0 0 0 0 0 519676
-0.007875 -0.001787 0.121292 1.623021 0.614759 -0.247911 -0.016250 1 0 0 0 0 0 0 520672
-0.007878 -0.001792 0.121290 1.583141 0.544196 -0.303260 -0.016281 1 0 0 0 0 0 0 521670
-0.007892 -0.001808 0.121277 1.720269 0.682264 -0.166982 -0.016312 1 0 0 0 0 0 0 522670
-0.007899 -0.001815 0.121273 1.654223 0.598300 -0.258388 -0.016343 1 0 0 0 0 0 0 523667
-0.007895 -0.001837 0.121251 1.499206 0.776556 -0.034362 -0.016375 1 0 0 0 0 0 0 524670
-0.007893 -0.001848 0.121243 1.522606 0.658138 -0.195675 -0.016406 1 0 0 0 0 0 0 525668
-0.007893 -0.001854 0.121240 1.540377 0.577309 -0.277236 -0.016437 1 0 0 0 0 0 0 526667
-0.007905 -0.001870 0.121227 1.707757 0.709347 -0.151038 -0.016468 1 0 0 0 0 0 0 527666
-0.007911 -0.001878 0.121223 1.656890 0.622477 -0.246233 -0.016500 1 0 0 0 0 0 0 528668
-0.007926 -0.001895 0.121209 1.774640 0.737981 -0.136316 -0.016531 1 0 0 0 0 0 0 529666
-0.007934 -0.001904 0.121204 1.697084 0.641503 -0.238503 -0.016562 1 0 0 0 0 0 0 530666
-0.007918 -0.001913 0.121194 1.377439 0.638464 -0.176243 -0.016594 1 0 0 0 0 0 0 531669
-0.007922 -0.001931 0.121179 1.611869 0.757032 -0.097479 -0.016625 1 0 0 0 0 0 0 532664
-0.007925 -0.001939 0.121173 1.616479 0.657969 -0.219517 -0.016656 1 0 0 0 0 0 0 533663
-0.007927 -0.001944 0.121171 1.605130 0.592078 -0.278071 -0.016687 1 0 0 0 0 0 0 534670
-0.007907 -0.001951 0.121162 1.332765 0.618557 -0.187670 -0.016718 1 0 0 0 0 0 0 535667
-0.007910 -0.001968 0.121147 1.592866 0.753481 -0.097616 -0.016750 1 0 0 0 0 0 0 536669
-0.007912 -0.001976 0.121141 1.610774 0.662943 -0.215607 -0.016781 1 0 0 0 0 0 0 537668
-0.007893 -0.001985 0.121131 1.340996 0.662293 -0.159601 -0.016812 1 0 0 0 0 0 0 538666
-0.007884 -0.001989 0.121127 1.441961 0.607599 -0.241328 -0.016843 1 0 0 0 0 0 0 539668
-0.007879 -0.001992 0.121126 1.514766 0.574581 -0.280776 -0.016875 1 0 0 0 0 0 0 540671
-0.007857 -0.001997 0.121117 1.288657 0.618607 -0.182851 -0.016906 1 0 0 0 0 0 0 541658
-0.007846 -0.002000 0.121114 1.413957 0.588147 -0.248467 -0.016937 1 0 0 0 0 0 0 542657
-0.007841 -0.002002 0.121113 1.499554 0.567548 -0.282072 -0.016968 1 0 0 0 0 0 0 543661
-0.007838 -0.002003 0.121112 1.545201 0.556947 -0.295344 -0.017000 1 0 0 0 0 0 0 544671
-0.007817 -0.002008 0.121104 1.304282 0.612861 -0.187077 -0.017031 1 0 0 0 0 0 0 545667
-0.007806 -0.002010 0.121101 1.422121 0.588532 -0.249067 -0.017062 1 0 0 0 0 0 0 546669
-0.007801 -0.002011 0.121099 1.503958 0.570969 -0.281382 -0.017093 1 0 0 0 0 0 0 547638
-0.007779 -0.002017 0.121090 1.282907 0.622808 -0.180615 -0.017125 1 0 0 0 0 0 0 548669
-0.007768 -0.002019 0.121087 1.410502 0.596335 -0.245479 -0.017156 1 0 0 0 0 0 0 549667
-0.007763 -0.002021 0.121086 1.497219 0.577732 -0.278824 -0.017187 1 0 0 0 0 0 0 550668
-0.007740 -0.002026 0.121077 1.278542 0.628948 -0.178246 -0.017218 1 0 0 0 0 0 0 551667
-0.007729 -0.002029 0.121074 1.407236 0.602219 -0.243309 -0.017250 1 0 0 0 0 0 0 552670
-0.007723 -0.002030 0.121073 1.494459 0.583471 -0.276745 -0.017281 1 0 0 0 0 0 0 553652
-0.007701 -0.002035 0.121064 1.276145 0.634600 -0.176034 -0.017312 1 0 0 0 0 0 0 554662
-0.007690 -0.002038 0.121061 1.404848 0.607861 -0.241172 -0.017343 1 0 0 0 0 0 0 555653
-0.007664 -0.002044 0.121051 1.227427 0.649907 -0.160599 -0.017375 1 0 0 0 0 0 0 556661
-0.007652 -0.002047 0.121048 1.378024 0.618000 -0.233886 -0.017406 1 0 0 0 0 0 0 557652
-0.007646 -0.002049 0.121046 1.476196 0.596571 -0.270338 -0.017437 1 0 0 0 0 0 0 558660
-0.007623 -0.002054 0.121037 1.263392 0.646274 -0.170364 -0.017468 1 0 0 0 0 0 0 559653
-0.007612 -0.002057 0.121034 1.394673 0.618893 -0.236049 -0.017500 1 0 0 0 0 0 0 560663
-0.007586 -0.002063 0.121024 1.218599 0.660526 -0.155354 -0.017530 1 0 0 0 0 0 0 561651
-0.007574 -0.002066 0.121021 1.369698 0.628522 -0.228869 -0.017562 1 0 0 0 0 0 0 562661
-0.007548 -0.002072 0.121011 1.203605 0.667696 -0.150892 -0.017593 1 0 0 0 0 0 0 563651
-0.007535 -0.002075 0.121008 1.359474 0.634481 -0.225494 -0.017625 1 0 0 0 0 0 0 564661
-0.007509 -0.002081 0.120998 1.195875 0.673021 -0.147761 -0.017656 1 0 0 0 0 0 0 565655
-0.007496 -0.002084 0.120994 1.352862 0.639512 -0.222600 -0.017687 1 0 0 0 0 0 0 566664
-0.007470 -0.002091 0.120984 1.189940 0.677893 -0.144794 -0.017719 1 0 0 0 0 0 0 567679
-0.007437 -0.002098 0.120972 1.082911 0.704903 -0.104800 -0.017750 1 0 0 0 0 0 0 568663
-0.007421 -0.002102 0.120968 1.288063 0.660512 -0.202360 -0.017781 1 0 0 0 0 0 0 569670
-0.007393 -0.002109 0.120958 1.150826 0.692722 -0.133261 -0.017812 1 0 0 0 0 0 0 570668
-0.007380 -0.002112 0.120954 1.320512 0.656011 -0.211597 -0.017843 1 0 0 0 0 0 0 571651
-0.007353 -0.002118 0.120944 1.164157 0.692673 -0.134620 -0.017875 1 0 0 0 0 0 0 572661
-0.007320 -0.002126 0.120932 1.060345 0.718849 -0.094843 -0.017906 1 0 0 0 0 0 0 573658
-0.007304 -0.002130 0.120928 1.266693 0.674151 -0.192900 -0.017937 1 0 0 0 0 0 0 574656
-0.007277 -0.002137 0.120918 1.130304 0.706105 -0.123520 -0.017968 1 0 0 0 0 0 0 575655
-0.007263 -0.002140 0.120914 1.300128 0.669403 -0.202178 -0.017999 1 0 0 0 0 0 0 576656
-0.007224 -0.002133 0.120916 0.984858 0.531489 -0.282564 -0.018031 1 0 0 0 0 0 0 577654
-0.007185 -0.002134 0.120908 0.937417 0.622621 -0.159242 -0.018062 1 0 0 0 0 0 0 578655
-0.007166 -0.002135 0.120905 1.187844 0.626605 -0.214437 -0.018093 1 0 0 0 0 0 0 579654
-0.007137 -0.002140 0.120895 1.076353 0.684728 -0.128092 -0.018124 1 0 0 0 0 0 0 580656
-0.007102 -0.002147 0.120883 0.995469 0.721826 -0.084857 -0.018156 1 0 0 0 0 0 0 581654
-0.007066 -0.002155 0.120870 0.949532 0.743115 -0.066136 -0.018187 1 0 0 0 0 0 0 582654
-0.007048 -0.002159 0.120865 1.185527 0.695538 -0.173471 -0.018218 1 0 0 0 0 0 0 583658
-0.007019 -0.002166 0.120855 1.064539 0.725767 -0.106528 -0.018249 1 0 0 0 0 0 0 584659
-0.006985 -0.002174 0.120842 0.978216 0.748586 -0.070220 -0.018281 1 0 0 0 0 0 0 585657
-0.006949 -0.002183 0.120829 0.929210 0.762674 -0.053920 -0.018311 1 0 0 0 0 0 0 586642
-0.006899 -0.002178 0.120828 0.740753 0.597171 -0.202882 -0.018343 1 0 0 0 0 0 0 587640
-0.006874 -0.002176 0.120827 1.041392 0.608456 -0.231379 -0.018374 1 0 0 0 0 0 0 588640
-0.006842 -0.002180 0.120818 0.969303 0.684082 -0.122302 -0.018406 1 0 0 0 0 0 0 589657
-0.006807 -0.002186 0.120806 0.909793 0.731518 -0.069674 -0.018437 1 0 0 0 0 0 0 590654
-0.006770 -0.002194 0.120793 0.874706 0.758229 -0.047450 -0.018468 1 0 0 0 0 0 0 591656
-0.006732 -0.002202 0.120779 0.852972 0.773699 -0.036986 -0.018499 1 0 0 0 0 0 0 592656
-0.006701 -0.002194 0.120786 0.939982 0.548685 -0.305489 -0.018531 1 0 0 0 0 0 0 593655
-0.006666 -0.002194 0.120780 0.882051 0.642186 -0.155817 -0.018561 1 0 0 0 0 0 0 594639
-0.006628 -0.002198 0.120769 0.843287 0.712799 -0.076419 -0.018593 1 0 0 0 0 0 0 595639
-0.006590 -0.002205 0.120756 0.820426 0.752769 -0.043499 -0.018625 1 0 0 0 0 0 0 596662
-0.006540 -0.002200 0.120754 0.644753 0.600295 -0.185867 -0.018656 1 0 0 0 0 0 0 597656
-0.006495 -0.002202 0.120745 0.689788 0.678439 -0.095259 -0.018687 1 0 0 0 0 0 0 598654
-0.006453 -0.002208 0.120733 0.723967 0.735584 -0.047036 -0.018718 1 0 0 0 0 0 0 599656
-0.006413 -0.002215 0.120719 0.738977 0.768003 -0.026127 -0.018750 1 0 0 0 0 0 0 600661
-0.006373 -0.002223 0.120706 0.742405 0.786429 -0.016034 -0.018781 1 0 0 0 0 0 0 601655
-0.006342 -0.002215 0.120713 0.840350 0.562939 -0.285378 -0.018812 1 0 0 0 0 0 0 602655
-0.006306 -0.002214 0.120706 0.789439 0.657138 -0.135203 -0.018843 1 0 0 0 0 0 0 603655
-0.006269 -0.002219 0.120695 0.753979 0.728103 -0.055532 -0.018874 1 0 0 0 0 0 0 604655
-0.006231 -0.002226 0.120682 0.732463 0.768252 -0.022457 -0.018906 1 0 0 0 0 0 0 605655
-0.006193 -0.002234 0.120668 0.717620 0.790711 -0.007923 -0.018937 1 0 0 0 0 0 0 606656
-0.006154 -0.002243 0.120655 0.705730 0.803988 -0.000115 -0.018968 1 0 0 0 0 0 0 607660
-0.006104 -0.002238 0.120653 0.534240 0.637639 -0.150833 -0.019001 1 0 0 0 0 0 0 608723
-0.006059 -0.002241 0.120643 0.581723 0.708861 -0.063629 -0.019033 1 0 0 0 0 0 0 609733
-0.006017 -0.002246 0.120630 0.616793 0.762568 -0.016599 -0.019064 1 0 0 0 0 0 0 610737
-0.005997 -0.002249 0.120626 0.892405 0.733756 -0.116387 -0.019096 1 0 0 0 0 0 0 611732
-0.005967 -0.002255 0.120615 0.794042 0.772901 -0.042960 -0.019127 1 0 0 0 0 0 0 612736
-0.005933 -0.002263 0.120602 0.718684 0.800285 -0.003839 -0.019158 1 0 0 0 0 0 0 613731
-0.005896 -0.002271 0.120589 0.674683 0.816756 0.013722 -0.019189 1 0 0 0 0 0 0 614723
-0.005859 -0.002280 0.120575 0.647929 0.827123 0.022753 -0.019221 1 0 0 0 0 0 0 615733
-0.005821 -0.002289 0.120561 0.629797 0.834321 0.028715 -0.019252 1 0 0 0 0 0 0 616747
-0.005802 -0.002294 0.120556 0.875760 0.780512 -0.087536 -0.019283 1 0 0 0 0 0 0 617733
-0.005773 -0.002300 0.120545 0.762621 0.806717 -0.019267 -0.019314 1 0 0 0 0 0 0 618735
-0.005740 -0.002308 0.120532 0.679638 0.827561 0.018142 -0.019345 1 0 0 0 0 0 0 619721
-0.005704 -0.002317 0.120519 0.631699 0.840807 0.035156 -0.019377 1 0 0 0 0 0 0 620730
-0.005666 -0.002326 0.120505 0.602804 0.849528 0.044066 -0.019407 1 0 0 0 0 0 0 621715
-0.005617 -0.002322 0.120502 0.421776 0.680806 -0.105448 -0.019439 1 0 0 0 0 0 0 622731
-0.005572 -0.002324 0.120492 0.465138 0.750885 -0.018185 -0.019470 1 0 0 0 0 0 0 623714
-0.005531 -0.002330 0.120480 0.497838 0.804100 0.028882 -0.019502 1 0 0 0 0 0 0 624732
-0.005491 -0.002337 0.120466 0.511462 0.834600 0.049608 -0.019532 1 0 0 0 0 0 0 625714
-0.005452 -0.002345 0.120452 0.513754 0.852182 0.059864 -0.019564 1 0 0 0 0 0 0 626730
-0.005413 -0.002354 0.120438 0.509945 0.863010 0.066353 -0.019595 1 0 0 0 0 0 0 627714
-0.005362 -0.002350 0.120435 0.340908 0.695226 -0.083590 -0.019627 1 0 0 0 0 0 0 628731
-0.005337 -0.002348 0.120435 0.649294 0.706787 -0.119543 -0.019657 1 0 0 0 0 0 0 629715
-0.005305 -0.002351 0.120425 0.584449 0.781542 -0.007952 -0.019689 1 0 0 0 0 0 0 630731
-0.005270 -0.002357 0.120412 0.527718 0.828639 0.046223 -0.019720 1 0 0 0 0 0 0 631714
-0.005233 -0.002365 0.120399 0.492999 0.855249 0.069381 -0.019749 1 0 0 0 0 0 0 632658
-0.005195 -0.002373 0.120385 0.470694 0.870823 0.080569 -0.019780 1 0 0 0 0 0 0 633649
-0.005157 -0.002382 0.120370 0.454485 0.880684 0.087482 -0.019812 1 0 0 0 0 0 0 634649
-0.005119 -0.002391 0.120356 0.441249 0.887663 0.092865 -0.019843 1 0 0 0 0 0 0 635650
-0.005081 -0.002400 0.120342 0.429464 0.893193 0.097747 -0.019874 1 0 0 0 0 0 0 636659
-0.005043 -0.002409 0.120328 0.418321 0.897945 0.102462 -0.019905 1 0 0 0 0 0 0 637648
-0.005005 -0.002418 0.120313 0.407551 0.902372 0.107115 -0.019937 1 0 0 0 0 0 0 638659
-0.004986 -0.002423 0.120308 0.654563 0.847899 -0.012382 -0.019968 1 0 0 0 0 0 0 639649
-0.004945 -0.002417 0.120309 0.381265 0.697788 -0.096837 -0.019999 1 0 0 0 0 0 0 640658
-0.004906 -0.002418 0.120300 0.358016 0.783038 0.023454 -0.020031 1 0 0 0 0 0 0 641665
-0.004867 -0.002423 0.120287 0.355295 0.844730 0.083241 -0.020062 1 0 0 0 0 0 0 642658
-0.004847 -0.002426 0.120283 0.608168 0.821107 -0.015968 -0.020093 1 0 0 0 0 0 0 643645
-0.004818 -0.002431 0.120272 0.501418 0.862067 0.061820 -0.020125 1 0 0 0 0 0 0 644673
-0.004785 -0.002439 0.120258 0.421396 0.890415 0.103071 -0.020156 1 0 0 0 0 0 0 645654
-0.004749 -0.002447 0.120244 0.374461 0.907511 0.121715 -0.020187 1 0 0 0 0 0 0 646655
-0.004731 -0.002451 0.120240 0.602638 0.859767 0.006353 -0.020218 1 0 0 0 0 0 0 647658
-0.004703 -0.002458 0.120228 0.483420 0.888243 0.078831 -0.020250 1 0 0 0 0 0 0 648672
-0.004658 -0.002452 0.120227 0.233796 0.734847 -0.035856 -0.020281 1 0 0 0 0 0 0 649664
-0.004616 -0.002454 0.120217 0.242523 0.813576 0.063814 -0.020312 1 0 0 0 0 0 0 650656
-0.004595 -0.002455 0.120213 0.513921 0.812989 -0.010156 -0.020344 1 0 0 0 0 0 0 651669
-0.004566 -0.002460 0.120202 0.418739 0.866868 0.078541 -0.020375 1 0 0 0 0 0 0 652661
-0.004532 -0.002467 0.120189 0.344753 0.901982 0.123865 -0.020406 1 0 0 0 0 0 0 653665
-0.004503 -0.002457 0.120196 0.393658 0.688570 -0.135729 -0.020437 1 0 0 0 0 0 0 654666
-0.004469 -0.002457 0.120189 0.326233 0.786794 0.022409 -0.020468 1 0 0 0 0 0 0 655665
-0.004433 -0.002461 0.120177 0.281380 0.859991 0.105395 -0.020499 1 0 0 0 0 0 0 656636
-0.004384 -0.002454 0.120175 0.090241 0.725843 -0.013604 -0.020530 1 0 0 0 0 0 0 657635
-0.004359 -0.002451 0.120174 0.386813 0.755720 -0.043049 -0.020562 1 0 0 0 0 0 0 658666
-0.004328 -0.002454 0.120165 0.318428 0.839046 0.074089 -0.020593 1 0 0 0 0 0 0 659660
-0.004293 -0.002460 0.120152 0.259459 0.890568 0.130653 -0.020625 1 0 0 0 0 0 0 660668
-0.004276 -0.002463 0.120147 0.478960 0.861310 0.028176 -0.020656 1 0 0 0 0 0 0 661657
-0.004236 -0.002455 0.120148 0.192545 0.723147 -0.046568 -0.020687 1 0 0 0 0 0 0 662665
-0.004196 -0.002456 0.120138 0.163870 0.814743 0.076512 -0.020718 1 0 0 0 0 0 0 663664
-0.004177 -0.002457 0.120135 0.413553 0.821542 0.010235 -0.020750 1 0 0 0 0 0 0 664668
-0.004148 -0.002461 0.120124 0.308413 0.879031 0.103133 -0.020781 1 0 0 0 0 0 0 665663
-0.004115 -0.002468 0.120111 0.229213 0.915982 0.150144 -0.020812 1 0 0 0 0 0 0 666664
-0.004086 -0.002458 0.120118 0.273519 0.703455 -0.109480 -0.020843 1 0 0 0 0 0 0 667666
-0.004071 -0.002453 0.120120 0.460948 0.743964 -0.078069 -0.020875 1 0 0 0 0 0 0 668668
-0.004045 -0.002455 0.120111 0.317198 0.838175 0.072505 -0.020906 1 0 0 0 0 0 0 669664
-0.004013 -0.002461 0.120099 0.218589 0.895958 0.141963 -0.020937 1 0 0 0 0 0 0 670664
-0.003997 -0.002463 0.120094 0.417370 0.870195 0.043204 -0.020968 1 0 0 0 0 0 0 671664
-0.003957 -0.002456 0.120095 0.120757 0.733461 -0.028790 -0.021000 1 0 0 0 0 0 0 672664
-0.003938 -0.002452 0.120095 0.342452 0.767844 -0.032961 -0.021031 1 0 0 0 0 0 0 673654
-0.003928 -0.002451 0.120095 0.490771 0.795959 -0.032505 -0.021062 1 0 0 0 0 0 0 674662
-0.003904 -0.002454 0.120085 0.314134 0.869721 0.095809 -0.021093 1 0 0 0 0 0 0 675663
-0.003892 -0.002456 0.120082 0.452208 0.857648 0.028294 -0.021125 1 0 0 0 0 0 0 676667
-0.003855 -0.002448 0.120083 0.123510 0.728361 -0.031098 -0.021156 1 0 0 0 0 0 0 677664
-0.003836 -0.002444 0.120083 0.329067 0.766819 -0.031259 -0.021187 1 0 0 0 0 0 0 678664
-0.003807 -0.002446 0.120073 0.214520 0.854984 0.098927 -0.021218 1 0 0 0 0 0 0 679663
-0.003793 -0.002447 0.120070 0.386745 0.851112 0.031966 -0.021250 1 0 0 0 0 0 0 680664
-0.003786 -0.002448 0.120069 0.495029 0.844160 -0.002704 -0.021281 1 0 0 0 0 0 0 681663
-0.003764 -0.002453 0.120059 0.296707 0.898432 0.112566 -0.021312 1 0 0 0 0 0 0 682661
-0.003753 -0.002455 0.120055 0.423186 0.876399 0.039948 -0.021343 1 0 0 0 0 0 0 683652
-0.003735 -0.002443 0.120065 0.343228 0.683976 -0.149164 -0.021375 1 0 0 0 0 0 0 684669
-0.003707 -0.002442 0.120059 0.193363 0.798473 0.046222 -0.021406 1 0 0 0 0 0 0 685660
-0.003693 -0.002441 0.120057 0.359467 0.822821 0.014743 -0.021436 1 0 0 0 0 0 0 686633
-0.003686 -0.002440 0.120056 0.466317 0.831821 -0.006289 -0.021468 1 0 0 0 0 0 0 687664
-0.003663 -0.002445 0.120047 0.267772 0.894290 0.114242 -0.021500 1 0 0 0 0 0 0 688665
-0.003652 -0.002447 0.120043 0.393899 0.876459 0.043178 -0.021530 1 0 0 0 0 0 0 689652
-0.003646 -0.002448 0.120042 0.478731 0.862406 0.007054 -0.021562 1 0 0 0 0 0 0 690659
-0.003625 -0.002453 0.120032 0.268942 0.913039 0.122336 -0.021593 1 0 0 0 0 0 0 691663
-0.003614 -0.002455 0.120028 0.389219 0.889275 0.049312 -0.021625 1 0 0 0 0 0 0 692664
-0.003596 -0.002443 0.120038 0.305835 0.695793 -0.139755 -0.021656 1 0 0 0 0 0 0 693663
-0.003587 -0.002437 0.120042 0.409094 0.751919 -0.073259 -0.021687 1 0 0 0 0 0 0 694656
-0.003564 -0.002439 0.120034 0.222453 0.854573 0.092332 -0.021718 1 0 0 0 0 0 0 695648
-0.003552 -0.002439 0.120031 0.356098 0.858934 0.038087 -0.021750 1 0 0 0 0 0 0 696671
-0.003546 -0.002440 0.120030 0.444984 0.856270 0.007944 -0.021781 1 0 0 0 0 0 0 697663
-0.003543 -0.002440 0.120029 0.491654 0.854780 -0.003703 -0.021812 1 0 0 0 0 0 0 698672
-0.003542 -0.002440 0.120029 0.515445 0.854464 -0.007897 -0.021843 1 0 0 0 0 0 0 699662
-0.003522 -0.002444 0.120019 0.273523 0.912769 0.120062 -0.021875 1 0 0 0 0 0 0 700675
-0.003512 -0.002447 0.120016 0.377375 0.893036 0.051244 -0.021906 1 0 0 0 0 0 0 701672
-0.003507 -0.002448 0.120015 0.451031 0.878040 0.015891 -0.021937 1 0 0 0 0 0 0 702662
-0.003505 -0.002448 0.120014 0.490016 0.870309 0.002424 -0.021969 1 0 0 0 0 0 0 703671
-0.003491 -0.002436 0.120026 0.344396 0.690271 -0.154468 -0.021999 1 0 0 0 0 0 0 704647
-0.003485 -0.002429 0.120030 0.414988 0.754053 -0.075828 -0.022031 1 0 0 0 0 0 0 705656
-0.003462 -0.002430 0.120021 0.212086 0.860650 0.094495 -0.022062 1 0 0 0 0 0 0 706647
-0.003451 -0.002431 0.120018 0.337294 0.867062 0.041594 -0.022093 1 0 0 0 0 0 0 707656
-0.003445 -0.002431 0.120017 0.421948 0.865457 0.011896 -0.022124 1 0 0 0 0 0 0 708648
-0.003443 -0.002431 0.120017 0.466514 0.864492 0.000419 -0.022156 1 0 0 0 0 0 0 709658
-0.003441 -0.002431 0.120017 0.489210 0.864452 -0.003705 -0.022187 1 0 0 0 0 0 0 710655
-0.003440 -0.002431 0.120017 0.500897 0.865001 -0.005166 -0.022218 1 0 0 0 0 0 0 711653
-0.003440 -0.002431 0.120017 0.507100 0.865872 -0.005674 -0.022249 1 0 0 0 0 0 0 712659
-0.003421 -0.002436 0.120007 0.256508 0.924739 0.123974 -0.022280 1 0 0 0 0 0 0 713650
-0.003411 -0.002438 0.120004 0.355737 0.905370 0.055447 -0.022312 1 0 0 0 0 0 0 714655
-0.003407 -0.002439 0.120002 0.427080 0.890574 0.020167 -0.022343 1 0 0 0 0 0 0 715664
-0.003404 -0.002440 0.120002 0.464871 0.882951 0.006740 -0.022375 1 0 0 0 0 0 0 716663
-0.003403 -0.002440 0.120002 0.484366 0.879887 0.001937 -0.022414 1 0 0 0 0 0 0 717937
-0.003403 -0.002440 0.120002 0.494148 0.878433 0.000265 -0.022437 1 0 0 0 0 0 0 718668
-0.003402 -0.002440 0.120002 0.499462 0.878443 -0.000324 -0.022468 1 0 0 0 0 0 0 719665
-0.003402 -0.002440 0.120002 0.502446 0.879062 -0.000532 -0.022500 1 0 0 0 0 0 0 720663
-0.003402 -0.002440 0.120002 0.504301 0.879983 -0.000603 -0.022531 1 0 0 0 0 0 0 721662
-0.003402 -0.002440 0.120002 0.505588 0.881048 -0.000625 -0.022562 1 0 0 0 0 0 0 722663
-0.003402 -0.002440 0.120002 0.506562 0.882189 -0.000640 -0.022593 1 0 0 0 0 0 0 723663
-0.003402 -0.002440 0.120002 0.507402 0.883375 -0.000644 -0.022625 1 0 0 0 0 0 0 724664
-0.003402 -0.002440 0.120002 0.508181 0.884572 -0.000643 -0.022656 1 0 0 0 0 0 0 725661
-0.003402 -0.002440 0.120002 0.508915 0.885784 -0.000649 -0.022687 1 0 0 0 0 0 0 726654
-0.003402 -0.002440 0.120002 0.509632 0.887009 -0.000644 -0.022718 1 0 0 0 0 0 0 727667
-0.003402 -0.002440 0.120002 0.510344 0.888223 -0.000650 -0.022750 1 0 0 0 0 0 0 728665
-0.003402 -0.002440 0.120002 0.511048 0.889429 -0.000645 -0.022781 1 0 0 0 0 0 0 729663
-0.003402 -0.002440 0.120002 0.511751 0.890664 -0.000645 -0.022812 1 0 0 0 0 0 0 730660
-0.003402 -0.002440 0.120002 0.512458 0.891860 -0.000652 -0.022843 1 0 0 0 0 0 0 731657
-0.003402 -0.002440 0.120002 0.513129 0.893064 -0.000654 -0.022874 1 0 0 0 0 0 0 732634
-0.003402 -0.002440 0.120002 0.513858 0.894314 -0.000642 -0.022906 1 0 0 0 0 0 0 733660
-0.003402 -0.002440 0.120002 0.514556 0.895526 -0.000661 -0.022937 1 0 0 0 0 0 0 734653
-0.003402 -0.002440 0.120002 0.515260 0.896769 -0.000650 -0.022968 1 0 0 0 0 0 0 735663
-0.003402 -0.002440 0.120002 0.515965 0.897963 -0.000657 -0.022999 1 0 0 0 0 0 0 736659
-0.003402 -0.002440 0.120002 0.516660 0.899205 -0.000652 -0.023031 1 0 0 0 0 0 0 737660
-0.003402 -0.002440 0.120002 0.517355 0.900406 -0.000653 -0.023062 1 0 0 0 0 0 0 738659
-0.003402 -0.002440 0.120002 0.518065 0.901634 -0.000666 -0.023093 1 0 0 0 0 0 0 739660
-0.003402 -0.002440 0.120002 0.518774 0.902868 -0.000649 -0.023125 1 0 0 0 0 0 0 740671
-0.003402 -0.002440 0.120002 0.519476 0.904090 -0.000667 -0.023156 1 0 0 0 0 0 0 741672
-0.003402 -0.002440 0.120002 0.520176 0.905308 -0.000650 -0.023187 1 0 0 0 0 0 0 742671
-0.003402 -0.002440 0.120002 0.520853 0.906509 -0.000663 -0.023218 1 0 0 0 0 0 0 743653
-0.003402 -0.002440 0.120002 0.521578 0.907749 -0.000671 -0.023250 1 0 0 0 0 0 0 744671
-0.003402 -0.002440 0.120002 0.522280 0.908970 -0.000653 -0.023281 1 0 0 0 0 0 0 745672
-0.003402 -0.002440 0.120002 0.522980 0.910187 -0.000672 -0.023312 1 0 0 0 0 0 0 746669
-0.003402 -0.002440 0.120002 0.523681 0.911409 -0.000655 -0.023344 1 0 0 0 0 0 0 747671
-0.003402 -0.002440 0.120002 0.524373 0.912634 -0.000667 -0.023375 1 0 0 0 0 0 0 748673
-0.003402 -0.002440 0.120002 0.525086 0.913837 -0.000669 -0.023406 1 0 0 0 0 0 0 749670
-0.003402 -0.002440 0.120002 0.525775 0.915068 -0.000663 -0.023437 1 0 0 0 0 0 0 750662
-0.003402 -0.002440 0.120002 0.526472 0.916272 -0.000664 -0.023468 1 0 0 0 0 0 0 751663
-0.003402 -0.002440 0.120002 0.527237 0.917591 -0.000670 -0.023502 1 0 0 0 0 0 0 752732
-0.003402 -0.002440 0.120002 0.527929 0.918806 -0.000667 -0.023533 1 0 0 0 0 0 0 753740
-0.003402 -0.002440 0.120002 0.528628 0.920017 -0.000679 -0.023564 1 0 0 0 0 0 0 754727
-0.003390 -0.002427 0.120013 0.363329 0.744237 -0.152809 -0.023595 1 0 0 0 0 0 0 755729
-0.003364 -0.002425 0.120007 0.169978 0.868164 0.057500 -0.023627 1 0 0 0 0 0 0 756731
-0.003352 -0.002423 0.120005 0.313218 0.897593 0.030228 -0.023658 1 0 0 0 0 0 0 757728
-0.003345 -0.002423 0.120005 0.408520 0.909163 0.010612 -0.023689 1 0 0 0 0 0 0 758734
-0.003342 -0.002423 0.120004 0.458589 0.914985 0.002749 -0.023720 1 0 0 0 0 0 0 759702
-0.003341 -0.002422 0.120004 0.484138 0.918430 -0.000086 -0.023752 1 0 0 0 0 0 0 760730
-0.003340 -0.002422 0.120004 0.497221 0.920726 -0.001089 -0.023783 1 0 0 0 0 0 0 761728
-0.003340 -0.002422 0.120004 0.504083 0.922461 -0.001441 -0.023814 1 0 0 0 0 0 0 762726
-0.003339 -0.002422 0.120004 0.507838 0.923908 -0.001566 -0.023845 1 0 0 0 0 0 0 763715
-0.003339 -0.002422 0.120004 0.510065 0.925269 -0.001611 -0.023877 1 0 0 0 0 0 0 764725
-0.003339 -0.002422 0.120004 0.511498 0.926521 -0.001634 -0.023907 1 0 0 0 0 0 0 765709
-0.003339 -0.002422 0.120004 0.512553 0.927783 -0.001630 -0.023939 1 0 0 0 0 0 0 766725
-0.003339 -0.002422 0.120004 0.513420 0.929006 -0.001644 -0.023970 1 0 0 0 0 0 0 767724
-0.003320 -0.002427 0.119995 0.259889 0.988125 0.128790 -0.024001 1 0 0 0 0 0 0 768711
-0.003311 -0.002429 0.119991 0.357375 0.968922 0.060230 -0.024033 1 0 0 0 0 0 0 769724
-0.003306 -0.002430 0.119990 0.427787 0.954209 0.024931 -0.024064 1 0 0 0 0 0 0 770709
-0.003304 -0.002431 0.119990 0.465122 0.946622 0.011497 -0.024095 1 0 0 0 0 0 0 771723
-0.003303 -0.002431 0.119989 0.484155 0.943251 0.006717 -0.024126 1 0 0 0 0 0 0 772711
-0.003302 -0.002431 0.119989 0.493984 0.942155 0.005029 -0.024158 1 0 0 0 0 0 0 773727
-0.003302 -0.002431 0.119989 0.499191 0.942144 0.004444 -0.024189 1 0 0 0 0 0 0 774709
-0.003302 -0.002431 0.119989 0.502116 0.942785 0.004245 -0.024220 1 0 0 0 0 0 0 775725
-0.003302 -0.002431 0.119989 0.503853 0.943609 0.004186 -0.024249 1 0 0 0 0 0 0 776645
-0.003302 -0.002431 0.119989 0.505085 0.944671 0.004163 -0.024281 1 0 0 0 0 0 0 777653
-0.003302 -0.002431 0.119989 0.506009 0.945806 0.004160 -0.024312 1 0 0 0 0 0 0 778645
-0.003302 -0.002431 0.119989 0.506804 0.946997 0.004163 -0.024343 1 0 0 0 0 0 0 779653
-0.003302 -0.002431 0.119989 0.507521 0.948173 0.004163 -0.024374 1 0 0 0 0 0 0 780644
-0.003302 -0.002431 0.119989 0.508207 0.949391 0.004175 -0.024406 1 0 0 0 0 0 0 781653
-0.003302 -0.002431 0.119989 0.508878 0.950590 0.004169 -0.024436 1 0 0 0 0 0 0 782644
-0.003302 -0.002431 0.119989 0.509544 0.951824 0.004180 -0.024468 1 0 0 0 0 0 0 783653
-0.003302 -0.002431 0.119989 0.510197 0.953042 0.004186 -0.024499 1 0 0 0 0 0 0 784654
-0.003302 -0.002431 0.119989 0.510848 0.954258 0.004192 -0.024531 1 0 0 0 0 0 0 785654
-0.003302 -0.002431 0.119989 0.511498 0.955462 0.004196 -0.024562 1 0 0 0 0 0 0 786661
-0.003302 -0.002431 0.119989 0.512155 0.956699 0.004202 -0.024593 1 0 0 0 0 0 0 787664
-0.003283 -0.002436 0.119980 0.258450 1.015808 0.134871 -0.024624 1 0 0 0 0 0 0 788652
-0.003273 -0.002438 0.119976 0.355688 0.996636 0.066272 -0.024655 1 0 0 0 0 0 0 789644
-0.003269 -0.002439 0.119975 0.426003 0.981956 0.030972 -0.024687 1 0 0 0 0 0 0 790650
-0.003266 -0.002440 0.119975 0.463253 0.974376 0.017531 -0.024718 1 0 0 0 0 0 0 791647
-0.003265 -0.002440 0.119974 0.482264 0.971029 0.012737 -0.024749 1 0 0 0 0 0 0 792655
-0.003265 -0.002440 0.119974 0.492057 0.969923 0.011070 -0.024781 1 0 0 0 0 0 0 793658
-0.003264 -0.002440 0.119974 0.497227 0.969917 0.010498 -0.024811 1 0 0 0 0 0 0 794637
-0.003264 -0.002440 0.119974 0.500139 0.970555 0.010301 -0.024843 1 0 0 0 0 0 0 795649
-0.003264 -0.002440 0.119974 0.501911 0.971484 0.010248 -0.024874 1 0 0 0 0 0 0 796651
-0.003264 -0.002440 0.119974 0.503094 0.972518 0.010238 -0.024905 1 0 0 0 0 0 0 797631
-0.003264 -0.002440 0.119974 0.504014 0.973688 0.010244 -0.024937 1 0 0 0 0 0 0 798648
-0.003264 -0.002440 0.119974 0.504787 0.974862 0.010240 -0.024968 1 0 0 0 0 0 0 799647
-0.003264 -0.002440 0.119974 0.505490 0.976067 0.010260 -0.024999 1 0 0 0 0 0 0 800650
-0.003264 -0.002440 0.119974 0.506162 0.977276 0.010274 -0.025030 1 0 0 0 0 0 0 801649
-0.003245 -0.002445 0.119965 0.252464 1.036421 0.141147 -0.025062 1 0 0 0 0 0 0 802656
-0.003236 -0.002447 0.119961 0.349547 1.017261 0.072521 -0.025092 1 0 0 0 0 0 0 803634
-0.003231 -0.002448 0.119960 0.419772 1.002625 0.037186 -0.025124 1 0 0 0 0 0 0 804655
-0.003229 -0.002449 0.119960 0.456995 0.995057 0.023741 -0.025156 1 0 0 0 0 0 0 805656
-0.003227 -0.002449 0.119959 0.475959 0.991708 0.018960 -0.025187 1 0 0 0 0 0 0 806647
-0.003227 -0.002449 0.119959 0.485732 0.990587 0.017290 -0.025218 1 0 0 0 0 0 0 807649
-0.003227 -0.002449 0.119959 0.490890 0.990620 0.016736 -0.025249 1 0 0 0 0 0 0 808649
-0.003226 -0.002449 0.119959 0.493774 0.991250 0.016546 -0.025280 1 0 0 0 0 0 0 809649
-0.003226 -0.002449 0.119959 0.495523 0.992178 0.016500 -0.025312 1 0 0 0 0 0 0 810647
-0.003207 -0.002453 0.119950 0.242398 1.051136 0.147527 -0.025343 1 0 0 0 0 0 0 811649
-0.003198 -0.002456 0.119946 0.339649 1.031974 0.078839 -0.025374 1 0 0 0 0 0 0 812648
-0.003193 -0.002457 0.119945 0.409929 1.017287 0.043480 -0.025405 1 0 0 0 0 0 0 813649
-0.003191 -0.002457 0.119945 0.447158 1.009723 0.030033 -0.025437 1 0 0 0 0 0 0 814646
-0.003190 -0.002458 0.119944 0.466144 1.006363 0.025265 -0.025468 1 0 0 0 0 0 0 815648
-0.003189 -0.002458 0.119944 0.475893 1.005256 0.023593 -0.025499 1 0 0 0 0 0 0 816650
-0.003189 -0.002458 0.119944 0.481058 1.005296 0.023038 -0.025530 1 0 0 0 0 0 0 817648
-0.003189 -0.002458 0.119944 0.483917 1.005924 0.022866 -0.025562 1 0 0 0 0 0 0 818649
-0.003170 -0.002462 0.119935 0.231389 1.064723 0.154023 -0.025593 1 0 0 0 0 0 0 819649
-0.003160 -0.002465 0.119931 0.328800 1.045502 0.085276 -0.025624 1 0 0 0 0 0 0 820648
-0.003156 -0.002466 0.119930 0.399162 1.030816 0.049880 -0.025655 1 0 0 0 0 0 0 821649
-0.003153 -0.002466 0.119930 0.436420 1.023236 0.036437 -0.025687 1 0 0 0 0 0 0 822647
-0.003152 -0.002467 0.119929 0.455413 1.019886 0.031663 -0.025718 1 0 0 0 0 0 0 823649
-0.003152 -0.002467 0.119929 0.465165 1.018764 0.030007 -0.025749 1 0 0 0 0 0 0 824648
-0.003151 -0.002467 0.119929 0.470305 1.018800 0.029452 -0.025780 1 0 0 0 0 0 0 825647
-0.003132 -0.002471 0.119920 0.218945 1.077286 0.160667 -0.025811 1 0 0 0 0 0 0 826642
-0.003123 -0.002474 0.119916 0.316833 1.057965 0.091797 -0.025843 1 0 0 0 0 0 0 827651
-0.003118 -0.002475 0.119915 0.387399 1.043210 0.056380 -0.025874 1 0 0 0 0 0 0 828653
-0.003116 -0.002475 0.119915 0.424761 1.035596 0.042918 -0.025905 1 0 0 0 0 0 0 829646
-0.003115 -0.002476 0.119914 0.443785 1.032227 0.038143 -0.025937 1 0 0 0 0 0 0 830648
-0.003114 -0.002476 0.119914 0.453548 1.031111 0.036504 -0.025968 1 0 0 0 0 0 0 831647
-0.003114 -0.002476 0.119914 0.458694 1.031151 0.035962 -0.025999 1 0 0 0 0 0 0 832649
-0.003095 -0.002480 0.119905 0.207403 1.089617 0.167340 -0.026030 1 0 0 0 0 0 0 833646
-0.003085 -0.002482 0.119901 0.305159 1.070322 0.098409 -0.026062 1 0 0 0 0 0 0 834649
-0.003081 -0.002484 0.119900 0.375658 1.055591 0.062971 -0.026093 1 0 0 0 0 0 0 835648
-0.003078 -0.002484 0.119899 0.412989 1.047977 0.049512 -0.026124 1 0 0 0 0 0 0 836649
-0.003077 -0.002485 0.119899 0.431988 1.044614 0.044742 -0.026155 1 0 0 0 0 0 0 837645
-0.003077 -0.002485 0.119899 0.441715 1.043522 0.043107 -0.026187 1 0 0 0 0 0 0 838647
-0.003076 -0.002485 0.119899 0.446844 1.043554 0.042564 -0.026218 1 0 0 0 0 0 0 839639
-0.003076 -0.002485 0.119899 0.449714 1.044294 0.042423 -0.026252 1 0 0 0 0 0 0 840725
-0.003076 -0.002485 0.119899 0.451387 1.045216 0.042393 -0.026282 1 0 0 0 0 0 0 841713
-0.003076 -0.002485 0.119899 0.452497 1.046327 0.042419 -0.026314 1 0 0 0 0 0 0 842722
-0.003076 -0.002485 0.119899 0.453299 1.047464 0.042460 -0.026345 1 0 0 0 0 0 0 843708
-0.003076 -0.002485 0.119899 0.454003 1.048696 0.042508 -0.026377 1 0 0 0 0 0 0 844724
-0.003057 -0.002489 0.119889 0.200469 1.107714 0.174293 -0.026407 1 0 0 0 0 0 0 845707
-0.003048 -0.002491 0.119886 0.296995 1.088763 0.105401 -0.026439 1 0 0 0 0 0 0 846722
-0.003043 -0.002493 0.119885 0.366850 1.074186 0.069951 -0.026470 1 0 0 0 0 0 0 847707
-0.003041 -0.002493 0.119884 0.403823 1.066595 0.056498 -0.026499 1 0 0 0 0 0 0 848652
-0.003040 -0.002493 0.119884 0.422658 1.063264 0.051745 -0.026530 1 0 0 0 0 0 0 849641
-0.003039 -0.002494 0.119884 0.432311 1.062192 0.050107 -0.026562 1 0 0 0 0 0 0 850651
-0.003039 -0.002494 0.119884 0.437381 1.062259 0.049581 -0.026593 1 0 0 0 0 0 0 851652
-0.003039 -0.002494 0.119884 0.440153 1.062894 0.049435 -0.026624 1 0 0 0 0 0 0 852643
-0.003039 -0.002494 0.119884 0.441811 1.063837 0.049413 -0.026655 1 0 0 0 0 0 0 853644
-0.003039 -0.002494 0.119884 0.442940 1.065078 0.049458 -0.026690 1 0 0 0 0 0 0 854751
-0.003039 -0.002494 0.119884 0.443685 1.066099 0.049495 -0.026718 1 0 0 0 0 0 0 855642
-0.003039 -0.002494 0.119884 0.444357 1.067333 0.049556 -0.026749 1 0 0 0 0 0 0 856655
-0.003039 -0.002494 0.119884 0.444942 1.068533 0.049608 -0.026780 1 0 0 0 0 0 0 857639
-0.003039 -0.002494 0.119884 0.445489 1.069769 0.049673 -0.026811 1 0 0 0 0 0 0 858637
-0.003039 -0.002494 0.119884 0.446053 1.071045 0.049728 -0.026843 1 0 0 0 0 0 0 859659
-0.003039 -0.002494 0.119884 0.446566 1.072270 0.049784 -0.026874 1 0 0 0 0 0 0 860641
-0.003039 -0.002494 0.119884 0.447089 1.073525 0.049842 -0.026905 1 0 0 0 0 0 0 861647
-0.003039 -0.002494 0.119884 0.447602 1.074768 0.049893 -0.026937 1 0 0 0 0 0 0 862651
-0.003039 -0.002494 0.119884 0.448131 1.076010 0.049964 -0.026968 1 0 0 0 0 0 0 863650
-0.003039 -0.002494 0.119884 0.448648 1.077268 0.050017 -0.026999 1 0 0 0 0 0 0 864650
-0.003039 -0.002494 0.119884 0.449171 1.078506 0.050080 -0.027030 1 0 0 0 0 0 0 865651
-0.003039 -0.002494 0.119884 0.449685 1.079758 0.050132 -0.027062 1 0 0 0 0 0 0 866647
-0.003039 -0.002494 0.119884 0.450208 1.080994 0.050196 -0.027093 1 0 0 0 0 0 0 867647
-0.003039 -0.002494 0.119884 0.450727 1.082239 0.050235 -0.027124 1 0 0 0 0 0 0 868646
-0.003039 -0.002494 0.119884 0.451245 1.083483 0.050310 -0.027155 1 0 0 0 0 0 0 869644
-0.003039 -0.002494 0.119884 0.451762 1.084744 0.050364 -0.027187 1 0 0 0 0 0 0 870646
-0.003039 -0.002494 0.119884 0.452280 1.085991 0.050421 -0.027218 1 0 0 0 0 0 0 871645
-0.003039 -0.002494 0.119884 0.452846 1.087331 0.050490 -0.027252 1 0 0 0 0 0 0 872729
-0.003039 -0.002494 0.119884 0.453369 1.088582 0.050529 -0.027283 1 0 0 0 0 0 0 873733
-0.003039 -0.002494 0.119884 0.453889 1.089832 0.050605 -0.027314 1 0 0 0 0 0 0 874736
-0.003039 -0.002494 0.119884 0.454403 1.091087 0.050658 -0.027346 1 0 0 0 0 0 0 875733
-0.003039 -0.002494 0.119884 0.454927 1.092326 0.050722 -0.027377 1 0 0 0 0 0 0 876735
-0.003039 -0.002494 0.119884 0.455443 1.093583 0.050774 -0.027408 1 0 0 0 0 0 0 877735
-0.003039 -0.002494 0.119884 0.455955 1.094784 0.050823 -0.027438 1 0 0 0 0 0 0 878699
-0.003039 -0.002494 0.119884 0.456480 1.096051 0.050894 -0.027470 1 0 0 0 0 0 0 879723
-0.003039 -0.002494 0.119884 0.456974 1.097269 0.050939 -0.027501 1 0 0 0 0 0 0 880698
-0.003039 -0.002494 0.119884 0.457515 1.098542 0.051010 -0.027533 1 0 0 0 0 0 0 881721
-0.003039 -0.002494 0.119884 0.458033 1.099801 0.051063 -0.027564 1 0 0 0 0 0 0 882722
-0.003039 -0.002494 0.119884 0.458568 1.101038 0.051121 -0.027595 1 0 0 0 0 0 0 883724
-0.003039 -0.002494 0.119884 0.459068 1.102285 0.051178 -0.027626 1 0 0 0 0 0 0 884714
-0.003039 -0.002494 0.119884 0.459596 1.103536 0.051243 -0.027658 1 0 0 0 0 0 0 885726
-0.003039 -0.002494 0.119884 0.460104 1.104784 0.051288 -0.027689 1 0 0 0 0 0 0 886725
-0.003039 -0.002494 0.119884 0.460631 1.106024 0.051357 -0.027720 1 0 0 0 0 0 0 887722
-0.003039 -0.002494 0.119884 0.461163 1.107287 0.051404 -0.027752 1 0 0 0 0 0 0 888728
-0.003039 -0.002494 0.119884 0.461673 1.108520 0.051473 -0.027783 1 0 0 0 0 0 0 889723
-0.003039 -0.002494 0.119884 0.462191 1.109786 0.051527 -0.027814 1 0 0 0 0 0 0 890730
-0.003039 -0.002494 0.119884 0.462699 1.111017 0.051576 -0.027845 1 0 0 0 0 0 0 891723
-0.003039 -0.002494 0.119884 0.463230 1.112265 0.051647 -0.027877 1 0 0 0 0 0 0 892727
-0.003039 -0.002494 0.119884 0.463756 1.113513 0.051693 -0.027908 1 0 0 0 0 0 0 893721
-0.003039 -0.002494 0.119884 0.464256 1.114724 0.051761 -0.027938 1 0 0 0 0 0 0 894699
-0.003039 -0.002494 0.119884 0.464772 1.115982 0.051814 -0.027969 1 0 0 0 0 0 0 895699
-0.003039 -0.002494 0.119884 0.465307 1.117251 0.051879 -0.028002 1 0 0 0 0 0 0 896725
-0.003039 -0.002494 0.119884 0.465811 1.118489 0.051924 -0.028033 1 0 0 0 0 0 0 897716
-0.003039 -0.002494 0.119884 0.466357 1.119742 0.051988 -0.028064 1 0 0 0 0 0 0 898726
-0.003039 -0.002494 0.119884 0.466856 1.120983 0.052046 -0.028095 1 0 0 0 0 0 0 899710
-0.003039 -0.002494 0.119884 0.467382 1.122252 0.052105 -0.028127 1 0 0 0 0 0 0 900727
-0.003039 -0.002494 0.119884 0.467903 1.123483 0.052169 -0.028158 1 0 0 0 0 0 0 901723
-0.003039 -0.002494 0.119884 0.468421 1.124745 0.052221 -0.028189 1 0 0 0 0 0 0 902727
-0.003039 -0.002494 0.119884 0.468944 1.125963 0.052271 -0.028220 1 0 0 0 0 0 0 903721
-0.003039 -0.002494 0.119884 0.469458 1.127234 0.052335 -0.028252 1 0 0 0 0 0 0 904724
-0.003039 -0.002494 0.119884 0.469979 1.128467 0.052400 -0.028283 1 0 0 0 0 0 0 905721
-0.003039 -0.002494 0.119884 0.470500 1.129736 0.052453 -0.028314 1 0 0 0 0 0 0 906730
-0.003039 -0.002494 0.119884 0.471006 1.130935 0.052515 -0.028345 1 0 0 0 0 0 0 907700
-0.003039 -0.002494 0.119884 0.471533 1.132186 0.052561 -0.028376 1 0 0 0 0 0 0 908697
-0.003039 -0.002494 0.119884 0.472034 1.133429 0.052616 -0.028407 1 0 0 0 0 0 0 909698
-0.003039 -0.002494 0.119884 0.472574 1.134700 0.052688 -0.028439 1 0 0 0 0 0 0 910720
-0.003039 -0.002494 0.119884 0.473085 1.135944 0.052741 -0.028470 1 0 0 0 0 0 0 911709
-0.003039 -0.002494 0.119884 0.473613 1.137194 0.052805 -0.028501 1 0 0 0 0 0 0 912720
-0.003039 -0.002494 0.119884 0.474134 1.138430 0.052851 -0.028532 1 0 0 0 0 0 0 913705
-0.003039 -0.002494 0.119884 0.474653 1.139687 0.052920 -0.028564 1 0 0 0 0 0 0 914719
-0.003039 -0.002494 0.119884 0.475153 1.140918 0.052965 -0.028595 1 0 0 0 0 0 0 915705
-0.003039 -0.002494 0.119884 0.475689 1.142178 0.053036 -0.028626 1 0 0 0 0 0 0 916718
-0.003039 -0.002494 0.119884 0.476198 1.143418 0.053088 -0.028657 1 0 0 0 0 0 0 917703
-0.003039 -0.002494 0.119884 0.476732 1.144653 0.053146 -0.028688 1 0 0 0 0 0 0 918704
-0.003039 -0.002494 0.119884 0.477245 1.145929 0.053204 -0.028720 1 0 0 0 0 0 0 919717
-0.003039 -0.002494 0.119884 0.477723 1.147082 0.053258 -0.028749 1 0 0 0 0 0 0 920641
-0.003039 -0.002494 0.119884 0.478242 1.148320 0.053315 -0.028780 1 0 0 0 0 0 0 921649
-0.003039 -0.002494 0.119884 0.478761 1.149573 0.053373 -0.028811 1 0 0 0 0 0 0 922640
-0.003039 -0.002494 0.119884 0.479300 1.150819 0.053432 -0.028843 1 0 0 0 0 0 0 923649
-0.003039 -0.002494 0.119884 0.479801 1.152067 0.053489 -0.028874 1 0 0 0 0 0 0 924640
-0.003039 -0.002494 0.119884 0.480327 1.153314 0.053554 -0.028905 1 0 0 0 0 0 0 925648
-0.003039 -0.002494 0.119884 0.480839 1.154561 0.053606 -0.028936 1 0 0 0 0 0 0 926640
-0.003039 -0.002494 0.119884 0.481369 1.155797 0.053656 -0.028968 1 0 0 0 0 0 0 927648
-0.003039 -0.002494 0.119884 0.481878 1.157054 0.053720 -0.028999 1 0 0 0 0 0 0 928640
-0.003039 -0.002494 0.119884 0.482404 1.158301 0.053785 -0.029030 1 0 0 0 0 0 0 929648
-0.003039 -0.002494 0.119884 0.482929 1.159580 0.053838 -0.029062 1 0 0 0 0 0 0 930665
-0.003039 -0.002494 0.119884 0.483444 1.160819 0.053895 -0.029093 1 0 0 0 0 0 0 931658
-0.003039 -0.002494 0.119884 0.483971 1.162035 0.053953 -0.029124 1 0 0 0 0 0 0 932644
-0.003039 -0.002494 0.119884 0.484477 1.163303 0.054004 -0.029156 1 0 0 0 0 0 0 933658
-0.003039 -0.002494 0.119884 0.485003 1.164542 0.054074 -0.029187 1 0 0 0 0 0 0 934654
-0.003039 -0.002494 0.119884 0.485520 1.165802 0.054127 -0.029218 1 0 0 0 0 0 0 935655
-0.003039 -0.002494 0.119884 0.486041 1.167036 0.054191 -0.029249 1 0 0 0 0 0 0 936653
-0.003039 -0.002494 0.119884 0.486571 1.168293 0.054237 -0.029281 1 0 0 0 0 0 0 937655
-0.003039 -0.002494 0.119884 0.487081 1.169529 0.054306 -0.029312 1 0 0 0 0 0 0 938653
-0.003039 -0.002494 0.119884 0.487592 1.170787 0.054352 -0.029343 1 0 0 0 0 0 0 939660
-0.003039 -0.002494 0.119884 0.488116 1.172038 0.054415 -0.029374 1 0 0 0 0 0 0 940656
-0.003039 -0.002494 0.119884 0.488639 1.173273 0.054480 -0.029406 1 0 0 0 0 0 0 941655
-0.003039 -0.002494 0.119884 0.489167 1.174528 0.054526 -0.029437 1 0 0 0 0 0 0 942656
-0.003039 -0.002494 0.119884 0.489663 1.175729 0.054594 -0.029467 1 0 0 0 0 0 0 943625
-0.003039 -0.002494 0.119884 0.490179 1.176987 0.054647 -0.029498 1 0 0 0 0 0 0 944626
-0.003039 -0.002494 0.119884 0.490709 1.178253 0.054705 -0.029531 1 0 0 0 0 0 0 945656
-0.003039 -0.002494 0.119884 0.491216 1.179479 0.054762 -0.029561 1 0 0 0 0 0 0 946625
-0.003039 -0.002494 0.119884 0.491771 1.180762 0.054822 -0.029593 1 0 0 0 0 0 0 947664
-0.003039 -0.002494 0.119884 0.492274 1.182014 0.054879 -0.029624 1 0 0 0 0 0 0 948658
-0.003039 -0.002494 0.119884 0.492776 1.183225 0.054936 -0.029655 1 0 0 0 0 0 0 949628
-0.003039 -0.002494 0.119884 0.493315 1.184501 0.055002 -0.029687 1 0 0 0 0 0 0 950660
-0.003039 -0.002494 0.119884 0.493816 1.185732 0.055046 -0.029718 1 0 0 0 0 0 0 951646
-0.003039 -0.002494 0.119884 0.494347 1.186950 0.055109 -0.029748 1 0 0 0 0 0 0 952627
-0.003039 -0.002494 0.119884 0.494868 1.188245 0.055169 -0.029781 1 0 0 0 0 0 0 953655
-0.003039 -0.002494 0.119884 0.495389 1.189480 0.055233 -0.029812 1 0 0 0 0 0 0 954654
-0.003039 -0.002494 0.119884 0.495890 1.190700 0.055283 -0.029842 1 0 0 0 0 0 0 955624
-0.003039 -0.002494 0.119884 0.496428 1.191976 0.055349 -0.029874 1 0 0 0 0 0 0 956655
-0.003039 -0.002494 0.119884 0.496949 1.193222 0.055388 -0.029906 1 0 0 0 0 0 0 957655
-0.003039 -0.002494 0.119884 0.497451 1.194429 0.055461 -0.029936 1 0 0 0 0 0 0 958624
-0.003039 -0.002494 0.119884 0.497982 1.195724 0.055516 -0.029968 1 0 0 0 0 0 0 959653
-0.003039 -0.002494 0.119884 0.498500 1.196971 0.055574 -0.029999 1 0 0 0 0 0 0 960652
-0.003039 -0.002494 0.119884 0.499023 1.198208 0.055638 -0.030031 1 0 0 0 0 0 0 961653
-0.003039 -0.002494 0.119884 0.499553 1.199465 0.055684 -0.030062 1 0 0 0 0 0 0 962655
-0.003039 -0.002494 0.119884 0.500051 1.200681 0.055746 -0.030093 1 0 0 0 0 0 0 963644
-0.003039 -0.002494 0.119884 0.500580 1.201962 0.055805 -0.030124 1 0 0 0 0 0 0 964657
-0.003039 -0.002494 0.119884 0.501099 1.203191 0.055869 -0.030155 1 0 0 0 0 0 0 965650
-0.003039 -0.002494 0.119884 0.501616 1.204451 0.055922 -0.030187 1 0 0 0 0 0 0 966652
-0.003039 -0.002494 0.119884 0.502152 1.205688 0.055979 -0.030218 1 0 0 0 0 0 0 967655
-0.003039 -0.002494 0.119884 0.502658 1.206948 0.056037 -0.030249 1 0 0 0 0 0 0 968655
-0.003039 -0.002494 0.119884 0.503167 1.208186 0.056088 -0.030281 1 0 0 0 0 0 0 969653
-0.003039 -0.002494 0.119884 0.503694 1.209422 0.056158 -0.030312 1 0 0 0 0 0 0 970648
-0.003039 -0.002494 0.119884 0.504207 1.210673 0.056211 -0.030343 1 0 0 0 0 0 0 971642
-0.003039 -0.002494 0.119884 0.504745 1.211915 0.056268 -0.030374 1 0 0 0 0 0 0 972649
-0.003039 -0.002494 0.119884 0.505254 1.213183 0.056327 -0.030406 1 0 0 0 0 0 0 973655
-0.003039 -0.002494 0.119884 0.505776 1.214419 0.056391 -0.030437 1 0 0 0 0 0 0 974655
-0.003039 -0.002494 0.119884 0.506283 1.215666 0.056436 -0.030468 1 0 0 0 0 0 0 975653
-0.003039 -0.002494 0.119884 0.506813 1.216913 0.056506 -0.030499 1 0 0 0 0 0 0 976656
-0.003039 -0.002494 0.119884 0.507341 1.218165 0.056552 -0.030531 1 0 0 0 0 0 0 977653
-0.003039 -0.002494 0.119884 0.507852 1.219402 0.056622 -0.030562 1 0 0 0 0 0 0 978652
-0.003039 -0.002494 0.119884 0.508368 1.220663 0.056674 -0.030593 1 0 0 0 0 0 0 979654
-0.003039 -0.002494 0.119884 0.508888 1.221913 0.056732 -0.030624 1 0 0 0 0 0 0 980656
-0.003039 -0.002494 0.119884 0.509410 1.223126 0.056782 -0.030655 1 0 0 0 0 0 0 981647
-0.003039 -0.002494 0.119884 0.509920 1.224386 0.056846 -0.030686 1 0 0 0 0 0 0 982641
-0.003039 -0.002494 0.119884 0.510441 1.225621 0.056911 -0.030718 1 0 0 0 0 0 0 983639
-0.003039 -0.002494 0.119884 0.510957 1.226880 0.056963 -0.030749 1 0 0 0 0 0 0 984640
-0.003039 -0.002494 0.119884 0.511479 1.228115 0.057027 -0.030780 1 0 0 0 0 0 0 985639
-0.003039 -0.002494 0.119884 0.512004 1.229372 0.057066 -0.030812 1 0 0 0 0 0 0 986648
-0.003039 -0.002494 0.119884 0.512518 1.230606 0.057141 -0.030843 1 0 0 0 0 0 0 987638
-0.003039 -0.002494 0.119884 0.513038 1.231875 0.057195 -0.030874 1 0 0 0 0 0 0 988647
-0.003039 -0.002494 0.119884 0.513555 1.233100 0.057258 -0.030905 1 0 0 0 0 0 0 989637
-0.003039 -0.002494 0.119884 0.514076 1.234368 0.057311 -0.030937 1 0 0 0 0 0 0 990646
-0.003039 -0.002494 0.119884 0.514608 1.235615 0.057362 -0.030968 1 0 0 0 0 0 0 991647
-0.003039 -0.002494 0.119884 0.515116 1.236843 0.057431 -0.030999 1 0 0 0 0 0 0 992639
-0.003039 -0.002494 0.119884 0.515627 1.238102 0.057477 -0.031030 1 0 0 0 0 0 0 993647
-0.003039 -0.002494 0.119884 0.516151 1.239334 0.057547 -0.031061 1 0 0 0 0 0 0 994638
-0.003039 -0.002494 0.119884 0.516675 1.240609 0.057600 -0.031093 1 0 0 0 0 0 0 995651
-0.003039 -0.002494 0.119884 0.517206 1.241834 0.057658 -0.031124 1 0 0 0 0 0 0 996644
-0.003039 -0.002494 0.119884 0.517714 1.243100 0.057716 -0.031155 1 0 0 0 0 0 0 997649
-0.003039 -0.002494 0.119884 0.518229 1.244321 0.057779 -0.031186 1 0 0 0 0 0 0 998637
-0.003039 -0.002494 0.119884 0.518742 1.245582 0.057825 -0.031218 1 0 0 0 0 0 0 999646
-0.003039 -0.002494 0.119884 0.519263 1.246825 0.057888 -0.031249 1 0 0 0 0 0 1 636
-0.003039 -0.002494 0.119884 0.519798 1.248058 0.057946 -0.031280 1 0 0 0 0 0 1 1636
-0.003039 -0.002494 0.119884 0.520312 1.249338 0.058005 -0.031312 1 0 0 0 0 0 1 2652
-0.003039 -0.002494 0.119884 0.520826 1.250557 0.058069 -0.031343 1 0 0 0 0 0 1 3638
-0.003039 -0.002494 0.119884 0.521344 1.251829 0.058115 -0.031374 1 0 0 0 0 0 1 4656
-0.003039 -0.002494 0.119884 0.521873 1.253074 0.058185 -0.031406 1 0 0 0 0 0 1 5657
-0.003039 -0.002494 0.119884 0.522400 1.254324 0.058231 -0.031437 1 0 0 0 0 0 1 6653
-0.003039 -0.002494 0.119884 0.522913 1.255564 0.058300 -0.031468 1 0 0 0 0 0 1 7654
-0.003039 -0.002494 0.119884 0.523429 1.256824 0.058353 -0.031499 1 0 0 0 0 0 1 8656
-0.003039 -0.002494 0.119884 0.523946 1.258067 0.058411 -0.031530 1 0 0 0 0 0 1 9652
-0.003039 -0.002494 0.119884 0.524468 1.259303 0.058475 -0.031562 1 0 0 0 0 0 1 10652
-0.003039 -0.002494 0.119884 0.524988 1.260549 0.058514 -0.031593 1 0 0 0 0 0 1 11652
-0.003039 -0.002494 0.119884 0.525512 1.261808 0.058590 -0.031625 1 0 0 0 0 0 1 12662
-0.003039 -0.002494 0.119884 0.526025 1.263059 0.058643 -0.031656 1 0 0 0 0 0 1 13656
-0.003039 -0.002494 0.119884 0.526547 1.264295 0.058706 -0.031687 1 0 0 0 0 0 1 14656
-0.003039 -0.002494 0.119884 0.527061 1.265546 0.058758 -0.031718 1 0 0 0 0 0 1 15651
-0.003039 -0.002494 0.119884 0.527590 1.266779 0.058809 -0.031749 1 0 0 0 0 0 1 16657
-0.003039 -0.002494 0.119884 0.528099 1.268036 0.058873 -0.031780 1 0 0 0 0 0 1 17649
-0.003039 -0.002494 0.119884 0.528624 1.269281 0.058938 -0.031812 1 0 0 0 0 0 1 18655
-0.003039 -0.002494 0.119884 0.529140 1.270538 0.058990 -0.031843 1 0 0 0 0 0 1 19655
-0.003039 -0.002494 0.119884 0.529658 1.271784 0.059047 -0.031874 1 0 0 0 0 0 1 20653
-0.003039 -0.002494 0.119884 0.530193 1.273018 0.059105 -0.031906 1 0 0 0 0 0 1 21654
-0.003039 -0.002494 0.119884 0.530690 1.274267 0.059156 -0.031937 1 0 0 0 0 0 1 22652
-0.003039 -0.002494 0.119884 0.531219 1.275512 0.059226 -0.031968 1 0 0 0 0 0 1 23653
-0.003039 -0.002494 0.119884 0.531736 1.276772 0.059279 -0.031999 1 0 0 0 0 0 1 24654
-0.003039 -0.002494 0.119884 0.532258 1.278008 0.059343 -0.032031 1 0 0 0 0 0 1 25654
-0.003039 -0.002494 0.119884 0.532784 1.279258 0.059389 -0.032062 1 0 0 0 0 0 1 26650
-0.003039 -0.002494 0.119884 0.533291 1.280483 0.059457 -0.032093 1 0 0 0 0 0 1 27639
-0.003039 -0.002494 0.119884 0.533806 1.281751 0.059504 -0.032124 1 0 0 0 0 0 1 28654
-0.003039 -0.002494 0.119884 0.534334 1.282992 0.059574 -0.032155 1 0 0 0 0 0 1 29652
-0.003039 -0.002494 0.119884 0.534851 1.284250 0.059627 -0.032187 1 0 0 0 0 0 1 30652
-0.003039 -0.002494 0.119884 0.535381 1.285494 0.059678 -0.032218 1 0 0 0 0 0 1 31651
-0.003039 -0.002494 0.119884 0.535879 1.286697 0.059746 -0.032248 1 0 0 0 0 0 1 32623
-0.003039 -0.002494 0.119884 0.536409 1.287991 0.059800 -0.032281 1 0 0 0 0 0 1 33652
-0.003039 -0.002494 0.119884 0.536922 1.289217 0.059857 -0.032312 1 0 0 0 0 0 1 34650
-0.003039 -0.002494 0.119884 0.537445 1.290481 0.059915 -0.032343 1 0 0 0 0 0 1 35650
-0.003039 -0.002494 0.119884 0.537975 1.291703 0.059973 -0.032374 1 0 0 0 0 0 1 36640
-0.003039 -0.002494 0.119884 0.538486 1.292976 0.060031 -0.032405 1 0 0 0 0 0 1 37650
-0.003039 -0.002494 0.119884 0.539010 1.294219 0.060096 -0.032437 1 0 0 0 0 0 1 38655
-0.003039 -0.002494 0.119884 0.539509 1.295436 0.060146 -0.032467 1 0 0 0 0 0 1 39623
-0.003039 -0.002494 0.119884 0.540049 1.296712 0.060192 -0.032499 1 0 0 0 0 0 1 40654
-0.003039 -0.002494 0.119884 0.540565 1.297952 0.060268 -0.032530 1 0 0 0 0 0 1 41650
-0.003039 -0.002494 0.119884 0.541081 1.299210 0.060321 -0.032562 1 0 0 0 0 0 1 42650
-0.003039 -0.002494 0.119884 0.541594 1.300424 0.060384 -0.032592 1 0 0 0 0 0 1 43632
-0.003039 -0.002494 0.119884 0.542121 1.301708 0.060437 -0.032624 1 0 0 0 0 0 1 44653
-0.003039 -0.002494 0.119884 0.542652 1.302934 0.060494 -0.032655 1 0 0 0 0 0 1 45647
-0.003039 -0.002494 0.119884 0.543137 1.304154 0.060544 -0.032686 1 0 0 0 0 0 1 46622
-0.003039 -0.002494 0.119884 0.543681 1.305436 0.060616 -0.032718 1 0 0 0 0 0 1 47652
-0.003039 -0.002494 0.119884 0.544195 1.306686 0.060668 -0.032749 1 0 0 0 0 0 1 48646
-0.003039 -0.002494 0.119884 0.544709 1.307922 0.060725 -0.032780 1 0 0 0 0 0 1 49636
-0.003039 -0.002494 0.119884 0.545249 1.309169 0.060784 -0.032812 1 0 0 0 0 0 1 50647
-0.003039 -0.002494 0.119884 0.545749 1.310415 0.060841 -0.032842 1 0 0 0 0 0 1 51636
-0.003039 -0.002494 0.119884 0.546270 1.311651 0.060905 -0.032874 1 0 0 0 0 0 1 52636
-0.003039 -0.002494 0.119884 0.546783 1.312910 0.060951 -0.032905 1 0 0 0 0 0 1 53644
-0.003039 -0.002494 0.119884 0.547307 1.314143 0.061020 -0.032936 1 0 0 0 0 0 1 54635
-0.003039 -0.002494 0.119884 0.547841 1.315411 0.061067 -0.032968 1 0 0 0 0 0 1 55645
-0.003039 -0.002494 0.119884 0.548348 1.316637 0.061136 -0.032999 1 0 0 0 0 0 1 56635
-0.003039 -0.002494 0.119884 0.548868 1.317907 0.061189 -0.033030 1 0 0 0 0 0 1 57645
-0.003039 -0.002494 0.119884 0.549374 1.319134 0.061239 -0.033061 1 0 0 0 0 0 1 58635
-0.003039 -0.002494 0.119884 0.549909 1.320390 0.061310 -0.033093 1 0 0 0 0 0 1 59645
-0.003039 -0.002494 0.119884 0.550434 1.321638 0.061356 -0.033124 1 0 0 0 0 0 1 60639
-0.003039 -0.002494 0.119884 0.550957 1.322901 0.061427 -0.033156 1 0 0 0 0 0 1 61659
-0.003039 -0.002494 0.119884 0.551460 1.324130 0.061478 -0.033186 1 0 0 0 0 0 1 62636
-0.003039 -0.002494 0.119884 0.551987 1.325379 0.061543 -0.033218 1 0 0 0 0 0 1 63646
-0.003039 -0.002494 0.119884 0.552496 1.326628 0.061588 -0.033249 1 0 0 0 0 0 1 64646
-0.003039 -0.002494 0.119884 0.553038 1.327873 0.061652 -0.033280 1 0 0 0 0 0 1 65649
-0.003039 -0.002494 0.119884 0.553542 1.329127 0.061710 -0.033312 1 0 0 0 0 0 1 66644
-0.003039 -0.002494 0.119884 0.554069 1.330376 0.061774 -0.033343 1 0 0 0 0 0 1 67654
-0.003039 -0.002494 0.119884 0.554577 1.331615 0.061826 -0.033374 1 0 0 0 0 0 1 68639
-0.003039 -0.002494 0.119884 0.555103 1.332880 0.061884 -0.033406 1 0 0 0 0 0 1 69652
-0.003039 -0.002494 0.119884 0.555630 1.334106 0.061935 -0.033437 1 0 0 0 0 0 1 70654
-0.003039 -0.002494 0.119884 0.556143 1.335372 0.061999 -0.033468 1 0 0 0 0 0 1 71653
-0.003039 -0.002494 0.119884 0.556664 1.336609 0.062064 -0.033499 1 0 0 0 0 0 1 72653
-0.003039 -0.002494 0.119884 0.557164 1.337827 0.062114 -0.033530 1 0 0 0 0 0 1 73621
-0.003039 -0.002494 0.119884 0.557700 1.339097 0.062180 -0.033562 1 0 0 0 0 0 1 74648
-0.003039 -0.002494 0.119884 0.558229 1.340353 0.062226 -0.033593 1 0 0 0 0 0 1 75649
-0.003039 -0.002494 0.119884 0.558735 1.341589 0.062288 -0.033624 1 0 0 0 0 0 1 76653
-0.003039 -0.002494 0.119884 0.559248 1.342831 0.062346 -0.033655 1 0 0 0 0 0 1 77635
-0.003039 -0.002494 0.119884 0.559780 1.344091 0.062411 -0.033687 1 0 0 0 0 0 1 78653
-0.003039 -0.002494 0.119884 0.560293 1.345341 0.062463 -0.033718 1 0 0 0 0 0 1 79647
-0.003039 -0.002494 0.119884 0.560825 1.346589 0.062514 -0.033749 1 0 0 0 0 0 1 80649
-0.003039 -0.002494 0.119884 0.561332 1.347814 0.062583 -0.033780 1 0 0 0 0 0 1 81639
-0.003039 -0.002494 0.119884 0.561845 1.349077 0.062630 -0.033812 1 0 0 0 0 0 1 82650
-0.003039 -0.002494 0.119884 0.562375 1.350322 0.062700 -0.033843 1 0 0 0 0 0 1 83651
-0.003039 -0.002494 0.119884 0.562892 1.351581 0.062753 -0.033874 1 0 0 0 0 0 1 84652
-0.003039 -0.002494 0.119884 0.563426 1.352814 0.062810 -0.033905 1 0 0 0 0 0 1 85651
-0.003039 -0.002494 0.119884 0.563929 1.354066 0.062868 -0.033937 1 0 0 0 0 0 1 86645
-0.003039 -0.002494 0.119884 0.564452 1.355309 0.062932 -0.033968 1 0 0 0 0 0 1 87650
-0.003039 -0.002494 0.119884 0.564961 1.356559 0.062977 -0.033999 1 0 0 0 0 0 1 88651
-0.003039 -0.002494 0.119884 0.565490 1.357802 0.063047 -0.034030 1 0 0 0 0 0 1 89650
-0.003039 -0.002494 0.119884 0.566019 1.359058 0.063094 -0.034062 1 0 0 0 0 0 1 90651
-0.003039 -0.002494 0.119884 0.566522 1.360295 0.063156 -0.034093 1 0 0 0 0 0 1 91640
-0.003039 -0.002494 0.119884 0.567049 1.361543 0.063221 -0.034124 1 0 0 0 0 0 1 92650
-0.003039 -0.002494 0.119884 0.567563 1.362797 0.063274 -0.034155 1 0 0 0 0 0 1 93647
-0.003039 -0.002494 0.119884 0.568091 1.364026 0.063324 -0.034187 1 0 0 0 0 0 1 94650
-0.003039 -0.002494 0.119884 0.568604 1.365293 0.063388 -0.034218 1 0 0 0 0 0 1 95650
-0.003039 -0.002494 0.119884 0.569126 1.366532 0.063453 -0.034249 1 0 0 0 0 0 1 96651
-0.003039 -0.002494 0.119884 0.569642 1.367787 0.063505 -0.034280 1 0 0 0 0 0 1 97649
-0.003039 -0.002494 0.119884 0.570164 1.369024 0.063569 -0.034312 1 0 0 0 0 0 1 98650
-0.003039 -0.002494 0.119884 0.570684 1.370268 0.063608 -0.034343 1 0 0 0 0 0 1 99648
-0.003039 -0.002494 0.119884 0.571204 1.371519 0.063683 -0.034374 1 0 0 0 0 0 1 100652
-0.003039 -0.002494 0.119884 0.571720 1.372778 0.063737 -0.034405 1 0 0 0 0 0 1 101652
-0.003039 -0.002494 0.119884 0.572237 1.374020 0.063794 -0.034437 1 0 0 0 0 0 1 102647
-0.003039 -0.002494 0.119884 0.572755 1.375245 0.063858 -0.034468 1 0 0 0 0 0 1 103639
-0.003039 -0.002494 0.119884 0.573289 1.376515 0.063905 -0.034499 1 0 0 0 0 0 1 104651
-0.003039 -0.002494 0.119884 0.573799 1.377747 0.063973 -0.034530 1 0 0 0 0 0 1 105646
-0.003039 -0.002494 0.119884 0.574293 1.378964 0.064018 -0.034561 1 0 0 0 0 0 1 106620
-0.003039 -0.002494 0.119884 0.574837 1.380245 0.064089 -0.034593 1 0 0 0 0 0 1 107650
-0.003039 -0.002494 0.119884 0.575339 1.381467 0.064140 -0.034623 1 0 0 0 0 0 1 108621
-0.003039 -0.002494 0.119884 0.575885 1.382749 0.064193 -0.034655 1 0 0 0 0 0 1 109650
-0.003039 -0.002494 0.119884 0.576395 1.383982 0.064263 -0.034687 1 0 0 0 0 0 1 110646
-0.003039 -0.002494 0.119884 0.576896 1.385206 0.064314 -0.034717 1 0 0 0 0 0 1 111619
-0.003039 -0.002494 0.119884 0.577427 1.386474 0.064372 -0.034749 1 0 0 0 0 0 1 112651
-0.003039 -0.002494 0.119884 0.577950 1.387737 0.064431 -0.034780 1 0 0 0 0 0 1 113650
-0.003039 -0.002494 0.119884 0.578477 1.388953 0.064488 -0.034811 1 0 0 0 0 0 1 114635
-0.003039 -0.002494 0.119884 0.578986 1.390221 0.064546 -0.034843 1 0 0 0 0 0 1 115642
-0.003039 -0.002494 0.119884 0.579501 1.391443 0.064610 -0.034874 1 0 0 0 0 0 1 116630
-0.003039 -0.002494 0.119884 0.580021 1.392708 0.064663 -0.034905 1 0 0 0 0 0 1 117636
-0.003039 -0.002494 0.119884 0.580532 1.393948 0.064713 -0.034936 1 0 0 0 0 0 1 118636
-0.003039 -0.002494 0.119884 0.581056 1.395179 0.064783 -0.034967 1 0 0 0 0 0 1 119627
-0.003039 -0.002494 0.119884 0.581625 1.396529 0.064834 -0.035001 1 0 0 0 0 0 1 120703
-0.003039 -0.002494 0.119884 0.582142 1.397781 0.064903 -0.035032 1 0 0 0 0 0 1 121713
-0.003039 -0.002494 0.119884 0.582649 1.399020 0.064955 -0.035063 1 0 0 0 0 0 1 122698
-0.003039 -0.002494 0.119884 0.583179 1.400275 0.065020 -0.035095 1 0 0 0 0 0 1 123713
-0.003039 -0.002494 0.119884 0.583659 1.401424 0.065054 -0.035124 1 0 0 0 0 0 1 124635
-0.003039 -0.002494 0.119884 0.584182 1.402680 0.065130 -0.035155 1 0 0 0 0 0 1 125643
-0.003039 -0.002494 0.119884 0.584693 1.403927 0.065183 -0.035186 1 0 0 0 0 0 1 126634
-0.003039 -0.002494 0.119884 0.585221 1.405176 0.065248 -0.035218 1 0 0 0 0 0 1 127644
-0.003039 -0.002494 0.119884 0.585732 1.406421 0.065299 -0.035249 1 0 0 0 0 0 1 128634
-0.003039 -0.002494 0.119884 0.586268 1.407680 0.065351 -0.035280 1 0 0 0 0 0 1 129645
-0.003039 -0.002494 0.119884 0.586773 1.408911 0.065413 -0.035312 1 0 0 0 0 0 1 130646
-0.003039 -0.002494 0.119884 0.587301 1.410191 0.065473 -0.035343 1 0 0 0 0 0 1 131658
-0.003039 -0.002494 0.119884 0.587817 1.411410 0.065537 -0.035374 1 0 0 0 0 0 1 132644
-0.003039 -0.002494 0.119884 0.588331 1.412663 0.065589 -0.035405 1 0 0 0 0 0 1 133640
-0.003039 -0.002494 0.119884 0.588862 1.413889 0.065646 -0.035436 1 0 0 0 0 0 1 134634
-0.003039 -0.002494 0.119884 0.589372 1.415158 0.065704 -0.035468 1 0 0 0 0 0 1 135641
-0.003039 -0.002494 0.119884 0.589889 1.416396 0.065762 -0.035499 1 0 0 0 0 0 1 136649
-0.003039 -0.002494 0.119884 0.590409 1.417652 0.065820 -0.035530 1 0 0 0 0 0 1 137642
-0.003039 -0.002494 0.119884 0.590938 1.418905 0.065885 -0.035562 1 0 0 0 0 0 1 138655
-0.003039 -0.002494 0.119884 0.591462 1.420150 0.065931 -0.035593 1 0 0 0 0 0 1 139647
-0.003039 -0.002494 0.119884 0.591974 1.421407 0.065994 -0.035624 1 0 0 0 0 0 1 140652
-0.003039 -0.002494 0.119884 0.592491 1.422633 0.066058 -0.035655 1 0 0 0 0 0 1 141644
-0.003039 -0.002494 0.119884 0.593001 1.423885 0.066103 -0.035687 1 0 0 0 0 0 1 142647
-0.003039 -0.002494 0.119884 0.593531 1.425131 0.066173 -0.035718 1 0 0 0 0 0 1 143649
-0.003039 -0.002494 0.119884 0.594060 1.426388 0.066220 -0.035749 1 0 0 0 0 0 1 144650
-0.003039 -0.002494 0.119884 0.594572 1.427626 0.066289 -0.035780 1 0 0 0 0 0 1 145649
-0.003039 -0.002494 0.119884 0.595087 1.428885 0.066342 -0.035812 1 0 0 0 0 0 1 146650
-0.003039 -0.002494 0.119884 0.595611 1.430124 0.066406 -0.035843 1 0 0 0 0 0 1 147652
-0.003039 -0.002494 0.119884 0.596132 1.431374 0.066445 -0.035874 1 0 0 0 0 0 1 148655
-0.003039 -0.002494 0.119884 0.596634 1.432577 0.066518 -0.035905 1 0 0 0 0 0 1 149621
-0.003039 -0.002494 0.119884 0.597164 1.433872 0.066573 -0.035937 1 0 0 0 0 0 1 150650
-0.003039 -0.002494 0.119884 0.597682 1.435116 0.066631 -0.035968 1 0 0 0 0 0 1 151647
-0.003039 -0.002494 0.119884 0.598207 1.436358 0.066695 -0.035999 1 0 0 0 0 0 1 152652
-0.003039 -0.002494 0.119884 0.598722 1.437591 0.066734 -0.036030 1 0 0 0 0 0 1 153641
-0.003039 -0.002494 0.119884 0.599244 1.438845 0.066809 -0.036062 1 0 0 0 0 0 1 154648
-0.003039 -0.002494 0.119884 0.599745 1.440068 0.066861 -0.036092 1 0 0 0 0 0 1 155619
-0.003039 -0.002494 0.119884 0.600283 1.441341 0.066927 -0.036124 1 0 0 0 0 0 1 156649
-0.003039 -0.002494 0.119884 0.600798 1.442598 0.066979 -0.036155 1 0 0 0 0 0 1 157648
-0.003039 -0.002494 0.119884 0.601333 1.443831 0.067036 -0.036187 1 0 0 0 0 0 1 158648
-0.003039 -0.002494 0.119884 0.601830 1.445081 0.067087 -0.036218 1 0 0 0 0 0 1 159647
-0.003039 -0.002494 0.119884 0.602360 1.446329 0.067157 -0.036249 1 0 0 0 0 0 1 160650
-0.003039 -0.002494 0.119884 0.602873 1.447579 0.067210 -0.036280 1 0 0 0 0 0 1 161643
-0.003039 -0.002494 0.119884 0.603379 1.448797 0.067266 -0.036311 1 0 0 0 0 0 1 162619
-0.003039 -0.002494 0.119884 0.603929 1.450067 0.067326 -0.036343 1 0 0 0 0 0 1 163649
-0.003039 -0.002494 0.119884 0.604420 1.451289 0.067382 -0.036373 1 0 0 0 0 0 1 164619
-0.003039 -0.002494 0.119884 0.604956 1.452563 0.067448 -0.036405 1 0 0 0 0 0 1 165649
-0.003039 -0.002494 0.119884 0.605464 1.453810 0.067493 -0.036437 1 0 0 0 0 0 1 166647
-0.003039 -0.002494 0.119884 0.605992 1.455052 0.067563 -0.036468 1 0 0 0 0 0 1 167646
-0.003039 -0.002494 0.119884 0.606522 1.456310 0.067609 -0.036499 1 0 0 0 0 0 1 168648
-0.003039 -0.002494 0.119884 0.607033 1.457547 0.067678 -0.036530 1 0 0 0 0 0 1 169646
-0.003039 -0.002494 0.119884 0.607547 1.458801 0.067731 -0.036561 1 0 0 0 0 0 1 170643
-0.003039 -0.002494 0.119884 0.608059 1.460044 0.067781 -0.036593 1 0 0 0 0 0 1 171646
-0.003039 -0.002494 0.119884 0.608589 1.461287 0.067852 -0.036624 1 0 0 0 0 0 1 172646
-0.003039 -0.002494 0.119884 0.609117 1.462542 0.067899 -0.036655 1 0 0 0 0 0 1 173646
-0.003039 -0.002494 0.119884 0.609631 1.463785 0.067968 -0.036687 1 0 0 0 0 0 1 174649
-0.003039 -0.002494 0.119884 0.610146 1.465041 0.068021 -0.036718 1 0 0 0 0 0 1 175648
-0.003039 -0.002494 0.119884 0.610736 1.466441 0.068092 -0.036753 1 0 0 0 0 0 1 176779
-0.003039 -0.002494 0.119884 0.611175 1.467523 0.068129 -0.036780 1 0 0 0 0 0 1 177645
-0.003039 -0.002494 0.119884 0.611772 1.468930 0.068207 -0.036816 1 0 0 0 0 0 1 178776
-0.003039 -0.002494 0.119884 0.612300 1.470183 0.068253 -0.036847 1 0 0 0 0 0 1 179774
-0.003039 -0.002494 0.119884 0.612808 1.471432 0.068316 -0.036878 1 0 0 0 0 0 1 180773
-0.003039 -0.002494 0.119884 0.613329 1.472668 0.068381 -0.036909 1 0 0 0 0 0 1 181773
-0.003039 -0.002494 0.119884 0.613842 1.473917 0.068433 -0.036940 1 0 0 0 0 0 1 182766
-0.003039 -0.002494 0.119884 0.614363 1.475129 0.068483 -0.036971 1 0 0 0 0 0 1 183756
-0.003039 -0.002494 0.119884 0.614882 1.476411 0.068547 -0.037003 1 0 0 0 0 0 1 184768
-0.003039 -0.002494 0.119884 0.615338 1.477490 0.068605 -0.037030 1 0 0 0 0 0 1 185641
-0.003039 -0.002494 0.119884 0.615914 1.478891 0.068664 -0.037065 1 0 0 0 0 0 1 186756
-0.003039 -0.002494 0.119884 0.616441 1.480140 0.068728 -0.037097 1 0 0 0 0 0 1 187766
-0.003039 -0.002494 0.119884 0.616964 1.481383 0.068774 -0.037127 1 0 0 0 0 0 1 188756
-0.003039 -0.002494 0.119884 0.617405 1.482480 0.068822 -0.037155 1 0 0 0 0 0 1 189640
-0.003039 -0.002494 0.119884 0.617993 1.483868 0.068900 -0.037190 1 0 0 0 0 0 1 190756
-0.003039 -0.002494 0.119884 0.618516 1.485141 0.068954 -0.037222 1 0 0 0 0 0 1 191768
-0.003039 -0.002494 0.119884 0.619032 1.486362 0.069017 -0.037253 1 0 0 0 0 0 1 192756
-0.003039 -0.002494 0.119884 0.619501 1.487474 0.069056 -0.037280 1 0 0 0 0 0 1 193641
-0.003039 -0.002494 0.119884 0.620073 1.488858 0.069132 -0.037315 1 0 0 0 0 0 1 194758
-0.003039 -0.002494 0.119884 0.620583 1.490112 0.069178 -0.037346 1 0 0 0 0 0 1 195762
-0.003039 -0.002494 0.119884 0.621159 1.491470 0.069253 -0.037381 1 0 0 0 0 0 1 196853
-0.003039 -0.002494 0.119884 0.621672 1.492718 0.069306 -0.037412 1 0 0 0 0 0 1 197845
-0.003039 -0.002494 0.119884 0.622214 1.493971 0.069364 -0.037443 1 0 0 0 0 0 1 198861
-0.003039 -0.002494 0.119884 0.622723 1.495239 0.069422 -0.037475 1 0 0 0 0 0 1 199867
-0.003039 -0.002494 0.119884 0.623187 1.496358 0.069474 -0.037503 1 0 0 0 0 0 1 200763
-0.003039 -0.002494 0.119884 0.623704 1.497591 0.069531 -0.037534 1 0 0 0 0 0 1 201768
-0.003039 -0.002494 0.119884 0.624231 1.498863 0.069590 -0.037566 1 0 0 0 0 0 1 202774
-0.003039 -0.002494 0.119884 0.624765 1.500096 0.069648 -0.037597 1 0 0 0 0 0 1 203773
-0.003039 -0.002494 0.119884 0.625269 1.501352 0.069706 -0.037628 1 0 0 0 0 0 1 204770
-0.003039 -0.002494 0.119884 0.625789 1.502584 0.069770 -0.037659 1 0 0 0 0 0 1 205766
-0.003039 -0.002494 0.119884 0.626242 1.503692 0.069815 -0.037687 1 0 0 0 0 0 1 206646
-0.003039 -0.002494 0.119884 0.626824 1.505049 0.069872 -0.037721 1 0 0 0 0 0 1 207752
-0.003039 -0.002494 0.119884 0.627348 1.506344 0.069937 -0.037753 1 0 0 0 0 0 1 208774
-0.003039 -0.002494 0.119884 0.627869 1.507579 0.070002 -0.037784 1 0 0 0 0 0 1 209772
-0.003039 -0.002494 0.119884 0.628385 1.508837 0.070054 -0.037816 1 0 0 0 0 0 1 210773
-0.003039 -0.002494 0.119884 0.628903 1.510083 0.070111 -0.037847 1 0 0 0 0 0 1 211771
-0.003039 -0.002494 0.119884 0.629427 1.511321 0.070176 -0.037878 1 0 0 0 0 0 1 212773
-0.003039 -0.002494 0.119884 0.629882 1.512410 0.070207 -0.037905 1 0 0 0 0 0 1 213647
-0.003039 -0.002494 0.119884 0.630463 1.513806 0.070290 -0.037940 1 0 0 0 0 0 1 214767
-0.003039 -0.002494 0.119884 0.630984 1.515077 0.070344 -0.037972 1 0 0 0 0 0 1 215777
-0.003039 -0.002494 0.119884 0.631505 1.516311 0.070407 -0.038003 1 0 0 0 0 0 1 216775
-0.003039 -0.002494 0.119884 0.632031 1.517560 0.070453 -0.038034 1 0 0 0 0 0 1 217771
-0.003039 -0.002494 0.119884 0.632543 1.518798 0.070522 -0.038065 1 0 0 0 0 0 1 218770
-0.003039 -0.002494 0.119884 0.633052 1.520052 0.070568 -0.038097 1 0 0 0 0 0 1 219774
-0.003039 -0.002494 0.119884 0.633581 1.521296 0.070638 -0.038128 1 0 0 0 0 0 1 220774
-0.003044 -0.002475 0.119874 0.706597 1.270199 0.207280 -0.038159 1 0 0 0 0 0 1 221771
-0.003047 -0.002466 0.119871 0.682527 1.363574 0.137482 -0.038190 1 0 0 0 0 0 1 222771
-0.003048 -0.002461 0.119869 0.663772 1.431837 0.101476 -0.038222 1 0 0 0 0 0 1 223770
-0.003049 -0.002459 0.119869 0.653640 1.468398 0.087825 -0.038253 1 0 0 0 0 0 1 224772
-0.003049 -0.002458 0.119869 0.648618 1.487359 0.082988 -0.038284 1 0 0 0 0 0 1 225762
-0.003049 -0.002458 0.119869 0.646309 1.497443 0.081335 -0.038315 1 0 0 0 0 0 1 226771
-0.003049 -0.002457 0.119869 0.645413 1.503065 0.080797 -0.038347 1 0 0 0 0 0 1 227770
-0.003050 -0.002457 0.119869 0.645210 1.506501 0.080662 -0.038378 1 0 0 0 0 0 1 228771
-0.003050 -0.002457 0.119869 0.645368 1.508833 0.080655 -0.038409 1 0 0 0 0 0 1 229770
-0.003050 -0.002457 0.119869 0.645724 1.510600 0.080698 -0.038440 1 0 0 0 0 0 1 230771
-0.003050 -0.002457 0.119869 0.646141 1.512096 0.080745 -0.038472 1 0 0 0 0 0 1 231767
-0.003050 -0.002457 0.119869 0.646617 1.513436 0.080810 -0.038502 1 0 0 0 0 0 1 232742
-0.003050 -0.002457 0.119869 0.647130 1.514761 0.080878 -0.038534 1 0 0 0 0 0 1 233772
-0.003050 -0.002457 0.119869 0.647640 1.516023 0.080944 -0.038565 1 0 0 0 0 0 1 234769
-0.003050 -0.002457 0.119869 0.648153 1.517270 0.081017 -0.038596 1 0 0 0 0 0 1 235763
-0.003050 -0.002457 0.119869 0.648722 1.518604 0.081069 -0.038630 1 0 0 0 0 0 1 236847
-0.003050 -0.002457 0.119869 0.649241 1.519840 0.081146 -0.038661 1 0 0 0 0 0 1 237844
-0.003050 -0.002457 0.119869 0.649765 1.521069 0.081212 -0.038693 1 0 0 0 0 0 1 238843
-0.003050 -0.002457 0.119869 0.650286 1.522289 0.081278 -0.038724 1 0 0 0 0 0 1 239836
-0.003050 -0.002457 0.119869 0.650819 1.523536 0.081344 -0.038755 1 0 0 0 0 0 1 240851
-0.003050 -0.002457 0.119869 0.651337 1.524748 0.081409 -0.038786 1 0 0 0 0 0 1 241838
-0.003050 -0.002457 0.119869 0.651853 1.525936 0.081460 -0.038817 1 0 0 0 0 0 1 242814
-0.003050 -0.002457 0.119869 0.652373 1.527173 0.081537 -0.038848 1 0 0 0 0 0 1 243813
-0.003050 -0.002457 0.119869 0.652898 1.528404 0.081604 -0.038879 1 0 0 0 0 0 1 244814
-0.003050 -0.002457 0.119869 0.653422 1.529630 0.081670 -0.038911 1 0 0 0 0 0 1 245812
-0.003050 -0.002457 0.119869 0.653960 1.530891 0.081737 -0.038943 1 0 0 0 0 0 1 246838
-0.003050 -0.002457 0.119869 0.654500 1.532124 0.081797 -0.038974 1 0 0 0 0 0 1 247844
-0.003050 -0.002457 0.119869 0.654990 1.533309 0.081859 -0.039004 1 0 0 0 0 0 1 248813
-0.003050 -0.002457 0.119869 0.655518 1.534537 0.081931 -0.039035 1 0 0 0 0 0 1 249807
-0.003050 -0.002457 0.119869 0.656050 1.535784 0.081998 -0.039067 1 0 0 0 0 0 1 250821
-0.003050 -0.002457 0.119869 0.656584 1.537032 0.082065 -0.039099 1 0 0 0 0 0 1 251837
-0.003050 -0.002457 0.119869 0.657119 1.538256 0.082124 -0.039130 1 0 0 0 0 0 1 252835
-0.003050 -0.002457 0.119869 0.657626 1.539469 0.082194 -0.039161 1 0 0 0 0 0 1 253821
-0.003050 -0.002457 0.119869 0.658149 1.540707 0.082254 -0.039192 1 0 0 0 0 0 1 254835
-0.003050 -0.002457 0.119869 0.658673 1.541923 0.082325 -0.039223 1 0 0 0 0 0 1 255819
-0.003050 -0.002457 0.119869 0.659169 1.543085 0.082388 -0.039253 1 0 0 0 0 0 1 256764
-0.003050 -0.002457 0.119869 0.659701 1.544300 0.082447 -0.039284 1 0 0 0 0 0 1 257755
-0.003050 -0.002457 0.119869 0.660220 1.545542 0.082518 -0.039315 1 0 0 0 0 0 1 258764
-0.003050 -0.002457 0.119869 0.660739 1.546758 0.082584 -0.039346 1 0 0 0 0 0 1 259754
-0.003050 -0.002457 0.119869 0.661261 1.547991 0.082643 -0.039378 1 0 0 0 0 0 1 260764
-0.003050 -0.002457 0.119869 0.661787 1.549214 0.082714 -0.039409 1 0 0 0 0 0 1 261754
-0.003050 -0.002457 0.119869 0.662329 1.550452 0.082775 -0.039440 1 0 0 0 0 0 1 262763
-0.003050 -0.002457 0.119869 0.662842 1.551660 0.082852 -0.039471 1 0 0 0 0 0 1 263754
-0.003050 -0.002457 0.119869 0.663368 1.552910 0.082913 -0.039503 1 0 0 0 0 0 1 264763
-0.003050 -0.002457 0.119869 0.663879 1.554119 0.082971 -0.039534 1 0 0 0 0 0 1 265753
-0.003050 -0.002457 0.119869 0.664417 1.555370 0.083043 -0.039565 1 0 0 0 0 0 1 266765
-0.003050 -0.002457 0.119869 0.664956 1.556600 0.083103 -0.039597 1 0 0 0 0 0 1 267768
-0.003050 -0.002457 0.119869 0.665470 1.557831 0.083175 -0.039628 1 0 0 0 0 0 1 268768
-0.003050 -0.002457 0.119869 0.665995 1.559062 0.083241 -0.039659 1 0 0 0 0 0 1 269770
-0.003055 -0.002438 0.119859 0.739105 1.307618 0.220274 -0.039691 1 0 0 0 0 0 1 270773
-0.003058 -0.002429 0.119855 0.715131 1.400666 0.150494 -0.039721 1 0 0 0 0 0 1 271753
-0.003059 -0.002425 0.119854 0.696427 1.468786 0.114495 -0.039753 1 0 0 0 0 0 1 272767
-0.003060 -0.002422 0.119854 0.686315 1.505248 0.100835 -0.039784 1 0 0 0 0 0 1 273768
-0.003060 -0.002421 0.119853 0.681319 1.524171 0.096026 -0.039815 1 0 0 0 0 0 1 274765
-0.003060 -0.002421 0.119853 0.679029 1.534205 0.094374 -0.039846 1 0 0 0 0 0 1 275764
-0.003060 -0.002420 0.119853 0.678133 1.539827 0.093842 -0.039878 1 0 0 0 0 0 1 276773
-0.003060 -0.002420 0.119853 0.677933 1.543236 0.093712 -0.039909 1 0 0 0 0 0 1 277769
-0.003061 -0.002420 0.119853 0.678112 1.545533 0.093713 -0.039940 1 0 0 0 0 0 1 278768
-0.003061 -0.002420 0.119853 0.678426 1.547252 0.093759 -0.039971 1 0 0 0 0 0 1 279740
-0.003061 -0.002420 0.119853 0.678894 1.548776 0.093831 -0.040003 1 0 0 0 0 0 1 280771
-0.003061 -0.002420 0.119853 0.679371 1.550121 0.093906 -0.040034 1 0 0 0 0 0 1 281770
-0.003061 -0.002420 0.119853 0.679878 1.551395 0.093968 -0.040065 1 0 0 0 0 0 1 282767
-0.003061 -0.002420 0.119853 0.680399 1.552650 0.094041 -0.040097 1 0 0 0 0 0 1 283772
-0.003061 -0.002420 0.119853 0.680928 1.553862 0.094114 -0.040128 1 0 0 0 0 0 1 284771
-0.003061 -0.002420 0.119853 0.681451 1.555065 0.094186 -0.040159 1 0 0 0 0 0 1 285749
-0.003061 -0.002420 0.119853 0.681982 1.556306 0.094267 -0.040190 1 0 0 0 0 0 1 286771
-0.003061 -0.002420 0.119853 0.682501 1.557513 0.094334 -0.040221 1 0 0 0 0 0 1 287758
-0.003061 -0.002420 0.119853 0.683033 1.558720 0.094407 -0.040253 1 0 0 0 0 0 1 288771
-0.003061 -0.002420 0.119853 0.683582 1.559932 0.094481 -0.040284 1 0 0 0 0 0 1 289770
-0.003048 -0.002407 0.119865 0.514339 1.380506 -0.059900 -0.040315 1 0 0 0 0 0 1 290769
-0.003042 -0.002400 0.119869 0.573798 1.444758 0.018932 -0.040347 1 0 0 0 0 0 1 291769
-0.003039 -0.002397 0.119870 0.619254 1.493747 0.059606 -0.040378 1 0 0 0 0 0 1 292770
-0.003037 -0.002395 0.119871 0.644130 1.520795 0.075110 -0.040409 1 0 0 0 0 0 1 293769
-0.003036 -0.002394 0.119871 0.657151 1.535204 0.080667 -0.040440 1 0 0 0 0 0 1 294769
-0.003036 -0.002394 0.119871 0.663993 1.543096 0.082661 -0.040472 1 0 0 0 0 0 1 295769
-0.003035 -0.002394 0.119871 0.667704 1.547657 0.083390 -0.040503 1 0 0 0 0 0 1 296769
-0.003035 -0.002394 0.119871 0.669797 1.550510 0.083694 -0.040534 1 0 0 0 0 0 1 297754
-0.003035 -0.002393 0.119871 0.671136 1.552568 0.083837 -0.040565 1 0 0 0 0 0 1 298766
-0.003035 -0.002393 0.119871 0.672036 1.554150 0.083931 -0.040596 1 0 0 0 0 0 1 299739
-0.003035 -0.002393 0.119871 0.672783 1.555609 0.084007 -0.040628 1 0 0 0 0 0 1 300770
-0.003035 -0.002393 0.119871 0.673386 1.556911 0.084071 -0.040659 1 0 0 0 0 0 1 301770
-0.003035 -0.002393 0.119871 0.673961 1.558157 0.084145 -0.040691 1 0 0 0 0 0 1 302772
-0.003035 -0.002393 0.119871 0.674506 1.559378 0.084193 -0.040722 1 0 0 0 0 0 1 303768
-0.003035 -0.002393 0.119871 0.675043 1.560597 0.084270 -0.040753 1 0 0 0 0 0 1 304771
-0.003035 -0.002393 0.119871 0.675561 1.561793 0.084336 -0.040784 1 0 0 0 0 0 1 305769
-0.003035 -0.002393 0.119871 0.676078 1.562988 0.084400 -0.040815 1 0 0 0 0 0 1 306768
-0.003035 -0.002393 0.119871 0.676596 1.564185 0.084465 -0.040847 1 0 0 0 0 0 1 307768
-0.003035 -0.002393 0.119871 0.677105 1.565381 0.084523 -0.040878 1 0 0 0 0 0 1 308758
-0.003035 -0.002393 0.119871 0.677629 1.566577 0.084593 -0.040909 1 0 0 0 0 0 1 309766
-0.003035 -0.002393 0.119871 0.678149 1.567777 0.084659 -0.040940 1 0 0 0 0 0 1 310770
-0.003035 -0.002393 0.119871 0.678667 1.568983 0.084724 -0.040971 1 0 0 0 0 0 1 311761
-0.003035 -0.002393 0.119871 0.679182 1.570165 0.084788 -0.041003 1 0 0 0 0 0 1 312764
-0.003035 -0.002393 0.119871 0.679698 1.571378 0.084847 -0.041034 1 0 0 0 0 0 1 313769
-0.003035 -0.002393 0.119871 0.680231 1.572561 0.084911 -0.041065 1 0 0 0 0 0 1 314769
-0.003035 -0.002393 0.119871 0.680739 1.573751 0.084988 -0.041096 1 0 0 0 0 0 1 315755
-0.003035 -0.002393 0.119871 0.681253 1.574970 0.085041 -0.041128 1 0 0 0 0 0 1 316770
-0.003041 -0.002375 0.119861 0.754453 1.323190 0.222510 -0.041159 1 0 0 0 0 0 1 317768
-0.003043 -0.002366 0.119857 0.730548 1.415937 0.152714 -0.041190 1 0 0 0 0 0 1 318768
-0.003032 -0.002348 0.119867 0.541850 1.302896 -0.037769 -0.041222 1 0 0 0 0 0 1 319766
-0.003027 -0.002339 0.119871 0.590685 1.402364 0.027195 -0.041255 1 0 0 0 0 0 1 320834
-0.003024 -0.002334 0.119872 0.630566 1.469006 0.062910 -0.041286 1 0 0 0 0 0 1 321839
-0.003022 -0.002332 0.119872 0.652618 1.504803 0.076668 -0.041317 1 0 0 0 0 0 1 322834
-0.003022 -0.002331 0.119873 0.664186 1.523558 0.081613 -0.041348 1 0 0 0 0 0 1 323818
-0.003021 -0.002330 0.119873 0.670294 1.533614 0.083395 -0.041380 1 0 0 0 0 0 1 324834
-0.003021 -0.002330 0.119873 0.673625 1.539209 0.084052 -0.041411 1 0 0 0 0 0 1 325818
-0.003021 -0.002330 0.119873 0.675563 1.542618 0.084332 -0.041442 1 0 0 0 0 0 1 326833
-0.003021 -0.002330 0.119873 0.676764 1.544890 0.084459 -0.041473 1 0 0 0 0 0 1 327819
-0.003021 -0.002330 0.119873 0.677609 1.546538 0.084538 -0.041503 1 0 0 0 0 0 1 328762
-0.003021 -0.002330 0.119873 0.678291 1.547964 0.084622 -0.041534 1 0 0 0 0 0 1 329752
-0.003021 -0.002330 0.119873 0.678908 1.549284 0.084682 -0.041565 1 0 0 0 0 0 1 330761
-0.003021 -0.002330 0.119873 0.679455 1.550514 0.084748 -0.041596 1 0 0 0 0 0 1 331752
-0.003021 -0.002330 0.119873 0.679983 1.551736 0.084814 -0.041628 1 0 0 0 0 0 1 332762
-0.003021 -0.002330 0.119873 0.680508 1.552898 0.084878 -0.041659 1 0 0 0 0 0 1 333751
-0.003021 -0.002330 0.119873 0.681022 1.554086 0.084936 -0.041690 1 0 0 0 0 0 1 334761
-0.003021 -0.002330 0.119873 0.681539 1.555240 0.085012 -0.041721 1 0 0 0 0 0 1 335753
-0.003021 -0.002330 0.119873 0.682039 1.556407 0.085064 -0.041752 1 0 0 0 0 0 1 336753
-0.003021 -0.002330 0.119873 0.682561 1.557591 0.085134 -0.041784 1 0 0 0 0 0 1 337762
-0.003021 -0.002330 0.119873 0.683069 1.558750 0.085198 -0.041815 1 0 0 0 0 0 1 338756
-0.003021 -0.002330 0.119873 0.683591 1.559921 0.085249 -0.041847 1 0 0 0 0 0 1 339770
-0.003021 -0.002330 0.119873 0.684101 1.561083 0.085331 -0.041878 1 0 0 0 0 0 1 340769
-0.003021 -0.002330 0.119873 0.684609 1.562261 0.085391 -0.041909 1 0 0 0 0 0 1 341771
-0.003021 -0.002330 0.119873 0.685106 1.563408 0.085446 -0.041940 1 0 0 0 0 0 1 342762
-0.003009 -0.002317 0.119884 0.515348 1.383330 -0.068953 -0.041971 1 0 0 0 0 0 1 343757
-0.003002 -0.002310 0.119888 0.574716 1.447494 0.009623 -0.042003 1 0 0 0 0 0 1 344760
-0.002999 -0.002306 0.119889 0.620108 1.496442 0.050170 -0.042034 1 0 0 0 0 0 1 345772
-0.002997 -0.002305 0.119890 0.644943 1.523389 0.065621 -0.042065 1 0 0 0 0 0 1 346757
-0.002997 -0.002304 0.119890 0.657937 1.537765 0.071157 -0.042097 1 0 0 0 0 0 1 347769
-0.002996 -0.002303 0.119890 0.664741 1.545598 0.073135 -0.042128 1 0 0 0 0 0 1 348777
-0.002996 -0.002303 0.119890 0.668433 1.550095 0.073863 -0.042159 1 0 0 0 0 0 1 349768
-0.002996 -0.002303 0.119890 0.670523 1.552927 0.074143 -0.042190 1 0 0 0 0 0 1 350768
-0.002996 -0.002303 0.119890 0.671811 1.554929 0.074285 -0.042222 1 0 0 0 0 0 1 351766
-0.002996 -0.002303 0.119890 0.672721 1.556481 0.074359 -0.042252 1 0 0 0 0 0 1 352756
-0.002996 -0.002303 0.119890 0.673424 1.557854 0.074427 -0.042284 1 0 0 0 0 0 1 353768
-0.002996 -0.002303 0.119890 0.674013 1.559116 0.074489 -0.042315 1 0 0 0 0 0 1 354768
-0.002996 -0.002303 0.119890 0.674566 1.560328 0.074549 -0.042347 1 0 0 0 0 0 1 355769
-0.002996 -0.002303 0.119890 0.675070 1.561469 0.074597 -0.042377 1 0 0 0 0 0 1 356741
-0.002996 -0.002303 0.119890 0.675611 1.562669 0.074661 -0.042409 1 0 0 0 0 0 1 357770
-0.002996 -0.002303 0.119890 0.676107 1.563831 0.074711 -0.042440 1 0 0 0 0 0 1 358768
-0.002996 -0.002303 0.119890 0.676605 1.564984 0.074765 -0.042472 1 0 0 0 0 0 1 359768
-0.002996 -0.002303 0.119890 0.677103 1.566137 0.074820 -0.042503 1 0 0 0 0 0 1 360769
-0.002996 -0.002303 0.119890 0.677603 1.567274 0.074881 -0.042534 1 0 0 0 0 0 1 361767
-0.002996 -0.002303 0.119890 0.678083 1.568402 0.074929 -0.042564 1 0 0 0 0 0 1 362737
-0.002996 -0.002303 0.119890 0.678594 1.569588 0.074985 -0.042597 1 0 0 0 0 0 1 363766
-0.002996 -0.002303 0.119890 0.679093 1.570741 0.075040 -0.042628 1 0 0 0 0 0 1 364768
-0.003001 -0.002284 0.119880 0.752404 1.318651 0.212990 -0.042659 1 0 0 0 0 0 1 365766
-0.003004 -0.002275 0.119876 0.728517 1.411024 0.143149 -0.042690 1 0 0 0 0 0 1 366766
-0.003005 -0.002271 0.119875 0.709855 1.478715 0.107067 -0.042721 1 0 0 0 0 0 1 367735
-0.003006 -0.002269 0.119875 0.699817 1.515096 0.093379 -0.042755 1 0 0 0 0 0 1 368841
-0.003006 -0.002267 0.119875 0.694823 1.533870 0.088543 -0.042786 1 0 0 0 0 0 1 369842
-0.003006 -0.002267 0.119875 0.692511 1.543816 0.086893 -0.042818 1 0 0 0 0 0 1 370842
-0.003007 -0.002267 0.119875 0.691571 1.549299 0.086343 -0.042848 1 0 0 0 0 0 1 371809
-0.003007 -0.002266 0.119875 0.691352 1.552636 0.086200 -0.042879 1 0 0 0 0 0 1 372815
-0.003007 -0.002266 0.119875 0.691504 1.554849 0.086189 -0.042910 1 0 0 0 0 0 1 373811
-0.003007 -0.002266 0.119875 0.691826 1.556527 0.086226 -0.042942 1 0 0 0 0 0 1 374809
-0.003007 -0.002266 0.119875 0.692221 1.557931 0.086290 -0.042973 1 0 0 0 0 0 1 375808
-0.003007 -0.002266 0.119875 0.692686 1.559190 0.086335 -0.043004 1 0 0 0 0 0 1 376811
-0.003007 -0.002266 0.119875 0.693171 1.560403 0.086404 -0.043035 1 0 0 0 0 0 1 377807
-0.003007 -0.002266 0.119875 0.693659 1.561557 0.086467 -0.043067 1 0 0 0 0 0 1 378807
-0.003007 -0.002266 0.119875 0.694179 1.562743 0.086533 -0.043099 1 0 0 0 0 0 1 379835
-0.003007 -0.002266 0.119875 0.694672 1.563900 0.086596 -0.043130 1 0 0 0 0 0 1 380842
-0.003007 -0.002266 0.119875 0.695171 1.565029 0.086658 -0.043161 1 0 0 0 0 0 1 381837
-0.003007 -0.002266 0.119875 0.695665 1.566141 0.086720 -0.043192 1 0 0 0 0 0 1 382819
-0.003007 -0.002266 0.119875 0.696187 1.567286 0.086777 -0.043224 1 0 0 0 0 0 1 383832
-0.003007 -0.002266 0.119875 0.696682 1.568446 0.086840 -0.043255 1 0 0 0 0 0 1 384843
-0.003007 -0.002266 0.119875 0.697184 1.569562 0.086908 -0.043286 1 0 0 0 0 0 1 385837
-0.003007 -0.002266 0.119875 0.697683 1.570685 0.086971 -0.043317 1 0 0 0 0 0 1 386829
-0.003007 -0.002266 0.119875 0.698176 1.571794 0.087033 -0.043348 1 0 0 0 0 0 1 387808
-0.002994 -0.002253 0.119886 0.528050 1.391256 -0.067468 -0.043379 1 0 0 0 0 0 1 388810
-0.002988 -0.002246 0.119890 0.587292 1.455324 0.010944 -0.043410 1 0 0 0 0 0 1 389809
-0.002985 -0.002243 0.119891 0.632623 1.504176 0.051418 -0.043442 1 0 0 0 0 0 1 390808
-0.002983 -0.002241 0.119892 0.657429 1.531094 0.066846 -0.043473 1 0 0 0 0 0 1 391807
-0.002982 -0.002240 0.119892 0.670393 1.545395 0.072364 -0.043504 1 0 0 0 0 0 1 392809
-0.002982 -0.002240 0.119892 0.677193 1.553172 0.074333 -0.043535 1 0 0 0 0 0 1 393799
-0.002982 -0.002240 0.119892 0.680878 1.557676 0.075057 -0.043567 1 0 0 0 0 0 1 394832
-0.002981 -0.002240 0.119892 0.682952 1.560444 0.075341 -0.043598 1 0 0 0 0 0 1 395816
-0.002981 -0.002239 0.119892 0.684253 1.562426 0.075476 -0.043630 1 0 0 0 0 0 1 396830
-0.002981 -0.002239 0.119892 0.685136 1.563967 0.075560 -0.043661 1 0 0 0 0 0 1 397816
-0.002981 -0.002239 0.119892 0.685842 1.565310 0.075623 -0.043692 1 0 0 0 0 0 1 398830
-0.002981 -0.002239 0.119892 0.686421 1.566512 0.075689 -0.043723 1 0 0 0 0 0 1 399815
-0.002981 -0.002239 0.119892 0.686931 1.567618 0.075738 -0.043753 1 0 0 0 0 0 1 400759
-0.002981 -0.002239 0.119892 0.687445 1.568779 0.075788 -0.043784 1 0 0 0 0 0 1 401759
-0.002981 -0.002239 0.119892 0.687949 1.569899 0.075835 -0.043815 1 0 0 0 0 0 1 402759
-0.002981 -0.002239 0.119892 0.688444 1.571016 0.075894 -0.043846 1 0 0 0 0 0 1 403749
-0.002981 -0.002239 0.119892 0.688939 1.572146 0.075950 -0.043878 1 0 0 0 0 0 1 404758
-0.002981 -0.002239 0.119892 0.689434 1.573264 0.076010 -0.043909 1 0 0 0 0 0 1 405749
-0.002981 -0.002239 0.119892 0.689922 1.574387 0.076059 -0.043940 1 0 0 0 0 0 1 406759
-0.002987 -0.002221 0.119882 0.763314 1.322027 0.214421 -0.043971 1 0 0 0 0 0 1 407750
-0.002989 -0.002212 0.119878 0.739482 1.414087 0.144542 -0.044002 1 0 0 0 0 0 1 408750
-0.002991 -0.002207 0.119877 0.720866 1.481664 0.108444 -0.044034 1 0 0 0 0 0 1 409758
-0.002992 -0.002205 0.119877 0.710784 1.517824 0.094730 -0.044065 1 0 0 0 0 0 1 410753
-0.002992 -0.002204 0.119876 0.705798 1.536566 0.089896 -0.044097 1 0 0 0 0 0 1 411772
-0.002992 -0.002203 0.119876 0.703467 1.546440 0.088232 -0.044127 1 0 0 0 0 0 1 412755
-0.002992 -0.002203 0.119876 0.702564 1.551940 0.087701 -0.044159 1 0 0 0 0 0 1 413768
-0.002992 -0.002203 0.119876 0.702342 1.555223 0.087545 -0.044190 1 0 0 0 0 0 1 414767
-0.002992 -0.002203 0.119876 0.702454 1.557404 0.087535 -0.044221 1 0 0 0 0 0 1 415750
-0.002992 -0.002203 0.119876 0.702778 1.559030 0.087571 -0.044252 1 0 0 0 0 0 1 416742
-0.002992 -0.002203 0.119876 0.703183 1.560426 0.087622 -0.044284 1 0 0 0 0 0 1 417756
-0.002992 -0.002203 0.119876 0.703656 1.561674 0.087693 -0.044315 1 0 0 0 0 0 1 418770
-0.002992 -0.002203 0.119876 0.704113 1.562825 0.087748 -0.044346 1 0 0 0 0 0 1 419753
-0.002992 -0.002203 0.119876 0.704604 1.563983 0.087811 -0.044378 1 0 0 0 0 0 1 420769
-0.002992 -0.002203 0.119876 0.705076 1.565084 0.087872 -0.044409 1 0 0 0 0 0 1 421753
-0.002992 -0.002203 0.119876 0.705576 1.566201 0.087935 -0.044440 1 0 0 0 0 0 1 422766
-0.002992 -0.002203 0.119876 0.706073 1.567285 0.087989 -0.044471 1 0 0 0 0 0 1 423735
-0.002992 -0.002203 0.119876 0.706570 1.568405 0.088058 -0.044503 1 0 0 0 0 0 1 424766
-0.002992 -0.002203 0.119876 0.707069 1.569523 0.088121 -0.044534 1 0 0 0 0 0 1 425764
-0.002992 -0.002203 0.119876 0.707557 1.570618 0.088176 -0.044565 1 0 0 0 0 0 1 426764
-0.002992 -0.002203 0.119876 0.708067 1.571723 0.088251 -0.044597 1 0 0 0 0 0 1 427771
-0.002992 -0.002203 0.119876 0.708550 1.572790 0.088292 -0.044627 1 0 0 0 0 0 1 428740
-0.002992 -0.002203 0.119876 0.709055 1.573931 0.088367 -0.044659 1 0 0 0 0 0 1 429766
-0.002992 -0.002203 0.119876 0.709546 1.575013 0.088429 -0.044690 1 0 0 0 0 0 1 430765
-0.002992 -0.002203 0.119876 0.710040 1.576120 0.088491 -0.044721 1 0 0 0 0 0 1 431754
-0.002992 -0.002203 0.119876 0.710532 1.577223 0.088547 -0.044753 1 0 0 0 0 0 1 432761
-0.002992 -0.002203 0.119876 0.711052 1.578320 0.088615 -0.044784 1 0 0 0 0 0 1 433764
-0.002992 -0.002203 0.119876 0.711528 1.579427 0.088670 -0.044815 1 0 0 0 0 0 1 434764
-0.002992 -0.002203 0.119876 0.712030 1.580537 0.088739 -0.044847 1 0 0 0 0 0 1 435764
-0.002980 -0.002189 0.119888 0.541501 1.399484 -0.065849 -0.044878 1 0 0 0 0 0 1 436768
-0.002979 -0.002164 0.119881 0.673553 1.209810 0.150989 -0.044908 1 0 0 0 0 0 1 437735
-0.002978 -0.002152 0.119879 0.694584 1.349365 0.121449 -0.044940 1 0 0 0 0 0 1 438765
-0.002978 -0.002145 0.119879 0.700261 1.442541 0.100651 -0.044971 1 0 0 0 0 0 1 439763
-0.002978 -0.002142 0.119878 0.702663 1.491804 0.092394 -0.045003 1 0 0 0 0 0 1 440766
-0.002978 -0.002141 0.119878 0.703959 1.517133 0.089455 -0.045034 1 0 0 0 0 0 1 441772
-0.002978 -0.002140 0.119878 0.704822 1.530301 0.088456 -0.045065 1 0 0 0 0 0 1 442756
-0.002978 -0.002140 0.119878 0.705486 1.537431 0.088148 -0.045096 1 0 0 0 0 0 1 443760
-0.002978 -0.002139 0.119878 0.706054 1.541526 0.088081 -0.045128 1 0 0 0 0 0 1 444766
-0.002978 -0.002139 0.119878 0.706577 1.544076 0.088095 -0.045158 1 0 0 0 0 0 1 445734
-0.002978 -0.002139 0.119878 0.707089 1.545924 0.088139 -0.045190 1 0 0 0 0 0 1 446764
-0.002978 -0.002139 0.119878 0.707591 1.547377 0.088201 -0.045221 1 0 0 0 0 0 1 447763
-0.002978 -0.002139 0.119878 0.708085 1.548645 0.088247 -0.045253 1 0 0 0 0 0 1 448766
-0.002978 -0.002139 0.119878 0.708579 1.549809 0.088316 -0.045284 1 0 0 0 0 0 1 449764
-0.002978 -0.002139 0.119878 0.709057 1.550919 0.088378 -0.045315 1 0 0 0 0 0 1 450763
-0.002978 -0.002139 0.119878 0.709550 1.552012 0.088440 -0.045346 1 0 0 0 0 0 1 451764
-0.002978 -0.002139 0.119878 0.710059 1.553089 0.088502 -0.045378 1 0 0 0 0 0 1 452764
-0.002978 -0.002139 0.119878 0.710533 1.554170 0.088563 -0.045409 1 0 0 0 0 0 1 453761
-0.002978 -0.002139 0.119878 0.711036 1.555244 0.088618 -0.045440 1 0 0 0 0 0 1 454767
-0.002978 -0.002139 0.119878 0.711513 1.556314 0.088684 -0.045472 1 0 0 0 0 0 1 455765
-0.002978 -0.002139 0.119878 0.712002 1.557385 0.088746 -0.045503 1 0 0 0 0 0 1 456766
-0.002978 -0.002139 0.119878 0.712490 1.558453 0.088807 -0.045534 1 0 0 0 0 0 1 457764
-0.002978 -0.002139 0.119878 0.712979 1.559522 0.088868 -0.045565 1 0 0 0 0 0 1 458764
-0.002978 -0.002139 0.119878 0.713480 1.560589 0.088922 -0.045596 1 0 0 0 0 0 1 459764
-0.002978 -0.002139 0.119878 0.713959 1.561663 0.088989 -0.045628 1 0 0 0 0 0 1 460766
-0.002978 -0.002139 0.119878 0.714431 1.562699 0.089049 -0.045658 1 0 0 0 0 0 1 461734
-0.002978 -0.002139 0.119878 0.714935 1.563800 0.089112 -0.045690 1 0 0 0 0 0 1 462764
-0.002959 -0.002143 0.119868 0.455568 1.624273 0.224030 -0.045721 1 0 0 0 0 0 1 463762
-0.002937 -0.002132 0.119876 0.377730 1.423105 0.001518 -0.045753 1 0 0 0 0 0 1 464758
-0.002926 -0.002127 0.119879 0.504645 1.471507 0.044462 -0.045784 1 0 0 0 0 0 1 465748
-0.002921 -0.002124 0.119880 0.585635 1.511685 0.071408 -0.045815 1 0 0 0 0 0 1 466756
-0.002918 -0.002123 0.119880 0.628319 1.534036 0.082001 -0.045846 1 0 0 0 0 0 1 467748
-0.002917 -0.002122 0.119880 0.650184 1.546001 0.085844 -0.045878 1 0 0 0 0 0 1 468756
-0.002916 -0.002122 0.119880 0.661391 1.552549 0.087232 -0.045909 1 0 0 0 0 0 1 469756
-0.002915 -0.002121 0.119880 0.667237 1.556361 0.087737 -0.045940 1 0 0 0 0 0 1 470747
-0.002915 -0.002121 0.119880 0.670408 1.558817 0.087962 -0.045971 1 0 0 0 0 0 1 471756
-0.002915 -0.002121 0.119880 0.672221 1.560573 0.088076 -0.046003 1 0 0 0 0 0 1 472762
-0.002915 -0.002121 0.119880 0.673345 1.561975 0.088164 -0.046034 1 0 0 0 0 0 1 473748
-0.002915 -0.002121 0.119880 0.674142 1.563208 0.088221 -0.046065 1 0 0 0 0 0 1 474756
-0.002915 -0.002121 0.119880 0.674765 1.564349 0.088288 -0.046096 1 0 0 0 0 0 1 475747
-0.002915 -0.002121 0.119880 0.675314 1.565461 0.088346 -0.046128 1 0 0 0 0 0 1 476757
-0.002915 -0.002121 0.119880 0.675816 1.566534 0.088408 -0.046159 1 0 0 0 0 0 1 477756
-0.002915 -0.002121 0.119880 0.676297 1.567619 0.088463 -0.046190 1 0 0 0 0 0 1 478763
-0.002915 -0.002121 0.119880 0.676768 1.568699 0.088529 -0.046222 1 0 0 0 0 0 1 479772
-0.002915 -0.002121 0.119880 0.677225 1.569759 0.088590 -0.046253 1 0 0 0 0 0 1 480770
-0.002915 -0.002121 0.119880 0.677697 1.570813 0.088650 -0.046284 1 0 0 0 0 0 1 481759
-0.002915 -0.002121 0.119880 0.678128 1.571850 0.088708 -0.046315 1 0 0 0 0 0 1 482741
-0.002915 -0.002121 0.119880 0.678608 1.572936 0.088763 -0.046347 1 0 0 0 0 0 1 483768
-0.002915 -0.002121 0.119880 0.679071 1.573996 0.088829 -0.046378 1 0 0 0 0 0 1 484760
-0.002915 -0.002121 0.119880 0.679515 1.575062 0.088889 -0.046409 1 0 0 0 0 0 1 485770
-0.002915 -0.002121 0.119880 0.679979 1.576112 0.088943 -0.046440 1 0 0 0 0 0 1 486763
-0.002915 -0.002121 0.119880 0.680434 1.577184 0.089015 -0.046471 1 0 0 0 0 0 1 487764
-0.002915 -0.002121 0.119880 0.680895 1.578236 0.089063 -0.046503 1 0 0 0 0 0 1 488765
-0.002915 -0.002121 0.119880 0.681339 1.579261 0.089120 -0.046533 1 0 0 0 0 0 1 489733
-0.002915 -0.002121 0.119880 0.681792 1.580333 0.089193 -0.046564 1 0 0 0 0 0 1 490733
-0.002915 -0.002121 0.119880 0.682263 1.581425 0.089236 -0.046596 1 0 0 0 0 0 1 491761
-0.002915 -0.002121 0.119880 0.682720 1.582455 0.089306 -0.046627 1 0 0 0 0 0 1 492735
-0.002920 -0.002103 0.119870 0.756263 1.329569 0.228444 -0.046659 1 0 0 0 0 0 1 493764
-0.002923 -0.002094 0.119867 0.732516 1.421018 0.158532 -0.046690 1 0 0 0 0 0 1 494764
-0.002925 -0.002089 0.119865 0.713941 1.488247 0.122409 -0.046721 1 0 0 0 0 0 1 495764
-0.002925 -0.002087 0.119865 0.703850 1.524202 0.108704 -0.046752 1 0 0 0 0 0 1 496736
-0.002926 -0.002086 0.119865 0.698859 1.542832 0.103869 -0.046784 1 0 0 0 0 0 1 497756
-0.002926 -0.002085 0.119865 0.696516 1.552609 0.102196 -0.046814 1 0 0 0 0 0 1 498733
-0.002926 -0.002085 0.119865 0.695583 1.558054 0.101673 -0.046846 1 0 0 0 0 0 1 499763
-0.002926 -0.002085 0.119865 0.695326 1.561284 0.101533 -0.046878 1 0 0 0 0 0 1 500764
-0.002926 -0.002085 0.119865 0.695430 1.563406 0.101530 -0.046909 1 0 0 0 0 0 1 501762
-0.002926 -0.002085 0.119865 0.695711 1.564990 0.101572 -0.046940 1 0 0 0 0 0 1 502760
-0.002926 -0.002085 0.119865 0.696076 1.566315 0.101628 -0.046971 1 0 0 0 0 0 1 503762
-0.002926 -0.002084 0.119865 0.696500 1.567479 0.101696 -0.047003 1 0 0 0 0 0 1 504762
-0.002926 -0.002084 0.119865 0.696938 1.568597 0.101765 -0.047034 1 0 0 0 0 0 1 505761
-0.002926 -0.002084 0.119865 0.697380 1.569637 0.101818 -0.047064 1 0 0 0 0 0 1 506732
-0.002926 -0.002084 0.119865 0.697849 1.570736 0.101893 -0.047096 1 0 0 0 0 0 1 507763
-0.002926 -0.002084 0.119865 0.698306 1.571759 0.101966 -0.047127 1 0 0 0 0 0 1 508734
-0.002914 -0.002071 0.119876 0.527074 1.389930 -0.052620 -0.047159 1 0 0 0 0 0 1 509763
-0.002907 -0.002064 0.119880 0.586051 1.453768 0.025270 -0.047190 1 0 0 0 0 0 1 510764
-0.002904 -0.002061 0.119881 0.631219 1.502427 0.065515 -0.047221 1 0 0 0 0 0 1 511760
-0.002908 -0.002041 0.119872 0.729045 1.275176 0.220207 -0.047253 1 0 0 0 0 0 1 512764
-0.002910 -0.002031 0.119868 0.717758 1.379573 0.155686 -0.047284 1 0 0 0 0 0 1 513762
-0.002911 -0.002026 0.119867 0.705465 1.453322 0.121426 -0.047315 1 0 0 0 0 0 1 514761
-0.002911 -0.002023 0.119867 0.698572 1.492557 0.108355 -0.047346 1 0 0 0 0 0 1 515761
-0.002911 -0.002022 0.119867 0.695152 1.512800 0.103736 -0.047378 1 0 0 0 0 0 1 516763
-0.002912 -0.002022 0.119866 0.693611 1.523398 0.102174 -0.047409 1 0 0 0 0 0 1 517754
-0.002912 -0.002021 0.119866 0.693055 1.529199 0.101658 -0.047440 1 0 0 0 0 0 1 518760
-0.002912 -0.002021 0.119866 0.692994 1.532587 0.101520 -0.047471 1 0 0 0 0 0 1 519749
-0.002912 -0.002021 0.119866 0.693198 1.534812 0.101530 -0.047503 1 0 0 0 0 0 1 520765
-0.002912 -0.002021 0.119866 0.693519 1.536416 0.101568 -0.047534 1 0 0 0 0 0 1 521762
-0.002912 -0.002021 0.119866 0.693906 1.537723 0.101630 -0.047565 1 0 0 0 0 0 1 522761
-0.002912 -0.002021 0.119866 0.694333 1.538863 0.101685 -0.047596 1 0 0 0 0 0 1 523759
-0.002912 -0.002021 0.119866 0.694775 1.539962 0.101759 -0.047628 1 0 0 0 0 0 1 524763
-0.002912 -0.002021 0.119866 0.695218 1.541011 0.101827 -0.047659 1 0 0 0 0 0 1 525761
-0.002912 -0.002021 0.119866 0.695669 1.542034 0.101888 -0.047690 1 0 0 0 0 0 1 526759
-0.002912 -0.002021 0.119866 0.696126 1.543049 0.101954 -0.047721 1 0 0 0 0 0 1 527763
-0.002912 -0.002021 0.119866 0.696586 1.544078 0.102021 -0.047753 1 0 0 0 0 0 1 528762
-0.002912 -0.002021 0.119866 0.697025 1.545081 0.102094 -0.047784 1 0 0 0 0 0 1 529750
-0.002912 -0.002021 0.119866 0.697490 1.546086 0.102155 -0.047815 1 0 0 0 0 0 1 530747
-0.002912 -0.002021 0.119866 0.697952 1.547106 0.102221 -0.047846 1 0 0 0 0 0 1 531756
-0.002912 -0.002021 0.119866 0.698384 1.548101 0.102287 -0.047877 1 0 0 0 0 0 1 532747
-0.002912 -0.002021 0.119866 0.698860 1.549124 0.102354 -0.047909 1 0 0 0 0 0 1 533754
-0.002912 -0.002021 0.119866 0.699315 1.550127 0.102421 -0.047940 1 0 0 0 0 0 1 534746
-0.002912 -0.002021 0.119866 0.699763 1.551149 0.102494 -0.047971 1 0 0 0 0 0 1 535755
-0.002912 -0.002021 0.119866 0.700229 1.552156 0.102556 -0.048002 1 0 0 0 0 0 1 536754
-0.002912 -0.002021 0.119866 0.700662 1.553153 0.102620 -0.048033 1 0 0 0 0 0 1 537746
-0.002912 -0.002021 0.119866 0.701139 1.554176 0.102688 -0.048065 1 0 0 0 0 0 1 538754
-0.002912 -0.002021 0.119866 0.701594 1.555179 0.102754 -0.048096 1 0 0 0 0 0 1 539746
-0.002912 -0.002021 0.119866 0.702042 1.556202 0.102828 -0.048127 1 0 0 0 0 0 1 540755
-0.002912 -0.002021 0.119866 0.702503 1.557199 0.102889 -0.048158 1 0 0 0 0 0 1 541744
-0.002912 -0.002021 0.119866 0.702964 1.558207 0.102955 -0.048190 1 0 0 0 0 0 1 542762
-0.002912 -0.002021 0.119866 0.703415 1.559243 0.103029 -0.048222 1 0 0 0 0 0 1 543767
-0.002912 -0.002021 0.119866 0.703878 1.560245 0.103090 -0.048253 1 0 0 0 0 0 1 544759
-0.002912 -0.002021 0.119866 0.704327 1.561266 0.103163 -0.048284 1 0 0 0 0 0 1 545767
-0.002912 -0.002021 0.119866 0.704775 1.562243 0.103216 -0.048315 1 0 0 0 0 0 1 546745
-0.002912 -0.002021 0.119866 0.705249 1.563282 0.103289 -0.048347 1 0 0 0 0 0 1 547766
-0.002912 -0.002021 0.119866 0.705739 1.564397 0.103370 -0.048381 1 0 0 0 0 0 1 548866
-0.002912 -0.002021 0.119866 0.706160 1.565303 0.103424 -0.048409 1 0 0 0 0 0 1 549765
-0.002912 -0.002021 0.119866 0.706614 1.566307 0.103490 -0.048440 1 0 0 0 0 0 1 550758
-0.002912 -0.002021 0.119866 0.707061 1.567327 0.103563 -0.048472 1 0 0 0 0 0 1 551765
-0.002912 -0.002021 0.119866 0.707519 1.568325 0.103617 -0.048503 1 0 0 0 0 0 1 552763
-0.002912 -0.002021 0.119866 0.707969 1.569341 0.103696 -0.048534 1 0 0 0 0 0 1 553759
-0.002912 -0.002021 0.119866 0.708438 1.570354 0.103758 -0.048565 1 0 0 0 0 0 1 554763
-0.002912 -0.002021 0.119866 0.708893 1.571360 0.103824 -0.048596 1 0 0 0 0 0 1 555759
-0.002912 -0.002021 0.119866 0.709339 1.572377 0.103897 -0.048628 1 0 0 0 0 0 1 556762
-0.002912 -0.002021 0.119866 0.709783 1.573345 0.103949 -0.048658 1 0 0 0 0 0 1 557731
-0.002912 -0.002021 0.119866 0.710251 1.574350 0.104028 -0.048689 1 0 0 0 0 0 1 558731
-0.002912 -0.002021 0.119866 0.710704 1.575400 0.104097 -0.048721 1 0 0 0 0 0 1 559756
-0.002899 -0.002008 0.119878 0.539081 1.393045 -0.050610 -0.048753 1 0 0 0 0 0 1 560766
-0.002893 -0.002001 0.119882 0.597910 1.456761 0.027100 -0.048784 1 0 0 0 0 0 1 561766
-0.002890 -0.001997 0.119883 0.643009 1.505339 0.067260 -0.048815 1 0 0 0 0 0 1 562760
-0.002888 -0.001996 0.119883 0.667677 1.532005 0.082573 -0.048846 1 0 0 0 0 0 1 563760
-0.002887 -0.001995 0.119884 0.680552 1.546133 0.088053 -0.048878 1 0 0 0 0 0 1 564760
-0.002887 -0.001994 0.119884 0.687272 1.553742 0.090006 -0.048909 1 0 0 0 0 0 1 565759
-0.002887 -0.001994 0.119884 0.690867 1.558072 0.090744 -0.048940 1 0 0 0 0 0 1 566760
-0.002886 -0.001994 0.119884 0.692902 1.560736 0.091014 -0.048971 1 0 0 0 0 0 1 567760
-0.002886 -0.001994 0.119884 0.694150 1.562566 0.091154 -0.049003 1 0 0 0 0 0 1 568760
-0.002886 -0.001994 0.119884 0.694974 1.563981 0.091247 -0.049034 1 0 0 0 0 0 1 569761
-0.002886 -0.001994 0.119884 0.695619 1.565191 0.091307 -0.049065 1 0 0 0 0 0 1 570759
-0.002886 -0.001994 0.119884 0.696164 1.566266 0.091376 -0.049095 1 0 0 0 0 0 1 571731
-0.002886 -0.001994 0.119884 0.696670 1.567343 0.091433 -0.049128 1 0 0 0 0 0 1 572761
-0.002892 -0.001976 0.119874 0.770381 1.313951 0.231359 -0.049159 1 0 0 0 0 0 1 573758
-0.002894 -0.001966 0.119870 0.746757 1.404814 0.161397 -0.049190 1 0 0 0 0 0 1 574762
-0.002896 -0.001962 0.119869 0.728231 1.471735 0.125219 -0.049221 1 0 0 0 0 0 1 575760
-0.002897 -0.001960 0.119868 0.718184 1.507542 0.111483 -0.049253 1 0 0 0 0 0 1 576761
-0.002897 -0.001959 0.119868 0.713184 1.526040 0.106636 -0.049284 1 0 0 0 0 0 1 577760
-0.002897 -0.001958 0.119868 0.710850 1.535738 0.104978 -0.049315 1 0 0 0 0 0 1 578760
-0.002897 -0.001958 0.119868 0.709890 1.541083 0.104441 -0.049346 1 0 0 0 0 0 1 579759
-0.002897 -0.001958 0.119868 0.709629 1.544252 0.104303 -0.049378 1 0 0 0 0 0 1 580760
-0.002897 -0.001957 0.119868 0.709720 1.546309 0.104298 -0.049409 1 0 0 0 0 0 1 581759
-0.002897 -0.001957 0.119868 0.709989 1.547831 0.104338 -0.049440 1 0 0 0 0 0 1 582759
-0.002897 -0.001957 0.119868 0.710337 1.549067 0.104397 -0.049471 1 0 0 0 0 0 1 583748
-0.002897 -0.001957 0.119868 0.710745 1.550198 0.104452 -0.049503 1 0 0 0 0 0 1 584757
-0.002897 -0.001957 0.119868 0.711179 1.551239 0.104511 -0.049534 1 0 0 0 0 0 1 585764
-0.002897 -0.001957 0.119868 0.711600 1.552229 0.104588 -0.049565 1 0 0 0 0 0 1 586746
-0.002885 -0.001944 0.119879 0.539705 1.369558 -0.050095 -0.049596 1 0 0 0 0 0 1 587757
-0.002878 -0.001937 0.119883 0.598491 1.433244 0.027477 -0.049628 1 0 0 0 0 0 1 588761
-0.002875 -0.001934 0.119885 0.643561 1.481796 0.067583 -0.049659 1 0 0 0 0 0 1 589757
-0.002874 -0.001932 0.119885 0.668204 1.508417 0.082856 -0.049690 1 0 0 0 0 0 1 590759
-0.002873 -0.001931 0.119885 0.681057 1.522500 0.088332 -0.049721 1 0 0 0 0 0 1 591760
-0.002872 -0.001931 0.119885 0.687774 1.530082 0.090285 -0.049753 1 0 0 0 0 0 1 592760
-0.002872 -0.001931 0.119885 0.691357 1.534358 0.090998 -0.049784 1 0 0 0 0 0 1 593760
-0.002872 -0.001931 0.119885 0.693379 1.536997 0.091297 -0.049815 1 0 0 0 0 0 1 594759
-0.002872 -0.001931 0.119885 0.694616 1.538771 0.091425 -0.049846 1 0 0 0 0 0 1 595745
-0.002872 -0.001930 0.119885 0.695453 1.540175 0.091510 -0.049877 1 0 0 0 0 0 1 596752
-0.002872 -0.001930 0.119885 0.696081 1.541341 0.091580 -0.049908 1 0 0 0 0 0 1 597744
-0.002872 -0.001930 0.119885 0.696627 1.542411 0.091645 -0.049940 1 0 0 0 0 0 1 598753
-0.002872 -0.001930 0.119885 0.697103 1.543428 0.091692 -0.049971 1 0 0 0 0 0 1 599743
-0.002872 -0.001930 0.119885 0.697561 1.544422 0.091763 -0.050002 1 0 0 0 0 0 1 600752
-0.002872 -0.001930 0.119885 0.698002 1.545389 0.091808 -0.050033 1 0 0 0 0 0 1 601743
-0.002872 -0.001930 0.119885 0.698451 1.546373 0.091872 -0.050065 1 0 0 0 0 0 1 602753
-0.002872 -0.001930 0.119885 0.698907 1.547343 0.091931 -0.050096 1 0 0 0 0 0 1 603752
-0.002872 -0.001930 0.119885 0.699321 1.548294 0.091987 -0.050127 1 0 0 0 0 0 1 604743
-0.002872 -0.001930 0.119885 0.699775 1.549285 0.092039 -0.050159 1 0 0 0 0 0 1 605752
-0.002872 -0.001930 0.119885 0.700200 1.550234 0.092108 -0.050190 1 0 0 0 0 0 1 606742
-0.002872 -0.001930 0.119885 0.700641 1.551211 0.092148 -0.050221 1 0 0 0 0 0 1 607755
-0.002872 -0.001930 0.119885 0.701086 1.552167 0.092216 -0.050252 1 0 0 0 0 0 1 608748
-0.002872 -0.001930 0.119885 0.701515 1.553144 0.092282 -0.050284 1 0 0 0 0 0 1 609758
-0.002872 -0.001930 0.119885 0.701946 1.554098 0.092320 -0.050315 1 0 0 0 0 0 1 610746
-0.002872 -0.001930 0.119885 0.702402 1.555080 0.092389 -0.050347 1 0 0 0 0 0 1 611766
-0.002872 -0.001930 0.119885 0.702820 1.556033 0.092454 -0.050377 1 0 0 0 0 0 1 612751
-0.002872 -0.001930 0.119885 0.703256 1.557000 0.092492 -0.050409 1 0 0 0 0 0 1 613752
-0.002872 -0.001930 0.119885 0.703693 1.557969 0.092567 -0.050440 1 0 0 0 0 0 1 614757
-0.002872 -0.001930 0.119885 0.704129 1.558914 0.092613 -0.050471 1 0 0 0 0 0 1 615747
-0.002872 -0.001930 0.119885 0.704573 1.559904 0.092670 -0.050502 1 0 0 0 0 0 1 616754
-0.002872 -0.001930 0.119885 0.705000 1.560860 0.092740 -0.050534 1 0 0 0 0 0 1 617751
-0.002872 -0.001930 0.119885 0.705434 1.561822 0.092778 -0.050565 1 0 0 0 0 0 1 618748
-0.002872 -0.001930 0.119885 0.705874 1.562767 0.092846 -0.050595 1 0 0 0 0 0 1 619730
-0.002872 -0.001930 0.119885 0.706307 1.563752 0.092912 -0.050627 1 0 0 0 0 0 1 620748
-0.002872 -0.001930 0.119885 0.706742 1.564717 0.092950 -0.050658 1 0 0 0 0 0 1 621747
-0.002872 -0.001930 0.119885 0.707177 1.565682 0.093025 -0.050690 1 0 0 0 0 0 1 622747
-0.002872 -0.001930 0.119885 0.707625 1.566645 0.093079 -0.050721 1 0 0 0 0 0 1 623748
-0.002872 -0.001930 0.119885 0.708051 1.567612 0.093122 -0.050752 1 0 0 0 0 0 1 624747
-0.002872 -0.001930 0.119885 0.708487 1.568582 0.093198 -0.050784 1 0 0 0 0 0 1 625752
-0.002872 -0.001930 0.119885 0.708926 1.569534 0.093244 -0.050815 1 0 0 0 0 0 1 626750
-0.002872 -0.001930 0.119885 0.709368 1.570520 0.093300 -0.050846 1 0 0 0 0 0 1 627752
-0.002872 -0.001930 0.119885 0.709794 1.571475 0.093370 -0.050877 1 0 0 0 0 0 1 628748
-0.002872 -0.001930 0.119885 0.710232 1.572426 0.093415 -0.050908 1 0 0 0 0 0 1 629746
-0.002872 -0.001930 0.119885 0.710674 1.573411 0.093472 -0.050940 1 0 0 0 0 0 1 630747
-0.002872 -0.001930 0.119885 0.711101 1.574368 0.093542 -0.050971 1 0 0 0 0 0 1 631746
-0.002872 -0.001930 0.119885 0.711537 1.575334 0.093581 -0.051002 1 0 0 0 0 0 1 632747
-0.002872 -0.001930 0.119885 0.711972 1.576298 0.093656 -0.051033 1 0 0 0 0 0 1 633746
-0.002872 -0.001930 0.119885 0.712421 1.577263 0.093709 -0.051065 1 0 0 0 0 0 1 634748
-0.002872 -0.001930 0.119885 0.712846 1.578228 0.093752 -0.051096 1 0 0 0 0 0 1 635745
-0.002872 -0.001930 0.119885 0.713286 1.579207 0.093829 -0.051128 1 0 0 0 0 0 1 636760
-0.002872 -0.001930 0.119885 0.713720 1.580149 0.093874 -0.051158 1 0 0 0 0 0 1 637747
-0.002872 -0.001930 0.119885 0.714162 1.581133 0.093931 -0.051190 1 0 0 0 0 0 1 638747
-0.002872 -0.001930 0.119885 0.714589 1.582091 0.094001 -0.051221 1 0 0 0 0 0 1 639747
-0.002877 -0.001912 0.119875 0.788430 1.328174 0.234456 -0.051252 1 0 0 0 0 0 1 640748
-0.002868 -0.001890 0.119883 0.592106 1.234435 0.009605 -0.051284 1 0 0 0 0 0 1 641749
-0.002863 -0.001878 0.119885 0.631823 1.363711 0.050771 -0.051315 1 0 0 0 0 0 1 642746
-0.002860 -0.001873 0.119886 0.666373 1.446886 0.076990 -0.051346 1 0 0 0 0 0 1 643746
-0.002859 -0.001870 0.119887 0.685530 1.490922 0.087309 -0.051377 1 0 0 0 0 0 1 644730
-0.002858 -0.001868 0.119887 0.695571 1.513657 0.091043 -0.051408 1 0 0 0 0 0 1 645729
-0.002858 -0.001868 0.119887 0.700868 1.525551 0.092402 -0.051440 1 0 0 0 0 0 1 646746
-0.002858 -0.001867 0.119887 0.703742 1.531968 0.092900 -0.051471 1 0 0 0 0 0 1 647744
-0.002858 -0.001867 0.119887 0.705391 1.535638 0.093116 -0.051502 1 0 0 0 0 0 1 648741
-0.002858 -0.001867 0.119887 0.706441 1.537965 0.093222 -0.051534 1 0 0 0 0 0 1 649750
-0.002858 -0.001867 0.119887 0.707176 1.539590 0.093307 -0.051565 1 0 0 0 0 0 1 650752
-0.002858 -0.001867 0.119887 0.707756 1.540856 0.093371 -0.051596 1 0 0 0 0 0 1 651746
-0.002858 -0.001867 0.119887 0.708275 1.541973 0.093422 -0.051627 1 0 0 0 0 0 1 652747
-0.002858 -0.001867 0.119887 0.708743 1.542982 0.093481 -0.051658 1 0 0 0 0 0 1 653745
-0.002858 -0.001867 0.119887 0.709183 1.543959 0.093539 -0.051690 1 0 0 0 0 0 1 654744
-0.002858 -0.001867 0.119887 0.709616 1.544915 0.093596 -0.051721 1 0 0 0 0 0 1 655743
-0.002858 -0.001867 0.119887 0.710058 1.545850 0.093647 -0.051752 1 0 0 0 0 0 1 656746
-0.002858 -0.001867 0.119887 0.710480 1.546806 0.093709 -0.051783 1 0 0 0 0 0 1 657746
-0.002858 -0.001867 0.119887 0.710920 1.547738 0.093760 -0.051815 1 0 0 0 0 0 1 658745
-0.002858 -0.001867 0.119887 0.711342 1.548663 0.093829 -0.051846 1 0 0 0 0 0 1 659746
-0.002858 -0.001867 0.119887 0.711776 1.549599 0.093874 -0.051877 1 0 0 0 0 0 1 660740
-0.002858 -0.001867 0.119887 0.712204 1.550529 0.093929 -0.051908 1 0 0 0 0 0 1 661736
-0.002858 -0.001867 0.119887 0.712624 1.551474 0.093992 -0.051940 1 0 0 0 0 0 1 662745
-0.002858 -0.001867 0.119887 0.713064 1.552386 0.094049 -0.051971 1 0 0 0 0 0 1 663737
-0.002858 -0.001867 0.119887 0.713527 1.553408 0.094104 -0.052005 1 0 0 0 0 0 1 664822
-0.002858 -0.001867 0.119887 0.713938 1.554333 0.094165 -0.052035 1 0 0 0 0 0 1 665808
-0.002858 -0.001867 0.119887 0.714383 1.555278 0.094217 -0.052067 1 0 0 0 0 0 1 666823
-0.002858 -0.001867 0.119887 0.714793 1.556197 0.094278 -0.052098 1 0 0 0 0 0 1 667805
-0.002858 -0.001867 0.119887 0.715243 1.557131 0.094336 -0.052130 1 0 0 0 0 0 1 668821
-0.002858 -0.001867 0.119887 0.715665 1.558063 0.094386 -0.052160 1 0 0 0 0 0 1 669808
-0.002858 -0.001867 0.119887 0.716081 1.558999 0.094448 -0.052192 1 0 0 0 0 0 1 670807
-0.002858 -0.001867 0.119887 0.716527 1.559945 0.094500 -0.052223 1 0 0 0 0 0 1 671823
-0.002858 -0.001867 0.119887 0.716961 1.560859 0.094568 -0.052254 1 0 0 0 0 0 1 672806
-0.002858 -0.001867 0.119887 0.717375 1.561812 0.094620 -0.052286 1 0 0 0 0 0 1 673821
-0.002858 -0.001867 0.119887 0.717807 1.562730 0.094669 -0.052317 1 0 0 0 0 0 1 674806
-0.002858 -0.001867 0.119887 0.718244 1.563679 0.094725 -0.052348 1 0 0 0 0 0 1 675823
-0.002858 -0.001867 0.119887 0.718625 1.564538 0.094783 -0.052377 1 0 0 0 0 0 1 676740
-0.002858 -0.001867 0.119887 0.719072 1.565466 0.094841 -0.052409 1 0 0 0 0 0 1 677750
-0.002858 -0.001867 0.119887 0.719483 1.566403 0.094897 -0.052439 1 0 0 0 0 0 1 678740
-0.002858 -0.001867 0.119887 0.719926 1.567346 0.094948 -0.052471 1 0 0 0 0 0 1 679751
-0.002858 -0.001867 0.119887 0.720352 1.568270 0.095003 -0.052502 1 0 0 0 0 0 1 680741
-0.002858 -0.001867 0.119887 0.720777 1.569203 0.095073 -0.052534 1 0 0 0 0 0 1 681751
-0.002858 -0.001867 0.119887 0.721210 1.570138 0.095118 -0.052565 1 0 0 0 0 0 1 682744
-0.002858 -0.001867 0.119887 0.721645 1.571084 0.095174 -0.052596 1 0 0 0 0 0 1 683756
-0.002858 -0.001867 0.119887 0.722057 1.572009 0.095236 -0.052627 1 0 0 0 0 0 1 684744
-0.002858 -0.001867 0.119887 0.722499 1.572947 0.095287 -0.052659 1 0 0 0 0 0 1 685752
-0.002858 -0.001867 0.119887 0.722915 1.573860 0.095355 -0.052690 1 0 0 0 0 0 1 686740
-0.002858 -0.001867 0.119887 0.723352 1.574802 0.095400 -0.052721 1 0 0 0 0 0 1 687740
-0.002858 -0.001867 0.119887 0.723797 1.575759 0.095464 -0.052752 1 0 0 0 0 0 1 688756
-0.002858 -0.001867 0.119887 0.724204 1.576683 0.095520 -0.052784 1 0 0 0 0 0 1 689750
-0.002845 -0.001854 0.119898 0.551468 1.392996 -0.059460 -0.052815 1 0 0 0 0 0 1 690757
-0.002839 -0.001847 0.119902 0.609987 1.456416 0.017764 -0.052846 1 0 0 0 0 0 1 691759
-0.002835 -0.001843 0.119903 0.654922 1.504800 0.057715 -0.052877 1 0 0 0 0 0 1 692752
-0.002834 -0.001842 0.119904 0.679482 1.531298 0.072919 -0.052908 1 0 0 0 0 0 1 693727
-0.002833 -0.001841 0.119904 0.692280 1.545313 0.078361 -0.052940 1 0 0 0 0 0 1 694757
-0.002833 -0.001840 0.119904 0.698951 1.552820 0.080304 -0.052971 1 0 0 0 0 0 1 695755
-0.002832 -0.001840 0.119904 0.702520 1.557059 0.081017 -0.053002 1 0 0 0 0 0 1 696756
-0.002832 -0.001840 0.119904 0.704520 1.559620 0.081291 -0.053034 1 0 0 0 0 0 1 697756
-0.002832 -0.001840 0.119904 0.705723 1.561386 0.081420 -0.053065 1 0 0 0 0 0 1 698760
-0.002832 -0.001840 0.119904 0.706539 1.562702 0.081495 -0.053096 1 0 0 0 0 0 1 699735
-0.002832 -0.001840 0.119904 0.707146 1.563836 0.081550 -0.053127 1 0 0 0 0 0 1 700730
-0.002832 -0.001840 0.119904 0.707672 1.564872 0.081598 -0.053159 1 0 0 0 0 0 1 701760
-0.002832 -0.001840 0.119904 0.708136 1.565834 0.081647 -0.053190 1 0 0 0 0 0 1 702745
-0.002832 -0.001840 0.119904 0.708569 1.566789 0.081704 -0.053221 1 0 0 0 0 0 1 703747
-0.002832 -0.001840 0.119904 0.709009 1.567724 0.081754 -0.053252 1 0 0 0 0 0 1 704755
-0.002832 -0.001840 0.119904 0.709438 1.568640 0.081796 -0.053284 1 0 0 0 0 0 1 705753
-0.002832 -0.001840 0.119904 0.709853 1.569572 0.081837 -0.053315 1 0 0 0 0 0 1 706755
-0.002832 -0.001840 0.119904 0.710245 1.570470 0.081889 -0.053345 1 0 0 0 0 0 1 707727
-0.002832 -0.001840 0.119904 0.710692 1.571424 0.081939 -0.053378 1 0 0 0 0 0 1 708757
-0.002832 -0.001840 0.119904 0.711105 1.572322 0.081987 -0.053409 1 0 0 0 0 0 1 709754
-0.002832 -0.001840 0.119904 0.711513 1.573262 0.082042 -0.053440 1 0 0 0 0 0 1 710754
-0.002837 -0.001822 0.119894 0.785516 1.318822 0.223109 -0.053471 1 0 0 0 0 0 1 711754
-0.002840 -0.001812 0.119890 0.762019 1.408760 0.153153 -0.053502 1 0 0 0 0 0 1 712741
-0.002842 -0.001808 0.119889 0.743579 1.475201 0.116930 -0.053534 1 0 0 0 0 0 1 713753
-0.002842 -0.001806 0.119889 0.733564 1.510735 0.103175 -0.053565 1 0 0 0 0 0 1 714742
-0.002843 -0.001804 0.119889 0.728574 1.529074 0.098299 -0.053596 1 0 0 0 0 0 1 715753
-0.002843 -0.001804 0.119888 0.726218 1.538686 0.096638 -0.053627 1 0 0 0 0 0 1 716755
-0.002843 -0.001804 0.119888 0.725239 1.543924 0.096093 -0.053659 1 0 0 0 0 0 1 717752
-0.002843 -0.001804 0.119888 0.724955 1.547004 0.095942 -0.053690 1 0 0 0 0 0 1 718753
-0.002843 -0.001803 0.119888 0.725022 1.548980 0.095925 -0.053721 1 0 0 0 0 0 1 719753
-0.002843 -0.001803 0.119888 0.725266 1.550426 0.095954 -0.053753 1 0 0 0 0 0 1 720757
-0.002843 -0.001803 0.119888 0.725605 1.551590 0.095996 -0.053784 1 0 0 0 0 0 1 721756
-0.002843 -0.001803 0.119888 0.725973 1.552624 0.096052 -0.053815 1 0 0 0 0 0 1 722754
-0.002843 -0.001803 0.119888 0.726378 1.553591 0.096102 -0.053846 1 0 0 0 0 0 1 723745
-0.002843 -0.001803 0.119888 0.726783 1.554530 0.096170 -0.053877 1 0 0 0 0 0 1 724752
-0.002843 -0.001803 0.119888 0.727198 1.555442 0.096221 -0.053909 1 0 0 0 0 0 1 725749
-0.002843 -0.001803 0.119888 0.727618 1.556360 0.096270 -0.053940 1 0 0 0 0 0 1 726754
-0.002831 -0.001790 0.119900 0.554553 1.372263 -0.058729 -0.053971 1 0 0 0 0 0 1 727756
-0.002824 -0.001783 0.119904 0.612973 1.435618 0.018332 -0.054003 1 0 0 0 0 0 1 728757
-0.002821 -0.001780 0.119905 0.657877 1.483949 0.058201 -0.054034 1 0 0 0 0 0 1 729755
-0.002819 -0.001778 0.119905 0.682403 1.510418 0.073388 -0.054065 1 0 0 0 0 0 1 730758
-0.002819 -0.001777 0.119905 0.695181 1.524361 0.078828 -0.054096 1 0 0 0 0 0 1 731758
-0.002818 -0.001777 0.119906 0.701824 1.531784 0.080762 -0.054127 1 0 0 0 0 0 1 732727
-0.002818 -0.001777 0.119906 0.705405 1.536004 0.081465 -0.054159 1 0 0 0 0 0 1 733752
-0.002818 -0.001777 0.119906 0.707386 1.538564 0.081736 -0.054190 1 0 0 0 0 0 1 734750
-0.002818 -0.001776 0.119906 0.708585 1.540272 0.081876 -0.054221 1 0 0 0 0 0 1 735748
-0.002818 -0.001776 0.119906 0.709422 1.541645 0.081943 -0.054255 1 0 0 0 0 0 1 736821
-0.002818 -0.001776 0.119906 0.710026 1.542738 0.082001 -0.054286 1 0 0 0 0 0 1 737818
-0.002818 -0.001776 0.119906 0.710535 1.543711 0.082054 -0.054317 1 0 0 0 0 0 1 738806
-0.002818 -0.001776 0.119906 0.710996 1.544657 0.082098 -0.054348 1 0 0 0 0 0 1 739817
-0.002818 -0.001776 0.119906 0.711419 1.545593 0.082146 -0.054380 1 0 0 0 0 0 1 740823
-0.002818 -0.001776 0.119906 0.711840 1.546476 0.082194 -0.054410 1 0 0 0 0 0 1 741806
-0.002818 -0.001776 0.119906 0.712265 1.547387 0.082249 -0.054442 1 0 0 0 0 0 1 742822
-0.002818 -0.001776 0.119906 0.712672 1.548250 0.082283 -0.054473 1 0 0 0 0 0 1 743805
-0.002818 -0.001776 0.119906 0.713096 1.549160 0.082336 -0.054505 1 0 0 0 0 0 1 744822
-0.002818 -0.001776 0.119906 0.713487 1.550037 0.082390 -0.054535 1 0 0 0 0 0 1 745805
-0.002818 -0.001776 0.119906 0.713912 1.550936 0.082432 -0.054567 1 0 0 0 0 0 1 746820
-0.002818 -0.001776 0.119906 0.714317 1.551810 0.082478 -0.054598 1 0 0 0 0 0 1 747805
-0.002818 -0.001776 0.119906 0.714702 1.552647 0.082522 -0.054627 1 0 0 0 0 0 1 748747
-0.002818 -0.001776 0.119906 0.715096 1.553530 0.082576 -0.054658 1 0 0 0 0 0 1 749738
-0.002818 -0.001776 0.119906 0.715516 1.554436 0.082611 -0.054690 1 0 0 0 0 0 1 750748
-0.002818 -0.001776 0.119906 0.715913 1.555308 0.082669 -0.054721 1 0 0 0 0 0 1 751738
-0.002818 -0.001776 0.119906 0.716352 1.556243 0.082708 -0.054754 1 0 0 0 0 0 1 752805
-0.002818 -0.001776 0.119906 0.716746 1.557088 0.082758 -0.054784 1 0 0 0 0 0 1 753748
-0.002818 -0.001776 0.119906 0.717140 1.557971 0.082811 -0.054814 1 0 0 0 0 0 1 754739
-0.002818 -0.001776 0.119906 0.717560 1.558879 0.082847 -0.054846 1 0 0 0 0 0 1 755750
-0.002818 -0.001776 0.119906 0.717976 1.559762 0.082900 -0.054878 1 0 0 0 0 0 1 756756
-0.002818 -0.001776 0.119906 0.718366 1.560636 0.082953 -0.054908 1 0 0 0 0 0 1 757739
-0.002818 -0.001776 0.119906 0.718786 1.561523 0.082995 -0.054940 1 0 0 0 0 0 1 758740
-0.002818 -0.001776 0.119906 0.719201 1.562420 0.083042 -0.054971 1 0 0 0 0 0 1 759751
-0.002818 -0.001776 0.119906 0.719592 1.563317 0.083089 -0.055002 1 0 0 0 0 0 1 760744
-0.002818 -0.001776 0.119906 0.719999 1.564189 0.083142 -0.055033 1 0 0 0 0 0 1 761737
-0.002818 -0.001776 0.119906 0.720425 1.565083 0.083184 -0.055065 1 0 0 0 0 0 1 762748
-0.002818 -0.001776 0.119906 0.720823 1.565954 0.083223 -0.055096 1 0 0 0 0 0 1 763739
-0.002818 -0.001776 0.119906 0.721244 1.566859 0.083277 -0.055127 1 0 0 0 0 0 1 764750
-0.002818 -0.001776 0.119906 0.721628 1.567742 0.083324 -0.055158 1 0 0 0 0 0 1 765726
-0.002818 -0.001776 0.119906 0.722058 1.568632 0.083372 -0.055190 1 0 0 0 0 0 1 766743
-0.002818 -0.001776 0.119906 0.722468 1.569518 0.083419 -0.055221 1 0 0 0 0 0 1 767742
-0.002818 -0.001776 0.119906 0.722866 1.570412 0.083473 -0.055252 1 0 0 0 0 0 1 768745
-0.002818 -0.001776 0.119906 0.723281 1.571307 0.083508 -0.055283 1 0 0 0 0 0 1 769742
-0.002818 -0.001776 0.119906 0.723682 1.572187 0.083566 -0.055315 1 0 0 0 0 0 1 770742
-0.002818 -0.001776 0.119906 0.724102 1.573072 0.083609 -0.055346 1 0 0 0 0 0 1 771742
-0.002818 -0.001776 0.119906 0.724501 1.573963 0.083662 -0.055377 1 0 0 0 0 0 1 772743
-0.002818 -0.001776 0.119906 0.724922 1.574853 0.083704 -0.055409 1 0 0 0 0 0 1 773748
-0.002818 -0.001776 0.119906 0.725320 1.575742 0.083736 -0.055440 1 0 0 0 0 0 1 774745
-0.002818 -0.001776 0.119906 0.725728 1.576632 0.083802 -0.055471 1 0 0 0 0 0 1 775748
-0.002818 -0.001776 0.119906 0.726146 1.577512 0.083844 -0.055502 1 0 0 0 0 0 1 776742
-0.002818 -0.001776 0.119906 0.726609 1.578515 0.083897 -0.055537 1 0 0 0 0 0 1 777871
-0.002818 -0.001776 0.119906 0.726953 1.579291 0.083945 -0.055565 1 0 0 0 0 0 1 778742
-0.002818 -0.001776 0.119906 0.727421 1.580300 0.083986 -0.055600 1 0 0 0 0 0 1 779867
-0.002818 -0.001776 0.119906 0.727822 1.581181 0.084044 -0.055631 1 0 0 0 0 0 1 780868
-0.002818 -0.001776 0.119906 0.728242 1.582065 0.084087 -0.055662 1 0 0 0 0 0 1 781867
-0.002818 -0.001776 0.119906 0.728651 1.582951 0.084133 -0.055693 1 0 0 0 0 0 1 782865
-0.002818 -0.001776 0.119906 0.729061 1.583841 0.084180 -0.055725 1 0 0 0 0 0 1 783867
-0.002823 -0.001758 0.119895 0.803205 1.328873 0.225829 -0.055756 1 0 0 0 0 0 1 784867
-0.002826 -0.001749 0.119892 0.779824 1.418355 0.155894 -0.055787 1 0 0 0 0 0 1 785867
-0.002827 -0.001744 0.119891 0.761419 1.484547 0.119664 -0.055818 1 0 0 0 0 0 1 786867
-0.002828 -0.001742 0.119890 0.751439 1.519968 0.105904 -0.055850 1 0 0 0 0 0 1 787868
-0.002828 -0.001741 0.119890 0.746450 1.538230 0.101032 -0.055881 1 0 0 0 0 0 1 788869
-0.002828 -0.001740 0.119890 0.744108 1.547769 0.099367 -0.055912 1 0 0 0 0 0 1 789866
-0.002829 -0.001740 0.119890 0.743123 1.552989 0.098825 -0.055943 1 0 0 0 0 0 1 790867
-0.002816 -0.001727 0.119901 0.568856 1.370431 -0.056577 -0.055975 1 0 0 0 0 0 1 791865
-0.002810 -0.001720 0.119905 0.626755 1.434715 0.020205 -0.056006 1 0 0 0 0 0 1 792868
-0.002806 -0.001716 0.119906 0.671375 1.483466 0.059960 -0.056037 1 0 0 0 0 0 1 793865
-0.002805 -0.001715 0.119907 0.695780 1.510121 0.075106 -0.056068 1 0 0 0 0 0 1 794866
-0.002804 -0.001714 0.119907 0.708470 1.524133 0.080520 -0.056100 1 0 0 0 0 0 1 795865
-0.002804 -0.001713 0.119907 0.715088 1.531621 0.082454 -0.056131 1 0 0 0 0 0 1 796860
-0.002803 -0.001713 0.119907 0.718630 1.535822 0.083165 -0.056162 1 0 0 0 0 0 1 797871
-0.002803 -0.001713 0.119907 0.720612 1.538347 0.083428 -0.056194 1 0 0 0 0 0 1 798870
-0.002803 -0.001713 0.119907 0.721787 1.540034 0.083566 -0.056225 1 0 0 0 0 0 1 799866
-0.002803 -0.001713 0.119907 0.722587 1.541312 0.083628 -0.056256 1 0 0 0 0 0 1 800868
-0.002803 -0.001713 0.119907 0.723183 1.542373 0.083686 -0.056287 1 0 0 0 0 0 1 801867
-0.002803 -0.001713 0.119907 0.723685 1.543335 0.083732 -0.056318 1 0 0 0 0 0 1 802865
-0.002803 -0.001713 0.119907 0.724143 1.544252 0.083781 -0.056350 1 0 0 0 0 0 1 803868
-0.002803 -0.001713 0.119907 0.724526 1.545018 0.083830 -0.056377 1 0 0 0 0 0 1 804742
-0.002803 -0.001713 0.119907 0.724969 1.545978 0.083875 -0.056412 1 0 0 0 0 0 1 805848
-0.002803 -0.001713 0.119907 0.725381 1.546870 0.083923 -0.056443 1 0 0 0 0 0 1 806866
-0.002809 -0.001694 0.119897 0.799583 1.291786 0.225885 -0.056475 1 0 0 0 0 0 1 807866
-0.002811 -0.001685 0.119893 0.776234 1.381070 0.155894 -0.056506 1 0 0 0 0 0 1 808865
-0.002813 -0.001681 0.119892 0.757829 1.447133 0.119629 -0.056537 1 0 0 0 0 0 1 809856
-0.002813 -0.001679 0.119892 0.747806 1.482381 0.105839 -0.056564 1 0 0 0 0 0 1 810739
-0.002814 -0.001677 0.119891 0.742859 1.500700 0.100974 -0.056599 1 0 0 0 0 0 1 811857
-0.002814 -0.001677 0.119891 0.740551 1.510280 0.099309 -0.056634 1 0 0 0 0 0 1 812949
-0.002814 -0.001677 0.119891 0.739567 1.515430 0.098761 -0.056664 1 0 0 0 0 0 1 813928
-0.002814 -0.001676 0.119891 0.739261 1.518432 0.098613 -0.056696 1 0 0 0 0 0 1 814942
-0.002814 -0.001676 0.119891 0.739315 1.520333 0.098580 -0.056727 1 0 0 0 0 0 1 815926
-0.002814 -0.001676 0.119891 0.739678 1.522006 0.098636 -0.056768 1 0 0 0 0 0 1 817265
-0.002814 -0.001676 0.119891 0.739862 1.522846 0.098667 -0.056790 1 0 0 0 0 0 1 817949
-0.002814 -0.001676 0.119891 0.740226 1.523811 0.098716 -0.056821 1 0 0 0 0 0 1 818944
-0.002814 -0.001676 0.119891 0.740605 1.524700 0.098776 -0.056852 1 0 0 0 0 0 1 819927
-0.002814 -0.001676 0.119891 0.740983 1.525531 0.098815 -0.056881 1 0 0 0 0 0 1 820862
-0.002814 -0.001676 0.119891 0.741331 1.526278 0.098868 -0.056908 1 0 0 0 0 0 1 821745
-0.002814 -0.001676 0.119891 0.741780 1.527224 0.098923 -0.056943 1 0 0 0 0 0 1 822860
-0.002814 -0.001676 0.119891 0.742191 1.528071 0.098977 -0.056975 1 0 0 0 0 0 1 823870
-0.002814 -0.001676 0.119891 0.742595 1.528902 0.099030 -0.057006 1 0 0 0 0 0 1 824861
-0.002814 -0.001676 0.119891 0.742942 1.529645 0.099084 -0.057033 1 0 0 0 0 0 1 825745
-0.002814 -0.001676 0.119891 0.743415 1.530587 0.099146 -0.057068 1 0 0 0 0 0 1 826861
-0.002814 -0.001676 0.119891 0.743826 1.531436 0.099195 -0.057100 1 0 0 0 0 0 1 827884
-0.002814 -0.001676 0.119891 0.744217 1.532269 0.099254 -0.057131 1 0 0 0 0 0 1 828876
-0.002814 -0.001676 0.119891 0.744642 1.533113 0.099310 -0.057162 1 0 0 0 0 0 1 829875
-0.002814 -0.001676 0.119891 0.745047 1.533949 0.099358 -0.057194 1 0 0 0 0 0 1 830882
-0.002814 -0.001676 0.119891 0.745386 1.534675 0.099410 -0.057221 1 0 0 0 0 0 1 831746
-0.002814 -0.001676 0.119891 0.745861 1.535622 0.099473 -0.057256 1 0 0 0 0 0 1 832869
-0.002814 -0.001676 0.119891 0.746202 1.536354 0.099520 -0.057284 1 0 0 0 0 0 1 833749
-0.002814 -0.001676 0.119891 0.746671 1.537297 0.099575 -0.057319 1 0 0 0 0 0 1 834878
-0.002814 -0.001676 0.119891 0.747082 1.538132 0.099635 -0.057350 1 0 0 0 0 0 1 835864
-0.002814 -0.001676 0.119891 0.747477 1.538980 0.099690 -0.057381 1 0 0 0 0 0 1 836882
-0.002795 -0.001681 0.119882 0.484652 1.600379 0.236653 -0.057413 1 0 0 0 0 0 1 837880
-0.002786 -0.001683 0.119878 0.576153 1.581509 0.169263 -0.057444 1 0 0 0 0 0 1 838875
-0.002781 -0.001684 0.119877 0.643506 1.566956 0.134339 -0.057475 1 0 0 0 0 0 1 839878
-0.002779 -0.001685 0.119877 0.679216 1.559353 0.121077 -0.057506 1 0 0 0 0 0 1 840877
-0.002778 -0.001685 0.119876 0.697354 1.555836 0.116399 -0.057537 1 0 0 0 0 0 1 841876
-0.002777 -0.001685 0.119876 0.706586 1.554467 0.114797 -0.057569 1 0 0 0 0 0 1 842877
-0.002777 -0.001685 0.119876 0.711379 1.554186 0.114276 -0.057600 1 0 0 0 0 0 1 843876
-0.002764 -0.001672 0.119887 0.539532 1.368395 -0.041167 -0.057631 1 0 0 0 0 0 1 844877
-0.002758 -0.001665 0.119891 0.598756 1.431192 0.035416 -0.057663 1 0 0 0 0 0 1 845878
-0.002755 -0.001662 0.119893 0.644023 1.479171 0.075081 -0.057694 1 0 0 0 0 0 1 846879
-0.002753 -0.001660 0.119893 0.668732 1.505429 0.090185 -0.057725 1 0 0 0 0 0 1 847874
-0.002752 -0.001659 0.119893 0.681557 1.519220 0.095612 -0.057756 1 0 0 0 0 0 1 848872
-0.002752 -0.001659 0.119893 0.688232 1.526571 0.097538 -0.057787 1 0 0 0 0 0 1 849847
-0.002751 -0.001658 0.119893 0.691780 1.530712 0.098245 -0.057819 1 0 0 0 0 0 1 850876
-0.002751 -0.001658 0.119893 0.693753 1.533180 0.098518 -0.057850 1 0 0 0 0 0 1 851876
-0.002751 -0.001658 0.119893 0.694919 1.534826 0.098663 -0.057881 1 0 0 0 0 0 1 852877
-0.002751 -0.001658 0.119893 0.695700 1.536081 0.098738 -0.057912 1 0 0 0 0 0 1 853876
-0.002751 -0.001658 0.119893 0.696279 1.537104 0.098796 -0.057943 1 0 0 0 0 0 1 854864
-0.002751 -0.001658 0.119893 0.696751 1.538035 0.098861 -0.057975 1 0 0 0 0 0 1 855869
-0.002751 -0.001658 0.119893 0.697175 1.538917 0.098912 -0.058006 1 0 0 0 0 0 1 856874
-0.002751 -0.001658 0.119893 0.697576 1.539772 0.098966 -0.058037 1 0 0 0 0 0 1 857871
-0.002751 -0.001658 0.119893 0.697961 1.540600 0.099012 -0.058068 1 0 0 0 0 0 1 858846
-0.002751 -0.001658 0.119893 0.698337 1.541429 0.099064 -0.058099 1 0 0 0 0 0 1 859844
-0.002751 -0.001658 0.119893 0.698738 1.542304 0.099127 -0.058132 1 0 0 0 0 0 1 860890
-0.002751 -0.001658 0.119893 0.699112 1.543129 0.099181 -0.058163 1 0 0 0 0 0 1 861883
-0.002751 -0.001658 0.119893 0.699480 1.543950 0.099227 -0.058194 1 0 0 0 0 0 1 862884
-0.002751 -0.001658 0.119893 0.699862 1.544786 0.099287 -0.058225 1 0 0 0 0 0 1 863883
-0.002751 -0.001658 0.119893 0.700231 1.545601 0.099340 -0.058256 1 0 0 0 0 0 1 864865
-0.002751 -0.001658 0.119893 0.700607 1.546430 0.099393 -0.058287 1 0 0 0 0 0 1 865865
-0.002751 -0.001658 0.119893 0.700975 1.547251 0.099440 -0.058318 1 0 0 0 0 0 1 866866
-0.002751 -0.001658 0.119893 0.701361 1.548096 0.099500 -0.058350 1 0 0 0 0 0 1 867876
-0.002751 -0.001658 0.119893 0.701742 1.548935 0.099554 -0.058382 1 0 0 0 0 0 1 868887
-0.002751 -0.001658 0.119893 0.702113 1.549753 0.099607 -0.058412 1 0 0 0 0 0 1 869873
-0.002751 -0.001658 0.119893 0.702484 1.550583 0.099654 -0.058444 1 0 0 0 0 0 1 870884
-0.002751 -0.001658 0.119893 0.702866 1.551417 0.099713 -0.058475 1 0 0 0 0 0 1 871882
-0.002751 -0.001658 0.119893 0.703244 1.552251 0.099768 -0.058507 1 0 0 0 0 0 1 872886
-0.002751 -0.001658 0.119893 0.703619 1.553078 0.099821 -0.058538 1 0 0 0 0 0 1 873883
-0.002751 -0.001658 0.119893 0.703987 1.553899 0.099867 -0.058569 1 0 0 0 0 0 1 874884
-0.002751 -0.001658 0.119893 0.704368 1.554734 0.099927 -0.058600 1 0 0 0 0 0 1 875882
-0.002751 -0.001658 0.119893 0.704746 1.555566 0.099981 -0.058632 1 0 0 0 0 0 1 876885
-0.002751 -0.001658 0.119893 0.705121 1.556394 0.100034 -0.058663 1 0 0 0 0 0 1 877883
-0.002751 -0.001658 0.119893 0.705489 1.557215 0.100080 -0.058694 1 0 0 0 0 0 1 878884
-0.002751 -0.001658 0.119893 0.705871 1.558050 0.100140 -0.058725 1 0 0 0 0 0 1 879882
-0.002751 -0.001658 0.119893 0.706244 1.558872 0.100193 -0.058756 1 0 0 0 0 0 1 880873
-0.002751 -0.001658 0.119893 0.706623 1.559710 0.100248 -0.058788 1 0 0 0 0 0 1 881883
-0.002751 -0.001658 0.119893 0.706999 1.560519 0.100287 -0.058819 1 0 0 0 0 0 1 882872
-0.002751 -0.001658 0.119893 0.707376 1.561367 0.100352 -0.058850 1 0 0 0 0 0 1 883883
-0.002757 -0.001640 0.119883 0.781741 1.305702 0.242852 -0.058881 1 0 0 0 0 0 1 884873
-0.002759 -0.001631 0.119880 0.758437 1.394528 0.172914 -0.058913 1 0 0 0 0 0 1 885885
-0.002761 -0.001626 0.119878 0.740086 1.460348 0.136677 -0.058944 1 0 0 0 0 0 1 886872
-0.002761 -0.001624 0.119878 0.730096 1.495556 0.122918 -0.058975 1 0 0 0 0 0 1 887873
-0.002762 -0.001623 0.119878 0.725114 1.513711 0.118053 -0.059006 1 0 0 0 0 0 1 888883
-0.002762 -0.001622 0.119878 0.722746 1.523165 0.116380 -0.059037 1 0 0 0 0 0 1 889873
-0.002762 -0.001622 0.119878 0.721744 1.528293 0.115851 -0.059069 1 0 0 0 0 0 1 890882
-0.002762 -0.001622 0.119878 0.721420 1.531258 0.115703 -0.059100 1 0 0 0 0 0 1 891871
-0.002762 -0.001622 0.119878 0.721449 1.533134 0.115689 -0.059131 1 0 0 0 0 0 1 892869
-0.002762 -0.001622 0.119878 0.721635 1.534475 0.115728 -0.059162 1 0 0 0 0 0 1 893858
-0.002762 -0.001622 0.119878 0.721934 1.535568 0.115770 -0.059193 1 0 0 0 0 0 1 894868
-0.002762 -0.001622 0.119878 0.722270 1.536502 0.115843 -0.059224 1 0 0 0 0 0 1 895858
-0.002762 -0.001622 0.119878 0.722635 1.537387 0.115894 -0.059256 1 0 0 0 0 0 1 896869
-0.002762 -0.001622 0.119878 0.723006 1.538240 0.115955 -0.059287 1 0 0 0 0 0 1 897874
-0.002762 -0.001622 0.119878 0.723373 1.539043 0.116007 -0.059318 1 0 0 0 0 0 1 898847
-0.002762 -0.001622 0.119878 0.723759 1.539885 0.116082 -0.059350 1 0 0 0 0 0 1 899870
-0.002762 -0.001622 0.119878 0.724139 1.540696 0.116145 -0.059381 1 0 0 0 0 0 1 900869
-0.002762 -0.001622 0.119878 0.724508 1.541488 0.116198 -0.059412 1 0 0 0 0 0 1 901857
-0.002762 -0.001622 0.119878 0.724896 1.542325 0.116260 -0.059443 1 0 0 0 0 0 1 902866
-0.002762 -0.001622 0.119878 0.725284 1.543133 0.116328 -0.059475 1 0 0 0 0 0 1 903874
-0.002762 -0.001622 0.119878 0.725655 1.543948 0.116376 -0.059506 1 0 0 0 0 0 1 904877
-0.002762 -0.001622 0.119878 0.726044 1.544751 0.116449 -0.059537 1 0 0 0 0 0 1 905870
-0.002762 -0.001622 0.119878 0.726425 1.545579 0.116506 -0.059569 1 0 0 0 0 0 1 906877
-0.002762 -0.001622 0.119878 0.726808 1.546377 0.116573 -0.059600 1 0 0 0 0 0 1 907874
-0.002762 -0.001622 0.119878 0.727179 1.547192 0.116621 -0.059631 1 0 0 0 0 0 1 908877
-0.002762 -0.001622 0.119878 0.727570 1.547998 0.116694 -0.059662 1 0 0 0 0 0 1 909875
-0.002762 -0.001622 0.119878 0.727948 1.548819 0.116750 -0.059694 1 0 0 0 0 0 1 910874
-0.002762 -0.001622 0.119878 0.728332 1.549620 0.116817 -0.059725 1 0 0 0 0 0 1 911874
-0.002762 -0.001622 0.119878 0.728703 1.550434 0.116865 -0.059756 1 0 0 0 0 0 1 912876
-0.002762 -0.001622 0.119878 0.729095 1.551245 0.116939 -0.059788 1 0 0 0 0 0 1 913879
-0.002762 -0.001622 0.119878 0.729470 1.552059 0.116994 -0.059819 1 0 0 0 0 0 1 914869
-0.002750 -0.001608 0.119889 0.554881 1.366183 -0.038458 -0.059850 1 0 0 0 0 0 1 915871
-0.002743 -0.001601 0.119893 0.612836 1.429076 0.037963 -0.059881 1 0 0 0 0 0 1 916879
-0.002740 -0.001598 0.119894 0.657446 1.477085 0.077559 -0.059912 1 0 0 0 0 0 1 917864
-0.002738 -0.001596 0.119895 0.681810 1.503332 0.092642 -0.059944 1 0 0 0 0 0 1 918875
-0.002738 -0.001596 0.119895 0.694480 1.517096 0.098047 -0.059975 1 0 0 0 0 0 1 919874
-0.002737 -0.001595 0.119895 0.701076 1.524432 0.099976 -0.060006 1 0 0 0 0 0 1 920866
-0.002737 -0.001595 0.119895 0.704567 1.528512 0.100683 -0.060037 1 0 0 0 0 0 1 921871
-0.002737 -0.001595 0.119895 0.706512 1.530958 0.100955 -0.060069 1 0 0 0 0 0 1 922871
-0.002737 -0.001595 0.119895 0.707666 1.532584 0.101091 -0.060100 1 0 0 0 0 0 1 923873
-0.002737 -0.001595 0.119895 0.708422 1.533792 0.101170 -0.060131 1 0 0 0 0 0 1 924873
-0.002737 -0.001595 0.119895 0.708997 1.534791 0.101228 -0.060162 1 0 0 0 0 0 1 925874
-0.002737 -0.001595 0.119895 0.709455 1.535698 0.101286 -0.060194 1 0 0 0 0 0 1 926874
-0.002737 -0.001595 0.119895 0.709870 1.536537 0.101340 -0.060224 1 0 0 0 0 0 1 927854
-0.002737 -0.001595 0.119895 0.710277 1.537369 0.101402 -0.060256 1 0 0 0 0 0 1 928874
-0.002737 -0.001595 0.119895 0.710656 1.538174 0.101443 -0.060287 1 0 0 0 0 0 1 929872
-0.002737 -0.001595 0.119895 0.711034 1.538983 0.101502 -0.060319 1 0 0 0 0 0 1 930876
-0.002737 -0.001595 0.119895 0.711399 1.539791 0.101548 -0.060350 1 0 0 0 0 0 1 931873
-0.002737 -0.001595 0.119895 0.711770 1.540577 0.101606 -0.060381 1 0 0 0 0 0 1 932873
-0.002737 -0.001595 0.119895 0.712135 1.541385 0.101653 -0.060412 1 0 0 0 0 0 1 933873
-0.002737 -0.001595 0.119895 0.712507 1.542172 0.101711 -0.060444 1 0 0 0 0 0 1 934873
-0.002737 -0.001595 0.119895 0.712864 1.542944 0.101763 -0.060474 1 0 0 0 0 0 1 935843
-0.002737 -0.001595 0.119895 0.713241 1.543778 0.101811 -0.060506 1 0 0 0 0 0 1 936875
-0.002737 -0.001595 0.119895 0.713611 1.544563 0.101869 -0.060537 1 0 0 0 0 0 1 937873
-0.002737 -0.001595 0.119895 0.713972 1.545362 0.101915 -0.060568 1 0 0 0 0 0 1 938862
-0.002737 -0.001595 0.119895 0.714355 1.546164 0.101981 -0.060600 1 0 0 0 0 0 1 939870
-0.002737 -0.001595 0.119895 0.714715 1.546969 0.102022 -0.060631 1 0 0 0 0 0 1 940875
-0.002737 -0.001595 0.119895 0.715085 1.547753 0.102080 -0.060662 1 0 0 0 0 0 1 941873
-0.002737 -0.001595 0.119895 0.715450 1.548561 0.102126 -0.060694 1 0 0 0 0 0 1 942873
-0.002737 -0.001595 0.119895 0.715821 1.549347 0.102185 -0.060725 1 0 0 0 0 0 1 943873
-0.002737 -0.001595 0.119895 0.716187 1.550157 0.102231 -0.060756 1 0 0 0 0 0 1 944875
-0.002737 -0.001595 0.119895 0.716566 1.550950 0.102297 -0.060787 1 0 0 0 0 0 1 945872
-0.002737 -0.001595 0.119895 0.716923 1.551749 0.102337 -0.060819 1 0 0 0 0 0 1 946871
-0.002737 -0.001595 0.119895 0.717294 1.552536 0.102395 -0.060850 1 0 0 0 0 0 1 947872
-0.002737 -0.001595 0.119895 0.717660 1.553346 0.102442 -0.060881 1 0 0 0 0 0 1 948874
-0.002737 -0.001595 0.119895 0.718029 1.554127 0.102500 -0.060912 1 0 0 0 0 0 1 949867
-0.002737 -0.001595 0.119895 0.718402 1.554942 0.102554 -0.060943 1 0 0 0 0 0 1 950866
-0.002737 -0.001595 0.119895 0.718763 1.555715 0.102606 -0.060974 1 0 0 0 0 0 1 951858
-0.002737 -0.001595 0.119895 0.719131 1.556530 0.102652 -0.061006 1 0 0 0 0 0 1 952867
-0.002737 -0.001595 0.119895 0.719498 1.557307 0.102710 -0.061037 1 0 0 0 0 0 1 953856
-0.002737 -0.001595 0.119895 0.719867 1.558104 0.102763 -0.061068 1 0 0 0 0 0 1 954857
-0.002737 -0.001595 0.119895 0.720235 1.558919 0.102810 -0.061100 1 0 0 0 0 0 1 955865
-0.002737 -0.001595 0.119895 0.720611 1.559708 0.102875 -0.061131 1 0 0 0 0 0 1 956856
-0.002737 -0.001595 0.119895 0.720973 1.560515 0.102916 -0.061162 1 0 0 0 0 0 1 957865
-0.002737 -0.001595 0.119895 0.721340 1.561294 0.102973 -0.061193 1 0 0 0 0 0 1 958856
-0.002737 -0.001595 0.119895 0.721709 1.562109 0.103020 -0.061225 1 0 0 0 0 0 1 959865
-0.002718 -0.001599 0.119885 0.457821 1.623761 0.240804 -0.061256 1 0 0 0 0 0 1 960856
-0.002696 -0.001588 0.119893 0.373272 1.417856 0.017877 -0.061287 1 0 0 0 0 0 1 961865
-0.002685 -0.001582 0.119895 0.497727 1.465311 0.059203 -0.061319 1 0 0 0 0 0 1 962888
-0.002679 -0.001579 0.119896 0.577444 1.504852 0.085421 -0.061350 1 0 0 0 0 0 1 963871
-0.002677 -0.001578 0.119897 0.619454 1.526784 0.095727 -0.061384 1 0 0 0 0 0 1 964957
-0.002675 -0.001577 0.119897 0.640875 1.538328 0.099452 -0.061415 1 0 0 0 0 0 1 965959
-0.002675 -0.001577 0.119897 0.651815 1.544535 0.100799 -0.061447 1 0 0 0 0 0 1 966968
-0.002674 -0.001577 0.119897 0.657462 1.548036 0.101299 -0.061477 1 0 0 0 0 0 1 967950
-0.002679 -0.001558 0.119887 0.734677 1.293033 0.244584 -0.061506 1 0 0 0 0 0 1 968866
-0.002682 -0.001549 0.119883 0.712743 1.382001 0.174747 -0.061537 1 0 0 0 0 0 1 969862
-0.002683 -0.001545 0.119882 0.695058 1.447891 0.138515 -0.061568 1 0 0 0 0 0 1 970867
-0.002684 -0.001542 0.119881 0.685418 1.483129 0.124765 -0.061599 1 0 0 0 0 0 1 971856
-0.002665 -0.001545 0.119871 0.416336 1.562174 0.257835 -0.061631 1 0 0 0 0 0 1 972863
-0.002656 -0.001547 0.119868 0.504357 1.551979 0.188754 -0.061662 1 0 0 0 0 0 1 973860
-0.002652 -0.001548 0.119867 0.569895 1.541749 0.153232 -0.061694 1 0 0 0 0 0 1 974869
-0.002650 -0.001548 0.119866 0.604694 1.536289 0.139766 -0.061725 1 0 0 0 0 0 1 975871
-0.002648 -0.001549 0.119866 0.622335 1.533815 0.135027 -0.061756 1 0 0 0 0 0 1 976875
-0.002648 -0.001549 0.119866 0.631303 1.532918 0.133402 -0.061787 1 0 0 0 0 0 1 977873
-0.002648 -0.001549 0.119866 0.635931 1.532869 0.132883 -0.061819 1 0 0 0 0 0 1 978873
-0.002647 -0.001549 0.119866 0.638378 1.533205 0.132746 -0.061850 1 0 0 0 0 0 1 979872
-0.002647 -0.001549 0.119866 0.639782 1.533774 0.132739 -0.061881 1 0 0 0 0 0 1 980873
-0.002653 -0.001531 0.119856 0.714905 1.277366 0.276002 -0.061912 1 0 0 0 0 0 1 981871
-0.002655 -0.001521 0.119852 0.691903 1.365463 0.206096 -0.061944 1 0 0 0 0 0 1 982875
-0.002657 -0.001517 0.119851 0.673686 1.430919 0.169852 -0.061975 1 0 0 0 0 0 1 983875
-0.002657 -0.001515 0.119851 0.663785 1.465938 0.156112 -0.062006 1 0 0 0 0 0 1 984879
-0.002658 -0.001513 0.119850 0.658777 1.483945 0.151257 -0.062037 1 0 0 0 0 0 1 985872
-0.002658 -0.001513 0.119850 0.656404 1.493320 0.149606 -0.062069 1 0 0 0 0 0 1 986872
-0.002658 -0.001513 0.119850 0.655350 1.498361 0.149088 -0.062100 1 0 0 0 0 0 1 987861
-0.002658 -0.001512 0.119850 0.654998 1.501280 0.148947 -0.062131 1 0 0 0 0 0 1 988874
-0.002658 -0.001512 0.119850 0.654974 1.503108 0.148959 -0.062162 1 0 0 0 0 0 1 989873
-0.002658 -0.001512 0.119850 0.655137 1.504397 0.149000 -0.062194 1 0 0 0 0 0 1 990871
-0.002658 -0.001512 0.119850 0.655374 1.505417 0.149067 -0.062225 1 0 0 0 0 0 1 991872
-0.002658 -0.001512 0.119850 0.655647 1.506317 0.149135 -0.062256 1 0 0 0 0 0 1 992872
-0.002658 -0.001512 0.119850 0.655953 1.507138 0.149216 -0.062287 1 0 0 0 0 0 1 993870
-0.002658 -0.001512 0.119850 0.656285 1.507918 0.149293 -0.062319 1 0 0 0 0 0 1 994870
-0.002658 -0.001512 0.119850 0.656609 1.508699 0.149354 -0.062350 1 0 0 0 0 0 1 995870
-0.002658 -0.001512 0.119850 0.656934 1.509470 0.149441 -0.062381 1 0 0 0 0 0 1 996872
-0.002658 -0.001512 0.119850 0.657248 1.510203 0.149509 -0.062412 1 0 0 0 0 0 1 997851
-0.002658 -0.001512 0.119850 0.657591 1.510981 0.149592 -0.062444 1 0 0 0 0 0 1 998871
-0.002658 -0.001512 0.119850 0.657921 1.511737 0.149667 -0.062475 1 0 0 0 0 0 1 999869
-0.002658 -0.001512 0.119850 -0.086799 -0.035493 0.149721 -0.062500 0 0 0 0 0 0 2 872
-0.002658 -0.001512 0.119850 -0.086792 -0.035486 0.149727 -0.062500 0 0 0 0 0 0 2 1871
-0.002658 -0.001512 0.119850 -0.086802 -0.035482 0.149714 -0.062500 0 0 0 0 0 0 2 2870
-0.002658 -0.001512 0.119850 -0.086792 -0.035485 0.149726 -0.062500 0 0 0 0 0 0 2 3868
-0.002658 -0.001512 0.119850 -0.086791 -0.035485 0.149728 -0.062500 0 0 0 0 0 0 2 4942
-0.002658 -0.001512 0.119850 -0.086802 -0.035482 0.149714 -0.062500 0 0 0 0 0 0 2 5942
-0.002653 -0.001531 0.119861 -0.155763 0.203267 0.006289 -0.062500 0 0 0 0 0 0 2 6914
-0.002663 -0.001553 0.119853 0.033720 0.281101 0.231923 -0.062500 0 0 0 0 0 0 2 7915
-0.002662 -0.001583 0.119861 -0.079092 0.381954 0.049025 -0.062500 0 0 0 0 0 0 2 8917
-0.002675 -0.001611 0.119852 0.073952 0.372592 0.249204 -0.062500 0 0 0 0 0 0 2 9913
-0.002676 -0.001644 0.119859 -0.058711 0.428136 0.056314 -0.062500 0 0 0 0 0 0 2 10913
-0.002695 -0.001655 0.119872 0.166548 0.165223 -0.041154 -0.062500 0 0 0 0 0 0 2 11911
-0.002712 -0.001693 0.119875 0.156289 0.473673 0.064080 -0.062500 0 0 0 0 0 0 2 12913
-0.002720 -0.001712 0.119876 0.040892 0.258843 0.102628 -0.062500 0 0 0 0 0 0 2 13913
-0.002724 -0.001721 0.119877 -0.024508 0.115210 0.116057 -0.062500 0 0 0 0 0 0 2 14946
-0.002721 -0.001744 0.119887 -0.127171 0.279077 -0.022117 -0.062500 0 0 0 0 0 0 2 15927
-0.002719 -0.001756 0.119891 -0.117758 0.144462 0.049265 -0.062500 0 0 0 0 0 0 2 16942
-0.002718 -0.001762 0.119892 -0.106074 0.056052 0.085967 -0.062500 0 0 0 0 0 0 2 17946
-0.002712 -0.001783 0.119902 -0.168335 0.249356 -0.042775 -0.062500 0 0 0 0 0 0 2 18920
-0.002709 -0.001793 0.119906 -0.138404 0.129526 0.031897 -0.062500 0 0 0 0 0 0 2 19940
-0.002720 -0.001812 0.119896 0.046548 0.222221 0.226012 -0.062500 0 0 0 0 0 0 2 20941
-0.002721 -0.001840 0.119903 -0.074351 0.350926 0.021616 -0.062500 0 0 0 0 0 0 2 21922
-0.002721 -0.001854 0.119905 -0.089141 0.182503 0.056769 -0.062500 0 0 0 0 0 0 2 22963
-0.002716 -0.001879 0.119916 -0.160554 0.315058 -0.062821 -0.062500 0 0 0 0 0 0 2 23922
-0.002713 -0.001892 0.119920 -0.134611 0.162559 0.015710 -0.062500 0 0 0 0 0 0 2 24865
-0.002706 -0.001916 0.119932 -0.188682 0.302986 -0.087272 -0.062500 0 0 0 0 0 0 2 25854
-0.002703 -0.001929 0.119936 -0.151254 0.155509 -0.002962 -0.062500 0 0 0 0 0 0 2 26864
-0.002695 -0.001953 0.119947 -0.194608 0.300485 -0.103778 -0.062500 0 0 0 0 0 0 2 27853
-0.002704 -0.001979 0.119940 0.008689 0.327676 0.137792 -0.062500 0 0 0 0 0 0 2 28863
-0.002709 -0.001992 0.119937 -0.027717 0.165080 0.102892 -0.062500 0 0 0 0 0 0 2 29859
-0.002706 -0.002016 0.119947 -0.129557 0.305794 -0.063071 -0.062500 0 0 0 0 0 0 2 30863
-0.002717 -0.002042 0.119939 0.041768 0.330445 0.153442 -0.062500 0 0 0 0 0 0 2 31854
-0.002717 -0.002074 0.119946 -0.080324 0.406760 -0.032244 -0.062500 0 0 0 0 0 0 2 32864
-0.002717 -0.002089 0.119949 -0.094784 0.209634 0.009741 -0.062500 0 0 0 0 0 0 2 33855
-0.002717 -0.002097 0.119949 -0.096716 0.087980 0.034900 -0.062500 0 0 0 0 0 0 2 34867
-0.002717 -0.002101 0.119950 -0.096937 0.025034 0.044681 -0.062500 0 0 0 0 0 0 2 35860
-0.002724 -0.002135 0.119949 -0.009178 0.406360 0.063652 -0.062500 0 0 0 0 0 0 2 36850
-0.002728 -0.002152 0.119948 -0.046402 0.225267 0.057482 -0.062500 0 0 0 0 0 0 2 37852
-0.002729 -0.002160 0.119948 -0.073441 0.097439 0.053950 -0.062500 0 0 0 0 0 0 2 38854
-0.002725 -0.002183 0.119958 -0.157202 0.270263 -0.088777 -0.062500 0 0 0 0 0 0 2 39867
-0.002723 -0.002194 0.119962 -0.138056 0.138786 -0.020245 -0.062500 0 0 0 0 0 0 2 40853
-0.002721 -0.002200 0.119963 -0.121527 0.051948 0.015353 -0.062500 0 0 0 0 0 0 2 41863
-0.002733 -0.002216 0.119952 0.050431 0.179650 0.186135 -0.062500 0 0 0 0 0 0 2 42861
-0.002734 -0.002242 0.119959 -0.077831 0.329567 -0.026878 -0.062500 0 0 0 0 0 0 2 43877
-0.002734 -0.002256 0.119961 -0.096150 0.170645 0.003943 -0.062500 0 0 0 0 0 0 2 44866
-0.002734 -0.002262 0.119962 -0.100193 0.068219 0.025079 -0.062500 0 0 0 0 0 0 2 45870
-0.002742 -0.002297 0.119961 -0.008322 0.428503 0.049864 -0.062500 0 0 0 0 0 0 2 46870
-0.002745 -0.002315 0.119960 -0.046016 0.236372 0.045035 -0.062500 0 0 0 0 0 0 2 47870
-0.002747 -0.002324 0.119960 -0.073266 0.103008 0.041905 -0.062500 0 0 0 0 0 0 2 48872
-0.002761 -0.002341 0.119949 0.069126 0.204150 0.198210 -0.062500 0 0 0 0 0 0 2 49868
-0.002762 -0.002369 0.119955 -0.071275 0.341661 -0.019831 -0.062500 0 0 0 0 0 0 2 50838
-0.002763 -0.002383 0.119957 -0.095689 0.176144 0.008840 -0.062500 0 0 0 0 0 0 2 51877
-0.002763 -0.002389 0.119958 -0.102795 0.070409 0.029192 -0.062500 0 0 0 0 0 0 2 52873
-0.002758 -0.002411 0.119968 -0.175131 0.256425 -0.103314 -0.062500 0 0 0 0 0 0 2 53875
-0.002755 -0.002422 0.119972 -0.149937 0.131173 -0.031738 -0.062500 0 0 0 0 0 0 2 54872
-0.002766 -0.002441 0.119962 0.013166 0.217227 0.162704 -0.062500 0 0 0 0 0 0 2 55869
-0.002772 -0.002450 0.119958 -0.039587 0.105899 0.099667 -0.062500 0 0 0 0 0 0 2 56871
-0.002769 -0.002474 0.119967 -0.150682 0.275043 -0.075769 -0.062500 0 0 0 0 0 0 2 57869
-0.002768 -0.002485 0.119970 -0.146782 0.139447 -0.020716 -0.062500 0 0 0 0 0 0 2 58869
-0.002767 -0.002491 0.119971 -0.138129 0.050292 0.009992 -0.062500 0 0 0 0 0 0 2 59869
-0.002762 -0.002512 0.119982 -0.183446 0.247996 -0.118441 -0.062500 0 0 0 0 0 0 2 60870
-0.002771 -0.002536 0.119974 -0.010705 0.296481 0.112310 -0.062500 0 0 0 0 0 0 2 61869
-0.002776 -0.002548 0.119971 -0.052540 0.147356 0.072270 -0.062500 0 0 0 0 0 0 2 62870
-0.002778 -0.002554 0.119970 -0.093494 0.052201 0.046252 -0.062500 0 0 0 0 0 0 2 63866
-0.002780 -0.002557 0.119970 -0.112803 0.003848 0.035974 -0.062500 0 0 0 0 0 0 2 64870
-0.002787 -0.002591 0.119968 -0.029970 0.393136 0.050418 -0.062500 0 0 0 0 0 0 2 65839
-0.002791 -0.002607 0.119968 -0.071942 0.215524 0.040430 -0.062500 0 0 0 0 0 0 2 66869
-0.002793 -0.002616 0.119968 -0.101342 0.089372 0.035337 -0.062500 0 0 0 0 0 0 2 67860
-0.002789 -0.002638 0.119978 -0.186541 0.264103 -0.106479 -0.062500 0 0 0 0 0 0 2 68870
-0.002799 -0.002663 0.119970 -0.005659 0.304519 0.119484 -0.062500 0 0 0 0 0 0 2 69869
-0.002804 -0.002675 0.119967 -0.052816 0.150169 0.077464 -0.062500 0 0 0 0 0 0 2 70869
-0.002802 -0.002700 0.119976 -0.160433 0.296610 -0.088953 -0.062500 0 0 0 0 0 0 2 71868
-0.002800 -0.002712 0.119979 -0.154541 0.148928 -0.031284 -0.062500 0 0 0 0 0 0 2 72869
-0.002799 -0.002719 0.119980 -0.144849 0.053751 0.000275 -0.062500 0 0 0 0 0 0 2 73868
-0.002794 -0.002740 0.119991 -0.208745 0.246145 -0.127119 -0.062500 0 0 0 0 0 0 2 74855
-0.002803 -0.002764 0.119983 -0.016922 0.295245 0.103951 -0.062500 0 0 0 0 0 0 2 75866
-0.002808 -0.002776 0.119980 -0.064180 0.142641 0.063488 -0.062500 0 0 0 0 0 0 2 76939
-0.002805 -0.002801 0.119989 -0.169048 0.291683 -0.102058 -0.062500 0 0 0 0 0 0 2 77935
-0.002803 -0.002813 0.119992 -0.161708 0.144999 -0.044392 -0.062500 0 0 0 0 0 0 2 78946
-0.002803 -0.002819 0.119994 -0.151275 0.050317 -0.012856 -0.062500 0 0 0 0 0 0 2 79911
-0.002809 -0.002854 0.119992 -0.052774 0.415080 0.018914 -0.062500 0 0 0 0 0 0 2 80913
-0.002813 -0.002871 0.119992 -0.086312 0.225039 0.013814 -0.062500 0 0 0 0 0 0 2 81910
-0.002814 -0.002880 0.119992 -0.111404 0.092671 0.010326 -0.062500 0 0 0 0 0 0 2 82909
-0.002810 -0.002903 0.120002 -0.194591 0.264970 -0.130077 -0.062500 0 0 0 0 0 0 2 83902
-0.002820 -0.002928 0.119994 -0.012751 0.302985 0.096257 -0.062500 0 0 0 0 0 0 2 84936
-0.002825 -0.002940 0.119991 -0.059241 0.148022 0.053791 -0.062500 0 0 0 0 0 0 2 85943
-0.002822 -0.002965 0.120000 -0.166655 0.294811 -0.111956 -0.062500 0 0 0 0 0 0 2 86912
-0.002821 -0.002977 0.120003 -0.160513 0.146544 -0.054828 -0.062500 0 0 0 0 0 0 2 87940
-0.002832 -0.002997 0.119993 0.004981 0.221452 0.135687 -0.062500 0 0 0 0 0 0 2 88919
-0.002838 -0.003007 0.119989 -0.052513 0.104948 0.070154 -0.062500 0 0 0 0 0 0 2 89934
-0.002841 -0.003011 0.119988 -0.096423 0.030272 0.034102 -0.062500 0 0 0 0 0 0 2 90916
-0.002843 -0.003014 0.119988 -0.120201 -0.009073 0.020214 -0.062500 0 0 0 0 0 0 2 91933
-0.002844 -0.003015 0.119988 -0.132369 -0.029068 0.015241 -0.062500 0 0 0 0 0 0 2 92917
-0.002851 -0.003048 0.119986 -0.046496 0.374837 0.034311 -0.062500 0 0 0 0 0 0 2 93933
-0.002855 -0.003064 0.119985 -0.086258 0.204425 0.023699 -0.062500 0 0 0 0 0 0 2 94916
-0.002857 -0.003072 0.119985 -0.114500 0.081821 0.018185 -0.062500 0 0 0 0 0 0 2 95935
-0.002858 -0.003076 0.119985 -0.129482 0.016723 0.016061 -0.062500 0 0 0 0 0 0 2 96853
-0.002871 -0.003091 0.119974 0.024689 0.155086 0.174803 -0.062500 0 0 0 0 0 0 2 97860
-0.002877 -0.003099 0.119970 -0.042390 0.071785 0.096811 -0.062500 0 0 0 0 0 0 2 98851
-0.002880 -0.003103 0.119968 -0.091283 0.013758 0.056299 -0.062500 0 0 0 0 0 0 2 99863
-0.002882 -0.003105 0.119968 -0.117594 -0.017287 0.040843 -0.062500 0 0 0 0 0 0 2 100851
-0.002895 -0.003119 0.119956 0.030624 0.138042 0.194967 -0.062500 0 0 0 0 0 0 2 101860
-0.002902 -0.003126 0.119952 -0.039394 0.063300 0.115250 -0.062500 0 0 0 0 0 0 2 102851
-0.002906 -0.003130 0.119951 -0.089761 0.009535 0.074124 -0.062500 0 0 0 0 0 0 2 103860
-0.002920 -0.003145 0.119939 0.044753 0.151701 0.218205 -0.062500 0 0 0 0 0 0 2 104862
-0.002927 -0.003153 0.119935 -0.032251 0.070226 0.134776 -0.062500 0 0 0 0 0 0 2 105854
-0.002925 -0.003175 0.119943 -0.155979 0.255766 -0.045809 -0.062500 0 0 0 0 0 0 2 106859
-0.002937 -0.003200 0.119935 -0.002982 0.296537 0.165376 -0.062500 0 0 0 0 0 0 2 107867
-0.002942 -0.003212 0.119932 -0.060524 0.143927 0.116718 -0.062500 0 0 0 0 0 0 2 108871
-0.002945 -0.003218 0.119931 -0.103719 0.049421 0.087508 -0.062500 0 0 0 0 0 0 2 109869
-0.002947 -0.003221 0.119930 -0.127009 0.000037 0.076092 -0.062500 0 0 0 0 0 0 2 110860
-0.002960 -0.003236 0.119919 0.022498 0.145889 0.232023 -0.062500 0 0 0 0 0 0 2 111860
-0.002967 -0.003243 0.119915 -0.046568 0.066795 0.152618 -0.062500 0 0 0 0 0 0 2 112864
-0.002970 -0.003247 0.119913 -0.096479 0.010853 0.111553 -0.062500 0 0 0 0 0 0 2 113866
-0.002972 -0.003249 0.119913 -0.123313 -0.019184 0.095908 -0.062500 0 0 0 0 0 0 2 114865
-0.002985 -0.003263 0.119901 0.005713 0.129875 0.250479 -0.062500 0 0 0 0 0 0 2 115873
-0.002987 -0.003289 0.119907 -0.134038 0.298543 0.032651 -0.062500 0 0 0 0 0 0 2 116855
-0.002987 -0.003302 0.119909 -0.157821 0.146270 0.058656 -0.062500 0 0 0 0 0 0 2 117863
-0.003000 -0.003321 0.119898 -0.003325 0.217712 0.238154 -0.062500 0 0 0 0 0 0 2 118867
-0.003006 -0.003331 0.119895 -0.068979 0.099637 0.167732 -0.062500 0 0 0 0 0 0 2 119866
-0.003004 -0.003355 0.119903 -0.186839 0.267121 -0.007743 -0.062500 0 0 0 0 0 0 2 120869
-0.003003 -0.003367 0.119906 -0.186153 0.128467 0.044896 -0.062500 0 0 0 0 0 0 2 121866
-0.003015 -0.003386 0.119896 -0.017892 0.208285 0.235030 -0.062500 0 0 0 0 0 0 2 122862
-0.003021 -0.003395 0.119892 -0.076339 0.094861 0.168308 -0.062500 0 0 0 0 0 0 2 123870
-0.003024 -0.003400 0.119891 -0.120712 0.021686 0.131716 -0.062500 0 0 0 0 0 0 2 124857
-0.003038 -0.003416 0.119879 0.010147 0.152547 0.278248 -0.062500 0 0 0 0 0 0 2 125863
-0.003040 -0.003442 0.119885 -0.134896 0.309871 0.057592 -0.062500 0 0 0 0 0 0 2 126859
-0.003040 -0.003456 0.119887 -0.161337 0.151511 0.082183 -0.062500 0 0 0 0 0 0 2 127859
-0.003041 -0.003462 0.119887 -0.169419 0.049248 0.100810 -0.062500 0 0 0 0 0 0 2 128874
-0.003041 -0.003465 0.119887 -0.172766 -0.003994 0.108296 -0.062500 0 0 0 0 0 0 2 129854
-0.003053 -0.003480 0.119876 -0.013320 0.139505 0.271769 -0.062500 0 0 0 0 0 0 2 130856
-0.003054 -0.003506 0.119882 -0.146763 0.303382 0.057238 -0.062500 0 0 0 0 0 0 2 131880
-0.003055 -0.003519 0.119884 -0.167310 0.148235 0.083764 -0.062500 0 0 0 0 0 0 2 132876
-0.003055 -0.003526 0.119885 -0.172425 0.047575 0.103060 -0.062500 0 0 0 0 0 0 2 133875
-0.003055 -0.003529 0.119885 -0.174269 -0.004823 0.110777 -0.062500 0 0 0 0 0 0 2 134876
-0.003062 -0.003563 0.119883 -0.084058 0.382429 0.137517 -0.062500 0 0 0 0 0 0 2 135877
-0.003066 -0.003579 0.119883 -0.120623 0.204154 0.126967 -0.062500 0 0 0 0 0 0 2 136931
-0.003067 -0.003588 0.119882 -0.147197 0.077648 0.121211 -0.062500 0 0 0 0 0 0 2 137937
-0.003068 -0.003592 0.119882 -0.161341 0.010566 0.118959 -0.062500 0 0 0 0 0 0 2 138939
-0.003063 -0.003613 0.119892 -0.238451 0.220241 -0.018643 -0.062500 0 0 0 0 0 0 2 139920
-0.003061 -0.003623 0.119895 -0.221611 0.103335 0.047804 -0.062500 0 0 0 0 0 0 2 140937
-0.003072 -0.003641 0.119885 -0.042221 0.194198 0.243508 -0.062500 0 0 0 0 0 0 2 141911
-0.003077 -0.003650 0.119882 -0.094709 0.087051 0.178173 -0.062500 0 0 0 0 0 0 2 142911
-0.003080 -0.003655 0.119880 -0.136088 0.017014 0.142035 -0.062500 0 0 0 0 0 0 2 143909
-0.003082 -0.003657 0.119880 -0.158580 -0.020076 0.128086 -0.062500 0 0 0 0 0 0 2 144910
-0.003089 -0.003690 0.119878 -0.079348 0.374620 0.147812 -0.062500 0 0 0 0 0 0 2 145908
-0.003093 -0.003707 0.119877 -0.121313 0.199972 0.134155 -0.062500 0 0 0 0 0 0 2 146909
-0.003095 -0.003715 0.119877 -0.150590 0.075216 0.127253 -0.062500 0 0 0 0 0 0 2 147944
-0.003096 -0.003719 0.119877 -0.166103 0.009013 0.124602 -0.062500 0 0 0 0 0 0 2 148938
-0.003091 -0.003740 0.119887 -0.243972 0.219385 -0.012729 -0.062500 0 0 0 0 0 0 2 149939
-0.003101 -0.003764 0.119878 -0.060634 0.272926 0.214944 -0.062500 0 0 0 0 0 0 2 150935
-0.003106 -0.003775 0.119876 -0.104927 0.128140 0.170741 -0.062500 0 0 0 0 0 0 2 151943
-0.003103 -0.003800 0.119884 -0.211410 0.281618 0.006731 -0.062500 0 0 0 0 0 0 2 152934
-0.003102 -0.003812 0.119887 -0.204692 0.134788 0.062228 -0.062500 0 0 0 0 0 0 2 153944
-0.003101 -0.003818 0.119888 -0.194522 0.040046 0.092764 -0.062500 0 0 0 0 0 0 2 154930
-0.003107 -0.003853 0.119887 -0.103995 0.403967 0.130166 -0.062500 0 0 0 0 0 0 2 155941
-0.003111 -0.003871 0.119886 -0.136791 0.214267 0.122039 -0.062500 0 0 0 0 0 0 2 156910
-0.003112 -0.003879 0.119886 -0.161385 0.082017 0.116974 -0.062500 0 0 0 0 0 0 2 157911
-0.003113 -0.003884 0.119886 -0.174547 0.012074 0.114954 -0.062500 0 0 0 0 0 0 2 158909
-0.003114 -0.003886 0.119886 -0.181229 -0.023284 0.114220 -0.062500 0 0 0 0 0 0 2 159933
-0.003108 -0.003906 0.119896 -0.254666 0.203272 -0.021855 -0.062500 0 0 0 0 0 0 2 160910
-0.003106 -0.003916 0.119899 -0.229691 0.094826 0.044277 -0.062500 0 0 0 0 0 0 2 161909
-0.003117 -0.003933 0.119889 -0.049609 0.188990 0.240560 -0.062500 0 0 0 0 0 0 2 162931
-0.003122 -0.003943 0.119885 -0.101447 0.084233 0.174830 -0.062500 0 0 0 0 0 0 2 163918
-0.003120 -0.003966 0.119894 -0.212590 0.259763 0.002830 -0.062500 0 0 0 0 0 0 2 164932
-0.003118 -0.003977 0.119897 -0.208249 0.123572 0.054950 -0.062500 0 0 0 0 0 0 2 165917
-0.003130 -0.003996 0.119886 -0.038869 0.203371 0.246349 -0.062500 0 0 0 0 0 0 2 166932
-0.003136 -0.004006 0.119882 -0.096043 0.091479 0.178776 -0.062500 0 0 0 0 0 0 2 167916
-0.003139 -0.004011 0.119881 -0.139760 0.019009 0.141761 -0.062500 0 0 0 0 0 0 2 168859
-0.003135 -0.004032 0.119890 -0.233599 0.225208 -0.007921 -0.062500 0 0 0 0 0 0 2 169849
-0.003133 -0.004042 0.119894 -0.219060 0.105897 0.052983 -0.062500 0 0 0 0 0 0 2 170858
-0.003132 -0.004048 0.119895 -0.210644 0.024222 0.085492 -0.062500 0 0 0 0 0 0 2 171859
-0.003144 -0.004063 0.119883 -0.042145 0.151265 0.260190 -0.062500 0 0 0 0 0 0 2 172849
-0.003144 -0.004090 0.119889 -0.170618 0.309602 0.050420 -0.062500 0 0 0 0 0 0 2 173858
-0.003145 -0.004103 0.119891 -0.188310 0.150175 0.076809 -0.062500 0 0 0 0 0 0 2 174849
-0.003145 -0.004110 0.119892 -0.191952 0.047333 0.095891 -0.062500 0 0 0 0 0 0 2 175858
-0.003145 -0.004113 0.119892 -0.193066 -0.006124 0.103509 -0.062500 0 0 0 0 0 0 2 176851
-0.003145 -0.004115 0.119892 -0.193492 -0.032982 0.106275 -0.062500 0 0 0 0 0 0 2 177859
-0.003157 -0.004129 0.119881 -0.033388 0.122578 0.269677 -0.062500 0 0 0 0 0 0 2 178853
-0.003158 -0.004155 0.119886 -0.166189 0.295503 0.055918 -0.062500 0 0 0 0 0 0 2 179867
-0.003158 -0.004167 0.119888 -0.186068 0.143155 0.080717 -0.062500 0 0 0 0 0 0 2 180865
-0.003159 -0.004174 0.119889 -0.190828 0.043843 0.099222 -0.062500 0 0 0 0 0 0 2 181860
-0.003159 -0.004177 0.119889 -0.192494 -0.007885 0.106649 -0.062500 0 0 0 0 0 0 2 182852
-0.003153 -0.004197 0.119899 -0.263465 0.211100 -0.025514 -0.062500 0 0 0 0 0 0 2 183867
-0.003150 -0.004208 0.119902 -0.237052 0.098180 0.041159 -0.062500 0 0 0 0 0 0 2 184864
-0.003161 -0.004225 0.119892 -0.056514 0.189539 0.238294 -0.062500 0 0 0 0 0 0 2 185868
-0.003167 -0.004235 0.119888 -0.107844 0.084113 0.172279 -0.062500 0 0 0 0 0 0 2 186850
-0.003164 -0.004258 0.119896 -0.224579 0.258587 0.001078 -0.062500 0 0 0 0 0 0 2 187871
-0.003163 -0.004270 0.119899 -0.220026 0.121779 0.052626 -0.062500 0 0 0 0 0 0 2 188864
-0.003162 -0.004275 0.119900 -0.210982 0.032021 0.081672 -0.062500 0 0 0 0 0 0 2 189868
-0.003156 -0.004297 0.119910 -0.275832 0.230603 -0.041611 -0.062500 0 0 0 0 0 0 2 190864
-0.003166 -0.004321 0.119902 -0.085996 0.275790 0.190826 -0.062500 0 0 0 0 0 0 2 191866
-0.003171 -0.004333 0.119899 -0.126473 0.128179 0.147079 -0.062500 0 0 0 0 0 0 2 192866
-0.003173 -0.004339 0.119898 -0.160965 0.036223 0.119286 -0.062500 0 0 0 0 0 0 2 193835
-0.003174 -0.004342 0.119898 -0.179912 -0.011951 0.108317 -0.062500 0 0 0 0 0 0 2 194865
-0.003169 -0.004362 0.119907 -0.259979 0.208931 -0.029930 -0.062500 0 0 0 0 0 0 2 195859
-0.003167 -0.004372 0.119911 -0.238118 0.096424 0.034116 -0.062500 0 0 0 0 0 0 2 196872
-0.003178 -0.004390 0.119900 -0.060044 0.187661 0.230690 -0.062500 0 0 0 0 0 0 2 197869
-0.003178 -0.004418 0.119906 -0.182840 0.328015 0.030048 -0.062500 0 0 0 0 0 0 2 198866
-0.003178 -0.004432 0.119908 -0.197334 0.158659 0.058673 -0.062500 0 0 0 0 0 0 2 199862
-0.003178 -0.004439 0.119909 -0.199344 0.050851 0.078464 -0.062500 0 0 0 0 0 0 2 200865
-0.003173 -0.004461 0.119919 -0.270034 0.240504 -0.047641 -0.062500 0 0 0 0 0 0 2 201835
-0.003170 -0.004472 0.119922 -0.248829 0.110454 0.020484 -0.062500 0 0 0 0 0 0 2 202865
-0.003181 -0.004491 0.119912 -0.068292 0.193609 0.218663 -0.062500 0 0 0 0 0 0 2 203864
-0.003181 -0.004519 0.119918 -0.189868 0.330429 0.018773 -0.062500 0 0 0 0 0 0 2 204864
-0.003181 -0.004533 0.119920 -0.203653 0.159038 0.047336 -0.062500 0 0 0 0 0 0 2 205864
-0.003181 -0.004540 0.119920 -0.205289 0.050191 0.067064 -0.062500 0 0 0 0 0 0 2 206865
-0.003181 -0.004544 0.119921 -0.205397 -0.006253 0.074903 -0.062500 0 0 0 0 0 0 2 207864
-0.003175 -0.004564 0.119930 -0.275816 0.211283 -0.055863 -0.062500 0 0 0 0 0 0 2 208865
-0.003185 -0.004587 0.119922 -0.088942 0.264815 0.173689 -0.062500 0 0 0 0 0 0 2 209864
-0.003190 -0.004599 0.119919 -0.130746 0.121949 0.128370 -0.062500 0 0 0 0 0 0 2 210862
-0.003192 -0.004605 0.119918 -0.184973 0.026876 0.099974 -0.062500 0 0 0 0 0 0 2 211864
-0.003200 -0.004640 0.119915 -0.114909 0.393819 0.118984 -0.062500 0 0 0 0 0 0 2 212868
-0.003204 -0.004657 0.119915 -0.160286 0.204825 0.100425 -0.062500 0 0 0 0 0 0 2 213834
-0.003206 -0.004666 0.119914 -0.191199 0.072697 0.091302 -0.062500 0 0 0 0 0 0 2 214862
-0.003202 -0.004689 0.119924 -0.283609 0.246803 -0.045364 -0.062500 0 0 0 0 0 0 2 215863
-0.003212 -0.004714 0.119915 -0.105250 0.278631 0.182071 -0.062500 0 0 0 0 0 0 2 216865
-0.003217 -0.004726 0.119912 -0.151188 0.125149 0.135732 -0.062500 0 0 0 0 0 0 2 217857
-0.003220 -0.004732 0.119911 -0.188418 0.030214 0.106926 -0.062500 0 0 0 0 0 0 2 218835
-0.003228 -0.004767 0.119909 -0.119601 0.394482 0.126546 -0.062500 0 0 0 0 0 0 2 219855
-0.003232 -0.004785 0.119908 -0.165392 0.204157 0.107563 -0.062500 0 0 0 0 0 0 2 220853
-0.003234 -0.004794 0.119907 -0.196504 0.071367 0.098233 -0.062500 0 0 0 0 0 0 2 221863
-0.003235 -0.004798 0.119907 -0.212954 0.001057 0.094670 -0.062500 0 0 0 0 0 0 2 222862
-0.003248 -0.004813 0.119896 -0.061676 0.133045 0.257490 -0.062500 0 0 0 0 0 0 2 223865
-0.003254 -0.004821 0.119891 -0.128097 0.050953 0.177251 -0.062500 0 0 0 0 0 0 2 224864
-0.003252 -0.004844 0.119900 -0.247181 0.239679 0.002792 -0.062500 0 0 0 0 0 0 2 225864
-0.003263 -0.004868 0.119891 -0.086884 0.275204 0.215690 -0.062500 0 0 0 0 0 0 2 226864
-0.003269 -0.004880 0.119887 -0.141905 0.123643 0.163763 -0.062500 0 0 0 0 0 0 2 227843
-0.003272 -0.004886 0.119886 -0.183734 0.029547 0.132935 -0.062500 0 0 0 0 0 0 2 228865
-0.003268 -0.004908 0.119895 -0.282339 0.223952 -0.011581 -0.062500 0 0 0 0 0 0 2 229863
-0.003278 -0.004932 0.119887 -0.107595 0.265302 0.213001 -0.062500 0 0 0 0 0 0 2 230863
-0.003283 -0.004944 0.119884 -0.155024 0.117183 0.165119 -0.062500 0 0 0 0 0 0 2 231845
-0.003286 -0.004950 0.119883 -0.192994 0.024905 0.135712 -0.062500 0 0 0 0 0 0 2 232856
-0.003294 -0.004985 0.119880 -0.124962 0.390366 0.156412 -0.062500 0 0 0 0 0 0 2 233848
-0.003298 -0.005003 0.119879 -0.170767 0.200754 0.136718 -0.062500 0 0 0 0 0 0 2 234856
-0.003300 -0.005011 0.119879 -0.201871 0.068285 0.127033 -0.062500 0 0 0 0 0 0 2 235848
-0.003301 -0.005016 0.119879 -0.218318 -0.001860 0.123345 -0.062500 0 0 0 0 0 0 2 236857
-0.003308 -0.005050 0.119876 -0.138057 0.376498 0.154661 -0.062500 0 0 0 0 0 0 2 237847
-0.003312 -0.005067 0.119876 -0.177394 0.193718 0.138479 -0.062500 0 0 0 0 0 0 2 238847
-0.003314 -0.005075 0.119875 -0.205210 0.064737 0.129991 -0.062500 0 0 0 0 0 0 2 239855
-0.003315 -0.005080 0.119875 -0.219980 -0.003640 0.126722 -0.062500 0 0 0 0 0 0 2 240848
-0.003315 -0.005082 0.119875 -0.227489 -0.038275 0.125535 -0.062500 0 0 0 0 0 0 2 241856
-0.003328 -0.005096 0.119863 -0.072065 0.111279 0.289989 -0.062500 0 0 0 0 0 0 2 242847
-0.003329 -0.005122 0.119869 -0.212024 0.282598 0.077911 -0.062500 0 0 0 0 0 0 2 243856
-0.003329 -0.005135 0.119870 -0.232298 0.128541 0.100237 -0.062500 0 0 0 0 0 0 2 244851
-0.003329 -0.005141 0.119871 -0.237226 0.028232 0.117611 -0.062500 0 0 0 0 0 0 2 245862
-0.003342 -0.005157 0.119860 -0.079868 0.142852 0.289657 -0.062500 0 0 0 0 0 0 2 246853
-0.003348 -0.005166 0.119856 -0.142607 0.052971 0.211991 -0.062500 0 0 0 0 0 0 2 247854
-0.003346 -0.005189 0.119863 -0.259903 0.238475 0.039469 -0.062500 0 0 0 0 0 0 2 248849
-0.003344 -0.005200 0.119866 -0.258159 0.104116 0.087836 -0.062500 0 0 0 0 0 0 2 249865
-0.003356 -0.005219 0.119855 -0.091438 0.182191 0.280714 -0.062500 0 0 0 0 0 0 2 250856
-0.003357 -0.005247 0.119861 -0.219380 0.319815 0.079813 -0.062500 0 0 0 0 0 0 2 251866
-0.003357 -0.005261 0.119863 -0.236057 0.147064 0.105763 -0.062500 0 0 0 0 0 0 2 252863
-0.003357 -0.005268 0.119864 -0.239141 0.037468 0.124385 -0.062500 0 0 0 0 0 0 2 253870
-0.003357 -0.005272 0.119864 -0.239944 -0.019338 0.131818 -0.062500 0 0 0 0 0 0 2 254863
-0.003351 -0.005293 0.119873 -0.311032 0.199509 0.003300 -0.062500 0 0 0 0 0 0 2 255857
-0.003361 -0.005316 0.119865 -0.125211 0.250414 0.233504 -0.062500 0 0 0 0 0 0 2 256863
-0.003366 -0.005327 0.119862 -0.171990 0.105070 0.186736 -0.062500 0 0 0 0 0 0 2 257864
-0.003368 -0.005333 0.119861 -0.206854 0.015768 0.157613 -0.062500 0 0 0 0 0 0 2 258863
-0.003369 -0.005336 0.119860 -0.225988 -0.031218 0.146132 -0.062500 0 0 0 0 0 0 2 259862
-0.003382 -0.005351 0.119849 -0.076920 0.111228 0.307517 -0.062500 0 0 0 0 0 0 2 260863
-0.003383 -0.005377 0.119854 -0.214613 0.283244 0.094678 -0.062500 0 0 0 0 0 0 2 261869
-0.003384 -0.005390 0.119855 -0.236310 0.127328 0.115936 -0.062500 0 0 0 0 0 0 2 262836
-0.003384 -0.005397 0.119856 -0.241946 0.026062 0.132869 -0.062500 0 0 0 0 0 0 2 263864
-0.003391 -0.005432 0.119854 -0.156126 0.387219 0.174608 -0.062500 0 0 0 0 0 0 2 264868
-0.003394 -0.005449 0.119853 -0.191917 0.195938 0.160302 -0.062500 0 0 0 0 0 0 2 265861
-0.003396 -0.005458 0.119853 -0.217852 0.062722 0.152301 -0.062500 0 0 0 0 0 0 2 266862
-0.003391 -0.005482 0.119862 -0.302596 0.239948 0.018587 -0.062500 0 0 0 0 0 0 2 267863
-0.003401 -0.005506 0.119853 -0.123903 0.268715 0.246874 -0.062500 0 0 0 0 0 0 2 268863
-0.003406 -0.005518 0.119850 -0.187649 0.110320 0.199008 -0.062500 0 0 0 0 0 0 2 269862
-0.003403 -0.005544 0.119859 -0.281424 0.265303 0.039047 -0.062500 0 0 0 0 0 0 2 270863
-0.003402 -0.005556 0.119861 -0.274412 0.113957 0.090867 -0.062500 0 0 0 0 0 0 2 271864
-0.003401 -0.005562 0.119862 -0.264019 0.016934 0.119711 -0.062500 0 0 0 0 0 0 2 272858
-0.003407 -0.005597 0.119860 -0.189190 0.375206 0.166677 -0.062500 0 0 0 0 0 0 2 273864
-0.003410 -0.005615 0.119859 -0.220675 0.185316 0.153420 -0.062500 0 0 0 0 0 0 2 274862
-0.003412 -0.005623 0.119859 -0.244431 0.052806 0.145708 -0.062500 0 0 0 0 0 0 2 275860
-0.003407 -0.005647 0.119868 -0.328171 0.230756 0.012661 -0.062500 0 0 0 0 0 0 2 276863
-0.003417 -0.005671 0.119860 -0.149025 0.259164 0.241063 -0.062500 0 0 0 0 0 0 2 277862
-0.003422 -0.005683 0.119857 -0.193367 0.106523 0.192899 -0.062500 0 0 0 0 0 0 2 278862
-0.003419 -0.005709 0.119865 -0.300750 0.260194 0.033375 -0.062500 0 0 0 0 0 0 2 279854
-0.003430 -0.005734 0.119856 -0.135068 0.274262 0.251253 -0.062500 0 0 0 0 0 0 2 280862
-0.003430 -0.005766 0.119862 -0.262864 0.358974 0.069498 -0.062500 0 0 0 0 0 0 2 281861
-0.003430 -0.005782 0.119864 -0.275655 0.158681 0.101469 -0.062500 0 0 0 0 0 0 2 282862
-0.003461 -0.005798 0.119863 0.127230 0.147355 0.150316 -0.062500 0 0 0 0 0 0 2 283860
-0.003476 -0.005807 0.119862 -0.033755 0.039323 0.144909 -0.062500 0 0 0 0 0 0 2 284834
-0.003478 -0.005830 0.119871 -0.221688 0.223386 0.011248 -0.062500 0 0 0 0 0 0 2 285857
-0.003479 -0.005841 0.119875 -0.256727 0.087988 0.072417 -0.062500 0 0 0 0 0 0 2 286850
-0.003492 -0.005860 0.119864 -0.109158 0.164541 0.271378 -0.062500 0 0 0 0 0 0 2 287856
-0.003493 -0.005888 0.119869 -0.246253 0.304589 0.073486 -0.062500 0 0 0 0 0 0 2 288862
-0.003493 -0.005902 0.119871 -0.267173 0.131490 0.098460 -0.062500 0 0 0 0 0 0 2 289862
-0.003506 -0.005922 0.119860 -0.114079 0.186812 0.283514 -0.062500 0 0 0 0 0 0 2 290861
-0.003507 -0.005951 0.119865 -0.248653 0.316075 0.080701 -0.062500 0 0 0 0 0 0 2 291860
-0.003507 -0.005966 0.119867 -0.274280 0.134870 0.103737 -0.062500 0 0 0 0 0 0 2 292863
-0.003502 -0.005992 0.119877 -0.350016 0.270989 -0.007768 -0.062500 0 0 0 0 0 0 2 293860
-0.003511 -0.006018 0.119868 -0.166331 0.275408 0.229079 -0.062500 0 0 0 0 0 0 2 294861
-0.003516 -0.006031 0.119865 -0.207797 0.111633 0.183181 -0.062500 0 0 0 0 0 0 2 295859
-0.003518 -0.006037 0.119864 -0.242656 0.011526 0.154156 -0.062500 0 0 0 0 0 0 2 296855
-0.003526 -0.006073 0.119861 -0.174899 0.372977 0.181345 -0.062500 0 0 0 0 0 0 2 297854
-0.003530 -0.006090 0.119860 -0.219116 0.181575 0.158587 -0.062500 0 0 0 0 0 0 2 298846
-0.003532 -0.006099 0.119860 -0.249294 0.048055 0.147276 -0.062500 0 0 0 0 0 0 2 299854
-0.003540 -0.006135 0.119857 -0.178523 0.391183 0.181973 -0.062500 0 0 0 0 0 0 2 300912
-0.003544 -0.006154 0.119856 -0.220983 0.190628 0.161647 -0.062500 0 0 0 0 0 0 2 301928
-0.003546 -0.006163 0.119855 -0.250249 0.052559 0.151162 -0.062500 0 0 0 0 0 0 2 302910
-0.003559 -0.006180 0.119843 -0.114289 0.143329 0.314725 -0.062500 0 0 0 0 0 0 2 303926
-0.003560 -0.006208 0.119848 -0.254865 0.293422 0.103794 -0.062500 0 0 0 0 0 0 2 304911
-0.003561 -0.006222 0.119850 -0.277594 0.124480 0.123061 -0.062500 0 0 0 0 0 0 2 305911
-0.003555 -0.006248 0.119860 -0.354995 0.265928 0.011033 -0.062500 0 0 0 0 0 0 2 306927
-0.003565 -0.006273 0.119851 -0.172379 0.271855 0.247572 -0.062500 0 0 0 0 0 0 2 307909
-0.003570 -0.006286 0.119848 -0.214060 0.109514 0.201012 -0.062500 0 0 0 0 0 0 2 308928
-0.003572 -0.006293 0.119847 -0.249006 0.010124 0.171688 -0.062500 0 0 0 0 0 0 2 309914
-0.003580 -0.006328 0.119844 -0.181747 0.371824 0.200252 -0.062500 0 0 0 0 0 0 2 310928
-0.003584 -0.006346 0.119843 -0.225784 0.180656 0.176736 -0.062500 0 0 0 0 0 0 2 311912
-0.003580 -0.006374 0.119851 -0.327209 0.296859 0.037443 -0.062500 0 0 0 0 0 0 2 312855
-0.003579 -0.006388 0.119854 -0.322627 0.123547 0.094971 -0.062500 0 0 0 0 0 0 2 313847
-0.003590 -0.006407 0.119843 -0.152261 0.179551 0.293824 -0.062500 0 0 0 0 0 0 2 314854
-0.003590 -0.006436 0.119849 -0.277649 0.311879 0.096722 -0.062500 0 0 0 0 0 0 2 315845
-0.003590 -0.006451 0.119850 -0.292403 0.133620 0.120223 -0.062500 0 0 0 0 0 0 2 316855
-0.003590 -0.006458 0.119851 -0.294449 0.021098 0.137614 -0.062500 0 0 0 0 0 0 2 317846
-0.003584 -0.006481 0.119860 -0.366215 0.212777 0.017417 -0.062500 0 0 0 0 0 0 2 318854
-0.003594 -0.006505 0.119852 -0.181395 0.244713 0.250083 -0.062500 0 0 0 0 0 0 2 319851
-0.003598 -0.006517 0.119849 -0.221870 0.096089 0.201626 -0.062500 0 0 0 0 0 0 2 320852
-0.003595 -0.006542 0.119857 -0.327696 0.253547 0.044574 -0.062500 0 0 0 0 0 0 2 321870
-0.003594 -0.006554 0.119859 -0.319342 0.101878 0.094415 -0.062500 0 0 0 0 0 0 2 322857
-0.003605 -0.006573 0.119848 -0.150700 0.168447 0.290823 -0.062500 0 0 0 0 0 0 2 323852
-0.003605 -0.006602 0.119853 -0.283440 0.306828 0.093155 -0.062500 0 0 0 0 0 0 2 324852
-0.003605 -0.006616 0.119855 -0.298535 0.131142 0.115875 -0.062500 0 0 0 0 0 0 2 325854
-0.003617 -0.006636 0.119844 -0.162119 0.177293 0.301645 -0.062500 0 0 0 0 0 0 2 326845
-0.003624 -0.006646 0.119840 -0.223747 0.058178 0.226795 -0.062500 0 0 0 0 0 0 2 327854
-0.003621 -0.006671 0.119847 -0.341102 0.231958 0.059953 -0.062500 0 0 0 0 0 0 2 328854
-0.003639 -0.006679 0.119860 -0.093229 0.035502 -0.032388 -0.062500 0 0 0 0 0 0 2 329851
-0.003648 -0.006682 0.119864 -0.184733 -0.040166 0.061168 -0.062500 0 0 0 0 0 0 2 330850
-0.003658 -0.006716 0.119863 -0.165047 0.340887 0.148967 -0.062500 0 0 0 0 0 0 2 331849
-0.003664 -0.006733 0.119862 -0.233624 0.161342 0.145713 -0.062500 0 0 0 0 0 0 2 332851
-0.003667 -0.006741 0.119862 -0.275863 0.034255 0.141062 -0.062500 0 0 0 0 0 0 2 333848
-0.003680 -0.006758 0.119850 -0.140518 0.130229 0.308079 -0.062500 0 0 0 0 0 0 2 334850
-0.003681 -0.006786 0.119855 -0.284321 0.285317 0.099229 -0.062500 0 0 0 0 0 0 2 335851
-0.003682 -0.006800 0.119856 -0.308331 0.117437 0.117343 -0.062500 0 0 0 0 0 0 2 336854
-0.003694 -0.006819 0.119845 -0.164229 0.173228 0.301946 -0.062500 0 0 0 0 0 0 2 337854
-0.003695 -0.006849 0.119850 -0.299605 0.306896 0.100292 -0.062500 0 0 0 0 0 0 2 338855
-0.003696 -0.006863 0.119852 -0.319217 0.128173 0.120833 -0.062500 0 0 0 0 0 0 2 339850
-0.003708 -0.006883 0.119840 -0.166575 0.178395 0.306431 -0.062500 0 0 0 0 0 0 2 340851
-0.003714 -0.006893 0.119836 -0.229156 0.058835 0.231000 -0.062500 0 0 0 0 0 0 2 341848
-0.003712 -0.006917 0.119844 -0.347094 0.232882 0.064673 -0.062500 0 0 0 0 0 0 2 342848
-0.003710 -0.006930 0.119846 -0.344864 0.088581 0.110035 -0.062500 0 0 0 0 0 0 2 343848
-0.003722 -0.006948 0.119835 -0.179808 0.157857 0.305789 -0.062500 0 0 0 0 0 0 2 344850
-0.003741 -0.006973 0.119850 -0.062052 0.246930 -0.029702 -0.062500 0 0 0 0 0 0 2 345848
-0.003763 -0.006997 0.119843 -0.020420 0.252303 0.228499 -0.062500 0 0 0 0 0 0 2 346849
-0.003773 -0.007010 0.119841 -0.155011 0.095710 0.198011 -0.062500 0 0 0 0 0 0 2 347848
-0.003779 -0.007016 0.119840 -0.238510 -0.000029 0.175104 -0.062500 0 0 0 0 0 0 2 348851
-0.003788 -0.007051 0.119836 -0.203206 0.363454 0.210263 -0.062500 0 0 0 0 0 0 2 349848
-0.003793 -0.007069 0.119835 -0.258892 0.173560 0.185511 -0.062500 0 0 0 0 0 0 2 350848
-0.003807 -0.007090 0.119823 -0.137911 0.203249 0.342925 -0.062500 0 0 0 0 0 0 2 351850
-0.003809 -0.007120 0.119827 -0.289314 0.323096 0.130735 -0.062500 0 0 0 0 0 0 2 352851
-0.003810 -0.007135 0.119829 -0.317109 0.136415 0.146575 -0.062500 0 0 0 0 0 0 2 353847
-0.003822 -0.007155 0.119817 -0.169069 0.181835 0.331214 -0.062500 0 0 0 0 0 0 2 354849
-0.003823 -0.007185 0.119822 -0.305261 0.311943 0.129933 -0.062500 0 0 0 0 0 0 2 355847
-0.003824 -0.007200 0.119824 -0.325169 0.130663 0.149539 -0.062500 0 0 0 0 0 0 2 356850
-0.003836 -0.007219 0.119812 -0.192105 0.172486 0.335650 -0.062500 0 0 0 0 0 0 2 357847
-0.003837 -0.007249 0.119817 -0.332418 0.304029 0.134993 -0.062500 0 0 0 0 0 0 2 358847
-0.003837 -0.007264 0.119819 -0.351277 0.123480 0.154602 -0.062500 0 0 0 0 0 0 2 359839
-0.003868 -0.007279 0.119817 0.046754 0.119556 0.203018 -0.062500 0 0 0 0 0 0 2 360939
-0.003878 -0.007307 0.119825 -0.186888 0.269035 0.069323 -0.062500 0 0 0 0 0 0 2 361930
-0.003883 -0.007320 0.119828 -0.276759 0.103855 0.123727 -0.062500 0 0 0 0 0 0 2 362911
-0.003897 -0.007339 0.119817 -0.161717 0.161143 0.323528 -0.062500 0 0 0 0 0 0 2 363924
-0.003899 -0.007368 0.119822 -0.314259 0.298553 0.127906 -0.062500 0 0 0 0 0 0 2 364938
-0.003900 -0.007383 0.119824 -0.342244 0.120672 0.148922 -0.062500 0 0 0 0 0 0 2 365903
-0.003895 -0.007409 0.119833 -0.422750 0.259996 0.041069 -0.062500 0 0 0 0 0 0 2 366903
-0.003904 -0.007435 0.119824 -0.242685 0.259698 0.278685 -0.062500 0 0 0 0 0 0 2 367901
-0.003903 -0.007467 0.119830 -0.361822 0.348322 0.105977 -0.062500 0 0 0 0 0 0 2 368934
-0.003915 -0.007496 0.119820 -0.212946 0.306587 0.306624 -0.062500 0 0 0 0 0 0 2 369901
-0.003921 -0.007510 0.119816 -0.271692 0.121199 0.243359 -0.062500 0 0 0 0 0 0 2 370902
-0.003918 -0.007537 0.119824 -0.387342 0.261665 0.083925 -0.062500 0 0 0 0 0 0 2 371901
-0.003929 -0.007562 0.119814 -0.227464 0.260600 0.301090 -0.062500 0 0 0 0 0 0 2 372945
-0.003934 -0.007575 0.119811 -0.279216 0.097748 0.244672 -0.062500 0 0 0 0 0 0 2 373912
-0.003932 -0.007602 0.119818 -0.391207 0.249954 0.088010 -0.062500 0 0 0 0 0 0 2 374924
-0.003942 -0.007627 0.119809 -0.229495 0.254542 0.306095 -0.062500 0 0 0 0 0 0 2 375908
-0.003948 -0.007640 0.119805 -0.280245 0.094717 0.249886 -0.062500 0 0 0 0 0 0 2 376923
-0.003969 -0.007642 0.119814 -0.074066 -0.055639 0.079089 -0.062500 0 0 0 0 0 0 2 377909
-0.003986 -0.007675 0.119814 -0.116966 0.321228 0.180909 -0.062500 0 0 0 0 0 0 2 378922
-0.003995 -0.007691 0.119813 -0.232285 0.145858 0.187986 -0.062500 0 0 0 0 0 0 2 379908
-0.003999 -0.007700 0.119813 -0.299614 0.021629 0.187479 -0.062500 0 0 0 0 0 0 2 380924
-0.004008 -0.007736 0.119810 -0.250395 0.369320 0.235476 -0.062500 0 0 0 0 0 0 2 381909
-0.004012 -0.007754 0.119809 -0.300847 0.171949 0.211959 -0.062500 0 0 0 0 0 0 2 382934
-0.004014 -0.007763 0.119808 -0.333918 0.035294 0.199534 -0.062500 0 0 0 0 0 0 2 383908
-0.004027 -0.007780 0.119796 -0.195529 0.123804 0.366460 -0.062500 0 0 0 0 0 0 2 384852
-0.004034 -0.007788 0.119791 -0.264747 0.027376 0.281675 -0.062500 0 0 0 0 0 0 2 385842
-0.004032 -0.007812 0.119799 -0.386529 0.214577 0.114649 -0.062500 0 0 0 0 0 0 2 386851
-0.004043 -0.007837 0.119789 -0.249358 0.229822 0.328990 -0.062500 0 0 0 0 0 0 2 387842
-0.004048 -0.007849 0.119786 -0.302483 0.078748 0.270938 -0.062500 0 0 0 0 0 0 2 388838
-0.004051 -0.007855 0.119784 -0.343181 -0.015370 0.237084 -0.062500 0 0 0 0 0 0 2 389852
-0.004059 -0.007890 0.119780 -0.287173 0.345823 0.273259 -0.062500 0 0 0 0 0 0 2 390842
-0.004063 -0.007908 0.119779 -0.331425 0.156384 0.244703 -0.062500 0 0 0 0 0 0 2 391851
-0.004065 -0.007917 0.119778 -0.361419 0.023559 0.230398 -0.062500 0 0 0 0 0 0 2 392843
-0.004078 -0.007933 0.119766 -0.221793 0.113513 0.397076 -0.062500 0 0 0 0 0 0 2 393862
-0.004085 -0.007942 0.119762 -0.290146 0.018265 0.311886 -0.062500 0 0 0 0 0 0 2 394843
-0.004101 -0.007962 0.119779 -0.165779 0.154538 0.007828 -0.062500 0 0 0 0 0 0 2 395844
-0.004121 -0.007984 0.119772 -0.109412 0.192036 0.288686 -0.062500 0 0 0 0 0 0 2 396856
-0.004132 -0.007995 0.119770 -0.233504 0.056419 0.265187 -0.062500 0 0 0 0 0 0 2 397850
-0.004149 -0.008013 0.119757 -0.156059 0.131898 0.417024 -0.062500 0 0 0 0 0 0 2 398842
-0.004152 -0.008042 0.119761 -0.329076 0.280852 0.203130 -0.062500 0 0 0 0 0 0 2 399845
-0.004153 -0.008056 0.119762 -0.367505 0.106791 0.215331 -0.062500 0 0 0 0 0 0 2 400850
-0.004154 -0.008063 0.119763 -0.381449 -0.004059 0.228293 -0.062500 0 0 0 0 0 0 2 401854
-0.004166 -0.008079 0.119751 -0.232471 0.098642 0.406345 -0.062500 0 0 0 0 0 0 2 402853
-0.004167 -0.008107 0.119755 -0.372982 0.260635 0.203068 -0.062500 0 0 0 0 0 0 2 403848
-0.004179 -0.008133 0.119744 -0.236999 0.254971 0.391672 -0.062500 0 0 0 0 0 0 2 404850
-0.004186 -0.008146 0.119741 -0.301303 0.089318 0.322534 -0.062500 0 0 0 0 0 0 2 405845
-0.004183 -0.008172 0.119748 -0.420008 0.240628 0.162903 -0.062500 0 0 0 0 0 0 2 406846
-0.004182 -0.008185 0.119751 -0.417730 0.082070 0.207006 -0.062500 0 0 0 0 0 0 2 407848
-0.004193 -0.008204 0.119739 -0.254485 0.141106 0.405436 -0.062500 0 0 0 0 0 0 2 408848
-0.004199 -0.008214 0.119735 -0.309449 0.030246 0.331895 -0.062500 0 0 0 0 0 0 2 409847
-0.004214 -0.008231 0.119721 -0.196769 0.117560 0.464592 -0.062500 0 0 0 0 0 0 2 410856
-0.004216 -0.008260 0.119725 -0.352032 0.272961 0.244051 -0.062500 0 0 0 0 0 0 2 411833
-0.004217 -0.008274 0.119726 -0.381574 0.101470 0.253164 -0.062500 0 0 0 0 0 0 2 412853
-0.004217 -0.008281 0.119727 -0.391100 -0.008220 0.264996 -0.062500 0 0 0 0 0 0 2 413845
-0.004224 -0.008316 0.119723 -0.317611 0.344023 0.322009 -0.062500 0 0 0 0 0 0 2 414847
-0.004227 -0.008334 0.119722 -0.352045 0.151823 0.298912 -0.062500 0 0 0 0 0 0 2 415830
-0.004248 -0.008339 0.119731 -0.131104 -0.033713 0.149234 -0.062500 0 0 0 0 0 0 2 416848
-0.004253 -0.008360 0.119743 -0.316706 0.165199 0.089611 -0.062500 0 0 0 0 0 0 2 417848
-0.004267 -0.008383 0.119735 -0.231780 0.193735 0.354502 -0.062500 0 0 0 0 0 0 2 418849
-0.004274 -0.008395 0.119732 -0.311435 0.052706 0.314310 -0.062500 0 0 0 0 0 0 2 419845
-0.004272 -0.008420 0.119740 -0.437590 0.217916 0.165904 -0.062500 0 0 0 0 0 0 2 420849
-0.004283 -0.008445 0.119730 -0.284062 0.225395 0.386767 -0.062500 0 0 0 0 0 0 2 421845
-0.004288 -0.008458 0.119727 -0.337454 0.069497 0.329635 -0.062500 0 0 0 0 0 0 2 422847
-0.004285 -0.008484 0.119734 -0.450534 0.226755 0.175325 -0.062500 0 0 0 0 0 0 2 423844
-0.004284 -0.008496 0.119737 -0.445245 0.070649 0.220376 -0.062500 0 0 0 0 0 0 2 424848
-0.004314 -0.008511 0.119735 -0.039925 0.074250 0.282884 -0.062500 0 0 0 0 0 0 2 425845
-0.004323 -0.008538 0.119743 -0.266280 0.234880 0.154953 -0.062500 0 0 0 0 0 0 2 426845
-0.004328 -0.008551 0.119746 -0.351918 0.072960 0.207440 -0.062500 0 0 0 0 0 0 2 427844
-0.004342 -0.008570 0.119734 -0.236510 0.128888 0.409547 -0.062500 0 0 0 0 0 0 2 428846
-0.004344 -0.008599 0.119739 -0.387518 0.271558 0.216347 -0.062500 0 0 0 0 0 0 2 429844
-0.004345 -0.008613 0.119741 -0.414241 0.093671 0.234251 -0.062500 0 0 0 0 0 0 2 430844
-0.004376 -0.008629 0.119738 -0.021658 0.088502 0.286311 -0.062500 0 0 0 0 0 0 2 431844
-0.004386 -0.008656 0.119746 -0.257105 0.242470 0.154537 -0.062500 0 0 0 0 0 0 2 432846
-0.004391 -0.008670 0.119749 -0.347308 0.076814 0.205280 -0.062500 0 0 0 0 0 0 2 433844
-0.004388 -0.008696 0.119759 -0.461208 0.226100 0.112946 -0.062500 0 0 0 0 0 0 2 434849
-0.004398 -0.008721 0.119749 -0.299422 0.225502 0.355852 -0.062500 0 0 0 0 0 0 2 435839
-0.004397 -0.008753 0.119755 -0.424982 0.315419 0.186403 -0.062500 0 0 0 0 0 0 2 436923
-0.004416 -0.008765 0.119766 -0.189462 0.061192 0.076384 -0.062500 0 0 0 0 0 0 2 437931
-0.004437 -0.008783 0.119758 -0.135009 0.110837 0.334835 -0.062500 0 0 0 0 0 0 2 438942
-0.004442 -0.008812 0.119764 -0.337481 0.257917 0.173137 -0.062500 0 0 0 0 0 0 2 439923
-0.004445 -0.008826 0.119766 -0.391622 0.083277 0.202553 -0.062500 0 0 0 0 0 0 2 440929
-0.004452 -0.008865 0.119762 -0.331668 0.385559 0.276802 -0.062500 0 0 0 0 0 0 2 441900
-0.004456 -0.008884 0.119761 -0.373767 0.165032 0.257888 -0.062500 0 0 0 0 0 0 2 442927
-0.004452 -0.008914 0.119769 -0.474930 0.271367 0.127384 -0.062500 0 0 0 0 0 0 2 443901
-0.004462 -0.008940 0.119760 -0.312844 0.238335 0.355264 -0.062500 0 0 0 0 0 0 2 444902
-0.004467 -0.008954 0.119756 -0.358920 0.067124 0.299636 -0.062500 0 0 0 0 0 0 2 445896
-0.004483 -0.008976 0.119773 -0.241732 0.162348 0.010784 -0.062500 0 0 0 0 0 0 2 446891
-0.004503 -0.008999 0.119767 -0.180649 0.175977 0.295896 -0.062500 0 0 0 0 0 0 2 447909
-0.004513 -0.009011 0.119764 -0.300756 0.031485 0.271685 -0.062500 0 0 0 0 0 0 2 448924
-0.004512 -0.009036 0.119772 -0.449216 0.197233 0.131803 -0.062500 0 0 0 0 0 0 2 449906
-0.004523 -0.009061 0.119762 -0.307504 0.202464 0.355543 -0.062500 0 0 0 0 0 0 2 450921
-0.004524 -0.009093 0.119767 -0.438579 0.302179 0.179523 -0.062500 0 0 0 0 0 0 2 451905
-0.004524 -0.009109 0.119769 -0.454240 0.100188 0.202756 -0.062500 0 0 0 0 0 0 2 452923
-0.004536 -0.009129 0.119757 -0.302636 0.133099 0.394760 -0.062500 0 0 0 0 0 0 2 453905
-0.004536 -0.009160 0.119761 -0.439301 0.258396 0.198712 -0.062500 0 0 0 0 0 0 2 454920
-0.004536 -0.009174 0.119763 -0.456486 0.074441 0.213738 -0.062500 0 0 0 0 0 0 2 455923
-0.004561 -0.009210 0.119769 -0.132349 0.320445 0.148251 -0.062500 0 0 0 0 0 0 2 456841
-0.004574 -0.009227 0.119771 -0.265166 0.113278 0.192280 -0.062500 0 0 0 0 0 0 2 457850
-0.004580 -0.009236 0.119772 -0.360338 -0.021531 0.214410 -0.062500 0 0 0 0 0 0 2 458849
-0.004590 -0.009272 0.119768 -0.329674 0.321415 0.280549 -0.062500 0 0 0 0 0 0 2 459840
-0.004594 -0.009290 0.119767 -0.386610 0.123190 0.255971 -0.062500 0 0 0 0 0 0 2 460849
-0.004597 -0.009299 0.119766 -0.422707 -0.013995 0.242361 -0.062500 0 0 0 0 0 0 2 461841
-0.004604 -0.009335 0.119762 -0.360920 0.325978 0.295073 -0.062500 0 0 0 0 0 0 2 462850
-0.004608 -0.009354 0.119760 -0.402149 0.125790 0.265328 -0.062500 0 0 0 0 0 0 2 463840
-0.004629 -0.009359 0.119770 -0.184053 -0.063502 0.113549 -0.062500 0 0 0 0 0 0 2 464849
-0.004651 -0.009373 0.119760 -0.150100 0.027176 0.349201 -0.062500 0 0 0 0 0 0 2 465851
-0.004656 -0.009401 0.119765 -0.361187 0.203371 0.179444 -0.062500 0 0 0 0 0 0 2 466855
-0.004671 -0.009426 0.119755 -0.266109 0.198909 0.380093 -0.062500 0 0 0 0 0 0 2 467828
-0.004673 -0.009459 0.119759 -0.421892 0.293420 0.195114 -0.062500 0 0 0 0 0 0 2 468847
-0.004674 -0.009475 0.119761 -0.450046 0.087601 0.213827 -0.062500 0 0 0 0 0 0 2 469852
-0.004686 -0.009495 0.119749 -0.324682 0.113601 0.405081 -0.062500 0 0 0 0 0 0 2 470842
-0.004692 -0.009506 0.119744 -0.387278 -0.008662 0.326386 -0.062500 0 0 0 0 0 0 2 471849
-0.004701 -0.009543 0.119739 -0.353120 0.325499 0.343116 -0.062500 0 0 0 0 0 0 2 472842
-0.004706 -0.009562 0.119737 -0.409603 0.120216 0.298184 -0.062500 0 0 0 0 0 0 2 473845
-0.004727 -0.009567 0.119746 -0.199333 -0.072186 0.140994 -0.062500 0 0 0 0 0 0 2 474852
-0.004732 -0.009589 0.119757 -0.395840 0.114900 0.081595 -0.062500 0 0 0 0 0 0 2 475828
-0.004746 -0.009612 0.119749 -0.296305 0.141748 0.346162 -0.062500 0 0 0 0 0 0 2 476845
-0.004754 -0.009624 0.119746 -0.376391 0.000910 0.303276 -0.062500 0 0 0 0 0 0 2 477829
-0.004757 -0.009630 0.119745 -0.430396 -0.087513 0.274349 -0.062500 0 0 0 0 0 0 2 478844
-0.004765 -0.009664 0.119740 -0.379101 0.278062 0.322778 -0.062500 0 0 0 0 0 0 2 479846
-0.004769 -0.009682 0.119738 -0.425055 0.091016 0.289766 -0.062500 0 0 0 0 0 0 2 480828
-0.004771 -0.009691 0.119738 -0.455709 -0.040893 0.272916 -0.062500 0 0 0 0 0 0 2 481845
-0.004779 -0.009727 0.119733 -0.392052 0.301274 0.326827 -0.062500 0 0 0 0 0 0 2 482851
-0.004801 -0.009741 0.119741 -0.185026 0.051849 0.159688 -0.062500 0 0 0 0 0 0 2 483847
-0.004824 -0.009760 0.119731 -0.159989 0.085894 0.385881 -0.062500 0 0 0 0 0 0 2 484852
-0.004830 -0.009790 0.119736 -0.381773 0.217010 0.212796 -0.062500 0 0 0 0 0 0 2 485848
-0.004833 -0.009804 0.119738 -0.443463 0.037028 0.234854 -0.062500 0 0 0 0 0 0 2 486844
-0.004846 -0.009823 0.119726 -0.316255 0.079408 0.428131 -0.062500 0 0 0 0 0 0 2 487827
-0.004847 -0.009853 0.119730 -0.460077 0.220896 0.233457 -0.062500 0 0 0 0 0 0 2 488845
-0.004848 -0.009868 0.119731 -0.482674 0.039530 0.246697 -0.062500 0 0 0 0 0 0 2 489845
-0.004873 -0.009903 0.119737 -0.162320 0.286605 0.185303 -0.062500 0 0 0 0 0 0 2 490846
-0.004886 -0.009920 0.119739 -0.296039 0.080045 0.226571 -0.062500 0 0 0 0 0 0 2 491842
-0.004886 -0.009949 0.119748 -0.464673 0.202254 0.131653 -0.062500 0 0 0 0 0 0 2 492846
-0.004898 -0.009975 0.119739 -0.354422 0.178350 0.372878 -0.062500 0 0 0 0 0 0 2 493827
-0.004904 -0.009988 0.119735 -0.417159 0.013097 0.319885 -0.062500 0 0 0 0 0 0 2 494842
-0.004902 -0.010014 0.119742 -0.539154 0.157316 0.171659 -0.062500 0 0 0 0 0 0 2 495845
-0.004912 -0.010039 0.119732 -0.383437 0.152653 0.391905 -0.062500 0 0 0 0 0 0 2 496832
-0.004937 -0.010048 0.119738 -0.186553 -0.055565 0.195563 -0.062500 0 0 0 0 0 0 2 497844
-0.004943 -0.010072 0.119749 -0.399156 0.119217 0.109943 -0.062500 0 0 0 0 0 0 2 498843
-0.004958 -0.010096 0.119739 -0.311893 0.130809 0.363713 -0.062500 0 0 0 0 0 0 2 499846
-0.004965 -0.010108 0.119736 -0.397586 -0.016769 0.315831 -0.062500 0 0 0 0 0 0 2 500845
-0.004963 -0.010134 0.119743 -0.527642 0.148259 0.169895 -0.062500 0 0 0 0 0 0 2 501844
-0.004974 -0.010159 0.119733 -0.377896 0.147791 0.390918 -0.062500 0 0 0 0 0 0 2 502842
-0.004993 -0.010187 0.119747 -0.256961 0.199197 0.079851 -0.062500 0 0 0 0 0 0 2 503843
-0.005002 -0.010201 0.119752 -0.370075 0.011341 0.164622 -0.062500 0 0 0 0 0 0 2 504844
-0.005018 -0.010220 0.119741 -0.293185 0.042383 0.392422 -0.062500 0 0 0 0 0 0 2 505841
-0.005021 -0.010249 0.119746 -0.461935 0.188532 0.211713 -0.062500 0 0 0 0 0 0 2 506841
-0.005034 -0.010276 0.119735 -0.344742 0.164084 0.407033 -0.062500 0 0 0 0 0 0 2 507849
-0.005035 -0.010309 0.119739 -0.488420 0.252278 0.221062 -0.062500 0 0 0 0 0 0 2 508839
-0.005035 -0.010326 0.119740 -0.510118 0.041405 0.236569 -0.062500 0 0 0 0 0 0 2 509842
-0.005042 -0.010366 0.119736 -0.436781 0.324003 0.314336 -0.062500 0 0 0 0 0 0 2 510844
-0.005064 -0.010382 0.119744 -0.222397 0.044324 0.154056 -0.062500 0 0 0 0 0 0 2 511842
-0.005081 -0.010421 0.119743 -0.268108 0.318678 0.269270 -0.062500 0 0 0 0 0 0 2 512845
-0.005089 -0.010441 0.119742 -0.385693 0.075746 0.267226 -0.062500 0 0 0 0 0 0 2 513842
-0.005094 -0.010451 0.119742 -0.452462 -0.075648 0.262045 -0.062500 0 0 0 0 0 0 2 514842
-0.005102 -0.010488 0.119737 -0.408486 0.256892 0.324655 -0.062500 0 0 0 0 0 0 2 515846
-0.005106 -0.010506 0.119735 -0.456295 0.054143 0.292792 -0.062500 0 0 0 0 0 0 2 516828
-0.005114 -0.010547 0.119730 -0.429125 0.323930 0.341174 -0.062500 0 0 0 0 0 0 2 517844
-0.005137 -0.010564 0.119738 -0.229282 0.036925 0.168365 -0.062500 0 0 0 0 0 0 2 518842
-0.005143 -0.010592 0.119749 -0.434648 0.152545 0.100641 -0.062500 0 0 0 0 0 0 2 519844
-0.005157 -0.010618 0.119740 -0.343386 0.130895 0.361330 -0.062500 0 0 0 0 0 0 2 520925
-0.005159 -0.010650 0.119745 -0.502213 0.211209 0.201638 -0.062500 0 0 0 0 0 0 2 521918
-0.005172 -0.010679 0.119734 -0.378194 0.158317 0.404942 -0.062500 0 0 0 0 0 0 2 522919
-0.005178 -0.010693 0.119730 -0.444385 -0.023896 0.335559 -0.062500 0 0 0 0 0 0 2 523904
-0.005187 -0.010732 0.119724 -0.413757 0.277731 0.362949 -0.062500 0 0 0 0 0 0 2 524920
-0.005192 -0.010752 0.119721 -0.469575 0.056946 0.316002 -0.062500 0 0 0 0 0 0 2 525904
-0.005200 -0.010794 0.119716 -0.427549 0.319303 0.360172 -0.062500 0 0 0 0 0 0 2 526919
-0.005224 -0.010811 0.119723 -0.229682 0.027482 0.184831 -0.062500 0 0 0 0 0 0 2 527905
-0.005241 -0.010851 0.119721 -0.284953 0.294293 0.296434 -0.062500 0 0 0 0 0 0 2 528847
-0.005250 -0.010871 0.119721 -0.406299 0.046653 0.291031 -0.062500 0 0 0 0 0 0 2 529839
-0.005260 -0.010913 0.119716 -0.397527 0.305200 0.351828 -0.062500 0 0 0 0 0 0 2 530848
-0.005265 -0.010934 0.119714 -0.463074 0.062420 0.316892 -0.062500 0 0 0 0 0 0 2 531838
-0.005268 -0.010944 0.119713 -0.503413 -0.097908 0.298601 -0.062500 0 0 0 0 0 0 2 532846
-0.005294 -0.010977 0.119718 -0.200045 0.179166 0.224505 -0.062500 0 0 0 0 0 0 2 533838
-0.005307 -0.010994 0.119719 -0.341585 -0.011139 0.254193 -0.062500 0 0 0 0 0 0 2 534847
-0.005326 -0.011014 0.119707 -0.309633 0.013009 0.450427 -0.062500 0 0 0 0 0 0 2 535838
-0.005329 -0.011044 0.119710 -0.493630 0.151554 0.258417 -0.062500 0 0 0 0 0 0 2 536847
-0.005342 -0.011071 0.119699 -0.387576 0.103369 0.448878 -0.062500 0 0 0 0 0 0 2 537842
-0.005344 -0.011105 0.119703 -0.534905 0.190944 0.262212 -0.062500 0 0 0 0 0 0 2 538852
-0.005375 -0.011129 0.119701 -0.160015 0.080889 0.320675 -0.062500 0 0 0 0 0 0 2 539853
-0.005385 -0.011162 0.119708 -0.398397 0.169602 0.199551 -0.062500 0 0 0 0 0 0 2 540843
-0.005401 -0.011189 0.119698 -0.337498 0.117140 0.427152 -0.062500 0 0 0 0 0 0 2 541852
-0.005410 -0.011203 0.119694 -0.436244 -0.061902 0.366479 -0.062500 0 0 0 0 0 0 2 542842
-0.005427 -0.011227 0.119710 -0.326341 0.038826 0.084746 -0.062500 0 0 0 0 0 0 2 543836
-0.005447 -0.011249 0.119703 -0.282378 0.040743 0.369005 -0.062500 0 0 0 0 0 0 2 544859
-0.005457 -0.011261 0.119701 -0.407378 -0.102915 0.339836 -0.062500 0 0 0 0 0 0 2 545840
-0.005463 -0.011267 0.119700 -0.485490 -0.191669 0.316263 -0.062500 0 0 0 0 0 0 2 546857
-0.005478 -0.011286 0.119717 -0.355743 -0.044580 0.061102 -0.062500 0 0 0 0 0 0 2 547859
-0.005498 -0.011307 0.119710 -0.299057 -0.009619 0.355983 -0.062500 0 0 0 0 0 0 2 548855
-0.005507 -0.011317 0.119708 -0.417266 -0.135926 0.330583 -0.062500 0 0 0 0 0 0 2 549853
-0.005531 -0.011319 0.119716 -0.244386 -0.265776 0.174267 -0.062500 0 0 0 0 0 0 2 550853
-0.005543 -0.011319 0.119719 -0.403685 -0.296637 0.229199 -0.062500 0 0 0 0 0 0 2 551854
-0.005568 -0.011315 0.119730 -0.247662 -0.353717 0.125895 -0.062500 0 0 0 0 0 0 2 552852
-0.005592 -0.011325 0.119721 -0.245895 -0.188595 0.383329 -0.062500 0 0 0 0 0 0 2 553824
-0.005623 -0.011326 0.119727 -0.151160 -0.277962 0.201407 -0.062500 0 0 0 0 0 0 2 554857
-0.005639 -0.011326 0.119730 -0.345299 -0.298299 0.234224 -0.062500 0 0 0 0 0 0 2 555828
-0.005665 -0.011323 0.119740 -0.217833 -0.353856 0.122003 -0.062500 0 0 0 0 0 0 2 556857
-0.005698 -0.011316 0.119753 -0.133250 -0.390711 0.061041 -0.062500 0 0 0 0 0 0 2 557849
-0.005714 -0.011313 0.119758 -0.337414 -0.361552 0.162193 -0.062500 0 0 0 0 0 0 2 558851
-0.005752 -0.011319 0.119756 -0.083547 -0.238383 0.258673 -0.062500 0 0 0 0 0 0 2 559853
-0.005771 -0.011322 0.119755 -0.306208 -0.262655 0.254352 -0.062500 0 0 0 0 0 0 2 560824
-0.005794 -0.011339 0.119773 -0.279266 -0.075054 0.004349 -0.062500 0 0 0 0 0 0 2 561823
-0.005825 -0.011343 0.119788 -0.181995 -0.230354 -0.014253 -0.062500 0 0 0 0 0 0 2 562854
-0.005851 -0.011356 0.119781 -0.223016 -0.129881 0.292498 -0.062500 0 0 0 0 0 0 2 563851
-0.005884 -0.011359 0.119788 -0.148995 -0.251422 0.130592 -0.062500 0 0 0 0 0 0 2 564854
-0.005900 -0.011361 0.119790 -0.354010 -0.286915 0.169897 -0.062500 0 0 0 0 0 0 2 565852
-0.005927 -0.011357 0.119801 -0.231237 -0.350012 0.060833 -0.062500 0 0 0 0 0 0 2 566852
-0.005940 -0.011355 0.119804 -0.397608 -0.340161 0.133770 -0.062500 0 0 0 0 0 0 2 567821
-0.005978 -0.011362 0.119802 -0.123446 -0.228118 0.220392 -0.062500 0 0 0 0 0 0 2 568824
-0.006015 -0.011361 0.119811 -0.087088 -0.308757 0.078912 -0.062500 0 0 0 0 0 0 2 569850
-0.006034 -0.011361 0.119814 -0.331093 -0.318442 0.134996 -0.062500 0 0 0 0 0 0 2 570853
-0.006063 -0.011356 0.119824 -0.229240 -0.367576 0.033323 -0.062500 0 0 0 0 0 0 2 571851
-0.006107 -0.011361 0.119825 -0.008067 -0.248910 0.158635 -0.062500 0 0 0 0 0 0 2 572849
-0.006130 -0.011364 0.119825 -0.276518 -0.270934 0.173034 -0.062500 0 0 0 0 0 0 2 573854
-0.006160 -0.011361 0.119834 -0.199528 -0.340471 0.042975 -0.062500 0 0 0 0 0 0 2 574824
-0.006194 -0.011356 0.119847 -0.161727 -0.388348 -0.025435 -0.062500 0 0 0 0 0 0 2 575822
-0.006223 -0.011364 0.119838 -0.231823 -0.211898 0.253772 -0.062500 0 0 0 0 0 0 2 576854
-0.006256 -0.011365 0.119845 -0.171707 -0.294423 0.081736 -0.062500 0 0 0 0 0 0 2 577822
-0.006292 -0.011361 0.119856 -0.135467 -0.360985 -0.015401 -0.062500 0 0 0 0 0 0 2 578848
-0.006310 -0.011358 0.119861 -0.367443 -0.349009 0.069358 -0.062500 0 0 0 0 0 0 2 579840
-0.006349 -0.011365 0.119858 -0.108106 -0.233408 0.162886 -0.062500 0 0 0 0 0 0 2 580847
-0.006388 -0.011364 0.119867 -0.108293 -0.314569 0.023663 -0.062500 0 0 0 0 0 0 2 581850
-0.006407 -0.011364 0.119870 -0.361614 -0.323162 0.079256 -0.062500 0 0 0 0 0 0 2 582849
-0.006436 -0.011359 0.119880 -0.263488 -0.372111 -0.021415 -0.062500 0 0 0 0 0 0 2 583853
-0.006470 -0.011353 0.119894 -0.193631 -0.405199 -0.077796 -0.062500 0 0 0 0 0 0 2 584853
-0.006486 -0.011349 0.119898 -0.407184 -0.373156 0.022471 -0.062500 0 0 0 0 0 0 2 585852
-0.006525 -0.011354 0.119896 -0.138017 -0.246990 0.122640 -0.062500 0 0 0 0 0 0 2 586833
-0.006564 -0.011353 0.119905 -0.112786 -0.320851 -0.014351 -0.062500 0 0 0 0 0 0 2 587849
-0.006602 -0.011349 0.119917 -0.133788 -0.378672 -0.089016 -0.062500 0 0 0 0 0 0 2 588850
-0.006621 -0.011346 0.119922 -0.386766 -0.359943 0.003723 -0.062500 0 0 0 0 0 0 2 589853
-0.006650 -0.011340 0.119932 -0.286153 -0.392570 -0.081440 -0.062500 0 0 0 0 0 0 2 590838
-0.006683 -0.011333 0.119946 -0.214667 -0.416701 -0.132030 -0.062500 0 0 0 0 0 0 2 591844
-0.006730 -0.011336 0.119947 -0.028851 -0.279331 0.022926 -0.062500 0 0 0 0 0 0 2 592903
-0.006754 -0.011338 0.119947 -0.316873 -0.289341 0.046088 -0.062500 0 0 0 0 0 0 2 593916
-0.006785 -0.011335 0.119956 -0.248090 -0.353061 -0.078804 -0.062500 0 0 0 0 0 0 2 594905
-0.006820 -0.011329 0.119969 -0.214825 -0.397124 -0.145090 -0.062500 0 0 0 0 0 0 2 595919
-0.006856 -0.011322 0.119983 -0.186936 -0.421409 -0.179218 -0.062500 0 0 0 0 0 0 2 596922
-0.006874 -0.011317 0.119988 -0.424176 -0.383139 -0.071263 -0.062500 0 0 0 0 0 0 2 597919
-0.006902 -0.011311 0.119999 -0.314505 -0.405501 -0.149960 -0.062500 0 0 0 0 0 0 2 598902
-0.006935 -0.011304 0.120012 -0.238351 -0.424217 -0.198086 -0.062500 0 0 0 0 0 0 2 599918
-0.006971 -0.011295 0.120026 -0.198600 -0.435565 -0.225493 -0.062500 0 0 0 0 0 0 2 600836
-0.007019 -0.011298 0.120027 -0.030684 -0.290389 -0.060717 -0.062500 0 0 0 0 0 0 2 601845
-0.007043 -0.011300 0.120027 -0.348144 -0.296939 -0.035242 -0.062500 0 0 0 0 0 0 2 602835
-0.007075 -0.011296 0.120036 -0.283151 -0.358531 -0.158385 -0.062500 0 0 0 0 0 0 2 603845
-0.007110 -0.011290 0.120049 -0.231602 -0.400148 -0.223949 -0.062500 0 0 0 0 0 0 2 604836
-0.007146 -0.011283 0.120063 -0.204678 -0.423852 -0.257711 -0.062500 0 0 0 0 0 0 2 605844
-0.007184 -0.011275 0.120077 -0.189551 -0.420128 -0.278971 -0.062500 0 0 0 0 0 0 2 606843
-0.007202 -0.011270 0.120082 -0.434914 -0.375102 -0.167416 -0.062500 0 0 0 0 0 0 2 607834
-0.007230 -0.011263 0.120093 -0.328310 -0.394293 -0.243699 -0.062500 0 0 0 0 0 0 2 608864
-0.007264 -0.011255 0.120106 -0.273716 -0.413050 -0.290795 -0.062500 0 0 0 0 0 0 2 609838
-0.007300 -0.011247 0.120120 -0.234719 -0.423555 -0.317748 -0.062500 0 0 0 0 0 0 2 610848
-0.007337 -0.011238 0.120134 -0.215167 -0.429418 -0.336502 -0.062500 0 0 0 0 0 0 2 611866
-0.007374 -0.011229 0.120148 -0.205361 -0.432618 -0.352221 -0.062500 0 0 0 0 0 0 2 612841
-0.007412 -0.011220 0.120162 -0.200371 -0.434352 -0.366805 -0.062500 0 0 0 0 0 0 2 613843
-0.007431 -0.011215 0.120167 -0.450510 -0.383143 -0.253646 -0.062500 0 0 0 0 0 0 2 614843
-0.007460 -0.011208 0.120178 -0.365569 -0.401408 -0.328550 -0.062500 0 0 0 0 0 0 2 615829
-0.007504 -0.011212 0.120178 -0.144368 -0.265466 -0.190566 -0.062500 0 0 0 0 0 0 2 616842
-0.007546 -0.011210 0.120187 -0.160878 -0.328729 -0.304955 -0.062500 0 0 0 0 0 0 2 617855
-0.007587 -0.011204 0.120199 -0.184391 -0.378432 -0.370516 -0.062500 0 0 0 0 0 0 2 618856
-0.007626 -0.011197 0.120213 -0.198536 -0.406917 -0.404546 -0.062500 0 0 0 0 0 0 2 619852
-0.007645 -0.011193 0.120217 -0.459382 -0.369847 -0.299256 -0.062500 0 0 0 0 0 0 2 620823
-0.007674 -0.011187 0.120228 -0.379307 -0.396071 -0.376294 -0.062500 0 0 0 0 0 0 2 621851
-0.007714 -0.011159 0.120233 -0.234963 -0.674874 -0.310099 -0.062500 0 0 0 0 0 0 2 622840
-0.007753 -0.011141 0.120244 -0.224420 -0.578507 -0.390722 -0.062500 0 0 0 0 0 0 2 623821
-0.007792 -0.011128 0.120256 -0.226962 -0.510012 -0.438200 -0.062500 0 0 0 0 0 0 2 624852
-0.007811 -0.011120 0.120261 -0.483337 -0.422310 -0.339141 -0.062500 0 0 0 0 0 0 2 625850
-0.007851 -0.011124 0.120259 -0.233989 -0.269718 -0.232989 -0.062500 0 0 0 0 0 0 2 626852
-0.007891 -0.011122 0.120267 -0.235934 -0.332810 -0.368557 -0.062500 0 0 0 0 0 0 2 627854
-0.007930 -0.011117 0.120278 -0.240788 -0.382503 -0.442660 -0.062500 0 0 0 0 0 0 2 628855
-0.007969 -0.011109 0.120292 -0.245675 -0.411391 -0.479797 -0.062500 0 0 0 0 0 0 2 629852
-0.008019 -0.011113 0.120292 -0.102146 -0.275489 -0.316931 -0.062500 0 0 0 0 0 0 2 630821
-0.008063 -0.011110 0.120301 -0.158262 -0.337321 -0.421697 -0.062500 0 0 0 0 0 0 2 631849
-0.008085 -0.011109 0.120304 -0.475967 -0.335479 -0.358730 -0.062500 0 0 0 0 0 0 2 632852
-0.008116 -0.011104 0.120315 -0.395619 -0.379511 -0.451068 -0.062500 0 0 0 0 0 0 2 633849
-0.008162 -0.011108 0.120314 -0.188315 -0.258413 -0.318220 -0.062500 0 0 0 0 0 0 2 634850
-0.008204 -0.011107 0.120322 -0.210668 -0.329362 -0.434977 -0.062500 0 0 0 0 0 0 2 635850
-0.008245 -0.011101 0.120334 -0.237315 -0.382934 -0.501386 -0.062500 0 0 0 0 0 0 2 636851
-0.008285 -0.011094 0.120348 -0.253196 -0.413376 -0.535603 -0.062500 0 0 0 0 0 0 2 637819
-0.008335 -0.011098 0.120348 -0.135410 -0.281172 -0.371106 -0.062500 0 0 0 0 0 0 2 638820
-0.008380 -0.011095 0.120357 -0.193809 -0.343259 -0.475564 -0.062500 0 0 0 0 0 0 2 639854
-0.008421 -0.011089 0.120369 -0.238441 -0.391816 -0.537455 -0.062500 0 0 0 0 0 0 2 640851
-0.008462 -0.011082 0.120382 -0.263233 -0.419552 -0.570022 -0.062500 0 0 0 0 0 0 2 641851
-0.008512 -0.011085 0.120382 -0.150169 -0.286138 -0.404598 -0.062500 0 0 0 0 0 0 2 642849
-0.008538 -0.011087 0.120382 -0.466127 -0.294012 -0.385589 -0.062500 0 0 0 0 0 0 2 643849
-0.008576 -0.011064 0.120383 -0.330507 -0.607492 -0.391790 -0.062500 0 0 0 0 0 0 2 644822
-0.008625 -0.011060 0.120379 -0.162613 -0.391447 -0.323875 -0.062500 0 0 0 0 0 0 2 645819
-0.008670 -0.011054 0.120386 -0.212205 -0.394389 -0.474166 -0.062500 0 0 0 0 0 0 2 646849
-0.008723 -0.011058 0.120384 -0.108815 -0.261845 -0.367373 -0.062500 0 0 0 0 0 0 2 647819
-0.008750 -0.011060 0.120383 -0.461992 -0.278652 -0.372090 -0.062500 0 0 0 0 0 0 2 648850
-0.008794 -0.011068 0.120378 -0.270352 -0.206301 -0.314385 -0.062500 0 0 0 0 0 0 2 649845
-0.008836 -0.011069 0.120385 -0.280013 -0.305286 -0.469597 -0.062500 0 0 0 0 0 0 2 650838
-0.008876 -0.011065 0.120397 -0.299586 -0.375024 -0.550951 -0.062500 0 0 0 0 0 0 2 651848
-0.008927 -0.011069 0.120396 -0.167345 -0.263165 -0.403914 -0.062500 0 0 0 0 0 0 2 652820
-0.008972 -0.011068 0.120405 -0.247218 -0.340970 -0.515360 -0.062500 0 0 0 0 0 0 2 653850
-0.009025 -0.011074 0.120403 -0.148411 -0.244971 -0.392954 -0.062500 0 0 0 0 0 0 2 654850
-0.009052 -0.011077 0.120402 -0.483862 -0.275453 -0.393347 -0.062500 0 0 0 0 0 0 2 655841
-0.009096 -0.011086 0.120397 -0.289109 -0.202112 -0.332602 -0.062500 0 0 0 0 0 0 2 656845
-0.009138 -0.011087 0.120404 -0.298432 -0.305255 -0.486964 -0.062500 0 0 0 0 0 0 2 657849
-0.009190 -0.011094 0.120402 -0.193035 -0.229875 -0.380916 -0.062500 0 0 0 0 0 0 2 658849
-0.009236 -0.011094 0.120410 -0.258610 -0.323357 -0.508951 -0.062500 0 0 0 0 0 0 2 659848
-0.009289 -0.011101 0.120408 -0.163524 -0.238035 -0.392239 -0.062500 0 0 0 0 0 0 2 660849
-0.009347 -0.011112 0.120402 -0.099665 -0.177181 -0.329054 -0.062500 0 0 0 0 0 0 2 661839
-0.009376 -0.011118 0.120400 -0.485675 -0.243200 -0.366609 -0.062500 0 0 0 0 0 0 2 662843
-0.009421 -0.011128 0.120395 -0.308752 -0.189130 -0.319159 -0.062500 0 0 0 0 0 0 2 663835
-0.009475 -0.011141 0.120388 -0.182932 -0.151888 -0.291133 -0.062500 0 0 0 0 0 0 2 664843
-0.009522 -0.011143 0.120394 -0.259474 -0.282069 -0.462891 -0.062500 0 0 0 0 0 0 2 665833
-0.009576 -0.011152 0.120391 -0.192370 -0.222365 -0.363003 -0.062500 0 0 0 0 0 0 2 666842
-0.009634 -0.011163 0.120385 -0.133287 -0.173269 -0.305835 -0.062500 0 0 0 0 0 0 2 667833
-0.009683 -0.011165 0.120392 -0.244261 -0.295645 -0.466309 -0.062500 0 0 0 0 0 0 2 668844
-0.009738 -0.011173 0.120389 -0.175172 -0.227786 -0.361968 -0.062500 0 0 0 0 0 0 2 669833
-0.009797 -0.011185 0.120383 -0.144176 -0.180346 -0.303097 -0.062500 0 0 0 0 0 0 2 670842
-0.009846 -0.011186 0.120389 -0.259037 -0.301339 -0.463153 -0.062500 0 0 0 0 0 0 2 671833
-0.009922 -0.011190 0.120395 0.066107 -0.287591 -0.476903 -0.062500 0 0 0 0 0 0 2 672841
-0.009990 -0.011199 0.120392 0.008866 -0.218594 -0.361230 -0.062500 0 0 0 0 0 0 2 673842
-0.010055 -0.011211 0.120386 -0.057851 -0.177353 -0.302449 -0.062500 0 0 0 0 0 0 2 674848
-0.010119 -0.011224 0.120379 -0.082086 -0.152196 -0.274538 -0.062500 0 0 0 0 0 0 2 675840
-0.010171 -0.011227 0.120384 -0.236126 -0.288481 -0.447770 -0.062500 0 0 0 0 0 0 2 676850
-0.010227 -0.011236 0.120381 -0.209693 -0.232881 -0.347429 -0.062500 0 0 0 0 0 0 2 677858
-0.010286 -0.011247 0.120375 -0.170978 -0.185741 -0.289696 -0.062500 0 0 0 0 0 0 2 678845
-0.010347 -0.011261 0.120367 -0.148732 -0.158917 -0.261580 -0.062500 0 0 0 0 0 0 2 679840
-0.010409 -0.011275 0.120359 -0.136843 -0.144720 -0.245629 -0.062500 0 0 0 0 0 0 2 680850
-0.010470 -0.011289 0.120351 -0.154228 -0.150163 -0.234195 -0.062500 0 0 0 0 0 0 2 681852
-0.010533 -0.011304 0.120343 -0.151047 -0.146552 -0.224393 -0.062500 0 0 0 0 0 0 2 682858
-0.010615 -0.011315 0.120343 0.110218 -0.200021 -0.331215 -0.062500 0 0 0 0 0 0 2 683848
-0.010687 -0.011328 0.120338 -0.015700 -0.185617 -0.266884 -0.062500 0 0 0 0 0 0 2 684838
-0.010743 -0.011330 0.120344 -0.231417 -0.318156 -0.418177 -0.062500 0 0 0 0 0 0 2 685849
-0.010801 -0.011338 0.120341 -0.219499 -0.255749 -0.307998 -0.062500 0 0 0 0 0 0 2 686848
-0.010862 -0.011349 0.120334 -0.216998 -0.211020 -0.246219 -0.062500 0 0 0 0 0 0 2 687849
-0.010923 -0.011362 0.120327 -0.202966 -0.183177 -0.216372 -0.062500 0 0 0 0 0 0 2 688850
-0.011005 -0.011372 0.120326 0.065299 -0.223952 -0.314169 -0.062500 0 0 0 0 0 0 2 689842
-0.011076 -0.011384 0.120321 -0.057611 -0.202689 -0.247626 -0.062500 0 0 0 0 0 0 2 690849
-0.011143 -0.011397 0.120313 -0.130743 -0.182661 -0.208045 -0.062500 0 0 0 0 0 0 2 691850
-0.011219 -0.011423 0.120291 -0.028643 -0.022599 0.004000 -0.062500 0 0 0 0 0 0 2 692823
-0.011288 -0.011443 0.120278 -0.116914 -0.072742 -0.071965 -0.062500 0 0 0 0 0 0 2 693851
-0.011354 -0.011461 0.120267 -0.166992 -0.112861 -0.109662 -0.062500 0 0 0 0 0 0 2 694846
-0.011418 -0.011478 0.120258 -0.194973 -0.136356 -0.119043 -0.062500 0 0 0 0 0 0 2 695846
-0.011481 -0.011494 0.120249 -0.213954 -0.157589 -0.116632 -0.062500 0 0 0 0 0 0 2 696851
-0.011544 -0.011509 0.120240 -0.241032 -0.168577 -0.109746 -0.062500 0 0 0 0 0 0 2 697848
-0.011606 -0.011524 0.120231 -0.244969 -0.172204 -0.101196 -0.062500 0 0 0 0 0 0 2 698849
-0.011669 -0.011539 0.120222 -0.247002 -0.174188 -0.091983 -0.062500 0 0 0 0 0 0 2 699847
-0.011731 -0.011554 0.120213 -0.267448 -0.179474 -0.082535 -0.062500 0 0 0 0 0 0 2 700848
-0.011793 -0.011569 0.120204 -0.267996 -0.180159 -0.072960 -0.062500 0 0 0 0 0 0 2 701849
-0.011876 -0.011579 0.120203 -0.006370 -0.236850 -0.174842 -0.062500 0 0 0 0 0 0 2 702848
-0.011958 -0.011603 0.120183 0.003751 -0.075879 0.080023 -0.062500 0 0 0 0 0 0 2 703847
-0.012031 -0.011622 0.120169 -0.120936 -0.111575 0.028242 -0.062500 0 0 0 0 0 0 2 704849
-0.012099 -0.011639 0.120159 -0.200468 -0.144916 0.000335 -0.062500 0 0 0 0 0 0 2 705846
-0.012164 -0.011655 0.120149 -0.262610 -0.168736 -0.005160 -0.062500 0 0 0 0 0 0 2 706850
-0.012238 -0.011682 0.120126 -0.147245 -0.032625 0.191688 -0.062500 0 0 0 0 0 0 2 707850
-0.012327 -0.011699 0.120119 0.055671 -0.146447 -0.000760 -0.062500 0 0 0 0 0 0 2 708850
-0.012403 -0.011714 0.120110 -0.122562 -0.186708 0.011430 -0.062500 0 0 0 0 0 0 2 709848
-0.012471 -0.011729 0.120101 -0.224659 -0.196715 0.029714 -0.062500 0 0 0 0 0 0 2 710847
-0.012568 -0.011751 0.120086 0.102331 -0.115530 0.127699 -0.062500 0 0 0 0 0 0 2 711848
-0.012647 -0.011769 0.120074 -0.081309 -0.150577 0.100531 -0.062500 0 0 0 0 0 0 2 712850
-0.012718 -0.011786 0.120064 -0.210616 -0.177835 0.089830 -0.062500 0 0 0 0 0 0 2 713847
-0.012815 -0.011808 0.120048 0.100283 -0.108325 0.177155 -0.062500 0 0 0 0 0 0 2 714848
-0.012895 -0.011827 0.120035 -0.091689 -0.149287 0.144939 -0.062500 0 0 0 0 0 0 2 715844
-0.012967 -0.011843 0.120025 -0.225403 -0.179668 0.132359 -0.062500 0 0 0 0 0 0 2 716838
-0.013054 -0.011855 0.120022 -0.052543 -0.257903 0.026182 -0.062500 0 0 0 0 0 0 2 717846
-0.013128 -0.011867 0.120015 -0.198439 -0.248438 0.083920 -0.062500 0 0 0 0 0 0 2 718849
-0.013216 -0.011876 0.120014 -0.048660 -0.297783 0.013877 -0.062500 0 0 0 0 0 0 2 719847
-0.013312 -0.011883 0.120014 0.057327 -0.329008 -0.021031 -0.062500 0 0 0 0 0 0 2 720850
-0.013401 -0.011904 0.119994 -0.018126 -0.144200 0.265912 -0.062500 0 0 0 0 0 0 2 721848
-0.013497 -0.011918 0.119988 0.048572 -0.236359 0.119550 -0.062500 0 0 0 0 0 0 2 722845
-0.013596 -0.011927 0.119987 0.099252 -0.300933 0.040634 -0.062500 0 0 0 0 0 0 2 723850
-0.013677 -0.011939 0.119980 -0.161681 -0.285109 0.114124 -0.062500 0 0 0 0 0 0 2 724848
-0.013768 -0.011947 0.119978 -0.041055 -0.324656 0.052615 -0.062500 0 0 0 0 0 0 2 725848
-0.013865 -0.011953 0.119978 0.021136 -0.356533 0.021331 -0.062500 0 0 0 0 0 0 2 726848
-0.013944 -0.011963 0.119972 -0.202121 -0.314685 0.113166 -0.062500 0 0 0 0 0 0 2 727842
-0.014025 -0.011959 0.119984 -0.204249 -0.487213 -0.136083 -0.062500 0 0 0 0 0 0 2 728832
-0.014096 -0.011964 0.119982 -0.356655 -0.404439 0.030307 -0.062500 0 0 0 0 0 0 2 729841
-0.014182 -0.011968 0.119982 -0.162352 -0.394288 0.020532 -0.062500 0 0 0 0 0 0 2 730831
-0.014277 -0.011972 0.119982 -0.059660 -0.397843 0.010311 -0.062500 0 0 0 0 0 0 2 731840
-0.014354 -0.011981 0.119976 -0.262382 -0.340439 0.108784 -0.062500 0 0 0 0 0 0 2 732832
-0.014435 -0.011976 0.119988 -0.252242 -0.505024 -0.136916 -0.062500 0 0 0 0 0 0 2 733840
-0.014525 -0.011976 0.119993 -0.132741 -0.479489 -0.071869 -0.062500 0 0 0 0 0 0 2 734842
-0.014622 -0.011977 0.119995 -0.046036 -0.448281 -0.031620 -0.062500 0 0 0 0 0 0 2 735831
-0.014721 -0.011980 0.119996 -0.013611 -0.448941 -0.014480 -0.062500 0 0 0 0 0 0 2 736832
-0.014822 -0.011983 0.119997 0.011024 -0.439305 -0.007220 -0.062500 0 0 0 0 0 0 2 737840
-0.014893 -0.011980 0.120004 -0.374829 -0.519464 -0.100317 -0.062500 0 0 0 0 0 0 2 738830
-0.014979 -0.011981 0.120007 -0.219065 -0.527415 -0.054153 -0.062500 0 0 0 0 0 0 2 739827
-0.015063 -0.011971 0.120022 -0.230897 -0.645595 -0.225166 -0.062500 0 0 0 0 0 0 2 740833
-0.015146 -0.011957 0.120042 -0.245107 -0.797263 -0.319498 -0.062500 0 0 0 0 0 0 2 741851
-0.015238 -0.011951 0.120049 -0.129434 -0.697657 -0.172342 -0.062500 0 0 0 0 0 0 2 742849
-0.015324 -0.011938 0.120066 -0.147700 -0.887611 -0.296004 -0.062500 0 0 0 0 0 0 2 743846
-0.015388 -0.011927 0.120079 -0.458676 -0.882410 -0.273400 -0.062500 0 0 0 0 0 0 2 744836
-0.015460 -0.011911 0.120098 -0.335116 -0.985874 -0.362754 -0.062500 0 0 0 0 0 0 2 745857
-0.015537 -0.011894 0.120119 -0.184333 -1.183258 -0.417544 -0.062500 0 0 0 0 0 0 2 746851
-0.015595 -0.011879 0.120134 -0.419841 -1.142524 -0.354410 -0.062500 0 0 0 0 0 0 2 747832
-0.015664 -0.011862 0.120153 -0.291504 -1.173072 -0.426218 -0.062500 0 0 0 0 0 0 2 748851
-0.015739 -0.011844 0.120174 -0.205303 -1.196126 -0.474144 -0.062500 0 0 0 0 0 0 2 749850
-0.015797 -0.011829 0.120189 -0.298732 -1.326434 -0.409166 -0.062500 0 0 0 0 0 0 2 750846
-0.015861 -0.011832 0.120216 -0.233216 -1.096117 -0.596574 -0.062500 0 0 0 0 0 0 2 751846
-0.015922 -0.011838 0.120219 -0.261720 -1.020758 -0.295466 -0.062500 0 0 0 0 0 0 2 752849
-0.015994 -0.011832 0.120234 0.052489 -1.352030 -0.433518 -0.062500 0 0 0 0 0 0 2 753847
-0.016050 -0.011824 0.120246 -0.141936 -1.396426 -0.425854 -0.062500 0 0 0 0 0 0 2 754847
-0.016119 -0.011810 0.120264 0.006235 -1.474484 -0.518675 -0.062500 0 0 0 0 0 0 2 755847
-0.016174 -0.011797 0.120278 0.050147 -1.610595 -0.479156 -0.062500 0 0 0 0 0 0 2 756838
-0.016242 -0.011781 0.120297 0.211107 -1.657429 -0.558060 -0.062500 0 0 0 0 0 0 2 757851
-0.016296 -0.011768 0.120310 0.042992 -1.628056 -0.513617 -0.062500 0 0 0 0 0 0 2 758850
-0.016338 -0.011776 0.120330 -0.131219 -1.347573 -0.613423 -0.062500 0 0 0 0 0 0 2 759849
-0.016378 -0.011774 0.120345 -0.163235 -1.442039 -0.558266 -0.062500 0 0 0 0 0 0 2 760846
-0.016398 -0.011773 0.120350 -0.197972 -1.557707 -0.440282 -0.062500 0 0 0 0 0 0 2 761847
-0.016428 -0.011767 0.120359 -0.085853 -1.613542 -0.480660 -0.062500 0 0 0 0 0 0 2 762846
-0.016459 -0.011779 0.120377 -0.075493 -1.390426 -0.627789 -0.062500 0 0 0 0 0 0 2 763846
-0.016473 -0.011784 0.120384 -0.283836 -1.455479 -0.497898 -0.062500 0 0 0 0 0 0 2 764846
-0.016500 -0.011782 0.120393 -0.130541 -1.561094 -0.524718 -0.062500 0 0 0 0 0 0 2 765845
-0.016514 -0.011781 0.120397 -0.300796 -1.561159 -0.454538 -0.062500 0 0 0 0 0 0 2 766846
-0.016520 -0.011780 0.120398 -0.406682 -1.552984 -0.420345 -0.062500 0 0 0 0 0 0 2 767846
-0.016539 -0.011794 0.120413 -0.257633 -1.350205 -0.618091 -0.062500 0 0 0 0 0 0 2 768917
-0.016547 -0.011801 0.120419 -0.375310 -1.432892 -0.515280 -0.062500 0 0 0 0 0 0 2 769932
-0.016551 -0.011804 0.120421 -0.446671 -1.487751 -0.459232 -0.062500 0 0 0 0 0 0 2 770922
-0.016574 -0.011801 0.120429 -0.209886 -1.576073 -0.529937 -0.062500 0 0 0 0 0 0 2 771914
-0.016585 -0.011799 0.120432 -0.339086 -1.567635 -0.478081 -0.062500 0 0 0 0 0 0 2 772915
-0.016590 -0.011798 0.120433 -0.425239 -1.555789 -0.450900 -0.062500 0 0 0 0 0 0 2 773921
-0.016593 -0.011797 0.120433 -0.469305 -1.548199 -0.439976 -0.062500 0 0 0 0 0 0 2 774925
-0.016594 -0.011797 0.120433 -0.490970 -1.543883 -0.435830 -0.062500 0 0 0 0 0 0 2 775890
-0.016595 -0.011797 0.120433 -0.501600 -1.541589 -0.434251 -0.062500 0 0 0 0 0 0 2 776891
-0.016595 -0.011797 0.120433 -0.506852 -1.540331 -0.433675 -0.062500 0 0 0 0 0 0 2 777888
-0.016595 -0.011797 0.120433 -0.509425 -1.539724 -0.433451 -0.062500 0 0 0 0 0 0 2 778888
-0.016590 -0.011817 0.120442 -0.579281 -1.281200 -0.551131 -0.062500 0 0 0 0 0 0 2 779888
-0.016587 -0.011826 0.120445 -0.558318 -1.388522 -0.496667 -0.062500 0 0 0 0 0 0 2 780913
-0.016586 -0.011831 0.120446 -0.538560 -1.463228 -0.466492 -0.062500 0 0 0 0 0 0 2 781920
-0.016585 -0.011833 0.120446 -0.526414 -1.501671 -0.454243 -0.062500 0 0 0 0 0 0 2 782915
-0.016584 -0.011834 0.120447 -0.519617 -1.520627 -0.449565 -0.062500 0 0 0 0 0 0 2 783899
-0.016584 -0.011835 0.120447 -0.515947 -1.529963 -0.447797 -0.062500 0 0 0 0 0 0 2 784913
-0.016584 -0.011835 0.120447 -0.514020 -1.534546 -0.447147 -0.062500 0 0 0 0 0 0 2 785923
-0.016584 -0.011835 0.120447 -0.513022 -1.536806 -0.446897 -0.062500 0 0 0 0 0 0 2 786889
-0.016584 -0.011835 0.120447 -0.512495 -1.537941 -0.446812 -0.062500 0 0 0 0 0 0 2 787889
-0.016584 -0.011835 0.120447 -0.512242 -1.538506 -0.446769 -0.062500 0 0 0 0 0 0 2 788917
-0.016584 -0.011835 0.120447 -0.512094 -1.538782 -0.446760 -0.062500 0 0 0 0 0 0 2 789888
-0.016584 -0.011835 0.120447 -0.512046 -1.538902 -0.446754 -0.062500 0 0 0 0 0 0 2 790910
-0.016584 -0.011835 0.120447 -0.512006 -1.539002 -0.446744 -0.062500 0 0 0 0 0 0 2 791914
-0.016584 -0.011835 0.120447 -0.511979 -1.539021 -0.446756 -0.062500 0 0 0 0 0 0 2 792888
-0.016584 -0.011835 0.120447 -0.511999 -1.539045 -0.446742 -0.062500 0 0 0 0 0 0 2 793887
-0.016584 -0.011835 0.120447 -0.511975 -1.539053 -0.446749 -0.062500 0 0 0 0 0 0 2 794888
-0.016584 -0.011835 0.120447 -0.511973 -1.539054 -0.446749 -0.062500 0 0 0 0 0 0 2 795917
-0.016584 -0.011835 0.120447 -0.511972 -1.539054 -0.446750 -0.062500 0 0 0 0 0 0 2 796914
-0.016584 -0.011835 0.120447 -0.511969 -1.539051 -0.446745 -0.062500 0 0 0 0 0 0 2 797896
-0.016584 -0.011835 0.120447 -0.511979 -1.539030 -0.446760 -0.062500 0 0 0 0 0 0 2 798910
-0.016584 -0.011835 0.120447 -0.511973 -1.539052 -0.446751 -0.062500 0 0 0 0 0 0 2 799896
-0.016584 -0.011835 0.120447 -0.511972 -1.539054 -0.446750 -0.062500 0 0 0 0 0 0 2 800896
-0.016584 -0.011835 0.120447 -0.511972 -1.539054 -0.446750 -0.062500 0 0 0 0 0 0 2 801910
-0.016584 -0.011835 0.120447 -0.511972 -1.539054 -0.446750 -0.062500 0 0 0 0 0 0 2 802893
-0.016584 -0.011835 0.120447 -0.511969 -1.539051 -0.446745 -0.062500 0 0 0 0 0 0 2 803911
-0.016584 -0.011835 0.120447 -0.511972 -1.539054 -0.446749 -0.062500 0 0 0 0 0 0 2 804831
-0.016584 -0.011835 0.120447 -0.511972 -1.539054 -0.446749 -0.062500 0 0 0 0 0 0 2 805838
-0.016584 -0.011835 0.120447 -0.511972 -1.539054 -0.446749 -0.062500 0 0 0 0 0 0 2 806838
-0.016584 -0.011835 0.120447 -0.511972 -1.539054 -0.446749 -0.062500 0 0 0 0 0 0 2 807839
-0.016584 -0.011835 0.120447 -0.511979 -1.539030 -0.446760 -0.062500 0 0 0 0 0 0 2 808830
-0.016578 -0.011855 0.120455 -0.580629 -1.280756 -0.564351 -0.062500 0 0 0 0 0 0 2 809839
-0.016575 -0.011865 0.120458 -0.558959 -1.388298 -0.510008 -0.062500 0 0 0 0 0 0 2 810828
-0.016574 -0.011870 0.120459 -0.538896 -1.463113 -0.479879 -0.062500 0 0 0 0 0 0 2 811838
-0.016573 -0.011872 0.120460 -0.526586 -1.501606 -0.467648 -0.062500 0 0 0 0 0 0 2 812830
-0.016572 -0.011873 0.120460 -0.519699 -1.520625 -0.462965 -0.062500 0 0 0 0 0 0 2 813840
-0.016572 -0.011874 0.120460 -0.515967 -1.529950 -0.461220 -0.062500 0 0 0 0 0 0 2 814836
-0.016572 -0.011874 0.120460 -0.514047 -1.534545 -0.460546 -0.062500 0 0 0 0 0 0 2 815840
-0.016572 -0.011874 0.120460 -0.513023 -1.536813 -0.460303 -0.062500 0 0 0 0 0 0 2 816841
-0.016572 -0.011874 0.120460 -0.512500 -1.537924 -0.460230 -0.062500 0 0 0 0 0 0 2 817834
-0.016572 -0.011874 0.120460 -0.512247 -1.538487 -0.460189 -0.062500 0 0 0 0 0 0 2 818841
-0.016572 -0.011874 0.120460 -0.512092 -1.538787 -0.460170 -0.062500 0 0 0 0 0 0 2 819830
-0.016572 -0.011874 0.120460 -0.512044 -1.538909 -0.460163 -0.062500 0 0 0 0 0 0 2 820830
-0.016572 -0.011874 0.120460 -0.512010 -1.538986 -0.460163 -0.062500 0 0 0 0 0 0 2 821837
-0.016572 -0.011874 0.120460 -0.511975 -1.539023 -0.460161 -0.062500 0 0 0 0 0 0 2 822850
-0.016572 -0.011874 0.120460 -0.511977 -1.539034 -0.460170 -0.062500 0 0 0 0 0 0 2 823840
-0.016572 -0.011874 0.120460 -0.511971 -1.539059 -0.460160 -0.062500 0 0 0 0 0 0 2 824833
-0.016572 -0.011874 0.120460 -0.511977 -1.539038 -0.460170 -0.062500 0 0 0 0 0 0 2 825816
-0.016572 -0.011874 0.120460 -0.511996 -1.539054 -0.460151 -0.062500 0 0 0 0 0 0 2 826836
-0.016572 -0.011874 0.120460 -0.511948 -1.539067 -0.460166 -0.062500 0 0 0 0 0 0 2 827833
-0.016572 -0.011874 0.120460 -0.511975 -1.539038 -0.460170 -0.062500 0 0 0 0 0 0 2 828815
-0.016572 -0.011874 0.120460 -0.511968 -1.539056 -0.460156 -0.062500 0 0 0 0 0 0 2 829834
-0.016572 -0.011874 0.120460 -0.511970 -1.539061 -0.460158 -0.062500 0 0 0 0 0 0 2 830832
-0.016572 -0.011874 0.120460 -0.511977 -1.539038 -0.460169 -0.062500 0 0 0 0 0 0 2 831841
-0.016572 -0.011874 0.120460 -0.511971 -1.539060 -0.460160 -0.062500 0 0 0 0 0 0 2 832837
-0.016572 -0.011874 0.120460 -0.511970 -1.539062 -0.460159 -0.062500 0 0 0 0 0 0 2 833837
-0.016572 -0.011874 0.120460 -0.511977 -1.539038 -0.460169 -0.062500 0 0 0 0 0 0 2 834825
-0.016572 -0.011874 0.120460 -0.511971 -1.539060 -0.460160 -0.062500 0 0 0 0 0 0 2 835834
-0.016572 -0.011874 0.120460 -0.511970 -1.539062 -0.460159 -0.062500 0 0 0 0 0 0 2 836816
-0.016572 -0.011874 0.120460 -0.511977 -1.539038 -0.460169 -0.062500 0 0 0 0 0 0 2 837832
-0.016572 -0.011874 0.120460 -0.511968 -1.539056 -0.460155 -0.062500 0 0 0 0 0 0 2 838833
-0.016572 -0.011874 0.120460 -0.511970 -1.539061 -0.460158 -0.062500 0 0 0 0 0 0 2 839833
-0.016572 -0.011874 0.120460 -0.511977 -1.539038 -0.460169 -0.062500 0 0 0 0 0 0 2 840838
-0.016572 -0.011874 0.120460 -0.511971 -1.539060 -0.460159 -0.062500 0 0 0 0 0 0 2 841832
-0.016572 -0.011874 0.120460 -0.511945 -1.539068 -0.460167 -0.062500 0 0 0 0 0 0 2 842832
-0.016572 -0.011874 0.120460 -0.511974 -1.539038 -0.460170 -0.062500 0 0 0 0 0 0 2 843832
-0.016572 -0.011874 0.120460 -0.511996 -1.539054 -0.460151 -0.062500 0 0 0 0 0 0 2 844833
-0.016572 -0.011874 0.120460 -0.511947 -1.539067 -0.460166 -0.062500 0 0 0 0 0 0 2 845833
-0.016572 -0.011874 0.120460 -0.511975 -1.539038 -0.460170 -0.062500 0 0 0 0 0 0 2 846832
-0.016572 -0.011874 0.120460 -0.511968 -1.539056 -0.460156 -0.062500 0 0 0 0 0 0 2 847833
-0.016572 -0.011874 0.120460 -0.511970 -1.539061 -0.460158 -0.062500 0 0 0 0 0 0 2 848816
-0.016572 -0.011874 0.120460 -0.511977 -1.539038 -0.460169 -0.062500 0 0 0 0 0 0 2 849831
-0.016562 -0.011863 0.120474 -0.640689 -1.682928 -0.659150 -0.062500 0 0 0 0 0 0 2 850834
-0.016556 -0.011857 0.120480 -0.598978 -1.632634 -0.567274 -0.062500 0 0 0 0 0 0 2 851833
-0.016553 -0.011854 0.120482 -0.561416 -1.590723 -0.516268 -0.062500 0 0 0 0 0 0 2 852818
-0.016551 -0.011852 0.120482 -0.538644 -1.566393 -0.495545 -0.062500 0 0 0 0 0 0 2 853831
-0.016550 -0.011851 0.120483 -0.526021 -1.553244 -0.487629 -0.062500 0 0 0 0 0 0 2 854831
-0.016550 -0.011851 0.120483 -0.519241 -1.546356 -0.484645 -0.062500 0 0 0 0 0 0 2 855838
-0.016550 -0.011850 0.120483 -0.515716 -1.542776 -0.483527 -0.062500 0 0 0 0 0 0 2 856915
-0.016550 -0.011850 0.120483 -0.513878 -1.540932 -0.483119 -0.062500 0 0 0 0 0 0 2 857919
-0.016549 -0.011850 0.120483 -0.512945 -1.539999 -0.482964 -0.062500 0 0 0 0 0 0 2 858914
-0.016549 -0.011850 0.120483 -0.512465 -1.539535 -0.482894 -0.062500 0 0 0 0 0 0 2 859910
-0.016549 -0.011850 0.120483 -0.512221 -1.539286 -0.482882 -0.062500 0 0 0 0 0 0 2 860916
-0.016549 -0.011850 0.120483 -0.512094 -1.539187 -0.482869 -0.062500 0 0 0 0 0 0 2 861908
-0.016549 -0.011850 0.120483 -0.512022 -1.539116 -0.482875 -0.062500 0 0 0 0 0 0 2 862889
-0.016540 -0.011839 0.120497 -0.640828 -1.683041 -0.681797 -0.062500 0 0 0 0 0 0 2 863914
-0.016534 -0.011833 0.120502 -0.599043 -1.632697 -0.589939 -0.062500 0 0 0 0 0 0 2 864914
-0.016531 -0.011830 0.120504 -0.561421 -1.590759 -0.538953 -0.062500 0 0 0 0 0 0 2 865908
-0.016529 -0.011828 0.120505 -0.538660 -1.566381 -0.518239 -0.062500 0 0 0 0 0 0 2 866914
-0.016528 -0.011827 0.120505 -0.526018 -1.553268 -0.510303 -0.062500 0 0 0 0 0 0 2 867915
-0.016528 -0.011827 0.120505 -0.519248 -1.546336 -0.507345 -0.062500 0 0 0 0 0 0 2 868829
-0.016527 -0.011827 0.120506 -0.515717 -1.542774 -0.506221 -0.062500 0 0 0 0 0 0 2 869838
-0.016527 -0.011826 0.120506 -0.513879 -1.540931 -0.505812 -0.062500 0 0 0 0 0 0 2 870828
-0.016527 -0.011826 0.120506 -0.512945 -1.539999 -0.505658 -0.062500 0 0 0 0 0 0 2 871835
-0.016517 -0.011815 0.120520 -0.641385 -1.683609 -0.704460 -0.062500 0 0 0 0 0 0 2 872827
-0.016512 -0.011809 0.120525 -0.599314 -1.632976 -0.612604 -0.062500 0 0 0 0 0 0 2 873826
-0.016508 -0.011806 0.120527 -0.561571 -1.590882 -0.561629 -0.062500 0 0 0 0 0 0 2 874837
-0.016507 -0.011804 0.120528 -0.538715 -1.566466 -0.540910 -0.062500 0 0 0 0 0 0 2 875826
-0.016506 -0.011803 0.120528 -0.526046 -1.553270 -0.533010 -0.062500 0 0 0 0 0 0 2 876835
-0.016505 -0.011803 0.120528 -0.519253 -1.546369 -0.530029 -0.062500 0 0 0 0 0 0 2 877827
-0.016505 -0.011803 0.120528 -0.515721 -1.542782 -0.528910 -0.062500 0 0 0 0 0 0 2 878836
-0.016505 -0.011802 0.120528 -0.513879 -1.540932 -0.528498 -0.062500 0 0 0 0 0 0 2 879827
-0.016495 -0.011791 0.120542 -0.641963 -1.684171 -0.727149 -0.062500 0 0 0 0 0 0 2 880838
-0.016489 -0.011785 0.120548 -0.599622 -1.633259 -0.635269 -0.062500 0 0 0 0 0 0 2 881841
-0.016486 -0.011782 0.120550 -0.561700 -1.591012 -0.584305 -0.062500 0 0 0 0 0 0 2 882842
-0.016485 -0.011780 0.120550 -0.538778 -1.566530 -0.563589 -0.062500 0 0 0 0 0 0 2 883835
-0.016484 -0.011779 0.120551 -0.526085 -1.553309 -0.555676 -0.062500 0 0 0 0 0 0 2 884839
-0.016483 -0.011779 0.120551 -0.519283 -1.546399 -0.552692 -0.062500 0 0 0 0 0 0 2 885826
-0.016483 -0.011779 0.120551 -0.515735 -1.542764 -0.551599 -0.062500 0 0 0 0 0 0 2 886815
-0.016483 -0.011779 0.120551 -0.513877 -1.540958 -0.551170 -0.062500 0 0 0 0 0 0 2 887820
-0.016473 -0.011767 0.120565 -0.642062 -1.684275 -0.749763 -0.062500 0 0 0 0 0 0 2 888834
-0.016467 -0.011761 0.120570 -0.599674 -1.633311 -0.657893 -0.062500 0 0 0 0 0 0 2 889836
-0.016464 -0.011758 0.120572 -0.561701 -1.591043 -0.606957 -0.062500 0 0 0 0 0 0 2 890836
-0.016462 -0.011756 0.120573 -0.538794 -1.566518 -0.586255 -0.062500 0 0 0 0 0 0 2 891839
-0.016461 -0.011755 0.120573 -0.526090 -1.553312 -0.578338 -0.062500 0 0 0 0 0 0 2 892845
-0.016461 -0.011755 0.120574 -0.519267 -1.546383 -0.575376 -0.062500 0 0 0 0 0 0 2 893842
-0.016461 -0.011755 0.120574 -0.515730 -1.542791 -0.574261 -0.062500 0 0 0 0 0 0 2 894813
-0.016461 -0.011755 0.120574 -0.513883 -1.540936 -0.573848 -0.062500 0 0 0 0 0 0 2 895843
-0.016451 -0.011743 0.120588 -0.642166 -1.684377 -0.772375 -0.062500 0 0 0 0 0 0 2 896843
-0.016445 -0.011737 0.120593 -0.599711 -1.633348 -0.680534 -0.062500 0 0 0 0 0 0 2 897836
-0.016442 -0.011734 0.120595 -0.561728 -1.591040 -0.629603 -0.062500 0 0 0 0 0 0 2 898832
-0.016440 -0.011732 0.120596 -0.538803 -1.566524 -0.608899 -0.062500 0 0 0 0 0 0 2 899839
-0.016439 -0.011731 0.120596 -0.526073 -1.553326 -0.601005 -0.062500 0 0 0 0 0 0 2 900846
-0.016439 -0.011731 0.120596 -0.519292 -1.546380 -0.598026 -0.062500 0 0 0 0 0 0 2 901829
-0.016429 -0.011720 0.120610 -0.645050 -1.687267 -0.795538 -0.062500 0 0 0 0 0 0 2 902841
-0.016423 -0.011713 0.120616 -0.601183 -1.634803 -0.703367 -0.062500 0 0 0 0 0 0 2 903841
-0.016419 -0.011710 0.120618 -0.562477 -1.591776 -0.652305 -0.062500 0 0 0 0 0 0 2 904842
-0.016418 -0.011708 0.120618 -0.539167 -1.566896 -0.631578 -0.062500 0 0 0 0 0 0 2 905841
-0.016417 -0.011707 0.120619 -0.526250 -1.553509 -0.623665 -0.062500 0 0 0 0 0 0 2 906840
-0.016406 -0.011696 0.120633 -0.525776 -1.711645 -0.819254 -0.062500 0 0 0 0 0 0 2 907842
-0.016401 -0.011689 0.120638 -0.480079 -1.657350 -0.726397 -0.062500 0 0 0 0 0 0 2 908844
-0.016397 -0.011686 0.120640 -0.440425 -1.613373 -0.675097 -0.062500 0 0 0 0 0 0 2 909842
-0.016396 -0.011684 0.120641 -0.416653 -1.588013 -0.654259 -0.062500 0 0 0 0 0 0 2 910841
-0.016385 -0.011672 0.120656 -0.532998 -1.719041 -0.844828 -0.062500 0 0 0 0 0 0 2 911829
-0.016378 -0.011666 0.120661 -0.728390 -1.574730 -0.750113 -0.062500 0 0 0 0 0 0 2 912830
-0.016375 -0.011662 0.120663 -0.686886 -1.528902 -0.698140 -0.062500 0 0 0 0 0 0 2 913841
-0.016373 -0.011660 0.120664 -0.662146 -1.502571 -0.677061 -0.062500 0 0 0 0 0 0 2 914841
-0.016362 -0.011648 0.120678 -0.778129 -1.633221 -0.867449 -0.062500 0 0 0 0 0 0 2 915839
-0.016356 -0.011642 0.120684 -0.728682 -1.575028 -0.772734 -0.062500 0 0 0 0 0 0 2 916843
-0.016353 -0.011638 0.120686 -0.687034 -1.529053 -0.720744 -0.062500 0 0 0 0 0 0 2 917839
-0.016351 -0.011636 0.120686 -0.662211 -1.502638 -0.699685 -0.062500 0 0 0 0 0 0 2 918841
-0.016350 -0.011635 0.120687 -0.648563 -1.488461 -0.691639 -0.062500 0 0 0 0 0 0 2 919841
-0.016350 -0.011635 0.120687 -0.641269 -1.481076 -0.688615 -0.062500 0 0 0 0 0 0 2 920842
-0.016355 -0.011615 0.120678 -0.568639 -1.735623 -0.569345 -0.062500 0 0 0 0 0 0 2 921847
-0.016348 -0.011594 0.120689 -0.718214 -1.770957 -0.821792 -0.062500 0 0 0 0 0 0 2 922839
-0.016343 -0.011583 0.120693 -0.695092 -1.644286 -0.760225 -0.062500 0 0 0 0 0 0 2 923838
-0.016341 -0.011577 0.120695 -0.668991 -1.563054 -0.721675 -0.062500 0 0 0 0 0 0 2 924844
-0.016340 -0.011575 0.120696 -0.652761 -1.519350 -0.705718 -0.062500 0 0 0 0 0 0 2 925839
-0.016339 -0.011573 0.120696 -0.643645 -1.496710 -0.699617 -0.062500 0 0 0 0 0 0 2 926841
-0.016339 -0.011572 0.120696 -0.638747 -1.485130 -0.697324 -0.062500 0 0 0 0 0 0 2 927839
-0.016339 -0.011572 0.120696 -0.636185 -1.479246 -0.696452 -0.062500 0 0 0 0 0 0 2 928842
-0.016339 -0.011572 0.120696 -0.634865 -1.476256 -0.696139 -0.062500 0 0 0 0 0 0 2 929839
-0.016339 -0.011572 0.120696 -0.634169 -1.474772 -0.696014 -0.062500 0 0 0 0 0 0 2 930837
-0.016339 -0.011572 0.120696 -0.633788 -1.474019 -0.695982 -0.062500 0 0 0 0 0 0 2 931811
-0.016339 -0.011572 0.120696 -0.633638 -1.473638 -0.695963 -0.062500 0 0 0 0 0 0 2 932843
-0.016344 -0.011552 0.120687 -0.564800 -1.731741 -0.577575 -0.062500 0 0 0 0 0 0 2 933839
-0.016347 -0.011542 0.120684 -0.586543 -1.624094 -0.632221 -0.062500 0 0 0 0 0 0 2 934827
-0.016349 -0.011538 0.120683 -0.606617 -1.549249 -0.662560 -0.062500 0 0 0 0 0 0 2 935834
-0.016350 -0.011535 0.120683 -0.618882 -1.510721 -0.674900 -0.062500 0 0 0 0 0 0 2 936840
-0.016350 -0.011534 0.120683 -0.625770 -1.491712 -0.679613 -0.062500 0 0 0 0 0 0 2 937849
-0.016350 -0.011534 0.120682 -0.629459 -1.482379 -0.681375 -0.062500 0 0 0 0 0 0 2 938838
-0.016356 -0.011513 0.120674 -0.562723 -1.735952 -0.563534 -0.062500 0 0 0 0 0 0 2 939850
-0.016359 -0.011504 0.120671 -0.585477 -1.626178 -0.618494 -0.062500 0 0 0 0 0 0 2 940849
-0.016361 -0.011499 0.120670 -0.606066 -1.550274 -0.648968 -0.062500 0 0 0 0 0 0 2 941838
-0.016352 -0.011485 0.120683 -0.622264 -1.689941 -0.859507 -0.062500 0 0 0 0 0 0 2 942849
-0.016346 -0.011478 0.120688 -0.587034 -1.619669 -0.772620 -0.062500 0 0 0 0 0 0 2 943837
-0.016344 -0.011474 0.120690 -0.552887 -1.567896 -0.723641 -0.062500 0 0 0 0 0 0 2 944849
-0.016347 -0.011452 0.120683 -0.463387 -1.796848 -0.584967 -0.062500 0 0 0 0 0 0 2 945838
-0.016350 -0.011442 0.120680 -0.473465 -1.673908 -0.632168 -0.062500 0 0 0 0 0 0 2 946848
-0.016351 -0.011437 0.120679 -0.487236 -1.591156 -0.659728 -0.062500 0 0 0 0 0 0 2 947838
-0.016352 -0.011434 0.120678 -0.496235 -1.548546 -0.671032 -0.062500 0 0 0 0 0 0 2 948834
-0.016352 -0.011433 0.120678 -0.501417 -1.527423 -0.675375 -0.062500 0 0 0 0 0 0 2 949824
-0.016352 -0.011432 0.120678 -0.504234 -1.517031 -0.676994 -0.062500 0 0 0 0 0 0 2 950833
-0.016357 -0.011412 0.120669 -0.437219 -1.769845 -0.558724 -0.062500 0 0 0 0 0 0 2 951835
-0.016361 -0.011402 0.120666 -0.459640 -1.659919 -0.613854 -0.062500 0 0 0 0 0 0 2 952829
-0.016362 -0.011398 0.120665 -0.480076 -1.583965 -0.644399 -0.062500 0 0 0 0 0 0 2 953841
-0.016353 -0.011384 0.120679 -0.622373 -1.690177 -0.854824 -0.062500 0 0 0 0 0 0 2 954855
-0.016348 -0.011377 0.120684 -0.587134 -1.619722 -0.767986 -0.062500 0 0 0 0 0 0 2 955836
-0.016345 -0.011373 0.120686 -0.552932 -1.567915 -0.719051 -0.062500 0 0 0 0 0 0 2 956831
-0.016344 -0.011371 0.120687 -0.532019 -1.538772 -0.699124 -0.062500 0 0 0 0 0 0 2 957810
-0.016343 -0.011370 0.120687 -0.520388 -1.523281 -0.691517 -0.062500 0 0 0 0 0 0 2 958840
-0.016342 -0.011369 0.120687 -0.514107 -1.515228 -0.688680 -0.062500 0 0 0 0 0 0 2 959837
-0.016342 -0.011369 0.120687 -0.510824 -1.511104 -0.687598 -0.062500 0 0 0 0 0 0 2 960844
-0.016347 -0.011349 0.120678 -0.440656 -1.766857 -0.568103 -0.062500 0 0 0 0 0 0 2 961824
-0.016350 -0.011340 0.120675 -0.461400 -1.658426 -0.622975 -0.062500 0 0 0 0 0 0 2 962842
-0.016321 -0.011328 0.120682 -0.882369 -1.667132 -0.757518 -0.062500 0 0 0 0 0 0 2 963838
-0.016306 -0.011323 0.120684 -0.738953 -1.598535 -0.721644 -0.062500 0 0 0 0 0 0 2 964812
-0.016299 -0.011320 0.120685 -0.629160 -1.554985 -0.699725 -0.062500 0 0 0 0 0 0 2 965840
-0.016295 -0.011318 0.120685 -0.569452 -1.531563 -0.690724 -0.062500 0 0 0 0 0 0 2 966838
-0.016293 -0.011317 0.120685 -0.538736 -1.519429 -0.687283 -0.062500 0 0 0 0 0 0 2 967839
-0.016292 -0.011317 0.120685 -0.523148 -1.513194 -0.686002 -0.062500 0 0 0 0 0 0 2 968841
-0.016287 -0.011286 0.120691 -0.576924 -1.913361 -0.764056 -0.062500 0 0 0 0 0 0 2 969812
-0.016284 -0.011270 0.120693 -0.424487 -1.775563 -0.727426 -0.062500 0 0 0 0 0 0 2 970843
-0.016282 -0.011262 0.120694 -0.404534 -1.657731 -0.707248 -0.062500 0 0 0 0 0 0 2 971840
-0.016281 -0.011258 0.120694 -0.392871 -1.594375 -0.699107 -0.062500 0 0 0 0 0 0 2 972813
-0.016281 -0.011256 0.120694 -0.386565 -1.562023 -0.696005 -0.062500 0 0 0 0 0 0 2 973828
-0.016281 -0.011255 0.120694 -0.383223 -1.545700 -0.694840 -0.062500 0 0 0 0 0 0 2 974834
-0.016271 -0.011243 0.120708 -0.511597 -1.683190 -0.892091 -0.062500 0 0 0 0 0 0 2 975837
-0.016265 -0.011237 0.120714 -0.468305 -1.627667 -0.800450 -0.062500 0 0 0 0 0 0 2 976839
-0.016262 -0.011233 0.120716 -0.429842 -1.583127 -0.749771 -0.062500 0 0 0 0 0 0 2 977838
-0.016239 -0.011236 0.120710 -0.678168 -1.496063 -0.635101 -0.062500 0 0 0 0 0 0 2 978838
-0.016228 -0.011238 0.120707 -0.552160 -1.503744 -0.670735 -0.062500 0 0 0 0 0 0 2 979810
-0.016218 -0.011208 0.120712 -0.528597 -1.917961 -0.770016 -0.062500 0 0 0 0 0 0 2 980841
-0.016213 -0.011193 0.120714 -0.463679 -1.766064 -0.742456 -0.062500 0 0 0 0 0 0 2 981838
-0.016210 -0.011185 0.120714 -0.423825 -1.652741 -0.725800 -0.062500 0 0 0 0 0 0 2 982837
-0.016208 -0.011181 0.120715 -0.402408 -1.591820 -0.718970 -0.062500 0 0 0 0 0 0 2 983841
-0.016208 -0.011179 0.120715 -0.391270 -1.560705 -0.716382 -0.062500 0 0 0 0 0 0 2 984843
-0.016182 -0.011152 0.120714 -0.719009 -1.887033 -0.698907 -0.062500 0 0 0 0 0 0 2 985837
-0.016169 -0.011138 0.120713 -0.825177 -1.655882 -0.706001 -0.062500 0 0 0 0 0 0 2 986837
-0.016162 -0.011131 0.120713 -0.726989 -1.552769 -0.710132 -0.062500 0 0 0 0 0 0 2 987808
-0.016159 -0.011128 0.120713 -0.675136 -1.498271 -0.711845 -0.062500 0 0 0 0 0 0 2 988840
-0.016157 -0.011126 0.120713 -0.648969 -1.470802 -0.712502 -0.062500 0 0 0 0 0 0 2 989837
-0.016126 -0.011119 0.120720 -1.037721 -1.541673 -0.815653 -0.062500 0 0 0 0 0 0 2 990839
-0.016109 -0.011115 0.120723 -0.875505 -1.504521 -0.767977 -0.062500 0 0 0 0 0 0 2 991837
-0.016106 -0.011093 0.120715 -0.687237 -1.733902 -0.621842 -0.062500 0 0 0 0 0 0 2 992919
-0.016105 -0.011082 0.120713 -0.643784 -1.610951 -0.666657 -0.062500 0 0 0 0 0 0 2 993914
-0.016105 -0.011077 0.120712 -0.630317 -1.528009 -0.693330 -0.062500 0 0 0 0 0 0 2 994909
-0.016105 -0.011075 0.120711 -0.625608 -1.485238 -0.704267 -0.062500 0 0 0 0 0 0 2 995892
-0.016100 -0.011042 0.120717 -0.556016 -1.902923 -0.785631 -0.062500 0 0 0 0 0 0 2 996908
-0.016097 -0.011026 0.120719 -0.534221 -1.733666 -0.751318 -0.062500 0 0 0 0 0 0 2 997912
-0.016096 -0.011018 0.120719 -0.515786 -1.611362 -0.732165 -0.062500 0 0 0 0 0 0 2 998906
-0.016095 -0.011014 0.120720 -0.504969 -1.545839 -0.724420 -0.062500 0 0 0 0 0 0 2 999881
-0.016100 -0.010992 0.120711 -0.430891 -1.769701 -0.601264 -0.062500 0 0 0 0 0 0 3 918
-0.016103 -0.010981 0.120708 -0.449264 -1.645810 -0.655799 -0.062500 0 0 0 0 0 0 3 1907
-0.016104 -0.010976 0.120707 -0.467568 -1.562845 -0.686185 -0.062500 0 0 0 0 0 0 3 2882
-0.016074 -0.010967 0.120714 -0.880960 -1.605205 -0.800988 -0.062500 0 0 0 0 0 0 3 3879
-0.016064 -0.010942 0.120708 -0.663442 -1.810802 -0.637740 -0.062500 0 0 0 0 0 0 3 4887
-0.016059 -0.010930 0.120705 -0.571680 -1.668673 -0.668991 -0.062500 0 0 0 0 0 0 3 5880
-0.016057 -0.010924 0.120704 -0.530007 -1.574983 -0.689887 -0.062500 0 0 0 0 0 0 3 6909
-0.016056 -0.010921 0.120704 -0.510540 -1.526515 -0.698620 -0.062500 0 0 0 0 0 0 3 7886
-0.016061 -0.010900 0.120695 -0.433239 -1.759416 -0.581461 -0.062500 0 0 0 0 0 0 3 8905
-0.016053 -0.010878 0.120706 -0.581062 -1.787134 -0.835312 -0.062500 0 0 0 0 0 0 3 9887
-0.016028 -0.010872 0.120703 -0.827232 -1.593342 -0.680749 -0.062500 0 0 0 0 0 0 3 10903
-0.016016 -0.010869 0.120702 -0.687127 -1.530738 -0.686837 -0.062500 0 0 0 0 0 0 3 11886
-0.016015 -0.010848 0.120693 -0.393095 -1.783474 -0.574862 -0.062500 0 0 0 0 0 0 3 12903
-0.016005 -0.010826 0.120704 -0.495769 -1.810519 -0.831309 -0.062500 0 0 0 0 0 0 3 13887
-0.015999 -0.010815 0.120708 -0.447875 -1.677848 -0.772523 -0.062500 0 0 0 0 0 0 3 14903
-0.015996 -0.010809 0.120710 -0.409460 -1.593717 -0.735257 -0.062500 0 0 0 0 0 0 3 15888
-0.016000 -0.010786 0.120702 -0.319166 -1.805516 -0.598992 -0.062500 0 0 0 0 0 0 3 16905
-0.015971 -0.010769 0.120706 -0.730625 -1.760898 -0.750857 -0.062500 0 0 0 0 0 0 3 17888
-0.015957 -0.010760 0.120707 -0.832012 -1.559282 -0.732310 -0.062500 0 0 0 0 0 0 3 18919
-0.015949 -0.010755 0.120708 -0.724121 -1.490062 -0.718004 -0.062500 0 0 0 0 0 0 3 19904
-0.015920 -0.010727 0.120707 -1.000156 -1.796244 -0.692402 -0.062500 0 0 0 0 0 0 3 20823
-0.015905 -0.010712 0.120706 -0.835716 -1.640281 -0.698947 -0.062500 0 0 0 0 0 0 3 21832
-0.015898 -0.010705 0.120706 -0.723697 -1.531702 -0.703143 -0.062500 0 0 0 0 0 0 3 22821
-0.015894 -0.010702 0.120706 -0.664880 -1.474483 -0.704920 -0.062500 0 0 0 0 0 0 3 23831
-0.015898 -0.010680 0.120697 -0.567389 -1.702277 -0.584418 -0.062500 0 0 0 0 0 0 3 24831
-0.015890 -0.010658 0.120708 -0.705260 -1.728270 -0.837109 -0.062500 0 0 0 0 0 0 3 25821
-0.015885 -0.010647 0.120712 -0.674657 -1.594447 -0.777117 -0.062500 0 0 0 0 0 0 3 26831
-0.015888 -0.010622 0.120705 -0.448429 -1.800558 -0.618124 -0.062500 0 0 0 0 0 0 3 27822
-0.015890 -0.010609 0.120702 -0.451684 -1.648559 -0.658852 -0.062500 0 0 0 0 0 0 3 28830
-0.015891 -0.010603 0.120701 -0.461510 -1.550896 -0.684027 -0.062500 0 0 0 0 0 0 3 29835
-0.015886 -0.010569 0.120706 -0.532006 -1.904389 -0.769008 -0.062500 0 0 0 0 0 0 3 30842
-0.015884 -0.010552 0.120708 -0.514255 -1.720401 -0.738184 -0.062500 0 0 0 0 0 0 3 31843
-0.015862 -0.010548 0.120702 -0.768962 -1.529488 -0.625511 -0.062500 0 0 0 0 0 0 3 32839
-0.015856 -0.010526 0.120691 -0.578560 -1.738260 -0.540753 -0.062500 0 0 0 0 0 0 3 33830
-0.015844 -0.010505 0.120701 -0.647550 -1.761902 -0.814825 -0.062500 0 0 0 0 0 0 3 34820
-0.015837 -0.010493 0.120705 -0.581048 -1.627800 -0.763825 -0.062500 0 0 0 0 0 0 3 35831
-0.015839 -0.010468 0.120697 -0.465790 -1.799519 -0.607766 -0.062500 0 0 0 0 0 0 3 36822
-0.015819 -0.010460 0.120688 -0.731250 -1.586590 -0.554845 -0.062500 0 0 0 0 0 0 3 37833
-0.015810 -0.010457 0.120684 -0.623748 -1.510687 -0.624821 -0.062500 0 0 0 0 0 0 3 38829
-0.015801 -0.010424 0.120688 -0.485174 -1.904209 -0.733594 -0.062500 0 0 0 0 0 0 3 39827
-0.015796 -0.010407 0.120690 -0.425801 -1.730624 -0.713090 -0.062500 0 0 0 0 0 0 3 40826
-0.015793 -0.010399 0.120690 -0.388924 -1.606741 -0.699485 -0.062500 0 0 0 0 0 0 3 41827
-0.015792 -0.010395 0.120690 -0.369148 -1.540680 -0.693863 -0.062500 0 0 0 0 0 0 3 42825
-0.015776 -0.010378 0.120675 -0.562281 -1.701742 -0.474178 -0.062500 0 0 0 0 0 0 3 43827
-0.015768 -0.010370 0.120669 -0.465258 -1.599905 -0.574359 -0.062500 0 0 0 0 0 0 3 44826
-0.015755 -0.010355 0.120681 -0.535637 -1.682979 -0.825369 -0.062500 0 0 0 0 0 0 3 45833
-0.015732 -0.010332 0.120670 -0.910499 -1.708533 -0.539053 -0.062500 0 0 0 0 0 0 3 46812
-0.015721 -0.010321 0.120666 -0.766451 -1.565194 -0.598570 -0.062500 0 0 0 0 0 0 3 47828
-0.015716 -0.010315 0.120664 -0.678238 -1.476857 -0.637331 -0.062500 0 0 0 0 0 0 3 48831
-0.015687 -0.010286 0.120662 -0.969440 -1.774718 -0.630772 -0.062500 0 0 0 0 0 0 3 49825
-0.015673 -0.010272 0.120661 -0.812974 -1.615077 -0.647222 -0.062500 0 0 0 0 0 0 3 50826
-0.015666 -0.010265 0.120661 -0.705425 -1.504993 -0.655360 -0.062500 0 0 0 0 0 0 3 51824
-0.015647 -0.010246 0.120645 -0.852358 -1.641647 -0.440248 -0.062500 0 0 0 0 0 0 3 52953
-0.015638 -0.010237 0.120639 -0.732300 -1.527719 -0.542932 -0.062500 0 0 0 0 0 0 3 53950
-0.015634 -0.010233 0.120637 -0.659515 -1.456995 -0.599313 -0.062500 0 0 0 0 0 0 3 54951
-0.015637 -0.010212 0.120628 -0.431979 -1.710687 -0.499371 -0.062500 0 0 0 0 0 0 3 55949
-0.015619 -0.010206 0.120617 -0.707151 -1.526347 -0.469156 -0.062500 0 0 0 0 0 0 3 56952
-0.015605 -0.010172 0.120618 -0.670923 -1.869331 -0.620648 -0.062500 0 0 0 0 0 0 3 57953
-0.015598 -0.010155 0.120619 -0.578547 -1.685838 -0.625272 -0.062500 0 0 0 0 0 0 3 58951
-0.015574 -0.010152 0.120612 -0.794845 -1.497060 -0.525989 -0.062500 0 0 0 0 0 0 3 59951
-0.015567 -0.010130 0.120601 -0.586681 -1.706378 -0.445906 -0.062500 0 0 0 0 0 0 3 60951
-0.015564 -0.010120 0.120597 -0.515209 -1.583931 -0.526974 -0.062500 0 0 0 0 0 0 3 61949
-0.015542 -0.010120 0.120588 -0.757871 -1.442041 -0.472052 -0.062500 0 0 0 0 0 0 3 62950
-0.015532 -0.010120 0.120585 -0.871799 -1.314602 -0.533067 -0.062500 0 0 0 0 0 0 3 63949
-0.015501 -0.010094 0.120582 -1.124123 -1.654756 -0.539472 -0.062500 0 0 0 0 0 0 3 64951
-0.015486 -0.010081 0.120581 -0.946538 -1.517383 -0.562833 -0.062500 0 0 0 0 0 0 3 65949
-0.015457 -0.010079 0.120574 -1.098809 -1.357695 -0.477375 -0.062500 0 0 0 0 0 0 3 66949
-0.015443 -0.010078 0.120571 -0.924642 -1.327090 -0.526419 -0.062500 0 0 0 0 0 0 3 67949
-0.015442 -0.010058 0.120561 -0.748388 -1.573930 -0.429606 -0.062500 0 0 0 0 0 0 3 68951
-0.015441 -0.010049 0.120558 -0.713894 -1.465149 -0.497471 -0.062500 0 0 0 0 0 0 3 69942
-0.015426 -0.010029 0.120541 -0.909066 -1.584443 -0.313272 -0.062500 0 0 0 0 0 0 3 70953
-0.015419 -0.010020 0.120534 -0.815993 -1.461409 -0.429707 -0.062500 0 0 0 0 0 0 3 71953
-0.015416 -0.010016 0.120532 -0.757535 -1.386329 -0.491327 -0.062500 0 0 0 0 0 0 3 72951
-0.015419 -0.009994 0.120522 -0.544080 -1.647941 -0.392646 -0.062500 0 0 0 0 0 0 3 73948
-0.015391 -0.009977 0.120526 -0.954904 -1.611717 -0.557281 -0.062500 0 0 0 0 0 0 3 74947
-0.015376 -0.009968 0.120527 -0.812222 -1.497372 -0.546546 -0.062500 0 0 0 0 0 0 3 75950
-0.015374 -0.009944 0.120519 -0.637551 -1.684495 -0.412055 -0.062500 0 0 0 0 0 0 3 76950
-0.015353 -0.009937 0.120509 -0.870654 -1.482367 -0.368060 -0.062500 0 0 0 0 0 0 3 77950
-0.015343 -0.009934 0.120505 -0.748090 -1.411991 -0.442879 -0.062500 0 0 0 0 0 0 3 78931
-0.015317 -0.009937 0.120497 -1.162766 -1.191821 -0.382867 -0.062500 0 0 0 0 0 0 3 79948
-0.015310 -0.009919 0.120485 -0.942220 -1.454972 -0.318884 -0.062500 0 0 0 0 0 0 3 80951
-0.015307 -0.009911 0.120481 -0.865196 -1.360867 -0.406721 -0.062500 0 0 0 0 0 0 3 81948
-0.015285 -0.009911 0.120472 -1.104723 -1.233693 -0.353421 -0.062500 0 0 0 0 0 0 3 82941
-0.015279 -0.009892 0.120460 -0.912724 -1.475938 -0.292184 -0.062500 0 0 0 0 0 0 3 83948
-0.015267 -0.009872 0.120469 -0.983070 -1.520069 -0.575240 -0.062500 0 0 0 0 0 0 3 84941
-0.015239 -0.009866 0.120466 -1.185996 -1.334280 -0.431583 -0.062500 0 0 0 0 0 0 3 85948
-0.015231 -0.009843 0.120456 -0.958995 -1.530463 -0.320764 -0.062500 0 0 0 0 0 0 3 86939
-0.015227 -0.009832 0.120452 -0.875267 -1.399833 -0.389908 -0.062500 0 0 0 0 0 0 3 87949
-0.015205 -0.009832 0.120444 -1.110216 -1.253681 -0.329269 -0.062500 0 0 0 0 0 0 3 88939
-0.015199 -0.009812 0.120432 -0.915775 -1.485882 -0.265329 -0.062500 0 0 0 0 0 0 3 89948
-0.015197 -0.009803 0.120427 -0.851953 -1.376359 -0.353490 -0.062500 0 0 0 0 0 0 3 90948
-0.015196 -0.009798 0.120426 -0.828310 -1.302308 -0.397241 -0.062500 0 0 0 0 0 0 3 91939
-0.015180 -0.009781 0.120409 -0.912469 -1.510874 -0.193227 -0.062500 0 0 0 0 0 0 3 92955
-0.015173 -0.009773 0.120403 -0.817387 -1.408014 -0.302937 -0.062500 0 0 0 0 0 0 3 93944
-0.015154 -0.009754 0.120385 -0.960143 -1.536653 -0.140518 -0.062500 0 0 0 0 0 0 3 94963
-0.015146 -0.009746 0.120379 -0.839990 -1.420149 -0.267445 -0.062500 0 0 0 0 0 0 3 95959
-0.015121 -0.009746 0.120369 -1.037598 -1.288100 -0.235535 -0.062500 0 0 0 0 0 0 3 96952
-0.015104 -0.009716 0.120371 -1.162571 -1.530159 -0.376633 -0.062500 0 0 0 0 0 0 3 97967
-0.015075 -0.009705 0.120364 -1.314756 -1.311177 -0.281143 -0.062500 0 0 0 0 0 0 3 98953
-0.015061 -0.009700 0.120362 -1.135505 -1.217562 -0.322564 -0.062500 0 0 0 0 0 0 3 99953
-0.015033 -0.009702 0.120354 -1.292262 -1.113458 -0.247791 -0.062500 0 0 0 0 0 0 3 100941
-0.015025 -0.009684 0.120342 -1.055673 -1.368114 -0.178443 -0.062500 0 0 0 0 0 0 3 101964
-0.015000 -0.009680 0.120331 -1.239302 -1.209668 -0.167066 -0.062500 0 0 0 0 0 0 3 102947
-0.014994 -0.009659 0.120318 -1.025671 -1.416723 -0.131626 -0.062500 0 0 0 0 0 0 3 103933
-0.014971 -0.009653 0.120306 -1.223033 -1.233492 -0.133735 -0.062500 0 0 0 0 0 0 3 104943
-0.014965 -0.009631 0.120293 -1.017182 -1.428297 -0.103375 -0.062500 0 0 0 0 0 0 3 105958
-0.014942 -0.009625 0.120281 -1.218577 -1.239213 -0.107332 -0.062500 0 0 0 0 0 0 3 106960
-0.014926 -0.009592 0.120281 -1.148235 -1.580266 -0.270908 -0.062500 0 0 0 0 0 0 3 107960
-0.014897 -0.009580 0.120275 -1.306288 -1.336087 -0.184623 -0.062500 0 0 0 0 0 0 3 108955
-0.014888 -0.009554 0.120263 -1.147291 -1.383060 -0.105616 -0.062500 0 0 0 0 0 0 3 109930
-0.014863 -0.009547 0.120252 -1.326705 -1.167581 -0.090032 -0.062500 0 0 0 0 0 0 3 110961
-0.014852 -0.009543 0.120248 -1.177709 -1.091458 -0.177717 -0.062500 0 0 0 0 0 0 3 111957
-0.014830 -0.009527 0.120230 -1.286085 -1.252901 0.003811 -0.062500 0 0 0 0 0 0 3 112960
-0.014795 -0.009493 0.120222 -1.483445 -1.497293 -0.086406 -0.062500 0 0 0 0 0 0 3 113963
-0.014778 -0.009476 0.120218 -1.266615 -1.296917 -0.163516 -0.062500 0 0 0 0 0 0 3 114959
-0.014754 -0.009453 0.120201 -1.332132 -1.360003 0.027138 -0.062500 0 0 0 0 0 0 3 115959
-0.014742 -0.009442 0.120195 -1.171261 -1.208712 -0.090075 -0.062500 0 0 0 0 0 0 3 116931
-0.014722 -0.009422 0.120177 -1.280435 -1.312536 0.071863 -0.062500 0 0 0 0 0 0 3 117960
-0.014712 -0.009412 0.120170 -1.144280 -1.184185 -0.057531 -0.062500 0 0 0 0 0 0 3 118963
-0.014682 -0.009381 0.120165 -1.400255 -1.449605 -0.092543 -0.062500 0 0 0 0 0 0 3 119957
-0.014667 -0.009366 0.120163 -1.359574 -1.105705 -0.133411 -0.062500 0 0 0 0 0 0 3 120961
-0.014644 -0.009344 0.120147 -1.378671 -1.248570 0.072920 -0.062500 0 0 0 0 0 0 3 121960
-0.014638 -0.009313 0.120132 -1.161554 -1.356363 0.086256 -0.062500 0 0 0 0 0 0 3 122959
-0.014606 -0.009292 0.120133 -1.496469 -1.254459 -0.125366 -0.062500 0 0 0 0 0 0 3 123959
-0.014594 -0.009262 0.120124 -1.250189 -1.358144 -0.012137 -0.062500 0 0 0 0 0 0 3 125040
-0.014573 -0.009232 0.120105 -1.347651 -1.361150 0.155965 -0.062500 0 0 0 0 0 0 3 126035
-0.014553 -0.009206 0.120112 -1.343860 -1.310489 -0.172129 -0.062500 0 0 0 0 0 0 3 127005
-0.014528 -0.009178 0.120098 -1.420995 -1.333521 0.073382 -0.062500 0 0 0 0 0 0 3 128005
-0.014521 -0.009145 0.120084 -1.112723 -1.465423 0.115147 -0.062500 0 0 0 0 0 0 3 129002
-0.014487 -0.009122 0.120085 -1.436285 -1.342189 -0.084357 -0.062500 0 0 0 0 0 0 3 130004
-0.014475 -0.009092 0.120077 -1.183703 -1.433868 0.033365 -0.062500 0 0 0 0 0 0 3 131000
-0.014454 -0.009062 0.120058 -1.402271 -1.268411 0.203431 -0.062500 0 0 0 0 0 0 3 132003
-0.014434 -0.009036 0.120064 -1.396962 -1.215421 -0.124326 -0.062500 0 0 0 0 0 0 3 133035
-0.014408 -0.009008 0.120051 -1.472876 -1.236465 0.121836 -0.062500 0 0 0 0 0 0 3 134025
-0.014375 -0.008999 0.120038 -1.571742 -0.991044 0.137101 -0.062500 0 0 0 0 0 0 3 135001
-0.014354 -0.008964 0.120039 -1.429035 -1.306199 -0.023375 -0.062500 0 0 0 0 0 0 3 136036
-0.014328 -0.008931 0.120023 -1.415685 -1.366754 0.188711 -0.062500 0 0 0 0 0 0 3 137034
-0.014306 -0.008904 0.120030 -1.375782 -1.300219 -0.109688 -0.062500 0 0 0 0 0 0 3 138013
-0.014299 -0.008871 0.120024 -1.163849 -1.371679 0.048932 -0.062500 0 0 0 0 0 0 3 139040
-0.014280 -0.008839 0.120006 -1.297410 -1.352177 0.242253 -0.062500 0 0 0 0 0 0 3 140034
-0.014262 -0.008813 0.120012 -1.313558 -1.290710 -0.076806 -0.062500 0 0 0 0 0 0 3 141032
-0.014236 -0.008785 0.119999 -1.497598 -1.151479 0.173429 -0.062500 0 0 0 0 0 0 3 142029
-0.014219 -0.008740 0.119998 -1.402826 -1.366358 0.025234 -0.062500 0 0 0 0 0 0 3 143003
-0.014190 -0.008722 0.119991 -1.497221 -1.095840 0.107362 -0.062500 0 0 0 0 0 0 3 144001
-0.014170 -0.008682 0.119993 -1.386753 -1.347541 -0.006570 -0.062500 0 0 0 0 0 0 3 145002
-0.014145 -0.008648 0.119977 -1.451362 -1.307601 0.224801 -0.062500 0 0 0 0 0 0 3 146002
-0.014123 -0.008619 0.119985 -1.418252 -1.223678 -0.067056 -0.062500 0 0 0 0 0 0 3 147002
-0.014096 -0.008590 0.119971 -1.476238 -1.224997 0.195056 -0.062500 0 0 0 0 0 0 3 148001
-0.014077 -0.008545 0.119971 -1.367494 -1.432714 0.051449 -0.062500 0 0 0 0 0 0 3 149000
-0.014053 -0.008508 0.119954 -1.382809 -1.408726 0.262450 -0.062500 0 0 0 0 0 0 3 149995
-0.014046 -0.008470 0.119939 -1.154257 -1.402772 0.279696 -0.062500 0 0 0 0 0 0 3 151010
-0.014013 -0.008445 0.119940 -1.572683 -1.095510 0.071313 -0.062500 0 0 0 0 0 0 3 152025
-0.014001 -0.008413 0.119931 -1.322957 -1.166346 0.185177 -0.062500 0 0 0 0 0 0 3 153009
-0.013970 -0.008371 0.119925 -1.553266 -1.304827 0.165274 -0.062500 0 0 0 0 0 0 3 154024
-0.013954 -0.008350 0.119923 -1.368661 -1.042605 0.115179 -0.062500 0 0 0 0 0 0 3 155007
-0.013921 -0.008313 0.119919 -1.585840 -1.222755 0.132317 -0.062500 0 0 0 0 0 0 3 156021
-0.013909 -0.008276 0.119909 -1.273266 -1.308511 0.233400 -0.062500 0 0 0 0 0 0 3 157008
-0.013878 -0.008231 0.119902 -1.502516 -1.406071 0.199945 -0.062500 0 0 0 0 0 0 3 158010
-0.013868 -0.008189 0.119890 -1.253072 -1.372325 0.271710 -0.062500 0 0 0 0 0 0 3 159023
-0.013837 -0.008142 0.119883 -1.491576 -1.437631 0.226787 -0.062500 0 0 0 0 0 0 3 160008
-0.013807 -0.008105 0.119864 -1.581578 -1.191361 0.395581 -0.062500 0 0 0 0 0 0 3 161023
-0.013782 -0.008075 0.119870 -1.468912 -1.134304 0.070774 -0.062500 0 0 0 0 0 0 3 162009
-0.013774 -0.008040 0.119864 -1.239694 -1.180155 0.219823 -0.062500 0 0 0 0 0 0 3 163023
-0.013745 -0.007997 0.119858 -1.500199 -1.300958 0.222108 -0.062500 0 0 0 0 0 0 3 164008
-0.013735 -0.007956 0.119847 -1.266143 -1.278741 0.307867 -0.062500 0 0 0 0 0 0 3 164951
-0.013705 -0.007909 0.119840 -1.511968 -1.350106 0.269130 -0.062500 0 0 0 0 0 0 3 165943
-0.013690 -0.007886 0.119837 -1.335983 -1.052746 0.208189 -0.062500 0 0 0 0 0 0 3 166943
-0.013657 -0.007849 0.119833 -1.510379 -1.272718 0.224389 -0.062500 0 0 0 0 0 0 3 167952
-0.013625 -0.007815 0.119815 -1.515462 -1.231693 0.425754 -0.062500 0 0 0 0 0 0 3 168942
-0.013615 -0.007780 0.119799 -1.296661 -1.120740 0.431389 -0.062500 0 0 0 0 0 0 3 169951
-0.013605 -0.007732 0.119797 -1.264680 -1.289566 0.246934 -0.062500 0 0 0 0 0 0 3 170942
-0.013580 -0.007712 0.119789 -1.462855 -0.932786 0.317881 -0.062500 0 0 0 0 0 0 3 171953
-0.013562 -0.007672 0.119791 -1.385133 -1.170239 0.204075 -0.062500 0 0 0 0 0 0 3 172947
-0.013538 -0.007637 0.119774 -1.422167 -1.176093 0.435564 -0.062500 0 0 0 0 0 0 3 173954
-0.013521 -0.007589 0.119773 -1.333252 -1.341294 0.271913 -0.062500 0 0 0 0 0 0 3 174955
-0.013497 -0.007550 0.119755 -1.414084 -1.234869 0.474466 -0.062500 0 0 0 0 0 0 3 175958
-0.013480 -0.007501 0.119753 -1.328467 -1.370353 0.299298 -0.062500 0 0 0 0 0 0 3 176947
-0.013451 -0.007480 0.119745 -1.475956 -1.000257 0.366520 -0.062500 0 0 0 0 0 0 3 177967
-0.013432 -0.007440 0.119746 -1.319845 -1.293602 0.251610 -0.062500 0 0 0 0 0 0 3 178954
-0.013406 -0.007405 0.119730 -1.384359 -1.240627 0.482610 -0.062500 0 0 0 0 0 0 3 179960
-0.013389 -0.007357 0.119728 -1.350997 -1.276604 0.318984 -0.062500 0 0 0 0 0 0 3 180951
-0.013365 -0.007318 0.119710 -1.428048 -1.169029 0.521475 -0.062500 0 0 0 0 0 0 3 181962
-0.013358 -0.007280 0.119694 -1.203813 -1.150449 0.533386 -0.062500 0 0 0 0 0 0 3 182958
-0.013325 -0.007254 0.119695 -1.533957 -0.991489 0.324403 -0.062500 0 0 0 0 0 0 3 183958
-0.013313 -0.007222 0.119685 -1.238995 -1.118071 0.437749 -0.062500 0 0 0 0 0 0 3 184958
-0.013282 -0.007180 0.119679 -1.470767 -1.256132 0.422549 -0.062500 0 0 0 0 0 0 3 185955
-0.013271 -0.007140 0.119667 -1.220706 -1.241848 0.498500 -0.062500 0 0 0 0 0 0 3 186927
-0.013235 -0.007113 0.119668 -1.523480 -1.071508 0.327195 -0.062500 0 0 0 0 0 0 3 187958
-0.013222 -0.007081 0.119659 -1.258360 -1.127630 0.455521 -0.062500 0 0 0 0 0 0 3 188958
-0.013190 -0.007038 0.119653 -1.526699 -1.147721 0.446500 -0.062500 0 0 0 0 0 0 3 189966
-0.013179 -0.006998 0.119641 -1.231229 -1.188179 0.524195 -0.062500 0 0 0 0 0 0 3 190959
-0.013154 -0.006983 0.119629 -1.393594 -0.862354 0.539705 -0.062500 0 0 0 0 0 0 3 191960
-0.013116 -0.006949 0.119621 -1.577465 -1.070142 0.497309 -0.062500 0 0 0 0 0 0 3 192960
-0.013102 -0.006914 0.119609 -1.278895 -1.117066 0.563252 -0.062500 0 0 0 0 0 0 3 193957
-0.013070 -0.006870 0.119601 -1.491123 -1.228602 0.521545 -0.062500 0 0 0 0 0 0 3 194958
-0.013054 -0.006848 0.119598 -1.296851 -0.951912 0.452733 -0.062500 0 0 0 0 0 0 3 195955
-0.013020 -0.006811 0.119593 -1.511895 -1.124715 0.473410 -0.062500 0 0 0 0 0 0 3 196959
-0.012998 -0.006762 0.119595 -1.333719 -1.365524 0.385445 -0.062500 0 0 0 0 0 0 3 197956
-0.012971 -0.006722 0.119579 -1.420829 -1.148324 0.630335 -0.062500 0 0 0 0 0 0 3 198957
-0.012947 -0.006691 0.119586 -1.379839 -1.032276 0.339216 -0.062500 0 0 0 0 0 0 3 199957
-0.012920 -0.006661 0.119572 -1.429759 -1.008018 0.606922 -0.062500 0 0 0 0 0 0 3 200958
-0.012901 -0.006615 0.119570 -1.322445 -1.207206 0.467145 -0.062500 0 0 0 0 0 0 3 201956
-0.012871 -0.006597 0.119562 -1.453489 -0.870335 0.545486 -0.062500 0 0 0 0 0 0 3 202956
-0.012851 -0.006557 0.119563 -1.295837 -1.181066 0.437953 -0.062500 0 0 0 0 0 0 3 203958
-0.012815 -0.006511 0.119560 -1.493391 -1.289747 0.486960 -0.062500 0 0 0 0 0 0 3 204928
-0.012797 -0.006488 0.119558 -1.275266 -0.998512 0.463568 -0.062500 0 0 0 0 0 0 3 205955
-0.012762 -0.006450 0.119554 -1.510480 -1.068971 0.504776 -0.062500 0 0 0 0 0 0 3 206949
-0.012729 -0.006417 0.119535 -1.500871 -1.024669 0.713022 -0.062500 0 0 0 0 0 0 3 207954
-0.012703 -0.006389 0.119542 -1.414842 -0.954687 0.399662 -0.062500 0 0 0 0 0 0 3 208959
-0.012674 -0.006360 0.119527 -1.395871 -1.013876 0.659414 -0.062500 0 0 0 0 0 0 3 209957
-0.012654 -0.006315 0.119525 -1.277596 -1.225527 0.516863 -0.062500 0 0 0 0 0 0 3 210957
-0.012614 -0.006285 0.119530 -1.541297 -1.051228 0.409419 -0.062500 0 0 0 0 0 0 3 211956
-0.012598 -0.006251 0.119522 -1.241972 -1.087176 0.573797 -0.062500 0 0 0 0 0 0 3 212958
-0.012564 -0.006208 0.119515 -1.445452 -1.210515 0.583222 -0.062500 0 0 0 0 0 0 3 213945
-0.012517 -0.006179 0.119518 -1.677275 -0.948500 0.450938 -0.062500 0 0 0 0 0 0 3 214953
-0.012498 -0.006146 0.119510 -1.284831 -1.048128 0.598174 -0.062500 0 0 0 0 0 0 3 215955
-0.012457 -0.006122 0.119512 -1.524896 -0.929828 0.466135 -0.062500 0 0 0 0 0 0 3 216957
-0.012442 -0.006091 0.119504 -1.225379 -1.008258 0.608360 -0.062500 0 0 0 0 0 0 3 217957
-0.012404 -0.006068 0.119506 -1.494703 -0.909855 0.474277 -0.062500 0 0 0 0 0 0 3 218958
-0.012379 -0.006026 0.119510 -1.350075 -1.155027 0.432507 -0.062500 0 0 0 0 0 0 3 219956
-0.012346 -0.006009 0.119504 -1.438699 -0.845926 0.568715 -0.062500 0 0 0 0 0 0 3 220958
-0.012323 -0.005970 0.119505 -1.331150 -1.023300 0.486242 -0.062500 0 0 0 0 0 0 3 221956
-0.012281 -0.005943 0.119511 -1.539479 -0.949241 0.411128 -0.062500 0 0 0 0 0 0 3 222956
-0.012265 -0.005910 0.119504 -1.229636 -1.006678 0.587214 -0.062500 0 0 0 0 0 0 3 223956
-0.012226 -0.005886 0.119506 -1.491392 -0.896589 0.467258 -0.062500 0 0 0 0 0 0 3 224954
-0.012195 -0.005862 0.119520 -1.406092 -0.890022 0.295040 -0.062500 0 0 0 0 0 0 3 225943
-0.012164 -0.005836 0.119508 -1.407928 -0.923154 0.633215 -0.062500 0 0 0 0 0 0 3 226942
-0.012118 -0.005815 0.119509 -1.622191 -0.773361 0.492134 -0.062500 0 0 0 0 0 0 3 227950
-0.012089 -0.005774 0.119513 -1.419242 -1.034904 0.440160 -0.062500 0 0 0 0 0 0 3 228954
-0.012054 -0.005758 0.119506 -1.475715 -0.734517 0.571331 -0.062500 0 0 0 0 0 0 3 229965
-0.012031 -0.005719 0.119507 -1.292556 -1.050528 0.487545 -0.062500 0 0 0 0 0 0 3 230953
-0.011988 -0.005692 0.119513 -1.532308 -0.923071 0.412455 -0.062500 0 0 0 0 0 0 3 231964
-0.011966 -0.005678 0.119515 -1.281774 -0.735969 0.451250 -0.062500 0 0 0 0 0 0 3 232954
-0.011929 -0.005645 0.119511 -1.458190 -0.972559 0.533271 -0.062500 0 0 0 0 0 0 3 233963
-0.011900 -0.005616 0.119523 -1.390079 -0.866325 0.330365 -0.062500 0 0 0 0 0 0 3 234954
-0.011869 -0.005587 0.119510 -1.397558 -0.864623 0.648066 -0.062500 0 0 0 0 0 0 3 235964
-0.011844 -0.005561 0.119518 -1.334186 -0.831390 0.391450 -0.062500 0 0 0 0 0 0 3 236941
-0.011800 -0.005540 0.119526 -1.570897 -0.758328 0.358364 -0.062500 0 0 0 0 0 0 3 237950
-0.011777 -0.005529 0.119529 -1.278732 -0.663994 0.421600 -0.062500 0 0 0 0 0 0 3 238940
-0.011740 -0.005497 0.119526 -1.449338 -0.925157 0.514890 -0.062500 0 0 0 0 0 0 3 239950
-0.011710 -0.005469 0.119537 -1.361890 -0.902000 0.315326 -0.062500 0 0 0 0 0 0 3 240943
-0.011679 -0.005441 0.119524 -1.378663 -0.842151 0.634696 -0.062500 0 0 0 0 0 0 3 241943
-0.011634 -0.005419 0.119524 -1.577712 -0.753286 0.486261 -0.062500 0 0 0 0 0 0 3 242955
-0.011600 -0.005396 0.119537 -1.441667 -0.762653 0.294413 -0.062500 0 0 0 0 0 0 3 243949
-0.011567 -0.005370 0.119524 -1.414042 -0.802359 0.626245 -0.062500 0 0 0 0 0 0 3 244949
-0.011540 -0.005345 0.119533 -1.333286 -0.792680 0.374928 -0.062500 0 0 0 0 0 0 3 245948
-0.011506 -0.005337 0.119528 -1.418106 -0.572455 0.525369 -0.062500 0 0 0 0 0 0 3 246939
-0.011463 -0.005306 0.119521 -1.522570 -0.826241 0.567214 -0.062500 0 0 0 0 0 0 3 247955
-0.011431 -0.005279 0.119532 -1.394584 -0.812734 0.339684 -0.062500 0 0 0 0 0 0 3 248945
-0.011394 -0.005270 0.119528 -1.440599 -0.577490 0.511478 -0.062500 0 0 0 0 0 0 3 249961
-0.011370 -0.005234 0.119530 -1.283237 -0.895455 0.453668 -0.062500 0 0 0 0 0 0 3 250956
-0.011326 -0.005209 0.119535 -1.515716 -0.796586 0.390211 -0.062500 0 0 0 0 0 0 3 251958
-0.011284 -0.005200 0.119529 -1.522380 -0.563116 0.538859 -0.062500 0 0 0 0 0 0 3 252928
-0.011257 -0.005165 0.119530 -1.325420 -0.840732 0.464669 -0.062500 0 0 0 0 0 0 3 253956
-0.011224 -0.005152 0.119523 -1.393590 -0.586340 0.574351 -0.062500 0 0 0 0 0 0 3 254954
-0.011181 -0.005119 0.119515 -1.519064 -0.818779 0.592398 -0.062500 0 0 0 0 0 0 3 255953
-0.011160 -0.005103 0.119513 -1.228474 -0.656956 0.533526 -0.062500 0 0 0 0 0 0 3 256957
-0.011118 -0.005087 0.119517 -1.468235 -0.632024 0.436237 -0.062500 0 0 0 0 0 0 3 257929
-0.011071 -0.005053 0.119513 -1.565362 -0.872095 0.527677 -0.062500 0 0 0 0 0 0 3 258931
-0.011048 -0.005035 0.119512 -1.264919 -0.626585 0.508952 -0.062500 0 0 0 0 0 0 3 259927
-0.011005 -0.005019 0.119516 -1.486996 -0.595526 0.428019 -0.062500 0 0 0 0 0 0 3 260959
-0.010968 -0.004996 0.119500 -1.430816 -0.671964 0.704580 -0.062500 0 0 0 0 0 0 3 261943
-0.010939 -0.004973 0.119507 -1.321091 -0.689661 0.422599 -0.062500 0 0 0 0 0 0 3 262926
-0.010898 -0.004935 0.119504 -1.467967 -0.886829 0.521232 -0.062500 0 0 0 0 0 0 3 263953
-0.010858 -0.004920 0.119496 -1.476589 -0.598430 0.621722 -0.062500 0 0 0 0 0 0 3 264957
-0.010811 -0.004887 0.119487 -1.529065 -0.802753 0.630967 -0.062500 0 0 0 0 0 0 3 265955
-0.010789 -0.004870 0.119485 -1.232197 -0.604009 0.565732 -0.062500 0 0 0 0 0 0 3 266955
-0.010746 -0.004854 0.119488 -1.458440 -0.576737 0.468165 -0.062500 0 0 0 0 0 0 3 267955
-0.010699 -0.004819 0.119484 -1.548633 -0.815216 0.560493 -0.062500 0 0 0 0 0 0 3 268956
-0.010675 -0.004802 0.119483 -1.246066 -0.612924 0.539398 -0.062500 0 0 0 0 0 0 3 269926
-0.010632 -0.004786 0.119487 -1.457880 -0.550952 0.459708 -0.062500 0 0 0 0 0 0 3 270925
-0.010595 -0.004763 0.119471 -1.399840 -0.626345 0.736614 -0.062500 0 0 0 0 0 0 3 271943
-0.010566 -0.004740 0.119478 -1.291115 -0.644630 0.453914 -0.062500 0 0 0 0 0 0 3 272956
-0.010525 -0.004701 0.119475 -1.437535 -0.841668 0.554320 -0.062500 0 0 0 0 0 0 3 273955
-0.010485 -0.004687 0.119466 -1.445128 -0.552986 0.654100 -0.062500 0 0 0 0 0 0 3 274958
-0.010459 -0.004649 0.119466 -1.247859 -0.842447 0.552539 -0.062500 0 0 0 0 0 0 3 275956
-0.010414 -0.004622 0.119470 -1.453935 -0.698470 0.473781 -0.062500 0 0 0 0 0 0 3 276925
-0.010377 -0.004594 0.119454 -1.387001 -0.696458 0.753768 -0.062500 0 0 0 0 0 0 3 277953
-0.010348 -0.004568 0.119460 -1.274130 -0.673493 0.471926 -0.062500 0 0 0 0 0 0 3 278954
-0.010302 -0.004547 0.119467 -1.481731 -0.606639 0.434840 -0.062500 0 0 0 0 0 0 3 279952
-0.010263 -0.004522 0.119452 -1.402795 -0.648977 0.740152 -0.062500 0 0 0 0 0 0 3 280956
-0.010213 -0.004502 0.119451 -1.543208 -0.591545 0.580887 -0.062500 0 0 0 0 0 0 3 281959
-0.010193 -0.004473 0.119441 -1.154497 -0.679726 0.696694 -0.062500 0 0 0 0 0 0 3 282951
-0.010153 -0.004451 0.119441 -1.380370 -0.607252 0.561125 -0.062500 0 0 0 0 0 0 3 283943
-0.010126 -0.004409 0.119444 -1.220683 -0.860477 0.517879 -0.062500 0 0 0 0 0 0 3 285021
-0.010092 -0.004393 0.119437 -1.292477 -0.554092 0.650880 -0.062500 0 0 0 0 0 0 3 286030
-0.010050 -0.004358 0.119429 -1.420500 -0.759430 0.683589 -0.062500 0 0 0 0 0 0 3 287000
-0.010017 -0.004328 0.119439 -1.297435 -0.714151 0.446187 -0.062500 0 0 0 0 0 0 3 287997
-0.009970 -0.004305 0.119447 -1.470477 -0.605612 0.439376 -0.062500 0 0 0 0 0 0 3 288996
-0.009930 -0.004279 0.119432 -1.378526 -0.632378 0.756564 -0.062500 0 0 0 0 0 0 3 290029
-0.009900 -0.004254 0.119439 -1.246232 -0.627838 0.488114 -0.062500 0 0 0 0 0 0 3 291023
-0.009858 -0.004215 0.119436 -1.382146 -0.811411 0.597487 -0.062500 0 0 0 0 0 0 3 292020
-0.009806 -0.004187 0.119439 -1.529143 -0.677845 0.522373 -0.062500 0 0 0 0 0 0 3 293019
-0.009765 -0.004159 0.119422 -1.387207 -0.654225 0.796022 -0.062500 0 0 0 0 0 0 3 293997
-0.009734 -0.004133 0.119428 -1.245865 -0.630599 0.509852 -0.062500 0 0 0 0 0 0 3 295006
-0.009692 -0.004093 0.119425 -1.373770 -0.805181 0.613655 -0.062500 0 0 0 0 0 0 3 296019
-0.009651 -0.004078 0.119415 -1.370129 -0.504773 0.711181 -0.062500 0 0 0 0 0 0 3 297004
-0.009619 -0.004058 0.119424 -1.246475 -0.535721 0.469658 -0.062500 0 0 0 0 0 0 3 298019
-0.009577 -0.004021 0.119422 -1.369260 -0.757547 0.600636 -0.062500 0 0 0 0 0 0 3 299003
-0.009536 -0.004007 0.119413 -1.347919 -0.469667 0.708428 -0.062500 0 0 0 0 0 0 3 300018
-0.009490 -0.003974 0.119404 -1.418763 -0.696165 0.726186 -0.062500 0 0 0 0 0 0 3 301003
-0.009435 -0.003949 0.119405 -1.525653 -0.604563 0.595706 -0.062500 0 0 0 0 0 0 3 302018
-0.009413 -0.003918 0.119395 -1.120607 -0.676947 0.731633 -0.062500 0 0 0 0 0 0 3 303005
-0.009371 -0.003895 0.119396 -1.337667 -0.586268 0.607684 -0.062500 0 0 0 0 0 0 3 304020
-0.009324 -0.003857 0.119390 -1.410600 -0.763429 0.684066 -0.062500 0 0 0 0 0 0 3 305004
-0.009281 -0.003842 0.119380 -1.367907 -0.473518 0.761821 -0.062500 0 0 0 0 0 0 3 306018
-0.009233 -0.003808 0.119370 -1.413982 -0.690201 0.769045 -0.062500 0 0 0 0 0 0 3 307002
-0.009183 -0.003765 0.119361 -1.447300 -0.837074 0.775504 -0.062500 0 0 0 0 0 0 3 308034
-0.009127 -0.003735 0.119361 -1.510557 -0.665700 0.643109 -0.062500 0 0 0 0 0 0 3 308948
-0.009084 -0.003706 0.119343 -1.350055 -0.639375 0.893767 -0.062500 0 0 0 0 0 0 3 309939
-0.009052 -0.003679 0.119349 -1.195729 -0.609252 0.597804 -0.062500 0 0 0 0 0 0 3 310948
-0.008990 -0.003644 0.119337 -1.573485 -0.721479 0.818597 -0.062500 0 0 0 0 0 0 3 311937
-0.008947 -0.003614 0.119345 -1.343140 -0.659101 0.567868 -0.062500 0 0 0 0 0 0 3 312947
-0.008906 -0.003603 0.119339 -1.288267 -0.393785 0.724972 -0.062500 0 0 0 0 0 0 3 313938
-0.008859 -0.003571 0.119331 -1.356455 -0.643316 0.781448 -0.062500 0 0 0 0 0 0 3 314946
-0.008810 -0.003528 0.119322 -1.398151 -0.805562 0.807584 -0.062500 0 0 0 0 0 0 3 315938
-0.008735 -0.003503 0.119314 -1.740978 -0.591805 0.799566 -0.062500 0 0 0 0 0 0 3 316958
-0.008682 -0.003477 0.119293 -1.454966 -0.585011 0.995752 -0.062500 0 0 0 0 0 0 3 317949
-0.008626 -0.003456 0.119289 -1.485448 -0.516232 0.787914 -0.062500 0 0 0 0 0 0 3 318952
-0.008571 -0.003419 0.119281 -1.460293 -0.718561 0.825656 -0.062500 0 0 0 0 0 0 3 319963
-0.008513 -0.003392 0.119282 -1.501419 -0.598372 0.714501 -0.062500 0 0 0 0 0 0 3 320953
-0.008457 -0.003352 0.119276 -1.450326 -0.755508 0.801726 -0.062500 0 0 0 0 0 0 3 321950
-0.008410 -0.003337 0.119266 -1.340671 -0.452487 0.880477 -0.062500 0 0 0 0 0 0 3 322936
-0.008360 -0.003302 0.119256 -1.359844 -0.666605 0.891499 -0.062500 0 0 0 0 0 0 3 323952
-0.008305 -0.003277 0.119256 -1.441456 -0.570489 0.758033 -0.062500 0 0 0 0 0 0 3 324951
-0.008250 -0.003238 0.119249 -1.410041 -0.738603 0.836519 -0.062500 0 0 0 0 0 0 3 325957
-0.008204 -0.003223 0.119238 -1.310263 -0.441406 0.911335 -0.062500 0 0 0 0 0 0 3 326952
-0.008155 -0.003189 0.119228 -1.329805 -0.654885 0.921781 -0.062500 0 0 0 0 0 0 3 327955
-0.008079 -0.003168 0.119219 -1.650971 -0.497483 0.907805 -0.062500 0 0 0 0 0 0 3 328954
-0.008027 -0.003144 0.119197 -1.383567 -0.527865 1.098920 -0.062500 0 0 0 0 0 0 3 329954
-0.007971 -0.003123 0.119193 -1.415995 -0.477383 0.890167 -0.062500 0 0 0 0 0 0 3 330953
-0.007916 -0.003087 0.119185 -1.391276 -0.688046 0.928871 -0.062500 0 0 0 0 0 0 3 331953
-0.007858 -0.003060 0.119186 -1.418592 -0.571987 0.817761 -0.062500 0 0 0 0 0 0 3 332954
-0.007814 -0.003033 0.119167 -1.235570 -0.569941 1.075388 -0.062500 0 0 0 0 0 0 3 333954
-0.007762 -0.003011 0.119164 -1.331617 -0.497622 0.900560 -0.062500 0 0 0 0 0 0 3 334956
-0.007709 -0.002974 0.119156 -1.334506 -0.692938 0.952657 -0.062500 0 0 0 0 0 0 3 335955
-0.007652 -0.002947 0.119157 -1.378241 -0.570513 0.846239 -0.062500 0 0 0 0 0 0 3 336955
-0.007608 -0.002919 0.119138 -1.202668 -0.564776 1.105244 -0.062500 0 0 0 0 0 0 3 337955
-0.007556 -0.002897 0.119135 -1.303032 -0.491245 0.931250 -0.062500 0 0 0 0 0 0 3 338952
-0.007504 -0.002860 0.119127 -1.313142 -0.688854 0.984051 -0.062500 0 0 0 0 0 0 3 339951
-0.007466 -0.002828 0.119136 -1.122709 -0.629246 0.755818 -0.062500 0 0 0 0 0 0 3 340954
-0.007416 -0.002804 0.119143 -1.249654 -0.523143 0.762421 -0.062500 0 0 0 0 0 0 3 341953
-0.007376 -0.002778 0.119126 -1.129067 -0.537683 1.081873 -0.062500 0 0 0 0 0 0 3 342950
-0.007325 -0.002756 0.119123 -1.252331 -0.473078 0.931597 -0.062500 0 0 0 0 0 0 3 343952
-0.007269 -0.002737 0.119125 -1.340655 -0.437465 0.850293 -0.062500 0 0 0 0 0 0 3 344925
-0.007214 -0.002701 0.119119 -1.304947 -0.653301 0.959667 -0.062500 0 0 0 0 0 0 3 345952
-0.007156 -0.002675 0.119120 -1.352466 -0.548038 0.875344 -0.062500 0 0 0 0 0 0 3 346952
-0.007095 -0.002653 0.119124 -1.384388 -0.475017 0.831122 -0.062500 0 0 0 0 0 0 3 347954
-0.007038 -0.002615 0.119118 -1.337105 -0.675376 0.955046 -0.062500 0 0 0 0 0 0 3 348952
-0.007010 -0.002597 0.119116 -0.943237 -0.444564 0.919289 -0.062500 0 0 0 0 0 0 3 349948
-0.006970 -0.002560 0.119108 -1.063565 -0.647716 0.998647 -0.062500 0 0 0 0 0 0 3 350949
-0.006919 -0.002534 0.119108 -1.212028 -0.539708 0.899108 -0.062500 0 0 0 0 0 0 3 351924
-0.006867 -0.002494 0.119101 -1.236199 -0.705530 0.992796 -0.062500 0 0 0 0 0 0 3 352952
-0.006810 -0.002466 0.119101 -1.305501 -0.571203 0.901793 -0.062500 0 0 0 0 0 0 3 353947
-0.006750 -0.002443 0.119104 -1.329330 -0.477887 0.855287 -0.062500 0 0 0 0 0 0 3 354951
-0.006694 -0.002405 0.119098 -1.287467 -0.670465 0.979029 -0.062500 0 0 0 0 0 0 3 355955
-0.006666 -0.002386 0.119096 -0.915657 -0.440978 0.940718 -0.062500 0 0 0 0 0 0 3 356923
-0.006621 -0.002368 0.119098 -1.102533 -0.404423 0.877753 -0.062500 0 0 0 0 0 0 3 357940
-0.006572 -0.002332 0.119091 -1.144757 -0.625268 0.992529 -0.062500 0 0 0 0 0 0 3 358940
-0.006516 -0.002306 0.119092 -1.237926 -0.525073 0.909517 -0.062500 0 0 0 0 0 0 3 359946
-0.006457 -0.002284 0.119095 -1.292822 -0.454613 0.866036 -0.062500 0 0 0 0 0 0 3 360955
-0.006421 -0.002242 0.119097 -1.004343 -0.712991 0.865968 -0.062500 0 0 0 0 0 0 3 361951
-0.006371 -0.002212 0.119101 -1.126964 -0.570540 0.847575 -0.062500 0 0 0 0 0 0 3 362953
-0.006315 -0.002189 0.119105 -1.226751 -0.475890 0.837176 -0.062500 0 0 0 0 0 0 3 363951
-0.006261 -0.002150 0.119099 -1.214351 -0.663660 0.975323 -0.062500 0 0 0 0 0 0 3 364954
-0.006222 -0.002118 0.119109 -1.006261 -0.598831 0.774720 -0.062500 0 0 0 0 0 0 3 365952
-0.006176 -0.002075 0.119104 -1.077122 -0.733031 0.939775 -0.062500 0 0 0 0 0 0 3 366949
-0.006133 -0.002058 0.119094 -1.016842 -0.402945 1.047779 -0.062500 0 0 0 0 0 0 3 367950
-0.006100 -0.002037 0.119102 -0.889784 -0.427466 0.808221 -0.062500 0 0 0 0 0 0 3 368952
-0.006058 -0.001999 0.119097 -1.007683 -0.640336 0.957619 -0.062500 0 0 0 0 0 0 3 369940
-0.006005 -0.001972 0.119098 -1.146312 -0.528218 0.895785 -0.062500 0 0 0 0 0 0 3 370937
-0.005967 -0.001945 0.119110 -0.973866 -0.508599 0.734114 -0.062500 0 0 0 0 0 0 3 371946
-0.005921 -0.001905 0.119106 -1.027775 -0.676975 0.924945 -0.062500 0 0 0 0 0 0 3 372950
-0.005867 -0.001876 0.119107 -1.144673 -0.544089 0.878827 -0.062500 0 0 0 0 0 0 3 373960
-0.005828 -0.001848 0.119120 -0.961070 -0.513784 0.722381 -0.062500 0 0 0 0 0 0 3 374960
-0.005782 -0.001808 0.119116 -1.033963 -0.682876 0.915688 -0.062500 0 0 0 0 0 0 3 375949
-0.005740 -0.001792 0.119105 -0.972966 -0.371442 1.032981 -0.062500 0 0 0 0 0 0 3 376960
-0.005707 -0.001771 0.119113 -0.847042 -0.406439 0.796826 -0.062500 0 0 0 0 0 0 3 377950
-0.005664 -0.001734 0.119108 -0.964320 -0.623874 0.949391 -0.062500 0 0 0 0 0 0 3 378959
-0.005630 -0.001702 0.119118 -0.845941 -0.571899 0.760624 -0.062500 0 0 0 0 0 0 3 379949
-0.005582 -0.001677 0.119124 -1.027839 -0.474014 0.788241 -0.062500 0 0 0 0 0 0 3 380945
-0.005551 -0.001634 0.119127 -0.825111 -0.711750 0.822744 -0.062500 0 0 0 0 0 0 3 381935
-0.005504 -0.001603 0.119131 -0.991223 -0.558670 0.819094 -0.062500 0 0 0 0 0 0 3 382944
-0.005485 -0.001570 0.119121 -0.639421 -0.582550 0.993413 -0.062500 0 0 0 0 0 0 3 383935
-0.005445 -0.001544 0.119121 -0.888630 -0.479306 0.901963 -0.062500 0 0 0 0 0 0 3 384944
-0.005393 -0.001523 0.119123 -1.058018 -0.417097 0.853216 -0.062500 0 0 0 0 0 0 3 385924
-0.005361 -0.001481 0.119124 -0.825639 -0.679045 0.850019 -0.062500 0 0 0 0 0 0 3 386949
-0.005313 -0.001451 0.119127 -0.978709 -0.539503 0.832385 -0.062500 0 0 0 0 0 0 3 387943
-0.005277 -0.001423 0.119140 -0.843297 -0.504103 0.694075 -0.062500 0 0 0 0 0 0 3 388947
-0.005232 -0.001382 0.119136 -0.940455 -0.668995 0.897379 -0.062500 0 0 0 0 0 0 3 389945
-0.005210 -0.001362 0.119135 -0.659544 -0.418893 0.886611 -0.062500 0 0 0 0 0 0 3 390940
-0.005168 -0.001343 0.119136 -0.894255 -0.374184 0.843013 -0.062500 0 0 0 0 0 0 3 391920
-0.005120 -0.001306 0.119129 -0.984087 -0.596202 0.968452 -0.062500 0 0 0 0 0 0 3 392955
-0.005084 -0.001275 0.119137 -0.814679 -0.546425 0.758460 -0.062500 0 0 0 0 0 0 3 393938
-0.005040 -0.001232 0.119132 -0.911897 -0.688789 0.925673 -0.062500 0 0 0 0 0 0 3 394945
-0.005006 -0.001198 0.119142 -0.790098 -0.597161 0.739794 -0.062500 0 0 0 0 0 0 3 395942
-0.004962 -0.001154 0.119137 -0.899747 -0.714370 0.916794 -0.062500 0 0 0 0 0 0 3 396942
-0.004940 -0.001132 0.119135 -0.626199 -0.438614 0.893616 -0.062500 0 0 0 0 0 0 3 397940
-0.004903 -0.001094 0.119126 -0.799117 -0.617056 0.993897 -0.062500 0 0 0 0 0 0 3 398939
-0.004873 -0.001062 0.119134 -0.706227 -0.552899 0.770920 -0.062500 0 0 0 0 0 0 3 399939
-0.004831 -0.001019 0.119129 -0.844680 -0.688527 0.934461 -0.062500 0 0 0 0 0 0 3 400942
-0.004779 -0.000988 0.119129 -0.993759 -0.536568 0.876621 -0.062500 0 0 0 0 0 0 3 401940
-0.004746 -0.000942 0.119129 -0.762442 -0.732047 0.860207 -0.062500 0 0 0 0 0 0 3 402943
-0.004698 -0.000910 0.119132 -0.931687 -0.564105 0.837753 -0.062500 0 0 0 0 0 0 3 403945
-0.004679 -0.000876 0.119122 -0.552366 -0.568104 1.001836 -0.062500 0 0 0 0 0 0 3 404945
-0.004638 -0.000850 0.119121 -0.792333 -0.461052 0.910369 -0.062500 0 0 0 0 0 0 3 405941
-0.004591 -0.000810 0.119111 -0.894062 -0.632060 1.009742 -0.062500 0 0 0 0 0 0 3 406937
-0.004556 -0.000777 0.119120 -0.758234 -0.562480 0.787320 -0.062500 0 0 0 0 0 0 3 407938
-0.004512 -0.000734 0.119114 -0.858482 -0.690228 0.952824 -0.062500 0 0 0 0 0 0 3 408941
-0.004471 -0.000716 0.119102 -0.828977 -0.362239 1.052928 -0.062500 0 0 0 0 0 0 3 409940
-0.004443 -0.000676 0.119099 -0.630751 -0.617722 0.959128 -0.062500 0 0 0 0 0 0 3 410937
-0.004398 -0.000647 0.119100 -0.841194 -0.499212 0.897012 -0.062500 0 0 0 0 0 0 3 411940
-0.004349 -0.000606 0.119091 -0.904738 -0.649495 1.019037 -0.062500 0 0 0 0 0 0 3 412939
-0.004313 -0.000572 0.119099 -0.752000 -0.568768 0.804654 -0.062500 0 0 0 0 0 0 3 413939
-0.004280 -0.000542 0.119082 -0.682984 -0.517003 1.131078 -0.062500 0 0 0 0 0 0 3 414938
-0.004233 -0.000517 0.119078 -0.850879 -0.421428 0.997663 -0.062500 0 0 0 0 0 0 3 415939
-0.004202 -0.000474 0.119077 -0.654825 -0.663098 0.941719 -0.062500 0 0 0 0 0 0 3 416937
-0.004160 -0.000425 0.119068 -0.770329 -0.754140 1.053152 -0.062500 0 0 0 0 0 0 3 417939
-0.004108 -0.000392 0.119067 -0.917741 -0.562836 0.965105 -0.062500 0 0 0 0 0 0 3 418929
-0.004087 -0.000358 0.119055 -0.527368 -0.561999 1.092822 -0.062500 0 0 0 0 0 0 3 419923
-0.004046 -0.000332 0.119053 -0.758104 -0.452607 0.990265 -0.062500 0 0 0 0 0 0 3 420941
-0.003999 -0.000292 0.119043 -0.833166 -0.614588 1.087463 -0.062500 0 0 0 0 0 0 3 421938
-0.003963 -0.000258 0.119051 -0.694928 -0.545194 0.861837 -0.062500 0 0 0 0 0 0 3 422938
-0.003931 -0.000228 0.119034 -0.631578 -0.497467 1.184550 -0.062500 0 0 0 0 0 0 3 423937
-0.003884 -0.000204 0.119029 -0.815991 -0.410638 1.050609 -0.062500 0 0 0 0 0 0 3 424922
-0.003853 -0.000161 0.119028 -0.622537 -0.653510 0.994500 -0.062500 0 0 0 0 0 0 3 425937
-0.003806 -0.000130 0.119029 -0.792844 -0.506134 0.958103 -0.062500 0 0 0 0 0 0 3 426933
-0.003769 -0.000101 0.119009 -0.688866 -0.468469 1.246512 -0.062500 0 0 0 0 0 0 3 427943
-0.003738 -0.000073 0.119014 -0.593189 -0.451438 0.957742 -0.062500 0 0 0 0 0 0 3 429026
-0.003697 -0.000033 0.119006 -0.726386 -0.618857 1.091526 -0.062500 0 0 0 0 0 0 3 430018
-0.003644 -0.000003 0.119005 -0.875193 -0.486941 1.020885 -0.062500 0 0 0 0 0 0 3 430993
-0.003606 0.000025 0.119015 -0.687534 -0.451402 0.850139 -0.062500 0 0 0 0 0 0 3 431993
-0.003573 0.000052 0.118999 -0.603462 -0.440893 1.203529 -0.062500 0 0 0 0 0 0 3 432993
-0.003525 0.000075 0.118994 -0.783966 -0.377534 1.082211 -0.062500 0 0 0 0 0 0 3 433991
-0.003494 0.000118 0.118993 -0.585747 -0.631016 1.030453 -0.062500 0 0 0 0 0 0 3 434992
-0.003447 0.000148 0.118994 -0.771469 -0.495650 0.996122 -0.062500 0 0 0 0 0 0 3 436024
-0.003409 0.000177 0.118974 -0.664808 -0.459497 1.284652 -0.062500 0 0 0 0 0 0 3 436989
-0.003379 0.000205 0.118978 -0.551071 -0.443247 0.995688 -0.062500 0 0 0 0 0 0 3 437996
-0.003332 0.000228 0.118981 -0.744794 -0.376634 0.981484 -0.062500 0 0 0 0 0 0 3 439021
-0.003301 0.000270 0.118982 -0.555994 -0.629019 0.999590 -0.062500 0 0 0 0 0 0 3 440017
-0.003267 0.000287 0.118973 -0.583046 -0.317974 1.145746 -0.062500 0 0 0 0 0 0 3 441001
-0.003237 0.000309 0.118980 -0.523088 -0.352141 0.931581 -0.062500 0 0 0 0 0 0 3 441998
-0.003191 0.000329 0.118984 -0.718384 -0.328163 0.956132 -0.062500 0 0 0 0 0 0 3 443016
-0.003160 0.000371 0.118986 -0.535203 -0.603675 0.988825 -0.062500 0 0 0 0 0 0 3 443998
-0.003126 0.000387 0.118977 -0.564350 -0.304230 1.139832 -0.062500 0 0 0 0 0 0 3 445015
-0.003078 0.000404 0.118975 -0.751663 -0.286586 1.062631 -0.062500 0 0 0 0 0 0 3 446000
-0.003046 0.000444 0.118974 -0.547154 -0.579689 1.037175 -0.062500 0 0 0 0 0 0 3 447016
-0.002999 0.000473 0.118975 -0.730318 -0.467227 1.013830 -0.062500 0 0 0 0 0 0 3 448020
-0.002975 0.000488 0.118975 -0.430358 -0.263562 1.019715 -0.062500 0 0 0 0 0 0 3 449020
-0.002951 0.000509 0.118986 -0.411117 -0.325109 0.871380 -0.062500 0 0 0 0 0 0 3 450000
-0.002912 0.000546 0.118980 -0.594262 -0.545819 1.081417 -0.062500 0 0 0 0 0 0 3 451017
-0.002893 0.000565 0.118978 -0.360962 -0.325507 1.054511 -0.062500 0 0 0 0 0 0 3 451999
-0.002852 0.000583 0.118979 -0.620771 -0.300341 1.019657 -0.062500 0 0 0 0 0 0 3 452943
-0.002819 0.000606 0.118990 -0.543570 -0.354406 0.868595 -0.062500 0 0 0 0 0 0 3 453933
-0.002771 0.000626 0.118994 -0.731034 -0.329898 0.928861 -0.062500 0 0 0 0 0 0 3 454942
-0.002747 0.000636 0.118996 -0.430116 -0.190491 0.975003 -0.062500 0 0 0 0 0 0 3 455932
-0.002703 0.000651 0.118998 -0.650238 -0.229162 0.978844 -0.062500 0 0 0 0 0 0 3 456942
-0.002674 0.000689 0.118998 -0.486708 -0.548761 0.992684 -0.062500 0 0 0 0 0 0 3 457932
-0.002660 0.000708 0.118998 -0.280738 -0.330411 0.998710 -0.062500 0 0 0 0 0 0 3 458933
-0.002621 0.000727 0.118999 -0.573761 -0.301965 0.986925 -0.062500 0 0 0 0 0 0 3 459943
-0.002601 0.000737 0.119000 -0.351434 -0.177265 0.994533 -0.062500 0 0 0 0 0 0 3 460951
-0.002560 0.000750 0.119001 -0.611834 -0.222518 0.984757 -0.062500 0 0 0 0 0 0 3 461939
-0.002527 0.000771 0.119012 -0.532630 -0.310368 0.842920 -0.062500 0 0 0 0 0 0 3 462947
-0.002510 0.000781 0.119016 -0.310734 -0.185916 0.920342 -0.062500 0 0 0 0 0 0 3 463957
-0.002471 0.000795 0.119018 -0.589048 -0.225666 0.946770 -0.062500 0 0 0 0 0 0 3 464946
-0.002438 0.000816 0.119029 -0.522533 -0.314024 0.818425 -0.062500 0 0 0 0 0 0 3 465942
-0.002427 0.000844 0.119022 -0.238522 -0.419130 1.051164 -0.062500 0 0 0 0 0 0 3 466932
-0.002409 0.000872 0.119031 -0.301110 -0.422013 0.868681 -0.062500 0 0 0 0 0 0 3 467926
-0.002368 0.000895 0.119034 -0.598877 -0.361157 0.907066 -0.062500 0 0 0 0 0 0 3 468933
-0.002348 0.000906 0.119036 -0.365105 -0.205503 0.941943 -0.062500 0 0 0 0 0 0 3 469942
-0.002325 0.000926 0.119047 -0.378083 -0.287763 0.806877 -0.062500 0 0 0 0 0 0 3 470936
-0.002294 0.000931 0.119041 -0.476054 -0.111874 1.022485 -0.062500 0 0 0 0 0 0 3 471941
-0.002267 0.000947 0.119049 -0.452726 -0.238289 0.845732 -0.062500 0 0 0 0 0 0 3 472940
-0.002240 0.000969 0.119063 -0.435750 -0.322436 0.750052 -0.062500 0 0 0 0 0 0 3 473938
-0.002227 0.000980 0.119068 -0.262569 -0.188879 0.852791 -0.062500 0 0 0 0 0 0 3 474936
-0.002188 0.000995 0.119070 -0.567295 -0.224280 0.890888 -0.062500 0 0 0 0 0 0 3 475935
-0.002169 0.001002 0.119071 -0.349619 -0.132890 0.914692 -0.062500 0 0 0 0 0 0 3 476938
-0.002147 0.001019 0.119082 -0.368607 -0.254060 0.775371 -0.062500 0 0 0 0 0 0 3 477945
-0.002123 0.001041 0.119096 -0.400168 -0.322873 0.703056 -0.062500 0 0 0 0 0 0 3 478938
-0.002111 0.001053 0.119101 -0.248645 -0.185023 0.814523 -0.062500 0 0 0 0 0 0 3 479941
-0.002092 0.001072 0.119113 -0.323548 -0.272039 0.718391 -0.062500 0 0 0 0 0 0 3 480942
-0.002056 0.001108 0.119107 -0.551583 -0.506531 0.951796 -0.062500 0 0 0 0 0 0 3 481935
-0.002039 0.001127 0.119105 -0.341186 -0.292673 0.927132 -0.062500 0 0 0 0 0 0 3 482935
-0.002017 0.001150 0.119115 -0.369344 -0.330563 0.759977 -0.062500 0 0 0 0 0 0 3 483934
-0.001993 0.001175 0.119129 -0.398145 -0.363512 0.676973 -0.062500 0 0 0 0 0 0 3 484937
-0.001981 0.001187 0.119134 -0.248975 -0.202993 0.784038 -0.062500 0 0 0 0 0 0 3 485934
-0.001963 0.001207 0.119146 -0.322612 -0.283748 0.686954 -0.062500 0 0 0 0 0 0 3 486934
-0.001940 0.001231 0.119161 -0.375113 -0.339948 0.630629 -0.062500 0 0 0 0 0 0 3 487935
-0.001929 0.001242 0.119166 -0.237525 -0.191105 0.746936 -0.062500 0 0 0 0 0 0 3 488936
-0.001911 0.001262 0.119178 -0.326621 -0.260142 0.653299 -0.062500 0 0 0 0 0 0 3 489935
-0.001901 0.001272 0.119183 -0.216191 -0.140809 0.745463 -0.062500 0 0 0 0 0 0 3 490935
-0.001865 0.001286 0.119185 -0.556699 -0.178206 0.781119 -0.062500 0 0 0 0 0 0 3 491933
-0.001847 0.001293 0.119185 -0.355552 -0.090946 0.802056 -0.062500 0 0 0 0 0 0 3 492939
-0.001825 0.001310 0.119196 -0.383805 -0.215091 0.663001 -0.062500 0 0 0 0 0 0 3 493936
-0.001802 0.001333 0.119210 -0.411920 -0.293444 0.590979 -0.062500 0 0 0 0 0 0 3 494937
-0.001790 0.001344 0.119215 -0.261612 -0.155298 0.701185 -0.062500 0 0 0 0 0 0 3 495935
-0.001771 0.001363 0.119227 -0.335282 -0.247865 0.605969 -0.062500 0 0 0 0 0 0 3 496939
-0.001761 0.001373 0.119232 -0.221514 -0.131009 0.697093 -0.062500 0 0 0 0 0 0 3 497935
-0.001744 0.001391 0.119244 -0.315086 -0.235705 0.594319 -0.062500 0 0 0 0 0 0 3 498936
-0.001740 0.001418 0.119237 -0.143595 -0.355599 0.834636 -0.062500 0 0 0 0 0 0 3 499935
-0.001725 0.001445 0.119245 -0.268423 -0.371808 0.656657 -0.062500 0 0 0 0 0 0 3 500939
-0.001705 0.001473 0.119258 -0.353347 -0.374743 0.559689 -0.062500 0 0 0 0 0 0 3 501930
-0.001695 0.001486 0.119263 -0.233576 -0.165943 0.659593 -0.062500 0 0 0 0 0 0 3 502939
-0.001677 0.001507 0.119275 -0.320001 -0.227779 0.561207 -0.062500 0 0 0 0 0 0 3 503942
-0.001668 0.001517 0.119279 -0.213414 -0.100458 0.650715 -0.062500 0 0 0 0 0 0 3 504937
-0.001651 0.001536 0.119291 -0.310958 -0.200311 0.547926 -0.062500 0 0 0 0 0 0 3 505936
-0.001642 0.001546 0.119295 -0.208857 -0.086724 0.635707 -0.062500 0 0 0 0 0 0 3 506934
-0.001625 0.001564 0.119307 -0.308768 -0.193534 0.532436 -0.062500 0 0 0 0 0 0 3 507942
-0.001616 0.001573 0.119311 -0.207737 -0.083319 0.619942 -0.062500 0 0 0 0 0 0 3 508936
-0.001599 0.001592 0.119323 -0.308298 -0.191923 0.516693 -0.062500 0 0 0 0 0 0 3 509936
-0.001590 0.001601 0.119327 -0.207507 -0.082505 0.604087 -0.062500 0 0 0 0 0 0 3 510939
-0.001578 0.001637 0.119328 -0.240382 -0.421983 0.653487 -0.062500 0 0 0 0 0 0 3 511935
-0.001572 0.001655 0.119328 -0.165844 -0.221326 0.666216 -0.062500 0 0 0 0 0 0 3 512938
-0.001556 0.001678 0.119338 -0.286418 -0.263779 0.524571 -0.062500 0 0 0 0 0 0 3 513928
-0.001548 0.001689 0.119342 -0.196346 -0.118759 0.597132 -0.062500 0 0 0 0 0 0 3 514934
-0.001531 0.001708 0.119354 -0.295604 -0.195971 0.488992 -0.062500 0 0 0 0 0 0 3 515925
-0.001523 0.001718 0.119358 -0.197531 -0.077493 0.574294 -0.062500 0 0 0 0 0 0 3 516935
-0.001518 0.001723 0.119359 -0.132712 -0.002395 0.616020 -0.062500 0 0 0 0 0 0 3 517925
-0.001503 0.001739 0.119370 -0.265733 -0.143449 0.486500 -0.062500 0 0 0 0 0 0 3 518934
-0.001496 0.001747 0.119374 -0.182342 -0.051134 0.563174 -0.062500 0 0 0 0 0 0 3 519924
-0.001492 0.001751 0.119375 -0.125055 0.010775 0.601818 -0.062500 0 0 0 0 0 0 3 520935
-0.001483 0.001785 0.119375 -0.170827 -0.333227 0.624280 -0.062500 0 0 0 0 0 0 3 521926
-0.001478 0.001802 0.119375 -0.115612 -0.152958 0.625750 -0.062500 0 0 0 0 0 0 3 522934
-0.001462 0.001824 0.119385 -0.246405 -0.206067 0.480620 -0.062500 0 0 0 0 0 0 3 523925
-0.001455 0.001835 0.119389 -0.161095 -0.065936 0.551458 -0.062500 0 0 0 0 0 0 3 524940
-0.001432 0.001836 0.119380 -0.346045 0.079089 0.727632 -0.062500 0 0 0 0 0 0 3 525939
-0.001421 0.001836 0.119377 -0.217025 0.099214 0.673200 -0.062500 0 0 0 0 0 0 3 526934
-0.001402 0.001851 0.119386 -0.298374 -0.075756 0.498092 -0.062500 0 0 0 0 0 0 3 527945
-0.001393 0.001858 0.119389 -0.187085 -0.000425 0.557261 -0.062500 0 0 0 0 0 0 3 528939
-0.001394 0.001879 0.119380 -0.047775 -0.176899 0.742855 -0.062500 0 0 0 0 0 0 3 529925
-0.001381 0.001903 0.119387 -0.204390 -0.238098 0.535824 -0.062500 0 0 0 0 0 0 3 530930
-0.001375 0.001916 0.119389 -0.119926 -0.073212 0.572297 -0.062500 0 0 0 0 0 0 3 531937
-0.001372 0.001922 0.119390 -0.072482 0.021806 0.595655 -0.062500 0 0 0 0 0 0 3 532932
-0.001357 0.001939 0.119400 -0.214859 -0.109503 0.460457 -0.062500 0 0 0 0 0 0 3 533948
-0.001350 0.001947 0.119404 -0.135719 -0.011693 0.534447 -0.062500 0 0 0 0 0 0 3 534939
-0.001327 0.001947 0.119395 -0.323638 0.111870 0.711976 -0.062500 0 0 0 0 0 0 3 535950
-0.001303 0.001960 0.119403 -0.364148 -0.059524 0.513627 -0.062500 0 0 0 0 0 0 3 536949
-0.001291 0.001967 0.119405 -0.212456 0.013485 0.553907 -0.062500 0 0 0 0 0 0 3 537948
-0.001285 0.001971 0.119406 -0.119055 0.065473 0.578678 -0.062500 0 0 0 0 0 0 3 538947
-0.001282 0.001972 0.119406 -0.070472 0.092859 0.588326 -0.062500 0 0 0 0 0 0 3 539947
-0.001249 0.001983 0.119407 -0.411723 0.003957 0.587854 -0.062500 0 0 0 0 0 0 3 540948
-0.001233 0.001988 0.119407 -0.235087 0.059541 0.591128 -0.062500 0 0 0 0 0 0 3 541947
-0.001224 0.001990 0.119407 -0.109776 0.098301 0.592496 -0.062500 0 0 0 0 0 0 3 542946
-0.001220 0.001991 0.119407 -0.043418 0.118773 0.592971 -0.062500 0 0 0 0 0 0 3 543947
-0.001210 0.002024 0.119406 -0.109819 -0.281349 0.602731 -0.062500 0 0 0 0 0 0 3 544953
-0.001206 0.002040 0.119406 -0.053019 -0.112037 0.598228 -0.062500 0 0 0 0 0 0 3 545947
-0.001184 0.002043 0.119396 -0.258390 0.068527 0.736075 -0.062500 0 0 0 0 0 0 3 546945
-0.001174 0.002045 0.119392 -0.140989 0.108495 0.666500 -0.062500 0 0 0 0 0 0 3 547948
-0.001169 0.002046 0.119391 -0.060735 0.124101 0.630623 -0.062500 0 0 0 0 0 0 3 548947
-0.001153 0.002061 0.119401 -0.186796 -0.049199 0.473459 -0.062500 0 0 0 0 0 0 3 549946
-0.001127 0.002063 0.119394 -0.341654 0.086903 0.679402 -0.062500 0 0 0 0 0 0 3 550944
-0.001113 0.002064 0.119392 -0.184498 0.116697 0.645372 -0.062500 0 0 0 0 0 0 3 551945
-0.001094 0.002079 0.119401 -0.251063 -0.052756 0.479596 -0.062500 0 0 0 0 0 0 3 552947
-0.001065 0.002082 0.119395 -0.373846 0.085110 0.681654 -0.062500 0 0 0 0 0 0 3 553946
-0.001051 0.002083 0.119392 -0.150797 0.119616 0.646008 -0.062500 0 0 0 0 0 0 3 554943
-0.001044 0.002084 0.119391 -0.041024 0.131585 0.623036 -0.062500 0 0 0 0 0 0 3 555945
-0.001041 0.002084 0.119391 0.016085 0.137384 0.613990 -0.062500 0 0 0 0 0 0 3 556946
-0.001007 0.002094 0.119391 -0.365979 0.018173 0.608392 -0.062500 0 0 0 0 0 0 3 557943
-0.000991 0.002099 0.119391 -0.187273 0.068505 0.608575 -0.062500 0 0 0 0 0 0 3 558941
-0.000982 0.002101 0.119391 -0.060954 0.104681 0.608732 -0.062500 0 0 0 0 0 0 3 559945
-0.000978 0.002102 0.119391 0.005889 0.123881 0.608774 -0.062500 0 0 0 0 0 0 3 560947
-0.000944 0.002112 0.119391 -0.371087 0.011360 0.606802 -0.062500 0 0 0 0 0 0 3 561944
-0.000928 0.002117 0.119391 -0.189834 0.065094 0.607936 -0.062500 0 0 0 0 0 0 3 562945
-0.000919 0.002120 0.119391 -0.062236 0.102979 0.608382 -0.062500 0 0 0 0 0 0 3 563943
-0.000902 0.002135 0.119402 -0.146128 -0.061304 0.465726 -0.062500 0 0 0 0 0 0 3 564946
-0.000875 0.002138 0.119395 -0.287177 0.081242 0.676965 -0.062500 0 0 0 0 0 0 3 565945
-0.000861 0.002139 0.119393 -0.123738 0.114226 0.644046 -0.062500 0 0 0 0 0 0 3 566944
-0.000847 0.002172 0.119391 -0.076210 -0.293427 0.632918 -0.062500 0 0 0 0 0 0 3 567931
-0.000821 0.002184 0.119381 -0.223328 -0.063890 0.760384 -0.062500 0 0 0 0 0 0 3 568941
-0.000808 0.002189 0.119377 -0.069381 0.033812 0.685298 -0.062500 0 0 0 0 0 0 3 569944
-0.000801 0.002192 0.119376 0.029986 0.081684 0.647311 -0.062500 0 0 0 0 0 0 3 570943
-0.000767 0.002203 0.119375 -0.328924 -0.016725 0.632109 -0.062500 0 0 0 0 0 0 3 571945
-0.000749 0.002209 0.119375 -0.138566 0.044394 0.627587 -0.062500 0 0 0 0 0 0 3 572947
-0.000740 0.002212 0.119375 -0.006428 0.086041 0.625973 -0.062500 0 0 0 0 0 0 3 573945
-0.000723 0.002227 0.119385 -0.105685 -0.073518 0.483229 -0.062500 0 0 0 0 0 0 3 574935
-0.000696 0.002230 0.119378 -0.244939 0.070166 0.694418 -0.062500 0 0 0 0 0 0 3 575945
-0.000682 0.002232 0.119376 -0.081106 0.103640 0.660986 -0.062500 0 0 0 0 0 0 3 576916
-0.000675 0.002232 0.119375 0.023945 0.117013 0.638695 -0.062500 0 0 0 0 0 0 3 577944
-0.000640 0.002242 0.119375 -0.331949 0.000861 0.629832 -0.062500 0 0 0 0 0 0 3 578945
-0.000623 0.002247 0.119375 -0.103663 0.039791 0.626872 -0.062500 0 0 0 0 0 0 3 579939
-0.000601 0.002264 0.119385 -0.140029 -0.104642 0.483942 -0.062500 0 0 0 0 0 0 3 580931
-0.000572 0.002267 0.119378 -0.243970 0.047775 0.695130 -0.062500 0 0 0 0 0 0 3 581937
-0.000557 0.002269 0.119376 -0.062446 0.085716 0.661353 -0.062500 0 0 0 0 0 0 3 582930
-0.000537 0.002284 0.119385 -0.117922 -0.080441 0.497289 -0.062500 0 0 0 0 0 0 3 583937
-0.000508 0.002287 0.119378 -0.232557 0.059946 0.700135 -0.062500 0 0 0 0 0 0 3 584928
-0.000493 0.002288 0.119376 -0.056715 0.091758 0.663175 -0.062500 0 0 0 0 0 0 3 585938
-0.000473 0.002303 0.119385 -0.115181 -0.077515 0.498194 -0.062500 0 0 0 0 0 0 3 586928
-0.000463 0.002310 0.119389 0.010063 0.002449 0.558212 -0.062500 0 0 0 0 0 0 3 587937
-0.000439 0.002309 0.119379 -0.152713 0.117201 0.733202 -0.062500 0 0 0 0 0 0 3 588929
-0.000428 0.002309 0.119376 -0.015177 0.121725 0.675878 -0.062500 0 0 0 0 0 0 3 589929
-0.000409 0.002323 0.119385 -0.063710 -0.075363 0.502995 -0.062500 0 0 0 0 0 0 3 590938
-0.000381 0.002325 0.119378 -0.189736 0.056053 0.702735 -0.062500 0 0 0 0 0 0 3 591932
-0.000367 0.002326 0.119376 -0.019977 0.083385 0.664334 -0.062500 0 0 0 0 0 0 3 592928
-0.000347 0.002341 0.119385 -0.072187 -0.093997 0.499199 -0.062500 0 0 0 0 0 0 3 593949
-0.000318 0.002344 0.119378 -0.189077 0.043889 0.701767 -0.062500 0 0 0 0 0 0 3 594941
-0.000304 0.002345 0.119376 -0.014868 0.074441 0.664178 -0.062500 0 0 0 0 0 0 3 595942
-0.000284 0.002360 0.119385 -0.074553 -0.095703 0.499507 -0.062500 0 0 0 0 0 0 3 596937
-0.000255 0.002363 0.119378 -0.190084 0.043040 0.702243 -0.062500 0 0 0 0 0 0 3 597927
-0.000241 0.002364 0.119375 -0.015385 0.074009 0.664538 -0.062500 0 0 0 0 0 0 3 598939
-0.000234 0.002365 0.119374 0.095079 0.086197 0.640617 -0.062500 0 0 0 0 0 0 3 599936
-0.000198 0.002375 0.119374 -0.233597 -0.037685 0.633909 -0.062500 0 0 0 0 0 0 3 600918
-0.000181 0.002380 0.119374 -0.040415 0.014598 0.629409 -0.062500 0 0 0 0 0 0 3 601944
-0.000172 0.002382 0.119374 0.093147 0.051899 0.627509 -0.062500 0 0 0 0 0 0 3 602931
-0.000168 0.002383 0.119374 0.163613 0.071690 0.626792 -0.062500 0 0 0 0 0 0 3 603944
-0.000147 0.002379 0.119363 -0.041134 0.140626 0.769997 -0.062500 0 0 0 0 0 0 3 604946
-0.000124 0.002392 0.119370 -0.097126 -0.061421 0.559383 -0.062500 0 0 0 0 0 0 3 605942
-0.000112 0.002398 0.119372 0.049365 -0.001870 0.591811 -0.062500 0 0 0 0 0 0 3 606944
-0.000087 0.002396 0.119363 -0.100056 0.102394 0.757147 -0.062500 0 0 0 0 0 0 3 607942
-0.000075 0.002395 0.119359 0.043356 0.101697 0.695451 -0.062500 0 0 0 0 0 0 3 608937
-0.000056 0.002409 0.119368 -0.033524 -0.085585 0.522009 -0.062500 0 0 0 0 0 0 3 609945
-0.000028 0.002411 0.119361 -0.156763 0.044759 0.721752 -0.062500 0 0 0 0 0 0 3 610941
-0.000014 0.002413 0.119358 0.013432 0.071559 0.682352 -0.062500 0 0 0 0 0 0 3 611945
-0.000007 0.002413 0.119358 0.121626 0.081678 0.657770 -0.062500 0 0 0 0 0 0 3 612934
0.000015 0.002409 0.119347 -0.048955 0.164857 0.792135 -0.062500 0 0 0 0 0 0 3 613914
0.000039 0.002421 0.119353 -0.094886 -0.039869 0.578384 -0.062500 0 0 0 0 0 0 3 614943
0.000051 0.002427 0.119356 0.056990 0.018548 0.609300 -0.062500 0 0 0 0 0 0 3 615943
0.000075 0.002425 0.119346 -0.089322 0.122256 0.774579 -0.062500 0 0 0 0 0 0 3 616945
0.000088 0.002425 0.119343 0.055169 0.121273 0.712414 -0.062500 0 0 0 0 0 0 3 617914
0.000094 0.002424 0.119342 0.149116 0.116249 0.678909 -0.062500 0 0 0 0 0 0 3 618913
0.000115 0.002420 0.119331 -0.041396 0.172399 0.810394 -0.062500 0 0 0 0 0 0 3 619944
0.000126 0.002417 0.119327 0.079309 0.146331 0.735245 -0.062500 0 0 0 0 0 0 3 620947
0.000131 0.002416 0.119326 0.161190 0.128724 0.697138 -0.062500 0 0 0 0 0 0 3 621942
0.000166 0.002425 0.119325 -0.205824 -0.003942 0.687549 -0.062500 0 0 0 0 0 0 3 622946
0.000183 0.002430 0.119325 -0.020012 0.041062 0.680236 -0.062500 0 0 0 0 0 0 3 623942
0.000191 0.002432 0.119325 0.109819 0.074796 0.677185 -0.062500 0 0 0 0 0 0 3 624945
0.000214 0.002429 0.119314 -0.058245 0.185561 0.820667 -0.062500 0 0 0 0 0 0 3 625918
0.000225 0.002427 0.119311 0.072196 0.169894 0.749525 -0.062500 0 0 0 0 0 0 3 626942
0.000231 0.002426 0.119309 0.158969 0.157476 0.712771 -0.062500 0 0 0 0 0 0 3 627915
0.000234 0.002426 0.119309 0.204510 0.151108 0.698833 -0.062500 0 0 0 0 0 0 3 628944
0.000254 0.002421 0.119299 -0.011717 0.206813 0.838635 -0.062500 0 0 0 0 0 0 3 629942
0.000264 0.002419 0.119295 0.095477 0.180508 0.766078 -0.062500 0 0 0 0 0 0 3 630941
0.000282 0.002432 0.119304 -0.000184 -0.019826 0.589558 -0.062500 0 0 0 0 0 0 3 631913
0.000291 0.002438 0.119307 0.107897 0.045349 0.643714 -0.062500 0 0 0 0 0 0 3 632915
0.000295 0.002442 0.119308 0.177514 0.093820 0.673920 -0.062500 0 0 0 0 0 0 3 633932
0.000316 0.002439 0.119298 -0.025208 0.178212 0.830470 -0.062500 0 0 0 0 0 0 3 634943
0.000326 0.002437 0.119294 0.088710 0.166269 0.763691 -0.062500 0 0 0 0 0 0 3 635944
0.000331 0.002437 0.119293 0.167200 0.155687 0.728432 -0.062500 0 0 0 0 0 0 3 636945
0.000334 0.002436 0.119293 0.208633 0.150223 0.715001 -0.062500 0 0 0 0 0 0 3 637943
0.000354 0.002432 0.119282 -0.009389 0.206347 0.855322 -0.062500 0 0 0 0 0 0 3 638912
0.000364 0.002429 0.119278 0.096619 0.180266 0.782671 -0.062500 0 0 0 0 0 0 3 639913
0.000368 0.002428 0.119277 0.171155 0.162661 0.745372 -0.062500 0 0 0 0 0 0 3 640943
0.000384 0.002442 0.119287 0.039654 -0.029006 0.592219 -0.062500 0 0 0 0 0 0 3 641941
0.000392 0.002448 0.119290 0.128062 0.040831 0.655330 -0.062500 0 0 0 0 0 0 3 642941
0.000396 0.002452 0.119291 0.187647 0.091602 0.688746 -0.062500 0 0 0 0 0 0 3 643940
0.000416 0.002449 0.119281 -0.019841 0.177098 0.846724 -0.062500 0 0 0 0 0 0 3 644943
0.000426 0.002448 0.119278 0.079368 0.211085 0.780152 -0.062500 0 0 0 0 0 0 3 645930
0.000431 0.002447 0.119276 0.156508 0.200783 0.744960 -0.062500 0 0 0 0 0 0 3 646936
0.000434 0.002447 0.119276 0.197277 0.195458 0.731556 -0.062500 0 0 0 0 0 0 3 647927
0.000435 0.002446 0.119276 0.217878 0.192861 0.726787 -0.062500 0 0 0 0 0 0 3 648930
0.000436 0.002446 0.119276 0.228218 0.191602 0.725124 -0.062500 0 0 0 0 0 0 3 649922
0.000436 0.002446 0.119276 0.233386 0.190989 0.724550 -0.062500 0 0 0 0 0 0 3 650930
0.000455 0.002442 0.119265 -0.002691 0.249455 0.869757 -0.062500 0 0 0 0 0 0 3 651922
0.000464 0.002440 0.119262 0.093947 0.224524 0.798537 -0.062500 0 0 0 0 0 0 3 652931
0.000468 0.002439 0.119261 0.163791 0.207468 0.761710 -0.062500 0 0 0 0 0 0 3 653922
0.000471 0.002438 0.119260 0.200911 0.198786 0.747737 -0.062500 0 0 0 0 0 0 3 654929
0.000472 0.002438 0.119260 0.219690 0.194528 0.742778 -0.062500 0 0 0 0 0 0 3 655921
0.000486 0.002452 0.119270 0.058024 0.009662 0.602305 -0.062500 0 0 0 0 0 0 3 656937
0.000493 0.002459 0.119273 0.131329 0.082925 0.669698 -0.062500 0 0 0 0 0 0 3 657928
0.000496 0.002462 0.119274 0.183302 0.135361 0.704577 -0.062500 0 0 0 0 0 0 3 658945
0.000498 0.002464 0.119275 0.210797 0.162893 0.717801 -0.062500 0 0 0 0 0 0 3 659945
0.000499 0.002465 0.119275 0.224660 0.176692 0.722488 -0.062500 0 0 0 0 0 0 3 660946
0.000499 0.002465 0.119275 0.231606 0.183577 0.724118 -0.062500 0 0 0 0 0 0 3 661936
0.000499 0.002465 0.119275 0.235092 0.186989 0.724686 -0.062500 0 0 0 0 0 0 3 662931
0.000499 0.002465 0.119275 0.236816 0.188705 0.724884 -0.062500 0 0 0 0 0 0 3 663933
0.000518 0.002461 0.119265 -0.000820 0.248312 0.870554 -0.062500 0 0 0 0 0 0 3 664946
0.000527 0.002459 0.119261 0.094867 0.223927 0.799328 -0.062500 0 0 0 0 0 0 3 665935
0.000532 0.002458 0.119260 0.164235 0.207181 0.762488 -0.062500 0 0 0 0 0 0 3 666948
0.000534 0.002457 0.119259 0.201125 0.198641 0.748508 -0.062500 0 0 0 0 0 0 3 667915
0.000535 0.002457 0.119259 0.219806 0.194456 0.743543 -0.062500 0 0 0 0 0 0 3 668943
0.000536 0.002457 0.119259 0.229176 0.192398 0.741807 -0.062500 0 0 0 0 0 0 3 669912
0.000536 0.002457 0.119259 0.233866 0.191395 0.741214 -0.062500 0 0 0 0 0 0 3 670942
0.000536 0.002457 0.119259 0.236207 0.190894 0.741006 -0.062500 0 0 0 0 0 0 3 671943
0.000536 0.002457 0.119259 0.237380 0.190639 0.740944 -0.062500 0 0 0 0 0 0 3 672943
0.000536 0.002457 0.119259 0.237964 0.190516 0.740912 -0.062500 0 0 0 0 0 0 3 673942
0.000536 0.002457 0.119259 0.238266 0.190458 0.740896 -0.062500 0 0 0 0 0 0 3 674931
0.000536 0.002457 0.119259 0.238405 0.190438 0.740901 -0.062500 0 0 0 0 0 0 3 675938
0.000536 0.002457 0.119259 0.238478 0.190412 0.740895 -0.062500 0 0 0 0 0 0 3 676917
0.000536 0.002457 0.119259 0.238519 0.190402 0.740894 -0.062500 0 0 0 0 0 0 3 677946
0.000536 0.002457 0.119259 0.238543 0.190406 0.740894 -0.062500 0 0 0 0 0 0 3 678939
0.000536 0.002457 0.119259 0.238545 0.190407 0.740894 -0.062500 0 0 0 0 0 0 3 679941
0.000536 0.002457 0.119259 0.238549 0.190396 0.740901 -0.062500 0 0 0 0 0 0 3 680942
0.000536 0.002457 0.119259 0.238546 0.190406 0.740895 -0.062500 0 0 0 0 0 0 3 681942
0.000536 0.002457 0.119259 0.238560 0.190393 0.740894 -0.062500 0 0 0 0 0 0 3 682941
0.000536 0.002457 0.119259 0.238547 0.190406 0.740894 -0.062500 0 0 0 0 0 0 3 683939
0.000536 0.002457 0.119259 0.238568 0.190402 0.740900 -0.062500 0 0 0 0 0 0 3 684942
0.000536 0.002457 0.119259 0.238551 0.190396 0.740902 -0.062500 0 0 0 0 0 0 3 685941
0.000536 0.002457 0.119259 0.238557 0.190403 0.740888 -0.062500 0 0 0 0 0 0 3 686941
0.000536 0.002457 0.119259 0.238550 0.190396 0.740900 -0.062500 0 0 0 0 0 0 3 687941
0.000536 0.002457 0.119259 0.238557 0.190403 0.740888 -0.062500 0 0 0 0 0 0 3 688931
0.000536 0.002457 0.119259 0.238558 0.190404 0.740906 -0.062500 0 0 0 0 0 0 3 689911
0.000536 0.002457 0.119259 0.238550 0.190396 0.740902 -0.062500 0 0 0 0 0 0 3 690945
0.000536 0.002457 0.119259 0.238557 0.190403 0.740888 -0.062500 0 0 0 0 0 0 3 691944
0.000536 0.002457 0.119259 0.238550 0.190396 0.740900 -0.062500 0 0 0 0 0 0 3 692943
0.000536 0.002457 0.119259 0.238557 0.190403 0.740888 -0.062500 0 0 0 0 0 0 3 693912
0.000536 0.002457 0.119259 0.238550 0.190396 0.740900 -0.062500 0 0 0 0 0 0 3 694939
0.000536 0.002457 0.119259 0.238568 0.190401 0.740901 -0.062500 0 0 0 0 0 0 3 695936
0.000536 0.002457 0.119259 0.238548 0.190406 0.740895 -0.062500 0 0 0 0 0 0 3 696942
0.000536 0.002457 0.119259 0.238560 0.190393 0.740894 -0.062500 0 0 0 0 0 0 3 697940
0.000536 0.002457 0.119259 0.238547 0.190406 0.740894 -0.062500 0 0 0 0 0 0 3 698931
0.000536 0.002457 0.119259 0.238560 0.190393 0.740894 -0.062500 0 0 0 0 0 0 3 699928
0.000536 0.002457 0.119259 0.238558 0.190403 0.740907 -0.062500 0 0 0 0 0 0 3 700929
0.000536 0.002457 0.119259 0.238558 0.190404 0.740889 -0.062500 0 0 0 0 0 0 3 701931
0.000536 0.002457 0.119259 0.238550 0.190396 0.740900 -0.062500 0 0 0 0 0 0 3 702928
0.000536 0.002457 0.119259 0.238557 0.190403 0.740888 -0.062500 0 0 0 0 0 0 3 703930
0.000536 0.002457 0.119259 0.238550 0.190396 0.740900 -0.062500 0 0 0 0 0 0 3 704930
0.000536 0.002457 0.119259 0.238560 0.190392 0.740895 -0.062500 0 0 0 0 0 0 3 705930
0.000536 0.002457 0.119259 0.238555 0.190414 0.740900 -0.062500 0 0 0 0 0 0 3 706933
0.000542 0.002439 0.119270 0.168930 0.419277 0.587670 -0.062500 0 0 0 0 0 0 3 707913
0.000544 0.002430 0.119274 0.196997 0.329129 0.662745 -0.062500 0 0 0 0 0 0 3 708933
0.000546 0.002426 0.119275 0.217186 0.262660 0.701504 -0.062500 0 0 0 0 0 0 3 709930
0.000546 0.002423 0.119276 0.227826 0.226983 0.716182 -0.062500 0 0 0 0 0 0 3 710928
0.000546 0.002422 0.119276 0.233204 0.208802 0.721394 -0.062500 0 0 0 0 0 0 3 711921
0.000547 0.002422 0.119276 0.235879 0.199622 0.723208 -0.062500 0 0 0 0 0 0 3 712929
0.000547 0.002421 0.119276 0.237228 0.195023 0.723826 -0.062500 0 0 0 0 0 0 3 713920
0.000547 0.002421 0.119276 0.237881 0.192706 0.724051 -0.062500 0 0 0 0 0 0 3 714929
0.000547 0.002421 0.119276 0.238229 0.191554 0.724131 -0.062500 0 0 0 0 0 0 3 715918
0.000547 0.002421 0.119276 0.238388 0.190983 0.724158 -0.062500 0 0 0 0 0 0 3 716933
0.000547 0.002421 0.119276 0.238475 0.190685 0.724154 -0.062500 0 0 0 0 0 0 3 717923
0.000547 0.002421 0.119276 0.238516 0.190546 0.724163 -0.062500 0 0 0 0 0 0 3 718933
0.000547 0.002421 0.119276 0.238528 0.190469 0.724173 -0.062500 0 0 0 0 0 0 3 719924
0.000547 0.002421 0.119276 0.238547 0.190437 0.724161 -0.062500 0 0 0 0 0 0 3 720935
0.000547 0.002421 0.119276 0.238552 0.190423 0.724167 -0.062500 0 0 0 0 0 0 3 721924
0.000547 0.002421 0.119276 0.238548 0.190402 0.724168 -0.062500 0 0 0 0 0 0 3 722933
0.000547 0.002421 0.119276 0.238547 0.190400 0.724169 -0.062500 0 0 0 0 0 0 3 724247
0.000547 0.002421 0.119276 0.238559 0.190397 0.724162 -0.062500 0 0 0 0 0 0 3 724945
0.000547 0.002421 0.119276 0.238557 0.190408 0.724174 -0.062500 0 0 0 0 0 0 3 725942
0.000547 0.002421 0.119276 0.238559 0.190398 0.724163 -0.062500 0 0 0 0 0 0 3 726957
0.000547 0.002421 0.119276 0.238549 0.190400 0.724168 -0.062500 0 0 0 0 0 0 3 727941
0.000547 0.002421 0.119276 0.238559 0.190397 0.724162 -0.062500 0 0 0 0 0 0 3 728931
0.000547 0.002421 0.119276 0.238549 0.190400 0.724168 -0.062500 0 0 0 0 0 0 3 729932
0.000552 0.002404 0.119287 0.168887 0.419422 0.571071 -0.062500 0 0 0 0 0 0 3 730935
0.000555 0.002395 0.119291 0.196982 0.329181 0.646068 -0.062500 0 0 0 0 0 0 3 731931
0.000556 0.002390 0.119292 0.217177 0.262693 0.684797 -0.062500 0 0 0 0 0 0 3 732934
0.000557 0.002388 0.119292 0.227836 0.226988 0.699478 -0.062500 0 0 0 0 0 0 3 733931
0.000557 0.002387 0.119292 0.233208 0.208791 0.704677 -0.062500 0 0 0 0 0 0 3 734922
0.000557 0.002386 0.119293 0.235889 0.199625 0.706485 -0.062500 0 0 0 0 0 0 3 735928
0.000557 0.002386 0.119293 0.237219 0.195021 0.707121 -0.062500 0 0 0 0 0 0 3 736930
0.000557 0.002386 0.119293 0.237879 0.192711 0.707334 -0.062500 0 0 0 0 0 0 3 737914
0.000557 0.002386 0.119293 0.238227 0.191560 0.707412 -0.062500 0 0 0 0 0 0 3 738929
0.000557 0.002386 0.119293 0.238379 0.190980 0.707432 -0.062500 0 0 0 0 0 0 3 739928
0.000557 0.002386 0.119293 0.238481 0.190698 0.707440 -0.062500 0 0 0 0 0 0 3 740936
0.000557 0.002386 0.119293 0.238518 0.190541 0.707451 -0.062500 0 0 0 0 0 0 3 741932
0.000563 0.002368 0.119303 0.168821 0.419617 0.554470 -0.062500 0 0 0 0 0 0 3 742931
0.000566 0.002359 0.119307 0.196952 0.329282 0.629413 -0.062500 0 0 0 0 0 0 3 743930
0.000567 0.002355 0.119309 0.217169 0.262721 0.668111 -0.062500 0 0 0 0 0 0 3 744930
0.000567 0.002352 0.119309 0.227830 0.227006 0.682767 -0.062500 0 0 0 0 0 0 3 745927
0.000568 0.002351 0.119309 0.233205 0.208802 0.687976 -0.062500 0 0 0 0 0 0 3 746929
0.000568 0.002351 0.119309 0.235886 0.199633 0.689782 -0.062500 0 0 0 0 0 0 3 747926
0.000568 0.002350 0.119309 0.237217 0.195028 0.690415 -0.062500 0 0 0 0 0 0 3 748931
0.000568 0.002350 0.119309 0.237880 0.192706 0.690634 -0.062500 0 0 0 0 0 0 3 749927
0.000568 0.002350 0.119309 0.238226 0.191564 0.690705 -0.062500 0 0 0 0 0 0 3 750929
0.000568 0.002350 0.119309 0.238391 0.190971 0.690724 -0.062500 0 0 0 0 0 0 3 751910
0.000568 0.002350 0.119309 0.238473 0.190694 0.690746 -0.062500 0 0 0 0 0 0 3 752911
0.000574 0.002332 0.119320 0.162304 0.418205 0.537882 -0.062500 0 0 0 0 0 0 3 753928
0.000576 0.002323 0.119324 0.190460 0.327748 0.612766 -0.062500 0 0 0 0 0 0 3 754929
0.000578 0.002319 0.119325 0.210678 0.261146 0.651436 -0.062500 0 0 0 0 0 0 3 755910
0.000578 0.002317 0.119326 0.221354 0.225412 0.666089 -0.062500 0 0 0 0 0 0 3 756931
0.000578 0.002316 0.119326 0.226732 0.207200 0.671291 -0.062500 0 0 0 0 0 0 3 757927
0.000579 0.002315 0.119326 0.229407 0.198019 0.673086 -0.062500 0 0 0 0 0 0 3 758928
0.000579 0.002315 0.119326 0.230756 0.193417 0.673715 -0.062500 0 0 0 0 0 0 3 759930
0.000579 0.002315 0.119326 0.231410 0.191097 0.673939 -0.062500 0 0 0 0 0 0 3 760929
0.000579 0.002314 0.119326 0.231758 0.189945 0.674017 -0.062500 0 0 0 0 0 0 3 761927
0.000579 0.002314 0.119326 0.231929 0.189370 0.674037 -0.062500 0 0 0 0 0 0 3 762928
0.000579 0.002314 0.119326 0.231998 0.189067 0.674052 -0.062500 0 0 0 0 0 0 3 763926
0.000579 0.002314 0.119326 0.232045 0.188935 0.674050 -0.062500 0 0 0 0 0 0 3 764931
0.000579 0.002314 0.119326 0.232069 0.188856 0.674051 -0.062500 0 0 0 0 0 0 3 765922
0.000579 0.002314 0.119326 0.232067 0.188829 0.674052 -0.062500 0 0 0 0 0 0 3 766926
0.000579 0.002314 0.119326 0.232084 0.188802 0.674059 -0.062500 0 0 0 0 0 0 3 767928
0.000579 0.002314 0.119326 0.232078 0.188791 0.674054 -0.062500 0 0 0 0 0 0 3 768928
0.000579 0.002314 0.119326 0.232088 0.188787 0.674047 -0.062500 0 0 0 0 0 0 3 769927
0.000579 0.002314 0.119326 0.232078 0.188789 0.674052 -0.062500 0 0 0 0 0 0 3 770926
0.000579 0.002314 0.119326 0.232096 0.188795 0.674053 -0.062500 0 0 0 0 0 0 3 771928
0.000579 0.002314 0.119326 0.232079 0.188790 0.674053 -0.062500 0 0 0 0 0 0 3 772928
0.000579 0.002314 0.119326 0.232092 0.188776 0.674053 -0.062500 0 0 0 0 0 0 3 773927
0.000579 0.002314 0.119326 0.232079 0.188788 0.674053 -0.062500 0 0 0 0 0 0 3 774927
0.000579 0.002314 0.119326 0.232077 0.188789 0.674053 -0.062500 0 0 0 0 0 0 3 775926
0.000579 0.002314 0.119326 0.232096 0.188795 0.674053 -0.062500 0 0 0 0 0 0 3 776906
0.000579 0.002314 0.119326 0.232082 0.188779 0.674060 -0.062500 0 0 0 0 0 0 3 777919
0.000579 0.002314 0.119326 0.232089 0.188786 0.674047 -0.062500 0 0 0 0 0 0 3 778927
0.000579 0.002314 0.119326 0.232078 0.188789 0.674052 -0.062500 0 0 0 0 0 0 3 779918
0.000579 0.002314 0.119326 0.232092 0.188776 0.674053 -0.062500 0 0 0 0 0 0 3 781006
0.000579 0.002314 0.119326 0.232079 0.188788 0.674053 -0.062500 0 0 0 0 0 0 3 781990
0.000579 0.002314 0.119326 0.232096 0.188795 0.674053 -0.062500 0 0 0 0 0 0 3 783005
0.000579 0.002314 0.119326 0.232079 0.188790 0.674053 -0.062500 0 0 0 0 0 0 3 783987
0.000579 0.002314 0.119326 0.232092 0.188776 0.674053 -0.062500 0 0 0 0 0 0 3 785005
0.000579 0.002314 0.119326 0.232079 0.188788 0.674053 -0.062500 0 0 0 0 0 0 3 785988
0.000579 0.002314 0.119326 0.232088 0.188787 0.674046 -0.062500 0 0 0 0 0 0 3 787003
0.000584 0.002297 0.119337 0.162309 0.418190 0.521324 -0.062500 0 0 0 0 0 0 3 787987
0.000587 0.002288 0.119341 0.190463 0.327740 0.596135 -0.062500 0 0 0 0 0 0 3 788933
0.000588 0.002283 0.119342 0.210694 0.261128 0.634770 -0.062500 0 0 0 0 0 0 3 789922
0.000589 0.002281 0.119342 0.221358 0.225403 0.649418 -0.062500 0 0 0 0 0 0 3 790931
0.000589 0.002280 0.119343 0.226733 0.207197 0.654604 -0.062500 0 0 0 0 0 0 3 791921
0.000589 0.002279 0.119343 0.229408 0.198015 0.656413 -0.062500 0 0 0 0 0 0 3 792928
0.000589 0.002279 0.119343 0.230758 0.193412 0.657043 -0.062500 0 0 0 0 0 0 3 793931
0.000589 0.002279 0.119343 0.231424 0.191088 0.657259 -0.062500 0 0 0 0 0 0 3 794925
0.000589 0.002279 0.119343 0.231758 0.189949 0.657336 -0.062500 0 0 0 0 0 0 3 795939
0.000589 0.002279 0.119343 0.231911 0.189359 0.657362 -0.062500 0 0 0 0 0 0 3 796924
0.000589 0.002279 0.119343 0.231999 0.189089 0.657370 -0.062500 0 0 0 0 0 0 3 797933
0.000589 0.002279 0.119343 0.232047 0.188931 0.657375 -0.062500 0 0 0 0 0 0 3 798934
0.000589 0.002279 0.119343 0.232068 0.188860 0.657370 -0.062500 0 0 0 0 0 0 3 799921
0.000589 0.002279 0.119343 0.232068 0.188823 0.657377 -0.062500 0 0 0 0 0 0 3 800931
0.000589 0.002279 0.119343 0.232075 0.188797 0.657372 -0.062500 0 0 0 0 0 0 3 801933
0.000590 0.002279 0.119343 0.232083 0.188803 0.657377 -0.062500 0 0 0 0 0 0 3 802920
0.000589 0.002279 0.119343 0.232091 0.188782 0.657372 -0.062500 0 0 0 0 0 0 3 803933
0.000590 0.002279 0.119343 0.232080 0.188783 0.657378 -0.062500 0 0 0 0 0 0 3 804929
0.000589 0.002279 0.119343 0.232087 0.188791 0.657365 -0.062500 0 0 0 0 0 0 3 805927
0.000571 0.002283 0.119353 0.470423 0.130208 0.511333 -0.062500 0 0 0 0 0 0 3 806927
0.000562 0.002285 0.119357 0.375393 0.154815 0.582870 -0.062500 0 0 0 0 0 0 3 807925
0.000557 0.002287 0.119358 0.306239 0.171746 0.619816 -0.062500 0 0 0 0 0 0 3 808929
0.000555 0.002287 0.119358 0.269446 0.180414 0.633816 -0.062500 0 0 0 0 0 0 3 809926
0.000554 0.002287 0.119358 0.250799 0.184658 0.638776 -0.062500 0 0 0 0 0 0 3 810925
0.000553 0.002287 0.119359 0.241445 0.186740 0.640510 -0.062500 0 0 0 0 0 0 3 811919
0.000553 0.002287 0.119359 0.236779 0.187773 0.641104 -0.062500 0 0 0 0 0 0 3 812916
0.000553 0.002288 0.119359 0.234428 0.188281 0.641320 -0.062500 0 0 0 0 0 0 3 813912
0.000553 0.002288 0.119359 0.233254 0.188537 0.641385 -0.062500 0 0 0 0 0 0 3 814929
0.000553 0.002288 0.119359 0.232669 0.188660 0.641417 -0.062500 0 0 0 0 0 0 3 815928
0.000553 0.002288 0.119359 0.232375 0.188726 0.641420 -0.062500 0 0 0 0 0 0 3 816928
0.000553 0.002288 0.119359 0.232234 0.188759 0.641426 -0.062500 0 0 0 0 0 0 3 817925
0.000553 0.002288 0.119359 0.232163 0.188774 0.641420 -0.062500 0 0 0 0 0 0 3 818910
0.000553 0.002288 0.119359 0.232126 0.188773 0.641426 -0.062500 0 0 0 0 0 0 3 819930
0.000553 0.002288 0.119359 0.232108 0.188786 0.641427 -0.062500 0 0 0 0 0 0 3 820928
0.000553 0.002288 0.119359 0.232087 0.188782 0.641427 -0.062500 0 0 0 0 0 0 3 821926
0.000553 0.002288 0.119359 0.232085 0.188781 0.641427 -0.062500 0 0 0 0 0 0 3 822924
0.000553 0.002288 0.119359 0.232092 0.188790 0.641434 -0.062500 0 0 0 0 0 0 3 823926
0.000534 0.002292 0.119369 0.470559 0.130181 0.495493 -0.062500 0 0 0 0 0 0 3 824926
0.000525 0.002294 0.119373 0.375455 0.154802 0.566988 -0.062500 0 0 0 0 0 0 3 825925
0.000521 0.002295 0.119374 0.306263 0.171741 0.603900 -0.062500 0 0 0 0 0 0 3 826926
0.000518 0.002296 0.119374 0.269453 0.180412 0.617882 -0.062500 0 0 0 0 0 0 3 827927
0.000517 0.002296 0.119374 0.250809 0.184656 0.622846 -0.062500 0 0 0 0 0 0 3 828927
0.000517 0.002296 0.119374 0.241453 0.186738 0.624577 -0.062500 0 0 0 0 0 0 3 829927
0.000516 0.002296 0.119374 0.236775 0.187774 0.625176 -0.062500 0 0 0 0 0 0 3 830924
0.000516 0.002296 0.119375 0.234430 0.188290 0.625377 -0.062500 0 0 0 0 0 0 3 831925
0.000516 0.002296 0.119375 0.233248 0.188540 0.625453 -0.062500 0 0 0 0 0 0 3 832927
0.000516 0.002296 0.119375 0.232673 0.188659 0.625480 -0.062500 0 0 0 0 0 0 3 833927
0.000516 0.002296 0.119375 0.232380 0.188725 0.625482 -0.062500 0 0 0 0 0 0 3 834924
0.000516 0.002296 0.119375 0.232228 0.188760 0.625495 -0.062500 0 0 0 0 0 0 3 835922
0.000498 0.002301 0.119385 0.470753 0.130141 0.479697 -0.062500 0 0 0 0 0 0 3 837012
0.000488 0.002303 0.119389 0.375546 0.154783 0.551109 -0.062500 0 0 0 0 0 0 3 838007
0.000484 0.002304 0.119390 0.306301 0.171732 0.587991 -0.062500 0 0 0 0 0 0 3 838988
0.000482 0.002305 0.119390 0.269468 0.180389 0.601975 -0.062500 0 0 0 0 0 0 3 840002
0.000480 0.002305 0.119390 0.250817 0.184662 0.606924 -0.062500 0 0 0 0 0 0 3 841018
0.000480 0.002305 0.119390 0.241458 0.186748 0.608649 -0.062500 0 0 0 0 0 0 3 842003
0.000461 0.002309 0.119401 0.475506 0.129114 0.463586 -0.062500 0 0 0 0 0 0 3 843007
0.000452 0.002312 0.119404 0.377904 0.154269 0.535145 -0.062500 0 0 0 0 0 0 3 843988
0.000447 0.002313 0.119406 0.307479 0.171486 0.572067 -0.062500 0 0 0 0 0 0 3 844983
0.000445 0.002313 0.119406 0.270047 0.180268 0.586046 -0.062500 0 0 0 0 0 0 3 845980
0.000444 0.002314 0.119406 0.251113 0.184585 0.591013 -0.062500 0 0 0 0 0 0 3 846976
0.000425 0.002318 0.119417 0.492257 0.083721 0.447203 -0.062500 0 0 0 0 0 0 3 847979
0.000415 0.002320 0.119420 0.392194 0.109435 0.519093 -0.062500 0 0 0 0 0 0 3 849005
0.000410 0.002321 0.119422 0.320526 0.126906 0.556110 -0.062500 0 0 0 0 0 0 3 850008
0.000408 0.002322 0.119422 0.282473 0.135828 0.570146 -0.062500 0 0 0 0 0 0 3 850986
0.000407 0.002322 0.119422 0.263216 0.140209 0.575110 -0.062500 0 0 0 0 0 0 3 852002
0.000406 0.002322 0.119422 0.253560 0.142380 0.576848 -0.062500 0 0 0 0 0 0 3 852988
0.000406 0.002322 0.119422 0.248730 0.143432 0.577449 -0.062500 0 0 0 0 0 0 3 854001
0.000387 0.002327 0.119433 0.485291 0.085245 0.432248 -0.062500 0 0 0 0 0 0 3 854984
0.000378 0.002329 0.119436 0.388697 0.110193 0.503537 -0.062500 0 0 0 0 0 0 3 856006
0.000374 0.002330 0.119437 0.318767 0.127275 0.540343 -0.062500 0 0 0 0 0 0 3 857010
0.000371 0.002331 0.119438 0.281598 0.136016 0.554300 -0.062500 0 0 0 0 0 0 3 858004
0.000370 0.002331 0.119438 0.262776 0.140319 0.559243 -0.062500 0 0 0 0 0 0 3 858987
0.000369 0.002331 0.119438 0.253335 0.142422 0.560969 -0.062500 0 0 0 0 0 0 3 860003
0.000369 0.002331 0.119438 0.248616 0.143447 0.561573 -0.062500 0 0 0 0 0 0 3 860987
0.000369 0.002331 0.119438 0.246253 0.143966 0.561778 -0.062500 0 0 0 0 0 0 3 862000
0.000351 0.002336 0.119448 0.484194 0.085488 0.416563 -0.062500 0 0 0 0 0 0 3 862986
0.000341 0.002338 0.119452 0.388138 0.110301 0.487744 -0.062500 0 0 0 0 0 0 3 864003
0.000337 0.002339 0.119453 0.318482 0.127339 0.524503 -0.062500 0 0 0 0 0 0 3 864986
0.000334 0.002340 0.119454 0.281439 0.136051 0.538434 -0.062500 0 0 0 0 0 0 3 866002
0.000333 0.002340 0.119454 0.262702 0.140336 0.543380 -0.062500 0 0 0 0 0 0 3 867002
0.000333 0.002340 0.119454 0.253301 0.142430 0.545103 -0.062500 0 0 0 0 0 0 3 867985
0.000332 0.002340 0.119454 0.248604 0.143460 0.545705 -0.062500 0 0 0 0 0 0 3 869002
0.000314 0.002345 0.119464 0.492155 0.085743 0.400755 -0.062500 0 0 0 0 0 0 3 870006
0.000304 0.002347 0.119468 0.395444 0.110711 0.471914 -0.062500 0 0 0 0 0 0 3 871001
0.000300 0.002348 0.119469 0.325447 0.127816 0.508653 -0.062500 0 0 0 0 0 0 3 871984
0.000298 0.002348 0.119470 0.288256 0.136562 0.522586 -0.062500 0 0 0 0 0 0 3 872928
0.000296 0.002349 0.119470 0.269434 0.140855 0.527532 -0.062500 0 0 0 0 0 0 3 873929
0.000296 0.002349 0.119470 0.260004 0.142975 0.529243 -0.062500 0 0 0 0 0 0 3 874920
0.000295 0.002349 0.119470 0.255273 0.144005 0.529849 -0.062500 0 0 0 0 0 0 3 875928
0.000277 0.002353 0.119480 0.492299 0.085725 0.385036 -0.062500 0 0 0 0 0 0 3 876930
0.000268 0.002355 0.119484 0.395496 0.110701 0.456117 -0.062500 0 0 0 0 0 0 3 877921
0.000263 0.002357 0.119485 0.325470 0.127811 0.492831 -0.062500 0 0 0 0 0 0 3 878929
0.000261 0.002357 0.119485 0.288274 0.136557 0.506740 -0.062500 0 0 0 0 0 0 3 879915
0.000259 0.002357 0.119486 0.269438 0.140844 0.511689 -0.062500 0 0 0 0 0 0 3 880930
0.000259 0.002357 0.119486 0.259996 0.142956 0.513410 -0.062500 0 0 0 0 0 0 3 881937
0.000259 0.002357 0.119486 0.255278 0.144002 0.514008 -0.062500 0 0 0 0 0 0 3 882932
0.000258 0.002358 0.119486 0.252913 0.144523 0.514209 -0.062500 0 0 0 0 0 0 3 883918
0.000240 0.002362 0.119496 0.491236 0.085961 0.369396 -0.062500 0 0 0 0 0 0 3 884932
0.000231 0.002364 0.119500 0.394981 0.110810 0.440370 -0.062500 0 0 0 0 0 0 3 885924
0.000213 0.002351 0.119491 0.496190 0.310691 0.616506 -0.062500 0 0 0 0 0 0 3 886911
0.000204 0.002345 0.119488 0.387924 0.211159 0.562228 -0.062500 0 0 0 0 0 0 3 887925
0.000200 0.002342 0.119487 0.319596 0.162491 0.531847 -0.062500 0 0 0 0 0 0 3 888925
0.000197 0.002340 0.119486 0.276856 0.137719 0.520150 -0.062500 0 0 0 0 0 0 3 889923
0.000196 0.002339 0.119486 0.258847 0.124827 0.515986 -0.062500 0 0 0 0 0 0 3 890922
0.000196 0.002339 0.119486 0.249827 0.118395 0.514521 -0.062500 0 0 0 0 0 0 3 891923
0.000195 0.002339 0.119486 0.245326 0.115203 0.514013 -0.062500 0 0 0 0 0 0 3 892925
0.000195 0.002339 0.119486 0.243072 0.113608 0.513843 -0.062500 0 0 0 0 0 0 3 893909
0.000177 0.002343 0.119497 0.488633 0.053083 0.369084 -0.062500 0 0 0 0 0 0 3 894927
0.000168 0.002345 0.119500 0.392295 0.077404 0.439916 -0.062500 0 0 0 0 0 0 3 895930
0.000163 0.002346 0.119501 0.322503 0.094203 0.476514 -0.062500 0 0 0 0 0 0 3 896930
0.000161 0.002347 0.119502 0.285425 0.102793 0.490391 -0.062500 0 0 0 0 0 0 3 897926
0.000146 0.002333 0.119492 0.430490 0.290649 0.635004 -0.062500 0 0 0 0 0 0 3 898915
0.000139 0.002326 0.119489 0.352679 0.218441 0.568416 -0.062500 0 0 0 0 0 0 3 899905
0.000136 0.002323 0.119487 0.298435 0.166533 0.533661 -0.062500 0 0 0 0 0 0 3 900924
0.000134 0.002321 0.119487 0.269799 0.139273 0.520427 -0.062500 0 0 0 0 0 0 3 901925
0.000133 0.002320 0.119487 0.255327 0.125590 0.515726 -0.062500 0 0 0 0 0 0 3 902906
0.000132 0.002320 0.119487 0.248069 0.118787 0.514097 -0.062500 0 0 0 0 0 0 3 903923
0.000119 0.002306 0.119477 0.415213 0.298025 0.653339 -0.062500 0 0 0 0 0 0 3 904924
0.000112 0.002299 0.119473 0.345045 0.222105 0.584789 -0.062500 0 0 0 0 0 0 3 905923
0.000109 0.002295 0.119472 0.294634 0.168360 0.549312 -0.062500 0 0 0 0 0 0 3 906922
0.000107 0.002293 0.119472 0.267888 0.140181 0.535851 -0.062500 0 0 0 0 0 0 3 907923
0.000107 0.002292 0.119472 0.254366 0.126052 0.531060 -0.062500 0 0 0 0 0 0 3 908928
0.000088 0.002297 0.119482 0.487410 0.060214 0.384948 -0.062500 0 0 0 0 0 0 3 909927
0.000078 0.002298 0.119485 0.388146 0.081394 0.455101 -0.062500 0 0 0 0 0 0 3 910905
0.000074 0.002299 0.119487 0.316892 0.096630 0.491438 -0.062500 0 0 0 0 0 0 3 911923
0.000071 0.002300 0.119487 0.279102 0.104456 0.505229 -0.062500 0 0 0 0 0 0 3 912925
0.000057 0.002286 0.119477 0.430632 0.290843 0.650136 -0.062500 0 0 0 0 0 0 3 913906
0.000050 0.002279 0.119474 0.352777 0.218535 0.583380 -0.062500 0 0 0 0 0 0 3 914922
0.000046 0.002276 0.119473 0.298503 0.166596 0.548524 -0.062500 0 0 0 0 0 0 3 915924
0.000044 0.002274 0.119472 0.269832 0.139313 0.535274 -0.062500 0 0 0 0 0 0 3 916906
0.000043 0.002273 0.119472 0.255341 0.125611 0.530552 -0.062500 0 0 0 0 0 0 3 917923
0.000043 0.002273 0.119472 0.248079 0.118791 0.528911 -0.062500 0 0 0 0 0 0 3 918921
0.000043 0.002273 0.119472 0.244456 0.115392 0.528338 -0.062500 0 0 0 0 0 0 3 919925
0.000030 0.002259 0.119462 0.413192 0.296165 0.668310 -0.062500 0 0 0 0 0 0 3 920925
0.000023 0.002252 0.119458 0.344047 0.221172 0.599694 -0.062500 0 0 0 0 0 0 3 921925
0.000020 0.002248 0.119457 0.294147 0.167912 0.564186 -0.062500 0 0 0 0 0 0 3 922923
0.000018 0.002246 0.119457 0.267666 0.139960 0.550709 -0.062500 0 0 0 0 0 0 3 923921
0.000017 0.002246 0.119457 0.254258 0.125947 0.545921 -0.062500 0 0 0 0 0 0 3 924925
0.000017 0.002245 0.119457 0.247546 0.118955 0.544248 -0.062500 0 0 0 0 0 0 3 925923
0.000017 0.002245 0.119457 0.244177 0.115474 0.543672 -0.062500 0 0 0 0 0 0 3 926923
0.000016 0.002245 0.119457 0.242499 0.113745 0.543461 -0.062500 0 0 0 0 0 0 3 927924
0.000016 0.002245 0.119457 0.241657 0.112878 0.543398 -0.062500 0 0 0 0 0 0 3 928923
0.000016 0.002245 0.119457 0.241245 0.112447 0.543370 -0.062500 0 0 0 0 0 0 3 929922
0.000016 0.002245 0.119457 0.241028 0.112220 0.543367 -0.062500 0 0 0 0 0 0 3 930920
0.000003 0.002231 0.119447 0.411387 0.294488 0.683655 -0.062500 0 0 0 0 0 0 3 931913
-0.000003 0.002224 0.119443 0.329433 0.203283 0.615051 -0.062500 0 0 0 0 0 0 3 932922
-0.000025 0.002225 0.119452 0.519974 0.091683 0.435386 -0.062500 0 0 0 0 0 0 3 933912
-0.000036 0.002225 0.119455 0.397717 0.088564 0.492512 -0.062500 0 0 0 0 0 0 3 934920
-0.000041 0.002226 0.119456 0.314809 0.091619 0.524184 -0.062500 0 0 0 0 0 0 3 935912
-0.000044 0.002226 0.119457 0.271191 0.093393 0.536325 -0.062500 0 0 0 0 0 0 3 936922
-0.000045 0.002226 0.119457 0.249158 0.094222 0.540652 -0.062500 0 0 0 0 0 0 3 937912
-0.000046 0.002226 0.119457 0.238131 0.094614 0.542164 -0.062500 0 0 0 0 0 0 3 938926
-0.000046 0.002226 0.119457 0.232621 0.094786 0.542678 -0.062500 0 0 0 0 0 0 3 939911
-0.000047 0.002226 0.119457 0.229848 0.094878 0.542862 -0.062500 0 0 0 0 0 0 3 940920
-0.000047 0.002226 0.119457 0.228476 0.094905 0.542922 -0.062500 0 0 0 0 0 0 3 941912
-0.000047 0.002226 0.119457 0.227787 0.094932 0.542939 -0.062500 0 0 0 0 0 0 3 942921
-0.000047 0.002226 0.119457 0.227434 0.094940 0.542960 -0.062500 0 0 0 0 0 0 3 943923
-0.000047 0.002226 0.119457 0.227270 0.094949 0.542955 -0.062500 0 0 0 0 0 0 3 945009
-0.000065 0.002230 0.119467 0.467318 0.036177 0.398958 -0.062500 0 0 0 0 0 0 3 946001
-0.000075 0.002232 0.119471 0.371194 0.060810 0.469484 -0.062500 0 0 0 0 0 0 3 947013
-0.000079 0.002233 0.119472 0.301515 0.077803 0.505907 -0.062500 0 0 0 0 0 0 3 948021
-0.000081 0.002234 0.119473 0.264541 0.086499 0.519709 -0.062500 0 0 0 0 0 0 3 949018
-0.000083 0.002234 0.119473 0.245829 0.090780 0.524612 -0.062500 0 0 0 0 0 0 3 950011
-0.000083 0.002234 0.119473 0.236464 0.092890 0.526325 -0.062500 0 0 0 0 0 0 3 951015
-0.000083 0.002234 0.119473 0.231786 0.093920 0.526914 -0.062500 0 0 0 0 0 0 3 952007
-0.000084 0.002234 0.119473 0.229442 0.094447 0.527126 -0.062500 0 0 0 0 0 0 3 952927
-0.000084 0.002234 0.119473 0.228270 0.094696 0.527190 -0.062500 0 0 0 0 0 0 3 953924
-0.000102 0.002239 0.119483 0.467946 0.036034 0.383345 -0.062500 0 0 0 0 0 0 3 954924
-0.000111 0.002241 0.119487 0.371497 0.060742 0.453813 -0.062500 0 0 0 0 0 0 3 955923
-0.000116 0.002242 0.119488 0.301659 0.077750 0.490214 -0.062500 0 0 0 0 0 0 3 956905
-0.000118 0.002243 0.119488 0.264605 0.086483 0.504010 -0.062500 0 0 0 0 0 0 3 957950
-0.000120 0.002243 0.119488 0.245876 0.090779 0.508899 -0.062500 0 0 0 0 0 0 3 958929
-0.000120 0.002243 0.119488 0.236487 0.092885 0.510606 -0.062500 0 0 0 0 0 0 3 959924
-0.000120 0.002243 0.119488 0.231783 0.093920 0.511205 -0.062500 0 0 0 0 0 0 3 960935
-0.000139 0.002248 0.119499 0.469835 0.035616 0.367670 -0.062500 0 0 0 0 0 0 3 961933
-0.000148 0.002250 0.119502 0.372443 0.060526 0.438128 -0.062500 0 0 0 0 0 0 3 962932
-0.000153 0.002251 0.119504 0.302128 0.077653 0.474513 -0.062500 0 0 0 0 0 0 3 963932
-0.000155 0.002252 0.119504 0.264836 0.086431 0.488304 -0.062500 0 0 0 0 0 0 3 964933
-0.000156 0.002252 0.119504 0.245976 0.090756 0.493203 -0.062500 0 0 0 0 0 0 3 965919
-0.000157 0.002252 0.119504 0.236538 0.092874 0.494908 -0.062500 0 0 0 0 0 0 3 966938
-0.000176 0.002257 0.119514 0.472348 0.035075 0.351893 -0.062500 0 0 0 0 0 0 3 967934
-0.000185 0.002259 0.119518 0.373686 0.060255 0.422423 -0.062500 0 0 0 0 0 0 3 968938
-0.000190 0.002260 0.119519 0.302740 0.077524 0.458818 -0.062500 0 0 0 0 0 0 3 969933
-0.000192 0.002260 0.119520 0.265138 0.086362 0.472618 -0.062500 0 0 0 0 0 0 3 970932
-0.000193 0.002261 0.119520 0.246140 0.090718 0.477510 -0.062500 0 0 0 0 0 0 3 971932
-0.000194 0.002261 0.119520 0.236618 0.092855 0.479229 -0.062500 0 0 0 0 0 0 3 972933
-0.000194 0.002261 0.119520 0.231853 0.093904 0.479811 -0.062500 0 0 0 0 0 0 3 973932
-0.000213 0.002265 0.119530 0.444043 0.044626 0.336541 -0.062500 0 0 0 0 0 0 3 974901
-0.000222 0.002268 0.119534 0.346483 0.069560 0.406861 -0.062500 0 0 0 0 0 0 3 975920
-0.000227 0.002269 0.119535 0.276089 0.086701 0.443192 -0.062500 0 0 0 0 0 0 3 976931
-0.000229 0.002269 0.119535 0.238766 0.095475 0.456953 -0.062500 0 0 0 0 0 0 3 977931
-0.000230 0.002269 0.119535 0.219910 0.099809 0.461854 -0.062500 0 0 0 0 0 0 3 978930
-0.000231 0.002270 0.119536 0.210444 0.101933 0.463544 -0.062500 0 0 0 0 0 0 3 979932
-0.000231 0.002270 0.119536 0.205737 0.102980 0.464142 -0.062500 0 0 0 0 0 0 3 980934
-0.000250 0.002274 0.119546 0.444144 0.044598 0.321005 -0.062500 0 0 0 0 0 0 3 981926
-0.000259 0.002276 0.119549 0.346534 0.069538 0.391253 -0.062500 0 0 0 0 0 0 3 982925
-0.000264 0.002277 0.119551 0.276120 0.086703 0.427539 -0.062500 0 0 0 0 0 0 3 983931
-0.000266 0.002278 0.119551 0.238770 0.095486 0.441307 -0.062500 0 0 0 0 0 0 3 984933
-0.000267 0.002278 0.119551 0.219909 0.099810 0.446188 -0.062500 0 0 0 0 0 0 3 985934
-0.000268 0.002278 0.119551 0.210452 0.101932 0.447885 -0.062500 0 0 0 0 0 0 3 986922
-0.000268 0.002278 0.119551 0.205724 0.102972 0.448481 -0.062500 0 0 0 0 0 0 3 987929
-0.000287 0.002283 0.119561 0.444286 0.044579 0.305482 -0.062500 0 0 0 0 0 0 3 988928
-0.000296 0.002285 0.119565 0.346593 0.069537 0.375658 -0.062500 0 0 0 0 0 0 3 989932
-0.000301 0.002286 0.119566 0.276139 0.086680 0.411913 -0.062500 0 0 0 0 0 0 3 990932
-0.000303 0.002287 0.119567 0.238776 0.095482 0.425663 -0.062500 0 0 0 0 0 0 3 991932
-0.000304 0.002287 0.119567 0.219911 0.099799 0.430541 -0.062500 0 0 0 0 0 0 3 992933
-0.000305 0.002287 0.119567 0.210459 0.101929 0.432240 -0.062500 0 0 0 0 0 0 3 993928
-0.000305 0.002287 0.119567 0.205731 0.102971 0.432835 -0.062500 0 0 0 0 0 0 3 994928
-0.000324 0.002292 0.119577 0.444402 0.044546 0.289967 -0.062500 0 0 0 0 0 0 3 995901
-0.000333 0.002294 0.119581 0.346654 0.069524 0.360083 -0.062500 0 0 0 0 0 0 3 996930
-0.000338 0.002295 0.119582 0.276159 0.086686 0.396295 -0.062500 0 0 0 0 0 0 3 997921
-0.000340 0.002296 0.119582 0.238783 0.095481 0.410031 -0.062500 0 0 0 0 0 0 3 998926
-0.000342 0.002296 0.119582 0.219907 0.099810 0.414913 -0.062500 0 0 0 0 0 0 3 999915
-0.000342 0.002296 0.119582 0.210466 0.101928 0.416610 -0.062500 0 0 0 0 0 0 4 924
-0.000342 0.002296 0.119582 0.205737 0.102969 0.417202 -0.062500 0 0 0 0 0 0 4 1915
-0.000343 0.002296 0.119582 0.203366 0.103493 0.417408 -0.062500 0 0 0 0 0 0 4 2924
-0.000361 0.002301 0.119593 0.443357 0.044779 0.274538 -0.062500 0 0 0 0 0 0 4 3914
-0.000370 0.002303 0.119596 0.346116 0.069638 0.344536 -0.062500 0 0 0 0 0 0 4 4923
-0.000375 0.002304 0.119597 0.275890 0.086737 0.380702 -0.062500 0 0 0 0 0 0 4 5915
-0.000377 0.002304 0.119598 0.238648 0.095511 0.394420 -0.062500 0 0 0 0 0 0 4 6923
-0.000379 0.002305 0.119598 0.219836 0.099827 0.399299 -0.062500 0 0 0 0 0 0 4 7915
-0.000379 0.002305 0.119598 0.210421 0.101939 0.400999 -0.062500 0 0 0 0 0 0 4 8924
-0.000379 0.002305 0.119598 0.205716 0.102974 0.401577 -0.062500 0 0 0 0 0 0 4 9927
-0.000380 0.002305 0.119598 0.203358 0.103495 0.401793 -0.062500 0 0 0 0 0 0 4 10944
-0.000380 0.002305 0.119598 0.202189 0.103752 0.401860 -0.062500 0 0 0 0 0 0 4 11933
-0.000398 0.002309 0.119608 0.442900 0.044887 0.259070 -0.062500 0 0 0 0 0 0 4 13042
-0.000408 0.002312 0.119612 0.345875 0.069684 0.328980 -0.062500 0 0 0 0 0 0 4 13926
-0.000412 0.002313 0.119613 0.275759 0.086766 0.365128 -0.062500 0 0 0 0 0 0 4 14921
-0.000415 0.002313 0.119613 0.238586 0.095515 0.378817 -0.062500 0 0 0 0 0 0 4 15921
-0.000416 0.002313 0.119614 0.219798 0.099824 0.383693 -0.062500 0 0 0 0 0 0 4 16923
-0.000416 0.002314 0.119614 0.210401 0.101942 0.385388 -0.062500 0 0 0 0 0 0 4 17931
-0.000417 0.002314 0.119614 0.205706 0.102987 0.385990 -0.062500 0 0 0 0 0 0 4 18922
-0.000435 0.002318 0.119624 0.414118 0.057259 0.243512 -0.062500 0 0 0 0 0 0 4 19932
-0.000445 0.002320 0.119627 0.316146 0.082268 0.313402 -0.062500 0 0 0 0 0 0 4 20931
-0.000449 0.002321 0.119629 0.245548 0.099449 0.349532 -0.062500 0 0 0 0 0 0 4 21928
-0.000452 0.002322 0.119629 0.208140 0.108261 0.363234 -0.062500 0 0 0 0 0 0 4 22929
-0.000453 0.002322 0.119629 0.189236 0.112587 0.368102 -0.062500 0 0 0 0 0 0 4 24036
-0.000453 0.002322 0.119629 0.179780 0.114718 0.369798 -0.062500 0 0 0 0 0 0 4 25057
-0.000472 0.002327 0.119639 0.416624 0.056717 0.227840 -0.062500 0 0 0 0 0 0 4 25927
-0.000482 0.002329 0.119643 0.317390 0.081996 0.297809 -0.062500 0 0 0 0 0 0 4 27056
-0.000486 0.002330 0.119644 0.246160 0.099320 0.333949 -0.062500 0 0 0 0 0 0 4 28060
-0.000489 0.002331 0.119645 0.208443 0.108193 0.347659 -0.062500 0 0 0 0 0 0 4 29066
-0.000490 0.002331 0.119645 0.189400 0.112550 0.352519 -0.062500 0 0 0 0 0 0 4 30059
-0.000509 0.002336 0.119655 0.421557 0.055623 0.211808 -0.062500 0 0 0 0 0 0 4 31060
-0.000519 0.002338 0.119659 0.319845 0.081454 0.282097 -0.062500 0 0 0 0 0 0 4 32058
-0.000523 0.002339 0.119660 0.247380 0.099051 0.318330 -0.062500 0 0 0 0 0 0 4 33053
-0.000526 0.002340 0.119660 0.209055 0.108053 0.332071 -0.062500 0 0 0 0 0 0 4 34055
-0.000527 0.002340 0.119660 0.189705 0.112490 0.336955 -0.062500 0 0 0 0 0 0 4 35055
-0.000546 0.002345 0.119671 0.433705 0.048314 0.196368 -0.062500 0 0 0 0 0 0 4 36055
-0.000556 0.002347 0.119674 0.331850 0.074165 0.266593 -0.062500 0 0 0 0 0 0 4 37058
-0.000561 0.002348 0.119675 0.259317 0.091776 0.302801 -0.062500 0 0 0 0 0 0 4 38052
-0.000563 0.002348 0.119676 0.220949 0.100787 0.316517 -0.062500 0 0 0 0 0 0 4 39051
-0.000564 0.002349 0.119676 0.201581 0.105218 0.321403 -0.062500 0 0 0 0 0 0 4 40052
-0.000565 0.002349 0.119676 0.191890 0.107403 0.323113 -0.062500 0 0 0 0 0 0 4 41048
-0.000584 0.002353 0.119686 0.428992 0.049355 0.181548 -0.062500 0 0 0 0 0 0 4 42055
-0.000593 0.002356 0.119690 0.329503 0.074684 0.251309 -0.062500 0 0 0 0 0 0 4 43053
-0.000598 0.002357 0.119691 0.258133 0.092037 0.287348 -0.062500 0 0 0 0 0 0 4 44058
-0.000600 0.002357 0.119691 0.220342 0.100916 0.301020 -0.062500 0 0 0 0 0 0 4 45056
-0.000601 0.002357 0.119691 0.201282 0.105286 0.305879 -0.062500 0 0 0 0 0 0 4 46055
-0.000602 0.002358 0.119691 0.191743 0.107436 0.307571 -0.062500 0 0 0 0 0 0 4 47055
-0.000634 0.002348 0.119692 0.598924 0.231700 0.307580 -0.062500 0 0 0 0 0 0 4 48054
-0.000650 0.002344 0.119692 0.398729 0.195615 0.308217 -0.062500 0 0 0 0 0 0 4 49055
-0.000658 0.002341 0.119692 0.278078 0.160141 0.308398 -0.062500 0 0 0 0 0 0 4 50053
-0.000662 0.002340 0.119692 0.198782 0.149281 0.308436 -0.062500 0 0 0 0 0 0 4 51055
-0.000664 0.002339 0.119692 0.166393 0.139761 0.308439 -0.062500 0 0 0 0 0 0 4 52052
-0.000665 0.002339 0.119692 0.150166 0.134975 0.308438 -0.062500 0 0 0 0 0 0 4 53043
-0.000665 0.002339 0.119692 0.142035 0.132593 0.308427 -0.062500 0 0 0 0 0 0 4 54047
-0.000666 0.002339 0.119692 0.137975 0.131396 0.308440 -0.062500 0 0 0 0 0 0 4 55056
-0.000684 0.002343 0.119702 0.393429 0.063676 0.166614 -0.062500 0 0 0 0 0 0 4 56053
-0.000694 0.002346 0.119705 0.295178 0.088181 0.236002 -0.062500 0 0 0 0 0 0 4 57055
-0.000698 0.002347 0.119706 0.224429 0.105125 0.271886 -0.062500 0 0 0 0 0 0 4 58054
-0.000701 0.002347 0.119707 0.186985 0.113804 0.285507 -0.062500 0 0 0 0 0 0 4 59054
-0.000702 0.002347 0.119707 0.168075 0.118087 0.290345 -0.062500 0 0 0 0 0 0 4 60056
-0.000715 0.002333 0.119697 0.313084 0.310426 0.433727 -0.062500 0 0 0 0 0 0 4 61054
-0.000741 0.002331 0.119704 0.483202 0.178204 0.223435 -0.062500 0 0 0 0 0 0 4 62053
-0.000754 0.002330 0.119706 0.334304 0.150727 0.257090 -0.062500 0 0 0 0 0 0 4 63054
-0.000760 0.002329 0.119707 0.236591 0.140371 0.279366 -0.062500 0 0 0 0 0 0 4 64040
-0.000763 0.002329 0.119707 0.185465 0.135363 0.288127 -0.062500 0 0 0 0 0 0 4 65048
-0.000765 0.002329 0.119707 0.159708 0.132822 0.291274 -0.062500 0 0 0 0 0 0 4 66038
-0.000766 0.002329 0.119707 0.146815 0.131531 0.292365 -0.062500 0 0 0 0 0 0 4 67047
-0.000779 0.002315 0.119697 0.309957 0.313067 0.434637 -0.062500 0 0 0 0 0 0 4 68038
-0.000804 0.002312 0.119703 0.481811 0.179512 0.223995 -0.062500 0 0 0 0 0 0 4 69048
-0.000817 0.002311 0.119706 0.333602 0.151364 0.257348 -0.062500 0 0 0 0 0 0 4 70037
-0.000823 0.002310 0.119707 0.236242 0.140697 0.279494 -0.062500 0 0 0 0 0 0 4 71047
-0.000827 0.002310 0.119707 0.185291 0.135518 0.288221 -0.062500 0 0 0 0 0 0 4 72037
-0.000860 0.002300 0.119707 0.528668 0.265846 0.292116 -0.062500 0 0 0 0 0 0 4 73047
-0.000877 0.002296 0.119707 0.350982 0.215281 0.292992 -0.062500 0 0 0 0 0 0 4 74038
-0.000885 0.002293 0.119707 0.225044 0.178978 0.293143 -0.062500 0 0 0 0 0 0 4 75047
-0.000889 0.002292 0.119707 0.158357 0.159719 0.293146 -0.062500 0 0 0 0 0 0 4 76039
-0.000891 0.002291 0.119707 0.124659 0.149977 0.293136 -0.062500 0 0 0 0 0 0 4 77058
-0.000905 0.002277 0.119697 0.277113 0.327120 0.435403 -0.062500 0 0 0 0 0 0 4 78049
-0.000912 0.002270 0.119693 0.201394 0.250724 0.365899 -0.062500 0 0 0 0 0 0 4 79043
-0.000934 0.002271 0.119702 0.390838 0.137610 0.188825 -0.062500 0 0 0 0 0 0 4 80050
-0.000946 0.002272 0.119705 0.264911 0.134082 0.244150 -0.062500 0 0 0 0 0 0 4 81045
-0.000951 0.002272 0.119706 0.180141 0.137004 0.274968 -0.062500 0 0 0 0 0 0 4 81925
-0.000954 0.002272 0.119707 0.135668 0.138699 0.286804 -0.062500 0 0 0 0 0 0 4 83027
-0.000968 0.002258 0.119696 0.282495 0.321454 0.433482 -0.062500 0 0 0 0 0 0 4 84052
-0.000994 0.002256 0.119703 0.447022 0.188719 0.224498 -0.062500 0 0 0 0 0 0 4 85050
-0.001007 0.002254 0.119705 0.294668 0.160955 0.257876 -0.062500 0 0 0 0 0 0 4 86028
-0.001014 0.002254 0.119706 0.195221 0.150478 0.279988 -0.062500 0 0 0 0 0 0 4 87041
-0.001030 0.002239 0.119696 0.312358 0.327268 0.431325 -0.062500 0 0 0 0 0 0 4 88053
-0.001038 0.002232 0.119693 0.219058 0.250835 0.364770 -0.062500 0 0 0 0 0 0 4 89052
-0.001061 0.002233 0.119702 0.399970 0.137681 0.189084 -0.062500 0 0 0 0 0 0 4 90053
-0.001072 0.002234 0.119705 0.220848 0.135165 0.244560 -0.062500 0 0 0 0 0 0 4 91054
-0.001091 0.002220 0.119696 0.302779 0.319820 0.418220 -0.062500 0 0 0 0 0 0 4 92054
-0.001100 0.002213 0.119692 0.190134 0.247703 0.360312 -0.062500 0 0 0 0 0 0 4 93054
-0.001105 0.002210 0.119691 0.118149 0.195863 0.328355 -0.062500 0 0 0 0 0 0 4 94058
-0.001126 0.002213 0.119701 0.323679 0.109407 0.175625 -0.062500 0 0 0 0 0 0 4 95055
-0.001149 0.002200 0.119694 0.375651 0.302115 0.382967 -0.062500 0 0 0 0 0 0 4 96052
-0.001161 0.002194 0.119692 0.228612 0.238613 0.347148 -0.062500 0 0 0 0 0 0 4 97038
-0.001167 0.002191 0.119691 0.137543 0.191368 0.323876 -0.062500 0 0 0 0 0 0 4 98053
-0.001170 0.002189 0.119691 0.090171 0.166375 0.314704 -0.062500 0 0 0 0 0 0 4 99053
-0.001190 0.002193 0.119700 0.309630 0.094625 0.171164 -0.062500 0 0 0 0 0 0 4 100053
-0.001213 0.002181 0.119694 0.368443 0.294648 0.381847 -0.062500 0 0 0 0 0 0 4 101054
-0.001225 0.002175 0.119691 0.225004 0.234896 0.346986 -0.062500 0 0 0 0 0 0 4 102051
-0.001231 0.002172 0.119690 0.135750 0.189520 0.324047 -0.062500 0 0 0 0 0 0 4 103053
-0.001233 0.002170 0.119690 0.089271 0.165451 0.314988 -0.062500 0 0 0 0 0 0 4 104051
-0.001267 0.002160 0.119690 0.477949 0.275660 0.315050 -0.062500 0 0 0 0 0 0 4 105053
-0.001283 0.002155 0.119690 0.253976 0.207348 0.312448 -0.062500 0 0 0 0 0 0 4 106045
-0.001291 0.002153 0.119690 0.128553 0.168866 0.311178 -0.062500 0 0 0 0 0 0 4 107052
-0.001296 0.002151 0.119690 0.062126 0.148553 0.310662 -0.062500 0 0 0 0 0 0 4 108052
-0.001311 0.002137 0.119679 0.197046 0.319685 0.454027 -0.062500 0 0 0 0 0 0 4 109054
-0.001337 0.002134 0.119686 0.357171 0.181732 0.244023 -0.062500 0 0 0 0 0 0 4 110050
-0.001350 0.002133 0.119688 0.201729 0.151283 0.276077 -0.062500 0 0 0 0 0 0 4 111052
-0.001357 0.002132 0.119689 0.100710 0.139511 0.297628 -0.062500 0 0 0 0 0 0 4 112051
-0.001392 0.002122 0.119689 0.443961 0.248338 0.310207 -0.062500 0 0 0 0 0 0 4 113055
-0.001409 0.002117 0.119689 0.252556 0.196536 0.311421 -0.062500 0 0 0 0 0 0 4 114053
-0.001418 0.002115 0.119689 0.119744 0.159661 0.311415 -0.062500 0 0 0 0 0 0 4 115052
-0.001422 0.002114 0.119689 0.049616 0.140143 0.311335 -0.062500 0 0 0 0 0 0 4 116052
-0.001456 0.002104 0.119688 0.426381 0.252314 0.315789 -0.062500 0 0 0 0 0 0 4 117052
-0.001473 0.002099 0.119688 0.243784 0.198487 0.313742 -0.062500 0 0 0 0 0 0 4 118052
-0.001482 0.002096 0.119688 0.115355 0.160616 0.312555 -0.062500 0 0 0 0 0 0 4 119039
-0.001486 0.002095 0.119688 0.047438 0.140616 0.312074 -0.062500 0 0 0 0 0 0 4 120051
-0.001520 0.002085 0.119688 0.394061 0.221818 0.316764 -0.062500 0 0 0 0 0 0 4 121052
-0.001537 0.002080 0.119688 0.211998 0.167905 0.314475 -0.062500 0 0 0 0 0 0 4 122052
-0.001545 0.002078 0.119688 0.083852 0.130007 0.313189 -0.062500 0 0 0 0 0 0 4 123050
-0.001568 0.002081 0.119698 0.260265 0.050786 0.173580 -0.062500 0 0 0 0 0 0 4 124051
-0.001592 0.002068 0.119691 0.295530 0.246380 0.385788 -0.062500 0 0 0 0 0 0 4 125052
-0.001605 0.002062 0.119688 0.141182 0.184958 0.350419 -0.062500 0 0 0 0 0 0 4 126052
-0.001630 0.002064 0.119697 0.290828 0.079586 0.188309 -0.062500 0 0 0 0 0 0 4 127040
-0.001655 0.002051 0.119690 0.310928 0.260738 0.391636 -0.062500 0 0 0 0 0 0 4 128053
-0.001686 0.002049 0.119698 0.393420 0.132901 0.214191 -0.062500 0 0 0 0 0 0 4 129045
-0.001702 0.002048 0.119700 0.196252 0.107776 0.257679 -0.062500 0 0 0 0 0 0 4 130038
-0.001710 0.002047 0.119701 0.059700 0.065015 0.283174 -0.062500 0 0 0 0 0 0 4 131044
-0.001733 0.002051 0.119711 0.241104 0.001396 0.154497 -0.062500 0 0 0 0 0 0 4 132037
-0.001757 0.002039 0.119704 0.278328 0.204693 0.370597 -0.062500 0 0 0 0 0 0 4 133044
-0.001769 0.002034 0.119702 0.125355 0.147309 0.336184 -0.062500 0 0 0 0 0 0 4 134037
-0.001794 0.002035 0.119711 0.276083 0.043925 0.174884 -0.062500 0 0 0 0 0 0 4 135046
-0.001806 0.002036 0.119714 0.128414 0.045089 0.233512 -0.062500 0 0 0 0 0 0 4 136036
-0.001844 0.002027 0.119715 0.445218 0.171951 0.272045 -0.062500 0 0 0 0 0 0 4 137045
-0.001863 0.002023 0.119715 0.230501 0.126169 0.281062 -0.062500 0 0 0 0 0 0 4 138035
-0.001891 0.002025 0.119725 0.330849 0.033096 0.145581 -0.062500 0 0 0 0 0 0 4 139045
-0.001906 0.002026 0.119728 0.155907 0.039715 0.213932 -0.062500 0 0 0 0 0 0 4 140035
-0.001925 0.002013 0.119719 0.212666 0.198948 0.394360 -0.062500 0 0 0 0 0 0 4 141045
-0.001954 0.002010 0.119726 0.335185 0.070640 0.198948 -0.062500 0 0 0 0 0 0 4 142056
-0.001969 0.002009 0.119728 0.159124 0.045009 0.234344 -0.062500 0 0 0 0 0 0 4 143054
-0.001995 0.002013 0.119739 0.293044 -0.023648 0.119195 -0.062500 0 0 0 0 0 0 4 144041
-0.002021 0.002001 0.119732 0.303352 0.177149 0.340870 -0.062500 0 0 0 0 0 0 4 145062
-0.002052 0.002000 0.119740 0.382725 0.059455 0.170349 -0.062500 0 0 0 0 0 0 4 146057
-0.002068 0.001999 0.119742 0.182990 0.039458 0.215112 -0.062500 0 0 0 0 0 0 4 147050
-0.002095 0.002003 0.119753 0.305225 -0.026429 0.103614 -0.062500 0 0 0 0 0 0 4 148044
-0.002108 0.002005 0.119757 0.142159 -0.004894 0.180797 -0.062500 0 0 0 0 0 0 4 149056
-0.002115 0.002006 0.119758 0.038901 0.010691 0.219096 -0.062500 0 0 0 0 0 0 4 150041
-0.002137 0.002012 0.119768 0.237512 -0.061279 0.096351 -0.062500 0 0 0 0 0 0 4 151057
-0.002161 0.002000 0.119761 0.278376 0.147909 0.314365 -0.062500 0 0 0 0 0 0 4 152052
-0.002192 0.001999 0.119769 0.373879 0.034431 0.142691 -0.062500 0 0 0 0 0 0 4 153044
-0.002207 0.001998 0.119771 0.181806 0.016589 0.186597 -0.062500 0 0 0 0 0 0 4 154050
-0.002234 0.002003 0.119782 0.308228 -0.048263 0.075252 -0.062500 0 0 0 0 0 0 4 155050
-0.002247 0.002005 0.119786 0.146851 -0.026149 0.152057 -0.062500 0 0 0 0 0 0 4 156052
-0.002273 0.002010 0.119797 0.290523 -0.069691 0.053491 -0.062500 0 0 0 0 0 0 4 157054
-0.002298 0.001999 0.119790 0.304769 0.143653 0.280839 -0.062500 0 0 0 0 0 0 4 158021
-0.002330 0.001998 0.119798 0.387462 0.032267 0.112706 -0.062500 0 0 0 0 0 0 4 159057
-0.002346 0.001998 0.119800 0.196417 0.002207 0.157413 -0.062500 0 0 0 0 0 0 4 160024
-0.002354 0.001997 0.119801 0.073482 -0.002709 0.183164 -0.062500 0 0 0 0 0 0 4 161052
-0.002377 0.002002 0.119811 0.256214 -0.064421 0.056742 -0.062500 0 0 0 0 0 0 4 162050
-0.002388 0.002004 0.119815 0.124572 -0.040927 0.126954 -0.062500 0 0 0 0 0 0 4 163052
-0.002412 0.002009 0.119825 0.283682 -0.083802 0.026469 -0.062500 0 0 0 0 0 0 4 164021
-0.002437 0.001998 0.119819 0.305029 0.129842 0.253038 -0.062500 0 0 0 0 0 0 4 165052
-0.002469 0.001997 0.119826 0.391943 0.018640 0.084844 -0.062500 0 0 0 0 0 0 4 166049
-0.002485 0.001997 0.119829 0.194727 0.002028 0.129073 -0.062500 0 0 0 0 0 0 4 167048
-0.002493 0.001997 0.119830 0.072617 -0.002807 0.154611 -0.062500 0 0 0 0 0 0 4 168051
-0.002515 0.002001 0.119840 0.256170 -0.064523 0.028616 -0.062500 0 0 0 0 0 0 4 169052
-0.002527 0.002003 0.119843 0.124522 -0.041001 0.098553 -0.062500 0 0 0 0 0 0 4 170051
-0.002532 0.002004 0.119844 0.037151 -0.024380 0.134172 -0.062500 0 0 0 0 0 0 4 171051
-0.002567 0.001995 0.119844 0.410614 0.096733 0.158639 -0.062500 0 0 0 0 0 0 4 172050
-0.002584 0.001991 0.119844 0.222511 0.052553 0.158246 -0.062500 0 0 0 0 0 0 4 173048
-0.002612 0.001993 0.119853 0.338243 -0.039911 0.021551 -0.062500 0 0 0 0 0 0 4 174050
-0.002626 0.001995 0.119857 0.168824 -0.032769 0.087300 -0.062500 0 0 0 0 0 0 4 175040
-0.002633 0.001995 0.119858 0.062184 -0.024400 0.121392 -0.062500 0 0 0 0 0 0 4 176051
-0.002655 0.002000 0.119868 0.254095 -0.079507 -0.001030 -0.062500 0 0 0 0 0 0 4 177051
-0.002666 0.002002 0.119872 0.126269 -0.052628 0.069747 -0.062500 0 0 0 0 0 0 4 178053
-0.002672 0.002003 0.119873 0.040826 -0.034333 0.105623 -0.062500 0 0 0 0 0 0 4 179051
-0.002693 0.002009 0.119883 0.243526 -0.084491 -0.016035 -0.062500 0 0 0 0 0 0 4 180048
-0.002704 0.002011 0.119886 0.120956 -0.055123 0.054884 -0.062500 0 0 0 0 0 0 4 181052
-0.002710 0.002012 0.119888 0.038167 -0.035571 0.090794 -0.062500 0 0 0 0 0 0 4 182050
-0.002712 0.002013 0.119888 -0.005088 -0.025519 0.104400 -0.062500 0 0 0 0 0 0 4 183040
-0.002745 0.002004 0.119887 0.386852 0.100092 0.121217 -0.062500 0 0 0 0 0 0 4 184048
-0.002762 0.001999 0.119887 0.210704 0.054176 0.117213 -0.062500 0 0 0 0 0 0 4 185051
-0.002770 0.001997 0.119887 0.086990 0.014914 0.114730 -0.062500 0 0 0 0 0 0 4 186050
-0.002793 0.002001 0.119896 0.268109 -0.062647 -0.021165 -0.062500 0 0 0 0 0 0 4 187052
-0.002805 0.002002 0.119900 0.134167 -0.046996 0.044378 -0.062500 0 0 0 0 0 0 4 188050
-0.002811 0.002003 0.119901 0.045603 -0.034293 0.078405 -0.062500 0 0 0 0 0 0 4 189052
-0.002813 0.002004 0.119901 -0.000540 -0.027657 0.091324 -0.062500 0 0 0 0 0 0 4 190050
-0.002815 0.002004 0.119902 -0.023694 -0.024357 0.095935 -0.062500 0 0 0 0 0 0 4 191050
-0.002835 0.002008 0.119911 0.212454 -0.082395 -0.037190 -0.062500 0 0 0 0 0 0 4 192050
-0.002857 0.001997 0.119904 0.272291 0.123293 0.176534 -0.062500 0 0 0 0 0 0 4 193053
-0.002869 0.001991 0.119902 0.132754 0.067888 0.138990 -0.062500 0 0 0 0 0 0 4 194049
-0.002874 0.001988 0.119901 0.045373 0.024814 0.114699 -0.062500 0 0 0 0 0 0 4 195039
-0.002877 0.001987 0.119900 -0.000300 0.001886 0.105111 -0.062500 0 0 0 0 0 0 4 196035
-0.002879 0.001986 0.119900 -0.023431 -0.009667 0.101659 -0.062500 0 0 0 0 0 0 4 197043
-0.002879 0.001986 0.119900 -0.035061 -0.015428 0.100458 -0.062500 0 0 0 0 0 0 4 198034
-0.002899 0.001990 0.119910 0.206941 -0.077952 -0.034499 -0.062500 0 0 0 0 0 0 4 199043
-0.002908 0.001992 0.119913 0.103499 -0.054674 0.031063 -0.062500 0 0 0 0 0 0 4 200034
-0.002913 0.001993 0.119914 0.030245 -0.038148 0.065062 -0.062500 0 0 0 0 0 0 4 201042
-0.002915 0.001994 0.119915 -0.008226 -0.029563 0.078002 -0.062500 0 0 0 0 0 0 4 202034
-0.002929 0.001980 0.119904 0.138346 0.154757 0.230172 -0.062500 0 0 0 0 0 0 4 203042
-0.002936 0.001974 0.119901 0.063940 0.083842 0.159821 -0.062500 0 0 0 0 0 0 4 204033
-0.002940 0.001970 0.119899 0.010959 0.032713 0.122993 -0.062500 0 0 0 0 0 0 4 205044
-0.002942 0.001969 0.119899 -0.017457 0.005792 0.108951 -0.062500 0 0 0 0 0 0 4 206034
-0.002943 0.001968 0.119899 -0.031984 -0.007724 0.103937 -0.062500 0 0 0 0 0 0 4 207043
-0.002943 0.001967 0.119899 -0.039325 -0.014464 0.102183 -0.062500 0 0 0 0 0 0 4 208048
-0.002943 0.001967 0.119899 -0.043003 -0.017819 0.101572 -0.062500 0 0 0 0 0 0 4 209126
-0.002963 0.001972 0.119908 0.203094 -0.079157 -0.032964 -0.062500 0 0 0 0 0 0 4 210122
-0.002972 0.001974 0.119912 0.101565 -0.055299 0.032570 -0.062500 0 0 0 0 0 0 4 211120
-0.002990 0.001961 0.119902 0.192062 0.137198 0.214286 -0.062500 0 0 0 0 0 0 4 212141
-0.002998 0.001955 0.119899 0.089352 0.072930 0.155173 -0.062500 0 0 0 0 0 0 4 213047
-0.003003 0.001952 0.119898 0.022149 0.025115 0.122345 -0.062500 0 0 0 0 0 0 4 214048
-0.003005 0.001950 0.119897 -0.013371 -0.000162 0.109697 -0.062500 0 0 0 0 0 0 4 215034
-0.003006 0.001949 0.119897 -0.031424 -0.012877 0.105159 -0.062500 0 0 0 0 0 0 4 216146
-0.003007 0.001949 0.119897 -0.040520 -0.019215 0.103579 -0.062500 0 0 0 0 0 0 4 217048
-0.003007 0.001949 0.119897 -0.045097 -0.022380 0.103026 -0.062500 0 0 0 0 0 0 4 218048
-0.003007 0.001949 0.119897 -0.047390 -0.023965 0.102842 -0.062500 0 0 0 0 0 0 4 219054
-0.003007 0.001949 0.119897 -0.048525 -0.024746 0.102767 -0.062500 0 0 0 0 0 0 4 220052
-0.003007 0.001949 0.119897 -0.049115 -0.025129 0.102744 -0.062500 0 0 0 0 0 0 4 221051
-0.003020 0.001935 0.119887 0.116260 0.154567 0.250618 -0.062500 0 0 0 0 0 0 4 222050
-0.003027 0.001928 0.119883 0.051454 0.081548 0.178492 -0.062500 0 0 0 0 0 0 4 223050
-0.003030 0.001924 0.119882 0.003264 0.029396 0.141029 -0.062500 0 0 0 0 0 0 4 224049
-0.003032 0.001923 0.119881 -0.022776 0.001953 0.126750 -0.062500 0 0 0 0 0 0 4 225051
-0.003032 0.001922 0.119881 -0.036110 -0.011829 0.121666 -0.062500 0 0 0 0 0 0 4 226050
-0.003033 0.001921 0.119881 -0.042861 -0.018701 0.119885 -0.062500 0 0 0 0 0 0 4 227056
-0.003033 0.001921 0.119881 -0.046261 -0.022117 0.119270 -0.062500 0 0 0 0 0 0 4 228051
-0.003046 0.001907 0.119871 0.115294 0.156120 0.267048 -0.062500 0 0 0 0 0 0 4 229050
-0.003071 0.001905 0.119876 0.297947 0.022764 0.060779 -0.062500 0 0 0 0 0 0 4 230053
-0.003084 0.001904 0.119878 0.148721 -0.005087 0.088734 -0.062500 0 0 0 0 0 0 4 231049
-0.003091 0.001903 0.119879 0.050635 -0.015454 0.108372 -0.062500 0 0 0 0 0 0 4 232049
-0.003094 0.001903 0.119879 -0.000561 -0.020381 0.116171 -0.062500 0 0 0 0 0 0 4 233050
-0.003095 0.001903 0.119879 -0.026303 -0.022868 0.118968 -0.062500 0 0 0 0 0 0 4 234049
-0.003096 0.001903 0.119880 -0.039154 -0.024126 0.119960 -0.062500 0 0 0 0 0 0 4 235049
-0.003096 0.001903 0.119880 -0.045576 -0.024763 0.120301 -0.062500 0 0 0 0 0 0 4 236047
-0.003097 0.001903 0.119880 -0.048787 -0.025078 0.120415 -0.062500 0 0 0 0 0 0 4 237042
-0.003097 0.001903 0.119880 -0.050381 -0.025238 0.120462 -0.062500 0 0 0 0 0 0 4 238050
-0.003097 0.001903 0.119880 -0.051176 -0.025318 0.120474 -0.062500 0 0 0 0 0 0 4 239047
-0.003110 0.001889 0.119869 0.113832 0.154367 0.268669 -0.062500 0 0 0 0 0 0 4 240049
-0.003116 0.001882 0.119865 0.049136 0.081528 0.196404 -0.062500 0 0 0 0 0 0 4 241048
-0.003119 0.001879 0.119864 0.000976 0.029445 0.158854 -0.062500 0 0 0 0 0 0 4 242048
-0.003121 0.001877 0.119864 -0.025059 0.002053 0.144561 -0.062500 0 0 0 0 0 0 4 243038
-0.003122 0.001876 0.119863 -0.038398 -0.011702 0.139456 -0.062500 0 0 0 0 0 0 4 244031
-0.003122 0.001876 0.119863 -0.045157 -0.018564 0.137669 -0.062500 0 0 0 0 0 0 4 245044
-0.003122 0.001875 0.119863 -0.048562 -0.021997 0.137049 -0.062500 0 0 0 0 0 0 4 246043
-0.003123 0.001875 0.119863 -0.050255 -0.023691 0.136831 -0.062500 0 0 0 0 0 0 4 247047
-0.003123 0.001875 0.119863 -0.051118 -0.024551 0.136755 -0.062500 0 0 0 0 0 0 4 248044
-0.003142 0.001880 0.119873 0.196711 -0.084618 0.002955 -0.062500 0 0 0 0 0 0 4 249036
-0.003151 0.001882 0.119876 0.095697 -0.060175 0.068285 -0.062500 0 0 0 0 0 0 4 250041
-0.003156 0.001883 0.119877 0.023654 -0.043030 0.102149 -0.062500 0 0 0 0 0 0 4 251049
-0.003153 0.001866 0.119889 -0.080619 0.196093 -0.039708 -0.062500 0 0 0 0 0 0 4 252047
-0.003152 0.001857 0.119893 -0.074822 0.109392 0.040421 -0.062500 0 0 0 0 0 0 4 253049
-0.003151 0.001853 0.119894 -0.064910 0.044740 0.081209 -0.062500 0 0 0 0 0 0 4 254046
-0.003150 0.001851 0.119895 -0.058814 0.010067 0.096678 -0.062500 0 0 0 0 0 0 4 255048
-0.003150 0.001850 0.119895 -0.055511 -0.007591 0.102175 -0.062500 0 0 0 0 0 0 4 256047
-0.003150 0.001849 0.119895 -0.053796 -0.016474 0.104107 -0.062500 0 0 0 0 0 0 4 257048
-0.003150 0.001849 0.119895 -0.052896 -0.020927 0.104780 -0.062500 0 0 0 0 0 0 4 258048
-0.003150 0.001849 0.119895 -0.052449 -0.023159 0.105014 -0.062500 0 0 0 0 0 0 4 259050
-0.003169 0.001853 0.119904 0.196167 -0.083918 -0.028602 -0.062500 0 0 0 0 0 0 4 260036
-0.003178 0.001855 0.119908 0.095427 -0.059843 0.036714 -0.062500 0 0 0 0 0 0 4 261042
-0.003183 0.001856 0.119909 0.023519 -0.042866 0.070574 -0.062500 0 0 0 0 0 0 4 262032
-0.003185 0.001857 0.119909 -0.014241 -0.034069 0.083457 -0.062500 0 0 0 0 0 0 4 263040
-0.003187 0.001857 0.119909 -0.033170 -0.029694 0.088041 -0.062500 0 0 0 0 0 0 4 264031
-0.003187 0.001857 0.119909 -0.042607 -0.027538 0.089637 -0.062500 0 0 0 0 0 0 4 265040
-0.003187 0.001857 0.119909 -0.047303 -0.026460 0.090203 -0.062500 0 0 0 0 0 0 4 266031
-0.003188 0.001857 0.119909 -0.049645 -0.025922 0.090398 -0.062500 0 0 0 0 0 0 4 267040
-0.003188 0.001857 0.119909 -0.050825 -0.025657 0.090468 -0.062500 0 0 0 0 0 0 4 268031
-0.003188 0.001857 0.119909 -0.051396 -0.025534 0.090486 -0.062500 0 0 0 0 0 0 4 269041
-0.003188 0.001857 0.119909 -0.051686 -0.025457 0.090502 -0.062500 0 0 0 0 0 0 4 270031
-0.003207 0.001862 0.119919 0.187984 -0.089087 -0.043058 -0.062500 0 0 0 0 0 0 4 271039
-0.003216 0.001864 0.119922 0.086986 -0.064432 0.022163 -0.062500 0 0 0 0 0 0 4 272034
-0.003221 0.001865 0.119924 0.014959 -0.047153 0.055980 -0.062500 0 0 0 0 0 0 4 273042
-0.003223 0.001866 0.119924 -0.022865 -0.038192 0.068838 -0.062500 0 0 0 0 0 0 4 274047
-0.003224 0.001866 0.119924 -0.041840 -0.033761 0.073422 -0.062500 0 0 0 0 0 0 4 275052
-0.003225 0.001866 0.119924 -0.051279 -0.031549 0.075026 -0.062500 0 0 0 0 0 0 4 276061
-0.003225 0.001866 0.119924 -0.055984 -0.030473 0.075584 -0.062500 0 0 0 0 0 0 4 277047
-0.003225 0.001866 0.119924 -0.058320 -0.029927 0.075784 -0.062500 0 0 0 0 0 0 4 278044
-0.003226 0.001866 0.119924 -0.059503 -0.029650 0.075848 -0.062500 0 0 0 0 0 0 4 279049
-0.003245 0.001871 0.119934 0.188542 -0.089215 -0.057543 -0.062500 0 0 0 0 0 0 4 280022
-0.003254 0.001873 0.119937 0.087260 -0.064496 0.007608 -0.062500 0 0 0 0 0 0 4 281052
-0.003259 0.001874 0.119938 0.015088 -0.047193 0.041381 -0.062500 0 0 0 0 0 0 4 282047
-0.003261 0.001875 0.119939 -0.022811 -0.038216 0.054242 -0.062500 0 0 0 0 0 0 4 283033
-0.003262 0.001875 0.119939 -0.041794 -0.033762 0.058818 -0.062500 0 0 0 0 0 0 4 284045
-0.003263 0.001875 0.119939 -0.051268 -0.031551 0.060423 -0.062500 0 0 0 0 0 0 4 285056
-0.003263 0.001875 0.119939 -0.055977 -0.030475 0.060979 -0.062500 0 0 0 0 0 0 4 286057
-0.003263 0.001875 0.119939 -0.058317 -0.029918 0.061171 -0.062500 0 0 0 0 0 0 4 287057
-0.003263 0.001875 0.119939 -0.059494 -0.029661 0.061247 -0.062500 0 0 0 0 0 0 4 288056
-0.003263 0.001875 0.119939 -0.060080 -0.029526 0.061263 -0.062500 0 0 0 0 0 0 4 289058
-0.003263 0.001875 0.119939 -0.060379 -0.029456 0.061273 -0.062500 0 0 0 0 0 0 4 290063
-0.003283 0.001880 0.119948 0.188230 -0.089141 -0.071995 -0.062500 0 0 0 0 0 0 4 291060
-0.003292 0.001882 0.119952 0.087101 -0.064447 -0.006915 -0.062500 0 0 0 0 0 0 4 292060
-0.003297 0.001883 0.119953 0.015006 -0.047163 0.026810 -0.062500 0 0 0 0 0 0 4 293057
-0.003299 0.001884 0.119953 -0.022848 -0.038206 0.039652 -0.062500 0 0 0 0 0 0 4 294057
-0.003300 0.001884 0.119953 -0.041822 -0.033756 0.044232 -0.062500 0 0 0 0 0 0 4 295061
-0.003301 0.001884 0.119953 -0.051283 -0.031557 0.045834 -0.062500 0 0 0 0 0 0 4 296058
-0.003301 0.001884 0.119953 -0.055987 -0.030463 0.046388 -0.062500 0 0 0 0 0 0 4 297057
-0.003301 0.001884 0.119953 -0.058329 -0.029935 0.046586 -0.062500 0 0 0 0 0 0 4 298055
-0.003301 0.001884 0.119953 -0.059493 -0.029653 0.046648 -0.062500 0 0 0 0 0 0 4 299055
-0.003301 0.001884 0.119953 -0.060087 -0.029524 0.046676 -0.062500 0 0 0 0 0 0 4 300056
-0.003301 0.001884 0.119953 -0.060374 -0.029457 0.046680 -0.062500 0 0 0 0 0 0 4 301057
-0.003301 0.001884 0.119953 -0.060514 -0.029434 0.046688 -0.062500 0 0 0 0 0 0 4 302055
-0.003301 0.001884 0.119953 -0.060589 -0.029408 0.046693 -0.062500 0 0 0 0 0 0 4 303054
-0.003301 0.001884 0.119953 -0.060631 -0.029397 0.046692 -0.062500 0 0 0 0 0 0 4 304054
-0.003301 0.001884 0.119953 -0.060657 -0.029391 0.046684 -0.062500 0 0 0 0 0 0 4 305056
-0.003301 0.001884 0.119953 -0.060660 -0.029390 0.046683 -0.062500 0 0 0 0 0 0 4 306055
-0.003301 0.001884 0.119953 -0.060660 -0.029390 0.046682 -0.062500 0 0 0 0 0 0 4 307053
-0.003301 0.001884 0.119953 -0.060664 -0.029379 0.046695 -0.062500 0 0 0 0 0 0 4 308057
-0.003301 0.001884 0.119953 -0.060661 -0.029389 0.046684 -0.062500 0 0 0 0 0 0 4 309055
-0.003301 0.001884 0.119953 -0.060669 -0.029398 0.046696 -0.062500 0 0 0 0 0 0 4 310055
-0.003301 0.001884 0.119953 -0.060661 -0.029391 0.046684 -0.062500 0 0 0 0 0 0 4 311054
-0.003301 0.001884 0.119953 -0.060672 -0.029388 0.046689 -0.062500 0 0 0 0 0 0 4 312055
-0.003301 0.001884 0.119953 -0.060661 -0.029390 0.046683 -0.062500 0 0 0 0 0 0 4 313053
-0.003301 0.001884 0.119953 -0.060672 -0.029387 0.046688 -0.062500 0 0 0 0 0 0 4 314058
-0.003301 0.001884 0.119953 -0.060661 -0.029390 0.046683 -0.062500 0 0 0 0 0 0 4 315048
-0.003301 0.001884 0.119953 -0.060669 -0.029398 0.046695 -0.062500 0 0 0 0 0 0 4 316054
-0.003301 0.001884 0.119953 -0.060661 -0.029391 0.046684 -0.062500 0 0 0 0 0 0 4 317054
-0.003301 0.001884 0.119953 -0.060664 -0.029379 0.046695 -0.062500 0 0 0 0 0 0 4 318055
-0.003301 0.001884 0.119953 -0.060661 -0.029389 0.046684 -0.062500 0 0 0 0 0 0 4 319054
-0.003301 0.001884 0.119953 -0.060672 -0.029387 0.046689 -0.062500 0 0 0 0 0 0 4 320055
-0.003301 0.001884 0.119953 -0.060661 -0.029390 0.046683 -0.062500 0 0 0 0 0 0 4 321055
-0.003301 0.001884 0.119953 -0.060672 -0.029387 0.046688 -0.062500 0 0 0 0 0 0 4 322055
-0.003301 0.001884 0.119953 -0.060670 -0.029398 0.046696 -0.062500 0 0 0 0 0 0 4 323058
-0.003301 0.001884 0.119953 -0.060661 -0.029391 0.046684 -0.062500 0 0 0 0 0 0 4 324035
-0.003301 0.001884 0.119953 -0.060672 -0.029388 0.046689 -0.062500 0 0 0 0 0 0 4 325056
-0.003301 0.001884 0.119953 -0.060661 -0.029390 0.046683 -0.062500 0 0 0 0 0 0 4 326054
-0.003301 0.001884 0.119953 -0.060664 -0.029379 0.046695 -0.062500 0 0 0 0 0 0 4 327043
-0.003301 0.001884 0.119953 -0.060661 -0.029389 0.046684 -0.062500 0 0 0 0 0 0 4 328043
-0.003301 0.001884 0.119953 -0.060672 -0.029387 0.046689 -0.062500 0 0 0 0 0 0 4 329111
-0.003301 0.001884 0.119953 -0.060661 -0.029390 0.046683 -0.062500 0 0 0 0 0 0 4 330094
-0.003301 0.001884 0.119953 -0.060669 -0.029398 0.046696 -0.062500 0 0 0 0 0 0 4 331110
-0.003301 0.001884 0.119953 -0.060661 -0.029391 0.046684 -0.062500 0 0 0 0 0 0 4 332094
-0.003301 0.001884 0.119953 -0.060672 -0.029388 0.046689 -0.062500 0 0 0 0 0 0 4 333112
-0.003301 0.001884 0.119953 -0.060661 -0.029390 0.046683 -0.062500 0 0 0 0 0 0 4 334095
-0.003301 0.001884 0.119953 -0.060672 -0.029387 0.046688 -0.062500 0 0 0 0 0 0 4 335111
-0.003301 0.001884 0.119953 -0.060661 -0.029390 0.046683 -0.062500 0 0 0 0 0 0 4 336097
-0.003301 0.001884 0.119953 -0.060661 -0.029390 0.046702 -0.062500 0 0 0 0 0 0 4 337111
-0.003301 0.001884 0.119953 -0.060660 -0.029390 0.046685 -0.062500 0 0 0 0 0 0 4 338095
-0.003301 0.001884 0.119953 -0.060672 -0.029387 0.046689 -0.062500 0 0 0 0 0 0 4 339110
-0.003301 0.001884 0.119953 -0.060661 -0.029390 0.046683 -0.062500 0 0 0 0 0 0 4 340094
-0.003301 0.001884 0.119953 -0.060672 -0.029387 0.046689 -0.062500 0 0 0 0 0 0 4 341038
-0.003301 0.001884 0.119953 -0.060673 -0.029387 0.046689 -0.062500 0 0 0 0 0 0 4 342029
-0.003301 0.001884 0.119953 -0.060661 -0.029390 0.046683 -0.062500 0 0 0 0 0 0 4 343037
-0.003301 0.001884 0.119953 -0.060672 -0.029387 0.046688 -0.062500 0 0 0 0 0 0 4 344028
-0.003301 0.001884 0.119953 -0.060658 -0.029401 0.046690 -0.062500 0 0 0 0 0 0 4 345030
-0.003301 0.001884 0.119953 -0.060672 -0.029389 0.046689 -0.062500 0 0 0 0 0 0 4 346038
-0.003301 0.001884 0.119953 -0.060654 -0.029382 0.046690 -0.062500 0 0 0 0 0 0 4 347029
-0.003301 0.001884 0.119953 -0.060671 -0.029387 0.046690 -0.062500 0 0 0 0 0 0 4 348041
-0.003301 0.001884 0.119953 -0.060661 -0.029390 0.046683 -0.062500 0 0 0 0 0 0 4 349034
-0.003301 0.001884 0.119953 -0.060672 -0.029387 0.046689 -0.062500 0 0 0 0 0 0 4 350051
-0.003301 0.001884 0.119953 -0.060661 -0.029390 0.046683 -0.062500 0 0 0 0 0 0 4 351037
-0.003301 0.001884 0.119953 -0.060669 -0.029398 0.046696 -0.062500 0 0 0 0 0 0 4 352037
-0.003301 0.001884 0.119953 -0.060661 -0.029391 0.046684 -0.062500 0 0 0 0 0 0 4 353034
-0.003301 0.001884 0.119953 -0.060672 -0.029388 0.046689 -0.062500 0 0 0 0 0 0 4 354029
-0.003301 0.001884 0.119953 -0.060661 -0.029390 0.046683 -0.062500 0 0 0 0 0 0 4 355045
-0.003301 0.001884 0.119953 -0.060664 -0.029379 0.046695 -0.062500 0 0 0 0 0 0 4 356050
-0.003301 0.001884 0.119953 -0.060661 -0.029389 0.046684 -0.062500 0 0 0 0 0 0 4 357040
-0.003301 0.001884 0.119953 -0.060672 -0.029387 0.046689 -0.062500 0 0 0 0 0 0 4 358034
-0.003301 0.001884 0.119953 -0.060670 -0.029398 0.046696 -0.062500 0 0 0 0 0 0 4 359033
-0.003301 0.001884 0.119953 -0.060661 -0.029391 0.046684 -0.062500 0 0 0 0 0 0 4 360017
-0.003301 0.001884 0.119953 -0.060672 -0.029388 0.046689 -0.062500 0 0 0 0 0 0 4 361033
-0.003301 0.001884 0.119953 -0.060661 -0.029390 0.046683 -0.062500 0 0 0 0 0 0 4 362034
-0.003301 0.001884 0.119953 -0.060672 -0.029387 0.046689 -0.062500 0 0 0 0 0 0 4 363032
-0.003301 0.001884 0.119953 -0.060661 -0.029390 0.046683 -0.062500 0 0 0 0 0 0 4 364033
-0.003301 0.001884 0.119953 -0.060672 -0.029387 0.046688 -0.062500 0 0 0 0 0 0 4 365036
-0.003301 0.001884 0.119953 -0.060650 -0.029392 0.046697 -0.062500 0 0 0 0 0 0 4 366036
-0.003301 0.001884 0.119953 -0.060671 -0.029388 0.046690 -0.062500 0 0 0 0 0 0 4 367036
-0.003301 0.001884 0.119953 -0.060661 -0.029390 0.046684 -0.062500 0 0 0 0 0 0 4 368033
-0.003301 0.001884 0.119953 -0.060672 -0.029387 0.046689 -0.062500 0 0 0 0 0 0 4 369033
-0.003301 0.001884 0.119953 -0.060661 -0.029390 0.046683 -0.062500 0 0 0 0 0 0 4 370033
-0.003301 0.001884 0.119953 -0.060672 -0.029387 0.046689 -0.062500 0 0 0 0 0 0 4 371033
-0.003301 0.001884 0.119953 -0.060661 -0.029390 0.046683 -0.062500 0 0 0 0 0 0 4 372033
-0.003301 0.001884 0.119953 -0.060669 -0.029398 0.046695 -0.062500 0 0 0 0 0 0 4 373035
-0.003301 0.001884 0.119953 -0.060661 -0.029391 0.046684 -0.062500 0 0 0 0 0 0 4 374033
-0.003301 0.001884 0.119953 -0.060672 -0.029388 0.046689 -0.062500 0 0 0 0 0 0 4 375032
-0.003301 0.001884 0.119953 -0.060665 -0.029379 0.046696 -0.062500 0 0 0 0 0 0 4 376033
-0.003301 0.001884 0.119953 -0.060661 -0.029389 0.046684 -0.062500 0 0 0 0 0 0 4 377034
-0.003301 0.001884 0.119953 -0.060672 -0.029387 0.046689 -0.062500 0 0 0 0 0 0 4 378033
-0.003301 0.001884 0.119953 -0.060661 -0.029390 0.046683 -0.062500 0 0 0 0 0 0 4 379034
-0.003301 0.001884 0.119953 -0.060669 -0.029398 0.046696 -0.062500 0 0 0 0 0 0 4 380033
-0.003301 0.001884 0.119953 -0.060661 -0.029391 0.046684 -0.062500 0 0 0 0 0 0 4 381035
-0.003301 0.001884 0.119953 -0.060672 -0.029388 0.046689 -0.062500 0 0 0 0 0 0 4 382031
-0.003301 0.001884 0.119953 -0.060661 -0.029390 0.046683 -0.062500 0 0 0 0 0 0 4 383033
-0.003301 0.001884 0.119953 -0.060672 -0.029387 0.046688 -0.062500 0 0 0 0 0 0 4 384032
-0.003301 0.001884 0.119953 -0.060661 -0.029390 0.046683 -0.062500 0 0 0 0 0 0 4 385035
-0.003301 0.001884 0.119953 -0.060664 -0.029379 0.046695 -0.062500 0 0 0 0 0 0 4 386031
-0.003301 0.001884 0.119953 -0.060661 -0.029389 0.046684 -0.062500 0 0 0 0 0 0 4 387032
-0.003301 0.001884 0.119953 -0.060669 -0.029398 0.046696 -0.062500 0 0 0 0 0 0 4 388031
-0.003301 0.001884 0.119953 -0.060661 -0.029391 0.046684 -0.062500 0 0 0 0 0 0 4 389026
-0.003301 0.001884 0.119953 -0.060672 -0.029388 0.046689 -0.062500 0 0 0 0 0 0 4 390036
-0.003301 0.001884 0.119953 -0.060661 -0.029390 0.046683 -0.062500 0 0 0 0 0 0 4 391035
-0.003301 0.001884 0.119953 -0.060672 -0.029387 0.046688 -0.062500 0 0 0 0 0 0 4 392032
-0.003301 0.001884 0.119953 -0.060673 -0.029387 0.046689 -0.062500 0 0 0 0 0 0 4 393034
-0.003301 0.001884 0.119953 -0.060661 -0.029390 0.046683 -0.062500 0 0 0 0 0 0 4 394030
-0.003301 0.001884 0.119953 -0.060661 -0.029390 0.046702 -0.062500 0 0 0 0 0 0 4 395034
-0.003301 0.001884 0.119953 -0.060660 -0.029390 0.046685 -0.062500 0 0 0 0 0 0 4 396031
-0.003301 0.001884 0.119953 -0.060672 -0.029387 0.046689 -0.062500 0 0 0 0 0 0 4 397034
-0.003301 0.001884 0.119953 -0.060661 -0.029390 0.046683 -0.062500 0 0 0 0 0 0 4 398031
-0.003301 0.001884 0.119953 -0.060672 -0.029387 0.046689 -0.062500 0 0 0 0 0 0 4 399032
-0.003301 0.001884 0.119953 -0.060661 -0.029390 0.046683 -0.062500 0 0 0 0 0 0 4 400031
-0.003301 0.001884 0.119953 -0.060672 -0.029387 0.046688 -0.062500 0 0 0 0 0 0 4 401023
-0.003301 0.001884 0.119953 -0.060658 -0.029401 0.046690 -0.062500 0 0 0 0 0 0 4 402032
-0.003301 0.001884 0.119953 -0.060672 -0.029389 0.046689 -0.062500 0 0 0 0 0 0 4 403022
-0.003301 0.001884 0.119953 -0.060661 -0.029390 0.046683 -0.062500 0 0 0 0 0 0 4 404031
-0.003301 0.001884 0.119953 -0.060664 -0.029379 0.046695 -0.062500 0 0 0 0 0 0 4 405094
-0.003301 0.001884 0.119953 -0.060661 -0.029389 0.046684 -0.062500 0 0 0 0 0 0 4 406109
-0.003301 0.001884 0.119953 -0.060672 -0.029387 0.046689 -0.062500 0 0 0 0 0 0 4 407090
-0.003301 0.001884 0.119953 -0.060661 -0.029390 0.046683 -0.062500 0 0 0 0 0 0 4 408109
-0.003301 0.001884 0.119953 -0.060669 -0.029398 0.046696 -0.062500 0 0 0 0 0 0 4 409096
-0.003301 0.001884 0.119953 -0.060661 -0.029391 0.046684 -0.062500 0 0 0 0 0 0 4 410110
-0.003301 0.001884 0.119953 -0.060672 -0.029388 0.046689 -0.062500 0 0 0 0 0 0 4 411117
-0.003301 0.001884 0.119953 -0.060673 -0.029387 0.046689 -0.062500 0 0 0 0 0 0 4 412092
-0.003301 0.001884 0.119953 -0.060661 -0.029390 0.046683 -0.062500 0 0 0 0 0 0 4 413037
-0.003301 0.001884 0.119953 -0.060672 -0.029387 0.046688 -0.062500 0 0 0 0 0 0 4 414026
-0.003301 0.001884 0.119953 -0.060654 -0.029382 0.046690 -0.062500 0 0 0 0 0 0 4 415036
-0.003301 0.001884 0.119953 -0.060668 -0.029397 0.046697 -0.062500 0 0 0 0 0 0 4 416027
-0.003301 0.001884 0.119953 -0.060661 -0.029391 0.046684 -0.062500 0 0 0 0 0 0 4 417036
-0.003301 0.001884 0.119953 -0.060672 -0.029388 0.046689 -0.062500 0 0 0 0 0 0 4 418026
-0.003301 0.001884 0.119953 -0.060661 -0.029390 0.046683 -0.062500 0 0 0 0 0 0 4 419021
-0.003296 0.001867 0.119964 -0.127021 0.200951 -0.108162 -0.062500 0 0 0 0 0 0 4 420038
-0.003294 0.001858 0.119968 -0.102367 0.109793 -0.032582 -0.062500 0 0 0 0 0 0 4 421040
-0.003292 0.001853 0.119970 -0.083026 0.042928 0.006625 -0.062500 0 0 0 0 0 0 4 422024
-0.003291 0.001851 0.119970 -0.072225 0.007156 0.021556 -0.062500 0 0 0 0 0 0 4 423030
-0.003291 0.001850 0.119970 -0.066557 -0.011042 0.026868 -0.062500 0 0 0 0 0 0 4 424040
-0.003291 0.001849 0.119970 -0.063654 -0.020205 0.028741 -0.062500 0 0 0 0 0 0 4 425034
-0.003291 0.001849 0.119970 -0.062169 -0.024786 0.029395 -0.062500 0 0 0 0 0 0 4 426047
-0.003291 0.001849 0.119970 -0.061426 -0.027077 0.029612 -0.062500 0 0 0 0 0 0 4 427045
-0.003291 0.001849 0.119970 -0.061053 -0.028238 0.029685 -0.062500 0 0 0 0 0 0 4 428048
-0.003291 0.001849 0.119970 -0.060851 -0.028819 0.029716 -0.062500 0 0 0 0 0 0 4 429045
-0.003291 0.001849 0.119970 -0.060760 -0.029107 0.029727 -0.062500 0 0 0 0 0 0 4 430045
-0.003291 0.001849 0.119970 -0.060709 -0.029237 0.029726 -0.062500 0 0 0 0 0 0 4 431012
-0.003291 0.001849 0.119970 -0.060695 -0.029313 0.029734 -0.062500 0 0 0 0 0 0 4 432042
-0.003291 0.001849 0.119970 -0.060672 -0.029356 0.029730 -0.062500 0 0 0 0 0 0 4 433042
-0.003291 0.001849 0.119970 -0.060674 -0.029379 0.029730 -0.062500 0 0 0 0 0 0 4 434042
-0.003291 0.001849 0.119970 -0.060667 -0.029373 0.029737 -0.062500 0 0 0 0 0 0 4 435042
-0.003291 0.001849 0.119970 -0.060674 -0.029381 0.029731 -0.062500 0 0 0 0 0 0 4 436039
-0.003291 0.001849 0.119970 -0.060660 -0.029396 0.029731 -0.062500 0 0 0 0 0 0 4 437044
-0.003291 0.001849 0.119970 -0.060673 -0.029383 0.029730 -0.062500 0 0 0 0 0 0 4 438046
-0.003291 0.001849 0.119970 -0.060660 -0.029396 0.029731 -0.062500 0 0 0 0 0 0 4 439047
-0.003291 0.001849 0.119970 -0.060670 -0.029394 0.029737 -0.062500 0 0 0 0 0 0 4 440043
-0.003291 0.001849 0.119970 -0.060662 -0.029386 0.029725 -0.062500 0 0 0 0 0 0 4 441035
-0.003291 0.001849 0.119970 -0.060670 -0.029393 0.029736 -0.062500 0 0 0 0 0 0 4 442042
-0.003291 0.001849 0.119970 -0.060674 -0.029383 0.029731 -0.062500 0 0 0 0 0 0 4 443040
-0.003291 0.001849 0.119970 -0.060652 -0.029387 0.029738 -0.062500 0 0 0 0 0 0 4 444041
-0.003291 0.001849 0.119970 -0.060672 -0.029383 0.029731 -0.062500 0 0 0 0 0 0 4 445044
-0.003291 0.001849 0.119970 -0.060660 -0.029396 0.029731 -0.062500 0 0 0 0 0 0 4 446041
-0.003291 0.001849 0.119970 -0.060673 -0.029383 0.029730 -0.062500 0 0 0 0 0 0 4 447042
-0.003291 0.001849 0.119970 -0.060660 -0.029396 0.029731 -0.062500 0 0 0 0 0 0 4 448039
-0.003291 0.001849 0.119970 -0.060670 -0.029394 0.029737 -0.062500 0 0 0 0 0 0 4 449043
-0.003291 0.001849 0.119970 -0.060662 -0.029386 0.029725 -0.062500 0 0 0 0 0 0 4 450043
-0.003291 0.001849 0.119970 -0.060670 -0.029393 0.029736 -0.062500 0 0 0 0 0 0 4 451040
-0.003291 0.001849 0.119970 -0.060662 -0.029386 0.029725 -0.062500 0 0 0 0 0 0 4 452041
-0.003291 0.001849 0.119970 -0.060663 -0.029385 0.029743 -0.062500 0 0 0 0 0 0 4 453043
-0.003291 0.001849 0.119970 -0.060662 -0.029385 0.029725 -0.062500 0 0 0 0 0 0 4 454040
-0.003291 0.001849 0.119970 -0.060670 -0.029393 0.029737 -0.062500 0 0 0 0 0 0 4 455041
-0.003291 0.001849 0.119970 -0.060662 -0.029386 0.029725 -0.062500 0 0 0 0 0 0 4 456040
-0.003291 0.001849 0.119970 -0.060670 -0.029393 0.029736 -0.062500 0 0 0 0 0 0 4 457043
-0.003291 0.001849 0.119970 -0.060659 -0.029397 0.029732 -0.062500 0 0 0 0 0 0 4 458039
-0.003291 0.001849 0.119970 -0.060673 -0.029384 0.029730 -0.062500 0 0 0 0 0 0 4 459041
-0.003291 0.001849 0.119970 -0.060671 -0.029393 0.029737 -0.062500 0 0 0 0 0 0 4 460023
-0.003291 0.001849 0.119970 -0.060663 -0.029386 0.029725 -0.062500 0 0 0 0 0 0 4 461054
-0.003291 0.001849 0.119970 -0.060670 -0.029393 0.029736 -0.062500 0 0 0 0 0 0 4 462050
-0.003291 0.001849 0.119970 -0.060662 -0.029386 0.029724 -0.062500 0 0 0 0 0 0 4 463053
-0.003291 0.001849 0.119970 -0.060663 -0.029385 0.029743 -0.062500 0 0 0 0 0 0 4 464049
-0.003286 0.001831 0.119981 -0.127055 0.201082 -0.125005 -0.062500 0 0 0 0 0 0 4 465051
-0.003283 0.001822 0.119985 -0.102394 0.109847 -0.049481 -0.062500 0 0 0 0 0 0 4 466050
-0.003282 0.001818 0.119986 -0.083031 0.042940 -0.010293 -0.062500 0 0 0 0 0 0 4 467050
-0.003281 0.001815 0.119987 -0.072227 0.007161 0.004614 -0.062500 0 0 0 0 0 0 4 468049
-0.003280 0.001814 0.119987 -0.066560 -0.011032 0.009929 -0.062500 0 0 0 0 0 0 4 469052
-0.003280 0.001814 0.119987 -0.063645 -0.020200 0.011793 -0.062500 0 0 0 0 0 0 4 470049
-0.003280 0.001813 0.119987 -0.062178 -0.024788 0.012443 -0.062500 0 0 0 0 0 0 4 471049
-0.003280 0.001813 0.119987 -0.061425 -0.027083 0.012672 -0.062500 0 0 0 0 0 0 4 472055
-0.003280 0.001813 0.119987 -0.061047 -0.028226 0.012746 -0.062500 0 0 0 0 0 0 4 473041
-0.003280 0.001813 0.119987 -0.060852 -0.028813 0.012770 -0.062500 0 0 0 0 0 0 4 474049
-0.003280 0.001813 0.119987 -0.060762 -0.029102 0.012781 -0.062500 0 0 0 0 0 0 4 475038
-0.003280 0.001813 0.119987 -0.060707 -0.029243 0.012786 -0.062500 0 0 0 0 0 0 4 476048
-0.003280 0.001813 0.119987 -0.060693 -0.029320 0.012795 -0.062500 0 0 0 0 0 0 4 477040
-0.003280 0.001813 0.119987 -0.060673 -0.029352 0.012785 -0.062500 0 0 0 0 0 0 4 478038
-0.003280 0.001813 0.119987 -0.060676 -0.029375 0.012783 -0.062500 0 0 0 0 0 0 4 479049
-0.003280 0.001813 0.119987 -0.060673 -0.029388 0.012790 -0.062500 0 0 0 0 0 0 4 480038
-0.003280 0.001813 0.119987 -0.060665 -0.029380 0.012798 -0.062500 0 0 0 0 0 0 4 481048
-0.003280 0.001813 0.119987 -0.060660 -0.029391 0.012786 -0.062500 0 0 0 0 0 0 4 482038
-0.003280 0.001813 0.119987 -0.060671 -0.029389 0.012791 -0.062500 0 0 0 0 0 0 4 483048
-0.003280 0.001813 0.119987 -0.060661 -0.029392 0.012785 -0.062500 0 0 0 0 0 0 4 484037
-0.003280 0.001813 0.119987 -0.060671 -0.029389 0.012791 -0.062500 0 0 0 0 0 0 4 485034
-0.003280 0.001813 0.119987 -0.060661 -0.029392 0.012785 -0.062500 0 0 0 0 0 0 4 486024
-0.003280 0.001813 0.119987 -0.060671 -0.029389 0.012791 -0.062500 0 0 0 0 0 0 4 487034
-0.003280 0.001813 0.119987 -0.060672 -0.029389 0.012791 -0.062500 0 0 0 0 0 0 4 488024
-0.003280 0.001813 0.119987 -0.060661 -0.029392 0.012785 -0.062500 0 0 0 0 0 0 4 489035
-0.003280 0.001813 0.119987 -0.060671 -0.029389 0.012791 -0.062500 0 0 0 0 0 0 4 490034
-0.003280 0.001813 0.119987 -0.060653 -0.029383 0.012792 -0.062500 0 0 0 0 0 0 4 491030
-0.003280 0.001813 0.119987 -0.060671 -0.029388 0.012792 -0.062500 0 0 0 0 0 0 4 492035
-0.003280 0.001813 0.119987 -0.060661 -0.029392 0.012786 -0.062500 0 0 0 0 0 0 4 493039
-0.003280 0.001813 0.119987 -0.060671 -0.029389 0.012791 -0.062500 0 0 0 0 0 0 4 494043
-0.003280 0.001813 0.119987 -0.060661 -0.029392 0.012785 -0.062500 0 0 0 0 0 0 4 495033
-0.003280 0.001813 0.119987 -0.060671 -0.029389 0.012791 -0.062500 0 0 0 0 0 0 4 496019
-0.003280 0.001813 0.119987 -0.060661 -0.029392 0.012785 -0.062500 0 0 0 0 0 0 4 497041
-0.003280 0.001813 0.119987 -0.060671 -0.029389 0.012791 -0.062500 0 0 0 0 0 0 4 498028
-0.003280 0.001813 0.119987 -0.060661 -0.029392 0.012785 -0.062500 0 0 0 0 0 0 4 499040
-0.003280 0.001813 0.119987 -0.060671 -0.029389 0.012791 -0.062500 0 0 0 0 0 0 4 500022
-0.003280 0.001813 0.119987 -0.060653 -0.029383 0.012792 -0.062500 0 0 0 0 0 0 4 501040
-0.003280 0.001813 0.119987 -0.060671 -0.029388 0.012792 -0.062500 0 0 0 0 0 0 4 502039
-0.003280 0.001813 0.119987 -0.060661 -0.029392 0.012786 -0.062500 0 0 0 0 0 0 4 503040
-0.003280 0.001813 0.119987 -0.060671 -0.029389 0.012791 -0.062500 0 0 0 0 0 0 4 504039
-0.003280 0.001813 0.119987 -0.060661 -0.029392 0.012785 -0.062500 0 0 0 0 0 0 4 505042
-0.003280 0.001813 0.119987 -0.060671 -0.029389 0.012791 -0.062500 0 0 0 0 0 0 4 506038
-0.003280 0.001813 0.119987 -0.060672 -0.029389 0.012792 -0.062500 0 0 0 0 0 0 4 507041
-0.003280 0.001813 0.119987 -0.060661 -0.029392 0.012786 -0.062500 0 0 0 0 0 0 4 508044
-0.003280 0.001813 0.119987 -0.060671 -0.029389 0.012791 -0.062500 0 0 0 0 0 0 4 509043
-0.003280 0.001813 0.119987 -0.060661 -0.029392 0.012785 -0.062500 0 0 0 0 0 0 4 510044
-0.003280 0.001813 0.119987 -0.060664 -0.029381 0.012798 -0.062500 0 0 0 0 0 0 4 511039
-0.003280 0.001813 0.119987 -0.060660 -0.029391 0.012786 -0.062500 0 0 0 0 0 0 4 512043
-0.003280 0.001813 0.119987 -0.060671 -0.029389 0.012791 -0.062500 0 0 0 0 0 0 4 513041
-0.003280 0.001813 0.119987 -0.060661 -0.029392 0.012786 -0.062500 0 0 0 0 0 0 4 514039
-0.003280 0.001813 0.119987 -0.060671 -0.029389 0.012791 -0.062500 0 0 0 0 0 0 4 515040
-0.003280 0.001813 0.119987 -0.060661 -0.029392 0.012785 -0.062500 0 0 0 0 0 0 4 516041
-0.003280 0.001813 0.119987 -0.060671 -0.029389 0.012791 -0.062500 0 0 0 0 0 0 4 517041
-0.003280 0.001813 0.119987 -0.060661 -0.029392 0.012785 -0.062500 0 0 0 0 0 0 4 518039
-0.003280 0.001813 0.119987 -0.060671 -0.029389 0.012791 -0.062500 0 0 0 0 0 0 4 519010
-0.003280 0.001813 0.119987 -0.060661 -0.029392 0.012785 -0.062500 0 0 0 0 0 0 4 520038
-0.003275 0.001795 0.119998 -0.127102 0.201215 -0.141812 -0.062500 0 0 0 0 0 0 4 521042
-0.003272 0.001786 0.120002 -0.102404 0.109905 -0.066364 -0.062500 0 0 0 0 0 0 4 522037
-0.003271 0.001782 0.120003 -0.083041 0.042974 -0.027212 -0.062500 0 0 0 0 0 0 4 523039
-0.003270 0.001780 0.120004 -0.072229 0.007169 -0.012316 -0.062500 0 0 0 0 0 0 4 524039
-0.003270 0.001779 0.120004 -0.066568 -0.011041 -0.006996 -0.062500 0 0 0 0 0 0 4 525041
-0.003270 0.001778 0.120004 -0.063648 -0.020194 -0.005135 -0.062500 0 0 0 0 0 0 4 526039
-0.003270 0.001778 0.120004 -0.062168 -0.024785 -0.004495 -0.062500 0 0 0 0 0 0 4 527039
-0.003269 0.001778 0.120004 -0.061425 -0.027077 -0.004261 -0.062500 0 0 0 0 0 0 4 528041
-0.003269 0.001778 0.120004 -0.061053 -0.028239 -0.004187 -0.062500 0 0 0 0 0 0 4 529040
-0.003269 0.001777 0.120004 -0.060851 -0.028821 -0.004156 -0.062500 0 0 0 0 0 0 4 530039
-0.003269 0.001777 0.120004 -0.060763 -0.029098 -0.004152 -0.062500 0 0 0 0 0 0 4 531027
-0.003269 0.001777 0.120004 -0.060717 -0.029246 -0.004134 -0.062500 0 0 0 0 0 0 4 532038
-0.003269 0.001777 0.120004 -0.060684 -0.029318 -0.004143 -0.062500 0 0 0 0 0 0 4 533058
-0.003269 0.001777 0.120004 -0.060685 -0.029345 -0.004144 -0.062500 0 0 0 0 0 0 4 534046
-0.003269 0.001777 0.120004 -0.060667 -0.029372 -0.004136 -0.062500 0 0 0 0 0 0 4 535048
-0.003269 0.001777 0.120004 -0.060673 -0.029383 -0.004142 -0.062500 0 0 0 0 0 0 4 536046
-0.003269 0.001777 0.120004 -0.060662 -0.029387 -0.004148 -0.062500 0 0 0 0 0 0 4 537050
-0.003269 0.001777 0.120004 -0.060673 -0.029384 -0.004143 -0.062500 0 0 0 0 0 0 4 538048
-0.003269 0.001777 0.120004 -0.060662 -0.029387 -0.004149 -0.062500 0 0 0 0 0 0 4 539048
-0.003269 0.001777 0.120004 -0.060670 -0.029395 -0.004137 -0.062500 0 0 0 0 0 0 4 540048
-0.003282 0.001764 0.119994 0.104538 0.150170 0.144721 -0.062500 0 0 0 0 0 0 4 541048
-0.003289 0.001757 0.119990 0.040209 0.077483 0.072172 -0.062500 0 0 0 0 0 0 4 542047
-0.003292 0.001753 0.119989 -0.007783 0.025464 0.034452 -0.062500 0 0 0 0 0 0 4 543039
-0.003294 0.001752 0.119988 -0.033761 -0.001927 0.020058 -0.062500 0 0 0 0 0 0 4 544047
-0.003294 0.001751 0.119988 -0.047100 -0.015687 0.014936 -0.062500 0 0 0 0 0 0 4 545046
-0.003295 0.001750 0.119988 -0.053836 -0.022554 0.013134 -0.062500 0 0 0 0 0 0 4 546037
-0.003295 0.001750 0.119988 -0.057242 -0.025977 0.012515 -0.062500 0 0 0 0 0 0 4 547047
-0.003295 0.001750 0.119988 -0.058940 -0.027688 0.012292 -0.062500 0 0 0 0 0 0 4 548036
-0.003295 0.001750 0.119988 -0.059807 -0.028540 0.012206 -0.062500 0 0 0 0 0 0 4 549047
-0.003290 0.001732 0.119999 -0.126693 0.201789 -0.142242 -0.062500 0 0 0 0 0 0 4 550036
-0.003287 0.001723 0.120003 -0.102215 0.110166 -0.066875 -0.062500 0 0 0 0 0 0 4 551045
-0.003286 0.001719 0.120004 -0.082949 0.043085 -0.027781 -0.062500 0 0 0 0 0 0 4 552036
-0.003285 0.001717 0.120004 -0.072168 0.007226 -0.012892 -0.062500 0 0 0 0 0 0 4 553046
-0.003285 0.001715 0.120005 -0.066534 -0.011009 -0.007591 -0.062500 0 0 0 0 0 0 4 554035
-0.003285 0.001715 0.120005 -0.063644 -0.020180 -0.005725 -0.062500 0 0 0 0 0 0 4 555045
-0.003285 0.001715 0.120005 -0.062166 -0.024774 -0.005086 -0.062500 0 0 0 0 0 0 4 556034
-0.003285 0.001714 0.120005 -0.061417 -0.027090 -0.004860 -0.062500 0 0 0 0 0 0 4 557031
-0.003285 0.001714 0.120005 -0.061050 -0.028232 -0.004782 -0.062500 0 0 0 0 0 0 4 558028
-0.003285 0.001714 0.120005 -0.060860 -0.028809 -0.004745 -0.062500 0 0 0 0 0 0 4 559031
-0.003285 0.001714 0.120005 -0.060759 -0.029099 -0.004739 -0.062500 0 0 0 0 0 0 4 560025
-0.003285 0.001714 0.120005 -0.060711 -0.029249 -0.004741 -0.062500 0 0 0 0 0 0 4 561030
-0.003285 0.001714 0.120005 -0.060689 -0.029319 -0.004747 -0.062500 0 0 0 0 0 0 4 562028
-0.003285 0.001714 0.120005 -0.060681 -0.029347 -0.004733 -0.062500 0 0 0 0 0 0 4 563035
-0.003285 0.001714 0.120005 -0.060673 -0.029372 -0.004738 -0.062500 0 0 0 0 0 0 4 564033
-0.003285 0.001714 0.120005 -0.060669 -0.029385 -0.004731 -0.062500 0 0 0 0 0 0 4 565026
-0.003285 0.001714 0.120005 -0.060660 -0.029379 -0.004743 -0.062500 0 0 0 0 0 0 4 566029
[truncated: 7,200,115 more chars]
