# Supplementary material for: Increasing Patient Engagement in Rehabilitation Exercises Using Computer-Based Citizen Science
Source: PLoS One. 2015 Mar 20;10(3):e0117013. doi: 10.1371/journal.pone.0117013 (PMC4368773; doi:10.1371/journal.pone.0117013)
Supplement: S2 Dataset — (ZIP) [file pone.0117013.s002.zip › Dataset_S2/H16/H16_with.dat]

-0.004057 -0.001750 0.170328 0.078267 -2.178480 -7.216048 -0.000000 1 0 0 0 0 0 0 856
-0.004073 -0.001655 0.170602 0.213010 -1.450360 -4.298330 -0.000031 1 0 0 0 0 0 0 1859
-0.004093 -0.001564 0.170874 0.285028 -1.331368 -4.020421 -0.000062 1 0 0 0 0 0 0 2846
-0.004080 -0.001481 0.171138 -0.142990 -1.200751 -3.901392 -0.000094 1 0 0 0 0 0 0 3853
-0.004081 -0.001427 0.171389 0.005658 -0.830023 -3.749487 -0.000125 1 0 0 0 0 0 0 4844
-0.004040 -0.001419 0.171637 -0.527867 -0.171183 -3.714877 -0.000156 1 0 0 0 0 0 0 5854
-0.004023 -0.001416 0.171866 -0.268433 -0.053633 -3.495311 -0.000188 1 0 0 0 0 0 0 6857
-0.004012 -0.001414 0.172090 -0.165041 -0.028411 -3.426471 -0.000218 1 0 0 0 0 0 0 7845
-0.004037 -0.001405 0.172295 0.312161 -0.124017 -3.205706 -0.000250 1 0 0 0 0 0 0 8855
-0.004002 -0.001409 0.172505 -0.413997 0.046093 -3.263061 -0.000281 1 0 0 0 0 0 0 9864
-0.003992 -0.001409 0.172638 -0.155838 0.012456 -2.304211 -0.000325 1 0 0 0 0 0 0 11250
-0.003975 -0.001407 0.172939 -0.224325 -0.016528 -4.403682 -0.000343 1 0 0 0 0 0 0 11844
-0.003977 -0.001384 0.173035 0.010746 -0.288911 -1.980369 -0.000379 1 0 0 0 0 0 0 12973
-0.004005 -0.001358 0.173251 0.371706 -0.360908 -3.321934 -0.000406 1 0 0 0 0 0 0 13857
-0.003991 -0.001337 0.173359 -0.131784 -0.305364 -2.067840 -0.000437 1 0 0 0 0 0 0 14836
-0.003985 -0.001287 0.173547 -0.075466 -0.666123 -3.021442 -0.000469 1 0 0 0 0 0 0 15851
-0.003988 -0.001257 0.173653 0.042426 -0.450822 -2.072613 -0.000499 1 0 0 0 0 0 0 16836
-0.003983 -0.001233 0.173846 -0.047340 -0.347143 -3.127865 -0.000530 1 0 0 0 0 0 0 17831
-0.003993 -0.001186 0.173947 0.144518 -0.639320 -2.066661 -0.000562 1 0 0 0 0 0 0 18833
-0.003979 -0.001145 0.174067 -0.145483 -0.578621 -2.231595 -0.000593 1 0 0 0 0 0 0 19835
-0.003976 -0.001103 0.174186 -0.036458 -0.593033 -2.252977 -0.000624 1 0 0 0 0 0 0 20837
-0.003978 -0.001061 0.174303 0.042773 -0.603674 -2.266011 -0.000656 1 0 0 0 0 0 0 21838
-0.003953 -0.001044 0.174420 -0.300736 -0.267868 -2.291531 -0.000687 1 0 0 0 0 0 0 22839
-0.003944 -0.001014 0.174536 -0.125864 -0.406486 -2.303089 -0.000718 1 0 0 0 0 0 0 23819
-0.003921 -0.000982 0.174648 -0.289394 -0.440536 -2.269985 -0.000749 1 0 0 0 0 0 0 24817
-0.003914 -0.000945 0.174747 -0.102569 -0.517444 -2.137757 -0.000781 1 0 0 0 0 0 0 25834
-0.003908 -0.000926 0.174832 -0.071651 -0.286749 -1.963875 -0.000812 1 0 0 0 0 0 0 26839
-0.003902 -0.000916 0.174910 -0.060872 -0.144281 -1.883912 -0.000843 1 0 0 0 0 0 0 27834
-0.003896 -0.000911 0.174985 -0.055233 -0.070081 -1.858875 -0.000874 1 0 0 0 0 0 0 28838
-0.003870 -0.000913 0.175042 -0.325554 0.031700 -1.647246 -0.000906 1 0 0 0 0 0 0 29835
-0.003869 -0.000930 0.175090 -0.010243 0.234531 -1.523711 -0.000936 1 0 0 0 0 0 0 30817
-0.003847 -0.000943 0.175121 -0.272195 0.207201 -1.329689 -0.000968 1 0 0 0 0 0 0 31836
-0.003813 -0.000955 0.175145 -0.442943 0.181547 -1.238558 -0.000999 1 0 0 0 0 0 0 32836
-0.003795 -0.000960 0.175156 -0.240471 0.104983 -1.089281 -0.001030 1 0 0 0 0 0 0 33817
-0.003787 -0.000963 0.175161 -0.109050 0.061144 -1.022901 -0.001062 1 0 0 0 0 0 0 34834
-0.003761 -0.000969 0.175160 -0.320921 0.102626 -0.959456 -0.001093 1 0 0 0 0 0 0 35840
-0.003712 -0.000961 0.175148 -0.637303 -0.077665 -0.837648 -0.001124 1 0 0 0 0 0 0 36837
-0.003674 -0.000941 0.175135 -0.534723 -0.251303 -0.829249 -0.001155 1 0 0 0 0 0 0 37818
-0.003619 -0.000920 0.175117 -0.739060 -0.283209 -0.797603 -0.001187 1 0 0 0 0 0 0 38834
-0.003592 -0.000910 0.175096 -0.392735 -0.148335 -0.775249 -0.001218 1 0 0 0 0 0 0 39835
-0.003543 -0.000893 0.175075 -0.648732 -0.210951 -0.793040 -0.001249 1 0 0 0 0 0 0 40816
-0.003505 -0.000869 0.175057 -0.538418 -0.318977 -0.863953 -0.001280 1 0 0 0 0 0 0 41832
-0.003442 -0.000867 0.175041 -0.839638 -0.045529 -0.925563 -0.001312 1 0 0 0 0 0 0 42835
-0.003375 -0.000855 0.175022 -0.929208 -0.148015 -0.913363 -0.001343 1 0 0 0 0 0 0 43831
-0.003327 -0.000832 0.175005 -0.686199 -0.286776 -0.962780 -0.001374 1 0 0 0 0 0 0 44816
-0.003260 -0.000831 0.174990 -0.915977 -0.029483 -1.014026 -0.001406 1 0 0 0 0 0 0 45834
-0.003220 -0.000851 0.174974 -0.591179 0.278965 -1.037570 -0.001437 1 0 0 0 0 0 0 46826
-0.003186 -0.000845 0.174959 -0.480556 -0.030588 -1.070924 -0.001471 1 0 0 0 0 0 0 47922
-0.003147 -0.000847 0.174948 -0.527808 0.040671 -1.156346 -0.001502 1 0 0 0 0 0 0 48916
-0.003106 -0.000853 0.174939 -0.562217 0.099073 -1.216041 -0.001533 1 0 0 0 0 0 0 49898
-0.003063 -0.000861 0.174931 -0.580949 0.130802 -1.259110 -0.001564 1 0 0 0 0 0 0 50896
-0.003021 -0.000870 0.174924 -0.590778 0.147230 -1.294279 -0.001596 1 0 0 0 0 0 0 51917
-0.002978 -0.000879 0.174917 -0.596094 0.155805 -1.325290 -0.001627 1 0 0 0 0 0 0 52933
-0.002956 -0.000884 0.174913 -0.316246 0.097160 -1.401628 -0.001657 1 0 0 0 0 0 0 53895
-0.002924 -0.000891 0.174908 -0.431046 0.124897 -1.408636 -0.001689 1 0 0 0 0 0 0 54894
-0.002907 -0.000895 0.174905 -0.231229 0.081582 -1.470809 -0.001720 1 0 0 0 0 0 0 55894
-0.002878 -0.000901 0.174900 -0.388433 0.117617 -1.470920 -0.001752 1 0 0 0 0 0 0 56926
-0.002863 -0.000905 0.174898 -0.210099 0.078507 -1.529133 -0.001783 1 0 0 0 0 0 0 57911
-0.002834 -0.000911 0.174893 -0.378225 0.116718 -1.526731 -0.001814 1 0 0 0 0 0 0 58918
-0.002819 -0.000914 0.174891 -0.205240 0.078631 -1.583827 -0.001845 1 0 0 0 0 0 0 59889
-0.002790 -0.000921 0.174886 -0.376038 0.117326 -1.580982 -0.001876 1 0 0 0 0 0 0 60897
-0.002754 -0.000929 0.174880 -0.487464 0.142866 -1.589749 -0.001908 1 0 0 0 0 0 0 61910
-0.002736 -0.000933 0.174877 -0.263057 0.093341 -1.656556 -0.001939 1 0 0 0 0 0 0 62893
-0.002705 -0.000940 0.174872 -0.406046 0.125733 -1.658599 -0.001970 1 0 0 0 0 0 0 63912
-0.002668 -0.000948 0.174866 -0.503431 0.148109 -1.668628 -0.002001 1 0 0 0 0 0 0 64893
-0.002650 -0.000953 0.174863 -0.271953 0.097075 -1.737575 -0.002033 1 0 0 0 0 0 0 65907
-0.002619 -0.000959 0.174858 -0.411433 0.128669 -1.739071 -0.002064 1 0 0 0 0 0 0 66894
-0.002581 -0.000968 0.174851 -0.507087 0.150582 -1.750163 -0.002095 1 0 0 0 0 0 0 67909
-0.002541 -0.000977 0.174845 -0.558077 0.162609 -1.769220 -0.002127 1 0 0 0 0 0 0 68918
-0.002521 -0.000981 0.174841 -0.301172 0.105788 -1.841866 -0.002157 1 0 0 0 0 0 0 69895
-0.002489 -0.000989 0.174836 -0.427822 0.134519 -1.845984 -0.002189 1 0 0 0 0 0 0 70910
-0.002452 -0.000997 0.174830 -0.517205 0.155070 -1.855235 -0.002218 1 0 0 0 0 0 0 71828
-0.002433 -0.001001 0.174827 -0.281747 0.103016 -1.925206 -0.002249 1 0 0 0 0 0 0 72837
-0.002402 -0.001008 0.174821 -0.419418 0.134188 -1.926673 -0.002280 1 0 0 0 0 0 0 73828
-0.002364 -0.001017 0.174815 -0.514313 0.156016 -1.937450 -0.002312 1 0 0 0 0 0 0 74837
-0.002346 -0.001021 0.174812 -0.281746 0.104650 -2.006741 -0.002343 1 0 0 0 0 0 0 75828
-0.002315 -0.001028 0.174807 -0.420767 0.136183 -2.008343 -0.002374 1 0 0 0 0 0 0 76837
-0.002299 -0.001031 0.174804 -0.233138 0.094799 -2.069421 -0.002405 1 0 0 0 0 0 0 77828
-0.002270 -0.001038 0.174799 -0.397055 0.131883 -2.066553 -0.002437 1 0 0 0 0 0 0 78836
-0.002255 -0.001041 0.174797 -0.221965 0.093396 -2.125673 -0.002468 1 0 0 0 0 0 0 79828
-0.002226 -0.001048 0.174792 -0.392196 0.131853 -2.122020 -0.002500 1 0 0 0 0 0 0 80846
-0.002212 -0.001051 0.174789 -0.220352 0.094092 -2.180950 -0.002531 1 0 0 0 0 0 0 81845
-0.002183 -0.001057 0.174784 -0.392252 0.132956 -2.176446 -0.002562 1 0 0 0 0 0 0 82844
-0.002168 -0.001061 0.174782 -0.221181 0.095373 -2.235306 -0.002593 1 0 0 0 0 0 0 83841
-0.002139 -0.001067 0.174777 -0.393493 0.134373 -2.230577 -0.002624 1 0 0 0 0 0 0 84837
-0.002125 -0.001070 0.174775 -0.222684 0.096798 -2.289059 -0.002655 1 0 0 0 0 0 0 85818
-0.002096 -0.001077 0.174769 -0.395127 0.135836 -2.284932 -0.002687 1 0 0 0 0 0 0 86840
-0.002081 -0.001080 0.174767 -0.224444 0.098243 -2.343524 -0.002718 1 0 0 0 0 0 0 87822
-0.002052 -0.001087 0.174762 -0.397007 0.137297 -2.339126 -0.002749 1 0 0 0 0 0 0 88838
-0.002038 -0.001090 0.174760 -0.226252 0.099838 -2.398014 -0.002780 1 0 0 0 0 0 0 89828
-0.002009 -0.001096 0.174755 -0.398880 0.138820 -2.393301 -0.002812 1 0 0 0 0 0 0 90836
-0.001994 -0.001100 0.174752 -0.228192 0.101325 -2.452473 -0.002843 1 0 0 0 0 0 0 91833
-0.001965 -0.001106 0.174747 -0.400844 0.140338 -2.446968 -0.002874 1 0 0 0 0 0 0 92816
-0.001951 -0.001109 0.174745 -0.230273 0.102838 -2.506716 -0.002905 1 0 0 0 0 0 0 93831
-0.001922 -0.001116 0.174739 -0.402971 0.141961 -2.501632 -0.002937 1 0 0 0 0 0 0 94833
-0.001908 -0.001119 0.174737 -0.232376 0.104458 -2.561033 -0.002968 1 0 0 0 0 0 0 95832
-0.001879 -0.001126 0.174732 -0.405197 0.143511 -2.555789 -0.002999 1 0 0 0 0 0 0 96832
-0.001864 -0.001129 0.174730 -0.234603 0.106049 -2.615259 -0.003030 1 0 0 0 0 0 0 97831
-0.001857 -0.001131 0.174728 -0.123745 0.081775 -2.662634 -0.003062 1 0 0 0 0 0 0 98837
-0.001832 -0.001136 0.174724 -0.349506 0.132627 -2.646750 -0.003093 1 0 0 0 0 0 0 99820
-0.001819 -0.001139 0.174722 -0.207802 0.101621 -2.701615 -0.003124 1 0 0 0 0 0 0 100835
-0.001791 -0.001145 0.174717 -0.395274 0.143989 -2.693737 -0.003156 1 0 0 0 0 0 0 101835
-0.001777 -0.001148 0.174714 -0.232123 0.108193 -2.752195 -0.003187 1 0 0 0 0 0 0 102833
-0.001748 -0.001155 0.174709 -0.408713 0.148084 -2.746105 -0.003218 1 0 0 0 0 0 0 103833
-0.001734 -0.001158 0.174707 -0.240042 0.111150 -2.805501 -0.003249 1 0 0 0 0 0 0 104829
-0.001705 -0.001165 0.174702 -0.413948 0.150404 -2.799761 -0.003280 1 0 0 0 0 0 0 105830
-0.001669 -0.001173 0.174695 -0.527843 0.176446 -2.806424 -0.003312 1 0 0 0 0 0 0 106829
-0.001651 -0.001177 0.174692 -0.304752 0.127288 -2.876496 -0.003343 1 0 0 0 0 0 0 107831
-0.001620 -0.001184 0.174686 -0.449129 0.159988 -2.875804 -0.003374 1 0 0 0 0 0 0 108829
-0.001604 -0.001187 0.174684 -0.264276 0.119359 -2.938274 -0.003405 1 0 0 0 0 0 0 109829
-0.001575 -0.001194 0.174679 -0.430136 0.156757 -2.933516 -0.003437 1 0 0 0 0 0 0 110829
-0.001560 -0.001197 0.174676 -0.256192 0.118604 -2.994285 -0.003468 1 0 0 0 0 0 0 111834
-0.001531 -0.001204 0.174671 -0.427544 0.157274 -2.988416 -0.003499 1 0 0 0 0 0 0 112831
-0.001517 -0.001207 0.174668 -0.256324 0.119685 -3.048716 -0.003530 1 0 0 0 0 0 0 113831
-0.001488 -0.001213 0.174663 -0.429182 0.158732 -3.042618 -0.003562 1 0 0 0 0 0 0 114830
-0.001473 -0.001217 0.174661 -0.258667 0.121307 -3.102910 -0.003593 1 0 0 0 0 0 0 115831
-0.001444 -0.001223 0.174655 -0.431858 0.160426 -3.096634 -0.003624 1 0 0 0 0 0 0 116829
-0.001430 -0.001226 0.174653 -0.261579 0.123102 -3.156959 -0.003655 1 0 0 0 0 0 0 117828
-0.001401 -0.001233 0.174648 -0.434881 0.162204 -3.150703 -0.003687 1 0 0 0 0 0 0 118831
-0.001386 -0.001236 0.174645 -0.264726 0.124850 -3.210754 -0.003718 1 0 0 0 0 0 0 119817
-0.001357 -0.001243 0.174640 -0.438161 0.164019 -3.204236 -0.003749 1 0 0 0 0 0 0 120814
-0.001343 -0.001246 0.174637 -0.267946 0.126672 -3.265040 -0.003780 1 0 0 0 0 0 0 121825
-0.001314 -0.001252 0.174632 -0.441427 0.165852 -3.258531 -0.003812 1 0 0 0 0 0 0 122826
-0.001299 -0.001256 0.174629 -0.271243 0.128511 -3.319307 -0.003843 1 0 0 0 0 0 0 123833
-0.001270 -0.001262 0.174624 -0.444829 0.167711 -3.312581 -0.003874 1 0 0 0 0 0 0 124830
-0.001256 -0.001265 0.174622 -0.274734 0.130388 -3.373267 -0.003905 1 0 0 0 0 0 0 125830
-0.001227 -0.001272 0.174616 -0.448276 0.169578 -3.366516 -0.003937 1 0 0 0 0 0 0 126830
-0.001212 -0.001275 0.174614 -0.278204 0.132263 -3.427337 -0.003968 1 0 0 0 0 0 0 127832
-0.001183 -0.001282 0.174608 -0.451905 0.171485 -3.420471 -0.003999 1 0 0 0 0 0 0 128831
-0.001169 -0.001285 0.174606 -0.281839 0.134221 -3.481308 -0.004030 1 0 0 0 0 0 0 129831
-0.001162 -0.001286 0.174605 -0.171393 0.110013 -3.529249 -0.004062 1 0 0 0 0 0 0 130829
-0.001136 -0.001292 0.174600 -0.397977 0.160967 -3.511818 -0.004093 1 0 0 0 0 0 0 131830
-0.001124 -0.001295 0.174598 -0.256797 0.130185 -3.567337 -0.004124 1 0 0 0 0 0 0 132828
-0.001110 -0.001318 0.174588 -0.251815 0.388409 -3.496031 -0.004155 1 0 0 0 0 0 0 133830
-0.001104 -0.001329 0.174583 -0.165504 0.267713 -3.581994 -0.004186 1 0 0 0 0 0 0 134821
-0.001079 -0.001340 0.174577 -0.398462 0.245920 -3.592239 -0.004218 1 0 0 0 0 0 0 135822
-0.001066 -0.001345 0.174574 -0.259881 0.176085 -3.662182 -0.004249 1 0 0 0 0 0 0 136830
-0.001038 -0.001353 0.174568 -0.449613 0.198936 -3.658779 -0.004280 1 0 0 0 0 0 0 137820
-0.001024 -0.001356 0.174565 -0.287619 0.153326 -3.721860 -0.004311 1 0 0 0 0 0 0 138820
-0.000995 -0.001363 0.174560 -0.465516 0.188512 -3.715667 -0.004343 1 0 0 0 0 0 0 139829
-0.000981 -0.001367 0.174557 -0.297630 0.149135 -3.777131 -0.004374 1 0 0 0 0 0 0 140822
-0.000967 -0.001390 0.174547 -0.279298 0.403664 -3.708331 -0.004405 1 0 0 0 0 0 0 141831
-0.000960 -0.001401 0.174542 -0.186239 0.280714 -3.795897 -0.004436 1 0 0 0 0 0 0 142821
-0.000935 -0.001412 0.174536 -0.416020 0.257847 -3.806693 -0.004468 1 0 0 0 0 0 0 143835
-0.000922 -0.001417 0.174533 -0.275816 0.187384 -3.876791 -0.004499 1 0 0 0 0 0 0 144826
-0.000894 -0.001425 0.174527 -0.464849 0.209966 -3.873414 -0.004530 1 0 0 0 0 0 0 145826
-0.000880 -0.001429 0.174524 -0.302577 0.164296 -3.937287 -0.004562 1 0 0 0 0 0 0 146842
-0.000888 -0.001447 0.174518 -0.002724 0.352453 -3.924245 -0.004593 1 0 0 0 0 0 0 147826
-0.000870 -0.001461 0.174511 -0.307892 0.316353 -3.932800 -0.004624 1 0 0 0 0 0 0 148831
-0.000861 -0.001468 0.174508 -0.223330 0.222374 -4.007570 -0.004656 1 0 0 0 0 0 0 149851
-0.000835 -0.001477 0.174502 -0.442013 0.231548 -4.005564 -0.004687 1 0 0 0 0 0 0 150829
-0.000836 -0.001498 0.174495 -0.101425 0.395722 -4.008324 -0.004718 1 0 0 0 0 0 0 151832
-0.000837 -0.001508 0.174491 -0.078677 0.278476 -4.084717 -0.004749 1 0 0 0 0 0 0 152834
-0.000816 -0.001518 0.174485 -0.366893 0.263891 -4.084826 -0.004781 1 0 0 0 0 0 0 153841
-0.000805 -0.001523 0.174482 -0.258208 0.198002 -4.149696 -0.004811 1 0 0 0 0 0 0 154819
-0.000793 -0.001547 0.174472 -0.270083 0.440138 -4.082097 -0.004843 1 0 0 0 0 0 0 155847
-0.000787 -0.001559 0.174467 -0.192183 0.310257 -4.171087 -0.004875 1 0 0 0 0 0 0 156842
-0.000762 -0.001570 0.174461 -0.429725 0.284131 -4.181039 -0.004905 1 0 0 0 0 0 0 157831
-0.000764 -0.001592 0.174453 -0.099961 0.429020 -4.190029 -0.004937 1 0 0 0 0 0 0 158840
-0.000765 -0.001603 0.174449 -0.082884 0.301706 -4.269487 -0.004968 1 0 0 0 0 0 0 159841
-0.000744 -0.001614 0.174443 -0.374012 0.282243 -4.269659 -0.004999 1 0 0 0 0 0 0 160811
-0.000734 -0.001619 0.174440 -0.266781 0.213803 -4.336715 -0.005031 1 0 0 0 0 0 0 161839
-0.000729 -0.001622 0.174426 -0.186054 0.176641 -4.213971 -0.005062 1 0 0 0 0 0 0 162846
-0.000726 -0.001623 0.174419 -0.145402 0.155962 -4.326742 -0.005093 1 0 0 0 0 0 0 163846
-0.000703 -0.001629 0.174411 -0.410032 0.209439 -4.352568 -0.005125 1 0 0 0 0 0 0 164845
-0.000691 -0.001632 0.174408 -0.288072 0.179307 -4.431559 -0.005156 1 0 0 0 0 0 0 165844
-0.000679 -0.001655 0.174397 -0.293238 0.440237 -4.368629 -0.005187 1 0 0 0 0 0 0 166839
-0.000672 -0.001666 0.174392 -0.211975 0.319238 -4.461125 -0.005218 1 0 0 0 0 0 0 167839
-0.000669 -0.001672 0.174390 -0.163206 0.233623 -4.529587 -0.005249 1 0 0 0 0 0 0 168838
-0.000661 -0.001697 0.174379 -0.229781 0.470316 -4.457505 -0.005281 1 0 0 0 0 0 0 169842
-0.000663 -0.001687 0.174370 -0.088129 0.058328 -4.490981 -0.005312 1 0 0 0 0 0 0 170839
-0.000658 -0.001705 0.174357 -0.184370 0.358799 -4.460578 -0.005343 1 0 0 0 0 0 0 171840
-0.000655 -0.001713 0.174351 -0.158651 0.280033 -4.573190 -0.005374 1 0 0 0 0 0 0 172811
-0.000632 -0.001722 0.174343 -0.423775 0.282137 -4.595348 -0.005406 1 0 0 0 0 0 0 173840
-0.000635 -0.001744 0.174335 -0.107532 0.441707 -4.609520 -0.005437 1 0 0 0 0 0 0 174839
-0.000622 -0.001738 0.174323 -0.288878 0.106328 -4.580068 -0.005468 1 0 0 0 0 0 0 175841
-0.000616 -0.001735 0.174317 -0.223355 0.111296 -4.686936 -0.005499 1 0 0 0 0 0 0 176840
-0.000627 -0.001750 0.174310 0.018377 0.349168 -4.699266 -0.005531 1 0 0 0 0 0 0 177843
-0.000611 -0.001763 0.174302 -0.317845 0.339790 -4.718871 -0.005562 1 0 0 0 0 0 0 178840
-0.000603 -0.001769 0.174285 -0.246627 0.261832 -4.624692 -0.005593 1 0 0 0 0 0 0 179839
-0.000599 -0.001773 0.174277 -0.189319 0.213292 -4.757393 -0.005624 1 0 0 0 0 0 0 180839
-0.000590 -0.001796 0.174264 -0.250298 0.470691 -4.729198 -0.005656 1 0 0 0 0 0 0 181839
-0.000593 -0.001786 0.174253 -0.105664 0.067677 -4.785681 -0.005687 1 0 0 0 0 0 0 182839
-0.000573 -0.001787 0.174244 -0.394545 0.155721 -4.830306 -0.005721 1 0 0 0 0 0 0 183917
-0.000577 -0.001803 0.174235 -0.097910 0.383298 -4.858993 -0.005752 1 0 0 0 0 0 0 184906
-0.000580 -0.001812 0.174217 -0.096524 0.301878 -4.773364 -0.005783 1 0 0 0 0 0 0 185906
-0.000559 -0.001821 0.174205 -0.398255 0.304127 -4.852969 -0.005814 1 0 0 0 0 0 0 186908
-0.000571 -0.001821 0.174190 -0.008587 0.184022 -4.855284 -0.005846 1 0 0 0 0 0 0 187916
-0.000555 -0.001826 0.174178 -0.331233 0.238025 -4.924329 -0.005877 1 0 0 0 0 0 0 188909
-0.000547 -0.001829 0.174160 -0.258977 0.215593 -4.857623 -0.005907 1 0 0 0 0 0 0 189893
-0.000558 -0.001847 0.174146 -0.007592 0.415917 -4.941956 -0.005939 1 0 0 0 0 0 0 190908
-0.000548 -0.001840 0.174131 -0.245778 0.104414 -4.955721 -0.005971 1 0 0 0 0 0 0 191916
-0.000537 -0.001858 0.174115 -0.302359 0.405724 -4.961823 -0.006001 1 0 0 0 0 0 0 192882
-0.000531 -0.001867 0.174093 -0.231801 0.324107 -4.922475 -0.006032 1 0 0 0 0 0 0 193883
-0.000543 -0.001889 0.174079 0.005569 0.476665 -5.024858 -0.006063 1 0 0 0 0 0 0 194881
-0.000534 -0.001883 0.174063 -0.241318 0.138975 -5.048324 -0.006096 1 0 0 0 0 0 0 195912
-0.000523 -0.001902 0.174047 -0.302392 0.427511 -5.058638 -0.006126 1 0 0 0 0 0 0 196882
-0.000518 -0.001912 0.174025 -0.233959 0.339214 -5.020945 -0.006157 1 0 0 0 0 0 0 197881
-0.000515 -0.001917 0.174002 -0.190204 0.272447 -5.010624 -0.006188 1 0 0 0 0 0 0 198881
-0.000536 -0.001915 0.173982 0.118834 0.172388 -5.077233 -0.006220 1 0 0 0 0 0 0 199883
-0.000546 -0.001914 0.173959 0.017338 0.180402 -5.068718 -0.006251 1 0 0 0 0 0 0 200901
-0.000544 -0.001936 0.173938 -0.153170 0.472267 -5.126779 -0.006282 1 0 0 0 0 0 0 201889
-0.000551 -0.001925 0.173911 -0.063693 0.086379 -5.061918 -0.006313 1 0 0 0 0 0 0 202888
-0.000547 -0.001942 0.173889 -0.188909 0.402202 -5.143911 -0.006345 1 0 0 0 0 0 0 203892
-0.000560 -0.001967 0.173860 0.019211 0.551240 -5.085746 -0.006377 1 0 0 0 0 0 0 204905
-0.000545 -0.001985 0.173828 -0.330402 0.472994 -5.064151 -0.006407 1 0 0 0 0 0 0 205887
-0.000537 -0.001995 0.173800 -0.266060 0.354473 -5.125818 -0.006439 1 0 0 0 0 0 0 206903
-0.000541 -0.001978 0.173768 -0.116252 0.005198 -5.117572 -0.006470 1 0 0 0 0 0 0 207905
-0.000558 -0.001987 0.173735 0.072067 0.302145 -5.110770 -0.006501 1 0 0 0 0 0 0 208888
-0.000544 -0.001997 0.173701 -0.304115 0.345693 -5.123828 -0.006533 1 0 0 0 0 0 0 209902
-0.000538 -0.002002 0.173671 -0.254121 0.292445 -5.201795 -0.006564 1 0 0 0 0 0 0 210889
-0.000535 -0.002005 0.173630 -0.204026 0.261445 -5.075882 -0.006595 1 0 0 0 0 0 0 211906
-0.000533 -0.002007 0.173597 -0.178387 0.243687 -5.191341 -0.006626 1 0 0 0 0 0 0 212888
-0.000533 -0.002009 0.173553 -0.164172 0.237526 -5.092432 -0.006658 1 0 0 0 0 0 0 213903
-0.000555 -0.002005 0.173510 0.131092 0.169924 -5.100669 -0.006689 1 0 0 0 0 0 0 214904
-0.000559 -0.002026 0.173466 -0.072913 0.478767 -5.113197 -0.006718 1 0 0 0 0 0 0 215823
-0.000546 -0.002020 0.173422 -0.313074 0.166114 -5.141063 -0.006749 1 0 0 0 0 0 0 216833
-0.000562 -0.002012 0.173379 0.036015 0.116460 -5.160356 -0.006780 1 0 0 0 0 0 0 217823
-0.000571 -0.002009 0.173330 -0.029273 0.168009 -5.119044 -0.006812 1 0 0 0 0 0 0 218832
-0.000575 -0.002008 0.173280 -0.086202 0.202183 -5.103702 -0.006843 1 0 0 0 0 0 0 219833
-0.000577 -0.002008 0.173228 -0.117461 0.220708 -5.105705 -0.006874 1 0 0 0 0 0 0 220822
-0.000579 -0.002009 0.173175 -0.133667 0.230528 -5.116798 -0.006905 1 0 0 0 0 0 0 221824
-0.000558 -0.002015 0.173117 -0.431969 0.302164 -5.070377 -0.006937 1 0 0 0 0 0 0 222832
-0.000548 -0.002018 0.173062 -0.323223 0.279906 -5.114755 -0.006969 1 0 0 0 0 0 0 223880
-0.000565 -0.002016 0.172998 0.048611 0.199402 -5.023555 -0.006999 1 0 0 0 0 0 0 224821
-0.000552 -0.002020 0.172935 -0.313797 0.282539 -5.041406 -0.007030 1 0 0 0 0 0 0 225830
-0.000560 -0.002040 0.172871 -0.064766 0.493141 -5.058611 -0.007062 1 0 0 0 0 0 0 226842
-0.000550 -0.002034 0.172804 -0.289353 0.176100 -5.022146 -0.007093 1 0 0 0 0 0 0 227834
-0.000567 -0.002027 0.172734 0.050012 0.129488 -5.002271 -0.007124 1 0 0 0 0 0 0 228822
-0.000561 -0.002007 0.172663 -0.221969 -0.038468 -5.005734 -0.007156 1 0 0 0 0 0 0 229839
-0.000559 -0.001998 0.172586 -0.206234 0.083817 -4.946483 -0.007187 1 0 0 0 0 0 0 230839
-0.000558 -0.001994 0.172506 -0.183519 0.166271 -4.918489 -0.007218 1 0 0 0 0 0 0 231825
-0.000558 -0.001993 0.172425 -0.171007 0.210283 -4.912043 -0.007250 1 0 0 0 0 0 0 232844
-0.000558 -0.001993 0.172343 -0.164966 0.232962 -4.915220 -0.007281 1 0 0 0 0 0 0 233840
-0.000543 -0.001977 0.172266 -0.361296 0.021833 -4.993058 -0.007312 1 0 0 0 0 0 0 234841
-0.000551 -0.001986 0.172180 -0.083335 0.338271 -4.903145 -0.007343 1 0 0 0 0 0 0 235819
-0.000563 -0.001970 0.172091 -0.009266 0.029884 -4.863988 -0.007374 1 0 0 0 0 0 0 236838
-0.000547 -0.001968 0.172000 -0.366790 0.182454 -4.845921 -0.007406 1 0 0 0 0 0 0 237837
-0.000561 -0.001962 0.171902 0.000402 0.158081 -4.775863 -0.007437 1 0 0 0 0 0 0 238838
-0.000554 -0.001943 0.171802 -0.252787 -0.020881 -4.745910 -0.007468 1 0 0 0 0 0 0 239840
-0.000543 -0.001957 0.171699 -0.320505 0.384715 -4.725681 -0.007499 1 0 0 0 0 0 0 240830
-0.000538 -0.001964 0.171591 -0.254364 0.350667 -4.657465 -0.007531 1 0 0 0 0 0 0 241843
-0.000536 -0.001969 0.171479 -0.211616 0.310533 -4.621807 -0.007562 1 0 0 0 0 0 0 242843
-0.000536 -0.001972 0.171366 -0.189685 0.288571 -4.606937 -0.007593 1 0 0 0 0 0 0 243843
-0.000536 -0.001975 0.171252 -0.178897 0.277765 -4.602044 -0.007624 1 0 0 0 0 0 0 244837
-0.000536 -0.001977 0.171136 -0.174006 0.272742 -4.601890 -0.007656 1 0 0 0 0 0 0 245833
-0.000559 -0.001974 0.171010 0.125364 0.203859 -4.466392 -0.007686 1 0 0 0 0 0 0 246809
-0.000571 -0.001973 0.170889 0.009997 0.229640 -4.527949 -0.007718 1 0 0 0 0 0 0 247839
-0.000585 -0.001951 0.170765 0.021075 -0.043688 -4.505991 -0.007749 1 0 0 0 0 0 0 248838
-0.000592 -0.001941 0.170628 -0.060517 0.081770 -4.347552 -0.007781 1 0 0 0 0 0 0 249837
-0.000597 -0.001937 0.170485 -0.110449 0.171543 -4.257010 -0.007812 1 0 0 0 0 0 0 250837
-0.000622 -0.001930 0.170344 0.160915 0.151443 -4.280772 -0.007843 1 0 0 0 0 0 0 251839
-0.000627 -0.001950 0.170204 -0.064581 0.495859 -4.292977 -0.007875 1 0 0 0 0 0 0 252840
-0.000615 -0.001944 0.170064 -0.322162 0.187400 -4.307344 -0.007906 1 0 0 0 0 0 0 253838
-0.000584 -0.001915 0.169835 -0.605399 -0.137080 -3.152813 -0.007937 1 0 0 0 0 0 0 254854
-0.000579 -0.001911 0.169720 -0.287132 0.151679 -4.521970 -0.007968 1 0 0 0 0 0 0 255840
-0.000592 -0.001927 0.169578 -0.015239 0.442553 -4.324413 -0.007999 1 0 0 0 0 0 0 256825
-0.000580 -0.001914 0.169346 -0.328003 0.105274 -3.127065 -0.008031 1 0 0 0 0 0 0 257850
-0.000586 -0.001890 0.169224 -0.124214 -0.082056 -4.437697 -0.008062 1 0 0 0 0 0 0 258838
-0.000604 -0.001896 0.169078 0.069011 0.288620 -4.263549 -0.008093 1 0 0 0 0 0 0 259838
-0.000596 -0.001876 0.168841 -0.269783 -0.011766 -3.060193 -0.008125 1 0 0 0 0 0 0 260851
-0.000625 -0.001845 0.168705 0.191023 -0.183463 -4.258705 -0.008156 1 0 0 0 0 0 0 261837
-0.000647 -0.001824 0.168465 0.153338 -0.084864 -3.012745 -0.008187 1 0 0 0 0 0 0 262851
-0.000636 -0.001803 0.168333 -0.296032 -0.062052 -4.306959 -0.008218 1 0 0 0 0 0 0 263838
-0.000628 -0.001789 0.168093 -0.296941 0.022048 -3.031911 -0.008249 1 0 0 0 0 0 0 264834
-0.000627 -0.001787 0.167954 -0.206272 0.188945 -4.213822 -0.008281 1 0 0 0 0 0 0 265835
-0.000627 -0.001787 0.167709 -0.186600 0.228475 -2.937189 -0.008312 1 0 0 0 0 0 0 266850
-0.000627 -0.001787 0.167567 -0.179548 0.240500 -4.173356 -0.008343 1 0 0 0 0 0 0 267840
-0.000639 -0.001754 0.167310 -0.028753 -0.190384 -2.782520 -0.008375 1 0 0 0 0 0 0 268851
-0.000634 -0.001772 0.167154 -0.233380 0.422288 -3.953483 -0.008406 1 0 0 0 0 0 0 269835
-0.000642 -0.001752 0.166885 -0.087017 -0.003411 -2.597324 -0.008437 1 0 0 0 0 0 0 270852
-0.000620 -0.001754 0.166732 -0.456571 0.241956 -3.969061 -0.008468 1 0 0 0 0 0 0 271838
-0.000605 -0.001757 0.166446 -0.418700 0.273367 -2.355294 -0.008499 1 0 0 0 0 0 0 272832
-0.000602 -0.001757 0.166295 -0.243848 0.251022 -3.961592 -0.008531 1 0 0 0 0 0 0 273836
-0.000612 -0.001724 0.165999 -0.068797 -0.189806 -2.223864 -0.008562 1 0 0 0 0 0 0 274850
-0.000598 -0.001702 0.165834 -0.362131 -0.105716 -3.742119 -0.008593 1 0 0 0 0 0 0 275839
-0.000588 -0.001685 0.165535 -0.341619 -0.013196 -2.143089 -0.008624 1 0 0 0 0 0 0 276840
-0.000571 -0.001665 0.165368 -0.437564 -0.056181 -3.691307 -0.008655 1 0 0 0 0 0 0 277822
-0.000604 -0.001608 0.165066 0.212355 -0.541108 -2.082510 -0.008687 1 0 0 0 0 0 0 278846
-0.000578 -0.001603 0.164802 -0.496842 0.074115 -2.395755 -0.008718 1 0 0 0 0 0 0 279836
-0.000597 -0.001596 0.164636 0.020639 0.124231 -3.713109 -0.008749 1 0 0 0 0 0 0 280830
-0.000622 -0.001558 0.164324 0.160180 -0.292655 -1.907868 -0.008781 1 0 0 0 0 0 0 281849
-0.000570 -0.001530 0.164064 -0.841528 -0.190999 -2.402212 -0.008812 1 0 0 0 0 0 0 282834
-0.000569 -0.001489 0.163804 -0.289950 -0.362265 -2.438809 -0.008847 1 0 0 0 0 0 0 283949
-0.000568 -0.001482 0.163629 -0.214799 0.060048 -3.552078 -0.008876 1 0 0 0 0 0 0 284901
-0.000545 -0.001451 0.163297 -0.517663 -0.214094 -1.585941 -0.008912 1 0 0 0 0 0 0 286043
-0.000539 -0.001444 0.163028 -0.313766 0.066589 -2.204058 -0.008940 1 0 0 0 0 0 0 286949
-0.000538 -0.001442 0.162742 -0.235941 0.166852 -2.016635 -0.008968 1 0 0 0 0 0 0 287836
-0.000538 -0.001441 0.162560 -0.215124 0.193664 -3.358174 -0.008999 1 0 0 0 0 0 0 288830
-0.000514 -0.001414 0.162219 -0.524961 -0.142244 -1.381695 -0.009031 1 0 0 0 0 0 0 289833
-0.000508 -0.001408 0.161944 -0.322069 0.085049 -2.039814 -0.009062 1 0 0 0 0 0 0 290843
-0.000483 -0.001380 0.161662 -0.559774 -0.175466 -1.990948 -0.009093 1 0 0 0 0 0 0 291836
-0.000511 -0.001364 0.161377 0.120499 -0.037472 -1.926322 -0.009125 1 0 0 0 0 0 0 292851
-0.000495 -0.001334 0.161090 -0.404457 -0.221494 -1.883175 -0.009156 1 0 0 0 0 0 0 293840
-0.000501 -0.001292 0.160812 -0.151696 -0.398112 -1.973272 -0.009187 1 0 0 0 0 0 0 294854
-0.000503 -0.001281 0.160514 -0.191732 -0.011487 -1.697456 -0.009219 1 0 0 0 0 0 0 295854
-0.000514 -0.001244 0.160232 -0.070764 -0.319643 -1.854995 -0.009249 1 0 0 0 0 0 0 296832
-0.000493 -0.001243 0.160036 -0.487048 0.115196 -2.994094 -0.009280 1 0 0 0 0 0 0 297830
-0.000512 -0.001233 0.159675 -0.003382 0.056462 -0.922422 -0.009312 1 0 0 0 0 0 0 298845
-0.000492 -0.001205 0.159367 -0.453939 -0.205020 -1.382486 -0.009344 1 0 0 0 0 0 0 299852
-0.000488 -0.001197 0.159057 -0.312452 0.041805 -1.378396 -0.009374 1 0 0 0 0 0 0 300837
-0.000462 -0.001169 0.158757 -0.567668 -0.207402 -1.476512 -0.009405 1 0 0 0 0 0 0 301827
-0.000491 -0.001153 0.158456 0.106885 -0.067874 -1.465316 -0.009437 1 0 0 0 0 0 0 302839
-0.000474 -0.001122 0.158155 -0.418565 -0.250197 -1.432351 -0.009469 1 0 0 0 0 0 0 303852
-0.000480 -0.001080 0.157864 -0.167080 -0.425755 -1.528919 -0.009500 1 0 0 0 0 0 0 304851
-0.000482 -0.001069 0.157551 -0.206333 -0.040904 -1.237157 -0.009531 1 0 0 0 0 0 0 305850
-0.000471 -0.001100 0.157243 -0.366403 0.546680 -1.253097 -0.009562 1 0 0 0 0 0 0 306849
-0.000445 -0.001081 0.156937 -0.598254 -0.042348 -1.236757 -0.009594 1 0 0 0 0 0 0 307852
-0.000440 -0.001077 0.156736 -0.335841 0.094708 -2.608799 -0.009624 1 0 0 0 0 0 0 308837
-0.000436 -0.001074 0.156350 -0.296603 0.115412 -0.287192 -0.009656 1 0 0 0 0 0 0 309851
-0.000446 -0.001039 0.156036 -0.121088 -0.301416 -0.977364 -0.009687 1 0 0 0 0 0 0 310855
-0.000448 -0.001029 0.155713 -0.200577 -0.009743 -0.885540 -0.009719 1 0 0 0 0 0 0 311854
-0.000425 -0.001000 0.155398 -0.547118 -0.236330 -0.959140 -0.009749 1 0 0 0 0 0 0 312834
-0.000428 -0.000972 0.155185 -0.238350 -0.253536 -2.281821 -0.009781 1 0 0 0 0 0 0 313835
-0.000440 -0.000917 0.154808 -0.080413 -0.614035 -0.249106 -0.009811 1 0 0 0 0 0 0 314820
-0.000467 -0.000928 0.154491 0.123516 0.220501 -0.791063 -0.009844 1 0 0 0 0 0 0 315849
-0.000450 -0.000905 0.154174 -0.434670 -0.156250 -0.803740 -0.009875 1 0 0 0 0 0 0 316849
-0.000479 -0.000890 0.153854 0.126039 -0.078743 -0.754196 -0.009906 1 0 0 0 0 0 0 317847
-0.000461 -0.000892 0.153637 -0.445102 0.147223 -2.060316 -0.009937 1 0 0 0 0 0 0 318836
-0.000458 -0.000860 0.153254 -0.309065 -0.284290 0.006965 -0.009969 1 0 0 0 0 0 0 319851
-0.000423 -0.000859 0.152932 -0.716491 0.087240 -0.550683 -0.010000 1 0 0 0 0 0 0 320848
-0.000423 -0.000836 0.152712 -0.288909 -0.174108 -1.920091 -0.010031 1 0 0 0 0 0 0 321836
-0.000424 -0.000818 0.152336 -0.251341 -0.129805 0.009474 -0.010062 1 0 0 0 0 0 0 322847
-0.000458 -0.000805 0.152001 0.192087 -0.065592 -0.290633 -0.010094 1 0 0 0 0 0 0 323851
-0.000470 -0.000780 0.151777 -0.045318 -0.222021 -1.753011 -0.010124 1 0 0 0 0 0 0 324834
-0.000479 -0.000761 0.151398 -0.111159 -0.161083 0.176243 -0.010156 1 0 0 0 0 0 0 325848
-0.000491 -0.000722 0.151071 -0.073423 -0.414389 -0.295743 -0.010187 1 0 0 0 0 0 0 326849
-0.000493 -0.000715 0.150855 -0.207970 -0.029210 -1.755414 -0.010218 1 0 0 0 0 0 0 327836
-0.000494 -0.000709 0.150477 -0.230421 0.027237 0.238828 -0.010250 1 0 0 0 0 0 0 328849
-0.000478 -0.000690 0.150262 -0.455593 -0.135443 -1.657815 -0.010281 1 0 0 0 0 0 0 329832
-0.000466 -0.000676 0.149884 -0.431220 -0.097748 0.316032 -0.010312 1 0 0 0 0 0 0 330849
-0.000473 -0.000639 0.149555 -0.181252 -0.399903 -0.081714 -0.010344 1 0 0 0 0 0 0 331851
-0.000473 -0.000632 0.149335 -0.236982 -0.034901 -1.530959 -0.010374 1 0 0 0 0 0 0 332835
-0.000507 -0.000619 0.148964 0.194729 -0.084469 0.329176 -0.010406 1 0 0 0 0 0 0 333847
-0.000512 -0.000616 0.148738 -0.136750 0.046909 -1.347488 -0.010437 1 0 0 0 0 0 0 334824
-0.000526 -0.000581 0.148376 -0.056004 -0.368483 0.306970 -0.010469 1 0 0 0 0 0 0 335849
-0.000550 -0.000569 0.148158 0.090384 -0.103064 -1.398323 -0.010499 1 0 0 0 0 0 0 336835
-0.000568 -0.000560 0.147775 0.022239 -0.044286 0.638207 -0.010531 1 0 0 0 0 0 0 337850
-0.000577 -0.000536 0.147563 -0.094051 -0.234756 -1.371073 -0.010562 1 0 0 0 0 0 0 338835
-0.000594 -0.000485 0.147206 -0.006998 -0.613039 0.351304 -0.010594 1 0 0 0 0 0 0 339851
-0.000590 -0.000498 0.146988 -0.275702 0.182601 -1.249086 -0.010624 1 0 0 0 0 0 0 340822
-0.000596 -0.000474 0.146627 -0.160113 -0.213437 0.489371 -0.010656 1 0 0 0 0 0 0 341847
-0.000612 -0.000486 0.146415 -0.021127 0.212725 -1.266377 -0.010687 1 0 0 0 0 0 0 342835
-0.000634 -0.000463 0.146058 0.068334 -0.217456 0.508149 -0.010719 1 0 0 0 0 0 0 343850
-0.000637 -0.000458 0.145855 -0.164756 -0.008046 -1.314343 -0.010749 1 0 0 0 0 0 0 344836
-0.000648 -0.000422 0.145501 -0.072214 -0.405705 0.512759 -0.010781 1 0 0 0 0 0 0 345834
-0.000665 -0.000432 0.145289 0.003080 0.157413 -1.125436 -0.010812 1 0 0 0 0 0 0 346829
-0.000687 -0.000407 0.144929 0.082118 -0.249526 0.678307 -0.010843 1 0 0 0 0 0 0 347835
-0.000690 -0.000402 0.144725 -0.157575 -0.021819 -1.143587 -0.010874 1 0 0 0 0 0 0 348828
-0.000713 -0.000394 0.144488 0.081187 -0.042047 -0.882839 -0.010905 1 0 0 0 0 0 0 349819
-0.000730 -0.000388 0.144126 0.026402 -0.021400 0.821715 -0.010937 1 0 0 0 0 0 0 350840
-0.000754 -0.000382 0.143930 0.119550 -0.026847 -1.137262 -0.010968 1 0 0 0 0 0 0 351819
-0.000765 -0.000378 0.143686 -0.036564 0.009633 -0.699222 -0.010999 1 0 0 0 0 0 0 352828
-0.000806 -0.000368 0.143332 0.339526 -0.078340 0.829663 -0.011031 1 0 0 0 0 0 0 353841
-0.000834 -0.000360 0.143136 0.211623 -0.045127 -1.041693 -0.011061 1 0 0 0 0 0 0 354819
-0.000869 -0.000351 0.142900 0.296194 -0.067173 -0.701257 -0.011093 1 0 0 0 0 0 0 355828
-0.000893 -0.000325 0.142659 0.156610 -0.295574 -0.559325 -0.011124 1 0 0 0 0 0 0 356819
-0.000942 -0.000298 0.142305 0.492265 -0.337263 0.962694 -0.011159 1 0 0 0 0 0 0 357943
-0.000950 -0.000293 0.142098 -0.025632 -0.050091 -0.769059 -0.011187 1 0 0 0 0 0 0 358825
-0.000968 -0.000306 0.141867 0.065334 0.219720 -0.602965 -0.011220 1 0 0 0 0 0 0 359911
-0.000997 -0.000308 0.141617 0.232949 0.088544 -0.307301 -0.011252 1 0 0 0 0 0 0 360916
-0.001012 -0.000308 0.141378 0.048165 0.064450 -0.394410 -0.011284 1 0 0 0 0 0 0 361946
-0.001040 -0.000303 0.141124 0.211573 -0.011688 -0.178985 -0.011315 1 0 0 0 0 0 0 362920
-0.001053 -0.000300 0.140884 0.038719 0.011615 -0.296764 -0.011345 1 0 0 0 0 0 0 363910
-0.001095 -0.000309 0.140647 0.409854 0.173417 -0.337729 -0.011377 1 0 0 0 0 0 0 364913
-0.001122 -0.000293 0.140404 0.246058 -0.152430 -0.214786 -0.011408 1 0 0 0 0 0 0 365918
-0.001171 -0.000295 0.140166 0.528318 0.064165 -0.249256 -0.011440 1 0 0 0 0 0 0 366921
-0.001195 -0.000296 0.139931 0.227843 0.067500 -0.257203 -0.011471 1 0 0 0 0 0 0 367917
-0.001243 -0.000307 0.139696 0.514627 0.201921 -0.232701 -0.011502 1 0 0 0 0 0 0 368906
-0.001286 -0.000307 0.139442 0.504813 0.072671 0.048152 -0.011533 1 0 0 0 0 0 0 369912
-0.001329 -0.000302 0.139210 0.492462 -0.010263 -0.168214 -0.011565 1 0 0 0 0 0 0 370921
-0.001364 -0.000315 0.138966 0.398860 0.220402 -0.013465 -0.011593 1 0 0 0 0 0 0 371828
-0.001402 -0.000316 0.138738 0.433884 0.090179 -0.159398 -0.011624 1 0 0 0 0 0 0 372832
-0.001441 -0.000311 0.138514 0.461296 -0.000035 -0.217463 -0.011656 1 0 0 0 0 0 0 373833
-0.001453 -0.000330 0.138293 0.112418 0.292931 -0.225612 -0.011687 1 0 0 0 0 0 0 374840
-0.001494 -0.000349 0.138063 0.460545 0.341764 -0.071939 -0.011717 1 0 0 0 0 0 0 375807
-0.001535 -0.000353 0.137839 0.497135 0.150884 -0.106693 -0.011749 1 0 0 0 0 0 0 376834
-0.001576 -0.000350 0.137617 0.503925 0.033616 -0.109744 -0.011781 1 0 0 0 0 0 0 377836
-0.001630 -0.000359 0.137385 0.701674 0.178417 0.042097 -0.011812 1 0 0 0 0 0 0 378832
-0.001650 -0.000384 0.137161 0.268124 0.405461 0.000447 -0.011843 1 0 0 0 0 0 0 379836
-0.001680 -0.000391 0.136938 0.360622 0.198164 -0.000395 -0.011874 1 0 0 0 0 0 0 380833
-0.001715 -0.000389 0.136717 0.439878 0.062190 0.021024 -0.011906 1 0 0 0 0 0 0 381835
-0.001746 -0.000403 0.136505 0.403342 0.262685 -0.077203 -0.011937 1 0 0 0 0 0 0 382841
-0.001781 -0.000405 0.136287 0.460292 0.119401 0.022387 -0.011968 1 0 0 0 0 0 0 383834
-0.001818 -0.000401 0.136066 0.499072 0.023190 0.094861 -0.011999 1 0 0 0 0 0 0 384838
-0.001836 -0.000398 0.135865 0.249924 0.039485 -0.116905 -0.012031 1 0 0 0 0 0 0 385838
-0.001879 -0.000407 0.135670 0.567220 0.191798 -0.194290 -0.012062 1 0 0 0 0 0 0 386833
-0.001920 -0.000406 0.135458 0.575860 0.078178 0.047963 -0.012093 1 0 0 0 0 0 0 387836
-0.001954 -0.000421 0.135249 0.488013 0.272296 0.058427 -0.012124 1 0 0 0 0 0 0 388833
-0.001990 -0.000423 0.135032 0.517333 0.126397 0.204009 -0.012156 1 0 0 0 0 0 0 389833
-0.002007 -0.000424 0.134831 0.272434 0.096147 0.028803 -0.012187 1 0 0 0 0 0 0 390833
-0.002049 -0.000434 0.134636 0.589858 0.221872 -0.031790 -0.012218 1 0 0 0 0 0 0 391834
-0.002083 -0.000454 0.134433 0.518731 0.364747 0.088249 -0.012249 1 0 0 0 0 0 0 392832
-0.002099 -0.000464 0.134238 0.274264 0.245019 0.031563 -0.012281 1 0 0 0 0 0 0 393834
-0.002126 -0.000463 0.134025 0.398955 0.099186 0.285514 -0.012312 1 0 0 0 0 0 0 394831
-0.002152 -0.000478 0.133816 0.409771 0.285259 0.299579 -0.012343 1 0 0 0 0 0 0 395834
-0.002185 -0.000480 0.133627 0.500247 0.140880 0.055373 -0.012374 1 0 0 0 0 0 0 396833
-0.002200 -0.000481 0.133437 0.278883 0.108707 0.079496 -0.012406 1 0 0 0 0 0 0 397833
-0.002206 -0.000481 0.133247 0.141851 0.096769 0.118485 -0.012437 1 0 0 0 0 0 0 398833
-0.002228 -0.000475 0.133065 0.346067 0.026821 0.029733 -0.012468 1 0 0 0 0 0 0 399836
-0.002252 -0.000488 0.132867 0.388352 0.248201 0.265599 -0.012499 1 0 0 0 0 0 0 400831
-0.002283 -0.000488 0.132682 0.495334 0.123470 0.138852 -0.012531 1 0 0 0 0 0 0 401834
-0.002297 -0.000488 0.132494 0.284305 0.101053 0.211988 -0.012562 1 0 0 0 0 0 0 402828
-0.002323 -0.000483 0.132313 0.427108 0.029899 0.144635 -0.012595 1 0 0 0 0 0 0 403905
-0.002348 -0.000495 0.132114 0.436474 0.249614 0.391353 -0.012626 1 0 0 0 0 0 0 404886
-0.002380 -0.000496 0.131930 0.526973 0.125425 0.267811 -0.012658 1 0 0 0 0 0 0 405899
-0.002423 -0.000526 0.131750 0.688530 0.500436 0.223379 -0.012689 1 0 0 0 0 0 0 406909
-0.002443 -0.000541 0.131562 0.404928 0.338434 0.344594 -0.012719 1 0 0 0 0 0 0 407877
-0.002471 -0.000543 0.131382 0.500571 0.159324 0.297292 -0.012751 1 0 0 0 0 0 0 408877
-0.002498 -0.000558 0.131213 0.496109 0.322353 0.154721 -0.012782 1 0 0 0 0 0 0 409876
-0.002510 -0.000566 0.131030 0.294970 0.231763 0.364331 -0.012813 1 0 0 0 0 0 0 410875
-0.002535 -0.000564 0.130851 0.448107 0.106290 0.362560 -0.012844 1 0 0 0 0 0 0 411877
-0.002546 -0.000563 0.130694 0.291648 0.101384 0.097982 -0.012876 1 0 0 0 0 0 0 412873
-0.002570 -0.000557 0.130524 0.448168 0.037729 0.262025 -0.012907 1 0 0 0 0 0 0 413873
-0.002580 -0.000554 0.130340 0.282604 0.062989 0.492974 -0.012938 1 0 0 0 0 0 0 414873
-0.002584 -0.000552 0.130182 0.188491 0.084618 0.214553 -0.012971 1 0 0 0 0 0 0 415926
-0.002604 -0.000545 0.130011 0.396670 0.029434 0.365153 -0.013001 1 0 0 0 0 0 0 416903
-0.002627 -0.000557 0.129847 0.453042 0.255405 0.330050 -0.013033 1 0 0 0 0 0 0 417901
-0.002643 -0.000543 0.129685 0.373189 -0.058816 0.318503 -0.013063 1 0 0 0 0 0 0 418882
-0.002663 -0.000550 0.129524 0.427585 0.192640 0.337362 -0.013095 1 0 0 0 0 0 0 419884
-0.002686 -0.000568 0.129362 0.466078 0.361009 0.363434 -0.013126 1 0 0 0 0 0 0 420897
-0.002722 -0.000552 0.129211 0.653474 -0.064048 0.259538 -0.013157 1 0 0 0 0 0 0 421880
-0.002752 -0.000559 0.129053 0.601705 0.184124 0.357762 -0.013189 1 0 0 0 0 0 0 422897
-0.002766 -0.000562 0.128904 0.383920 0.163494 0.282832 -0.013220 1 0 0 0 0 0 0 423883
-0.002771 -0.000563 0.128758 0.255109 0.138633 0.259250 -0.013251 1 0 0 0 0 0 0 424898
-0.002786 -0.000577 0.128602 0.368084 0.317156 0.408320 -0.013282 1 0 0 0 0 0 0 425882
-0.002798 -0.000565 0.128474 0.354477 -0.019135 0.085448 -0.013314 1 0 0 0 0 0 0 426898
-0.002822 -0.000554 0.128315 0.504780 -0.044258 0.487608 -0.013345 1 0 0 0 0 0 0 427882
-0.002833 -0.000548 0.128165 0.347448 0.023321 0.427987 -0.013376 1 0 0 0 0 0 0 428897
-0.002857 -0.000540 0.128028 0.511939 0.002164 0.274872 -0.013407 1 0 0 0 0 0 0 429881
-0.002853 -0.000521 0.127897 0.174055 -0.143807 0.203399 -0.013439 1 0 0 0 0 0 0 430897
-0.002884 -0.000521 0.127756 0.584223 0.087115 0.348602 -0.013468 1 0 0 0 0 0 0 431817
-0.002878 -0.000526 0.127634 0.154951 0.171231 0.139235 -0.013499 1 0 0 0 0 0 0 432825
-0.002894 -0.000523 0.127507 0.391456 0.082903 0.201274 -0.013530 1 0 0 0 0 0 0 433816
-0.002900 -0.000521 0.127369 0.291966 0.087497 0.378084 -0.013562 1 0 0 0 0 0 0 434826
-0.002915 -0.000535 0.127247 0.413110 0.288211 0.210851 -0.013593 1 0 0 0 0 0 0 435817
-0.002941 -0.000536 0.127120 0.565657 0.154997 0.275787 -0.013624 1 0 0 0 0 0 0 436817
-0.002959 -0.000518 0.127003 0.477616 -0.125325 0.183008 -0.013655 1 0 0 0 0 0 0 437824
-0.002981 -0.000522 0.126888 0.519572 0.154469 0.156635 -0.013686 1 0 0 0 0 0 0 438816
-0.002996 -0.000506 0.126774 0.448791 -0.105629 0.153116 -0.013722 1 0 0 0 0 0 0 439955
-0.002996 -0.000516 0.126651 0.242090 0.227029 0.298511 -0.013749 1 0 0 0 0 0 0 440822
-0.002995 -0.000521 0.126546 0.210561 0.191643 0.109867 -0.013780 1 0 0 0 0 0 0 441832
-0.003033 -0.000514 0.126434 0.714941 0.026796 0.182005 -0.013811 1 0 0 0 0 0 0 442821
-0.003050 -0.000510 0.126332 0.511376 0.054933 0.080965 -0.013843 1 0 0 0 0 0 0 443824
-0.003058 -0.000508 0.126234 0.363121 0.079838 0.041800 -0.013878 1 0 0 0 0 0 0 444952
-0.003080 -0.000502 0.126116 0.533685 0.028682 0.319214 -0.013909 1 0 0 0 0 0 0 445944
-0.003089 -0.000498 0.126012 0.399861 0.061174 0.182133 -0.013940 1 0 0 0 0 0 0 446946
-0.003093 -0.000497 0.125912 0.309291 0.082791 0.120069 -0.013968 1 0 0 0 0 0 0 447828
-0.003114 -0.000491 0.125825 0.524876 0.032408 -0.019862 -0.014003 1 0 0 0 0 0 0 448946
-0.003123 -0.000488 0.125731 0.396912 0.061641 0.053744 -0.014034 1 0 0 0 0 0 0 449946
-0.003126 -0.000486 0.125636 0.310258 0.081900 0.103399 -0.014065 1 0 0 0 0 0 0 450947
-0.003146 -0.000480 0.125550 0.528351 0.031115 0.007893 -0.014097 1 0 0 0 0 0 0 451957
-0.003155 -0.000477 0.125457 0.402524 0.060159 0.098029 -0.014127 1 0 0 0 0 0 0 452926
-0.003173 -0.000490 0.125382 0.507013 0.270445 -0.110606 -0.014159 1 0 0 0 0 0 0 453956
-0.003180 -0.000496 0.125293 0.386241 0.207215 0.061906 -0.014191 1 0 0 0 0 0 0 454957
-0.003202 -0.000494 0.125209 0.573444 0.097848 0.033029 -0.014222 1 0 0 0 0 0 0 455957
-0.003199 -0.000479 0.125128 0.257858 -0.091011 0.004884 -0.014253 1 0 0 0 0 0 0 456965
-0.003210 -0.000485 0.125058 0.420050 0.175073 -0.117866 -0.014284 1 0 0 0 0 0 0 457958
-0.003201 -0.000474 0.124981 0.170790 -0.029846 -0.045977 -0.014316 1 0 0 0 0 0 0 458953
-0.003214 -0.000464 0.124902 0.447675 -0.043050 0.018486 -0.014346 1 0 0 0 0 0 0 459944
-0.003221 -0.000458 0.124842 0.383733 0.022502 -0.227809 -0.014377 1 0 0 0 0 0 0 460926
-0.003243 -0.000451 0.124769 0.575216 -0.002011 -0.055093 -0.014409 1 0 0 0 0 0 0 461957
-0.003233 -0.000452 0.124702 0.190845 0.104750 -0.114011 -0.014441 1 0 0 0 0 0 0 462954
-0.003247 -0.000447 0.124626 0.454202 0.045643 0.016309 -0.014472 1 0 0 0 0 0 0 463956
-0.003253 -0.000445 0.124568 0.390526 0.068136 -0.195440 -0.014503 1 0 0 0 0 0 0 464955
-0.003256 -0.000444 0.124516 0.336696 0.084131 -0.291714 -0.014534 1 0 0 0 0 0 0 465956
-0.003275 -0.000438 0.124445 0.552422 0.028744 -0.039754 -0.014566 1 0 0 0 0 0 0 466956
-0.003284 -0.000436 0.124389 0.445656 0.058138 -0.194731 -0.014597 1 0 0 0 0 0 0 467958
-0.003288 -0.000434 0.124338 0.368893 0.078187 -0.269246 -0.014628 1 0 0 0 0 0 0 468954
-0.003295 -0.000414 0.124278 0.399902 -0.160706 -0.153960 -0.014659 1 0 0 0 0 0 0 469946
-0.003298 -0.000405 0.124226 0.352622 -0.059042 -0.229645 -0.014691 1 0 0 0 0 0 0 470956
-0.003299 -0.000400 0.124177 0.321781 0.013635 -0.262975 -0.014722 1 0 0 0 0 0 0 471958
-0.003299 -0.000397 0.124128 0.305373 0.052114 -0.270090 -0.014753 1 0 0 0 0 0 0 472955
-0.003298 -0.000396 0.124080 0.297103 0.071603 -0.266764 -0.014784 1 0 0 0 0 0 0 473956
-0.003297 -0.000395 0.124032 0.293045 0.081424 -0.259538 -0.014816 1 0 0 0 0 0 0 474953
-0.003296 -0.000394 0.123983 0.291163 0.086413 -0.250912 -0.014847 1 0 0 0 0 0 0 475958
-0.003294 -0.000394 0.123935 0.290396 0.088973 -0.241748 -0.014878 1 0 0 0 0 0 0 476953
-0.003293 -0.000394 0.123887 0.290163 0.090332 -0.232339 -0.014909 1 0 0 0 0 0 0 477948
-0.003292 -0.000394 0.123839 0.290190 0.091085 -0.222843 -0.014940 1 0 0 0 0 0 0 478948
-0.003310 -0.000389 0.123801 0.550806 0.030611 -0.340079 -0.014972 1 0 0 0 0 0 0 479963
-0.003313 -0.000405 0.123766 0.377408 0.302343 -0.402019 -0.014999 1 0 0 0 0 0 0 480827
-0.003301 -0.000399 0.123734 0.158756 0.039032 -0.429361 -0.015034 1 0 0 0 0 0 0 481944
-0.003294 -0.000396 0.123692 0.205321 0.049551 -0.291032 -0.015066 1 0 0 0 0 0 0 482954
-0.003290 -0.000394 0.123646 0.245898 0.069359 -0.221447 -0.015097 1 0 0 0 0 0 0 483958
-0.003288 -0.000394 0.123629 0.284964 0.083245 -0.599947 -0.015128 1 0 0 0 0 0 0 484956
-0.003286 -0.000393 0.123592 0.285695 0.087537 -0.364644 -0.015159 1 0 0 0 0 0 0 485957
-0.003285 -0.000393 0.123548 0.287485 0.090011 -0.238435 -0.015190 1 0 0 0 0 0 0 486948
-0.003270 -0.000379 0.123513 0.118034 -0.093162 -0.328845 -0.015222 1 0 0 0 0 0 0 487958
-0.003257 -0.000390 0.123479 0.112359 0.226183 -0.364728 -0.015253 1 0 0 0 0 0 0 488953
-0.003269 -0.000391 0.123446 0.447434 0.122344 -0.362384 -0.015284 1 0 0 0 0 0 0 489955
-0.003261 -0.000378 0.123414 0.221599 -0.080626 -0.374480 -0.015316 1 0 0 0 0 0 0 490953
-0.003251 -0.000389 0.123382 0.166500 0.232020 -0.370402 -0.015347 1 0 0 0 0 0 0 491957
-0.003251 -0.000377 0.123361 0.303239 -0.059035 -0.497795 -0.015378 1 0 0 0 0 0 0 492941
-0.003245 -0.000389 0.123332 0.228407 0.239296 -0.421189 -0.015409 1 0 0 0 0 0 0 493952
-0.003229 -0.000381 0.123302 0.076689 0.005083 -0.384396 -0.015440 1 0 0 0 0 0 0 494939
-0.003233 -0.000391 0.123281 0.346263 0.217973 -0.487907 -0.015471 1 0 0 0 0 0 0 495942
-0.003222 -0.000382 0.123253 0.158143 -0.010837 -0.413660 -0.015502 1 0 0 0 0 0 0 496934
-0.003235 -0.000373 0.123222 0.460803 -0.037798 -0.354771 -0.015534 1 0 0 0 0 0 0 497943
-0.003222 -0.000373 0.123201 0.154350 0.080190 -0.483800 -0.015565 1 0 0 0 0 0 0 498933
-0.003197 -0.000377 0.123184 -0.050158 0.153110 -0.543219 -0.015596 1 0 0 0 0 0 0 499944
-0.003202 -0.000375 0.123157 0.340039 0.068430 -0.407336 -0.015627 1 0 0 0 0 0 0 500934
-0.003186 -0.000378 0.123137 0.088238 0.136822 -0.496649 -0.015659 1 0 0 0 0 0 0 501943
-0.003196 -0.000375 0.123109 0.414426 0.059488 -0.383789 -0.015690 1 0 0 0 0 0 0 502934
-0.003182 -0.000379 0.123089 0.126533 0.132412 -0.482372 -0.015721 1 0 0 0 0 0 0 503940
-0.003181 -0.000361 0.123072 0.262649 -0.126747 -0.518129 -0.015753 1 0 0 0 0 0 0 504957
-0.003161 -0.000358 0.123056 0.029451 0.017643 -0.540963 -0.015784 1 0 0 0 0 0 0 505945
-0.003169 -0.000351 0.123029 0.380172 -0.005069 -0.391962 -0.015816 1 0 0 0 0 0 0 506953
-0.003154 -0.000352 0.123010 0.106670 0.096687 -0.476354 -0.015847 1 0 0 0 0 0 0 507946
-0.003147 -0.000353 0.123003 0.178561 0.099204 -0.646113 -0.015878 1 0 0 0 0 0 0 508947
-0.003144 -0.000353 0.123001 0.233717 0.095447 -0.721005 -0.015909 1 0 0 0 0 0 0 509956
-0.003141 -0.000353 0.122969 0.247028 0.090871 -0.337848 -0.015940 1 0 0 0 0 0 0 510949
-0.003140 -0.000353 0.122958 0.272567 0.091234 -0.567216 -0.015972 1 0 0 0 0 0 0 511958
-0.003120 -0.000358 0.122944 0.025799 0.151794 -0.557898 -0.016003 1 0 0 0 0 0 0 512953
-0.003110 -0.000360 0.122939 0.131154 0.128748 -0.671675 -0.016031 1 0 0 0 0 0 0 513833
-0.003086 -0.000366 0.122928 -0.052842 0.172309 -0.596744 -0.016062 1 0 0 0 0 0 0 514833
-0.003079 -0.000350 0.122913 0.158341 -0.106467 -0.546112 -0.016097 1 0 0 0 0 0 0 515958
-0.003076 -0.000342 0.122908 0.224613 -0.033166 -0.663369 -0.016128 1 0 0 0 0 0 0 516953
-0.003055 -0.000343 0.122897 -0.005718 0.085049 -0.591201 -0.016158 1 0 0 0 0 0 0 517925
-0.003044 -0.000343 0.122893 0.107871 0.093109 -0.680901 -0.016191 1 0 0 0 0 0 0 518955
-0.003039 -0.000344 0.122891 0.186654 0.091948 -0.724956 -0.016222 1 0 0 0 0 0 0 519957
-0.003017 -0.000348 0.122881 -0.030216 0.151342 -0.614527 -0.016253 1 0 0 0 0 0 0 520951
-0.003019 -0.000365 0.122867 0.262535 0.312106 -0.544616 -0.016284 1 0 0 0 0 0 0 521956
-0.003026 -0.000354 0.122851 0.352939 -0.021990 -0.520881 -0.016316 1 0 0 0 0 0 0 522958
-0.003010 -0.000353 0.122836 0.064480 0.072577 -0.522005 -0.016347 1 0 0 0 0 0 0 523960
-0.003002 -0.000353 0.122830 0.140748 0.086693 -0.649982 -0.016377 1 0 0 0 0 0 0 524927
-0.002998 -0.000353 0.122828 0.199732 0.090270 -0.708830 -0.016409 1 0 0 0 0 0 0 525950
-0.002996 -0.000353 0.122828 0.231024 0.091733 -0.731776 -0.016440 1 0 0 0 0 0 0 526952
-0.002976 -0.000357 0.122818 -0.011248 0.152892 -0.612611 -0.016471 1 0 0 0 0 0 0 527925
-0.002966 -0.000360 0.122814 0.096957 0.130480 -0.684622 -0.016503 1 0 0 0 0 0 0 528954
-0.002961 -0.000361 0.122813 0.173257 0.113913 -0.722290 -0.016534 1 0 0 0 0 0 0 529953
-0.002939 -0.000366 0.122803 -0.044518 0.165520 -0.609220 -0.016566 1 0 0 0 0 0 0 530953
-0.002928 -0.000369 0.122799 0.075854 0.138247 -0.683325 -0.016592 1 0 0 0 0 0 0 531800
-0.002922 -0.000370 0.122798 0.158325 0.119305 -0.722038 -0.016628 1 0 0 0 0 0 0 532942
-0.002920 -0.000371 0.122798 0.201605 0.109317 -0.737696 -0.016659 1 0 0 0 0 0 0 533952
-0.002899 -0.000375 0.122788 -0.034378 0.164700 -0.615657 -0.016691 1 0 0 0 0 0 0 534953
-0.002889 -0.000378 0.122784 0.076705 0.139454 -0.686849 -0.016722 1 0 0 0 0 0 0 535954
-0.002884 -0.000379 0.122783 0.154437 0.121504 -0.724247 -0.016753 1 0 0 0 0 0 0 536955
-0.002881 -0.000380 0.122783 0.195377 0.112000 -0.739486 -0.016784 1 0 0 0 0 0 0 537955
-0.002880 -0.000380 0.122783 0.216145 0.107277 -0.745850 -0.016815 1 0 0 0 0 0 0 538925
-0.002860 -0.000385 0.122773 -0.031116 0.165358 -0.620304 -0.016847 1 0 0 0 0 0 0 539956
-0.002850 -0.000387 0.122769 0.074192 0.141498 -0.690351 -0.016878 1 0 0 0 0 0 0 540953
-0.002845 -0.000388 0.122768 0.149038 0.124228 -0.727352 -0.016909 1 0 0 0 0 0 0 541953
-0.002842 -0.000389 0.122768 0.188553 0.115097 -0.742457 -0.016941 1 0 0 0 0 0 0 542954
-0.002822 -0.000394 0.122758 -0.049170 0.170890 -0.619890 -0.016972 1 0 0 0 0 0 0 543955
-0.002812 -0.000396 0.122754 0.060778 0.145906 -0.691137 -0.017003 1 0 0 0 0 0 0 544953
-0.002807 -0.000397 0.122753 0.137903 0.128062 -0.728536 -0.017034 1 0 0 0 0 0 0 545929
-0.002804 -0.000398 0.122753 0.178546 0.118644 -0.743804 -0.017065 1 0 0 0 0 0 0 546951
-0.002783 -0.000403 0.122743 -0.058511 0.174285 -0.621130 -0.017097 1 0 0 0 0 0 0 547954
-0.002773 -0.000405 0.122739 0.051619 0.149248 -0.692460 -0.017128 1 0 0 0 0 0 0 548954
-0.002768 -0.000407 0.122738 0.128825 0.131402 -0.729916 -0.017159 1 0 0 0 0 0 0 549953
-0.002766 -0.000407 0.122738 0.169509 0.121979 -0.745174 -0.017190 1 0 0 0 0 0 0 550952
-0.002745 -0.000412 0.122728 -0.067466 0.177589 -0.622327 -0.017222 1 0 0 0 0 0 0 551955
-0.002735 -0.000414 0.122724 0.042570 0.152582 -0.693717 -0.017253 1 0 0 0 0 0 0 552944
-0.002730 -0.000416 0.122723 0.119729 0.134740 -0.731219 -0.017284 1 0 0 0 0 0 0 553952
-0.002727 -0.000416 0.122723 0.160371 0.125326 -0.746472 -0.017315 1 0 0 0 0 0 0 554951
-0.002706 -0.000421 0.122713 -0.076532 0.180917 -0.623471 -0.017347 1 0 0 0 0 0 0 555952
-0.002696 -0.000424 0.122709 0.033399 0.155928 -0.694929 -0.017378 1 0 0 0 0 0 0 556952
-0.002691 -0.000425 0.122708 0.110491 0.138106 -0.732427 -0.017409 1 0 0 0 0 0 0 557938
-0.002689 -0.000425 0.122708 0.151097 0.128705 -0.747708 -0.017440 1 0 0 0 0 0 0 558948
-0.002668 -0.000430 0.122698 -0.085738 0.184275 -0.624527 -0.017471 1 0 0 0 0 0 0 559940
-0.002658 -0.000433 0.122694 0.024085 0.159315 -0.696069 -0.017503 1 0 0 0 0 0 0 560946
-0.002653 -0.000434 0.122693 0.101110 0.141510 -0.733589 -0.017534 1 0 0 0 0 0 0 561937
-0.002650 -0.000435 0.122693 0.141674 0.132120 -0.748882 -0.017565 1 0 0 0 0 0 0 562947
-0.002629 -0.000439 0.122683 -0.095113 0.187677 -0.625540 -0.017596 1 0 0 0 0 0 0 563939
-0.002619 -0.000442 0.122679 0.014616 0.162751 -0.697142 -0.017628 1 0 0 0 0 0 0 564947
-0.002614 -0.000443 0.122678 0.091568 0.144954 -0.734699 -0.017659 1 0 0 0 0 0 0 565936
-0.002592 -0.000448 0.122668 -0.125130 0.195770 -0.620122 -0.017690 1 0 0 0 0 0 0 566937
-0.002581 -0.000451 0.122664 -0.005359 0.168436 -0.695030 -0.017722 1 0 0 0 0 0 0 567946
-0.002576 -0.000452 0.122663 0.076569 0.149433 -0.733778 -0.017753 1 0 0 0 0 0 0 568936
-0.002573 -0.000453 0.122662 0.119596 0.139441 -0.749470 -0.017784 1 0 0 0 0 0 0 569947
-0.002553 -0.000458 0.122652 -0.115803 0.194656 -0.625975 -0.017816 1 0 0 0 0 0 0 570954
-0.002542 -0.000460 0.122649 -0.005675 0.169638 -0.697738 -0.017846 1 0 0 0 0 0 0 571939
-0.002537 -0.000461 0.122648 0.071479 0.151791 -0.735397 -0.017878 1 0 0 0 0 0 0 572951
-0.002535 -0.000462 0.122647 0.112092 0.142380 -0.750665 -0.017909 1 0 0 0 0 0 0 573939
-0.002534 -0.000462 0.122647 0.132603 0.137706 -0.757021 -0.017940 1 0 0 0 0 0 0 574930
-0.002514 -0.000467 0.122637 -0.114048 0.195630 -0.629971 -0.017972 1 0 0 0 0 0 0 575944
-0.002504 -0.000469 0.122634 -0.009686 0.172007 -0.700628 -0.018003 1 0 0 0 0 0 0 576953
-0.002499 -0.000470 0.122633 0.064563 0.154885 -0.737873 -0.018034 1 0 0 0 0 0 0 577959
-0.002477 -0.000476 0.122622 -0.153228 0.205954 -0.622676 -0.018065 1 0 0 0 0 0 0 578938
-0.002466 -0.000478 0.122619 -0.034424 0.178857 -0.697742 -0.018097 1 0 0 0 0 0 0 579956
-0.002461 -0.000479 0.122617 0.047007 0.159995 -0.736548 -0.018128 1 0 0 0 0 0 0 580946
-0.002458 -0.000480 0.122617 0.089739 0.150045 -0.752206 -0.018158 1 0 0 0 0 0 0 581923
-0.002437 -0.000485 0.122607 -0.145542 0.205242 -0.628259 -0.018190 1 0 0 0 0 0 0 582952
-0.002427 -0.000487 0.122603 -0.035773 0.180307 -0.700235 -0.018222 1 0 0 0 0 0 0 583953
-0.002422 -0.000489 0.122602 0.041156 0.162521 -0.737958 -0.018253 1 0 0 0 0 0 0 584952
-0.002420 -0.000489 0.122602 0.081644 0.153144 -0.753241 -0.018284 1 0 0 0 0 0 0 585951
-0.002399 -0.000494 0.122592 -0.154671 0.208581 -0.628959 -0.018315 1 0 0 0 0 0 0 586946
-0.002389 -0.000497 0.122588 -0.045564 0.183797 -0.700960 -0.018347 1 0 0 0 0 0 0 587955
-0.002384 -0.000498 0.122587 0.031008 0.166105 -0.738691 -0.018378 1 0 0 0 0 0 0 588952
-0.002381 -0.000498 0.122587 0.071337 0.156770 -0.753981 -0.018409 1 0 0 0 0 0 0 589956
-0.002380 -0.000499 0.122586 0.091670 0.152136 -0.760308 -0.018440 1 0 0 0 0 0 0 590938
-0.002360 -0.000503 0.122577 -0.154750 0.210010 -0.632615 -0.018472 1 0 0 0 0 0 0 591954
-0.002350 -0.000506 0.122573 -0.050842 0.186483 -0.703494 -0.018503 1 0 0 0 0 0 0 592945
-0.002345 -0.000507 0.122572 0.023143 0.169415 -0.740860 -0.018534 1 0 0 0 0 0 0 593952
-0.002343 -0.000507 0.122571 0.062163 0.160394 -0.755980 -0.018565 1 0 0 0 0 0 0 594925
-0.002322 -0.000512 0.122561 -0.174744 0.215980 -0.631342 -0.018597 1 0 0 0 0 0 0 595954
-0.002312 -0.000515 0.122558 -0.066206 0.191341 -0.703433 -0.018628 1 0 0 0 0 0 0 596951
-0.002307 -0.000516 0.122557 0.010070 0.173704 -0.741177 -0.018658 1 0 0 0 0 0 0 597921
-0.002310 -0.000498 0.122546 0.122509 -0.083115 -0.617922 -0.018690 1 0 0 0 0 0 0 598950
-0.002312 -0.000489 0.122542 0.116483 0.006644 -0.697338 -0.018722 1 0 0 0 0 0 0 599953
-0.002312 -0.000485 0.122541 0.106536 0.073191 -0.738344 -0.018753 1 0 0 0 0 0 0 600941
-0.002294 -0.000487 0.122530 -0.155845 0.168706 -0.623771 -0.018784 1 0 0 0 0 0 0 601948
-0.002284 -0.000488 0.122527 -0.060338 0.164228 -0.699619 -0.018815 1 0 0 0 0 0 0 602951
-0.002293 -0.000502 0.122514 0.182046 0.341369 -0.594491 -0.018847 1 0 0 0 0 0 0 603955
-0.002297 -0.000510 0.122510 0.154530 0.267301 -0.686247 -0.018877 1 0 0 0 0 0 0 604922
-0.002280 -0.000518 0.122499 -0.131310 0.273960 -0.601068 -0.018909 1 0 0 0 0 0 0 605952
-0.002271 -0.000522 0.122495 -0.049308 0.223200 -0.688494 -0.018940 1 0 0 0 0 0 0 606951
-0.002267 -0.000524 0.122493 0.013387 0.192315 -0.731780 -0.018972 1 0 0 0 0 0 0 607953
-0.002246 -0.000530 0.122483 -0.209679 0.236364 -0.617701 -0.019003 1 0 0 0 0 0 0 608952
-0.002235 -0.000532 0.122479 -0.094481 0.205968 -0.693870 -0.019034 1 0 0 0 0 0 0 609951
-0.002230 -0.000534 0.122478 -0.014914 0.185463 -0.733087 -0.019065 1 0 0 0 0 0 0 610951
-0.002227 -0.000534 0.122478 0.026853 0.174735 -0.748853 -0.019097 1 0 0 0 0 0 0 611951
-0.002226 -0.000535 0.122478 0.047888 0.169411 -0.755332 -0.019128 1 0 0 0 0 0 0 612939
-0.002206 -0.000539 0.122468 -0.197821 0.226828 -0.626954 -0.019159 1 0 0 0 0 0 0 613950
-0.002196 -0.000542 0.122464 -0.094202 0.203256 -0.698120 -0.019190 1 0 0 0 0 0 0 614951
-0.002191 -0.000543 0.122463 -0.020419 0.186161 -0.735568 -0.019222 1 0 0 0 0 0 0 615953
-0.002189 -0.000544 0.122462 0.018461 0.177144 -0.750700 -0.019253 1 0 0 0 0 0 0 616952
-0.002188 -0.000544 0.122462 0.038069 0.172697 -0.756944 -0.019284 1 0 0 0 0 0 0 617951
-0.002200 -0.000558 0.122451 0.220684 0.355244 -0.615693 -0.019315 1 0 0 0 0 0 0 618950
-0.002206 -0.000565 0.122448 0.161261 0.284633 -0.693547 -0.019347 1 0 0 0 0 0 0 619952
-0.002209 -0.000569 0.122446 0.115818 0.233091 -0.734452 -0.019378 1 0 0 0 0 0 0 620950
-0.002197 -0.000556 0.122425 -0.092532 0.017979 -0.480831 -0.019409 1 0 0 0 0 0 0 621952
-0.002191 -0.000550 0.122418 -0.033112 0.076111 -0.629852 -0.019440 1 0 0 0 0 0 0 622950
-0.002188 -0.000547 0.122416 0.011573 0.121404 -0.706842 -0.019471 1 0 0 0 0 0 0 623938
-0.002187 -0.000545 0.122415 0.034954 0.145634 -0.737117 -0.019503 1 0 0 0 0 0 0 624945
-0.002186 -0.000545 0.122414 0.046619 0.157980 -0.748781 -0.019534 1 0 0 0 0 0 0 625935
-0.002167 -0.000549 0.122404 -0.203750 0.224225 -0.622018 -0.019565 1 0 0 0 0 0 0 626944
-0.002157 -0.000551 0.122401 -0.102681 0.205096 -0.693854 -0.019596 1 0 0 0 0 0 0 627934
-0.002152 -0.000552 0.122400 -0.030205 0.190251 -0.731535 -0.019628 1 0 0 0 0 0 0 628944
-0.002150 -0.000553 0.122399 0.008018 0.182352 -0.746725 -0.019659 1 0 0 0 0 0 0 629935
-0.002161 -0.000567 0.122388 0.200102 0.363139 -0.608699 -0.019690 1 0 0 0 0 0 0 630944
-0.002167 -0.000574 0.122384 0.145402 0.291676 -0.687644 -0.019721 1 0 0 0 0 0 0 631935
-0.002151 -0.000582 0.122373 -0.153761 0.299627 -0.597100 -0.019753 1 0 0 0 0 0 0 632944
-0.002143 -0.000586 0.122369 -0.079044 0.249724 -0.683054 -0.019784 1 0 0 0 0 0 0 633935
-0.002139 -0.000588 0.122368 -0.019993 0.219286 -0.725807 -0.019815 1 0 0 0 0 0 0 634943
-0.002137 -0.000589 0.122367 0.011452 0.203577 -0.742801 -0.019847 1 0 0 0 0 0 0 635948
-0.002136 -0.000589 0.122367 0.027294 0.195779 -0.749653 -0.019878 1 0 0 0 0 0 0 636943
-0.002141 -0.000571 0.122356 0.107694 -0.055751 -0.614371 -0.019909 1 0 0 0 0 0 0 637936
-0.002144 -0.000562 0.122353 0.085342 0.036654 -0.689163 -0.019940 1 0 0 0 0 0 0 638949
-0.002145 -0.000557 0.122351 0.067268 0.104535 -0.728411 -0.019971 1 0 0 0 0 0 0 639938
-0.002146 -0.000555 0.122351 0.057329 0.140696 -0.744191 -0.020002 1 0 0 0 0 0 0 640928
-0.002127 -0.000558 0.122341 -0.203844 0.218989 -0.618716 -0.020034 1 0 0 0 0 0 0 641934
-0.002117 -0.000560 0.122337 -0.108467 0.205976 -0.691202 -0.020066 1 0 0 0 0 0 0 642954
-0.002126 -0.000575 0.122325 0.134052 0.378946 -0.585047 -0.020105 1 0 0 0 0 0 0 644213
-0.002130 -0.000582 0.122321 0.106522 0.302986 -0.675946 -0.020128 1 0 0 0 0 0 0 644956
-0.002132 -0.000586 0.122320 0.077164 0.248709 -0.721580 -0.020159 1 0 0 0 0 0 0 645949
-0.002133 -0.000588 0.122319 0.060685 0.219986 -0.739678 -0.020191 1 0 0 0 0 0 0 646953
-0.002115 -0.000593 0.122309 -0.203822 0.265458 -0.614893 -0.020222 1 0 0 0 0 0 0 647952
-0.002105 -0.000596 0.122305 -0.110208 0.236047 -0.687658 -0.020253 1 0 0 0 0 0 0 648951
-0.002101 -0.000597 0.122304 -0.041499 0.216070 -0.725615 -0.020284 1 0 0 0 0 0 0 649948
-0.002098 -0.000598 0.122304 -0.005175 0.205601 -0.740856 -0.020315 1 0 0 0 0 0 0 650922
-0.002097 -0.000598 0.122304 0.013126 0.200449 -0.747129 -0.020347 1 0 0 0 0 0 0 651952
-0.002110 -0.000612 0.122293 0.195162 0.382634 -0.605657 -0.020378 1 0 0 0 0 0 0 652956
-0.002116 -0.000619 0.122289 0.135496 0.312104 -0.683400 -0.020409 1 0 0 0 0 0 0 653950
-0.002119 -0.000623 0.122288 0.089952 0.260620 -0.724191 -0.020441 1 0 0 0 0 0 0 654952
-0.002121 -0.000625 0.122287 0.065395 0.233321 -0.740554 -0.020472 1 0 0 0 0 0 0 655954
-0.002122 -0.000626 0.122287 0.052884 0.219630 -0.747178 -0.020503 1 0 0 0 0 0 0 656948
-0.002122 -0.000626 0.122287 0.046586 0.212900 -0.750264 -0.020534 1 0 0 0 0 0 0 657949
-0.002122 -0.000626 0.122287 0.043470 0.209693 -0.752085 -0.020565 1 0 0 0 0 0 0 658947
-0.002122 -0.000626 0.122287 0.041934 0.208247 -0.753465 -0.020597 1 0 0 0 0 0 0 659950
-0.002103 -0.000631 0.122277 -0.214836 0.267528 -0.622539 -0.020628 1 0 0 0 0 0 0 660947
-0.002094 -0.000633 0.122273 -0.117426 0.245130 -0.693186 -0.020659 1 0 0 0 0 0 0 661948
-0.002107 -0.000630 0.122251 0.198589 0.165335 -0.447371 -0.020690 1 0 0 0 0 0 0 662921
-0.002114 -0.000628 0.122243 0.145354 0.181339 -0.611235 -0.020722 1 0 0 0 0 0 0 663950
-0.002118 -0.000627 0.122240 0.096249 0.194542 -0.694525 -0.020753 1 0 0 0 0 0 0 664949
-0.002120 -0.000627 0.122239 0.068962 0.201632 -0.727037 -0.020784 1 0 0 0 0 0 0 665950
-0.002121 -0.000626 0.122239 0.054905 0.205304 -0.739443 -0.020815 1 0 0 0 0 0 0 666947
-0.002121 -0.000626 0.122239 0.047799 0.207273 -0.744553 -0.020847 1 0 0 0 0 0 0 667950
-0.002121 -0.000626 0.122239 0.044239 0.208405 -0.747084 -0.020878 1 0 0 0 0 0 0 668949
-0.002121 -0.000626 0.122239 0.042488 0.209125 -0.748694 -0.020909 1 0 0 0 0 0 0 669949
-0.002134 -0.000640 0.122228 0.214449 0.394230 -0.605350 -0.020940 1 0 0 0 0 0 0 670952
-0.002141 -0.000647 0.122224 0.149927 0.325340 -0.682542 -0.020972 1 0 0 0 0 0 0 671950
-0.002144 -0.000651 0.122223 0.101973 0.274690 -0.723108 -0.021003 1 0 0 0 0 0 0 672948
-0.002146 -0.000652 0.122222 0.076234 0.247795 -0.739336 -0.021033 1 0 0 0 0 0 0 673920
-0.002147 -0.000653 0.122222 0.063125 0.234337 -0.745946 -0.021065 1 0 0 0 0 0 0 674948
-0.002147 -0.000654 0.122222 0.056542 0.227730 -0.748984 -0.021097 1 0 0 0 0 0 0 675951
-0.002147 -0.000654 0.122222 0.053274 0.224579 -0.750763 -0.021128 1 0 0 0 0 0 0 676937
-0.002128 -0.000658 0.122212 -0.204421 0.283000 -0.619920 -0.021159 1 0 0 0 0 0 0 677947
-0.002119 -0.000661 0.122209 -0.107534 0.260257 -0.690554 -0.021190 1 0 0 0 0 0 0 678949
-0.002114 -0.000662 0.122207 -0.037180 0.243611 -0.727725 -0.021222 1 0 0 0 0 0 0 679951
-0.002125 -0.000676 0.122196 0.172813 0.419383 -0.597903 -0.021253 1 0 0 0 0 0 0 680950
-0.002130 -0.000684 0.122192 0.127462 0.345870 -0.680043 -0.021284 1 0 0 0 0 0 0 681949
-0.002133 -0.000687 0.122191 0.089091 0.292896 -0.722357 -0.021315 1 0 0 0 0 0 0 682950
-0.002134 -0.000689 0.122190 0.068099 0.264855 -0.739216 -0.021347 1 0 0 0 0 0 0 683951
-0.002135 -0.000690 0.122190 0.057380 0.250794 -0.745974 -0.021378 1 0 0 0 0 0 0 684947
-0.002135 -0.000690 0.122190 0.051988 0.243907 -0.749079 -0.021409 1 0 0 0 0 0 0 685948
-0.002154 -0.000686 0.122169 0.294599 0.177020 -0.467477 -0.021440 1 0 0 0 0 0 0 686920
-0.002163 -0.000684 0.122161 0.203019 0.200358 -0.617694 -0.021472 1 0 0 0 0 0 0 687951
-0.002168 -0.000683 0.122159 0.134649 0.217327 -0.696031 -0.021503 1 0 0 0 0 0 0 688944
-0.002171 -0.000682 0.122158 0.097770 0.226315 -0.726765 -0.021534 1 0 0 0 0 0 0 689943
-0.002172 -0.000682 0.122157 0.078918 0.230952 -0.738511 -0.021565 1 0 0 0 0 0 0 690935
-0.002172 -0.000682 0.122157 0.069431 0.233407 -0.743362 -0.021596 1 0 0 0 0 0 0 691942
-0.002173 -0.000682 0.122157 0.064702 0.234802 -0.745772 -0.021627 1 0 0 0 0 0 0 692934
-0.002173 -0.000682 0.122157 0.062361 0.235665 -0.747319 -0.021659 1 0 0 0 0 0 0 693942
-0.002186 -0.000695 0.122146 0.233955 0.420737 -0.603523 -0.021690 1 0 0 0 0 0 0 694933
-0.002173 -0.000707 0.122133 -0.086659 0.411948 -0.548577 -0.021721 1 0 0 0 0 0 0 695943
-0.002167 -0.000713 0.122128 -0.036993 0.339316 -0.658554 -0.021752 1 0 0 0 0 0 0 696933
-0.002164 -0.000715 0.122126 0.007919 0.296011 -0.710780 -0.021784 1 0 0 0 0 0 0 697940
-0.002162 -0.000717 0.122126 0.032100 0.273704 -0.731115 -0.021815 1 0 0 0 0 0 0 698933
-0.002162 -0.000718 0.122125 0.044284 0.262618 -0.739081 -0.021846 1 0 0 0 0 0 0 699934
-0.002161 -0.000718 0.122125 0.050382 0.257232 -0.742615 -0.021878 1 0 0 0 0 0 0 700966
-0.002174 -0.000732 0.122114 0.226159 0.439117 -0.599377 -0.021909 1 0 0 0 0 0 0 701945
-0.002186 -0.000720 0.122100 0.236334 0.120849 -0.538437 -0.021940 1 0 0 0 0 0 0 702944
-0.002192 -0.000715 0.122095 0.163332 0.163481 -0.651764 -0.021971 1 0 0 0 0 0 0 703944
-0.002176 -0.000716 0.122083 -0.138039 0.264547 -0.573420 -0.022003 1 0 0 0 0 0 0 704946
-0.002168 -0.000717 0.122079 -0.064314 0.265095 -0.663804 -0.022034 1 0 0 0 0 0 0 705949
-0.002164 -0.000718 0.122078 -0.005781 0.260235 -0.707944 -0.022065 1 0 0 0 0 0 0 706932
-0.002162 -0.000718 0.122077 0.025406 0.257360 -0.725334 -0.022097 1 0 0 0 0 0 0 707954
-0.002161 -0.000718 0.122077 0.041121 0.255990 -0.732212 -0.022128 1 0 0 0 0 0 0 708938
-0.002161 -0.000718 0.122077 0.049007 0.255472 -0.735329 -0.022159 1 0 0 0 0 0 0 709954
-0.002147 -0.000704 0.122057 -0.130659 0.067023 -0.466161 -0.022190 1 0 0 0 0 0 0 710950
-0.002153 -0.000711 0.122039 0.115285 0.323267 -0.464451 -0.022222 1 0 0 0 0 0 0 711949
-0.002156 -0.000714 0.122033 0.103056 0.306436 -0.615439 -0.022253 1 0 0 0 0 0 0 712948
-0.002158 -0.000716 0.122030 0.082278 0.283275 -0.684216 -0.022284 1 0 0 0 0 0 0 713950
-0.002158 -0.000717 0.122030 0.070055 0.270207 -0.710510 -0.022314 1 0 0 0 0 0 0 714919
-0.002159 -0.000717 0.122029 0.063664 0.263647 -0.720569 -0.022346 1 0 0 0 0 0 0 715920
-0.002140 -0.000722 0.122019 -0.195654 0.320299 -0.592344 -0.022378 1 0 0 0 0 0 0 716948
-0.002130 -0.000724 0.122016 -0.099948 0.296805 -0.663919 -0.022409 1 0 0 0 0 0 0 717934
-0.002126 -0.000726 0.122015 -0.030222 0.279810 -0.701323 -0.022440 1 0 0 0 0 0 0 718925
-0.002123 -0.000726 0.122014 0.006623 0.270868 -0.716319 -0.022472 1 0 0 0 0 0 0 719953
-0.002128 -0.000708 0.122004 0.097686 0.018324 -0.583812 -0.022503 1 0 0 0 0 0 0 720950
-0.002130 -0.000699 0.122000 0.080801 0.109984 -0.659213 -0.022534 1 0 0 0 0 0 0 721948
-0.002144 -0.000708 0.121988 0.238209 0.361881 -0.553337 -0.022565 1 0 0 0 0 0 0 722945
-0.002132 -0.000717 0.121974 -0.090157 0.388742 -0.512583 -0.022597 1 0 0 0 0 0 0 723949
-0.002126 -0.000722 0.121969 -0.044916 0.334210 -0.627812 -0.022628 1 0 0 0 0 0 0 724948
-0.002123 -0.000724 0.121967 -0.002276 0.299983 -0.681807 -0.022659 1 0 0 0 0 0 0 725947
-0.002122 -0.000725 0.121966 0.020728 0.282200 -0.702696 -0.022690 1 0 0 0 0 0 0 726948
-0.002126 -0.000707 0.121956 0.104810 0.025267 -0.572203 -0.022722 1 0 0 0 0 0 0 727949
-0.002129 -0.000698 0.121952 0.084437 0.114628 -0.648346 -0.022753 1 0 0 0 0 0 0 728947
-0.002130 -0.000694 0.121951 0.067367 0.180935 -0.687868 -0.022784 1 0 0 0 0 0 0 729947
-0.002112 -0.000696 0.121940 -0.198036 0.276078 -0.570973 -0.022815 1 0 0 0 0 0 0 730945
-0.002102 -0.000697 0.121937 -0.105732 0.272048 -0.646741 -0.022846 1 0 0 0 0 0 0 731937
-0.002098 -0.000698 0.121935 -0.037784 0.264789 -0.685624 -0.022878 1 0 0 0 0 0 0 732945
-0.002096 -0.000698 0.121935 -0.001836 0.260697 -0.701062 -0.022909 1 0 0 0 0 0 0 733945
-0.002094 -0.000698 0.121935 0.016271 0.258735 -0.707240 -0.022940 1 0 0 0 0 0 0 734950
-0.002099 -0.000680 0.121924 0.097822 0.009854 -0.571343 -0.022972 1 0 0 0 0 0 0 735947
-0.002102 -0.000671 0.121921 0.076204 0.103126 -0.645626 -0.023003 1 0 0 0 0 0 0 736948
-0.002103 -0.000666 0.121919 0.058521 0.171396 -0.684485 -0.023034 1 0 0 0 0 0 0 737950
-0.002104 -0.000664 0.121919 0.048792 0.207736 -0.699968 -0.023065 1 0 0 0 0 0 0 738940
-0.002104 -0.000663 0.121919 0.043771 0.226254 -0.706145 -0.023096 1 0 0 0 0 0 0 739943
-0.002085 -0.000666 0.121909 -0.214710 0.295480 -0.576215 -0.023128 1 0 0 0 0 0 0 740947
-0.002081 -0.000650 0.121895 -0.046419 0.030297 -0.508517 -0.023159 1 0 0 0 0 0 0 741937
-0.002079 -0.000642 0.121890 -0.002805 0.109880 -0.618474 -0.023190 1 0 0 0 0 0 0 742935
-0.002078 -0.000638 0.121888 0.014080 0.170670 -0.671018 -0.023221 1 0 0 0 0 0 0 743942
-0.002078 -0.000636 0.121888 0.021745 0.203189 -0.691408 -0.023253 1 0 0 0 0 0 0 744950
-0.002078 -0.000634 0.121887 0.025397 0.219756 -0.699308 -0.023284 1 0 0 0 0 0 0 745945
-0.002078 -0.000634 0.121887 0.027192 0.228211 -0.702703 -0.023315 1 0 0 0 0 0 0 746948
-0.002083 -0.000615 0.121877 0.100553 -0.015339 -0.565556 -0.023347 1 0 0 0 0 0 0 747949
-0.002086 -0.000606 0.121873 0.074896 0.080339 -0.639565 -0.023378 1 0 0 0 0 0 0 748948
-0.002087 -0.000601 0.121872 0.055202 0.149799 -0.678311 -0.023409 1 0 0 0 0 0 0 749947
-0.002101 -0.000613 0.121861 0.217338 0.371355 -0.548733 -0.023440 1 0 0 0 0 0 0 750948
-0.002108 -0.000618 0.121857 0.148114 0.321301 -0.630788 -0.023471 1 0 0 0 0 0 0 751917
-0.002111 -0.000621 0.121855 0.097804 0.280117 -0.672936 -0.023503 1 0 0 0 0 0 0 752945
-0.002118 -0.000604 0.121844 0.143284 0.010106 -0.550532 -0.023534 1 0 0 0 0 0 0 753947
-0.002122 -0.000596 0.121841 0.103506 0.092249 -0.629897 -0.023565 1 0 0 0 0 0 0 754933
-0.002124 -0.000591 0.121839 0.076706 0.154902 -0.670550 -0.023596 1 0 0 0 0 0 0 755940
-0.002125 -0.000589 0.121839 0.062389 0.188405 -0.686623 -0.023627 1 0 0 0 0 0 0 756931
-0.002125 -0.000588 0.121839 0.055082 0.205495 -0.692989 -0.023659 1 0 0 0 0 0 0 757939
-0.002112 -0.000574 0.121818 -0.132238 0.026286 -0.423905 -0.023690 1 0 0 0 0 0 0 758936
-0.002105 -0.000566 0.121811 -0.063138 0.101858 -0.567856 -0.023721 1 0 0 0 0 0 0 759941
-0.002102 -0.000563 0.121809 -0.013647 0.155823 -0.642744 -0.023752 1 0 0 0 0 0 0 760930
-0.002100 -0.000561 0.121808 0.012153 0.184402 -0.671995 -0.023784 1 0 0 0 0 0 0 761939
-0.002099 -0.000560 0.121807 0.025010 0.198912 -0.683073 -0.023815 1 0 0 0 0 0 0 762930
-0.002105 -0.000541 0.121797 0.103811 -0.041397 -0.548276 -0.023846 1 0 0 0 0 0 0 763940
-0.002107 -0.000532 0.121793 0.080956 0.055522 -0.623329 -0.023877 1 0 0 0 0 0 0 764930
-0.002108 -0.000527 0.121792 0.062672 0.125557 -0.662447 -0.023909 1 0 0 0 0 0 0 765939
-0.002109 -0.000525 0.121791 0.052635 0.162767 -0.677981 -0.023940 1 0 0 0 0 0 0 766949
-0.002109 -0.000524 0.121791 0.047472 0.181716 -0.684201 -0.023974 1 0 0 0 0 0 0 768031
-0.002110 -0.000523 0.121791 0.044860 0.191302 -0.686970 -0.024006 1 0 0 0 0 0 0 769039
-0.002115 -0.000504 0.121781 0.115951 -0.051405 -0.549056 -0.024037 1 0 0 0 0 0 0 770050
-0.002118 -0.000495 0.121777 0.089321 0.044196 -0.623119 -0.024068 1 0 0 0 0 0 0 771026
-0.002119 -0.000490 0.121776 0.069152 0.113525 -0.661804 -0.024096 1 0 0 0 0 0 0 771929
-0.002120 -0.000488 0.121775 0.058176 0.150398 -0.677212 -0.024128 1 0 0 0 0 0 0 772937
-0.002120 -0.000487 0.121775 0.052546 0.169131 -0.683300 -0.024159 1 0 0 0 0 0 0 773929
-0.002121 -0.000486 0.121775 0.049712 0.178629 -0.686039 -0.024190 1 0 0 0 0 0 0 774935
-0.002121 -0.000486 0.121775 0.048305 0.183496 -0.687580 -0.024221 1 0 0 0 0 0 0 775938
-0.002126 -0.000467 0.121765 0.119970 -0.061510 -0.549069 -0.024253 1 0 0 0 0 0 0 776939
-0.002129 -0.000458 0.121761 0.093697 0.032795 -0.623039 -0.024284 1 0 0 0 0 0 0 777936
-0.002130 -0.000453 0.121760 0.073710 0.101488 -0.661765 -0.024314 1 0 0 0 0 0 0 778918
-0.002144 -0.000465 0.121748 0.235753 0.322889 -0.532195 -0.024346 1 0 0 0 0 0 0 779919
-0.002151 -0.000470 0.121745 0.166646 0.272629 -0.614115 -0.024378 1 0 0 0 0 0 0 780946
-0.002160 -0.000455 0.121733 0.188695 -0.016162 -0.516353 -0.024409 1 0 0 0 0 0 0 781946
-0.002164 -0.000447 0.121729 0.135859 0.054464 -0.605976 -0.024440 1 0 0 0 0 0 0 782947
-0.002167 -0.000443 0.121727 0.102332 0.111117 -0.650320 -0.024472 1 0 0 0 0 0 0 783947
-0.002168 -0.000441 0.121727 0.084621 0.141601 -0.667666 -0.024503 1 0 0 0 0 0 0 784946
-0.002174 -0.000422 0.121716 0.147863 -0.090289 -0.534572 -0.024534 1 0 0 0 0 0 0 785944
-0.002190 -0.000426 0.121701 0.290325 0.195202 -0.465573 -0.024565 1 0 0 0 0 0 0 786930
-0.002198 -0.000428 0.121696 0.204825 0.198253 -0.580887 -0.024596 1 0 0 0 0 0 0 787942
-0.002202 -0.000429 0.121694 0.145517 0.185686 -0.635757 -0.024627 1 0 0 0 0 0 0 788920
-0.002204 -0.000430 0.121694 0.113899 0.178017 -0.656954 -0.024659 1 0 0 0 0 0 0 789945
-0.002205 -0.000430 0.121694 0.097835 0.174115 -0.665070 -0.024690 1 0 0 0 0 0 0 790945
-0.002219 -0.000444 0.121683 0.262585 0.357049 -0.523347 -0.024722 1 0 0 0 0 0 0 791948
-0.002231 -0.000432 0.121668 0.267412 0.040069 -0.460979 -0.024753 1 0 0 0 0 0 0 792946
-0.002237 -0.000427 0.121663 0.192264 0.081814 -0.574581 -0.024784 1 0 0 0 0 0 0 793946
-0.002240 -0.000424 0.121662 0.146038 0.122528 -0.628448 -0.024815 1 0 0 0 0 0 0 794945
-0.002242 -0.000422 0.121661 0.121771 0.144862 -0.649231 -0.024847 1 0 0 0 0 0 0 795947
-0.002248 -0.000403 0.121650 0.181622 -0.091006 -0.517118 -0.024878 1 0 0 0 0 0 0 796944
-0.002264 -0.000407 0.121636 0.322404 0.192243 -0.448421 -0.024909 1 0 0 0 0 0 0 797946
-0.002272 -0.000410 0.121631 0.236278 0.194245 -0.563900 -0.024939 1 0 0 0 0 0 0 798917
-0.002276 -0.000411 0.121629 0.176679 0.181181 -0.618832 -0.024971 1 0 0 0 0 0 0 799916
-0.002284 -0.000393 0.121618 0.217030 -0.073986 -0.499876 -0.025003 1 0 0 0 0 0 0 800944
-0.002287 -0.000384 0.121614 0.175156 0.014538 -0.581178 -0.025034 1 0 0 0 0 0 0 801944
-0.002302 -0.000393 0.121602 0.319964 0.265035 -0.477186 -0.025065 1 0 0 0 0 0 0 802944
-0.002310 -0.000398 0.121597 0.241956 0.231376 -0.569316 -0.025097 1 0 0 0 0 0 0 803947
-0.002314 -0.000400 0.121596 0.187159 0.198581 -0.614939 -0.025128 1 0 0 0 0 0 0 804948
-0.002316 -0.000401 0.121595 0.157930 0.180620 -0.632736 -0.025159 1 0 0 0 0 0 0 805943
-0.002322 -0.000383 0.121585 0.215165 -0.075628 -0.499354 -0.025190 1 0 0 0 0 0 0 806943
-0.002325 -0.000375 0.121581 0.182092 0.012392 -0.575538 -0.025221 1 0 0 0 0 0 0 807934
-0.002327 -0.000370 0.121580 0.158705 0.077898 -0.615028 -0.025253 1 0 0 0 0 0 0 808944
-0.002340 -0.000382 0.121568 0.318718 0.297566 -0.485223 -0.025284 1 0 0 0 0 0 0 809944
-0.002353 -0.000369 0.121554 0.321227 -0.000458 -0.426880 -0.025315 1 0 0 0 0 0 0 810946
-0.002359 -0.000363 0.121549 0.245188 0.050373 -0.542147 -0.025347 1 0 0 0 0 0 0 811946
-0.002362 -0.000360 0.121547 0.198488 0.095594 -0.596573 -0.025378 1 0 0 0 0 0 0 812945
-0.002364 -0.000358 0.121547 0.173997 0.120181 -0.617500 -0.025409 1 0 0 0 0 0 0 813943
-0.002365 -0.000357 0.121546 0.161581 0.132727 -0.625484 -0.025440 1 0 0 0 0 0 0 814945
-0.002365 -0.000357 0.121546 0.155389 0.139103 -0.628788 -0.025472 1 0 0 0 0 0 0 815946
-0.002384 -0.000352 0.121525 0.396866 0.080069 -0.344476 -0.025503 1 0 0 0 0 0 0 816945
-0.002393 -0.000350 0.121517 0.306802 0.105503 -0.494878 -0.025534 1 0 0 0 0 0 0 817944
-0.002398 -0.000348 0.121515 0.239276 0.123483 -0.573039 -0.025565 1 0 0 0 0 0 0 818941
-0.002400 -0.000348 0.121514 0.202808 0.132957 -0.603386 -0.025596 1 0 0 0 0 0 0 819918
-0.002401 -0.000348 0.121514 0.184203 0.137790 -0.614769 -0.025627 1 0 0 0 0 0 0 820925
-0.002402 -0.000347 0.121513 0.174896 0.140292 -0.619285 -0.025659 1 0 0 0 0 0 0 821940
-0.002408 -0.000329 0.121503 0.242212 -0.105374 -0.480763 -0.025690 1 0 0 0 0 0 0 822930
-0.002411 -0.000320 0.121499 0.214468 -0.012368 -0.555346 -0.025721 1 0 0 0 0 0 0 823939
-0.002412 -0.000315 0.121498 0.193779 0.055579 -0.594236 -0.025752 1 0 0 0 0 0 0 824929
-0.002413 -0.000313 0.121497 0.182573 0.091725 -0.609595 -0.025784 1 0 0 0 0 0 0 825938
-0.002431 -0.000307 0.121476 0.421216 0.047921 -0.329303 -0.025815 1 0 0 0 0 0 0 826929
-0.002441 -0.000304 0.121468 0.329986 0.080776 -0.481304 -0.025846 1 0 0 0 0 0 0 827938
-0.002446 -0.000303 0.121466 0.261847 0.102440 -0.560005 -0.025877 1 0 0 0 0 0 0 828929
-0.002448 -0.000302 0.121465 0.225082 0.113784 -0.590563 -0.025909 1 0 0 0 0 0 0 829937
-0.002449 -0.000302 0.121465 0.206340 0.119522 -0.601974 -0.025940 1 0 0 0 0 0 0 830928
-0.002450 -0.000302 0.121464 0.196953 0.122467 -0.606488 -0.025972 1 0 0 0 0 0 0 831948
-0.002450 -0.000301 0.121464 0.192339 0.123999 -0.608544 -0.026002 1 0 0 0 0 0 0 832935
-0.002450 -0.000301 0.121464 0.190130 0.124844 -0.609739 -0.026034 1 0 0 0 0 0 0 833945
-0.002456 -0.000283 0.121454 0.260976 -0.121523 -0.469768 -0.026065 1 0 0 0 0 0 0 834933
-0.002459 -0.000274 0.121450 0.235139 -0.029111 -0.544015 -0.026096 1 0 0 0 0 0 0 835937
-0.002460 -0.000269 0.121449 0.215413 0.038540 -0.582802 -0.026128 1 0 0 0 0 0 0 836945
-0.002461 -0.000267 0.121448 0.204687 0.074521 -0.598087 -0.026159 1 0 0 0 0 0 0 837935
-0.002461 -0.000266 0.121448 0.199250 0.092762 -0.604046 -0.026190 1 0 0 0 0 0 0 838950
-0.002461 -0.000265 0.121448 0.196598 0.101958 -0.606599 -0.026221 1 0 0 0 0 0 0 839942
-0.002461 -0.000265 0.121448 0.195372 0.106632 -0.607979 -0.026253 1 0 0 0 0 0 0 840947
-0.002462 -0.000265 0.121448 0.194854 0.109017 -0.608930 -0.026284 1 0 0 0 0 0 0 841946
-0.002462 -0.000265 0.121448 0.194717 0.110293 -0.609731 -0.026315 1 0 0 0 0 0 0 842943
-0.002462 -0.000265 0.121448 0.194764 0.110993 -0.610465 -0.026346 1 0 0 0 0 0 0 843916
-0.002462 -0.000265 0.121448 0.194893 0.111410 -0.611213 -0.026378 1 0 0 0 0 0 0 844942
-0.002462 -0.000265 0.121448 0.195076 0.111663 -0.611917 -0.026408 1 0 0 0 0 0 0 845913
-0.002462 -0.000265 0.121448 0.195289 0.111877 -0.612662 -0.026440 1 0 0 0 0 0 0 846941
-0.002467 -0.000246 0.121438 0.267347 -0.134803 -0.472339 -0.026471 1 0 0 0 0 0 0 847939
-0.002470 -0.000237 0.121434 0.242162 -0.042684 -0.546579 -0.026503 1 0 0 0 0 0 0 848951
-0.002484 -0.000246 0.121422 0.395221 0.209683 -0.439722 -0.026533 1 0 0 0 0 0 0 849917
-0.002491 -0.000251 0.121418 0.321919 0.177051 -0.530908 -0.026565 1 0 0 0 0 0 0 850947
-0.002495 -0.000253 0.121416 0.269500 0.144799 -0.576116 -0.026597 1 0 0 0 0 0 0 851949
-0.002497 -0.000254 0.121416 0.241478 0.127093 -0.593697 -0.026628 1 0 0 0 0 0 0 852942
-0.002478 -0.000259 0.121406 -0.029829 0.178450 -0.468639 -0.026659 1 0 0 0 0 0 0 853943
-0.002469 -0.000262 0.121402 0.059879 0.151785 -0.540142 -0.026690 1 0 0 0 0 0 0 854946
-0.002465 -0.000263 0.121401 0.126580 0.133157 -0.577136 -0.026722 1 0 0 0 0 0 0 855945
-0.002463 -0.000264 0.121400 0.161924 0.123348 -0.591701 -0.026753 1 0 0 0 0 0 0 856943
-0.002462 -0.000264 0.121400 0.179823 0.118440 -0.597381 -0.026784 1 0 0 0 0 0 0 857944
-0.002461 -0.000264 0.121400 0.188835 0.116028 -0.599802 -0.026814 1 0 0 0 0 0 0 858915
-0.002461 -0.000264 0.121400 0.193450 0.114887 -0.601121 -0.026846 1 0 0 0 0 0 0 859915
-0.002461 -0.000264 0.121400 0.195875 0.114381 -0.602041 -0.026877 1 0 0 0 0 0 0 860913
-0.002461 -0.000264 0.121400 0.197195 0.114206 -0.602832 -0.026909 1 0 0 0 0 0 0 861942
-0.002461 -0.000265 0.121400 0.197989 0.114178 -0.603557 -0.026940 1 0 0 0 0 0 0 862943
-0.002461 -0.000265 0.121400 0.198480 0.114235 -0.604267 -0.026972 1 0 0 0 0 0 0 863945
-0.002461 -0.000265 0.121400 0.198840 0.114325 -0.604976 -0.027003 1 0 0 0 0 0 0 864943
-0.002461 -0.000265 0.121400 0.199151 0.114437 -0.605677 -0.027034 1 0 0 0 0 0 0 865945
-0.002461 -0.000265 0.121400 0.199397 0.114549 -0.606355 -0.027064 1 0 0 0 0 0 0 866914
-0.002461 -0.000265 0.121400 0.199655 0.114690 -0.607075 -0.027097 1 0 0 0 0 0 0 867944
-0.002461 -0.000265 0.121400 0.199902 0.114808 -0.607775 -0.027128 1 0 0 0 0 0 0 868944
-0.002461 -0.000265 0.121400 0.200134 0.114939 -0.608474 -0.027159 1 0 0 0 0 0 0 869943
-0.002461 -0.000265 0.121400 0.200363 0.115070 -0.609170 -0.027190 1 0 0 0 0 0 0 870937
-0.002461 -0.000265 0.121400 0.200579 0.115217 -0.609874 -0.027221 1 0 0 0 0 0 0 871942
-0.002461 -0.000265 0.121400 0.200818 0.115334 -0.610557 -0.027252 1 0 0 0 0 0 0 872918
-0.002461 -0.000265 0.121400 0.201063 0.115476 -0.611268 -0.027284 1 0 0 0 0 0 0 873943
-0.002461 -0.000265 0.121400 0.201286 0.115601 -0.611974 -0.027315 1 0 0 0 0 0 0 874943
-0.002461 -0.000265 0.121400 0.201513 0.115744 -0.612682 -0.027346 1 0 0 0 0 0 0 875943
-0.002461 -0.000265 0.121400 0.201745 0.115865 -0.613375 -0.027378 1 0 0 0 0 0 0 876941
-0.002461 -0.000265 0.121400 0.201976 0.115997 -0.614074 -0.027409 1 0 0 0 0 0 0 877941
-0.002461 -0.000265 0.121400 0.202214 0.116137 -0.614767 -0.027440 1 0 0 0 0 0 0 878941
-0.002461 -0.000265 0.121400 0.202434 0.116273 -0.615481 -0.027471 1 0 0 0 0 0 0 879942
-0.002461 -0.000265 0.121400 0.202666 0.116394 -0.616174 -0.027503 1 0 0 0 0 0 0 880940
-0.002461 -0.000265 0.121400 0.202897 0.116526 -0.616875 -0.027534 1 0 0 0 0 0 0 881942
-0.002461 -0.000265 0.121400 0.203128 0.116658 -0.617575 -0.027565 1 0 0 0 0 0 0 882942
-0.002461 -0.000265 0.121400 0.203358 0.116790 -0.618277 -0.027596 1 0 0 0 0 0 0 883944
-0.002461 -0.000265 0.121400 0.203592 0.116942 -0.618972 -0.027628 1 0 0 0 0 0 0 884937
-0.002461 -0.000265 0.121400 0.203816 0.117055 -0.619666 -0.027658 1 0 0 0 0 0 0 885928
-0.002441 -0.000269 0.121390 -0.053278 0.177546 -0.488275 -0.027690 1 0 0 0 0 0 0 886937
-0.002432 -0.000271 0.121387 0.043504 0.155519 -0.557706 -0.027724 1 0 0 0 0 0 0 888010
-0.002427 -0.000272 0.121386 0.113733 0.139229 -0.593970 -0.027755 1 0 0 0 0 0 0 889013
-0.002425 -0.000273 0.121385 0.150850 0.130579 -0.608264 -0.027786 1 0 0 0 0 0 0 890009
-0.002424 -0.000273 0.121385 0.169604 0.126233 -0.613824 -0.027817 1 0 0 0 0 0 0 890994
-0.002423 -0.000273 0.121385 0.179074 0.124140 -0.616256 -0.027849 1 0 0 0 0 0 0 892009
-0.002423 -0.000273 0.121385 0.183900 0.123148 -0.617544 -0.027879 1 0 0 0 0 0 0 892994
-0.002423 -0.000274 0.121385 0.186407 0.122716 -0.618453 -0.027911 1 0 0 0 0 0 0 894010
-0.002423 -0.000274 0.121385 0.187772 0.122571 -0.619214 -0.027942 1 0 0 0 0 0 0 894993
-0.002423 -0.000274 0.121385 0.188561 0.122572 -0.619943 -0.027974 1 0 0 0 0 0 0 896009
-0.002423 -0.000274 0.121385 0.189053 0.122628 -0.620627 -0.028004 1 0 0 0 0 0 0 896994
-0.002423 -0.000274 0.121385 0.189404 0.122744 -0.621340 -0.028036 1 0 0 0 0 0 0 898009
-0.002423 -0.000274 0.121385 0.189693 0.122860 -0.622020 -0.028067 1 0 0 0 0 0 0 898993
-0.002423 -0.000274 0.121385 0.189924 0.122969 -0.622672 -0.028096 1 0 0 0 0 0 0 899926
-0.002423 -0.000274 0.121385 0.190151 0.123102 -0.623359 -0.028128 1 0 0 0 0 0 0 900937
-0.002423 -0.000274 0.121385 0.190370 0.123246 -0.624056 -0.028158 1 0 0 0 0 0 0 901927
-0.002423 -0.000274 0.121385 0.190587 0.123374 -0.624749 -0.028190 1 0 0 0 0 0 0 902936
-0.002423 -0.000274 0.121385 0.190797 0.123508 -0.625436 -0.028221 1 0 0 0 0 0 0 903928
-0.002423 -0.000274 0.121385 0.191008 0.123645 -0.626128 -0.028252 1 0 0 0 0 0 0 904927
-0.002423 -0.000274 0.121385 0.191232 0.123792 -0.626845 -0.028284 1 0 0 0 0 0 0 905945
-0.002423 -0.000274 0.121385 0.191433 0.123920 -0.627518 -0.028315 1 0 0 0 0 0 0 906933
-0.002423 -0.000274 0.121385 0.191646 0.124058 -0.628219 -0.028347 1 0 0 0 0 0 0 907947
-0.002423 -0.000274 0.121385 0.191866 0.124189 -0.628908 -0.028377 1 0 0 0 0 0 0 908932
-0.002423 -0.000274 0.121385 0.192072 0.124349 -0.629596 -0.028409 1 0 0 0 0 0 0 909934
-0.002423 -0.000274 0.121385 0.192291 0.124466 -0.630298 -0.028440 1 0 0 0 0 0 0 910940
-0.002423 -0.000274 0.121385 0.192488 0.124602 -0.630976 -0.028471 1 0 0 0 0 0 0 911927
-0.002423 -0.000274 0.121385 0.192700 0.124739 -0.631673 -0.028502 1 0 0 0 0 0 0 912934
-0.002423 -0.000274 0.121385 0.192920 0.124885 -0.632378 -0.028534 1 0 0 0 0 0 0 913934
-0.002423 -0.000274 0.121385 0.193132 0.125023 -0.633054 -0.028565 1 0 0 0 0 0 0 914935
-0.002423 -0.000274 0.121385 0.193335 0.125151 -0.633750 -0.028596 1 0 0 0 0 0 0 915934
-0.002423 -0.000274 0.121385 0.193556 0.125284 -0.634447 -0.028627 1 0 0 0 0 0 0 916931
-0.002423 -0.000274 0.121385 0.193750 0.125432 -0.635129 -0.028658 1 0 0 0 0 0 0 917914
-0.002423 -0.000274 0.121385 0.193966 0.125561 -0.635826 -0.028690 1 0 0 0 0 0 0 918929
-0.002423 -0.000274 0.121385 0.194190 0.125694 -0.636526 -0.028721 1 0 0 0 0 0 0 919932
-0.002423 -0.000274 0.121385 0.194395 0.125839 -0.637193 -0.028752 1 0 0 0 0 0 0 920913
-0.002423 -0.000274 0.121385 0.194598 0.125982 -0.637909 -0.028784 1 0 0 0 0 0 0 921930
-0.002423 -0.000274 0.121385 0.194825 0.126106 -0.638608 -0.028815 1 0 0 0 0 0 0 922937
-0.002423 -0.000274 0.121385 0.195026 0.126244 -0.639294 -0.028846 1 0 0 0 0 0 0 923936
-0.002423 -0.000274 0.121385 0.195235 0.126381 -0.639985 -0.028877 1 0 0 0 0 0 0 924935
-0.002423 -0.000274 0.121385 0.195454 0.126525 -0.640686 -0.028909 1 0 0 0 0 0 0 925929
-0.002423 -0.000274 0.121385 0.195666 0.126663 -0.641361 -0.028940 1 0 0 0 0 0 0 926930
-0.002423 -0.000274 0.121385 0.195878 0.126787 -0.642054 -0.028971 1 0 0 0 0 0 0 927915
-0.002423 -0.000274 0.121385 0.196081 0.126927 -0.642751 -0.029002 1 0 0 0 0 0 0 928929
-0.002423 -0.000274 0.121385 0.196291 0.127064 -0.643444 -0.029034 1 0 0 0 0 0 0 929930
-0.002423 -0.000274 0.121385 0.196507 0.127207 -0.644138 -0.029064 1 0 0 0 0 0 0 930913
-0.002423 -0.000274 0.121385 0.196722 0.127347 -0.644824 -0.029096 1 0 0 0 0 0 0 931931
-0.002423 -0.000274 0.121385 0.196926 0.127475 -0.645521 -0.029127 1 0 0 0 0 0 0 932930
-0.002423 -0.000274 0.121385 0.197141 0.127618 -0.646215 -0.029158 1 0 0 0 0 0 0 933913
-0.002428 -0.000255 0.121375 0.269405 -0.119806 -0.505448 -0.029190 1 0 0 0 0 0 0 934929
-0.002431 -0.000246 0.121371 0.244315 -0.028142 -0.579478 -0.029221 1 0 0 0 0 0 0 935931
-0.002432 -0.000241 0.121370 0.224964 0.039126 -0.618153 -0.029252 1 0 0 0 0 0 0 936930
-0.002433 -0.000239 0.121369 0.214428 0.074900 -0.633376 -0.029284 1 0 0 0 0 0 0 937931
-0.002433 -0.000238 0.121369 0.209089 0.093040 -0.639270 -0.029315 1 0 0 0 0 0 0 938929
-0.002433 -0.000237 0.121369 0.206460 0.102174 -0.641789 -0.029346 1 0 0 0 0 0 0 939931
-0.002433 -0.000237 0.121369 0.205249 0.106807 -0.643116 -0.029377 1 0 0 0 0 0 0 940928
-0.002434 -0.000237 0.121369 0.204730 0.109178 -0.644022 -0.029409 1 0 0 0 0 0 0 941929
-0.002434 -0.000237 0.121369 0.204586 0.110425 -0.644797 -0.029440 1 0 0 0 0 0 0 942928
-0.002414 -0.000241 0.121359 -0.053137 0.171599 -0.513056 -0.029471 1 0 0 0 0 0 0 943931
-0.002405 -0.000244 0.121356 0.043225 0.149866 -0.582366 -0.029502 1 0 0 0 0 0 0 944928
-0.002400 -0.000245 0.121354 0.113199 0.133738 -0.618609 -0.029533 1 0 0 0 0 0 0 945928
-0.002398 -0.000245 0.121354 0.150209 0.125159 -0.632893 -0.029565 1 0 0 0 0 0 0 946932
-0.002397 -0.000246 0.121354 0.168926 0.120870 -0.638498 -0.029599 1 0 0 0 0 0 0 948015
-0.002396 -0.000246 0.121354 0.178347 0.118772 -0.640897 -0.029630 1 0 0 0 0 0 0 949014
-0.002396 -0.000246 0.121354 0.183143 0.117794 -0.642170 -0.029661 1 0 0 0 0 0 0 950008
-0.002396 -0.000246 0.121354 0.185637 0.117359 -0.643071 -0.029693 1 0 0 0 0 0 0 951018
-0.002396 -0.000246 0.121354 0.186977 0.117192 -0.643796 -0.029723 1 0 0 0 0 0 0 951987
-0.002376 -0.000250 0.121344 -0.069962 0.177648 -0.511863 -0.029754 1 0 0 0 0 0 0 952985
-0.002367 -0.000253 0.121341 0.026641 0.155610 -0.581267 -0.029786 1 0 0 0 0 0 0 954014
-0.002362 -0.000254 0.121339 0.096745 0.139314 -0.617521 -0.029817 1 0 0 0 0 0 0 955014
-0.002360 -0.000254 0.121339 0.133785 0.130659 -0.631785 -0.029848 1 0 0 0 0 0 0 955987
-0.002359 -0.000255 0.121339 0.152512 0.126326 -0.637325 -0.029879 1 0 0 0 0 0 0 956984
-0.002358 -0.000255 0.121339 0.161929 0.124217 -0.639720 -0.029910 1 0 0 0 0 0 0 957983
-0.002358 -0.000255 0.121339 0.166722 0.123213 -0.641011 -0.029942 1 0 0 0 0 0 0 959013
-0.002339 -0.000259 0.121329 -0.088444 0.183242 -0.509086 -0.029973 1 0 0 0 0 0 0 960008
-0.002329 -0.000262 0.121325 0.008895 0.161020 -0.578572 -0.030004 1 0 0 0 0 0 0 960991
-0.002330 -0.000244 0.121314 0.151533 -0.103055 -0.473307 -0.030036 1 0 0 0 0 0 0 962006
-0.002330 -0.000236 0.121310 0.163430 -0.020393 -0.560904 -0.030067 1 0 0 0 0 0 0 962987
-0.002330 -0.000231 0.121308 0.162669 0.042278 -0.604405 -0.030098 1 0 0 0 0 0 0 964005
-0.002311 -0.000234 0.121298 -0.096166 0.136211 -0.488387 -0.030129 1 0 0 0 0 0 0 964991
-0.002302 -0.000235 0.121294 -0.001000 0.131109 -0.563631 -0.030160 1 0 0 0 0 0 0 965991
-0.002297 -0.000236 0.121293 0.068328 0.123309 -0.601970 -0.030192 1 0 0 0 0 0 0 967006
-0.002295 -0.000236 0.121292 0.104956 0.118907 -0.616944 -0.030223 1 0 0 0 0 0 0 967993
-0.002294 -0.000236 0.121292 0.123437 0.116703 -0.622742 -0.030255 1 0 0 0 0 0 0 969006
-0.002274 -0.000241 0.121282 -0.124764 0.176079 -0.492126 -0.030285 1 0 0 0 0 0 0 969992
-0.002264 -0.000243 0.121279 -0.024202 0.153539 -0.562271 -0.030317 1 0 0 0 0 0 0 971005
-0.002260 -0.000244 0.121278 0.047822 0.136988 -0.598740 -0.030346 1 0 0 0 0 0 0 971934
-0.002257 -0.000245 0.121277 0.085824 0.128222 -0.613094 -0.030377 1 0 0 0 0 0 0 972923
-0.002256 -0.000245 0.121277 0.105003 0.123841 -0.618655 -0.030409 1 0 0 0 0 0 0 973933
-0.002255 -0.000245 0.121277 0.114624 0.121681 -0.621022 -0.030440 1 0 0 0 0 0 0 974924
-0.002236 -0.000250 0.121267 -0.137923 0.181094 -0.489035 -0.030471 1 0 0 0 0 0 0 975933
-0.002226 -0.000252 0.121264 -0.039689 0.158605 -0.558810 -0.030502 1 0 0 0 0 0 0 976924
-0.002222 -0.000253 0.121262 0.031209 0.142116 -0.595216 -0.030534 1 0 0 0 0 0 0 977932
-0.002219 -0.000254 0.121262 0.068611 0.133351 -0.609514 -0.030565 1 0 0 0 0 0 0 978923
-0.002218 -0.000254 0.121262 0.087477 0.128968 -0.615046 -0.030596 1 0 0 0 0 0 0 979925
-0.002217 -0.000254 0.121262 0.096951 0.126827 -0.617406 -0.030627 1 0 0 0 0 0 0 980920
-0.002198 -0.000259 0.121252 -0.155610 0.186230 -0.485247 -0.030658 1 0 0 0 0 0 0 981924
-0.002188 -0.000261 0.121248 -0.057515 0.163766 -0.555082 -0.030690 1 0 0 0 0 0 0 982934
-0.002184 -0.000262 0.121247 0.013268 0.147280 -0.591505 -0.030721 1 0 0 0 0 0 0 983921
-0.002181 -0.000263 0.121247 0.050652 0.138540 -0.605814 -0.030752 1 0 0 0 0 0 0 984923
-0.002161 -0.000267 0.121237 -0.187773 0.194540 -0.477795 -0.030784 1 0 0 0 0 0 0 985930
-0.002151 -0.000270 0.121233 -0.082751 0.170403 -0.549210 -0.030815 1 0 0 0 0 0 0 986941
-0.002146 -0.000271 0.121232 -0.008519 0.153092 -0.586186 -0.030846 1 0 0 0 0 0 0 987926
-0.002144 -0.000272 0.121232 0.030570 0.143935 -0.600680 -0.030877 1 0 0 0 0 0 0 988933
-0.002148 -0.000253 0.121221 0.122599 -0.108499 -0.464728 -0.030909 1 0 0 0 0 0 0 989947
-0.002150 -0.000244 0.121217 0.107032 -0.019538 -0.540281 -0.030940 1 0 0 0 0 0 0 990923
-0.002132 -0.000244 0.121206 -0.164772 0.106720 -0.445730 -0.030971 1 0 0 0 0 0 0 991942
-0.002123 -0.000244 0.121202 -0.077488 0.119819 -0.530123 -0.031002 1 0 0 0 0 0 0 992910
-0.002119 -0.000244 0.121201 -0.012302 0.121302 -0.571771 -0.031033 1 0 0 0 0 0 0 993909
-0.002116 -0.000244 0.121200 0.022222 0.121540 -0.587891 -0.031064 1 0 0 0 0 0 0 994910
-0.002115 -0.000244 0.121200 0.039604 0.121664 -0.594058 -0.031096 1 0 0 0 0 0 0 995941
-0.002096 -0.000249 0.121190 -0.208817 0.182149 -0.462800 -0.031128 1 0 0 0 0 0 0 996940
-0.002086 -0.000251 0.121187 -0.109050 0.160281 -0.533240 -0.031159 1 0 0 0 0 0 0 997947
-0.002081 -0.000252 0.121185 -0.037463 0.144091 -0.569863 -0.031189 1 0 0 0 0 0 0 998913
-0.002079 -0.000253 0.121185 0.000292 0.135499 -0.584235 -0.031222 1 0 0 0 0 0 0 999946
-0.002078 -0.000253 0.121185 0.019293 0.131203 -0.589765 -0.031253 1 0 0 0 0 0 1 938
-0.002058 -0.000258 0.121175 -0.228223 0.189442 -0.458126 -0.031284 1 0 0 0 0 0 1 1936
-0.002048 -0.000260 0.121171 -0.128155 0.166496 -0.528537 -0.031315 1 0 0 0 0 0 1 2940
-0.002043 -0.000261 0.121170 -0.056416 0.149773 -0.565178 -0.031346 1 0 0 0 0 0 1 3939
-0.002041 -0.000262 0.121170 -0.018601 0.140901 -0.579545 -0.031378 1 0 0 0 0 0 1 4939
-0.002040 -0.000262 0.121170 0.000433 0.136478 -0.585040 -0.031408 1 0 0 0 0 0 1 5911
-0.002039 -0.000262 0.121170 0.009939 0.134310 -0.587371 -0.031440 1 0 0 0 0 0 1 6938
-0.002039 -0.000262 0.121170 0.014691 0.133298 -0.588578 -0.031471 1 0 0 0 0 0 1 7941
-0.002039 -0.000262 0.121170 0.017063 0.132855 -0.589363 -0.031503 1 0 0 0 0 0 1 8938
-0.002039 -0.000262 0.121170 0.018276 0.132689 -0.590025 -0.031534 1 0 0 0 0 0 1 9939
-0.002039 -0.000262 0.121170 0.018869 0.132681 -0.590637 -0.031565 1 0 0 0 0 0 1 10938
-0.002039 -0.000262 0.121170 0.019190 0.132740 -0.591225 -0.031596 1 0 0 0 0 0 1 11939
-0.002039 -0.000262 0.121170 0.019362 0.132834 -0.591812 -0.031627 1 0 0 0 0 0 1 12927
-0.002039 -0.000262 0.121170 0.019455 0.132938 -0.592411 -0.031659 1 0 0 0 0 0 1 13940
-0.002039 -0.000262 0.121170 0.019504 0.133061 -0.592988 -0.031690 1 0 0 0 0 0 1 14938
-0.002039 -0.000262 0.121170 0.019545 0.133197 -0.593572 -0.031721 1 0 0 0 0 0 1 15939
-0.002044 -0.000244 0.121159 0.092059 -0.114648 -0.452529 -0.031753 1 0 0 0 0 0 1 16938
-0.002047 -0.000235 0.121155 0.066608 -0.023499 -0.526239 -0.031784 1 0 0 0 0 0 1 17938
-0.002048 -0.000230 0.121154 0.047071 0.043471 -0.564667 -0.031815 1 0 0 0 0 0 1 18938
-0.002049 -0.000228 0.121154 0.036399 0.079101 -0.579707 -0.031846 1 0 0 0 0 0 1 19940
-0.002030 -0.000231 0.121144 -0.226173 0.157544 -0.451304 -0.031877 1 0 0 0 0 0 1 20909
-0.002021 -0.000233 0.121140 -0.133789 0.144713 -0.522955 -0.031908 1 0 0 0 0 0 1 21907
-0.002016 -0.000234 0.121139 -0.065916 0.133041 -0.560006 -0.031940 1 0 0 0 0 0 1 22924
-0.002014 -0.000234 0.121138 -0.030032 0.126694 -0.574515 -0.031971 1 0 0 0 0 0 1 23938
-0.002013 -0.000235 0.121138 -0.011988 0.123524 -0.580071 -0.032003 1 0 0 0 0 0 1 24939
-0.002012 -0.000235 0.121138 -0.002973 0.121976 -0.582386 -0.032034 1 0 0 0 0 0 1 25938
-0.002012 -0.000235 0.121138 0.001525 0.121260 -0.583564 -0.032065 1 0 0 0 0 0 1 26939
-0.002012 -0.000235 0.121138 0.003767 0.120964 -0.584338 -0.032095 1 0 0 0 0 0 1 27909
-0.002012 -0.000235 0.121138 0.004901 0.120873 -0.584985 -0.032127 1 0 0 0 0 0 1 28905
-0.002012 -0.000235 0.121138 0.005468 0.120887 -0.585596 -0.032159 1 0 0 0 0 0 1 29939
-0.002012 -0.000235 0.121138 0.005752 0.120939 -0.586173 -0.032190 1 0 0 0 0 0 1 30938
-0.002012 -0.000235 0.121138 0.005889 0.121046 -0.586741 -0.032221 1 0 0 0 0 0 1 31939
-0.002012 -0.000235 0.121138 0.005975 0.121146 -0.587307 -0.032253 1 0 0 0 0 0 1 32938
-0.002012 -0.000235 0.121138 0.006011 0.121255 -0.587881 -0.032283 1 0 0 0 0 0 1 33925
-0.002012 -0.000235 0.121138 0.006030 0.121370 -0.588443 -0.032315 1 0 0 0 0 0 1 34933
-0.002012 -0.000235 0.121138 0.006049 0.121485 -0.589019 -0.032346 1 0 0 0 0 0 1 35937
-0.002012 -0.000235 0.121138 0.006056 0.121603 -0.589593 -0.032378 1 0 0 0 0 0 1 36945
-0.002012 -0.000235 0.121138 0.006073 0.121716 -0.590162 -0.032409 1 0 0 0 0 0 1 37935
-0.002012 -0.000235 0.121138 0.006069 0.121836 -0.590725 -0.032440 1 0 0 0 0 0 1 38934
-0.002012 -0.000235 0.121138 0.006085 0.121952 -0.591307 -0.032472 1 0 0 0 0 0 1 39945
-0.002012 -0.000235 0.121138 0.006080 0.122071 -0.591864 -0.032502 1 0 0 0 0 0 1 40935
-0.002012 -0.000235 0.121138 0.006085 0.122189 -0.592438 -0.032534 1 0 0 0 0 0 1 41945
-0.002012 -0.000235 0.121138 0.006102 0.122303 -0.593008 -0.032565 1 0 0 0 0 0 1 42935
-0.002012 -0.000235 0.121138 0.006097 0.122422 -0.593569 -0.032596 1 0 0 0 0 0 1 43931
-0.002012 -0.000235 0.121138 0.006122 0.122545 -0.594132 -0.032627 1 0 0 0 0 0 1 44921
-0.002012 -0.000235 0.121138 0.006110 0.122658 -0.594706 -0.032659 1 0 0 0 0 0 1 45930
-0.002012 -0.000235 0.121138 0.006126 0.122771 -0.595276 -0.032690 1 0 0 0 0 0 1 46921
-0.002012 -0.000235 0.121138 0.006121 0.122892 -0.595845 -0.032721 1 0 0 0 0 0 1 47930
-0.002012 -0.000235 0.121138 0.006126 0.123011 -0.596419 -0.032753 1 0 0 0 0 0 1 48940
-0.002012 -0.000235 0.121138 0.006143 0.123125 -0.596993 -0.032784 1 0 0 0 0 0 1 49937
-0.002012 -0.000235 0.121138 0.006146 0.123255 -0.597558 -0.032816 1 0 0 0 0 0 1 50952
-0.002012 -0.000235 0.121138 0.006156 0.123360 -0.598129 -0.032846 1 0 0 0 0 0 1 51935
-0.002012 -0.000235 0.121138 0.006154 0.123467 -0.598680 -0.032877 1 0 0 0 0 0 1 52924
-0.002012 -0.000235 0.121138 0.006167 0.123590 -0.599256 -0.032908 1 0 0 0 0 0 1 53916
-0.002012 -0.000235 0.121138 0.006162 0.123712 -0.599826 -0.032940 1 0 0 0 0 0 1 54926
-0.002012 -0.000235 0.121138 0.006167 0.123832 -0.600404 -0.032971 1 0 0 0 0 0 1 55942
-0.002012 -0.000235 0.121138 0.006192 0.123954 -0.600964 -0.033002 1 0 0 0 0 0 1 56927
-0.002012 -0.000235 0.121138 0.006180 0.124067 -0.601540 -0.033034 1 0 0 0 0 0 1 57940
-0.002012 -0.000235 0.121138 0.006196 0.124181 -0.602115 -0.033065 1 0 0 0 0 0 1 58938
-0.002012 -0.000235 0.121138 0.006191 0.124301 -0.602677 -0.033096 1 0 0 0 0 0 1 59936
-0.002012 -0.000235 0.121138 0.006208 0.124415 -0.603250 -0.033127 1 0 0 0 0 0 1 60932
-0.002012 -0.000235 0.121138 0.006211 0.124541 -0.603793 -0.033158 1 0 0 0 0 0 1 61908
-0.002012 -0.000235 0.121138 0.006220 0.124651 -0.604390 -0.033190 1 0 0 0 0 0 1 62937
-0.002012 -0.000235 0.121138 0.006215 0.124771 -0.604955 -0.033221 1 0 0 0 0 0 1 63939
-0.002012 -0.000235 0.121138 0.006219 0.124888 -0.605522 -0.033253 1 0 0 0 0 0 1 64937
-0.002012 -0.000235 0.121138 0.006237 0.125001 -0.606087 -0.033283 1 0 0 0 0 0 1 65919
-0.002012 -0.000235 0.121138 0.006240 0.125132 -0.606656 -0.033315 1 0 0 0 0 0 1 66939
-0.002012 -0.000235 0.121138 0.006250 0.125239 -0.607239 -0.033346 1 0 0 0 0 0 1 67943
-0.002012 -0.000235 0.121138 0.006247 0.125346 -0.607793 -0.033378 1 0 0 0 0 0 1 68938
-0.002012 -0.000235 0.121138 0.006261 0.125471 -0.608374 -0.033409 1 0 0 0 0 0 1 69938
-0.002012 -0.000235 0.121138 0.006256 0.125588 -0.608920 -0.033439 1 0 0 0 0 0 1 70907
-0.002012 -0.000235 0.121138 0.006260 0.125710 -0.609507 -0.033471 1 0 0 0 0 0 1 71939
-0.002012 -0.000235 0.121138 0.006286 0.125832 -0.610071 -0.033502 1 0 0 0 0 0 1 72932
-0.002012 -0.000235 0.121138 0.006274 0.125945 -0.610643 -0.033534 1 0 0 0 0 0 1 73935
-0.002012 -0.000235 0.121138 0.006290 0.126059 -0.611219 -0.033565 1 0 0 0 0 0 1 74937
-0.002012 -0.000235 0.121138 0.006285 0.126179 -0.611783 -0.033596 1 0 0 0 0 0 1 75937
-0.002012 -0.000235 0.121138 0.006301 0.126294 -0.612357 -0.033628 1 0 0 0 0 0 1 76937
-0.002012 -0.000235 0.121138 0.006305 0.126422 -0.612912 -0.033659 1 0 0 0 0 0 1 77934
-0.002012 -0.000235 0.121138 0.006302 0.126532 -0.613488 -0.033690 1 0 0 0 0 0 1 78936
-0.002012 -0.000235 0.121138 0.006319 0.126645 -0.614057 -0.033721 1 0 0 0 0 0 1 79925
-0.002012 -0.000235 0.121138 0.006314 0.126766 -0.614627 -0.033752 1 0 0 0 0 0 1 80935
-0.002012 -0.000235 0.121138 0.006331 0.126881 -0.615203 -0.033784 1 0 0 0 0 0 1 81938
-0.002012 -0.000235 0.121138 0.006329 0.126985 -0.615742 -0.033814 1 0 0 0 0 0 1 82906
-0.002012 -0.000235 0.121138 0.006351 0.127122 -0.616333 -0.033846 1 0 0 0 0 0 1 83937
-0.002012 -0.000235 0.121138 0.006339 0.127236 -0.616903 -0.033878 1 0 0 0 0 0 1 84937
-0.002012 -0.000235 0.121138 0.006354 0.127350 -0.617477 -0.033909 1 0 0 0 0 0 1 85935
-0.002012 -0.000235 0.121138 0.006349 0.127470 -0.618042 -0.033940 1 0 0 0 0 0 1 86936
-0.002012 -0.000235 0.121138 0.006354 0.127587 -0.618611 -0.033971 1 0 0 0 0 0 1 87938
-0.002012 -0.000235 0.121138 0.006371 0.127702 -0.619184 -0.034002 1 0 0 0 0 0 1 88934
-0.002012 -0.000235 0.121138 0.006375 0.127829 -0.619736 -0.034033 1 0 0 0 0 0 1 89926
-0.002012 -0.000235 0.121138 0.006384 0.127936 -0.620315 -0.034065 1 0 0 0 0 0 1 90923
-0.002012 -0.000235 0.121138 0.006379 0.128056 -0.620886 -0.034096 1 0 0 0 0 0 1 91934
-0.002012 -0.000235 0.121138 0.006383 0.128174 -0.621456 -0.034128 1 0 0 0 0 0 1 92937
-0.002012 -0.000235 0.121138 0.006401 0.128289 -0.622030 -0.034159 1 0 0 0 0 0 1 93935
-0.002012 -0.000235 0.121138 0.006404 0.128417 -0.622587 -0.034190 1 0 0 0 0 0 1 94935
-0.002012 -0.000235 0.121138 0.006413 0.128525 -0.623169 -0.034221 1 0 0 0 0 0 1 95938
-0.002012 -0.000235 0.121138 0.006408 0.128644 -0.623732 -0.034252 1 0 0 0 0 0 1 96936
-0.002012 -0.000235 0.121138 0.006424 0.128757 -0.624302 -0.034283 1 0 0 0 0 0 1 97927
-0.002012 -0.000235 0.121138 0.006423 0.128863 -0.624847 -0.034314 1 0 0 0 0 0 1 98907
-0.002012 -0.000235 0.121138 0.006436 0.128991 -0.625444 -0.034346 1 0 0 0 0 0 1 99936
-0.002012 -0.000235 0.121138 0.006439 0.129121 -0.626001 -0.034377 1 0 0 0 0 0 1 100935
-0.002012 -0.000235 0.121138 0.006437 0.129231 -0.626576 -0.034409 1 0 0 0 0 0 1 101935
-0.002012 -0.000235 0.121138 0.006453 0.129343 -0.627144 -0.034440 1 0 0 0 0 0 1 102922
-0.002012 -0.000235 0.121138 0.006449 0.129472 -0.627753 -0.034473 1 0 0 0 0 0 1 104001
-0.002012 -0.000235 0.121138 0.006466 0.129587 -0.628327 -0.034504 1 0 0 0 0 0 1 105000
-0.002012 -0.000235 0.121138 0.006469 0.129714 -0.628876 -0.034535 1 0 0 0 0 0 1 105987
-0.002012 -0.000235 0.121138 0.006478 0.129823 -0.629464 -0.034567 1 0 0 0 0 0 1 107000
-0.002012 -0.000235 0.121138 0.006473 0.129941 -0.630021 -0.034598 1 0 0 0 0 0 1 107988
-0.002012 -0.000235 0.121138 0.006477 0.130060 -0.630596 -0.034629 1 0 0 0 0 0 1 108999
-0.002012 -0.000235 0.121138 0.006495 0.130172 -0.631163 -0.034660 1 0 0 0 0 0 1 109984
-0.002012 -0.000235 0.121138 0.006490 0.130294 -0.631736 -0.034692 1 0 0 0 0 0 1 111001
-0.002012 -0.000235 0.121138 0.006514 0.130416 -0.632296 -0.034723 1 0 0 0 0 0 1 111986
-0.002012 -0.000235 0.121138 0.006503 0.130530 -0.632874 -0.034755 1 0 0 0 0 0 1 113002
-0.002012 -0.000235 0.121138 0.006518 0.130642 -0.633439 -0.034785 1 0 0 0 0 0 1 113984
-0.002012 -0.000235 0.121138 0.006517 0.130752 -0.634007 -0.034817 1 0 0 0 0 0 1 115003
-0.001993 -0.000239 0.121128 -0.251334 0.191438 -0.499782 -0.034846 1 0 0 0 0 0 1 115919
-0.001983 -0.000241 0.121125 -0.156668 0.169726 -0.569516 -0.034877 1 0 0 0 0 0 1 116929
-0.001979 -0.000243 0.121123 -0.087659 0.153629 -0.605894 -0.034908 1 0 0 0 0 0 1 117919
-0.001976 -0.000243 0.121123 -0.051215 0.145079 -0.620144 -0.034940 1 0 0 0 0 0 1 118930
-0.001975 -0.000243 0.121123 -0.032885 0.140802 -0.625602 -0.034971 1 0 0 0 0 0 1 119919
-0.001974 -0.000244 0.121123 -0.023737 0.138709 -0.627900 -0.035002 1 0 0 0 0 0 1 120927
-0.001974 -0.000244 0.121123 -0.019184 0.137718 -0.629070 -0.035034 1 0 0 0 0 0 1 121929
-0.001974 -0.000244 0.121123 -0.016912 0.137282 -0.629831 -0.035065 1 0 0 0 0 0 1 122936
-0.001974 -0.000244 0.121123 -0.015799 0.137123 -0.630478 -0.035096 1 0 0 0 0 0 1 123936
-0.001974 -0.000244 0.121123 -0.015238 0.137116 -0.631055 -0.035127 1 0 0 0 0 0 1 124925
-0.001974 -0.000244 0.121123 -0.014958 0.137160 -0.631633 -0.035159 1 0 0 0 0 0 1 125938
-0.001974 -0.000244 0.121123 -0.014831 0.137246 -0.632192 -0.035190 1 0 0 0 0 0 1 126927
-0.001974 -0.000244 0.121123 -0.014787 0.137352 -0.632752 -0.035221 1 0 0 0 0 0 1 127913
-0.001974 -0.000244 0.121123 -0.014753 0.137475 -0.633313 -0.035252 1 0 0 0 0 0 1 128926
-0.001974 -0.000244 0.121123 -0.014747 0.137583 -0.633876 -0.035284 1 0 0 0 0 0 1 129930
-0.001974 -0.000244 0.121123 -0.014746 0.137699 -0.634433 -0.035314 1 0 0 0 0 0 1 130912
-0.001974 -0.000244 0.121123 -0.014758 0.137823 -0.635011 -0.035346 1 0 0 0 0 0 1 131939
-0.001974 -0.000244 0.121123 -0.014783 0.137947 -0.635564 -0.035377 1 0 0 0 0 0 1 132935
-0.001974 -0.000244 0.121123 -0.014786 0.138067 -0.636131 -0.035409 1 0 0 0 0 0 1 133936
-0.001974 -0.000244 0.121123 -0.014797 0.138185 -0.636676 -0.035439 1 0 0 0 0 0 1 134905
-0.001974 -0.000244 0.121123 -0.014811 0.138310 -0.637255 -0.035471 1 0 0 0 0 0 1 135936
-0.001974 -0.000244 0.121123 -0.014824 0.138432 -0.637816 -0.035502 1 0 0 0 0 0 1 136935
-0.001974 -0.000244 0.121123 -0.014836 0.138550 -0.638361 -0.035533 1 0 0 0 0 0 1 137906
-0.001974 -0.000244 0.121123 -0.014862 0.138678 -0.638931 -0.035565 1 0 0 0 0 0 1 138933
-0.001974 -0.000244 0.121123 -0.014856 0.138806 -0.639490 -0.035596 1 0 0 0 0 0 1 139931
-0.001974 -0.000244 0.121123 -0.014875 0.138921 -0.640062 -0.035628 1 0 0 0 0 0 1 140937
-0.001974 -0.000244 0.121123 -0.014889 0.139042 -0.640625 -0.035659 1 0 0 0 0 0 1 141939
-0.001974 -0.000244 0.121123 -0.014902 0.139163 -0.641185 -0.035690 1 0 0 0 0 0 1 142937
-0.001974 -0.000244 0.121123 -0.014915 0.139285 -0.641744 -0.035721 1 0 0 0 0 0 1 143932
-0.001974 -0.000244 0.121123 -0.014920 0.139412 -0.642283 -0.035751 1 0 0 0 0 0 1 144904
-0.001974 -0.000244 0.121123 -0.014952 0.139532 -0.642860 -0.035784 1 0 0 0 0 0 1 145933
-0.001974 -0.000244 0.121123 -0.014955 0.139651 -0.643428 -0.035815 1 0 0 0 0 0 1 146933
-0.001974 -0.000244 0.121123 -0.014968 0.139776 -0.644006 -0.035847 1 0 0 0 0 0 1 147961
-0.001974 -0.000244 0.121123 -0.014980 0.139894 -0.644549 -0.035877 1 0 0 0 0 0 1 148929
-0.001974 -0.000244 0.121123 -0.014990 0.140007 -0.645120 -0.035909 1 0 0 0 0 0 1 149957
-0.001974 -0.000244 0.121123 -0.014998 0.140145 -0.645666 -0.035940 1 0 0 0 0 0 1 150931
-0.001974 -0.000244 0.121123 -0.015019 0.140263 -0.646250 -0.035972 1 0 0 0 0 0 1 151959
-0.001974 -0.000244 0.121123 -0.015044 0.140384 -0.646789 -0.036002 1 0 0 0 0 0 1 152930
-0.001974 -0.000244 0.121123 -0.015047 0.140507 -0.647373 -0.036034 1 0 0 0 0 0 1 153960
-0.001974 -0.000244 0.121123 -0.015059 0.140624 -0.647918 -0.036065 1 0 0 0 0 0 1 154929
-0.001974 -0.000244 0.121123 -0.015072 0.140746 -0.648480 -0.036096 1 0 0 0 0 0 1 155930
-0.001974 -0.000244 0.121123 -0.015077 0.140880 -0.649050 -0.036128 1 0 0 0 0 0 1 156958
-0.001974 -0.000244 0.121123 -0.015097 0.140991 -0.649603 -0.036159 1 0 0 0 0 0 1 157931
-0.001974 -0.000244 0.121123 -0.015111 0.141116 -0.650181 -0.036191 1 0 0 0 0 0 1 158960
-0.001974 -0.000244 0.121123 -0.015136 0.141237 -0.650719 -0.036221 1 0 0 0 0 0 1 159930
-0.001974 -0.000244 0.121123 -0.015139 0.141359 -0.651302 -0.036253 1 0 0 0 0 0 1 160957
-0.001974 -0.000244 0.121123 -0.015142 0.141486 -0.651842 -0.036284 1 0 0 0 0 0 1 161930
-0.001974 -0.000244 0.121123 -0.015163 0.141604 -0.652425 -0.036316 1 0 0 0 0 0 1 162959
-0.001974 -0.000244 0.121123 -0.015201 0.141953 -0.654038 -0.036405 1 0 0 0 0 0 1 165830
-0.001974 -0.000244 0.121123 -0.015212 0.142075 -0.654649 -0.036440 1 0 0 0 0 0 1 166930
-0.001974 -0.000244 0.121123 -0.015228 0.142211 -0.655234 -0.036472 1 0 0 0 0 0 1 167961
-0.001974 -0.000244 0.121123 -0.015253 0.142333 -0.655771 -0.036502 1 0 0 0 0 0 1 168929
-0.001974 -0.000244 0.121123 -0.015248 0.142465 -0.656348 -0.036534 1 0 0 0 0 0 1 169958
-0.001974 -0.000244 0.121123 -0.015267 0.142579 -0.656917 -0.036566 1 0 0 0 0 0 1 170960
-0.001974 -0.000244 0.121123 -0.015281 0.142700 -0.657479 -0.036597 1 0 0 0 0 0 1 171960
-0.001974 -0.000244 0.121123 -0.015293 0.142818 -0.658023 -0.036627 1 0 0 0 0 0 1 172929
-0.001974 -0.000244 0.121123 -0.015307 0.142943 -0.658601 -0.036659 1 0 0 0 0 0 1 173958
-0.001974 -0.000244 0.121123 -0.015311 0.143070 -0.659140 -0.036690 1 0 0 0 0 0 1 174929
-0.001974 -0.000244 0.121123 -0.015391 0.143628 -0.661730 -0.036834 1 0 0 0 0 0 1 179544
-0.001974 -0.000244 0.121123 -0.015434 0.144121 -0.664025 -0.036961 1 0 0 0 0 0 1 183621
-0.001974 -0.000244 0.121123 -0.015438 0.144166 -0.664235 -0.036973 1 0 0 0 0 0 1 183993
-0.001974 -0.000244 0.121123 -0.015451 0.144288 -0.664797 -0.037004 1 0 0 0 0 0 1 184995
-0.001974 -0.000244 0.121123 -0.015464 0.144410 -0.665357 -0.037035 1 0 0 0 0 0 1 185991
-0.001974 -0.000244 0.121123 -0.015465 0.144528 -0.665904 -0.037067 1 0 0 0 0 0 1 186990
-0.001979 -0.000225 0.121112 0.057470 -0.104777 -0.523902 -0.037096 1 0 0 0 0 0 1 187927
-0.001982 -0.000216 0.121109 0.032177 -0.014478 -0.597289 -0.037126 1 0 0 0 0 0 1 188903
-0.001983 -0.000212 0.121107 0.012729 0.052067 -0.635583 -0.037158 1 0 0 0 0 0 1 189903
-0.001984 -0.000209 0.121107 0.002097 0.087485 -0.650554 -0.037189 1 0 0 0 0 0 1 190902
-0.001985 -0.000208 0.121107 -0.003395 0.105434 -0.656279 -0.037220 1 0 0 0 0 0 1 191902
-0.001985 -0.000208 0.121107 -0.006195 0.114470 -0.658646 -0.037251 1 0 0 0 0 0 1 192901
-0.001985 -0.000207 0.121107 -0.007610 0.119046 -0.659837 -0.037283 1 0 0 0 0 0 1 193903
-0.001985 -0.000207 0.121107 -0.008313 0.121383 -0.660612 -0.037314 1 0 0 0 0 0 1 194902
-0.001985 -0.000207 0.121107 -0.008682 0.122600 -0.661263 -0.037346 1 0 0 0 0 0 1 195940
-0.001985 -0.000207 0.121107 -0.008864 0.123275 -0.661895 -0.037380 1 0 0 0 0 0 1 197030
-0.001985 -0.000207 0.121107 -0.008958 0.123673 -0.662516 -0.037415 1 0 0 0 0 0 1 198145
-0.001985 -0.000207 0.121107 -0.009021 0.123902 -0.662949 -0.037439 1 0 0 0 0 0 1 198913
-0.001985 -0.000207 0.121107 -0.009039 0.124078 -0.663536 -0.037472 1 0 0 0 0 0 1 199973
-0.001985 -0.000207 0.121107 -0.009074 0.124203 -0.664082 -0.037504 1 0 0 0 0 0 1 200971
-0.001985 -0.000207 0.121107 -0.009084 0.124348 -0.664686 -0.037537 1 0 0 0 0 0 1 202052
-0.001985 -0.000207 0.121107 -0.009091 0.124454 -0.665241 -0.037569 1 0 0 0 0 0 1 203054
-0.001990 -0.000189 0.121096 0.063857 -0.124890 -0.522983 -0.037597 1 0 0 0 0 0 1 203947
-0.001993 -0.000180 0.121093 0.038614 -0.034666 -0.596927 -0.037657 1 0 0 0 0 0 1 205868
-0.001994 -0.000175 0.121091 0.019195 0.031793 -0.635276 -0.037691 1 0 0 0 0 0 1 206969
-0.001995 -0.000173 0.121091 0.008569 0.067160 -0.650264 -0.037722 1 0 0 0 0 0 1 207966
-0.001995 -0.000172 0.121091 0.003106 0.085076 -0.655960 -0.037753 1 0 0 0 0 0 1 208945
-0.001996 -0.000171 0.121091 0.000301 0.094103 -0.658334 -0.037785 1 0 0 0 0 0 1 209967
-0.001996 -0.000171 0.121091 -0.001093 0.098642 -0.659504 -0.037815 1 0 0 0 0 0 1 210943
-0.001996 -0.000171 0.121091 -0.001799 0.100959 -0.660260 -0.037846 1 0 0 0 0 0 1 211930
-0.002001 -0.000152 0.121080 0.070768 -0.147223 -0.517961 -0.037877 1 0 0 0 0 0 1 212929
-0.002004 -0.000143 0.121076 0.045403 -0.056638 -0.591452 -0.037908 1 0 0 0 0 0 1 213914
-0.002005 -0.000138 0.121075 0.025903 0.010018 -0.629802 -0.037940 1 0 0 0 0 0 1 214933
-0.002006 -0.000136 0.121075 0.015258 0.045473 -0.644779 -0.037971 1 0 0 0 0 0 1 215936
-0.002006 -0.000135 0.121075 0.009766 0.063422 -0.650498 -0.038002 1 0 0 0 0 0 1 216936
-0.002007 -0.000134 0.121074 0.006978 0.072453 -0.652832 -0.038033 1 0 0 0 0 0 1 217902
-0.002007 -0.000134 0.121074 0.005569 0.077014 -0.654019 -0.038065 1 0 0 0 0 0 1 218932
-0.002007 -0.000134 0.121074 0.004855 0.079320 -0.654789 -0.038096 1 0 0 0 0 0 1 219933
-0.002007 -0.000134 0.121074 0.004503 0.080503 -0.655398 -0.038127 1 0 0 0 0 0 1 220932
-0.002007 -0.000134 0.121074 0.004333 0.081131 -0.655953 -0.038158 1 0 0 0 0 0 1 221912
-0.002007 -0.000134 0.121074 0.004251 0.081481 -0.656505 -0.038190 1 0 0 0 0 0 1 222932
-0.002007 -0.000134 0.121074 0.004201 0.081684 -0.657028 -0.038220 1 0 0 0 0 0 1 223904
-0.002012 -0.000115 0.121064 0.077105 -0.167543 -0.514475 -0.038252 1 0 0 0 0 0 1 224931
-0.002015 -0.000106 0.121060 0.051940 -0.077633 -0.587982 -0.038284 1 0 0 0 0 0 1 225932
-0.002016 -0.000102 0.121059 0.032563 -0.011313 -0.626332 -0.038315 1 0 0 0 0 0 1 226930
-0.002017 -0.000099 0.121059 0.021973 0.023973 -0.641315 -0.038346 1 0 0 0 0 0 1 227932
-0.002017 -0.000098 0.121058 0.016507 0.041835 -0.647008 -0.038377 1 0 0 0 0 0 1 228931
-0.002018 -0.000098 0.121058 0.013738 0.050805 -0.649353 -0.038409 1 0 0 0 0 0 1 229930
-0.002018 -0.000097 0.121058 0.012344 0.055317 -0.650525 -0.038440 1 0 0 0 0 0 1 230931
-0.002018 -0.000097 0.121058 0.011636 0.057600 -0.651288 -0.038471 1 0 0 0 0 0 1 231932
-0.002018 -0.000097 0.121058 0.011290 0.058765 -0.651890 -0.038502 1 0 0 0 0 0 1 232931
-0.002018 -0.000097 0.121058 0.011130 0.059364 -0.652441 -0.038534 1 0 0 0 0 0 1 233930
-0.002018 -0.000097 0.121058 0.011053 0.059693 -0.652974 -0.038565 1 0 0 0 0 0 1 234932
-0.002018 -0.000097 0.121058 0.011005 0.059891 -0.653511 -0.038596 1 0 0 0 0 0 1 235932
-0.002018 -0.000097 0.121058 0.010996 0.059996 -0.654042 -0.038627 1 0 0 0 0 0 1 236920
-0.002018 -0.000097 0.121058 0.010993 0.060083 -0.654576 -0.038658 1 0 0 0 0 0 1 237928
-0.002018 -0.000097 0.121058 0.010994 0.060158 -0.655101 -0.038690 1 0 0 0 0 0 1 238931
-0.002023 -0.000079 0.121048 0.083919 -0.189160 -0.512305 -0.038721 1 0 0 0 0 0 1 239932
-0.002026 -0.000070 0.121044 0.058821 -0.099425 -0.585853 -0.038752 1 0 0 0 0 0 1 240931
-0.002027 -0.000065 0.121043 0.039473 -0.033226 -0.624216 -0.038784 1 0 0 0 0 0 1 241930
-0.002028 -0.000063 0.121042 0.028899 0.002004 -0.639206 -0.038815 1 0 0 0 0 0 1 242931
-0.002028 -0.000062 0.121042 0.023452 0.019841 -0.644894 -0.038846 1 0 0 0 0 0 1 243933
-0.002010 -0.000066 0.121032 -0.238320 0.089755 -0.512006 -0.038877 1 0 0 0 0 0 1 244931
-0.002000 -0.000068 0.121029 -0.145697 0.072427 -0.582035 -0.038909 1 0 0 0 0 0 1 245930
-0.001996 -0.000069 0.121027 -0.077700 0.058519 -0.618476 -0.038940 1 0 0 0 0 0 1 246926
-0.001993 -0.000069 0.121027 -0.041767 0.051039 -0.632703 -0.038971 1 0 0 0 0 0 1 247932
-0.001992 -0.000069 0.121027 -0.023680 0.047246 -0.638116 -0.039002 1 0 0 0 0 0 1 248924
-0.001991 -0.000069 0.121027 -0.014665 0.045371 -0.640352 -0.039033 1 0 0 0 0 0 1 249917
-0.001991 -0.000070 0.121027 -0.010163 0.044455 -0.641479 -0.039065 1 0 0 0 0 0 1 250924
-0.001996 -0.000051 0.121016 0.065010 -0.205343 -0.498739 -0.039096 1 0 0 0 0 0 1 251929
-0.001999 -0.000042 0.121013 0.041042 -0.115995 -0.572380 -0.039128 1 0 0 0 0 0 1 252939
-0.002000 -0.000038 0.121011 0.022250 -0.049984 -0.610757 -0.039158 1 0 0 0 0 0 1 253927
-0.002001 -0.000035 0.121011 0.011949 -0.014842 -0.625733 -0.039190 1 0 0 0 0 0 1 254940
-0.002002 -0.000034 0.121011 0.006627 0.002916 -0.631411 -0.039221 1 0 0 0 0 0 1 255940
-0.002002 -0.000034 0.121011 0.003912 0.011825 -0.633738 -0.039252 1 0 0 0 0 0 1 256928
-0.002002 -0.000033 0.121011 0.002559 0.016297 -0.634888 -0.039284 1 0 0 0 0 0 1 257939
-0.002002 -0.000033 0.121011 0.001860 0.018542 -0.635608 -0.039315 1 0 0 0 0 0 1 258928
-0.002002 -0.000033 0.121011 0.001520 0.019670 -0.636190 -0.039346 1 0 0 0 0 0 1 259923
-0.002002 -0.000033 0.121011 0.001352 0.020236 -0.636713 -0.039377 1 0 0 0 0 0 1 260913
-0.002002 -0.000033 0.121011 0.001256 0.020535 -0.637241 -0.039408 1 0 0 0 0 0 1 261924
-0.002002 -0.000033 0.121011 0.001226 0.020684 -0.637738 -0.039439 1 0 0 0 0 0 1 262915
-0.002002 -0.000033 0.121011 0.001204 0.020778 -0.638246 -0.039471 1 0 0 0 0 0 1 263922
-0.002002 -0.000033 0.121011 0.001185 0.020827 -0.638762 -0.039502 1 0 0 0 0 0 1 264928
-0.002002 -0.000033 0.121011 0.001189 0.020866 -0.639270 -0.039534 1 0 0 0 0 0 1 265932
-0.002015 -0.000047 0.121000 0.176716 0.208762 -0.493319 -0.039565 1 0 0 0 0 0 1 266941
-0.002021 -0.000054 0.120996 0.114911 0.141521 -0.568311 -0.039596 1 0 0 0 0 0 1 267919
-0.002025 -0.000057 0.120995 0.068426 0.091786 -0.607424 -0.039627 1 0 0 0 0 0 1 268905
-0.002039 -0.000073 0.120984 0.218855 0.253126 -0.476092 -0.039658 1 0 0 0 0 0 1 269922
-0.002046 -0.000080 0.120980 0.144336 0.172536 -0.556409 -0.039690 1 0 0 0 0 0 1 270929
-0.002050 -0.000084 0.120978 0.091440 0.116111 -0.597404 -0.039721 1 0 0 0 0 0 1 271924
-0.002052 -0.000086 0.120978 0.063209 0.086300 -0.613312 -0.039752 1 0 0 0 0 0 1 272936
-0.002066 -0.000101 0.120967 0.224216 0.258983 -0.472564 -0.039784 1 0 0 0 0 0 1 273934
-0.002073 -0.000108 0.120963 0.155313 0.184313 -0.549606 -0.039815 1 0 0 0 0 0 1 274930
-0.002076 -0.000112 0.120962 0.105259 0.130897 -0.589436 -0.039846 1 0 0 0 0 0 1 275932
-0.002091 -0.000128 0.120951 0.253761 0.290218 -0.458046 -0.039876 1 0 0 0 0 0 1 276900
-0.002098 -0.000135 0.120947 0.178492 0.208853 -0.538558 -0.039909 1 0 0 0 0 0 1 277931
-0.002107 -0.000121 0.120935 0.198116 -0.097503 -0.436132 -0.039940 1 0 0 0 0 0 1 278930
-0.002125 -0.000128 0.120920 0.319960 0.149539 -0.378039 -0.039971 1 0 0 0 0 0 1 279931
-0.002134 -0.000131 0.120915 0.224661 0.133414 -0.496566 -0.040002 1 0 0 0 0 0 1 280920
-0.002138 -0.000133 0.120913 0.160469 0.111328 -0.552100 -0.040033 1 0 0 0 0 0 1 281925
-0.002153 -0.000147 0.120901 0.301562 0.286415 -0.426089 -0.040064 1 0 0 0 0 0 1 282905
-0.002161 -0.000154 0.120897 0.222759 0.213076 -0.508661 -0.040096 1 0 0 0 0 0 1 283932
-0.002165 -0.000158 0.120896 0.167727 0.160335 -0.550425 -0.040127 1 0 0 0 0 0 1 284931
-0.002167 -0.000160 0.120895 0.138437 0.132353 -0.566562 -0.040158 1 0 0 0 0 0 1 285928
-0.002180 -0.000175 0.120885 0.298615 0.305676 -0.425388 -0.040190 1 0 0 0 0 0 1 286930
-0.002187 -0.000182 0.120881 0.229722 0.231719 -0.502637 -0.040221 1 0 0 0 0 0 1 287942
-0.002191 -0.000186 0.120879 0.179732 0.178688 -0.542544 -0.040253 1 0 0 0 0 0 1 288942
-0.002193 -0.000187 0.120879 0.152949 0.150558 -0.558017 -0.040283 1 0 0 0 0 0 1 289922
-0.002194 -0.000188 0.120879 0.139353 0.136381 -0.563843 -0.040315 1 0 0 0 0 0 1 290940
-0.002194 -0.000189 0.120879 0.132531 0.129318 -0.566174 -0.040346 1 0 0 0 0 0 1 291941
-0.002194 -0.000189 0.120879 0.129166 0.125834 -0.567273 -0.040378 1 0 0 0 0 0 1 292938
-0.002194 -0.000189 0.120879 0.127510 0.124118 -0.567946 -0.040409 1 0 0 0 0 0 1 293938
-0.002194 -0.000189 0.120879 0.126736 0.123329 -0.568461 -0.040440 1 0 0 0 0 0 1 294938
-0.002194 -0.000189 0.120879 0.126405 0.122961 -0.568932 -0.040471 1 0 0 0 0 0 1 295939
-0.002195 -0.000189 0.120879 0.126279 0.122834 -0.569375 -0.040502 1 0 0 0 0 0 1 296929
-0.002195 -0.000189 0.120879 0.126265 0.122829 -0.569815 -0.040533 1 0 0 0 0 0 1 297922
-0.002195 -0.000189 0.120879 0.126319 0.122864 -0.570269 -0.040565 1 0 0 0 0 0 1 298938
-0.002195 -0.000189 0.120879 0.126377 0.122931 -0.570705 -0.040596 1 0 0 0 0 0 1 299939
-0.002195 -0.000189 0.120879 0.126466 0.123004 -0.571142 -0.040627 1 0 0 0 0 0 1 300936
-0.002195 -0.000189 0.120879 0.126551 0.123099 -0.571576 -0.040659 1 0 0 0 0 0 1 301938
-0.002195 -0.000189 0.120879 0.126651 0.123183 -0.572027 -0.040690 1 0 0 0 0 0 1 302937
-0.002195 -0.000189 0.120879 0.126745 0.123288 -0.572456 -0.040721 1 0 0 0 0 0 1 303939
-0.002195 -0.000189 0.120879 0.126834 0.123374 -0.572898 -0.040752 1 0 0 0 0 0 1 304932
-0.002195 -0.000189 0.120879 0.126942 0.123465 -0.573343 -0.040784 1 0 0 0 0 0 1 305930
-0.002195 -0.000189 0.120879 0.127029 0.123563 -0.573781 -0.040815 1 0 0 0 0 0 1 306939
-0.002195 -0.000189 0.120879 0.127133 0.123667 -0.574213 -0.040846 1 0 0 0 0 0 1 307940
-0.002195 -0.000189 0.120879 0.127223 0.123754 -0.574657 -0.040878 1 0 0 0 0 0 1 308937
-0.002195 -0.000189 0.120879 0.127332 0.123845 -0.575104 -0.040909 1 0 0 0 0 0 1 309939
-0.002195 -0.000189 0.120879 0.127418 0.123942 -0.575538 -0.040940 1 0 0 0 0 0 1 310938
-0.002195 -0.000189 0.120879 0.127514 0.124037 -0.575978 -0.040971 1 0 0 0 0 0 1 311941
-0.002195 -0.000189 0.120879 0.127619 0.124140 -0.576408 -0.041003 1 0 0 0 0 0 1 312936
-0.002195 -0.000189 0.120879 0.127721 0.124224 -0.576861 -0.041034 1 0 0 0 0 0 1 313940
-0.002195 -0.000189 0.120879 0.127807 0.124320 -0.577294 -0.041065 1 0 0 0 0 0 1 314936
-0.002195 -0.000189 0.120879 0.127906 0.124404 -0.577728 -0.041096 1 0 0 0 0 0 1 315940
-0.002195 -0.000189 0.120879 0.128012 0.124505 -0.578178 -0.041127 1 0 0 0 0 0 1 316936
-0.002195 -0.000189 0.120879 0.128106 0.124611 -0.578602 -0.041159 1 0 0 0 0 0 1 317930
-0.002195 -0.000189 0.120879 0.128196 0.124699 -0.579050 -0.041190 1 0 0 0 0 0 1 318936
-0.002195 -0.000189 0.120879 0.128296 0.124798 -0.579509 -0.041223 1 0 0 0 0 0 1 319981
-0.002195 -0.000189 0.120879 0.128407 0.124891 -0.579962 -0.041254 1 0 0 0 0 0 1 320996
-0.002195 -0.000189 0.120879 0.128500 0.124995 -0.580381 -0.041285 1 0 0 0 0 0 1 321979
-0.002195 -0.000189 0.120879 0.128589 0.125082 -0.580826 -0.041316 1 0 0 0 0 0 1 322980
-0.002195 -0.000189 0.120879 0.128699 0.125175 -0.581280 -0.041348 1 0 0 0 0 0 1 323996
-0.002195 -0.000189 0.120879 0.128787 0.125259 -0.581700 -0.041379 1 0 0 0 0 0 1 324980
-0.002195 -0.000189 0.120879 0.128882 0.125365 -0.582151 -0.041411 1 0 0 0 0 0 1 325995
-0.002195 -0.000189 0.120879 0.128985 0.125468 -0.582576 -0.041441 1 0 0 0 0 0 1 326977
-0.002195 -0.000189 0.120879 0.129088 0.125554 -0.583036 -0.041473 1 0 0 0 0 0 1 327995
-0.002195 -0.000189 0.120879 0.129173 0.125649 -0.583464 -0.041504 1 0 0 0 0 0 1 328980
-0.002195 -0.000189 0.120879 0.129270 0.125745 -0.583909 -0.041536 1 0 0 0 0 0 1 329995
-0.002195 -0.000189 0.120879 0.129374 0.125847 -0.584334 -0.041566 1 0 0 0 0 0 1 330979
-0.002195 -0.000189 0.120879 0.129470 0.125926 -0.584761 -0.041596 1 0 0 0 0 0 1 331922
-0.002195 -0.000189 0.120879 0.129555 0.126021 -0.585191 -0.041627 1 0 0 0 0 0 1 332913
-0.002195 -0.000189 0.120879 0.129652 0.126117 -0.585635 -0.041658 1 0 0 0 0 0 1 333924
-0.002195 -0.000189 0.120879 0.129760 0.126207 -0.586075 -0.041689 1 0 0 0 0 0 1 334912
-0.002195 -0.000189 0.120879 0.129859 0.126303 -0.586500 -0.041721 1 0 0 0 0 0 1 335922
-0.002195 -0.000189 0.120879 0.129944 0.126399 -0.586946 -0.041752 1 0 0 0 0 0 1 336912
-0.002195 -0.000189 0.120879 0.130041 0.126495 -0.587391 -0.041783 1 0 0 0 0 0 1 337922
-0.002195 -0.000189 0.120879 0.130148 0.126585 -0.587829 -0.041814 1 0 0 0 0 0 1 338904
-0.002195 -0.000189 0.120879 0.130245 0.126692 -0.588262 -0.041846 1 0 0 0 0 0 1 339917
-0.002195 -0.000189 0.120879 0.130333 0.126779 -0.588705 -0.041877 1 0 0 0 0 0 1 340913
-0.002195 -0.000189 0.120879 0.130442 0.126871 -0.589154 -0.041908 1 0 0 0 0 0 1 341920
-0.002195 -0.000189 0.120879 0.130528 0.126967 -0.589583 -0.041939 1 0 0 0 0 0 1 342910
-0.002195 -0.000189 0.120879 0.130624 0.127062 -0.590023 -0.041970 1 0 0 0 0 0 1 343912
-0.002195 -0.000189 0.120879 0.130734 0.127155 -0.590456 -0.042002 1 0 0 0 0 0 1 344929
-0.002195 -0.000189 0.120879 0.130833 0.127249 -0.590912 -0.042033 1 0 0 0 0 0 1 345926
-0.002195 -0.000189 0.120879 0.130918 0.127346 -0.591346 -0.042065 1 0 0 0 0 0 1 346922
-0.002195 -0.000189 0.120879 0.131014 0.127441 -0.591784 -0.042096 1 0 0 0 0 0 1 347921
-0.002195 -0.000189 0.120879 0.131123 0.127532 -0.592229 -0.042127 1 0 0 0 0 0 1 348920
-0.002195 -0.000189 0.120879 0.131217 0.127638 -0.592655 -0.042158 1 0 0 0 0 0 1 349918
-0.002195 -0.000189 0.120879 0.131304 0.127724 -0.593092 -0.042189 1 0 0 0 0 0 1 350900
-0.002195 -0.000189 0.120879 0.131402 0.127819 -0.593540 -0.042221 1 0 0 0 0 0 1 351919
-0.002195 -0.000189 0.120879 0.131511 0.127911 -0.593985 -0.042252 1 0 0 0 0 0 1 352916
-0.002195 -0.000189 0.120879 0.131608 0.128003 -0.594398 -0.042283 1 0 0 0 0 0 1 353899
-0.002195 -0.000189 0.120879 0.131695 0.128102 -0.594855 -0.042314 1 0 0 0 0 0 1 354915
-0.002195 -0.000189 0.120879 0.131804 0.128195 -0.595304 -0.042346 1 0 0 0 0 0 1 355920
-0.002195 -0.000189 0.120879 0.131890 0.128292 -0.595738 -0.042377 1 0 0 0 0 0 1 356919
-0.002195 -0.000189 0.120879 0.131986 0.128387 -0.596177 -0.042408 1 0 0 0 0 0 1 357921
-0.002195 -0.000189 0.120879 0.132090 0.128489 -0.596603 -0.042439 1 0 0 0 0 0 1 358905
-0.002195 -0.000189 0.120879 0.132193 0.128574 -0.597059 -0.042471 1 0 0 0 0 0 1 359916
-0.002195 -0.000189 0.120879 0.132279 0.128670 -0.597494 -0.042502 1 0 0 0 0 0 1 360918
-0.002195 -0.000189 0.120879 0.132375 0.128765 -0.597932 -0.042533 1 0 0 0 0 0 1 361915
-0.002195 -0.000189 0.120879 0.132480 0.128868 -0.598365 -0.042564 1 0 0 0 0 0 1 362916
-0.002195 -0.000189 0.120879 0.132581 0.128951 -0.598809 -0.042595 1 0 0 0 0 0 1 363900
-0.002195 -0.000189 0.120879 0.132670 0.129036 -0.599237 -0.042626 1 0 0 0 0 0 1 364899
-0.002195 -0.000189 0.120879 0.132764 0.129142 -0.599689 -0.042658 1 0 0 0 0 0 1 365917
-0.002195 -0.000189 0.120879 0.132871 0.129233 -0.600128 -0.042689 1 0 0 0 0 0 1 366899
-0.002195 -0.000189 0.120879 0.132968 0.129341 -0.600563 -0.042721 1 0 0 0 0 0 1 367918
-0.002195 -0.000189 0.120879 0.133055 0.129427 -0.601000 -0.042751 1 0 0 0 0 0 1 368900
-0.002195 -0.000189 0.120879 0.133153 0.129522 -0.601447 -0.042783 1 0 0 0 0 0 1 369917
-0.002195 -0.000189 0.120879 0.133260 0.129612 -0.601884 -0.042814 1 0 0 0 0 0 1 370898
-0.002195 -0.000189 0.120879 0.133357 0.129720 -0.602322 -0.042846 1 0 0 0 0 0 1 371921
-0.002195 -0.000189 0.120879 0.133446 0.129807 -0.602765 -0.042877 1 0 0 0 0 0 1 372919
-0.002195 -0.000189 0.120879 0.133552 0.129896 -0.603202 -0.042908 1 0 0 0 0 0 1 373898
-0.002195 -0.000189 0.120879 0.133644 0.129983 -0.603637 -0.042939 1 0 0 0 0 0 1 374915
-0.002195 -0.000189 0.120879 0.133737 0.130088 -0.604083 -0.042971 1 0 0 0 0 0 1 375918
-0.002195 -0.000189 0.120879 0.133840 0.130191 -0.604508 -0.043001 1 0 0 0 0 0 1 376899
-0.002195 -0.000189 0.120879 0.133944 0.130277 -0.604966 -0.043033 1 0 0 0 0 0 1 377915
-0.002195 -0.000189 0.120879 0.134030 0.130373 -0.605401 -0.043064 1 0 0 0 0 0 1 378916
-0.002195 -0.000189 0.120879 0.134125 0.130467 -0.605837 -0.043095 1 0 0 0 0 0 1 379910
-0.002195 -0.000189 0.120879 0.134231 0.130572 -0.606275 -0.043127 1 0 0 0 0 0 1 380921
-0.002195 -0.000189 0.120879 0.134333 0.130656 -0.606726 -0.043158 1 0 0 0 0 0 1 381920
-0.002195 -0.000189 0.120879 0.134419 0.130752 -0.607158 -0.043189 1 0 0 0 0 0 1 382914
-0.002195 -0.000189 0.120879 0.134518 0.130835 -0.607591 -0.043221 1 0 0 0 0 0 1 383917
-0.002195 -0.000189 0.120879 0.134624 0.130937 -0.608042 -0.043252 1 0 0 0 0 0 1 384915
-0.002195 -0.000189 0.120879 0.134719 0.131043 -0.608469 -0.043283 1 0 0 0 0 0 1 385915
-0.002195 -0.000189 0.120879 0.134807 0.131131 -0.608913 -0.043314 1 0 0 0 0 0 1 386914
-0.002195 -0.000189 0.120879 0.134904 0.131225 -0.609353 -0.043346 1 0 0 0 0 0 1 387914
-0.002195 -0.000189 0.120879 0.135013 0.131316 -0.609799 -0.043377 1 0 0 0 0 0 1 388913
-0.002195 -0.000189 0.120879 0.135098 0.131412 -0.610226 -0.043408 1 0 0 0 0 0 1 389898
-0.002195 -0.000189 0.120879 0.135203 0.131517 -0.610664 -0.043439 1 0 0 0 0 0 1 390913
-0.002195 -0.000189 0.120879 0.135305 0.131601 -0.611116 -0.043471 1 0 0 0 0 0 1 391914
-0.002195 -0.000189 0.120879 0.135394 0.131685 -0.611541 -0.043502 1 0 0 0 0 0 1 392906
-0.002195 -0.000189 0.120879 0.135488 0.131791 -0.611989 -0.043533 1 0 0 0 0 0 1 393914
-0.002195 -0.000189 0.120879 0.135592 0.131894 -0.612418 -0.043564 1 0 0 0 0 0 1 394906
-0.002195 -0.000189 0.120879 0.135702 0.131987 -0.612909 -0.043598 1 0 0 0 0 0 1 395995
-0.002195 -0.000189 0.120879 0.135787 0.132082 -0.613336 -0.043629 1 0 0 0 0 0 1 396978
-0.002195 -0.000189 0.120879 0.135884 0.132178 -0.613781 -0.043660 1 0 0 0 0 0 1 397992
-0.002195 -0.000189 0.120879 0.135979 0.132271 -0.614214 -0.043691 1 0 0 0 0 0 1 398977
-0.002195 -0.000189 0.120879 0.136098 0.132373 -0.614660 -0.043723 1 0 0 0 0 0 1 399994
-0.002195 -0.000189 0.120879 0.136176 0.132461 -0.615093 -0.043754 1 0 0 0 0 0 1 400978
-0.002195 -0.000189 0.120879 0.136273 0.132557 -0.615539 -0.043786 1 0 0 0 0 0 1 401993
-0.002195 -0.000189 0.120879 0.136384 0.132635 -0.615971 -0.043816 1 0 0 0 0 0 1 402978
-0.002195 -0.000189 0.120879 0.136462 0.132737 -0.616385 -0.043846 1 0 0 0 0 0 1 403920
-0.002176 -0.000194 0.120869 -0.123949 0.194042 -0.481224 -0.043877 1 0 0 0 0 0 1 404909
-0.002166 -0.000196 0.120865 -0.030509 0.172606 -0.550074 -0.043908 1 0 0 0 0 0 1 405905
-0.002161 -0.000197 0.120864 0.037897 0.156653 -0.585996 -0.043940 1 0 0 0 0 0 1 406920
-0.002159 -0.000198 0.120864 0.074060 0.148166 -0.599972 -0.043970 1 0 0 0 0 0 1 407911
-0.002158 -0.000198 0.120863 0.092285 0.143915 -0.605259 -0.044002 1 0 0 0 0 0 1 408919
-0.002157 -0.000198 0.120863 0.101430 0.141821 -0.607392 -0.044033 1 0 0 0 0 0 1 409913
-0.002157 -0.000198 0.120863 0.106014 0.140822 -0.608412 -0.044064 1 0 0 0 0 0 1 410916
-0.002157 -0.000198 0.120863 0.108345 0.140360 -0.609060 -0.044096 1 0 0 0 0 0 1 411919
-0.002157 -0.000198 0.120863 0.109555 0.140198 -0.609569 -0.044127 1 0 0 0 0 0 1 412933
-0.002157 -0.000198 0.120863 0.110193 0.140164 -0.610023 -0.044158 1 0 0 0 0 0 1 413923
-0.002157 -0.000198 0.120863 0.110561 0.140182 -0.610459 -0.044189 1 0 0 0 0 0 1 414913
-0.002157 -0.000198 0.120863 0.110778 0.140247 -0.610897 -0.044221 1 0 0 0 0 0 1 415918
-0.002157 -0.000198 0.120863 0.110921 0.140341 -0.611327 -0.044252 1 0 0 0 0 0 1 416918
-0.002157 -0.000198 0.120863 0.111030 0.140423 -0.611760 -0.044283 1 0 0 0 0 0 1 417907
-0.002157 -0.000198 0.120863 0.111135 0.140516 -0.612191 -0.044314 1 0 0 0 0 0 1 418920
-0.002157 -0.000198 0.120863 0.111215 0.140614 -0.612621 -0.044346 1 0 0 0 0 0 1 419918
-0.002157 -0.000198 0.120863 0.111293 0.140713 -0.613051 -0.044377 1 0 0 0 0 0 1 420914
-0.002157 -0.000198 0.120863 0.111381 0.140807 -0.613481 -0.044408 1 0 0 0 0 0 1 421897
-0.002157 -0.000198 0.120863 0.111462 0.140908 -0.613921 -0.044439 1 0 0 0 0 0 1 422914
-0.002157 -0.000198 0.120863 0.111529 0.141010 -0.614347 -0.044471 1 0 0 0 0 0 1 423915
-0.002157 -0.000198 0.120863 0.111618 0.141106 -0.614784 -0.044502 1 0 0 0 0 0 1 424914
-0.002157 -0.000198 0.120863 0.111705 0.141214 -0.615209 -0.044533 1 0 0 0 0 0 1 425913
-0.002138 -0.000203 0.120854 -0.148825 0.202526 -0.479808 -0.044564 1 0 0 0 0 0 1 426917
-0.002128 -0.000205 0.120850 -0.055567 0.181132 -0.548685 -0.044596 1 0 0 0 0 0 1 427918
-0.002124 -0.000206 0.120849 0.012740 0.165211 -0.584611 -0.044627 1 0 0 0 0 0 1 428916
-0.002121 -0.000207 0.120848 0.048844 0.156741 -0.598597 -0.044658 1 0 0 0 0 0 1 429915
-0.002120 -0.000207 0.120848 0.067048 0.152508 -0.603922 -0.044693 1 0 0 0 0 0 1 431040
-0.002120 -0.000207 0.120848 0.076147 0.150411 -0.605993 -0.044721 1 0 0 0 0 0 1 431914
-0.002119 -0.000207 0.120848 0.080710 0.149406 -0.607018 -0.044752 1 0 0 0 0 0 1 432912
-0.002119 -0.000207 0.120848 0.083021 0.148979 -0.607647 -0.044783 1 0 0 0 0 0 1 433914
-0.002119 -0.000207 0.120848 0.084217 0.148802 -0.608147 -0.044814 1 0 0 0 0 0 1 434912
-0.002119 -0.000207 0.120848 0.084829 0.148762 -0.608587 -0.044846 1 0 0 0 0 0 1 435916
-0.002119 -0.000207 0.120848 0.085170 0.148807 -0.609030 -0.044877 1 0 0 0 0 0 1 436913
-0.002119 -0.000207 0.120848 0.085370 0.148868 -0.609454 -0.044908 1 0 0 0 0 0 1 437914
-0.002119 -0.000207 0.120848 0.085502 0.148942 -0.609882 -0.044939 1 0 0 0 0 0 1 438912
-0.002119 -0.000207 0.120848 0.085586 0.149049 -0.610308 -0.044971 1 0 0 0 0 0 1 439916
-0.002119 -0.000207 0.120848 0.085670 0.149148 -0.610724 -0.045002 1 0 0 0 0 0 1 440914
-0.002119 -0.000207 0.120848 0.085751 0.149261 -0.611206 -0.045037 1 0 0 0 0 0 1 442039
-0.002119 -0.000207 0.120848 0.085804 0.149351 -0.611577 -0.045064 1 0 0 0 0 0 1 442912
-0.002119 -0.000207 0.120848 0.085876 0.149471 -0.612027 -0.045098 1 0 0 0 0 0 1 443990
-0.002119 -0.000207 0.120848 0.085929 0.149568 -0.612462 -0.045130 1 0 0 0 0 0 1 445001
-0.002119 -0.000207 0.120848 0.085995 0.149683 -0.612935 -0.045164 1 0 0 0 0 0 1 446115
-0.002119 -0.000207 0.120848 0.086054 0.149787 -0.613360 -0.045196 1 0 0 0 0 0 1 447117
-0.002119 -0.000207 0.120848 0.086112 0.149888 -0.613773 -0.045226 1 0 0 0 0 0 1 448091
-0.002119 -0.000207 0.120848 0.086181 0.150003 -0.614202 -0.045258 1 0 0 0 0 0 1 449117
-0.002119 -0.000207 0.120848 0.086232 0.150096 -0.614622 -0.045289 1 0 0 0 0 0 1 450093
-0.002119 -0.000207 0.120848 0.086295 0.150182 -0.614996 -0.045316 1 0 0 0 0 0 1 450959
-0.002119 -0.000207 0.120848 0.086353 0.150305 -0.615485 -0.045352 1 0 0 0 0 0 1 452125
-0.002119 -0.000207 0.120848 0.086420 0.150418 -0.615901 -0.045383 1 0 0 0 0 0 1 453122
-0.002119 -0.000207 0.120848 0.086471 0.150512 -0.616322 -0.045414 1 0 0 0 0 0 1 454102
-0.002119 -0.000207 0.120848 0.086530 0.150616 -0.616752 -0.045446 1 0 0 0 0 0 1 455115
-0.002119 -0.000207 0.120848 0.086589 0.150719 -0.617177 -0.045477 1 0 0 0 0 0 1 456115
-0.002119 -0.000207 0.120848 0.086653 0.150812 -0.617598 -0.045508 1 0 0 0 0 0 1 457125
-0.002119 -0.000207 0.120848 0.086715 0.150931 -0.618007 -0.045539 1 0 0 0 0 0 1 458091
-0.002119 -0.000207 0.120848 0.086780 0.151025 -0.618445 -0.045570 1 0 0 0 0 0 1 459093
-0.002119 -0.000207 0.120848 0.086830 0.151134 -0.618878 -0.045602 1 0 0 0 0 0 1 460125
-0.002119 -0.000207 0.120848 0.086887 0.151237 -0.619298 -0.045633 1 0 0 0 0 0 1 461117
-0.002100 -0.000212 0.120838 -0.173838 0.212611 -0.483558 -0.045664 1 0 0 0 0 0 1 462091
-0.002091 -0.000214 0.120835 -0.080840 0.191282 -0.552443 -0.045695 1 0 0 0 0 0 1 463092
-0.002086 -0.000215 0.120834 -0.012680 0.175386 -0.588388 -0.045726 1 0 0 0 0 0 1 464093
-0.002084 -0.000216 0.120833 0.023362 0.166919 -0.602363 -0.045758 1 0 0 0 0 0 1 465100
-0.002082 -0.000216 0.120833 0.041497 0.162674 -0.607580 -0.045785 1 0 0 0 0 0 1 465989
-0.002082 -0.000216 0.120833 0.050594 0.160615 -0.609744 -0.045820 1 0 0 0 0 0 1 467097
-0.002082 -0.000216 0.120833 0.055127 0.159642 -0.610765 -0.045852 1 0 0 0 0 0 1 468113
-0.002081 -0.000216 0.120833 0.057413 0.159190 -0.611393 -0.045883 1 0 0 0 0 0 1 469099
-0.002081 -0.000216 0.120833 0.058580 0.159014 -0.611829 -0.045910 1 0 0 0 0 0 1 469987
-0.002081 -0.000216 0.120833 0.059189 0.158988 -0.612311 -0.045945 1 0 0 0 0 0 1 471097
-0.002081 -0.000216 0.120833 0.059504 0.159031 -0.612742 -0.045977 1 0 0 0 0 0 1 472113
-0.002081 -0.000216 0.120833 0.059693 0.159103 -0.613169 -0.046008 1 0 0 0 0 0 1 473112
-0.002081 -0.000216 0.120833 0.059790 0.159196 -0.613586 -0.046039 1 0 0 0 0 0 1 474099
-0.002081 -0.000216 0.120833 0.059870 0.159296 -0.614008 -0.046071 1 0 0 0 0 0 1 475112
-0.002081 -0.000216 0.120833 0.059922 0.159392 -0.614378 -0.046099 1 0 0 0 0 0 1 476033
-0.002081 -0.000216 0.120833 0.059975 0.159498 -0.614803 -0.046131 1 0 0 0 0 0 1 477041
-0.002081 -0.000216 0.120833 0.060016 0.159605 -0.615216 -0.046162 1 0 0 0 0 0 1 478031
-0.002087 -0.000198 0.120822 0.133465 -0.091640 -0.471344 -0.046193 1 0 0 0 0 0 1 479041
-0.002089 -0.000189 0.120819 0.108828 -0.002953 -0.544241 -0.046224 1 0 0 0 0 0 1 480033
-0.002091 -0.000184 0.120818 0.089714 0.062713 -0.582262 -0.046256 1 0 0 0 0 0 1 481040
-0.002091 -0.000182 0.120817 0.079257 0.097676 -0.597034 -0.046287 1 0 0 0 0 0 1 482033
-0.002092 -0.000181 0.120817 0.073886 0.115393 -0.602571 -0.046318 1 0 0 0 0 0 1 483040
-0.002092 -0.000180 0.120817 0.071178 0.124327 -0.604786 -0.046349 1 0 0 0 0 0 1 484032
-0.002092 -0.000180 0.120817 0.069835 0.128839 -0.605820 -0.046381 1 0 0 0 0 0 1 485050
-0.002092 -0.000180 0.120817 0.069186 0.131127 -0.606455 -0.046412 1 0 0 0 0 0 1 486048
-0.002092 -0.000180 0.120817 0.068875 0.132312 -0.606942 -0.046443 1 0 0 0 0 0 1 487047
-0.002092 -0.000180 0.120817 0.068738 0.132961 -0.607377 -0.046475 1 0 0 0 0 0 1 488058
-0.002092 -0.000180 0.120817 0.068679 0.133320 -0.607745 -0.046502 1 0 0 0 0 0 1 488916
-0.002092 -0.000180 0.120817 0.068700 0.133552 -0.608201 -0.046537 1 0 0 0 0 0 1 490044
-0.002092 -0.000180 0.120817 0.068734 0.133715 -0.608608 -0.046568 1 0 0 0 0 0 1 491026
-0.002092 -0.000180 0.120817 0.068750 0.133840 -0.609024 -0.046600 1 0 0 0 0 0 1 492042
-0.002092 -0.000180 0.120817 0.068801 0.133940 -0.609422 -0.046631 1 0 0 0 0 0 1 493033
-0.002092 -0.000180 0.120817 0.068845 0.134043 -0.609840 -0.046662 1 0 0 0 0 0 1 494041
-0.002092 -0.000180 0.120817 0.068891 0.134133 -0.610248 -0.046693 1 0 0 0 0 0 1 495039
-0.002092 -0.000180 0.120817 0.068925 0.134225 -0.610650 -0.046724 1 0 0 0 0 0 1 496039
-0.002092 -0.000180 0.120817 0.068981 0.134311 -0.611056 -0.046755 1 0 0 0 0 0 1 497019
-0.002092 -0.000180 0.120817 0.069026 0.134413 -0.611480 -0.046787 1 0 0 0 0 0 1 498038
-0.002092 -0.000180 0.120817 0.069071 0.134504 -0.611868 -0.046818 1 0 0 0 0 0 1 499035
-0.002092 -0.000180 0.120817 0.069122 0.134583 -0.612289 -0.046849 1 0 0 0 0 0 1 500039
-0.002092 -0.000180 0.120817 0.069152 0.134685 -0.612697 -0.046881 1 0 0 0 0 0 1 501035
-0.002092 -0.000180 0.120817 0.069207 0.134752 -0.613058 -0.046908 1 0 0 0 0 0 1 501918
-0.002092 -0.000180 0.120817 0.069255 0.134861 -0.613496 -0.046943 1 0 0 0 0 0 1 503023
-0.002092 -0.000180 0.120817 0.069303 0.134954 -0.613929 -0.046974 1 0 0 0 0 0 1 504040
-0.002092 -0.000180 0.120817 0.069340 0.135035 -0.614327 -0.047006 1 0 0 0 0 0 1 505039
-0.002092 -0.000180 0.120817 0.069396 0.135119 -0.614733 -0.047036 1 0 0 0 0 0 1 506022
-0.002092 -0.000180 0.120817 0.069444 0.135209 -0.615149 -0.047068 1 0 0 0 0 0 1 507038
-0.002092 -0.000180 0.120817 0.069484 0.135323 -0.615552 -0.047100 1 0 0 0 0 0 1 508040
-0.002092 -0.000180 0.120817 0.069535 0.135390 -0.615957 -0.047130 1 0 0 0 0 0 1 509019
-0.002092 -0.000180 0.120817 0.069571 0.135482 -0.616367 -0.047162 1 0 0 0 0 0 1 510036
-0.002092 -0.000180 0.120817 0.069624 0.135580 -0.616788 -0.047193 1 0 0 0 0 0 1 511036
-0.002092 -0.000180 0.120817 0.069670 0.135670 -0.617171 -0.047224 1 0 0 0 0 0 1 512020
-0.002092 -0.000180 0.120817 0.069721 0.135749 -0.617597 -0.047256 1 0 0 0 0 0 1 513035
-0.002092 -0.000180 0.120817 0.069752 0.135853 -0.618007 -0.047287 1 0 0 0 0 0 1 514036
-0.002092 -0.000180 0.120817 0.069811 0.135928 -0.618408 -0.047318 1 0 0 0 0 0 1 515019
-0.002092 -0.000180 0.120817 0.069847 0.136020 -0.618817 -0.047349 1 0 0 0 0 0 1 516035
-0.002092 -0.000180 0.120817 0.069909 0.136128 -0.619231 -0.047381 1 0 0 0 0 0 1 517035
-0.002092 -0.000180 0.120817 0.069952 0.136199 -0.619640 -0.047412 1 0 0 0 0 0 1 518036
-0.002092 -0.000180 0.120817 0.069986 0.136290 -0.620043 -0.047443 1 0 0 0 0 0 1 519036
-0.002092 -0.000180 0.120817 0.070039 0.136389 -0.620464 -0.047474 1 0 0 0 0 0 1 520038
-0.002092 -0.000180 0.120817 0.070086 0.136479 -0.620853 -0.047506 1 0 0 0 0 0 1 521035
-0.002092 -0.000180 0.120817 0.070136 0.136558 -0.621273 -0.047537 1 0 0 0 0 0 1 522036
-0.002092 -0.000180 0.120817 0.070167 0.136661 -0.621683 -0.047568 1 0 0 0 0 0 1 523036
-0.002092 -0.000180 0.120817 0.070227 0.136737 -0.622091 -0.047599 1 0 0 0 0 0 1 524036
-0.002092 -0.000180 0.120817 0.070262 0.136828 -0.622493 -0.047631 1 0 0 0 0 0 1 525035
-0.002092 -0.000180 0.120817 0.070324 0.136936 -0.622907 -0.047662 1 0 0 0 0 0 1 526037
-0.002092 -0.000180 0.120817 0.070367 0.137007 -0.623314 -0.047693 1 0 0 0 0 0 1 527031
-0.002092 -0.000180 0.120817 0.070401 0.137098 -0.623718 -0.047724 1 0 0 0 0 0 1 528035
-0.002092 -0.000180 0.120817 0.070454 0.137197 -0.624140 -0.047756 1 0 0 0 0 0 1 529038
-0.002092 -0.000180 0.120817 0.070500 0.137287 -0.624528 -0.047787 1 0 0 0 0 0 1 530034
-0.002092 -0.000180 0.120817 0.070551 0.137366 -0.624948 -0.047818 1 0 0 0 0 0 1 531036
-0.002092 -0.000180 0.120817 0.070585 0.137457 -0.625352 -0.047849 1 0 0 0 0 0 1 532037
-0.002092 -0.000180 0.120817 0.070639 0.137555 -0.625773 -0.047881 1 0 0 0 0 0 1 533036
-0.002092 -0.000180 0.120817 0.070677 0.137637 -0.626168 -0.047912 1 0 0 0 0 0 1 534033
-0.002092 -0.000180 0.120817 0.070742 0.137732 -0.626576 -0.047943 1 0 0 0 0 0 1 535036
-0.002092 -0.000180 0.120817 0.070778 0.137824 -0.626991 -0.047974 1 0 0 0 0 0 1 536019
-0.002092 -0.000180 0.120817 0.070815 0.137907 -0.627394 -0.048006 1 0 0 0 0 0 1 537035
-0.002092 -0.000180 0.120817 0.070872 0.137993 -0.627808 -0.048037 1 0 0 0 0 0 1 538035
-0.002092 -0.000180 0.120817 0.070904 0.138096 -0.628214 -0.048068 1 0 0 0 0 0 1 539026
-0.002092 -0.000180 0.120817 0.070972 0.138181 -0.628615 -0.048099 1 0 0 0 0 0 1 540027
-0.002092 -0.000180 0.120817 0.071001 0.138266 -0.629026 -0.048131 1 0 0 0 0 0 1 541034
-0.002092 -0.000180 0.120817 0.071053 0.138363 -0.629444 -0.048162 1 0 0 0 0 0 1 542025
-0.002092 -0.000180 0.120817 0.071092 0.138445 -0.629844 -0.048193 1 0 0 0 0 0 1 543034
-0.002092 -0.000180 0.120817 0.071148 0.138531 -0.630255 -0.048224 1 0 0 0 0 0 1 544026
-0.002092 -0.000180 0.120817 0.071189 0.138644 -0.630660 -0.048256 1 0 0 0 0 0 1 545034
-0.002092 -0.000180 0.120817 0.071241 0.138712 -0.631071 -0.048287 1 0 0 0 0 0 1 546025
-0.002092 -0.000180 0.120817 0.071276 0.138803 -0.631477 -0.048318 1 0 0 0 0 0 1 547034
-0.002092 -0.000180 0.120817 0.071330 0.138902 -0.631897 -0.048349 1 0 0 0 0 0 1 548031
-0.002092 -0.000180 0.120817 0.071389 0.138990 -0.632297 -0.048381 1 0 0 0 0 0 1 549040
-0.002092 -0.000180 0.120817 0.071416 0.139073 -0.632701 -0.048412 1 0 0 0 0 0 1 550031
-0.002092 -0.000180 0.120817 0.071469 0.139173 -0.633131 -0.048444 1 0 0 0 0 0 1 551054
-0.002092 -0.000180 0.120817 0.071507 0.139254 -0.633522 -0.048474 1 0 0 0 0 0 1 552038
-0.002092 -0.000180 0.120817 0.071565 0.139342 -0.633944 -0.048506 1 0 0 0 0 0 1 553059
-0.002092 -0.000180 0.120817 0.071607 0.139440 -0.634327 -0.048537 1 0 0 0 0 0 1 554029
-0.002092 -0.000180 0.120817 0.071654 0.139532 -0.634760 -0.048568 1 0 0 0 0 0 1 555044
-0.002092 -0.000180 0.120817 0.071691 0.139613 -0.635156 -0.048600 1 0 0 0 0 0 1 556040
-0.002092 -0.000180 0.120817 0.071756 0.139714 -0.635637 -0.048636 1 0 0 0 0 0 1 557205
-0.002092 -0.000180 0.120817 0.071801 0.139809 -0.635982 -0.048662 1 0 0 0 0 0 1 558048
-0.002092 -0.000180 0.120817 0.071831 0.139883 -0.636381 -0.048693 1 0 0 0 0 0 1 559041
-0.002092 -0.000180 0.120817 0.071888 0.139970 -0.636800 -0.048725 1 0 0 0 0 0 1 560053
-0.002092 -0.000180 0.120817 0.071918 0.140071 -0.637199 -0.048755 1 0 0 0 0 0 1 561026
-0.002092 -0.000180 0.120817 0.071978 0.140147 -0.637603 -0.048786 1 0 0 0 0 0 1 562017
-0.002092 -0.000180 0.120817 0.072023 0.140249 -0.638010 -0.048818 1 0 0 0 0 0 1 563046
-0.002092 -0.000180 0.120817 0.072069 0.140341 -0.638438 -0.048850 1 0 0 0 0 0 1 564048
-0.002092 -0.000180 0.120817 0.072106 0.140422 -0.638834 -0.048881 1 0 0 0 0 0 1 565045
-0.002092 -0.000180 0.120817 0.072164 0.140507 -0.639248 -0.048912 1 0 0 0 0 0 1 566046
-0.002092 -0.000180 0.120817 0.072195 0.140611 -0.639657 -0.048943 1 0 0 0 0 0 1 567045
-0.002092 -0.000180 0.120817 0.072264 0.140698 -0.640062 -0.048975 1 0 0 0 0 0 1 568054
-0.002092 -0.000180 0.120817 0.072303 0.140775 -0.640462 -0.049005 1 0 0 0 0 0 1 569020
-0.002092 -0.000180 0.120817 0.072334 0.140881 -0.640884 -0.049037 1 0 0 0 0 0 1 570049
-0.002092 -0.000180 0.120817 0.072394 0.140958 -0.641292 -0.049069 1 0 0 0 0 0 1 571049
-0.002092 -0.000180 0.120817 0.072438 0.141057 -0.641685 -0.049100 1 0 0 0 0 0 1 572045
-0.002092 -0.000180 0.120817 0.072484 0.141148 -0.642109 -0.049131 1 0 0 0 0 0 1 573036
-0.002092 -0.000180 0.120817 0.072521 0.141230 -0.642511 -0.049162 1 0 0 0 0 0 1 574047
-0.002092 -0.000180 0.120817 0.072577 0.141313 -0.642911 -0.049192 1 0 0 0 0 0 1 575016
-0.002092 -0.000180 0.120817 0.072612 0.141405 -0.643314 -0.049224 1 0 0 0 0 0 1 576016
-0.002092 -0.000180 0.120817 0.072675 0.141515 -0.643740 -0.049256 1 0 0 0 0 0 1 577045
-0.002092 -0.000180 0.120817 0.072717 0.141584 -0.644136 -0.049286 1 0 0 0 0 0 1 578014
-0.002092 -0.000180 0.120817 0.072753 0.141677 -0.644552 -0.049318 1 0 0 0 0 0 1 579046
-0.002092 -0.000180 0.120817 0.072806 0.141776 -0.644973 -0.049350 1 0 0 0 0 0 1 580047
-0.002092 -0.000180 0.120817 0.072852 0.141866 -0.645362 -0.049381 1 0 0 0 0 0 1 581045
-0.002092 -0.000180 0.120817 0.072902 0.141945 -0.645781 -0.049412 1 0 0 0 0 0 1 582044
-0.002092 -0.000180 0.120817 0.072933 0.142047 -0.646187 -0.049443 1 0 0 0 0 0 1 583034
-0.002092 -0.000180 0.120817 0.072993 0.142124 -0.646599 -0.049475 1 0 0 0 0 0 1 584044
-0.002092 -0.000180 0.120817 0.073028 0.142215 -0.647001 -0.049506 1 0 0 0 0 0 1 585043
-0.002092 -0.000180 0.120817 0.073090 0.142323 -0.647414 -0.049537 1 0 0 0 0 0 1 586042
-0.002092 -0.000180 0.120817 0.073121 0.142397 -0.647817 -0.049568 1 0 0 0 0 0 1 587042
-0.002092 -0.000180 0.120817 0.073178 0.142483 -0.648232 -0.049600 1 0 0 0 0 0 1 588045
-0.002098 -0.000161 0.120806 0.146866 -0.109639 -0.503642 -0.049631 1 0 0 0 0 0 1 589044
-0.002100 -0.000152 0.120803 0.122399 -0.021548 -0.576401 -0.049662 1 0 0 0 0 0 1 590047
-0.002102 -0.000148 0.120801 0.103387 0.043820 -0.614369 -0.049693 1 0 0 0 0 0 1 591045
-0.002102 -0.000145 0.120801 0.092997 0.078627 -0.629145 -0.049727 1 0 0 0 0 0 1 592118
-0.002103 -0.000144 0.120801 0.087653 0.096267 -0.634679 -0.049758 1 0 0 0 0 0 1 593123
-0.002103 -0.000144 0.120801 0.084953 0.105140 -0.636876 -0.049789 1 0 0 0 0 0 1 594117
-0.002103 -0.000143 0.120801 0.083606 0.109617 -0.637907 -0.049821 1 0 0 0 0 0 1 595116
-0.002103 -0.000143 0.120801 0.082973 0.111888 -0.638531 -0.049852 1 0 0 0 0 0 1 596115
-0.002103 -0.000143 0.120801 0.082669 0.113051 -0.639013 -0.049883 1 0 0 0 0 0 1 597123
-0.002103 -0.000143 0.120801 0.082539 0.113665 -0.639416 -0.049913 1 0 0 0 0 0 1 598088
-0.002103 -0.000143 0.120801 0.082505 0.114013 -0.639839 -0.049945 1 0 0 0 0 0 1 599090
-0.002103 -0.000143 0.120801 0.082517 0.114220 -0.640241 -0.049977 1 0 0 0 0 0 1 600120
-0.002103 -0.000143 0.120801 0.082544 0.114366 -0.640628 -0.050007 1 0 0 0 0 0 1 601087
-0.002103 -0.000143 0.120801 0.082587 0.114466 -0.641042 -0.050039 1 0 0 0 0 0 1 602090
-0.002103 -0.000143 0.120801 0.082633 0.114564 -0.641449 -0.050071 1 0 0 0 0 0 1 603119
-0.002103 -0.000143 0.120801 0.082679 0.114647 -0.641843 -0.050101 1 0 0 0 0 0 1 604088
-0.002103 -0.000143 0.120801 0.082721 0.114711 -0.642230 -0.050132 1 0 0 0 0 0 1 605085
-0.002103 -0.000143 0.120801 0.082781 0.114791 -0.642647 -0.050164 1 0 0 0 0 0 1 606097
-0.002103 -0.000143 0.120801 0.082821 0.114866 -0.643041 -0.050195 1 0 0 0 0 0 1 607094
-0.002103 -0.000143 0.120801 0.082888 0.114925 -0.643447 -0.050227 1 0 0 0 0 0 1 608111
-0.002103 -0.000143 0.120801 0.082933 0.115016 -0.643835 -0.050257 1 0 0 0 0 0 1 609095
-0.002103 -0.000143 0.120801 0.082988 0.115080 -0.644253 -0.050289 1 0 0 0 0 0 1 610108
-0.002103 -0.000143 0.120801 0.083027 0.115152 -0.644642 -0.050320 1 0 0 0 0 0 1 611092
-0.002103 -0.000143 0.120801 0.083094 0.115211 -0.645048 -0.050352 1 0 0 0 0 0 1 612110
-0.002103 -0.000143 0.120801 0.083130 0.115294 -0.645442 -0.050382 1 0 0 0 0 0 1 613092
-0.002103 -0.000143 0.120801 0.083201 0.115374 -0.645848 -0.050414 1 0 0 0 0 0 1 614109
-0.002103 -0.000143 0.120801 0.083246 0.115436 -0.646250 -0.050445 1 0 0 0 0 0 1 615094
-0.002103 -0.000143 0.120801 0.083289 0.115499 -0.646644 -0.050477 1 0 0 0 0 0 1 616110
-0.002103 -0.000143 0.120801 0.083348 0.115577 -0.647049 -0.050507 1 0 0 0 0 0 1 617092
-0.002103 -0.000143 0.120801 0.083397 0.115662 -0.647444 -0.050539 1 0 0 0 0 0 1 618108
-0.002103 -0.000143 0.120801 0.083451 0.115723 -0.647850 -0.050570 1 0 0 0 0 0 1 619094
-0.002103 -0.000143 0.120801 0.083492 0.115780 -0.648216 -0.050599 1 0 0 0 0 0 1 620037
-0.002103 -0.000143 0.120801 0.083551 0.115859 -0.648624 -0.050630 1 0 0 0 0 0 1 621028
-0.002103 -0.000143 0.120801 0.083591 0.115934 -0.649023 -0.050662 1 0 0 0 0 0 1 622037
-0.002103 -0.000143 0.120801 0.083662 0.116012 -0.649423 -0.050693 1 0 0 0 0 0 1 623037
-0.002103 -0.000143 0.120801 0.083698 0.116067 -0.649813 -0.050724 1 0 0 0 0 0 1 624028
-0.002103 -0.000143 0.120801 0.083757 0.116146 -0.650229 -0.050756 1 0 0 0 0 0 1 625037
-0.002103 -0.000143 0.120801 0.083809 0.116217 -0.650628 -0.050787 1 0 0 0 0 0 1 626028
-0.002103 -0.000143 0.120801 0.083858 0.116301 -0.651019 -0.050818 1 0 0 0 0 0 1 627037
-0.002103 -0.000143 0.120801 0.083916 0.116351 -0.651423 -0.050849 1 0 0 0 0 0 1 628036
-0.002103 -0.000143 0.120801 0.083953 0.116434 -0.651825 -0.050881 1 0 0 0 0 0 1 629038
-0.002103 -0.000143 0.120801 0.084015 0.116504 -0.652231 -0.050912 1 0 0 0 0 0 1 630034
-0.002103 -0.000143 0.120801 0.084056 0.116579 -0.652628 -0.050943 1 0 0 0 0 0 1 631041
-0.002103 -0.000143 0.120801 0.084129 0.116644 -0.653016 -0.050974 1 0 0 0 0 0 1 632030
-0.002103 -0.000143 0.120801 0.084160 0.116721 -0.653426 -0.051006 1 0 0 0 0 0 1 633039
-0.002103 -0.000143 0.120801 0.084222 0.116791 -0.653837 -0.051037 1 0 0 0 0 0 1 634047
-0.002103 -0.000143 0.120801 0.084274 0.116862 -0.654238 -0.051068 1 0 0 0 0 0 1 635047
-0.002103 -0.000143 0.120801 0.084325 0.116933 -0.654617 -0.051100 1 0 0 0 0 0 1 636041
-0.002103 -0.000143 0.120801 0.084378 0.117005 -0.655038 -0.051131 1 0 0 0 0 0 1 637049
-0.002103 -0.000143 0.120801 0.084417 0.117079 -0.655431 -0.051162 1 0 0 0 0 0 1 638042
-0.002103 -0.000143 0.120801 0.084479 0.117148 -0.655836 -0.051193 1 0 0 0 0 0 1 639040
-0.002103 -0.000143 0.120801 0.084523 0.117210 -0.656222 -0.051224 1 0 0 0 0 0 1 640035
-0.002103 -0.000143 0.120801 0.084590 0.117298 -0.656628 -0.051256 1 0 0 0 0 0 1 641036
-0.002103 -0.000143 0.120801 0.084624 0.117366 -0.657032 -0.051287 1 0 0 0 0 0 1 642044
-0.002103 -0.000143 0.120801 0.084685 0.117435 -0.657438 -0.051318 1 0 0 0 0 0 1 643042
-0.002103 -0.000143 0.120801 0.084730 0.117497 -0.657828 -0.051350 1 0 0 0 0 0 1 644046
-0.002103 -0.000143 0.120801 0.084789 0.117576 -0.658239 -0.051381 1 0 0 0 0 0 1 645043
-0.002103 -0.000143 0.120801 0.084849 0.117657 -0.658633 -0.051412 1 0 0 0 0 0 1 646041
-0.002103 -0.000143 0.120801 0.084884 0.117710 -0.659017 -0.051443 1 0 0 0 0 0 1 647017
-0.002103 -0.000143 0.120801 0.084944 0.117791 -0.659442 -0.051475 1 0 0 0 0 0 1 648048
-0.002103 -0.000143 0.120801 0.084984 0.117865 -0.659834 -0.051506 1 0 0 0 0 0 1 649041
-0.002103 -0.000143 0.120801 0.085055 0.117944 -0.660234 -0.051537 1 0 0 0 0 0 1 650042
-0.002103 -0.000143 0.120801 0.085092 0.117998 -0.660628 -0.051568 1 0 0 0 0 0 1 651043
-0.002103 -0.000143 0.120801 0.085150 0.118077 -0.661041 -0.051600 1 0 0 0 0 0 1 652044
-0.002103 -0.000143 0.120801 0.085190 0.118152 -0.661436 -0.051631 1 0 0 0 0 0 1 653043
-0.002103 -0.000143 0.120801 0.085252 0.118221 -0.661843 -0.051662 1 0 0 0 0 0 1 654043
-0.002103 -0.000143 0.120801 0.085305 0.118292 -0.662224 -0.051693 1 0 0 0 0 0 1 655043
-0.002103 -0.000143 0.120801 0.085357 0.118364 -0.662642 -0.051725 1 0 0 0 0 0 1 656044
-0.002103 -0.000143 0.120801 0.085409 0.118435 -0.663044 -0.051756 1 0 0 0 0 0 1 657043
-0.002103 -0.000143 0.120801 0.085448 0.118509 -0.663436 -0.051787 1 0 0 0 0 0 1 658036
-0.002103 -0.000143 0.120801 0.085522 0.118575 -0.663830 -0.051818 1 0 0 0 0 0 1 659041
-0.002103 -0.000143 0.120801 0.085553 0.118652 -0.664238 -0.051850 1 0 0 0 0 0 1 660044
-0.002103 -0.000143 0.120801 0.085614 0.118721 -0.664644 -0.051881 1 0 0 0 0 0 1 661041
-0.002103 -0.000143 0.120801 0.085654 0.118796 -0.665038 -0.051912 1 0 0 0 0 0 1 662040
-0.002103 -0.000143 0.120801 0.085718 0.118851 -0.665427 -0.051942 1 0 0 0 0 0 1 663013
-0.002103 -0.000143 0.120801 0.085766 0.118946 -0.665833 -0.051975 1 0 0 0 0 0 1 664043
-0.002103 -0.000143 0.120801 0.085821 0.119009 -0.666246 -0.052006 1 0 0 0 0 0 1 665044
-0.002103 -0.000143 0.120801 0.085873 0.119079 -0.666647 -0.052037 1 0 0 0 0 0 1 666042
-0.002084 -0.000147 0.120791 -0.176709 0.180888 -0.529860 -0.052068 1 0 0 0 0 0 1 667043
-0.002075 -0.000150 0.120787 -0.084720 0.159738 -0.598385 -0.052100 1 0 0 0 0 0 1 668044
-0.002070 -0.000151 0.120786 -0.017064 0.143914 -0.634167 -0.052130 1 0 0 0 0 0 1 669030
-0.002068 -0.000151 0.120786 0.018691 0.135491 -0.648091 -0.052162 1 0 0 0 0 0 1 670040
-0.002067 -0.000152 0.120786 0.036717 0.131253 -0.653310 -0.052193 1 0 0 0 0 0 1 671040
-0.002066 -0.000152 0.120785 0.045720 0.129161 -0.655403 -0.052225 1 0 0 0 0 0 1 672045
-0.002066 -0.000152 0.120785 0.050235 0.128155 -0.656383 -0.052256 1 0 0 0 0 0 1 673043
-0.002066 -0.000152 0.120785 0.052501 0.127675 -0.656991 -0.052287 1 0 0 0 0 0 1 674040
-0.002065 -0.000152 0.120785 0.053642 0.127495 -0.657451 -0.052318 1 0 0 0 0 0 1 675043
-0.002065 -0.000152 0.120785 0.054232 0.127428 -0.657863 -0.052350 1 0 0 0 0 0 1 676042
-0.002071 -0.000134 0.120775 0.128414 -0.125463 -0.512731 -0.052381 1 0 0 0 0 0 1 677040
-0.002074 -0.000125 0.120771 0.104178 -0.037870 -0.585374 -0.052412 1 0 0 0 0 0 1 678039
-0.002075 -0.000120 0.120770 0.085300 0.027219 -0.623286 -0.052443 1 0 0 0 0 0 1 679040
-0.002076 -0.000118 0.120770 0.074953 0.061894 -0.638008 -0.052475 1 0 0 0 0 0 1 680042
-0.002076 -0.000117 0.120769 0.069625 0.079459 -0.643507 -0.052506 1 0 0 0 0 0 1 681037
-0.002076 -0.000116 0.120769 0.066933 0.088288 -0.645692 -0.052537 1 0 0 0 0 0 1 682028
-0.002076 -0.000116 0.120769 0.065603 0.092731 -0.646705 -0.052568 1 0 0 0 0 0 1 683037
-0.002076 -0.000116 0.120769 0.064949 0.094982 -0.647303 -0.052599 1 0 0 0 0 0 1 684027
-0.002076 -0.000116 0.120769 0.064632 0.096129 -0.647768 -0.052631 1 0 0 0 0 0 1 685035
-0.002076 -0.000115 0.120769 0.064499 0.096738 -0.648179 -0.052662 1 0 0 0 0 0 1 686026
-0.002076 -0.000115 0.120769 0.064453 0.097073 -0.648571 -0.052693 1 0 0 0 0 0 1 687035
-0.002076 -0.000115 0.120769 0.064451 0.097263 -0.648960 -0.052724 1 0 0 0 0 0 1 688026
-0.002076 -0.000115 0.120769 0.064445 0.097392 -0.649349 -0.052756 1 0 0 0 0 0 1 689035
-0.002076 -0.000115 0.120769 0.064484 0.097475 -0.649735 -0.052787 1 0 0 0 0 0 1 690036
-0.002057 -0.000120 0.120759 -0.198205 0.159362 -0.512753 -0.052818 1 0 0 0 0 0 1 691026
-0.002048 -0.000122 0.120756 -0.106402 0.138194 -0.581261 -0.052849 1 0 0 0 0 0 1 692035
-0.002043 -0.000123 0.120755 -0.038864 0.122382 -0.617038 -0.052880 1 0 0 0 0 0 1 693029
-0.002041 -0.000124 0.120754 -0.003148 0.113960 -0.630932 -0.052912 1 0 0 0 0 0 1 694040
-0.002040 -0.000124 0.120754 0.014830 0.109729 -0.636137 -0.052943 1 0 0 0 0 0 1 695040
-0.002039 -0.000124 0.120754 0.023812 0.107615 -0.638206 -0.052974 1 0 0 0 0 0 1 696037
-0.002039 -0.000124 0.120754 0.028309 0.106596 -0.639193 -0.053006 1 0 0 0 0 0 1 697041
-0.002039 -0.000124 0.120754 0.030563 0.106123 -0.639766 -0.053037 1 0 0 0 0 0 1 698032
-0.002039 -0.000124 0.120754 0.031676 0.105902 -0.640212 -0.053068 1 0 0 0 0 0 1 699024
-0.002039 -0.000124 0.120754 0.032268 0.105837 -0.640620 -0.053099 1 0 0 0 0 0 1 700037
-0.002039 -0.000124 0.120754 0.032564 0.105823 -0.640998 -0.053131 1 0 0 0 0 0 1 701035
-0.002039 -0.000124 0.120754 0.032719 0.105852 -0.641381 -0.053162 1 0 0 0 0 0 1 702040
-0.002039 -0.000124 0.120754 0.032806 0.105898 -0.641770 -0.053193 1 0 0 0 0 0 1 703041
-0.002039 -0.000124 0.120754 0.032873 0.105959 -0.642141 -0.053225 1 0 0 0 0 0 1 704042
-0.002039 -0.000124 0.120754 0.032895 0.106020 -0.642506 -0.053255 1 0 0 0 0 0 1 705012
-0.002039 -0.000124 0.120754 0.032930 0.106070 -0.642894 -0.053287 1 0 0 0 0 0 1 706041
-0.002039 -0.000124 0.120754 0.032950 0.106131 -0.643270 -0.053318 1 0 0 0 0 0 1 707039
-0.002039 -0.000124 0.120754 0.032982 0.106190 -0.643654 -0.053350 1 0 0 0 0 0 1 708043
-0.002039 -0.000124 0.120754 0.032987 0.106266 -0.644031 -0.053381 1 0 0 0 0 0 1 709039
-0.002039 -0.000124 0.120754 0.033008 0.106319 -0.644403 -0.053412 1 0 0 0 0 0 1 710041
-0.002039 -0.000124 0.120754 0.033039 0.106377 -0.644787 -0.053443 1 0 0 0 0 0 1 711046
-0.002039 -0.000124 0.120754 0.033056 0.106450 -0.645150 -0.053475 1 0 0 0 0 0 1 712042
-0.002039 -0.000124 0.120754 0.033079 0.106502 -0.645539 -0.053506 1 0 0 0 0 0 1 713044
-0.002039 -0.000124 0.120754 0.033087 0.106565 -0.645906 -0.053537 1 0 0 0 0 0 1 714029
-0.002039 -0.000124 0.120754 0.033101 0.106638 -0.646282 -0.053567 1 0 0 0 0 0 1 715011
-0.002039 -0.000124 0.120754 0.033144 0.106698 -0.646664 -0.053600 1 0 0 0 0 0 1 716042
-0.002039 -0.000124 0.120754 0.033145 0.106754 -0.647040 -0.053631 1 0 0 0 0 0 1 717040
-0.002039 -0.000124 0.120754 0.033175 0.106812 -0.647424 -0.053662 1 0 0 0 0 0 1 718041
-0.002039 -0.000124 0.120754 0.033183 0.106877 -0.647796 -0.053693 1 0 0 0 0 0 1 719041
-0.002039 -0.000124 0.120754 0.033201 0.106939 -0.648172 -0.053725 1 0 0 0 0 0 1 720042
-0.002039 -0.000124 0.120754 0.033237 0.107019 -0.648555 -0.053756 1 0 0 0 0 0 1 721041
-0.002039 -0.000124 0.120754 0.033242 0.107066 -0.648927 -0.053787 1 0 0 0 0 0 1 722041
-0.002039 -0.000124 0.120754 0.033271 0.107123 -0.649309 -0.053818 1 0 0 0 0 0 1 723041
-0.002039 -0.000124 0.120754 0.033281 0.107192 -0.649706 -0.053852 1 0 0 0 0 0 1 724107
-0.002039 -0.000124 0.120754 0.033307 0.107264 -0.650078 -0.053883 1 0 0 0 0 0 1 725114
-0.002039 -0.000124 0.120754 0.033331 0.107313 -0.650456 -0.053913 1 0 0 0 0 0 1 726085
-0.002039 -0.000124 0.120754 0.033335 0.107389 -0.650836 -0.053945 1 0 0 0 0 0 1 727088
-0.002039 -0.000124 0.120754 0.033369 0.107440 -0.651221 -0.053977 1 0 0 0 0 0 1 728109
-0.002039 -0.000124 0.120754 0.033377 0.107502 -0.651583 -0.054007 1 0 0 0 0 0 1 729085
-0.002039 -0.000124 0.120754 0.033403 0.107573 -0.651951 -0.054038 1 0 0 0 0 0 1 730082
-0.002039 -0.000124 0.120754 0.033427 0.107624 -0.652341 -0.054070 1 0 0 0 0 0 1 731084
-0.002039 -0.000124 0.120754 0.033435 0.107688 -0.652712 -0.054101 1 0 0 0 0 0 1 732081
-0.002039 -0.000124 0.120754 0.033462 0.107759 -0.653103 -0.054132 1 0 0 0 0 0 1 733084
-0.002039 -0.000124 0.120754 0.033482 0.107823 -0.653463 -0.054164 1 0 0 0 0 0 1 734090
-0.002039 -0.000124 0.120754 0.033493 0.107878 -0.653855 -0.054196 1 0 0 0 0 0 1 735116
-0.002039 -0.000124 0.120754 0.033524 0.107936 -0.654237 -0.054227 1 0 0 0 0 0 1 736111
-0.002039 -0.000124 0.120754 0.033532 0.108000 -0.654602 -0.054257 1 0 0 0 0 0 1 737093
-0.002039 -0.000124 0.120754 0.033562 0.108060 -0.654991 -0.054289 1 0 0 0 0 0 1 738110
-0.002039 -0.000124 0.120754 0.033579 0.108134 -0.655357 -0.054321 1 0 0 0 0 0 1 739114
-0.002039 -0.000124 0.120754 0.033586 0.108200 -0.655742 -0.054352 1 0 0 0 0 0 1 740104
-0.002039 -0.000124 0.120754 0.033620 0.108249 -0.656124 -0.054383 1 0 0 0 0 0 1 741114
-0.002039 -0.000124 0.120754 0.033628 0.108310 -0.656483 -0.054413 1 0 0 0 0 0 1 742082
-0.002039 -0.000124 0.120754 0.033646 0.108372 -0.656859 -0.054445 1 0 0 0 0 0 1 743083
-0.002039 -0.000124 0.120754 0.033686 0.108441 -0.657236 -0.054476 1 0 0 0 0 0 1 744083
-0.002039 -0.000124 0.120754 0.033684 0.108509 -0.657619 -0.054507 1 0 0 0 0 0 1 745080
-0.002051 -0.000138 0.120743 0.211761 0.299104 -0.508622 -0.054538 1 0 0 0 0 0 1 746083
-0.002058 -0.000145 0.120740 0.151754 0.233844 -0.582841 -0.054570 1 0 0 0 0 0 1 747082
-0.002067 -0.000130 0.120728 0.180247 -0.068293 -0.475643 -0.054601 1 0 0 0 0 0 1 748082
-0.002071 -0.000123 0.120724 0.131411 -0.007071 -0.562833 -0.054633 1 0 0 0 0 0 1 749112
-0.002073 -0.000119 0.120722 0.099962 0.044681 -0.605914 -0.054664 1 0 0 0 0 0 1 750106
-0.002074 -0.000117 0.120722 0.083291 0.072650 -0.622417 -0.054695 1 0 0 0 0 0 1 751090
-0.002075 -0.000116 0.120721 0.074770 0.086867 -0.628542 -0.054727 1 0 0 0 0 0 1 752107
-0.002075 -0.000116 0.120721 0.070489 0.094011 -0.630904 -0.054757 1 0 0 0 0 0 1 753091
-0.002075 -0.000116 0.120721 0.068368 0.097622 -0.631976 -0.054789 1 0 0 0 0 0 1 754106
-0.002075 -0.000116 0.120721 0.067300 0.099445 -0.632585 -0.054820 1 0 0 0 0 0 1 755090
-0.002075 -0.000115 0.120721 0.066776 0.100403 -0.633031 -0.054852 1 0 0 0 0 0 1 756107
-0.002075 -0.000115 0.120721 0.066552 0.100903 -0.633424 -0.054883 1 0 0 0 0 0 1 757108
-0.002075 -0.000115 0.120721 0.066437 0.101180 -0.633798 -0.054914 1 0 0 0 0 0 1 758092
-0.002075 -0.000115 0.120721 0.066417 0.101338 -0.634160 -0.054945 1 0 0 0 0 0 1 759106
-0.002075 -0.000115 0.120721 0.066423 0.101462 -0.634532 -0.054977 1 0 0 0 0 0 1 760119
-0.002075 -0.000115 0.120721 0.066439 0.101550 -0.634877 -0.055008 1 0 0 0 0 0 1 761108
-0.002075 -0.000115 0.120721 0.066463 0.101612 -0.635243 -0.055039 1 0 0 0 0 0 1 762089
-0.002075 -0.000115 0.120721 0.066509 0.101679 -0.635604 -0.055070 1 0 0 0 0 0 1 763105
-0.002075 -0.000115 0.120721 0.066532 0.101735 -0.635928 -0.055099 1 0 0 0 0 0 1 764023
-0.002075 -0.000115 0.120721 0.066570 0.101794 -0.636311 -0.055131 1 0 0 0 0 0 1 765032
-0.002075 -0.000115 0.120721 0.066607 0.101850 -0.636651 -0.055161 1 0 0 0 0 0 1 766023
-0.002075 -0.000115 0.120721 0.066653 0.101917 -0.637026 -0.055193 1 0 0 0 0 0 1 767033
-0.002075 -0.000115 0.120721 0.066683 0.101967 -0.637372 -0.055224 1 0 0 0 0 0 1 768024
-0.002075 -0.000115 0.120721 0.066729 0.102033 -0.637747 -0.055256 1 0 0 0 0 0 1 769033
-0.002088 -0.000129 0.120711 0.244833 0.292721 -0.488538 -0.055287 1 0 0 0 0 0 1 770025
-0.002095 -0.000136 0.120707 0.185008 0.227543 -0.562734 -0.055318 1 0 0 0 0 0 1 771033
-0.002098 -0.000139 0.120706 0.139553 0.178905 -0.601457 -0.055349 1 0 0 0 0 0 1 772031
-0.002100 -0.000141 0.120705 0.115057 0.152997 -0.616467 -0.055381 1 0 0 0 0 0 1 773038
-0.002101 -0.000142 0.120705 0.102574 0.139891 -0.622070 -0.055412 1 0 0 0 0 0 1 774047
-0.002101 -0.000142 0.120705 0.096303 0.133362 -0.624245 -0.055443 1 0 0 0 0 0 1 775029
-0.002101 -0.000143 0.120705 0.093173 0.130130 -0.625242 -0.055474 1 0 0 0 0 0 1 776039
-0.002101 -0.000143 0.120705 0.091632 0.128542 -0.625818 -0.055506 1 0 0 0 0 0 1 777035
-0.002101 -0.000143 0.120705 0.090876 0.127797 -0.626251 -0.055537 1 0 0 0 0 0 1 778041
-0.002101 -0.000143 0.120705 0.090530 0.127454 -0.626619 -0.055568 1 0 0 0 0 0 1 779040
-0.002101 -0.000143 0.120705 0.090383 0.127318 -0.626996 -0.055599 1 0 0 0 0 0 1 780037
-0.002101 -0.000143 0.120705 0.090339 0.127290 -0.627340 -0.055631 1 0 0 0 0 0 1 781036
-0.002101 -0.000143 0.120705 0.090334 0.127303 -0.627692 -0.055662 1 0 0 0 0 0 1 782034
-0.002101 -0.000143 0.120705 0.090352 0.127355 -0.628044 -0.055692 1 0 0 0 0 0 1 783011
-0.002101 -0.000143 0.120705 0.090397 0.127407 -0.628408 -0.055725 1 0 0 0 0 0 1 784041
-0.002101 -0.000143 0.120705 0.090447 0.127477 -0.628760 -0.055756 1 0 0 0 0 0 1 785040
-0.002101 -0.000143 0.120705 0.090501 0.127535 -0.629094 -0.055786 1 0 0 0 0 0 1 786008
-0.002101 -0.000143 0.120705 0.090530 0.127613 -0.629464 -0.055818 1 0 0 0 0 0 1 787039
-0.002101 -0.000143 0.120705 0.090582 0.127691 -0.629849 -0.055852 1 0 0 0 0 0 1 788127
-0.002101 -0.000143 0.120705 0.090656 0.127757 -0.630194 -0.055884 1 0 0 0 0 0 1 789128
-0.002101 -0.000143 0.120705 0.090684 0.127831 -0.630540 -0.055914 1 0 0 0 0 0 1 790090
-0.002101 -0.000143 0.120705 0.090737 0.127893 -0.630894 -0.055946 1 0 0 0 0 0 1 791114
-0.002101 -0.000143 0.120705 0.090805 0.127981 -0.631253 -0.055977 1 0 0 0 0 0 1 792115
-0.002101 -0.000143 0.120705 0.090841 0.128036 -0.631600 -0.056008 1 0 0 0 0 0 1 793118
-0.002101 -0.000143 0.120705 0.090896 0.128112 -0.631953 -0.056038 1 0 0 0 0 0 1 794082
-0.002101 -0.000143 0.120705 0.090944 0.128196 -0.632294 -0.056070 1 0 0 0 0 0 1 795083
-0.002101 -0.000143 0.120705 0.090991 0.128251 -0.632654 -0.056102 1 0 0 0 0 0 1 796109
-0.002101 -0.000143 0.120705 0.091056 0.128336 -0.633003 -0.056132 1 0 0 0 0 0 1 797081
-0.002101 -0.000143 0.120705 0.091092 0.128391 -0.633350 -0.056163 1 0 0 0 0 0 1 798082
-0.002101 -0.000143 0.120705 0.091150 0.128469 -0.633714 -0.056195 1 0 0 0 0 0 1 799081
-0.002101 -0.000143 0.120705 0.091197 0.128553 -0.634055 -0.056226 1 0 0 0 0 0 1 800080
-0.002114 -0.000157 0.120694 0.269427 0.319351 -0.484544 -0.056257 1 0 0 0 0 0 1 801079
-0.002121 -0.000163 0.120690 0.209767 0.254359 -0.558766 -0.056289 1 0 0 0 0 0 1 802119
-0.002124 -0.000167 0.120689 0.164403 0.205816 -0.597495 -0.056320 1 0 0 0 0 0 1 803107
-0.002126 -0.000169 0.120689 0.139953 0.179940 -0.612487 -0.056352 1 0 0 0 0 0 1 804109
-0.002132 -0.000151 0.120678 0.201565 -0.086995 -0.471836 -0.056383 1 0 0 0 0 0 1 805106
-0.002135 -0.000143 0.120674 0.171181 -0.006607 -0.546062 -0.056413 1 0 0 0 0 0 1 806087
-0.002137 -0.000138 0.120673 0.149203 0.054883 -0.584494 -0.056446 1 0 0 0 0 0 1 807122
-0.002137 -0.000136 0.120672 0.137314 0.087748 -0.599341 -0.056477 1 0 0 0 0 0 1 808106
-0.002138 -0.000135 0.120672 0.131230 0.104413 -0.604872 -0.056508 1 0 0 0 0 0 1 809115
-0.002138 -0.000134 0.120672 0.128176 0.112782 -0.607022 -0.056538 1 0 0 0 0 0 1 810084
-0.002138 -0.000134 0.120672 0.126671 0.117018 -0.607989 -0.056570 1 0 0 0 0 0 1 811083
-0.002138 -0.000134 0.120672 0.125935 0.119164 -0.608552 -0.056601 1 0 0 0 0 0 1 812081
-0.002138 -0.000134 0.120672 0.125611 0.120275 -0.608966 -0.056633 1 0 0 0 0 0 1 813115
-0.002138 -0.000134 0.120672 0.125478 0.120842 -0.609329 -0.056664 1 0 0 0 0 0 1 814111
-0.002138 -0.000134 0.120672 0.125449 0.121183 -0.609683 -0.056695 1 0 0 0 0 0 1 815111
-0.002138 -0.000134 0.120672 0.125468 0.121374 -0.610016 -0.056727 1 0 0 0 0 0 1 816114
-0.002138 -0.000134 0.120672 0.125513 0.121517 -0.610348 -0.056758 1 0 0 0 0 0 1 817103
-0.002138 -0.000134 0.120672 0.125578 0.121601 -0.610694 -0.056789 1 0 0 0 0 0 1 818113
-0.002138 -0.000134 0.120672 0.125638 0.121689 -0.611014 -0.056820 1 0 0 0 0 0 1 819081
-0.002138 -0.000134 0.120672 0.125703 0.121770 -0.611356 -0.056851 1 0 0 0 0 0 1 820081
-0.002138 -0.000134 0.120672 0.125761 0.121842 -0.611691 -0.056883 1 0 0 0 0 0 1 821096
-0.002138 -0.000134 0.120672 0.125821 0.121901 -0.612036 -0.056914 1 0 0 0 0 0 1 822103
-0.002138 -0.000134 0.120672 0.125909 0.121973 -0.612372 -0.056945 1 0 0 0 0 0 1 823103
-0.002138 -0.000134 0.120672 0.125968 0.122043 -0.612702 -0.056976 1 0 0 0 0 0 1 824103
-0.002138 -0.000134 0.120672 0.126049 0.122108 -0.613048 -0.057008 1 0 0 0 0 0 1 825114
-0.002138 -0.000134 0.120672 0.126105 0.122175 -0.613367 -0.057038 1 0 0 0 0 0 1 826081
-0.002138 -0.000134 0.120672 0.126174 0.122244 -0.613710 -0.057070 1 0 0 0 0 0 1 827104
-0.002138 -0.000134 0.120672 0.126256 0.122308 -0.614052 -0.057101 1 0 0 0 0 0 1 828104
-0.002138 -0.000134 0.120672 0.126314 0.122378 -0.614384 -0.057133 1 0 0 0 0 0 1 829107
-0.002138 -0.000134 0.120672 0.126393 0.122441 -0.614719 -0.057164 1 0 0 0 0 0 1 830089
-0.002138 -0.000134 0.120672 0.126452 0.122512 -0.615055 -0.057195 1 0 0 0 0 0 1 831104
-0.002138 -0.000134 0.120672 0.126519 0.122578 -0.615385 -0.057226 1 0 0 0 0 0 1 832088
-0.002138 -0.000134 0.120672 0.126601 0.122643 -0.615732 -0.057258 1 0 0 0 0 0 1 833104
-0.002138 -0.000134 0.120672 0.126659 0.122711 -0.616058 -0.057289 1 0 0 0 0 0 1 834089
-0.002138 -0.000134 0.120672 0.126740 0.122777 -0.616404 -0.057320 1 0 0 0 0 0 1 835103
-0.002138 -0.000134 0.120672 0.126792 0.122841 -0.616708 -0.057349 1 0 0 0 0 0 1 836023
-0.002138 -0.000134 0.120672 0.126860 0.122908 -0.617043 -0.057380 1 0 0 0 0 0 1 837023
-0.002138 -0.000134 0.120672 0.126942 0.122973 -0.617388 -0.057412 1 0 0 0 0 0 1 838030
-0.002138 -0.000134 0.120672 0.126999 0.123042 -0.617715 -0.057443 1 0 0 0 0 0 1 839021
-0.002138 -0.000134 0.120672 0.127072 0.123098 -0.618067 -0.057474 1 0 0 0 0 0 1 840031
-0.002138 -0.000134 0.120672 0.127137 0.123175 -0.618392 -0.057505 1 0 0 0 0 0 1 841031
-0.002138 -0.000134 0.120672 0.127205 0.123242 -0.618723 -0.057536 1 0 0 0 0 0 1 842021
-0.002138 -0.000134 0.120672 0.127287 0.123307 -0.619068 -0.057568 1 0 0 0 0 0 1 843030
-0.002138 -0.000134 0.120672 0.127345 0.123377 -0.619399 -0.057599 1 0 0 0 0 0 1 844032
-0.002138 -0.000134 0.120672 0.127413 0.123443 -0.619732 -0.057630 1 0 0 0 0 0 1 845025
-0.002138 -0.000134 0.120672 0.127495 0.123509 -0.620080 -0.057662 1 0 0 0 0 0 1 846042
-0.002138 -0.000134 0.120672 0.127553 0.123578 -0.620409 -0.057693 1 0 0 0 0 0 1 847036
-0.002138 -0.000134 0.120672 0.127632 0.123641 -0.620746 -0.057724 1 0 0 0 0 0 1 848022
-0.002138 -0.000134 0.120672 0.127691 0.123711 -0.621080 -0.057756 1 0 0 0 0 0 1 849033
-0.002138 -0.000134 0.120672 0.127758 0.123778 -0.621413 -0.057787 1 0 0 0 0 0 1 850028
-0.002138 -0.000134 0.120672 0.127839 0.123843 -0.621756 -0.057818 1 0 0 0 0 0 1 851028
-0.002138 -0.000134 0.120672 0.127898 0.123912 -0.622088 -0.057849 1 0 0 0 0 0 1 852034
-0.002138 -0.000134 0.120672 0.127978 0.123976 -0.622428 -0.057880 1 0 0 0 0 0 1 853028
-0.002138 -0.000134 0.120672 0.128037 0.124047 -0.622763 -0.057912 1 0 0 0 0 0 1 854041
-0.002138 -0.000134 0.120672 0.128103 0.124112 -0.623087 -0.057942 1 0 0 0 0 0 1 855008
-0.002138 -0.000134 0.120672 0.128186 0.124178 -0.623439 -0.057974 1 0 0 0 0 0 1 856038
-0.002138 -0.000134 0.120672 0.128244 0.124247 -0.623766 -0.058005 1 0 0 0 0 0 1 857028
-0.002138 -0.000134 0.120672 0.128324 0.124311 -0.624109 -0.058037 1 0 0 0 0 0 1 858031
-0.002138 -0.000134 0.120672 0.128383 0.124381 -0.624441 -0.058068 1 0 0 0 0 0 1 859037
-0.002138 -0.000134 0.120672 0.128442 0.124440 -0.624784 -0.058099 1 0 0 0 0 0 1 860039
-0.002138 -0.000134 0.120672 0.128530 0.124511 -0.625120 -0.058131 1 0 0 0 0 0 1 861037
-0.002138 -0.000134 0.120672 0.128590 0.124582 -0.625452 -0.058162 1 0 0 0 0 0 1 862043
-0.002138 -0.000134 0.120672 0.128670 0.124646 -0.625793 -0.058193 1 0 0 0 0 0 1 863042
-0.002138 -0.000134 0.120672 0.128726 0.124714 -0.626113 -0.058224 1 0 0 0 0 0 1 864011
-0.002138 -0.000134 0.120672 0.128796 0.124783 -0.626458 -0.058256 1 0 0 0 0 0 1 865040
-0.002138 -0.000134 0.120672 0.128876 0.124847 -0.626798 -0.058287 1 0 0 0 0 0 1 866032
-0.002138 -0.000134 0.120672 0.128935 0.124916 -0.627129 -0.058318 1 0 0 0 0 0 1 867034
-0.002138 -0.000134 0.120672 0.129015 0.124981 -0.627472 -0.058349 1 0 0 0 0 0 1 868038
-0.002138 -0.000134 0.120672 0.129073 0.125050 -0.627802 -0.058381 1 0 0 0 0 0 1 869036
-0.002138 -0.000134 0.120672 0.129141 0.125118 -0.628137 -0.058412 1 0 0 0 0 0 1 870036
-0.002138 -0.000134 0.120672 0.129220 0.125180 -0.628470 -0.058442 1 0 0 0 0 0 1 871007
-0.002138 -0.000134 0.120672 0.129278 0.125249 -0.628800 -0.058473 1 0 0 0 0 0 1 872007
-0.002138 -0.000134 0.120672 0.129361 0.125316 -0.629151 -0.058506 1 0 0 0 0 0 1 873036
-0.002138 -0.000134 0.120672 0.129419 0.125385 -0.629482 -0.058537 1 0 0 0 0 0 1 874037
-0.002138 -0.000134 0.120672 0.129487 0.125452 -0.629817 -0.058568 1 0 0 0 0 0 1 875036
-0.002138 -0.000134 0.120672 0.129567 0.125516 -0.630155 -0.058599 1 0 0 0 0 0 1 876024
-0.002138 -0.000134 0.120672 0.129624 0.125584 -0.630480 -0.058630 1 0 0 0 0 0 1 877006
-0.002138 -0.000134 0.120672 0.129698 0.125641 -0.630837 -0.058662 1 0 0 0 0 0 1 878032
-0.002138 -0.000134 0.120672 0.129761 0.125716 -0.631153 -0.058692 1 0 0 0 0 0 1 879006
-0.002138 -0.000134 0.120672 0.129832 0.125786 -0.631498 -0.058724 1 0 0 0 0 0 1 880036
-0.002138 -0.000134 0.120672 0.129913 0.125851 -0.631840 -0.058756 1 0 0 0 0 0 1 881035
-0.002138 -0.000134 0.120672 0.129971 0.125920 -0.632170 -0.058787 1 0 0 0 0 0 1 882034
-0.002138 -0.000134 0.120672 0.130039 0.125987 -0.632506 -0.058818 1 0 0 0 0 0 1 883036
-0.002138 -0.000134 0.120672 0.130120 0.126052 -0.632848 -0.058849 1 0 0 0 0 0 1 884036
-0.002138 -0.000134 0.120672 0.130178 0.126121 -0.633178 -0.058881 1 0 0 0 0 0 1 885036
-0.002138 -0.000134 0.120672 0.130258 0.126185 -0.633518 -0.058912 1 0 0 0 0 0 1 886030
-0.002138 -0.000134 0.120672 0.130316 0.126254 -0.633846 -0.058943 1 0 0 0 0 0 1 887023
-0.002138 -0.000134 0.120672 0.130402 0.126324 -0.634217 -0.058977 1 0 0 0 0 0 1 888111
-0.002138 -0.000134 0.120672 0.130461 0.126394 -0.634549 -0.059008 1 0 0 0 0 0 1 889113
-0.002138 -0.000134 0.120672 0.130526 0.126459 -0.634872 -0.059038 1 0 0 0 0 0 1 890077
-0.002138 -0.000134 0.120672 0.130608 0.126524 -0.635221 -0.059070 1 0 0 0 0 0 1 891099
-0.002138 -0.000134 0.120672 0.130666 0.126593 -0.635546 -0.059101 1 0 0 0 0 0 1 892083
-0.002138 -0.000134 0.120672 0.130745 0.126657 -0.635886 -0.059132 1 0 0 0 0 0 1 893076
-0.002138 -0.000134 0.120672 0.130806 0.126728 -0.636226 -0.059164 1 0 0 0 0 0 1 894105
-0.002138 -0.000134 0.120672 0.130873 0.126795 -0.636560 -0.059195 1 0 0 0 0 0 1 895102
-0.002138 -0.000134 0.120672 0.130955 0.126860 -0.636905 -0.059227 1 0 0 0 0 0 1 896110
-0.002138 -0.000134 0.120672 0.131011 0.126927 -0.637225 -0.059257 1 0 0 0 0 0 1 897077
-0.002138 -0.000134 0.120672 0.131083 0.126983 -0.637574 -0.059288 1 0 0 0 0 0 1 898078
-0.002138 -0.000134 0.120672 0.131150 0.127062 -0.637910 -0.059320 1 0 0 0 0 0 1 899112
-0.002138 -0.000134 0.120672 0.131217 0.127128 -0.638236 -0.059351 1 0 0 0 0 0 1 900088
-0.002138 -0.000134 0.120672 0.131299 0.127193 -0.638583 -0.059383 1 0 0 0 0 0 1 901101
-0.002138 -0.000134 0.120672 0.131356 0.127262 -0.638907 -0.059413 1 0 0 0 0 0 1 902084
-0.002138 -0.000134 0.120672 0.131425 0.127330 -0.639248 -0.059445 1 0 0 0 0 0 1 903100
-0.002138 -0.000134 0.120672 0.131505 0.127393 -0.639586 -0.059476 1 0 0 0 0 0 1 904086
-0.002138 -0.000134 0.120672 0.131565 0.127464 -0.639921 -0.059508 1 0 0 0 0 0 1 905100
-0.002138 -0.000134 0.120672 0.131644 0.127527 -0.640258 -0.059538 1 0 0 0 0 0 1 906086
-0.002138 -0.000134 0.120672 0.131704 0.127599 -0.640599 -0.059571 1 0 0 0 0 0 1 907117
-0.002138 -0.000134 0.120672 0.131766 0.127660 -0.640904 -0.059599 1 0 0 0 0 0 1 908029
-0.002138 -0.000134 0.120672 0.131846 0.127724 -0.641243 -0.059630 1 0 0 0 0 0 1 909019
-0.002138 -0.000134 0.120672 0.131905 0.127794 -0.641577 -0.059662 1 0 0 0 0 0 1 910028
-0.002138 -0.000134 0.120672 0.131985 0.127857 -0.641915 -0.059693 1 0 0 0 0 0 1 911018
-0.002138 -0.000134 0.120672 0.132044 0.127928 -0.642249 -0.059724 1 0 0 0 0 0 1 912027
-0.002138 -0.000134 0.120672 0.132111 0.127994 -0.642581 -0.059755 1 0 0 0 0 0 1 913019
-0.002138 -0.000134 0.120672 0.132193 0.128059 -0.642926 -0.059787 1 0 0 0 0 0 1 914028
-0.002138 -0.000134 0.120672 0.132250 0.128128 -0.643254 -0.059818 1 0 0 0 0 0 1 915019
-0.002138 -0.000134 0.120672 0.132323 0.128184 -0.643606 -0.059849 1 0 0 0 0 0 1 916028
-0.002138 -0.000134 0.120672 0.132387 0.128260 -0.643927 -0.059880 1 0 0 0 0 0 1 917018
-0.002138 -0.000134 0.120672 0.132456 0.128328 -0.644260 -0.059911 1 0 0 0 0 0 1 918015
-0.002138 -0.000134 0.120672 0.132537 0.128393 -0.644606 -0.059943 1 0 0 0 0 0 1 919024
-0.002138 -0.000134 0.120672 0.132597 0.128464 -0.644944 -0.059975 1 0 0 0 0 0 1 920047
-0.002138 -0.000134 0.120672 0.132677 0.128527 -0.645281 -0.060006 1 0 0 0 0 0 1 921032
-0.002138 -0.000134 0.120672 0.132734 0.128596 -0.645606 -0.060036 1 0 0 0 0 0 1 922017
-0.002138 -0.000134 0.120672 0.132802 0.128664 -0.645944 -0.060068 1 0 0 0 0 0 1 923026
-0.002138 -0.000134 0.120672 0.132883 0.128728 -0.646286 -0.060099 1 0 0 0 0 0 1 924025
-0.002138 -0.000134 0.120672 0.132940 0.128796 -0.646610 -0.060130 1 0 0 0 0 0 1 925005
-0.002138 -0.000134 0.120672 0.133021 0.128861 -0.646956 -0.060161 1 0 0 0 0 0 1 926019
-0.002138 -0.000134 0.120672 0.133081 0.128932 -0.647293 -0.060193 1 0 0 0 0 0 1 927037
-0.002138 -0.000134 0.120672 0.133148 0.128998 -0.647624 -0.060224 1 0 0 0 0 0 1 928024
-0.002138 -0.000134 0.120672 0.133229 0.129063 -0.647969 -0.060256 1 0 0 0 0 0 1 929033
-0.002138 -0.000134 0.120672 0.133288 0.129133 -0.648300 -0.060287 1 0 0 0 0 0 1 930034
-0.002138 -0.000134 0.120672 0.133368 0.129197 -0.648641 -0.060318 1 0 0 0 0 0 1 931034
-0.002138 -0.000134 0.120672 0.133426 0.129267 -0.648972 -0.060349 1 0 0 0 0 0 1 932036
-0.002138 -0.000134 0.120672 0.133494 0.129334 -0.649307 -0.060381 1 0 0 0 0 0 1 933033
-0.002138 -0.000134 0.120672 0.133575 0.129398 -0.649649 -0.060412 1 0 0 0 0 0 1 934034
-0.002138 -0.000134 0.120672 0.133634 0.129468 -0.649983 -0.060443 1 0 0 0 0 0 1 935043
-0.002138 -0.000134 0.120672 0.133703 0.129521 -0.650320 -0.060474 1 0 0 0 0 0 1 936008
-0.002138 -0.000134 0.120672 0.133771 0.129600 -0.650654 -0.060506 1 0 0 0 0 0 1 937037
-0.002138 -0.000134 0.120672 0.133839 0.129668 -0.650987 -0.060537 1 0 0 0 0 0 1 938031
-0.002138 -0.000134 0.120672 0.133920 0.129732 -0.651330 -0.060568 1 0 0 0 0 0 1 939035
-0.002138 -0.000134 0.120672 0.133979 0.129803 -0.651665 -0.060600 1 0 0 0 0 0 1 940048
-0.002138 -0.000134 0.120672 0.134047 0.129870 -0.652000 -0.060631 1 0 0 0 0 0 1 941046
-0.002138 -0.000134 0.120672 0.134128 0.129934 -0.652341 -0.060662 1 0 0 0 0 0 1 942044
-0.002138 -0.000134 0.120672 0.134186 0.130003 -0.652671 -0.060693 1 0 0 0 0 0 1 943042
-0.002138 -0.000134 0.120672 0.134267 0.130068 -0.653014 -0.060725 1 0 0 0 0 0 1 944044
-0.002138 -0.000134 0.120672 0.134325 0.130137 -0.653343 -0.060756 1 0 0 0 0 0 1 945041
-0.002138 -0.000134 0.120672 0.134392 0.130204 -0.653678 -0.060787 1 0 0 0 0 0 1 946042
-0.002138 -0.000134 0.120672 0.134473 0.130268 -0.654020 -0.060818 1 0 0 0 0 0 1 947041
-0.002138 -0.000134 0.120672 0.134532 0.130338 -0.654352 -0.060850 1 0 0 0 0 0 1 948044
-0.002138 -0.000134 0.120672 0.134612 0.130402 -0.654693 -0.060881 1 0 0 0 0 0 1 949041
-0.002138 -0.000134 0.120672 0.134670 0.130472 -0.655024 -0.060912 1 0 0 0 0 0 1 950043
-0.002138 -0.000134 0.120672 0.134751 0.130536 -0.655366 -0.060943 1 0 0 0 0 0 1 951046
-0.002138 -0.000134 0.120672 0.134808 0.130604 -0.655689 -0.060974 1 0 0 0 0 0 1 952024
-0.002138 -0.000134 0.120672 0.134873 0.130685 -0.656038 -0.061006 1 0 0 0 0 0 1 953042
-0.002138 -0.000134 0.120672 0.134957 0.130739 -0.656374 -0.061037 1 0 0 0 0 0 1 954042
-0.002138 -0.000134 0.120672 0.135016 0.130807 -0.656704 -0.061068 1 0 0 0 0 0 1 955042
-0.002138 -0.000134 0.120672 0.135084 0.130875 -0.657040 -0.061100 1 0 0 0 0 0 1 956043
-0.002138 -0.000134 0.120672 0.135156 0.130930 -0.657389 -0.061131 1 0 0 0 0 0 1 957042
-0.002138 -0.000134 0.120672 0.135222 0.131007 -0.657713 -0.061162 1 0 0 0 0 0 1 958041
-0.002138 -0.000134 0.120672 0.135302 0.131072 -0.658052 -0.061193 1 0 0 0 0 0 1 959036
-0.002138 -0.000134 0.120672 0.135366 0.131147 -0.658411 -0.061227 1 0 0 0 0 0 1 960120
-0.002138 -0.000134 0.120672 0.135433 0.131213 -0.658742 -0.061258 1 0 0 0 0 0 1 961108
-0.002138 -0.000134 0.120672 0.135514 0.131277 -0.659084 -0.061289 1 0 0 0 0 0 1 962107
-0.002138 -0.000134 0.120672 0.135570 0.131345 -0.659404 -0.061319 1 0 0 0 0 0 1 963076
-0.002138 -0.000134 0.120672 0.135651 0.131409 -0.659746 -0.061351 1 0 0 0 0 0 1 964076
-0.002138 -0.000134 0.120672 0.135709 0.131479 -0.660076 -0.061382 1 0 0 0 0 0 1 965075
-0.002138 -0.000134 0.120672 0.135777 0.131546 -0.660411 -0.061413 1 0 0 0 0 0 1 966076
-0.002138 -0.000134 0.120672 0.135858 0.131611 -0.660757 -0.061445 1 0 0 0 0 0 1 967085
-0.002138 -0.000134 0.120672 0.135918 0.131681 -0.661092 -0.061476 1 0 0 0 0 0 1 968099
-0.002138 -0.000134 0.120672 0.135998 0.131746 -0.661437 -0.061508 1 0 0 0 0 0 1 969109
-0.002138 -0.000134 0.120672 0.136055 0.131813 -0.661756 -0.061538 1 0 0 0 0 0 1 970077
-0.002138 -0.000134 0.120672 0.136122 0.131881 -0.662091 -0.061569 1 0 0 0 0 0 1 971076
-0.002138 -0.000134 0.120672 0.136205 0.131947 -0.662444 -0.061602 1 0 0 0 0 0 1 972106
-0.002138 -0.000134 0.120672 0.136263 0.132016 -0.662772 -0.061633 1 0 0 0 0 0 1 973099
-0.002138 -0.000134 0.120672 0.136343 0.132080 -0.663114 -0.061664 1 0 0 0 0 0 1 974099
-0.002138 -0.000134 0.120672 0.136401 0.132149 -0.663439 -0.061695 1 0 0 0 0 0 1 975084
-0.002138 -0.000134 0.120672 0.136461 0.132208 -0.663787 -0.061726 1 0 0 0 0 0 1 976101
-0.002138 -0.000134 0.120672 0.136548 0.132279 -0.664117 -0.061757 1 0 0 0 0 0 1 977083
-0.002138 -0.000134 0.120672 0.136608 0.132350 -0.664453 -0.061789 1 0 0 0 0 0 1 978099
-0.002138 -0.000134 0.120672 0.136675 0.132416 -0.664782 -0.061820 1 0 0 0 0 0 1 979082
-0.002138 -0.000134 0.120672 0.136752 0.132477 -0.665106 -0.061849 1 0 0 0 0 0 1 980027
-0.002138 -0.000134 0.120672 0.136810 0.132545 -0.665433 -0.061880 1 0 0 0 0 0 1 981016
-0.002144 -0.000116 0.120662 0.211397 -0.122746 -0.518494 -0.061912 1 0 0 0 0 0 1 982026
-0.002146 -0.000107 0.120658 0.187574 -0.036640 -0.590611 -0.061943 1 0 0 0 0 0 1 983017
-0.002148 -0.000102 0.120657 0.168912 0.027681 -0.628297 -0.061974 1 0 0 0 0 0 1 984025
-0.002148 -0.000100 0.120656 0.158700 0.061963 -0.642897 -0.062005 1 0 0 0 0 0 1 985016
-0.002149 -0.000099 0.120656 0.153458 0.079328 -0.648323 -0.062037 1 0 0 0 0 0 1 986025
-0.002149 -0.000098 0.120656 0.150809 0.088056 -0.650436 -0.062068 1 0 0 0 0 0 1 987016
-0.002149 -0.000098 0.120656 0.149529 0.092442 -0.651390 -0.062099 1 0 0 0 0 0 1 988026
-0.002149 -0.000098 0.120656 0.148907 0.094663 -0.651946 -0.062130 1 0 0 0 0 0 1 989016
-0.002149 -0.000097 0.120656 0.148629 0.095789 -0.652337 -0.062162 1 0 0 0 0 0 1 990028
-0.002149 -0.000097 0.120656 0.148535 0.096383 -0.652695 -0.062193 1 0 0 0 0 0 1 991034
-0.002149 -0.000097 0.120656 0.148526 0.096706 -0.653047 -0.062224 1 0 0 0 0 0 1 992036
-0.002149 -0.000097 0.120656 0.148556 0.096897 -0.653368 -0.062255 1 0 0 0 0 0 1 993023
-0.002149 -0.000097 0.120656 0.148602 0.097004 -0.653696 -0.062286 1 0 0 0 0 0 1 994023
-0.002149 -0.000097 0.120656 0.148666 0.097077 -0.654015 -0.062317 1 0 0 0 0 0 1 995014
-0.002149 -0.000097 0.120656 0.148743 0.097160 -0.654352 -0.062349 1 0 0 0 0 0 1 996024
-0.002149 -0.000097 0.120656 0.148818 0.097211 -0.654682 -0.062380 1 0 0 0 0 0 1 997029
-0.002149 -0.000097 0.120656 0.148880 0.097262 -0.655000 -0.062411 1 0 0 0 0 0 1 998019
-0.002149 -0.000097 0.120656 0.148967 0.097309 -0.655339 -0.062443 1 0 0 0 0 0 1 999035
-0.002149 -0.000097 0.120656 0.149019 0.097363 -0.655674 -0.062474 1 0 0 0 0 0 2 32
-0.002149 -0.000097 0.120656 0.149089 0.097400 -0.655931 -0.062500 1 0 0 0 0 0 2 1032
-0.002149 -0.000097 0.120656 0.149099 0.097409 -0.655943 -0.062500 1 0 0 0 0 0 2 2032
-0.002149 -0.000097 0.120656 0.149091 0.097401 -0.655931 -0.062500 1 0 0 0 0 0 2 3029
-0.002149 -0.000097 0.120656 0.149090 0.097400 -0.655930 -0.062500 1 0 0 0 0 0 2 4033
-0.002149 -0.000097 0.120656 0.149099 0.097409 -0.655943 -0.062500 1 0 0 0 0 0 2 5031
-0.002149 -0.000097 0.120656 0.149091 0.097401 -0.655931 -0.062500 1 0 0 0 0 0 2 6030
-0.002149 -0.000097 0.120656 0.149099 0.097409 -0.655943 -0.062500 1 0 0 0 0 0 2 7034
-0.002149 -0.000097 0.120656 0.149091 0.097401 -0.655931 -0.062500 1 0 0 0 0 0 2 8033
-0.002149 -0.000097 0.120656 0.149087 0.097412 -0.655937 -0.062500 1 0 0 0 0 0 2 9034
-0.002149 -0.000097 0.120656 0.149102 0.097399 -0.655937 -0.062500 1 0 0 0 0 0 2 10035
-0.002149 -0.000097 0.120656 0.149092 0.097400 -0.655930 -0.062500 1 0 0 0 0 0 2 11033
-0.002149 -0.000097 0.120656 0.149099 0.097409 -0.655943 -0.062500 1 0 0 0 0 0 2 12003
-0.002149 -0.000097 0.120656 0.149092 0.097401 -0.655931 -0.062500 1 0 0 0 0 0 2 13031
-0.002149 -0.000097 0.120656 0.149100 0.097409 -0.655943 -0.062500 1 0 0 0 0 0 2 14000
-0.002149 -0.000097 0.120656 0.149092 0.097401 -0.655931 -0.062500 1 0 0 0 0 0 2 15028
-0.002149 -0.000097 0.120656 0.149087 0.097412 -0.655936 -0.062500 1 0 0 0 0 0 2 16030
-0.002149 -0.000097 0.120656 0.149102 0.097399 -0.655937 -0.062500 1 0 0 0 0 0 2 17030
-0.002149 -0.000097 0.120656 0.149089 0.097412 -0.655937 -0.062500 1 0 0 0 0 0 2 18029
-0.002149 -0.000097 0.120656 0.149090 0.097402 -0.655930 -0.062500 1 0 0 0 0 0 2 19030
-0.002149 -0.000097 0.120656 0.149094 0.097389 -0.655943 -0.062500 1 0 0 0 0 0 2 20032
-0.002149 -0.000097 0.120656 0.149100 0.097408 -0.655944 -0.062500 1 0 0 0 0 0 2 21031
-0.002149 -0.000097 0.120656 0.149092 0.097401 -0.655932 -0.062500 1 0 0 0 0 0 2 22001
-0.002149 -0.000097 0.120656 0.149087 0.097412 -0.655937 -0.062500 1 0 0 0 0 0 2 23032
-0.002149 -0.000097 0.120656 0.149090 0.097401 -0.655931 -0.062500 1 0 0 0 0 0 2 24002
-0.002149 -0.000097 0.120656 0.149099 0.097409 -0.655943 -0.062500 1 0 0 0 0 0 2 25033
-0.002149 -0.000097 0.120656 0.149091 0.097401 -0.655931 -0.062500 1 0 0 0 0 0 2 26032
-0.002149 -0.000097 0.120656 0.149103 0.097397 -0.655936 -0.062500 1 0 0 0 0 0 2 27029
-0.002149 -0.000097 0.120656 0.149088 0.097411 -0.655937 -0.062500 1 0 0 0 0 0 2 28001
-0.002149 -0.000097 0.120656 0.149090 0.097401 -0.655930 -0.062500 1 0 0 0 0 0 2 29000
-0.002149 -0.000097 0.120656 0.149099 0.097409 -0.655943 -0.062500 1 0 0 0 0 0 2 30029
-0.002149 -0.000097 0.120656 0.149091 0.097401 -0.655931 -0.062500 1 0 0 0 0 0 2 30998
-0.002149 -0.000097 0.120656 0.149099 0.097409 -0.655943 -0.062500 1 0 0 0 0 0 2 32092
-0.002149 -0.000097 0.120656 0.149092 0.097401 -0.655931 -0.062500 1 0 0 0 0 0 2 33100
-0.002149 -0.000097 0.120656 0.149087 0.097412 -0.655936 -0.062500 1 0 0 0 0 0 2 34108
-0.002149 -0.000097 0.120656 0.149102 0.097399 -0.655937 -0.062500 1 0 0 0 0 0 2 35073
-0.002149 -0.000097 0.120656 0.149092 0.097400 -0.655930 -0.062500 1 0 0 0 0 0 2 36073
-0.002149 -0.000097 0.120656 0.149100 0.097409 -0.655943 -0.062500 1 0 0 0 0 0 2 37071
-0.002149 -0.000097 0.120656 0.149092 0.097401 -0.655931 -0.062500 1 0 0 0 0 0 2 38072
-0.002149 -0.000097 0.120656 0.149079 0.097403 -0.655943 -0.062500 1 0 0 0 0 0 2 39070
-0.002149 -0.000097 0.120656 0.149101 0.097398 -0.655938 -0.062500 1 0 0 0 0 0 2 40105
-0.002149 -0.000097 0.120656 0.149091 0.097400 -0.655931 -0.062500 1 0 0 0 0 0 2 41097
-0.002149 -0.000097 0.120656 0.149099 0.097409 -0.655943 -0.062500 1 0 0 0 0 0 2 42097
-0.002149 -0.000097 0.120656 0.149091 0.097401 -0.655931 -0.062500 1 0 0 0 0 0 2 43072
-0.002149 -0.000097 0.120656 0.149099 0.097409 -0.655943 -0.062500 1 0 0 0 0 0 2 44074
-0.002149 -0.000097 0.120656 0.149092 0.097401 -0.655931 -0.062500 1 0 0 0 0 0 2 45100
-0.002149 -0.000097 0.120656 0.149087 0.097412 -0.655937 -0.062500 1 0 0 0 0 0 2 46094
-0.002149 -0.000097 0.120656 0.149090 0.097402 -0.655930 -0.062500 1 0 0 0 0 0 2 47078
-0.002149 -0.000097 0.120656 0.149099 0.097409 -0.655943 -0.062500 1 0 0 0 0 0 2 48095
-0.002149 -0.000097 0.120656 0.149091 0.097401 -0.655931 -0.062500 1 0 0 0 0 0 2 49080
-0.002149 -0.000097 0.120656 0.149103 0.097397 -0.655936 -0.062500 1 0 0 0 0 0 2 50093
-0.002149 -0.000097 0.120656 0.149088 0.097412 -0.655937 -0.062500 1 0 0 0 0 0 2 51079
-0.002149 -0.000097 0.120656 0.149090 0.097402 -0.655930 -0.062500 1 0 0 0 0 0 2 52095
-0.002149 -0.000097 0.120656 0.149099 0.097409 -0.655943 -0.062500 1 0 0 0 0 0 2 53079
-0.002149 -0.000097 0.120656 0.149091 0.097401 -0.655931 -0.062500 1 0 0 0 0 0 2 54094
-0.002149 -0.000097 0.120656 0.149099 0.097409 -0.655943 -0.062500 1 0 0 0 0 0 2 55082
-0.002149 -0.000097 0.120656 0.149092 0.097402 -0.655931 -0.062500 1 0 0 0 0 0 2 56096
-0.002149 -0.000097 0.120656 0.149100 0.097410 -0.655943 -0.062500 1 0 0 0 0 0 2 57080
-0.002149 -0.000097 0.120656 0.149092 0.097402 -0.655931 -0.062500 1 0 0 0 0 0 2 58077
-0.002149 -0.000097 0.120656 0.149082 0.097392 -0.655937 -0.062500 1 0 0 0 0 0 2 59094
-0.002149 -0.000097 0.120656 0.149098 0.097408 -0.655944 -0.062500 1 0 0 0 0 0 2 60080
-0.002149 -0.000097 0.120656 0.149091 0.097401 -0.655931 -0.062500 1 0 0 0 0 0 2 61095
-0.002149 -0.000097 0.120656 0.149099 0.097409 -0.655943 -0.062500 1 0 0 0 0 0 2 62078
-0.002149 -0.000097 0.120656 0.149091 0.097401 -0.655931 -0.062500 1 0 0 0 0 0 2 63095
-0.002149 -0.000097 0.120656 0.149087 0.097412 -0.655937 -0.062500 1 0 0 0 0 0 2 64014
-0.002149 -0.000097 0.120656 0.149102 0.097399 -0.655937 -0.062500 1 0 0 0 0 0 2 65022
-0.002149 -0.000097 0.120656 0.149092 0.097400 -0.655931 -0.062500 1 0 0 0 0 0 2 66013
-0.002149 -0.000097 0.120656 0.149087 0.097412 -0.655936 -0.062500 1 0 0 0 0 0 2 67021
-0.002149 -0.000097 0.120656 0.149102 0.097399 -0.655937 -0.062500 1 0 0 0 0 0 2 68013
-0.002149 -0.000097 0.120656 0.149088 0.097412 -0.655937 -0.062500 1 0 0 0 0 0 2 69022
-0.002149 -0.000097 0.120656 0.149102 0.097399 -0.655937 -0.062500 1 0 0 0 0 0 2 70051
-0.002149 -0.000097 0.120656 0.149088 0.097412 -0.655937 -0.062500 1 0 0 0 0 0 2 71013
-0.002149 -0.000097 0.120656 0.149090 0.097402 -0.655930 -0.062500 1 0 0 0 0 0 2 72015
-0.002149 -0.000097 0.120656 0.149099 0.097410 -0.655943 -0.062500 1 0 0 0 0 0 2 73029
-0.002149 -0.000097 0.120656 0.149091 0.097402 -0.655931 -0.062500 1 0 0 0 0 0 2 74019
-0.002149 -0.000097 0.120656 0.149103 0.097398 -0.655936 -0.062500 1 0 0 0 0 0 2 75013
-0.002149 -0.000097 0.120656 0.149089 0.097412 -0.655937 -0.062500 1 0 0 0 0 0 2 76031
-0.002149 -0.000097 0.120656 0.149090 0.097402 -0.655930 -0.062500 1 0 0 0 0 0 2 77029
-0.002149 -0.000097 0.120656 0.149091 0.097401 -0.655950 -0.062500 1 0 0 0 0 0 2 78006
-0.002149 -0.000097 0.120656 0.149090 0.097400 -0.655932 -0.062500 1 0 0 0 0 0 2 79034
-0.002149 -0.000097 0.120656 0.149102 0.097397 -0.655936 -0.062500 1 0 0 0 0 0 2 80032
-0.002149 -0.000097 0.120656 0.149088 0.097411 -0.655937 -0.062500 1 0 0 0 0 0 2 81028
-0.002149 -0.000097 0.120656 0.149090 0.097401 -0.655930 -0.062500 1 0 0 0 0 0 2 81999
-0.002149 -0.000097 0.120656 0.149099 0.097409 -0.655943 -0.062500 1 0 0 0 0 0 2 83029
-0.002149 -0.000097 0.120656 0.149091 0.097401 -0.655931 -0.062500 1 0 0 0 0 0 2 83998
-0.002149 -0.000097 0.120656 0.149099 0.097409 -0.655943 -0.062500 1 0 0 0 0 0 2 85026
-0.002149 -0.000097 0.120656 0.149091 0.097401 -0.655931 -0.062500 1 0 0 0 0 0 2 86021
-0.002149 -0.000097 0.120656 0.149087 0.097412 -0.655937 -0.062500 1 0 0 0 0 0 2 87021
-0.002149 -0.000097 0.120656 0.149102 0.097399 -0.655937 -0.062500 1 0 0 0 0 0 2 88037
-0.002149 -0.000097 0.120656 0.149092 0.097400 -0.655930 -0.062500 1 0 0 0 0 0 2 89031
-0.002149 -0.000097 0.120656 0.149099 0.097409 -0.655943 -0.062500 1 0 0 0 0 0 2 90033
-0.002149 -0.000097 0.120656 0.149092 0.097401 -0.655931 -0.062500 1 0 0 0 0 0 2 91021
-0.002149 -0.000097 0.120656 0.149087 0.097412 -0.655936 -0.062500 1 0 0 0 0 0 2 92032
-0.002149 -0.000097 0.120656 0.149102 0.097399 -0.655937 -0.062500 1 0 0 0 0 0 2 93028
-0.002149 -0.000097 0.120656 0.149088 0.097412 -0.655937 -0.062500 1 0 0 0 0 0 2 94028
-0.002149 -0.000097 0.120656 0.149103 0.097399 -0.655937 -0.062500 1 0 0 0 0 0 2 95026
-0.002149 -0.000097 0.120656 0.149092 0.097400 -0.655930 -0.062500 1 0 0 0 0 0 2 96029
-0.002149 -0.000097 0.120656 0.149079 0.097403 -0.655943 -0.062500 1 0 0 0 0 0 2 97026
-0.002149 -0.000097 0.120656 0.149101 0.097397 -0.655938 -0.062500 1 0 0 0 0 0 2 98021
-0.002149 -0.000097 0.120656 0.149088 0.097411 -0.655937 -0.062500 1 0 0 0 0 0 2 99022
-0.002149 -0.000097 0.120656 0.149090 0.097401 -0.655931 -0.062500 1 0 0 0 0 0 2 100029
-0.002149 -0.000097 0.120656 0.149099 0.097409 -0.655943 -0.062500 1 0 0 0 0 0 2 101026
-0.002149 -0.000097 0.120656 0.149091 0.097401 -0.655931 -0.062500 1 0 0 0 0 0 2 102027
-0.002149 -0.000097 0.120656 0.149099 0.097409 -0.655943 -0.062500 1 0 0 0 0 0 2 103028
-0.002149 -0.000097 0.120656 0.149091 0.097401 -0.655931 -0.062500 1 0 0 0 0 0 2 104030
-0.002149 -0.000097 0.120656 0.149090 0.097400 -0.655930 -0.062500 1 0 0 0 0 0 2 105026
-0.002149 -0.000097 0.120656 0.149099 0.097409 -0.655943 -0.062500 1 0 0 0 0 0 2 105999
-0.002149 -0.000097 0.120656 0.149091 0.097401 -0.655931 -0.062500 1 0 0 0 0 0 2 107027
-0.002149 -0.000097 0.120656 0.149099 0.097409 -0.655943 -0.062500 1 0 0 0 0 0 2 108025
-0.002149 -0.000097 0.120656 0.149091 0.097401 -0.655931 -0.062500 1 0 0 0 0 0 2 109028
-0.002149 -0.000097 0.120656 0.149087 0.097412 -0.655936 -0.062500 1 0 0 0 0 0 2 110025
-0.002149 -0.000097 0.120656 0.149102 0.097399 -0.655937 -0.062500 1 0 0 0 0 0 2 111010
-0.002149 -0.000097 0.120656 0.149092 0.097400 -0.655930 -0.062500 1 0 0 0 0 0 2 112026
-0.002149 -0.000097 0.120656 0.149099 0.097409 -0.655943 -0.062500 1 0 0 0 0 0 2 113027
-0.002149 -0.000097 0.120656 0.149092 0.097401 -0.655931 -0.062500 1 0 0 0 0 0 2 113997
-0.002149 -0.000097 0.120656 0.149087 0.097412 -0.655936 -0.062500 1 0 0 0 0 0 2 115027
-0.002149 -0.000097 0.120656 0.149102 0.097399 -0.655936 -0.062500 1 0 0 0 0 0 2 116029
-0.002149 -0.000097 0.120656 0.149080 0.097403 -0.655944 -0.062500 1 0 0 0 0 0 2 117027
-0.002149 -0.000097 0.120656 0.149089 0.097401 -0.655931 -0.062500 1 0 0 0 0 0 2 117998
-0.002149 -0.000097 0.120656 0.149102 0.097397 -0.655936 -0.062500 1 0 0 0 0 0 2 118998
-0.002149 -0.000097 0.120656 0.149100 0.097408 -0.655944 -0.062500 1 0 0 0 0 0 2 120031
-0.002149 -0.000097 0.120656 0.149092 0.097401 -0.655931 -0.062500 1 0 0 0 0 0 2 120997
-0.002149 -0.000097 0.120656 0.149087 0.097412 -0.655937 -0.062500 1 0 0 0 0 0 2 122027
-0.002149 -0.000097 0.120656 0.149102 0.097399 -0.655937 -0.062500 1 0 0 0 0 0 2 123008
-0.002149 -0.000097 0.120656 0.149088 0.097412 -0.655937 -0.062500 1 0 0 0 0 0 2 124013
-0.002149 -0.000097 0.120656 0.149090 0.097402 -0.655931 -0.062500 1 0 0 0 0 0 2 125012
-0.002149 -0.000097 0.120656 0.149099 0.097409 -0.655943 -0.062500 1 0 0 0 0 0 2 126021
-0.002149 -0.000097 0.120656 0.149091 0.097401 -0.655931 -0.062500 1 0 0 0 0 0 2 127011
-0.002149 -0.000097 0.120656 0.149103 0.097397 -0.655936 -0.062500 1 0 0 0 0 0 2 128022
-0.002149 -0.000097 0.120656 0.149089 0.097412 -0.655937 -0.062500 1 0 0 0 0 0 2 129011
-0.002149 -0.000097 0.120656 0.149090 0.097402 -0.655930 -0.062500 1 0 0 0 0 0 2 130020
-0.002149 -0.000097 0.120656 0.149099 0.097409 -0.655943 -0.062500 1 0 0 0 0 0 2 131011
-0.002149 -0.000097 0.120656 0.149091 0.097401 -0.655931 -0.062500 1 0 0 0 0 0 2 132021
-0.002149 -0.000097 0.120656 0.149099 0.097409 -0.655943 -0.062500 1 0 0 0 0 0 2 133011
-0.002149 -0.000097 0.120656 0.149092 0.097402 -0.655931 -0.062500 1 0 0 0 0 0 2 134022
-0.002149 -0.000097 0.120656 0.149091 0.097401 -0.655930 -0.062500 1 0 0 0 0 0 2 135012
-0.002149 -0.000097 0.120656 0.149091 0.097400 -0.655950 -0.062500 1 0 0 0 0 0 2 136022
-0.002149 -0.000097 0.120656 0.149090 0.097400 -0.655932 -0.062500 1 0 0 0 0 0 2 137007
-0.002149 -0.000097 0.120656 0.149099 0.097409 -0.655943 -0.062500 1 0 0 0 0 0 2 138016
-0.002149 -0.000097 0.120656 0.149091 0.097401 -0.655931 -0.062500 1 0 0 0 0 0 2 139020
-0.002149 -0.000097 0.120656 0.149099 0.097409 -0.655943 -0.062500 1 0 0 0 0 0 2 140021
-0.002149 -0.000097 0.120656 0.149092 0.097401 -0.655932 -0.062500 1 0 0 0 0 0 2 141019
-0.002149 -0.000097 0.120656 0.149091 0.097400 -0.655930 -0.062500 1 0 0 0 0 0 2 142023
-0.002149 -0.000097 0.120656 0.149099 0.097409 -0.655943 -0.062500 1 0 0 0 0 0 2 143024
-0.002149 -0.000097 0.120656 0.149092 0.097401 -0.655931 -0.062500 1 0 0 0 0 0 2 144021
-0.002149 -0.000097 0.120656 0.149087 0.097412 -0.655937 -0.062500 1 0 0 0 0 0 2 145030
-0.002149 -0.000097 0.120656 0.149102 0.097399 -0.655937 -0.062500 1 0 0 0 0 0 2 146031
-0.002149 -0.000097 0.120656 0.149088 0.097412 -0.655937 -0.062500 1 0 0 0 0 0 2 147029
-0.002149 -0.000097 0.120656 0.149090 0.097402 -0.655930 -0.062500 1 0 0 0 0 0 2 148027
-0.002149 -0.000097 0.120656 0.149099 0.097409 -0.655943 -0.062500 1 0 0 0 0 0 2 149028
-0.002149 -0.000097 0.120656 0.149091 0.097402 -0.655931 -0.062500 1 0 0 0 0 0 2 150024
-0.002149 -0.000097 0.120656 0.149103 0.097398 -0.655936 -0.062500 1 0 0 0 0 0 2 151027
-0.002149 -0.000097 0.120656 0.149089 0.097412 -0.655937 -0.062500 1 0 0 0 0 0 2 152026
-0.002149 -0.000097 0.120656 0.149090 0.097402 -0.655930 -0.062500 1 0 0 0 0 0 2 153022
-0.002149 -0.000097 0.120656 0.149099 0.097409 -0.655943 -0.062500 1 0 0 0 0 0 2 154031
-0.002149 -0.000097 0.120656 0.149091 0.097402 -0.655931 -0.062500 1 0 0 0 0 0 2 155031
-0.002149 -0.000097 0.120656 0.149091 0.097401 -0.655950 -0.062500 1 0 0 0 0 0 2 156026
-0.002149 -0.000097 0.120656 0.149090 0.097400 -0.655932 -0.062500 1 0 0 0 0 0 2 157028
-0.002149 -0.000097 0.120656 0.149090 0.097400 -0.655930 -0.062500 1 0 0 0 0 0 2 158015
-0.002149 -0.000097 0.120656 0.149099 0.097409 -0.655943 -0.062500 1 0 0 0 0 0 2 159025
-0.002149 -0.000097 0.120656 0.149091 0.097401 -0.655931 -0.062500 1 0 0 0 0 0 2 160021
-0.002149 -0.000097 0.120656 0.149099 0.097409 -0.655943 -0.062500 1 0 0 0 0 0 2 160997
-0.002149 -0.000097 0.120656 0.149091 0.097401 -0.655931 -0.062500 1 0 0 0 0 0 2 162024
-0.002149 -0.000097 0.120656 0.149087 0.097412 -0.655937 -0.062500 1 0 0 0 0 0 2 163026
-0.002149 -0.000097 0.120656 0.149102 0.097399 -0.655937 -0.062500 1 0 0 0 0 0 2 164025
-0.002149 -0.000097 0.120656 0.149092 0.097400 -0.655930 -0.062500 1 0 0 0 0 0 2 165026
-0.002149 -0.000097 0.120656 0.149099 0.097409 -0.655943 -0.062500 1 0 0 0 0 0 2 166025
-0.002149 -0.000097 0.120656 0.149092 0.097401 -0.655931 -0.062500 1 0 0 0 0 0 2 167026
-0.002149 -0.000097 0.120656 0.149087 0.097412 -0.655936 -0.062500 1 0 0 0 0 0 2 168027
-0.002154 -0.000079 0.120645 0.223612 -0.157993 -0.508424 -0.062500 1 0 0 0 0 0 2 169025
-0.002157 -0.000070 0.120642 0.199775 -0.072085 -0.580250 -0.062500 1 0 0 0 0 0 2 170024
-0.002159 -0.000066 0.120640 0.181053 -0.007889 -0.617624 -0.062500 1 0 0 0 0 0 2 171027
-0.002159 -0.000063 0.120640 0.170777 0.026308 -0.631914 -0.062500 1 0 0 0 0 0 2 172027
-0.002160 -0.000062 0.120640 0.165462 0.043619 -0.637004 -0.062500 1 0 0 0 0 0 2 173018
-0.002160 -0.000062 0.120640 0.162757 0.052278 -0.638794 -0.062500 1 0 0 0 0 0 2 174018
-0.002160 -0.000061 0.120640 0.161381 0.056615 -0.639427 -0.062500 1 0 0 0 0 0 2 175023
-0.002160 -0.000061 0.120640 0.160682 0.058787 -0.639640 -0.062500 1 0 0 0 0 0 2 176026
-0.002160 -0.000061 0.120640 0.160349 0.059868 -0.639718 -0.062500 1 0 0 0 0 0 2 177013
-0.002160 -0.000061 0.120640 0.160174 0.060405 -0.639734 -0.062500 1 0 0 0 0 0 2 178023
-0.002160 -0.000061 0.120640 0.160078 0.060681 -0.639751 -0.062500 1 0 0 0 0 0 2 179022
-0.002160 -0.000061 0.120640 0.160045 0.060821 -0.639753 -0.062500 1 0 0 0 0 0 2 180025
-0.002160 -0.000061 0.120640 0.160017 0.060878 -0.639753 -0.062500 1 0 0 0 0 0 2 180995
-0.002160 -0.000061 0.120640 0.160017 0.060912 -0.639760 -0.062500 1 0 0 0 0 0 2 182024
-0.002160 -0.000061 0.120640 0.160002 0.060928 -0.639761 -0.062500 1 0 0 0 0 0 2 183027
-0.002160 -0.000061 0.120640 0.160006 0.060950 -0.639762 -0.062500 1 0 0 0 0 0 2 184093
-0.002160 -0.000061 0.120640 0.159994 0.060955 -0.639755 -0.062500 1 0 0 0 0 0 2 185089
-0.002160 -0.000061 0.120640 0.159996 0.060943 -0.639748 -0.062500 1 0 0 0 0 0 2 186096
-0.002160 -0.000061 0.120640 0.160005 0.060951 -0.639760 -0.062500 1 0 0 0 0 0 2 187089
-0.002160 -0.000061 0.120640 0.159994 0.060954 -0.639755 -0.062500 1 0 0 0 0 0 2 188094
-0.002160 -0.000061 0.120640 0.160005 0.060952 -0.639761 -0.062500 1 0 0 0 0 0 2 189078
-0.002160 -0.000061 0.120640 0.159994 0.060955 -0.639755 -0.062500 1 0 0 0 0 0 2 190091
-0.002160 -0.000061 0.120640 0.159993 0.060955 -0.639754 -0.062500 1 0 0 0 0 0 2 191073
-0.002160 -0.000061 0.120640 0.160005 0.060953 -0.639761 -0.062500 1 0 0 0 0 0 2 192076
-0.002160 -0.000061 0.120640 0.159998 0.060943 -0.639748 -0.062500 1 0 0 0 0 0 2 193091
-0.002160 -0.000061 0.120640 0.160006 0.060951 -0.639760 -0.062500 1 0 0 0 0 0 2 194075
-0.002160 -0.000061 0.120640 0.159995 0.060955 -0.639755 -0.062500 1 0 0 0 0 0 2 195093
-0.002160 -0.000061 0.120640 0.159993 0.060955 -0.639754 -0.062500 1 0 0 0 0 0 2 196078
-0.002160 -0.000061 0.120640 0.160005 0.060953 -0.639761 -0.062500 1 0 0 0 0 0 2 197091
-0.002160 -0.000061 0.120640 0.159994 0.060955 -0.639755 -0.062500 1 0 0 0 0 0 2 198076
-0.002160 -0.000061 0.120640 0.160006 0.060953 -0.639761 -0.062500 1 0 0 0 0 0 2 199090
-0.002160 -0.000061 0.120640 0.159995 0.060955 -0.639755 -0.062500 1 0 0 0 0 0 2 200076
-0.002160 -0.000061 0.120640 0.159988 0.060935 -0.639755 -0.062500 1 0 0 0 0 0 2 201089
-0.002160 -0.000061 0.120640 0.160004 0.060950 -0.639761 -0.062500 1 0 0 0 0 0 2 202074
-0.002160 -0.000061 0.120640 0.159994 0.060954 -0.639755 -0.062500 1 0 0 0 0 0 2 203091
-0.002160 -0.000061 0.120640 0.160005 0.060952 -0.639761 -0.062500 1 0 0 0 0 0 2 204077
-0.002160 -0.000061 0.120640 0.159994 0.060955 -0.639755 -0.062500 1 0 0 0 0 0 2 205091
-0.002160 -0.000061 0.120640 0.159993 0.060955 -0.639755 -0.062500 1 0 0 0 0 0 2 206075
-0.002160 -0.000061 0.120640 0.160005 0.060953 -0.639761 -0.062500 1 0 0 0 0 0 2 207090
-0.002160 -0.000061 0.120640 0.159998 0.060943 -0.639748 -0.062500 1 0 0 0 0 0 2 208017
-0.002160 -0.000061 0.120640 0.160006 0.060951 -0.639760 -0.062500 1 0 0 0 0 0 2 209008
-0.002160 -0.000061 0.120640 0.159995 0.060955 -0.639755 -0.062500 1 0 0 0 0 0 2 210017
-0.002160 -0.000061 0.120640 0.159993 0.060955 -0.639754 -0.062500 1 0 0 0 0 0 2 211008
-0.002160 -0.000061 0.120640 0.160005 0.060952 -0.639761 -0.062500 1 0 0 0 0 0 2 212018
-0.002160 -0.000061 0.120640 0.159994 0.060955 -0.639755 -0.062500 1 0 0 0 0 0 2 213008
-0.002160 -0.000061 0.120640 0.159993 0.060956 -0.639754 -0.062500 1 0 0 0 0 0 2 214022
-0.002160 -0.000061 0.120640 0.160008 0.060941 -0.639754 -0.062500 1 0 0 0 0 0 2 215017
-0.002160 -0.000061 0.120640 0.159995 0.060954 -0.639754 -0.062500 1 0 0 0 0 0 2 216023
-0.002160 -0.000061 0.120640 0.160005 0.060952 -0.639760 -0.062500 1 0 0 0 0 0 2 217038
-0.002160 -0.000061 0.120640 0.159995 0.060955 -0.639755 -0.062500 1 0 0 0 0 0 2 218018
-0.002160 -0.000061 0.120640 0.159997 0.060944 -0.639768 -0.062500 1 0 0 0 0 0 2 219017
-0.002160 -0.000061 0.120640 0.159993 0.060954 -0.639756 -0.062500 1 0 0 0 0 0 2 220016
-0.002160 -0.000061 0.120640 0.159996 0.060943 -0.639748 -0.062500 1 0 0 0 0 0 2 221021
-0.002160 -0.000061 0.120640 0.160005 0.060951 -0.639760 -0.062500 1 0 0 0 0 0 2 222007
-0.002160 -0.000061 0.120640 0.159994 0.060954 -0.639755 -0.062500 1 0 0 0 0 0 2 223018
-0.002160 -0.000061 0.120640 0.159993 0.060955 -0.639754 -0.062500 1 0 0 0 0 0 2 224015
-0.002160 -0.000061 0.120640 0.160005 0.060952 -0.639761 -0.062500 1 0 0 0 0 0 2 225012
-0.002160 -0.000061 0.120640 0.159994 0.060955 -0.639755 -0.062500 1 0 0 0 0 0 2 226012
-0.002160 -0.000061 0.120640 0.160005 0.060952 -0.639761 -0.062500 1 0 0 0 0 0 2 227011
-0.002160 -0.000061 0.120640 0.159998 0.060943 -0.639748 -0.062500 1 0 0 0 0 0 2 228014
-0.002160 -0.000061 0.120640 0.159993 0.060954 -0.639754 -0.062500 1 0 0 0 0 0 2 229012
-0.002160 -0.000061 0.120640 0.160005 0.060952 -0.639760 -0.062500 1 0 0 0 0 0 2 230011
-0.002160 -0.000061 0.120640 0.159994 0.060955 -0.639755 -0.062500 1 0 0 0 0 0 2 231005
-0.002160 -0.000061 0.120640 0.160005 0.060952 -0.639761 -0.062500 1 0 0 0 0 0 2 232004
-0.002160 -0.000061 0.120640 0.159994 0.060955 -0.639755 -0.062500 1 0 0 0 0 0 2 232999
-0.002160 -0.000061 0.120640 0.159993 0.060955 -0.639754 -0.062500 1 0 0 0 0 0 2 234018
-0.002160 -0.000061 0.120640 0.160005 0.060953 -0.639761 -0.062500 1 0 0 0 0 0 2 235014
-0.002160 -0.000061 0.120640 0.159998 0.060944 -0.639748 -0.062500 1 0 0 0 0 0 2 236013
-0.002160 -0.000061 0.120640 0.160006 0.060951 -0.639760 -0.062500 1 0 0 0 0 0 2 237014
-0.002160 -0.000061 0.120640 0.159995 0.060955 -0.639755 -0.062500 1 0 0 0 0 0 2 238011
-0.002160 -0.000061 0.120640 0.159985 0.060946 -0.639761 -0.062500 1 0 0 0 0 0 2 239013
-0.002160 -0.000061 0.120640 0.160004 0.060951 -0.639762 -0.062500 1 0 0 0 0 0 2 240014
-0.002160 -0.000061 0.120640 0.159994 0.060955 -0.639755 -0.062500 1 0 0 0 0 0 2 241013
-0.002160 -0.000061 0.120640 0.159993 0.060955 -0.639755 -0.062500 1 0 0 0 0 0 2 242014
-0.002160 -0.000061 0.120640 0.160008 0.060941 -0.639754 -0.062500 1 0 0 0 0 0 2 243013
-0.002160 -0.000061 0.120640 0.159994 0.060953 -0.639754 -0.062500 1 0 0 0 0 0 2 244013
-0.002160 -0.000061 0.120640 0.160005 0.060952 -0.639761 -0.062500 1 0 0 0 0 0 2 245011
-0.002160 -0.000061 0.120640 0.159994 0.060955 -0.639755 -0.062500 1 0 0 0 0 0 2 246012
-0.002160 -0.000061 0.120640 0.160005 0.060952 -0.639761 -0.062500 1 0 0 0 0 0 2 247014
-0.002160 -0.000061 0.120640 0.159994 0.060955 -0.639755 -0.062500 1 0 0 0 0 0 2 248013
-0.002160 -0.000061 0.120640 0.159993 0.060955 -0.639755 -0.062500 1 0 0 0 0 0 2 249012
-0.002160 -0.000061 0.120640 0.160008 0.060941 -0.639754 -0.062500 1 0 0 0 0 0 2 250011
-0.002160 -0.000061 0.120640 0.159995 0.060953 -0.639754 -0.062500 1 0 0 0 0 0 2 251012
-0.002160 -0.000061 0.120640 0.160006 0.060952 -0.639761 -0.062500 1 0 0 0 0 0 2 252013
-0.002160 -0.000061 0.120640 0.159995 0.060955 -0.639755 -0.062500 1 0 0 0 0 0 2 253012
-0.002160 -0.000061 0.120640 0.159993 0.060955 -0.639754 -0.062500 1 0 0 0 0 0 2 254011
-0.002160 -0.000061 0.120640 0.160005 0.060953 -0.639761 -0.062500 1 0 0 0 0 0 2 255013
-0.002160 -0.000061 0.120640 0.159994 0.060955 -0.639755 -0.062500 1 0 0 0 0 0 2 256096
-0.002160 -0.000061 0.120640 0.160009 0.060941 -0.639754 -0.062500 1 0 0 0 0 0 2 257093
-0.002160 -0.000061 0.120640 0.159987 0.060945 -0.639761 -0.062500 1 0 0 0 0 0 2 258102
-0.002160 -0.000061 0.120640 0.159992 0.060954 -0.639755 -0.062500 1 0 0 0 0 0 2 259100
-0.002160 -0.000061 0.120640 0.160005 0.060952 -0.639761 -0.062500 1 0 0 0 0 0 2 260067
-0.002160 -0.000061 0.120640 0.159994 0.060955 -0.639755 -0.062500 1 0 0 0 0 0 2 261067
-0.002160 -0.000061 0.120640 0.159993 0.060955 -0.639755 -0.062500 1 0 0 0 0 0 2 262087
-0.002160 -0.000061 0.120640 0.160005 0.060952 -0.639761 -0.062500 1 0 0 0 0 0 2 263093
-0.002160 -0.000061 0.120640 0.159997 0.060943 -0.639748 -0.062500 1 0 0 0 0 0 2 264065
-0.002160 -0.000061 0.120640 0.160006 0.060951 -0.639760 -0.062500 1 0 0 0 0 0 2 265066
-0.002160 -0.000061 0.120640 0.159994 0.060954 -0.639755 -0.062500 1 0 0 0 0 0 2 266065
-0.002165 -0.000043 0.120629 0.234456 -0.194300 -0.492112 -0.062500 1 0 0 0 0 0 2 267063
-0.002168 -0.000034 0.120626 0.210660 -0.108485 -0.564008 -0.062500 1 0 0 0 0 0 2 268067
-0.002169 -0.000029 0.120624 0.191957 -0.044308 -0.601419 -0.062500 1 0 0 0 0 0 2 269093
-0.002170 -0.000027 0.120624 0.181672 -0.010110 -0.615708 -0.062500 1 0 0 0 0 0 2 270089
-0.002171 -0.000026 0.120624 0.176353 0.007175 -0.620806 -0.062500 1 0 0 0 0 0 2 271073
-0.002171 -0.000025 0.120624 0.173652 0.015848 -0.622600 -0.062500 1 0 0 0 0 0 2 272089
-0.002171 -0.000025 0.120624 0.172281 0.020174 -0.623229 -0.062500 1 0 0 0 0 0 2 273074
-0.002171 -0.000025 0.120624 0.171595 0.022341 -0.623448 -0.062500 1 0 0 0 0 0 2 274088
-0.002171 -0.000025 0.120624 0.171249 0.023436 -0.623527 -0.062500 1 0 0 0 0 0 2 275088
-0.002171 -0.000025 0.120624 0.171072 0.023975 -0.623545 -0.062500 1 0 0 0 0 0 2 276074
-0.002171 -0.000025 0.120624 0.170991 0.024236 -0.623561 -0.062500 1 0 0 0 0 0 2 277085
-0.002171 -0.000025 0.120624 0.170945 0.024389 -0.623564 -0.062500 1 0 0 0 0 0 2 278073
-0.002171 -0.000025 0.120624 0.170916 0.024448 -0.623565 -0.062500 1 0 0 0 0 0 2 279089
-0.002171 -0.000025 0.120624 0.170906 0.024474 -0.623558 -0.062500 1 0 0 0 0 0 2 280007
-0.002171 -0.000025 0.120624 0.170911 0.024495 -0.623557 -0.062500 1 0 0 0 0 0 2 281016
-0.002171 -0.000025 0.120624 0.170900 0.024499 -0.623571 -0.062500 1 0 0 0 0 0 2 282026
-0.002171 -0.000025 0.120624 0.170895 0.024510 -0.623559 -0.062500 1 0 0 0 0 0 2 283006
-0.002171 -0.000025 0.120624 0.170894 0.024511 -0.623558 -0.062500 1 0 0 0 0 0 2 284008
-0.002171 -0.000025 0.120624 0.170903 0.024520 -0.623571 -0.062500 1 0 0 0 0 0 2 285015
-0.002171 -0.000025 0.120624 0.170895 0.024512 -0.623559 -0.062500 1 0 0 0 0 0 2 286012
-0.002171 -0.000025 0.120624 0.170907 0.024509 -0.623564 -0.062500 1 0 0 0 0 0 2 287008
-0.002171 -0.000025 0.120624 0.170896 0.024511 -0.623558 -0.062500 1 0 0 0 0 0 2 288008
-0.002171 -0.000025 0.120624 0.170891 0.024523 -0.623564 -0.062500 1 0 0 0 0 0 2 289023
-0.002171 -0.000025 0.120624 0.170906 0.024510 -0.623565 -0.062500 1 0 0 0 0 0 2 290013
-0.002171 -0.000025 0.120624 0.170896 0.024511 -0.623558 -0.062500 1 0 0 0 0 0 2 291012
-0.002171 -0.000025 0.120624 0.170904 0.024520 -0.623571 -0.062500 1 0 0 0 0 0 2 292024
-0.002171 -0.000025 0.120624 0.170896 0.024513 -0.623559 -0.062500 1 0 0 0 0 0 2 293007
-0.002171 -0.000025 0.120624 0.170895 0.024512 -0.623558 -0.062500 1 0 0 0 0 0 2 294018
-0.002171 -0.000025 0.120624 0.170907 0.024509 -0.623564 -0.062500 1 0 0 0 0 0 2 295014
-0.002171 -0.000025 0.120624 0.170893 0.024523 -0.623565 -0.062500 1 0 0 0 0 0 2 296027
-0.002171 -0.000025 0.120624 0.170907 0.024510 -0.623565 -0.062500 1 0 0 0 0 0 2 297012
-0.002171 -0.000025 0.120624 0.170896 0.024511 -0.623558 -0.062500 1 0 0 0 0 0 2 298028
-0.002171 -0.000025 0.120624 0.170883 0.024514 -0.623571 -0.062500 1 0 0 0 0 0 2 299024
-0.002171 -0.000025 0.120624 0.170905 0.024509 -0.623566 -0.062500 1 0 0 0 0 0 2 300022
-0.002171 -0.000025 0.120624 0.170896 0.024511 -0.623559 -0.062500 1 0 0 0 0 0 2 301022
-0.002171 -0.000025 0.120624 0.170894 0.024511 -0.623558 -0.062500 1 0 0 0 0 0 2 302022
-0.002171 -0.000025 0.120624 0.170903 0.024520 -0.623571 -0.062500 1 0 0 0 0 0 2 303021
-0.002171 -0.000025 0.120624 0.170895 0.024512 -0.623559 -0.062500 1 0 0 0 0 0 2 304023
-0.002171 -0.000025 0.120624 0.170907 0.024509 -0.623564 -0.062500 1 0 0 0 0 0 2 305022
-0.002171 -0.000025 0.120624 0.170896 0.024511 -0.623558 -0.062500 1 0 0 0 0 0 2 306031
-0.002171 -0.000025 0.120624 0.170891 0.024523 -0.623564 -0.062500 1 0 0 0 0 0 2 307025
-0.002171 -0.000025 0.120624 0.170906 0.024510 -0.623565 -0.062500 1 0 0 0 0 0 2 308029
-0.002171 -0.000025 0.120624 0.170896 0.024511 -0.623558 -0.062500 1 0 0 0 0 0 2 309023
-0.002171 -0.000025 0.120624 0.170903 0.024520 -0.623571 -0.062500 1 0 0 0 0 0 2 310023
-0.002171 -0.000025 0.120624 0.170896 0.024513 -0.623559 -0.062500 1 0 0 0 0 0 2 311022
-0.002171 -0.000025 0.120624 0.170895 0.024512 -0.623558 -0.062500 1 0 0 0 0 0 2 312023
-0.002171 -0.000025 0.120624 0.170903 0.024521 -0.623571 -0.062500 1 0 0 0 0 0 2 313020
-0.002171 -0.000025 0.120624 0.170896 0.024513 -0.623559 -0.062500 1 0 0 0 0 0 2 314021
-0.002171 -0.000025 0.120624 0.170907 0.024509 -0.623564 -0.062500 1 0 0 0 0 0 2 315021
-0.002171 -0.000025 0.120624 0.170896 0.024511 -0.623558 -0.062500 1 0 0 0 0 0 2 316023
-0.002171 -0.000025 0.120624 0.170891 0.024523 -0.623564 -0.062500 1 0 0 0 0 0 2 316992
-0.002171 -0.000025 0.120624 0.170906 0.024510 -0.623564 -0.062500 1 0 0 0 0 0 2 318021
-0.002171 -0.000025 0.120624 0.170888 0.024503 -0.623565 -0.062500 1 0 0 0 0 0 2 319020
-0.002171 -0.000025 0.120624 0.170906 0.024507 -0.623565 -0.062500 1 0 0 0 0 0 2 320022
-0.002171 -0.000025 0.120624 0.170892 0.024522 -0.623565 -0.062500 1 0 0 0 0 0 2 320990
-0.002171 -0.000025 0.120624 0.170894 0.024513 -0.623559 -0.062500 1 0 0 0 0 0 2 322010
-0.002171 -0.000025 0.120624 0.170906 0.024509 -0.623564 -0.062500 1 0 0 0 0 0 2 323021
-0.002171 -0.000025 0.120624 0.170892 0.024523 -0.623565 -0.062500 1 0 0 0 0 0 2 324021
-0.002171 -0.000025 0.120624 0.170906 0.024510 -0.623565 -0.062500 1 0 0 0 0 0 2 324998
-0.002171 -0.000025 0.120624 0.170896 0.024511 -0.623559 -0.062500 1 0 0 0 0 0 2 326022
-0.002171 -0.000025 0.120624 0.170895 0.024511 -0.623558 -0.062500 1 0 0 0 0 0 2 326993
-0.002171 -0.000025 0.120624 0.170903 0.024520 -0.623571 -0.062500 1 0 0 0 0 0 2 328022
-0.002171 -0.000025 0.120624 0.170895 0.024513 -0.623559 -0.062500 1 0 0 0 0 0 2 329020
-0.002171 -0.000025 0.120624 0.170907 0.024509 -0.623564 -0.062500 1 0 0 0 0 0 2 330008
-0.002171 -0.000025 0.120624 0.170893 0.024523 -0.623565 -0.062500 1 0 0 0 0 0 2 331021
-0.002171 -0.000025 0.120624 0.170894 0.024513 -0.623558 -0.062500 1 0 0 0 0 0 2 332021
-0.002171 -0.000025 0.120624 0.170907 0.024509 -0.623564 -0.062500 1 0 0 0 0 0 2 333021
-0.002171 -0.000025 0.120624 0.170896 0.024511 -0.623558 -0.062500 1 0 0 0 0 0 2 334021
-0.002171 -0.000025 0.120624 0.170904 0.024520 -0.623571 -0.062500 1 0 0 0 0 0 2 335021
-0.002171 -0.000025 0.120624 0.170896 0.024513 -0.623559 -0.062500 1 0 0 0 0 0 2 336022
-0.002171 -0.000025 0.120624 0.170895 0.024512 -0.623557 -0.062500 1 0 0 0 0 0 2 336991
-0.002171 -0.000025 0.120624 0.170895 0.024512 -0.623578 -0.062500 1 0 0 0 0 0 2 338020
-0.002171 -0.000025 0.120624 0.170894 0.024512 -0.623560 -0.062500 1 0 0 0 0 0 2 339022
-0.002171 -0.000025 0.120624 0.170894 0.024511 -0.623558 -0.062500 1 0 0 0 0 0 2 340022
-0.002171 -0.000025 0.120624 0.170906 0.024508 -0.623564 -0.062500 1 0 0 0 0 0 2 341019
-0.002171 -0.000025 0.120624 0.170892 0.024523 -0.623565 -0.062500 1 0 0 0 0 0 2 342014
-0.002171 -0.000025 0.120624 0.170906 0.024510 -0.623565 -0.062500 1 0 0 0 0 0 2 343005
-0.002171 -0.000025 0.120624 0.170896 0.024511 -0.623558 -0.062500 1 0 0 0 0 0 2 344014
-0.002171 -0.000025 0.120624 0.170894 0.024511 -0.623558 -0.062500 1 0 0 0 0 0 2 345005
-0.002171 -0.000025 0.120624 0.170903 0.024520 -0.623571 -0.062500 1 0 0 0 0 0 2 346014
-0.002171 -0.000025 0.120624 0.170895 0.024512 -0.623559 -0.062500 1 0 0 0 0 0 2 347005
-0.002171 -0.000025 0.120624 0.170907 0.024509 -0.623564 -0.062500 1 0 0 0 0 0 2 348014
-0.002171 -0.000025 0.120624 0.170893 0.024523 -0.623565 -0.062500 1 0 0 0 0 0 2 349005
-0.002171 -0.000025 0.120624 0.170894 0.024513 -0.623558 -0.062500 1 0 0 0 0 0 2 350014
-0.002171 -0.000025 0.120624 0.170907 0.024509 -0.623564 -0.062500 1 0 0 0 0 0 2 351005
-0.002171 -0.000025 0.120624 0.170896 0.024511 -0.623558 -0.062500 1 0 0 0 0 0 2 352014
-0.002171 -0.000025 0.120624 0.170904 0.024520 -0.623571 -0.062500 1 0 0 0 0 0 2 353003
-0.002171 -0.000025 0.120624 0.170896 0.024513 -0.623559 -0.062500 1 0 0 0 0 0 2 354015
-0.002171 -0.000025 0.120624 0.170895 0.024512 -0.623557 -0.062500 1 0 0 0 0 0 2 355014
-0.002171 -0.000025 0.120624 0.170903 0.024521 -0.623570 -0.062500 1 0 0 0 0 0 2 356023
-0.002171 -0.000025 0.120624 0.170896 0.024513 -0.623559 -0.062500 1 0 0 0 0 0 2 357021
-0.002171 -0.000025 0.120624 0.170899 0.024500 -0.623571 -0.062500 1 0 0 0 0 0 2 358013
-0.002171 -0.000025 0.120624 0.170895 0.024510 -0.623559 -0.062500 1 0 0 0 0 0 2 359021
-0.002171 -0.000025 0.120624 0.170891 0.024523 -0.623565 -0.062500 1 0 0 0 0 0 2 360020
-0.002171 -0.000025 0.120624 0.170906 0.024510 -0.623565 -0.062500 1 0 0 0 0 0 2 361020
-0.002171 -0.000025 0.120624 0.170896 0.024511 -0.623558 -0.062500 1 0 0 0 0 0 2 361991
-0.002171 -0.000025 0.120624 0.170903 0.024520 -0.623571 -0.062500 1 0 0 0 0 0 2 362993
-0.002171 -0.000025 0.120624 0.170895 0.024512 -0.623559 -0.062500 1 0 0 0 0 0 2 363995
-0.002171 -0.000025 0.120624 0.170894 0.024512 -0.623558 -0.062500 1 0 0 0 0 0 2 365009
-0.002171 -0.000025 0.120624 0.170907 0.024508 -0.623564 -0.062500 1 0 0 0 0 0 2 365991
-0.002171 -0.000025 0.120624 0.170892 0.024523 -0.623565 -0.062500 1 0 0 0 0 0 2 367020
-0.002171 -0.000025 0.120624 0.170906 0.024510 -0.623565 -0.062500 1 0 0 0 0 0 2 368021
-0.002171 -0.000025 0.120624 0.170896 0.024511 -0.623558 -0.062500 1 0 0 0 0 0 2 369020
-0.002171 -0.000025 0.120624 0.170891 0.024523 -0.623564 -0.062500 1 0 0 0 0 0 2 370018
-0.002171 -0.000025 0.120624 0.170906 0.024510 -0.623565 -0.062500 1 0 0 0 0 0 2 371020
-0.002171 -0.000025 0.120624 0.170896 0.024512 -0.623558 -0.062500 1 0 0 0 0 0 2 372025
-0.002171 -0.000025 0.120624 0.170907 0.024509 -0.623564 -0.062500 1 0 0 0 0 0 2 373019
-0.002171 -0.000025 0.120624 0.170893 0.024523 -0.623565 -0.062500 1 0 0 0 0 0 2 374023
-0.002171 -0.000025 0.120624 0.170894 0.024513 -0.623558 -0.062500 1 0 0 0 0 0 2 375009
-0.002171 -0.000025 0.120624 0.170907 0.024509 -0.623564 -0.062500 1 0 0 0 0 0 2 376015
-0.002171 -0.000025 0.120624 0.170884 0.024514 -0.623572 -0.062500 1 0 0 0 0 0 2 377020
-0.002171 -0.000025 0.120624 0.170893 0.024512 -0.623559 -0.062500 1 0 0 0 0 0 2 378019
-0.002171 -0.000025 0.120624 0.170906 0.024509 -0.623564 -0.062500 1 0 0 0 0 0 2 379019
-0.002171 -0.000025 0.120624 0.170895 0.024511 -0.623558 -0.062500 1 0 0 0 0 0 2 380020
-0.002171 -0.000025 0.120624 0.170903 0.024520 -0.623571 -0.062500 1 0 0 0 0 0 2 381018
-0.002171 -0.000025 0.120624 0.170895 0.024512 -0.623559 -0.062500 1 0 0 0 0 0 2 382021
-0.002171 -0.000025 0.120624 0.170894 0.024512 -0.623558 -0.062500 1 0 0 0 0 0 2 383020
-0.002171 -0.000025 0.120624 0.170906 0.024508 -0.623564 -0.062500 1 0 0 0 0 0 2 384021
-0.002171 -0.000025 0.120624 0.170892 0.024523 -0.623565 -0.062500 1 0 0 0 0 0 2 385026
-0.002171 -0.000025 0.120624 0.170906 0.024510 -0.623565 -0.062500 1 0 0 0 0 0 2 386019
-0.002171 -0.000025 0.120624 0.170896 0.024511 -0.623558 -0.062500 1 0 0 0 0 0 2 387019
-0.002171 -0.000025 0.120624 0.170904 0.024520 -0.623571 -0.062500 1 0 0 0 0 0 2 388021
-0.002171 -0.000025 0.120624 0.170896 0.024513 -0.623559 -0.062500 1 0 0 0 0 0 2 389020
-0.002171 -0.000025 0.120624 0.170895 0.024512 -0.623558 -0.062500 1 0 0 0 0 0 2 390020
-0.002171 -0.000025 0.120624 0.170907 0.024509 -0.623564 -0.062500 1 0 0 0 0 0 2 391019
-0.002171 -0.000025 0.120624 0.170893 0.024523 -0.623565 -0.062500 1 0 0 0 0 0 2 392008
-0.002171 -0.000025 0.120624 0.170894 0.024513 -0.623558 -0.062500 1 0 0 0 0 0 2 393017
-0.002171 -0.000025 0.120624 0.170907 0.024509 -0.623564 -0.062500 1 0 0 0 0 0 2 394145
-0.002171 -0.000025 0.120624 0.170893 0.024523 -0.623565 -0.062500 1 0 0 0 0 0 2 395016
-0.002171 -0.000025 0.120624 0.170907 0.024510 -0.623565 -0.062500 1 0 0 0 0 0 2 396094
-0.002171 -0.000025 0.120624 0.170896 0.024512 -0.623558 -0.062500 1 0 0 0 0 0 2 397097
-0.002171 -0.000025 0.120624 0.170899 0.024500 -0.623571 -0.062500 1 0 0 0 0 0 2 398093
-0.002171 -0.000025 0.120624 0.170892 0.024522 -0.623566 -0.062500 1 0 0 0 0 0 2 399095
-0.002171 -0.000025 0.120624 0.170894 0.024512 -0.623559 -0.062500 1 0 0 0 0 0 2 400090
-0.002171 -0.000025 0.120624 0.170907 0.024509 -0.623564 -0.062500 1 0 0 0 0 0 2 401065
-0.002171 -0.000025 0.120624 0.170896 0.024511 -0.623558 -0.062500 1 0 0 0 0 0 2 402064
-0.002171 -0.000025 0.120624 0.170891 0.024523 -0.623564 -0.062500 1 0 0 0 0 0 2 403060
-0.002171 -0.000025 0.120624 0.170906 0.024510 -0.623565 -0.062500 1 0 0 0 0 0 2 404094
-0.002171 -0.000025 0.120624 0.170896 0.024511 -0.623558 -0.062500 1 0 0 0 0 0 2 405070
-0.002171 -0.000025 0.120624 0.170903 0.024520 -0.623571 -0.062500 1 0 0 0 0 0 2 406062
-0.002171 -0.000025 0.120624 0.170896 0.024513 -0.623559 -0.062500 1 0 0 0 0 0 2 407063
-0.002171 -0.000025 0.120624 0.170895 0.024512 -0.623558 -0.062500 1 0 0 0 0 0 2 408063
-0.002171 -0.000025 0.120624 0.170903 0.024520 -0.623571 -0.062500 1 0 0 0 0 0 2 409085
-0.002171 -0.000025 0.120624 0.170895 0.024513 -0.623559 -0.062500 1 0 0 0 0 0 2 410214
-0.002171 -0.000025 0.120624 0.170907 0.024509 -0.623564 -0.062500 1 0 0 0 0 0 2 411087
-0.002171 -0.000025 0.120624 0.170896 0.024511 -0.623558 -0.062500 1 0 0 0 0 0 2 412090
-0.002171 -0.000025 0.120624 0.170891 0.024523 -0.623564 -0.062500 1 0 0 0 0 0 2 413070
-0.002171 -0.000025 0.120624 0.170906 0.024510 -0.623564 -0.062500 1 0 0 0 0 0 2 414211
-0.002171 -0.000025 0.120624 0.170896 0.024512 -0.623558 -0.062500 1 0 0 0 0 0 2 415193
-0.002171 -0.000025 0.120624 0.170895 0.024512 -0.623578 -0.062500 1 0 0 0 0 0 2 416210
-0.002171 -0.000025 0.120624 0.170895 0.024512 -0.623560 -0.062500 1 0 0 0 0 0 2 417213
-0.002171 -0.000025 0.120624 0.170894 0.024511 -0.623558 -0.062500 1 0 0 0 0 0 2 418212
-0.002171 -0.000025 0.120624 0.170906 0.024508 -0.623564 -0.062500 1 0 0 0 0 0 2 419195
-0.002171 -0.000025 0.120624 0.170892 0.024523 -0.623565 -0.062500 1 0 0 0 0 0 2 420210
-0.002171 -0.000025 0.120624 0.170894 0.024513 -0.623559 -0.062500 1 0 0 0 0 0 2 421194
-0.002171 -0.000025 0.120624 0.170906 0.024509 -0.623564 -0.062500 1 0 0 0 0 0 2 422210
-0.002171 -0.000025 0.120624 0.170896 0.024511 -0.623558 -0.062500 1 0 0 0 0 0 2 423193
-0.002171 -0.000025 0.120624 0.170903 0.024520 -0.623571 -0.062500 1 0 0 0 0 0 2 424136
-0.002171 -0.000025 0.120624 0.170895 0.024512 -0.623559 -0.062500 1 0 0 0 0 0 2 425128
-0.002171 -0.000025 0.120624 0.170894 0.024512 -0.623558 -0.062500 1 0 0 0 0 0 2 426003
-0.002171 -0.000025 0.120624 0.170903 0.024520 -0.623571 -0.062500 1 0 0 0 0 0 2 427002
-0.002171 -0.000025 0.120624 0.170895 0.024513 -0.623559 -0.062500 1 0 0 0 0 0 2 428137
-0.002171 -0.000025 0.120624 0.170907 0.024509 -0.623564 -0.062500 1 0 0 0 0 0 2 429128
-0.002171 -0.000025 0.120624 0.170896 0.024511 -0.623558 -0.062500 1 0 0 0 0 0 2 430137
-0.002171 -0.000025 0.120624 0.170904 0.024520 -0.623571 -0.062500 1 0 0 0 0 0 2 431127
-0.002171 -0.000025 0.120624 0.170896 0.024513 -0.623559 -0.062500 1 0 0 0 0 0 2 432148
-0.002171 -0.000025 0.120624 0.170895 0.024512 -0.623558 -0.062500 1 0 0 0 0 0 2 433021
-0.002171 -0.000025 0.120624 0.170903 0.024521 -0.623571 -0.062500 1 0 0 0 0 0 2 434139
-0.002171 -0.000025 0.120624 0.170896 0.024513 -0.623559 -0.062500 1 0 0 0 0 0 2 435117
-0.002171 -0.000025 0.120624 0.170895 0.024512 -0.623557 -0.062500 1 0 0 0 0 0 2 436006
-0.002171 -0.000025 0.120624 0.170898 0.024500 -0.623571 -0.062500 1 0 0 0 0 0 2 437009
-0.002171 -0.000025 0.120624 0.170891 0.024522 -0.623566 -0.062500 1 0 0 0 0 0 2 438274
-0.002171 -0.000025 0.120624 0.170906 0.024510 -0.623565 -0.062500 1 0 0 0 0 0 2 439135
-0.002171 -0.000025 0.120624 0.170896 0.024511 -0.623559 -0.062500 1 0 0 0 0 0 2 440140
-0.002171 -0.000025 0.120624 0.170894 0.024511 -0.623558 -0.062500 1 0 0 0 0 0 2 440991
-0.002171 -0.000025 0.120624 0.170903 0.024520 -0.623571 -0.062500 1 0 0 0 0 0 2 442132
-0.002171 -0.000025 0.120624 0.170895 0.024512 -0.623559 -0.062500 1 0 0 0 0 0 2 443135
-0.002171 -0.000025 0.120624 0.170907 0.024509 -0.623564 -0.062500 1 0 0 0 0 0 2 444134
-0.002171 -0.000025 0.120624 0.170893 0.024523 -0.623565 -0.062500 1 0 0 0 0 0 2 445132
-0.002171 -0.000025 0.120624 0.170894 0.024513 -0.623558 -0.062500 1 0 0 0 0 0 2 446131
-0.002171 -0.000025 0.120624 0.170907 0.024509 -0.623564 -0.062500 1 0 0 0 0 0 2 447131
-0.002171 -0.000025 0.120624 0.170896 0.024511 -0.623558 -0.062500 1 0 0 0 0 0 2 448133
-0.002171 -0.000025 0.120624 0.170904 0.024520 -0.623571 -0.062500 1 0 0 0 0 0 2 449135
-0.002171 -0.000025 0.120624 0.170896 0.024513 -0.623559 -0.062500 1 0 0 0 0 0 2 450009
-0.002171 -0.000025 0.120624 0.170895 0.024512 -0.623558 -0.062500 1 0 0 0 0 0 2 451117
-0.002171 -0.000025 0.120624 0.170903 0.024521 -0.623570 -0.062500 1 0 0 0 0 0 2 452140
-0.002171 -0.000025 0.120624 0.170896 0.024513 -0.623559 -0.062500 1 0 0 0 0 0 2 453005
-0.002171 -0.000025 0.120624 0.170907 0.024509 -0.623564 -0.062500 1 0 0 0 0 0 2 454135
-0.002171 -0.000025 0.120624 0.170896 0.024511 -0.623558 -0.062500 1 0 0 0 0 0 2 455131
-0.002171 -0.000025 0.120624 0.170883 0.024514 -0.623571 -0.062500 1 0 0 0 0 0 2 456132
-0.002171 -0.000025 0.120624 0.170905 0.024509 -0.623566 -0.062500 1 0 0 0 0 0 2 457130
-0.002171 -0.000025 0.120624 0.170895 0.024511 -0.623559 -0.062500 1 0 0 0 0 0 2 458131
-0.002171 -0.000025 0.120624 0.170903 0.024520 -0.623571 -0.062500 1 0 0 0 0 0 2 459132
-0.002171 -0.000025 0.120624 0.170895 0.024512 -0.623559 -0.062500 1 0 0 0 0 0 2 460134
-0.002171 -0.000025 0.120624 0.170894 0.024512 -0.623558 -0.062500 1 0 0 0 0 0 2 461131
-0.002171 -0.000025 0.120624 0.170907 0.024508 -0.623564 -0.062500 1 0 0 0 0 0 2 462130
-0.002171 -0.000025 0.120624 0.170892 0.024523 -0.623565 -0.062500 1 0 0 0 0 0 2 463132
-0.002171 -0.000025 0.120624 0.170894 0.024513 -0.623558 -0.062500 1 0 0 0 0 0 2 464007
-0.002171 -0.000025 0.120624 0.170906 0.024509 -0.623564 -0.062500 1 0 0 0 0 0 2 465131
-0.002171 -0.000025 0.120624 0.170892 0.024523 -0.623565 -0.062500 1 0 0 0 0 0 2 466130
-0.002171 -0.000025 0.120624 0.170906 0.024510 -0.623565 -0.062500 1 0 0 0 0 0 2 467131
-0.002171 -0.000025 0.120624 0.170896 0.024511 -0.623558 -0.062500 1 0 0 0 0 0 2 468132
-0.002171 -0.000025 0.120624 0.170907 0.024509 -0.623564 -0.062500 1 0 0 0 0 0 2 469131
-0.002171 -0.000025 0.120624 0.170893 0.024523 -0.623565 -0.062500 1 0 0 0 0 0 2 470129
-0.002171 -0.000025 0.120624 0.170894 0.024513 -0.623558 -0.062500 1 0 0 0 0 0 2 471131
-0.002171 -0.000025 0.120624 0.170907 0.024509 -0.623564 -0.062500 1 0 0 0 0 0 2 472132
-0.002171 -0.000025 0.120624 0.170896 0.024511 -0.623558 -0.062500 1 0 0 0 0 0 2 473134
-0.002171 -0.000025 0.120624 0.170904 0.024520 -0.623571 -0.062500 1 0 0 0 0 0 2 474124
-0.002171 -0.000025 0.120624 0.170896 0.024513 -0.623559 -0.062500 1 0 0 0 0 0 2 475131
-0.002171 -0.000025 0.120624 0.170887 0.024503 -0.623564 -0.062500 1 0 0 0 0 0 2 476130
-0.002171 -0.000025 0.120624 0.170902 0.024519 -0.623572 -0.062500 1 0 0 0 0 0 2 477004
-0.002171 -0.000025 0.120624 0.170895 0.024512 -0.623559 -0.062500 1 0 0 0 0 0 2 478131
-0.002171 -0.000025 0.120624 0.170894 0.024511 -0.623558 -0.062500 1 0 0 0 0 0 2 479131
-0.002171 -0.000025 0.120624 0.170906 0.024508 -0.623564 -0.062500 1 0 0 0 0 0 2 480131
-0.002171 -0.000025 0.120624 0.170892 0.024523 -0.623565 -0.062500 1 0 0 0 0 0 2 481112
-0.002171 -0.000025 0.120624 0.170906 0.024510 -0.623565 -0.062500 1 0 0 0 0 0 2 482129
-0.002171 -0.000025 0.120624 0.170896 0.024511 -0.623558 -0.062500 1 0 0 0 0 0 2 483129
-0.002171 -0.000025 0.120624 0.170891 0.024523 -0.623564 -0.062500 1 0 0 0 0 0 2 484127
-0.002171 -0.000025 0.120624 0.170906 0.024510 -0.623565 -0.062500 1 0 0 0 0 0 2 485122
-0.002171 -0.000025 0.120624 0.170896 0.024511 -0.623558 -0.062500 1 0 0 0 0 0 2 486129
-0.002171 -0.000025 0.120624 0.170907 0.024508 -0.623564 -0.062500 1 0 0 0 0 0 2 487120
-0.002171 -0.000025 0.120624 0.170893 0.024523 -0.623565 -0.062500 1 0 0 0 0 0 2 488129
-0.002171 -0.000025 0.120624 0.170894 0.024513 -0.623558 -0.062500 1 0 0 0 0 0 2 489120
-0.002171 -0.000025 0.120624 0.170907 0.024509 -0.623564 -0.062500 1 0 0 0 0 0 2 490128
-0.002171 -0.000025 0.120624 0.170893 0.024523 -0.623565 -0.062500 1 0 0 0 0 0 2 491119
-0.002171 -0.000025 0.120624 0.170907 0.024510 -0.623565 -0.062500 1 0 0 0 0 0 2 492121
-0.002171 -0.000025 0.120624 0.170896 0.024512 -0.623558 -0.062500 1 0 0 0 0 0 2 493128
-0.002171 -0.000025 0.120624 0.170895 0.024512 -0.623557 -0.062500 1 0 0 0 0 0 2 494119
-0.002171 -0.000025 0.120624 0.170895 0.024512 -0.623577 -0.062500 1 0 0 0 0 0 2 495127
-0.002171 -0.000025 0.120624 0.170894 0.024511 -0.623560 -0.062500 1 0 0 0 0 0 2 496126
-0.002171 -0.000025 0.120624 0.170907 0.024508 -0.623564 -0.062500 1 0 0 0 0 0 2 497180
-0.002171 -0.000025 0.120624 0.170896 0.024511 -0.623558 -0.062500 1 0 0 0 0 0 2 498126
-0.002171 -0.000025 0.120624 0.170891 0.024523 -0.623564 -0.062500 1 0 0 0 0 0 2 499135
-0.002171 -0.000025 0.120624 0.170906 0.024510 -0.623565 -0.062500 1 0 0 0 0 0 2 500143
-0.002171 -0.000025 0.120624 0.170896 0.024511 -0.623558 -0.062500 1 0 0 0 0 0 2 501133
-0.002171 -0.000025 0.120624 0.170903 0.024520 -0.623571 -0.062500 1 0 0 0 0 0 2 502132
-0.002171 -0.000025 0.120624 0.170896 0.024512 -0.623559 -0.062500 1 0 0 0 0 0 2 503133
-0.002171 -0.000025 0.120624 0.170895 0.024512 -0.623558 -0.062500 1 0 0 0 0 0 2 504140
-0.002171 -0.000025 0.120624 0.170903 0.024520 -0.623571 -0.062500 1 0 0 0 0 0 2 505143
-0.002171 -0.000025 0.120624 0.170895 0.024513 -0.623559 -0.062500 1 0 0 0 0 0 2 506146
-0.002171 -0.000025 0.120624 0.170907 0.024509 -0.623564 -0.062500 1 0 0 0 0 0 2 507112
-0.002171 -0.000025 0.120624 0.170896 0.024511 -0.623558 -0.062500 1 0 0 0 0 0 2 508139
-0.002171 -0.000025 0.120624 0.170891 0.024523 -0.623564 -0.062500 1 0 0 0 0 0 2 509140
-0.002171 -0.000025 0.120624 0.170906 0.024510 -0.623565 -0.062500 1 0 0 0 0 0 2 510111
-0.002171 -0.000025 0.120624 0.170896 0.024512 -0.623558 -0.062500 1 0 0 0 0 0 2 511140
-0.002171 -0.000025 0.120624 0.170907 0.024509 -0.623564 -0.062500 1 0 0 0 0 0 2 512142
-0.002171 -0.000025 0.120624 0.170893 0.024523 -0.623565 -0.062500 1 0 0 0 0 0 2 513138
-0.002171 -0.000025 0.120624 0.170895 0.024513 -0.623558 -0.062500 1 0 0 0 0 0 2 514134
-0.002171 -0.000025 0.120624 0.170899 0.024500 -0.623571 -0.062500 1 0 0 0 0 0 2 515142
-0.002171 -0.000025 0.120624 0.170891 0.024522 -0.623566 -0.062500 1 0 0 0 0 0 2 516147
-0.002171 -0.000025 0.120624 0.170894 0.024513 -0.623559 -0.062500 1 0 0 0 0 0 2 517143
-0.002171 -0.000025 0.120624 0.170906 0.024509 -0.623564 -0.062500 1 0 0 0 0 0 2 518139
-0.002171 -0.000025 0.120624 0.170896 0.024511 -0.623558 -0.062500 1 0 0 0 0 0 2 519135
-0.002171 -0.000025 0.120624 0.170903 0.024520 -0.623571 -0.062500 1 0 0 0 0 0 2 520138
-0.002171 -0.000025 0.120624 0.170895 0.024512 -0.623559 -0.062500 1 0 0 0 0 0 2 521140
-0.002171 -0.000025 0.120624 0.170894 0.024511 -0.623558 -0.062500 1 0 0 0 0 0 2 522140
-0.002171 -0.000025 0.120624 0.170903 0.024520 -0.623571 -0.062500 1 0 0 0 0 0 2 523140
-0.002171 -0.000025 0.120624 0.170895 0.024513 -0.623559 -0.062500 1 0 0 0 0 0 2 524141
-0.002171 -0.000025 0.120624 0.170907 0.024509 -0.623564 -0.062500 1 0 0 0 0 0 2 525140
-0.002171 -0.000025 0.120624 0.170896 0.024511 -0.623558 -0.062500 1 0 0 0 0 0 2 526142
-0.002171 -0.000025 0.120624 0.170891 0.024523 -0.623564 -0.062500 1 0 0 0 0 0 2 527139
-0.002171 -0.000025 0.120624 0.170906 0.024510 -0.623565 -0.062500 1 0 0 0 0 0 2 528138
-0.002171 -0.000025 0.120624 0.170896 0.024511 -0.623558 -0.062500 1 0 0 0 0 0 2 529111
-0.002171 -0.000025 0.120624 0.170904 0.024520 -0.623571 -0.062500 1 0 0 0 0 0 2 530140
-0.002171 -0.000025 0.120624 0.170896 0.024513 -0.623559 -0.062500 1 0 0 0 0 0 2 531138
-0.002171 -0.000025 0.120624 0.170895 0.024512 -0.623558 -0.062500 1 0 0 0 0 0 2 532141
-0.002171 -0.000025 0.120624 0.170907 0.024509 -0.623564 -0.062500 1 0 0 0 0 0 2 533138
-0.002171 -0.000025 0.120624 0.170884 0.024514 -0.623572 -0.062500 1 0 0 0 0 0 2 534139
-0.002171 -0.000025 0.120624 0.170905 0.024509 -0.623566 -0.062500 1 0 0 0 0 0 2 535140
-0.002171 -0.000025 0.120624 0.170896 0.024511 -0.623559 -0.062500 1 0 0 0 0 0 2 536141
-0.002171 -0.000025 0.120624 0.170894 0.024511 -0.623558 -0.062500 1 0 0 0 0 0 2 537139
-0.002171 -0.000025 0.120624 0.170903 0.024520 -0.623571 -0.062500 1 0 0 0 0 0 2 538121
-0.002171 -0.000025 0.120624 0.170895 0.024512 -0.623559 -0.062500 1 0 0 0 0 0 2 539139
-0.002171 -0.000025 0.120624 0.170907 0.024508 -0.623564 -0.062500 1 0 0 0 0 0 2 540139
-0.002171 -0.000025 0.120624 0.170893 0.024523 -0.623565 -0.062500 1 0 0 0 0 0 2 541138
-0.002171 -0.000025 0.120624 0.170894 0.024513 -0.623558 -0.062500 1 0 0 0 0 0 2 542140
-0.002171 -0.000025 0.120624 0.170907 0.024509 -0.623564 -0.062500 1 0 0 0 0 0 2 543139
-0.002171 -0.000025 0.120624 0.170896 0.024511 -0.623558 -0.062500 1 0 0 0 0 0 2 544140
-0.002171 -0.000025 0.120624 0.170904 0.024520 -0.623571 -0.062500 1 0 0 0 0 0 2 545139
-0.002171 -0.000025 0.120624 0.170896 0.024512 -0.623559 -0.062500 1 0 0 0 0 0 2 546140
-0.002171 -0.000025 0.120624 0.170895 0.024512 -0.623558 -0.062500 1 0 0 0 0 0 2 547108
-0.002171 -0.000025 0.120624 0.170903 0.024520 -0.623571 -0.062500 1 0 0 0 0 0 2 548138
-0.002171 -0.000025 0.120624 0.170896 0.024513 -0.623559 -0.062500 1 0 0 0 0 0 2 549140
-0.002171 -0.000025 0.120624 0.170907 0.024509 -0.623564 -0.062500 1 0 0 0 0 0 2 550128
-0.002171 -0.000025 0.120624 0.170896 0.024511 -0.623558 -0.062500 1 0 0 0 0 0 2 551133
-0.002171 -0.000025 0.120624 0.170892 0.024523 -0.623564 -0.062500 1 0 0 0 0 0 2 552124
-0.002171 -0.000025 0.120624 0.170907 0.024510 -0.623564 -0.062500 1 0 0 0 0 0 2 553133
-0.002171 -0.000025 0.120624 0.170896 0.024512 -0.623558 -0.062500 1 0 0 0 0 0 2 554123
-0.002171 -0.000025 0.120624 0.170895 0.024512 -0.623578 -0.062500 1 0 0 0 0 0 2 555132
-0.002171 -0.000025 0.120624 0.170895 0.024511 -0.623560 -0.062500 1 0 0 0 0 0 2 556123
-0.002171 -0.000025 0.120624 0.170894 0.024511 -0.623558 -0.062500 1 0 0 0 0 0 2 557133
-0.002171 -0.000025 0.120624 0.170907 0.024508 -0.623564 -0.062500 1 0 0 0 0 0 2 558124
-0.002171 -0.000025 0.120624 0.170892 0.024523 -0.623565 -0.062500 1 0 0 0 0 0 2 559118
-0.002171 -0.000025 0.120624 0.170894 0.024513 -0.623558 -0.062500 1 0 0 0 0 0 2 560132
-0.002171 -0.000025 0.120624 0.170906 0.024509 -0.623564 -0.062500 1 0 0 0 0 0 2 561130
-0.002171 -0.000025 0.120624 0.170896 0.024511 -0.623558 -0.062500 1 0 0 0 0 0 2 562133
-0.002171 -0.000025 0.120624 0.170903 0.024520 -0.623571 -0.062500 1 0 0 0 0 0 2 563130
-0.002171 -0.000025 0.120624 0.170896 0.024512 -0.623559 -0.062500 1 0 0 0 0 0 2 564143
-0.002171 -0.000025 0.120624 0.170895 0.024512 -0.623558 -0.062500 1 0 0 0 0 0 2 565141
-0.002171 -0.000025 0.120624 0.170903 0.024520 -0.623570 -0.062500 1 0 0 0 0 0 2 566128
-0.002171 -0.000025 0.120624 0.170895 0.024513 -0.623559 -0.062500 1 0 0 0 0 0 2 567131
-0.002171 -0.000025 0.120624 0.170907 0.024509 -0.623564 -0.062500 1 0 0 0 0 0 2 568122
-0.002171 -0.000025 0.120624 0.170896 0.024511 -0.623558 -0.062500 1 0 0 0 0 0 2 569130
-0.002171 -0.000025 0.120624 0.170904 0.024520 -0.623571 -0.062500 1 0 0 0 0 0 2 570136
-0.002171 -0.000025 0.120624 0.170896 0.024513 -0.623559 -0.062500 1 0 0 0 0 0 2 571143
-0.002171 -0.000025 0.120624 0.170895 0.024512 -0.623557 -0.062500 1 0 0 0 0 0 2 572135
-0.002171 -0.000025 0.120624 0.170895 0.024512 -0.623578 -0.062500 1 0 0 0 0 0 2 573120
-0.002171 -0.000025 0.120624 0.170894 0.024511 -0.623560 -0.062500 1 0 0 0 0 0 2 574127
-0.002171 -0.000025 0.120624 0.170894 0.024511 -0.623558 -0.062500 1 0 0 0 0 0 2 575129
-0.002171 -0.000025 0.120624 0.170906 0.024508 -0.623564 -0.062500 1 0 0 0 0 0 2 576128
-0.002171 -0.000025 0.120624 0.170892 0.024522 -0.623565 -0.062500 1 0 0 0 0 0 2 577126
-0.002171 -0.000025 0.120624 0.170906 0.024510 -0.623565 -0.062500 1 0 0 0 0 0 2 578128
-0.002171 -0.000025 0.120624 0.170896 0.024511 -0.623558 -0.062500 1 0 0 0 0 0 2 579125
-0.002171 -0.000025 0.120624 0.170891 0.024523 -0.623564 -0.062500 1 0 0 0 0 0 2 580129
-0.002171 -0.000025 0.120624 0.170906 0.024510 -0.623565 -0.062500 1 0 0 0 0 0 2 581132
-0.002171 -0.000025 0.120624 0.170896 0.024511 -0.623558 -0.062500 1 0 0 0 0 0 2 582130
-0.002171 -0.000025 0.120624 0.170907 0.024508 -0.623564 -0.062500 1 0 0 0 0 0 2 583128
-0.002171 -0.000025 0.120624 0.170893 0.024523 -0.623565 -0.062500 1 0 0 0 0 0 2 584128
-0.002171 -0.000025 0.120624 0.170894 0.024513 -0.623558 -0.062500 1 0 0 0 0 0 2 585127
-0.002171 -0.000025 0.120624 0.170907 0.024509 -0.623564 -0.062500 1 0 0 0 0 0 2 586126
-0.002171 -0.000025 0.120624 0.170893 0.024523 -0.623565 -0.062500 1 0 0 0 0 0 2 587126
-0.002171 -0.000025 0.120624 0.170907 0.024510 -0.623565 -0.062500 1 0 0 0 0 0 2 588128
-0.002171 -0.000025 0.120624 0.170896 0.024512 -0.623558 -0.062500 1 0 0 0 0 0 2 589127
-0.002171 -0.000025 0.120624 0.170895 0.024512 -0.623557 -0.062500 1 0 0 0 0 0 2 590126
-0.002171 -0.000025 0.120624 0.170903 0.024520 -0.623570 -0.062500 1 0 0 0 0 0 2 591126
-0.002171 -0.000025 0.120624 0.170896 0.024513 -0.623559 -0.062500 1 0 0 0 0 0 2 592127
-0.002176 -0.000006 0.120613 0.245324 -0.230610 -0.475791 -0.062500 1 0 0 0 0 0 2 593127
-0.002179 0.000003 0.120609 0.221533 -0.144837 -0.547753 -0.062500 1 0 0 0 0 0 2 594125
-0.002180 0.000007 0.120608 0.202837 -0.080713 -0.585201 -0.062500 1 0 0 0 0 0 2 595124
-0.002181 0.000010 0.120608 0.192568 -0.046537 -0.599495 -0.062500 1 0 0 0 0 0 2 596129
-0.002181 0.000011 0.120607 0.187257 -0.029240 -0.604601 -0.062500 1 0 0 0 0 0 2 597124
-0.002182 0.000011 0.120607 0.184538 -0.020573 -0.606401 -0.062500 1 0 0 0 0 0 2 598126
-0.002182 0.000012 0.120607 0.183176 -0.016252 -0.607018 -0.062500 1 0 0 0 0 0 2 599125
-0.002182 0.000012 0.120607 0.182488 -0.014075 -0.607244 -0.062500 1 0 0 0 0 0 2 600128
-0.002182 0.000012 0.120607 0.182132 -0.012988 -0.607312 -0.062500 1 0 0 0 0 0 2 601125
-0.002182 0.000012 0.120607 0.181967 -0.012453 -0.607334 -0.062500 1 0 0 0 0 0 2 602126
-0.002182 0.000012 0.120607 0.181884 -0.012181 -0.607357 -0.062500 1 0 0 0 0 0 2 603125
-0.002182 0.000012 0.120607 0.181840 -0.012038 -0.607354 -0.062500 1 0 0 0 0 0 2 604120
-0.002182 0.000012 0.120607 0.181812 -0.011980 -0.607355 -0.062500 1 0 0 0 0 0 2 605129
-0.002182 0.000012 0.120607 0.181799 -0.011943 -0.607355 -0.062500 1 0 0 0 0 0 2 606129
-0.002182 0.000012 0.120607 0.181803 -0.011920 -0.607355 -0.062500 1 0 0 0 0 0 2 607126
-0.002182 0.000012 0.120607 0.181804 -0.011919 -0.607355 -0.062500 1 0 0 0 0 0 2 608126
-0.002182 0.000012 0.120607 0.181801 -0.011907 -0.607361 -0.062500 1 0 0 0 0 0 2 609127
-0.002182 0.000012 0.120607 0.181793 -0.011915 -0.607349 -0.062500 1 0 0 0 0 0 2 610125
-0.002182 0.000012 0.120607 0.181801 -0.011907 -0.607361 -0.062500 1 0 0 0 0 0 2 611126
-0.002182 0.000012 0.120607 0.181789 -0.011903 -0.607356 -0.062500 1 0 0 0 0 0 2 612126
-0.002182 0.000012 0.120607 0.181791 -0.011915 -0.607348 -0.062500 1 0 0 0 0 0 2 613125
-0.002182 0.000012 0.120607 0.181800 -0.011907 -0.607360 -0.062500 1 0 0 0 0 0 2 614124
-0.002182 0.000012 0.120607 0.181789 -0.011903 -0.607356 -0.062500 1 0 0 0 0 0 2 615125
-0.002182 0.000012 0.120607 0.181800 -0.011906 -0.607361 -0.062500 1 0 0 0 0 0 2 616123
-0.002182 0.000012 0.120607 0.181793 -0.011915 -0.607349 -0.062500 1 0 0 0 0 0 2 617116
-0.002182 0.000012 0.120607 0.181780 -0.011913 -0.607361 -0.062500 1 0 0 0 0 0 2 618123
-0.002182 0.000012 0.120607 0.181799 -0.011907 -0.607362 -0.062500 1 0 0 0 0 0 2 619115
-0.002182 0.000012 0.120607 0.181792 -0.011915 -0.607349 -0.062500 1 0 0 0 0 0 2 620125
-0.002182 0.000012 0.120607 0.181800 -0.011908 -0.607361 -0.062500 1 0 0 0 0 0 2 621115
-0.002182 0.000012 0.120607 0.181789 -0.011904 -0.607356 -0.062500 1 0 0 0 0 0 2 622123
-0.002182 0.000012 0.120607 0.181791 -0.011915 -0.607349 -0.062500 1 0 0 0 0 0 2 623115
-0.002182 0.000012 0.120607 0.181800 -0.011908 -0.607361 -0.062500 1 0 0 0 0 0 2 624124
-0.002182 0.000012 0.120607 0.181789 -0.011904 -0.607356 -0.062500 1 0 0 0 0 0 2 625114
-0.002182 0.000012 0.120607 0.181800 -0.011906 -0.607362 -0.062500 1 0 0 0 0 0 2 626117
-0.002182 0.000012 0.120607 0.181793 -0.011915 -0.607349 -0.062500 1 0 0 0 0 0 2 627124
-0.002182 0.000012 0.120607 0.181788 -0.011904 -0.607354 -0.062500 1 0 0 0 0 0 2 628137
-0.002182 0.000012 0.120607 0.181800 -0.011906 -0.607361 -0.062500 1 0 0 0 0 0 2 629137
-0.002182 0.000012 0.120607 0.181793 -0.011915 -0.607349 -0.062500 1 0 0 0 0 0 2 630136
-0.002182 0.000012 0.120607 0.181801 -0.011907 -0.607361 -0.062500 1 0 0 0 0 0 2 631145
-0.002182 0.000012 0.120607 0.181789 -0.011903 -0.607356 -0.062500 1 0 0 0 0 0 2 632125
-0.002182 0.000012 0.120607 0.181791 -0.011915 -0.607348 -0.062500 1 0 0 0 0 0 2 633118
-0.002182 0.000012 0.120607 0.181801 -0.011907 -0.607360 -0.062500 1 0 0 0 0 0 2 634128
-0.002182 0.000012 0.120607 0.181789 -0.011903 -0.607356 -0.062500 1 0 0 0 0 0 2 635135
-0.002182 0.000012 0.120607 0.181792 -0.011915 -0.607369 -0.062500 1 0 0 0 0 0 2 636119
-0.002182 0.000012 0.120607 0.181792 -0.011916 -0.607350 -0.062500 1 0 0 0 0 0 2 637141
-0.002182 0.000012 0.120607 0.181788 -0.011905 -0.607355 -0.062500 1 0 0 0 0 0 2 638136
-0.002182 0.000012 0.120607 0.181800 -0.011906 -0.607362 -0.062500 1 0 0 0 0 0 2 639131
-0.002182 0.000012 0.120607 0.181792 -0.011915 -0.607349 -0.062500 1 0 0 0 0 0 2 640136
-0.002182 0.000012 0.120607 0.181788 -0.011905 -0.607354 -0.062500 1 0 0 0 0 0 2 641137
-0.002182 0.000012 0.120607 0.181800 -0.011906 -0.607361 -0.062500 1 0 0 0 0 0 2 642136
-0.002182 0.000012 0.120607 0.181792 -0.011915 -0.607349 -0.062500 1 0 0 0 0 0 2 643136
-0.002182 0.000012 0.120607 0.181800 -0.011908 -0.607361 -0.062500 1 0 0 0 0 0 2 644136
-0.002182 0.000012 0.120607 0.181789 -0.011904 -0.607356 -0.062500 1 0 0 0 0 0 2 645127
-0.002182 0.000012 0.120607 0.181788 -0.011903 -0.607355 -0.062500 1 0 0 0 0 0 2 646137
-0.002182 0.000012 0.120607 0.181803 -0.011918 -0.607355 -0.062500 1 0 0 0 0 0 2 647140
-0.002182 0.000012 0.120607 0.181789 -0.011905 -0.607355 -0.062500 1 0 0 0 0 0 2 648140
-0.002182 0.000012 0.120607 0.181800 -0.011906 -0.607361 -0.062500 1 0 0 0 0 0 2 649133
-0.002182 0.000012 0.120607 0.181793 -0.011915 -0.607349 -0.062500 1 0 0 0 0 0 2 650130
-0.002182 0.000012 0.120607 0.181788 -0.011904 -0.607354 -0.062500 1 0 0 0 0 0 2 651134
-0.002182 0.000012 0.120607 0.181800 -0.011906 -0.607361 -0.062500 1 0 0 0 0 0 2 652137
-0.002182 0.000012 0.120607 0.181789 -0.011903 -0.607356 -0.062500 1 0 0 0 0 0 2 653135
-0.002182 0.000012 0.120607 0.181804 -0.011917 -0.607355 -0.062500 1 0 0 0 0 0 2 654135
-0.002182 0.000012 0.120607 0.181781 -0.011914 -0.607362 -0.062500 1 0 0 0 0 0 2 655135
-0.002182 0.000012 0.120607 0.181787 -0.011904 -0.607356 -0.062500 1 0 0 0 0 0 2 656136
-0.002182 0.000012 0.120607 0.181803 -0.011918 -0.607355 -0.062500 1 0 0 0 0 0 2 657134
-0.002182 0.000012 0.120607 0.181789 -0.011905 -0.607355 -0.062500 1 0 0 0 0 0 2 658134
-0.002182 0.000012 0.120607 0.181800 -0.011906 -0.607362 -0.062500 1 0 0 0 0 0 2 659127
-0.002182 0.000012 0.120607 0.181792 -0.011915 -0.607349 -0.062500 1 0 0 0 0 0 2 660137
-0.002182 0.000012 0.120607 0.181788 -0.011905 -0.607354 -0.062500 1 0 0 0 0 0 2 661134
-0.002182 0.000012 0.120607 0.181800 -0.011906 -0.607361 -0.062500 1 0 0 0 0 0 2 662134
-0.002182 0.000012 0.120607 0.181789 -0.011903 -0.607356 -0.062500 1 0 0 0 0 0 2 663135
-0.002182 0.000012 0.120607 0.181803 -0.011918 -0.607355 -0.062500 1 0 0 0 0 0 2 664136
-0.002182 0.000012 0.120607 0.181790 -0.011905 -0.607355 -0.062500 1 0 0 0 0 0 2 665136
-0.002182 0.000012 0.120607 0.181788 -0.011903 -0.607355 -0.062500 1 0 0 0 0 0 2 666106
-0.002182 0.000012 0.120607 0.181803 -0.011918 -0.607355 -0.062500 1 0 0 0 0 0 2 667134
-0.002182 0.000012 0.120607 0.181790 -0.011905 -0.607355 -0.062500 1 0 0 0 0 0 2 668135
-0.002182 0.000012 0.120607 0.181800 -0.011906 -0.607361 -0.062500 1 0 0 0 0 0 2 669116
-0.002182 0.000012 0.120607 0.181793 -0.011915 -0.607349 -0.062500 1 0 0 0 0 0 2 670132
-0.002182 0.000012 0.120607 0.181788 -0.011905 -0.607354 -0.062500 1 0 0 0 0 0 2 671134
-0.002182 0.000012 0.120607 0.181800 -0.011906 -0.607361 -0.062500 1 0 0 0 0 0 2 672135
-0.002182 0.000012 0.120607 0.181789 -0.011903 -0.607356 -0.062500 1 0 0 0 0 0 2 673133
-0.002182 0.000012 0.120607 0.181804 -0.011917 -0.607355 -0.062500 1 0 0 0 0 0 2 674134
-0.002182 0.000012 0.120607 0.181782 -0.011914 -0.607362 -0.062500 1 0 0 0 0 0 2 675135
-0.002182 0.000012 0.120607 0.181787 -0.011904 -0.607356 -0.062500 1 0 0 0 0 0 2 676122
-0.002182 0.000012 0.120607 0.181803 -0.011918 -0.607355 -0.062500 1 0 0 0 0 0 2 677133
-0.002182 0.000012 0.120607 0.181789 -0.011905 -0.607355 -0.062500 1 0 0 0 0 0 2 678135
-0.002182 0.000012 0.120607 0.181788 -0.011904 -0.607355 -0.062500 1 0 0 0 0 0 2 679134
-0.002182 0.000012 0.120607 0.181800 -0.011906 -0.607362 -0.062500 1 0 0 0 0 0 2 680136
-0.002182 0.000012 0.120607 0.181792 -0.011915 -0.607349 -0.062500 1 0 0 0 0 0 2 681112
-0.002182 0.000012 0.120607 0.181800 -0.011907 -0.607361 -0.062500 1 0 0 0 0 0 2 682119
-0.002182 0.000012 0.120607 0.181789 -0.011904 -0.607356 -0.062500 1 0 0 0 0 0 2 683128
-0.002182 0.000012 0.120607 0.181791 -0.011915 -0.607348 -0.062500 1 0 0 0 0 0 2 684119
-0.002182 0.000012 0.120607 0.181800 -0.011907 -0.607361 -0.062500 1 0 0 0 0 0 2 685127
-0.002182 0.000012 0.120607 0.181789 -0.011904 -0.607356 -0.062500 1 0 0 0 0 0 2 686120
-0.002182 0.000012 0.120607 0.181803 -0.011918 -0.607355 -0.062500 1 0 0 0 0 0 2 687127
-0.002182 0.000012 0.120607 0.181790 -0.011905 -0.607355 -0.062500 1 0 0 0 0 0 2 688120
-0.002182 0.000012 0.120607 0.181788 -0.011903 -0.607355 -0.062500 1 0 0 0 0 0 2 689127
-0.002182 0.000012 0.120607 0.181800 -0.011906 -0.607361 -0.062500 1 0 0 0 0 0 2 690118
-0.002182 0.000012 0.120607 0.181793 -0.011915 -0.607349 -0.062500 1 0 0 0 0 0 2 691127
-0.002182 0.000012 0.120607 0.181801 -0.011907 -0.607361 -0.062500 1 0 0 0 0 0 2 692118
-0.002182 0.000012 0.120607 0.181789 -0.011903 -0.607356 -0.062500 1 0 0 0 0 0 2 693119
-0.002182 0.000012 0.120607 0.181791 -0.011915 -0.607348 -0.062500 1 0 0 0 0 0 2 694127
-0.002182 0.000012 0.120607 0.181792 -0.011916 -0.607367 -0.062500 1 0 0 0 0 0 2 695133
-0.002182 0.000012 0.120607 0.181788 -0.011905 -0.607357 -0.062500 1 0 0 0 0 0 2 696140
-0.002182 0.000012 0.120607 0.181800 -0.011906 -0.607362 -0.062500 1 0 0 0 0 0 2 697127
-0.002182 0.000012 0.120607 0.181792 -0.011915 -0.607349 -0.062500 1 0 0 0 0 0 2 698122
-0.002182 0.000012 0.120607 0.181788 -0.011905 -0.607355 -0.062500 1 0 0 0 0 0 2 699123
-0.002182 0.000012 0.120607 0.181800 -0.011906 -0.607362 -0.062500 1 0 0 0 0 0 2 700117
-0.002182 0.000012 0.120607 0.181792 -0.011915 -0.607349 -0.062500 1 0 0 0 0 0 2 701124
-0.002182 0.000012 0.120607 0.181800 -0.011908 -0.607361 -0.062500 1 0 0 0 0 0 2 702127
-0.002182 0.000012 0.120607 0.181789 -0.011904 -0.607356 -0.062500 1 0 0 0 0 0 2 703128
-0.002182 0.000012 0.120607 0.181791 -0.011915 -0.607348 -0.062500 1 0 0 0 0 0 2 704126
-0.002182 0.000012 0.120607 0.181800 -0.011907 -0.607361 -0.062500 1 0 0 0 0 0 2 705122
-0.002182 0.000012 0.120607 0.181789 -0.011904 -0.607356 -0.062500 1 0 0 0 0 0 2 706124
-0.002182 0.000012 0.120607 0.181800 -0.011906 -0.607362 -0.062500 1 0 0 0 0 0 2 707107
-0.002182 0.000012 0.120607 0.181793 -0.011915 -0.607349 -0.062500 1 0 0 0 0 0 2 708121
-0.002182 0.000012 0.120607 0.181788 -0.011904 -0.607354 -0.062500 1 0 0 0 0 0 2 709124
-0.002182 0.000012 0.120607 0.181800 -0.011906 -0.607361 -0.062500 1 0 0 0 0 0 2 710122
-0.002182 0.000012 0.120607 0.181793 -0.011915 -0.607349 -0.062500 1 0 0 0 0 0 2 711124
-0.002182 0.000012 0.120607 0.181801 -0.011907 -0.607361 -0.062500 1 0 0 0 0 0 2 712128
-0.002182 0.000012 0.120607 0.181790 -0.011903 -0.607356 -0.062500 1 0 0 0 0 0 2 713126
-0.002182 0.000012 0.120607 0.181788 -0.011903 -0.607355 -0.062500 1 0 0 0 0 0 2 714105
-0.002182 0.000012 0.120607 0.181783 -0.011923 -0.607355 -0.062500 1 0 0 0 0 0 2 715123
-0.002182 0.000012 0.120607 0.181799 -0.011908 -0.607361 -0.062500 1 0 0 0 0 0 2 716125
-0.002182 0.000012 0.120607 0.181788 -0.011904 -0.607356 -0.062500 1 0 0 0 0 0 2 717106
-0.002182 0.000012 0.120607 0.181803 -0.011918 -0.607355 -0.062500 1 0 0 0 0 0 2 718122
-0.002182 0.000012 0.120607 0.181789 -0.011905 -0.607355 -0.062500 1 0 0 0 0 0 2 719122
-0.002182 0.000012 0.120607 0.181800 -0.011906 -0.607362 -0.062500 1 0 0 0 0 0 2 720121
-0.002182 0.000012 0.120607 0.181792 -0.011915 -0.607349 -0.062500 1 0 0 0 0 0 2 721104
-0.002182 0.000012 0.120607 0.181801 -0.011908 -0.607361 -0.062500 1 0 0 0 0 0 2 722105
-0.002182 0.000012 0.120607 0.181789 -0.011904 -0.607356 -0.062500 1 0 0 0 0 0 2 723123
-0.002182 0.000012 0.120607 0.181788 -0.011903 -0.607355 -0.062500 1 0 0 0 0 0 2 724121
-0.002182 0.000012 0.120607 0.181803 -0.011918 -0.607355 -0.062500 1 0 0 0 0 0 2 725121
-0.002182 0.000012 0.120607 0.181790 -0.011905 -0.607355 -0.062500 1 0 0 0 0 0 2 726120
-0.002182 0.000012 0.120607 0.181788 -0.011903 -0.607355 -0.062500 1 0 0 0 0 0 2 727122
-0.002182 0.000012 0.120607 0.181803 -0.011918 -0.607355 -0.062500 1 0 0 0 0 0 2 728106
-0.002182 0.000012 0.120607 0.181789 -0.011905 -0.607355 -0.062500 1 0 0 0 0 0 2 729105
-0.002182 0.000012 0.120607 0.181800 -0.011906 -0.607361 -0.062500 1 0 0 0 0 0 2 730122
-0.002182 0.000012 0.120607 0.181793 -0.011915 -0.607349 -0.062500 1 0 0 0 0 0 2 731105
-0.002182 0.000012 0.120607 0.181801 -0.011907 -0.607361 -0.062500 1 0 0 0 0 0 2 732123
-0.002182 0.000012 0.120607 0.181790 -0.011903 -0.607356 -0.062500 1 0 0 0 0 0 2 733120
-0.002182 0.000012 0.120607 0.181788 -0.011903 -0.607355 -0.062500 1 0 0 0 0 0 2 734121
-0.002182 0.000012 0.120607 0.181795 -0.011926 -0.607362 -0.062500 1 0 0 0 0 0 2 735099
-0.002182 0.000012 0.120607 0.181789 -0.011906 -0.607356 -0.062500 1 0 0 0 0 0 2 736116
-0.002182 0.000012 0.120607 0.181787 -0.011904 -0.607355 -0.062500 1 0 0 0 0 0 2 737121
-0.002182 0.000012 0.120607 0.181803 -0.011918 -0.607355 -0.062500 1 0 0 0 0 0 2 738121
-0.002182 0.000012 0.120607 0.181789 -0.011905 -0.607355 -0.062500 1 0 0 0 0 0 2 739121
-0.002182 0.000012 0.120607 0.181800 -0.011906 -0.607362 -0.062500 1 0 0 0 0 0 2 740124
-0.002182 0.000012 0.120607 0.181793 -0.011915 -0.607349 -0.062500 1 0 0 0 0 0 2 741122
-0.002182 0.000012 0.120607 0.181788 -0.011905 -0.607354 -0.062500 1 0 0 0 0 0 2 742103
-0.002182 0.000012 0.120607 0.181800 -0.011906 -0.607361 -0.062500 1 0 0 0 0 0 2 743118
-0.002182 0.000012 0.120607 0.181789 -0.011903 -0.607356 -0.062500 1 0 0 0 0 0 2 744104
-0.002182 0.000012 0.120607 0.181803 -0.011918 -0.607355 -0.062500 1 0 0 0 0 0 2 745121
-0.002182 0.000012 0.120607 0.181790 -0.011905 -0.607355 -0.062500 1 0 0 0 0 0 2 746119
-0.002182 0.000012 0.120607 0.181788 -0.011903 -0.607355 -0.062500 1 0 0 0 0 0 2 747114
-0.002182 0.000012 0.120607 0.181803 -0.011918 -0.607355 -0.062500 1 0 0 0 0 0 2 748121
-0.002182 0.000012 0.120607 0.181790 -0.011905 -0.607355 -0.062500 1 0 0 0 0 0 2 749121
-0.002182 0.000012 0.120607 0.181800 -0.011906 -0.607361 -0.062500 1 0 0 0 0 0 2 750111
-0.002182 0.000012 0.120607 0.181789 -0.011903 -0.607356 -0.062500 1 0 0 0 0 0 2 751120
-0.002182 0.000012 0.120607 0.181791 -0.011914 -0.607348 -0.062500 1 0 0 0 0 0 2 752110
-0.002182 0.000012 0.120607 0.181792 -0.011916 -0.607368 -0.062500 1 0 0 0 0 0 2 753120
-0.002182 0.000012 0.120607 0.181788 -0.011905 -0.607357 -0.062500 1 0 0 0 0 0 2 754110
-0.002182 0.000012 0.120607 0.181791 -0.011915 -0.607349 -0.062500 1 0 0 0 0 0 2 755119
-0.002182 0.000012 0.120607 0.181800 -0.011908 -0.607361 -0.062500 1 0 0 0 0 0 2 756120
-0.002182 0.000012 0.120607 0.181789 -0.011904 -0.607356 -0.062500 1 0 0 0 0 0 2 757109
-0.002182 0.000012 0.120607 0.181803 -0.011918 -0.607355 -0.062500 1 0 0 0 0 0 2 758120
-0.002182 0.000012 0.120607 0.181789 -0.011905 -0.607355 -0.062500 1 0 0 0 0 0 2 759110
-0.002182 0.000012 0.120607 0.181800 -0.011906 -0.607362 -0.062500 1 0 0 0 0 0 2 760131
-0.002182 0.000012 0.120607 0.181789 -0.011904 -0.607356 -0.062500 1 0 0 0 0 0 2 761122
-0.002182 0.000012 0.120607 0.181791 -0.011915 -0.607349 -0.062500 1 0 0 0 0 0 2 762140
-0.002182 0.000012 0.120607 0.181800 -0.011907 -0.607361 -0.062500 1 0 0 0 0 0 2 763111
-0.002182 0.000012 0.120607 0.181789 -0.011904 -0.607356 -0.062500 1 0 0 0 0 0 2 764124
-0.002182 0.000012 0.120607 0.181791 -0.011915 -0.607348 -0.062500 1 0 0 0 0 0 2 765125
-0.002182 0.000012 0.120607 0.181800 -0.011907 -0.607361 -0.062500 1 0 0 0 0 0 2 766120
-0.002182 0.000012 0.120607 0.181789 -0.011904 -0.607356 -0.062500 1 0 0 0 0 0 2 767108
-0.002182 0.000012 0.120607 0.181800 -0.011906 -0.607362 -0.062500 1 0 0 0 0 0 2 768119
-0.002182 0.000012 0.120607 0.181793 -0.011915 -0.607349 -0.062500 1 0 0 0 0 0 2 769130
-0.002182 0.000012 0.120607 0.181801 -0.011907 -0.607361 -0.062500 1 0 0 0 0 0 2 770128
-0.002182 0.000012 0.120607 0.181790 -0.011903 -0.607356 -0.062500 1 0 0 0 0 0 2 771103
-0.002182 0.000012 0.120607 0.181792 -0.011915 -0.607348 -0.062500 1 0 0 0 0 0 2 772132
-0.002182 0.000012 0.120607 0.181792 -0.011916 -0.607368 -0.062500 1 0 0 0 0 0 2 773131
-0.002182 0.000012 0.120607 0.181788 -0.011905 -0.607357 -0.062500 1 0 0 0 0 0 2 774101
-0.002182 0.000012 0.120607 0.181791 -0.011915 -0.607349 -0.062500 1 0 0 0 0 0 2 775131
-0.002182 0.000012 0.120607 0.181800 -0.011908 -0.607361 -0.062500 1 0 0 0 0 0 2 776132
-0.002182 0.000012 0.120607 0.181789 -0.011904 -0.607356 -0.062500 1 0 0 0 0 0 2 777136
-0.002182 0.000012 0.120607 0.181800 -0.011906 -0.607362 -0.062500 1 0 0 0 0 0 2 778104
-0.002182 0.000012 0.120607 0.181792 -0.011915 -0.607349 -0.062500 1 0 0 0 0 0 2 779135
-0.002182 0.000012 0.120607 0.181788 -0.011905 -0.607355 -0.062500 1 0 0 0 0 0 2 780118
-0.002182 0.000012 0.120607 0.181800 -0.011906 -0.607361 -0.062500 1 0 0 0 0 0 2 781130
-0.002182 0.000012 0.120607 0.181792 -0.011915 -0.607349 -0.062500 1 0 0 0 0 0 2 782131
-0.002182 0.000012 0.120607 0.181800 -0.011908 -0.607361 -0.062500 1 0 0 0 0 0 2 783130
-0.002182 0.000012 0.120607 0.181789 -0.011904 -0.607356 -0.062500 1 0 0 0 0 0 2 784102
-0.002182 0.000012 0.120607 0.181791 -0.011915 -0.607348 -0.062500 1 0 0 0 0 0 2 785101
-0.002182 0.000012 0.120607 0.181800 -0.011907 -0.607360 -0.062500 1 0 0 0 0 0 2 786130
-0.002182 0.000012 0.120607 0.181789 -0.011904 -0.607356 -0.062500 1 0 0 0 0 0 2 787101
-0.002182 0.000012 0.120607 0.181800 -0.011906 -0.607362 -0.062500 1 0 0 0 0 0 2 788133
-0.002182 0.000012 0.120607 0.181793 -0.011915 -0.607349 -0.062500 1 0 0 0 0 0 2 789130
-0.002182 0.000012 0.120607 0.181788 -0.011904 -0.607354 -0.062500 1 0 0 0 0 0 2 790099
-0.002182 0.000012 0.120607 0.181800 -0.011906 -0.607361 -0.062500 1 0 0 0 0 0 2 791132
-0.002182 0.000012 0.120607 0.181793 -0.011915 -0.607349 -0.062500 1 0 0 0 0 0 2 792133
-0.002182 0.000012 0.120607 0.181792 -0.011916 -0.607368 -0.062500 1 0 0 0 0 0 2 793127
-0.002182 0.000012 0.120607 0.181788 -0.011905 -0.607357 -0.062500 1 0 0 0 0 0 2 794130
-0.002182 0.000012 0.120607 0.181791 -0.011915 -0.607349 -0.062500 1 0 0 0 0 0 2 795131
-0.002182 0.000012 0.120607 0.181800 -0.011908 -0.607361 -0.062500 1 0 0 0 0 0 2 796131
-0.002182 0.000012 0.120607 0.181789 -0.011904 -0.607356 -0.062500 1 0 0 0 0 0 2 797130
-0.002182 0.000012 0.120607 0.181800 -0.011906 -0.607362 -0.062500 1 0 0 0 0 0 2 798128
-0.002182 0.000012 0.120607 0.181793 -0.011915 -0.607349 -0.062500 1 0 0 0 0 0 2 799130
-0.002182 0.000012 0.120607 0.181788 -0.011905 -0.607354 -0.062500 1 0 0 0 0 0 2 800132
-0.002182 0.000012 0.120607 0.181800 -0.011906 -0.607361 -0.062500 1 0 0 0 0 0 2 801129
-0.002182 0.000012 0.120607 0.181792 -0.011915 -0.607349 -0.062500 1 0 0 0 0 0 2 802118
-0.002182 0.000012 0.120607 0.181801 -0.011908 -0.607361 -0.062500 1 0 0 0 0 0 2 803129
-0.002182 0.000012 0.120607 0.181789 -0.011904 -0.607356 -0.062500 1 0 0 0 0 0 2 804114
-0.002182 0.000012 0.120607 0.181788 -0.011903 -0.607355 -0.062500 1 0 0 0 0 0 2 805129
-0.002182 0.000012 0.120607 0.181803 -0.011918 -0.607355 -0.062500 1 0 0 0 0 0 2 806131
-0.002182 0.000012 0.120607 0.181790 -0.011905 -0.607355 -0.062500 1 0 0 0 0 0 2 807129
-0.002182 0.000012 0.120607 0.181800 -0.011906 -0.607361 -0.062500 1 0 0 0 0 0 2 808132
-0.002182 0.000012 0.120607 0.181793 -0.011915 -0.607349 -0.062500 1 0 0 0 0 0 2 809116
-0.002182 0.000012 0.120607 0.181789 -0.011904 -0.607354 -0.062500 1 0 0 0 0 0 2 810129
-0.002182 0.000012 0.120607 0.181800 -0.011906 -0.607361 -0.062500 1 0 0 0 0 0 2 811129
-0.002182 0.000012 0.120607 0.181789 -0.011903 -0.607356 -0.062500 1 0 0 0 0 0 2 812209
-0.002182 0.000012 0.120607 0.181791 -0.011914 -0.607348 -0.062500 1 0 0 0 0 0 2 813183
-0.002182 0.000012 0.120607 0.181792 -0.011916 -0.607367 -0.062500 1 0 0 0 0 0 2 814194
-0.002182 0.000012 0.120607 0.181788 -0.011905 -0.607357 -0.062500 1 0 0 0 0 0 2 815182
-0.002182 0.000012 0.120607 0.181803 -0.011918 -0.607355 -0.062500 1 0 0 0 0 0 2 816197
-0.002182 0.000012 0.120607 0.181789 -0.011905 -0.607355 -0.062500 1 0 0 0 0 0 2 817181
-0.002182 0.000012 0.120607 0.181788 -0.011903 -0.607355 -0.062500 1 0 0 0 0 0 2 818195
-0.002182 0.000012 0.120607 0.181803 -0.011918 -0.607355 -0.062500 1 0 0 0 0 0 2 819180
-0.002182 0.000012 0.120607 0.181789 -0.011905 -0.607355 -0.062500 1 0 0 0 0 0 2 820195
-0.002182 0.000012 0.120607 0.181800 -0.011906 -0.607361 -0.062500 1 0 0 0 0 0 2 821181
-0.002182 0.000012 0.120607 0.181789 -0.011903 -0.607356 -0.062500 1 0 0 0 0 0 2 822195
-0.002182 0.000012 0.120607 0.181791 -0.011915 -0.607348 -0.062500 1 0 0 0 0 0 2 823177
-0.002182 0.000012 0.120607 0.181800 -0.011907 -0.607361 -0.062500 1 0 0 0 0 0 2 824196
-0.002182 0.000012 0.120607 0.181789 -0.011903 -0.607356 -0.062500 1 0 0 0 0 0 2 825179
-0.002182 0.000012 0.120607 0.181804 -0.011918 -0.607355 -0.062500 1 0 0 0 0 0 2 826194
-0.002182 0.000012 0.120607 0.181790 -0.011905 -0.607355 -0.062500 1 0 0 0 0 0 2 827193
-0.002182 0.000012 0.120607 0.181788 -0.011903 -0.607355 -0.062500 1 0 0 0 0 0 2 828179
-0.002182 0.000012 0.120607 0.181800 -0.011906 -0.607361 -0.062500 1 0 0 0 0 0 2 829194
-0.002182 0.000012 0.120607 0.181793 -0.011915 -0.607349 -0.062500 1 0 0 0 0 0 2 830180
-0.002182 0.000012 0.120607 0.181801 -0.011907 -0.607361 -0.062500 1 0 0 0 0 0 2 831194
-0.002182 0.000012 0.120607 0.181789 -0.011903 -0.607356 -0.062500 1 0 0 0 0 0 2 832114
-0.002182 0.000012 0.120607 0.181783 -0.011923 -0.607355 -0.062500 1 0 0 0 0 0 2 833123
-0.002182 0.000012 0.120607 0.181799 -0.011908 -0.607362 -0.062500 1 0 0 0 0 0 2 834113
-0.002182 0.000012 0.120607 0.181789 -0.011904 -0.607356 -0.062500 1 0 0 0 0 0 2 835122
-0.002182 0.000012 0.120607 0.181803 -0.011918 -0.607355 -0.062500 1 0 0 0 0 0 2 836113
-0.002182 0.000012 0.120607 0.181789 -0.011905 -0.607355 -0.062500 1 0 0 0 0 0 2 837122
-0.002182 0.000012 0.120607 0.181788 -0.011904 -0.607355 -0.062500 1 0 0 0 0 0 2 838168
-0.002182 0.000012 0.120607 0.181800 -0.011906 -0.607362 -0.062500 1 0 0 0 0 0 2 839106
-0.002182 0.000012 0.120607 0.181792 -0.011915 -0.607349 -0.062500 1 0 0 0 0 0 2 840125
-0.002182 0.000012 0.120607 0.181800 -0.011907 -0.607361 -0.062500 1 0 0 0 0 0 2 841125
-0.002182 0.000012 0.120607 0.181789 -0.011904 -0.607356 -0.062500 1 0 0 0 0 0 2 842125
-0.002182 0.000012 0.120607 0.181791 -0.011915 -0.607348 -0.062500 1 0 0 0 0 0 2 843119
-0.002182 0.000012 0.120607 0.181800 -0.011907 -0.607361 -0.062500 1 0 0 0 0 0 2 844121
-0.002182 0.000012 0.120607 0.181789 -0.011904 -0.607356 -0.062500 1 0 0 0 0 0 2 845106
-0.002182 0.000012 0.120607 0.181804 -0.011918 -0.607355 -0.062500 1 0 0 0 0 0 2 846121
-0.002182 0.000012 0.120607 0.181790 -0.011905 -0.607355 -0.062500 1 0 0 0 0 0 2 847123
-0.002182 0.000012 0.120607 0.181788 -0.011903 -0.607355 -0.062500 1 0 0 0 0 0 2 848104
-0.002182 0.000012 0.120607 0.181800 -0.011906 -0.607361 -0.062500 1 0 0 0 0 0 2 849119
-0.002182 0.000012 0.120607 0.181793 -0.011915 -0.607349 -0.062500 1 0 0 0 0 0 2 850100
-0.002182 0.000012 0.120607 0.181792 -0.011916 -0.607368 -0.062500 1 0 0 0 0 0 2 851117
-0.002182 0.000012 0.120607 0.181788 -0.011905 -0.607357 -0.062500 1 0 0 0 0 0 2 852101
-0.002182 0.000012 0.120607 0.181791 -0.011915 -0.607349 -0.062500 1 0 0 0 0 0 2 853116
-0.002182 0.000012 0.120607 0.181800 -0.011908 -0.607361 -0.062500 1 0 0 0 0 0 2 854115
-0.002182 0.000012 0.120607 0.181789 -0.011904 -0.607356 -0.062500 1 0 0 0 0 0 2 855120
-0.002182 0.000012 0.120607 0.181791 -0.011915 -0.607348 -0.062500 1 0 0 0 0 0 2 856120
-0.002182 0.000012 0.120607 0.181800 -0.011908 -0.607361 -0.062500 1 0 0 0 0 0 2 857118
-0.002182 0.000012 0.120607 0.181789 -0.011904 -0.607356 -0.062500 1 0 0 0 0 0 2 858119
-0.002182 0.000012 0.120607 0.181800 -0.011906 -0.607362 -0.062500 1 0 0 0 0 0 2 859119
-0.002182 0.000012 0.120607 0.181792 -0.011915 -0.607349 -0.062500 1 0 0 0 0 0 2 860120
-0.002182 0.000012 0.120607 0.181788 -0.011905 -0.607354 -0.062500 1 0 0 0 0 0 2 861117
-0.002182 0.000012 0.120607 0.181800 -0.011906 -0.607361 -0.062500 1 0 0 0 0 0 2 862116
-0.002182 0.000012 0.120607 0.181792 -0.011915 -0.607349 -0.062500 1 0 0 0 0 0 2 863116
-0.002182 0.000012 0.120607 0.181801 -0.011907 -0.607361 -0.062500 1 0 0 0 0 0 2 864119
-0.002182 0.000012 0.120607 0.181789 -0.011904 -0.607356 -0.062500 1 0 0 0 0 0 2 865117
-0.002182 0.000012 0.120607 0.181788 -0.011903 -0.607355 -0.062500 1 0 0 0 0 0 2 866118
-0.002182 0.000012 0.120607 0.181803 -0.011917 -0.607355 -0.062500 1 0 0 0 0 0 2 867115
-0.002182 0.000012 0.120607 0.181790 -0.011905 -0.607355 -0.062500 1 0 0 0 0 0 2 868119
-0.002182 0.000012 0.120607 0.181800 -0.011906 -0.607361 -0.062500 1 0 0 0 0 0 2 869117
-0.002182 0.000012 0.120607 0.181793 -0.011915 -0.607349 -0.062500 1 0 0 0 0 0 2 870116
-0.002182 0.000012 0.120607 0.181780 -0.011913 -0.607361 -0.062500 1 0 0 0 0 0 2 871118
-0.002182 0.000012 0.120607 0.181799 -0.011907 -0.607362 -0.062500 1 0 0 0 0 0 2 872117
-0.002182 0.000012 0.120607 0.181792 -0.011916 -0.607349 -0.062500 1 0 0 0 0 0 2 873116
-0.002182 0.000012 0.120607 0.181800 -0.011908 -0.607361 -0.062500 1 0 0 0 0 0 2 874116
-0.002182 0.000012 0.120607 0.181789 -0.011904 -0.607356 -0.062500 1 0 0 0 0 0 2 875116
-0.002182 0.000012 0.120607 0.181788 -0.011903 -0.607355 -0.062500 1 0 0 0 0 0 2 876118
-0.002182 0.000012 0.120607 0.181803 -0.011918 -0.607355 -0.062500 1 0 0 0 0 0 2 877115
-0.002182 0.000012 0.120607 0.181789 -0.011905 -0.607355 -0.062500 1 0 0 0 0 0 2 878117
-0.002182 0.000012 0.120607 0.181800 -0.011906 -0.607362 -0.062500 1 0 0 0 0 0 2 879109
-0.002182 0.000012 0.120607 0.181793 -0.011915 -0.607349 -0.062500 1 0 0 0 0 0 2 880197
-0.002182 0.000012 0.120607 0.181788 -0.011905 -0.607354 -0.062500 1 0 0 0 0 0 2 881202
-0.002182 0.000012 0.120607 0.181800 -0.011906 -0.607361 -0.062500 1 0 0 0 0 0 2 882200
-0.002182 0.000012 0.120607 0.181789 -0.011903 -0.607356 -0.062500 1 0 0 0 0 0 2 883203
-0.002182 0.000012 0.120607 0.181804 -0.011918 -0.607355 -0.062500 1 0 0 0 0 0 2 884196
-0.002182 0.000012 0.120607 0.181790 -0.011905 -0.607355 -0.062500 1 0 0 0 0 0 2 885172
-0.002182 0.000012 0.120607 0.181788 -0.011903 -0.607355 -0.062500 1 0 0 0 0 0 2 886170
-0.002182 0.000012 0.120607 0.181803 -0.011917 -0.607355 -0.062500 1 0 0 0 0 0 2 887180
-0.002182 0.000012 0.120607 0.181790 -0.011905 -0.607355 -0.062500 1 0 0 0 0 0 2 888196
-0.002182 0.000012 0.120607 0.181800 -0.011906 -0.607361 -0.062500 1 0 0 0 0 0 2 889201
-0.002182 0.000012 0.120607 0.181793 -0.011915 -0.607349 -0.062500 1 0 0 0 0 0 2 890170
-0.002182 0.000012 0.120607 0.181780 -0.011913 -0.607361 -0.062500 1 0 0 0 0 0 2 891170
-0.002182 0.000012 0.120607 0.181799 -0.011907 -0.607362 -0.062500 1 0 0 0 0 0 2 892192
-0.002182 0.000012 0.120607 0.181792 -0.011916 -0.607349 -0.062500 1 0 0 0 0 0 2 893210
-0.002182 0.000012 0.120607 0.181800 -0.011908 -0.607361 -0.062500 1 0 0 0 0 0 2 894192
-0.002182 0.000012 0.120607 0.181789 -0.011904 -0.607356 -0.062500 1 0 0 0 0 0 2 895178
-0.002182 0.000012 0.120607 0.181788 -0.011903 -0.607355 -0.062500 1 0 0 0 0 0 2 896196
-0.002182 0.000012 0.120607 0.181803 -0.011918 -0.607355 -0.062500 1 0 0 0 0 0 2 897177
-0.002182 0.000012 0.120607 0.181789 -0.011905 -0.607355 -0.062500 1 0 0 0 0 0 2 898194
-0.002182 0.000012 0.120607 0.181788 -0.011903 -0.607355 -0.062500 1 0 0 0 0 0 2 899176
-0.002182 0.000012 0.120607 0.181800 -0.011906 -0.607362 -0.062500 1 0 0 0 0 0 2 900192
-0.002182 0.000012 0.120607 0.181792 -0.011915 -0.607349 -0.062500 1 0 0 0 0 0 2 901178
-0.002182 0.000012 0.120607 0.181800 -0.011907 -0.607361 -0.062500 1 0 0 0 0 0 2 902193
-0.002182 0.000012 0.120607 0.181789 -0.011903 -0.607356 -0.062500 1 0 0 0 0 0 2 903179
-0.002182 0.000012 0.120607 0.181791 -0.011915 -0.607348 -0.062500 1 0 0 0 0 0 2 904194
-0.002182 0.000012 0.120607 0.181800 -0.011907 -0.607361 -0.062500 1 0 0 0 0 0 2 905178
-0.002182 0.000012 0.120607 0.181789 -0.011903 -0.607356 -0.062500 1 0 0 0 0 0 2 906192
-0.002182 0.000012 0.120607 0.181804 -0.011918 -0.607355 -0.062500 1 0 0 0 0 0 2 907177
-0.002182 0.000012 0.120607 0.181790 -0.011905 -0.607355 -0.062500 1 0 0 0 0 0 2 908194
-0.002182 0.000012 0.120607 0.181788 -0.011903 -0.607355 -0.062500 1 0 0 0 0 0 2 909177
-0.002182 0.000012 0.120607 0.181800 -0.011906 -0.607361 -0.062500 1 0 0 0 0 0 2 910177
-0.002182 0.000012 0.120607 0.181793 -0.011915 -0.607349 -0.062500 1 0 0 0 0 0 2 911194
-0.002182 0.000012 0.120607 0.181792 -0.011916 -0.607368 -0.062500 1 0 0 0 0 0 2 912176
-0.002182 0.000012 0.120607 0.181788 -0.011905 -0.607357 -0.062500 1 0 0 0 0 0 2 913191
-0.002182 0.000012 0.120607 0.181791 -0.011915 -0.607349 -0.062500 1 0 0 0 0 0 2 914175
-0.002182 0.000012 0.120607 0.181800 -0.011908 -0.607361 -0.062500 1 0 0 0 0 0 2 915191
-0.002182 0.000012 0.120607 0.181789 -0.011904 -0.607356 -0.062500 1 0 0 0 0 0 2 916112
-0.002182 0.000012 0.120607 0.181803 -0.011918 -0.607355 -0.062500 1 0 0 0 0 0 2 917119
-0.002182 0.000012 0.120607 0.181790 -0.011905 -0.607355 -0.062500 1 0 0 0 0 0 2 918111
-0.002182 0.000012 0.120607 0.181788 -0.011903 -0.607355 -0.062500 1 0 0 0 0 0 2 919121
-0.002182 0.000012 0.120607 0.181800 -0.011906 -0.607362 -0.062500 1 0 0 0 0 0 2 920111
-0.002182 0.000012 0.120607 0.181792 -0.011915 -0.607349 -0.062500 1 0 0 0 0 0 2 921126
-0.002182 0.000012 0.120607 0.181801 -0.011907 -0.607361 -0.062500 1 0 0 0 0 0 2 922126
-0.002182 0.000012 0.120607 0.181789 -0.011904 -0.607356 -0.062500 1 0 0 0 0 0 2 923112
-0.002182 0.000012 0.120607 0.181791 -0.011915 -0.607348 -0.062500 1 0 0 0 0 0 2 924121
-0.002182 0.000012 0.120607 0.181800 -0.011907 -0.607361 -0.062500 1 0 0 0 0 0 2 925120
-0.002182 0.000012 0.120607 0.181789 -0.011903 -0.607356 -0.062500 1 0 0 0 0 0 2 926108
-0.002182 0.000012 0.120607 0.181800 -0.011906 -0.607362 -0.062500 1 0 0 0 0 0 2 927125
-0.002182 0.000012 0.120607 0.181793 -0.011915 -0.607349 -0.062500 1 0 0 0 0 0 2 928120
-0.002182 0.000012 0.120607 0.181788 -0.011904 -0.607354 -0.062500 1 0 0 0 0 0 2 929117
-0.002182 0.000012 0.120607 0.181792 -0.011915 -0.607368 -0.062500 1 0 0 0 0 0 2 930121
-0.002182 0.000012 0.120607 0.181791 -0.011916 -0.607350 -0.062500 1 0 0 0 0 0 2 931115
-0.002182 0.000012 0.120607 0.181800 -0.011908 -0.607361 -0.062500 1 0 0 0 0 0 2 932128
-0.002182 0.000012 0.120607 0.181789 -0.011904 -0.607356 -0.062500 1 0 0 0 0 0 2 933125
-0.002182 0.000012 0.120607 0.181791 -0.011915 -0.607349 -0.062500 1 0 0 0 0 0 2 934126
-0.002182 0.000012 0.120607 0.181800 -0.011908 -0.607361 -0.062500 1 0 0 0 0 0 2 935124
-0.002182 0.000012 0.120607 0.181789 -0.011904 -0.607356 -0.062500 1 0 0 0 0 0 2 936128
-0.002182 0.000012 0.120607 0.181788 -0.011903 -0.607355 -0.062500 1 0 0 0 0 0 2 937126
-0.002182 0.000012 0.120607 0.181803 -0.011918 -0.607355 -0.062500 1 0 0 0 0 0 2 938133
-0.002182 0.000012 0.120607 0.181789 -0.011905 -0.607355 -0.062500 1 0 0 0 0 0 2 939100
-0.002182 0.000012 0.120607 0.181800 -0.011906 -0.607362 -0.062500 1 0 0 0 0 0 2 940131
-0.002182 0.000012 0.120607 0.181793 -0.011915 -0.607349 -0.062500 1 0 0 0 0 0 2 941126
-0.002182 0.000012 0.120607 0.181801 -0.011907 -0.607361 -0.062500 1 0 0 0 0 0 2 942128
-0.002182 0.000012 0.120607 0.181789 -0.011904 -0.607356 -0.062500 1 0 0 0 0 0 2 943096
-0.002182 0.000012 0.120607 0.181791 -0.011915 -0.607348 -0.062500 1 0 0 0 0 0 2 944126
-0.002182 0.000012 0.120607 0.181800 -0.011907 -0.607361 -0.062500 1 0 0 0 0 0 2 945118
-0.002182 0.000012 0.120607 0.181789 -0.011904 -0.607356 -0.062500 1 0 0 0 0 0 2 946126
-0.002182 0.000012 0.120607 0.181788 -0.011903 -0.607355 -0.062500 1 0 0 0 0 0 2 947126
-0.002182 0.000012 0.120607 0.181803 -0.011917 -0.607354 -0.062500 1 0 0 0 0 0 2 948126
-0.002182 0.000012 0.120607 0.181781 -0.011914 -0.607362 -0.062500 1 0 0 0 0 0 2 949124
-0.002182 0.000012 0.120607 0.181799 -0.011907 -0.607362 -0.062500 1 0 0 0 0 0 2 950125
-0.002182 0.000012 0.120607 0.181792 -0.011916 -0.607349 -0.062500 1 0 0 0 0 0 2 951125
-0.002182 0.000012 0.120607 0.181788 -0.011905 -0.607355 -0.062500 1 0 0 0 0 0 2 952124
-0.002182 0.000012 0.120607 0.181800 -0.011906 -0.607361 -0.062500 1 0 0 0 0 0 2 953123
-0.002182 0.000012 0.120607 0.181792 -0.011915 -0.607349 -0.062500 1 0 0 0 0 0 2 954122
-0.002182 0.000012 0.120607 0.181800 -0.011908 -0.607361 -0.062500 1 0 0 0 0 0 2 955123
-0.002182 0.000012 0.120607 0.181789 -0.011904 -0.607356 -0.062500 1 0 0 0 0 0 2 956127
-0.002182 0.000012 0.120607 0.181788 -0.011903 -0.607355 -0.062500 1 0 0 0 0 0 2 957123
-0.002163 0.000007 0.120597 -0.083840 0.050649 -0.468882 -0.062500 1 0 0 0 0 0 2 958126
-0.002153 0.000005 0.120594 0.006519 0.029687 -0.536306 -0.062500 1 0 0 0 0 0 2 959125
-0.002149 0.000004 0.120593 0.073323 0.013961 -0.571416 -0.062500 1 0 0 0 0 0 2 960114
-0.002146 0.000004 0.120592 0.108640 0.005562 -0.584797 -0.062500 1 0 0 0 0 0 2 961125
-0.002145 0.000003 0.120592 0.126412 0.001313 -0.589590 -0.062500 1 0 0 0 0 0 2 962119
-0.002145 0.000003 0.120592 0.135265 -0.000826 -0.591262 -0.062500 1 0 0 0 0 0 2 963124
-0.002144 0.000003 0.120592 0.139694 -0.001894 -0.591860 -0.062500 1 0 0 0 0 0 2 964125
-0.002144 0.000003 0.120592 0.141897 -0.002431 -0.592061 -0.062500 1 0 0 0 0 0 2 965123
-0.002144 0.000003 0.120592 0.143007 -0.002697 -0.592123 -0.062500 1 0 0 0 0 0 2 966126
-0.002144 0.000003 0.120592 0.143557 -0.002828 -0.592168 -0.062500 1 0 0 0 0 0 2 967124
-0.002144 0.000003 0.120592 0.143825 -0.002892 -0.592159 -0.062500 1 0 0 0 0 0 2 968127
-0.002144 0.000003 0.120592 0.143971 -0.002927 -0.592168 -0.062500 1 0 0 0 0 0 2 969123
-0.002144 0.000003 0.120592 0.144030 -0.002952 -0.592167 -0.062500 1 0 0 0 0 0 2 970127
-0.002144 0.000003 0.120592 0.144065 -0.002950 -0.592173 -0.062500 1 0 0 0 0 0 2 971095
-0.002144 0.000003 0.120592 0.144090 -0.002955 -0.592166 -0.062500 1 0 0 0 0 0 2 972126
-0.002144 0.000003 0.120592 0.144105 -0.002958 -0.592172 -0.062500 1 0 0 0 0 0 2 973124
-0.002144 0.000003 0.120592 0.144094 -0.002956 -0.592166 -0.062500 1 0 0 0 0 0 2 974105
-0.002144 0.000003 0.120592 0.144108 -0.002970 -0.592165 -0.062500 1 0 0 0 0 0 2 975118
-0.002144 0.000003 0.120592 0.144106 -0.002960 -0.592171 -0.062500 1 0 0 0 0 0 2 976110
-0.002144 0.000003 0.120592 0.144106 -0.002959 -0.592172 -0.062500 1 0 0 0 0 0 2 977111
-0.002144 0.000003 0.120592 0.144110 -0.002970 -0.592165 -0.062500 1 0 0 0 0 0 2 978118
-0.002144 0.000003 0.120592 0.144107 -0.002960 -0.592171 -0.062500 1 0 0 0 0 0 2 979109
-0.002144 0.000003 0.120592 0.144094 -0.002956 -0.592166 -0.062500 1 0 0 0 0 0 2 980118
-0.002144 0.000003 0.120592 0.144105 -0.002958 -0.592171 -0.062500 1 0 0 0 0 0 2 981109
-0.002144 0.000003 0.120592 0.144109 -0.002970 -0.592165 -0.062500 1 0 0 0 0 0 2 982118
-0.002144 0.000003 0.120592 0.144098 -0.002969 -0.592178 -0.062500 1 0 0 0 0 0 2 983107
-0.002144 0.000003 0.120592 0.144105 -0.002960 -0.592173 -0.062500 1 0 0 0 0 0 2 984118
-0.002144 0.000003 0.120592 0.144097 -0.002968 -0.592159 -0.062500 1 0 0 0 0 0 2 985108
-0.002144 0.000003 0.120592 0.144105 -0.002960 -0.592171 -0.062500 1 0 0 0 0 0 2 986120
-0.002144 0.000003 0.120592 0.144106 -0.002959 -0.592172 -0.062500 1 0 0 0 0 0 2 987104
-0.002144 0.000003 0.120592 0.144109 -0.002970 -0.592165 -0.062500 1 0 0 0 0 0 2 988118
-0.002144 0.000003 0.120592 0.144106 -0.002960 -0.592171 -0.062500 1 0 0 0 0 0 2 989121
-0.002144 0.000003 0.120592 0.144094 -0.002956 -0.592166 -0.062500 1 0 0 0 0 0 2 990109
-0.002144 0.000003 0.120592 0.144104 -0.002958 -0.592171 -0.062500 1 0 0 0 0 0 2 991107
-0.002144 0.000003 0.120592 0.144109 -0.002970 -0.592165 -0.062500 1 0 0 0 0 0 2 992126
-0.002144 0.000003 0.120592 0.144106 -0.002960 -0.592171 -0.062500 1 0 0 0 0 0 2 993259
-0.002144 0.000003 0.120592 0.144106 -0.002959 -0.592172 -0.062500 1 0 0 0 0 0 2 994125
-0.002144 0.000003 0.120592 0.144110 -0.002970 -0.592165 -0.062500 1 0 0 0 0 0 2 995114
-0.002144 0.000003 0.120592 0.144094 -0.002957 -0.592165 -0.062500 1 0 0 0 0 0 2 996127
-0.002144 0.000003 0.120592 0.144105 -0.002958 -0.592171 -0.062500 1 0 0 0 0 0 2 997120
-0.002144 0.000003 0.120592 0.144106 -0.002958 -0.592172 -0.062500 1 0 0 0 0 0 2 998124
-0.002144 0.000003 0.120592 0.144110 -0.002970 -0.592165 -0.062500 1 0 0 0 0 0 2 999124
-0.002144 0.000003 0.120592 0.144107 -0.002960 -0.592171 -0.062500 1 0 0 0 0 0 3 126
-0.002144 0.000003 0.120592 0.144107 -0.002958 -0.592172 -0.062500 1 0 0 0 0 0 3 1124
-0.002144 0.000003 0.120592 0.144098 -0.002967 -0.592159 -0.062500 1 0 0 0 0 0 3 2125
-0.002144 0.000003 0.120592 0.144097 -0.002968 -0.592177 -0.062500 1 0 0 0 0 0 3 3124
-0.002144 0.000003 0.120592 0.144105 -0.002960 -0.592173 -0.062500 1 0 0 0 0 0 3 4127
-0.002144 0.000003 0.120592 0.144109 -0.002971 -0.592166 -0.062500 1 0 0 0 0 0 3 5128
-0.002144 0.000003 0.120592 0.144106 -0.002960 -0.592172 -0.062500 1 0 0 0 0 0 3 6128
-0.002144 0.000003 0.120592 0.144094 -0.002956 -0.592166 -0.062500 1 0 0 0 0 0 3 7109
-0.002144 0.000003 0.120592 0.144104 -0.002958 -0.592172 -0.062500 1 0 0 0 0 0 3 8125
-0.002144 0.000003 0.120592 0.144109 -0.002970 -0.592165 -0.062500 1 0 0 0 0 0 3 9121
-0.002144 0.000003 0.120592 0.144106 -0.002960 -0.592171 -0.062500 1 0 0 0 0 0 3 10124
-0.002144 0.000003 0.120592 0.144106 -0.002959 -0.592172 -0.062500 1 0 0 0 0 0 3 11124
-0.002144 0.000003 0.120592 0.144097 -0.002967 -0.592159 -0.062500 1 0 0 0 0 0 3 12125
-0.002144 0.000003 0.120592 0.144105 -0.002960 -0.592171 -0.062500 1 0 0 0 0 0 3 13123
-0.002144 0.000003 0.120592 0.144106 -0.002959 -0.592172 -0.062500 1 0 0 0 0 0 3 14122
-0.002144 0.000003 0.120592 0.144106 -0.002958 -0.592172 -0.062500 1 0 0 0 0 0 3 15124
-0.002144 0.000003 0.120592 0.144110 -0.002970 -0.592165 -0.062500 1 0 0 0 0 0 3 16124
-0.002144 0.000003 0.120592 0.144107 -0.002960 -0.592171 -0.062500 1 0 0 0 0 0 3 17123
-0.002144 0.000003 0.120592 0.144094 -0.002956 -0.592166 -0.062500 1 0 0 0 0 0 3 18124
-0.002144 0.000003 0.120592 0.144108 -0.002970 -0.592165 -0.062500 1 0 0 0 0 0 3 19122
-0.002144 0.000003 0.120592 0.144106 -0.002960 -0.592171 -0.062500 1 0 0 0 0 0 3 20124
-0.002144 0.000003 0.120592 0.144106 -0.002958 -0.592172 -0.062500 1 0 0 0 0 0 3 21123
-0.002144 0.000003 0.120592 0.144110 -0.002970 -0.592165 -0.062500 1 0 0 0 0 0 3 22124
-0.002144 0.000003 0.120592 0.144099 -0.002969 -0.592178 -0.062500 1 0 0 0 0 0 3 23122
-0.002144 0.000003 0.120592 0.144093 -0.002957 -0.592167 -0.062500 1 0 0 0 0 0 3 24125
-0.002144 0.000003 0.120592 0.144104 -0.002958 -0.592172 -0.062500 1 0 0 0 0 0 3 25122
-0.002144 0.000003 0.120592 0.144109 -0.002970 -0.592166 -0.062500 1 0 0 0 0 0 3 26124
-0.002144 0.000003 0.120592 0.144106 -0.002960 -0.592172 -0.062500 1 0 0 0 0 0 3 27115
-0.002144 0.000003 0.120592 0.144106 -0.002959 -0.592172 -0.062500 1 0 0 0 0 0 3 28120
-0.002144 0.000003 0.120592 0.144097 -0.002967 -0.592159 -0.062500 1 0 0 0 0 0 3 29110
-0.002144 0.000003 0.120592 0.144105 -0.002960 -0.592171 -0.062500 1 0 0 0 0 0 3 30121
-0.002144 0.000003 0.120592 0.144106 -0.002959 -0.592172 -0.062500 1 0 0 0 0 0 3 31124
-0.002144 0.000003 0.120592 0.144109 -0.002970 -0.592165 -0.062500 1 0 0 0 0 0 3 32124
-0.002144 0.000003 0.120592 0.144107 -0.002960 -0.592171 -0.062500 1 0 0 0 0 0 3 33123
-0.002144 0.000003 0.120592 0.144106 -0.002959 -0.592172 -0.062500 1 0 0 0 0 0 3 34093
-0.002144 0.000003 0.120592 0.144094 -0.002956 -0.592166 -0.062500 1 0 0 0 0 0 3 35123
-0.002144 0.000003 0.120592 0.144108 -0.002970 -0.592165 -0.062500 1 0 0 0 0 0 3 36125
-0.002144 0.000003 0.120592 0.144106 -0.002960 -0.592171 -0.062500 1 0 0 0 0 0 3 37120
-0.002144 0.000003 0.120592 0.144106 -0.002958 -0.592172 -0.062500 1 0 0 0 0 0 3 38121
-0.002144 0.000003 0.120592 0.144110 -0.002970 -0.592165 -0.062500 1 0 0 0 0 0 3 39123
-0.002144 0.000003 0.120592 0.144095 -0.002957 -0.592165 -0.062500 1 0 0 0 0 0 3 40110
-0.002144 0.000003 0.120592 0.144105 -0.002958 -0.592171 -0.062500 1 0 0 0 0 0 3 41116
-0.002144 0.000003 0.120592 0.144106 -0.002958 -0.592172 -0.062500 1 0 0 0 0 0 3 42107
-0.002144 0.000003 0.120592 0.144110 -0.002970 -0.592165 -0.062500 1 0 0 0 0 0 3 43116
-0.002144 0.000003 0.120592 0.144098 -0.002969 -0.592178 -0.062500 1 0 0 0 0 0 3 44116
-0.002144 0.000003 0.120592 0.144093 -0.002957 -0.592167 -0.062500 1 0 0 0 0 0 3 45106
-0.002144 0.000003 0.120592 0.144108 -0.002970 -0.592165 -0.062500 1 0 0 0 0 0 3 46116
-0.002144 0.000003 0.120592 0.144106 -0.002960 -0.592171 -0.062500 1 0 0 0 0 0 3 47108
-0.002144 0.000003 0.120592 0.144106 -0.002959 -0.592172 -0.062500 1 0 0 0 0 0 3 48116
-0.002144 0.000003 0.120592 0.144109 -0.002970 -0.592165 -0.062500 1 0 0 0 0 0 3 49106
-0.002144 0.000003 0.120592 0.144107 -0.002960 -0.592171 -0.062500 1 0 0 0 0 0 3 50116
-0.002144 0.000003 0.120592 0.144094 -0.002956 -0.592166 -0.062500 1 0 0 0 0 0 3 51107
-0.002144 0.000003 0.120592 0.144104 -0.002958 -0.592171 -0.062500 1 0 0 0 0 0 3 52126
-0.002144 0.000003 0.120592 0.144109 -0.002970 -0.592165 -0.062500 1 0 0 0 0 0 3 53113
-0.002144 0.000003 0.120592 0.144106 -0.002960 -0.592171 -0.062500 1 0 0 0 0 0 3 54122
-0.002144 0.000003 0.120592 0.144106 -0.002959 -0.592172 -0.062500 1 0 0 0 0 0 3 55113
-0.002144 0.000003 0.120592 0.144110 -0.002970 -0.592165 -0.062500 1 0 0 0 0 0 3 56115
-0.002144 0.000003 0.120592 0.144095 -0.002957 -0.592165 -0.062500 1 0 0 0 0 0 3 57109
-0.002144 0.000003 0.120592 0.144105 -0.002958 -0.592171 -0.062500 1 0 0 0 0 0 3 58121
-0.002144 0.000003 0.120592 0.144106 -0.002958 -0.592172 -0.062500 1 0 0 0 0 0 3 59123
-0.002144 0.000003 0.120592 0.144110 -0.002970 -0.592165 -0.062500 1 0 0 0 0 0 3 60111
-0.002144 0.000003 0.120592 0.144107 -0.002960 -0.592171 -0.062500 1 0 0 0 0 0 3 61129
-0.002144 0.000003 0.120592 0.144094 -0.002955 -0.592166 -0.062500 1 0 0 0 0 0 3 62122
-0.002144 0.000003 0.120592 0.144100 -0.002978 -0.592171 -0.062500 1 0 0 0 0 0 3 63120
-0.002144 0.000003 0.120592 0.144105 -0.002961 -0.592172 -0.062500 1 0 0 0 0 0 3 64125
-0.002144 0.000003 0.120592 0.144106 -0.002959 -0.592172 -0.062500 1 0 0 0 0 0 3 65093
-0.002144 0.000003 0.120592 0.144109 -0.002970 -0.592166 -0.062500 1 0 0 0 0 0 3 66092
-0.002144 0.000003 0.120592 0.144107 -0.002960 -0.592172 -0.062500 1 0 0 0 0 0 3 67121
-0.002144 0.000003 0.120592 0.144094 -0.002956 -0.592166 -0.062500 1 0 0 0 0 0 3 68120
-0.002144 0.000003 0.120592 0.144104 -0.002958 -0.592172 -0.062500 1 0 0 0 0 0 3 69122
-0.002144 0.000003 0.120592 0.144109 -0.002970 -0.592165 -0.062500 1 0 0 0 0 0 3 70123
-0.002144 0.000003 0.120592 0.144106 -0.002960 -0.592171 -0.062500 1 0 0 0 0 0 3 71122
-0.002144 0.000003 0.120592 0.144106 -0.002959 -0.592172 -0.062500 1 0 0 0 0 0 3 72127
-0.002144 0.000003 0.120592 0.144097 -0.002967 -0.592159 -0.062500 1 0 0 0 0 0 3 73119
-0.002144 0.000003 0.120592 0.144105 -0.002960 -0.592171 -0.062500 1 0 0 0 0 0 3 74122
-0.002144 0.000003 0.120592 0.144106 -0.002959 -0.592172 -0.062500 1 0 0 0 0 0 3 75121
-0.002144 0.000003 0.120592 0.144106 -0.002958 -0.592172 -0.062500 1 0 0 0 0 0 3 76122
-0.002144 0.000003 0.120592 0.144110 -0.002970 -0.592165 -0.062500 1 0 0 0 0 0 3 77106
-0.002144 0.000003 0.120592 0.144107 -0.002960 -0.592171 -0.062500 1 0 0 0 0 0 3 78116
-0.002144 0.000003 0.120592 0.144094 -0.002955 -0.592166 -0.062500 1 0 0 0 0 0 3 79092
-0.002144 0.000003 0.120592 0.144108 -0.002970 -0.592165 -0.062500 1 0 0 0 0 0 3 80120
-0.002144 0.000003 0.120592 0.144098 -0.002969 -0.592178 -0.062500 1 0 0 0 0 0 3 81122
-0.002144 0.000003 0.120592 0.144105 -0.002960 -0.592173 -0.062500 1 0 0 0 0 0 3 82121
-0.002144 0.000003 0.120592 0.144109 -0.002971 -0.592166 -0.062500 1 0 0 0 0 0 3 83120
-0.002144 0.000003 0.120592 0.144094 -0.002957 -0.592165 -0.062500 1 0 0 0 0 0 3 84124
-0.002144 0.000003 0.120592 0.144104 -0.002959 -0.592171 -0.062500 1 0 0 0 0 0 3 85119
-0.002144 0.000003 0.120592 0.144105 -0.002958 -0.592172 -0.062500 1 0 0 0 0 0 3 86124
-0.002144 0.000003 0.120592 0.144109 -0.002970 -0.592166 -0.062500 1 0 0 0 0 0 3 87120
-0.002144 0.000003 0.120592 0.144106 -0.002960 -0.592172 -0.062500 1 0 0 0 0 0 3 88122
-0.002144 0.000003 0.120592 0.144094 -0.002956 -0.592166 -0.062500 1 0 0 0 0 0 3 89119
-0.002144 0.000003 0.120592 0.144108 -0.002970 -0.592165 -0.062500 1 0 0 0 0 0 3 90120
-0.002144 0.000003 0.120592 0.144106 -0.002960 -0.592171 -0.062500 1 0 0 0 0 0 3 91120
-0.002144 0.000003 0.120592 0.144106 -0.002959 -0.592172 -0.062500 1 0 0 0 0 0 3 92122
-0.002144 0.000003 0.120592 0.144110 -0.002970 -0.592165 -0.062500 1 0 0 0 0 0 3 93108
-0.002144 0.000003 0.120592 0.144107 -0.002960 -0.592171 -0.062500 1 0 0 0 0 0 3 94108
-0.002144 0.000003 0.120592 0.144094 -0.002956 -0.592166 -0.062500 1 0 0 0 0 0 3 95115
-0.002144 0.000003 0.120592 0.144105 -0.002958 -0.592171 -0.062500 1 0 0 0 0 0 3 96123
-0.002144 0.000003 0.120592 0.144109 -0.002970 -0.592165 -0.062500 1 0 0 0 0 0 3 97120
-0.002144 0.000003 0.120592 0.144107 -0.002960 -0.592171 -0.062500 1 0 0 0 0 0 3 98121
-0.002144 0.000003 0.120592 0.144106 -0.002958 -0.592172 -0.062500 1 0 0 0 0 0 3 99118
-0.002144 0.000003 0.120592 0.144110 -0.002970 -0.592165 -0.062500 1 0 0 0 0 0 3 100122
-0.002144 0.000003 0.120592 0.144086 -0.002966 -0.592172 -0.062500 1 0 0 0 0 0 3 101119
-0.002144 0.000003 0.120592 0.144104 -0.002960 -0.592172 -0.062500 1 0 0 0 0 0 3 102120
-0.002144 0.000003 0.120592 0.144109 -0.002971 -0.592166 -0.062500 1 0 0 0 0 0 3 103122
-0.002144 0.000003 0.120592 0.144106 -0.002960 -0.592172 -0.062500 1 0 0 0 0 0 3 104122
-0.002144 0.000003 0.120592 0.144106 -0.002959 -0.592172 -0.062500 1 0 0 0 0 0 3 105113
-0.002144 0.000003 0.120592 0.144094 -0.002956 -0.592166 -0.062500 1 0 0 0 0 0 3 106113
-0.002144 0.000003 0.120592 0.144108 -0.002970 -0.592165 -0.062500 1 0 0 0 0 0 3 107105
-0.002144 0.000003 0.120592 0.144106 -0.002960 -0.592171 -0.062500 1 0 0 0 0 0 3 108114
-0.002144 0.000003 0.120592 0.144106 -0.002959 -0.592172 -0.062500 1 0 0 0 0 0 3 109105
-0.002144 0.000003 0.120592 0.144110 -0.002970 -0.592165 -0.062500 1 0 0 0 0 0 3 110114
-0.002144 0.000003 0.120592 0.144107 -0.002960 -0.592171 -0.062500 1 0 0 0 0 0 3 111114
-0.002144 0.000003 0.120592 0.144094 -0.002956 -0.592166 -0.062500 1 0 0 0 0 0 3 112106
-0.002144 0.000003 0.120592 0.144105 -0.002958 -0.592171 -0.062500 1 0 0 0 0 0 3 113113
-0.002144 0.000003 0.120592 0.144109 -0.002970 -0.592165 -0.062500 1 0 0 0 0 0 3 114105
-0.002144 0.000003 0.120592 0.144107 -0.002960 -0.592171 -0.062500 1 0 0 0 0 0 3 115114
-0.002144 0.000003 0.120592 0.144106 -0.002958 -0.592172 -0.062500 1 0 0 0 0 0 3 116105
-0.002144 0.000003 0.120592 0.144098 -0.002967 -0.592159 -0.062500 1 0 0 0 0 0 3 117115
-0.002144 0.000003 0.120592 0.144105 -0.002959 -0.592170 -0.062500 1 0 0 0 0 0 3 118114
-0.002144 0.000003 0.120592 0.144106 -0.002958 -0.592172 -0.062500 1 0 0 0 0 0 3 119119
-0.002144 0.000003 0.120592 0.144106 -0.002958 -0.592172 -0.062500 1 0 0 0 0 0 3 120113
-0.002144 0.000003 0.120592 0.144110 -0.002970 -0.592165 -0.062500 1 0 0 0 0 0 3 121114
-0.002144 0.000003 0.120592 0.144099 -0.002969 -0.592178 -0.062500 1 0 0 0 0 0 3 122113
-0.002144 0.000003 0.120592 0.144093 -0.002957 -0.592167 -0.062500 1 0 0 0 0 0 3 123112
-0.002144 0.000003 0.120592 0.144108 -0.002970 -0.592165 -0.062500 1 0 0 0 0 0 3 124115
-0.002144 0.000003 0.120592 0.144106 -0.002960 -0.592171 -0.062500 1 0 0 0 0 0 3 125121
-0.002144 0.000003 0.120592 0.144106 -0.002959 -0.592172 -0.062500 1 0 0 0 0 0 3 126148
-0.002144 0.000003 0.120592 0.144110 -0.002970 -0.592166 -0.062500 1 0 0 0 0 0 3 127124
-0.002144 0.000003 0.120592 0.144094 -0.002957 -0.592165 -0.062500 1 0 0 0 0 0 3 128107
-0.002144 0.000003 0.120592 0.144104 -0.002958 -0.592171 -0.062500 1 0 0 0 0 0 3 129121
-0.002144 0.000003 0.120592 0.144106 -0.002958 -0.592172 -0.062500 1 0 0 0 0 0 3 130121
-0.002144 0.000003 0.120592 0.144109 -0.002970 -0.592165 -0.062500 1 0 0 0 0 0 3 131120
-0.002144 0.000003 0.120592 0.144107 -0.002960 -0.592171 -0.062500 1 0 0 0 0 0 3 132120
-0.002144 0.000003 0.120592 0.144106 -0.002959 -0.592172 -0.062500 1 0 0 0 0 0 3 133119
-0.002144 0.000003 0.120592 0.144098 -0.002967 -0.592159 -0.062500 1 0 0 0 0 0 3 134118
-0.002144 0.000003 0.120592 0.144105 -0.002959 -0.592171 -0.062500 1 0 0 0 0 0 3 135122
-0.002144 0.000003 0.120592 0.144106 -0.002958 -0.592172 -0.062500 1 0 0 0 0 0 3 136122
-0.002144 0.000003 0.120592 0.144110 -0.002970 -0.592165 -0.062500 1 0 0 0 0 0 3 137123
-0.002144 0.000003 0.120592 0.144107 -0.002960 -0.592171 -0.062500 1 0 0 0 0 0 3 138110
-0.002144 0.000003 0.120592 0.144107 -0.002959 -0.592172 -0.062500 1 0 0 0 0 0 3 139088
-0.002144 0.000003 0.120592 0.144094 -0.002955 -0.592166 -0.062500 1 0 0 0 0 0 3 140121
-0.002144 0.000003 0.120592 0.144100 -0.002978 -0.592172 -0.062500 1 0 0 0 0 0 3 141120
-0.002144 0.000003 0.120592 0.144105 -0.002961 -0.592172 -0.062500 1 0 0 0 0 0 3 142090
-0.002144 0.000003 0.120592 0.144106 -0.002959 -0.592172 -0.062500 1 0 0 0 0 0 3 143120
-0.002144 0.000003 0.120592 0.144097 -0.002968 -0.592159 -0.062500 1 0 0 0 0 0 3 144114
-0.002144 0.000003 0.120592 0.144105 -0.002960 -0.592171 -0.062500 1 0 0 0 0 0 3 145118
-0.002144 0.000003 0.120592 0.144106 -0.002959 -0.592172 -0.062500 1 0 0 0 0 0 3 146119
-0.002144 0.000003 0.120592 0.144109 -0.002970 -0.592165 -0.062500 1 0 0 0 0 0 3 147120
-0.002144 0.000003 0.120592 0.144106 -0.002960 -0.592171 -0.062500 1 0 0 0 0 0 3 148123
-0.002144 0.000003 0.120592 0.144106 -0.002959 -0.592172 -0.062500 1 0 0 0 0 0 3 149118
-0.002144 0.000003 0.120592 0.144094 -0.002956 -0.592166 -0.062500 1 0 0 0 0 0 3 150106
-0.002144 0.000003 0.120592 0.144108 -0.002970 -0.592165 -0.062500 1 0 0 0 0 0 3 151118
-0.002144 0.000003 0.120592 0.144106 -0.002960 -0.592171 -0.062500 1 0 0 0 0 0 3 152120
-0.002144 0.000003 0.120592 0.144106 -0.002959 -0.592172 -0.062500 1 0 0 0 0 0 3 153119
-0.002144 0.000003 0.120592 0.144110 -0.002970 -0.592165 -0.062500 1 0 0 0 0 0 3 154118
-0.002144 0.000003 0.120592 0.144107 -0.002960 -0.592171 -0.062500 1 0 0 0 0 0 3 155118
-0.002144 0.000003 0.120592 0.144094 -0.002956 -0.592166 -0.062500 1 0 0 0 0 0 3 156120
-0.002144 0.000003 0.120592 0.144105 -0.002958 -0.592171 -0.062500 1 0 0 0 0 0 3 157117
-0.002144 0.000003 0.120592 0.144109 -0.002970 -0.592165 -0.062500 1 0 0 0 0 0 3 158119
-0.002144 0.000003 0.120592 0.144107 -0.002960 -0.592171 -0.062500 1 0 0 0 0 0 3 159107
-0.002144 0.000003 0.120592 0.144107 -0.002958 -0.592172 -0.062500 1 0 0 0 0 0 3 160116
-0.002144 0.000003 0.120592 0.144098 -0.002967 -0.592159 -0.062500 1 0 0 0 0 0 3 161119
-0.002144 0.000003 0.120592 0.144097 -0.002968 -0.592177 -0.062500 1 0 0 0 0 0 3 162118
-0.002144 0.000003 0.120592 0.144105 -0.002960 -0.592173 -0.062500 1 0 0 0 0 0 3 163118
-0.002144 0.000003 0.120592 0.144109 -0.002971 -0.592166 -0.062500 1 0 0 0 0 0 3 164121
-0.002144 0.000003 0.120592 0.144106 -0.002960 -0.592172 -0.062500 1 0 0 0 0 0 3 165119
-0.002144 0.000003 0.120592 0.144106 -0.002959 -0.592172 -0.062500 1 0 0 0 0 0 3 166110
-0.002144 0.000003 0.120592 0.144094 -0.002956 -0.592166 -0.062500 1 0 0 0 0 0 3 167089
-0.002144 0.000003 0.120592 0.144108 -0.002970 -0.592165 -0.062500 1 0 0 0 0 0 3 168119
-0.002144 0.000003 0.120592 0.144106 -0.002960 -0.592171 -0.062500 1 0 0 0 0 0 3 169117
-0.002144 0.000003 0.120592 0.144106 -0.002959 -0.592172 -0.062500 1 0 0 0 0 0 3 170118
-0.002144 0.000003 0.120592 0.144110 -0.002970 -0.592165 -0.062500 1 0 0 0 0 0 3 171113
-0.002144 0.000003 0.120592 0.144094 -0.002957 -0.592165 -0.062500 1 0 0 0 0 0 3 172105
-0.002144 0.000003 0.120592 0.144105 -0.002958 -0.592171 -0.062500 1 0 0 0 0 0 3 173112
-0.002144 0.000003 0.120592 0.144106 -0.002958 -0.592172 -0.062500 1 0 0 0 0 0 3 174104
-0.002144 0.000003 0.120592 0.144109 -0.002970 -0.592165 -0.062500 1 0 0 0 0 0 3 175112
-0.002144 0.000003 0.120592 0.144107 -0.002960 -0.592171 -0.062500 1 0 0 0 0 0 3 176103
-0.002144 0.000003 0.120592 0.144106 -0.002958 -0.592172 -0.062500 1 0 0 0 0 0 3 177111
-0.002144 0.000003 0.120592 0.144098 -0.002967 -0.592159 -0.062500 1 0 0 0 0 0 3 178112
-0.002144 0.000003 0.120592 0.144097 -0.002968 -0.592177 -0.062500 1 0 0 0 0 0 3 179103
-0.002144 0.000003 0.120592 0.144105 -0.002960 -0.592173 -0.062500 1 0 0 0 0 0 3 180117
-0.002144 0.000003 0.120592 0.144109 -0.002971 -0.592166 -0.062500 1 0 0 0 0 0 3 181103
-0.002144 0.000003 0.120592 0.144106 -0.002960 -0.592172 -0.062500 1 0 0 0 0 0 3 182110
-0.002144 0.000003 0.120592 0.144094 -0.002956 -0.592166 -0.062500 1 0 0 0 0 0 3 183109
-0.002144 0.000003 0.120592 0.144104 -0.002958 -0.592172 -0.062500 1 0 0 0 0 0 3 184117
-0.002144 0.000003 0.120592 0.144109 -0.002970 -0.592165 -0.062500 1 0 0 0 0 0 3 185112
-0.002144 0.000003 0.120592 0.144106 -0.002960 -0.592171 -0.062500 1 0 0 0 0 0 3 186113
-0.002144 0.000003 0.120592 0.144106 -0.002959 -0.592172 -0.062500 1 0 0 0 0 0 3 187115
-0.002144 0.000003 0.120592 0.144110 -0.002970 -0.592166 -0.062500 1 0 0 0 0 0 3 188118
-0.002144 0.000003 0.120592 0.144094 -0.002957 -0.592165 -0.062500 1 0 0 0 0 0 3 189109
-0.002144 0.000003 0.120592 0.144105 -0.002958 -0.592171 -0.062500 1 0 0 0 0 0 3 190093
-0.002144 0.000003 0.120592 0.144106 -0.002958 -0.592172 -0.062500 1 0 0 0 0 0 3 191115
-0.002144 0.000003 0.120592 0.144109 -0.002970 -0.592165 -0.062500 1 0 0 0 0 0 3 192112
-0.002144 0.000003 0.120592 0.144107 -0.002960 -0.592171 -0.062500 1 0 0 0 0 0 3 193109
-0.002144 0.000003 0.120592 0.144094 -0.002956 -0.592166 -0.062500 1 0 0 0 0 0 3 194107
-0.002144 0.000003 0.120592 0.144108 -0.002970 -0.592165 -0.062500 1 0 0 0 0 0 3 195107
-0.002144 0.000003 0.120592 0.144106 -0.002960 -0.592171 -0.062500 1 0 0 0 0 0 3 196108
-0.002144 0.000003 0.120592 0.144106 -0.002958 -0.592172 -0.062500 1 0 0 0 0 0 3 197108
-0.002144 0.000003 0.120592 0.144110 -0.002970 -0.592165 -0.062500 1 0 0 0 0 0 3 198105
-0.002144 0.000003 0.120592 0.144099 -0.002969 -0.592178 -0.062500 1 0 0 0 0 0 3 199106
-0.002144 0.000003 0.120592 0.144093 -0.002957 -0.592167 -0.062500 1 0 0 0 0 0 3 200109
-0.002144 0.000003 0.120592 0.144104 -0.002958 -0.592172 -0.062500 1 0 0 0 0 0 3 201111
-0.002144 0.000003 0.120592 0.144109 -0.002970 -0.592166 -0.062500 1 0 0 0 0 0 3 202110
-0.002144 0.000003 0.120592 0.144106 -0.002960 -0.592172 -0.062500 1 0 0 0 0 0 3 203110
-0.002144 0.000003 0.120592 0.144106 -0.002959 -0.592172 -0.062500 1 0 0 0 0 0 3 204106
-0.002144 0.000003 0.120592 0.144097 -0.002967 -0.592159 -0.062500 1 0 0 0 0 0 3 205106
-0.002144 0.000003 0.120592 0.144105 -0.002960 -0.592171 -0.062500 1 0 0 0 0 0 3 206106
-0.002144 0.000003 0.120592 0.144106 -0.002959 -0.592172 -0.062500 1 0 0 0 0 0 3 207105
-0.002144 0.000003 0.120592 0.144109 -0.002970 -0.592165 -0.062500 1 0 0 0 0 0 3 208107
-0.002144 0.000003 0.120592 0.144107 -0.002960 -0.592171 -0.062500 1 0 0 0 0 0 3 209105
-0.002144 0.000003 0.120592 0.144106 -0.002959 -0.592172 -0.062500 1 0 0 0 0 0 3 210106
-0.002144 0.000003 0.120592 0.144094 -0.002956 -0.592166 -0.062500 1 0 0 0 0 0 3 211108
-0.002144 0.000003 0.120592 0.144108 -0.002970 -0.592165 -0.062500 1 0 0 0 0 0 3 212107
-0.002144 0.000003 0.120592 0.144106 -0.002960 -0.592171 -0.062500 1 0 0 0 0 0 3 213106
-0.002144 0.000003 0.120592 0.144106 -0.002958 -0.592172 -0.062500 1 0 0 0 0 0 3 214107
-0.002144 0.000003 0.120592 0.144110 -0.002970 -0.592165 -0.062500 1 0 0 0 0 0 3 215106
-0.002144 0.000003 0.120592 0.144107 -0.002960 -0.592171 -0.062500 1 0 0 0 0 0 3 216106
-0.002144 0.000003 0.120592 0.144094 -0.002956 -0.592166 -0.062500 1 0 0 0 0 0 3 217107
-0.002144 0.000003 0.120592 0.144105 -0.002958 -0.592171 -0.062500 1 0 0 0 0 0 3 218105
-0.002144 0.000003 0.120592 0.144109 -0.002970 -0.592165 -0.062500 1 0 0 0 0 0 3 219106
-0.002144 0.000003 0.120592 0.144098 -0.002968 -0.592178 -0.062500 1 0 0 0 0 0 3 220106
-0.002144 0.000003 0.120592 0.144105 -0.002960 -0.592173 -0.062500 1 0 0 0 0 0 3 221106
-0.002144 0.000003 0.120592 0.144097 -0.002968 -0.592159 -0.062500 1 0 0 0 0 0 3 222105
-0.002144 0.000003 0.120592 0.144105 -0.002960 -0.592171 -0.062500 1 0 0 0 0 0 3 223106
-0.002144 0.000003 0.120592 0.144106 -0.002959 -0.592172 -0.062500 1 0 0 0 0 0 3 224107
-0.002144 0.000003 0.120592 0.144109 -0.002970 -0.592165 -0.062500 1 0 0 0 0 0 3 225100
-0.002144 0.000003 0.120592 0.144107 -0.002960 -0.592171 -0.062500 1 0 0 0 0 0 3 226107
-0.002144 0.000003 0.120592 0.144094 -0.002956 -0.592166 -0.062500 1 0 0 0 0 0 3 227105
-0.002144 0.000003 0.120592 0.144104 -0.002958 -0.592171 -0.062500 1 0 0 0 0 0 3 228104
-0.002144 0.000003 0.120592 0.144109 -0.002970 -0.592165 -0.062500 1 0 0 0 0 0 3 229104
-0.002144 0.000003 0.120592 0.144106 -0.002960 -0.592171 -0.062500 1 0 0 0 0 0 3 230104
-0.002144 0.000003 0.120592 0.144106 -0.002959 -0.592172 -0.062500 1 0 0 0 0 0 3 231103
-0.002144 0.000003 0.120592 0.144110 -0.002970 -0.592165 -0.062500 1 0 0 0 0 0 3 232106
-0.002144 0.000003 0.120592 0.144095 -0.002957 -0.592165 -0.062500 1 0 0 0 0 0 3 233089
-0.002144 0.000003 0.120592 0.144105 -0.002958 -0.592171 -0.062500 1 0 0 0 0 0 3 234104
-0.002144 0.000003 0.120592 0.144106 -0.002958 -0.592172 -0.062500 1 0 0 0 0 0 3 235107
-0.002144 0.000003 0.120592 0.144110 -0.002970 -0.592165 -0.062500 1 0 0 0 0 0 3 236096
-0.002144 0.000003 0.120592 0.144107 -0.002960 -0.592171 -0.062500 1 0 0 0 0 0 3 237104
-0.002144 0.000003 0.120592 0.144107 -0.002958 -0.592172 -0.062500 1 0 0 0 0 0 3 238096
-0.002144 0.000003 0.120592 0.144098 -0.002967 -0.592159 -0.062500 1 0 0 0 0 0 3 239104
-0.002144 0.000003 0.120592 0.144097 -0.002968 -0.592177 -0.062500 1 0 0 0 0 0 3 240096
-0.002144 0.000003 0.120592 0.144105 -0.002960 -0.592173 -0.062500 1 0 0 0 0 0 3 241103
-0.002144 0.000003 0.120592 0.144109 -0.002971 -0.592166 -0.062500 1 0 0 0 0 0 3 242095
-0.002144 0.000003 0.120592 0.144107 -0.002960 -0.592172 -0.062500 1 0 0 0 0 0 3 243104
-0.002144 0.000003 0.120592 0.144094 -0.002956 -0.592166 -0.062500 1 0 0 0 0 0 3 244095
-0.002144 0.000003 0.120592 0.144104 -0.002958 -0.592172 -0.062500 1 0 0 0 0 0 3 245096
-0.002144 0.000003 0.120592 0.144109 -0.002970 -0.592165 -0.062500 1 0 0 0 0 0 3 246104
-0.002144 0.000003 0.120592 0.144106 -0.002960 -0.592171 -0.062500 1 0 0 0 0 0 3 247095
-0.002144 0.000003 0.120592 0.144106 -0.002959 -0.592172 -0.062500 1 0 0 0 0 0 3 248104
-0.002144 0.000003 0.120592 0.144097 -0.002967 -0.592159 -0.062500 1 0 0 0 0 0 3 249104
-0.002144 0.000003 0.120592 0.144105 -0.002960 -0.592171 -0.062500 1 0 0 0 0 0 3 250109
-0.002144 0.000003 0.120592 0.144106 -0.002959 -0.592172 -0.062500 1 0 0 0 0 0 3 251102
-0.002144 0.000003 0.120592 0.144109 -0.002970 -0.592165 -0.062500 1 0 0 0 0 0 3 252202
-0.002144 0.000003 0.120592 0.144107 -0.002960 -0.592171 -0.062500 1 0 0 0 0 0 3 253198
-0.002144 0.000003 0.120592 0.144106 -0.002959 -0.592172 -0.062500 1 0 0 0 0 0 3 254179
-0.002144 0.000003 0.120592 0.144094 -0.002955 -0.592166 -0.062500 1 0 0 0 0 0 3 255192
-0.002144 0.000003 0.120592 0.144108 -0.002970 -0.592165 -0.062500 1 0 0 0 0 0 3 256110
-0.002144 0.000003 0.120592 0.144106 -0.002960 -0.592171 -0.062500 1 0 0 0 0 0 3 257105
-0.002144 0.000003 0.120592 0.144106 -0.002958 -0.592172 -0.062500 1 0 0 0 0 0 3 258112
-0.002144 0.000003 0.120592 0.144101 -0.002979 -0.592172 -0.062500 1 0 0 0 0 0 3 259114
-0.002144 0.000003 0.120592 0.144093 -0.002958 -0.592166 -0.062500 1 0 0 0 0 0 3 260121
-0.002144 0.000003 0.120592 0.144104 -0.002959 -0.592172 -0.062500 1 0 0 0 0 0 3 261110
-0.002144 0.000003 0.120592 0.144109 -0.002970 -0.592165 -0.062500 1 0 0 0 0 0 3 262115
-0.002144 0.000003 0.120592 0.144106 -0.002960 -0.592171 -0.062500 1 0 0 0 0 0 3 263086
-0.002144 0.000003 0.120592 0.144106 -0.002959 -0.592172 -0.062500 1 0 0 0 0 0 3 264118
-0.002144 0.000003 0.120592 0.144106 -0.002959 -0.592172 -0.062500 1 0 0 0 0 0 3 265115
-0.002144 0.000003 0.120592 0.144097 -0.002967 -0.592159 -0.062500 1 0 0 0 0 0 3 266115
-0.002144 0.000003 0.120592 0.144105 -0.002960 -0.592171 -0.062500 1 0 0 0 0 0 3 267116
-0.002144 0.000003 0.120592 0.144106 -0.002959 -0.592172 -0.062500 1 0 0 0 0 0 3 268124
-0.002144 0.000003 0.120592 0.144109 -0.002970 -0.592165 -0.062500 1 0 0 0 0 0 3 269117
-0.002144 0.000003 0.120592 0.144107 -0.002960 -0.592171 -0.062500 1 0 0 0 0 0 3 270120
-0.002144 0.000003 0.120592 0.144106 -0.002959 -0.592172 -0.062500 1 0 0 0 0 0 3 271117
-0.002144 0.000003 0.120592 0.144094 -0.002955 -0.592166 -0.062500 1 0 0 0 0 0 3 272117
-0.002144 0.000003 0.120592 0.144108 -0.002970 -0.592165 -0.062500 1 0 0 0 0 0 3 273115
-0.002144 0.000003 0.120592 0.144106 -0.002960 -0.592171 -0.062500 1 0 0 0 0 0 3 274115
-0.002144 0.000003 0.120592 0.144106 -0.002958 -0.592172 -0.062500 1 0 0 0 0 0 3 275114
-0.002144 0.000003 0.120592 0.144110 -0.002970 -0.592165 -0.062500 1 0 0 0 0 0 3 276116
-0.002144 0.000003 0.120592 0.144095 -0.002957 -0.592165 -0.062500 1 0 0 0 0 0 3 277115
-0.002144 0.000003 0.120592 0.144096 -0.002967 -0.592178 -0.062500 1 0 0 0 0 0 3 278118
-0.002144 0.000003 0.120592 0.144108 -0.002971 -0.592166 -0.062500 1 0 0 0 0 0 3 279114
-0.002144 0.000003 0.120592 0.144106 -0.002960 -0.592172 -0.062500 1 0 0 0 0 0 3 280118
-0.002144 0.000003 0.120592 0.144106 -0.002959 -0.592172 -0.062500 1 0 0 0 0 0 3 281115
-0.002144 0.000003 0.120592 0.144094 -0.002956 -0.592166 -0.062500 1 0 0 0 0 0 3 282106
-0.002144 0.000003 0.120592 0.144108 -0.002970 -0.592165 -0.062500 1 0 0 0 0 0 3 283112
-0.002144 0.000003 0.120592 0.144106 -0.002960 -0.592171 -0.062500 1 0 0 0 0 0 3 284115
-0.002144 0.000003 0.120592 0.144106 -0.002959 -0.592172 -0.062500 1 0 0 0 0 0 3 285115
-0.002144 0.000003 0.120592 0.144109 -0.002970 -0.592165 -0.062500 1 0 0 0 0 0 3 286113
-0.002144 0.000003 0.120592 0.144107 -0.002960 -0.592171 -0.062500 1 0 0 0 0 0 3 287115
-0.002125 -0.000002 0.120582 -0.121413 0.059578 -0.453554 -0.062500 1 0 0 0 0 0 3 288191
-0.002116 -0.000004 0.120579 -0.031093 0.038606 -0.521059 -0.062500 1 0 0 0 0 0 3 289185
-0.002111 -0.000005 0.120578 0.035661 0.022900 -0.556188 -0.062500 1 0 0 0 0 0 3 290188
-0.002109 -0.000005 0.120577 0.070972 0.014503 -0.569594 -0.062500 1 0 0 0 0 0 3 291186
-0.002108 -0.000006 0.120577 0.088729 0.010246 -0.574385 -0.062500 1 0 0 0 0 0 3 292189
-0.002107 -0.000006 0.120577 0.097607 0.008122 -0.576073 -0.062500 1 0 0 0 0 0 3 293180
-0.002107 -0.000006 0.120577 0.102017 0.007050 -0.576656 -0.062500 1 0 0 0 0 0 3 294190
-0.002107 -0.000006 0.120577 0.104226 0.006522 -0.576849 -0.062500 1 0 0 0 0 0 3 295181
-0.002107 -0.000006 0.120577 0.105332 0.006236 -0.576931 -0.062500 1 0 0 0 0 0 3 296184
-0.002106 -0.000006 0.120577 0.105889 0.006112 -0.576951 -0.062500 1 0 0 0 0 0 3 297158
-0.002106 -0.000006 0.120577 0.106150 0.006039 -0.576966 -0.062500 1 0 0 0 0 0 3 298159
-0.002106 -0.000006 0.120577 0.106291 0.006015 -0.576964 -0.062500 1 0 0 0 0 0 3 299157
-0.002106 -0.000006 0.120577 0.106359 0.006000 -0.576976 -0.062500 1 0 0 0 0 0 3 300188
-0.002106 -0.000006 0.120577 0.106397 0.005991 -0.576956 -0.062500 1 0 0 0 0 0 3 301183
-0.002106 -0.000006 0.120577 0.106404 0.005979 -0.576967 -0.062500 1 0 0 0 0 0 3 302157
-0.002106 -0.000006 0.120577 0.106423 0.005984 -0.576967 -0.062500 1 0 0 0 0 0 3 303148
-0.002106 -0.000006 0.120577 0.106425 0.005985 -0.576967 -0.062500 1 0 0 0 0 0 3 304167
-0.002106 -0.000006 0.120577 0.106425 0.005985 -0.576967 -0.062500 1 0 0 0 0 0 3 305180
-0.002106 -0.000006 0.120577 0.106425 0.005985 -0.576967 -0.062500 1 0 0 0 0 0 3 306164
-0.002106 -0.000006 0.120577 0.106437 0.005983 -0.576974 -0.062500 1 0 0 0 0 0 3 307164
-0.002106 -0.000006 0.120577 0.106430 0.005974 -0.576962 -0.062500 1 0 0 0 0 0 3 308181
-0.002106 -0.000006 0.120577 0.106426 0.005984 -0.576967 -0.062500 1 0 0 0 0 0 3 309165
-0.002106 -0.000006 0.120577 0.106425 0.005986 -0.576967 -0.062500 1 0 0 0 0 0 3 310180
-0.002106 -0.000006 0.120577 0.106441 0.005971 -0.576967 -0.062500 1 0 0 0 0 0 3 311178
-0.002106 -0.000006 0.120577 0.106419 0.005975 -0.576974 -0.062500 1 0 0 0 0 0 3 312187
-0.002106 -0.000006 0.120577 0.106424 0.005984 -0.576969 -0.062500 1 0 0 0 0 0 3 313182
-0.002106 -0.000006 0.120577 0.106428 0.005973 -0.576961 -0.062500 1 0 0 0 0 0 3 314166
-0.002106 -0.000006 0.120577 0.106437 0.005981 -0.576973 -0.062500 1 0 0 0 0 0 3 315182
-0.002106 -0.000006 0.120577 0.106426 0.005985 -0.576968 -0.062500 1 0 0 0 0 0 3 316166
-0.002106 -0.000006 0.120577 0.106425 0.005985 -0.576968 -0.062500 1 0 0 0 0 0 3 317180
-0.002106 -0.000006 0.120577 0.106428 0.005974 -0.576961 -0.062500 1 0 0 0 0 0 3 318164
-0.002106 -0.000006 0.120577 0.106437 0.005981 -0.576973 -0.062500 1 0 0 0 0 0 3 319180
-0.002106 -0.000006 0.120577 0.106426 0.005985 -0.576968 -0.062500 1 0 0 0 0 0 3 320165
-0.002106 -0.000006 0.120577 0.106429 0.005974 -0.576961 -0.062500 1 0 0 0 0 0 3 321165
-0.002106 -0.000006 0.120577 0.106425 0.005984 -0.576967 -0.062500 1 0 0 0 0 0 3 322180
-0.002106 -0.000006 0.120577 0.106425 0.005985 -0.576967 -0.062500 1 0 0 0 0 0 3 323163
-0.002106 -0.000006 0.120577 0.106437 0.005983 -0.576974 -0.062500 1 0 0 0 0 0 3 324107
-0.002106 -0.000006 0.120577 0.106430 0.005974 -0.576962 -0.062500 1 0 0 0 0 0 3 325097
-0.002106 -0.000006 0.120577 0.106425 0.005984 -0.576967 -0.062500 1 0 0 0 0 0 3 326106
-0.002106 -0.000006 0.120577 0.106425 0.005986 -0.576967 -0.062500 1 0 0 0 0 0 3 327097
-0.002106 -0.000006 0.120577 0.106440 0.005971 -0.576967 -0.062500 1 0 0 0 0 0 3 328108
-0.002106 -0.000006 0.120577 0.106427 0.005984 -0.576967 -0.062500 1 0 0 0 0 0 3 329098
-0.002106 -0.000006 0.120577 0.106425 0.005985 -0.576967 -0.062500 1 0 0 0 0 0 3 330126
-0.002106 -0.000006 0.120577 0.106428 0.005974 -0.576961 -0.062500 1 0 0 0 0 0 3 331112
-0.002106 -0.000006 0.120577 0.106429 0.005972 -0.576980 -0.062500 1 0 0 0 0 0 3 332115
-0.002106 -0.000006 0.120577 0.106425 0.005984 -0.576969 -0.062500 1 0 0 0 0 0 3 333119
-0.002106 -0.000006 0.120577 0.106425 0.005985 -0.576968 -0.062500 1 0 0 0 0 0 3 334113
-0.002106 -0.000006 0.120577 0.106428 0.005974 -0.576961 -0.062500 1 0 0 0 0 0 3 335097
-0.002106 -0.000006 0.120577 0.106437 0.005981 -0.576973 -0.062500 1 0 0 0 0 0 3 336105
-0.002106 -0.000006 0.120577 0.106426 0.005985 -0.576968 -0.062500 1 0 0 0 0 0 3 337118
-0.002106 -0.000006 0.120577 0.106428 0.005974 -0.576961 -0.062500 1 0 0 0 0 0 3 338093
-0.002106 -0.000006 0.120577 0.106425 0.005984 -0.576967 -0.062500 1 0 0 0 0 0 3 339118
-0.002106 -0.000006 0.120577 0.106437 0.005982 -0.576974 -0.062500 1 0 0 0 0 0 3 340087
-0.002106 -0.000006 0.120577 0.106430 0.005973 -0.576962 -0.062500 1 0 0 0 0 0 3 341113
-0.002106 -0.000006 0.120577 0.106426 0.005984 -0.576967 -0.062500 1 0 0 0 0 0 3 342106
-0.002106 -0.000006 0.120577 0.106425 0.005985 -0.576967 -0.062500 1 0 0 0 0 0 3 343084
-0.002106 -0.000006 0.120577 0.106437 0.005983 -0.576974 -0.062500 1 0 0 0 0 0 3 344115
-0.002106 -0.000006 0.120577 0.106430 0.005974 -0.576962 -0.062500 1 0 0 0 0 0 3 345112
-0.002106 -0.000006 0.120577 0.106426 0.005984 -0.576967 -0.062500 1 0 0 0 0 0 3 346114
-0.002106 -0.000006 0.120577 0.106425 0.005985 -0.576967 -0.062500 1 0 0 0 0 0 3 347114
-0.002106 -0.000006 0.120577 0.106441 0.005971 -0.576967 -0.062500 1 0 0 0 0 0 3 348118
-0.002101 -0.000024 0.120588 0.031991 0.260976 -0.724749 -0.062500 1 0 0 0 0 0 3 349086
-0.002098 -0.000033 0.120591 0.055785 0.175349 -0.652683 -0.062500 1 0 0 0 0 0 3 350233
-0.002097 -0.000038 0.120592 0.074496 0.111237 -0.615247 -0.062500 1 0 0 0 0 0 3 351112
-0.002096 -0.000040 0.120593 0.084766 0.077039 -0.600990 -0.062500 1 0 0 0 0 0 3 352111
-0.002096 -0.000041 0.120593 0.090074 0.059748 -0.595906 -0.062500 1 0 0 0 0 0 3 353113
-0.002096 -0.000042 0.120593 0.092780 0.051084 -0.594109 -0.062500 1 0 0 0 0 0 3 354239
-0.002096 -0.000042 0.120593 0.094159 0.046736 -0.593488 -0.062500 1 0 0 0 0 0 3 355112
-0.002096 -0.000042 0.120593 0.094834 0.044570 -0.593284 -0.062500 1 0 0 0 0 0 3 356085
-0.002096 -0.000042 0.120593 0.095187 0.043484 -0.593200 -0.062500 1 0 0 0 0 0 3 357112
-0.002096 -0.000042 0.120593 0.095356 0.042937 -0.593170 -0.062500 1 0 0 0 0 0 3 358236
-0.002096 -0.000042 0.120593 0.095447 0.042672 -0.593158 -0.062500 1 0 0 0 0 0 3 359237
-0.002096 -0.000042 0.120593 0.095489 0.042542 -0.593170 -0.062500 1 0 0 0 0 0 3 360236
-0.002096 -0.000042 0.120593 0.095508 0.042477 -0.593157 -0.062500 1 0 0 0 0 0 3 361113
-0.002096 -0.000042 0.120593 0.095520 0.042440 -0.593156 -0.062500 1 0 0 0 0 0 3 362245
-0.002096 -0.000042 0.120593 0.095527 0.042414 -0.593162 -0.062500 1 0 0 0 0 0 3 363237
-0.002096 -0.000042 0.120593 0.095528 0.042412 -0.593163 -0.062500 1 0 0 0 0 0 3 364236
-0.002096 -0.000042 0.120593 0.095531 0.042401 -0.593156 -0.062500 1 0 0 0 0 0 3 365237
-0.002096 -0.000042 0.120593 0.095544 0.042396 -0.593162 -0.062500 1 0 0 0 0 0 3 366237
-0.002077 -0.000047 0.120583 -0.169831 0.104882 -0.454348 -0.062500 1 0 0 0 0 0 3 367237
-0.002067 -0.000049 0.120580 -0.079589 0.083958 -0.521944 -0.062500 1 0 0 0 0 0 3 368237
-0.002063 -0.000050 0.120579 -0.012870 0.068259 -0.557122 -0.062500 1 0 0 0 0 0 3 369237
-0.002060 -0.000051 0.120578 0.022424 0.059867 -0.570555 -0.062500 1 0 0 0 0 0 3 370237
-0.002059 -0.000051 0.120578 0.040182 0.055621 -0.575354 -0.062500 1 0 0 0 0 0 3 371234
-0.002058 -0.000051 0.120578 0.049053 0.053479 -0.577029 -0.062500 1 0 0 0 0 0 3 372238
-0.002058 -0.000051 0.120578 0.053470 0.052413 -0.577626 -0.062500 1 0 0 0 0 0 3 373245
-0.002058 -0.000051 0.120578 0.055671 0.051877 -0.577830 -0.062500 1 0 0 0 0 0 3 374250
-0.002058 -0.000051 0.120578 0.056780 0.051612 -0.577893 -0.062500 1 0 0 0 0 0 3 375245
-0.002058 -0.000051 0.120578 0.057321 0.051472 -0.577926 -0.062500 1 0 0 0 0 0 3 376307
-0.002058 -0.000051 0.120578 0.057599 0.051404 -0.577922 -0.062500 1 0 0 0 0 0 3 377175
-0.002058 -0.000051 0.120578 0.057743 0.051381 -0.577938 -0.062500 1 0 0 0 0 0 3 378301
-0.002058 -0.000051 0.120578 0.057802 0.051357 -0.577938 -0.062500 1 0 0 0 0 0 3 379329
-0.002058 -0.000051 0.120578 0.057840 0.051347 -0.577937 -0.062500 1 0 0 0 0 0 3 380307
-0.002058 -0.000051 0.120578 0.057863 0.051352 -0.577937 -0.062500 1 0 0 0 0 0 3 381302
-0.002058 -0.000051 0.120578 0.057868 0.051341 -0.577930 -0.062500 1 0 0 0 0 0 3 382306
-0.002058 -0.000051 0.120578 0.057868 0.051340 -0.577929 -0.062500 1 0 0 0 0 0 3 383182
-0.002058 -0.000051 0.120578 0.057877 0.051349 -0.577941 -0.062500 1 0 0 0 0 0 3 384165
-0.002071 -0.000065 0.120567 0.237307 0.243452 -0.427298 -0.062500 1 0 0 0 0 0 3 385305
-0.002077 -0.000072 0.120563 0.178189 0.179004 -0.500670 -0.062500 1 0 0 0 0 0 3 386286
-0.002080 -0.000075 0.120562 0.133117 0.130709 -0.538842 -0.062500 1 0 0 0 0 0 3 387323
-0.002082 -0.000077 0.120562 0.108768 0.104946 -0.553414 -0.062500 1 0 0 0 0 0 3 388286
-0.002083 -0.000078 0.120562 0.096354 0.091896 -0.558616 -0.062500 1 0 0 0 0 0 3 389175
-0.002083 -0.000078 0.120561 0.090076 0.085356 -0.560444 -0.062500 1 0 0 0 0 0 3 390286
-0.002084 -0.000079 0.120561 0.086923 0.082068 -0.561073 -0.062500 1 0 0 0 0 0 3 391316
-0.002084 -0.000079 0.120561 0.085341 0.080433 -0.561302 -0.062500 1 0 0 0 0 0 3 392287
-0.002084 -0.000079 0.120561 0.084565 0.079619 -0.561373 -0.062500 1 0 0 0 0 0 3 393299
-0.002084 -0.000079 0.120561 0.084163 0.079210 -0.561401 -0.062500 1 0 0 0 0 0 3 394285
-0.002084 -0.000079 0.120561 0.083957 0.078995 -0.561416 -0.062500 1 0 0 0 0 0 3 395324
-0.002084 -0.000079 0.120561 0.083859 0.078907 -0.561412 -0.062500 1 0 0 0 0 0 3 396229
-0.002084 -0.000079 0.120561 0.083803 0.078851 -0.561413 -0.062500 1 0 0 0 0 0 3 397221
-0.002084 -0.000079 0.120561 0.083787 0.078819 -0.561420 -0.062500 1 0 0 0 0 0 3 398228
-0.002084 -0.000079 0.120561 0.083766 0.078810 -0.561422 -0.062500 1 0 0 0 0 0 3 399219
-0.002084 -0.000079 0.120561 0.083765 0.078810 -0.561422 -0.062500 1 0 0 0 0 0 3 400228
-0.002097 -0.000093 0.120551 0.263093 0.270809 -0.410651 -0.062500 1 0 0 0 0 0 3 401220
-0.002103 -0.000099 0.120547 0.204034 0.206421 -0.484092 -0.062500 1 0 0 0 0 0 3 402103
-0.002106 -0.000103 0.120546 0.158973 0.158138 -0.522293 -0.062500 1 0 0 0 0 0 3 403220
-0.002108 -0.000105 0.120545 0.134644 0.132395 -0.536876 -0.062500 1 0 0 0 0 0 3 404223
-0.002109 -0.000105 0.120545 0.122219 0.119333 -0.542080 -0.062500 1 0 0 0 0 0 3 405102
-0.002109 -0.000106 0.120545 0.115941 0.112794 -0.543912 -0.062500 1 0 0 0 0 0 3 406250
-0.002109 -0.000106 0.120545 0.112795 0.109528 -0.544544 -0.062500 1 0 0 0 0 0 3 407243
-0.002110 -0.000106 0.120545 0.111217 0.107885 -0.544767 -0.062500 1 0 0 0 0 0 3 408219
-0.002110 -0.000106 0.120545 0.110433 0.107061 -0.544845 -0.062500 1 0 0 0 0 0 3 409103
-0.002110 -0.000106 0.120545 0.110030 0.106651 -0.544874 -0.062500 1 0 0 0 0 0 3 410227
-0.002110 -0.000106 0.120545 0.109833 0.106445 -0.544882 -0.062500 1 0 0 0 0 0 3 411232
-0.002110 -0.000106 0.120545 0.109727 0.106349 -0.544885 -0.062500 1 0 0 0 0 0 3 412208
-0.002110 -0.000106 0.120545 0.109679 0.106301 -0.544880 -0.062500 1 0 0 0 0 0 3 413104
-0.002110 -0.000106 0.120545 0.109663 0.106269 -0.544886 -0.062500 1 0 0 0 0 0 3 414232
-0.002122 -0.000120 0.120534 0.288866 0.298167 -0.393996 -0.062500 1 0 0 0 0 0 3 415226
-0.002129 -0.000127 0.120530 0.229863 0.233809 -0.467500 -0.062500 1 0 0 0 0 0 3 416224
-0.002132 -0.000130 0.120529 0.184814 0.185566 -0.505738 -0.062500 1 0 0 0 0 0 3 417225
-0.002134 -0.000132 0.120529 0.160502 0.159813 -0.520326 -0.062500 1 0 0 0 0 0 3 418223
-0.002135 -0.000133 0.120528 0.148076 0.146778 -0.525531 -0.062500 1 0 0 0 0 0 3 419225
-0.002135 -0.000133 0.120528 0.141816 0.140229 -0.527367 -0.062500 1 0 0 0 0 0 3 420224
-0.002135 -0.000133 0.120528 0.138652 0.136956 -0.528001 -0.062500 1 0 0 0 0 0 3 421228
-0.002148 -0.000147 0.120518 0.316203 0.327124 -0.377203 -0.062500 1 0 0 0 0 0 3 422229
-0.002155 -0.000154 0.120514 0.256465 0.262006 -0.450846 -0.062500 1 0 0 0 0 0 3 423227
-0.002158 -0.000158 0.120512 0.211051 0.213379 -0.489154 -0.062500 1 0 0 0 0 0 3 424227
-0.002160 -0.000159 0.120512 0.186544 0.187436 -0.503762 -0.062500 1 0 0 0 0 0 3 425223
-0.002161 -0.000160 0.120512 0.174020 0.174299 -0.508974 -0.062500 1 0 0 0 0 0 3 426207
-0.002161 -0.000161 0.120512 0.167702 0.167706 -0.510801 -0.062500 1 0 0 0 0 0 3 427222
-0.002161 -0.000161 0.120512 0.164543 0.164410 -0.511444 -0.062500 1 0 0 0 0 0 3 428226
-0.002161 -0.000161 0.120512 0.162950 0.162748 -0.511664 -0.062500 1 0 0 0 0 0 3 429223
-0.002174 -0.000175 0.120501 0.341163 0.353626 -0.360607 -0.062500 1 0 0 0 0 0 3 430224
-0.002181 -0.000182 0.120497 0.281855 0.288963 -0.434253 -0.062500 1 0 0 0 0 0 3 431223
-0.002184 -0.000185 0.120496 0.236683 0.240575 -0.472566 -0.062500 1 0 0 0 0 0 3 432224
-0.002186 -0.000187 0.120495 0.212284 0.214743 -0.487180 -0.062500 1 0 0 0 0 0 3 433222
-0.002186 -0.000188 0.120495 0.199813 0.201662 -0.492405 -0.062500 1 0 0 0 0 0 3 434223
-0.002187 -0.000188 0.120495 0.193529 0.195088 -0.494231 -0.062500 1 0 0 0 0 0 3 435225
-0.002200 -0.000202 0.120484 0.369278 0.383401 -0.343608 -0.062500 1 0 0 0 0 0 3 436206
-0.002206 -0.000209 0.120481 0.308848 0.317555 -0.417525 -0.062500 1 0 0 0 0 0 3 437224
-0.002210 -0.000212 0.120479 0.263080 0.268587 -0.455927 -0.062500 1 0 0 0 0 0 3 438224
-0.002211 -0.000214 0.120479 0.238395 0.242444 -0.470578 -0.062500 1 0 0 0 0 0 3 439222
-0.002212 -0.000215 0.120479 0.225791 0.229207 -0.475811 -0.062500 1 0 0 0 0 0 3 440223
-0.002213 -0.000215 0.120479 0.219425 0.222559 -0.477650 -0.062500 1 0 0 0 0 0 3 441222
-0.002213 -0.000216 0.120479 0.216237 0.219247 -0.478285 -0.062500 1 0 0 0 0 0 3 442224
-0.002213 -0.000216 0.120479 0.214622 0.217580 -0.478507 -0.062500 1 0 0 0 0 0 3 443222
-0.002213 -0.000216 0.120479 0.213816 0.216750 -0.478587 -0.062500 1 0 0 0 0 0 3 444222
-0.002213 -0.000216 0.120479 0.213411 0.216341 -0.478618 -0.062500 1 0 0 0 0 0 3 445225
-0.002213 -0.000216 0.120479 0.213209 0.216115 -0.478626 -0.062500 1 0 0 0 0 0 3 446218
-0.002213 -0.000216 0.120479 0.213124 0.216023 -0.478629 -0.062500 1 0 0 0 0 0 3 447222
-0.002213 -0.000216 0.120479 0.213058 0.215970 -0.478625 -0.062500 1 0 0 0 0 0 3 448224
-0.002213 -0.000216 0.120479 0.213041 0.215937 -0.478631 -0.062500 1 0 0 0 0 0 3 449222
-0.002213 -0.000216 0.120479 0.213020 0.215929 -0.478632 -0.062500 1 0 0 0 0 0 3 450224
-0.002213 -0.000216 0.120479 0.213022 0.215917 -0.478626 -0.062500 1 0 0 0 0 0 3 451222
-0.002213 -0.000216 0.120479 0.213019 0.215928 -0.478632 -0.062500 1 0 0 0 0 0 3 452224
-0.002213 -0.000216 0.120479 0.213014 0.215909 -0.478633 -0.062500 1 0 0 0 0 0 3 453230
-0.002213 -0.000216 0.120479 0.213002 0.215910 -0.478627 -0.062500 1 0 0 0 0 0 3 454222
-0.002213 -0.000216 0.120479 0.213017 0.215927 -0.478632 -0.062500 1 0 0 0 0 0 3 455222
-0.002213 -0.000216 0.120479 0.213014 0.215909 -0.478633 -0.062500 1 0 0 0 0 0 3 456222
-0.002213 -0.000216 0.120479 0.213010 0.215919 -0.478620 -0.062500 1 0 0 0 0 0 3 457215
-0.002213 -0.000216 0.120479 0.213013 0.215908 -0.478631 -0.062500 1 0 0 0 0 0 3 458222
-0.002213 -0.000216 0.120479 0.213010 0.215918 -0.478640 -0.062500 1 0 0 0 0 0 3 459213
-0.002213 -0.000216 0.120479 0.213009 0.215920 -0.478621 -0.062500 1 0 0 0 0 0 3 460223
-0.002213 -0.000216 0.120479 0.213013 0.215908 -0.478632 -0.062500 1 0 0 0 0 0 3 461214
-0.002213 -0.000216 0.120479 0.213019 0.215927 -0.478633 -0.062500 1 0 0 0 0 0 3 462213
-0.002213 -0.000216 0.120479 0.213002 0.215912 -0.478627 -0.062500 1 0 0 0 0 0 3 463223
-0.002213 -0.000216 0.120479 0.213021 0.215916 -0.478625 -0.062500 1 0 0 0 0 0 3 464212
-0.002213 -0.000216 0.120479 0.213015 0.215908 -0.478632 -0.062500 1 0 0 0 0 0 3 465222
-0.002213 -0.000216 0.120479 0.212998 0.215921 -0.478633 -0.062500 1 0 0 0 0 0 3 466213
-0.002213 -0.000216 0.120479 0.213020 0.215917 -0.478626 -0.062500 1 0 0 0 0 0 3 467221
-0.002213 -0.000216 0.120479 0.213015 0.215908 -0.478632 -0.062500 1 0 0 0 0 0 3 468218
-0.002213 -0.000216 0.120479 0.213010 0.215918 -0.478619 -0.062500 1 0 0 0 0 0 3 469227
-0.002213 -0.000216 0.120479 0.213010 0.215920 -0.478638 -0.062500 1 0 0 0 0 0 3 470237
-0.002213 -0.000216 0.120479 0.213013 0.215908 -0.478634 -0.062500 1 0 0 0 0 0 3 471237
-0.002213 -0.000216 0.120479 0.213010 0.215918 -0.478620 -0.062500 1 0 0 0 0 0 3 472238
-0.002213 -0.000216 0.120479 0.213010 0.215920 -0.478638 -0.062500 1 0 0 0 0 0 3 473223
-0.002213 -0.000216 0.120479 0.213022 0.215917 -0.478627 -0.062500 1 0 0 0 0 0 3 474226
-0.002213 -0.000216 0.120479 0.213003 0.215911 -0.478626 -0.062500 1 0 0 0 0 0 3 475226
-0.002213 -0.000216 0.120479 0.213009 0.215919 -0.478639 -0.062500 1 0 0 0 0 0 3 476216
-0.002213 -0.000216 0.120479 0.213021 0.215917 -0.478627 -0.062500 1 0 0 0 0 0 3 477231
-0.002213 -0.000216 0.120479 0.213002 0.215911 -0.478626 -0.062500 1 0 0 0 0 0 3 478229
-0.002213 -0.000216 0.120479 0.213021 0.215916 -0.478625 -0.062500 1 0 0 0 0 0 3 479239
-0.002213 -0.000216 0.120479 0.213011 0.215919 -0.478639 -0.062500 1 0 0 0 0 0 3 480235
-0.002213 -0.000216 0.120479 0.213010 0.215920 -0.478620 -0.062500 1 0 0 0 0 0 3 481236
-0.002213 -0.000216 0.120479 0.213013 0.215908 -0.478631 -0.062500 1 0 0 0 0 0 3 482205
-0.002213 -0.000216 0.120479 0.213014 0.215907 -0.478633 -0.062500 1 0 0 0 0 0 3 483235
-0.002213 -0.000216 0.120479 0.213007 0.215930 -0.478626 -0.062500 1 0 0 0 0 0 3 484232
-0.002213 -0.000216 0.120479 0.213013 0.215909 -0.478632 -0.062500 1 0 0 0 0 0 3 485234
-0.002213 -0.000216 0.120479 0.213022 0.215916 -0.478626 -0.062500 1 0 0 0 0 0 3 486203
-0.002213 -0.000216 0.120479 0.212999 0.215922 -0.478633 -0.062500 1 0 0 0 0 0 3 487232
-0.002213 -0.000216 0.120479 0.213012 0.215909 -0.478633 -0.062500 1 0 0 0 0 0 3 488207
-0.002213 -0.000216 0.120479 0.213022 0.215916 -0.478626 -0.062500 1 0 0 0 0 0 3 489238
-0.002213 -0.000216 0.120479 0.213003 0.215910 -0.478626 -0.062500 1 0 0 0 0 0 3 490232
-0.002213 -0.000216 0.120479 0.213017 0.215928 -0.478632 -0.062500 1 0 0 0 0 0 3 491232
-0.002213 -0.000216 0.120479 0.213014 0.215909 -0.478633 -0.062500 1 0 0 0 0 0 3 492234
-0.002213 -0.000216 0.120479 0.213002 0.215910 -0.478627 -0.062500 1 0 0 0 0 0 3 493204
-0.002213 -0.000216 0.120479 0.213017 0.215927 -0.478632 -0.062500 1 0 0 0 0 0 3 494202
-0.002213 -0.000216 0.120479 0.213014 0.215909 -0.478633 -0.062500 1 0 0 0 0 0 3 495234
-0.002213 -0.000216 0.120479 0.213010 0.215919 -0.478620 -0.062500 1 0 0 0 0 0 3 496235
-0.002213 -0.000216 0.120479 0.213013 0.215908 -0.478631 -0.062500 1 0 0 0 0 0 3 497234
-0.002213 -0.000216 0.120479 0.213010 0.215918 -0.478640 -0.062500 1 0 0 0 0 0 3 498233
-0.002213 -0.000216 0.120479 0.213009 0.215920 -0.478621 -0.062500 1 0 0 0 0 0 3 499235
-0.002213 -0.000216 0.120479 0.213013 0.215908 -0.478632 -0.062500 1 0 0 0 0 0 3 500234
-0.002213 -0.000216 0.120479 0.213022 0.215915 -0.478626 -0.062500 1 0 0 0 0 0 3 501234
-0.002213 -0.000216 0.120479 0.212999 0.215922 -0.478633 -0.062500 1 0 0 0 0 0 3 502203
-0.002213 -0.000216 0.120479 0.213020 0.215917 -0.478626 -0.062500 1 0 0 0 0 0 3 503226
-0.002213 -0.000216 0.120479 0.213015 0.215908 -0.478632 -0.062500 1 0 0 0 0 0 3 504231
-0.002213 -0.000216 0.120479 0.212998 0.215921 -0.478633 -0.062500 1 0 0 0 0 0 3 505231
-0.002213 -0.000216 0.120479 0.213020 0.215917 -0.478626 -0.062500 1 0 0 0 0 0 3 506233
-0.002213 -0.000216 0.120479 0.213015 0.215908 -0.478632 -0.062500 1 0 0 0 0 0 3 507233
-0.002194 -0.000220 0.120469 -0.052304 0.278224 -0.340050 -0.062500 1 0 0 0 0 0 3 508231
-0.002185 -0.000223 0.120465 0.037968 0.257463 -0.407560 -0.062500 1 0 0 0 0 0 3 509232
-0.002180 -0.000224 0.120464 0.104685 0.241792 -0.442682 -0.062500 1 0 0 0 0 0 3 510232
-0.002178 -0.000224 0.120464 0.139956 0.233415 -0.456076 -0.062500 1 0 0 0 0 0 3 511228
-0.002177 -0.000225 0.120464 0.157691 0.229143 -0.460864 -0.062500 1 0 0 0 0 0 3 512229
-0.002176 -0.000225 0.120463 0.166564 0.227006 -0.462544 -0.062500 1 0 0 0 0 0 3 513231
-0.002176 -0.000225 0.120463 0.170973 0.225921 -0.463119 -0.062500 1 0 0 0 0 0 3 514230
-0.002176 -0.000225 0.120463 0.173168 0.225394 -0.463325 -0.062500 1 0 0 0 0 0 3 515233
-0.002175 -0.000225 0.120463 0.174280 0.225117 -0.463401 -0.062500 1 0 0 0 0 0 3 516232
-0.002175 -0.000225 0.120463 0.174817 0.224988 -0.463421 -0.062500 1 0 0 0 0 0 3 517232
-0.002175 -0.000225 0.120463 0.175096 0.224921 -0.463436 -0.062500 1 0 0 0 0 0 3 518231
-0.002175 -0.000225 0.120463 0.175234 0.224877 -0.463434 -0.062500 1 0 0 0 0 0 3 519222
-0.002175 -0.000225 0.120463 0.175309 0.224868 -0.463438 -0.062500 1 0 0 0 0 0 3 520233
-0.002175 -0.000225 0.120463 0.175338 0.224863 -0.463431 -0.062500 1 0 0 0 0 0 3 521232
-0.002175 -0.000225 0.120463 0.175351 0.224860 -0.463437 -0.062500 1 0 0 0 0 0 3 522231
-0.002175 -0.000225 0.120463 0.175363 0.224857 -0.463444 -0.062500 1 0 0 0 0 0 3 523217
-0.002175 -0.000225 0.120463 0.175367 0.224845 -0.463438 -0.062500 1 0 0 0 0 0 3 524225
-0.002175 -0.000225 0.120463 0.175368 0.224844 -0.463438 -0.062500 1 0 0 0 0 0 3 525217
-0.002175 -0.000225 0.120463 0.175367 0.224843 -0.463438 -0.062500 1 0 0 0 0 0 3 526225
-0.002175 -0.000225 0.120463 0.175372 0.224864 -0.463437 -0.062500 1 0 0 0 0 0 3 527216
-0.002175 -0.000225 0.120463 0.175368 0.224846 -0.463438 -0.062500 1 0 0 0 0 0 3 528225
-0.002175 -0.000225 0.120463 0.175376 0.224852 -0.463431 -0.062500 1 0 0 0 0 0 3 529225
-0.002175 -0.000225 0.120463 0.175368 0.224844 -0.463436 -0.062500 1 0 0 0 0 0 3 530217
-0.002175 -0.000225 0.120463 0.175364 0.224855 -0.463444 -0.062500 1 0 0 0 0 0 3 531223
-0.002175 -0.000225 0.120463 0.175375 0.224853 -0.463431 -0.062500 1 0 0 0 0 0 3 532217
-0.002175 -0.000225 0.120463 0.175368 0.224844 -0.463437 -0.062500 1 0 0 0 0 0 3 533225
-0.002175 -0.000225 0.120463 0.175372 0.224864 -0.463437 -0.062500 1 0 0 0 0 0 3 534215
-0.002175 -0.000225 0.120463 0.175367 0.224846 -0.463437 -0.062500 1 0 0 0 0 0 3 535228
-0.002175 -0.000225 0.120463 0.175367 0.224844 -0.463437 -0.062500 1 0 0 0 0 0 3 536225
-0.002175 -0.000225 0.120463 0.175387 0.224849 -0.463437 -0.062500 1 0 0 0 0 0 3 537231
-0.002175 -0.000225 0.120463 0.175366 0.224855 -0.463444 -0.062500 1 0 0 0 0 0 3 538224
-0.002175 -0.000225 0.120463 0.175375 0.224853 -0.463431 -0.062500 1 0 0 0 0 0 3 539229
-0.002175 -0.000225 0.120463 0.175368 0.224844 -0.463437 -0.062500 1 0 0 0 0 0 3 540232
-0.002175 -0.000225 0.120463 0.175372 0.224864 -0.463437 -0.062500 1 0 0 0 0 0 3 541222
-0.002175 -0.000225 0.120463 0.175368 0.224846 -0.463437 -0.062500 1 0 0 0 0 0 3 542230
-0.002175 -0.000225 0.120463 0.175367 0.224844 -0.463437 -0.062500 1 0 0 0 0 0 3 543238
-0.002175 -0.000225 0.120463 0.175375 0.224852 -0.463430 -0.062500 1 0 0 0 0 0 3 544211
-0.002175 -0.000225 0.120463 0.175364 0.224856 -0.463443 -0.062500 1 0 0 0 0 0 3 545231
-0.002175 -0.000225 0.120463 0.175375 0.224854 -0.463431 -0.062500 1 0 0 0 0 0 3 546228
-0.002175 -0.000225 0.120463 0.175368 0.224845 -0.463436 -0.062500 1 0 0 0 0 0 3 547232
-0.002175 -0.000225 0.120463 0.175376 0.224852 -0.463450 -0.062500 1 0 0 0 0 0 3 548232
-0.002175 -0.000225 0.120463 0.175376 0.224853 -0.463432 -0.062500 1 0 0 0 0 0 3 549230
-0.002175 -0.000225 0.120463 0.175368 0.224844 -0.463437 -0.062500 1 0 0 0 0 0 3 550232
-0.002175 -0.000225 0.120463 0.175376 0.224852 -0.463430 -0.062500 1 0 0 0 0 0 3 551231
-0.002175 -0.000225 0.120463 0.175365 0.224856 -0.463443 -0.062500 1 0 0 0 0 0 3 552231
-0.002175 -0.000225 0.120463 0.175375 0.224854 -0.463431 -0.062500 1 0 0 0 0 0 3 553240
-0.002175 -0.000225 0.120463 0.175368 0.224845 -0.463437 -0.062500 1 0 0 0 0 0 3 554227
-0.002175 -0.000225 0.120463 0.175364 0.224855 -0.463444 -0.062500 1 0 0 0 0 0 3 555232
-0.002175 -0.000225 0.120463 0.175375 0.224854 -0.463431 -0.062500 1 0 0 0 0 0 3 556227
-0.002175 -0.000225 0.120463 0.175368 0.224845 -0.463437 -0.062500 1 0 0 0 0 0 3 557232
-0.002175 -0.000225 0.120463 0.175367 0.224843 -0.463437 -0.062500 1 0 0 0 0 0 3 558232
-0.002175 -0.000225 0.120463 0.175371 0.224864 -0.463437 -0.062500 1 0 0 0 0 0 3 559229
-0.002175 -0.000225 0.120463 0.175379 0.224843 -0.463444 -0.062500 1 0 0 0 0 0 3 560232
-0.002175 -0.000225 0.120463 0.175377 0.224852 -0.463431 -0.062500 1 0 0 0 0 0 3 561215
-0.002175 -0.000225 0.120463 0.175368 0.224844 -0.463437 -0.062500 1 0 0 0 0 0 3 562232
-0.002175 -0.000225 0.120463 0.175372 0.224864 -0.463437 -0.062500 1 0 0 0 0 0 3 563231
-0.002175 -0.000225 0.120463 0.175368 0.224846 -0.463437 -0.062500 1 0 0 0 0 0 3 564231
-0.002175 -0.000225 0.120463 0.175367 0.224843 -0.463437 -0.062500 1 0 0 0 0 0 3 565225
-0.002175 -0.000225 0.120463 0.175372 0.224864 -0.463437 -0.062500 1 0 0 0 0 0 3 566218
-0.002175 -0.000225 0.120463 0.175367 0.224846 -0.463437 -0.062500 1 0 0 0 0 0 3 567202
-0.002175 -0.000225 0.120463 0.175375 0.224852 -0.463430 -0.062500 1 0 0 0 0 0 3 568231
-0.002175 -0.000225 0.120463 0.175364 0.224856 -0.463443 -0.062500 1 0 0 0 0 0 3 569231
-0.002175 -0.000225 0.120463 0.175366 0.224845 -0.463438 -0.062500 1 0 0 0 0 0 3 570231
-0.002175 -0.000225 0.120463 0.175375 0.224852 -0.463430 -0.062500 1 0 0 0 0 0 3 571231
-0.002175 -0.000225 0.120463 0.175380 0.224841 -0.463443 -0.062500 1 0 0 0 0 0 3 572230
-0.002175 -0.000225 0.120463 0.175373 0.224864 -0.463438 -0.062500 1 0 0 0 0 0 3 573230
-0.002175 -0.000225 0.120463 0.175368 0.224846 -0.463438 -0.062500 1 0 0 0 0 0 3 574229
-0.002175 -0.000225 0.120463 0.175376 0.224852 -0.463430 -0.062500 1 0 0 0 0 0 3 575231
-0.002175 -0.000225 0.120463 0.175368 0.224844 -0.463436 -0.062500 1 0 0 0 0 0 3 576235
-0.002175 -0.000225 0.120463 0.175364 0.224855 -0.463444 -0.062500 1 0 0 0 0 0 3 577217
-0.002175 -0.000225 0.120463 0.175375 0.224853 -0.463431 -0.062500 1 0 0 0 0 0 3 578229
-0.002175 -0.000225 0.120463 0.175368 0.224844 -0.463437 -0.062500 1 0 0 0 0 0 3 579231
-0.002175 -0.000225 0.120463 0.175372 0.224864 -0.463437 -0.062500 1 0 0 0 0 0 3 580230
-0.002175 -0.000225 0.120463 0.175367 0.224846 -0.463437 -0.062500 1 0 0 0 0 0 3 581230
-0.002175 -0.000225 0.120463 0.175379 0.224841 -0.463444 -0.062500 1 0 0 0 0 0 3 582231
-0.002175 -0.000225 0.120463 0.175377 0.224852 -0.463431 -0.062500 1 0 0 0 0 0 3 583231
-0.002175 -0.000225 0.120463 0.175365 0.224856 -0.463444 -0.062500 1 0 0 0 0 0 3 584230
-0.002175 -0.000225 0.120463 0.175375 0.224854 -0.463431 -0.062500 1 0 0 0 0 0 3 585233
-0.002175 -0.000225 0.120463 0.175368 0.224844 -0.463437 -0.062500 1 0 0 0 0 0 3 586230
-0.002175 -0.000225 0.120463 0.175367 0.224843 -0.463437 -0.062500 1 0 0 0 0 0 3 587230
-0.002175 -0.000225 0.120463 0.175372 0.224864 -0.463437 -0.062500 1 0 0 0 0 0 3 588229
-0.002175 -0.000225 0.120463 0.175367 0.224846 -0.463437 -0.062500 1 0 0 0 0 0 3 589225
-0.002175 -0.000225 0.120463 0.175375 0.224852 -0.463430 -0.062500 1 0 0 0 0 0 3 590215
-0.002175 -0.000225 0.120463 0.175364 0.224856 -0.463443 -0.062500 1 0 0 0 0 0 3 591222
-0.002175 -0.000225 0.120463 0.175375 0.224854 -0.463431 -0.062500 1 0 0 0 0 0 3 592232
-0.002175 -0.000225 0.120463 0.175380 0.224842 -0.463443 -0.062500 1 0 0 0 0 0 3 593239
-0.002175 -0.000225 0.120463 0.175369 0.224843 -0.463438 -0.062500 1 0 0 0 0 0 3 594229
-0.002175 -0.000225 0.120463 0.175372 0.224864 -0.463437 -0.062500 1 0 0 0 0 0 3 595228
-0.002175 -0.000225 0.120463 0.175368 0.224846 -0.463437 -0.062500 1 0 0 0 0 0 3 596239
-0.002175 -0.000225 0.120463 0.175376 0.224852 -0.463430 -0.062500 1 0 0 0 0 0 3 597229
-0.002175 -0.000225 0.120463 0.175365 0.224856 -0.463443 -0.062500 1 0 0 0 0 0 3 598236
-0.002175 -0.000225 0.120463 0.175367 0.224845 -0.463438 -0.062500 1 0 0 0 0 0 3 599227
-0.002175 -0.000225 0.120463 0.175375 0.224852 -0.463431 -0.062500 1 0 0 0 0 0 3 600224
-0.002175 -0.000225 0.120463 0.175368 0.224844 -0.463436 -0.062500 1 0 0 0 0 0 3 601214
-0.002175 -0.000225 0.120463 0.175372 0.224864 -0.463437 -0.062500 1 0 0 0 0 0 3 602223
-0.002175 -0.000225 0.120463 0.175367 0.224846 -0.463437 -0.062500 1 0 0 0 0 0 3 603214
-0.002175 -0.000225 0.120463 0.175367 0.224844 -0.463437 -0.062500 1 0 0 0 0 0 3 604232
-0.002175 -0.000225 0.120463 0.175384 0.224861 -0.463444 -0.062500 1 0 0 0 0 0 3 605228
-0.002175 -0.000225 0.120463 0.175369 0.224845 -0.463438 -0.062500 1 0 0 0 0 0 3 606222
-0.002175 -0.000225 0.120463 0.175376 0.224852 -0.463431 -0.062500 1 0 0 0 0 0 3 607227
-0.002175 -0.000225 0.120463 0.175368 0.224844 -0.463437 -0.062500 1 0 0 0 0 0 3 608225
-0.002175 -0.000225 0.120463 0.175364 0.224855 -0.463444 -0.062500 1 0 0 0 0 0 3 609201
-0.002175 -0.000225 0.120463 0.175375 0.224853 -0.463431 -0.062500 1 0 0 0 0 0 3 610198
-0.002175 -0.000225 0.120463 0.175368 0.224844 -0.463437 -0.062500 1 0 0 0 0 0 3 611228
-0.002175 -0.000225 0.120463 0.175372 0.224864 -0.463437 -0.062500 1 0 0 0 0 0 3 612217
-0.002175 -0.000225 0.120463 0.175367 0.224846 -0.463437 -0.062500 1 0 0 0 0 0 3 613234
-0.002175 -0.000225 0.120463 0.175375 0.224853 -0.463430 -0.062500 1 0 0 0 0 0 3 614232
-0.002175 -0.000225 0.120463 0.175368 0.224844 -0.463436 -0.062500 1 0 0 0 0 0 3 615223
-0.002175 -0.000225 0.120463 0.175376 0.224852 -0.463450 -0.062500 1 0 0 0 0 0 3 616229
-0.002175 -0.000225 0.120463 0.175376 0.224853 -0.463432 -0.062500 1 0 0 0 0 0 3 617230
-0.002175 -0.000225 0.120463 0.175368 0.224844 -0.463437 -0.062500 1 0 0 0 0 0 3 618230
-0.002175 -0.000225 0.120463 0.175376 0.224852 -0.463430 -0.062500 1 0 0 0 0 0 3 619230
-0.002175 -0.000225 0.120463 0.175365 0.224856 -0.463443 -0.062500 1 0 0 0 0 0 3 620229
-0.002175 -0.000225 0.120463 0.175367 0.224845 -0.463438 -0.062500 1 0 0 0 0 0 3 621230
-0.002175 -0.000225 0.120463 0.175375 0.224852 -0.463431 -0.062500 1 0 0 0 0 0 3 622229
-0.002175 -0.000225 0.120463 0.175365 0.224856 -0.463443 -0.062500 1 0 0 0 0 0 3 623230
-0.002175 -0.000225 0.120463 0.175375 0.224854 -0.463431 -0.062500 1 0 0 0 0 0 3 624233
-0.002175 -0.000225 0.120463 0.175368 0.224845 -0.463437 -0.062500 1 0 0 0 0 0 3 625228
-0.002175 -0.000225 0.120463 0.175367 0.224843 -0.463437 -0.062500 1 0 0 0 0 0 3 626231
-0.002175 -0.000225 0.120463 0.175371 0.224864 -0.463437 -0.062500 1 0 0 0 0 0 3 627227
-0.002175 -0.000225 0.120463 0.175380 0.224843 -0.463444 -0.062500 1 0 0 0 0 0 3 628231
-0.002175 -0.000225 0.120463 0.175377 0.224852 -0.463431 -0.062500 1 0 0 0 0 0 3 629231
-0.002175 -0.000225 0.120463 0.175365 0.224856 -0.463444 -0.062500 1 0 0 0 0 0 3 630228
-0.002175 -0.000225 0.120463 0.175375 0.224854 -0.463431 -0.062500 1 0 0 0 0 0 3 631229
-0.002188 -0.000239 0.120453 0.354225 0.416327 -0.312102 -0.062500 1 0 0 0 0 0 3 632200
-0.002195 -0.000245 0.120449 0.295392 0.352203 -0.385844 -0.062500 1 0 0 0 0 0 3 633228
-0.002198 -0.000249 0.120448 0.250442 0.304063 -0.424179 -0.062500 1 0 0 0 0 0 3 634228
-0.002200 -0.000251 0.120447 0.226168 0.278351 -0.438816 -0.062500 1 0 0 0 0 0 3 635228
-0.002200 -0.000251 0.120447 0.213754 0.265328 -0.444040 -0.062500 1 0 0 0 0 0 3 636229
-0.002201 -0.000252 0.120447 0.207503 0.258789 -0.445871 -0.062500 1 0 0 0 0 0 3 637227
-0.002201 -0.000252 0.120447 0.204356 0.255518 -0.446498 -0.062500 1 0 0 0 0 0 3 638227
-0.002201 -0.000252 0.120447 0.202781 0.253877 -0.446725 -0.062500 1 0 0 0 0 0 3 639229
-0.002201 -0.000252 0.120447 0.201983 0.253069 -0.446806 -0.062500 1 0 0 0 0 0 3 640228
-0.002201 -0.000252 0.120447 0.201582 0.252650 -0.446830 -0.062500 1 0 0 0 0 0 3 641227
-0.002201 -0.000252 0.120447 0.201385 0.252443 -0.446837 -0.062500 1 0 0 0 0 0 3 642228
-0.002201 -0.000252 0.120447 0.201291 0.252345 -0.446847 -0.062500 1 0 0 0 0 0 3 643228
-0.002201 -0.000252 0.120447 0.201236 0.252287 -0.446850 -0.062500 1 0 0 0 0 0 3 644227
-0.002201 -0.000252 0.120447 0.201216 0.252266 -0.446844 -0.062500 1 0 0 0 0 0 3 645223
-0.002201 -0.000252 0.120447 0.201199 0.252247 -0.446857 -0.062500 1 0 0 0 0 0 3 646225
-0.002201 -0.000252 0.120447 0.201194 0.252258 -0.446846 -0.062500 1 0 0 0 0 0 3 647227
-0.002201 -0.000252 0.120447 0.201189 0.252239 -0.446844 -0.062500 1 0 0 0 0 0 3 648223
-0.002201 -0.000252 0.120447 0.201189 0.252237 -0.446844 -0.062500 1 0 0 0 0 0 3 649229
-0.002201 -0.000252 0.120447 0.201185 0.252249 -0.446851 -0.062500 1 0 0 0 0 0 3 650226
-0.002201 -0.000252 0.120447 0.201188 0.252238 -0.446845 -0.062500 1 0 0 0 0 0 3 651229
-0.002201 -0.000252 0.120447 0.201201 0.252234 -0.446851 -0.062500 1 0 0 0 0 0 3 652226
-0.002201 -0.000252 0.120447 0.201190 0.252236 -0.446845 -0.062500 1 0 0 0 0 0 3 653232
-0.002201 -0.000252 0.120447 0.201186 0.252248 -0.446851 -0.062500 1 0 0 0 0 0 3 654197
-0.002201 -0.000252 0.120447 0.201189 0.252238 -0.446845 -0.062500 1 0 0 0 0 0 3 655228
-0.002201 -0.000252 0.120447 0.201189 0.252237 -0.446844 -0.062500 1 0 0 0 0 0 3 656230
-0.002201 -0.000252 0.120447 0.201185 0.252249 -0.446851 -0.062500 1 0 0 0 0 0 3 657194
-0.002201 -0.000252 0.120447 0.201188 0.252238 -0.446845 -0.062500 1 0 0 0 0 0 3 658212
-0.002201 -0.000252 0.120447 0.201189 0.252237 -0.446844 -0.062500 1 0 0 0 0 0 3 659223
-0.002201 -0.000252 0.120447 0.201185 0.252249 -0.446851 -0.062500 1 0 0 0 0 0 3 660279
-0.002201 -0.000252 0.120447 0.201188 0.252239 -0.446845 -0.062500 1 0 0 0 0 0 3 661294
-0.002201 -0.000252 0.120447 0.201188 0.252237 -0.446844 -0.062500 1 0 0 0 0 0 3 662294
-0.002201 -0.000252 0.120447 0.201201 0.252234 -0.446850 -0.062500 1 0 0 0 0 0 3 663323
-0.002214 -0.000266 0.120436 0.379942 0.443626 -0.295392 -0.062500 1 0 0 0 0 0 3 664291
-0.002220 -0.000273 0.120432 0.321154 0.379537 -0.369189 -0.062500 1 0 0 0 0 0 3 665275
-0.002224 -0.000276 0.120431 0.276240 0.331432 -0.407572 -0.062500 1 0 0 0 0 0 3 666293
-0.002225 -0.000278 0.120430 0.251966 0.305736 -0.422202 -0.062500 1 0 0 0 0 0 3 667293
-0.002226 -0.000279 0.120430 0.239572 0.292705 -0.427432 -0.062500 1 0 0 0 0 0 3 668291
-0.002227 -0.000279 0.120430 0.233305 0.286161 -0.429268 -0.062500 1 0 0 0 0 0 3 669275
-0.002227 -0.000279 0.120430 0.230157 0.282890 -0.429898 -0.062500 1 0 0 0 0 0 3 670291
-0.002227 -0.000280 0.120430 0.228581 0.281249 -0.430126 -0.062500 1 0 0 0 0 0 3 671307
-0.002208 -0.000284 0.120420 -0.037424 0.342669 -0.291627 -0.062500 1 0 0 0 0 0 3 672219
-0.002199 -0.000286 0.120417 0.052431 0.321549 -0.359175 -0.062500 1 0 0 0 0 0 3 673212
-0.002194 -0.000287 0.120416 0.118912 0.305708 -0.394288 -0.062500 1 0 0 0 0 0 3 674218
-0.002192 -0.000288 0.120415 0.154080 0.297218 -0.407699 -0.062500 1 0 0 0 0 0 3 675210
-0.002191 -0.000288 0.120415 0.171749 0.292900 -0.412477 -0.062500 1 0 0 0 0 0 3 676221
-0.002190 -0.000288 0.120415 0.180589 0.290735 -0.414157 -0.062500 1 0 0 0 0 0 3 677221
-0.002190 -0.000288 0.120415 0.184987 0.289639 -0.414739 -0.062500 1 0 0 0 0 0 3 678231
-0.002190 -0.000289 0.120415 0.187184 0.289100 -0.414939 -0.062500 1 0 0 0 0 0 3 679221
-0.002189 -0.000289 0.120415 0.188276 0.288816 -0.415015 -0.062500 1 0 0 0 0 0 3 680217
-0.002189 -0.000289 0.120415 0.188823 0.288683 -0.415041 -0.062500 1 0 0 0 0 0 3 681217
-0.002189 -0.000289 0.120415 0.189090 0.288619 -0.415050 -0.062500 1 0 0 0 0 0 3 682214
-0.002189 -0.000289 0.120415 0.189247 0.288581 -0.415047 -0.062500 1 0 0 0 0 0 3 683211
-0.002189 -0.000289 0.120415 0.189305 0.288567 -0.415052 -0.062500 1 0 0 0 0 0 3 684209
-0.002189 -0.000289 0.120415 0.189343 0.288558 -0.415052 -0.062500 1 0 0 0 0 0 3 685220
-0.002202 -0.000302 0.120404 0.368038 0.479825 -0.263526 -0.062500 1 0 0 0 0 0 3 686213
-0.002209 -0.000309 0.120400 0.309285 0.415800 -0.337372 -0.062500 1 0 0 0 0 0 3 687219
-0.002212 -0.000312 0.120399 0.264379 0.367716 -0.375762 -0.062500 1 0 0 0 0 0 3 688218
-0.002214 -0.000314 0.120399 0.240125 0.342030 -0.390407 -0.062500 1 0 0 0 0 0 3 689216
-0.002214 -0.000315 0.120399 0.227729 0.328996 -0.395630 -0.062500 1 0 0 0 0 0 3 690215
-0.002215 -0.000315 0.120398 0.221471 0.322461 -0.397459 -0.062500 1 0 0 0 0 0 3 691215
-0.002215 -0.000316 0.120398 0.218325 0.319193 -0.398109 -0.062500 1 0 0 0 0 0 3 692217
-0.002215 -0.000316 0.120398 0.216750 0.317552 -0.398321 -0.062500 1 0 0 0 0 0 3 693214
-0.002215 -0.000316 0.120398 0.215965 0.316742 -0.398407 -0.062500 1 0 0 0 0 0 3 694215
-0.002215 -0.000316 0.120398 0.215566 0.316323 -0.398432 -0.062500 1 0 0 0 0 0 3 695218
-0.002215 -0.000316 0.120398 0.215357 0.316119 -0.398433 -0.062500 1 0 0 0 0 0 3 696220
-0.002215 -0.000316 0.120398 0.215262 0.316020 -0.398442 -0.062500 1 0 0 0 0 0 3 697218
-0.002215 -0.000316 0.120398 0.215227 0.315969 -0.398444 -0.062500 1 0 0 0 0 0 3 698215
-0.002215 -0.000316 0.120398 0.215190 0.315943 -0.398439 -0.062500 1 0 0 0 0 0 3 699215
-0.002215 -0.000316 0.120398 0.215179 0.315933 -0.398445 -0.062500 1 0 0 0 0 0 3 700216
-0.002215 -0.000316 0.120398 0.215182 0.315921 -0.398439 -0.062500 1 0 0 0 0 0 3 701215
-0.002215 -0.000316 0.120398 0.215171 0.315923 -0.398452 -0.062500 1 0 0 0 0 0 3 702215
-0.002215 -0.000316 0.120398 0.215161 0.315914 -0.398441 -0.062500 1 0 0 0 0 0 3 703215
-0.002215 -0.000316 0.120398 0.215172 0.315910 -0.398446 -0.062500 1 0 0 0 0 0 3 704200
-0.002215 -0.000316 0.120398 0.215158 0.315924 -0.398447 -0.062500 1 0 0 0 0 0 3 705198
-0.002215 -0.000316 0.120398 0.215172 0.315911 -0.398447 -0.062500 1 0 0 0 0 0 3 706214
-0.002215 -0.000316 0.120398 0.215169 0.315922 -0.398433 -0.062500 1 0 0 0 0 0 3 707198
-0.002215 -0.000316 0.120398 0.215170 0.315923 -0.398451 -0.062500 1 0 0 0 0 0 3 708292
-0.002215 -0.000316 0.120398 0.215161 0.315915 -0.398441 -0.062500 1 0 0 0 0 0 3 709296
-0.002215 -0.000316 0.120398 0.215172 0.315911 -0.398446 -0.062500 1 0 0 0 0 0 3 710269
-0.002228 -0.000330 0.120388 0.393765 0.507072 -0.246795 -0.062500 1 0 0 0 0 0 3 711340
-0.002234 -0.000336 0.120384 0.335028 0.443107 -0.320698 -0.062500 1 0 0 0 0 0 3 712365
-0.002238 -0.000340 0.120383 0.290157 0.395049 -0.359129 -0.062500 1 0 0 0 0 0 3 713294
-0.002239 -0.000342 0.120382 0.265913 0.369386 -0.373779 -0.062500 1 0 0 0 0 0 3 714298
-0.002240 -0.000342 0.120382 0.253510 0.356362 -0.379004 -0.062500 1 0 0 0 0 0 3 715313
-0.002241 -0.000343 0.120382 0.247261 0.349808 -0.380844 -0.062500 1 0 0 0 0 0 3 716294
-0.002241 -0.000343 0.120382 0.244114 0.346550 -0.381484 -0.062500 1 0 0 0 0 0 3 717292
-0.002241 -0.000343 0.120382 0.242531 0.344902 -0.381702 -0.062500 1 0 0 0 0 0 3 718290
-0.002241 -0.000343 0.120382 0.241741 0.344103 -0.381775 -0.062500 1 0 0 0 0 0 3 719319
-0.002241 -0.000343 0.120382 0.241353 0.343682 -0.381806 -0.062500 1 0 0 0 0 0 3 720296
-0.002241 -0.000343 0.120382 0.241150 0.343467 -0.381821 -0.062500 1 0 0 0 0 0 3 721279
-0.002241 -0.000343 0.120382 0.241052 0.343379 -0.381819 -0.062500 1 0 0 0 0 0 3 722294
-0.002241 -0.000343 0.120382 0.240996 0.343322 -0.381820 -0.062500 1 0 0 0 0 0 3 723324
-0.002241 -0.000343 0.120382 0.240988 0.343299 -0.381820 -0.062500 1 0 0 0 0 0 3 724293
-0.002241 -0.000343 0.120382 0.240961 0.343283 -0.381828 -0.062500 1 0 0 0 0 0 3 725291
-0.002241 -0.000343 0.120382 0.240958 0.343282 -0.381829 -0.062500 1 0 0 0 0 0 3 726291
-0.002241 -0.000343 0.120382 0.240950 0.343273 -0.381816 -0.062500 1 0 0 0 0 0 3 727312
-0.002241 -0.000343 0.120382 0.240961 0.343270 -0.381821 -0.062500 1 0 0 0 0 0 3 728302
-0.002241 -0.000343 0.120382 0.240947 0.343284 -0.381822 -0.062500 1 0 0 0 0 0 3 729291
-0.002241 -0.000343 0.120382 0.240961 0.343271 -0.381821 -0.062500 1 0 0 0 0 0 3 730294
-0.002241 -0.000343 0.120382 0.240950 0.343273 -0.381815 -0.062500 1 0 0 0 0 0 3 731335
-0.002241 -0.000343 0.120382 0.240950 0.343273 -0.381834 -0.062500 1 0 0 0 0 0 3 732293
-0.002241 -0.000343 0.120382 0.240949 0.343273 -0.381816 -0.062500 1 0 0 0 0 0 3 733264
-0.002241 -0.000343 0.120382 0.240961 0.343270 -0.381821 -0.062500 1 0 0 0 0 0 3 734277
-0.002241 -0.000343 0.120382 0.240942 0.343264 -0.381822 -0.062500 1 0 0 0 0 0 3 735308
-0.002241 -0.000343 0.120382 0.240957 0.343281 -0.381828 -0.062500 1 0 0 0 0 0 3 736275
-0.002241 -0.000343 0.120382 0.240950 0.343274 -0.381816 -0.062500 1 0 0 0 0 0 3 737292
-0.002241 -0.000343 0.120382 0.240961 0.343270 -0.381820 -0.062500 1 0 0 0 0 0 3 738275
-0.002241 -0.000343 0.120382 0.240942 0.343264 -0.381821 -0.062500 1 0 0 0 0 0 3 739305
-0.002241 -0.000343 0.120382 0.240957 0.343281 -0.381828 -0.062500 1 0 0 0 0 0 3 740274
-0.002241 -0.000343 0.120382 0.240950 0.343274 -0.381815 -0.062500 1 0 0 0 0 0 3 741288
-0.002241 -0.000343 0.120382 0.240953 0.343261 -0.381827 -0.062500 1 0 0 0 0 0 3 742277
-0.002241 -0.000343 0.120382 0.240946 0.343283 -0.381822 -0.062500 1 0 0 0 0 0 3 743327
-0.002241 -0.000343 0.120382 0.240961 0.343271 -0.381821 -0.062500 1 0 0 0 0 0 3 744210
-0.002241 -0.000343 0.120382 0.240950 0.343273 -0.381815 -0.062500 1 0 0 0 0 0 3 745219
-0.002241 -0.000343 0.120382 0.240953 0.343261 -0.381827 -0.062500 1 0 0 0 0 0 3 746218
-0.002241 -0.000343 0.120382 0.240946 0.343283 -0.381822 -0.062500 1 0 0 0 0 0 3 747208
-0.002241 -0.000343 0.120382 0.240961 0.343271 -0.381821 -0.062500 1 0 0 0 0 0 3 748219
-0.002241 -0.000343 0.120382 0.240963 0.343270 -0.381821 -0.062500 1 0 0 0 0 0 3 749210
-0.002241 -0.000343 0.120382 0.240939 0.343276 -0.381828 -0.062500 1 0 0 0 0 0 3 750217
-0.002241 -0.000343 0.120382 0.240948 0.343273 -0.381816 -0.062500 1 0 0 0 0 0 3 751209
-0.002241 -0.000343 0.120382 0.240961 0.343270 -0.381820 -0.062500 1 0 0 0 0 0 3 752219
-0.002241 -0.000343 0.120382 0.240954 0.343261 -0.381828 -0.062500 1 0 0 0 0 0 3 753230
-0.002241 -0.000343 0.120382 0.240946 0.343283 -0.381822 -0.062500 1 0 0 0 0 0 3 754227
-0.002241 -0.000343 0.120382 0.240961 0.343271 -0.381821 -0.062500 1 0 0 0 0 0 3 755229
-0.002241 -0.000343 0.120382 0.240951 0.343273 -0.381815 -0.062500 1 0 0 0 0 0 3 756216
-0.002241 -0.000343 0.120382 0.240950 0.343273 -0.381834 -0.062500 1 0 0 0 0 0 3 757216
-0.002241 -0.000343 0.120382 0.240949 0.343273 -0.381816 -0.062500 1 0 0 0 0 0 3 758217
-0.002241 -0.000343 0.120382 0.240961 0.343270 -0.381821 -0.062500 1 0 0 0 0 0 3 759211
-0.002241 -0.000343 0.120382 0.240942 0.343264 -0.381822 -0.062500 1 0 0 0 0 0 3 760213
-0.002241 -0.000343 0.120382 0.240957 0.343281 -0.381828 -0.062500 1 0 0 0 0 0 3 761209
-0.002241 -0.000343 0.120382 0.240950 0.343274 -0.381816 -0.062500 1 0 0 0 0 0 3 762217
-0.002241 -0.000343 0.120382 0.240961 0.343270 -0.381820 -0.062500 1 0 0 0 0 0 3 763211
-0.002241 -0.000343 0.120382 0.240942 0.343264 -0.381822 -0.062500 1 0 0 0 0 0 3 764215
-0.002241 -0.000343 0.120382 0.240957 0.343281 -0.381828 -0.062500 1 0 0 0 0 0 3 765213
-0.002241 -0.000343 0.120382 0.240950 0.343274 -0.381816 -0.062500 1 0 0 0 0 0 3 766213
-0.002241 -0.000343 0.120382 0.240953 0.343261 -0.381827 -0.062500 1 0 0 0 0 0 3 767214
-0.002241 -0.000343 0.120382 0.240946 0.343283 -0.381822 -0.062500 1 0 0 0 0 0 3 768212
-0.002241 -0.000343 0.120382 0.240961 0.343271 -0.381821 -0.062500 1 0 0 0 0 0 3 769214
-0.002241 -0.000343 0.120382 0.240950 0.343273 -0.381815 -0.062500 1 0 0 0 0 0 3 770221
-0.002241 -0.000343 0.120382 0.240953 0.343261 -0.381827 -0.062500 1 0 0 0 0 0 3 771200
-0.002241 -0.000343 0.120382 0.240946 0.343283 -0.381822 -0.062500 1 0 0 0 0 0 3 772218
-0.002241 -0.000343 0.120382 0.240961 0.343271 -0.381821 -0.062500 1 0 0 0 0 0 3 773212
-0.002241 -0.000343 0.120382 0.240942 0.343264 -0.381822 -0.062500 1 0 0 0 0 0 3 774212
-0.002241 -0.000343 0.120382 0.240957 0.343281 -0.381828 -0.062500 1 0 0 0 0 0 3 775212
-0.002241 -0.000343 0.120382 0.240950 0.343274 -0.381816 -0.062500 1 0 0 0 0 0 3 776212
-0.002241 -0.000343 0.120382 0.240961 0.343270 -0.381820 -0.062500 1 0 0 0 0 0 3 777214
-0.002241 -0.000343 0.120382 0.240942 0.343264 -0.381822 -0.062500 1 0 0 0 0 0 3 778211
-0.002241 -0.000343 0.120382 0.240957 0.343281 -0.381828 -0.062500 1 0 0 0 0 0 3 779214
-0.002241 -0.000343 0.120382 0.240950 0.343274 -0.381816 -0.062500 1 0 0 0 0 0 3 780216
-0.002241 -0.000343 0.120382 0.240953 0.343261 -0.381827 -0.062500 1 0 0 0 0 0 3 781212
-0.002241 -0.000343 0.120382 0.240949 0.343271 -0.381815 -0.062500 1 0 0 0 0 0 3 782214
-0.002241 -0.000343 0.120382 0.240958 0.343281 -0.381827 -0.062500 1 0 0 0 0 0 3 783213
-0.002241 -0.000343 0.120382 0.240950 0.343274 -0.381815 -0.062500 1 0 0 0 0 0 3 784213
-0.002241 -0.000343 0.120382 0.240953 0.343261 -0.381827 -0.062500 1 0 0 0 0 0 3 785214
-0.002241 -0.000343 0.120382 0.240946 0.343283 -0.381822 -0.062500 1 0 0 0 0 0 3 786214
-0.002241 -0.000343 0.120382 0.240961 0.343271 -0.381821 -0.062500 1 0 0 0 0 0 3 787196
-0.002241 -0.000343 0.120382 0.240950 0.343273 -0.381815 -0.062500 1 0 0 0 0 0 3 788213
-0.002241 -0.000343 0.120382 0.240950 0.343273 -0.381834 -0.062500 1 0 0 0 0 0 3 789211
-0.002241 -0.000343 0.120382 0.240949 0.343273 -0.381816 -0.062500 1 0 0 0 0 0 3 790212
-0.002241 -0.000343 0.120382 0.240961 0.343270 -0.381821 -0.062500 1 0 0 0 0 0 3 791212
-0.002241 -0.000343 0.120382 0.240955 0.343261 -0.381828 -0.062500 1 0 0 0 0 0 3 792214
-0.002241 -0.000343 0.120382 0.240946 0.343283 -0.381822 -0.062500 1 0 0 0 0 0 3 793206
-0.002241 -0.000343 0.120382 0.240949 0.343274 -0.381815 -0.062500 1 0 0 0 0 0 3 794207
-0.002241 -0.000343 0.120382 0.240961 0.343270 -0.381820 -0.062500 1 0 0 0 0 0 3 795213
-0.002241 -0.000343 0.120382 0.240955 0.343261 -0.381828 -0.062500 1 0 0 0 0 0 3 796213
-0.002241 -0.000343 0.120382 0.240946 0.343283 -0.381822 -0.062500 1 0 0 0 0 0 3 797211
-0.002241 -0.000343 0.120382 0.240961 0.343271 -0.381821 -0.062500 1 0 0 0 0 0 3 798212
-0.002241 -0.000343 0.120382 0.240942 0.343264 -0.381822 -0.062500 1 0 0 0 0 0 3 799212
-0.002241 -0.000343 0.120382 0.240957 0.343281 -0.381828 -0.062500 1 0 0 0 0 0 3 800212
-0.002241 -0.000343 0.120382 0.240950 0.343274 -0.381816 -0.062500 1 0 0 0 0 0 3 801213
-0.002241 -0.000343 0.120382 0.240962 0.343270 -0.381821 -0.062500 1 0 0 0 0 0 3 802211
-0.002241 -0.000343 0.120382 0.240943 0.343264 -0.381822 -0.062500 1 0 0 0 0 0 3 803196
-0.002241 -0.000343 0.120382 0.240957 0.343281 -0.381828 -0.062500 1 0 0 0 0 0 3 804211
-0.002241 -0.000343 0.120382 0.240950 0.343274 -0.381816 -0.062500 1 0 0 0 0 0 3 805212
-0.002241 -0.000343 0.120382 0.240953 0.343261 -0.381827 -0.062500 1 0 0 0 0 0 3 806204
-0.002241 -0.000343 0.120382 0.240950 0.343271 -0.381815 -0.062500 1 0 0 0 0 0 3 807202
-0.002241 -0.000343 0.120382 0.240958 0.343281 -0.381827 -0.062500 1 0 0 0 0 0 3 808286
-0.002241 -0.000343 0.120382 0.240950 0.343274 -0.381815 -0.062500 1 0 0 0 0 0 3 809274
-0.002241 -0.000343 0.120382 0.240953 0.343261 -0.381827 -0.062500 1 0 0 0 0 0 3 810290
-0.002241 -0.000343 0.120382 0.240946 0.343283 -0.381822 -0.062500 1 0 0 0 0 0 3 811271
-0.002241 -0.000343 0.120382 0.240961 0.343271 -0.381821 -0.062500 1 0 0 0 0 0 3 812291
-0.002241 -0.000343 0.120382 0.240942 0.343264 -0.381822 -0.062500 1 0 0 0 0 0 3 813290
-0.002241 -0.000343 0.120382 0.240957 0.343281 -0.381828 -0.062500 1 0 0 0 0 0 3 814292
-0.002241 -0.000343 0.120382 0.240950 0.343274 -0.381816 -0.062500 1 0 0 0 0 0 3 815322
-0.002241 -0.000343 0.120382 0.240961 0.343270 -0.381821 -0.062500 1 0 0 0 0 0 3 816208
-0.002241 -0.000343 0.120382 0.240942 0.343264 -0.381822 -0.062500 1 0 0 0 0 0 3 817216
-0.002241 -0.000343 0.120382 0.240957 0.343281 -0.381828 -0.062500 1 0 0 0 0 0 3 818206
-0.002241 -0.000343 0.120382 0.240950 0.343274 -0.381816 -0.062500 1 0 0 0 0 0 3 819215
-0.002241 -0.000343 0.120382 0.240953 0.343261 -0.381827 -0.062500 1 0 0 0 0 0 3 820206
-0.002241 -0.000343 0.120382 0.240949 0.343271 -0.381815 -0.062500 1 0 0 0 0 0 3 821221
-0.002241 -0.000343 0.120382 0.240958 0.343281 -0.381827 -0.062500 1 0 0 0 0 0 3 822206
-0.002241 -0.000343 0.120382 0.240950 0.343274 -0.381815 -0.062500 1 0 0 0 0 0 3 823201
-0.002241 -0.000343 0.120382 0.240953 0.343261 -0.381827 -0.062500 1 0 0 0 0 0 3 824222
-0.002241 -0.000343 0.120382 0.240946 0.343283 -0.381822 -0.062500 1 0 0 0 0 0 3 825224
-0.002241 -0.000343 0.120382 0.240961 0.343271 -0.381821 -0.062500 1 0 0 0 0 0 3 826213
-0.002241 -0.000343 0.120382 0.240950 0.343273 -0.381815 -0.062500 1 0 0 0 0 0 3 827220
-0.002241 -0.000343 0.120382 0.240950 0.343273 -0.381834 -0.062500 1 0 0 0 0 0 3 828205
-0.002241 -0.000343 0.120382 0.240949 0.343273 -0.381816 -0.062500 1 0 0 0 0 0 3 829205
-0.002241 -0.000343 0.120382 0.240961 0.343270 -0.381821 -0.062500 1 0 0 0 0 0 3 830222
-0.002241 -0.000343 0.120382 0.240942 0.343264 -0.381822 -0.062500 1 0 0 0 0 0 3 831209
-0.002241 -0.000343 0.120382 0.240957 0.343281 -0.381828 -0.062500 1 0 0 0 0 0 3 832213
-0.002241 -0.000343 0.120382 0.240950 0.343274 -0.381816 -0.062500 1 0 0 0 0 0 3 833214
-0.002241 -0.000343 0.120382 0.240961 0.343270 -0.381820 -0.062500 1 0 0 0 0 0 3 834210
-0.002241 -0.000343 0.120382 0.240955 0.343261 -0.381828 -0.062500 1 0 0 0 0 0 3 835210
-0.002241 -0.000343 0.120382 0.240946 0.343283 -0.381822 -0.062500 1 0 0 0 0 0 3 836212
-0.002241 -0.000343 0.120382 0.240949 0.343274 -0.381815 -0.062500 1 0 0 0 0 0 3 837210
-0.002241 -0.000343 0.120382 0.240953 0.343261 -0.381827 -0.062500 1 0 0 0 0 0 3 838213
-0.002241 -0.000343 0.120382 0.240946 0.343283 -0.381822 -0.062500 1 0 0 0 0 0 3 839209
-0.002241 -0.000343 0.120382 0.240961 0.343271 -0.381821 -0.062500 1 0 0 0 0 0 3 840212
-0.002241 -0.000343 0.120382 0.240963 0.343270 -0.381821 -0.062500 1 0 0 0 0 0 3 841213
-0.002241 -0.000343 0.120382 0.240943 0.343264 -0.381822 -0.062500 1 0 0 0 0 0 3 842213
-0.002241 -0.000343 0.120382 0.240957 0.343281 -0.381828 -0.062500 1 0 0 0 0 0 3 843213
-0.002241 -0.000343 0.120382 0.240950 0.343274 -0.381816 -0.062500 1 0 0 0 0 0 3 844213
-0.002241 -0.000343 0.120382 0.240953 0.343261 -0.381828 -0.062500 1 0 0 0 0 0 3 845210
-0.002241 -0.000343 0.120382 0.240950 0.343271 -0.381816 -0.062500 1 0 0 0 0 0 3 846212
-0.002241 -0.000343 0.120382 0.240958 0.343281 -0.381827 -0.062500 1 0 0 0 0 0 3 847209
-0.002241 -0.000343 0.120382 0.240950 0.343274 -0.381815 -0.062500 1 0 0 0 0 0 3 848209
-0.002241 -0.000343 0.120382 0.240953 0.343261 -0.381827 -0.062500 1 0 0 0 0 0 3 849209
-0.002241 -0.000343 0.120382 0.240946 0.343283 -0.381822 -0.062500 1 0 0 0 0 0 3 850209
-0.002241 -0.000343 0.120382 0.240961 0.343271 -0.381821 -0.062500 1 0 0 0 0 0 3 851209
-0.002241 -0.000343 0.120382 0.240942 0.343264 -0.381822 -0.062500 1 0 0 0 0 0 3 852209
-0.002241 -0.000343 0.120382 0.240960 0.343269 -0.381821 -0.062500 1 0 0 0 0 0 3 853209
-0.002241 -0.000343 0.120382 0.240947 0.343284 -0.381822 -0.062500 1 0 0 0 0 0 3 854212
-0.002241 -0.000343 0.120382 0.240961 0.343271 -0.381821 -0.062500 1 0 0 0 0 0 3 855194
-0.002241 -0.000343 0.120382 0.240942 0.343264 -0.381822 -0.062500 1 0 0 0 0 0 3 856211
-0.002241 -0.000343 0.120382 0.240957 0.343281 -0.381828 -0.062500 1 0 0 0 0 0 3 857192
-0.002241 -0.000343 0.120382 0.240950 0.343274 -0.381816 -0.062500 1 0 0 0 0 0 3 858211
-0.002241 -0.000343 0.120382 0.240953 0.343261 -0.381828 -0.062500 1 0 0 0 0 0 3 859195
-0.002241 -0.000343 0.120382 0.240949 0.343271 -0.381816 -0.062500 1 0 0 0 0 0 3 860193
-0.002241 -0.000343 0.120382 0.240958 0.343281 -0.381827 -0.062500 1 0 0 0 0 0 3 861209
-0.002241 -0.000343 0.120382 0.240950 0.343274 -0.381815 -0.062500 1 0 0 0 0 0 3 862193
-0.002241 -0.000343 0.120382 0.240953 0.343261 -0.381827 -0.062500 1 0 0 0 0 0 3 863210
-0.002241 -0.000343 0.120382 0.240946 0.343283 -0.381822 -0.062500 1 0 0 0 0 0 3 864213
-0.002241 -0.000343 0.120382 0.240961 0.343271 -0.381821 -0.062500 1 0 0 0 0 0 3 865214
-0.002241 -0.000343 0.120382 0.240950 0.343273 -0.381815 -0.062500 1 0 0 0 0 0 3 866215
-0.002241 -0.000343 0.120382 0.240953 0.343261 -0.381827 -0.062500 1 0 0 0 0 0 3 867193
-0.002241 -0.000343 0.120382 0.240946 0.343283 -0.381822 -0.062500 1 0 0 0 0 0 3 868209
-0.002241 -0.000343 0.120382 0.240961 0.343271 -0.381821 -0.062500 1 0 0 0 0 0 3 869193
-0.002241 -0.000343 0.120382 0.240942 0.343264 -0.381822 -0.062500 1 0 0 0 0 0 3 870210
-0.002241 -0.000343 0.120382 0.240957 0.343281 -0.381828 -0.062500 1 0 0 0 0 0 3 871210
-0.002241 -0.000343 0.120382 0.240950 0.343274 -0.381816 -0.062500 1 0 0 0 0 0 3 872214
-0.002241 -0.000343 0.120382 0.240961 0.343270 -0.381820 -0.062500 1 0 0 0 0 0 3 873193
-0.002241 -0.000343 0.120382 0.240942 0.343264 -0.381821 -0.062500 1 0 0 0 0 0 3 874211
-0.002241 -0.000343 0.120382 0.240957 0.343281 -0.381828 -0.062500 1 0 0 0 0 0 3 875208
-0.002241 -0.000343 0.120382 0.240950 0.343274 -0.381815 -0.062500 1 0 0 0 0 0 3 876200
-0.002241 -0.000343 0.120382 0.240953 0.343261 -0.381827 -0.062500 1 0 0 0 0 0 3 877209
-0.002241 -0.000343 0.120382 0.240946 0.343283 -0.381822 -0.062500 1 0 0 0 0 0 3 878200
-0.002241 -0.000343 0.120382 0.240961 0.343271 -0.381821 -0.062500 1 0 0 0 0 0 3 879209
-0.002241 -0.000343 0.120382 0.240950 0.343273 -0.381815 -0.062500 1 0 0 0 0 0 3 880214
-0.002241 -0.000343 0.120382 0.240953 0.343261 -0.381827 -0.062500 1 0 0 0 0 0 3 881206
-0.002241 -0.000343 0.120382 0.240946 0.343283 -0.381822 -0.062500 1 0 0 0 0 0 3 882214
-0.002241 -0.000343 0.120382 0.240961 0.343271 -0.381821 -0.062500 1 0 0 0 0 0 3 883206
-0.002241 -0.000343 0.120382 0.240954 0.343261 -0.381828 -0.062500 1 0 0 0 0 0 3 884213
-0.002241 -0.000343 0.120382 0.240950 0.343271 -0.381816 -0.062500 1 0 0 0 0 0 3 885204
-0.002241 -0.000343 0.120382 0.240958 0.343281 -0.381827 -0.062500 1 0 0 0 0 0 3 886213
-0.002241 -0.000343 0.120382 0.240950 0.343274 -0.381815 -0.062500 1 0 0 0 0 0 3 887205
-0.002241 -0.000343 0.120382 0.240953 0.343261 -0.381827 -0.062500 1 0 0 0 0 0 3 888214
-0.002241 -0.000343 0.120382 0.240946 0.343283 -0.381822 -0.062500 1 0 0 0 0 0 3 889209
-0.002241 -0.000343 0.120382 0.240961 0.343271 -0.381821 -0.062500 1 0 0 0 0 0 3 890224
-0.002241 -0.000343 0.120382 0.240942 0.343264 -0.381822 -0.062500 1 0 0 0 0 0 3 891212
-0.002241 -0.000343 0.120382 0.240961 0.343269 -0.381821 -0.062500 1 0 0 0 0 0 3 892213
-0.002241 -0.000343 0.120382 0.240947 0.343284 -0.381822 -0.062500 1 0 0 0 0 0 3 893212
-0.002241 -0.000343 0.120382 0.240961 0.343271 -0.381821 -0.062500 1 0 0 0 0 0 3 894203
-0.002241 -0.000343 0.120382 0.240942 0.343264 -0.381822 -0.062500 1 0 0 0 0 0 3 895211
-0.002241 -0.000343 0.120382 0.240957 0.343281 -0.381828 -0.062500 1 0 0 0 0 0 3 896218
-0.002241 -0.000343 0.120382 0.240950 0.343274 -0.381816 -0.062500 1 0 0 0 0 0 3 897387
-0.002241 -0.000343 0.120382 0.240953 0.343261 -0.381828 -0.062500 1 0 0 0 0 0 3 898226
-0.002241 -0.000343 0.120382 0.240949 0.343271 -0.381816 -0.062500 1 0 0 0 0 0 3 899217
-0.002241 -0.000343 0.120382 0.240958 0.343281 -0.381827 -0.062500 1 0 0 0 0 0 3 900221
-0.002241 -0.000343 0.120382 0.240950 0.343274 -0.381815 -0.062500 1 0 0 0 0 0 3 901221
-0.002241 -0.000343 0.120382 0.240953 0.343261 -0.381827 -0.062500 1 0 0 0 0 0 3 902219
-0.002241 -0.000343 0.120382 0.240950 0.343271 -0.381815 -0.062500 1 0 0 0 0 0 3 903221
-0.002241 -0.000343 0.120382 0.240958 0.343281 -0.381827 -0.062500 1 0 0 0 0 0 3 904217
-0.002241 -0.000343 0.120382 0.240950 0.343274 -0.381815 -0.062500 1 0 0 0 0 0 3 905220
-0.002241 -0.000343 0.120382 0.240953 0.343261 -0.381827 -0.062500 1 0 0 0 0 0 3 906222
-0.002241 -0.000343 0.120382 0.240946 0.343283 -0.381822 -0.062500 1 0 0 0 0 0 3 907222
-0.002241 -0.000343 0.120382 0.240961 0.343271 -0.381821 -0.062500 1 0 0 0 0 0 3 908194
-0.002241 -0.000343 0.120382 0.240942 0.343264 -0.381822 -0.062500 1 0 0 0 0 0 3 909219
-0.002241 -0.000343 0.120382 0.240957 0.343281 -0.381828 -0.062500 1 0 0 0 0 0 3 910220
-0.002241 -0.000343 0.120382 0.240950 0.343274 -0.381816 -0.062500 1 0 0 0 0 0 3 911219
-0.002241 -0.000343 0.120382 0.240961 0.343270 -0.381820 -0.062500 1 0 0 0 0 0 3 912220
-0.002241 -0.000343 0.120382 0.240942 0.343264 -0.381821 -0.062500 1 0 0 0 0 0 3 913221
-0.002241 -0.000343 0.120382 0.240957 0.343281 -0.381828 -0.062500 1 0 0 0 0 0 3 914191
-0.002241 -0.000343 0.120382 0.240950 0.343274 -0.381816 -0.062500 1 0 0 0 0 0 3 915191
-0.002241 -0.000343 0.120382 0.240953 0.343261 -0.381827 -0.062500 1 0 0 0 0 0 3 916221
-0.002241 -0.000343 0.120382 0.240949 0.343271 -0.381815 -0.062500 1 0 0 0 0 0 3 917189
-0.002241 -0.000343 0.120382 0.240958 0.343281 -0.381827 -0.062500 1 0 0 0 0 0 3 918219
-0.002241 -0.000343 0.120382 0.240950 0.343274 -0.381815 -0.062500 1 0 0 0 0 0 3 919220
-0.002241 -0.000343 0.120382 0.240953 0.343261 -0.381827 -0.062500 1 0 0 0 0 0 3 920220
-0.002241 -0.000343 0.120382 0.240946 0.343283 -0.381822 -0.062500 1 0 0 0 0 0 3 921188
-0.002241 -0.000343 0.120382 0.240961 0.343271 -0.381821 -0.062500 1 0 0 0 0 0 3 922217
-0.002241 -0.000343 0.120382 0.240942 0.343264 -0.381822 -0.062500 1 0 0 0 0 0 3 923189
-0.002241 -0.000343 0.120382 0.240960 0.343269 -0.381821 -0.062500 1 0 0 0 0 0 3 924210
-0.002241 -0.000343 0.120382 0.240947 0.343284 -0.381821 -0.062500 1 0 0 0 0 0 3 925208
-0.002241 -0.000343 0.120382 0.240961 0.343272 -0.381821 -0.062500 1 0 0 0 0 0 3 926191
-0.002241 -0.000343 0.120382 0.240955 0.343261 -0.381828 -0.062500 1 0 0 0 0 0 3 927206
-0.002241 -0.000343 0.120382 0.240950 0.343271 -0.381816 -0.062500 1 0 0 0 0 0 3 928209
-0.002241 -0.000343 0.120382 0.240958 0.343281 -0.381827 -0.062500 1 0 0 0 0 0 3 929205
-0.002241 -0.000343 0.120382 0.240950 0.343274 -0.381815 -0.062500 1 0 0 0 0 0 3 930210
-0.002241 -0.000343 0.120382 0.240954 0.343261 -0.381827 -0.062500 1 0 0 0 0 0 3 931203
-0.002241 -0.000343 0.120382 0.240946 0.343283 -0.381822 -0.062500 1 0 0 0 0 0 3 932282
-0.002241 -0.000343 0.120382 0.240961 0.343271 -0.381821 -0.062500 1 0 0 0 0 0 3 933292
-0.002241 -0.000343 0.120382 0.240942 0.343264 -0.381822 -0.062500 1 0 0 0 0 0 3 934289
-0.002241 -0.000343 0.120382 0.240957 0.343281 -0.381828 -0.062500 1 0 0 0 0 0 3 935318
-0.002241 -0.000343 0.120382 0.240950 0.343274 -0.381816 -0.062500 1 0 0 0 0 0 3 936287
-0.002241 -0.000343 0.120382 0.240962 0.343270 -0.381821 -0.062500 1 0 0 0 0 0 3 937288
-0.002241 -0.000343 0.120382 0.240943 0.343264 -0.381822 -0.062500 1 0 0 0 0 0 3 938286
-0.002241 -0.000343 0.120382 0.240957 0.343281 -0.381828 -0.062500 1 0 0 0 0 0 3 939326
-0.002241 -0.000343 0.120382 0.240950 0.343274 -0.381816 -0.062500 1 0 0 0 0 0 3 940288
-0.002241 -0.000343 0.120382 0.240953 0.343261 -0.381827 -0.062500 1 0 0 0 0 0 3 941290
-0.002241 -0.000343 0.120382 0.240950 0.343271 -0.381815 -0.062500 1 0 0 0 0 0 3 942274
-0.002241 -0.000343 0.120382 0.240958 0.343281 -0.381827 -0.062500 1 0 0 0 0 0 3 943297
-0.002241 -0.000343 0.120382 0.240950 0.343274 -0.381815 -0.062500 1 0 0 0 0 0 3 944270
-0.002241 -0.000343 0.120382 0.240953 0.343261 -0.381827 -0.062500 1 0 0 0 0 0 3 945286
-0.002241 -0.000343 0.120382 0.240946 0.343283 -0.381822 -0.062500 1 0 0 0 0 0 3 946281
-0.002241 -0.000343 0.120382 0.240961 0.343271 -0.381821 -0.062500 1 0 0 0 0 0 3 947269
-0.002241 -0.000343 0.120382 0.240942 0.343264 -0.381822 -0.062500 1 0 0 0 0 0 3 948286
-0.002241 -0.000343 0.120382 0.240957 0.343281 -0.381828 -0.062500 1 0 0 0 0 0 3 949266
-0.002241 -0.000343 0.120382 0.240950 0.343274 -0.381816 -0.062500 1 0 0 0 0 0 3 950286
-0.002241 -0.000343 0.120382 0.240961 0.343270 -0.381821 -0.062500 1 0 0 0 0 0 3 951269
-0.002241 -0.000343 0.120382 0.240942 0.343264 -0.381822 -0.062500 1 0 0 0 0 0 3 952284
-0.002241 -0.000343 0.120382 0.240957 0.343281 -0.381828 -0.062500 1 0 0 0 0 0 3 953266
-0.002241 -0.000343 0.120382 0.240950 0.343274 -0.381816 -0.062500 1 0 0 0 0 0 3 954282
-0.002241 -0.000343 0.120382 0.240953 0.343261 -0.381827 -0.062500 1 0 0 0 0 0 3 955268
-0.002241 -0.000343 0.120382 0.240949 0.343271 -0.381815 -0.062500 1 0 0 0 0 0 3 956286
-0.002241 -0.000343 0.120382 0.240958 0.343281 -0.381827 -0.062500 1 0 0 0 0 0 3 957265
-0.002241 -0.000343 0.120382 0.240950 0.343274 -0.381815 -0.062500 1 0 0 0 0 0 3 958284
-0.002241 -0.000343 0.120382 0.240953 0.343261 -0.381827 -0.062500 1 0 0 0 0 0 3 959268
-0.002241 -0.000343 0.120382 0.240946 0.343283 -0.381822 -0.062500 1 0 0 0 0 0 3 960210
-0.002241 -0.000343 0.120382 0.240961 0.343271 -0.381821 -0.062500 1 0 0 0 0 0 3 961203
-0.002241 -0.000343 0.120382 0.240942 0.343264 -0.381822 -0.062500 1 0 0 0 0 0 3 962218
-0.002241 -0.000343 0.120382 0.240960 0.343269 -0.381821 -0.062500 1 0 0 0 0 0 3 963212
-0.002241 -0.000343 0.120382 0.240947 0.343284 -0.381821 -0.062500 1 0 0 0 0 0 3 964202
-0.002241 -0.000343 0.120382 0.240961 0.343272 -0.381821 -0.062500 1 0 0 0 0 0 3 965213
-0.002241 -0.000343 0.120382 0.240942 0.343264 -0.381822 -0.062500 1 0 0 0 0 0 3 966212
-0.002241 -0.000343 0.120382 0.240957 0.343281 -0.381828 -0.062500 1 0 0 0 0 0 3 967210
-0.002241 -0.000343 0.120382 0.240950 0.343274 -0.381816 -0.062500 1 0 0 0 0 0 3 968216
-0.002241 -0.000343 0.120382 0.240953 0.343262 -0.381827 -0.062500 1 0 0 0 0 0 3 969216
-0.002241 -0.000343 0.120382 0.240949 0.343271 -0.381815 -0.062500 1 0 0 0 0 0 3 970217
-0.002241 -0.000343 0.120382 0.240958 0.343282 -0.381827 -0.062500 1 0 0 0 0 0 3 971200
-0.002241 -0.000343 0.120382 0.240950 0.343274 -0.381815 -0.062500 1 0 0 0 0 0 3 972218
-0.002241 -0.000343 0.120382 0.240953 0.343262 -0.381827 -0.062500 1 0 0 0 0 0 3 973203
-0.002241 -0.000343 0.120382 0.240946 0.343283 -0.381822 -0.062500 1 0 0 0 0 0 3 974215
-0.002241 -0.000343 0.120382 0.240961 0.343272 -0.381821 -0.062500 1 0 0 0 0 0 3 975216
-0.002241 -0.000343 0.120382 0.240963 0.343270 -0.381821 -0.062500 1 0 0 0 0 0 3 976223
-0.002241 -0.000343 0.120382 0.240943 0.343264 -0.381822 -0.062500 1 0 0 0 0 0 3 977207
-0.002241 -0.000343 0.120382 0.240957 0.343281 -0.381828 -0.062500 1 0 0 0 0 0 3 978218
-0.002241 -0.000343 0.120382 0.240950 0.343274 -0.381816 -0.062500 1 0 0 0 0 0 3 979211
-0.002241 -0.000343 0.120382 0.240953 0.343261 -0.381828 -0.062500 1 0 0 0 0 0 3 980211
-0.002241 -0.000343 0.120382 0.240950 0.343271 -0.381816 -0.062500 1 0 0 0 0 0 3 981216
-0.002241 -0.000343 0.120382 0.240958 0.343281 -0.381827 -0.062500 1 0 0 0 0 0 3 982216
-0.002241 -0.000343 0.120382 0.240950 0.343274 -0.381815 -0.062500 1 0 0 0 0 0 3 983217
-0.002241 -0.000343 0.120382 0.240953 0.343261 -0.381827 -0.062500 1 0 0 0 0 0 3 984220
-0.002241 -0.000343 0.120382 0.240946 0.343283 -0.381822 -0.062500 1 0 0 0 0 0 3 985214
-0.002241 -0.000343 0.120382 0.240961 0.343271 -0.381821 -0.062500 1 0 0 0 0 0 3 986222
-0.002241 -0.000343 0.120382 0.240942 0.343264 -0.381822 -0.062500 1 0 0 0 0 0 3 987210
-0.002241 -0.000343 0.120382 0.240961 0.343269 -0.381821 -0.062500 1 0 0 0 0 0 3 988217
-0.002241 -0.000343 0.120382 0.240947 0.343284 -0.381822 -0.062500 1 0 0 0 0 0 3 989216
-0.002241 -0.000343 0.120382 0.240961 0.343271 -0.381821 -0.062500 1 0 0 0 0 0 3 990217
-0.002241 -0.000343 0.120382 0.240942 0.343264 -0.381822 -0.062500 1 0 0 0 0 0 3 991217
-0.002241 -0.000343 0.120382 0.240957 0.343281 -0.381828 -0.062500 1 0 0 0 0 0 3 992216
-0.002241 -0.000343 0.120382 0.240950 0.343274 -0.381816 -0.062500 1 0 0 0 0 0 3 993218
-0.002241 -0.000343 0.120382 0.240953 0.343262 -0.381828 -0.062500 1 0 0 0 0 0 3 994217
-0.002241 -0.000343 0.120382 0.240949 0.343271 -0.381816 -0.062500 1 0 0 0 0 0 3 995217
-0.002241 -0.000343 0.120382 0.240958 0.343281 -0.381827 -0.062500 1 0 0 0 0 0 3 996217
-0.002241 -0.000343 0.120382 0.240950 0.343274 -0.381815 -0.062500 1 0 0 0 0 0 3 997219
-0.002241 -0.000343 0.120382 0.240953 0.343261 -0.381827 -0.062500 1 0 0 0 0 0 3 998217
-0.002241 -0.000343 0.120382 0.240950 0.343271 -0.381815 -0.062500 1 0 0 0 0 0 3 999217
-0.002241 -0.000343 0.120382 0.240958 0.343281 -0.381827 -0.062500 1 0 0 0 0 0 4 216
-0.002241 -0.000343 0.120382 0.240942 0.343265 -0.381822 -0.062500 1 0 0 0 0 0 4 1217
-0.002241 -0.000343 0.120382 0.240960 0.343269 -0.381821 -0.062500 1 0 0 0 0 0 4 2210
-0.002241 -0.000343 0.120382 0.240947 0.343284 -0.381822 -0.062500 1 0 0 0 0 0 4 3216
-0.002241 -0.000343 0.120382 0.240961 0.343272 -0.381821 -0.062500 1 0 0 0 0 0 4 4215
-0.002241 -0.000343 0.120382 0.240942 0.343264 -0.381822 -0.062500 1 0 0 0 0 0 4 5216
-0.002241 -0.000343 0.120382 0.240957 0.343281 -0.381828 -0.062500 1 0 0 0 0 0 4 6219
-0.002241 -0.000343 0.120382 0.240950 0.343274 -0.381816 -0.062500 1 0 0 0 0 0 4 7216
-0.002241 -0.000343 0.120382 0.240953 0.343262 -0.381828 -0.062500 1 0 0 0 0 0 4 8214
-0.002241 -0.000343 0.120382 0.240949 0.343271 -0.381815 -0.062500 1 0 0 0 0 0 4 9206
-0.002241 -0.000343 0.120382 0.240958 0.343282 -0.381827 -0.062500 1 0 0 0 0 0 4 10213
-0.002241 -0.000343 0.120382 0.240950 0.343274 -0.381815 -0.062500 1 0 0 0 0 0 4 11218
-0.002241 -0.000343 0.120382 0.240953 0.343262 -0.381827 -0.062500 1 0 0 0 0 0 4 12215
-0.002241 -0.000343 0.120382 0.240949 0.343271 -0.381815 -0.062500 1 0 0 0 0 0 4 13209
-0.002241 -0.000343 0.120382 0.240958 0.343282 -0.381827 -0.062500 1 0 0 0 0 0 4 14216
-0.002241 -0.000343 0.120382 0.240950 0.343274 -0.381815 -0.062500 1 0 0 0 0 0 4 15216
-0.002241 -0.000343 0.120382 0.240953 0.343262 -0.381827 -0.062500 1 0 0 0 0 0 4 16217
-0.002241 -0.000343 0.120382 0.240946 0.343283 -0.381822 -0.062500 1 0 0 0 0 0 4 17211
-0.002241 -0.000343 0.120382 0.240961 0.343272 -0.381821 -0.062500 1 0 0 0 0 0 4 18187
-0.002241 -0.000343 0.120382 0.240954 0.343261 -0.381828 -0.062500 1 0 0 0 0 0 4 19214
-0.002241 -0.000343 0.120382 0.240950 0.343271 -0.381816 -0.062500 1 0 0 0 0 0 4 20202
-0.002241 -0.000343 0.120382 0.240958 0.343281 -0.381827 -0.062500 1 0 0 0 0 0 4 21200
-0.002241 -0.000343 0.120382 0.240950 0.343274 -0.381815 -0.062500 1 0 0 0 0 0 4 22202
-0.002241 -0.000343 0.120382 0.240953 0.343261 -0.381827 -0.062500 1 0 0 0 0 0 4 23210
-0.002241 -0.000343 0.120382 0.240946 0.343283 -0.381822 -0.062500 1 0 0 0 0 0 4 24200
-0.002241 -0.000343 0.120382 0.240961 0.343271 -0.381821 -0.062500 1 0 0 0 0 0 4 25210
-0.002241 -0.000343 0.120382 0.240942 0.343264 -0.381822 -0.062500 1 0 0 0 0 0 4 26200
-0.002241 -0.000343 0.120382 0.240961 0.343269 -0.381821 -0.062500 1 0 0 0 0 0 4 27209
-0.002241 -0.000343 0.120382 0.240947 0.343284 -0.381822 -0.062500 1 0 0 0 0 0 4 28199
-0.002241 -0.000343 0.120382 0.240961 0.343271 -0.381821 -0.062500 1 0 0 0 0 0 4 29210
-0.002241 -0.000343 0.120382 0.240942 0.343264 -0.381822 -0.062500 1 0 0 0 0 0 4 30210
-0.002241 -0.000343 0.120382 0.240957 0.343281 -0.381828 -0.062500 1 0 0 0 0 0 4 31199
-0.002241 -0.000343 0.120382 0.240950 0.343274 -0.381816 -0.062500 1 0 0 0 0 0 4 32221
-0.002241 -0.000343 0.120382 0.240953 0.343262 -0.381828 -0.062500 1 0 0 0 0 0 4 33201
-0.002241 -0.000343 0.120382 0.240950 0.343271 -0.381816 -0.062500 1 0 0 0 0 0 4 34219
-0.002241 -0.000343 0.120382 0.240958 0.343281 -0.381827 -0.062500 1 0 0 0 0 0 4 35205
-0.002241 -0.000343 0.120382 0.240950 0.343274 -0.381815 -0.062500 1 0 0 0 0 0 4 36208
-0.002241 -0.000343 0.120382 0.240953 0.343262 -0.381827 -0.062500 1 0 0 0 0 0 4 37210
-0.002241 -0.000343 0.120382 0.240950 0.343271 -0.381815 -0.062500 1 0 0 0 0 0 4 38214
-0.002241 -0.000343 0.120382 0.240958 0.343281 -0.381827 -0.062500 1 0 0 0 0 0 4 39213
-0.002241 -0.000343 0.120382 0.240942 0.343265 -0.381822 -0.062500 1 0 0 0 0 0 4 40206
-0.002241 -0.000343 0.120382 0.240960 0.343269 -0.381821 -0.062500 1 0 0 0 0 0 4 41221
-0.002241 -0.000343 0.120382 0.240947 0.343284 -0.381822 -0.062500 1 0 0 0 0 0 4 42216
-0.002241 -0.000343 0.120382 0.240961 0.343272 -0.381821 -0.062500 1 0 0 0 0 0 4 43218
-0.002241 -0.000343 0.120382 0.240942 0.343264 -0.381822 -0.062500 1 0 0 0 0 0 4 44217
-0.002241 -0.000343 0.120382 0.240957 0.343281 -0.381828 -0.062500 1 0 0 0 0 0 4 45214
-0.002241 -0.000343 0.120382 0.240950 0.343274 -0.381816 -0.062500 1 0 0 0 0 0 4 46216
-0.002241 -0.000343 0.120382 0.240953 0.343262 -0.381828 -0.062500 1 0 0 0 0 0 4 47216
-0.002241 -0.000343 0.120382 0.240949 0.343271 -0.381816 -0.062500 1 0 0 0 0 0 4 48215
-0.002241 -0.000343 0.120382 0.240958 0.343282 -0.381827 -0.062500 1 0 0 0 0 0 4 49223
-0.002241 -0.000343 0.120382 0.240950 0.343274 -0.381815 -0.062500 1 0 0 0 0 0 4 50217
-0.002241 -0.000343 0.120382 0.240953 0.343262 -0.381827 -0.062500 1 0 0 0 0 0 4 51217
-0.002241 -0.000343 0.120382 0.240949 0.343271 -0.381815 -0.062500 1 0 0 0 0 0 4 52217
-0.002241 -0.000343 0.120382 0.240958 0.343282 -0.381827 -0.062500 1 0 0 0 0 0 4 53216
-0.002241 -0.000343 0.120382 0.240950 0.343274 -0.381815 -0.062500 1 0 0 0 0 0 4 54216
-0.002241 -0.000343 0.120382 0.240953 0.343262 -0.381827 -0.062500 1 0 0 0 0 0 4 55214
-0.002241 -0.000343 0.120382 0.240946 0.343283 -0.381822 -0.062500 1 0 0 0 0 0 4 56214
-0.002241 -0.000343 0.120382 0.240961 0.343272 -0.381821 -0.062500 1 0 0 0 0 0 4 57216
-0.002241 -0.000343 0.120382 0.240942 0.343264 -0.381822 -0.062500 1 0 0 0 0 0 4 58216
-0.002241 -0.000343 0.120382 0.240960 0.343269 -0.381821 -0.062500 1 0 0 0 0 0 4 59214
-0.002241 -0.000343 0.120382 0.240947 0.343284 -0.381821 -0.062500 1 0 0 0 0 0 4 60215
-0.002241 -0.000343 0.120382 0.240961 0.343272 -0.381821 -0.062500 1 0 0 0 0 0 4 61213
-0.002241 -0.000343 0.120382 0.240955 0.343261 -0.381828 -0.062500 1 0 0 0 0 0 4 62215
-0.002241 -0.000343 0.120382 0.240950 0.343271 -0.381816 -0.062500 1 0 0 0 0 0 4 63199
-0.002241 -0.000343 0.120382 0.240958 0.343281 -0.381827 -0.062500 1 0 0 0 0 0 4 64209
-0.002241 -0.000343 0.120382 0.240942 0.343265 -0.381822 -0.062500 1 0 0 0 0 0 4 65212
-0.002241 -0.000343 0.120382 0.240948 0.343272 -0.381815 -0.062500 1 0 0 0 0 0 4 66215
-0.002241 -0.000343 0.120382 0.240958 0.343282 -0.381827 -0.062500 1 0 0 0 0 0 4 67214
-0.002241 -0.000343 0.120382 0.240962 0.343271 -0.381822 -0.062500 1 0 0 0 0 0 4 68215
-0.002241 -0.000343 0.120382 0.240943 0.343264 -0.381822 -0.062500 1 0 0 0 0 0 4 69215
-0.002241 -0.000343 0.120382 0.240957 0.343281 -0.381828 -0.062500 1 0 0 0 0 0 4 70185
-0.002241 -0.000343 0.120382 0.240950 0.343274 -0.381816 -0.062500 1 0 0 0 0 0 4 71215
-0.002241 -0.000343 0.120382 0.240953 0.343262 -0.381828 -0.062500 1 0 0 0 0 0 4 72213
-0.002241 -0.000343 0.120382 0.240950 0.343271 -0.381816 -0.062500 1 0 0 0 0 0 4 73202
-0.002241 -0.000343 0.120382 0.240958 0.343282 -0.381827 -0.062500 1 0 0 0 0 0 4 74212
-0.002241 -0.000343 0.120382 0.240950 0.343274 -0.381816 -0.062500 1 0 0 0 0 0 4 75213
-0.002241 -0.000343 0.120382 0.240953 0.343262 -0.381827 -0.062500 1 0 0 0 0 0 4 76215
-0.002241 -0.000343 0.120382 0.240950 0.343271 -0.381815 -0.062500 1 0 0 0 0 0 4 77213
-0.002241 -0.000343 0.120382 0.240958 0.343281 -0.381827 -0.062500 1 0 0 0 0 0 4 78214
-0.002241 -0.000343 0.120382 0.240942 0.343265 -0.381822 -0.062500 1 0 0 0 0 0 4 79213
-0.002241 -0.000343 0.120382 0.240960 0.343269 -0.381821 -0.062500 1 0 0 0 0 0 4 80212
-0.002241 -0.000343 0.120382 0.240947 0.343284 -0.381822 -0.062500 1 0 0 0 0 0 4 81215
-0.002241 -0.000343 0.120382 0.240961 0.343272 -0.381821 -0.062500 1 0 0 0 0 0 4 82214
-0.002241 -0.000343 0.120382 0.240942 0.343264 -0.381822 -0.062500 1 0 0 0 0 0 4 83215
-0.002241 -0.000343 0.120382 0.240961 0.343269 -0.381821 -0.062500 1 0 0 0 0 0 4 84213
-0.002241 -0.000343 0.120382 0.240947 0.343284 -0.381821 -0.062500 1 0 0 0 0 0 4 85205
-0.002241 -0.000343 0.120382 0.240953 0.343263 -0.381828 -0.062500 1 0 0 0 0 0 4 86208
-0.002241 -0.000343 0.120382 0.240949 0.343272 -0.381816 -0.062500 1 0 0 0 0 0 4 87200
-0.002241 -0.000343 0.120382 0.240958 0.343282 -0.381827 -0.062500 1 0 0 0 0 0 4 88207
-0.002241 -0.000343 0.120382 0.240950 0.343274 -0.381815 -0.062500 1 0 0 0 0 0 4 89198
-0.002241 -0.000343 0.120382 0.240953 0.343262 -0.381827 -0.062500 1 0 0 0 0 0 4 90208
-0.002241 -0.000343 0.120382 0.240949 0.343271 -0.381815 -0.062500 1 0 0 0 0 0 4 91198
-0.002241 -0.000343 0.120382 0.240958 0.343282 -0.381827 -0.062500 1 0 0 0 0 0 4 92207
-0.002241 -0.000343 0.120382 0.240950 0.343274 -0.381815 -0.062500 1 0 0 0 0 0 4 93197
-0.002241 -0.000343 0.120382 0.240953 0.343262 -0.381827 -0.062500 1 0 0 0 0 0 4 94206
-0.002241 -0.000343 0.120382 0.240946 0.343283 -0.381822 -0.062500 1 0 0 0 0 0 4 95197
-0.002241 -0.000343 0.120382 0.240961 0.343272 -0.381821 -0.062500 1 0 0 0 0 0 4 96208
-0.002241 -0.000343 0.120382 0.240942 0.343264 -0.381822 -0.062500 1 0 0 0 0 0 4 97207
-0.002241 -0.000343 0.120382 0.240960 0.343269 -0.381821 -0.062500 1 0 0 0 0 0 4 98208
-0.002241 -0.000343 0.120382 0.240947 0.343284 -0.381821 -0.062500 1 0 0 0 0 0 4 99211
-0.002241 -0.000343 0.120382 0.240961 0.343272 -0.381821 -0.062500 1 0 0 0 0 0 4 100210
-0.002241 -0.000343 0.120382 0.240942 0.343264 -0.381822 -0.062500 1 0 0 0 0 0 4 101211
-0.002241 -0.000343 0.120382 0.240957 0.343281 -0.381828 -0.062500 1 0 0 0 0 0 4 102195
-0.002241 -0.000343 0.120382 0.240950 0.343274 -0.381816 -0.062500 1 0 0 0 0 0 4 103205
-0.002241 -0.000343 0.120382 0.240953 0.343262 -0.381827 -0.062500 1 0 0 0 0 0 4 104208
-0.002241 -0.000343 0.120382 0.240949 0.343271 -0.381815 -0.062500 1 0 0 0 0 0 4 105216
-0.002241 -0.000343 0.120382 0.240958 0.343282 -0.381827 -0.062500 1 0 0 0 0 0 4 106201
-0.002241 -0.000343 0.120382 0.240950 0.343274 -0.381815 -0.062500 1 0 0 0 0 0 4 107209
-0.002241 -0.000343 0.120382 0.240953 0.343262 -0.381827 -0.062500 1 0 0 0 0 0 4 108203
-0.002241 -0.000343 0.120382 0.240949 0.343271 -0.381815 -0.062500 1 0 0 0 0 0 4 109213
-0.002241 -0.000343 0.120382 0.240958 0.343282 -0.381827 -0.062500 1 0 0 0 0 0 4 110213
-0.002241 -0.000343 0.120382 0.240942 0.343265 -0.381822 -0.062500 1 0 0 0 0 0 4 111214
-0.002241 -0.000343 0.120382 0.240960 0.343269 -0.381821 -0.062500 1 0 0 0 0 0 4 112214
-0.002241 -0.000343 0.120382 0.240959 0.343281 -0.381828 -0.062500 1 0 0 0 0 0 4 113212
-0.002241 -0.000343 0.120382 0.240950 0.343274 -0.381816 -0.062500 1 0 0 0 0 0 4 114213
-0.002241 -0.000343 0.120382 0.240953 0.343262 -0.381828 -0.062500 1 0 0 0 0 0 4 115215
-0.002241 -0.000343 0.120382 0.240950 0.343271 -0.381816 -0.062500 1 0 0 0 0 0 4 116215
-0.002241 -0.000343 0.120382 0.240958 0.343281 -0.381827 -0.062500 1 0 0 0 0 0 4 117216
-0.002241 -0.000343 0.120382 0.240950 0.343274 -0.381815 -0.062500 1 0 0 0 0 0 4 118197
-0.002241 -0.000343 0.120382 0.240953 0.343262 -0.381827 -0.062500 1 0 0 0 0 0 4 119211
-0.002241 -0.000343 0.120382 0.240946 0.343283 -0.381822 -0.062500 1 0 0 0 0 0 4 120211
-0.002241 -0.000343 0.120382 0.240961 0.343271 -0.381821 -0.062500 1 0 0 0 0 0 4 121211
-0.002241 -0.000343 0.120382 0.240942 0.343264 -0.381822 -0.062500 1 0 0 0 0 0 4 122214
-0.002241 -0.000343 0.120382 0.240961 0.343269 -0.381821 -0.062500 1 0 0 0 0 0 4 123214
-0.002241 -0.000343 0.120382 0.240947 0.343284 -0.381822 -0.062500 1 0 0 0 0 0 4 124212
-0.002241 -0.000343 0.120382 0.240961 0.343272 -0.381821 -0.062500 1 0 0 0 0 0 4 125211
-0.002241 -0.000343 0.120382 0.240942 0.343264 -0.381822 -0.062500 1 0 0 0 0 0 4 126212
-0.002241 -0.000343 0.120382 0.240957 0.343281 -0.381828 -0.062500 1 0 0 0 0 0 4 127210
-0.002241 -0.000343 0.120382 0.240950 0.343274 -0.381816 -0.062500 1 0 0 0 0 0 4 128212
-0.002241 -0.000343 0.120382 0.240953 0.343262 -0.381828 -0.062500 1 0 0 0 0 0 4 129212
-0.002241 -0.000343 0.120382 0.240950 0.343271 -0.381816 -0.062500 1 0 0 0 0 0 4 130215
-0.002241 -0.000343 0.120382 0.240958 0.343282 -0.381827 -0.062500 1 0 0 0 0 0 4 131206
-0.002241 -0.000343 0.120382 0.240950 0.343274 -0.381815 -0.062500 1 0 0 0 0 0 4 132211
-0.002241 -0.000343 0.120382 0.240953 0.343262 -0.381827 -0.062500 1 0 0 0 0 0 4 133212
-0.002241 -0.000343 0.120382 0.240950 0.343271 -0.381815 -0.062500 1 0 0 0 0 0 4 134213
-0.002241 -0.000343 0.120382 0.240958 0.343282 -0.381827 -0.062500 1 0 0 0 0 0 4 135213
-0.002241 -0.000343 0.120382 0.240942 0.343265 -0.381822 -0.062500 1 0 0 0 0 0 4 136212
-0.002241 -0.000343 0.120382 0.240960 0.343269 -0.381821 -0.062500 1 0 0 0 0 0 4 137214
-0.002241 -0.000343 0.120382 0.240947 0.343284 -0.381821 -0.062500 1 0 0 0 0 0 4 138210
-0.002241 -0.000343 0.120382 0.240961 0.343272 -0.381821 -0.062500 1 0 0 0 0 0 4 139210
-0.002241 -0.000343 0.120382 0.240942 0.343264 -0.381822 -0.062500 1 0 0 0 0 0 4 140216
-0.002241 -0.000343 0.120382 0.240957 0.343281 -0.381828 -0.062500 1 0 0 0 0 0 4 141219
-0.002241 -0.000343 0.120382 0.240950 0.343274 -0.381816 -0.062500 1 0 0 0 0 0 4 142228
-0.002241 -0.000343 0.120382 0.240953 0.343262 -0.381827 -0.062500 1 0 0 0 0 0 4 143221
-0.002241 -0.000343 0.120382 0.240949 0.343272 -0.381815 -0.062500 1 0 0 0 0 0 4 144223
-0.002241 -0.000343 0.120382 0.240958 0.343282 -0.381827 -0.062500 1 0 0 0 0 0 4 145220
-0.002241 -0.000343 0.120382 0.240950 0.343274 -0.381815 -0.062500 1 0 0 0 0 0 4 146221
-0.002241 -0.000343 0.120382 0.240953 0.343262 -0.381827 -0.062500 1 0 0 0 0 0 4 147224
-0.002241 -0.000343 0.120382 0.240949 0.343271 -0.381815 -0.062500 1 0 0 0 0 0 4 148222
-0.002241 -0.000343 0.120382 0.240958 0.343282 -0.381827 -0.062500 1 0 0 0 0 0 4 149222
-0.002241 -0.000343 0.120382 0.240942 0.343265 -0.381822 -0.062500 1 0 0 0 0 0 4 150220
-0.002241 -0.000343 0.120382 0.240960 0.343269 -0.381821 -0.062500 1 0 0 0 0 0 4 151213
-0.002241 -0.000343 0.120382 0.240947 0.343284 -0.381821 -0.062500 1 0 0 0 0 0 4 152280
-0.002241 -0.000343 0.120382 0.240961 0.343272 -0.381821 -0.062500 1 0 0 0 0 0 4 153264
-0.002241 -0.000343 0.120382 0.240942 0.343264 -0.381822 -0.062500 1 0 0 0 0 0 4 154279
-0.002241 -0.000343 0.120382 0.240960 0.343269 -0.381821 -0.062500 1 0 0 0 0 0 4 155262
-0.002241 -0.000343 0.120382 0.240959 0.343281 -0.381828 -0.062500 1 0 0 0 0 0 4 156276
-0.002241 -0.000343 0.120382 0.240951 0.343274 -0.381816 -0.062500 1 0 0 0 0 0 4 157262
-0.002241 -0.000343 0.120382 0.240954 0.343262 -0.381827 -0.062500 1 0 0 0 0 0 4 158276
-0.002241 -0.000343 0.120382 0.240950 0.343271 -0.381815 -0.062500 1 0 0 0 0 0 4 159262
-0.002241 -0.000343 0.120382 0.240958 0.343281 -0.381827 -0.062500 1 0 0 0 0 0 4 160274
-0.002241 -0.000343 0.120382 0.240942 0.343265 -0.381822 -0.062500 1 0 0 0 0 0 4 161261
-0.002241 -0.000343 0.120382 0.240961 0.343269 -0.381821 -0.062500 1 0 0 0 0 0 4 162291
-0.002241 -0.000343 0.120382 0.240947 0.343284 -0.381822 -0.062500 1 0 0 0 0 0 4 163260
-0.002241 -0.000343 0.120382 0.240961 0.343272 -0.381821 -0.062500 1 0 0 0 0 0 4 164196
-0.002241 -0.000343 0.120382 0.240943 0.343264 -0.381822 -0.062500 1 0 0 0 0 0 4 165205
-0.002222 -0.000348 0.120372 -0.024144 0.405431 -0.243237 -0.062500 1 0 0 0 0 0 4 166195
-0.002213 -0.000350 0.120368 0.066061 0.384769 -0.310766 -0.062500 1 0 0 0 0 0 4 167204
-0.002208 -0.000351 0.120367 0.132718 0.369164 -0.345889 -0.062500 1 0 0 0 0 0 4 168196
-0.002206 -0.000352 0.120367 0.167957 0.360772 -0.359279 -0.062500 1 0 0 0 0 0 4 169204
-0.002204 -0.000352 0.120367 0.185700 0.356495 -0.364061 -0.062500 1 0 0 0 0 0 4 170195
-0.002204 -0.000352 0.120367 0.194543 0.354363 -0.365728 -0.062500 1 0 0 0 0 0 4 171204
-0.002204 -0.000352 0.120367 0.198946 0.353279 -0.366321 -0.062500 1 0 0 0 0 0 4 172212
-0.002203 -0.000352 0.120367 0.201142 0.352740 -0.366523 -0.062500 1 0 0 0 0 0 4 173201
-0.002203 -0.000352 0.120367 0.202253 0.352462 -0.366599 -0.062500 1 0 0 0 0 0 4 174200
-0.002203 -0.000352 0.120367 0.202798 0.352341 -0.366612 -0.062500 1 0 0 0 0 0 4 175219
-0.002203 -0.000352 0.120367 0.203070 0.352267 -0.366633 -0.062500 1 0 0 0 0 0 4 176208
-0.002216 -0.000366 0.120356 0.381743 0.543282 -0.214908 -0.062500 1 0 0 0 0 0 4 177194
-0.002223 -0.000373 0.120352 0.323092 0.479349 -0.288865 -0.062500 1 0 0 0 0 0 4 178203
-0.002226 -0.000376 0.120351 0.278264 0.431312 -0.327309 -0.062500 1 0 0 0 0 0 4 179218
-0.002227 -0.000378 0.120350 0.254042 0.405660 -0.341955 -0.062500 1 0 0 0 0 0 4 180328
-0.002228 -0.000379 0.120350 0.241672 0.392623 -0.347189 -0.062500 1 0 0 0 0 0 4 181218
-0.002229 -0.000379 0.120350 0.235421 0.386093 -0.349025 -0.062500 1 0 0 0 0 0 4 182209
-0.002229 -0.000379 0.120350 0.232277 0.382827 -0.349659 -0.062500 1 0 0 0 0 0 4 183211
-0.002229 -0.000379 0.120350 0.230704 0.381188 -0.349889 -0.062500 1 0 0 0 0 0 4 184210
-0.002229 -0.000379 0.120350 0.229914 0.380358 -0.349958 -0.062500 1 0 0 0 0 0 4 185210
-0.002229 -0.000380 0.120350 0.229511 0.379948 -0.349989 -0.062500 1 0 0 0 0 0 4 186209
-0.002229 -0.000380 0.120350 0.229311 0.379755 -0.350004 -0.062500 1 0 0 0 0 0 4 187209
-0.002229 -0.000380 0.120350 0.229208 0.379649 -0.350002 -0.062500 1 0 0 0 0 0 4 188209
-0.002229 -0.000380 0.120350 0.229172 0.379596 -0.350003 -0.062500 1 0 0 0 0 0 4 189218
-0.002229 -0.000380 0.120350 0.229146 0.379567 -0.350004 -0.062500 1 0 0 0 0 0 4 190213
-0.002229 -0.000380 0.120350 0.229124 0.379560 -0.350004 -0.062500 1 0 0 0 0 0 4 191183
-0.002229 -0.000380 0.120350 0.229126 0.379548 -0.349998 -0.062500 1 0 0 0 0 0 4 192214
-0.002229 -0.000380 0.120350 0.229118 0.379538 -0.350004 -0.062500 1 0 0 0 0 0 4 193212
-0.002229 -0.000380 0.120350 0.229122 0.379557 -0.350004 -0.062500 1 0 0 0 0 0 4 194208
-0.002229 -0.000380 0.120350 0.229118 0.379539 -0.350004 -0.062500 1 0 0 0 0 0 4 195340
-0.002229 -0.000380 0.120350 0.229118 0.379537 -0.350004 -0.062500 1 0 0 0 0 0 4 196336
-0.002229 -0.000380 0.120350 0.229126 0.379546 -0.349997 -0.062500 1 0 0 0 0 0 4 197214
-0.002210 -0.000384 0.120340 -0.035864 0.441644 -0.211345 -0.062500 1 0 0 0 0 0 4 198314
-0.002201 -0.000386 0.120337 0.054311 0.421027 -0.278927 -0.062500 1 0 0 0 0 0 4 199336
-0.002196 -0.000387 0.120335 0.120931 0.405429 -0.314059 -0.062500 1 0 0 0 0 0 4 200334
-0.002194 -0.000388 0.120335 0.156165 0.397039 -0.327446 -0.062500 1 0 0 0 0 0 4 201333
-0.002193 -0.000388 0.120335 0.173878 0.392770 -0.332239 -0.062500 1 0 0 0 0 0 4 202335
-0.002192 -0.000388 0.120335 0.182730 0.390625 -0.333909 -0.062500 1 0 0 0 0 0 4 203337
-0.002192 -0.000388 0.120335 0.187129 0.389551 -0.334490 -0.062500 1 0 0 0 0 0 4 204208
-0.002192 -0.000388 0.120335 0.189337 0.389010 -0.334697 -0.062500 1 0 0 0 0 0 4 205333
-0.002192 -0.000388 0.120335 0.190437 0.388735 -0.334768 -0.062500 1 0 0 0 0 0 4 206336
-0.002192 -0.000388 0.120335 0.190972 0.388606 -0.334787 -0.062500 1 0 0 0 0 0 4 207335
-0.002192 -0.000388 0.120335 0.191250 0.388539 -0.334802 -0.062500 1 0 0 0 0 0 4 208334
-0.002192 -0.000388 0.120335 0.191384 0.388507 -0.334807 -0.062500 1 0 0 0 0 0 4 209304
-0.002192 -0.000388 0.120335 0.191454 0.388480 -0.334812 -0.062500 1 0 0 0 0 0 4 210207
-0.002192 -0.000388 0.120335 0.191501 0.388478 -0.334805 -0.062500 1 0 0 0 0 0 4 211314
-0.002192 -0.000388 0.120335 0.191505 0.388478 -0.334804 -0.062500 1 0 0 0 0 0 4 212209
-0.002192 -0.000388 0.120335 0.191520 0.388464 -0.334804 -0.062500 1 0 0 0 0 0 4 213197
-0.002192 -0.000388 0.120335 0.191521 0.388462 -0.334804 -0.062500 1 0 0 0 0 0 4 214326
-0.002192 -0.000388 0.120335 0.191529 0.388471 -0.334817 -0.062500 1 0 0 0 0 0 4 215203
-0.002192 -0.000388 0.120335 0.191530 0.388472 -0.334798 -0.062500 1 0 0 0 0 0 4 216337
-0.002192 -0.000388 0.120335 0.191522 0.388463 -0.334803 -0.062500 1 0 0 0 0 0 4 217334
-0.002192 -0.000388 0.120335 0.191533 0.388459 -0.334810 -0.062500 1 0 0 0 0 0 4 218334
-0.002192 -0.000388 0.120335 0.191518 0.388473 -0.334811 -0.062500 1 0 0 0 0 0 4 219335
-0.002192 -0.000388 0.120335 0.191528 0.388472 -0.334798 -0.062500 1 0 0 0 0 0 4 220208
-0.002192 -0.000388 0.120335 0.191533 0.388460 -0.334809 -0.062500 1 0 0 0 0 0 4 221328
-0.002192 -0.000388 0.120335 0.191522 0.388462 -0.334804 -0.062500 1 0 0 0 0 0 4 222310
-0.002192 -0.000388 0.120335 0.191525 0.388482 -0.334803 -0.062500 1 0 0 0 0 0 4 223334
-0.002192 -0.000388 0.120335 0.191533 0.388462 -0.334810 -0.062500 1 0 0 0 0 0 4 224336
-0.002192 -0.000388 0.120335 0.191522 0.388462 -0.334804 -0.062500 1 0 0 0 0 0 4 225329
-0.002192 -0.000388 0.120335 0.191517 0.388474 -0.334810 -0.062500 1 0 0 0 0 0 4 226319
-0.002192 -0.000388 0.120335 0.191540 0.388469 -0.334804 -0.062500 1 0 0 0 0 0 4 227332
-0.002173 -0.000393 0.120325 -0.073321 0.450524 -0.196000 -0.062500 1 0 0 0 0 0 4 228320
-0.002158 -0.000413 0.120332 -0.057623 0.685371 -0.410285 -0.062500 1 0 0 0 0 0 4 229327
-0.002151 -0.000424 0.120334 0.032734 0.583792 -0.373858 -0.062500 1 0 0 0 0 0 4 230327
-0.002147 -0.000429 0.120335 0.086644 0.511182 -0.350137 -0.062500 1 0 0 0 0 0 4 231320
-0.002145 -0.000431 0.120335 0.114627 0.472720 -0.340811 -0.062500 1 0 0 0 0 0 4 232327
-0.002144 -0.000433 0.120336 0.128794 0.453288 -0.337458 -0.062500 1 0 0 0 0 0 4 233318
-0.002144 -0.000433 0.120336 0.135912 0.443546 -0.336273 -0.062500 1 0 0 0 0 0 4 234326
-0.002143 -0.000434 0.120336 0.139477 0.438695 -0.335856 -0.062500 1 0 0 0 0 0 4 235321
-0.002143 -0.000434 0.120336 0.141260 0.436256 -0.335717 -0.062500 1 0 0 0 0 0 4 236327
-0.002143 -0.000434 0.120336 0.142159 0.435050 -0.335670 -0.062500 1 0 0 0 0 0 4 237322
-0.002143 -0.000434 0.120336 0.142607 0.434439 -0.335659 -0.062500 1 0 0 0 0 0 4 238327
-0.002143 -0.000434 0.120336 0.142836 0.434131 -0.335647 -0.062500 1 0 0 0 0 0 4 239330
-0.002143 -0.000434 0.120336 0.142948 0.433972 -0.335644 -0.062500 1 0 0 0 0 0 4 240201
-0.002143 -0.000434 0.120336 0.142996 0.433899 -0.335643 -0.062500 1 0 0 0 0 0 4 241331
-0.002143 -0.000434 0.120336 0.143029 0.433866 -0.335642 -0.062500 1 0 0 0 0 0 4 242330
-0.002143 -0.000434 0.120336 0.143038 0.433841 -0.335649 -0.062500 1 0 0 0 0 0 4 243318
-0.002143 -0.000434 0.120336 0.143038 0.433840 -0.335650 -0.062500 1 0 0 0 0 0 4 244338
-0.002143 -0.000434 0.120336 0.143061 0.433834 -0.335643 -0.062500 1 0 0 0 0 0 4 245324
-0.002143 -0.000434 0.120336 0.143056 0.433825 -0.335649 -0.062500 1 0 0 0 0 0 4 246338
-0.002143 -0.000434 0.120336 0.143043 0.433827 -0.335643 -0.062500 1 0 0 0 0 0 4 247335
-0.002143 -0.000434 0.120336 0.143061 0.433834 -0.335642 -0.062500 1 0 0 0 0 0 4 248336
-0.002143 -0.000434 0.120336 0.143055 0.433826 -0.335649 -0.062500 1 0 0 0 0 0 4 249334
-0.002143 -0.000434 0.120336 0.143055 0.433825 -0.335650 -0.062500 1 0 0 0 0 0 4 250333
-0.002143 -0.000434 0.120336 0.143054 0.433824 -0.335630 -0.062500 1 0 0 0 0 0 4 251335
-0.002143 -0.000434 0.120336 0.143055 0.433824 -0.335647 -0.062500 1 0 0 0 0 0 4 252334
-0.002143 -0.000434 0.120336 0.143055 0.433824 -0.335649 -0.062500 1 0 0 0 0 0 4 253334
-0.002143 -0.000434 0.120336 0.143055 0.433824 -0.335650 -0.062500 1 0 0 0 0 0 4 254321
-0.002143 -0.000434 0.120336 0.143050 0.433836 -0.335636 -0.062500 1 0 0 0 0 0 4 255335
-0.002143 -0.000434 0.120336 0.143054 0.433826 -0.335648 -0.062500 1 0 0 0 0 0 4 256338
-0.002143 -0.000434 0.120336 0.143054 0.433825 -0.335650 -0.062500 1 0 0 0 0 0 4 257212
-0.002143 -0.000434 0.120336 0.143066 0.433822 -0.335636 -0.062500 1 0 0 0 0 0 4 258325
-0.002143 -0.000434 0.120336 0.143056 0.433824 -0.335648 -0.062500 1 0 0 0 0 0 4 259311
-0.002143 -0.000434 0.120336 0.143043 0.433827 -0.335643 -0.062500 1 0 0 0 0 0 4 260333
-0.002143 -0.000434 0.120336 0.143053 0.433825 -0.335649 -0.062500 1 0 0 0 0 0 4 261314
-0.002143 -0.000434 0.120336 0.143062 0.433833 -0.335643 -0.062500 1 0 0 0 0 0 4 262331
-0.002143 -0.000434 0.120336 0.143055 0.433826 -0.335649 -0.062500 1 0 0 0 0 0 4 263329
-0.002143 -0.000434 0.120336 0.143055 0.433825 -0.335650 -0.062500 1 0 0 0 0 0 4 264335
-0.002143 -0.000434 0.120336 0.143054 0.433824 -0.335630 -0.062500 1 0 0 0 0 0 4 265332
-0.002143 -0.000434 0.120336 0.143055 0.433824 -0.335647 -0.062500 1 0 0 0 0 0 4 266334
-0.002143 -0.000434 0.120336 0.143055 0.433824 -0.335649 -0.062500 1 0 0 0 0 0 4 267334
-0.002143 -0.000434 0.120336 0.143063 0.433833 -0.335643 -0.062500 1 0 0 0 0 0 4 268322
-0.002143 -0.000434 0.120336 0.143043 0.433828 -0.335643 -0.062500 1 0 0 0 0 0 4 269334
-0.002143 -0.000434 0.120336 0.143053 0.433825 -0.335649 -0.062500 1 0 0 0 0 0 4 270333
-0.002143 -0.000434 0.120336 0.143054 0.433825 -0.335650 -0.062500 1 0 0 0 0 0 4 271334
-0.002143 -0.000434 0.120336 0.143066 0.433821 -0.335636 -0.062500 1 0 0 0 0 0 4 272332
-0.002143 -0.000434 0.120336 0.143056 0.433824 -0.335648 -0.062500 1 0 0 0 0 0 4 273332
-0.002124 -0.000438 0.120326 -0.121655 0.495825 -0.196638 -0.062500 1 0 0 0 0 0 4 274332
-0.002115 -0.000440 0.120322 -0.031604 0.475277 -0.264388 -0.062500 1 0 0 0 0 0 4 275333
-0.002110 -0.000442 0.120321 0.034934 0.459699 -0.299622 -0.062500 1 0 0 0 0 0 4 276332
-0.002108 -0.000442 0.120321 0.070145 0.451315 -0.313044 -0.062500 1 0 0 0 0 0 4 277332
-0.002107 -0.000442 0.120320 0.087856 0.447047 -0.317827 -0.062500 1 0 0 0 0 0 4 278324
-0.002106 -0.000443 0.120320 0.096691 0.444906 -0.319519 -0.062500 1 0 0 0 0 0 4 279322
-0.002106 -0.000443 0.120320 0.101098 0.443830 -0.320095 -0.062500 1 0 0 0 0 0 4 280329
-0.002106 -0.000443 0.120320 0.103296 0.443281 -0.320310 -0.062500 1 0 0 0 0 0 4 281330
-0.002106 -0.000443 0.120320 0.104390 0.443017 -0.320370 -0.062500 1 0 0 0 0 0 4 282325
-0.002106 -0.000443 0.120320 0.104953 0.442871 -0.320395 -0.062500 1 0 0 0 0 0 4 283337
-0.002106 -0.000443 0.120320 0.105222 0.442806 -0.320404 -0.062500 1 0 0 0 0 0 4 284400
-0.002106 -0.000443 0.120320 0.105355 0.442773 -0.320408 -0.062500 1 0 0 0 0 0 4 285397
-0.002105 -0.000443 0.120320 0.105430 0.442766 -0.320413 -0.062500 1 0 0 0 0 0 4 286401
-0.002105 -0.000443 0.120320 0.105449 0.442752 -0.320414 -0.062500 1 0 0 0 0 0 4 287425
-0.002105 -0.000443 0.120320 0.105473 0.442745 -0.320407 -0.062500 1 0 0 0 0 0 4 288397
-0.002105 -0.000443 0.120320 0.105487 0.442742 -0.320412 -0.062500 1 0 0 0 0 0 4 289403
-0.002105 -0.000443 0.120320 0.105488 0.442742 -0.320413 -0.062500 1 0 0 0 0 0 4 290386
-0.002105 -0.000443 0.120320 0.105487 0.442741 -0.320413 -0.062500 1 0 0 0 0 0 4 291404
-0.002105 -0.000443 0.120320 0.105495 0.442750 -0.320406 -0.062500 1 0 0 0 0 0 4 292400
-0.002105 -0.000443 0.120320 0.105488 0.442743 -0.320412 -0.062500 1 0 0 0 0 0 4 293381
-0.002105 -0.000443 0.120320 0.105487 0.442742 -0.320413 -0.062500 1 0 0 0 0 0 4 294398
-0.002105 -0.000443 0.120320 0.105511 0.442736 -0.320406 -0.062500 1 0 0 0 0 0 4 295382
-0.002105 -0.000443 0.120320 0.105490 0.442741 -0.320412 -0.062500 1 0 0 0 0 0 4 296397
-0.002105 -0.000443 0.120320 0.105488 0.442741 -0.320413 -0.062500 1 0 0 0 0 0 4 297397
-0.002087 -0.000447 0.120310 -0.159075 0.504706 -0.181269 -0.062500 1 0 0 0 0 0 4 298381
-0.002077 -0.000449 0.120307 -0.069102 0.484177 -0.249096 -0.062500 1 0 0 0 0 0 4 299402
-0.002073 -0.000451 0.120306 -0.002574 0.468590 -0.284355 -0.062500 1 0 0 0 0 0 4 300384
-0.002070 -0.000451 0.120305 0.032606 0.460235 -0.297783 -0.062500 1 0 0 0 0 0 4 301396
-0.002069 -0.000451 0.120305 0.050311 0.455960 -0.302587 -0.062500 1 0 0 0 0 0 4 302379
-0.002069 -0.000452 0.120305 0.059143 0.453819 -0.304266 -0.062500 1 0 0 0 0 0 4 303401
-0.002068 -0.000452 0.120305 0.063560 0.452741 -0.304848 -0.062500 1 0 0 0 0 0 4 304381
-0.002068 -0.000452 0.120305 0.065747 0.452194 -0.305059 -0.062500 1 0 0 0 0 0 4 305397
-0.002068 -0.000452 0.120305 0.066851 0.451927 -0.305125 -0.062500 1 0 0 0 0 0 4 306381
-0.002068 -0.000452 0.120305 0.067402 0.451784 -0.305144 -0.062500 1 0 0 0 0 0 4 307400
-0.002068 -0.000452 0.120305 0.067683 0.451716 -0.305159 -0.062500 1 0 0 0 0 0 4 308316
-0.002068 -0.000452 0.120305 0.067805 0.451686 -0.305158 -0.062500 1 0 0 0 0 0 4 309323
-0.002068 -0.000452 0.120305 0.067878 0.451680 -0.305162 -0.062500 1 0 0 0 0 0 4 310316
-0.002068 -0.000452 0.120305 0.067910 0.451663 -0.305169 -0.062500 1 0 0 0 0 0 4 311327
-0.002068 -0.000452 0.120305 0.067935 0.451655 -0.305163 -0.062500 1 0 0 0 0 0 4 312316
-0.002068 -0.000452 0.120305 0.067937 0.451655 -0.305162 -0.062500 1 0 0 0 0 0 4 313324
-0.002068 -0.000452 0.120305 0.067936 0.451655 -0.305162 -0.062500 1 0 0 0 0 0 4 314324
-0.002068 -0.000452 0.120305 0.067948 0.451652 -0.305168 -0.062500 1 0 0 0 0 0 4 315332
-0.002068 -0.000452 0.120305 0.067958 0.451660 -0.305162 -0.062500 1 0 0 0 0 0 4 316328
-0.002068 -0.000452 0.120305 0.067939 0.451656 -0.305162 -0.062500 1 0 0 0 0 0 4 317327
-0.002081 -0.000465 0.120294 0.246544 0.642544 -0.153504 -0.062500 1 0 0 0 0 0 4 318321
-0.002087 -0.000472 0.120291 0.187730 0.578737 -0.227438 -0.062500 1 0 0 0 0 0 4 319317
-0.002090 -0.000476 0.120289 0.142840 0.530756 -0.265870 -0.062500 1 0 0 0 0 0 4 320321
-0.002092 -0.000477 0.120289 0.118621 0.505097 -0.280514 -0.062500 1 0 0 0 0 0 4 321466
-0.002093 -0.000478 0.120289 0.106251 0.492075 -0.285731 -0.062500 1 0 0 0 0 0 4 322324
-0.002093 -0.000479 0.120289 0.099998 0.485527 -0.287564 -0.062500 1 0 0 0 0 0 4 323329
-0.002094 -0.000479 0.120289 0.096865 0.482268 -0.288209 -0.062500 1 0 0 0 0 0 4 324326
-0.002094 -0.000479 0.120289 0.095293 0.480630 -0.288421 -0.062500 1 0 0 0 0 0 4 325322
-0.002094 -0.000479 0.120289 0.094504 0.479799 -0.288507 -0.062500 1 0 0 0 0 0 4 326319
-0.002094 -0.000479 0.120289 0.094110 0.479399 -0.288533 -0.062500 1 0 0 0 0 0 4 327323
-0.002094 -0.000479 0.120289 0.093914 0.479194 -0.288541 -0.062500 1 0 0 0 0 0 4 328318
-0.002094 -0.000479 0.120289 0.093813 0.479087 -0.288538 -0.062500 1 0 0 0 0 0 4 329320
-0.002094 -0.000479 0.120289 0.093766 0.479037 -0.288552 -0.062500 1 0 0 0 0 0 4 330318
-0.002094 -0.000479 0.120289 0.093735 0.479020 -0.288541 -0.062500 1 0 0 0 0 0 4 331320
-0.002094 -0.000479 0.120289 0.093728 0.479000 -0.288540 -0.062500 1 0 0 0 0 0 4 332326
-0.002094 -0.000479 0.120289 0.093720 0.478989 -0.288547 -0.062500 1 0 0 0 0 0 4 333306
-0.002094 -0.000479 0.120289 0.093719 0.478989 -0.288547 -0.062500 1 0 0 0 0 0 4 334321
-0.002094 -0.000479 0.120289 0.093719 0.478989 -0.288548 -0.062500 1 0 0 0 0 0 4 335371
-0.002094 -0.000479 0.120289 0.093707 0.478992 -0.288541 -0.062500 1 0 0 0 0 0 4 336402
-0.002094 -0.000479 0.120289 0.093718 0.478989 -0.288547 -0.062500 1 0 0 0 0 0 4 337397
-0.002094 -0.000479 0.120289 0.093707 0.478992 -0.288541 -0.062500 1 0 0 0 0 0 4 338396
-0.002094 -0.000479 0.120289 0.093718 0.478990 -0.288547 -0.062500 1 0 0 0 0 0 4 339376
-0.002094 -0.000479 0.120289 0.093719 0.478990 -0.288548 -0.062500 1 0 0 0 0 0 4 340373
-0.002094 -0.000479 0.120289 0.093711 0.478981 -0.288534 -0.062500 1 0 0 0 0 0 4 341371
-0.002094 -0.000479 0.120289 0.093710 0.478979 -0.288553 -0.062500 1 0 0 0 0 0 4 342372
-0.002094 -0.000479 0.120289 0.093718 0.478988 -0.288548 -0.062500 1 0 0 0 0 0 4 343376
-0.002094 -0.000479 0.120289 0.093707 0.478992 -0.288542 -0.062500 1 0 0 0 0 0 4 344371
-0.002094 -0.000479 0.120289 0.093718 0.478989 -0.288547 -0.062500 1 0 0 0 0 0 4 345371
-0.002094 -0.000479 0.120289 0.093719 0.478989 -0.288548 -0.062500 1 0 0 0 0 0 4 346403
-0.002094 -0.000479 0.120289 0.093708 0.478992 -0.288542 -0.062500 1 0 0 0 0 0 4 347403
-0.002094 -0.000479 0.120289 0.093722 0.478978 -0.288540 -0.062500 1 0 0 0 0 0 4 348405
-0.002094 -0.000479 0.120289 0.093708 0.478991 -0.288540 -0.062500 1 0 0 0 0 0 4 349374
-0.002094 -0.000479 0.120289 0.093710 0.478981 -0.288554 -0.062500 1 0 0 0 0 0 4 350375
-0.002094 -0.000479 0.120289 0.093718 0.478988 -0.288548 -0.062500 1 0 0 0 0 0 4 351375
-0.002094 -0.000479 0.120289 0.093707 0.478992 -0.288542 -0.062500 1 0 0 0 0 0 4 352373
-0.002094 -0.000479 0.120289 0.093718 0.478990 -0.288547 -0.062500 1 0 0 0 0 0 4 353372
-0.002094 -0.000479 0.120289 0.093719 0.478989 -0.288548 -0.062500 1 0 0 0 0 0 4 354371
-0.002094 -0.000479 0.120289 0.093711 0.478980 -0.288535 -0.062500 1 0 0 0 0 0 4 355371
-0.002094 -0.000479 0.120289 0.093719 0.478988 -0.288546 -0.062500 1 0 0 0 0 0 4 356410
-0.002094 -0.000479 0.120289 0.093708 0.478992 -0.288541 -0.062500 1 0 0 0 0 0 4 357401
-0.002094 -0.000479 0.120289 0.093710 0.478981 -0.288554 -0.062500 1 0 0 0 0 0 4 358403
-0.002094 -0.000479 0.120289 0.093718 0.478988 -0.288548 -0.062500 1 0 0 0 0 0 4 359399
-0.002094 -0.000479 0.120289 0.093707 0.478992 -0.288542 -0.062500 1 0 0 0 0 0 4 360403
-0.002094 -0.000479 0.120289 0.093718 0.478990 -0.288547 -0.062500 1 0 0 0 0 0 4 361374
-0.002094 -0.000479 0.120289 0.093723 0.478978 -0.288541 -0.062500 1 0 0 0 0 0 4 362375
-0.002094 -0.000479 0.120289 0.093708 0.478991 -0.288540 -0.062500 1 0 0 0 0 0 4 363382
-0.002094 -0.000479 0.120289 0.093718 0.478989 -0.288547 -0.062500 1 0 0 0 0 0 4 364396
-0.002094 -0.000479 0.120289 0.093707 0.478992 -0.288541 -0.062500 1 0 0 0 0 0 4 365375
-0.002094 -0.000479 0.120289 0.093710 0.478981 -0.288554 -0.062500 1 0 0 0 0 0 4 366373
-0.002094 -0.000479 0.120289 0.093718 0.478988 -0.288549 -0.062500 1 0 0 0 0 0 4 367373
-0.002094 -0.000479 0.120289 0.093707 0.478992 -0.288542 -0.062500 1 0 0 0 0 0 4 368372
-0.002094 -0.000479 0.120289 0.093721 0.478978 -0.288540 -0.062500 1 0 0 0 0 0 4 369371
-0.002094 -0.000479 0.120289 0.093720 0.478988 -0.288547 -0.062500 1 0 0 0 0 0 4 370364
-0.002094 -0.000479 0.120289 0.093708 0.478992 -0.288541 -0.062500 1 0 0 0 0 0 4 371381
-0.002094 -0.000479 0.120289 0.093718 0.478990 -0.288547 -0.062500 1 0 0 0 0 0 4 372396
-0.002094 -0.000479 0.120289 0.093707 0.478992 -0.288541 -0.062500 1 0 0 0 0 0 4 373379
-0.002094 -0.000479 0.120289 0.093710 0.478981 -0.288554 -0.062500 1 0 0 0 0 0 4 374393
-0.002094 -0.000479 0.120289 0.093718 0.478988 -0.288549 -0.062500 1 0 0 0 0 0 4 375380
-0.002094 -0.000479 0.120289 0.093711 0.478980 -0.288535 -0.062500 1 0 0 0 0 0 4 376393
-0.002094 -0.000479 0.120289 0.093718 0.478988 -0.288546 -0.062500 1 0 0 0 0 0 4 377378
-0.002094 -0.000479 0.120289 0.093720 0.478989 -0.288547 -0.062500 1 0 0 0 0 0 4 378394
-0.002094 -0.000479 0.120289 0.093708 0.478992 -0.288541 -0.062500 1 0 0 0 0 0 4 379381
-0.002094 -0.000479 0.120289 0.093718 0.478990 -0.288547 -0.062500 1 0 0 0 0 0 4 380322
-0.002094 -0.000479 0.120289 0.093707 0.478992 -0.288541 -0.062500 1 0 0 0 0 0 4 381322
-0.002094 -0.000479 0.120289 0.093710 0.478981 -0.288554 -0.062500 1 0 0 0 0 0 4 382313
-0.002094 -0.000479 0.120289 0.093722 0.478977 -0.288542 -0.062500 1 0 0 0 0 0 4 383323
-0.002094 -0.000479 0.120289 0.093708 0.478990 -0.288541 -0.062500 1 0 0 0 0 0 4 384313
-0.002094 -0.000479 0.120289 0.093718 0.478989 -0.288547 -0.062500 1 0 0 0 0 0 4 385323
-0.002094 -0.000479 0.120289 0.093720 0.478989 -0.288548 -0.062500 1 0 0 0 0 0 4 386312
-0.002094 -0.000479 0.120289 0.093708 0.478992 -0.288541 -0.062500 1 0 0 0 0 0 4 387324
-0.002094 -0.000479 0.120289 0.093718 0.478990 -0.288547 -0.062500 1 0 0 0 0 0 4 388312
-0.002094 -0.000479 0.120289 0.093707 0.478993 -0.288541 -0.062500 1 0 0 0 0 0 4 389332
-0.002094 -0.000479 0.120289 0.093710 0.478981 -0.288554 -0.062500 1 0 0 0 0 0 4 390332
-0.002094 -0.000479 0.120289 0.093722 0.478977 -0.288542 -0.062500 1 0 0 0 0 0 4 391333
-0.002094 -0.000479 0.120289 0.093708 0.478991 -0.288541 -0.062500 1 0 0 0 0 0 4 392345
-0.002094 -0.000479 0.120289 0.093718 0.478989 -0.288547 -0.062500 1 0 0 0 0 0 4 393318
-0.002094 -0.000479 0.120289 0.093720 0.478989 -0.288548 -0.062500 1 0 0 0 0 0 4 394316
-0.002094 -0.000479 0.120289 0.093708 0.478992 -0.288541 -0.062500 1 0 0 0 0 0 4 395321
-0.002094 -0.000479 0.120289 0.093718 0.478990 -0.288547 -0.062500 1 0 0 0 0 0 4 396333
-0.002094 -0.000479 0.120289 0.093720 0.478990 -0.288548 -0.062500 1 0 0 0 0 0 4 397332
-0.002094 -0.000479 0.120289 0.093703 0.478972 -0.288542 -0.062500 1 0 0 0 0 0 4 398334
-0.002094 -0.000479 0.120289 0.093718 0.478987 -0.288547 -0.062500 1 0 0 0 0 0 4 399329
-0.002094 -0.000479 0.120289 0.093707 0.478992 -0.288541 -0.062500 1 0 0 0 0 0 4 400327
-0.002094 -0.000479 0.120289 0.093718 0.478990 -0.288547 -0.062500 1 0 0 0 0 0 4 401330
-0.002094 -0.000479 0.120289 0.093719 0.478989 -0.288548 -0.062500 1 0 0 0 0 0 4 402327
-0.002094 -0.000479 0.120289 0.093708 0.478992 -0.288541 -0.062500 1 0 0 0 0 0 4 403331
-0.002094 -0.000479 0.120289 0.093718 0.478990 -0.288547 -0.062500 1 0 0 0 0 0 4 404328
-0.002094 -0.000479 0.120289 0.093723 0.478978 -0.288541 -0.062500 1 0 0 0 0 0 4 405328
-0.002094 -0.000479 0.120289 0.093700 0.478982 -0.288547 -0.062500 1 0 0 0 0 0 4 406334
-0.002094 -0.000479 0.120289 0.093717 0.478988 -0.288548 -0.062500 1 0 0 0 0 0 4 407335
-0.002094 -0.000479 0.120289 0.093707 0.478992 -0.288541 -0.062500 1 0 0 0 0 0 4 408332
-0.002094 -0.000479 0.120289 0.093718 0.478990 -0.288547 -0.062500 1 0 0 0 0 0 4 409331
-0.002094 -0.000479 0.120289 0.093719 0.478990 -0.288548 -0.062500 1 0 0 0 0 0 4 410330
-0.002094 -0.000479 0.120289 0.093708 0.478993 -0.288541 -0.062500 1 0 0 0 0 0 4 411322
-0.002094 -0.000479 0.120289 0.093722 0.478978 -0.288540 -0.062500 1 0 0 0 0 0 4 412328
-0.002094 -0.000479 0.120289 0.093712 0.478979 -0.288554 -0.062500 1 0 0 0 0 0 4 413300
-0.002094 -0.000479 0.120289 0.093707 0.478991 -0.288542 -0.062500 1 0 0 0 0 0 4 414322
-0.002094 -0.000479 0.120289 0.093718 0.478989 -0.288547 -0.062500 1 0 0 0 0 0 4 415329
-0.002106 -0.000493 0.120278 0.272202 0.669778 -0.136752 -0.062500 1 0 0 0 0 0 4 416328
-0.002113 -0.000499 0.120274 0.213440 0.606014 -0.210773 -0.062500 1 0 0 0 0 0 4 417327
-0.002116 -0.000503 0.120273 0.168576 0.558059 -0.249223 -0.062500 1 0 0 0 0 0 4 418327
-0.002118 -0.000505 0.120272 0.144373 0.532400 -0.263877 -0.062500 1 0 0 0 0 0 4 419335
-0.002119 -0.000505 0.120272 0.131993 0.519397 -0.269103 -0.062500 1 0 0 0 0 0 4 420324
-0.002119 -0.000506 0.120272 0.125761 0.512859 -0.270940 -0.062500 1 0 0 0 0 0 4 421326
-0.002119 -0.000506 0.120272 0.122626 0.509582 -0.271568 -0.062500 1 0 0 0 0 0 4 422319
-0.002119 -0.000506 0.120272 0.121044 0.507944 -0.271792 -0.062500 1 0 0 0 0 0 4 423330
-0.002119 -0.000506 0.120272 0.120262 0.507123 -0.271873 -0.062500 1 0 0 0 0 0 4 424328
-0.002119 -0.000506 0.120272 0.119868 0.506724 -0.271899 -0.062500 1 0 0 0 0 0 4 425328
-0.002119 -0.000506 0.120272 0.119665 0.506511 -0.271913 -0.062500 1 0 0 0 0 0 4 426326
-0.002119 -0.000506 0.120272 0.119570 0.506411 -0.271904 -0.062500 1 0 0 0 0 0 4 427330
-0.002119 -0.000506 0.120272 0.119525 0.506363 -0.271918 -0.062500 1 0 0 0 0 0 4 428327
-0.002119 -0.000506 0.120272 0.119485 0.506337 -0.271914 -0.062500 1 0 0 0 0 0 4 429327
-0.002119 -0.000506 0.120272 0.119477 0.506315 -0.271913 -0.062500 1 0 0 0 0 0 4 430315
-0.002119 -0.000506 0.120272 0.119477 0.506313 -0.271913 -0.062500 1 0 0 0 0 0 4 431316
-0.002119 -0.000506 0.120272 0.119478 0.506314 -0.271913 -0.062500 1 0 0 0 0 0 4 432397
-0.002119 -0.000506 0.120272 0.119470 0.506305 -0.271920 -0.062500 1 0 0 0 0 0 4 433403
-0.002119 -0.000506 0.120272 0.119465 0.506316 -0.271908 -0.062500 1 0 0 0 0 0 4 434397
-0.002119 -0.000506 0.120272 0.119468 0.506306 -0.271920 -0.062500 1 0 0 0 0 0 4 435397
-0.002119 -0.000506 0.120272 0.119465 0.506316 -0.271908 -0.062500 1 0 0 0 0 0 4 436370
-0.002119 -0.000506 0.120272 0.119468 0.506306 -0.271920 -0.062500 1 0 0 0 0 0 4 437369
-0.002119 -0.000506 0.120272 0.119477 0.506314 -0.271914 -0.062500 1 0 0 0 0 0 4 438378
-0.002119 -0.000506 0.120272 0.119458 0.506309 -0.271914 -0.062500 1 0 0 0 0 0 4 439397
-0.002119 -0.000506 0.120272 0.119476 0.506314 -0.271914 -0.062500 1 0 0 0 0 0 4 440402
-0.002119 -0.000506 0.120272 0.119470 0.506306 -0.271921 -0.062500 1 0 0 0 0 0 4 441391
-0.002119 -0.000506 0.120272 0.119469 0.506305 -0.271901 -0.062500 1 0 0 0 0 0 4 442371
-0.002119 -0.000506 0.120272 0.119469 0.506305 -0.271919 -0.062500 1 0 0 0 0 0 4 443398
-0.002119 -0.000506 0.120272 0.119457 0.506307 -0.271915 -0.062500 1 0 0 0 0 0 4 444394
-0.002119 -0.000506 0.120272 0.119475 0.506314 -0.271914 -0.062500 1 0 0 0 0 0 4 445377
-0.002119 -0.000506 0.120272 0.119469 0.506306 -0.271921 -0.062500 1 0 0 0 0 0 4 446390
-0.002119 -0.000506 0.120272 0.119465 0.506317 -0.271908 -0.062500 1 0 0 0 0 0 4 447379
-0.002119 -0.000506 0.120272 0.119468 0.506306 -0.271920 -0.062500 1 0 0 0 0 0 4 448379
-0.002119 -0.000506 0.120272 0.119480 0.506302 -0.271908 -0.062500 1 0 0 0 0 0 4 449390
-0.002119 -0.000506 0.120272 0.119458 0.506307 -0.271914 -0.062500 1 0 0 0 0 0 4 450375
-0.002119 -0.000506 0.120272 0.119476 0.506314 -0.271914 -0.062500 1 0 0 0 0 0 4 451394
-0.002119 -0.000506 0.120272 0.119470 0.506306 -0.271921 -0.062500 1 0 0 0 0 0 4 452312
-0.002119 -0.000506 0.120272 0.119465 0.506317 -0.271908 -0.062500 1 0 0 0 0 0 4 453320
-0.002119 -0.000506 0.120272 0.119469 0.506306 -0.271920 -0.062500 1 0 0 0 0 0 4 454313
-0.002119 -0.000506 0.120272 0.119457 0.506308 -0.271915 -0.062500 1 0 0 0 0 0 4 455320
-0.002119 -0.000506 0.120272 0.119479 0.506302 -0.271907 -0.062500 1 0 0 0 0 0 4 456310
-0.002119 -0.000506 0.120272 0.119470 0.506304 -0.271920 -0.062500 1 0 0 0 0 0 4 457320
-0.002119 -0.000506 0.120272 0.119465 0.506316 -0.271908 -0.062500 1 0 0 0 0 0 4 458311
-0.002119 -0.000506 0.120272 0.119468 0.506306 -0.271920 -0.062500 1 0 0 0 0 0 4 459321
-0.002119 -0.000506 0.120272 0.119465 0.506317 -0.271908 -0.062500 1 0 0 0 0 0 4 460311
-0.002119 -0.000506 0.120272 0.119468 0.506306 -0.271920 -0.062500 1 0 0 0 0 0 4 461350
-0.002119 -0.000506 0.120272 0.119477 0.506314 -0.271914 -0.062500 1 0 0 0 0 0 4 462313
-0.002119 -0.000506 0.120272 0.119461 0.506297 -0.271908 -0.062500 1 0 0 0 0 0 4 463322
-0.002119 -0.000506 0.120272 0.119468 0.506304 -0.271920 -0.062500 1 0 0 0 0 0 4 464320
-0.002119 -0.000506 0.120272 0.119477 0.506313 -0.271914 -0.062500 1 0 0 0 0 0 4 465323
-0.002119 -0.000506 0.120272 0.119458 0.506308 -0.271914 -0.062500 1 0 0 0 0 0 4 466310
-0.002119 -0.000506 0.120272 0.119476 0.506314 -0.271914 -0.062500 1 0 0 0 0 0 4 467324
-0.002119 -0.000506 0.120272 0.119470 0.506306 -0.271921 -0.062500 1 0 0 0 0 0 4 468326
-0.002119 -0.000506 0.120272 0.119469 0.506305 -0.271901 -0.062500 1 0 0 0 0 0 4 469599
-0.002119 -0.000506 0.120272 0.119469 0.506305 -0.271919 -0.062500 1 0 0 0 0 0 4 470333
-0.002119 -0.000506 0.120272 0.119465 0.506316 -0.271908 -0.062500 1 0 0 0 0 0 4 471305
-0.002119 -0.000506 0.120272 0.119468 0.506306 -0.271920 -0.062500 1 0 0 0 0 0 4 472328
-0.002119 -0.000506 0.120272 0.119469 0.506305 -0.271921 -0.062500 1 0 0 0 0 0 4 473297
-0.002119 -0.000506 0.120272 0.119465 0.506316 -0.271908 -0.062500 1 0 0 0 0 0 4 474325
-0.002119 -0.000506 0.120272 0.119468 0.506306 -0.271920 -0.062500 1 0 0 0 0 0 4 475328
-0.002119 -0.000506 0.120272 0.119465 0.506317 -0.271908 -0.062500 1 0 0 0 0 0 4 476325
-0.002119 -0.000506 0.120272 0.119471 0.506295 -0.271913 -0.062500 1 0 0 0 0 0 4 477326
-0.002119 -0.000506 0.120272 0.119477 0.506312 -0.271914 -0.062500 1 0 0 0 0 0 4 478318
-0.002119 -0.000506 0.120272 0.119458 0.506308 -0.271914 -0.062500 1 0 0 0 0 0 4 479330
-0.002119 -0.000506 0.120272 0.119476 0.506314 -0.271914 -0.062500 1 0 0 0 0 0 4 480322
-0.002119 -0.000506 0.120272 0.119470 0.506306 -0.271921 -0.062500 1 0 0 0 0 0 4 481329
-0.002119 -0.000506 0.120272 0.119465 0.506317 -0.271908 -0.062500 1 0 0 0 0 0 4 482325
-0.002119 -0.000506 0.120272 0.119468 0.506307 -0.271920 -0.062500 1 0 0 0 0 0 4 483327
-0.002119 -0.000506 0.120272 0.119460 0.506296 -0.271908 -0.062500 1 0 0 0 0 0 4 484324
-0.002119 -0.000506 0.120272 0.119476 0.506312 -0.271913 -0.062500 1 0 0 0 0 0 4 485325
-0.002119 -0.000506 0.120272 0.119470 0.506305 -0.271920 -0.062500 1 0 0 0 0 0 4 486326
-0.002119 -0.000506 0.120272 0.119465 0.506316 -0.271908 -0.062500 1 0 0 0 0 0 4 487327
-0.002119 -0.000506 0.120272 0.119468 0.506306 -0.271920 -0.062500 1 0 0 0 0 0 4 488325
-0.002119 -0.000506 0.120272 0.119477 0.506314 -0.271914 -0.062500 1 0 0 0 0 0 4 489296
-0.002119 -0.000506 0.120272 0.119458 0.506309 -0.271914 -0.062500 1 0 0 0 0 0 4 490295
-0.002119 -0.000506 0.120272 0.119479 0.506302 -0.271907 -0.062500 1 0 0 0 0 0 4 491325
-0.002119 -0.000506 0.120272 0.119470 0.506304 -0.271920 -0.062500 1 0 0 0 0 0 4 492323
-0.002119 -0.000506 0.120272 0.119457 0.506307 -0.271915 -0.062500 1 0 0 0 0 0 4 493296
-0.002119 -0.000506 0.120272 0.119476 0.506314 -0.271914 -0.062500 1 0 0 0 0 0 4 494331
-0.002119 -0.000506 0.120272 0.119457 0.506309 -0.271914 -0.062500 1 0 0 0 0 0 4 495325
-0.002119 -0.000506 0.120272 0.119476 0.506314 -0.271914 -0.062500 1 0 0 0 0 0 4 496326
-0.002119 -0.000506 0.120272 0.119470 0.506306 -0.271921 -0.062500 1 0 0 0 0 0 4 497323
-0.002119 -0.000506 0.120272 0.119468 0.506305 -0.271901 -0.062500 1 0 0 0 0 0 4 498325
-0.002119 -0.000506 0.120272 0.119469 0.506305 -0.271919 -0.062500 1 0 0 0 0 0 4 499325
-0.002119 -0.000506 0.120272 0.119477 0.506313 -0.271914 -0.062500 1 0 0 0 0 0 4 500322
-0.002119 -0.000506 0.120272 0.119458 0.506309 -0.271914 -0.062500 1 0 0 0 0 0 4 501322
-0.002119 -0.000506 0.120272 0.119468 0.506305 -0.271921 -0.062500 1 0 0 0 0 0 4 502317
-0.002119 -0.000506 0.120272 0.119465 0.506316 -0.271908 -0.062500 1 0 0 0 0 0 4 503313
-0.002119 -0.000506 0.120272 0.119468 0.506306 -0.271920 -0.062500 1 0 0 0 0 0 4 504318
-0.002119 -0.000506 0.120272 0.119480 0.506302 -0.271908 -0.062500 1 0 0 0 0 0 4 505325
-0.002119 -0.000506 0.120272 0.119458 0.506307 -0.271914 -0.062500 1 0 0 0 0 0 4 506325
-0.002119 -0.000506 0.120272 0.119476 0.506314 -0.271914 -0.062500 1 0 0 0 0 0 4 507327
-0.002119 -0.000506 0.120272 0.119470 0.506306 -0.271921 -0.062500 1 0 0 0 0 0 4 508325
-0.002119 -0.000506 0.120272 0.119465 0.506316 -0.271908 -0.062500 1 0 0 0 0 0 4 509324
-0.002119 -0.000506 0.120272 0.119469 0.506306 -0.271920 -0.062500 1 0 0 0 0 0 4 510324
-0.002119 -0.000506 0.120272 0.119465 0.506317 -0.271908 -0.062500 1 0 0 0 0 0 4 511329
-0.002119 -0.000506 0.120272 0.119468 0.506307 -0.271920 -0.062500 1 0 0 0 0 0 4 512295
-0.002119 -0.000506 0.120272 0.119480 0.506302 -0.271908 -0.062500 1 0 0 0 0 0 4 513324
-0.002119 -0.000506 0.120272 0.119458 0.506307 -0.271913 -0.062500 1 0 0 0 0 0 4 514306
-0.002119 -0.000506 0.120272 0.119468 0.506305 -0.271921 -0.062500 1 0 0 0 0 0 4 515321
-0.002119 -0.000506 0.120272 0.119477 0.506314 -0.271915 -0.062500 1 0 0 0 0 0 4 516310
-0.002119 -0.000506 0.120272 0.119458 0.506309 -0.271914 -0.062500 1 0 0 0 0 0 4 517317
-0.002119 -0.000506 0.120272 0.119476 0.506314 -0.271914 -0.062500 1 0 0 0 0 0 4 518308
-0.002119 -0.000506 0.120272 0.119461 0.506297 -0.271908 -0.062500 1 0 0 0 0 0 4 519320
-0.002119 -0.000506 0.120272 0.119476 0.506313 -0.271913 -0.062500 1 0 0 0 0 0 4 520309
-0.002119 -0.000506 0.120272 0.119470 0.506306 -0.271920 -0.062500 1 0 0 0 0 0 4 521317
-0.002119 -0.000506 0.120272 0.119457 0.506308 -0.271915 -0.062500 1 0 0 0 0 0 4 522308
-0.002119 -0.000506 0.120272 0.119476 0.506314 -0.271914 -0.062500 1 0 0 0 0 0 4 523319
-0.002119 -0.000506 0.120272 0.119470 0.506306 -0.271921 -0.062500 1 0 0 0 0 0 4 524309
-0.002119 -0.000506 0.120272 0.119465 0.506317 -0.271908 -0.062500 1 0 0 0 0 0 4 525318
-0.002119 -0.000506 0.120272 0.119472 0.506294 -0.271913 -0.062500 1 0 0 0 0 0 4 526308
-0.002119 -0.000506 0.120272 0.119465 0.506315 -0.271907 -0.062500 1 0 0 0 0 0 4 527317
-0.002119 -0.000506 0.120272 0.119468 0.506306 -0.271920 -0.062500 1 0 0 0 0 0 4 528322
-0.002119 -0.000506 0.120272 0.119477 0.506314 -0.271914 -0.062500 1 0 0 0 0 0 4 529338
-0.002119 -0.000506 0.120272 0.119458 0.506309 -0.271914 -0.062500 1 0 0 0 0 0 4 530316
-0.002119 -0.000506 0.120272 0.119476 0.506314 -0.271914 -0.062500 1 0 0 0 0 0 4 531312
-0.002119 -0.000506 0.120272 0.119470 0.506306 -0.271921 -0.062500 1 0 0 0 0 0 4 532315
-0.002119 -0.000506 0.120272 0.119460 0.506296 -0.271908 -0.062500 1 0 0 0 0 0 4 533329
-0.002119 -0.000506 0.120272 0.119476 0.506312 -0.271913 -0.062500 1 0 0 0 0 0 4 534329
-0.002119 -0.000506 0.120272 0.119470 0.506305 -0.271921 -0.062500 1 0 0 0 0 0 4 535328
-0.002119 -0.000506 0.120272 0.119465 0.506316 -0.271908 -0.062500 1 0 0 0 0 0 4 536319
-0.002119 -0.000506 0.120272 0.119469 0.506306 -0.271920 -0.062500 1 0 0 0 0 0 4 537318
-0.002119 -0.000506 0.120272 0.119465 0.506317 -0.271908 -0.062500 1 0 0 0 0 0 4 538317
-0.002119 -0.000506 0.120272 0.119468 0.506306 -0.271920 -0.062500 1 0 0 0 0 0 4 539315
-0.002119 -0.000506 0.120272 0.119481 0.506302 -0.271908 -0.062500 1 0 0 0 0 0 4 540313
-0.002119 -0.000506 0.120272 0.119458 0.506307 -0.271913 -0.062500 1 0 0 0 0 0 4 541313
-0.002119 -0.000506 0.120272 0.119468 0.506305 -0.271921 -0.062500 1 0 0 0 0 0 4 542312
-0.002119 -0.000506 0.120272 0.119465 0.506316 -0.271908 -0.062500 1 0 0 0 0 0 4 543314
-0.002119 -0.000506 0.120272 0.119468 0.506306 -0.271920 -0.062500 1 0 0 0 0 0 4 544320
-0.002119 -0.000506 0.120272 0.119477 0.506314 -0.271914 -0.062500 1 0 0 0 0 0 4 545317
-0.002119 -0.000506 0.120272 0.119458 0.506309 -0.271914 -0.062500 1 0 0 0 0 0 4 546316
-0.002119 -0.000506 0.120272 0.119479 0.506302 -0.271907 -0.062500 1 0 0 0 0 0 4 547313
-0.002119 -0.000506 0.120272 0.119470 0.506304 -0.271920 -0.062500 1 0 0 0 0 0 4 548315
-0.002119 -0.000506 0.120272 0.119465 0.506316 -0.271908 -0.062500 1 0 0 0 0 0 4 549312
-0.002119 -0.000506 0.120272 0.119469 0.506306 -0.271920 -0.062500 1 0 0 0 0 0 4 550296
-0.002119 -0.000506 0.120272 0.119457 0.506308 -0.271915 -0.062500 1 0 0 0 0 0 4 551366
-0.002119 -0.000506 0.120272 0.119475 0.506314 -0.271914 -0.062500 1 0 0 0 0 0 4 552392
-0.002119 -0.000506 0.120272 0.119469 0.506306 -0.271921 -0.062500 1 0 0 0 0 0 4 553366
[truncated: 29,096,739 more chars]
