# Supplementary material for: Increasing Patient Engagement in Rehabilitation Exercises Using Computer-Based Citizen Science
Source: PLoS One. 2015 Mar 20;10(3):e0117013. doi: 10.1371/journal.pone.0117013 (PMC4368773; doi:10.1371/journal.pone.0117013)
Supplement: S2 Dataset — (ZIP) [file pone.0117013.s002.zip › Dataset_S2/H17/H17_with.dat]

0.019133 -0.002072 0.170502 -4.478278 0.480498 -7.811311 -0.000000 1 0 0 0 0 0 0 964
0.019291 -0.002126 0.170794 -2.516492 0.745463 -4.604305 -0.000032 1 0 0 0 0 0 0 1976
0.019496 -0.002161 0.171096 -2.931782 0.541054 -4.429248 -0.000063 1 0 0 0 0 0 0 2973
0.019673 -0.002153 0.171381 -2.627129 -0.052615 -4.229639 -0.000094 1 0 0 0 0 0 0 3971
0.019801 -0.002194 0.171632 -1.970496 0.531729 -3.778137 -0.000125 1 0 0 0 0 0 0 4972
0.019906 -0.002210 0.171889 -1.608603 0.271312 -3.838575 -0.000156 1 0 0 0 0 0 0 5969
0.020006 -0.002222 0.172124 -1.520510 0.183533 -3.582881 -0.000188 1 0 0 0 0 0 0 6972
0.020051 -0.002255 0.172361 -0.805740 0.457550 -3.609086 -0.000219 1 0 0 0 0 0 0 7972
0.020074 -0.002260 0.172592 -0.461966 0.112982 -3.554565 -0.000250 1 0 0 0 0 0 0 8973
0.020105 -0.002294 0.172784 -0.540281 0.466929 -3.067535 -0.000281 1 0 0 0 0 0 0 9967
0.020094 -0.002315 0.172897 -0.012273 0.327336 -2.029929 -0.000323 1 0 0 0 0 0 0 11294
0.020057 -0.002386 0.173123 0.369775 0.974674 -3.404571 -0.000344 1 0 0 0 0 0 0 11971
0.020042 -0.002418 0.173200 0.111210 0.518852 -1.631290 -0.000375 1 0 0 0 0 0 0 12952
0.020013 -0.002472 0.173277 0.253746 0.768118 -1.478497 -0.000406 1 0 0 0 0 0 0 13965
0.019981 -0.002538 0.173341 0.306822 0.959805 -1.313166 -0.000437 1 0 0 0 0 0 0 14963
0.019963 -0.002593 0.173387 0.104233 0.825128 -1.093965 -0.000469 1 0 0 0 0 0 0 15960
0.019940 -0.002641 0.173407 0.152796 0.721033 -0.752489 -0.000500 1 0 0 0 0 0 0 16958
0.019952 -0.002670 0.173395 -0.306743 0.479002 -0.331565 -0.000531 1 0 0 0 0 0 0 17956
0.019978 -0.002669 0.173365 -0.549685 0.047658 -0.080786 -0.000562 1 0 0 0 0 0 0 18958
0.020025 -0.002611 0.173313 -0.850828 -0.722481 0.212359 -0.000594 1 0 0 0 0 0 0 19958
0.020089 -0.002548 0.173239 -1.122389 -0.863161 0.494067 -0.000625 1 0 0 0 0 0 0 20957
0.020176 -0.002463 0.173158 -1.457245 -1.170672 0.606444 -0.000656 1 0 0 0 0 0 0 21948
0.020272 -0.002344 0.173069 -1.603381 -1.639630 0.688164 -0.000687 1 0 0 0 0 0 0 22942
0.020374 -0.002210 0.172963 -1.723154 -1.891248 0.896492 -0.000718 1 0 0 0 0 0 0 23951
0.020477 -0.002065 0.172862 -1.757515 -2.047714 0.834160 -0.000749 1 0 0 0 0 0 0 24942
0.020587 -0.001939 0.172752 -1.866327 -1.823559 0.915826 -0.000781 1 0 0 0 0 0 0 25950
0.020691 -0.001776 0.172645 -1.800809 -2.283661 0.860533 -0.000817 1 0 0 0 0 0 0 27103
0.020788 -0.001659 0.172529 -1.716468 -1.720394 0.946881 -0.000843 1 0 0 0 0 0 0 27943
0.020872 -0.001541 0.172434 -1.550837 -1.691415 0.674882 -0.000875 1 0 0 0 0 0 0 28954
0.020935 -0.001442 0.172345 -1.274215 -1.440491 0.530086 -0.000906 1 0 0 0 0 0 0 29956
0.021008 -0.001356 0.172252 -1.386537 -1.239734 0.560917 -0.000937 1 0 0 0 0 0 0 30936
0.021066 -0.001294 0.172181 -1.220068 -0.913330 0.241670 -0.000968 1 0 0 0 0 0 0 31952
0.021133 -0.001226 0.172110 -1.330931 -0.961189 0.199621 -0.000999 1 0 0 0 0 0 0 32941
0.021188 -0.001173 0.172050 -1.193667 -0.767033 0.024576 -0.001031 1 0 0 0 0 0 0 33951
0.021257 -0.001131 0.171987 -1.375835 -0.594088 0.026321 -0.001062 1 0 0 0 0 0 0 34961
0.021313 -0.001092 0.171931 -1.230420 -0.552223 -0.087125 -0.001094 1 0 0 0 0 0 0 35963
0.021376 -0.001034 0.171880 -1.320750 -0.794009 -0.188740 -0.001125 1 0 0 0 0 0 0 36955
0.021446 -0.000989 0.171835 -1.436924 -0.648214 -0.297621 -0.001156 1 0 0 0 0 0 0 37955
0.021520 -0.000951 0.171792 -1.506173 -0.547197 -0.366884 -0.001187 1 0 0 0 0 0 0 38958
0.021585 -0.000869 0.171758 -1.413066 -1.097449 -0.505856 -0.001219 1 0 0 0 0 0 0 39959
0.021660 -0.000836 0.171725 -1.540903 -0.534440 -0.545892 -0.001250 1 0 0 0 0 0 0 40956
0.021715 -0.000799 0.171696 -1.309731 -0.512342 -0.642583 -0.001281 1 0 0 0 0 0 0 41957
0.021775 -0.000741 0.171672 -1.353295 -0.786912 -0.732324 -0.001312 1 0 0 0 0 0 0 42956
0.021822 -0.000693 0.171649 -1.210885 -0.690981 -0.766640 -0.001344 1 0 0 0 0 0 0 43958
0.021860 -0.000649 0.171639 -1.094992 -0.638583 -0.978319 -0.001375 1 0 0 0 0 0 0 44953
0.021897 -0.000607 0.171622 -1.066987 -0.588703 -0.926038 -0.001406 1 0 0 0 0 0 0 45952
0.021929 -0.000566 0.171616 -1.030660 -0.583018 -1.082420 -0.001437 1 0 0 0 0 0 0 46954
0.021946 -0.000545 0.171613 -0.826710 -0.316968 -1.163427 -0.001468 1 0 0 0 0 0 0 47951
0.021985 -0.000496 0.171601 -1.114907 -0.661114 -1.076804 -0.001500 1 0 0 0 0 0 0 48949
0.022006 -0.000471 0.171595 -0.902890 -0.380211 -1.172793 -0.001531 1 0 0 0 0 0 0 49941
0.022030 -0.000438 0.171594 -0.951885 -0.453919 -1.272217 -0.001567 1 0 0 0 0 0 0 51117
0.022057 -0.000402 0.171596 -0.992962 -0.510804 -1.330687 -0.001594 1 0 0 0 0 0 0 51980
0.022066 -0.000361 0.171593 -0.787738 -0.572081 -1.306441 -0.001628 1 0 0 0 0 0 0 53067
0.022085 -0.000321 0.171593 -0.902123 -0.576771 -1.367422 -0.001656 1 0 0 0 0 0 0 53968
0.022115 -0.000304 0.171584 -1.069469 -0.264060 -1.279793 -0.001688 1 0 0 0 0 0 0 54973
0.022141 -0.000253 0.171578 -1.041511 -0.684383 -1.328834 -0.001719 1 0 0 0 0 0 0 55978
0.022154 -0.000227 0.171575 -0.884322 -0.397193 -1.397520 -0.001750 1 0 0 0 0 0 0 56966
0.022171 -0.000172 0.171572 -0.932543 -0.757646 -1.422094 -0.001781 1 0 0 0 0 0 0 57967
0.022180 -0.000144 0.171570 -0.838471 -0.434440 -1.470063 -0.001813 1 0 0 0 0 0 0 58968
0.022181 -0.000107 0.171566 -0.735506 -0.514790 -1.461281 -0.001844 1 0 0 0 0 0 0 59967
0.022177 -0.000067 0.171560 -0.684987 -0.580904 -1.466008 -0.001875 1 0 0 0 0 0 0 60973
0.022190 -0.000026 0.171559 -0.900003 -0.586661 -1.549943 -0.001906 1 0 0 0 0 0 0 61949
0.022213 0.000013 0.171546 -1.070210 -0.567147 -1.426107 -0.001938 1 0 0 0 0 0 0 62971
0.022222 0.000056 0.171536 -0.903155 -0.609904 -1.477402 -0.001969 1 0 0 0 0 0 0 63966
0.022226 0.000077 0.171531 -0.847205 -0.342991 -1.573012 -0.002000 1 0 0 0 0 0 0 64966
0.022245 0.000107 0.171517 -1.045666 -0.422355 -1.474094 -0.002031 1 0 0 0 0 0 0 65964
0.022256 0.000122 0.171510 -0.957162 -0.244305 -1.588152 -0.002063 1 0 0 0 0 0 0 66965
0.022257 0.000152 0.171502 -0.848075 -0.423502 -1.622406 -0.002094 1 0 0 0 0 0 0 67970
0.022254 0.000190 0.171495 -0.792290 -0.540691 -1.648361 -0.002125 1 0 0 0 0 0 0 68965
0.022270 0.000228 0.171479 -1.038658 -0.553632 -1.558005 -0.002156 1 0 0 0 0 0 0 69966
0.022278 0.000248 0.171472 -0.978359 -0.315904 -1.680742 -0.002188 1 0 0 0 0 0 0 70965
0.022279 0.000280 0.171464 -0.883472 -0.462437 -1.719120 -0.002219 1 0 0 0 0 0 0 71966
0.022276 0.000319 0.171457 -0.834853 -0.562999 -1.747232 -0.002250 1 0 0 0 0 0 0 72967
0.022271 0.000361 0.171450 -0.815630 -0.616787 -1.773351 -0.002281 1 0 0 0 0 0 0 73964
0.022265 0.000405 0.171443 -0.811879 -0.644795 -1.798959 -0.002313 1 0 0 0 0 0 0 74965
0.022258 0.000450 0.171435 -0.815917 -0.659799 -1.824277 -0.002344 1 0 0 0 0 0 0 75965
0.022251 0.000495 0.171428 -0.823833 -0.668322 -1.849558 -0.002375 1 0 0 0 0 0 0 76967
0.022269 0.000514 0.171416 -1.151465 -0.331565 -1.808104 -0.002406 1 0 0 0 0 0 0 77946
0.022274 0.000546 0.171406 -1.038233 -0.473362 -1.861743 -0.002437 1 0 0 0 0 0 0 78963
0.022277 0.000562 0.171402 -1.006891 -0.281936 -1.956113 -0.002469 1 0 0 0 0 0 0 79966
0.022279 0.000571 0.171399 -0.997130 -0.158102 -2.019968 -0.002500 1 0 0 0 0 0 0 80963
0.022276 0.000598 0.171394 -0.948627 -0.385485 -2.014474 -0.002531 1 0 0 0 0 0 0 81963
0.022275 0.000611 0.171392 -0.975016 -0.237149 -2.069942 -0.002562 1 0 0 0 0 0 0 82954
0.022274 0.000618 0.171391 -0.998564 -0.135825 -2.115986 -0.002595 1 0 0 0 0 0 0 84015
0.022270 0.000644 0.171387 -0.967091 -0.375278 -2.100812 -0.002626 1 0 0 0 0 0 0 85009
0.022268 0.000657 0.171385 -1.002678 -0.233179 -2.152504 -0.002658 1 0 0 0 0 0 0 86026
0.022267 0.000664 0.171384 -1.030090 -0.135223 -2.195034 -0.002690 1 0 0 0 0 0 0 87031
0.022263 0.000689 0.171379 -1.000903 -0.376391 -2.178752 -0.002721 1 0 0 0 0 0 0 88026
0.022261 0.000703 0.171377 -1.037477 -0.235246 -2.229532 -0.002752 1 0 0 0 0 0 0 89023
0.022260 0.000709 0.171376 -1.065360 -0.137720 -2.271728 -0.002783 1 0 0 0 0 0 0 90022
0.022260 0.000712 0.171376 -1.085396 -0.085966 -2.305738 -0.002814 1 0 0 0 0 0 0 91022
0.022256 0.000737 0.171372 -1.052451 -0.352934 -2.285007 -0.002846 1 0 0 0 0 0 0 92023
0.022254 0.000749 0.171370 -1.087214 -0.225201 -2.333781 -0.002877 1 0 0 0 0 0 0 93022
0.022253 0.000755 0.171369 -1.114329 -0.134425 -2.375032 -0.002908 1 0 0 0 0 0 0 94022
0.022249 0.000781 0.171364 -1.085131 -0.379330 -2.357975 -0.002939 1 0 0 0 0 0 0 95022
0.022247 0.000794 0.171362 -1.121706 -0.240170 -2.408765 -0.002971 1 0 0 0 0 0 0 96025
0.022246 0.000800 0.171361 -1.149648 -0.143646 -2.450844 -0.003002 1 0 0 0 0 0 0 97021
0.022246 0.000803 0.171361 -1.169386 -0.092377 -2.484377 -0.003032 1 0 0 0 0 0 0 98004
0.022246 0.000805 0.171361 -1.185441 -0.066485 -2.514441 -0.003064 1 0 0 0 0 0 0 99019
0.022246 0.000806 0.171361 -1.199172 -0.053590 -2.541726 -0.003095 1 0 0 0 0 0 0 100007
0.022246 0.000806 0.171361 -1.212193 -0.047186 -2.568590 -0.003127 1 0 0 0 0 0 0 101018
0.022225 0.000810 0.171369 -0.954910 -0.092820 -2.710712 -0.003158 1 0 0 0 0 0 0 102018
0.022214 0.000812 0.171374 -1.070522 -0.068391 -2.687317 -0.003189 1 0 0 0 0 0 0 103005
0.022191 0.000815 0.171370 -0.923109 -0.084708 -2.609164 -0.003220 1 0 0 0 0 0 0 104020
0.022179 0.000817 0.171369 -1.072482 -0.068241 -2.645513 -0.003249 1 0 0 0 0 0 0 104938
0.022159 0.000797 0.171366 -0.986633 0.205186 -2.663774 -0.003281 1 0 0 0 0 0 0 105947
0.022128 0.000792 0.171374 -0.850904 0.058097 -2.819982 -0.003312 1 0 0 0 0 0 0 106939
0.022112 0.000788 0.171378 -1.044219 0.008753 -2.805995 -0.003343 1 0 0 0 0 0 0 107948
0.022086 0.000789 0.171374 -0.936364 -0.046646 -2.731315 -0.003374 1 0 0 0 0 0 0 108938
0.022059 0.000770 0.171371 -0.918620 0.212490 -2.751966 -0.003406 1 0 0 0 0 0 0 109947
0.022045 0.000760 0.171369 -1.106195 0.109603 -2.799341 -0.003437 1 0 0 0 0 0 0 110939
0.022003 0.000739 0.171376 -0.766048 0.248675 -2.933422 -0.003468 1 0 0 0 0 0 0 111947
0.021982 0.000728 0.171379 -1.011323 0.128109 -2.924969 -0.003499 1 0 0 0 0 0 0 112938
0.021953 0.000725 0.171375 -0.944419 0.015776 -2.855058 -0.003531 1 0 0 0 0 0 0 113948
0.021939 0.000724 0.171373 -1.137132 -0.017353 -2.898290 -0.003562 1 0 0 0 0 0 0 114948
0.021917 0.000703 0.171370 -1.072106 0.230956 -2.917881 -0.003593 1 0 0 0 0 0 0 115946
0.021882 0.000719 0.171374 -0.896918 -0.222089 -3.024439 -0.003624 1 0 0 0 0 0 0 116938
0.021850 0.000707 0.171374 -0.927912 0.099028 -3.011638 -0.003656 1 0 0 0 0 0 0 117941
0.021834 0.000701 0.171374 -1.149925 0.051911 -3.032031 -0.003687 1 0 0 0 0 0 0 118936
0.021791 0.000681 0.171382 -0.828096 0.220207 -3.151245 -0.003718 1 0 0 0 0 0 0 119946
0.021751 0.000674 0.171380 -0.844625 0.082410 -3.064428 -0.003749 1 0 0 0 0 0 0 120936
0.021716 0.000650 0.171377 -0.928657 0.280852 -3.071893 -0.003781 1 0 0 0 0 0 0 121947
0.021678 0.000642 0.171384 -0.901394 0.096713 -3.228633 -0.003812 1 0 0 0 0 0 0 122946
0.021645 0.000618 0.171386 -0.962627 0.290851 -3.194452 -0.003843 1 0 0 0 0 0 0 123951
0.021613 0.000586 0.171386 -1.007439 0.415165 -3.179133 -0.003875 1 0 0 0 0 0 0 124948
0.021559 0.000576 0.171389 -0.715606 0.136929 -3.247680 -0.003905 1 0 0 0 0 0 0 125927
0.021517 0.000551 0.171388 -0.860926 0.307577 -3.236237 -0.003937 1 0 0 0 0 0 0 126942
0.021481 0.000518 0.171386 -0.968442 0.423583 -3.238212 -0.003968 1 0 0 0 0 0 0 127945
0.021429 0.000486 0.171393 -0.759858 0.435813 -3.366108 -0.003999 1 0 0 0 0 0 0 128926
0.021388 0.000450 0.171394 -0.900414 0.490493 -3.337607 -0.004031 1 0 0 0 0 0 0 129944
0.021342 0.000458 0.171399 -0.868624 -0.082850 -3.413614 -0.004062 1 0 0 0 0 0 0 130942
0.021305 0.000442 0.171400 -0.977336 0.175029 -3.384588 -0.004093 1 0 0 0 0 0 0 131952
0.021251 0.000417 0.171407 -0.779371 0.308139 -3.490485 -0.004124 1 0 0 0 0 0 0 132945
0.021206 0.000408 0.171405 -0.875316 0.133884 -3.399998 -0.004156 1 0 0 0 0 0 0 133945
0.021148 0.000387 0.171411 -0.730769 0.263099 -3.519799 -0.004187 1 0 0 0 0 0 0 134948
0.021100 0.000378 0.171408 -0.858496 0.108772 -3.440109 -0.004218 1 0 0 0 0 0 0 135944
0.021076 0.000374 0.171407 -1.190475 0.039476 -3.474410 -0.004249 1 0 0 0 0 0 0 136943
0.021025 0.000379 0.171409 -0.875912 -0.077031 -3.550402 -0.004281 1 0 0 0 0 0 0 137941
0.020985 0.000361 0.171409 -0.994501 0.201257 -3.540886 -0.004312 1 0 0 0 0 0 0 138943
0.020930 0.000336 0.171415 -0.815667 0.324138 -3.657811 -0.004343 1 0 0 0 0 0 0 139944
0.020888 0.000303 0.171417 -0.973834 0.437248 -3.623539 -0.004374 1 0 0 0 0 0 0 140942
0.020827 0.000294 0.171420 -0.760434 0.154029 -3.673674 -0.004405 1 0 0 0 0 0 0 141940
0.020782 0.000269 0.171420 -0.949482 0.322918 -3.652956 -0.004437 1 0 0 0 0 0 0 142944
0.020725 0.000240 0.171427 -0.807838 0.388093 -3.764273 -0.004468 1 0 0 0 0 0 0 143943
0.020656 0.000232 0.171433 -0.661042 0.127754 -3.790854 -0.004499 1 0 0 0 0 0 0 144942
0.020608 0.000208 0.171434 -0.906315 0.311904 -3.749475 -0.004530 1 0 0 0 0 0 0 145926
0.020562 0.000200 0.171443 -0.985405 0.124553 -3.875337 -0.004562 1 0 0 0 0 0 0 146941
0.020525 0.000176 0.171445 -1.103039 0.315816 -3.823713 -0.004593 1 0 0 0 0 0 0 147940
0.020467 0.000170 0.171449 -0.851669 0.094050 -3.863096 -0.004624 1 0 0 0 0 0 0 148943
0.020402 0.000151 0.171458 -0.749404 0.245701 -3.950384 -0.004656 1 0 0 0 0 0 0 149941
0.020351 0.000144 0.171456 -0.919996 0.106271 -3.847553 -0.004687 1 0 0 0 0 0 0 150942
0.020290 0.000125 0.171462 -0.816465 0.255144 -3.959657 -0.004718 1 0 0 0 0 0 0 151947
0.020245 0.000095 0.171463 -1.017401 0.405473 -3.928071 -0.004749 1 0 0 0 0 0 0 152943
0.020183 0.000087 0.171466 -0.823446 0.142734 -3.979081 -0.004781 1 0 0 0 0 0 0 153942
0.020138 0.000062 0.171465 -1.023699 0.322859 -3.959444 -0.004812 1 0 0 0 0 0 0 154935
0.020080 0.000035 0.171472 -0.887969 0.393500 -4.072847 -0.004846 1 0 0 0 0 0 0 156029
0.020011 0.000027 0.171477 -0.741568 0.135433 -4.098760 -0.004876 1 0 0 0 0 0 0 157010
0.019976 0.000023 0.171480 -1.179125 0.062465 -4.085453 -0.004908 1 0 0 0 0 0 0 158020
0.019924 0.000005 0.171488 -0.992874 0.238971 -4.174756 -0.004939 1 0 0 0 0 0 0 159024
0.019882 -0.000024 0.171490 -1.131904 0.402060 -4.126597 -0.004971 1 0 0 0 0 0 0 160023
0.019822 -0.000032 0.171493 -0.904018 0.144964 -4.168517 -0.005002 1 0 0 0 0 0 0 161021
0.019778 -0.000055 0.171492 -1.088187 0.328036 -4.145174 -0.005033 1 0 0 0 0 0 0 162019
0.019741 -0.000087 0.171490 -1.215435 0.450974 -4.141902 -0.005064 1 0 0 0 0 0 0 163020
0.019683 -0.000096 0.171492 -0.959851 0.170628 -4.214727 -0.005096 1 0 0 0 0 0 0 164023
0.019654 -0.000101 0.171492 -1.318019 0.084033 -4.234513 -0.005127 1 0 0 0 0 0 0 165023
0.019604 -0.000119 0.171499 -1.088157 0.253345 -4.338990 -0.005158 1 0 0 0 0 0 0 166022
0.019560 -0.000125 0.171496 -1.149626 0.118715 -4.248292 -0.005189 1 0 0 0 0 0 0 167019
0.019503 -0.000144 0.171501 -0.987332 0.269692 -4.365015 -0.005221 1 0 0 0 0 0 0 168021
0.019459 -0.000174 0.171502 -1.158536 0.421794 -4.336430 -0.005251 1 0 0 0 0 0 0 169001
0.019402 -0.000204 0.171508 -1.002534 0.454179 -4.438590 -0.005283 1 0 0 0 0 0 0 170017
0.019355 -0.000217 0.171505 -1.116912 0.225588 -4.348697 -0.005314 1 0 0 0 0 0 0 171002
0.019296 -0.000239 0.171510 -0.983048 0.327105 -4.466169 -0.005345 1 0 0 0 0 0 0 172018
0.019230 -0.000266 0.171519 -0.895964 0.402771 -4.549237 -0.005376 1 0 0 0 0 0 0 173003
0.019183 -0.000299 0.171520 -1.125325 0.497031 -4.495993 -0.005411 1 0 0 0 0 0 0 174124
0.019120 -0.000309 0.171524 -0.942137 0.202721 -4.529611 -0.005439 1 0 0 0 0 0 0 175005
0.019069 -0.000311 0.171519 -1.095425 0.073056 -4.454973 -0.005470 1 0 0 0 0 0 0 176019
0.019008 -0.000328 0.171523 -0.984654 0.250566 -4.580673 -0.005499 1 0 0 0 0 0 0 176936
0.018973 -0.000314 0.171521 -1.317240 -0.133534 -4.538689 -0.005531 1 0 0 0 0 0 0 177946
0.018921 -0.000322 0.171527 -1.121218 0.124465 -4.651543 -0.005562 1 0 0 0 0 0 0 178936
0.018875 -0.000324 0.171523 -1.202897 0.058616 -4.570316 -0.005593 1 0 0 0 0 0 0 179947
0.018813 -0.000318 0.171523 -0.994134 -0.048533 -4.640096 -0.005624 1 0 0 0 0 0 0 180936
0.018762 -0.000312 0.171518 -1.137950 -0.056967 -4.586000 -0.005656 1 0 0 0 0 0 0 181945
0.018698 -0.000302 0.171517 -0.966086 -0.110724 -4.673216 -0.005687 1 0 0 0 0 0 0 182936
0.018646 -0.000294 0.171511 -1.128655 -0.089716 -4.627974 -0.005718 1 0 0 0 0 0 0 183945
0.018581 -0.000283 0.171510 -0.965907 -0.128413 -4.719251 -0.005749 1 0 0 0 0 0 0 184937
0.018529 -0.000274 0.171503 -1.133024 -0.099751 -4.676036 -0.005781 1 0 0 0 0 0 0 185945
0.018463 -0.000263 0.171502 -0.972404 -0.134501 -4.768611 -0.005812 1 0 0 0 0 0 0 186955
0.018390 -0.000251 0.171504 -0.866237 -0.156015 -4.834746 -0.005843 1 0 0 0 0 0 0 187932
0.018314 -0.000237 0.171507 -0.810787 -0.167164 -4.880848 -0.005874 1 0 0 0 0 0 0 188946
0.018235 -0.000224 0.171510 -0.782787 -0.173189 -4.915309 -0.005905 1 0 0 0 0 0 0 189925
0.018156 -0.000210 0.171514 -0.769706 -0.176813 -4.945594 -0.005937 1 0 0 0 0 0 0 190942
0.018076 -0.000196 0.171518 -0.763542 -0.179345 -4.972775 -0.005968 1 0 0 0 0 0 0 191932
0.018012 -0.000164 0.171509 -0.977201 -0.424047 -4.839302 -0.005999 1 0 0 0 0 0 0 192945
0.017941 -0.000141 0.171507 -0.896012 -0.333414 -4.933184 -0.006031 1 0 0 0 0 0 0 193956
0.017865 -0.000122 0.171508 -0.834642 -0.265951 -5.004104 -0.006061 1 0 0 0 0 0 0 194924
0.017782 -0.000083 0.171507 -0.742804 -0.524938 -5.001837 -0.006094 1 0 0 0 0 0 0 195957
0.017700 -0.000057 0.171508 -0.750218 -0.392034 -5.059485 -0.006124 1 0 0 0 0 0 0 196944
0.017619 -0.000037 0.171510 -0.759078 -0.299504 -5.104995 -0.006156 1 0 0 0 0 0 0 197951
0.017533 0.000003 0.171509 -0.704062 -0.545925 -5.087320 -0.006186 1 0 0 0 0 0 0 198922
0.017471 0.000026 0.171502 -1.006633 -0.354781 -5.031380 -0.006217 1 0 0 0 0 0 0 199923
0.017400 0.000045 0.171500 -0.920327 -0.282080 -5.120527 -0.006250 1 0 0 0 0 0 0 200951
0.017345 0.000057 0.171493 -1.127319 -0.195007 -5.077812 -0.006281 1 0 0 0 0 0 0 201943
0.017277 0.000071 0.171492 -0.984601 -0.200668 -5.168753 -0.006312 1 0 0 0 0 0 0 202950
0.017224 0.000080 0.171484 -1.162784 -0.155442 -5.127206 -0.006343 1 0 0 0 0 0 0 203954
0.017172 0.000112 0.171485 -1.198797 -0.436721 -5.250423 -0.006375 1 0 0 0 0 0 0 204953
0.017126 0.000131 0.171479 -1.292938 -0.301184 -5.195441 -0.006406 1 0 0 0 0 0 0 205953
0.017063 0.000147 0.171477 -1.075964 -0.260506 -5.276664 -0.006437 1 0 0 0 0 0 0 206938
0.017027 0.000178 0.171473 -1.409837 -0.444171 -5.263584 -0.006468 1 0 0 0 0 0 0 207952
0.016969 0.000201 0.171472 -1.155722 -0.357690 -5.338433 -0.006500 1 0 0 0 0 0 0 208951
0.016920 0.000215 0.171465 -1.261491 -0.243965 -5.286860 -0.006531 1 0 0 0 0 0 0 209951
0.016870 0.000249 0.171466 -1.259892 -0.488593 -5.404979 -0.006562 1 0 0 0 0 0 0 210951
0.016825 0.000269 0.171460 -1.334808 -0.335150 -5.347698 -0.006593 1 0 0 0 0 0 0 211951
0.016777 0.000306 0.171461 -1.302226 -0.539478 -5.460453 -0.006625 1 0 0 0 0 0 0 212951
0.016734 0.000327 0.171455 -1.360210 -0.364139 -5.400401 -0.006656 1 0 0 0 0 0 0 213950
0.016686 0.000365 0.171456 -1.319040 -0.557179 -5.511758 -0.006687 1 0 0 0 0 0 0 214951
0.016622 0.000390 0.171458 -1.095807 -0.429033 -5.557442 -0.006718 1 0 0 0 0 0 0 215952
0.016590 0.000403 0.171459 -1.496868 -0.249489 -5.570913 -0.006749 1 0 0 0 0 0 0 216937
0.016533 0.000417 0.171460 -1.219894 -0.242337 -5.608291 -0.006781 1 0 0 0 0 0 0 217949
0.016499 0.000446 0.171457 -1.505060 -0.448305 -5.567856 -0.006812 1 0 0 0 0 0 0 218950
0.016468 0.000442 0.171453 -1.562416 -0.028115 -5.576604 -0.006843 1 0 0 0 0 0 0 219954
0.016426 0.000466 0.171455 -1.441281 -0.364434 -5.679562 -0.006874 1 0 0 0 0 0 0 220944
0.016406 0.000478 0.171456 -1.704529 -0.241224 -5.699355 -0.006906 1 0 0 0 0 0 0 221948
0.016354 0.000491 0.171458 -1.338404 -0.245094 -5.735903 -0.006937 1 0 0 0 0 0 0 222949
0.016329 0.000498 0.171459 -1.639912 -0.160051 -5.750310 -0.006968 1 0 0 0 0 0 0 223951
0.016275 0.000508 0.171460 -1.308488 -0.203373 -5.786532 -0.007000 1 0 0 0 0 0 0 224948
0.016248 0.000513 0.171461 -1.629262 -0.140070 -5.801379 -0.007031 1 0 0 0 0 0 0 225948
0.016209 0.000542 0.171465 -1.502815 -0.447319 -5.871119 -0.007062 1 0 0 0 0 0 0 226952
0.016174 0.000538 0.171465 -1.555708 -0.037094 -5.838746 -0.007093 1 0 0 0 0 0 0 227954
0.016131 0.000562 0.171468 -1.453143 -0.374614 -5.913040 -0.007125 1 0 0 0 0 0 0 228963
0.016073 0.000558 0.171475 -1.255848 -0.052588 -5.990672 -0.007156 1 0 0 0 0 0 0 229965
0.016039 0.000579 0.171474 -1.552215 -0.334482 -5.917257 -0.007187 1 0 0 0 0 0 0 230959
0.015986 0.000574 0.171479 -1.335393 -0.029979 -6.010414 -0.007219 1 0 0 0 0 0 0 231961
0.015959 0.000572 0.171482 -1.662403 -0.030073 -6.008332 -0.007250 1 0 0 0 0 0 0 232959
0.015910 0.000555 0.171488 -1.400678 0.153456 -6.086117 -0.007281 1 0 0 0 0 0 0 233959
0.015880 0.000569 0.171487 -1.636698 -0.227895 -6.017002 -0.007312 1 0 0 0 0 0 0 234959
0.015850 0.000557 0.171484 -1.664777 0.076284 -6.007496 -0.007344 1 0 0 0 0 0 0 235964
0.015814 0.000555 0.171490 -1.590502 -0.025537 -6.155757 -0.007375 1 0 0 0 0 0 0 236960
0.015781 0.000535 0.171491 -1.625298 0.204623 -6.114395 -0.007405 1 0 0 0 0 0 0 237940
0.015745 0.000528 0.171484 -1.591032 0.053845 -6.041304 -0.007437 1 0 0 0 0 0 0 238959
0.015706 0.000529 0.171489 -1.553729 -0.060577 -6.206935 -0.007469 1 0 0 0 0 0 0 239957
0.015671 0.000510 0.171488 -1.613352 0.185030 -6.178626 -0.007500 1 0 0 0 0 0 0 240948
0.015634 0.000504 0.171481 -1.591364 0.044382 -6.111659 -0.007531 1 0 0 0 0 0 0 241956
0.015579 0.000485 0.171483 -1.364215 0.187161 -6.245585 -0.007562 1 0 0 0 0 0 0 242948
0.015532 0.000480 0.171477 -1.440732 0.041723 -6.178224 -0.007594 1 0 0 0 0 0 0 243959
0.015494 0.000458 0.171472 -1.565951 0.239616 -6.200168 -0.007624 1 0 0 0 0 0 0 244947
0.015433 0.000454 0.171470 -1.296815 0.019966 -6.276560 -0.007656 1 0 0 0 0 0 0 245956
0.015388 0.000433 0.171467 -1.469609 0.225825 -6.282259 -0.007687 1 0 0 0 0 0 0 246947
0.015346 0.000426 0.171458 -1.525383 0.067275 -6.238556 -0.007718 1 0 0 0 0 0 0 247948
0.015310 0.000404 0.171452 -1.617670 0.254901 -6.280218 -0.007749 1 0 0 0 0 0 0 248942
0.015273 0.000396 0.171441 -1.607355 0.083175 -6.262199 -0.007780 1 0 0 0 0 0 0 249934
0.015224 0.000354 0.171431 -1.467312 0.515437 -6.281423 -0.007812 1 0 0 0 0 0 0 250943
0.015180 0.000336 0.171419 -1.516006 0.241417 -6.284598 -0.007843 1 0 0 0 0 0 0 251943
0.015138 0.000331 0.171407 -1.553883 0.054526 -6.296822 -0.007874 1 0 0 0 0 0 0 252934
0.015083 0.000313 0.171391 -1.379325 0.206604 -6.278929 -0.007906 1 0 0 0 0 0 0 253944
0.015036 0.000307 0.171377 -1.469768 0.056902 -6.315297 -0.007937 1 0 0 0 0 0 0 254946
0.014992 0.000308 0.171363 -1.533632 -0.040806 -6.348050 -0.007968 1 0 0 0 0 0 0 255941
0.014936 0.000293 0.171347 -1.371752 0.158732 -6.339442 -0.007999 1 0 0 0 0 0 0 256940
0.014893 0.000267 0.171336 -1.534265 0.328518 -6.436674 -0.008031 1 0 0 0 0 0 0 257946
0.014847 0.000280 0.171320 -1.508811 -0.166725 -6.392638 -0.008062 1 0 0 0 0 0 0 258956
0.014789 0.000270 0.171302 -1.355888 0.069498 -6.391441 -0.008093 1 0 0 0 0 0 0 259927
0.014740 0.000270 0.171287 -1.462616 -0.013630 -6.441792 -0.008124 1 0 0 0 0 0 0 260942
0.014681 0.000254 0.171270 -1.337506 0.175420 -6.443864 -0.008156 1 0 0 0 0 0 0 261945
0.014632 0.000250 0.171255 -1.454301 0.043457 -6.490970 -0.008187 1 0 0 0 0 0 0 262940
0.014573 0.000232 0.171237 -1.333633 0.205381 -6.490721 -0.008218 1 0 0 0 0 0 0 263932
0.014523 0.000227 0.171222 -1.452924 0.059709 -6.537484 -0.008249 1 0 0 0 0 0 0 264940
0.014479 0.000228 0.171208 -1.531055 -0.035926 -6.575187 -0.008280 1 0 0 0 0 0 0 265937
0.014421 0.000213 0.171191 -1.375038 0.164177 -6.567176 -0.008312 1 0 0 0 0 0 0 266940
0.014373 0.000209 0.171176 -1.475181 0.039582 -6.610024 -0.008343 1 0 0 0 0 0 0 267939
0.014324 0.000234 0.171157 -1.476514 -0.341120 -6.589391 -0.008374 1 0 0 0 0 0 0 268937
0.014279 0.000250 0.171141 -1.540793 -0.271466 -6.642922 -0.008405 1 0 0 0 0 0 0 269939
0.014237 0.000261 0.171126 -1.579607 -0.210703 -6.685410 -0.008437 1 0 0 0 0 0 0 270938
0.014176 0.000274 0.171105 -1.334365 -0.223688 -6.622071 -0.008468 1 0 0 0 0 0 0 271941
0.014126 0.000285 0.171087 -1.451414 -0.191298 -6.690389 -0.008499 1 0 0 0 0 0 0 272943
0.014075 0.000316 0.171067 -1.465904 -0.467024 -6.686034 -0.008531 1 0 0 0 0 0 0 273943
0.014030 0.000336 0.171051 -1.537482 -0.341832 -6.748111 -0.008562 1 0 0 0 0 0 0 274942
0.013988 0.000349 0.171035 -1.579747 -0.253028 -6.794613 -0.008593 1 0 0 0 0 0 0 275938
0.013926 0.000363 0.171013 -1.334698 -0.252307 -6.731744 -0.008624 1 0 0 0 0 0 0 276936
0.013875 0.000374 0.170996 -1.452823 -0.212786 -6.801364 -0.008655 1 0 0 0 0 0 0 277936
0.013830 0.000383 0.170980 -1.535719 -0.188884 -6.854929 -0.008687 1 0 0 0 0 0 0 278935
0.013782 0.000414 0.170961 -1.511202 -0.472875 -6.835122 -0.008718 1 0 0 0 0 0 0 279937
0.013738 0.000433 0.170944 -1.561935 -0.352454 -6.889855 -0.008749 1 0 0 0 0 0 0 280935
0.013696 0.000447 0.170929 -1.593745 -0.266136 -6.932975 -0.008780 1 0 0 0 0 0 0 281936
0.013650 0.000480 0.170910 -1.541767 -0.517015 -6.907399 -0.008812 1 0 0 0 0 0 0 282937
0.013591 0.000481 0.170890 -1.378790 -0.130176 -6.918940 -0.008842 1 0 0 0 0 0 0 283923
0.013536 0.000508 0.170869 -1.413571 -0.430006 -6.919848 -0.008875 1 0 0 0 0 0 0 284953
0.013489 0.000525 0.170852 -1.511826 -0.336686 -6.988269 -0.008905 1 0 0 0 0 0 0 285939
0.013440 0.000560 0.170832 -1.499391 -0.562077 -6.979088 -0.008937 1 0 0 0 0 0 0 286936
0.013395 0.000582 0.170814 -1.557092 -0.409703 -7.040312 -0.008968 1 0 0 0 0 0 0 287941
0.013353 0.000596 0.170799 -1.592138 -0.307159 -7.086282 -0.008999 1 0 0 0 0 0 0 288936
0.013291 0.000611 0.170776 -1.339956 -0.300791 -7.019842 -0.009030 1 0 0 0 0 0 0 289938
0.013239 0.000622 0.170758 -1.456933 -0.257585 -7.090512 -0.009062 1 0 0 0 0 0 0 290936
0.013188 0.000654 0.170737 -1.469208 -0.528256 -7.084897 -0.009093 1 0 0 0 0 0 0 291939
0.013127 0.000655 0.170717 -1.339928 -0.151460 -7.106937 -0.009124 1 0 0 0 0 0 0 292936
0.013071 0.000682 0.170695 -1.391001 -0.455735 -7.111490 -0.009155 1 0 0 0 0 0 0 293937
0.013007 0.000681 0.170674 -1.296995 -0.115636 -7.141699 -0.009187 1 0 0 0 0 0 0 294936
0.012950 0.000706 0.170651 -1.367150 -0.439991 -7.150504 -0.009218 1 0 0 0 0 0 0 295944
0.012885 0.000704 0.170630 -1.282650 -0.110200 -7.182581 -0.009249 1 0 0 0 0 0 0 296942
0.012849 0.000725 0.170600 -1.640674 -0.384189 -7.090483 -0.009280 1 0 0 0 0 0 0 297931
0.012795 0.000721 0.170575 -1.450451 -0.079931 -7.166415 -0.009312 1 0 0 0 0 0 0 298937
0.012743 0.000746 0.170551 -1.446072 -0.426489 -7.205252 -0.009343 1 0 0 0 0 0 0 299941
0.012696 0.000762 0.170531 -1.523251 -0.356507 -7.294759 -0.009374 1 0 0 0 0 0 0 300937
0.012654 0.000773 0.170499 -1.578930 -0.289660 -7.149171 -0.009406 1 0 0 0 0 0 0 301941
0.012591 0.000787 0.170468 -1.328248 -0.311808 -7.171810 -0.009436 1 0 0 0 0 0 0 302919
0.012540 0.000798 0.170446 -1.445961 -0.281305 -7.306186 -0.009468 1 0 0 0 0 0 0 303939
0.012473 0.000811 0.170419 -1.252541 -0.309658 -7.286422 -0.009499 1 0 0 0 0 0 0 304938
0.012419 0.000821 0.170383 -1.412674 -0.274544 -7.177053 -0.009530 1 0 0 0 0 0 0 305935
0.012373 0.000830 0.170358 -1.512046 -0.261700 -7.331611 -0.009562 1 0 0 0 0 0 0 306937
0.012329 0.000838 0.170323 -1.569938 -0.247381 -7.227563 -0.009593 1 0 0 0 0 0 0 307936
0.012267 0.000850 0.170291 -1.318040 -0.298055 -7.271033 -0.009624 1 0 0 0 0 0 0 308938
0.012221 0.000837 0.170256 -1.517008 0.022942 -7.270760 -0.009655 1 0 0 0 0 0 0 309928
0.012157 0.000839 0.170224 -1.293256 -0.133055 -7.316308 -0.009687 1 0 0 0 0 0 0 310936
0.012121 0.000862 0.170188 -1.633608 -0.435834 -7.294265 -0.009718 1 0 0 0 0 0 0 311928
0.012061 0.000881 0.170156 -1.363574 -0.421649 -7.345324 -0.009749 1 0 0 0 0 0 0 312936
0.012012 0.000895 0.170116 -1.465339 -0.342879 -7.282725 -0.009780 1 0 0 0 0 0 0 313927
0.011967 0.000905 0.170074 -1.541772 -0.298181 -7.253572 -0.009812 1 0 0 0 0 0 0 314936
0.011925 0.000914 0.170030 -1.583119 -0.276693 -7.247675 -0.009843 1 0 0 0 0 0 0 315927
0.011863 0.000927 0.169993 -1.318899 -0.323539 -7.355064 -0.009874 1 0 0 0 0 0 0 316935
0.011812 0.000937 0.169952 -1.438401 -0.296649 -7.323259 -0.009905 1 0 0 0 0 0 0 317926
0.011767 0.000946 0.169908 -1.524384 -0.279814 -7.308548 -0.009936 1 0 0 0 0 0 0 318927
0.011724 0.000954 0.169863 -1.570439 -0.272137 -7.309873 -0.009968 1 0 0 0 0 0 0 319937
0.011678 0.000984 0.169813 -1.519632 -0.567225 -7.254054 -0.009999 1 0 0 0 0 0 0 320923
0.011634 0.001004 0.169766 -1.561312 -0.451920 -7.294668 -0.010030 1 0 0 0 0 0 0 321940
0.011615 0.001013 0.169711 -1.874203 -0.311659 -7.226747 -0.010062 1 0 0 0 0 0 0 322947
0.011564 0.001025 0.169653 -1.498248 -0.341515 -7.182442 -0.010093 1 0 0 0 0 0 0 323941
0.011519 0.001035 0.169601 -1.534449 -0.318458 -7.278838 -0.010125 1 0 0 0 0 0 0 324951
0.011493 0.001063 0.169540 -1.784698 -0.544191 -7.175263 -0.010155 1 0 0 0 0 0 0 325937
0.011460 0.001081 0.169486 -1.725921 -0.444624 -7.285905 -0.010187 1 0 0 0 0 0 0 326949
0.011423 0.001094 0.169437 -1.675579 -0.373201 -7.360191 -0.010218 1 0 0 0 0 0 0 327942
0.011364 0.001108 0.169380 -1.366947 -0.386485 -7.297153 -0.010258 1 0 0 0 0 0 0 329208
0.011315 0.001119 0.169313 -1.466104 -0.343381 -7.151895 -0.010281 1 0 0 0 0 0 0 329952
0.011270 0.001128 0.169256 -1.539542 -0.326069 -7.297923 -0.010312 1 0 0 0 0 0 0 330951
0.011244 0.001155 0.169192 -1.786948 -0.558302 -7.224770 -0.010343 1 0 0 0 0 0 0 331940
0.011211 0.001173 0.169137 -1.724200 -0.461975 -7.351995 -0.010375 1 0 0 0 0 0 0 332960
0.011175 0.001185 0.169070 -1.675355 -0.385681 -7.215786 -0.010406 1 0 0 0 0 0 0 333959
0.011137 0.001196 0.169014 -1.647569 -0.353961 -7.356123 -0.010437 1 0 0 0 0 0 0 334955
0.011098 0.001205 0.168946 -1.633669 -0.331648 -7.229024 -0.010468 1 0 0 0 0 0 0 335940
0.011075 0.001232 0.168876 -1.837235 -0.570427 -7.204898 -0.010500 1 0 0 0 0 0 0 336956
0.011043 0.001249 0.168801 -1.754090 -0.470923 -7.152425 -0.010531 1 0 0 0 0 0 0 337952
0.011029 0.001257 0.168733 -1.979386 -0.349659 -7.246496 -0.010562 1 0 0 0 0 0 0 338961
0.011003 0.001265 0.168659 -1.834755 -0.332405 -7.188967 -0.010594 1 0 0 0 0 0 0 339966
0.010970 0.001273 0.168583 -1.737277 -0.329969 -7.155787 -0.010625 1 0 0 0 0 0 0 340960
0.010949 0.001300 0.168508 -1.894846 -0.578841 -7.193534 -0.010656 1 0 0 0 0 0 0 341955
0.010897 0.001321 0.168439 -1.497858 -0.541603 -7.273819 -0.010687 1 0 0 0 0 0 0 342956
0.010851 0.001336 0.168364 -1.534342 -0.449970 -7.218447 -0.010719 1 0 0 0 0 0 0 343958
0.010824 0.001366 0.168290 -1.786222 -0.646587 -7.237958 -0.010750 1 0 0 0 0 0 0 344957
0.010790 0.001385 0.168213 -1.727334 -0.524757 -7.205068 -0.010781 1 0 0 0 0 0 0 345957
0.010753 0.001398 0.168134 -1.679270 -0.443445 -7.189125 -0.010812 1 0 0 0 0 0 0 346956
0.010715 0.001409 0.168054 -1.652604 -0.402043 -7.184581 -0.010843 1 0 0 0 0 0 0 347938
0.010676 0.001418 0.167974 -1.638379 -0.382350 -7.186681 -0.010875 1 0 0 0 0 0 0 348955
0.010636 0.001426 0.167893 -1.630152 -0.373711 -7.191035 -0.010906 1 0 0 0 0 0 0 349955
0.010580 0.001416 0.167808 -1.414247 -0.122655 -7.144468 -0.010937 1 0 0 0 0 0 0 350956
0.010553 0.001410 0.167717 -1.783019 -0.160652 -7.069676 -0.010971 1 0 0 0 0 0 0 352023
0.010520 0.001411 0.167631 -1.729426 -0.255493 -7.135544 -0.011002 1 0 0 0 0 0 0 353027
0.010461 0.001420 0.167537 -1.386478 -0.363356 -7.052135 -0.011032 1 0 0 0 0 0 0 353992
0.010434 0.001424 0.167442 -1.760035 -0.314854 -7.025294 -0.011064 1 0 0 0 0 0 0 355016
0.010393 0.001453 0.167348 -1.635674 -0.640270 -7.047100 -0.011095 1 0 0 0 0 0 0 356019
0.010331 0.001475 0.167250 -1.327763 -0.594544 -7.007753 -0.011127 1 0 0 0 0 0 0 357014
0.010286 0.001468 0.167149 -1.513886 -0.193480 -6.953546 -0.011158 1 0 0 0 0 0 0 358011
0.010236 0.001491 0.167051 -1.484431 -0.560956 -7.010830 -0.011189 1 0 0 0 0 0 0 359012
0.010207 0.001525 0.166948 -1.744256 -0.746173 -6.940842 -0.011220 1 0 0 0 0 0 0 360015
0.010172 0.001546 0.166837 -1.691939 -0.595865 -6.843855 -0.011252 1 0 0 0 0 0 0 361013
0.010112 0.001564 0.166731 -1.357030 -0.558037 -6.897380 -0.011283 1 0 0 0 0 0 0 362017
0.010062 0.001578 0.166619 -1.442570 -0.484618 -6.824460 -0.011314 1 0 0 0 0 0 0 362998
0.010032 0.001607 0.166507 -1.723912 -0.692224 -6.836274 -0.011345 1 0 0 0 0 0 0 364018
0.009997 0.001625 0.166392 -1.675864 -0.576246 -6.788687 -0.011376 1 0 0 0 0 0 0 365000
0.009958 0.001638 0.166275 -1.632317 -0.498050 -6.760033 -0.011408 1 0 0 0 0 0 0 366008
0.009918 0.001649 0.166157 -1.607303 -0.458186 -6.744139 -0.011439 1 0 0 0 0 0 0 367016
0.009861 0.001639 0.166034 -1.378960 -0.191726 -6.677171 -0.011470 1 0 0 0 0 0 0 368013
0.009812 0.001639 0.165913 -1.453814 -0.280486 -6.694151 -0.011501 1 0 0 0 0 0 0 369010
0.009761 0.001665 0.165786 -1.427126 -0.649269 -6.626245 -0.011533 1 0 0 0 0 0 0 370018
0.009714 0.001682 0.165663 -1.486370 -0.569980 -6.661924 -0.011564 1 0 0 0 0 0 0 371010
0.009663 0.001718 0.165535 -1.439534 -0.806149 -6.603496 -0.011595 1 0 0 0 0 0 0 372017
0.009611 0.001762 0.165404 -1.406474 -0.957298 -6.564678 -0.011626 1 0 0 0 0 0 0 373010
0.009580 0.001807 0.165264 -1.678220 -0.980809 -6.433093 -0.011658 1 0 0 0 0 0 0 374011
0.009537 0.001857 0.165127 -1.554237 -1.053281 -6.464450 -0.011689 1 0 0 0 0 0 0 375020
0.009494 0.001885 0.164980 -1.538696 -0.791930 -6.314610 -0.011721 1 0 0 0 0 0 0 376028
0.009446 0.001926 0.164839 -1.459395 -0.942468 -6.390610 -0.011751 1 0 0 0 0 0 0 376999
0.009400 0.001950 0.164688 -1.483997 -0.741503 -6.265521 -0.011783 1 0 0 0 0 0 0 378010
0.009378 0.001962 0.164544 -1.800777 -0.561822 -6.327303 -0.011813 1 0 0 0 0 0 0 378995
0.009340 0.001995 0.164404 -1.615698 -0.825809 -6.389705 -0.011845 1 0 0 0 0 0 0 380012
0.009299 0.002015 0.164253 -1.560230 -0.689090 -6.244068 -0.011876 1 0 0 0 0 0 0 380994
0.009273 0.002048 0.164102 -1.753327 -0.843853 -6.214537 -0.011908 1 0 0 0 0 0 0 382008
0.009238 0.002068 0.163945 -1.655811 -0.700448 -6.135316 -0.011939 1 0 0 0 0 0 0 382998
0.009215 0.002100 0.163790 -1.803609 -0.855679 -6.146801 -0.011970 1 0 0 0 0 0 0 384010
0.009182 0.002120 0.163631 -1.679945 -0.712578 -6.086187 -0.012001 1 0 0 0 0 0 0 384995
0.009150 0.002111 0.163476 -1.679786 -0.319313 -6.128767 -0.012032 1 0 0 0 0 0 0 385993
0.009128 0.002129 0.163321 -1.818253 -0.635698 -6.125372 -0.012064 1 0 0 0 0 0 0 387010
0.009089 0.002165 0.163155 -1.601108 -0.903468 -5.963484 -0.012095 1 0 0 0 0 0 0 387995
0.009069 0.002182 0.162981 -1.838989 -0.691735 -5.838186 -0.012126 1 0 0 0 0 0 0 389011
0.009037 0.002194 0.162812 -1.702895 -0.614381 -5.877317 -0.012157 1 0 0 0 0 0 0 389994
0.009016 0.002223 0.162649 -1.823817 -0.825836 -5.959884 -0.012189 1 0 0 0 0 0 0 391011
0.008976 0.002264 0.162478 -1.600328 -1.013968 -5.841520 -0.012220 1 0 0 0 0 0 0 391996
0.008956 0.002283 0.162300 -1.834607 -0.759199 -5.734859 -0.012249 1 0 0 0 0 0 0 392938
0.008918 0.002320 0.162121 -1.612875 -0.961413 -5.695198 -0.012280 1 0 0 0 0 0 0 393928
0.008887 0.002383 0.161946 -1.683408 -1.347004 -5.732127 -0.012312 1 0 0 0 0 0 0 394938
0.008848 0.002419 0.161775 -1.599962 -1.027796 -5.766424 -0.012343 1 0 0 0 0 0 0 395930
0.008813 0.002481 0.161506 -1.628908 -1.346670 -4.480153 -0.012375 1 0 0 0 0 0 0 396952
0.008784 0.002494 0.161375 -1.710595 -0.758185 -6.131704 -0.012405 1 0 0 0 0 0 0 397928
0.008762 0.002522 0.161206 -1.808303 -0.893819 -5.795879 -0.012437 1 0 0 0 0 0 0 398939
0.008733 0.002517 0.161022 -1.737016 -0.467602 -5.549424 -0.012468 1 0 0 0 0 0 0 399939
0.008690 0.002540 0.160838 -1.533851 -0.813912 -5.506997 -0.012499 1 0 0 0 0 0 0 400942
0.008651 0.002593 0.160559 -1.564815 -1.237810 -4.237508 -0.012531 1 0 0 0 0 0 0 401948
0.008643 0.002601 0.160415 -1.979097 -0.691009 -5.870170 -0.012562 1 0 0 0 0 0 0 402947
0.008637 0.002603 0.160246 -2.055221 -0.570442 -5.684018 -0.012593 1 0 0 0 0 0 0 403925
0.008605 0.002630 0.160067 -1.710862 -0.892449 -5.520632 -0.012624 1 0 0 0 0 0 0 404931
0.008587 0.002643 0.159881 -1.876112 -0.735126 -5.403409 -0.012655 1 0 0 0 0 0 0 405923
0.008567 0.002687 0.159599 -1.855632 -1.141422 -4.102093 -0.012687 1 0 0 0 0 0 0 406952
0.008562 0.002693 0.159453 -2.053730 -0.683969 -5.741624 -0.012718 1 0 0 0 0 0 0 407932
0.008551 0.002717 0.159274 -2.000899 -0.880360 -5.451650 -0.012749 1 0 0 0 0 0 0 408939
0.008538 0.002751 0.159080 -1.967606 -1.030132 -5.206205 -0.012780 1 0 0 0 0 0 0 409918
0.008508 0.002771 0.158894 -1.747123 -0.880411 -5.287034 -0.012812 1 0 0 0 0 0 0 410935
0.008485 0.002803 0.158697 -1.818469 -1.018861 -5.111123 -0.012843 1 0 0 0 0 0 0 411940
0.008436 0.002834 0.158396 -1.473961 -1.028637 -3.717863 -0.012874 1 0 0 0 0 0 0 412930
0.008426 0.002837 0.158246 -1.952050 -0.676824 -5.524563 -0.012905 1 0 0 0 0 0 0 413934
0.008418 0.002837 0.158069 -2.039977 -0.597449 -5.350895 -0.012936 1 0 0 0 0 0 0 414932
0.008384 0.002863 0.157883 -1.699969 -0.933727 -5.185106 -0.012968 1 0 0 0 0 0 0 415935
0.008349 0.002857 0.157685 -1.646391 -0.539509 -4.993029 -0.012999 1 0 0 0 0 0 0 416941
0.008314 0.002886 0.157390 -1.651544 -0.980524 -3.674348 -0.013030 1 0 0 0 0 0 0 417933
0.008306 0.002889 0.157238 -1.997690 -0.683165 -5.402972 -0.013062 1 0 0 0 0 0 0 418935
0.008293 0.002912 0.157052 -1.969411 -0.908007 -5.103486 -0.013093 1 0 0 0 0 0 0 419934
0.008284 0.002921 0.156858 -2.029264 -0.769452 -4.952025 -0.013124 1 0 0 0 0 0 0 420932
0.008272 0.002947 0.156653 -1.984124 -0.974075 -4.765664 -0.013155 1 0 0 0 0 0 0 421933
0.008254 0.003001 0.156351 -1.915857 -1.369809 -3.453378 -0.013186 1 0 0 0 0 0 0 422931
0.008226 0.003013 0.156207 -1.778569 -0.866186 -5.355962 -0.013217 1 0 0 0 0 0 0 423918
0.008203 0.003040 0.156021 -1.820591 -1.009844 -4.998269 -0.013249 1 0 0 0 0 0 0 424933
0.008189 0.003051 0.155826 -1.948393 -0.835006 -4.811046 -0.013280 1 0 0 0 0 0 0 425935
0.008180 0.003055 0.155626 -2.026399 -0.724863 -4.709888 -0.013311 1 0 0 0 0 0 0 426932
0.008173 0.003056 0.155424 -2.068981 -0.668540 -4.647078 -0.013343 1 0 0 0 0 0 0 427935
0.008161 0.003077 0.155213 -2.006529 -0.936759 -4.495303 -0.013374 1 0 0 0 0 0 0 428931
0.008153 0.003087 0.155005 -2.054822 -0.809894 -4.503526 -0.013405 1 0 0 0 0 0 0 429933
0.008146 0.003090 0.154799 -2.086920 -0.720105 -4.496791 -0.013437 1 0 0 0 0 0 0 430935
0.008141 0.003090 0.154592 -2.104310 -0.672506 -4.474696 -0.013467 1 0 0 0 0 0 0 431917
0.008131 0.003112 0.154402 -2.045764 -0.954867 -4.651763 -0.013499 1 0 0 0 0 0 0 432931
0.008116 0.003143 0.154193 -1.988575 -1.116875 -4.417988 -0.013530 1 0 0 0 0 0 0 433931
0.008106 0.003157 0.153986 -2.047173 -0.911820 -4.374189 -0.013562 1 0 0 0 0 0 0 434933
0.008116 0.003181 0.153784 -2.306592 -1.022708 -4.424257 -0.013595 1 0 0 0 0 0 0 436017
0.008118 0.003191 0.153578 -2.241210 -0.860168 -4.354528 -0.013627 1 0 0 0 0 0 0 437023
0.008133 0.003212 0.153377 -2.411070 -0.999307 -4.377430 -0.013658 1 0 0 0 0 0 0 438011
0.008137 0.003221 0.153170 -2.298984 -0.852188 -4.294382 -0.013689 1 0 0 0 0 0 0 439013
0.008131 0.003247 0.152978 -2.158458 -1.063539 -4.441062 -0.013720 1 0 0 0 0 0 0 440013
0.008125 0.003258 0.152775 -2.143393 -0.894069 -4.295461 -0.013752 1 0 0 0 0 0 0 441016
0.008136 0.003280 0.152574 -2.364857 -1.024520 -4.274950 -0.013782 1 0 0 0 0 0 0 441999
0.008133 0.003312 0.152383 -2.215580 -1.178678 -4.383130 -0.013814 1 0 0 0 0 0 0 443015
0.008135 0.003304 0.152188 -2.264553 -0.669445 -4.323097 -0.013845 1 0 0 0 0 0 0 443998
0.008127 0.003321 0.152000 -2.152580 -0.950888 -4.371582 -0.013876 1 0 0 0 0 0 0 445009
0.008137 0.003345 0.151803 -2.367291 -1.083375 -4.252439 -0.013908 1 0 0 0 0 0 0 446011
0.008133 0.003378 0.151614 -2.222022 -1.217851 -4.301153 -0.013939 1 0 0 0 0 0 0 447011
0.008129 0.003394 0.151435 -2.208419 -1.003243 -4.428073 -0.013970 1 0 0 0 0 0 0 448014
0.008123 0.003399 0.151236 -2.185669 -0.853745 -4.149801 -0.014002 1 0 0 0 0 0 0 449019
0.008112 0.003422 0.151044 -2.113641 -1.082644 -4.194802 -0.014033 1 0 0 0 0 0 0 450010
0.008125 0.003428 0.150854 -2.440016 -0.874444 -4.194596 -0.014064 1 0 0 0 0 0 0 451012
0.008130 0.003429 0.150675 -2.359523 -0.802158 -4.308653 -0.014095 1 0 0 0 0 0 0 452014
0.008161 0.003463 0.150487 -2.711085 -1.232303 -4.190207 -0.014126 1 0 0 0 0 0 0 453010
0.008174 0.003479 0.150308 -2.517676 -1.037225 -4.269670 -0.014158 1 0 0 0 0 0 0 454011
0.008172 0.003507 0.150124 -2.297546 -1.187696 -4.185908 -0.014189 1 0 0 0 0 0 0 454998
0.008161 0.003542 0.149938 -2.176909 -1.292729 -4.122148 -0.014220 1 0 0 0 0 0 0 456008
0.008154 0.003557 0.149759 -2.201843 -1.063407 -4.190558 -0.014251 1 0 0 0 0 0 0 456993
0.008147 0.003564 0.149583 -2.222090 -0.919932 -4.213785 -0.014283 1 0 0 0 0 0 0 458006
0.008135 0.003587 0.149399 -2.147623 -1.134073 -4.091001 -0.014313 1 0 0 0 0 0 0 458993
0.008126 0.003597 0.149221 -2.189895 -0.986499 -4.125827 -0.014345 1 0 0 0 0 0 0 460010
0.008135 0.003618 0.149051 -2.437194 -1.124423 -4.219043 -0.014376 1 0 0 0 0 0 0 460993
0.008136 0.003627 0.148879 -2.366703 -0.978866 -4.165735 -0.014408 1 0 0 0 0 0 0 462006
0.008150 0.003647 0.148711 -2.532605 -1.122987 -4.204694 -0.014438 1 0 0 0 0 0 0 462992
0.008154 0.003656 0.148539 -2.420165 -0.982027 -4.126448 -0.014470 1 0 0 0 0 0 0 464009
0.008163 0.003697 0.148362 -2.479326 -1.415821 -4.035842 -0.014499 1 0 0 0 0 0 0 464925
0.008181 0.003734 0.148193 -2.610705 -1.404001 -4.094764 -0.014530 1 0 0 0 0 0 0 465936
0.008187 0.003751 0.148019 -2.470465 -1.140840 -4.026901 -0.014561 1 0 0 0 0 0 0 466927
0.008181 0.003780 0.147861 -2.320160 -1.286464 -4.197778 -0.014593 1 0 0 0 0 0 0 467937
0.008175 0.003792 0.147692 -2.295139 -1.087153 -4.051006 -0.014624 1 0 0 0 0 0 0 468938
0.008164 0.003819 0.147535 -2.229978 -1.264071 -4.177060 -0.014655 1 0 0 0 0 0 0 469927
0.008155 0.003830 0.147366 -2.250800 -1.081140 -4.009718 -0.014687 1 0 0 0 0 0 0 470936
0.008163 0.003851 0.147199 -2.488856 -1.201332 -3.989782 -0.014718 1 0 0 0 0 0 0 471927
0.008143 0.003865 0.147036 -2.137356 -1.114807 -4.021439 -0.014749 1 0 0 0 0 0 0 472928
0.008145 0.003887 0.146871 -2.407645 -1.228274 -3.973848 -0.014781 1 0 0 0 0 0 0 473952
0.008143 0.003896 0.146699 -2.374251 -1.068960 -3.843962 -0.014812 1 0 0 0 0 0 0 474933
0.008117 0.003903 0.146533 -2.065654 -1.034719 -3.901427 -0.014843 1 0 0 0 0 0 0 475943
0.008117 0.003922 0.146367 -2.374863 -1.192822 -3.874938 -0.014884 1 0 0 0 0 0 0 477266
0.008091 0.003933 0.146177 -2.057465 -1.105880 -3.536790 -0.014905 1 0 0 0 0 0 0 477936
0.008093 0.003955 0.146027 -2.400591 -1.253991 -3.997868 -0.014936 1 0 0 0 0 0 0 478931
0.008085 0.003987 0.145877 -2.312883 -1.391763 -4.024716 -0.014968 1 0 0 0 0 0 0 479935
0.008093 0.004017 0.145716 -2.520942 -1.406516 -3.866063 -0.014999 1 0 0 0 0 0 0 480943
0.008093 0.004030 0.145544 -2.440265 -1.179953 -3.678166 -0.015030 1 0 0 0 0 0 0 481927
0.008069 0.004039 0.145378 -2.109109 -1.111134 -3.711755 -0.015062 1 0 0 0 0 0 0 482951
0.008069 0.004059 0.145211 -2.403394 -1.250223 -3.669949 -0.015093 1 0 0 0 0 0 0 483939
0.008061 0.004089 0.145053 -2.324525 -1.405784 -3.771574 -0.015124 1 0 0 0 0 0 0 484943
0.008032 0.004106 0.144893 -2.043388 -1.261039 -3.719898 -0.015155 1 0 0 0 0 0 0 485935
0.008030 0.004130 0.144727 -2.369216 -1.336988 -3.623266 -0.015187 1 0 0 0 0 0 0 486941
0.008010 0.004122 0.144572 -2.177102 -0.945158 -3.734822 -0.015218 1 0 0 0 0 0 0 487945
0.008012 0.004134 0.144409 -2.447492 -1.150347 -3.605709 -0.015249 1 0 0 0 0 0 0 488941
0.008005 0.004159 0.144253 -2.350521 -1.363142 -3.660366 -0.015281 1 0 0 0 0 0 0 489940
0.008004 0.004148 0.144091 -2.421168 -0.905695 -3.570821 -0.015311 1 0 0 0 0 0 0 490923
0.007994 0.004162 0.143935 -2.328263 -1.195773 -3.614267 -0.015342 1 0 0 0 0 0 0 491919
0.007981 0.004189 0.143781 -2.267645 -1.395739 -3.625142 -0.015374 1 0 0 0 0 0 0 492943
0.007965 0.004222 0.143628 -2.235394 -1.505165 -3.613588 -0.015406 1 0 0 0 0 0 0 493944
0.007969 0.004253 0.143465 -2.493176 -1.500185 -3.449852 -0.015437 1 0 0 0 0 0 0 494939
0.007969 0.004267 0.143317 -2.467451 -1.283857 -3.619550 -0.015468 1 0 0 0 0 0 0 495943
0.007960 0.004294 0.143166 -2.351100 -1.430274 -3.571370 -0.015499 1 0 0 0 0 0 0 496943
0.007953 0.004305 0.143024 -2.368528 -1.255901 -3.652171 -0.015531 1 0 0 0 0 0 0 497941
0.007940 0.004330 0.142875 -2.299040 -1.420878 -3.553984 -0.015562 1 0 0 0 0 0 0 498941
0.007931 0.004341 0.142733 -2.343232 -1.256769 -3.613648 -0.015593 1 0 0 0 0 0 0 499942
0.007934 0.004383 0.142592 -2.502635 -1.657646 -3.598981 -0.015624 1 0 0 0 0 0 0 500942
0.007916 0.004384 0.142445 -2.254458 -1.175296 -3.517560 -0.015656 1 0 0 0 0 0 0 501942
0.007893 0.004426 0.142313 -2.169411 -1.667602 -3.663107 -0.015687 1 0 0 0 0 0 0 502941
0.007879 0.004445 0.142177 -2.268340 -1.420781 -3.619358 -0.015718 1 0 0 0 0 0 0 503942
0.007863 0.004474 0.142030 -2.249427 -1.525813 -3.449080 -0.015749 1 0 0 0 0 0 0 504941
0.007852 0.004486 0.141889 -2.321005 -1.332146 -3.478836 -0.015780 1 0 0 0 0 0 0 505940
0.007816 0.004516 0.141751 -2.008330 -1.551035 -3.500990 -0.015812 1 0 0 0 0 0 0 506941
0.007796 0.004529 0.141613 -2.168292 -1.356432 -3.482643 -0.015843 1 0 0 0 0 0 0 507944
0.007776 0.004554 0.141465 -2.196489 -1.504564 -3.328602 -0.015874 1 0 0 0 0 0 0 508936
0.007759 0.004587 0.141340 -2.235476 -1.629503 -3.604461 -0.015905 1 0 0 0 0 0 0 509939
0.007748 0.004601 0.141208 -2.307986 -1.402423 -3.499687 -0.015937 1 0 0 0 0 0 0 510939
0.007718 0.004611 0.141082 -2.082401 -1.327709 -3.566686 -0.015968 1 0 0 0 0 0 0 511941
0.007716 0.004631 0.140956 -2.422681 -1.458016 -3.542371 -0.015999 1 0 0 0 0 0 0 512939
0.007685 0.004664 0.140824 -2.074433 -1.654056 -3.433774 -0.016030 1 0 0 0 0 0 0 513940
0.007667 0.004678 0.140687 -2.200924 -1.433625 -3.352988 -0.016062 1 0 0 0 0 0 0 514936
0.007634 0.004688 0.140560 -2.026237 -1.358257 -3.447234 -0.016093 1 0 0 0 0 0 0 515930
0.007594 0.004695 0.140437 -1.909406 -1.323595 -3.484979 -0.016124 1 0 0 0 0 0 0 516935
0.007587 0.004714 0.140311 -2.326802 -1.470304 -3.438308 -0.016155 1 0 0 0 0 0 0 517940
0.007559 0.004725 0.140188 -2.105346 -1.401518 -3.450087 -0.016186 1 0 0 0 0 0 0 518930
0.007522 0.004734 0.140067 -1.947955 -1.353998 -3.445417 -0.016218 1 0 0 0 0 0 0 519941
0.007500 0.004735 0.139934 -2.130621 -1.265158 -3.285168 -0.016249 1 0 0 0 0 0 0 520938
0.007465 0.004739 0.139809 -1.982933 -1.282310 -3.335998 -0.016280 1 0 0 0 0 0 0 521939
0.007440 0.004760 0.139693 -2.092539 -1.524178 -3.450835 -0.016312 1 0 0 0 0 0 0 522938
0.007424 0.004768 0.139562 -2.219705 -1.378884 -3.253584 -0.016343 1 0 0 0 0 0 0 523945
0.007393 0.004775 0.139437 -2.026903 -1.348655 -3.281363 -0.016374 1 0 0 0 0 0 0 524940
0.007370 0.004797 0.139322 -2.112272 -1.564844 -3.386501 -0.016405 1 0 0 0 0 0 0 525939
0.007340 0.004791 0.139212 -2.042524 -1.201708 -3.463244 -0.016437 1 0 0 0 0 0 0 526934
0.007322 0.004784 0.139085 -2.177296 -1.174276 -3.207196 -0.016468 1 0 0 0 0 0 0 527927
0.007290 0.004784 0.138960 -1.999826 -1.245868 -3.207843 -0.016499 1 0 0 0 0 0 0 528936
0.007272 0.004783 0.138855 -2.177599 -1.246820 -3.436419 -0.016530 1 0 0 0 0 0 0 529926
0.007239 0.004784 0.138739 -1.994088 -1.284061 -3.308350 -0.016562 1 0 0 0 0 0 0 530934
0.007221 0.004783 0.138637 -2.169660 -1.266293 -3.455191 -0.016593 1 0 0 0 0 0 0 531925
0.007188 0.004785 0.138523 -1.986953 -1.295177 -3.291132 -0.016624 1 0 0 0 0 0 0 532935
0.007148 0.004788 0.138404 -1.868796 -1.317753 -3.191117 -0.016655 1 0 0 0 0 0 0 533925
0.007126 0.004789 0.138300 -2.099549 -1.288739 -3.368209 -0.016687 1 0 0 0 0 0 0 534934
0.007112 0.004786 0.138174 -2.213837 -1.245888 -3.070867 -0.016718 1 0 0 0 0 0 0 535934
0.007103 0.004784 0.138068 -2.305112 -1.248672 -3.281350 -0.016749 1 0 0 0 0 0 0 536925
0.007075 0.004785 0.137952 -2.056202 -1.292245 -3.152842 -0.016780 1 0 0 0 0 0 0 537934
0.007059 0.004784 0.137849 -2.195571 -1.278383 -3.302130 -0.016811 1 0 0 0 0 0 0 538924
0.007043 0.004802 0.137742 -2.205776 -1.533355 -3.235477 -0.016843 1 0 0 0 0 0 0 539943
0.007018 0.004793 0.137635 -2.079611 -1.201151 -3.221496 -0.016874 1 0 0 0 0 0 0 540926
0.006977 0.004813 0.137537 -1.861497 -1.542927 -3.315292 -0.016906 1 0 0 0 0 0 0 541947
0.006955 0.004821 0.137442 -2.079536 -1.436132 -3.341927 -0.016936 1 0 0 0 0 0 0 542924
0.006926 0.004806 0.137340 -2.012285 -1.131576 -3.242558 -0.016968 1 0 0 0 0 0 0 543943
0.006903 0.004818 0.137232 -2.087052 -1.443373 -3.144595 -0.016999 1 0 0 0 0 0 0 544942
0.006890 0.004822 0.137133 -2.219868 -1.385070 -3.224929 -0.017030 1 0 0 0 0 0 0 545935
0.006875 0.004843 0.137027 -2.211741 -1.599902 -3.121594 -0.017062 1 0 0 0 0 0 0 546941
0.006846 0.004857 0.136939 -2.019687 -1.537080 -3.338404 -0.017093 1 0 0 0 0 0 0 547929
0.006814 0.004846 0.136840 -1.953120 -1.198315 -3.194512 -0.017124 1 0 0 0 0 0 0 548940
0.006789 0.004858 0.136733 -2.049639 -1.486811 -3.067293 -0.017155 1 0 0 0 0 0 0 549931
0.006756 0.004868 0.136645 -1.930396 -1.482727 -3.281614 -0.017186 1 0 0 0 0 0 0 550912
0.006736 0.004872 0.136554 -2.111104 -1.398455 -3.237580 -0.017218 1 0 0 0 0 0 0 551942
0.006703 0.004875 0.136442 -1.936088 -1.392612 -2.959296 -0.017249 1 0 0 0 0 0 0 552938
0.006680 0.004897 0.136360 -2.058825 -1.643775 -3.296730 -0.017281 1 0 0 0 0 0 0 553940
0.006651 0.004889 0.136263 -1.981602 -1.284126 -3.117429 -0.017312 1 0 0 0 0 0 0 554940
0.006634 0.004884 0.136167 -2.139307 -1.278468 -3.106351 -0.017343 1 0 0 0 0 0 0 555941
0.006604 0.004884 0.136084 -1.973842 -1.358272 -3.243816 -0.017374 1 0 0 0 0 0 0 556942
0.006587 0.004883 0.135993 -2.124843 -1.340392 -3.157001 -0.017406 1 0 0 0 0 0 0 557943
0.006576 0.004880 0.135900 -2.226743 -1.327895 -3.099259 -0.017437 1 0 0 0 0 0 0 558945
0.006527 0.004886 0.135800 -1.727254 -1.430206 -2.970035 -0.017468 1 0 0 0 0 0 0 559926
0.006496 0.004908 0.135721 -1.914650 -1.675307 -3.239452 -0.017499 1 0 0 0 0 0 0 560939
0.006463 0.004901 0.135625 -1.895016 -1.310168 -3.018499 -0.017530 1 0 0 0 0 0 0 561938
0.006425 0.004901 0.135541 -1.819638 -1.366137 -3.136994 -0.017562 1 0 0 0 0 0 0 562938
0.006423 0.004894 0.135440 -2.296933 -1.286854 -2.902463 -0.017593 1 0 0 0 0 0 0 563942
0.006405 0.004872 0.135335 -2.126223 -1.084500 -2.814654 -0.017624 1 0 0 0 0 0 0 564940
0.006374 0.004865 0.135247 -1.942066 -1.250325 -3.017194 -0.017655 1 0 0 0 0 0 0 565938
0.006337 0.004864 0.135166 -1.832106 -1.357428 -3.110228 -0.017687 1 0 0 0 0 0 0 566938
0.006316 0.004862 0.135076 -2.033700 -1.348596 -2.992850 -0.017718 1 0 0 0 0 0 0 567940
0.006304 0.004859 0.134984 -2.163484 -1.340553 -2.921752 -0.017749 1 0 0 0 0 0 0 568937
0.006276 0.004861 0.134901 -1.970027 -1.402501 -3.027320 -0.017781 1 0 0 0 0 0 0 569944
0.006259 0.004860 0.134811 -2.104739 -1.374640 -2.926119 -0.017812 1 0 0 0 0 0 0 570943
0.006229 0.004863 0.134728 -1.935190 -1.422085 -3.008567 -0.017843 1 0 0 0 0 0 0 571942
0.006193 0.004867 0.134650 -1.820988 -1.451700 -3.043375 -0.017873 1 0 0 0 0 0 0 572910
0.006178 0.004848 0.134571 -2.101949 -1.141604 -3.042242 -0.017905 1 0 0 0 0 0 0 573938
0.006149 0.004841 0.134494 -1.934003 -1.276703 -3.039144 -0.017941 1 0 0 0 0 0 0 575068
0.006097 0.004824 0.134409 -1.609336 -1.155600 -2.924251 -0.017972 1 0 0 0 0 0 0 576068
0.006068 0.004814 0.134317 -1.886153 -1.229998 -2.816171 -0.018003 1 0 0 0 0 0 0 577064
0.006033 0.004812 0.134235 -1.808402 -1.347443 -2.903651 -0.018034 1 0 0 0 0 0 0 578064
0.005993 0.004814 0.134156 -1.741921 -1.413810 -2.940728 -0.018065 1 0 0 0 0 0 0 579034
0.005957 0.004798 0.134088 -1.783640 -1.187998 -3.087032 -0.018097 1 0 0 0 0 0 0 580071
0.005937 0.004788 0.134003 -1.987149 -1.239335 -2.863052 -0.018128 1 0 0 0 0 0 0 581069
0.005905 0.004786 0.133923 -1.850055 -1.350753 -2.884517 -0.018159 1 0 0 0 0 0 0 582052
0.005873 0.004769 0.133856 -1.834874 -1.155255 -3.034955 -0.018191 1 0 0 0 0 0 0 583064
0.005835 0.004763 0.133782 -1.745399 -1.286986 -2.959391 -0.018222 1 0 0 0 0 0 0 584066
0.005794 0.004763 0.133706 -1.690184 -1.378823 -2.908401 -0.018253 1 0 0 0 0 0 0 585065
0.005774 0.004762 0.133647 -1.944053 -1.386664 -3.123708 -0.018281 1 0 0 0 0 0 0 585940
0.005741 0.004765 0.133577 -1.810686 -1.426598 -2.978862 -0.018315 1 0 0 0 0 0 0 587043
0.005728 0.004744 0.133502 -2.060705 -1.129833 -2.886839 -0.018347 1 0 0 0 0 0 0 588066
0.005700 0.004737 0.133425 -1.877385 -1.271290 -2.844060 -0.018378 1 0 0 0 0 0 0 589064
0.005670 0.004717 0.133359 -1.833221 -1.113388 -2.958819 -0.018409 1 0 0 0 0 0 0 590063
0.005633 0.004709 0.133285 -1.729532 -1.265803 -2.867667 -0.018441 1 0 0 0 0 0 0 591064
0.005599 0.004689 0.133220 -1.748778 -1.108845 -2.951312 -0.018471 1 0 0 0 0 0 0 592034
0.005560 0.004681 0.133147 -1.679813 -1.261567 -2.847151 -0.018503 1 0 0 0 0 0 0 593058
0.005525 0.004661 0.133082 -1.716794 -1.105160 -2.925850 -0.018534 1 0 0 0 0 0 0 594048
0.005491 0.004634 0.133019 -1.738227 -0.998881 -2.960772 -0.018565 1 0 0 0 0 0 0 595058
0.005468 0.004640 0.132955 -1.867943 -1.414183 -2.934127 -0.018596 1 0 0 0 0 0 0 596049
0.005440 0.004626 0.132894 -1.823044 -1.199626 -2.946519 -0.018628 1 0 0 0 0 0 0 597058
0.005404 0.004621 0.132822 -1.705323 -1.305415 -2.805071 -0.018659 1 0 0 0 0 0 0 598047
0.005386 0.004619 0.132765 -1.919659 -1.340599 -2.977288 -0.018690 1 0 0 0 0 0 0 599056
0.005361 0.004601 0.132706 -1.849030 -1.138172 -2.951833 -0.018721 1 0 0 0 0 0 0 600047
0.005326 0.004594 0.132635 -1.712882 -1.270926 -2.784766 -0.018753 1 0 0 0 0 0 0 601057
0.005309 0.004590 0.132579 -1.917164 -1.321883 -2.946527 -0.018784 1 0 0 0 0 0 0 602047
0.005284 0.004572 0.132519 -1.842066 -1.128141 -2.916596 -0.018815 1 0 0 0 0 0 0 603048
0.005265 0.004581 0.132457 -1.906215 -1.480167 -2.856422 -0.018847 1 0 0 0 0 0 0 604058
0.005239 0.004569 0.132395 -1.827331 -1.234036 -2.853396 -0.018874 1 0 0 0 0 0 0 604930
0.005191 0.004552 0.132345 -1.513849 -1.130504 -2.993986 -0.018909 1 0 0 0 0 0 0 606063
0.005166 0.004542 0.132296 -1.782268 -1.226117 -3.019772 -0.018941 1 0 0 0 0 0 0 607069
0.005132 0.004540 0.132229 -1.677095 -1.332418 -2.771280 -0.018975 1 0 0 0 0 0 0 608149
0.005099 0.004522 0.132166 -1.681353 -1.139277 -2.783796 -0.019005 1 0 0 0 0 0 0 609139
0.005062 0.004517 0.132124 -1.626698 -1.293119 -3.047195 -0.019037 1 0 0 0 0 0 0 610149
0.005028 0.004498 0.132070 -1.644379 -1.113528 -2.914375 -0.019068 1 0 0 0 0 0 0 611142
0.005010 0.004488 0.132019 -1.859179 -1.211508 -2.944212 -0.019099 1 0 0 0 0 0 0 612130
0.004979 0.004485 0.131952 -1.704712 -1.322152 -2.705398 -0.019126 1 0 0 0 0 0 0 613000
0.004963 0.004483 0.131897 -1.883820 -1.346239 -2.834289 -0.019161 1 0 0 0 0 0 0 614119
0.004919 0.004470 0.131849 -1.535314 -1.203800 -2.933994 -0.019192 1 0 0 0 0 0 0 615122
0.004897 0.004463 0.131801 -1.769735 -1.262681 -2.937013 -0.019223 1 0 0 0 0 0 0 616111
0.004870 0.004443 0.131745 -1.727740 -1.092065 -2.818812 -0.019253 1 0 0 0 0 0 0 617062
0.004855 0.004432 0.131694 -1.890571 -1.198505 -2.865384 -0.019280 1 0 0 0 0 0 0 617928
0.004813 0.004415 0.131647 -1.529661 -1.121984 -2.922110 -0.019315 1 0 0 0 0 0 0 619042
0.004785 0.004424 0.131589 -1.676611 -1.473244 -2.765683 -0.019347 1 0 0 0 0 0 0 620064
0.004755 0.004413 0.131529 -1.664746 -1.226036 -2.712667 -0.019378 1 0 0 0 0 0 0 621062
0.004705 0.004395 0.131479 -1.387499 -1.121873 -2.830835 -0.019409 1 0 0 0 0 0 0 622064
0.004679 0.004386 0.131431 -1.672510 -1.215835 -2.850187 -0.019440 1 0 0 0 0 0 0 623036
0.004631 0.004369 0.131385 -1.397539 -1.129544 -2.883327 -0.019472 1 0 0 0 0 0 0 624065
0.004585 0.004363 0.131319 -1.389628 -1.262290 -2.605440 -0.019503 1 0 0 0 0 0 0 625061
0.004561 0.004360 0.131264 -1.678920 -1.308503 -2.717031 -0.019534 1 0 0 0 0 0 0 626063
0.004514 0.004346 0.131216 -1.391200 -1.179882 -2.807427 -0.019566 1 0 0 0 0 0 0 627060
0.004490 0.004339 0.131168 -1.655029 -1.244789 -2.808642 -0.019597 1 0 0 0 0 0 0 628068
0.004462 0.004318 0.131112 -1.629083 -1.078595 -2.688024 -0.019628 1 0 0 0 0 0 0 629067
0.004432 0.004291 0.131053 -1.599093 -0.973899 -2.622824 -0.019659 1 0 0 0 0 0 0 630038
0.004398 0.004282 0.131011 -1.519460 -1.193089 -2.846232 -0.019691 1 0 0 0 0 0 0 631062
0.004364 0.004261 0.130957 -1.526366 -1.051656 -2.693905 -0.019722 1 0 0 0 0 0 0 632064
0.004341 0.004269 0.130896 -1.653055 -1.422465 -2.575709 -0.019752 1 0 0 0 0 0 0 633032
0.004294 0.004261 0.130846 -1.350338 -1.256398 -2.691531 -0.019784 1 0 0 0 0 0 0 634063
0.004255 0.004241 0.130789 -1.412335 -1.069531 -2.600521 -0.019815 1 0 0 0 0 0 0 635034
0.004216 0.004235 0.130748 -1.401879 -1.239512 -2.803361 -0.019847 1 0 0 0 0 0 0 636052
0.004180 0.004215 0.130694 -1.446416 -1.073702 -2.641592 -0.019878 1 0 0 0 0 0 0 637066
0.004141 0.004208 0.130625 -1.393149 -1.220237 -2.406092 -0.019908 1 0 0 0 0 0 0 638033
0.004101 0.004209 0.130580 -1.375678 -1.341456 -2.691688 -0.019940 1 0 0 0 0 0 0 639060
0.004066 0.004192 0.130524 -1.420793 -1.128686 -2.573686 -0.019972 1 0 0 0 0 0 0 640065
0.004013 0.004173 0.130476 -1.187440 -1.057953 -2.643134 -0.020003 1 0 0 0 0 0 0 641060
0.003986 0.004162 0.130428 -1.493991 -1.168779 -2.645383 -0.020034 1 0 0 0 0 0 0 642062
0.003951 0.004159 0.130360 -1.412589 -1.283759 -2.379852 -0.020065 1 0 0 0 0 0 0 643050
0.003914 0.004163 0.130316 -1.364748 -1.372692 -2.645747 -0.020097 1 0 0 0 0 0 0 644064
0.003879 0.004147 0.130261 -1.393922 -1.143020 -2.518623 -0.020127 1 0 0 0 0 0 0 645033
0.003847 0.004123 0.130201 -1.412867 -0.999593 -2.440695 -0.020159 1 0 0 0 0 0 0 646062
0.003805 0.004135 0.130149 -1.278254 -1.451091 -2.515441 -0.020191 1 0 0 0 0 0 0 647063
0.003768 0.004124 0.130091 -1.331633 -1.206419 -2.432304 -0.020224 1 0 0 0 0 0 0 648139
0.003734 0.004102 0.130031 -1.368260 -1.034692 -2.381685 -0.020255 1 0 0 0 0 0 0 649136
0.003692 0.004115 0.129978 -1.242609 -1.469008 -2.467730 -0.020287 1 0 0 0 0 0 0 650140
0.003655 0.004105 0.129919 -1.300262 -1.215794 -2.388216 -0.020318 1 0 0 0 0 0 0 651129
0.003602 0.004088 0.129870 -1.078958 -1.104185 -2.482278 -0.020349 1 0 0 0 0 0 0 652133
0.003575 0.004079 0.129821 -1.390265 -1.190897 -2.496490 -0.020380 1 0 0 0 0 0 0 653126
0.003540 0.004077 0.129753 -1.312718 -1.293548 -2.233037 -0.020411 1 0 0 0 0 0 0 654105
0.003502 0.004081 0.129709 -1.264866 -1.375833 -2.500956 -0.020443 1 0 0 0 0 0 0 655129
0.003468 0.004066 0.129653 -1.295180 -1.144357 -2.373097 -0.020473 1 0 0 0 0 0 0 656108
0.003431 0.004063 0.129613 -1.250745 -1.272965 -2.554248 -0.020504 1 0 0 0 0 0 0 657105
0.003391 0.004064 0.129548 -1.200203 -1.341206 -2.236267 -0.020536 1 0 0 0 0 0 0 658104
0.003352 0.004069 0.129505 -1.186242 -1.401675 -2.472850 -0.020567 1 0 0 0 0 0 0 659106
0.003316 0.004055 0.129450 -1.236533 -1.159825 -2.332091 -0.020599 1 0 0 0 0 0 0 660127
0.003284 0.004031 0.129390 -1.265944 -1.010351 -2.248279 -0.020630 1 0 0 0 0 0 0 661114
0.003247 0.004024 0.129349 -1.214438 -1.202413 -2.465388 -0.020661 1 0 0 0 0 0 0 662126
0.003228 0.004019 0.129303 -1.434644 -1.259283 -2.424109 -0.020692 1 0 0 0 0 0 0 663111
0.003198 0.004020 0.129236 -1.296435 -1.330211 -2.128003 -0.020724 1 0 0 0 0 0 0 664125
0.003163 0.004024 0.129192 -1.215012 -1.394930 -2.383591 -0.020755 1 0 0 0 0 0 0 665112
0.003145 0.004026 0.129145 -1.425112 -1.363806 -2.368242 -0.020786 1 0 0 0 0 0 0 666127
0.003101 0.004015 0.129100 -1.101201 -1.199468 -2.369197 -0.020817 1 0 0 0 0 0 0 667110
0.003078 0.004009 0.129052 -1.342486 -1.243383 -2.339897 -0.020848 1 0 0 0 0 0 0 668107
0.003032 0.003994 0.129007 -1.049334 -1.135428 -2.343171 -0.020878 1 0 0 0 0 0 0 669046
0.003009 0.003986 0.128959 -1.307314 -1.209207 -2.315881 -0.020909 1 0 0 0 0 0 0 670045
0.002977 0.003986 0.128922 -1.217903 -1.323838 -2.438651 -0.020940 1 0 0 0 0 0 0 671054
0.002946 0.003970 0.128869 -1.210195 -1.117636 -2.232403 -0.020971 1 0 0 0 0 0 0 672045
0.002911 0.003966 0.128830 -1.143749 -1.258773 -2.383149 -0.021003 1 0 0 0 0 0 0 673055
0.002892 0.003963 0.128785 -1.357432 -1.288946 -2.315465 -0.021034 1 0 0 0 0 0 0 674046
0.002863 0.003966 0.128749 -1.230686 -1.365836 -2.413622 -0.021065 1 0 0 0 0 0 0 675054
0.002827 0.003969 0.128685 -1.125057 -1.391765 -2.051722 -0.021096 1 0 0 0 0 0 0 676046
0.002790 0.003976 0.128642 -1.079328 -1.429452 -2.272917 -0.021128 1 0 0 0 0 0 0 677054
0.002770 0.003978 0.128596 -1.309486 -1.384880 -2.243887 -0.021159 1 0 0 0 0 0 0 678064
0.002741 0.003983 0.128559 -1.191261 -1.421629 -2.357072 -0.021190 1 0 0 0 0 0 0 679058
0.002731 0.003966 0.128526 -1.440758 -1.130636 -2.411146 -0.021222 1 0 0 0 0 0 0 680074
0.002692 0.003946 0.128485 -1.066513 -1.057635 -2.304670 -0.021253 1 0 0 0 0 0 0 681058
0.002672 0.003935 0.128440 -1.275007 -1.169704 -2.224769 -0.021284 1 0 0 0 0 0 0 682054
0.002642 0.003933 0.128403 -1.160367 -1.306071 -2.326073 -0.021315 1 0 0 0 0 0 0 683048
0.002606 0.003937 0.128370 -1.075078 -1.382618 -2.372243 -0.021346 1 0 0 0 0 0 0 684044
0.002609 0.003934 0.128347 -1.555588 -1.313929 -2.510856 -0.021378 1 0 0 0 0 0 0 685054
0.002590 0.003936 0.128319 -1.322579 -1.375689 -2.448203 -0.021409 1 0 0 0 0 0 0 686065
0.002579 0.003936 0.128278 -1.414089 -1.355129 -2.268840 -0.021441 1 0 0 0 0 0 0 687069
0.002540 0.003925 0.128234 -1.029728 -1.200902 -2.201444 -0.021472 1 0 0 0 0 0 0 688064
0.002506 0.003904 0.128209 -1.056934 -1.062416 -2.435916 -0.021503 1 0 0 0 0 0 0 689060
0.002488 0.003893 0.128169 -1.268778 -1.166696 -2.259929 -0.021534 1 0 0 0 0 0 0 690063
0.002460 0.003891 0.128135 -1.137224 -1.303505 -2.303604 -0.021566 1 0 0 0 0 0 0 691060
0.002431 0.003876 0.128113 -1.119798 -1.130576 -2.471985 -0.021596 1 0 0 0 0 0 0 692032
0.002416 0.003867 0.128075 -1.293164 -1.200749 -2.261347 -0.021628 1 0 0 0 0 0 0 693061
0.002389 0.003866 0.128041 -1.140917 -1.319181 -2.291081 -0.021659 1 0 0 0 0 0 0 694059
0.002366 0.003831 0.128000 -1.179884 -0.867955 -2.192249 -0.021690 1 0 0 0 0 0 0 695059
0.002335 0.003817 0.127965 -1.065314 -1.102883 -2.254621 -0.021722 1 0 0 0 0 0 0 696066
0.002299 0.003814 0.127932 -0.988816 -1.267203 -2.283131 -0.021753 1 0 0 0 0 0 0 697065
0.002286 0.003793 0.127900 -1.280486 -1.041089 -2.295127 -0.021784 1 0 0 0 0 0 0 698065
0.002260 0.003786 0.127869 -1.124442 -1.206342 -2.290566 -0.021816 1 0 0 0 0 0 0 699061
0.002227 0.003787 0.127837 -1.010958 -1.318735 -2.283728 -0.021846 1 0 0 0 0 0 0 700032
0.002216 0.003768 0.127806 -1.282770 -1.065605 -2.282037 -0.021878 1 0 0 0 0 0 0 701060
0.002190 0.003762 0.127775 -1.116777 -1.217204 -2.272116 -0.021909 1 0 0 0 0 0 0 702061
0.002163 0.003744 0.127754 -1.075907 -1.072489 -2.409305 -0.021940 1 0 0 0 0 0 0 703060
0.002149 0.003734 0.127716 -1.237303 -1.158725 -2.185884 -0.021971 1 0 0 0 0 0 0 704033
0.002122 0.003733 0.127682 -1.078952 -1.285331 -2.210400 -0.022002 1 0 0 0 0 0 0 705030
0.002095 0.003717 0.127661 -1.047704 -1.108066 -2.371690 -0.022034 1 0 0 0 0 0 0 706060
0.002080 0.003709 0.127622 -1.214352 -1.175614 -2.158128 -0.022065 1 0 0 0 0 0 0 707030
0.002039 0.003693 0.127579 -0.866930 -1.088339 -2.063659 -0.022097 1 0 0 0 0 0 0 708062
0.002019 0.003686 0.127563 -1.101540 -1.188974 -2.411620 -0.022128 1 0 0 0 0 0 0 709058
0.001993 0.003666 0.127518 -1.057182 -1.027778 -2.046473 -0.022159 1 0 0 0 0 0 0 710061
0.001967 0.003641 0.127492 -1.026992 -0.944986 -2.263200 -0.022191 1 0 0 0 0 0 0 711060
0.001934 0.003633 0.127462 -0.928526 -1.146093 -2.229770 -0.022221 1 0 0 0 0 0 0 712049
0.001931 0.003643 0.127430 -1.316830 -1.413435 -2.185339 -0.022253 1 0 0 0 0 0 0 713058
0.001901 0.003618 0.127400 -0.995153 -0.975881 -2.200833 -0.022284 1 0 0 0 0 0 0 714058
0.001881 0.003624 0.127378 -1.079785 -1.348431 -2.306226 -0.022315 1 0 0 0 0 0 0 715057
0.001856 0.003611 0.127330 -1.022374 -1.128019 -1.966072 -0.022347 1 0 0 0 0 0 0 716058
0.001829 0.003590 0.127304 -0.990690 -0.995100 -2.203655 -0.022378 1 0 0 0 0 0 0 717057
0.001796 0.003583 0.127274 -0.892098 -1.168628 -2.178687 -0.022409 1 0 0 0 0 0 0 718058
0.001779 0.003579 0.127232 -1.088944 -1.218120 -2.014179 -0.022440 1 0 0 0 0 0 0 719053
0.001756 0.003562 0.127208 -1.030998 -1.055744 -2.217172 -0.022471 1 0 0 0 0 0 0 720050
0.001745 0.003553 0.127169 -1.164038 -1.134923 -2.029989 -0.022503 1 0 0 0 0 0 0 721053
0.001719 0.003552 0.127134 -0.989032 -1.257463 -2.068006 -0.022534 1 0 0 0 0 0 0 722062
0.001692 0.003537 0.127112 -0.948450 -1.078604 -2.233870 -0.022565 1 0 0 0 0 0 0 723059
0.001678 0.003529 0.127074 -1.110905 -1.144906 -2.022188 -0.022597 1 0 0 0 0 0 0 724062
0.001652 0.003528 0.127039 -0.952756 -1.260726 -2.050031 -0.022628 1 0 0 0 0 0 0 725059
0.001629 0.003494 0.126998 -0.990086 -0.812195 -1.948028 -0.022659 1 0 0 0 0 0 0 726060
0.001598 0.003480 0.126963 -0.872814 -1.044326 -2.009997 -0.022690 1 0 0 0 0 0 0 727057
0.001569 0.003459 0.126940 -0.871330 -0.957540 -2.183887 -0.022721 1 0 0 0 0 0 0 728046
0.001554 0.003447 0.126902 -1.054436 -1.073358 -1.975100 -0.022753 1 0 0 0 0 0 0 729057
0.001518 0.003412 0.126869 -0.793475 -0.762351 -2.024931 -0.022784 1 0 0 0 0 0 0 730057
0.001500 0.003393 0.126826 -0.991803 -0.948264 -1.890398 -0.022815 1 0 0 0 0 0 0 731039
0.001471 0.003388 0.126791 -0.865642 -1.141102 -1.957914 -0.022847 1 0 0 0 0 0 0 732053
0.001462 0.003366 0.126758 -1.110046 -0.935409 -1.996009 -0.022877 1 0 0 0 0 0 0 733044
0.001424 0.003343 0.126716 -0.739765 -0.907297 -1.873999 -0.022909 1 0 0 0 0 0 0 734052
0.001404 0.003332 0.126671 -0.944754 -1.037705 -1.794573 -0.022940 1 0 0 0 0 0 0 735043
0.001381 0.003311 0.126645 -0.904226 -0.932917 -2.039609 -0.022972 1 0 0 0 0 0 0 736053
0.001354 0.003285 0.126595 -0.858353 -0.840200 -1.742788 -0.023003 1 0 0 0 0 0 0 737050
0.001327 0.003257 0.126568 -0.836660 -0.805376 -1.996793 -0.023034 1 0 0 0 0 0 0 738043
0.001313 0.003243 0.126527 -1.003678 -0.967062 -1.838067 -0.023065 1 0 0 0 0 0 0 739051
0.001273 0.003225 0.126483 -0.658152 -0.930480 -1.760127 -0.023096 1 0 0 0 0 0 0 740048
0.001258 0.003196 0.126447 -0.957067 -0.787031 -1.855110 -0.023127 1 0 0 0 0 0 0 741043
0.001236 0.003166 0.126394 -0.890627 -0.743743 -1.624194 -0.023159 1 0 0 0 0 0 0 742051
0.001211 0.003137 0.126365 -0.838547 -0.738815 -1.914370 -0.023190 1 0 0 0 0 0 0 743043
0.001198 0.003121 0.126324 -0.988322 -0.915678 -1.769972 -0.023221 1 0 0 0 0 0 0 744050
0.001158 0.003103 0.126279 -0.634544 -0.886932 -1.696445 -0.023253 1 0 0 0 0 0 0 745052
0.001144 0.003074 0.126243 -0.928450 -0.747028 -1.793579 -0.023284 1 0 0 0 0 0 0 746064
0.001122 0.003044 0.126190 -0.860098 -0.705867 -1.562731 -0.023316 1 0 0 0 0 0 0 747067
0.001092 0.003033 0.126150 -0.730298 -0.950242 -1.707342 -0.023347 1 0 0 0 0 0 0 748058
0.001082 0.003009 0.126116 -0.984534 -0.786598 -1.784133 -0.023377 1 0 0 0 0 0 0 749036
0.001044 0.002985 0.126074 -0.622870 -0.781620 -1.674388 -0.023409 1 0 0 0 0 0 0 750050
0.001024 0.002973 0.126027 -0.829970 -0.922091 -1.601679 -0.023441 1 0 0 0 0 0 0 751063
0.001006 0.002933 0.125981 -0.861904 -0.559113 -1.582235 -0.023480 1 0 0 0 0 0 0 752323
0.000997 0.002912 0.125934 -0.979411 -0.771901 -1.548487 -0.023503 1 0 0 0 0 0 0 753051
0.000978 0.002887 0.125907 -0.866322 -0.732985 -1.809887 -0.023534 1 0 0 0 0 0 0 754059
0.000955 0.002859 0.125857 -0.783383 -0.677663 -1.516643 -0.023565 1 0 0 0 0 0 0 755059
0.000949 0.002826 0.125819 -0.999416 -0.596208 -1.634579 -0.023597 1 0 0 0 0 0 0 756061
0.000945 0.002809 0.125775 -1.059094 -0.791259 -1.548447 -0.023628 1 0 0 0 0 0 0 757059
0.000910 0.002790 0.125729 -0.639413 -0.777381 -1.505762 -0.023659 1 0 0 0 0 0 0 758057
0.000898 0.002761 0.125692 -0.895704 -0.644253 -1.616182 -0.023690 1 0 0 0 0 0 0 759058
0.000878 0.002731 0.125639 -0.809869 -0.607400 -1.388572 -0.023722 1 0 0 0 0 0 0 760060
0.000848 0.002720 0.125599 -0.670421 -0.851885 -1.535570 -0.023753 1 0 0 0 0 0 0 761065
0.000825 0.002681 0.125555 -0.732341 -0.489990 -1.483231 -0.023783 1 0 0 0 0 0 0 762031
0.000814 0.002661 0.125508 -0.885156 -0.697932 -1.429184 -0.023816 1 0 0 0 0 0 0 763062
0.000788 0.002655 0.125471 -0.715943 -0.904322 -1.535874 -0.023847 1 0 0 0 0 0 0 764061
0.000781 0.002633 0.125438 -0.934562 -0.707109 -1.588110 -0.023878 1 0 0 0 0 0 0 765056
0.000763 0.002606 0.125385 -0.814743 -0.622061 -1.327659 -0.023909 1 0 0 0 0 0 0 766056
0.000760 0.002574 0.125346 -0.990146 -0.528828 -1.469002 -0.023939 1 0 0 0 0 0 0 767028
0.000758 0.002557 0.125301 -1.027754 -0.717913 -1.392451 -0.023972 1 0 0 0 0 0 0 768058
0.000744 0.002534 0.125275 -0.859837 -0.651547 -1.626960 -0.024003 1 0 0 0 0 0 0 769059
0.000722 0.002507 0.125226 -0.749281 -0.582997 -1.321137 -0.024034 1 0 0 0 0 0 0 770060
0.000711 0.002494 0.125177 -0.873737 -0.741659 -1.290329 -0.024065 1 0 0 0 0 0 0 771058
0.000712 0.002468 0.125139 -1.029903 -0.592145 -1.423200 -0.024097 1 0 0 0 0 0 0 772059
0.000678 0.002444 0.125095 -0.600708 -0.600465 -1.342340 -0.024128 1 0 0 0 0 0 0 773059
0.000662 0.002432 0.125049 -0.768221 -0.745672 -1.283393 -0.024159 1 0 0 0 0 0 0 774058
0.000659 0.002407 0.125012 -0.966175 -0.584826 -1.395221 -0.024191 1 0 0 0 0 0 0 775060
0.000638 0.002398 0.124978 -0.745533 -0.784700 -1.436151 -0.024221 1 0 0 0 0 0 0 776031
0.000633 0.002375 0.124946 -0.930322 -0.603510 -1.451803 -0.024253 1 0 0 0 0 0 0 777059
0.000617 0.002348 0.124894 -0.794196 -0.529414 -1.175678 -0.024284 1 0 0 0 0 0 0 778057
0.000589 0.002338 0.124855 -0.627153 -0.751575 -1.305510 -0.024315 1 0 0 0 0 0 0 779058
0.000581 0.002315 0.124821 -0.860154 -0.578350 -1.375406 -0.024347 1 0 0 0 0 0 0 780058
0.000577 0.002302 0.124777 -0.935223 -0.704678 -1.252049 -0.024378 1 0 0 0 0 0 0 781058
0.000580 0.002277 0.124742 -1.044646 -0.542482 -1.328650 -0.024409 1 0 0 0 0 0 0 782058
0.000562 0.002269 0.124709 -0.776246 -0.742424 -1.355783 -0.024440 1 0 0 0 0 0 0 783058
0.000540 0.002249 0.124656 -0.676469 -0.612927 -1.089465 -0.024472 1 0 0 0 0 0 0 784066
0.000528 0.002239 0.124606 -0.810737 -0.719397 -1.085357 -0.024503 1 0 0 0 0 0 0 785045
0.000528 0.002215 0.124568 -0.971876 -0.541940 -1.228323 -0.024534 1 0 0 0 0 0 0 786056
0.000509 0.002207 0.124534 -0.731754 -0.732947 -1.281398 -0.024565 1 0 0 0 0 0 0 787050
0.000499 0.002203 0.124491 -0.830512 -0.795516 -1.156099 -0.024597 1 0 0 0 0 0 0 788061
0.000475 0.002205 0.124455 -0.645482 -0.887123 -1.225754 -0.024628 1 0 0 0 0 0 0 789058
0.000462 0.002205 0.124411 -0.780218 -0.877746 -1.117473 -0.024659 1 0 0 0 0 0 0 790056
0.000462 0.002187 0.124375 -0.945990 -0.621207 -1.200814 -0.024690 1 0 0 0 0 0 0 791055
0.000442 0.002181 0.124342 -0.709121 -0.770642 -1.230124 -0.024722 1 0 0 0 0 0 0 792057
0.000432 0.002178 0.124299 -0.809350 -0.812432 -1.096035 -0.024753 1 0 0 0 0 0 0 793054
0.000414 0.002162 0.124274 -0.700230 -0.646320 -1.307282 -0.024784 1 0 0 0 0 0 0 794057
0.000404 0.002154 0.124234 -0.806963 -0.723186 -1.122742 -0.024815 1 0 0 0 0 0 0 795060
0.000400 0.002149 0.124188 -0.877190 -0.779433 -1.021273 -0.024846 1 0 0 0 0 0 0 796046
0.000384 0.002132 0.124163 -0.732845 -0.625283 -1.254901 -0.024878 1 0 0 0 0 0 0 797046
0.000376 0.002124 0.124122 -0.819913 -0.708341 -1.079320 -0.024909 1 0 0 0 0 0 0 798052
0.000358 0.002105 0.124098 -0.698392 -0.582759 -1.264243 -0.024940 1 0 0 0 0 0 0 799042
0.000349 0.002095 0.124058 -0.798406 -0.681987 -1.069276 -0.024974 1 0 0 0 0 0 0 800127
0.000331 0.002076 0.124034 -0.683443 -0.564728 -1.246919 -0.025005 1 0 0 0 0 0 0 801108
0.000335 0.002080 0.124005 -0.969689 -0.863381 -1.182173 -0.025036 1 0 0 0 0 0 0 802127
0.000324 0.002068 0.123984 -0.787889 -0.674261 -1.290068 -0.025067 1 0 0 0 0 0 0 803123
0.000318 0.002061 0.123946 -0.841696 -0.725142 -1.055890 -0.025098 1 0 0 0 0 0 0 804109
0.000302 0.002044 0.123923 -0.702217 -0.582433 -1.218514 -0.025130 1 0 0 0 0 0 0 805125
0.000307 0.002049 0.123893 -0.975733 -0.867965 -1.148327 -0.025161 1 0 0 0 0 0 0 806108
0.000296 0.002037 0.123873 -0.787855 -0.672633 -1.254072 -0.025192 1 0 0 0 0 0 0 807123
0.000291 0.002030 0.123834 -0.838570 -0.720344 -1.019031 -0.025223 1 0 0 0 0 0 0 808108
0.000288 0.002028 0.123821 -0.880259 -0.770991 -1.314547 -0.025255 1 0 0 0 0 0 0 809126
0.000273 0.002012 0.123806 -0.720313 -0.602146 -1.325025 -0.025286 1 0 0 0 0 0 0 810106
0.000279 0.002018 0.123780 -0.982034 -0.873267 -1.167105 -0.025317 1 0 0 0 0 0 0 811123
0.000268 0.002006 0.123760 -0.788427 -0.671415 -1.237961 -0.025348 1 0 0 0 0 0 0 812099
0.000269 0.001981 0.123733 -0.910832 -0.469297 -1.134896 -0.025378 1 0 0 0 0 0 0 813052
0.000263 0.001988 0.123713 -0.848325 -0.855989 -1.206045 -0.025409 1 0 0 0 0 0 0 814041
0.000247 0.001976 0.123696 -0.695336 -0.663182 -1.250516 -0.025440 1 0 0 0 0 0 0 815049
0.000258 0.001966 0.123679 -1.040623 -0.655691 -1.260891 -0.025471 1 0 0 0 0 0 0 816041
0.000258 0.001980 0.123663 -0.932257 -0.968265 -1.254781 -0.025503 1 0 0 0 0 0 0 817051
0.000244 0.001972 0.123647 -0.740706 -0.722113 -1.259928 -0.025534 1 0 0 0 0 0 0 818050
0.000237 0.001968 0.123641 -0.809099 -0.748535 -1.393434 -0.025565 1 0 0 0 0 0 0 819050
0.000215 0.001971 0.123618 -0.603237 -0.828268 -1.176523 -0.025597 1 0 0 0 0 0 0 820055
0.000223 0.001967 0.123600 -0.983101 -0.764484 -1.207495 -0.025637 1 0 0 0 0 0 0 821364
0.000213 0.001951 0.123584 -0.789939 -0.587703 -1.230129 -0.025659 1 0 0 0 0 0 0 822041
0.000203 0.001961 0.123567 -0.758554 -0.921014 -1.225848 -0.025690 1 0 0 0 0 0 0 823056
0.000197 0.001967 0.123561 -0.822271 -0.890471 -1.364938 -0.025721 1 0 0 0 0 0 0 824049
0.000195 0.001970 0.123559 -0.862503 -0.854974 -1.429303 -0.025753 1 0 0 0 0 0 0 825056
0.000180 0.001956 0.123548 -0.701757 -0.640901 -1.320832 -0.025784 1 0 0 0 0 0 0 826054
0.000186 0.001964 0.123523 -0.962474 -0.889066 -1.117435 -0.025816 1 0 0 0 0 0 0 827063
0.000175 0.001953 0.123505 -0.768833 -0.676683 -1.171197 -0.025846 1 0 0 0 0 0 0 828030
0.000170 0.001948 0.123498 -0.817239 -0.725804 -1.334035 -0.025878 1 0 0 0 0 0 0 829058
0.000168 0.001945 0.123496 -0.856318 -0.765148 -1.407007 -0.025908 1 0 0 0 0 0 0 830028
0.000166 0.001944 0.123495 -0.877858 -0.786371 -1.435456 -0.025940 1 0 0 0 0 0 0 831057
0.000152 0.001929 0.123485 -0.707253 -0.603158 -1.312810 -0.025972 1 0 0 0 0 0 0 832057
0.000139 0.001940 0.123470 -0.706861 -0.928869 -1.242447 -0.026003 1 0 0 0 0 0 0 833056
0.000133 0.001945 0.123465 -0.788015 -0.894639 -1.356727 -0.026034 1 0 0 0 0 0 0 834057
0.000116 0.001934 0.123453 -0.655205 -0.663233 -1.278036 -0.026066 1 0 0 0 0 0 0 835063
0.000108 0.001928 0.123449 -0.748789 -0.715975 -1.369510 -0.026096 1 0 0 0 0 0 0 836031
0.000104 0.001925 0.123447 -0.812064 -0.758935 -1.414925 -0.026128 1 0 0 0 0 0 0 837058
0.000102 0.001924 0.123447 -0.845792 -0.782224 -1.433277 -0.026159 1 0 0 0 0 0 0 838052
0.000120 0.001918 0.123437 -1.119373 -0.732414 -1.303059 -0.026190 1 0 0 0 0 0 0 839056
0.000110 0.001920 0.123412 -0.777101 -0.815282 -1.099154 -0.026221 1 0 0 0 0 0 0 840028
0.000105 0.001921 0.123403 -0.807772 -0.818460 -1.283610 -0.026253 1 0 0 0 0 0 0 841054
0.000102 0.001921 0.123400 -0.843694 -0.815211 -1.375502 -0.026284 1 0 0 0 0 0 0 842056
0.000101 0.001921 0.123399 -0.864180 -0.813039 -1.411661 -0.026315 1 0 0 0 0 0 0 843055
0.000087 0.001907 0.123389 -0.693298 -0.618050 -1.291533 -0.026347 1 0 0 0 0 0 0 844057
0.000080 0.001900 0.123385 -0.766941 -0.691120 -1.367162 -0.026378 1 0 0 0 0 0 0 845056
0.000076 0.001896 0.123384 -0.820116 -0.744478 -1.406739 -0.026409 1 0 0 0 0 0 0 846056
0.000074 0.001895 0.123383 -0.848793 -0.773071 -1.423018 -0.026440 1 0 0 0 0 0 0 847055
0.000073 0.001894 0.123383 -0.863803 -0.787909 -1.429992 -0.026472 1 0 0 0 0 0 0 848057
0.000059 0.001879 0.123373 -0.690063 -0.601727 -1.299110 -0.026503 1 0 0 0 0 0 0 849053
0.000052 0.001871 0.123370 -0.762163 -0.679182 -1.371050 -0.026534 1 0 0 0 0 0 0 850054
0.000049 0.001868 0.123368 -0.814543 -0.734748 -1.409306 -0.026565 1 0 0 0 0 0 0 851045
0.000047 0.001866 0.123368 -0.842837 -0.764451 -1.425133 -0.026597 1 0 0 0 0 0 0 852057
0.000041 0.001883 0.123357 -0.783266 -1.026375 -1.286997 -0.026628 1 0 0 0 0 0 0 853055
0.000024 0.001878 0.123343 -0.637096 -0.749916 -1.230924 -0.026659 1 0 0 0 0 0 0 854053
0.000016 0.001875 0.123338 -0.729359 -0.760178 -1.342092 -0.026690 1 0 0 0 0 0 0 855057
0.000012 0.001874 0.123336 -0.792454 -0.779755 -1.395481 -0.026722 1 0 0 0 0 0 0 856055
0.000009 0.001873 0.123336 -0.826159 -0.791136 -1.416751 -0.026753 1 0 0 0 0 0 0 857056
0.000008 0.001873 0.123335 -0.843663 -0.797314 -1.425476 -0.026784 1 0 0 0 0 0 0 858055
0.000008 0.001873 0.123335 -0.852939 -0.800805 -1.429635 -0.026815 1 0 0 0 0 0 0 859044
-0.000006 0.001858 0.123325 -0.676455 -0.609101 -1.297519 -0.026847 1 0 0 0 0 0 0 860069
-0.000013 0.001851 0.123322 -0.746931 -0.683603 -1.369183 -0.026878 1 0 0 0 0 0 0 861069
-0.000016 0.001847 0.123321 -0.798495 -0.737708 -1.407347 -0.026909 1 0 0 0 0 0 0 862064
-0.000018 0.001846 0.123320 -0.826364 -0.766652 -1.423111 -0.026941 1 0 0 0 0 0 0 863065
-0.000032 0.001830 0.123310 -0.659352 -0.587793 -1.295012 -0.026972 1 0 0 0 0 0 0 864066
-0.000040 0.001823 0.123306 -0.734511 -0.668617 -1.368232 -0.027003 1 0 0 0 0 0 0 865065
-0.000043 0.001819 0.123305 -0.788398 -0.725847 -1.406958 -0.027034 1 0 0 0 0 0 0 866063
-0.000045 0.001817 0.123305 -0.817436 -0.756350 -1.422915 -0.027066 1 0 0 0 0 0 0 867065
-0.000046 0.001816 0.123304 -0.832590 -0.772135 -1.429738 -0.027097 1 0 0 0 0 0 0 868065
-0.000060 0.001801 0.123294 -0.659150 -0.586645 -1.298203 -0.027128 1 0 0 0 0 0 0 869064
-0.000067 0.001794 0.123291 -0.730970 -0.664069 -1.370317 -0.027159 1 0 0 0 0 0 0 870064
-0.000070 0.001790 0.123289 -0.783167 -0.719574 -1.408625 -0.027190 1 0 0 0 0 0 0 871039
-0.000072 0.001788 0.123289 -0.811392 -0.749293 -1.424539 -0.027223 1 0 0 0 0 0 0 872107
-0.000086 0.001773 0.123279 -0.644688 -0.570907 -1.296151 -0.027255 1 0 0 0 0 0 0 873120
-0.000075 0.001761 0.123265 -0.976183 -0.589774 -1.231769 -0.027286 1 0 0 0 0 0 0 874104
-0.000069 0.001755 0.123260 -0.934853 -0.670909 -1.341802 -0.027317 1 0 0 0 0 0 0 875120
-0.000071 0.001770 0.123248 -0.819698 -0.964995 -1.250034 -0.027348 1 0 0 0 0 0 0 876105
-0.000072 0.001778 0.123243 -0.825198 -0.898933 -1.346115 -0.027380 1 0 0 0 0 0 0 877118
-0.000073 0.001782 0.123242 -0.834732 -0.844338 -1.393851 -0.027411 1 0 0 0 0 0 0 878105
-0.000087 0.001769 0.123231 -0.659219 -0.621358 -1.277834 -0.027442 1 0 0 0 0 0 0 879121
-0.000094 0.001763 0.123227 -0.729898 -0.679518 -1.355673 -0.027473 1 0 0 0 0 0 0 880106
-0.000097 0.001760 0.123226 -0.781544 -0.725390 -1.396071 -0.027505 1 0 0 0 0 0 0 881120
-0.000099 0.001758 0.123194 -0.810188 -0.741295 -0.994498 -0.027536 1 0 0 0 0 0 0 882104
-0.000100 0.001757 0.123183 -0.824218 -0.760174 -1.217711 -0.027567 1 0 0 0 0 0 0 883120
-0.000100 0.001757 0.123179 -0.831784 -0.769402 -1.333957 -0.027598 1 0 0 0 0 0 0 884101
-0.000101 0.001757 0.123178 -0.836069 -0.773757 -1.379626 -0.027628 1 0 0 0 0 0 0 885048
-0.000114 0.001742 0.123167 -0.657425 -0.582528 -1.261743 -0.027659 1 0 0 0 0 0 0 886038
-0.000121 0.001735 0.123163 -0.726334 -0.656635 -1.338996 -0.027690 1 0 0 0 0 0 0 887039
-0.000124 0.001731 0.123162 -0.777066 -0.710471 -1.379125 -0.027721 1 0 0 0 0 0 0 888047
-0.000126 0.001729 0.123131 -0.805383 -0.730511 -0.977283 -0.027752 1 0 0 0 0 0 0 889039
-0.000127 0.001728 0.123119 -0.819082 -0.751285 -1.200469 -0.027784 1 0 0 0 0 0 0 890047
-0.000127 0.001727 0.123115 -0.826500 -0.761447 -1.316690 -0.027815 1 0 0 0 0 0 0 891037
-0.000127 0.001727 0.123114 -0.830772 -0.766353 -1.362411 -0.027846 1 0 0 0 0 0 0 892049
-0.000141 0.001713 0.123104 -0.652206 -0.575474 -1.244298 -0.027878 1 0 0 0 0 0 0 893047
-0.000148 0.001706 0.123100 -0.721010 -0.649612 -1.321601 -0.027909 1 0 0 0 0 0 0 894056
-0.000157 0.001720 0.123088 -0.697439 -0.950111 -1.216778 -0.027940 1 0 0 0 0 0 0 895049
-0.000175 0.001714 0.123073 -0.571059 -0.695046 -1.172331 -0.027971 1 0 0 0 0 0 0 896050
-0.000165 0.001706 0.123058 -0.928870 -0.653371 -1.150777 -0.028003 1 0 0 0 0 0 0 897050
-0.000160 0.001702 0.123053 -0.901501 -0.701651 -1.277019 -0.028034 1 0 0 0 0 0 0 898055
-0.000157 0.001700 0.123051 -0.867739 -0.732275 -1.335862 -0.028065 1 0 0 0 0 0 0 899048
-0.000169 0.001684 0.123040 -0.668271 -0.554993 -1.223168 -0.028097 1 0 0 0 0 0 0 900056
-0.000175 0.001677 0.123036 -0.726216 -0.635767 -1.302575 -0.028128 1 0 0 0 0 0 0 901052
-0.000173 0.001654 0.123014 -0.846738 -0.437732 -1.069826 -0.028159 1 0 0 0 0 0 0 902048
-0.000172 0.001643 0.123007 -0.843280 -0.564214 -1.227788 -0.028190 1 0 0 0 0 0 0 903044
-0.000177 0.001656 0.122993 -0.761584 -0.895951 -1.163641 -0.028221 1 0 0 0 0 0 0 904044
-0.000179 0.001662 0.122989 -0.785021 -0.850228 -1.270351 -0.028253 1 0 0 0 0 0 0 905053
-0.000194 0.001651 0.122977 -0.622738 -0.612728 -1.185830 -0.028284 1 0 0 0 0 0 0 906055
-0.000201 0.001646 0.122973 -0.699993 -0.660854 -1.276494 -0.028315 1 0 0 0 0 0 0 907054
-0.000205 0.001643 0.122971 -0.754928 -0.701362 -1.321418 -0.028347 1 0 0 0 0 0 0 908056
-0.000201 0.001623 0.122950 -0.859885 -0.468420 -1.065622 -0.028378 1 0 0 0 0 0 0 909051
-0.000199 0.001612 0.122943 -0.847100 -0.575855 -1.214526 -0.028409 1 0 0 0 0 0 0 910054
-0.000204 0.001626 0.122930 -0.760620 -0.897947 -1.147042 -0.028440 1 0 0 0 0 0 0 911055
-0.000219 0.001618 0.122915 -0.600790 -0.654377 -1.116308 -0.028472 1 0 0 0 0 0 0 912055
-0.000208 0.001610 0.122899 -0.941138 -0.618070 -1.099919 -0.028503 1 0 0 0 0 0 0 913047
-0.000203 0.001606 0.122894 -0.905206 -0.668799 -1.227928 -0.028533 1 0 0 0 0 0 0 914024
-0.000213 0.001590 0.122882 -0.686475 -0.507695 -1.151107 -0.028565 1 0 0 0 0 0 0 915053
-0.000219 0.001581 0.122877 -0.732600 -0.596480 -1.244695 -0.028597 1 0 0 0 0 0 0 916055
-0.000221 0.001577 0.122876 -0.771705 -0.657549 -1.290631 -0.028628 1 0 0 0 0 0 0 917053
-0.000236 0.001561 0.122865 -0.612568 -0.496961 -1.172580 -0.028659 1 0 0 0 0 0 0 918053
-0.000244 0.001553 0.122862 -0.690598 -0.585664 -1.250514 -0.028690 1 0 0 0 0 0 0 919053
-0.000228 0.001544 0.122850 -1.002039 -0.584948 -1.153070 -0.028721 1 0 0 0 0 0 0 920038
-0.000239 0.001544 0.122825 -0.682139 -0.694833 -0.959334 -0.028753 1 0 0 0 0 0 0 921051
-0.000245 0.001544 0.122816 -0.721788 -0.709883 -1.148462 -0.028783 1 0 0 0 0 0 0 922024
-0.000248 0.001544 0.122813 -0.762208 -0.712640 -1.241776 -0.028815 1 0 0 0 0 0 0 923057
-0.000244 0.001525 0.122792 -0.860515 -0.458922 -1.003791 -0.028847 1 0 0 0 0 0 0 924053
-0.000242 0.001516 0.122784 -0.844310 -0.555019 -1.159468 -0.028878 1 0 0 0 0 0 0 925051
-0.000241 0.001511 0.122781 -0.830296 -0.624651 -1.239132 -0.028909 1 0 0 0 0 0 0 926055
-0.000254 0.001495 0.122770 -0.642629 -0.468884 -1.133827 -0.028940 1 0 0 0 0 0 0 927051
-0.000266 0.001505 0.122756 -0.631885 -0.806492 -1.071926 -0.028972 1 0 0 0 0 0 0 928053
-0.000272 0.001510 0.122750 -0.706908 -0.778238 -1.188625 -0.029003 1 0 0 0 0 0 0 929049
-0.000288 0.001498 0.122738 -0.572529 -0.551460 -1.107668 -0.029034 1 0 0 0 0 0 0 930049
-0.000296 0.001493 0.122734 -0.663268 -0.604363 -1.200155 -0.029064 1 0 0 0 0 0 0 931023
-0.000281 0.001485 0.122723 -0.981112 -0.585528 -1.108052 -0.029097 1 0 0 0 0 0 0 932066
-0.000287 0.001467 0.122708 -0.738874 -0.439655 -1.060416 -0.029128 1 0 0 0 0 0 0 933062
-0.000290 0.001458 0.122703 -0.752820 -0.540209 -1.175516 -0.029159 1 0 0 0 0 0 0 934066
-0.000292 0.001454 0.122701 -0.773800 -0.607494 -1.230044 -0.029190 1 0 0 0 0 0 0 935054
-0.000292 0.001452 0.122701 -0.786152 -0.642943 -1.251477 -0.029222 1 0 0 0 0 0 0 936063
-0.000306 0.001436 0.122690 -0.612571 -0.468564 -1.123019 -0.029253 1 0 0 0 0 0 0 937063
-0.000319 0.001447 0.122676 -0.608702 -0.796560 -1.053023 -0.029284 1 0 0 0 0 0 0 938065
-0.000325 0.001452 0.122671 -0.687025 -0.763501 -1.166744 -0.029315 1 0 0 0 0 0 0 939045
-0.000341 0.001441 0.122659 -0.554501 -0.534559 -1.084371 -0.029347 1 0 0 0 0 0 0 940064
-0.000350 0.001435 0.122655 -0.645928 -0.586135 -1.176627 -0.029378 1 0 0 0 0 0 0 941061
-0.000335 0.001428 0.122643 -0.964078 -0.566610 -1.084405 -0.029409 1 0 0 0 0 0 0 942061
-0.000327 0.001424 0.122639 -0.902441 -0.612916 -1.173531 -0.029441 1 0 0 0 0 0 0 943062
-0.000337 0.001408 0.122627 -0.669907 -0.449081 -1.080664 -0.029472 1 0 0 0 0 0 0 944063
-0.000342 0.001400 0.122623 -0.708243 -0.535666 -1.169153 -0.029503 1 0 0 0 0 0 0 945062
-0.000344 0.001396 0.122622 -0.743363 -0.595582 -1.213203 -0.029534 1 0 0 0 0 0 0 946053
-0.000359 0.001380 0.122611 -0.582811 -0.435029 -1.093471 -0.029566 1 0 0 0 0 0 0 947061
-0.000372 0.001390 0.122597 -0.585357 -0.769805 -1.026922 -0.029597 1 0 0 0 0 0 0 948052
-0.000378 0.001395 0.122591 -0.666826 -0.740131 -1.141815 -0.029628 1 0 0 0 0 0 0 949060
-0.000381 0.001398 0.122590 -0.716114 -0.705338 -1.196862 -0.029659 1 0 0 0 0 0 0 950051
-0.000396 0.001385 0.122579 -0.561992 -0.493776 -1.081033 -0.029691 1 0 0 0 0 0 0 951060
-0.000404 0.001378 0.122575 -0.641564 -0.555713 -1.160506 -0.029721 1 0 0 0 0 0 0 952050
-0.000407 0.001375 0.122574 -0.697508 -0.603272 -1.201305 -0.029753 1 0 0 0 0 0 0 953060
-0.000404 0.001355 0.122553 -0.803752 -0.375046 -0.942547 -0.029784 1 0 0 0 0 0 0 954059
-0.000402 0.001345 0.122545 -0.790751 -0.483133 -1.091232 -0.029815 1 0 0 0 0 0 0 955049
-0.000401 0.001340 0.122543 -0.778318 -0.558771 -1.168338 -0.029847 1 0 0 0 0 0 0 956055
-0.000401 0.001337 0.122542 -0.771953 -0.598718 -1.198678 -0.029877 1 0 0 0 0 0 0 957036
-0.000400 0.001336 0.122542 -0.769178 -0.619128 -1.210437 -0.029909 1 0 0 0 0 0 0 958045
-0.000419 0.001339 0.122521 -0.514290 -0.684458 -0.933205 -0.029940 1 0 0 0 0 0 0 959036
-0.000428 0.001341 0.122513 -0.607198 -0.671210 -1.081394 -0.029971 1 0 0 0 0 0 0 960046
-0.000433 0.001342 0.122511 -0.676286 -0.659440 -1.158856 -0.030002 1 0 0 0 0 0 0 961036
-0.000435 0.001343 0.122510 -0.713579 -0.653088 -1.189436 -0.030035 1 0 0 0 0 0 0 962070
-0.000450 0.001329 0.122499 -0.552962 -0.457951 -1.063422 -0.030065 1 0 0 0 0 0 0 963037
-0.000457 0.001322 0.122495 -0.628987 -0.528074 -1.139479 -0.030096 1 0 0 0 0 0 0 964051
-0.000461 0.001318 0.122494 -0.683114 -0.579735 -1.179022 -0.030127 1 0 0 0 0 0 0 965044
-0.000463 0.001317 0.122494 -0.712170 -0.607369 -1.194948 -0.030159 1 0 0 0 0 0 0 966046
-0.000464 0.001316 0.122493 -0.727263 -0.621598 -1.201478 -0.030190 1 0 0 0 0 0 0 967037
-0.000477 0.001301 0.122483 -0.555428 -0.437039 -1.066674 -0.030221 1 0 0 0 0 0 0 968043
-0.000490 0.001312 0.122469 -0.551767 -0.759337 -0.995122 -0.030252 1 0 0 0 0 0 0 969044
-0.000496 0.001318 0.122464 -0.629875 -0.723436 -1.108153 -0.030283 1 0 0 0 0 0 0 970029
-0.000499 0.001321 0.122462 -0.677474 -0.685572 -1.162500 -0.030315 1 0 0 0 0 0 0 971044
-0.000501 0.001322 0.122461 -0.702555 -0.664756 -1.183795 -0.030346 1 0 0 0 0 0 0 972045
-0.000496 0.001304 0.122441 -0.792233 -0.400822 -0.916717 -0.030377 1 0 0 0 0 0 0 973042
-0.000493 0.001295 0.122433 -0.770361 -0.490440 -1.062517 -0.030408 1 0 0 0 0 0 0 974024
-0.000492 0.001290 0.122431 -0.753503 -0.556850 -1.138552 -0.030440 1 0 0 0 0 0 0 975042
-0.000492 0.001288 0.122430 -0.744929 -0.592213 -1.168480 -0.030471 1 0 0 0 0 0 0 976041
-0.000491 0.001287 0.122430 -0.741016 -0.610314 -1.180035 -0.030502 1 0 0 0 0 0 0 977042
-0.000491 0.001287 0.122430 -0.739453 -0.619637 -1.184903 -0.030534 1 0 0 0 0 0 0 978038
-0.000504 0.001272 0.122419 -0.559356 -0.432714 -1.049281 -0.030565 1 0 0 0 0 0 0 979049
-0.000511 0.001265 0.122416 -0.625285 -0.506676 -1.122127 -0.030596 1 0 0 0 0 0 0 980046
-0.000514 0.001261 0.122414 -0.674336 -0.560265 -1.160539 -0.030628 1 0 0 0 0 0 0 981044
-0.000516 0.001260 0.122414 -0.700865 -0.588851 -1.176045 -0.030659 1 0 0 0 0 0 0 982045
-0.000530 0.001244 0.122404 -0.535031 -0.411715 -1.044114 -0.030690 1 0 0 0 0 0 0 983041
-0.000537 0.001237 0.122400 -0.608025 -0.490465 -1.118352 -0.030721 1 0 0 0 0 0 0 984025
-0.000546 0.001251 0.122388 -0.586743 -0.793531 -1.012779 -0.030752 1 0 0 0 0 0 0 985041
-0.000551 0.001259 0.122384 -0.641834 -0.733198 -1.102925 -0.030784 1 0 0 0 0 0 0 986039
-0.000553 0.001263 0.122382 -0.676493 -0.681740 -1.148071 -0.030815 1 0 0 0 0 0 0 987041
-0.000554 0.001264 0.122382 -0.694933 -0.653996 -1.165994 -0.030846 1 0 0 0 0 0 0 988043
-0.000568 0.001251 0.122371 -0.525045 -0.448354 -1.034789 -0.030877 1 0 0 0 0 0 0 989038
-0.000575 0.001244 0.122368 -0.595881 -0.512761 -1.109390 -0.030909 1 0 0 0 0 0 0 990041
-0.000579 0.001241 0.122366 -0.647367 -0.561534 -1.148425 -0.030940 1 0 0 0 0 0 0 991039
-0.000594 0.001225 0.122355 -0.495588 -0.395991 -1.025592 -0.030971 1 0 0 0 0 0 0 992042
-0.000601 0.001217 0.122352 -0.575578 -0.480487 -1.103332 -0.031002 1 0 0 0 0 0 0 993040
-0.000605 0.001214 0.122350 -0.631623 -0.539308 -1.143462 -0.031033 1 0 0 0 0 0 0 994022
-0.000607 0.001212 0.122350 -0.661667 -0.570501 -1.159567 -0.031065 1 0 0 0 0 0 0 995038
-0.000608 0.001211 0.122350 -0.677218 -0.586505 -1.166120 -0.031096 1 0 0 0 0 0 0 996039
-0.000608 0.001210 0.122350 -0.685366 -0.594791 -1.169195 -0.031127 1 0 0 0 0 0 0 997041
-0.000622 0.001196 0.122339 -0.510342 -0.407561 -1.032329 -0.031159 1 0 0 0 0 0 0 998037
-0.000634 0.001207 0.122325 -0.504608 -0.728162 -0.960600 -0.031190 1 0 0 0 0 0 0 999040
-0.000640 0.001212 0.122320 -0.581378 -0.691407 -1.073449 -0.031221 1 0 0 0 0 0 1 39
-0.000643 0.001215 0.122318 -0.628321 -0.653128 -1.127637 -0.031252 1 0 0 0 0 0 1 1039
-0.000658 0.001203 0.122307 -0.473696 -0.440458 -1.010011 -0.031284 1 0 0 0 0 0 1 2038
-0.000666 0.001196 0.122304 -0.551946 -0.500855 -1.089794 -0.031315 1 0 0 0 0 0 1 3041
-0.000669 0.001193 0.122302 -0.607148 -0.547563 -1.130666 -0.031346 1 0 0 0 0 0 1 4045
-0.000671 0.001191 0.122302 -0.636723 -0.572697 -1.146986 -0.031378 1 0 0 0 0 0 1 5044
-0.000686 0.001177 0.122291 -0.472740 -0.394093 -1.014631 -0.031409 1 0 0 0 0 0 1 6041
-0.000693 0.001169 0.122288 -0.546111 -0.471671 -1.089207 -0.031439 1 0 0 0 0 0 1 7023
-0.000696 0.001165 0.122286 -0.598846 -0.527039 -1.128265 -0.031471 1 0 0 0 0 0 1 8040
-0.000698 0.001164 0.122286 -0.627176 -0.556496 -1.143923 -0.031502 1 0 0 0 0 0 1 9038
-0.000712 0.001148 0.122275 -0.462640 -0.380120 -1.011193 -0.031534 1 0 0 0 0 0 1 10039
-0.000725 0.001159 0.122261 -0.461909 -0.705936 -0.941192 -0.031565 1 0 0 0 0 0 1 11039
-0.000731 0.001165 0.122256 -0.541039 -0.671785 -1.054655 -0.031596 1 0 0 0 0 0 1 12043
-0.000734 0.001167 0.122254 -0.589150 -0.634793 -1.108991 -0.031627 1 0 0 0 0 0 1 13039
-0.000736 0.001169 0.122254 -0.614471 -0.614402 -1.130178 -0.031658 1 0 0 0 0 0 1 14021
-0.000750 0.001155 0.122243 -0.448426 -0.412785 -0.999321 -0.031690 1 0 0 0 0 0 1 15038
-0.000757 0.001149 0.122239 -0.520542 -0.478652 -1.074596 -0.031721 1 0 0 0 0 0 1 16030
-0.000761 0.001145 0.122238 -0.572638 -0.528130 -1.113871 -0.031752 1 0 0 0 0 0 1 17037
-0.000762 0.001144 0.122238 -0.600642 -0.554640 -1.129600 -0.031783 1 0 0 0 0 0 1 18030
-0.000776 0.001129 0.122227 -0.436052 -0.376896 -0.996635 -0.031815 1 0 0 0 0 0 1 19037
-0.000789 0.001140 0.122213 -0.435151 -0.701851 -0.926649 -0.031846 1 0 0 0 0 0 1 20029
-0.000795 0.001145 0.122208 -0.514067 -0.667327 -1.040126 -0.031877 1 0 0 0 0 0 1 21029
-0.000799 0.001148 0.122206 -0.562084 -0.630175 -1.094473 -0.031909 1 0 0 0 0 0 1 22037
-0.000813 0.001135 0.122195 -0.408328 -0.418364 -0.976195 -0.031940 1 0 0 0 0 0 1 23029
-0.000821 0.001129 0.122191 -0.486495 -0.478758 -1.056226 -0.031971 1 0 0 0 0 0 1 24038
-0.000825 0.001125 0.122190 -0.541601 -0.525419 -1.097147 -0.032002 1 0 0 0 0 0 1 25028
-0.000826 0.001124 0.122189 -0.571113 -0.550529 -1.113466 -0.032034 1 0 0 0 0 0 1 26038
-0.000827 0.001123 0.122189 -0.586370 -0.563458 -1.120019 -0.032065 1 0 0 0 0 0 1 27029
-0.000841 0.001109 0.122179 -0.415393 -0.378936 -0.983468 -0.032096 1 0 0 0 0 0 1 28050
-0.000848 0.001101 0.122175 -0.484686 -0.453135 -1.057022 -0.032128 1 0 0 0 0 0 1 29047
-0.000851 0.001098 0.122174 -0.535325 -0.506745 -1.095682 -0.032159 1 0 0 0 0 0 1 30051
-0.000853 0.001096 0.122173 -0.562603 -0.535327 -1.111196 -0.032191 1 0 0 0 0 0 1 31065
-0.000854 0.001095 0.122173 -0.576724 -0.549991 -1.117451 -0.032221 1 0 0 0 0 0 1 32050
-0.000873 0.001099 0.122152 -0.331742 -0.613790 -0.836179 -0.032260 1 0 0 0 0 0 1 33275
-0.000883 0.001101 0.122145 -0.426983 -0.598328 -0.983927 -0.032284 1 0 0 0 0 0 1 34042
-0.000888 0.001102 0.122142 -0.497276 -0.585519 -1.061269 -0.032315 1 0 0 0 0 0 1 35054
-0.000890 0.001102 0.122141 -0.535097 -0.578615 -1.091565 -0.032346 1 0 0 0 0 0 1 36036
-0.000891 0.001102 0.122141 -0.554623 -0.575276 -1.103167 -0.032377 1 0 0 0 0 0 1 37043
-0.000905 0.001088 0.122130 -0.385921 -0.382680 -0.968106 -0.032409 1 0 0 0 0 0 1 38052
-0.000912 0.001081 0.122127 -0.456152 -0.452642 -1.042365 -0.032440 1 0 0 0 0 0 1 39049
-0.000916 0.001078 0.122125 -0.507217 -0.504138 -1.081257 -0.032471 1 0 0 0 0 0 1 40045
-0.000917 0.001076 0.122125 -0.534699 -0.531629 -1.096800 -0.032502 1 0 0 0 0 0 1 41020
-0.000918 0.001075 0.122125 -0.548929 -0.545781 -1.103113 -0.032534 1 0 0 0 0 0 1 42050
-0.000932 0.001061 0.122114 -0.377603 -0.362015 -0.965999 -0.032565 1 0 0 0 0 0 1 43049
-0.000939 0.001054 0.122111 -0.446400 -0.436318 -1.039665 -0.032596 1 0 0 0 0 0 1 44050
-0.000942 0.001050 0.122109 -0.496768 -0.489951 -1.078343 -0.032628 1 0 0 0 0 0 1 45050
-0.000949 0.001067 0.122098 -0.450351 -0.765870 -0.949145 -0.032659 1 0 0 0 0 0 1 46054
-0.000953 0.001075 0.122094 -0.490700 -0.690689 -1.029713 -0.032689 1 0 0 0 0 0 1 47023
-0.000968 0.001065 0.122083 -0.339150 -0.440694 -0.931141 -0.032721 1 0 0 0 0 0 1 48051
-0.000975 0.001060 0.122078 -0.418481 -0.479545 -1.019662 -0.032753 1 0 0 0 0 0 1 49046
-0.000979 0.001057 0.122077 -0.474226 -0.515173 -1.063674 -0.032784 1 0 0 0 0 0 1 50047
-0.000981 0.001056 0.122076 -0.504057 -0.534728 -1.081047 -0.032815 1 0 0 0 0 0 1 51049
-0.000982 0.001056 0.122076 -0.519446 -0.544856 -1.087936 -0.032846 1 0 0 0 0 0 1 52051
-0.000983 0.001055 0.122076 -0.527432 -0.550192 -1.091046 -0.032878 1 0 0 0 0 0 1 53050
-0.000996 0.001041 0.122066 -0.353080 -0.362111 -0.952541 -0.032909 1 0 0 0 0 0 1 54051
-0.001003 0.001034 0.122062 -0.420123 -0.434077 -1.025869 -0.032940 1 0 0 0 0 0 1 55048
-0.001006 0.001030 0.122061 -0.469609 -0.486547 -1.064442 -0.032971 1 0 0 0 0 0 1 56049
-0.001008 0.001029 0.122060 -0.496281 -0.514546 -1.079873 -0.033003 1 0 0 0 0 0 1 57048
-0.001022 0.001014 0.122050 -0.331518 -0.337970 -0.945652 -0.033034 1 0 0 0 0 0 1 58047
-0.001029 0.001006 0.122046 -0.403314 -0.415597 -1.020621 -0.033065 1 0 0 0 0 0 1 59049
-0.001033 0.001002 0.122045 -0.455144 -0.470893 -1.059772 -0.033096 1 0 0 0 0 0 1 60050
-0.001040 0.001019 0.122034 -0.409530 -0.747693 -0.930661 -0.033127 1 0 0 0 0 0 1 61041
-0.001043 0.001027 0.122030 -0.450117 -0.672992 -1.011257 -0.033159 1 0 0 0 0 0 1 62048
-0.001045 0.001031 0.122028 -0.477339 -0.614285 -1.052756 -0.033190 1 0 0 0 0 0 1 63048
-0.001059 0.001019 0.122018 -0.313524 -0.392013 -0.928698 -0.033221 1 0 0 0 0 0 1 64048
-0.001066 0.001013 0.122014 -0.385727 -0.446453 -1.007408 -0.033253 1 0 0 0 0 0 1 65048
-0.001070 0.001010 0.122012 -0.437793 -0.490113 -1.047884 -0.033284 1 0 0 0 0 0 1 66047
-0.001072 0.001009 0.122012 -0.465748 -0.513682 -1.063967 -0.033315 1 0 0 0 0 0 1 67047
-0.001086 0.000994 0.122001 -0.301780 -0.335003 -0.929712 -0.033346 1 0 0 0 0 0 1 68049
-0.001093 0.000987 0.121998 -0.373728 -0.411407 -1.004805 -0.033377 1 0 0 0 0 0 1 69035
-0.001097 0.000983 0.121996 -0.425645 -0.466071 -1.044012 -0.033409 1 0 0 0 0 0 1 70046
-0.001098 0.000981 0.121996 -0.453512 -0.495143 -1.059649 -0.033440 1 0 0 0 0 0 1 71040
-0.001099 0.000980 0.121996 -0.467898 -0.510049 -1.065916 -0.033471 1 0 0 0 0 0 1 72050
-0.001105 0.000998 0.121985 -0.401923 -0.765199 -0.923965 -0.033503 1 0 0 0 0 0 1 73049
-0.001108 0.001007 0.121981 -0.432021 -0.679574 -0.999920 -0.033534 1 0 0 0 0 0 1 74047
-0.001123 0.000997 0.121970 -0.275595 -0.424617 -0.898952 -0.033565 1 0 0 0 0 0 1 75048
-0.001130 0.000993 0.121965 -0.351978 -0.460550 -0.987094 -0.033596 1 0 0 0 0 0 1 76049
-0.001134 0.000990 0.121964 -0.406203 -0.494719 -1.030960 -0.033627 1 0 0 0 0 0 1 77044
-0.001136 0.000989 0.121963 -0.435241 -0.513497 -1.048211 -0.033658 1 0 0 0 0 0 1 78018
-0.001137 0.000988 0.121963 -0.450225 -0.523271 -1.055052 -0.033690 1 0 0 0 0 0 1 79048
-0.001150 0.000974 0.121953 -0.279680 -0.337631 -0.917155 -0.033721 1 0 0 0 0 0 1 80049
-0.001157 0.000967 0.121949 -0.348094 -0.410413 -0.991158 -0.033753 1 0 0 0 0 0 1 81047
-0.001161 0.000963 0.121948 -0.398204 -0.463224 -1.029940 -0.033783 1 0 0 0 0 0 1 82033
-0.001162 0.000962 0.121947 -0.425172 -0.491393 -1.045425 -0.033815 1 0 0 0 0 0 1 83040
-0.001163 0.000961 0.121947 -0.439116 -0.505863 -1.051687 -0.033849 1 0 0 0 0 0 1 84118
-0.001164 0.000960 0.121947 -0.446337 -0.513322 -1.054501 -0.033880 1 0 0 0 0 0 1 85117
-0.001177 0.000946 0.121937 -0.271918 -0.326582 -0.914998 -0.033910 1 0 0 0 0 0 1 86098
-0.001184 0.000939 0.121933 -0.338304 -0.398726 -0.988582 -0.033943 1 0 0 0 0 0 1 87129
-0.001187 0.000935 0.121932 -0.387371 -0.451205 -1.027207 -0.033973 1 0 0 0 0 0 1 88101
-0.001189 0.000934 0.121931 -0.413793 -0.479156 -1.042544 -0.034002 1 0 0 0 0 0 1 89032
-0.001190 0.000933 0.121931 -0.427438 -0.493502 -1.048717 -0.034034 1 0 0 0 0 0 1 90041
-0.001203 0.000918 0.121921 -0.256343 -0.310285 -0.910253 -0.034065 1 0 0 0 0 0 1 91032
-0.001210 0.000911 0.121917 -0.324275 -0.384048 -0.984282 -0.034096 1 0 0 0 0 0 1 92042
-0.001214 0.000907 0.121916 -0.374130 -0.437355 -1.023093 -0.034127 1 0 0 0 0 0 1 93032
-0.001221 0.000924 0.121905 -0.327624 -0.713366 -0.893768 -0.034159 1 0 0 0 0 0 1 94041
-0.001224 0.000932 0.121901 -0.367443 -0.638269 -0.974165 -0.034190 1 0 0 0 0 0 1 95031
-0.001226 0.000936 0.121899 -0.394279 -0.579376 -1.015534 -0.034221 1 0 0 0 0 0 1 96042
-0.001227 0.000938 0.121899 -0.408698 -0.547910 -1.031916 -0.034252 1 0 0 0 0 0 1 97040
-0.001227 0.000939 0.121899 -0.416240 -0.532151 -1.038407 -0.034284 1 0 0 0 0 0 1 98039
-0.001228 0.000940 0.121899 -0.420238 -0.524474 -1.041322 -0.034315 1 0 0 0 0 0 1 99050
-0.001241 0.000926 0.121888 -0.244380 -0.330298 -0.901667 -0.034350 1 0 0 0 0 0 1 100148
-0.001248 0.000919 0.121884 -0.309763 -0.398496 -0.975325 -0.034381 1 0 0 0 0 0 1 101162
-0.001251 0.000916 0.121883 -0.358296 -0.448948 -1.013867 -0.034408 1 0 0 0 0 0 1 102033
-0.001253 0.000914 0.121883 -0.384529 -0.476022 -1.029405 -0.034444 1 0 0 0 0 0 1 103168
-0.001254 0.000913 0.121883 -0.397984 -0.489811 -1.035394 -0.034471 1 0 0 0 0 0 1 104023
-0.001267 0.000899 0.121872 -0.226969 -0.306472 -0.896789 -0.034506 1 0 0 0 0 0 1 105167
-0.001274 0.000891 0.121868 -0.294673 -0.379971 -0.970873 -0.034537 1 0 0 0 0 0 1 106163
-0.001277 0.000888 0.121867 -0.344375 -0.433080 -1.009586 -0.034565 1 0 0 0 0 0 1 107038
-0.001279 0.000886 0.121867 -0.371168 -0.461454 -1.025149 -0.034599 1 0 0 0 0 0 1 108147
-0.001280 0.000885 0.121866 -0.384961 -0.475965 -1.031316 -0.034631 1 0 0 0 0 0 1 109161
-0.001280 0.000885 0.121866 -0.392069 -0.483433 -1.034091 -0.034662 1 0 0 0 0 0 1 110160
-0.001281 0.000885 0.121866 -0.395818 -0.487379 -1.035664 -0.034694 1 0 0 0 0 0 1 111161
-0.001281 0.000884 0.121866 -0.397870 -0.489583 -1.036836 -0.034725 1 0 0 0 0 0 1 112162
-0.001281 0.000884 0.121866 -0.399086 -0.490893 -1.037847 -0.034756 1 0 0 0 0 0 1 113162
-0.001286 0.000903 0.121856 -0.326540 -0.739502 -0.893888 -0.034787 1 0 0 0 0 0 1 114164
-0.001289 0.000912 0.121852 -0.353038 -0.650626 -0.969038 -0.034819 1 0 0 0 0 0 1 115163
-0.001304 0.000902 0.121840 -0.195131 -0.394313 -0.866843 -0.034850 1 0 0 0 0 0 1 116164
-0.001311 0.000898 0.121836 -0.270063 -0.428983 -0.954984 -0.034877 1 0 0 0 0 0 1 117037
-0.001315 0.000895 0.121835 -0.323551 -0.462520 -0.998904 -0.034908 1 0 0 0 0 0 1 118035
-0.001316 0.000894 0.121834 -0.352254 -0.481024 -1.016253 -0.034944 1 0 0 0 0 0 1 119161
-0.001317 0.000894 0.121834 -0.367007 -0.490597 -1.023014 -0.034975 1 0 0 0 0 0 1 120163
-0.001318 0.000893 0.121834 -0.374546 -0.495558 -1.025890 -0.035002 1 0 0 0 0 0 1 121039
-0.001318 0.000893 0.121834 -0.378513 -0.498261 -1.027517 -0.035033 1 0 0 0 0 0 1 122019
-0.001318 0.000893 0.121834 -0.380727 -0.499907 -1.028794 -0.035068 1 0 0 0 0 0 1 123155
-0.001299 0.000888 0.121824 -0.640264 -0.439317 -0.893766 -0.035100 1 0 0 0 0 0 1 124163
-0.001303 0.000872 0.121810 -0.368662 -0.272282 -0.822524 -0.035131 1 0 0 0 0 0 1 125160
-0.001305 0.000864 0.121805 -0.364002 -0.358912 -0.932214 -0.035162 1 0 0 0 0 0 1 126160
-0.001306 0.000860 0.121803 -0.375510 -0.419046 -0.984700 -0.035194 1 0 0 0 0 0 1 127161
-0.001306 0.000858 0.121803 -0.383008 -0.450850 -1.005025 -0.035225 1 0 0 0 0 0 1 128162
-0.001306 0.000857 0.121802 -0.387143 -0.467081 -1.012858 -0.035256 1 0 0 0 0 0 1 129142
-0.001312 0.000875 0.121792 -0.316105 -0.723138 -0.871159 -0.035283 1 0 0 0 0 0 1 130036
-0.001315 0.000884 0.121788 -0.343319 -0.638120 -0.947177 -0.035318 1 0 0 0 0 0 1 131142
-0.001316 0.000888 0.121787 -0.363775 -0.574254 -0.986926 -0.035350 1 0 0 0 0 0 1 132163
-0.001317 0.000890 0.121786 -0.375005 -0.540297 -1.002686 -0.035381 1 0 0 0 0 0 1 133158
-0.001317 0.000891 0.121786 -0.380935 -0.523303 -1.008917 -0.035412 1 0 0 0 0 0 1 134161
-0.001317 0.000892 0.121786 -0.384093 -0.514983 -1.011701 -0.035444 1 0 0 0 0 0 1 135160
-0.001318 0.000892 0.121786 -0.385872 -0.511034 -1.013255 -0.035475 1 0 0 0 0 0 1 136161
-0.001318 0.000892 0.121786 -0.386919 -0.509286 -1.014375 -0.035506 1 0 0 0 0 0 1 137162
-0.001318 0.000893 0.121786 -0.387563 -0.508580 -1.015244 -0.035534 1 0 0 0 0 0 1 138037
-0.001318 0.000893 0.121786 -0.388131 -0.508517 -1.016281 -0.035569 1 0 0 0 0 0 1 139166
-0.001318 0.000893 0.121786 -0.388563 -0.508698 -1.017176 -0.035600 1 0 0 0 0 0 1 140162
-0.001318 0.000893 0.121786 -0.388957 -0.509006 -1.018070 -0.035631 1 0 0 0 0 0 1 141160
-0.001318 0.000893 0.121786 -0.389308 -0.509388 -1.018965 -0.035662 1 0 0 0 0 0 1 142161
-0.001336 0.000897 0.121765 -0.138364 -0.567017 -0.732776 -0.035694 1 0 0 0 0 0 1 143159
-0.001346 0.000899 0.121757 -0.228297 -0.547596 -0.880491 -0.035725 1 0 0 0 0 0 1 144161
-0.001350 0.000900 0.121755 -0.295781 -0.532732 -0.957615 -0.035756 1 0 0 0 0 0 1 145160
-0.001353 0.000901 0.121754 -0.332189 -0.524742 -0.987583 -0.035783 1 0 0 0 0 0 1 146036
-0.001354 0.000901 0.121753 -0.350982 -0.520917 -0.999052 -0.035818 1 0 0 0 0 0 1 147142
-0.001354 0.000901 0.121753 -0.360592 -0.519183 -1.003635 -0.035850 1 0 0 0 0 0 1 148161
-0.001355 0.000901 0.121753 -0.365580 -0.518519 -1.005813 -0.035881 1 0 0 0 0 0 1 149157
-0.001355 0.000901 0.121753 -0.368212 -0.518353 -1.007043 -0.035908 1 0 0 0 0 0 1 150034
-0.001336 0.000897 0.121743 -0.628221 -0.456926 -0.872096 -0.035943 1 0 0 0 0 0 1 151151
-0.001326 0.000894 0.121740 -0.534854 -0.479969 -0.942576 -0.035975 1 0 0 0 0 0 1 152159
-0.001322 0.000893 0.121738 -0.466445 -0.496803 -0.979585 -0.036006 1 0 0 0 0 0 1 153149
-0.001319 0.000893 0.121738 -0.430358 -0.505809 -0.994202 -0.036033 1 0 0 0 0 0 1 154025
-0.001318 0.000893 0.121738 -0.412400 -0.510627 -1.000163 -0.036069 1 0 0 0 0 0 1 155158
-0.001318 0.000892 0.121738 -0.403531 -0.513156 -1.002665 -0.036096 1 0 0 0 0 0 1 156025
-0.001317 0.000892 0.121738 -0.399336 -0.514741 -1.004275 -0.036131 1 0 0 0 0 0 1 157157
-0.001330 0.000878 0.121727 -0.219315 -0.325065 -0.863200 -0.036158 1 0 0 0 0 0 1 158025
-0.001337 0.000871 0.121724 -0.282249 -0.395225 -0.936830 -0.036194 1 0 0 0 0 0 1 159156
-0.001340 0.000868 0.121722 -0.329493 -0.446600 -0.975297 -0.036221 1 0 0 0 0 0 1 160029
-0.001342 0.000866 0.121722 -0.355069 -0.474119 -0.990724 -0.036256 1 0 0 0 0 0 1 161163
-0.001348 0.000883 0.121711 -0.294928 -0.736050 -0.851581 -0.036288 1 0 0 0 0 0 1 162165
-0.001332 0.000888 0.121697 -0.585923 -0.592438 -0.792256 -0.036319 1 0 0 0 0 0 1 163160
-0.001324 0.000890 0.121692 -0.514883 -0.552839 -0.901845 -0.036350 1 0 0 0 0 0 1 164160
-0.001320 0.000891 0.121691 -0.458498 -0.536122 -0.953830 -0.036382 1 0 0 0 0 0 1 165183
-0.001319 0.000891 0.121690 -0.428556 -0.528095 -0.973775 -0.036409 1 0 0 0 0 0 1 166050
-0.001318 0.000892 0.121690 -0.413687 -0.524359 -0.981568 -0.036444 1 0 0 0 0 0 1 167163
-0.001317 0.000892 0.121690 -0.406421 -0.522660 -0.984840 -0.036475 1 0 0 0 0 0 1 168163
-0.001317 0.000892 0.121690 -0.402977 -0.522042 -0.986545 -0.036507 1 0 0 0 0 0 1 169176
-0.001317 0.000892 0.121690 -0.401370 -0.521882 -0.987576 -0.036534 1 0 0 0 0 0 1 170048
-0.001317 0.000892 0.121690 -0.400826 -0.522126 -0.988637 -0.036569 1 0 0 0 0 0 1 171178
-0.001330 0.000878 0.121679 -0.222637 -0.331811 -0.847402 -0.036600 1 0 0 0 0 0 1 172174
-0.001317 0.000866 0.121666 -0.544802 -0.339858 -0.784502 -0.036631 1 0 0 0 0 0 1 173172
-0.001311 0.000861 0.121661 -0.498421 -0.413767 -0.892633 -0.036663 1 0 0 0 0 0 1 174170
-0.001308 0.000858 0.121659 -0.455274 -0.457540 -0.944046 -0.036694 1 0 0 0 0 0 1 175175
-0.001307 0.000856 0.121659 -0.432038 -0.480168 -0.963864 -0.036724 1 0 0 0 0 0 1 176146
-0.001319 0.000842 0.121648 -0.242495 -0.301174 -0.829274 -0.036756 1 0 0 0 0 0 1 177144
-0.001325 0.000834 0.121644 -0.300490 -0.376370 -0.905091 -0.036787 1 0 0 0 0 0 1 178143
-0.001328 0.000831 0.121643 -0.345338 -0.430361 -0.944475 -0.036819 1 0 0 0 0 0 1 179171
-0.001311 0.000824 0.121632 -0.628052 -0.397483 -0.823626 -0.036850 1 0 0 0 0 0 1 180163
-0.001302 0.000821 0.121629 -0.546602 -0.434788 -0.899355 -0.036881 1 0 0 0 0 0 1 181169
-0.001298 0.000820 0.121627 -0.484236 -0.458743 -0.938190 -0.036913 1 0 0 0 0 0 1 182171
-0.001301 0.000837 0.121616 -0.377858 -0.719360 -0.808342 -0.036944 1 0 0 0 0 0 1 183168
-0.001303 0.000846 0.121612 -0.387124 -0.636750 -0.888434 -0.036975 1 0 0 0 0 0 1 184171
-0.001317 0.000836 0.121600 -0.220608 -0.383607 -0.787240 -0.037006 1 0 0 0 0 0 1 185141
-0.001324 0.000831 0.121596 -0.290894 -0.419457 -0.876042 -0.037038 1 0 0 0 0 0 1 186168
-0.001327 0.000829 0.121595 -0.341998 -0.453486 -0.920046 -0.037069 1 0 0 0 0 0 1 187168
-0.001310 0.000823 0.121584 -0.627834 -0.410610 -0.800770 -0.037100 1 0 0 0 0 0 1 188173
-0.001302 0.000820 0.121581 -0.548043 -0.442897 -0.877039 -0.037131 1 0 0 0 0 0 1 189169
-0.001297 0.000819 0.121579 -0.486536 -0.464345 -0.916044 -0.037163 1 0 0 0 0 0 1 190170
-0.001308 0.000804 0.121568 -0.275956 -0.285207 -0.789010 -0.037193 1 0 0 0 0 0 1 191141
-0.001314 0.000797 0.121565 -0.323175 -0.360221 -0.867680 -0.037225 1 0 0 0 0 0 1 192166
-0.001317 0.000793 0.121563 -0.362615 -0.414062 -0.907999 -0.037256 1 0 0 0 0 0 1 193167
-0.001318 0.000792 0.121563 -0.384229 -0.442701 -0.923870 -0.037288 1 0 0 0 0 0 1 194170
-0.001319 0.000791 0.121563 -0.395433 -0.457345 -0.930049 -0.037319 1 0 0 0 0 0 1 195168
-0.001305 0.000804 0.121542 -0.586244 -0.651356 -0.651027 -0.037350 1 0 0 0 0 0 1 196171
-0.001299 0.000811 0.121535 -0.521183 -0.588804 -0.796205 -0.037381 1 0 0 0 0 0 1 197170
-0.001296 0.000814 0.121532 -0.473686 -0.541338 -0.871787 -0.037413 1 0 0 0 0 0 1 198169
-0.001294 0.000816 0.121531 -0.448909 -0.516013 -0.901168 -0.037444 1 0 0 0 0 0 1 199169
-0.001293 0.000817 0.121531 -0.436684 -0.503324 -0.912197 -0.037475 1 0 0 0 0 0 1 200170
-0.001293 0.000817 0.121531 -0.430787 -0.497128 -0.916588 -0.037506 1 0 0 0 0 0 1 201169
-0.001293 0.000817 0.121531 -0.428032 -0.494241 -0.918618 -0.037538 1 0 0 0 0 0 1 202169
-0.001293 0.000817 0.121531 -0.426830 -0.492980 -0.919824 -0.037569 1 0 0 0 0 0 1 203157
-0.001293 0.000817 0.121531 -0.426441 -0.492584 -0.920808 -0.037602 1 0 0 0 0 0 1 204242
-0.001306 0.000803 0.121520 -0.248408 -0.302112 -0.779183 -0.037634 1 0 0 0 0 0 1 205240
-0.001312 0.000796 0.121516 -0.311992 -0.371335 -0.852591 -0.037665 1 0 0 0 0 0 1 206247
-0.001315 0.000793 0.121515 -0.359601 -0.422280 -0.891027 -0.037695 1 0 0 0 0 0 1 207213
-0.001317 0.000791 0.121515 -0.385285 -0.449504 -0.906234 -0.037727 1 0 0 0 0 0 1 208243
-0.001318 0.000790 0.121515 -0.398510 -0.463408 -0.912147 -0.037758 1 0 0 0 0 0 1 209212
-0.001318 0.000790 0.121515 -0.405347 -0.470566 -0.914732 -0.037789 1 0 0 0 0 0 1 210212
-0.001319 0.000790 0.121515 -0.408951 -0.474349 -0.916147 -0.037821 1 0 0 0 0 0 1 211234
-0.001324 0.000808 0.121504 -0.337564 -0.724521 -0.771864 -0.037852 1 0 0 0 0 0 1 212218
-0.001327 0.000817 0.121500 -0.364396 -0.636823 -0.846714 -0.037883 1 0 0 0 0 0 1 213212
-0.001328 0.000821 0.121499 -0.384649 -0.571679 -0.885918 -0.037914 1 0 0 0 0 0 1 214211
-0.001329 0.000824 0.121498 -0.395753 -0.537079 -0.901381 -0.037945 1 0 0 0 0 0 1 215211
-0.001329 0.000825 0.121498 -0.401624 -0.519736 -0.907406 -0.037976 1 0 0 0 0 0 1 216208
-0.001330 0.000825 0.121498 -0.404773 -0.511258 -0.910040 -0.038009 1 0 0 0 0 0 1 217239
-0.001343 0.000812 0.121488 -0.228549 -0.316703 -0.768857 -0.038040 1 0 0 0 0 0 1 218235
-0.001349 0.000805 0.121484 -0.292897 -0.383833 -0.842460 -0.038070 1 0 0 0 0 0 1 219219
-0.001353 0.000801 0.121483 -0.340885 -0.433760 -0.880997 -0.038102 1 0 0 0 0 0 1 220236
-0.001354 0.000800 0.121482 -0.366769 -0.460434 -0.896197 -0.038133 1 0 0 0 0 0 1 221234
-0.001355 0.000799 0.121482 -0.380089 -0.474086 -0.902119 -0.038164 1 0 0 0 0 0 1 222221
-0.001361 0.000817 0.121471 -0.313635 -0.729209 -0.759325 -0.038196 1 0 0 0 0 0 1 223234
-0.001345 0.000821 0.121458 -0.601383 -0.582462 -0.698178 -0.038227 1 0 0 0 0 0 1 224220
-0.001337 0.000823 0.121453 -0.529119 -0.541146 -0.807147 -0.038258 1 0 0 0 0 0 1 225235
-0.001333 0.000825 0.121451 -0.472158 -0.523561 -0.858755 -0.038289 1 0 0 0 0 0 1 226217
-0.001331 0.000825 0.121450 -0.441978 -0.515163 -0.878587 -0.038321 1 0 0 0 0 0 1 227233
-0.001343 0.000811 0.121440 -0.248973 -0.320647 -0.743481 -0.038352 1 0 0 0 0 0 1 228219
-0.001349 0.000805 0.121436 -0.304898 -0.387740 -0.819251 -0.038383 1 0 0 0 0 0 1 229235
-0.001352 0.000801 0.121435 -0.348661 -0.437599 -0.858508 -0.038414 1 0 0 0 0 0 1 230219
-0.001354 0.000799 0.121434 -0.372432 -0.464257 -0.873950 -0.038446 1 0 0 0 0 0 1 231235
-0.001355 0.000799 0.121434 -0.384681 -0.477867 -0.879877 -0.038475 1 0 0 0 0 0 1 232153
-0.001355 0.000798 0.121434 -0.391020 -0.484896 -0.882462 -0.038506 1 0 0 0 0 0 1 233161
-0.001355 0.000798 0.121434 -0.394367 -0.488594 -0.883829 -0.038537 1 0 0 0 0 0 1 234152
-0.001355 0.000798 0.121434 -0.396206 -0.490658 -0.884781 -0.038569 1 0 0 0 0 0 1 235161
-0.001355 0.000798 0.121434 -0.397271 -0.491888 -0.885575 -0.038600 1 0 0 0 0 0 1 236153
-0.001355 0.000798 0.121434 -0.397981 -0.492699 -0.886314 -0.038631 1 0 0 0 0 0 1 237161
-0.001361 0.000816 0.121423 -0.325179 -0.741421 -0.741584 -0.038662 1 0 0 0 0 0 1 238161
-0.001364 0.000825 0.121420 -0.351169 -0.653174 -0.816330 -0.038693 1 0 0 0 0 0 1 239152
-0.001365 0.000830 0.121418 -0.371009 -0.587785 -0.855480 -0.038725 1 0 0 0 0 0 1 240160
-0.001366 0.000832 0.121418 -0.381897 -0.553078 -0.870882 -0.038756 1 0 0 0 0 0 1 241165
-0.001385 0.000837 0.121396 -0.136430 -0.593201 -0.588486 -0.038788 1 0 0 0 0 0 1 242177
-0.001394 0.000840 0.121389 -0.228200 -0.564828 -0.737834 -0.038819 1 0 0 0 0 0 1 243174
-0.001399 0.000842 0.121386 -0.296553 -0.545483 -0.815324 -0.038850 1 0 0 0 0 0 1 244161
-0.001407 0.000860 0.121375 -0.260185 -0.783283 -0.699687 -0.038881 1 0 0 0 0 0 1 245160
-0.001424 0.000856 0.121360 -0.126807 -0.499193 -0.642157 -0.038912 1 0 0 0 0 0 1 246141
-0.001432 0.000854 0.121355 -0.219013 -0.499899 -0.757715 -0.038944 1 0 0 0 0 0 1 247158
-0.001437 0.000853 0.121353 -0.281766 -0.514358 -0.812129 -0.038975 1 0 0 0 0 0 1 248167
-0.001439 0.000852 0.121353 -0.315140 -0.523050 -0.832950 -0.039006 1 0 0 0 0 0 1 249162
-0.001453 0.000838 0.121342 -0.154465 -0.337261 -0.697848 -0.039037 1 0 0 0 0 0 1 250157
-0.001465 0.000849 0.121328 -0.153050 -0.656440 -0.628010 -0.039069 1 0 0 0 0 0 1 251158
-0.001472 0.000855 0.121323 -0.230156 -0.619859 -0.741477 -0.039100 1 0 0 0 0 0 1 252159
-0.001475 0.000857 0.121321 -0.277255 -0.581840 -0.795337 -0.039131 1 0 0 0 0 0 1 253157
-0.001476 0.000859 0.121320 -0.302015 -0.560927 -0.815992 -0.039162 1 0 0 0 0 0 1 254156
-0.001477 0.000859 0.121320 -0.314719 -0.550443 -0.823773 -0.039193 1 0 0 0 0 0 1 255156
-0.001491 0.000846 0.121309 -0.143547 -0.354974 -0.683885 -0.039225 1 0 0 0 0 0 1 256158
-0.001497 0.000839 0.121306 -0.209867 -0.421359 -0.758179 -0.039256 1 0 0 0 0 0 1 257164
-0.001501 0.000836 0.121304 -0.258817 -0.470848 -0.796879 -0.039287 1 0 0 0 0 0 1 258142
-0.001503 0.000834 0.121304 -0.285143 -0.497331 -0.812087 -0.039319 1 0 0 0 0 0 1 259161
-0.001517 0.000819 0.121293 -0.121028 -0.320581 -0.674737 -0.039350 1 0 0 0 0 0 1 260154
-0.001524 0.000812 0.121289 -0.190812 -0.396214 -0.750031 -0.039381 1 0 0 0 0 0 1 261155
-0.001527 0.000808 0.121288 -0.241489 -0.450334 -0.789103 -0.039412 1 0 0 0 0 0 1 262157
-0.001529 0.000806 0.121288 -0.268690 -0.479100 -0.804421 -0.039443 1 0 0 0 0 0 1 263154
-0.001530 0.000805 0.121288 -0.282635 -0.493822 -0.810315 -0.039475 1 0 0 0 0 0 1 264158
-0.001536 0.000823 0.121277 -0.216666 -0.749335 -0.667001 -0.039506 1 0 0 0 0 0 1 265155
-0.001538 0.000832 0.121273 -0.245720 -0.664844 -0.742416 -0.039537 1 0 0 0 0 0 1 266155
-0.001553 0.000823 0.121261 -0.089471 -0.411072 -0.638402 -0.039568 1 0 0 0 0 0 1 267155
-0.001560 0.000818 0.121257 -0.163894 -0.445896 -0.726693 -0.039600 1 0 0 0 0 0 1 268158
-0.001564 0.000815 0.121256 -0.216998 -0.479368 -0.770398 -0.039631 1 0 0 0 0 0 1 269154
-0.001566 0.000814 0.121255 -0.245439 -0.497787 -0.787343 -0.039662 1 0 0 0 0 0 1 270156
-0.001567 0.000814 0.121255 -0.260027 -0.507320 -0.793803 -0.039694 1 0 0 0 0 0 1 271159
-0.001567 0.000813 0.121255 -0.267471 -0.512277 -0.796479 -0.039725 1 0 0 0 0 0 1 272157
-0.001568 0.000813 0.121255 -0.271316 -0.514970 -0.797823 -0.039756 1 0 0 0 0 0 1 273156
-0.001568 0.000813 0.121255 -0.273354 -0.516502 -0.798702 -0.039787 1 0 0 0 0 0 1 274154
-0.001568 0.000813 0.121255 -0.274478 -0.517488 -0.799429 -0.039818 1 0 0 0 0 0 1 275156
-0.001568 0.000813 0.121255 -0.275157 -0.518173 -0.800078 -0.039850 1 0 0 0 0 0 1 276157
-0.001568 0.000813 0.121255 -0.275586 -0.518726 -0.800708 -0.039881 1 0 0 0 0 0 1 277155
-0.001568 0.000813 0.121255 -0.275930 -0.519202 -0.801343 -0.039912 1 0 0 0 0 0 1 278154
-0.001568 0.000813 0.121255 -0.276201 -0.519646 -0.801973 -0.039944 1 0 0 0 0 0 1 279156
-0.001568 0.000813 0.121255 -0.276441 -0.520061 -0.802601 -0.039975 1 0 0 0 0 0 1 280156
-0.001568 0.000813 0.121255 -0.276668 -0.520478 -0.803237 -0.040006 1 0 0 0 0 0 1 281160
-0.001568 0.000813 0.121255 -0.276902 -0.520887 -0.803860 -0.040037 1 0 0 0 0 0 1 282150
-0.001568 0.000813 0.121255 -0.277118 -0.521308 -0.804484 -0.040068 1 0 0 0 0 0 1 283155
-0.001568 0.000813 0.121255 -0.277338 -0.521705 -0.805119 -0.040100 1 0 0 0 0 0 1 284158
-0.001568 0.000813 0.121255 -0.277551 -0.522122 -0.805739 -0.040131 1 0 0 0 0 0 1 285156
-0.001568 0.000813 0.121255 -0.277766 -0.522529 -0.806366 -0.040162 1 0 0 0 0 0 1 286155
-0.001568 0.000813 0.121255 -0.277984 -0.522922 -0.806995 -0.040193 1 0 0 0 0 0 1 287148
-0.001568 0.000813 0.121255 -0.278211 -0.523340 -0.807617 -0.040225 1 0 0 0 0 0 1 288158
-0.001568 0.000813 0.121255 -0.278416 -0.523730 -0.808243 -0.040255 1 0 0 0 0 0 1 289137
-0.001568 0.000813 0.121255 -0.278631 -0.524154 -0.808875 -0.040287 1 0 0 0 0 0 1 290154
-0.001568 0.000813 0.121255 -0.278851 -0.524551 -0.809510 -0.040319 1 0 0 0 0 0 1 291156
-0.001573 0.000831 0.121244 -0.205944 -0.773057 -0.664105 -0.040350 1 0 0 0 0 0 1 292156
-0.001576 0.000840 0.121240 -0.231425 -0.685149 -0.738842 -0.040381 1 0 0 0 0 0 1 293147
-0.001577 0.000845 0.121239 -0.250981 -0.619984 -0.777921 -0.040412 1 0 0 0 0 0 1 294154
-0.001578 0.000847 0.121239 -0.261700 -0.585378 -0.793238 -0.040443 1 0 0 0 0 0 1 295146
-0.001578 0.000848 0.121238 -0.267355 -0.568064 -0.799176 -0.040477 1 0 0 0 0 0 1 296231
-0.001578 0.000849 0.121238 -0.270306 -0.559575 -0.801644 -0.040508 1 0 0 0 0 0 1 297218
-0.001579 0.000849 0.121238 -0.271906 -0.555541 -0.802918 -0.040540 1 0 0 0 0 0 1 298233
-0.001579 0.000849 0.121238 -0.272803 -0.553726 -0.803759 -0.040570 1 0 0 0 0 0 1 299217
-0.001579 0.000850 0.121238 -0.273366 -0.553045 -0.804470 -0.040602 1 0 0 0 0 0 1 300232
-0.001579 0.000850 0.121238 -0.273757 -0.552900 -0.805109 -0.040633 1 0 0 0 0 0 1 301217
-0.001560 0.000845 0.121228 -0.533373 -0.491263 -0.669491 -0.040665 1 0 0 0 0 0 1 302231
-0.001550 0.000843 0.121225 -0.440155 -0.513991 -0.739205 -0.040695 1 0 0 0 0 0 1 303216
-0.001546 0.000842 0.121224 -0.371879 -0.530647 -0.775650 -0.040725 1 0 0 0 0 0 1 304159
-0.001543 0.000841 0.121223 -0.335868 -0.539621 -0.789974 -0.040756 1 0 0 0 0 0 1 305158
-0.001542 0.000841 0.121223 -0.317849 -0.544328 -0.795498 -0.040787 1 0 0 0 0 0 1 306151
-0.001541 0.000841 0.121223 -0.308959 -0.546896 -0.797841 -0.040819 1 0 0 0 0 0 1 307158
-0.001541 0.000841 0.121223 -0.304647 -0.548364 -0.799055 -0.040850 1 0 0 0 0 0 1 308150
-0.001541 0.000841 0.121223 -0.302589 -0.549316 -0.799878 -0.040881 1 0 0 0 0 0 1 309159
-0.001541 0.000841 0.121223 -0.301685 -0.549998 -0.800565 -0.040912 1 0 0 0 0 0 1 310149
-0.001522 0.000836 0.121213 -0.560619 -0.488776 -0.664778 -0.040943 1 0 0 0 0 0 1 311156
-0.001512 0.000834 0.121210 -0.467216 -0.511693 -0.734557 -0.040975 1 0 0 0 0 0 1 312158
-0.001508 0.000833 0.121208 -0.398861 -0.528459 -0.771061 -0.041006 1 0 0 0 0 0 1 313160
-0.001505 0.000832 0.121208 -0.362807 -0.537471 -0.785382 -0.041037 1 0 0 0 0 0 1 314164
-0.001504 0.000832 0.121208 -0.344771 -0.542205 -0.790912 -0.041069 1 0 0 0 0 0 1 315157
-0.001504 0.000832 0.121208 -0.335889 -0.544770 -0.793235 -0.041100 1 0 0 0 0 0 1 316158
-0.001503 0.000832 0.121208 -0.331570 -0.546251 -0.794448 -0.041131 1 0 0 0 0 0 1 317150
-0.001484 0.000827 0.121198 -0.588744 -0.485420 -0.658662 -0.041162 1 0 0 0 0 0 1 318157
-0.001475 0.000825 0.121194 -0.494603 -0.508517 -0.728564 -0.041193 1 0 0 0 0 0 1 319153
-0.001470 0.000824 0.121193 -0.425892 -0.525383 -0.765118 -0.041225 1 0 0 0 0 0 1 320162
-0.001468 0.000823 0.121193 -0.389675 -0.534419 -0.779448 -0.041256 1 0 0 0 0 0 1 321155
-0.001466 0.000823 0.121192 -0.371554 -0.539164 -0.784969 -0.041287 1 0 0 0 0 0 1 322155
-0.001447 0.000818 0.121182 -0.621769 -0.479988 -0.650546 -0.041319 1 0 0 0 0 0 1 323157
-0.001437 0.000816 0.121179 -0.524266 -0.503872 -0.721031 -0.041350 1 0 0 0 0 0 1 324155
-0.001432 0.000815 0.121178 -0.453904 -0.521101 -0.757785 -0.041381 1 0 0 0 0 0 1 325155
-0.001430 0.000814 0.121177 -0.416871 -0.530352 -0.772188 -0.041412 1 0 0 0 0 0 1 326153
-0.001410 0.000810 0.121167 -0.657390 -0.473465 -0.640817 -0.041443 1 0 0 0 0 0 1 327154
-0.001400 0.000807 0.121163 -0.555172 -0.498450 -0.712502 -0.041475 1 0 0 0 0 0 1 328162
-0.001395 0.000806 0.121162 -0.482478 -0.516241 -0.749664 -0.041506 1 0 0 0 0 0 1 329140
-0.001392 0.000805 0.121162 -0.444280 -0.525757 -0.764228 -0.041537 1 0 0 0 0 0 1 330159
-0.001391 0.000805 0.121162 -0.425185 -0.530730 -0.769808 -0.041568 1 0 0 0 0 0 1 331154
-0.001371 0.000800 0.121152 -0.674739 -0.471685 -0.635073 -0.041600 1 0 0 0 0 0 1 332157
-0.001362 0.000798 0.121148 -0.577205 -0.495586 -0.705684 -0.041631 1 0 0 0 0 0 1 333152
-0.001357 0.000797 0.121147 -0.506840 -0.512829 -0.742498 -0.041662 1 0 0 0 0 0 1 334154
-0.001355 0.000796 0.121146 -0.469825 -0.522067 -0.756904 -0.041693 1 0 0 0 0 0 1 335152
-0.001334 0.000792 0.121136 -0.710171 -0.465207 -0.625213 -0.041725 1 0 0 0 0 0 1 336157
-0.001324 0.000789 0.121133 -0.608155 -0.490161 -0.697008 -0.041756 1 0 0 0 0 0 1 337153
-0.001319 0.000788 0.121131 -0.535596 -0.507923 -0.734239 -0.041787 1 0 0 0 0 0 1 338155
-0.001317 0.000787 0.121131 -0.497475 -0.517411 -0.748794 -0.041818 1 0 0 0 0 0 1 339152
-0.001316 0.000787 0.121131 -0.478430 -0.522375 -0.754368 -0.041850 1 0 0 0 0 0 1 340154
-0.001296 0.000783 0.121121 -0.727842 -0.463368 -0.619301 -0.041881 1 0 0 0 0 0 1 341152
-0.001286 0.000780 0.121117 -0.630513 -0.487218 -0.690036 -0.041912 1 0 0 0 0 0 1 342156
-0.001282 0.000779 0.121116 -0.560296 -0.504415 -0.726889 -0.041944 1 0 0 0 0 0 1 343156
-0.001279 0.000779 0.121115 -0.523344 -0.513639 -0.741307 -0.041974 1 0 0 0 0 0 1 344138
-0.001278 0.000778 0.121115 -0.504896 -0.518471 -0.746835 -0.042006 1 0 0 0 0 0 1 345154
-0.001277 0.000778 0.121115 -0.495866 -0.521069 -0.749132 -0.042037 1 0 0 0 0 0 1 346153
-0.001277 0.000778 0.121115 -0.491532 -0.522548 -0.750294 -0.042068 1 0 0 0 0 0 1 347136
-0.001258 0.000773 0.121105 -0.748239 -0.461834 -0.613515 -0.042100 1 0 0 0 0 0 1 348155
-0.001248 0.000771 0.121102 -0.654696 -0.484799 -0.683761 -0.042131 1 0 0 0 0 0 1 349154
-0.001244 0.000770 0.121100 -0.586385 -0.501558 -0.720447 -0.042162 1 0 0 0 0 0 1 350153
-0.001241 0.000770 0.121100 -0.550374 -0.510549 -0.734812 -0.042193 1 0 0 0 0 0 1 351154
-0.001240 0.000769 0.121100 -0.532419 -0.515263 -0.740292 -0.042225 1 0 0 0 0 0 1 352148
-0.001240 0.000769 0.121100 -0.523639 -0.517808 -0.742585 -0.042256 1 0 0 0 0 0 1 353157
-0.001239 0.000769 0.121100 -0.519447 -0.519251 -0.743745 -0.042287 1 0 0 0 0 0 1 354158
-0.001239 0.000769 0.121100 -0.517534 -0.520183 -0.744513 -0.042318 1 0 0 0 0 0 1 355153
-0.001239 0.000769 0.121100 -0.516768 -0.520830 -0.745131 -0.042350 1 0 0 0 0 0 1 356155
-0.001239 0.000769 0.121100 -0.516584 -0.521345 -0.745710 -0.042381 1 0 0 0 0 0 1 357153
-0.001239 0.000769 0.121100 -0.516678 -0.521797 -0.746258 -0.042412 1 0 0 0 0 0 1 358153
-0.001239 0.000769 0.121100 -0.516917 -0.522225 -0.746824 -0.042443 1 0 0 0 0 0 1 359152
-0.001220 0.000765 0.121090 -0.775886 -0.460948 -0.609614 -0.042475 1 0 0 0 0 0 1 360155
-0.001211 0.000762 0.121086 -0.683635 -0.483620 -0.679825 -0.042505 1 0 0 0 0 0 1 361136
-0.001206 0.000761 0.121085 -0.615950 -0.500233 -0.716500 -0.042537 1 0 0 0 0 0 1 362136
-0.001204 0.000761 0.121084 -0.580291 -0.509149 -0.730858 -0.042568 1 0 0 0 0 0 1 363153
-0.001203 0.000760 0.121084 -0.562498 -0.513828 -0.736335 -0.042599 1 0 0 0 0 0 1 364130
-0.001202 0.000760 0.121084 -0.553810 -0.516333 -0.738617 -0.042631 1 0 0 0 0 0 1 365144
-0.001202 0.000760 0.121084 -0.549674 -0.517786 -0.739782 -0.042662 1 0 0 0 0 0 1 366152
-0.001202 0.000760 0.121084 -0.547800 -0.518687 -0.740528 -0.042693 1 0 0 0 0 0 1 367142
-0.001201 0.000760 0.121084 -0.547080 -0.519335 -0.741143 -0.042725 1 0 0 0 0 0 1 368152
-0.001183 0.000756 0.121074 -0.805509 -0.458207 -0.603772 -0.042756 1 0 0 0 0 0 1 369141
-0.001173 0.000753 0.121071 -0.713148 -0.480902 -0.674058 -0.042787 1 0 0 0 0 0 1 370152
-0.001168 0.000752 0.121069 -0.645412 -0.497521 -0.710751 -0.042818 1 0 0 0 0 0 1 371141
-0.001166 0.000752 0.121069 -0.609733 -0.506445 -0.725110 -0.042849 1 0 0 0 0 0 1 372142
-0.001165 0.000751 0.121069 -0.591945 -0.511107 -0.730593 -0.042881 1 0 0 0 0 0 1 373151
-0.001164 0.000751 0.121069 -0.583258 -0.513629 -0.732857 -0.042912 1 0 0 0 0 0 1 374142
-0.001164 0.000751 0.121069 -0.579188 -0.515105 -0.734055 -0.042946 1 0 0 0 0 0 1 375246
-0.001145 0.000747 0.121059 -0.835829 -0.454334 -0.596647 -0.042975 1 0 0 0 0 0 1 376148
-0.001136 0.000744 0.121055 -0.742726 -0.477215 -0.667052 -0.043006 1 0 0 0 0 0 1 377163
-0.001131 0.000743 0.121054 -0.674649 -0.493916 -0.703792 -0.043037 1 0 0 0 0 0 1 378153
-0.001128 0.000743 0.121053 -0.638797 -0.502881 -0.718166 -0.043068 1 0 0 0 0 0 1 379154
-0.001127 0.000743 0.121053 -0.620935 -0.507582 -0.723642 -0.043100 1 0 0 0 0 0 1 380163
-0.001127 0.000742 0.121053 -0.612207 -0.510087 -0.725904 -0.043131 1 0 0 0 0 0 1 381158
-0.001108 0.000738 0.121043 -0.866547 -0.449912 -0.588776 -0.043162 1 0 0 0 0 0 1 382155
-0.001098 0.000736 0.121040 -0.772407 -0.473034 -0.659355 -0.043194 1 0 0 0 0 0 1 383157
-0.001093 0.000734 0.121038 -0.703825 -0.489853 -0.696186 -0.043225 1 0 0 0 0 0 1 384165
-0.001091 0.000734 0.121038 -0.667714 -0.498861 -0.710557 -0.043256 1 0 0 0 0 0 1 385152
-0.001090 0.000734 0.121038 -0.649720 -0.503580 -0.716034 -0.043287 1 0 0 0 0 0 1 386138
-0.001070 0.000729 0.121028 -0.899354 -0.444520 -0.579885 -0.043319 1 0 0 0 0 0 1 387157
-0.001061 0.000727 0.121024 -0.802999 -0.468153 -0.650905 -0.043350 1 0 0 0 0 0 1 388152
-0.001056 0.000726 0.121023 -0.733324 -0.485231 -0.687908 -0.043381 1 0 0 0 0 0 1 389164
-0.001053 0.000725 0.121022 -0.696679 -0.494378 -0.702331 -0.043412 1 0 0 0 0 0 1 390157
-0.001052 0.000725 0.121022 -0.678429 -0.499159 -0.707833 -0.043444 1 0 0 0 0 0 1 391164
-0.001033 0.000720 0.121012 -0.927840 -0.440140 -0.571504 -0.043475 1 0 0 0 0 0 1 392164
-0.001023 0.000718 0.121009 -0.831531 -0.463764 -0.642605 -0.043506 1 0 0 0 0 0 1 393162
-0.001018 0.000717 0.121007 -0.761877 -0.480844 -0.679607 -0.043538 1 0 0 0 0 0 1 394164
-0.001016 0.000716 0.121007 -0.725264 -0.489991 -0.694051 -0.043569 1 0 0 0 0 0 1 395169
-0.001014 0.000716 0.121007 -0.707032 -0.494753 -0.699545 -0.043600 1 0 0 0 0 0 1 396169
-0.000995 0.000711 0.120997 -0.956362 -0.435733 -0.563039 -0.043631 1 0 0 0 0 0 1 397154
-0.000985 0.000709 0.120993 -0.860158 -0.459348 -0.634193 -0.043662 1 0 0 0 0 0 1 398164
-0.000981 0.000708 0.120992 -0.790572 -0.476401 -0.671228 -0.043694 1 0 0 0 0 0 1 399163
-0.000978 0.000707 0.120991 -0.753996 -0.485546 -0.685675 -0.043725 1 0 0 0 0 0 1 400163
-0.000977 0.000707 0.120991 -0.735780 -0.490305 -0.691157 -0.043756 1 0 0 0 0 0 1 401162
-0.000976 0.000707 0.120991 -0.726944 -0.492857 -0.693406 -0.043787 1 0 0 0 0 0 1 402161
-0.000970 0.000688 0.120970 -0.802005 -0.241663 -0.412454 -0.043819 1 0 0 0 0 0 1 403162
-0.000967 0.000679 0.120963 -0.771044 -0.332708 -0.555545 -0.043850 1 0 0 0 0 0 1 404163
-0.000966 0.000674 0.120961 -0.749614 -0.399586 -0.629911 -0.043881 1 0 0 0 0 0 1 405164
-0.000965 0.000672 0.120960 -0.738777 -0.435156 -0.658582 -0.043912 1 0 0 0 0 0 1 406162
-0.000965 0.000671 0.120960 -0.733654 -0.453255 -0.669131 -0.043943 1 0 0 0 0 0 1 407139
-0.000965 0.000670 0.120960 -0.731388 -0.462469 -0.673168 -0.043975 1 0 0 0 0 0 1 408162
-0.000964 0.000670 0.120959 -0.730516 -0.467229 -0.674884 -0.044006 1 0 0 0 0 0 1 409162
-0.000946 0.000666 0.120949 -0.988427 -0.408267 -0.536772 -0.044037 1 0 0 0 0 0 1 410162
-0.000936 0.000663 0.120946 -0.896755 -0.431799 -0.607532 -0.044068 1 0 0 0 0 0 1 411155
-0.000932 0.000662 0.120945 -0.829471 -0.448817 -0.644433 -0.044100 1 0 0 0 0 0 1 412159
-0.000929 0.000662 0.120944 -0.794026 -0.457928 -0.658797 -0.044131 1 0 0 0 0 0 1 413162
-0.000928 0.000661 0.120944 -0.776410 -0.462663 -0.664241 -0.044162 1 0 0 0 0 0 1 414162
-0.000927 0.000661 0.120944 -0.767866 -0.465192 -0.666468 -0.044194 1 0 0 0 0 0 1 415162
-0.000927 0.000661 0.120944 -0.763852 -0.466599 -0.667542 -0.044224 1 0 0 0 0 0 1 416133
-0.000927 0.000661 0.120944 -0.762144 -0.467494 -0.668238 -0.044256 1 0 0 0 0 0 1 417161
-0.000927 0.000661 0.120944 -0.761553 -0.468099 -0.668768 -0.044287 1 0 0 0 0 0 1 418151
-0.000927 0.000661 0.120944 -0.761516 -0.468559 -0.669275 -0.044319 1 0 0 0 0 0 1 419159
-0.000927 0.000661 0.120944 -0.761780 -0.468955 -0.669762 -0.044350 1 0 0 0 0 0 1 420164
-0.000927 0.000661 0.120944 -0.762155 -0.469322 -0.670232 -0.044381 1 0 0 0 0 0 1 421162
-0.000927 0.000661 0.120944 -0.762626 -0.469676 -0.670701 -0.044412 1 0 0 0 0 0 1 422156
-0.000927 0.000661 0.120944 -0.763129 -0.470007 -0.671181 -0.044444 1 0 0 0 0 0 1 423161
-0.000927 0.000661 0.120944 -0.763661 -0.470349 -0.671647 -0.044475 1 0 0 0 0 0 1 424162
-0.000927 0.000661 0.120944 -0.764185 -0.470683 -0.672124 -0.044506 1 0 0 0 0 0 1 425161
-0.000927 0.000661 0.120944 -0.764711 -0.471004 -0.672588 -0.044537 1 0 0 0 0 0 1 426157
-0.000927 0.000661 0.120944 -0.765237 -0.471338 -0.673068 -0.044569 1 0 0 0 0 0 1 427162
-0.000927 0.000661 0.120944 -0.765786 -0.471670 -0.673535 -0.044600 1 0 0 0 0 0 1 428150
-0.000927 0.000661 0.120944 -0.766304 -0.471995 -0.674007 -0.044631 1 0 0 0 0 0 1 429149
-0.000927 0.000661 0.120944 -0.766851 -0.472323 -0.674473 -0.044662 1 0 0 0 0 0 1 430151
-0.000927 0.000661 0.120944 -0.767380 -0.472661 -0.674953 -0.044693 1 0 0 0 0 0 1 431141
-0.000927 0.000661 0.120944 -0.767967 -0.473010 -0.675455 -0.044727 1 0 0 0 0 0 1 432229
-0.000927 0.000661 0.120944 -0.768493 -0.473346 -0.675932 -0.044758 1 0 0 0 0 0 1 433214
-0.000927 0.000661 0.120944 -0.769040 -0.473671 -0.676399 -0.044790 1 0 0 0 0 0 1 434229
-0.000927 0.000661 0.120944 -0.769569 -0.473995 -0.676862 -0.044820 1 0 0 0 0 0 1 435213
-0.000927 0.000661 0.120944 -0.770070 -0.474317 -0.677319 -0.044850 1 0 0 0 0 0 1 436154
-0.000927 0.000661 0.120944 -0.770602 -0.474647 -0.677769 -0.044881 1 0 0 0 0 0 1 437146
-0.000940 0.000647 0.120933 -0.592018 -0.283742 -0.534910 -0.044912 1 0 0 0 0 0 1 438140
-0.000946 0.000640 0.120930 -0.655268 -0.351904 -0.607585 -0.044943 1 0 0 0 0 0 1 439154
-0.000950 0.000637 0.120928 -0.702658 -0.402261 -0.645481 -0.044974 1 0 0 0 0 0 1 440146
-0.000951 0.000635 0.120928 -0.728295 -0.429132 -0.660244 -0.045006 1 0 0 0 0 0 1 441156
-0.000952 0.000634 0.120928 -0.741551 -0.442862 -0.665808 -0.045037 1 0 0 0 0 0 1 442145
-0.000966 0.000620 0.120917 -0.569436 -0.258726 -0.524589 -0.045068 1 0 0 0 0 0 1 443155
-0.000972 0.000613 0.120914 -0.635820 -0.330154 -0.597928 -0.045099 1 0 0 0 0 0 1 444146
-0.000976 0.000609 0.120912 -0.684771 -0.382131 -0.636070 -0.045131 1 0 0 0 0 0 1 445161
-0.000978 0.000607 0.120912 -0.711163 -0.409816 -0.650904 -0.045162 1 0 0 0 0 0 1 446159
-0.000978 0.000606 0.120912 -0.724827 -0.423927 -0.656509 -0.045194 1 0 0 0 0 0 1 447164
-0.000979 0.000606 0.120912 -0.731947 -0.431162 -0.658778 -0.045225 1 0 0 0 0 0 1 448169
-0.000979 0.000606 0.120912 -0.735754 -0.434902 -0.659843 -0.045256 1 0 0 0 0 0 1 449142
-0.000979 0.000606 0.120912 -0.737924 -0.436936 -0.660517 -0.045287 1 0 0 0 0 0 1 450145
-0.000979 0.000605 0.120912 -0.739275 -0.438106 -0.661064 -0.045318 1 0 0 0 0 0 1 451154
-0.000979 0.000605 0.120912 -0.740191 -0.438834 -0.661550 -0.045350 1 0 0 0 0 0 1 452156
-0.000992 0.000591 0.120901 -0.561894 -0.248226 -0.518336 -0.045381 1 0 0 0 0 0 1 453146
-0.000999 0.000585 0.120898 -0.625071 -0.316315 -0.591096 -0.045412 1 0 0 0 0 0 1 454154
-0.001002 0.000581 0.120896 -0.672409 -0.366615 -0.629036 -0.045443 1 0 0 0 0 0 1 455151
-0.001004 0.000579 0.120896 -0.697994 -0.393451 -0.643801 -0.045475 1 0 0 0 0 0 1 456153
-0.001005 0.000578 0.120896 -0.711244 -0.407143 -0.649362 -0.045506 1 0 0 0 0 0 1 457150
-0.001005 0.000578 0.120896 -0.718147 -0.414137 -0.651607 -0.045537 1 0 0 0 0 0 1 458149
-0.001005 0.000578 0.120896 -0.721861 -0.417786 -0.652690 -0.045568 1 0 0 0 0 0 1 459150
-0.001005 0.000578 0.120896 -0.723960 -0.419747 -0.653357 -0.045600 1 0 0 0 0 0 1 460150
-0.001005 0.000578 0.120896 -0.725273 -0.420878 -0.653880 -0.045631 1 0 0 0 0 0 1 461151
-0.001019 0.000564 0.120885 -0.547196 -0.230495 -0.510501 -0.045662 1 0 0 0 0 0 1 462158
-0.001025 0.000557 0.120882 -0.610369 -0.298583 -0.583317 -0.045693 1 0 0 0 0 0 1 463153
-0.001028 0.000553 0.120880 -0.657711 -0.348886 -0.621285 -0.045725 1 0 0 0 0 0 1 464156
-0.001030 0.000552 0.120880 -0.683280 -0.375706 -0.636048 -0.045756 1 0 0 0 0 0 1 465148
-0.001031 0.000551 0.120880 -0.696523 -0.389406 -0.641598 -0.045787 1 0 0 0 0 0 1 466148
-0.001031 0.000550 0.120880 -0.703419 -0.396395 -0.643847 -0.045818 1 0 0 0 0 0 1 467151
-0.001037 0.000568 0.120869 -0.633116 -0.649805 -0.499194 -0.045850 1 0 0 0 0 0 1 468151
-0.001040 0.000577 0.120865 -0.660672 -0.564076 -0.573131 -0.045881 1 0 0 0 0 0 1 469150
-0.001041 0.000582 0.120864 -0.681282 -0.499995 -0.611639 -0.045912 1 0 0 0 0 0 1 470148
-0.001055 0.000570 0.120853 -0.513688 -0.274833 -0.482610 -0.045943 1 0 0 0 0 0 1 471149
-0.001062 0.000564 0.120849 -0.582109 -0.325227 -0.560646 -0.045975 1 0 0 0 0 0 1 472154
-0.001065 0.000561 0.120848 -0.632081 -0.366642 -0.600417 -0.046006 1 0 0 0 0 0 1 473150
-0.001067 0.000560 0.120847 -0.658970 -0.389027 -0.615794 -0.046037 1 0 0 0 0 0 1 474150
-0.001081 0.000545 0.120837 -0.494003 -0.209488 -0.477454 -0.046068 1 0 0 0 0 0 1 475148
-0.001088 0.000538 0.120833 -0.563569 -0.282852 -0.552194 -0.046100 1 0 0 0 0 0 1 476150
-0.001091 0.000534 0.120832 -0.614084 -0.335756 -0.590825 -0.046131 1 0 0 0 0 0 1 477150
-0.001093 0.000533 0.120831 -0.641233 -0.363882 -0.605810 -0.046162 1 0 0 0 0 0 1 478150
-0.001094 0.000532 0.120831 -0.655247 -0.378224 -0.611426 -0.046193 1 0 0 0 0 0 1 479149
-0.001100 0.000549 0.120820 -0.588575 -0.635349 -0.467879 -0.046225 1 0 0 0 0 0 1 480150
-0.001116 0.000544 0.120806 -0.439048 -0.360578 -0.397966 -0.046256 1 0 0 0 0 0 1 481148
-0.001124 0.000542 0.120801 -0.522761 -0.364858 -0.509088 -0.046287 1 0 0 0 0 0 1 482149
-0.001133 0.000559 0.120789 -0.507222 -0.630788 -0.415775 -0.046318 1 0 0 0 0 0 1 483148
-0.001138 0.000567 0.120785 -0.563776 -0.552773 -0.509018 -0.046350 1 0 0 0 0 0 1 484149
-0.001140 0.000572 0.120783 -0.599094 -0.492669 -0.554355 -0.046381 1 0 0 0 0 0 1 485148
-0.001147 0.000592 0.120772 -0.543955 -0.710223 -0.425686 -0.046412 1 0 0 0 0 0 1 486150
-0.001150 0.000602 0.120768 -0.578984 -0.606590 -0.505453 -0.046443 1 0 0 0 0 0 1 487144
-0.001152 0.000607 0.120767 -0.603347 -0.533562 -0.545987 -0.046475 1 0 0 0 0 0 1 488151
-0.001166 0.000596 0.120756 -0.437832 -0.304020 -0.417349 -0.046506 1 0 0 0 0 0 1 489147
-0.001173 0.000590 0.120752 -0.506918 -0.352059 -0.495668 -0.046537 1 0 0 0 0 0 1 490150
-0.001182 0.000605 0.120740 -0.483397 -0.641820 -0.389406 -0.046568 1 0 0 0 0 0 1 491147
-0.001186 0.000613 0.120736 -0.535709 -0.576223 -0.478185 -0.046599 1 0 0 0 0 0 1 492133
-0.001189 0.000617 0.120734 -0.568889 -0.522363 -0.521954 -0.046630 1 0 0 0 0 0 1 493132
-0.001190 0.000619 0.120734 -0.586522 -0.493397 -0.538700 -0.046662 1 0 0 0 0 0 1 494148
-0.001190 0.000620 0.120734 -0.595684 -0.478838 -0.544918 -0.046693 1 0 0 0 0 0 1 495148
-0.001191 0.000620 0.120734 -0.600497 -0.471670 -0.547326 -0.046725 1 0 0 0 0 0 1 496150
-0.001191 0.000621 0.120734 -0.603108 -0.468240 -0.548406 -0.046756 1 0 0 0 0 0 1 497147
-0.001196 0.000639 0.120723 -0.530841 -0.716160 -0.402766 -0.046787 1 0 0 0 0 0 1 498147
-0.001199 0.000648 0.120719 -0.557033 -0.628248 -0.476660 -0.046818 1 0 0 0 0 0 1 499138
-0.001200 0.000653 0.120718 -0.576947 -0.563089 -0.515127 -0.046850 1 0 0 0 0 0 1 500149
-0.001201 0.000655 0.120717 -0.587898 -0.528491 -0.530014 -0.046880 1 0 0 0 0 0 1 501138
-0.001201 0.000656 0.120717 -0.593698 -0.511119 -0.535574 -0.046912 1 0 0 0 0 0 1 502148
-0.001207 0.000675 0.120707 -0.523074 -0.751961 -0.391325 -0.046943 1 0 0 0 0 0 1 503138
-0.001210 0.000684 0.120703 -0.550050 -0.660636 -0.465832 -0.046974 1 0 0 0 0 0 1 504147
-0.001230 0.000693 0.120712 -0.311318 -0.655513 -0.643236 -0.047006 1 0 0 0 0 0 1 505148
-0.001240 0.000698 0.120715 -0.413925 -0.598099 -0.588436 -0.047037 1 0 0 0 0 0 1 506138
-0.001245 0.000700 0.120716 -0.487279 -0.564250 -0.557951 -0.047068 1 0 0 0 0 0 1 507146
-0.001248 0.000701 0.120716 -0.526220 -0.547014 -0.546415 -0.047099 1 0 0 0 0 0 1 508144
-0.001254 0.000720 0.120706 -0.472364 -0.787864 -0.395877 -0.047131 1 0 0 0 0 0 1 509153
-0.001258 0.000729 0.120702 -0.507588 -0.696708 -0.468324 -0.047162 1 0 0 0 0 0 1 510142
-0.001259 0.000734 0.120701 -0.532010 -0.629958 -0.506309 -0.047194 1 0 0 0 0 0 1 511160
-0.001260 0.000736 0.120700 -0.545198 -0.594576 -0.521019 -0.047224 1 0 0 0 0 0 1 512148
-0.001261 0.000738 0.120700 -0.552133 -0.576827 -0.526506 -0.047256 1 0 0 0 0 0 1 513151
-0.001261 0.000738 0.120700 -0.555803 -0.568110 -0.528656 -0.047287 1 0 0 0 0 0 1 514154
-0.001261 0.000739 0.120700 -0.557826 -0.563922 -0.529634 -0.047318 1 0 0 0 0 0 1 515156
-0.001261 0.000739 0.120700 -0.559044 -0.562004 -0.530211 -0.047350 1 0 0 0 0 0 1 516151
-0.001261 0.000739 0.120700 -0.559816 -0.561238 -0.530638 -0.047381 1 0 0 0 0 0 1 517159
-0.001261 0.000739 0.120700 -0.560396 -0.561031 -0.531009 -0.047412 1 0 0 0 0 0 1 518160
-0.001261 0.000739 0.120700 -0.560879 -0.561135 -0.531369 -0.047444 1 0 0 0 0 0 1 519156
-0.001266 0.000757 0.120689 -0.487625 -0.810631 -0.384902 -0.047475 1 0 0 0 0 0 1 520161
-0.001269 0.000766 0.120686 -0.513108 -0.723937 -0.458890 -0.047506 1 0 0 0 0 0 1 521153
-0.001270 0.000771 0.120684 -0.532659 -0.659434 -0.497394 -0.047537 1 0 0 0 0 0 1 522151
-0.001271 0.000773 0.120684 -0.543418 -0.625182 -0.512309 -0.047568 1 0 0 0 0 0 1 523154
-0.001272 0.000774 0.120684 -0.549125 -0.608000 -0.517840 -0.047600 1 0 0 0 0 0 1 524161
-0.001272 0.000775 0.120684 -0.552199 -0.599567 -0.520017 -0.047631 1 0 0 0 0 0 1 525159
-0.001272 0.000775 0.120684 -0.553912 -0.595533 -0.520993 -0.047662 1 0 0 0 0 0 1 526160
-0.001272 0.000775 0.120684 -0.554954 -0.593711 -0.521561 -0.047694 1 0 0 0 0 0 1 527158
-0.001272 0.000775 0.120684 -0.555668 -0.592989 -0.521971 -0.047725 1 0 0 0 0 0 1 528163
-0.001272 0.000775 0.120684 -0.556206 -0.592842 -0.522345 -0.047756 1 0 0 0 0 0 1 529163
-0.001272 0.000775 0.120684 -0.556650 -0.592934 -0.522694 -0.047787 1 0 0 0 0 0 1 530164
-0.001272 0.000775 0.120684 -0.557048 -0.593181 -0.523039 -0.047818 1 0 0 0 0 0 1 531149
-0.001272 0.000775 0.120684 -0.557444 -0.593515 -0.523387 -0.047850 1 0 0 0 0 0 1 532160
-0.001272 0.000775 0.120684 -0.557812 -0.593855 -0.523722 -0.047881 1 0 0 0 0 0 1 533158
-0.001272 0.000775 0.120684 -0.558177 -0.594225 -0.524046 -0.047911 1 0 0 0 0 0 1 534129
-0.001272 0.000775 0.120684 -0.558544 -0.594616 -0.524410 -0.047944 1 0 0 0 0 0 1 535158
-0.001272 0.000775 0.120684 -0.558922 -0.594989 -0.524754 -0.047975 1 0 0 0 0 0 1 536158
-0.001272 0.000775 0.120684 -0.559277 -0.595363 -0.525086 -0.048005 1 0 0 0 0 0 1 537129
-0.001272 0.000775 0.120684 -0.559649 -0.595773 -0.525431 -0.048037 1 0 0 0 0 0 1 538157
-0.001272 0.000775 0.120684 -0.560017 -0.596152 -0.525780 -0.048069 1 0 0 0 0 0 1 539160
-0.001272 0.000775 0.120684 -0.560378 -0.596550 -0.526115 -0.048100 1 0 0 0 0 0 1 540160
-0.001272 0.000775 0.120684 -0.560744 -0.596926 -0.526462 -0.048131 1 0 0 0 0 0 1 541157
-0.001272 0.000775 0.120684 -0.561101 -0.597305 -0.526799 -0.048162 1 0 0 0 0 0 1 542159
-0.001272 0.000775 0.120684 -0.561472 -0.597698 -0.527146 -0.048193 1 0 0 0 0 0 1 543156
-0.001272 0.000775 0.120684 -0.561835 -0.598100 -0.527483 -0.048225 1 0 0 0 0 0 1 544161
-0.001272 0.000775 0.120684 -0.562191 -0.598466 -0.527820 -0.048255 1 0 0 0 0 0 1 545129
-0.001272 0.000775 0.120684 -0.562553 -0.598865 -0.528158 -0.048287 1 0 0 0 0 0 1 546155
-0.001272 0.000775 0.120684 -0.562928 -0.599250 -0.528512 -0.048319 1 0 0 0 0 0 1 547156
-0.001272 0.000775 0.120684 -0.563283 -0.599627 -0.528846 -0.048349 1 0 0 0 0 0 1 548129
-0.001272 0.000775 0.120684 -0.563654 -0.600037 -0.529191 -0.048381 1 0 0 0 0 0 1 549158
-0.001272 0.000775 0.120684 -0.564013 -0.600405 -0.529532 -0.048412 1 0 0 0 0 0 1 550156
-0.001272 0.000775 0.120684 -0.564373 -0.600803 -0.529887 -0.048444 1 0 0 0 0 0 1 551157
-0.001272 0.000775 0.120684 -0.564744 -0.601199 -0.530216 -0.048475 1 0 0 0 0 0 1 552155
-0.001272 0.000775 0.120684 -0.565109 -0.601573 -0.530561 -0.048506 1 0 0 0 0 0 1 553146
-0.001272 0.000775 0.120684 -0.565468 -0.601954 -0.530900 -0.048537 1 0 0 0 0 0 1 554155
-0.001272 0.000775 0.120684 -0.565833 -0.602357 -0.531237 -0.048568 1 0 0 0 0 0 1 555146
-0.001272 0.000775 0.120684 -0.566204 -0.602739 -0.531589 -0.048600 1 0 0 0 0 0 1 556155
-0.001272 0.000775 0.120684 -0.566561 -0.603117 -0.531925 -0.048631 1 0 0 0 0 0 1 557156
-0.001272 0.000775 0.120684 -0.566930 -0.603524 -0.532267 -0.048662 1 0 0 0 0 0 1 558158
-0.001272 0.000775 0.120684 -0.567297 -0.603902 -0.532615 -0.048694 1 0 0 0 0 0 1 559157
-0.001272 0.000775 0.120684 -0.567653 -0.604280 -0.532949 -0.048724 1 0 0 0 0 0 1 560133
-0.001272 0.000775 0.120684 -0.568004 -0.604668 -0.533276 -0.048755 1 0 0 0 0 0 1 561128
-0.001272 0.000775 0.120684 -0.568389 -0.605064 -0.533640 -0.048787 1 0 0 0 0 0 1 562157
-0.001272 0.000775 0.120684 -0.568743 -0.605440 -0.533973 -0.048818 1 0 0 0 0 0 1 563127
-0.001272 0.000775 0.120684 -0.569110 -0.605845 -0.534314 -0.048849 1 0 0 0 0 0 1 564144
-0.001272 0.000775 0.120684 -0.569472 -0.606217 -0.534657 -0.048881 1 0 0 0 0 0 1 565152
-0.001272 0.000775 0.120684 -0.569840 -0.606607 -0.535002 -0.048912 1 0 0 0 0 0 1 566141
-0.001272 0.000775 0.120684 -0.570208 -0.606999 -0.535348 -0.048943 1 0 0 0 0 0 1 567151
-0.001272 0.000775 0.120684 -0.570566 -0.607394 -0.535680 -0.048974 1 0 0 0 0 0 1 568141
-0.001272 0.000775 0.120684 -0.570928 -0.607766 -0.536024 -0.049006 1 0 0 0 0 0 1 569150
-0.001272 0.000775 0.120684 -0.571297 -0.608157 -0.536370 -0.049037 1 0 0 0 0 0 1 570142
-0.001272 0.000775 0.120684 -0.571661 -0.608560 -0.536708 -0.049068 1 0 0 0 0 0 1 571150
-0.001272 0.000775 0.120684 -0.572017 -0.608941 -0.537063 -0.049100 1 0 0 0 0 0 1 572151
-0.001272 0.000775 0.120684 -0.572376 -0.609324 -0.537383 -0.049131 1 0 0 0 0 0 1 573141
-0.001272 0.000775 0.120684 -0.572755 -0.609712 -0.537739 -0.049162 1 0 0 0 0 0 1 574150
-0.001272 0.000775 0.120684 -0.573116 -0.610096 -0.538079 -0.049193 1 0 0 0 0 0 1 575140
-0.001272 0.000775 0.120684 -0.573485 -0.610503 -0.538422 -0.049225 1 0 0 0 0 0 1 576162
-0.001272 0.000775 0.120684 -0.573838 -0.610866 -0.538757 -0.049256 1 0 0 0 0 0 1 577146
-0.001272 0.000775 0.120684 -0.574211 -0.611260 -0.539106 -0.049287 1 0 0 0 0 0 1 578147
-0.001272 0.000775 0.120684 -0.574574 -0.611662 -0.539444 -0.049318 1 0 0 0 0 0 1 579152
-0.001272 0.000775 0.120684 -0.574942 -0.612041 -0.539793 -0.049350 1 0 0 0 0 0 1 580155
-0.001272 0.000775 0.120684 -0.575294 -0.612414 -0.540124 -0.049381 1 0 0 0 0 0 1 581143
-0.001272 0.000775 0.120684 -0.575665 -0.612824 -0.540468 -0.049412 1 0 0 0 0 0 1 582152
-0.001272 0.000775 0.120684 -0.576037 -0.613206 -0.540820 -0.049444 1 0 0 0 0 0 1 583163
-0.001272 0.000775 0.120684 -0.576397 -0.613587 -0.541158 -0.049475 1 0 0 0 0 0 1 584149
-0.001272 0.000775 0.120684 -0.576750 -0.613979 -0.541488 -0.049506 1 0 0 0 0 0 1 585152
-0.001272 0.000775 0.120684 -0.577118 -0.614356 -0.541835 -0.049537 1 0 0 0 0 0 1 586132
-0.001272 0.000775 0.120684 -0.577488 -0.614748 -0.542182 -0.049568 1 0 0 0 0 0 1 587145
-0.001272 0.000775 0.120684 -0.577841 -0.615139 -0.542511 -0.049599 1 0 0 0 0 0 1 588146
-0.001272 0.000775 0.120684 -0.578214 -0.615523 -0.542864 -0.049631 1 0 0 0 0 0 1 589143
-0.001272 0.000775 0.120684 -0.578579 -0.615910 -0.543207 -0.049662 1 0 0 0 0 0 1 590144
-0.001272 0.000775 0.120684 -0.578940 -0.616310 -0.543542 -0.049693 1 0 0 0 0 0 1 591144
-0.001272 0.000775 0.120684 -0.579296 -0.616691 -0.543898 -0.049724 1 0 0 0 0 0 1 592146
-0.001272 0.000775 0.120684 -0.579666 -0.617069 -0.544231 -0.049756 1 0 0 0 0 0 1 593154
-0.001272 0.000775 0.120684 -0.580032 -0.617473 -0.544569 -0.049787 1 0 0 0 0 0 1 594148
-0.001272 0.000775 0.120684 -0.580402 -0.617853 -0.544918 -0.049818 1 0 0 0 0 0 1 595151
-0.001272 0.000775 0.120684 -0.580757 -0.618230 -0.545254 -0.049850 1 0 0 0 0 0 1 596150
-0.001272 0.000775 0.120684 -0.581123 -0.618634 -0.545593 -0.049881 1 0 0 0 0 0 1 597144
-0.001272 0.000775 0.120684 -0.581491 -0.619012 -0.545941 -0.049912 1 0 0 0 0 0 1 598144
-0.001272 0.000775 0.120684 -0.581855 -0.619398 -0.546283 -0.049943 1 0 0 0 0 0 1 599142
-0.001272 0.000775 0.120684 -0.582209 -0.619789 -0.546613 -0.049974 1 0 0 0 0 0 1 600145
-0.001272 0.000775 0.120684 -0.582582 -0.620174 -0.546966 -0.050006 1 0 0 0 0 0 1 601143
-0.001272 0.000775 0.120684 -0.582948 -0.620561 -0.547309 -0.050037 1 0 0 0 0 0 1 602143
-0.001272 0.000775 0.120684 -0.583308 -0.620960 -0.547644 -0.050068 1 0 0 0 0 0 1 603142
-0.001272 0.000775 0.120684 -0.583668 -0.621329 -0.547986 -0.050099 1 0 0 0 0 0 1 604145
-0.001272 0.000775 0.120684 -0.584039 -0.621723 -0.548334 -0.050131 1 0 0 0 0 0 1 605143
-0.001272 0.000775 0.120684 -0.584396 -0.622118 -0.548665 -0.050161 1 0 0 0 0 0 1 606131
-0.001272 0.000775 0.120684 -0.584769 -0.622501 -0.549018 -0.050193 1 0 0 0 0 0 1 607146
-0.001272 0.000775 0.120684 -0.585119 -0.622872 -0.549348 -0.050224 1 0 0 0 0 0 1 608129
-0.001272 0.000775 0.120684 -0.585496 -0.623273 -0.549702 -0.050256 1 0 0 0 0 0 1 609145
-0.001272 0.000775 0.120684 -0.585858 -0.623673 -0.550037 -0.050287 1 0 0 0 0 0 1 610144
-0.001272 0.000775 0.120684 -0.586219 -0.624044 -0.550379 -0.050318 1 0 0 0 0 0 1 611128
-0.001272 0.000775 0.120684 -0.586572 -0.624434 -0.550709 -0.050349 1 0 0 0 0 0 1 612129
-0.001272 0.000775 0.120684 -0.586934 -0.624821 -0.551068 -0.050380 1 0 0 0 0 0 1 613127
-0.001272 0.000775 0.120684 -0.587316 -0.625213 -0.551412 -0.050412 1 0 0 0 0 0 1 614145
-0.001272 0.000775 0.120684 -0.587669 -0.625602 -0.551739 -0.050443 1 0 0 0 0 0 1 615143
-0.001272 0.000775 0.120684 -0.588044 -0.625988 -0.552094 -0.050474 1 0 0 0 0 0 1 616146
-0.001272 0.000775 0.120684 -0.588406 -0.626372 -0.552434 -0.050505 1 0 0 0 0 0 1 617137
-0.001272 0.000775 0.120684 -0.588772 -0.626776 -0.552773 -0.050537 1 0 0 0 0 0 1 618149
-0.001272 0.000775 0.120684 -0.589139 -0.627154 -0.553122 -0.050568 1 0 0 0 0 0 1 619150
-0.001272 0.000775 0.120684 -0.589494 -0.627529 -0.553456 -0.050599 1 0 0 0 0 0 1 620145
-0.001272 0.000775 0.120684 -0.589861 -0.627936 -0.553796 -0.050631 1 0 0 0 0 0 1 621144
-0.001272 0.000775 0.120684 -0.590230 -0.628314 -0.554145 -0.050662 1 0 0 0 0 0 1 622145
-0.001272 0.000775 0.120684 -0.590585 -0.628692 -0.554481 -0.050693 1 0 0 0 0 0 1 623144
-0.001272 0.000775 0.120684 -0.590954 -0.629099 -0.554822 -0.050724 1 0 0 0 0 0 1 624145
-0.001272 0.000775 0.120684 -0.591322 -0.629477 -0.555170 -0.050756 1 0 0 0 0 0 1 625145
-0.001272 0.000775 0.120684 -0.591686 -0.629863 -0.555512 -0.050787 1 0 0 0 0 0 1 626143
-0.001272 0.000775 0.120684 -0.592039 -0.630254 -0.555841 -0.050818 1 0 0 0 0 0 1 627145
-0.001272 0.000775 0.120684 -0.592414 -0.630639 -0.556195 -0.050849 1 0 0 0 0 0 1 628146
-0.001272 0.000775 0.120684 -0.592778 -0.631026 -0.556538 -0.050881 1 0 0 0 0 0 1 629144
-0.001272 0.000775 0.120684 -0.593136 -0.631421 -0.556870 -0.050912 1 0 0 0 0 0 1 630135
-0.001272 0.000775 0.120684 -0.593498 -0.631793 -0.557214 -0.050943 1 0 0 0 0 0 1 631143
-0.001272 0.000775 0.120684 -0.593854 -0.632186 -0.557566 -0.050974 1 0 0 0 0 0 1 632134
-0.001272 0.000775 0.120684 -0.594229 -0.632587 -0.557899 -0.051006 1 0 0 0 0 0 1 633142
-0.001272 0.000775 0.120684 -0.594594 -0.632961 -0.558243 -0.051037 1 0 0 0 0 0 1 634134
-0.001272 0.000775 0.120684 -0.594953 -0.633342 -0.558582 -0.051068 1 0 0 0 0 0 1 635142
-0.001272 0.000775 0.120684 -0.595318 -0.633745 -0.558920 -0.051099 1 0 0 0 0 0 1 636133
-0.001272 0.000775 0.120684 -0.595689 -0.634127 -0.559271 -0.051131 1 0 0 0 0 0 1 637142
-0.001272 0.000775 0.120684 -0.596051 -0.634510 -0.559611 -0.051162 1 0 0 0 0 0 1 638134
-0.001272 0.000775 0.120684 -0.596404 -0.634900 -0.559940 -0.051193 1 0 0 0 0 0 1 639134
-0.001272 0.000775 0.120684 -0.596783 -0.635291 -0.560298 -0.051224 1 0 0 0 0 0 1 640148
-0.001272 0.000775 0.120684 -0.597145 -0.635674 -0.560638 -0.051255 1 0 0 0 0 0 1 641138
-0.001272 0.000775 0.120684 -0.597508 -0.636076 -0.560976 -0.051287 1 0 0 0 0 0 1 642145
-0.001272 0.000775 0.120684 -0.597868 -0.636446 -0.561318 -0.051318 1 0 0 0 0 0 1 643148
-0.001272 0.000775 0.120684 -0.598237 -0.636837 -0.561664 -0.051349 1 0 0 0 0 0 1 644141
-0.001272 0.000775 0.120684 -0.598602 -0.637240 -0.562002 -0.051381 1 0 0 0 0 0 1 645150
-0.001272 0.000775 0.120684 -0.598972 -0.637621 -0.562353 -0.051412 1 0 0 0 0 0 1 646157
-0.001272 0.000775 0.120684 -0.599321 -0.637991 -0.562682 -0.051443 1 0 0 0 0 0 1 647138
-0.001272 0.000775 0.120684 -0.599690 -0.638399 -0.563024 -0.051474 1 0 0 0 0 0 1 648141
-0.001272 0.000775 0.120684 -0.600063 -0.638782 -0.563377 -0.051506 1 0 0 0 0 0 1 649155
-0.001272 0.000775 0.120684 -0.600425 -0.639166 -0.563718 -0.051537 1 0 0 0 0 0 1 650148
-0.001272 0.000775 0.120684 -0.600782 -0.639561 -0.564050 -0.051569 1 0 0 0 0 0 1 651159
-0.001272 0.000775 0.120684 -0.601144 -0.639948 -0.564410 -0.051600 1 0 0 0 0 0 1 652158
-0.001272 0.000775 0.120684 -0.601509 -0.640322 -0.564738 -0.051630 1 0 0 0 0 0 1 653130
-0.001272 0.000775 0.120684 -0.601871 -0.640721 -0.565073 -0.051662 1 0 0 0 0 0 1 654153
-0.001272 0.000775 0.120684 -0.602245 -0.641106 -0.565427 -0.051693 1 0 0 0 0 0 1 655152
-0.001272 0.000775 0.120684 -0.602611 -0.641494 -0.565771 -0.051725 1 0 0 0 0 0 1 656154
-0.001272 0.000775 0.120684 -0.602972 -0.641893 -0.566105 -0.051756 1 0 0 0 0 0 1 657153
-0.001272 0.000775 0.120684 -0.603330 -0.642261 -0.566446 -0.051787 1 0 0 0 0 0 1 658152
-0.001272 0.000775 0.120684 -0.603703 -0.642656 -0.566795 -0.051818 1 0 0 0 0 0 1 659154
-0.001272 0.000775 0.120684 -0.604065 -0.643057 -0.567132 -0.051850 1 0 0 0 0 0 1 660157
-0.001272 0.000775 0.120684 -0.604422 -0.643423 -0.567470 -0.051880 1 0 0 0 0 0 1 661128
-0.001272 0.000775 0.120684 -0.604787 -0.643810 -0.567814 -0.051912 1 0 0 0 0 0 1 662152
-0.001272 0.000775 0.120684 -0.605156 -0.644217 -0.568156 -0.051943 1 0 0 0 0 0 1 663154
-0.001272 0.000775 0.120684 -0.605524 -0.644596 -0.568505 -0.051975 1 0 0 0 0 0 1 664155
-0.001272 0.000775 0.120684 -0.605888 -0.644982 -0.568847 -0.052006 1 0 0 0 0 0 1 665154
-0.001272 0.000775 0.120684 -0.606241 -0.645372 -0.569175 -0.052037 1 0 0 0 0 0 1 666154
-0.001272 0.000775 0.120684 -0.606605 -0.645746 -0.569519 -0.052068 1 0 0 0 0 0 1 667126
-0.001272 0.000775 0.120684 -0.606970 -0.646133 -0.569862 -0.052099 1 0 0 0 0 0 1 668124
-0.001272 0.000775 0.120684 -0.607341 -0.646543 -0.570207 -0.052131 1 0 0 0 0 0 1 669153
-0.001272 0.000775 0.120684 -0.607689 -0.646901 -0.570538 -0.052161 1 0 0 0 0 0 1 670124
-0.001272 0.000775 0.120684 -0.608071 -0.647305 -0.570896 -0.052193 1 0 0 0 0 0 1 671151
-0.001272 0.000775 0.120684 -0.608424 -0.647696 -0.571223 -0.052224 1 0 0 0 0 0 1 672127
-0.001272 0.000775 0.120684 -0.608788 -0.648086 -0.571586 -0.052256 1 0 0 0 0 0 1 673151
-0.001272 0.000775 0.120684 -0.609154 -0.648461 -0.571916 -0.052287 1 0 0 0 0 0 1 674151
-0.001272 0.000775 0.120684 -0.609513 -0.648856 -0.572247 -0.052317 1 0 0 0 0 0 1 675123
-0.001272 0.000775 0.120684 -0.609888 -0.649241 -0.572602 -0.052349 1 0 0 0 0 0 1 676141
-0.001272 0.000775 0.120684 -0.610252 -0.649628 -0.572944 -0.052381 1 0 0 0 0 0 1 677141
-0.001272 0.000775 0.120684 -0.610605 -0.650018 -0.573273 -0.052412 1 0 0 0 0 0 1 678142
-0.001272 0.000775 0.120684 -0.610979 -0.650403 -0.573626 -0.052443 1 0 0 0 0 0 1 679141
-0.001272 0.000775 0.120684 -0.611346 -0.650792 -0.573971 -0.052474 1 0 0 0 0 0 1 680144
-0.001272 0.000775 0.120684 -0.611697 -0.651181 -0.574298 -0.052506 1 0 0 0 0 0 1 681141
-0.001272 0.000775 0.120684 -0.612072 -0.651566 -0.574652 -0.052537 1 0 0 0 0 0 1 682142
-0.001272 0.000775 0.120684 -0.612438 -0.651954 -0.574996 -0.052568 1 0 0 0 0 0 1 683144
-0.001272 0.000775 0.120684 -0.612829 -0.652386 -0.575360 -0.052602 1 0 0 0 0 0 1 684228
-0.001272 0.000775 0.120684 -0.613194 -0.652761 -0.575705 -0.052633 1 0 0 0 0 0 1 685221
-0.001272 0.000775 0.120684 -0.613553 -0.653141 -0.576044 -0.052665 1 0 0 0 0 0 1 686229
-0.001272 0.000775 0.120684 -0.613909 -0.653535 -0.576374 -0.052695 1 0 0 0 0 0 1 687196
-0.001272 0.000775 0.120684 -0.614292 -0.653929 -0.576736 -0.052727 1 0 0 0 0 0 1 688237
-0.001272 0.000775 0.120684 -0.614653 -0.654312 -0.577076 -0.052758 1 0 0 0 0 0 1 689228
-0.001272 0.000775 0.120684 -0.614995 -0.654690 -0.577394 -0.052789 1 0 0 0 0 0 1 690197
-0.001272 0.000775 0.120684 -0.615369 -0.655076 -0.577747 -0.052820 1 0 0 0 0 0 1 691197
-0.001272 0.000775 0.120684 -0.615734 -0.655463 -0.578090 -0.052851 1 0 0 0 0 0 1 692197
-0.001272 0.000775 0.120684 -0.616086 -0.655853 -0.578418 -0.052882 1 0 0 0 0 0 1 693196
-0.001272 0.000775 0.120684 -0.616448 -0.656240 -0.578778 -0.052913 1 0 0 0 0 0 1 694195
-0.001272 0.000775 0.120684 -0.616835 -0.656637 -0.579127 -0.052946 1 0 0 0 0 0 1 695226
-0.001272 0.000775 0.120684 -0.617196 -0.657035 -0.579461 -0.052977 1 0 0 0 0 0 1 696224
-0.001272 0.000775 0.120684 -0.617553 -0.657402 -0.579800 -0.053008 1 0 0 0 0 0 1 697219
-0.001272 0.000775 0.120684 -0.617919 -0.657789 -0.580143 -0.053039 1 0 0 0 0 0 1 698202
-0.001272 0.000775 0.120684 -0.618286 -0.658195 -0.580484 -0.053070 1 0 0 0 0 0 1 699218
-0.001272 0.000775 0.120684 -0.618627 -0.658545 -0.580807 -0.053099 1 0 0 0 0 0 1 700145
-0.001272 0.000775 0.120684 -0.618984 -0.658923 -0.581143 -0.053131 1 0 0 0 0 0 1 701146
-0.001272 0.000775 0.120684 -0.619348 -0.659326 -0.581481 -0.053162 1 0 0 0 0 0 1 702137
-0.001272 0.000775 0.120684 -0.619720 -0.659708 -0.581832 -0.053193 1 0 0 0 0 0 1 703146
-0.001272 0.000775 0.120684 -0.620081 -0.660091 -0.582172 -0.053224 1 0 0 0 0 0 1 704137
-0.001272 0.000775 0.120684 -0.620437 -0.660484 -0.582503 -0.053256 1 0 0 0 0 0 1 705146
-0.001272 0.000775 0.120684 -0.620812 -0.660870 -0.582857 -0.053287 1 0 0 0 0 0 1 706147
-0.001272 0.000775 0.120684 -0.621173 -0.661253 -0.583197 -0.053318 1 0 0 0 0 0 1 707137
-0.001272 0.000775 0.120684 -0.621537 -0.661655 -0.583535 -0.053349 1 0 0 0 0 0 1 708145
-0.001272 0.000775 0.120684 -0.621893 -0.662020 -0.583873 -0.053380 1 0 0 0 0 0 1 709136
-0.001272 0.000775 0.120684 -0.622268 -0.662418 -0.584225 -0.053412 1 0 0 0 0 0 1 710145
-0.001272 0.000775 0.120684 -0.622641 -0.662830 -0.584571 -0.053444 1 0 0 0 0 0 1 711177
-0.001272 0.000775 0.120684 -0.622997 -0.663196 -0.584909 -0.053474 1 0 0 0 0 0 1 712146
-0.001272 0.000775 0.120684 -0.623349 -0.663569 -0.585241 -0.053505 1 0 0 0 0 0 1 713136
-0.001272 0.000775 0.120684 -0.623711 -0.663986 -0.585594 -0.053537 1 0 0 0 0 0 1 714153
-0.001272 0.000775 0.120684 -0.624087 -0.664359 -0.585935 -0.053568 1 0 0 0 0 0 1 715147
-0.001272 0.000775 0.120684 -0.624454 -0.664747 -0.586278 -0.053600 1 0 0 0 0 0 1 716150
-0.001272 0.000775 0.120684 -0.624806 -0.665135 -0.586606 -0.053631 1 0 0 0 0 0 1 717147
-0.001272 0.000775 0.120684 -0.625181 -0.665521 -0.586960 -0.053662 1 0 0 0 0 0 1 718149
-0.001272 0.000775 0.120684 -0.625539 -0.665901 -0.587297 -0.053693 1 0 0 0 0 0 1 719130
-0.001272 0.000775 0.120684 -0.625902 -0.666303 -0.587635 -0.053725 1 0 0 0 0 0 1 720159
-0.001272 0.000775 0.120684 -0.626266 -0.666676 -0.587978 -0.053755 1 0 0 0 0 0 1 721129
-0.001272 0.000775 0.120684 -0.626637 -0.667070 -0.588327 -0.053787 1 0 0 0 0 0 1 722146
-0.001272 0.000775 0.120684 -0.626990 -0.667461 -0.588655 -0.053817 1 0 0 0 0 0 1 723124
-0.001272 0.000775 0.120684 -0.627368 -0.667849 -0.589013 -0.053850 1 0 0 0 0 0 1 724153
-0.001272 0.000775 0.120684 -0.627723 -0.668226 -0.589348 -0.053881 1 0 0 0 0 0 1 725150
-0.001272 0.000775 0.120684 -0.628091 -0.668632 -0.589689 -0.053912 1 0 0 0 0 0 1 726150
-0.001272 0.000775 0.120684 -0.628460 -0.669011 -0.590038 -0.053943 1 0 0 0 0 0 1 727152
-0.001272 0.000775 0.120684 -0.628810 -0.669383 -0.590368 -0.053974 1 0 0 0 0 0 1 728136
-0.001272 0.000775 0.120684 -0.629185 -0.669797 -0.590716 -0.054006 1 0 0 0 0 0 1 729156
-0.001272 0.000775 0.120684 -0.629553 -0.670175 -0.591064 -0.054037 1 0 0 0 0 0 1 730155
-0.001272 0.000775 0.120684 -0.629918 -0.670562 -0.591407 -0.054068 1 0 0 0 0 0 1 731156
-0.001272 0.000775 0.120684 -0.630269 -0.670951 -0.591735 -0.054100 1 0 0 0 0 0 1 732153
-0.001272 0.000775 0.120684 -0.630620 -0.671327 -0.592084 -0.054130 1 0 0 0 0 0 1 733121
-0.001272 0.000775 0.120684 -0.631007 -0.671723 -0.592432 -0.054162 1 0 0 0 0 0 1 734151
-0.001272 0.000775 0.120684 -0.631369 -0.672122 -0.592766 -0.054193 1 0 0 0 0 0 1 735151
-0.001272 0.000775 0.120684 -0.631717 -0.672480 -0.593098 -0.054224 1 0 0 0 0 0 1 736123
-0.001272 0.000775 0.120684 -0.632099 -0.672885 -0.593456 -0.054256 1 0 0 0 0 0 1 737151
-0.001272 0.000775 0.120684 -0.632461 -0.673285 -0.593792 -0.054287 1 0 0 0 0 0 1 738152
-0.001272 0.000775 0.120684 -0.632827 -0.673661 -0.594139 -0.054318 1 0 0 0 0 0 1 739148
-0.001272 0.000775 0.120684 -0.633185 -0.674041 -0.594476 -0.054350 1 0 0 0 0 0 1 740154
-0.001272 0.000775 0.120684 -0.633552 -0.674446 -0.594816 -0.054381 1 0 0 0 0 0 1 741151
-0.001272 0.000775 0.120684 -0.633921 -0.674825 -0.595165 -0.054412 1 0 0 0 0 0 1 742153
-0.001272 0.000775 0.120684 -0.634274 -0.675200 -0.595498 -0.054442 1 0 0 0 0 0 1 743122
-0.001272 0.000775 0.120684 -0.634635 -0.675598 -0.595833 -0.054474 1 0 0 0 0 0 1 744144
-0.001272 0.000775 0.120684 -0.635001 -0.675975 -0.596180 -0.054505 1 0 0 0 0 0 1 745122
-0.001272 0.000775 0.120684 -0.635377 -0.676373 -0.596532 -0.054537 1 0 0 0 0 0 1 746150
-0.001272 0.000775 0.120684 -0.635738 -0.676773 -0.596868 -0.054568 1 0 0 0 0 0 1 747151
-0.001272 0.000775 0.120684 -0.636097 -0.677142 -0.597209 -0.054600 1 0 0 0 0 0 1 748152
-0.001272 0.000775 0.120684 -0.636468 -0.677535 -0.597557 -0.054631 1 0 0 0 0 0 1 749150
-0.001272 0.000775 0.120684 -0.636830 -0.677935 -0.597893 -0.054662 1 0 0 0 0 0 1 750151
-0.001272 0.000775 0.120684 -0.637198 -0.678313 -0.598241 -0.054693 1 0 0 0 0 0 1 751152
-0.001272 0.000775 0.120684 -0.637547 -0.678683 -0.598571 -0.054724 1 0 0 0 0 0 1 752133
-0.001272 0.000775 0.120684 -0.637921 -0.679096 -0.598917 -0.054756 1 0 0 0 0 0 1 753148
-0.001272 0.000775 0.120684 -0.638276 -0.679477 -0.599272 -0.054787 1 0 0 0 0 0 1 754148
-0.001272 0.000775 0.120684 -0.638643 -0.679852 -0.599603 -0.054818 1 0 0 0 0 0 1 755149
-0.001272 0.000775 0.120684 -0.639013 -0.680260 -0.599944 -0.054850 1 0 0 0 0 0 1 756152
-0.001272 0.000775 0.120684 -0.639381 -0.680638 -0.600292 -0.054881 1 0 0 0 0 0 1 757150
-0.001272 0.000775 0.120684 -0.639745 -0.681024 -0.600634 -0.054912 1 0 0 0 0 0 1 758149
-0.001272 0.000775 0.120684 -0.640098 -0.681414 -0.600963 -0.054943 1 0 0 0 0 0 1 759150
-0.001272 0.000775 0.120684 -0.640476 -0.681803 -0.601320 -0.054975 1 0 0 0 0 0 1 760160
-0.001272 0.000775 0.120684 -0.640837 -0.682186 -0.601659 -0.055006 1 0 0 0 0 0 1 761148
-0.001272 0.000775 0.120684 -0.641199 -0.682587 -0.601996 -0.055037 1 0 0 0 0 0 1 762152
-0.001272 0.000775 0.120684 -0.641557 -0.682954 -0.602336 -0.055068 1 0 0 0 0 0 1 763150
-0.001272 0.000775 0.120684 -0.641925 -0.683344 -0.602681 -0.055099 1 0 0 0 0 0 1 764139
-0.001272 0.000775 0.120684 -0.642285 -0.683742 -0.603015 -0.055130 1 0 0 0 0 0 1 765135
-0.001272 0.000775 0.120684 -0.642656 -0.684124 -0.603366 -0.055162 1 0 0 0 0 0 1 766145
-0.001272 0.000775 0.120684 -0.643009 -0.684498 -0.603699 -0.055193 1 0 0 0 0 0 1 767135
-0.001272 0.000775 0.120684 -0.643405 -0.684935 -0.604067 -0.055227 1 0 0 0 0 0 1 768214
-0.001272 0.000775 0.120684 -0.643769 -0.685309 -0.604411 -0.055257 1 0 0 0 0 0 1 769203
-0.001272 0.000775 0.120684 -0.644138 -0.685700 -0.604758 -0.055289 1 0 0 0 0 0 1 770215
-0.001272 0.000775 0.120684 -0.644485 -0.686084 -0.605081 -0.055320 1 0 0 0 0 0 1 771200
-0.001272 0.000775 0.120684 -0.644842 -0.686450 -0.605418 -0.055350 1 0 0 0 0 0 1 772150
-0.001272 0.000775 0.120684 -0.645205 -0.686835 -0.605759 -0.055381 1 0 0 0 0 0 1 773144
-0.001272 0.000775 0.120684 -0.645562 -0.687231 -0.606091 -0.055412 1 0 0 0 0 0 1 774135
-0.001272 0.000775 0.120684 -0.645912 -0.687606 -0.606442 -0.055443 1 0 0 0 0 0 1 775144
-0.001272 0.000775 0.120684 -0.646296 -0.688000 -0.606787 -0.055475 1 0 0 0 0 0 1 776150
-0.001272 0.000775 0.120684 -0.646653 -0.688393 -0.607117 -0.055505 1 0 0 0 0 0 1 777134
-0.001272 0.000775 0.120684 -0.647024 -0.688774 -0.607468 -0.055537 1 0 0 0 0 0 1 778143
-0.001272 0.000775 0.120684 -0.647377 -0.689148 -0.607801 -0.055568 1 0 0 0 0 0 1 779135
-0.001272 0.000775 0.120684 -0.647749 -0.689559 -0.608145 -0.055599 1 0 0 0 0 0 1 780146
-0.001272 0.000775 0.120684 -0.648113 -0.689933 -0.608490 -0.055630 1 0 0 0 0 0 1 781135
-0.001272 0.000775 0.120684 -0.648480 -0.690323 -0.608835 -0.055662 1 0 0 0 0 0 1 782142
-0.001272 0.000775 0.120684 -0.648834 -0.690714 -0.609164 -0.055693 1 0 0 0 0 0 1 783144
-0.001272 0.000775 0.120684 -0.649205 -0.691095 -0.609515 -0.055724 1 0 0 0 0 0 1 784135
-0.001272 0.000775 0.120684 -0.649578 -0.691491 -0.609866 -0.055756 1 0 0 0 0 0 1 785157
-0.001272 0.000775 0.120684 -0.649920 -0.691870 -0.610184 -0.055786 1 0 0 0 0 0 1 786129
-0.001272 0.000775 0.120684 -0.650303 -0.692265 -0.610546 -0.055818 1 0 0 0 0 0 1 787153
-0.001272 0.000775 0.120684 -0.650733 -0.692720 -0.610950 -0.055855 1 0 0 0 0 0 1 788329
-0.001272 0.000775 0.120684 -0.651026 -0.693047 -0.611221 -0.055881 1 0 0 0 0 0 1 789143
-0.001272 0.000775 0.120684 -0.651392 -0.693423 -0.611568 -0.055912 1 0 0 0 0 0 1 790139
-0.001272 0.000775 0.120684 -0.651748 -0.693801 -0.611904 -0.055943 1 0 0 0 0 0 1 791139
-0.001272 0.000775 0.120684 -0.652116 -0.694208 -0.612245 -0.055974 1 0 0 0 0 0 1 792140
-0.001272 0.000775 0.120684 -0.652484 -0.694586 -0.612593 -0.056006 1 0 0 0 0 0 1 793140
-0.001272 0.000775 0.120684 -0.652840 -0.694962 -0.612928 -0.056037 1 0 0 0 0 0 1 794137
-0.001272 0.000775 0.120684 -0.653197 -0.695374 -0.613277 -0.056068 1 0 0 0 0 0 1 795142
-0.001272 0.000775 0.120684 -0.653607 -0.695784 -0.613650 -0.056102 1 0 0 0 0 0 1 796230
-0.001272 0.000775 0.120684 -0.653971 -0.696168 -0.613991 -0.056133 1 0 0 0 0 0 1 797224
-0.001272 0.000775 0.120684 -0.654327 -0.696562 -0.614322 -0.056165 1 0 0 0 0 0 1 798234
-0.001272 0.000775 0.120684 -0.654687 -0.696932 -0.614663 -0.056195 1 0 0 0 0 0 1 799195
-0.001272 0.000775 0.120684 -0.655061 -0.697328 -0.615014 -0.056227 1 0 0 0 0 0 1 800219
-0.001272 0.000775 0.120684 -0.655426 -0.697732 -0.615353 -0.056258 1 0 0 0 0 0 1 801229
-0.001272 0.000775 0.120684 -0.655772 -0.698086 -0.615682 -0.056288 1 0 0 0 0 0 1 802194
-0.001272 0.000775 0.120684 -0.656151 -0.698488 -0.616037 -0.056320 1 0 0 0 0 0 1 803214
-0.001272 0.000775 0.120684 -0.656505 -0.698880 -0.616366 -0.056351 1 0 0 0 0 0 1 804194
-0.001272 0.000775 0.120684 -0.656872 -0.699258 -0.616714 -0.056382 1 0 0 0 0 0 1 805193
-0.001272 0.000775 0.120684 -0.657239 -0.699647 -0.617060 -0.056414 1 0 0 0 0 0 1 806223
-0.001272 0.000775 0.120684 -0.657610 -0.700056 -0.617403 -0.056446 1 0 0 0 0 0 1 807229
-0.001272 0.000775 0.120684 -0.657975 -0.700431 -0.617748 -0.056477 1 0 0 0 0 0 1 808221
-0.001272 0.000775 0.120684 -0.658340 -0.700818 -0.618092 -0.056508 1 0 0 0 0 0 1 809223
-0.001272 0.000775 0.120684 -0.658689 -0.701205 -0.618417 -0.056539 1 0 0 0 0 0 1 810214
-0.001272 0.000775 0.120684 -0.659067 -0.701593 -0.618773 -0.056571 1 0 0 0 0 0 1 811222
-0.001272 0.000775 0.120684 -0.659431 -0.701980 -0.619116 -0.056602 1 0 0 0 0 0 1 812221
-0.001272 0.000775 0.120684 -0.659782 -0.702368 -0.619442 -0.056632 1 0 0 0 0 0 1 813192
-0.001272 0.000775 0.120684 -0.660141 -0.702737 -0.619783 -0.056663 1 0 0 0 0 0 1 814193
-0.001272 0.000775 0.120684 -0.660500 -0.703133 -0.620138 -0.056695 1 0 0 0 0 0 1 815192
-0.001272 0.000775 0.120684 -0.660873 -0.703532 -0.620469 -0.056726 1 0 0 0 0 0 1 816195
-0.001272 0.000775 0.120684 -0.661241 -0.703909 -0.620816 -0.056757 1 0 0 0 0 0 1 817193
-0.001272 0.000775 0.120684 -0.661597 -0.704286 -0.621151 -0.056788 1 0 0 0 0 0 1 818192
-0.001272 0.000775 0.120684 -0.661964 -0.704692 -0.621492 -0.056820 1 0 0 0 0 0 1 819191
-0.001272 0.000775 0.120684 -0.662333 -0.705071 -0.621840 -0.056851 1 0 0 0 0 0 1 820192
-0.001272 0.000775 0.120684 -0.662701 -0.705461 -0.622188 -0.056883 1 0 0 0 0 0 1 821226
-0.001272 0.000775 0.120684 -0.663067 -0.705866 -0.622527 -0.056914 1 0 0 0 0 0 1 822221
-0.001272 0.000775 0.120684 -0.663434 -0.706243 -0.622875 -0.056945 1 0 0 0 0 0 1 823218
-0.001272 0.000775 0.120684 -0.663802 -0.706633 -0.623220 -0.056977 1 0 0 0 0 0 1 824226
-0.001272 0.000775 0.120684 -0.664151 -0.707019 -0.623545 -0.057008 1 0 0 0 0 0 1 825216
-0.001272 0.000775 0.120684 -0.664528 -0.707407 -0.623901 -0.057039 1 0 0 0 0 0 1 826223
-0.001272 0.000775 0.120684 -0.664882 -0.707782 -0.624234 -0.057070 1 0 0 0 0 0 1 827192
-0.001272 0.000775 0.120684 -0.665242 -0.708181 -0.624568 -0.057101 1 0 0 0 0 0 1 828191
-0.001272 0.000775 0.120684 -0.665619 -0.708569 -0.624926 -0.057133 1 0 0 0 0 0 1 829218
-0.001272 0.000775 0.120684 -0.665978 -0.708949 -0.625263 -0.057164 1 0 0 0 0 0 1 830224
-0.001272 0.000775 0.120684 -0.666334 -0.709344 -0.625594 -0.057195 1 0 0 0 0 0 1 831193
-0.001272 0.000775 0.120684 -0.666703 -0.709723 -0.625943 -0.057226 1 0 0 0 0 0 1 832195
-0.001272 0.000775 0.120684 -0.667058 -0.710099 -0.626278 -0.057257 1 0 0 0 0 0 1 833192
-0.001272 0.000775 0.120684 -0.667414 -0.710509 -0.626625 -0.057288 1 0 0 0 0 0 1 834192
-0.001272 0.000775 0.120684 -0.667796 -0.710888 -0.626971 -0.057320 1 0 0 0 0 0 1 835201
-0.001272 0.000775 0.120684 -0.668167 -0.711280 -0.627319 -0.057352 1 0 0 0 0 0 1 836217
-0.001272 0.000775 0.120684 -0.668514 -0.711664 -0.627642 -0.057382 1 0 0 0 0 0 1 837201
-0.001272 0.000775 0.120684 -0.668893 -0.712054 -0.628000 -0.057414 1 0 0 0 0 0 1 838214
-0.001272 0.000775 0.120684 -0.669259 -0.712442 -0.628344 -0.057445 1 0 0 0 0 0 1 839216
-0.001272 0.000775 0.120684 -0.669613 -0.712835 -0.628673 -0.057476 1 0 0 0 0 0 1 840198
-0.001272 0.000775 0.120684 -0.669978 -0.713209 -0.629019 -0.057508 1 0 0 0 0 0 1 841214
-0.001272 0.000775 0.120684 -0.670344 -0.713597 -0.629362 -0.057539 1 0 0 0 0 0 1 842197
-0.001272 0.000775 0.120684 -0.670712 -0.714004 -0.629704 -0.057570 1 0 0 0 0 0 1 843216
-0.001272 0.000775 0.120684 -0.671053 -0.714353 -0.630027 -0.057599 1 0 0 0 0 0 1 844143
-0.001272 0.000775 0.120684 -0.671408 -0.714730 -0.630362 -0.057631 1 0 0 0 0 0 1 845141
-0.001272 0.000775 0.120684 -0.671773 -0.715133 -0.630700 -0.057661 1 0 0 0 0 0 1 846132
-0.001272 0.000775 0.120684 -0.672145 -0.715515 -0.631052 -0.057693 1 0 0 0 0 0 1 847142
-0.001272 0.000775 0.120684 -0.672506 -0.715898 -0.631391 -0.057724 1 0 0 0 0 0 1 848132
-0.001272 0.000775 0.120684 -0.672861 -0.716292 -0.631723 -0.057756 1 0 0 0 0 0 1 849141
-0.001272 0.000775 0.120684 -0.673233 -0.716673 -0.632073 -0.057786 1 0 0 0 0 0 1 850132
-0.001272 0.000775 0.120684 -0.673601 -0.717064 -0.632419 -0.057818 1 0 0 0 0 0 1 851140
-0.001272 0.000775 0.120684 -0.673959 -0.717460 -0.632752 -0.057849 1 0 0 0 0 0 1 852132
-0.001272 0.000775 0.120684 -0.674321 -0.717832 -0.633096 -0.057881 1 0 0 0 0 0 1 853141
-0.001272 0.000775 0.120684 -0.674682 -0.718231 -0.633453 -0.057912 1 0 0 0 0 0 1 854146
-0.001272 0.000775 0.120684 -0.675055 -0.718629 -0.633784 -0.057943 1 0 0 0 0 0 1 855149
-0.001272 0.000775 0.120684 -0.675421 -0.719004 -0.634129 -0.057974 1 0 0 0 0 0 1 856141
-0.001272 0.000775 0.120684 -0.675780 -0.719384 -0.634467 -0.058006 1 0 0 0 0 0 1 857149
-0.001272 0.000775 0.120684 -0.676146 -0.719789 -0.634806 -0.058037 1 0 0 0 0 0 1 858144
-0.001272 0.000775 0.120684 -0.676510 -0.720163 -0.635151 -0.058068 1 0 0 0 0 0 1 859132
-0.001272 0.000775 0.120684 -0.676869 -0.720543 -0.635490 -0.058099 1 0 0 0 0 0 1 860141
-0.001272 0.000775 0.120684 -0.677240 -0.720953 -0.635833 -0.058131 1 0 0 0 0 0 1 861149
-0.001272 0.000775 0.120684 -0.677605 -0.721329 -0.636179 -0.058162 1 0 0 0 0 0 1 862141
-0.001272 0.000775 0.120684 -0.677974 -0.721720 -0.636526 -0.058193 1 0 0 0 0 0 1 863153
-0.001272 0.000775 0.120684 -0.678325 -0.722109 -0.636853 -0.058225 1 0 0 0 0 0 1 864150
-0.001272 0.000775 0.120684 -0.678699 -0.722493 -0.637206 -0.058256 1 0 0 0 0 0 1 865149
-0.001272 0.000775 0.120684 -0.679054 -0.722869 -0.637539 -0.058286 1 0 0 0 0 0 1 866118
-0.001272 0.000775 0.120684 -0.679425 -0.723279 -0.637885 -0.058318 1 0 0 0 0 0 1 867148
-0.001272 0.000775 0.120684 -0.679785 -0.723649 -0.638226 -0.058350 1 0 0 0 0 0 1 868150
-0.001272 0.000775 0.120684 -0.680156 -0.724042 -0.638574 -0.058381 1 0 0 0 0 0 1 869147
-0.001272 0.000775 0.120684 -0.680517 -0.724441 -0.638909 -0.058412 1 0 0 0 0 0 1 870146
-0.001272 0.000775 0.120684 -0.680885 -0.724820 -0.639258 -0.058443 1 0 0 0 0 0 1 871149
-0.001272 0.000775 0.120684 -0.681242 -0.725198 -0.639594 -0.058475 1 0 0 0 0 0 1 872150
-0.001272 0.000775 0.120684 -0.681611 -0.725605 -0.639936 -0.058506 1 0 0 0 0 0 1 873152
-0.001272 0.000775 0.120684 -0.681965 -0.725985 -0.640290 -0.058537 1 0 0 0 0 0 1 874148
-0.001272 0.000775 0.120684 -0.682339 -0.726368 -0.640626 -0.058568 1 0 0 0 0 0 1 875145
-0.001272 0.000775 0.120684 -0.682693 -0.726759 -0.640954 -0.058600 1 0 0 0 0 0 1 876148
-0.001272 0.000775 0.120684 -0.683057 -0.727132 -0.641298 -0.058630 1 0 0 0 0 0 1 877118
-0.001272 0.000775 0.120684 -0.683433 -0.727531 -0.641651 -0.058662 1 0 0 0 0 0 1 878147
-0.001272 0.000775 0.120684 -0.683793 -0.727930 -0.641986 -0.058693 1 0 0 0 0 0 1 879146
-0.001272 0.000775 0.120684 -0.684152 -0.728298 -0.642327 -0.058724 1 0 0 0 0 0 1 880147
-0.001272 0.000775 0.120684 -0.684525 -0.728693 -0.642676 -0.058756 1 0 0 0 0 0 1 881148
-0.001272 0.000775 0.120684 -0.684886 -0.729092 -0.643011 -0.058787 1 0 0 0 0 0 1 882147
-0.001272 0.000775 0.120684 -0.685253 -0.729470 -0.643359 -0.058818 1 0 0 0 0 0 1 883147
-0.001272 0.000775 0.120684 -0.685598 -0.729836 -0.643685 -0.058849 1 0 0 0 0 0 1 884117
-0.001272 0.000775 0.120684 -0.685974 -0.730251 -0.644033 -0.058880 1 0 0 0 0 0 1 885139
-0.001272 0.000775 0.120684 -0.686334 -0.730620 -0.644374 -0.058911 1 0 0 0 0 0 1 886116
-0.001272 0.000775 0.120684 -0.686709 -0.731018 -0.644727 -0.058943 1 0 0 0 0 0 1 887145
-0.001272 0.000775 0.120684 -0.687060 -0.731407 -0.645054 -0.058974 1 0 0 0 0 0 1 888141
-0.001272 0.000775 0.120684 -0.687437 -0.731794 -0.645409 -0.059006 1 0 0 0 0 0 1 889147
-0.001272 0.000775 0.120684 -0.687803 -0.732182 -0.645753 -0.059037 1 0 0 0 0 0 1 890149
-0.001272 0.000775 0.120684 -0.688144 -0.732560 -0.646071 -0.059067 1 0 0 0 0 0 1 891118
-0.001272 0.000775 0.120684 -0.688518 -0.732946 -0.646425 -0.059099 1 0 0 0 0 0 1 892118
-0.001272 0.000775 0.120684 -0.688893 -0.733343 -0.646777 -0.059131 1 0 0 0 0 0 1 893144
-0.001272 0.000775 0.120684 -0.689244 -0.733732 -0.647103 -0.059161 1 0 0 0 0 0 1 894117
-0.001272 0.000775 0.120684 -0.689608 -0.734122 -0.647466 -0.059193 1 0 0 0 0 0 1 895142
-0.001272 0.000775 0.120684 -0.690004 -0.734528 -0.647824 -0.059227 1 0 0 0 0 0 1 896223
-0.001272 0.000775 0.120684 -0.690371 -0.734932 -0.648162 -0.059258 1 0 0 0 0 0 1 897216
-0.001272 0.000775 0.120684 -0.690741 -0.735312 -0.648512 -0.059289 1 0 0 0 0 0 1 898221
-0.001272 0.000775 0.120684 -0.691085 -0.735677 -0.648836 -0.059319 1 0 0 0 0 0 1 899188
-0.001272 0.000775 0.120684 -0.691454 -0.736085 -0.649179 -0.059351 1 0 0 0 0 0 1 900192
-0.001272 0.000775 0.120684 -0.691829 -0.736471 -0.649534 -0.059383 1 0 0 0 0 0 1 901211
-0.001272 0.000775 0.120684 -0.692186 -0.736849 -0.649869 -0.059413 1 0 0 0 0 0 1 902189
-0.001272 0.000775 0.120684 -0.692550 -0.737251 -0.650208 -0.059446 1 0 0 0 0 0 1 903221
-0.001272 0.000775 0.120684 -0.692922 -0.737634 -0.650559 -0.059477 1 0 0 0 0 0 1 904214
-0.001272 0.000775 0.120684 -0.693279 -0.738012 -0.650895 -0.059507 1 0 0 0 0 0 1 905192
-0.001272 0.000775 0.120684 -0.693647 -0.738419 -0.651237 -0.059539 1 0 0 0 0 0 1 906210
-0.001272 0.000775 0.120684 -0.693996 -0.738777 -0.651569 -0.059569 1 0 0 0 0 0 1 907185
-0.001272 0.000775 0.120684 -0.694368 -0.739171 -0.651917 -0.059601 1 0 0 0 0 0 1 908184
-0.001272 0.000775 0.120684 -0.694734 -0.739576 -0.652257 -0.059632 1 0 0 0 0 0 1 909196
-0.001272 0.000775 0.120684 -0.695106 -0.739959 -0.652610 -0.059664 1 0 0 0 0 0 1 910210
-0.001272 0.000775 0.120684 -0.695457 -0.740331 -0.652941 -0.059695 1 0 0 0 0 0 1 911196
-0.001272 0.000775 0.120684 -0.695831 -0.740744 -0.653287 -0.059726 1 0 0 0 0 0 1 912212
-0.001272 0.000775 0.120684 -0.696193 -0.741116 -0.653630 -0.059757 1 0 0 0 0 0 1 913196
-0.001272 0.000775 0.120684 -0.696563 -0.741508 -0.653978 -0.059789 1 0 0 0 0 0 1 914211
-0.001272 0.000775 0.120684 -0.696910 -0.741892 -0.654300 -0.059820 1 0 0 0 0 0 1 915194
-0.001272 0.000775 0.120684 -0.697253 -0.742260 -0.654643 -0.059849 1 0 0 0 0 0 1 916143
-0.001272 0.000775 0.120684 -0.697624 -0.742640 -0.654977 -0.059880 1 0 0 0 0 0 1 917130
-0.001272 0.000775 0.120684 -0.697980 -0.743033 -0.655307 -0.059912 1 0 0 0 0 0 1 918138
-0.001272 0.000775 0.120684 -0.698352 -0.743414 -0.655658 -0.059943 1 0 0 0 0 0 1 919129
-0.001272 0.000775 0.120684 -0.698721 -0.743805 -0.656004 -0.059974 1 0 0 0 0 0 1 920139
-0.001272 0.000775 0.120684 -0.699078 -0.744201 -0.656336 -0.060005 1 0 0 0 0 0 1 921129
-0.001272 0.000775 0.120684 -0.699448 -0.744581 -0.656687 -0.060037 1 0 0 0 0 0 1 922137
-0.001272 0.000775 0.120684 -0.699804 -0.744959 -0.657023 -0.060068 1 0 0 0 0 0 1 923137
-0.001272 0.000775 0.120684 -0.700175 -0.745368 -0.657366 -0.060099 1 0 0 0 0 0 1 924144
-0.001272 0.000775 0.120684 -0.700538 -0.745741 -0.657710 -0.060130 1 0 0 0 0 0 1 925130
-0.001272 0.000775 0.120684 -0.700896 -0.746121 -0.658048 -0.060162 1 0 0 0 0 0 1 926136
-0.001272 0.000775 0.120684 -0.701265 -0.746528 -0.658389 -0.060193 1 0 0 0 0 0 1 927137
-0.001272 0.000775 0.120684 -0.701633 -0.746907 -0.658738 -0.060224 1 0 0 0 0 0 1 928139
-0.001272 0.000775 0.120684 -0.701997 -0.747293 -0.659080 -0.060255 1 0 0 0 0 0 1 929137
-0.001272 0.000775 0.120684 -0.702350 -0.747683 -0.659408 -0.060287 1 0 0 0 0 0 1 930137
-0.001272 0.000775 0.120684 -0.702725 -0.748069 -0.659763 -0.060318 1 0 0 0 0 0 1 931140
-0.001272 0.000775 0.120684 -0.703090 -0.748456 -0.660106 -0.060349 1 0 0 0 0 0 1 932139
-0.001272 0.000775 0.120684 -0.703453 -0.748857 -0.660442 -0.060381 1 0 0 0 0 0 1 933143
-0.001272 0.000775 0.120684 -0.703826 -0.749241 -0.660798 -0.060413 1 0 0 0 0 0 1 934184
-0.001272 0.000775 0.120684 -0.704174 -0.749625 -0.661141 -0.060443 1 0 0 0 0 0 1 935151
-0.001272 0.000775 0.120684 -0.704545 -0.750022 -0.661470 -0.060475 1 0 0 0 0 0 1 936148
-0.001272 0.000775 0.120684 -0.704913 -0.750399 -0.661818 -0.060506 1 0 0 0 0 0 1 937147
-0.001272 0.000775 0.120684 -0.705257 -0.750764 -0.662143 -0.060536 1 0 0 0 0 0 1 938116
-0.001272 0.000775 0.120684 -0.705635 -0.751181 -0.662493 -0.060568 1 0 0 0 0 0 1 939143
-0.001272 0.000775 0.120684 -0.706004 -0.751560 -0.662842 -0.060599 1 0 0 0 0 0 1 940145
-0.001272 0.000775 0.120684 -0.706369 -0.751947 -0.663185 -0.060631 1 0 0 0 0 0 1 941146
-0.001272 0.000775 0.120684 -0.706720 -0.752336 -0.663512 -0.060662 1 0 0 0 0 0 1 942143
-0.001272 0.000775 0.120684 -0.707091 -0.752717 -0.663863 -0.060693 1 0 0 0 0 0 1 943133
-0.001272 0.000775 0.120684 -0.707462 -0.753110 -0.664211 -0.060725 1 0 0 0 0 0 1 944148
-0.001272 0.000775 0.120684 -0.707823 -0.753509 -0.664546 -0.060756 1 0 0 0 0 0 1 945147
-0.001272 0.000775 0.120684 -0.708181 -0.753878 -0.664887 -0.060787 1 0 0 0 0 0 1 946147
-0.001272 0.000775 0.120684 -0.708550 -0.754268 -0.665232 -0.060818 1 0 0 0 0 0 1 947138
-0.001272 0.000775 0.120684 -0.708913 -0.754670 -0.665570 -0.060849 1 0 0 0 0 0 1 948143
-0.001272 0.000775 0.120684 -0.709281 -0.755048 -0.665918 -0.060881 1 0 0 0 0 0 1 949144
-0.001272 0.000775 0.120684 -0.709637 -0.755426 -0.666254 -0.060912 1 0 0 0 0 0 1 950145
-0.001272 0.000775 0.120684 -0.710005 -0.755833 -0.666595 -0.060943 1 0 0 0 0 0 1 951145
-0.001272 0.000775 0.120684 -0.710374 -0.756211 -0.666944 -0.060974 1 0 0 0 0 0 1 952146
-0.001272 0.000775 0.120684 -0.710737 -0.756597 -0.667286 -0.061006 1 0 0 0 0 0 1 953143
-0.001272 0.000775 0.120684 -0.711091 -0.756988 -0.667615 -0.061037 1 0 0 0 0 0 1 954145
-0.001272 0.000775 0.120684 -0.711452 -0.757375 -0.667974 -0.061068 1 0 0 0 0 0 1 955143
-0.001272 0.000775 0.120684 -0.711829 -0.757761 -0.668313 -0.061099 1 0 0 0 0 0 1 956146
-0.001272 0.000775 0.120684 -0.712181 -0.758149 -0.668639 -0.061131 1 0 0 0 0 0 1 957142
-0.001272 0.000775 0.120684 -0.712546 -0.758524 -0.668984 -0.061161 1 0 0 0 0 0 1 958116
-0.001272 0.000775 0.120684 -0.712921 -0.758922 -0.669336 -0.061193 1 0 0 0 0 0 1 959143
-0.001272 0.000775 0.120684 -0.713283 -0.759322 -0.669673 -0.061224 1 0 0 0 0 0 1 960146
-0.001272 0.000775 0.120684 -0.713641 -0.759690 -0.670013 -0.061256 1 0 0 0 0 0 1 961144
-0.001272 0.000775 0.120684 -0.714013 -0.760084 -0.670362 -0.061287 1 0 0 0 0 0 1 962144
-0.001272 0.000775 0.120684 -0.714374 -0.760484 -0.670697 -0.061318 1 0 0 0 0 0 1 963144
-0.001272 0.000775 0.120684 -0.714742 -0.760862 -0.671046 -0.061349 1 0 0 0 0 0 1 964145
-0.001272 0.000775 0.120684 -0.715087 -0.761227 -0.671371 -0.061380 1 0 0 0 0 0 1 965114
-0.001272 0.000775 0.120684 -0.715465 -0.761645 -0.671721 -0.061412 1 0 0 0 0 0 1 966142
-0.001272 0.000775 0.120684 -0.715827 -0.762017 -0.672064 -0.061443 1 0 0 0 0 0 1 967126
-0.001272 0.000775 0.120684 -0.716195 -0.762406 -0.672409 -0.061474 1 0 0 0 0 0 1 968133
-0.001272 0.000775 0.120684 -0.716548 -0.762798 -0.672739 -0.061505 1 0 0 0 0 0 1 969136
-0.001272 0.000775 0.120684 -0.716926 -0.763186 -0.673095 -0.061537 1 0 0 0 0 0 1 970145
-0.001272 0.000775 0.120684 -0.717291 -0.763573 -0.673438 -0.061568 1 0 0 0 0 0 1 971144
-0.001272 0.000775 0.120684 -0.717641 -0.763961 -0.673764 -0.061598 1 0 0 0 0 0 1 972115
-0.001272 0.000775 0.120684 -0.718008 -0.764338 -0.674113 -0.061630 1 0 0 0 0 0 1 973138
-0.001272 0.000775 0.120684 -0.718382 -0.764735 -0.674463 -0.061662 1 0 0 0 0 0 1 974144
-0.001272 0.000775 0.120684 -0.718743 -0.765134 -0.674798 -0.061693 1 0 0 0 0 0 1 975143
-0.001272 0.000775 0.120684 -0.719099 -0.765515 -0.675153 -0.061724 1 0 0 0 0 0 1 976144
-0.001272 0.000775 0.120684 -0.719455 -0.765879 -0.675474 -0.061755 1 0 0 0 0 0 1 977115
-0.001272 0.000775 0.120684 -0.719834 -0.766297 -0.675824 -0.061787 1 0 0 0 0 0 1 978144
-0.001272 0.000775 0.120684 -0.720203 -0.766676 -0.676173 -0.061818 1 0 0 0 0 0 1 979146
-0.001272 0.000775 0.120684 -0.720562 -0.767056 -0.676510 -0.061849 1 0 0 0 0 0 1 980130
-0.001272 0.000775 0.120684 -0.720917 -0.767449 -0.676841 -0.061880 1 0 0 0 0 0 1 981138
-0.001272 0.000775 0.120684 -0.721288 -0.767831 -0.677192 -0.061911 1 0 0 0 0 0 1 982128
-0.001272 0.000775 0.120684 -0.721657 -0.768221 -0.677538 -0.061943 1 0 0 0 0 0 1 983137
-0.001272 0.000775 0.120684 -0.722015 -0.768617 -0.677870 -0.061974 1 0 0 0 0 0 1 984129
-0.001272 0.000775 0.120684 -0.722377 -0.768989 -0.678215 -0.062005 1 0 0 0 0 0 1 985138
-0.001272 0.000775 0.120684 -0.722745 -0.769379 -0.678559 -0.062036 1 0 0 0 0 0 1 986127
-0.001272 0.000775 0.120684 -0.723110 -0.769783 -0.678898 -0.062068 1 0 0 0 0 0 1 987137
-0.001272 0.000775 0.120684 -0.723474 -0.770157 -0.679243 -0.062099 1 0 0 0 0 0 1 988128
-0.001272 0.000775 0.120684 -0.723833 -0.770538 -0.679582 -0.062130 1 0 0 0 0 0 1 989136
-0.001272 0.000775 0.120684 -0.724201 -0.770945 -0.679923 -0.062162 1 0 0 0 0 0 1 990137
-0.001272 0.000775 0.120684 -0.724566 -0.771319 -0.680268 -0.062193 1 0 0 0 0 0 1 991127
-0.001272 0.000775 0.120684 -0.724934 -0.771710 -0.680614 -0.062224 1 0 0 0 0 0 1 992137
-0.001272 0.000775 0.120684 -0.725286 -0.772099 -0.680942 -0.062255 1 0 0 0 0 0 1 993135
-0.001272 0.000775 0.120684 -0.725659 -0.772483 -0.681295 -0.062287 1 0 0 0 0 0 1 994133
-0.001272 0.000775 0.120684 -0.726034 -0.772880 -0.681647 -0.062319 1 0 0 0 0 0 1 995158
-0.001272 0.000775 0.120684 -0.726381 -0.773264 -0.681970 -0.062349 1 0 0 0 0 0 1 996143
-0.001272 0.000775 0.120684 -0.726737 -0.773647 -0.682325 -0.062380 1 0 0 0 0 0 1 997128
-0.001272 0.000775 0.120684 -0.727116 -0.774035 -0.682666 -0.062412 1 0 0 0 0 0 1 998137
-0.001272 0.000775 0.120684 -0.727482 -0.774438 -0.683004 -0.062443 1 0 0 0 0 0 1 999148
-0.001272 0.000775 0.120684 -0.727835 -0.774800 -0.683339 -0.062474 1 0 0 0 0 0 2 130
-0.001272 0.000775 0.120684 -0.728146 -0.775129 -0.683631 -0.062500 1 0 0 0 0 0 2 1147
-0.001272 0.000775 0.120684 -0.728144 -0.775142 -0.683625 -0.062500 1 0 0 0 0 0 2 2145
-0.001272 0.000775 0.120684 -0.728147 -0.775132 -0.683631 -0.062500 1 0 0 0 0 0 2 3142
-0.001272 0.000775 0.120684 -0.728139 -0.775122 -0.683625 -0.062500 1 0 0 0 0 0 2 4144
-0.001272 0.000775 0.120684 -0.728143 -0.775141 -0.683624 -0.062500 1 0 0 0 0 0 2 5113
-0.001272 0.000775 0.120684 -0.728147 -0.775132 -0.683631 -0.062500 1 0 0 0 0 0 2 6122
-0.001272 0.000775 0.120684 -0.728147 -0.775131 -0.683632 -0.062500 1 0 0 0 0 0 2 7143
-0.001272 0.000775 0.120684 -0.728136 -0.775133 -0.683618 -0.062500 1 0 0 0 0 0 2 8143
-0.001272 0.000775 0.120684 -0.728146 -0.775131 -0.683630 -0.062500 1 0 0 0 0 0 2 9151
-0.001272 0.000775 0.120684 -0.728147 -0.775130 -0.683631 -0.062500 1 0 0 0 0 0 2 10145
-0.001272 0.000775 0.120684 -0.728144 -0.775142 -0.683625 -0.062500 1 0 0 0 0 0 2 11147
-0.001272 0.000775 0.120684 -0.728139 -0.775123 -0.683624 -0.062500 1 0 0 0 0 0 2 12147
-0.001272 0.000775 0.120684 -0.728147 -0.775129 -0.683631 -0.062500 1 0 0 0 0 0 2 13141
-0.001272 0.000775 0.120684 -0.728144 -0.775142 -0.683624 -0.062500 1 0 0 0 0 0 2 14143
-0.001272 0.000775 0.120684 -0.728147 -0.775132 -0.683631 -0.062500 1 0 0 0 0 0 2 15113
-0.001272 0.000775 0.120684 -0.728139 -0.775122 -0.683625 -0.062500 1 0 0 0 0 0 2 16143
-0.001272 0.000775 0.120684 -0.728131 -0.775144 -0.683630 -0.062500 1 0 0 0 0 0 2 17142
-0.001272 0.000775 0.120684 -0.728145 -0.775132 -0.683631 -0.062500 1 0 0 0 0 0 2 18142
-0.001272 0.000775 0.120684 -0.728147 -0.775131 -0.683632 -0.062500 1 0 0 0 0 0 2 19141
-0.001272 0.000775 0.120684 -0.728135 -0.775133 -0.683618 -0.062500 1 0 0 0 0 0 2 20144
-0.001272 0.000775 0.120684 -0.728146 -0.775131 -0.683630 -0.062500 1 0 0 0 0 0 2 21142
-0.001272 0.000775 0.120684 -0.728147 -0.775130 -0.683632 -0.062500 1 0 0 0 0 0 2 22142
-0.001272 0.000775 0.120684 -0.728135 -0.775133 -0.683618 -0.062500 1 0 0 0 0 0 2 23140
-0.001272 0.000775 0.120684 -0.728146 -0.775131 -0.683630 -0.062500 1 0 0 0 0 0 2 24115
-0.001272 0.000775 0.120684 -0.728147 -0.775130 -0.683631 -0.062500 1 0 0 0 0 0 2 25142
-0.001272 0.000775 0.120684 -0.728144 -0.775142 -0.683625 -0.062500 1 0 0 0 0 0 2 26140
-0.001272 0.000775 0.120684 -0.728147 -0.775132 -0.683631 -0.062500 1 0 0 0 0 0 2 27113
-0.001272 0.000775 0.120684 -0.728139 -0.775122 -0.683625 -0.062500 1 0 0 0 0 0 2 28143
-0.001272 0.000775 0.120684 -0.728143 -0.775141 -0.683624 -0.062500 1 0 0 0 0 0 2 29141
-0.001272 0.000775 0.120684 -0.728147 -0.775132 -0.683631 -0.062500 1 0 0 0 0 0 2 30142
-0.001272 0.000775 0.120684 -0.728139 -0.775121 -0.683625 -0.062500 1 0 0 0 0 0 2 31142
-0.001272 0.000775 0.120684 -0.728143 -0.775141 -0.683624 -0.062500 1 0 0 0 0 0 2 32143
-0.001272 0.000775 0.120684 -0.728147 -0.775131 -0.683630 -0.062500 1 0 0 0 0 0 2 33138
-0.001272 0.000775 0.120684 -0.728148 -0.775130 -0.683631 -0.062500 1 0 0 0 0 0 2 34131
-0.001272 0.000775 0.120684 -0.728136 -0.775133 -0.683618 -0.062500 1 0 0 0 0 0 2 35135
-0.001272 0.000775 0.120684 -0.728134 -0.775133 -0.683636 -0.062500 1 0 0 0 0 0 2 36144
-0.001272 0.000775 0.120684 -0.728146 -0.775131 -0.683632 -0.062500 1 0 0 0 0 0 2 37142
-0.001272 0.000775 0.120684 -0.728143 -0.775142 -0.683625 -0.062500 1 0 0 0 0 0 2 38140
-0.001272 0.000775 0.120684 -0.728138 -0.775123 -0.683624 -0.062500 1 0 0 0 0 0 2 39146
-0.001272 0.000775 0.120684 -0.728146 -0.775129 -0.683631 -0.062500 1 0 0 0 0 0 2 40143
-0.001272 0.000775 0.120684 -0.728144 -0.775142 -0.683625 -0.062500 1 0 0 0 0 0 2 41112
-0.001272 0.000775 0.120684 -0.728147 -0.775132 -0.683631 -0.062500 1 0 0 0 0 0 2 42142
-0.001272 0.000775 0.120684 -0.728135 -0.775133 -0.683618 -0.062500 1 0 0 0 0 0 2 43142
-0.001272 0.000775 0.120684 -0.728146 -0.775131 -0.683630 -0.062500 1 0 0 0 0 0 2 44143
-0.001272 0.000775 0.120684 -0.728147 -0.775131 -0.683631 -0.062500 1 0 0 0 0 0 2 45135
-0.001272 0.000775 0.120684 -0.728147 -0.775130 -0.683632 -0.062500 1 0 0 0 0 0 2 46125
-0.001272 0.000775 0.120684 -0.728136 -0.775133 -0.683618 -0.062500 1 0 0 0 0 0 2 47135
-0.001272 0.000775 0.120684 -0.728146 -0.775131 -0.683630 -0.062500 1 0 0 0 0 0 2 48126
-0.001272 0.000775 0.120684 -0.728147 -0.775130 -0.683631 -0.062500 1 0 0 0 0 0 2 49135
-0.001272 0.000775 0.120684 -0.728144 -0.775142 -0.683625 -0.062500 1 0 0 0 0 0 2 50124
-0.001272 0.000775 0.120684 -0.728139 -0.775123 -0.683624 -0.062500 1 0 0 0 0 0 2 51134
-0.001272 0.000775 0.120684 -0.728147 -0.775129 -0.683631 -0.062500 1 0 0 0 0 0 2 52125
-0.001272 0.000775 0.120684 -0.728144 -0.775142 -0.683625 -0.062500 1 0 0 0 0 0 2 53135
-0.001272 0.000775 0.120684 -0.728147 -0.775132 -0.683631 -0.062500 1 0 0 0 0 0 2 54124
-0.001272 0.000775 0.120684 -0.728139 -0.775122 -0.683625 -0.062500 1 0 0 0 0 0 2 55134
-0.001272 0.000775 0.120684 -0.728143 -0.775141 -0.683624 -0.062500 1 0 0 0 0 0 2 56125
-0.001272 0.000775 0.120684 -0.728135 -0.775134 -0.683637 -0.062500 1 0 0 0 0 0 2 57125
-0.001272 0.000775 0.120684 -0.728134 -0.775134 -0.683619 -0.062500 1 0 0 0 0 0 2 58142
-0.001272 0.000775 0.120684 -0.728145 -0.775131 -0.683630 -0.062500 1 0 0 0 0 0 2 59130
-0.001272 0.000775 0.120684 -0.728147 -0.775131 -0.683631 -0.062500 1 0 0 0 0 0 2 60135
-0.001272 0.000775 0.120684 -0.728147 -0.775130 -0.683632 -0.062500 1 0 0 0 0 0 2 61138
-0.001272 0.000775 0.120684 -0.728135 -0.775133 -0.683618 -0.062500 1 0 0 0 0 0 2 62143
-0.001272 0.000775 0.120684 -0.728146 -0.775131 -0.683630 -0.062500 1 0 0 0 0 0 2 63140
-0.001272 0.000775 0.120684 -0.728147 -0.775130 -0.683631 -0.062500 1 0 0 0 0 0 2 64128
-0.001272 0.000775 0.120684 -0.728144 -0.775142 -0.683625 -0.062500 1 0 0 0 0 0 2 65140
-0.001272 0.000775 0.120684 -0.728139 -0.775123 -0.683624 -0.062500 1 0 0 0 0 0 2 66128
-0.001272 0.000775 0.120684 -0.728146 -0.775129 -0.683631 -0.062500 1 0 0 0 0 0 2 67142
-0.001272 0.000775 0.120684 -0.728144 -0.775142 -0.683625 -0.062500 1 0 0 0 0 0 2 68131
-0.001272 0.000775 0.120684 -0.728147 -0.775132 -0.683631 -0.062500 1 0 0 0 0 0 2 69143
-0.001272 0.000775 0.120684 -0.728139 -0.775121 -0.683625 -0.062500 1 0 0 0 0 0 2 70141
-0.001272 0.000775 0.120684 -0.728143 -0.775141 -0.683624 -0.062500 1 0 0 0 0 0 2 71141
-0.001272 0.000775 0.120684 -0.728147 -0.775131 -0.683631 -0.062500 1 0 0 0 0 0 2 72143
-0.001272 0.000775 0.120684 -0.728148 -0.775130 -0.683631 -0.062500 1 0 0 0 0 0 2 73141
-0.001272 0.000775 0.120684 -0.728136 -0.775133 -0.683618 -0.062500 1 0 0 0 0 0 2 74139
-0.001272 0.000775 0.120684 -0.728146 -0.775131 -0.683630 -0.062500 1 0 0 0 0 0 2 75136
-0.001272 0.000775 0.120684 -0.728148 -0.775130 -0.683631 -0.062500 1 0 0 0 0 0 2 76145
-0.001272 0.000775 0.120684 -0.728144 -0.775142 -0.683625 -0.062500 1 0 0 0 0 0 2 77145
-0.001272 0.000775 0.120684 -0.728127 -0.775126 -0.683630 -0.062500 1 0 0 0 0 0 2 78130
-0.001272 0.000775 0.120684 -0.728145 -0.775130 -0.683632 -0.062500 1 0 0 0 0 0 2 79138
-0.001272 0.000775 0.120684 -0.728143 -0.775142 -0.683625 -0.062500 1 0 0 0 0 0 2 80112
-0.001272 0.000775 0.120684 -0.728147 -0.775132 -0.683631 -0.062500 1 0 0 0 0 0 2 81139
-0.001272 0.000775 0.120684 -0.728135 -0.775134 -0.683618 -0.062500 1 0 0 0 0 0 2 82142
-0.001272 0.000775 0.120684 -0.728146 -0.775131 -0.683630 -0.062500 1 0 0 0 0 0 2 83139
-0.001272 0.000775 0.120684 -0.728147 -0.775131 -0.683631 -0.062500 1 0 0 0 0 0 2 84141
-0.001272 0.000775 0.120684 -0.728144 -0.775142 -0.683625 -0.062500 1 0 0 0 0 0 2 85140
-0.001272 0.000775 0.120684 -0.728139 -0.775123 -0.683624 -0.062500 1 0 0 0 0 0 2 86140
-0.001272 0.000775 0.120684 -0.728146 -0.775130 -0.683631 -0.062500 1 0 0 0 0 0 2 87140
-0.001272 0.000775 0.120684 -0.728147 -0.775130 -0.683632 -0.062500 1 0 0 0 0 0 2 88148
-0.001272 0.000775 0.120684 -0.728136 -0.775133 -0.683618 -0.062500 1 0 0 0 0 0 2 89140
-0.001272 0.000775 0.120684 -0.728146 -0.775130 -0.683630 -0.062500 1 0 0 0 0 0 2 90136
-0.001272 0.000775 0.120684 -0.728147 -0.775130 -0.683631 -0.062500 1 0 0 0 0 0 2 91140
-0.001272 0.000775 0.120684 -0.728144 -0.775142 -0.683625 -0.062500 1 0 0 0 0 0 2 92142
-0.001272 0.000775 0.120684 -0.728147 -0.775132 -0.683631 -0.062500 1 0 0 0 0 0 2 93140
-0.001272 0.000775 0.120684 -0.728139 -0.775122 -0.683625 -0.062500 1 0 0 0 0 0 2 94139
-0.001272 0.000775 0.120684 -0.728143 -0.775141 -0.683624 -0.062500 1 0 0 0 0 0 2 95139
-0.001272 0.000775 0.120684 -0.728147 -0.775132 -0.683631 -0.062500 1 0 0 0 0 0 2 96141
-0.001272 0.000775 0.120684 -0.728139 -0.775121 -0.683625 -0.062500 1 0 0 0 0 0 2 97138
-0.001272 0.000775 0.120684 -0.728131 -0.775144 -0.683630 -0.062500 1 0 0 0 0 0 2 98140
-0.001272 0.000775 0.120684 -0.728145 -0.775132 -0.683631 -0.062500 1 0 0 0 0 0 2 99128
-0.001272 0.000775 0.120684 -0.728143 -0.775142 -0.683625 -0.062500 1 0 0 0 0 0 2 100214
-0.001272 0.000775 0.120684 -0.728138 -0.775123 -0.683624 -0.062500 1 0 0 0 0 0 2 101218
-0.001253 0.000771 0.120674 -0.992012 -0.712209 -0.542686 -0.062500 1 0 0 0 0 0 2 102184
-0.001244 0.000768 0.120670 -0.197862 0.129420 -0.611325 -0.062500 0 0 0 0 0 0 2 103208
-0.001239 0.000767 0.120669 -0.126853 0.112504 -0.647042 -0.062500 0 0 0 0 0 0 2 104186
-0.001237 0.000767 0.120668 -0.089350 0.103604 -0.660667 -0.062500 0 0 0 0 0 0 2 105185
-0.001235 0.000766 0.120668 -0.070432 0.099162 -0.665540 -0.062500 0 0 0 0 0 0 2 106175
-0.001235 0.000766 0.120668 -0.060986 0.096932 -0.667257 -0.062500 0 0 0 0 0 0 2 107218
-0.001235 0.000766 0.120668 -0.056263 0.095837 -0.667849 -0.062500 0 0 0 0 0 0 2 108212
-0.001234 0.000766 0.120668 -0.053896 0.095269 -0.668061 -0.062500 0 0 0 0 0 0 2 109185
-0.001240 0.000784 0.120657 0.016869 -0.140391 -0.518678 -0.062500 0 0 0 0 0 0 2 110182
-0.001242 0.000793 0.120654 -0.009727 -0.046699 -0.591492 -0.062500 0 0 0 0 0 0 2 111211
-0.001217 0.000825 0.120642 -0.373842 -0.336057 -0.485505 -0.062500 0 0 0 0 0 0 2 112207
-0.001205 0.000842 0.120638 -0.246277 -0.157046 -0.569876 -0.062500 0 0 0 0 0 0 2 113191
-0.001204 0.000868 0.120626 -0.080434 -0.262936 -0.461860 -0.062500 0 0 0 0 0 0 2 114204
-0.001204 0.000881 0.120622 -0.057606 -0.104810 -0.550514 -0.062500 0 0 0 0 0 0 2 115189
-0.001190 0.000901 0.120600 -0.227817 -0.180599 -0.303189 -0.062500 0 0 0 0 0 0 2 116204
-0.001183 0.000911 0.120592 -0.154692 -0.058087 -0.461371 -0.062500 0 0 0 0 0 0 2 117190
-0.001185 0.000934 0.120578 -0.033719 -0.215170 -0.391068 -0.062500 0 0 0 0 0 0 2 118204
-0.001167 0.000941 0.120564 -0.278647 -0.022340 -0.353118 -0.062500 0 0 0 0 0 0 2 119188
-0.001164 0.000963 0.120548 -0.117340 -0.192186 -0.320665 -0.062500 0 0 0 0 0 0 2 120143
-0.001162 0.000974 0.120542 -0.077815 -0.068956 -0.447755 -0.062500 0 0 0 0 0 0 2 121123
-0.001167 0.000997 0.120530 0.006693 -0.220795 -0.355828 -0.062500 0 0 0 0 0 0 2 122132
-0.001150 0.001005 0.120515 -0.258196 -0.025155 -0.309418 -0.062500 0 0 0 0 0 0 2 123124
-0.001148 0.001026 0.120499 -0.107170 -0.193369 -0.273767 -0.062500 0 0 0 0 0 0 2 124124
-0.001146 0.001037 0.120494 -0.072745 -0.069572 -0.399891 -0.062500 0 0 0 0 0 0 2 125132
-0.001151 0.001061 0.120481 0.009165 -0.220858 -0.307440 -0.062500 0 0 0 0 0 0 2 126123
-0.001135 0.001068 0.120467 -0.249514 -0.016061 -0.261003 -0.062500 0 0 0 0 0 0 2 127132
-0.001132 0.001090 0.120451 -0.099214 -0.184052 -0.225187 -0.062500 0 0 0 0 0 0 2 128123
-0.001130 0.001101 0.120445 -0.065109 -0.060386 -0.351426 -0.062500 0 0 0 0 0 0 2 129132
-0.001130 0.001106 0.120444 -0.052772 0.022664 -0.409258 -0.062500 0 0 0 0 0 0 2 130133
-0.001135 0.001127 0.120432 0.022093 -0.167638 -0.280321 -0.062500 0 0 0 0 0 0 2 131129
-0.001137 0.001137 0.120428 -0.002428 -0.052285 -0.361294 -0.062500 0 0 0 0 0 0 2 132133
-0.001144 0.001161 0.120416 0.048025 -0.207230 -0.251513 -0.062500 0 0 0 0 0 0 2 133146
-0.001147 0.001172 0.120412 0.010651 -0.072349 -0.340356 -0.062500 0 0 0 0 0 0 2 134141
-0.001130 0.001174 0.120400 -0.259078 0.075294 -0.242946 -0.062500 0 0 0 0 0 0 2 135131
-0.001127 0.001192 0.120385 -0.104925 -0.135737 -0.177524 -0.062500 0 0 0 0 0 0 2 136132
-0.001126 0.001202 0.120380 -0.068118 -0.036000 -0.292615 -0.062500 0 0 0 0 0 0 2 137145
-0.001125 0.001206 0.120379 -0.054307 0.034869 -0.346458 -0.062500 0 0 0 0 0 0 2 138131
-0.001130 0.001227 0.120367 0.021221 -0.161157 -0.215787 -0.062500 0 0 0 0 0 0 2 139144
-0.001132 0.001237 0.120363 -0.002871 -0.049058 -0.296452 -0.062500 0 0 0 0 0 0 2 140129
-0.001134 0.001242 0.120362 -0.021537 0.028368 -0.337146 -0.062500 0 0 0 0 0 0 2 141137
-0.001134 0.001245 0.120361 -0.031670 0.069345 -0.352584 -0.062500 0 0 0 0 0 0 2 142110
-0.001135 0.001246 0.120361 -0.036875 0.090123 -0.358083 -0.062500 0 0 0 0 0 0 2 143139
-0.001140 0.001265 0.120350 0.029714 -0.133047 -0.209084 -0.062500 0 0 0 0 0 0 2 144111
-0.001143 0.001274 0.120347 0.001321 -0.034956 -0.283342 -0.062500 0 0 0 0 0 0 2 145137
-0.001144 0.001279 0.120345 -0.007028 0.045109 -0.321808 -0.062500 0 0 0 0 0 0 2 146137
-0.001145 0.001281 0.120345 -0.018224 0.082568 -0.336464 -0.062500 0 0 0 0 0 0 2 147146
-0.001151 0.001300 0.120334 0.045241 -0.131907 -0.190643 -0.062500 0 0 0 0 0 0 2 148114
-0.001154 0.001310 0.120330 0.015309 -0.029555 -0.266116 -0.062500 0 0 0 0 0 0 2 149143
-0.001155 0.001315 0.120329 -0.006253 0.042946 -0.305021 -0.062500 0 0 0 0 0 0 2 150141
-0.001156 0.001317 0.120328 -0.017821 0.081481 -0.319835 -0.062500 0 0 0 0 0 0 2 151141
-0.001162 0.001336 0.120317 0.045405 -0.132325 -0.173939 -0.062500 0 0 0 0 0 0 2 152140
-0.001164 0.001346 0.120313 0.015387 -0.029768 -0.249502 -0.062500 0 0 0 0 0 0 2 153139
-0.001166 0.001351 0.120312 -0.006209 0.042844 -0.288442 -0.062500 0 0 0 0 0 0 2 154138
-0.001167 0.001353 0.120312 -0.017802 0.081423 -0.303257 -0.062500 0 0 0 0 0 0 2 155138
-0.001167 0.001354 0.120311 -0.023738 0.100995 -0.308544 -0.062500 0 0 0 0 0 0 2 156138
-0.001167 0.001355 0.120311 -0.026732 0.110830 -0.310391 -0.062500 0 0 0 0 0 0 2 157138
-0.001167 0.001355 0.120311 -0.028243 0.115763 -0.311042 -0.062500 0 0 0 0 0 0 2 158137
-0.001154 0.001369 0.120291 -0.204169 -0.056267 -0.019084 -0.062500 0 0 0 0 0 0 2 159136
-0.001147 0.001376 0.120283 -0.133149 0.013490 -0.161686 -0.062500 0 0 0 0 0 0 2 160138
-0.001144 0.001379 0.120281 -0.082639 0.064763 -0.235732 -0.062500 0 0 0 0 0 0 2 161140
-0.001142 0.001381 0.120280 -0.056163 0.092340 -0.263919 -0.062500 0 0 0 0 0 0 2 162137
-0.001142 0.001382 0.120280 -0.042908 0.106419 -0.273986 -0.062500 0 0 0 0 0 0 2 163131
-0.001146 0.001400 0.120269 0.032792 -0.119564 -0.126134 -0.062500 0 0 0 0 0 0 2 164137
-0.001149 0.001409 0.120265 0.009065 -0.023400 -0.201171 -0.062500 0 0 0 0 0 0 2 165136
-0.001150 0.001414 0.120264 -0.009364 0.046013 -0.239955 -0.062500 0 0 0 0 0 0 2 166135
-0.001151 0.001416 0.120263 -0.019383 0.083011 -0.254720 -0.062500 0 0 0 0 0 0 2 167135
-0.001156 0.001435 0.120252 0.044524 -0.131179 -0.108485 -0.062500 0 0 0 0 0 0 2 168137
-0.001159 0.001445 0.120248 0.014945 -0.029219 -0.184206 -0.062500 0 0 0 0 0 0 2 169134
-0.001161 0.001450 0.120247 -0.006425 0.043099 -0.223221 -0.062500 0 0 0 0 0 0 2 170134
-0.001162 0.001452 0.120246 -0.017909 0.081539 -0.238061 -0.062500 0 0 0 0 0 0 2 171124
-0.001162 0.001453 0.120246 -0.023791 0.101059 -0.243363 -0.062500 0 0 0 0 0 0 2 172141
-0.001162 0.001454 0.120246 -0.026759 0.110856 -0.245215 -0.062500 0 0 0 0 0 0 2 173148
-0.001167 0.001472 0.120235 0.040755 -0.117061 -0.094242 -0.062500 0 0 0 0 0 0 2 174146
-0.001170 0.001481 0.120232 0.013055 -0.022156 -0.168409 -0.062500 0 0 0 0 0 0 2 175148
-0.001172 0.001486 0.120230 -0.007368 0.046620 -0.206915 -0.062500 0 0 0 0 0 0 2 176142
-0.001172 0.001488 0.120230 -0.018389 0.083308 -0.221558 -0.062500 0 0 0 0 0 0 2 177146
-0.001165 0.001521 0.120229 -0.113421 -0.304195 -0.219933 -0.062500 0 0 0 0 0 0 2 178146
-0.001161 0.001538 0.120229 -0.076285 -0.129266 -0.224952 -0.062500 0 0 0 0 0 0 2 179148
-0.001159 0.001546 0.120229 -0.048729 -0.004523 -0.227369 -0.062500 0 0 0 0 0 0 2 180149
-0.001159 0.001550 0.120229 -0.034053 0.061580 -0.228301 -0.062500 0 0 0 0 0 0 2 181146
-0.001163 0.001570 0.120218 0.042332 -0.137544 -0.076713 -0.062500 0 0 0 0 0 0 2 182147
-0.001166 0.001580 0.120214 0.019136 -0.028509 -0.150927 -0.062500 0 0 0 0 0 0 2 183137
-0.001167 0.001585 0.120213 0.000961 0.047337 -0.189454 -0.062500 0 0 0 0 0 0 2 184145
-0.001168 0.001588 0.120212 -0.008924 0.087578 -0.204129 -0.062500 0 0 0 0 0 0 2 185135
-0.001173 0.001607 0.120201 0.054917 -0.124449 -0.057323 -0.062500 0 0 0 0 0 0 2 186145
-0.001176 0.001617 0.120198 0.025426 -0.021979 -0.133315 -0.062500 0 0 0 0 0 0 2 187136
-0.001159 0.001617 0.120186 -0.240058 0.109500 -0.031821 -0.062500 0 0 0 0 0 0 2 188145
-0.001150 0.001617 0.120182 -0.153185 0.123755 -0.115336 -0.062500 0 0 0 0 0 0 2 189135
-0.001138 0.001649 0.120180 -0.188421 -0.287384 -0.148648 -0.062500 0 0 0 0 0 0 2 190144
-0.001132 0.001665 0.120180 -0.113941 -0.120912 -0.167648 -0.062500 0 0 0 0 0 0 2 191145
-0.001129 0.001673 0.120179 -0.067538 -0.000390 -0.175095 -0.062500 0 0 0 0 0 0 2 192121
-0.001128 0.001677 0.120179 -0.043447 0.063626 -0.177785 -0.062500 0 0 0 0 0 0 2 193130
-0.001132 0.001697 0.120168 0.037571 -0.136119 -0.026455 -0.062500 0 0 0 0 0 0 2 194120
-0.001135 0.001707 0.120165 0.035135 -0.020693 -0.101074 -0.062500 0 0 0 0 0 0 2 195129
-0.001136 0.001712 0.120163 0.018162 0.054778 -0.139769 -0.062500 0 0 0 0 0 0 2 196121
-0.001137 0.001714 0.120163 0.008872 0.094842 -0.154520 -0.062500 0 0 0 0 0 0 2 197130
-0.001142 0.001733 0.120152 0.072950 -0.116836 -0.007336 -0.062500 0 0 0 0 0 0 2 198121
-0.001145 0.001743 0.120148 0.043629 -0.014647 -0.083536 -0.062500 0 0 0 0 0 0 2 199140
-0.001133 0.001762 0.120157 -0.146687 -0.123776 -0.266971 -0.062500 0 0 0 0 0 0 2 200128
-0.001128 0.001771 0.120160 -0.091130 -0.011792 -0.211451 -0.062500 0 0 0 0 0 0 2 201126
-0.001130 0.001794 0.120150 0.020956 -0.171454 -0.027676 -0.062500 0 0 0 0 0 0 2 202142
-0.001131 0.001805 0.120147 0.017347 -0.042004 -0.090091 -0.062500 0 0 0 0 0 0 2 203137
-0.001132 0.001811 0.120146 0.009224 0.044132 -0.124460 -0.062500 0 0 0 0 0 0 2 204130
-0.001132 0.001814 0.120145 0.004385 0.089528 -0.137692 -0.062500 0 0 0 0 0 0 2 205116
-0.001138 0.001833 0.120134 0.070645 -0.119213 0.010322 -0.062500 0 0 0 0 0 0 2 206129
-0.001127 0.001856 0.120141 -0.126695 -0.197562 -0.209783 -0.062500 0 0 0 0 0 0 2 207122
-0.001122 0.001868 0.120143 -0.080331 -0.051000 -0.178714 -0.062500 0 0 0 0 0 0 2 208131
-0.001120 0.001874 0.120144 -0.042365 0.040515 -0.157208 -0.062500 0 0 0 0 0 0 2 209129
-0.001118 0.001877 0.120144 -0.021786 0.087975 -0.148682 -0.062500 0 0 0 0 0 0 2 210126
-0.001123 0.001896 0.120133 0.057455 -0.119749 0.007306 -0.062500 0 0 0 0 0 0 2 211110
-0.001125 0.001906 0.120129 0.035850 -0.016122 -0.066229 -0.062500 0 0 0 0 0 0 2 212108
-0.001127 0.001911 0.120128 0.018523 0.057042 -0.104585 -0.062500 0 0 0 0 0 0 2 213108
-0.001114 0.001927 0.120138 -0.135667 -0.082063 -0.262933 -0.062500 0 0 0 0 0 0 2 214124
-0.001108 0.001936 0.120141 -0.073483 0.011347 -0.197929 -0.062500 0 0 0 0 0 0 2 215125
-0.001110 0.001957 0.120131 0.041931 -0.157443 -0.010275 -0.062500 0 0 0 0 0 0 2 216130
-0.001092 0.001964 0.120118 -0.203963 0.026026 0.068833 -0.062500 0 0 0 0 0 0 2 217129
-0.001084 0.001967 0.120113 -0.112916 0.085013 -0.033847 -0.062500 0 0 0 0 0 0 2 218129
-0.001079 0.001969 0.120112 -0.046577 0.112036 -0.082582 -0.062500 0 0 0 0 0 0 2 219129
-0.001082 0.001988 0.120100 0.057235 -0.105698 0.052325 -0.062500 0 0 0 0 0 0 2 220126
-0.001084 0.001997 0.120096 0.048028 -0.007281 -0.028875 -0.062500 0 0 0 0 0 0 2 221126
-0.001085 0.002002 0.120095 0.036876 0.063316 -0.069931 -0.062500 0 0 0 0 0 0 2 222124
-0.001072 0.002018 0.120105 -0.138847 -0.080982 -0.228898 -0.062500 0 0 0 0 0 0 2 223125
-0.001066 0.002026 0.120108 -0.075057 0.011904 -0.164366 -0.062500 0 0 0 0 0 0 2 224130
-0.001068 0.002048 0.120098 0.041120 -0.156875 0.023321 -0.062500 0 0 0 0 0 0 2 225125
-0.001069 0.002059 0.120095 0.039681 -0.032842 -0.038350 -0.062500 0 0 0 0 0 0 2 226125
-0.001070 0.002064 0.120094 0.032639 0.050593 -0.072509 -0.062500 0 0 0 0 0 0 2 227126
-0.001070 0.002067 0.120093 0.028369 0.094652 -0.085670 -0.062500 0 0 0 0 0 0 2 228110
-0.001057 0.002083 0.120103 -0.093535 -0.061267 -0.233580 -0.062500 0 0 0 0 0 0 2 229125
-0.001050 0.002090 0.120107 -0.027541 0.023764 -0.165267 -0.062500 0 0 0 0 0 0 2 230127
-0.001052 0.002112 0.120097 0.089766 -0.148822 0.023933 -0.062500 0 0 0 0 0 0 2 231123
-0.001054 0.002123 0.120094 0.088886 -0.026905 -0.037376 -0.062500 0 0 0 0 0 0 2 232128
-0.001054 0.002128 0.120092 0.099425 0.052352 -0.071417 -0.062500 0 0 0 0 0 0 2 233106
-0.001054 0.002131 0.120092 0.095309 0.095895 -0.084545 -0.062500 0 0 0 0 0 0 2 234123
-0.001054 0.002132 0.120092 0.093124 0.117980 -0.089232 -0.062500 0 0 0 0 0 0 2 235125
-0.001042 0.002147 0.120102 -0.077507 -0.053138 -0.233886 -0.062500 0 0 0 0 0 0 2 236108
-0.001040 0.002172 0.120095 0.057786 -0.204519 -0.010914 -0.062500 0 0 0 0 0 0 2 237125
-0.001040 0.002184 0.120092 0.079849 -0.057670 -0.049858 -0.062500 0 0 0 0 0 0 2 238123
-0.001039 0.002191 0.120091 0.086050 0.038464 -0.075097 -0.062500 0 0 0 0 0 0 2 239107
-0.001039 0.002194 0.120091 0.088568 0.088960 -0.085054 -0.062500 0 0 0 0 0 0 2 240126
-0.001026 0.002210 0.120101 -0.079844 -0.067797 -0.231450 -0.062500 0 0 0 0 0 0 2 241129
-0.001020 0.002217 0.120104 -0.012062 0.018984 -0.162944 -0.062500 0 0 0 0 0 0 2 242129
-0.001021 0.002239 0.120095 0.106116 -0.152429 0.026660 -0.062500 0 0 0 0 0 0 2 243107
-0.001023 0.002250 0.120091 0.105689 -0.030287 -0.034801 -0.062500 0 0 0 0 0 0 2 244127
-0.001023 0.002255 0.120090 0.099178 0.052186 -0.068954 -0.062500 0 0 0 0 0 0 2 245123
-0.001023 0.002258 0.120090 0.095174 0.095810 -0.082111 -0.062500 0 0 0 0 0 0 2 246107
-0.001023 0.002259 0.120089 0.093068 0.117930 -0.086810 -0.062500 0 0 0 0 0 0 2 247107
-0.001010 0.002274 0.120100 -0.077709 -0.053402 -0.231064 -0.062500 0 0 0 0 0 0 2 248203
-0.001004 0.002281 0.120103 -0.010988 0.026226 -0.161976 -0.062500 0 0 0 0 0 0 2 249212
-0.001001 0.002285 0.120104 0.037967 0.081875 -0.126080 -0.062500 0 0 0 0 0 0 2 250178
-0.000999 0.002287 0.120105 0.064147 0.111044 -0.112426 -0.062500 0 0 0 0 0 0 2 251178
-0.000998 0.002288 0.120105 0.077457 0.125678 -0.107548 -0.062500 0 0 0 0 0 0 2 252208
-0.000990 0.002320 0.120104 -0.016962 -0.280068 -0.094251 -0.062500 0 0 0 0 0 0 2 253187
-0.000986 0.002336 0.120104 0.026834 -0.111294 -0.099169 -0.062500 0 0 0 0 0 0 2 254202
-0.000984 0.002344 0.120104 0.077267 0.003585 -0.101938 -0.062500 0 0 0 0 0 0 2 255185
-0.000983 0.002348 0.120104 0.093676 0.068108 -0.103039 -0.062500 0 0 0 0 0 0 2 256203
-0.000982 0.002350 0.120104 0.101969 0.100766 -0.103433 -0.062500 0 0 0 0 0 0 2 257201
-0.000982 0.002351 0.120104 0.106127 0.117125 -0.103572 -0.062500 0 0 0 0 0 0 2 258186
-0.000982 0.002352 0.120104 0.108198 0.125305 -0.103627 -0.062500 0 0 0 0 0 0 2 259201
-0.000982 0.002352 0.120104 0.109244 0.129408 -0.103644 -0.062500 0 0 0 0 0 0 2 260201
-0.000969 0.002366 0.120114 -0.060086 -0.051202 -0.245923 -0.062500 0 0 0 0 0 0 2 261188
-0.000962 0.002373 0.120117 0.007525 0.023999 -0.176430 -0.062500 0 0 0 0 0 0 2 262203
-0.000959 0.002376 0.120119 0.056951 0.077420 -0.140421 -0.062500 0 0 0 0 0 0 2 263184
-0.000962 0.002396 0.120108 0.152020 -0.124847 0.027595 -0.062500 0 0 0 0 0 0 2 264142
-0.000964 0.002406 0.120104 0.138543 -0.019860 -0.042795 -0.062500 0 0 0 0 0 0 2 265119
-0.000965 0.002411 0.120103 0.125342 0.053989 -0.080180 -0.062500 0 0 0 0 0 0 2 266128
-0.000953 0.002427 0.120113 -0.051963 -0.089446 -0.236558 -0.062500 0 0 0 0 0 0 2 267132
-0.000946 0.002435 0.120116 0.011624 0.004787 -0.172244 -0.062500 0 0 0 0 0 0 2 268119
-0.000943 0.002439 0.120117 0.059019 0.067815 -0.138075 -0.062500 0 0 0 0 0 0 2 269128
-0.000942 0.002441 0.120118 0.084391 0.100648 -0.125020 -0.062500 0 0 0 0 0 0 2 270119
-0.000941 0.002442 0.120118 0.097288 0.117126 -0.120362 -0.062500 0 0 0 0 0 0 2 271127
-0.000940 0.002443 0.120118 0.103776 0.125338 -0.118740 -0.062500 0 0 0 0 0 0 2 272120
-0.000940 0.002443 0.120118 0.107025 0.129420 -0.118171 -0.062500 0 0 0 0 0 0 2 273137
-0.000940 0.002443 0.120118 0.108653 0.131467 -0.117977 -0.062500 0 0 0 0 0 0 2 274124
-0.000940 0.002443 0.120118 0.109458 0.132487 -0.117907 -0.062500 0 0 0 0 0 0 2 275126
-0.000940 0.002443 0.120118 0.109875 0.132983 -0.117883 -0.062500 0 0 0 0 0 0 2 276133
-0.000940 0.002443 0.120118 0.110072 0.133253 -0.117873 -0.062500 0 0 0 0 0 0 2 277130
-0.000940 0.002443 0.120118 0.110177 0.133384 -0.117868 -0.062500 0 0 0 0 0 0 2 278124
-0.000927 0.002458 0.120128 -0.059795 -0.049434 -0.259805 -0.062500 0 0 0 0 0 0 2 279118
-0.000926 0.002482 0.120120 0.076343 -0.205242 -0.035950 -0.062500 0 0 0 0 0 0 2 280140
-0.000906 0.002490 0.120108 -0.145056 -0.001908 0.065390 -0.062500 0 0 0 0 0 0 2 281130
-0.000897 0.002494 0.120103 -0.040526 0.067700 -0.028748 -0.062500 0 0 0 0 0 0 2 282138
-0.000892 0.002496 0.120102 0.032801 0.100261 -0.074453 -0.062500 0 0 0 0 0 0 2 283134
-0.000889 0.002497 0.120101 0.071411 0.116669 -0.091654 -0.062500 0 0 0 0 0 0 2 284135
-0.000888 0.002498 0.120101 0.090861 0.124993 -0.097772 -0.062500 0 0 0 0 0 0 2 285133
-0.000888 0.002498 0.120101 0.100580 0.129227 -0.099914 -0.062500 0 0 0 0 0 0 2 286105
-0.000887 0.002498 0.120101 0.105430 0.131345 -0.100655 -0.062500 0 0 0 0 0 0 2 287133
-0.000887 0.002498 0.120101 0.107863 0.132424 -0.100914 -0.062500 0 0 0 0 0 0 2 288136
-0.000887 0.002498 0.120101 0.109069 0.132954 -0.101004 -0.062500 0 0 0 0 0 0 2 289134
-0.000887 0.002498 0.120101 0.109671 0.133234 -0.101039 -0.062500 0 0 0 0 0 0 2 290140
-0.000887 0.002498 0.120101 0.109984 0.133367 -0.101050 -0.062500 0 0 0 0 0 0 2 291130
-0.000892 0.002516 0.120090 0.178804 -0.096566 0.053576 -0.062500 0 0 0 0 0 0 2 292132
-0.000895 0.002525 0.120086 0.151937 -0.005806 -0.021850 -0.062500 0 0 0 0 0 0 2 293136
-0.000896 0.002529 0.120085 0.132038 0.060962 -0.061014 -0.062500 0 0 0 0 0 0 2 294135
-0.000884 0.002546 0.120094 -0.048798 -0.086210 -0.217561 -0.062500 0 0 0 0 0 0 2 295104
-0.000878 0.002554 0.120098 0.034891 -0.005598 -0.153697 -0.062500 0 0 0 0 0 0 2 296136
-0.000874 0.002558 0.120099 0.081499 0.056624 -0.119715 -0.062500 0 0 0 0 0 0 2 297133
-0.000873 0.002560 0.120099 0.106472 0.089052 -0.106736 -0.062500 0 0 0 0 0 0 2 298104
-0.000872 0.002561 0.120100 0.119172 0.105309 -0.102103 -0.062500 0 0 0 0 0 0 2 299133
-0.000872 0.002561 0.120100 0.125555 0.113410 -0.100470 -0.062500 0 0 0 0 0 0 2 300134
-0.000872 0.002561 0.120100 0.128744 0.117443 -0.099913 -0.062500 0 0 0 0 0 0 2 301133
-0.000871 0.002562 0.120100 0.130351 0.119468 -0.099716 -0.062500 0 0 0 0 0 0 2 302133
-0.000871 0.002562 0.120100 0.131162 0.120464 -0.099654 -0.062500 0 0 0 0 0 0 2 303134
-0.000871 0.002562 0.120100 0.131553 0.120974 -0.099626 -0.062500 0 0 0 0 0 0 2 304133
-0.000871 0.002562 0.120100 0.131754 0.121223 -0.099622 -0.062500 0 0 0 0 0 0 2 305132
-0.000871 0.002562 0.120100 0.131855 0.121332 -0.099617 -0.062500 0 0 0 0 0 0 2 306132
-0.000871 0.002562 0.120100 0.131899 0.121407 -0.099619 -0.062500 0 0 0 0 0 0 2 307103
-0.000871 0.002562 0.120100 0.131930 0.121429 -0.099612 -0.062500 0 0 0 0 0 0 2 308136
-0.000871 0.002562 0.120100 0.131938 0.121450 -0.099612 -0.062500 0 0 0 0 0 0 2 309133
-0.000871 0.002562 0.120100 0.131958 0.121458 -0.099612 -0.062500 0 0 0 0 0 0 2 310132
-0.000871 0.002562 0.120100 0.131946 0.121473 -0.099613 -0.062500 0 0 0 0 0 0 2 311133
-0.000871 0.002562 0.120100 0.131959 0.121461 -0.099612 -0.062500 0 0 0 0 0 0 2 312133
-0.000871 0.002562 0.120100 0.131957 0.121470 -0.099619 -0.062500 0 0 0 0 0 0 2 313133
-0.000871 0.002562 0.120100 0.131957 0.121471 -0.099620 -0.062500 0 0 0 0 0 0 2 314129
-0.000871 0.002562 0.120100 0.131949 0.121463 -0.099606 -0.062500 0 0 0 0 0 0 2 315121
-0.000871 0.002562 0.120100 0.131956 0.121470 -0.099618 -0.062500 0 0 0 0 0 0 2 316127
-0.000871 0.002562 0.120100 0.131960 0.121460 -0.099613 -0.062500 0 0 0 0 0 0 2 317133
-0.000871 0.002562 0.120100 0.131946 0.121473 -0.099613 -0.062500 0 0 0 0 0 0 2 318133
-0.000871 0.002562 0.120100 0.131956 0.121471 -0.099619 -0.062500 0 0 0 0 0 0 2 319133
-0.000871 0.002562 0.120100 0.131960 0.121460 -0.099613 -0.062500 0 0 0 0 0 0 2 320135
-0.000871 0.002562 0.120100 0.131946 0.121473 -0.099613 -0.062500 0 0 0 0 0 0 2 321133
-0.000871 0.002562 0.120100 0.131959 0.121461 -0.099612 -0.062500 0 0 0 0 0 0 2 322132
-0.000871 0.002562 0.120100 0.131957 0.121470 -0.099619 -0.062500 0 0 0 0 0 0 2 323136
-0.000871 0.002562 0.120100 0.131960 0.121460 -0.099613 -0.062500 0 0 0 0 0 0 2 324133
-0.000871 0.002562 0.120100 0.131946 0.121473 -0.099613 -0.062500 0 0 0 0 0 0 2 325129
-0.000871 0.002562 0.120100 0.131956 0.121471 -0.099619 -0.062500 0 0 0 0 0 0 2 326117
-0.000871 0.002562 0.120100 0.131960 0.121460 -0.099613 -0.062500 0 0 0 0 0 0 2 327125
-0.000871 0.002562 0.120100 0.131946 0.121473 -0.099613 -0.062500 0 0 0 0 0 0 2 328203
-0.000871 0.002562 0.120100 0.131959 0.121461 -0.099612 -0.062500 0 0 0 0 0 0 2 329183
-0.000871 0.002562 0.120100 0.131957 0.121470 -0.099619 -0.062500 0 0 0 0 0 0 2 330199
-0.000871 0.002562 0.120100 0.131946 0.121474 -0.099614 -0.062500 0 0 0 0 0 0 2 331185
-0.000871 0.002562 0.120100 0.131959 0.121461 -0.099612 -0.062500 0 0 0 0 0 0 2 332199
-0.000871 0.002562 0.120100 0.131957 0.121470 -0.099619 -0.062500 0 0 0 0 0 0 2 333183
-0.000871 0.002562 0.120100 0.131960 0.121460 -0.099613 -0.062500 0 0 0 0 0 0 2 334200
-0.000871 0.002562 0.120100 0.131946 0.121473 -0.099613 -0.062500 0 0 0 0 0 0 2 335199
-0.000871 0.002562 0.120100 0.131956 0.121471 -0.099619 -0.062500 0 0 0 0 0 0 2 336132
-0.000871 0.002562 0.120100 0.131960 0.121460 -0.099613 -0.062500 0 0 0 0 0 0 2 337126
-0.000871 0.002562 0.120100 0.131946 0.121473 -0.099613 -0.062500 0 0 0 0 0 0 2 338116
-0.000871 0.002562 0.120100 0.131959 0.121461 -0.099612 -0.062500 0 0 0 0 0 0 2 339125
-0.000871 0.002562 0.120100 0.131957 0.121470 -0.099619 -0.062500 0 0 0 0 0 0 2 340117
-0.000871 0.002562 0.120100 0.131949 0.121463 -0.099606 -0.062500 0 0 0 0 0 0 2 341116
-0.000871 0.002562 0.120100 0.131956 0.121470 -0.099618 -0.062500 0 0 0 0 0 0 2 342112
-0.000871 0.002562 0.120100 0.131957 0.121471 -0.099620 -0.062500 0 0 0 0 0 0 2 343126
-0.000871 0.002562 0.120100 0.131960 0.121460 -0.099613 -0.062500 0 0 0 0 0 0 2 344113
-0.000871 0.002562 0.120100 0.131946 0.121473 -0.099613 -0.062500 0 0 0 0 0 0 2 345136
-0.000871 0.002562 0.120100 0.131959 0.121461 -0.099612 -0.062500 0 0 0 0 0 0 2 346121
-0.000871 0.002562 0.120100 0.131957 0.121470 -0.099619 -0.062500 0 0 0 0 0 0 2 347127
-0.000871 0.002562 0.120100 0.131946 0.121474 -0.099614 -0.062500 0 0 0 0 0 0 2 348122
-0.000871 0.002562 0.120100 0.131959 0.121461 -0.099612 -0.062500 0 0 0 0 0 0 2 349116
-0.000871 0.002562 0.120100 0.131957 0.121470 -0.099619 -0.062500 0 0 0 0 0 0 2 350128
-0.000871 0.002562 0.120100 0.131949 0.121463 -0.099607 -0.062500 0 0 0 0 0 0 2 351131
-0.000871 0.002562 0.120100 0.131956 0.121470 -0.099619 -0.062500 0 0 0 0 0 0 2 352134
-0.000871 0.002562 0.120100 0.131957 0.121471 -0.099620 -0.062500 0 0 0 0 0 0 2 353138
-0.000871 0.002562 0.120100 0.131960 0.121460 -0.099613 -0.062500 0 0 0 0 0 0 2 354103
-0.000871 0.002562 0.120100 0.131946 0.121473 -0.099613 -0.062500 0 0 0 0 0 0 2 355133
-0.000871 0.002562 0.120100 0.131959 0.121461 -0.099612 -0.062500 0 0 0 0 0 0 2 356128
-0.000871 0.002562 0.120100 0.131957 0.121470 -0.099619 -0.062500 0 0 0 0 0 0 2 357131
-0.000871 0.002562 0.120100 0.131949 0.121463 -0.099607 -0.062500 0 0 0 0 0 0 2 358130
-0.000871 0.002562 0.120100 0.131956 0.121470 -0.099619 -0.062500 0 0 0 0 0 0 2 359129
-0.000871 0.002562 0.120100 0.131957 0.121471 -0.099620 -0.062500 0 0 0 0 0 0 2 360132
-0.000871 0.002562 0.120100 0.131949 0.121463 -0.099607 -0.062500 0 0 0 0 0 0 2 361265
-0.000871 0.002562 0.120100 0.131956 0.121470 -0.099619 -0.062500 0 0 0 0 0 0 2 362132
-0.000871 0.002562 0.120100 0.131960 0.121460 -0.099613 -0.062500 0 0 0 0 0 0 2 363136
-0.000871 0.002562 0.120100 0.131957 0.121470 -0.099620 -0.062500 0 0 0 0 0 0 2 364240
-0.000871 0.002562 0.120100 0.131946 0.121474 -0.099614 -0.062500 0 0 0 0 0 0 2 365254
-0.000871 0.002562 0.120100 0.131959 0.121461 -0.099613 -0.062500 0 0 0 0 0 0 2 366255
-0.000871 0.002562 0.120100 0.131957 0.121470 -0.099620 -0.062500 0 0 0 0 0 0 2 367229
-0.000871 0.002562 0.120100 0.131949 0.121463 -0.099607 -0.062500 0 0 0 0 0 0 2 368258
-0.000871 0.002562 0.120100 0.131956 0.121470 -0.099619 -0.062500 0 0 0 0 0 0 2 369258
-0.000871 0.002562 0.120100 0.131957 0.121471 -0.099620 -0.062500 0 0 0 0 0 0 2 370256
-0.000871 0.002562 0.120100 0.131949 0.121463 -0.099607 -0.062500 0 0 0 0 0 0 2 371256
-0.000871 0.002562 0.120100 0.131956 0.121470 -0.099619 -0.062500 0 0 0 0 0 0 2 372257
-0.000871 0.002562 0.120100 0.131960 0.121460 -0.099613 -0.062500 0 0 0 0 0 0 2 373256
-0.000871 0.002562 0.120100 0.131957 0.121470 -0.099620 -0.062500 0 0 0 0 0 0 2 374115
-0.000871 0.002562 0.120100 0.131949 0.121463 -0.099607 -0.062500 0 0 0 0 0 0 2 375257
-0.000871 0.002562 0.120100 0.131956 0.121470 -0.099619 -0.062500 0 0 0 0 0 0 2 376261
-0.000871 0.002562 0.120100 0.131957 0.121471 -0.099620 -0.062500 0 0 0 0 0 0 2 377257
-0.000871 0.002562 0.120100 0.131957 0.121472 -0.099600 -0.062500 0 0 0 0 0 0 2 378225
-0.000871 0.002562 0.120100 0.131957 0.121471 -0.099618 -0.062500 0 0 0 0 0 0 2 379256
-0.000871 0.002562 0.120100 0.131957 0.121471 -0.099620 -0.062500 0 0 0 0 0 0 2 380272
-0.000871 0.002562 0.120100 0.131960 0.121460 -0.099613 -0.062500 0 0 0 0 0 0 2 381268
-0.000871 0.002562 0.120100 0.131946 0.121473 -0.099613 -0.062500 0 0 0 0 0 0 2 382264
-0.000871 0.002562 0.120100 0.131959 0.121461 -0.099612 -0.062500 0 0 0 0 0 0 2 383264
-0.000871 0.002562 0.120100 0.131957 0.121470 -0.099619 -0.062500 0 0 0 0 0 0 2 384267
-0.000871 0.002562 0.120100 0.131949 0.121463 -0.099607 -0.062500 0 0 0 0 0 0 2 385258
-0.000871 0.002562 0.120100 0.131956 0.121470 -0.099619 -0.062500 0 0 0 0 0 0 2 386269
-0.000871 0.002562 0.120100 0.131957 0.121471 -0.099620 -0.062500 0 0 0 0 0 0 2 387271
-0.000871 0.002562 0.120100 0.131949 0.121463 -0.099607 -0.062500 0 0 0 0 0 0 2 388267
-0.000871 0.002562 0.120100 0.131956 0.121470 -0.099619 -0.062500 0 0 0 0 0 0 2 389265
-0.000871 0.002562 0.120100 0.131960 0.121460 -0.099613 -0.062500 0 0 0 0 0 0 2 390264
-0.000871 0.002562 0.120100 0.131957 0.121470 -0.099619 -0.062500 0 0 0 0 0 0 2 391267
-0.000871 0.002562 0.120100 0.131946 0.121474 -0.099614 -0.062500 0 0 0 0 0 0 2 392267
-0.000871 0.002562 0.120100 0.131959 0.121461 -0.099613 -0.062500 0 0 0 0 0 0 2 393247
-0.000871 0.002562 0.120100 0.131957 0.121470 -0.099620 -0.062500 0 0 0 0 0 0 2 394264
-0.000871 0.002562 0.120100 0.131949 0.121463 -0.099607 -0.062500 0 0 0 0 0 0 2 395264
-0.000871 0.002562 0.120100 0.131956 0.121470 -0.099619 -0.062500 0 0 0 0 0 0 2 396264
-0.000871 0.002562 0.120100 0.131957 0.121471 -0.099620 -0.062500 0 0 0 0 0 0 2 397263
-0.000871 0.002562 0.120100 0.131949 0.121463 -0.099607 -0.062500 0 0 0 0 0 0 2 398253
-0.000871 0.002562 0.120100 0.131956 0.121470 -0.099619 -0.062500 0 0 0 0 0 0 2 399263
-0.000871 0.002562 0.120100 0.131960 0.121460 -0.099613 -0.062500 0 0 0 0 0 0 2 400254
-0.000871 0.002562 0.120100 0.131957 0.121470 -0.099620 -0.062500 0 0 0 0 0 0 2 401263
-0.000871 0.002562 0.120100 0.131949 0.121463 -0.099607 -0.062500 0 0 0 0 0 0 2 402253
-0.000871 0.002562 0.120100 0.131956 0.121470 -0.099619 -0.062500 0 0 0 0 0 0 2 403264
-0.000871 0.002562 0.120100 0.131957 0.121471 -0.099620 -0.062500 0 0 0 0 0 0 2 404253
-0.000871 0.002562 0.120100 0.131949 0.121463 -0.099607 -0.062500 0 0 0 0 0 0 2 405263
-0.000871 0.002562 0.120100 0.131956 0.121470 -0.099619 -0.062500 0 0 0 0 0 0 2 406252
-0.000871 0.002562 0.120100 0.131960 0.121460 -0.099613 -0.062500 0 0 0 0 0 0 2 407263
-0.000871 0.002562 0.120100 0.131957 0.121470 -0.099620 -0.062500 0 0 0 0 0 0 2 408248
-0.000871 0.002562 0.120100 0.131946 0.121474 -0.099614 -0.062500 0 0 0 0 0 0 2 409239
-0.000871 0.002562 0.120100 0.131959 0.121461 -0.099613 -0.062500 0 0 0 0 0 0 2 410248
-0.000871 0.002562 0.120100 0.131957 0.121470 -0.099620 -0.062500 0 0 0 0 0 0 2 411237
-0.000871 0.002562 0.120100 0.131949 0.121463 -0.099607 -0.062500 0 0 0 0 0 0 2 412249
-0.000871 0.002562 0.120100 0.131956 0.121470 -0.099619 -0.062500 0 0 0 0 0 0 2 413240
-0.000871 0.002562 0.120100 0.131965 0.121480 -0.099614 -0.062500 0 0 0 0 0 0 2 414246
-0.000871 0.002562 0.120100 0.131950 0.121464 -0.099606 -0.062500 0 0 0 0 0 0 2 415252
-0.000871 0.002562 0.120100 0.131956 0.121471 -0.099619 -0.062500 0 0 0 0 0 0 2 416244
-0.000871 0.002562 0.120100 0.131960 0.121460 -0.099613 -0.062500 0 0 0 0 0 0 2 417254
-0.000871 0.002562 0.120100 0.131957 0.121470 -0.099619 -0.062500 0 0 0 0 0 0 2 418252
-0.000871 0.002562 0.120100 0.131946 0.121474 -0.099614 -0.062500 0 0 0 0 0 0 2 419233
-0.000871 0.002562 0.120100 0.131959 0.121461 -0.099612 -0.062500 0 0 0 0 0 0 2 420239
-0.000871 0.002562 0.120100 0.131957 0.121470 -0.099619 -0.062500 0 0 0 0 0 0 2 421246
-0.000871 0.002562 0.120100 0.131949 0.121463 -0.099607 -0.062500 0 0 0 0 0 0 2 422241
-0.000871 0.002562 0.120100 0.131956 0.121470 -0.099619 -0.062500 0 0 0 0 0 0 2 423249
-0.000871 0.002562 0.120100 0.131960 0.121460 -0.099613 -0.062500 0 0 0 0 0 0 2 424245
-0.000871 0.002562 0.120100 0.131957 0.121470 -0.099619 -0.062500 0 0 0 0 0 0 2 425245
-0.000871 0.002562 0.120100 0.131946 0.121474 -0.099614 -0.062500 0 0 0 0 0 0 2 426228
-0.000871 0.002562 0.120100 0.131959 0.121461 -0.099613 -0.062500 0 0 0 0 0 0 2 427244
-0.000871 0.002562 0.120100 0.131957 0.121470 -0.099619 -0.062500 0 0 0 0 0 0 2 428244
-0.000871 0.002562 0.120100 0.131949 0.121463 -0.099607 -0.062500 0 0 0 0 0 0 2 429227
-0.000871 0.002562 0.120100 0.131956 0.121470 -0.099619 -0.062500 0 0 0 0 0 0 2 430242
-0.000871 0.002562 0.120100 0.131957 0.121471 -0.099620 -0.062500 0 0 0 0 0 0 2 431245
-0.000871 0.002562 0.120100 0.131949 0.121463 -0.099607 -0.062500 0 0 0 0 0 0 2 432252
-0.000871 0.002562 0.120100 0.131956 0.121470 -0.099619 -0.062500 0 0 0 0 0 0 2 433246
-0.000871 0.002562 0.120100 0.131960 0.121460 -0.099613 -0.062500 0 0 0 0 0 0 2 434248
-0.000871 0.002562 0.120100 0.131957 0.121470 -0.099620 -0.062500 0 0 0 0 0 0 2 435244
-0.000871 0.002562 0.120100 0.131946 0.121474 -0.099614 -0.062500 0 0 0 0 0 0 2 436227
-0.000871 0.002562 0.120100 0.131959 0.121461 -0.099613 -0.062500 0 0 0 0 0 0 2 437244
-0.000871 0.002562 0.120100 0.131957 0.121470 -0.099620 -0.062500 0 0 0 0 0 0 2 438225
-0.000871 0.002562 0.120100 0.131949 0.121463 -0.099607 -0.062500 0 0 0 0 0 0 2 439243
-0.000871 0.002562 0.120100 0.131956 0.121470 -0.099619 -0.062500 0 0 0 0 0 0 2 440243
-0.000871 0.002562 0.120100 0.131960 0.121460 -0.099613 -0.062500 0 0 0 0 0 0 2 441246
-0.000871 0.002562 0.120100 0.131957 0.121470 -0.099620 -0.062500 0 0 0 0 0 0 2 442242
-0.000871 0.002562 0.120100 0.131946 0.121474 -0.099614 -0.062500 0 0 0 0 0 0 2 443242
-0.000871 0.002562 0.120100 0.131959 0.121461 -0.099613 -0.062500 0 0 0 0 0 0 2 444243
-0.000871 0.002562 0.120100 0.131957 0.121470 -0.099620 -0.062500 0 0 0 0 0 0 2 445241
-0.000871 0.002562 0.120100 0.131949 0.121463 -0.099607 -0.062500 0 0 0 0 0 0 2 446243
-0.000871 0.002562 0.120100 0.131956 0.121470 -0.099619 -0.062500 0 0 0 0 0 0 2 447241
-0.000871 0.002562 0.120100 0.131957 0.121471 -0.099620 -0.062500 0 0 0 0 0 0 2 448244
-0.000871 0.002562 0.120100 0.131957 0.121472 -0.099600 -0.062500 0 0 0 0 0 0 2 449241
-0.000871 0.002562 0.120100 0.131957 0.121471 -0.099618 -0.062500 0 0 0 0 0 0 2 450243
-0.000871 0.002562 0.120100 0.131960 0.121460 -0.099613 -0.062500 0 0 0 0 0 0 2 451240
-0.000871 0.002562 0.120100 0.131957 0.121470 -0.099619 -0.062500 0 0 0 0 0 0 2 452244
-0.000871 0.002562 0.120100 0.131946 0.121474 -0.099614 -0.062500 0 0 0 0 0 0 2 453241
-0.000871 0.002562 0.120100 0.131959 0.121461 -0.099612 -0.062500 0 0 0 0 0 0 2 454242
-0.000871 0.002562 0.120100 0.131957 0.121470 -0.099619 -0.062500 0 0 0 0 0 0 2 455236
-0.000871 0.002562 0.120100 0.131949 0.121463 -0.099607 -0.062500 0 0 0 0 0 0 2 456267
-0.000871 0.002562 0.120100 0.131956 0.121470 -0.099619 -0.062500 0 0 0 0 0 0 2 457268
-0.000871 0.002562 0.120100 0.131957 0.121471 -0.099620 -0.062500 0 0 0 0 0 0 2 458262
-0.000871 0.002562 0.120100 0.131949 0.121463 -0.099607 -0.062500 0 0 0 0 0 0 2 459263
-0.000871 0.002562 0.120100 0.131956 0.121470 -0.099619 -0.062500 0 0 0 0 0 0 2 460245
-0.000871 0.002562 0.120100 0.131960 0.121460 -0.099613 -0.062500 0 0 0 0 0 0 2 461262
-0.000871 0.002562 0.120100 0.131957 0.121470 -0.099620 -0.062500 0 0 0 0 0 0 2 462262
-0.000871 0.002562 0.120100 0.131949 0.121463 -0.099607 -0.062500 0 0 0 0 0 0 2 463263
-0.000871 0.002562 0.120100 0.131956 0.121470 -0.099619 -0.062500 0 0 0 0 0 0 2 464263
-0.000871 0.002562 0.120100 0.131957 0.121471 -0.099620 -0.062500 0 0 0 0 0 0 2 465262
-0.000871 0.002562 0.120100 0.131949 0.121463 -0.099607 -0.062500 0 0 0 0 0 0 2 466262
-0.000871 0.002562 0.120100 0.131956 0.121470 -0.099619 -0.062500 0 0 0 0 0 0 2 467255
-0.000871 0.002562 0.120100 0.131960 0.121460 -0.099613 -0.062500 0 0 0 0 0 0 2 468262
-0.000871 0.002562 0.120100 0.131957 0.121470 -0.099620 -0.062500 0 0 0 0 0 0 2 469251
-0.000871 0.002562 0.120100 0.131946 0.121474 -0.099614 -0.062500 0 0 0 0 0 0 2 470261
-0.000871 0.002562 0.120100 0.131959 0.121461 -0.099613 -0.062500 0 0 0 0 0 0 2 471250
-0.000871 0.002562 0.120100 0.131957 0.121470 -0.099620 -0.062500 0 0 0 0 0 0 2 472261
-0.000871 0.002562 0.120100 0.131949 0.121463 -0.099607 -0.062500 0 0 0 0 0 0 2 473250
-0.000871 0.002562 0.120100 0.131956 0.121470 -0.099619 -0.062500 0 0 0 0 0 0 2 474261
-0.000871 0.002562 0.120100 0.131957 0.121471 -0.099620 -0.062500 0 0 0 0 0 0 2 475260
-0.000871 0.002562 0.120100 0.131949 0.121463 -0.099607 -0.062500 0 0 0 0 0 0 2 476251
-0.000871 0.002562 0.120100 0.131956 0.121470 -0.099619 -0.062500 0 0 0 0 0 0 2 477261
-0.000871 0.002562 0.120100 0.131960 0.121460 -0.099613 -0.062500 0 0 0 0 0 0 2 478250
-0.000871 0.002562 0.120100 0.131957 0.121470 -0.099620 -0.062500 0 0 0 0 0 0 2 479261
-0.000871 0.002562 0.120100 0.131949 0.121463 -0.099607 -0.062500 0 0 0 0 0 0 2 480238
-0.000871 0.002562 0.120100 0.131956 0.121470 -0.099619 -0.062500 0 0 0 0 0 0 2 481245
-0.000871 0.002562 0.120100 0.131957 0.121471 -0.099620 -0.062500 0 0 0 0 0 0 2 482236
-0.000871 0.002562 0.120100 0.131949 0.121463 -0.099607 -0.062500 0 0 0 0 0 0 2 483246
-0.000871 0.002562 0.120100 0.131956 0.121470 -0.099619 -0.062500 0 0 0 0 0 0 2 484240
-0.000871 0.002562 0.120100 0.131960 0.121460 -0.099613 -0.062500 0 0 0 0 0 0 2 485259
-0.000871 0.002562 0.120100 0.131946 0.121473 -0.099613 -0.062500 0 0 0 0 0 0 2 486250
-0.000871 0.002562 0.120100 0.131956 0.121471 -0.099620 -0.062500 0 0 0 0 0 0 2 487252
-0.000871 0.002562 0.120100 0.131968 0.121469 -0.099607 -0.062500 0 0 0 0 0 0 2 488242
-0.000871 0.002562 0.120100 0.131958 0.121471 -0.099619 -0.062500 0 0 0 0 0 0 2 489245
-0.000871 0.002562 0.120100 0.131949 0.121463 -0.099606 -0.062500 0 0 0 0 0 0 2 490244
-0.000871 0.002562 0.120100 0.131956 0.121470 -0.099619 -0.062500 0 0 0 0 0 0 2 491240
-0.000871 0.002562 0.120100 0.131957 0.121471 -0.099620 -0.062500 0 0 0 0 0 0 2 492254
-0.000871 0.002562 0.120100 0.131949 0.121463 -0.099607 -0.062500 0 0 0 0 0 0 2 493241
-0.000871 0.002562 0.120100 0.131956 0.121470 -0.099619 -0.062500 0 0 0 0 0 0 2 494253
-0.000871 0.002562 0.120100 0.131960 0.121460 -0.099613 -0.062500 0 0 0 0 0 0 2 495246
-0.000871 0.002562 0.120100 0.131957 0.121470 -0.099619 -0.062500 0 0 0 0 0 0 2 496225
-0.000871 0.002562 0.120100 0.131946 0.121474 -0.099614 -0.062500 0 0 0 0 0 0 2 497252
-0.000871 0.002562 0.120100 0.131959 0.121461 -0.099613 -0.062500 0 0 0 0 0 0 2 498252
-0.000871 0.002562 0.120100 0.131957 0.121470 -0.099620 -0.062500 0 0 0 0 0 0 2 499222
-0.000871 0.002562 0.120100 0.131949 0.121463 -0.099607 -0.062500 0 0 0 0 0 0 2 500254
-0.000871 0.002562 0.120100 0.131956 0.121470 -0.099619 -0.062500 0 0 0 0 0 0 2 501252
-0.000871 0.002562 0.120100 0.131957 0.121471 -0.099620 -0.062500 0 0 0 0 0 0 2 502254
-0.000871 0.002562 0.120100 0.131949 0.121463 -0.099607 -0.062500 0 0 0 0 0 0 2 503257
-0.000871 0.002562 0.120100 0.131956 0.121470 -0.099619 -0.062500 0 0 0 0 0 0 2 504258
-0.000871 0.002562 0.120100 0.131960 0.121460 -0.099613 -0.062500 0 0 0 0 0 0 2 505241
-0.000871 0.002562 0.120100 0.131957 0.121470 -0.099620 -0.062500 0 0 0 0 0 0 2 506252
-0.000871 0.002562 0.120100 0.131949 0.121463 -0.099607 -0.062500 0 0 0 0 0 0 2 507252
-0.000871 0.002562 0.120100 0.131956 0.121470 -0.099619 -0.062500 0 0 0 0 0 0 2 508255
-0.000871 0.002562 0.120100 0.131957 0.121471 -0.099620 -0.062500 0 0 0 0 0 0 2 509222
-0.000871 0.002562 0.120100 0.131949 0.121463 -0.099607 -0.062500 0 0 0 0 0 0 2 510250
-0.000871 0.002562 0.120100 0.131956 0.121470 -0.099619 -0.062500 0 0 0 0 0 0 2 511250
-0.000871 0.002562 0.120100 0.131960 0.121460 -0.099613 -0.062500 0 0 0 0 0 0 2 512254
-0.000871 0.002562 0.120100 0.131946 0.121473 -0.099613 -0.062500 0 0 0 0 0 0 2 513250
-0.000871 0.002562 0.120100 0.131956 0.121471 -0.099620 -0.062500 0 0 0 0 0 0 2 514252
-0.000871 0.002562 0.120100 0.131960 0.121460 -0.099613 -0.062500 0 0 0 0 0 0 2 515232
-0.000871 0.002562 0.120100 0.131957 0.121470 -0.099620 -0.062500 0 0 0 0 0 0 2 516249
-0.000871 0.002562 0.120100 0.131949 0.121463 -0.099607 -0.062500 0 0 0 0 0 0 2 517251
-0.000871 0.002562 0.120100 0.131956 0.121470 -0.099619 -0.062500 0 0 0 0 0 0 2 518253
-0.000871 0.002562 0.120100 0.131957 0.121471 -0.099620 -0.062500 0 0 0 0 0 0 2 519222
-0.000871 0.002562 0.120100 0.131949 0.121463 -0.099607 -0.062500 0 0 0 0 0 0 2 520253
-0.000871 0.002562 0.120100 0.131956 0.121470 -0.099619 -0.062500 0 0 0 0 0 0 2 521251
-0.000871 0.002562 0.120100 0.131960 0.121460 -0.099613 -0.062500 0 0 0 0 0 0 2 522221
-0.000871 0.002562 0.120100 0.131946 0.121473 -0.099613 -0.062500 0 0 0 0 0 0 2 523250
-0.000871 0.002562 0.120100 0.131956 0.121471 -0.099620 -0.062500 0 0 0 0 0 0 2 524252
-0.000871 0.002562 0.120100 0.131968 0.121469 -0.099607 -0.062500 0 0 0 0 0 0 2 525250
-0.000871 0.002562 0.120100 0.131958 0.121471 -0.099619 -0.062500 0 0 0 0 0 0 2 526249
-0.000871 0.002562 0.120100 0.131949 0.121463 -0.099607 -0.062500 0 0 0 0 0 0 2 527238
-0.000871 0.002562 0.120100 0.131956 0.121470 -0.099619 -0.062500 0 0 0 0 0 0 2 528251
-0.000871 0.002562 0.120100 0.131960 0.121460 -0.099613 -0.062500 0 0 0 0 0 0 2 529253
-0.000871 0.002562 0.120100 0.131946 0.121473 -0.099613 -0.062500 0 0 0 0 0 0 2 530251
-0.000871 0.002562 0.120100 0.131956 0.121471 -0.099619 -0.062500 0 0 0 0 0 0 2 531251
-0.000871 0.002562 0.120100 0.131960 0.121460 -0.099613 -0.062500 0 0 0 0 0 0 2 532252
-0.000871 0.002562 0.120100 0.131957 0.121470 -0.099620 -0.062500 0 0 0 0 0 0 2 533250
-0.000871 0.002562 0.120100 0.131949 0.121463 -0.099607 -0.062500 0 0 0 0 0 0 2 534248
-0.000871 0.002562 0.120100 0.131956 0.121470 -0.099619 -0.062500 0 0 0 0 0 0 2 535249
-0.000871 0.002562 0.120100 0.131957 0.121471 -0.099620 -0.062500 0 0 0 0 0 0 2 536250
-0.000871 0.002562 0.120100 0.131949 0.121463 -0.099607 -0.062500 0 0 0 0 0 0 2 537248
-0.000871 0.002562 0.120100 0.131956 0.121470 -0.099619 -0.062500 0 0 0 0 0 0 2 538238
-0.000871 0.002562 0.120100 0.131960 0.121460 -0.099613 -0.062500 0 0 0 0 0 0 2 539244
-0.000871 0.002562 0.120100 0.131946 0.121473 -0.099613 -0.062500 0 0 0 0 0 0 2 540250
-0.000871 0.002562 0.120100 0.131956 0.121471 -0.099619 -0.062500 0 0 0 0 0 0 2 541259
-0.000871 0.002562 0.120100 0.131960 0.121460 -0.099613 -0.062500 0 0 0 0 0 0 2 542247
-0.000871 0.002562 0.120100 0.131957 0.121470 -0.099620 -0.062500 0 0 0 0 0 0 2 543259
-0.000871 0.002562 0.120100 0.131949 0.121463 -0.099607 -0.062500 0 0 0 0 0 0 2 544250
-0.000871 0.002562 0.120100 0.131956 0.121470 -0.099619 -0.062500 0 0 0 0 0 0 2 545258
-0.000871 0.002562 0.120100 0.131960 0.121460 -0.099613 -0.062500 0 0 0 0 0 0 2 546248
-0.000871 0.002562 0.120100 0.131946 0.121473 -0.099613 -0.062500 0 0 0 0 0 0 2 547258
-0.000871 0.002562 0.120100 0.131956 0.121471 -0.099620 -0.062500 0 0 0 0 0 0 2 548259
-0.000866 0.002544 0.120111 0.041635 0.363337 -0.254421 -0.062500 0 0 0 0 0 0 2 549247
-0.000863 0.002535 0.120115 0.068531 0.272820 -0.178822 -0.062500 0 0 0 0 0 0 2 550258
-0.000862 0.002531 0.120116 0.088473 0.206071 -0.139621 -0.062500 0 0 0 0 0 0 2 551247
-0.000861 0.002528 0.120116 0.099224 0.170243 -0.124724 -0.062500 0 0 0 0 0 0 2 552244
-0.000861 0.002527 0.120116 0.104710 0.151970 -0.119417 -0.062500 0 0 0 0 0 0 2 553235
-0.000861 0.002527 0.120117 0.107480 0.142766 -0.117546 -0.062500 0 0 0 0 0 0 2 554244
-0.000861 0.002526 0.120117 0.108878 0.138144 -0.116911 -0.062500 0 0 0 0 0 0 2 555247
-0.000861 0.002526 0.120117 0.109584 0.135828 -0.116671 -0.062500 0 0 0 0 0 0 2 556254
-0.000861 0.002526 0.120117 0.109923 0.134667 -0.116604 -0.062500 0 0 0 0 0 0 2 557238
-0.000861 0.002526 0.120117 0.110099 0.134079 -0.116574 -0.062500 0 0 0 0 0 0 2 558235
-0.000861 0.002526 0.120117 0.110194 0.133798 -0.116557 -0.062500 0 0 0 0 0 0 2 559244
-0.000861 0.002526 0.120117 0.110239 0.133649 -0.116557 -0.062500 0 0 0 0 0 0 2 560234
-0.000861 0.002526 0.120117 0.110260 0.133579 -0.116562 -0.062500 0 0 0 0 0 0 2 561243
-0.000861 0.002526 0.120117 0.110272 0.133539 -0.116561 -0.062500 0 0 0 0 0 0 2 562249
-0.000861 0.002526 0.120117 0.110269 0.133516 -0.116561 -0.062500 0 0 0 0 0 0 2 563243
-0.000861 0.002526 0.120117 0.110283 0.133500 -0.116560 -0.062500 0 0 0 0 0 0 2 564255
-0.000861 0.002526 0.120117 0.110270 0.133512 -0.116561 -0.062500 0 0 0 0 0 0 2 565240
-0.000861 0.002526 0.120117 0.110283 0.133499 -0.116560 -0.062500 0 0 0 0 0 0 2 566222
-0.000861 0.002526 0.120117 0.110285 0.133498 -0.116560 -0.062500 0 0 0 0 0 0 2 567249
-0.000861 0.002526 0.120117 0.110273 0.133501 -0.116554 -0.062500 0 0 0 0 0 0 2 568251
-0.000861 0.002526 0.120117 0.110284 0.133498 -0.116559 -0.062500 0 0 0 0 0 0 2 569250
-0.000861 0.002526 0.120117 0.110285 0.133498 -0.116560 -0.062500 0 0 0 0 0 0 2 570250
-0.000861 0.002526 0.120117 0.110282 0.133509 -0.116567 -0.062500 0 0 0 0 0 0 2 571250
-0.000861 0.002526 0.120117 0.110273 0.133502 -0.116555 -0.062500 0 0 0 0 0 0 2 572259
-0.000861 0.002526 0.120117 0.110284 0.133498 -0.116560 -0.062500 0 0 0 0 0 0 2 573223
-0.000861 0.002526 0.120117 0.110285 0.133498 -0.116560 -0.062500 0 0 0 0 0 0 2 574254
-0.000861 0.002526 0.120117 0.110273 0.133501 -0.116554 -0.062500 0 0 0 0 0 0 2 575247
-0.000861 0.002526 0.120117 0.110284 0.133498 -0.116559 -0.062500 0 0 0 0 0 0 2 576252
-0.000861 0.002526 0.120117 0.110281 0.133509 -0.116567 -0.062500 0 0 0 0 0 0 2 577250
-0.000861 0.002526 0.120117 0.110273 0.133502 -0.116555 -0.062500 0 0 0 0 0 0 2 578251
-0.000861 0.002526 0.120117 0.110284 0.133498 -0.116560 -0.062500 0 0 0 0 0 0 2 579250
-0.000861 0.002526 0.120117 0.110285 0.133498 -0.116560 -0.062500 0 0 0 0 0 0 2 580251
-0.000861 0.002526 0.120117 0.110285 0.133498 -0.116560 -0.062500 0 0 0 0 0 0 2 581250
-0.000861 0.002526 0.120117 0.110281 0.133509 -0.116547 -0.062500 0 0 0 0 0 0 2 582250
-0.000861 0.002526 0.120117 0.110281 0.133510 -0.116565 -0.062500 0 0 0 0 0 0 2 583250
-0.000861 0.002526 0.120117 0.110284 0.133499 -0.116561 -0.062500 0 0 0 0 0 0 2 584250
-0.000861 0.002526 0.120117 0.110273 0.133501 -0.116554 -0.062500 0 0 0 0 0 0 2 585248
-0.000861 0.002526 0.120117 0.110284 0.133498 -0.116559 -0.062500 0 0 0 0 0 0 2 586248
-0.000861 0.002526 0.120117 0.110285 0.133498 -0.116560 -0.062500 0 0 0 0 0 0 2 587250
-0.000861 0.002526 0.120117 0.110285 0.133498 -0.116560 -0.062500 0 0 0 0 0 0 2 588249
-0.000861 0.002526 0.120117 0.110270 0.133512 -0.116561 -0.062500 0 0 0 0 0 0 2 589247
-0.000861 0.002526 0.120117 0.110283 0.133499 -0.116560 -0.062500 0 0 0 0 0 0 2 590247
-0.000861 0.002526 0.120117 0.110285 0.133498 -0.116560 -0.062500 0 0 0 0 0 0 2 591247
-0.000861 0.002526 0.120117 0.110273 0.133501 -0.116554 -0.062500 0 0 0 0 0 0 2 592222
-0.000861 0.002526 0.120117 0.110284 0.133498 -0.116559 -0.062500 0 0 0 0 0 0 2 593247
-0.000861 0.002526 0.120117 0.110285 0.133498 -0.116560 -0.062500 0 0 0 0 0 0 2 594249
-0.000861 0.002526 0.120117 0.110282 0.133509 -0.116567 -0.062500 0 0 0 0 0 0 2 595249
-0.000861 0.002526 0.120117 0.110273 0.133502 -0.116555 -0.062500 0 0 0 0 0 0 2 596254
-0.000861 0.002526 0.120117 0.110284 0.133498 -0.116560 -0.062500 0 0 0 0 0 0 2 597261
-0.000861 0.002526 0.120117 0.110285 0.133498 -0.116560 -0.062500 0 0 0 0 0 0 2 598264
-0.000861 0.002526 0.120117 0.110273 0.133501 -0.116554 -0.062500 0 0 0 0 0 0 2 599257
-0.000861 0.002526 0.120117 0.110284 0.133498 -0.116559 -0.062500 0 0 0 0 0 0 2 600260
-0.000861 0.002526 0.120117 0.110281 0.133509 -0.116567 -0.062500 0 0 0 0 0 0 2 601258
-0.000861 0.002526 0.120117 0.110273 0.133502 -0.116554 -0.062500 0 0 0 0 0 0 2 602256
-0.000861 0.002526 0.120117 0.110284 0.133498 -0.116559 -0.062500 0 0 0 0 0 0 2 603239
-0.000861 0.002526 0.120117 0.110285 0.133498 -0.116560 -0.062500 0 0 0 0 0 0 2 604260
-0.000861 0.002526 0.120117 0.110285 0.133498 -0.116560 -0.062500 0 0 0 0 0 0 2 605258
-0.000861 0.002526 0.120117 0.110273 0.133501 -0.116554 -0.062500 0 0 0 0 0 0 2 606258
-0.000861 0.002526 0.120117 0.110280 0.133509 -0.116566 -0.062500 0 0 0 0 0 0 2 607257
-0.000861 0.002526 0.120117 0.110284 0.133499 -0.116561 -0.062500 0 0 0 0 0 0 2 608249
-0.000861 0.002526 0.120117 0.110273 0.133501 -0.116554 -0.062500 0 0 0 0 0 0 2 609261
-0.000861 0.002526 0.120117 0.110284 0.133498 -0.116559 -0.062500 0 0 0 0 0 0 2 610246
-0.000861 0.002526 0.120117 0.110285 0.133498 -0.116560 -0.062500 0 0 0 0 0 0 2 611257
-0.000861 0.002526 0.120117 0.110273 0.133501 -0.116554 -0.062500 0 0 0 0 0 0 2 612234
-0.000861 0.002526 0.120117 0.110280 0.133509 -0.116566 -0.062500 0 0 0 0 0 0 2 613241
-0.000861 0.002526 0.120117 0.110284 0.133499 -0.116561 -0.062500 0 0 0 0 0 0 2 614232
-0.000861 0.002526 0.120117 0.110285 0.133498 -0.116560 -0.062500 0 0 0 0 0 0 2 615241
-0.000861 0.002526 0.120117 0.110273 0.133501 -0.116554 -0.062500 0 0 0 0 0 0 2 616233
-0.000861 0.002526 0.120117 0.110284 0.133498 -0.116559 -0.062500 0 0 0 0 0 0 2 617241
-0.000861 0.002526 0.120117 0.110285 0.133498 -0.116560 -0.062500 0 0 0 0 0 0 2 618232
-0.000861 0.002526 0.120117 0.110273 0.133501 -0.116554 -0.062500 0 0 0 0 0 0 2 619240
-0.000874 0.002512 0.120106 0.280512 0.316573 0.024975 -0.062500 0 0 0 0 0 0 2 620233
-0.000880 0.002505 0.120103 0.212878 0.242093 -0.044042 -0.062500 0 0 0 0 0 0 2 621242
-0.000884 0.002502 0.120102 0.163493 0.189075 -0.079901 -0.062500 0 0 0 0 0 0 2 622257
-0.000885 0.002500 0.120101 0.137141 0.161257 -0.093565 -0.062500 0 0 0 0 0 0 2 623232
-0.000886 0.002499 0.120101 0.123755 0.147334 -0.098438 -0.062500 0 0 0 0 0 0 2 624239
-0.000887 0.002499 0.120101 0.117036 0.140397 -0.100144 -0.062500 0 0 0 0 0 0 2 625261
-0.000887 0.002498 0.120101 0.113668 0.136934 -0.100732 -0.062500 0 0 0 0 0 0 2 626236
-0.000887 0.002498 0.120101 0.111968 0.135218 -0.100936 -0.062500 0 0 0 0 0 0 2 627220
-0.000887 0.002498 0.120101 0.111127 0.134359 -0.101016 -0.062500 0 0 0 0 0 0 2 628241
-0.000887 0.002498 0.120101 0.110702 0.133932 -0.101043 -0.062500 0 0 0 0 0 0 2 629242
-0.000887 0.002498 0.120101 0.110494 0.133702 -0.101054 -0.062500 0 0 0 0 0 0 2 630235
-0.000887 0.002498 0.120101 0.110389 0.133606 -0.101047 -0.062500 0 0 0 0 0 0 2 631241
-0.000887 0.002498 0.120101 0.110327 0.133557 -0.101052 -0.062500 0 0 0 0 0 0 2 632241
-0.000887 0.002498 0.120101 0.110309 0.133524 -0.101058 -0.062500 0 0 0 0 0 0 2 633236
-0.000887 0.002498 0.120101 0.110295 0.133524 -0.101053 -0.062500 0 0 0 0 0 0 2 634238
-0.000887 0.002498 0.120101 0.110289 0.133504 -0.101051 -0.062500 0 0 0 0 0 0 2 635236
-0.000887 0.002498 0.120101 0.110289 0.133502 -0.101051 -0.062500 0 0 0 0 0 0 2 636240
-0.000887 0.002498 0.120101 0.110288 0.133502 -0.101051 -0.062500 0 0 0 0 0 0 2 637219
-0.000887 0.002498 0.120101 0.110266 0.133507 -0.101058 -0.062500 0 0 0 0 0 0 2 638220
-0.000887 0.002498 0.120101 0.110286 0.133503 -0.101052 -0.062500 0 0 0 0 0 0 2 639244
-0.000887 0.002498 0.120101 0.110280 0.133494 -0.101058 -0.062500 0 0 0 0 0 0 2 640242
-0.000887 0.002498 0.120101 0.110276 0.133504 -0.101046 -0.062500 0 0 0 0 0 0 2 641241
-0.000887 0.002498 0.120101 0.110287 0.133502 -0.101050 -0.062500 0 0 0 0 0 0 2 642235
-0.000887 0.002498 0.120101 0.110280 0.133494 -0.101057 -0.062500 0 0 0 0 0 0 2 643234
-0.000887 0.002498 0.120101 0.110273 0.133515 -0.101052 -0.062500 0 0 0 0 0 0 2 644237
-0.000887 0.002498 0.120101 0.110279 0.133495 -0.101058 -0.062500 0 0 0 0 0 0 2 645234
-0.000887 0.002498 0.120101 0.110288 0.133501 -0.101052 -0.062500 0 0 0 0 0 0 2 646234
-0.000887 0.002498 0.120101 0.110288 0.133502 -0.101051 -0.062500 0 0 0 0 0 0 2 647233
-0.000887 0.002498 0.120101 0.110269 0.133496 -0.101051 -0.062500 0 0 0 0 0 0 2 648236
-0.000887 0.002498 0.120101 0.110287 0.133502 -0.101051 -0.062500 0 0 0 0 0 0 2 649235
-0.000887 0.002498 0.120101 0.110277 0.133504 -0.101065 -0.062500 0 0 0 0 0 0 2 650235
-0.000887 0.002498 0.120101 0.110276 0.133505 -0.101046 -0.062500 0 0 0 0 0 0 2 651219
-0.000887 0.002498 0.120101 0.110287 0.133502 -0.101051 -0.062500 0 0 0 0 0 0 2 652237
-0.000887 0.002498 0.120101 0.110280 0.133494 -0.101058 -0.062500 0 0 0 0 0 0 2 653234
-0.000887 0.002498 0.120101 0.110276 0.133504 -0.101045 -0.062500 0 0 0 0 0 0 2 654237
-0.000887 0.002498 0.120101 0.110279 0.133494 -0.101057 -0.062500 0 0 0 0 0 0 2 655237
-0.000887 0.002498 0.120101 0.110284 0.133512 -0.101059 -0.062500 0 0 0 0 0 0 2 656237
-0.000887 0.002498 0.120101 0.110288 0.133503 -0.101052 -0.062500 0 0 0 0 0 0 2 657236
-0.000887 0.002498 0.120101 0.110269 0.133496 -0.101051 -0.062500 0 0 0 0 0 0 2 658219
-0.000887 0.002498 0.120101 0.110287 0.133502 -0.101051 -0.062500 0 0 0 0 0 0 2 659237
-0.000887 0.002498 0.120101 0.110280 0.133493 -0.101058 -0.062500 0 0 0 0 0 0 2 660238
-0.000887 0.002498 0.120101 0.110276 0.133504 -0.101045 -0.062500 0 0 0 0 0 0 2 661218
-0.000887 0.002498 0.120101 0.110284 0.133513 -0.101057 -0.062500 0 0 0 0 0 0 2 662234
-0.000887 0.002498 0.120101 0.110280 0.133495 -0.101058 -0.062500 0 0 0 0 0 0 2 663237
-0.000887 0.002498 0.120101 0.110276 0.133504 -0.101046 -0.062500 0 0 0 0 0 0 2 664323
-0.000887 0.002498 0.120101 0.110279 0.133494 -0.101057 -0.062500 0 0 0 0 0 0 2 665317
-0.000887 0.002498 0.120101 0.110288 0.133501 -0.101052 -0.062500 0 0 0 0 0 0 2 666320
-0.000887 0.002498 0.120101 0.110288 0.133502 -0.101051 -0.062500 0 0 0 0 0 0 2 667290
-0.000887 0.002498 0.120101 0.110266 0.133507 -0.101058 -0.062500 0 0 0 0 0 0 2 668293
-0.000887 0.002498 0.120101 0.110286 0.133503 -0.101052 -0.062500 0 0 0 0 0 0 2 669291
-0.000887 0.002498 0.120101 0.110288 0.133502 -0.101051 -0.062500 0 0 0 0 0 0 2 670290
-0.000887 0.002498 0.120101 0.110269 0.133496 -0.101051 -0.062500 0 0 0 0 0 0 2 671312
-0.000887 0.002498 0.120101 0.110287 0.133502 -0.101051 -0.062500 0 0 0 0 0 0 2 672322
-0.000887 0.002498 0.120101 0.110280 0.133493 -0.101057 -0.062500 0 0 0 0 0 0 2 673292
-0.000887 0.002498 0.120101 0.110284 0.133512 -0.101059 -0.062500 0 0 0 0 0 0 2 674289
-0.000887 0.002498 0.120101 0.110277 0.133506 -0.101046 -0.062500 0 0 0 0 0 0 2 675311
-0.000887 0.002498 0.120101 0.110279 0.133494 -0.101057 -0.062500 0 0 0 0 0 0 2 676295
-0.000887 0.002498 0.120101 0.110288 0.133501 -0.101052 -0.062500 0 0 0 0 0 0 2 677313
-0.000887 0.002498 0.120101 0.110269 0.133496 -0.101051 -0.062500 0 0 0 0 0 0 2 678298
-0.000887 0.002498 0.120101 0.110287 0.133502 -0.101051 -0.062500 0 0 0 0 0 0 2 679311
-0.000887 0.002498 0.120101 0.110285 0.133513 -0.101058 -0.062500 0 0 0 0 0 0 2 680297
-0.000887 0.002498 0.120101 0.110269 0.133497 -0.101052 -0.062500 0 0 0 0 0 0 2 681312
-0.000887 0.002498 0.120101 0.110287 0.133502 -0.101051 -0.062500 0 0 0 0 0 0 2 682296
-0.000887 0.002498 0.120101 0.110280 0.133493 -0.101058 -0.062500 0 0 0 0 0 0 2 683310
-0.000887 0.002498 0.120101 0.110288 0.133501 -0.101052 -0.062500 0 0 0 0 0 0 2 684232
-0.000887 0.002498 0.120101 0.110277 0.133505 -0.101045 -0.062500 0 0 0 0 0 0 2 685239
-0.000887 0.002498 0.120101 0.110276 0.133505 -0.101064 -0.062500 0 0 0 0 0 0 2 686231
-0.000887 0.002498 0.120101 0.110287 0.133502 -0.101053 -0.062500 0 0 0 0 0 0 2 687239
-0.000887 0.002498 0.120101 0.110269 0.133496 -0.101051 -0.062500 0 0 0 0 0 0 2 688231
-0.000887 0.002498 0.120101 0.110287 0.133502 -0.101051 -0.062500 0 0 0 0 0 0 2 689239
-0.000887 0.002498 0.120101 0.110288 0.133502 -0.101051 -0.062500 0 0 0 0 0 0 2 690230
-0.000887 0.002498 0.120101 0.110280 0.133494 -0.101057 -0.062500 0 0 0 0 0 0 2 691238
-0.000887 0.002498 0.120101 0.110273 0.133515 -0.101052 -0.062500 0 0 0 0 0 0 2 692240
-0.000887 0.002498 0.120101 0.110279 0.133495 -0.101058 -0.062500 0 0 0 0 0 0 2 693230
-0.000887 0.002498 0.120101 0.110288 0.133501 -0.101052 -0.062500 0 0 0 0 0 0 2 694249
-0.000882 0.002480 0.120112 0.041610 0.363506 -0.255672 -0.062500 0 0 0 0 0 0 2 695237
-0.000879 0.002471 0.120116 0.068517 0.272875 -0.180171 -0.062500 0 0 0 0 0 0 2 696240
-0.000878 0.002467 0.120117 0.088454 0.206082 -0.141015 -0.062500 0 0 0 0 0 0 2 697250
-0.000877 0.002465 0.120118 0.099203 0.170246 -0.126131 -0.062500 0 0 0 0 0 0 2 698246
-0.000877 0.002464 0.120118 0.104703 0.151963 -0.120822 -0.062500 0 0 0 0 0 0 2 699235
-0.000876 0.002463 0.120118 0.107484 0.142765 -0.118970 -0.062500 0 0 0 0 0 0 2 700241
-0.000876 0.002463 0.120118 0.108883 0.138142 -0.118320 -0.062500 0 0 0 0 0 0 2 701240
-0.000876 0.002463 0.120118 0.109578 0.135828 -0.118094 -0.062500 0 0 0 0 0 0 2 702230
-0.000876 0.002463 0.120118 0.109939 0.134661 -0.118021 -0.062500 0 0 0 0 0 0 2 703239
-0.000876 0.002462 0.120118 0.110102 0.134086 -0.117992 -0.062500 0 0 0 0 0 0 2 704236
-0.000876 0.002462 0.120118 0.110188 0.133798 -0.117982 -0.062500 0 0 0 0 0 0 2 705237
-0.000876 0.002462 0.120118 0.110233 0.133649 -0.117983 -0.062500 0 0 0 0 0 0 2 706234
-0.000876 0.002462 0.120118 0.110257 0.133568 -0.117981 -0.062500 0 0 0 0 0 0 2 707236
-0.000876 0.002462 0.120118 0.110277 0.133535 -0.117973 -0.062500 0 0 0 0 0 0 2 708236
-0.000876 0.002462 0.120118 0.110271 0.133524 -0.117979 -0.062500 0 0 0 0 0 0 2 709233
-0.000876 0.002462 0.120118 0.110285 0.133509 -0.117979 -0.062500 0 0 0 0 0 0 2 710235
-0.000876 0.002462 0.120118 0.110275 0.133510 -0.117972 -0.062500 0 0 0 0 0 0 2 711241
-0.000876 0.002462 0.120118 0.110278 0.133499 -0.117984 -0.062500 0 0 0 0 0 0 2 712221
-0.000876 0.002462 0.120118 0.110286 0.133506 -0.117979 -0.062500 0 0 0 0 0 0 2 713239
-0.000876 0.002462 0.120118 0.110267 0.133501 -0.117979 -0.062500 0 0 0 0 0 0 2 714239
-0.000889 0.002448 0.120108 0.280436 0.316456 0.023762 -0.062500 0 0 0 0 0 0 2 715235
-0.000896 0.002441 0.120104 0.212839 0.242036 -0.045363 -0.062500 0 0 0 0 0 0 2 716235
-0.000899 0.002438 0.120103 0.163475 0.189061 -0.081265 -0.062500 0 0 0 0 0 0 2 717234
-0.000901 0.002436 0.120103 0.137141 0.161266 -0.094949 -0.062500 0 0 0 0 0 0 2 718216
-0.000902 0.002435 0.120103 0.123756 0.147329 -0.099835 -0.062500 0 0 0 0 0 0 2 719217
-0.000902 0.002435 0.120102 0.117029 0.140396 -0.101542 -0.062500 0 0 0 0 0 0 2 720237
-0.000897 0.002417 0.120113 0.044965 0.367094 -0.256574 -0.062500 0 0 0 0 0 0 2 721232
-0.000894 0.002408 0.120117 0.070182 0.274645 -0.181363 -0.062500 0 0 0 0 0 0 2 722234
-0.000893 0.002403 0.120119 0.089300 0.206963 -0.142326 -0.062500 0 0 0 0 0 0 2 723232
-0.000893 0.002401 0.120119 0.099622 0.170674 -0.127480 -0.062500 0 0 0 0 0 0 2 724235
-0.000892 0.002400 0.120119 0.104925 0.152192 -0.122196 -0.062500 0 0 0 0 0 0 2 725235
-0.000892 0.002399 0.120119 0.107579 0.142873 -0.120343 -0.062500 0 0 0 0 0 0 2 726235
-0.000892 0.002399 0.120119 0.108937 0.138193 -0.119695 -0.062500 0 0 0 0 0 0 2 727233
-0.000892 0.002399 0.120119 0.109605 0.135847 -0.119469 -0.062500 0 0 0 0 0 0 2 728236
-0.000892 0.002399 0.120119 0.109944 0.134672 -0.119398 -0.062500 0 0 0 0 0 0 2 729233
-0.000892 0.002399 0.120119 0.110105 0.134096 -0.119369 -0.062500 0 0 0 0 0 0 2 730233
-0.000905 0.002385 0.120109 0.280264 0.316631 0.022589 -0.062500 0 0 0 0 0 0 2 731233
-0.000912 0.002378 0.120106 0.212748 0.242150 -0.046654 -0.062500 0 0 0 0 0 0 2 732236
-0.000915 0.002374 0.120104 0.163442 0.189128 -0.082597 -0.062500 0 0 0 0 0 0 2 733232
-0.000916 0.002373 0.120104 0.137114 0.161299 -0.096308 -0.062500 0 0 0 0 0 0 2 734233
-0.000917 0.002372 0.120104 0.123737 0.147352 -0.101181 -0.062500 0 0 0 0 0 0 2 735227
-0.000918 0.002371 0.120104 0.117027 0.140405 -0.102891 -0.062500 0 0 0 0 0 0 2 736315
-0.000913 0.002354 0.120115 0.044961 0.367258 -0.257751 -0.062500 0 0 0 0 0 0 2 737320
-0.000910 0.002344 0.120119 0.070167 0.274711 -0.182616 -0.062500 0 0 0 0 0 0 2 738310
-0.000909 0.002340 0.120120 0.069860 0.213691 -0.143635 -0.062500 0 0 0 0 0 0 2 739321
-0.000908 0.002338 0.120120 0.080201 0.177399 -0.128803 -0.062500 0 0 0 0 0 0 2 740313
-0.000908 0.002336 0.120121 0.085492 0.158894 -0.123524 -0.062500 0 0 0 0 0 0 2 741283
-0.000908 0.002336 0.120121 0.088162 0.149587 -0.121685 -0.062500 0 0 0 0 0 0 2 742320
-0.000921 0.002322 0.120111 0.259500 0.327629 0.021103 -0.062500 0 0 0 0 0 0 2 743313
-0.000927 0.002314 0.120107 0.192659 0.251031 -0.047990 -0.062500 0 0 0 0 0 0 2 744292
-0.000930 0.002311 0.120106 0.143685 0.196940 -0.083923 -0.062500 0 0 0 0 0 0 2 745289
-0.000932 0.002309 0.120105 0.117522 0.168566 -0.097621 -0.062500 0 0 0 0 0 0 2 746315
-0.000933 0.002308 0.120105 0.104240 0.154357 -0.102497 -0.062500 0 0 0 0 0 0 2 747287
-0.000933 0.002308 0.120105 0.097566 0.147267 -0.104210 -0.062500 0 0 0 0 0 0 2 748316
-0.000933 0.002308 0.120105 0.094214 0.143727 -0.104799 -0.062500 0 0 0 0 0 0 2 749308
-0.000934 0.002308 0.120105 0.092538 0.141968 -0.105012 -0.062500 0 0 0 0 0 0 2 750291
-0.000934 0.002307 0.120105 0.091692 0.141098 -0.105083 -0.062500 0 0 0 0 0 0 2 751307
-0.000934 0.002307 0.120105 0.091282 0.140655 -0.105109 -0.062500 0 0 0 0 0 0 2 752316
-0.000934 0.002307 0.120105 0.091072 0.140435 -0.105107 -0.062500 0 0 0 0 0 0 2 753311
-0.000934 0.002307 0.120105 0.090962 0.140321 -0.105118 -0.062500 0 0 0 0 0 0 2 754294
-0.000934 0.002307 0.120105 0.090919 0.140276 -0.105125 -0.062500 0 0 0 0 0 0 2 755308
-0.000934 0.002307 0.120105 0.090880 0.140249 -0.105119 -0.062500 0 0 0 0 0 0 2 756230
-0.000934 0.002307 0.120105 0.090871 0.140227 -0.105118 -0.062500 0 0 0 0 0 0 2 757236
-0.000934 0.002307 0.120105 0.090870 0.140224 -0.105118 -0.062500 0 0 0 0 0 0 2 758227
-0.000941 0.002276 0.120106 0.192049 0.553324 -0.116928 -0.062500 0 0 0 0 0 0 2 759228
-0.000945 0.002260 0.120106 0.151494 0.388187 -0.111018 -0.062500 0 0 0 0 0 0 2 760238
-0.000947 0.002252 0.120106 0.122158 0.268382 -0.108074 -0.062500 0 0 0 0 0 0 2 761227
-0.000948 0.002248 0.120106 0.106591 0.204720 -0.106966 -0.062500 0 0 0 0 0 0 2 762237
-0.000949 0.002246 0.120106 0.098738 0.172520 -0.106595 -0.062500 0 0 0 0 0 0 2 763228
-0.000949 0.002245 0.120106 0.094796 0.156379 -0.106456 -0.062500 0 0 0 0 0 0 2 764238
-0.000949 0.002244 0.120106 0.092832 0.148291 -0.106416 -0.062500 0 0 0 0 0 0 2 765227
-0.000949 0.002244 0.120106 0.091854 0.144255 -0.106399 -0.062500 0 0 0 0 0 0 2 766252
-0.000949 0.002244 0.120106 0.091344 0.142238 -0.106394 -0.062500 0 0 0 0 0 0 2 767234
-0.000949 0.002244 0.120106 0.091113 0.141228 -0.106392 -0.062500 0 0 0 0 0 0 2 768242
-0.000949 0.002244 0.120106 0.090980 0.140723 -0.106394 -0.062500 0 0 0 0 0 0 2 769230
-0.000949 0.002244 0.120106 0.090930 0.140476 -0.106396 -0.062500 0 0 0 0 0 0 2 770236
-0.000949 0.002244 0.120106 0.090882 0.140349 -0.106394 -0.062500 0 0 0 0 0 0 2 771227
-0.000949 0.002244 0.120106 0.090883 0.140283 -0.106392 -0.062500 0 0 0 0 0 0 2 772250
-0.000949 0.002244 0.120106 0.090873 0.140238 -0.106390 -0.062500 0 0 0 0 0 0 2 773249
-0.000949 0.002244 0.120106 0.090853 0.140228 -0.106390 -0.062500 0 0 0 0 0 0 2 774240
-0.000962 0.002230 0.120096 0.260678 0.322734 0.036075 -0.062500 0 0 0 0 0 0 2 775239
-0.000969 0.002223 0.120093 0.193256 0.248607 -0.033420 -0.062500 0 0 0 0 0 0 2 776217
-0.000972 0.002219 0.120091 0.143985 0.195744 -0.069504 -0.062500 0 0 0 0 0 0 2 777247
-0.000974 0.002218 0.120091 0.117684 0.167972 -0.083256 -0.062500 0 0 0 0 0 0 2 778240
-0.000975 0.002217 0.120091 0.104319 0.154053 -0.088151 -0.062500 0 0 0 0 0 0 2 779243
-0.000975 0.002216 0.120091 0.097604 0.147117 -0.089872 -0.062500 0 0 0 0 0 0 2 780244
-0.000975 0.002216 0.120091 0.094230 0.143659 -0.090469 -0.062500 0 0 0 0 0 0 2 781244
-0.000975 0.002216 0.120091 0.092554 0.141940 -0.090674 -0.062500 0 0 0 0 0 0 2 782244
-0.000975 0.002216 0.120091 0.091706 0.141084 -0.090752 -0.062500 0 0 0 0 0 0 2 783243
-0.000975 0.002216 0.120091 0.091283 0.140646 -0.090772 -0.062500 0 0 0 0 0 0 2 784250
-0.000970 0.002198 0.120102 0.022359 0.371097 -0.244618 -0.062500 0 0 0 0 0 0 2 785216
-0.000968 0.002189 0.120106 0.049137 0.279922 -0.169481 -0.062500 0 0 0 0 0 0 2 786247
-0.000966 0.002185 0.120107 0.069036 0.212909 -0.130540 -0.062500 0 0 0 0 0 0 2 787247
-0.000965 0.002183 0.120107 0.079786 0.176985 -0.115717 -0.062500 0 0 0 0 0 0 2 788243
-0.000965 0.002181 0.120108 0.085287 0.158693 -0.110455 -0.062500 0 0 0 0 0 0 2 789243
-0.000965 0.002181 0.120108 0.088061 0.149487 -0.108606 -0.062500 0 0 0 0 0 0 2 790242
-0.000965 0.002181 0.120108 0.089462 0.144860 -0.107969 -0.062500 0 0 0 0 0 0 2 791242
-0.000965 0.002180 0.120108 0.090151 0.142535 -0.107736 -0.062500 0 0 0 0 0 0 2 792244
-0.000978 0.002166 0.120097 0.260243 0.323772 0.034996 -0.062500 0 0 0 0 0 0 2 793242
-0.000984 0.002159 0.120094 0.193039 0.249138 -0.034560 -0.062500 0 0 0 0 0 0 2 794241
-0.000988 0.002156 0.120093 0.143876 0.196031 -0.070695 -0.062500 0 0 0 0 0 0 2 795244
-0.000989 0.002154 0.120092 0.117631 0.168123 -0.084458 -0.062500 0 0 0 0 0 0 2 796319
-0.000990 0.002153 0.120092 0.104295 0.154129 -0.089364 -0.062500 0 0 0 0 0 0 2 797310
-0.000991 0.002153 0.120092 0.097587 0.147145 -0.091077 -0.062500 0 0 0 0 0 0 2 798311
-0.000991 0.002153 0.120092 0.094226 0.143680 -0.091683 -0.062500 0 0 0 0 0 0 2 799318
-0.000991 0.002153 0.120092 0.092544 0.141953 -0.091876 -0.062500 0 0 0 0 0 0 2 800313
-0.000991 0.002153 0.120092 0.091702 0.141074 -0.091959 -0.062500 0 0 0 0 0 0 2 801312
-0.000991 0.002152 0.120092 0.091285 0.140654 -0.091981 -0.062500 0 0 0 0 0 0 2 802285
-0.000991 0.002152 0.120092 0.091075 0.140435 -0.092000 -0.062500 0 0 0 0 0 0 2 803286
-0.000991 0.002152 0.120092 0.090965 0.140321 -0.091994 -0.062500 0 0 0 0 0 0 2 804286
-0.000991 0.002152 0.120092 0.090911 0.140279 -0.091992 -0.062500 0 0 0 0 0 0 2 805285
-0.000991 0.002152 0.120092 0.090893 0.140247 -0.091998 -0.062500 0 0 0 0 0 0 2 806283
-0.000991 0.002152 0.120092 0.090875 0.140227 -0.091992 -0.062500 0 0 0 0 0 0 2 807312
-0.000991 0.002152 0.120092 0.090865 0.140217 -0.091998 -0.062500 0 0 0 0 0 0 2 808317
-0.000991 0.002152 0.120092 0.090864 0.140215 -0.091998 -0.062500 0 0 0 0 0 0 2 809314
-0.000991 0.002152 0.120092 0.090864 0.140215 -0.091999 -0.062500 0 0 0 0 0 0 2 810312
-0.000991 0.002152 0.120092 0.090853 0.140218 -0.091992 -0.062500 0 0 0 0 0 0 2 811315
-0.000991 0.002152 0.120092 0.090863 0.140216 -0.091998 -0.062500 0 0 0 0 0 0 2 812285
-0.000991 0.002152 0.120092 0.090864 0.140215 -0.091998 -0.062500 0 0 0 0 0 0 2 813287
-0.000991 0.002152 0.120092 0.090861 0.140227 -0.091985 -0.062500 0 0 0 0 0 0 2 814281
-0.000991 0.002152 0.120092 0.090864 0.140216 -0.091997 -0.062500 0 0 0 0 0 0 2 815276
-0.000991 0.002152 0.120092 0.090864 0.140215 -0.091998 -0.062500 0 0 0 0 0 0 2 816309
-0.000991 0.002152 0.120092 0.090864 0.140215 -0.091998 -0.062500 0 0 0 0 0 0 2 817316
-0.000991 0.002152 0.120092 0.090853 0.140218 -0.091992 -0.062500 0 0 0 0 0 0 2 818283
-0.000991 0.002152 0.120092 0.090860 0.140226 -0.092005 -0.062500 0 0 0 0 0 0 2 819285
-0.000991 0.002152 0.120092 0.090864 0.140216 -0.091999 -0.062500 0 0 0 0 0 0 2 820285
-0.000991 0.002152 0.120092 0.090853 0.140218 -0.091992 -0.062500 0 0 0 0 0 0 2 821278
-0.000991 0.002152 0.120092 0.090863 0.140216 -0.091998 -0.062500 0 0 0 0 0 0 2 822293
-0.000991 0.002152 0.120092 0.090864 0.140215 -0.091998 -0.062500 0 0 0 0 0 0 2 823307
-0.000991 0.002152 0.120092 0.090853 0.140218 -0.091992 -0.062500 0 0 0 0 0 0 2 824293
-0.000991 0.002152 0.120092 0.090863 0.140216 -0.091998 -0.062500 0 0 0 0 0 0 2 825321
-0.000991 0.002152 0.120092 0.090864 0.140215 -0.091998 -0.062500 0 0 0 0 0 0 2 826306
-0.000991 0.002152 0.120092 0.090864 0.140215 -0.091999 -0.062500 0 0 0 0 0 0 2 827290
-0.000991 0.002152 0.120092 0.090861 0.140227 -0.091986 -0.062500 0 0 0 0 0 0 2 828235
-0.000991 0.002152 0.120092 0.090864 0.140216 -0.091997 -0.062500 0 0 0 0 0 0 2 829226
-0.000991 0.002152 0.120092 0.090864 0.140215 -0.091998 -0.062500 0 0 0 0 0 0 2 830234
-0.000991 0.002152 0.120092 0.090853 0.140218 -0.091992 -0.062500 0 0 0 0 0 0 2 831224
-0.000991 0.002152 0.120092 0.090863 0.140216 -0.091997 -0.062500 0 0 0 0 0 0 2 832234
-0.000991 0.002152 0.120092 0.090864 0.140215 -0.091998 -0.062500 0 0 0 0 0 0 2 833224
-0.000991 0.002152 0.120092 0.090864 0.140215 -0.091998 -0.062500 0 0 0 0 0 0 2 834235
-0.000991 0.002152 0.120092 0.090853 0.140218 -0.091992 -0.062500 0 0 0 0 0 0 2 835225
-0.000991 0.002152 0.120092 0.090863 0.140216 -0.091997 -0.062500 0 0 0 0 0 0 2 836233
-0.000991 0.002152 0.120092 0.090864 0.140215 -0.091998 -0.062500 0 0 0 0 0 0 2 837226
-0.000991 0.002152 0.120092 0.090853 0.140218 -0.091992 -0.062500 0 0 0 0 0 0 2 838235
-0.000991 0.002152 0.120092 0.090860 0.140226 -0.092005 -0.062500 0 0 0 0 0 0 2 839234
-0.000991 0.002152 0.120092 0.090864 0.140216 -0.091999 -0.062500 0 0 0 0 0 0 2 840239
-0.000991 0.002152 0.120092 0.090853 0.140218 -0.091992 -0.062500 0 0 0 0 0 0 2 841241
-0.000991 0.002152 0.120092 0.090863 0.140216 -0.091998 -0.062500 0 0 0 0 0 0 2 842228
-0.000991 0.002152 0.120092 0.090872 0.140224 -0.091992 -0.062500 0 0 0 0 0 0 2 843239
-0.000991 0.002152 0.120092 0.090865 0.140216 -0.091998 -0.062500 0 0 0 0 0 0 2 844240
-0.000991 0.002152 0.120092 0.090853 0.140218 -0.091992 -0.062500 0 0 0 0 0 0 2 845238
-0.000991 0.002152 0.120092 0.090863 0.140216 -0.091998 -0.062500 0 0 0 0 0 0 2 846241
-0.000991 0.002152 0.120092 0.090864 0.140215 -0.091998 -0.062500 0 0 0 0 0 0 2 847228
-0.000991 0.002152 0.120092 0.090853 0.140218 -0.091992 -0.062500 0 0 0 0 0 0 2 848217
-0.000991 0.002152 0.120092 0.090863 0.140216 -0.091997 -0.062500 0 0 0 0 0 0 2 849229
-0.000991 0.002152 0.120092 0.090864 0.140215 -0.091998 -0.062500 0 0 0 0 0 0 2 850211
-0.000991 0.002152 0.120092 0.090853 0.140218 -0.091992 -0.062500 0 0 0 0 0 0 2 851239
-0.000991 0.002152 0.120092 0.090863 0.140216 -0.091997 -0.062500 0 0 0 0 0 0 2 852243
-0.000991 0.002152 0.120092 0.090864 0.140215 -0.091998 -0.062500 0 0 0 0 0 0 2 853211
-0.000991 0.002152 0.120092 0.090864 0.140215 -0.091998 -0.062500 0 0 0 0 0 0 2 854241
-0.000991 0.002152 0.120092 0.090853 0.140218 -0.091992 -0.062500 0 0 0 0 0 0 2 855239
-0.000991 0.002152 0.120092 0.090863 0.140216 -0.091998 -0.062500 0 0 0 0 0 0 2 856238
-0.000991 0.002152 0.120092 0.090864 0.140215 -0.091998 -0.062500 0 0 0 0 0 0 2 857246
-0.000991 0.002152 0.120092 0.090853 0.140218 -0.091992 -0.062500 0 0 0 0 0 0 2 858245
-0.000991 0.002152 0.120092 0.090860 0.140226 -0.092005 -0.062500 0 0 0 0 0 0 2 859233
-0.000991 0.002152 0.120092 0.090872 0.140225 -0.091993 -0.062500 0 0 0 0 0 0 2 860236
-0.000991 0.002152 0.120092 0.090853 0.140219 -0.091991 -0.062500 0 0 0 0 0 0 2 861240
-0.000991 0.002152 0.120092 0.090863 0.140216 -0.091997 -0.062500 0 0 0 0 0 0 2 862240
-0.000991 0.002152 0.120092 0.090864 0.140215 -0.091998 -0.062500 0 0 0 0 0 0 2 863239
-0.000991 0.002152 0.120092 0.090864 0.140215 -0.091998 -0.062500 0 0 0 0 0 0 2 864241
-0.000991 0.002152 0.120092 0.090853 0.140218 -0.091992 -0.062500 0 0 0 0 0 0 2 865240
-0.000991 0.002152 0.120092 0.090863 0.140216 -0.091998 -0.062500 0 0 0 0 0 0 2 866240
-0.000991 0.002152 0.120092 0.090864 0.140215 -0.091998 -0.062500 0 0 0 0 0 0 2 867240
-0.000991 0.002152 0.120092 0.090853 0.140218 -0.091992 -0.062500 0 0 0 0 0 0 2 868241
-0.000991 0.002152 0.120092 0.090863 0.140216 -0.091998 -0.062500 0 0 0 0 0 0 2 869245
-0.000991 0.002152 0.120092 0.090864 0.140215 -0.091998 -0.062500 0 0 0 0 0 0 2 870240
-0.000991 0.002152 0.120092 0.090864 0.140215 -0.091998 -0.062500 0 0 0 0 0 0 2 871240
-0.000991 0.002152 0.120092 0.090853 0.140218 -0.091992 -0.062500 0 0 0 0 0 0 2 872238
-0.000991 0.002152 0.120092 0.090863 0.140216 -0.091998 -0.062500 0 0 0 0 0 0 2 873239
-0.000991 0.002152 0.120092 0.090864 0.140215 -0.091998 -0.062500 0 0 0 0 0 0 2 874238
-0.000991 0.002152 0.120092 0.090861 0.140227 -0.091985 -0.062500 0 0 0 0 0 0 2 875239
-0.000991 0.002152 0.120092 0.090860 0.140227 -0.092004 -0.062500 0 0 0 0 0 0 2 876212
-0.000991 0.002152 0.120092 0.090864 0.140217 -0.091999 -0.062500 0 0 0 0 0 0 2 877239
-0.000991 0.002152 0.120092 0.090853 0.140218 -0.091992 -0.062500 0 0 0 0 0 0 2 878238
-0.000991 0.002152 0.120092 0.090863 0.140216 -0.091998 -0.062500 0 0 0 0 0 0 2 879238
-0.000991 0.002152 0.120092 0.090864 0.140215 -0.091998 -0.062500 0 0 0 0 0 0 2 880255
-0.000991 0.002152 0.120092 0.090864 0.140215 -0.091999 -0.062500 0 0 0 0 0 0 2 881242
-0.000991 0.002152 0.120092 0.090853 0.140218 -0.091992 -0.062500 0 0 0 0 0 0 2 882248
-0.000991 0.002152 0.120092 0.090863 0.140216 -0.091998 -0.062500 0 0 0 0 0 0 2 883249
-0.000991 0.002152 0.120092 0.090864 0.140215 -0.091998 -0.062500 0 0 0 0 0 0 2 884249
-0.000991 0.002152 0.120092 0.090853 0.140218 -0.091992 -0.062500 0 0 0 0 0 0 2 885230
-0.000991 0.002152 0.120092 0.090863 0.140216 -0.091998 -0.062500 0 0 0 0 0 0 2 886249
-0.000991 0.002152 0.120092 0.090864 0.140215 -0.091998 -0.062500 0 0 0 0 0 0 2 887248
-0.000991 0.002152 0.120092 0.090853 0.140218 -0.091992 -0.062500 0 0 0 0 0 0 2 888248
-0.000991 0.002152 0.120092 0.090863 0.140216 -0.091998 -0.062500 0 0 0 0 0 0 2 889246
-0.000991 0.002152 0.120092 0.090872 0.140224 -0.091992 -0.062500 0 0 0 0 0 0 2 890230
-0.000991 0.002152 0.120092 0.090865 0.140216 -0.091997 -0.062500 0 0 0 0 0 0 2 891247
-0.000991 0.002152 0.120092 0.090853 0.140218 -0.091992 -0.062500 0 0 0 0 0 0 2 892306
-0.000991 0.002152 0.120092 0.090863 0.140216 -0.091997 -0.062500 0 0 0 0 0 0 2 893292
-0.000991 0.002152 0.120092 0.090864 0.140215 -0.091998 -0.062500 0 0 0 0 0 0 2 894306
-0.000991 0.002152 0.120092 0.090853 0.140218 -0.091992 -0.062500 0 0 0 0 0 0 2 895289
-0.000991 0.002152 0.120092 0.090860 0.140226 -0.092004 -0.062500 0 0 0 0 0 0 2 896306
-0.000991 0.002152 0.120092 0.090864 0.140216 -0.091999 -0.062500 0 0 0 0 0 0 2 897289
-0.000991 0.002152 0.120092 0.090853 0.140218 -0.091992 -0.062500 0 0 0 0 0 0 2 898305
-0.000991 0.002152 0.120092 0.090863 0.140216 -0.091998 -0.062500 0 0 0 0 0 0 2 899290
-0.000991 0.002152 0.120092 0.090864 0.140215 -0.091998 -0.062500 0 0 0 0 0 0 2 900233
-0.000991 0.002152 0.120092 0.090864 0.140215 -0.091999 -0.062500 0 0 0 0 0 0 2 901223
-0.000991 0.002152 0.120092 0.090853 0.140218 -0.091992 -0.062500 0 0 0 0 0 0 2 902232
-0.000991 0.002152 0.120092 0.090863 0.140216 -0.091998 -0.062500 0 0 0 0 0 0 2 903222
-0.000991 0.002152 0.120092 0.090864 0.140215 -0.091999 -0.062500 0 0 0 0 0 0 2 904233
-0.000991 0.002152 0.120092 0.090861 0.140227 -0.091985 -0.062500 0 0 0 0 0 0 2 905223
-0.000991 0.002152 0.120092 0.090864 0.140216 -0.091997 -0.062500 0 0 0 0 0 0 2 906232
-0.000991 0.002152 0.120092 0.090864 0.140215 -0.091998 -0.062500 0 0 0 0 0 0 2 907223
-0.000991 0.002152 0.120092 0.090864 0.140215 -0.091998 -0.062500 0 0 0 0 0 0 2 908232
-0.000991 0.002152 0.120092 0.090853 0.140218 -0.091992 -0.062500 0 0 0 0 0 0 2 909232
-0.000991 0.002152 0.120092 0.090863 0.140216 -0.091997 -0.062500 0 0 0 0 0 0 2 910234
-0.000991 0.002152 0.120092 0.090864 0.140215 -0.091998 -0.062500 0 0 0 0 0 0 2 911242
-0.000991 0.002152 0.120092 0.090853 0.140218 -0.091992 -0.062500 0 0 0 0 0 0 2 912236
-0.000991 0.002152 0.120092 0.090863 0.140216 -0.091997 -0.062500 0 0 0 0 0 0 2 913250
-0.000991 0.002152 0.120092 0.090864 0.140215 -0.091998 -0.062500 0 0 0 0 0 0 2 914243
-0.000991 0.002152 0.120092 0.090864 0.140215 -0.091998 -0.062500 0 0 0 0 0 0 2 915236
-0.000991 0.002152 0.120092 0.090853 0.140218 -0.091992 -0.062500 0 0 0 0 0 0 2 916240
-0.000991 0.002152 0.120092 0.090860 0.140226 -0.092005 -0.062500 0 0 0 0 0 0 2 917243
-0.000991 0.002152 0.120092 0.090864 0.140216 -0.091999 -0.062500 0 0 0 0 0 0 2 918237
-0.000991 0.002152 0.120092 0.090860 0.140227 -0.091986 -0.062500 0 0 0 0 0 0 2 919245
-0.000991 0.002152 0.120092 0.090864 0.140216 -0.091997 -0.062500 0 0 0 0 0 0 2 920211
-0.000991 0.002152 0.120092 0.090864 0.140215 -0.091998 -0.062500 0 0 0 0 0 0 2 921238
-0.000991 0.002152 0.120092 0.090853 0.140218 -0.091992 -0.062500 0 0 0 0 0 0 2 922238
-0.000991 0.002152 0.120092 0.090863 0.140216 -0.091997 -0.062500 0 0 0 0 0 0 2 923240
-0.000991 0.002152 0.120092 0.090864 0.140215 -0.091998 -0.062500 0 0 0 0 0 0 2 924239
-0.000991 0.002152 0.120092 0.090864 0.140215 -0.091998 -0.062500 0 0 0 0 0 0 2 925238
-0.000991 0.002152 0.120092 0.090853 0.140218 -0.091992 -0.062500 0 0 0 0 0 0 2 926236
-0.000991 0.002152 0.120092 0.090863 0.140216 -0.091998 -0.062500 0 0 0 0 0 0 2 927240
-0.000991 0.002152 0.120092 0.090864 0.140215 -0.091998 -0.062500 0 0 0 0 0 0 2 928244
-0.000991 0.002152 0.120092 0.090853 0.140218 -0.091992 -0.062500 0 0 0 0 0 0 2 929241
-0.000991 0.002152 0.120092 0.090863 0.140216 -0.091998 -0.062500 0 0 0 0 0 0 2 930211
-0.000991 0.002152 0.120092 0.090864 0.140215 -0.091998 -0.062500 0 0 0 0 0 0 2 931234
-0.000991 0.002152 0.120092 0.090853 0.140218 -0.091992 -0.062500 0 0 0 0 0 0 2 932239
-0.000991 0.002152 0.120092 0.090863 0.140216 -0.091997 -0.062500 0 0 0 0 0 0 2 933238
-0.000991 0.002152 0.120092 0.090864 0.140215 -0.091998 -0.062500 0 0 0 0 0 0 2 934238
-0.000991 0.002152 0.120092 0.090864 0.140215 -0.091998 -0.062500 0 0 0 0 0 0 2 935238
-0.000991 0.002152 0.120092 0.090861 0.140227 -0.091985 -0.062500 0 0 0 0 0 0 2 936207
-0.000991 0.002152 0.120092 0.090860 0.140227 -0.092004 -0.062500 0 0 0 0 0 0 2 937207
-0.000991 0.002152 0.120092 0.090864 0.140217 -0.091999 -0.062500 0 0 0 0 0 0 2 938237
-0.000991 0.002152 0.120092 0.090853 0.140218 -0.091992 -0.062500 0 0 0 0 0 0 2 939207
-0.000991 0.002152 0.120092 0.090863 0.140216 -0.091998 -0.062500 0 0 0 0 0 0 2 940239
-0.000991 0.002152 0.120092 0.090864 0.140215 -0.091998 -0.062500 0 0 0 0 0 0 2 941238
-0.000991 0.002152 0.120092 0.090853 0.140218 -0.091992 -0.062500 0 0 0 0 0 0 2 942245
-0.000991 0.002152 0.120092 0.090863 0.140216 -0.091998 -0.062500 0 0 0 0 0 0 2 943237
-0.000991 0.002152 0.120092 0.090864 0.140215 -0.091998 -0.062500 0 0 0 0 0 0 2 944235
-0.000991 0.002152 0.120092 0.090864 0.140215 -0.091998 -0.062500 0 0 0 0 0 0 2 945237
-0.000991 0.002152 0.120092 0.090853 0.140218 -0.091992 -0.062500 0 0 0 0 0 0 2 946237
-0.000991 0.002152 0.120092 0.090863 0.140216 -0.091998 -0.062500 0 0 0 0 0 0 2 947237
-0.000991 0.002152 0.120092 0.090864 0.140215 -0.091998 -0.062500 0 0 0 0 0 0 2 948237
-0.000991 0.002152 0.120092 0.090853 0.140218 -0.091992 -0.062500 0 0 0 0 0 0 2 949237
-0.000991 0.002152 0.120092 0.090863 0.140216 -0.091998 -0.062500 0 0 0 0 0 0 2 950237
-0.000991 0.002152 0.120092 0.090864 0.140215 -0.091998 -0.062500 0 0 0 0 0 0 2 951225
-0.000991 0.002152 0.120092 0.090872 0.140224 -0.091992 -0.062500 0 0 0 0 0 0 2 952236
-0.000991 0.002152 0.120092 0.090853 0.140219 -0.091991 -0.062500 0 0 0 0 0 0 2 953236
-0.000991 0.002152 0.120092 0.090860 0.140227 -0.092004 -0.062500 0 0 0 0 0 0 2 954238
-0.000991 0.002152 0.120092 0.090864 0.140216 -0.091999 -0.062500 0 0 0 0 0 0 2 955237
-0.000991 0.002152 0.120092 0.090853 0.140218 -0.091992 -0.062500 0 0 0 0 0 0 2 956238
-0.000991 0.002152 0.120092 0.090863 0.140216 -0.091998 -0.062500 0 0 0 0 0 0 2 957236
-0.000991 0.002152 0.120092 0.090864 0.140215 -0.091998 -0.062500 0 0 0 0 0 0 2 958237
-0.000991 0.002152 0.120092 0.090853 0.140218 -0.091992 -0.062500 0 0 0 0 0 0 2 959238
-0.000991 0.002152 0.120092 0.090863 0.140216 -0.091998 -0.062500 0 0 0 0 0 0 2 960238
-0.000991 0.002152 0.120092 0.090864 0.140215 -0.091998 -0.062500 0 0 0 0 0 0 2 961235
-0.000991 0.002152 0.120092 0.090864 0.140215 -0.091999 -0.062500 0 0 0 0 0 0 2 962237
-0.000991 0.002152 0.120092 0.090853 0.140218 -0.091992 -0.062500 0 0 0 0 0 0 2 963222
-0.000991 0.002152 0.120092 0.090863 0.140216 -0.091998 -0.062500 0 0 0 0 0 0 2 964230
-0.000991 0.002152 0.120092 0.090864 0.140215 -0.091998 -0.062500 0 0 0 0 0 0 2 965221
-0.000991 0.002152 0.120092 0.090861 0.140227 -0.091985 -0.062500 0 0 0 0 0 0 2 966230
-0.000991 0.002152 0.120092 0.090864 0.140216 -0.091997 -0.062500 0 0 0 0 0 0 2 967221
-0.000991 0.002152 0.120092 0.090864 0.140215 -0.091998 -0.062500 0 0 0 0 0 0 2 968229
-0.000991 0.002152 0.120092 0.090864 0.140215 -0.091998 -0.062500 0 0 0 0 0 0 2 969221
-0.000991 0.002152 0.120092 0.090853 0.140218 -0.091992 -0.062500 0 0 0 0 0 0 2 970229
-0.000991 0.002152 0.120092 0.090863 0.140216 -0.091997 -0.062500 0 0 0 0 0 0 2 971220
-0.000991 0.002152 0.120092 0.090864 0.140215 -0.091998 -0.062500 0 0 0 0 0 0 2 972230
-0.000991 0.002152 0.120092 0.090853 0.140218 -0.091992 -0.062500 0 0 0 0 0 0 2 973220
-0.000991 0.002152 0.120092 0.090860 0.140226 -0.092005 -0.062500 0 0 0 0 0 0 2 974230
-0.000991 0.002152 0.120092 0.090864 0.140216 -0.091999 -0.062500 0 0 0 0 0 0 2 975222
-0.000991 0.002152 0.120092 0.090853 0.140218 -0.091992 -0.062500 0 0 0 0 0 0 2 976228
-0.000991 0.002152 0.120092 0.090863 0.140216 -0.091998 -0.062500 0 0 0 0 0 0 2 977224
-0.000991 0.002152 0.120092 0.090864 0.140215 -0.091999 -0.062500 0 0 0 0 0 0 2 978231
-0.000991 0.002152 0.120092 0.090853 0.140218 -0.091992 -0.062500 0 0 0 0 0 0 2 979241
-0.000991 0.002152 0.120092 0.090863 0.140216 -0.091998 -0.062500 0 0 0 0 0 0 2 980227
-0.000991 0.002152 0.120092 0.090864 0.140215 -0.091998 -0.062500 0 0 0 0 0 0 2 981228
-0.000991 0.002152 0.120092 0.090872 0.140224 -0.091992 -0.062500 0 0 0 0 0 0 2 982236
-0.000991 0.002152 0.120092 0.090853 0.140219 -0.091991 -0.062500 0 0 0 0 0 0 2 983237
-0.000991 0.002152 0.120092 0.090863 0.140216 -0.091997 -0.062500 0 0 0 0 0 0 2 984237
-0.000991 0.002152 0.120092 0.090864 0.140215 -0.091998 -0.062500 0 0 0 0 0 0 2 985227
-0.000991 0.002152 0.120092 0.090853 0.140218 -0.091992 -0.062500 0 0 0 0 0 0 2 986226
-0.000991 0.002152 0.120092 0.090863 0.140216 -0.091997 -0.062500 0 0 0 0 0 0 2 987226
-0.000991 0.002152 0.120092 0.090864 0.140215 -0.091998 -0.062500 0 0 0 0 0 0 2 988227
-0.000991 0.002152 0.120092 0.090864 0.140215 -0.091998 -0.062500 0 0 0 0 0 0 2 989224
-0.000991 0.002152 0.120092 0.090853 0.140218 -0.091992 -0.062500 0 0 0 0 0 0 2 990225
-0.000991 0.002152 0.120092 0.090863 0.140216 -0.091997 -0.062500 0 0 0 0 0 0 2 991224
-0.000991 0.002152 0.120092 0.090864 0.140215 -0.091998 -0.062500 0 0 0 0 0 0 2 992209
-0.000991 0.002152 0.120092 0.090853 0.140218 -0.091992 -0.062500 0 0 0 0 0 0 2 993228
-0.000991 0.002152 0.120092 0.090860 0.140226 -0.092005 -0.062500 0 0 0 0 0 0 2 994230
-0.000991 0.002152 0.120092 0.090864 0.140216 -0.091999 -0.062500 0 0 0 0 0 0 2 995211
-0.000991 0.002152 0.120092 0.090860 0.140227 -0.091986 -0.062500 0 0 0 0 0 0 2 996225
-0.000991 0.002152 0.120092 0.090864 0.140216 -0.091997 -0.062500 0 0 0 0 0 0 2 997224
-0.000991 0.002152 0.120092 0.090864 0.140215 -0.091998 -0.062500 0 0 0 0 0 0 2 998223
-0.000991 0.002152 0.120092 0.090864 0.140215 -0.091998 -0.062500 0 0 0 0 0 0 2 999208
-0.000991 0.002152 0.120092 0.090853 0.140218 -0.091992 -0.062500 0 0 0 0 0 0 3 208
-0.000991 0.002152 0.120092 0.090863 0.140216 -0.091998 -0.062500 0 0 0 0 0 0 3 1224
-0.000991 0.002152 0.120092 0.090864 0.140215 -0.091998 -0.062500 0 0 0 0 0 0 3 2207
-0.000991 0.002152 0.120092 0.090853 0.140218 -0.091992 -0.062500 0 0 0 0 0 0 3 3223
-0.000991 0.002152 0.120092 0.090863 0.140216 -0.091998 -0.062500 0 0 0 0 0 0 3 4227
-0.000991 0.002152 0.120092 0.090864 0.140215 -0.091998 -0.062500 0 0 0 0 0 0 3 5222
-0.000991 0.002152 0.120092 0.090864 0.140215 -0.091998 -0.062500 0 0 0 0 0 0 3 6225
-0.000991 0.002152 0.120092 0.090853 0.140218 -0.091992 -0.062500 0 0 0 0 0 0 3 7207
-0.000991 0.002152 0.120092 0.090863 0.140216 -0.091998 -0.062500 0 0 0 0 0 0 3 8226
-0.000991 0.002152 0.120092 0.090864 0.140215 -0.091998 -0.062500 0 0 0 0 0 0 3 9229
-0.000991 0.002152 0.120092 0.090853 0.140218 -0.091992 -0.062500 0 0 0 0 0 0 3 10223
-0.000991 0.002152 0.120092 0.090863 0.140216 -0.091998 -0.062500 0 0 0 0 0 0 3 11225
-0.000991 0.002152 0.120092 0.090864 0.140215 -0.091998 -0.062500 0 0 0 0 0 0 3 12226
-0.000991 0.002152 0.120092 0.090861 0.140227 -0.091985 -0.062500 0 0 0 0 0 0 3 13207
-0.000991 0.002152 0.120092 0.090860 0.140227 -0.092004 -0.062500 0 0 0 0 0 0 3 14207
-0.000991 0.002152 0.120092 0.090864 0.140217 -0.091999 -0.062500 0 0 0 0 0 0 3 15223
-0.000991 0.002152 0.120092 0.090864 0.140215 -0.091999 -0.062500 0 0 0 0 0 0 3 16208
-0.000991 0.002152 0.120092 0.090853 0.140218 -0.091992 -0.062500 0 0 0 0 0 0 3 17221
-0.000991 0.002152 0.120092 0.090863 0.140216 -0.091998 -0.062500 0 0 0 0 0 0 3 18227
-0.000991 0.002152 0.120092 0.090864 0.140215 -0.091998 -0.062500 0 0 0 0 0 0 3 19224
-0.000991 0.002152 0.120092 0.090853 0.140218 -0.091992 -0.062500 0 0 0 0 0 0 3 20210
-0.000991 0.002152 0.120092 0.090863 0.140216 -0.091998 -0.062500 0 0 0 0 0 0 3 21206
-0.000991 0.002152 0.120092 0.090864 0.140215 -0.091998 -0.062500 0 0 0 0 0 0 3 22223
-0.000991 0.002152 0.120092 0.090853 0.140218 -0.091992 -0.062500 0 0 0 0 0 0 3 23206
-0.000991 0.002152 0.120092 0.090863 0.140216 -0.091998 -0.062500 0 0 0 0 0 0 3 24234
-0.000991 0.002152 0.120092 0.090864 0.140215 -0.091998 -0.062500 0 0 0 0 0 0 3 25222
-0.000991 0.002152 0.120092 0.090864 0.140215 -0.091998 -0.062500 0 0 0 0 0 0 3 26225
-0.000991 0.002152 0.120092 0.090853 0.140218 -0.091992 -0.062500 0 0 0 0 0 0 3 27222
-0.000991 0.002152 0.120092 0.090863 0.140216 -0.091998 -0.062500 0 0 0 0 0 0 3 28226
-0.000991 0.002152 0.120092 0.090872 0.140224 -0.091992 -0.062500 0 0 0 0 0 0 3 29216
-0.000991 0.002152 0.120092 0.090853 0.140219 -0.091991 -0.062500 0 0 0 0 0 0 3 30223
-0.000991 0.002152 0.120092 0.090860 0.140227 -0.092004 -0.062500 0 0 0 0 0 0 3 31216
-0.000991 0.002152 0.120092 0.090864 0.140216 -0.091999 -0.062500 0 0 0 0 0 0 3 32222
-0.000991 0.002152 0.120092 0.090864 0.140215 -0.091999 -0.062500 0 0 0 0 0 0 3 33214
-0.000991 0.002152 0.120092 0.090853 0.140218 -0.091992 -0.062500 0 0 0 0 0 0 3 34223
-0.000991 0.002152 0.120092 0.090863 0.140216 -0.091998 -0.062500 0 0 0 0 0 0 3 35213
-0.000991 0.002152 0.120092 0.090864 0.140215 -0.091999 -0.062500 0 0 0 0 0 0 3 36223
-0.000991 0.002152 0.120092 0.090853 0.140218 -0.091992 -0.062500 0 0 0 0 0 0 3 37212
-0.000991 0.002152 0.120092 0.090863 0.140216 -0.091998 -0.062500 0 0 0 0 0 0 3 38221
-0.000991 0.002152 0.120092 0.090864 0.140215 -0.091998 -0.062500 0 0 0 0 0 0 3 39213
-0.000991 0.002152 0.120092 0.090853 0.140218 -0.091992 -0.062500 0 0 0 0 0 0 3 40222
-0.000991 0.002152 0.120092 0.090863 0.140216 -0.091998 -0.062500 0 0 0 0 0 0 3 41222
-0.000991 0.002152 0.120092 0.090864 0.140215 -0.091998 -0.062500 0 0 0 0 0 0 3 42228
-0.000991 0.002152 0.120092 0.090872 0.140224 -0.091992 -0.062500 0 0 0 0 0 0 3 43227
-0.000991 0.002152 0.120092 0.090853 0.140219 -0.091991 -0.062500 0 0 0 0 0 0 3 44319
-0.000991 0.002152 0.120092 0.090863 0.140216 -0.091997 -0.062500 0 0 0 0 0 0 3 45348
-0.000991 0.002152 0.120092 0.090864 0.140215 -0.091998 -0.062500 0 0 0 0 0 0 3 46321
-0.000991 0.002152 0.120092 0.090853 0.140218 -0.091992 -0.062500 0 0 0 0 0 0 3 47311
-0.000991 0.002152 0.120092 0.090863 0.140216 -0.091997 -0.062500 0 0 0 0 0 0 3 48313
-0.000991 0.002152 0.120092 0.090864 0.140215 -0.091998 -0.062500 0 0 0 0 0 0 3 49318
-0.000991 0.002152 0.120092 0.090864 0.140215 -0.091998 -0.062500 0 0 0 0 0 0 3 50300
-0.000991 0.002152 0.120092 0.090853 0.140218 -0.091992 -0.062500 0 0 0 0 0 0 3 51286
-0.000991 0.002152 0.120092 0.090860 0.140226 -0.092005 -0.062500 0 0 0 0 0 0 3 52230
-0.000991 0.002152 0.120092 0.090864 0.140216 -0.091999 -0.062500 0 0 0 0 0 0 3 53238
-0.000991 0.002152 0.120092 0.090853 0.140218 -0.091992 -0.062500 0 0 0 0 0 0 3 54210
-0.000991 0.002152 0.120092 0.090863 0.140216 -0.091998 -0.062500 0 0 0 0 0 0 3 55239
-0.000991 0.002152 0.120092 0.090864 0.140215 -0.091999 -0.062500 0 0 0 0 0 0 3 56237
-0.000991 0.002152 0.120092 0.090853 0.140218 -0.091992 -0.062500 0 0 0 0 0 0 3 57234
-0.000996 0.002170 0.120081 0.159598 -0.090593 0.061667 -0.062500 0 0 0 0 0 0 3 58233
-0.000999 0.002179 0.120077 0.132680 0.000645 -0.013300 -0.062500 0 0 0 0 0 0 3 59234
-0.001000 0.002184 0.120076 0.112721 0.067628 -0.052231 -0.062500 0 0 0 0 0 0 3 60234
-0.001001 0.002186 0.120075 0.101955 0.103516 -0.067054 -0.062500 0 0 0 0 0 0 3 61233
-0.001001 0.002187 0.120075 0.096453 0.121770 -0.072328 -0.062500 0 0 0 0 0 0 3 62232
-0.001002 0.002188 0.120075 0.093679 0.130970 -0.074180 -0.062500 0 0 0 0 0 0 3 63226
-0.001002 0.002188 0.120075 0.092270 0.135586 -0.074824 -0.062500 0 0 0 0 0 0 3 64238
-0.001002 0.002188 0.120075 0.091564 0.137893 -0.075051 -0.062500 0 0 0 0 0 0 3 65238
-0.001002 0.002188 0.120075 0.091213 0.139056 -0.075127 -0.062500 0 0 0 0 0 0 3 66238
-0.001002 0.002188 0.120075 0.091036 0.139644 -0.075155 -0.062500 0 0 0 0 0 0 3 67234
-0.001002 0.002188 0.120075 0.090949 0.139934 -0.075165 -0.062500 0 0 0 0 0 0 3 68235
-0.001002 0.002188 0.120075 0.090899 0.140064 -0.075163 -0.062500 0 0 0 0 0 0 3 69233
-0.001002 0.002188 0.120075 0.090885 0.140141 -0.075171 -0.062500 0 0 0 0 0 0 3 70233
-0.001002 0.002188 0.120075 0.090874 0.140181 -0.075174 -0.062500 0 0 0 0 0 0 3 71233
-0.001002 0.002188 0.120075 0.090870 0.140197 -0.075161 -0.062500 0 0 0 0 0 0 3 72235
-0.001002 0.002188 0.120075 0.090866 0.140209 -0.075166 -0.062500 0 0 0 0 0 0 3 73232
-0.001002 0.002188 0.120075 0.090862 0.140221 -0.075174 -0.062500 0 0 0 0 0 0 3 74233
-0.001002 0.002188 0.120075 0.090854 0.140214 -0.075161 -0.062500 0 0 0 0 0 0 3 75233
-0.001002 0.002188 0.120075 0.090864 0.140211 -0.075166 -0.062500 0 0 0 0 0 0 3 76236
-0.001002 0.002188 0.120075 0.090862 0.140221 -0.075174 -0.062500 0 0 0 0 0 0 3 77227
-0.001002 0.002188 0.120075 0.090865 0.140211 -0.075168 -0.062500 0 0 0 0 0 0 3 78228
-0.001002 0.002188 0.120075 0.090851 0.140224 -0.075168 -0.062500 0 0 0 0 0 0 3 79232
-0.001002 0.002188 0.120075 0.090864 0.140212 -0.075167 -0.062500 0 0 0 0 0 0 3 80234
-0.001002 0.002188 0.120075 0.090862 0.140221 -0.075174 -0.062500 0 0 0 0 0 0 3 81233
-0.001002 0.002188 0.120075 0.090854 0.140214 -0.075161 -0.062500 0 0 0 0 0 0 3 82232
-0.001002 0.002188 0.120075 0.090861 0.140221 -0.075174 -0.062500 0 0 0 0 0 0 3 83228
-0.001002 0.002188 0.120075 0.090865 0.140211 -0.075168 -0.062500 0 0 0 0 0 0 3 84221
-0.001002 0.002188 0.120075 0.090851 0.140224 -0.075168 -0.062500 0 0 0 0 0 0 3 85225
-0.001002 0.002188 0.120075 0.090864 0.140212 -0.075167 -0.062500 0 0 0 0 0 0 3 86233
-0.001002 0.002188 0.120075 0.090862 0.140221 -0.075174 -0.062500 0 0 0 0 0 0 3 87232
-0.001002 0.002188 0.120075 0.090865 0.140211 -0.075168 -0.062500 0 0 0 0 0 0 3 88233
-0.001002 0.002188 0.120075 0.090859 0.140233 -0.075161 -0.062500 0 0 0 0 0 0 3 89233
-0.001002 0.002188 0.120075 0.090865 0.140212 -0.075166 -0.062500 0 0 0 0 0 0 3 90232
-0.001002 0.002188 0.120075 0.090862 0.140221 -0.075174 -0.062500 0 0 0 0 0 0 3 91232
-0.001002 0.002188 0.120075 0.090854 0.140214 -0.075161 -0.062500 0 0 0 0 0 0 3 92220
-0.001002 0.002188 0.120075 0.090861 0.140221 -0.075173 -0.062500 0 0 0 0 0 0 3 93232
-0.001002 0.002188 0.120075 0.090865 0.140211 -0.075168 -0.062500 0 0 0 0 0 0 3 94204
-0.001002 0.002188 0.120075 0.090865 0.140210 -0.075167 -0.062500 0 0 0 0 0 0 3 95213
-0.001002 0.002188 0.120075 0.090851 0.140224 -0.075168 -0.062500 0 0 0 0 0 0 3 96226
-0.001002 0.002188 0.120075 0.090864 0.140212 -0.075167 -0.062500 0 0 0 0 0 0 3 97216
-0.001002 0.002188 0.120075 0.090862 0.140221 -0.075174 -0.062500 0 0 0 0 0 0 3 98226
-0.001002 0.002188 0.120075 0.090854 0.140214 -0.075162 -0.062500 0 0 0 0 0 0 3 99217
-0.001002 0.002188 0.120075 0.090861 0.140221 -0.075174 -0.062500 0 0 0 0 0 0 3 100226
-0.001002 0.002188 0.120075 0.090865 0.140211 -0.075168 -0.062500 0 0 0 0 0 0 3 101215
-0.001002 0.002188 0.120075 0.090851 0.140224 -0.075168 -0.062500 0 0 0 0 0 0 3 102226
-0.001002 0.002188 0.120075 0.090864 0.140212 -0.075167 -0.062500 0 0 0 0 0 0 3 103217
-0.001002 0.002188 0.120075 0.090862 0.140221 -0.075174 -0.062500 0 0 0 0 0 0 3 104226
-0.001002 0.002188 0.120075 0.090862 0.140223 -0.075155 -0.062500 0 0 0 0 0 0 3 105217
-0.001002 0.002188 0.120075 0.090862 0.140222 -0.075173 -0.062500 0 0 0 0 0 0 3 106226
-0.001002 0.002188 0.120075 0.090865 0.140211 -0.075168 -0.062500 0 0 0 0 0 0 3 107216
-0.001002 0.002188 0.120075 0.090862 0.140221 -0.075174 -0.062500 0 0 0 0 0 0 3 108229
-0.001002 0.002188 0.120075 0.090854 0.140214 -0.075161 -0.062500 0 0 0 0 0 0 3 109227
-0.001002 0.002188 0.120075 0.090861 0.140221 -0.075174 -0.062500 0 0 0 0 0 0 3 110224
-0.001002 0.002188 0.120075 0.090865 0.140211 -0.075168 -0.062500 0 0 0 0 0 0 3 111238
-0.001002 0.002188 0.120075 0.090854 0.140213 -0.075161 -0.062500 0 0 0 0 0 0 3 112216
-0.001002 0.002188 0.120075 0.090861 0.140221 -0.075173 -0.062500 0 0 0 0 0 0 3 113225
-0.001002 0.002188 0.120075 0.090865 0.140211 -0.075168 -0.062500 0 0 0 0 0 0 3 114229
-0.001002 0.002188 0.120075 0.090862 0.140221 -0.075174 -0.062500 0 0 0 0 0 0 3 115234
-0.001002 0.002188 0.120075 0.090854 0.140214 -0.075162 -0.062500 0 0 0 0 0 0 3 116218
-0.001002 0.002188 0.120075 0.090861 0.140221 -0.075174 -0.062500 0 0 0 0 0 0 3 117233
-0.001002 0.002188 0.120075 0.090865 0.140211 -0.075168 -0.062500 0 0 0 0 0 0 3 118240
-0.001002 0.002188 0.120075 0.090851 0.140224 -0.075168 -0.062500 0 0 0 0 0 0 3 119232
-0.001002 0.002188 0.120075 0.090872 0.140220 -0.075161 -0.062500 0 0 0 0 0 0 3 120235
-0.001002 0.002188 0.120075 0.090863 0.140222 -0.075173 -0.062500 0 0 0 0 0 0 3 121230
-0.001002 0.002188 0.120075 0.090865 0.140211 -0.075168 -0.062500 0 0 0 0 0 0 3 122202
-0.001002 0.002188 0.120075 0.090851 0.140224 -0.075168 -0.062500 0 0 0 0 0 0 3 123231
-0.001002 0.002188 0.120075 0.090864 0.140212 -0.075167 -0.062500 0 0 0 0 0 0 3 124234
-0.001002 0.002188 0.120075 0.090862 0.140221 -0.075174 -0.062500 0 0 0 0 0 0 3 125233
-0.001002 0.002188 0.120075 0.090854 0.140214 -0.075162 -0.062500 0 0 0 0 0 0 3 126223
-0.001002 0.002188 0.120075 0.090861 0.140221 -0.075174 -0.062500 0 0 0 0 0 0 3 127234
-0.001002 0.002188 0.120075 0.090865 0.140211 -0.075168 -0.062500 0 0 0 0 0 0 3 128232
-0.001002 0.002188 0.120075 0.090851 0.140224 -0.075168 -0.062500 0 0 0 0 0 0 3 129231
-0.001002 0.002188 0.120075 0.090864 0.140212 -0.075167 -0.062500 0 0 0 0 0 0 3 130232
-0.001002 0.002188 0.120075 0.090862 0.140221 -0.075174 -0.062500 0 0 0 0 0 0 3 131232
-0.001002 0.002188 0.120075 0.090854 0.140214 -0.075162 -0.062500 0 0 0 0 0 0 3 132232
-0.001002 0.002188 0.120075 0.090861 0.140221 -0.075174 -0.062500 0 0 0 0 0 0 3 133232
-0.001002 0.002188 0.120075 0.090873 0.140220 -0.075161 -0.062500 0 0 0 0 0 0 3 134231
-0.001015 0.002174 0.120065 0.260496 0.322535 0.067573 -0.062500 0 0 0 0 0 0 3 135232
-0.001021 0.002167 0.120061 0.193154 0.248517 -0.002068 -0.062500 0 0 0 0 0 0 3 136232
-0.001025 0.002164 0.120060 0.143958 0.195704 -0.038221 -0.062500 0 0 0 0 0 0 3 137231
-0.001026 0.002162 0.120060 0.117669 0.167970 -0.051991 -0.062500 0 0 0 0 0 0 3 138230
-0.001027 0.002161 0.120060 0.104309 0.154044 -0.056903 -0.062500 0 0 0 0 0 0 3 139229
-0.001028 0.002161 0.120060 0.097599 0.147111 -0.058614 -0.062500 0 0 0 0 0 0 3 140234
-0.001028 0.002161 0.120060 0.094235 0.143663 -0.059228 -0.062500 0 0 0 0 0 0 3 141231
-0.001028 0.002161 0.120060 0.092553 0.141938 -0.059422 -0.062500 0 0 0 0 0 0 3 142231
-0.001028 0.002160 0.120060 0.091707 0.141072 -0.059493 -0.062500 0 0 0 0 0 0 3 143234
-0.001028 0.002160 0.120060 0.091282 0.140644 -0.059520 -0.062500 0 0 0 0 0 0 3 144233
-0.001028 0.002160 0.120060 0.091079 0.140433 -0.059533 -0.062500 0 0 0 0 0 0 3 145232
-0.001028 0.002160 0.120060 0.090967 0.140331 -0.059533 -0.062500 0 0 0 0 0 0 3 146231
-0.001033 0.002178 0.120049 0.159571 -0.090444 0.094188 -0.062500 0 0 0 0 0 0 3 147231
-0.001036 0.002187 0.120045 0.132696 0.000730 0.019179 -0.062500 0 0 0 0 0 0 3 148232
-0.001037 0.002192 0.120043 0.112740 0.067664 -0.019763 -0.062500 0 0 0 0 0 0 3 149220
-0.001038 0.002194 0.120043 0.101971 0.103528 -0.034581 -0.062500 0 0 0 0 0 0 3 150228
-0.001038 0.002195 0.120043 0.096455 0.121787 -0.039858 -0.062500 0 0 0 0 0 0 3 151229
-0.001038 0.002196 0.120043 0.093672 0.130976 -0.041719 -0.062500 0 0 0 0 0 0 3 152233
-0.001039 0.002196 0.120043 0.092263 0.135590 -0.042366 -0.062500 0 0 0 0 0 0 3 153231
-0.001039 0.002196 0.120043 0.091565 0.137903 -0.042587 -0.062500 0 0 0 0 0 0 3 154231
-0.001039 0.002196 0.120043 0.091218 0.139056 -0.042655 -0.062500 0 0 0 0 0 0 3 155230
-0.001039 0.002196 0.120043 0.091033 0.139635 -0.042690 -0.062500 0 0 0 0 0 0 3 156228
-0.001039 0.002196 0.120043 0.090953 0.139932 -0.042694 -0.062500 0 0 0 0 0 0 3 157200
-0.001039 0.002196 0.120043 0.090912 0.140071 -0.042704 -0.062500 0 0 0 0 0 0 3 158231
-0.001039 0.002196 0.120043 0.090880 0.140143 -0.042694 -0.062500 0 0 0 0 0 0 3 159230
-0.001039 0.002196 0.120043 0.090870 0.140172 -0.042707 -0.062500 0 0 0 0 0 0 3 160230
-0.001039 0.002196 0.120043 0.090863 0.140197 -0.042702 -0.062500 0 0 0 0 0 0 3 161223
-0.001039 0.002196 0.120043 0.090867 0.140219 -0.042702 -0.062500 0 0 0 0 0 0 3 162224
-0.001039 0.002196 0.120043 0.090867 0.140221 -0.042702 -0.062500 0 0 0 0 0 0 3 163213
-0.001039 0.002196 0.120043 0.090859 0.140213 -0.042709 -0.062500 0 0 0 0 0 0 3 164302
-0.001039 0.002196 0.120043 0.090855 0.140223 -0.042697 -0.062500 0 0 0 0 0 0 3 165298
-0.001039 0.002196 0.120043 0.090866 0.140221 -0.042702 -0.062500 0 0 0 0 0 0 3 166280
-0.001039 0.002196 0.120043 0.090862 0.140202 -0.042702 -0.062500 0 0 0 0 0 0 3 167297
-0.001039 0.002196 0.120043 0.090867 0.140219 -0.042702 -0.062500 0 0 0 0 0 0 3 168303
-0.001039 0.002196 0.120043 0.090856 0.140224 -0.042696 -0.062500 0 0 0 0 0 0 3 169298
-0.001039 0.002196 0.120043 0.090858 0.140213 -0.042708 -0.062500 0 0 0 0 0 0 3 170280
-0.001039 0.002196 0.120043 0.090866 0.140220 -0.042703 -0.062500 0 0 0 0 0 0 3 171296
-0.001039 0.002196 0.120043 0.090848 0.140215 -0.042703 -0.062500 0 0 0 0 0 0 3 172281
-0.001039 0.002196 0.120043 0.090865 0.140221 -0.042703 -0.062500 0 0 0 0 0 0 3 173295
-0.001039 0.002196 0.120043 0.090867 0.140221 -0.042703 -0.062500 0 0 0 0 0 0 3 174279
-0.001039 0.002196 0.120043 0.090848 0.140215 -0.042703 -0.062500 0 0 0 0 0 0 3 175294
-0.001039 0.002196 0.120043 0.090865 0.140221 -0.042703 -0.062500 0 0 0 0 0 0 3 176227
-0.001039 0.002196 0.120043 0.090870 0.140210 -0.042696 -0.062500 0 0 0 0 0 0 3 177214
-0.001039 0.002196 0.120043 0.090860 0.140212 -0.042708 -0.062500 0 0 0 0 0 0 3 178224
-0.001039 0.002196 0.120043 0.090855 0.140223 -0.042697 -0.062500 0 0 0 0 0 0 3 179214
-0.001039 0.002196 0.120043 0.090866 0.140221 -0.042702 -0.062500 0 0 0 0 0 0 3 180224
-0.001039 0.002196 0.120043 0.090859 0.140213 -0.042709 -0.062500 0 0 0 0 0 0 3 181214
-0.001039 0.002196 0.120043 0.090855 0.140223 -0.042697 -0.062500 0 0 0 0 0 0 3 182225
-0.001039 0.002196 0.120043 0.090866 0.140221 -0.042702 -0.062500 0 0 0 0 0 0 3 183226
-0.001039 0.002196 0.120043 0.090859 0.140213 -0.042709 -0.062500 0 0 0 0 0 0 3 184216
-0.001039 0.002196 0.120043 0.090855 0.140223 -0.042697 -0.062500 0 0 0 0 0 0 3 185228
-0.001039 0.002196 0.120043 0.090858 0.140213 -0.042709 -0.062500 0 0 0 0 0 0 3 186214
-0.001039 0.002196 0.120043 0.090869 0.140210 -0.042696 -0.062500 0 0 0 0 0 0 3 187233
-0.001039 0.002196 0.120043 0.090867 0.140220 -0.042702 -0.062500 0 0 0 0 0 0 3 188347
-0.001039 0.002196 0.120043 0.090848 0.140215 -0.042703 -0.062500 0 0 0 0 0 0 3 189228
-0.001039 0.002196 0.120043 0.090865 0.140221 -0.042703 -0.062500 0 0 0 0 0 0 3 190225
-0.001039 0.002196 0.120043 0.090867 0.140221 -0.042703 -0.062500 0 0 0 0 0 0 3 191230
-0.001039 0.002196 0.120043 0.090848 0.140215 -0.042703 -0.062500 0 0 0 0 0 0 3 192227
-0.001039 0.002196 0.120043 0.090865 0.140221 -0.042703 -0.062500 0 0 0 0 0 0 3 193228
-0.001039 0.002196 0.120043 0.090867 0.140221 -0.042703 -0.062500 0 0 0 0 0 0 3 194229
-0.001039 0.002196 0.120043 0.090859 0.140213 -0.042709 -0.062500 0 0 0 0 0 0 3 195228
-0.001039 0.002196 0.120043 0.090858 0.140212 -0.042690 -0.062500 0 0 0 0 0 0 3 196230
-0.001039 0.002196 0.120043 0.090858 0.140212 -0.042708 -0.062500 0 0 0 0 0 0 3 197229
-0.001039 0.002196 0.120043 0.090866 0.140220 -0.042703 -0.062500 0 0 0 0 0 0 3 198229
-0.001039 0.002196 0.120043 0.090856 0.140224 -0.042696 -0.062500 0 0 0 0 0 0 3 199233
-0.001039 0.002196 0.120043 0.090858 0.140213 -0.042708 -0.062500 0 0 0 0 0 0 3 200234
-0.001039 0.002196 0.120043 0.090866 0.140220 -0.042703 -0.062500 0 0 0 0 0 0 3 201235
-0.001039 0.002196 0.120043 0.090856 0.140224 -0.042696 -0.062500 0 0 0 0 0 0 3 202217
-0.001039 0.002196 0.120043 0.090858 0.140213 -0.042708 -0.062500 0 0 0 0 0 0 3 203228
-0.001039 0.002196 0.120043 0.090866 0.140220 -0.042703 -0.062500 0 0 0 0 0 0 3 204201
-0.001039 0.002196 0.120043 0.090867 0.140221 -0.042703 -0.062500 0 0 0 0 0 0 3 205227
-0.001039 0.002196 0.120043 0.090851 0.140205 -0.042696 -0.062500 0 0 0 0 0 0 3 206229
-0.001039 0.002196 0.120043 0.090866 0.140220 -0.042702 -0.062500 0 0 0 0 0 0 3 207228
-0.001039 0.002196 0.120043 0.090867 0.140221 -0.042702 -0.062500 0 0 0 0 0 0 3 208230
-0.001039 0.002196 0.120043 0.090848 0.140215 -0.042702 -0.062500 0 0 0 0 0 0 3 209229
-0.001039 0.002196 0.120043 0.090865 0.140221 -0.042702 -0.062500 0 0 0 0 0 0 3 210229
-0.001039 0.002196 0.120043 0.090859 0.140213 -0.042709 -0.062500 0 0 0 0 0 0 3 211226
-0.001039 0.002196 0.120043 0.090855 0.140223 -0.042697 -0.062500 0 0 0 0 0 0 3 212229
-0.001039 0.002196 0.120043 0.090866 0.140221 -0.042702 -0.062500 0 0 0 0 0 0 3 213228
-0.001039 0.002196 0.120043 0.090859 0.140213 -0.042709 -0.062500 0 0 0 0 0 0 3 214227
-0.001039 0.002196 0.120043 0.090870 0.140210 -0.042696 -0.062500 0 0 0 0 0 0 3 215227
-0.001039 0.002196 0.120043 0.090856 0.140223 -0.042695 -0.062500 0 0 0 0 0 0 3 216229
-0.001039 0.002196 0.120043 0.090858 0.140213 -0.042708 -0.062500 0 0 0 0 0 0 3 217199
-0.001039 0.002196 0.120043 0.090866 0.140220 -0.042703 -0.062500 0 0 0 0 0 0 3 218228
-0.001039 0.002196 0.120043 0.090856 0.140224 -0.042696 -0.062500 0 0 0 0 0 0 3 219227
-0.001039 0.002196 0.120043 0.090858 0.140213 -0.042708 -0.062500 0 0 0 0 0 0 3 220229
-0.001039 0.002196 0.120043 0.090866 0.140220 -0.042703 -0.062500 0 0 0 0 0 0 3 221229
-0.001039 0.002196 0.120043 0.090867 0.140221 -0.042703 -0.062500 0 0 0 0 0 0 3 222227
-0.001039 0.002196 0.120043 0.090848 0.140215 -0.042703 -0.062500 0 0 0 0 0 0 3 223227
-0.001039 0.002196 0.120043 0.090865 0.140221 -0.042703 -0.062500 0 0 0 0 0 0 3 224217
-0.001039 0.002196 0.120043 0.090867 0.140221 -0.042703 -0.062500 0 0 0 0 0 0 3 225227
-0.001039 0.002196 0.120043 0.090851 0.140205 -0.042696 -0.062500 0 0 0 0 0 0 3 226230
-0.001039 0.002196 0.120043 0.090866 0.140220 -0.042702 -0.062500 0 0 0 0 0 0 3 227226
-0.001039 0.002196 0.120043 0.090859 0.140212 -0.042709 -0.062500 0 0 0 0 0 0 3 228228
-0.001039 0.002196 0.120043 0.090855 0.140223 -0.042697 -0.062500 0 0 0 0 0 0 3 229226
-0.001039 0.002196 0.120043 0.090866 0.140221 -0.042702 -0.062500 0 0 0 0 0 0 3 230226
-0.001039 0.002196 0.120043 0.090859 0.140213 -0.042709 -0.062500 0 0 0 0 0 0 3 231231
-0.001039 0.002196 0.120043 0.090866 0.140220 -0.042703 -0.062500 0 0 0 0 0 0 3 232229
-0.001039 0.002196 0.120043 0.090856 0.140224 -0.042696 -0.062500 0 0 0 0 0 0 3 233228
-0.001039 0.002196 0.120043 0.090858 0.140213 -0.042709 -0.062500 0 0 0 0 0 0 3 234228
-0.001039 0.002196 0.120043 0.090869 0.140210 -0.042696 -0.062500 0 0 0 0 0 0 3 235213
-0.001039 0.002196 0.120043 0.090856 0.140223 -0.042695 -0.062500 0 0 0 0 0 0 3 236213
-0.001039 0.002196 0.120043 0.090858 0.140213 -0.042708 -0.062500 0 0 0 0 0 0 3 237221
-0.001039 0.002196 0.120043 0.090866 0.140220 -0.042703 -0.062500 0 0 0 0 0 0 3 238212
-0.001039 0.002196 0.120043 0.090859 0.140213 -0.042709 -0.062500 0 0 0 0 0 0 3 239221
-0.001039 0.002196 0.120043 0.090855 0.140223 -0.042697 -0.062500 0 0 0 0 0 0 3 240212
-0.001039 0.002196 0.120043 0.090866 0.140221 -0.042702 -0.062500 0 0 0 0 0 0 3 241220
-0.001039 0.002196 0.120043 0.090859 0.140213 -0.042709 -0.062500 0 0 0 0 0 0 3 242211
-0.001039 0.002196 0.120043 0.090855 0.140223 -0.042697 -0.062500 0 0 0 0 0 0 3 243221
-0.001039 0.002196 0.120043 0.090866 0.140221 -0.042702 -0.062500 0 0 0 0 0 0 3 244212
-0.001039 0.002196 0.120043 0.090862 0.140202 -0.042702 -0.062500 0 0 0 0 0 0 3 245221
-0.001039 0.002196 0.120043 0.090855 0.140222 -0.042696 -0.062500 0 0 0 0 0 0 3 246212
-0.001039 0.002196 0.120043 0.090866 0.140221 -0.042702 -0.062500 0 0 0 0 0 0 3 247231
-0.001039 0.002196 0.120043 0.090859 0.140213 -0.042709 -0.062500 0 0 0 0 0 0 3 248218
-0.001039 0.002196 0.120043 0.090866 0.140220 -0.042703 -0.062500 0 0 0 0 0 0 3 249226
-0.001039 0.002196 0.120043 0.090856 0.140224 -0.042696 -0.062500 0 0 0 0 0 0 3 250226
-0.001039 0.002196 0.120043 0.090858 0.140213 -0.042708 -0.062500 0 0 0 0 0 0 3 251216
-0.001039 0.002196 0.120043 0.090866 0.140220 -0.042703 -0.062500 0 0 0 0 0 0 3 252232
-0.001039 0.002196 0.120043 0.090856 0.140224 -0.042696 -0.062500 0 0 0 0 0 0 3 253229
-0.001039 0.002196 0.120043 0.090858 0.140213 -0.042708 -0.062500 0 0 0 0 0 0 3 254226
-0.001039 0.002196 0.120043 0.090869 0.140210 -0.042696 -0.062500 0 0 0 0 0 0 3 255218
-0.001039 0.002196 0.120043 0.090859 0.140212 -0.042708 -0.062500 0 0 0 0 0 0 3 256232
-0.001039 0.002196 0.120043 0.090855 0.140223 -0.042697 -0.062500 0 0 0 0 0 0 3 257230
-0.001039 0.002196 0.120043 0.090866 0.140221 -0.042702 -0.062500 0 0 0 0 0 0 3 258229
-0.001039 0.002196 0.120043 0.090859 0.140213 -0.042709 -0.062500 0 0 0 0 0 0 3 259198
-0.001039 0.002196 0.120043 0.090855 0.140223 -0.042697 -0.062500 0 0 0 0 0 0 3 260227
-0.001039 0.002196 0.120043 0.090866 0.140221 -0.042702 -0.062500 0 0 0 0 0 0 3 261220
-0.001039 0.002196 0.120043 0.090859 0.140213 -0.042709 -0.062500 0 0 0 0 0 0 3 262222
-0.001039 0.002196 0.120043 0.090855 0.140223 -0.042697 -0.062500 0 0 0 0 0 0 3 263197
-0.001039 0.002196 0.120043 0.090866 0.140221 -0.042702 -0.062500 0 0 0 0 0 0 3 264235
-0.001039 0.002196 0.120043 0.090862 0.140202 -0.042702 -0.062500 0 0 0 0 0 0 3 265202
-0.001039 0.002196 0.120043 0.090867 0.140219 -0.042702 -0.062500 0 0 0 0 0 0 3 266231
-0.001039 0.002196 0.120043 0.090848 0.140215 -0.042703 -0.062500 0 0 0 0 0 0 3 267230
-0.001039 0.002196 0.120043 0.090865 0.140221 -0.042703 -0.062500 0 0 0 0 0 0 3 268224
-0.001039 0.002196 0.120043 0.090867 0.140221 -0.042703 -0.062500 0 0 0 0 0 0 3 269227
-0.001044 0.002214 0.120032 0.159471 -0.090369 0.111139 -0.062500 0 0 0 0 0 0 3 270228
-0.001047 0.002223 0.120028 0.132646 0.000763 0.036077 -0.062500 0 0 0 0 0 0 3 271225
-0.001048 0.002227 0.120027 0.112721 0.067678 -0.002906 -0.062500 0 0 0 0 0 0 3 272229
-0.001049 0.002230 0.120026 0.101959 0.103527 -0.017723 -0.062500 0 0 0 0 0 0 3 273227
-0.001049 0.002231 0.120026 0.096454 0.121787 -0.023021 -0.062500 0 0 0 0 0 0 3 274227
-0.001049 0.002231 0.120026 0.093673 0.130973 -0.024867 -0.062500 0 0 0 0 0 0 3 275226
-0.001068 0.002236 0.120036 0.287475 0.077331 -0.166089 -0.062500 0 0 0 0 0 0 3 276226
-0.001077 0.002239 0.120039 0.188726 0.104424 -0.097624 -0.062500 0 0 0 0 0 0 3 277229
-0.001082 0.002240 0.120041 0.117679 0.122724 -0.062118 -0.062500 0 0 0 0 0 0 3 278220
-0.001084 0.002240 0.120041 0.080111 0.132125 -0.048622 -0.062500 0 0 0 0 0 0 3 279197
-0.001086 0.002241 0.120041 0.061179 0.136759 -0.043811 -0.062500 0 0 0 0 0 0 3 280229
-0.001086 0.002241 0.120041 0.051711 0.139038 -0.042125 -0.062500 0 0 0 0 0 0 3 281226
-0.001086 0.002241 0.120041 0.046974 0.140170 -0.041545 -0.062500 0 0 0 0 0 0 3 282225
-0.001087 0.002241 0.120041 0.044604 0.140723 -0.041347 -0.062500 0 0 0 0 0 0 3 283226
-0.001087 0.002241 0.120041 0.043433 0.141005 -0.041271 -0.062500 0 0 0 0 0 0 3 284228
-0.001087 0.002241 0.120041 0.042842 0.141133 -0.041248 -0.062500 0 0 0 0 0 0 3 285221
-0.001087 0.002241 0.120041 0.042553 0.141209 -0.041245 -0.062500 0 0 0 0 0 0 3 286226
-0.001087 0.002241 0.120041 0.042399 0.141245 -0.041235 -0.062500 0 0 0 0 0 0 3 287226
-0.001087 0.002241 0.120041 0.042335 0.141270 -0.041235 -0.062500 0 0 0 0 0 0 3 288215
-0.001087 0.002241 0.120041 0.042290 0.141261 -0.041235 -0.062500 0 0 0 0 0 0 3 289226
-0.001087 0.002241 0.120041 0.042271 0.141274 -0.041236 -0.062500 0 0 0 0 0 0 3 290225
-0.001087 0.002241 0.120041 0.042269 0.141275 -0.041236 -0.062500 0 0 0 0 0 0 3 291225
-0.001087 0.002241 0.120041 0.042268 0.141275 -0.041236 -0.062500 0 0 0 0 0 0 3 292227
-0.001087 0.002241 0.120041 0.042254 0.141289 -0.041236 -0.062500 0 0 0 0 0 0 3 293229
-0.001087 0.002241 0.120041 0.042256 0.141280 -0.041229 -0.062500 0 0 0 0 0 0 3 294226
-0.001087 0.002241 0.120041 0.042259 0.141267 -0.041241 -0.062500 0 0 0 0 0 0 3 295226
-0.001087 0.002241 0.120041 0.042253 0.141288 -0.041237 -0.062500 0 0 0 0 0 0 3 296228
-0.001087 0.002241 0.120041 0.042255 0.141279 -0.041229 -0.062500 0 0 0 0 0 0 3 297226
-0.001087 0.002241 0.120041 0.042259 0.141267 -0.041241 -0.062500 0 0 0 0 0 0 3 298227
-0.001087 0.002241 0.120041 0.042253 0.141288 -0.041237 -0.062500 0 0 0 0 0 0 3 299226
-0.001087 0.002241 0.120041 0.042255 0.141279 -0.041229 -0.062500 0 0 0 0 0 0 3 300225
-0.001087 0.002241 0.120041 0.042248 0.141270 -0.041235 -0.062500 0 0 0 0 0 0 3 301210
-0.001087 0.002241 0.120041 0.042263 0.141286 -0.041243 -0.062500 0 0 0 0 0 0 3 302219
-0.001087 0.002241 0.120041 0.042256 0.141279 -0.041230 -0.062500 0 0 0 0 0 0 3 303210
-0.001087 0.002241 0.120041 0.042248 0.141270 -0.041235 -0.062500 0 0 0 0 0 0 3 304219
-0.001087 0.002241 0.120041 0.042252 0.141288 -0.041236 -0.062500 0 0 0 0 0 0 3 305210
-0.001087 0.002241 0.120041 0.042259 0.141268 -0.041242 -0.062500 0 0 0 0 0 0 3 306219
-0.001087 0.002241 0.120041 0.042256 0.141277 -0.041230 -0.062500 0 0 0 0 0 0 3 307210
-0.001087 0.002241 0.120041 0.042253 0.141289 -0.041236 -0.062500 0 0 0 0 0 0 3 308196
-0.001087 0.002241 0.120041 0.042259 0.141268 -0.041242 -0.062500 0 0 0 0 0 0 3 310469
-0.001100 0.002227 0.120031 0.211736 0.323560 0.101576 -0.062500 0 0 0 0 0 0 3 311192
-0.001106 0.002220 0.120027 0.144525 0.249526 0.031897 -0.062500 0 0 0 0 0 0 3 312219
-0.001110 0.002216 0.120026 0.095343 0.196732 -0.004276 -0.062500 0 0 0 0 0 0 3 313224
-0.001111 0.002215 0.120026 0.069067 0.169008 -0.018057 -0.062500 0 0 0 0 0 0 3 314199
-0.001112 0.002214 0.120026 0.055709 0.155100 -0.022962 -0.062500 0 0 0 0 0 0 3 315221
-0.001113 0.002213 0.120026 0.048993 0.148163 -0.024680 -0.062500 0 0 0 0 0 0 3 316229
-0.001113 0.002213 0.120026 0.045628 0.144717 -0.025276 -0.062500 0 0 0 0 0 0 3 317202
-0.001113 0.002213 0.120026 0.043946 0.142993 -0.025489 -0.062500 0 0 0 0 0 0 3 318195
-0.001113 0.002213 0.120026 0.043109 0.142135 -0.025556 -0.062500 0 0 0 0 0 0 3 319220
-0.001113 0.002213 0.120026 0.042677 0.141700 -0.025589 -0.062500 0 0 0 0 0 0 3 320203
-0.001113 0.002213 0.120026 0.042470 0.141500 -0.025590 -0.062500 0 0 0 0 0 0 3 321230
-0.001113 0.002213 0.120026 0.042361 0.141388 -0.025602 -0.062500 0 0 0 0 0 0 3 322230
-0.001113 0.002213 0.120026 0.042310 0.141335 -0.025596 -0.062500 0 0 0 0 0 0 3 323235
-0.001113 0.002213 0.120026 0.042281 0.141304 -0.025595 -0.062500 0 0 0 0 0 0 3 324223
-0.001113 0.002213 0.120026 0.042258 0.141296 -0.025595 -0.062500 0 0 0 0 0 0 3 325220
-0.001113 0.002213 0.120026 0.042271 0.141281 -0.025594 -0.062500 0 0 0 0 0 0 3 326226
-0.001113 0.002213 0.120026 0.042253 0.141274 -0.025594 -0.062500 0 0 0 0 0 0 3 327222
-0.001113 0.002213 0.120026 0.042248 0.141284 -0.025601 -0.062500 0 0 0 0 0 0 3 328197
-0.001113 0.002213 0.120026 0.042262 0.141271 -0.025601 -0.062500 0 0 0 0 0 0 3 329226
-0.001113 0.002213 0.120026 0.042260 0.141281 -0.025588 -0.062500 0 0 0 0 0 0 3 330232
-0.001113 0.002213 0.120026 0.042248 0.141285 -0.025600 -0.062500 0 0 0 0 0 0 3 331198
-0.001113 0.002213 0.120026 0.042250 0.141274 -0.025594 -0.062500 0 0 0 0 0 0 3 332231
-0.001113 0.002213 0.120026 0.042262 0.141270 -0.025600 -0.062500 0 0 0 0 0 0 3 333224
-0.001113 0.002213 0.120026 0.042249 0.141284 -0.025602 -0.062500 0 0 0 0 0 0 3 334223
-0.001113 0.002213 0.120026 0.042258 0.141283 -0.025588 -0.062500 0 0 0 0 0 0 3 335225
-0.001118 0.002231 0.120015 0.110788 -0.089206 0.128364 -0.062500 0 0 0 0 0 0 3 336197
-0.001121 0.002240 0.120011 0.084023 0.001889 0.053232 -0.062500 0 0 0 0 0 0 3 337225
-0.001122 0.002244 0.120009 0.064128 0.068764 0.014242 -0.062500 0 0 0 0 0 0 3 338224
-0.001123 0.002246 0.120009 0.053364 0.104599 -0.000603 -0.062500 0 0 0 0 0 0 3 339224
-0.001123 0.002248 0.120009 0.047851 0.122843 -0.005898 -0.062500 0 0 0 0 0 0 3 340197
-0.001123 0.002248 0.120009 0.045067 0.132036 -0.007755 -0.062500 0 0 0 0 0 0 3 341225
-0.001124 0.002248 0.120009 0.043668 0.136646 -0.008392 -0.062500 0 0 0 0 0 0 3 342223
-0.001124 0.002249 0.120009 0.042968 0.138969 -0.008620 -0.062500 0 0 0 0 0 0 3 343225
-0.001124 0.002249 0.120009 0.042613 0.140114 -0.008697 -0.062500 0 0 0 0 0 0 3 344228
-0.001124 0.002249 0.120009 0.042435 0.140700 -0.008726 -0.062500 0 0 0 0 0 0 3 345217
-0.001124 0.002249 0.120009 0.042337 0.140992 -0.008730 -0.062500 0 0 0 0 0 0 3 346217
-0.001124 0.002249 0.120009 0.042294 0.141130 -0.008741 -0.062500 0 0 0 0 0 0 3 347225
-0.001124 0.002249 0.120009 0.042281 0.141208 -0.008731 -0.062500 0 0 0 0 0 0 3 348226
-0.001124 0.002249 0.120009 0.042262 0.141240 -0.008737 -0.062500 0 0 0 0 0 0 3 349224
-0.001124 0.002249 0.120009 0.042265 0.141262 -0.008738 -0.062500 0 0 0 0 0 0 3 350224
-0.001124 0.002249 0.120009 0.042265 0.141265 -0.008738 -0.062500 0 0 0 0 0 0 3 351224
-0.001124 0.002249 0.120009 0.042250 0.141278 -0.008739 -0.062500 0 0 0 0 0 0 3 352225
-0.001124 0.002249 0.120009 0.042249 0.141280 -0.008739 -0.062500 0 0 0 0 0 0 3 353224
-0.001124 0.002249 0.120009 0.042252 0.141269 -0.008732 -0.062500 0 0 0 0 0 0 3 354219
-0.001124 0.002249 0.120009 0.042260 0.141276 -0.008745 -0.062500 0 0 0 0 0 0 3 355212
-0.001124 0.002249 0.120009 0.042250 0.141280 -0.008740 -0.062500 0 0 0 0 0 0 3 356218
-0.001124 0.002249 0.120009 0.042260 0.141278 -0.008726 -0.062500 0 0 0 0 0 0 3 357218
-0.001124 0.002249 0.120009 0.042261 0.141277 -0.008744 -0.062500 0 0 0 0 0 0 3 358223
-0.001124 0.002249 0.120009 0.042250 0.141280 -0.008740 -0.062500 0 0 0 0 0 0 3 359225
-0.001124 0.002249 0.120009 0.042249 0.141280 -0.008740 -0.062500 0 0 0 0 0 0 3 360214
-0.001124 0.002249 0.120009 0.042252 0.141269 -0.008732 -0.062500 0 0 0 0 0 0 3 361225
-0.001124 0.002249 0.120009 0.042260 0.141276 -0.008745 -0.062500 0 0 0 0 0 0 3 362194
-0.001129 0.002266 0.119998 0.110742 -0.089060 0.145351 -0.062500 0 0 0 0 0 0 3 363223
-0.001132 0.002275 0.119994 0.084018 0.001940 0.070157 -0.062500 0 0 0 0 0 0 3 364350
-0.001133 0.002280 0.119993 0.064114 0.068780 0.031125 -0.062500 0 0 0 0 0 0 3 365347
-0.001134 0.002282 0.119992 0.053361 0.104607 0.016268 -0.062500 0 0 0 0 0 0 3 366335
-0.001134 0.002283 0.119992 0.047859 0.122853 0.010970 -0.062500 0 0 0 0 0 0 3 367216
-0.001134 0.002284 0.119992 0.045076 0.132044 0.009129 -0.062500 0 0 0 0 0 0 3 368334
-0.001134 0.002284 0.119992 0.043667 0.136654 0.008479 -0.062500 0 0 0 0 0 0 3 369343
-0.001134 0.002284 0.119992 0.042961 0.138957 0.008249 -0.062500 0 0 0 0 0 0 3 370333
-0.001134 0.002284 0.119992 0.042599 0.140122 0.008177 -0.062500 0 0 0 0 0 0 3 371216
-0.001134 0.002284 0.119992 0.042435 0.140696 0.008149 -0.062500 0 0 0 0 0 0 3 372334
-0.001134 0.002284 0.119992 0.042349 0.140984 0.008139 -0.062500 0 0 0 0 0 0 3 373341
-0.001134 0.002284 0.119992 0.042304 0.141134 0.008140 -0.062500 0 0 0 0 0 0 3 374332
-0.001134 0.002284 0.119992 0.042272 0.141206 0.008132 -0.062500 0 0 0 0 0 0 3 375342
-0.001134 0.002284 0.119992 0.042262 0.141235 0.008137 -0.062500 0 0 0 0 0 0 3 376333
-0.001134 0.002284 0.119992 0.042266 0.141257 0.008137 -0.062500 0 0 0 0 0 0 3 377419
-0.001134 0.002284 0.119992 0.042252 0.141273 0.008136 -0.062500 0 0 0 0 0 0 3 378242
-0.001134 0.002284 0.119992 0.042262 0.141272 0.008130 -0.062500 0 0 0 0 0 0 3 379195
-0.001134 0.002284 0.119992 0.042251 0.141275 0.008135 -0.062500 0 0 0 0 0 0 3 380209
-0.001134 0.002284 0.119992 0.042250 0.141275 0.008136 -0.062500 0 0 0 0 0 0 3 381198
-0.001134 0.002284 0.119992 0.042250 0.141275 0.008136 -0.062500 0 0 0 0 0 0 3 382326
-0.001134 0.002284 0.119992 0.042266 0.141291 0.008129 -0.062500 0 0 0 0 0 0 3 383201
-0.001134 0.002284 0.119992 0.042252 0.141277 0.008135 -0.062500 0 0 0 0 0 0 3 384201
-0.001134 0.002284 0.119992 0.042250 0.141275 0.008136 -0.062500 0 0 0 0 0 0 3 385352
-0.001134 0.002284 0.119992 0.042262 0.141272 0.008130 -0.062500 0 0 0 0 0 0 3 386222
-0.001134 0.002284 0.119992 0.042259 0.141283 0.008142 -0.062500 0 0 0 0 0 0 3 387349
-0.001134 0.002284 0.119992 0.042251 0.141276 0.008137 -0.062500 0 0 0 0 0 0 3 388353
-0.001134 0.002284 0.119992 0.042247 0.141286 0.008129 -0.062500 0 0 0 0 0 0 3 389347
-0.001134 0.002284 0.119992 0.042261 0.141273 0.008129 -0.062500 0 0 0 0 0 0 3 390346
-0.001134 0.002284 0.119992 0.042251 0.141275 0.008135 -0.062500 0 0 0 0 0 0 3 391346
-0.001134 0.002284 0.119992 0.042258 0.141283 0.008142 -0.062500 0 0 0 0 0 0 3 392348
-0.001134 0.002284 0.119992 0.042262 0.141273 0.008130 -0.062500 0 0 0 0 0 0 3 393346
-0.001134 0.002284 0.119992 0.042251 0.141275 0.008136 -0.062500 0 0 0 0 0 0 3 394347
-0.001134 0.002284 0.119992 0.042250 0.141275 0.008136 -0.062500 0 0 0 0 0 0 3 395350
-0.001134 0.002284 0.119992 0.042247 0.141286 0.008129 -0.062500 0 0 0 0 0 0 3 396326
-0.001134 0.002284 0.119992 0.042269 0.141282 0.008135 -0.062500 0 0 0 0 0 0 3 397352
-0.001134 0.002284 0.119992 0.042252 0.141276 0.008136 -0.062500 0 0 0 0 0 0 3 398350
-0.001134 0.002284 0.119992 0.042250 0.141275 0.008136 -0.062500 0 0 0 0 0 0 3 399343
-0.001134 0.002284 0.119992 0.042250 0.141275 0.008136 -0.062500 0 0 0 0 0 0 3 400321
-0.001134 0.002284 0.119992 0.042258 0.141283 0.008123 -0.062500 0 0 0 0 0 0 3 401348
-0.001134 0.002284 0.119992 0.042259 0.141284 0.008141 -0.062500 0 0 0 0 0 0 3 402346
-0.001134 0.002284 0.119992 0.042251 0.141276 0.008137 -0.062500 0 0 0 0 0 0 3 403317
-0.001134 0.002284 0.119992 0.042262 0.141272 0.008130 -0.062500 0 0 0 0 0 0 3 404320
-0.001134 0.002284 0.119992 0.042251 0.141275 0.008135 -0.062500 0 0 0 0 0 0 3 405346
-0.001134 0.002284 0.119992 0.042258 0.141283 0.008143 -0.062500 0 0 0 0 0 0 3 406348
-0.001134 0.002284 0.119992 0.042259 0.141284 0.008123 -0.062500 0 0 0 0 0 0 3 407347
-0.001134 0.002284 0.119992 0.042251 0.141276 0.008134 -0.062500 0 0 0 0 0 0 3 408349
-0.001134 0.002284 0.119992 0.042250 0.141275 0.008136 -0.062500 0 0 0 0 0 0 3 409345
-0.001134 0.002284 0.119992 0.042258 0.141283 0.008143 -0.062500 0 0 0 0 0 0 3 410332
-0.001134 0.002284 0.119992 0.042262 0.141273 0.008131 -0.062500 0 0 0 0 0 0 3 411348
-0.001134 0.002284 0.119992 0.042251 0.141275 0.008136 -0.062500 0 0 0 0 0 0 3 412344
-0.001134 0.002284 0.119992 0.042247 0.141286 0.008129 -0.062500 0 0 0 0 0 0 3 413347
-0.001134 0.002284 0.119992 0.042250 0.141276 0.008135 -0.062500 0 0 0 0 0 0 3 414345
-0.001134 0.002284 0.119992 0.042269 0.141281 0.008136 -0.062500 0 0 0 0 0 0 3 415348
-0.001134 0.002284 0.119992 0.042252 0.141275 0.008136 -0.062500 0 0 0 0 0 0 3 416348
-0.001134 0.002284 0.119992 0.042250 0.141275 0.008136 -0.062500 0 0 0 0 0 0 3 417347
-0.001134 0.002284 0.119992 0.042262 0.141272 0.008130 -0.062500 0 0 0 0 0 0 3 418345
-0.001134 0.002284 0.119992 0.042251 0.141275 0.008135 -0.062500 0 0 0 0 0 0 3 419343
-0.001134 0.002284 0.119992 0.042255 0.141294 0.008135 -0.062500 0 0 0 0 0 0 3 420335
-0.001134 0.002284 0.119992 0.042251 0.141277 0.008136 -0.062500 0 0 0 0 0 0 3 421339
-0.001134 0.002284 0.119992 0.042262 0.141272 0.008130 -0.062500 0 0 0 0 0 0 3 422349
-0.001134 0.002284 0.119992 0.042251 0.141275 0.008135 -0.062500 0 0 0 0 0 0 3 423345
-0.001134 0.002284 0.119992 0.042258 0.141283 0.008143 -0.062500 0 0 0 0 0 0 3 424349
-0.001134 0.002284 0.119992 0.042259 0.141284 0.008123 -0.062500 0 0 0 0 0 0 3 425348
-0.001134 0.002284 0.119992 0.042251 0.141276 0.008135 -0.062500 0 0 0 0 0 0 3 426352
-0.001134 0.002284 0.119992 0.042250 0.141275 0.008136 -0.062500 0 0 0 0 0 0 3 427221
-0.001134 0.002284 0.119992 0.042250 0.141275 0.008136 -0.062500 0 0 0 0 0 0 3 428328
-0.001134 0.002284 0.119992 0.042269 0.141281 0.008136 -0.062500 0 0 0 0 0 0 3 429346
-0.001134 0.002284 0.119992 0.042252 0.141275 0.008136 -0.062500 0 0 0 0 0 0 3 430345
-0.001134 0.002284 0.119992 0.042247 0.141286 0.008129 -0.062500 0 0 0 0 0 0 3 431339
-0.001134 0.002284 0.119992 0.042250 0.141276 0.008135 -0.062500 0 0 0 0 0 0 3 432332
-0.001134 0.002284 0.119992 0.042269 0.141281 0.008136 -0.062500 0 0 0 0 0 0 3 433340
-0.001134 0.002284 0.119992 0.042252 0.141275 0.008136 -0.062500 0 0 0 0 0 0 3 434320
-0.001134 0.002284 0.119992 0.042250 0.141275 0.008136 -0.062500 0 0 0 0 0 0 3 435340
-0.001134 0.002284 0.119992 0.042262 0.141272 0.008130 -0.062500 0 0 0 0 0 0 3 436331
-0.001134 0.002284 0.119992 0.042251 0.141275 0.008135 -0.062500 0 0 0 0 0 0 3 437340
-0.001134 0.002284 0.119992 0.042255 0.141294 0.008136 -0.062500 0 0 0 0 0 0 3 438331
-0.001134 0.002284 0.119992 0.042251 0.141277 0.008136 -0.062500 0 0 0 0 0 0 3 439319
-0.001134 0.002284 0.119992 0.042262 0.141272 0.008130 -0.062500 0 0 0 0 0 0 3 440340
-0.001134 0.002284 0.119992 0.042251 0.141275 0.008135 -0.062500 0 0 0 0 0 0 3 441330
-0.001134 0.002284 0.119992 0.042258 0.141283 0.008143 -0.062500 0 0 0 0 0 0 3 442339
-0.001134 0.002284 0.119992 0.042259 0.141284 0.008123 -0.062500 0 0 0 0 0 0 3 443331
-0.001134 0.002284 0.119992 0.042251 0.141276 0.008135 -0.062500 0 0 0 0 0 0 3 444339
-0.001134 0.002284 0.119992 0.042250 0.141275 0.008136 -0.062500 0 0 0 0 0 0 3 445344
-0.001134 0.002284 0.119992 0.042250 0.141275 0.008136 -0.062500 0 0 0 0 0 0 3 446344
-0.001134 0.002284 0.119992 0.042269 0.141281 0.008136 -0.062500 0 0 0 0 0 0 3 447342
-0.001134 0.002284 0.119992 0.042252 0.141275 0.008136 -0.062500 0 0 0 0 0 0 3 448339
-0.001134 0.002284 0.119992 0.042247 0.141286 0.008129 -0.062500 0 0 0 0 0 0 3 449343
-0.001134 0.002284 0.119992 0.042250 0.141276 0.008135 -0.062500 0 0 0 0 0 0 3 450347
-0.001134 0.002284 0.119992 0.042269 0.141281 0.008136 -0.062500 0 0 0 0 0 0 3 451347
-0.001134 0.002284 0.119992 0.042252 0.141275 0.008136 -0.062500 0 0 0 0 0 0 3 452343
-0.001134 0.002284 0.119992 0.042250 0.141275 0.008136 -0.062500 0 0 0 0 0 0 3 453346
-0.001134 0.002284 0.119992 0.042262 0.141272 0.008130 -0.062500 0 0 0 0 0 0 3 454341
-0.001134 0.002284 0.119992 0.042251 0.141275 0.008135 -0.062500 0 0 0 0 0 0 3 455316
-0.001134 0.002284 0.119992 0.042255 0.141294 0.008136 -0.062500 0 0 0 0 0 0 3 456347
-0.001134 0.002284 0.119992 0.042251 0.141277 0.008136 -0.062500 0 0 0 0 0 0 3 457346
-0.001134 0.002284 0.119992 0.042262 0.141272 0.008130 -0.062500 0 0 0 0 0 0 3 458345
-0.001134 0.002284 0.119992 0.042251 0.141275 0.008135 -0.062500 0 0 0 0 0 0 3 459346
-0.001134 0.002284 0.119992 0.042250 0.141275 0.008136 -0.062500 0 0 0 0 0 0 3 460349
-0.001134 0.002284 0.119992 0.042266 0.141291 0.008129 -0.062500 0 0 0 0 0 0 3 461350
-0.001134 0.002284 0.119992 0.042252 0.141277 0.008135 -0.062500 0 0 0 0 0 0 3 462319
-0.001134 0.002284 0.119992 0.042250 0.141275 0.008136 -0.062500 0 0 0 0 0 0 3 463350
-0.001134 0.002284 0.119992 0.042250 0.141275 0.008136 -0.062500 0 0 0 0 0 0 3 464335
-0.001134 0.002284 0.119992 0.042269 0.141281 0.008136 -0.062500 0 0 0 0 0 0 3 465344
-0.001134 0.002284 0.119992 0.042252 0.141275 0.008136 -0.062500 0 0 0 0 0 0 3 466346
-0.001134 0.002284 0.119992 0.042247 0.141286 0.008129 -0.062500 0 0 0 0 0 0 3 467345
-0.001134 0.002284 0.119992 0.042261 0.141273 0.008129 -0.062500 0 0 0 0 0 0 3 468317
-0.001134 0.002284 0.119992 0.042259 0.141283 0.008142 -0.062500 0 0 0 0 0 0 3 469315
-0.001134 0.002284 0.119992 0.042251 0.141276 0.008137 -0.062500 0 0 0 0 0 0 3 470344
-0.001134 0.002284 0.119992 0.042250 0.141275 0.008136 -0.062500 0 0 0 0 0 0 3 471314
-0.001134 0.002284 0.119992 0.042262 0.141272 0.008130 -0.062500 0 0 0 0 0 0 3 472347
-0.001134 0.002284 0.119992 0.042248 0.141285 0.008128 -0.062500 0 0 0 0 0 0 3 473345
-0.001153 0.002289 0.120002 0.286236 0.081911 -0.132104 -0.062500 0 0 0 0 0 0 3 474347
-0.001162 0.002291 0.120005 0.188066 0.106732 -0.063590 -0.062500 0 0 0 0 0 0 3 475314
-0.001167 0.002292 0.120007 0.117328 0.123894 -0.028073 -0.062500 0 0 0 0 0 0 3 476345
-0.001169 0.002293 0.120007 0.079941 0.132709 -0.014585 -0.062500 0 0 0 0 0 0 3 477349
-0.001171 0.002293 0.120007 0.061092 0.137054 -0.009786 -0.062500 0 0 0 0 0 0 3 478316
-0.001171 0.002293 0.120007 0.051656 0.139186 -0.008107 -0.062500 0 0 0 0 0 0 3 479345
-0.001171 0.002293 0.120007 0.046952 0.140235 -0.007518 -0.062500 0 0 0 0 0 0 3 480346
-0.001172 0.002293 0.120007 0.044603 0.140756 -0.007313 -0.062500 0 0 0 0 0 0 3 481345
-0.001172 0.002293 0.120007 0.043426 0.141026 -0.007244 -0.062500 0 0 0 0 0 0 3 482346
-0.001172 0.002293 0.120007 0.042846 0.141150 -0.007229 -0.062500 0 0 0 0 0 0 3 483345
-0.001172 0.002293 0.120007 0.042549 0.141217 -0.007214 -0.062500 0 0 0 0 0 0 3 484346
-0.001172 0.002293 0.120007 0.042398 0.141242 -0.007215 -0.062500 0 0 0 0 0 0 3 485333
-0.001172 0.002293 0.120007 0.042326 0.141258 -0.007203 -0.062500 0 0 0 0 0 0 3 486341
-0.001172 0.002293 0.120007 0.042293 0.141275 -0.007216 -0.062500 0 0 0 0 0 0 3 487343
-0.001191 0.002298 0.120017 0.286374 0.081883 -0.147314 -0.062500 0 0 0 0 0 0 3 488346
-0.001200 0.002300 0.120021 0.188131 0.106709 -0.078853 -0.062500 0 0 0 0 0 0 3 489345
-0.001205 0.002301 0.120022 0.117360 0.123896 -0.043394 -0.062500 0 0 0 0 0 0 3 490345
-0.001207 0.002302 0.120022 0.079952 0.132697 -0.029907 -0.062500 0 0 0 0 0 0 3 491346
-0.001208 0.002302 0.120022 0.061084 0.137045 -0.025109 -0.062500 0 0 0 0 0 0 3 492333
-0.001209 0.002302 0.120023 0.051662 0.139184 -0.023434 -0.062500 0 0 0 0 0 0 3 493344
-0.001209 0.002302 0.120023 0.046956 0.140244 -0.022854 -0.062500 0 0 0 0 0 0 3 494342
-0.001209 0.002302 0.120023 0.044605 0.140766 -0.022652 -0.062500 0 0 0 0 0 0 3 495344
-0.001209 0.002302 0.120023 0.043431 0.141026 -0.022577 -0.062500 0 0 0 0 0 0 3 496315
-0.001228 0.002307 0.120033 0.287078 0.081716 -0.162521 -0.062500 0 0 0 0 0 0 3 497331
-0.001237 0.002309 0.120036 0.188473 0.106640 -0.094126 -0.062500 0 0 0 0 0 0 3 498337
-0.001242 0.002310 0.120037 0.117526 0.123859 -0.058693 -0.062500 0 0 0 0 0 0 3 499329
-0.001244 0.002311 0.120038 0.080027 0.132690 -0.045220 -0.062500 0 0 0 0 0 0 3 500333
-0.001245 0.002311 0.120038 0.061124 0.137037 -0.040432 -0.062500 0 0 0 0 0 0 3 501323
-0.001246 0.002311 0.120038 0.051681 0.139190 -0.038743 -0.062500 0 0 0 0 0 0 3 502333
-0.001246 0.002311 0.120038 0.046967 0.140233 -0.038163 -0.062500 0 0 0 0 0 0 3 503324
-0.001265 0.002316 0.120048 0.288965 0.081306 -0.177791 -0.062500 0 0 0 0 0 0 3 504332
-0.001275 0.002318 0.120051 0.189415 0.106426 -0.109412 -0.062500 0 0 0 0 0 0 3 505323
-0.001279 0.002319 0.120053 0.070605 0.110476 -0.073995 -0.062500 0 0 0 0 0 0 3 506333
-0.001282 0.002319 0.120053 0.032863 0.119363 -0.060517 -0.062500 0 0 0 0 0 0 3 507324
-0.001283 0.002320 0.120053 0.013859 0.123743 -0.055725 -0.062500 0 0 0 0 0 0 3 508332
-0.001283 0.002320 0.120053 0.004354 0.125891 -0.054054 -0.062500 0 0 0 0 0 0 3 509344
-0.001284 0.002320 0.120053 -0.000387 0.126959 -0.053465 -0.062500 0 0 0 0 0 0 3 510338
-0.001284 0.002320 0.120053 -0.002772 0.127479 -0.053257 -0.062500 0 0 0 0 0 0 3 511335
-0.001284 0.002320 0.120053 -0.003943 0.127746 -0.053196 -0.062500 0 0 0 0 0 0 3 512332
-0.001303 0.002325 0.120063 0.239949 0.068389 -0.192862 -0.062500 0 0 0 0 0 0 3 513337
-0.001312 0.002327 0.120067 0.141211 0.093338 -0.124616 -0.062500 0 0 0 0 0 0 3 514338
-0.001317 0.002328 0.120068 0.070181 0.110564 -0.089247 -0.062500 0 0 0 0 0 0 3 515500
-0.001319 0.002328 0.120068 0.032658 0.119399 -0.075798 -0.062500 0 0 0 0 0 0 3 516338
-0.001326 0.002346 0.120057 0.103764 -0.101372 0.083492 -0.062500 0 0 0 0 0 0 3 517376
-0.001329 0.002355 0.120054 0.067781 -0.008330 0.009793 -0.062500 0 0 0 0 0 0 3 518338
-0.001330 0.002360 0.120052 0.043215 0.059530 -0.028750 -0.062500 0 0 0 0 0 0 3 519335
-0.001350 0.002367 0.120062 0.274733 0.036341 -0.182966 -0.062500 0 0 0 0 0 0 3 520335
-0.001360 0.002370 0.120065 0.169520 0.079758 -0.120056 -0.062500 0 0 0 0 0 0 3 521317
-0.001365 0.002372 0.120066 0.095224 0.106288 -0.086573 -0.062500 0 0 0 0 0 0 3 522316
-0.001367 0.002373 0.120067 0.056048 0.119789 -0.073787 -0.062500 0 0 0 0 0 0 3 523316
-0.001368 0.002373 0.120067 0.036311 0.126478 -0.069226 -0.062500 0 0 0 0 0 0 3 524336
-0.001369 0.002373 0.120067 0.026446 0.129789 -0.067645 -0.062500 0 0 0 0 0 0 3 525316
-0.001369 0.002373 0.120067 0.021517 0.131436 -0.067080 -0.062500 0 0 0 0 0 0 3 526335
-0.001369 0.002373 0.120067 0.019061 0.132251 -0.066884 -0.062500 0 0 0 0 0 0 3 527342
-0.001370 0.002373 0.120067 0.017842 0.132649 -0.066823 -0.062500 0 0 0 0 0 0 3 528321
-0.001388 0.002378 0.120077 0.261969 0.073304 -0.206159 -0.062500 0 0 0 0 0 0 3 529337
-0.001398 0.002380 0.120080 0.163072 0.098332 -0.138074 -0.062500 0 0 0 0 0 0 3 530333
-0.001402 0.002381 0.120081 0.091971 0.115591 -0.102792 -0.062500 0 0 0 0 0 0 3 531332
-0.001405 0.002382 0.120082 0.054420 0.124455 -0.089371 -0.062500 0 0 0 0 0 0 3 532335
-0.001406 0.002382 0.120082 0.035497 0.128819 -0.084597 -0.062500 0 0 0 0 0 0 3 533331
-0.001412 0.002400 0.120071 0.094218 -0.099103 0.071810 -0.062500 0 0 0 0 0 0 3 534333
-0.001415 0.002409 0.120067 0.063042 -0.007206 -0.003082 -0.062500 0 0 0 0 0 0 3 535331
-0.001416 0.002413 0.120066 0.040874 0.060083 -0.042080 -0.062500 0 0 0 0 0 0 3 536334
-0.001436 0.002420 0.120075 0.273834 0.036529 -0.196107 -0.062500 0 0 0 0 0 0 3 537332
-0.001446 0.002424 0.120079 0.169053 0.079862 -0.133419 -0.062500 0 0 0 0 0 0 3 538333
-0.001450 0.002425 0.120080 0.094976 0.106343 -0.100057 -0.062500 0 0 0 0 0 0 3 539331
-0.001453 0.002426 0.120080 0.055920 0.119816 -0.087296 -0.062500 0 0 0 0 0 0 3 540334
-0.001454 0.002427 0.120080 0.036240 0.126491 -0.082751 -0.062500 0 0 0 0 0 0 3 541315
-0.001455 0.002427 0.120080 0.026421 0.129791 -0.081167 -0.062500 0 0 0 0 0 0 3 542335
-0.001460 0.002445 0.120069 0.089600 -0.098486 0.074311 -0.062500 0 0 0 0 0 0 3 543315
-0.001463 0.002454 0.120065 0.060766 -0.006922 -0.001050 -0.062500 0 0 0 0 0 0 3 544333
-0.001483 0.002463 0.120074 0.284771 0.000565 -0.179214 -0.062500 0 0 0 0 0 0 3 545330
-0.001493 0.002467 0.120077 0.133353 0.041063 -0.126241 -0.062500 0 0 0 0 0 0 3 546333
-0.001498 0.002469 0.120078 0.056494 0.076633 -0.096387 -0.062500 0 0 0 0 0 0 3 547333
-0.001501 0.002470 0.120078 0.016030 0.094702 -0.084882 -0.062500 0 0 0 0 0 0 3 548335
-0.001507 0.002489 0.120067 0.063658 -0.126104 0.074335 -0.062500 0 0 0 0 0 0 3 549317
-0.001511 0.002498 0.120064 0.027152 -0.030968 0.000135 -0.062500 0 0 0 0 0 0 3 550325
-0.001525 0.002488 0.120052 0.171312 0.220303 0.104460 -0.062500 0 0 0 0 0 0 3 551337
-0.001552 0.002488 0.120058 0.336385 0.123305 -0.118868 -0.062500 0 0 0 0 0 0 3 552348
-0.001565 0.002488 0.120060 0.181705 0.114312 -0.092606 -0.062500 0 0 0 0 0 0 3 553342
-0.001577 0.002506 0.120050 0.148854 -0.116368 0.082061 -0.062500 0 0 0 0 0 0 3 554343
-0.001583 0.002515 0.120046 0.069970 -0.026050 0.014145 -0.062500 0 0 0 0 0 0 3 555340
-0.001586 0.002519 0.120045 0.023718 0.040424 -0.022374 -0.062500 0 0 0 0 0 0 3 556319
-0.001587 0.002522 0.120044 -0.000272 0.076063 -0.036373 -0.062500 0 0 0 0 0 0 3 557313
-0.001588 0.002523 0.120044 -0.012427 0.094231 -0.041372 -0.062500 0 0 0 0 0 0 3 558343
-0.001607 0.002528 0.120054 0.226756 0.043630 -0.181610 -0.062500 0 0 0 0 0 0 3 559342
-0.001622 0.002548 0.120046 0.192627 -0.156265 0.040794 -0.062500 0 0 0 0 0 0 3 560344
-0.001629 0.002558 0.120044 0.113833 -0.037619 -0.000121 -0.062500 0 0 0 0 0 0 3 561342
-0.001633 0.002563 0.120043 0.055821 0.038993 -0.026225 -0.062500 0 0 0 0 0 0 3 562336
-0.001648 0.002552 0.120032 0.174562 0.253469 0.106733 -0.062500 0 0 0 0 0 0 3 563335
-0.001679 0.002569 0.120027 0.426025 -0.080760 0.050409 -0.062500 0 0 0 0 0 0 3 564323
-0.001695 0.002577 0.120026 0.244241 -0.007617 0.004568 -0.062500 0 0 0 0 0 0 3 565330
-0.001703 0.002581 0.120025 0.088154 0.027826 -0.014107 -0.062500 0 0 0 0 0 0 3 566321
-0.001707 0.002583 0.120025 0.024584 0.061121 -0.020908 -0.062500 0 0 0 0 0 0 3 567330
-0.001728 0.002589 0.120034 0.238033 0.018264 -0.161328 -0.062500 0 0 0 0 0 0 3 568322
-0.001744 0.002609 0.120027 0.190533 -0.177404 0.060920 -0.062500 0 0 0 0 0 0 3 569330
-0.001752 0.002619 0.120024 0.085208 -0.065420 0.019669 -0.062500 0 0 0 0 0 0 3 570330
-0.001768 0.002611 0.120013 0.192583 0.194419 0.136783 -0.062500 0 0 0 0 0 0 3 571322
-0.001777 0.002606 0.120009 0.094385 0.161329 0.056523 -0.062500 0 0 0 0 0 0 3 572335
-0.001800 0.002609 0.120017 0.275190 0.069579 -0.121286 -0.062500 0 0 0 0 0 0 3 573327
-0.001817 0.002628 0.120009 0.209312 -0.151663 0.086674 -0.062500 0 0 0 0 0 0 3 574336
-0.001825 0.002637 0.120006 0.094696 -0.052616 0.040194 -0.062500 0 0 0 0 0 0 3 575341
-0.001830 0.002642 0.120005 0.028711 0.018506 0.012095 -0.062500 0 0 0 0 0 0 3 576340
-0.001856 0.002666 0.120004 0.308069 -0.232537 0.019481 -0.062500 0 0 0 0 0 0 3 577334
-0.001869 0.002679 0.120003 0.165693 -0.097783 0.006749 -0.062500 0 0 0 0 0 0 3 578348
-0.001888 0.002671 0.119993 0.234631 0.177964 0.144156 -0.062500 0 0 0 0 0 0 3 579322
-0.001917 0.002672 0.119999 0.342171 0.061549 -0.065449 -0.062500 0 0 0 0 0 0 3 580334
-0.001932 0.002672 0.120001 0.167315 0.058949 -0.035515 -0.062500 0 0 0 0 0 0 3 581340
-0.001944 0.002690 0.119991 0.123805 -0.167829 0.141200 -0.062500 0 0 0 0 0 0 3 582325
-0.001950 0.002699 0.119987 0.040322 -0.076327 0.073259 -0.062500 0 0 0 0 0 0 3 583342
-0.001972 0.002708 0.119996 0.237877 -0.069246 -0.100458 -0.062500 0 0 0 0 0 0 3 584338
-0.001983 0.002712 0.119999 0.113207 -0.008099 -0.047524 -0.062500 0 0 0 0 0 0 3 585345
-0.001989 0.002715 0.120000 0.029082 0.027556 -0.017840 -0.062500 0 0 0 0 0 0 3 586341
-0.002028 0.002724 0.119988 0.466914 -0.060979 0.156583 -0.062500 0 0 0 0 0 0 3 587342
-0.002048 0.002729 0.119984 0.253218 -0.010821 0.081379 -0.062500 0 0 0 0 0 0 3 588343
-0.002059 0.002731 0.119983 0.102355 0.024630 0.041468 -0.062500 0 0 0 0 0 0 3 589342
-0.002088 0.002754 0.119981 0.335878 -0.245036 0.045871 -0.062500 0 0 0 0 0 0 3 590341
-0.002102 0.002766 0.119980 0.181967 -0.104322 0.030983 -0.062500 0 0 0 0 0 0 3 591346
-0.002129 0.002777 0.119990 0.303868 -0.106550 -0.112486 -0.062500 0 0 0 0 0 0 3 592350
-0.002142 0.002782 0.119993 0.145663 -0.034262 -0.048414 -0.062500 0 0 0 0 0 0 3 593345
-0.002153 0.002802 0.119983 0.111722 -0.221687 0.141827 -0.062500 0 0 0 0 0 0 3 594344
-0.002178 0.002817 0.119989 0.280325 -0.170976 -0.058036 -0.062500 0 0 0 0 0 0 3 595341
-0.002191 0.002824 0.119992 0.134716 -0.068996 -0.026558 -0.062500 0 0 0 0 0 0 3 596313
-0.002202 0.002845 0.119981 0.106366 -0.239331 0.151205 -0.062500 0 0 0 0 0 0 3 597342
-0.002227 0.002861 0.119987 0.277866 -0.179939 -0.053045 -0.062500 0 0 0 0 0 0 3 598342
-0.002239 0.002868 0.119989 0.133506 -0.073513 -0.023310 -0.062500 0 0 0 0 0 0 3 599341
-0.002264 0.002877 0.120000 0.285668 -0.073329 -0.138917 -0.062500 0 0 0 0 0 0 3 600341
-0.002282 0.002898 0.119992 0.203254 -0.245558 0.092552 -0.062500 0 0 0 0 0 0 3 601341
-0.002291 0.002909 0.119990 0.081332 -0.122938 0.053364 -0.062500 0 0 0 0 0 0 3 602342
-0.002314 0.002919 0.119998 0.258798 -0.100396 -0.108062 -0.062500 0 0 0 0 0 0 3 603340
-0.002331 0.002942 0.119990 0.189822 -0.259388 0.105262 -0.062500 0 0 0 0 0 0 3 604342
-0.002358 0.002958 0.119997 0.320721 -0.216640 -0.076200 -0.062500 0 0 0 0 0 0 3 605330
-0.002385 0.002952 0.119989 0.322315 0.077343 0.105857 -0.062500 0 0 0 0 0 0 3 606341
-0.002422 0.002971 0.119985 0.464626 -0.222413 0.081048 -0.062500 0 0 0 0 0 0 3 607340
-0.002441 0.002981 0.119983 0.234408 -0.121009 0.043184 -0.062500 0 0 0 0 0 0 3 608342
-0.002451 0.002985 0.119983 0.089421 -0.049044 0.026925 -0.062500 0 0 0 0 0 0 3 609340
-0.002480 0.003010 0.119981 0.327890 -0.298729 0.043305 -0.062500 0 0 0 0 0 0 3 610340
-0.002494 0.003022 0.119980 0.164271 -0.164005 0.030431 -0.062500 0 0 0 0 0 0 3 611344
-0.002506 0.003046 0.119969 0.120600 -0.298354 0.181613 -0.062500 0 0 0 0 0 0 3 612342
-0.002532 0.003063 0.119974 0.285007 -0.219762 -0.032537 -0.062500 0 0 0 0 0 0 3 613342
-0.002544 0.003071 0.119976 0.136029 -0.103159 -0.007499 -0.062500 0 0 0 0 0 0 3 614341
-0.002575 0.003097 0.119975 0.357025 -0.346836 0.034204 -0.062500 0 0 0 0 0 0 3 615331
-0.002590 0.003110 0.119975 0.180901 -0.198490 0.030560 -0.062500 0 0 0 0 0 0 3 616417
-0.002617 0.003121 0.119984 0.312117 -0.158793 -0.107188 -0.062500 0 0 0 0 0 0 3 617415
-0.002635 0.003144 0.119976 0.216908 -0.308018 0.115203 -0.062500 0 0 0 0 0 0 3 618415
-0.002644 0.003156 0.119974 0.089130 -0.174476 0.071767 -0.062500 0 0 0 0 0 0 3 619408
-0.002673 0.003184 0.119971 0.330905 -0.374117 0.068375 -0.062500 0 0 0 0 0 0 3 620417
-0.002688 0.003198 0.119970 0.165650 -0.209222 0.046199 -0.062500 0 0 0 0 0 0 3 621384
-0.002714 0.003210 0.119979 0.303686 -0.162707 -0.097867 -0.062500 0 0 0 0 0 0 3 622384
-0.002732 0.003233 0.119971 0.211382 -0.308040 0.122280 -0.062500 0 0 0 0 0 0 3 623384
-0.002760 0.003249 0.119978 0.333511 -0.233444 -0.056151 -0.062500 0 0 0 0 0 0 3 624411
-0.002775 0.003257 0.119980 0.167554 -0.134399 -0.018456 -0.062500 0 0 0 0 0 0 3 625384
-0.002787 0.003279 0.119970 0.124744 -0.297001 0.163141 -0.062500 0 0 0 0 0 0 3 626386
-0.002825 0.003280 0.119965 0.459140 -0.053364 0.105199 -0.062500 0 0 0 0 0 0 3 627382
-0.002844 0.003281 0.119964 0.245284 -0.019930 0.063375 -0.062500 0 0 0 0 0 0 3 628409
-0.002878 0.003304 0.119961 0.414397 -0.299279 0.071744 -0.062500 0 0 0 0 0 0 3 629414
-0.002895 0.003315 0.119961 0.212135 -0.180967 0.053513 -0.062500 0 0 0 0 0 0 3 630392
-0.002922 0.003325 0.119970 0.330724 -0.156547 -0.088375 -0.062500 0 0 0 0 0 0 3 631406
-0.002941 0.003348 0.119962 0.227805 -0.312401 0.132340 -0.062500 0 0 0 0 0 0 3 632411
-0.002970 0.003364 0.119968 0.345554 -0.243657 -0.045545 -0.062500 0 0 0 0 0 0 3 633406
-0.002984 0.003372 0.119971 0.175561 -0.141395 -0.008417 -0.062500 0 0 0 0 0 0 3 634390
-0.003015 0.003398 0.119970 0.379943 -0.365785 0.040515 -0.062500 0 0 0 0 0 0 3 635406
-0.003031 0.003411 0.119969 0.196870 -0.220442 0.036841 -0.062500 0 0 0 0 0 0 3 636391
-0.003044 0.003435 0.119958 0.142596 -0.347684 0.192592 -0.062500 0 0 0 0 0 0 3 637407
-0.003069 0.003452 0.119963 0.304201 -0.267302 -0.019052 -0.062500 0 0 0 0 0 0 3 638392
-0.003082 0.003460 0.119965 0.152176 -0.149244 0.004763 -0.062500 0 0 0 0 0 0 3 639406
-0.003113 0.003486 0.119964 0.368282 -0.370344 0.049697 -0.062500 0 0 0 0 0 0 3 640392
-0.003128 0.003499 0.119963 0.191218 -0.222034 0.043966 -0.062500 0 0 0 0 0 0 3 641408
-0.003155 0.003511 0.119973 0.323311 -0.182825 -0.092595 -0.062500 0 0 0 0 0 0 3 642392
-0.003173 0.003534 0.119964 0.226159 -0.330523 0.129856 -0.062500 0 0 0 0 0 0 3 643406
-0.003202 0.003550 0.119971 0.351089 -0.264928 -0.047088 -0.062500 0 0 0 0 0 0 3 644334
-0.003216 0.003558 0.119973 0.177185 -0.151041 -0.010575 -0.062500 0 0 0 0 0 0 3 645324
-0.003228 0.003579 0.119963 0.132906 -0.313172 0.171728 -0.062500 0 0 0 0 0 0 3 646333
-0.003253 0.003595 0.119968 0.301277 -0.253055 -0.029167 -0.062500 0 0 0 0 0 0 3 647323
-0.003271 0.003620 0.119959 0.217598 -0.370325 0.157783 -0.062500 0 0 0 0 0 0 3 648333
-0.003299 0.003637 0.119965 0.345800 -0.281719 -0.032704 -0.062500 0 0 0 0 0 0 3 649323
-0.003313 0.003646 0.119967 0.174605 -0.159072 -0.001447 -0.062500 0 0 0 0 0 0 3 650334
-0.003344 0.003672 0.119966 0.381287 -0.377564 0.047816 -0.062500 0 0 0 0 0 0 3 651324
-0.003360 0.003685 0.119965 0.199314 -0.228340 0.042156 -0.062500 0 0 0 0 0 0 3 652341
-0.003387 0.003697 0.119975 0.329569 -0.188908 -0.093542 -0.062500 0 0 0 0 0 0 3 653338
-0.003406 0.003720 0.119966 0.230361 -0.340283 0.129081 -0.062500 0 0 0 0 0 0 3 654330
-0.003434 0.003736 0.119973 0.352252 -0.268658 -0.047470 -0.062500 0 0 0 0 0 0 3 655345
-0.003448 0.003744 0.119975 0.177695 -0.154720 -0.011749 -0.062500 0 0 0 0 0 0 3 656327
-0.003460 0.003765 0.119964 0.132708 -0.316250 0.170930 -0.062500 0 0 0 0 0 0 3 657330
-0.003486 0.003781 0.119970 0.301858 -0.256661 -0.029442 -0.062500 0 0 0 0 0 0 3 658331
-0.003498 0.003788 0.119972 0.152462 -0.148850 -0.003217 -0.062500 0 0 0 0 0 0 3 659345
-0.003529 0.003814 0.119970 0.370397 -0.374501 0.045499 -0.062500 0 0 0 0 0 0 3 660346
-0.003544 0.003827 0.119970 0.193890 -0.229108 0.038529 -0.062500 0 0 0 0 0 0 3 661346
-0.003576 0.003856 0.119968 0.394995 -0.418842 0.063950 -0.062500 0 0 0 0 0 0 3 662311
-0.003592 0.003870 0.119967 0.207809 -0.252553 0.047350 -0.062500 0 0 0 0 0 0 3 663338
-0.003600 0.003877 0.119966 0.085270 -0.143159 0.038843 -0.062500 0 0 0 0 0 0 3 664339
-0.003629 0.003903 0.119964 0.333978 -0.376782 0.066401 -0.062500 0 0 0 0 0 0 3 665338
-0.003643 0.003916 0.119963 0.175760 -0.233497 0.050387 -0.062500 0 0 0 0 0 0 3 666339
-0.003669 0.003927 0.119972 0.318689 -0.197236 -0.087972 -0.062500 0 0 0 0 0 0 3 667340
-0.003687 0.003950 0.119964 0.224572 -0.344563 0.133559 -0.062500 0 0 0 0 0 0 3 668339
-0.003716 0.003966 0.119970 0.350317 -0.274205 -0.042968 -0.062500 0 0 0 0 0 0 3 669347
-0.003730 0.003974 0.119972 0.176825 -0.160599 -0.008377 -0.062500 0 0 0 0 0 0 3 670343
-0.003742 0.003995 0.119962 0.131890 -0.321604 0.174704 -0.062500 0 0 0 0 0 0 3 671312
-0.003767 0.004011 0.119967 0.302422 -0.262757 -0.025017 -0.062500 0 0 0 0 0 0 3 672314
-0.003780 0.004018 0.119969 0.152869 -0.155022 0.000278 -0.062500 0 0 0 0 0 0 3 673336
-0.003791 0.004039 0.119958 0.119854 -0.318739 0.180194 -0.062500 0 0 0 0 0 0 3 674339
-0.003816 0.004055 0.119964 0.301255 -0.262717 -0.020567 -0.062500 0 0 0 0 0 0 3 675338
-0.003829 0.004062 0.119966 0.154613 -0.155672 0.004166 -0.062500 0 0 0 0 0 0 3 676340
-0.003859 0.004088 0.119964 0.370273 -0.386288 0.054745 -0.062500 0 0 0 0 0 0 3 677338
-0.003875 0.004101 0.119963 0.194348 -0.241366 0.046332 -0.062500 0 0 0 0 0 0 3 678339
-0.003882 0.004108 0.119963 0.077580 -0.142960 0.040638 -0.062500 0 0 0 0 0 0 3 679311
-0.003910 0.004133 0.119961 0.332043 -0.377189 0.071289 -0.062500 0 0 0 0 0 0 3 680311
-0.003924 0.004146 0.119960 0.175215 -0.236934 0.054615 -0.062500 0 0 0 0 0 0 3 681338
-0.003931 0.004152 0.119959 0.068071 -0.140828 0.045910 -0.062500 0 0 0 0 0 0 3 682309
-0.003959 0.004177 0.119957 0.327354 -0.376038 0.075886 -0.062500 0 0 0 0 0 0 3 683339
-0.003973 0.004190 0.119956 0.172893 -0.236372 0.058646 -0.062500 0 0 0 0 0 0 3 684310
-0.003980 0.004196 0.119956 0.066910 -0.140547 0.049730 -0.062500 0 0 0 0 0 0 3 685339
-0.003989 0.004216 0.119944 0.075170 -0.314131 0.208618 -0.062500 0 0 0 0 0 0 3 686340
-0.004012 0.004232 0.119949 0.275208 -0.262695 -0.000100 -0.062500 0 0 0 0 0 0 3 687337
-0.004024 0.004239 0.119951 0.139688 -0.158281 0.020934 -0.062500 0 0 0 0 0 0 3 688340
-0.004035 0.004260 0.119940 0.119100 -0.321873 0.200095 -0.062500 0 0 0 0 0 0 3 689338
-0.004060 0.004275 0.119945 0.295838 -0.271703 -0.000515 -0.062500 0 0 0 0 0 0 3 690337
-0.004072 0.004283 0.119947 0.150694 -0.165082 0.023267 -0.062500 0 0 0 0 0 0 3 691338
-0.004084 0.004304 0.119936 0.119319 -0.328510 0.203519 -0.062500 0 0 0 0 0 0 3 692339
-0.004109 0.004319 0.119941 0.298317 -0.272183 0.003388 -0.062500 0 0 0 0 0 0 3 693326
-0.004126 0.004344 0.119932 0.215951 -0.389143 0.189921 -0.062500 0 0 0 0 0 0 3 694336
-0.004135 0.004357 0.119928 0.096769 -0.241189 0.128422 -0.062500 0 0 0 0 0 0 3 695330
-0.004139 0.004363 0.119927 0.028011 -0.145397 0.094173 -0.062500 0 0 0 0 0 0 3 696341
-0.004161 0.004371 0.119936 0.244278 -0.156714 -0.046983 -0.062500 0 0 0 0 0 0 3 697337
-0.004177 0.004392 0.119927 0.187243 -0.328163 0.173511 -0.062500 0 0 0 0 0 0 3 698337
-0.004185 0.004403 0.119924 0.082013 -0.210196 0.125040 -0.062500 0 0 0 0 0 0 3 699336
-0.004189 0.004408 0.119923 0.020515 -0.129772 0.095503 -0.062500 0 0 0 0 0 0 3 700339
-0.004215 0.004433 0.119920 0.304475 -0.372436 0.119337 -0.062500 0 0 0 0 0 0 3 701338
-0.004228 0.004445 0.119919 0.162333 -0.236989 0.098083 -0.062500 0 0 0 0 0 0 3 702337
-0.004235 0.004451 0.119919 0.062412 -0.143236 0.087590 -0.062500 0 0 0 0 0 0 3 703339
-0.004257 0.004459 0.119928 0.256609 -0.162971 -0.043897 -0.062500 0 0 0 0 0 0 3 704338
-0.004274 0.004480 0.119919 0.196103 -0.328462 0.180031 -0.062500 0 0 0 0 0 0 3 705324
-0.004282 0.004491 0.119916 0.086639 -0.210954 0.132495 -0.062500 0 0 0 0 0 0 3 706322
-0.004305 0.004501 0.119924 0.275449 -0.192747 -0.024037 -0.062500 0 0 0 0 0 0 3 707331
-0.004322 0.004523 0.119915 0.203034 -0.346745 0.189890 -0.062500 0 0 0 0 0 0 3 708337
-0.004330 0.004534 0.119912 0.090226 -0.220210 0.138578 -0.062500 0 0 0 0 0 0 3 709346
-0.004335 0.004540 0.119911 0.024885 -0.135455 0.107974 -0.062500 0 0 0 0 0 0 3 710336
-0.004356 0.004547 0.119920 0.243387 -0.152527 -0.031046 -0.062500 0 0 0 0 0 0 3 711335
-0.004367 0.004551 0.119923 0.123046 -0.102983 0.026442 -0.062500 0 0 0 0 0 0 3 712347
-0.004377 0.004570 0.119912 0.104718 -0.296677 0.220778 -0.062500 0 0 0 0 0 0 3 713335
-0.004402 0.004585 0.119918 0.291953 -0.257074 0.026188 -0.062500 0 0 0 0 0 0 3 714346
-0.004414 0.004592 0.119920 0.148941 -0.158341 0.050656 -0.062500 0 0 0 0 0 0 3 715335
-0.004420 0.004595 0.119920 0.054528 -0.101802 0.068380 -0.062500 0 0 0 0 0 0 3 716330
-0.004447 0.004619 0.119918 0.321588 -0.358075 0.112626 -0.062500 0 0 0 0 0 0 3 717321
-0.004461 0.004631 0.119917 0.170991 -0.230257 0.097319 -0.062500 0 0 0 0 0 0 3 718330
-0.004468 0.004637 0.119917 0.066905 -0.140470 0.088754 -0.062500 0 0 0 0 0 0 3 719321
-0.004491 0.004644 0.119926 0.260207 -0.161827 -0.041050 -0.062500 0 0 0 0 0 0 3 720331
-0.004507 0.004665 0.119917 0.192458 -0.333799 0.183296 -0.062500 0 0 0 0 0 0 3 721339
-0.004515 0.004676 0.119914 0.082622 -0.217075 0.135290 -0.062500 0 0 0 0 0 0 3 722319
-0.004520 0.004681 0.119913 0.022235 -0.127777 0.105781 -0.062500 0 0 0 0 0 0 3 723333
-0.004541 0.004689 0.119922 0.242025 -0.147486 -0.032065 -0.062500 0 0 0 0 0 0 3 724342
-0.004552 0.004692 0.119925 0.121756 -0.099115 0.025136 -0.062500 0 0 0 0 0 0 3 725315
-0.004562 0.004711 0.119914 0.103191 -0.292948 0.219856 -0.062500 0 0 0 0 0 0 3 726322
-0.004587 0.004726 0.119919 0.291214 -0.254042 0.025798 -0.062500 0 0 0 0 0 0 3 727343
-0.004599 0.004733 0.119921 0.148025 -0.155493 0.049683 -0.062500 0 0 0 0 0 0 3 728343
-0.004605 0.004736 0.119922 0.053500 -0.099035 0.067130 -0.062500 0 0 0 0 0 0 3 729322
-0.004628 0.004743 0.119931 0.257517 -0.132554 -0.051743 -0.062500 0 0 0 0 0 0 3 730340
-0.004639 0.004746 0.119934 0.129323 -0.091454 0.012014 -0.062500 0 0 0 0 0 0 3 731338
-0.004649 0.004764 0.119923 0.106755 -0.288901 0.209227 -0.062500 0 0 0 0 0 0 3 732338
-0.004674 0.004779 0.119929 0.293266 -0.252067 0.016253 -0.062500 0 0 0 0 0 0 3 733308
-0.004686 0.004786 0.119931 0.145677 -0.160944 0.040173 -0.062500 0 0 0 0 0 0 3 734338
-0.004692 0.004789 0.119931 0.050632 -0.104983 0.057599 -0.062500 0 0 0 0 0 0 3 735335
-0.004695 0.004791 0.119931 0.001081 -0.076536 0.064598 -0.062500 0 0 0 0 0 0 3 736338
-0.004716 0.004797 0.119940 0.229783 -0.124630 -0.058361 -0.062500 0 0 0 0 0 0 3 737337
-0.004727 0.004799 0.119944 0.113767 -0.090733 0.003528 -0.062500 0 0 0 0 0 0 3 738344
-0.004732 0.004801 0.119945 0.034148 -0.069256 0.035657 -0.062500 0 0 0 0 0 0 3 739310
-0.004759 0.004823 0.119942 0.309367 -0.343167 0.087241 -0.062500 0 0 0 0 0 0 3 740343
-0.004772 0.004834 0.119941 0.162690 -0.224656 0.072718 -0.062500 0 0 0 0 0 0 3 741337
-0.004779 0.004840 0.119941 0.060525 -0.139561 0.064266 -0.062500 0 0 0 0 0 0 3 742335
-0.004782 0.004843 0.119941 0.006410 -0.094309 0.060934 -0.062500 0 0 0 0 0 0 3 743335
-0.004804 0.004849 0.119950 0.232793 -0.133678 -0.065397 -0.062500 0 0 0 0 0 0 3 744337
-0.004814 0.004852 0.119953 0.115309 -0.095298 -0.005017 -0.062500 0 0 0 0 0 0 3 745338
-0.004819 0.004854 0.119954 0.034927 -0.071548 0.026557 -0.062500 0 0 0 0 0 0 3 746336
-0.004841 0.004859 0.119963 0.246983 -0.122007 -0.086351 -0.062500 0 0 0 0 0 0 3 747337
-0.004852 0.004862 0.119967 0.122289 -0.089339 -0.021266 -0.062500 0 0 0 0 0 0 3 748309
-0.004858 0.004863 0.119968 0.038365 -0.068520 0.011938 -0.062500 0 0 0 0 0 0 3 749337
-0.004860 0.004863 0.119968 -0.005245 -0.058134 0.024589 -0.062500 0 0 0 0 0 0 3 750335
-0.004862 0.004864 0.119968 -0.027014 -0.053101 0.029127 -0.062500 0 0 0 0 0 0 3 751337
-0.004887 0.004886 0.119966 0.279072 -0.335233 0.070840 -0.062500 0 0 0 0 0 0 3 752339
-0.004899 0.004897 0.119965 0.147228 -0.214702 0.052076 -0.062500 0 0 0 0 0 0 3 753335
-0.004905 0.004902 0.119964 0.052627 -0.131561 0.042068 -0.062500 0 0 0 0 0 0 3 754339
-0.004909 0.004905 0.119964 0.002260 -0.087268 0.038194 -0.062500 0 0 0 0 0 0 3 755306
-0.004910 0.004907 0.119964 -0.023302 -0.064795 0.036789 -0.062500 0 0 0 0 0 0 3 756337
-0.004943 0.004898 0.119963 0.383257 0.067332 0.056123 -0.062500 0 0 0 0 0 0 3 757336
-0.004960 0.004894 0.119962 0.209433 0.024305 0.046471 -0.062500 0 0 0 0 0 0 3 758336
-0.004968 0.004892 0.119962 0.084203 -0.022441 0.041351 -0.062500 0 0 0 0 0 0 3 759337
-0.004972 0.004890 0.119962 0.017888 -0.039530 0.039353 -0.062500 0 0 0 0 0 0 3 760337
-0.004994 0.004895 0.119971 0.239006 -0.096009 -0.085763 -0.062500 0 0 0 0 0 0 3 761310
-0.005004 0.004897 0.119974 0.118179 -0.073400 -0.025583 -0.062500 0 0 0 0 0 0 3 762331
-0.005010 0.004898 0.119975 0.036091 -0.057552 0.005846 -0.062500 0 0 0 0 0 0 3 763328
-0.005012 0.004898 0.119975 -0.006573 -0.049603 0.017893 -0.062500 0 0 0 0 0 0 3 764330
-0.005018 0.004915 0.119964 0.034744 -0.267872 0.187332 -0.062500 0 0 0 0 0 0 3 765336
-0.005022 0.004924 0.119959 0.002192 -0.179750 0.108784 -0.062500 0 0 0 0 0 0 3 766336
-0.005023 0.004929 0.119958 -0.021393 -0.114344 0.067422 -0.062500 0 0 0 0 0 0 3 767335
-0.005044 0.004936 0.119966 0.219816 -0.141369 -0.072629 -0.062500 0 0 0 0 0 0 3 768337
-0.005054 0.004939 0.119969 0.108748 -0.096241 -0.018025 -0.062500 0 0 0 0 0 0 3 769337
-0.005059 0.004941 0.119970 0.031436 -0.069013 0.011435 -0.062500 0 0 0 0 0 0 3 770334
-0.005061 0.004942 0.119971 -0.008891 -0.055360 0.022780 -0.062500 0 0 0 0 0 0 3 771337
-0.005063 0.004942 0.119971 -0.029049 -0.048675 0.026861 -0.062500 0 0 0 0 0 0 3 772336
-0.005063 0.004942 0.119971 -0.039065 -0.045391 0.028305 -0.062500 0 0 0 0 0 0 3 773335
-0.005064 0.004942 0.119971 -0.044047 -0.043776 0.028807 -0.062500 0 0 0 0 0 0 3 774328
-0.005076 0.004928 0.119961 0.118451 0.140200 0.173633 -0.062500 0 0 0 0 0 0 3 775320
-0.005103 0.004926 0.119966 0.308502 0.002543 -0.020409 -0.062500 0 0 0 0 0 0 3 776329
-0.005116 0.004925 0.119968 0.156160 -0.030560 0.003140 -0.062500 0 0 0 0 0 0 3 777319
-0.005122 0.004925 0.119968 0.055896 -0.039935 0.020487 -0.062500 0 0 0 0 0 0 3 778326
-0.005125 0.004924 0.119969 0.003703 -0.044531 0.027459 -0.062500 0 0 0 0 0 0 3 779330
-0.005127 0.004924 0.119969 -0.022504 -0.046917 0.030000 -0.062500 0 0 0 0 0 0 3 780320
-0.005133 0.004941 0.119957 0.026918 -0.270114 0.196172 -0.062500 0 0 0 0 0 0 3 781328
-0.005136 0.004950 0.119953 -0.001438 -0.184517 0.116335 -0.062500 0 0 0 0 0 0 3 782321
-0.005137 0.004954 0.119951 -0.022961 -0.120361 0.074513 -0.062500 0 0 0 0 0 0 3 783329
-0.005138 0.004956 0.119951 -0.035171 -0.085553 0.058467 -0.062500 0 0 0 0 0 0 3 784319
-0.005138 0.004958 0.119951 -0.041695 -0.067666 0.052695 -0.062500 0 0 0 0 0 0 3 785328
-0.005139 0.004958 0.119950 -0.045074 -0.058603 0.050660 -0.062500 0 0 0 0 0 0 3 786335
-0.005139 0.004958 0.119950 -0.046814 -0.054027 0.049945 -0.062500 0 0 0 0 0 0 3 787329
-0.005139 0.004959 0.119950 -0.047696 -0.051740 0.049691 -0.062500 0 0 0 0 0 0 3 788327
-0.005158 0.004963 0.119959 0.206555 -0.113072 -0.074121 -0.062500 0 0 0 0 0 0 3 789332
-0.005168 0.004966 0.119962 0.102110 -0.085542 -0.014066 -0.062500 0 0 0 0 0 0 3 790318
-0.005173 0.004967 0.119963 0.028228 -0.067222 0.017292 -0.062500 0 0 0 0 0 0 3 791328
-0.005175 0.004967 0.119964 -0.010329 -0.058048 0.029299 -0.062500 0 0 0 0 0 0 3 792325
-0.005189 0.004954 0.119954 0.135212 0.129505 0.178431 -0.062500 0 0 0 0 0 0 3 793334
-0.005196 0.004947 0.119950 0.062519 0.056058 0.109765 -0.062500 0 0 0 0 0 0 3 794321
-0.005200 0.004944 0.119949 0.009849 0.004120 0.073539 -0.062500 0 0 0 0 0 0 3 795340
-0.005202 0.004942 0.119948 -0.018739 -0.022859 0.059623 -0.062500 0 0 0 0 0 0 3 796337
-0.005203 0.004941 0.119948 -0.033471 -0.036262 0.054620 -0.062500 0 0 0 0 0 0 3 797331
-0.005203 0.004941 0.119948 -0.040978 -0.042888 0.052854 -0.062500 0 0 0 0 0 0 3 798335
-0.005203 0.004940 0.119948 -0.044775 -0.046179 0.052226 -0.062500 0 0 0 0 0 0 3 799335
-0.005208 0.004957 0.119936 0.015707 -0.269658 0.217394 -0.062500 0 0 0 0 0 0 3 800351
-0.005211 0.004966 0.119932 -0.006990 -0.184305 0.137128 -0.062500 0 0 0 0 0 0 3 801344
-0.005212 0.004971 0.119931 -0.025720 -0.120250 0.095147 -0.062500 0 0 0 0 0 0 3 802345
-0.005213 0.004973 0.119930 -0.036547 -0.085493 0.079031 -0.062500 0 0 0 0 0 0 3 803335
-0.005214 0.004974 0.119930 -0.042367 -0.067634 0.073246 -0.062500 0 0 0 0 0 0 3 804349
-0.005214 0.004974 0.119930 -0.045412 -0.058597 0.071198 -0.062500 0 0 0 0 0 0 3 805352
-0.005214 0.004975 0.119930 -0.046978 -0.054026 0.070483 -0.062500 0 0 0 0 0 0 3 806346
-0.005214 0.004975 0.119930 -0.047779 -0.051734 0.070218 -0.062500 0 0 0 0 0 0 3 807343
-0.005214 0.004975 0.119930 -0.048189 -0.050589 0.070139 -0.062500 0 0 0 0 0 0 3 808343
-0.005214 0.004975 0.119930 -0.048387 -0.050008 0.070111 -0.062500 0 0 0 0 0 0 3 809326
-0.005214 0.004975 0.119930 -0.048482 -0.049712 0.070101 -0.062500 0 0 0 0 0 0 3 810336
-0.005214 0.004975 0.119930 -0.048548 -0.049570 0.070096 -0.062500 0 0 0 0 0 0 3 811345
-0.005214 0.004975 0.119930 -0.048563 -0.049494 0.070084 -0.062500 0 0 0 0 0 0 3 812344
-0.005214 0.004975 0.119930 -0.048584 -0.049461 0.070093 -0.062500 0 0 0 0 0 0 3 813346
-0.005214 0.004975 0.119930 -0.048581 -0.049439 0.070093 -0.062500 0 0 0 0 0 0 3 814342
-0.005214 0.004975 0.119930 -0.048595 -0.049423 0.070091 -0.062500 0 0 0 0 0 0 3 815343
-0.005227 0.004961 0.119920 0.116074 0.133634 0.214990 -0.062500 0 0 0 0 0 0 3 816343
-0.005233 0.004954 0.119916 0.053004 0.058056 0.144736 -0.062500 0 0 0 0 0 0 3 817341
-0.005236 0.004951 0.119915 0.005124 0.005107 0.107975 -0.062500 0 0 0 0 0 0 3 818325
-0.005238 0.004949 0.119914 -0.021087 -0.022366 0.093860 -0.062500 0 0 0 0 0 0 3 819342
-0.005239 0.004948 0.119914 -0.034651 -0.036014 0.088792 -0.062500 0 0 0 0 0 0 3 820346
-0.005239 0.004948 0.119914 -0.041564 -0.042770 0.087006 -0.062500 0 0 0 0 0 0 3 821343
-0.005240 0.004948 0.119914 -0.045054 -0.046108 0.086374 -0.062500 0 0 0 0 0 0 3 822343
-0.005240 0.004948 0.119914 -0.046821 -0.047776 0.086155 -0.062500 0 0 0 0 0 0 3 823342
-0.005240 0.004947 0.119914 -0.047700 -0.048600 0.086079 -0.062500 0 0 0 0 0 0 3 824344
-0.005240 0.004947 0.119914 -0.048144 -0.049015 0.086051 -0.062500 0 0 0 0 0 0 3 825342
-0.005240 0.004947 0.119914 -0.048382 -0.049224 0.086040 -0.062500 0 0 0 0 0 0 3 826343
-0.005240 0.004947 0.119914 -0.048479 -0.049319 0.086039 -0.062500 0 0 0 0 0 0 3 827336
-0.005240 0.004947 0.119914 -0.048541 -0.049367 0.086031 -0.062500 0 0 0 0 0 0 3 828414
-0.005240 0.004947 0.119914 -0.048568 -0.049407 0.086038 -0.062500 0 0 0 0 0 0 3 829407
-0.005240 0.004947 0.119914 -0.048579 -0.049420 0.086032 -0.062500 0 0 0 0 0 0 3 830406
-0.005240 0.004947 0.119914 -0.048592 -0.049418 0.086037 -0.062500 0 0 0 0 0 0 3 831400
-0.005240 0.004947 0.119914 -0.048593 -0.049418 0.086037 -0.062500 0 0 0 0 0 0 3 832414
-0.005240 0.004947 0.119914 -0.048581 -0.049421 0.086032 -0.062500 0 0 0 0 0 0 3 833378
-0.005240 0.004947 0.119914 -0.048600 -0.049427 0.086030 -0.062500 0 0 0 0 0 0 3 834377
-0.005240 0.004947 0.119914 -0.048594 -0.049419 0.086036 -0.062500 0 0 0 0 0 0 3 835376
-0.005240 0.004947 0.119914 -0.048593 -0.049418 0.086037 -0.062500 0 0 0 0 0 0 3 836410
-0.005240 0.004947 0.119914 -0.048601 -0.049426 0.086031 -0.062500 0 0 0 0 0 0 3 837402
-0.005240 0.004947 0.119914 -0.048594 -0.049419 0.086037 -0.062500 0 0 0 0 0 0 3 838377
-0.005240 0.004947 0.119914 -0.048589 -0.049429 0.086025 -0.062500 0 0 0 0 0 0 3 839376
-0.005240 0.004947 0.119914 -0.048590 -0.049429 0.086043 -0.062500 0 0 0 0 0 0 3 840376
-0.005240 0.004947 0.119914 -0.048601 -0.049427 0.086031 -0.062500 0 0 0 0 0 0 3 841368
-0.005240 0.004947 0.119914 -0.048594 -0.049419 0.086037 -0.062500 0 0 0 0 0 0 3 842383
-0.005240 0.004947 0.119914 -0.048593 -0.049418 0.086037 -0.062500 0 0 0 0 0 0 3 843399
-0.005240 0.004947 0.119914 -0.048601 -0.049426 0.086031 -0.062500 0 0 0 0 0 0 3 844404
-0.005240 0.004947 0.119914 -0.048582 -0.049421 0.086031 -0.062500 0 0 0 0 0 0 3 845383
-0.005240 0.004947 0.119914 -0.048597 -0.049437 0.086037 -0.062500 0 0 0 0 0 0 3 846399
-0.005240 0.004947 0.119914 -0.048594 -0.049420 0.086037 -0.062500 0 0 0 0 0 0 3 847384
-0.005240 0.004947 0.119914 -0.048601 -0.049426 0.086031 -0.062500 0 0 0 0 0 0 3 848327
-0.005240 0.004947 0.119914 -0.048594 -0.049419 0.086036 -0.062500 0 0 0 0 0 0 3 849317
-0.005240 0.004947 0.119914 -0.048593 -0.049418 0.086037 -0.062500 0 0 0 0 0 0 3 850326
-0.005240 0.004947 0.119914 -0.048589 -0.049429 0.086025 -0.062500 0 0 0 0 0 0 3 851325
-0.005240 0.004947 0.119914 -0.048590 -0.049429 0.086043 -0.062500 0 0 0 0 0 0 3 852317
-0.005240 0.004947 0.119914 -0.048601 -0.049427 0.086031 -0.062500 0 0 0 0 0 0 3 853326
-0.005240 0.004947 0.119914 -0.048594 -0.049419 0.086037 -0.062500 0 0 0 0 0 0 3 854317
-0.005240 0.004947 0.119914 -0.048601 -0.049426 0.086030 -0.062500 0 0 0 0 0 0 3 855326
-0.005240 0.004947 0.119914 -0.048594 -0.049419 0.086036 -0.062500 0 0 0 0 0 0 3 856318
-0.005240 0.004947 0.119914 -0.048591 -0.049428 0.086045 -0.062500 0 0 0 0 0 0 3 857326
-0.005240 0.004947 0.119914 -0.048589 -0.049430 0.086026 -0.062500 0 0 0 0 0 0 3 858328
-0.005240 0.004947 0.119914 -0.048593 -0.049419 0.086036 -0.062500 0 0 0 0 0 0 3 859330
-0.005240 0.004947 0.119914 -0.048601 -0.049426 0.086030 -0.062500 0 0 0 0 0 0 3 860319
-0.005240 0.004947 0.119914 -0.048594 -0.049419 0.086036 -0.062500 0 0 0 0 0 0 3 861323
-0.005240 0.004947 0.119914 -0.048601 -0.049426 0.086030 -0.062500 0 0 0 0 0 0 3 862326
-0.005240 0.004947 0.119914 -0.048591 -0.049429 0.086044 -0.062500 0 0 0 0 0 0 3 863319
-0.005240 0.004947 0.119914 -0.048589 -0.049430 0.086026 -0.062500 0 0 0 0 0 0 3 864317
-0.005240 0.004947 0.119914 -0.048593 -0.049419 0.086036 -0.062500 0 0 0 0 0 0 3 865337
-0.005240 0.004947 0.119914 -0.048593 -0.049418 0.086037 -0.062500 0 0 0 0 0 0 3 866301
-0.005240 0.004947 0.119914 -0.048601 -0.049426 0.086031 -0.062500 0 0 0 0 0 0 3 867339
-0.005240 0.004947 0.119914 -0.048591 -0.049429 0.086044 -0.062500 0 0 0 0 0 0 3 868340
-0.005240 0.004947 0.119914 -0.048589 -0.049430 0.086026 -0.062500 0 0 0 0 0 0 3 869329
-0.005240 0.004947 0.119914 -0.048593 -0.049419 0.086036 -0.062500 0 0 0 0 0 0 3 870333
-0.005240 0.004947 0.119914 -0.048601 -0.049426 0.086030 -0.062500 0 0 0 0 0 0 3 871333
-0.005240 0.004947 0.119914 -0.048594 -0.049419 0.086036 -0.062500 0 0 0 0 0 0 3 872334
-0.005240 0.004947 0.119914 -0.048593 -0.049418 0.086037 -0.062500 0 0 0 0 0 0 3 873332
-0.005240 0.004947 0.119914 -0.048598 -0.049437 0.086038 -0.062500 0 0 0 0 0 0 3 874333
-0.005240 0.004947 0.119914 -0.048582 -0.049422 0.086032 -0.062500 0 0 0 0 0 0 3 875318
-0.005240 0.004947 0.119914 -0.048600 -0.049427 0.086030 -0.062500 0 0 0 0 0 0 3 876335
-0.005240 0.004947 0.119914 -0.048594 -0.049419 0.086036 -0.062500 0 0 0 0 0 0 3 877307
-0.005240 0.004947 0.119914 -0.048601 -0.049426 0.086030 -0.062500 0 0 0 0 0 0 3 878325
-0.005240 0.004947 0.119914 -0.048591 -0.049429 0.086044 -0.062500 0 0 0 0 0 0 3 879331
-0.005240 0.004947 0.119914 -0.048601 -0.049427 0.086031 -0.062500 0 0 0 0 0 0 3 880304
-0.005240 0.004947 0.119914 -0.048594 -0.049419 0.086037 -0.062500 0 0 0 0 0 0 3 881332
-0.005240 0.004947 0.119914 -0.048582 -0.049421 0.086032 -0.062500 0 0 0 0 0 0 3 882332
-0.005240 0.004947 0.119914 -0.048600 -0.049427 0.086030 -0.062500 0 0 0 0 0 0 3 883333
-0.005240 0.004947 0.119914 -0.048594 -0.049419 0.086036 -0.062500 0 0 0 0 0 0 3 884332
-0.005240 0.004947 0.119914 -0.048598 -0.049437 0.086038 -0.062500 0 0 0 0 0 0 3 885332
-0.005240 0.004947 0.119914 -0.048594 -0.049420 0.086037 -0.062500 0 0 0 0 0 0 3 886331
-0.005240 0.004947 0.119914 -0.048601 -0.049426 0.086031 -0.062500 0 0 0 0 0 0 3 887332
-0.005240 0.004947 0.119914 -0.048582 -0.049421 0.086031 -0.062500 0 0 0 0 0 0 3 888333
-0.005240 0.004947 0.119914 -0.048592 -0.049418 0.086036 -0.062500 0 0 0 0 0 0 3 889326
-0.005240 0.004947 0.119914 -0.048601 -0.049426 0.086030 -0.062500 0 0 0 0 0 0 3 890301
-0.005240 0.004947 0.119914 -0.048591 -0.049429 0.086044 -0.062500 0 0 0 0 0 0 3 891330
-0.005240 0.004947 0.119914 -0.048601 -0.049427 0.086031 -0.062500 0 0 0 0 0 0 3 892333
-0.005240 0.004947 0.119914 -0.048594 -0.049419 0.086037 -0.062500 0 0 0 0 0 0 3 893331
-0.005240 0.004947 0.119914 -0.048589 -0.049429 0.086025 -0.062500 0 0 0 0 0 0 3 894331
-0.005240 0.004947 0.119914 -0.048593 -0.049419 0.086036 -0.062500 0 0 0 0 0 0 3 895333
-0.005240 0.004947 0.119914 -0.048590 -0.049428 0.086045 -0.062500 0 0 0 0 0 0 3 896332
-0.005240 0.004947 0.119914 -0.048601 -0.049427 0.086032 -0.062500 0 0 0 0 0 0 3 897332
-0.005240 0.004947 0.119914 -0.048594 -0.049419 0.086037 -0.062500 0 0 0 0 0 0 3 898303
-0.005240 0.004947 0.119914 -0.048601 -0.049426 0.086031 -0.062500 0 0 0 0 0 0 3 899313
-0.005240 0.004947 0.119914 -0.048582 -0.049421 0.086031 -0.062500 0 0 0 0 0 0 3 900405
-0.005240 0.004947 0.119914 -0.048600 -0.049427 0.086030 -0.062500 0 0 0 0 0 0 3 901406
-0.005240 0.004947 0.119914 -0.048591 -0.049429 0.086044 -0.062500 0 0 0 0 0 0 3 902403
-0.005240 0.004947 0.119914 -0.048601 -0.049427 0.086031 -0.062500 0 0 0 0 0 0 3 903411
-0.005240 0.004947 0.119914 -0.048594 -0.049419 0.086037 -0.062500 0 0 0 0 0 0 3 904377
-0.005240 0.004947 0.119914 -0.048593 -0.049418 0.086037 -0.062500 0 0 0 0 0 0 3 905399
-0.005240 0.004947 0.119914 -0.048589 -0.049429 0.086025 -0.062500 0 0 0 0 0 0 3 906400
-0.005240 0.004947 0.119914 -0.048590 -0.049429 0.086043 -0.062500 0 0 0 0 0 0 3 907403
-0.005240 0.004947 0.119914 -0.048601 -0.049427 0.086031 -0.062500 0 0 0 0 0 0 3 908399
-0.005240 0.004947 0.119914 -0.048594 -0.049419 0.086037 -0.062500 0 0 0 0 0 0 3 909375
-0.005240 0.004947 0.119914 -0.048601 -0.049426 0.086031 -0.062500 0 0 0 0 0 0 3 910374
-0.005240 0.004947 0.119914 -0.048594 -0.049419 0.086036 -0.062500 0 0 0 0 0 0 3 911374
-0.005240 0.004947 0.119914 -0.048593 -0.049418 0.086037 -0.062500 0 0 0 0 0 0 3 912400
-0.005240 0.004947 0.119914 -0.048589 -0.049429 0.086025 -0.062500 0 0 0 0 0 0 3 913396
-0.005240 0.004947 0.119914 -0.048590 -0.049429 0.086043 -0.062500 0 0 0 0 0 0 3 914402
-0.005240 0.004947 0.119914 -0.048601 -0.049427 0.086031 -0.062500 0 0 0 0 0 0 3 915395
-0.005240 0.004947 0.119914 -0.048594 -0.049419 0.086037 -0.062500 0 0 0 0 0 0 3 916382
-0.005240 0.004947 0.119914 -0.048601 -0.049426 0.086030 -0.062500 0 0 0 0 0 0 3 917396
-0.005240 0.004947 0.119914 -0.048594 -0.049419 0.086036 -0.062500 0 0 0 0 0 0 3 918383
-0.005240 0.004947 0.119914 -0.048579 -0.049431 0.086039 -0.062500 0 0 0 0 0 0 3 919398
-0.005240 0.004947 0.119914 -0.048600 -0.049428 0.086031 -0.062500 0 0 0 0 0 0 3 920383
-0.005240 0.004947 0.119914 -0.048594 -0.049419 0.086037 -0.062500 0 0 0 0 0 0 3 921397
-0.005240 0.004947 0.119914 -0.048601 -0.049426 0.086031 -0.062500 0 0 0 0 0 0 3 922383
-0.005240 0.004947 0.119914 -0.048594 -0.049419 0.086036 -0.062500 0 0 0 0 0 0 3 923398
-0.005240 0.004947 0.119914 -0.048601 -0.049426 0.086030 -0.062500 0 0 0 0 0 0 3 924383
-0.005240 0.004947 0.119914 -0.048579 -0.049432 0.086038 -0.062500 0 0 0 0 0 0 3 925396
-0.005240 0.004947 0.119914 -0.048600 -0.049428 0.086031 -0.062500 0 0 0 0 0 0 3 926381
-0.005240 0.004947 0.119914 -0.048594 -0.049419 0.086036 -0.062500 0 0 0 0 0 0 3 927397
-0.005240 0.004947 0.119914 -0.048593 -0.049418 0.086037 -0.062500 0 0 0 0 0 0 3 928404
-0.005240 0.004947 0.119914 -0.048601 -0.049426 0.086031 -0.062500 0 0 0 0 0 0 3 929380
-0.005240 0.004947 0.119914 -0.048591 -0.049429 0.086044 -0.062500 0 0 0 0 0 0 3 930397
-0.005240 0.004947 0.119914 -0.048589 -0.049430 0.086026 -0.062500 0 0 0 0 0 0 3 931380
-0.005240 0.004947 0.119914 -0.048593 -0.049419 0.086036 -0.062500 0 0 0 0 0 0 3 932326
-0.005240 0.004947 0.119914 -0.048601 -0.049426 0.086030 -0.062500 0 0 0 0 0 0 3 933315
-0.005240 0.004947 0.119914 -0.048594 -0.049419 0.086036 -0.062500 0 0 0 0 0 0 3 934325
-0.005240 0.004947 0.119914 -0.048593 -0.049418 0.086037 -0.062500 0 0 0 0 0 0 3 935314
-0.005240 0.004947 0.119914 -0.048598 -0.049437 0.086038 -0.062500 0 0 0 0 0 0 3 936324
-0.005240 0.004947 0.119914 -0.048582 -0.049422 0.086032 -0.062500 0 0 0 0 0 0 3 937314
-0.005240 0.004947 0.119914 -0.048600 -0.049427 0.086030 -0.062500 0 0 0 0 0 0 3 938323
-0.005240 0.004947 0.119914 -0.048594 -0.049419 0.086036 -0.062500 0 0 0 0 0 0 3 939339
-0.005240 0.004947 0.119914 -0.048601 -0.049426 0.086030 -0.062500 0 0 0 0 0 0 3 940319
-0.005240 0.004947 0.119914 -0.048591 -0.049429 0.086044 -0.062500 0 0 0 0 0 0 3 941331
-0.005240 0.004947 0.119914 -0.048601 -0.049427 0.086031 -0.062500 0 0 0 0 0 0 3 942315
-0.005240 0.004947 0.119914 -0.048582 -0.049422 0.086031 -0.062500 0 0 0 0 0 0 3 943333
-0.005240 0.004947 0.119914 -0.048592 -0.049418 0.086036 -0.062500 0 0 0 0 0 0 3 944330
-0.005240 0.004947 0.119914 -0.048601 -0.049426 0.086030 -0.062500 0 0 0 0 0 0 3 945336
-0.005240 0.004947 0.119914 -0.048594 -0.049419 0.086036 -0.062500 0 0 0 0 0 0 3 946301
-0.005240 0.004947 0.119914 -0.048598 -0.049437 0.086038 -0.062500 0 0 0 0 0 0 3 947316
-0.005240 0.004947 0.119914 -0.048594 -0.049420 0.086037 -0.062500 0 0 0 0 0 0 3 948305
-0.005240 0.004947 0.119914 -0.048589 -0.049429 0.086025 -0.062500 0 0 0 0 0 0 3 949318
-0.005240 0.004947 0.119914 -0.048593 -0.049419 0.086036 -0.062500 0 0 0 0 0 0 3 950300
-0.005240 0.004947 0.119914 -0.048593 -0.049418 0.086037 -0.062500 0 0 0 0 0 0 3 951330
-0.005240 0.004947 0.119914 -0.048601 -0.049426 0.086030 -0.062500 0 0 0 0 0 0 3 952330
-0.005240 0.004947 0.119914 -0.048591 -0.049429 0.086044 -0.062500 0 0 0 0 0 0 3 953300
-0.005240 0.004947 0.119914 -0.048601 -0.049427 0.086031 -0.062500 0 0 0 0 0 0 3 954330
-0.005240 0.004947 0.119914 -0.048582 -0.049422 0.086031 -0.062500 0 0 0 0 0 0 3 955329
-0.005240 0.004947 0.119914 -0.048600 -0.049427 0.086030 -0.062500 0 0 0 0 0 0 3 956333
-0.005240 0.004947 0.119914 -0.048594 -0.049419 0.086036 -0.062500 0 0 0 0 0 0 3 957332
-0.005240 0.004947 0.119914 -0.048591 -0.049428 0.086045 -0.062500 0 0 0 0 0 0 3 958335
-0.005240 0.004947 0.119914 -0.048601 -0.049427 0.086032 -0.062500 0 0 0 0 0 0 3 959314
-0.005240 0.004947 0.119914 -0.048594 -0.049419 0.086037 -0.062500 0 0 0 0 0 0 3 960331
-0.005240 0.004947 0.119914 -0.048589 -0.049429 0.086025 -0.062500 0 0 0 0 0 0 3 961299
-0.005240 0.004947 0.119914 -0.048593 -0.049419 0.086036 -0.062500 0 0 0 0 0 0 3 962330
-0.005240 0.004947 0.119914 -0.048601 -0.049426 0.086030 -0.062500 0 0 0 0 0 0 3 963323
-0.005240 0.004947 0.119914 -0.048591 -0.049429 0.086044 -0.062500 0 0 0 0 0 0 3 964331
-0.005240 0.004947 0.119914 -0.048601 -0.049427 0.086031 -0.062500 0 0 0 0 0 0 3 965329
-0.005240 0.004947 0.119914 -0.048594 -0.049419 0.086037 -0.062500 0 0 0 0 0 0 3 966328
-0.005240 0.004947 0.119914 -0.048593 -0.049418 0.086037 -0.062500 0 0 0 0 0 0 3 967327
-0.005240 0.004947 0.119914 -0.048589 -0.049429 0.086025 -0.062500 0 0 0 0 0 0 3 968331
-0.005240 0.004947 0.119914 -0.048593 -0.049419 0.086036 -0.062500 0 0 0 0 0 0 3 969329
-0.005240 0.004947 0.119914 -0.048598 -0.049437 0.086038 -0.062500 0 0 0 0 0 0 3 970330
-0.005240 0.004947 0.119914 -0.048594 -0.049420 0.086037 -0.062500 0 0 0 0 0 0 3 971327
-0.005240 0.004947 0.119914 -0.048601 -0.049426 0.086031 -0.062500 0 0 0 0 0 0 3 972329
-0.005240 0.004947 0.119914 -0.048594 -0.049419 0.086036 -0.062500 0 0 0 0 0 0 3 973329
-0.005240 0.004947 0.119914 -0.048582 -0.049421 0.086031 -0.062500 0 0 0 0 0 0 3 974329
-0.005240 0.004947 0.119914 -0.048597 -0.049437 0.086037 -0.062500 0 0 0 0 0 0 3 975329
-0.005240 0.004947 0.119914 -0.048594 -0.049420 0.086037 -0.062500 0 0 0 0 0 0 3 976329
-0.005240 0.004947 0.119914 -0.048601 -0.049426 0.086031 -0.062500 0 0 0 0 0 0 3 977329
-0.005240 0.004947 0.119914 -0.048594 -0.049419 0.086037 -0.062500 0 0 0 0 0 0 3 978328
-0.005240 0.004947 0.119914 -0.048601 -0.049426 0.086031 -0.062500 0 0 0 0 0 0 3 979328
-0.005240 0.004947 0.119914 -0.048582 -0.049421 0.086031 -0.062500 0 0 0 0 0 0 3 980320
-0.005240 0.004947 0.119914 -0.048589 -0.049428 0.086044 -0.062500 0 0 0 0 0 0 3 981327
-0.005240 0.004947 0.119914 -0.048601 -0.049427 0.086031 -0.062500 0 0 0 0 0 0 3 982303
-0.005240 0.004947 0.119914 -0.048594 -0.049419 0.086037 -0.062500 0 0 0 0 0 0 3 983327
-0.005240 0.004947 0.119914 -0.048601 -0.049426 0.086031 -0.062500 0 0 0 0 0 0 3 984331
-0.005240 0.004947 0.119914 -0.048594 -0.049419 0.086036 -0.062500 0 0 0 0 0 0 3 985298
-0.005240 0.004947 0.119914 -0.048589 -0.049429 0.086025 -0.062500 0 0 0 0 0 0 3 986329
-0.005240 0.004947 0.119914 -0.048590 -0.049429 0.086043 -0.062500 0 0 0 0 0 0 3 987328
-0.005240 0.004947 0.119914 -0.048601 -0.049427 0.086031 -0.062500 0 0 0 0 0 0 3 988326
-0.005240 0.004947 0.119914 -0.048594 -0.049419 0.086036 -0.062500 0 0 0 0 0 0 3 989329
-0.005240 0.004947 0.119914 -0.048593 -0.049418 0.086037 -0.062500 0 0 0 0 0 0 3 990327
-0.005240 0.004947 0.119914 -0.048601 -0.049426 0.086031 -0.062500 0 0 0 0 0 0 3 991328
-0.005240 0.004947 0.119914 -0.048591 -0.049429 0.086044 -0.062500 0 0 0 0 0 0 3 992314
-0.005240 0.004947 0.119914 -0.048589 -0.049430 0.086026 -0.062500 0 0 0 0 0 0 3 993323
-0.005240 0.004947 0.119914 -0.048593 -0.049419 0.086036 -0.062500 0 0 0 0 0 0 3 994314
-0.005240 0.004947 0.119914 -0.048601 -0.049426 0.086030 -0.062500 0 0 0 0 0 0 3 995307
-0.005240 0.004947 0.119914 -0.048594 -0.049419 0.086036 -0.062500 0 0 0 0 0 0 3 996322
-0.005240 0.004947 0.119914 -0.048593 -0.049418 0.086037 -0.062500 0 0 0 0 0 0 3 997312
-0.005240 0.004947 0.119914 -0.048586 -0.049440 0.086032 -0.062500 0 0 0 0 0 0 3 998322
-0.005240 0.004947 0.119914 -0.048593 -0.049420 0.086037 -0.062500 0 0 0 0 0 0 3 999311
-0.005240 0.004947 0.119914 -0.048601 -0.049426 0.086031 -0.062500 0 0 0 0 0 0 4 321
-0.005240 0.004947 0.119914 -0.048594 -0.049419 0.086036 -0.062500 0 0 0 0 0 0 4 1312
-0.005240 0.004947 0.119914 -0.048601 -0.049426 0.086030 -0.062500 0 0 0 0 0 0 4 2321
-0.005240 0.004947 0.119914 -0.048591 -0.049429 0.086044 -0.062500 0 0 0 0 0 0 4 3312
-0.005240 0.004947 0.119914 -0.048589 -0.049430 0.086026 -0.062500 0 0 0 0 0 0 4 4331
-0.005240 0.004947 0.119914 -0.048593 -0.049419 0.086036 -0.062500 0 0 0 0 0 0 4 5314
-0.005240 0.004947 0.119914 -0.048593 -0.049418 0.086037 -0.062500 0 0 0 0 0 0 4 6319
-0.005240 0.004947 0.119914 -0.048601 -0.049426 0.086030 -0.062500 0 0 0 0 0 0 4 7315
-0.005240 0.004947 0.119914 -0.048594 -0.049419 0.086036 -0.062500 0 0 0 0 0 0 4 8320
-0.005240 0.004947 0.119914 -0.048598 -0.049437 0.086038 -0.062500 0 0 0 0 0 0 4 9320
-0.005240 0.004947 0.119914 -0.048582 -0.049422 0.086032 -0.062500 0 0 0 0 0 0 4 10305
-0.005240 0.004947 0.119914 -0.048600 -0.049427 0.086030 -0.062500 0 0 0 0 0 0 4 11324
-0.005240 0.004947 0.119914 -0.048594 -0.049419 0.086036 -0.062500 0 0 0 0 0 0 4 12328
-0.005240 0.004947 0.119914 -0.048593 -0.049418 0.086037 -0.062500 0 0 0 0 0 0 4 13327
-0.005240 0.004947 0.119914 -0.048601 -0.049426 0.086030 -0.062500 0 0 0 0 0 0 4 14317
-0.005240 0.004947 0.119914 -0.048591 -0.049429 0.086044 -0.062500 0 0 0 0 0 0 4 15321
-0.005240 0.004947 0.119914 -0.048589 -0.049430 0.086026 -0.062500 0 0 0 0 0 0 4 16331
-0.005240 0.004947 0.119914 -0.048593 -0.049419 0.086036 -0.062500 0 0 0 0 0 0 4 17329
-0.005240 0.004947 0.119914 -0.048601 -0.049426 0.086030 -0.062500 0 0 0 0 0 0 4 18326
-0.005240 0.004947 0.119914 -0.048594 -0.049419 0.086036 -0.062500 0 0 0 0 0 0 4 19328
-0.005240 0.004947 0.119914 -0.048591 -0.049428 0.086045 -0.062500 0 0 0 0 0 0 4 20329
-0.005240 0.004947 0.119914 -0.048601 -0.049427 0.086032 -0.062500 0 0 0 0 0 0 4 21333
-0.005240 0.004947 0.119914 -0.048594 -0.049419 0.086037 -0.062500 0 0 0 0 0 0 4 22328
-0.005240 0.004947 0.119914 -0.048589 -0.049429 0.086025 -0.062500 0 0 0 0 0 0 4 23331
-0.005240 0.004947 0.119914 -0.048593 -0.049419 0.086036 -0.062500 0 0 0 0 0 0 4 24320
-0.005240 0.004947 0.119914 -0.048601 -0.049426 0.086030 -0.062500 0 0 0 0 0 0 4 25326
-0.005240 0.004947 0.119914 -0.048591 -0.049429 0.086044 -0.062500 0 0 0 0 0 0 4 26297
-0.005240 0.004947 0.119914 -0.048601 -0.049427 0.086031 -0.062500 0 0 0 0 0 0 4 27326
-0.005240 0.004947 0.119914 -0.048594 -0.049419 0.086037 -0.062500 0 0 0 0 0 0 4 28329
-0.005240 0.004947 0.119914 -0.048582 -0.049421 0.086032 -0.062500 0 0 0 0 0 0 4 29329
-0.005240 0.004947 0.119914 -0.048600 -0.049427 0.086030 -0.062500 0 0 0 0 0 0 4 30327
-0.005240 0.004947 0.119914 -0.048594 -0.049419 0.086036 -0.062500 0 0 0 0 0 0 4 31327
-0.005240 0.004947 0.119914 -0.048598 -0.049437 0.086038 -0.062500 0 0 0 0 0 0 4 32329
-0.005240 0.004947 0.119914 -0.048594 -0.049420 0.086037 -0.062500 0 0 0 0 0 0 4 33328
-0.005240 0.004947 0.119914 -0.048601 -0.049426 0.086031 -0.062500 0 0 0 0 0 0 4 34328
-0.005240 0.004947 0.119914 -0.048582 -0.049421 0.086031 -0.062500 0 0 0 0 0 0 4 35326
-0.005240 0.004947 0.119914 -0.048592 -0.049418 0.086036 -0.062500 0 0 0 0 0 0 4 36298
-0.005240 0.004947 0.119914 -0.048601 -0.049426 0.086030 -0.062500 0 0 0 0 0 0 4 37327
-0.005240 0.004947 0.119914 -0.048591 -0.049429 0.086044 -0.062500 0 0 0 0 0 0 4 38329
-0.005240 0.004947 0.119914 -0.048601 -0.049427 0.086031 -0.062500 0 0 0 0 0 0 4 39327
-0.005240 0.004947 0.119914 -0.048594 -0.049419 0.086037 -0.062500 0 0 0 0 0 0 4 40326
-0.005240 0.004947 0.119914 -0.048589 -0.049429 0.086025 -0.062500 0 0 0 0 0 0 4 41327
-0.005240 0.004947 0.119914 -0.048593 -0.049419 0.086036 -0.062500 0 0 0 0 0 0 4 42325
-0.005240 0.004947 0.119914 -0.048590 -0.049428 0.086044 -0.062500 0 0 0 0 0 0 4 43328
-0.005240 0.004947 0.119914 -0.048601 -0.049427 0.086032 -0.062500 0 0 0 0 0 0 4 44328
-0.005240 0.004947 0.119914 -0.048594 -0.049419 0.086037 -0.062500 0 0 0 0 0 0 4 45324
-0.005240 0.004947 0.119914 -0.048601 -0.049426 0.086031 -0.062500 0 0 0 0 0 0 4 46325
-0.005240 0.004947 0.119914 -0.048594 -0.049419 0.086037 -0.062500 0 0 0 0 0 0 4 47328
-0.005240 0.004947 0.119914 -0.048589 -0.049429 0.086025 -0.062500 0 0 0 0 0 0 4 48328
-0.005240 0.004947 0.119914 -0.048590 -0.049429 0.086043 -0.062500 0 0 0 0 0 0 4 49325
-0.005240 0.004947 0.119914 -0.048601 -0.049427 0.086031 -0.062500 0 0 0 0 0 0 4 50327
-0.005240 0.004947 0.119914 -0.048594 -0.049419 0.086036 -0.062500 0 0 0 0 0 0 4 51326
-0.005240 0.004947 0.119914 -0.048593 -0.049418 0.086037 -0.062500 0 0 0 0 0 0 4 52327
-0.005240 0.004947 0.119914 -0.048601 -0.049426 0.086031 -0.062500 0 0 0 0 0 0 4 53327
-0.005240 0.004947 0.119914 -0.048579 -0.049432 0.086038 -0.062500 0 0 0 0 0 0 4 54328
-0.005240 0.004947 0.119914 -0.048600 -0.049428 0.086031 -0.062500 0 0 0 0 0 0 4 55296
-0.005240 0.004947 0.119914 -0.048594 -0.049419 0.086037 -0.062500 0 0 0 0 0 0 4 56327
-0.005240 0.004947 0.119914 -0.048601 -0.049426 0.086030 -0.062500 0 0 0 0 0 0 4 57295
-0.005240 0.004947 0.119914 -0.048594 -0.049419 0.086036 -0.062500 0 0 0 0 0 0 4 58311
-0.005240 0.004947 0.119914 -0.048593 -0.049418 0.086037 -0.062500 0 0 0 0 0 0 4 59320
-0.005240 0.004947 0.119914 -0.048586 -0.049440 0.086033 -0.062500 0 0 0 0 0 0 4 60311
-0.005240 0.004947 0.119914 -0.048593 -0.049420 0.086037 -0.062500 0 0 0 0 0 0 4 61319
-0.005240 0.004947 0.119914 -0.048601 -0.049426 0.086031 -0.062500 0 0 0 0 0 0 4 62321
-0.005240 0.004947 0.119914 -0.048594 -0.049419 0.086036 -0.062500 0 0 0 0 0 0 4 63311
-0.005240 0.004947 0.119914 -0.048601 -0.049426 0.086030 -0.062500 0 0 0 0 0 0 4 64321
-0.005240 0.004947 0.119914 -0.048591 -0.049429 0.086044 -0.062500 0 0 0 0 0 0 4 65310
-0.005240 0.004947 0.119914 -0.048589 -0.049430 0.086026 -0.062500 0 0 0 0 0 0 4 66319
-0.005240 0.004947 0.119914 -0.048593 -0.049419 0.086036 -0.062500 0 0 0 0 0 0 4 67310
-0.005240 0.004947 0.119914 -0.048593 -0.049418 0.086037 -0.062500 0 0 0 0 0 0 4 68320
-0.005240 0.004947 0.119914 -0.048601 -0.049426 0.086031 -0.062500 0 0 0 0 0 0 4 69319
-0.005240 0.004947 0.119914 -0.048594 -0.049419 0.086036 -0.062500 0 0 0 0 0 0 4 70325
-0.005240 0.004947 0.119914 -0.048598 -0.049437 0.086038 -0.062500 0 0 0 0 0 0 4 71315
-0.005240 0.004947 0.119914 -0.048582 -0.049422 0.086032 -0.062500 0 0 0 0 0 0 4 72337
-0.005240 0.004947 0.119914 -0.048600 -0.049427 0.086030 -0.062500 0 0 0 0 0 0 4 73311
-0.005240 0.004947 0.119914 -0.048594 -0.049419 0.086036 -0.062500 0 0 0 0 0 0 4 74329
-0.005240 0.004947 0.119914 -0.048593 -0.049418 0.086037 -0.062500 0 0 0 0 0 0 4 75326
-0.005240 0.004947 0.119914 -0.048601 -0.049426 0.086030 -0.062500 0 0 0 0 0 0 4 76327
-0.005240 0.004947 0.119914 -0.048591 -0.049429 0.086044 -0.062500 0 0 0 0 0 0 4 77316
-0.005240 0.004947 0.119914 -0.048589 -0.049430 0.086026 -0.062500 0 0 0 0 0 0 4 78330
-0.005240 0.004947 0.119914 -0.048593 -0.049419 0.086036 -0.062500 0 0 0 0 0 0 4 79326
-0.005240 0.004947 0.119914 -0.048601 -0.049426 0.086030 -0.062500 0 0 0 0 0 0 4 80327
-0.005240 0.004947 0.119914 -0.048594 -0.049419 0.086036 -0.062500 0 0 0 0 0 0 4 81326
-0.005240 0.004947 0.119914 -0.048593 -0.049418 0.086037 -0.062500 0 0 0 0 0 0 4 82297
-0.005240 0.004947 0.119914 -0.048598 -0.049437 0.086038 -0.062500 0 0 0 0 0 0 4 83325
-0.005240 0.004947 0.119914 -0.048582 -0.049422 0.086032 -0.062500 0 0 0 0 0 0 4 84326
-0.005240 0.004947 0.119914 -0.048600 -0.049427 0.086030 -0.062500 0 0 0 0 0 0 4 85326
-0.005240 0.004947 0.119914 -0.048594 -0.049419 0.086036 -0.062500 0 0 0 0 0 0 4 86325
-0.005240 0.004947 0.119914 -0.048601 -0.049426 0.086030 -0.062500 0 0 0 0 0 0 4 87328
-0.005240 0.004947 0.119914 -0.048591 -0.049429 0.086044 -0.062500 0 0 0 0 0 0 4 88331
-0.005240 0.004947 0.119914 -0.048601 -0.049427 0.086031 -0.062500 0 0 0 0 0 0 4 89329
-0.005240 0.004947 0.119914 -0.048582 -0.049422 0.086031 -0.062500 0 0 0 0 0 0 4 90326
-0.005240 0.004947 0.119914 -0.048592 -0.049418 0.086036 -0.062500 0 0 0 0 0 0 4 91296
-0.005240 0.004947 0.119914 -0.048601 -0.049426 0.086030 -0.062500 0 0 0 0 0 0 4 92325
-0.005240 0.004947 0.119914 -0.048594 -0.049419 0.086036 -0.062500 0 0 0 0 0 0 4 93325
-0.005240 0.004947 0.119914 -0.048598 -0.049437 0.086038 -0.062500 0 0 0 0 0 0 4 94324
-0.005240 0.004947 0.119914 -0.048594 -0.049420 0.086037 -0.062500 0 0 0 0 0 0 4 95326
-0.005240 0.004947 0.119914 -0.048589 -0.049429 0.086025 -0.062500 0 0 0 0 0 0 4 96327
-0.005240 0.004947 0.119914 -0.048593 -0.049419 0.086036 -0.062500 0 0 0 0 0 0 4 97319
-0.005240 0.004947 0.119914 -0.048593 -0.049418 0.086037 -0.062500 0 0 0 0 0 0 4 98296
-0.005240 0.004947 0.119914 -0.048601 -0.049426 0.086030 -0.062500 0 0 0 0 0 0 4 99323
-0.005240 0.004947 0.119914 -0.048591 -0.049429 0.086044 -0.062500 0 0 0 0 0 0 4 100325
-0.005240 0.004947 0.119914 -0.048601 -0.049427 0.086031 -0.062500 0 0 0 0 0 0 4 101325
-0.005240 0.004947 0.119914 -0.048594 -0.049419 0.086037 -0.062500 0 0 0 0 0 0 4 102324
-0.005240 0.004947 0.119914 -0.048589 -0.049429 0.086025 -0.062500 0 0 0 0 0 0 4 103322
-0.005240 0.004947 0.119914 -0.048593 -0.049419 0.086036 -0.062500 0 0 0 0 0 0 4 104295
-0.005240 0.004947 0.119914 -0.048590 -0.049428 0.086045 -0.062500 0 0 0 0 0 0 4 105325
-0.005240 0.004947 0.119914 -0.048601 -0.049427 0.086032 -0.062500 0 0 0 0 0 0 4 106323
-0.005240 0.004947 0.119914 -0.048594 -0.049419 0.086037 -0.062500 0 0 0 0 0 0 4 107322
-0.005240 0.004947 0.119914 -0.048601 -0.049426 0.086031 -0.062500 0 0 0 0 0 0 4 108326
-0.005240 0.004947 0.119914 -0.048582 -0.049421 0.086031 -0.062500 0 0 0 0 0 0 4 109324
-0.005240 0.004947 0.119914 -0.048600 -0.049427 0.086030 -0.062500 0 0 0 0 0 0 4 110313
-0.005240 0.004947 0.119914 -0.048591 -0.049429 0.086044 -0.062500 0 0 0 0 0 0 4 111324
-0.005240 0.004947 0.119914 -0.048593 -0.049419 0.086038 -0.062500 0 0 0 0 0 0 4 112313
-0.005253 0.004933 0.119904 0.115967 0.133553 0.231051 -0.062500 0 0 0 0 0 0 4 113324
-0.005259 0.004926 0.119900 0.052971 0.058030 0.160739 -0.062500 0 0 0 0 0 0 4 114325
-0.005262 0.004923 0.119899 0.005106 0.005091 0.123949 -0.062500 0 0 0 0 0 0 4 115324
-0.005264 0.004921 0.119898 -0.021094 -0.022371 0.109836 -0.062500 0 0 0 0 0 0 4 116325
-0.005265 0.004921 0.119898 -0.034661 -0.036022 0.104756 -0.062500 0 0 0 0 0 0 4 117325
-0.005265 0.004920 0.119898 -0.041562 -0.042770 0.102951 -0.062500 0 0 0 0 0 0 4 118324
-0.005266 0.004920 0.119898 -0.045051 -0.046105 0.102335 -0.062500 0 0 0 0 0 0 4 119322
-0.005266 0.004920 0.119898 -0.046818 -0.047773 0.102116 -0.062500 0 0 0 0 0 0 4 120326
-0.005266 0.004920 0.119898 -0.047705 -0.048605 0.102034 -0.062500 0 0 0 0 0 0 4 121324
-0.005266 0.004920 0.119898 -0.048149 -0.049021 0.102004 -0.062500 0 0 0 0 0 0 4 122312
-0.005266 0.004920 0.119898 -0.048367 -0.049224 0.101993 -0.062500 0 0 0 0 0 0 4 123309
-0.005266 0.004920 0.119898 -0.048482 -0.049324 0.101991 -0.062500 0 0 0 0 0 0 4 124318
-0.005266 0.004920 0.119898 -0.048535 -0.049374 0.101998 -0.062500 0 0 0 0 0 0 4 125309
-0.005266 0.004920 0.119898 -0.048568 -0.049394 0.101991 -0.062500 0 0 0 0 0 0 4 126318
-0.005266 0.004920 0.119898 -0.048588 -0.049412 0.101997 -0.062500 0 0 0 0 0 0 4 127308
-0.005266 0.004920 0.119898 -0.048578 -0.049416 0.101992 -0.062500 0 0 0 0 0 0 4 128317
-0.005266 0.004920 0.119898 -0.048596 -0.049422 0.101990 -0.062500 0 0 0 0 0 0 4 129318
-0.005266 0.004920 0.119898 -0.048598 -0.049423 0.101990 -0.062500 0 0 0 0 0 0 4 130308
-0.005266 0.004920 0.119898 -0.048591 -0.049415 0.101997 -0.062500 0 0 0 0 0 0 4 131317
-0.005266 0.004920 0.119898 -0.048605 -0.049431 0.101984 -0.062500 0 0 0 0 0 0 4 132307
-0.005266 0.004920 0.119898 -0.048599 -0.049424 0.101989 -0.062500 0 0 0 0 0 0 4 133317
-0.005266 0.004920 0.119898 -0.048598 -0.049423 0.101990 -0.062500 0 0 0 0 0 0 4 134308
-0.005266 0.004920 0.119898 -0.048586 -0.049426 0.101984 -0.062500 0 0 0 0 0 0 4 135325
-0.005266 0.004920 0.119898 -0.048594 -0.049434 0.101996 -0.062500 0 0 0 0 0 0 4 136313
-0.005266 0.004920 0.119898 -0.048590 -0.049416 0.101997 -0.062500 0 0 0 0 0 0 4 137326
-0.005266 0.004920 0.119898 -0.048598 -0.049422 0.101991 -0.062500 0 0 0 0 0 0 4 138308
-0.005266 0.004920 0.119898 -0.048598 -0.049423 0.101990 -0.062500 0 0 0 0 0 0 4 139322
-0.005266 0.004920 0.119898 -0.048598 -0.049423 0.101990 -0.062500 0 0 0 0 0 0 4 140324
-0.005266 0.004920 0.119898 -0.048586 -0.049426 0.101984 -0.062500 0 0 0 0 0 0 4 141311
-0.005266 0.004920 0.119898 -0.048594 -0.049434 0.101996 -0.062500 0 0 0 0 0 0 4 142322
-0.005266 0.004920 0.119898 -0.048590 -0.049416 0.101997 -0.062500 0 0 0 0 0 0 4 143321
-0.005266 0.004920 0.119898 -0.048598 -0.049422 0.101991 -0.062500 0 0 0 0 0 0 4 144325
-0.005266 0.004920 0.119898 -0.048598 -0.049423 0.101990 -0.062500 0 0 0 0 0 0 4 145313
-0.005266 0.004920 0.119898 -0.048598 -0.049423 0.101990 -0.062500 0 0 0 0 0 0 4 146316
-0.005266 0.004920 0.119898 -0.048586 -0.049426 0.101984 -0.062500 0 0 0 0 0 0 4 147323
-0.005266 0.004920 0.119898 -0.048594 -0.049434 0.101996 -0.062500 0 0 0 0 0 0 4 148325
-0.005266 0.004920 0.119898 -0.048598 -0.049424 0.101990 -0.062500 0 0 0 0 0 0 4 149324
-0.005266 0.004920 0.119898 -0.048598 -0.049423 0.101990 -0.062500 0 0 0 0 0 0 4 150294
-0.005266 0.004920 0.119898 -0.048598 -0.049423 0.101990 -0.062500 0 0 0 0 0 0 4 151294
-0.005266 0.004920 0.119898 -0.048598 -0.049423 0.101989 -0.062500 0 0 0 0 0 0 4 152332
-0.005266 0.004920 0.119898 -0.048588 -0.049425 0.102004 -0.062500 0 0 0 0 0 0 4 153325
-0.005266 0.004920 0.119898 -0.048585 -0.049426 0.101986 -0.062500 0 0 0 0 0 0 4 154327
-0.005266 0.004920 0.119898 -0.048597 -0.049423 0.101989 -0.062500 0 0 0 0 0 0 4 155302
-0.005266 0.004920 0.119898 -0.048598 -0.049423 0.101990 -0.062500 0 0 0 0 0 0 4 156324
-0.005266 0.004920 0.119898 -0.048598 -0.049423 0.101990 -0.062500 0 0 0 0 0 0 4 157295
-0.005266 0.004920 0.119898 -0.048598 -0.049423 0.101989 -0.062500 0 0 0 0 0 0 4 158323
-0.005266 0.004920 0.119898 -0.048588 -0.049425 0.102004 -0.062500 0 0 0 0 0 0 4 159322
-0.005266 0.004920 0.119898 -0.048585 -0.049426 0.101986 -0.062500 0 0 0 0 0 0 4 160324
-0.005266 0.004920 0.119898 -0.048597 -0.049423 0.101989 -0.062500 0 0 0 0 0 0 4 161321
-0.005266 0.004920 0.119898 -0.048598 -0.049423 0.101990 -0.062500 0 0 0 0 0 0 4 162326
-0.005266 0.004920 0.119898 -0.048598 -0.049423 0.101990 -0.062500 0 0 0 0 0 0 4 163323
-0.005266 0.004920 0.119898 -0.048598 -0.049423 0.101989 -0.062500 0 0 0 0 0 0 4 164323
-0.005266 0.004920 0.119898 -0.048595 -0.049434 0.101997 -0.062500 0 0 0 0 0 0 4 165326
-0.005266 0.004920 0.119898 -0.048586 -0.049427 0.101985 -0.062500 0 0 0 0 0 0 4 166322
-0.005266 0.004920 0.119898 -0.048589 -0.049415 0.101996 -0.062500 0 0 0 0 0 0 4 167321
-0.005266 0.004920 0.119898 -0.048597 -0.049422 0.101990 -0.062500 0 0 0 0 0 0 4 168323
-0.005266 0.004920 0.119898 -0.048598 -0.049423 0.101990 -0.062500 0 0 0 0 0 0 4 169322
-0.005266 0.004920 0.119898 -0.048595 -0.049434 0.101997 -0.062500 0 0 0 0 0 0 4 170323
-0.005266 0.004920 0.119898 -0.048586 -0.049427 0.101985 -0.062500 0 0 0 0 0 0 4 171323
-0.005266 0.004920 0.119898 -0.048589 -0.049415 0.101996 -0.062500 0 0 0 0 0 0 4 172324
-0.005266 0.004920 0.119898 -0.048597 -0.049422 0.101990 -0.062500 0 0 0 0 0 0 4 173323
-0.005266 0.004920 0.119898 -0.048598 -0.049423 0.101990 -0.062500 0 0 0 0 0 0 4 174323
-0.005266 0.004920 0.119898 -0.048598 -0.049423 0.101990 -0.062500 0 0 0 0 0 0 4 175322
-0.005266 0.004920 0.119898 -0.048595 -0.049434 0.101997 -0.062500 0 0 0 0 0 0 4 176321
-0.005266 0.004920 0.119898 -0.048586 -0.049427 0.101985 -0.062500 0 0 0 0 0 0 4 177312
-0.005266 0.004920 0.119898 -0.048589 -0.049415 0.101996 -0.062500 0 0 0 0 0 0 4 178319
-0.005266 0.004920 0.119898 -0.048597 -0.049422 0.101990 -0.062500 0 0 0 0 0 0 4 179321
-0.005266 0.004920 0.119898 -0.048598 -0.049423 0.101990 -0.062500 0 0 0 0 0 0 4 180323
-0.005266 0.004920 0.119898 -0.048598 -0.049423 0.101990 -0.062500 0 0 0 0 0 0 4 181321
-0.005266 0.004920 0.119898 -0.048595 -0.049434 0.101997 -0.062500 0 0 0 0 0 0 4 182320
-0.005266 0.004920 0.119898 -0.048586 -0.049427 0.101985 -0.062500 0 0 0 0 0 0 4 183320
-0.005266 0.004920 0.119898 -0.048589 -0.049415 0.101996 -0.062500 0 0 0 0 0 0 4 184324
-0.005266 0.004920 0.119898 -0.048597 -0.049422 0.101990 -0.062500 0 0 0 0 0 0 4 185322
-0.005266 0.004920 0.119898 -0.048598 -0.049423 0.101990 -0.062500 0 0 0 0 0 0 4 186322
-0.005266 0.004920 0.119898 -0.048598 -0.049423 0.101990 -0.062500 0 0 0 0 0 0 4 187323
-0.005266 0.004920 0.119898 -0.048595 -0.049434 0.101997 -0.062500 0 0 0 0 0 0 4 188309
-0.005266 0.004920 0.119898 -0.048598 -0.049424 0.101991 -0.062500 0 0 0 0 0 0 4 189317
-0.005266 0.004920 0.119898 -0.048586 -0.049426 0.101984 -0.062500 0 0 0 0 0 0 4 190307
-0.005266 0.004920 0.119898 -0.048597 -0.049423 0.101989 -0.062500 0 0 0 0 0 0 4 191315
-0.005266 0.004920 0.119898 -0.048598 -0.049423 0.101989 -0.062500 0 0 0 0 0 0 4 192307
-0.005266 0.004920 0.119898 -0.048595 -0.049434 0.101997 -0.062500 0 0 0 0 0 0 4 193315
-0.005266 0.004920 0.119898 -0.048598 -0.049424 0.101990 -0.062500 0 0 0 0 0 0 4 194306
-0.005266 0.004920 0.119898 -0.048591 -0.049415 0.101996 -0.062500 0 0 0 0 0 0 4 195315
-0.005266 0.004920 0.119898 -0.048586 -0.049425 0.101985 -0.062500 0 0 0 0 0 0 4 196315
-0.005266 0.004920 0.119898 -0.048597 -0.049423 0.101989 -0.062500 0 0 0 0 0 0 4 197305
-0.005266 0.004920 0.119898 -0.048598 -0.049423 0.101989 -0.062500 0 0 0 0 0 0 4 198315
-0.005266 0.004920 0.119898 -0.048595 -0.049434 0.101997 -0.062500 0 0 0 0 0 0 4 199305
-0.005266 0.004920 0.119898 -0.048598 -0.049424 0.101990 -0.062500 0 0 0 0 0 0 4 200324
-0.005266 0.004920 0.119898 -0.048598 -0.049423 0.101990 -0.062500 0 0 0 0 0 0 4 201311
-0.005266 0.004920 0.119898 -0.048591 -0.049415 0.101996 -0.062500 0 0 0 0 0 0 4 202320
-0.005266 0.004920 0.119898 -0.048586 -0.049425 0.101985 -0.062500 0 0 0 0 0 0 4 203312
-0.005266 0.004920 0.119898 -0.048594 -0.049434 0.101997 -0.062500 0 0 0 0 0 0 4 204320
-0.005266 0.004920 0.119898 -0.048598 -0.049424 0.101991 -0.062500 0 0 0 0 0 0 4 205301
-0.005266 0.004920 0.119898 -0.048598 -0.049423 0.101990 -0.062500 0 0 0 0 0 0 4 206321
-0.005266 0.004920 0.119898 -0.048598 -0.049423 0.101990 -0.062500 0 0 0 0 0 0 4 207321
-0.005266 0.004920 0.119898 -0.048598 -0.049423 0.101990 -0.062500 0 0 0 0 0 0 4 208317
-0.005266 0.004920 0.119898 -0.048579 -0.049418 0.101990 -0.062500 0 0 0 0 0 0 4 209327
-0.005266 0.004920 0.119898 -0.048593 -0.049433 0.101997 -0.062500 0 0 0 0 0 0 4 210322
-0.005266 0.004920 0.119898 -0.048598 -0.049424 0.101991 -0.062500 0 0 0 0 0 0 4 211310
-0.005266 0.004920 0.119898 -0.048598 -0.049423 0.101990 -0.062500 0 0 0 0 0 0 4 212322
-0.005266 0.004920 0.119898 -0.048598 -0.049423 0.101990 -0.062500 0 0 0 0 0 0 4 213322
-0.005266 0.004920 0.119898 -0.048598 -0.049423 0.101990 -0.062500 0 0 0 0 0 0 4 214291
-0.005266 0.004920 0.119898 -0.048583 -0.049436 0.101991 -0.062500 0 0 0 0 0 0 4 215321
-0.005266 0.004920 0.119898 -0.048589 -0.049416 0.101997 -0.062500 0 0 0 0 0 0 4 216322
-0.005266 0.004920 0.119898 -0.048597 -0.049422 0.101991 -0.062500 0 0 0 0 0 0 4 217317
-0.005266 0.004920 0.119898 -0.048598 -0.049423 0.101990 -0.062500 0 0 0 0 0 0 4 218322
-0.005266 0.004920 0.119898 -0.048598 -0.049423 0.101990 -0.062500 0 0 0 0 0 0 4 219325
-0.005266 0.004920 0.119898 -0.048598 -0.049423 0.101990 -0.062500 0 0 0 0 0 0 4 220327
-0.005266 0.004920 0.119898 -0.048583 -0.049436 0.101991 -0.062500 0 0 0 0 0 0 4 221322
-0.005266 0.004920 0.119898 -0.048589 -0.049416 0.101997 -0.062500 0 0 0 0 0 0 4 222291
-0.005266 0.004920 0.119898 -0.048597 -0.049422 0.101991 -0.062500 0 0 0 0 0 0 4 223321
-0.005266 0.004920 0.119898 -0.048598 -0.049423 0.101990 -0.062500 0 0 0 0 0 0 4 224321
-0.005266 0.004920 0.119898 -0.048598 -0.049423 0.101990 -0.062500 0 0 0 0 0 0 4 225319
-0.005266 0.004920 0.119898 -0.048598 -0.049423 0.101990 -0.062500 0 0 0 0 0 0 4 226321
-0.005266 0.004920 0.119898 -0.048583 -0.049436 0.101992 -0.062500 0 0 0 0 0 0 4 227321
-0.005266 0.004920 0.119898 -0.048589 -0.049416 0.101997 -0.062500 0 0 0 0 0 0 4 228322
-0.005266 0.004920 0.119898 -0.048597 -0.049422 0.101991 -0.062500 0 0 0 0 0 0 4 229311
-0.005266 0.004920 0.119898 -0.048598 -0.049423 0.101990 -0.062500 0 0 0 0 0 0 4 230314
-0.005266 0.004920 0.119898 -0.048598 -0.049423 0.101990 -0.062500 0 0 0 0 0 0 4 231315
-0.005266 0.004920 0.119898 -0.048598 -0.049423 0.101990 -0.062500 0 0 0 0 0 0 4 232322
-0.005266 0.004920 0.119898 -0.048583 -0.049436 0.101992 -0.062500 0 0 0 0 0 0 4 233307
-0.005266 0.004920 0.119898 -0.048589 -0.049416 0.101997 -0.062500 0 0 0 0 0 0 4 234321
-0.005266 0.004920 0.119898 -0.048597 -0.049422 0.101991 -0.062500 0 0 0 0 0 0 4 235291
-0.005266 0.004920 0.119898 -0.048598 -0.049423 0.101990 -0.062500 0 0 0 0 0 0 4 236321
-0.005266 0.004920 0.119898 -0.048598 -0.049423 0.101990 -0.062500 0 0 0 0 0 0 4 237320
-0.005266 0.004920 0.119898 -0.048595 -0.049434 0.101997 -0.062500 0 0 0 0 0 0 4 238320
-0.005266 0.004920 0.119898 -0.048586 -0.049427 0.101985 -0.062500 0 0 0 0 0 0 4 239320
-0.005266 0.004920 0.119898 -0.048589 -0.049415 0.101996 -0.062500 0 0 0 0 0 0 4 240325
-0.005266 0.004920 0.119898 -0.048597 -0.049422 0.101991 -0.062500 0 0 0 0 0 0 4 241310
-0.005266 0.004920 0.119898 -0.048598 -0.049423 0.101990 -0.062500 0 0 0 0 0 0 4 242309
-0.005266 0.004920 0.119898 -0.048598 -0.049423 0.101990 -0.062500 0 0 0 0 0 0 4 243313
-0.005266 0.004920 0.119898 -0.048595 -0.049434 0.101997 -0.062500 0 0 0 0 0 0 4 244322
-0.005266 0.004920 0.119898 -0.048586 -0.049427 0.101985 -0.062500 0 0 0 0 0 0 4 245321
-0.005266 0.004920 0.119898 -0.048597 -0.049424 0.101989 -0.062500 0 0 0 0 0 0 4 246319
-0.005266 0.004920 0.119898 -0.048598 -0.049423 0.101990 -0.062500 0 0 0 0 0 0 4 247319
-0.005266 0.004920 0.119898 -0.048598 -0.049423 0.101989 -0.062500 0 0 0 0 0 0 4 248320
-0.005266 0.004920 0.119898 -0.048595 -0.049434 0.101997 -0.062500 0 0 0 0 0 0 4 249321
-0.005266 0.004920 0.119898 -0.048598 -0.049424 0.101991 -0.062500 0 0 0 0 0 0 4 250321
-0.005266 0.004920 0.119898 -0.048586 -0.049426 0.101984 -0.062500 0 0 0 0 0 0 4 251319
-0.005266 0.004920 0.119898 -0.048589 -0.049415 0.101995 -0.062500 0 0 0 0 0 0 4 252321
-0.005266 0.004920 0.119898 -0.048597 -0.049422 0.101990 -0.062500 0 0 0 0 0 0 4 253308
-0.005266 0.004920 0.119898 -0.048598 -0.049423 0.101990 -0.062500 0 0 0 0 0 0 4 254305
-0.005266 0.004920 0.119898 -0.048595 -0.049434 0.101997 -0.062500 0 0 0 0 0 0 4 255313
-0.005266 0.004920 0.119898 -0.048598 -0.049424 0.101991 -0.062500 0 0 0 0 0 0 4 256305
-0.005266 0.004920 0.119898 -0.048586 -0.049426 0.101984 -0.062500 0 0 0 0 0 0 4 257313
-0.005266 0.004920 0.119898 -0.048597 -0.049423 0.101989 -0.062500 0 0 0 0 0 0 4 258304
-0.005266 0.004920 0.119898 -0.048590 -0.049415 0.101996 -0.062500 0 0 0 0 0 0 4 259313
-0.005266 0.004920 0.119898 -0.048598 -0.049422 0.101990 -0.062500 0 0 0 0 0 0 4 260304
-0.005266 0.004920 0.119898 -0.048595 -0.049433 0.101997 -0.062500 0 0 0 0 0 0 4 261314
-0.005266 0.004920 0.119898 -0.048598 -0.049424 0.101991 -0.062500 0 0 0 0 0 0 4 262304
-0.005266 0.004920 0.119898 -0.048598 -0.049423 0.101990 -0.062500 0 0 0 0 0 0 4 263305
-0.005266 0.004920 0.119898 -0.048586 -0.049426 0.101984 -0.062500 0 0 0 0 0 0 4 264314
-0.005266 0.004920 0.119898 -0.048589 -0.049415 0.101995 -0.062500 0 0 0 0 0 0 4 265304
-0.005266 0.004920 0.119898 -0.048595 -0.049433 0.101998 -0.062500 0 0 0 0 0 0 4 266314
-0.005266 0.004920 0.119898 -0.048598 -0.049424 0.101991 -0.062500 0 0 0 0 0 0 4 267306
-0.005266 0.004920 0.119898 -0.048598 -0.049423 0.101990 -0.062500 0 0 0 0 0 0 4 268412
-0.005266 0.004920 0.119898 -0.048598 -0.049423 0.101990 -0.062500 0 0 0 0 0 0 4 269408
-0.005266 0.004920 0.119898 -0.048586 -0.049426 0.101984 -0.062500 0 0 0 0 0 0 4 270399
-0.005266 0.004920 0.119898 -0.048597 -0.049423 0.101989 -0.062500 0 0 0 0 0 0 4 271394
-0.005266 0.004920 0.119898 -0.048588 -0.049425 0.102004 -0.062500 0 0 0 0 0 0 4 272319
-0.005266 0.004920 0.119898 -0.048597 -0.049423 0.101991 -0.062500 0 0 0 0 0 0 4 273303
-0.005266 0.004920 0.119898 -0.048598 -0.049423 0.101990 -0.062500 0 0 0 0 0 0 4 274303
-0.005266 0.004920 0.119898 -0.048598 -0.049423 0.101990 -0.062500 0 0 0 0 0 0 4 275320
-0.005266 0.004920 0.119898 -0.048586 -0.049426 0.101984 -0.062500 0 0 0 0 0 0 4 276304
-0.005266 0.004920 0.119898 -0.048594 -0.049434 0.101996 -0.062500 0 0 0 0 0 0 4 277325
-0.005266 0.004920 0.119898 -0.048590 -0.049416 0.101997 -0.062500 0 0 0 0 0 0 4 278321
-0.005266 0.004920 0.119898 -0.048598 -0.049422 0.101991 -0.062500 0 0 0 0 0 0 4 279318
-0.005266 0.004920 0.119898 -0.048598 -0.049423 0.101990 -0.062500 0 0 0 0 0 0 4 280322
-0.005266 0.004920 0.119898 -0.048598 -0.049423 0.101990 -0.062500 0 0 0 0 0 0 4 281317
-0.005266 0.004920 0.119898 -0.048586 -0.049426 0.101984 -0.062500 0 0 0 0 0 0 4 282322
-0.005266 0.004920 0.119898 -0.048594 -0.049434 0.101996 -0.062500 0 0 0 0 0 0 4 283319
-0.005266 0.004920 0.119898 -0.048590 -0.049416 0.101997 -0.062500 0 0 0 0 0 0 4 284322
-0.005266 0.004920 0.119898 -0.048598 -0.049422 0.101991 -0.062500 0 0 0 0 0 0 4 285310
-0.005266 0.004920 0.119898 -0.048598 -0.049423 0.101990 -0.062500 0 0 0 0 0 0 4 286320
-0.005266 0.004920 0.119898 -0.048598 -0.049423 0.101990 -0.062500 0 0 0 0 0 0 4 287323
-0.005266 0.004920 0.119898 -0.048586 -0.049426 0.101984 -0.062500 0 0 0 0 0 0 4 288324
-0.005266 0.004920 0.119898 -0.048594 -0.049434 0.101996 -0.062500 0 0 0 0 0 0 4 289319
-0.005266 0.004920 0.119898 -0.048598 -0.049424 0.101990 -0.062500 0 0 0 0 0 0 4 290319
-0.005266 0.004920 0.119898 -0.048598 -0.049423 0.101990 -0.062500 0 0 0 0 0 0 4 291319
-0.005266 0.004920 0.119898 -0.048598 -0.049423 0.101990 -0.062500 0 0 0 0 0 0 4 292320
-0.005266 0.004920 0.119898 -0.048598 -0.049423 0.101989 -0.062500 0 0 0 0 0 0 4 293319
-0.005266 0.004920 0.119898 -0.048588 -0.049425 0.102004 -0.062500 0 0 0 0 0 0 4 294318
-0.005266 0.004920 0.119898 -0.048585 -0.049426 0.101986 -0.062500 0 0 0 0 0 0 4 295319
-0.005266 0.004920 0.119898 -0.048597 -0.049423 0.101989 -0.062500 0 0 0 0 0 0 4 296315
-0.005266 0.004920 0.119898 -0.048598 -0.049423 0.101990 -0.062500 0 0 0 0 0 0 4 297314
-0.005266 0.004920 0.119898 -0.048598 -0.049423 0.101990 -0.062500 0 0 0 0 0 0 4 298318
-0.005266 0.004920 0.119898 -0.048598 -0.049423 0.101989 -0.062500 0 0 0 0 0 0 4 299319
-0.005266 0.004920 0.119898 -0.048588 -0.049425 0.102004 -0.062500 0 0 0 0 0 0 4 300321
-0.005266 0.004920 0.119898 -0.048585 -0.049426 0.101986 -0.062500 0 0 0 0 0 0 4 301310
-0.005266 0.004920 0.119898 -0.048597 -0.049423 0.101989 -0.062500 0 0 0 0 0 0 4 302318
-0.005266 0.004920 0.119898 -0.048598 -0.049423 0.101990 -0.062500 0 0 0 0 0 0 4 303317
-0.005266 0.004920 0.119898 -0.048598 -0.049423 0.101990 -0.062500 0 0 0 0 0 0 4 304320
-0.005266 0.004920 0.119898 -0.048598 -0.049423 0.101989 -0.062500 0 0 0 0 0 0 4 305319
-0.005266 0.004920 0.119898 -0.048595 -0.049434 0.101997 -0.062500 0 0 0 0 0 0 4 306310
-0.005266 0.004920 0.119898 -0.048586 -0.049427 0.101985 -0.062500 0 0 0 0 0 0 4 307306
-0.005266 0.004920 0.119898 -0.048589 -0.049415 0.101996 -0.062500 0 0 0 0 0 0 4 308312
-0.005266 0.004920 0.119898 -0.048597 -0.049422 0.101990 -0.062500 0 0 0 0 0 0 4 309316
-0.005266 0.004920 0.119898 -0.048598 -0.049423 0.101990 -0.062500 0 0 0 0 0 0 4 310319
-0.005266 0.004920 0.119898 -0.048595 -0.049434 0.101997 -0.062500 0 0 0 0 0 0 4 311318
-0.005266 0.004920 0.119898 -0.048586 -0.049427 0.101985 -0.062500 0 0 0 0 0 0 4 312319
-0.005279 0.004906 0.119888 0.115878 0.133477 0.247145 -0.062500 0 0 0 0 0 0 4 313318
-0.005285 0.004899 0.119884 0.052923 0.057988 0.176764 -0.062500 0 0 0 0 0 0 4 314316
-0.005288 0.004896 0.119883 0.005099 0.005070 0.139933 -0.062500 0 0 0 0 0 0 4 315415
-0.005290 0.004894 0.119882 -0.021099 -0.022378 0.125806 -0.062500 0 0 0 0 0 0 4 316319
-0.005291 0.004893 0.119882 -0.033460 -0.052486 0.120722 -0.062500 0 0 0 0 0 0 4 317304
-0.005291 0.004893 0.119882 -0.040339 -0.059234 0.118941 -0.062500 0 0 0 0 0 0 4 318299
-0.005292 0.004892 0.119882 -0.043843 -0.062576 0.118306 -0.062500 0 0 0 0 0 0 4 319304
-0.005292 0.004892 0.119882 -0.045613 -0.064233 0.118077 -0.062500 0 0 0 0 0 0 4 320313
-0.005292 0.004892 0.119882 -0.046497 -0.065075 0.117999 -0.062500 0 0 0 0 0 0 4 321303
-0.005292 0.004892 0.119882 -0.046926 -0.065474 0.117984 -0.062500 0 0 0 0 0 0 4 322298
-0.005292 0.004892 0.119882 -0.047150 -0.065684 0.117968 -0.062500 0 0 0 0 0 0 4 323311
-0.005292 0.004892 0.119882 -0.047273 -0.065793 0.117959 -0.062500 0 0 0 0 0 0 4 324385
-0.005292 0.004892 0.119882 -0.047330 -0.065834 0.117956 -0.062500 0 0 0 0 0 0 4 325368
-0.005292 0.004892 0.119882 -0.047349 -0.065865 0.117970 -0.062500 0 0 0 0 0 0 4 326382
-0.005292 0.004892 0.119882 -0.047378 -0.065882 0.117964 -0.062500 0 0 0 0 0 0 4 327370
-0.005292 0.004892 0.119882 -0.047369 -0.065887 0.117958 -0.062500 0 0 0 0 0 0 4 328304
-0.005292 0.004892 0.119882 -0.047380 -0.065884 0.117963 -0.062500 0 0 0 0 0 0 4 329291
-0.005292 0.004892 0.119882 -0.047381 -0.065884 0.117964 -0.062500 0 0 0 0 0 0 4 330302
-0.005292 0.004892 0.119882 -0.047382 -0.065884 0.117964 -0.062500 0 0 0 0 0 0 4 331312
-0.005292 0.004892 0.119882 -0.047382 -0.065884 0.117964 -0.062500 0 0 0 0 0 0 4 332428
-0.005292 0.004892 0.119882 -0.047382 -0.065884 0.117964 -0.062500 0 0 0 0 0 0 4 333438
-0.005292 0.004892 0.119882 -0.047370 -0.065887 0.117958 -0.062500 0 0 0 0 0 0 4 334294
-0.005292 0.004892 0.119882 -0.047388 -0.065893 0.117956 -0.062500 0 0 0 0 0 0 4 335440
-0.005292 0.004892 0.119882 -0.047382 -0.065885 0.117963 -0.062500 0 0 0 0 0 0 4 336326
-0.005292 0.004892 0.119882 -0.047379 -0.065895 0.117971 -0.062500 0 0 0 0 0 0 4 337449
-0.005292 0.004892 0.119882 -0.047389 -0.065894 0.117958 -0.062500 0 0 0 0 0 0 4 338307
-0.005292 0.004892 0.119882 -0.047382 -0.065885 0.117963 -0.062500 0 0 0 0 0 0 4 339437
-0.005292 0.004892 0.119882 -0.047370 -0.065887 0.117958 -0.062500 0 0 0 0 0 0 4 340439
-0.005292 0.004892 0.119882 -0.047380 -0.065884 0.117963 -0.062500 0 0 0 0 0 0 4 341433
-0.005292 0.004892 0.119882 -0.047389 -0.065893 0.117957 -0.062500 0 0 0 0 0 0 4 342314
-0.005292 0.004892 0.119882 -0.047379 -0.065895 0.117970 -0.062500 0 0 0 0 0 0 4 343420
-0.005292 0.004892 0.119882 -0.047381 -0.065885 0.117965 -0.062500 0 0 0 0 0 0 4 344310
-0.005292 0.004892 0.119882 -0.047389 -0.065893 0.117957 -0.062500 0 0 0 0 0 0 4 345414
-0.005292 0.004892 0.119882 -0.047370 -0.065888 0.117957 -0.062500 0 0 0 0 0 0 4 346305
-0.005292 0.004892 0.119882 -0.047380 -0.065884 0.117963 -0.062500 0 0 0 0 0 0 4 347435
-0.005292 0.004892 0.119882 -0.047379 -0.065895 0.117971 -0.062500 0 0 0 0 0 0 4 348433
-0.005292 0.004892 0.119882 -0.047389 -0.065894 0.117958 -0.062500 0 0 0 0 0 0 4 349429
-0.005292 0.004892 0.119882 -0.047382 -0.065885 0.117963 -0.062500 0 0 0 0 0 0 4 350429
-0.005292 0.004892 0.119882 -0.047382 -0.065884 0.117964 -0.062500 0 0 0 0 0 0 4 351439
-0.005292 0.004892 0.119882 -0.047377 -0.065896 0.117951 -0.062500 0 0 0 0 0 0 4 352436
-0.005292 0.004892 0.119882 -0.047378 -0.065896 0.117970 -0.062500 0 0 0 0 0 0 4 353437
-0.005292 0.004892 0.119882 -0.047381 -0.065885 0.117964 -0.062500 0 0 0 0 0 0 4 354432
-0.005292 0.004892 0.119882 -0.047382 -0.065884 0.117964 -0.062500 0 0 0 0 0 0 4 355414
-0.005292 0.004892 0.119882 -0.047389 -0.065893 0.117957 -0.062500 0 0 0 0 0 0 4 356433
-0.005292 0.004892 0.119882 -0.047382 -0.065885 0.117963 -0.062500 0 0 0 0 0 0 4 357414
-0.005292 0.004892 0.119882 -0.047382 -0.065884 0.117964 -0.062500 0 0 0 0 0 0 4 358431
-0.005292 0.004892 0.119882 -0.047370 -0.065887 0.117958 -0.062500 0 0 0 0 0 0 4 359431
-0.005292 0.004892 0.119882 -0.047385 -0.065903 0.117964 -0.062500 0 0 0 0 0 0 4 360431
-0.005292 0.004892 0.119882 -0.047382 -0.065886 0.117964 -0.062500 0 0 0 0 0 0 4 361432
-0.005292 0.004892 0.119882 -0.047382 -0.065884 0.117964 -0.062500 0 0 0 0 0 0 4 362430
-0.005292 0.004892 0.119882 -0.047389 -0.065893 0.117957 -0.062500 0 0 0 0 0 0 4 363306
-0.005292 0.004892 0.119882 -0.047382 -0.065885 0.117963 -0.062500 0 0 0 0 0 0 4 364424
-0.005292 0.004892 0.119882 -0.047367 -0.065898 0.117966 -0.062500 0 0 0 0 0 0 4 365429
-0.005292 0.004892 0.119882 -0.047388 -0.065894 0.117957 -0.062500 0 0 0 0 0 0 4 366427
-0.005292 0.004892 0.119882 -0.047382 -0.065885 0.117963 -0.062500 0 0 0 0 0 0 4 367429
-0.005292 0.004892 0.119882 -0.047382 -0.065884 0.117964 -0.062500 0 0 0 0 0 0 4 368431
-0.005292 0.004892 0.119882 -0.047382 -0.065884 0.117964 -0.062500 0 0 0 0 0 0 4 369429
-0.005292 0.004892 0.119882 -0.047389 -0.065893 0.117957 -0.062500 0 0 0 0 0 0 4 370427
-0.005292 0.004892 0.119882 -0.047367 -0.065898 0.117965 -0.062500 0 0 0 0 0 0 4 371428
-0.005292 0.004892 0.119882 -0.047380 -0.065886 0.117964 -0.062500 0 0 0 0 0 0 4 372430
-0.005292 0.004892 0.119882 -0.047381 -0.065884 0.117964 -0.062500 0 0 0 0 0 0 4 373428
-0.005292 0.004892 0.119882 -0.047389 -0.065893 0.117957 -0.062500 0 0 0 0 0 0 4 374428
-0.005292 0.004892 0.119882 -0.047382 -0.065885 0.117963 -0.062500 0 0 0 0 0 0 4 375435
-0.005292 0.004892 0.119882 -0.047379 -0.065895 0.117971 -0.062500 0 0 0 0 0 0 4 376425
-0.005292 0.004892 0.119882 -0.047377 -0.065897 0.117952 -0.062500 0 0 0 0 0 0 4 377427
-0.005292 0.004892 0.119882 -0.047381 -0.065885 0.117962 -0.062500 0 0 0 0 0 0 4 378425
-0.005292 0.004892 0.119882 -0.047382 -0.065884 0.117964 -0.062500 0 0 0 0 0 0 4 379428
-0.005292 0.004892 0.119882 -0.047382 -0.065884 0.117964 -0.062500 0 0 0 0 0 0 4 380431
-0.005292 0.004892 0.119882 -0.047389 -0.065893 0.117957 -0.062500 0 0 0 0 0 0 4 381427
-0.005292 0.004892 0.119882 -0.047379 -0.065895 0.117971 -0.062500 0 0 0 0 0 0 4 382428
-0.005292 0.004892 0.119882 -0.047369 -0.065888 0.117959 -0.062500 0 0 0 0 0 0 4 383427
-0.005292 0.004892 0.119882 -0.047388 -0.065893 0.117957 -0.062500 0 0 0 0 0 0 4 384429
-0.005292 0.004892 0.119882 -0.047382 -0.065885 0.117963 -0.062500 0 0 0 0 0 0 4 385428
-0.005292 0.004892 0.119882 -0.047382 -0.065884 0.117964 -0.062500 0 0 0 0 0 0 4 386428
-0.005292 0.004892 0.119882 -0.047382 -0.065884 0.117964 -0.062500 0 0 0 0 0 0 4 387434
-0.005292 0.004892 0.119882 -0.047386 -0.065903 0.117965 -0.062500 0 0 0 0 0 0 4 388514
-0.005292 0.004892 0.119882 -0.047370 -0.065889 0.117958 -0.062500 0 0 0 0 0 0 4 389511
-0.005292 0.004892 0.119882 -0.047380 -0.065885 0.117963 -0.062500 0 0 0 0 0 0 4 390512
-0.005292 0.004892 0.119882 -0.047381 -0.065884 0.117964 -0.062500 0 0 0 0 0 0 4 391509
-0.005292 0.004892 0.119882 -0.047389 -0.065893 0.117957 -0.062500 0 0 0 0 0 0 4 392511
-0.005292 0.004892 0.119882 -0.047379 -0.065895 0.117971 -0.062500 0 0 0 0 0 0 4 393510
-0.005292 0.004892 0.119882 -0.047381 -0.065885 0.117965 -0.062500 0 0 0 0 0 0 4 394512
-0.005292 0.004892 0.119882 -0.047377 -0.065896 0.117952 -0.062500 0 0 0 0 0 0 4 395507
-0.005292 0.004892 0.119882 -0.047381 -0.065885 0.117962 -0.062500 0 0 0 0 0 0 4 396510
-0.005292 0.004892 0.119882 -0.047382 -0.065884 0.117963 -0.062500 0 0 0 0 0 0 4 397512
-0.005292 0.004892 0.119882 -0.047382 -0.065884 0.117964 -0.062500 0 0 0 0 0 0 4 398509
-0.005292 0.004892 0.119882 -0.047386 -0.065903 0.117965 -0.062500 0 0 0 0 0 0 4 399492
-0.005292 0.004892 0.119882 -0.047382 -0.065886 0.117964 -0.062500 0 0 0 0 0 0 4 400436
-0.005292 0.004892 0.119882 -0.047370 -0.065887 0.117958 -0.062500 0 0 0 0 0 0 4 401425
-0.005292 0.004892 0.119882 -0.047388 -0.065893 0.117956 -0.062500 0 0 0 0 0 0 4 402432
-0.005292 0.004892 0.119882 -0.047382 -0.065885 0.117963 -0.062500 0 0 0 0 0 0 4 403425
-0.005292 0.004892 0.119882 -0.047379 -0.065895 0.117971 -0.062500 0 0 0 0 0 0 4 404427
-0.005292 0.004892 0.119882 -0.047389 -0.065894 0.117958 -0.062500 0 0 0 0 0 0 4 405434
-0.005292 0.004892 0.119882 -0.047382 -0.065885 0.117963 -0.062500 0 0 0 0 0 0 4 406425
-0.005292 0.004892 0.119882 -0.047382 -0.065884 0.117964 -0.062500 0 0 0 0 0 0 4 407436
-0.005292 0.004892 0.119882 -0.047370 -0.065887 0.117958 -0.062500 0 0 0 0 0 0 4 408434
-0.005292 0.004892 0.119882 -0.047388 -0.065893 0.117956 -0.062500 0 0 0 0 0 0 4 409434
-0.005292 0.004892 0.119882 -0.047379 -0.065895 0.117970 -0.062500 0 0 0 0 0 0 4 410436
-0.005292 0.004892 0.119882 -0.047381 -0.065885 0.117965 -0.062500 0 0 0 0 0 0 4 411439
-0.005292 0.004892 0.119882 -0.047382 -0.065884 0.117964 -0.062500 0 0 0 0 0 0 4 412441
-0.005292 0.004892 0.119882 -0.047377 -0.065896 0.117952 -0.062500 0 0 0 0 0 0 4 413430
-0.005292 0.004892 0.119882 -0.047381 -0.065885 0.117962 -0.062500 0 0 0 0 0 0 4 414437
-0.005292 0.004892 0.119882 -0.047382 -0.065884 0.117963 -0.062500 0 0 0 0 0 0 4 415442
-0.005292 0.004892 0.119882 -0.047379 -0.065895 0.117971 -0.062500 0 0 0 0 0 0 4 416439
-0.005292 0.004892 0.119882 -0.047389 -0.065894 0.117958 -0.062500 0 0 0 0 0 0 4 417439
-0.005292 0.004892 0.119882 -0.047382 -0.065885 0.117963 -0.062500 0 0 0 0 0 0 4 418435
-0.005292 0.004892 0.119882 -0.047382 -0.065884 0.117964 -0.062500 0 0 0 0 0 0 4 419442
-0.005292 0.004892 0.119882 -0.047377 -0.065896 0.117951 -0.062500 0 0 0 0 0 0 4 420443
-0.005292 0.004892 0.119882 -0.047378 -0.065896 0.117970 -0.062500 0 0 0 0 0 0 4 421442
-0.005292 0.004892 0.119882 -0.047381 -0.065885 0.117965 -0.062500 0 0 0 0 0 0 4 422441
-0.005292 0.004892 0.119882 -0.047389 -0.065893 0.117957 -0.062500 0 0 0 0 0 0 4 423439
-0.005292 0.004892 0.119882 -0.047382 -0.065885 0.117963 -0.062500 0 0 0 0 0 0 4 424442
-0.005292 0.004892 0.119882 -0.047382 -0.065884 0.117964 -0.062500 0 0 0 0 0 0 4 425442
-0.005292 0.004892 0.119882 -0.047370 -0.065887 0.117958 -0.062500 0 0 0 0 0 0 4 426446
-0.005292 0.004892 0.119882 -0.047385 -0.065903 0.117964 -0.062500 0 0 0 0 0 0 4 427443
-0.005292 0.004892 0.119882 -0.047382 -0.065886 0.117964 -0.062500 0 0 0 0 0 0 4 428432
-0.005292 0.004892 0.119882 -0.047382 -0.065884 0.117964 -0.062500 0 0 0 0 0 0 4 429440
-0.005292 0.004892 0.119882 -0.047382 -0.065884 0.117964 -0.062500 0 0 0 0 0 0 4 430443
-0.005292 0.004892 0.119882 -0.047389 -0.065893 0.117957 -0.062500 0 0 0 0 0 0 4 431433
-0.005292 0.004892 0.119882 -0.047370 -0.065888 0.117957 -0.062500 0 0 0 0 0 0 4 432436
-0.005292 0.004892 0.119882 -0.047378 -0.065895 0.117971 -0.062500 0 0 0 0 0 0 4 433440
-0.005292 0.004892 0.119882 -0.047389 -0.065894 0.117958 -0.062500 0 0 0 0 0 0 4 434440
-0.005292 0.004892 0.119882 -0.047382 -0.065885 0.117963 -0.062500 0 0 0 0 0 0 4 435439
-0.005292 0.004892 0.119882 -0.047382 -0.065884 0.117964 -0.062500 0 0 0 0 0 0 4 436442
-0.005292 0.004892 0.119882 -0.047382 -0.065884 0.117964 -0.062500 0 0 0 0 0 0 4 437439
-0.005292 0.004892 0.119882 -0.047377 -0.065896 0.117951 -0.062500 0 0 0 0 0 0 4 438431
-0.005292 0.004892 0.119882 -0.047378 -0.065896 0.117970 -0.062500 0 0 0 0 0 0 4 439435
-0.005292 0.004892 0.119882 -0.047381 -0.065885 0.117964 -0.062500 0 0 0 0 0 0 4 440439
-0.005292 0.004892 0.119882 -0.047389 -0.065893 0.117957 -0.062500 0 0 0 0 0 0 4 441441
-0.005292 0.004892 0.119882 -0.047382 -0.065885 0.117963 -0.062500 0 0 0 0 0 0 4 442410
-0.005292 0.004892 0.119882 -0.047382 -0.065884 0.117964 -0.062500 0 0 0 0 0 0 4 443439
-0.005292 0.004892 0.119882 -0.047379 -0.065895 0.117971 -0.062500 0 0 0 0 0 0 4 444440
-0.005292 0.004892 0.119882 -0.047377 -0.065897 0.117953 -0.062500 0 0 0 0 0 0 4 445438
-0.005292 0.004892 0.119882 -0.047381 -0.065885 0.117963 -0.062500 0 0 0 0 0 0 4 446442
-0.005292 0.004892 0.119882 -0.047382 -0.065884 0.117964 -0.062500 0 0 0 0 0 0 4 447439
-0.005292 0.004892 0.119882 -0.047382 -0.065884 0.117964 -0.062500 0 0 0 0 0 0 4 448441
-0.005292 0.004892 0.119882 -0.047389 -0.065893 0.117957 -0.062500 0 0 0 0 0 0 4 449429
-0.005292 0.004892 0.119882 -0.047379 -0.065895 0.117971 -0.062500 0 0 0 0 0 0 4 450436
-0.005292 0.004892 0.119882 -0.047369 -0.065888 0.117959 -0.062500 0 0 0 0 0 0 4 451437
-0.005292 0.004892 0.119882 -0.047388 -0.065893 0.117957 -0.062500 0 0 0 0 0 0 4 452441
-0.005292 0.004892 0.119882 -0.047382 -0.065885 0.117963 -0.062500 0 0 0 0 0 0 4 453441
-0.005292 0.004892 0.119882 -0.047382 -0.065884 0.117964 -0.062500 0 0 0 0 0 0 4 454438
-0.005292 0.004892 0.119882 -0.047382 -0.065884 0.117964 -0.062500 0 0 0 0 0 0 4 455440
-0.005292 0.004892 0.119882 -0.047386 -0.065903 0.117965 -0.062500 0 0 0 0 0 0 4 456440
-0.005292 0.004892 0.119882 -0.047370 -0.065889 0.117958 -0.062500 0 0 0 0 0 0 4 457440
-0.005292 0.004892 0.119882 -0.047380 -0.065885 0.117963 -0.062500 0 0 0 0 0 0 4 458410
-0.005292 0.004892 0.119882 -0.047389 -0.065893 0.117957 -0.062500 0 0 0 0 0 0 4 459439
-0.005292 0.004892 0.119882 -0.047382 -0.065885 0.117963 -0.062500 0 0 0 0 0 0 4 460439
-0.005292 0.004892 0.119882 -0.047379 -0.065895 0.117971 -0.062500 0 0 0 0 0 0 4 461434
-0.005292 0.004892 0.119882 -0.047377 -0.065897 0.117952 -0.062500 0 0 0 0 0 0 4 462423
-0.005292 0.004892 0.119882 -0.047381 -0.065885 0.117962 -0.062500 0 0 0 0 0 0 4 463424
-0.005292 0.004892 0.119882 -0.047382 -0.065884 0.117963 -0.062500 0 0 0 0 0 0 4 464432
-0.005292 0.004892 0.119882 -0.047382 -0.065884 0.117964 -0.062500 0 0 0 0 0 0 4 465423
-0.005292 0.004892 0.119882 -0.047389 -0.065893 0.117957 -0.062500 0 0 0 0 0 0 4 466431
-0.005292 0.004892 0.119882 -0.047379 -0.065895 0.117970 -0.062500 0 0 0 0 0 0 4 467424
-0.005292 0.004892 0.119882 -0.047381 -0.065885 0.117965 -0.062500 0 0 0 0 0 0 4 468433
-0.005292 0.004892 0.119882 -0.047370 -0.065887 0.117958 -0.062500 0 0 0 0 0 0 4 469423
-0.005292 0.004892 0.119882 -0.047388 -0.065893 0.117956 -0.062500 0 0 0 0 0 0 4 470431
-0.005292 0.004892 0.119882 -0.047382 -0.065885 0.117963 -0.062500 0 0 0 0 0 0 4 471423
-0.005292 0.004892 0.119882 -0.047379 -0.065895 0.117971 -0.062500 0 0 0 0 0 0 4 472432
-0.005292 0.004892 0.119882 -0.047389 -0.065894 0.117958 -0.062500 0 0 0 0 0 0 4 473434
-0.005292 0.004892 0.119882 -0.047382 -0.065885 0.117963 -0.062500 0 0 0 0 0 0 4 474442
-0.005292 0.004892 0.119882 -0.047370 -0.065887 0.117958 -0.062500 0 0 0 0 0 0 4 475423
-0.005292 0.004892 0.119882 -0.047380 -0.065884 0.117963 -0.062500 0 0 0 0 0 0 4 476451
-0.005292 0.004892 0.119882 -0.047389 -0.065893 0.117957 -0.062500 0 0 0 0 0 0 4 477444
-0.005292 0.004892 0.119882 -0.047379 -0.065895 0.117970 -0.062500 0 0 0 0 0 0 4 478439
-0.005292 0.004892 0.119882 -0.047381 -0.065885 0.117965 -0.062500 0 0 0 0 0 0 4 479418
-0.005292 0.004892 0.119882 -0.047389 -0.065893 0.117957 -0.062500 0 0 0 0 0 0 4 480440
-0.005292 0.004892 0.119882 -0.047370 -0.065888 0.117957 -0.062500 0 0 0 0 0 0 4 481437
-0.005292 0.004892 0.119882 -0.047380 -0.065884 0.117963 -0.062500 0 0 0 0 0 0 4 482445
-0.005292 0.004892 0.119882 -0.047381 -0.065884 0.117963 -0.062500 0 0 0 0 0 0 4 483441
-0.005292 0.004892 0.119882 -0.047386 -0.065903 0.117965 -0.062500 0 0 0 0 0 0 4 484438
-0.005292 0.004892 0.119882 -0.047382 -0.065886 0.117964 -0.062500 0 0 0 0 0 0 4 485439
-0.005292 0.004892 0.119882 -0.047382 -0.065884 0.117964 -0.062500 0 0 0 0 0 0 4 486439
-0.005292 0.004892 0.119882 -0.047370 -0.065887 0.117958 -0.062500 0 0 0 0 0 0 4 487439
-0.005292 0.004892 0.119882 -0.047388 -0.065893 0.117956 -0.062500 0 0 0 0 0 0 4 488408
-0.005292 0.004892 0.119882 -0.047379 -0.065895 0.117970 -0.062500 0 0 0 0 0 0 4 489439
-0.005292 0.004892 0.119882 -0.047381 -0.065885 0.117965 -0.062500 0 0 0 0 0 0 4 490446
-0.005292 0.004892 0.119882 -0.047389 -0.065893 0.117957 -0.062500 0 0 0 0 0 0 4 491439
-0.005292 0.004892 0.119882 -0.047382 -0.065885 0.117963 -0.062500 0 0 0 0 0 0 4 492445
-0.005292 0.004892 0.119882 -0.047382 -0.065884 0.117964 -0.062500 0 0 0 0 0 0 4 493441
-0.005292 0.004892 0.119882 -0.047370 -0.065887 0.117958 -0.062500 0 0 0 0 0 0 4 494439
-0.005292 0.004892 0.119882 -0.047385 -0.065903 0.117964 -0.062500 0 0 0 0 0 0 4 495430
-0.005292 0.004892 0.119882 -0.047382 -0.065886 0.117964 -0.062500 0 0 0 0 0 0 4 496409
-0.005292 0.004892 0.119882 -0.047382 -0.065884 0.117964 -0.062500 0 0 0 0 0 0 4 497440
-0.005292 0.004892 0.119882 -0.047389 -0.065893 0.117957 -0.062500 0 0 0 0 0 0 4 498438
-0.005292 0.004892 0.119882 -0.047382 -0.065885 0.117963 -0.062500 0 0 0 0 0 0 4 499437
-0.005292 0.004892 0.119882 -0.047370 -0.065887 0.117958 -0.062500 0 0 0 0 0 0 4 500439
-0.005292 0.004892 0.119882 -0.047377 -0.065895 0.117971 -0.062500 0 0 0 0 0 0 4 501436
-0.005292 0.004892 0.119882 -0.047389 -0.065894 0.117958 -0.062500 0 0 0 0 0 0 4 502407
-0.005292 0.004892 0.119882 -0.047382 -0.065885 0.117963 -0.062500 0 0 0 0 0 0 4 503438
-0.005292 0.004892 0.119882 -0.047382 -0.065884 0.117964 -0.062500 0 0 0 0 0 0 4 504436
-0.005292 0.004892 0.119882 -0.047389 -0.065893 0.117957 -0.062500 0 0 0 0 0 0 4 505435
-0.005292 0.004892 0.119882 -0.047367 -0.065898 0.117965 -0.062500 0 0 0 0 0 0 4 506438
-0.005292 0.004892 0.119882 -0.047380 -0.065886 0.117964 -0.062500 0 0 0 0 0 0 4 507440
-0.005292 0.004892 0.119882 -0.047381 -0.065884 0.117964 -0.062500 0 0 0 0 0 0 4 508409
-0.005292 0.004892 0.119882 -0.047389 -0.065893 0.117957 -0.062500 0 0 0 0 0 0 4 509408
-0.005292 0.004892 0.119882 -0.047382 -0.065885 0.117963 -0.062500 0 0 0 0 0 0 4 510407
-0.005292 0.004892 0.119882 -0.047382 -0.065884 0.117964 -0.062500 0 0 0 0 0 0 4 511437
-0.005292 0.004892 0.119882 -0.047367 -0.065897 0.117966 -0.062500 0 0 0 0 0 0 4 512409
-0.005292 0.004892 0.119882 -0.047388 -0.065894 0.117957 -0.062500 0 0 0 0 0 0 4 513425
-0.005292 0.004892 0.119882 -0.047382 -0.065885 0.117963 -0.062500 0 0 0 0 0 0 4 514426
-0.005292 0.004892 0.119882 -0.047382 -0.065884 0.117964 -0.062500 0 0 0 0 0 0 4 515436
-0.005292 0.004892 0.119882 -0.047389 -0.065893 0.117957 -0.062500 0 0 0 0 0 0 4 516437
-0.005292 0.004892 0.119882 -0.047379 -0.065895 0.117971 -0.062500 0 0 0 0 0 0 4 517437
-0.005292 0.004892 0.119882 -0.047369 -0.065888 0.117959 -0.062500 0 0 0 0 0 0 4 518438
-0.005292 0.004892 0.119882 -0.047388 -0.065893 0.117957 -0.062500 0 0 0 0 0 0 4 519437
-0.005292 0.004892 0.119882 -0.047382 -0.065885 0.117963 -0.062500 0 0 0 0 0 0 4 520439
-0.005292 0.004892 0.119882 -0.047382 -0.065884 0.117964 -0.062500 0 0 0 0 0 0 4 521437
-0.005292 0.004892 0.119882 -0.047382 -0.065884 0.117964 -0.062500 0 0 0 0 0 0 4 522436
-0.005292 0.004892 0.119882 -0.047386 -0.065903 0.117965 -0.062500 0 0 0 0 0 0 4 523440
-0.005292 0.004892 0.119882 -0.047370 -0.065889 0.117958 -0.062500 0 0 0 0 0 0 4 524438
-0.005292 0.004892 0.119882 -0.047380 -0.065885 0.117963 -0.062500 0 0 0 0 0 0 4 525437
-0.005292 0.004892 0.119882 -0.047381 -0.065884 0.117964 -0.062500 0 0 0 0 0 0 4 526430
-0.005292 0.004892 0.119882 -0.047389 -0.065893 0.117957 -0.062500 0 0 0 0 0 0 4 527421
-0.005292 0.004892 0.119882 -0.047382 -0.065885 0.117963 -0.062500 0 0 0 0 0 0 4 528432
-0.005292 0.004892 0.119882 -0.047379 -0.065895 0.117971 -0.062500 0 0 0 0 0 0 4 529421
-0.005292 0.004892 0.119882 -0.047377 -0.065897 0.117952 -0.062500 0 0 0 0 0 0 4 530420
-0.005292 0.004892 0.119882 -0.047381 -0.065885 0.117962 -0.062500 0 0 0 0 0 0 4 531431
-0.005292 0.004892 0.119882 -0.047382 -0.065884 0.117963 -0.062500 0 0 0 0 0 0 4 532423
-0.005292 0.004892 0.119882 -0.047382 -0.065884 0.117964 -0.062500 0 0 0 0 0 0 4 533430
-0.005292 0.004892 0.119882 -0.047389 -0.065893 0.117957 -0.062500 0 0 0 0 0 0 4 534420
-0.005292 0.004892 0.119882 -0.047379 -0.065895 0.117971 -0.062500 0 0 0 0 0 0 4 535431
-0.005292 0.004892 0.119882 -0.047369 -0.065888 0.117959 -0.062500 0 0 0 0 0 0 4 536421
-0.005292 0.004892 0.119882 -0.047388 -0.065893 0.117956 -0.062500 0 0 0 0 0 0 4 537429
-0.005292 0.004892 0.119882 -0.047382 -0.065885 0.117963 -0.062500 0 0 0 0 0 0 4 538421
-0.005292 0.004892 0.119882 -0.047382 -0.065884 0.117963 -0.062500 0 0 0 0 0 0 4 539436
-0.005292 0.004892 0.119882 -0.047379 -0.065895 0.117971 -0.062500 0 0 0 0 0 0 4 540428
-0.005292 0.004892 0.119882 -0.047389 -0.065894 0.117958 -0.062500 0 0 0 0 0 0 4 541427
-0.005292 0.004892 0.119882 -0.047370 -0.065888 0.117958 -0.062500 0 0 0 0 0 0 4 542429
-0.005292 0.004892 0.119882 -0.047380 -0.065885 0.117963 -0.062500 0 0 0 0 0 0 4 543440
-0.005292 0.004892 0.119882 -0.047381 -0.065884 0.117964 -0.062500 0 0 0 0 0 0 4 544437
-0.005292 0.004892 0.119882 -0.047389 -0.065893 0.117957 -0.062500 0 0 0 0 0 0 4 545420
-0.005292 0.004892 0.119882 -0.047379 -0.065895 0.117971 -0.062500 0 0 0 0 0 0 4 546407
-0.005292 0.004892 0.119882 -0.047381 -0.065885 0.117965 -0.062500 0 0 0 0 0 0 4 547454
-0.005311 0.004897 0.119891 0.206271 -0.111895 -0.005286 -0.062500 0 0 0 0 0 0 4 548440
-0.005321 0.004899 0.119894 0.103549 -0.091469 0.054576 -0.062500 0 0 0 0 0 0 4 549434
-0.005326 0.004900 0.119895 0.029749 -0.073461 0.085817 -0.062500 0 0 0 0 0 0 4 550436
-0.005328 0.004901 0.119895 -0.008766 -0.064426 0.097788 -0.062500 0 0 0 0 0 0 4 551438
-0.005329 0.004901 0.119896 -0.027985 -0.060064 0.102087 -0.062500 0 0 0 0 0 0 4 552436
-0.005330 0.004901 0.119896 -0.037523 -0.057949 0.103598 -0.062500 0 0 0 0 0 0 4 553435
-0.005330 0.004901 0.119896 -0.042259 -0.056916 0.104123 -0.062500 0 0 0 0 0 0 4 554436
-0.005330 0.004901 0.119896 -0.044618 -0.056411 0.104310 -0.062500 0 0 0 0 0 0 4 555435
-0.005330 0.004901 0.119896 -0.045800 -0.056164 0.104385 -0.062500 0 0 0 0 0 0 4 556438
-0.005330 0.004901 0.119896 -0.046379 -0.056045 0.104406 -0.062500 0 0 0 0 0 0 4 557437
[truncated: 29,164,047 more chars]
