# Supplementary material for: Increasing Patient Engagement in Rehabilitation Exercises Using Computer-Based Citizen Science
Source: PLoS One. 2015 Mar 20;10(3):e0117013. doi: 10.1371/journal.pone.0117013 (PMC4368773; doi:10.1371/journal.pone.0117013)
Supplement: S2 Dataset — (ZIP) [file pone.0117013.s002.zip › Dataset_S2/H17/H17_without.dat]

0.001755 -0.019843 0.170193 0.519825 -1.768464 -3.015565 -0.000000 1 0 0 0 0 0 0 862
0.001717 -0.019770 0.170314 0.545453 -1.128382 -1.897854 -0.000031 1 0 0 0 0 0 0 1863
0.001689 -0.019699 0.170415 0.412858 -1.004696 -1.558339 -0.000063 1 0 0 0 0 0 0 2866
0.001647 -0.019625 0.170529 0.587199 -1.043051 -1.707521 -0.000094 1 0 0 0 0 0 0 3865
0.001625 -0.019578 0.170628 0.333883 -0.675647 -1.547561 -0.000125 1 0 0 0 0 0 0 4861
0.001606 -0.019523 0.170719 0.273469 -0.742085 -1.450632 -0.000156 1 0 0 0 0 0 0 5859
0.001617 -0.019494 0.170800 -0.129788 -0.398844 -1.339965 -0.000187 1 0 0 0 0 0 0 6859
0.001631 -0.019496 0.170869 -0.197177 0.047190 -1.190819 -0.000219 1 0 0 0 0 0 0 7860
0.001650 -0.019473 0.170939 -0.290942 -0.218769 -1.213939 -0.000250 1 0 0 0 0 0 0 8860
0.001647 -0.019473 0.170993 0.004844 0.055787 -1.043616 -0.000281 1 0 0 0 0 0 0 9859
0.001666 -0.019474 0.171043 -0.263465 0.111484 -0.975932 -0.000313 1 0 0 0 0 0 0 10878
0.001662 -0.019487 0.171088 0.003065 0.276879 -0.937718 -0.000344 1 0 0 0 0 0 0 11870
0.001665 -0.019449 0.171131 -0.059817 -0.359540 -0.932036 -0.000375 1 0 0 0 0 0 0 12863
0.001658 -0.019403 0.171165 0.061707 -0.516466 -0.842407 -0.000406 1 0 0 0 0 0 0 13864
0.001626 -0.019347 0.171202 0.404399 -0.657222 -0.884410 -0.000437 1 0 0 0 0 0 0 14857
0.001601 -0.019293 0.171233 0.333851 -0.641832 -0.843171 -0.000469 1 0 0 0 0 0 0 15858
0.001573 -0.019217 0.171261 0.376924 -0.917549 -0.820475 -0.000500 1 0 0 0 0 0 0 16861
0.001529 -0.019147 0.171280 0.578635 -0.849930 -0.721120 -0.000531 1 0 0 0 0 0 0 17859
0.001520 -0.019094 0.171296 0.144969 -0.622491 -0.705153 -0.000562 1 0 0 0 0 0 0 18862
0.001500 -0.019019 0.171317 0.248225 -0.872873 -0.784051 -0.000594 1 0 0 0 0 0 0 19860
0.001489 -0.018980 0.171327 0.131275 -0.417353 -0.671698 -0.000625 1 0 0 0 0 0 0 20861
0.001505 -0.018967 0.171326 -0.218580 -0.030466 -0.535436 -0.000656 1 0 0 0 0 0 0 21862
0.001526 -0.018943 0.171332 -0.330743 -0.125000 -0.654180 -0.000688 1 0 0 0 0 0 0 22863
0.001557 -0.018938 0.171330 -0.475300 0.113225 -0.561314 -0.000719 1 0 0 0 0 0 0 23859
0.001573 -0.018935 0.171328 -0.289828 0.183243 -0.595117 -0.000750 1 0 0 0 0 0 0 24868
0.001601 -0.018941 0.171321 -0.442141 0.305377 -0.550285 -0.000781 1 0 0 0 0 0 0 25864
0.001608 -0.018921 0.171317 -0.170273 -0.005338 -0.606011 -0.000813 1 0 0 0 0 0 0 26879
0.001611 -0.018911 0.171315 -0.104196 0.103984 -0.662052 -0.000844 1 0 0 0 0 0 0 27878
0.001605 -0.018883 0.171314 0.026467 -0.112136 -0.693818 -0.000876 1 0 0 0 0 0 0 28880
0.001594 -0.018846 0.171312 0.100800 -0.243464 -0.721181 -0.000907 1 0 0 0 0 0 0 29875
0.001580 -0.018805 0.171310 0.138251 -0.307774 -0.747296 -0.000938 1 0 0 0 0 0 0 30870
0.001565 -0.018761 0.171309 0.156349 -0.335841 -0.772939 -0.000969 1 0 0 0 0 0 0 31868
0.001550 -0.018717 0.171307 0.164645 -0.345612 -0.798405 -0.001000 1 0 0 0 0 0 0 32869
0.001542 -0.018694 0.171307 0.063385 -0.046146 -0.834477 -0.001031 1 0 0 0 0 0 0 33867
0.001530 -0.018660 0.171305 0.105355 -0.157191 -0.870084 -0.001080 1 0 0 0 0 0 0 35435
0.001545 -0.018650 0.171299 -0.239467 0.145575 -0.808042 -0.001094 1 0 0 0 0 0 0 35861
0.001553 -0.018645 0.171295 -0.180822 0.256432 -0.874251 -0.001127 1 0 0 0 0 0 0 36929
0.001557 -0.018643 0.171294 -0.127987 0.308959 -0.925911 -0.001159 1 0 0 0 0 0 0 37936
0.001579 -0.018649 0.171287 -0.370814 0.426416 -0.883614 -0.001189 1 0 0 0 0 0 0 38925
0.001591 -0.018652 0.171284 -0.250622 0.413856 -0.949777 -0.001221 1 0 0 0 0 0 0 39930
0.001597 -0.018654 0.171282 -0.166172 0.402192 -1.002046 -0.001252 1 0 0 0 0 0 0 40936
0.001600 -0.018655 0.171281 -0.121801 0.398642 -1.040728 -0.001283 1 0 0 0 0 0 0 41926
0.001601 -0.018655 0.171281 -0.099930 0.400896 -1.072770 -0.001315 1 0 0 0 0 0 0 42927
0.001594 -0.018632 0.171280 0.014715 0.105956 -1.090725 -0.001346 1 0 0 0 0 0 0 43936
0.001590 -0.018621 0.171280 -0.022894 0.233426 -1.122328 -0.001377 1 0 0 0 0 0 0 44934
0.001589 -0.018616 0.171279 -0.051883 0.328499 -1.152000 -0.001409 1 0 0 0 0 0 0 45939
0.001588 -0.018613 0.171279 -0.068114 0.383141 -1.179381 -0.001440 1 0 0 0 0 0 0 46931
0.001579 -0.018588 0.171278 0.027436 0.114738 -1.194573 -0.001471 1 0 0 0 0 0 0 47920
0.001575 -0.018576 0.171278 -0.020013 0.256228 -1.226743 -0.001504 1 0 0 0 0 0 0 48976
0.001573 -0.018570 0.171278 -0.053803 0.357598 -1.254655 -0.001533 1 0 0 0 0 0 0 49930
0.001572 -0.018567 0.171278 -0.072471 0.415899 -1.282546 -0.001565 1 0 0 0 0 0 0 50949
0.001592 -0.018572 0.171271 -0.362485 0.580526 -1.345213 -0.001739 1 0 0 0 0 0 0 56510
0.001610 -0.018599 0.171255 -0.357886 0.884093 -1.217302 -0.001760 1 0 0 0 0 0 0 57175
0.001619 -0.018614 0.171247 -0.248693 0.756036 -1.336829 -0.001784 1 0 0 0 0 0 0 57954
0.001624 -0.018622 0.171243 -0.181838 0.662753 -1.425451 -0.001814 1 0 0 0 0 0 0 58906
0.001626 -0.018626 0.171241 -0.146879 0.614809 -1.483619 -0.001846 1 0 0 0 0 0 0 59921
0.001628 -0.018628 0.171240 -0.129456 0.593353 -1.524678 -0.001877 1 0 0 0 0 0 0 60920
0.001628 -0.018629 0.171240 -0.121216 0.585730 -1.555628 -0.001906 1 0 0 0 0 0 0 61841
0.001629 -0.018630 0.171240 -0.117906 0.586662 -1.584963 -0.001937 1 0 0 0 0 0 0 62850
0.001629 -0.018630 0.171239 -0.117060 0.591410 -1.612005 -0.001968 1 0 0 0 0 0 0 63841
0.001621 -0.018607 0.171239 -0.012904 0.297601 -1.627185 -0.001999 1 0 0 0 0 0 0 64837
0.001617 -0.018595 0.171238 -0.055917 0.426014 -1.658177 -0.002031 1 0 0 0 0 0 0 65850
0.001601 -0.018607 0.171230 0.087832 0.749222 -1.588130 -0.002062 1 0 0 0 0 0 0 66841
0.001594 -0.018614 0.171227 -0.001678 0.718966 -1.657524 -0.002093 1 0 0 0 0 0 0 67851
0.001590 -0.018617 0.171225 -0.062232 0.685848 -1.712414 -0.002124 1 0 0 0 0 0 0 68839
0.001609 -0.018625 0.171218 -0.366116 0.759164 -1.672566 -0.002156 1 0 0 0 0 0 0 69864
0.001605 -0.018648 0.171207 -0.101182 0.951745 -1.640120 -0.002187 1 0 0 0 0 0 0 70845
0.001604 -0.018659 0.171202 -0.103978 0.843735 -1.734915 -0.002219 1 0 0 0 0 0 0 71861
0.001590 -0.018683 0.171192 0.057308 0.997036 -1.703567 -0.002250 1 0 0 0 0 0 0 72856
0.001604 -0.018702 0.171181 -0.294704 0.963477 -1.710773 -0.002281 1 0 0 0 0 0 0 73851
0.001611 -0.018712 0.171175 -0.243936 0.852206 -1.809263 -0.002312 1 0 0 0 0 0 0 74841
0.001601 -0.018735 0.171165 -0.019713 1.015149 -1.778902 -0.002344 1 0 0 0 0 0 0 75855
0.001597 -0.018747 0.171161 -0.064822 0.898886 -1.867436 -0.002375 1 0 0 0 0 0 0 76848
0.001581 -0.018771 0.171151 0.072936 1.049287 -1.832674 -0.002406 1 0 0 0 0 0 0 77851
0.001565 -0.018760 0.171145 0.085695 0.624617 -1.908723 -0.002437 1 0 0 0 0 0 0 78851
0.001544 -0.018772 0.171135 0.157694 0.891725 -1.877590 -0.002468 1 0 0 0 0 0 0 79853
0.001534 -0.018779 0.171130 0.023110 0.853758 -1.967320 -0.002500 1 0 0 0 0 0 0 80851
0.001536 -0.018807 0.171114 -0.157016 1.134191 -1.851089 -0.002530 1 0 0 0 0 0 0 81831
0.001538 -0.018822 0.171106 -0.166158 1.001339 -1.972713 -0.002562 1 0 0 0 0 0 0 82830
0.001525 -0.018847 0.171095 0.014486 1.133405 -1.960434 -0.002593 1 0 0 0 0 0 0 83828
0.001511 -0.018837 0.171089 0.051671 0.697671 -2.048863 -0.002625 1 0 0 0 0 0 0 84849
0.001511 -0.018857 0.171072 -0.135651 1.047107 -1.941046 -0.002655 1 0 0 0 0 0 0 85829
0.001512 -0.018867 0.171064 -0.157689 0.975303 -2.068441 -0.002687 1 0 0 0 0 0 0 86846
0.001499 -0.018891 0.171052 0.015720 1.140211 -2.058650 -0.002718 1 0 0 0 0 0 0 87849
0.001492 -0.018904 0.171032 -0.047053 1.036960 -1.966318 -0.002750 1 0 0 0 0 0 0 88850
0.001489 -0.018912 0.171022 -0.105450 0.962907 -2.117512 -0.002781 1 0 0 0 0 0 0 89848
0.001474 -0.018934 0.171010 0.040443 1.147989 -2.120805 -0.002812 1 0 0 0 0 0 0 90853
0.001480 -0.018929 0.170997 -0.212381 0.828687 -2.134841 -0.002843 1 0 0 0 0 0 0 91845
0.001470 -0.018945 0.170983 -0.030583 1.072836 -2.146722 -0.002875 1 0 0 0 0 0 0 92849
0.001478 -0.018937 0.170970 -0.251645 0.799892 -2.172371 -0.002906 1 0 0 0 0 0 0 93844
0.001468 -0.018951 0.170956 -0.052288 1.068435 -2.190358 -0.002937 1 0 0 0 0 0 0 94847
0.001463 -0.018960 0.170934 -0.088666 1.034841 -2.118453 -0.002968 1 0 0 0 0 0 0 95845
0.001461 -0.018966 0.170924 -0.132314 0.997206 -2.280919 -0.003000 1 0 0 0 0 0 0 96848
0.001473 -0.018953 0.170912 -0.321071 0.758633 -2.296997 -0.003031 1 0 0 0 0 0 0 97845
0.001466 -0.018964 0.170898 -0.091378 1.063446 -2.302222 -0.003062 1 0 0 0 0 0 0 98846
0.001462 -0.018972 0.170877 -0.111509 1.050420 -2.223205 -0.003093 1 0 0 0 0 0 0 99845
0.001473 -0.018960 0.170860 -0.313935 0.809583 -2.289647 -0.003124 1 0 0 0 0 0 0 100846
0.001480 -0.018956 0.170852 -0.267892 0.880636 -2.436134 -0.003156 1 0 0 0 0 0 0 101844
0.001482 -0.018955 0.170833 -0.219178 0.946278 -2.335209 -0.003187 1 0 0 0 0 0 0 102844
0.001496 -0.018939 0.170817 -0.372174 0.766433 -2.382530 -0.003218 1 0 0 0 0 0 0 103849
0.001491 -0.018949 0.170802 -0.123903 1.098706 -2.418232 -0.003249 1 0 0 0 0 0 0 104846
0.001501 -0.018939 0.170787 -0.310433 0.869660 -2.455862 -0.003281 1 0 0 0 0 0 0 105847
0.001519 -0.018918 0.170773 -0.436059 0.718216 -2.487231 -0.003312 1 0 0 0 0 0 0 106845
0.001515 -0.018925 0.170759 -0.159997 1.084325 -2.507569 -0.003343 1 0 0 0 0 0 0 107844
0.001526 -0.018914 0.170745 -0.331769 0.874578 -2.536867 -0.003374 1 0 0 0 0 0 0 108846
0.001539 -0.018933 0.170724 -0.379434 1.264686 -2.474332 -0.003406 1 0 0 0 0 0 0 109845
0.001538 -0.018920 0.170713 -0.200118 0.899532 -2.620625 -0.003437 1 0 0 0 0 0 0 110839
0.001551 -0.018898 0.170701 -0.360835 0.745533 -2.637165 -0.003468 1 0 0 0 0 0 0 111849
0.001565 -0.018911 0.170681 -0.397427 1.207289 -2.561281 -0.003500 1 0 0 0 0 0 0 112852
0.001564 -0.018896 0.170671 -0.212319 0.882831 -2.700603 -0.003531 1 0 0 0 0 0 0 113844
0.001563 -0.018890 0.170651 -0.193767 0.977336 -2.611997 -0.003562 1 0 0 0 0 0 0 114845
0.001584 -0.018895 0.170635 -0.477784 1.137953 -2.678419 -0.003593 1 0 0 0 0 0 0 115844
0.001587 -0.018875 0.170627 -0.270771 0.838584 -2.803975 -0.003625 1 0 0 0 0 0 0 116849
0.001588 -0.018866 0.170608 -0.227365 0.964386 -2.699692 -0.003655 1 0 0 0 0 0 0 117829
0.001581 -0.018839 0.170598 -0.118857 0.750846 -2.830157 -0.003687 1 0 0 0 0 0 0 118844
0.001598 -0.018833 0.170587 -0.432907 1.005835 -2.850200 -0.003718 1 0 0 0 0 0 0 119844
0.001606 -0.018832 0.170567 -0.346478 1.097879 -2.753961 -0.003750 1 0 0 0 0 0 0 120848
0.001603 -0.018809 0.170556 -0.185715 0.835156 -2.893404 -0.003781 1 0 0 0 0 0 0 121844
0.001622 -0.018804 0.170545 -0.470551 1.061984 -2.918296 -0.003812 1 0 0 0 0 0 0 122836
0.001632 -0.018804 0.170524 -0.369004 1.139161 -2.824378 -0.003843 1 0 0 0 0 0 0 123844
0.001650 -0.018788 0.170507 -0.474505 0.957667 -2.883383 -0.003877 1 0 0 0 0 0 0 124911
0.001637 -0.018775 0.170491 -0.092456 0.984992 -2.914387 -0.003908 1 0 0 0 0 0 0 125923
0.001645 -0.018753 0.170475 -0.308498 0.874381 -2.958235 -0.003939 1 0 0 0 0 0 0 126907
0.001661 -0.018726 0.170461 -0.458624 0.808935 -2.993925 -0.003971 1 0 0 0 0 0 0 127921
0.001669 -0.018714 0.170439 -0.361923 1.005252 -2.921481 -0.004001 1 0 0 0 0 0 0 128908
0.001673 -0.018710 0.170413 -0.299331 1.135993 -2.889715 -0.004033 1 0 0 0 0 0 0 129922
0.001668 -0.018686 0.170400 -0.171585 0.895439 -3.070818 -0.004064 1 0 0 0 0 0 0 130907
0.001672 -0.018699 0.170380 -0.297260 1.360109 -3.015466 -0.004096 1 0 0 0 0 0 0 131920
0.001680 -0.018666 0.170362 -0.348827 0.822313 -3.062367 -0.004127 1 0 0 0 0 0 0 132912
0.001684 -0.018651 0.170338 -0.301852 1.009261 -3.012336 -0.004156 1 0 0 0 0 0 0 133850
0.001685 -0.018646 0.170311 -0.273508 1.156700 -2.992996 -0.004187 1 0 0 0 0 0 0 134841
0.001686 -0.018646 0.170284 -0.260400 1.241933 -2.995333 -0.004218 1 0 0 0 0 0 0 135849
0.001686 -0.018647 0.170255 -0.255027 1.290672 -3.008040 -0.004249 1 0 0 0 0 0 0 136840
0.001686 -0.018651 0.170227 -0.253453 1.320414 -3.026306 -0.004281 1 0 0 0 0 0 0 137849
0.001700 -0.018637 0.170206 -0.431891 1.112502 -3.149050 -0.004312 1 0 0 0 0 0 0 138851
0.001706 -0.018633 0.170165 -0.351455 1.220030 -2.927366 -0.004343 1 0 0 0 0 0 0 139840
0.001709 -0.018633 0.170130 -0.309418 1.304075 -3.004354 -0.004375 1 0 0 0 0 0 0 140851
0.001702 -0.018612 0.170098 -0.181596 1.042179 -3.056265 -0.004406 1 0 0 0 0 0 0 141850
0.001712 -0.018587 0.170059 -0.381962 0.969192 -3.007600 -0.004437 1 0 0 0 0 0 0 142840
0.001717 -0.018578 0.170026 -0.342497 1.165398 -3.086459 -0.004469 1 0 0 0 0 0 0 143870
0.001711 -0.018552 0.169978 -0.193305 0.987131 -2.928566 -0.004499 1 0 0 0 0 0 0 144845
0.001708 -0.018542 0.169940 -0.224719 1.182753 -3.059149 -0.004531 1 0 0 0 0 0 0 145853
0.001706 -0.018540 0.169891 -0.240061 1.313405 -2.949831 -0.004562 1 0 0 0 0 0 0 146847
0.001697 -0.018519 0.169852 -0.154642 1.078733 -3.078798 -0.004594 1 0 0 0 0 0 0 147856
0.001684 -0.018488 0.169801 -0.091123 0.933633 -2.965084 -0.004625 1 0 0 0 0 0 0 148857
0.001677 -0.018476 0.169746 -0.166449 1.176152 -2.916773 -0.004656 1 0 0 0 0 0 0 149862
0.001674 -0.018473 0.169688 -0.216587 1.335434 -2.903255 -0.004687 1 0 0 0 0 0 0 150855
0.001663 -0.018452 0.169629 -0.138170 1.115243 -2.891998 -0.004718 1 0 0 0 0 0 0 151851
0.001658 -0.018446 0.169569 -0.195319 1.287487 -2.909575 -0.004750 1 0 0 0 0 0 0 152857
0.001655 -0.018446 0.169510 -0.234198 1.405275 -2.928212 -0.004780 1 0 0 0 0 0 0 153825
0.001653 -0.018451 0.169435 -0.246079 1.475890 -2.742325 -0.004812 1 0 0 0 0 0 0 154856
0.001644 -0.018433 0.169367 -0.159217 1.212226 -2.832093 -0.004844 1 0 0 0 0 0 0 155855
0.001638 -0.018429 0.169287 -0.201574 1.360954 -2.709226 -0.004875 1 0 0 0 0 0 0 156856
0.001628 -0.018408 0.169216 -0.138058 1.160792 -2.832901 -0.004906 1 0 0 0 0 0 0 157854
0.001622 -0.018402 0.169135 -0.192366 1.342136 -2.725766 -0.004938 1 0 0 0 0 0 0 158863
0.001610 -0.018379 0.169048 -0.124927 1.159921 -2.648635 -0.004968 1 0 0 0 0 0 0 159852
0.001596 -0.018349 0.168974 -0.093071 1.044959 -2.824974 -0.005000 1 0 0 0 0 0 0 160860
0.001580 -0.018314 0.168889 -0.064329 0.979398 -2.727101 -0.005031 1 0 0 0 0 0 0 161845
0.001572 -0.018301 0.168801 -0.157726 1.265157 -2.685848 -0.005062 1 0 0 0 0 0 0 162855
0.001559 -0.018276 0.168710 -0.110079 1.133389 -2.656046 -0.005094 1 0 0 0 0 0 0 163855
0.001565 -0.018250 0.168610 -0.356346 1.128687 -2.558055 -0.005125 1 0 0 0 0 0 0 164856
0.001546 -0.018236 0.168505 -0.049520 1.279708 -2.490194 -0.005156 1 0 0 0 0 0 0 165853
0.001550 -0.018216 0.168398 -0.314334 1.235468 -2.478469 -0.005187 1 0 0 0 0 0 0 166855
0.001543 -0.018187 0.168297 -0.211494 1.117906 -2.568698 -0.005219 1 0 0 0 0 0 0 167855
0.001539 -0.018178 0.168184 -0.231747 1.357703 -2.428641 -0.005249 1 0 0 0 0 0 0 168826
0.001528 -0.018154 0.168080 -0.155741 1.206979 -2.546366 -0.005281 1 0 0 0 0 0 0 169855
0.001514 -0.018122 0.167963 -0.096736 1.096118 -2.407854 -0.005312 1 0 0 0 0 0 0 170852
0.001506 -0.018111 0.167842 -0.174910 1.359484 -2.344618 -0.005343 1 0 0 0 0 0 0 171832
0.001501 -0.018110 0.167718 -0.226329 1.528618 -2.319229 -0.005375 1 0 0 0 0 0 0 172856
0.001490 -0.018090 0.167591 -0.147222 1.305414 -2.290452 -0.005406 1 0 0 0 0 0 0 173853
0.001475 -0.018061 0.167463 -0.097771 1.164754 -2.277423 -0.005437 1 0 0 0 0 0 0 174856
0.001459 -0.018027 0.167333 -0.072170 1.092476 -2.273274 -0.005469 1 0 0 0 0 0 0 175855
0.001463 -0.017997 0.167196 -0.340685 1.140835 -2.181748 -0.005500 1 0 0 0 0 0 0 176856
0.001443 -0.017979 0.167053 -0.040603 1.319575 -2.112763 -0.005531 1 0 0 0 0 0 0 177855
0.001424 -0.017951 0.166916 -0.031270 1.203802 -2.189071 -0.005562 1 0 0 0 0 0 0 178855
0.001413 -0.017941 0.166766 -0.135938 1.430322 -2.033841 -0.005594 1 0 0 0 0 0 0 179855
0.001399 -0.017916 0.166625 -0.105880 1.273292 -2.145949 -0.005625 1 0 0 0 0 0 0 180856
0.001390 -0.017907 0.166472 -0.176924 1.469955 -2.013384 -0.005656 1 0 0 0 0 0 0 181854
0.001369 -0.017858 0.166327 -0.020046 0.978628 -2.114804 -0.005687 1 0 0 0 0 0 0 182851
0.001357 -0.017837 0.166172 -0.123755 1.292059 -1.995549 -0.005718 1 0 0 0 0 0 0 183842
0.001337 -0.017798 0.165934 -0.026659 1.093422 -0.910468 -0.005750 1 0 0 0 0 0 0 184867
0.001324 -0.017769 0.165808 -0.106734 1.211297 -2.270771 -0.005781 1 0 0 0 0 0 0 185857
0.001307 -0.017731 0.165659 -0.071029 1.118571 -2.105996 -0.005812 1 0 0 0 0 0 0 186852
0.001298 -0.017715 0.165500 -0.158120 1.390540 -1.972595 -0.005844 1 0 0 0 0 0 0 187854
0.001279 -0.017678 0.165257 -0.051384 1.157206 -0.872558 -0.005875 1 0 0 0 0 0 0 188871
0.001266 -0.017649 0.165129 -0.112960 1.232967 -2.260223 -0.005906 1 0 0 0 0 0 0 189852
0.001249 -0.017610 0.164977 -0.073396 1.127438 -2.091854 -0.005937 1 0 0 0 0 0 0 190849
0.001258 -0.017565 0.164726 -0.399783 1.031759 -0.795697 -0.005968 1 0 0 0 0 0 0 191837
0.001249 -0.017533 0.164596 -0.210249 1.208401 -2.235017 -0.006000 1 0 0 0 0 0 0 192856
0.001242 -0.017516 0.164346 -0.205261 1.420789 -0.824260 -0.006031 1 0 0 0 0 0 0 193869
0.001222 -0.017464 0.164212 -0.049111 0.992435 -2.205093 -0.006062 1 0 0 0 0 0 0 194848
0.001207 -0.017431 0.163958 -0.082688 1.202345 -0.781725 -0.006093 1 0 0 0 0 0 0 195852
0.001194 -0.017401 0.163825 -0.126243 1.260953 -2.217586 -0.006127 1 0 0 0 0 0 0 196920
0.001171 -0.017346 0.163568 0.003841 0.958519 -0.735528 -0.006159 1 0 0 0 0 0 0 197948
0.001165 -0.017335 0.163417 -0.198078 1.494877 -1.978354 -0.006189 1 0 0 0 0 0 0 198919
0.001169 -0.017270 0.163158 -0.353311 0.852867 -0.707737 -0.006221 1 0 0 0 0 0 0 199947
0.001145 -0.017251 0.163014 -0.008335 1.382826 -2.063433 -0.006252 1 0 0 0 0 0 0 200921
0.001135 -0.017178 0.162759 -0.161366 0.749109 -0.757818 -0.006284 1 0 0 0 0 0 0 201948
0.001123 -0.017138 0.162603 -0.138383 1.112491 -1.928906 -0.006314 1 0 0 0 0 0 0 202919
0.001113 -0.017113 0.162330 -0.168019 1.349631 -0.504508 -0.006346 1 0 0 0 0 0 0 203947
0.001100 -0.017080 0.162170 -0.140182 1.284413 -1.852927 -0.006377 1 0 0 0 0 0 0 204920
0.001100 -0.016998 0.161903 -0.294157 0.629070 -0.569201 -0.006406 1 0 0 0 0 0 0 205861
0.001090 -0.016958 0.161763 -0.185368 1.107804 -2.111142 -0.006437 1 0 0 0 0 0 0 206837
0.001069 -0.016893 0.161493 -0.031640 0.836760 -0.568781 -0.006469 1 0 0 0 0 0 0 207861
0.001063 -0.016877 0.161335 -0.210171 1.464000 -1.867783 -0.006499 1 0 0 0 0 0 0 208837
0.001045 -0.016832 0.161051 -0.078889 1.140015 -0.362720 -0.006531 1 0 0 0 0 0 0 209859
0.001032 -0.016795 0.160887 -0.117485 1.221654 -1.766372 -0.006562 1 0 0 0 0 0 0 210837
0.001009 -0.016733 0.160598 0.001991 0.909726 -0.276800 -0.006594 1 0 0 0 0 0 0 211862
0.001002 -0.016718 0.160435 -0.203576 1.487800 -1.764184 -0.006625 1 0 0 0 0 0 0 212858
0.001005 -0.016644 0.160130 -0.350363 0.783509 -0.049619 -0.006656 1 0 0 0 0 0 0 213859
0.000982 -0.016621 0.159971 -0.012631 1.376981 -1.793557 -0.006687 1 0 0 0 0 0 0 214849
0.000984 -0.016577 0.159671 -0.317323 1.167874 -0.119472 -0.006719 1 0 0 0 0 0 0 215856
0.000974 -0.016539 0.159502 -0.187974 1.234049 -1.642005 -0.006750 1 0 0 0 0 0 0 216846
0.000953 -0.016475 0.159205 -0.041683 0.903073 -0.131700 -0.006781 1 0 0 0 0 0 0 217847
0.000931 -0.016409 0.159031 -0.005238 0.839377 -1.580939 -0.006811 1 0 0 0 0 0 0 218825
0.000935 -0.016333 0.158718 -0.340148 0.702477 0.096155 -0.006844 1 0 0 0 0 0 0 219858
0.000925 -0.016289 0.158544 -0.196415 1.116206 -1.541304 -0.006874 1 0 0 0 0 0 0 220839
0.000905 -0.016220 0.158241 -0.048391 0.827294 -0.023136 -0.006906 1 0 0 0 0 0 0 221860
0.000921 -0.016207 0.158062 -0.506680 1.537698 -1.477972 -0.006937 1 0 0 0 0 0 0 222841
0.000921 -0.016161 0.157755 -0.336910 1.176565 0.054268 -0.006969 1 0 0 0 0 0 0 223856
0.000910 -0.016122 0.157580 -0.189762 1.228226 -1.498909 -0.006999 1 0 0 0 0 0 0 224828
0.000901 -0.016089 0.157247 -0.188793 1.322032 0.405308 -0.007031 1 0 0 0 0 0 0 225855
0.000889 -0.016051 0.157067 -0.158373 1.281190 -1.384809 -0.007062 1 0 0 0 0 0 0 226844
0.000867 -0.015986 0.156756 -0.029624 0.910277 0.145246 -0.007094 1 0 0 0 0 0 0 227855
0.000875 -0.015948 0.156569 -0.401202 1.235505 -1.305728 -0.007124 1 0 0 0 0 0 0 228845
0.000835 -0.015871 0.156233 0.191721 0.749027 0.503524 -0.007156 1 0 0 0 0 0 0 229857
0.000818 -0.015825 0.156050 -0.052756 1.124443 -1.300489 -0.007187 1 0 0 0 0 0 0 230845
0.000793 -0.015753 0.155735 0.031638 0.810162 0.251987 -0.007219 1 0 0 0 0 0 0 231861
0.000800 -0.015713 0.155545 -0.385456 1.206309 -1.214142 -0.007249 1 0 0 0 0 0 0 232843
0.000794 -0.015645 0.155225 -0.242781 0.877386 0.356367 -0.007281 1 0 0 0 0 0 0 233855
0.000804 -0.015606 0.155033 -0.455983 1.222044 -1.156047 -0.007311 1 0 0 0 0 0 0 234825
0.000800 -0.015538 0.154709 -0.283632 0.882410 0.417375 -0.007343 1 0 0 0 0 0 0 235854
0.000810 -0.015499 0.154516 -0.468593 1.221564 -1.107299 -0.007374 1 0 0 0 0 0 0 236845
0.000784 -0.015455 0.154176 -0.004760 1.200882 0.668009 -0.007406 1 0 0 0 0 0 0 237855
0.000792 -0.015420 0.153979 -0.395871 1.311348 -1.011419 -0.007437 1 0 0 0 0 0 0 238841
0.000797 -0.015390 0.153656 -0.405758 1.408057 0.478357 -0.007469 1 0 0 0 0 0 0 239858
0.000773 -0.015367 0.153459 -0.027089 1.499796 -1.001676 -0.007499 1 0 0 0 0 0 0 240842
0.000743 -0.015310 0.153129 0.092610 1.071004 0.599378 -0.007531 1 0 0 0 0 0 0 241855
0.000720 -0.015242 0.152936 0.011076 0.878239 -1.016480 -0.007562 1 0 0 0 0 0 0 242840
0.000724 -0.015163 0.152628 -0.351132 0.713731 0.332564 -0.007594 1 0 0 0 0 0 0 243855
0.000707 -0.015090 0.152437 -0.107927 0.781547 -1.040521 -0.007624 1 0 0 0 0 0 0 244825
0.000681 -0.014995 0.152108 0.020382 0.493931 0.632780 -0.007656 1 0 0 0 0 0 0 245856
0.000667 -0.014944 0.151917 -0.109158 1.044316 -0.988298 -0.007687 1 0 0 0 0 0 0 246841
0.000644 -0.014865 0.151588 -0.008023 0.728438 0.677296 -0.007719 1 0 0 0 0 0 0 247854
0.000660 -0.014846 0.151391 -0.502124 1.487460 -0.878486 -0.007749 1 0 0 0 0 0 0 248841
0.000660 -0.014791 0.151057 -0.343016 1.090741 0.778637 -0.007781 1 0 0 0 0 0 0 249854
0.000650 -0.014747 0.150863 -0.202957 1.190539 -0.877507 -0.007812 1 0 0 0 0 0 0 250839
0.000642 -0.014708 0.150537 -0.212713 1.276873 0.713784 -0.007844 1 0 0 0 0 0 0 251854
0.000630 -0.014666 0.150343 -0.173395 1.243692 -0.853702 -0.007877 1 0 0 0 0 0 0 252921
0.000654 -0.014637 0.150002 -0.623798 1.412585 0.932316 -0.007910 1 0 0 0 0 0 0 253971
0.000641 -0.014575 0.149826 -0.196638 1.009632 -1.024804 -0.007939 1 0 0 0 0 0 0 254911
0.000630 -0.014522 0.149508 -0.182578 1.071335 0.648904 -0.007972 1 0 0 0 0 0 0 255957
0.000619 -0.014477 0.149313 -0.168657 1.187592 -0.785125 -0.008001 1 0 0 0 0 0 0 256905
0.000596 -0.014398 0.149097 -0.026724 0.762236 -0.625356 -0.008033 1 0 0 0 0 0 0 257930
0.000601 -0.014311 0.148768 -0.367759 0.602317 0.870276 -0.008066 1 0 0 0 0 0 0 258962
0.000593 -0.014263 0.148596 -0.231458 1.106279 -1.011970 -0.008095 1 0 0 0 0 0 0 259916
0.000557 -0.014198 0.148377 0.137446 0.924600 -0.570232 -0.008127 1 0 0 0 0 0 0 260923
0.000552 -0.014121 0.148046 -0.222380 0.743742 0.954086 -0.008160 1 0 0 0 0 0 0 261970
0.000543 -0.014075 0.147873 -0.194523 1.137326 -0.938857 -0.008189 1 0 0 0 0 0 0 262895
0.000523 -0.013996 0.147546 -0.062790 0.742189 0.897572 -0.008222 1 0 0 0 0 0 0 263965
0.000511 -0.013949 0.147373 -0.145797 1.129389 -0.908152 -0.008253 1 0 0 0 0 0 0 264944
0.000517 -0.013898 0.147157 -0.398261 1.103756 -0.528299 -0.008283 1 0 0 0 0 0 0 265922
0.000489 -0.013845 0.146825 0.023402 1.086824 1.057243 -0.008316 1 0 0 0 0 0 0 266963
0.000483 -0.013827 0.146655 -0.217736 1.534771 -0.889769 -0.008345 1 0 0 0 0 0 0 267912
0.000471 -0.013785 0.146450 -0.164835 1.262233 -0.610096 -0.008377 1 0 0 0 0 0 0 268920
0.000457 -0.013731 0.146230 -0.125044 1.095045 -0.371122 -0.008407 1 0 0 0 0 0 0 269902
0.000441 -0.013673 0.146003 -0.105459 1.015940 -0.246334 -0.008439 1 0 0 0 0 0 0 270913
0.000425 -0.013613 0.145773 -0.096292 0.979254 -0.178243 -0.008470 1 0 0 0 0 0 0 271900
0.000409 -0.013552 0.145542 -0.091951 0.961848 -0.134947 -0.008501 1 0 0 0 0 0 0 272900
0.000392 -0.013490 0.145309 -0.089842 0.953002 -0.102089 -0.008533 1 0 0 0 0 0 0 273919
0.000376 -0.013428 0.145076 -0.088679 0.947740 -0.072918 -0.008564 1 0 0 0 0 0 0 274902
0.000360 -0.013367 0.144843 -0.088034 0.944356 -0.045753 -0.008595 1 0 0 0 0 0 0 275917
0.000343 -0.013305 0.144609 -0.087547 0.941501 -0.018767 -0.008626 1 0 0 0 0 0 0 276904
0.000327 -0.013243 0.144375 -0.087103 0.938657 0.008735 -0.008656 1 0 0 0 0 0 0 277843
0.000311 -0.013184 0.144167 -0.093561 0.981818 -0.314248 -0.008687 1 0 0 0 0 0 0 278835
0.000295 -0.013123 0.143942 -0.087895 0.947471 -0.119853 -0.008718 1 0 0 0 0 0 0 279845
0.000286 -0.013084 0.143717 -0.181264 1.240230 -0.068092 -0.008749 1 0 0 0 0 0 0 280835
0.000253 -0.013028 0.143495 0.135586 1.046796 -0.090459 -0.008781 1 0 0 0 0 0 0 281844
0.000228 -0.012969 0.143264 0.054777 0.976874 0.039375 -0.008812 1 0 0 0 0 0 0 282835
0.000215 -0.012931 0.143036 -0.105231 1.255240 0.044246 -0.008843 1 0 0 0 0 0 0 283846
0.000179 -0.012876 0.142812 0.175169 1.054614 0.002222 -0.008874 1 0 0 0 0 0 0 284836
0.000153 -0.012817 0.142580 0.076667 0.980129 0.124757 -0.008905 1 0 0 0 0 0 0 285836
0.000154 -0.012764 0.142361 -0.279637 1.057905 -0.022999 -0.008937 1 0 0 0 0 0 0 286844
0.000125 -0.012702 0.142141 0.070379 0.928149 0.006535 -0.008968 1 0 0 0 0 0 0 287844
0.000110 -0.012662 0.141915 -0.070904 1.214272 0.093190 -0.009000 1 0 0 0 0 0 0 288848
0.000088 -0.012590 0.141703 0.008960 0.831744 -0.050695 -0.009031 1 0 0 0 0 0 0 289847
0.000048 -0.012518 0.141484 0.253053 0.774553 0.035865 -0.009062 1 0 0 0 0 0 0 290853
0.000042 -0.012458 0.141270 -0.159678 0.932133 0.000911 -0.009093 1 0 0 0 0 0 0 291851
0.000017 -0.012415 0.141057 0.042234 1.158604 0.011104 -0.009124 1 0 0 0 0 0 0 292838
-0.000024 -0.012356 0.140837 0.278942 0.983444 0.112003 -0.009156 1 0 0 0 0 0 0 293851
-0.000052 -0.012299 0.140632 0.132381 0.977031 -0.054229 -0.009187 1 0 0 0 0 0 0 294835
-0.000052 -0.012246 0.140424 -0.240472 1.035500 0.001291 -0.009219 1 0 0 0 0 0 0 295856
-0.000074 -0.012205 0.140211 0.002457 1.204134 0.068033 -0.009250 1 0 0 0 0 0 0 296854
-0.000114 -0.012148 0.139991 0.260754 1.002526 0.196046 -0.009281 1 0 0 0 0 0 0 297851
-0.000133 -0.012114 0.139792 0.033789 1.284808 -0.044965 -0.009312 1 0 0 0 0 0 0 298850
-0.000151 -0.012068 0.139595 -0.021189 1.153287 -0.075658 -0.009343 1 0 0 0 0 0 0 299822
-0.000167 -0.012016 0.139399 -0.042471 1.058875 -0.069123 -0.009375 1 0 0 0 0 0 0 300853
-0.000196 -0.011976 0.139191 0.133377 1.199965 0.099548 -0.009406 1 0 0 0 0 0 0 301849
-0.000218 -0.011926 0.138990 0.055458 1.102987 0.045994 -0.009437 1 0 0 0 0 0 0 302850
-0.000257 -0.011868 0.138801 0.273697 0.972264 -0.106818 -0.009468 1 0 0 0 0 0 0 303838
-0.000283 -0.011810 0.138608 0.138881 0.951995 -0.036107 -0.009499 1 0 0 0 0 0 0 304825
-0.000304 -0.011751 0.138412 0.047291 0.947926 0.017989 -0.009530 1 0 0 0 0 0 0 305825
-0.000321 -0.011693 0.138215 -0.000689 0.946597 0.054933 -0.009562 1 0 0 0 0 0 0 306852
-0.000357 -0.011630 0.138028 0.247520 0.884368 -0.048107 -0.009593 1 0 0 0 0 0 0 307824
-0.000383 -0.011570 0.137834 0.129770 0.901571 0.044507 -0.009624 1 0 0 0 0 0 0 308822
-0.000402 -0.011510 0.137637 0.046826 0.917108 0.107514 -0.009656 1 0 0 0 0 0 0 309851
-0.000405 -0.011437 0.137451 -0.180683 0.735184 -0.003607 -0.009686 1 0 0 0 0 0 0 310819
-0.000428 -0.011389 0.137275 0.050990 1.043730 -0.118525 -0.009718 1 0 0 0 0 0 0 311849
-0.000446 -0.011335 0.137085 0.022871 0.997849 0.062671 -0.009750 1 0 0 0 0 0 0 312850
-0.000462 -0.011279 0.136889 -0.005938 0.960154 0.170629 -0.009780 1 0 0 0 0 0 0 313820
-0.000490 -0.011240 0.136708 0.158932 1.176431 0.006635 -0.009812 1 0 0 0 0 0 0 314850
-0.000512 -0.011191 0.136517 0.081219 1.066361 0.157222 -0.009843 1 0 0 0 0 0 0 315848
-0.000550 -0.011133 0.136330 0.296380 0.934157 0.118237 -0.009875 1 0 0 0 0 0 0 316851
-0.000589 -0.011093 0.136153 0.342576 1.149817 0.015256 -0.009906 1 0 0 0 0 0 0 317838
-0.000616 -0.011043 0.135962 0.181583 1.047829 0.203230 -0.009936 1 0 0 0 0 0 0 318820
-0.000649 -0.011007 0.135783 0.263021 1.214997 0.087716 -0.009968 1 0 0 0 0 0 0 319850
-0.000693 -0.010955 0.135601 0.411380 1.022302 0.128126 -0.010000 1 0 0 0 0 0 0 320853
-0.000722 -0.010899 0.135408 0.229549 0.957476 0.299944 -0.010031 1 0 0 0 0 0 0 321849
-0.000757 -0.010861 0.135227 0.293578 1.164804 0.170131 -0.010062 1 0 0 0 0 0 0 322838
-0.000801 -0.010807 0.135045 0.432076 0.994973 0.205759 -0.010092 1 0 0 0 0 0 0 323820
-0.000830 -0.010755 0.134880 0.244962 0.986660 -0.006235 -0.010124 1 0 0 0 0 0 0 324821
-0.000850 -0.010699 0.134693 0.127800 0.935670 0.282254 -0.010156 1 0 0 0 0 0 0 325848
-0.000881 -0.010660 0.134515 0.246961 1.145651 0.217755 -0.010186 1 0 0 0 0 0 0 326818
-0.000923 -0.010606 0.134333 0.414343 0.980497 0.282390 -0.010218 1 0 0 0 0 0 0 327839
-0.000951 -0.010554 0.134168 0.243194 0.974881 0.080430 -0.010250 1 0 0 0 0 0 0 328852
-0.000991 -0.010494 0.133991 0.401084 0.866972 0.241620 -0.010281 1 0 0 0 0 0 0 329860
-0.001018 -0.010435 0.133799 0.239168 0.865244 0.476071 -0.010313 1 0 0 0 0 0 0 330865
-0.001051 -0.010394 0.133618 0.314530 1.104644 0.368691 -0.010344 1 0 0 0 0 0 0 331858
-0.001074 -0.010348 0.133454 0.190573 1.058201 0.165232 -0.010375 1 0 0 0 0 0 0 332861
-0.001112 -0.010291 0.133277 0.379614 0.906917 0.335066 -0.010406 1 0 0 0 0 0 0 333859
-0.001150 -0.010251 0.133102 0.414922 1.109849 0.342330 -0.010437 1 0 0 0 0 0 0 334858
-0.001156 -0.010209 0.132929 -0.016534 1.112258 0.330909 -0.010469 1 0 0 0 0 0 0 335857
-0.001185 -0.010155 0.132748 0.252904 0.941030 0.457847 -0.010500 1 0 0 0 0 0 0 336858
-0.001219 -0.010116 0.132572 0.352187 1.126155 0.436226 -0.010531 1 0 0 0 0 0 0 337859
-0.001242 -0.010072 0.132409 0.222125 1.060432 0.278550 -0.010562 1 0 0 0 0 0 0 338857
-0.001280 -0.010019 0.132261 0.405520 0.946603 0.081368 -0.010594 1 0 0 0 0 0 0 339858
-0.001325 -0.009958 0.132089 0.523275 0.829381 0.393024 -0.010626 1 0 0 0 0 0 0 340903
-0.001367 -0.009916 0.131916 0.501859 1.057853 0.465926 -0.010658 1 0 0 0 0 0 0 341913
-0.001394 -0.009869 0.131754 0.307960 1.018720 0.346585 -0.010689 1 0 0 0 0 0 0 342899
-0.001427 -0.009834 0.131584 0.370804 1.160071 0.455249 -0.010720 1 0 0 0 0 0 0 343913
-0.001469 -0.009786 0.131433 0.508017 1.010369 0.235359 -0.010751 1 0 0 0 0 0 0 344900
-0.001516 -0.009729 0.131260 0.587417 0.860088 0.529130 -0.010783 1 0 0 0 0 0 0 345913
-0.001546 -0.009674 0.131098 0.369708 0.886271 0.435864 -0.010814 1 0 0 0 0 0 0 346911
-0.001580 -0.009635 0.130928 0.412417 1.084526 0.549620 -0.010845 1 0 0 0 0 0 0 347900
-0.001622 -0.009586 0.130777 0.539020 0.966965 0.330848 -0.010877 1 0 0 0 0 0 0 348915
-0.001663 -0.009549 0.130611 0.527882 1.114371 0.525377 -0.010905 1 0 0 0 0 0 0 349833
-0.001682 -0.009526 0.130459 0.257491 1.315701 0.380776 -0.010937 1 0 0 0 0 0 0 350842
-0.001718 -0.009484 0.130315 0.443325 1.085906 0.285059 -0.010968 1 0 0 0 0 0 0 351833
-0.001755 -0.009451 0.130152 0.483193 1.170609 0.547981 -0.010999 1 0 0 0 0 0 0 352842
-0.001779 -0.009408 0.129993 0.325325 1.061147 0.534099 -0.011030 1 0 0 0 0 0 0 353833
-0.001823 -0.009392 0.129842 0.583677 1.390312 0.450813 -0.011062 1 0 0 0 0 0 0 354833
-0.001851 -0.009358 0.129688 0.396279 1.189865 0.504172 -0.011093 1 0 0 0 0 0 0 355843
-0.001903 -0.009324 0.129531 0.708915 1.175716 0.569947 -0.011124 1 0 0 0 0 0 0 356842
-0.001935 -0.009282 0.129374 0.473915 1.055945 0.589278 -0.011155 1 0 0 0 0 0 0 357832
-0.001976 -0.009231 0.129228 0.580477 0.926496 0.475784 -0.011187 1 0 0 0 0 0 0 358852
-0.002016 -0.009193 0.129063 0.570706 1.083788 0.725586 -0.011218 1 0 0 0 0 0 0 359834
-0.002041 -0.009152 0.128934 0.394750 1.056260 0.308293 -0.011250 1 0 0 0 0 0 0 360850
-0.002092 -0.009114 0.128786 0.718676 1.095079 0.532748 -0.011281 1 0 0 0 0 0 0 361857
-0.002117 -0.009090 0.128640 0.410126 1.282523 0.538200 -0.011312 1 0 0 0 0 0 0 362838
-0.002154 -0.009048 0.128498 0.552717 1.059605 0.517183 -0.011343 1 0 0 0 0 0 0 363839
-0.002172 -0.009022 0.128355 0.313325 1.246004 0.547124 -0.011374 1 0 0 0 0 0 0 364831
-0.002206 -0.008979 0.128213 0.505875 1.037865 0.547428 -0.011406 1 0 0 0 0 0 0 365848
-0.002241 -0.008948 0.128080 0.554616 1.176511 0.452841 -0.011437 1 0 0 0 0 0 0 366846
-0.002264 -0.008907 0.127933 0.397302 1.047938 0.659788 -0.011468 1 0 0 0 0 0 0 367854
-0.002281 -0.008863 0.127809 0.309297 1.010253 0.375940 -0.011500 1 0 0 0 0 0 0 368851
-0.002315 -0.008811 0.127675 0.517041 0.884546 0.510777 -0.011531 1 0 0 0 0 0 0 369847
-0.002330 -0.008780 0.127535 0.308370 1.144455 0.622724 -0.011566 1 0 0 0 0 0 0 370975
-0.002363 -0.008734 0.127394 0.514462 0.978753 0.658525 -0.011593 1 0 0 0 0 0 0 371847
-0.002397 -0.008702 0.127261 0.570815 1.138258 0.576260 -0.011624 1 0 0 0 0 0 0 372843
-0.002433 -0.008677 0.127132 0.596584 1.239032 0.548090 -0.011656 1 0 0 0 0 0 0 373846
-0.002457 -0.008641 0.127015 0.441017 1.115418 0.390385 -0.011691 1 0 0 0 0 0 0 374979
-0.002493 -0.008593 0.126883 0.597680 0.931655 0.596125 -0.011718 1 0 0 0 0 0 0 375851
-0.002523 -0.008580 0.126762 0.543016 1.376498 0.493326 -0.011750 1 0 0 0 0 0 0 376854
-0.002582 -0.008539 0.126638 0.923491 1.050843 0.533700 -0.011781 1 0 0 0 0 0 0 377851
-0.002611 -0.008516 0.126532 0.571511 1.256292 0.323228 -0.011816 1 0 0 0 0 0 0 378980
-0.002650 -0.008473 0.126404 0.670285 1.020989 0.611018 -0.011843 1 0 0 0 0 0 0 379849
-0.002668 -0.008450 0.126296 0.422862 1.243906 0.387675 -0.011874 1 0 0 0 0 0 0 380819
-0.002696 -0.008428 0.126175 0.517514 1.286063 0.550872 -0.011906 1 0 0 0 0 0 0 381846
-0.002734 -0.008390 0.126072 0.679687 1.075369 0.355566 -0.011937 1 0 0 0 0 0 0 382848
-0.002771 -0.008361 0.125953 0.685238 1.167850 0.559673 -0.011968 1 0 0 0 0 0 0 383848
-0.002795 -0.008323 0.125840 0.515587 1.066219 0.514680 -0.012000 1 0 0 0 0 0 0 384849
-0.002844 -0.008290 0.125728 0.841150 1.114737 0.524095 -0.012031 1 0 0 0 0 0 0 385848
-0.002874 -0.008251 0.125617 0.623744 1.030300 0.514057 -0.012062 1 0 0 0 0 0 0 386848
-0.002888 -0.008228 0.125516 0.399127 1.244422 0.407944 -0.012097 1 0 0 0 0 0 0 387976
-0.002933 -0.008203 0.125408 0.779617 1.222561 0.507585 -0.012125 1 0 0 0 0 0 0 388848
-0.002954 -0.008187 0.125307 0.520744 1.352370 0.429540 -0.012156 1 0 0 0 0 0 0 389849
-0.002989 -0.008152 0.125211 0.682500 1.105966 0.378326 -0.012191 1 0 0 0 0 0 0 390977
-0.003024 -0.008124 0.125095 0.705794 1.175346 0.659143 -0.012218 1 0 0 0 0 0 0 391846
-0.003060 -0.008103 0.125001 0.728258 1.277745 0.399729 -0.012253 1 0 0 0 0 0 0 392974
-0.003083 -0.008069 0.124898 0.562281 1.114218 0.521759 -0.012281 1 0 0 0 0 0 0 393846
-0.003119 -0.008025 0.124800 0.721122 0.958646 0.466637 -0.012316 1 0 0 0 0 0 0 394979
-0.003168 -0.008009 0.124702 0.916905 1.307748 0.493924 -0.012347 1 0 0 0 0 0 0 395972
-0.003197 -0.007977 0.124596 0.685543 1.143933 0.602763 -0.012378 1 0 0 0 0 0 0 396974
-0.003230 -0.007954 0.124507 0.718135 1.240355 0.418898 -0.012410 1 0 0 0 0 0 0 397971
-0.003271 -0.007915 0.124415 0.828518 1.034314 0.451333 -0.012441 1 0 0 0 0 0 0 398973
-0.003309 -0.007888 0.124330 0.819880 1.170560 0.369581 -0.012472 1 0 0 0 0 0 0 399967
-0.003347 -0.007867 0.124248 0.811696 1.259963 0.338758 -0.012503 1 0 0 0 0 0 0 400962
-0.003370 -0.007833 0.124149 0.630701 1.095877 0.580262 -0.012534 1 0 0 0 0 0 0 401965
-0.003400 -0.007809 0.124061 0.705094 1.207861 0.459451 -0.012566 1 0 0 0 0 0 0 402974
-0.003433 -0.007789 0.123978 0.760524 1.278444 0.403609 -0.012593 1 0 0 0 0 0 0 403846
-0.003455 -0.007759 0.123909 0.627517 1.143398 0.229884 -0.012628 1 0 0 0 0 0 0 404952
-0.003489 -0.007716 0.123824 0.786891 0.958221 0.433023 -0.012660 1 0 0 0 0 0 0 405972
-0.003525 -0.007687 0.123742 0.818308 1.121672 0.428542 -0.012691 1 0 0 0 0 0 0 406970
-0.003560 -0.007665 0.123661 0.832224 1.228093 0.427515 -0.012722 1 0 0 0 0 0 0 407971
-0.003602 -0.007626 0.123572 0.918803 1.019469 0.550624 -0.012753 1 0 0 0 0 0 0 408943
-0.003628 -0.007586 0.123500 0.734100 0.982793 0.342121 -0.012785 1 0 0 0 0 0 0 409970
-0.003640 -0.007563 0.123413 0.526432 1.188567 0.538971 -0.012816 1 0 0 0 0 0 0 410971
-0.003664 -0.007544 0.123330 0.669392 1.264697 0.517084 -0.012843 1 0 0 0 0 0 0 411834
-0.003681 -0.007514 0.123261 0.604068 1.129238 0.347813 -0.012878 1 0 0 0 0 0 0 412957
-0.003707 -0.007491 0.123184 0.721400 1.207423 0.438223 -0.012909 1 0 0 0 0 0 0 413965
-0.003726 -0.007459 0.123117 0.635254 1.093756 0.333921 -0.012940 1 0 0 0 0 0 0 414955
-0.003753 -0.007435 0.123042 0.741656 1.186046 0.450289 -0.012968 1 0 0 0 0 0 0 415837
-0.003791 -0.007398 0.122985 0.906512 1.026284 0.225421 -0.013005 1 0 0 0 0 0 0 417035
-0.003828 -0.007371 0.122913 0.910052 1.141044 0.413979 -0.013037 1 0 0 0 0 0 0 418039
-0.003863 -0.007350 0.122835 0.909469 1.223534 0.517224 -0.013067 1 0 0 0 0 0 0 419019
-0.003887 -0.007319 0.122768 0.749774 1.099780 0.405994 -0.013099 1 0 0 0 0 0 0 420034
-0.003935 -0.007292 0.122702 1.072857 1.130099 0.389673 -0.013128 1 0 0 0 0 0 0 420966
-0.003965 -0.007257 0.122639 0.862497 1.039162 0.362283 -0.013159 1 0 0 0 0 0 0 421955
-0.003979 -0.007239 0.122585 0.645966 1.241318 0.240119 -0.013191 1 0 0 0 0 0 0 422969
-0.004003 -0.007222 0.122515 0.763660 1.273199 0.468119 -0.013222 1 0 0 0 0 0 0 423956
-0.004021 -0.007192 0.122450 0.688343 1.119330 0.425066 -0.013253 1 0 0 0 0 0 0 424964
-0.004041 -0.007190 0.122383 0.725452 1.451255 0.447772 -0.013284 1 0 0 0 0 0 0 425955
-0.004056 -0.007167 0.122320 0.666572 1.232265 0.423638 -0.013316 1 0 0 0 0 0 0 426966
-0.004088 -0.007131 0.122268 0.885596 1.026236 0.290032 -0.013347 1 0 0 0 0 0 0 427969
-0.004122 -0.007105 0.122197 0.930167 1.131153 0.525179 -0.013378 1 0 0 0 0 0 0 428972
-0.004138 -0.007091 0.122141 0.715410 1.301948 0.367844 -0.013410 1 0 0 0 0 0 0 429994
-0.004170 -0.007059 0.122091 0.912447 1.080761 0.282052 -0.013446 1 0 0 0 0 0 0 431132
-0.004203 -0.007035 0.122021 0.951860 1.157646 0.543921 -0.013472 1 0 0 0 0 0 0 431965
-0.004219 -0.007022 0.121966 0.736168 1.312883 0.396649 -0.013503 1 0 0 0 0 0 0 432956
-0.004252 -0.006991 0.121916 0.932321 1.083650 0.315503 -0.013530 1 0 0 0 0 0 0 433837
-0.004267 -0.006974 0.121867 0.735450 1.248000 0.299370 -0.013562 1 0 0 0 0 0 0 434840
-0.004274 -0.006964 0.121819 0.607877 1.359172 0.300091 -0.013597 1 0 0 0 0 0 0 435956
-0.004282 -0.006938 0.121762 0.615591 1.159525 0.425109 -0.013628 1 0 0 0 0 0 0 436950
-0.004305 -0.006919 0.121721 0.810130 1.238395 0.242670 -0.013655 1 0 0 0 0 0 0 437835
-0.004315 -0.006909 0.121675 0.673068 1.346418 0.286968 -0.013690 1 0 0 0 0 0 0 438943
-0.004325 -0.006882 0.121619 0.656141 1.151222 0.437999 -0.013722 1 0 0 0 0 0 0 439959
-0.004348 -0.006864 0.121578 0.836893 1.233371 0.265701 -0.013753 1 0 0 0 0 0 0 440962
-0.004365 -0.006833 0.121524 0.766654 1.084515 0.432871 -0.013784 1 0 0 0 0 0 0 441959
-0.004404 -0.006826 0.121471 1.061221 1.364586 0.436515 -0.013816 1 0 0 0 0 0 0 442959
-0.004416 -0.006788 0.121425 0.744474 1.002991 0.363590 -0.013846 1 0 0 0 0 0 0 443942
-0.004440 -0.006764 0.121387 0.879750 1.136221 0.249492 -0.013878 1 0 0 0 0 0 0 444965
-0.004451 -0.006750 0.121343 0.724391 1.286115 0.331928 -0.013905 1 0 0 0 0 0 0 445820
-0.004456 -0.006742 0.121296 0.626327 1.373509 0.378964 -0.013941 1 0 0 0 0 0 0 446967
-0.004477 -0.006732 0.121259 0.830507 1.364992 0.275598 -0.013972 1 0 0 0 0 0 0 447960
-0.004486 -0.006725 0.121214 0.705807 1.408058 0.358612 -0.014003 1 0 0 0 0 0 0 448962
-0.004490 -0.006721 0.121168 0.622394 1.437659 0.405796 -0.014034 1 0 0 0 0 0 0 449959
-0.004515 -0.006693 0.121121 0.907101 1.143044 0.422405 -0.014065 1 0 0 0 0 0 0 450942
-0.004527 -0.006678 0.121074 0.759562 1.273793 0.442039 -0.014096 1 0 0 0 0 0 0 451941
-0.004552 -0.006665 0.121036 0.911779 1.313364 0.328724 -0.014128 1 0 0 0 0 0 0 452961
-0.004582 -0.006653 0.121001 1.012790 1.327664 0.280797 -0.014159 1 0 0 0 0 0 0 453942
-0.004596 -0.006645 0.120958 0.815026 1.388591 0.394515 -0.014190 1 0 0 0 0 0 0 454958
-0.004609 -0.006623 0.120933 0.787657 1.205918 0.165273 -0.014222 1 0 0 0 0 0 0 455961
-0.004615 -0.006610 0.120894 0.684958 1.307343 0.347453 -0.014253 1 0 0 0 0 0 0 456965
-0.004635 -0.006597 0.120859 0.882259 1.328414 0.316991 -0.014284 1 0 0 0 0 0 0 457960
-0.004633 -0.006577 0.120828 0.595038 1.222558 0.266895 -0.014316 1 0 0 0 0 0 0 458960
-0.004649 -0.006561 0.120795 0.824060 1.267606 0.283010 -0.014347 1 0 0 0 0 0 0 459958
-0.004657 -0.006551 0.120753 0.726015 1.355606 0.423389 -0.014378 1 0 0 0 0 0 0 460962
-0.004678 -0.006540 0.120717 0.912214 1.355447 0.365517 -0.014409 1 0 0 0 0 0 0 461942
-0.004695 -0.006517 0.120695 0.872268 1.182160 0.177436 -0.014440 1 0 0 0 0 0 0 462957
-0.004702 -0.006503 0.120656 0.743426 1.293453 0.384290 -0.014472 1 0 0 0 0 0 0 463959
-0.004724 -0.006490 0.120621 0.925898 1.320349 0.363891 -0.014503 1 0 0 0 0 0 0 464943
-0.004741 -0.006465 0.120600 0.885936 1.162939 0.190492 -0.014534 1 0 0 0 0 0 0 465958
-0.004748 -0.006451 0.120561 0.757252 1.282590 0.402605 -0.014565 1 0 0 0 0 0 0 466957
-0.004752 -0.006445 0.120548 0.708134 1.402028 0.101896 -0.014596 1 0 0 0 0 0 0 467936
-0.004772 -0.006435 0.120522 0.912514 1.372995 0.240513 -0.014628 1 0 0 0 0 0 0 468955
-0.004781 -0.006429 0.120481 0.790338 1.408852 0.444995 -0.014659 1 0 0 0 0 0 0 469966
-0.004791 -0.006407 0.120458 0.804885 1.215394 0.251052 -0.014691 1 0 0 0 0 0 0 470959
-0.004808 -0.006410 0.120438 0.904959 1.511817 0.197973 -0.014721 1 0 0 0 0 0 0 471943
-0.004823 -0.006392 0.120421 0.880097 1.280487 0.143297 -0.014753 1 0 0 0 0 0 0 472943
-0.004829 -0.006381 0.120385 0.766226 1.345171 0.410205 -0.014784 1 0 0 0 0 0 0 473959
-0.004838 -0.006357 0.120363 0.798695 1.181167 0.251490 -0.014815 1 0 0 0 0 0 0 474957
-0.004855 -0.006359 0.120343 0.909508 1.494187 0.212001 -0.014847 1 0 0 0 0 0 0 475960
-0.004869 -0.006340 0.120326 0.890385 1.271926 0.162511 -0.014878 1 0 0 0 0 0 0 476961
-0.004874 -0.006329 0.120290 0.779316 1.341173 0.431211 -0.014909 1 0 0 0 0 0 0 477958
-0.004878 -0.006325 0.120277 0.741396 1.434131 0.151546 -0.014941 1 0 0 0 0 0 0 478958
-0.004885 -0.006303 0.120263 0.791955 1.225789 0.137329 -0.014972 1 0 0 0 0 0 0 479954
-0.004887 -0.006291 0.120227 0.731017 1.315761 0.430421 -0.015003 1 0 0 0 0 0 0 480958
-0.004889 -0.006285 0.120215 0.720168 1.420722 0.160477 -0.015034 1 0 0 0 0 0 0 481948
-0.004907 -0.006276 0.120189 0.943200 1.385780 0.311295 -0.015065 1 0 0 0 0 0 0 482958
-0.004917 -0.006272 0.120180 0.854155 1.451403 0.110372 -0.015096 1 0 0 0 0 0 0 483949
-0.004927 -0.006251 0.120167 0.858684 1.234449 0.136207 -0.015128 1 0 0 0 0 0 0 484957
-0.004931 -0.006239 0.120132 0.773084 1.321225 0.444536 -0.015159 1 0 0 0 0 0 0 485950
-0.004933 -0.006233 0.120120 0.750297 1.424758 0.179984 -0.015190 1 0 0 0 0 0 0 486957
-0.004940 -0.006211 0.120106 0.808488 1.222663 0.171760 -0.015221 1 0 0 0 0 0 0 487948
-0.004956 -0.006214 0.120089 0.933474 1.514784 0.218498 -0.015253 1 0 0 0 0 0 0 488958
-0.004969 -0.006196 0.120074 0.922815 1.284583 0.203508 -0.015284 1 0 0 0 0 0 0 489957
-0.004957 -0.006192 0.120059 0.586073 1.437748 0.200918 -0.015315 1 0 0 0 0 0 0 490948
-0.004957 -0.006171 0.120045 0.706676 1.234370 0.198630 -0.015347 1 0 0 0 0 0 0 491957
-0.004969 -0.006173 0.120027 0.884452 1.522532 0.238632 -0.015378 1 0 0 0 0 0 0 492973
-0.004980 -0.006155 0.120012 0.902224 1.290040 0.220618 -0.015410 1 0 0 0 0 0 0 493973
-0.004987 -0.006147 0.120007 0.833849 1.386642 0.090716 -0.015441 1 0 0 0 0 0 0 494968
-0.004995 -0.006124 0.119996 0.862102 1.200756 0.155233 -0.015472 1 0 0 0 0 0 0 495957
-0.004992 -0.006129 0.119970 0.718551 1.559028 0.355706 -0.015503 1 0 0 0 0 0 0 496967
-0.004997 -0.006113 0.119952 0.800436 1.317310 0.284117 -0.015535 1 0 0 0 0 0 0 497967
-0.004999 -0.006106 0.119945 0.785478 1.403053 0.124239 -0.015566 1 0 0 0 0 0 0 498961
-0.005018 -0.006096 0.119922 1.000414 1.377458 0.338575 -0.015597 1 0 0 0 0 0 0 499971
-0.005028 -0.006091 0.119913 0.908645 1.449937 0.161810 -0.015628 1 0 0 0 0 0 0 500954
-0.005019 -0.006074 0.119892 0.657890 1.293162 0.323199 -0.015660 1 0 0 0 0 0 0 501973
-0.005015 -0.006066 0.119884 0.695026 1.395976 0.157829 -0.015691 1 0 0 0 0 0 0 502970
-0.005019 -0.006043 0.119872 0.798877 1.209188 0.200464 -0.015722 1 0 0 0 0 0 0 503970
-0.005021 -0.006032 0.119868 0.790774 1.343808 0.104776 -0.015753 1 0 0 0 0 0 0 504970
-0.005039 -0.006020 0.119845 1.009378 1.346309 0.344340 -0.015785 1 0 0 0 0 0 0 505969
-0.005029 -0.006019 0.119827 0.666260 1.488503 0.302312 -0.015816 1 0 0 0 0 0 0 506968
-0.005030 -0.005999 0.119812 0.769946 1.266019 0.274398 -0.015847 1 0 0 0 0 0 0 507968
-0.005031 -0.005990 0.119806 0.779407 1.375133 0.142375 -0.015878 1 0 0 0 0 0 0 508970
-0.005031 -0.005985 0.119805 0.778418 1.450043 0.083848 -0.015910 1 0 0 0 0 0 0 509974
-0.005037 -0.005964 0.119795 0.848514 1.236599 0.185366 -0.015940 1 0 0 0 0 0 0 510943
-0.005040 -0.005954 0.119791 0.823122 1.357509 0.112225 -0.015972 1 0 0 0 0 0 0 511974
-0.005040 -0.005946 0.119759 0.779288 1.408986 0.485988 -0.016003 1 0 0 0 0 0 0 512972
-0.005040 -0.005943 0.119748 0.785326 1.474320 0.253961 -0.016034 1 0 0 0 0 0 0 513938
-0.005041 -0.005942 0.119744 0.787292 1.506226 0.136320 -0.016066 1 0 0 0 0 0 0 514967
-0.005046 -0.005922 0.119733 0.858427 1.268279 0.214922 -0.016097 1 0 0 0 0 0 0 515963
-0.005049 -0.005913 0.119729 0.833257 1.375902 0.133343 -0.016128 1 0 0 0 0 0 0 516971
-0.005051 -0.005908 0.119728 0.813770 1.451597 0.093856 -0.016160 1 0 0 0 0 0 0 517972
-0.005057 -0.005887 0.119718 0.874679 1.239375 0.202557 -0.016191 1 0 0 0 0 0 0 518970
-0.005060 -0.005876 0.119715 0.844848 1.360575 0.131681 -0.016222 1 0 0 0 0 0 0 519968
-0.005062 -0.005871 0.119713 0.823204 1.443303 0.095961 -0.016253 1 0 0 0 0 0 0 520960
-0.005049 -0.005854 0.119694 0.629213 1.289982 0.331884 -0.016284 1 0 0 0 0 0 0 521939
-0.005043 -0.005845 0.119687 0.698237 1.394757 0.194572 -0.016316 1 0 0 0 0 0 0 522970
-0.005040 -0.005841 0.119685 0.747183 1.462842 0.124444 -0.016347 1 0 0 0 0 0 0 523960
-0.005044 -0.005820 0.119675 0.843960 1.245856 0.221560 -0.016378 1 0 0 0 0 0 0 524970
-0.005046 -0.005810 0.119671 0.832180 1.364103 0.146316 -0.016410 1 0 0 0 0 0 0 525970
-0.005047 -0.005805 0.119670 0.819481 1.445248 0.109069 -0.016441 1 0 0 0 0 0 0 526969
-0.005053 -0.005784 0.119660 0.883725 1.236059 0.218959 -0.016472 1 0 0 0 0 0 0 527968
-0.005056 -0.005773 0.119657 0.855729 1.358445 0.148198 -0.016503 1 0 0 0 0 0 0 528970
-0.005044 -0.005753 0.119637 0.652237 1.244557 0.362357 -0.016535 1 0 0 0 0 0 0 529968
-0.005038 -0.005743 0.119630 0.715552 1.370001 0.216131 -0.016566 1 0 0 0 0 0 0 530968
-0.005036 -0.005739 0.119627 0.761480 1.448462 0.142812 -0.016597 1 0 0 0 0 0 0 531967
-0.005034 -0.005736 0.119626 0.785527 1.489225 0.114992 -0.016628 1 0 0 0 0 0 0 532962
-0.005039 -0.005716 0.119617 0.869001 1.258211 0.229351 -0.016659 1 0 0 0 0 0 0 533958
-0.005041 -0.005706 0.119613 0.850843 1.369272 0.160033 -0.016690 1 0 0 0 0 0 0 534955
-0.005043 -0.005702 0.119612 0.835078 1.446944 0.124887 -0.016722 1 0 0 0 0 0 0 535961
-0.005049 -0.005680 0.119602 0.897710 1.236351 0.235937 -0.016753 1 0 0 0 0 0 0 536970
-0.005033 -0.005674 0.119590 0.615222 1.413006 0.291039 -0.016785 1 0 0 0 0 0 0 537966
-0.005025 -0.005671 0.119585 0.693279 1.477358 0.188581 -0.016816 1 0 0 0 0 0 0 538968
-0.005027 -0.005651 0.119574 0.823962 1.253830 0.265064 -0.016847 1 0 0 0 0 0 0 539968
-0.005028 -0.005641 0.119570 0.830964 1.367282 0.181079 -0.016878 1 0 0 0 0 0 0 540970
-0.005028 -0.005636 0.119569 0.827738 1.445758 0.140672 -0.016909 1 0 0 0 0 0 0 541965
-0.005034 -0.005614 0.119559 0.896506 1.235596 0.250121 -0.016941 1 0 0 0 0 0 0 542967
-0.005037 -0.005604 0.119556 0.870930 1.356819 0.178704 -0.016972 1 0 0 0 0 0 0 543966
-0.005019 -0.005603 0.119545 0.597657 1.494904 0.268619 -0.017003 1 0 0 0 0 0 0 544969
-0.005011 -0.005603 0.119541 0.686414 1.520587 0.188249 -0.017034 1 0 0 0 0 0 0 545950
-0.005012 -0.005584 0.119530 0.823347 1.276414 0.273759 -0.017065 1 0 0 0 0 0 0 546951
-0.005012 -0.005574 0.119527 0.833759 1.379341 0.192829 -0.017097 1 0 0 0 0 0 0 547961
-0.005013 -0.005570 0.119525 0.832276 1.452530 0.153508 -0.017128 1 0 0 0 0 0 0 548951
-0.005019 -0.005549 0.119515 0.901896 1.239934 0.263610 -0.017159 1 0 0 0 0 0 0 549960
-0.005002 -0.005542 0.119502 0.623061 1.415132 0.318103 -0.017190 1 0 0 0 0 0 0 550951
-0.004994 -0.005540 0.119498 0.702787 1.478636 0.215375 -0.017222 1 0 0 0 0 0 0 551961
-0.004996 -0.005519 0.119487 0.834149 1.254985 0.292294 -0.017253 1 0 0 0 0 0 0 552958
-0.004997 -0.005509 0.119483 0.841628 1.367949 0.208095 -0.017284 1 0 0 0 0 0 0 553959
-0.004978 -0.005509 0.119472 0.584945 1.501524 0.293566 -0.017315 1 0 0 0 0 0 0 554950
-0.004975 -0.005490 0.119459 0.760849 1.288253 0.338121 -0.017519 1 0 0 0 0 0 0 561479
-0.004940 -0.005470 0.119426 0.368736 1.251195 0.609052 -0.017534 1 0 0 0 0 0 0 561951
-0.004929 -0.005442 0.119405 0.629956 1.134688 0.484960 -0.017566 1 0 0 0 0 0 0 562964
-0.004923 -0.005428 0.119398 0.734610 1.311442 0.296935 -0.017597 1 0 0 0 0 0 0 563951
-0.004921 -0.005421 0.119395 0.782032 1.420743 0.216787 -0.017628 1 0 0 0 0 0 0 564954
-0.004901 -0.005422 0.119385 0.551419 1.532851 0.313688 -0.017660 1 0 0 0 0 0 0 565972
-0.004891 -0.005423 0.119381 0.661708 1.543608 0.236491 -0.017690 1 0 0 0 0 0 0 566949
-0.004891 -0.005404 0.119370 0.809329 1.292357 0.323873 -0.017722 1 0 0 0 0 0 0 567952
-0.004891 -0.005395 0.119367 0.825216 1.391045 0.243152 -0.017753 1 0 0 0 0 0 0 568960
-0.004892 -0.005391 0.119365 0.826519 1.462100 0.203962 -0.017785 1 0 0 0 0 0 0 569968
-0.004892 -0.005389 0.119365 0.826611 1.500354 0.189346 -0.017816 1 0 0 0 0 0 0 570967
-0.004892 -0.005387 0.119365 0.827069 1.520713 0.184332 -0.017847 1 0 0 0 0 0 0 571967
-0.004878 -0.005372 0.119346 0.645260 1.336092 0.434539 -0.017878 1 0 0 0 0 0 0 572956
-0.004872 -0.005365 0.119339 0.720192 1.423056 0.300561 -0.017910 1 0 0 0 0 0 0 573966
-0.004868 -0.005361 0.119337 0.772126 1.482201 0.231721 -0.017940 1 0 0 0 0 0 0 574939
-0.004867 -0.005360 0.119336 0.799278 1.513480 0.205655 -0.017972 1 0 0 0 0 0 0 575955
-0.004866 -0.005359 0.119336 0.813298 1.530105 0.196546 -0.018003 1 0 0 0 0 0 0 576971
-0.004871 -0.005340 0.119326 0.891594 1.288143 0.319114 -0.018035 1 0 0 0 0 0 0 577970
-0.004855 -0.005334 0.119313 0.617886 1.447864 0.378050 -0.018066 1 0 0 0 0 0 0 578969
-0.004847 -0.005332 0.119309 0.699561 1.503458 0.276515 -0.018096 1 0 0 0 0 0 0 579937
-0.004848 -0.005312 0.119298 0.831811 1.276617 0.354681 -0.018128 1 0 0 0 0 0 0 580968
-0.004849 -0.005302 0.119294 0.839837 1.387106 0.270402 -0.018159 1 0 0 0 0 0 0 581966
-0.004849 -0.005297 0.119292 0.837137 1.463991 0.229960 -0.018191 1 0 0 0 0 0 0 582966
-0.004850 -0.005295 0.119292 0.835224 1.505106 0.214947 -0.018222 1 0 0 0 0 0 0 583966
-0.004855 -0.005275 0.119282 0.905329 1.275648 0.335621 -0.018253 1 0 0 0 0 0 0 584967
-0.004839 -0.005269 0.119270 0.627566 1.441387 0.393744 -0.018284 1 0 0 0 0 0 0 585965
-0.004831 -0.005267 0.119265 0.707169 1.499992 0.291916 -0.018316 1 0 0 0 0 0 0 586965
-0.004827 -0.005265 0.119263 0.767599 1.525854 0.244319 -0.018347 1 0 0 0 0 0 0 587966
-0.004831 -0.005246 0.119253 0.870534 1.287675 0.352610 -0.018378 1 0 0 0 0 0 0 588961
-0.004833 -0.005236 0.119250 0.862523 1.393148 0.279788 -0.018409 1 0 0 0 0 0 0 589959
-0.004834 -0.005232 0.119249 0.851822 1.467768 0.243475 -0.018441 1 0 0 0 0 0 0 590961
-0.004839 -0.005211 0.119239 0.916578 1.256782 0.355963 -0.018472 1 0 0 0 0 0 0 591966
-0.004823 -0.005204 0.119226 0.636018 1.431566 0.411003 -0.018503 1 0 0 0 0 0 0 592967
-0.004816 -0.005202 0.119221 0.714090 1.494570 0.308057 -0.018535 1 0 0 0 0 0 0 593966
-0.004812 -0.005200 0.119220 0.773722 1.522619 0.260093 -0.018566 1 0 0 0 0 0 0 594966
-0.004815 -0.005181 0.119210 0.876198 1.285701 0.368527 -0.018597 1 0 0 0 0 0 0 595966
-0.004817 -0.005171 0.119206 0.868017 1.391566 0.295550 -0.018628 1 0 0 0 0 0 0 596967
-0.004818 -0.005166 0.119205 0.857220 1.466350 0.259206 -0.018660 1 0 0 0 0 0 0 597966
-0.004819 -0.005164 0.119204 0.851298 1.506448 0.245639 -0.018690 1 0 0 0 0 0 0 598956
-0.004805 -0.005148 0.119185 0.666070 1.332373 0.493920 -0.018722 1 0 0 0 0 0 0 599955
-0.004799 -0.005141 0.119179 0.739035 1.423536 0.358446 -0.018753 1 0 0 0 0 0 0 600959
-0.004796 -0.005137 0.119176 0.789990 1.484848 0.289154 -0.018785 1 0 0 0 0 0 0 601968
-0.004782 -0.005123 0.119187 0.657702 1.348955 0.103383 -0.018816 1 0 0 0 0 0 0 602966
-0.004781 -0.005096 0.119182 0.799592 1.175768 0.305455 -0.018847 1 0 0 0 0 0 0 603965
-0.004780 -0.005083 0.119180 0.826534 1.329960 0.279103 -0.018878 1 0 0 0 0 0 0 604965
-0.004780 -0.005077 0.119179 0.835459 1.431296 0.260392 -0.018910 1 0 0 0 0 0 0 605966
-0.004780 -0.005074 0.119179 0.839807 1.485180 0.253126 -0.018940 1 0 0 0 0 0 0 606955
-0.004785 -0.005053 0.119169 0.913051 1.262752 0.377373 -0.018972 1 0 0 0 0 0 0 607954
-0.004768 -0.005047 0.119157 0.637151 1.431426 0.436351 -0.019003 1 0 0 0 0 0 0 608967
-0.004761 -0.005045 0.119152 0.717417 1.491274 0.334682 -0.019034 1 0 0 0 0 0 0 609966
-0.004757 -0.005043 0.119150 0.778135 1.517735 0.287186 -0.019065 1 0 0 0 0 0 0 610953
-0.004760 -0.005024 0.119140 0.881063 1.280372 0.396372 -0.019096 1 0 0 0 0 0 0 611950
-0.004762 -0.005014 0.119137 0.873237 1.385527 0.323247 -0.019128 1 0 0 0 0 0 0 612959
-0.004763 -0.005010 0.119136 0.862600 1.459874 0.286830 -0.019159 1 0 0 0 0 0 0 613952
-0.004763 -0.005007 0.119135 0.856773 1.499800 0.273294 -0.019191 1 0 0 0 0 0 0 614959
-0.004769 -0.004988 0.119126 0.924718 1.270355 0.395587 -0.019221 1 0 0 0 0 0 0 615949
-0.004772 -0.004978 0.119122 0.899429 1.379662 0.327040 -0.019253 1 0 0 0 0 0 0 616959
-0.004773 -0.004973 0.119121 0.880125 1.456147 0.292227 -0.019284 1 0 0 0 0 0 0 617949
-0.004774 -0.004970 0.119121 0.869996 1.497192 0.279244 -0.019315 1 0 0 0 0 0 0 618958
-0.004761 -0.004955 0.119101 0.682504 1.324039 0.528591 -0.019346 1 0 0 0 0 0 0 619949
-0.004755 -0.004947 0.119095 0.754350 1.414875 0.392874 -0.019378 1 0 0 0 0 0 0 620960
-0.004752 -0.004943 0.119092 0.804716 1.475950 0.323485 -0.019409 1 0 0 0 0 0 0 621950
-0.004738 -0.004929 0.119103 0.671898 1.339599 0.138108 -0.019441 1 0 0 0 0 0 0 622958
-0.004736 -0.004903 0.119098 0.813517 1.166911 0.340681 -0.019472 1 0 0 0 0 0 0 623960
-0.004736 -0.004890 0.119096 0.840462 1.320648 0.313888 -0.019503 1 0 0 0 0 0 0 624962
-0.004735 -0.004883 0.119095 0.849369 1.421645 0.294995 -0.019534 1 0 0 0 0 0 0 625946
-0.004741 -0.004861 0.119085 0.924175 1.225116 0.415021 -0.019566 1 0 0 0 0 0 0 626972
-0.004743 -0.004850 0.119082 0.902278 1.350560 0.345238 -0.019597 1 0 0 0 0 0 0 627969
-0.004745 -0.004845 0.119081 0.884660 1.435089 0.309969 -0.019628 1 0 0 0 0 0 0 628957
-0.004733 -0.004830 0.119092 0.716084 1.311326 0.137748 -0.019659 1 0 0 0 0 0 0 629948
-0.004733 -0.004803 0.119087 0.839845 1.145691 0.345249 -0.019691 1 0 0 0 0 0 0 630969
-0.004733 -0.004790 0.119085 0.857976 1.302691 0.319842 -0.019722 1 0 0 0 0 0 0 631953
-0.004733 -0.004783 0.119084 0.862557 1.405411 0.301427 -0.019753 1 0 0 0 0 0 0 632969
-0.004719 -0.004765 0.119065 0.681783 1.265590 0.548755 -0.019785 1 0 0 0 0 0 0 633966
-0.004700 -0.004744 0.119070 0.597536 1.203552 0.252756 -0.019816 1 0 0 0 0 0 0 634965
-0.004691 -0.004733 0.119072 0.707148 1.333586 0.267184 -0.019847 1 0 0 0 0 0 0 635955
-0.004686 -0.004728 0.119072 0.778517 1.416646 0.284169 -0.019878 1 0 0 0 0 0 0 636966
-0.004689 -0.004707 0.119063 0.887050 1.211323 0.419370 -0.019909 1 0 0 0 0 0 0 637965
-0.004691 -0.004696 0.119060 0.882554 1.332149 0.354654 -0.019941 1 0 0 0 0 0 0 638965
-0.004680 -0.004678 0.119070 0.714247 1.245335 0.162419 -0.019972 1 0 0 0 0 0 0 639963
-0.004679 -0.004650 0.119065 0.837379 1.100362 0.362098 -0.020003 1 0 0 0 0 0 0 640969
-0.004679 -0.004636 0.119063 0.855068 1.267332 0.333418 -0.020034 1 0 0 0 0 0 0 641964
-0.004679 -0.004629 0.119062 0.859345 1.374884 0.313803 -0.020066 1 0 0 0 0 0 0 642969
-0.004672 -0.004595 0.119064 0.772048 1.012663 0.275841 -0.020097 1 0 0 0 0 0 0 643968
-0.004669 -0.004577 0.119065 0.806755 1.200301 0.289692 -0.020128 1 0 0 0 0 0 0 644964
-0.004667 -0.004568 0.119065 0.832871 1.332345 0.297390 -0.020159 1 0 0 0 0 0 0 645963
-0.004672 -0.004545 0.119055 0.917743 1.153544 0.428961 -0.020190 1 0 0 0 0 0 0 646935
-0.004662 -0.004521 0.119064 0.741739 1.117933 0.204022 -0.020222 1 0 0 0 0 0 0 647962
-0.004657 -0.004509 0.119067 0.784697 1.267919 0.253862 -0.020253 1 0 0 0 0 0 0 648965
-0.004655 -0.004503 0.119068 0.821095 1.361989 0.284244 -0.020284 1 0 0 0 0 0 0 649963
-0.004647 -0.004468 0.119070 0.752249 0.993190 0.266654 -0.020316 1 0 0 0 0 0 0 650964
-0.004643 -0.004451 0.119071 0.796899 1.177831 0.287224 -0.020347 1 0 0 0 0 0 0 651963
-0.004641 -0.004442 0.119072 0.828113 1.308441 0.297212 -0.020378 1 0 0 0 0 0 0 652965
-0.004645 -0.004419 0.119062 0.915566 1.129211 0.430017 -0.020409 1 0 0 0 0 0 0 653962
-0.004635 -0.004395 0.119071 0.740646 1.092640 0.205393 -0.020441 1 0 0 0 0 0 0 654963
-0.004630 -0.004383 0.119074 0.784341 1.242464 0.255057 -0.020472 1 0 0 0 0 0 0 655963
-0.004633 -0.004358 0.119065 0.891301 1.087080 0.414367 -0.020503 1 0 0 0 0 0 0 656965
-0.004634 -0.004346 0.119062 0.887743 1.233877 0.358223 -0.020534 1 0 0 0 0 0 0 657965
-0.004628 -0.004308 0.119063 0.789866 0.910125 0.298831 -0.020566 1 0 0 0 0 0 0 658965
-0.004625 -0.004289 0.119063 0.818785 1.118536 0.302862 -0.020597 1 0 0 0 0 0 0 659965
-0.004629 -0.004261 0.119054 0.911971 1.011677 0.436202 -0.020628 1 0 0 0 0 0 0 660964
-0.004631 -0.004247 0.119050 0.900605 1.184026 0.369700 -0.020659 1 0 0 0 0 0 0 661964
-0.004620 -0.004228 0.119061 0.728301 1.122069 0.177600 -0.020690 1 0 0 0 0 0 0 662933
-0.004620 -0.004199 0.119055 0.849649 0.991480 0.378049 -0.020722 1 0 0 0 0 0 0 663961
-0.004620 -0.004185 0.119053 0.866716 1.164340 0.348203 -0.020753 1 0 0 0 0 0 0 664960
-0.004620 -0.004178 0.119052 0.870664 1.274637 0.328056 -0.020784 1 0 0 0 0 0 0 665951
-0.004613 -0.004143 0.119054 0.782379 0.913495 0.292349 -0.020815 1 0 0 0 0 0 0 666956
-0.004610 -0.004125 0.119055 0.817290 1.101568 0.304835 -0.020847 1 0 0 0 0 0 0 667960
-0.004613 -0.004098 0.119045 0.913569 0.984786 0.441748 -0.020878 1 0 0 0 0 0 0 668965
-0.004615 -0.004084 0.119042 0.903920 1.151718 0.376008 -0.020909 1 0 0 0 0 0 0 669964
-0.004604 -0.004065 0.119053 0.732335 1.086708 0.184460 -0.020941 1 0 0 0 0 0 0 670961
-0.004604 -0.004036 0.119046 0.854015 0.955202 0.385353 -0.020972 1 0 0 0 0 0 0 671963
-0.004603 -0.004022 0.119044 0.871414 1.127152 0.355152 -0.021003 1 0 0 0 0 0 0 672963
-0.004609 -0.003996 0.119034 0.945502 0.988301 0.465109 -0.021034 1 0 0 0 0 0 0 673962
-0.004611 -0.003984 0.119030 0.923122 1.142129 0.388471 -0.021066 1 0 0 0 0 0 0 674964
-0.004613 -0.003977 0.119029 0.905160 1.240790 0.350516 -0.021097 1 0 0 0 0 0 0 675961
-0.004607 -0.003943 0.119031 0.805104 0.873376 0.309545 -0.021128 1 0 0 0 0 0 0 676957
-0.004604 -0.003925 0.119031 0.834290 1.058013 0.319245 -0.021159 1 0 0 0 0 0 0 677948
-0.004602 -0.003917 0.119031 0.857660 1.188285 0.325192 -0.021190 1 0 0 0 0 0 0 678957
-0.004607 -0.003894 0.119021 0.940771 1.009712 0.458400 -0.021221 1 0 0 0 0 0 0 679947
-0.004609 -0.003882 0.119018 0.923933 1.141759 0.390567 -0.021253 1 0 0 0 0 0 0 680956
-0.004616 -0.003858 0.119007 0.978784 0.981138 0.486551 -0.021284 1 0 0 0 0 0 0 681948
-0.004619 -0.003846 0.119003 0.946558 1.123284 0.404486 -0.021315 1 0 0 0 0 0 0 682956
-0.004609 -0.003828 0.119014 0.763072 1.044917 0.207507 -0.021346 1 0 0 0 0 0 0 683948
-0.004609 -0.003799 0.119008 0.878636 0.907643 0.406962 -0.021378 1 0 0 0 0 0 0 684957
-0.004609 -0.003785 0.119005 0.893132 1.075893 0.375501 -0.021409 1 0 0 0 0 0 0 685948
-0.004609 -0.003778 0.119005 0.895818 1.183756 0.354713 -0.021440 1 0 0 0 0 0 0 686957
-0.004614 -0.003756 0.118995 0.966782 0.992505 0.477900 -0.021471 1 0 0 0 0 0 0 687947
-0.004617 -0.003746 0.118991 0.943684 1.117485 0.406043 -0.021503 1 0 0 0 0 0 0 688959
-0.004618 -0.003740 0.118990 0.925486 1.201550 0.369834 -0.021534 1 0 0 0 0 0 0 689954
-0.004624 -0.003719 0.118980 0.985587 0.998121 0.487685 -0.021565 1 0 0 0 0 0 0 690949
-0.004628 -0.003708 0.118976 0.957020 1.116791 0.413843 -0.021597 1 0 0 0 0 0 0 691962
-0.004629 -0.003703 0.118975 0.936035 1.197649 0.376944 -0.021628 1 0 0 0 0 0 0 692952
-0.004635 -0.003682 0.118964 0.994692 0.992711 0.494710 -0.021659 1 0 0 0 0 0 0 693959
-0.004638 -0.003672 0.118961 0.965461 1.110473 0.420717 -0.021691 1 0 0 0 0 0 0 694966
-0.004640 -0.003667 0.118960 0.944152 1.190900 0.383768 -0.021722 1 0 0 0 0 0 0 695969
-0.004646 -0.003645 0.118949 1.002600 0.985825 0.501663 -0.021753 1 0 0 0 0 0 0 696970
-0.004637 -0.003622 0.118958 0.812692 0.931925 0.270750 -0.021784 1 0 0 0 0 0 0 697959
-0.004633 -0.003610 0.118960 0.849173 1.074474 0.316796 -0.021816 1 0 0 0 0 0 0 698972
-0.004636 -0.003586 0.118951 0.951948 0.916787 0.477430 -0.021847 1 0 0 0 0 0 0 699962
-0.004618 -0.003578 0.118939 0.693020 1.116850 0.546110 -0.021878 1 0 0 0 0 0 0 700966
-0.004610 -0.003574 0.118935 0.781992 1.190742 0.447871 -0.021909 1 0 0 0 0 0 0 701962
-0.004611 -0.003554 0.118923 0.916744 0.976773 0.533658 -0.021941 1 0 0 0 0 0 0 702963
-0.004612 -0.003544 0.118919 0.927313 1.088625 0.447072 -0.021972 1 0 0 0 0 0 0 703961
-0.004612 -0.003539 0.118918 0.925936 1.165843 0.405626 -0.022003 1 0 0 0 0 0 0 704964
-0.004612 -0.003537 0.118917 0.924595 1.206891 0.390398 -0.022034 1 0 0 0 0 0 0 705962
-0.004618 -0.003517 0.118907 0.993873 0.980795 0.517364 -0.022066 1 0 0 0 0 0 0 706969
-0.004620 -0.003507 0.118904 0.970267 1.087307 0.446197 -0.022097 1 0 0 0 0 0 0 707965
-0.004622 -0.003502 0.118903 0.951821 1.162089 0.410223 -0.022128 1 0 0 0 0 0 0 708965
-0.004623 -0.003500 0.118902 0.942060 1.201999 0.396919 -0.022159 1 0 0 0 0 0 0 709963
-0.004628 -0.003480 0.118892 1.007089 0.975423 0.524690 -0.022191 1 0 0 0 0 0 0 710961
-0.004631 -0.003470 0.118889 0.981432 1.081591 0.453713 -0.022222 1 0 0 0 0 0 0 711960
-0.004633 -0.003466 0.118887 0.961995 1.156183 0.417794 -0.022253 1 0 0 0 0 0 0 712963
-0.004634 -0.003463 0.118887 0.951716 1.196007 0.404516 -0.022284 1 0 0 0 0 0 0 713960
-0.004639 -0.003444 0.118877 1.016459 0.969475 0.532451 -0.022316 1 0 0 0 0 0 0 714961
-0.004623 -0.003438 0.118864 0.736690 1.132453 0.588054 -0.022347 1 0 0 0 0 0 0 715962
-0.004615 -0.003436 0.118859 0.814851 1.187308 0.485208 -0.022378 1 0 0 0 0 0 0 716965
-0.004617 -0.003416 0.118848 0.943945 0.964103 0.569982 -0.022409 1 0 0 0 0 0 0 717960
-0.004618 -0.003406 0.118844 0.951830 1.070794 0.482645 -0.022441 1 0 0 0 0 0 0 718961
-0.004618 -0.003401 0.118843 0.949091 1.145391 0.440941 -0.022472 1 0 0 0 0 0 0 719960
-0.004599 -0.003403 0.118833 0.693126 1.242074 0.552377 -0.022503 1 0 0 0 0 0 0 720963
-0.004595 -0.003386 0.118819 0.859509 0.995918 0.612921 -0.022534 1 0 0 0 0 0 0 721960
-0.004594 -0.003377 0.118815 0.905697 1.086028 0.507168 -0.022566 1 0 0 0 0 0 0 722965
-0.004593 -0.003373 0.118813 0.923787 1.151568 0.458087 -0.022597 1 0 0 0 0 0 0 723954
-0.004592 -0.003371 0.118812 0.932288 1.186658 0.440159 -0.022628 1 0 0 0 0 0 0 724965
-0.004597 -0.003351 0.118802 1.006271 0.957904 0.566832 -0.022659 1 0 0 0 0 0 0 725962
-0.004581 -0.003346 0.118789 0.731289 1.119441 0.621893 -0.022691 1 0 0 0 0 0 0 726963
-0.004573 -0.003344 0.118785 0.811618 1.173446 0.518760 -0.022722 1 0 0 0 0 0 0 727959
-0.004569 -0.003342 0.118783 0.872295 1.197081 0.471082 -0.022753 1 0 0 0 0 0 0 728963
-0.004572 -0.003323 0.118773 0.974039 0.961804 0.586412 -0.022784 1 0 0 0 0 0 0 729951
-0.004574 -0.003314 0.118769 0.966893 1.062779 0.510570 -0.022816 1 0 0 0 0 0 0 730960
-0.004556 -0.003314 0.118758 0.702785 1.191633 0.599860 -0.022847 1 0 0 0 0 0 0 731961
-0.004547 -0.003314 0.118755 0.794512 1.210309 0.519053 -0.022878 1 0 0 0 0 0 0 732962
-0.004548 -0.003295 0.118743 0.931196 0.967743 0.613009 -0.022909 1 0 0 0 0 0 0 733962
-0.004549 -0.003286 0.118739 0.943140 1.064178 0.528648 -0.022941 1 0 0 0 0 0 0 734959
-0.004530 -0.003286 0.118729 0.688719 1.190612 0.614985 -0.022972 1 0 0 0 0 0 0 735962
-0.004526 -0.003267 0.118715 0.854539 0.961225 0.666017 -0.023003 1 0 0 0 0 0 0 736962
-0.004525 -0.003258 0.118710 0.900257 1.059276 0.556567 -0.023034 1 0 0 0 0 0 0 737951
-0.004524 -0.003254 0.118708 0.918094 1.128786 0.506240 -0.023066 1 0 0 0 0 0 0 738960
-0.004523 -0.003252 0.118708 0.926353 1.165730 0.487905 -0.023096 1 0 0 0 0 0 0 739932
-0.004523 -0.003251 0.118708 0.930833 1.185055 0.481855 -0.023128 1 0 0 0 0 0 0 740963
-0.004509 -0.003236 0.118688 0.749225 1.005682 0.740272 -0.023159 1 0 0 0 0 0 0 741957
-0.004503 -0.003229 0.118681 0.824637 1.086207 0.602764 -0.023190 1 0 0 0 0 0 0 742954
-0.004500 -0.003225 0.118679 0.876773 1.142051 0.532703 -0.023221 1 0 0 0 0 0 0 743947
-0.004498 -0.003224 0.118678 0.904026 1.171659 0.506605 -0.023255 1 0 0 0 0 0 0 745031
-0.004497 -0.003223 0.118678 0.917910 1.186985 0.497727 -0.023286 1 0 0 0 0 0 0 746013
-0.004502 -0.003204 0.118668 0.995096 0.949191 0.628418 -0.023327 1 0 0 0 0 0 0 747316
-0.004505 -0.003195 0.118664 0.975180 1.047874 0.557463 -0.023348 1 0 0 0 0 0 0 748013
-0.004487 -0.003194 0.118654 0.705145 1.175926 0.648798 -0.023380 1 0 0 0 0 0 0 749031
-0.004478 -0.003194 0.118650 0.793598 1.194144 0.568559 -0.023412 1 0 0 0 0 0 0 750031
-0.004479 -0.003176 0.118639 0.928559 0.951684 0.663170 -0.023443 1 0 0 0 0 0 0 751029
-0.004480 -0.003167 0.118635 0.939685 1.047663 0.578756 -0.023473 1 0 0 0 0 0 0 752012
-0.004480 -0.003162 0.118633 0.938676 1.116894 0.538150 -0.023505 1 0 0 0 0 0 0 753031
-0.004481 -0.003160 0.118633 0.937506 1.153862 0.523322 -0.023536 1 0 0 0 0 0 0 754013
-0.004481 -0.003159 0.118633 0.937258 1.173194 0.518519 -0.023568 1 0 0 0 0 0 0 755028
-0.004486 -0.003140 0.118623 1.006962 0.937065 0.650673 -0.023598 1 0 0 0 0 0 0 756010
-0.004470 -0.003135 0.118610 0.730299 1.094142 0.707501 -0.023630 1 0 0 0 0 0 0 757015
-0.004462 -0.003132 0.118605 0.809247 1.145683 0.604701 -0.023659 1 0 0 0 0 0 0 757954
-0.004458 -0.003131 0.118604 0.869206 1.168127 0.557233 -0.023690 1 0 0 0 0 0 0 758944
-0.004456 -0.003131 0.118603 0.901178 1.179271 0.539990 -0.023722 1 0 0 0 0 0 0 759954
-0.004455 -0.003131 0.118603 0.917685 1.185343 0.534346 -0.023753 1 0 0 0 0 0 0 760945
-0.004455 -0.003130 0.118603 0.926484 1.189103 0.532841 -0.023784 1 0 0 0 0 0 0 761954
-0.004460 -0.003112 0.118593 1.000800 0.945312 0.666282 -0.023816 1 0 0 0 0 0 0 762962
-0.004462 -0.003103 0.118589 0.980088 1.041356 0.596295 -0.023847 1 0 0 0 0 0 0 763959
-0.004464 -0.003098 0.118588 0.963164 1.110792 0.560807 -0.023878 1 0 0 0 0 0 0 764972
-0.004464 -0.003096 0.118588 0.954091 1.147932 0.547777 -0.023909 1 0 0 0 0 0 0 765945
-0.004465 -0.003095 0.118588 0.949907 1.167354 0.543625 -0.023940 1 0 0 0 0 0 0 766954
-0.004465 -0.003094 0.118588 0.948350 1.177780 0.542619 -0.023972 1 0 0 0 0 0 0 767952
-0.004465 -0.003094 0.118588 0.948137 1.183740 0.542735 -0.024003 1 0 0 0 0 0 0 768945
-0.004465 -0.003094 0.118588 0.948653 1.187499 0.543230 -0.024034 1 0 0 0 0 0 0 769951
-0.004470 -0.003075 0.118578 1.018818 0.943766 0.677537 -0.024065 1 0 0 0 0 0 0 770946
-0.004454 -0.003071 0.118565 0.742441 1.096836 0.735016 -0.024097 1 0 0 0 0 0 0 771953
-0.004446 -0.003068 0.118560 0.821498 1.146368 0.632465 -0.024127 1 0 0 0 0 0 0 772933
-0.004442 -0.003067 0.118559 0.881512 1.167817 0.585083 -0.024159 1 0 0 0 0 0 0 773940
-0.004440 -0.003067 0.118558 0.913482 1.178438 0.567905 -0.024190 1 0 0 0 0 0 0 774946
-0.004439 -0.003067 0.118558 0.929996 1.184267 0.562299 -0.024222 1 0 0 0 0 0 0 775951
-0.004439 -0.003066 0.118558 0.938777 1.187862 0.560815 -0.024253 1 0 0 0 0 0 0 776949
-0.004444 -0.003048 0.118548 1.013043 0.944064 0.694555 -0.024284 1 0 0 0 0 0 0 777950
-0.004447 -0.003039 0.118544 0.992379 1.039863 0.624501 -0.024315 1 0 0 0 0 0 0 778948
-0.004448 -0.003034 0.118543 0.975480 1.109147 0.588995 -0.024347 1 0 0 0 0 0 0 779954
-0.004449 -0.003032 0.118543 0.966427 1.146221 0.575969 -0.024377 1 0 0 0 0 0 0 780936
-0.004449 -0.003031 0.118543 0.962240 1.165601 0.571837 -0.024409 1 0 0 0 0 0 0 781952
-0.004449 -0.003030 0.118543 0.960669 1.175975 0.570858 -0.024440 1 0 0 0 0 0 0 782949
-0.004449 -0.003030 0.118542 0.960474 1.181925 0.570996 -0.024471 1 0 0 0 0 0 0 783949
-0.004449 -0.003030 0.118542 0.960991 1.185641 0.571521 -0.024503 1 0 0 0 0 0 0 784951
-0.004454 -0.003012 0.118532 1.031118 0.941967 0.706123 -0.024534 1 0 0 0 0 0 0 785948
-0.004457 -0.003002 0.118529 1.008428 1.037681 0.636246 -0.024565 1 0 0 0 0 0 0 786931
-0.004459 -0.002998 0.118528 0.990511 1.106919 0.600799 -0.024596 1 0 0 0 0 0 0 787931
-0.004459 -0.002996 0.118527 0.981010 1.144012 0.587827 -0.024628 1 0 0 0 0 0 0 788950
-0.004460 -0.002995 0.118527 0.976544 1.163319 0.583692 -0.024658 1 0 0 0 0 0 0 789931
-0.004441 -0.002998 0.118518 0.721119 1.230896 0.710077 -0.024690 1 0 0 0 0 0 0 790952
-0.004432 -0.003000 0.118514 0.817723 1.216959 0.643138 -0.024721 1 0 0 0 0 0 0 791932
-0.004427 -0.003001 0.118513 0.887691 1.204983 0.609308 -0.024753 1 0 0 0 0 0 0 792949
-0.004425 -0.003002 0.118513 0.924906 1.198814 0.596949 -0.024784 1 0 0 0 0 0 0 793949
-0.004429 -0.002984 0.118503 1.013367 0.950013 0.727086 -0.024815 1 0 0 0 0 0 0 794931
-0.004431 -0.002975 0.118499 0.999870 1.043023 0.655623 -0.024846 1 0 0 0 0 0 0 795949
-0.004432 -0.002970 0.118498 0.986503 1.110867 0.619625 -0.024878 1 0 0 0 0 0 0 796949
-0.004433 -0.002968 0.118498 0.979214 1.147224 0.606458 -0.024909 1 0 0 0 0 0 0 797947
-0.004433 -0.002967 0.118497 0.975905 1.166190 0.602284 -0.024940 1 0 0 0 0 0 0 798948
-0.004433 -0.002966 0.118497 0.974768 1.176385 0.601304 -0.024971 1 0 0 0 0 0 0 799947
-0.004434 -0.002966 0.118497 0.974763 1.182168 0.601453 -0.025002 1 0 0 0 0 0 0 800932
-0.004434 -0.002966 0.118497 0.975371 1.185805 0.601983 -0.025033 1 0 0 0 0 0 0 801931
-0.004434 -0.002966 0.118497 0.976292 1.188400 0.602687 -0.025065 1 0 0 0 0 0 0 802947
-0.004434 -0.002966 0.118497 0.977327 1.190385 0.603394 -0.025096 1 0 0 0 0 0 0 803925
-0.004434 -0.002966 0.118497 0.978577 1.192278 0.604206 -0.025130 1 0 0 0 0 0 0 805021
-0.004434 -0.002966 0.118497 0.979779 1.193910 0.604959 -0.025161 1 0 0 0 0 0 0 806028
-0.004434 -0.002966 0.118497 0.980973 1.195457 0.605713 -0.025193 1 0 0 0 0 0 0 807031
-0.004434 -0.002966 0.118497 0.982168 1.196967 0.606459 -0.025224 1 0 0 0 0 0 0 808024
-0.004434 -0.002966 0.118497 0.983360 1.198425 0.607196 -0.025254 1 0 0 0 0 0 0 809005
-0.004434 -0.002966 0.118497 0.984567 1.199927 0.607953 -0.025286 1 0 0 0 0 0 0 810003
-0.004415 -0.002970 0.118488 0.731943 1.258630 0.736196 -0.025317 1 0 0 0 0 0 0 811001
-0.004405 -0.002972 0.118484 0.829926 1.240325 0.669902 -0.025349 1 0 0 0 0 0 0 812029
-0.004401 -0.002974 0.118483 0.900539 1.226124 0.636260 -0.025380 1 0 0 0 0 0 0 813029
-0.004398 -0.002974 0.118483 0.938086 1.218858 0.623990 -0.025412 1 0 0 0 0 0 0 814031
-0.004397 -0.002975 0.118483 0.957422 1.215725 0.620101 -0.025442 1 0 0 0 0 0 0 815001
-0.004397 -0.002975 0.118483 0.967681 1.214876 0.619253 -0.025473 1 0 0 0 0 0 0 816013
-0.004397 -0.002975 0.118483 0.973395 1.215190 0.619459 -0.025505 1 0 0 0 0 0 0 817029
-0.004396 -0.002975 0.118483 0.976816 1.216068 0.620026 -0.025536 1 0 0 0 0 0 0 818023
-0.004396 -0.002975 0.118483 0.979119 1.217221 0.620703 -0.025567 1 0 0 0 0 0 0 819009
-0.004396 -0.002975 0.118483 0.980887 1.218577 0.621447 -0.025599 1 0 0 0 0 0 0 820022
-0.004396 -0.002975 0.118483 0.982342 1.219973 0.622191 -0.025630 1 0 0 0 0 0 0 821008
-0.004396 -0.002975 0.118483 0.983687 1.221422 0.622941 -0.025661 1 0 0 0 0 0 0 822007
-0.004377 -0.002979 0.118473 0.731137 1.280114 0.751414 -0.025693 1 0 0 0 0 0 0 823022
-0.004368 -0.002981 0.118470 0.828975 1.261781 0.685022 -0.025723 1 0 0 0 0 0 0 824007
-0.004363 -0.002982 0.118469 0.899523 1.247586 0.651369 -0.025755 1 0 0 0 0 0 0 825011
-0.004361 -0.002983 0.118468 0.937042 1.240353 0.639104 -0.025786 1 0 0 0 0 0 0 826023
-0.004360 -0.002983 0.118468 0.956380 1.237254 0.635226 -0.025817 1 0 0 0 0 0 0 827006
-0.004359 -0.002984 0.118468 0.966605 1.236401 0.634388 -0.025849 1 0 0 0 0 0 0 828022
-0.004359 -0.002984 0.118468 0.972287 1.236708 0.634597 -0.025880 1 0 0 0 0 0 0 829025
-0.004359 -0.002984 0.118468 0.975612 1.237477 0.635108 -0.025909 1 0 0 0 0 0 0 829944
-0.004359 -0.002984 0.118468 0.977907 1.238680 0.635807 -0.025940 1 0 0 0 0 0 0 830951
-0.004359 -0.002984 0.118468 0.979638 1.240004 0.636554 -0.025971 1 0 0 0 0 0 0 831941
-0.004359 -0.002984 0.118468 0.981109 1.241431 0.637312 -0.026003 1 0 0 0 0 0 0 832952
-0.004359 -0.002984 0.118468 0.982413 1.242871 0.638067 -0.026034 1 0 0 0 0 0 0 833941
-0.004359 -0.002984 0.118468 0.983676 1.244350 0.638836 -0.026065 1 0 0 0 0 0 0 834951
-0.004359 -0.002984 0.118468 0.984884 1.245833 0.639609 -0.026097 1 0 0 0 0 0 0 835951
-0.004359 -0.002984 0.118468 0.986077 1.247304 0.640356 -0.026127 1 0 0 0 0 0 0 836941
-0.004359 -0.002984 0.118468 0.987286 1.248829 0.641141 -0.026159 1 0 0 0 0 0 0 837958
-0.004359 -0.002984 0.118468 0.988454 1.250305 0.641899 -0.026190 1 0 0 0 0 0 0 838947
-0.004359 -0.002984 0.118468 0.989643 1.251795 0.642676 -0.026222 1 0 0 0 0 0 0 839953
-0.004359 -0.002984 0.118468 0.990820 1.253297 0.643436 -0.026253 1 0 0 0 0 0 0 840953
-0.004359 -0.002984 0.118468 0.991991 1.254763 0.644200 -0.026284 1 0 0 0 0 0 0 841943
-0.004359 -0.002984 0.118468 0.993166 1.256266 0.644958 -0.026315 1 0 0 0 0 0 0 842949
-0.004359 -0.002984 0.118468 0.994360 1.257777 0.645735 -0.026347 1 0 0 0 0 0 0 843956
-0.004359 -0.002984 0.118468 0.995535 1.259248 0.646502 -0.026378 1 0 0 0 0 0 0 844949
-0.004359 -0.002984 0.118468 0.996711 1.260749 0.647262 -0.026409 1 0 0 0 0 0 0 845948
-0.004359 -0.002984 0.118468 0.997906 1.262263 0.648038 -0.026441 1 0 0 0 0 0 0 846962
-0.004359 -0.002984 0.118468 0.999095 1.263733 0.648800 -0.026472 1 0 0 0 0 0 0 847957
-0.004359 -0.002984 0.118468 1.000269 1.265232 0.649575 -0.026503 1 0 0 0 0 0 0 848961
-0.004359 -0.002984 0.118468 1.001398 1.266678 0.650303 -0.026533 1 0 0 0 0 0 0 849928
-0.004359 -0.002984 0.118468 1.002618 1.268222 0.651097 -0.026565 1 0 0 0 0 0 0 850957
-0.004359 -0.002984 0.118468 1.003801 1.269703 0.651870 -0.026597 1 0 0 0 0 0 0 851957
-0.004359 -0.002984 0.118468 1.004979 1.271207 0.652631 -0.026628 1 0 0 0 0 0 0 852958
-0.004359 -0.002984 0.118468 1.006173 1.272686 0.653397 -0.026659 1 0 0 0 0 0 0 853958
-0.004359 -0.002984 0.118468 1.007341 1.274194 0.654161 -0.026691 1 0 0 0 0 0 0 854966
-0.004359 -0.002984 0.118468 1.008486 1.275629 0.654912 -0.026721 1 0 0 0 0 0 0 855930
-0.004359 -0.002984 0.118468 1.009701 1.277180 0.655698 -0.026753 1 0 0 0 0 0 0 856962
-0.004359 -0.002984 0.118468 1.010875 1.278667 0.656460 -0.026784 1 0 0 0 0 0 0 857958
-0.004359 -0.002984 0.118468 1.012058 1.280148 0.657232 -0.026816 1 0 0 0 0 0 0 858958
-0.004359 -0.002984 0.118468 1.013210 1.281601 0.657963 -0.026846 1 0 0 0 0 0 0 859927
-0.004359 -0.002984 0.118468 1.014418 1.283131 0.658764 -0.026878 1 0 0 0 0 0 0 860958
-0.004359 -0.002984 0.118468 1.015587 1.284611 0.659522 -0.026909 1 0 0 0 0 0 0 861956
-0.004359 -0.002984 0.118468 1.016736 1.286078 0.660266 -0.026940 1 0 0 0 0 0 0 862927
-0.004359 -0.002984 0.118468 1.017915 1.287572 0.661032 -0.026971 1 0 0 0 0 0 0 863927
-0.004359 -0.002984 0.118468 1.019097 1.289067 0.661799 -0.027002 1 0 0 0 0 0 0 864929
-0.004359 -0.002984 0.118468 1.020322 1.290584 0.662585 -0.027034 1 0 0 0 0 0 0 865955
-0.004359 -0.002984 0.118468 1.021450 1.292025 0.663328 -0.027065 1 0 0 0 0 0 0 866926
-0.004359 -0.002984 0.118468 1.022667 1.293580 0.664118 -0.027097 1 0 0 0 0 0 0 867956
-0.004359 -0.002984 0.118468 1.023849 1.295077 0.664885 -0.027128 1 0 0 0 0 0 0 868958
-0.004359 -0.002984 0.118468 1.025027 1.296552 0.665654 -0.027159 1 0 0 0 0 0 0 869954
-0.004359 -0.002984 0.118468 1.026194 1.298042 0.666408 -0.027190 1 0 0 0 0 0 0 870946
-0.004359 -0.002984 0.118468 1.027396 1.299531 0.667179 -0.027222 1 0 0 0 0 0 0 871953
-0.004359 -0.002984 0.118468 1.028546 1.301016 0.667932 -0.027253 1 0 0 0 0 0 0 872945
-0.004359 -0.002984 0.118468 1.029744 1.302518 0.668717 -0.027284 1 0 0 0 0 0 0 873954
-0.004359 -0.002984 0.118468 1.030926 1.304027 0.669481 -0.027315 1 0 0 0 0 0 0 874958
-0.004359 -0.002984 0.118468 1.032100 1.305514 0.670243 -0.027347 1 0 0 0 0 0 0 875954
-0.004359 -0.002984 0.118468 1.033304 1.307022 0.671029 -0.027378 1 0 0 0 0 0 0 876972
-0.004359 -0.002984 0.118468 1.034485 1.308512 0.671779 -0.027409 1 0 0 0 0 0 0 877966
-0.004364 -0.002965 0.118458 1.105160 1.063097 0.807038 -0.027441 1 0 0 0 0 0 0 878969
-0.004367 -0.002956 0.118455 1.082705 1.157716 0.737328 -0.027472 1 0 0 0 0 0 0 879957
-0.004368 -0.002952 0.118453 1.064928 1.226409 0.701970 -0.027503 1 0 0 0 0 0 0 880968
-0.004369 -0.002950 0.118453 1.055452 1.263176 0.689047 -0.027535 1 0 0 0 0 0 0 881967
-0.004369 -0.002948 0.118453 1.051016 1.282362 0.684966 -0.027566 1 0 0 0 0 0 0 882966
-0.004369 -0.002948 0.118453 1.049324 1.292646 0.684041 -0.027597 1 0 0 0 0 0 0 883966
-0.004370 -0.002948 0.118453 1.049026 1.298513 0.684231 -0.027628 1 0 0 0 0 0 0 884968
-0.004370 -0.002947 0.118453 1.049456 1.302158 0.684795 -0.027659 1 0 0 0 0 0 0 885965
-0.004370 -0.002947 0.118453 1.050269 1.304731 0.685496 -0.027691 1 0 0 0 0 0 0 886965
-0.004370 -0.002947 0.118453 1.051256 1.306758 0.686251 -0.027722 1 0 0 0 0 0 0 887965
-0.004370 -0.002947 0.118453 1.052358 1.308505 0.687017 -0.027753 1 0 0 0 0 0 0 888968
-0.004370 -0.002947 0.118453 1.053477 1.310082 0.687770 -0.027784 1 0 0 0 0 0 0 889948
-0.004370 -0.002947 0.118453 1.054653 1.311639 0.688557 -0.027816 1 0 0 0 0 0 0 890965
-0.004370 -0.002947 0.118453 1.055812 1.313134 0.689323 -0.027847 1 0 0 0 0 0 0 891954
-0.004370 -0.002947 0.118453 1.057004 1.314637 0.690098 -0.027878 1 0 0 0 0 0 0 892964
-0.004370 -0.002947 0.118453 1.058172 1.316122 0.690871 -0.027909 1 0 0 0 0 0 0 893956
-0.004370 -0.002947 0.118453 1.059365 1.317610 0.691652 -0.027941 1 0 0 0 0 0 0 894964
-0.004370 -0.002947 0.118453 1.060537 1.319068 0.692417 -0.027972 1 0 0 0 0 0 0 895953
-0.004375 -0.002929 0.118443 1.131240 1.073625 0.827904 -0.028003 1 0 0 0 0 0 0 896965
-0.004378 -0.002920 0.118439 1.108841 1.168062 0.758151 -0.028034 1 0 0 0 0 0 0 897954
-0.004379 -0.002915 0.118438 1.091103 1.236667 0.722780 -0.028066 1 0 0 0 0 0 0 898965
-0.004380 -0.002913 0.118438 1.081632 1.273378 0.709857 -0.028097 1 0 0 0 0 0 0 899955
-0.004380 -0.002912 0.118438 1.077213 1.292522 0.705782 -0.028128 1 0 0 0 0 0 0 900962
-0.004380 -0.002912 0.118438 1.075475 1.302762 0.704848 -0.028159 1 0 0 0 0 0 0 901940
-0.004380 -0.002911 0.118438 1.075211 1.308613 0.705057 -0.028190 1 0 0 0 0 0 0 902949
-0.004380 -0.002911 0.118438 1.075639 1.312240 0.705618 -0.028221 1 0 0 0 0 0 0 903940
-0.004380 -0.002911 0.118438 1.076473 1.314798 0.706339 -0.028253 1 0 0 0 0 0 0 904950
-0.004380 -0.002911 0.118438 1.077466 1.316788 0.707089 -0.028284 1 0 0 0 0 0 0 905940
-0.004380 -0.002911 0.118438 1.078568 1.318540 0.707867 -0.028315 1 0 0 0 0 0 0 906950
-0.004386 -0.002893 0.118428 1.149208 1.073235 0.843554 -0.028347 1 0 0 0 0 0 0 907966
-0.004388 -0.002884 0.118424 1.126835 1.167600 0.773740 -0.028377 1 0 0 0 0 0 0 908941
-0.004390 -0.002879 0.118423 1.109095 1.236165 0.738363 -0.028409 1 0 0 0 0 0 0 909960
-0.004391 -0.002877 0.118422 1.099634 1.272847 0.725427 -0.028440 1 0 0 0 0 0 0 910952
-0.004391 -0.002876 0.118422 1.095210 1.291973 0.721355 -0.028471 1 0 0 0 0 0 0 911947
-0.004391 -0.002875 0.118422 1.093503 1.302187 0.720431 -0.028502 1 0 0 0 0 0 0 912931
-0.004391 -0.002875 0.118422 1.093223 1.308019 0.720637 -0.028534 1 0 0 0 0 0 0 913939
-0.004396 -0.002856 0.118412 1.163122 1.064781 0.856269 -0.028565 1 0 0 0 0 0 0 914928
-0.004399 -0.002847 0.118409 1.140483 1.160115 0.786376 -0.028596 1 0 0 0 0 0 0 915950
-0.004401 -0.002843 0.118407 1.122605 1.229116 0.750947 -0.028628 1 0 0 0 0 0 0 916963
-0.004401 -0.002841 0.118407 1.113057 1.266031 0.738004 -0.028659 1 0 0 0 0 0 0 917958
-0.004383 -0.002844 0.118397 0.853944 1.342729 0.861977 -0.028690 1 0 0 0 0 0 0 918957
-0.004374 -0.002845 0.118394 0.948386 1.333238 0.794133 -0.028722 1 0 0 0 0 0 0 919954
-0.004369 -0.002846 0.118393 1.017193 1.323427 0.760013 -0.028753 1 0 0 0 0 0 0 920958
-0.004367 -0.002847 0.118392 1.053819 1.318344 0.747607 -0.028784 1 0 0 0 0 0 0 921954
-0.004366 -0.002847 0.118392 1.072733 1.316318 0.743723 -0.028815 1 0 0 0 0 0 0 922957
-0.004365 -0.002847 0.118392 1.082720 1.315958 0.742905 -0.028847 1 0 0 0 0 0 0 923954
-0.004365 -0.002847 0.118392 1.088287 1.316469 0.743147 -0.028878 1 0 0 0 0 0 0 924959
-0.004365 -0.002847 0.118392 1.091653 1.317434 0.743745 -0.028909 1 0 0 0 0 0 0 925956
-0.004365 -0.002847 0.118392 1.093924 1.318620 0.744492 -0.028941 1 0 0 0 0 0 0 926959
-0.004365 -0.002847 0.118392 1.095642 1.319914 0.745257 -0.028972 1 0 0 0 0 0 0 927954
-0.004365 -0.002847 0.118392 1.097105 1.321294 0.746058 -0.029003 1 0 0 0 0 0 0 928957
-0.004365 -0.002847 0.118392 1.098403 1.322678 0.746859 -0.029034 1 0 0 0 0 0 0 929956
-0.004365 -0.002847 0.118392 1.099659 1.324093 0.747659 -0.029065 1 0 0 0 0 0 0 930956
-0.004365 -0.002847 0.118392 1.100882 1.325507 0.748464 -0.029097 1 0 0 0 0 0 0 931956
-0.004365 -0.002847 0.118392 1.102090 1.326924 0.749276 -0.029128 1 0 0 0 0 0 0 932956
-0.004365 -0.002847 0.118392 1.103271 1.328357 0.750073 -0.029159 1 0 0 0 0 0 0 933955
-0.004365 -0.002847 0.118392 1.104456 1.329770 0.750883 -0.029190 1 0 0 0 0 0 0 934955
-0.004365 -0.002847 0.118392 1.105640 1.331179 0.751673 -0.029222 1 0 0 0 0 0 0 935953
-0.004365 -0.002847 0.118392 1.106823 1.332616 0.752491 -0.029253 1 0 0 0 0 0 0 936956
-0.004365 -0.002847 0.118392 1.108010 1.334046 0.753281 -0.029284 1 0 0 0 0 0 0 937953
-0.004365 -0.002847 0.118392 1.109188 1.335466 0.754099 -0.029315 1 0 0 0 0 0 0 938956
-0.004365 -0.002847 0.118392 1.110344 1.336842 0.754873 -0.029346 1 0 0 0 0 0 0 939925
-0.004365 -0.002847 0.118392 1.111553 1.338311 0.755687 -0.029378 1 0 0 0 0 0 0 940955
-0.004365 -0.002847 0.118392 1.112733 1.339734 0.756508 -0.029409 1 0 0 0 0 0 0 941955
-0.004365 -0.002847 0.118392 1.113928 1.341157 0.757309 -0.029440 1 0 0 0 0 0 0 942956
-0.004365 -0.002847 0.118392 1.115099 1.342581 0.758118 -0.029472 1 0 0 0 0 0 0 943955
-0.004365 -0.002847 0.118392 1.116293 1.344004 0.758917 -0.029503 1 0 0 0 0 0 0 944956
-0.004365 -0.002847 0.118392 1.117472 1.345437 0.759713 -0.029534 1 0 0 0 0 0 0 945955
-0.004365 -0.002847 0.118392 1.118646 1.346853 0.760529 -0.029565 1 0 0 0 0 0 0 946955
-0.004365 -0.002847 0.118392 1.119834 1.348268 0.761322 -0.029597 1 0 0 0 0 0 0 947957
-0.004365 -0.002847 0.118392 1.121005 1.349692 0.762133 -0.029628 1 0 0 0 0 0 0 948951
-0.004365 -0.002847 0.118392 1.122188 1.351116 0.762920 -0.029659 1 0 0 0 0 0 0 949944
-0.004365 -0.002847 0.118392 1.123381 1.352538 0.763734 -0.029690 1 0 0 0 0 0 0 950950
-0.004365 -0.002847 0.118392 1.124712 1.354155 0.764653 -0.029726 1 0 0 0 0 0 0 952085
-0.004365 -0.002847 0.118392 1.125744 1.355383 0.765340 -0.029753 1 0 0 0 0 0 0 952955
-0.004365 -0.002847 0.118392 1.126931 1.356825 0.766143 -0.029784 1 0 0 0 0 0 0 953955
-0.004365 -0.002847 0.118392 1.128103 1.358239 0.766958 -0.029815 1 0 0 0 0 0 0 954953
-0.004365 -0.002847 0.118392 1.129435 1.359844 0.767866 -0.029851 1 0 0 0 0 0 0 956081
-0.004365 -0.002847 0.118392 1.130483 1.361088 0.768564 -0.029878 1 0 0 0 0 0 0 956957
-0.004365 -0.002847 0.118392 1.131815 1.362705 0.769464 -0.029913 1 0 0 0 0 0 0 958085
-0.004370 -0.002829 0.118382 1.202521 1.116974 0.905605 -0.029944 1 0 0 0 0 0 0 959079
-0.004373 -0.002820 0.118379 1.180295 1.210935 0.835813 -0.029976 1 0 0 0 0 0 0 960079
-0.004374 -0.002815 0.118378 1.162587 1.279211 0.800414 -0.030006 1 0 0 0 0 0 0 961067
-0.004380 -0.002795 0.118367 1.222523 1.068551 0.922874 -0.030034 1 0 0 0 0 0 0 961948
-0.004383 -0.002785 0.118363 1.194853 1.180223 0.848282 -0.030069 1 0 0 0 0 0 0 963064
-0.004390 -0.002761 0.118352 1.243785 1.010293 0.946752 -0.030100 1 0 0 0 0 0 0 964073
-0.004393 -0.002750 0.118348 1.209509 1.143615 0.862582 -0.030131 1 0 0 0 0 0 0 965068
-0.004395 -0.002744 0.118347 1.185529 1.231600 0.822066 -0.030163 1 0 0 0 0 0 0 966072
-0.004401 -0.002723 0.118336 1.242127 1.030934 0.943017 -0.030190 1 0 0 0 0 0 0 966938
-0.004405 -0.002712 0.118333 1.212909 1.147346 0.867695 -0.030225 1 0 0 0 0 0 0 968072
-0.004411 -0.002689 0.118321 1.260789 0.979761 0.966060 -0.030252 1 0 0 0 0 0 0 968938
-0.004415 -0.002677 0.118317 1.226354 1.114266 0.881790 -0.030288 1 0 0 0 0 0 0 970072
-0.004410 -0.002640 0.118318 1.109057 0.781866 0.821253 -0.030319 1 0 0 0 0 0 0 971063
-0.004407 -0.002622 0.118318 1.130173 0.982955 0.817137 -0.030350 1 0 0 0 0 0 0 972071
-0.004411 -0.002594 0.118307 1.218619 0.874293 0.953937 -0.030382 1 0 0 0 0 0 0 973082
-0.004419 -0.002562 0.118294 1.275606 0.793203 1.020137 -0.030413 1 0 0 0 0 0 0 974072
-0.004422 -0.002547 0.118289 1.239577 0.989397 0.913520 -0.030441 1 0 0 0 0 0 0 974959
-0.004424 -0.002539 0.118288 1.214066 1.110693 0.864249 -0.030475 1 0 0 0 0 0 0 976078
-0.004431 -0.002517 0.118277 1.269426 0.927256 0.982763 -0.030502 1 0 0 0 0 0 0 976939
-0.004439 -0.002487 0.118263 1.308957 0.805308 1.042554 -0.030538 1 0 0 0 0 0 0 978070
-0.004443 -0.002473 0.118258 1.264183 0.980463 0.933522 -0.030569 1 0 0 0 0 0 0 979072
-0.004451 -0.002447 0.118246 1.303035 0.844725 1.019905 -0.030597 1 0 0 0 0 0 0 979962
-0.004455 -0.002435 0.118242 1.264039 0.994345 0.930638 -0.030631 1 0 0 0 0 0 0 981064
-0.004457 -0.002429 0.118241 1.237424 1.090166 0.888169 -0.030659 1 0 0 0 0 0 0 981954
-0.004463 -0.002407 0.118230 1.292736 0.894650 1.009882 -0.030694 1 0 0 0 0 0 0 983076
-0.004466 -0.002397 0.118227 1.262784 1.012018 0.933609 -0.030722 1 0 0 0 0 0 0 983953
-0.004468 -0.002391 0.118225 1.241237 1.091921 0.895944 -0.030753 1 0 0 0 0 0 0 984955
-0.004474 -0.002371 0.118215 1.299051 0.888516 1.019444 -0.030788 1 0 0 0 0 0 0 986084
-0.004477 -0.002360 0.118211 1.270585 1.001953 0.943777 -0.030819 1 0 0 0 0 0 0 987078
-0.004479 -0.002355 0.118210 1.249710 1.079815 0.906290 -0.030851 1 0 0 0 0 0 0 988079
-0.004479 -0.002353 0.118209 1.238672 1.121077 0.892717 -0.030882 1 0 0 0 0 0 0 989079
-0.004480 -0.002351 0.118209 1.233457 1.142355 0.888481 -0.030913 1 0 0 0 0 0 0 990067
-0.004480 -0.002351 0.118209 1.231410 1.153585 0.887594 -0.030944 1 0 0 0 0 0 0 991083
-0.004480 -0.002350 0.118209 1.230957 1.159749 0.887876 -0.030976 1 0 0 0 0 0 0 992080
-0.004480 -0.002350 0.118209 1.231348 1.163426 0.888561 -0.031007 1 0 0 0 0 0 0 993084
-0.004480 -0.002350 0.118209 1.232133 1.165845 0.889378 -0.031038 1 0 0 0 0 0 0 994080
-0.004480 -0.002350 0.118209 1.233175 1.167629 0.890246 -0.031069 1 0 0 0 0 0 0 995079
-0.004480 -0.002350 0.118209 1.234288 1.169122 0.891132 -0.031100 1 0 0 0 0 0 0 996076
-0.004480 -0.002350 0.118209 1.235496 1.170447 0.892033 -0.031132 1 0 0 0 0 0 0 997080
-0.004480 -0.002350 0.118209 1.236697 1.171698 0.892912 -0.031163 1 0 0 0 0 0 0 998076
-0.004480 -0.002350 0.118209 1.237921 1.172926 0.893821 -0.031194 1 0 0 0 0 0 0 999078
-0.004480 -0.002350 0.118209 1.239156 1.174116 0.894711 -0.031225 1 0 0 0 0 0 1 77
-0.004480 -0.002350 0.118209 1.240398 1.175294 0.895608 -0.031257 1 0 0 0 0 0 1 1079
-0.004492 -0.002363 0.118198 1.404269 1.351271 1.052028 -0.031288 1 0 0 0 0 0 1 2076
-0.004499 -0.002370 0.118194 1.348455 1.289832 0.971934 -0.031319 1 0 0 0 0 0 1 3078
-0.004502 -0.002373 0.118192 1.305743 1.243799 0.931332 -0.031350 1 0 0 0 0 0 1 4069
-0.004503 -0.002375 0.118192 1.282773 1.219345 0.916441 -0.031378 1 0 0 0 0 0 1 4954
-0.004504 -0.002375 0.118192 1.271717 1.207594 0.911871 -0.031412 1 0 0 0 0 0 1 6055
-0.004505 -0.002376 0.118192 1.266677 1.202214 0.910866 -0.031444 1 0 0 0 0 0 1 7079
-0.004505 -0.002376 0.118192 1.264729 1.200066 0.911084 -0.031475 1 0 0 0 0 0 1 8070
-0.004505 -0.002376 0.118192 1.264382 1.199601 0.911767 -0.031507 1 0 0 0 0 0 1 9080
-0.004505 -0.002376 0.118192 1.264817 1.199949 0.912600 -0.031538 1 0 0 0 0 0 1 10078
-0.004505 -0.002376 0.118192 1.265663 1.200727 0.913473 -0.031569 1 0 0 0 0 0 1 11077
-0.004505 -0.002376 0.118192 1.266700 1.201690 0.914363 -0.031600 1 0 0 0 0 0 1 12075
-0.004505 -0.002376 0.118192 1.267868 1.202790 0.915263 -0.031632 1 0 0 0 0 0 1 13078
-0.004505 -0.002376 0.118192 1.269055 1.203910 0.916153 -0.031663 1 0 0 0 0 0 1 14068
-0.004505 -0.002376 0.118192 1.270271 1.205076 0.917065 -0.031694 1 0 0 0 0 0 1 15065
-0.004505 -0.002376 0.118192 1.271524 1.206251 0.917975 -0.031725 1 0 0 0 0 0 1 16071
-0.004505 -0.002376 0.118192 1.272604 1.207273 0.918752 -0.031752 1 0 0 0 0 0 1 16939
-0.004517 -0.002389 0.118180 1.436652 1.383422 1.075499 -0.031788 1 0 0 0 0 0 1 18071
-0.004523 -0.002396 0.118176 1.380971 1.322108 0.995396 -0.031819 1 0 0 0 0 0 1 19078
-0.004526 -0.002399 0.118175 1.338320 1.276137 0.954796 -0.031850 1 0 0 0 0 0 1 20078
-0.004528 -0.002401 0.118174 1.315535 1.251846 0.940012 -0.031882 1 0 0 0 0 0 1 21078
-0.004529 -0.002402 0.118174 1.304356 1.239980 0.935340 -0.031912 1 0 0 0 0 0 1 22056
-0.004529 -0.002402 0.118174 1.299311 1.234610 0.934337 -0.031944 1 0 0 0 0 0 1 23076
-0.004529 -0.002402 0.118174 1.297349 1.232465 0.934557 -0.031975 1 0 0 0 0 0 1 24048
-0.004529 -0.002402 0.118174 1.297051 1.232038 0.935262 -0.032007 1 0 0 0 0 0 1 25078
-0.004530 -0.002402 0.118174 1.297466 1.232380 0.936072 -0.032037 1 0 0 0 0 0 1 26057
-0.004530 -0.002403 0.118174 1.298345 1.233178 0.936972 -0.032069 1 0 0 0 0 0 1 27071
-0.004530 -0.002403 0.118174 1.299406 1.234151 0.937866 -0.032100 1 0 0 0 0 0 1 28062
-0.004530 -0.002403 0.118174 1.300578 1.235267 0.938779 -0.032132 1 0 0 0 0 0 1 29072
-0.004530 -0.002403 0.118174 1.301771 1.236410 0.939691 -0.032162 1 0 0 0 0 0 1 30062
-0.004530 -0.002403 0.118174 1.303017 1.237593 0.940610 -0.032194 1 0 0 0 0 0 1 31070
-0.004530 -0.002403 0.118174 1.304271 1.238770 0.941521 -0.032225 1 0 0 0 0 0 1 32061
-0.004530 -0.002403 0.118174 1.305600 1.240030 0.942479 -0.032258 1 0 0 0 0 0 1 33117
-0.004530 -0.002403 0.118174 1.306787 1.241156 0.943333 -0.032288 1 0 0 0 0 0 1 34062
-0.004549 -0.002398 0.118183 1.563834 1.184312 0.816393 -0.032319 1 0 0 0 0 0 1 35070
-0.004558 -0.002396 0.118187 1.469468 1.205457 0.883821 -0.032350 1 0 0 0 0 0 1 36060
-0.004562 -0.002395 0.118188 1.401909 1.222328 0.918779 -0.032382 1 0 0 0 0 0 1 37070
-0.004565 -0.002394 0.118188 1.367115 1.232185 0.932528 -0.032412 1 0 0 0 0 0 1 38061
-0.004566 -0.002394 0.118188 1.350361 1.237896 0.937990 -0.032444 1 0 0 0 0 0 1 39067
-0.004566 -0.002394 0.118188 1.342686 1.241427 0.940491 -0.032475 1 0 0 0 0 0 1 40074
-0.004567 -0.002394 0.118188 1.339514 1.243782 0.941933 -0.032507 1 0 0 0 0 0 1 41071
-0.004567 -0.002394 0.118188 1.338579 1.245562 0.943027 -0.032538 1 0 0 0 0 0 1 42072
-0.004579 -0.002407 0.118177 1.501375 1.421915 1.100022 -0.032569 1 0 0 0 0 0 1 43060
-0.004585 -0.002413 0.118173 1.445345 1.360882 1.019918 -0.032600 1 0 0 0 0 0 1 44072
-0.004588 -0.002417 0.118171 1.402548 1.315086 0.979304 -0.032632 1 0 0 0 0 0 1 45074
-0.004590 -0.002418 0.118171 1.379689 1.290882 0.964515 -0.032663 1 0 0 0 0 0 1 46079
-0.004591 -0.002419 0.118171 1.368476 1.279058 0.959847 -0.032694 1 0 0 0 0 0 1 47068
-0.004591 -0.002419 0.118171 1.363445 1.273718 0.958840 -0.032726 1 0 0 0 0 0 1 48081
-0.004591 -0.002420 0.118171 1.361523 1.271609 0.959077 -0.032757 1 0 0 0 0 0 1 49074
-0.004591 -0.002420 0.118171 1.361204 1.271153 0.959756 -0.032788 1 0 0 0 0 0 1 50077
-0.004592 -0.002420 0.118171 1.361686 1.271526 0.960599 -0.032819 1 0 0 0 0 0 1 51077
-0.004592 -0.002420 0.118171 1.362568 1.272318 0.961474 -0.032850 1 0 0 0 0 0 1 52076
-0.004592 -0.002420 0.118171 1.363667 1.273323 0.962390 -0.032882 1 0 0 0 0 0 1 53077
-0.004592 -0.002420 0.118171 1.364868 1.274433 0.963290 -0.032913 1 0 0 0 0 0 1 54076
-0.004592 -0.002420 0.118171 1.366099 1.275590 0.964206 -0.032944 1 0 0 0 0 0 1 55077
-0.004592 -0.002420 0.118171 1.367382 1.276788 0.965132 -0.032976 1 0 0 0 0 0 1 56084
-0.004592 -0.002420 0.118171 1.368665 1.277969 0.966041 -0.033007 1 0 0 0 0 0 1 57078
-0.004592 -0.002420 0.118171 1.369939 1.279171 0.966953 -0.033038 1 0 0 0 0 0 1 58077
-0.004592 -0.002420 0.118171 1.371252 1.280370 0.967871 -0.033069 1 0 0 0 0 0 1 59080
-0.004592 -0.002420 0.118171 1.372529 1.281587 0.968781 -0.033100 1 0 0 0 0 0 1 60076
-0.004592 -0.002420 0.118171 1.373825 1.282800 0.969697 -0.033132 1 0 0 0 0 0 1 61077
-0.004592 -0.002420 0.118171 1.375121 1.284010 0.970611 -0.033163 1 0 0 0 0 0 1 62077
-0.004592 -0.002420 0.118171 1.376416 1.285205 0.971530 -0.033194 1 0 0 0 0 0 1 63074
-0.004592 -0.002420 0.118171 1.377711 1.286427 0.972440 -0.033225 1 0 0 0 0 0 1 64076
-0.004592 -0.002420 0.118171 1.379020 1.287637 0.973349 -0.033257 1 0 0 0 0 0 1 65077
-0.004592 -0.002420 0.118171 1.380304 1.288848 0.974268 -0.033288 1 0 0 0 0 0 1 66076
-0.004592 -0.002420 0.118171 1.381599 1.290044 0.975188 -0.033319 1 0 0 0 0 0 1 67074
-0.004592 -0.002420 0.118171 1.382895 1.291267 0.976099 -0.033350 1 0 0 0 0 0 1 68076
-0.004592 -0.002420 0.118171 1.384190 1.292478 0.977013 -0.033382 1 0 0 0 0 0 1 69076
-0.004592 -0.002420 0.118171 1.385484 1.293687 0.977927 -0.033413 1 0 0 0 0 0 1 70075
-0.004592 -0.002420 0.118171 1.386794 1.294882 0.978841 -0.033444 1 0 0 0 0 0 1 71074
-0.004592 -0.002420 0.118171 1.388074 1.296102 0.979753 -0.033475 1 0 0 0 0 0 1 72072
-0.004592 -0.002420 0.118171 1.389375 1.297319 0.980672 -0.033507 1 0 0 0 0 0 1 73077
-0.004592 -0.002420 0.118171 1.390668 1.298527 0.981585 -0.033538 1 0 0 0 0 0 1 74075
-0.004592 -0.002420 0.118171 1.391971 1.299729 0.982509 -0.033569 1 0 0 0 0 0 1 75078
-0.004592 -0.002420 0.118171 1.393252 1.300938 0.983410 -0.033600 1 0 0 0 0 0 1 76069
-0.004592 -0.002420 0.118171 1.394562 1.302149 0.984319 -0.033632 1 0 0 0 0 0 1 77071
-0.004592 -0.002420 0.118171 1.395852 1.303366 0.985243 -0.033663 1 0 0 0 0 0 1 78075
-0.004592 -0.002420 0.118171 1.397145 1.304560 0.986161 -0.033694 1 0 0 0 0 0 1 79071
-0.004592 -0.002420 0.118171 1.398429 1.305772 0.987063 -0.033725 1 0 0 0 0 0 1 80064
-0.004592 -0.002420 0.118171 1.399731 1.306989 0.987982 -0.033756 1 0 0 0 0 0 1 81069
-0.004592 -0.002420 0.118171 1.401035 1.308208 0.988903 -0.033788 1 0 0 0 0 0 1 82076
-0.004592 -0.002420 0.118171 1.402346 1.309403 0.989818 -0.033819 1 0 0 0 0 0 1 83076
-0.004592 -0.002420 0.118171 1.403626 1.310623 0.990730 -0.033850 1 0 0 0 0 0 1 84074
-0.004592 -0.002420 0.118171 1.404924 1.311838 0.991648 -0.033882 1 0 0 0 0 0 1 85077
-0.004592 -0.002420 0.118171 1.406215 1.313044 0.992559 -0.033913 1 0 0 0 0 0 1 86073
-0.004592 -0.002420 0.118171 1.407516 1.314245 0.993482 -0.033944 1 0 0 0 0 0 1 87075
-0.004611 -0.002416 0.118180 1.665195 1.257273 0.866458 -0.033975 1 0 0 0 0 0 1 88066
-0.004620 -0.002413 0.118183 1.571070 1.278383 0.933727 -0.034007 1 0 0 0 0 0 1 89075
-0.004636 -0.002425 0.118173 1.666415 1.470316 1.125023 -0.034038 1 0 0 0 0 0 1 90075
-0.004645 -0.002431 0.118169 1.575147 1.417981 1.057744 -0.034069 1 0 0 0 0 0 1 91069
-0.004649 -0.002434 0.118168 1.514738 1.376709 1.021651 -0.034100 1 0 0 0 0 0 1 92070
-0.004651 -0.002436 0.118168 1.483131 1.354825 1.008425 -0.034131 1 0 0 0 0 0 1 93062
-0.004653 -0.002436 0.118168 1.467626 1.344206 1.004316 -0.034163 1 0 0 0 0 0 1 94068
-0.004653 -0.002437 0.118168 1.460419 1.339432 1.003477 -0.034194 1 0 0 0 0 0 1 95063
-0.004653 -0.002437 0.118168 1.457443 1.337634 1.003782 -0.034225 1 0 0 0 0 0 1 96059
-0.004653 -0.002437 0.118168 1.456625 1.337354 1.004495 -0.034256 1 0 0 0 0 0 1 97068
-0.004654 -0.002437 0.118168 1.456856 1.337794 1.005333 -0.034287 1 0 0 0 0 0 1 98058
-0.004666 -0.002450 0.118156 1.620376 1.513690 1.162845 -0.034319 1 0 0 0 0 0 1 99067
-0.004672 -0.002457 0.118152 1.564975 1.452600 1.082688 -0.034350 1 0 0 0 0 0 1 100059
-0.004675 -0.002460 0.118151 1.522520 1.406816 1.042047 -0.034381 1 0 0 0 0 0 1 101068
-0.004689 -0.002475 0.118139 1.662476 1.557554 1.183957 -0.034413 1 0 0 0 0 0 1 102063
-0.004696 -0.002482 0.118134 1.594981 1.483715 1.098215 -0.034444 1 0 0 0 0 0 1 103060
-0.004699 -0.002486 0.118133 1.546414 1.431490 1.055635 -0.034476 1 0 0 0 0 0 1 104085
-0.004713 -0.002501 0.118121 1.683181 1.578901 1.196981 -0.034507 1 0 0 0 0 0 1 105074
-0.004720 -0.002508 0.118117 1.614220 1.503531 1.110994 -0.034538 1 0 0 0 0 0 1 106092
-0.004724 -0.002512 0.118115 1.564827 1.450478 1.068270 -0.034569 1 0 0 0 0 0 1 107071
-0.004738 -0.002527 0.118103 1.701155 1.597432 1.209715 -0.034600 1 0 0 0 0 0 1 108066
-0.004745 -0.002534 0.118099 1.632033 1.521912 1.123648 -0.034631 1 0 0 0 0 0 1 109064
-0.004760 -0.002551 0.118086 1.745246 1.643730 1.238129 -0.034667 1 0 0 0 0 0 1 110209
-0.004768 -0.002559 0.118081 1.662649 1.553833 1.141274 -0.034694 1 0 0 0 0 0 1 111080
-0.004772 -0.002564 0.118080 1.606242 1.493395 1.094719 -0.034725 1 0 0 0 0 0 1 112062
-0.004787 -0.002579 0.118068 1.738862 1.636461 1.235095 -0.034757 1 0 0 0 0 0 1 113081
-0.004794 -0.002586 0.118064 1.668061 1.559199 1.148476 -0.034788 1 0 0 0 0 0 1 114081
-0.004809 -0.002603 0.118050 1.780059 1.679770 1.262847 -0.034819 1 0 0 0 0 0 1 115074
-0.004817 -0.002612 0.118046 1.697323 1.589748 1.165972 -0.034850 1 0 0 0 0 0 1 116072
-0.004822 -0.002616 0.118044 1.640830 1.529190 1.119372 -0.034882 1 0 0 0 0 0 1 117076
-0.004824 -0.002618 0.118044 1.611011 1.497545 1.102526 -0.034913 1 0 0 0 0 0 1 118074
-0.004825 -0.002619 0.118044 1.596360 1.482039 1.097195 -0.034944 1 0 0 0 0 0 1 119075
-0.004837 -0.002633 0.118032 1.751774 1.649310 1.253430 -0.034975 1 0 0 0 0 0 1 120075
-0.004844 -0.002639 0.118028 1.693040 1.584708 1.172272 -0.035007 1 0 0 0 0 0 1 121080
-0.004847 -0.002643 0.118027 1.648900 1.537129 1.131215 -0.035037 1 0 0 0 0 0 1 122048
-0.004849 -0.002645 0.118026 1.625410 1.512074 1.116311 -0.035068 1 0 0 0 0 0 1 123047
-0.004849 -0.002645 0.118026 1.613992 1.499919 1.111695 -0.035100 1 0 0 0 0 0 1 124071
-0.004855 -0.002628 0.118016 1.677882 1.247235 1.247941 -0.035131 1 0 0 0 0 0 1 125066
-0.004870 -0.002632 0.118001 1.815526 1.510687 1.334917 -0.035163 1 0 0 0 0 0 1 126076
-0.004878 -0.002634 0.117995 1.740821 1.514778 1.217848 -0.035194 1 0 0 0 0 0 1 127074
-0.004882 -0.002635 0.117994 1.687510 1.503349 1.163255 -0.035225 1 0 0 0 0 0 1 128074
-0.004884 -0.002636 0.117993 1.659104 1.496403 1.143574 -0.035257 1 0 0 0 0 0 1 129075
-0.004885 -0.002636 0.117993 1.645119 1.493228 1.137268 -0.035288 1 0 0 0 0 0 1 130074
-0.004885 -0.002636 0.117993 1.638699 1.492219 1.135725 -0.035319 1 0 0 0 0 0 1 131074
-0.004885 -0.002636 0.117993 1.636162 1.492340 1.135861 -0.035350 1 0 0 0 0 0 1 132074
-0.004885 -0.002636 0.117993 1.635592 1.493046 1.136550 -0.035382 1 0 0 0 0 0 1 133074
-0.004886 -0.002636 0.117993 1.636020 1.494067 1.137449 -0.035413 1 0 0 0 0 0 1 134074
-0.004886 -0.002636 0.117993 1.636945 1.495229 1.138419 -0.035444 1 0 0 0 0 0 1 135068
-0.004886 -0.002636 0.117993 1.638132 1.496445 1.139392 -0.035475 1 0 0 0 0 0 1 136054
-0.004886 -0.002636 0.117993 1.639474 1.497754 1.140407 -0.035507 1 0 0 0 0 0 1 137076
-0.004886 -0.002636 0.117993 1.640846 1.499036 1.141408 -0.035538 1 0 0 0 0 0 1 138072
-0.004886 -0.002636 0.117993 1.642251 1.500362 1.142411 -0.035569 1 0 0 0 0 0 1 139073
-0.004886 -0.002636 0.117993 1.643683 1.501674 1.143428 -0.035600 1 0 0 0 0 0 1 140074
-0.004886 -0.002636 0.117993 1.645118 1.502983 1.144425 -0.035632 1 0 0 0 0 0 1 141074
-0.004891 -0.002618 0.117982 1.715558 1.257063 1.282787 -0.035663 1 0 0 0 0 0 1 142072
-0.004893 -0.002609 0.117979 1.694494 1.349414 1.212880 -0.035694 1 0 0 0 0 0 1 143067
-0.004895 -0.002605 0.117978 1.677421 1.416739 1.177480 -0.035724 1 0 0 0 0 0 1 144043
-0.004896 -0.002602 0.117977 1.668419 1.452823 1.164760 -0.035756 1 0 0 0 0 0 1 145070
-0.004896 -0.002601 0.117977 1.664293 1.471560 1.160895 -0.035788 1 0 0 0 0 0 1 146062
-0.004896 -0.002601 0.117977 1.662880 1.481569 1.160203 -0.035819 1 0 0 0 0 0 1 147066
-0.004896 -0.002600 0.117977 1.662876 1.487198 1.160641 -0.035850 1 0 0 0 0 0 1 148076
-0.004901 -0.002582 0.117967 1.732547 1.243479 1.298967 -0.035882 1 0 0 0 0 0 1 149076
-0.004904 -0.002573 0.117964 1.711157 1.336813 1.228939 -0.035913 1 0 0 0 0 0 1 150073
-0.004906 -0.002569 0.117962 1.693953 1.404625 1.193530 -0.035944 1 0 0 0 0 0 1 151073
-0.004906 -0.002566 0.117962 1.684816 1.440911 1.180768 -0.035975 1 0 0 0 0 0 1 152073
-0.004907 -0.002565 0.117962 1.680678 1.459759 1.176899 -0.036007 1 0 0 0 0 0 1 153073
-0.004907 -0.002565 0.117962 1.679234 1.469794 1.176222 -0.036038 1 0 0 0 0 0 1 154071
-0.004907 -0.002564 0.117962 1.679205 1.475436 1.176651 -0.036069 1 0 0 0 0 0 1 155070
-0.004907 -0.002564 0.117962 1.679906 1.478898 1.177470 -0.036100 1 0 0 0 0 0 1 156071
-0.004907 -0.002564 0.117962 1.680954 1.481244 1.178396 -0.036131 1 0 0 0 0 0 1 157058
-0.004907 -0.002564 0.117962 1.682237 1.483067 1.179402 -0.036163 1 0 0 0 0 0 1 158066
-0.004907 -0.002564 0.117962 1.683585 1.484635 1.180421 -0.036194 1 0 0 0 0 0 1 159065
-0.004907 -0.002564 0.117962 1.684984 1.486040 1.181427 -0.036225 1 0 0 0 0 0 1 160057
-0.004907 -0.002564 0.117962 1.709335 1.507589 1.198508 -0.036749 1 0 0 0 0 0 1 176822
-0.004919 -0.002577 0.117950 1.890928 1.699431 1.369921 -0.037163 1 0 0 0 0 0 1 190086
-0.004925 -0.002584 0.117946 1.836692 1.639312 1.289634 -0.037194 1 0 0 0 0 0 1 191077
-0.004928 -0.002587 0.117945 1.794882 1.594039 1.248972 -0.037226 1 0 0 0 0 0 1 192082
-0.004930 -0.002589 0.117944 1.772559 1.570124 1.234223 -0.037257 1 0 0 0 0 0 1 193085
-0.004931 -0.002589 0.117944 1.761746 1.558529 1.229701 -0.037289 1 0 0 0 0 0 1 194112
-0.004931 -0.002590 0.117944 1.756876 1.553252 1.228745 -0.037319 1 0 0 0 0 0 1 195083
-0.004931 -0.002590 0.117944 1.755215 1.551286 1.229133 -0.037352 1 0 0 0 0 0 1 196112
-0.004932 -0.002590 0.117944 1.755047 1.550902 1.229898 -0.037382 1 0 0 0 0 0 1 197082
-0.004932 -0.002590 0.117944 1.755667 1.551331 1.230820 -0.037412 1 0 0 0 0 0 1 198059
-0.004932 -0.002590 0.117944 1.756761 1.552248 1.231835 -0.037444 1 0 0 0 0 0 1 199080
-0.004932 -0.002590 0.117944 1.758056 1.553373 1.232893 -0.037476 1 0 0 0 0 0 1 200110
-0.004932 -0.002590 0.117944 1.759389 1.554523 1.233884 -0.037507 1 0 0 0 0 0 1 201082
-0.004932 -0.002590 0.117944 1.760847 1.555802 1.234941 -0.037539 1 0 0 0 0 0 1 202108
-0.004932 -0.002590 0.117944 1.762249 1.557036 1.235941 -0.037569 1 0 0 0 0 0 1 203083
-0.004932 -0.002590 0.117944 1.763738 1.558349 1.237002 -0.037602 1 0 0 0 0 0 1 204111
-0.004932 -0.002590 0.117944 1.765182 1.559624 1.238017 -0.037632 1 0 0 0 0 0 1 205097
-0.004932 -0.002590 0.117944 1.766619 1.560893 1.239023 -0.037663 1 0 0 0 0 0 1 206083
-0.004932 -0.002590 0.117944 1.768118 1.562231 1.240090 -0.037695 1 0 0 0 0 0 1 207109
-0.004932 -0.002590 0.117944 1.769547 1.563481 1.241078 -0.037726 1 0 0 0 0 0 1 208081
-0.004932 -0.002590 0.117944 1.771031 1.564790 1.242117 -0.037757 1 0 0 0 0 0 1 209093
-0.004932 -0.002590 0.117944 1.772529 1.566115 1.243170 -0.037789 1 0 0 0 0 0 1 210110
-0.004937 -0.002572 0.117934 1.842990 1.319744 1.382064 -0.037819 1 0 0 0 0 0 1 211083
-0.004939 -0.002563 0.117930 1.822196 1.411723 1.312237 -0.037852 1 0 0 0 0 0 1 212121
-0.004941 -0.002559 0.117929 1.809944 1.482883 1.280177 -0.037982 1 0 0 0 0 0 1 216293
-0.004942 -0.002556 0.117929 1.800772 1.518665 1.267328 -0.038010 1 0 0 0 0 0 1 217177
-0.004942 -0.002555 0.117928 1.796696 1.537322 1.263490 -0.038041 1 0 0 0 0 0 1 218174
-0.004942 -0.002555 0.117928 1.795272 1.547243 1.262788 -0.038071 1 0 0 0 0 0 1 219149
-0.004942 -0.002554 0.117928 1.795304 1.552855 1.263267 -0.038103 1 0 0 0 0 0 1 220172
-0.004942 -0.002554 0.117928 1.796033 1.556281 1.264098 -0.038135 1 0 0 0 0 0 1 221174
-0.004942 -0.002554 0.117928 1.797149 1.558647 1.265080 -0.038166 1 0 0 0 0 0 1 222187
-0.004942 -0.002554 0.117928 1.798411 1.560442 1.266072 -0.038197 1 0 0 0 0 0 1 223170
-0.004942 -0.002554 0.117928 1.799777 1.562004 1.267105 -0.038229 1 0 0 0 0 0 1 224174
-0.004947 -0.002536 0.117918 1.870228 1.315776 1.406217 -0.038259 1 0 0 0 0 0 1 225165
-0.004950 -0.002527 0.117915 1.849391 1.407593 1.336301 -0.038290 1 0 0 0 0 0 1 226149
-0.004952 -0.002523 0.117914 1.832350 1.474551 1.300863 -0.038319 1 0 0 0 0 0 1 227068
-0.004952 -0.002520 0.117913 1.823362 1.510456 1.288127 -0.038350 1 0 0 0 0 0 1 228066
-0.004953 -0.002519 0.117913 1.819282 1.529085 1.284274 -0.038381 1 0 0 0 0 0 1 229055
-0.004953 -0.002519 0.117913 1.817916 1.539013 1.283634 -0.038413 1 0 0 0 0 0 1 230063
-0.004958 -0.002500 0.117903 1.886919 1.297016 1.422321 -0.038443 1 0 0 0 0 0 1 231054
-0.004961 -0.002491 0.117899 1.865411 1.390853 1.352182 -0.038475 1 0 0 0 0 0 1 232064
-0.004962 -0.002487 0.117898 1.848149 1.458886 1.316722 -0.038506 1 0 0 0 0 0 1 233054
-0.004963 -0.002484 0.117898 1.839011 1.495274 1.303967 -0.038538 1 0 0 0 0 0 1 234064
-0.004963 -0.002483 0.117897 1.834842 1.514150 1.300121 -0.038569 1 0 0 0 0 0 1 235055
-0.004964 -0.002483 0.117897 1.833421 1.524182 1.299479 -0.038600 1 0 0 0 0 0 1 236063
-0.004969 -0.002464 0.117887 1.902381 1.282313 1.438322 -0.038631 1 0 0 0 0 0 1 237055
-0.004971 -0.002455 0.117884 1.880913 1.376073 1.368134 -0.038663 1 0 0 0 0 0 1 238064
-0.004973 -0.002451 0.117882 1.863662 1.444044 1.332653 -0.038693 1 0 0 0 0 0 1 239053
-0.004974 -0.002448 0.117882 1.854529 1.480413 1.319916 -0.038725 1 0 0 0 0 0 1 240064
-0.004974 -0.002447 0.117882 1.850378 1.499256 1.316062 -0.038756 1 0 0 0 0 0 1 241058
-0.004974 -0.002447 0.117882 1.848987 1.509298 1.315436 -0.038788 1 0 0 0 0 0 1 242078
-0.004974 -0.002446 0.117882 1.848966 1.514885 1.315902 -0.038819 1 0 0 0 0 0 1 243070
-0.004979 -0.002428 0.117872 1.918615 1.270865 1.455303 -0.038850 1 0 0 0 0 0 1 244054
-0.004982 -0.002419 0.117868 1.897566 1.363409 1.385193 -0.038881 1 0 0 0 0 0 1 245063
-0.004984 -0.002414 0.117867 1.880548 1.430789 1.349757 -0.038913 1 0 0 0 0 0 1 246069
-0.004984 -0.002412 0.117867 1.871512 1.466813 1.337000 -0.038944 1 0 0 0 0 0 1 247061
-0.004990 -0.002393 0.117856 1.936332 1.238199 1.471883 -0.038975 1 0 0 0 0 0 1 248073
-0.004993 -0.002383 0.117853 1.912791 1.338267 1.400097 -0.039007 1 0 0 0 0 0 1 249074
-0.004994 -0.002379 0.117851 1.894522 1.409379 1.364054 -0.039038 1 0 0 0 0 0 1 250072
-0.004995 -0.002376 0.117851 1.884788 1.447246 1.351074 -0.039068 1 0 0 0 0 0 1 251040
-0.004995 -0.002375 0.117851 1.880419 1.466885 1.347220 -0.039100 1 0 0 0 0 0 1 252071
-0.004996 -0.002375 0.117851 1.878879 1.477261 1.346573 -0.039131 1 0 0 0 0 0 1 253070
-0.005001 -0.002356 0.117841 1.947663 1.235779 1.485899 -0.039163 1 0 0 0 0 0 1 254070
-0.005004 -0.002347 0.117837 1.926272 1.329305 1.415550 -0.039194 1 0 0 0 0 0 1 255068
-0.005005 -0.002343 0.117836 1.909086 1.397135 1.380012 -0.039225 1 0 0 0 0 0 1 256069
-0.005006 -0.002340 0.117835 1.899939 1.433374 1.367221 -0.039256 1 0 0 0 0 0 1 257044
-0.005006 -0.002339 0.117835 1.895846 1.452199 1.363434 -0.039288 1 0 0 0 0 0 1 258072
-0.005011 -0.002320 0.117825 1.963265 1.214982 1.501807 -0.039319 1 0 0 0 0 0 1 259072
-0.005014 -0.002311 0.117821 1.941202 1.310493 1.431025 -0.039350 1 0 0 0 0 0 1 260068
-0.005016 -0.002307 0.117820 1.923697 1.379323 1.395328 -0.039382 1 0 0 0 0 0 1 261071
-0.005016 -0.002304 0.117820 1.914368 1.416033 1.382484 -0.039412 1 0 0 0 0 0 1 262039
-0.005017 -0.002303 0.117820 1.910201 1.435091 1.378682 -0.039444 1 0 0 0 0 0 1 263067
-0.005017 -0.002303 0.117820 1.908746 1.445158 1.378058 -0.039475 1 0 0 0 0 0 1 264069
-0.005017 -0.002302 0.117820 1.908748 1.450736 1.378556 -0.039506 1 0 0 0 0 0 1 265068
-0.005017 -0.002302 0.117820 1.909478 1.454105 1.379437 -0.039538 1 0 0 0 0 0 1 266067
-0.005017 -0.002302 0.117820 1.910602 1.456366 1.380459 -0.039569 1 0 0 0 0 0 1 267069
-0.005017 -0.002302 0.117820 1.911922 1.458069 1.381533 -0.039600 1 0 0 0 0 0 1 268069
-0.005022 -0.002284 0.117809 1.982126 1.212371 1.521799 -0.039632 1 0 0 0 0 0 1 269070
-0.005025 -0.002275 0.117806 1.961568 1.303519 1.451549 -0.039663 1 0 0 0 0 0 1 270070
-0.005026 -0.002271 0.117805 1.944753 1.370115 1.416009 -0.039693 1 0 0 0 0 0 1 271039
-0.005027 -0.002268 0.117804 1.935880 1.405781 1.403276 -0.039725 1 0 0 0 0 0 1 272050
-0.005028 -0.002267 0.117804 1.931882 1.424265 1.399499 -0.039756 1 0 0 0 0 0 1 273070
-0.005028 -0.002267 0.117804 1.930541 1.434043 1.398882 -0.039788 1 0 0 0 0 0 1 274067
-0.005028 -0.002266 0.117804 1.930586 1.439475 1.399401 -0.039819 1 0 0 0 0 0 1 275069
-0.005028 -0.002266 0.117804 1.931353 1.442771 1.400292 -0.039850 1 0 0 0 0 0 1 276070
-0.005028 -0.002266 0.117804 1.932492 1.444974 1.401319 -0.039882 1 0 0 0 0 0 1 277070
-0.005028 -0.002266 0.117804 1.933822 1.446644 1.402387 -0.039913 1 0 0 0 0 0 1 278069
-0.005028 -0.002266 0.117804 1.935240 1.448042 1.403477 -0.039944 1 0 0 0 0 0 1 279069
-0.005028 -0.002266 0.117804 1.936702 1.449310 1.404576 -0.039975 1 0 0 0 0 0 1 280070
-0.005028 -0.002266 0.117804 1.938323 1.450593 1.405761 -0.040009 1 0 0 0 0 0 1 281148
-0.005028 -0.002266 0.117804 1.939804 1.451759 1.406858 -0.040040 1 0 0 0 0 0 1 282141
-0.005028 -0.002266 0.117804 1.941322 1.452914 1.407957 -0.040071 1 0 0 0 0 0 1 283147
-0.005028 -0.002266 0.117804 1.942784 1.454009 1.409017 -0.040102 1 0 0 0 0 0 1 284113
-0.005028 -0.002266 0.117804 1.944297 1.455156 1.410111 -0.040133 1 0 0 0 0 0 1 285115
-0.005028 -0.002266 0.117804 1.945802 1.456283 1.411201 -0.040164 1 0 0 0 0 0 1 286109
-0.005028 -0.002266 0.117804 1.947333 1.457417 1.412317 -0.040195 1 0 0 0 0 0 1 287113
-0.005028 -0.002266 0.117804 1.948834 1.458551 1.413401 -0.040227 1 0 0 0 0 0 1 288111
-0.005028 -0.002266 0.117804 1.950381 1.459721 1.414536 -0.040259 1 0 0 0 0 0 1 289141
-0.005028 -0.002266 0.117804 1.951867 1.460826 1.415603 -0.040289 1 0 0 0 0 0 1 290111
-0.005028 -0.002266 0.117804 1.953376 1.461952 1.416694 -0.040320 1 0 0 0 0 0 1 291111
-0.005028 -0.002266 0.117804 1.954922 1.463109 1.417815 -0.040352 1 0 0 0 0 0 1 292133
-0.005028 -0.002266 0.117804 1.956446 1.464249 1.418941 -0.040384 1 0 0 0 0 0 1 293140
-0.005028 -0.002266 0.117804 1.957953 1.465377 1.420016 -0.040415 1 0 0 0 0 0 1 294135
-0.005028 -0.002266 0.117804 1.959446 1.466494 1.421097 -0.040446 1 0 0 0 0 0 1 295121
-0.005028 -0.002266 0.117804 1.960987 1.467650 1.422216 -0.040477 1 0 0 0 0 0 1 296134
-0.005028 -0.002266 0.117804 1.962461 1.468763 1.423298 -0.040508 1 0 0 0 0 0 1 297120
-0.005028 -0.002266 0.117804 1.964011 1.469898 1.424413 -0.040540 1 0 0 0 0 0 1 298135
-0.005028 -0.002266 0.117804 1.965505 1.471030 1.425493 -0.040571 1 0 0 0 0 0 1 299118
-0.005028 -0.002266 0.117804 1.967038 1.472176 1.426603 -0.040602 1 0 0 0 0 0 1 300135
-0.005028 -0.002266 0.117804 1.968513 1.473292 1.427687 -0.040633 1 0 0 0 0 0 1 301118
-0.005028 -0.002266 0.117804 1.970048 1.474433 1.428789 -0.040664 1 0 0 0 0 0 1 302120
-0.005028 -0.002266 0.117804 1.971581 1.475577 1.429898 -0.040696 1 0 0 0 0 0 1 303136
-0.005028 -0.002266 0.117804 1.973058 1.476680 1.430987 -0.040727 1 0 0 0 0 0 1 304118
-0.005028 -0.002266 0.117804 1.974613 1.477848 1.432100 -0.040759 1 0 0 0 0 0 1 305135
-0.005028 -0.002266 0.117804 1.976094 1.478954 1.433171 -0.040789 1 0 0 0 0 0 1 306117
-0.005028 -0.002266 0.117804 1.977633 1.480106 1.434287 -0.040821 1 0 0 0 0 0 1 307134
-0.005033 -0.002248 0.117794 2.047957 1.233878 1.574889 -0.040852 1 0 0 0 0 0 1 308117
-0.005036 -0.002239 0.117790 2.027467 1.324566 1.504592 -0.040881 1 0 0 0 0 0 1 309067
-0.005037 -0.002235 0.117789 2.010758 1.390972 1.469073 -0.040912 1 0 0 0 0 0 1 310053
-0.005038 -0.002232 0.117789 2.001902 1.426515 1.456334 -0.040944 1 0 0 0 0 0 1 311062
-0.005038 -0.002231 0.117788 1.997882 1.444924 1.452533 -0.040975 1 0 0 0 0 0 1 312053
-0.005038 -0.002231 0.117788 1.996573 1.454673 1.451941 -0.041006 1 0 0 0 0 0 1 313062
-0.005038 -0.002230 0.117788 1.996607 1.460065 1.452452 -0.041037 1 0 0 0 0 0 1 314051
-0.005039 -0.002230 0.117788 1.997398 1.463339 1.453367 -0.041069 1 0 0 0 0 0 1 315062
-0.005039 -0.002230 0.117788 1.998539 1.465531 1.454395 -0.041100 1 0 0 0 0 0 1 316061
-0.005039 -0.002230 0.117788 1.999873 1.467169 1.455473 -0.041131 1 0 0 0 0 0 1 317057
-0.005039 -0.002230 0.117788 2.001315 1.468561 1.456585 -0.041163 1 0 0 0 0 0 1 318069
-0.005039 -0.002230 0.117788 2.002759 1.469793 1.457675 -0.041194 1 0 0 0 0 0 1 319055
-0.005039 -0.002230 0.117788 2.004280 1.470993 1.458786 -0.041225 1 0 0 0 0 0 1 320065
-0.005039 -0.002230 0.117788 2.005764 1.472141 1.459889 -0.041256 1 0 0 0 0 0 1 321057
-0.005039 -0.002230 0.117788 2.007303 1.473276 1.461011 -0.041288 1 0 0 0 0 0 1 322071
-0.005039 -0.002230 0.117788 2.008796 1.474385 1.462094 -0.041319 1 0 0 0 0 0 1 323056
-0.005044 -0.002212 0.117778 2.079159 1.228144 1.602926 -0.041350 1 0 0 0 0 0 1 324066
-0.005046 -0.002203 0.117775 2.058802 1.318749 1.532659 -0.041381 1 0 0 0 0 0 1 325065
-0.005048 -0.002199 0.117773 2.042147 1.385095 1.497153 -0.041413 1 0 0 0 0 0 1 326073
-0.005048 -0.002197 0.117773 2.033284 1.420585 1.484408 -0.041444 1 0 0 0 0 0 1 327070
-0.005049 -0.002195 0.117773 2.029299 1.438967 1.480611 -0.041475 1 0 0 0 0 0 1 328069
-0.005049 -0.002195 0.117773 2.027925 1.448632 1.479985 -0.041506 1 0 0 0 0 0 1 329040
-0.005049 -0.002195 0.117773 2.027982 1.454031 1.480512 -0.041537 1 0 0 0 0 0 1 330038
-0.005049 -0.002194 0.117773 2.028775 1.457272 1.481417 -0.041568 1 0 0 0 0 0 1 331038
-0.005049 -0.002194 0.117773 2.029960 1.459470 1.482496 -0.041600 1 0 0 0 0 0 1 332067
-0.005049 -0.002194 0.117773 2.031262 1.461061 1.483556 -0.041631 1 0 0 0 0 0 1 333039
-0.005049 -0.002194 0.117773 2.032725 1.462459 1.484683 -0.041663 1 0 0 0 0 0 1 334063
-0.005049 -0.002194 0.117773 2.034206 1.463685 1.485808 -0.041694 1 0 0 0 0 0 1 335068
-0.005049 -0.002194 0.117773 2.035711 1.464861 1.486927 -0.041725 1 0 0 0 0 0 1 336072
-0.005054 -0.002176 0.117763 2.105993 1.218597 1.627900 -0.041756 1 0 0 0 0 0 1 337042
-0.005057 -0.002167 0.117759 2.085701 1.309112 1.557625 -0.041788 1 0 0 0 0 0 1 338064
-0.005058 -0.002163 0.117758 2.069071 1.375379 1.522099 -0.041819 1 0 0 0 0 0 1 339066
-0.005059 -0.002161 0.117757 2.060198 1.410791 1.509311 -0.041849 1 0 0 0 0 0 1 340037
-0.005060 -0.002159 0.117757 2.056261 1.429165 1.505579 -0.041881 1 0 0 0 0 0 1 341066
-0.005048 -0.002146 0.117769 1.892001 1.262761 1.346802 -0.041913 1 0 0 0 0 0 1 342066
-0.005042 -0.002139 0.117773 1.946988 1.329336 1.428146 -0.041944 1 0 0 0 0 0 1 343069
-0.005039 -0.002136 0.117774 1.990738 1.378962 1.470475 -0.041975 1 0 0 0 0 0 1 344067
-0.005037 -0.002134 0.117775 2.015555 1.406208 1.487152 -0.042006 1 0 0 0 0 0 1 345068
-0.005036 -0.002133 0.117775 2.029118 1.420616 1.493736 -0.042037 1 0 0 0 0 0 1 346037
-0.005036 -0.002133 0.117775 2.036850 1.428459 1.496796 -0.042069 1 0 0 0 0 0 1 347068
-0.005041 -0.002114 0.117765 2.110294 1.185614 1.638714 -0.042100 1 0 0 0 0 0 1 348069
-0.005043 -0.002105 0.117761 2.091578 1.277619 1.568555 -0.042131 1 0 0 0 0 0 1 349068
-0.005045 -0.002101 0.117760 2.075740 1.344626 1.533068 -0.042163 1 0 0 0 0 0 1 350067
-0.005045 -0.002099 0.117759 2.067308 1.380454 1.520328 -0.042194 1 0 0 0 0 0 1 351067
-0.005046 -0.002098 0.117759 2.063518 1.398957 1.516548 -0.042225 1 0 0 0 0 0 1 352066
-0.005046 -0.002097 0.117759 2.062285 1.408720 1.515963 -0.042256 1 0 0 0 0 0 1 353067
-0.005051 -0.002079 0.117749 2.131185 1.166886 1.656797 -0.042288 1 0 0 0 0 0 1 354066
-0.005042 -0.002057 0.117757 1.947127 1.082912 1.428101 -0.042319 1 0 0 0 0 0 1 355067
-0.005037 -0.002046 0.117760 1.985057 1.211345 1.473161 -0.042350 1 0 0 0 0 0 1 356066
-0.005035 -0.002040 0.117761 2.019020 1.293677 1.501703 -0.042381 1 0 0 0 0 0 1 357068
-0.005033 -0.002037 0.117761 2.038614 1.337300 1.513501 -0.042413 1 0 0 0 0 0 1 358063
-0.005021 -0.002023 0.117773 1.886299 1.183405 1.360454 -0.042443 1 0 0 0 0 0 1 359050
-0.005014 -0.002016 0.117777 1.947528 1.256577 1.443540 -0.042475 1 0 0 0 0 0 1 360060
-0.005016 -0.001994 0.117768 2.063232 1.062342 1.627003 -0.042506 1 0 0 0 0 0 1 361064
-0.005005 -0.001970 0.117776 1.904567 1.003579 1.414379 -0.042538 1 0 0 0 0 0 1 362066
-0.005000 -0.001958 0.117779 1.955801 1.145137 1.464851 -0.042569 1 0 0 0 0 0 1 363066
-0.004997 -0.001952 0.117780 1.996522 1.234065 1.495255 -0.042600 1 0 0 0 0 0 1 364061
-0.004983 -0.001936 0.117792 1.856128 1.104251 1.349959 -0.042631 1 0 0 0 0 0 1 365068
-0.004976 -0.001928 0.117796 1.923727 1.189898 1.435581 -0.042663 1 0 0 0 0 0 1 366066
-0.004978 -0.001906 0.117787 2.042679 1.002021 1.620180 -0.042694 1 0 0 0 0 0 1 367067
-0.004967 -0.001882 0.117796 1.885422 0.945933 1.407950 -0.042725 1 0 0 0 0 0 1 368068
-0.004961 -0.001870 0.117799 1.937544 1.089084 1.458323 -0.042756 1 0 0 0 0 0 1 369068
-0.004958 -0.001864 0.117800 1.978695 1.178788 1.488634 -0.042787 1 0 0 0 0 0 1 370055
-0.004945 -0.001848 0.117811 1.838272 1.049044 1.343521 -0.042818 1 0 0 0 0 0 1 371050
-0.004938 -0.001840 0.117815 1.906048 1.134956 1.429005 -0.042850 1 0 0 0 0 0 1 372060
-0.004939 -0.001818 0.117807 2.025073 0.947302 1.613785 -0.042881 1 0 0 0 0 0 1 373051
-0.004928 -0.001794 0.117815 1.867629 0.890834 1.401629 -0.042912 1 0 0 0 0 0 1 374059
-0.004923 -0.001782 0.117818 1.919804 1.034019 1.451770 -0.042943 1 0 0 0 0 0 1 375051
-0.004925 -0.001758 0.117809 2.029797 0.876934 1.623322 -0.042975 1 0 0 0 0 0 1 376052
-0.004914 -0.001733 0.117817 1.867427 0.835534 1.406457 -0.043006 1 0 0 0 0 0 1 377058
-0.004908 -0.001721 0.117820 1.917132 0.986365 1.454803 -0.043037 1 0 0 0 0 0 1 378049
-0.004906 -0.001714 0.117821 1.957073 1.079874 1.484402 -0.043069 1 0 0 0 0 0 1 379059
-0.004897 -0.001680 0.117822 1.884451 0.704842 1.480952 -0.043100 1 0 0 0 0 0 1 380049
-0.004893 -0.001663 0.117823 1.930240 0.880400 1.494061 -0.043131 1 0 0 0 0 0 1 381059
-0.004891 -0.001655 0.117823 1.962221 1.004921 1.500528 -0.043162 1 0 0 0 0 0 1 382049
-0.004883 -0.001619 0.117824 1.884583 0.647085 1.488354 -0.043194 1 0 0 0 0 0 1 383055
-0.004879 -0.001602 0.117824 1.927709 0.831329 1.498050 -0.043225 1 0 0 0 0 0 1 384062
-0.004877 -0.001593 0.117824 1.958323 0.960162 1.503281 -0.043256 1 0 0 0 0 0 1 385046
-0.004864 -0.001576 0.117836 1.811106 0.850870 1.349079 -0.043287 1 0 0 0 0 0 1 386050
-0.004862 -0.001549 0.117830 1.944378 0.701352 1.572666 -0.043319 1 0 0 0 0 0 1 387062
-0.004861 -0.001535 0.117827 1.971166 0.854331 1.542617 -0.043350 1 0 0 0 0 0 1 388063
-0.004849 -0.001516 0.117838 1.815981 0.775616 1.365420 -0.043381 1 0 0 0 0 0 1 389058
-0.004843 -0.001506 0.117842 1.875669 0.889684 1.437834 -0.043413 1 0 0 0 0 0 1 390069
-0.004844 -0.001483 0.117833 1.990271 0.716689 1.618975 -0.043444 1 0 0 0 0 0 1 391059
-0.004833 -0.001459 0.117841 1.829939 0.665694 1.405496 -0.043475 1 0 0 0 0 0 1 392071
-0.004828 -0.001446 0.117844 1.881122 0.812397 1.454281 -0.043506 1 0 0 0 0 0 1 393039
-0.004825 -0.001440 0.117845 1.921863 0.903781 1.483972 -0.043538 1 0 0 0 0 0 1 394064
-0.004824 -0.001437 0.117845 1.944791 0.951753 1.496098 -0.043569 1 0 0 0 0 0 1 395066
-0.004811 -0.001422 0.117857 1.792809 0.798093 1.344663 -0.043600 1 0 0 0 0 0 1 396064
-0.004804 -0.001415 0.117861 1.855197 0.872906 1.426809 -0.043631 1 0 0 0 0 0 1 397067
-0.004806 -0.001393 0.117852 1.971393 0.680213 1.611705 -0.043663 1 0 0 0 0 0 1 398064
-0.004795 -0.001370 0.117860 1.811654 0.618828 1.399524 -0.043694 1 0 0 0 0 0 1 399065
-0.004789 -0.001358 0.117863 1.863381 0.760596 1.448543 -0.043725 1 0 0 0 0 0 1 400066
-0.004786 -0.001352 0.117864 1.904348 0.849497 1.478226 -0.043756 1 0 0 0 0 0 1 401070
-0.004773 -0.001336 0.117875 1.762695 0.717682 1.334165 -0.043788 1 0 0 0 0 0 1 402070
-0.004766 -0.001328 0.117879 1.830652 0.803828 1.418716 -0.043819 1 0 0 0 0 0 1 403068
-0.004762 -0.001324 0.117881 1.880941 0.862989 1.461889 -0.043850 1 0 0 0 0 0 1 404058
-0.004748 -0.001308 0.117893 1.744139 0.716072 1.322693 -0.043881 1 0 0 0 0 0 1 405065
-0.004741 -0.001301 0.117897 1.814671 0.794742 1.408824 -0.043912 1 0 0 0 0 0 1 406035
-0.004738 -0.001297 0.117898 1.866363 0.850221 1.452560 -0.043944 1 0 0 0 0 0 1 407065
-0.004724 -0.001282 0.117910 1.730091 0.701291 1.313631 -0.043975 1 0 0 0 0 0 1 408064
-0.004722 -0.001257 0.117904 1.869823 0.532995 1.542721 -0.044006 1 0 0 0 0 0 1 409052
-0.004721 -0.001244 0.117902 1.899887 0.675898 1.513765 -0.044038 1 0 0 0 0 0 1 410064
-0.004708 -0.001224 0.117912 1.745551 0.591092 1.337656 -0.044069 1 0 0 0 0 0 1 411064
-0.004702 -0.001215 0.117916 1.806285 0.702935 1.409629 -0.044100 1 0 0 0 0 0 1 412064
-0.004698 -0.001210 0.117917 1.852672 0.775092 1.448290 -0.044131 1 0 0 0 0 0 1 413065
-0.004685 -0.001194 0.117929 1.713458 0.634196 1.307828 -0.044163 1 0 0 0 0 0 1 414066
-0.004678 -0.001186 0.117933 1.783024 0.716192 1.393170 -0.044193 1 0 0 0 0 0 1 415034
-0.004674 -0.001182 0.117934 1.834212 0.773293 1.436618 -0.044225 1 0 0 0 0 0 1 416066
-0.004672 -0.001180 0.117935 1.862613 0.803887 1.453574 -0.044256 1 0 0 0 0 0 1 417061
-0.004671 -0.001179 0.117935 1.877919 0.819726 1.460228 -0.044288 1 0 0 0 0 0 1 418064
-0.004671 -0.001179 0.117935 1.886364 0.827971 1.463218 -0.044319 1 0 0 0 0 0 1 419063
-0.004659 -0.001166 0.117946 1.725931 0.653240 1.309231 -0.044350 1 0 0 0 0 0 1 420064
-0.004657 -0.001141 0.117940 1.853633 0.472265 1.533119 -0.044384 1 0 0 0 0 0 1 421142
-0.004657 -0.001129 0.117938 1.877434 0.608477 1.501989 -0.044415 1 0 0 0 0 0 1 422136
-0.004637 -0.001127 0.117927 1.625156 0.759146 1.609316 -0.044446 1 0 0 0 0 0 1 423131
-0.004628 -0.001126 0.117924 1.722893 0.786378 1.536452 -0.044478 1 0 0 0 0 0 1 424145
-0.004623 -0.001126 0.117923 1.793186 0.794996 1.500886 -0.044509 1 0 0 0 0 0 1 425139
-0.004609 -0.001112 0.117934 1.665039 0.619584 1.332689 -0.044540 1 0 0 0 0 0 1 426138
-0.004607 -0.001088 0.117927 1.808850 0.438324 1.551459 -0.044571 1 0 0 0 0 0 1 427136
-0.004606 -0.001076 0.117925 1.840679 0.574221 1.518469 -0.044602 1 0 0 0 0 0 1 428142
-0.004605 -0.001069 0.117924 1.852155 0.664728 1.496758 -0.044633 1 0 0 0 0 0 1 429111
-0.004605 -0.001066 0.117924 1.857712 0.712384 1.488857 -0.044664 1 0 0 0 0 0 1 430110
-0.004605 -0.001065 0.117924 1.860940 0.736660 1.486694 -0.044695 1 0 0 0 0 0 1 431106
-0.004593 -0.001051 0.117935 1.697564 0.569574 1.331284 -0.044727 1 0 0 0 0 0 1 432141
-0.004586 -0.001044 0.117939 1.754944 0.638610 1.410896 -0.044758 1 0 0 0 0 0 1 433109
-0.004588 -0.001023 0.117930 1.868701 0.443303 1.595986 -0.044789 1 0 0 0 0 0 1 434109
-0.004589 -0.001012 0.117926 1.872169 0.558030 1.539303 -0.044821 1 0 0 0 0 0 1 435135
-0.004578 -0.000993 0.117937 1.702043 0.456761 1.352991 -0.044851 1 0 0 0 0 0 1 436109
-0.004572 -0.000984 0.117940 1.755059 0.560829 1.420665 -0.044883 1 0 0 0 0 0 1 437108
-0.004569 -0.000980 0.117941 1.797536 0.628991 1.457784 -0.044915 1 0 0 0 0 0 1 438135
-0.004567 -0.000977 0.117942 1.821438 0.665017 1.472540 -0.044946 1 0 0 0 0 0 1 439130
-0.004554 -0.000963 0.117953 1.668551 0.503689 1.323272 -0.044977 1 0 0 0 0 0 1 440114
-0.004548 -0.000956 0.117957 1.731535 0.575917 1.404846 -0.045008 1 0 0 0 0 0 1 441130
-0.004549 -0.000934 0.117948 1.848116 0.382268 1.590849 -0.045039 1 0 0 0 0 0 1 442115
-0.004550 -0.000924 0.117945 1.852947 0.497577 1.534235 -0.045070 1 0 0 0 0 0 1 443114
-0.004539 -0.000905 0.117955 1.683336 0.396341 1.348203 -0.045102 1 0 0 0 0 0 1 444130
-0.004533 -0.000896 0.117959 1.736756 0.500644 1.415702 -0.045133 1 0 0 0 0 0 1 445115
-0.004530 -0.000891 0.117960 1.779404 0.568880 1.452718 -0.045165 1 0 0 0 0 0 1 446131
-0.004516 -0.000876 0.117972 1.637303 0.424847 1.312510 -0.045195 1 0 0 0 0 0 1 447115
-0.004509 -0.000868 0.117976 1.706141 0.506120 1.397109 -0.045227 1 0 0 0 0 0 1 448128
-0.004506 -0.000864 0.117977 1.756819 0.562700 1.440095 -0.045258 1 0 0 0 0 0 1 449115
-0.004492 -0.000849 0.117989 1.618771 0.412728 1.302100 -0.045290 1 0 0 0 0 0 1 450132
-0.004485 -0.000841 0.117993 1.689698 0.491127 1.387306 -0.045320 1 0 0 0 0 0 1 451115
-0.004481 -0.000838 0.117994 1.741484 0.546272 1.430543 -0.045352 1 0 0 0 0 0 1 452129
-0.004472 -0.000805 0.117995 1.672662 0.149806 1.437023 -0.045381 1 0 0 0 0 0 1 453056
-0.004467 -0.000788 0.117996 1.722118 0.315023 1.449009 -0.045412 1 0 0 0 0 0 1 454057
-0.004453 -0.000767 0.118007 1.589590 0.253727 1.300001 -0.045443 1 0 0 0 0 0 1 455048
-0.004446 -0.000756 0.118011 1.663982 0.380087 1.381164 -0.045475 1 0 0 0 0 0 1 456057
-0.004430 -0.000737 0.118024 1.550939 0.278951 1.268435 -0.045506 1 0 0 0 0 0 1 457047
-0.004422 -0.000728 0.118028 1.636382 0.383601 1.363255 -0.045537 1 0 0 0 0 0 1 458056
-0.004417 -0.000723 0.118030 1.695679 0.452006 1.409830 -0.045568 1 0 0 0 0 0 1 459047
-0.004403 -0.000708 0.118041 1.561508 0.307409 1.273478 -0.045600 1 0 0 0 0 0 1 460047
-0.004396 -0.000700 0.118045 1.634822 0.388941 1.358849 -0.045632 1 0 0 0 0 0 1 461073
-0.004380 -0.000683 0.118058 1.520971 0.264781 1.247755 -0.045662 1 0 0 0 0 0 1 462054
-0.004372 -0.000675 0.118062 1.606238 0.358076 1.342937 -0.045694 1 0 0 0 0 0 1 463069
-0.004356 -0.000657 0.118075 1.498575 0.239882 1.235419 -0.045725 1 0 0 0 0 0 1 464069
-0.004347 -0.000648 0.118079 1.587045 0.336252 1.331727 -0.045756 1 0 0 0 0 0 1 465057
-0.004343 -0.000644 0.118081 1.647882 0.400523 1.378794 -0.045787 1 0 0 0 0 0 1 466055
-0.004329 -0.000628 0.118093 1.514119 0.253467 1.242875 -0.045819 1 0 0 0 0 0 1 467058
-0.004321 -0.000621 0.118097 1.587901 0.334043 1.328081 -0.045850 1 0 0 0 0 0 1 468062
-0.004305 -0.000604 0.118109 1.473947 0.209044 1.217193 -0.045881 1 0 0 0 0 0 1 469061
-0.004297 -0.000595 0.118114 1.559413 0.302198 1.312130 -0.045913 1 0 0 0 0 0 1 470069
-0.004281 -0.000578 0.118126 1.451491 0.183545 1.204786 -0.045944 1 0 0 0 0 0 1 471064
-0.004272 -0.000569 0.118131 1.540134 0.279985 1.300847 -0.045975 1 0 0 0 0 0 1 472065
-0.004256 -0.000551 0.118144 1.433659 0.162861 1.193963 -0.046005 1 0 0 0 0 0 1 473035
-0.004248 -0.000542 0.118148 1.523168 0.260151 1.290105 -0.046038 1 0 0 0 0 0 1 474063
-0.004231 -0.000525 0.118161 1.417040 0.143335 1.183355 -0.046069 1 0 0 0 0 0 1 475062
-0.004223 -0.000516 0.118165 1.506754 0.240870 1.279397 -0.046100 1 0 0 0 0 0 1 476049
-0.004218 -0.000511 0.118166 1.568191 0.305693 1.326321 -0.046131 1 0 0 0 0 0 1 477063
-0.004204 -0.000496 0.118178 1.434092 0.158271 1.190816 -0.046163 1 0 0 0 0 0 1 478064
-0.004197 -0.000488 0.118182 1.508180 0.239119 1.275648 -0.046194 1 0 0 0 0 0 1 479069
-0.004193 -0.000484 0.118184 1.561439 0.295410 1.318571 -0.046225 1 0 0 0 0 0 1 480067
-0.004179 -0.000469 0.118195 1.423047 0.143576 1.181769 -0.046256 1 0 0 0 0 0 1 481066
-0.004171 -0.000461 0.118199 1.495051 0.222308 1.266041 -0.046287 1 0 0 0 0 0 1 482061
-0.004168 -0.000458 0.118201 1.547278 0.277521 1.308748 -0.046319 1 0 0 0 0 0 1 483058
-0.004154 -0.000442 0.118212 1.408196 0.125022 1.171946 -0.046349 1 0 0 0 0 0 1 484032
-0.004146 -0.000435 0.118216 1.479998 0.203509 1.256158 -0.046381 1 0 0 0 0 0 1 485064
-0.004143 -0.000431 0.118218 1.532091 0.258611 1.298815 -0.046412 1 0 0 0 0 0 1 486061
-0.004129 -0.000416 0.118229 1.392856 0.105904 1.162127 -0.046444 1 0 0 0 0 0 1 487063
-0.004121 -0.000408 0.118233 1.464623 0.184409 1.246221 -0.046475 1 0 0 0 0 0 1 488061
-0.004118 -0.000404 0.118235 1.516682 0.239470 1.288820 -0.046505 1 0 0 0 0 0 1 489034
-0.004104 -0.000389 0.118246 1.377342 0.086643 1.152210 -0.046537 1 0 0 0 0 0 1 490062
-0.004096 -0.000382 0.118250 1.449134 0.165173 1.236239 -0.046569 1 0 0 0 0 0 1 491060
-0.004093 -0.000378 0.118252 1.501233 0.220263 1.278832 -0.046600 1 0 0 0 0 0 1 492063
-0.004091 -0.000376 0.118252 1.529907 0.249535 1.295394 -0.046631 1 0 0 0 0 0 1 493066
-0.004078 -0.000362 0.118263 1.376975 0.082201 1.148691 -0.046663 1 0 0 0 0 0 1 494063
-0.004071 -0.000355 0.118267 1.441814 0.153425 1.229004 -0.046694 1 0 0 0 0 0 1 495062
-0.004068 -0.000351 0.118269 1.490297 0.204816 1.270263 -0.046724 1 0 0 0 0 0 1 496032
-0.004059 -0.000318 0.118270 1.418279 -0.195629 1.279207 -0.046755 1 0 0 0 0 0 1 497034
-0.004054 -0.000302 0.118270 1.467182 -0.031478 1.289251 -0.046788 1 0 0 0 0 0 1 498062
-0.004052 -0.000293 0.118270 1.500710 0.087109 1.293788 -0.046818 1 0 0 0 0 0 1 499031
-0.004051 -0.000289 0.118270 1.518941 0.150125 1.295978 -0.046850 1 0 0 0 0 0 1 500059
-0.004038 -0.000274 0.118281 1.360247 -0.000470 1.144419 -0.046881 1 0 0 0 0 0 1 501063
-0.004031 -0.000266 0.118285 1.422275 0.079346 1.222806 -0.046912 1 0 0 0 0 0 1 502057
-0.004028 -0.000262 0.118286 1.469382 0.135009 1.263391 -0.046943 1 0 0 0 0 0 1 503051
-0.004026 -0.000261 0.118287 1.495496 0.164540 1.279244 -0.046975 1 0 0 0 0 0 1 504055
-0.004013 -0.000246 0.118298 1.340911 -0.003119 1.132633 -0.047006 1 0 0 0 0 0 1 505063
-0.004006 -0.000239 0.118302 1.405166 0.068262 1.212634 -0.047038 1 0 0 0 0 0 1 506062
-0.004003 -0.000236 0.118303 1.453399 0.119703 1.253757 -0.047069 1 0 0 0 0 0 1 507059
-0.004001 -0.000234 0.118304 1.480089 0.147104 1.269795 -0.047100 1 0 0 0 0 0 1 508062
-0.003988 -0.000220 0.118315 1.325738 -0.021748 1.123402 -0.047134 1 0 0 0 0 0 1 509147
-0.003981 -0.000212 0.118319 1.390160 0.049131 1.203330 -0.047165 1 0 0 0 0 0 1 510132
-0.003978 -0.000209 0.118320 1.438473 0.100316 1.244431 -0.047196 1 0 0 0 0 0 1 511138
-0.003976 -0.000207 0.118321 1.465171 0.127589 1.260428 -0.047226 1 0 0 0 0 0 1 512106
-0.003975 -0.000206 0.118321 1.479418 0.141449 1.266656 -0.047258 1 0 0 0 0 0 1 513131
-0.003963 -0.000192 0.118332 1.318328 -0.034505 1.116763 -0.047290 1 0 0 0 0 0 1 514138
-0.003956 -0.000186 0.118336 1.379443 0.032927 1.195399 -0.047320 1 0 0 0 0 0 1 515113
-0.003953 -0.000182 0.118337 1.426107 0.082382 1.236031 -0.047352 1 0 0 0 0 0 1 516130
-0.003951 -0.000180 0.118338 1.451977 0.108757 1.251890 -0.047383 1 0 0 0 0 0 1 517130
-0.003938 -0.000166 0.118349 1.296830 -0.060880 1.105528 -0.047415 1 0 0 0 0 0 1 518128
-0.003931 -0.000159 0.118353 1.361098 0.009772 1.185283 -0.047445 1 0 0 0 0 0 1 519113
-0.003928 -0.000156 0.118354 1.409337 0.060849 1.226306 -0.047477 1 0 0 0 0 0 1 520128
-0.003926 -0.000154 0.118355 1.435982 0.088048 1.242273 -0.047508 1 0 0 0 0 0 1 521113
-0.003925 -0.000153 0.118355 1.450175 0.101847 1.248461 -0.047540 1 0 0 0 0 0 1 522127
-0.003912 -0.000139 0.118366 1.288776 -0.074387 1.098714 -0.047570 1 0 0 0 0 0 1 523111
-0.003906 -0.000132 0.118370 1.349978 -0.006940 1.177224 -0.047602 1 0 0 0 0 0 1 524129
-0.003903 -0.000129 0.118371 1.396605 0.042517 1.217756 -0.047633 1 0 0 0 0 0 1 525113
-0.003901 -0.000127 0.118372 1.422451 0.068893 1.233568 -0.047664 1 0 0 0 0 0 1 526102
-0.003900 -0.000126 0.118372 1.436257 0.082275 1.239699 -0.047696 1 0 0 0 0 0 1 527129
-0.003900 -0.000126 0.118372 1.443686 0.089029 1.242344 -0.047727 1 0 0 0 0 0 1 528111
-0.003887 -0.000112 0.118383 1.278724 -0.090915 1.091474 -0.047758 1 0 0 0 0 0 1 529128
-0.003881 -0.000105 0.118387 1.338198 -0.025206 1.169448 -0.047789 1 0 0 0 0 0 1 530111
-0.003877 -0.000102 0.118388 1.383987 0.023376 1.209826 -0.047821 1 0 0 0 0 0 1 531128
-0.003876 -0.000100 0.118388 1.409380 0.049284 1.225554 -0.047852 1 0 0 0 0 0 1 532112
-0.003875 -0.000100 0.118389 1.422935 0.062445 1.231651 -0.047883 1 0 0 0 0 0 1 533128
-0.003875 -0.000099 0.118389 1.430258 0.069059 1.234279 -0.047914 1 0 0 0 0 0 1 534112
-0.003874 -0.000099 0.118389 1.434423 0.072395 1.235732 -0.047946 1 0 0 0 0 0 1 535127
-0.003862 -0.000085 0.118400 1.267626 -0.109412 1.084488 -0.047977 1 0 0 0 0 0 1 536111
-0.003856 -0.000079 0.118404 1.326224 -0.044529 1.162206 -0.048006 1 0 0 0 0 0 1 537059
-0.003852 -0.000075 0.118405 1.371583 0.003607 1.202461 -0.048037 1 0 0 0 0 0 1 538044
-0.003851 -0.000074 0.118405 1.396774 0.029308 1.218181 -0.048068 1 0 0 0 0 0 1 539053
-0.003850 -0.000073 0.118406 1.410195 0.042339 1.224249 -0.048099 1 0 0 0 0 0 1 540044
-0.003849 -0.000072 0.118406 1.417469 0.048907 1.226869 -0.048131 1 0 0 0 0 0 1 541053
-0.003849 -0.000072 0.118406 1.421595 0.052196 1.228298 -0.048162 1 0 0 0 0 0 1 542045
-0.003849 -0.000072 0.118406 1.424143 0.053871 1.229338 -0.048194 1 0 0 0 0 0 1 543068
-0.003849 -0.000072 0.118406 1.425872 0.054716 1.230194 -0.048225 1 0 0 0 0 0 1 544066
-0.003849 -0.000072 0.118406 1.427179 0.055163 1.231009 -0.048255 1 0 0 0 0 0 1 545035
-0.003849 -0.000072 0.118406 1.428303 0.055406 1.231817 -0.048287 1 0 0 0 0 0 1 546050
-0.003849 -0.000072 0.118406 1.429352 0.055546 1.232637 -0.048319 1 0 0 0 0 0 1 547064
-0.003849 -0.000072 0.118406 1.430329 0.055628 1.233419 -0.048350 1 0 0 0 0 0 1 548056
-0.003849 -0.000072 0.118406 1.431256 0.055695 1.234209 -0.048381 1 0 0 0 0 0 1 549040
-0.003837 -0.000059 0.118417 1.262674 -0.127954 1.082802 -0.048412 1 0 0 0 0 0 1 550055
-0.003830 -0.000052 0.118420 1.320502 -0.063916 1.160373 -0.048443 1 0 0 0 0 0 1 551046
-0.003827 -0.000049 0.118422 1.365466 -0.016185 1.200590 -0.048475 1 0 0 0 0 0 1 552054
-0.003826 -0.000047 0.118422 1.390434 0.009293 1.216258 -0.048506 1 0 0 0 0 0 1 553054
-0.003825 -0.000046 0.118422 1.403728 0.022218 1.222309 -0.048537 1 0 0 0 0 0 1 554048
-0.003824 -0.000046 0.118422 1.410939 0.028701 1.224929 -0.048568 1 0 0 0 0 0 1 555050
-0.003824 -0.000045 0.118422 1.415016 0.031961 1.226352 -0.048600 1 0 0 0 0 0 1 556048
-0.003824 -0.000045 0.118422 1.417525 0.033601 1.227345 -0.048631 1 0 0 0 0 0 1 557051
-0.003824 -0.000045 0.118422 1.419232 0.034439 1.228204 -0.048662 1 0 0 0 0 0 1 558032
-0.003824 -0.000045 0.118422 1.420540 0.034857 1.229023 -0.048693 1 0 0 0 0 0 1 559031
-0.003824 -0.000045 0.118422 1.421678 0.035091 1.229829 -0.048725 1 0 0 0 0 0 1 560055
-0.003824 -0.000045 0.118422 1.422683 0.035212 1.230628 -0.048756 1 0 0 0 0 0 1 561054
-0.003824 -0.000045 0.118422 1.423641 0.035283 1.231413 -0.048787 1 0 0 0 0 0 1 562054
-0.003824 -0.000045 0.118422 1.424588 0.035343 1.232209 -0.048818 1 0 0 0 0 0 1 563054
-0.003824 -0.000045 0.118422 1.425493 0.035365 1.232975 -0.048849 1 0 0 0 0 0 1 564031
-0.003824 -0.000045 0.118422 1.426431 0.035396 1.233785 -0.048881 1 0 0 0 0 0 1 565050
-0.003824 -0.000045 0.118422 1.427332 0.035422 1.234560 -0.048912 1 0 0 0 0 0 1 566049
-0.003824 -0.000045 0.118422 1.428234 0.035453 1.235340 -0.048943 1 0 0 0 0 0 1 567031
-0.003824 -0.000045 0.118422 1.429164 0.035465 1.236149 -0.048975 1 0 0 0 0 0 1 568047
-0.003824 -0.000045 0.118422 1.430076 0.035498 1.236934 -0.049006 1 0 0 0 0 0 1 569050
-0.003812 -0.000032 0.118434 1.261205 -0.148407 1.085494 -0.049037 1 0 0 0 0 0 1 570031
-0.003805 -0.000025 0.118437 1.319046 -0.084411 1.162986 -0.049068 1 0 0 0 0 0 1 571048
-0.003802 -0.000022 0.118439 1.363965 -0.036694 1.203136 -0.049100 1 0 0 0 0 0 1 572048
-0.003800 -0.000020 0.118439 1.388920 -0.011245 1.218782 -0.049131 1 0 0 0 0 0 1 573051
-0.003800 -0.000019 0.118439 1.402203 0.001652 1.224823 -0.049162 1 0 0 0 0 0 1 574046
-0.003799 -0.000019 0.118439 1.409398 0.008130 1.227444 -0.049193 1 0 0 0 0 0 1 575050
-0.003799 -0.000019 0.118439 1.413463 0.011376 1.228838 -0.049225 1 0 0 0 0 0 1 576049
-0.003799 -0.000019 0.118439 1.415965 0.013012 1.229845 -0.049256 1 0 0 0 0 0 1 577050
-0.003799 -0.000019 0.118439 1.417660 0.013821 1.230697 -0.049287 1 0 0 0 0 0 1 578048
-0.003786 -0.000005 0.118450 1.249032 -0.169866 1.079359 -0.049318 1 0 0 0 0 0 1 579048
-0.003780 0.000001 0.118454 1.307055 -0.105637 1.156757 -0.049350 1 0 0 0 0 0 1 580046
-0.003777 0.000005 0.118455 1.352097 -0.057839 1.196868 -0.049381 1 0 0 0 0 0 1 581050
-0.003775 0.000007 0.118456 1.377073 -0.032337 1.212497 -0.049412 1 0 0 0 0 0 1 582047
-0.003774 0.000007 0.118456 1.390382 -0.019433 1.218536 -0.049443 1 0 0 0 0 0 1 583051
-0.003774 0.000008 0.118456 1.397561 -0.012947 1.221115 -0.049474 1 0 0 0 0 0 1 584042
-0.003774 0.000008 0.118456 1.401636 -0.009727 1.222524 -0.049506 1 0 0 0 0 0 1 585049
-0.003761 0.000021 0.118467 1.234052 -0.192353 1.071444 -0.049537 1 0 0 0 0 0 1 586051
-0.003755 0.000028 0.118471 1.292696 -0.127493 1.148828 -0.049568 1 0 0 0 0 0 1 587046
-0.003752 0.000032 0.118472 1.338018 -0.079388 1.188922 -0.049600 1 0 0 0 0 0 1 588048
-0.003750 0.000033 0.118473 1.363154 -0.053753 1.204544 -0.049631 1 0 0 0 0 0 1 589050
-0.003749 0.000034 0.118473 1.376517 -0.040792 1.210553 -0.049662 1 0 0 0 0 0 1 590049
-0.003736 0.000048 0.118484 1.213540 -0.218655 1.061157 -0.049693 1 0 0 0 0 0 1 591047
-0.003730 0.000055 0.118488 1.274588 -0.151343 1.139023 -0.049725 1 0 0 0 0 0 1 592048
-0.003727 0.000058 0.118489 1.321135 -0.102005 1.179262 -0.049756 1 0 0 0 0 0 1 593049
-0.003725 0.000060 0.118490 1.346864 -0.075767 1.194929 -0.049787 1 0 0 0 0 0 1 594049
-0.003712 0.000074 0.118501 1.190193 -0.246994 1.049053 -0.049818 1 0 0 0 0 0 1 595039
-0.003705 0.000081 0.118505 1.254572 -0.176264 1.128050 -0.049850 1 0 0 0 0 0 1 596047
-0.003702 0.000085 0.118506 1.302863 -0.125208 1.168728 -0.049883 1 0 0 0 0 0 1 597131
-0.003687 0.000100 0.118517 1.158982 -0.282727 1.032711 -0.049914 1 0 0 0 0 0 1 598125
-0.003680 0.000108 0.118521 1.230113 -0.204921 1.115133 -0.049946 1 0 0 0 0 0 1 599129
-0.003677 0.000111 0.118523 1.281761 -0.150316 1.156902 -0.049977 1 0 0 0 0 0 1 600125
-0.003662 0.000127 0.118534 1.139482 -0.306188 1.021384 -0.050008 1 0 0 0 0 0 1 601110
-0.003655 0.000134 0.118538 1.211521 -0.227462 1.103876 -0.050039 1 0 0 0 0 0 1 602125
-0.003651 0.000138 0.118539 1.263618 -0.172395 1.145665 -0.050070 1 0 0 0 0 0 1 603110
-0.003637 0.000153 0.118551 1.121451 -0.328188 1.010247 -0.050102 1 0 0 0 0 0 1 604122
-0.003630 0.000161 0.118555 1.193621 -0.249306 1.092655 -0.050133 1 0 0 0 0 0 1 605111
-0.003614 0.000178 0.118567 1.075013 -0.379133 0.982898 -0.050164 1 0 0 0 0 0 1 606126
-0.003606 0.000187 0.118571 1.160699 -0.285802 1.075235 -0.050195 1 0 0 0 0 0 1 607110
-0.003601 0.000191 0.118573 1.219914 -0.223310 1.120526 -0.050227 1 0 0 0 0 0 1 608126
-0.003587 0.000207 0.118584 1.081040 -0.375612 0.986444 -0.050256 1 0 0 0 0 0 1 609051
-0.003580 0.000215 0.118588 1.155102 -0.294799 1.069123 -0.050287 1 0 0 0 0 0 1 610042
-0.003563 0.000232 0.118601 1.037191 -0.423932 0.959648 -0.050318 1 0 0 0 0 0 1 611052
-0.003555 0.000241 0.118605 1.123430 -0.330040 1.051864 -0.050349 1 0 0 0 0 0 1 612042
-0.003551 0.000245 0.118606 1.182898 -0.267295 1.097083 -0.050381 1 0 0 0 0 0 1 613051
-0.003536 0.000261 0.118618 1.043955 -0.419726 0.963219 -0.050412 1 0 0 0 0 0 1 614042
-0.003529 0.000268 0.118622 1.118136 -0.338800 1.045755 -0.050444 1 0 0 0 0 0 1 615055
-0.003513 0.000286 0.118634 1.000048 -0.468110 0.936379 -0.050475 1 0 0 0 0 0 1 616048
-0.003505 0.000294 0.118638 1.086382 -0.374144 1.028446 -0.050506 1 0 0 0 0 0 1 617057
-0.003500 0.000299 0.118640 1.145866 -0.311367 1.073566 -0.050537 1 0 0 0 0 0 1 618046
-0.003486 0.000314 0.118651 1.006692 -0.464037 0.939889 -0.050569 1 0 0 0 0 0 1 619060
-0.003478 0.000322 0.118655 1.080949 -0.383053 1.022263 -0.050600 1 0 0 0 0 0 1 620059
-0.003462 0.000339 0.118668 0.962630 -0.512580 0.913011 -0.050631 1 0 0 0 0 0 1 621044
-0.003454 0.000348 0.118672 1.049046 -0.418532 1.004885 -0.050662 1 0 0 0 0 0 1 622050
-0.003450 0.000352 0.118673 1.108559 -0.355725 1.049931 -0.050693 1 0 0 0 0 0 1 623053
-0.003435 0.000368 0.118685 0.969140 -0.508651 0.916398 -0.050724 1 0 0 0 0 0 1 624044
-0.003428 0.000376 0.118689 1.043474 -0.427600 0.998638 -0.050756 1 0 0 0 0 0 1 625064
-0.003412 0.000393 0.118701 0.924936 -0.557357 0.889509 -0.050787 1 0 0 0 0 0 1 626058
-0.003385 0.000397 0.118696 0.750289 -0.401607 1.113588 -0.050818 1 0 0 0 0 0 1 627051
-0.003371 0.000399 0.118694 0.902240 -0.360294 1.092237 -0.050850 1 0 0 0 0 0 1 628058
-0.003352 0.000414 0.118704 0.829955 -0.529375 0.924761 -0.050881 1 0 0 0 0 0 1 629060
-0.003342 0.000421 0.118707 0.939800 -0.456689 0.993888 -0.050912 1 0 0 0 0 0 1 630057
-0.003325 0.000438 0.118720 0.838798 -0.590907 0.880348 -0.050944 1 0 0 0 0 0 1 631057
-0.003316 0.000447 0.118724 0.934210 -0.498851 0.970261 -0.050975 1 0 0 0 0 0 1 632055
-0.003311 0.000451 0.118725 0.998161 -0.437074 1.014559 -0.051006 1 0 0 0 0 0 1 633053
-0.003297 0.000467 0.118737 0.860408 -0.591004 0.881231 -0.051038 1 0 0 0 0 0 1 634064
-0.003289 0.000475 0.118740 0.935961 -0.510088 0.963056 -0.051069 1 0 0 0 0 0 1 635061
-0.003285 0.000478 0.118742 0.989733 -0.454026 1.004443 -0.051100 1 0 0 0 0 0 1 636060
-0.003271 0.000494 0.118753 0.846698 -0.610957 0.870195 -0.051131 1 0 0 0 0 0 1 637059
-0.003264 0.000502 0.118757 0.919699 -0.531462 0.951575 -0.051162 1 0 0 0 0 0 1 638052
-0.003260 0.000505 0.118758 0.972152 -0.476097 0.992788 -0.051193 1 0 0 0 0 0 1 639027
-0.003258 0.000507 0.118759 1.000720 -0.447029 1.008708 -0.051225 1 0 0 0 0 0 1 640057
-0.003245 0.000522 0.118770 0.843270 -0.618991 0.864631 -0.051256 1 0 0 0 0 0 1 641059
-0.003238 0.000529 0.118774 0.908920 -0.547030 0.942393 -0.051287 1 0 0 0 0 0 1 642058
-0.003234 0.000533 0.118775 0.957644 -0.495469 0.982328 -0.051318 1 0 0 0 0 0 1 643050
-0.003233 0.000534 0.118776 0.984294 -0.468298 0.997790 -0.051350 1 0 0 0 0 0 1 644057
-0.003219 0.000549 0.118787 0.825740 -0.641334 0.853637 -0.051380 1 0 0 0 0 0 1 645030
-0.003212 0.000556 0.118790 0.890946 -0.569832 0.931274 -0.051412 1 0 0 0 0 0 1 646055
-0.003209 0.000560 0.118792 0.939448 -0.518507 0.971166 -0.051443 1 0 0 0 0 0 1 647054
-0.003207 0.000561 0.118792 0.965966 -0.491453 0.986600 -0.051475 1 0 0 0 0 0 1 648055
-0.003206 0.000562 0.118792 0.979865 -0.477936 0.992452 -0.051506 1 0 0 0 0 0 1 649058
-0.003206 0.000563 0.118792 0.987190 -0.471303 0.994877 -0.051537 1 0 0 0 0 0 1 650057
-0.003206 0.000563 0.118792 0.991181 -0.468129 0.996110 -0.051569 1 0 0 0 0 0 1 651056
-0.003187 0.000559 0.118783 0.732344 -0.404902 1.129987 -0.051600 1 0 0 0 0 0 1 652055
-0.003177 0.000556 0.118779 0.825915 -0.425937 1.064098 -0.051631 1 0 0 0 0 0 1 653057
-0.003173 0.000555 0.118778 0.894232 -0.441709 1.030445 -0.051662 1 0 0 0 0 0 1 654055
-0.003170 0.000555 0.118778 0.930451 -0.450191 1.018074 -0.051694 1 0 0 0 0 0 1 655056
-0.003169 0.000555 0.118778 0.948906 -0.454612 1.014094 -0.051725 1 0 0 0 0 0 1 656055
-0.003156 0.000568 0.118788 0.785660 -0.643785 0.863211 -0.051756 1 0 0 0 0 0 1 657050
-0.003149 0.000575 0.118792 0.848556 -0.580233 0.938340 -0.051787 1 0 0 0 0 0 1 658053
-0.003146 0.000578 0.118793 0.895861 -0.532889 0.977346 -0.051819 1 0 0 0 0 0 1 659055
-0.003144 0.000580 0.118794 0.921731 -0.507851 0.992476 -0.051850 1 0 0 0 0 0 1 660055
-0.003143 0.000580 0.118794 0.935280 -0.495333 0.998219 -0.051881 1 0 0 0 0 0 1 661059
-0.003143 0.000581 0.118794 0.942427 -0.489199 1.000618 -0.051912 1 0 0 0 0 0 1 662056
-0.003143 0.000581 0.118794 0.946300 -0.486298 1.001839 -0.051944 1 0 0 0 0 0 1 663058
-0.003143 0.000581 0.118794 0.948538 -0.484982 1.002647 -0.051975 1 0 0 0 0 0 1 664057
-0.003143 0.000581 0.118794 0.949935 -0.484476 1.003336 -0.052006 1 0 0 0 0 0 1 665056
-0.003143 0.000581 0.118794 0.950933 -0.484357 1.003953 -0.052037 1 0 0 0 0 0 1 666056
-0.003143 0.000581 0.118794 0.951707 -0.484454 1.004570 -0.052069 1 0 0 0 0 0 1 667057
-0.003143 0.000581 0.118794 0.952383 -0.484650 1.005176 -0.052100 1 0 0 0 0 0 1 668056
-0.003143 0.000581 0.118794 0.952992 -0.484888 1.005763 -0.052131 1 0 0 0 0 0 1 669038
-0.003143 0.000581 0.118794 0.953604 -0.485145 1.006380 -0.052162 1 0 0 0 0 0 1 670049
-0.003143 0.000581 0.118794 0.954185 -0.485433 1.006972 -0.052193 1 0 0 0 0 0 1 671040
-0.003143 0.000581 0.118794 0.954767 -0.485707 1.007580 -0.052225 1 0 0 0 0 0 1 672049
-0.003143 0.000581 0.118794 0.955338 -0.486005 1.008185 -0.052256 1 0 0 0 0 0 1 673041
-0.003143 0.000581 0.118794 0.955911 -0.486288 1.008786 -0.052287 1 0 0 0 0 0 1 674049
-0.003143 0.000581 0.118794 0.956477 -0.486574 1.009383 -0.052318 1 0 0 0 0 0 1 675040
-0.003143 0.000581 0.118794 0.957056 -0.486879 1.009997 -0.052350 1 0 0 0 0 0 1 676048
-0.003143 0.000581 0.118794 0.957625 -0.487160 1.010596 -0.052381 1 0 0 0 0 0 1 677050
-0.003143 0.000581 0.118794 0.958190 -0.487447 1.011192 -0.052412 1 0 0 0 0 0 1 678040
-0.003143 0.000581 0.118794 0.958770 -0.487751 1.011807 -0.052443 1 0 0 0 0 0 1 679049
-0.003143 0.000581 0.118794 0.959341 -0.488020 1.012404 -0.052474 1 0 0 0 0 0 1 680039
-0.003143 0.000581 0.118794 0.959911 -0.488321 1.013007 -0.052506 1 0 0 0 0 0 1 681050
-0.003143 0.000581 0.118794 0.960490 -0.488626 1.013622 -0.052537 1 0 0 0 0 0 1 682059
-0.003143 0.000581 0.118794 0.961059 -0.488907 1.014220 -0.052569 1 0 0 0 0 0 1 683061
-0.003143 0.000581 0.118794 0.961626 -0.489194 1.014817 -0.052600 1 0 0 0 0 0 1 684053
-0.003143 0.000581 0.118794 0.962192 -0.489483 1.015415 -0.052631 1 0 0 0 0 0 1 685045
-0.003143 0.000581 0.118794 0.962777 -0.489777 1.016033 -0.052662 1 0 0 0 0 0 1 686048
-0.003143 0.000581 0.118794 0.963336 -0.490064 1.016622 -0.052693 1 0 0 0 0 0 1 687044
-0.003143 0.000581 0.118794 0.963902 -0.490352 1.017220 -0.052724 1 0 0 0 0 0 1 688038
-0.003143 0.000581 0.118794 0.964491 -0.490661 1.017844 -0.052756 1 0 0 0 0 0 1 689062
-0.003143 0.000581 0.118794 0.965195 -0.491011 1.018584 -0.052795 1 0 0 0 0 0 1 690300
-0.003143 0.000581 0.118794 0.965626 -0.491230 1.019039 -0.052819 1 0 0 0 0 0 1 691056
-0.003143 0.000581 0.118794 0.966210 -0.491524 1.019657 -0.052850 1 0 0 0 0 0 1 692058
-0.003143 0.000581 0.118794 0.966771 -0.491812 1.020247 -0.052881 1 0 0 0 0 0 1 693057
-0.003155 0.000568 0.118783 1.140399 -0.304921 1.170816 -0.052912 1 0 0 0 0 0 1 694055
-0.003162 0.000561 0.118780 1.083086 -0.370063 1.096575 -0.052944 1 0 0 0 0 0 1 695056
-0.003165 0.000558 0.118778 1.039215 -0.418433 1.058620 -0.052975 1 0 0 0 0 0 1 696056
-0.003166 0.000556 0.118778 1.015634 -0.444267 1.044631 -0.053006 1 0 0 0 0 0 1 697058
-0.003167 0.000555 0.118778 1.003817 -0.457458 1.040069 -0.053037 1 0 0 0 0 0 1 698056
-0.003168 0.000555 0.118778 0.998119 -0.464196 1.038868 -0.053069 1 0 0 0 0 0 1 699056
-0.003168 0.000555 0.118778 0.995549 -0.467703 1.038868 -0.053100 1 0 0 0 0 0 1 700061
-0.003168 0.000554 0.118778 0.994528 -0.469588 1.039250 -0.053131 1 0 0 0 0 0 1 701053
-0.003168 0.000554 0.118778 0.994306 -0.470674 1.039794 -0.053162 1 0 0 0 0 0 1 702056
-0.003168 0.000554 0.118778 0.994496 -0.471359 1.040388 -0.053194 1 0 0 0 0 0 1 703055
-0.003168 0.000554 0.118778 0.994893 -0.471831 1.040979 -0.053225 1 0 0 0 0 0 1 704055
-0.003168 0.000554 0.118778 0.995370 -0.472223 1.041587 -0.053256 1 0 0 0 0 0 1 705058
-0.003168 0.000554 0.118778 0.995903 -0.472549 1.042200 -0.053287 1 0 0 0 0 0 1 706053
-0.003168 0.000554 0.118778 0.996466 -0.472836 1.042812 -0.053319 1 0 0 0 0 0 1 707056
-0.003168 0.000554 0.118778 0.997032 -0.473130 1.043429 -0.053350 1 0 0 0 0 0 1 708055
-0.003163 0.000537 0.118788 0.926844 -0.226959 0.894950 -0.053381 1 0 0 0 0 0 1 709057
-0.003160 0.000528 0.118792 0.949928 -0.311852 0.969995 -0.053412 1 0 0 0 0 0 1 710045
-0.003159 0.000523 0.118793 0.968686 -0.375391 1.008874 -0.053443 1 0 0 0 0 0 1 711048
-0.003158 0.000521 0.118794 0.979420 -0.409447 1.023954 -0.053475 1 0 0 0 0 0 1 712053
-0.003158 0.000520 0.118794 0.985314 -0.426819 1.029689 -0.053506 1 0 0 0 0 0 1 713057
-0.003158 0.000519 0.118794 0.988613 -0.435672 1.032056 -0.053537 1 0 0 0 0 0 1 714042
-0.003157 0.000519 0.118794 0.990575 -0.440224 1.033275 -0.053568 1 0 0 0 0 0 1 715026
-0.003157 0.000519 0.118794 0.991853 -0.442641 1.034079 -0.053599 1 0 0 0 0 0 1 716025
-0.003157 0.000519 0.118794 0.992809 -0.443997 1.034783 -0.053631 1 0 0 0 0 0 1 717056
-0.003157 0.000519 0.118794 0.993543 -0.444770 1.035403 -0.053661 1 0 0 0 0 0 1 718025
-0.003157 0.000519 0.118794 0.994221 -0.445315 1.036014 -0.053693 1 0 0 0 0 0 1 719046
-0.003157 0.000519 0.118794 0.994839 -0.445695 1.036620 -0.053725 1 0 0 0 0 0 1 720050
-0.003157 0.000519 0.118794 0.995451 -0.446021 1.037234 -0.053756 1 0 0 0 0 0 1 721055
-0.003157 0.000519 0.118794 0.996040 -0.446316 1.037836 -0.053787 1 0 0 0 0 0 1 722050
-0.003157 0.000519 0.118794 0.996622 -0.446599 1.038428 -0.053818 1 0 0 0 0 0 1 723042
-0.003152 0.000501 0.118805 0.926355 -0.200135 0.889989 -0.053850 1 0 0 0 0 0 1 724048
-0.003150 0.000492 0.118809 0.949456 -0.285027 0.964943 -0.053881 1 0 0 0 0 0 1 725057
-0.003129 0.000483 0.118800 0.706488 -0.286663 1.137443 -0.053912 1 0 0 0 0 0 1 726055
-0.003119 0.000479 0.118797 0.808932 -0.342167 1.085929 -0.053943 1 0 0 0 0 0 1 727052
-0.003114 0.000476 0.118796 0.881888 -0.375389 1.057343 -0.053975 1 0 0 0 0 0 1 728055
-0.003112 0.000475 0.118796 0.920507 -0.392616 1.046725 -0.054006 1 0 0 0 0 0 1 729054
-0.003111 0.000475 0.118796 0.940164 -0.401386 1.043338 -0.054037 1 0 0 0 0 0 1 730054
-0.003110 0.000474 0.118796 0.950250 -0.405905 1.042543 -0.054069 1 0 0 0 0 0 1 731057
-0.003091 0.000470 0.118786 0.693918 -0.346414 1.176506 -0.054100 1 0 0 0 0 0 1 732054
-0.003076 0.000450 0.118793 0.717485 -0.122210 0.961414 -0.054131 1 0 0 0 0 0 1 733055
-0.003069 0.000440 0.118796 0.808824 -0.223481 1.001868 -0.054162 1 0 0 0 0 0 1 734053
-0.003065 0.000435 0.118797 0.863433 -0.295645 1.027611 -0.054193 1 0 0 0 0 0 1 735040
-0.003063 0.000432 0.118797 0.892124 -0.334028 1.038035 -0.054225 1 0 0 0 0 0 1 736048
-0.003062 0.000431 0.118797 0.906934 -0.353546 1.042128 -0.054256 1 0 0 0 0 0 1 737039
-0.003057 0.000412 0.118808 0.843611 -0.116309 0.895183 -0.054287 1 0 0 0 0 0 1 738048
-0.003035 0.000399 0.118802 0.608821 -0.144253 1.104456 -0.054318 1 0 0 0 0 0 1 739038
-0.003024 0.000392 0.118800 0.720870 -0.231585 1.076623 -0.054350 1 0 0 0 0 0 1 740048
-0.003019 0.000388 0.118799 0.799426 -0.282609 1.057282 -0.054381 1 0 0 0 0 0 1 741039
-0.003016 0.000387 0.118799 0.840987 -0.308936 1.049969 -0.054412 1 0 0 0 0 0 1 742048
-0.003010 0.000368 0.118810 0.791006 -0.074936 0.899111 -0.054443 1 0 0 0 0 0 1 743037
-0.003006 0.000359 0.118813 0.824484 -0.166434 0.972770 -0.054474 1 0 0 0 0 0 1 744039
-0.003005 0.000354 0.118815 0.848359 -0.233226 1.011124 -0.054506 1 0 0 0 0 0 1 745048
-0.002985 0.000347 0.118805 0.600114 -0.207122 1.160360 -0.054537 1 0 0 0 0 0 1 746037
-0.002970 0.000326 0.118813 0.627389 0.000915 0.950671 -0.054568 1 0 0 0 0 0 1 747044
-0.002962 0.000315 0.118816 0.720870 -0.108846 0.992565 -0.054599 1 0 0 0 0 0 1 748033
-0.002959 0.000310 0.118816 0.776562 -0.185259 1.018773 -0.054631 1 0 0 0 0 0 1 749061
-0.002957 0.000307 0.118817 0.805753 -0.225711 1.029328 -0.054662 1 0 0 0 0 0 1 750049
-0.002956 0.000306 0.118817 0.820783 -0.246224 1.033470 -0.054693 1 0 0 0 0 0 1 751049
-0.002955 0.000305 0.118817 0.828590 -0.256600 1.035282 -0.054724 1 0 0 0 0 0 1 752045
-0.002955 0.000305 0.118817 0.832740 -0.261858 1.036313 -0.054756 1 0 0 0 0 0 1 753045
-0.002950 0.000287 0.118828 0.763774 -0.016877 0.888695 -0.054787 1 0 0 0 0 0 1 754058
-0.002928 0.000274 0.118822 0.526487 -0.041465 1.097854 -0.054818 1 0 0 0 0 0 1 755033
-0.002917 0.000267 0.118819 0.636957 -0.126875 1.069539 -0.054850 1 0 0 0 0 0 1 756059
-0.002912 0.000263 0.118819 0.714691 -0.176926 1.049981 -0.054881 1 0 0 0 0 0 1 757051
-0.002909 0.000262 0.118818 0.755801 -0.202732 1.042585 -0.054912 1 0 0 0 0 0 1 758055
-0.002908 0.000261 0.118818 0.776725 -0.215763 1.040317 -0.054943 1 0 0 0 0 0 1 759054
-0.002907 0.000261 0.118818 0.787377 -0.222344 1.039891 -0.054974 1 0 0 0 0 0 1 760039
-0.002907 0.000260 0.118818 0.792940 -0.225709 1.040139 -0.055006 1 0 0 0 0 0 1 761054
-0.002907 0.000260 0.118818 0.795939 -0.227450 1.040599 -0.055036 1 0 0 0 0 0 1 762023
-0.002907 0.000260 0.118818 0.797669 -0.228386 1.041154 -0.055068 1 0 0 0 0 0 1 763051
-0.002902 0.000242 0.118829 0.727343 0.018992 0.893504 -0.055100 1 0 0 0 0 0 1 764059
-0.002899 0.000233 0.118833 0.750904 -0.066202 0.967863 -0.055131 1 0 0 0 0 0 1 765057
-0.002898 0.000229 0.118834 0.769774 -0.129814 1.006396 -0.055162 1 0 0 0 0 0 1 766059
-0.002878 0.000222 0.118825 0.519088 -0.102171 1.156268 -0.055194 1 0 0 0 0 0 1 767056
-0.002868 0.000219 0.118822 0.616006 -0.140608 1.094861 -0.055224 1 0 0 0 0 0 1 768023
-0.002851 0.000231 0.118831 0.512214 -0.352374 0.911999 -0.055255 1 0 0 0 0 0 1 769025
-0.002842 0.000237 0.118835 0.607063 -0.300968 0.975068 -0.055286 1 0 0 0 0 0 1 770023
-0.002838 0.000240 0.118836 0.670305 -0.259597 1.009800 -0.055318 1 0 0 0 0 0 1 771052
-0.002836 0.000241 0.118836 0.703986 -0.237406 1.023421 -0.055350 1 0 0 0 0 0 1 772051
-0.002835 0.000242 0.118836 0.721338 -0.226218 1.028619 -0.055381 1 0 0 0 0 0 1 773054
-0.002834 0.000242 0.118836 0.730279 -0.220667 1.030806 -0.055412 1 0 0 0 0 0 1 774052
-0.002834 0.000242 0.118836 0.734987 -0.217955 1.031955 -0.055443 1 0 0 0 0 0 1 775052
-0.002834 0.000242 0.118836 0.737531 -0.216654 1.032712 -0.055474 1 0 0 0 0 0 1 776023
-0.002833 0.000242 0.118836 0.739042 -0.216072 1.033374 -0.055506 1 0 0 0 0 0 1 777055
-0.002833 0.000242 0.118836 0.739986 -0.215832 1.033976 -0.055537 1 0 0 0 0 0 1 778053
-0.002828 0.000225 0.118847 0.669128 0.032400 0.886363 -0.055568 1 0 0 0 0 0 1 779053
-0.002826 0.000216 0.118851 0.692531 -0.052483 0.960649 -0.055600 1 0 0 0 0 0 1 780053
-0.002824 0.000211 0.118852 0.711271 -0.115947 0.999126 -0.055631 1 0 0 0 0 0 1 781052
-0.002811 0.000222 0.118863 0.547907 -0.337315 0.863391 -0.055662 1 0 0 0 0 0 1 782052
-0.002804 0.000228 0.118867 0.611477 -0.290345 0.943899 -0.055693 1 0 0 0 0 0 1 783023
-0.002801 0.000231 0.118869 0.659032 -0.251164 0.984761 -0.055724 1 0 0 0 0 0 1 784023
-0.002794 0.000214 0.118880 0.613291 0.018286 0.852360 -0.055756 1 0 0 0 0 0 1 785055
-0.002790 0.000206 0.118883 0.649609 -0.055937 0.931910 -0.055786 1 0 0 0 0 0 1 786023
-0.002788 0.000202 0.118885 0.674917 -0.114064 0.972246 -0.055818 1 0 0 0 0 0 1 787040
-0.002788 0.000200 0.118885 0.688797 -0.145285 0.987777 -0.055850 1 0 0 0 0 0 1 788051
-0.002775 0.000212 0.118896 0.522021 -0.348745 0.843004 -0.055881 1 0 0 0 0 0 1 789053
-0.002763 0.000201 0.118911 0.512133 -0.044069 0.772127 -0.055912 1 0 0 0 0 0 1 790053
-0.002757 0.000195 0.118916 0.581672 -0.085155 0.885392 -0.055943 1 0 0 0 0 0 1 791053
-0.002754 0.000192 0.118917 0.625369 -0.125157 0.938594 -0.055975 1 0 0 0 0 0 1 792052
-0.002747 0.000173 0.118929 0.576945 0.101489 0.810645 -0.056006 1 0 0 0 0 0 1 793040
-0.002731 0.000177 0.118943 0.437756 -0.182355 0.740987 -0.056037 1 0 0 0 0 0 1 794051
-0.002723 0.000178 0.118949 0.520352 -0.187330 0.856547 -0.056068 1 0 0 0 0 0 1 795052
-0.002713 0.000162 0.118961 0.506513 0.072625 0.762734 -0.056100 1 0 0 0 0 0 1 796051
-0.002709 0.000153 0.118965 0.560786 -0.005440 0.856677 -0.056131 1 0 0 0 0 0 1 797053
-0.002701 0.000131 0.118977 0.523390 0.183542 0.754135 -0.056162 1 0 0 0 0 0 1 798053
-0.002697 0.000120 0.118982 0.564930 0.066469 0.844843 -0.056193 1 0 0 0 0 0 1 799039
-0.002695 0.000114 0.118983 0.592935 -0.013323 0.889064 -0.056224 1 0 0 0 0 0 1 800046
-0.002676 0.000107 0.119005 0.361750 0.005952 0.607419 -0.056256 1 0 0 0 0 0 1 801038
-0.002667 0.000103 0.119013 0.450803 -0.036242 0.761823 -0.056287 1 0 0 0 0 0 1 802046
-0.002662 0.000102 0.119015 0.517907 -0.062581 0.840605 -0.056318 1 0 0 0 0 0 1 803035
-0.002654 0.000083 0.119027 0.482487 0.172941 0.722928 -0.056349 1 0 0 0 0 0 1 804045
-0.002650 0.000073 0.119031 0.524526 0.080932 0.807198 -0.056380 1 0 0 0 0 0 1 805037
-0.002643 0.000051 0.119043 0.480585 0.263251 0.701439 -0.056412 1 0 0 0 0 0 1 806044
-0.002627 0.000053 0.119058 0.344298 -0.045335 0.639958 -0.056443 1 0 0 0 0 0 1 807036
-0.002613 0.000036 0.119073 0.356591 0.186630 0.610838 -0.056474 1 0 0 0 0 0 1 808044
-0.002606 0.000028 0.119079 0.438631 0.106392 0.739214 -0.056505 1 0 0 0 0 0 1 809036
-0.002598 0.000006 0.119091 0.416533 0.296297 0.650188 -0.056537 1 0 0 0 0 0 1 810043
-0.002593 -0.000006 0.119096 0.466229 0.179239 0.745244 -0.056568 1 0 0 0 0 0 1 811046
-0.002586 -0.000029 0.119108 0.426081 0.349294 0.643529 -0.056600 1 0 0 0 0 0 1 812052
-0.002582 -0.000041 0.119112 0.466564 0.222040 0.733981 -0.056634 1 0 0 0 0 0 1 813137
-0.002575 -0.000065 0.119124 0.421670 0.387148 0.630763 -0.056665 1 0 0 0 0 0 1 814140
-0.002571 -0.000077 0.119128 0.459765 0.257303 0.720547 -0.056696 1 0 0 0 0 0 1 815131
-0.002564 -0.000101 0.119140 0.413659 0.421263 0.617205 -0.056728 1 0 0 0 0 0 1 816154
-0.002560 -0.000112 0.119144 0.451161 0.290731 0.706801 -0.056756 1 0 0 0 0 0 1 817061
-0.002553 -0.000136 0.119156 0.404686 0.454504 0.603496 -0.056787 1 0 0 0 0 0 1 818052
-0.002549 -0.000148 0.119160 0.442086 0.323762 0.693027 -0.056818 1 0 0 0 0 0 1 819051
-0.002530 -0.000159 0.119183 0.220558 0.299761 0.438669 -0.056849 1 0 0 0 0 0 1 820035
-0.002514 -0.000182 0.119202 0.243560 0.483330 0.456077 -0.056881 1 0 0 0 0 0 1 821051
-0.002507 -0.000194 0.119208 0.337327 0.359075 0.611220 -0.056921 1 0 0 0 0 0 1 822348
-0.002497 -0.000218 0.119221 0.321370 0.526109 0.533042 -0.056943 1 0 0 0 0 0 1 823044
-0.002493 -0.000229 0.119225 0.374658 0.396674 0.631246 -0.056975 1 0 0 0 0 0 1 824051
-0.002485 -0.000253 0.119237 0.335914 0.561597 0.531295 -0.057006 1 0 0 0 0 0 1 825052
-0.002476 -0.000283 0.119252 0.304706 0.681903 0.475010 -0.057036 1 0 0 0 0 0 1 826023
-0.002471 -0.000298 0.119257 0.355985 0.509766 0.591526 -0.057068 1 0 0 0 0 0 1 827039
-0.002464 -0.000324 0.119269 0.316845 0.651748 0.499190 -0.057100 1 0 0 0 0 0 1 828051
-0.002454 -0.000355 0.119284 0.285566 0.760466 0.445659 -0.057131 1 0 0 0 0 0 1 829052
-0.002450 -0.000370 0.119289 0.336904 0.582275 0.562900 -0.057162 1 0 0 0 0 0 1 830050
-0.002447 -0.000378 0.119291 0.370538 0.470118 0.617152 -0.057193 1 0 0 0 0 0 1 831041
-0.002441 -0.000400 0.119302 0.315818 0.663330 0.491346 -0.057225 1 0 0 0 0 0 1 832058
-0.002438 -0.000411 0.119306 0.348678 0.548216 0.571085 -0.057255 1 0 0 0 0 0 1 833025
-0.002431 -0.000434 0.119318 0.299207 0.721302 0.465144 -0.057287 1 0 0 0 0 0 1 834055
-0.002427 -0.000446 0.119322 0.335482 0.594172 0.552749 -0.057318 1 0 0 0 0 0 1 835049
-0.002420 -0.000470 0.119334 0.287770 0.761203 0.449713 -0.057349 1 0 0 0 0 0 1 836021
-0.002416 -0.000482 0.119338 0.325003 0.630939 0.538243 -0.057381 1 0 0 0 0 0 1 837052
-0.002409 -0.000506 0.119350 0.277749 0.796569 0.435631 -0.057412 1 0 0 0 0 0 1 838052
-0.002406 -0.000518 0.119354 0.315255 0.665469 0.524189 -0.057443 1 0 0 0 0 0 1 839051
-0.002404 -0.000524 0.119355 0.341122 0.578800 0.567372 -0.057475 1 0 0 0 0 0 1 840051
-0.002403 -0.000527 0.119356 0.355176 0.533556 0.583755 -0.057506 1 0 0 0 0 0 1 841051
-0.002397 -0.000547 0.119366 0.289436 0.762973 0.444080 -0.057537 1 0 0 0 0 0 1 842044
-0.002394 -0.000556 0.119370 0.316802 0.665648 0.518432 -0.057568 1 0 0 0 0 0 1 843049
-0.002392 -0.000561 0.119371 0.337408 0.596066 0.556585 -0.057600 1 0 0 0 0 0 1 844053
-0.002386 -0.000582 0.119382 0.275632 0.811651 0.425656 -0.057631 1 0 0 0 0 0 1 845052
-0.002383 -0.000592 0.119386 0.305148 0.707091 0.503017 -0.057661 1 0 0 0 0 0 1 846021
-0.002382 -0.000597 0.119387 0.326877 0.633921 0.542214 -0.057693 1 0 0 0 0 0 1 847051
-0.002381 -0.000600 0.119388 0.338805 0.595451 0.557203 -0.057725 1 0 0 0 0 0 1 848048
-0.002381 -0.000601 0.119388 0.345055 0.576187 0.562705 -0.057756 1 0 0 0 0 0 1 849052
-0.002375 -0.000620 0.119398 0.275136 0.819138 0.419376 -0.057787 1 0 0 0 0 0 1 850050
-0.002372 -0.000629 0.119402 0.300461 0.728326 0.492197 -0.057818 1 0 0 0 0 0 1 851048
-0.002371 -0.000634 0.119403 0.320033 0.662023 0.529799 -0.057849 1 0 0 0 0 0 1 852043
-0.002365 -0.000654 0.119414 0.257614 0.879617 0.398876 -0.057881 1 0 0 0 0 0 1 853049
-0.002362 -0.000665 0.119418 0.286899 0.775825 0.476025 -0.057912 1 0 0 0 0 0 1 854049
-0.002360 -0.000670 0.119419 0.308496 0.703031 0.515106 -0.057943 1 0 0 0 0 0 1 855049
-0.002359 -0.000672 0.119420 0.320343 0.664792 0.530050 -0.057975 1 0 0 0 0 0 1 856051
-0.002354 -0.000692 0.119430 0.253250 0.898438 0.390293 -0.058006 1 0 0 0 0 0 1 857051
-0.002351 -0.000701 0.119434 0.280103 0.802718 0.464137 -0.058037 1 0 0 0 0 0 1 858050
-0.002349 -0.000706 0.119435 0.300447 0.733995 0.502070 -0.058068 1 0 0 0 0 0 1 859048
-0.002348 -0.000709 0.119436 0.311671 0.697783 0.516588 -0.058100 1 0 0 0 0 0 1 860050
-0.002343 -0.000728 0.119446 0.244167 0.932625 0.376800 -0.058131 1 0 0 0 0 0 1 861052
-0.002340 -0.000738 0.119450 0.270882 0.837383 0.450522 -0.058162 1 0 0 0 0 0 1 862044
-0.002338 -0.000742 0.119451 0.291156 0.768878 0.488377 -0.058192 1 0 0 0 0 0 1 863020
-0.002332 -0.000763 0.119462 0.228898 0.985923 0.357867 -0.058224 1 0 0 0 0 0 1 864046
-0.002329 -0.000773 0.119466 0.258422 0.881518 0.434817 -0.058258 1 0 0 0 0 0 1 865117
-0.002328 -0.000778 0.119467 0.280109 0.808433 0.473791 -0.058289 1 0 0 0 0 0 1 866101
-0.002322 -0.000799 0.119478 0.218534 1.023344 0.343762 -0.058320 1 0 0 0 0 0 1 867116
-0.002318 -0.000809 0.119482 0.248408 0.917732 0.420740 -0.058351 1 0 0 0 0 0 1 868100
-0.002317 -0.000815 0.119483 0.270292 0.844075 0.459729 -0.058383 1 0 0 0 0 0 1 869117
-0.002316 -0.000817 0.119483 0.282271 0.805432 0.474603 -0.058414 1 0 0 0 0 0 1 870099
-0.002316 -0.000818 0.119484 0.288542 0.786154 0.480040 -0.058445 1 0 0 0 0 0 1 871116
-0.002315 -0.000819 0.119484 0.291814 0.776766 0.482140 -0.058480 1 0 0 0 0 0 1 872229
-0.002310 -0.000838 0.119494 0.219974 1.025635 0.338177 -0.058506 1 0 0 0 0 0 1 873049
-0.002307 -0.000847 0.119498 0.244597 0.937080 0.410090 -0.058537 1 0 0 0 0 0 1 874034
-0.002306 -0.000851 0.119499 0.263811 0.871950 0.447297 -0.058568 1 0 0 0 0 0 1 875043
-0.002305 -0.000854 0.119499 0.274433 0.837592 0.461555 -0.058599 1 0 0 0 0 0 1 876033
-0.002305 -0.000855 0.119500 0.280003 0.820490 0.466781 -0.058631 1 0 0 0 0 0 1 877049
-0.002305 -0.000855 0.119500 0.282904 0.812116 0.468760 -0.058662 1 0 0 0 0 0 1 878034
-0.002304 -0.000856 0.119500 0.284449 0.808164 0.469613 -0.058693 1 0 0 0 0 0 1 879043
-0.002304 -0.000856 0.119500 0.285313 0.806406 0.470073 -0.058724 1 0 0 0 0 0 1 880035
-0.002304 -0.000856 0.119500 0.285807 0.805736 0.470387 -0.058756 1 0 0 0 0 0 1 881043
-0.002304 -0.000856 0.119500 0.286149 0.805608 0.470666 -0.058787 1 0 0 0 0 0 1 882033
-0.002304 -0.000856 0.119500 0.286378 0.805776 0.470931 -0.058819 1 0 0 0 0 0 1 883058
-0.002304 -0.000856 0.119500 0.286583 0.806054 0.471186 -0.058850 1 0 0 0 0 0 1 884047
-0.002304 -0.000856 0.119500 0.286767 0.806432 0.471441 -0.058881 1 0 0 0 0 0 1 885064
-0.002304 -0.000856 0.119500 0.286928 0.806808 0.471683 -0.058911 1 0 0 0 0 0 1 886030
-0.002304 -0.000856 0.119500 0.287076 0.807234 0.471932 -0.058943 1 0 0 0 0 0 1 887051
-0.002304 -0.000856 0.119500 0.287225 0.807637 0.472179 -0.058974 1 0 0 0 0 0 1 888018
-0.002304 -0.000856 0.119500 0.287392 0.808068 0.472428 -0.059005 1 0 0 0 0 0 1 889035
-0.002299 -0.000874 0.119510 0.213906 1.062243 0.327940 -0.059037 1 0 0 0 0 0 1 890043
-0.002296 -0.000883 0.119514 0.237752 0.976170 0.399512 -0.059068 1 0 0 0 0 0 1 891042
-0.002295 -0.000888 0.119515 0.256556 0.912310 0.436599 -0.059100 1 0 0 0 0 0 1 892053
-0.002294 -0.000890 0.119515 0.266964 0.878585 0.450810 -0.059131 1 0 0 0 0 0 1 893054
-0.002294 -0.000891 0.119515 0.272430 0.861793 0.456018 -0.059162 1 0 0 0 0 0 1 894048
-0.002294 -0.000892 0.119515 0.275288 0.853608 0.457976 -0.059193 1 0 0 0 0 0 1 895049
-0.002294 -0.000892 0.119515 0.276795 0.849741 0.458828 -0.059225 1 0 0 0 0 0 1 896050
-0.002294 -0.000892 0.119515 0.277631 0.848047 0.459269 -0.059256 1 0 0 0 0 0 1 897051
-0.002294 -0.000892 0.119515 0.278132 0.847410 0.459585 -0.059287 1 0 0 0 0 0 1 898048
-0.002294 -0.000892 0.119515 0.278456 0.847320 0.459859 -0.059318 1 0 0 0 0 0 1 899049
-0.002294 -0.000892 0.119515 0.278689 0.847498 0.460105 -0.059350 1 0 0 0 0 0 1 900058
-0.002294 -0.000892 0.119515 0.278871 0.847798 0.460346 -0.059380 1 0 0 0 0 0 1 901024
-0.002294 -0.000892 0.119515 0.279051 0.848202 0.460596 -0.059412 1 0 0 0 0 0 1 902054
-0.002294 -0.000892 0.119515 0.279197 0.848611 0.460843 -0.059443 1 0 0 0 0 0 1 903048
-0.002294 -0.000892 0.119515 0.279351 0.849033 0.461080 -0.059475 1 0 0 0 0 0 1 904048
-0.002294 -0.000892 0.119515 0.279498 0.849478 0.461322 -0.059506 1 0 0 0 0 0 1 905049
-0.002294 -0.000892 0.119515 0.279660 0.849909 0.461564 -0.059537 1 0 0 0 0 0 1 906048
-0.002294 -0.000892 0.119515 0.279788 0.850348 0.461806 -0.059568 1 0 0 0 0 0 1 907048
-0.002294 -0.000892 0.119515 0.279953 0.850799 0.462049 -0.059600 1 0 0 0 0 0 1 908049
-0.002294 -0.000892 0.119515 0.280089 0.851248 0.462297 -0.059631 1 0 0 0 0 0 1 909048
-0.002294 -0.000892 0.119515 0.280239 0.851683 0.462527 -0.059662 1 0 0 0 0 0 1 910048
-0.002294 -0.000892 0.119515 0.280382 0.852140 0.462782 -0.059693 1 0 0 0 0 0 1 911050
-0.002294 -0.000892 0.119515 0.280540 0.852584 0.463018 -0.059725 1 0 0 0 0 0 1 912048
-0.002294 -0.000892 0.119515 0.280689 0.853030 0.463260 -0.059756 1 0 0 0 0 0 1 913049
-0.002294 -0.000892 0.119515 0.280824 0.853479 0.463509 -0.059787 1 0 0 0 0 0 1 914049
-0.002294 -0.000892 0.119515 0.280966 0.853913 0.463725 -0.059817 1 0 0 0 0 0 1 915019
-0.002294 -0.000892 0.119515 0.281116 0.854372 0.463992 -0.059850 1 0 0 0 0 0 1 916048
-0.002294 -0.000892 0.119515 0.281270 0.854803 0.464223 -0.059880 1 0 0 0 0 0 1 917020
-0.002294 -0.000892 0.119515 0.281402 0.855254 0.464470 -0.059912 1 0 0 0 0 0 1 918046
-0.002294 -0.000892 0.119515 0.281567 0.855706 0.464713 -0.059943 1 0 0 0 0 0 1 919048
-0.002294 -0.000892 0.119515 0.281704 0.856155 0.464962 -0.059975 1 0 0 0 0 0 1 920047
-0.002294 -0.000892 0.119515 0.281854 0.856591 0.465192 -0.060006 1 0 0 0 0 0 1 921049
-0.002294 -0.000892 0.119515 0.281997 0.857047 0.465446 -0.060037 1 0 0 0 0 0 1 922049
-0.002294 -0.000892 0.119515 0.282155 0.857491 0.465683 -0.060068 1 0 0 0 0 0 1 923048
-0.002294 -0.000892 0.119515 0.282294 0.857924 0.465916 -0.060099 1 0 0 0 0 0 1 924038
-0.002294 -0.000892 0.119515 0.282437 0.858384 0.466172 -0.060131 1 0 0 0 0 0 1 925047
-0.002294 -0.000892 0.119515 0.282592 0.858840 0.466403 -0.060162 1 0 0 0 0 0 1 926046
-0.002294 -0.000892 0.119515 0.282731 0.859279 0.466657 -0.060193 1 0 0 0 0 0 1 927046
-0.002294 -0.000892 0.119515 0.282881 0.859713 0.466887 -0.060225 1 0 0 0 0 0 1 928047
-0.002294 -0.000892 0.119515 0.283024 0.860170 0.467142 -0.060256 1 0 0 0 0 0 1 929048
-0.002294 -0.000892 0.119515 0.283182 0.860613 0.467379 -0.060287 1 0 0 0 0 0 1 930046
-0.002294 -0.000892 0.119515 0.283319 0.861063 0.467627 -0.060318 1 0 0 0 0 0 1 931047
-0.002294 -0.000892 0.119515 0.283468 0.861497 0.467857 -0.060350 1 0 0 0 0 0 1 932047
-0.002294 -0.000892 0.119515 0.283624 0.861951 0.468105 -0.060381 1 0 0 0 0 0 1 933048
-0.002294 -0.000892 0.119515 0.283759 0.862400 0.468353 -0.060412 1 0 0 0 0 0 1 934046
-0.002294 -0.000892 0.119515 0.283909 0.862835 0.468583 -0.060443 1 0 0 0 0 0 1 935047
-0.002294 -0.000892 0.119515 0.284051 0.863289 0.468836 -0.060474 1 0 0 0 0 0 1 936042
-0.002294 -0.000892 0.119515 0.284205 0.863742 0.469065 -0.060505 1 0 0 0 0 0 1 937033
-0.002294 -0.000892 0.119515 0.284345 0.864183 0.469320 -0.060537 1 0 0 0 0 0 1 938040
-0.002294 -0.000892 0.119515 0.284493 0.864614 0.469549 -0.060568 1 0 0 0 0 0 1 939032
-0.002294 -0.000892 0.119515 0.284636 0.865069 0.469803 -0.060599 1 0 0 0 0 0 1 940031
-0.002294 -0.000892 0.119515 0.284796 0.865518 0.470042 -0.060631 1 0 0 0 0 0 1 941041
-0.002294 -0.000892 0.119515 0.284935 0.865951 0.470275 -0.060662 1 0 0 0 0 0 1 942031
-0.002294 -0.000892 0.119515 0.285078 0.866411 0.470531 -0.060693 1 0 0 0 0 0 1 943040
-0.002294 -0.000892 0.119515 0.285237 0.866856 0.470769 -0.060724 1 0 0 0 0 0 1 944040
-0.002294 -0.000892 0.119515 0.285372 0.867301 0.471015 -0.060755 1 0 0 0 0 0 1 945032
-0.002294 -0.000892 0.119515 0.285522 0.867739 0.471247 -0.060787 1 0 0 0 0 0 1 946040
-0.002294 -0.000892 0.119515 0.285664 0.868192 0.471499 -0.060818 1 0 0 0 0 0 1 947031
-0.002294 -0.000892 0.119515 0.285821 0.868633 0.471734 -0.060849 1 0 0 0 0 0 1 948024
-0.002294 -0.000892 0.119515 0.285958 0.869106 0.471982 -0.060881 1 0 0 0 0 0 1 949051
-0.002294 -0.000892 0.119515 0.286108 0.869522 0.472213 -0.060912 1 0 0 0 0 0 1 950033
-0.002294 -0.000892 0.119515 0.286250 0.869975 0.472467 -0.060943 1 0 0 0 0 0 1 951028
-0.002294 -0.000892 0.119515 0.286412 0.870429 0.472710 -0.060975 1 0 0 0 0 0 1 952050
-0.002294 -0.000892 0.119515 0.286550 0.870861 0.472941 -0.061005 1 0 0 0 0 0 1 953037
-0.002294 -0.000892 0.119515 0.286693 0.871318 0.473196 -0.061037 1 0 0 0 0 0 1 954038
-0.002294 -0.000892 0.119515 0.286852 0.871766 0.473435 -0.061068 1 0 0 0 0 0 1 955047
-0.002294 -0.000892 0.119515 0.286979 0.872202 0.473674 -0.061099 1 0 0 0 0 0 1 956037
-0.002294 -0.000892 0.119515 0.287149 0.872670 0.473926 -0.061132 1 0 0 0 0 0 1 957076
-0.002294 -0.000892 0.119515 0.287283 0.873112 0.474171 -0.061162 1 0 0 0 0 0 1 958059
-0.002294 -0.000892 0.119515 0.287441 0.873555 0.474407 -0.061194 1 0 0 0 0 0 1 959057
-0.002294 -0.000892 0.119515 0.287583 0.874004 0.474637 -0.061224 1 0 0 0 0 0 1 960037
-0.002294 -0.000892 0.119515 0.287716 0.874443 0.474890 -0.061256 1 0 0 0 0 0 1 961058
-0.002294 -0.000892 0.119515 0.287868 0.874895 0.475139 -0.061287 1 0 0 0 0 0 1 962055
-0.002294 -0.000892 0.119515 0.288019 0.875331 0.475369 -0.061319 1 0 0 0 0 0 1 963056
-0.002294 -0.000892 0.119515 0.288172 0.875775 0.475612 -0.061349 1 0 0 0 0 0 1 964036
-0.002294 -0.000892 0.119515 0.288310 0.876231 0.475865 -0.061381 1 0 0 0 0 0 1 965051
-0.002294 -0.000892 0.119515 0.288469 0.876679 0.476103 -0.061412 1 0 0 0 0 0 1 966059
-0.002294 -0.000892 0.119515 0.288597 0.877119 0.476345 -0.061444 1 0 0 0 0 0 1 967059
-0.002294 -0.000892 0.119515 0.288761 0.877570 0.476587 -0.061475 1 0 0 0 0 0 1 968060
-0.002294 -0.000892 0.119515 0.288898 0.878017 0.476835 -0.061506 1 0 0 0 0 0 1 969055
-0.002294 -0.000892 0.119515 0.289047 0.878453 0.477065 -0.061537 1 0 0 0 0 0 1 970056
-0.002294 -0.000892 0.119515 0.289188 0.878901 0.477315 -0.061568 1 0 0 0 0 0 1 971038
-0.002294 -0.000892 0.119515 0.289342 0.879357 0.477545 -0.061599 1 0 0 0 0 0 1 972037
-0.002294 -0.000892 0.119515 0.289497 0.879802 0.477798 -0.061631 1 0 0 0 0 0 1 973058
-0.002294 -0.000892 0.119515 0.289624 0.880241 0.478040 -0.061662 1 0 0 0 0 0 1 974057
-0.002294 -0.000892 0.119515 0.289788 0.880690 0.478282 -0.061694 1 0 0 0 0 0 1 975054
-0.002294 -0.000892 0.119515 0.289925 0.881140 0.478530 -0.061725 1 0 0 0 0 0 1 976054
-0.002294 -0.000892 0.119515 0.290083 0.881586 0.478768 -0.061756 1 0 0 0 0 0 1 977059
-0.002294 -0.000892 0.119515 0.290211 0.882026 0.479010 -0.061787 1 0 0 0 0 0 1 978059
-0.002294 -0.000892 0.119515 0.290376 0.882476 0.479252 -0.061819 1 0 0 0 0 0 1 979056
-0.002294 -0.000892 0.119515 0.290512 0.882925 0.479500 -0.061850 1 0 0 0 0 0 1 980055
-0.002294 -0.000892 0.119515 0.290662 0.883361 0.479731 -0.061881 1 0 0 0 0 0 1 981059
-0.002294 -0.000892 0.119515 0.290805 0.883817 0.479985 -0.061912 1 0 0 0 0 0 1 982059
-0.002294 -0.000892 0.119515 0.290957 0.884264 0.480210 -0.061943 1 0 0 0 0 0 1 983037
-0.002294 -0.000892 0.119515 0.291111 0.884708 0.480462 -0.061975 1 0 0 0 0 0 1 984055
-0.002294 -0.000892 0.119515 0.291238 0.885148 0.480704 -0.062006 1 0 0 0 0 0 1 985056
-0.002294 -0.000892 0.119515 0.291403 0.885598 0.480947 -0.062037 1 0 0 0 0 0 1 986055
-0.002294 -0.000892 0.119515 0.291540 0.886047 0.481195 -0.062068 1 0 0 0 0 0 1 987054
-0.002294 -0.000892 0.119515 0.291689 0.886483 0.481425 -0.062100 1 0 0 0 0 0 1 988055
-0.002294 -0.000892 0.119515 0.291833 0.886940 0.481680 -0.062131 1 0 0 0 0 0 1 989057
-0.002294 -0.000892 0.119515 0.291990 0.887380 0.481915 -0.062162 1 0 0 0 0 0 1 990047
-0.002294 -0.000892 0.119515 0.292139 0.887829 0.482159 -0.062194 1 0 0 0 0 0 1 991056
-0.002294 -0.000892 0.119515 0.292275 0.888278 0.482408 -0.062225 1 0 0 0 0 0 1 992056
-0.002294 -0.000892 0.119515 0.292424 0.888714 0.482638 -0.062256 1 0 0 0 0 0 1 993058
-0.002294 -0.000892 0.119515 0.292567 0.889169 0.482891 -0.062287 1 0 0 0 0 0 1 994054
-0.002294 -0.000892 0.119515 0.292722 0.889625 0.483122 -0.062319 1 0 0 0 0 0 1 995055
-0.002294 -0.000892 0.119515 0.292850 0.890047 0.483364 -0.062349 1 0 0 0 0 0 1 996037
-0.002294 -0.000892 0.119515 0.293018 0.890506 0.483612 -0.062381 1 0 0 0 0 0 1 997056
-0.002294 -0.000892 0.119515 0.293155 0.890956 0.483861 -0.062412 1 0 0 0 0 0 1 998058
-0.002294 -0.000892 0.119515 0.293301 0.891381 0.484086 -0.062443 1 0 0 0 0 0 1 999036
-0.002294 -0.000892 0.119515 0.293447 0.891846 0.484345 -0.062475 1 0 0 0 0 0 2 55
-0.002294 -0.000892 0.119515 0.293577 0.892204 0.484535 -0.062500 1 0 0 0 0 0 2 1055
-0.002294 -0.000892 0.119515 0.293571 0.892195 0.484527 -0.062500 1 0 0 0 0 0 2 2055
-0.002294 -0.000892 0.119515 0.293566 0.892205 0.484540 -0.062500 1 0 0 0 0 0 2 3044
-0.002294 -0.000892 0.119515 0.293577 0.892204 0.484535 -0.062500 1 0 0 0 0 0 2 4054
-0.002294 -0.000892 0.119515 0.293567 0.892207 0.484541 -0.062500 1 0 0 0 0 0 2 5098
-0.002294 -0.000892 0.119515 0.293566 0.892207 0.484522 -0.062500 1 0 0 0 0 0 2 6111
-0.002294 -0.000892 0.119515 0.293565 0.892207 0.484539 -0.062500 1 0 0 0 0 0 2 7095
-0.002294 -0.000892 0.119515 0.293577 0.892205 0.484535 -0.062500 1 0 0 0 0 0 2 8106
-0.002294 -0.000892 0.119515 0.293566 0.892207 0.484541 -0.062500 1 0 0 0 0 0 2 9114
-0.002294 -0.000892 0.119515 0.293569 0.892196 0.484528 -0.062500 1 0 0 0 0 0 2 10096
-0.002294 -0.000892 0.119515 0.293565 0.892206 0.484540 -0.062500 1 0 0 0 0 0 2 11097
-0.002294 -0.000892 0.119515 0.293577 0.892204 0.484535 -0.062500 1 0 0 0 0 0 2 12112
-0.002294 -0.000892 0.119515 0.293571 0.892195 0.484528 -0.062500 1 0 0 0 0 0 2 13096
-0.002294 -0.000892 0.119515 0.293566 0.892206 0.484540 -0.062500 1 0 0 0 0 0 2 14111
-0.002294 -0.000892 0.119515 0.293577 0.892204 0.484535 -0.062500 1 0 0 0 0 0 2 15094
-0.002294 -0.000892 0.119515 0.293567 0.892207 0.484541 -0.062500 1 0 0 0 0 0 2 16112
-0.002294 -0.000892 0.119515 0.293566 0.892207 0.484522 -0.062500 1 0 0 0 0 0 2 17040
-0.002294 -0.000892 0.119515 0.293565 0.892207 0.484539 -0.062500 1 0 0 0 0 0 2 18038
-0.002294 -0.000892 0.119515 0.293577 0.892205 0.484535 -0.062500 1 0 0 0 0 0 2 19029
-0.002294 -0.000892 0.119515 0.293558 0.892198 0.484534 -0.062500 1 0 0 0 0 0 2 20039
-0.002294 -0.000892 0.119515 0.293576 0.892203 0.484534 -0.062500 1 0 0 0 0 0 2 21030
-0.002294 -0.000892 0.119515 0.293578 0.892204 0.484534 -0.062500 1 0 0 0 0 0 2 22037
-0.002294 -0.000892 0.119515 0.293567 0.892207 0.484541 -0.062500 1 0 0 0 0 0 2 23029
-0.002294 -0.000892 0.119515 0.293570 0.892196 0.484528 -0.062500 1 0 0 0 0 0 2 24053
-0.002294 -0.000892 0.119515 0.293566 0.892206 0.484540 -0.062500 1 0 0 0 0 0 2 25048
-0.002294 -0.000892 0.119515 0.293577 0.892204 0.484535 -0.062500 1 0 0 0 0 0 2 26036
-0.002294 -0.000892 0.119515 0.293567 0.892207 0.484541 -0.062500 1 0 0 0 0 0 2 27048
-0.002294 -0.000892 0.119515 0.293566 0.892207 0.484522 -0.062500 1 0 0 0 0 0 2 28035
-0.002294 -0.000892 0.119515 0.293565 0.892207 0.484539 -0.062500 1 0 0 0 0 0 2 29031
-0.002294 -0.000892 0.119515 0.293577 0.892205 0.484535 -0.062500 1 0 0 0 0 0 2 30029
-0.002294 -0.000892 0.119515 0.293571 0.892196 0.484527 -0.062500 1 0 0 0 0 0 2 31038
-0.002294 -0.000892 0.119515 0.293566 0.892206 0.484540 -0.062500 1 0 0 0 0 0 2 32028
-0.002294 -0.000892 0.119515 0.293577 0.892204 0.484535 -0.062500 1 0 0 0 0 0 2 33040
-0.002294 -0.000892 0.119515 0.293567 0.892207 0.484541 -0.062500 1 0 0 0 0 0 2 34033
-0.002294 -0.000892 0.119515 0.293570 0.892196 0.484528 -0.062500 1 0 0 0 0 0 2 35034
-0.002294 -0.000892 0.119515 0.293566 0.892206 0.484540 -0.062500 1 0 0 0 0 0 2 36032
-0.002294 -0.000892 0.119515 0.293577 0.892204 0.484535 -0.062500 1 0 0 0 0 0 2 37036
-0.002294 -0.000892 0.119515 0.293567 0.892207 0.484541 -0.062500 1 0 0 0 0 0 2 38032
-0.002294 -0.000892 0.119515 0.293566 0.892208 0.484522 -0.062500 1 0 0 0 0 0 2 39033
-0.002294 -0.000892 0.119515 0.293565 0.892208 0.484539 -0.062500 1 0 0 0 0 0 2 40032
-0.002294 -0.000892 0.119515 0.293569 0.892196 0.484528 -0.062500 1 0 0 0 0 0 2 41037
-0.002294 -0.000892 0.119515 0.293565 0.892206 0.484540 -0.062500 1 0 0 0 0 0 2 42038
-0.002294 -0.000892 0.119515 0.293577 0.892204 0.484535 -0.062500 1 0 0 0 0 0 2 43035
-0.002294 -0.000892 0.119515 0.293579 0.892204 0.484535 -0.062500 1 0 0 0 0 0 2 44033
-0.002294 -0.000892 0.119515 0.293559 0.892198 0.484534 -0.062500 1 0 0 0 0 0 2 45035
-0.002294 -0.000892 0.119515 0.293576 0.892203 0.484534 -0.062500 1 0 0 0 0 0 2 46032
-0.002294 -0.000892 0.119515 0.293566 0.892207 0.484541 -0.062500 1 0 0 0 0 0 2 47033
-0.002294 -0.000892 0.119515 0.293569 0.892195 0.484528 -0.062500 1 0 0 0 0 0 2 48031
-0.002294 -0.000892 0.119515 0.293565 0.892205 0.484540 -0.062500 1 0 0 0 0 0 2 49034
-0.002294 -0.000892 0.119515 0.293574 0.892216 0.484528 -0.062500 1 0 0 0 0 0 2 50032
-0.002294 -0.000892 0.119515 0.293566 0.892208 0.484540 -0.062500 1 0 0 0 0 0 2 51033
-0.002294 -0.000892 0.119515 0.293569 0.892196 0.484528 -0.062500 1 0 0 0 0 0 2 52031
-0.002294 -0.000892 0.119515 0.293578 0.892203 0.484533 -0.062500 1 0 0 0 0 0 2 53034
-0.002294 -0.000892 0.119515 0.293567 0.892207 0.484541 -0.062500 1 0 0 0 0 0 2 54031
-0.002294 -0.000892 0.119515 0.293569 0.892196 0.484528 -0.062500 1 0 0 0 0 0 2 55032
-0.002294 -0.000892 0.119515 0.293565 0.892206 0.484540 -0.062500 1 0 0 0 0 0 2 56015
-0.002294 -0.000892 0.119515 0.293577 0.892204 0.484535 -0.062500 1 0 0 0 0 0 2 57035
-0.002294 -0.000892 0.119515 0.293567 0.892207 0.484541 -0.062500 1 0 0 0 0 0 2 58034
-0.002294 -0.000892 0.119515 0.293569 0.892196 0.484528 -0.062500 1 0 0 0 0 0 2 59015
-0.002294 -0.000892 0.119515 0.293565 0.892206 0.484540 -0.062500 1 0 0 0 0 0 2 60032
-0.002294 -0.000892 0.119515 0.293574 0.892216 0.484529 -0.062500 1 0 0 0 0 0 2 61032
-0.002294 -0.000892 0.119515 0.293578 0.892206 0.484534 -0.062500 1 0 0 0 0 0 2 62031
-0.002294 -0.000892 0.119515 0.293559 0.892199 0.484534 -0.062500 1 0 0 0 0 0 2 63031
-0.002294 -0.000892 0.119515 0.293576 0.892204 0.484534 -0.062500 1 0 0 0 0 0 2 64030
-0.002294 -0.000892 0.119515 0.293566 0.892207 0.484541 -0.062500 1 0 0 0 0 0 2 65122
-0.002294 -0.000892 0.119515 0.293569 0.892196 0.484528 -0.062500 1 0 0 0 0 0 2 66116
-0.002294 -0.000892 0.119515 0.293565 0.892206 0.484540 -0.062500 1 0 0 0 0 0 2 67118
-0.002294 -0.000892 0.119515 0.293577 0.892204 0.484535 -0.062500 1 0 0 0 0 0 2 68116
-0.002294 -0.000892 0.119515 0.293567 0.892207 0.484541 -0.062500 1 0 0 0 0 0 2 69121
-0.002294 -0.000892 0.119515 0.293569 0.892196 0.484528 -0.062500 1 0 0 0 0 0 2 70087
-0.002294 -0.000892 0.119515 0.293565 0.892206 0.484540 -0.062500 1 0 0 0 0 0 2 71111
-0.002294 -0.000892 0.119515 0.293574 0.892216 0.484529 -0.062500 1 0 0 0 0 0 2 72084
-0.002294 -0.000892 0.119515 0.293570 0.892197 0.484527 -0.062500 1 0 0 0 0 0 2 73120
-0.002294 -0.000892 0.119515 0.293566 0.892206 0.484540 -0.062500 1 0 0 0 0 0 2 74110
-0.002294 -0.000892 0.119515 0.293577 0.892204 0.484535 -0.062500 1 0 0 0 0 0 2 75087
-0.002294 -0.000892 0.119515 0.293567 0.892207 0.484541 -0.062500 1 0 0 0 0 0 2 76085
-0.002294 -0.000892 0.119515 0.293569 0.892196 0.484528 -0.062500 1 0 0 0 0 0 2 77088
-0.002294 -0.000892 0.119515 0.293566 0.892206 0.484540 -0.062500 1 0 0 0 0 0 2 78105
-0.002294 -0.000892 0.119515 0.293577 0.892204 0.484535 -0.062500 1 0 0 0 0 0 2 79114
-0.002294 -0.000892 0.119515 0.293558 0.892198 0.484534 -0.062500 1 0 0 0 0 0 2 80108
-0.002294 -0.000892 0.119515 0.293576 0.892203 0.484534 -0.062500 1 0 0 0 0 0 2 81096
-0.002294 -0.000892 0.119515 0.293579 0.892204 0.484534 -0.062500 1 0 0 0 0 0 2 82109
-0.002294 -0.000892 0.119515 0.293567 0.892207 0.484541 -0.062500 1 0 0 0 0 0 2 83093
-0.002294 -0.000892 0.119515 0.293574 0.892216 0.484529 -0.062500 1 0 0 0 0 0 2 84093
-0.002294 -0.000892 0.119515 0.293558 0.892200 0.484533 -0.062500 1 0 0 0 0 0 2 85109
-0.002294 -0.000892 0.119515 0.293576 0.892204 0.484534 -0.062500 1 0 0 0 0 0 2 86093
-0.002294 -0.000892 0.119515 0.293558 0.892198 0.484534 -0.062500 1 0 0 0 0 0 2 87110
-0.002294 -0.000892 0.119515 0.293576 0.892203 0.484534 -0.062500 1 0 0 0 0 0 2 88092
-0.002294 -0.000892 0.119515 0.293566 0.892207 0.484541 -0.062500 1 0 0 0 0 0 2 89052
-0.002294 -0.000892 0.119515 0.293577 0.892204 0.484535 -0.062500 1 0 0 0 0 0 2 90026
-0.002294 -0.000892 0.119515 0.293571 0.892195 0.484527 -0.062500 1 0 0 0 0 0 2 91027
-0.002294 -0.000892 0.119515 0.293566 0.892206 0.484540 -0.062500 1 0 0 0 0 0 2 92036
-0.002294 -0.000892 0.119515 0.293578 0.892204 0.484535 -0.062500 1 0 0 0 0 0 2 93026
-0.002294 -0.000892 0.119515 0.293567 0.892207 0.484541 -0.062500 1 0 0 0 0 0 2 94035
-0.002294 -0.000892 0.119515 0.293566 0.892207 0.484522 -0.062500 1 0 0 0 0 0 2 95036
-0.002294 -0.000892 0.119515 0.293565 0.892207 0.484539 -0.062500 1 0 0 0 0 0 2 96026
-0.002294 -0.000892 0.119515 0.293577 0.892205 0.484535 -0.062500 1 0 0 0 0 0 2 97036
-0.002294 -0.000892 0.119515 0.293558 0.892198 0.484534 -0.062500 1 0 0 0 0 0 2 98038
-0.002294 -0.000892 0.119515 0.293576 0.892203 0.484534 -0.062500 1 0 0 0 0 0 2 99018
-0.002294 -0.000892 0.119515 0.293566 0.892207 0.484541 -0.062500 1 0 0 0 0 0 2 100035
-0.002294 -0.000892 0.119515 0.293569 0.892196 0.484528 -0.062500 1 0 0 0 0 0 2 101063
-0.002294 -0.000892 0.119515 0.293565 0.892206 0.484540 -0.062500 1 0 0 0 0 0 2 102046
-0.002294 -0.000892 0.119515 0.293577 0.892204 0.484535 -0.062500 1 0 0 0 0 0 2 103043
-0.002294 -0.000892 0.119515 0.293579 0.892204 0.484535 -0.062500 1 0 0 0 0 0 2 104036
-0.002294 -0.000892 0.119515 0.293567 0.892207 0.484541 -0.062500 1 0 0 0 0 0 2 105026
-0.002294 -0.000892 0.119515 0.293566 0.892207 0.484522 -0.062500 1 0 0 0 0 0 2 106043
-0.002294 -0.000892 0.119515 0.293565 0.892207 0.484539 -0.062500 1 0 0 0 0 0 2 107036
-0.002294 -0.000892 0.119515 0.293577 0.892205 0.484535 -0.062500 1 0 0 0 0 0 2 108047
-0.002294 -0.000892 0.119515 0.293558 0.892199 0.484534 -0.062500 1 0 0 0 0 0 2 109045
-0.002294 -0.000892 0.119515 0.293576 0.892204 0.484534 -0.062500 1 0 0 0 0 0 2 110043
-0.002294 -0.000892 0.119515 0.293566 0.892207 0.484541 -0.062500 1 0 0 0 0 0 2 111030
-0.002294 -0.000892 0.119515 0.293569 0.892196 0.484528 -0.062500 1 0 0 0 0 0 2 112040
-0.002294 -0.000892 0.119515 0.293578 0.892203 0.484534 -0.062500 1 0 0 0 0 0 2 113042
-0.002294 -0.000892 0.119515 0.293567 0.892207 0.484541 -0.062500 1 0 0 0 0 0 2 114013
-0.002294 -0.000892 0.119515 0.293569 0.892195 0.484528 -0.062500 1 0 0 0 0 0 2 115042
-0.002294 -0.000892 0.119515 0.293566 0.892205 0.484540 -0.062500 1 0 0 0 0 0 2 116043
-0.002294 -0.000892 0.119515 0.293574 0.892216 0.484528 -0.062500 1 0 0 0 0 0 2 117047
-0.002294 -0.000892 0.119515 0.293566 0.892208 0.484540 -0.062500 1 0 0 0 0 0 2 118048
-0.002294 -0.000892 0.119515 0.293569 0.892196 0.484528 -0.062500 1 0 0 0 0 0 2 119040
-0.002294 -0.000892 0.119515 0.293565 0.892206 0.484540 -0.062500 1 0 0 0 0 0 2 120040
-0.002294 -0.000892 0.119515 0.293577 0.892204 0.484535 -0.062500 1 0 0 0 0 0 2 121043
-0.002294 -0.000892 0.119515 0.293579 0.892204 0.484534 -0.062500 1 0 0 0 0 0 2 122042
-0.002294 -0.000892 0.119515 0.293567 0.892207 0.484541 -0.062500 1 0 0 0 0 0 2 123040
-0.002294 -0.000892 0.119515 0.293570 0.892196 0.484528 -0.062500 1 0 0 0 0 0 2 124041
-0.002294 -0.000892 0.119515 0.293566 0.892206 0.484540 -0.062500 1 0 0 0 0 0 2 125042
-0.002294 -0.000892 0.119515 0.293569 0.892195 0.484528 -0.062500 1 0 0 0 0 0 2 126041
-0.002294 -0.000892 0.119515 0.293566 0.892205 0.484540 -0.062500 1 0 0 0 0 0 2 127039
-0.002294 -0.000892 0.119515 0.293574 0.892216 0.484528 -0.062500 1 0 0 0 0 0 2 128042
-0.002294 -0.000892 0.119515 0.293566 0.892208 0.484540 -0.062500 1 0 0 0 0 0 2 129044
-0.002294 -0.000892 0.119515 0.293569 0.892196 0.484528 -0.062500 1 0 0 0 0 0 2 130041
-0.002294 -0.000892 0.119515 0.293565 0.892206 0.484540 -0.062500 1 0 0 0 0 0 2 131042
-0.002294 -0.000892 0.119515 0.293577 0.892204 0.484535 -0.062500 1 0 0 0 0 0 2 132037
-0.002294 -0.000892 0.119515 0.293570 0.892195 0.484527 -0.062500 1 0 0 0 0 0 2 133041
-0.002294 -0.000892 0.119515 0.293566 0.892206 0.484540 -0.062500 1 0 0 0 0 0 2 134042
-0.002294 -0.000892 0.119515 0.293577 0.892204 0.484535 -0.062500 1 0 0 0 0 0 2 135041
-0.002294 -0.000892 0.119515 0.293567 0.892207 0.484541 -0.062500 1 0 0 0 0 0 2 136041
-0.002294 -0.000892 0.119515 0.293569 0.892196 0.484528 -0.062500 1 0 0 0 0 0 2 137040
-0.002294 -0.000892 0.119515 0.293566 0.892206 0.484540 -0.062500 1 0 0 0 0 0 2 138041
-0.002294 -0.000892 0.119515 0.293574 0.892216 0.484528 -0.062500 1 0 0 0 0 0 2 139029
-0.002294 -0.000892 0.119515 0.293566 0.892209 0.484540 -0.062500 1 0 0 0 0 0 2 140039
-0.002294 -0.000892 0.119515 0.293569 0.892196 0.484528 -0.062500 1 0 0 0 0 0 2 141040
-0.002294 -0.000892 0.119515 0.293565 0.892206 0.484540 -0.062500 1 0 0 0 0 0 2 142039
-0.002294 -0.000892 0.119515 0.293577 0.892205 0.484535 -0.062500 1 0 0 0 0 0 2 143041
-0.002294 -0.000892 0.119515 0.293570 0.892196 0.484527 -0.062500 1 0 0 0 0 0 2 144040
-0.002294 -0.000892 0.119515 0.293566 0.892206 0.484540 -0.062500 1 0 0 0 0 0 2 145040
-0.002294 -0.000892 0.119515 0.293577 0.892204 0.484535 -0.062500 1 0 0 0 0 0 2 146038
-0.002294 -0.000892 0.119515 0.293558 0.892198 0.484534 -0.062500 1 0 0 0 0 0 2 147039
-0.002294 -0.000892 0.119515 0.293576 0.892203 0.484534 -0.062500 1 0 0 0 0 0 2 148019
-0.002294 -0.000892 0.119515 0.293566 0.892206 0.484541 -0.062500 1 0 0 0 0 0 2 149043
-0.002294 -0.000892 0.119515 0.293574 0.892216 0.484529 -0.062500 1 0 0 0 0 0 2 150012
-0.002294 -0.000892 0.119515 0.293558 0.892200 0.484533 -0.062500 1 0 0 0 0 0 2 151034
-0.002294 -0.000892 0.119515 0.293576 0.892204 0.484534 -0.062500 1 0 0 0 0 0 2 152026
-0.002294 -0.000892 0.119515 0.293578 0.892204 0.484534 -0.062500 1 0 0 0 0 0 2 153034
-0.002294 -0.000892 0.119515 0.293567 0.892207 0.484541 -0.062500 1 0 0 0 0 0 2 154025
-0.002294 -0.000892 0.119515 0.293569 0.892196 0.484528 -0.062500 1 0 0 0 0 0 2 155033
-0.002294 -0.000892 0.119515 0.293566 0.892206 0.484540 -0.062500 1 0 0 0 0 0 2 156025
-0.002294 -0.000892 0.119515 0.293577 0.892204 0.484535 -0.062500 1 0 0 0 0 0 2 157033
-0.002294 -0.000892 0.119515 0.293558 0.892198 0.484534 -0.062500 1 0 0 0 0 0 2 158024
-0.002294 -0.000892 0.119515 0.293576 0.892203 0.484534 -0.062500 1 0 0 0 0 0 2 159033
-0.002294 -0.000892 0.119515 0.293566 0.892207 0.484541 -0.062500 1 0 0 0 0 0 2 160024
-0.002294 -0.000892 0.119515 0.293566 0.892207 0.484521 -0.062500 1 0 0 0 0 0 2 161035
-0.002294 -0.000892 0.119515 0.293565 0.892207 0.484539 -0.062500 1 0 0 0 0 0 2 162034
-0.002294 -0.000892 0.119515 0.293577 0.892205 0.484535 -0.062500 1 0 0 0 0 0 2 163027
-0.002294 -0.000892 0.119515 0.293578 0.892204 0.484534 -0.062500 1 0 0 0 0 0 2 164040
-0.002294 -0.000892 0.119515 0.293559 0.892198 0.484534 -0.062500 1 0 0 0 0 0 2 165029
-0.002294 -0.000892 0.119515 0.293576 0.892203 0.484534 -0.062500 1 0 0 0 0 0 2 166029
-0.002294 -0.000892 0.119515 0.293566 0.892207 0.484541 -0.062500 1 0 0 0 0 0 2 167038
-0.002294 -0.000892 0.119515 0.293577 0.892204 0.484535 -0.062500 1 0 0 0 0 0 2 168023
-0.002294 -0.000892 0.119515 0.293558 0.892198 0.484534 -0.062500 1 0 0 0 0 0 2 169036
-0.002294 -0.000892 0.119515 0.293576 0.892203 0.484534 -0.062500 1 0 0 0 0 0 2 170201
-0.002294 -0.000892 0.119515 0.293566 0.892207 0.484541 -0.062500 1 0 0 0 0 0 2 171037
-0.002294 -0.000892 0.119515 0.293566 0.892207 0.484522 -0.062500 1 0 0 0 0 0 2 172036
-0.002294 -0.000892 0.119515 0.293565 0.892207 0.484539 -0.062500 1 0 0 0 0 0 2 173024
-0.002294 -0.000892 0.119515 0.293577 0.892205 0.484535 -0.062500 1 0 0 0 0 0 2 174043
-0.002294 -0.000892 0.119515 0.293578 0.892204 0.484534 -0.062500 1 0 0 0 0 0 2 175040
-0.002294 -0.000892 0.119515 0.293559 0.892199 0.484534 -0.062500 1 0 0 0 0 0 2 176039
-0.002294 -0.000892 0.119515 0.293576 0.892204 0.484534 -0.062500 1 0 0 0 0 0 2 177042
-0.002294 -0.000892 0.119515 0.293566 0.892207 0.484541 -0.062500 1 0 0 0 0 0 2 178027
-0.002294 -0.000892 0.119515 0.293569 0.892196 0.484528 -0.062500 1 0 0 0 0 0 2 179039
-0.002294 -0.000892 0.119515 0.293565 0.892206 0.484540 -0.062500 1 0 0 0 0 0 2 180038
-0.002294 -0.000892 0.119515 0.293577 0.892204 0.484535 -0.062500 1 0 0 0 0 0 2 181037
-0.002294 -0.000892 0.119515 0.293579 0.892204 0.484535 -0.062500 1 0 0 0 0 0 2 182042
-0.002294 -0.000892 0.119515 0.293567 0.892207 0.484541 -0.062500 1 0 0 0 0 0 2 183042
-0.002294 -0.000892 0.119515 0.293566 0.892207 0.484522 -0.062500 1 0 0 0 0 0 2 184040
-0.002294 -0.000892 0.119515 0.293565 0.892208 0.484539 -0.062500 1 0 0 0 0 0 2 185041
-0.002294 -0.000892 0.119515 0.293569 0.892196 0.484528 -0.062500 1 0 0 0 0 0 2 186039
-0.002294 -0.000892 0.119515 0.293565 0.892206 0.484540 -0.062500 1 0 0 0 0 0 2 187039
-0.002294 -0.000892 0.119515 0.293577 0.892204 0.484535 -0.062500 1 0 0 0 0 0 2 188040
-0.002294 -0.000892 0.119515 0.293566 0.892207 0.484541 -0.062500 1 0 0 0 0 0 2 189041
-0.002294 -0.000892 0.119515 0.293569 0.892196 0.484528 -0.062500 1 0 0 0 0 0 2 190039
-0.002294 -0.000892 0.119515 0.293565 0.892206 0.484540 -0.062500 1 0 0 0 0 0 2 191039
-0.002294 -0.000892 0.119515 0.293577 0.892204 0.484535 -0.062500 1 0 0 0 0 0 2 192039
-0.002294 -0.000892 0.119515 0.293570 0.892195 0.484527 -0.062500 1 0 0 0 0 0 2 193040
-0.002294 -0.000892 0.119515 0.293566 0.892205 0.484540 -0.062500 1 0 0 0 0 0 2 194038
-0.002294 -0.000892 0.119515 0.293574 0.892216 0.484528 -0.062500 1 0 0 0 0 0 2 195039
-0.002294 -0.000892 0.119515 0.293566 0.892208 0.484540 -0.062500 1 0 0 0 0 0 2 196041
-0.002294 -0.000892 0.119515 0.293569 0.892196 0.484528 -0.062500 1 0 0 0 0 0 2 197040
-0.002294 -0.000892 0.119515 0.293565 0.892206 0.484540 -0.062500 1 0 0 0 0 0 2 198040
-0.002294 -0.000892 0.119515 0.293577 0.892204 0.484535 -0.062500 1 0 0 0 0 0 2 199040
-0.002294 -0.000892 0.119515 0.293566 0.892207 0.484541 -0.062500 1 0 0 0 0 0 2 200039
-0.002294 -0.000892 0.119515 0.293569 0.892196 0.484528 -0.062500 1 0 0 0 0 0 2 201039
-0.002294 -0.000892 0.119515 0.293565 0.892206 0.484540 -0.062500 1 0 0 0 0 0 2 202039
-0.002294 -0.000892 0.119515 0.293577 0.892204 0.484535 -0.062500 1 0 0 0 0 0 2 203039
-0.002294 -0.000892 0.119515 0.293570 0.892195 0.484528 -0.062500 1 0 0 0 0 0 2 204027
-0.002294 -0.000892 0.119515 0.293566 0.892206 0.484540 -0.062500 1 0 0 0 0 0 2 205113
-0.002294 -0.000892 0.119515 0.293577 0.892204 0.484535 -0.062500 1 0 0 0 0 0 2 206116
-0.002294 -0.000892 0.119515 0.293563 0.892219 0.484534 -0.062500 1 0 0 0 0 0 2 207083
-0.002294 -0.000892 0.119515 0.293569 0.892197 0.484527 -0.062500 1 0 0 0 0 0 2 208085
-0.002294 -0.000892 0.119515 0.293565 0.892206 0.484540 -0.062500 1 0 0 0 0 0 2 209087
-0.002294 -0.000892 0.119515 0.293577 0.892205 0.484535 -0.062500 1 0 0 0 0 0 2 210081
-0.002294 -0.000892 0.119515 0.293558 0.892198 0.484534 -0.062500 1 0 0 0 0 0 2 211111
-0.002294 -0.000892 0.119515 0.293576 0.892203 0.484534 -0.062500 1 0 0 0 0 0 2 212105
-0.002294 -0.000892 0.119515 0.293578 0.892204 0.484534 -0.062500 1 0 0 0 0 0 2 213086
-0.002294 -0.000892 0.119515 0.293567 0.892207 0.484541 -0.062500 1 0 0 0 0 0 2 214083
-0.002294 -0.000892 0.119515 0.293569 0.892196 0.484528 -0.062500 1 0 0 0 0 0 2 215083
-0.002294 -0.000892 0.119515 0.293566 0.892206 0.484540 -0.062500 1 0 0 0 0 0 2 216110
-0.002294 -0.000892 0.119515 0.293577 0.892204 0.484535 -0.062500 1 0 0 0 0 0 2 217105
-0.002294 -0.000892 0.119515 0.293563 0.892219 0.484534 -0.062500 1 0 0 0 0 0 2 218090
-0.002294 -0.000892 0.119515 0.293569 0.892197 0.484527 -0.062500 1 0 0 0 0 0 2 219105
-0.002299 -0.000874 0.119505 0.367537 0.637311 0.629738 -0.062500 1 0 0 0 0 0 2 220088
-0.002302 -0.000865 0.119501 0.343937 0.723477 0.558740 -0.062500 1 0 0 0 0 0 2 221048
-0.002303 -0.000860 0.119500 0.325360 0.787562 0.521993 -0.062500 1 0 0 0 0 0 2 222023
-0.002309 -0.000840 0.119489 0.389066 0.566814 0.653340 -0.062500 1 0 0 0 0 0 2 223032
-0.002312 -0.000830 0.119486 0.360194 0.670102 0.577339 -0.062500 1 0 0 0 0 0 2 224023
-0.002332 -0.000820 0.119463 0.589261 0.676605 0.837430 -0.062500 1 0 0 0 0 0 2 225031
-0.002365 -0.000793 0.119455 0.833013 0.422385 0.683500 -0.062500 1 0 0 0 0 0 2 226023
-0.002400 -0.000774 0.119430 0.901244 0.498466 0.898500 -0.062500 1 0 0 0 0 0 2 227031
-0.002431 -0.000779 0.119411 0.874144 0.807812 0.873435 -0.062500 1 0 0 0 0 0 2 228032
-0.002483 -0.000772 0.119393 1.202195 0.685733 0.871932 -0.062500 1 0 0 0 0 0 2 229022
-0.002558 -0.000773 0.119364 0.983095 -0.029395 1.036472 -0.062500 0 0 0 0 0 0 2 230031
-0.002614 -0.000769 0.119333 0.761354 -0.086997 1.115620 -0.062500 0 0 0 0 0 0 2 231022
-0.002686 -0.000789 0.119310 0.951551 0.227735 1.034389 -0.062500 0 0 0 0 0 0 2 232031
-0.002771 -0.000804 0.119279 1.128591 0.180103 1.153183 -0.062500 0 0 0 0 0 0 2 233027
-0.002877 -0.000829 0.119266 1.411791 0.316240 0.947168 -0.062500 0 0 0 0 0 0 2 234040
-0.002986 -0.000878 0.119238 1.463829 0.628882 1.146554 -0.062500 0 0 0 0 0 0 2 235027
-0.003104 -0.000920 0.119226 1.579184 0.579190 0.974105 -0.062500 0 0 0 0 0 0 2 236039
-0.003206 -0.000964 0.119209 1.378419 0.586487 1.030551 -0.062500 0 0 0 0 0 0 2 237022
-0.003302 -0.001008 0.119190 1.263838 0.595201 1.073592 -0.062500 0 0 0 0 0 0 2 238027
-0.003412 -0.001048 0.119181 1.431205 0.537692 0.967305 -0.062500 0 0 0 0 0 0 2 239034
-0.003511 -0.001090 0.119165 1.295483 0.560867 1.058072 -0.062500 0 0 0 0 0 0 2 240035
-0.003592 -0.001120 0.119158 1.048010 0.405016 0.958000 -0.062500 0 0 0 0 0 0 2 241036
-0.003677 -0.001157 0.119142 1.046701 0.476898 1.068245 -0.062500 0 0 0 0 0 0 2 242011
-0.003750 -0.001185 0.119135 0.910054 0.358707 0.976514 -0.062500 0 0 0 0 0 0 2 243027
-0.003800 -0.001212 0.119122 0.579162 0.340428 1.067597 -0.062500 0 0 0 0 0 0 2 244027
-0.003843 -0.001221 0.119127 0.456246 0.100289 0.830040 -0.062500 0 0 0 0 0 0 2 245028
-0.003897 -0.001235 0.119127 0.567406 0.132025 0.869623 -0.062500 0 0 0 0 0 0 2 246027
-0.003955 -0.001250 0.119125 0.640173 0.162989 0.897505 -0.062500 0 0 0 0 0 0 2 247028
-0.003983 -0.001258 0.119124 0.271514 0.064740 0.886394 -0.062500 0 0 0 0 0 0 2 248025
-0.004029 -0.001271 0.119122 0.453528 0.119438 0.904492 -0.062500 0 0 0 0 0 0 2 249010
-0.004071 -0.001273 0.119131 0.402792 -0.020996 0.757092 -0.062500 0 0 0 0 0 0 2 250016
-0.004123 -0.001283 0.119132 0.526399 0.066316 0.840144 -0.062500 0 0 0 0 0 0 2 251029
-0.004169 -0.001283 0.119142 0.447580 -0.045840 0.726298 -0.062500 0 0 0 0 0 0 2 252030
-0.004222 -0.001292 0.119144 0.551803 0.053914 0.822304 -0.062500 0 0 0 0 0 0 2 253025
-0.004280 -0.001305 0.119142 0.600911 0.114124 0.871227 -0.062500 0 0 0 0 0 0 2 254025
-0.004329 -0.001308 0.119151 0.477816 -0.023156 0.733373 -0.062500 0 0 0 0 0 0 2 255025
-0.004384 -0.001318 0.119153 0.557869 0.062386 0.820200 -0.062500 0 0 0 0 0 0 2 256025
-0.004443 -0.001331 0.119151 0.613623 0.121005 0.865926 -0.062500 0 0 0 0 0 0 2 257025
-0.004511 -0.001329 0.119169 0.713974 -0.082911 0.594763 -0.062500 0 0 0 0 0 0 2 258009
-0.004576 -0.001337 0.119174 0.689554 0.022833 0.746305 -0.062500 0 0 0 0 0 0 2 259027
-0.004639 -0.001350 0.119173 0.671799 0.097098 0.825578 -0.062500 0 0 0 0 0 0 2 260025
-0.004690 -0.001352 0.119182 0.485783 -0.040960 0.698620 -0.062500 0 0 0 0 0 0 2 261028
-0.004735 -0.001348 0.119195 0.384455 -0.124604 0.630670 -0.062500 0 0 0 0 0 0 2 262029
-0.004788 -0.001355 0.119197 0.489846 0.003105 0.755895 -0.062500 0 0 0 0 0 0 2 263027
-0.004834 -0.001354 0.119207 0.402058 -0.086928 0.656887 -0.062500 0 0 0 0 0 0 2 264026
-0.004888 -0.001362 0.119209 0.500781 0.023558 0.759673 -0.062500 0 0 0 0 0 0 2 265028
-0.004953 -0.001358 0.119228 0.638778 -0.140408 0.521279 -0.062500 0 0 0 0 0 0 2 266027
-0.005005 -0.001351 0.119244 0.474725 -0.184400 0.525027 -0.062500 0 0 0 0 0 0 2 267009
-0.005062 -0.001356 0.119247 0.527274 -0.031279 0.686690 -0.062500 0 0 0 0 0 0 2 268025
-0.005110 -0.001354 0.119257 0.393040 -0.113690 0.601071 -0.062500 0 0 0 0 0 0 2 269028
-0.005184 -0.001357 0.119268 0.727584 -0.054008 0.579664 -0.062500 0 0 0 0 0 0 2 270008
-0.005240 -0.001355 0.119281 0.526377 -0.128246 0.536628 -0.062500 0 0 0 0 0 0 2 271026
-0.005299 -0.001362 0.119283 0.546087 -0.004665 0.670280 -0.062500 0 0 0 0 0 0 2 272025
-0.005348 -0.001361 0.119293 0.394097 -0.103357 0.573362 -0.062500 0 0 0 0 0 0 2 273028
-0.005404 -0.001369 0.119294 0.468939 0.005469 0.677868 -0.062500 0 0 0 0 0 0 2 274020
-0.005470 -0.001364 0.119313 0.616122 -0.152912 0.441218 -0.062500 0 0 0 0 0 0 2 275025
-0.005534 -0.001371 0.119317 0.584148 -0.032330 0.604966 -0.062500 0 0 0 0 0 0 2 276025
-0.005586 -0.001369 0.119327 0.415432 -0.118230 0.527856 -0.062500 0 0 0 0 0 0 2 277011
-0.005643 -0.001377 0.119329 0.470352 -0.005593 0.640666 -0.062500 0 0 0 0 0 0 2 278008
-0.005702 -0.001390 0.119327 0.514177 0.066890 0.696488 -0.062500 0 0 0 0 0 0 2 279024
-0.005771 -0.001387 0.119344 0.614485 -0.130435 0.431276 -0.062500 0 0 0 0 0 0 2 280025
-0.005836 -0.001395 0.119348 0.584015 -0.021331 0.583550 -0.062500 0 0 0 0 0 0 2 281026
-0.005901 -0.001407 0.119346 0.563479 0.054658 0.663629 -0.062500 0 0 0 0 0 0 2 282026
-0.005952 -0.001409 0.119355 0.397491 -0.075648 0.534887 -0.062500 0 0 0 0 0 0 2 283008
-0.006009 -0.001418 0.119355 0.433841 0.006065 0.628327 -0.062500 0 0 0 0 0 0 2 284147
-0.006069 -0.001431 0.119353 0.477561 0.065876 0.677437 -0.062500 0 0 0 0 0 0 2 285031
-0.006118 -0.001434 0.119361 0.345668 -0.073069 0.536602 -0.062500 0 0 0 0 0 0 2 286145
-0.006194 -0.001439 0.119370 0.651283 -0.054422 0.500219 -0.062500 0 0 0 0 0 0 2 287023
-0.006251 -0.001437 0.119382 0.443855 -0.144940 0.447216 -0.062500 0 0 0 0 0 0 2 288141
-0.006310 -0.001444 0.119384 0.458235 -0.030299 0.579279 -0.062500 0 0 0 0 0 0 2 289149
-0.006371 -0.001457 0.119382 0.480330 0.043744 0.643206 -0.062500 0 0 0 0 0 0 2 290146
-0.006422 -0.001459 0.119390 0.319647 -0.094300 0.507129 -0.062500 0 0 0 0 0 0 2 291025
-0.006478 -0.001468 0.119390 0.385880 -0.007389 0.598927 -0.062500 0 0 0 0 0 0 2 292140
-0.006526 -0.001468 0.119399 0.279767 -0.118329 0.484544 -0.062500 0 0 0 0 0 0 2 293030
-0.006581 -0.001477 0.119399 0.365504 -0.019797 0.585390 -0.062500 0 0 0 0 0 0 2 294145
-0.006628 -0.001477 0.119408 0.251043 -0.131434 0.474143 -0.062500 0 0 0 0 0 0 2 295145
-0.006663 -0.001490 0.119399 0.081331 0.029357 0.700367 -0.062500 0 0 0 0 0 0 2 296154
-0.006700 -0.001492 0.119405 0.092505 -0.096456 0.528796 -0.062500 0 0 0 0 0 0 2 297145
-0.006750 -0.001501 0.119404 0.257843 -0.011147 0.599738 -0.062500 0 0 0 0 0 0 2 298159
-0.006795 -0.001502 0.119413 0.203761 -0.123168 0.476775 -0.062500 0 0 0 0 0 0 2 299151
-0.006848 -0.001510 0.119413 0.296168 -0.032104 0.575152 -0.062500 0 0 0 0 0 0 2 300162
-0.006895 -0.001510 0.119422 0.213652 -0.137171 0.462651 -0.062500 0 0 0 0 0 0 2 301168
-0.006929 -0.001523 0.119413 0.056105 0.022487 0.688049 -0.062500 0 0 0 0 0 0 2 302157
-0.006962 -0.001543 0.119429 0.006735 0.133050 0.369773 -0.062500 0 0 0 0 0 0 2 303023
-0.006997 -0.001549 0.119444 0.041217 -0.046993 0.348466 -0.062500 0 0 0 0 0 0 2 304032
-0.007046 -0.001560 0.119446 0.200787 0.002561 0.506634 -0.062500 0 0 0 0 0 0 2 305156
-0.007090 -0.001561 0.119455 0.155908 -0.123422 0.417105 -0.062500 0 0 0 0 0 0 2 306148
-0.007143 -0.001570 0.119456 0.271916 -0.032835 0.528154 -0.062500 0 0 0 0 0 0 2 307030
-0.007169 -0.001574 0.119456 -0.062166 -0.082492 0.541877 -0.062500 0 0 0 0 0 0 2 308150
-0.007197 -0.001590 0.119475 -0.077707 0.061180 0.274896 -0.062500 0 0 0 0 0 0 2 309150
-0.007230 -0.001594 0.119490 -0.012608 -0.088272 0.284034 -0.062500 0 0 0 0 0 0 2 310150
-0.007273 -0.001622 0.119503 0.099955 0.213626 0.307873 -0.062500 0 0 0 0 0 0 2 311133
-0.007294 -0.001636 0.119508 -0.168731 0.059582 0.415606 -0.062500 0 0 0 0 0 0 2 312148
-0.007324 -0.001638 0.119518 -0.078244 -0.106248 0.341303 -0.062500 0 0 0 0 0 0 2 313149
-0.007346 -0.001671 0.119520 -0.178308 0.266193 0.436476 -0.062500 0 0 0 0 0 0 2 314151
-0.007376 -0.001683 0.119530 -0.074256 0.033898 0.343184 -0.062500 0 0 0 0 0 0 2 315155
-0.007411 -0.001684 0.119541 -0.009221 -0.124780 0.290084 -0.062500 0 0 0 0 0 0 2 316135
-0.007423 -0.001703 0.119556 -0.303141 0.088966 0.236429 -0.062500 0 0 0 0 0 0 2 317156
-0.007448 -0.001707 0.119570 -0.178068 -0.079560 0.229992 -0.062500 0 0 0 0 0 0 2 318152
-0.007467 -0.001741 0.119573 -0.243578 0.278299 0.361474 -0.062500 0 0 0 0 0 0 2 319132
-0.007491 -0.001771 0.119594 -0.184250 0.274168 0.135588 -0.062500 0 0 0 0 0 0 2 320149
-0.007503 -0.001786 0.119601 -0.343010 0.073917 0.279694 -0.062500 0 0 0 0 0 0 2 321151
-0.007528 -0.001789 0.119612 -0.180531 -0.103552 0.231344 -0.062500 0 0 0 0 0 0 2 322131
-0.007547 -0.001822 0.119614 -0.243252 0.264576 0.337351 -0.062500 0 0 0 0 0 0 2 323150
-0.007577 -0.001834 0.119624 -0.119126 0.030147 0.247733 -0.062500 0 0 0 0 0 0 2 324148
-0.007586 -0.001858 0.119638 -0.364259 0.166440 0.170398 -0.062500 0 0 0 0 0 0 2 325133
-0.007617 -0.001897 0.119650 -0.109778 0.369877 0.174764 -0.062500 0 0 0 0 0 0 2 326147
-0.007632 -0.001916 0.119654 -0.296329 0.139526 0.273983 -0.062500 0 0 0 0 0 0 2 327149
-0.007646 -0.001957 0.119654 -0.325014 0.397142 0.338686 -0.062500 0 0 0 0 0 0 2 328148
-0.007673 -0.001973 0.119663 -0.182980 0.091397 0.224862 -0.062500 0 0 0 0 0 0 2 329149
-0.007686 -0.001981 0.119666 -0.344519 -0.042801 0.284051 -0.062500 0 0 0 0 0 0 2 330151
-0.007688 -0.002003 0.119677 -0.511730 0.129941 0.168737 -0.062500 0 0 0 0 0 0 2 331147
-0.007720 -0.002022 0.119678 -0.133438 0.111669 0.297447 -0.062500 0 0 0 0 0 0 2 332149
-0.007731 -0.002050 0.119688 -0.367808 0.221002 0.170613 -0.062500 0 0 0 0 0 0 2 333149
-0.007736 -0.002064 0.119692 -0.466773 0.048701 0.245249 -0.062500 0 0 0 0 0 0 2 334150
-0.007750 -0.002084 0.119682 -0.358893 0.109083 0.450236 -0.062500 0 0 0 0 0 0 2 335147
-0.007772 -0.002108 0.119697 -0.244666 0.166201 0.117956 -0.062500 0 0 0 0 0 0 2 336149
-0.007795 -0.002133 0.119690 -0.237278 0.185420 0.376926 -0.062500 0 0 0 0 0 0 2 337151
-0.007801 -0.002163 0.119698 -0.443500 0.265158 0.203569 -0.062500 0 0 0 0 0 0 2 338140
-0.007836 -0.002187 0.119698 -0.099815 0.182090 0.299470 -0.062500 0 0 0 0 0 0 2 339154
-0.007853 -0.002199 0.119698 -0.289349 0.019500 0.304871 -0.062500 0 0 0 0 0 0 2 340153
-0.007868 -0.002236 0.119696 -0.332079 0.332560 0.325962 -0.062500 0 0 0 0 0 0 2 341150
-0.007876 -0.002255 0.119695 -0.454665 0.115140 0.314692 -0.062500 0 0 0 0 0 0 2 342147
-0.007911 -0.002273 0.119692 -0.106061 0.082584 0.356357 -0.062500 0 0 0 0 0 0 2 343149
-0.007929 -0.002281 0.119690 -0.299734 -0.035548 0.331146 -0.062500 0 0 0 0 0 0 2 344147
-0.007945 -0.002317 0.119688 -0.346206 0.301361 0.340869 -0.062500 0 0 0 0 0 0 2 345146
-0.007984 -0.002343 0.119684 -0.049715 0.213626 0.373149 -0.062500 0 0 0 0 0 0 2 346147
-0.008004 -0.002357 0.119683 -0.273809 0.034321 0.342471 -0.062500 0 0 0 0 0 0 2 347146
-0.008026 -0.002376 0.119670 -0.272262 0.098680 0.495390 -0.062500 0 0 0 0 0 0 2 348146
-0.008052 -0.002400 0.119685 -0.215432 0.159778 0.143877 -0.062500 0 0 0 0 0 0 2 349153
-0.008076 -0.002424 0.119678 -0.232399 0.177661 0.395535 -0.062500 0 0 0 0 0 0 2 350147
-0.008088 -0.002437 0.119675 -0.407865 0.013171 0.364035 -0.062500 0 0 0 0 0 0 2 351138
-0.008106 -0.002456 0.119662 -0.350886 0.084863 0.509307 -0.062500 0 0 0 0 0 0 2 352138
-0.008142 -0.002492 0.119665 -0.112154 0.317043 0.323010 -0.062500 0 0 0 0 0 0 2 353148
-0.008160 -0.002510 0.119665 -0.322261 0.103303 0.323354 -0.062500 0 0 0 0 0 0 2 354138
-0.008181 -0.002532 0.119654 -0.307967 0.131002 0.498539 -0.062500 0 0 0 0 0 0 2 355146
-0.008191 -0.002543 0.119649 -0.435655 -0.007426 0.419805 -0.062500 0 0 0 0 0 0 2 356138
-0.008228 -0.002557 0.119644 -0.113648 0.016523 0.427799 -0.062500 0 0 0 0 0 0 2 357146
-0.008258 -0.002577 0.119631 -0.167120 0.095964 0.556715 -0.062500 0 0 0 0 0 0 2 358137
-0.008289 -0.002601 0.119644 -0.170604 0.156781 0.193378 -0.062500 0 0 0 0 0 0 2 359138
-0.008315 -0.002626 0.119637 -0.240960 0.164098 0.440181 -0.062500 0 0 0 0 0 0 2 360146
-0.008329 -0.002638 0.119635 -0.415016 0.006199 0.406159 -0.062500 0 0 0 0 0 0 2 361138
-0.008367 -0.002653 0.119630 -0.110098 0.018352 0.432667 -0.062500 0 0 0 0 0 0 2 362138
-0.008393 -0.002691 0.119627 -0.239284 0.331361 0.423852 -0.062500 0 0 0 0 0 0 2 363158
-0.008406 -0.002711 0.119626 -0.419475 0.112574 0.395378 -0.062500 0 0 0 0 0 0 2 364145
-0.008444 -0.002729 0.119621 -0.113503 0.073439 0.433848 -0.062500 0 0 0 0 0 0 2 365152
-0.008474 -0.002751 0.119608 -0.177350 0.119791 0.574194 -0.062500 0 0 0 0 0 0 2 366165
-0.008485 -0.002780 0.119613 -0.448381 0.223780 0.333519 -0.062500 0 0 0 0 0 0 2 367152
-0.008522 -0.002803 0.119612 -0.157698 0.141684 0.406172 -0.062500 0 0 0 0 0 0 2 368141
-0.008552 -0.002827 0.119599 -0.213756 0.151549 0.569198 -0.062500 0 0 0 0 0 0 2 369151
-0.008587 -0.002835 0.119603 -0.151317 -0.062251 0.363291 -0.062500 0 0 0 0 0 0 2 370155
-0.008616 -0.002852 0.119592 -0.224998 0.031479 0.544999 -0.062500 0 0 0 0 0 0 2 371157
-0.008638 -0.002891 0.119586 -0.330514 0.339802 0.501744 -0.062500 0 0 0 0 0 0 2 372163
-0.008668 -0.002907 0.119593 -0.220754 0.055248 0.333362 -0.062500 0 0 0 0 0 0 2 373162
-0.008695 -0.002927 0.119583 -0.262142 0.091984 0.539266 -0.062500 0 0 0 0 0 0 2 374157
-0.008729 -0.002933 0.119588 -0.195107 -0.105978 0.361270 -0.062500 0 0 0 0 0 0 2 375157
-0.008757 -0.002948 0.119577 -0.256522 0.002964 0.554132 -0.062500 0 0 0 0 0 0 2 376129
-0.008783 -0.002969 0.119561 -0.291294 0.079820 0.658671 -0.062500 0 0 0 0 0 0 2 377159
-0.008816 -0.002975 0.119564 -0.198783 -0.103190 0.422242 -0.062500 0 0 0 0 0 0 2 378158
-0.008844 -0.002991 0.119553 -0.265018 0.008818 0.592191 -0.062500 0 0 0 0 0 0 2 379153
-0.008890 -0.003007 0.119545 -0.040950 0.026125 0.571479 -0.062500 0 0 0 0 0 0 2 380165
-0.008908 -0.003034 0.119552 -0.376787 0.163055 0.362424 -0.062500 0 0 0 0 0 0 2 381162
-0.008929 -0.003060 0.119543 -0.382533 0.168160 0.573754 -0.062500 0 0 0 0 0 0 2 382161
-0.008970 -0.003081 0.119535 -0.120787 0.096254 0.571128 -0.062500 0 0 0 0 0 0 2 383162
-0.009003 -0.003104 0.119521 -0.212563 0.118183 0.682996 -0.062500 0 0 0 0 0 0 2 384160
-0.009040 -0.003112 0.119524 -0.169384 -0.088514 0.456800 -0.062500 0 0 0 0 0 0 2 385131
-0.009070 -0.003128 0.119512 -0.255629 0.007529 0.631065 -0.062500 0 0 0 0 0 0 2 386128
-0.009116 -0.003145 0.119504 -0.045058 0.018984 0.612763 -0.062500 0 0 0 0 0 0 2 387127
-0.009140 -0.003153 0.119502 -0.323387 -0.086005 0.546648 -0.062500 0 0 0 0 0 0 2 388157
-0.009183 -0.003165 0.119497 -0.109525 -0.064348 0.572993 -0.062500 0 0 0 0 0 0 2 389159
-0.009216 -0.003184 0.119483 -0.216683 0.025055 0.707153 -0.062500 0 0 0 0 0 0 2 390157
-0.009248 -0.003208 0.119496 -0.251714 0.103234 0.347292 -0.062500 0 0 0 0 0 0 2 391158
-0.009295 -0.003228 0.119497 -0.061308 0.060960 0.478250 -0.062500 0 0 0 0 0 0 2 392158
-0.009330 -0.003250 0.119485 -0.199066 0.092751 0.669779 -0.062500 0 0 0 0 0 0 2 393129
-0.009368 -0.003257 0.119489 -0.188561 -0.129365 0.475259 -0.062500 0 0 0 0 0 0 2 394156
-0.009398 -0.003273 0.119478 -0.284939 -0.030294 0.660792 -0.062500 0 0 0 0 0 0 2 395163
-0.009445 -0.003289 0.119470 -0.078460 -0.017229 0.647721 -0.062500 0 0 0 0 0 0 2 396154
-0.009468 -0.003298 0.119467 -0.358356 -0.120686 0.581696 -0.062500 0 0 0 0 0 0 2 397159
-0.009512 -0.003310 0.119462 -0.131671 -0.078503 0.609889 -0.062500 0 0 0 0 0 0 2 398157
-0.009540 -0.003347 0.119458 -0.303325 0.250913 0.601122 -0.062500 0 0 0 0 0 0 2 399158
-0.009574 -0.003361 0.119465 -0.243506 -0.016791 0.453402 -0.062500 0 0 0 0 0 0 2 400158
-0.009622 -0.003377 0.119463 -0.064978 -0.062319 0.552472 -0.062500 0 0 0 0 0 0 2 401159
-0.009658 -0.003397 0.119450 -0.210976 0.002413 0.721177 -0.062500 0 0 0 0 0 0 2 402157
-0.009696 -0.003402 0.119453 -0.191114 -0.179136 0.517789 -0.062500 0 0 0 0 0 0 2 403157
-0.009746 -0.003413 0.119450 -0.045183 -0.112641 0.585751 -0.062500 0 0 0 0 0 0 2 404145
-0.009772 -0.003419 0.119449 -0.354688 -0.178231 0.568485 -0.062500 0 0 0 0 0 0 2 405229
-0.009816 -0.003430 0.119445 -0.148740 -0.151668 0.617695 -0.062500 0 0 0 0 0 0 2 406229
-0.009849 -0.003448 0.119431 -0.263896 -0.051184 0.758577 -0.062500 0 0 0 0 0 0 2 407225
-0.009886 -0.003453 0.119434 -0.226717 -0.215274 0.544689 -0.062500 0 0 0 0 0 0 2 408231
-0.009936 -0.003463 0.119430 -0.059451 -0.157876 0.609290 -0.062500 0 0 0 0 0 0 2 409203
-0.009972 -0.003481 0.119417 -0.217967 -0.055335 0.763742 -0.062500 0 0 0 0 0 0 2 410205
-0.010011 -0.003485 0.119420 -0.202494 -0.266187 0.555635 -0.062500 0 0 0 0 0 0 2 411212
-0.010057 -0.003514 0.119427 -0.110072 0.032116 0.480153 -0.062500 0 0 0 0 0 0 2 412224
-0.010091 -0.003541 0.119417 -0.254228 0.037401 0.703812 -0.062500 0 0 0 0 0 0 2 413233
-0.010139 -0.003562 0.119409 -0.077179 -0.030501 0.706518 -0.062500 0 0 0 0 0 0 2 414225
-0.010184 -0.003569 0.119414 -0.111178 -0.235332 0.529804 -0.062500 0 0 0 0 0 0 2 415201
-0.010237 -0.003580 0.119412 0.010955 -0.254182 0.616833 -0.062500 0 0 0 0 0 0 2 416234
-0.010295 -0.003593 0.119406 0.082971 -0.217777 0.667062 -0.062500 0 0 0 0 0 0 2 417227
-0.010344 -0.003596 0.119412 -0.024150 -0.360810 0.516481 -0.062500 0 0 0 0 0 0 2 418223
-0.010400 -0.003605 0.119410 0.048564 -0.287339 0.614018 -0.062500 0 0 0 0 0 0 2 419227
-0.010459 -0.003617 0.119404 0.087660 -0.261092 0.668171 -0.062500 0 0 0 0 0 0 2 420221
-0.010521 -0.003632 0.119398 0.117282 -0.232778 0.693829 -0.062500 0 0 0 0 0 0 2 421209
-0.010563 -0.003652 0.119383 -0.128114 -0.159143 0.819233 -0.062500 0 0 0 0 0 0 2 422223
-0.010604 -0.003657 0.119386 -0.157192 -0.336957 0.600200 -0.062500 0 0 0 0 0 0 2 423206
-0.010656 -0.003668 0.119382 0.002668 -0.361735 0.664551 -0.062500 0 0 0 0 0 0 2 424222
-0.010714 -0.003681 0.119376 0.086252 -0.322265 0.706184 -0.062500 0 0 0 0 0 0 2 425142
-0.010763 -0.003683 0.119382 -0.014191 -0.463406 0.551840 -0.062500 0 0 0 0 0 0 2 426150
-0.010818 -0.003692 0.119379 0.060628 -0.389570 0.648837 -0.062500 0 0 0 0 0 0 2 427139
-0.010877 -0.003705 0.119373 0.157687 -0.415859 0.703080 -0.062500 0 0 0 0 0 0 2 428150
-0.010938 -0.003719 0.119367 0.187920 -0.387482 0.728989 -0.062500 0 0 0 0 0 0 2 429151
-0.010989 -0.003722 0.119372 0.059268 -0.535389 0.567464 -0.062500 0 0 0 0 0 0 2 430141
-0.011046 -0.003731 0.119369 0.118976 -0.465396 0.662183 -0.062500 0 0 0 0 0 0 2 431149
-0.011106 -0.003743 0.119363 0.222460 -0.493256 0.715753 -0.062500 0 0 0 0 0 0 2 432140
-0.011147 -0.003762 0.119349 -0.013254 -0.406365 0.850530 -0.062500 0 0 0 0 0 0 2 433149
-0.011188 -0.003767 0.119351 -0.034485 -0.576805 0.635952 -0.062500 0 0 0 0 0 0 2 434140
-0.011240 -0.003777 0.119347 0.099721 -0.524510 0.703088 -0.062500 0 0 0 0 0 0 2 435134
-0.011297 -0.003790 0.119341 0.252542 -0.556067 0.746140 -0.062500 0 0 0 0 0 0 2 436158
-0.011357 -0.003805 0.119334 0.298012 -0.533816 0.768207 -0.062500 0 0 0 0 0 0 2 437161
-0.011419 -0.003820 0.119326 0.321464 -0.522460 0.781569 -0.062500 0 0 0 0 0 0 2 438146
-0.011481 -0.003836 0.119319 0.262719 -0.474950 0.791717 -0.062500 0 0 0 0 0 0 2 439150
-0.011513 -0.003844 0.119316 -0.067906 -0.645354 0.731168 -0.062500 0 0 0 0 0 0 2 440145
-0.011555 -0.003874 0.119320 0.032920 -0.363849 0.630367 -0.062500 0 0 0 0 0 0 2 441149
-0.011607 -0.003897 0.119316 0.171566 -0.431616 0.724582 -0.062500 0 0 0 0 0 0 2 442157
-0.011665 -0.003916 0.119310 0.253863 -0.485066 0.776085 -0.062500 0 0 0 0 0 0 2 443140
-0.011714 -0.003921 0.119315 0.233875 -0.738073 0.623525 -0.062500 0 0 0 0 0 0 2 444134
-0.011770 -0.003932 0.119312 0.306963 -0.690054 0.722970 -0.062500 0 0 0 0 0 0 2 445158
-0.011809 -0.003949 0.119298 0.097164 -0.590445 0.885380 -0.062500 0 0 0 0 0 0 2 446160
-0.011849 -0.003954 0.119301 0.094142 -0.752090 0.682998 -0.062500 0 0 0 0 0 0 2 447126
-0.011900 -0.003963 0.119297 0.236234 -0.696069 0.756101 -0.062500 0 0 0 0 0 0 2 448127
-0.011937 -0.003981 0.119283 0.143616 -0.644797 0.907859 -0.062500 0 0 0 0 0 0 2 449127
-0.011987 -0.003998 0.119272 0.300947 -0.643985 0.880033 -0.062500 0 0 0 0 0 0 2 450154
-0.012019 -0.004037 0.119266 0.076550 -0.349275 0.830824 -0.062500 0 0 0 0 0 0 2 451126
-0.012055 -0.004052 0.119271 0.038506 -0.613600 0.669648 -0.062500 0 0 0 0 0 0 2 452157
-0.012104 -0.004067 0.119268 0.208282 -0.640889 0.769487 -0.062500 0 0 0 0 0 0 2 453165
-0.012140 -0.004087 0.119254 0.134017 -0.632045 0.931405 -0.062500 0 0 0 0 0 0 2 454158
-0.012179 -0.004093 0.119257 0.158221 -0.813589 0.729343 -0.062500 0 0 0 0 0 0 2 455151
-0.012209 -0.004108 0.119245 0.049121 -0.708170 0.908480 -0.062500 0 0 0 0 0 0 2 456150
-0.012256 -0.004124 0.119235 0.254482 -0.693056 0.904115 -0.062500 0 0 0 0 0 0 2 457157
-0.012290 -0.004144 0.119219 0.117769 -0.629864 1.005785 -0.062500 0 0 0 0 0 0 2 458156
-0.012319 -0.004166 0.119200 0.029226 -0.591435 1.063968 -0.062500 0 0 0 0 0 0 2 459155
-0.012355 -0.004173 0.119201 0.188536 -0.829243 0.814738 -0.062500 0 0 0 0 0 0 2 460155
-0.012379 -0.004208 0.119199 0.044149 -0.494271 0.834189 -0.062500 0 0 0 0 0 0 2 461156
-0.012422 -0.004233 0.119193 0.280853 -0.583236 0.891743 -0.062500 0 0 0 0 0 0 2 462145
-0.012455 -0.004257 0.119177 0.096774 -0.584913 1.026884 -0.062500 0 0 0 0 0 0 2 463155
-0.012503 -0.004278 0.119167 0.286580 -0.644489 0.994028 -0.062500 0 0 0 0 0 0 2 464154
-0.012528 -0.004288 0.119163 -0.001361 -0.780505 0.903821 -0.062500 0 0 0 0 0 0 2 465155
-0.012571 -0.004301 0.119156 0.298426 -0.796326 0.939255 -0.062500 0 0 0 0 0 0 2 466147
-0.012604 -0.004320 0.119141 0.181296 -0.717102 1.067785 -0.062500 0 0 0 0 0 0 2 467155
-0.012652 -0.004337 0.119130 0.369395 -0.728990 1.033287 -0.062500 0 0 0 0 0 0 2 468141
-0.012688 -0.004358 0.119113 0.221015 -0.680996 1.121748 -0.062500 0 0 0 0 0 0 2 469157
-0.012717 -0.004381 0.119094 0.125955 -0.650467 1.175071 -0.062500 0 0 0 0 0 0 2 470126
-0.012753 -0.004389 0.119095 0.202040 -0.853645 0.924525 -0.062500 0 0 0 0 0 0 2 471155
-0.012782 -0.004404 0.119082 0.188752 -0.786204 1.084734 -0.062500 0 0 0 0 0 0 2 472154
-0.012802 -0.004443 0.119075 0.080208 -0.477502 1.037669 -0.062500 0 0 0 0 0 0 2 473157
-0.012844 -0.004470 0.119066 0.284321 -0.603117 1.051209 -0.062500 0 0 0 0 0 0 2 474154
-0.012866 -0.004484 0.119063 0.042883 -0.790268 0.986739 -0.062500 0 0 0 0 0 0 2 475133
-0.012887 -0.004503 0.119049 0.021377 -0.738494 1.137097 -0.062500 0 0 0 0 0 0 2 476121
-0.012930 -0.004521 0.119039 0.291825 -0.755980 1.117335 -0.062500 0 0 0 0 0 0 2 477143
-0.012962 -0.004542 0.119022 0.188288 -0.709761 1.210881 -0.062500 0 0 0 0 0 0 2 478149
-0.013000 -0.004548 0.119023 0.314955 -0.921448 0.982815 -0.062500 0 0 0 0 0 0 2 479154
-0.013029 -0.004563 0.119011 0.215727 -0.822160 1.151715 -0.062500 0 0 0 0 0 0 2 480155
-0.013071 -0.004597 0.119011 0.365667 -0.569619 1.006110 -0.062500 0 0 0 0 0 0 2 481156
-0.013091 -0.004614 0.119011 0.110078 -0.765033 0.991433 -0.062500 0 0 0 0 0 0 2 482155
-0.013112 -0.004635 0.118998 0.088100 -0.736354 1.170869 -0.062500 0 0 0 0 0 0 2 483155
-0.013139 -0.004659 0.119011 0.160794 -0.684345 0.841741 -0.062500 0 0 0 0 0 0 2 484156
-0.013163 -0.004683 0.119002 0.068011 -0.688358 1.092595 -0.062500 0 0 0 0 0 0 2 485159
-0.013186 -0.004708 0.118986 0.055486 -0.685325 1.231233 -0.062500 0 0 0 0 0 0 2 486125
-0.013193 -0.004739 0.118990 -0.072534 -0.619691 0.975793 -0.062500 0 0 0 0 0 0 2 487154
-0.013217 -0.004750 0.118999 0.121190 -0.873834 0.883157 -0.062500 0 0 0 0 0 0 2 488123
-0.013235 -0.004786 0.118999 0.057137 -0.572183 0.986402 -0.062500 0 0 0 0 0 0 2 489149
-0.013243 -0.004804 0.118999 -0.063188 -0.775831 0.998429 -0.062500 0 0 0 0 0 0 2 490140
-0.013254 -0.004843 0.118997 -0.054716 -0.513784 1.041890 -0.062500 0 0 0 0 0 0 2 491148
-0.013279 -0.004859 0.119003 0.146007 -0.805177 0.920948 -0.062500 0 0 0 0 0 0 2 492138
-0.013287 -0.004885 0.119015 -0.065789 -0.693624 0.818925 -0.062500 0 0 0 0 0 0 2 493149
-0.013321 -0.004905 0.119013 0.202522 -0.764631 0.987845 -0.062500 0 0 0 0 0 0 2 494138
-0.013334 -0.004934 0.119023 -0.048755 -0.661429 0.854073 -0.062500 0 0 0 0 0 0 2 495148
-0.013340 -0.004948 0.119026 -0.161443 -0.840288 0.917230 -0.062500 0 0 0 0 0 0 2 496148
-0.013338 -0.004974 0.119038 -0.273806 -0.709748 0.811381 -0.062500 0 0 0 0 0 0 2 497140
-0.013367 -0.004994 0.119036 0.124063 -0.768462 0.972098 -0.062500 0 0 0 0 0 0 2 498147
-0.013378 -0.005022 0.119045 -0.088061 -0.662962 0.834632 -0.062500 0 0 0 0 0 0 2 499139
-0.013377 -0.005055 0.119058 -0.242210 -0.599168 0.756774 -0.062500 0 0 0 0 0 0 2 500147
-0.013392 -0.005085 0.119080 -0.061256 -0.627229 0.615867 -0.062500 0 0 0 0 0 0 2 501144
-0.013409 -0.005112 0.119075 0.011807 -0.702969 0.961522 -0.062500 0 0 0 0 0 0 2 502159
-0.013414 -0.005144 0.119083 -0.152688 -0.638401 0.815532 -0.062500 0 0 0 0 0 0 2 503150
-0.013431 -0.005174 0.119103 0.003516 -0.660567 0.626033 -0.062500 0 0 0 0 0 0 2 504155
-0.013434 -0.005207 0.119120 -0.167579 -0.619667 0.629959 -0.062500 0 0 0 0 0 0 2 505157
-0.013445 -0.005236 0.119113 -0.077027 -0.678318 0.951404 -0.062500 0 0 0 0 0 0 2 506144
-0.013446 -0.005269 0.119121 -0.198279 -0.624637 0.789257 -0.062500 0 0 0 0 0 0 2 507146
-0.013462 -0.005299 0.119141 -0.019061 -0.653063 0.593248 -0.062500 0 0 0 0 0 0 2 508157
-0.013465 -0.005333 0.119158 -0.238495 -0.620340 0.594712 -0.062500 0 0 0 0 0 0 2 509140
-0.013465 -0.005349 0.119164 -0.280094 -0.838333 0.732015 -0.062500 0 0 0 0 0 0 2 510148
-0.013480 -0.005371 0.119183 -0.086114 -0.785829 0.555616 -0.062500 0 0 0 0 0 0 2 511143
-0.013483 -0.005401 0.119200 -0.241585 -0.686413 0.555325 -0.062500 0 0 0 0 0 0 2 512142
-0.013489 -0.005446 0.119203 -0.205423 -0.471657 0.736115 -0.062500 0 0 0 0 0 0 2 513143
-0.013487 -0.005487 0.119214 -0.304930 -0.501141 0.639186 -0.062500 0 0 0 0 0 0 2 514141
-0.013501 -0.005521 0.119235 -0.105812 -0.591700 0.478202 -0.062500 0 0 0 0 0 0 2 515141
-0.013513 -0.005569 0.119239 -0.187978 -0.427038 0.676995 -0.062500 0 0 0 0 0 0 2 516141
-0.013519 -0.005593 0.119240 -0.269345 -0.721378 0.731557 -0.062500 0 0 0 0 0 0 2 517143
-0.013537 -0.005619 0.119258 -0.111911 -0.722125 0.510713 -0.062500 0 0 0 0 0 0 2 518152
-0.013551 -0.005662 0.119261 -0.151812 -0.495128 0.676755 -0.062500 0 0 0 0 0 0 2 519146
-0.013554 -0.005702 0.119272 -0.312098 -0.511610 0.580588 -0.062500 0 0 0 0 0 0 2 520147
-0.013570 -0.005737 0.119293 -0.145361 -0.594958 0.420575 -0.062500 0 0 0 0 0 0 2 521131
-0.013588 -0.005765 0.119287 -0.193907 -0.660798 0.757307 -0.062500 0 0 0 0 0 0 2 522145
-0.013592 -0.005798 0.119295 -0.363868 -0.609576 0.608887 -0.062500 0 0 0 0 0 0 2 523125
-0.013589 -0.005834 0.119307 -0.476055 -0.578296 0.519671 -0.062500 0 0 0 0 0 0 2 524143
-0.013613 -0.005877 0.119316 -0.134658 -0.467250 0.558655 -0.062500 0 0 0 0 0 0 2 525145
-0.013625 -0.005899 0.119319 -0.125523 -0.793289 0.629929 -0.062500 0 0 0 0 0 0 2 526125
-0.013636 -0.005940 0.119316 -0.140981 -0.561475 0.709107 -0.062500 0 0 0 0 0 0 2 527140
-0.013637 -0.005980 0.119325 -0.360158 -0.555365 0.561902 -0.062500 0 0 0 0 0 0 2 528143
-0.013663 -0.006026 0.119332 -0.045425 -0.475164 0.566364 -0.062500 0 0 0 0 0 0 2 529142
-0.013676 -0.006048 0.119335 -0.189424 -0.766717 0.622973 -0.062500 0 0 0 0 0 0 2 530144
-0.013688 -0.006091 0.119332 -0.213993 -0.544018 0.697466 -0.062500 0 0 0 0 0 0 2 531140
-0.013700 -0.006142 0.119328 -0.218525 -0.394427 0.733324 -0.062500 0 0 0 0 0 0 2 532140
-0.013706 -0.006168 0.119326 -0.293441 -0.715673 0.701419 -0.062500 0 0 0 0 0 0 2 533142
-0.013715 -0.006212 0.119322 -0.353778 -0.498954 0.734620 -0.062500 0 0 0 0 0 0 2 534145
-0.013715 -0.006253 0.119330 -0.468603 -0.517966 0.569413 -0.062500 0 0 0 0 0 0 2 535141
-0.013745 -0.006281 0.119327 -0.081305 -0.692560 0.703408 -0.062500 0 0 0 0 0 0 2 536143
-0.013767 -0.006325 0.119322 -0.164764 -0.488085 0.742153 -0.062500 0 0 0 0 0 0 2 537142
-0.013773 -0.006367 0.119330 -0.369980 -0.511327 0.573250 -0.062500 0 0 0 0 0 0 2 538142
-0.013786 -0.006399 0.119320 -0.394475 -0.599050 0.805940 -0.062500 0 0 0 0 0 0 2 539141
-0.013798 -0.006446 0.119312 -0.391960 -0.418090 0.796480 -0.062500 0 0 0 0 0 0 2 540141
-0.013836 -0.006477 0.119304 0.098180 -0.689685 0.821599 -0.062500 0 0 0 0 0 0 2 541142
-0.013850 -0.006512 0.119310 -0.171477 -0.662826 0.619081 -0.062500 0 0 0 0 0 0 2 542143
-0.013863 -0.006560 0.119309 -0.222909 -0.486740 0.702037 -0.062500 0 0 0 0 0 0 2 543135
-0.013880 -0.006596 0.119295 -0.267687 -0.604040 0.885831 -0.062500 0 0 0 0 0 0 2 544140
-0.013895 -0.006645 0.119286 -0.289925 -0.447004 0.845342 -0.062500 0 0 0 0 0 0 2 545144
-0.013902 -0.006670 0.119283 -0.382405 -0.747489 0.771597 -0.062500 0 0 0 0 0 0 2 546141
-0.013912 -0.006713 0.119278 -0.367011 -0.537131 0.791056 -0.062500 0 0 0 0 0 0 2 547141
-0.013928 -0.006746 0.119263 -0.289393 -0.641346 0.940455 -0.062500 0 0 0 0 0 0 2 548141
-0.013952 -0.006778 0.119274 -0.169667 -0.679468 0.600048 -0.062500 0 0 0 0 0 0 2 549142
-0.013969 -0.006824 0.119274 -0.347713 -0.457706 0.709409 -0.062500 0 0 0 0 0 0 2 550144
-0.013988 -0.006859 0.119261 -0.331520 -0.585552 0.909674 -0.062500 0 0 0 0 0 0 2 551140
-0.013993 -0.006896 0.119266 -0.507833 -0.575213 0.689911 -0.062500 0 0 0 0 0 0 2 552141
-0.014006 -0.006926 0.119254 -0.427329 -0.660638 0.892925 -0.062500 0 0 0 0 0 0 2 553143
-0.014018 -0.006972 0.119246 -0.422796 -0.461050 0.873496 -0.062500 0 0 0 0 0 0 2 554139
-0.014036 -0.007007 0.119230 -0.363575 -0.584604 0.994187 -0.062500 0 0 0 0 0 0 2 555130
-0.014061 -0.007039 0.119241 -0.170921 -0.697331 0.642416 -0.062500 0 0 0 0 0 0 2 556140
-0.014083 -0.007067 0.119231 -0.193981 -0.762028 0.880848 -0.062500 0 0 0 0 0 0 2 557225
-0.014100 -0.007112 0.119224 -0.263448 -0.545434 0.883087 -0.062500 0 0 0 0 0 0 2 558220
-0.014119 -0.007146 0.119208 -0.242427 -0.659656 1.012102 -0.062500 0 0 0 0 0 0 2 559204
-0.014125 -0.007183 0.119211 -0.418971 -0.642623 0.763582 -0.062500 0 0 0 0 0 0 2 560218
-0.014138 -0.007213 0.119199 -0.340430 -0.726746 0.955660 -0.062500 0 0 0 0 0 0 2 561204
-0.014140 -0.007247 0.119204 -0.573442 -0.643896 0.745557 -0.062500 0 0 0 0 0 0 2 562232
-0.014172 -0.007271 0.119200 -0.203327 -0.770590 0.853192 -0.062500 0 0 0 0 0 0 2 563222
-0.014198 -0.007295 0.119185 -0.234874 -0.786132 1.016273 -0.062500 0 0 0 0 0 0 2 564203
-0.014208 -0.007326 0.119189 -0.463530 -0.691369 0.779906 -0.062500 0 0 0 0 0 0 2 565220
-0.014222 -0.007354 0.119177 -0.413491 -0.734359 0.976219 -0.062500 0 0 0 0 0 0 2 566202
-0.014236 -0.007398 0.119168 -0.425033 -0.512601 0.955886 -0.062500 0 0 0 0 0 0 2 567218
-0.014243 -0.007421 0.119165 -0.508257 -0.778202 0.886990 -0.062500 0 0 0 0 0 0 2 568202
-0.014252 -0.007463 0.119160 -0.585311 -0.507752 0.912140 -0.062500 0 0 0 0 0 0 2 569144
-0.014257 -0.007484 0.119158 -0.447558 -0.869149 0.873594 -0.062500 0 0 0 0 0 0 2 570137
-0.014285 -0.007521 0.119161 -0.145931 -0.691418 0.811932 -0.062500 0 0 0 0 0 0 2 571145
-0.014310 -0.007551 0.119148 -0.168078 -0.761382 1.013479 -0.062500 0 0 0 0 0 0 2 572136
-0.014323 -0.007566 0.119143 -0.321107 -0.959254 0.932620 -0.062500 0 0 0 0 0 0 2 573146
-0.014335 -0.007605 0.119138 -0.346074 -0.677753 0.945057 -0.062500 0 0 0 0 0 0 2 574135
-0.014341 -0.007624 0.119135 -0.423565 -0.897966 0.900271 -0.062500 0 0 0 0 0 0 2 575151
-0.014350 -0.007665 0.119131 -0.502862 -0.610556 0.936579 -0.062500 0 0 0 0 0 0 2 576143
-0.014375 -0.007681 0.119136 -0.287734 -0.906646 0.801923 -0.062500 0 0 0 0 0 0 2 577151
-0.014397 -0.007700 0.119124 -0.298679 -0.888965 1.019959 -0.062500 0 0 0 0 0 0 2 578160
-0.014404 -0.007729 0.119129 -0.502525 -0.761633 0.818291 -0.062500 0 0 0 0 0 0 2 579156
-0.014418 -0.007755 0.119118 -0.437817 -0.788063 1.028377 -0.062500 0 0 0 0 0 0 2 580157
-0.014420 -0.007788 0.119123 -0.575240 -0.708195 0.825545 -0.062500 0 0 0 0 0 0 2 581143
-0.014432 -0.007815 0.119111 -0.474591 -0.761161 1.035349 -0.062500 0 0 0 0 0 0 2 582158
-0.014438 -0.007829 0.119107 -0.530195 -0.942491 0.962990 -0.062500 0 0 0 0 0 0 2 583136
-0.014462 -0.007832 0.119112 -0.306980 -1.111021 0.822601 -0.062500 0 0 0 0 0 0 2 584157
-0.014479 -0.007864 0.119110 -0.163609 -0.843511 0.911788 -0.062500 0 0 0 0 0 0 2 585127
-0.014487 -0.007880 0.119109 -0.381356 -0.989647 0.903289 -0.062500 0 0 0 0 0 0 2 586154
-0.014502 -0.007900 0.119096 -0.314883 -0.959118 1.085379 -0.062500 0 0 0 0 0 0 2 587122
-0.014505 -0.007929 0.119100 -0.457855 -0.830758 0.862729 -0.062500 0 0 0 0 0 0 2 588151
-0.014506 -0.007943 0.119101 -0.495226 -1.009763 0.874745 -0.062500 0 0 0 0 0 0 2 589152
-0.014517 -0.007962 0.119088 -0.375231 -0.971631 1.077877 -0.062500 0 0 0 0 0 0 2 590151
-0.014539 -0.007986 0.119100 -0.222472 -0.897207 0.765392 -0.062500 0 0 0 0 0 0 2 591151
-0.014549 -0.007998 0.119104 -0.355747 -1.051704 0.827367 -0.062500 0 0 0 0 0 0 2 592130
-0.014559 -0.008035 0.119102 -0.368808 -0.746324 0.927154 -0.062500 0 0 0 0 0 0 2 593154
-0.014565 -0.008053 0.119101 -0.435204 -0.951965 0.915427 -0.062500 0 0 0 0 0 0 2 594156
-0.014567 -0.008062 0.119100 -0.475454 -1.091249 0.906214 -0.062500 0 0 0 0 0 0 2 595154
-0.014579 -0.008078 0.119087 -0.363471 -1.014046 1.092183 -0.062500 0 0 0 0 0 0 2 596152
-0.014581 -0.008106 0.119091 -0.587848 -0.822914 0.871564 -0.062500 0 0 0 0 0 0 2 597154
-0.014581 -0.008120 0.119092 -0.612914 -0.988238 0.883785 -0.062500 0 0 0 0 0 0 2 598152
-0.014581 -0.008127 0.119093 -0.620223 -1.094219 0.897415 -0.062500 0 0 0 0 0 0 2 599151
-0.014587 -0.008161 0.119089 -0.553266 -0.750098 0.963747 -0.062500 0 0 0 0 0 0 2 600151
-0.014590 -0.008178 0.119087 -0.579142 -0.935708 0.937620 -0.062500 0 0 0 0 0 0 2 601152
-0.014591 -0.008186 0.119087 -0.599694 -1.065223 0.922970 -0.062500 0 0 0 0 0 0 2 602151
-0.014587 -0.008210 0.119096 -0.675109 -0.885377 0.787789 -0.062500 0 0 0 0 0 0 2 603151
-0.014595 -0.008233 0.119085 -0.528776 -0.872755 1.036739 -0.062500 0 0 0 0 0 0 2 604150
-0.014599 -0.008245 0.119082 -0.557661 -1.017431 0.979350 -0.062500 0 0 0 0 0 0 2 605152
-0.014597 -0.008270 0.119090 -0.650382 -0.858533 0.814478 -0.062500 0 0 0 0 0 0 2 606149
-0.014605 -0.008294 0.119079 -0.515348 -0.858765 1.051146 -0.062500 0 0 0 0 0 0 2 607150
-0.014610 -0.008306 0.119075 -0.649546 -0.967603 0.989017 -0.062500 0 0 0 0 0 0 2 608151
-0.014613 -0.008312 0.119073 -0.681862 -1.060979 0.951500 -0.062500 0 0 0 0 0 0 2 609154
-0.014614 -0.008315 0.119073 -0.701094 -1.110366 0.936327 -0.062500 0 0 0 0 0 0 2 610151
-0.014641 -0.008343 0.119075 -0.376133 -0.796371 0.893334 -0.062500 0 0 0 0 0 0 2 611152
-0.014654 -0.008357 0.119076 -0.517670 -0.945969 0.909028 -0.062500 0 0 0 0 0 0 2 612150
-0.014660 -0.008364 0.119077 -0.617765 -1.050801 0.917742 -0.062500 0 0 0 0 0 0 2 613152
-0.014674 -0.008379 0.119063 -0.537580 -0.956016 1.111678 -0.062500 0 0 0 0 0 0 2 614150
-0.014676 -0.008406 0.119067 -0.672171 -0.789681 0.894553 -0.062500 0 0 0 0 0 0 2 615151
-0.014677 -0.008419 0.119069 -0.704662 -0.950296 0.907100 -0.062500 0 0 0 0 0 0 2 616131
-0.014688 -0.008437 0.119056 -0.370599 -1.019006 1.111380 -0.062500 0 0 0 0 0 0 2 617225
-0.014694 -0.008447 0.119051 -0.419077 -1.127572 1.027499 -0.062500 0 0 0 0 0 0 2 618226
-0.014692 -0.008471 0.119059 -0.523619 -0.949070 0.852584 -0.062500 0 0 0 0 0 0 2 619221
-0.014691 -0.008483 0.119061 -0.528001 -1.090271 0.894649 -0.062500 0 0 0 0 0 0 2 620229
-0.014690 -0.008488 0.119062 -0.522239 -1.182142 0.920512 -0.062500 0 0 0 0 0 0 2 621198
-0.014695 -0.008522 0.119058 -0.549791 -0.799550 0.993419 -0.062500 0 0 0 0 0 0 2 622198
-0.014698 -0.008539 0.119057 -0.571346 -0.981016 0.968078 -0.062500 0 0 0 0 0 0 2 623195
-0.014720 -0.008543 0.119063 -0.323082 -1.168131 0.854899 -0.062500 0 0 0 0 0 0 2 624193
-0.014725 -0.008564 0.119075 -0.508877 -0.965447 0.767428 -0.062500 0 0 0 0 0 0 2 625223
-0.014727 -0.008574 0.119079 -0.572009 -1.085715 0.850784 -0.062500 0 0 0 0 0 0 2 626193
-0.014728 -0.008579 0.119080 -0.595774 -1.165195 0.892675 -0.062500 0 0 0 0 0 0 2 627195
-0.014734 -0.008612 0.119076 -0.536768 -0.806873 0.972027 -0.062500 0 0 0 0 0 0 2 628194
-0.014737 -0.008629 0.119075 -0.565017 -0.984752 0.948652 -0.062500 0 0 0 0 0 0 2 629214
-0.014739 -0.008637 0.119074 -0.586497 -1.110359 0.934783 -0.062500 0 0 0 0 0 0 2 630221
-0.014735 -0.008660 0.119083 -0.662745 -0.927632 0.801338 -0.062500 0 0 0 0 0 0 2 631217
-0.014732 -0.008672 0.119087 -0.649488 -1.064939 0.859478 -0.062500 0 0 0 0 0 0 2 632203
-0.014746 -0.008692 0.119104 -0.431637 -0.964276 0.665044 -0.062500 0 0 0 0 0 0 2 633217
-0.014752 -0.008702 0.119110 -0.513134 -1.092520 0.784310 -0.062500 0 0 0 0 0 0 2 634200
-0.014755 -0.008706 0.119113 -0.565687 -1.170213 0.846794 -0.062500 0 0 0 0 0 0 2 635216
-0.014756 -0.008709 0.119114 -0.590544 -1.208826 0.871495 -0.062500 0 0 0 0 0 0 2 636200
-0.014757 -0.008710 0.119114 -0.601846 -1.227536 0.880690 -0.062500 0 0 0 0 0 0 2 637220
-0.014752 -0.008729 0.119123 -0.773215 -0.945421 0.756485 -0.062500 0 0 0 0 0 0 2 638217
-0.014750 -0.008739 0.119126 -0.755919 -1.053339 0.817820 -0.062500 0 0 0 0 0 0 2 639202
-0.014768 -0.008739 0.119135 -0.471533 -1.187522 0.752287 -0.062500 0 0 0 0 0 0 2 640215
-0.014788 -0.008750 0.119124 -0.439216 -1.055656 1.003120 -0.062500 0 0 0 0 0 0 2 641135
-0.014793 -0.008776 0.119129 -0.618470 -0.861739 0.815749 -0.062500 0 0 0 0 0 0 2 642144
-0.014795 -0.008788 0.119131 -0.673659 -1.008076 0.838714 -0.062500 0 0 0 0 0 0 2 643133
-0.014796 -0.008794 0.119132 -0.695613 -1.104281 0.856178 -0.062500 0 0 0 0 0 0 2 644133
-0.014797 -0.008797 0.119132 -0.705239 -1.154210 0.863451 -0.062500 0 0 0 0 0 0 2 645142
-0.014797 -0.008799 0.119132 -0.709620 -1.179199 0.866196 -0.062500 0 0 0 0 0 0 2 646143
-0.014797 -0.008799 0.119132 -0.711673 -1.191622 0.867209 -0.062500 0 0 0 0 0 0 2 647134
-0.014807 -0.008811 0.119119 -0.580353 -1.048711 1.059026 -0.062500 0 0 0 0 0 0 2 648143
-0.014808 -0.008837 0.119123 -0.689182 -0.856000 0.841856 -0.062500 0 0 0 0 0 0 2 649134
-0.014829 -0.008845 0.119131 -0.441602 -1.064253 0.754568 -0.062500 0 0 0 0 0 0 2 650129
-0.014839 -0.008849 0.119134 -0.557157 -1.140952 0.813923 -0.062500 0 0 0 0 0 0 2 651142
-0.014844 -0.008851 0.119135 -0.635336 -1.174392 0.844682 -0.062500 0 0 0 0 0 0 2 652128
-0.014846 -0.008851 0.119136 -0.675195 -1.189812 0.856815 -0.062500 0 0 0 0 0 0 2 653145
-0.014847 -0.008852 0.119136 -0.694718 -1.197115 0.861341 -0.062500 0 0 0 0 0 0 2 654135
-0.014848 -0.008852 0.119136 -0.704251 -1.200618 0.862998 -0.062500 0 0 0 0 0 0 2 655138
-0.014858 -0.008864 0.119122 -0.576818 -1.053343 1.055222 -0.062500 0 0 0 0 0 0 2 656141
-0.014864 -0.008870 0.119117 -0.623006 -1.108317 0.965367 -0.062500 0 0 0 0 0 0 2 657142
-0.014867 -0.008873 0.119116 -0.662755 -1.152107 0.916494 -0.062500 0 0 0 0 0 0 2 658128
-0.014869 -0.008875 0.119115 -0.686395 -1.176894 0.897027 -0.062500 0 0 0 0 0 0 2 659143
-0.014870 -0.008876 0.119115 -0.699365 -1.190047 0.889761 -0.062500 0 0 0 0 0 0 2 660140
-0.014870 -0.008876 0.119115 -0.706233 -1.196848 0.887065 -0.062500 0 0 0 0 0 0 2 661143
-0.014876 -0.008907 0.119110 -0.642195 -0.801382 0.950708 -0.062500 0 0 0 0 0 0 2 662121
-0.014879 -0.008923 0.119108 -0.668102 -0.960905 0.920104 -0.062500 0 0 0 0 0 0 2 663135
-0.014880 -0.008930 0.119108 -0.688714 -1.077569 0.903430 -0.062500 0 0 0 0 0 0 2 664136
-0.014881 -0.008934 0.119107 -0.700518 -1.140022 0.896783 -0.062500 0 0 0 0 0 0 2 665141
-0.014882 -0.008936 0.119107 -0.805621 -1.121500 0.894273 -0.062500 0 0 0 0 0 0 2 666136
-0.014892 -0.008949 0.119093 -0.676958 -0.988795 1.085153 -0.062500 0 0 0 0 0 0 2 667145
-0.014898 -0.008955 0.119088 -0.510728 -1.182167 0.994672 -0.062500 0 0 0 0 0 0 2 668123
-0.014901 -0.008959 0.119087 -0.550157 -1.229500 0.945546 -0.062500 0 0 0 0 0 0 2 669142
-0.014903 -0.008961 0.119086 -0.573623 -1.256114 0.925982 -0.062500 0 0 0 0 0 0 2 670141
-0.014904 -0.008962 0.119086 -0.586505 -1.270158 0.918666 -0.062500 0 0 0 0 0 0 2 671137
-0.014904 -0.008962 0.119086 -0.593367 -1.277431 0.915985 -0.062500 0 0 0 0 0 0 2 672121
-0.014904 -0.008962 0.119086 -0.596919 -1.281161 0.914988 -0.062500 0 0 0 0 0 0 2 673140
-0.014904 -0.008962 0.119086 -0.598742 -1.283056 0.914631 -0.062500 0 0 0 0 0 0 2 674137
-0.014910 -0.008993 0.119081 -0.532305 -0.885159 0.979574 -0.062500 0 0 0 0 0 0 2 675119
-0.014912 -0.009009 0.119079 -0.556701 -1.043313 0.949053 -0.062500 0 0 0 0 0 0 2 676136
-0.014914 -0.009016 0.119079 -0.576587 -1.159271 0.932391 -0.062500 0 0 0 0 0 0 2 677140
-0.014915 -0.009020 0.119078 -0.587999 -1.221385 0.925723 -0.062500 0 0 0 0 0 0 2 678136
-0.014910 -0.009042 0.119087 -0.658636 -1.002682 0.796633 -0.062500 0 0 0 0 0 0 2 679120
-0.014907 -0.009052 0.119091 -0.642001 -1.122407 0.855276 -0.062500 0 0 0 0 0 0 2 680136
-0.014906 -0.009057 0.119092 -0.624715 -1.202883 0.887263 -0.062500 0 0 0 0 0 0 2 681136
-0.014900 -0.009079 0.119101 -0.678428 -0.993896 0.773547 -0.062500 0 0 0 0 0 0 2 682136
-0.014897 -0.009089 0.119105 -0.652366 -1.118276 0.837800 -0.062500 0 0 0 0 0 0 2 683135
-0.014895 -0.009095 0.119106 -0.630079 -1.200924 0.871852 -0.062500 0 0 0 0 0 0 2 684140
-0.014894 -0.009097 0.119106 -0.616532 -1.243407 0.885334 -0.062500 0 0 0 0 0 0 2 685138
-0.014888 -0.009118 0.119116 -0.885423 -0.882523 0.764064 -0.062500 0 0 0 0 0 0 2 686119
-0.014885 -0.009128 0.119119 -0.861479 -0.996774 0.825335 -0.062500 0 0 0 0 0 0 2 687120
-0.014883 -0.009132 0.119120 -0.840375 -1.074463 0.858268 -0.062500 0 0 0 0 0 0 2 688136
-0.014882 -0.009135 0.119121 -0.827510 -1.114474 0.871344 -0.062500 0 0 0 0 0 0 2 689121
-0.014882 -0.009136 0.119121 -0.820357 -1.134282 0.876244 -0.062500 0 0 0 0 0 0 2 690136
-0.014877 -0.009156 0.119130 -0.973812 -0.836387 0.751864 -0.062500 0 0 0 0 0 0 2 691137
-0.014874 -0.009166 0.119133 -0.951855 -0.945169 0.811871 -0.062500 0 0 0 0 0 0 2 692131
-0.014872 -0.009170 0.119134 -0.931824 -1.020146 0.844339 -0.062500 0 0 0 0 0 0 2 693220
-0.014871 -0.009173 0.119135 -0.919506 -1.058808 0.857240 -0.062500 0 0 0 0 0 0 2 694214
-0.014871 -0.009174 0.119135 -0.912646 -1.077958 0.862080 -0.062500 0 0 0 0 0 0 2 695228
-0.014865 -0.009194 0.119144 -0.973739 -0.836610 0.737821 -0.062500 0 0 0 0 0 0 2 696213
-0.014883 -0.009199 0.119154 -0.685068 -1.004872 0.699325 -0.062500 0 0 0 0 0 0 2 697193
-0.014891 -0.009201 0.119158 -0.776330 -1.058892 0.778024 -0.062500 0 0 0 0 0 0 2 698193
-0.014895 -0.009202 0.119160 -0.643832 -1.226854 0.816060 -0.062500 0 0 0 0 0 0 2 699192
-0.014897 -0.009202 0.119160 -0.676653 -1.235917 0.830893 -0.062500 0 0 0 0 0 0 2 700224
-0.014898 -0.009203 0.119160 -0.692534 -1.239925 0.836413 -0.062500 0 0 0 0 0 0 2 701218
-0.014898 -0.009203 0.119160 -0.700192 -1.241736 0.838436 -0.062500 0 0 0 0 0 0 2 702192
-0.014893 -0.009222 0.119169 -0.966162 -0.844998 0.713221 -0.062500 0 0 0 0 0 0 2 703191
-0.014890 -0.009231 0.119173 -0.948002 -0.949450 0.772730 -0.062500 0 0 0 0 0 0 2 704219
-0.014899 -0.009247 0.119160 -0.600648 -1.020753 0.997329 -0.062500 0 0 0 0 0 0 2 705216
-0.014904 -0.009256 0.119156 -0.633054 -1.111956 0.919844 -0.062500 0 0 0 0 0 0 2 706199
-0.014902 -0.009279 0.119163 -0.730103 -0.922735 0.749742 -0.062500 0 0 0 0 0 0 2 707214
-0.014900 -0.009291 0.119166 -0.729628 -1.060564 0.791063 -0.062500 0 0 0 0 0 0 2 708197
-0.014899 -0.009297 0.119166 -0.721424 -1.150810 0.816491 -0.062500 0 0 0 0 0 0 2 709214
-0.014899 -0.009300 0.119167 -0.715387 -1.197378 0.826814 -0.062500 0 0 0 0 0 0 2 710200
-0.014898 -0.009301 0.119167 -0.711794 -1.220529 0.830683 -0.062500 0 0 0 0 0 0 2 711213
-0.014893 -0.009321 0.119176 -0.972167 -0.834208 0.706512 -0.062500 0 0 0 0 0 0 2 712198
-0.014890 -0.009331 0.119179 -0.951019 -0.944070 0.766087 -0.062500 0 0 0 0 0 0 2 713142
-0.014889 -0.009335 0.119181 -0.931360 -1.019611 0.798352 -0.062500 0 0 0 0 0 0 2 714131
-0.014883 -0.009357 0.119190 -0.984342 -0.807340 0.685728 -0.062500 0 0 0 0 0 0 2 715141
-0.014900 -0.009363 0.119200 -0.596883 -1.086033 0.651061 -0.062500 0 0 0 0 0 0 2 716131
-0.014918 -0.009377 0.119190 -0.553671 -0.999438 0.923719 -0.062500 0 0 0 0 0 0 2 717140
-0.014923 -0.009404 0.119196 -0.726026 -0.826422 0.746561 -0.062500 0 0 0 0 0 0 2 718132
-0.014925 -0.009417 0.119198 -0.776477 -0.984615 0.771310 -0.062500 0 0 0 0 0 0 2 719141
-0.014925 -0.009423 0.119198 -0.795893 -1.086783 0.789271 -0.062500 0 0 0 0 0 0 2 720141
-0.014921 -0.009446 0.119208 -0.869379 -0.888232 0.671538 -0.062500 0 0 0 0 0 0 2 721131
-0.014918 -0.009457 0.119211 -0.852893 -1.018994 0.733181 -0.062500 0 0 0 0 0 0 2 722140
-0.014917 -0.009462 0.119212 -0.835500 -1.104945 0.766188 -0.062500 0 0 0 0 0 0 2 723151
-0.014916 -0.009465 0.119213 -0.824508 -1.149057 0.779317 -0.062500 0 0 0 0 0 0 2 724153
-0.014910 -0.009486 0.119222 -0.883474 -0.919361 0.659188 -0.062500 0 0 0 0 0 0 2 725154
-0.014907 -0.009496 0.119225 -0.859863 -1.034529 0.719747 -0.062500 0 0 0 0 0 0 2 726141
-0.014905 -0.009501 0.119226 -0.838945 -1.112690 0.752338 -0.062500 0 0 0 0 0 0 2 727140
-0.014899 -0.009522 0.119236 -0.891517 -0.901288 0.640418 -0.062500 0 0 0 0 0 0 2 728142
-0.014906 -0.009544 0.119225 -0.732421 -0.877891 0.896814 -0.062500 0 0 0 0 0 0 2 729131
-0.014930 -0.009551 0.119229 -0.486331 -1.073330 0.741529 -0.062500 0 0 0 0 0 0 2 730149
-0.014937 -0.009574 0.119239 -0.687650 -0.886302 0.627171 -0.062500 0 0 0 0 0 0 2 731140
-0.014940 -0.009585 0.119242 -0.857664 -0.960200 0.696234 -0.062500 0 0 0 0 0 0 2 732152
-0.014942 -0.009590 0.119244 -0.886734 -1.046423 0.732573 -0.062500 0 0 0 0 0 0 2 733150
-0.014947 -0.009623 0.119239 -0.832865 -0.691079 0.815411 -0.062500 0 0 0 0 0 0 2 734145
-0.014950 -0.009640 0.119238 -0.861599 -0.870522 0.788844 -0.062500 0 0 0 0 0 0 2 735147
-0.014952 -0.009649 0.119237 -0.883279 -0.997147 0.773318 -0.062500 0 0 0 0 0 0 2 736146
-0.014948 -0.009672 0.119246 -0.960955 -0.812636 0.642603 -0.062500 0 0 0 0 0 0 2 737148
-0.014945 -0.009684 0.119249 -0.947118 -0.951522 0.698663 -0.062500 0 0 0 0 0 0 2 738148
-0.014944 -0.009689 0.119250 -0.931298 -1.041748 0.729557 -0.062500 0 0 0 0 0 0 2 739146
-0.014948 -0.009723 0.119246 -0.855215 -0.688603 0.810859 -0.062500 0 0 0 0 0 0 2 740148
-0.014951 -0.009740 0.119244 -0.872676 -0.869212 0.783282 -0.062500 0 0 0 0 0 0 2 741150
-0.014952 -0.009748 0.119243 -0.888778 -0.996479 0.767342 -0.062500 0 0 0 0 0 0 2 742148
-0.014952 -0.009753 0.119243 -0.898240 -1.064253 0.760893 -0.062500 0 0 0 0 0 0 2 743149
-0.014958 -0.009786 0.119238 -0.837507 -0.699277 0.827723 -0.062500 0 0 0 0 0 0 2 744145
-0.014961 -0.009802 0.119236 -0.955357 -0.808036 0.794485 -0.062500 0 0 0 0 0 0 2 745147
-0.014983 -0.009806 0.119243 -0.709091 -0.992129 0.677958 -0.062500 0 0 0 0 0 0 2 746120
-0.014999 -0.009838 0.119240 -0.766469 -0.638581 0.786517 -0.062500 0 0 0 0 0 0 2 747147
-0.015007 -0.009855 0.119239 -0.873172 -0.812700 0.776487 -0.062500 0 0 0 0 0 0 2 748118
-0.015011 -0.009863 0.119239 -0.935351 -0.935553 0.767693 -0.062500 0 0 0 0 0 0 2 749142
-0.015023 -0.009878 0.119225 -0.836471 -0.853861 0.957513 -0.062500 0 0 0 0 0 0 2 750143
-0.015045 -0.009901 0.119235 -0.695180 -0.746795 0.643458 -0.062500 0 0 0 0 0 0 2 751147
-0.015056 -0.009912 0.119239 -0.832681 -0.890434 0.697571 -0.062500 0 0 0 0 0 0 2 752145
-0.015061 -0.009918 0.119241 -0.917832 -0.978964 0.734277 -0.062500 0 0 0 0 0 0 2 753162
-0.015063 -0.009921 0.119241 -0.960424 -1.023785 0.749414 -0.062500 0 0 0 0 0 0 2 754154
-0.015080 -0.009937 0.119257 -0.779780 -0.852880 0.533461 -0.062500 0 0 0 0 0 0 2 755147
-0.015098 -0.009955 0.119249 -0.749653 -0.801167 0.833325 -0.062500 0 0 0 0 0 0 2 756154
-0.015107 -0.009965 0.119246 -0.668003 -1.075755 0.799998 -0.062500 0 0 0 0 0 0 2 757158
-0.015107 -0.009990 0.119254 -0.802366 -0.896143 0.649969 -0.062500 0 0 0 0 0 0 2 758156
-0.015127 -0.009997 0.119264 -0.551826 -1.099577 0.598592 -0.062500 0 0 0 0 0 0 2 759156
-0.015136 -0.010000 0.119268 -0.766643 -1.110897 0.671806 -0.062500 0 0 0 0 0 0 2 760138
-0.015146 -0.010032 0.119264 -0.776767 -0.742078 0.778546 -0.062500 0 0 0 0 0 0 2 761156
-0.015171 -0.010044 0.119269 -0.570509 -0.972814 0.661835 -0.062500 0 0 0 0 0 0 2 762155
-0.015184 -0.010050 0.119271 -0.719466 -1.074327 0.694931 -0.062500 0 0 0 0 0 0 2 763155
-0.015185 -0.010072 0.119281 -0.882679 -0.869238 0.591464 -0.062500 0 0 0 0 0 0 2 764148
-0.015185 -0.010083 0.119285 -0.912286 -0.997280 0.657150 -0.062500 0 0 0 0 0 0 2 765159
-0.015200 -0.010103 0.119302 -0.716507 -0.888375 0.470808 -0.062500 0 0 0 0 0 0 2 766161
-0.015207 -0.010112 0.119308 -0.807855 -1.016012 0.587954 -0.062500 0 0 0 0 0 0 2 767156
-0.015205 -0.010136 0.119319 -0.931287 -0.840190 0.526567 -0.062500 0 0 0 0 0 0 2 768155
-0.015203 -0.010148 0.119323 -0.938067 -0.983450 0.608633 -0.062500 0 0 0 0 0 0 2 769156
-0.015218 -0.010169 0.119340 -0.729953 -0.881615 0.428678 -0.062500 0 0 0 0 0 0 2 770155
-0.015224 -0.010178 0.119347 -0.814780 -1.012777 0.547929 -0.062500 0 0 0 0 0 0 2 771162
-0.015222 -0.010202 0.119358 -0.934909 -0.838425 0.487531 -0.062500 0 0 0 0 0 0 2 772159
-0.015230 -0.010225 0.119348 -0.906178 -0.767156 0.764209 -0.062500 0 0 0 0 0 0 2 773155
-0.015251 -0.010252 0.119360 -0.740382 -0.717837 0.493713 -0.062500 0 0 0 0 0 0 2 774154
-0.015260 -0.010265 0.119364 -0.862943 -0.891933 0.563128 -0.062500 0 0 0 0 0 0 2 775154
-0.015259 -0.010291 0.119375 -1.005840 -0.741978 0.483024 -0.062500 0 0 0 0 0 0 2 776154
-0.015279 -0.010299 0.119386 -0.755737 -0.959063 0.459964 -0.062500 0 0 0 0 0 0 2 777144
-0.015283 -0.010322 0.119398 -0.932452 -0.783862 0.421122 -0.062500 0 0 0 0 0 0 2 778152
-0.015295 -0.010344 0.119389 -0.855482 -0.776133 0.712970 -0.062500 0 0 0 0 0 0 2 779143
-0.015317 -0.010370 0.119401 -0.715325 -0.722454 0.449165 -0.062500 0 0 0 0 0 0 2 780144
-0.015327 -0.010383 0.119406 -0.657994 -1.056161 0.520535 -0.062500 0 0 0 0 0 0 2 781154
-0.015327 -0.010409 0.119416 -0.807299 -0.904733 0.441495 -0.062500 0 0 0 0 0 0 2 782143
-0.015347 -0.010417 0.119427 -0.560080 -1.121423 0.418688 -0.062500 0 0 0 0 0 0 2 783152
-0.015356 -0.010420 0.119431 -0.672142 -1.199487 0.502045 -0.062500 0 0 0 0 0 0 2 784142
-0.015356 -0.010442 0.119441 -0.921464 -0.915289 0.419955 -0.062500 0 0 0 0 0 0 2 785137
-0.015365 -0.010463 0.119431 -0.808047 -0.889602 0.687583 -0.062500 0 0 0 0 0 0 2 786129
-0.015365 -0.010494 0.119436 -0.916402 -0.767784 0.511730 -0.062500 0 0 0 0 0 0 2 787138
-0.015385 -0.010504 0.119445 -0.662912 -1.016655 0.436179 -0.062500 0 0 0 0 0 0 2 788129
-0.015395 -0.010509 0.119448 -0.775607 -1.114115 0.498263 -0.062500 0 0 0 0 0 0 2 789139
-0.015394 -0.010531 0.119458 -0.918707 -0.903542 0.408450 -0.062500 0 0 0 0 0 0 2 790130
-0.015404 -0.010553 0.119447 -0.806536 -0.883727 0.673158 -0.062500 0 0 0 0 0 0 2 791137
-0.015409 -0.010564 0.119444 -0.849129 -1.018690 0.617878 -0.062500 0 0 0 0 0 0 2 792137
-0.015427 -0.010585 0.119458 -0.683273 -0.909321 0.363524 -0.062500 0 0 0 0 0 0 2 793145
-0.015436 -0.010595 0.119463 -0.794817 -1.039721 0.450993 -0.062500 0 0 0 0 0 0 2 794137
-0.015440 -0.010599 0.119465 -0.864076 -1.119265 0.501295 -0.062500 0 0 0 0 0 0 2 795159
-0.015446 -0.010632 0.119460 -0.834242 -0.759117 0.595700 -0.062500 0 0 0 0 0 0 2 796134
-0.015450 -0.010649 0.119459 -0.972470 -0.865056 0.568961 -0.062500 0 0 0 0 0 0 2 797151
-0.015452 -0.010658 0.119458 -0.998615 -0.990416 0.552829 -0.062500 0 0 0 0 0 0 2 798138
-0.015473 -0.010657 0.119465 -0.745274 -1.117097 0.449143 -0.062500 0 0 0 0 0 0 2 799148
-0.015479 -0.010676 0.119476 -0.931239 -0.876150 0.370842 -0.062500 0 0 0 0 0 0 2 800139
-0.015481 -0.010686 0.119480 -0.991861 -0.981657 0.451303 -0.062500 0 0 0 0 0 0 2 801141
-0.015492 -0.010701 0.119468 -0.884146 -0.908369 0.687503 -0.062500 0 0 0 0 0 0 2 802133
-0.015498 -0.010709 0.119463 -0.935665 -0.996680 0.612342 -0.062500 0 0 0 0 0 0 2 803132
-0.015501 -0.010714 0.119461 -0.977156 -1.056992 0.568335 -0.062500 0 0 0 0 0 0 2 804132
-0.015523 -0.010711 0.119468 -0.733428 -1.149989 0.453529 -0.062500 0 0 0 0 0 0 2 805134
-0.015534 -0.010710 0.119470 -0.664077 -1.308523 0.492050 -0.062500 0 0 0 0 0 0 2 806131
-0.015539 -0.010709 0.119471 -0.748586 -1.300026 0.514313 -0.062500 0 0 0 0 0 0 2 807132
-0.015542 -0.010709 0.119471 -0.792081 -1.294402 0.523328 -0.062500 0 0 0 0 0 0 2 808131
-0.015543 -0.010708 0.119471 -0.813591 -1.291197 0.526735 -0.062500 0 0 0 0 0 0 2 809124
-0.015575 -0.010715 0.119464 -0.426211 -1.204066 0.626944 -0.062500 0 0 0 0 0 0 2 810121
-0.015591 -0.010718 0.119462 -0.585984 -1.233970 0.581381 -0.062500 0 0 0 0 0 0 2 811136
-0.015599 -0.010720 0.119461 -0.704097 -1.258379 0.556222 -0.062500 0 0 0 0 0 0 2 812134
-0.015603 -0.010721 0.119460 -0.768106 -1.272250 0.546075 -0.062500 0 0 0 0 0 0 2 813134
-0.015605 -0.010722 0.119460 -0.800963 -1.279668 0.542228 -0.062500 0 0 0 0 0 0 2 814131
-0.015601 -0.010741 0.119469 -0.884286 -1.029062 0.419787 -0.062500 0 0 0 0 0 0 2 815130
-0.015598 -0.010751 0.119472 -0.871870 -1.136880 0.475741 -0.062500 0 0 0 0 0 0 2 816131
-0.015597 -0.010756 0.119473 -0.856602 -1.211584 0.506502 -0.062500 0 0 0 0 0 0 2 817134
-0.015606 -0.010769 0.119459 -0.716914 -1.104905 0.714709 -0.062500 0 0 0 0 0 0 2 818130
-0.015627 -0.010791 0.119470 -0.552431 -0.980710 0.410653 -0.062500 0 0 0 0 0 0 2 819131
-0.015637 -0.010802 0.119474 -0.678219 -1.117570 0.463770 -0.062500 0 0 0 0 0 0 2 820131
-0.015642 -0.010807 0.119475 -0.757495 -1.202745 0.499847 -0.062500 0 0 0 0 0 0 2 821133
-0.015644 -0.010810 0.119476 -0.797098 -1.245859 0.514809 -0.062500 0 0 0 0 0 0 2 822135
-0.015645 -0.010811 0.119476 -0.816312 -1.267027 0.520491 -0.062500 0 0 0 0 0 0 2 823116
-0.015645 -0.010812 0.119476 -0.825636 -1.277408 0.522601 -0.062500 0 0 0 0 0 0 2 824115
-0.015646 -0.010812 0.119476 -0.830175 -1.282524 0.523384 -0.062500 0 0 0 0 0 0 2 825131
-0.015641 -0.010832 0.119485 -0.899151 -1.030393 0.402951 -0.062500 0 0 0 0 0 0 2 826134
-0.015658 -0.010837 0.119495 -0.611133 -1.197544 0.362912 -0.062500 0 0 0 0 0 0 2 827131
-0.015667 -0.010839 0.119499 -0.704017 -1.251230 0.438832 -0.062500 0 0 0 0 0 0 2 828133
-0.015671 -0.010840 0.119500 -0.769912 -1.272043 0.475926 -0.062500 0 0 0 0 0 0 2 829133
-0.015673 -0.010840 0.119500 -0.803231 -1.280705 0.490517 -0.062500 0 0 0 0 0 0 2 830131
-0.015674 -0.010840 0.119501 -0.819365 -1.284450 0.496011 -0.062500 0 0 0 0 0 0 2 831130
-0.015674 -0.010840 0.119501 -0.827129 -1.286134 0.498045 -0.062500 0 0 0 0 0 0 2 832126
-0.015684 -0.010852 0.119487 -0.811297 -1.077788 0.694898 -0.062500 0 0 0 0 0 0 2 833136
-0.015685 -0.010877 0.119490 -0.922458 -0.874684 0.483225 -0.062500 0 0 0 0 0 0 2 834137
-0.015685 -0.010890 0.119491 -0.940328 -1.023065 0.489421 -0.062500 0 0 0 0 0 0 2 835130
-0.015706 -0.010892 0.119499 -0.675739 -1.181199 0.403769 -0.062500 0 0 0 0 0 0 2 836133
-0.015716 -0.010892 0.119502 -0.788393 -1.211641 0.453483 -0.062500 0 0 0 0 0 0 2 837134
-0.015721 -0.010893 0.119503 -0.866147 -1.219768 0.479970 -0.062500 0 0 0 0 0 0 2 838132
-0.015723 -0.010893 0.119503 -0.905993 -1.222277 0.490541 -0.062500 0 0 0 0 0 0 2 839131
-0.015724 -0.010893 0.119503 -0.925627 -1.223075 0.494549 -0.062500 0 0 0 0 0 0 2 840133
-0.015725 -0.010893 0.119503 -0.935256 -1.223319 0.496029 -0.062500 0 0 0 0 0 0 2 841133
-0.015746 -0.010888 0.119510 -0.458148 -1.430699 0.400403 -0.062500 0 0 0 0 0 0 2 842135
-0.015756 -0.010885 0.119512 -0.572400 -1.410022 0.445477 -0.062500 0 0 0 0 0 0 2 843131
-0.015761 -0.010884 0.119513 -0.651260 -1.392490 0.470132 -0.062500 0 0 0 0 0 0 2 844130
-0.015763 -0.010883 0.119514 -0.691787 -1.382246 0.480059 -0.062500 0 0 0 0 0 0 2 845217
-0.015764 -0.010883 0.119514 -0.711781 -1.376679 0.483804 -0.062500 0 0 0 0 0 0 2 846211
-0.015780 -0.010898 0.119529 -0.519906 -1.178996 0.268640 -0.062500 0 0 0 0 0 0 2 847209
-0.015788 -0.010905 0.119535 -0.615797 -1.262788 0.370085 -0.062500 0 0 0 0 0 0 2 848194
-0.015791 -0.010908 0.119537 -0.676361 -1.318283 0.425665 -0.062500 0 0 0 0 0 0 2 849210
-0.015792 -0.010909 0.119538 -0.705465 -1.345641 0.448022 -0.062500 0 0 0 0 0 0 2 850192
-0.015788 -0.010930 0.119547 -0.785843 -1.103698 0.336001 -0.062500 0 0 0 0 0 0 2 851211
-0.015785 -0.010939 0.119550 -0.771273 -1.215969 0.395303 -0.062500 0 0 0 0 0 0 2 852193
-0.015784 -0.010944 0.119551 -0.754726 -1.292764 0.427291 -0.062500 0 0 0 0 0 0 2 853210
-0.015778 -0.010966 0.119561 -0.810992 -1.077224 0.319777 -0.062500 0 0 0 0 0 0 2 854194
-0.015774 -0.010977 0.119564 -0.783977 -1.202816 0.380720 -0.062500 0 0 0 0 0 0 2 855209
-0.015773 -0.010982 0.119565 -0.761130 -1.286207 0.413293 -0.062500 0 0 0 0 0 0 2 856195
-0.015772 -0.010985 0.119566 -0.747330 -1.329002 0.426353 -0.062500 0 0 0 0 0 0 2 857135
-0.015792 -0.010981 0.119573 -0.471150 -1.410180 0.335220 -0.062500 0 0 0 0 0 0 2 858127
-0.015801 -0.010979 0.119575 -0.579022 -1.399889 0.381830 -0.062500 0 0 0 0 0 0 2 859136
-0.015806 -0.010978 0.119576 -0.654593 -1.387493 0.407069 -0.062500 0 0 0 0 0 0 2 860126
-0.015803 -0.010997 0.119585 -0.760446 -1.124614 0.296988 -0.062500 0 0 0 0 0 0 2 861136
-0.015801 -0.011007 0.119588 -0.758601 -1.226467 0.356823 -0.062500 0 0 0 0 0 0 2 862127
-0.015800 -0.011011 0.119590 -0.748389 -1.298038 0.388993 -0.062500 0 0 0 0 0 0 2 863122
-0.015800 -0.011013 0.119590 -0.740960 -1.334880 0.401909 -0.062500 0 0 0 0 0 0 2 864135
-0.015799 -0.011014 0.119590 -0.736467 -1.353037 0.406774 -0.062500 0 0 0 0 0 0 2 865145
-0.015799 -0.011015 0.119590 -0.733956 -1.361988 0.408603 -0.062500 0 0 0 0 0 0 2 866144
-0.015799 -0.011015 0.119590 -0.732616 -1.366356 0.409269 -0.062500 0 0 0 0 0 0 2 867131
-0.015799 -0.011015 0.119590 -0.731937 -1.368516 0.409535 -0.062500 0 0 0 0 0 0 2 868146
-0.015799 -0.011015 0.119590 -0.731553 -1.369584 0.409610 -0.062500 0 0 0 0 0 0 2 869126
-0.015799 -0.011015 0.119590 -0.731356 -1.370115 0.409644 -0.062500 0 0 0 0 0 0 2 870134
-0.015799 -0.011015 0.119590 -0.731244 -1.370413 0.409659 -0.062500 0 0 0 0 0 0 2 871139
-0.015794 -0.011035 0.119599 -0.798227 -1.115281 0.289578 -0.062500 0 0 0 0 0 0 2 872136
-0.015791 -0.011044 0.119602 -0.777181 -1.221572 0.345526 -0.062500 0 0 0 0 0 0 2 873131
-0.015789 -0.011049 0.119603 -0.757559 -1.295512 0.376251 -0.062500 0 0 0 0 0 0 2 874137
-0.015788 -0.011051 0.119604 -0.745488 -1.333575 0.388608 -0.062500 0 0 0 0 0 0 2 875132
-0.015788 -0.011052 0.119604 -0.738736 -1.352382 0.393290 -0.062500 0 0 0 0 0 0 2 876132
-0.015787 -0.011053 0.119604 -0.735092 -1.361621 0.395025 -0.062500 0 0 0 0 0 0 2 877133
-0.015787 -0.011053 0.119604 -0.733177 -1.366196 0.395684 -0.062500 0 0 0 0 0 0 2 878130
-0.015787 -0.011053 0.119604 -0.732189 -1.368431 0.395908 -0.062500 0 0 0 0 0 0 2 879132
-0.015787 -0.011054 0.119604 -0.731696 -1.369549 0.396004 -0.062500 0 0 0 0 0 0 2 880130
-0.015808 -0.011049 0.119611 -0.462818 -1.430231 0.300009 -0.062500 0 0 0 0 0 0 2 881133
-0.015818 -0.011046 0.119613 -0.574690 -1.409824 0.344781 -0.062500 0 0 0 0 0 0 2 882132
-0.015823 -0.011045 0.119614 -0.652385 -1.392395 0.369325 -0.062500 0 0 0 0 0 0 2 883133
-0.015825 -0.011044 0.119615 -0.692367 -1.382199 0.379221 -0.062500 0 0 0 0 0 0 2 884133
-0.015826 -0.011044 0.119615 -0.712039 -1.376679 0.382964 -0.062500 0 0 0 0 0 0 2 885134
-0.015827 -0.011044 0.119615 -0.721720 -1.373756 0.384355 -0.062500 0 0 0 0 0 0 2 886133
-0.015827 -0.011044 0.119615 -0.726487 -1.372228 0.384861 -0.062500 0 0 0 0 0 0 2 887129
-0.015827 -0.011044 0.119615 -0.728832 -1.371442 0.385051 -0.062500 0 0 0 0 0 0 2 888131
-0.015827 -0.011044 0.119615 -0.730001 -1.371080 0.385142 -0.062500 0 0 0 0 0 0 2 889131
-0.015827 -0.011044 0.119615 -0.730579 -1.370866 0.385148 -0.062500 0 0 0 0 0 0 2 890132
-0.015827 -0.011044 0.119615 -0.730869 -1.370772 0.385169 -0.062500 0 0 0 0 0 0 2 891129
-0.015827 -0.011044 0.119615 -0.731021 -1.370703 0.385170 -0.062500 0 0 0 0 0 0 2 892131
-0.015827 -0.011044 0.119615 -0.731101 -1.370671 0.385164 -0.062500 0 0 0 0 0 0 2 893132
-0.015827 -0.011044 0.119615 -0.731131 -1.370689 0.385178 -0.062500 0 0 0 0 0 0 2 894131
-0.015827 -0.011044 0.119615 -0.731138 -1.370664 0.385173 -0.062500 0 0 0 0 0 0 2 895129
-0.015827 -0.011044 0.119615 -0.731141 -1.370665 0.385168 -0.062500 0 0 0 0 0 0 2 896131
-0.015848 -0.011039 0.119622 -0.462459 -1.430830 0.289312 -0.062500 0 0 0 0 0 0 2 897133
-0.015858 -0.011036 0.119624 -0.574492 -1.410121 0.333975 -0.062500 0 0 0 0 0 0 2 898129
-0.015863 -0.011035 0.119625 -0.652305 -1.392542 0.358487 -0.062500 0 0 0 0 0 0 2 899129
-0.015865 -0.011034 0.119625 -0.692309 -1.382263 0.368357 -0.062500 0 0 0 0 0 0 2 900128
-0.015866 -0.011034 0.119626 -0.712018 -1.376698 0.372091 -0.062500 0 0 0 0 0 0 2 901130
-0.015867 -0.011034 0.119626 -0.721701 -1.373767 0.373480 -0.062500 0 0 0 0 0 0 2 902129
-0.015867 -0.011034 0.119626 -0.726485 -1.372252 0.374008 -0.062500 0 0 0 0 0 0 2 903129
-0.015867 -0.011034 0.119626 -0.728835 -1.371471 0.374196 -0.062500 0 0 0 0 0 0 2 904113
-0.015868 -0.011033 0.119626 -0.729993 -1.371067 0.374255 -0.062500 0 0 0 0 0 0 2 905115
-0.015868 -0.011033 0.119626 -0.730582 -1.370860 0.374286 -0.062500 0 0 0 0 0 0 2 906123
-0.015868 -0.011033 0.119626 -0.730880 -1.370774 0.374300 -0.062500 0 0 0 0 0 0 2 907134
-0.015868 -0.011033 0.119626 -0.731004 -1.370707 0.374297 -0.062500 0 0 0 0 0 0 2 908135
-0.015888 -0.011029 0.119633 -0.462292 -1.430918 0.278615 -0.062500 0 0 0 0 0 0 2 909133
-0.015898 -0.011026 0.119635 -0.574427 -1.410142 0.323188 -0.062500 0 0 0 0 0 0 2 910129
-0.015903 -0.011025 0.119636 -0.652240 -1.392569 0.347660 -0.062500 0 0 0 0 0 0 2 911130
-0.015906 -0.011024 0.119636 -0.692279 -1.382279 0.357517 -0.062500 0 0 0 0 0 0 2 912112
-0.015907 -0.011024 0.119636 -0.712021 -1.376704 0.361249 -0.062500 0 0 0 0 0 0 2 913131
-0.015907 -0.011024 0.119637 -0.721710 -1.373770 0.362634 -0.062500 0 0 0 0 0 0 2 914113
-0.015908 -0.011023 0.119637 -0.726470 -1.372260 0.363151 -0.062500 0 0 0 0 0 0 2 915127
-0.015908 -0.011023 0.119637 -0.728840 -1.371470 0.363349 -0.062500 0 0 0 0 0 0 2 916128
-0.015908 -0.011023 0.119637 -0.730000 -1.371065 0.363409 -0.062500 0 0 0 0 0 0 2 917131
-0.015908 -0.011023 0.119637 -0.730590 -1.370858 0.363439 -0.062500 0 0 0 0 0 0 2 918128
-0.015908 -0.011023 0.119637 -0.730866 -1.370750 0.363438 -0.062500 0 0 0 0 0 0 2 919120
-0.015908 -0.011023 0.119637 -0.731035 -1.370697 0.363457 -0.062500 0 0 0 0 0 0 2 920129
-0.015908 -0.011023 0.119637 -0.731086 -1.370697 0.363454 -0.062500 0 0 0 0 0 0 2 921125
-0.015908 -0.011023 0.119637 -0.731125 -1.370670 0.363447 -0.062500 0 0 0 0 0 0 2 922128
-0.015908 -0.011023 0.119637 -0.731126 -1.370664 0.363451 -0.062500 0 0 0 0 0 0 2 923120
-0.015908 -0.011023 0.119637 -0.731148 -1.370685 0.363466 -0.062500 0 0 0 0 0 0 2 924128
-0.015908 -0.011023 0.119637 -0.731157 -1.370664 0.363458 -0.062500 0 0 0 0 0 0 2 925119
-0.015908 -0.011023 0.119637 -0.731158 -1.370661 0.363457 -0.062500 0 0 0 0 0 0 2 926127
-0.015908 -0.011023 0.119637 -0.731161 -1.370665 0.363452 -0.062500 0 0 0 0 0 0 2 927119
-0.015908 -0.011023 0.119637 -0.731158 -1.370661 0.363456 -0.062500 0 0 0 0 0 0 2 928127
-0.015908 -0.011023 0.119637 -0.731158 -1.370661 0.363457 -0.062500 0 0 0 0 0 0 2 929126
-0.015908 -0.011023 0.119637 -0.731161 -1.370664 0.363452 -0.062500 0 0 0 0 0 0 2 930130
-0.015908 -0.011023 0.119637 -0.731158 -1.370661 0.363456 -0.062500 0 0 0 0 0 0 2 931180
-0.015908 -0.011023 0.119637 -0.731158 -1.370661 0.363457 -0.062500 0 0 0 0 0 0 2 932136
-0.015908 -0.011023 0.119637 -0.731167 -1.370641 0.363441 -0.062500 0 0 0 0 0 0 2 933163
-0.015908 -0.011023 0.119637 -0.731159 -1.370659 0.363455 -0.062500 0 0 0 0 0 0 2 934155
-0.015908 -0.011023 0.119637 -0.731158 -1.370661 0.363456 -0.062500 0 0 0 0 0 0 2 935145
-0.015908 -0.011023 0.119637 -0.731158 -1.370661 0.363457 -0.062500 0 0 0 0 0 0 2 936139
-0.015908 -0.011023 0.119637 -0.731158 -1.370661 0.363457 -0.062500 0 0 0 0 0 0 2 937124
-0.015908 -0.011023 0.119637 -0.731161 -1.370664 0.363452 -0.062500 0 0 0 0 0 0 2 938139
-0.015908 -0.011023 0.119637 -0.731158 -1.370661 0.363456 -0.062500 0 0 0 0 0 0 2 939126
-0.015903 -0.011043 0.119645 -0.798181 -1.115337 0.243332 -0.062500 0 0 0 0 0 0 2 940147
-0.015900 -0.011053 0.119648 -0.777205 -1.221566 0.299249 -0.062500 0 0 0 0 0 0 2 941139
-0.015898 -0.011057 0.119649 -0.757580 -1.295509 0.329992 -0.062500 0 0 0 0 0 0 2 942140
-0.015897 -0.011059 0.119650 -0.745497 -1.333606 0.342369 -0.062500 0 0 0 0 0 0 2 943139
-0.015897 -0.011061 0.119650 -0.738741 -1.352390 0.347056 -0.062500 0 0 0 0 0 0 2 944140
-0.015896 -0.011061 0.119650 -0.735090 -1.361626 0.348798 -0.062500 0 0 0 0 0 0 2 945112
-0.015896 -0.011061 0.119650 -0.733205 -1.366173 0.349457 -0.062500 0 0 0 0 0 0 2 946111
-0.015896 -0.011062 0.119650 -0.732187 -1.368436 0.349684 -0.062500 0 0 0 0 0 0 2 947131
-0.015896 -0.011062 0.119650 -0.731666 -1.369563 0.349772 -0.062500 0 0 0 0 0 0 2 948108
-0.015896 -0.011062 0.119650 -0.731426 -1.370102 0.349803 -0.062500 0 0 0 0 0 0 2 949144
-0.015906 -0.011073 0.119636 -0.722675 -1.168629 0.546575 -0.062500 0 0 0 0 0 0 2 950145
-0.015912 -0.011079 0.119631 -0.764871 -1.219844 0.455103 -0.062500 0 0 0 0 0 0 2 951143
-0.015915 -0.011082 0.119629 -0.802595 -1.262018 0.404732 -0.062500 0 0 0 0 0 0 2 952138
-0.015917 -0.011084 0.119628 -0.825311 -1.286392 0.384423 -0.062500 0 0 0 0 0 0 2 953136
-0.015917 -0.011085 0.119628 -0.837890 -1.299467 0.376729 -0.062500 0 0 0 0 0 0 2 954109
-0.015918 -0.011085 0.119628 -0.844602 -1.306310 0.373856 -0.062500 0 0 0 0 0 0 2 955139
-0.015918 -0.011085 0.119628 -0.848128 -1.309829 0.372780 -0.062500 0 0 0 0 0 0 2 956139
-0.015918 -0.011085 0.119628 -0.849936 -1.311667 0.372397 -0.062500 0 0 0 0 0 0 2 957140
-0.015918 -0.011086 0.119628 -0.850872 -1.312573 0.372247 -0.062500 0 0 0 0 0 0 2 958137
-0.015918 -0.011086 0.119628 -0.851343 -1.313054 0.372200 -0.062500 0 0 0 0 0 0 2 959139
-0.015918 -0.011086 0.119628 -0.851567 -1.313285 0.372174 -0.062500 0 0 0 0 0 0 2 960140
-0.015918 -0.011086 0.119628 -0.851688 -1.313411 0.372168 -0.062500 0 0 0 0 0 0 2 961140
-0.015918 -0.011086 0.119628 -0.851737 -1.313462 0.372160 -0.062500 0 0 0 0 0 0 2 962126
-0.015918 -0.011086 0.119628 -0.851773 -1.313499 0.372161 -0.062500 0 0 0 0 0 0 2 963138
-0.015918 -0.011086 0.119628 -0.851805 -1.313500 0.372165 -0.062500 0 0 0 0 0 0 2 964141
-0.015918 -0.011086 0.119628 -0.851805 -1.313528 0.372172 -0.062500 0 0 0 0 0 0 2 965141
-0.015918 -0.011086 0.119628 -0.851814 -1.313510 0.372158 -0.062500 0 0 0 0 0 0 2 966138
-0.015918 -0.011086 0.119628 -0.851809 -1.313532 0.372167 -0.062500 0 0 0 0 0 0 2 967139
-0.015918 -0.011086 0.119628 -0.851808 -1.313534 0.372168 -0.062500 0 0 0 0 0 0 2 968137
-0.015918 -0.011086 0.119628 -0.851815 -1.313510 0.372157 -0.062500 0 0 0 0 0 0 2 969140
-0.015918 -0.011086 0.119628 -0.851809 -1.313532 0.372167 -0.062500 0 0 0 0 0 0 2 970137
-0.015918 -0.011086 0.119628 -0.851808 -1.313534 0.372168 -0.062500 0 0 0 0 0 0 2 971139
-0.015918 -0.011086 0.119628 -0.851818 -1.313514 0.372153 -0.062500 0 0 0 0 0 0 2 972130
-0.015939 -0.011081 0.119635 -0.582927 -1.373795 0.276631 -0.062500 0 0 0 0 0 0 2 973127
-0.015949 -0.011078 0.119637 -0.695042 -1.353032 0.321114 -0.062500 0 0 0 0 0 0 2 974132
-0.015954 -0.011077 0.119638 -0.772894 -1.335442 0.345553 -0.062500 0 0 0 0 0 0 2 975138
-0.015956 -0.011076 0.119638 -0.812936 -1.325165 0.355405 -0.062500 0 0 0 0 0 0 2 976139
-0.015957 -0.011076 0.119639 -0.832685 -1.319561 0.359123 -0.062500 0 0 0 0 0 0 2 977140
-0.015958 -0.011076 0.119639 -0.613404 -1.446432 0.360514 -0.062500 0 0 0 0 0 0 2 978138
-0.015958 -0.011076 0.119639 -0.618197 -1.444897 0.361022 -0.062500 0 0 0 0 0 0 2 979137
-0.015958 -0.011076 0.119639 -0.620545 -1.444109 0.361210 -0.062500 0 0 0 0 0 0 2 980126
-0.015959 -0.011075 0.119639 -0.621722 -1.443722 0.361287 -0.062500 0 0 0 0 0 0 2 981140
-0.015959 -0.011075 0.119639 -0.622313 -1.443517 0.361320 -0.062500 0 0 0 0 0 0 2 982138
-0.015959 -0.011075 0.119639 -0.622589 -1.443409 0.361319 -0.062500 0 0 0 0 0 0 2 983139
-0.015959 -0.011075 0.119639 -0.622733 -1.443362 0.361329 -0.062500 0 0 0 0 0 0 2 984139
-0.015959 -0.011075 0.119639 -0.622813 -1.443332 0.361323 -0.062500 0 0 0 0 0 0 2 985210
-0.015959 -0.011075 0.119639 -0.622846 -1.443324 0.361331 -0.062500 0 0 0 0 0 0 2 986205
-0.015959 -0.011075 0.119639 -0.622853 -1.443326 0.361328 -0.062500 0 0 0 0 0 0 2 987190
-0.015959 -0.011075 0.119639 -0.622853 -1.443326 0.361327 -0.062500 0 0 0 0 0 0 2 988204
-0.015959 -0.011075 0.119639 -0.622879 -1.443321 0.361336 -0.062500 0 0 0 0 0 0 2 989123
-0.015959 -0.011075 0.119639 -0.622881 -1.443320 0.361337 -0.062500 0 0 0 0 0 0 2 990131
-0.015959 -0.011075 0.119639 -0.622862 -1.443302 0.361318 -0.062500 0 0 0 0 0 0 2 991122
-0.015949 -0.011064 0.119653 -0.980940 -1.458046 0.164483 -0.062500 0 0 0 0 0 0 2 992131
-0.015943 -0.011058 0.119658 -0.818202 -1.464224 0.256030 -0.062500 0 0 0 0 0 0 2 993123
-0.015940 -0.011055 0.119660 -0.780458 -1.422121 0.306420 -0.062500 0 0 0 0 0 0 2 994123
-0.015938 -0.011053 0.119661 -0.757711 -1.397783 0.326734 -0.062500 0 0 0 0 0 0 2 995132
-0.015937 -0.011052 0.119661 -0.745098 -1.384710 0.334426 -0.062500 0 0 0 0 0 0 2 996123
-0.015937 -0.011052 0.119661 -0.738380 -1.377866 0.337298 -0.062500 0 0 0 0 0 0 2 997122
-0.015937 -0.011052 0.119661 -0.734862 -1.374326 0.338358 -0.062500 0 0 0 0 0 0 2 998131
-0.015937 -0.011052 0.119661 -0.733042 -1.372534 0.338761 -0.062500 0 0 0 0 0 0 2 999122
-0.015936 -0.011052 0.119661 -0.732107 -1.371605 0.338907 -0.062500 0 0 0 0 0 0 3 136
-0.015947 -0.011036 0.119682 -0.591873 -1.576066 0.046722 -0.062500 0 0 0 0 0 0 3 1136
-0.015951 -0.011027 0.119690 -0.661641 -1.504044 0.182693 -0.062500 0 0 0 0 0 0 3 2144
-0.015953 -0.011023 0.119692 -0.701640 -1.444181 0.257476 -0.062500 0 0 0 0 0 0 3 3146
-0.015954 -0.011020 0.119694 -0.718861 -1.409492 0.287631 -0.062500 0 0 0 0 0 0 3 4123
-0.015954 -0.011019 0.119694 -0.726006 -1.390781 0.299059 -0.062500 0 0 0 0 0 0 3 5129
-0.015944 -0.011007 0.119708 -0.858188 -1.525721 0.106542 -0.062500 0 0 0 0 0 0 3 6137
-0.015939 -0.011001 0.119713 -0.817304 -1.469595 0.199656 -0.062500 0 0 0 0 0 0 3 7138
-0.015956 -0.010993 0.119722 -0.510945 -1.485199 0.155208 -0.062500 0 0 0 0 0 0 3 8133
-0.015955 -0.010977 0.119739 -0.729966 -1.583516 0.023416 -0.062500 0 0 0 0 0 0 3 9143
-0.015958 -0.010949 0.119737 -0.447632 -1.864356 0.267380 -0.062500 0 0 0 0 0 0 3 10130
-0.015960 -0.010935 0.119736 -0.464258 -1.698318 0.274615 -0.062500 0 0 0 0 0 0 3 11129
-0.015982 -0.010924 0.119743 -0.208090 -1.651206 0.173649 -0.062500 0 0 0 0 0 0 3 12126
-0.015982 -0.010906 0.119759 -0.457070 -1.719321 0.018405 -0.062500 0 0 0 0 0 0 3 13131
-0.015982 -0.010897 0.119766 -0.496711 -1.622303 0.133007 -0.062500 0 0 0 0 0 0 3 14127
-0.015981 -0.010892 0.119768 -0.501031 -1.555702 0.192716 -0.062500 0 0 0 0 0 0 3 15126
-0.015971 -0.010879 0.119783 -0.628416 -1.663845 0.019946 -0.062500 0 0 0 0 0 0 3 16127
-0.015965 -0.010871 0.119788 -0.583837 -1.593028 0.120400 -0.062500 0 0 0 0 0 0 3 17135
-0.015951 -0.010856 0.119804 -0.912342 -1.577886 -0.022469 -0.062500 0 0 0 0 0 0 3 18113
-0.015944 -0.010848 0.119810 -0.720834 -1.543122 0.090508 -0.062500 0 0 0 0 0 0 3 19130
-0.015940 -0.010844 0.119812 -0.669786 -1.485069 0.148960 -0.062500 0 0 0 0 0 0 3 20129
-0.015928 -0.010830 0.119827 -0.769511 -1.597770 -0.024222 -0.062500 0 0 0 0 0 0 3 21126
-0.015921 -0.010823 0.119833 -0.710874 -1.529076 0.075993 -0.062500 0 0 0 0 0 0 3 22127
-0.015917 -0.010819 0.119835 -0.664374 -1.477737 0.129576 -0.062500 0 0 0 0 0 0 3 23125
-0.015915 -0.010817 0.119836 -0.637027 -1.448700 0.151049 -0.062500 0 0 0 0 0 0 3 24127
-0.015904 -0.010805 0.119850 -0.751803 -1.578647 -0.037234 -0.062500 0 0 0 0 0 0 3 25127
-0.015898 -0.010799 0.119855 -0.701521 -1.519136 0.057180 -0.062500 0 0 0 0 0 0 3 26127
-0.015895 -0.010795 0.119857 -0.659467 -1.472629 0.108561 -0.062500 0 0 0 0 0 0 3 27125
-0.015883 -0.010782 0.119872 -0.764333 -1.591593 -0.067109 -0.062500 0 0 0 0 0 0 3 28127
-0.015876 -0.010775 0.119877 -0.708208 -1.525908 0.032085 -0.062500 0 0 0 0 0 0 3 29126
-0.015873 -0.010771 0.119879 -0.662965 -1.476111 0.085238 -0.062500 0 0 0 0 0 0 3 30125
-0.015861 -0.010758 0.119894 -0.766239 -1.593464 -0.089712 -0.062500 0 0 0 0 0 0 3 31125
-0.015854 -0.010751 0.119900 -0.709184 -1.526847 0.009701 -0.062500 0 0 0 0 0 0 3 32127
-0.015850 -0.010747 0.119902 -0.663465 -1.476589 0.062950 -0.062500 0 0 0 0 0 0 3 33128
-0.015838 -0.010734 0.119916 -0.766570 -1.593831 -0.111915 -0.062500 0 0 0 0 0 0 3 34125
-0.015832 -0.010727 0.119922 -0.709345 -1.527015 -0.012528 -0.062500 0 0 0 0 0 0 3 35127
-0.015828 -0.010723 0.119924 -0.663525 -1.476652 0.040687 -0.062500 0 0 0 0 0 0 3 36124
-0.015826 -0.010721 0.119925 -0.636581 -1.448154 0.062048 -0.062500 0 0 0 0 0 0 3 37128
-0.015825 -0.010720 0.119925 -0.621858 -1.432969 0.070127 -0.062500 0 0 0 0 0 0 3 38123
-0.015815 -0.010709 0.119939 -0.744163 -1.570870 -0.123020 -0.062500 0 0 0 0 0 0 3 39126
-0.015809 -0.010702 0.119944 -0.697496 -1.515101 -0.030624 -0.062500 0 0 0 0 0 0 3 40124
-0.015805 -0.010699 0.119946 -0.657399 -1.470522 0.019983 -0.062500 0 0 0 0 0 0 3 41127
-0.015804 -0.010697 0.119947 -0.633443 -1.445010 0.040370 -0.062500 0 0 0 0 0 0 3 42119
-0.015803 -0.010696 0.119947 -0.620240 -1.431396 0.048092 -0.062500 0 0 0 0 0 0 3 43124
-0.015792 -0.010684 0.119961 -0.743450 -1.570171 -0.145129 -0.062500 0 0 0 0 0 0 3 44128
-0.015786 -0.010678 0.119967 -0.697140 -1.514737 -0.052809 -0.062500 0 0 0 0 0 0 3 45125
-0.015783 -0.010675 0.119968 -0.657191 -1.470339 -0.002233 -0.062500 0 0 0 0 0 0 3 46125
-0.015781 -0.010673 0.119969 -0.633332 -1.444929 0.018148 -0.062500 0 0 0 0 0 0 3 47128
-0.015780 -0.010672 0.119969 -0.620186 -1.431314 0.025830 -0.062500 0 0 0 0 0 0 3 48125
-0.015780 -0.010672 0.119970 -0.613184 -1.424241 0.028724 -0.062500 0 0 0 0 0 0 3 49126
-0.015770 -0.010660 0.119984 -0.739877 -1.566578 -0.166243 -0.062500 0 0 0 0 0 0 3 50125
-0.015764 -0.010654 0.119989 -0.695297 -1.512892 -0.074621 -0.062500 0 0 0 0 0 0 3 51125
-0.015761 -0.010651 0.119991 -0.656238 -1.469417 -0.024298 -0.062500 0 0 0 0 0 0 3 52125
-0.015759 -0.010649 0.119991 -0.632864 -1.444450 -0.004024 -0.062500 0 0 0 0 0 0 3 53125
-0.015758 -0.010648 0.119992 -0.619935 -1.431086 0.003630 -0.062500 0 0 0 0 0 0 3 54115
-0.015758 -0.010648 0.119992 -0.613067 -1.424093 0.006489 -0.062500 0 0 0 0 0 0 3 55125
-0.015747 -0.010636 0.120006 -0.611357 -1.600995 -0.188408 -0.062500 0 0 0 0 0 0 3 56115
-0.015741 -0.010630 0.120011 -0.805535 -1.439848 -0.096800 -0.062500 0 0 0 0 0 0 3 57129
-0.015738 -0.010626 0.120013 -0.766459 -1.396355 -0.046508 -0.062500 0 0 0 0 0 0 3 58120
-0.015736 -0.010625 0.120014 -0.743069 -1.371403 -0.026239 -0.062500 0 0 0 0 0 0 3 59129
-0.015736 -0.010624 0.120014 -0.730158 -1.358029 -0.018582 -0.062500 0 0 0 0 0 0 3 60120
-0.015735 -0.010623 0.120014 -0.723296 -1.351040 -0.015734 -0.062500 0 0 0 0 0 0 3 61129
-0.015725 -0.010612 0.120028 -0.850233 -1.493648 -0.210576 -0.062500 0 0 0 0 0 0 3 62120
-0.015719 -0.010606 0.120033 -0.805566 -1.439906 -0.118983 -0.062500 0 0 0 0 0 0 3 63129
-0.015716 -0.010602 0.120035 -0.766489 -1.396357 -0.068710 -0.062500 0 0 0 0 0 0 3 64129
-0.015714 -0.010601 0.120036 -0.743062 -1.371394 -0.048462 -0.062500 0 0 0 0 0 0 3 65120
-0.015713 -0.010600 0.120036 -0.730165 -1.358035 -0.040798 -0.062500 0 0 0 0 0 0 3 66128
-0.015703 -0.010588 0.120050 -0.853925 -1.497363 -0.233774 -0.062500 0 0 0 0 0 0 3 67131
-0.015697 -0.010582 0.120055 -0.807468 -1.441779 -0.141552 -0.062500 0 0 0 0 0 0 3 68136
-0.015693 -0.010578 0.120057 -0.767463 -1.397295 -0.091043 -0.062500 0 0 0 0 0 0 3 69122
-0.015692 -0.010577 0.120058 -0.743559 -1.371869 -0.070714 -0.062500 0 0 0 0 0 0 3 70140
-0.015681 -0.010564 0.120072 -0.861121 -1.504690 -0.258787 -0.062500 0 0 0 0 0 0 3 71126
-0.015675 -0.010558 0.120078 -0.811253 -1.445528 -0.164780 -0.062500 0 0 0 0 0 0 3 72128
-0.015671 -0.010554 0.120080 -0.769388 -1.399216 -0.113625 -0.062500 0 0 0 0 0 0 3 73142
-0.015669 -0.010553 0.120080 -0.744530 -1.372838 -0.093056 -0.062500 0 0 0 0 0 0 3 74122
-0.015658 -0.010540 0.120094 -0.861737 -1.505289 -0.280961 -0.062500 0 0 0 0 0 0 3 75139
-0.015652 -0.010534 0.120100 -0.811543 -1.445822 -0.186953 -0.062500 0 0 0 0 0 0 3 76135
-0.015649 -0.010530 0.120102 -0.769513 -1.399375 -0.135802 -0.062500 0 0 0 0 0 0 3 77108
-0.015647 -0.010528 0.120102 -0.744622 -1.372903 -0.115238 -0.062500 0 0 0 0 0 0 3 78136
-0.015636 -0.010516 0.120117 -0.861863 -1.505415 -0.303096 -0.062500 0 0 0 0 0 0 3 79135
-0.015635 -0.010490 0.120113 -0.744474 -1.701136 -0.087374 -0.062500 0 0 0 0 0 0 3 80135
-0.015635 -0.010477 0.120112 -0.723519 -1.548476 -0.092835 -0.062500 0 0 0 0 0 0 3 81136
-0.015624 -0.010459 0.120125 -0.849210 -1.594869 -0.298970 -0.062500 0 0 0 0 0 0 3 82134
-0.015619 -0.010450 0.120130 -0.804564 -1.490435 -0.212693 -0.062500 0 0 0 0 0 0 3 83137
-0.015615 -0.010445 0.120132 -0.765794 -1.421490 -0.164521 -0.062500 0 0 0 0 0 0 3 84138
-0.015614 -0.010443 0.120133 -0.742635 -1.383887 -0.145107 -0.062500 0 0 0 0 0 0 3 85141
-0.015613 -0.010441 0.120133 -0.729914 -1.364242 -0.137749 -0.062500 0 0 0 0 0 0 3 86110
-0.015602 -0.010429 0.120147 -0.854260 -1.501010 -0.330464 -0.062500 0 0 0 0 0 0 3 87136
-0.015596 -0.010423 0.120153 -0.684273 -1.488843 -0.238390 -0.062500 0 0 0 0 0 0 3 88136
-0.015593 -0.010419 0.120154 -0.644152 -1.443410 -0.188012 -0.062500 0 0 0 0 0 0 3 89136
-0.015591 -0.010418 0.120155 -0.620223 -1.417532 -0.167740 -0.062500 0 0 0 0 0 0 3 90128
-0.015586 -0.010386 0.120161 -0.671176 -1.805829 -0.233422 -0.062500 0 0 0 0 0 0 3 91130
-0.015582 -0.010370 0.120163 -0.642106 -1.640175 -0.196279 -0.062500 0 0 0 0 0 0 3 92133
-0.015581 -0.010362 0.120163 -0.619709 -1.519792 -0.176488 -0.062500 0 0 0 0 0 0 3 93136
-0.015580 -0.010357 0.120164 -0.606872 -1.455245 -0.168587 -0.062500 0 0 0 0 0 0 3 94135
-0.015579 -0.010355 0.120164 -0.599967 -1.422323 -0.165611 -0.062500 0 0 0 0 0 0 3 95135
-0.015569 -0.010343 0.120178 -0.727650 -1.552849 -0.359767 -0.062500 0 0 0 0 0 0 3 96133
-0.015568 -0.010317 0.120174 -0.615606 -1.747042 -0.146080 -0.062500 0 0 0 0 0 0 3 97133
-0.015568 -0.010304 0.120173 -0.597305 -1.593984 -0.152849 -0.062500 0 0 0 0 0 0 3 98107
-0.015568 -0.010297 0.120172 -0.593385 -1.493469 -0.164002 -0.062500 0 0 0 0 0 0 3 99135
-0.015558 -0.010283 0.120186 -0.723847 -1.588458 -0.364167 -0.062500 0 0 0 0 0 0 3 100134
-0.015552 -0.010275 0.120191 -0.680515 -1.509727 -0.275150 -0.062500 0 0 0 0 0 0 3 101136
-0.015549 -0.010271 0.120193 -0.642147 -1.453747 -0.225964 -0.062500 0 0 0 0 0 0 3 102135
-0.015547 -0.010269 0.120194 -0.619186 -1.422673 -0.206128 -0.062500 0 0 0 0 0 0 3 103133
-0.015546 -0.010268 0.120194 -0.606520 -1.406262 -0.198645 -0.062500 0 0 0 0 0 0 3 104135
-0.015551 -0.010248 0.120185 -0.532831 -1.652685 -0.073310 -0.062500 0 0 0 0 0 0 3 105136
-0.015554 -0.010238 0.120182 -0.550300 -1.542406 -0.129308 -0.062500 0 0 0 0 0 0 3 106129
-0.015545 -0.010222 0.120195 -0.699505 -1.613814 -0.355349 -0.062500 0 0 0 0 0 0 3 107122
-0.015540 -0.010213 0.120200 -0.667377 -1.521963 -0.276936 -0.062500 0 0 0 0 0 0 3 108127
-0.015538 -0.010209 0.120201 -0.510282 -1.492832 -0.231764 -0.062500 0 0 0 0 0 0 3 109137
-0.015536 -0.010207 0.120202 -0.490642 -1.458695 -0.213453 -0.062500 0 0 0 0 0 0 3 110135
-0.015536 -0.010205 0.120202 -0.479715 -1.440840 -0.206518 -0.062500 0 0 0 0 0 0 3 111133
-0.015535 -0.010205 0.120202 -0.473873 -1.431655 -0.203943 -0.062500 0 0 0 0 0 0 3 112134
-0.015514 -0.010209 0.120196 -0.978469 -1.258542 -0.106658 -0.062500 0 0 0 0 0 0 3 113136
-0.015509 -0.010192 0.120184 -0.797538 -1.532181 -0.028394 -0.062500 0 0 0 0 0 0 3 114132
-0.015497 -0.010172 0.120194 -0.871232 -1.590331 -0.304993 -0.062500 0 0 0 0 0 0 3 115136
-0.015491 -0.010162 0.120198 -0.806915 -1.473498 -0.255406 -0.062500 0 0 0 0 0 0 3 116134
-0.015487 -0.010157 0.120199 -0.760528 -1.397718 -0.221931 -0.062500 0 0 0 0 0 0 3 117136
-0.015485 -0.010155 0.120199 -0.734376 -1.357091 -0.208048 -0.062500 0 0 0 0 0 0 3 118122
-0.015485 -0.010153 0.120200 -0.720465 -1.336097 -0.202776 -0.062500 0 0 0 0 0 0 3 119120
-0.015489 -0.010133 0.120191 -0.646395 -1.580072 -0.077902 -0.062500 0 0 0 0 0 0 3 120128
-0.015492 -0.010123 0.120188 -0.663596 -1.468819 -0.134418 -0.062500 0 0 0 0 0 0 3 121205
-0.015494 -0.010118 0.120186 -0.681221 -1.392356 -0.165609 -0.062500 0 0 0 0 0 0 3 122202
-0.015500 -0.010096 0.120177 -0.625525 -1.607544 -0.055131 -0.062500 0 0 0 0 0 0 3 123184
-0.015503 -0.010086 0.120174 -0.652697 -1.482276 -0.117165 -0.062500 0 0 0 0 0 0 3 124201
-0.015505 -0.010081 0.120173 -0.675618 -1.398953 -0.150436 -0.062500 0 0 0 0 0 0 3 125186
-0.015506 -0.010078 0.120172 -0.689421 -1.356218 -0.163772 -0.062500 0 0 0 0 0 0 3 126200
-0.015506 -0.010077 0.120172 -0.697115 -1.335085 -0.168808 -0.062500 0 0 0 0 0 0 3 127184
-0.015502 -0.010045 0.120177 -0.766170 -1.726895 -0.242190 -0.062500 0 0 0 0 0 0 3 128202
-0.015499 -0.010029 0.120179 -0.745802 -1.563161 -0.209403 -0.062500 0 0 0 0 0 0 3 129186
-0.015498 -0.010021 0.120179 -0.727941 -1.443878 -0.191407 -0.062500 0 0 0 0 0 0 3 130200
-0.015497 -0.010017 0.120180 -0.717489 -1.379992 -0.184171 -0.062500 0 0 0 0 0 0 3 131200
-0.015502 -0.009995 0.120171 -0.526646 -1.645440 -0.058054 -0.062500 0 0 0 0 0 0 3 132185
-0.015505 -0.009985 0.120168 -0.544440 -1.523382 -0.114522 -0.062500 0 0 0 0 0 0 3 133128
-0.015506 -0.009980 0.120167 -0.562389 -1.441493 -0.145732 -0.062500 0 0 0 0 0 0 3 134117
-0.015507 -0.009977 0.120166 -0.573589 -1.399377 -0.158317 -0.062500 0 0 0 0 0 0 3 135128
-0.015507 -0.009976 0.120166 -0.579954 -1.378514 -0.163071 -0.062500 0 0 0 0 0 0 3 136117
-0.015513 -0.009956 0.120157 -0.516829 -1.622476 -0.041275 -0.062500 0 0 0 0 0 0 3 137127
-0.015516 -0.009946 0.120154 -0.539392 -1.511782 -0.099494 -0.062500 0 0 0 0 0 0 3 138117
-0.015518 -0.009941 0.120153 -0.559808 -1.435660 -0.131353 -0.062500 0 0 0 0 0 0 3 139126
-0.015498 -0.009944 0.120145 -0.841866 -1.335682 -0.047961 -0.062500 0 0 0 0 0 0 3 140136
-0.015493 -0.009925 0.120134 -0.669918 -1.591743 0.026061 -0.062500 0 0 0 0 0 0 3 141139
-0.015492 -0.009917 0.120129 -0.616362 -1.494335 -0.058029 -0.062500 0 0 0 0 0 0 3 142139
-0.015481 -0.009901 0.120142 -0.729385 -1.574343 -0.294654 -0.062500 0 0 0 0 0 0 3 143128
-0.015475 -0.009893 0.120146 -0.679273 -1.486468 -0.220647 -0.062500 0 0 0 0 0 0 3 144126
-0.015472 -0.009889 0.120148 -0.638324 -1.426327 -0.177210 -0.062500 0 0 0 0 0 0 3 145114
-0.015475 -0.009867 0.120140 -0.547895 -1.647406 -0.035721 -0.062500 0 0 0 0 0 0 3 146128
-0.015477 -0.009856 0.120137 -0.555569 -1.524651 -0.086771 -0.062500 0 0 0 0 0 0 3 147128
-0.015479 -0.009851 0.120136 -0.568119 -1.442266 -0.115978 -0.062500 0 0 0 0 0 0 3 148129
-0.015469 -0.009837 0.120149 -0.708347 -1.547983 -0.322089 -0.062500 0 0 0 0 0 0 3 149126
-0.015469 -0.009810 0.120145 -0.603433 -1.727664 -0.111879 -0.062500 0 0 0 0 0 0 3 150123
-0.015469 -0.009797 0.120144 -0.588292 -1.568635 -0.121625 -0.062500 0 0 0 0 0 0 3 151124
-0.015469 -0.009790 0.120143 -0.586026 -1.465334 -0.134030 -0.062500 0 0 0 0 0 0 3 152122
-0.015459 -0.009776 0.120157 -0.598950 -1.591861 -0.333677 -0.062500 0 0 0 0 0 0 3 153126
-0.015453 -0.009768 0.120162 -0.555843 -1.511716 -0.245146 -0.062500 0 0 0 0 0 0 3 154121
-0.015455 -0.009744 0.120155 -0.451265 -1.708941 -0.072017 -0.062500 0 0 0 0 0 0 3 155123
-0.015456 -0.009733 0.120152 -0.448984 -1.572217 -0.110275 -0.062500 0 0 0 0 0 0 3 156121
-0.015447 -0.009716 0.120165 -0.587713 -1.630721 -0.328715 -0.062500 0 0 0 0 0 0 3 157127
-0.015442 -0.009707 0.120170 -0.549496 -1.530899 -0.248160 -0.062500 0 0 0 0 0 0 3 158124
-0.015444 -0.009682 0.120163 -0.447881 -1.718251 -0.077890 -0.062500 0 0 0 0 0 0 3 159124
-0.015435 -0.009659 0.120174 -0.579219 -1.725402 -0.311335 -0.062500 0 0 0 0 0 0 3 160123
-0.015410 -0.009652 0.120171 -0.812910 -1.518844 -0.149281 -0.062500 0 0 0 0 0 0 3 161123
-0.015397 -0.009648 0.120170 -0.667583 -1.449407 -0.154790 -0.062500 0 0 0 0 0 0 3 162122
-0.015391 -0.009647 0.120170 -0.569901 -1.418766 -0.163418 -0.062500 0 0 0 0 0 0 3 163120
-0.015382 -0.009615 0.120175 -0.584922 -1.806432 -0.236461 -0.062500 0 0 0 0 0 0 3 164122
-0.015378 -0.009599 0.120176 -0.536361 -1.640486 -0.205522 -0.062500 0 0 0 0 0 0 3 165122
-0.015376 -0.009591 0.120177 -0.504407 -1.520224 -0.188418 -0.062500 0 0 0 0 0 0 3 166119
-0.015364 -0.009575 0.120191 -0.619208 -1.604723 -0.375264 -0.062500 0 0 0 0 0 0 3 167119
-0.015358 -0.009567 0.120196 -0.448192 -1.538756 -0.282203 -0.062500 0 0 0 0 0 0 3 168119
-0.015329 -0.009536 0.120196 -0.740471 -1.820522 -0.203893 -0.062500 0 0 0 0 0 0 3 169122
-0.015314 -0.009521 0.120196 -0.820521 -1.562726 -0.196422 -0.062500 0 0 0 0 0 0 3 170123
-0.015307 -0.009513 0.120196 -0.709239 -1.446343 -0.195973 -0.062500 0 0 0 0 0 0 3 171120
-0.015293 -0.009498 0.120210 -0.783003 -1.534144 -0.389559 -0.062500 0 0 0 0 0 0 3 172120
-0.015285 -0.009490 0.120215 -0.709555 -1.449412 -0.299197 -0.062500 0 0 0 0 0 0 3 173121
-0.015255 -0.009459 0.120215 -0.991861 -1.732232 -0.221271 -0.062500 0 0 0 0 0 0 3 174120
-0.015240 -0.009444 0.120215 -0.825603 -1.562231 -0.214510 -0.062500 0 0 0 0 0 0 3 175119
-0.015233 -0.009437 0.120215 -0.711722 -1.446095 -0.214397 -0.062500 0 0 0 0 0 0 3 176119
-0.015224 -0.009402 0.120220 -0.718348 -1.787507 -0.282609 -0.062500 0 0 0 0 0 0 3 177122
-0.015219 -0.009384 0.120221 -0.664704 -1.597624 -0.250794 -0.062500 0 0 0 0 0 0 3 178118
-0.015207 -0.009364 0.120236 -0.762910 -1.614767 -0.426652 -0.062500 0 0 0 0 0 0 3 179105
-0.015205 -0.009334 0.120232 -0.520884 -1.774973 -0.203899 -0.062500 0 0 0 0 0 0 3 180114
-0.015194 -0.009307 0.120245 -0.625654 -1.740207 -0.403544 -0.062500 0 0 0 0 0 0 3 181209
-0.015188 -0.009294 0.120249 -0.572718 -1.570091 -0.324601 -0.062500 0 0 0 0 0 0 3 182206
-0.015189 -0.009267 0.120242 -0.464454 -1.719498 -0.154597 -0.062500 0 0 0 0 0 0 3 183205
-0.015180 -0.009243 0.120253 -0.593302 -1.709383 -0.388437 -0.062500 0 0 0 0 0 0 3 184198
-0.015155 -0.009235 0.120250 -0.824654 -1.492958 -0.226620 -0.062500 0 0 0 0 0 0 3 185213
-0.015137 -0.009200 0.120254 -0.745434 -1.821438 -0.299920 -0.062500 0 0 0 0 0 0 3 186176
-0.015128 -0.009183 0.120255 -0.623639 -1.629281 -0.277496 -0.062500 0 0 0 0 0 0 3 187176
-0.015113 -0.009162 0.120270 -0.686094 -1.646538 -0.457128 -0.062500 0 0 0 0 0 0 3 188212
-0.015110 -0.009132 0.120266 -0.426258 -1.795446 -0.235509 -0.062500 0 0 0 0 0 0 3 189200
-0.015087 -0.009122 0.120257 -0.893821 -1.460138 -0.145990 -0.062500 0 0 0 0 0 0 3 190206
-0.015067 -0.009105 0.120268 -0.901314 -1.515823 -0.395774 -0.062500 0 0 0 0 0 0 3 191177
-0.015056 -0.009097 0.120272 -0.773478 -1.419107 -0.335772 -0.062500 0 0 0 0 0 0 3 192177
-0.015050 -0.009093 0.120273 -0.691867 -1.355521 -0.298580 -0.062500 0 0 0 0 0 0 3 193178
-0.015042 -0.009059 0.120279 -0.715267 -1.724121 -0.349452 -0.062500 0 0 0 0 0 0 3 194202
-0.015037 -0.009042 0.120281 -0.668363 -1.547082 -0.312659 -0.062500 0 0 0 0 0 0 3 195198
-0.015035 -0.009034 0.120281 -0.636832 -1.421050 -0.293687 -0.062500 0 0 0 0 0 0 3 196183
-0.015034 -0.009030 0.120282 -0.619429 -1.353813 -0.286172 -0.062500 0 0 0 0 0 0 3 197197
-0.015033 -0.009028 0.120282 -0.610256 -1.319574 -0.283392 -0.062500 0 0 0 0 0 0 3 198198
-0.015033 -0.009027 0.120282 -0.605530 -1.302342 -0.282350 -0.062500 0 0 0 0 0 0 3 199184
-0.015033 -0.009026 0.120282 -0.603126 -1.293687 -0.281958 -0.062500 0 0 0 0 0 0 3 200196
-0.015038 -0.009006 0.120273 -0.536070 -1.541931 -0.155230 -0.062500 0 0 0 0 0 0 3 201181
-0.015041 -0.008997 0.120269 -0.555853 -1.435061 -0.214374 -0.062500 0 0 0 0 0 0 3 202199
-0.015043 -0.008992 0.120268 -0.574812 -1.360851 -0.246734 -0.062500 0 0 0 0 0 0 3 203182
-0.015043 -0.008990 0.120268 -0.586567 -1.322516 -0.259707 -0.062500 0 0 0 0 0 0 3 204199
-0.015023 -0.008993 0.120261 -0.862492 -1.242727 -0.167207 -0.062500 0 0 0 0 0 0 3 205117
-0.015013 -0.008995 0.120258 -0.753727 -1.254937 -0.214531 -0.062500 0 0 0 0 0 0 3 206125
-0.014998 -0.008985 0.120271 -0.811251 -1.418446 -0.432330 -0.062500 0 0 0 0 0 0 3 207115
-0.014970 -0.008984 0.120268 -0.996989 -1.310961 -0.254982 -0.062500 0 0 0 0 0 0 3 208124
-0.014955 -0.008983 0.120268 -0.826393 -1.293023 -0.255257 -0.062500 0 0 0 0 0 0 3 209115
-0.014953 -0.008964 0.120258 -0.649887 -1.540677 -0.135294 -0.062500 0 0 0 0 0 0 3 210125
-0.014932 -0.008959 0.120248 -0.881939 -1.373506 -0.100007 -0.062500 0 0 0 0 0 0 3 211115
-0.014922 -0.008957 0.120244 -0.760102 -1.321172 -0.179333 -0.062500 0 0 0 0 0 0 3 212124
-0.014917 -0.008956 0.120243 -0.679728 -1.300757 -0.217772 -0.062500 0 0 0 0 0 0 3 213116
-0.014915 -0.008956 0.120242 -0.639197 -1.292071 -0.232838 -0.062500 0 0 0 0 0 0 3 214132
-0.014918 -0.008936 0.120233 -0.445308 -1.572358 -0.111691 -0.062500 0 0 0 0 0 0 3 215134
-0.014890 -0.008919 0.120236 -1.080238 -1.443172 -0.267240 -0.062500 0 0 0 0 0 0 3 216129
-0.014875 -0.008911 0.120237 -0.938101 -1.336075 -0.256199 -0.062500 0 0 0 0 0 0 3 217117
-0.014868 -0.008907 0.120238 -0.830745 -1.271751 -0.245412 -0.062500 0 0 0 0 0 0 3 218123
-0.014844 -0.008910 0.120231 -1.041864 -1.177583 -0.142795 -0.062500 0 0 0 0 0 0 3 219118
-0.014827 -0.008880 0.120233 -0.968373 -1.585009 -0.251846 -0.062500 0 0 0 0 0 0 3 220117
-0.014818 -0.008865 0.120234 -0.851448 -1.434772 -0.245703 -0.062500 0 0 0 0 0 0 3 221125
-0.014814 -0.008858 0.120234 -0.784054 -1.323704 -0.238936 -0.062500 0 0 0 0 0 0 3 222119
-0.014781 -0.008847 0.120241 -1.152061 -1.354570 -0.329543 -0.062500 0 0 0 0 0 0 3 223125
-0.014769 -0.008822 0.120234 -0.911802 -1.543295 -0.157389 -0.062500 0 0 0 0 0 0 3 224122
-0.014763 -0.008810 0.120232 -0.806319 -1.397387 -0.192615 -0.062500 0 0 0 0 0 0 3 225121
-0.014750 -0.008792 0.120245 -0.891903 -1.453017 -0.407003 -0.062500 0 0 0 0 0 0 3 226120
-0.014743 -0.008783 0.120249 -0.824254 -1.348805 -0.326530 -0.062500 0 0 0 0 0 0 3 227120
-0.014744 -0.008759 0.120242 -0.708378 -1.532356 -0.153861 -0.062500 0 0 0 0 0 0 3 228119
-0.014735 -0.008735 0.120253 -0.834469 -1.541882 -0.386669 -0.062500 0 0 0 0 0 0 3 229122
-0.014730 -0.008723 0.120257 -0.691642 -1.436028 -0.322552 -0.062500 0 0 0 0 0 0 3 230119
-0.014721 -0.008686 0.120263 -0.724921 -1.747595 -0.348029 -0.062500 0 0 0 0 0 0 3 231120
-0.014717 -0.008667 0.120265 -0.679611 -1.539536 -0.302307 -0.062500 0 0 0 0 0 0 3 232123
-0.014705 -0.008646 0.120280 -0.782672 -1.548921 -0.471398 -0.062500 0 0 0 0 0 0 3 233126
-0.014703 -0.008616 0.120276 -0.654692 -1.670317 -0.245306 -0.062500 0 0 0 0 0 0 3 234123
-0.014702 -0.008601 0.120274 -0.626505 -1.483650 -0.253044 -0.062500 0 0 0 0 0 0 3 235119
-0.014675 -0.008567 0.120271 -1.157414 -1.577793 -0.229818 -0.062500 0 0 0 0 0 0 3 236102
-0.014652 -0.008539 0.120284 -1.151889 -1.530779 -0.442445 -0.062500 0 0 0 0 0 0 3 237120
-0.014640 -0.008524 0.120288 -1.007635 -1.345774 -0.363812 -0.062500 0 0 0 0 0 0 3 238121
-0.014628 -0.008485 0.120295 -0.894709 -1.684846 -0.382232 -0.062500 0 0 0 0 0 0 3 239102
-0.014622 -0.008466 0.120297 -0.820422 -1.466334 -0.334786 -0.062500 0 0 0 0 0 0 3 240120
-0.014613 -0.008425 0.120302 -0.843735 -1.722481 -0.374603 -0.062500 0 0 0 0 0 0 3 241121
-0.014603 -0.008374 0.120309 -0.863577 -1.888250 -0.398524 -0.062500 0 0 0 0 0 0 3 242102
-0.014598 -0.008348 0.120311 -0.805603 -1.571952 -0.349823 -0.062500 0 0 0 0 0 0 3 243118
-0.014569 -0.008308 0.120309 -1.105549 -1.715063 -0.289653 -0.062500 0 0 0 0 0 0 3 244120
-0.014545 -0.008277 0.120322 -0.983428 -1.667284 -0.488031 -0.062500 0 0 0 0 0 0 3 245118
-0.014526 -0.008230 0.120331 -0.898872 -1.862753 -0.466048 -0.062500 0 0 0 0 0 0 3 246118
-0.014522 -0.008187 0.120325 -0.711696 -1.830725 -0.261861 -0.062500 0 0 0 0 0 0 3 247117
-0.014509 -0.008154 0.120337 -0.794489 -1.697413 -0.478455 -0.062500 0 0 0 0 0 0 3 248247
-0.014476 -0.008110 0.120338 -1.068274 -1.815894 -0.370916 -0.062500 0 0 0 0 0 0 3 249198
-0.014454 -0.008058 0.120343 -1.051312 -1.871484 -0.408776 -0.062500 0 0 0 0 0 0 3 250210
-0.014433 -0.008019 0.120358 -1.036220 -1.696891 -0.563511 -0.062500 0 0 0 0 0 0 3 251174
-0.014426 -0.007980 0.120354 -0.838844 -1.687171 -0.327006 -0.062500 0 0 0 0 0 0 3 252300
-0.014397 -0.007935 0.120350 -1.113426 -1.775255 -0.293317 -0.062500 0 0 0 0 0 0 3 253202
-0.014372 -0.007900 0.120362 -1.084226 -1.638649 -0.512346 -0.062500 0 0 0 0 0 0 3 254326
-0.014354 -0.007852 0.120371 -0.902483 -1.851185 -0.497686 -0.062500 0 0 0 0 0 0 3 255328
-0.014334 -0.007815 0.120387 -0.915443 -1.708453 -0.616513 -0.062500 0 0 0 0 0 0 3 256331
-0.014307 -0.007782 0.120377 -1.000307 -1.653468 -0.265665 -0.062500 0 0 0 0 0 0 3 257201
-0.014284 -0.007754 0.120387 -0.965717 -1.581851 -0.501986 -0.062500 0 0 0 0 0 0 3 258327
-0.014266 -0.007708 0.120395 -0.888675 -1.799105 -0.506369 -0.062500 0 0 0 0 0 0 3 259323
-0.014251 -0.007654 0.120402 -0.933023 -1.855578 -0.503119 -0.062500 0 0 0 0 0 0 3 260205
-0.014244 -0.007627 0.120404 -0.837691 -1.520438 -0.446852 -0.062500 0 0 0 0 0 0 3 261329
-0.014234 -0.007583 0.120409 -0.851381 -1.715088 -0.478837 -0.062500 0 0 0 0 0 0 3 262198
-0.014198 -0.007553 0.120417 -1.199609 -1.538812 -0.530679 -0.062500 0 0 0 0 0 0 3 263300
-0.014185 -0.007519 0.120411 -0.939864 -1.581108 -0.338989 -0.062500 0 0 0 0 0 0 3 264324
-0.014168 -0.007490 0.120422 -0.958815 -1.514462 -0.559254 -0.062500 0 0 0 0 0 0 3 265307
-0.014128 -0.007468 0.120432 -1.262916 -1.417778 -0.581041 -0.062500 0 0 0 0 0 0 3 266300
-0.014101 -0.007425 0.120440 -1.015090 -1.716555 -0.556847 -0.062500 0 0 0 0 0 0 3 267299
-0.014088 -0.007404 0.120443 -0.834981 -1.469747 -0.491535 -0.062500 0 0 0 0 0 0 3 268298
-0.014055 -0.007367 0.120441 -1.071966 -1.650624 -0.418817 -0.062500 0 0 0 0 0 0 3 269329
-0.014028 -0.007336 0.120454 -1.187775 -1.457755 -0.615809 -0.062500 0 0 0 0 0 0 3 270325
-0.014019 -0.007302 0.120449 -0.950103 -1.506825 -0.402345 -0.062500 0 0 0 0 0 0 3 271322
-0.013983 -0.007277 0.120453 -1.269617 -1.378334 -0.507062 -0.062500 0 0 0 0 0 0 3 272305
-0.013960 -0.007234 0.120459 -1.052921 -1.664524 -0.537075 -0.062500 0 0 0 0 0 0 3 273321
-0.013947 -0.007212 0.120461 -0.890942 -1.407289 -0.494966 -0.062500 0 0 0 0 0 0 3 274306
-0.013915 -0.007174 0.120458 -1.138710 -1.583695 -0.429538 -0.062500 0 0 0 0 0 0 3 275321
-0.013888 -0.007144 0.120471 -1.089117 -1.512428 -0.629982 -0.062500 0 0 0 0 0 0 3 276304
-0.013880 -0.007109 0.120466 -0.854179 -1.559824 -0.417710 -0.062500 0 0 0 0 0 0 3 277248
-0.013849 -0.007065 0.120461 -1.110726 -1.680584 -0.390022 -0.062500 0 0 0 0 0 0 3 278112
-0.013823 -0.007032 0.120472 -1.222719 -1.433422 -0.614662 -0.062500 0 0 0 0 0 0 3 279248
-0.013794 -0.007000 0.120460 -1.178311 -1.450856 -0.311491 -0.062500 0 0 0 0 0 0 3 280114
-0.013775 -0.006953 0.120459 -1.059325 -1.641953 -0.435109 -0.062500 0 0 0 0 0 0 3 281123
-0.013739 -0.006904 0.120456 -1.261530 -1.701663 -0.405830 -0.062500 0 0 0 0 0 0 3 282113
-0.013710 -0.006867 0.120467 -1.183542 -1.539024 -0.618211 -0.062500 0 0 0 0 0 0 3 283248
-0.013680 -0.006834 0.120455 -1.201770 -1.475631 -0.309007 -0.062500 0 0 0 0 0 0 3 284238
-0.013659 -0.006786 0.120454 -0.978606 -1.704863 -0.430208 -0.062500 0 0 0 0 0 0 3 285247
-0.013623 -0.006736 0.120451 -1.175025 -1.758381 -0.399557 -0.062500 0 0 0 0 0 0 3 286237
-0.013610 -0.006692 0.120440 -1.031460 -1.566662 -0.292304 -0.062500 0 0 0 0 0 0 3 287248
-0.013578 -0.006644 0.120432 -1.253329 -1.613244 -0.320019 -0.062500 0 0 0 0 0 0 3 288122
-0.013567 -0.006601 0.120420 -0.996451 -1.550210 -0.248438 -0.062500 0 0 0 0 0 0 3 289246
-0.013536 -0.006553 0.120412 -1.146747 -1.659416 -0.290194 -0.062500 0 0 0 0 0 0 3 290249
-0.013515 -0.006499 0.120413 -1.037525 -1.757031 -0.409869 -0.062500 0 0 0 0 0 0 3 291242
-0.013488 -0.006457 0.120396 -1.094601 -1.598212 -0.179628 -0.062500 0 0 0 0 0 0 3 292261
-0.013470 -0.006405 0.120394 -0.994726 -1.710111 -0.340468 -0.062500 0 0 0 0 0 0 3 293245
-0.013466 -0.006360 0.120383 -0.707896 -1.679813 -0.240836 -0.062500 0 0 0 0 0 0 3 294259
-0.013438 -0.006312 0.120375 -0.998849 -1.721450 -0.263852 -0.062500 0 0 0 0 0 0 3 295237
-0.013430 -0.006269 0.120363 -0.778377 -1.654843 -0.190856 -0.062500 0 0 0 0 0 0 3 296115
-0.013431 -0.006228 0.120349 -0.628582 -1.611198 -0.147558 -0.062500 0 0 0 0 0 0 3 297257
-0.013406 -0.006182 0.120340 -0.955333 -1.684285 -0.204718 -0.062500 0 0 0 0 0 0 3 298258
-0.013399 -0.006140 0.120327 -0.796202 -1.581236 -0.145758 -0.062500 0 0 0 0 0 0 3 299223
-0.013369 -0.006093 0.120319 -1.064233 -1.643570 -0.190720 -0.062500 0 0 0 0 0 0 3 300254
-0.013360 -0.006051 0.120306 -0.831142 -1.587967 -0.126924 -0.062500 0 0 0 0 0 0 3 301254
-0.013361 -0.006011 0.120292 -0.675282 -1.550079 -0.087078 -0.062500 0 0 0 0 0 0 3 302129
-0.013330 -0.005984 0.120292 -1.062838 -1.380015 -0.280801 -0.062500 0 0 0 0 0 0 3 303232
-0.013320 -0.005951 0.120283 -0.748734 -1.475317 -0.158335 -0.062500 0 0 0 0 0 0 3 304252
-0.013320 -0.005916 0.120270 -0.590654 -1.513060 -0.085949 -0.062500 0 0 0 0 0 0 3 305259
-0.013295 -0.005873 0.120261 -0.911440 -1.629011 -0.130371 -0.062500 0 0 0 0 0 0 3 306258
-0.013287 -0.005832 0.120248 -0.707904 -1.600756 -0.067409 -0.062500 0 0 0 0 0 0 3 307256
-0.013278 -0.005781 0.120247 -0.706711 -1.734617 -0.211890 -0.062500 0 0 0 0 0 0 3 308248
-0.013253 -0.005760 0.120239 -0.914446 -1.354948 -0.134461 -0.062500 0 0 0 0 0 0 3 309224
-0.013246 -0.005731 0.120226 -0.612899 -1.455073 -0.052261 -0.062500 0 0 0 0 0 0 3 310127
-0.013237 -0.005686 0.120225 -0.613316 -1.672951 -0.191962 -0.062500 0 0 0 0 0 0 3 311231
-0.013212 -0.005668 0.120217 -0.821908 -1.338663 -0.113420 -0.062500 0 0 0 0 0 0 3 312252
-0.013194 -0.005628 0.120218 -0.752261 -1.590070 -0.214187 -0.062500 0 0 0 0 0 0 3 313253
-0.013190 -0.005589 0.120208 -0.678032 -1.531892 -0.082725 -0.062500 0 0 0 0 0 0 3 314251
-0.013172 -0.005555 0.120188 -0.830359 -1.462653 0.092639 -0.062500 0 0 0 0 0 0 3 315254
-0.013154 -0.005527 0.120193 -0.770098 -1.424199 -0.238516 -0.062500 0 0 0 0 0 0 3 316254
-0.013149 -0.005494 0.120186 -0.593430 -1.478660 -0.088707 -0.062500 0 0 0 0 0 0 3 317254
-0.013121 -0.005451 0.120179 -0.884815 -1.609194 -0.079562 -0.062500 0 0 0 0 0 0 3 318240
-0.013112 -0.005411 0.120166 -0.662077 -1.587032 0.004109 -0.062500 0 0 0 0 0 0 3 319252
-0.013077 -0.005383 0.120168 -0.980687 -1.418764 -0.167187 -0.062500 0 0 0 0 0 0 3 320122
-0.013064 -0.005351 0.120158 -0.721146 -1.469361 -0.035832 -0.062500 0 0 0 0 0 0 3 321256
-0.013052 -0.005304 0.120158 -0.598923 -1.684724 -0.142908 -0.062500 0 0 0 0 0 0 3 322120
-0.013025 -0.005285 0.120151 -0.784444 -1.336996 -0.052594 -0.062500 0 0 0 0 0 0 3 323254
-0.013006 -0.005244 0.120151 -0.703716 -1.581264 -0.147395 -0.062500 0 0 0 0 0 0 3 324126
-0.013002 -0.005205 0.120141 -0.510566 -1.588027 -0.014429 -0.062500 0 0 0 0 0 0 3 325256
-0.012969 -0.005178 0.120143 -0.963544 -1.375373 -0.158990 -0.062500 0 0 0 0 0 0 3 326251
-0.012957 -0.005146 0.120134 -0.721516 -1.429924 -0.017175 -0.062500 0 0 0 0 0 0 3 327252
-0.012945 -0.005099 0.120134 -0.607240 -1.650646 -0.119821 -0.062500 0 0 0 0 0 0 3 328124
-0.012919 -0.005080 0.120127 -0.796307 -1.303943 -0.028660 -0.062500 0 0 0 0 0 0 3 329241
-0.012900 -0.005040 0.120127 -0.717972 -1.548712 -0.122320 -0.062500 0 0 0 0 0 0 3 330249
-0.012891 -0.005020 0.120127 -0.588409 -1.311088 -0.128316 -0.062500 0 0 0 0 0 0 3 331114
-0.012860 -0.004983 0.120123 -0.858999 -1.499252 -0.067724 -0.062500 0 0 0 0 0 0 3 332251
-0.012833 -0.004953 0.120134 -0.821500 -1.439678 -0.277322 -0.062500 0 0 0 0 0 0 3 333254
-0.012824 -0.004919 0.120129 -0.591274 -1.482533 -0.066839 -0.062500 0 0 0 0 0 0 3 334252
-0.012789 -0.004894 0.120132 -0.914920 -1.362298 -0.171139 -0.062500 0 0 0 0 0 0 3 335250
-0.012776 -0.004863 0.120123 -0.578015 -1.447623 -0.013837 -0.062500 0 0 0 0 0 0 3 336252
-0.012770 -0.004847 0.120120 -0.461902 -1.250428 -0.068216 -0.062500 0 0 0 0 0 0 3 337247
-0.012740 -0.004813 0.120115 -0.845818 -1.427639 -0.037496 -0.062500 0 0 0 0 0 0 3 338251
-0.012726 -0.004796 0.120113 -0.680195 -1.227353 -0.078740 -0.062500 0 0 0 0 0 0 3 339252
-0.012708 -0.004776 0.120125 -0.709653 -1.257003 -0.280105 -0.062500 0 0 0 0 0 0 3 340251
-0.012703 -0.004746 0.120119 -0.540118 -1.371522 -0.062000 -0.062500 0 0 0 0 0 0 3 341323
-0.012670 -0.004724 0.120123 -0.896727 -1.290688 -0.162730 -0.062500 0 0 0 0 0 0 3 342318
-0.012657 -0.004694 0.120114 -0.654201 -1.382443 -0.004317 -0.062500 0 0 0 0 0 0 3 343302
-0.012641 -0.004667 0.120124 -0.610758 -1.370194 -0.239614 -0.062500 0 0 0 0 0 0 3 344316
-0.012612 -0.004658 0.120120 -0.778696 -1.132721 -0.080782 -0.062500 0 0 0 0 0 0 3 345302
-0.012591 -0.004622 0.120121 -0.682430 -1.452980 -0.136718 -0.062500 0 0 0 0 0 0 3 346318
-0.012581 -0.004605 0.120122 -0.540505 -1.254343 -0.130124 -0.062500 0 0 0 0 0 0 3 347301
-0.012576 -0.004596 0.120122 -0.459535 -1.118930 -0.125227 -0.062500 0 0 0 0 0 0 3 348303
-0.012542 -0.004584 0.120128 -0.915168 -1.100497 -0.199946 -0.062500 0 0 0 0 0 0 3 349246
-0.012529 -0.004559 0.120120 -0.671551 -1.268846 -0.022235 -0.062500 0 0 0 0 0 0 3 350242
-0.012523 -0.004546 0.120117 -0.561725 -1.122165 -0.069210 -0.062500 0 0 0 0 0 0 3 351246
-0.012510 -0.004528 0.120128 -0.652937 -1.187685 -0.277563 -0.062500 0 0 0 0 0 0 3 352236
-0.012487 -0.004505 0.120115 -0.783388 -1.259245 0.041596 -0.062500 0 0 0 0 0 0 3 353245
-0.012476 -0.004493 0.120110 -0.638864 -1.110967 -0.032912 -0.062500 0 0 0 0 0 0 3 354234
-0.012471 -0.004487 0.120109 -0.550619 -1.020266 -0.078742 -0.062500 0 0 0 0 0 0 3 355244
-0.012457 -0.004472 0.120121 -0.648742 -1.134833 -0.277237 -0.062500 0 0 0 0 0 0 3 356236
-0.012450 -0.004464 0.120125 -0.501492 -1.066845 -0.198228 -0.062500 0 0 0 0 0 0 3 357245
-0.012451 -0.004442 0.120117 -0.387045 -1.251555 -0.014162 -0.062500 0 0 0 0 0 0 3 358235
-0.012431 -0.004435 0.120106 -0.642932 -1.060307 0.040160 -0.062500 0 0 0 0 0 0 3 359245
-0.012411 -0.004420 0.120116 -0.677225 -1.157588 -0.218896 -0.062500 0 0 0 0 0 0 3 360246
-0.012400 -0.004412 0.120119 -0.554260 -1.068644 -0.171474 -0.062500 0 0 0 0 0 0 3 361245
-0.012395 -0.004408 0.120120 -0.475342 -1.009156 -0.140423 -0.062500 0 0 0 0 0 0 3 362240
-0.012376 -0.004392 0.120103 -0.636248 -1.159706 0.117285 -0.062500 0 0 0 0 0 0 3 363255
-0.012368 -0.004384 0.120097 -0.522744 -1.066893 0.005190 -0.062500 0 0 0 0 0 0 3 364249
-0.012364 -0.004380 0.120095 -0.453004 -1.006012 -0.055614 -0.062500 0 0 0 0 0 0 3 365244
-0.012351 -0.004366 0.120107 -0.561481 -1.136127 -0.259225 -0.062500 0 0 0 0 0 0 3 366246
-0.012344 -0.004359 0.120111 -0.496024 -1.059084 -0.182353 -0.062500 0 0 0 0 0 0 3 367239
-0.012320 -0.004360 0.120105 -0.800401 -0.894787 -0.035241 -0.062500 0 0 0 0 0 0 3 368243
-0.012308 -0.004360 0.120103 -0.661852 -0.888105 -0.068183 -0.062500 0 0 0 0 0 0 3 369226
-0.012296 -0.004329 0.120105 -0.650081 -1.294600 -0.127313 -0.062500 0 0 0 0 0 0 3 370240
-0.012290 -0.004314 0.120106 -0.572428 -1.135712 -0.116971 -0.062500 0 0 0 0 0 0 3 371240
-0.012287 -0.004306 0.120106 -0.525637 -1.019768 -0.110210 -0.062500 0 0 0 0 0 0 3 372239
-0.012286 -0.004302 0.120106 -0.501190 -0.958069 -0.107488 -0.062500 0 0 0 0 0 0 3 373243
-0.012285 -0.004300 0.120106 -0.488740 -0.926809 -0.106497 -0.062500 0 0 0 0 0 0 3 374238
-0.012253 -0.004292 0.120111 -0.890777 -1.012006 -0.180860 -0.062500 0 0 0 0 0 0 3 375240
-0.012237 -0.004287 0.120113 -0.727393 -0.964944 -0.144979 -0.062500 0 0 0 0 0 0 3 376245
-0.012234 -0.004266 0.120104 -0.544701 -1.174277 0.015208 -0.062500 0 0 0 0 0 0 3 377246
-0.012232 -0.004256 0.120100 -0.499320 -1.057293 -0.044599 -0.062500 0 0 0 0 0 0 3 378243
-0.012221 -0.004239 0.120112 -0.549762 -1.158741 -0.257090 -0.062500 0 0 0 0 0 0 3 379239
-0.012215 -0.004230 0.120116 -0.494754 -1.055450 -0.184694 -0.062500 0 0 0 0 0 0 3 380243
-0.012211 -0.004225 0.120118 -0.451086 -0.987803 -0.143870 -0.062500 0 0 0 0 0 0 3 381234
-0.012178 -0.004215 0.120123 -0.834496 -1.052955 -0.201992 -0.062500 0 0 0 0 0 0 3 382238
-0.012161 -0.004210 0.120126 -0.660828 -0.995246 -0.160503 -0.062500 0 0 0 0 0 0 3 383238
-0.012158 -0.004189 0.120116 -0.472690 -1.199004 0.001865 -0.062500 0 0 0 0 0 0 3 384241
-0.012145 -0.004166 0.120126 -0.567520 -1.241078 -0.236380 -0.062500 0 0 0 0 0 0 3 385240
-0.012139 -0.004154 0.120129 -0.501639 -1.098270 -0.183968 -0.062500 0 0 0 0 0 0 3 386241
-0.012135 -0.004148 0.120130 -0.453851 -1.009212 -0.151436 -0.062500 0 0 0 0 0 0 3 387238
-0.012122 -0.004133 0.120143 -0.655010 -1.073801 -0.317309 -0.062500 0 0 0 0 0 0 3 388240
-0.012115 -0.004125 0.120148 -0.591091 -0.987903 -0.227132 -0.062500 0 0 0 0 0 0 3 389241
-0.012091 -0.004126 0.120142 -0.807545 -0.868354 -0.074623 -0.062500 0 0 0 0 0 0 3 390238
-0.012073 -0.004095 0.120143 -0.749690 -1.263620 -0.143484 -0.062500 0 0 0 0 0 0 3 391241
-0.012064 -0.004079 0.120143 -0.627238 -1.103768 -0.145635 -0.062500 0 0 0 0 0 0 3 392241
-0.012060 -0.004072 0.120143 -0.556400 -0.988011 -0.144278 -0.062500 0 0 0 0 0 0 3 393241
-0.012047 -0.004055 0.120156 -0.663266 -1.088588 -0.322212 -0.062500 0 0 0 0 0 0 3 394240
-0.012039 -0.004047 0.120161 -0.594882 -0.995181 -0.236701 -0.062500 0 0 0 0 0 0 3 395240
-0.012024 -0.004030 0.120175 -0.610806 -1.115412 -0.369648 -0.062500 0 0 0 0 0 0 3 396236
-0.012016 -0.004022 0.120180 -0.531816 -1.019527 -0.266597 -0.062500 0 0 0 0 0 0 3 397241
-0.011992 -0.004022 0.120174 -0.739930 -0.894643 -0.109103 -0.062500 0 0 0 0 0 0 3 398240
-0.011969 -0.004010 0.120185 -0.740723 -1.045221 -0.317626 -0.062500 0 0 0 0 0 0 3 399239
-0.011961 -0.003985 0.120179 -0.533957 -1.224907 -0.110059 -0.062500 0 0 0 0 0 0 3 400240
-0.011958 -0.003973 0.120177 -0.462846 -1.079661 -0.140175 -0.062500 0 0 0 0 0 0 3 401234
-0.011945 -0.003954 0.120188 -0.576439 -1.146738 -0.339733 -0.062500 0 0 0 0 0 0 3 402237
-0.011939 -0.003944 0.120193 -0.512517 -1.034616 -0.263317 -0.062500 0 0 0 0 0 0 3 403240
-0.011904 -0.003932 0.120199 -0.954903 -1.012964 -0.293585 -0.062500 0 0 0 0 0 0 3 404237
-0.011886 -0.003925 0.120202 -0.766810 -0.935010 -0.242277 -0.062500 0 0 0 0 0 0 3 405241
-0.011866 -0.003910 0.120215 -0.777398 -1.048465 -0.395820 -0.062500 0 0 0 0 0 0 3 406237
-0.011855 -0.003902 0.120220 -0.655538 -0.960016 -0.301405 -0.062500 0 0 0 0 0 0 3 407239
-0.011849 -0.003897 0.120222 -0.576970 -0.899562 -0.252686 -0.062500 0 0 0 0 0 0 3 408237
-0.011815 -0.003887 0.120228 -0.943409 -0.969311 -0.305627 -0.062500 0 0 0 0 0 0 3 409241
-0.011798 -0.003882 0.120230 -0.760226 -0.912806 -0.264218 -0.062500 0 0 0 0 0 0 3 410238
-0.011778 -0.003867 0.120243 -0.774063 -1.037454 -0.421271 -0.062500 0 0 0 0 0 0 3 411239
-0.011767 -0.003860 0.120248 -0.653719 -0.954461 -0.328299 -0.062500 0 0 0 0 0 0 3 412230
-0.011767 -0.003837 0.120240 -0.513312 -1.138762 -0.137851 -0.062500 0 0 0 0 0 0 3 413239
-0.011756 -0.003813 0.120249 -0.558713 -1.194401 -0.364674 -0.062500 0 0 0 0 0 0 3 414229
-0.011750 -0.003801 0.120253 -0.504381 -1.045602 -0.309130 -0.062500 0 0 0 0 0 0 3 415229
-0.011726 -0.003800 0.120246 -0.727340 -0.892967 -0.169279 -0.062500 0 0 0 0 0 0 3 416233
-0.011704 -0.003787 0.120257 -0.737617 -1.030564 -0.384164 -0.062500 0 0 0 0 0 0 3 417327
-0.011692 -0.003780 0.120260 -0.677228 -0.908128 -0.321506 -0.062500 0 0 0 0 0 0 3 418317
-0.011675 -0.003764 0.120274 -0.733462 -1.021243 -0.462592 -0.062500 0 0 0 0 0 0 3 419300
-0.011645 -0.003761 0.120272 -0.900485 -0.870940 -0.256785 -0.062500 0 0 0 0 0 0 3 420315
-0.011630 -0.003759 0.120271 -0.723571 -0.832520 -0.257151 -0.062500 0 0 0 0 0 0 3 421244
-0.011612 -0.003745 0.120283 -0.754688 -0.980477 -0.442054 -0.062500 0 0 0 0 0 0 3 422233
-0.011602 -0.003739 0.120288 -0.644887 -0.910414 -0.360799 -0.062500 0 0 0 0 0 0 3 423242
-0.011586 -0.003723 0.120302 -0.717818 -1.022801 -0.494221 -0.062500 0 0 0 0 0 0 3 424233
-0.011557 -0.003719 0.120299 -0.892673 -0.871793 -0.285461 -0.062500 0 0 0 0 0 0 3 425243
-0.011543 -0.003717 0.120298 -0.719704 -0.832980 -0.285054 -0.062500 0 0 0 0 0 0 3 426233
-0.011524 -0.003704 0.120311 -0.753044 -0.980901 -0.469470 -0.062500 0 0 0 0 0 0 3 427256
-0.011515 -0.003697 0.120315 -0.644019 -0.910637 -0.388234 -0.062500 0 0 0 0 0 0 3 428250
-0.011510 -0.003693 0.120317 -0.572574 -0.859608 -0.344464 -0.062500 0 0 0 0 0 0 3 429223
-0.011475 -0.003684 0.120322 -1.017498 -0.872604 -0.397126 -0.062500 0 0 0 0 0 0 3 430244
-0.011458 -0.003679 0.120324 -0.835921 -0.818120 -0.357359 -0.062500 0 0 0 0 0 0 3 431233
-0.011438 -0.003664 0.120338 -0.851650 -0.944567 -0.514209 -0.062500 0 0 0 0 0 0 3 432237
-0.011407 -0.003661 0.120335 -0.995935 -0.801217 -0.314489 -0.062500 0 0 0 0 0 0 3 433238
-0.011397 -0.003640 0.120323 -0.745157 -1.008212 -0.175214 -0.062500 0 0 0 0 0 0 3 434243
-0.011381 -0.003618 0.120332 -0.791280 -1.059900 -0.428869 -0.062500 0 0 0 0 0 0 3 435239
-0.011373 -0.003607 0.120335 -0.622994 -0.954701 -0.384610 -0.062500 0 0 0 0 0 0 3 436243
-0.011368 -0.003601 0.120336 -0.561036 -0.867454 -0.355336 -0.062500 0 0 0 0 0 0 3 437242
-0.011335 -0.003590 0.120341 -0.937585 -0.925114 -0.412426 -0.062500 0 0 0 0 0 0 3 438239
-0.011317 -0.003585 0.120343 -0.758837 -0.861464 -0.374973 -0.062500 0 0 0 0 0 0 3 439221
-0.011309 -0.003582 0.120344 -0.630892 -0.819742 -0.355921 -0.062500 0 0 0 0 0 0 3 440240
-0.011293 -0.003568 0.120357 -0.707986 -0.961575 -0.524965 -0.062500 0 0 0 0 0 0 3 441238
-0.011265 -0.003565 0.120354 -0.959146 -0.762627 -0.329970 -0.062500 0 0 0 0 0 0 3 442238
-0.011239 -0.003551 0.120365 -0.934760 -0.896138 -0.511920 -0.062500 0 0 0 0 0 0 3 443236
-0.011226 -0.003544 0.120369 -0.773349 -0.821587 -0.437163 -0.062500 0 0 0 0 0 0 3 444237
-0.011219 -0.003541 0.120371 -0.673761 -0.768836 -0.396537 -0.062500 0 0 0 0 0 0 3 445240
-0.011205 -0.003526 0.120384 -0.766523 -0.904545 -0.556817 -0.062500 0 0 0 0 0 0 3 446238
-0.011176 -0.003524 0.120381 -0.951950 -0.766200 -0.358469 -0.062500 0 0 0 0 0 0 3 447239
-0.011167 -0.003504 0.120369 -0.722463 -0.975628 -0.220183 -0.062500 0 0 0 0 0 0 3 448239
-0.011152 -0.003481 0.120378 -0.780174 -1.029265 -0.473923 -0.062500 0 0 0 0 0 0 3 449238
-0.011144 -0.003470 0.120381 -0.690830 -0.890253 -0.430167 -0.062500 0 0 0 0 0 0 3 450235
-0.011140 -0.003464 0.120382 -0.631407 -0.803190 -0.401144 -0.062500 0 0 0 0 0 0 3 451236
-0.011106 -0.003453 0.120387 -1.009592 -0.861523 -0.456931 -0.062500 0 0 0 0 0 0 3 452235
-0.011089 -0.003448 0.120389 -0.831255 -0.797657 -0.420188 -0.062500 0 0 0 0 0 0 3 453221
-0.011069 -0.003432 0.120402 -0.849783 -0.920217 -0.577274 -0.062500 0 0 0 0 0 0 3 454236
-0.011059 -0.003424 0.120407 -0.795269 -0.760967 -0.485900 -0.062500 0 0 0 0 0 0 3 455239
-0.011038 -0.003407 0.120391 -0.918874 -0.883115 -0.186586 -0.062500 0 0 0 0 0 0 3 456235
-0.011017 -0.003385 0.120398 -0.866232 -0.984225 -0.464297 -0.062500 0 0 0 0 0 0 3 457239
-0.011006 -0.003374 0.120400 -0.734408 -0.851941 -0.437618 -0.062500 0 0 0 0 0 0 3 458238
-0.010989 -0.003356 0.120413 -0.798784 -0.933555 -0.591063 -0.062500 0 0 0 0 0 0 3 459220
-0.010965 -0.003333 0.120400 -0.904361 -1.007448 -0.245547 -0.062500 0 0 0 0 0 0 3 460239
-0.010953 -0.003322 0.120395 -0.749449 -0.862166 -0.318188 -0.062500 0 0 0 0 0 0 3 461221
-0.010936 -0.003303 0.120406 -0.802315 -0.937470 -0.539122 -0.062500 0 0 0 0 0 0 3 462237
-0.010927 -0.003294 0.120410 -0.703296 -0.827779 -0.473455 -0.062500 0 0 0 0 0 0 3 463239
-0.010891 -0.003281 0.120416 -1.048334 -0.861527 -0.501662 -0.062500 0 0 0 0 0 0 3 464235
-0.010878 -0.003256 0.120408 -0.787655 -1.024415 -0.311259 -0.062500 0 0 0 0 0 0 3 465238
-0.010860 -0.003231 0.120418 -0.816563 -1.041756 -0.532755 -0.062500 0 0 0 0 0 0 3 466236
-0.010851 -0.003219 0.120421 -0.772499 -0.807643 -0.476954 -0.062500 0 0 0 0 0 0 3 467235
-0.010826 -0.003217 0.120414 -0.967362 -0.649586 -0.334304 -0.062500 0 0 0 0 0 0 3 468229
-0.010802 -0.003203 0.120425 -0.967484 -0.786519 -0.548242 -0.062500 0 0 0 0 0 0 3 469319
-0.010795 -0.003178 0.120418 -0.691699 -0.999756 -0.343583 -0.062500 0 0 0 0 0 0 3 470323
-0.010780 -0.003153 0.120428 -0.766618 -1.015495 -0.551762 -0.062500 0 0 0 0 0 0 3 471318
-0.010752 -0.003144 0.120424 -0.947472 -0.793727 -0.381095 -0.062500 0 0 0 0 0 0 3 472328
-0.010727 -0.003128 0.120435 -0.928194 -0.883213 -0.572793 -0.062500 0 0 0 0 0 0 3 473292
-0.010714 -0.003119 0.120439 -0.768244 -0.785115 -0.503064 -0.062500 0 0 0 0 0 0 3 474293
-0.010701 -0.003084 0.120442 -0.753765 -1.126984 -0.494856 -0.062500 0 0 0 0 0 0 3 475290
-0.010694 -0.003066 0.120443 -0.668766 -0.930612 -0.464988 -0.062500 0 0 0 0 0 0 3 476334
-0.010670 -0.003062 0.120436 -0.880966 -0.735004 -0.341971 -0.062500 0 0 0 0 0 0 3 477318
-0.010652 -0.003028 0.120436 -0.828718 -1.092832 -0.419614 -0.062500 0 0 0 0 0 0 3 478323
-0.010643 -0.003012 0.120435 -0.706012 -0.911982 -0.431240 -0.062500 0 0 0 0 0 0 3 479318
-0.010607 -0.002995 0.120440 -1.106385 -0.816316 -0.498053 -0.062500 0 0 0 0 0 0 3 480294
-0.010589 -0.002987 0.120441 -0.907908 -0.708195 -0.467946 -0.062500 0 0 0 0 0 0 3 481295
-0.010568 -0.002970 0.120454 -0.854966 -0.855096 -0.625921 -0.062500 0 0 0 0 0 0 3 482315
-0.010537 -0.002966 0.120451 -0.992559 -0.697060 -0.426061 -0.062500 0 0 0 0 0 0 3 483315
-0.010515 -0.002933 0.120452 -0.887478 -1.061559 -0.461681 -0.062500 0 0 0 0 0 0 3 484317
-0.010504 -0.002916 0.120452 -0.735088 -0.882230 -0.457475 -0.062500 0 0 0 0 0 0 3 485313
-0.010478 -0.002913 0.120445 -0.911950 -0.696033 -0.344020 -0.062500 0 0 0 0 0 0 3 486297
-0.010455 -0.002898 0.120454 -0.906144 -0.818348 -0.569309 -0.062500 0 0 0 0 0 0 3 487313
-0.010442 -0.002891 0.120458 -0.754647 -0.737647 -0.513638 -0.062500 0 0 0 0 0 0 3 488300
-0.010424 -0.002874 0.120471 -0.865584 -0.773882 -0.653814 -0.062500 0 0 0 0 0 0 3 489314
-0.010400 -0.002852 0.120458 -0.962871 -0.860029 -0.301953 -0.062500 0 0 0 0 0 0 3 490299
-0.010376 -0.002828 0.120465 -0.953126 -0.888072 -0.548693 -0.062500 0 0 0 0 0 0 3 491314
-0.010364 -0.002816 0.120468 -0.804715 -0.737536 -0.511538 -0.062500 0 0 0 0 0 0 3 492298
-0.010338 -0.002815 0.120461 -0.976880 -0.584784 -0.375048 -0.062500 0 0 0 0 0 0 3 493240
-0.010314 -0.002801 0.120471 -0.967944 -0.725846 -0.590970 -0.062500 0 0 0 0 0 0 3 494231
-0.010301 -0.002795 0.120475 -0.813983 -0.654267 -0.532242 -0.062500 0 0 0 0 0 0 3 495241
-0.010268 -0.002764 0.120470 -1.008265 -0.993953 -0.414954 -0.062500 0 0 0 0 0 0 3 496232
-0.010252 -0.002749 0.120468 -0.815548 -0.827204 -0.440882 -0.062500 0 0 0 0 0 0 3 497240
-0.010232 -0.002729 0.120480 -0.837330 -0.879259 -0.629965 -0.062500 0 0 0 0 0 0 3 498241
-0.010202 -0.002723 0.120476 -1.033885 -0.620039 -0.442112 -0.062500 0 0 0 0 0 0 3 499231
-0.010191 -0.002702 0.120465 -0.785022 -0.804659 -0.308817 -0.062500 0 0 0 0 0 0 3 500240
-0.010175 -0.002679 0.120473 -0.836765 -0.849838 -0.563201 -0.062500 0 0 0 0 0 0 3 501230
-0.010167 -0.002667 0.120476 -0.741215 -0.703910 -0.522270 -0.062500 0 0 0 0 0 0 3 502240
-0.010131 -0.002653 0.120481 -1.090471 -0.719829 -0.555696 -0.062500 0 0 0 0 0 0 3 503244
-0.010113 -0.002646 0.120483 -0.894259 -0.630576 -0.515066 -0.062500 0 0 0 0 0 0 3 504251
-0.010092 -0.002630 0.120496 -0.906365 -0.742511 -0.667932 -0.062500 0 0 0 0 0 0 3 505232
-0.010061 -0.002626 0.120492 -1.042625 -0.588647 -0.465880 -0.062500 0 0 0 0 0 0 3 506238
-0.010046 -0.002624 0.120491 -0.852966 -0.548749 -0.472910 -0.062500 0 0 0 0 0 0 3 507235
-0.010031 -0.002592 0.120493 -0.819259 -0.939790 -0.510392 -0.062500 0 0 0 0 0 0 3 508239
-0.010024 -0.002576 0.120493 -0.724061 -0.769730 -0.501813 -0.062500 0 0 0 0 0 0 3 509253
-0.009989 -0.002559 0.120498 -1.118333 -0.681100 -0.556840 -0.062500 0 0 0 0 0 0 3 510237
-0.009971 -0.002551 0.120499 -0.881501 -0.618178 -0.525771 -0.062500 0 0 0 0 0 0 3 511245
-0.009962 -0.002547 0.120500 -0.747295 -0.554497 -0.509792 -0.062500 0 0 0 0 0 0 3 512249
-0.009926 -0.002537 0.120504 -1.087877 -0.628397 -0.563414 -0.062500 0 0 0 0 0 0 3 513248
-0.009908 -0.002532 0.120506 -0.888790 -0.569558 -0.532315 -0.062500 0 0 0 0 0 0 3 514218
-0.009887 -0.002516 0.120519 -0.900480 -0.697350 -0.688197 -0.062500 0 0 0 0 0 0 3 515245
-0.009881 -0.002490 0.120513 -0.709845 -0.851221 -0.453939 -0.062500 0 0 0 0 0 0 3 516238
-0.009847 -0.002468 0.120515 -1.061578 -0.801821 -0.537117 -0.062500 0 0 0 0 0 0 3 517248
-0.009829 -0.002458 0.120516 -0.873763 -0.658480 -0.527763 -0.062500 0 0 0 0 0 0 3 518246
-0.009809 -0.002440 0.120528 -0.892648 -0.742127 -0.692212 -0.062500 0 0 0 0 0 0 3 519251
-0.009799 -0.002430 0.120533 -0.769147 -0.633576 -0.606868 -0.062500 0 0 0 0 0 0 3 520251
-0.009761 -0.002417 0.120539 -1.136321 -0.599122 -0.620956 -0.062500 0 0 0 0 0 0 3 521252
-0.009743 -0.002411 0.120541 -0.930885 -0.519598 -0.575278 -0.062500 0 0 0 0 0 0 3 522249
-0.009733 -0.002408 0.120541 -0.789168 -0.469523 -0.554122 -0.062500 0 0 0 0 0 0 3 523239
-0.009717 -0.002393 0.120554 -0.863864 -0.610915 -0.717401 -0.062500 0 0 0 0 0 0 3 524217
-0.009693 -0.002372 0.120540 -0.969976 -0.711773 -0.373378 -0.062500 0 0 0 0 0 0 3 525247
-0.009670 -0.002348 0.120547 -0.968894 -0.749935 -0.624187 -0.062500 0 0 0 0 0 0 3 526245
-0.009658 -0.002337 0.120550 -0.780772 -0.644836 -0.590437 -0.062500 0 0 0 0 0 0 3 527247
-0.009620 -0.002322 0.120555 -1.103382 -0.661680 -0.624051 -0.062500 0 0 0 0 0 0 3 528245
-0.009601 -0.002315 0.120556 -0.892953 -0.571820 -0.586299 -0.062500 0 0 0 0 0 0 3 529248
-0.009585 -0.002280 0.120559 -0.835935 -0.924226 -0.592894 -0.062500 0 0 0 0 0 0 3 530246
-0.009577 -0.002263 0.120560 -0.725684 -0.732629 -0.573849 -0.062500 0 0 0 0 0 0 3 531246
-0.009573 -0.002254 0.120560 -0.690219 -0.532294 -0.565094 -0.062500 0 0 0 0 0 0 3 532249
-0.009539 -0.002241 0.120564 -1.069626 -0.570037 -0.619041 -0.062500 0 0 0 0 0 0 3 533240
-0.009522 -0.002235 0.120566 -0.889710 -0.491929 -0.590185 -0.062500 0 0 0 0 0 0 3 534246
-0.009502 -0.002219 0.120578 -0.912184 -0.610976 -0.745780 -0.062500 0 0 0 0 0 0 3 535246
-0.009491 -0.002211 0.120583 -0.789177 -0.519484 -0.657967 -0.062500 0 0 0 0 0 0 3 536248
-0.009471 -0.002193 0.120566 -0.908761 -0.637026 -0.352612 -0.062500 0 0 0 0 0 0 3 537218
-0.009449 -0.002171 0.120572 -0.929330 -0.698521 -0.630337 -0.062500 0 0 0 0 0 0 3 538246
-0.009438 -0.002160 0.120574 -0.795471 -0.563989 -0.608075 -0.062500 0 0 0 0 0 0 3 539247
-0.009401 -0.002146 0.120579 -1.125051 -0.587917 -0.644512 -0.062500 0 0 0 0 0 0 3 540246
-0.009387 -0.002121 0.120570 -0.815222 -0.780703 -0.462568 -0.062500 0 0 0 0 0 0 3 541247
-0.009380 -0.002108 0.120567 -0.693737 -0.630083 -0.515645 -0.062500 0 0 0 0 0 0 3 542246
-0.009366 -0.002089 0.120578 -0.788050 -0.701215 -0.716280 -0.062500 0 0 0 0 0 0 3 543237
-0.009338 -0.002084 0.120574 -0.991968 -0.460268 -0.532432 -0.062500 0 0 0 0 0 0 3 544233
-0.009324 -0.002082 0.120572 -0.826402 -0.409063 -0.548435 -0.062500 0 0 0 0 0 0 3 545238
-0.009310 -0.002049 0.120573 -0.806909 -0.795308 -0.585557 -0.062500 0 0 0 0 0 0 3 546247
-0.009283 -0.002037 0.120566 -0.978766 -0.561929 -0.465713 -0.062500 0 0 0 0 0 0 3 547244
-0.009258 -0.002018 0.120575 -0.968509 -0.630466 -0.686531 -0.062500 0 0 0 0 0 0 3 548245
-0.009251 -0.001991 0.120568 -0.746542 -0.755561 -0.485636 -0.062500 0 0 0 0 0 0 3 549246
-0.009247 -0.001977 0.120565 -0.670070 -0.586224 -0.523825 -0.062500 0 0 0 0 0 0 3 550248
-0.009213 -0.001961 0.120568 -1.050326 -0.587591 -0.603393 -0.062500 0 0 0 0 0 0 3 551244
-0.009197 -0.001954 0.120569 -0.871829 -0.488806 -0.586564 -0.062500 0 0 0 0 0 0 3 552245
-0.009188 -0.001950 0.120570 -0.744824 -0.429224 -0.576216 -0.062500 0 0 0 0 0 0 3 553245
-0.009157 -0.001921 0.120563 -1.026585 -0.746144 -0.479872 -0.062500 0 0 0 0 0 0 3 554237
-0.009142 -0.001907 0.120561 -0.833171 -0.568605 -0.522578 -0.062500 0 0 0 0 0 0 3 555239
-0.009134 -0.001900 0.120560 -0.714724 -0.459971 -0.545559 -0.062500 0 0 0 0 0 0 3 556231
-0.009098 -0.001888 0.120564 -1.066208 -0.511649 -0.608806 -0.062500 0 0 0 0 0 0 3 557239
-0.009081 -0.001882 0.120565 -0.871944 -0.439646 -0.585766 -0.062500 0 0 0 0 0 0 3 558230
-0.009076 -0.001861 0.120555 -0.673075 -0.632393 -0.426109 -0.062500 0 0 0 0 0 0 3 559237
-0.009063 -0.001837 0.120563 -0.774091 -0.680821 -0.660911 -0.062500 0 0 0 0 0 0 3 560227
-0.009036 -0.001830 0.120558 -0.962115 -0.472873 -0.500093 -0.062500 0 0 0 0 0 0 3 561238
-0.009023 -0.001826 0.120556 -0.802603 -0.404420 -0.526366 -0.062500 0 0 0 0 0 0 3 562229
-0.009004 -0.001811 0.120568 -0.851026 -0.543343 -0.712781 -0.062500 0 0 0 0 0 0 3 563237
-0.008975 -0.001808 0.120563 -1.002939 -0.402077 -0.523355 -0.062500 0 0 0 0 0 0 3 564229
-0.008965 -0.001789 0.120551 -0.759961 -0.607615 -0.391279 -0.062500 0 0 0 0 0 0 3 565236
-0.008949 -0.001766 0.120559 -0.819154 -0.667879 -0.644360 -0.062500 0 0 0 0 0 0 3 566237
-0.008940 -0.001754 0.120562 -0.723255 -0.526365 -0.606204 -0.062500 0 0 0 0 0 0 3 567227
-0.008916 -0.001753 0.120555 -0.929002 -0.327668 -0.464567 -0.062500 0 0 0 0 0 0 3 568249
-0.008904 -0.001753 0.120552 -0.787417 -0.304782 -0.509566 -0.062500 0 0 0 0 0 0 3 569237
-0.008871 -0.001726 0.120544 -1.044046 -0.646911 -0.440473 -0.062500 0 0 0 0 0 0 3 570238
-0.008855 -0.001712 0.120542 -0.853480 -0.504852 -0.495802 -0.062500 0 0 0 0 0 0 3 571237
-0.008847 -0.001706 0.120541 -0.728444 -0.402968 -0.523538 -0.062500 0 0 0 0 0 0 3 572242
-0.008832 -0.001689 0.120552 -0.789749 -0.550329 -0.702347 -0.062500 0 0 0 0 0 0 3 573225
-0.008803 -0.001685 0.120548 -0.962384 -0.396391 -0.509336 -0.062500 0 0 0 0 0 0 3 574236
-0.008789 -0.001684 0.120547 -0.793966 -0.356846 -0.523732 -0.062500 0 0 0 0 0 0 3 575250
-0.008787 -0.001664 0.120536 -0.621700 -0.579457 -0.389631 -0.062500 0 0 0 0 0 0 3 576219
-0.008755 -0.001646 0.120536 -0.999687 -0.585356 -0.518293 -0.062500 0 0 0 0 0 0 3 577251
-0.008739 -0.001637 0.120535 -0.826491 -0.469141 -0.532622 -0.062500 0 0 0 0 0 0 3 578246
-0.008731 -0.001633 0.120535 -0.703720 -0.399110 -0.534708 -0.062500 0 0 0 0 0 0 3 579246
-0.008695 -0.001622 0.120539 -1.056948 -0.426060 -0.586812 -0.062500 0 0 0 0 0 0 3 580243
-0.008677 -0.001617 0.120540 -0.860390 -0.364299 -0.561876 -0.062500 0 0 0 0 0 0 3 581215
-0.008668 -0.001614 0.120541 -0.724009 -0.323287 -0.548850 -0.062500 0 0 0 0 0 0 3 582235
-0.008663 -0.001613 0.120541 -0.651659 -0.301706 -0.543847 -0.062500 0 0 0 0 0 0 3 583214
-0.008634 -0.001585 0.120534 -0.964366 -0.638985 -0.445637 -0.062500 0 0 0 0 0 0 3 584242
-0.008619 -0.001572 0.120532 -0.803270 -0.493607 -0.491268 -0.062500 0 0 0 0 0 0 3 585257
-0.008612 -0.001565 0.120531 -0.692797 -0.389914 -0.515600 -0.062500 0 0 0 0 0 0 3 586258
-0.008609 -0.001561 0.120531 -0.635258 -0.335086 -0.525055 -0.062500 0 0 0 0 0 0 3 587256
-0.008575 -0.001551 0.120534 -1.019754 -0.417498 -0.579349 -0.062500 0 0 0 0 0 0 3 588238
-0.008558 -0.001546 0.120535 -0.841646 -0.359971 -0.555887 -0.062500 0 0 0 0 0 0 3 589256
-0.008550 -0.001544 0.120536 -0.714620 -0.321122 -0.543435 -0.062500 0 0 0 0 0 0 3 590253
-0.008534 -0.001529 0.120548 -0.800121 -0.470758 -0.705899 -0.062500 0 0 0 0 0 0 3 591253
-0.008526 -0.001522 0.120552 -0.709475 -0.393352 -0.623444 -0.062500 0 0 0 0 0 0 3 592253
-0.008506 -0.001505 0.120535 -0.840042 -0.481105 -0.315692 -0.062500 0 0 0 0 0 0 3 593255
-0.008497 -0.001496 0.120529 -0.719920 -0.379092 -0.426648 -0.062500 0 0 0 0 0 0 3 594252
-0.008481 -0.001479 0.120538 -0.781033 -0.504151 -0.654958 -0.062500 0 0 0 0 0 0 3 595251
-0.008472 -0.001470 0.120542 -0.687858 -0.402651 -0.598173 -0.062500 0 0 0 0 0 0 3 596253
-0.008448 -0.001470 0.120535 -0.885406 -0.276033 -0.447438 -0.062500 0 0 0 0 0 0 3 597253
-0.008436 -0.001470 0.120532 -0.744156 -0.264252 -0.490496 -0.062500 0 0 0 0 0 0 3 598251
-0.008418 -0.001457 0.120543 -0.804892 -0.434259 -0.682285 -0.062500 0 0 0 0 0 0 3 599258
-0.008409 -0.001451 0.120547 -0.700571 -0.367609 -0.611495 -0.062500 0 0 0 0 0 0 3 600251
-0.008404 -0.001447 0.120548 -0.631960 -0.318500 -0.572685 -0.062500 0 0 0 0 0 0 3 601252
-0.008370 -0.001437 0.120552 -1.008464 -0.402672 -0.607161 -0.062500 0 0 0 0 0 0 3 602251
-0.008353 -0.001432 0.120554 -0.825399 -0.345376 -0.577615 -0.062500 0 0 0 0 0 0 3 603252
-0.008344 -0.001430 0.120554 -0.695665 -0.306553 -0.563125 -0.062500 0 0 0 0 0 0 3 604252
-0.008340 -0.001428 0.120554 -0.626606 -0.286036 -0.557633 -0.062500 0 0 0 0 0 0 3 605253
-0.008323 -0.001414 0.120536 -0.787321 -0.453681 -0.290171 -0.062500 0 0 0 0 0 0 3 606250
-0.008303 -0.001394 0.120541 -0.837353 -0.546285 -0.584060 -0.062500 0 0 0 0 0 0 3 607252
-0.008293 -0.001384 0.120543 -0.710484 -0.391380 -0.570801 -0.062500 0 0 0 0 0 0 3 608251
-0.008288 -0.001379 0.120543 -0.633445 -0.313606 -0.554495 -0.062500 0 0 0 0 0 0 3 609245
-0.008265 -0.001381 0.120535 -0.852509 -0.212978 -0.430003 -0.062500 0 0 0 0 0 0 3 610255
-0.008254 -0.001382 0.120532 -0.724523 -0.215760 -0.484138 -0.062500 0 0 0 0 0 0 3 611256
-0.008249 -0.001382 0.120531 -0.638950 -0.222858 -0.513098 -0.062500 0 0 0 0 0 0 3 612251
-0.008234 -0.001369 0.120543 -0.748630 -0.397795 -0.690677 -0.062500 0 0 0 0 0 0 3 613254
-0.008207 -0.001368 0.120538 -0.929507 -0.272796 -0.496609 -0.062500 0 0 0 0 0 0 3 614251
-0.008193 -0.001367 0.120537 -0.766513 -0.247755 -0.512596 -0.062500 0 0 0 0 0 0 3 615251
-0.008186 -0.001366 0.120536 -0.660832 -0.239184 -0.526752 -0.062500 0 0 0 0 0 0 3 616253
-0.008183 -0.001366 0.120536 -0.605980 -0.235344 -0.532619 -0.062500 0 0 0 0 0 0 3 617252
-0.008161 -0.001370 0.120528 -0.837955 -0.173604 -0.416797 -0.062500 0 0 0 0 0 0 3 618251
-0.008151 -0.001373 0.120525 -0.717068 -0.196039 -0.474467 -0.062500 0 0 0 0 0 0 3 619250
-0.008145 -0.001374 0.120524 -0.635167 -0.212992 -0.504723 -0.062500 0 0 0 0 0 0 3 620251
-0.008143 -0.001375 0.120523 -0.592840 -0.222189 -0.516406 -0.062500 0 0 0 0 0 0 3 621251
-0.008142 -0.001375 0.120523 -0.571816 -0.226903 -0.520634 -0.062500 0 0 0 0 0 0 3 622240
-0.008121 -0.001380 0.120515 -0.820768 -0.169427 -0.403973 -0.062500 0 0 0 0 0 0 3 623250
-0.008111 -0.001382 0.120512 -0.708481 -0.193941 -0.461503 -0.062500 0 0 0 0 0 0 3 624239
-0.008094 -0.001370 0.120522 -0.785010 -0.382699 -0.657792 -0.062500 0 0 0 0 0 0 3 625304
-0.008090 -0.001346 0.120516 -0.623717 -0.562907 -0.441119 -0.062500 0 0 0 0 0 0 3 626293
-0.008069 -0.001338 0.120505 -0.829189 -0.337802 -0.356303 -0.062500 0 0 0 0 0 0 3 627308
-0.008058 -0.001335 0.120501 -0.705882 -0.268130 -0.436252 -0.062500 0 0 0 0 0 0 3 628291
-0.008053 -0.001333 0.120500 -0.623909 -0.236848 -0.475493 -0.062500 0 0 0 0 0 0 3 629310
-0.008051 -0.001332 0.120499 -0.581855 -0.221774 -0.490452 -0.062500 0 0 0 0 0 0 3 630292
-0.008049 -0.001331 0.120499 -0.561081 -0.214347 -0.495844 -0.062500 0 0 0 0 0 0 3 631309
-0.008049 -0.001331 0.120499 -0.550826 -0.210673 -0.497758 -0.062500 0 0 0 0 0 0 3 632309
-0.008049 -0.001331 0.120499 -0.545767 -0.208840 -0.498436 -0.062500 0 0 0 0 0 0 3 633293
-0.008028 -0.001336 0.120490 -0.802372 -0.148116 -0.380217 -0.062500 0 0 0 0 0 0 3 634308
-0.008019 -0.001338 0.120487 -0.694111 -0.170971 -0.437449 -0.062500 0 0 0 0 0 0 3 635290
-0.008014 -0.001339 0.120486 -0.618500 -0.188120 -0.467594 -0.062500 0 0 0 0 0 0 3 636309
-0.008012 -0.001340 0.120486 -0.579316 -0.197410 -0.479216 -0.062500 0 0 0 0 0 0 3 637227
-0.008010 -0.001340 0.120486 -0.559870 -0.202173 -0.483421 -0.062500 0 0 0 0 0 0 3 638235
-0.007990 -0.001345 0.120477 -0.809255 -0.144799 -0.366299 -0.062500 0 0 0 0 0 0 3 639227
-0.007980 -0.001347 0.120474 -0.697528 -0.169311 -0.424070 -0.062500 0 0 0 0 0 0 3 640236
-0.007975 -0.001348 0.120473 -0.620214 -0.187292 -0.454380 -0.062500 0 0 0 0 0 0 3 641226
-0.007973 -0.001349 0.120473 -0.580193 -0.196991 -0.466073 -0.062500 0 0 0 0 0 0 3 642234
-0.007971 -0.001349 0.120473 -0.560281 -0.201959 -0.470314 -0.062500 0 0 0 0 0 0 3 643228
-0.007971 -0.001350 0.120473 -0.550459 -0.204481 -0.471803 -0.062500 0 0 0 0 0 0 3 644250
-0.007970 -0.001350 0.120473 -0.545593 -0.205743 -0.472341 -0.062500 0 0 0 0 0 0 3 645234
-0.007970 -0.001350 0.120473 -0.543165 -0.206377 -0.472527 -0.062500 0 0 0 0 0 0 3 646253
-0.007970 -0.001350 0.120473 -0.541942 -0.206713 -0.472597 -0.062500 0 0 0 0 0 0 3 647247
-0.007970 -0.001350 0.120473 -0.541350 -0.206873 -0.472615 -0.062500 0 0 0 0 0 0 3 648241
-0.007970 -0.001350 0.120473 -0.541070 -0.206944 -0.472621 -0.062500 0 0 0 0 0 0 3 649234
-0.007950 -0.001354 0.120464 -0.799803 -0.147233 -0.353848 -0.062500 0 0 0 0 0 0 3 650247
-0.007941 -0.001357 0.120461 -0.692837 -0.170530 -0.411184 -0.062500 0 0 0 0 0 0 3 651247
-0.007936 -0.001358 0.120460 -0.617875 -0.187897 -0.441359 -0.062500 0 0 0 0 0 0 3 652238
-0.007922 -0.001345 0.120472 -0.733419 -0.368156 -0.618706 -0.062500 0 0 0 0 0 0 3 653247
-0.007914 -0.001339 0.120476 -0.656953 -0.305562 -0.542799 -0.062500 0 0 0 0 0 0 3 654222
-0.007910 -0.001336 0.120477 -0.602415 -0.258394 -0.502233 -0.062500 0 0 0 0 0 0 3 655244
-0.007908 -0.001334 0.120478 -0.572505 -0.233034 -0.486551 -0.062500 0 0 0 0 0 0 3 656242
-0.007907 -0.001333 0.120478 -0.556914 -0.220092 -0.480886 -0.062500 0 0 0 0 0 0 3 657243
-0.007907 -0.001333 0.120478 -0.548937 -0.213586 -0.478889 -0.062500 0 0 0 0 0 0 3 658212
-0.007906 -0.001333 0.120478 -0.544878 -0.210309 -0.478180 -0.062500 0 0 0 0 0 0 3 659242
-0.007906 -0.001333 0.120478 -0.542828 -0.208668 -0.477920 -0.062500 0 0 0 0 0 0 3 660241
-0.007906 -0.001333 0.120478 -0.541789 -0.207854 -0.477846 -0.062500 0 0 0 0 0 0 3 661244
-0.007906 -0.001333 0.120478 -0.541265 -0.207443 -0.477811 -0.062500 0 0 0 0 0 0 3 662244
-0.007906 -0.001333 0.120478 -0.541035 -0.207234 -0.477793 -0.062500 0 0 0 0 0 0 3 663246
-0.007906 -0.001333 0.120478 -0.540893 -0.207121 -0.477790 -0.062500 0 0 0 0 0 0 3 664241
-0.007906 -0.001333 0.120478 -0.540812 -0.207086 -0.477796 -0.062500 0 0 0 0 0 0 3 665242
-0.007906 -0.001333 0.120478 -0.540792 -0.207055 -0.477789 -0.062500 0 0 0 0 0 0 3 666239
-0.007906 -0.001333 0.120478 -0.540786 -0.207033 -0.477787 -0.062500 0 0 0 0 0 0 3 667238
-0.007906 -0.001333 0.120478 -0.540754 -0.207029 -0.477790 -0.062500 0 0 0 0 0 0 3 668241
-0.007906 -0.001333 0.120478 -0.540751 -0.207028 -0.477790 -0.062500 0 0 0 0 0 0 3 669243
-0.007906 -0.001333 0.120478 -0.540758 -0.207036 -0.477798 -0.062500 0 0 0 0 0 0 3 670241
-0.007906 -0.001333 0.120478 -0.540751 -0.207029 -0.477791 -0.062500 0 0 0 0 0 0 3 671240
-0.007906 -0.001333 0.120478 -0.540775 -0.207023 -0.477780 -0.062500 0 0 0 0 0 0 3 672238
-0.007906 -0.001333 0.120478 -0.540753 -0.207028 -0.477789 -0.062500 0 0 0 0 0 0 3 673242
-0.007906 -0.001333 0.120478 -0.540751 -0.207028 -0.477790 -0.062500 0 0 0 0 0 0 3 674239
-0.007906 -0.001332 0.120478 -0.540758 -0.207036 -0.477798 -0.062500 0 0 0 0 0 0 3 675240
-0.007906 -0.001332 0.120478 -0.540751 -0.207029 -0.477791 -0.062500 0 0 0 0 0 0 3 676238
-0.007906 -0.001332 0.120478 -0.540751 -0.207028 -0.477790 -0.062500 0 0 0 0 0 0 3 677242
-0.007906 -0.001332 0.120478 -0.540775 -0.207023 -0.477779 -0.062500 0 0 0 0 0 0 3 678235
-0.007906 -0.001332 0.120478 -0.540753 -0.207028 -0.477789 -0.062500 0 0 0 0 0 0 3 679241
-0.007894 -0.001319 0.120490 -0.695265 -0.377975 -0.643390 -0.062500 0 0 0 0 0 0 3 680241
-0.007888 -0.001313 0.120494 -0.638062 -0.310524 -0.563328 -0.062500 0 0 0 0 0 0 3 681242
-0.007885 -0.001309 0.120495 -0.593023 -0.260881 -0.521293 -0.062500 0 0 0 0 0 0 3 682232
-0.007883 -0.001308 0.120496 -0.567811 -0.234273 -0.505092 -0.062500 0 0 0 0 0 0 3 683240
-0.007882 -0.001307 0.120496 -0.554571 -0.220728 -0.499257 -0.062500 0 0 0 0 0 0 3 684242
-0.007882 -0.001306 0.120496 -0.547765 -0.213889 -0.497184 -0.062500 0 0 0 0 0 0 3 685230
-0.007882 -0.001306 0.120496 -0.544316 -0.210476 -0.496441 -0.062500 0 0 0 0 0 0 3 686240
-0.007881 -0.001306 0.120496 -0.542530 -0.208749 -0.496199 -0.062500 0 0 0 0 0 0 3 687238
-0.007881 -0.001306 0.120496 -0.541659 -0.207892 -0.496102 -0.062500 0 0 0 0 0 0 3 688235
-0.007870 -0.001293 0.120508 -0.682286 -0.359543 -0.661549 -0.062500 0 0 0 0 0 0 3 689243
-0.007863 -0.001286 0.120512 -0.624776 -0.291813 -0.581544 -0.062500 0 0 0 0 0 0 3 690210
-0.007860 -0.001283 0.120514 -0.579615 -0.242035 -0.539518 -0.062500 0 0 0 0 0 0 3 691241
-0.007858 -0.001281 0.120514 -0.554323 -0.215377 -0.523352 -0.062500 0 0 0 0 0 0 3 692238
-0.007837 -0.001285 0.120506 -0.799840 -0.142024 -0.398373 -0.062500 0 0 0 0 0 0 3 693237
-0.007827 -0.001287 0.120503 -0.686211 -0.158492 -0.453797 -0.062500 0 0 0 0 0 0 3 694240
-0.007822 -0.001288 0.120502 -0.607848 -0.172423 -0.483339 -0.062500 0 0 0 0 0 0 3 695240
-0.007808 -0.001275 0.120513 -0.711548 -0.359861 -0.660088 -0.062500 0 0 0 0 0 0 3 696238
-0.007800 -0.001269 0.120517 -0.633987 -0.296247 -0.584280 -0.062500 0 0 0 0 0 0 3 697227
-0.007797 -0.001266 0.120519 -0.578912 -0.248550 -0.543765 -0.062500 0 0 0 0 0 0 3 698234
-0.007795 -0.001264 0.120519 -0.548711 -0.222954 -0.528129 -0.062500 0 0 0 0 0 0 3 699234
-0.007782 -0.001250 0.120531 -0.687867 -0.381116 -0.687708 -0.062500 0 0 0 0 0 0 3 700224
-0.007775 -0.001243 0.120535 -0.622411 -0.306935 -0.605802 -0.062500 0 0 0 0 0 0 3 701233
-0.007771 -0.001239 0.120537 -0.573224 -0.253915 -0.563154 -0.062500 0 0 0 0 0 0 3 702224
-0.007750 -0.001242 0.120529 -0.804560 -0.165875 -0.427340 -0.062500 0 0 0 0 0 0 3 703232
-0.007732 -0.001212 0.120527 -0.774100 -0.583795 -0.495906 -0.062500 0 0 0 0 0 0 3 704224
-0.007723 -0.001197 0.120527 -0.656211 -0.430392 -0.515867 -0.062500 0 0 0 0 0 0 3 705234
-0.007719 -0.001190 0.120526 -0.587332 -0.317528 -0.522595 -0.062500 0 0 0 0 0 0 3 706225
-0.007705 -0.001173 0.120538 -0.707140 -0.428941 -0.689871 -0.062500 0 0 0 0 0 0 3 707234
-0.007697 -0.001164 0.120542 -0.631906 -0.330841 -0.610936 -0.062500 0 0 0 0 0 0 3 708224
-0.007674 -0.001164 0.120535 -0.836424 -0.206086 -0.449756 -0.062500 0 0 0 0 0 0 3 709243
-0.007662 -0.001165 0.120533 -0.700113 -0.195174 -0.491486 -0.062500 0 0 0 0 0 0 3 710215
-0.007644 -0.001152 0.120543 -0.751042 -0.348816 -0.680865 -0.062500 0 0 0 0 0 0 3 711230
-0.007635 -0.001145 0.120547 -0.646680 -0.281650 -0.610835 -0.062500 0 0 0 0 0 0 3 712518
-0.007611 -0.001146 0.120540 -0.836552 -0.172533 -0.452694 -0.062500 0 0 0 0 0 0 3 713229
-0.007599 -0.001147 0.120538 -0.693113 -0.169465 -0.495706 -0.062500 0 0 0 0 0 0 3 714214
-0.007581 -0.001134 0.120548 -0.754689 -0.344996 -0.685385 -0.062500 0 0 0 0 0 0 3 715233
-0.007571 -0.001128 0.120552 -0.648480 -0.279731 -0.615585 -0.062500 0 0 0 0 0 0 3 716239
-0.007547 -0.001129 0.120545 -0.837317 -0.171589 -0.457323 -0.062500 0 0 0 0 0 0 3 717522
-0.007523 -0.001116 0.120554 -0.848985 -0.340711 -0.664929 -0.062500 0 0 0 0 0 0 3 718244
-0.007515 -0.001092 0.120547 -0.632626 -0.514447 -0.462000 -0.062500 0 0 0 0 0 0 3 719242
-0.007512 -0.001080 0.120544 -0.560682 -0.371610 -0.501880 -0.062500 0 0 0 0 0 0 3 720241
-0.007498 -0.001060 0.120555 -0.676157 -0.455612 -0.691397 -0.062500 0 0 0 0 0 0 3 721236
-0.007471 -0.001055 0.120550 -0.862283 -0.278739 -0.501627 -0.062500 0 0 0 0 0 0 3 722217
-0.007458 -0.001053 0.120549 -0.703731 -0.227479 -0.521675 -0.062500 0 0 0 0 0 0 3 723211
-0.007451 -0.001051 0.120548 -0.600462 -0.205723 -0.537483 -0.062500 0 0 0 0 0 0 3 724212
-0.007416 -0.001042 0.120551 -0.946137 -0.290826 -0.587585 -0.062500 0 0 0 0 0 0 3 725211
-0.007399 -0.001037 0.120552 -0.754855 -0.241040 -0.568687 -0.062500 0 0 0 0 0 0 3 726224
-0.007390 -0.001035 0.120552 -0.621413 -0.205908 -0.558479 -0.062500 0 0 0 0 0 0 3 727242
-0.007373 -0.001021 0.120564 -0.706548 -0.359307 -0.718511 -0.062500 0 0 0 0 0 0 3 728236
-0.007345 -0.001018 0.120560 -0.870519 -0.222106 -0.517044 -0.062500 0 0 0 0 0 0 3 729245
-0.007331 -0.001017 0.120558 -0.700784 -0.190814 -0.533240 -0.062500 0 0 0 0 0 0 3 730238
-0.007324 -0.001016 0.120557 -0.591776 -0.179064 -0.547734 -0.062500 0 0 0 0 0 0 3 731239
-0.007313 -0.000984 0.120558 -0.626609 -0.583073 -0.568821 -0.062500 0 0 0 0 0 0 3 732227
-0.007288 -0.000973 0.120550 -0.819994 -0.357013 -0.442661 -0.062500 0 0 0 0 0 0 3 733213
-0.007276 -0.000967 0.120547 -0.673062 -0.260341 -0.498077 -0.062500 0 0 0 0 0 0 3 734239
-0.007270 -0.000964 0.120546 -0.577222 -0.213955 -0.527645 -0.062500 0 0 0 0 0 0 3 735239
-0.007235 -0.000954 0.120549 -0.941604 -0.303619 -0.581567 -0.062500 0 0 0 0 0 0 3 736237
-0.007218 -0.000949 0.120550 -0.736002 -0.235110 -0.564953 -0.062500 0 0 0 0 0 0 3 737240
-0.007209 -0.000947 0.120550 -0.603672 -0.196778 -0.555679 -0.062500 0 0 0 0 0 0 3 738239
-0.007185 -0.000950 0.120541 -0.791116 -0.116893 -0.430825 -0.062500 0 0 0 0 0 0 3 739239
-0.007173 -0.000952 0.120538 -0.649435 -0.130037 -0.488147 -0.062500 0 0 0 0 0 0 3 740240
-0.007155 -0.000939 0.120549 -0.713390 -0.314558 -0.681823 -0.062500 0 0 0 0 0 0 3 741209
-0.007146 -0.000933 0.120553 -0.607344 -0.253085 -0.614432 -0.062500 0 0 0 0 0 0 3 742236
-0.007121 -0.000935 0.120545 -0.795519 -0.146916 -0.455725 -0.062500 0 0 0 0 0 0 3 743239
-0.007109 -0.000935 0.120543 -0.652315 -0.145315 -0.500017 -0.062500 0 0 0 0 0 0 3 744239
-0.007091 -0.000923 0.120553 -0.715217 -0.322341 -0.688839 -0.062500 0 0 0 0 0 0 3 745315
-0.007062 -0.000921 0.120549 -0.865633 -0.197374 -0.498162 -0.062500 0 0 0 0 0 0 3 746307
-0.007048 -0.000920 0.120547 -0.689878 -0.172271 -0.519197 -0.062500 0 0 0 0 0 0 3 747305
-0.007040 -0.000919 0.120546 -0.578047 -0.163610 -0.535473 -0.062500 0 0 0 0 0 0 3 748308
-0.007005 -0.000910 0.120549 -0.915966 -0.264415 -0.583257 -0.062500 0 0 0 0 0 0 3 749304
-0.006987 -0.000906 0.120550 -0.722416 -0.217565 -0.565583 -0.062500 0 0 0 0 0 0 3 750318
-0.006978 -0.000904 0.120550 -0.587842 -0.183879 -0.556060 -0.062500 0 0 0 0 0 0 3 751312
-0.006942 -0.000894 0.120553 -0.930494 -0.279010 -0.593173 -0.062500 0 0 0 0 0 0 3 752316
-0.006929 -0.000871 0.120544 -0.664859 -0.462074 -0.423127 -0.062500 0 0 0 0 0 0 3 753312
-0.006922 -0.000859 0.120540 -0.549047 -0.329245 -0.484371 -0.062500 0 0 0 0 0 0 3 754317
-0.006919 -0.000853 0.120539 -0.494924 -0.240766 -0.518065 -0.062500 0 0 0 0 0 0 3 755283
-0.006886 -0.000842 0.120542 -0.876400 -0.306704 -0.571499 -0.062500 0 0 0 0 0 0 3 756282
-0.006869 -0.000836 0.120542 -0.699219 -0.238307 -0.556518 -0.062500 0 0 0 0 0 0 3 757283
-0.006861 -0.000833 0.120543 -0.572959 -0.193802 -0.547989 -0.062500 0 0 0 0 0 0 3 758311
-0.006825 -0.000823 0.120546 -0.919804 -0.283755 -0.584696 -0.062500 0 0 0 0 0 0 3 759282
-0.006807 -0.000818 0.120547 -0.702934 -0.219201 -0.563953 -0.062500 0 0 0 0 0 0 3 760283
-0.006798 -0.000815 0.120547 -0.565781 -0.180428 -0.553440 -0.062500 0 0 0 0 0 0 3 761285
-0.006761 -0.000805 0.120550 -0.907120 -0.273346 -0.589063 -0.062500 0 0 0 0 0 0 3 762283
-0.006743 -0.000800 0.120551 -0.705719 -0.217840 -0.568260 -0.062500 0 0 0 0 0 0 3 763279
-0.006702 -0.000789 0.120554 -0.981132 -0.293221 -0.597048 -0.062500 0 0 0 0 0 0 3 764322
-0.006681 -0.000783 0.120555 -0.743179 -0.227915 -0.573801 -0.062500 0 0 0 0 0 0 3 765309
-0.006676 -0.000762 0.120545 -0.520826 -0.421786 -0.413490 -0.062500 0 0 0 0 0 0 3 766291
-0.006642 -0.000743 0.120544 -0.874722 -0.417383 -0.520217 -0.062500 0 0 0 0 0 0 3 767305
-0.006625 -0.000733 0.120544 -0.687261 -0.292010 -0.537494 -0.062500 0 0 0 0 0 0 3 768310
-0.006604 -0.000715 0.120555 -0.714863 -0.390176 -0.703465 -0.062500 0 0 0 0 0 0 3 769233
-0.006574 -0.000711 0.120551 -0.824782 -0.216694 -0.503013 -0.062500 0 0 0 0 0 0 3 770224
-0.006559 -0.000709 0.120549 -0.638805 -0.170361 -0.522078 -0.062500 0 0 0 0 0 0 3 771232
-0.006539 -0.000694 0.120560 -0.679581 -0.324326 -0.699408 -0.062500 0 0 0 0 0 0 3 772223
-0.006509 -0.000691 0.120555 -0.815979 -0.186835 -0.503954 -0.062500 0 0 0 0 0 0 3 773231
-0.006487 -0.000659 0.120554 -0.726933 -0.565603 -0.537395 -0.062500 0 0 0 0 0 0 3 774222
-0.006457 -0.000647 0.120545 -0.831620 -0.330216 -0.424044 -0.062500 0 0 0 0 0 0 3 775230
-0.006429 -0.000627 0.120553 -0.792258 -0.399723 -0.648783 -0.062500 0 0 0 0 0 0 3 776222
-0.006396 -0.000622 0.120547 -0.870541 -0.222773 -0.479341 -0.062500 0 0 0 0 0 0 3 777231
-0.006367 -0.000606 0.120557 -0.797825 -0.339363 -0.672021 -0.062500 0 0 0 0 0 0 3 778222
-0.006358 -0.000580 0.120549 -0.543070 -0.485541 -0.464824 -0.062500 0 0 0 0 0 0 3 779231
-0.006321 -0.000558 0.120549 -0.867071 -0.443895 -0.541165 -0.062500 0 0 0 0 0 0 3 780241
-0.006291 -0.000534 0.120561 -0.820735 -0.471530 -0.709068 -0.062500 0 0 0 0 0 0 3 781240
-0.006275 -0.000522 0.120565 -0.622015 -0.316893 -0.631685 -0.062500 0 0 0 0 0 0 3 782237
-0.006248 -0.000520 0.120557 -0.758468 -0.162900 -0.466674 -0.062500 0 0 0 0 0 0 3 783231
-0.006222 -0.000506 0.120566 -0.749422 -0.311197 -0.671836 -0.062500 0 0 0 0 0 0 3 784226
-0.006182 -0.000472 0.120561 -0.932626 -0.585565 -0.506282 -0.062500 0 0 0 0 0 0 3 785241
-0.006162 -0.000455 0.120559 -0.670838 -0.385788 -0.530487 -0.062500 0 0 0 0 0 0 3 786234
-0.006140 -0.000433 0.120570 -0.675745 -0.429689 -0.707688 -0.062500 0 0 0 0 0 0 3 787237
-0.006109 -0.000427 0.120565 -0.791485 -0.232619 -0.511971 -0.062500 0 0 0 0 0 0 3 788244
-0.006081 -0.000410 0.120575 -0.753744 -0.341335 -0.694316 -0.062500 0 0 0 0 0 0 3 789246
-0.006053 -0.000388 0.120558 -0.764115 -0.421963 -0.358904 -0.062500 0 0 0 0 0 0 3 790240
-0.006027 -0.000364 0.120564 -0.733171 -0.461279 -0.618167 -0.062500 0 0 0 0 0 0 3 791209
-0.006013 -0.000352 0.120566 -0.561749 -0.307272 -0.597216 -0.062500 0 0 0 0 0 0 3 792237
-0.005975 -0.000337 0.120569 -0.873692 -0.327666 -0.613292 -0.062500 0 0 0 0 0 0 3 793237
-0.005956 -0.000329 0.120570 -0.636277 -0.227421 -0.588808 -0.062500 0 0 0 0 0 0 3 794238
-0.005919 -0.000299 0.120562 -0.837950 -0.520555 -0.461603 -0.062500 0 0 0 0 0 0 3 795235
-0.005901 -0.000283 0.120560 -0.618355 -0.349743 -0.513213 -0.062500 0 0 0 0 0 0 3 796237
-0.005880 -0.000262 0.120570 -0.637391 -0.407349 -0.700432 -0.062500 0 0 0 0 0 0 3 797241
-0.005849 -0.000256 0.120565 -0.759329 -0.216721 -0.508281 -0.062500 0 0 0 0 0 0 3 798244
-0.005827 -0.000222 0.120563 -0.665785 -0.569270 -0.541713 -0.062500 0 0 0 0 0 0 3 799234
-0.005816 -0.000204 0.120563 -0.505679 -0.375543 -0.554920 -0.062500 0 0 0 0 0 0 3 800229
-0.005778 -0.000187 0.120565 -0.832137 -0.359515 -0.593023 -0.062500 0 0 0 0 0 0 3 801237
-0.005759 -0.000178 0.120566 -0.622004 -0.244149 -0.578512 -0.062500 0 0 0 0 0 0 3 802234
-0.005718 -0.000165 0.120568 -0.874625 -0.285662 -0.603587 -0.062500 0 0 0 0 0 0 3 803236
-0.005685 -0.000145 0.120581 -0.794012 -0.379234 -0.743169 -0.062500 0 0 0 0 0 0 3 804207
-0.005673 -0.000116 0.120574 -0.509282 -0.494061 -0.506447 -0.062500 0 0 0 0 0 0 3 805237
-0.005636 -0.000093 0.120574 -0.817472 -0.437624 -0.567849 -0.062500 0 0 0 0 0 0 3 806238
-0.005617 -0.000082 0.120574 -0.603808 -0.282599 -0.573495 -0.062500 0 0 0 0 0 0 3 807236
-0.005595 -0.000063 0.120586 -0.620310 -0.367604 -0.732329 -0.062500 0 0 0 0 0 0 3 808236
-0.005565 -0.000058 0.120580 -0.738460 -0.191806 -0.529057 -0.062500 0 0 0 0 0 0 3 809236
-0.005537 -0.000042 0.120590 -0.709643 -0.316658 -0.708350 -0.062500 0 0 0 0 0 0 3 810226
-0.005509 -0.000020 0.120573 -0.699805 -0.396120 -0.371111 -0.062500 0 0 0 0 0 0 3 811237
-0.005482 0.000004 0.120579 -0.666010 -0.435965 -0.630166 -0.062500 0 0 0 0 0 0 3 812207
-0.005469 0.000016 0.120581 -0.494193 -0.282727 -0.610867 -0.062500 0 0 0 0 0 0 3 813237
-0.005431 0.000031 0.120584 -0.806259 -0.304559 -0.624091 -0.062500 0 0 0 0 0 0 3 814206
-0.005411 0.000039 0.120585 -0.587602 -0.209342 -0.601652 -0.062500 0 0 0 0 0 0 3 815234
-0.005389 0.000056 0.120596 -0.600916 -0.326701 -0.748785 -0.062500 0 0 0 0 0 0 3 816239
-0.005358 0.000060 0.120591 -0.716217 -0.166854 -0.541242 -0.062500 0 0 0 0 0 0 3 817238
-0.005331 0.000076 0.120601 -0.686826 -0.300153 -0.718947 -0.062500 0 0 0 0 0 0 3 818236
-0.005317 0.000084 0.120604 -0.487542 -0.207077 -0.658917 -0.062500 0 0 0 0 0 0 3 819236
-0.005283 0.000114 0.120597 -0.728155 -0.499510 -0.504937 -0.062500 0 0 0 0 0 0 3 820242
-0.005266 0.000130 0.120594 -0.529747 -0.327524 -0.550536 -0.062500 0 0 0 0 0 0 3 821314
-0.005245 0.000151 0.120604 -0.560935 -0.385664 -0.733681 -0.062500 0 0 0 0 0 0 3 822312
-0.005215 0.000157 0.120599 -0.685851 -0.193806 -0.539986 -0.062500 0 0 0 0 0 0 3 823310
-0.005188 0.000174 0.120608 -0.662307 -0.311236 -0.722585 -0.062500 0 0 0 0 0 0 3 824300
-0.005154 0.000178 0.120602 -0.738466 -0.155834 -0.537020 -0.062500 0 0 0 0 0 0 3 825316
-0.005125 0.000193 0.120611 -0.688849 -0.292281 -0.723298 -0.062500 0 0 0 0 0 0 3 826301
-0.005111 0.000201 0.120614 -0.497949 -0.205847 -0.667003 -0.062500 0 0 0 0 0 0 3 827304
-0.005071 0.000214 0.120618 -0.774855 -0.255140 -0.663805 -0.062500 0 0 0 0 0 0 3 828302
-0.005057 0.000238 0.120608 -0.484137 -0.412808 -0.486477 -0.062500 0 0 0 0 0 0 3 829279
-0.005037 0.000264 0.120616 -0.519001 -0.445511 -0.704480 -0.062500 0 0 0 0 0 0 3 830307
-0.005027 0.000277 0.120618 -0.397384 -0.280989 -0.662465 -0.062500 0 0 0 0 0 0 3 831278
-0.005003 0.000279 0.120610 -0.574801 -0.121102 -0.507780 -0.062500 0 0 0 0 0 0 3 832277
-0.004978 0.000293 0.120618 -0.592740 -0.269381 -0.715729 -0.062500 0 0 0 0 0 0 3 833305
-0.004966 0.000300 0.120621 -0.437175 -0.189872 -0.668585 -0.062500 0 0 0 0 0 0 3 834309
-0.004928 0.000313 0.120624 -0.756648 -0.251758 -0.667732 -0.062500 0 0 0 0 0 0 3 835302
-0.004908 0.000319 0.120625 -0.541061 -0.175897 -0.643018 -0.062500 0 0 0 0 0 0 3 836287
-0.004867 0.000332 0.120628 -0.791252 -0.239014 -0.659281 -0.062500 0 0 0 0 0 0 3 837302
-0.004846 0.000338 0.120628 -0.548812 -0.166808 -0.641810 -0.062500 0 0 0 0 0 0 3 838307
-0.004823 0.000354 0.120640 -0.551521 -0.296723 -0.789208 -0.062500 0 0 0 0 0 0 3 839301
-0.004792 0.000358 0.120635 -0.658940 -0.142060 -0.581521 -0.062500 0 0 0 0 0 0 3 840284
-0.004769 0.000392 0.120633 -0.561948 -0.514144 -0.607833 -0.062500 0 0 0 0 0 0 3 841228
-0.004758 0.000408 0.120632 -0.403501 -0.333289 -0.622806 -0.062500 0 0 0 0 0 0 3 842220
-0.004733 0.000412 0.120623 -0.566410 -0.146651 -0.499674 -0.062500 0 0 0 0 0 0 3 843228
-0.004708 0.000428 0.120631 -0.573882 -0.277193 -0.719787 -0.062500 0 0 0 0 0 0 3 844219
-0.004695 0.000435 0.120634 -0.415323 -0.189605 -0.677780 -0.062500 0 0 0 0 0 0 3 845221
-0.004657 0.000448 0.120636 -0.714431 -0.242634 -0.677102 -0.062500 0 0 0 0 0 0 3 846227
-0.004638 0.000455 0.120637 -0.498095 -0.164512 -0.653897 -0.062500 0 0 0 0 0 0 3 847218
-0.004601 0.000485 0.120629 -0.700776 -0.467148 -0.517741 -0.062500 0 0 0 0 0 0 3 848226
-0.004583 0.000500 0.120626 -0.482138 -0.300318 -0.574879 -0.062500 0 0 0 0 0 0 3 849216
-0.004542 0.000517 0.120626 -0.757335 -0.302728 -0.630632 -0.062500 0 0 0 0 0 0 3 850229
-0.004522 0.000525 0.120627 -0.519042 -0.194810 -0.630039 -0.062500 0 0 0 0 0 0 3 851222
-0.004492 0.000525 0.120617 -0.614640 -0.070408 -0.498159 -0.062500 0 0 0 0 0 0 3 852237
-0.004465 0.000538 0.120625 -0.573111 -0.232609 -0.714801 -0.062500 0 0 0 0 0 0 3 853226
-0.004432 0.000541 0.120619 -0.648232 -0.102424 -0.542231 -0.062500 0 0 0 0 0 0 3 854237
-0.004403 0.000555 0.120627 -0.601747 -0.253001 -0.733015 -0.062500 0 0 0 0 0 0 3 855226
-0.004388 0.000563 0.120630 -0.410660 -0.172244 -0.680429 -0.062500 0 0 0 0 0 0 3 856227
-0.004354 0.000593 0.120622 -0.645688 -0.468974 -0.522569 -0.062500 0 0 0 0 0 0 3 857218
-0.004337 0.000609 0.120619 -0.445169 -0.298588 -0.572630 -0.062500 0 0 0 0 0 0 3 858231
-0.004297 0.000626 0.120620 -0.729464 -0.299534 -0.624375 -0.062500 0 0 0 0 0 0 3 859236
-0.004282 0.000652 0.120610 -0.423615 -0.422251 -0.472020 -0.062500 0 0 0 0 0 0 3 860224
-0.004242 0.000674 0.120607 -0.689616 -0.375818 -0.566903 -0.062500 0 0 0 0 0 0 3 861237
-0.004223 0.000686 0.120607 -0.462201 -0.226687 -0.593060 -0.062500 0 0 0 0 0 0 3 862224
-0.004181 0.000700 0.120608 -0.727014 -0.257519 -0.624452 -0.062500 0 0 0 0 0 0 3 863235
-0.004160 0.000708 0.120609 -0.482492 -0.165136 -0.616140 -0.062500 0 0 0 0 0 0 3 864236
-0.004118 0.000720 0.120610 -0.737567 -0.226570 -0.633864 -0.062500 0 0 0 0 0 0 3 865237
-0.004082 0.000740 0.120591 -0.672753 -0.324494 -0.338059 -0.062500 0 0 0 0 0 0 3 866232
-0.004052 0.000764 0.120595 -0.595438 -0.383787 -0.622384 -0.062500 0 0 0 0 0 0 3 867233
-0.004018 0.000771 0.120587 -0.626247 -0.170801 -0.485914 -0.062500 0 0 0 0 0 0 3 868232
-0.003988 0.000788 0.120595 -0.569733 -0.281295 -0.690441 -0.062500 0 0 0 0 0 0 3 869238
-0.003954 0.000793 0.120588 -0.624150 -0.119985 -0.512515 -0.062500 0 0 0 0 0 0 3 870238
-0.003929 0.000826 0.120586 -0.502469 -0.489860 -0.549295 -0.062500 0 0 0 0 0 0 3 871239
-0.003898 0.000839 0.120576 -0.581663 -0.247931 -0.439496 -0.062500 0 0 0 0 0 0 3 872231
-0.003882 0.000845 0.120572 -0.382456 -0.143964 -0.512190 -0.062500 0 0 0 0 0 0 3 873323
-0.003842 0.000857 0.120573 -0.670058 -0.210171 -0.569346 -0.062500 0 0 0 0 0 0 3 874307
-0.003828 0.000881 0.120562 -0.355700 -0.367796 -0.421029 -0.062500 0 0 0 0 0 0 3 875278
-0.003789 0.000902 0.120559 -0.643641 -0.346391 -0.514978 -0.062500 0 0 0 0 0 0 3 876298
-0.003750 0.000909 0.120549 -0.668474 -0.146878 -0.411142 -0.062500 0 0 0 0 0 0 3 877304
-0.003723 0.000943 0.120546 -0.514072 -0.500301 -0.484798 -0.062500 0 0 0 0 0 0 3 878301
-0.003678 0.000970 0.120546 -0.739221 -0.428874 -0.541049 -0.062500 0 0 0 0 0 0 3 879281
-0.003655 0.000983 0.120546 -0.467608 -0.249134 -0.545380 -0.062500 0 0 0 0 0 0 3 880278
-0.003630 0.001003 0.120525 -0.476873 -0.319056 -0.260773 -0.062500 0 0 0 0 0 0 3 881279
-0.003585 0.001022 0.120520 -0.705043 -0.314904 -0.418176 -0.062500 0 0 0 0 0 0 3 882288
-0.003563 0.001032 0.120518 -0.440335 -0.189684 -0.480941 -0.062500 0 0 0 0 0 0 3 883309
-0.003520 0.001046 0.120518 -0.684934 -0.233916 -0.522290 -0.062500 0 0 0 0 0 0 3 884305
-0.003485 0.001067 0.120498 -0.608464 -0.320503 -0.235869 -0.062500 0 0 0 0 0 0 3 885309
-0.003455 0.001091 0.120502 -0.531381 -0.376385 -0.523906 -0.062500 0 0 0 0 0 0 3 886279
-0.003420 0.001098 0.120493 -0.578154 -0.166236 -0.388710 -0.062500 0 0 0 0 0 0 3 887278
-0.003376 0.001129 0.120481 -0.689955 -0.448350 -0.307702 -0.062500 0 0 0 0 0 0 3 888277
-0.003355 0.001144 0.120477 -0.415596 -0.276477 -0.402062 -0.062500 0 0 0 0 0 0 3 889278
-0.003312 0.001161 0.120476 -0.660986 -0.278493 -0.464608 -0.062500 0 0 0 0 0 0 3 890277
-0.003271 0.001165 0.120467 -0.657333 -0.109038 -0.339565 -0.062500 0 0 0 0 0 0 3 891275
-0.003244 0.001199 0.120463 -0.489752 -0.479542 -0.404160 -0.062500 0 0 0 0 0 0 3 892277
-0.003211 0.001211 0.120452 -0.541850 -0.238150 -0.305692 -0.062500 0 0 0 0 0 0 3 893312
-0.003194 0.001218 0.120448 -0.330732 -0.134562 -0.384548 -0.062500 0 0 0 0 0 0 3 894304
-0.003159 0.001248 0.120437 -0.537991 -0.433854 -0.286897 -0.062500 0 0 0 0 0 0 3 895307
-0.003123 0.001258 0.120424 -0.580710 -0.208509 -0.233810 -0.062500 0 0 0 0 0 0 3 896304
-0.003092 0.001278 0.120430 -0.507821 -0.297236 -0.488738 -0.062500 0 0 0 0 0 0 3 897291
-0.003057 0.001283 0.120422 -0.550744 -0.121865 -0.330492 -0.062500 0 0 0 0 0 0 3 898276
-0.003026 0.001298 0.120399 -0.510330 -0.245832 -0.089142 -0.062500 0 0 0 0 0 0 3 899324
-0.002998 0.001320 0.120402 -0.465590 -0.335832 -0.404553 -0.062500 0 0 0 0 0 0 3 900299
-0.002965 0.001327 0.120393 -0.520645 -0.139841 -0.279962 -0.062500 0 0 0 0 0 0 3 901281
-0.002949 0.001330 0.120390 -0.309622 -0.079851 -0.339044 -0.062500 0 0 0 0 0 0 3 902276
-0.002908 0.001341 0.120390 -0.595474 -0.173441 -0.384453 -0.062500 0 0 0 0 0 0 3 903276
-0.002888 0.001346 0.120390 -0.363343 -0.112174 -0.389028 -0.062500 0 0 0 0 0 0 3 904278
-0.002859 0.001344 0.120380 -0.458319 -0.011327 -0.254700 -0.062500 0 0 0 0 0 0 3 905278
-0.002850 0.001361 0.120366 -0.209443 -0.246558 -0.167763 -0.062500 0 0 0 0 0 0 3 906277
-0.002814 0.001379 0.120362 -0.536771 -0.280625 -0.290318 -0.062500 0 0 0 0 0 0 3 907305
-0.002795 0.001388 0.120361 -0.332540 -0.168360 -0.335159 -0.062500 0 0 0 0 0 0 3 908301
-0.002767 0.001388 0.120350 -0.442329 -0.039780 -0.215902 -0.062500 0 0 0 0 0 0 3 909302
-0.002753 0.001388 0.120347 -0.266013 -0.024552 -0.287365 -0.062500 0 0 0 0 0 0 3 910300
-0.002715 0.001397 0.120347 -0.571868 -0.144114 -0.336910 -0.062500 0 0 0 0 0 0 3 911284
-0.002695 0.001402 0.120347 -0.350058 -0.095747 -0.344020 -0.062500 0 0 0 0 0 0 3 912300
-0.002666 0.001400 0.120337 -0.449751 -0.001371 -0.210039 -0.062500 0 0 0 0 0 0 3 913219
-0.002652 0.001399 0.120333 -0.271238 -0.007092 -0.276549 -0.062500 0 0 0 0 0 0 3 914226
-0.002645 0.001398 0.120332 -0.160075 -0.014836 -0.311107 -0.062500 0 0 0 0 0 0 3 915217
-0.002622 0.001393 0.120322 -0.350488 0.040235 -0.188525 -0.062500 0 0 0 0 0 0 3 916223
-0.002598 0.001405 0.120329 -0.387664 -0.166141 -0.407732 -0.062500 0 0 0 0 0 0 3 917227
-0.002586 0.001411 0.120332 -0.236346 -0.111733 -0.371389 -0.062500 0 0 0 0 0 0 3 918227
-0.002561 0.001409 0.120323 -0.390796 -0.009746 -0.211559 -0.062500 0 0 0 0 0 0 3 919219
-0.002549 0.001408 0.120320 -0.243741 -0.006878 -0.268365 -0.062500 0 0 0 0 0 0 3 920226
-0.002542 0.001408 0.120319 -0.147377 -0.012527 -0.299442 -0.062500 0 0 0 0 0 0 3 921217
-0.002539 0.001407 0.120318 -0.097283 -0.015695 -0.311405 -0.062500 0 0 0 0 0 0 3 922227
-0.002525 0.001421 0.120329 -0.238795 -0.197318 -0.463848 -0.062500 0 0 0 0 0 0 3 923216
-0.002499 0.001423 0.120323 -0.408600 -0.066187 -0.256894 -0.062500 0 0 0 0 0 0 3 924226
-0.002486 0.001425 0.120320 -0.253596 -0.038708 -0.286212 -0.062500 0 0 0 0 0 0 3 925231
-0.002479 0.001425 0.120320 -0.152646 -0.028516 -0.306615 -0.062500 0 0 0 0 0 0 3 926229
-0.002476 0.001426 0.120319 -0.100006 -0.023687 -0.314763 -0.062500 0 0 0 0 0 0 3 927219
-0.002455 0.001421 0.120310 -0.320992 0.037981 -0.181365 -0.062500 0 0 0 0 0 0 3 928377
-0.002445 0.001419 0.120306 -0.207507 0.014868 -0.248814 -0.062500 0 0 0 0 0 0 3 929231
-0.002440 0.001418 0.120305 -0.129205 -0.001657 -0.283729 -0.062500 0 0 0 0 0 0 3 930216
-0.002437 0.001417 0.120305 -0.088192 -0.010271 -0.297048 -0.062500 0 0 0 0 0 0 3 931236
-0.002436 0.001417 0.120304 -0.067597 -0.014565 -0.301793 -0.062500 0 0 0 0 0 0 3 932216
-0.002435 0.001417 0.120304 -0.057320 -0.016699 -0.303450 -0.062500 0 0 0 0 0 0 3 933240
-0.002416 0.001412 0.120295 -0.299535 0.041465 -0.167549 -0.062500 0 0 0 0 0 0 3 934204
-0.002406 0.001410 0.120291 -0.196784 0.016623 -0.234251 -0.062500 0 0 0 0 0 0 3 935233
-0.002402 0.001409 0.120290 -0.123873 -0.000776 -0.268916 -0.062500 0 0 0 0 0 0 3 936233
-0.002399 0.001408 0.120290 -0.085522 -0.009847 -0.282129 -0.062500 0 0 0 0 0 0 3 937204
-0.002398 0.001408 0.120289 -0.066263 -0.014344 -0.286838 -0.062500 0 0 0 0 0 0 3 938232
-0.002398 0.001408 0.120289 -0.056663 -0.016596 -0.288506 -0.062500 0 0 0 0 0 0 3 939231
-0.002397 0.001408 0.120289 -0.051869 -0.017693 -0.289080 -0.062500 0 0 0 0 0 0 3 940201
-0.002397 0.001408 0.120289 -0.049489 -0.018261 -0.289277 -0.062500 0 0 0 0 0 0 3 941316
-0.002397 0.001408 0.120289 -0.048296 -0.018532 -0.289344 -0.062500 0 0 0 0 0 0 3 942308
-0.002397 0.001408 0.120289 -0.047700 -0.018661 -0.289379 -0.062500 0 0 0 0 0 0 3 943280
-0.002397 0.001408 0.120289 -0.047397 -0.018741 -0.289387 -0.062500 0 0 0 0 0 0 3 944281
-0.002378 0.001403 0.120280 -0.294451 0.040423 -0.152749 -0.062500 0 0 0 0 0 0 3 945317
-0.002369 0.001401 0.120276 -0.194259 0.016107 -0.219327 -0.062500 0 0 0 0 0 0 3 946312
-0.002364 0.001400 0.120275 -0.122607 -0.001035 -0.253958 -0.062500 0 0 0 0 0 0 3 947277
-0.002362 0.001399 0.120275 -0.084906 -0.009967 -0.267157 -0.062500 0 0 0 0 0 0 3 948275
-0.002360 0.001399 0.120274 -0.065950 -0.014415 -0.271867 -0.062500 0 0 0 0 0 0 3 949276
-0.002355 0.001381 0.120285 -0.124348 0.215950 -0.426039 -0.062500 0 0 0 0 0 0 3 950311
-0.002352 0.001372 0.120289 -0.093837 0.122558 -0.352194 -0.062500 0 0 0 0 0 0 3 951300
-0.002350 0.001368 0.120290 -0.071732 0.054506 -0.313767 -0.062500 0 0 0 0 0 0 3 952308
-0.002349 0.001365 0.120291 -0.059704 0.018195 -0.299138 -0.062500 0 0 0 0 0 0 3 953304
-0.002349 0.001364 0.120291 -0.053492 -0.000238 -0.293914 -0.062500 0 0 0 0 0 0 3 954278
-0.002349 0.001364 0.120291 -0.050322 -0.009494 -0.292083 -0.062500 0 0 0 0 0 0 3 955305
-0.002349 0.001363 0.120291 -0.048712 -0.014152 -0.291448 -0.062500 0 0 0 0 0 0 3 956300
-0.002349 0.001363 0.120291 -0.047910 -0.016473 -0.291238 -0.062500 0 0 0 0 0 0 3 957277
-0.002349 0.001363 0.120291 -0.047514 -0.017637 -0.291154 -0.062500 0 0 0 0 0 0 3 958306
-0.002349 0.001363 0.120291 -0.047307 -0.018232 -0.291120 -0.062500 0 0 0 0 0 0 3 959298
-0.002349 0.001363 0.120291 -0.047199 -0.018506 -0.291117 -0.062500 0 0 0 0 0 0 3 960274
-0.002349 0.001363 0.120291 -0.047159 -0.018663 -0.291107 -0.062500 0 0 0 0 0 0 3 961275
-0.002349 0.001363 0.120291 -0.047127 -0.018737 -0.291118 -0.062500 0 0 0 0 0 0 3 962275
-0.002349 0.001363 0.120291 -0.047117 -0.018766 -0.291105 -0.062500 0 0 0 0 0 0 3 963275
-0.002349 0.001363 0.120291 -0.047109 -0.018791 -0.291109 -0.062500 0 0 0 0 0 0 3 964272
-0.002330 0.001358 0.120281 -0.300608 0.047169 -0.154277 -0.062500 0 0 0 0 0 0 3 965310
-0.002320 0.001356 0.120278 -0.200567 0.022913 -0.220957 -0.062500 0 0 0 0 0 0 3 966304
-0.002315 0.001355 0.120277 -0.128985 0.005794 -0.255633 -0.062500 0 0 0 0 0 0 3 967304
-0.002313 0.001355 0.120276 -0.091312 -0.003140 -0.268846 -0.062500 0 0 0 0 0 0 3 968305
-0.002293 0.001350 0.120266 -0.319339 0.051529 -0.136606 -0.062500 0 0 0 0 0 0 3 969299
-0.002283 0.001347 0.120263 -0.209899 0.025075 -0.204999 -0.062500 0 0 0 0 0 0 3 970306
-0.002278 0.001346 0.120262 -0.133659 0.006870 -0.240285 -0.062500 0 0 0 0 0 0 3 971274
-0.002276 0.001346 0.120261 -0.093652 -0.002603 -0.253725 -0.062500 0 0 0 0 0 0 3 972275
-0.002255 0.001341 0.120251 -0.320379 0.051764 -0.121413 -0.062500 0 0 0 0 0 0 3 973278
-0.002245 0.001338 0.120248 -0.210418 0.025196 -0.189908 -0.062500 0 0 0 0 0 0 3 974305
-0.002240 0.001337 0.120247 -0.133926 0.006922 -0.225236 -0.062500 0 0 0 0 0 0 3 975298
-0.002219 0.001332 0.120236 -0.340496 0.056496 -0.101458 -0.062500 0 0 0 0 0 0 3 976298
-0.002208 0.001330 0.120233 -0.220459 0.027545 -0.173130 -0.062500 0 0 0 0 0 0 3 977275
-0.002184 0.001324 0.120222 -0.385536 0.067125 -0.072233 -0.062500 0 0 0 0 0 0 3 978274
-0.002172 0.001321 0.120218 -0.243064 0.032829 -0.153006 -0.062500 0 0 0 0 0 0 3 979267
-0.002147 0.001315 0.120207 -0.396687 0.069734 -0.055252 -0.062500 0 0 0 0 0 0 3 980282
-0.002135 0.001312 0.120203 -0.248645 0.034133 -0.137271 -0.062500 0 0 0 0 0 0 3 981300
-0.002129 0.001311 0.120202 -0.153000 0.011372 -0.177446 -0.062500 0 0 0 0 0 0 3 982282
-0.002107 0.001305 0.120191 -0.359039 0.070220 -0.054952 -0.062500 0 0 0 0 0 0 3 983281
-0.002083 0.001317 0.120198 -0.401553 -0.139850 -0.274905 -0.062500 0 0 0 0 0 0 3 984297
-0.002052 0.001318 0.120191 -0.498299 -0.028251 -0.101842 -0.062500 0 0 0 0 0 0 3 985215
-0.002036 0.001318 0.120188 -0.306359 -0.010587 -0.145604 -0.062500 0 0 0 0 0 0 3 986223
-0.002029 0.001319 0.120187 -0.186936 -0.005266 -0.171310 -0.062500 0 0 0 0 0 0 3 987215
-0.002006 0.001314 0.120177 -0.371135 0.056085 -0.043325 -0.062500 0 0 0 0 0 0 3 988224
-0.001982 0.001326 0.120184 -0.407823 -0.147011 -0.261390 -0.062500 0 0 0 0 0 0 3 989216
-0.001951 0.001327 0.120177 -0.501155 -0.031870 -0.087562 -0.062500 0 0 0 0 0 0 3 990224
-0.001935 0.001328 0.120174 -0.307798 -0.012411 -0.131372 -0.062500 0 0 0 0 0 0 3 991215
-0.001928 0.001328 0.120173 -0.187663 -0.006167 -0.157120 -0.062500 0 0 0 0 0 0 3 992223
-0.001905 0.001324 0.120163 -0.379912 0.076494 -0.028816 -0.062500 0 0 0 0 0 0 3 993216
-0.001894 0.001322 0.120159 -0.249292 0.053782 -0.099861 -0.062500 0 0 0 0 0 0 3 994223
-0.001875 0.001335 0.120169 -0.329904 -0.142745 -0.283117 -0.062500 0 0 0 0 0 0 3 995214
-0.001847 0.001337 0.120162 -0.464306 -0.019690 -0.086626 -0.062500 0 0 0 0 0 0 3 996223
-0.001833 0.001337 0.120160 -0.293616 0.004138 -0.121853 -0.062500 0 0 0 0 0 0 3 997226
-0.001813 0.001352 0.120169 -0.352523 -0.167739 -0.291303 -0.062500 0 0 0 0 0 0 3 998239
-0.001803 0.001359 0.120173 -0.230013 -0.091066 -0.228542 -0.062500 0 0 0 0 0 0 3 999219
-0.001779 0.001358 0.120164 -0.398441 0.022082 -0.055870 -0.062500 0 0 0 0 0 0 4 215
-0.001754 0.001371 0.120171 -0.426625 -0.153922 -0.257120 -0.062500 0 0 0 0 0 0 4 1222
-0.001742 0.001378 0.120174 -0.268996 -0.083796 -0.215991 -0.062500 0 0 0 0 0 0 4 2224
-0.001717 0.001377 0.120165 -0.417918 0.025694 -0.051736 -0.062500 0 0 0 0 0 0 4 3223
-0.001691 0.001390 0.120172 -0.437945 -0.121956 -0.255986 -0.062500 0 0 0 0 0 0 4 4216
-0.001678 0.001397 0.120175 -0.275379 -0.052706 -0.216097 -0.062500 0 0 0 0 0 0 4 5226
-0.001653 0.001396 0.120166 -0.421689 0.056357 -0.052079 -0.062500 0 0 0 0 0 0 4 6220
-0.001641 0.001395 0.120163 -0.271278 0.058712 -0.110184 -0.062500 0 0 0 0 0 0 4 7203
-0.001621 0.001409 0.120172 -0.342261 -0.125522 -0.288140 -0.062500 0 0 0 0 0 0 4 8221
-0.001612 0.001415 0.120175 -0.225523 -0.054833 -0.228931 -0.062500 0 0 0 0 0 0 4 9221
-0.001575 0.001428 0.120177 -0.564498 -0.125353 -0.203028 -0.062500 0 0 0 0 0 0 4 10201
-0.001557 0.001435 0.120177 -0.360456 -0.049570 -0.187003 -0.062500 0 0 0 0 0 0 4 11218
-0.001548 0.001438 0.120177 -0.220979 -0.000593 -0.180871 -0.062500 0 0 0 0 0 0 4 12219
-0.001530 0.001453 0.120188 -0.315667 -0.155772 -0.324589 -0.062500 0 0 0 0 0 0 4 13224
-0.001521 0.001461 0.120192 -0.212121 -0.069915 -0.252574 -0.062500 0 0 0 0 0 0 4 14206
-0.001485 0.001474 0.120193 -0.545480 -0.097100 -0.221546 -0.062500 0 0 0 0 0 0 4 15223
-0.001467 0.001481 0.120194 -0.344752 -0.017485 -0.204218 -0.062500 0 0 0 0 0 0 4 16223
-0.001445 0.001498 0.120204 -0.368533 -0.137014 -0.343264 -0.062500 0 0 0 0 0 0 4 17223
-0.001434 0.001507 0.120208 -0.229341 -0.037441 -0.269828 -0.062500 0 0 0 0 0 0 4 18218
-0.001410 0.001506 0.120199 -0.388490 0.087277 -0.092327 -0.062500 0 0 0 0 0 0 4 19219
-0.001384 0.001520 0.120207 -0.413688 -0.083664 -0.291628 -0.062500 0 0 0 0 0 0 4 20202
-0.001372 0.001527 0.120209 -0.253619 -0.010335 -0.250944 -0.062500 0 0 0 0 0 0 4 21202
-0.001353 0.001544 0.120221 -0.324551 -0.139211 -0.371115 -0.062500 0 0 0 0 0 0 4 22221
-0.001324 0.001548 0.120215 -0.451782 0.020391 -0.150242 -0.062500 0 0 0 0 0 0 4 23201
-0.001297 0.001564 0.120223 -0.447345 -0.118713 -0.323360 -0.062500 0 0 0 0 0 0 4 24219
-0.001283 0.001572 0.120226 -0.270698 -0.027953 -0.272742 -0.062500 0 0 0 0 0 0 4 25219
-0.001263 0.001590 0.120237 -0.298617 -0.116876 -0.389081 -0.062500 0 0 0 0 0 0 4 26218
-0.001253 0.001599 0.120241 -0.176822 -0.011667 -0.307251 -0.062500 0 0 0 0 0 0 4 27201
-0.001235 0.001618 0.120253 -0.268993 -0.124423 -0.411432 -0.062500 0 0 0 0 0 0 4 28216
-0.001207 0.001622 0.120247 -0.406459 0.043529 -0.184933 -0.062500 0 0 0 0 0 0 4 29221
-0.001181 0.001638 0.120255 -0.407662 -0.091762 -0.355913 -0.062500 0 0 0 0 0 0 4 30217
-0.001167 0.001647 0.120258 -0.233470 0.001173 -0.304985 -0.062500 0 0 0 0 0 0 4 31218
-0.001147 0.001665 0.120269 -0.297664 -0.118223 -0.420792 -0.062500 0 0 0 0 0 0 4 32217
-0.001137 0.001674 0.120273 -0.176308 -0.012330 -0.339170 -0.062500 0 0 0 0 0 0 4 33217
-0.001119 0.001692 0.120285 -0.269027 -0.125020 -0.442995 -0.062500 0 0 0 0 0 0 4 34217
-0.001091 0.001697 0.120279 -0.406249 0.043297 -0.216444 -0.062500 0 0 0 0 0 0 4 35216
-0.001065 0.001713 0.120287 -0.389484 -0.085056 -0.387242 -0.062500 0 0 0 0 0 0 4 36220
-0.001051 0.001721 0.120290 -0.165903 0.019902 -0.336679 -0.062500 0 0 0 0 0 0 4 37212
-0.001031 0.001739 0.120301 -0.230340 -0.099670 -0.452182 -0.062500 0 0 0 0 0 0 4 38217
-0.001021 0.001748 0.120305 -0.108777 0.006429 -0.370857 -0.062500 0 0 0 0 0 0 4 39217
-0.001003 0.001766 0.120316 -0.201708 -0.106441 -0.474369 -0.062500 0 0 0 0 0 0 4 40219
-0.000975 0.001771 0.120310 -0.338544 0.062101 -0.247757 -0.062500 0 0 0 0 0 0 4 41203
-0.000962 0.001773 0.120308 -0.170844 0.108411 -0.274687 -0.062500 0 0 0 0 0 0 4 42200
-0.000942 0.001789 0.120318 -0.233330 -0.053922 -0.438358 -0.062500 0 0 0 0 0 0 4 43219
-0.000913 0.001792 0.120311 -0.354120 0.088363 -0.234959 -0.062500 0 0 0 0 0 0 4 44201
-0.000898 0.001793 0.120309 -0.178599 0.121475 -0.270336 -0.062500 0 0 0 0 0 0 4 45219
-0.000878 0.001808 0.120318 -0.237301 -0.047507 -0.436804 -0.062500 0 0 0 0 0 0 4 46220
-0.000849 0.001811 0.120311 -0.306123 0.088784 -0.234337 -0.062500 0 0 0 0 0 0 4 47216
-0.000835 0.001812 0.120309 -0.129673 0.120282 -0.270223 -0.062500 0 0 0 0 0 0 4 48210
-0.000815 0.001827 0.120318 -0.188071 -0.049606 -0.436696 -0.062500 0 0 0 0 0 0 4 49218
-0.000786 0.001830 0.120311 -0.306253 0.089112 -0.234197 -0.062500 0 0 0 0 0 0 4 50217
-0.000758 0.001845 0.120319 -0.299780 -0.061847 -0.413379 -0.062500 0 0 0 0 0 0 4 51207
-0.000726 0.001848 0.120312 -0.364234 0.083188 -0.224869 -0.062500 0 0 0 0 0 0 4 52216
-0.000709 0.001850 0.120309 -0.158939 0.117430 -0.266916 -0.062500 0 0 0 0 0 0 4 53208
-0.000701 0.001851 0.120308 -0.032792 0.131173 -0.292410 -0.062500 0 0 0 0 0 0 4 54215
-0.000665 0.001861 0.120308 -0.381020 0.014444 -0.303222 -0.062500 0 0 0 0 0 0 4 55207
-0.000647 0.001866 0.120308 -0.182699 0.067153 -0.306225 -0.062500 0 0 0 0 0 0 4 56214
-0.000620 0.001864 0.120298 -0.246408 0.152704 -0.165119 -0.062500 0 0 0 0 0 0 4 57212
-0.000606 0.001863 0.120294 -0.076763 0.148071 -0.234822 -0.062500 0 0 0 0 0 0 4 58221
-0.000567 0.001872 0.120293 -0.383387 0.017553 -0.271286 -0.062500 0 0 0 0 0 0 4 59211
-0.000548 0.001876 0.120293 -0.162455 0.063164 -0.284761 -0.062500 0 0 0 0 0 0 4 60221
-0.000538 0.001878 0.120292 -0.014609 0.097154 -0.289654 -0.062500 0 0 0 0 0 0 4 61230
-0.000502 0.001889 0.120292 -0.350397 -0.008310 -0.291293 -0.062500 0 0 0 0 0 0 4 62234
-0.000483 0.001894 0.120292 -0.145825 0.050285 -0.291785 -0.062500 0 0 0 0 0 0 4 63238
-0.000455 0.001893 0.120282 -0.249136 0.149715 -0.149359 -0.062500 0 0 0 0 0 0 4 64222
-0.000442 0.001892 0.120279 -0.078157 0.146556 -0.219065 -0.062500 0 0 0 0 0 0 4 65222
-0.000421 0.001905 0.120288 -0.104288 -0.057119 -0.397475 -0.062500 0 0 0 0 0 0 4 66219
-0.000393 0.001908 0.120280 -0.223140 0.072394 -0.198915 -0.062500 0 0 0 0 0 0 4 67211
-0.000378 0.001909 0.120278 -0.048126 0.099157 -0.237510 -0.062500 0 0 0 0 0 0 4 68203
-0.000353 0.001905 0.120267 -0.179876 0.168112 -0.118703 -0.062500 0 0 0 0 0 0 4 69206
-0.000340 0.001903 0.120263 -0.024882 0.148408 -0.197979 -0.062500 0 0 0 0 0 0 4 70233
-0.000320 0.001916 0.120272 -0.083281 -0.058847 -0.379563 -0.062500 0 0 0 0 0 0 4 71227
-0.000292 0.001918 0.120265 -0.205827 0.066527 -0.182022 -0.062500 0 0 0 0 0 0 4 72229
-0.000277 0.001919 0.120262 -0.032951 0.091256 -0.221264 -0.062500 0 0 0 0 0 0 4 73229
-0.000270 0.001920 0.120261 0.076758 0.100269 -0.245789 -0.062500 0 0 0 0 0 0 4 74228
-0.000235 0.001929 0.120261 -0.279278 -0.019354 -0.253697 -0.062500 0 0 0 0 0 0 4 75228
-0.000217 0.001934 0.120261 -0.085206 0.032371 -0.257826 -0.062500 0 0 0 0 0 0 4 76227
-0.000209 0.001937 0.120261 0.076807 0.058452 -0.259513 -0.062500 0 0 0 0 0 0 4 77228
-0.000172 0.001948 0.120260 -0.265514 -0.045886 -0.258058 -0.062500 0 0 0 0 0 0 4 78230
-0.000154 0.001953 0.120260 -0.064442 0.013616 -0.259131 -0.062500 0 0 0 0 0 0 4 79228
-0.000145 0.001956 0.120260 0.073281 0.054587 -0.259801 -0.062500 0 0 0 0 0 0 4 80231
-0.000109 0.001967 0.120260 -0.267243 -0.047922 -0.257602 -0.062500 0 0 0 0 0 0 4 81204
-0.000091 0.001972 0.120260 -0.065317 0.012582 -0.258744 -0.062500 0 0 0 0 0 0 4 82228
-0.000082 0.001975 0.120260 0.072845 0.054060 -0.259455 -0.062500 0 0 0 0 0 0 4 83212
-0.000045 0.001986 0.120260 -0.267423 -0.048262 -0.256893 -0.062500 0 0 0 0 0 0 4 84228
-0.000027 0.001991 0.120260 -0.065410 0.012407 -0.258240 -0.062500 0 0 0 0 0 0 4 85229
-0.000018 0.001994 0.120260 0.072798 0.053959 -0.259055 -0.062500 0 0 0 0 0 0 4 86227
0.000018 0.002005 0.120259 -0.252601 -0.034110 -0.256137 -0.062500 0 0 0 0 0 0 4 87226
0.000036 0.002010 0.120259 -0.050571 0.026621 -0.257681 -0.062500 0 0 0 0 0 0 4 88227
0.000045 0.002013 0.120259 0.087639 0.068214 -0.258612 -0.062500 0 0 0 0 0 0 4 89228
0.000082 0.002024 0.120259 -0.252579 -0.034222 -0.255339 -0.062500 0 0 0 0 0 0 4 90227
0.000100 0.002029 0.120259 -0.050562 0.026553 -0.257087 -0.062500 0 0 0 0 0 0 4 91227
0.000122 0.002046 0.120269 -0.083971 -0.115154 -0.398660 -0.062500 0 0 0 0 0 0 4 92228
0.000152 0.002050 0.120262 -0.183931 0.039973 -0.185814 -0.062500 0 0 0 0 0 0 4 93199
0.000180 0.002066 0.120270 -0.172487 -0.103830 -0.361245 -0.062500 0 0 0 0 0 0 4 94228
0.000212 0.002070 0.120262 -0.230214 0.045877 -0.171043 -0.062500 0 0 0 0 0 0 4 95229
0.000242 0.002085 0.120269 -0.192304 -0.070143 -0.355416 -0.062500 0 0 0 0 0 0 4 96225
0.000257 0.002093 0.120272 0.002940 0.019223 -0.313402 -0.062500 0 0 0 0 0 0 4 97229
0.000277 0.002111 0.120251 -0.052527 -0.093188 0.009011 -0.062500 0 0 0 0 0 0 4 98225
0.000301 0.002134 0.120254 -0.090620 -0.176868 -0.266135 -0.062500 0 0 0 0 0 0 4 99227
0.000326 0.002159 0.120265 -0.114351 -0.219929 -0.409365 -0.062500 0 0 0 0 0 0 4 100227
0.000357 0.002167 0.120259 -0.195217 0.001911 -0.187887 -0.062500 0 0 0 0 0 0 4 101223
0.000372 0.002171 0.120257 -0.001676 0.076425 -0.219610 -0.062500 0 0 0 0 0 0 4 102221
0.000393 0.002188 0.120266 -0.053704 -0.073286 -0.381151 -0.062500 0 0 0 0 0 0 4 103214
0.000436 0.002205 0.120268 -0.347130 -0.062474 -0.315824 -0.062500 0 0 0 0 0 0 4 104220
0.000457 0.002214 0.120269 -0.100546 0.049140 -0.286312 -0.062500 0 0 0 0 0 0 4 105229
0.000475 0.002250 0.120269 -0.040603 -0.297929 -0.262318 -0.062500 0 0 0 0 0 0 4 106227
0.000503 0.002264 0.120258 -0.155569 -0.037370 -0.119229 -0.062500 0 0 0 0 0 0 4 107224
0.000530 0.002285 0.120264 -0.159505 -0.107849 -0.331302 -0.062500 0 0 0 0 0 0 4 108227
0.000544 0.002296 0.120266 0.016591 0.022751 -0.301154 -0.062500 0 0 0 0 0 0 4 109228
0.000564 0.002315 0.120277 -0.050192 -0.079964 -0.419201 -0.062500 0 0 0 0 0 0 4 110226
0.000605 0.002334 0.120280 -0.339419 -0.088250 -0.336023 -0.062500 0 0 0 0 0 0 4 111225
0.000626 0.002344 0.120281 -0.090181 0.037905 -0.301164 -0.062500 0 0 0 0 0 0 4 112227
0.000645 0.002381 0.120281 -0.065228 -0.250646 -0.274409 -0.062500 0 0 0 0 0 0 4 113228
0.000686 0.002409 0.120280 -0.353575 -0.171198 -0.269106 -0.062500 0 0 0 0 0 0 4 114213
0.000706 0.002423 0.120280 -0.116324 0.018838 -0.274727 -0.062500 0 0 0 0 0 0 4 115220
0.000730 0.002444 0.120289 -0.132507 -0.055579 -0.415751 -0.062500 0 0 0 0 0 0 4 116212
0.000741 0.002454 0.120293 0.019150 0.076014 -0.349444 -0.062500 0 0 0 0 0 0 4 117212
0.000761 0.002474 0.120304 -0.062276 -0.026701 -0.452864 -0.062500 0 0 0 0 0 0 4 118219
0.000802 0.002493 0.120307 -0.358642 -0.034978 -0.363856 -0.062500 0 0 0 0 0 0 4 119210
0.000817 0.002521 0.120297 -0.048859 -0.141255 -0.175189 -0.062500 0 0 0 0 0 0 4 120219
0.000838 0.002549 0.120304 -0.092396 -0.159859 -0.374595 -0.062500 0 0 0 0 0 0 4 121211
0.000862 0.002577 0.120316 -0.181183 -0.112026 -0.479183 -0.062500 0 0 0 0 0 0 4 122220
0.000874 0.002591 0.120320 -0.030167 0.072129 -0.390477 -0.062500 0 0 0 0 0 0 4 123211
0.000912 0.002607 0.120321 -0.351081 0.056040 -0.337848 -0.062500 0 0 0 0 0 0 4 124221
0.000944 0.002630 0.120331 -0.311472 -0.022546 -0.463045 -0.062500 0 0 0 0 0 0 4 125210
0.000954 0.002659 0.120323 -0.027181 -0.113480 -0.239417 -0.062500 0 0 0 0 0 0 4 126220
0.000973 0.002688 0.120330 -0.103538 -0.120635 -0.415206 -0.062500 0 0 0 0 0 0 4 127219
0.000996 0.002716 0.120343 -0.163059 -0.118612 -0.510392 -0.062500 0 0 0 0 0 0 4 128220
0.001002 0.002748 0.120336 0.049602 -0.161778 -0.265477 -0.062500 0 0 0 0 0 0 4 129233
0.001018 0.002778 0.120343 -0.052186 -0.144137 -0.432558 -0.062500 0 0 0 0 0 0 4 130226
0.001045 0.002789 0.120335 -0.196870 0.114711 -0.241289 -0.062500 0 0 0 0 0 0 4 131210
0.001071 0.002809 0.120342 -0.288283 0.061018 -0.423560 -0.062500 0 0 0 0 0 0 4 132218
0.001093 0.002850 0.120344 -0.219400 -0.235933 -0.366828 -0.062500 0 0 0 0 0 0 4 133229
0.001103 0.002871 0.120344 -0.074250 0.005846 -0.351268 -0.062500 0 0 0 0 0 0 4 134197
0.001122 0.002896 0.120354 -0.164698 -0.020069 -0.482417 -0.062500 0 0 0 0 0 0 4 135214
0.001145 0.002922 0.120367 -0.225881 -0.046478 -0.550316 -0.062500 0 0 0 0 0 0 4 136201
0.001151 0.002953 0.120360 -0.012992 -0.105040 -0.295085 -0.062500 0 0 0 0 0 0 4 137215
0.001167 0.002983 0.120368 -0.129001 -0.088976 -0.457993 -0.062500 0 0 0 0 0 0 4 138226
0.001175 0.002998 0.120370 -0.033770 0.106518 -0.413003 -0.062500 0 0 0 0 0 0 4 139227
0.001193 0.003020 0.120381 -0.145461 0.036705 -0.522692 -0.062500 0 0 0 0 0 0 4 140226
0.001196 0.003048 0.120374 0.028267 -0.057826 -0.292437 -0.062500 0 0 0 0 0 0 4 141229
0.001211 0.003077 0.120381 -0.108025 -0.069727 -0.464911 -0.062500 0 0 0 0 0 0 4 142226
0.001237 0.003086 0.120373 -0.262715 0.175664 -0.276419 -0.062500 0 0 0 0 0 0 4 143227
0.001258 0.003123 0.120369 -0.213812 -0.154506 -0.304387 -0.062500 0 0 0 0 0 0 4 144228
0.001282 0.003156 0.120377 -0.334408 -0.118972 -0.476326 -0.062500 0 0 0 0 0 0 4 145230
0.001294 0.003172 0.120380 -0.181760 0.097747 -0.426236 -0.062500 0 0 0 0 0 0 4 146230
0.001313 0.003195 0.120390 -0.299674 0.046801 -0.532619 -0.062500 0 0 0 0 0 0 4 147210
0.001317 0.003224 0.120383 -0.110373 -0.041010 -0.301366 -0.062500 0 0 0 0 0 0 4 148226
0.001319 0.003238 0.120380 -0.064522 0.136154 -0.338620 -0.062500 0 0 0 0 0 0 4 149197
0.001334 0.003260 0.120389 -0.221014 0.061001 -0.497901 -0.062500 0 0 0 0 0 0 4 150226
0.001341 0.003270 0.120392 -0.141740 0.195395 -0.442182 -0.062500 0 0 0 0 0 0 4 151229
0.001353 0.003308 0.120392 -0.190758 -0.137285 -0.391196 -0.062500 0 0 0 0 0 0 4 152225
0.001359 0.003326 0.120391 -0.120277 0.072041 -0.389277 -0.062500 0 0 0 0 0 0 4 153227
0.001362 0.003336 0.120391 -0.075471 0.214296 -0.390326 -0.062500 0 0 0 0 0 0 4 154226
0.001371 0.003372 0.120390 -0.156320 -0.126957 -0.369991 -0.062500 0 0 0 0 0 0 4 155225
0.001376 0.003391 0.120389 -0.102974 0.077108 -0.380217 -0.062500 0 0 0 0 0 0 4 156225
0.001392 0.003414 0.120399 -0.303033 0.027982 -0.519559 -0.062500 0 0 0 0 0 0 4 157227
0.001394 0.003444 0.120391 -0.142628 -0.051261 -0.301149 -0.062500 0 0 0 0 0 0 4 158226
0.001395 0.003458 0.120388 -0.111266 0.129932 -0.343496 -0.062500 0 0 0 0 0 0 4 159225
0.001428 0.003476 0.120386 -0.514472 0.116294 -0.356383 -0.062500 0 0 0 0 0 0 4 160227
0.001439 0.003502 0.120374 -0.272770 -0.002760 -0.218102 -0.062500 0 0 0 0 0 0 4 161195
0.001444 0.003515 0.120370 -0.179031 0.153893 -0.301053 -0.062500 0 0 0 0 0 0 4 162225
0.001460 0.003536 0.120378 -0.309647 0.068042 -0.476575 -0.062500 0 0 0 0 0 0 4 163225
0.001468 0.003547 0.120381 -0.216682 0.197880 -0.427526 -0.062500 0 0 0 0 0 0 4 164224
0.001467 0.003569 0.120371 -0.083884 0.050340 -0.243932 -0.062500 0 0 0 0 0 0 4 165227
0.001466 0.003581 0.120367 -0.080492 0.181928 -0.308750 -0.062500 0 0 0 0 0 0 4 166225
0.001479 0.003601 0.120376 -0.260030 0.082170 -0.477472 -0.062500 0 0 0 0 0 0 4 167224
0.001481 0.003629 0.120367 -0.206650 -0.048489 -0.270552 -0.062500 0 0 0 0 0 0 4 168224
0.001481 0.003643 0.120365 -0.186125 0.118806 -0.317458 -0.062500 0 0 0 0 0 0 4 169213
0.001476 0.003667 0.120352 -0.109629 -0.003177 -0.189986 -0.062500 0 0 0 0 0 0 4 170217
0.001474 0.003680 0.120348 -0.136157 0.142219 -0.276891 -0.062500 0 0 0 0 0 0 4 171221
0.001472 0.003686 0.120347 -0.155354 0.236928 -0.320371 -0.062500 0 0 0 0 0 0 4 172224
0.001480 0.003721 0.120345 -0.270056 -0.128794 -0.313836 -0.062500 0 0 0 0 0 0 4 173227
0.001484 0.003739 0.120344 -0.233308 0.062722 -0.330769 -0.062500 0 0 0 0 0 0 4 174225
0.001485 0.003747 0.120344 -0.205393 0.196132 -0.338723 -0.062500 0 0 0 0 0 0 4 175223
0.001481 0.003769 0.120332 -0.119732 0.038431 -0.185613 -0.062500 0 0 0 0 0 0 4 176228
0.001479 0.003781 0.120328 -0.141197 0.163411 -0.262653 -0.062500 0 0 0 0 0 0 4 177195
0.001478 0.003786 0.120327 -0.157850 0.247601 -0.302603 -0.062500 0 0 0 0 0 0 4 178225
0.001472 0.003807 0.120315 -0.095920 0.064204 -0.161622 -0.062500 0 0 0 0 0 0 4 179223
0.001469 0.003817 0.120311 -0.129299 0.176199 -0.243101 -0.062500 0 0 0 0 0 0 4 180210
0.001467 0.003822 0.120310 -0.151917 0.253953 -0.284621 -0.062500 0 0 0 0 0 0 4 181217
0.001461 0.003842 0.120298 -0.191384 0.002311 -0.144063 -0.062500 0 0 0 0 0 0 4 182209
0.001458 0.003853 0.120294 -0.226231 0.112637 -0.225793 -0.062500 0 0 0 0 0 0 4 183216
0.001451 0.003875 0.120282 -0.178952 -0.038318 -0.110947 -0.062500 0 0 0 0 0 0 4 184218
0.001448 0.003887 0.120277 -0.220042 0.091894 -0.202916 -0.062500 0 0 0 0 0 0 4 185209
0.001446 0.003893 0.120276 -0.246498 0.179081 -0.248233 -0.062500 0 0 0 0 0 0 4 186216
0.001440 0.003913 0.120264 -0.189561 -0.002314 -0.108779 -0.062500 0 0 0 0 0 0 4 187208
0.001437 0.003924 0.120260 -0.225308 0.110303 -0.191096 -0.062500 0 0 0 0 0 0 4 188218
0.001435 0.003929 0.120258 -0.249112 0.188379 -0.232935 -0.062500 0 0 0 0 0 0 4 189209
0.001435 0.003931 0.120258 -0.261438 0.230107 -0.248855 -0.062500 0 0 0 0 0 0 4 190217
0.001429 0.003950 0.120247 -0.197037 0.023811 -0.097810 -0.062500 0 0 0 0 0 0 4 191207
0.001426 0.003960 0.120243 -0.229019 0.123477 -0.176084 -0.062500 0 0 0 0 0 0 4 192223
0.001424 0.003965 0.120241 -0.250960 0.194987 -0.216511 -0.062500 0 0 0 0 0 0 4 193210
0.001418 0.003985 0.120229 -0.191840 0.005948 -0.075089 -0.062500 0 0 0 0 0 0 4 194223
0.001415 0.003995 0.120225 -0.226454 0.114424 -0.156923 -0.062500 0 0 0 0 0 0 4 195227
0.001414 0.004000 0.120224 -0.249669 0.190419 -0.198616 -0.062500 0 0 0 0 0 0 4 196209
0.001413 0.004003 0.120223 -0.261697 0.231120 -0.214481 -0.062500 0 0 0 0 0 0 4 197208
0.001413 0.004004 0.120223 -0.267711 0.251923 -0.220136 -0.062500 0 0 0 0 0 0 4 198227
0.001407 0.004022 0.120212 -0.200222 0.035113 -0.065164 -0.062500 0 0 0 0 0 0 4 199222
0.001404 0.004031 0.120208 -0.230610 0.129131 -0.142270 -0.062500 0 0 0 0 0 0 4 200212
0.001403 0.004036 0.120207 -0.251736 0.197808 -0.182287 -0.062500 0 0 0 0 0 0 4 201220
0.001402 0.004038 0.120206 -0.262736 0.234816 -0.197573 -0.062500 0 0 0 0 0 0 4 202214
0.001402 0.004039 0.120206 -0.268224 0.253768 -0.203033 -0.062500 0 0 0 0 0 0 4 203214
0.001402 0.004040 0.120206 -0.270943 0.263363 -0.204955 -0.062500 0 0 0 0 0 0 4 204195
0.001402 0.004040 0.120206 -0.272298 0.268189 -0.205617 -0.062500 0 0 0 0 0 0 4 205215
0.001396 0.004058 0.120195 -0.286636 -0.073444 -0.048768 -0.062500 0 0 0 0 0 0 4 206216
0.001394 0.004067 0.120191 -0.315849 0.016439 -0.125306 -0.062500 0 0 0 0 0 0 4 207211
0.001392 0.004072 0.120189 -0.336410 0.083028 -0.165154 -0.062500 0 0 0 0 0 0 4 208214
0.001392 0.004074 0.120189 -0.347114 0.119003 -0.180369 -0.062500 0 0 0 0 0 0 4 209216
0.001391 0.004075 0.120189 -0.352460 0.137431 -0.185810 -0.062500 0 0 0 0 0 0 4 210215
0.001391 0.004076 0.120189 -0.355112 0.146754 -0.187724 -0.062500 0 0 0 0 0 0 4 211217
0.001391 0.004076 0.120189 -0.356434 0.151463 -0.188389 -0.062500 0 0 0 0 0 0 4 212214
0.001391 0.004076 0.120189 -0.357086 0.153820 -0.188629 -0.062500 0 0 0 0 0 0 4 213215
0.001391 0.004076 0.120189 -0.357403 0.154993 -0.188701 -0.062500 0 0 0 0 0 0 4 214195
0.001391 0.004076 0.120189 -0.357584 0.155585 -0.188730 -0.062500 0 0 0 0 0 0 4 215211
0.001391 0.004076 0.120189 -0.357661 0.155883 -0.188737 -0.062500 0 0 0 0 0 0 4 216339
0.001391 0.004076 0.120189 -0.357696 0.156042 -0.188751 -0.062500 0 0 0 0 0 0 4 217214
0.001391 0.004076 0.120189 -0.357715 0.156113 -0.188749 -0.062500 0 0 0 0 0 0 4 218212
0.001391 0.004076 0.120189 -0.357731 0.156133 -0.188749 -0.062500 0 0 0 0 0 0 4 219212
0.001391 0.004076 0.120189 -0.357739 0.156158 -0.188743 -0.062500 0 0 0 0 0 0 4 220337
0.001391 0.004076 0.120189 -0.357724 0.156177 -0.188751 -0.062500 0 0 0 0 0 0 4 221213
0.001391 0.004076 0.120189 -0.357734 0.156181 -0.188745 -0.062500 0 0 0 0 0 0 4 222212
0.001391 0.004076 0.120189 -0.357743 0.156173 -0.188750 -0.062500 0 0 0 0 0 0 4 223212
0.001391 0.004076 0.120189 -0.357736 0.156181 -0.188745 -0.062500 0 0 0 0 0 0 4 224211
0.001391 0.004076 0.120189 -0.357738 0.156192 -0.188751 -0.062500 0 0 0 0 0 0 4 225214
0.001391 0.004076 0.120189 -0.357735 0.156183 -0.188745 -0.062500 0 0 0 0 0 0 4 226194
0.001391 0.004076 0.120189 -0.357743 0.156173 -0.188750 -0.062500 0 0 0 0 0 0 4 227210
0.001391 0.004076 0.120189 -0.357736 0.156181 -0.188745 -0.062500 0 0 0 0 0 0 4 228213
0.001391 0.004076 0.120189 -0.357735 0.156182 -0.188744 -0.062500 0 0 0 0 0 0 4 229212
0.001391 0.004076 0.120189 -0.357738 0.156193 -0.188751 -0.062500 0 0 0 0 0 0 4 230213
0.001391 0.004076 0.120189 -0.357743 0.156174 -0.188751 -0.062500 0 0 0 0 0 0 4 231211
0.001391 0.004076 0.120189 -0.357736 0.156181 -0.188745 -0.062500 0 0 0 0 0 0 4 232213
0.001391 0.004076 0.120189 -0.357735 0.156182 -0.188744 -0.062500 0 0 0 0 0 0 4 233212
0.001391 0.004076 0.120189 -0.357738 0.156193 -0.188751 -0.062500 0 0 0 0 0 0 4 234216
0.001391 0.004076 0.120189 -0.357743 0.156174 -0.188751 -0.062500 0 0 0 0 0 0 4 235215
0.001391 0.004076 0.120189 -0.357736 0.156181 -0.188745 -0.062500 0 0 0 0 0 0 4 236338
0.001391 0.004076 0.120189 -0.357735 0.156182 -0.188744 -0.062500 0 0 0 0 0 0 4 237212
0.001391 0.004076 0.120189 -0.357738 0.156193 -0.188751 -0.062500 0 0 0 0 0 0 4 238335
0.001391 0.004076 0.120189 -0.357743 0.156174 -0.188751 -0.062500 0 0 0 0 0 0 4 239211
0.001391 0.004076 0.120189 -0.357736 0.156181 -0.188745 -0.062500 0 0 0 0 0 0 4 240337
0.001391 0.004076 0.120189 -0.357735 0.156182 -0.188744 -0.062500 0 0 0 0 0 0 4 241211
0.001391 0.004076 0.120189 -0.357738 0.156193 -0.188751 -0.062500 0 0 0 0 0 0 4 242319
0.001391 0.004076 0.120189 -0.357735 0.156183 -0.188745 -0.062500 0 0 0 0 0 0 4 243212
0.001391 0.004076 0.120189 -0.357743 0.156173 -0.188750 -0.062500 0 0 0 0 0 0 4 244210
0.001391 0.004076 0.120189 -0.357736 0.156181 -0.188745 -0.062500 0 0 0 0 0 0 4 245341
0.001391 0.004076 0.120189 -0.357738 0.156192 -0.188751 -0.062500 0 0 0 0 0 0 4 246327
0.001391 0.004076 0.120189 -0.357735 0.156183 -0.188745 -0.062500 0 0 0 0 0 0 4 247209
0.001391 0.004076 0.120189 -0.357743 0.156173 -0.188750 -0.062500 0 0 0 0 0 0 4 248325
0.001391 0.004076 0.120189 -0.357747 0.156184 -0.188738 -0.062500 0 0 0 0 0 0 4 249429
0.001391 0.004076 0.120189 -0.357739 0.156193 -0.188750 -0.062500 0 0 0 0 0 0 4 250413
0.001391 0.004076 0.120189 -0.357735 0.156183 -0.188745 -0.062500 0 0 0 0 0 0 4 251398
0.001391 0.004076 0.120189 -0.357743 0.156173 -0.188750 -0.062500 0 0 0 0 0 0 4 252412
0.001391 0.004076 0.120189 -0.357736 0.156181 -0.188744 -0.062500 0 0 0 0 0 0 4 253398
0.001391 0.004076 0.120189 -0.357738 0.156192 -0.188751 -0.062500 0 0 0 0 0 0 4 254412
0.001391 0.004076 0.120189 -0.357735 0.156183 -0.188745 -0.062500 0 0 0 0 0 0 4 255396
0.001391 0.004076 0.120189 -0.357743 0.156173 -0.188750 -0.062500 0 0 0 0 0 0 4 256412
0.001391 0.004076 0.120189 -0.357736 0.156181 -0.188745 -0.062500 0 0 0 0 0 0 4 257396
0.001391 0.004076 0.120189 -0.357738 0.156192 -0.188751 -0.062500 0 0 0 0 0 0 4 258412
0.001391 0.004076 0.120189 -0.357735 0.156183 -0.188745 -0.062500 0 0 0 0 0 0 4 259395
0.001391 0.004076 0.120189 -0.357743 0.156173 -0.188750 -0.062500 0 0 0 0 0 0 4 260412
0.001391 0.004076 0.120189 -0.357736 0.156181 -0.188745 -0.062500 0 0 0 0 0 0 4 261331
0.001391 0.004076 0.120189 -0.357738 0.156192 -0.188751 -0.062500 0 0 0 0 0 0 4 262339
0.001391 0.004076 0.120189 -0.357735 0.156183 -0.188745 -0.062500 0 0 0 0 0 0 4 263330
0.001391 0.004076 0.120189 -0.357743 0.156173 -0.188750 -0.062500 0 0 0 0 0 0 4 264339
0.001391 0.004076 0.120189 -0.357736 0.156181 -0.188745 -0.062500 0 0 0 0 0 0 4 265331
0.001391 0.004076 0.120189 -0.357738 0.156192 -0.188751 -0.062500 0 0 0 0 0 0 4 266215
0.001391 0.004076 0.120189 -0.357735 0.156183 -0.188745 -0.062500 0 0 0 0 0 0 4 267230
0.001391 0.004076 0.120189 -0.357743 0.156173 -0.188750 -0.062500 0 0 0 0 0 0 4 268224
0.001391 0.004076 0.120189 -0.357736 0.156181 -0.188745 -0.062500 0 0 0 0 0 0 4 269352
0.001391 0.004076 0.120189 -0.357738 0.156192 -0.188751 -0.062500 0 0 0 0 0 0 4 270216
0.001391 0.004076 0.120189 -0.357735 0.156183 -0.188745 -0.062500 0 0 0 0 0 0 4 271345
0.001391 0.004076 0.120189 -0.357735 0.156182 -0.188744 -0.062500 0 0 0 0 0 0 4 272340
0.001391 0.004076 0.120189 -0.357743 0.156173 -0.188750 -0.062500 0 0 0 0 0 0 4 273220
0.001391 0.004076 0.120189 -0.357736 0.156181 -0.188745 -0.062500 0 0 0 0 0 0 4 274348
0.001391 0.004076 0.120189 -0.357738 0.156192 -0.188751 -0.062500 0 0 0 0 0 0 4 275222
0.001391 0.004076 0.120189 -0.357735 0.156183 -0.188745 -0.062500 0 0 0 0 0 0 4 276347
0.001391 0.004076 0.120189 -0.357743 0.156173 -0.188750 -0.062500 0 0 0 0 0 0 4 277349
0.001391 0.004076 0.120189 -0.357736 0.156181 -0.188745 -0.062500 0 0 0 0 0 0 4 278221
0.001391 0.004076 0.120189 -0.357738 0.156192 -0.188751 -0.062500 0 0 0 0 0 0 4 279323
0.001391 0.004076 0.120189 -0.357735 0.156183 -0.188745 -0.062500 0 0 0 0 0 0 4 280346
0.001391 0.004076 0.120189 -0.357743 0.156173 -0.188750 -0.062500 0 0 0 0 0 0 4 281348
0.001391 0.004076 0.120189 -0.357736 0.156181 -0.188745 -0.062500 0 0 0 0 0 0 4 282345
0.001391 0.004076 0.120189 -0.357738 0.156192 -0.188751 -0.062500 0 0 0 0 0 0 4 283336
0.001391 0.004076 0.120189 -0.357735 0.156183 -0.188745 -0.062500 0 0 0 0 0 0 4 284346
0.001391 0.004076 0.120189 -0.357743 0.156173 -0.188750 -0.062500 0 0 0 0 0 0 4 285349
0.001391 0.004076 0.120189 -0.357747 0.156184 -0.188738 -0.062500 0 0 0 0 0 0 4 286349
0.001391 0.004076 0.120189 -0.357739 0.156193 -0.188750 -0.062500 0 0 0 0 0 0 4 287345
0.001391 0.004076 0.120189 -0.357735 0.156183 -0.188745 -0.062500 0 0 0 0 0 0 4 288346
0.001391 0.004076 0.120189 -0.357743 0.156173 -0.188750 -0.062500 0 0 0 0 0 0 4 289346
0.001391 0.004076 0.120189 -0.357736 0.156181 -0.188744 -0.062500 0 0 0 0 0 0 4 290347
0.001391 0.004076 0.120189 -0.357738 0.156192 -0.188751 -0.062500 0 0 0 0 0 0 4 291316
0.001391 0.004076 0.120189 -0.357735 0.156183 -0.188745 -0.062500 0 0 0 0 0 0 4 292315
0.001391 0.004076 0.120189 -0.357743 0.156173 -0.188750 -0.062500 0 0 0 0 0 0 4 293347
0.001391 0.004076 0.120189 -0.357736 0.156181 -0.188745 -0.062500 0 0 0 0 0 0 4 294316
0.001391 0.004076 0.120189 -0.357738 0.156192 -0.188751 -0.062500 0 0 0 0 0 0 4 295346
0.001391 0.004076 0.120189 -0.357735 0.156183 -0.188745 -0.062500 0 0 0 0 0 0 4 296338
0.001391 0.004076 0.120189 -0.357743 0.156173 -0.188750 -0.062500 0 0 0 0 0 0 4 297346
0.001391 0.004076 0.120189 -0.357736 0.156181 -0.188745 -0.062500 0 0 0 0 0 0 4 298346
0.001391 0.004076 0.120189 -0.357738 0.156192 -0.188751 -0.062500 0 0 0 0 0 0 4 299344
0.001391 0.004076 0.120189 -0.357735 0.156183 -0.188745 -0.062500 0 0 0 0 0 0 4 300346
0.001391 0.004076 0.120189 -0.357743 0.156173 -0.188750 -0.062500 0 0 0 0 0 0 4 301318
0.001391 0.004076 0.120189 -0.357736 0.156181 -0.188745 -0.062500 0 0 0 0 0 0 4 302345
0.001391 0.004076 0.120189 -0.357738 0.156192 -0.188751 -0.062500 0 0 0 0 0 0 4 303344
0.001391 0.004076 0.120189 -0.357735 0.156183 -0.188745 -0.062500 0 0 0 0 0 0 4 304316
0.001391 0.004076 0.120189 -0.357735 0.156182 -0.188744 -0.062500 0 0 0 0 0 0 4 305346
0.001391 0.004076 0.120189 -0.357743 0.156173 -0.188750 -0.062500 0 0 0 0 0 0 4 306329
0.001391 0.004076 0.120189 -0.357739 0.156192 -0.188752 -0.062500 0 0 0 0 0 0 4 307334
0.001391 0.004076 0.120189 -0.357735 0.156183 -0.188745 -0.062500 0 0 0 0 0 0 4 308339
0.001391 0.004076 0.120189 -0.357735 0.156182 -0.188744 -0.062500 0 0 0 0 0 0 4 309349
0.001391 0.004076 0.120189 -0.357743 0.156173 -0.188750 -0.062500 0 0 0 0 0 0 4 310345
0.001391 0.004076 0.120189 -0.357739 0.156192 -0.188752 -0.062500 0 0 0 0 0 0 4 311315
0.001391 0.004076 0.120189 -0.357735 0.156183 -0.188745 -0.062500 0 0 0 0 0 0 4 312315
0.001391 0.004076 0.120189 -0.357735 0.156182 -0.188744 -0.062500 0 0 0 0 0 0 4 313347
0.001391 0.004076 0.120189 -0.357743 0.156173 -0.188750 -0.062500 0 0 0 0 0 0 4 314314
0.001391 0.004076 0.120189 -0.357736 0.156181 -0.188745 -0.062500 0 0 0 0 0 0 4 315345
0.001391 0.004076 0.120189 -0.357738 0.156192 -0.188751 -0.062500 0 0 0 0 0 0 4 316346
0.001391 0.004076 0.120189 -0.357735 0.156183 -0.188745 -0.062500 0 0 0 0 0 0 4 317337
0.001386 0.004094 0.120178 -0.287351 -0.070883 -0.031536 -0.062500 0 0 0 0 0 0 4 318330
0.001383 0.004103 0.120174 -0.316204 0.017710 -0.108060 -0.062500 0 0 0 0 0 0 4 319338
0.001382 0.004107 0.120172 -0.336583 0.083666 -0.147905 -0.062500 0 0 0 0 0 0 4 320329
0.001381 0.004109 0.120172 -0.347203 0.119314 -0.163123 -0.062500 0 0 0 0 0 0 4 321338
0.001381 0.004110 0.120172 -0.352496 0.137592 -0.168566 -0.062500 0 0 0 0 0 0 4 322329
0.001381 0.004111 0.120172 -0.355137 0.146844 -0.170481 -0.062500 0 0 0 0 0 0 4 323338
0.001381 0.004111 0.120172 -0.356445 0.151502 -0.171140 -0.062500 0 0 0 0 0 0 4 324328
0.001380 0.004111 0.120172 -0.357089 0.153830 -0.171385 -0.062500 0 0 0 0 0 0 4 325330
0.001380 0.004112 0.120172 -0.357417 0.155004 -0.171452 -0.062500 0 0 0 0 0 0 4 326338
0.001380 0.004112 0.120172 -0.357576 0.155589 -0.171494 -0.062500 0 0 0 0 0 0 4 327329
0.001380 0.004112 0.120172 -0.357659 0.155879 -0.171489 -0.062500 0 0 0 0 0 0 4 328339
0.001380 0.004112 0.120172 -0.357694 0.156037 -0.171502 -0.062500 0 0 0 0 0 0 4 329331
0.001380 0.004112 0.120172 -0.357713 0.156108 -0.171499 -0.062500 0 0 0 0 0 0 4 330339
0.001380 0.004112 0.120172 -0.357725 0.156148 -0.171500 -0.062500 0 0 0 0 0 0 4 331345
0.001380 0.004112 0.120172 -0.357741 0.156165 -0.171501 -0.062500 0 0 0 0 0 0 4 332346
0.001380 0.004112 0.120172 -0.357734 0.156176 -0.171495 -0.062500 0 0 0 0 0 0 4 333351
0.001380 0.004112 0.120172 -0.357737 0.156187 -0.171501 -0.062500 0 0 0 0 0 0 4 334324
0.001380 0.004112 0.120172 -0.357742 0.156169 -0.171500 -0.062500 0 0 0 0 0 0 4 335330
0.001362 0.004116 0.120182 -0.118645 0.095817 -0.318403 -0.062500 0 0 0 0 0 0 4 336336
0.001353 0.004118 0.120186 -0.213601 0.122111 -0.246806 -0.062500 0 0 0 0 0 0 4 337344
0.001343 0.004137 0.120176 -0.212651 -0.087427 -0.052219 -0.062500 0 0 0 0 0 0 4 338342
0.001338 0.004146 0.120172 -0.278498 0.009724 -0.114615 -0.062500 0 0 0 0 0 0 4 339335
0.001335 0.004151 0.120171 -0.317658 0.079778 -0.149445 -0.062500 0 0 0 0 0 0 4 340348
0.001334 0.004153 0.120171 -0.337719 0.117412 -0.162901 -0.062500 0 0 0 0 0 0 4 341344
0.001333 0.004155 0.120170 -0.347754 0.136654 -0.167731 -0.062500 0 0 0 0 0 0 4 342344
0.001333 0.004155 0.120170 -0.352762 0.146376 -0.169430 -0.062500 0 0 0 0 0 0 4 343345
0.001333 0.004156 0.120170 -0.355249 0.151270 -0.170015 -0.062500 0 0 0 0 0 0 4 344344
0.001333 0.004156 0.120170 -0.356495 0.153719 -0.170220 -0.062500 0 0 0 0 0 0 4 345347
0.001333 0.004156 0.120170 -0.357117 0.154945 -0.170295 -0.062500 0 0 0 0 0 0 4 346344
0.001333 0.004156 0.120170 -0.357430 0.155564 -0.170324 -0.062500 0 0 0 0 0 0 4 347342
0.001333 0.004156 0.120170 -0.357588 0.155880 -0.170331 -0.062500 0 0 0 0 0 0 4 348345
0.001333 0.004156 0.120170 -0.357658 0.156027 -0.170331 -0.062500 0 0 0 0 0 0 4 349348
0.001333 0.004156 0.120170 -0.357692 0.156098 -0.170340 -0.062500 0 0 0 0 0 0 4 350346
0.001333 0.004156 0.120170 -0.357717 0.156141 -0.170336 -0.062500 0 0 0 0 0 0 4 351348
0.001333 0.004156 0.120170 -0.357734 0.156159 -0.170336 -0.062500 0 0 0 0 0 0 4 352343
0.001333 0.004156 0.120170 -0.357730 0.156180 -0.170337 -0.062500 0 0 0 0 0 0 4 353346
0.001333 0.004156 0.120170 -0.357730 0.156182 -0.170337 -0.062500 0 0 0 0 0 0 4 354342
0.001333 0.004156 0.120170 -0.357749 0.156176 -0.170337 -0.062500 0 0 0 0 0 0 4 355343
0.001333 0.004156 0.120170 -0.357732 0.156182 -0.170337 -0.062500 0 0 0 0 0 0 4 356344
0.001333 0.004156 0.120170 -0.357730 0.156182 -0.170337 -0.062500 0 0 0 0 0 0 4 357345
0.001333 0.004156 0.120170 -0.357741 0.156185 -0.170331 -0.062500 0 0 0 0 0 0 4 358343
0.001333 0.004156 0.120170 -0.357739 0.156174 -0.170343 -0.062500 0 0 0 0 0 0 4 359343
0.001333 0.004156 0.120170 -0.357742 0.156184 -0.170331 -0.062500 0 0 0 0 0 0 4 360340
0.001333 0.004156 0.120170 -0.357731 0.156183 -0.170337 -0.062500 0 0 0 0 0 0 4 361332
0.001333 0.004156 0.120170 -0.357741 0.156185 -0.170330 -0.062500 0 0 0 0 0 0 4 362344
0.001333 0.004156 0.120170 -0.357743 0.156184 -0.170350 -0.062500 0 0 0 0 0 0 4 363342
0.001333 0.004156 0.120170 -0.357742 0.156185 -0.170332 -0.062500 0 0 0 0 0 0 4 364344
0.001333 0.004156 0.120170 -0.357731 0.156183 -0.170337 -0.062500 0 0 0 0 0 0 4 365346
0.001333 0.004156 0.120170 -0.357730 0.156182 -0.170337 -0.062500 0 0 0 0 0 0 4 366313
0.001333 0.004156 0.120170 -0.357749 0.156176 -0.170337 -0.062500 0 0 0 0 0 0 4 367327
0.001333 0.004156 0.120170 -0.357743 0.156185 -0.170331 -0.062500 0 0 0 0 0 0 4 368337
0.001333 0.004156 0.120170 -0.357731 0.156183 -0.170336 -0.062500 0 0 0 0 0 0 4 369344
0.001333 0.004156 0.120170 -0.357730 0.156182 -0.170337 -0.062500 0 0 0 0 0 0 4 370342
0.001333 0.004156 0.120170 -0.357749 0.156176 -0.170337 -0.062500 0 0 0 0 0 0 4 371331
0.001333 0.004156 0.120170 -0.357732 0.156182 -0.170337 -0.062500 0 0 0 0 0 0 4 372332
0.001333 0.004156 0.120170 -0.357741 0.156185 -0.170330 -0.062500 0 0 0 0 0 0 4 373337
0.001333 0.004156 0.120170 -0.357734 0.156193 -0.170344 -0.062500 0 0 0 0 0 0 4 374342
0.001314 0.004161 0.120181 -0.118509 0.095767 -0.317039 -0.062500 0 0 0 0 0 0 4 375344
0.001305 0.004163 0.120184 -0.213546 0.122089 -0.245540 -0.062500 0 0 0 0 0 0 4 376343
0.001301 0.004164 0.120186 -0.282962 0.139498 -0.208379 -0.062500 0 0 0 0 0 0 4 377345
0.001298 0.004164 0.120186 -0.320013 0.148146 -0.194207 -0.062500 0 0 0 0 0 0 4 378343
0.001297 0.004164 0.120186 -0.338816 0.152275 -0.189152 -0.062500 0 0 0 0 0 0 4 379343
0.001296 0.004165 0.120186 -0.348267 0.154277 -0.187371 -0.062500 0 0 0 0 0 0 4 380343
0.001296 0.004165 0.120186 -0.352993 0.155255 -0.186748 -0.062500 0 0 0 0 0 0 4 381346
0.001296 0.004165 0.120186 -0.355368 0.155720 -0.186533 -0.062500 0 0 0 0 0 0 4 382342
0.001296 0.004165 0.120186 -0.356548 0.155957 -0.186457 -0.062500 0 0 0 0 0 0 4 383334
0.001296 0.004165 0.120186 -0.357135 0.156064 -0.186434 -0.062500 0 0 0 0 0 0 4 384336
0.001296 0.004165 0.120186 -0.357443 0.156130 -0.186425 -0.062500 0 0 0 0 0 0 4 385328
0.001296 0.004165 0.120186 -0.357595 0.156153 -0.186423 -0.062500 0 0 0 0 0 0 4 386337
0.001296 0.004165 0.120186 -0.357655 0.156166 -0.186416 -0.062500 0 0 0 0 0 0 4 387327
0.001296 0.004165 0.120186 -0.357703 0.156166 -0.186421 -0.062500 0 0 0 0 0 0 4 388336
0.001296 0.004165 0.120186 -0.357723 0.156180 -0.186422 -0.062500 0 0 0 0 0 0 4 389327
0.001296 0.004165 0.120186 -0.357736 0.156184 -0.186416 -0.062500 0 0 0 0 0 0 4 390336
0.001296 0.004165 0.120186 -0.357737 0.156184 -0.186415 -0.062500 0 0 0 0 0 0 4 391327
0.001296 0.004165 0.120186 -0.357726 0.156181 -0.186422 -0.062500 0 0 0 0 0 0 4 392335
0.001296 0.004165 0.120186 -0.357736 0.156184 -0.186416 -0.062500 0 0 0 0 0 0 4 393327
0.001296 0.004165 0.120186 -0.357737 0.156184 -0.186415 -0.062500 0 0 0 0 0 0 4 394336
0.001296 0.004165 0.120186 -0.357737 0.156184 -0.186415 -0.062500 0 0 0 0 0 0 4 395328
0.001296 0.004165 0.120186 -0.357737 0.156184 -0.186414 -0.062500 0 0 0 0 0 0 4 396352
0.001296 0.004165 0.120186 -0.357745 0.156175 -0.186420 -0.062500 0 0 0 0 0 0 4 397330
0.001296 0.004165 0.120186 -0.357738 0.156183 -0.186415 -0.062500 0 0 0 0 0 0 4 398358
0.001296 0.004165 0.120186 -0.357726 0.156181 -0.186421 -0.062500 0 0 0 0 0 0 4 399339
0.001296 0.004165 0.120186 -0.357736 0.156184 -0.186415 -0.062500 0 0 0 0 0 0 4 400330
0.001282 0.004150 0.120177 -0.182415 0.343849 -0.054342 -0.062500 0 0 0 0 0 0 4 401332
0.001276 0.004143 0.120174 -0.228450 0.300489 -0.118625 -0.062500 0 0 0 0 0 0 4 402334
0.001254 0.004144 0.120183 -0.039879 0.185747 -0.298628 -0.062500 0 0 0 0 0 0 4 403347
0.001243 0.004145 0.120186 -0.161837 0.183777 -0.239985 -0.062500 0 0 0 0 0 0 4 404329
0.001238 0.004145 0.120187 -0.244813 0.187086 -0.207447 -0.062500 0 0 0 0 0 0 4 405347
0.001235 0.004145 0.120188 -0.288626 0.188735 -0.194900 -0.062500 0 0 0 0 0 0 4 406340
0.001233 0.004145 0.120188 -0.310795 0.189403 -0.190403 -0.062500 0 0 0 0 0 0 4 407345
0.001233 0.004145 0.120188 -0.321923 0.189671 -0.188832 -0.062500 0 0 0 0 0 0 4 408341
0.001232 0.004145 0.120188 -0.327500 0.189790 -0.188286 -0.062500 0 0 0 0 0 0 4 409344
0.001214 0.004150 0.120198 -0.090768 0.129391 -0.334472 -0.062500 0 0 0 0 0 0 4 410342
0.001204 0.004152 0.120202 -0.187384 0.155740 -0.263066 -0.062500 0 0 0 0 0 0 4 411343
0.001200 0.004153 0.120203 -0.257578 0.173168 -0.225960 -0.062500 0 0 0 0 0 0 4 412341
0.001197 0.004153 0.120204 -0.294994 0.181808 -0.211813 -0.062500 0 0 0 0 0 0 4 413349
0.001178 0.004158 0.120214 -0.074335 0.125500 -0.353020 -0.062500 0 0 0 0 0 0 4 414316
0.001168 0.004161 0.120218 -0.179147 0.153829 -0.279965 -0.062500 0 0 0 0 0 0 4 415347
0.001163 0.004162 0.120219 -0.253464 0.172227 -0.242295 -0.062500 0 0 0 0 0 0 4 416344
0.001161 0.004162 0.120220 -0.292946 0.181338 -0.227948 -0.062500 0 0 0 0 0 0 4 417339
0.001159 0.004162 0.120220 -0.312960 0.185730 -0.222824 -0.062500 0 0 0 0 0 0 4 418313
0.001140 0.004167 0.120230 -0.083230 0.127363 -0.367168 -0.062500 0 0 0 0 0 0 4 419342
0.001131 0.004169 0.120234 -0.183616 0.154730 -0.295323 -0.062500 0 0 0 0 0 0 4 420343
0.001126 0.004170 0.120235 -0.255705 0.172662 -0.258077 -0.062500 0 0 0 0 0 0 4 421356
0.001123 0.004171 0.120236 -0.294067 0.181572 -0.243885 -0.062500 0 0 0 0 0 0 4 422351
0.001122 0.004171 0.120236 -0.313520 0.185832 -0.238823 -0.062500 0 0 0 0 0 0 4 423353
0.001103 0.004176 0.120246 -0.083373 0.127401 -0.383041 -0.062500 0 0 0 0 0 0 4 424349
0.001080 0.004164 0.120241 -0.008576 0.342351 -0.178759 -0.062500 0 0 0 0 0 0 4 425352
0.001069 0.004158 0.120239 -0.151156 0.283254 -0.206010 -0.062500 0 0 0 0 0 0 4 426351
0.001063 0.004155 0.120238 -0.204414 0.274093 -0.225415 -0.062500 0 0 0 0 0 0 4 427350
0.001060 0.004153 0.120238 -0.250677 0.250086 -0.233207 -0.062500 0 0 0 0 0 0 4 428332
0.001040 0.004157 0.120248 -0.033899 0.177545 -0.381833 -0.062500 0 0 0 0 0 0 4 429352
0.001030 0.004159 0.120252 -0.141054 0.197900 -0.311770 -0.062500 0 0 0 0 0 0 4 430350
0.001025 0.004160 0.120253 -0.216536 0.212356 -0.275180 -0.062500 0 0 0 0 0 0 4 431351
0.001023 0.004160 0.120253 -0.256569 0.219529 -0.261206 -0.062500 0 0 0 0 0 0 4 432350
0.001021 0.004160 0.120253 -0.276864 0.222939 -0.256221 -0.062500 0 0 0 0 0 0 4 433333
0.001021 0.004161 0.120254 -0.287039 0.224576 -0.254468 -0.062500 0 0 0 0 0 0 4 434350
0.001002 0.004165 0.120264 -0.051932 0.164844 -0.399543 -0.062500 0 0 0 0 0 0 4 435350
0.000993 0.004167 0.120268 -0.150086 0.191570 -0.328337 -0.062500 0 0 0 0 0 0 4 436352
0.000974 0.004154 0.120259 -0.046075 0.396720 -0.158560 -0.062500 0 0 0 0 0 0 4 437343
0.000965 0.004147 0.120256 -0.154271 0.328483 -0.209053 -0.062500 0 0 0 0 0 0 4 438350
0.000961 0.004144 0.120255 -0.224147 0.278410 -0.237697 -0.062500 0 0 0 0 0 0 4 439351
0.000958 0.004143 0.120255 -0.260580 0.252171 -0.248786 -0.062500 0 0 0 0 0 0 4 440333
0.000957 0.004142 0.120255 -0.278915 0.239073 -0.252772 -0.062500 0 0 0 0 0 0 4 441352
0.000938 0.004146 0.120265 -0.047735 0.172043 -0.399666 -0.062500 0 0 0 0 0 0 4 442350
0.000929 0.004148 0.120269 -0.148001 0.195125 -0.329255 -0.062500 0 0 0 0 0 0 4 443349
0.000911 0.004135 0.120261 -0.045169 0.398424 -0.159566 -0.062500 0 0 0 0 0 0 4 444350
0.000901 0.004128 0.120258 -0.153818 0.329321 -0.210265 -0.062500 0 0 0 0 0 0 4 445351
0.000897 0.004125 0.120257 -0.223902 0.278833 -0.238992 -0.062500 0 0 0 0 0 0 4 446354
0.000895 0.004123 0.120256 -0.260442 0.252378 -0.250119 -0.062500 0 0 0 0 0 0 4 447331
0.000893 0.004122 0.120256 -0.278852 0.239164 -0.254125 -0.062500 0 0 0 0 0 0 4 448341
0.000893 0.004122 0.120256 -0.288048 0.232609 -0.255529 -0.062500 0 0 0 0 0 0 4 449349
0.000893 0.004122 0.120256 -0.292652 0.229357 -0.256008 -0.062500 0 0 0 0 0 0 4 450338
0.000861 0.004112 0.120257 0.120314 0.354569 -0.268318 -0.062500 0 0 0 0 0 0 4 451338
0.000845 0.004107 0.120257 -0.001685 0.335392 -0.262321 -0.062500 0 0 0 0 0 0 4 452347
0.000836 0.004104 0.120258 -0.122686 0.298206 -0.259305 -0.062500 0 0 0 0 0 0 4 453325
0.000819 0.004089 0.120248 -0.012290 0.465709 -0.124838 -0.062500 0 0 0 0 0 0 4 454333
0.000810 0.004081 0.120245 -0.115010 0.378808 -0.189315 -0.062500 0 0 0 0 0 0 4 455324
0.000806 0.004077 0.120244 -0.181918 0.319579 -0.222983 -0.062500 0 0 0 0 0 0 4 456333
0.000785 0.004080 0.120254 0.023818 0.228322 -0.380930 -0.062500 0 0 0 0 0 0 4 457325
0.000780 0.004064 0.120268 -0.159447 0.466209 -0.472635 -0.062500 0 0 0 0 0 0 4 458333
0.000778 0.004056 0.120273 -0.209819 0.387574 -0.360616 -0.062500 0 0 0 0 0 0 4 459325
0.000763 0.004037 0.120266 0.082792 0.596718 -0.173585 -0.062500 0 0 0 0 0 0 4 460333
0.000756 0.004028 0.120263 0.002248 0.486532 -0.218516 -0.062500 0 0 0 0 0 0 4 461325
0.000734 0.004028 0.120272 0.187258 0.354669 -0.390197 -0.062500 0 0 0 0 0 0 4 462334
0.000722 0.004028 0.120276 0.061900 0.343956 -0.329987 -0.062500 0 0 0 0 0 0 4 463340
0.000703 0.004013 0.120267 0.151637 0.529979 -0.163210 -0.062500 0 0 0 0 0 0 4 464340
0.000694 0.004006 0.120264 0.036952 0.452696 -0.215634 -0.062500 0 0 0 0 0 0 4 465360
0.000689 0.004003 0.120263 -0.036171 0.398139 -0.245034 -0.062500 0 0 0 0 0 0 4 466331
0.000687 0.004001 0.120263 -0.074248 0.369652 -0.256412 -0.062500 0 0 0 0 0 0 4 467335
0.000686 0.004000 0.120263 -0.093418 0.355434 -0.260488 -0.062500 0 0 0 0 0 0 4 468332
0.000667 0.004004 0.120273 0.137961 0.287904 -0.406653 -0.062500 0 0 0 0 0 0 4 469336
0.000644 0.003992 0.120267 0.211388 0.497593 -0.202581 -0.062500 0 0 0 0 0 0 4 470334
0.000632 0.003986 0.120265 0.128949 0.436018 -0.231293 -0.062500 0 0 0 0 0 0 4 471326
0.000626 0.003983 0.120264 0.040018 0.389713 -0.251357 -0.062500 0 0 0 0 0 0 4 472334
0.000624 0.003981 0.120264 -0.006195 0.365252 -0.259375 -0.062500 0 0 0 0 0 0 4 473335
0.000622 0.003980 0.120264 -0.029473 0.352990 -0.262276 -0.062500 0 0 0 0 0 0 4 474330
0.000627 0.003963 0.120275 -0.110766 0.574039 -0.420972 -0.062500 0 0 0 0 0 0 4 475329
0.000616 0.003939 0.120269 0.085734 0.669281 -0.210244 -0.062500 0 0 0 0 0 0 4 476328
0.000610 0.003927 0.120267 0.033071 0.525103 -0.235742 -0.062500 0 0 0 0 0 0 4 477331
0.000607 0.003922 0.120267 -0.008233 0.434578 -0.254584 -0.062500 0 0 0 0 0 0 4 478327
0.000606 0.003919 0.120267 -0.030343 0.387740 -0.262162 -0.062500 0 0 0 0 0 0 4 479329
0.000605 0.003917 0.120266 -0.041536 0.364238 -0.264911 -0.062500 0 0 0 0 0 0 4 480330
0.000610 0.003899 0.120278 -0.116830 0.579818 -0.423384 -0.062500 0 0 0 0 0 0 4 481334
0.000613 0.003890 0.120282 -0.091510 0.485260 -0.346943 -0.062500 0 0 0 0 0 0 4 482332
0.000614 0.003885 0.120283 -0.072724 0.416300 -0.307166 -0.062500 0 0 0 0 0 0 4 483328
0.000596 0.003887 0.120294 0.178366 0.318752 -0.436602 -0.062500 0 0 0 0 0 0 4 484324
0.000587 0.003888 0.120298 0.087199 0.325876 -0.360705 -0.062500 0 0 0 0 0 0 4 485330
0.000588 0.003871 0.120310 -0.049922 0.561116 -0.479603 -0.062500 0 0 0 0 0 0 4 486328
0.000588 0.003863 0.120314 -0.057803 0.476188 -0.388252 -0.062500 0 0 0 0 0 0 4 487312
0.000575 0.003844 0.120306 0.118297 0.598645 -0.208569 -0.062500 0 0 0 0 0 0 4 488327
0.000569 0.003834 0.120304 0.049922 0.487181 -0.257016 -0.062500 0 0 0 0 0 0 4 489328
0.000571 0.003812 0.120314 0.065064 0.633751 -0.442355 -0.062500 0 0 0 0 0 0 4 490327
0.000572 0.003801 0.120317 0.066823 0.507633 -0.376569 -0.062500 0 0 0 0 0 0 4 491328
0.000572 0.003796 0.120319 0.073710 0.422875 -0.340658 -0.062500 0 0 0 0 0 0 4 492327
0.000572 0.003793 0.120319 0.077720 0.377872 -0.326844 -0.062500 0 0 0 0 0 0 4 493330
0.000578 0.003774 0.120330 0.010023 0.582705 -0.479063 -0.062500 0 0 0 0 0 0 4 494327
0.000581 0.003764 0.120334 0.039163 0.482193 -0.400725 -0.062500 0 0 0 0 0 0 4 495334
0.000582 0.003759 0.120336 0.059872 0.410229 -0.360314 -0.062500 0 0 0 0 0 0 4 496327
0.000583 0.003757 0.120336 0.070797 0.371587 -0.344926 -0.062500 0 0 0 0 0 0 4 497330
0.000583 0.003756 0.120336 0.076303 0.351833 -0.339426 -0.062500 0 0 0 0 0 0 4 498328
0.000589 0.003737 0.120348 0.009280 0.569728 -0.494531 -0.062500 0 0 0 0 0 0 4 499327
0.000591 0.003728 0.120352 0.038787 0.475664 -0.417325 -0.062500 0 0 0 0 0 0 4 500328
0.000593 0.003723 0.120353 0.059685 0.406951 -0.377308 -0.062500 0 0 0 0 0 0 4 501327
0.000593 0.003721 0.120353 0.070709 0.369945 -0.362062 -0.062500 0 0 0 0 0 0 4 502327
0.000594 0.003720 0.120354 0.076255 0.351010 -0.356607 -0.062500 0 0 0 0 0 0 4 503327
0.000599 0.003702 0.120365 0.009221 0.569438 -0.511624 -0.062500 0 0 0 0 0 0 4 504323
0.000589 0.003678 0.120359 0.212820 0.662135 -0.299501 -0.062500 0 0 0 0 0 0 4 505332
0.000583 0.003667 0.120357 0.163876 0.517042 -0.325179 -0.062500 0 0 0 0 0 0 4 506315
0.000581 0.003661 0.120356 0.124439 0.426058 -0.344161 -0.062500 0 0 0 0 0 0 4 507311
0.000585 0.003640 0.120367 0.033429 0.607113 -0.508553 -0.062500 0 0 0 0 0 0 4 508330
0.000587 0.003630 0.120371 0.050868 0.494292 -0.434908 -0.062500 0 0 0 0 0 0 4 509312
0.000588 0.003625 0.120373 0.065736 0.416207 -0.396178 -0.062500 0 0 0 0 0 0 4 510329
0.000588 0.003622 0.120373 0.073727 0.374559 -0.381380 -0.062500 0 0 0 0 0 0 4 511326
0.000588 0.003621 0.120373 0.077763 0.353304 -0.376096 -0.062500 0 0 0 0 0 0 4 512329
0.000589 0.003620 0.120373 0.079772 0.342582 -0.374239 -0.062500 0 0 0 0 0 0 4 513328
0.000594 0.003602 0.120384 0.106854 0.520066 -0.530213 -0.062500 0 0 0 0 0 0 4 514328
0.000597 0.003593 0.120388 0.135524 0.428076 -0.453650 -0.062500 0 0 0 0 0 0 4 515327
0.000598 0.003588 0.120390 0.156021 0.360402 -0.413910 -0.062500 0 0 0 0 0 0 4 516329
0.000599 0.003586 0.120390 0.166831 0.323940 -0.398742 -0.062500 0 0 0 0 0 0 4 517319
0.000599 0.003585 0.120390 0.172278 0.305285 -0.393332 -0.062500 0 0 0 0 0 0 4 518319
0.000586 0.003570 0.120381 0.349009 0.482324 -0.256148 -0.062500 0 0 0 0 0 0 4 519328
0.000585 0.003545 0.120389 0.210624 0.629705 -0.477793 -0.062500 0 0 0 0 0 0 4 520317
0.000584 0.003532 0.120391 0.189044 0.483987 -0.435576 -0.062500 0 0 0 0 0 0 4 521327
0.000584 0.003526 0.120392 0.182917 0.388241 -0.408961 -0.062500 0 0 0 0 0 0 4 522317
0.000584 0.003523 0.120393 0.180289 0.337772 -0.398510 -0.062500 0 0 0 0 0 0 4 523329
0.000583 0.003521 0.120393 0.179002 0.312164 -0.394743 -0.062500 0 0 0 0 0 0 4 524318
0.000583 0.003521 0.120393 0.178359 0.299288 -0.393427 -0.062500 0 0 0 0 0 0 4 525332
0.000570 0.003506 0.120383 0.351951 0.479185 -0.257482 -0.062500 0 0 0 0 0 0 4 526322
0.000569 0.003481 0.120391 0.212091 0.628300 -0.479555 -0.062500 0 0 0 0 0 0 4 527331
0.000568 0.003469 0.120394 0.189777 0.483264 -0.437637 -0.062500 0 0 0 0 0 0 4 528325
0.000568 0.003462 0.120394 0.183273 0.387874 -0.411145 -0.062500 0 0 0 0 0 0 4 529338
0.000568 0.003459 0.120395 0.180455 0.337578 -0.400744 -0.062500 0 0 0 0 0 0 4 530339
0.000567 0.003457 0.120395 0.179085 0.312069 -0.397002 -0.062500 0 0 0 0 0 0 4 531339
0.000567 0.003457 0.120395 0.178402 0.299239 -0.395686 -0.062500 0 0 0 0 0 0 4 532323
0.000567 0.003456 0.120395 0.178062 0.292805 -0.395227 -0.062500 0 0 0 0 0 0 4 533329
0.000554 0.003442 0.120385 0.351729 0.475831 -0.259374 -0.062500 0 0 0 0 0 0 4 534336
0.000553 0.003417 0.120393 0.211959 0.626793 -0.481476 -0.062500 0 0 0 0 0 0 4 535323
0.000552 0.003405 0.120396 0.189699 0.482508 -0.439746 -0.062500 0 0 0 0 0 0 4 536338
0.000552 0.003398 0.120397 0.240652 0.334362 -0.413319 -0.062500 0 0 0 0 0 0 4 537356
0.000538 0.003381 0.120387 0.411630 0.470397 -0.267064 -0.062500 0 0 0 0 0 0 4 538338
0.000531 0.003372 0.120384 0.340530 0.368864 -0.329468 -0.062500 0 0 0 0 0 0 4 539331
0.000528 0.003368 0.120383 0.289467 0.302192 -0.362604 -0.062500 0 0 0 0 0 0 4 540337
0.000526 0.003366 0.120383 0.262435 0.267643 -0.375294 -0.062500 0 0 0 0 0 0 4 541339
0.000526 0.003365 0.120382 0.248786 0.250353 -0.379849 -0.062500 0 0 0 0 0 0 4 542337
0.000525 0.003364 0.120382 0.241949 0.241756 -0.381430 -0.062500 0 0 0 0 0 0 4 543338
0.000525 0.003364 0.120382 0.238533 0.237478 -0.381996 -0.062500 0 0 0 0 0 0 4 544337
0.000517 0.003332 0.120384 0.340601 0.650331 -0.402051 -0.062500 0 0 0 0 0 0 4 545338
0.000513 0.003316 0.120384 0.298228 0.483526 -0.392300 -0.062500 0 0 0 0 0 0 4 546345
0.000511 0.003308 0.120384 0.267708 0.362634 -0.387327 -0.062500 0 0 0 0 0 0 4 547341
0.000510 0.003304 0.120384 0.251530 0.298382 -0.385462 -0.062500 0 0 0 0 0 0 4 548342
0.000509 0.003302 0.120384 0.243339 0.265848 -0.384794 -0.062500 0 0 0 0 0 0 4 549327
0.000496 0.003287 0.120375 0.412827 0.435479 -0.248330 -0.062500 0 0 0 0 0 0 4 550308
0.000489 0.003279 0.120371 0.341127 0.351329 -0.314573 -0.062500 0 0 0 0 0 0 4 551341
0.000491 0.003258 0.120381 0.219857 0.522547 -0.504769 -0.062500 0 0 0 0 0 0 4 552339
0.000473 0.003251 0.120395 0.462143 0.342665 -0.586779 -0.062500 0 0 0 0 0 0 4 553308
0.000464 0.003248 0.120400 0.372383 0.286637 -0.481486 -0.062500 0 0 0 0 0 0 4 554338
0.000460 0.003247 0.120402 0.306216 0.260562 -0.431451 -0.062500 0 0 0 0 0 0 4 555338
0.000458 0.003246 0.120402 0.270940 0.247221 -0.412690 -0.062500 0 0 0 0 0 0 4 556338
0.000457 0.003245 0.120402 0.253073 0.240356 -0.406014 -0.062500 0 0 0 0 0 0 4 557338
0.000456 0.003245 0.120402 0.244110 0.236827 -0.403684 -0.062500 0 0 0 0 0 0 4 558336
0.000461 0.003227 0.120414 0.169720 0.464296 -0.558479 -0.062500 0 0 0 0 0 0 4 559327
0.000450 0.003204 0.120408 0.369078 0.559336 -0.345779 -0.062500 0 0 0 0 0 0 4 560337
0.000445 0.003192 0.120406 0.318648 0.416378 -0.372722 -0.062500 0 0 0 0 0 0 4 561327
0.000442 0.003187 0.120405 0.302100 0.289343 -0.392271 -0.062500 0 0 0 0 0 0 4 562308
0.000441 0.003184 0.120405 0.280553 0.242774 -0.400119 -0.062500 0 0 0 0 0 0 4 563338
0.000440 0.003182 0.120405 0.269652 0.219387 -0.402959 -0.062500 0 0 0 0 0 0 4 564336
0.000445 0.003164 0.120416 0.194276 0.437133 -0.559396 -0.062500 0 0 0 0 0 0 4 565339
0.000448 0.003155 0.120419 0.219665 0.341325 -0.483964 -0.062500 0 0 0 0 0 0 4 566337
0.000449 0.003150 0.120421 0.238552 0.271781 -0.444715 -0.062500 0 0 0 0 0 0 4 567337
0.000450 0.003148 0.120421 0.248606 0.234455 -0.429755 -0.062500 0 0 0 0 0 0 4 568327
0.000455 0.003129 0.120433 0.183708 0.444945 -0.579738 -0.062500 0 0 0 0 0 0 4 569338
0.000445 0.003105 0.120427 0.387816 0.530962 -0.365296 -0.062500 0 0 0 0 0 0 4 570326
0.000440 0.003093 0.120425 0.339797 0.383644 -0.391903 -0.062500 0 0 0 0 0 0 4 571333
0.000437 0.003087 0.120424 0.300871 0.291550 -0.411365 -0.062500 0 0 0 0 0 0 4 572336
0.000436 0.003084 0.120424 0.279952 0.243879 -0.419171 -0.062500 0 0 0 0 0 0 4 573340
0.000440 0.003065 0.120435 0.199374 0.449659 -0.577148 -0.062500 0 0 0 0 0 0 4 574337
0.000443 0.003055 0.120438 0.222207 0.347556 -0.502501 -0.062500 0 0 0 0 0 0 4 575336
0.000444 0.003050 0.120440 0.239833 0.274870 -0.463562 -0.062500 0 0 0 0 0 0 4 576337
0.000445 0.003048 0.120440 0.249245 0.235990 -0.448700 -0.062500 0 0 0 0 0 0 4 577316
0.000450 0.003029 0.120452 0.183981 0.445992 -0.598417 -0.062500 0 0 0 0 0 0 4 578335
0.000453 0.003019 0.120455 0.214512 0.345771 -0.520980 -0.062500 0 0 0 0 0 0 4 579307
0.000455 0.003015 0.120457 0.235992 0.273987 -0.481058 -0.062500 0 0 0 0 0 0 4 580335
0.000461 0.002994 0.120468 0.177271 0.465515 -0.620775 -0.062500 0 0 0 0 0 0 4 581338
0.000464 0.002984 0.120472 0.211156 0.355614 -0.539821 -0.062500 0 0 0 0 0 0 4 582330
0.000465 0.002979 0.120474 0.234325 0.278927 -0.498680 -0.062500 0 0 0 0 0 0 4 583321
0.000466 0.002977 0.120474 0.244369 0.229687 -0.483076 -0.062500 0 0 0 0 0 0 4 584330
0.000472 0.002958 0.120485 0.180422 0.438946 -0.632284 -0.062500 0 0 0 0 0 0 4 585330
0.000475 0.002948 0.120489 0.211690 0.338072 -0.554861 -0.062500 0 0 0 0 0 0 4 586319
0.000463 0.002929 0.120481 0.406914 0.451473 -0.377744 -0.062500 0 0 0 0 0 0 4 587329
0.000457 0.002919 0.120478 0.348856 0.337199 -0.429359 -0.062500 0 0 0 0 0 0 4 588320
0.000459 0.002897 0.120488 0.234300 0.494068 -0.613342 -0.062500 0 0 0 0 0 0 4 589330
0.000460 0.002886 0.120491 0.238773 0.365551 -0.549334 -0.062500 0 0 0 0 0 0 4 590320
0.000461 0.002880 0.120493 0.247079 0.279623 -0.514263 -0.062500 0 0 0 0 0 0 4 591329
0.000461 0.002877 0.120493 0.251796 0.234164 -0.500769 -0.062500 0 0 0 0 0 0 4 592320
0.000467 0.002858 0.120504 0.184082 0.441457 -0.650436 -0.062500 0 0 0 0 0 0 4 593329
0.000470 0.002848 0.120508 0.213510 0.339291 -0.573407 -0.062500 0 0 0 0 0 0 4 594326
[truncated: 4,684,934 more chars]
