# Supplementary material for: Increasing Patient Engagement in Rehabilitation Exercises Using Computer-Based Citizen Science
Source: PLoS One. 2015 Mar 20;10(3):e0117013. doi: 10.1371/journal.pone.0117013 (PMC4368773; doi:10.1371/journal.pone.0117013)
Supplement: S2 Dataset — (ZIP) [file pone.0117013.s002.zip › Dataset_S2/H18/H18_without.dat]

0.028951 0.000283 0.170298 1.027273 3.217411 -4.181153 -0.000000 1 0 0 0 0 0 0 560
0.028918 0.000211 0.170361 0.513354 1.261631 -1.255892 -0.000031 1 0 0 0 0 0 0 1549
0.028850 0.000091 0.170435 0.909547 1.675949 -1.136187 -0.000062 1 0 0 0 0 0 0 2539
0.028792 0.000011 0.170498 0.797979 1.208792 -1.003816 -0.000093 1 0 0 0 0 0 0 3537
0.028761 -0.000032 0.170528 0.426427 0.682467 -0.586544 -0.000124 1 0 0 0 0 0 0 4528
0.028728 -0.000054 0.170538 0.402004 0.350867 -0.309128 -0.000156 1 0 0 0 0 0 0 5548
0.028726 -0.000023 0.170527 -0.016340 -0.358907 -0.014616 -0.000186 1 0 0 0 0 0 0 6522
0.028741 0.000054 0.170486 -0.294646 -1.047956 0.360028 -0.000218 1 0 0 0 0 0 0 7539
0.028786 0.000154 0.170422 -0.720789 -1.398035 0.683672 -0.000249 1 0 0 0 0 0 0 8543
0.028857 0.000309 0.170344 -1.124628 -2.162803 0.883462 -0.000280 1 0 0 0 0 0 0 9518
0.028948 0.000469 0.170247 -1.440264 -2.291652 1.116111 -0.000311 1 0 0 0 0 0 0 10526
0.029016 0.000614 0.170151 -1.179876 -2.115343 1.114542 -0.000343 1 0 0 0 0 0 0 11539
0.029106 0.000769 0.170045 -1.457029 -2.235625 1.216434 -0.000374 1 0 0 0 0 0 0 12536
0.029159 0.000891 0.169943 -1.019461 -1.816803 1.154036 -0.000406 1 0 0 0 0 0 0 13555
0.029210 0.000995 0.169847 -0.963787 -1.540644 1.048117 -0.000437 1 0 0 0 0 0 0 14533
0.029249 0.001046 0.169757 -0.807121 -0.817913 0.937148 -0.000468 1 0 0 0 0 0 0 15532
0.029246 0.001051 0.169679 -0.271898 -0.162217 0.742461 -0.000499 1 0 0 0 0 0 0 16534
0.029236 0.001055 0.169608 -0.142243 -0.075016 0.616615 -0.000531 1 0 0 0 0 0 0 17549
0.029211 0.001014 0.169543 0.055836 0.525379 0.499957 -0.000562 1 0 0 0 0 0 0 18539
0.029173 0.000974 0.169492 0.241562 0.559645 0.288482 -0.000593 1 0 0 0 0 0 0 19534
0.029147 0.000931 0.169438 0.082330 0.607704 0.292566 -0.000624 1 0 0 0 0 0 0 20532
0.029127 0.000886 0.169381 -0.030639 0.632896 0.293941 -0.000657 1 0 0 0 0 0 0 21573
0.029110 0.000841 0.169324 -0.096834 0.644917 0.284623 -0.000688 1 0 0 0 0 0 0 22588
0.029109 0.000817 0.169267 -0.324415 0.370863 0.259682 -0.000721 1 0 0 0 0 0 0 23623
0.029128 0.000848 0.169206 -0.612530 -0.373013 0.277606 -0.000751 1 0 0 0 0 0 0 24604
0.029159 0.000883 0.169148 -0.821206 -0.509852 0.227194 -0.000784 1 0 0 0 0 0 0 25635
0.029194 0.000944 0.169087 -0.898716 -0.852896 0.239255 -0.000813 1 0 0 0 0 0 0 26589
0.029248 0.001016 0.169029 -1.170279 -1.036153 0.177727 -0.000845 1 0 0 0 0 0 0 27616
0.029308 0.001117 0.168968 -1.296818 -1.427486 0.183848 -0.000876 1 0 0 0 0 0 0 28603
0.029360 0.001187 0.168910 -1.218449 -1.076248 0.137039 -0.000908 1 0 0 0 0 0 0 29622
0.029402 0.001268 0.168863 -1.098479 -1.174960 -0.042826 -0.000939 1 0 0 0 0 0 0 30600
0.029442 0.001330 0.168826 -1.070920 -0.945161 -0.208501 -0.000970 1 0 0 0 0 0 0 31595
0.029481 0.001383 0.168794 -1.063218 -0.796183 -0.307639 -0.001001 1 0 0 0 0 0 0 32604
0.029501 0.001411 0.168779 -0.843410 -0.464658 -0.557209 -0.001034 1 0 0 0 0 0 0 33644
0.029518 0.001400 0.168760 -0.780697 0.068369 -0.565064 -0.001063 1 0 0 0 0 0 0 34590
0.029512 0.001375 0.168751 -0.502014 0.321201 -0.704127 -0.001094 1 0 0 0 0 0 0 35566
0.029509 0.001362 0.168746 -0.530006 0.171249 -0.803473 -0.001125 1 0 0 0 0 0 0 36564
0.029477 0.001315 0.168758 -0.155562 0.604542 -1.049654 -0.001160 1 0 0 0 0 0 0 37678
0.029460 0.001291 0.168763 -0.337236 0.351303 -1.014805 -0.001189 1 0 0 0 0 0 0 38599
0.029451 0.001279 0.168766 -0.475789 0.173126 -0.995492 -0.001220 1 0 0 0 0 0 0 39595
0.029447 0.001273 0.168767 -0.569740 0.076041 -1.014991 -0.001274 1 0 0 0 0 0 0 41318
0.029445 0.001269 0.168768 -0.624527 0.025504 -1.035227 -0.001314 1 0 0 0 0 0 0 42597
0.029441 0.001291 0.168764 -0.619175 -0.300645 -1.001332 -0.001345 1 0 0 0 0 0 0 43593
0.029439 0.001302 0.168762 -0.661007 -0.197625 -1.044521 -0.001375 1 0 0 0 0 0 0 44565
0.029438 0.001307 0.168762 -0.694107 -0.118534 -1.085105 -0.001409 1 0 0 0 0 0 0 45649
0.029423 0.001288 0.168761 -0.527189 0.205787 -1.107813 -0.001439 1 0 0 0 0 0 0 46598
0.029435 0.001275 0.168750 -0.882898 0.163690 -1.003223 -0.001469 1 0 0 0 0 0 0 47574
0.029442 0.001269 0.168744 -0.856419 0.066299 -1.087927 -0.001500 1 0 0 0 0 0 0 48573
0.029446 0.001267 0.168742 -0.828378 0.013515 -1.155662 -0.001534 1 0 0 0 0 0 0 49659
0.029447 0.001265 0.168741 -0.816878 -0.011463 -1.199803 -0.001564 1 0 0 0 0 0 0 50605
0.029448 0.001265 0.168740 -0.818278 -0.023260 -1.234186 -0.001595 1 0 0 0 0 0 0 51595
0.029429 0.001268 0.168750 -0.565607 -0.077802 -1.398676 -0.001626 1 0 0 0 0 0 0 52592
0.029419 0.001270 0.168755 -0.676220 -0.053753 -1.369342 -0.001658 1 0 0 0 0 0 0 53608
0.029414 0.001270 0.168757 -0.764238 -0.040711 -1.354689 -0.001688 1 0 0 0 0 0 0 54572
0.029411 0.001270 0.168759 -0.820438 -0.036149 -1.359919 -0.001720 1 0 0 0 0 0 0 55588
0.029409 0.001270 0.168759 -0.857020 -0.035145 -1.374369 -0.001750 1 0 0 0 0 0 0 56571
0.029394 0.001248 0.168759 -0.694826 0.246072 -1.387658 -0.001783 1 0 0 0 0 0 0 57629
0.029387 0.001237 0.168759 -0.791138 0.132806 -1.411683 -0.001813 1 0 0 0 0 0 0 58572
0.029363 0.001236 0.168769 -0.604053 0.001819 -1.573265 -0.001845 1 0 0 0 0 0 0 59604
0.029350 0.001234 0.168774 -0.748675 -0.015309 -1.541529 -0.001876 1 0 0 0 0 0 0 60590
0.029329 0.001212 0.168776 -0.665617 0.258474 -1.519986 -0.001909 1 0 0 0 0 0 0 61634
0.029319 0.001200 0.168776 -0.805534 0.140171 -1.526864 -0.001939 1 0 0 0 0 0 0 62597
0.029314 0.001195 0.168777 -0.901565 0.054603 -1.543985 -0.001970 1 0 0 0 0 0 0 63598
0.029293 0.001193 0.168772 -0.730480 -0.010296 -1.503790 -0.002001 1 0 0 0 0 0 0 64597
0.029283 0.001193 0.168770 -0.861407 -0.029802 -1.552884 -0.002034 1 0 0 0 0 0 0 65634
0.029264 0.001171 0.168768 -0.763281 0.244579 -1.584375 -0.002063 1 0 0 0 0 0 0 66574
0.029254 0.001160 0.168768 -0.894935 0.129359 -1.621244 -0.002095 1 0 0 0 0 0 0 67588
0.029247 0.001178 0.168763 -0.945636 -0.253608 -1.599104 -0.002125 1 0 0 0 0 0 0 68571
0.029228 0.001166 0.168760 -0.829367 0.100886 -1.642837 -0.002160 1 0 0 0 0 0 0 69676
0.029202 0.001161 0.168754 -0.719987 0.033704 -1.622388 -0.002186 1 0 0 0 0 0 0 70520
0.029188 0.001159 0.168751 -0.899197 -0.007857 -1.683666 -0.002218 1 0 0 0 0 0 0 71530
0.029164 0.001160 0.168745 -0.787787 -0.046749 -1.669440 -0.002249 1 0 0 0 0 0 0 72518
0.029138 0.001139 0.168742 -0.759808 0.230076 -1.723021 -0.002281 1 0 0 0 0 0 0 73542
0.029107 0.001130 0.168735 -0.713617 0.099539 -1.712210 -0.002311 1 0 0 0 0 0 0 74520
0.029078 0.001104 0.168731 -0.735069 0.305710 -1.767942 -0.002343 1 0 0 0 0 0 0 75529
0.029045 0.001093 0.168725 -0.715260 0.137573 -1.758708 -0.002374 1 0 0 0 0 0 0 76518
0.029015 0.001066 0.168721 -0.750137 0.324838 -1.815222 -0.002405 1 0 0 0 0 0 0 77533
0.028982 0.001055 0.168714 -0.736909 0.147002 -1.806484 -0.002437 1 0 0 0 0 0 0 78530
0.028928 0.001055 0.168716 -0.473136 -0.020556 -1.944532 -0.002467 1 0 0 0 0 0 0 79519
0.028883 0.001056 0.168713 -0.577994 -0.057529 -1.901834 -0.002499 1 0 0 0 0 0 0 80530
0.028843 0.001058 0.168706 -0.663467 -0.075825 -1.881991 -0.002531 1 0 0 0 0 0 0 81554
0.028806 0.001061 0.168698 -0.716543 -0.087133 -1.882927 -0.002562 1 0 0 0 0 0 0 82538
0.028769 0.001065 0.168689 -0.750933 -0.094415 -1.895572 -0.002593 1 0 0 0 0 0 0 83531
0.028734 0.001069 0.168680 -0.775301 -0.099092 -1.913981 -0.002624 1 0 0 0 0 0 0 84529
0.028699 0.001073 0.168671 -0.794572 -0.102160 -1.935338 -0.002656 1 0 0 0 0 0 0 85538
0.028652 0.001032 0.168665 -0.660584 0.477770 -2.000477 -0.002686 1 0 0 0 0 0 0 86524
0.028611 0.001014 0.168657 -0.733739 0.247267 -2.005596 -0.002718 1 0 0 0 0 0 0 87536
0.028573 0.001006 0.168649 -0.790781 0.078414 -2.016201 -0.002749 1 0 0 0 0 0 0 88525
0.028522 0.000983 0.168639 -0.636730 0.268191 -2.022967 -0.002781 1 0 0 0 0 0 0 89539
0.028479 0.000974 0.168629 -0.738325 0.109558 -2.047570 -0.002812 1 0 0 0 0 0 0 90534
0.028440 0.000971 0.168620 -0.812999 0.004656 -2.072830 -0.002843 1 0 0 0 0 0 0 91538
0.028403 0.000972 0.168610 -0.858487 -0.050604 -2.097276 -0.002874 1 0 0 0 0 0 0 92536
0.028352 0.000953 0.168600 -0.696671 0.201402 -2.110739 -0.002906 1 0 0 0 0 0 0 93566
0.028309 0.000946 0.168590 -0.793802 0.074915 -2.138266 -0.002937 1 0 0 0 0 0 0 94536
0.028266 0.000968 0.168576 -0.823833 -0.315450 -2.111620 -0.002968 1 0 0 0 0 0 0 95533
0.028228 0.000981 0.168564 -0.886599 -0.245396 -2.159055 -0.002999 1 0 0 0 0 0 0 96531
0.028191 0.000990 0.168553 -0.927703 -0.182757 -2.199097 -0.003031 1 0 0 0 0 0 0 97539
0.028175 0.000993 0.168533 -1.216380 -0.098550 -2.095854 -0.003061 1 0 0 0 0 0 0 98511
0.028150 0.000997 0.168518 -1.137333 -0.107294 -2.180111 -0.003093 1 0 0 0 0 0 0 99529
0.028119 0.001001 0.168506 -1.078318 -0.113729 -2.244493 -0.003124 1 0 0 0 0 0 0 100528
0.028087 0.001006 0.168495 -1.051510 -0.115869 -2.289022 -0.003156 1 0 0 0 0 0 0 101540
0.028053 0.001010 0.168485 -1.043268 -0.116486 -2.322342 -0.003187 1 0 0 0 0 0 0 102533
0.028018 0.001015 0.168475 -1.045125 -0.116711 -2.350591 -0.003218 1 0 0 0 0 0 0 103532
0.027983 0.001019 0.168465 -1.052236 -0.117070 -2.376316 -0.003249 1 0 0 0 0 0 0 104532
0.027948 0.001023 0.168455 -1.062315 -0.117618 -2.401221 -0.003281 1 0 0 0 0 0 0 105548
0.027912 0.001028 0.168445 -1.073184 -0.118316 -2.424684 -0.003312 1 0 0 0 0 0 0 106529
0.027877 0.001032 0.168435 -1.085035 -0.119057 -2.448342 -0.003343 1 0 0 0 0 0 0 107529
0.027844 0.001013 0.168430 -1.141069 0.182361 -2.526296 -0.003374 1 0 0 0 0 0 0 108529
0.027825 0.001028 0.168423 -1.327704 -0.215218 -2.540001 -0.003406 1 0 0 0 0 0 0 109538
0.027798 0.001037 0.168414 -1.250330 -0.191485 -2.542240 -0.003437 1 0 0 0 0 0 0 110529
0.027766 0.001043 0.168405 -1.201003 -0.158721 -2.553958 -0.003468 1 0 0 0 0 0 0 111529
0.027747 0.001070 0.168397 -1.374781 -0.420487 -2.584491 -0.003499 1 0 0 0 0 0 0 112528
0.027720 0.001086 0.168387 -1.294665 -0.300879 -2.600692 -0.003531 1 0 0 0 0 0 0 113568
0.027688 0.001096 0.168378 -1.243688 -0.216861 -2.619459 -0.003563 1 0 0 0 0 0 0 114587
0.027669 0.001125 0.168369 -1.416814 -0.452417 -2.653693 -0.003595 1 0 0 0 0 0 0 115603
0.027642 0.001141 0.168359 -1.335012 -0.319633 -2.670027 -0.003626 1 0 0 0 0 0 0 116588
0.027610 0.001152 0.168350 -1.283763 -0.228990 -2.689990 -0.003658 1 0 0 0 0 0 0 117628
0.027591 0.001181 0.168341 -1.455978 -0.461002 -2.723238 -0.003688 1 0 0 0 0 0 0 118587
0.027582 0.001195 0.168336 -1.613094 -0.303298 -2.808470 -0.003720 1 0 0 0 0 0 0 119586
0.027560 0.001205 0.168329 -1.463741 -0.217871 -2.798445 -0.003750 1 0 0 0 0 0 0 120563
0.027530 0.001212 0.168320 -1.374496 -0.176893 -2.801692 -0.003784 1 0 0 0 0 0 0 121639
0.027512 0.001239 0.168312 -1.527696 -0.436863 -2.825948 -0.003814 1 0 0 0 0 0 0 122593
0.027485 0.001254 0.168303 -1.436311 -0.317288 -2.838392 -0.003845 1 0 0 0 0 0 0 123594
0.027454 0.001264 0.168293 -1.379427 -0.233538 -2.855118 -0.003876 1 0 0 0 0 0 0 124587
0.027435 0.001293 0.168284 -1.550634 -0.468908 -2.888929 -0.003908 1 0 0 0 0 0 0 125606
0.027411 0.001286 0.168279 -1.512141 -0.034212 -2.960593 -0.003938 1 0 0 0 0 0 0 126587
0.027381 0.001285 0.168271 -1.439401 -0.060970 -2.956084 -0.003970 1 0 0 0 0 0 0 127593
0.027363 0.001308 0.168263 -1.598808 -0.379487 -2.973565 -0.004000 1 0 0 0 0 0 0 128563
0.027335 0.001322 0.168254 -1.510284 -0.292370 -2.982826 -0.004033 1 0 0 0 0 0 0 129601
0.027304 0.001331 0.168244 -1.454483 -0.225345 -2.997302 -0.004063 1 0 0 0 0 0 0 130586
0.027270 0.001338 0.168234 -1.431405 -0.190461 -3.016679 -0.004095 1 0 0 0 0 0 0 131601
0.027235 0.001343 0.168224 -1.425472 -0.173490 -3.037721 -0.004126 1 0 0 0 0 0 0 132596
0.027180 0.001351 0.168208 -1.186897 -0.189786 -2.989372 -0.004157 1 0 0 0 0 0 0 133579
0.027135 0.001357 0.168196 -1.291772 -0.180408 -3.040707 -0.004188 1 0 0 0 0 0 0 134565
0.027095 0.001362 0.168184 -1.370844 -0.172729 -3.083948 -0.004219 1 0 0 0 0 0 0 135572
0.027057 0.001367 0.168173 -1.417605 -0.168330 -3.117212 -0.004250 1 0 0 0 0 0 0 136572
0.027016 0.001395 0.168158 -1.400659 -0.468910 -3.089196 -0.004283 1 0 0 0 0 0 0 137601
0.026962 0.001391 0.168145 -1.244561 -0.073126 -3.123308 -0.004313 1 0 0 0 0 0 0 138571
0.026917 0.001391 0.168133 -1.351770 -0.097305 -3.169906 -0.004345 1 0 0 0 0 0 0 139584
0.026858 0.001396 0.168116 -1.184751 -0.155979 -3.133940 -0.004375 1 0 0 0 0 0 0 140567
0.026810 0.001400 0.168102 -1.329118 -0.168657 -3.194247 -0.004408 1 0 0 0 0 0 0 141621
0.026750 0.001407 0.168085 -1.182033 -0.196932 -3.166446 -0.004436 1 0 0 0 0 0 0 142517
0.026703 0.001412 0.168055 -1.357108 -0.165926 -3.025461 -0.004468 1 0 0 0 0 0 0 143529
0.026643 0.001419 0.168030 -1.215576 -0.204212 -3.088284 -0.004499 1 0 0 0 0 0 0 144517
0.026596 0.001426 0.168012 -1.368073 -0.201623 -3.214532 -0.004531 1 0 0 0 0 0 0 145536
0.026555 0.001430 0.167983 -1.487104 -0.168949 -3.087684 -0.004561 1 0 0 0 0 0 0 146516
0.026498 0.001437 0.167957 -1.297395 -0.207958 -3.152380 -0.004593 1 0 0 0 0 0 0 147527
0.026454 0.001442 0.167924 -1.442801 -0.180445 -3.071334 -0.004624 1 0 0 0 0 0 0 148518
0.026395 0.001450 0.167896 -1.283714 -0.218194 -3.164950 -0.004655 1 0 0 0 0 0 0 149518
0.026349 0.001455 0.167862 -1.445725 -0.188596 -3.098882 -0.004686 1 0 0 0 0 0 0 150526
0.026286 0.001487 0.167829 -1.245422 -0.527943 -3.140999 -0.004717 1 0 0 0 0 0 0 151516
0.026238 0.001504 0.167792 -1.432186 -0.379837 -3.102513 -0.004749 1 0 0 0 0 0 0 152527
0.026197 0.001514 0.167753 -1.561079 -0.277151 -3.087370 -0.004780 1 0 0 0 0 0 0 153516
0.026122 0.001527 0.167717 -1.122136 -0.302719 -3.148739 -0.004811 1 0 0 0 0 0 0 154527
0.026067 0.001536 0.167678 -1.364380 -0.244818 -3.134592 -0.004842 1 0 0 0 0 0 0 155516
0.026020 0.001565 0.167633 -1.488216 -0.514393 -3.074175 -0.004874 1 0 0 0 0 0 0 156526
0.025980 0.001582 0.167590 -1.607023 -0.380881 -3.107659 -0.004905 1 0 0 0 0 0 0 157516
0.025925 0.001594 0.167541 -1.426343 -0.314117 -3.062630 -0.004936 1 0 0 0 0 0 0 158527
0.025882 0.001601 0.167480 -1.581811 -0.233128 -2.909062 -0.004968 1 0 0 0 0 0 0 159543
0.025841 0.001630 0.167424 -1.628803 -0.523403 -2.981574 -0.004999 1 0 0 0 0 0 0 160537
0.025785 0.001650 0.167370 -1.450333 -0.424498 -3.021561 -0.005031 1 0 0 0 0 0 0 161545
0.025737 0.001685 0.167317 -1.542679 -0.627442 -3.066291 -0.005062 1 0 0 0 0 0 0 162532
0.025677 0.001708 0.167263 -1.409097 -0.479193 -3.080432 -0.005093 1 0 0 0 0 0 0 163522
0.025632 0.001719 0.167199 -1.592156 -0.329650 -2.959959 -0.005124 1 0 0 0 0 0 0 164531
0.025574 0.001730 0.167141 -1.452619 -0.305608 -3.032331 -0.005156 1 0 0 0 0 0 0 165557
0.025524 0.001762 0.167085 -1.560183 -0.572962 -3.104888 -0.005187 1 0 0 0 0 0 0 166532
0.025480 0.001802 0.167015 -1.644957 -0.711059 -2.936274 -0.005218 1 0 0 0 0 0 0 167521
0.025422 0.001827 0.166954 -1.487844 -0.538625 -3.039392 -0.005249 1 0 0 0 0 0 0 168533
0.025374 0.001864 0.166880 -1.600136 -0.677371 -2.917039 -0.005281 1 0 0 0 0 0 0 169547
0.025314 0.001888 0.166816 -1.471155 -0.525618 -3.045231 -0.005312 1 0 0 0 0 0 0 170539
0.025264 0.001925 0.166742 -1.597497 -0.675700 -2.933992 -0.005343 1 0 0 0 0 0 0 171530
0.025188 0.001928 0.166676 -1.272633 -0.253730 -3.049061 -0.005374 1 0 0 0 0 0 0 172528
0.025129 0.001954 0.166600 -1.482714 -0.516216 -2.948152 -0.005406 1 0 0 0 0 0 0 173538
0.025080 0.001992 0.166519 -1.632366 -0.702060 -2.890500 -0.005437 1 0 0 0 0 0 0 174528
0.025036 0.002036 0.166436 -1.716966 -0.805393 -2.868077 -0.005468 1 0 0 0 0 0 0 175527
0.024978 0.002062 0.166351 -1.559768 -0.586343 -2.843316 -0.005499 1 0 0 0 0 0 0 176527
0.024934 0.002078 0.166270 -1.723471 -0.423145 -2.920749 -0.005531 1 0 0 0 0 0 0 177549
0.024892 0.002110 0.166186 -1.774991 -0.638820 -2.907053 -0.005561 1 0 0 0 0 0 0 178521
0.024834 0.002131 0.166100 -1.596781 -0.505154 -2.880730 -0.005593 1 0 0 0 0 0 0 179530
0.024786 0.002167 0.166013 -1.694940 -0.692084 -2.892014 -0.005624 1 0 0 0 0 0 0 180532
0.024745 0.002185 0.165915 -1.825775 -0.485082 -2.747583 -0.005656 1 0 0 0 0 0 0 181543
0.024705 0.002220 0.165822 -1.847966 -0.686633 -2.826094 -0.005687 1 0 0 0 0 0 0 182531
0.024649 0.002242 0.165731 -1.647909 -0.542417 -2.861463 -0.005718 1 0 0 0 0 0 0 183529
0.024620 0.002275 0.165631 -1.999639 -0.667830 -2.767270 -0.005749 1 0 0 0 0 0 0 184527
0.024570 0.002296 0.165536 -1.756538 -0.535236 -2.831613 -0.005780 1 0 0 0 0 0 0 185536
0.024524 0.002333 0.165445 -1.798471 -0.723222 -2.899018 -0.005811 1 0 0 0 0 0 0 186526
0.024484 0.002352 0.165343 -1.895008 -0.514731 -2.779615 -0.005843 1 0 0 0 0 0 0 187527
0.024428 0.002366 0.165246 -1.692725 -0.440211 -2.849539 -0.005874 1 0 0 0 0 0 0 188526
0.024363 0.002378 0.165151 -1.565089 -0.404565 -2.900602 -0.005907 1 0 0 0 0 0 0 189589
0.024309 0.002408 0.165042 -1.704994 -0.638204 -2.722906 -0.005938 1 0 0 0 0 0 0 190588
0.024265 0.002425 0.164931 -1.862982 -0.484550 -2.690058 -0.005969 1 0 0 0 0 0 0 191562
0.024207 0.002438 0.164829 -1.688480 -0.436491 -2.821779 -0.006000 1 0 0 0 0 0 0 192562
0.024160 0.002446 0.164721 -1.837785 -0.357615 -2.763827 -0.006032 1 0 0 0 0 0 0 193577
0.024120 0.002451 0.164610 -1.941851 -0.316279 -2.727858 -0.006063 1 0 0 0 0 0 0 194589
0.024062 0.002459 0.164508 -1.734674 -0.352074 -2.851932 -0.006094 1 0 0 0 0 0 0 195584
0.024016 0.002464 0.164399 -1.866766 -0.317820 -2.788080 -0.006125 1 0 0 0 0 0 0 196560
0.023975 0.002468 0.164287 -1.962570 -0.299238 -2.749504 -0.006157 1 0 0 0 0 0 0 197574
0.023933 0.002495 0.164168 -1.956353 -0.597613 -2.661629 -0.006187 1 0 0 0 0 0 0 198559
0.023894 0.002509 0.164051 -2.014111 -0.477756 -2.686922 -0.006219 1 0 0 0 0 0 0 199568
0.023841 0.002497 0.163932 -1.839648 -0.117145 -2.682369 -0.006251 1 0 0 0 0 0 0 200589
0.023793 0.002516 0.163809 -1.883191 -0.486023 -2.634863 -0.006284 1 0 0 0 0 0 0 201632
0.023755 0.002503 0.163677 -2.036855 -0.095103 -2.513315 -0.006313 1 0 0 0 0 0 0 202587
0.023713 0.002521 0.163547 -2.018395 -0.479935 -2.542731 -0.006345 1 0 0 0 0 0 0 203591
0.023675 0.002532 0.163424 -2.061498 -0.425474 -2.638554 -0.006375 1 0 0 0 0 0 0 204560
0.023617 0.002542 0.163295 -1.812603 -0.404105 -2.593421 -0.006407 1 0 0 0 0 0 0 205574
0.023549 0.002551 0.163165 -1.662397 -0.397418 -2.562784 -0.006437 1 0 0 0 0 0 0 206558
0.023496 0.002558 0.163040 -1.861561 -0.363899 -2.650011 -0.006469 1 0 0 0 0 0 0 207560
0.023447 0.002586 0.162913 -1.924081 -0.647677 -2.628560 -0.006500 1 0 0 0 0 0 0 208561
0.023402 0.002600 0.162771 -2.006819 -0.494601 -2.442435 -0.006532 1 0 0 0 0 0 0 209575
0.023341 0.002612 0.162633 -1.796213 -0.452002 -2.478850 -0.006562 1 0 0 0 0 0 0 210552
0.023292 0.002620 0.162505 -1.941696 -0.400260 -2.613472 -0.006594 1 0 0 0 0 0 0 211583
0.023247 0.002625 0.162361 -2.023421 -0.344861 -2.440669 -0.006626 1 0 0 0 0 0 0 212588
0.023205 0.002627 0.162211 -2.074238 -0.321354 -2.335728 -0.006658 1 0 0 0 0 0 0 213603
0.023161 0.002654 0.162070 -2.054065 -0.642181 -2.455882 -0.006688 1 0 0 0 0 0 0 214569
0.023118 0.002669 0.161920 -2.086678 -0.505507 -2.355181 -0.006720 1 0 0 0 0 0 0 215599
0.023057 0.002681 0.161777 -1.847422 -0.468927 -2.434301 -0.006751 1 0 0 0 0 0 0 216581
0.023022 0.002708 0.161628 -2.178628 -0.667143 -2.370059 -0.006782 1 0 0 0 0 0 0 217598
0.022964 0.002727 0.161484 -1.914692 -0.577561 -2.441710 -0.006813 1 0 0 0 0 0 0 218581
0.022915 0.002737 0.161332 -2.000807 -0.455920 -2.338741 -0.006844 1 0 0 0 0 0 0 219565
0.022844 0.002770 0.161181 -1.739865 -0.754684 -2.342180 -0.006876 1 0 0 0 0 0 0 220583
0.022787 0.002787 0.161024 -1.908581 -0.579864 -2.280240 -0.006908 1 0 0 0 0 0 0 221602
0.022738 0.002797 0.160865 -2.026434 -0.462953 -2.242471 -0.006938 1 0 0 0 0 0 0 222583
0.022656 0.002787 0.160713 -1.609866 -0.190059 -2.333987 -0.006969 1 0 0 0 0 0 0 223567
0.022594 0.002782 0.160555 -1.828854 -0.242230 -2.272069 -0.007001 1 0 0 0 0 0 0 224582
0.022536 0.002804 0.160389 -1.917224 -0.595214 -2.150705 -0.007033 1 0 0 0 0 0 0 225622
0.022469 0.002796 0.160221 -1.814053 -0.234877 -2.125762 -0.007061 1 0 0 0 0 0 0 226525
0.022389 0.002821 0.160060 -1.631687 -0.633931 -2.214258 -0.007092 1 0 0 0 0 0 0 227515
0.022328 0.002834 0.159897 -1.855165 -0.528281 -2.196666 -0.007124 1 0 0 0 0 0 0 228524
0.022223 0.002855 0.159645 -1.321288 -0.622865 -1.030140 -0.007159 1 0 0 0 0 0 0 229650
0.022180 0.002857 0.159499 -2.082770 -0.384351 -2.284955 -0.007186 1 0 0 0 0 0 0 230527
0.022116 0.002863 0.159353 -1.878307 -0.413656 -2.419368 -0.007217 1 0 0 0 0 0 0 231514
0.022039 0.002869 0.159186 -1.691674 -0.422065 -2.165602 -0.007249 1 0 0 0 0 0 0 232513
0.021977 0.002910 0.158917 -1.880919 -0.870586 -0.803513 -0.007281 1 0 0 0 0 0 0 233557
0.021921 0.002919 0.158778 -1.979059 -0.522748 -2.352942 -0.007311 1 0 0 0 0 0 0 234514
0.021847 0.002927 0.158613 -1.755763 -0.465103 -2.176349 -0.007343 1 0 0 0 0 0 0 235524
0.021731 0.002944 0.158357 -1.188133 -0.581128 -0.953916 -0.007374 1 0 0 0 0 0 0 236536
0.021682 0.002971 0.158221 -2.004395 -0.716148 -2.406204 -0.007406 1 0 0 0 0 0 0 237546
0.021593 0.002966 0.158054 -1.579024 -0.332387 -2.138773 -0.007436 1 0 0 0 0 0 0 238516
0.021520 0.002988 0.157877 -1.735388 -0.641784 -1.997665 -0.007468 1 0 0 0 0 0 0 239526
0.021435 0.003010 0.157595 -1.601392 -0.671936 -0.586316 -0.007500 1 0 0 0 0 0 0 240553
0.021357 0.002997 0.157448 -1.682042 -0.219457 -2.206413 -0.007531 1 0 0 0 0 0 0 241542
0.021271 0.002993 0.157277 -1.581679 -0.304722 -2.053216 -0.007561 1 0 0 0 0 0 0 242522
0.021137 0.003037 0.157003 -0.938415 -0.930748 -0.687563 -0.007593 1 0 0 0 0 0 0 243544
0.021087 0.003043 0.156847 -1.977517 -0.505369 -2.089979 -0.007624 1 0 0 0 0 0 0 244524
0.020960 0.003028 0.156587 -1.087453 -0.185198 -0.864095 -0.007656 1 0 0 0 0 0 0 245564
0.020905 0.003047 0.156426 -1.927700 -0.603622 -2.018731 -0.007686 1 0 0 0 0 0 0 246521
0.020856 0.003032 0.156241 -2.088912 -0.210090 -1.832132 -0.007718 1 0 0 0 0 0 0 247527
0.020748 0.003068 0.155956 -1.349993 -0.828831 -0.488306 -0.007750 1 0 0 0 0 0 0 248550
0.020679 0.003076 0.155786 -1.780694 -0.527999 -1.851110 -0.007781 1 0 0 0 0 0 0 249558
0.020594 0.003086 0.155503 -1.614850 -0.533099 -0.492618 -0.007813 1 0 0 0 0 0 0 250566
0.020525 0.003114 0.155347 -1.810941 -0.769952 -2.020162 -0.007843 1 0 0 0 0 0 0 251532
0.020414 0.003109 0.155067 -1.269259 -0.360379 -0.531397 -0.007875 1 0 0 0 0 0 0 252551
0.020340 0.003134 0.154911 -1.711531 -0.723268 -1.999410 -0.007906 1 0 0 0 0 0 0 253548
0.020274 0.003146 0.154719 -1.856342 -0.582239 -1.672160 -0.007936 1 0 0 0 0 0 0 254526
0.020127 0.003171 0.154420 -0.821175 -0.752085 -0.229403 -0.007968 1 0 0 0 0 0 0 255547
0.020053 0.003179 0.154268 -1.662819 -0.543282 -1.984722 -0.007999 1 0 0 0 0 0 0 256524
0.019928 0.003193 0.153976 -1.070039 -0.604512 -0.330330 -0.008031 1 0 0 0 0 0 0 257558
0.019840 0.003179 0.153819 -1.502251 -0.247343 -1.925401 -0.008061 1 0 0 0 0 0 0 258525
0.019729 0.003206 0.153529 -1.239149 -0.754343 -0.327155 -0.008093 1 0 0 0 0 0 0 259548
0.019663 0.003190 0.153360 -1.803489 -0.235563 -1.739826 -0.008124 1 0 0 0 0 0 0 260533
0.019539 0.003222 0.153078 -1.093370 -0.827487 -0.391381 -0.008158 1 0 0 0 0 0 0 261612
0.019487 0.003227 0.152913 -1.971619 -0.517163 -1.776868 -0.008188 1 0 0 0 0 0 0 262568
0.019378 0.003238 0.152610 -1.304825 -0.585970 -0.094194 -0.008220 1 0 0 0 0 0 0 263602
0.019303 0.003266 0.152446 -1.688843 -0.813813 -1.730319 -0.008251 1 0 0 0 0 0 0 264584
0.019146 0.003302 0.152159 -0.641514 -0.946013 -0.275389 -0.008283 1 0 0 0 0 0 0 265618
0.019071 0.003288 0.151988 -1.617428 -0.295244 -1.628586 -0.008314 1 0 0 0 0 0 0 266593
0.018939 0.003321 0.151701 -0.960815 -0.865525 -0.242962 -0.008346 1 0 0 0 0 0 0 267636
0.018842 0.003333 0.151533 -1.355821 -0.644548 -1.642574 -0.008376 1 0 0 0 0 0 0 268581
0.018707 0.003317 0.151235 -0.883597 -0.252535 -0.071865 -0.008409 1 0 0 0 0 0 0 269644
0.018610 0.003321 0.151065 -1.331642 -0.479557 -1.564515 -0.008438 1 0 0 0 0 0 0 270582
0.018491 0.003361 0.150759 -1.077640 -0.985242 0.063866 -0.008471 1 0 0 0 0 0 0 271626
0.018402 0.003352 0.150595 -1.456202 -0.391337 -1.597282 -0.008501 1 0 0 0 0 0 0 272580
0.018263 0.003354 0.150286 -0.827342 -0.471972 0.139487 -0.008534 1 0 0 0 0 0 0 273637
0.018182 0.003380 0.150116 -1.517930 -0.806636 -1.495230 -0.008563 1 0 0 0 0 0 0 274579
0.018058 0.003374 0.149814 -1.013536 -0.425913 0.086824 -0.008596 1 0 0 0 0 0 0 275632
0.017962 0.003380 0.149640 -1.334311 -0.537357 -1.410073 -0.008626 1 0 0 0 0 0 0 276580
0.017812 0.003429 0.149347 -0.657548 -1.110594 0.017139 -0.008658 1 0 0 0 0 0 0 277619
0.017748 0.003457 0.149165 -1.705544 -0.920993 -1.289461 -0.008688 1 0 0 0 0 0 0 278579
0.017598 0.003495 0.148860 -0.674665 -1.015553 0.219891 -0.008720 1 0 0 0 0 0 0 279601
0.017497 0.003508 0.148684 -1.217710 -0.710287 -1.298106 -0.008751 1 0 0 0 0 0 0 280591
0.017374 0.003554 0.148370 -0.966277 -1.126419 0.365812 -0.008784 1 0 0 0 0 0 0 281649
0.017284 0.003546 0.148199 -1.376670 -0.462394 -1.327751 -0.008813 1 0 0 0 0 0 0 282587
0.017113 0.003556 0.147899 -0.345913 -0.620384 0.228207 -0.008846 1 0 0 0 0 0 0 283632
0.017032 0.003561 0.147734 -1.409637 -0.582285 -1.379892 -0.008876 1 0 0 0 0 0 0 284583
0.016941 0.003543 0.147520 -1.394393 -0.283894 -0.888011 -0.008908 1 0 0 0 0 0 0 285627
0.016798 0.003575 0.147199 -0.692521 -0.904276 0.592138 -0.008940 1 0 0 0 0 0 0 286629
0.016704 0.003565 0.147025 -1.273023 -0.422599 -1.176469 -0.008970 1 0 0 0 0 0 0 287589
0.016605 0.003564 0.146824 -1.250683 -0.489317 -0.972050 -0.009001 1 0 0 0 0 0 0 288586
0.016505 0.003568 0.146610 -1.220727 -0.562727 -0.777214 -0.009032 1 0 0 0 0 0 0 289597
0.016337 0.003554 0.146292 -0.337500 -0.346970 0.632167 -0.009064 1 0 0 0 0 0 0 290600
0.016250 0.003578 0.146114 -1.292564 -0.806709 -1.042418 -0.009095 1 0 0 0 0 0 0 291590
0.016154 0.003593 0.145909 -1.266844 -0.753819 -0.843211 -0.009125 1 0 0 0 0 0 0 292553
0.016055 0.003605 0.145692 -1.215686 -0.708219 -0.655904 -0.009157 1 0 0 0 0 0 0 293588
0.015935 0.003621 0.145483 -0.932684 -0.750576 -0.711102 -0.009188 1 0 0 0 0 0 0 294582
0.015743 0.003649 0.145153 0.043360 -0.923483 0.881490 -0.009221 1 0 0 0 0 0 0 295627
0.015659 0.003657 0.144980 -1.247324 -0.688290 -0.993351 -0.009251 1 0 0 0 0 0 0 296579
0.015563 0.003665 0.144776 -1.235402 -0.660660 -0.752188 -0.009283 1 0 0 0 0 0 0 297623
0.015464 0.003673 0.144558 -1.176900 -0.665732 -0.533918 -0.009313 1 0 0 0 0 0 0 298582
0.015344 0.003686 0.144346 -0.890626 -0.737776 -0.575402 -0.009344 1 0 0 0 0 0 0 299577
0.015233 0.003698 0.144125 -0.968703 -0.718293 -0.431937 -0.009375 1 0 0 0 0 0 0 300562
0.015083 0.003718 0.143806 -0.454021 -0.835624 0.880398 -0.009409 1 0 0 0 0 0 0 301640
0.014985 0.003729 0.143644 -1.084441 -0.741265 -1.028527 -0.009438 1 0 0 0 0 0 0 302565
0.014883 0.003738 0.143443 -1.082037 -0.702869 -0.676079 -0.009469 1 0 0 0 0 0 0 303579
0.014767 0.003730 0.143245 -0.895434 -0.477752 -0.677037 -0.009500 1 0 0 0 0 0 0 304562
0.014657 0.003731 0.143028 -0.948458 -0.562537 -0.402638 -0.009532 1 0 0 0 0 0 0 305598
0.014538 0.003719 0.142823 -0.824788 -0.412633 -0.522518 -0.009563 1 0 0 0 0 0 0 306562
0.014427 0.003717 0.142603 -0.907794 -0.533168 -0.304521 -0.009594 1 0 0 0 0 0 0 307578
0.014308 0.003704 0.142396 -0.797550 -0.400670 -0.449450 -0.009625 1 0 0 0 0 0 0 308562
0.014177 0.003707 0.142187 -0.631505 -0.591594 -0.400146 -0.009658 1 0 0 0 0 0 0 309615
0.014048 0.003696 0.141984 -0.616425 -0.435570 -0.471052 -0.009686 1 0 0 0 0 0 0 310511
0.013948 0.003713 0.141769 -0.994014 -0.783600 -0.296116 -0.009718 1 0 0 0 0 0 0 311521
0.013834 0.003710 0.141564 -0.839088 -0.553242 -0.389278 -0.009748 1 0 0 0 0 0 0 312511
0.013723 0.003735 0.141360 -0.849160 -0.909593 -0.388847 -0.009780 1 0 0 0 0 0 0 313531
0.013602 0.003735 0.141159 -0.726741 -0.624329 -0.410579 -0.009811 1 0 0 0 0 0 0 314511
0.013514 0.003736 0.140952 -1.115992 -0.607120 -0.329004 -0.009843 1 0 0 0 0 0 0 315520
0.013399 0.003746 0.140741 -0.803293 -0.718294 -0.229788 -0.009874 1 0 0 0 0 0 0 316522
0.013293 0.003757 0.140542 -0.892452 -0.746459 -0.369276 -0.009905 1 0 0 0 0 0 0 317510
0.013176 0.003750 0.140343 -0.737049 -0.522419 -0.348617 -0.009936 1 0 0 0 0 0 0 318520
0.013070 0.003752 0.140148 -0.849405 -0.620357 -0.399868 -0.009967 1 0 0 0 0 0 0 319512
0.012968 0.003759 0.139956 -0.918365 -0.690088 -0.413480 -0.009999 1 0 0 0 0 0 0 320521
0.012814 0.003759 0.139782 -0.228578 -0.621352 -0.638422 -0.010030 1 0 0 0 0 0 0 321511
0.012669 0.003770 0.139610 -0.259806 -0.742840 -0.662154 -0.010062 1 0 0 0 0 0 0 322532
0.012554 0.003759 0.139435 -0.643754 -0.483378 -0.618002 -0.010092 1 0 0 0 0 0 0 323519
0.012431 0.003741 0.139244 -0.573253 -0.364543 -0.374564 -0.010124 1 0 0 0 0 0 0 324523
0.012322 0.003738 0.139052 -0.727825 -0.540928 -0.324698 -0.010155 1 0 0 0 0 0 0 325535
0.012225 0.003721 0.138869 -0.904687 -0.380551 -0.420305 -0.010186 1 0 0 0 0 0 0 326526
0.012129 0.003718 0.138680 -0.911571 -0.545536 -0.332575 -0.010217 1 0 0 0 0 0 0 327500
0.012019 0.003706 0.138510 -0.737519 -0.445571 -0.554311 -0.010249 1 0 0 0 0 0 0 328524
0.011900 0.003688 0.138319 -0.575248 -0.353201 -0.285243 -0.010280 1 0 0 0 0 0 0 329518
0.011814 0.003681 0.138143 -0.999024 -0.492908 -0.428184 -0.010311 1 0 0 0 0 0 0 330502
0.011704 0.003688 0.137968 -0.704886 -0.684681 -0.442846 -0.010343 1 0 0 0 0 0 0 331531
0.011600 0.003696 0.137781 -0.753117 -0.731325 -0.272593 -0.010374 1 0 0 0 0 0 0 332514
0.011488 0.003690 0.137612 -0.629937 -0.545986 -0.457271 -0.010405 1 0 0 0 0 0 0 333520
0.011389 0.003672 0.137436 -0.793373 -0.365975 -0.385683 -0.010436 1 0 0 0 0 0 0 334527
0.011279 0.003652 0.137271 -0.644559 -0.330727 -0.487304 -0.010468 1 0 0 0 0 0 0 335528
0.011162 0.003632 0.137109 -0.537329 -0.316254 -0.527662 -0.010498 1 0 0 0 0 0 0 336506
0.011062 0.003606 0.136936 -0.726036 -0.245477 -0.374310 -0.010530 1 0 0 0 0 0 0 337534
0.010966 0.003600 0.136778 -0.803737 -0.493458 -0.532649 -0.010561 1 0 0 0 0 0 0 338523
0.010857 0.003586 0.136619 -0.621036 -0.418581 -0.513749 -0.010593 1 0 0 0 0 0 0 339524
0.010757 0.003586 0.136466 -0.712171 -0.586269 -0.578206 -0.010624 1 0 0 0 0 0 0 340520
0.010645 0.003575 0.136308 -0.560170 -0.466170 -0.506839 -0.010655 1 0 0 0 0 0 0 341532
0.010547 0.003554 0.136136 -0.713045 -0.323917 -0.299630 -0.010687 1 0 0 0 0 0 0 342531
0.010454 0.003551 0.135978 -0.771849 -0.533176 -0.437617 -0.010718 1 0 0 0 0 0 0 343525
0.010361 0.003555 0.135825 -0.789887 -0.664110 -0.502156 -0.010749 1 0 0 0 0 0 0 344526
0.010276 0.003544 0.135684 -0.875443 -0.465546 -0.646363 -0.010780 1 0 0 0 0 0 0 345520
0.010188 0.003544 0.135537 -0.834358 -0.603536 -0.575279 -0.010811 1 0 0 0 0 0 0 346521
0.010063 0.003538 0.135393 -0.344159 -0.539356 -0.584106 -0.010843 1 0 0 0 0 0 0 347521
0.009961 0.003522 0.135255 -0.585818 -0.387170 -0.648440 -0.010874 1 0 0 0 0 0 0 348522
0.009865 0.003519 0.135109 -0.666293 -0.562884 -0.540162 -0.010906 1 0 0 0 0 0 0 349561
0.009777 0.003504 0.134970 -0.785021 -0.413223 -0.603846 -0.010938 1 0 0 0 0 0 0 350586
0.009675 0.003488 0.134845 -0.594391 -0.375241 -0.784403 -0.010969 1 0 0 0 0 0 0 351557
0.009585 0.003465 0.134714 -0.714280 -0.294086 -0.705195 -0.011000 1 0 0 0 0 0 0 352555
0.009500 0.003440 0.134581 -0.795359 -0.247713 -0.650146 -0.011033 1 0 0 0 0 0 0 353602
0.009393 0.003438 0.134448 -0.500647 -0.550804 -0.640275 -0.011063 1 0 0 0 0 0 0 354579
0.009300 0.003424 0.134314 -0.647418 -0.409708 -0.602496 -0.011094 1 0 0 0 0 0 0 355555
0.009214 0.003402 0.134179 -0.747630 -0.309485 -0.574469 -0.011125 1 0 0 0 0 0 0 356553
0.009129 0.003399 0.134063 -0.751609 -0.537348 -0.806738 -0.011157 1 0 0 0 0 0 0 357588
0.009047 0.003384 0.133934 -0.783573 -0.395318 -0.657635 -0.011188 1 0 0 0 0 0 0 358578
0.008947 0.003367 0.133813 -0.552560 -0.363040 -0.720894 -0.011219 1 0 0 0 0 0 0 359583
0.008858 0.003344 0.133683 -0.655087 -0.286511 -0.592896 -0.011251 1 0 0 0 0 0 0 360584
0.008771 0.003341 0.133568 -0.681428 -0.523425 -0.773723 -0.011282 1 0 0 0 0 0 0 361592
0.008688 0.003325 0.133441 -0.728722 -0.387599 -0.601984 -0.011312 1 0 0 0 0 0 0 362553
0.008610 0.003304 0.133337 -0.793238 -0.313434 -0.890329 -0.011345 1 0 0 0 0 0 0 363585
0.008531 0.003280 0.133213 -0.781869 -0.252829 -0.640510 -0.011376 1 0 0 0 0 0 0 364583
0.008434 0.003259 0.133093 -0.524701 -0.285716 -0.652440 -0.011408 1 0 0 0 0 0 0 365607
0.008343 0.003256 0.132982 -0.566625 -0.523671 -0.760314 -0.011438 1 0 0 0 0 0 0 366585
0.008279 0.003237 0.132873 -0.930729 -0.340338 -0.783091 -0.011469 1 0 0 0 0 0 0 367577
0.008189 0.003218 0.132758 -0.609074 -0.324765 -0.699349 -0.011501 1 0 0 0 0 0 0 368586
0.008102 0.003216 0.132649 -0.596463 -0.540830 -0.752017 -0.011532 1 0 0 0 0 0 0 369595
0.008040 0.003198 0.132541 -0.931842 -0.348142 -0.752045 -0.011562 1 0 0 0 0 0 0 370555
0.007967 0.003196 0.132434 -0.799446 -0.543344 -0.762176 -0.011594 1 0 0 0 0 0 0 371556
0.007906 0.003143 0.132358 -0.945058 0.110300 -1.159500 -0.011625 1 0 0 0 0 0 0 372554
0.007838 0.003103 0.132274 -0.862540 0.003490 -1.078157 -0.011657 1 0 0 0 0 0 0 373569
0.007764 0.003070 0.132157 -0.772335 -0.077442 -0.625745 -0.011689 1 0 0 0 0 0 0 374597
0.007691 0.003041 0.132056 -0.762345 -0.141493 -0.793327 -0.011720 1 0 0 0 0 0 0 375586
0.007612 0.003033 0.131952 -0.669431 -0.431743 -0.749742 -0.011751 1 0 0 0 0 0 0 376579
0.007551 0.003033 0.131865 -0.893970 -0.558279 -0.954465 -0.011782 1 0 0 0 0 0 0 377575
0.007483 0.003021 0.131776 -0.825234 -0.404676 -0.941969 -0.011813 1 0 0 0 0 0 0 378579
0.007406 0.003021 0.131677 -0.687727 -0.565082 -0.786981 -0.011844 1 0 0 0 0 0 0 379561
0.007332 0.003009 0.131583 -0.689505 -0.413215 -0.839259 -0.011875 1 0 0 0 0 0 0 380576
0.007273 0.003007 0.131499 -0.892345 -0.524678 -0.970641 -0.011908 1 0 0 0 0 0 0 381614
0.007225 0.002988 0.131400 -1.059129 -0.323551 -0.765439 -0.011936 1 0 0 0 0 0 0 382519
0.007165 0.002966 0.131307 -0.902648 -0.260675 -0.806572 -0.011968 1 0 0 0 0 0 0 383521
0.007114 0.002959 0.131223 -0.994896 -0.442818 -0.934685 -0.011998 1 0 0 0 0 0 0 384508
0.007051 0.002943 0.131135 -0.853508 -0.342816 -0.880070 -0.012030 1 0 0 0 0 0 0 385519
0.006998 0.002938 0.131054 -0.961185 -0.484904 -0.950653 -0.012061 1 0 0 0 0 0 0 386509
0.006935 0.002923 0.130967 -0.829830 -0.363791 -0.871741 -0.012092 1 0 0 0 0 0 0 387518
0.006863 0.002924 0.130898 -0.691973 -0.557223 -1.084941 -0.012123 1 0 0 0 0 0 0 388508
0.006805 0.002928 0.130823 -0.856515 -0.616127 -1.033321 -0.012155 1 0 0 0 0 0 0 389519
0.006761 0.002913 0.130757 -1.043068 -0.385923 -1.130644 -0.012186 1 0 0 0 0 0 0 390509
0.006716 0.002909 0.130684 -1.062397 -0.499371 -1.039458 -0.012217 1 0 0 0 0 0 0 391518
0.006657 0.002895 0.130599 -0.866264 -0.370761 -0.876790 -0.012248 1 0 0 0 0 0 0 392508
0.006613 0.002872 0.130530 -1.026734 -0.241559 -1.041448 -0.012280 1 0 0 0 0 0 0 393519
0.006568 0.002863 0.130455 -1.046568 -0.423389 -0.985628 -0.012311 1 0 0 0 0 0 0 394508
0.006512 0.002848 0.130400 -0.880569 -0.345837 -1.233946 -0.012342 1 0 0 0 0 0 0 395518
0.006461 0.002843 0.130331 -0.939878 -0.480788 -1.064010 -0.012373 1 0 0 0 0 0 0 396506
0.006420 0.002824 0.130267 -1.067071 -0.312115 -1.104601 -0.012405 1 0 0 0 0 0 0 397519
0.006393 0.002834 0.130202 -1.254999 -0.667612 -1.101316 -0.012436 1 0 0 0 0 0 0 398508
0.006345 0.002828 0.130151 -0.994628 -0.489060 -1.269233 -0.012468 1 0 0 0 0 0 0 399535
0.006299 0.002828 0.130084 -0.990910 -0.555459 -1.059136 -0.012499 1 0 0 0 0 0 0 400517
0.006260 0.002811 0.130020 -1.085337 -0.351541 -1.083877 -0.012530 1 0 0 0 0 0 0 401505
0.006206 0.002792 0.129969 -0.889703 -0.285479 -1.249514 -0.012561 1 0 0 0 0 0 0 402518
0.006172 0.002801 0.129910 -1.127705 -0.655877 -1.150413 -0.012599 1 0 0 0 0 0 0 403716
0.006120 0.002794 0.129860 -0.915280 -0.483396 -1.266689 -0.012627 1 0 0 0 0 0 0 404638
0.006078 0.002774 0.129803 -1.019338 -0.296600 -1.171694 -0.012655 1 0 0 0 0 0 0 405515
0.006037 0.002769 0.129763 -1.040059 -0.462725 -1.381391 -0.012686 1 0 0 0 0 0 0 406523
0.006010 0.002785 0.129708 -1.210794 -0.764066 -1.196038 -0.012717 1 0 0 0 0 0 0 407505
0.005980 0.002776 0.129649 -1.200753 -0.478816 -1.120281 -0.012749 1 0 0 0 0 0 0 408519
0.005945 0.002777 0.129608 -1.132743 -0.561459 -1.350516 -0.012784 1 0 0 0 0 0 0 409646
0.005912 0.002760 0.129554 -1.139052 -0.353599 -1.196531 -0.012811 1 0 0 0 0 0 0 410517
0.005876 0.002756 0.129515 -1.094859 -0.494583 -1.374565 -0.012843 1 0 0 0 0 0 0 411527
0.005856 0.002754 0.129471 -1.312714 -0.526511 -1.312988 -0.012874 1 0 0 0 0 0 0 412525
0.005826 0.002757 0.129435 -1.198038 -0.601973 -1.424409 -0.012905 1 0 0 0 0 0 0 413521
0.005795 0.002742 0.129383 -1.168544 -0.376103 -1.214618 -0.012936 1 0 0 0 0 0 0 414521
0.005760 0.002738 0.129345 -1.105292 -0.506600 -1.370719 -0.012967 1 0 0 0 0 0 0 415519
0.005722 0.002741 0.129312 -1.063289 -0.595385 -1.450548 -0.012999 1 0 0 0 0 0 0 416516
0.005702 0.002741 0.129270 -1.288563 -0.580672 -1.331654 -0.013030 1 0 0 0 0 0 0 417521
0.005672 0.002746 0.129235 -1.179322 -0.631397 -1.419744 -0.013063 1 0 0 0 0 0 0 418576
0.005636 0.002752 0.129203 -1.098473 -0.662695 -1.464161 -0.013095 1 0 0 0 0 0 0 419592
0.005617 0.002754 0.129161 -1.303196 -0.617857 -1.331129 -0.013125 1 0 0 0 0 0 0 420568
0.005588 0.002759 0.129127 -1.183535 -0.653421 -1.413528 -0.013157 1 0 0 0 0 0 0 421578
0.005559 0.002747 0.129106 -1.177795 -0.422758 -1.593120 -0.013188 1 0 0 0 0 0 0 422592
0.005543 0.002740 0.129067 -1.346577 -0.470960 -1.388365 -0.013220 1 0 0 0 0 0 0 423587
0.005515 0.002740 0.129034 -1.203447 -0.576530 -1.432414 -0.013254 1 0 0 0 0 0 0 424679
0.005487 0.002725 0.129013 -1.185755 -0.383625 -1.596599 -0.013286 1 0 0 0 0 0 0 425704
0.005452 0.002722 0.128987 -1.097646 -0.512726 -1.534363 -0.013312 1 0 0 0 0 0 0 426552
0.005433 0.002719 0.128946 -1.296447 -0.540358 -1.349912 -0.013347 1 0 0 0 0 0 0 427677
0.005425 0.002718 0.128932 -1.448932 -0.566893 -1.664020 -0.013379 1 0 0 0 0 0 0 428701
0.005400 0.002721 0.128907 -1.251078 -0.626273 -1.567556 -0.013411 1 0 0 0 0 0 0 429711
0.005367 0.002727 0.128879 -1.124886 -0.663354 -1.509620 -0.013442 1 0 0 0 0 0 0 430711
0.005337 0.002715 0.128860 -1.137516 -0.430377 -1.622228 -0.013473 1 0 0 0 0 0 0 431680
0.005301 0.002712 0.128834 -1.068304 -0.539304 -1.540041 -0.013504 1 0 0 0 0 0 0 432678
0.005288 0.002691 0.128804 -1.356360 -0.302674 -1.485372 -0.013536 1 0 0 0 0 0 0 433710
0.005261 0.002684 0.128774 -1.205288 -0.468612 -1.472385 -0.013567 1 0 0 0 0 0 0 434711
0.005233 0.002666 0.128754 -1.177915 -0.327421 -1.604601 -0.013598 1 0 0 0 0 0 0 435702
0.005199 0.002660 0.128728 -1.085625 -0.484564 -1.529608 -0.013629 1 0 0 0 0 0 0 436674
0.005183 0.002658 0.128718 -1.305294 -0.540036 -1.742172 -0.013661 1 0 0 0 0 0 0 437701
0.005154 0.002661 0.128696 -1.165122 -0.611894 -1.592875 -0.013692 1 0 0 0 0 0 0 438698
0.005119 0.002666 0.128668 -1.070614 -0.655366 -1.513838 -0.013722 1 0 0 0 0 0 0 439674
0.005087 0.002653 0.128649 -1.099466 -0.426169 -1.618888 -0.013754 1 0 0 0 0 0 0 440682
0.005051 0.002651 0.128623 -1.038707 -0.536755 -1.533578 -0.013786 1 0 0 0 0 0 0 441705
0.005019 0.002634 0.128605 -1.079248 -0.363059 -1.625792 -0.013813 1 0 0 0 0 0 0 442584
0.004982 0.002630 0.128579 -1.024656 -0.503828 -1.535310 -0.013848 1 0 0 0 0 0 0 443703
0.004950 0.002612 0.128560 -1.068522 -0.345627 -1.625956 -0.013880 1 0 0 0 0 0 0 444707
0.004913 0.002607 0.128534 -1.014599 -0.493765 -1.533569 -0.013907 1 0 0 0 0 0 0 445589
0.004880 0.002590 0.128516 -1.059406 -0.339538 -1.624259 -0.013941 1 0 0 0 0 0 0 446676
0.004844 0.002585 0.128490 -1.006354 -0.489731 -1.532305 -0.013973 1 0 0 0 0 0 0 447699
0.004797 0.002552 0.128463 -0.857111 -0.131374 -1.505293 -0.014004 1 0 0 0 0 0 0 448676
0.004753 0.002539 0.128433 -0.880793 -0.362318 -1.473784 -0.014036 1 0 0 0 0 0 0 449703
0.004717 0.002518 0.128414 -0.979731 -0.266771 -1.596631 -0.014067 1 0 0 0 0 0 0 450711
0.004679 0.002511 0.128387 -0.954939 -0.447670 -1.517255 -0.014097 1 0 0 0 0 0 0 451676
0.004645 0.002492 0.128369 -1.013475 -0.309733 -1.612324 -0.014129 1 0 0 0 0 0 0 452680
0.004608 0.002487 0.128342 -0.967407 -0.467941 -1.521824 -0.014160 1 0 0 0 0 0 0 453676
0.004575 0.002469 0.128324 -1.015147 -0.318614 -1.612612 -0.014191 1 0 0 0 0 0 0 454671
0.004539 0.002464 0.128298 -0.963847 -0.471136 -1.520548 -0.014223 1 0 0 0 0 0 0 455684
0.004506 0.002446 0.128279 -1.008941 -0.319010 -1.610849 -0.014254 1 0 0 0 0 0 0 456698
0.004476 0.002422 0.128264 -1.035504 -0.216653 -1.656517 -0.014285 1 0 0 0 0 0 0 457684
0.004440 0.002414 0.128238 -0.968002 -0.413415 -1.536767 -0.014317 1 0 0 0 0 0 0 458698
0.004408 0.002395 0.128220 -1.004532 -0.285698 -1.615705 -0.014348 1 0 0 0 0 0 0 459682
0.004372 0.002389 0.128194 -0.947866 -0.449279 -1.519098 -0.014379 1 0 0 0 0 0 0 460698
0.004340 0.002371 0.128176 -0.989998 -0.302755 -1.607564 -0.014410 1 0 0 0 0 0 0 461684
0.004303 0.002366 0.128149 -0.936037 -0.456591 -1.514452 -0.014442 1 0 0 0 0 0 0 462698
0.004256 0.002333 0.128122 -0.786892 -0.101486 -1.484888 -0.014473 1 0 0 0 0 0 0 463682
0.004227 0.002336 0.128101 -1.001852 -0.535941 -1.573458 -0.014504 1 0 0 0 0 0 0 464699
0.004184 0.002307 0.128076 -0.831209 -0.157411 -1.514885 -0.014535 1 0 0 0 0 0 0 465665
0.004163 0.002292 0.128066 -1.098730 -0.310296 -1.721449 -0.014561 1 0 0 0 0 0 0 466505
0.004132 0.002289 0.128043 -0.995516 -0.469633 -1.564753 -0.014596 1 0 0 0 0 0 0 467641
0.004102 0.002272 0.128026 -0.998647 -0.307185 -1.620464 -0.014627 1 0 0 0 0 0 0 468631
0.004067 0.002268 0.128000 -0.924166 -0.451807 -1.514084 -0.014659 1 0 0 0 0 0 0 469642
0.004035 0.002251 0.127982 -0.956963 -0.295794 -1.598934 -0.014690 1 0 0 0 0 0 0 470631
0.003985 0.002231 0.127946 -0.706645 -0.241751 -1.383761 -0.014721 1 0 0 0 0 0 0 471640
0.003960 0.002221 0.127933 -1.014593 -0.370053 -1.655865 -0.014752 1 0 0 0 0 0 0 472630
0.003933 0.002201 0.127919 -1.017370 -0.244656 -1.671893 -0.014784 1 0 0 0 0 0 0 473641
0.003900 0.002195 0.127895 -0.923241 -0.413642 -1.531187 -0.014815 1 0 0 0 0 0 0 474630
0.003854 0.002161 0.127868 -0.752970 -0.068072 -1.480736 -0.014846 1 0 0 0 0 0 0 475640
0.003826 0.002164 0.127847 -0.955509 -0.505254 -1.564106 -0.014877 1 0 0 0 0 0 0 476630
0.003798 0.002150 0.127831 -0.971707 -0.332751 -1.622027 -0.014909 1 0 0 0 0 0 0 477641
0.003769 0.002128 0.127815 -0.968529 -0.204140 -1.645445 -0.014936 1 0 0 0 0 0 0 478505
0.003735 0.002121 0.127790 -0.885766 -0.386155 -1.516749 -0.014971 1 0 0 0 0 0 0 479640
0.003704 0.002103 0.127772 -0.913442 -0.251050 -1.592182 -0.015003 1 0 0 0 0 0 0 480641
0.003659 0.002063 0.127747 -0.740232 0.044793 -1.510230 -0.015034 1 0 0 0 0 0 0 481647
0.003632 0.002062 0.127727 -0.934376 -0.436674 -1.572200 -0.015061 1 0 0 0 0 0 0 482523
0.003604 0.002047 0.127711 -0.946710 -0.289133 -1.621089 -0.015096 1 0 0 0 0 0 0 483641
0.003570 0.002043 0.127685 -0.862950 -0.426403 -1.502539 -0.015124 1 0 0 0 0 0 0 484520
0.003538 0.002027 0.127667 -0.889680 -0.265574 -1.582645 -0.015159 1 0 0 0 0 0 0 485640
0.003503 0.002022 0.127640 -0.828169 -0.411748 -1.485510 -0.015190 1 0 0 0 0 0 0 486638
0.003456 0.001990 0.127612 -0.676095 -0.054945 -1.451266 -0.015221 1 0 0 0 0 0 0 487646
0.003438 0.001954 0.127582 -1.026963 0.032212 -1.414354 -0.015252 1 0 0 0 0 0 0 488633
0.003409 0.001940 0.127551 -0.916257 -0.244512 -1.402862 -0.015284 1 0 0 0 0 0 0 489658
0.003381 0.001918 0.127530 -0.907284 -0.163031 -1.534390 -0.015311 1 0 0 0 0 0 0 490515
0.003353 0.001892 0.127514 -0.904574 -0.096660 -1.596387 -0.015346 1 0 0 0 0 0 0 491645
0.003318 0.001883 0.127488 -0.822268 -0.310676 -1.481708 -0.015378 1 0 0 0 0 0 0 492644
0.003287 0.001864 0.127469 -0.849672 -0.191574 -1.562389 -0.015409 1 0 0 0 0 0 0 493647
0.003251 0.001858 0.127443 -0.788480 -0.358792 -1.464991 -0.015436 1 0 0 0 0 0 0 494500
0.003220 0.001841 0.127424 -0.827273 -0.214376 -1.553611 -0.015471 1 0 0 0 0 0 0 495623
0.003190 0.001817 0.127407 -0.850383 -0.115719 -1.597902 -0.015503 1 0 0 0 0 0 0 496643
0.003155 0.001809 0.127382 -0.781653 -0.313628 -1.476762 -0.015534 1 0 0 0 0 0 0 497642
0.003109 0.001775 0.127354 -0.626002 0.014180 -1.430917 -0.015565 1 0 0 0 0 0 0 498640
0.003091 0.001738 0.127323 -0.974388 0.087493 -1.391541 -0.015596 1 0 0 0 0 0 0 499622
0.003062 0.001724 0.127292 -0.862240 -0.195781 -1.378631 -0.015628 1 0 0 0 0 0 0 500650
0.003034 0.001702 0.127272 -0.852415 -0.117623 -1.509726 -0.015658 1 0 0 0 0 0 0 501627
0.003006 0.001676 0.127255 -0.848779 -0.052786 -1.570694 -0.015690 1 0 0 0 0 0 0 502645
0.002971 0.001667 0.127229 -0.766364 -0.267498 -1.455736 -0.015721 1 0 0 0 0 0 0 503641
0.002940 0.001648 0.127210 -0.793167 -0.148691 -1.536067 -0.015753 1 0 0 0 0 0 0 504641
0.002910 0.001623 0.127163 -0.796734 -0.054577 -1.170093 -0.015784 1 0 0 0 0 0 0 505642
0.002881 0.001595 0.127137 -0.812794 -0.012068 -1.397916 -0.015815 1 0 0 0 0 0 0 506640
0.002846 0.001586 0.127107 -0.739387 -0.239465 -1.378059 -0.015846 1 0 0 0 0 0 0 507641
0.002815 0.001566 0.127087 -0.769569 -0.126583 -1.496176 -0.015878 1 0 0 0 0 0 0 508640
0.002780 0.001561 0.127060 -0.710034 -0.296665 -1.413044 -0.015909 1 0 0 0 0 0 0 509640
0.002753 0.001523 0.127020 -0.813356 0.107605 -1.236631 -0.015940 1 0 0 0 0 0 0 510643
0.002720 0.001509 0.126986 -0.735980 -0.148902 -1.284230 -0.015971 1 0 0 0 0 0 0 511622
0.002689 0.001487 0.126964 -0.758249 -0.070896 -1.448160 -0.016003 1 0 0 0 0 0 0 512641
0.002654 0.001480 0.126936 -0.693890 -0.260147 -1.383668 -0.016034 1 0 0 0 0 0 0 513643
0.002623 0.001462 0.126917 -0.729257 -0.126484 -1.483325 -0.016065 1 0 0 0 0 0 0 514641
0.002606 0.001452 0.126879 -0.926398 -0.224605 -1.250061 -0.016096 1 0 0 0 0 0 0 515641
0.002584 0.001433 0.126856 -0.870141 -0.100402 -1.415047 -0.016128 1 0 0 0 0 0 0 516646
0.002539 0.001412 0.126818 -0.556938 -0.070733 -1.234270 -0.016159 1 0 0 0 0 0 0 517643
0.002503 0.001387 0.126794 -0.632606 -0.004345 -1.404526 -0.016190 1 0 0 0 0 0 0 518640
0.002484 0.001374 0.126755 -0.865691 -0.153201 -1.208205 -0.016221 1 0 0 0 0 0 0 519640
0.002461 0.001353 0.126731 -0.828413 -0.055780 -1.387414 -0.016253 1 0 0 0 0 0 0 520643
0.002430 0.001346 0.126703 -0.712896 -0.238440 -1.338757 -0.016286 1 0 0 0 0 0 0 521706
0.002400 0.001328 0.126683 -0.720019 -0.101814 -1.444945 -0.016317 1 0 0 0 0 0 0 522702
0.002385 0.001319 0.126645 -0.903010 -0.198396 -1.214412 -0.016348 1 0 0 0 0 0 0 523709
0.002363 0.001300 0.126622 -0.839100 -0.073279 -1.379839 -0.016379 1 0 0 0 0 0 0 524701
0.002332 0.001294 0.126593 -0.710205 -0.241864 -1.325773 -0.016411 1 0 0 0 0 0 0 525702
0.002303 0.001277 0.126573 -0.710514 -0.098305 -1.429918 -0.016441 1 0 0 0 0 0 0 526675
0.002288 0.001268 0.126535 -0.890251 -0.191396 -1.198741 -0.016472 1 0 0 0 0 0 0 527675
0.002261 0.001267 0.126502 -0.747031 -0.317048 -1.225703 -0.016504 1 0 0 0 0 0 0 528676
0.002233 0.001252 0.126480 -0.725547 -0.136308 -1.381487 -0.016535 1 0 0 0 0 0 0 529674
0.002186 0.001234 0.126442 -0.451987 -0.072405 -1.185282 -0.016566 1 0 0 0 0 0 0 530673
0.002148 0.001211 0.126419 -0.547895 0.012634 -1.350140 -0.016597 1 0 0 0 0 0 0 531671
0.002116 0.001184 0.126401 -0.615275 0.064604 -1.432558 -0.016629 1 0 0 0 0 0 0 532684
0.002099 0.001170 0.126363 -0.824596 -0.096162 -1.183786 -0.016661 1 0 0 0 0 0 0 533709
0.002077 0.001149 0.126340 -0.772846 -0.005332 -1.341011 -0.016691 1 0 0 0 0 0 0 534681
0.002046 0.001142 0.126312 -0.650367 -0.191124 -1.283628 -0.016723 1 0 0 0 0 0 0 535696
0.002017 0.001124 0.126292 -0.653442 -0.056339 -1.386414 -0.016754 1 0 0 0 0 0 0 536679
0.002015 0.001130 0.126264 -1.021054 -0.350754 -1.284238 -0.016784 1 0 0 0 0 0 0 537663
0.001981 0.001122 0.126223 -0.620034 -0.205257 -1.113887 -0.016815 1 0 0 0 0 0 0 538638
0.001964 0.001118 0.126209 -0.804553 -0.243514 -1.430188 -0.016846 1 0 0 0 0 0 0 539628
0.001936 0.001121 0.126184 -0.670587 -0.327767 -1.316082 -0.016877 1 0 0 0 0 0 0 540639
0.001927 0.001103 0.126154 -0.909266 -0.065039 -1.245391 -0.016908 1 0 0 0 0 0 0 541629
0.001903 0.001098 0.126123 -0.730629 -0.212394 -1.217417 -0.016940 1 0 0 0 0 0 0 542638
0.001878 0.001081 0.126103 -0.684938 -0.063156 -1.341973 -0.016971 1 0 0 0 0 0 0 543627
0.001845 0.001076 0.126075 -0.586049 -0.214529 -1.261256 -0.017002 1 0 0 0 0 0 0 544629
0.001815 0.001060 0.126055 -0.602816 -0.062454 -1.354630 -0.017034 1 0 0 0 0 0 0 545639
0.001780 0.001056 0.126028 -0.537560 -0.211928 -1.261350 -0.017065 1 0 0 0 0 0 0 546628
0.001768 0.001034 0.125998 -0.825389 0.002152 -1.208653 -0.017096 1 0 0 0 0 0 0 547639
0.001743 0.001028 0.125966 -0.672685 -0.170767 -1.187691 -0.017127 1 0 0 0 0 0 0 548628
0.001716 0.001010 0.125946 -0.639855 -0.034569 -1.314855 -0.017159 1 0 0 0 0 0 0 549639
0.001702 0.001001 0.125907 -0.801524 -0.131246 -1.093552 -0.017190 1 0 0 0 0 0 0 550639
0.001682 0.000982 0.125883 -0.725187 -0.006297 -1.261077 -0.017221 1 0 0 0 0 0 0 551639
0.001666 0.000991 0.125865 -0.775777 -0.370224 -1.337324 -0.017252 1 0 0 0 0 0 0 552627
0.001644 0.000981 0.125848 -0.700809 -0.151585 -1.373094 -0.017284 1 0 0 0 0 0 0 553639
0.001633 0.000976 0.125811 -0.827714 -0.189588 -1.106390 -0.017315 1 0 0 0 0 0 0 554628
0.001608 0.000978 0.125778 -0.655941 -0.285510 -1.118022 -0.017346 1 0 0 0 0 0 0 555645
0.001581 0.000964 0.125756 -0.619074 -0.090570 -1.267639 -0.017377 1 0 0 0 0 0 0 556639
0.001548 0.000961 0.125728 -0.525359 -0.216602 -1.196649 -0.017409 1 0 0 0 0 0 0 557662
0.001551 0.000955 0.125707 -0.982798 -0.186529 -1.283456 -0.017440 1 0 0 0 0 0 0 558635
0.001533 0.000957 0.125679 -0.751539 -0.277881 -1.196549 -0.017471 1 0 0 0 0 0 0 559645
0.001505 0.000962 0.125649 -0.586385 -0.335802 -1.149966 -0.017502 1 0 0 0 0 0 0 560628
0.001496 0.000945 0.125618 -0.825746 -0.054988 -1.125680 -0.017534 1 0 0 0 0 0 0 561644
0.001486 0.000956 0.125596 -0.833552 -0.386959 -1.246342 -0.017565 1 0 0 0 0 0 0 562634
0.001467 0.000947 0.125578 -0.717171 -0.157806 -1.308685 -0.017596 1 0 0 0 0 0 0 563638
0.001438 0.000946 0.125552 -0.567445 -0.251533 -1.193457 -0.017628 1 0 0 0 0 0 0 564646
0.001429 0.000927 0.125522 -0.810547 -0.008690 -1.132496 -0.017659 1 0 0 0 0 0 0 565649
0.001405 0.000922 0.125491 -0.635689 -0.166203 -1.107293 -0.017690 1 0 0 0 0 0 0 566641
0.001393 0.000919 0.125480 -0.775264 -0.217975 -1.364382 -0.017721 1 0 0 0 0 0 0 567647
0.001387 0.000917 0.125445 -0.860542 -0.235669 -1.073747 -0.017753 1 0 0 0 0 0 0 568643
0.001370 0.000902 0.125422 -0.729445 -0.054687 -1.204368 -0.017784 1 0 0 0 0 0 0 569643
0.001356 0.000913 0.125404 -0.750607 -0.387318 -1.266676 -0.017815 1 0 0 0 0 0 0 570640
0.001329 0.000923 0.125377 -0.584920 -0.405734 -1.157593 -0.017846 1 0 0 0 0 0 0 571639
0.001321 0.000909 0.125347 -0.811202 -0.089889 -1.099704 -0.017877 1 0 0 0 0 0 0 572638
0.001312 0.000921 0.125326 -0.811078 -0.401815 -1.207208 -0.017909 1 0 0 0 0 0 0 573641
0.001312 0.000908 0.125297 -0.944900 -0.102619 -1.123543 -0.017940 1 0 0 0 0 0 0 574640
0.001293 0.000906 0.125267 -0.697476 -0.215076 -1.079448 -0.017971 1 0 0 0 0 0 0 575639
0.001284 0.000905 0.125256 -0.798373 -0.242695 -1.329179 -0.018003 1 0 0 0 0 0 0 576644
0.001279 0.000904 0.125221 -0.864684 -0.248262 -1.035230 -0.018034 1 0 0 0 0 0 0 577644
0.001263 0.000889 0.125199 -0.723938 -0.061552 -1.164514 -0.018065 1 0 0 0 0 0 0 578626
0.001249 0.000900 0.125181 -0.740034 -0.390517 -1.226420 -0.018096 1 0 0 0 0 0 0 579638
0.001222 0.000910 0.125154 -0.572207 -0.407516 -1.116638 -0.018127 1 0 0 0 0 0 0 580639
0.001215 0.000896 0.125123 -0.796996 -0.091438 -1.058725 -0.018159 1 0 0 0 0 0 0 581640
0.001205 0.000908 0.125102 -0.795944 -0.402362 -1.166160 -0.018190 1 0 0 0 0 0 0 582642
0.001187 0.000900 0.125085 -0.675621 -0.164370 -1.222590 -0.018221 1 0 0 0 0 0 0 583641
0.001172 0.000914 0.125068 -0.707608 -0.447219 -1.236797 -0.018252 1 0 0 0 0 0 0 584639
0.001170 0.000902 0.125041 -0.878637 -0.128161 -1.106191 -0.018283 1 0 0 0 0 0 0 585623
0.001163 0.000915 0.125022 -0.835665 -0.423968 -1.175878 -0.018315 1 0 0 0 0 0 0 586639
0.001160 0.000922 0.124983 -0.870759 -0.367011 -0.938282 -0.018346 1 0 0 0 0 0 0 587640
0.001144 0.000910 0.124960 -0.717897 -0.129581 -1.099796 -0.018377 1 0 0 0 0 0 0 588638
0.001131 0.000924 0.124941 -0.727940 -0.430243 -1.174243 -0.018409 1 0 0 0 0 0 0 589640
0.001129 0.000911 0.124914 -0.887190 -0.122140 -1.067453 -0.018440 1 0 0 0 0 0 0 590638
0.001123 0.000924 0.124894 -0.838123 -0.423042 -1.145681 -0.018471 1 0 0 0 0 0 0 591636
0.001106 0.000915 0.124876 -0.692556 -0.179545 -1.190343 -0.018502 1 0 0 0 0 0 0 592639
0.001111 0.000926 0.124849 -0.965300 -0.398012 -1.059934 -0.018533 1 0 0 0 0 0 0 593622
0.001100 0.000916 0.124830 -0.780308 -0.162426 -1.141345 -0.018565 1 0 0 0 0 0 0 594638
0.001089 0.000930 0.124812 -0.759393 -0.450225 -1.175332 -0.018596 1 0 0 0 0 0 0 595639
0.001089 0.000918 0.124785 -0.901815 -0.134963 -1.052862 -0.018627 1 0 0 0 0 0 0 596632
0.001083 0.000931 0.124765 -0.844253 -0.431760 -1.125291 -0.018659 1 0 0 0 0 0 0 597640
0.001061 0.000942 0.124738 -0.618634 -0.436547 -1.028456 -0.018690 1 0 0 0 0 0 0 598644
0.001069 0.000943 0.124717 -0.994348 -0.309450 -1.109477 -0.018721 1 0 0 0 0 0 0 599637
0.001054 0.000948 0.124690 -0.724223 -0.348476 -1.016408 -0.018752 1 0 0 0 0 0 0 600635
0.001046 0.000950 0.124680 -0.797909 -0.323984 -1.239054 -0.018784 1 0 0 0 0 0 0 601640
0.001042 0.000951 0.124645 -0.850391 -0.301852 -0.932938 -0.018815 1 0 0 0 0 0 0 602638
0.001040 0.000952 0.124633 -0.884978 -0.296010 -1.190714 -0.018846 1 0 0 0 0 0 0 603638
0.001020 0.000956 0.124608 -0.644296 -0.348692 -1.048120 -0.018877 1 0 0 0 0 0 0 604624
0.001029 0.000954 0.124589 -1.006116 -0.265827 -1.101997 -0.018908 1 0 0 0 0 0 0 605620
0.001027 0.000972 0.124571 -0.911565 -0.522581 -1.130690 -0.018940 1 0 0 0 0 0 0 606638
0.001032 0.000961 0.124545 -0.982438 -0.181996 -1.006859 -0.018971 1 0 0 0 0 0 0 607642
0.001035 0.000956 0.124535 -0.961357 -0.214826 -1.217995 -0.019002 1 0 0 0 0 0 0 608613
0.001017 0.000958 0.124511 -0.686880 -0.306777 -1.047534 -0.019033 1 0 0 0 0 0 0 609630
0.001027 0.000955 0.124492 -1.030940 -0.245724 -1.090434 -0.019065 1 0 0 0 0 0 0 610638
0.001012 0.000957 0.124465 -0.745152 -0.319899 -0.981939 -0.019096 1 0 0 0 0 0 0 611627
0.001024 0.000954 0.124445 -1.063798 -0.252588 -1.059165 -0.019127 1 0 0 0 0 0 0 612637
0.001011 0.000956 0.124417 -0.763395 -0.323779 -0.964007 -0.019158 1 0 0 0 0 0 0 613627
0.001024 0.000953 0.124397 -1.074325 -0.254985 -1.046109 -0.019190 1 0 0 0 0 0 0 614636
0.001010 0.000956 0.124369 -0.770202 -0.325388 -0.952651 -0.019221 1 0 0 0 0 0 0 615626
0.001004 0.000958 0.124359 -0.825993 -0.316981 -1.175486 -0.019252 1 0 0 0 0 0 0 616636
0.001000 0.000958 0.124325 -0.869673 -0.302856 -0.868649 -0.019284 1 0 0 0 0 0 0 617637
0.000999 0.000958 0.124312 -0.899620 -0.301068 -1.126538 -0.019315 1 0 0 0 0 0 0 618626
0.001011 0.000973 0.124287 -1.092524 -0.488175 -0.976329 -0.019346 1 0 0 0 0 0 0 619635
0.001004 0.000965 0.124268 -0.852047 -0.223728 -1.040813 -0.019377 1 0 0 0 0 0 0 620626
0.001014 0.000976 0.124240 -1.054391 -0.433183 -0.927206 -0.019409 1 0 0 0 0 0 0 621636
0.001005 0.000967 0.124220 -0.833017 -0.195163 -1.015322 -0.019440 1 0 0 0 0 0 0 622626
0.001020 0.000958 0.124203 -1.121725 -0.170262 -1.050868 -0.019471 1 0 0 0 0 0 0 623637
0.001021 0.000972 0.124186 -0.983400 -0.475629 -1.062551 -0.019502 1 0 0 0 0 0 0 624626
0.001028 0.000960 0.124159 -1.031322 -0.162764 -0.931290 -0.019534 1 0 0 0 0 0 0 625637
0.001017 0.000940 0.124140 -0.816857 -0.015957 -1.006771 -0.019565 1 0 0 0 0 0 0 626625
0.001025 0.000944 0.124112 -1.041643 -0.320588 -0.897273 -0.019596 1 0 0 0 0 0 0 627636
0.001029 0.000946 0.124102 -1.014861 -0.327079 -1.120143 -0.019627 1 0 0 0 0 0 0 628639
0.001031 0.000947 0.124068 -0.982481 -0.310236 -0.813254 -0.019659 1 0 0 0 0 0 0 629641
0.001032 0.000947 0.124055 -0.971106 -0.306016 -1.071474 -0.019690 1 0 0 0 0 0 0 630632
0.001019 0.000933 0.124041 -0.783585 -0.110527 -1.067782 -0.019721 1 0 0 0 0 0 0 631634
0.001026 0.000940 0.124015 -1.027568 -0.370727 -0.908302 -0.019752 1 0 0 0 0 0 0 632627
0.001016 0.000929 0.123996 -0.829418 -0.160410 -0.978002 -0.019784 1 0 0 0 0 0 0 633646
0.000997 0.000909 0.123979 -0.694866 -0.017093 -1.013560 -0.019815 1 0 0 0 0 0 0 634633
0.000982 0.000918 0.123962 -0.727206 -0.379085 -1.019123 -0.019846 1 0 0 0 0 0 0 635646
0.000961 0.000908 0.123946 -0.645965 -0.167503 -1.024838 -0.019877 1 0 0 0 0 0 0 636626
0.000937 0.000889 0.123931 -0.592467 -0.018636 -1.025441 -0.019909 1 0 0 0 0 0 0 637647
0.000911 0.000865 0.123915 -0.561222 0.063961 -1.023597 -0.019940 1 0 0 0 0 0 0 638641
0.000904 0.000834 0.123889 -0.794514 0.170528 -0.880656 -0.019971 1 0 0 0 0 0 0 639634
0.000881 0.000822 0.123859 -0.610800 -0.074190 -0.811368 -0.020002 1 0 0 0 0 0 0 640638
0.000856 0.000803 0.123839 -0.559661 0.020729 -0.919799 -0.020034 1 0 0 0 0 0 0 641641
0.000844 0.000793 0.123831 -0.715896 -0.098095 -1.103719 -0.020065 1 0 0 0 0 0 0 642637
0.000818 0.000792 0.123808 -0.555600 -0.230076 -0.910807 -0.020096 1 0 0 0 0 0 0 643637
0.000792 0.000777 0.123790 -0.522723 -0.056778 -0.951324 -0.020127 1 0 0 0 0 0 0 644637
0.000765 0.000756 0.123773 -0.507575 0.057852 -0.974619 -0.020159 1 0 0 0 0 0 0 645639
0.000738 0.000730 0.123757 -0.496806 0.121962 -0.981761 -0.020190 1 0 0 0 0 0 0 646628
0.000692 0.000708 0.123721 -0.231568 0.101976 -0.707912 -0.020221 1 0 0 0 0 0 0 647617
0.000656 0.000682 0.123698 -0.321291 0.145239 -0.849387 -0.020253 1 0 0 0 0 0 0 648643
0.000624 0.000655 0.123680 -0.384491 0.176709 -0.921380 -0.020284 1 0 0 0 0 0 0 649641
0.000594 0.000627 0.123663 -0.414450 0.197603 -0.947052 -0.020315 1 0 0 0 0 0 0 650642
0.000561 0.000617 0.123636 -0.350766 -0.036028 -0.814643 -0.020346 1 0 0 0 0 0 0 651637
0.000517 0.000584 0.123607 -0.201011 0.261089 -0.752675 -0.020377 1 0 0 0 0 0 0 652638
0.000481 0.000553 0.123586 -0.287749 0.267496 -0.859280 -0.020409 1 0 0 0 0 0 0 653639
0.000444 0.000542 0.123558 -0.268583 0.012202 -0.768455 -0.020440 1 0 0 0 0 0 0 654636
0.000399 0.000508 0.123528 -0.142765 0.296857 -0.721922 -0.020471 1 0 0 0 0 0 0 655635
0.000357 0.000495 0.123496 -0.166254 0.048654 -0.695130 -0.020502 1 0 0 0 0 0 0 656636
0.000323 0.000474 0.123475 -0.256423 0.132815 -0.818897 -0.020533 1 0 0 0 0 0 0 657618
0.000273 0.000454 0.123436 -0.051124 0.142131 -0.598236 -0.020565 1 0 0 0 0 0 0 658634
0.000229 0.000449 0.123402 -0.094619 -0.044960 -0.621594 -0.020596 1 0 0 0 0 0 0 659634
0.000188 0.000450 0.123369 -0.125756 -0.158852 -0.634805 -0.020627 1 0 0 0 0 0 0 660634
0.000154 0.000437 0.123347 -0.211793 0.029285 -0.774125 -0.020658 1 0 0 0 0 0 0 661618
0.000119 0.000434 0.123319 -0.183598 -0.096308 -0.695268 -0.020690 1 0 0 0 0 0 0 662636
0.000082 0.000438 0.123288 -0.157327 -0.182565 -0.649228 -0.020721 1 0 0 0 0 0 0 663637
0.000044 0.000444 0.123256 -0.137858 -0.229476 -0.625765 -0.020752 1 0 0 0 0 0 0 664635
0.000006 0.000451 0.123224 -0.122373 -0.254701 -0.611351 -0.020784 1 0 0 0 0 0 0 665637
-0.000013 0.000455 0.123182 -0.362255 -0.208573 -0.462222 -0.020814 1 0 0 0 0 0 0 666619
-0.000049 0.000428 0.123146 -0.149659 0.197724 -0.527303 -0.020846 1 0 0 0 0 0 0 667637
-0.000073 0.000433 0.123123 -0.285827 -0.180392 -0.691410 -0.020877 1 0 0 0 0 0 0 668630
-0.000103 0.000440 0.123094 -0.198205 -0.242880 -0.624005 -0.020911 1 0 0 0 0 0 0 669701
-0.000132 0.000430 0.123074 -0.207849 -0.015138 -0.721870 -0.020941 1 0 0 0 0 0 0 670679
-0.000165 0.000429 0.123046 -0.140248 -0.119005 -0.626474 -0.020973 1 0 0 0 0 0 0 671690
-0.000201 0.000433 0.123015 -0.093947 -0.194257 -0.574295 -0.021004 1 0 0 0 0 0 0 672702
-0.000232 0.000421 0.122994 -0.138427 0.012029 -0.688328 -0.021035 1 0 0 0 0 0 0 673672
-0.000267 0.000419 0.122966 -0.089756 -0.103858 -0.599557 -0.021066 1 0 0 0 0 0 0 674673
-0.000297 0.000404 0.122945 -0.127082 0.062360 -0.689711 -0.021097 1 0 0 0 0 0 0 675668
-0.000332 0.000401 0.122917 -0.074297 -0.075463 -0.591288 -0.021128 1 0 0 0 0 0 0 676669
-0.000368 0.000404 0.122887 -0.035381 -0.167999 -0.537947 -0.021160 1 0 0 0 0 0 0 677669
-0.000386 0.000405 0.122876 -0.261095 -0.159754 -0.789990 -0.021191 1 0 0 0 0 0 0 678668
-0.000414 0.000410 0.122851 -0.147312 -0.208224 -0.628421 -0.021222 1 0 0 0 0 0 0 679668
-0.000427 0.000413 0.122811 -0.315957 -0.179086 -0.403858 -0.021253 1 0 0 0 0 0 0 680670
-0.000448 0.000400 0.122787 -0.243095 0.027481 -0.576290 -0.021285 1 0 0 0 0 0 0 681677
-0.000463 0.000412 0.122768 -0.291292 -0.281862 -0.658119 -0.021316 1 0 0 0 0 0 0 682680
-0.000490 0.000422 0.122740 -0.145063 -0.294392 -0.548016 -0.021347 1 0 0 0 0 0 0 683676
-0.000504 0.000428 0.122730 -0.300586 -0.229770 -0.768488 -0.021379 1 0 0 0 0 0 0 684692
-0.000529 0.000435 0.122706 -0.150737 -0.248433 -0.594011 -0.021412 1 0 0 0 0 0 0 685731
-0.000547 0.000457 0.122687 -0.224653 -0.453334 -0.640135 -0.021442 1 0 0 0 0 0 0 686690
-0.000570 0.000454 0.122670 -0.171553 -0.145215 -0.666359 -0.021472 1 0 0 0 0 0 0 687676
-0.000587 0.000471 0.122653 -0.235954 -0.381632 -0.672421 -0.021504 1 0 0 0 0 0 0 688693
-0.000608 0.000465 0.122637 -0.172194 -0.108975 -0.673444 -0.021535 1 0 0 0 0 0 0 689677
-0.000619 0.000462 0.122631 -0.304140 -0.118145 -0.810036 -0.021567 1 0 0 0 0 0 0 690692
-0.000644 0.000465 0.122608 -0.136346 -0.195256 -0.593058 -0.021597 1 0 0 0 0 0 0 691675
-0.000675 0.000471 0.122579 -0.023154 -0.242870 -0.484281 -0.021629 1 0 0 0 0 0 0 692691
-0.000690 0.000474 0.122569 -0.208450 -0.211066 -0.716488 -0.021660 1 0 0 0 0 0 0 693671
-0.000717 0.000480 0.122544 -0.075616 -0.247413 -0.546291 -0.021690 1 0 0 0 0 0 0 694634
-0.000730 0.000483 0.122536 -0.231038 -0.214508 -0.735116 -0.021721 1 0 0 0 0 0 0 695624
-0.000755 0.000489 0.122512 -0.081435 -0.250797 -0.547330 -0.021752 1 0 0 0 0 0 0 696634
-0.000768 0.000492 0.122503 -0.228013 -0.217959 -0.729844 -0.021783 1 0 0 0 0 0 0 697623
-0.000788 0.000479 0.122490 -0.147427 -0.007821 -0.680525 -0.021815 1 0 0 0 0 0 0 698634
-0.000803 0.000491 0.122475 -0.191143 -0.314090 -0.647527 -0.021846 1 0 0 0 0 0 0 699623
-0.000824 0.000483 0.122459 -0.116446 -0.079418 -0.633367 -0.021877 1 0 0 0 0 0 0 700624
-0.000840 0.000498 0.122443 -0.168919 -0.353829 -0.623910 -0.021909 1 0 0 0 0 0 0 701635
-0.000861 0.000491 0.122426 -0.099265 -0.101360 -0.619068 -0.021940 1 0 0 0 0 0 0 702625
-0.000891 0.000492 0.122400 0.022215 -0.178294 -0.473532 -0.021971 1 0 0 0 0 0 0 703635
-0.000906 0.000492 0.122390 -0.151963 -0.180699 -0.682444 -0.022002 1 0 0 0 0 0 0 704623
-0.000926 0.000479 0.122377 -0.087015 0.010129 -0.643146 -0.022034 1 0 0 0 0 0 0 705633
-0.000942 0.000490 0.122361 -0.138474 -0.305440 -0.613852 -0.022064 1 0 0 0 0 0 0 706623
-0.000963 0.000482 0.122345 -0.067782 -0.075912 -0.600793 -0.022096 1 0 0 0 0 0 0 707636
-0.000979 0.000496 0.122329 -0.122025 -0.352407 -0.591805 -0.022128 1 0 0 0 0 0 0 708648
-0.001001 0.000489 0.122313 -0.053368 -0.101476 -0.586874 -0.022159 1 0 0 0 0 0 0 709634
-0.001011 0.000486 0.122307 -0.181672 -0.120867 -0.722072 -0.022190 1 0 0 0 0 0 0 710641
-0.001035 0.000489 0.122284 -0.013605 -0.202998 -0.502915 -0.022221 1 0 0 0 0 0 0 711644
-0.001047 0.000490 0.122276 -0.148910 -0.195075 -0.674165 -0.022252 1 0 0 0 0 0 0 712631
-0.001072 0.000495 0.122252 0.009627 -0.244120 -0.478684 -0.022284 1 0 0 0 0 0 0 713639
-0.001085 0.000498 0.122244 -0.130903 -0.217678 -0.659488 -0.022315 1 0 0 0 0 0 0 714638
-0.001104 0.000485 0.122231 -0.048110 -0.011317 -0.608632 -0.022346 1 0 0 0 0 0 0 715628
-0.001119 0.000497 0.122215 -0.090184 -0.318351 -0.575255 -0.022377 1 0 0 0 0 0 0 716633
-0.001127 0.000503 0.122210 -0.190728 -0.272962 -0.700589 -0.022409 1 0 0 0 0 0 0 717643
-0.001144 0.000492 0.122197 -0.073797 -0.042525 -0.618839 -0.022440 1 0 0 0 0 0 0 718640
-0.001166 0.000472 0.122183 0.005779 0.097641 -0.574694 -0.022471 1 0 0 0 0 0 0 719629
-0.001182 0.000481 0.122167 -0.051090 -0.259030 -0.553660 -0.022502 1 0 0 0 0 0 0 720635
-0.001190 0.000485 0.122161 -0.160278 -0.240148 -0.684368 -0.022534 1 0 0 0 0 0 0 721639
-0.001208 0.000473 0.122149 -0.047996 -0.023272 -0.604373 -0.022564 1 0 0 0 0 0 0 722619
-0.001222 0.000486 0.122134 -0.073611 -0.323294 -0.559789 -0.022596 1 0 0 0 0 0 0 723637
-0.001242 0.000478 0.122118 0.010047 -0.086812 -0.540666 -0.022627 1 0 0 0 0 0 0 724634
-0.001252 0.000474 0.122113 -0.109891 -0.113152 -0.671232 -0.022659 1 0 0 0 0 0 0 725636
-0.001276 0.000477 0.122089 0.061463 -0.198882 -0.449392 -0.022690 1 0 0 0 0 0 0 726634
-0.001288 0.000478 0.122081 -0.070995 -0.192648 -0.620461 -0.022721 1 0 0 0 0 0 0 727640
-0.001307 0.000465 0.122068 0.015405 0.003015 -0.565434 -0.022752 1 0 0 0 0 0 0 728639
-0.001317 0.000458 0.122063 -0.097072 -0.063017 -0.672356 -0.022784 1 0 0 0 0 0 0 729641
-0.001322 0.000455 0.122062 -0.169544 -0.112301 -0.723155 -0.022815 1 0 0 0 0 0 0 730637
-0.001343 0.000457 0.122040 0.040232 -0.196952 -0.460588 -0.022846 1 0 0 0 0 0 0 731633
-0.001353 0.000459 0.122032 -0.070986 -0.188867 -0.616316 -0.022877 1 0 0 0 0 0 0 732633
-0.001372 0.000445 0.122019 0.026038 0.007702 -0.555545 -0.022909 1 0 0 0 0 0 0 733635
-0.001381 0.000439 0.122014 -0.080868 -0.057709 -0.660582 -0.022940 1 0 0 0 0 0 0 734633
-0.001399 0.000421 0.122002 0.024640 0.080546 -0.569747 -0.022971 1 0 0 0 0 0 0 735635
-0.001408 0.000413 0.121998 -0.077154 -0.016100 -0.663106 -0.023002 1 0 0 0 0 0 0 736632
-0.001425 0.000394 0.121986 0.030937 0.106262 -0.567920 -0.023034 1 0 0 0 0 0 0 737636
-0.001439 0.000404 0.121971 0.003085 -0.243991 -0.518341 -0.023065 1 0 0 0 0 0 0 738633
-0.001447 0.000408 0.121966 -0.089628 -0.220690 -0.637941 -0.023096 1 0 0 0 0 0 0 739632
-0.001463 0.000397 0.121954 0.030363 -0.002088 -0.552942 -0.023127 1 0 0 0 0 0 0 740615
-0.001472 0.000391 0.121949 -0.063249 -0.054759 -0.648710 -0.023159 1 0 0 0 0 0 0 741636
-0.001482 0.000406 0.121937 -0.053597 -0.342900 -0.553879 -0.023190 1 0 0 0 0 0 0 742633
-0.001499 0.000400 0.121922 0.061585 -0.086751 -0.505008 -0.023221 1 0 0 0 0 0 0 743632
-0.001509 0.000397 0.121917 -0.040203 -0.101220 -0.624658 -0.023252 1 0 0 0 0 0 0 744632
-0.001513 0.000395 0.121915 -0.107801 -0.122613 -0.680910 -0.023284 1 0 0 0 0 0 0 745636
-0.001528 0.000381 0.121904 0.031193 0.052188 -0.561184 -0.023315 1 0 0 0 0 0 0 746633
-0.001536 0.000373 0.121900 -0.051861 -0.024388 -0.643635 -0.023346 1 0 0 0 0 0 0 747634
-0.001553 0.000356 0.121888 0.065482 0.107878 -0.544040 -0.023377 1 0 0 0 0 0 0 748636
-0.001562 0.000347 0.121884 -0.029791 0.008655 -0.634727 -0.023408 1 0 0 0 0 0 0 749627
-0.001566 0.000343 0.121882 -0.093462 -0.057413 -0.679717 -0.023440 1 0 0 0 0 0 0 750639
-0.001568 0.000340 0.121882 -0.127193 -0.092133 -0.697348 -0.023470 1 0 0 0 0 0 0 751614
-0.001588 0.000344 0.121861 0.102623 -0.168634 -0.420997 -0.023502 1 0 0 0 0 0 0 752632
-0.001598 0.000345 0.121853 0.002925 -0.155710 -0.572458 -0.023534 1 0 0 0 0 0 0 753634
-0.001603 0.000346 0.121850 -0.069469 -0.144052 -0.650974 -0.023565 1 0 0 0 0 0 0 754633
-0.001618 0.000333 0.121839 0.066194 0.049026 -0.539775 -0.023596 1 0 0 0 0 0 0 755631
-0.001626 0.000326 0.121835 -0.018307 -0.017928 -0.625613 -0.023627 1 0 0 0 0 0 0 756631
-0.001630 0.000322 0.121833 -0.076435 -0.067706 -0.668776 -0.023659 1 0 0 0 0 0 0 757636
-0.001637 0.000339 0.121822 -0.035049 -0.339946 -0.544153 -0.023690 1 0 0 0 0 0 0 758633
-0.001654 0.000334 0.121808 0.097423 -0.074838 -0.483022 -0.023721 1 0 0 0 0 0 0 759632
-0.001663 0.000331 0.121803 0.005018 -0.084292 -0.598697 -0.023752 1 0 0 0 0 0 0 760629
-0.001667 0.000329 0.121801 -0.057839 -0.103146 -0.653511 -0.023783 1 0 0 0 0 0 0 761624
-0.001682 0.000315 0.121790 0.083158 0.072617 -0.532651 -0.023815 1 0 0 0 0 0 0 762631
-0.001690 0.000307 0.121786 0.001644 -0.003052 -0.615132 -0.023846 1 0 0 0 0 0 0 763621
-0.001694 0.000304 0.121784 -0.054937 -0.057188 -0.657099 -0.023877 1 0 0 0 0 0 0 764631
-0.001701 0.000320 0.121773 -0.012838 -0.331594 -0.531996 -0.023908 1 0 0 0 0 0 0 765632
-0.001705 0.000329 0.121769 -0.054369 -0.254309 -0.612650 -0.023940 1 0 0 0 0 0 0 766632
-0.001707 0.000333 0.121768 -0.082036 -0.194265 -0.653900 -0.023971 1 0 0 0 0 0 0 767622
-0.001721 0.000321 0.121757 0.077506 0.024424 -0.528050 -0.024002 1 0 0 0 0 0 0 768632
-0.001728 0.000315 0.121753 0.005533 -0.029350 -0.608841 -0.024033 1 0 0 0 0 0 0 769622
-0.001731 0.000312 0.121752 -0.046255 -0.072494 -0.650209 -0.024065 1 0 0 0 0 0 0 770630
-0.001733 0.000310 0.121751 -0.073998 -0.095738 -0.666516 -0.024096 1 0 0 0 0 0 0 771620
-0.001752 0.000314 0.121730 0.158274 -0.166705 -0.388897 -0.024127 1 0 0 0 0 0 0 772632
-0.001762 0.000316 0.121722 0.060702 -0.150826 -0.540374 -0.024158 1 0 0 0 0 0 0 773622
-0.001767 0.000317 0.121720 -0.010624 -0.137693 -0.618887 -0.024189 1 0 0 0 0 0 0 774621
-0.001770 0.000317 0.121719 -0.049006 -0.130620 -0.649452 -0.024221 1 0 0 0 0 0 0 775631
-0.001784 0.000304 0.121708 0.105528 0.059377 -0.518589 -0.024252 1 0 0 0 0 0 0 776620
-0.001791 0.000297 0.121704 0.031356 -0.008788 -0.597700 -0.024283 1 0 0 0 0 0 0 777631
-0.001795 0.000293 0.121703 -0.021502 -0.059152 -0.638441 -0.024314 1 0 0 0 0 0 0 778620
-0.001796 0.000292 0.121702 -0.049773 -0.085977 -0.654537 -0.024346 1 0 0 0 0 0 0 779632
-0.001797 0.000291 0.121702 -0.064196 -0.099621 -0.660841 -0.024377 1 0 0 0 0 0 0 780624
-0.001811 0.000277 0.121691 0.102596 0.079879 -0.521122 -0.024409 1 0 0 0 0 0 0 781658
-0.001818 0.000269 0.121688 0.034729 0.006551 -0.597176 -0.024440 1 0 0 0 0 0 0 782638
-0.001821 0.000266 0.121686 -0.014939 -0.046390 -0.636857 -0.024471 1 0 0 0 0 0 0 783644
-0.001823 0.000264 0.121686 -0.041599 -0.074506 -0.652566 -0.024502 1 0 0 0 0 0 0 784638
-0.001824 0.000263 0.121686 -0.055221 -0.088774 -0.658749 -0.024534 1 0 0 0 0 0 0 785638
-0.001837 0.000249 0.121675 0.111939 0.090349 -0.518771 -0.024565 1 0 0 0 0 0 0 786627
-0.001844 0.000242 0.121671 0.044361 0.016927 -0.594897 -0.024596 1 0 0 0 0 0 0 787637
-0.001847 0.000238 0.121670 -0.005170 -0.036024 -0.634592 -0.024627 1 0 0 0 0 0 0 788637
-0.001862 0.000222 0.121659 0.142243 0.122116 -0.507492 -0.024658 1 0 0 0 0 0 0 789629
-0.001869 0.000215 0.121655 0.064640 0.038149 -0.588302 -0.024690 1 0 0 0 0 0 0 790631
-0.001873 0.000211 0.121653 0.010082 -0.020082 -0.629696 -0.024721 1 0 0 0 0 0 0 791638
-0.001875 0.000209 0.121653 -0.019037 -0.050848 -0.645986 -0.024753 1 0 0 0 0 0 0 792643
-0.001889 0.000194 0.121642 0.140036 0.119745 -0.509393 -0.024784 1 0 0 0 0 0 0 793637
-0.001896 0.000186 0.121638 0.068583 0.042285 -0.586891 -0.024815 1 0 0 0 0 0 0 794634
-0.001900 0.000183 0.121637 0.017121 -0.012697 -0.627082 -0.024846 1 0 0 0 0 0 0 795633
-0.001914 0.000167 0.121626 0.163431 0.144302 -0.499856 -0.024877 1 0 0 0 0 0 0 796613
-0.001922 0.000159 0.121622 0.085477 0.059963 -0.580864 -0.024909 1 0 0 0 0 0 0 797634
-0.001925 0.000155 0.121621 0.030751 0.001570 -0.622311 -0.024940 1 0 0 0 0 0 0 798632
-0.001940 0.000139 0.121609 0.175328 0.156777 -0.495369 -0.024971 1 0 0 0 0 0 0 799631
-0.001948 0.000131 0.121606 0.096628 0.071668 -0.576571 -0.025002 1 0 0 0 0 0 0 800634
-0.001952 0.000127 0.121604 0.041525 0.012865 -0.618103 -0.025034 1 0 0 0 0 0 0 801641
-0.001966 0.000111 0.121593 0.185840 0.167797 -0.491030 -0.025064 1 0 0 0 0 0 0 802618
-0.001974 0.000104 0.121589 0.107118 0.082679 -0.572318 -0.025096 1 0 0 0 0 0 0 803637
-0.001978 0.000100 0.121588 0.052003 0.023879 -0.613861 -0.025127 1 0 0 0 0 0 0 804631
-0.001980 0.000098 0.121587 0.022633 -0.007165 -0.630195 -0.025159 1 0 0 0 0 0 0 805634
-0.001994 0.000083 0.121576 0.181295 0.163020 -0.493024 -0.025190 1 0 0 0 0 0 0 806631
-0.002001 0.000075 0.121572 0.110060 0.085787 -0.570750 -0.025221 1 0 0 0 0 0 0 807630
-0.002004 0.000072 0.121571 0.058731 0.030942 -0.611040 -0.025252 1 0 0 0 0 0 0 808631
-0.002019 0.000056 0.121560 0.204810 0.187725 -0.483264 -0.025284 1 0 0 0 0 0 0 809632
-0.002026 0.000048 0.121556 0.127176 0.103720 -0.564495 -0.025315 1 0 0 0 0 0 0 810631
-0.002030 0.000044 0.121555 0.072636 0.045490 -0.606029 -0.025346 1 0 0 0 0 0 0 811632
-0.002045 0.000028 0.121543 0.217008 0.200503 -0.478533 -0.025377 1 0 0 0 0 0 0 812613
-0.002052 0.000020 0.121540 0.138621 0.115721 -0.559982 -0.025409 1 0 0 0 0 0 0 813634
-0.002056 0.000016 0.121538 0.083694 0.057116 -0.601592 -0.025440 1 0 0 0 0 0 0 814631
-0.002071 0.000001 0.121527 0.227825 0.211850 -0.473992 -0.025471 1 0 0 0 0 0 0 815631
-0.002079 -0.000007 0.121523 0.149411 0.127051 -0.555477 -0.025502 1 0 0 0 0 0 0 816623
-0.002082 -0.000011 0.121522 0.094492 0.068454 -0.597139 -0.025534 1 0 0 0 0 0 0 817637
-0.002084 -0.000013 0.121521 0.065228 0.037536 -0.613469 -0.025565 1 0 0 0 0 0 0 818633
-0.002098 -0.000028 0.121510 0.223663 0.207480 -0.475720 -0.025596 1 0 0 0 0 0 0 819631
-0.002105 -0.000035 0.121506 0.152715 0.130559 -0.553672 -0.025627 1 0 0 0 0 0 0 820631
-0.002109 -0.000039 0.121505 0.101593 0.075916 -0.594056 -0.025658 1 0 0 0 0 0 0 821632
-0.002110 -0.000041 0.121505 0.074234 0.046957 -0.609951 -0.025689 1 0 0 0 0 0 0 822624
-0.002124 -0.000056 0.121494 0.233551 0.217844 -0.471892 -0.025721 1 0 0 0 0 0 0 823630
-0.002131 -0.000063 0.121490 0.163162 0.141511 -0.549843 -0.025752 1 0 0 0 0 0 0 824634
-0.002135 -0.000067 0.121489 0.112319 0.087146 -0.590224 -0.025784 1 0 0 0 0 0 0 825633
-0.002137 -0.000069 0.121488 0.085111 0.058359 -0.606128 -0.025815 1 0 0 0 0 0 0 826631
-0.002137 -0.000070 0.121488 0.071257 0.043809 -0.612304 -0.025846 1 0 0 0 0 0 0 827631
-0.002151 -0.000084 0.121477 0.237488 0.221970 -0.470557 -0.025877 1 0 0 0 0 0 0 828629
-0.002158 -0.000091 0.121473 0.170704 0.149401 -0.547323 -0.025908 1 0 0 0 0 0 0 829632
-0.002161 -0.000095 0.121472 0.121677 0.096933 -0.587295 -0.025940 1 0 0 0 0 0 0 830634
-0.002163 -0.000096 0.121471 0.095389 0.069099 -0.603037 -0.025971 1 0 0 0 0 0 0 831631
-0.002164 -0.000097 0.121471 0.082014 0.055036 -0.609135 -0.026002 1 0 0 0 0 0 0 832613
-0.002177 -0.000112 0.121460 0.248409 0.233371 -0.467241 -0.026034 1 0 0 0 0 0 0 833634
-0.002184 -0.000119 0.121457 0.181826 0.160996 -0.544035 -0.026065 1 0 0 0 0 0 0 834629
-0.002187 -0.000122 0.121455 0.132883 0.108645 -0.584027 -0.026096 1 0 0 0 0 0 0 835619
-0.002189 -0.000124 0.121455 0.106665 0.080871 -0.599775 -0.026127 1 0 0 0 0 0 0 836628
-0.002190 -0.000125 0.121455 0.093315 0.066834 -0.605881 -0.026158 1 0 0 0 0 0 0 837621
-0.002190 -0.000125 0.121455 0.086631 0.059821 -0.608516 -0.026190 1 0 0 0 0 0 0 838629
-0.002190 -0.000126 0.121455 0.083315 0.056355 -0.609894 -0.026221 1 0 0 0 0 0 0 839618
-0.002203 -0.000140 0.121444 0.254758 0.239967 -0.466161 -0.026252 1 0 0 0 0 0 0 840629
-0.002210 -0.000147 0.121440 0.190812 0.170339 -0.542417 -0.026283 1 0 0 0 0 0 0 841620
-0.002213 -0.000150 0.121439 0.143216 0.119371 -0.582233 -0.026315 1 0 0 0 0 0 0 842628
-0.002215 -0.000152 0.121438 0.117651 0.092267 -0.597897 -0.026346 1 0 0 0 0 0 0 843619
-0.002216 -0.000153 0.121438 0.104648 0.078608 -0.603980 -0.026377 1 0 0 0 0 0 0 844628
-0.002216 -0.000153 0.121438 0.098137 0.071779 -0.606584 -0.026408 1 0 0 0 0 0 0 845618
-0.002216 -0.000153 0.121438 0.094928 0.068410 -0.607981 -0.026440 1 0 0 0 0 0 0 846628
-0.002229 -0.000167 0.121427 0.266362 0.252015 -0.464047 -0.026471 1 0 0 0 0 0 0 847618
-0.002236 -0.000174 0.121423 0.202526 0.182500 -0.540377 -0.026502 1 0 0 0 0 0 0 848629
-0.002239 -0.000178 0.121422 0.154992 0.131584 -0.580192 -0.026533 1 0 0 0 0 0 0 849619
-0.002241 -0.000179 0.121422 0.129459 0.104557 -0.595871 -0.026565 1 0 0 0 0 0 0 850629
-0.002242 -0.000180 0.121422 0.116488 0.090890 -0.601949 -0.026596 1 0 0 0 0 0 0 851631
-0.002223 -0.000185 0.121412 -0.146558 0.144344 -0.471963 -0.026627 1 0 0 0 0 0 0 852620
-0.002214 -0.000188 0.121408 -0.053314 0.118752 -0.542471 -0.026660 1 0 0 0 0 0 0 853690
-0.002209 -0.000189 0.121407 0.015084 0.100661 -0.579119 -0.026690 1 0 0 0 0 0 0 854628
-0.002207 -0.000190 0.121406 0.051257 0.091117 -0.593602 -0.026721 1 0 0 0 0 0 0 855637
-0.002206 -0.000190 0.121406 0.069509 0.086319 -0.599228 -0.026752 1 0 0 0 0 0 0 856625
-0.002205 -0.000190 0.121406 0.078660 0.083950 -0.601673 -0.026783 1 0 0 0 0 0 0 857627
-0.002218 -0.000204 0.121395 0.256283 0.268062 -0.457982 -0.026814 1 0 0 0 0 0 0 858618
-0.002224 -0.000211 0.121392 0.195570 0.198902 -0.534438 -0.026846 1 0 0 0 0 0 0 859624
-0.002227 -0.000214 0.121390 0.149625 0.148194 -0.574316 -0.026877 1 0 0 0 0 0 0 860633
-0.002229 -0.000216 0.121390 0.124865 0.121236 -0.589989 -0.026909 1 0 0 0 0 0 0 861639
-0.002230 -0.000217 0.121390 0.112286 0.107626 -0.596056 -0.026940 1 0 0 0 0 0 0 862637
-0.002230 -0.000217 0.121390 0.105979 0.100864 -0.598648 -0.026971 1 0 0 0 0 0 0 863639
-0.002243 -0.000231 0.121379 0.275825 0.282722 -0.454848 -0.027002 1 0 0 0 0 0 0 864628
-0.002250 -0.000238 0.121375 0.211345 0.212547 -0.531371 -0.027034 1 0 0 0 0 0 0 865640
-0.002253 -0.000242 0.121374 0.163498 0.161318 -0.571259 -0.027065 1 0 0 0 0 0 0 866635
-0.002255 -0.000244 0.121373 0.137799 0.134126 -0.586936 -0.027096 1 0 0 0 0 0 0 867629
-0.002256 -0.000245 0.121373 0.124742 0.120407 -0.593007 -0.027127 1 0 0 0 0 0 0 868631
-0.002256 -0.000245 0.121373 0.118227 0.113580 -0.595579 -0.027158 1 0 0 0 0 0 0 869631
-0.002256 -0.000245 0.121373 0.115004 0.110235 -0.596934 -0.027190 1 0 0 0 0 0 0 870630
-0.002257 -0.000245 0.121373 0.113463 0.108621 -0.597849 -0.027221 1 0 0 0 0 0 0 871629
-0.002257 -0.000245 0.121373 0.112743 0.107868 -0.598625 -0.027252 1 0 0 0 0 0 0 872630
-0.002257 -0.000245 0.121373 0.112461 0.107560 -0.599337 -0.027284 1 0 0 0 0 0 0 873640
-0.002270 -0.000259 0.121362 0.285286 0.292617 -0.454709 -0.027315 1 0 0 0 0 0 0 874633
-0.002276 -0.000266 0.121358 0.222406 0.224145 -0.531036 -0.027346 1 0 0 0 0 0 0 875635
-0.002279 -0.000270 0.121357 0.175379 0.173795 -0.570868 -0.027377 1 0 0 0 0 0 0 876633
-0.002281 -0.000271 0.121357 0.150097 0.147028 -0.586512 -0.027408 1 0 0 0 0 0 0 877630
-0.002282 -0.000272 0.121356 0.137254 0.133547 -0.592565 -0.027440 1 0 0 0 0 0 0 878629
-0.002282 -0.000273 0.121356 0.130846 0.126834 -0.595130 -0.027471 1 0 0 0 0 0 0 879629
-0.002282 -0.000273 0.121356 0.127698 0.123552 -0.596470 -0.027502 1 0 0 0 0 0 0 880628
-0.002283 -0.000273 0.121356 0.126170 0.121980 -0.597393 -0.027533 1 0 0 0 0 0 0 881632
-0.002295 -0.000287 0.121346 0.298361 0.306348 -0.452650 -0.027565 1 0 0 0 0 0 0 882628
-0.002302 -0.000294 0.121342 0.235264 0.237674 -0.529044 -0.027596 1 0 0 0 0 0 0 883629
-0.002305 -0.000297 0.121340 0.188125 0.187223 -0.568911 -0.027627 1 0 0 0 0 0 0 884636
-0.002307 -0.000299 0.121340 0.162797 0.160395 -0.584560 -0.027658 1 0 0 0 0 0 0 885614
-0.002308 -0.000300 0.121340 0.149942 0.146886 -0.590607 -0.027690 1 0 0 0 0 0 0 886629
-0.002308 -0.000300 0.121340 0.143529 0.140180 -0.593166 -0.027721 1 0 0 0 0 0 0 887628
-0.002308 -0.000300 0.121340 0.140374 0.136908 -0.594502 -0.027752 1 0 0 0 0 0 0 888629
-0.002309 -0.000300 0.121340 0.138865 0.135328 -0.595405 -0.027784 1 0 0 0 0 0 0 889634
-0.002309 -0.000301 0.121340 0.138196 0.134628 -0.596160 -0.027815 1 0 0 0 0 0 0 890628
-0.002309 -0.000301 0.121340 0.137933 0.134341 -0.596857 -0.027846 1 0 0 0 0 0 0 891628
-0.002309 -0.000301 0.121340 0.137882 0.134276 -0.597535 -0.027877 1 0 0 0 0 0 0 892629
-0.002309 -0.000301 0.121340 0.137926 0.134326 -0.598209 -0.027908 1 0 0 0 0 0 0 893629
-0.002309 -0.000301 0.121340 0.138041 0.134421 -0.598876 -0.027939 1 0 0 0 0 0 0 894622
-0.002309 -0.000301 0.121340 0.138158 0.134546 -0.599547 -0.027971 1 0 0 0 0 0 0 895633
-0.002309 -0.000301 0.121340 0.138301 0.134686 -0.600224 -0.028002 1 0 0 0 0 0 0 896634
-0.002309 -0.000301 0.121340 0.138458 0.134823 -0.600886 -0.028033 1 0 0 0 0 0 0 897631
-0.002309 -0.000301 0.121340 0.138601 0.134975 -0.601567 -0.028065 1 0 0 0 0 0 0 898629
-0.002309 -0.000301 0.121340 0.138757 0.135114 -0.602231 -0.028096 1 0 0 0 0 0 0 899627
-0.002309 -0.000301 0.121340 0.138908 0.135275 -0.602888 -0.028127 1 0 0 0 0 0 0 900629
-0.002309 -0.000301 0.121340 0.139066 0.135415 -0.603570 -0.028158 1 0 0 0 0 0 0 901630
-0.002309 -0.000301 0.121340 0.139217 0.135575 -0.604246 -0.028190 1 0 0 0 0 0 0 902628
-0.002309 -0.000301 0.121340 0.139360 0.135715 -0.604893 -0.028220 1 0 0 0 0 0 0 903611
-0.002309 -0.000301 0.121340 0.139528 0.135864 -0.605579 -0.028252 1 0 0 0 0 0 0 904627
-0.002309 -0.000301 0.121340 0.139680 0.136026 -0.606237 -0.028283 1 0 0 0 0 0 0 905629
-0.002309 -0.000301 0.121340 0.139831 0.136174 -0.606910 -0.028314 1 0 0 0 0 0 0 906606
-0.002309 -0.000301 0.121340 0.139990 0.136315 -0.607583 -0.028346 1 0 0 0 0 0 0 907618
-0.002309 -0.000301 0.121340 0.140134 0.136468 -0.608252 -0.028377 1 0 0 0 0 0 0 908627
-0.002309 -0.000301 0.121340 0.140298 0.136614 -0.608922 -0.028408 1 0 0 0 0 0 0 909618
-0.002309 -0.000301 0.121340 0.140455 0.136765 -0.609597 -0.028440 1 0 0 0 0 0 0 910625
-0.002309 -0.000301 0.121340 0.140600 0.136937 -0.610254 -0.028470 1 0 0 0 0 0 0 911616
-0.002309 -0.000301 0.121340 0.140763 0.137069 -0.610937 -0.028502 1 0 0 0 0 0 0 912627
-0.002309 -0.000301 0.121340 0.140917 0.137215 -0.611601 -0.028533 1 0 0 0 0 0 0 913617
-0.002309 -0.000301 0.121340 0.141060 0.137369 -0.612271 -0.028565 1 0 0 0 0 0 0 914626
-0.002290 -0.000305 0.121330 -0.115861 0.197824 -0.480161 -0.028595 1 0 0 0 0 0 0 915616
-0.002280 -0.000307 0.121326 -0.019555 0.175890 -0.549757 -0.028627 1 0 0 0 0 0 0 916628
-0.002275 -0.000308 0.121325 0.050375 0.159672 -0.586123 -0.028658 1 0 0 0 0 0 0 917628
-0.002273 -0.000309 0.121325 0.087325 0.151060 -0.600422 -0.028689 1 0 0 0 0 0 0 918615
-0.002272 -0.000309 0.121325 0.105973 0.146745 -0.605991 -0.028721 1 0 0 0 0 0 0 919626
-0.002271 -0.000309 0.121325 0.115342 0.144671 -0.608373 -0.028752 1 0 0 0 0 0 0 920616
-0.002271 -0.000310 0.121324 0.120090 0.143693 -0.609651 -0.028783 1 0 0 0 0 0 0 921628
-0.002271 -0.000310 0.121324 0.122519 0.143283 -0.610507 -0.028814 1 0 0 0 0 0 0 922616
-0.002271 -0.000310 0.121324 0.123800 0.143163 -0.611252 -0.028846 1 0 0 0 0 0 0 923626
-0.002271 -0.000310 0.121324 0.124517 0.143177 -0.611940 -0.028877 1 0 0 0 0 0 0 924616
-0.002271 -0.000310 0.121324 0.124935 0.143266 -0.612618 -0.028908 1 0 0 0 0 0 0 925626
-0.002271 -0.000310 0.121324 0.125214 0.143376 -0.613279 -0.028940 1 0 0 0 0 0 0 926628
-0.002271 -0.000310 0.121324 0.125407 0.143516 -0.613949 -0.028971 1 0 0 0 0 0 0 927631
-0.002271 -0.000310 0.121324 0.125592 0.143672 -0.614611 -0.029003 1 0 0 0 0 0 0 928642
-0.002271 -0.000310 0.121324 0.125741 0.143821 -0.615267 -0.029033 1 0 0 0 0 0 0 929625
-0.002252 -0.000314 0.121315 -0.131205 0.204272 -0.482945 -0.029065 1 0 0 0 0 0 0 930630
-0.002242 -0.000316 0.121311 -0.035058 0.182375 -0.552587 -0.029096 1 0 0 0 0 0 0 931636
-0.002237 -0.000317 0.121310 0.034786 0.166153 -0.588955 -0.029127 1 0 0 0 0 0 0 932622
-0.002235 -0.000318 0.121310 0.071688 0.157571 -0.603260 -0.029158 1 0 0 0 0 0 0 933605
-0.002234 -0.000318 0.121309 0.090321 0.153309 -0.608945 -0.029195 1 0 0 0 0 0 0 934812
-0.002233 -0.000318 0.121309 0.099650 0.151194 -0.611221 -0.029221 1 0 0 0 0 0 0 935636
-0.002233 -0.000319 0.121309 0.104369 0.150226 -0.612465 -0.029252 1 0 0 0 0 0 0 936625
-0.002233 -0.000319 0.121309 0.106791 0.149822 -0.613330 -0.029283 1 0 0 0 0 0 0 937628
-0.002233 -0.000319 0.121309 0.108052 0.149706 -0.614063 -0.029315 1 0 0 0 0 0 0 938629
-0.002233 -0.000319 0.121309 0.108728 0.149731 -0.614738 -0.029346 1 0 0 0 0 0 0 939630
-0.002214 -0.000323 0.121299 -0.147925 0.210109 -0.482226 -0.029377 1 0 0 0 0 0 0 940628
-0.002204 -0.000325 0.121296 -0.051762 0.188208 -0.551935 -0.029408 1 0 0 0 0 0 0 941630
-0.002200 -0.000326 0.121295 0.018070 0.172001 -0.588318 -0.029440 1 0 0 0 0 0 0 942626
-0.002197 -0.000327 0.121294 0.054963 0.163405 -0.602641 -0.029471 1 0 0 0 0 0 0 943627
-0.002196 -0.000327 0.121294 0.073562 0.159120 -0.608192 -0.029502 1 0 0 0 0 0 0 944627
-0.002195 -0.000327 0.121294 0.082900 0.157036 -0.610567 -0.029533 1 0 0 0 0 0 0 945628
-0.002195 -0.000328 0.121294 0.087597 0.156089 -0.611823 -0.029565 1 0 0 0 0 0 0 946635
-0.002195 -0.000328 0.121294 0.089997 0.155689 -0.612679 -0.029596 1 0 0 0 0 0 0 947632
-0.002195 -0.000328 0.121294 0.091242 0.155567 -0.613396 -0.029627 1 0 0 0 0 0 0 948631
-0.002195 -0.000328 0.121294 0.091922 0.155589 -0.614074 -0.029658 1 0 0 0 0 0 0 949628
-0.002195 -0.000328 0.121294 0.092304 0.155674 -0.614723 -0.029690 1 0 0 0 0 0 0 950627
-0.002176 -0.000332 0.121284 -0.164496 0.216096 -0.482012 -0.029721 1 0 0 0 0 0 0 951629
-0.002166 -0.000334 0.121281 -0.068565 0.194240 -0.551747 -0.029752 1 0 0 0 0 0 0 952629
-0.002162 -0.000335 0.121280 0.001164 0.178069 -0.588174 -0.029783 1 0 0 0 0 0 0 953628
-0.002159 -0.000336 0.121279 0.038003 0.169497 -0.602495 -0.029815 1 0 0 0 0 0 0 954627
-0.002158 -0.000336 0.121279 0.056561 0.165213 -0.608034 -0.029846 1 0 0 0 0 0 0 955627
-0.002158 -0.000336 0.121279 0.065872 0.163134 -0.610403 -0.029877 1 0 0 0 0 0 0 956625
-0.002157 -0.000337 0.121279 0.070550 0.162179 -0.611644 -0.029908 1 0 0 0 0 0 0 957628
-0.002157 -0.000337 0.121279 0.072927 0.161795 -0.612501 -0.029940 1 0 0 0 0 0 0 958627
-0.002157 -0.000337 0.121279 0.074140 0.161681 -0.613206 -0.029971 1 0 0 0 0 0 0 959627
-0.002157 -0.000337 0.121279 0.074800 0.161708 -0.613876 -0.030002 1 0 0 0 0 0 0 960624
-0.002157 -0.000337 0.121279 0.075159 0.161810 -0.614527 -0.030033 1 0 0 0 0 0 0 961628
-0.002157 -0.000337 0.121279 0.075380 0.161934 -0.615166 -0.030065 1 0 0 0 0 0 0 962630
-0.002157 -0.000337 0.121279 0.075527 0.162081 -0.615802 -0.030095 1 0 0 0 0 0 0 963607
-0.002157 -0.000337 0.121279 0.075648 0.162242 -0.616454 -0.030127 1 0 0 0 0 0 0 964626
-0.002157 -0.000337 0.121279 0.075737 0.162418 -0.617087 -0.030158 1 0 0 0 0 0 0 965627
-0.002157 -0.000337 0.121279 0.075832 0.162574 -0.617729 -0.030190 1 0 0 0 0 0 0 966633
-0.002157 -0.000337 0.121279 0.075909 0.162752 -0.618373 -0.030221 1 0 0 0 0 0 0 967630
-0.002170 -0.000350 0.121268 0.249461 0.348483 -0.473150 -0.030252 1 0 0 0 0 0 0 968629
-0.002176 -0.000357 0.121264 0.186914 0.280635 -0.549299 -0.030284 1 0 0 0 0 0 0 969633
-0.002180 -0.000361 0.121263 0.140031 0.230602 -0.589014 -0.030315 1 0 0 0 0 0 0 970626
-0.002181 -0.000362 0.121262 0.114853 0.204010 -0.604591 -0.030346 1 0 0 0 0 0 0 971627
-0.002182 -0.000363 0.121262 0.102029 0.190613 -0.610569 -0.030377 1 0 0 0 0 0 0 972625
-0.002183 -0.000364 0.121262 0.095600 0.184000 -0.613089 -0.030408 1 0 0 0 0 0 0 973626
-0.002183 -0.000364 0.121262 0.092410 0.180759 -0.614382 -0.030440 1 0 0 0 0 0 0 974626
-0.002183 -0.000364 0.121262 0.090870 0.179239 -0.615241 -0.030471 1 0 0 0 0 0 0 975625
-0.002183 -0.000364 0.121262 0.090124 0.178571 -0.615961 -0.030502 1 0 0 0 0 0 0 976625
-0.002183 -0.000364 0.121262 0.089818 0.178323 -0.616618 -0.030533 1 0 0 0 0 0 0 977626
-0.002183 -0.000364 0.121262 0.089694 0.178293 -0.617250 -0.030565 1 0 0 0 0 0 0 978624
-0.002183 -0.000364 0.121262 0.089687 0.178372 -0.617887 -0.030596 1 0 0 0 0 0 0 979620
-0.002183 -0.000364 0.121262 0.089722 0.178495 -0.618523 -0.030627 1 0 0 0 0 0 0 980624
-0.002183 -0.000364 0.121262 0.089783 0.178645 -0.619150 -0.030658 1 0 0 0 0 0 0 981616
-0.002183 -0.000364 0.121262 0.089873 0.178826 -0.619787 -0.030690 1 0 0 0 0 0 0 982625
-0.002183 -0.000364 0.121262 0.089960 0.178988 -0.620416 -0.030721 1 0 0 0 0 0 0 983620
-0.002183 -0.000364 0.121262 0.090039 0.179169 -0.621037 -0.030752 1 0 0 0 0 0 0 984614
-0.002196 -0.000378 0.121251 0.263622 0.364951 -0.475617 -0.030783 1 0 0 0 0 0 0 985625
-0.002202 -0.000385 0.121248 0.201177 0.297211 -0.551771 -0.030814 1 0 0 0 0 0 0 986616
-0.002206 -0.000388 0.121246 0.154382 0.247257 -0.591511 -0.030846 1 0 0 0 0 0 0 987626
-0.002207 -0.000390 0.121246 0.129212 0.220701 -0.607079 -0.030877 1 0 0 0 0 0 0 988613
-0.002208 -0.000391 0.121246 0.116413 0.207334 -0.613065 -0.030908 1 0 0 0 0 0 0 989625
-0.002209 -0.000391 0.121246 0.110004 0.200727 -0.615566 -0.030939 1 0 0 0 0 0 0 990614
-0.002190 -0.000396 0.121236 -0.150472 0.257809 -0.483273 -0.030971 1 0 0 0 0 0 0 991625
-0.002180 -0.000398 0.121232 -0.056441 0.234404 -0.553174 -0.031002 1 0 0 0 0 0 0 992613
-0.002176 -0.000400 0.121231 0.012298 0.217471 -0.589634 -0.031033 1 0 0 0 0 0 0 993617
-0.002173 -0.000400 0.121231 0.048639 0.208522 -0.603942 -0.031065 1 0 0 0 0 0 0 994625
-0.002172 -0.000400 0.121230 0.066968 0.204049 -0.609466 -0.031095 1 0 0 0 0 0 0 995613
-0.002172 -0.000401 0.121230 0.076159 0.201918 -0.611811 -0.031127 1 0 0 0 0 0 0 996624
-0.002171 -0.000401 0.121230 0.080769 0.200928 -0.613027 -0.031158 1 0 0 0 0 0 0 997614
-0.002171 -0.000401 0.121230 0.083128 0.200556 -0.613861 -0.031189 1 0 0 0 0 0 0 998624
-0.002184 -0.000414 0.121220 0.257852 0.386030 -0.468329 -0.031221 1 0 0 0 0 0 0 999621
-0.002191 -0.000421 0.121216 0.196040 0.318291 -0.544543 -0.031252 1 0 0 0 0 0 1 635
-0.002194 -0.000425 0.121214 0.149549 0.268333 -0.584271 -0.031284 1 0 0 0 0 0 1 1637
-0.002195 -0.000427 0.121214 0.124545 0.241767 -0.599820 -0.031314 1 0 0 0 0 0 1 2603
-0.002196 -0.000427 0.121214 0.111823 0.228415 -0.605794 -0.031346 1 0 0 0 0 0 1 3629
-0.002197 -0.000428 0.121214 0.105454 0.221822 -0.608281 -0.031377 1 0 0 0 0 0 1 4619
-0.002197 -0.000428 0.121214 0.102302 0.218624 -0.609556 -0.031408 1 0 0 0 0 0 1 5625
-0.002197 -0.000428 0.121214 0.100769 0.217120 -0.610395 -0.031440 1 0 0 0 0 0 1 6630
-0.002197 -0.000428 0.121214 0.100057 0.216493 -0.611069 -0.031470 1 0 0 0 0 0 1 7605
-0.002197 -0.000428 0.121214 0.099744 0.216278 -0.611717 -0.031502 1 0 0 0 0 0 1 8630
-0.002202 -0.000410 0.121203 0.172080 -0.032085 -0.471122 -0.031533 1 0 0 0 0 0 1 9622
-0.002205 -0.000401 0.121200 0.146668 0.059325 -0.544660 -0.031565 1 0 0 0 0 0 1 10633
-0.002207 -0.000396 0.121198 0.127164 0.126468 -0.583014 -0.031596 1 0 0 0 0 0 1 11630
-0.002207 -0.000394 0.121198 0.116538 0.162201 -0.598051 -0.031627 1 0 0 0 0 0 1 12625
-0.002208 -0.000393 0.121198 0.111086 0.180355 -0.603821 -0.031658 1 0 0 0 0 0 1 13628
-0.002208 -0.000392 0.121198 0.108358 0.189546 -0.606226 -0.031689 1 0 0 0 0 0 1 14607
-0.002208 -0.000392 0.121198 0.107036 0.194226 -0.607458 -0.031720 1 0 0 0 0 0 1 15607
-0.002208 -0.000392 0.121198 0.106433 0.196665 -0.608294 -0.031752 1 0 0 0 0 0 1 16625
-0.002208 -0.000392 0.121198 0.106168 0.197988 -0.608976 -0.031783 1 0 0 0 0 0 1 17626
-0.002208 -0.000392 0.121198 0.106088 0.198742 -0.609591 -0.031815 1 0 0 0 0 0 1 18626
-0.002208 -0.000392 0.121198 0.106105 0.199222 -0.610214 -0.031846 1 0 0 0 0 0 1 19631
-0.002208 -0.000392 0.121198 0.106163 0.199565 -0.610807 -0.031877 1 0 0 0 0 0 1 20628
-0.002208 -0.000392 0.121198 0.106247 0.199815 -0.611402 -0.031908 1 0 0 0 0 0 1 21610
-0.002208 -0.000392 0.121198 0.106327 0.200051 -0.611992 -0.031939 1 0 0 0 0 0 1 22605
-0.002208 -0.000392 0.121198 0.106436 0.200274 -0.612602 -0.031971 1 0 0 0 0 0 1 23625
-0.002208 -0.000392 0.121198 0.106540 0.200472 -0.613200 -0.032002 1 0 0 0 0 0 1 24624
-0.002208 -0.000392 0.121198 0.106636 0.200659 -0.613806 -0.032033 1 0 0 0 0 0 1 25625
-0.002208 -0.000392 0.121198 0.106744 0.200873 -0.614405 -0.032065 1 0 0 0 0 0 1 26624
-0.002208 -0.000392 0.121198 0.106849 0.201071 -0.615003 -0.032096 1 0 0 0 0 0 1 27623
-0.002208 -0.000392 0.121198 0.106954 0.201252 -0.615585 -0.032126 1 0 0 0 0 0 1 28606
-0.002208 -0.000392 0.121198 0.107058 0.201462 -0.616202 -0.032158 1 0 0 0 0 0 1 29626
-0.002208 -0.000392 0.121198 0.107150 0.201662 -0.616796 -0.032190 1 0 0 0 0 0 1 30628
-0.002208 -0.000392 0.121198 0.107265 0.201840 -0.617381 -0.032220 1 0 0 0 0 0 1 31606
-0.002208 -0.000392 0.121198 0.107369 0.202049 -0.617996 -0.032252 1 0 0 0 0 0 1 32622
-0.002208 -0.000392 0.121198 0.107474 0.202246 -0.618597 -0.032283 1 0 0 0 0 0 1 33625
-0.002208 -0.000392 0.121198 0.107568 0.202431 -0.619175 -0.032314 1 0 0 0 0 0 1 34612
-0.002208 -0.000392 0.121198 0.107680 0.202637 -0.619792 -0.032346 1 0 0 0 0 0 1 35623
-0.002189 -0.000396 0.121188 -0.149850 0.263206 -0.486578 -0.032377 1 0 0 0 0 0 1 36625
-0.002180 -0.000398 0.121184 -0.054451 0.241566 -0.556155 -0.032408 1 0 0 0 0 0 1 37625
-0.002180 -0.000381 0.121173 0.087489 -0.022995 -0.451046 -0.032440 1 0 0 0 0 0 1 38624
-0.002181 -0.000372 0.121168 0.098821 0.059607 -0.538216 -0.032470 1 0 0 0 0 0 1 39616
-0.002181 -0.000368 0.121167 0.097785 0.122244 -0.581454 -0.032502 1 0 0 0 0 0 1 40629
-0.002181 -0.000366 0.121167 0.096364 0.155709 -0.598199 -0.032533 1 0 0 0 0 0 1 41631
-0.002181 -0.000365 0.121166 0.095516 0.172721 -0.604540 -0.032564 1 0 0 0 0 0 1 42622
-0.002181 -0.000364 0.121166 0.095078 0.181329 -0.607154 -0.032596 1 0 0 0 0 0 1 43624
-0.002181 -0.000364 0.121166 0.094880 0.185727 -0.608455 -0.032627 1 0 0 0 0 0 1 44623
-0.002181 -0.000364 0.121166 0.094818 0.188013 -0.609288 -0.032658 1 0 0 0 0 0 1 45625
-0.002181 -0.000364 0.121166 0.094844 0.189237 -0.609947 -0.032689 1 0 0 0 0 0 1 46622
-0.002181 -0.000364 0.121166 0.094900 0.189951 -0.610562 -0.032721 1 0 0 0 0 0 1 47623
-0.002181 -0.000364 0.121166 0.094961 0.190403 -0.611155 -0.032752 1 0 0 0 0 0 1 48624
-0.002181 -0.000364 0.121166 0.095050 0.190712 -0.611745 -0.032783 1 0 0 0 0 0 1 49625
-0.002181 -0.000364 0.121166 0.095135 0.190959 -0.612332 -0.032815 1 0 0 0 0 0 1 50630
-0.002181 -0.000364 0.121166 0.095217 0.191166 -0.612920 -0.032845 1 0 0 0 0 0 1 51615
-0.002181 -0.000364 0.121166 0.095303 0.191362 -0.613495 -0.032877 1 0 0 0 0 0 1 52622
-0.002181 -0.000364 0.121166 0.095397 0.191564 -0.614073 -0.032908 1 0 0 0 0 0 1 53615
-0.002187 -0.000345 0.121156 0.167993 -0.056768 -0.473022 -0.032939 1 0 0 0 0 0 1 54622
-0.002189 -0.000336 0.121152 0.142777 0.034375 -0.546551 -0.032970 1 0 0 0 0 0 1 55612
-0.002191 -0.000332 0.121151 0.123355 0.101368 -0.584917 -0.033002 1 0 0 0 0 0 1 56622
-0.002191 -0.000329 0.121150 0.112758 0.137028 -0.599927 -0.033033 1 0 0 0 0 0 1 57613
-0.002192 -0.000328 0.121150 0.107323 0.155111 -0.605673 -0.033064 1 0 0 0 0 0 1 58622
-0.002192 -0.000328 0.121150 0.104616 0.164257 -0.608065 -0.033095 1 0 0 0 0 0 1 59612
-0.002173 -0.000332 0.121140 -0.154466 0.229359 -0.475339 -0.033127 1 0 0 0 0 0 1 60622
-0.002164 -0.000334 0.121137 -0.059944 0.209934 -0.545090 -0.033158 1 0 0 0 0 0 1 61613
-0.002159 -0.000335 0.121136 0.009050 0.194970 -0.581464 -0.033189 1 0 0 0 0 0 1 62622
-0.002157 -0.000336 0.121135 0.045497 0.186992 -0.595700 -0.033220 1 0 0 0 0 0 1 63612
-0.002155 -0.000336 0.121135 0.063888 0.183010 -0.601175 -0.033252 1 0 0 0 0 0 1 64623
-0.002155 -0.000336 0.121135 0.073075 0.181095 -0.603461 -0.033283 1 0 0 0 0 0 1 65612
-0.002155 -0.000336 0.121135 0.077718 0.180213 -0.604633 -0.033314 1 0 0 0 0 0 1 66622
-0.002154 -0.000336 0.121135 0.080074 0.179858 -0.605405 -0.033345 1 0 0 0 0 0 1 67611
-0.002154 -0.000336 0.121135 0.081274 0.179773 -0.606063 -0.033377 1 0 0 0 0 0 1 68631
-0.002154 -0.000336 0.121135 0.081918 0.179807 -0.606661 -0.033409 1 0 0 0 0 0 1 69638
-0.002154 -0.000336 0.121135 0.082284 0.179903 -0.607235 -0.033439 1 0 0 0 0 0 1 70621
-0.002154 -0.000336 0.121135 0.082513 0.180037 -0.607803 -0.033471 1 0 0 0 0 0 1 71637
-0.002154 -0.000336 0.121135 0.082649 0.180190 -0.608370 -0.033502 1 0 0 0 0 0 1 72628
-0.002135 -0.000341 0.121125 -0.174984 0.240794 -0.474784 -0.033533 1 0 0 0 0 0 1 73620
-0.002126 -0.000343 0.121122 -0.079847 0.219218 -0.544583 -0.033576 1 0 0 0 0 0 1 75001
-0.002121 -0.000344 0.121120 -0.010605 0.203084 -0.580676 -0.033596 1 0 0 0 0 0 1 75623
-0.002119 -0.000345 0.121120 0.025986 0.194560 -0.594899 -0.033627 1 0 0 0 0 0 1 76626
-0.002118 -0.000345 0.121120 0.044429 0.190314 -0.600355 -0.033658 1 0 0 0 0 0 1 77631
-0.002117 -0.000345 0.121120 0.053654 0.188265 -0.602621 -0.033689 1 0 0 0 0 0 1 78618
-0.002117 -0.000345 0.121120 0.058289 0.187310 -0.603796 -0.033721 1 0 0 0 0 0 1 79621
-0.002117 -0.000345 0.121120 0.060633 0.186933 -0.604555 -0.033752 1 0 0 0 0 0 1 80620
-0.002098 -0.000350 0.121110 -0.195861 0.247256 -0.470887 -0.033783 1 0 0 0 0 0 1 81627
-0.002088 -0.000352 0.121106 -0.100321 0.225509 -0.540530 -0.033814 1 0 0 0 0 0 1 82614
-0.002083 -0.000353 0.121105 -0.030849 0.209384 -0.576874 -0.033846 1 0 0 0 0 0 1 83633
-0.002081 -0.000354 0.121105 0.005835 0.200832 -0.591094 -0.033876 1 0 0 0 0 0 1 84607
-0.002080 -0.000354 0.121105 0.024315 0.196578 -0.596551 -0.033908 1 0 0 0 0 0 1 85624
-0.002079 -0.000354 0.121104 0.033569 0.194524 -0.598826 -0.033939 1 0 0 0 0 0 1 86624
-0.002084 -0.000336 0.121094 0.110838 -0.055134 -0.458216 -0.033971 1 0 0 0 0 0 1 87622
-0.002087 -0.000327 0.121090 0.087816 0.035259 -0.531874 -0.034002 1 0 0 0 0 0 1 88621
-0.002088 -0.000322 0.121089 0.069498 0.101852 -0.570233 -0.034033 1 0 0 0 0 0 1 89624
-0.002089 -0.000320 0.121089 0.059440 0.137312 -0.585203 -0.034064 1 0 0 0 0 0 1 90603
-0.002089 -0.000319 0.121088 0.054273 0.155304 -0.590936 -0.034096 1 0 0 0 0 0 1 91635
-0.002089 -0.000318 0.121088 0.051654 0.164391 -0.593306 -0.034127 1 0 0 0 0 0 1 92625
-0.002095 -0.000299 0.121078 0.122966 -0.079608 -0.452559 -0.034158 1 0 0 0 0 0 1 93628
-0.002079 -0.000295 0.121064 -0.160673 0.073938 -0.391842 -0.034190 1 0 0 0 0 0 1 94627
-0.002071 -0.000292 0.121060 -0.085660 0.120060 -0.499343 -0.034221 1 0 0 0 0 0 1 95622
-0.002067 -0.000291 0.121058 -0.027362 0.139945 -0.550095 -0.034252 1 0 0 0 0 0 1 96621
-0.002065 -0.000290 0.121057 0.003554 0.149592 -0.569454 -0.034283 1 0 0 0 0 0 1 97604
-0.002064 -0.000290 0.121057 0.019087 0.154422 -0.576693 -0.034314 1 0 0 0 0 0 1 98602
-0.002063 -0.000290 0.121057 0.026852 0.156904 -0.579586 -0.034346 1 0 0 0 0 0 1 99623
-0.002068 -0.000271 0.121047 0.103337 -0.090357 -0.438909 -0.034377 1 0 0 0 0 0 1 100621
-0.002071 -0.000262 0.121043 0.079990 0.000937 -0.512712 -0.034408 1 0 0 0 0 0 1 101626
-0.002072 -0.000258 0.121042 0.061496 0.067986 -0.551107 -0.034439 1 0 0 0 0 0 1 102621
-0.002073 -0.000255 0.121041 0.051356 0.103655 -0.566094 -0.034471 1 0 0 0 0 0 1 103621
-0.002073 -0.000254 0.121041 0.046138 0.121744 -0.571792 -0.034501 1 0 0 0 0 0 1 104604
-0.002074 -0.000254 0.121041 0.043486 0.130853 -0.574140 -0.034533 1 0 0 0 0 0 1 105622
-0.002074 -0.000253 0.121041 0.042179 0.135481 -0.575296 -0.034564 1 0 0 0 0 0 1 106622
-0.002074 -0.000253 0.121041 0.041534 0.137857 -0.576053 -0.034596 1 0 0 0 0 0 1 107625
-0.002079 -0.000235 0.121030 0.113817 -0.109396 -0.434429 -0.034626 1 0 0 0 0 0 1 108602
-0.002082 -0.000226 0.121027 0.088404 -0.018243 -0.508022 -0.034658 1 0 0 0 0 0 1 109624
-0.002083 -0.000221 0.121025 0.068896 0.048720 -0.546363 -0.034689 1 0 0 0 0 0 1 110620
-0.002084 -0.000219 0.121025 0.058258 0.084341 -0.561313 -0.034721 1 0 0 0 0 0 1 111622
-0.002084 -0.000218 0.121025 0.052786 0.102391 -0.566997 -0.034752 1 0 0 0 0 0 1 112613
-0.002066 -0.000222 0.121015 -0.207761 0.172052 -0.434832 -0.034783 1 0 0 0 0 0 1 113627
-0.002056 -0.000223 0.121011 -0.114467 0.154823 -0.505031 -0.034815 1 0 0 0 0 0 1 114626
-0.002057 -0.000206 0.121000 0.026449 -0.107479 -0.399210 -0.034846 1 0 0 0 0 0 1 115622
-0.002057 -0.000197 0.120996 0.037300 -0.024537 -0.486521 -0.034877 1 0 0 0 0 0 1 116621
-0.002058 -0.000193 0.120994 0.036030 0.038238 -0.529768 -0.034908 1 0 0 0 0 0 1 117622
-0.002058 -0.000191 0.120994 0.034476 0.071747 -0.546428 -0.034939 1 0 0 0 0 0 1 118623
-0.002058 -0.000190 0.120993 0.033530 0.088737 -0.552699 -0.034970 1 0 0 0 0 0 1 119603
-0.002058 -0.000189 0.120993 0.033020 0.097309 -0.555224 -0.035002 1 0 0 0 0 0 1 120621
-0.002058 -0.000189 0.120993 0.032759 0.101619 -0.556433 -0.035033 1 0 0 0 0 0 1 121623
-0.002063 -0.000171 0.120983 0.105221 -0.144542 -0.414697 -0.035064 1 0 0 0 0 0 1 122602
-0.002066 -0.000161 0.120979 0.079934 -0.053107 -0.488423 -0.035096 1 0 0 0 0 0 1 123621
-0.002067 -0.000157 0.120978 0.060507 0.013967 -0.526788 -0.035127 1 0 0 0 0 0 1 124617
-0.002068 -0.000155 0.120977 0.049869 0.049634 -0.541740 -0.035158 1 0 0 0 0 0 1 125621
-0.002069 -0.000153 0.120977 0.044417 0.067707 -0.547406 -0.035189 1 0 0 0 0 0 1 126610
-0.002069 -0.000153 0.120977 0.041649 0.076799 -0.549711 -0.035221 1 0 0 0 0 0 1 127621
-0.002069 -0.000153 0.120977 0.040270 0.081366 -0.550842 -0.035252 1 0 0 0 0 0 1 128610
-0.002069 -0.000152 0.120977 0.039590 0.083705 -0.551548 -0.035283 1 0 0 0 0 0 1 129620
-0.002069 -0.000152 0.120977 0.039277 0.084909 -0.552115 -0.035314 1 0 0 0 0 0 1 130610
-0.002069 -0.000152 0.120977 0.039119 0.085545 -0.552638 -0.035346 1 0 0 0 0 0 1 131618
-0.002069 -0.000152 0.120977 0.039065 0.085902 -0.553128 -0.035377 1 0 0 0 0 0 1 132612
-0.002055 -0.000138 0.120957 -0.146237 -0.101598 -0.276350 -0.035408 1 0 0 0 0 0 1 133621
-0.002049 -0.000132 0.120950 -0.076882 -0.033135 -0.419102 -0.035439 1 0 0 0 0 0 1 134610
-0.002045 -0.000128 0.120947 -0.027366 0.017150 -0.493199 -0.035470 1 0 0 0 0 0 1 135609
-0.002044 -0.000126 0.120946 -0.001573 0.043873 -0.521770 -0.035502 1 0 0 0 0 0 1 136619
-0.002043 -0.000126 0.120946 0.011277 0.057394 -0.532288 -0.035533 1 0 0 0 0 0 1 137610
-0.002042 -0.000125 0.120946 0.017655 0.064209 -0.536296 -0.035564 1 0 0 0 0 0 1 138618
-0.002042 -0.000125 0.120946 0.020830 0.067624 -0.538001 -0.035595 1 0 0 0 0 0 1 139609
-0.002042 -0.000125 0.120946 0.022404 0.069370 -0.538918 -0.035627 1 0 0 0 0 0 1 140621
-0.002042 -0.000125 0.120946 0.023225 0.070273 -0.539530 -0.035658 1 0 0 0 0 0 1 141609
-0.002042 -0.000125 0.120946 0.023621 0.070757 -0.540063 -0.035689 1 0 0 0 0 0 1 142619
-0.002042 -0.000125 0.120946 0.023830 0.071035 -0.540545 -0.035720 1 0 0 0 0 0 1 143609
-0.002042 -0.000125 0.120946 0.023948 0.071200 -0.541039 -0.035752 1 0 0 0 0 0 1 144628
-0.002042 -0.000125 0.120946 0.024025 0.071323 -0.541516 -0.035784 1 0 0 0 0 0 1 145637
-0.002042 -0.000125 0.120946 0.024070 0.071395 -0.541982 -0.035814 1 0 0 0 0 0 1 146623
-0.002042 -0.000125 0.120946 0.024098 0.071477 -0.542452 -0.035846 1 0 0 0 0 0 1 147619
-0.002042 -0.000125 0.120946 0.024131 0.071538 -0.542934 -0.035877 1 0 0 0 0 0 1 148625
-0.002042 -0.000125 0.120946 0.024158 0.071621 -0.543409 -0.035908 1 0 0 0 0 0 1 149628
-0.002042 -0.000125 0.120946 0.024171 0.071676 -0.543863 -0.035939 1 0 0 0 0 0 1 150615
-0.002042 -0.000125 0.120946 0.024199 0.071746 -0.544348 -0.035970 1 0 0 0 0 0 1 151615
-0.002042 -0.000125 0.120946 0.024225 0.071798 -0.544815 -0.036002 1 0 0 0 0 0 1 152615
-0.002042 -0.000125 0.120946 0.024247 0.071859 -0.545294 -0.036033 1 0 0 0 0 0 1 153628
-0.002042 -0.000125 0.120946 0.024252 0.071936 -0.545766 -0.036065 1 0 0 0 0 0 1 154627
-0.002042 -0.000125 0.120946 0.024287 0.071986 -0.546241 -0.036096 1 0 0 0 0 0 1 155632
-0.002042 -0.000125 0.120946 0.024306 0.072058 -0.546719 -0.036127 1 0 0 0 0 0 1 156628
-0.002042 -0.000125 0.120946 0.024318 0.072113 -0.547177 -0.036158 1 0 0 0 0 0 1 157623
-0.002042 -0.000125 0.120946 0.024339 0.072174 -0.547667 -0.036189 1 0 0 0 0 0 1 158619
-0.002042 -0.000125 0.120946 0.024371 0.072233 -0.548129 -0.036221 1 0 0 0 0 0 1 159621
-0.002042 -0.000125 0.120946 0.024378 0.072309 -0.548601 -0.036252 1 0 0 0 0 0 1 160621
-0.002042 -0.000125 0.120946 0.024413 0.072359 -0.549074 -0.036283 1 0 0 0 0 0 1 161621
-0.002042 -0.000125 0.120946 0.024432 0.072431 -0.549553 -0.036314 1 0 0 0 0 0 1 162620
-0.002042 -0.000125 0.120946 0.024456 0.072483 -0.550020 -0.036346 1 0 0 0 0 0 1 163620
-0.002042 -0.000125 0.120946 0.024463 0.072559 -0.550496 -0.036377 1 0 0 0 0 0 1 164628
-0.002042 -0.000125 0.120946 0.024497 0.072609 -0.550968 -0.036408 1 0 0 0 0 0 1 165626
-0.002042 -0.000125 0.120946 0.024516 0.072681 -0.551447 -0.036440 1 0 0 0 0 0 1 166625
-0.002042 -0.000125 0.120946 0.024528 0.072734 -0.551896 -0.036470 1 0 0 0 0 0 1 167601
-0.002042 -0.000125 0.120946 0.024557 0.072806 -0.552391 -0.036502 1 0 0 0 0 0 1 168624
-0.002042 -0.000125 0.120946 0.024582 0.072858 -0.552859 -0.036533 1 0 0 0 0 0 1 169624
-0.002042 -0.000125 0.120946 0.024592 0.072922 -0.553343 -0.036564 1 0 0 0 0 0 1 170621
-0.002042 -0.000125 0.120946 0.024612 0.072984 -0.553797 -0.036596 1 0 0 0 0 0 1 171620
-0.002042 -0.000125 0.120946 0.024644 0.073043 -0.554274 -0.036627 1 0 0 0 0 0 1 172618
-0.002042 -0.000125 0.120946 0.024663 0.073117 -0.554755 -0.036658 1 0 0 0 0 0 1 173622
-0.002042 -0.000125 0.120946 0.024676 0.073172 -0.555215 -0.036689 1 0 0 0 0 0 1 174619
-0.002042 -0.000125 0.120946 0.024704 0.073242 -0.555700 -0.036721 1 0 0 0 0 0 1 175620
-0.002042 -0.000125 0.120946 0.024729 0.073292 -0.556158 -0.036751 1 0 0 0 0 0 1 176601
-0.002042 -0.000125 0.120946 0.024736 0.073369 -0.556640 -0.036783 1 0 0 0 0 0 1 177621
-0.002042 -0.000125 0.120946 0.024770 0.073419 -0.557112 -0.036814 1 0 0 0 0 0 1 178619
-0.002042 -0.000125 0.120946 0.024789 0.073491 -0.557590 -0.036846 1 0 0 0 0 0 1 179617
-0.002055 -0.000138 0.120935 0.199527 0.260519 -0.411747 -0.036877 1 0 0 0 0 0 1 180620
-0.002061 -0.000145 0.120931 0.137579 0.193206 -0.487079 -0.036909 1 0 0 0 0 0 1 181636
-0.002065 -0.000149 0.120930 0.091045 0.143444 -0.526282 -0.036939 1 0 0 0 0 0 1 182618
-0.002066 -0.000150 0.120930 0.065996 0.116965 -0.541539 -0.036971 1 0 0 0 0 0 1 183620
-0.002067 -0.000151 0.120929 0.053222 0.103592 -0.547297 -0.037002 1 0 0 0 0 0 1 184613
-0.002068 -0.000152 0.120929 0.046790 0.096936 -0.549652 -0.037035 1 0 0 0 0 0 1 185686
-0.002068 -0.000152 0.120929 0.043585 0.093635 -0.550767 -0.037066 1 0 0 0 0 0 1 186680
-0.002068 -0.000152 0.120929 0.042003 0.092026 -0.551455 -0.037098 1 0 0 0 0 0 1 187686
-0.002068 -0.000152 0.120929 0.041221 0.091243 -0.551989 -0.037128 1 0 0 0 0 0 1 188653
-0.002068 -0.000152 0.120929 0.040848 0.090907 -0.552491 -0.037160 1 0 0 0 0 0 1 189682
-0.002068 -0.000152 0.120929 0.040668 0.090775 -0.552974 -0.037191 1 0 0 0 0 0 1 190678
-0.002068 -0.000152 0.120929 0.040603 0.090747 -0.553418 -0.037222 1 0 0 0 0 0 1 191652
-0.002068 -0.000152 0.120929 0.040580 0.090764 -0.553882 -0.037253 1 0 0 0 0 0 1 192650
-0.002068 -0.000152 0.120929 0.040597 0.090807 -0.554355 -0.037284 1 0 0 0 0 0 1 193654
-0.002068 -0.000152 0.120929 0.040611 0.090876 -0.554830 -0.037316 1 0 0 0 0 0 1 194674
-0.002068 -0.000152 0.120929 0.040642 0.090950 -0.555284 -0.037347 1 0 0 0 0 0 1 195650
-0.002068 -0.000152 0.120929 0.040677 0.091027 -0.555753 -0.037378 1 0 0 0 0 0 1 196659
-0.002068 -0.000152 0.120929 0.040707 0.091085 -0.556229 -0.037410 1 0 0 0 0 0 1 197684
-0.002068 -0.000152 0.120929 0.040733 0.091182 -0.556683 -0.037441 1 0 0 0 0 0 1 198675
-0.002068 -0.000152 0.120929 0.040773 0.091236 -0.557146 -0.037472 1 0 0 0 0 0 1 199658
-0.002068 -0.000152 0.120929 0.040816 0.091319 -0.557611 -0.037504 1 0 0 0 0 0 1 200673
-0.002068 -0.000152 0.120929 0.040840 0.091399 -0.558091 -0.037535 1 0 0 0 0 0 1 201679
-0.002068 -0.000152 0.120929 0.040872 0.091474 -0.558528 -0.037566 1 0 0 0 0 0 1 202659
-0.002068 -0.000152 0.120929 0.040906 0.091551 -0.559018 -0.037597 1 0 0 0 0 0 1 203674
-0.002068 -0.000152 0.120929 0.040951 0.091623 -0.559463 -0.037628 1 0 0 0 0 0 1 204657
-0.002068 -0.000152 0.120929 0.040964 0.091706 -0.559941 -0.037660 1 0 0 0 0 0 1 205674
-0.002068 -0.000152 0.120929 0.041018 0.091776 -0.560393 -0.037691 1 0 0 0 0 0 1 206659
-0.002068 -0.000152 0.120929 0.041044 0.091856 -0.560877 -0.037722 1 0 0 0 0 0 1 207674
-0.002068 -0.000152 0.120929 0.041075 0.091931 -0.561316 -0.037753 1 0 0 0 0 0 1 208658
-0.002068 -0.000152 0.120929 0.041110 0.092007 -0.561799 -0.037784 1 0 0 0 0 0 1 209661
-0.002068 -0.000152 0.120929 0.041154 0.092076 -0.562228 -0.037814 1 0 0 0 0 0 1 210607
-0.002068 -0.000152 0.120929 0.041178 0.092156 -0.562709 -0.037846 1 0 0 0 0 0 1 211617
-0.002068 -0.000152 0.120929 0.041210 0.092231 -0.563151 -0.037876 1 0 0 0 0 0 1 212607
-0.002068 -0.000152 0.120929 0.041245 0.092308 -0.563638 -0.037908 1 0 0 0 0 0 1 213618
-0.002068 -0.000152 0.120929 0.041290 0.092381 -0.564086 -0.037939 1 0 0 0 0 0 1 214607
-0.002068 -0.000152 0.120929 0.041302 0.092463 -0.564562 -0.037971 1 0 0 0 0 0 1 215618
-0.002068 -0.000152 0.120929 0.041356 0.092533 -0.565014 -0.038001 1 0 0 0 0 0 1 216606
-0.002068 -0.000152 0.120929 0.041382 0.092612 -0.565497 -0.038033 1 0 0 0 0 0 1 217617
-0.002068 -0.000152 0.120929 0.041414 0.092689 -0.565943 -0.038064 1 0 0 0 0 0 1 218617
-0.002068 -0.000152 0.120929 0.041448 0.092764 -0.566420 -0.038095 1 0 0 0 0 0 1 219605
-0.002068 -0.000152 0.120929 0.041494 0.092838 -0.566879 -0.038127 1 0 0 0 0 0 1 220617
-0.002068 -0.000152 0.120929 0.041521 0.092904 -0.567344 -0.038158 1 0 0 0 0 0 1 221607
-0.002068 -0.000152 0.120929 0.041547 0.093003 -0.567808 -0.038189 1 0 0 0 0 0 1 222617
-0.002068 -0.000152 0.120929 0.041587 0.093058 -0.568274 -0.038220 1 0 0 0 0 0 1 223609
-0.002068 -0.000152 0.120929 0.041627 0.093153 -0.568745 -0.038252 1 0 0 0 0 0 1 224621
-0.002068 -0.000152 0.120929 0.041645 0.093214 -0.569205 -0.038283 1 0 0 0 0 0 1 225625
-0.002068 -0.000152 0.120929 0.041694 0.093307 -0.569679 -0.038315 1 0 0 0 0 0 1 226633
-0.002068 -0.000152 0.120929 0.041725 0.093364 -0.570141 -0.038346 1 0 0 0 0 0 1 227625
-0.002068 -0.000152 0.120929 0.041751 0.093460 -0.570597 -0.038377 1 0 0 0 0 0 1 228621
-0.002068 -0.000152 0.120929 0.041791 0.093515 -0.571064 -0.038408 1 0 0 0 0 0 1 229614
-0.002068 -0.000152 0.120929 0.041822 0.093600 -0.571533 -0.038439 1 0 0 0 0 0 1 230608
-0.002068 -0.000152 0.120929 0.041868 0.093675 -0.571992 -0.038471 1 0 0 0 0 0 1 231622
-0.002068 -0.000152 0.120929 0.041888 0.093765 -0.572451 -0.038502 1 0 0 0 0 0 1 232611
-0.002068 -0.000152 0.120929 0.041928 0.093820 -0.572927 -0.038533 1 0 0 0 0 0 1 233623
-0.002068 -0.000152 0.120929 0.041959 0.093906 -0.573400 -0.038565 1 0 0 0 0 0 1 234626
-0.002068 -0.000152 0.120929 0.041992 0.093983 -0.573847 -0.038596 1 0 0 0 0 0 1 235627
-0.002068 -0.000152 0.120929 0.042026 0.094059 -0.574326 -0.038627 1 0 0 0 0 0 1 236620
-0.002068 -0.000152 0.120929 0.042072 0.094132 -0.574779 -0.038658 1 0 0 0 0 0 1 237621
-0.002073 -0.000134 0.120919 0.114900 -0.155004 -0.432036 -0.038689 1 0 0 0 0 0 1 238618
-0.002076 -0.000125 0.120915 0.089896 -0.065262 -0.505492 -0.038721 1 0 0 0 0 0 1 239617
-0.002078 -0.000120 0.120914 0.070590 0.000942 -0.543765 -0.038752 1 0 0 0 0 0 1 240616
-0.002078 -0.000118 0.120913 0.060058 0.036155 -0.558663 -0.038783 1 0 0 0 0 0 1 241619
-0.002079 -0.000117 0.120913 0.054634 0.053994 -0.564282 -0.038814 1 0 0 0 0 0 1 242618
-0.002079 -0.000116 0.120913 0.051888 0.062961 -0.566546 -0.038845 1 0 0 0 0 0 1 243611
-0.002079 -0.000116 0.120913 0.050521 0.067487 -0.567637 -0.038877 1 0 0 0 0 0 1 244624
-0.002079 -0.000116 0.120913 0.049864 0.069751 -0.568319 -0.038908 1 0 0 0 0 0 1 245624
-0.002079 -0.000116 0.120913 0.049539 0.070923 -0.568860 -0.038939 1 0 0 0 0 0 1 246622
-0.002079 -0.000116 0.120913 0.049405 0.071542 -0.569345 -0.038971 1 0 0 0 0 0 1 247618
-0.002079 -0.000116 0.120913 0.049358 0.071881 -0.569806 -0.039002 1 0 0 0 0 0 1 248618
-0.002079 -0.000116 0.120913 0.049345 0.072077 -0.570263 -0.039033 1 0 0 0 0 0 1 249617
-0.002079 -0.000116 0.120913 0.049362 0.072201 -0.570714 -0.039064 1 0 0 0 0 0 1 250617
-0.002079 -0.000116 0.120913 0.049402 0.072296 -0.571176 -0.039096 1 0 0 0 0 0 1 251618
-0.002079 -0.000116 0.120913 0.049426 0.072371 -0.571636 -0.039127 1 0 0 0 0 0 1 252622
-0.002079 -0.000116 0.120913 0.049461 0.072441 -0.572097 -0.039158 1 0 0 0 0 0 1 253617
-0.002079 -0.000116 0.120913 0.049500 0.072500 -0.572553 -0.039189 1 0 0 0 0 0 1 254615
-0.002079 -0.000116 0.120913 0.049538 0.072556 -0.572983 -0.039220 1 0 0 0 0 0 1 255600
-0.002079 -0.000116 0.120913 0.049579 0.072615 -0.573465 -0.039252 1 0 0 0 0 0 1 256616
-0.002079 -0.000116 0.120913 0.049626 0.072682 -0.573917 -0.039283 1 0 0 0 0 0 1 257618
-0.002084 -0.000097 0.120903 0.122468 -0.176521 -0.430935 -0.039314 1 0 0 0 0 0 1 258617
-0.002087 -0.000088 0.120899 0.097512 -0.086966 -0.504415 -0.039346 1 0 0 0 0 0 1 259621
-0.002088 -0.000084 0.120898 0.078259 -0.020870 -0.542686 -0.039376 1 0 0 0 0 0 1 260598
-0.002089 -0.000081 0.120897 0.067730 0.014310 -0.557585 -0.039408 1 0 0 0 0 0 1 261619
-0.002090 -0.000080 0.120897 0.062316 0.032115 -0.563202 -0.039439 1 0 0 0 0 0 1 262617
-0.002090 -0.000080 0.120897 0.059594 0.041042 -0.565465 -0.039471 1 0 0 0 0 0 1 263616
-0.002090 -0.000079 0.120897 0.058227 0.045534 -0.566548 -0.039502 1 0 0 0 0 0 1 264610
-0.002090 -0.000079 0.120897 0.057568 0.047800 -0.567221 -0.039533 1 0 0 0 0 0 1 265620
-0.002090 -0.000079 0.120897 0.057252 0.048943 -0.567750 -0.039564 1 0 0 0 0 0 1 266622
-0.002090 -0.000079 0.120897 0.057112 0.049545 -0.568220 -0.039596 1 0 0 0 0 0 1 267618
-0.002090 -0.000079 0.120897 0.057078 0.049874 -0.568684 -0.039627 1 0 0 0 0 0 1 268615
-0.002090 -0.000079 0.120897 0.057074 0.050041 -0.569130 -0.039658 1 0 0 0 0 0 1 269619
-0.002090 -0.000079 0.120897 0.057106 0.050155 -0.569584 -0.039689 1 0 0 0 0 0 1 270617
-0.002090 -0.000079 0.120897 0.057128 0.050237 -0.570027 -0.039721 1 0 0 0 0 0 1 271618
-0.002090 -0.000079 0.120897 0.057171 0.050280 -0.570474 -0.039752 1 0 0 0 0 0 1 272615
-0.002090 -0.000079 0.120897 0.057212 0.050331 -0.570931 -0.039783 1 0 0 0 0 0 1 273619
-0.002090 -0.000079 0.120897 0.057257 0.050371 -0.571379 -0.039814 1 0 0 0 0 0 1 274617
-0.002090 -0.000079 0.120897 0.057310 0.050419 -0.571820 -0.039845 1 0 0 0 0 0 1 275615
-0.002090 -0.000079 0.120897 0.057348 0.050451 -0.572275 -0.039877 1 0 0 0 0 0 1 276616
-0.002090 -0.000079 0.120897 0.057397 0.050510 -0.572724 -0.039908 1 0 0 0 0 0 1 277617
-0.002090 -0.000079 0.120897 0.057425 0.050534 -0.573162 -0.039939 1 0 0 0 0 0 1 278606
-0.002090 -0.000079 0.120897 0.057489 0.050578 -0.573613 -0.039970 1 0 0 0 0 0 1 279615
-0.002090 -0.000079 0.120897 0.057524 0.050620 -0.574070 -0.040001 1 0 0 0 0 0 1 280604
-0.002090 -0.000079 0.120897 0.057580 0.050658 -0.574512 -0.040033 1 0 0 0 0 0 1 281615
-0.002090 -0.000079 0.120897 0.057605 0.050691 -0.574955 -0.040064 1 0 0 0 0 0 1 282605
-0.002090 -0.000079 0.120897 0.057665 0.050747 -0.575413 -0.040095 1 0 0 0 0 0 1 283614
-0.002090 -0.000079 0.120897 0.057695 0.050771 -0.575853 -0.040126 1 0 0 0 0 0 1 284608
-0.002090 -0.000079 0.120897 0.057758 0.050815 -0.576300 -0.040158 1 0 0 0 0 0 1 285607
-0.002090 -0.000079 0.120897 0.057794 0.050858 -0.576766 -0.040189 1 0 0 0 0 0 1 286616
-0.002090 -0.000079 0.120897 0.057837 0.050898 -0.577192 -0.040220 1 0 0 0 0 0 1 287607
-0.002090 -0.000079 0.120897 0.057886 0.050926 -0.577656 -0.040252 1 0 0 0 0 0 1 288616
-0.002090 -0.000079 0.120897 0.057927 0.050975 -0.578106 -0.040283 1 0 0 0 0 0 1 289601
-0.002090 -0.000079 0.120897 0.057984 0.051014 -0.578547 -0.040314 1 0 0 0 0 0 1 290614
-0.002090 -0.000079 0.120897 0.058030 0.051053 -0.578990 -0.040345 1 0 0 0 0 0 1 291604
-0.002090 -0.000079 0.120897 0.058052 0.051098 -0.579449 -0.040377 1 0 0 0 0 0 1 292613
-0.002090 -0.000079 0.120897 0.058119 0.051134 -0.579905 -0.040409 1 0 0 0 0 0 1 293643
-0.002090 -0.000079 0.120897 0.058145 0.051166 -0.580341 -0.040439 1 0 0 0 0 0 1 294615
-0.002090 -0.000079 0.120897 0.058196 0.051213 -0.580797 -0.040470 1 0 0 0 0 0 1 295603
-0.002090 -0.000079 0.120897 0.058253 0.051251 -0.581239 -0.040502 1 0 0 0 0 0 1 296615
-0.002090 -0.000079 0.120897 0.058292 0.051282 -0.581697 -0.040533 1 0 0 0 0 0 1 297624
-0.002090 -0.000079 0.120897 0.058332 0.051332 -0.582132 -0.040564 1 0 0 0 0 0 1 298622
-0.002090 -0.000079 0.120897 0.058378 0.051373 -0.582602 -0.040596 1 0 0 0 0 0 1 299630
-0.002090 -0.000079 0.120897 0.058433 0.051409 -0.583031 -0.040627 1 0 0 0 0 0 1 300612
-0.002090 -0.000079 0.120897 0.058471 0.051439 -0.583477 -0.040657 1 0 0 0 0 0 1 301595
-0.002090 -0.000079 0.120897 0.058509 0.051501 -0.583931 -0.040689 1 0 0 0 0 0 1 302620
-0.002090 -0.000079 0.120897 0.058559 0.051520 -0.584381 -0.040720 1 0 0 0 0 0 1 303609
-0.002090 -0.000079 0.120897 0.058614 0.051566 -0.584826 -0.040752 1 0 0 0 0 0 1 304615
-0.002090 -0.000079 0.120897 0.058636 0.051612 -0.585284 -0.040783 1 0 0 0 0 0 1 305623
-0.002090 -0.000079 0.120897 0.058702 0.051647 -0.585727 -0.040815 1 0 0 0 0 0 1 306625
-0.002090 -0.000079 0.120897 0.058742 0.051677 -0.586183 -0.040846 1 0 0 0 0 0 1 307629
-0.002090 -0.000079 0.120897 0.058791 0.051736 -0.586630 -0.040877 1 0 0 0 0 0 1 308623
-0.002090 -0.000079 0.120897 0.058819 0.051760 -0.587071 -0.040908 1 0 0 0 0 0 1 309621
-0.002090 -0.000079 0.120897 0.058882 0.051804 -0.587516 -0.040939 1 0 0 0 0 0 1 310616
-0.002090 -0.000079 0.120897 0.058918 0.051847 -0.587978 -0.040971 1 0 0 0 0 0 1 311616
-0.002090 -0.000079 0.120897 0.058961 0.051887 -0.588409 -0.041002 1 0 0 0 0 0 1 312618
-0.002090 -0.000079 0.120897 0.059010 0.051915 -0.588869 -0.041033 1 0 0 0 0 0 1 313619
-0.002090 -0.000079 0.120897 0.059060 0.051973 -0.589317 -0.041064 1 0 0 0 0 0 1 314615
-0.002090 -0.000079 0.120897 0.059088 0.051997 -0.589759 -0.041095 1 0 0 0 0 0 1 315615
-0.002090 -0.000079 0.120897 0.059152 0.052041 -0.590209 -0.041127 1 0 0 0 0 0 1 316620
-0.002090 -0.000079 0.120897 0.059187 0.052084 -0.590673 -0.041158 1 0 0 0 0 0 1 317625
-0.002090 -0.000079 0.120897 0.059231 0.052124 -0.591101 -0.041189 1 0 0 0 0 0 1 318620
-0.002090 -0.000079 0.120897 0.059279 0.052152 -0.591563 -0.041221 1 0 0 0 0 0 1 319625
-0.002090 -0.000079 0.120897 0.059333 0.052199 -0.592001 -0.041252 1 0 0 0 0 0 1 320616
-0.002090 -0.000079 0.120897 0.059367 0.052242 -0.592463 -0.041283 1 0 0 0 0 0 1 321616
-0.002090 -0.000079 0.120897 0.059410 0.052282 -0.592893 -0.041314 1 0 0 0 0 0 1 322616
-0.002090 -0.000079 0.120897 0.059459 0.052310 -0.593352 -0.041345 1 0 0 0 0 0 1 323615
-0.002090 -0.000079 0.120897 0.059509 0.052368 -0.593801 -0.041377 1 0 0 0 0 0 1 324615
-0.002095 -0.000061 0.120886 0.132481 -0.197339 -0.450320 -0.041408 1 0 0 0 0 0 1 325617
-0.002098 -0.000052 0.120883 0.107666 -0.108172 -0.523742 -0.041439 1 0 0 0 0 0 1 326613
-0.002099 -0.000047 0.120881 0.088469 -0.042280 -0.562005 -0.041471 1 0 0 0 0 0 1 327616
-0.002100 -0.000045 0.120881 0.077973 -0.007211 -0.576889 -0.041502 1 0 0 0 0 0 1 328614
-0.002100 -0.000044 0.120881 0.072582 0.010519 -0.582498 -0.041533 1 0 0 0 0 0 1 329616
-0.002101 -0.000043 0.120881 0.069866 0.019426 -0.584748 -0.041564 1 0 0 0 0 0 1 330614
-0.002101 -0.000043 0.120881 0.068508 0.023891 -0.585827 -0.041595 1 0 0 0 0 0 1 331615
-0.002101 -0.000043 0.120881 0.067850 0.026113 -0.586485 -0.041626 1 0 0 0 0 0 1 332605
-0.002101 -0.000043 0.120881 0.067553 0.027262 -0.587002 -0.041658 1 0 0 0 0 0 1 333615
-0.002101 -0.000043 0.120881 0.067412 0.027839 -0.587472 -0.041689 1 0 0 0 0 0 1 334614
-0.002101 -0.000043 0.120881 0.067390 0.028126 -0.587918 -0.041721 1 0 0 0 0 0 1 335617
-0.002101 -0.000043 0.120881 0.067385 0.028294 -0.588365 -0.041752 1 0 0 0 0 0 1 336616
-0.002101 -0.000043 0.120881 0.067426 0.028380 -0.588807 -0.041783 1 0 0 0 0 0 1 337617
-0.002101 -0.000043 0.120881 0.067453 0.028443 -0.589237 -0.041814 1 0 0 0 0 0 1 338606
-0.002101 -0.000043 0.120881 0.067498 0.028479 -0.589686 -0.041845 1 0 0 0 0 0 1 339614
-0.002101 -0.000043 0.120881 0.067548 0.028501 -0.590128 -0.041877 1 0 0 0 0 0 1 340615
-0.002101 -0.000043 0.120881 0.067595 0.028534 -0.590576 -0.041908 1 0 0 0 0 0 1 341616
-0.002101 -0.000043 0.120881 0.067645 0.028556 -0.591016 -0.041939 1 0 0 0 0 0 1 342614
-0.002101 -0.000043 0.120881 0.067707 0.028575 -0.591443 -0.041970 1 0 0 0 0 0 1 343614
-0.002101 -0.000043 0.120881 0.067748 0.028598 -0.591895 -0.042002 1 0 0 0 0 0 1 344613
-0.002101 -0.000043 0.120881 0.067793 0.028631 -0.592325 -0.042033 1 0 0 0 0 0 1 345615
-0.002101 -0.000043 0.120881 0.067847 0.028643 -0.592776 -0.042064 1 0 0 0 0 0 1 346613
-0.002101 -0.000043 0.120881 0.067909 0.028660 -0.593204 -0.042095 1 0 0 0 0 0 1 347613
-0.002101 -0.000043 0.120881 0.067937 0.028686 -0.593650 -0.042127 1 0 0 0 0 0 1 348613
-0.002101 -0.000043 0.120881 0.068005 0.028714 -0.594092 -0.042158 1 0 0 0 0 0 1 349616
-0.002101 -0.000043 0.120881 0.068049 0.028727 -0.594533 -0.042189 1 0 0 0 0 0 1 350602
-0.002101 -0.000043 0.120881 0.068099 0.028748 -0.594959 -0.042220 1 0 0 0 0 0 1 351612
-0.002101 -0.000043 0.120881 0.068149 0.028769 -0.595417 -0.042252 1 0 0 0 0 0 1 352613
-0.002101 -0.000043 0.120881 0.068208 0.028799 -0.595849 -0.042283 1 0 0 0 0 0 1 353604
-0.002101 -0.000043 0.120881 0.068251 0.028813 -0.596300 -0.042314 1 0 0 0 0 0 1 354614
-0.002101 -0.000043 0.120881 0.068300 0.028833 -0.596717 -0.042345 1 0 0 0 0 0 1 355603
-0.002101 -0.000043 0.120881 0.068351 0.028854 -0.597178 -0.042377 1 0 0 0 0 0 1 356612
-0.002101 -0.000043 0.120881 0.068409 0.028884 -0.597610 -0.042408 1 0 0 0 0 0 1 357602
-0.002101 -0.000043 0.120881 0.068441 0.028900 -0.598054 -0.042439 1 0 0 0 0 0 1 358612
-0.002101 -0.000043 0.120881 0.068512 0.028915 -0.598483 -0.042470 1 0 0 0 0 0 1 359601
-0.002101 -0.000043 0.120881 0.068554 0.028939 -0.598941 -0.042502 1 0 0 0 0 0 1 360612
-0.002101 -0.000043 0.120881 0.068599 0.028972 -0.599365 -0.042533 1 0 0 0 0 0 1 361603
-0.002101 -0.000043 0.120881 0.068653 0.028983 -0.599821 -0.042564 1 0 0 0 0 0 1 362612
-0.002101 -0.000043 0.120881 0.068715 0.029000 -0.600245 -0.042595 1 0 0 0 0 0 1 363601
-0.002101 -0.000043 0.120881 0.068756 0.029024 -0.600702 -0.042627 1 0 0 0 0 0 1 364612
-0.002101 -0.000043 0.120881 0.068801 0.029057 -0.601126 -0.042658 1 0 0 0 0 0 1 365602
-0.002101 -0.000043 0.120881 0.068855 0.029068 -0.601583 -0.042689 1 0 0 0 0 0 1 366612
-0.002101 -0.000043 0.120881 0.068917 0.029085 -0.602007 -0.042720 1 0 0 0 0 0 1 367602
-0.002101 -0.000043 0.120881 0.068945 0.029112 -0.602457 -0.042752 1 0 0 0 0 0 1 368612
-0.002101 -0.000043 0.120881 0.069014 0.029140 -0.602903 -0.042783 1 0 0 0 0 0 1 369623
-0.002101 -0.000043 0.120881 0.069057 0.029153 -0.603344 -0.042814 1 0 0 0 0 0 1 370609
-0.002101 -0.000043 0.120881 0.069106 0.029173 -0.603762 -0.042845 1 0 0 0 0 0 1 371602
-0.002101 -0.000043 0.120881 0.069157 0.029195 -0.604223 -0.042877 1 0 0 0 0 0 1 372608
-0.002101 -0.000043 0.120881 0.069217 0.029225 -0.604663 -0.042908 1 0 0 0 0 0 1 373620
-0.002101 -0.000043 0.120881 0.069266 0.029241 -0.605165 -0.042943 1 0 0 0 0 0 1 374745
-0.002101 -0.000043 0.120881 0.069315 0.029261 -0.605585 -0.042974 1 0 0 0 0 0 1 375742
-0.002101 -0.000043 0.120881 0.069360 0.029280 -0.605989 -0.043002 1 0 0 0 0 0 1 376619
-0.002101 -0.000043 0.120881 0.069410 0.029301 -0.606427 -0.043033 1 0 0 0 0 0 1 377610
-0.002101 -0.000043 0.120881 0.069460 0.029322 -0.606852 -0.043064 1 0 0 0 0 0 1 378619
-0.002101 -0.000043 0.120881 0.069510 0.029343 -0.607308 -0.043095 1 0 0 0 0 0 1 379614
-0.002101 -0.000043 0.120881 0.069569 0.029374 -0.607747 -0.043127 1 0 0 0 0 0 1 380623
-0.002101 -0.000043 0.120881 0.069613 0.029387 -0.608194 -0.043158 1 0 0 0 0 0 1 381622
-0.002101 -0.000043 0.120881 0.069661 0.029407 -0.608611 -0.043189 1 0 0 0 0 0 1 382613
-0.002101 -0.000043 0.120881 0.069712 0.029428 -0.609069 -0.043220 1 0 0 0 0 0 1 383614
-0.002101 -0.000043 0.120881 0.069771 0.029458 -0.609504 -0.043252 1 0 0 0 0 0 1 384612
-0.002101 -0.000043 0.120881 0.069808 0.029478 -0.610001 -0.043287 1 0 0 0 0 0 1 385739
-0.002101 -0.000043 0.120881 0.069874 0.029490 -0.610378 -0.043314 1 0 0 0 0 0 1 386613
-0.002101 -0.000043 0.120881 0.069915 0.029513 -0.610830 -0.043345 1 0 0 0 0 0 1 387611
-0.002101 -0.000043 0.120881 0.069960 0.029546 -0.611260 -0.043377 1 0 0 0 0 0 1 388613
-0.002101 -0.000043 0.120881 0.070021 0.029561 -0.611772 -0.043412 1 0 0 0 0 0 1 389749
-0.002101 -0.000043 0.120881 0.070077 0.029575 -0.612143 -0.043439 1 0 0 0 0 0 1 390619
-0.002101 -0.000043 0.120881 0.070117 0.029598 -0.612593 -0.043470 1 0 0 0 0 0 1 391614
-0.002101 -0.000043 0.120881 0.070162 0.029632 -0.613022 -0.043502 1 0 0 0 0 0 1 392614
-0.002101 -0.000043 0.120881 0.070216 0.029643 -0.613474 -0.043533 1 0 0 0 0 0 1 393615
-0.002101 -0.000043 0.120881 0.070278 0.029660 -0.613901 -0.043564 1 0 0 0 0 0 1 394612
-0.002101 -0.000043 0.120881 0.070306 0.029686 -0.614347 -0.043595 1 0 0 0 0 0 1 395610
-0.002101 -0.000043 0.120881 0.070374 0.029714 -0.614788 -0.043627 1 0 0 0 0 0 1 396612
-0.002101 -0.000043 0.120881 0.070425 0.029730 -0.615291 -0.043662 1 0 0 0 0 0 1 397738
-0.002101 -0.000043 0.120881 0.070468 0.029748 -0.615657 -0.043689 1 0 0 0 0 0 1 398613
-0.002101 -0.000043 0.120881 0.070525 0.029772 -0.616170 -0.043724 1 0 0 0 0 0 1 399738
-0.002101 -0.000043 0.120881 0.070583 0.029802 -0.616606 -0.043756 1 0 0 0 0 0 1 400738
-0.002101 -0.000043 0.120881 0.070627 0.029815 -0.617052 -0.043787 1 0 0 0 0 0 1 401738
-0.002101 -0.000043 0.120881 0.070670 0.029833 -0.617420 -0.043814 1 0 0 0 0 0 1 402616
-0.002101 -0.000043 0.120881 0.070726 0.029857 -0.617931 -0.043849 1 0 0 0 0 0 1 403736
-0.002101 -0.000043 0.120881 0.070785 0.029887 -0.618368 -0.043881 1 0 0 0 0 0 1 404739
-0.002101 -0.000043 0.120881 0.070816 0.029903 -0.618807 -0.043912 1 0 0 0 0 0 1 405737
-0.002101 -0.000043 0.120881 0.070888 0.029918 -0.619239 -0.043943 1 0 0 0 0 0 1 406734
-0.002101 -0.000043 0.120881 0.070929 0.029942 -0.619693 -0.043974 1 0 0 0 0 0 1 407737
-0.002101 -0.000043 0.120881 0.070975 0.029975 -0.620121 -0.044005 1 0 0 0 0 0 1 408736
-0.002101 -0.000043 0.120881 0.071022 0.029983 -0.620520 -0.044033 1 0 0 0 0 0 1 409615
-0.002101 -0.000043 0.120881 0.071090 0.030003 -0.620999 -0.044068 1 0 0 0 0 0 1 410729
-0.002101 -0.000043 0.120881 0.071131 0.030027 -0.621455 -0.044099 1 0 0 0 0 0 1 411737
-0.002101 -0.000043 0.120881 0.071177 0.030060 -0.621885 -0.044131 1 0 0 0 0 0 1 412741
-0.002101 -0.000043 0.120881 0.071230 0.030071 -0.622335 -0.044162 1 0 0 0 0 0 1 413736
-0.002101 -0.000043 0.120881 0.071292 0.030088 -0.622763 -0.044193 1 0 0 0 0 0 1 414736
-0.002101 -0.000043 0.120881 0.071321 0.030115 -0.623210 -0.044224 1 0 0 0 0 0 1 415736
-0.002101 -0.000043 0.120881 0.071379 0.030133 -0.623649 -0.044255 1 0 0 0 0 0 1 416717
-0.002101 -0.000043 0.120881 0.071443 0.030152 -0.624085 -0.044287 1 0 0 0 0 0 1 417736
-0.002101 -0.000043 0.120881 0.071478 0.030173 -0.624483 -0.044314 1 0 0 0 0 0 1 418612
-0.002101 -0.000043 0.120881 0.071529 0.030209 -0.624968 -0.044349 1 0 0 0 0 0 1 419740
-0.002101 -0.000043 0.120881 0.071583 0.030220 -0.625418 -0.044381 1 0 0 0 0 0 1 420736
-0.002101 -0.000043 0.120881 0.071645 0.030237 -0.625847 -0.044412 1 0 0 0 0 0 1 421737
-0.002101 -0.000043 0.120881 0.071667 0.030261 -0.626233 -0.044439 1 0 0 0 0 0 1 422602
-0.002101 -0.000043 0.120881 0.071741 0.030291 -0.626732 -0.044474 1 0 0 0 0 0 1 423734
-0.002101 -0.000043 0.120881 0.071785 0.030305 -0.627176 -0.044505 1 0 0 0 0 0 1 424727
-0.002101 -0.000043 0.120881 0.071835 0.030325 -0.627601 -0.044537 1 0 0 0 0 0 1 425735
-0.002101 -0.000043 0.120881 0.071885 0.030346 -0.628056 -0.044568 1 0 0 0 0 0 1 426728
-0.002101 -0.000043 0.120881 0.071944 0.030376 -0.628494 -0.044599 1 0 0 0 0 0 1 427733
-0.002101 -0.000043 0.120881 0.071987 0.030390 -0.628936 -0.044630 1 0 0 0 0 0 1 428724
-0.002101 -0.000043 0.120881 0.072039 0.030411 -0.629383 -0.044663 1 0 0 0 0 0 1 429781
-0.002101 -0.000043 0.120881 0.072105 0.030439 -0.629979 -0.044704 1 0 0 0 0 0 1 431095
-0.002101 -0.000043 0.120881 0.072148 0.030462 -0.630274 -0.044726 1 0 0 0 0 0 1 431776
-0.002101 -0.000043 0.120881 0.072180 0.030479 -0.630721 -0.044757 1 0 0 0 0 0 1 432790
-0.002101 -0.000043 0.120881 0.072251 0.030494 -0.631148 -0.044788 1 0 0 0 0 0 1 433777
-0.002101 -0.000043 0.120881 0.072287 0.030515 -0.631553 -0.044816 1 0 0 0 0 0 1 434668
-0.002101 -0.000043 0.120881 0.072339 0.030551 -0.632037 -0.044851 1 0 0 0 0 0 1 435794
-0.002101 -0.000043 0.120881 0.072391 0.030561 -0.632481 -0.044882 1 0 0 0 0 0 1 436776
-0.002101 -0.000043 0.120881 0.072452 0.030578 -0.632892 -0.044912 1 0 0 0 0 0 1 437735
-0.002101 -0.000043 0.120881 0.072491 0.030601 -0.633340 -0.044943 1 0 0 0 0 0 1 438725
-0.002101 -0.000043 0.120881 0.072537 0.030634 -0.633773 -0.044974 1 0 0 0 0 0 1 439735
-0.002101 -0.000043 0.120881 0.072590 0.030645 -0.634220 -0.045005 1 0 0 0 0 0 1 440724
-0.002101 -0.000043 0.120881 0.072653 0.030663 -0.634653 -0.045037 1 0 0 0 0 0 1 441735
-0.002101 -0.000043 0.120881 0.072681 0.030689 -0.635095 -0.045068 1 0 0 0 0 0 1 442724
-0.002101 -0.000043 0.120881 0.072749 0.030717 -0.635540 -0.045099 1 0 0 0 0 0 1 443735
-0.002101 -0.000043 0.120881 0.072793 0.030730 -0.635983 -0.045130 1 0 0 0 0 0 1 444725
-0.002101 -0.000043 0.120881 0.072843 0.030751 -0.636408 -0.045162 1 0 0 0 0 0 1 445734
-0.002101 -0.000043 0.120881 0.072887 0.030769 -0.636809 -0.045189 1 0 0 0 0 0 1 446604
-0.002101 -0.000043 0.120881 0.072946 0.030799 -0.637251 -0.045221 1 0 0 0 0 0 1 447619
-0.002101 -0.000043 0.120881 0.073000 0.030804 -0.637752 -0.045256 1 0 0 0 0 0 1 448758
-0.002101 -0.000043 0.120881 0.073036 0.030844 -0.638125 -0.045283 1 0 0 0 0 0 1 449619
-0.002101 -0.000043 0.120881 0.073089 0.030855 -0.638573 -0.045314 1 0 0 0 0 0 1 450608
-0.002101 -0.000043 0.120881 0.073154 0.030887 -0.639066 -0.045349 1 0 0 0 0 0 1 451740
-0.002101 -0.000043 0.120881 0.073188 0.030892 -0.639495 -0.045380 1 0 0 0 0 0 1 452731
-0.002101 -0.000043 0.120881 0.073240 0.030917 -0.639897 -0.045408 1 0 0 0 0 0 1 453615
-0.002101 -0.000043 0.120881 0.073305 0.030950 -0.640382 -0.045443 1 0 0 0 0 0 1 454730
-0.002101 -0.000043 0.120881 0.073357 0.030973 -0.640827 -0.045474 1 0 0 0 0 0 1 455741
-0.002101 -0.000043 0.120881 0.073391 0.030977 -0.641262 -0.045506 1 0 0 0 0 0 1 456743
-0.002101 -0.000043 0.120881 0.073448 0.031005 -0.641715 -0.045537 1 0 0 0 0 0 1 457744
-0.002101 -0.000043 0.120881 0.073507 0.031036 -0.642148 -0.045568 1 0 0 0 0 0 1 458739
-0.002101 -0.000043 0.120881 0.073546 0.031061 -0.642581 -0.045599 1 0 0 0 0 0 1 459737
-0.002101 -0.000043 0.120881 0.073603 0.031060 -0.643026 -0.045630 1 0 0 0 0 0 1 460735
-0.002101 -0.000043 0.120881 0.073650 0.031090 -0.643475 -0.045662 1 0 0 0 0 0 1 461738
-0.002101 -0.000043 0.120881 0.073690 0.031121 -0.643846 -0.045689 1 0 0 0 0 0 1 462610
-0.002101 -0.000043 0.120881 0.073750 0.031135 -0.644355 -0.045724 1 0 0 0 0 0 1 463737
-0.002101 -0.000043 0.120881 0.073812 0.031152 -0.644781 -0.045755 1 0 0 0 0 0 1 464734
-0.002101 -0.000043 0.120881 0.073853 0.031176 -0.645236 -0.045787 1 0 0 0 0 0 1 465738
-0.002101 -0.000043 0.120881 0.073898 0.031209 -0.645663 -0.045818 1 0 0 0 0 0 1 466736
-0.002101 -0.000043 0.120881 0.073952 0.031220 -0.646117 -0.045849 1 0 0 0 0 0 1 467740
-0.002101 -0.000043 0.120881 0.074014 0.031237 -0.646544 -0.045881 1 0 0 0 0 0 1 468736
-0.002101 -0.000043 0.120881 0.074043 0.031264 -0.646993 -0.045912 1 0 0 0 0 0 1 469742
-0.002101 -0.000043 0.120881 0.074109 0.031291 -0.647422 -0.045942 1 0 0 0 0 0 1 470717
-0.002101 -0.000043 0.120881 0.074155 0.031305 -0.647877 -0.045974 1 0 0 0 0 0 1 471735
-0.002101 -0.000043 0.120881 0.074204 0.031325 -0.648299 -0.046005 1 0 0 0 0 0 1 472735
-0.002101 -0.000043 0.120881 0.074255 0.031346 -0.648757 -0.046037 1 0 0 0 0 0 1 473736
-0.002101 -0.000043 0.120881 0.074313 0.031376 -0.649192 -0.046068 1 0 0 0 0 0 1 474734
-0.002101 -0.000043 0.120881 0.074356 0.031390 -0.649638 -0.046099 1 0 0 0 0 0 1 475733
-0.002101 -0.000043 0.120881 0.074406 0.031410 -0.650061 -0.046131 1 0 0 0 0 0 1 476737
-0.002101 -0.000043 0.120881 0.074456 0.031432 -0.650519 -0.046162 1 0 0 0 0 0 1 477737
-0.002101 -0.000043 0.120881 0.074515 0.031462 -0.650953 -0.046193 1 0 0 0 0 0 1 478733
-0.002101 -0.000043 0.120881 0.074549 0.031466 -0.651387 -0.046224 1 0 0 0 0 0 1 479735
-0.002101 -0.000043 0.120881 0.074615 0.031503 -0.651833 -0.046255 1 0 0 0 0 0 1 480734
-0.002101 -0.000043 0.120881 0.074659 0.031517 -0.652280 -0.046287 1 0 0 0 0 0 1 481734
-0.002101 -0.000043 0.120881 0.074704 0.031550 -0.652708 -0.046318 1 0 0 0 0 0 1 482732
-0.002101 -0.000043 0.120881 0.074758 0.031561 -0.653161 -0.046349 1 0 0 0 0 0 1 483735
-0.002101 -0.000043 0.120881 0.074821 0.031578 -0.653589 -0.046380 1 0 0 0 0 0 1 484734
-0.002101 -0.000043 0.120881 0.074860 0.031601 -0.654034 -0.046411 1 0 0 0 0 0 1 485717
-0.002101 -0.000043 0.120881 0.074907 0.031635 -0.654473 -0.046443 1 0 0 0 0 0 1 486740
-0.002101 -0.000043 0.120881 0.074964 0.031634 -0.654918 -0.046474 1 0 0 0 0 0 1 487739
-0.002101 -0.000043 0.120881 0.075020 0.031673 -0.655359 -0.046506 1 0 0 0 0 0 1 488740
-0.002101 -0.000043 0.120881 0.075050 0.031691 -0.655798 -0.046537 1 0 0 0 0 0 1 489735
-0.002101 -0.000043 0.120881 0.075117 0.031717 -0.656229 -0.046567 1 0 0 0 0 0 1 490715
-0.002101 -0.000043 0.120881 0.075166 0.031719 -0.656678 -0.046599 1 0 0 0 0 0 1 491735
-0.002101 -0.000043 0.120881 0.075221 0.031758 -0.657118 -0.046630 1 0 0 0 0 0 1 492735
-0.002114 -0.000056 0.120870 0.251841 0.220890 -0.509619 -0.046662 1 0 0 0 0 0 1 493734
-0.002120 -0.000063 0.120866 0.191049 0.154553 -0.584302 -0.046693 1 0 0 0 0 0 1 494735
-0.002123 -0.000067 0.120865 0.145085 0.105303 -0.623259 -0.046724 1 0 0 0 0 0 1 495731
-0.002125 -0.000068 0.120864 0.120343 0.079081 -0.638405 -0.046755 1 0 0 0 0 0 1 496735
-0.002126 -0.000069 0.120864 0.107726 0.065815 -0.644121 -0.046788 1 0 0 0 0 0 1 497789
-0.002126 -0.000070 0.120864 0.101399 0.059182 -0.646401 -0.046819 1 0 0 0 0 0 1 498781
-0.002127 -0.000070 0.120864 0.098248 0.055879 -0.647480 -0.046851 1 0 0 0 0 0 1 499790
-0.002127 -0.000070 0.120864 0.096702 0.054238 -0.648131 -0.046882 1 0 0 0 0 0 1 500775
-0.002127 -0.000070 0.120864 0.095963 0.053445 -0.648654 -0.046913 1 0 0 0 0 0 1 501791
-0.002127 -0.000070 0.120864 0.095618 0.053053 -0.649110 -0.046945 1 0 0 0 0 0 1 502789
-0.002127 -0.000070 0.120864 0.095477 0.052887 -0.649548 -0.046975 1 0 0 0 0 0 1 503772
-0.002127 -0.000070 0.120864 0.095436 0.052815 -0.649984 -0.047007 1 0 0 0 0 0 1 504787
-0.002127 -0.000070 0.120864 0.095451 0.052799 -0.650424 -0.047038 1 0 0 0 0 0 1 505774
-0.002127 -0.000070 0.120864 0.095487 0.052805 -0.650844 -0.047070 1 0 0 0 0 0 1 506787
-0.002127 -0.000070 0.120864 0.095539 0.052828 -0.651276 -0.047100 1 0 0 0 0 0 1 507774
-0.002127 -0.000070 0.120864 0.095594 0.052855 -0.651722 -0.047132 1 0 0 0 0 0 1 508790
-0.002140 -0.000084 0.120853 0.272245 0.242009 -0.503976 -0.047161 1 0 0 0 0 0 1 509724
-0.002146 -0.000091 0.120850 0.211557 0.175808 -0.578681 -0.047193 1 0 0 0 0 0 1 510732
-0.002149 -0.000094 0.120848 0.165649 0.126620 -0.617658 -0.047224 1 0 0 0 0 0 1 511722
-0.002151 -0.000096 0.120848 0.140939 0.100418 -0.632791 -0.047255 1 0 0 0 0 0 1 512723
-0.002152 -0.000097 0.120848 0.128352 0.087183 -0.638498 -0.047287 1 0 0 0 0 0 1 513732
-0.002152 -0.000097 0.120848 0.122044 0.080570 -0.640755 -0.047318 1 0 0 0 0 0 1 514722
-0.002152 -0.000097 0.120848 0.118913 0.077272 -0.641839 -0.047349 1 0 0 0 0 0 1 515732
-0.002153 -0.000097 0.120848 0.117378 0.075657 -0.642473 -0.047380 1 0 0 0 0 0 1 516722
-0.002153 -0.000098 0.120848 0.116644 0.074871 -0.642993 -0.047412 1 0 0 0 0 0 1 517733
-0.002153 -0.000098 0.120848 0.116320 0.074499 -0.643430 -0.047443 1 0 0 0 0 0 1 518722
-0.002153 -0.000098 0.120848 0.116185 0.074341 -0.643878 -0.047474 1 0 0 0 0 0 1 519733
-0.002153 -0.000098 0.120848 0.116164 0.074289 -0.644288 -0.047505 1 0 0 0 0 0 1 520721
-0.002153 -0.000098 0.120848 0.116181 0.074292 -0.644724 -0.047537 1 0 0 0 0 0 1 521733
-0.002153 -0.000098 0.120848 0.116240 0.074308 -0.645150 -0.047568 1 0 0 0 0 0 1 522721
-0.002153 -0.000098 0.120848 0.116307 0.074347 -0.645567 -0.047599 1 0 0 0 0 0 1 523732
-0.002153 -0.000098 0.120848 0.116375 0.074387 -0.645997 -0.047630 1 0 0 0 0 0 1 524734
-0.002153 -0.000098 0.120848 0.116451 0.074435 -0.646422 -0.047662 1 0 0 0 0 0 1 525736
-0.002153 -0.000098 0.120848 0.116529 0.074484 -0.646850 -0.047693 1 0 0 0 0 0 1 526745
-0.002153 -0.000098 0.120848 0.116608 0.074521 -0.647266 -0.047724 1 0 0 0 0 0 1 527743
-0.002153 -0.000098 0.120848 0.116660 0.074573 -0.647685 -0.047755 1 0 0 0 0 0 1 528716
-0.002153 -0.000098 0.120848 0.116754 0.074629 -0.648115 -0.047787 1 0 0 0 0 0 1 529729
-0.002153 -0.000098 0.120848 0.116833 0.074679 -0.648542 -0.047818 1 0 0 0 0 0 1 530737
-0.002153 -0.000098 0.120848 0.116905 0.074707 -0.648962 -0.047849 1 0 0 0 0 0 1 531727
-0.002153 -0.000098 0.120848 0.116974 0.074777 -0.649384 -0.047881 1 0 0 0 0 0 1 532739
-0.002153 -0.000098 0.120848 0.117054 0.074817 -0.649822 -0.047912 1 0 0 0 0 0 1 533742
-0.002153 -0.000098 0.120848 0.117141 0.074861 -0.650228 -0.047943 1 0 0 0 0 0 1 534729
-0.002153 -0.000098 0.120848 0.117204 0.074924 -0.650654 -0.047974 1 0 0 0 0 0 1 535736
-0.002153 -0.000098 0.120848 0.117282 0.074963 -0.651092 -0.048006 1 0 0 0 0 0 1 536739
-0.002153 -0.000098 0.120848 0.117366 0.075019 -0.651501 -0.048036 1 0 0 0 0 0 1 537717
-0.002153 -0.000098 0.120848 0.117435 0.075060 -0.651918 -0.048068 1 0 0 0 0 0 1 538734
-0.002153 -0.000098 0.120848 0.117510 0.075107 -0.652352 -0.048099 1 0 0 0 0 0 1 539714
-0.002153 -0.000098 0.120848 0.117594 0.075165 -0.652771 -0.048130 1 0 0 0 0 0 1 540714
-0.002153 -0.000098 0.120848 0.117673 0.075216 -0.653203 -0.048162 1 0 0 0 0 0 1 541734
-0.002153 -0.000098 0.120848 0.117733 0.075247 -0.653620 -0.048193 1 0 0 0 0 0 1 542733
-0.002153 -0.000098 0.120848 0.117824 0.075311 -0.654048 -0.048224 1 0 0 0 0 0 1 543731
-0.002153 -0.000098 0.120848 0.117895 0.075353 -0.654484 -0.048256 1 0 0 0 0 0 1 544741
-0.002153 -0.000098 0.120848 0.117966 0.075413 -0.654895 -0.048287 1 0 0 0 0 0 1 545739
-0.002153 -0.000098 0.120848 0.118057 0.075448 -0.655316 -0.048318 1 0 0 0 0 0 1 546737
-0.002153 -0.000098 0.120848 0.118123 0.075498 -0.655750 -0.048349 1 0 0 0 0 0 1 547730
-0.002153 -0.000098 0.120848 0.118195 0.075559 -0.656163 -0.048380 1 0 0 0 0 0 1 548732
-0.002153 -0.000098 0.120848 0.118281 0.075605 -0.656584 -0.048411 1 0 0 0 0 0 1 549714
-0.002153 -0.000098 0.120848 0.118355 0.075635 -0.657017 -0.048443 1 0 0 0 0 0 1 550733
-0.002153 -0.000098 0.120848 0.118436 0.075701 -0.657441 -0.048474 1 0 0 0 0 0 1 551733
-0.002153 -0.000098 0.120848 0.118500 0.075754 -0.657850 -0.048505 1 0 0 0 0 0 1 552714
-0.002153 -0.000098 0.120848 0.118580 0.075793 -0.658295 -0.048537 1 0 0 0 0 0 1 553734
-0.002153 -0.000098 0.120848 0.118668 0.075838 -0.658706 -0.048568 1 0 0 0 0 0 1 554733
-0.002153 -0.000098 0.120848 0.118730 0.075900 -0.659129 -0.048599 1 0 0 0 0 0 1 555733
-0.002153 -0.000098 0.120848 0.118809 0.075939 -0.659565 -0.048630 1 0 0 0 0 0 1 556731
-0.002153 -0.000098 0.120848 0.118894 0.075996 -0.659985 -0.048662 1 0 0 0 0 0 1 557734
-0.002153 -0.000098 0.120848 0.118962 0.076036 -0.660394 -0.048693 1 0 0 0 0 0 1 558731
-0.002153 -0.000098 0.120848 0.119038 0.076084 -0.660836 -0.048724 1 0 0 0 0 0 1 559732
-0.002153 -0.000098 0.120848 0.119123 0.076142 -0.661255 -0.048755 1 0 0 0 0 0 1 560732
-0.002153 -0.000098 0.120848 0.119192 0.076183 -0.661686 -0.048787 1 0 0 0 0 0 1 561734
-0.002153 -0.000098 0.120848 0.119267 0.076231 -0.662090 -0.048818 1 0 0 0 0 0 1 562732
-0.002153 -0.000098 0.120848 0.119352 0.076288 -0.662525 -0.048849 1 0 0 0 0 0 1 563732
-0.002153 -0.000098 0.120848 0.119420 0.076329 -0.662954 -0.048880 1 0 0 0 0 0 1 564725
-0.002153 -0.000098 0.120848 0.119496 0.076377 -0.663363 -0.048912 1 0 0 0 0 0 1 565735
-0.002153 -0.000098 0.120848 0.119573 0.076426 -0.663806 -0.048943 1 0 0 0 0 0 1 566738
-0.002153 -0.000098 0.120848 0.119657 0.076483 -0.664223 -0.048974 1 0 0 0 0 0 1 567733
-0.002153 -0.000098 0.120848 0.119722 0.076536 -0.664639 -0.049005 1 0 0 0 0 0 1 568732
-0.002153 -0.000098 0.120848 0.119809 0.076583 -0.665068 -0.049037 1 0 0 0 0 0 1 569732
-0.002153 -0.000098 0.120848 0.119882 0.076611 -0.665492 -0.049068 1 0 0 0 0 0 1 570730
-0.002153 -0.000098 0.120848 0.119963 0.076677 -0.665916 -0.049099 1 0 0 0 0 0 1 571730
-0.002153 -0.000098 0.120848 0.120018 0.076721 -0.666333 -0.049130 1 0 0 0 0 0 1 572713
-0.002153 -0.000098 0.120848 0.120117 0.076765 -0.666758 -0.049162 1 0 0 0 0 0 1 573733
-0.002153 -0.000098 0.120848 0.120193 0.076824 -0.667188 -0.049193 1 0 0 0 0 0 1 574732
-0.002153 -0.000098 0.120848 0.120249 0.076869 -0.667612 -0.049224 1 0 0 0 0 0 1 575730
-0.002153 -0.000098 0.120848 0.120343 0.076923 -0.668037 -0.049255 1 0 0 0 0 0 1 576734
-0.002153 -0.000098 0.120848 0.120424 0.076960 -0.668449 -0.049286 1 0 0 0 0 0 1 577723
-0.002153 -0.000098 0.120848 0.120490 0.077011 -0.668889 -0.049318 1 0 0 0 0 0 1 578730
-0.002153 -0.000098 0.120848 0.120561 0.077071 -0.669296 -0.049349 1 0 0 0 0 0 1 579719
-0.002153 -0.000098 0.120848 0.120649 0.077119 -0.669729 -0.049380 1 0 0 0 0 0 1 580728
-0.002153 -0.000098 0.120848 0.120721 0.077147 -0.670151 -0.049411 1 0 0 0 0 0 1 581721
-0.002153 -0.000098 0.120848 0.120791 0.077217 -0.670572 -0.049443 1 0 0 0 0 0 1 582730
-0.002153 -0.000098 0.120848 0.120869 0.077256 -0.671004 -0.049474 1 0 0 0 0 0 1 583721
-0.002153 -0.000098 0.120848 0.120955 0.077313 -0.671427 -0.049505 1 0 0 0 0 0 1 584731
-0.002153 -0.000098 0.120848 0.121023 0.077353 -0.671833 -0.049536 1 0 0 0 0 0 1 585720
-0.002153 -0.000098 0.120848 0.121099 0.077401 -0.672275 -0.049567 1 0 0 0 0 0 1 586720
-0.002153 -0.000098 0.120848 0.121184 0.077459 -0.672698 -0.049599 1 0 0 0 0 0 1 587730
-0.002153 -0.000098 0.120848 0.121261 0.077509 -0.673117 -0.049630 1 0 0 0 0 0 1 588720
-0.002153 -0.000098 0.120848 0.121321 0.077540 -0.673539 -0.049662 1 0 0 0 0 0 1 589730
-0.002153 -0.000098 0.120848 0.121411 0.077604 -0.673964 -0.049692 1 0 0 0 0 0 1 590719
-0.002153 -0.000098 0.120848 0.121490 0.077655 -0.674393 -0.049724 1 0 0 0 0 0 1 591730
-0.002153 -0.000098 0.120848 0.121546 0.077698 -0.674813 -0.049755 1 0 0 0 0 0 1 592720
-0.002153 -0.000098 0.120848 0.121644 0.077741 -0.675234 -0.049787 1 0 0 0 0 0 1 593730
-0.002153 -0.000098 0.120848 0.121719 0.077800 -0.675659 -0.049817 1 0 0 0 0 0 1 594720
-0.002153 -0.000098 0.120848 0.121788 0.077842 -0.676094 -0.049849 1 0 0 0 0 0 1 595729
-0.002153 -0.000098 0.120848 0.121862 0.077889 -0.676496 -0.049880 1 0 0 0 0 0 1 596722
-0.002153 -0.000098 0.120848 0.121940 0.077939 -0.676945 -0.049912 1 0 0 0 0 0 1 597740
-0.002153 -0.000098 0.120848 0.122024 0.077996 -0.677359 -0.049943 1 0 0 0 0 0 1 598728
-0.002153 -0.000098 0.120848 0.122089 0.078049 -0.677779 -0.049974 1 0 0 0 0 0 1 599735
-0.002153 -0.000098 0.120848 0.122169 0.078087 -0.678216 -0.050006 1 0 0 0 0 0 1 600737
-0.002153 -0.000098 0.120848 0.122256 0.078131 -0.678625 -0.050037 1 0 0 0 0 0 1 601730
-0.002153 -0.000098 0.120848 0.122319 0.078194 -0.679050 -0.050068 1 0 0 0 0 0 1 602735
-0.002153 -0.000098 0.120848 0.122397 0.078233 -0.679486 -0.050099 1 0 0 0 0 0 1 603734
-0.002153 -0.000098 0.120848 0.122486 0.078278 -0.679900 -0.050131 1 0 0 0 0 0 1 604739
-0.002153 -0.000098 0.120848 0.122572 0.078345 -0.680395 -0.050167 1 0 0 0 0 0 1 605894
-0.002153 -0.000098 0.120848 0.122616 0.078381 -0.680752 -0.050193 1 0 0 0 0 0 1 606733
-0.002153 -0.000098 0.120848 0.122710 0.078436 -0.681175 -0.050224 1 0 0 0 0 0 1 607732
-0.002153 -0.000098 0.120848 0.122792 0.078474 -0.681595 -0.050256 1 0 0 0 0 0 1 608740
-0.002153 -0.000098 0.120848 0.122845 0.078527 -0.682024 -0.050287 1 0 0 0 0 0 1 609736
-0.002153 -0.000098 0.120848 0.122939 0.078582 -0.682446 -0.050318 1 0 0 0 0 0 1 610732
-0.002153 -0.000098 0.120848 0.123009 0.078623 -0.682878 -0.050349 1 0 0 0 0 0 1 611733
-0.002153 -0.000098 0.120848 0.123084 0.078671 -0.683282 -0.050380 1 0 0 0 0 0 1 612732
-0.002153 -0.000098 0.120848 0.123169 0.078728 -0.683717 -0.050412 1 0 0 0 0 0 1 613733
-0.002134 -0.000102 0.120838 -0.139147 0.140486 -0.547442 -0.050443 1 0 0 0 0 0 1 614729
-0.002124 -0.000104 0.120834 -0.046780 0.119190 -0.615954 -0.050474 1 0 0 0 0 0 1 615730
-0.002120 -0.000105 0.120833 0.021086 0.103302 -0.651745 -0.050506 1 0 0 0 0 0 1 616738
-0.002117 -0.000106 0.120833 0.056956 0.094831 -0.665660 -0.050536 1 0 0 0 0 0 1 617717
-0.002116 -0.000106 0.120833 0.075053 0.090561 -0.670917 -0.050568 1 0 0 0 0 0 1 618733
-0.002116 -0.000106 0.120832 0.084104 0.088440 -0.673029 -0.050599 1 0 0 0 0 0 1 619737
-0.002115 -0.000106 0.120832 0.088643 0.087411 -0.674041 -0.050630 1 0 0 0 0 0 1 620730
-0.002115 -0.000107 0.120832 0.090934 0.086920 -0.674661 -0.050662 1 0 0 0 0 0 1 621732
-0.002115 -0.000107 0.120832 0.092117 0.086703 -0.675159 -0.050693 1 0 0 0 0 0 1 622730
-0.002115 -0.000107 0.120832 0.092736 0.086612 -0.675596 -0.050724 1 0 0 0 0 0 1 623730
-0.002096 -0.000111 0.120823 -0.169271 0.148314 -0.539122 -0.050755 1 0 0 0 0 0 1 624730
-0.002087 -0.000113 0.120819 -0.076901 0.127020 -0.607694 -0.050787 1 0 0 0 0 0 1 625731
-0.002082 -0.000114 0.120818 -0.009054 0.111126 -0.643506 -0.050818 1 0 0 0 0 0 1 626729
-0.002080 -0.000115 0.120817 0.026824 0.102643 -0.657440 -0.050849 1 0 0 0 0 0 1 627731
-0.002078 -0.000115 0.120817 0.044889 0.098388 -0.662678 -0.050880 1 0 0 0 0 0 1 628730
-0.002078 -0.000115 0.120817 0.053926 0.096271 -0.664791 -0.050912 1 0 0 0 0 0 1 629731
-0.002077 -0.000115 0.120817 0.058455 0.095245 -0.665787 -0.050943 1 0 0 0 0 0 1 630730
-0.002058 -0.000120 0.120807 -0.201544 0.156458 -0.529349 -0.050974 1 0 0 0 0 0 1 631733
-0.002049 -0.000122 0.120804 -0.108300 0.134942 -0.598030 -0.051005 1 0 0 0 0 0 1 632712
-0.002044 -0.000123 0.120803 -0.040035 0.118948 -0.633892 -0.051037 1 0 0 0 0 0 1 633731
-0.002042 -0.000124 0.120802 -0.003959 0.110429 -0.647837 -0.051068 1 0 0 0 0 0 1 634730
-0.002041 -0.000124 0.120802 0.014212 0.106139 -0.653075 -0.051099 1 0 0 0 0 0 1 635729
-0.002040 -0.000124 0.120802 0.023293 0.104010 -0.655175 -0.051130 1 0 0 0 0 0 1 636729
-0.002040 -0.000124 0.120802 0.027819 0.102989 -0.656193 -0.051163 1 0 0 0 0 0 1 637782
-0.002040 -0.000124 0.120802 0.030095 0.102500 -0.656808 -0.051194 1 0 0 0 0 0 1 638773
-0.002040 -0.000124 0.120802 0.031241 0.102294 -0.657282 -0.051226 1 0 0 0 0 0 1 639788
-0.002021 -0.000129 0.120792 -0.230409 0.163888 -0.520449 -0.051257 1 0 0 0 0 0 1 640772
-0.002011 -0.000131 0.120789 -0.138140 0.142617 -0.589141 -0.051288 1 0 0 0 0 0 1 641790
-0.002006 -0.000132 0.120787 -0.070353 0.126747 -0.625001 -0.051320 1 0 0 0 0 0 1 642791
-0.002004 -0.000133 0.120787 -0.034537 0.118291 -0.638932 -0.051351 1 0 0 0 0 0 1 643786
-0.002003 -0.000133 0.120787 -0.016494 0.114032 -0.644164 -0.051382 1 0 0 0 0 0 1 644786
-0.002002 -0.000133 0.120787 -0.007495 0.111934 -0.646264 -0.051413 1 0 0 0 0 0 1 645789
-0.002002 -0.000133 0.120787 -0.003012 0.110899 -0.647248 -0.051445 1 0 0 0 0 0 1 646785
-0.001983 -0.000138 0.120777 -0.262936 0.172090 -0.510426 -0.051476 1 0 0 0 0 0 1 647795
-0.001973 -0.000140 0.120773 -0.169934 0.150643 -0.579225 -0.051507 1 0 0 0 0 0 1 648786
-0.001969 -0.000141 0.120772 -0.101813 0.134673 -0.615130 -0.051538 1 0 0 0 0 0 1 649791
-0.001966 -0.000142 0.120772 -0.065810 0.126191 -0.629081 -0.051570 1 0 0 0 0 0 1 650786
-0.001965 -0.000142 0.120772 -0.047707 0.121909 -0.634304 -0.051600 1 0 0 0 0 0 1 651774
-0.001965 -0.000142 0.120771 -0.038677 0.119792 -0.636401 -0.051632 1 0 0 0 0 0 1 652784
-0.001964 -0.000142 0.120771 -0.034184 0.118775 -0.637375 -0.051663 1 0 0 0 0 0 1 653787
-0.001964 -0.000142 0.120771 -0.031959 0.118298 -0.637966 -0.051694 1 0 0 0 0 0 1 654769
-0.001964 -0.000142 0.120771 -0.030842 0.118098 -0.638430 -0.051726 1 0 0 0 0 0 1 655784
-0.001964 -0.000142 0.120771 -0.030302 0.118035 -0.638837 -0.051757 1 0 0 0 0 0 1 656768
-0.001964 -0.000142 0.120771 -0.030046 0.118031 -0.639232 -0.051788 1 0 0 0 0 0 1 657784
-0.001964 -0.000142 0.120771 -0.029916 0.118065 -0.639622 -0.051819 1 0 0 0 0 0 1 658769
-0.001964 -0.000142 0.120771 -0.029866 0.118120 -0.640007 -0.051851 1 0 0 0 0 0 1 659785
-0.001964 -0.000142 0.120771 -0.029847 0.118192 -0.640391 -0.051881 1 0 0 0 0 0 1 660767
-0.001964 -0.000142 0.120771 -0.029848 0.118251 -0.640784 -0.051913 1 0 0 0 0 0 1 661785
-0.001964 -0.000142 0.120771 -0.029857 0.118329 -0.641157 -0.051944 1 0 0 0 0 0 1 662769
-0.001964 -0.000142 0.120771 -0.029862 0.118399 -0.641553 -0.051976 1 0 0 0 0 0 1 663782
-0.001964 -0.000142 0.120771 -0.029886 0.118460 -0.641940 -0.052006 1 0 0 0 0 0 1 664767
-0.001964 -0.000142 0.120771 -0.029896 0.118537 -0.642305 -0.052037 1 0 0 0 0 0 1 665728
-0.001964 -0.000142 0.120771 -0.029910 0.118596 -0.642679 -0.052067 1 0 0 0 0 0 1 666717
-0.001964 -0.000142 0.120771 -0.029939 0.118670 -0.643082 -0.052099 1 0 0 0 0 0 1 667728
-0.001964 -0.000142 0.120771 -0.029962 0.118752 -0.643452 -0.052130 1 0 0 0 0 0 1 668717
-0.001964 -0.000142 0.120771 -0.029968 0.118822 -0.643842 -0.052161 1 0 0 0 0 0 1 669717
-0.001964 -0.000142 0.120771 -0.029990 0.118873 -0.644233 -0.052193 1 0 0 0 0 0 1 670727
-0.001964 -0.000142 0.120771 -0.030003 0.118962 -0.644619 -0.052224 1 0 0 0 0 0 1 671728
-0.001964 -0.000142 0.120771 -0.030021 0.119035 -0.645000 -0.052255 1 0 0 0 0 0 1 672717
-0.001964 -0.000142 0.120771 -0.030056 0.119089 -0.645384 -0.052286 1 0 0 0 0 0 1 673727
-0.001964 -0.000142 0.120771 -0.030058 0.119175 -0.645770 -0.052317 1 0 0 0 0 0 1 674715
-0.001964 -0.000142 0.120771 -0.030083 0.119240 -0.646167 -0.052349 1 0 0 0 0 0 1 675725
-0.001964 -0.000142 0.120771 -0.030094 0.119318 -0.646543 -0.052380 1 0 0 0 0 0 1 676715
-0.001964 -0.000142 0.120771 -0.030107 0.119379 -0.646923 -0.052411 1 0 0 0 0 0 1 677718
-0.001964 -0.000142 0.120771 -0.030136 0.119453 -0.647326 -0.052443 1 0 0 0 0 0 1 678730
-0.001964 -0.000142 0.120771 -0.030160 0.119536 -0.647704 -0.052474 1 0 0 0 0 0 1 679740
-0.001964 -0.000142 0.120771 -0.030166 0.119606 -0.648090 -0.052505 1 0 0 0 0 0 1 680729
-0.001964 -0.000142 0.120771 -0.030187 0.119656 -0.648474 -0.052536 1 0 0 0 0 0 1 681724
-0.001964 -0.000142 0.120771 -0.030201 0.119745 -0.648863 -0.052568 1 0 0 0 0 0 1 682732
-0.001964 -0.000142 0.120771 -0.030218 0.119818 -0.649246 -0.052599 1 0 0 0 0 0 1 683725
-0.001964 -0.000142 0.120771 -0.030256 0.119884 -0.649633 -0.052630 1 0 0 0 0 0 1 684725
-0.001964 -0.000142 0.120771 -0.030253 0.119949 -0.650015 -0.052662 1 0 0 0 0 0 1 685735
-0.001964 -0.000142 0.120771 -0.030281 0.120022 -0.650412 -0.052693 1 0 0 0 0 0 1 686732
-0.001964 -0.000142 0.120771 -0.030291 0.120103 -0.650794 -0.052724 1 0 0 0 0 0 1 687735
-0.001964 -0.000142 0.120771 -0.030308 0.120175 -0.651177 -0.052755 1 0 0 0 0 0 1 688731
-0.001977 -0.000156 0.120761 0.147501 0.310467 -0.502603 -0.052787 1 0 0 0 0 0 1 689740
-0.001983 -0.000163 0.120757 0.087190 0.244994 -0.576890 -0.052817 1 0 0 0 0 0 1 690715
-0.001987 -0.000166 0.120756 0.041490 0.196183 -0.615645 -0.052849 1 0 0 0 0 0 1 691728
-0.001988 -0.000168 0.120755 0.016844 0.170196 -0.630669 -0.052880 1 0 0 0 0 0 1 692729
-0.001989 -0.000169 0.120755 0.004276 0.157076 -0.636292 -0.052912 1 0 0 0 0 0 1 693730
-0.001990 -0.000169 0.120755 -0.002066 0.150528 -0.638506 -0.052943 1 0 0 0 0 0 1 694728
-0.001990 -0.000170 0.120755 -0.005261 0.147296 -0.639523 -0.052974 1 0 0 0 0 0 1 695728
-0.001990 -0.000170 0.120755 -0.006867 0.145729 -0.640131 -0.053005 1 0 0 0 0 0 1 696728
-0.001990 -0.000170 0.120755 -0.007678 0.144984 -0.640580 -0.053036 1 0 0 0 0 0 1 697728
-0.001990 -0.000170 0.120755 -0.008078 0.144641 -0.640990 -0.053068 1 0 0 0 0 0 1 698737
-0.001990 -0.000170 0.120755 -0.008284 0.144527 -0.641380 -0.053099 1 0 0 0 0 0 1 699733
-0.001990 -0.000170 0.120755 -0.008372 0.144510 -0.641753 -0.053130 1 0 0 0 0 0 1 700732
-0.001990 -0.000170 0.120755 -0.008443 0.144539 -0.642124 -0.053162 1 0 0 0 0 0 1 701730
-0.001990 -0.000170 0.120755 -0.008469 0.144603 -0.642514 -0.053193 1 0 0 0 0 0 1 702728
-0.001990 -0.000170 0.120755 -0.008492 0.144670 -0.642888 -0.053224 1 0 0 0 0 0 1 703731
-0.001990 -0.000170 0.120755 -0.008507 0.144744 -0.643271 -0.053255 1 0 0 0 0 0 1 704729
-0.001990 -0.000170 0.120755 -0.008504 0.144836 -0.643635 -0.053286 1 0 0 0 0 0 1 705711
-0.001990 -0.000170 0.120755 -0.008517 0.144914 -0.644025 -0.053318 1 0 0 0 0 0 1 706727
-0.001990 -0.000170 0.120755 -0.008522 0.144998 -0.644403 -0.053349 1 0 0 0 0 0 1 707725
-0.001990 -0.000170 0.120755 -0.008527 0.145083 -0.644781 -0.053380 1 0 0 0 0 0 1 708727
-0.001990 -0.000170 0.120755 -0.008521 0.145166 -0.645146 -0.053412 1 0 0 0 0 0 1 709730
-0.001990 -0.000170 0.120755 -0.008535 0.145251 -0.645527 -0.053442 1 0 0 0 0 0 1 710708
-0.001990 -0.000170 0.120755 -0.008542 0.145338 -0.645913 -0.053474 1 0 0 0 0 0 1 711727
-0.001990 -0.000170 0.120755 -0.008543 0.145411 -0.646285 -0.053505 1 0 0 0 0 0 1 712727
-0.001990 -0.000170 0.120755 -0.008564 0.145509 -0.646662 -0.053537 1 0 0 0 0 0 1 713728
-0.002003 -0.000184 0.120744 0.169347 0.335899 -0.497828 -0.053568 1 0 0 0 0 0 1 714729
-0.002009 -0.000190 0.120740 0.109175 0.270572 -0.572107 -0.053598 1 0 0 0 0 0 1 715708
-0.002013 -0.000194 0.120739 0.063543 0.221849 -0.610887 -0.053630 1 0 0 0 0 0 1 716727
-0.002014 -0.000196 0.120739 0.038944 0.195899 -0.625910 -0.053662 1 0 0 0 0 0 1 717729
-0.002015 -0.000197 0.120738 0.026397 0.182798 -0.631519 -0.053693 1 0 0 0 0 0 1 718729
-0.002016 -0.000197 0.120738 0.020083 0.176280 -0.633722 -0.053724 1 0 0 0 0 0 1 719731
-0.002016 -0.000197 0.120738 0.016897 0.173056 -0.634733 -0.053755 1 0 0 0 0 0 1 720716
-0.002016 -0.000197 0.120738 0.015317 0.171501 -0.635325 -0.053787 1 0 0 0 0 0 1 721728
-0.002016 -0.000197 0.120738 0.014530 0.170779 -0.635778 -0.053818 1 0 0 0 0 0 1 722728
-0.002016 -0.000197 0.120738 0.014130 0.170465 -0.636177 -0.053849 1 0 0 0 0 0 1 723726
-0.002016 -0.000197 0.120738 0.013939 0.170356 -0.636553 -0.053880 1 0 0 0 0 0 1 724725
-0.002016 -0.000197 0.120738 0.013847 0.170335 -0.636933 -0.053911 1 0 0 0 0 0 1 725727
-0.002016 -0.000197 0.120738 0.013795 0.170382 -0.637284 -0.053942 1 0 0 0 0 0 1 726708
-0.002016 -0.000197 0.120738 0.013791 0.170471 -0.637666 -0.053974 1 0 0 0 0 0 1 727726
-0.002016 -0.000197 0.120738 0.013782 0.170552 -0.638029 -0.054005 1 0 0 0 0 0 1 728724
-0.002016 -0.000197 0.120738 0.013781 0.170641 -0.638405 -0.054036 1 0 0 0 0 0 1 729726
-0.002016 -0.000197 0.120738 0.013788 0.170739 -0.638775 -0.054068 1 0 0 0 0 0 1 730727
-0.002016 -0.000197 0.120738 0.013796 0.170837 -0.639141 -0.054099 1 0 0 0 0 0 1 731718
-0.002016 -0.000197 0.120738 0.013804 0.170937 -0.639513 -0.054130 1 0 0 0 0 0 1 732725
-0.002016 -0.000197 0.120738 0.013816 0.171023 -0.639872 -0.054161 1 0 0 0 0 0 1 733715
-0.002016 -0.000197 0.120738 0.013813 0.171124 -0.640258 -0.054193 1 0 0 0 0 0 1 734726
-0.002016 -0.000197 0.120738 0.013828 0.171231 -0.640618 -0.054224 1 0 0 0 0 0 1 735715
-0.002016 -0.000197 0.120738 0.013836 0.171330 -0.640986 -0.054255 1 0 0 0 0 0 1 736714
-0.002016 -0.000197 0.120738 0.013848 0.171419 -0.641352 -0.054286 1 0 0 0 0 0 1 737725
-0.002016 -0.000197 0.120738 0.013853 0.171526 -0.641723 -0.054317 1 0 0 0 0 0 1 738714
-0.002021 -0.000179 0.120728 0.087925 -0.081878 -0.496404 -0.054349 1 0 0 0 0 0 1 739725
-0.002024 -0.000170 0.120724 0.063575 0.005498 -0.568825 -0.054380 1 0 0 0 0 0 1 740714
-0.002025 -0.000165 0.120723 0.044640 0.070512 -0.606634 -0.054411 1 0 0 0 0 0 1 741724
-0.002026 -0.000163 0.120723 0.034252 0.105139 -0.621283 -0.054442 1 0 0 0 0 0 1 742714
-0.002026 -0.000162 0.120722 0.028912 0.122681 -0.626758 -0.054474 1 0 0 0 0 0 1 743724
-0.002027 -0.000161 0.120722 0.026200 0.131523 -0.628899 -0.054505 1 0 0 0 0 0 1 744715
-0.002027 -0.000161 0.120722 0.024829 0.135976 -0.629905 -0.054537 1 0 0 0 0 0 1 745730
-0.002027 -0.000161 0.120722 0.024150 0.138243 -0.630478 -0.054567 1 0 0 0 0 0 1 746714
-0.002027 -0.000161 0.120722 0.023816 0.139419 -0.630913 -0.054599 1 0 0 0 0 0 1 747724
-0.002027 -0.000161 0.120722 0.023648 0.140053 -0.631292 -0.054630 1 0 0 0 0 0 1 748714
-0.002027 -0.000161 0.120722 0.023577 0.140411 -0.631680 -0.054661 1 0 0 0 0 0 1 749724
-0.002027 -0.000161 0.120722 0.023541 0.140615 -0.632035 -0.054692 1 0 0 0 0 0 1 750717
-0.002027 -0.000161 0.120722 0.023542 0.140770 -0.632407 -0.054724 1 0 0 0 0 0 1 751729
-0.002027 -0.000161 0.120722 0.023535 0.140881 -0.632757 -0.054755 1 0 0 0 0 0 1 752733
-0.002027 -0.000161 0.120722 0.023552 0.140982 -0.633110 -0.054786 1 0 0 0 0 0 1 753715
-0.002027 -0.000161 0.120722 0.023554 0.141067 -0.633488 -0.054818 1 0 0 0 0 0 1 754726
-0.002027 -0.000161 0.120722 0.023575 0.141157 -0.633846 -0.054849 1 0 0 0 0 0 1 755730
-0.002027 -0.000161 0.120722 0.023589 0.141238 -0.634203 -0.054880 1 0 0 0 0 0 1 756721
-0.002027 -0.000161 0.120722 0.023603 0.141318 -0.634564 -0.054911 1 0 0 0 0 0 1 757720
-0.002027 -0.000161 0.120722 0.023608 0.141390 -0.634932 -0.054943 1 0 0 0 0 0 1 758721
-0.002027 -0.000161 0.120722 0.023629 0.141478 -0.635290 -0.054974 1 0 0 0 0 0 1 759729
-0.002027 -0.000161 0.120722 0.023643 0.141559 -0.635652 -0.055005 1 0 0 0 0 0 1 760732
-0.002027 -0.000161 0.120722 0.023654 0.141651 -0.636016 -0.055036 1 0 0 0 0 0 1 761724
-0.002027 -0.000161 0.120722 0.023670 0.141722 -0.636375 -0.055068 1 0 0 0 0 0 1 762733
-0.002027 -0.000161 0.120722 0.023664 0.141795 -0.636735 -0.055099 1 0 0 0 0 0 1 763729
-0.002027 -0.000161 0.120722 0.023695 0.141880 -0.637094 -0.055130 1 0 0 0 0 0 1 764726
-0.002027 -0.000161 0.120722 0.023710 0.141961 -0.637455 -0.055161 1 0 0 0 0 0 1 765727
-0.002027 -0.000161 0.120722 0.023724 0.142042 -0.637816 -0.055193 1 0 0 0 0 0 1 766726
-0.002027 -0.000161 0.120722 0.023734 0.142134 -0.638184 -0.055224 1 0 0 0 0 0 1 767725
-0.002027 -0.000161 0.120722 0.023743 0.142195 -0.638546 -0.055255 1 0 0 0 0 0 1 768725
-0.002027 -0.000161 0.120722 0.023751 0.142285 -0.638895 -0.055286 1 0 0 0 0 0 1 769727
-0.002027 -0.000161 0.120722 0.023776 0.142364 -0.639263 -0.055318 1 0 0 0 0 0 1 770733
-0.002027 -0.000161 0.120722 0.023791 0.142445 -0.639624 -0.055349 1 0 0 0 0 0 1 771732
-0.002027 -0.000161 0.120722 0.023805 0.142524 -0.639983 -0.055380 1 0 0 0 0 0 1 772727
-0.002027 -0.000161 0.120722 0.023807 0.142608 -0.640360 -0.055412 1 0 0 0 0 0 1 773732
-0.002027 -0.000161 0.120722 0.023818 0.142688 -0.640700 -0.055443 1 0 0 0 0 0 1 774724
-0.002027 -0.000161 0.120722 0.023843 0.142766 -0.641066 -0.055474 1 0 0 0 0 0 1 775727
-0.002027 -0.000161 0.120722 0.023858 0.142846 -0.641427 -0.055505 1 0 0 0 0 0 1 776724
-0.002027 -0.000161 0.120722 0.023872 0.142927 -0.641788 -0.055536 1 0 0 0 0 0 1 777725
-0.002027 -0.000161 0.120722 0.023877 0.142998 -0.642156 -0.055568 1 0 0 0 0 0 1 778725
-0.002027 -0.000161 0.120722 0.023898 0.143084 -0.642504 -0.055598 1 0 0 0 0 0 1 779705
-0.002027 -0.000161 0.120722 0.023909 0.143179 -0.642878 -0.055630 1 0 0 0 0 0 1 780724
-0.002027 -0.000161 0.120722 0.023913 0.143252 -0.643227 -0.055661 1 0 0 0 0 0 1 781725
-0.002027 -0.000161 0.120722 0.023938 0.143329 -0.643592 -0.055693 1 0 0 0 0 0 1 782722
-0.002027 -0.000161 0.120722 0.023944 0.143399 -0.643955 -0.055723 1 0 0 0 0 0 1 783706
-0.002027 -0.000161 0.120722 0.023965 0.143488 -0.644317 -0.055755 1 0 0 0 0 0 1 784725
-0.002027 -0.000161 0.120722 0.023964 0.143584 -0.644678 -0.055786 1 0 0 0 0 0 1 785725
-0.002027 -0.000161 0.120722 0.023991 0.143652 -0.645039 -0.055818 1 0 0 0 0 0 1 786726
-0.002027 -0.000161 0.120722 0.024006 0.143730 -0.645393 -0.055848 1 0 0 0 0 0 1 787706
-0.002027 -0.000161 0.120722 0.024011 0.143803 -0.645767 -0.055880 1 0 0 0 0 0 1 788725
-0.002027 -0.000161 0.120722 0.024032 0.143891 -0.646123 -0.055911 1 0 0 0 0 0 1 789727
-0.002027 -0.000161 0.120722 0.024047 0.143972 -0.646483 -0.055943 1 0 0 0 0 0 1 790726
-0.002027 -0.000161 0.120722 0.024045 0.144066 -0.646842 -0.055974 1 0 0 0 0 0 1 791719
-0.002027 -0.000161 0.120722 0.024063 0.144126 -0.647213 -0.056005 1 0 0 0 0 0 1 792728
-0.002027 -0.000161 0.120722 0.024085 0.144213 -0.647570 -0.056037 1 0 0 0 0 0 1 793732
-0.002027 -0.000161 0.120722 0.024100 0.144293 -0.647927 -0.056068 1 0 0 0 0 0 1 794723
-0.002027 -0.000161 0.120722 0.024114 0.144374 -0.648288 -0.056099 1 0 0 0 0 0 1 795724
-0.002027 -0.000161 0.120722 0.024115 0.144456 -0.648636 -0.056130 1 0 0 0 0 0 1 796705
-0.002027 -0.000161 0.120722 0.024127 0.144538 -0.649024 -0.056161 1 0 0 0 0 0 1 797726
-0.002027 -0.000161 0.120722 0.024152 0.144616 -0.649374 -0.056193 1 0 0 0 0 0 1 798725
-0.002027 -0.000161 0.120722 0.024167 0.144696 -0.649733 -0.056224 1 0 0 0 0 0 1 799724
-0.002027 -0.000161 0.120722 0.024181 0.144776 -0.650094 -0.056255 1 0 0 0 0 0 1 800723
-0.002027 -0.000161 0.120722 0.024195 0.144857 -0.650456 -0.056286 1 0 0 0 0 0 1 801726
-0.002027 -0.000161 0.120722 0.024188 0.144931 -0.650816 -0.056318 1 0 0 0 0 0 1 802723
-0.002027 -0.000161 0.120722 0.024215 0.145028 -0.651181 -0.056349 1 0 0 0 0 0 1 803716
-0.002027 -0.000161 0.120722 0.024234 0.145099 -0.651539 -0.056380 1 0 0 0 0 0 1 804723
-0.002027 -0.000161 0.120722 0.024248 0.145182 -0.651915 -0.056413 1 0 0 0 0 0 1 805767
-0.002027 -0.000161 0.120722 0.024262 0.145263 -0.652281 -0.056444 1 0 0 0 0 0 1 806779
-0.002027 -0.000161 0.120722 0.024255 0.145336 -0.652636 -0.056475 1 0 0 0 0 0 1 807763
-0.002027 -0.000161 0.120722 0.024286 0.145423 -0.653002 -0.056507 1 0 0 0 0 0 1 808778
-0.002027 -0.000161 0.120722 0.024298 0.145511 -0.653347 -0.056536 1 0 0 0 0 0 1 809714
-0.002027 -0.000161 0.120722 0.024315 0.145582 -0.653705 -0.056568 1 0 0 0 0 0 1 810722
-0.002027 -0.000161 0.120722 0.024328 0.145660 -0.654062 -0.056598 1 0 0 0 0 0 1 811712
-0.002027 -0.000161 0.120722 0.024334 0.145733 -0.654434 -0.056630 1 0 0 0 0 0 1 812723
-0.002027 -0.000161 0.120722 0.024342 0.145823 -0.654779 -0.056661 1 0 0 0 0 0 1 813713
-0.002027 -0.000161 0.120722 0.024367 0.145902 -0.655148 -0.056693 1 0 0 0 0 0 1 814722
-0.002027 -0.000161 0.120722 0.024378 0.145993 -0.655513 -0.056724 1 0 0 0 0 0 1 815712
-0.002027 -0.000161 0.120722 0.024395 0.146064 -0.655868 -0.056755 1 0 0 0 0 0 1 816712
-0.002027 -0.000161 0.120722 0.024401 0.146135 -0.656239 -0.056786 1 0 0 0 0 0 1 817722
-0.002027 -0.000161 0.120722 0.024409 0.146225 -0.656584 -0.056817 1 0 0 0 0 0 1 818712
-0.002027 -0.000161 0.120722 0.024434 0.146304 -0.656955 -0.056849 1 0 0 0 0 0 1 819724
-0.002027 -0.000161 0.120722 0.024449 0.146385 -0.657316 -0.056880 1 0 0 0 0 0 1 820723
-0.002027 -0.000161 0.120722 0.024451 0.146467 -0.657687 -0.056911 1 0 0 0 0 0 1 821712
-0.002027 -0.000161 0.120722 0.024475 0.146546 -0.658040 -0.056943 1 0 0 0 0 0 1 822722
-0.002027 -0.000161 0.120722 0.024477 0.146629 -0.658394 -0.056974 1 0 0 0 0 0 1 823723
-0.002027 -0.000161 0.120722 0.024501 0.146706 -0.658756 -0.057005 1 0 0 0 0 0 1 824712
-0.002027 -0.000161 0.120722 0.024516 0.146787 -0.659124 -0.057037 1 0 0 0 0 0 1 825730
-0.002027 -0.000161 0.120722 0.024522 0.146859 -0.659492 -0.057068 1 0 0 0 0 0 1 826730
-0.002027 -0.000161 0.120722 0.024543 0.146947 -0.659849 -0.057099 1 0 0 0 0 0 1 827734
-0.002027 -0.000161 0.120722 0.024553 0.147040 -0.660216 -0.057130 1 0 0 0 0 0 1 828734
-0.002027 -0.000161 0.120722 0.024558 0.147112 -0.660560 -0.057161 1 0 0 0 0 0 1 829721
-0.002027 -0.000161 0.120722 0.024582 0.147190 -0.660928 -0.057193 1 0 0 0 0 0 1 830727
-0.002027 -0.000161 0.120722 0.024589 0.147260 -0.661295 -0.057224 1 0 0 0 0 0 1 831722
-0.002027 -0.000161 0.120722 0.024609 0.147349 -0.661652 -0.057255 1 0 0 0 0 0 1 832727
-0.002027 -0.000161 0.120722 0.024624 0.147430 -0.662011 -0.057286 1 0 0 0 0 0 1 833724
-0.002027 -0.000161 0.120722 0.024634 0.147522 -0.662377 -0.057317 1 0 0 0 0 0 1 834719
-0.002027 -0.000161 0.120722 0.024639 0.147596 -0.662730 -0.057349 1 0 0 0 0 0 1 835729
-0.002027 -0.000161 0.120722 0.024655 0.147664 -0.663106 -0.057381 1 0 0 0 0 0 1 836738
-0.002027 -0.000161 0.120722 0.024677 0.147752 -0.663461 -0.057412 1 0 0 0 0 0 1 837737
-0.002027 -0.000161 0.120722 0.024691 0.147832 -0.663817 -0.057443 1 0 0 0 0 0 1 838723
-0.002008 -0.000165 0.120712 -0.239183 0.209954 -0.525857 -0.057474 1 0 0 0 0 0 1 839725
-0.001999 -0.000168 0.120709 -0.148221 0.189029 -0.594215 -0.057505 1 0 0 0 0 0 1 840726
-0.001994 -0.000169 0.120708 -0.081124 0.173348 -0.629924 -0.057536 1 0 0 0 0 0 1 841725
-0.001992 -0.000169 0.120707 -0.045627 0.164998 -0.643774 -0.057568 1 0 0 0 0 0 1 842724
-0.001990 -0.000170 0.120707 -0.027764 0.160777 -0.648951 -0.057598 1 0 0 0 0 0 1 843704
-0.001990 -0.000170 0.120707 -0.018863 0.158719 -0.651002 -0.057630 1 0 0 0 0 0 1 844725
-0.001989 -0.000170 0.120707 -0.014405 0.157728 -0.651954 -0.057661 1 0 0 0 0 0 1 845727
-0.001989 -0.000170 0.120707 -0.012207 0.157275 -0.652508 -0.057693 1 0 0 0 0 0 1 846730
-0.001989 -0.000170 0.120707 -0.011094 0.157081 -0.652938 -0.057724 1 0 0 0 0 0 1 847726
-0.001989 -0.000170 0.120707 -0.010538 0.157040 -0.653306 -0.057755 1 0 0 0 0 0 1 848707
-0.001989 -0.000170 0.120707 -0.010278 0.157042 -0.653673 -0.057786 1 0 0 0 0 0 1 849722
-0.001970 -0.000174 0.120697 -0.274001 0.219147 -0.515516 -0.057818 1 0 0 0 0 0 1 850721
-0.001961 -0.000176 0.120694 -0.183107 0.198229 -0.583916 -0.057849 1 0 0 0 0 0 1 851721
-0.001956 -0.000178 0.120692 -0.116035 0.182543 -0.619649 -0.057880 1 0 0 0 0 0 1 852725
-0.001954 -0.000178 0.120692 -0.080574 0.174211 -0.633503 -0.057912 1 0 0 0 0 0 1 853728
-0.001953 -0.000178 0.120692 -0.062742 0.170000 -0.638687 -0.057943 1 0 0 0 0 0 1 854724
-0.001952 -0.000179 0.120692 -0.053844 0.167940 -0.640720 -0.057974 1 0 0 0 0 0 1 855723
-0.001952 -0.000179 0.120692 -0.049416 0.166955 -0.641652 -0.058004 1 0 0 0 0 0 1 856704
-0.001933 -0.000183 0.120682 -0.311016 0.228523 -0.503525 -0.058036 1 0 0 0 0 0 1 857725
-0.001923 -0.000185 0.120678 -0.219196 0.207392 -0.572045 -0.058068 1 0 0 0 0 0 1 858723
-0.001919 -0.000187 0.120677 -0.151684 0.191602 -0.607832 -0.058099 1 0 0 0 0 0 1 859723
-0.001916 -0.000187 0.120677 -0.116000 0.183183 -0.621699 -0.058130 1 0 0 0 0 0 1 860721
-0.001915 -0.000187 0.120677 -0.098052 0.178973 -0.626863 -0.058161 1 0 0 0 0 0 1 861721
-0.001914 -0.000188 0.120676 -0.089128 0.176901 -0.628904 -0.058193 1 0 0 0 0 0 1 862723
-0.001914 -0.000188 0.120676 -0.084697 0.175915 -0.629829 -0.058224 1 0 0 0 0 0 1 863719
-0.001895 -0.000192 0.120666 -0.346223 0.237463 -0.491530 -0.058255 1 0 0 0 0 0 1 864723
-0.001886 -0.000194 0.120663 -0.254507 0.216345 -0.560095 -0.058286 1 0 0 0 0 0 1 865724
-0.001881 -0.000195 0.120662 -0.187054 0.200577 -0.595893 -0.058317 1 0 0 0 0 0 1 866699
-0.001879 -0.000196 0.120661 -0.151418 0.192184 -0.609762 -0.058349 1 0 0 0 0 0 1 867715
-0.001877 -0.000196 0.120661 -0.133497 0.187971 -0.614941 -0.058380 1 0 0 0 0 0 1 868720
-0.001877 -0.000196 0.120661 -0.124598 0.185904 -0.616962 -0.058411 1 0 0 0 0 0 1 869724
-0.001858 -0.000201 0.120651 -0.383825 0.246891 -0.478868 -0.058442 1 0 0 0 0 0 1 870720
-0.001848 -0.000203 0.120648 -0.291099 0.225542 -0.547631 -0.058474 1 0 0 0 0 0 1 871723
-0.001843 -0.000204 0.120646 -0.223152 0.209660 -0.583505 -0.058505 1 0 0 0 0 0 1 872722
-0.001841 -0.000205 0.120646 -0.187283 0.201197 -0.597378 -0.058536 1 0 0 0 0 0 1 873704
-0.001840 -0.000205 0.120646 -0.169258 0.196961 -0.602568 -0.058568 1 0 0 0 0 0 1 874722
-0.001839 -0.000205 0.120646 -0.160305 0.194879 -0.604584 -0.058599 1 0 0 0 0 0 1 875724
-0.001839 -0.000205 0.120646 -0.155864 0.193891 -0.605502 -0.058630 1 0 0 0 0 0 1 876721
-0.001839 -0.000205 0.120646 -0.153695 0.193446 -0.606036 -0.058661 1 0 0 0 0 0 1 877725
-0.001839 -0.000206 0.120646 -0.152668 0.193271 -0.606429 -0.058692 1 0 0 0 0 0 1 878713
-0.001839 -0.000206 0.120646 -0.152176 0.193237 -0.606776 -0.058724 1 0 0 0 0 0 1 879721
-0.001839 -0.000206 0.120646 -0.151973 0.193271 -0.607111 -0.058755 1 0 0 0 0 0 1 880710
-0.001839 -0.000206 0.120646 -0.151920 0.193342 -0.607423 -0.058786 1 0 0 0 0 0 1 881720
-0.001839 -0.000206 0.120646 -0.151920 0.193425 -0.607760 -0.058817 1 0 0 0 0 0 1 882711
-0.001839 -0.000206 0.120646 -0.151973 0.193522 -0.608080 -0.058849 1 0 0 0 0 0 1 883721
-0.001839 -0.000206 0.120646 -0.152028 0.193617 -0.608392 -0.058880 1 0 0 0 0 0 1 884710
-0.001839 -0.000206 0.120646 -0.152120 0.193724 -0.608731 -0.058911 1 0 0 0 0 0 1 885721
-0.001839 -0.000206 0.120646 -0.152177 0.193820 -0.609044 -0.058942 1 0 0 0 0 0 1 886709
-0.001820 -0.000210 0.120636 -0.415919 0.255907 -0.470116 -0.058973 1 0 0 0 0 0 1 887710
-0.001810 -0.000212 0.120632 -0.325605 0.235137 -0.538713 -0.059005 1 0 0 0 0 0 1 888721
-0.001806 -0.000213 0.120631 -0.258868 0.219542 -0.574538 -0.059036 1 0 0 0 0 0 1 889710
-0.001803 -0.000214 0.120631 -0.223607 0.211227 -0.588401 -0.059067 1 0 0 0 0 0 1 890719
-0.001802 -0.000214 0.120631 -0.205890 0.207072 -0.593560 -0.059098 1 0 0 0 0 0 1 891710
-0.001802 -0.000214 0.120631 -0.197098 0.205031 -0.595569 -0.059130 1 0 0 0 0 0 1 892719
-0.001801 -0.000214 0.120630 -0.192756 0.204056 -0.596479 -0.059161 1 0 0 0 0 0 1 893721
-0.001801 -0.000214 0.120630 -0.190639 0.203632 -0.596997 -0.059193 1 0 0 0 0 0 1 894720
-0.001801 -0.000214 0.120630 -0.189647 0.203468 -0.597381 -0.059224 1 0 0 0 0 0 1 895722
-0.001801 -0.000214 0.120630 -0.189185 0.203439 -0.597727 -0.059255 1 0 0 0 0 0 1 896712
-0.001801 -0.000214 0.120630 -0.189007 0.203491 -0.598049 -0.059286 1 0 0 0 0 0 1 897720
-0.001801 -0.000214 0.120630 -0.188980 0.203559 -0.598376 -0.059318 1 0 0 0 0 0 1 898722
-0.001801 -0.000214 0.120630 -0.189002 0.203647 -0.598691 -0.059349 1 0 0 0 0 0 1 899723
-0.001801 -0.000214 0.120630 -0.189061 0.203744 -0.599005 -0.059380 1 0 0 0 0 0 1 900721
-0.001801 -0.000214 0.120630 -0.189147 0.203849 -0.599309 -0.059411 1 0 0 0 0 0 1 901727
-0.001801 -0.000214 0.120630 -0.189241 0.203943 -0.599632 -0.059442 1 0 0 0 0 0 1 902717
-0.001801 -0.000214 0.120630 -0.189332 0.204057 -0.599940 -0.059473 1 0 0 0 0 0 1 903712
-0.001801 -0.000214 0.120630 -0.189434 0.204177 -0.600263 -0.059505 1 0 0 0 0 0 1 904717
-0.001801 -0.000214 0.120630 -0.189519 0.204272 -0.600579 -0.059536 1 0 0 0 0 0 1 905718
-0.001801 -0.000214 0.120630 -0.189629 0.204381 -0.600890 -0.059568 1 0 0 0 0 0 1 906724
-0.001801 -0.000214 0.120630 -0.189738 0.204480 -0.601212 -0.059599 1 0 0 0 0 0 1 907728
-0.001801 -0.000214 0.120630 -0.189818 0.204591 -0.601526 -0.059630 1 0 0 0 0 0 1 908722
-0.001801 -0.000214 0.120630 -0.189929 0.204703 -0.601838 -0.059662 1 0 0 0 0 0 1 909734
-0.001801 -0.000214 0.120630 -0.190019 0.204818 -0.602162 -0.059692 1 0 0 0 0 0 1 910720
-0.001801 -0.000214 0.120630 -0.190127 0.204919 -0.602468 -0.059724 1 0 0 0 0 0 1 911727
-0.001801 -0.000214 0.120630 -0.190235 0.205016 -0.602786 -0.059755 1 0 0 0 0 0 1 912720
-0.001801 -0.000214 0.120630 -0.190316 0.205128 -0.603103 -0.059786 1 0 0 0 0 0 1 913724
-0.001801 -0.000214 0.120630 -0.190423 0.205236 -0.603404 -0.059817 1 0 0 0 0 0 1 914701
-0.001801 -0.000214 0.120630 -0.190525 0.205346 -0.603726 -0.059849 1 0 0 0 0 0 1 915723
-0.001801 -0.000214 0.120630 -0.190624 0.205453 -0.604060 -0.059880 1 0 0 0 0 0 1 916720
-0.001801 -0.000214 0.120630 -0.190725 0.205560 -0.604358 -0.059911 1 0 0 0 0 0 1 917722
-0.001801 -0.000214 0.120630 -0.190825 0.205668 -0.604673 -0.059943 1 0 0 0 0 0 1 918725
-0.001801 -0.000214 0.120630 -0.190911 0.205772 -0.604993 -0.059974 1 0 0 0 0 0 1 919722
-0.001801 -0.000214 0.120630 -0.191022 0.205882 -0.605304 -0.060005 1 0 0 0 0 0 1 920728
-0.001801 -0.000214 0.120630 -0.191108 0.205984 -0.605617 -0.060036 1 0 0 0 0 0 1 921703
-0.001801 -0.000214 0.120630 -0.191231 0.206099 -0.605945 -0.060067 1 0 0 0 0 0 1 922719
-0.001801 -0.000214 0.120630 -0.191322 0.206204 -0.606248 -0.060099 1 0 0 0 0 0 1 923720
-0.001801 -0.000214 0.120630 -0.191421 0.206311 -0.606562 -0.060130 1 0 0 0 0 0 1 924719
-0.001801 -0.000214 0.120630 -0.191508 0.206415 -0.606883 -0.060161 1 0 0 0 0 0 1 925719
-0.001820 -0.000210 0.120640 0.072278 0.144487 -0.746776 -0.060193 1 0 0 0 0 0 1 926722
-0.001829 -0.000208 0.120644 -0.017880 0.165387 -0.678730 -0.060224 1 0 0 0 0 0 1 927720
-0.001847 -0.000220 0.120634 0.094679 0.372838 -0.493441 -0.060255 1 0 0 0 0 0 1 928721
-0.001856 -0.000227 0.120631 -0.000348 0.316717 -0.553646 -0.060286 1 0 0 0 0 0 1 929703
-0.001860 -0.000230 0.120630 -0.063520 0.272680 -0.587333 -0.060317 1 0 0 0 0 0 1 930719
-0.001862 -0.000231 0.120630 -0.096886 0.249077 -0.600533 -0.060349 1 0 0 0 0 0 1 931721
-0.001863 -0.000232 0.120629 -0.113832 0.237176 -0.605454 -0.060379 1 0 0 0 0 0 1 932700
-0.001864 -0.000233 0.120629 -0.122398 0.231260 -0.607405 -0.060411 1 0 0 0 0 0 1 933721
-0.001864 -0.000233 0.120629 -0.126716 0.228349 -0.608281 -0.060443 1 0 0 0 0 0 1 934724
-0.001864 -0.000233 0.120629 -0.128916 0.226955 -0.608789 -0.060473 1 0 0 0 0 0 1 935701
-0.001864 -0.000233 0.120629 -0.130064 0.226317 -0.609184 -0.060505 1 0 0 0 0 0 1 936719
-0.001877 -0.000247 0.120619 0.048639 0.417685 -0.459215 -0.060536 1 0 0 0 0 0 1 937726
-0.001884 -0.000254 0.120615 -0.011205 0.353075 -0.533010 -0.060568 1 0 0 0 0 0 1 938721
-0.001887 -0.000257 0.120613 -0.056653 0.304717 -0.571540 -0.060599 1 0 0 0 0 0 1 939724
-0.001889 -0.000259 0.120613 -0.081171 0.278974 -0.586429 -0.060630 1 0 0 0 0 0 1 940709
-0.001890 -0.000260 0.120613 -0.093704 0.265974 -0.591946 -0.060661 1 0 0 0 0 0 1 941721
-0.001890 -0.000260 0.120613 -0.100059 0.259523 -0.594081 -0.060693 1 0 0 0 0 0 1 942721
-0.001890 -0.000260 0.120613 -0.103263 0.256363 -0.595031 -0.060724 1 0 0 0 0 0 1 943721
-0.001890 -0.000260 0.120613 -0.104911 0.254846 -0.595554 -0.060755 1 0 0 0 0 0 1 944719
-0.001890 -0.000260 0.120613 -0.105752 0.254150 -0.595937 -0.060786 1 0 0 0 0 0 1 945720
-0.001890 -0.000260 0.120613 -0.106211 0.253869 -0.596271 -0.060817 1 0 0 0 0 0 1 946715
-0.001890 -0.000260 0.120613 -0.106462 0.253791 -0.596580 -0.060848 1 0 0 0 0 0 1 947701
-0.001890 -0.000260 0.120613 -0.106612 0.253824 -0.596902 -0.060880 1 0 0 0 0 0 1 948719
-0.001890 -0.000260 0.120613 -0.106713 0.253906 -0.597204 -0.060911 1 0 0 0 0 0 1 949721
-0.001890 -0.000260 0.120613 -0.106795 0.254007 -0.597510 -0.060942 1 0 0 0 0 0 1 950719
-0.001890 -0.000260 0.120613 -0.106871 0.254129 -0.597814 -0.060973 1 0 0 0 0 0 1 951709
-0.001890 -0.000260 0.120613 -0.106933 0.254240 -0.598123 -0.061005 1 0 0 0 0 0 1 952718
-0.001890 -0.000260 0.120613 -0.106995 0.254388 -0.598457 -0.061038 1 0 0 0 0 0 1 953785
-0.001890 -0.000260 0.120613 -0.107046 0.254505 -0.598750 -0.061069 1 0 0 0 0 0 1 954760
-0.001890 -0.000260 0.120613 -0.107101 0.254636 -0.599060 -0.061100 1 0 0 0 0 0 1 955773
-0.001890 -0.000260 0.120613 -0.107155 0.254764 -0.599362 -0.061131 1 0 0 0 0 0 1 956759
-0.001890 -0.000260 0.120613 -0.107210 0.254897 -0.599674 -0.061163 1 0 0 0 0 0 1 957780
-0.001890 -0.000260 0.120613 -0.107264 0.255024 -0.599974 -0.061194 1 0 0 0 0 0 1 958758
-0.001890 -0.000260 0.120613 -0.107319 0.255156 -0.600285 -0.061225 1 0 0 0 0 0 1 959772
-0.001890 -0.000260 0.120613 -0.107377 0.255298 -0.600597 -0.061257 1 0 0 0 0 0 1 960771
-0.001890 -0.000260 0.120613 -0.107429 0.255419 -0.600899 -0.061288 1 0 0 0 0 0 1 961774
-0.001890 -0.000260 0.120613 -0.107483 0.255546 -0.601200 -0.061319 1 0 0 0 0 0 1 962758
-0.001890 -0.000260 0.120613 -0.107538 0.255678 -0.601511 -0.061350 1 0 0 0 0 0 1 963773
-0.001890 -0.000260 0.120613 -0.107592 0.255806 -0.601812 -0.061381 1 0 0 0 0 0 1 964758
-0.001890 -0.000260 0.120613 -0.107644 0.255930 -0.602106 -0.061411 1 0 0 0 0 0 1 965717
-0.001890 -0.000260 0.120613 -0.107702 0.256071 -0.602416 -0.061442 1 0 0 0 0 0 1 966707
-0.001890 -0.000260 0.120613 -0.107754 0.256193 -0.602721 -0.061474 1 0 0 0 0 0 1 967721
-0.001890 -0.000260 0.120613 -0.107808 0.256321 -0.603023 -0.061505 1 0 0 0 0 0 1 968708
-0.001890 -0.000260 0.120613 -0.107876 0.256455 -0.603326 -0.061536 1 0 0 0 0 0 1 969718
-0.001890 -0.000260 0.120613 -0.107920 0.256582 -0.603637 -0.061567 1 0 0 0 0 0 1 970718
-0.001890 -0.000260 0.120613 -0.107976 0.256723 -0.603948 -0.061598 1 0 0 0 0 0 1 971707
-0.001890 -0.000260 0.120613 -0.108029 0.256844 -0.604252 -0.061630 1 0 0 0 0 0 1 972718
-0.001890 -0.000260 0.120613 -0.108082 0.256972 -0.604554 -0.061661 1 0 0 0 0 0 1 973707
-0.001890 -0.000260 0.120613 -0.108138 0.257104 -0.604865 -0.061693 1 0 0 0 0 0 1 974722
-0.001890 -0.000260 0.120613 -0.108200 0.257223 -0.605174 -0.061723 1 0 0 0 0 0 1 975707
-0.001890 -0.000260 0.120613 -0.108248 0.257362 -0.605478 -0.061755 1 0 0 0 0 0 1 976719
-0.001890 -0.000260 0.120613 -0.108303 0.257496 -0.605789 -0.061787 1 0 0 0 0 0 1 977737
-0.001890 -0.000260 0.120613 -0.108360 0.257635 -0.606096 -0.061817 1 0 0 0 0 0 1 978717
-0.001890 -0.000260 0.120613 -0.108412 0.257756 -0.606399 -0.061849 1 0 0 0 0 0 1 979724
-0.001890 -0.000260 0.120613 -0.108466 0.257884 -0.606702 -0.061880 1 0 0 0 0 0 1 980717
-0.001890 -0.000260 0.120613 -0.108521 0.258014 -0.607008 -0.061911 1 0 0 0 0 0 1 981715
-0.001890 -0.000260 0.120613 -0.108576 0.258145 -0.607316 -0.061943 1 0 0 0 0 0 1 982722
-0.001890 -0.000260 0.120613 -0.108631 0.258276 -0.607623 -0.061974 1 0 0 0 0 0 1 983724
-0.001890 -0.000260 0.120613 -0.108701 0.258420 -0.607929 -0.062005 1 0 0 0 0 0 1 984722
-0.001890 -0.000260 0.120613 -0.108742 0.258537 -0.608233 -0.062036 1 0 0 0 0 0 1 985713
-0.001890 -0.000260 0.120613 -0.108796 0.258667 -0.608543 -0.062068 1 0 0 0 0 0 1 986725
-0.001896 -0.000242 0.120602 -0.034040 0.003081 -0.462155 -0.062099 1 0 0 0 0 0 1 987715
-0.001899 -0.000233 0.120599 -0.058215 0.089388 -0.533967 -0.062130 1 0 0 0 0 0 1 988729
-0.001900 -0.000229 0.120597 -0.077072 0.153847 -0.571460 -0.062161 1 0 0 0 0 0 1 989722
-0.001901 -0.000226 0.120597 -0.087415 0.188207 -0.585943 -0.062192 1 0 0 0 0 0 1 990720
-0.001901 -0.000225 0.120597 -0.092769 0.205630 -0.591329 -0.062224 1 0 0 0 0 0 1 991720
-0.001901 -0.000225 0.120597 -0.095507 0.214427 -0.593400 -0.062255 1 0 0 0 0 0 1 992718
-0.001901 -0.000224 0.120597 -0.096928 0.218873 -0.594312 -0.062286 1 0 0 0 0 0 1 993720
-0.001901 -0.000224 0.120597 -0.097659 0.221143 -0.594834 -0.062317 1 0 0 0 0 0 1 994718
-0.001901 -0.000224 0.120597 -0.098054 0.222348 -0.595203 -0.062348 1 0 0 0 0 0 1 995700
-0.001901 -0.000224 0.120597 -0.098281 0.223001 -0.595522 -0.062380 1 0 0 0 0 0 1 996719
-0.001901 -0.000224 0.120597 -0.098415 0.223388 -0.595846 -0.062412 1 0 0 0 0 0 1 997731
-0.001901 -0.000224 0.120597 -0.098492 0.223627 -0.596137 -0.062443 1 0 0 0 0 0 1 998721
-0.001901 -0.000224 0.120597 -0.098584 0.223809 -0.596435 -0.062474 1 0 0 0 0 0 1 999722
-0.001901 -0.000224 0.120597 -0.098627 0.223939 -0.596692 -0.062500 1 0 0 0 0 0 2 716
-0.001901 -0.000224 0.120597 -0.098622 0.223961 -0.596693 -0.062500 1 0 0 0 0 0 2 1719
-0.001901 -0.000224 0.120597 -0.098633 0.223966 -0.596686 -0.062500 1 0 0 0 0 0 2 2718
-0.001901 -0.000224 0.120597 -0.098634 0.223966 -0.596685 -0.062500 1 0 0 0 0 0 2 3717
-0.001901 -0.000224 0.120597 -0.098637 0.223977 -0.596692 -0.062500 1 0 0 0 0 0 2 4721
-0.001901 -0.000224 0.120597 -0.098634 0.223967 -0.596686 -0.062500 1 0 0 0 0 0 2 5720
-0.001901 -0.000224 0.120597 -0.098637 0.223977 -0.596692 -0.062500 1 0 0 0 0 0 2 6718
-0.001901 -0.000224 0.120597 -0.098637 0.223979 -0.596693 -0.062500 1 0 0 0 0 0 2 7720
-0.001901 -0.000224 0.120597 -0.098634 0.223967 -0.596686 -0.062500 1 0 0 0 0 0 2 8698
-0.001901 -0.000224 0.120597 -0.098637 0.223978 -0.596692 -0.062500 1 0 0 0 0 0 2 9720
-0.001901 -0.000224 0.120597 -0.098634 0.223967 -0.596686 -0.062500 1 0 0 0 0 0 2 10717
-0.001901 -0.000224 0.120597 -0.098645 0.223969 -0.596699 -0.062500 1 0 0 0 0 0 2 11716
-0.001901 -0.000224 0.120597 -0.098635 0.223966 -0.596687 -0.062500 1 0 0 0 0 0 2 12717
-0.001901 -0.000224 0.120597 -0.098637 0.223977 -0.596692 -0.062500 1 0 0 0 0 0 2 13719
-0.001901 -0.000224 0.120597 -0.098637 0.223978 -0.596693 -0.062500 1 0 0 0 0 0 2 14717
-0.001901 -0.000224 0.120597 -0.098646 0.223970 -0.596680 -0.062500 1 0 0 0 0 0 2 15718
-0.001901 -0.000224 0.120597 -0.098639 0.223978 -0.596691 -0.062500 1 0 0 0 0 0 2 16716
-0.001901 -0.000224 0.120597 -0.098638 0.223979 -0.596693 -0.062500 1 0 0 0 0 0 2 17769
-0.001882 -0.000228 0.120587 -0.363407 0.286188 -0.457063 -0.062500 1 0 0 0 0 0 2 18762
-0.001873 -0.000231 0.120583 -0.273478 0.265463 -0.525065 -0.062500 1 0 0 0 0 0 2 19780
-0.001868 -0.000232 0.120582 -0.206911 0.249814 -0.560453 -0.062500 1 0 0 0 0 0 2 20776
-0.001866 -0.000232 0.120582 -0.171662 0.241439 -0.573953 -0.062500 1 0 0 0 0 0 2 21788
-0.001865 -0.000233 0.120581 -0.153916 0.237186 -0.578785 -0.062500 1 0 0 0 0 0 2 22780
-0.001864 -0.000233 0.120581 -0.145066 0.235035 -0.580474 -0.062500 1 0 0 0 0 0 2 23774
-0.001864 -0.000233 0.120581 -0.140636 0.233976 -0.581064 -0.062500 1 0 0 0 0 0 2 24774
-0.001864 -0.000233 0.120581 -0.138432 0.233428 -0.581266 -0.062500 1 0 0 0 0 0 2 25778
-0.001864 -0.000233 0.120581 -0.137336 0.233164 -0.581346 -0.062500 1 0 0 0 0 0 2 26774
-0.001864 -0.000233 0.120581 -0.136776 0.233030 -0.581361 -0.062500 1 0 0 0 0 0 2 27774
-0.001864 -0.000233 0.120581 -0.136515 0.232957 -0.581376 -0.062500 1 0 0 0 0 0 2 28771
-0.001864 -0.000233 0.120581 -0.136375 0.232933 -0.581375 -0.062500 1 0 0 0 0 0 2 29781
-0.001869 -0.000215 0.120571 -0.061474 -0.022794 -0.434551 -0.062500 1 0 0 0 0 0 2 30750
-0.001872 -0.000206 0.120567 -0.085554 0.063276 -0.506075 -0.062500 1 0 0 0 0 0 2 31782
-0.001873 -0.000201 0.120566 -0.104325 0.127556 -0.543277 -0.062500 1 0 0 0 0 0 2 32773
-0.001874 -0.000199 0.120566 -0.114598 0.161771 -0.557475 -0.062500 1 0 0 0 0 0 2 33759
-0.001874 -0.000198 0.120565 -0.119897 0.179068 -0.562547 -0.062500 1 0 0 0 0 0 2 34772
-0.001874 -0.000197 0.120565 -0.122592 0.187738 -0.564328 -0.062500 1 0 0 0 0 0 2 35756
-0.001875 -0.000197 0.120565 -0.123947 0.192085 -0.564948 -0.062500 1 0 0 0 0 0 2 36771
-0.001875 -0.000197 0.120565 -0.124630 0.194255 -0.565160 -0.062500 1 0 0 0 0 0 2 37719
-0.001875 -0.000196 0.120565 -0.124981 0.195331 -0.565235 -0.062500 1 0 0 0 0 0 2 38706
-0.001875 -0.000196 0.120565 -0.125158 0.195868 -0.565271 -0.062500 1 0 0 0 0 0 2 39715
-0.001875 -0.000196 0.120565 -0.125243 0.196141 -0.565275 -0.062500 1 0 0 0 0 0 2 40704
-0.001875 -0.000196 0.120565 -0.125275 0.196281 -0.565276 -0.062500 1 0 0 0 0 0 2 41716
-0.001875 -0.000196 0.120565 -0.125306 0.196350 -0.565283 -0.062500 1 0 0 0 0 0 2 42705
-0.001875 -0.000196 0.120565 -0.125315 0.196377 -0.565277 -0.062500 1 0 0 0 0 0 2 43715
-0.001875 -0.000196 0.120565 -0.125311 0.196398 -0.565276 -0.062500 1 0 0 0 0 0 2 44704
-0.001875 -0.000196 0.120565 -0.125313 0.196411 -0.565283 -0.062500 1 0 0 0 0 0 2 45716
-0.001880 -0.000178 0.120555 -0.050529 -0.059152 -0.418324 -0.062500 1 0 0 0 0 0 2 46705
-0.001883 -0.000169 0.120551 -0.074630 0.026841 -0.489907 -0.062500 1 0 0 0 0 0 2 47717
-0.001884 -0.000164 0.120550 -0.093408 0.091097 -0.527144 -0.062500 1 0 0 0 0 0 2 48704
-0.001885 -0.000162 0.120549 -0.103691 0.125310 -0.541361 -0.062500 1 0 0 0 0 0 2 49715
-0.001885 -0.000161 0.120549 -0.108981 0.142611 -0.546437 -0.062500 1 0 0 0 0 0 2 50706
-0.001885 -0.000161 0.120549 -0.111687 0.151282 -0.548215 -0.062500 1 0 0 0 0 0 2 51715
-0.001891 -0.000142 0.120539 -0.038300 -0.099814 -0.401743 -0.062500 1 0 0 0 0 0 2 52704
-0.001894 -0.000133 0.120535 -0.063040 -0.011713 -0.473613 -0.062500 1 0 0 0 0 0 2 53715
-0.001895 -0.000128 0.120534 -0.082154 0.053583 -0.510964 -0.062500 1 0 0 0 0 0 2 54722
-0.001896 -0.000126 0.120533 -0.092608 0.088317 -0.525215 -0.062500 1 0 0 0 0 0 2 55712
-0.001896 -0.000125 0.120533 -0.097995 0.105897 -0.530303 -0.062500 1 0 0 0 0 0 2 56719
-0.001896 -0.000124 0.120533 -0.100729 0.114694 -0.532080 -0.062500 1 0 0 0 0 0 2 57714
-0.001896 -0.000124 0.120533 -0.102119 0.119085 -0.532711 -0.062500 1 0 0 0 0 0 2 58698
-0.001896 -0.000124 0.120533 -0.102807 0.121299 -0.532920 -0.062500 1 0 0 0 0 0 2 59720
-0.001896 -0.000124 0.120533 -0.103161 0.122389 -0.533003 -0.062500 1 0 0 0 0 0 2 60722
-0.001896 -0.000124 0.120533 -0.103334 0.122946 -0.533019 -0.062500 1 0 0 0 0 0 2 61711
-0.001896 -0.000124 0.120533 -0.103429 0.123224 -0.533035 -0.062500 1 0 0 0 0 0 2 62709
-0.001896 -0.000124 0.120533 -0.103471 0.123355 -0.533043 -0.062500 1 0 0 0 0 0 2 63718
-0.001896 -0.000123 0.120533 -0.103491 0.123420 -0.533038 -0.062500 1 0 0 0 0 0 2 64714
-0.001896 -0.000123 0.120533 -0.103503 0.123458 -0.533038 -0.062500 1 0 0 0 0 0 2 65713
-0.001896 -0.000123 0.120533 -0.103499 0.123480 -0.533037 -0.062500 1 0 0 0 0 0 2 66722
-0.001896 -0.000123 0.120533 -0.103501 0.123494 -0.533044 -0.062500 1 0 0 0 0 0 2 67722
-0.001902 -0.000105 0.120523 -0.028821 -0.131794 -0.385818 -0.062500 1 0 0 0 0 0 2 68715
-0.001905 -0.000096 0.120519 -0.052845 -0.045933 -0.457542 -0.062500 1 0 0 0 0 0 2 69719
-0.001906 -0.000092 0.120518 -0.071614 0.018245 -0.494854 -0.062500 1 0 0 0 0 0 2 70697
-0.001907 -0.000089 0.120517 -0.081880 0.052434 -0.509082 -0.062500 1 0 0 0 0 0 2 71715
-0.001907 -0.000088 0.120517 -0.087188 0.069726 -0.514161 -0.062500 1 0 0 0 0 0 2 72718
-0.001907 -0.000088 0.120517 -0.089874 0.078397 -0.515947 -0.062500 1 0 0 0 0 0 2 73718
-0.001907 -0.000087 0.120517 -0.091243 0.082722 -0.516567 -0.062500 1 0 0 0 0 0 2 74717
-0.001907 -0.000087 0.120517 -0.091927 0.084888 -0.516783 -0.062500 1 0 0 0 0 0 2 75717
-0.001907 -0.000087 0.120517 -0.092258 0.085968 -0.516859 -0.062500 1 0 0 0 0 0 2 76719
-0.001913 -0.000069 0.120506 -0.017790 -0.168638 -0.369532 -0.062500 1 0 0 0 0 0 2 77721
-0.001915 -0.000060 0.120503 -0.041889 -0.082557 -0.441337 -0.062500 1 0 0 0 0 0 2 78697
-0.001917 -0.000055 0.120501 -0.060688 -0.018282 -0.478674 -0.062500 1 0 0 0 0 0 2 79716
-0.001918 -0.000053 0.120501 -0.070981 0.015959 -0.492927 -0.062500 1 0 0 0 0 0 2 80714
-0.001918 -0.000052 0.120501 -0.076276 0.033277 -0.498009 -0.062500 1 0 0 0 0 0 2 81718
-0.001918 -0.000051 0.120501 -0.078971 0.041948 -0.499793 -0.062500 1 0 0 0 0 0 2 82713
-0.001918 -0.000051 0.120501 -0.080347 0.046295 -0.500409 -0.062500 1 0 0 0 0 0 2 83711
-0.001924 -0.000033 0.120490 -0.006420 -0.206560 -0.353152 -0.062500 1 0 0 0 0 0 2 84699
-0.001926 -0.000023 0.120487 -0.030756 -0.119726 -0.425089 -0.062500 1 0 0 0 0 0 2 85701
-0.001928 -0.000019 0.120485 -0.049670 -0.055071 -0.462483 -0.062500 1 0 0 0 0 0 2 86715
-0.001928 -0.000017 0.120485 -0.060017 -0.020650 -0.476738 -0.062500 1 0 0 0 0 0 2 87719
-0.001929 -0.000015 0.120485 -0.065357 -0.003222 -0.481842 -0.062500 1 0 0 0 0 0 2 88716
-0.001929 -0.000015 0.120485 -0.068068 0.005500 -0.483619 -0.062500 1 0 0 0 0 0 2 89700
-0.001929 -0.000015 0.120485 -0.069448 0.009860 -0.484242 -0.062500 1 0 0 0 0 0 2 90716
-0.001929 -0.000014 0.120485 -0.070128 0.012047 -0.484460 -0.062500 1 0 0 0 0 0 2 91715
-0.001934 0.000004 0.120474 0.004081 -0.241739 -0.336928 -0.062500 1 0 0 0 0 0 2 92716
-0.001937 0.000013 0.120470 -0.020063 -0.155529 -0.408882 -0.062500 1 0 0 0 0 0 2 93716
-0.001939 0.000018 0.120469 -0.038873 -0.091177 -0.446300 -0.062500 1 0 0 0 0 0 2 94714
-0.001939 0.000020 0.120469 -0.049178 -0.056891 -0.460552 -0.062500 1 0 0 0 0 0 2 95709
-0.001940 0.000021 0.120468 -0.054504 -0.039543 -0.465657 -0.062500 1 0 0 0 0 0 2 96708
-0.001940 0.000022 0.120468 -0.057191 -0.030866 -0.467444 -0.062500 1 0 0 0 0 0 2 97716
-0.001940 0.000022 0.120468 -0.058561 -0.026502 -0.468064 -0.062500 1 0 0 0 0 0 2 98715
-0.001940 0.000022 0.120468 -0.059244 -0.024334 -0.468282 -0.062500 1 0 0 0 0 0 2 99713
-0.001940 0.000022 0.120468 -0.059586 -0.023252 -0.468354 -0.062500 1 0 0 0 0 0 2 100714
-0.001940 0.000022 0.120468 -0.059773 -0.022713 -0.468384 -0.062500 1 0 0 0 0 0 2 101715
-0.001945 0.000040 0.120458 0.014645 -0.277174 -0.320655 -0.062500 1 0 0 0 0 0 2 102714
-0.001948 0.000049 0.120454 -0.009332 -0.191429 -0.392652 -0.062500 1 0 0 0 0 0 2 103714
-0.001950 0.000054 0.120453 -0.028074 -0.127328 -0.430084 -0.062500 1 0 0 0 0 0 2 104715
-0.001950 0.000056 0.120452 -0.038330 -0.093167 -0.444364 -0.062500 1 0 0 0 0 0 2 105717
-0.001951 0.000057 0.120452 -0.043628 -0.075870 -0.449466 -0.062500 1 0 0 0 0 0 2 106714
-0.001951 0.000058 0.120452 -0.046321 -0.067208 -0.451244 -0.062500 1 0 0 0 0 0 2 107714
-0.001951 0.000058 0.120452 -0.047684 -0.062868 -0.451871 -0.062500 1 0 0 0 0 0 2 108704
-0.001951 0.000058 0.120452 -0.048379 -0.060700 -0.452085 -0.062500 1 0 0 0 0 0 2 109713
-0.001956 0.000077 0.120442 0.025752 -0.314229 -0.304294 -0.062500 1 0 0 0 0 0 2 110704
-0.001959 0.000086 0.120438 0.001664 -0.228147 -0.376376 -0.062500 1 0 0 0 0 0 2 111714
-0.001960 0.000090 0.120437 -0.017132 -0.163864 -0.413861 -0.062500 1 0 0 0 0 0 2 112702
-0.001961 0.000093 0.120436 -0.027427 -0.129610 -0.428149 -0.062500 1 0 0 0 0 0 2 113713
-0.001961 0.000094 0.120436 -0.032745 -0.112289 -0.433247 -0.062500 1 0 0 0 0 0 2 114702
-0.001962 0.000094 0.120436 -0.035441 -0.103586 -0.435041 -0.062500 1 0 0 0 0 0 2 115713
-0.001962 0.000095 0.120436 -0.036812 -0.099253 -0.435659 -0.062500 1 0 0 0 0 0 2 116703
-0.001962 0.000095 0.120436 -0.037491 -0.097070 -0.435878 -0.062500 1 0 0 0 0 0 2 117704
-0.001962 0.000095 0.120436 -0.037832 -0.095987 -0.435951 -0.062500 1 0 0 0 0 0 2 118713
-0.001962 0.000095 0.120436 -0.038011 -0.095439 -0.435975 -0.062500 1 0 0 0 0 0 2 119703
-0.001962 0.000095 0.120436 -0.038095 -0.095165 -0.435999 -0.062500 1 0 0 0 0 0 2 120713
-0.001962 0.000095 0.120436 -0.038143 -0.095043 -0.435996 -0.062500 1 0 0 0 0 0 2 121714
-0.001962 0.000095 0.120436 -0.038167 -0.094968 -0.435996 -0.062500 1 0 0 0 0 0 2 122702
-0.001962 0.000095 0.120436 -0.038180 -0.094929 -0.435996 -0.062500 1 0 0 0 0 0 2 123713
-0.001962 0.000095 0.120436 -0.038172 -0.094918 -0.435990 -0.062500 1 0 0 0 0 0 2 124702
-0.001962 0.000095 0.120436 -0.038174 -0.094906 -0.435995 -0.062500 1 0 0 0 0 0 2 125714
-0.001962 0.000095 0.120436 -0.038186 -0.094902 -0.435990 -0.062500 1 0 0 0 0 0 2 126702
-0.001962 0.000095 0.120436 -0.038178 -0.094893 -0.436002 -0.062500 1 0 0 0 0 0 2 127724
-0.001962 0.000095 0.120436 -0.038186 -0.094901 -0.435990 -0.062500 1 0 0 0 0 0 2 128729
-0.001962 0.000095 0.120436 -0.038175 -0.094904 -0.435995 -0.062500 1 0 0 0 0 0 2 129717
-0.001962 0.000095 0.120436 -0.038189 -0.094890 -0.435996 -0.062500 1 0 0 0 0 0 2 130713
-0.001962 0.000095 0.120436 -0.038187 -0.094900 -0.435990 -0.062500 1 0 0 0 0 0 2 131712
-0.001962 0.000095 0.120436 -0.038183 -0.094914 -0.436002 -0.062500 1 0 0 0 0 0 2 132711
-0.001962 0.000095 0.120436 -0.038190 -0.094892 -0.435997 -0.062500 1 0 0 0 0 0 2 133718
-0.001962 0.000095 0.120436 -0.038188 -0.094901 -0.435990 -0.062500 1 0 0 0 0 0 2 134702
-0.001962 0.000095 0.120436 -0.038179 -0.094893 -0.436002 -0.062500 1 0 0 0 0 0 2 135730
-0.001962 0.000095 0.120436 -0.038186 -0.094901 -0.435991 -0.062500 1 0 0 0 0 0 2 136721
-0.001962 0.000095 0.120436 -0.038187 -0.094902 -0.435989 -0.062500 1 0 0 0 0 0 2 137727
-0.001962 0.000095 0.120436 -0.038179 -0.094893 -0.436002 -0.062500 1 0 0 0 0 0 2 138701
-0.001962 0.000095 0.120436 -0.038186 -0.094901 -0.435990 -0.062500 1 0 0 0 0 0 2 139702
-0.001962 0.000095 0.120436 -0.038191 -0.094890 -0.435996 -0.062500 1 0 0 0 0 0 2 140695
-0.001962 0.000095 0.120436 -0.038176 -0.094903 -0.435996 -0.062500 1 0 0 0 0 0 2 141716
-0.001962 0.000095 0.120436 -0.038186 -0.094902 -0.435990 -0.062500 1 0 0 0 0 0 2 142697
-0.001962 0.000095 0.120436 -0.038178 -0.094893 -0.436002 -0.062500 1 0 0 0 0 0 2 143694
-0.001962 0.000095 0.120436 -0.038186 -0.094901 -0.435990 -0.062500 1 0 0 0 0 0 2 144712
-0.001962 0.000095 0.120436 -0.038190 -0.094890 -0.435996 -0.062500 1 0 0 0 0 0 2 145714
-0.001962 0.000095 0.120436 -0.038175 -0.094903 -0.435996 -0.062500 1 0 0 0 0 0 2 146713
-0.001962 0.000095 0.120436 -0.038186 -0.094902 -0.435990 -0.062500 1 0 0 0 0 0 2 147720
-0.001962 0.000095 0.120436 -0.038190 -0.094890 -0.435996 -0.062500 1 0 0 0 0 0 2 148715
-0.001962 0.000095 0.120436 -0.038175 -0.094903 -0.435996 -0.062500 1 0 0 0 0 0 2 149721
-0.001962 0.000095 0.120436 -0.038197 -0.094899 -0.436003 -0.062500 1 0 0 0 0 0 2 150714
-0.001962 0.000095 0.120436 -0.038189 -0.094902 -0.435991 -0.062500 1 0 0 0 0 0 2 151712
-0.001962 0.000095 0.120436 -0.038176 -0.094905 -0.435996 -0.062500 1 0 0 0 0 0 2 152711
-0.001962 0.000095 0.120436 -0.038190 -0.094891 -0.435997 -0.062500 1 0 0 0 0 0 2 153697
-0.001962 0.000095 0.120436 -0.038188 -0.094901 -0.435990 -0.062500 1 0 0 0 0 0 2 154715
-0.001962 0.000095 0.120436 -0.038179 -0.094893 -0.436002 -0.062500 1 0 0 0 0 0 2 155713
-0.001962 0.000095 0.120436 -0.038187 -0.094901 -0.435991 -0.062500 1 0 0 0 0 0 2 156713
-0.001962 0.000095 0.120436 -0.038187 -0.094902 -0.435989 -0.062500 1 0 0 0 0 0 2 157715
-0.001962 0.000095 0.120436 -0.038179 -0.094893 -0.436002 -0.062500 1 0 0 0 0 0 2 158694
-0.001962 0.000095 0.120436 -0.038186 -0.094901 -0.435990 -0.062500 1 0 0 0 0 0 2 159712
-0.001962 0.000095 0.120436 -0.038178 -0.094893 -0.436002 -0.062500 1 0 0 0 0 0 2 160711
-0.001962 0.000095 0.120436 -0.038186 -0.094901 -0.435991 -0.062500 1 0 0 0 0 0 2 161713
-0.001962 0.000095 0.120436 -0.038187 -0.094902 -0.435989 -0.062500 1 0 0 0 0 0 2 162713
-0.001962 0.000095 0.120436 -0.038178 -0.094893 -0.436002 -0.062500 1 0 0 0 0 0 2 163716
-0.001962 0.000095 0.120436 -0.038186 -0.094901 -0.435990 -0.062500 1 0 0 0 0 0 2 164693
-0.001962 0.000095 0.120436 -0.038191 -0.094890 -0.435996 -0.062500 1 0 0 0 0 0 2 165714
-0.001962 0.000095 0.120436 -0.038175 -0.094903 -0.435996 -0.062500 1 0 0 0 0 0 2 166712
-0.001962 0.000095 0.120436 -0.038186 -0.094902 -0.435990 -0.062500 1 0 0 0 0 0 2 167705
-0.001962 0.000095 0.120436 -0.038190 -0.094890 -0.435996 -0.062500 1 0 0 0 0 0 2 168716
-0.001962 0.000095 0.120436 -0.038175 -0.094903 -0.435996 -0.062500 1 0 0 0 0 0 2 169759
-0.001962 0.000095 0.120436 -0.038198 -0.094899 -0.436003 -0.062500 1 0 0 0 0 0 2 170769
-0.001962 0.000095 0.120436 -0.038189 -0.094902 -0.435991 -0.062500 1 0 0 0 0 0 2 171768
-0.001962 0.000095 0.120436 -0.038176 -0.094905 -0.435996 -0.062500 1 0 0 0 0 0 2 172771
-0.001962 0.000095 0.120436 -0.038190 -0.094891 -0.435997 -0.062500 1 0 0 0 0 0 2 173750
-0.001962 0.000095 0.120436 -0.038188 -0.094901 -0.435990 -0.062500 1 0 0 0 0 0 2 174746
-0.001962 0.000095 0.120436 -0.038179 -0.094893 -0.436002 -0.062500 1 0 0 0 0 0 2 175773
-0.001962 0.000095 0.120436 -0.038187 -0.094901 -0.435991 -0.062500 1 0 0 0 0 0 2 176770
-0.001962 0.000095 0.120436 -0.038175 -0.094905 -0.435996 -0.062500 1 0 0 0 0 0 2 177774
-0.001962 0.000095 0.120436 -0.038189 -0.094891 -0.435997 -0.062500 1 0 0 0 0 0 2 178769
-0.001943 0.000090 0.120426 -0.302921 -0.032444 -0.296800 -0.062500 1 0 0 0 0 0 2 179746
-0.001934 0.000088 0.120423 -0.212948 -0.053417 -0.364637 -0.062500 1 0 0 0 0 0 2 180755
-0.001929 0.000087 0.120421 -0.146392 -0.069117 -0.399906 -0.062500 1 0 0 0 0 0 2 181769
-0.001927 0.000087 0.120421 -0.111177 -0.077500 -0.413352 -0.062500 1 0 0 0 0 0 2 182752
-0.001925 0.000086 0.120421 -0.093436 -0.081733 -0.418153 -0.062500 1 0 0 0 0 0 2 183767
-0.001925 0.000086 0.120421 -0.084583 -0.083859 -0.419846 -0.062500 1 0 0 0 0 0 2 184750
-0.001925 0.000086 0.120421 -0.080167 -0.084911 -0.420423 -0.062500 1 0 0 0 0 0 2 185777
-0.001924 0.000086 0.120421 -0.077970 -0.085445 -0.420627 -0.062500 1 0 0 0 0 0 2 186751
-0.001924 0.000086 0.120421 -0.076871 -0.085718 -0.420699 -0.062500 1 0 0 0 0 0 2 187768
-0.001924 0.000086 0.120421 -0.076315 -0.085841 -0.420719 -0.062500 1 0 0 0 0 0 2 188768
-0.001924 0.000086 0.120421 -0.076043 -0.085916 -0.420741 -0.062500 1 0 0 0 0 0 2 189751
-0.001924 0.000086 0.120421 -0.075901 -0.085940 -0.420740 -0.062500 1 0 0 0 0 0 2 190768
-0.001924 0.000086 0.120421 -0.075842 -0.085964 -0.420739 -0.062500 1 0 0 0 0 0 2 191749
-0.001924 0.000086 0.120421 -0.075804 -0.085974 -0.420738 -0.062500 1 0 0 0 0 0 2 192769
-0.001924 0.000086 0.120421 -0.075781 -0.085969 -0.420737 -0.062500 1 0 0 0 0 0 2 193706
-0.001924 0.000086 0.120421 -0.075776 -0.085979 -0.420730 -0.062500 1 0 0 0 0 0 2 194710
-0.001924 0.000086 0.120421 -0.075767 -0.085972 -0.420742 -0.062500 1 0 0 0 0 0 2 195699
-0.001924 0.000086 0.120421 -0.075763 -0.085982 -0.420737 -0.062500 1 0 0 0 0 0 2 196709
-0.001924 0.000086 0.120421 -0.075778 -0.085969 -0.420737 -0.062500 1 0 0 0 0 0 2 197700
-0.001924 0.000086 0.120421 -0.075764 -0.085982 -0.420736 -0.062500 1 0 0 0 0 0 2 198710
-0.001924 0.000086 0.120421 -0.075771 -0.085992 -0.420743 -0.062500 1 0 0 0 0 0 2 199700
-0.001924 0.000086 0.120421 -0.075767 -0.085973 -0.420744 -0.062500 1 0 0 0 0 0 2 200710
-0.001924 0.000086 0.120421 -0.075775 -0.085980 -0.420731 -0.062500 1 0 0 0 0 0 2 201701
-0.001924 0.000086 0.120421 -0.075768 -0.085972 -0.420743 -0.062500 1 0 0 0 0 0 2 202710
-0.001924 0.000086 0.120421 -0.075764 -0.085982 -0.420737 -0.062500 1 0 0 0 0 0 2 203700
-0.001937 0.000072 0.120410 0.103787 0.106248 -0.270707 -0.062500 1 0 0 0 0 0 2 204699
-0.001944 0.000065 0.120406 0.044568 0.041683 -0.343835 -0.062500 1 0 0 0 0 0 2 205710
-0.001947 0.000062 0.120405 -0.000557 -0.006634 -0.381846 -0.062500 1 0 0 0 0 0 2 206703
-0.001948 0.000060 0.120405 -0.024884 -0.032401 -0.396337 -0.062500 1 0 0 0 0 0 2 207716
-0.001949 0.000059 0.120404 -0.037312 -0.045437 -0.401515 -0.062500 1 0 0 0 0 0 2 208717
-0.001950 0.000059 0.120404 -0.043579 -0.051977 -0.403328 -0.062500 1 0 0 0 0 0 2 209704
-0.001950 0.000059 0.120404 -0.046721 -0.055255 -0.403960 -0.062500 1 0 0 0 0 0 2 210718
-0.001950 0.000059 0.120404 -0.048294 -0.056879 -0.404177 -0.062500 1 0 0 0 0 0 2 211707
-0.001950 0.000059 0.120404 -0.049097 -0.057707 -0.404252 -0.062500 1 0 0 0 0 0 2 212716
-0.001950 0.000059 0.120404 -0.049483 -0.058111 -0.404279 -0.062500 1 0 0 0 0 0 2 213719
-0.001950 0.000059 0.120404 -0.049686 -0.058325 -0.404292 -0.062500 1 0 0 0 0 0 2 214706
-0.001950 0.000059 0.120404 -0.049793 -0.058422 -0.404296 -0.062500 1 0 0 0 0 0 2 215715
-0.001950 0.000059 0.120404 -0.049829 -0.058474 -0.404297 -0.062500 1 0 0 0 0 0 2 216718
-0.001950 0.000059 0.120404 -0.049855 -0.058503 -0.404298 -0.062500 1 0 0 0 0 0 2 217709
-0.001950 0.000059 0.120404 -0.049868 -0.058502 -0.404291 -0.062500 1 0 0 0 0 0 2 218703
-0.001963 0.000045 0.120394 0.129571 0.133618 -0.254141 -0.062500 1 0 0 0 0 0 2 219713
-0.001969 0.000038 0.120390 0.070401 0.069105 -0.327326 -0.062500 1 0 0 0 0 0 2 220712
-0.001973 0.000035 0.120389 0.025311 0.020793 -0.365378 -0.062500 1 0 0 0 0 0 2 221713
-0.001974 0.000033 0.120388 0.000985 -0.004961 -0.379882 -0.062500 1 0 0 0 0 0 2 222713
-0.001975 0.000032 0.120388 -0.011447 -0.018000 -0.385055 -0.062500 1 0 0 0 0 0 2 223709
-0.001976 0.000032 0.120388 -0.017705 -0.024530 -0.386865 -0.062500 1 0 0 0 0 0 2 224710
-0.001976 0.000031 0.120388 -0.020845 -0.027807 -0.387498 -0.062500 1 0 0 0 0 0 2 225692
-0.001976 0.000031 0.120388 -0.022425 -0.029439 -0.387723 -0.062500 1 0 0 0 0 0 2 226711
-0.001976 0.000031 0.120388 -0.023209 -0.030261 -0.387799 -0.062500 1 0 0 0 0 0 2 227720
-0.001976 0.000031 0.120388 -0.023612 -0.030671 -0.387827 -0.062500 1 0 0 0 0 0 2 228695
-0.001976 0.000031 0.120388 -0.023809 -0.030877 -0.387833 -0.062500 1 0 0 0 0 0 2 229716
-0.001976 0.000031 0.120388 -0.023915 -0.030973 -0.387836 -0.062500 1 0 0 0 0 0 2 230711
-0.001976 0.000031 0.120388 -0.023959 -0.031033 -0.387844 -0.062500 1 0 0 0 0 0 2 231708
-0.001976 0.000031 0.120388 -0.023978 -0.031055 -0.387839 -0.062500 1 0 0 0 0 0 2 232715
-0.001976 0.000031 0.120388 -0.023998 -0.031062 -0.387839 -0.062500 1 0 0 0 0 0 2 233712
-0.001976 0.000031 0.120388 -0.024000 -0.031061 -0.387839 -0.062500 1 0 0 0 0 0 2 234711
-0.001976 0.000031 0.120388 -0.024004 -0.031081 -0.387839 -0.062500 1 0 0 0 0 0 2 235692
-0.001976 0.000031 0.120388 -0.024008 -0.031072 -0.387846 -0.062500 1 0 0 0 0 0 2 236709
-0.001976 0.000031 0.120388 -0.024005 -0.031082 -0.387840 -0.062500 1 0 0 0 0 0 2 237710
-0.001976 0.000031 0.120388 -0.024012 -0.031060 -0.387833 -0.062500 1 0 0 0 0 0 2 238715
-0.001976 0.000031 0.120388 -0.024006 -0.031080 -0.387838 -0.062500 1 0 0 0 0 0 2 239713
-0.001976 0.000031 0.120388 -0.024005 -0.031083 -0.387839 -0.062500 1 0 0 0 0 0 2 240711
-0.001976 0.000031 0.120388 -0.024008 -0.031072 -0.387846 -0.062500 1 0 0 0 0 0 2 241711
-0.001976 0.000031 0.120388 -0.024005 -0.031082 -0.387840 -0.062500 1 0 0 0 0 0 2 242710
-0.001976 0.000031 0.120388 -0.024020 -0.031069 -0.387839 -0.062500 1 0 0 0 0 0 2 243710
-0.001976 0.000031 0.120388 -0.024007 -0.031082 -0.387839 -0.062500 1 0 0 0 0 0 2 244690
-0.001976 0.000031 0.120388 -0.024005 -0.031083 -0.387839 -0.062500 1 0 0 0 0 0 2 245711
-0.001976 0.000031 0.120388 -0.024008 -0.031072 -0.387846 -0.062500 1 0 0 0 0 0 2 246711
-0.001976 0.000031 0.120388 -0.024009 -0.031070 -0.387826 -0.062500 1 0 0 0 0 0 2 247712
-0.001976 0.000031 0.120388 -0.024009 -0.031070 -0.387844 -0.062500 1 0 0 0 0 0 2 248703
-0.001976 0.000031 0.120388 -0.024005 -0.031081 -0.387839 -0.062500 1 0 0 0 0 0 2 249711
-0.001976 0.000031 0.120388 -0.024005 -0.031083 -0.387839 -0.062500 1 0 0 0 0 0 2 250712
-0.001976 0.000031 0.120388 -0.024008 -0.031072 -0.387846 -0.062500 1 0 0 0 0 0 2 251710
-0.001976 0.000031 0.120388 -0.024017 -0.031079 -0.387833 -0.062500 1 0 0 0 0 0 2 252708
-0.001976 0.000031 0.120388 -0.024010 -0.031071 -0.387845 -0.062500 1 0 0 0 0 0 2 253712
-0.001976 0.000031 0.120388 -0.024005 -0.031082 -0.387840 -0.062500 1 0 0 0 0 0 2 254709
-0.001976 0.000031 0.120388 -0.024005 -0.031083 -0.387839 -0.062500 1 0 0 0 0 0 2 255689
-0.001976 0.000031 0.120388 -0.024020 -0.031069 -0.387839 -0.062500 1 0 0 0 0 0 2 256710
-0.001976 0.000031 0.120388 -0.024007 -0.031082 -0.387839 -0.062500 1 0 0 0 0 0 2 257692
-0.001976 0.000031 0.120388 -0.024009 -0.031072 -0.387846 -0.062500 1 0 0 0 0 0 2 258710
-0.001976 0.000031 0.120388 -0.024006 -0.031082 -0.387840 -0.062500 1 0 0 0 0 0 2 259714
-0.001976 0.000031 0.120388 -0.023997 -0.031075 -0.387832 -0.062500 1 0 0 0 0 0 2 260698
-0.001976 0.000031 0.120388 -0.024019 -0.031068 -0.387839 -0.062500 1 0 0 0 0 0 2 261765
-0.001976 0.000031 0.120388 -0.024006 -0.031082 -0.387839 -0.062500 1 0 0 0 0 0 2 262876
-0.001976 0.000031 0.120388 -0.024008 -0.031071 -0.387846 -0.062500 1 0 0 0 0 0 2 263765
-0.001976 0.000031 0.120388 -0.024005 -0.031082 -0.387840 -0.062500 1 0 0 0 0 0 2 264750
-0.001976 0.000031 0.120388 -0.024017 -0.031080 -0.387833 -0.062500 1 0 0 0 0 0 2 265713
-0.001976 0.000031 0.120388 -0.024010 -0.031072 -0.387845 -0.062500 1 0 0 0 0 0 2 266698
-0.001976 0.000031 0.120388 -0.024006 -0.031082 -0.387840 -0.062500 1 0 0 0 0 0 2 267708
-0.001976 0.000031 0.120388 -0.023997 -0.031075 -0.387832 -0.062500 1 0 0 0 0 0 2 268697
-0.001976 0.000031 0.120388 -0.024007 -0.031071 -0.387845 -0.062500 1 0 0 0 0 0 2 269709
-0.001976 0.000031 0.120388 -0.024017 -0.031079 -0.387833 -0.062500 1 0 0 0 0 0 2 270826
-0.001976 0.000031 0.120388 -0.024010 -0.031071 -0.387845 -0.062500 1 0 0 0 0 0 2 271697
-0.001976 0.000031 0.120388 -0.024005 -0.031082 -0.387840 -0.062500 1 0 0 0 0 0 2 272708
-0.001976 0.000031 0.120388 -0.024008 -0.031071 -0.387846 -0.062500 1 0 0 0 0 0 2 273823
-0.001976 0.000031 0.120388 -0.024017 -0.031079 -0.387833 -0.062500 1 0 0 0 0 0 2 274707
-0.001976 0.000031 0.120388 -0.024006 -0.031083 -0.387838 -0.062500 1 0 0 0 0 0 2 275822
-0.001976 0.000031 0.120388 -0.024009 -0.031072 -0.387846 -0.062500 1 0 0 0 0 0 2 276834
-0.001976 0.000031 0.120388 -0.024005 -0.031082 -0.387840 -0.062500 1 0 0 0 0 0 2 277824
-0.001976 0.000031 0.120388 -0.023996 -0.031075 -0.387832 -0.062500 1 0 0 0 0 0 2 278707
-0.001976 0.000031 0.120388 -0.024007 -0.031071 -0.387845 -0.062500 1 0 0 0 0 0 2 279822
-0.001976 0.000031 0.120388 -0.024017 -0.031079 -0.387833 -0.062500 1 0 0 0 0 0 2 280835
-0.001976 0.000031 0.120388 -0.024009 -0.031071 -0.387845 -0.062500 1 0 0 0 0 0 2 281710
-0.001976 0.000031 0.120388 -0.024005 -0.031082 -0.387840 -0.062500 1 0 0 0 0 0 2 282832
-0.001976 0.000031 0.120388 -0.024005 -0.031083 -0.387839 -0.062500 1 0 0 0 0 0 2 283838
-0.001976 0.000031 0.120388 -0.024020 -0.031069 -0.387839 -0.062500 1 0 0 0 0 0 2 284700
-0.001976 0.000031 0.120388 -0.024007 -0.031082 -0.387839 -0.062500 1 0 0 0 0 0 2 285826
-0.001976 0.000031 0.120388 -0.024000 -0.031063 -0.387839 -0.062500 1 0 0 0 0 0 2 286705
-0.001976 0.000031 0.120388 -0.024004 -0.031081 -0.387839 -0.062500 1 0 0 0 0 0 2 287817
-0.001976 0.000031 0.120388 -0.024004 -0.031083 -0.387839 -0.062500 1 0 0 0 0 0 2 288838
-0.001976 0.000031 0.120388 -0.024020 -0.031069 -0.387839 -0.062500 1 0 0 0 0 0 2 289706
-0.001976 0.000031 0.120388 -0.024006 -0.031082 -0.387839 -0.062500 1 0 0 0 0 0 2 290715
-0.001976 0.000031 0.120388 -0.024008 -0.031071 -0.387846 -0.062500 1 0 0 0 0 0 2 291836
-0.001976 0.000031 0.120388 -0.024005 -0.031082 -0.387840 -0.062500 1 0 0 0 0 0 2 292839
-0.001976 0.000031 0.120388 -0.024017 -0.031080 -0.387833 -0.062500 1 0 0 0 0 0 2 293716
-0.001976 0.000031 0.120388 -0.024010 -0.031072 -0.387845 -0.062500 1 0 0 0 0 0 2 294714
-0.001976 0.000031 0.120388 -0.024005 -0.031082 -0.387840 -0.062500 1 0 0 0 0 0 2 295835
-0.001976 0.000031 0.120388 -0.024000 -0.031063 -0.387839 -0.062500 1 0 0 0 0 0 2 296835
-0.001976 0.000031 0.120388 -0.024004 -0.031081 -0.387839 -0.062500 1 0 0 0 0 0 2 297836
-0.001976 0.000031 0.120388 -0.024016 -0.031080 -0.387832 -0.062500 1 0 0 0 0 0 2 298833
-0.001976 0.000031 0.120388 -0.024009 -0.031071 -0.387845 -0.062500 1 0 0 0 0 0 2 299834
-0.001976 0.000031 0.120388 -0.024005 -0.031082 -0.387839 -0.062500 1 0 0 0 0 0 2 300833
-0.001976 0.000031 0.120388 -0.024008 -0.031071 -0.387846 -0.062500 1 0 0 0 0 0 2 301712
-0.001976 0.000031 0.120388 -0.024017 -0.031079 -0.387833 -0.062500 1 0 0 0 0 0 2 302692
-0.001976 0.000031 0.120388 -0.024006 -0.031083 -0.387838 -0.062500 1 0 0 0 0 0 2 303842
-0.001976 0.000031 0.120388 -0.024008 -0.031072 -0.387846 -0.062500 1 0 0 0 0 0 2 304821
-0.001976 0.000031 0.120388 -0.024005 -0.031082 -0.387840 -0.062500 1 0 0 0 0 0 2 305833
-0.001976 0.000031 0.120388 -0.024012 -0.031060 -0.387833 -0.062500 1 0 0 0 0 0 2 306838
-0.001976 0.000031 0.120388 -0.024006 -0.031080 -0.387838 -0.062500 1 0 0 0 0 0 2 307833
-0.001976 0.000031 0.120388 -0.024005 -0.031083 -0.387839 -0.062500 1 0 0 0 0 0 2 308833
-0.001976 0.000031 0.120388 -0.024008 -0.031072 -0.387845 -0.062500 1 0 0 0 0 0 2 309834
-0.001976 0.000031 0.120388 -0.024005 -0.031082 -0.387840 -0.062500 1 0 0 0 0 0 2 310833
-0.001976 0.000031 0.120388 -0.024020 -0.031069 -0.387839 -0.062500 1 0 0 0 0 0 2 311832
-0.001976 0.000031 0.120388 -0.024007 -0.031082 -0.387839 -0.062500 1 0 0 0 0 0 2 312835
-0.001976 0.000031 0.120388 -0.024005 -0.031083 -0.387839 -0.062500 1 0 0 0 0 0 2 313834
-0.001976 0.000031 0.120388 -0.024008 -0.031072 -0.387846 -0.062500 1 0 0 0 0 0 2 314834
-0.001976 0.000031 0.120388 -0.024017 -0.031079 -0.387833 -0.062500 1 0 0 0 0 0 2 315832
-0.001976 0.000031 0.120388 -0.024010 -0.031071 -0.387845 -0.062500 1 0 0 0 0 0 2 316834
-0.001976 0.000031 0.120388 -0.024006 -0.031082 -0.387840 -0.062500 1 0 0 0 0 0 2 317837
-0.001976 0.000031 0.120388 -0.024005 -0.031084 -0.387839 -0.062500 1 0 0 0 0 0 2 318833
-0.001976 0.000031 0.120388 -0.024000 -0.031063 -0.387839 -0.062500 1 0 0 0 0 0 2 319832
-0.001976 0.000031 0.120388 -0.024016 -0.031078 -0.387833 -0.062500 1 0 0 0 0 0 2 320833
-0.001976 0.000031 0.120388 -0.024010 -0.031071 -0.387845 -0.062500 1 0 0 0 0 0 2 321833
-0.001989 0.000017 0.120377 0.155342 0.160942 -0.237557 -0.062500 1 0 0 0 0 0 2 322826
-0.001995 0.000011 0.120373 0.096232 0.096488 -0.310809 -0.062500 1 0 0 0 0 0 2 323836
-0.001999 0.000007 0.120372 0.051146 0.048211 -0.348885 -0.062500 1 0 0 0 0 0 2 324837
-0.002000 0.000005 0.120372 0.026841 0.022467 -0.363412 -0.062500 1 0 0 0 0 0 2 325835
-0.002001 0.000004 0.120371 0.014428 0.009430 -0.368582 -0.062500 1 0 0 0 0 0 2 326833
-0.002001 0.000004 0.120371 0.008154 0.002896 -0.370395 -0.062500 1 0 0 0 0 0 2 327833
-0.002002 0.000004 0.120371 0.005009 -0.000368 -0.371037 -0.062500 1 0 0 0 0 0 2 328832
-0.002002 0.000004 0.120371 0.003440 -0.002001 -0.371251 -0.062500 1 0 0 0 0 0 2 329833
-0.002002 0.000004 0.120371 0.002658 -0.002824 -0.371326 -0.062500 1 0 0 0 0 0 2 330831
-0.002002 0.000004 0.120371 0.002256 -0.003233 -0.371354 -0.062500 1 0 0 0 0 0 2 331832
-0.002015 -0.000010 0.120361 0.181297 0.188473 -0.220959 -0.062500 1 0 0 0 0 0 2 332831
-0.002021 -0.000017 0.120357 0.122133 0.123963 -0.294284 -0.062500 1 0 0 0 0 0 2 333832
-0.002024 -0.000020 0.120356 0.077034 0.075672 -0.332384 -0.062500 1 0 0 0 0 0 2 334831
-0.002026 -0.000022 0.120355 0.052707 0.049904 -0.346915 -0.062500 1 0 0 0 0 0 2 335831
-0.002027 -0.000023 0.120355 0.040284 0.036873 -0.352107 -0.062500 1 0 0 0 0 0 2 336820
-0.002027 -0.000023 0.120355 0.034019 0.030319 -0.353913 -0.062500 1 0 0 0 0 0 2 337831
-0.002027 -0.000024 0.120355 0.030865 0.027057 -0.354550 -0.062500 1 0 0 0 0 0 2 338831
-0.002028 -0.000024 0.120355 0.029296 0.025425 -0.354764 -0.062500 1 0 0 0 0 0 2 339820
-0.002028 -0.000024 0.120355 0.028505 0.024594 -0.354846 -0.062500 1 0 0 0 0 0 2 340830
-0.002040 -0.000037 0.120344 0.207247 0.216000 -0.204341 -0.062500 1 0 0 0 0 0 2 341821
-0.002047 -0.000044 0.120340 0.148032 0.151435 -0.277739 -0.062500 1 0 0 0 0 0 2 342831
-0.002050 -0.000048 0.120339 0.102912 0.103123 -0.315869 -0.062500 1 0 0 0 0 0 2 343820
-0.002052 -0.000049 0.120339 0.078569 0.077339 -0.330419 -0.062500 1 0 0 0 0 0 2 344830
-0.002053 -0.000050 0.120338 0.066146 0.064291 -0.335600 -0.062500 1 0 0 0 0 0 2 345821
-0.002053 -0.000051 0.120338 0.059860 0.057744 -0.337415 -0.062500 1 0 0 0 0 0 2 346830
-0.002053 -0.000051 0.120338 0.056720 0.054469 -0.338055 -0.062500 1 0 0 0 0 0 2 347819
-0.002066 -0.000065 0.120328 0.234178 0.244543 -0.187611 -0.062500 1 0 0 0 0 0 2 348814
-0.002073 -0.000072 0.120324 0.174414 0.179416 -0.261147 -0.062500 1 0 0 0 0 0 2 349816
-0.002076 -0.000075 0.120323 0.129026 0.130807 -0.299332 -0.062500 1 0 0 0 0 0 2 350805
-0.002078 -0.000077 0.120322 0.104543 0.104889 -0.313899 -0.062500 1 0 0 0 0 0 2 351820
-0.002079 -0.000078 0.120322 0.092041 0.091760 -0.319091 -0.062500 1 0 0 0 0 0 2 352830
-0.002079 -0.000078 0.120322 0.085727 0.085185 -0.320912 -0.062500 1 0 0 0 0 0 2 353821
-0.002079 -0.000078 0.120322 0.082559 0.081895 -0.321542 -0.062500 1 0 0 0 0 0 2 354842
-0.002079 -0.000078 0.120322 0.080978 0.080233 -0.321764 -0.062500 1 0 0 0 0 0 2 355839
-0.002079 -0.000079 0.120322 0.080180 0.079423 -0.321842 -0.062500 1 0 0 0 0 0 2 356833
-0.002079 -0.000079 0.120322 0.079779 0.079005 -0.321864 -0.062500 1 0 0 0 0 0 2 357835
-0.002079 -0.000079 0.120322 0.079575 0.078789 -0.321878 -0.062500 1 0 0 0 0 0 2 358837
-0.002079 -0.000079 0.120322 0.079468 0.078693 -0.321881 -0.062500 1 0 0 0 0 0 2 359826
-0.002092 -0.000092 0.120311 0.258375 0.270249 -0.171096 -0.062500 1 0 0 0 0 0 2 360839
-0.002099 -0.000099 0.120307 0.199419 0.205968 -0.244613 -0.062500 1 0 0 0 0 0 2 361830
-0.002102 -0.000103 0.120306 0.154452 0.157784 -0.282810 -0.062500 1 0 0 0 0 0 2 362827
-0.002104 -0.000104 0.120306 0.130157 0.132078 -0.297370 -0.062500 1 0 0 0 0 0 2 363837
-0.002104 -0.000105 0.120305 0.117765 0.119051 -0.302566 -0.062500 1 0 0 0 0 0 2 364826
-0.002105 -0.000106 0.120305 0.111505 0.112514 -0.304390 -0.062500 1 0 0 0 0 0 2 365868
-0.002105 -0.000106 0.120305 0.108353 0.109257 -0.305015 -0.062500 1 0 0 0 0 0 2 366839
-0.002105 -0.000106 0.120305 0.106790 0.107615 -0.305244 -0.062500 1 0 0 0 0 0 2 367833
-0.002105 -0.000106 0.120305 0.105986 0.106798 -0.305330 -0.062500 1 0 0 0 0 0 2 368832
-0.002105 -0.000106 0.120305 0.105592 0.106387 -0.305347 -0.062500 1 0 0 0 0 0 2 369834
-0.002105 -0.000106 0.120305 0.105396 0.106181 -0.305353 -0.062500 1 0 0 0 0 0 2 370832
-0.002105 -0.000106 0.120305 0.105291 0.106085 -0.305356 -0.062500 1 0 0 0 0 0 2 371830
-0.002118 -0.000120 0.120295 0.284085 0.297540 -0.154438 -0.062500 1 0 0 0 0 0 2 372832
-0.002124 -0.000127 0.120291 0.225193 0.233297 -0.228030 -0.062500 1 0 0 0 0 0 2 373831
-0.002128 -0.000130 0.120290 0.180239 0.185154 -0.266263 -0.062500 1 0 0 0 0 0 2 374835
-0.002129 -0.000132 0.120289 0.155958 0.159450 -0.280835 -0.062500 1 0 0 0 0 0 2 375836
-0.002130 -0.000133 0.120289 0.143559 0.146431 -0.286034 -0.062500 1 0 0 0 0 0 2 376833
-0.002131 -0.000133 0.120289 0.137312 0.139895 -0.287849 -0.062500 1 0 0 0 0 0 2 377833
-0.002131 -0.000133 0.120289 0.134167 0.136626 -0.288488 -0.062500 1 0 0 0 0 0 2 378831
-0.002131 -0.000133 0.120289 0.132580 0.134989 -0.288707 -0.062500 1 0 0 0 0 0 2 379830
-0.002131 -0.000133 0.120289 0.131794 0.134178 -0.288791 -0.062500 1 0 0 0 0 0 2 380831
-0.002131 -0.000133 0.120289 0.131402 0.133768 -0.288808 -0.062500 1 0 0 0 0 0 2 381833
-0.002131 -0.000133 0.120289 0.131207 0.133563 -0.288814 -0.062500 1 0 0 0 0 0 2 382830
-0.002131 -0.000133 0.120289 0.131093 0.133458 -0.288824 -0.062500 1 0 0 0 0 0 2 383831
-0.002131 -0.000133 0.120289 0.131056 0.133406 -0.288826 -0.062500 1 0 0 0 0 0 2 384830
-0.002131 -0.000133 0.120289 0.131039 0.133385 -0.288820 -0.062500 1 0 0 0 0 0 2 385832
-0.002131 -0.000133 0.120289 0.131010 0.133370 -0.288827 -0.062500 1 0 0 0 0 0 2 386813
-0.002131 -0.000133 0.120289 0.131007 0.133369 -0.288827 -0.062500 1 0 0 0 0 0 2 387830
-0.002131 -0.000133 0.120289 0.131011 0.133358 -0.288821 -0.062500 1 0 0 0 0 0 2 388834
-0.002131 -0.000133 0.120289 0.131008 0.133368 -0.288827 -0.062500 1 0 0 0 0 0 2 389831
-0.002131 -0.000133 0.120289 0.131003 0.133349 -0.288828 -0.062500 1 0 0 0 0 0 2 390831
-0.002131 -0.000133 0.120289 0.130995 0.133370 -0.288821 -0.062500 1 0 0 0 0 0 2 391812
-0.002131 -0.000133 0.120289 0.131010 0.133359 -0.288820 -0.062500 1 0 0 0 0 0 2 392830
-0.002131 -0.000133 0.120289 0.131000 0.133360 -0.288834 -0.062500 1 0 0 0 0 0 2 393831
-0.002131 -0.000133 0.120289 0.131010 0.133358 -0.288822 -0.062500 1 0 0 0 0 0 2 394824
-0.002131 -0.000133 0.120289 0.131004 0.133348 -0.288827 -0.062500 1 0 0 0 0 0 2 395832
-0.002131 -0.000133 0.120289 0.130995 0.133370 -0.288821 -0.062500 1 0 0 0 0 0 2 396835
-0.002131 -0.000133 0.120289 0.131002 0.133350 -0.288827 -0.062500 1 0 0 0 0 0 2 397831
-0.002131 -0.000133 0.120289 0.131011 0.133356 -0.288821 -0.062500 1 0 0 0 0 0 2 398830
-0.002131 -0.000133 0.120289 0.131000 0.133359 -0.288834 -0.062500 1 0 0 0 0 0 2 399830
-0.002131 -0.000133 0.120289 0.130998 0.133360 -0.288815 -0.062500 1 0 0 0 0 0 2 400828
-0.002131 -0.000133 0.120289 0.131007 0.133369 -0.288826 -0.062500 1 0 0 0 0 0 2 401830
-0.002131 -0.000133 0.120289 0.131003 0.133350 -0.288827 -0.062500 1 0 0 0 0 0 2 402828
-0.002131 -0.000133 0.120289 0.131011 0.133356 -0.288821 -0.062500 1 0 0 0 0 0 2 403829
-0.002131 -0.000133 0.120289 0.131000 0.133360 -0.288834 -0.062500 1 0 0 0 0 0 2 404831
-0.002131 -0.000133 0.120289 0.130998 0.133360 -0.288815 -0.062500 1 0 0 0 0 0 2 405831
-0.002131 -0.000133 0.120289 0.130998 0.133360 -0.288833 -0.062500 1 0 0 0 0 0 2 406820
-0.002131 -0.000133 0.120289 0.131010 0.133357 -0.288822 -0.062500 1 0 0 0 0 0 2 407820
-0.002131 -0.000133 0.120289 0.131012 0.133357 -0.288820 -0.062500 1 0 0 0 0 0 2 408828
-0.002131 -0.000133 0.120289 0.131001 0.133360 -0.288834 -0.062500 1 0 0 0 0 0 2 409873
-0.002131 -0.000133 0.120289 0.130999 0.133360 -0.288815 -0.062500 1 0 0 0 0 0 2 410886
-0.002131 -0.000133 0.120289 0.130999 0.133360 -0.288833 -0.062500 1 0 0 0 0 0 2 411871
-0.002131 -0.000133 0.120289 0.131010 0.133357 -0.288821 -0.062500 1 0 0 0 0 0 2 412887
-0.002131 -0.000133 0.120289 0.131004 0.133348 -0.288827 -0.062500 1 0 0 0 0 0 2 413871
-0.002144 -0.000147 0.120278 0.309736 0.324770 -0.137783 -0.062500 1 0 0 0 0 0 2 414887
-0.002150 -0.000154 0.120274 0.250913 0.260601 -0.211437 -0.062500 1 0 0 0 0 0 2 415870
-0.002154 -0.000157 0.120273 0.206009 0.212481 -0.249698 -0.062500 1 0 0 0 0 0 2 416886
-0.002155 -0.000159 0.120273 0.181751 0.186797 -0.264280 -0.062500 1 0 0 0 0 0 2 417871
-0.002156 -0.000160 0.120272 0.169355 0.173795 -0.269474 -0.062500 1 0 0 0 0 0 2 418885
-0.002156 -0.000160 0.120272 0.163102 0.167253 -0.271299 -0.062500 1 0 0 0 0 0 2 419867
-0.002157 -0.000161 0.120272 0.159965 0.163994 -0.271934 -0.062500 1 0 0 0 0 0 2 420887
-0.002157 -0.000161 0.120272 0.158377 0.162370 -0.272160 -0.062500 1 0 0 0 0 0 2 421820
-0.002157 -0.000161 0.120272 0.157597 0.161538 -0.272232 -0.062500 1 0 0 0 0 0 2 422829
-0.002157 -0.000161 0.120272 0.157195 0.161128 -0.272262 -0.062500 1 0 0 0 0 0 2 423818
-0.002157 -0.000161 0.120272 0.156995 0.160935 -0.272276 -0.062500 1 0 0 0 0 0 2 424826
-0.002157 -0.000161 0.120272 0.156892 0.160829 -0.272273 -0.062500 1 0 0 0 0 0 2 425818
-0.002157 -0.000161 0.120272 0.156856 0.160777 -0.272274 -0.062500 1 0 0 0 0 0 2 426828
-0.002170 -0.000174 0.120261 0.335470 0.352042 -0.121112 -0.062500 1 0 0 0 0 0 2 427816
-0.002176 -0.000181 0.120258 0.276673 0.287927 -0.194828 -0.062500 1 0 0 0 0 0 2 428826
-0.002179 -0.000185 0.120256 0.231783 0.239839 -0.233119 -0.062500 1 0 0 0 0 0 2 429819
-0.002176 -0.000205 0.120266 0.133303 0.468884 -0.395019 -0.062500 1 0 0 0 0 0 2 430828
-0.002174 -0.000215 0.120270 0.144602 0.370237 -0.328303 -0.062500 1 0 0 0 0 0 2 431817
-0.002173 -0.000219 0.120271 0.157002 0.299656 -0.292821 -0.062500 1 0 0 0 0 0 2 432833
-0.002172 -0.000222 0.120272 0.164116 0.262265 -0.279268 -0.062500 1 0 0 0 0 0 2 433825
-0.002172 -0.000223 0.120272 0.167850 0.243374 -0.274438 -0.062500 1 0 0 0 0 0 2 435110
-0.002172 -0.000224 0.120272 0.169748 0.233911 -0.272744 -0.062500 1 0 0 0 0 0 2 435816
-0.002172 -0.000224 0.120272 0.170728 0.229172 -0.272157 -0.062500 1 0 0 0 0 0 2 436835
-0.002172 -0.000224 0.120272 0.171218 0.226803 -0.271951 -0.062500 1 0 0 0 0 0 2 437826
-0.002172 -0.000224 0.120272 0.171458 0.225614 -0.271879 -0.062500 1 0 0 0 0 0 2 438818
-0.002172 -0.000224 0.120272 0.171595 0.225037 -0.271851 -0.062500 1 0 0 0 0 0 2 439824
-0.002184 -0.000238 0.120261 0.350193 0.415901 -0.120492 -0.062500 1 0 0 0 0 0 2 440832
-0.002191 -0.000245 0.120257 0.291500 0.351722 -0.194289 -0.062500 1 0 0 0 0 0 2 441977
-0.002194 -0.000248 0.120256 0.246635 0.303598 -0.232636 -0.062500 1 0 0 0 0 0 2 442820
-0.002196 -0.000250 0.120256 0.222420 0.277900 -0.247250 -0.062500 1 0 0 0 0 0 2 443835
-0.002197 -0.000251 0.120255 0.210039 0.264864 -0.252452 -0.062500 1 0 0 0 0 0 2 444838
-0.002197 -0.000251 0.120255 0.203779 0.258326 -0.254281 -0.062500 1 0 0 0 0 0 2 445834
-0.002197 -0.000252 0.120255 0.200647 0.255057 -0.254915 -0.062500 1 0 0 0 0 0 2 446831
-0.002197 -0.000252 0.120255 0.199063 0.253421 -0.255136 -0.062500 1 0 0 0 0 0 2 447830
-0.002197 -0.000252 0.120255 0.198277 0.252612 -0.255222 -0.062500 1 0 0 0 0 0 2 448828
-0.002197 -0.000252 0.120255 0.197877 0.252194 -0.255248 -0.062500 1 0 0 0 0 0 2 449830
-0.002197 -0.000252 0.120255 0.197681 0.251988 -0.255255 -0.062500 1 0 0 0 0 0 2 450828
-0.002197 -0.000252 0.120255 0.197587 0.251889 -0.255245 -0.062500 1 0 0 0 0 0 2 451828
-0.002197 -0.000252 0.120255 0.197541 0.251841 -0.255258 -0.062500 1 0 0 0 0 0 2 452839
-0.002197 -0.000252 0.120255 0.197514 0.251812 -0.255260 -0.062500 1 0 0 0 0 0 2 453822
-0.002197 -0.000252 0.120255 0.197496 0.251793 -0.255254 -0.062500 1 0 0 0 0 0 2 454832
-0.002197 -0.000252 0.120255 0.197495 0.251791 -0.255254 -0.062500 1 0 0 0 0 0 2 455836
-0.002210 -0.000265 0.120244 0.375937 0.442839 -0.103785 -0.062500 1 0 0 0 0 0 2 456829
-0.002217 -0.000272 0.120241 0.317258 0.378875 -0.177654 -0.062500 1 0 0 0 0 0 2 457813
-0.002220 -0.000276 0.120239 0.272412 0.330844 -0.216017 -0.062500 1 0 0 0 0 0 2 458828
-0.002222 -0.000277 0.120239 0.248179 0.305191 -0.230647 -0.062500 1 0 0 0 0 0 2 459827
-0.002222 -0.000278 0.120239 0.235793 0.292185 -0.235852 -0.062500 1 0 0 0 0 0 2 460828
-0.002223 -0.000279 0.120239 0.229546 0.285649 -0.237692 -0.062500 1 0 0 0 0 0 2 461830
-0.002223 -0.000279 0.120239 0.226404 0.282384 -0.238322 -0.062500 1 0 0 0 0 0 2 462829
-0.002223 -0.000279 0.120239 0.224840 0.280754 -0.238544 -0.062500 1 0 0 0 0 0 2 463825
-0.002223 -0.000279 0.120239 0.224040 0.279928 -0.238624 -0.062500 1 0 0 0 0 0 2 464828
-0.002223 -0.000279 0.120239 0.223644 0.279528 -0.238649 -0.062500 1 0 0 0 0 0 2 465829
-0.002223 -0.000279 0.120239 0.223448 0.279324 -0.238656 -0.062500 1 0 0 0 0 0 2 466828
-0.002223 -0.000279 0.120239 0.223346 0.279217 -0.238653 -0.062500 1 0 0 0 0 0 2 467809
-0.002223 -0.000279 0.120239 0.223300 0.279167 -0.238667 -0.062500 1 0 0 0 0 0 2 468830
-0.002223 -0.000279 0.120239 0.223268 0.279150 -0.238656 -0.062500 1 0 0 0 0 0 2 469810
-0.002223 -0.000279 0.120239 0.223261 0.279129 -0.238655 -0.062500 1 0 0 0 0 0 2 470827
-0.002223 -0.000279 0.120239 0.223253 0.279119 -0.238661 -0.062500 1 0 0 0 0 0 2 471830
-0.002223 -0.000279 0.120239 0.223252 0.279118 -0.238662 -0.062500 1 0 0 0 0 0 2 472826
-0.002223 -0.000279 0.120239 0.223253 0.279118 -0.238662 -0.062500 1 0 0 0 0 0 2 473828
-0.002223 -0.000279 0.120239 0.223253 0.279118 -0.238662 -0.062500 1 0 0 0 0 0 2 474832
-0.002223 -0.000279 0.120239 0.223253 0.279118 -0.238662 -0.062500 1 0 0 0 0 0 2 475821
-0.002223 -0.000279 0.120239 0.223253 0.279118 -0.238662 -0.062500 1 0 0 0 0 0 2 476827
-0.002223 -0.000279 0.120239 0.223254 0.279118 -0.238662 -0.062500 1 0 0 0 0 0 2 477829
-0.002223 -0.000279 0.120239 0.223254 0.279118 -0.238662 -0.062500 1 0 0 0 0 0 2 478828
-0.002223 -0.000279 0.120239 0.223242 0.279121 -0.238656 -0.062500 1 0 0 0 0 0 2 479827
-0.002223 -0.000279 0.120239 0.223252 0.279119 -0.238662 -0.062500 1 0 0 0 0 0 2 480826
-0.002223 -0.000279 0.120239 0.223254 0.279118 -0.238662 -0.062500 1 0 0 0 0 0 2 481829
-0.002223 -0.000279 0.120239 0.223246 0.279109 -0.238669 -0.062500 1 0 0 0 0 0 2 482825
-0.002236 -0.000293 0.120228 0.401590 0.470071 -0.087057 -0.062500 1 0 0 0 0 0 2 483827
-0.002242 -0.000300 0.120224 0.342965 0.406150 -0.160991 -0.062500 1 0 0 0 0 0 2 484831
-0.002246 -0.000303 0.120223 0.298134 0.358149 -0.199404 -0.062500 1 0 0 0 0 0 2 485831
-0.002247 -0.000305 0.120222 0.273926 0.332494 -0.214034 -0.062500 1 0 0 0 0 0 2 486826
-0.002248 -0.000306 0.120222 0.261547 0.319491 -0.219246 -0.062500 1 0 0 0 0 0 2 487816
-0.002249 -0.000306 0.120222 0.255300 0.312969 -0.221077 -0.062500 1 0 0 0 0 0 2 488815
-0.002249 -0.000306 0.120222 0.252155 0.309718 -0.221715 -0.062500 1 0 0 0 0 0 2 489883
-0.002249 -0.000306 0.120222 0.250587 0.308070 -0.221938 -0.062500 1 0 0 0 0 0 2 490869
-0.002249 -0.000306 0.120222 0.249803 0.307260 -0.222006 -0.062500 1 0 0 0 0 0 2 491883
-0.002249 -0.000306 0.120222 0.249401 0.306854 -0.222036 -0.062500 1 0 0 0 0 0 2 492868
-0.002249 -0.000306 0.120222 0.249196 0.306640 -0.222051 -0.062500 1 0 0 0 0 0 2 493826
-0.002249 -0.000306 0.120222 0.249090 0.306544 -0.222055 -0.062500 1 0 0 0 0 0 2 494815
-0.002249 -0.000306 0.120222 0.249054 0.306492 -0.222057 -0.062500 1 0 0 0 0 0 2 495824
-0.002249 -0.000306 0.120222 0.249015 0.306467 -0.222052 -0.062500 1 0 0 0 0 0 2 496815
-0.002249 -0.000306 0.120222 0.249016 0.306454 -0.222044 -0.062500 1 0 0 0 0 0 2 497826
-0.002249 -0.000306 0.120222 0.249008 0.306444 -0.222050 -0.062500 1 0 0 0 0 0 2 498815
-0.002249 -0.000306 0.120222 0.249000 0.306435 -0.222057 -0.062500 1 0 0 0 0 0 2 499824
-0.002262 -0.000320 0.120211 0.427255 0.497289 -0.070327 -0.062500 1 0 0 0 0 0 2 500813
-0.002268 -0.000327 0.120207 0.368662 0.433414 -0.144318 -0.062500 1 0 0 0 0 0 2 501825
-0.002271 -0.000330 0.120206 0.323877 0.385446 -0.182763 -0.062500 1 0 0 0 0 0 2 502813
-0.002273 -0.000332 0.120206 0.299651 0.359801 -0.197405 -0.062500 1 0 0 0 0 0 2 503825
-0.002274 -0.000333 0.120206 0.287295 0.346810 -0.202626 -0.062500 1 0 0 0 0 0 2 504816
-0.002274 -0.000333 0.120205 0.281035 0.340273 -0.204455 -0.062500 1 0 0 0 0 0 2 505816
-0.002275 -0.000334 0.120205 0.277902 0.337019 -0.205081 -0.062500 1 0 0 0 0 0 2 506826
-0.002275 -0.000334 0.120205 0.276320 0.335385 -0.205325 -0.062500 1 0 0 0 0 0 2 507813
-0.002275 -0.000334 0.120205 0.275537 0.334565 -0.205388 -0.062500 1 0 0 0 0 0 2 508835
-0.002275 -0.000334 0.120205 0.275136 0.334158 -0.205418 -0.062500 1 0 0 0 0 0 2 509844
-0.002275 -0.000334 0.120205 0.274939 0.333953 -0.205427 -0.062500 1 0 0 0 0 0 2 510828
-0.002275 -0.000334 0.120205 0.274837 0.333845 -0.205424 -0.062500 1 0 0 0 0 0 2 511826
-0.002275 -0.000334 0.120205 0.274798 0.333805 -0.205431 -0.062500 1 0 0 0 0 0 2 512833
-0.002275 -0.000334 0.120205 0.274772 0.333777 -0.205432 -0.062500 1 0 0 0 0 0 2 513836
-0.002275 -0.000334 0.120205 0.274754 0.333758 -0.205426 -0.062500 1 0 0 0 0 0 2 514821
-0.002275 -0.000334 0.120205 0.274745 0.333748 -0.205432 -0.062500 1 0 0 0 0 0 2 515831
-0.002275 -0.000334 0.120205 0.274744 0.333747 -0.205433 -0.062500 1 0 0 0 0 0 2 516831
-0.002275 -0.000334 0.120205 0.274744 0.333746 -0.205433 -0.062500 1 0 0 0 0 0 2 517834
-0.002275 -0.000334 0.120205 0.274744 0.333746 -0.205433 -0.062500 1 0 0 0 0 0 2 518823
-0.002275 -0.000334 0.120205 0.274732 0.333749 -0.205427 -0.062500 1 0 0 0 0 0 2 519828
-0.002275 -0.000334 0.120205 0.274743 0.333747 -0.205433 -0.062500 1 0 0 0 0 0 2 520827
-0.002275 -0.000334 0.120205 0.274744 0.333746 -0.205433 -0.062500 1 0 0 0 0 0 2 521830
-0.002275 -0.000334 0.120205 0.274744 0.333746 -0.205434 -0.062500 1 0 0 0 0 0 2 522825
-0.002275 -0.000334 0.120205 0.274744 0.333746 -0.205434 -0.062500 1 0 0 0 0 0 2 523827
-0.002275 -0.000334 0.120205 0.274732 0.333749 -0.205427 -0.062500 1 0 0 0 0 0 2 524825
-0.002275 -0.000334 0.120205 0.274743 0.333747 -0.205433 -0.062500 1 0 0 0 0 0 2 525829
-0.002275 -0.000334 0.120205 0.274744 0.333746 -0.205434 -0.062500 1 0 0 0 0 0 2 526825
-0.002275 -0.000334 0.120205 0.274744 0.333746 -0.205434 -0.062500 1 0 0 0 0 0 2 527826
-0.002275 -0.000334 0.120205 0.274732 0.333749 -0.205427 -0.062500 1 0 0 0 0 0 2 528835
-0.002275 -0.000334 0.120205 0.274742 0.333747 -0.205433 -0.062500 1 0 0 0 0 0 2 529812
-0.002275 -0.000334 0.120205 0.274744 0.333747 -0.205434 -0.062500 1 0 0 0 0 0 2 530831
-0.002275 -0.000334 0.120205 0.274744 0.333746 -0.205434 -0.062500 1 0 0 0 0 0 2 531825
-0.002275 -0.000334 0.120205 0.274744 0.333746 -0.205434 -0.062500 1 0 0 0 0 0 2 532827
-0.002275 -0.000334 0.120205 0.274732 0.333749 -0.205428 -0.062500 1 0 0 0 0 0 2 533826
-0.002275 -0.000334 0.120205 0.274742 0.333747 -0.205433 -0.062500 1 0 0 0 0 0 2 534825
-0.002275 -0.000334 0.120205 0.274744 0.333747 -0.205434 -0.062500 1 0 0 0 0 0 2 535807
-0.002275 -0.000334 0.120205 0.274744 0.333746 -0.205434 -0.062500 1 0 0 0 0 0 2 536806
-0.002275 -0.000334 0.120205 0.274732 0.333749 -0.205428 -0.062500 1 0 0 0 0 0 2 537828
-0.002275 -0.000334 0.120205 0.274742 0.333747 -0.205433 -0.062500 1 0 0 0 0 0 2 538821
-0.002275 -0.000334 0.120205 0.274743 0.333747 -0.205434 -0.062500 1 0 0 0 0 0 2 539810
-0.002275 -0.000334 0.120205 0.274744 0.333746 -0.205434 -0.062500 1 0 0 0 0 0 2 540826
-0.002275 -0.000334 0.120205 0.274744 0.333746 -0.205434 -0.062500 1 0 0 0 0 0 2 541827
-0.002275 -0.000334 0.120205 0.274732 0.333749 -0.205428 -0.062500 1 0 0 0 0 0 2 542827
-0.002275 -0.000334 0.120205 0.274742 0.333747 -0.205433 -0.062500 1 0 0 0 0 0 2 543826
-0.002275 -0.000334 0.120205 0.274743 0.333747 -0.205434 -0.062500 1 0 0 0 0 0 2 544829
-0.002275 -0.000334 0.120205 0.274752 0.333755 -0.205427 -0.062500 1 0 0 0 0 0 2 545826
-0.002275 -0.000334 0.120205 0.274745 0.333748 -0.205433 -0.062500 1 0 0 0 0 0 2 546825
-0.002275 -0.000334 0.120205 0.274732 0.333750 -0.205427 -0.062500 1 0 0 0 0 0 2 547824
-0.002275 -0.000334 0.120205 0.274743 0.333748 -0.205433 -0.062500 1 0 0 0 0 0 2 548818
-0.002275 -0.000334 0.120205 0.274744 0.333747 -0.205434 -0.062500 1 0 0 0 0 0 2 549888
-0.002275 -0.000334 0.120205 0.274744 0.333747 -0.205434 -0.062500 1 0 0 0 0 0 2 550891
-0.002275 -0.000334 0.120205 0.274732 0.333750 -0.205427 -0.062500 1 0 0 0 0 0 2 551881
-0.002275 -0.000334 0.120205 0.274743 0.333748 -0.205433 -0.062500 1 0 0 0 0 0 2 552891
-0.002275 -0.000334 0.120205 0.274744 0.333747 -0.205434 -0.062500 1 0 0 0 0 0 2 553861
-0.002275 -0.000334 0.120205 0.274744 0.333747 -0.205434 -0.062500 1 0 0 0 0 0 2 554883
-0.002275 -0.000334 0.120205 0.274744 0.333747 -0.205434 -0.062500 1 0 0 0 0 0 2 555883
-0.002275 -0.000334 0.120205 0.274732 0.333750 -0.205428 -0.062500 1 0 0 0 0 0 2 556884
-0.002275 -0.000334 0.120205 0.274743 0.333748 -0.205433 -0.062500 1 0 0 0 0 0 2 557862
-0.002275 -0.000334 0.120205 0.274744 0.333747 -0.205434 -0.062500 1 0 0 0 0 0 2 558857
-0.002275 -0.000334 0.120205 0.274744 0.333747 -0.205434 -0.062500 1 0 0 0 0 0 2 559900
-0.002275 -0.000334 0.120205 0.274732 0.333750 -0.205428 -0.062500 1 0 0 0 0 0 2 560892
-0.002275 -0.000334 0.120205 0.274742 0.333748 -0.205433 -0.062500 1 0 0 0 0 0 2 561870
-0.002275 -0.000334 0.120205 0.274744 0.333747 -0.205434 -0.062500 1 0 0 0 0 0 2 562868
-0.002275 -0.000334 0.120205 0.274744 0.333747 -0.205434 -0.062500 1 0 0 0 0 0 2 563882
-0.002275 -0.000334 0.120205 0.274744 0.333747 -0.205434 -0.062500 1 0 0 0 0 0 2 564865
-0.002275 -0.000334 0.120205 0.274732 0.333750 -0.205428 -0.062500 1 0 0 0 0 0 2 565881
-0.002275 -0.000334 0.120205 0.274742 0.333748 -0.205433 -0.062500 1 0 0 0 0 0 2 566863
-0.002275 -0.000334 0.120205 0.274744 0.333747 -0.205434 -0.062500 1 0 0 0 0 0 2 567879
-0.002275 -0.000334 0.120205 0.274744 0.333747 -0.205434 -0.062500 1 0 0 0 0 0 2 568864
-0.002275 -0.000334 0.120205 0.274732 0.333750 -0.205428 -0.062500 1 0 0 0 0 0 2 569880
-0.002275 -0.000334 0.120205 0.274742 0.333748 -0.205433 -0.062500 1 0 0 0 0 0 2 570865
-0.002275 -0.000334 0.120205 0.274743 0.333747 -0.205434 -0.062500 1 0 0 0 0 0 2 571880
-0.002275 -0.000334 0.120205 0.274744 0.333747 -0.205434 -0.062500 1 0 0 0 0 0 2 572880
-0.002275 -0.000334 0.120205 0.274731 0.333750 -0.205428 -0.062500 1 0 0 0 0 0 2 573865
-0.002275 -0.000334 0.120205 0.274742 0.333748 -0.205433 -0.062500 1 0 0 0 0 0 2 574881
-0.002275 -0.000334 0.120205 0.274743 0.333747 -0.205434 -0.062500 1 0 0 0 0 0 2 575864
-0.002275 -0.000334 0.120205 0.274743 0.333747 -0.205434 -0.062500 1 0 0 0 0 0 2 576879
-0.002275 -0.000334 0.120205 0.274744 0.333747 -0.205434 -0.062500 1 0 0 0 0 0 2 577813
-0.002275 -0.000334 0.120205 0.274735 0.333738 -0.205421 -0.062500 1 0 0 0 0 0 2 578823
-0.002275 -0.000334 0.120205 0.274742 0.333746 -0.205433 -0.062500 1 0 0 0 0 0 2 579813
-0.002275 -0.000334 0.120205 0.274743 0.333746 -0.205434 -0.062500 1 0 0 0 0 0 2 580823
-0.002275 -0.000334 0.120205 0.274744 0.333747 -0.205434 -0.062500 1 0 0 0 0 0 2 581812
-0.002275 -0.000334 0.120205 0.274744 0.333746 -0.205434 -0.062500 1 0 0 0 0 0 2 582823
-0.002275 -0.000334 0.120205 0.274740 0.333758 -0.205421 -0.062500 1 0 0 0 0 0 2 583812
-0.002275 -0.000334 0.120205 0.274744 0.333748 -0.205432 -0.062500 1 0 0 0 0 0 2 584823
-0.002275 -0.000334 0.120205 0.274744 0.333747 -0.205433 -0.062500 1 0 0 0 0 0 2 585812
-0.002275 -0.000334 0.120205 0.274744 0.333747 -0.205434 -0.062500 1 0 0 0 0 0 2 586826
-0.002275 -0.000334 0.120205 0.274744 0.333747 -0.205434 -0.062500 1 0 0 0 0 0 2 587813
-0.002275 -0.000334 0.120205 0.274732 0.333750 -0.205427 -0.062500 1 0 0 0 0 0 2 588823
-0.002275 -0.000334 0.120205 0.274743 0.333748 -0.205433 -0.062500 1 0 0 0 0 0 2 589822
-0.002275 -0.000334 0.120205 0.274744 0.333747 -0.205434 -0.062500 1 0 0 0 0 0 2 590836
-0.002275 -0.000334 0.120205 0.274744 0.333747 -0.205434 -0.062500 1 0 0 0 0 0 2 591822
-0.002275 -0.000334 0.120205 0.274732 0.333750 -0.205428 -0.062500 1 0 0 0 0 0 2 592834
-0.002275 -0.000334 0.120205 0.274743 0.333748 -0.205433 -0.062500 1 0 0 0 0 0 2 593822
-0.002275 -0.000334 0.120205 0.274744 0.333747 -0.205434 -0.062500 1 0 0 0 0 0 2 594820
-0.002275 -0.000334 0.120205 0.274744 0.333747 -0.205434 -0.062500 1 0 0 0 0 0 2 595826
-0.002275 -0.000334 0.120205 0.274744 0.333747 -0.205434 -0.062500 1 0 0 0 0 0 2 596826
-0.002275 -0.000334 0.120205 0.274732 0.333750 -0.205428 -0.062500 1 0 0 0 0 0 2 597820
-0.002275 -0.000334 0.120205 0.274742 0.333748 -0.205433 -0.062500 1 0 0 0 0 0 2 599008
-0.002275 -0.000334 0.120205 0.274744 0.333747 -0.205434 -0.062500 1 0 0 0 0 0 2 599838
-0.002275 -0.000334 0.120205 0.274744 0.333747 -0.205434 -0.062500 1 0 0 0 0 0 2 600828
-0.002275 -0.000334 0.120205 0.274732 0.333750 -0.205428 -0.062500 1 0 0 0 0 0 2 601835
-0.002275 -0.000334 0.120205 0.274742 0.333748 -0.205433 -0.062500 1 0 0 0 0 0 2 602825
-0.002275 -0.000334 0.120205 0.274744 0.333747 -0.205434 -0.062500 1 0 0 0 0 0 2 603824
-0.002275 -0.000334 0.120205 0.274744 0.333747 -0.205434 -0.062500 1 0 0 0 0 0 2 604823
-0.002275 -0.000334 0.120205 0.274732 0.333750 -0.205428 -0.062500 1 0 0 0 0 0 2 605824
-0.002275 -0.000334 0.120205 0.274742 0.333748 -0.205433 -0.062500 1 0 0 0 0 0 2 606823
-0.002275 -0.000334 0.120205 0.274743 0.333747 -0.205434 -0.062500 1 0 0 0 0 0 2 607824
-0.002275 -0.000334 0.120205 0.274744 0.333747 -0.205434 -0.062500 1 0 0 0 0 0 2 608822
-0.002275 -0.000334 0.120205 0.274744 0.333747 -0.205434 -0.062500 1 0 0 0 0 0 2 609832
-0.002275 -0.000334 0.120205 0.274732 0.333750 -0.205428 -0.062500 1 0 0 0 0 0 2 610828
-0.002275 -0.000334 0.120205 0.274742 0.333748 -0.205434 -0.062500 1 0 0 0 0 0 2 611825
-0.002275 -0.000334 0.120205 0.274743 0.333747 -0.205434 -0.062500 1 0 0 0 0 0 2 612827
-0.002275 -0.000334 0.120205 0.274744 0.333747 -0.205434 -0.062500 1 0 0 0 0 0 2 613824
-0.002275 -0.000334 0.120205 0.274731 0.333750 -0.205428 -0.062500 1 0 0 0 0 0 2 614823
-0.002275 -0.000334 0.120205 0.274742 0.333748 -0.205434 -0.062500 1 0 0 0 0 0 2 615823
-0.002275 -0.000334 0.120205 0.274743 0.333747 -0.205434 -0.062500 1 0 0 0 0 0 2 616823
-0.002275 -0.000334 0.120205 0.274747 0.333735 -0.205428 -0.062500 1 0 0 0 0 0 2 617824
-0.002275 -0.000334 0.120205 0.274744 0.333745 -0.205433 -0.062500 1 0 0 0 0 0 2 618822
-0.002275 -0.000334 0.120205 0.274732 0.333749 -0.205428 -0.062500 1 0 0 0 0 0 2 619822
-0.002275 -0.000334 0.120205 0.274742 0.333747 -0.205433 -0.062500 1 0 0 0 0 0 2 620825
-0.002275 -0.000334 0.120205 0.274743 0.333747 -0.205434 -0.062500 1 0 0 0 0 0 2 621824
-0.002275 -0.000334 0.120205 0.274752 0.333756 -0.205427 -0.062500 1 0 0 0 0 0 2 622828
-0.002275 -0.000334 0.120205 0.274745 0.333748 -0.205433 -0.062500 1 0 0 0 0 0 2 623823
-0.002275 -0.000334 0.120205 0.274732 0.333750 -0.205427 -0.062500 1 0 0 0 0 0 2 624805
-0.002275 -0.000334 0.120205 0.274743 0.333748 -0.205433 -0.062500 1 0 0 0 0 0 2 625824
-0.002275 -0.000334 0.120205 0.274744 0.333747 -0.205434 -0.062500 1 0 0 0 0 0 2 626821
-0.002275 -0.000334 0.120205 0.274744 0.333747 -0.205434 -0.062500 1 0 0 0 0 0 2 627822
-0.002275 -0.000334 0.120205 0.274744 0.333747 -0.205434 -0.062500 1 0 0 0 0 0 2 628804
-0.002275 -0.000334 0.120205 0.274732 0.333750 -0.205428 -0.062500 1 0 0 0 0 0 2 629823
-0.002275 -0.000334 0.120205 0.274743 0.333748 -0.205433 -0.062500 1 0 0 0 0 0 2 630808
-0.002275 -0.000334 0.120205 0.274744 0.333747 -0.205434 -0.062500 1 0 0 0 0 0 2 631828
-0.002275 -0.000334 0.120205 0.274744 0.333747 -0.205434 -0.062500 1 0 0 0 0 0 2 632829
-0.002275 -0.000334 0.120205 0.274732 0.333750 -0.205428 -0.062500 1 0 0 0 0 0 2 633826
-0.002275 -0.000334 0.120205 0.274742 0.333748 -0.205433 -0.062500 1 0 0 0 0 0 2 634823
-0.002275 -0.000334 0.120205 0.274744 0.333747 -0.205434 -0.062500 1 0 0 0 0 0 2 635822
-0.002275 -0.000334 0.120205 0.274744 0.333747 -0.205434 -0.062500 1 0 0 0 0 0 2 636821
-0.002275 -0.000334 0.120205 0.274732 0.333750 -0.205428 -0.062500 1 0 0 0 0 0 2 637823
-0.002275 -0.000334 0.120205 0.274742 0.333748 -0.205433 -0.062500 1 0 0 0 0 0 2 638822
-0.002275 -0.000334 0.120205 0.274743 0.333747 -0.205434 -0.062500 1 0 0 0 0 0 2 639821
-0.002275 -0.000334 0.120205 0.274744 0.333747 -0.205434 -0.062500 1 0 0 0 0 0 2 640823
-0.002275 -0.000334 0.120205 0.274744 0.333747 -0.205434 -0.062500 1 0 0 0 0 0 2 641805
-0.002275 -0.000334 0.120205 0.274732 0.333750 -0.205428 -0.062500 1 0 0 0 0 0 2 642816
-0.002275 -0.000334 0.120205 0.274742 0.333748 -0.205433 -0.062500 1 0 0 0 0 0 2 643820
-0.002275 -0.000334 0.120205 0.274743 0.333747 -0.205434 -0.062500 1 0 0 0 0 0 2 644811
-0.002275 -0.000334 0.120205 0.274744 0.333747 -0.205434 -0.062500 1 0 0 0 0 0 2 645820
-0.002275 -0.000334 0.120205 0.274732 0.333750 -0.205428 -0.062500 1 0 0 0 0 0 2 646811
-0.002275 -0.000334 0.120205 0.274742 0.333748 -0.205433 -0.062500 1 0 0 0 0 0 2 647821
-0.002275 -0.000334 0.120205 0.274743 0.333747 -0.205434 -0.062500 1 0 0 0 0 0 2 648810
-0.002275 -0.000334 0.120205 0.274744 0.333747 -0.205434 -0.062500 1 0 0 0 0 0 2 649820
-0.002275 -0.000334 0.120205 0.274744 0.333747 -0.205434 -0.062500 1 0 0 0 0 0 2 650808
-0.002275 -0.000334 0.120205 0.274731 0.333750 -0.205428 -0.062500 1 0 0 0 0 0 2 651821
-0.002275 -0.000334 0.120205 0.274742 0.333748 -0.205434 -0.062500 1 0 0 0 0 0 2 652811
-0.002275 -0.000334 0.120205 0.274743 0.333747 -0.205434 -0.062500 1 0 0 0 0 0 2 653822
-0.002275 -0.000334 0.120205 0.274747 0.333735 -0.205428 -0.062500 1 0 0 0 0 0 2 654809
-0.002275 -0.000334 0.120205 0.274744 0.333745 -0.205433 -0.062500 1 0 0 0 0 0 2 655809
-0.002275 -0.000334 0.120205 0.274732 0.333749 -0.205428 -0.062500 1 0 0 0 0 0 2 656821
-0.002275 -0.000334 0.120205 0.274742 0.333747 -0.205433 -0.062500 1 0 0 0 0 0 2 657810
-0.002275 -0.000334 0.120205 0.274743 0.333747 -0.205434 -0.062500 1 0 0 0 0 0 2 658820
-0.002275 -0.000334 0.120205 0.274744 0.333747 -0.205434 -0.062500 1 0 0 0 0 0 2 659808
-0.002275 -0.000334 0.120205 0.274732 0.333749 -0.205428 -0.062500 1 0 0 0 0 0 2 660820
-0.002275 -0.000334 0.120205 0.274742 0.333747 -0.205433 -0.062500 1 0 0 0 0 0 2 661811
-0.002275 -0.000334 0.120205 0.274752 0.333756 -0.205427 -0.062500 1 0 0 0 0 0 2 662832
-0.002275 -0.000334 0.120205 0.274745 0.333748 -0.205433 -0.062500 1 0 0 0 0 0 2 663818
-0.002275 -0.000334 0.120205 0.274744 0.333747 -0.205434 -0.062500 1 0 0 0 0 0 2 664835
-0.002275 -0.000334 0.120205 0.274732 0.333750 -0.205427 -0.062500 1 0 0 0 0 0 2 665819
-0.002275 -0.000334 0.120205 0.274743 0.333748 -0.205433 -0.062500 1 0 0 0 0 0 2 666824
-0.002275 -0.000334 0.120205 0.274744 0.333747 -0.205434 -0.062500 1 0 0 0 0 0 2 667812
-0.002275 -0.000334 0.120205 0.274744 0.333747 -0.205434 -0.062500 1 0 0 0 0 0 2 668816
-0.002256 -0.000338 0.120196 0.009937 0.395831 -0.066931 -0.062500 1 0 0 0 0 0 2 669824
-0.002246 -0.000340 0.120192 0.100088 0.375200 -0.134469 -0.062500 1 0 0 0 0 0 2 670819
-0.002242 -0.000342 0.120191 0.166664 0.359604 -0.169560 -0.062500 1 0 0 0 0 0 2 671828
-0.002239 -0.000342 0.120190 0.201848 0.351224 -0.182931 -0.062500 1 0 0 0 0 0 2 672820
-0.002238 -0.000342 0.120190 0.219555 0.346956 -0.187699 -0.062500 1 0 0 0 0 0 2 673835
-0.002238 -0.000343 0.120190 0.228384 0.344827 -0.189362 -0.062500 1 0 0 0 0 0 2 674829
-0.002237 -0.000343 0.120190 0.232785 0.343733 -0.189947 -0.062500 1 0 0 0 0 0 2 675823
-0.002237 -0.000343 0.120190 0.234995 0.343211 -0.190153 -0.062500 1 0 0 0 0 0 2 676822
-0.002237 -0.000343 0.120190 0.236095 0.342938 -0.190222 -0.062500 1 0 0 0 0 0 2 677822
-0.002237 -0.000343 0.120190 0.236625 0.342789 -0.190242 -0.062500 1 0 0 0 0 0 2 678821
-0.002237 -0.000343 0.120190 0.236907 0.342740 -0.190256 -0.062500 1 0 0 0 0 0 2 679822
-0.002237 -0.000343 0.120190 0.237045 0.342698 -0.190254 -0.062500 1 0 0 0 0 0 2 680821
-0.002237 -0.000343 0.120190 0.237112 0.342682 -0.190266 -0.062500 1 0 0 0 0 0 2 681824
-0.002237 -0.000343 0.120190 0.237142 0.342663 -0.190253 -0.062500 1 0 0 0 0 0 2 682825
-0.002237 -0.000343 0.120190 0.237173 0.342676 -0.190264 -0.062500 1 0 0 0 0 0 2 683824
-0.002237 -0.000343 0.120190 0.237179 0.342666 -0.190258 -0.062500 1 0 0 0 0 0 2 684807
-0.002237 -0.000343 0.120190 0.237179 0.342665 -0.190258 -0.062500 1 0 0 0 0 0 2 685823
-0.002237 -0.000343 0.120190 0.237179 0.342665 -0.190258 -0.062500 1 0 0 0 0 0 2 686820
-0.002237 -0.000343 0.120190 0.237179 0.342665 -0.190258 -0.062500 1 0 0 0 0 0 2 687821
-0.002237 -0.000343 0.120190 0.237179 0.342665 -0.190258 -0.062500 1 0 0 0 0 0 2 688820
-0.002237 -0.000343 0.120190 0.237179 0.342665 -0.190257 -0.062500 1 0 0 0 0 0 2 689824
-0.002237 -0.000343 0.120190 0.237178 0.342665 -0.190257 -0.062500 1 0 0 0 0 0 2 690821
-0.002237 -0.000343 0.120190 0.237178 0.342665 -0.190257 -0.062500 1 0 0 0 0 0 2 691820
-0.002237 -0.000343 0.120190 0.237190 0.342663 -0.190264 -0.062500 1 0 0 0 0 0 2 692823
-0.002237 -0.000343 0.120190 0.237180 0.342665 -0.190258 -0.062500 1 0 0 0 0 0 2 693822
-0.002237 -0.000343 0.120190 0.237178 0.342665 -0.190258 -0.062500 1 0 0 0 0 0 2 694820
-0.002237 -0.000343 0.120190 0.237178 0.342665 -0.190258 -0.062500 1 0 0 0 0 0 2 695819
-0.002237 -0.000343 0.120190 0.237178 0.342665 -0.190257 -0.062500 1 0 0 0 0 0 2 696819
-0.002237 -0.000343 0.120190 0.237190 0.342663 -0.190264 -0.062500 1 0 0 0 0 0 2 697821
-0.002237 -0.000343 0.120190 0.237180 0.342665 -0.190258 -0.062500 1 0 0 0 0 0 2 698824
-0.002237 -0.000343 0.120190 0.237178 0.342665 -0.190258 -0.062500 1 0 0 0 0 0 2 699801
-0.002237 -0.000343 0.120190 0.237178 0.342665 -0.190258 -0.062500 1 0 0 0 0 0 2 700802
-0.002237 -0.000343 0.120190 0.237178 0.342665 -0.190258 -0.062500 1 0 0 0 0 0 2 701821
-0.002237 -0.000343 0.120190 0.237178 0.342666 -0.190258 -0.062500 1 0 0 0 0 0 2 702814
-0.002237 -0.000343 0.120190 0.237190 0.342663 -0.190264 -0.062500 1 0 0 0 0 0 2 703823
-0.002237 -0.000343 0.120190 0.237179 0.342665 -0.190258 -0.062500 1 0 0 0 0 0 2 704828
-0.002237 -0.000343 0.120190 0.237178 0.342665 -0.190258 -0.062500 1 0 0 0 0 0 2 705824
-0.002237 -0.000343 0.120190 0.237178 0.342666 -0.190258 -0.062500 1 0 0 0 0 0 2 706819
-0.002237 -0.000343 0.120190 0.237178 0.342666 -0.190258 -0.062500 1 0 0 0 0 0 2 707819
-0.002232 -0.000361 0.120201 0.162979 0.597634 -0.337127 -0.062500 1 0 0 0 0 0 2 708820
-0.002229 -0.000370 0.120204 0.186623 0.511840 -0.265394 -0.062500 1 0 0 0 0 0 2 709820
-0.002228 -0.000375 0.120206 0.205284 0.447717 -0.228221 -0.062500 1 0 0 0 0 0 2 710819
-0.002227 -0.000377 0.120206 0.215541 0.413579 -0.214075 -0.062500 1 0 0 0 0 0 2 711819
-0.002227 -0.000378 0.120206 0.220846 0.396331 -0.209035 -0.062500 1 0 0 0 0 0 2 712821
-0.002226 -0.000378 0.120206 0.223562 0.387679 -0.207276 -0.062500 1 0 0 0 0 0 2 713820
-0.002226 -0.000379 0.120206 0.224922 0.383364 -0.206660 -0.062500 1 0 0 0 0 0 2 714826
-0.002226 -0.000379 0.120206 0.225606 0.381202 -0.206449 -0.062500 1 0 0 0 0 0 2 715810
-0.002226 -0.000379 0.120206 0.225960 0.380118 -0.206368 -0.062500 1 0 0 0 0 0 2 716818
-0.002226 -0.000379 0.120206 0.226125 0.379584 -0.206347 -0.062500 1 0 0 0 0 0 2 717808
-0.002226 -0.000379 0.120206 0.226220 0.379309 -0.206330 -0.062500 1 0 0 0 0 0 2 718818
-0.002226 -0.000379 0.120206 0.226262 0.379178 -0.206341 -0.062500 1 0 0 0 0 0 2 719808
-0.002226 -0.000379 0.120206 0.226281 0.379114 -0.206329 -0.062500 1 0 0 0 0 0 2 720818
-0.002226 -0.000379 0.120206 0.226305 0.379073 -0.206334 -0.062500 1 0 0 0 0 0 2 721808
-0.002226 -0.000379 0.120206 0.226303 0.379049 -0.206335 -0.062500 1 0 0 0 0 0 2 722809
-0.002226 -0.000379 0.120206 0.226302 0.379047 -0.206335 -0.062500 1 0 0 0 0 0 2 723818
-0.002226 -0.000379 0.120206 0.226302 0.379048 -0.206335 -0.062500 1 0 0 0 0 0 2 724809
-0.002226 -0.000379 0.120206 0.226302 0.379048 -0.206335 -0.062500 1 0 0 0 0 0 2 725819
-0.002226 -0.000379 0.120206 0.226301 0.379048 -0.206336 -0.062500 1 0 0 0 0 0 2 726808
-0.002226 -0.000379 0.120206 0.226304 0.379037 -0.206329 -0.062500 1 0 0 0 0 0 2 727818
-0.002226 -0.000379 0.120206 0.226301 0.379047 -0.206335 -0.062500 1 0 0 0 0 0 2 728807
-0.002226 -0.000379 0.120206 0.226304 0.379037 -0.206329 -0.062500 1 0 0 0 0 0 2 729817
-0.002226 -0.000379 0.120206 0.226313 0.379044 -0.206341 -0.062500 1 0 0 0 0 0 2 730807
-0.002226 -0.000379 0.120206 0.226306 0.379036 -0.206329 -0.062500 1 0 0 0 0 0 2 731817
-0.002226 -0.000379 0.120206 0.226301 0.379047 -0.206335 -0.062500 1 0 0 0 0 0 2 732807
-0.002226 -0.000379 0.120206 0.226304 0.379036 -0.206329 -0.062500 1 0 0 0 0 0 2 733818
-0.002226 -0.000379 0.120206 0.226301 0.379047 -0.206335 -0.062500 1 0 0 0 0 0 2 734809
-0.002226 -0.000379 0.120206 0.226313 0.379045 -0.206342 -0.062500 1 0 0 0 0 0 2 735840
-0.002226 -0.000379 0.120206 0.226314 0.379045 -0.206323 -0.062500 1 0 0 0 0 0 2 736816
-0.002226 -0.000379 0.120206 0.226303 0.379049 -0.206334 -0.062500 1 0 0 0 0 0 2 737822
-0.002226 -0.000379 0.120206 0.226305 0.379037 -0.206328 -0.062500 1 0 0 0 0 0 2 738824
-0.002226 -0.000379 0.120206 0.226301 0.379048 -0.206334 -0.062500 1 0 0 0 0 0 2 739825
-0.002226 -0.000379 0.120206 0.226317 0.379034 -0.206335 -0.062500 1 0 0 0 0 0 2 740813
-0.002226 -0.000379 0.120206 0.226303 0.379047 -0.206335 -0.062500 1 0 0 0 0 0 2 741820
-0.002226 -0.000379 0.120206 0.226305 0.379037 -0.206328 -0.062500 1 0 0 0 0 0 2 742813
-0.002226 -0.000379 0.120206 0.226302 0.379047 -0.206334 -0.062500 1 0 0 0 0 0 2 743822
-0.002226 -0.000379 0.120206 0.226301 0.379049 -0.206335 -0.062500 1 0 0 0 0 0 2 744826
-0.002226 -0.000379 0.120206 0.226316 0.379035 -0.206335 -0.062500 1 0 0 0 0 0 2 745817
-0.002226 -0.000379 0.120206 0.226303 0.379047 -0.206335 -0.062500 1 0 0 0 0 0 2 746829
-0.002226 -0.000379 0.120206 0.226305 0.379037 -0.206329 -0.062500 1 0 0 0 0 0 2 747821
-0.002226 -0.000379 0.120206 0.226301 0.379048 -0.206334 -0.062500 1 0 0 0 0 0 2 748819
-0.002226 -0.000379 0.120206 0.226304 0.379037 -0.206328 -0.062500 1 0 0 0 0 0 2 749820
-0.002226 -0.000379 0.120206 0.226313 0.379045 -0.206341 -0.062500 1 0 0 0 0 0 2 750819
-0.002226 -0.000379 0.120206 0.226306 0.379037 -0.206329 -0.062500 1 0 0 0 0 0 2 751819
-0.002226 -0.000379 0.120206 0.226302 0.379047 -0.206335 -0.062500 1 0 0 0 0 0 2 752818
-0.002226 -0.000379 0.120206 0.226301 0.379049 -0.206335 -0.062500 1 0 0 0 0 0 2 753817
-0.002226 -0.000379 0.120206 0.226304 0.379037 -0.206328 -0.062500 1 0 0 0 0 0 2 754828
-0.002226 -0.000379 0.120206 0.226313 0.379045 -0.206341 -0.062500 1 0 0 0 0 0 2 755827
-0.002226 -0.000379 0.120206 0.226306 0.379037 -0.206329 -0.062500 1 0 0 0 0 0 2 756821
-0.002226 -0.000379 0.120206 0.226302 0.379047 -0.206335 -0.062500 1 0 0 0 0 0 2 757824
-0.002226 -0.000379 0.120206 0.226304 0.379037 -0.206328 -0.062500 1 0 0 0 0 0 2 758799
-0.002226 -0.000379 0.120206 0.226301 0.379047 -0.206334 -0.062500 1 0 0 0 0 0 2 759818
-0.002226 -0.000379 0.120206 0.226316 0.379034 -0.206335 -0.062500 1 0 0 0 0 0 2 760800
-0.002226 -0.000379 0.120206 0.226303 0.379047 -0.206335 -0.062500 1 0 0 0 0 0 2 761800
-0.002226 -0.000379 0.120206 0.226305 0.379037 -0.206329 -0.062500 1 0 0 0 0 0 2 762818
-0.002226 -0.000379 0.120206 0.226301 0.379047 -0.206334 -0.062500 1 0 0 0 0 0 2 763817
-0.002226 -0.000379 0.120206 0.226301 0.379049 -0.206335 -0.062500 1 0 0 0 0 0 2 764818
-0.002226 -0.000379 0.120206 0.226316 0.379034 -0.206335 -0.062500 1 0 0 0 0 0 2 765820
-0.002226 -0.000379 0.120206 0.226303 0.379047 -0.206335 -0.062500 1 0 0 0 0 0 2 766798
-0.002226 -0.000379 0.120206 0.226304 0.379037 -0.206329 -0.062500 1 0 0 0 0 0 2 767818
-0.002226 -0.000379 0.120206 0.226301 0.379047 -0.206335 -0.062500 1 0 0 0 0 0 2 768817
-0.002226 -0.000379 0.120206 0.226304 0.379037 -0.206328 -0.062500 1 0 0 0 0 0 2 769819
-0.002226 -0.000379 0.120206 0.226313 0.379044 -0.206341 -0.062500 1 0 0 0 0 0 2 770809
-0.002226 -0.000379 0.120206 0.226306 0.379036 -0.206329 -0.062500 1 0 0 0 0 0 2 771816
-0.002226 -0.000379 0.120206 0.226301 0.379047 -0.206335 -0.062500 1 0 0 0 0 0 2 772809
-0.002226 -0.000379 0.120206 0.226304 0.379036 -0.206329 -0.062500 1 0 0 0 0 0 2 773822
-0.002226 -0.000379 0.120206 0.226313 0.379044 -0.206341 -0.062500 1 0 0 0 0 0 2 774800
-0.002226 -0.000379 0.120206 0.226302 0.379048 -0.206336 -0.062500 1 0 0 0 0 0 2 775819
-0.002226 -0.000379 0.120206 0.226313 0.379046 -0.206322 -0.062500 1 0 0 0 0 0 2 776811
-0.002226 -0.000379 0.120206 0.226302 0.379049 -0.206334 -0.062500 1 0 0 0 0 0 2 777818
-0.002226 -0.000379 0.120206 0.226305 0.379037 -0.206328 -0.062500 1 0 0 0 0 0 2 778819
-0.002226 -0.000379 0.120206 0.226314 0.379045 -0.206341 -0.062500 1 0 0 0 0 0 2 779815
-0.002226 -0.000379 0.120206 0.226306 0.379037 -0.206329 -0.062500 1 0 0 0 0 0 2 780817
-0.002226 -0.000379 0.120206 0.226302 0.379047 -0.206334 -0.062500 1 0 0 0 0 0 2 781817
-0.002226 -0.000379 0.120206 0.226305 0.379037 -0.206328 -0.062500 1 0 0 0 0 0 2 782817
-0.002221 -0.000397 0.120217 0.152044 0.634155 -0.353067 -0.062500 1 0 0 0 0 0 2 783816
-0.002218 -0.000406 0.120220 0.175734 0.548289 -0.281405 -0.062500 1 0 0 0 0 0 2 784817
-0.002217 -0.000411 0.120222 0.194390 0.484123 -0.244269 -0.062500 1 0 0 0 0 0 2 785819
-0.002216 -0.000413 0.120222 0.204658 0.449977 -0.230135 -0.062500 1 0 0 0 0 0 2 786804
-0.002216 -0.000414 0.120222 0.209975 0.432731 -0.225097 -0.062500 1 0 0 0 0 0 2 787816
-0.002216 -0.000415 0.120222 0.212669 0.424083 -0.223329 -0.062500 1 0 0 0 0 0 2 788815
-0.002216 -0.000415 0.120222 0.214034 0.419744 -0.222721 -0.062500 1 0 0 0 0 0 2 789872
-0.002215 -0.000415 0.120222 0.214735 0.417596 -0.222518 -0.062500 1 0 0 0 0 0 2 790857
-0.002215 -0.000415 0.120222 0.215079 0.416516 -0.222433 -0.062500 1 0 0 0 0 0 2 791872
-0.002215 -0.000415 0.120222 0.215247 0.415971 -0.222404 -0.062500 1 0 0 0 0 0 2 792858
-0.002215 -0.000415 0.120222 0.215338 0.415706 -0.222394 -0.062500 1 0 0 0 0 0 2 793816
-0.002215 -0.000415 0.120222 0.215383 0.415565 -0.222399 -0.062500 1 0 0 0 0 0 2 794806
-0.002215 -0.000415 0.120222 0.215399 0.415510 -0.222393 -0.062500 1 0 0 0 0 0 2 795816
-0.002215 -0.000415 0.120222 0.215423 0.415471 -0.222398 -0.062500 1 0 0 0 0 0 2 796804
-0.002215 -0.000415 0.120222 0.215429 0.415457 -0.222392 -0.062500 1 0 0 0 0 0 2 797816
-0.002215 -0.000415 0.120222 0.215421 0.415448 -0.222399 -0.062500 1 0 0 0 0 0 2 798805
-0.002215 -0.000415 0.120222 0.215424 0.415436 -0.222393 -0.062500 1 0 0 0 0 0 2 799815
-0.002215 -0.000415 0.120222 0.215424 0.415435 -0.222392 -0.062500 1 0 0 0 0 0 2 800805
-0.002215 -0.000415 0.120222 0.215423 0.415434 -0.222392 -0.062500 1 0 0 0 0 0 2 801815
-0.002215 -0.000415 0.120222 0.215423 0.415434 -0.222392 -0.062500 1 0 0 0 0 0 2 802805
-0.002215 -0.000415 0.120222 0.215423 0.415434 -0.222392 -0.062500 1 0 0 0 0 0 2 803816
-0.002215 -0.000415 0.120222 0.215423 0.415434 -0.222391 -0.062500 1 0 0 0 0 0 2 804804
-0.002215 -0.000415 0.120222 0.215419 0.415446 -0.222398 -0.062500 1 0 0 0 0 0 2 805816
-0.002215 -0.000415 0.120222 0.215434 0.415433 -0.222399 -0.062500 1 0 0 0 0 0 2 806815
-0.002215 -0.000415 0.120222 0.215424 0.415434 -0.222393 -0.062500 1 0 0 0 0 0 2 807804
-0.002215 -0.000415 0.120222 0.215423 0.415434 -0.222392 -0.062500 1 0 0 0 0 0 2 808816
-0.002215 -0.000415 0.120222 0.215423 0.415434 -0.222392 -0.062500 1 0 0 0 0 0 2 809816
-0.002215 -0.000415 0.120222 0.215423 0.415434 -0.222392 -0.062500 1 0 0 0 0 0 2 810826
-0.002215 -0.000415 0.120222 0.215435 0.415431 -0.222398 -0.062500 1 0 0 0 0 0 2 811813
-0.002215 -0.000415 0.120222 0.215424 0.415434 -0.222392 -0.062500 1 0 0 0 0 0 2 812818
-0.002215 -0.000415 0.120222 0.215423 0.415434 -0.222392 -0.062500 1 0 0 0 0 0 2 813822
-0.002215 -0.000415 0.120222 0.215419 0.415446 -0.222398 -0.062500 1 0 0 0 0 0 2 814820
-0.002215 -0.000415 0.120222 0.215422 0.415436 -0.222392 -0.062500 1 0 0 0 0 0 2 815810
-0.002215 -0.000415 0.120222 0.215435 0.415432 -0.222398 -0.062500 1 0 0 0 0 0 2 816820
-0.002215 -0.000415 0.120222 0.215424 0.415434 -0.222393 -0.062500 1 0 0 0 0 0 2 817809
-0.002215 -0.000415 0.120222 0.215423 0.415434 -0.222392 -0.062500 1 0 0 0 0 0 2 818823
-0.002215 -0.000415 0.120222 0.215423 0.415434 -0.222392 -0.062500 1 0 0 0 0 0 2 819809
-0.002215 -0.000415 0.120222 0.215423 0.415434 -0.222391 -0.062500 1 0 0 0 0 0 2 821159
-0.002215 -0.000415 0.120222 0.215431 0.415443 -0.222405 -0.062500 1 0 0 0 0 0 2 821827
-0.002215 -0.000415 0.120222 0.215424 0.415435 -0.222393 -0.062500 1 0 0 0 0 0 2 822817
-0.002215 -0.000415 0.120222 0.215423 0.415434 -0.222392 -0.062500 1 0 0 0 0 0 2 823817
-0.002215 -0.000415 0.120222 0.215422 0.415434 -0.222392 -0.062500 1 0 0 0 0 0 2 824816
-0.002215 -0.000415 0.120222 0.215422 0.415434 -0.222392 -0.062500 1 0 0 0 0 0 2 825818
-0.002215 -0.000415 0.120222 0.215435 0.415431 -0.222398 -0.062500 1 0 0 0 0 0 2 826816
-0.002215 -0.000415 0.120222 0.215424 0.415433 -0.222392 -0.062500 1 0 0 0 0 0 2 827815
-0.002215 -0.000415 0.120222 0.215423 0.415434 -0.222392 -0.062500 1 0 0 0 0 0 2 828815
-0.002215 -0.000415 0.120222 0.215423 0.415433 -0.222392 -0.062500 1 0 0 0 0 0 2 829817
-0.002215 -0.000415 0.120222 0.215419 0.415445 -0.222398 -0.062500 1 0 0 0 0 0 2 830818
-0.002215 -0.000415 0.120222 0.215434 0.415432 -0.222399 -0.062500 1 0 0 0 0 0 2 831822
-0.002215 -0.000415 0.120222 0.215432 0.415443 -0.222386 -0.062500 1 0 0 0 0 0 2 832825
-0.002215 -0.000415 0.120222 0.215424 0.415435 -0.222391 -0.062500 1 0 0 0 0 0 2 833817
-0.002215 -0.000415 0.120222 0.215423 0.415434 -0.222391 -0.062500 1 0 0 0 0 0 2 834945
-0.002215 -0.000415 0.120222 0.215435 0.415431 -0.222398 -0.062500 1 0 0 0 0 0 2 835923
-0.002215 -0.000415 0.120222 0.215425 0.415434 -0.222392 -0.062500 1 0 0 0 0 0 2 836940
-0.002215 -0.000415 0.120222 0.215420 0.415446 -0.222398 -0.062500 1 0 0 0 0 0 2 837941
-0.002215 -0.000415 0.120222 0.215423 0.415436 -0.222392 -0.062500 1 0 0 0 0 0 2 838939
-0.002215 -0.000415 0.120222 0.215423 0.415435 -0.222392 -0.062500 1 0 0 0 0 0 2 839944
-0.002215 -0.000415 0.120222 0.215435 0.415432 -0.222398 -0.062500 1 0 0 0 0 0 2 840941
-0.002215 -0.000415 0.120222 0.215424 0.415434 -0.222392 -0.062500 1 0 0 0 0 0 2 841943
-0.002215 -0.000415 0.120222 0.215423 0.415434 -0.222392 -0.062500 1 0 0 0 0 0 2 842941
-0.002215 -0.000415 0.120222 0.215423 0.415434 -0.222391 -0.062500 1 0 0 0 0 0 2 843940
-0.002215 -0.000415 0.120222 0.215423 0.415434 -0.222391 -0.062500 1 0 0 0 0 0 2 844940
-0.002215 -0.000415 0.120222 0.215432 0.415443 -0.222405 -0.062500 1 0 0 0 0 0 2 845815
-0.002215 -0.000415 0.120222 0.215424 0.415435 -0.222393 -0.062500 1 0 0 0 0 0 2 846814
-0.002215 -0.000415 0.120222 0.215423 0.415434 -0.222392 -0.062500 1 0 0 0 0 0 2 847922
-0.002215 -0.000415 0.120222 0.215423 0.415434 -0.222392 -0.062500 1 0 0 0 0 0 2 848940
-0.002215 -0.000415 0.120222 0.215423 0.415434 -0.222392 -0.062500 1 0 0 0 0 0 2 849940
-0.002215 -0.000415 0.120222 0.215435 0.415431 -0.222398 -0.062500 1 0 0 0 0 0 2 850945
-0.002215 -0.000415 0.120222 0.215424 0.415434 -0.222392 -0.062500 1 0 0 0 0 0 2 851933
-0.002215 -0.000415 0.120222 0.215423 0.415434 -0.222392 -0.062500 1 0 0 0 0 0 2 852940
-0.002215 -0.000415 0.120222 0.215419 0.415446 -0.222398 -0.062500 1 0 0 0 0 0 2 853942
-0.002215 -0.000415 0.120222 0.215422 0.415436 -0.222392 -0.062500 1 0 0 0 0 0 2 854939
-0.002215 -0.000415 0.120222 0.215435 0.415432 -0.222398 -0.062500 1 0 0 0 0 0 2 855940
-0.002215 -0.000415 0.120222 0.215424 0.415434 -0.222393 -0.062500 1 0 0 0 0 0 2 856938
-0.002215 -0.000415 0.120222 0.215423 0.415434 -0.222392 -0.062500 1 0 0 0 0 0 2 857942
-0.002215 -0.000415 0.120222 0.215423 0.415434 -0.222392 -0.062500 1 0 0 0 0 0 2 858921
-0.002215 -0.000415 0.120222 0.215423 0.415434 -0.222392 -0.062500 1 0 0 0 0 0 2 859939
-0.002215 -0.000415 0.120222 0.215435 0.415431 -0.222398 -0.062500 1 0 0 0 0 0 2 860940
-0.002215 -0.000415 0.120222 0.215421 0.415445 -0.222399 -0.062500 1 0 0 0 0 0 2 861939
-0.002215 -0.000415 0.120222 0.215422 0.415435 -0.222393 -0.062500 1 0 0 0 0 0 2 862932
-0.002215 -0.000415 0.120222 0.215423 0.415434 -0.222392 -0.062500 1 0 0 0 0 0 2 863928
-0.002215 -0.000415 0.120222 0.215422 0.415434 -0.222392 -0.062500 1 0 0 0 0 0 2 864938
-0.002215 -0.000415 0.120222 0.215435 0.415431 -0.222398 -0.062500 1 0 0 0 0 0 2 865982
-0.002215 -0.000415 0.120222 0.215424 0.415433 -0.222393 -0.062500 1 0 0 0 0 0 2 866996
-0.002215 -0.000415 0.120222 0.215423 0.415434 -0.222392 -0.062500 1 0 0 0 0 0 2 867982
-0.002215 -0.000415 0.120222 0.215423 0.415433 -0.222392 -0.062500 1 0 0 0 0 0 2 868993
-0.002215 -0.000415 0.120222 0.215419 0.415445 -0.222398 -0.062500 1 0 0 0 0 0 2 869981
-0.002215 -0.000415 0.120222 0.215434 0.415432 -0.222399 -0.062500 1 0 0 0 0 0 2 870994
-0.002215 -0.000415 0.120222 0.215432 0.415443 -0.222386 -0.062500 1 0 0 0 0 0 2 871979
-0.002215 -0.000415 0.120222 0.215424 0.415435 -0.222391 -0.062500 1 0 0 0 0 0 2 873013
-0.002215 -0.000415 0.120222 0.215423 0.415434 -0.222391 -0.062500 1 0 0 0 0 0 2 873995
-0.002215 -0.000415 0.120222 0.215423 0.415434 -0.222391 -0.062500 1 0 0 0 0 0 2 874979
-0.002215 -0.000415 0.120222 0.215435 0.415431 -0.222398 -0.062500 1 0 0 0 0 0 2 875995
-0.002215 -0.000415 0.120222 0.215421 0.415446 -0.222399 -0.062500 1 0 0 0 0 0 2 876979
-0.002215 -0.000415 0.120222 0.215423 0.415436 -0.222392 -0.062500 1 0 0 0 0 0 2 877813
-0.002215 -0.000415 0.120222 0.215423 0.415435 -0.222392 -0.062500 1 0 0 0 0 0 2 878928
-0.002215 -0.000415 0.120222 0.215423 0.415435 -0.222391 -0.062500 1 0 0 0 0 0 2 879939
-0.002215 -0.000415 0.120222 0.215435 0.415432 -0.222398 -0.062500 1 0 0 0 0 0 2 880927
-0.002215 -0.000415 0.120222 0.215424 0.415434 -0.222392 -0.062500 1 0 0 0 0 0 2 881938
-0.002215 -0.000415 0.120222 0.215423 0.415434 -0.222392 -0.062500 1 0 0 0 0 0 2 882926
-0.002215 -0.000415 0.120222 0.215423 0.415434 -0.222391 -0.062500 1 0 0 0 0 0 2 883939
-0.002215 -0.000415 0.120222 0.215432 0.415443 -0.222405 -0.062500 1 0 0 0 0 0 2 884927
-0.002215 -0.000415 0.120222 0.215424 0.415435 -0.222393 -0.062500 1 0 0 0 0 0 2 885941
-0.002215 -0.000415 0.120222 0.215423 0.415434 -0.222392 -0.062500 1 0 0 0 0 0 2 886928
-0.002215 -0.000415 0.120222 0.215423 0.415434 -0.222392 -0.062500 1 0 0 0 0 0 2 887937
-0.002215 -0.000415 0.120222 0.215423 0.415434 -0.222392 -0.062500 1 0 0 0 0 0 2 888814
-0.002215 -0.000415 0.120222 0.215423 0.415434 -0.222391 -0.062500 1 0 0 0 0 0 2 889837
-0.002215 -0.000415 0.120222 0.215435 0.415431 -0.222398 -0.062500 1 0 0 0 0 0 2 890952
-0.002215 -0.000415 0.120222 0.215424 0.415433 -0.222392 -0.062500 1 0 0 0 0 0 2 891929
-0.002215 -0.000415 0.120222 0.215420 0.415446 -0.222398 -0.062500 1 0 0 0 0 0 2 892810
-0.002215 -0.000415 0.120222 0.215422 0.415436 -0.222392 -0.062500 1 0 0 0 0 0 2 893818
-0.002215 -0.000415 0.120222 0.215422 0.415434 -0.222392 -0.062500 1 0 0 0 0 0 2 894808
-0.002215 -0.000415 0.120222 0.215435 0.415431 -0.222398 -0.062500 1 0 0 0 0 0 2 895814
-0.002215 -0.000415 0.120222 0.215424 0.415434 -0.222392 -0.062500 1 0 0 0 0 0 2 896818
-0.002215 -0.000415 0.120222 0.215423 0.415434 -0.222392 -0.062500 1 0 0 0 0 0 2 897947
-0.002215 -0.000415 0.120222 0.215423 0.415434 -0.222392 -0.062500 1 0 0 0 0 0 2 898953
-0.002215 -0.000415 0.120222 0.215435 0.415431 -0.222398 -0.062500 1 0 0 0 0 0 2 899942
-0.002215 -0.000415 0.120222 0.215421 0.415445 -0.222399 -0.062500 1 0 0 0 0 0 2 900941
-0.002215 -0.000415 0.120222 0.215423 0.415435 -0.222393 -0.062500 1 0 0 0 0 0 2 901943
-0.002215 -0.000415 0.120222 0.215423 0.415434 -0.222392 -0.062500 1 0 0 0 0 0 2 902940
-0.002215 -0.000415 0.120222 0.215422 0.415434 -0.222392 -0.062500 1 0 0 0 0 0 2 903939
-0.002215 -0.000415 0.120222 0.215422 0.415434 -0.222392 -0.062500 1 0 0 0 0 0 2 904941
-0.002215 -0.000415 0.120222 0.215435 0.415431 -0.222398 -0.062500 1 0 0 0 0 0 2 905941
-0.002215 -0.000415 0.120222 0.215424 0.415433 -0.222392 -0.062500 1 0 0 0 0 0 2 906938
-0.002215 -0.000415 0.120222 0.215423 0.415433 -0.222392 -0.062500 1 0 0 0 0 0 2 907936
-0.002215 -0.000415 0.120222 0.215419 0.415445 -0.222398 -0.062500 1 0 0 0 0 0 2 908945
-0.002221 -0.000397 0.120212 0.289726 0.160192 -0.075790 -0.062500 1 0 0 0 0 0 2 909946
-0.002223 -0.000388 0.120208 0.266002 0.246219 -0.147281 -0.062500 1 0 0 0 0 0 2 910940
-0.002225 -0.000384 0.120207 0.247328 0.310384 -0.184428 -0.062500 1 0 0 0 0 0 2 911938
-0.002226 -0.000381 0.120207 0.237071 0.344524 -0.198572 -0.062500 1 0 0 0 0 0 2 912938
-0.002226 -0.000380 0.120206 0.231754 0.361778 -0.203621 -0.062500 1 0 0 0 0 0 2 913940
-0.002226 -0.000380 0.120206 0.229055 0.370405 -0.205394 -0.062500 1 0 0 0 0 0 2 914936
-0.002226 -0.000379 0.120206 0.227693 0.374730 -0.205997 -0.062500 1 0 0 0 0 0 2 915938
-0.002226 -0.000379 0.120206 0.227002 0.376884 -0.206213 -0.062500 1 0 0 0 0 0 2 916937
-0.002226 -0.000379 0.120206 0.226658 0.377965 -0.206301 -0.062500 1 0 0 0 0 0 2 917937
-0.002226 -0.000379 0.120206 0.226483 0.378501 -0.206317 -0.062500 1 0 0 0 0 0 2 918940
-0.002226 -0.000379 0.120206 0.226386 0.378776 -0.206333 -0.062500 1 0 0 0 0 0 2 919938
-0.002226 -0.000379 0.120206 0.226357 0.378904 -0.206328 -0.062500 1 0 0 0 0 0 2 920937
-0.002226 -0.000379 0.120206 0.226327 0.378971 -0.206334 -0.062500 1 0 0 0 0 0 2 921940
-0.002226 -0.000379 0.120206 0.226314 0.379009 -0.206335 -0.062500 1 0 0 0 0 0 2 922938
-0.002232 -0.000361 0.120196 0.300575 0.123924 -0.059602 -0.062500 1 0 0 0 0 0 2 923941
-0.002234 -0.000352 0.120192 0.276855 0.209880 -0.131153 -0.062500 1 0 0 0 0 0 2 924938
-0.002236 -0.000347 0.120191 0.258196 0.274029 -0.168335 -0.062500 1 0 0 0 0 0 2 925921
-0.002236 -0.000345 0.120190 0.247945 0.308155 -0.182497 -0.062500 1 0 0 0 0 0 2 926937
-0.002237 -0.000344 0.120190 0.242633 0.325389 -0.187550 -0.062500 1 0 0 0 0 0 2 927937
-0.002242 -0.000325 0.120180 0.314145 0.079049 -0.042454 -0.062500 1 0 0 0 0 0 2 928938
-0.002245 -0.000316 0.120176 0.289081 0.169274 -0.114690 -0.062500 1 0 0 0 0 0 2 930005
-0.002247 -0.000311 0.120175 0.269757 0.235527 -0.152106 -0.062500 1 0 0 0 0 0 2 930996
-0.002247 -0.000309 0.120174 0.259157 0.270718 -0.166367 -0.062500 1 0 0 0 0 0 2 932001
-0.002248 -0.000307 0.120174 0.253676 0.288502 -0.171445 -0.062500 1 0 0 0 0 0 2 932998
-0.002248 -0.000307 0.120174 0.250892 0.297408 -0.173215 -0.062500 1 0 0 0 0 0 2 934006
-0.002248 -0.000307 0.120174 0.249483 0.301853 -0.173836 -0.062500 1 0 0 0 0 0 2 934974
-0.002248 -0.000306 0.120174 0.248768 0.304081 -0.174056 -0.062500 1 0 0 0 0 0 2 935973
-0.002248 -0.000306 0.120174 0.248404 0.305191 -0.174132 -0.062500 1 0 0 0 0 0 2 936972
-0.002248 -0.000306 0.120174 0.248234 0.305737 -0.174161 -0.062500 1 0 0 0 0 0 2 937973
-0.002248 -0.000306 0.120174 0.248135 0.306023 -0.174165 -0.062500 1 0 0 0 0 0 2 938972
-0.002253 -0.000288 0.120164 0.322267 0.051329 -0.027173 -0.062500 1 0 0 0 0 0 2 939996
-0.002256 -0.000279 0.120160 0.298583 0.137222 -0.098865 -0.062500 1 0 0 0 0 0 2 941001
-0.002257 -0.000274 0.120159 0.279941 0.201326 -0.136114 -0.062500 1 0 0 0 0 0 2 941972
-0.002258 -0.000272 0.120158 0.269686 0.235434 -0.150294 -0.062500 1 0 0 0 0 0 2 942999
-0.002259 -0.000271 0.120158 0.264371 0.252678 -0.155357 -0.062500 1 0 0 0 0 0 2 943995
-0.002259 -0.000271 0.120158 0.261667 0.261319 -0.157116 -0.062500 1 0 0 0 0 0 2 944977
-0.002259 -0.000270 0.120158 0.260307 0.265641 -0.157744 -0.062500 1 0 0 0 0 0 2 945995
-0.002259 -0.000270 0.120158 0.259603 0.267797 -0.157959 -0.062500 1 0 0 0 0 0 2 946978
-0.002259 -0.000270 0.120158 0.259258 0.268876 -0.158029 -0.062500 1 0 0 0 0 0 2 947993
-0.002259 -0.000270 0.120158 0.259094 0.269409 -0.158050 -0.062500 1 0 0 0 0 0 2 948977
-0.002259 -0.000270 0.120158 0.259007 0.269692 -0.158059 -0.062500 1 0 0 0 0 0 2 949936
-0.002259 -0.000270 0.120158 0.258959 0.269815 -0.158074 -0.062500 1 0 0 0 0 0 2 950926
-0.002259 -0.000270 0.120158 0.258946 0.269888 -0.158062 -0.062500 1 0 0 0 0 0 2 951936
-0.002259 -0.000270 0.120158 0.258927 0.269918 -0.158068 -0.062500 1 0 0 0 0 0 2 952936
-0.002259 -0.000270 0.120158 0.258923 0.269931 -0.158075 -0.062500 1 0 0 0 0 0 2 953926
-0.002259 -0.000270 0.120158 0.258915 0.269954 -0.158070 -0.062500 1 0 0 0 0 0 2 954935
-0.002259 -0.000270 0.120158 0.258917 0.269945 -0.158062 -0.062500 1 0 0 0 0 0 2 955925
-0.002259 -0.000270 0.120158 0.258927 0.269953 -0.158075 -0.062500 1 0 0 0 0 0 2 956925
-0.002259 -0.000270 0.120158 0.258916 0.269956 -0.158070 -0.062500 1 0 0 0 0 0 2 957936
-0.002259 -0.000270 0.120158 0.258914 0.269957 -0.158069 -0.062500 1 0 0 0 0 0 2 958925
-0.002259 -0.000270 0.120158 0.258926 0.269954 -0.158076 -0.062500 1 0 0 0 0 0 2 959924
-0.002259 -0.000270 0.120158 0.258919 0.269945 -0.158063 -0.062500 1 0 0 0 0 0 2 960934
-0.002259 -0.000270 0.120158 0.258915 0.269955 -0.158069 -0.062500 1 0 0 0 0 0 2 961927
-0.002259 -0.000270 0.120158 0.258914 0.269956 -0.158069 -0.062500 1 0 0 0 0 0 2 962935
-0.002259 -0.000270 0.120158 0.258914 0.269957 -0.158069 -0.062500 1 0 0 0 0 0 2 963924
-0.002259 -0.000270 0.120158 0.258926 0.269954 -0.158076 -0.062500 1 0 0 0 0 0 2 964935
-0.002259 -0.000270 0.120158 0.258919 0.269945 -0.158063 -0.062500 1 0 0 0 0 0 2 965928
-0.002259 -0.000270 0.120158 0.258915 0.269955 -0.158069 -0.062500 1 0 0 0 0 0 2 966938
-0.002259 -0.000270 0.120158 0.258914 0.269956 -0.158069 -0.062500 1 0 0 0 0 0 2 967943
-0.002259 -0.000270 0.120158 0.258914 0.269956 -0.158069 -0.062500 1 0 0 0 0 0 2 968956
-0.002259 -0.000270 0.120158 0.258926 0.269954 -0.158076 -0.062500 1 0 0 0 0 0 2 969945
-0.002259 -0.000270 0.120158 0.258916 0.269956 -0.158070 -0.062500 1 0 0 0 0 0 2 970940
-0.002259 -0.000270 0.120158 0.258918 0.269945 -0.158063 -0.062500 1 0 0 0 0 0 2 971931
-0.002259 -0.000270 0.120158 0.258915 0.269955 -0.158069 -0.062500 1 0 0 0 0 0 2 972936
-0.002259 -0.000270 0.120158 0.258914 0.269956 -0.158069 -0.062500 1 0 0 0 0 0 2 973931
-0.002259 -0.000270 0.120158 0.258926 0.269954 -0.158076 -0.062500 1 0 0 0 0 0 2 974940
-0.002259 -0.000270 0.120158 0.258916 0.269956 -0.158070 -0.062500 1 0 0 0 0 0 2 975944
-0.002259 -0.000270 0.120158 0.258918 0.269945 -0.158063 -0.062500 1 0 0 0 0 0 2 976943
-0.002259 -0.000270 0.120158 0.258915 0.269955 -0.158069 -0.062500 1 0 0 0 0 0 2 977947
-0.002259 -0.000270 0.120158 0.258914 0.269956 -0.158069 -0.062500 1 0 0 0 0 0 2 978941
-0.002259 -0.000270 0.120158 0.258926 0.269953 -0.158076 -0.062500 1 0 0 0 0 0 2 979919
-0.002259 -0.000270 0.120158 0.258916 0.269956 -0.158070 -0.062500 1 0 0 0 0 0 2 980917
-0.002259 -0.000270 0.120158 0.258914 0.269956 -0.158070 -0.062500 1 0 0 0 0 0 2 981920
-0.002259 -0.000270 0.120158 0.258917 0.269945 -0.158063 -0.062500 1 0 0 0 0 0 2 982936
-0.002259 -0.000270 0.120158 0.258914 0.269955 -0.158069 -0.062500 1 0 0 0 0 0 2 983936
-0.002259 -0.000270 0.120158 0.258926 0.269953 -0.158076 -0.062500 1 0 0 0 0 0 2 984936
-0.002259 -0.000270 0.120158 0.258915 0.269956 -0.158070 -0.062500 1 0 0 0 0 0 2 985937
-0.002259 -0.000270 0.120158 0.258914 0.269956 -0.158070 -0.062500 1 0 0 0 0 0 2 986944
-0.002259 -0.000270 0.120158 0.258917 0.269944 -0.158063 -0.062500 1 0 0 0 0 0 2 987922
-0.002259 -0.000270 0.120158 0.258914 0.269955 -0.158069 -0.062500 1 0 0 0 0 0 2 988941
-0.002259 -0.000270 0.120158 0.258926 0.269953 -0.158076 -0.062500 1 0 0 0 0 0 2 989940
-0.002259 -0.000270 0.120158 0.258915 0.269956 -0.158070 -0.062500 1 0 0 0 0 0 2 990935
-0.002259 -0.000270 0.120158 0.258914 0.269956 -0.158070 -0.062500 1 0 0 0 0 0 2 991937
-0.002259 -0.000270 0.120158 0.258914 0.269956 -0.158070 -0.062500 1 0 0 0 0 0 2 992934
-0.002259 -0.000270 0.120158 0.258925 0.269953 -0.158056 -0.062500 1 0 0 0 0 0 2 993934
-0.002259 -0.000270 0.120158 0.258928 0.269953 -0.158074 -0.062500 1 0 0 0 0 0 2 994933
-0.002259 -0.000270 0.120158 0.258916 0.269956 -0.158070 -0.062500 1 0 0 0 0 0 2 995916
-0.002259 -0.000270 0.120158 0.258915 0.269957 -0.158069 -0.062500 1 0 0 0 0 0 2 996934
-0.002259 -0.000270 0.120158 0.258914 0.269957 -0.158069 -0.062500 1 0 0 0 0 0 2 997936
-0.002259 -0.000270 0.120158 0.258926 0.269954 -0.158076 -0.062500 1 0 0 0 0 0 2 998935
-0.002259 -0.000270 0.120158 0.258919 0.269945 -0.158063 -0.062500 1 0 0 0 0 0 2 999917
-0.002259 -0.000270 0.120158 0.258915 0.269955 -0.158069 -0.062500 1 0 0 0 0 0 3 936
-0.002259 -0.000270 0.120158 0.258914 0.269956 -0.158069 -0.062500 1 0 0 0 0 0 3 1936
-0.002259 -0.000270 0.120158 0.258914 0.269957 -0.158069 -0.062500 1 0 0 0 0 0 3 2935
-0.002259 -0.000270 0.120158 0.258926 0.269954 -0.158076 -0.062500 1 0 0 0 0 0 3 3936
-0.002259 -0.000270 0.120158 0.258919 0.269945 -0.158063 -0.062500 1 0 0 0 0 0 3 4935
-0.002259 -0.000270 0.120158 0.258915 0.269955 -0.158069 -0.062500 1 0 0 0 0 0 3 5937
-0.002259 -0.000270 0.120158 0.258914 0.269956 -0.158069 -0.062500 1 0 0 0 0 0 3 6937
-0.002259 -0.000270 0.120158 0.258914 0.269956 -0.158069 -0.062500 1 0 0 0 0 0 3 7929
-0.002259 -0.000270 0.120158 0.258926 0.269954 -0.158076 -0.062500 1 0 0 0 0 0 3 8933
-0.002259 -0.000270 0.120158 0.258919 0.269944 -0.158063 -0.062500 1 0 0 0 0 0 3 9938
-0.002259 -0.000270 0.120158 0.258915 0.269955 -0.158069 -0.062500 1 0 0 0 0 0 3 10935
-0.002259 -0.000270 0.120158 0.258914 0.269956 -0.158069 -0.062500 1 0 0 0 0 0 3 11933
-0.002259 -0.000270 0.120158 0.258914 0.269956 -0.158069 -0.062500 1 0 0 0 0 0 3 12934
-0.002259 -0.000270 0.120158 0.258926 0.269954 -0.158076 -0.062500 1 0 0 0 0 0 3 13934
-0.002259 -0.000270 0.120158 0.258916 0.269956 -0.158070 -0.062500 1 0 0 0 0 0 3 14935
-0.002259 -0.000270 0.120158 0.258918 0.269945 -0.158063 -0.062500 1 0 0 0 0 0 3 15933
-0.002259 -0.000270 0.120158 0.258915 0.269955 -0.158069 -0.062500 1 0 0 0 0 0 3 16936
-0.002259 -0.000270 0.120158 0.258914 0.269956 -0.158069 -0.062500 1 0 0 0 0 0 3 17936
-0.002259 -0.000270 0.120158 0.258926 0.269953 -0.158076 -0.062500 1 0 0 0 0 0 3 18935
-0.002259 -0.000270 0.120158 0.258916 0.269956 -0.158070 -0.062500 1 0 0 0 0 0 3 19924
-0.002259 -0.000270 0.120158 0.258914 0.269956 -0.158070 -0.062500 1 0 0 0 0 0 3 20932
-0.002259 -0.000270 0.120158 0.258917 0.269945 -0.158063 -0.062500 1 0 0 0 0 0 3 21976
-0.002259 -0.000270 0.120158 0.258914 0.269955 -0.158069 -0.062500 1 0 0 0 0 0 3 22990
-0.002259 -0.000270 0.120158 0.258926 0.269953 -0.158076 -0.062500 1 0 0 0 0 0 3 23991
-0.002259 -0.000270 0.120158 0.258915 0.269956 -0.158070 -0.062500 1 0 0 0 0 0 3 24977
-0.002259 -0.000270 0.120158 0.258914 0.269956 -0.158070 -0.062500 1 0 0 0 0 0 3 25996
-0.002259 -0.000270 0.120158 0.258917 0.269944 -0.158063 -0.062500 1 0 0 0 0 0 3 26976
-0.002259 -0.000270 0.120158 0.258914 0.269955 -0.158069 -0.062500 1 0 0 0 0 0 3 27990
-0.002259 -0.000270 0.120158 0.258926 0.269953 -0.158076 -0.062500 1 0 0 0 0 0 3 28974
-0.002259 -0.000270 0.120158 0.258915 0.269956 -0.158070 -0.062500 1 0 0 0 0 0 3 29991
-0.002259 -0.000270 0.120158 0.258914 0.269956 -0.158070 -0.062500 1 0 0 0 0 0 3 30976
-0.002259 -0.000270 0.120158 0.258914 0.269956 -0.158070 -0.062500 1 0 0 0 0 0 3 31989
-0.002259 -0.000270 0.120158 0.258925 0.269953 -0.158056 -0.062500 1 0 0 0 0 0 3 33025
-0.002259 -0.000270 0.120158 0.258928 0.269953 -0.158074 -0.062500 1 0 0 0 0 0 3 33935
-0.002259 -0.000270 0.120158 0.258916 0.269956 -0.158070 -0.062500 1 0 0 0 0 0 3 34922
-0.002259 -0.000270 0.120158 0.258915 0.269957 -0.158069 -0.062500 1 0 0 0 0 0 3 35933
-0.002259 -0.000270 0.120158 0.258914 0.269957 -0.158069 -0.062500 1 0 0 0 0 0 3 36922
-0.002259 -0.000270 0.120158 0.258914 0.269957 -0.158069 -0.062500 1 0 0 0 0 0 3 37933
-0.002259 -0.000270 0.120158 0.258917 0.269945 -0.158062 -0.062500 1 0 0 0 0 0 3 38922
-0.002259 -0.000270 0.120158 0.258927 0.269952 -0.158075 -0.062500 1 0 0 0 0 0 3 39933
-0.002259 -0.000270 0.120158 0.258916 0.269956 -0.158070 -0.062500 1 0 0 0 0 0 3 40932
-0.002259 -0.000270 0.120158 0.258914 0.269957 -0.158069 -0.062500 1 0 0 0 0 0 3 41922
-0.002259 -0.000270 0.120158 0.258914 0.269957 -0.158069 -0.062500 1 0 0 0 0 0 3 42934
-0.002259 -0.000270 0.120158 0.258930 0.269942 -0.158069 -0.062500 1 0 0 0 0 0 3 43921
-0.002259 -0.000270 0.120158 0.258916 0.269955 -0.158069 -0.062500 1 0 0 0 0 0 3 44939
-0.002259 -0.000270 0.120158 0.258915 0.269956 -0.158069 -0.062500 1 0 0 0 0 0 3 45933
-0.002259 -0.000270 0.120158 0.258914 0.269956 -0.158069 -0.062500 1 0 0 0 0 0 3 46940
-0.002259 -0.000270 0.120158 0.258914 0.269957 -0.158069 -0.062500 1 0 0 0 0 0 3 48327
-0.002259 -0.000270 0.120158 0.258926 0.269954 -0.158076 -0.062500 1 0 0 0 0 0 3 48940
-0.002259 -0.000270 0.120158 0.258919 0.269945 -0.158064 -0.062500 1 0 0 0 0 0 3 49929
-0.002259 -0.000270 0.120158 0.258915 0.269955 -0.158069 -0.062500 1 0 0 0 0 0 3 50917
-0.002259 -0.000270 0.120158 0.258914 0.269956 -0.158069 -0.062500 1 0 0 0 0 0 3 51930
-0.002259 -0.000270 0.120158 0.258914 0.269956 -0.158069 -0.062500 1 0 0 0 0 0 3 52922
-0.002259 -0.000270 0.120158 0.258926 0.269954 -0.158076 -0.062500 1 0 0 0 0 0 3 53929
-0.002259 -0.000270 0.120158 0.258919 0.269944 -0.158064 -0.062500 1 0 0 0 0 0 3 54933
-0.002259 -0.000270 0.120158 0.258915 0.269955 -0.158069 -0.062500 1 0 0 0 0 0 3 56288
-0.002259 -0.000270 0.120158 0.258914 0.269956 -0.158069 -0.062500 1 0 0 0 0 0 3 56934
-0.002259 -0.000270 0.120158 0.258914 0.269956 -0.158069 -0.062500 1 0 0 0 0 0 3 57937
-0.002259 -0.000270 0.120158 0.258926 0.269954 -0.158076 -0.062500 1 0 0 0 0 0 3 58935
-0.002259 -0.000270 0.120158 0.258919 0.269944 -0.158064 -0.062500 1 0 0 0 0 0 3 59934
-0.002259 -0.000270 0.120158 0.258915 0.269955 -0.158069 -0.062500 1 0 0 0 0 0 3 60931
-0.002259 -0.000270 0.120158 0.258914 0.269956 -0.158069 -0.062500 1 0 0 0 0 0 3 61935
-0.002259 -0.000270 0.120158 0.258914 0.269956 -0.158069 -0.062500 1 0 0 0 0 0 3 62932
-0.002259 -0.000270 0.120158 0.258926 0.269953 -0.158076 -0.062500 1 0 0 0 0 0 3 63934
-0.002259 -0.000270 0.120158 0.258915 0.269956 -0.158070 -0.062500 1 0 0 0 0 0 3 64943
-0.002259 -0.000270 0.120158 0.258918 0.269944 -0.158063 -0.062500 1 0 0 0 0 0 3 65937
-0.002259 -0.000270 0.120158 0.258914 0.269955 -0.158069 -0.062500 1 0 0 0 0 0 3 66918
-0.002259 -0.000270 0.120158 0.258926 0.269953 -0.158076 -0.062500 1 0 0 0 0 0 3 67938
-0.002259 -0.000270 0.120158 0.258915 0.269956 -0.158070 -0.062500 1 0 0 0 0 0 3 68939
-0.002259 -0.000270 0.120158 0.258914 0.269956 -0.158070 -0.062500 1 0 0 0 0 0 3 69992
-0.002259 -0.000270 0.120158 0.258926 0.269953 -0.158056 -0.062500 1 0 0 0 0 0 3 70988
-0.002259 -0.000270 0.120158 0.258916 0.269956 -0.158068 -0.062500 1 0 0 0 0 0 3 71969
-0.002259 -0.000270 0.120158 0.258927 0.269953 -0.158075 -0.062500 1 0 0 0 0 0 3 72986
-0.002259 -0.000270 0.120158 0.258916 0.269956 -0.158070 -0.062500 1 0 0 0 0 0 3 74004
-0.002259 -0.000270 0.120158 0.258915 0.269957 -0.158069 -0.062500 1 0 0 0 0 0 3 74995
-0.002259 -0.000270 0.120158 0.258914 0.269957 -0.158069 -0.062500 1 0 0 0 0 0 3 75990
-0.002259 -0.000270 0.120158 0.258914 0.269957 -0.158069 -0.062500 1 0 0 0 0 0 3 76969
-0.002259 -0.000270 0.120158 0.258917 0.269945 -0.158062 -0.062500 1 0 0 0 0 0 3 77996
-0.002259 -0.000270 0.120158 0.258927 0.269952 -0.158075 -0.062500 1 0 0 0 0 0 3 78966
-0.002259 -0.000270 0.120158 0.258916 0.269956 -0.158070 -0.062500 1 0 0 0 0 0 3 79967
-0.002259 -0.000270 0.120158 0.258914 0.269957 -0.158069 -0.062500 1 0 0 0 0 0 3 80996
-0.002259 -0.000270 0.120158 0.258914 0.269957 -0.158069 -0.062500 1 0 0 0 0 0 3 81992
-0.002259 -0.000270 0.120158 0.258930 0.269942 -0.158069 -0.062500 1 0 0 0 0 0 3 82968
-0.002259 -0.000270 0.120158 0.258916 0.269955 -0.158069 -0.062500 1 0 0 0 0 0 3 83967
-0.002259 -0.000270 0.120158 0.258915 0.269956 -0.158069 -0.062500 1 0 0 0 0 0 3 84967
-0.002259 -0.000270 0.120158 0.258914 0.269956 -0.158069 -0.062500 1 0 0 0 0 0 3 86002
-0.002259 -0.000270 0.120158 0.258914 0.269957 -0.158069 -0.062500 1 0 0 0 0 0 3 86995
-0.002259 -0.000270 0.120158 0.258926 0.269954 -0.158076 -0.062500 1 0 0 0 0 0 3 87997
-0.002259 -0.000270 0.120158 0.258919 0.269945 -0.158064 -0.062500 1 0 0 0 0 0 3 88994
-0.002259 -0.000270 0.120158 0.258915 0.269955 -0.158069 -0.062500 1 0 0 0 0 0 3 90002
-0.002259 -0.000270 0.120158 0.258914 0.269956 -0.158069 -0.062500 1 0 0 0 0 0 3 90991
-0.002259 -0.000270 0.120158 0.258914 0.269956 -0.158069 -0.062500 1 0 0 0 0 0 3 91990
-0.002259 -0.000270 0.120158 0.258926 0.269954 -0.158076 -0.062500 1 0 0 0 0 0 3 92967
-0.002259 -0.000270 0.120158 0.258919 0.269944 -0.158064 -0.062500 1 0 0 0 0 0 3 93967
-0.002259 -0.000270 0.120158 0.258915 0.269955 -0.158069 -0.062500 1 0 0 0 0 0 3 94965
-0.002259 -0.000270 0.120158 0.258914 0.269956 -0.158069 -0.062500 1 0 0 0 0 0 3 95964
-0.002259 -0.000270 0.120158 0.258914 0.269956 -0.158069 -0.062500 1 0 0 0 0 0 3 96961
-0.002259 -0.000270 0.120158 0.258926 0.269954 -0.158076 -0.062500 1 0 0 0 0 0 3 97993
-0.002259 -0.000270 0.120158 0.258919 0.269944 -0.158064 -0.062500 1 0 0 0 0 0 3 98995
-0.002259 -0.000270 0.120158 0.258915 0.269955 -0.158069 -0.062500 1 0 0 0 0 0 3 99976
-0.002259 -0.000270 0.120158 0.258914 0.269956 -0.158069 -0.062500 1 0 0 0 0 0 3 100988
-0.002259 -0.000270 0.120158 0.258914 0.269956 -0.158069 -0.062500 1 0 0 0 0 0 3 101975
-0.002259 -0.000270 0.120158 0.258926 0.269953 -0.158076 -0.062500 1 0 0 0 0 0 3 102987
-0.002259 -0.000270 0.120158 0.258915 0.269956 -0.158070 -0.062500 1 0 0 0 0 0 3 103971
-0.002259 -0.000270 0.120158 0.258918 0.269944 -0.158063 -0.062500 1 0 0 0 0 0 3 104988
-0.002259 -0.000270 0.120158 0.258914 0.269955 -0.158069 -0.062500 1 0 0 0 0 0 3 105921
-0.002259 -0.000270 0.120158 0.258914 0.269956 -0.158069 -0.062500 1 0 0 0 0 0 3 106933
-0.002259 -0.000270 0.120158 0.258926 0.269953 -0.158076 -0.062500 1 0 0 0 0 0 3 107931
-0.002259 -0.000270 0.120158 0.258915 0.269956 -0.158070 -0.062500 1 0 0 0 0 0 3 108920
-0.002259 -0.000270 0.120158 0.258926 0.269953 -0.158056 -0.062500 1 0 0 0 0 0 3 109932
-0.002259 -0.000270 0.120158 0.258916 0.269956 -0.158068 -0.062500 1 0 0 0 0 0 3 110919
-0.002259 -0.000270 0.120158 0.258927 0.269953 -0.158075 -0.062500 1 0 0 0 0 0 3 111931
-0.002259 -0.000270 0.120158 0.258916 0.269956 -0.158070 -0.062500 1 0 0 0 0 0 3 112921
-0.002259 -0.000270 0.120158 0.258915 0.269957 -0.158069 -0.062500 1 0 0 0 0 0 3 113931
-0.002259 -0.000270 0.120158 0.258914 0.269957 -0.158069 -0.062500 1 0 0 0 0 0 3 114920
-0.002259 -0.000270 0.120158 0.258918 0.269945 -0.158063 -0.062500 1 0 0 0 0 0 3 115931
-0.002259 -0.000270 0.120158 0.258927 0.269952 -0.158075 -0.062500 1 0 0 0 0 0 3 116919
-0.002259 -0.000270 0.120158 0.258916 0.269956 -0.158070 -0.062500 1 0 0 0 0 0 3 117931
-0.002264 -0.000252 0.120148 0.333032 0.015257 -0.010948 -0.062500 1 0 0 0 0 0 3 118919
-0.002280 -0.000256 0.120133 0.487550 0.291824 0.068924 -0.062500 1 0 0 0 0 0 3 119932
-0.002288 -0.000259 0.120128 0.410382 0.291965 -0.042333 -0.062500 1 0 0 0 0 0 3 120921
-0.002291 -0.000260 0.120126 0.355365 0.278084 -0.094940 -0.062500 1 0 0 0 0 0 3 121931
-0.002293 -0.000260 0.120126 0.325875 0.269705 -0.114622 -0.062500 1 0 0 0 0 0 3 122948
-0.002294 -0.000261 0.120125 0.310801 0.265335 -0.121596 -0.062500 1 0 0 0 0 0 3 123929
-0.002295 -0.000261 0.120125 0.303186 0.263140 -0.124050 -0.062500 1 0 0 0 0 0 3 124916
-0.002295 -0.000261 0.120125 0.299358 0.262020 -0.124896 -0.062500 1 0 0 0 0 0 3 125927
-0.002295 -0.000261 0.120125 0.297449 0.261482 -0.125195 -0.062500 1 0 0 0 0 0 3 126938
-0.002295 -0.000261 0.120125 0.296474 0.261194 -0.125292 -0.062500 1 0 0 0 0 0 3 127926
-0.002295 -0.000261 0.120125 0.295998 0.261055 -0.125332 -0.062500 1 0 0 0 0 0 3 128916
-0.002295 -0.000261 0.120125 0.295751 0.260983 -0.125342 -0.062500 1 0 0 0 0 0 3 129937
-0.002296 -0.000261 0.120125 0.295624 0.260952 -0.125340 -0.062500 1 0 0 0 0 0 3 130926
-0.002301 -0.000243 0.120115 0.369613 0.006354 0.021834 -0.062500 1 0 0 0 0 0 3 131929
-0.002304 -0.000234 0.120111 0.345999 0.092055 -0.049967 -0.062500 1 0 0 0 0 0 3 132930
-0.002305 -0.000229 0.120110 0.327375 0.156060 -0.087239 -0.062500 1 0 0 0 0 0 3 133931
-0.002318 -0.000240 0.120099 0.495151 0.380875 0.050223 -0.062500 1 0 0 0 0 0 3 134937
-0.002325 -0.000246 0.120095 0.431382 0.334209 -0.028841 -0.062500 1 0 0 0 0 0 3 135937
-0.002329 -0.000249 0.120093 0.383932 0.294901 -0.069029 -0.062500 1 0 0 0 0 0 3 136931
-0.002336 -0.000232 0.120082 0.432352 0.019120 0.062986 -0.062500 1 0 0 0 0 0 3 137930
-0.002339 -0.000224 0.120079 0.395750 0.093977 -0.014291 -0.062500 1 0 0 0 0 0 3 138932
-0.002341 -0.000220 0.120077 0.370575 0.152519 -0.053493 -0.062500 1 0 0 0 0 0 3 139932
-0.002342 -0.000218 0.120077 0.357033 0.183834 -0.068363 -0.062500 1 0 0 0 0 0 3 140930
-0.002355 -0.000230 0.120066 0.527974 0.390371 0.078078 -0.062500 1 0 0 0 0 0 3 141933
-0.002362 -0.000237 0.120062 0.466025 0.334463 0.002194 -0.062500 1 0 0 0 0 0 3 142927
-0.002365 -0.000240 0.120061 0.419527 0.290504 -0.036878 -0.062500 1 0 0 0 0 0 3 143935
-0.002372 -0.000223 0.120050 0.468359 0.012518 0.095583 -0.062500 1 0 0 0 0 0 3 144935
-0.002376 -0.000215 0.120046 0.432041 0.086175 0.018405 -0.062500 1 0 0 0 0 0 3 145936
-0.002378 -0.000211 0.120044 0.406999 0.144090 -0.020766 -0.062500 1 0 0 0 0 0 3 146931
-0.002379 -0.000209 0.120044 0.393517 0.175133 -0.035615 -0.062500 1 0 0 0 0 0 3 147929
-0.002379 -0.000208 0.120044 0.386580 0.190838 -0.040900 -0.062500 1 0 0 0 0 0 3 148931
-0.002379 -0.000207 0.120044 0.383060 0.198706 -0.042764 -0.062500 1 0 0 0 0 0 3 149932
-0.002379 -0.000207 0.120044 0.381277 0.202643 -0.043399 -0.062500 1 0 0 0 0 0 3 150931
-0.002379 -0.000207 0.120044 0.380381 0.204612 -0.043622 -0.062500 1 0 0 0 0 0 3 151911
-0.002379 -0.000207 0.120044 0.379944 0.205594 -0.043703 -0.062500 1 0 0 0 0 0 3 152912
-0.002379 -0.000207 0.120044 0.379710 0.206083 -0.043728 -0.062500 1 0 0 0 0 0 3 153935
-0.002379 -0.000207 0.120044 0.379598 0.206326 -0.043732 -0.062500 1 0 0 0 0 0 3 154931
-0.002379 -0.000207 0.120044 0.379536 0.206449 -0.043740 -0.062500 1 0 0 0 0 0 3 155932
-0.002379 -0.000207 0.120044 0.379506 0.206504 -0.043742 -0.062500 1 0 0 0 0 0 3 156912
-0.002379 -0.000207 0.120044 0.379506 0.206539 -0.043748 -0.062500 1 0 0 0 0 0 3 157936
-0.002379 -0.000207 0.120044 0.379503 0.206552 -0.043736 -0.062500 1 0 0 0 0 0 3 158913
-0.002379 -0.000207 0.120044 0.379488 0.206567 -0.043735 -0.062500 1 0 0 0 0 0 3 159931
-0.002379 -0.000207 0.120044 0.379487 0.206568 -0.043755 -0.062500 1 0 0 0 0 0 3 160932
-0.002379 -0.000207 0.120044 0.379486 0.206568 -0.043737 -0.062500 1 0 0 0 0 0 3 161932
-0.002379 -0.000207 0.120044 0.379483 0.206580 -0.043742 -0.062500 1 0 0 0 0 0 3 162928
-0.002379 -0.000207 0.120044 0.379486 0.206570 -0.043735 -0.062500 1 0 0 0 0 0 3 163932
-0.002379 -0.000207 0.120044 0.379475 0.206572 -0.043748 -0.062500 1 0 0 0 0 0 3 164923
-0.002379 -0.000207 0.120044 0.379484 0.206569 -0.043736 -0.062500 1 0 0 0 0 0 3 165938
-0.002374 -0.000225 0.120054 0.305632 0.460806 -0.191196 -0.062500 1 0 0 0 0 0 3 166912
-0.002371 -0.000234 0.120058 0.329073 0.375320 -0.119153 -0.062500 1 0 0 0 0 0 3 167912
-0.002351 -0.000243 0.120049 0.082864 0.373529 0.056279 -0.062500 1 0 0 0 0 0 3 168929
-0.002341 -0.000247 0.120046 0.183283 0.318776 0.003111 -0.062500 1 0 0 0 0 0 3 169933
-0.002336 -0.000250 0.120045 0.255165 0.285932 -0.026830 -0.062500 1 0 0 0 0 0 3 170930
-0.002315 -0.000255 0.120035 0.028408 0.331038 0.099860 -0.062500 1 0 0 0 0 0 3 171929
-0.002309 -0.000240 0.120021 0.211545 0.047431 0.175519 -0.062500 1 0 0 0 0 0 3 172911
-0.002307 -0.000232 0.120016 0.264056 0.113157 0.067161 -0.062500 1 0 0 0 0 0 3 173929
-0.002318 -0.000242 0.120004 0.463245 0.357171 0.167732 -0.062500 1 0 0 0 0 0 3 174930
-0.002324 -0.000247 0.119999 0.414652 0.322072 0.074562 -0.062500 1 0 0 0 0 0 3 175928
-0.002327 -0.000249 0.119998 0.374657 0.288691 0.029362 -0.062500 1 0 0 0 0 0 3 176919
-0.002329 -0.000250 0.119997 0.352786 0.270382 0.012387 -0.062500 1 0 0 0 0 0 3 177929
-0.002329 -0.000251 0.119997 0.341533 0.261051 0.006349 -0.062500 1 0 0 0 0 0 3 178917
-0.002330 -0.000251 0.119997 0.335851 0.256368 0.004243 -0.062500 1 0 0 0 0 0 3 179930
-0.002343 -0.000265 0.119986 0.510773 0.444497 0.155299 -0.062500 1 0 0 0 0 0 3 180917
-0.002349 -0.000272 0.119982 0.450963 0.379542 0.080968 -0.062500 1 0 0 0 0 0 3 181929
-0.002352 -0.000275 0.119981 0.405553 0.331075 0.042427 -0.062500 1 0 0 0 0 0 3 182918
-0.002354 -0.000277 0.119981 0.381040 0.305191 0.027757 -0.062500 1 0 0 0 0 0 3 183928
-0.002355 -0.000278 0.119980 0.368513 0.292084 0.022544 -0.062500 1 0 0 0 0 0 3 184918
-0.002355 -0.000278 0.119980 0.362173 0.285499 0.020718 -0.062500 1 0 0 0 0 0 3 185928
-0.002356 -0.000279 0.119980 0.358999 0.282206 0.020077 -0.062500 1 0 0 0 0 0 3 186917
-0.002356 -0.000279 0.119980 0.357397 0.280567 0.019850 -0.062500 1 0 0 0 0 0 3 187928
-0.002356 -0.000279 0.119980 0.356599 0.279732 0.019774 -0.062500 1 0 0 0 0 0 3 188917
-0.002356 -0.000279 0.119980 0.356184 0.279327 0.019749 -0.062500 1 0 0 0 0 0 3 189927
-0.002368 -0.000292 0.119969 0.533664 0.469495 0.171667 -0.062500 1 0 0 0 0 0 3 190928
-0.002375 -0.000299 0.119966 0.475250 0.405668 0.097505 -0.062500 1 0 0 0 0 0 3 191917
-0.002378 -0.000303 0.119964 0.430537 0.357763 0.059025 -0.062500 1 0 0 0 0 0 3 192928
-0.002380 -0.000304 0.119964 0.406380 0.332168 0.044382 -0.062500 1 0 0 0 0 0 3 193918
-0.002381 -0.000305 0.119964 0.394012 0.319177 0.039168 -0.062500 1 0 0 0 0 0 3 194927
-0.002381 -0.000306 0.119964 0.387757 0.312678 0.037340 -0.062500 1 0 0 0 0 0 3 195929
-0.002381 -0.000306 0.119964 0.384625 0.309414 0.036711 -0.062500 1 0 0 0 0 0 3 196937
-0.002381 -0.000306 0.119964 0.383045 0.307783 0.036485 -0.062500 1 0 0 0 0 0 3 197942
-0.002381 -0.000306 0.119964 0.382253 0.306968 0.036410 -0.062500 1 0 0 0 0 0 3 198938
-0.002381 -0.000306 0.119964 0.381875 0.306556 0.036385 -0.062500 1 0 0 0 0 0 3 199925
-0.002381 -0.000306 0.119964 0.381666 0.306365 0.036377 -0.062500 1 0 0 0 0 0 3 200929
-0.002381 -0.000306 0.119964 0.381567 0.306249 0.036367 -0.062500 1 0 0 0 0 0 3 201933
-0.002381 -0.000306 0.119964 0.381520 0.306198 0.036371 -0.062500 1 0 0 0 0 0 3 202924
-0.002381 -0.000306 0.119964 0.381493 0.306169 0.036371 -0.062500 1 0 0 0 0 0 3 203927
-0.002381 -0.000306 0.119964 0.381471 0.306161 0.036370 -0.062500 1 0 0 0 0 0 3 204935
-0.002381 -0.000306 0.119964 0.381469 0.306161 0.036370 -0.062500 1 0 0 0 0 0 3 205936
-0.002381 -0.000306 0.119964 0.381469 0.306162 0.036370 -0.062500 1 0 0 0 0 0 3 206943
-0.002381 -0.000306 0.119964 0.381469 0.306162 0.036370 -0.062500 1 0 0 0 0 0 3 207929
-0.002381 -0.000306 0.119964 0.381464 0.306142 0.036370 -0.062500 1 0 0 0 0 0 3 208932
-0.002381 -0.000306 0.119964 0.381468 0.306161 0.036370 -0.062500 1 0 0 0 0 0 3 209931
-0.002381 -0.000306 0.119964 0.381464 0.306142 0.036370 -0.062500 1 0 0 0 0 0 3 210930
-0.002381 -0.000306 0.119964 0.381468 0.306161 0.036370 -0.062500 1 0 0 0 0 0 3 211928
-0.002381 -0.000306 0.119964 0.381476 0.306139 0.036363 -0.062500 1 0 0 0 0 0 3 212929
-0.002381 -0.000306 0.119964 0.381470 0.306160 0.036369 -0.062500 1 0 0 0 0 0 3 213932
-0.002387 -0.000288 0.119953 0.455325 0.051829 0.183506 -0.062500 1 0 0 0 0 0 3 214909
-0.002389 -0.000279 0.119949 0.431843 0.137492 0.111698 -0.062500 1 0 0 0 0 0 3 215938
-0.002391 -0.000274 0.119948 0.413296 0.201428 0.074422 -0.062500 1 0 0 0 0 0 3 216912
-0.002392 -0.000272 0.119948 0.403066 0.235455 0.060234 -0.062500 1 0 0 0 0 0 3 217937
-0.002392 -0.000271 0.119948 0.397766 0.252652 0.055187 -0.062500 1 0 0 0 0 0 3 218928
-0.002392 -0.000270 0.119948 0.395060 0.261266 0.053419 -0.062500 1 0 0 0 0 0 3 219928
-0.002392 -0.000270 0.119948 0.393701 0.265578 0.052807 -0.062500 1 0 0 0 0 0 3 220928
-0.002392 -0.000270 0.119948 0.392999 0.267729 0.052593 -0.062500 1 0 0 0 0 0 3 221930
-0.002392 -0.000270 0.119948 0.392646 0.268798 0.052516 -0.062500 1 0 0 0 0 0 3 222928
-0.002392 -0.000270 0.119948 0.392486 0.269349 0.052494 -0.062500 1 0 0 0 0 0 3 223925
-0.002392 -0.000270 0.119948 0.392395 0.269614 0.052484 -0.062500 1 0 0 0 0 0 3 224927
-0.002392 -0.000270 0.119948 0.392355 0.269743 0.052476 -0.062500 1 0 0 0 0 0 3 225926
-0.002398 -0.000252 0.119937 0.466148 0.015631 0.199747 -0.062500 1 0 0 0 0 0 3 226910
-0.002400 -0.000243 0.119933 0.442671 0.101258 0.127855 -0.062500 1 0 0 0 0 0 3 227930
-0.002383 -0.000243 0.119922 0.159568 0.227249 0.228594 -0.062500 1 0 0 0 0 0 3 228928
-0.002374 -0.000243 0.119918 0.239469 0.240603 0.147023 -0.062500 1 0 0 0 0 0 3 229931
-0.002370 -0.000243 0.119917 0.300679 0.242198 0.107003 -0.062500 1 0 0 0 0 0 3 230928
-0.002373 -0.000224 0.119906 0.406919 -0.011593 0.239263 -0.062500 1 0 0 0 0 0 3 231928
-0.002375 -0.000215 0.119902 0.399772 0.073985 0.161988 -0.062500 1 0 0 0 0 0 3 232909
-0.002376 -0.000211 0.119901 0.389355 0.137873 0.122794 -0.062500 1 0 0 0 0 0 3 233934
-0.002376 -0.000209 0.119900 0.383188 0.171873 0.107951 -0.062500 1 0 0 0 0 0 3 234929
-0.002376 -0.000207 0.119900 0.379896 0.189055 0.102668 -0.062500 1 0 0 0 0 0 3 235922
-0.002376 -0.000207 0.119900 0.378208 0.197680 0.100822 -0.062500 1 0 0 0 0 0 3 236930
-0.002382 -0.000188 0.119890 0.451089 -0.051927 0.247635 -0.062500 1 0 0 0 0 0 3 237920
-0.002384 -0.000179 0.119886 0.427210 0.035687 0.175430 -0.062500 1 0 0 0 0 0 3 238926
-0.002386 -0.000175 0.119885 0.408469 0.100599 0.138008 -0.062500 1 0 0 0 0 0 3 239926
-0.002387 -0.000172 0.119884 0.398148 0.135118 0.123768 -0.062500 1 0 0 0 0 0 3 240927
-0.002387 -0.000171 0.119884 0.392796 0.152570 0.118697 -0.062500 1 0 0 0 0 0 3 241931
-0.002387 -0.000171 0.119884 0.390071 0.161322 0.116923 -0.062500 1 0 0 0 0 0 3 242927
-0.002387 -0.000170 0.119884 0.388687 0.165687 0.116305 -0.062500 1 0 0 0 0 0 3 243927
-0.002387 -0.000170 0.119884 0.387981 0.167882 0.116095 -0.062500 1 0 0 0 0 0 3 244926
-0.002387 -0.000170 0.119884 0.387636 0.168961 0.116024 -0.062500 1 0 0 0 0 0 3 245929
-0.002387 -0.000170 0.119884 0.387466 0.169515 0.115988 -0.062500 1 0 0 0 0 0 3 246908
-0.002393 -0.000152 0.119873 0.461089 -0.083986 0.263574 -0.062500 1 0 0 0 0 0 3 247931
-0.002395 -0.000143 0.119870 0.437608 0.001541 0.191514 -0.062500 1 0 0 0 0 0 3 248919
-0.002397 -0.000138 0.119869 0.419083 0.065417 0.154135 -0.062500 1 0 0 0 0 0 3 249927
-0.002397 -0.000136 0.119868 0.408861 0.099420 0.139904 -0.062500 1 0 0 0 0 0 3 250915
-0.002398 -0.000135 0.119868 0.403562 0.116612 0.134853 -0.062500 1 0 0 0 0 0 3 251926
-0.002398 -0.000134 0.119868 0.400866 0.125234 0.133071 -0.062500 1 0 0 0 0 0 3 252915
-0.002398 -0.000134 0.119868 0.399501 0.129533 0.132464 -0.062500 1 0 0 0 0 0 3 253926
-0.002398 -0.000134 0.119868 0.398804 0.131700 0.132247 -0.062500 1 0 0 0 0 0 3 254916
-0.002398 -0.000134 0.119868 0.398461 0.132778 0.132175 -0.062500 1 0 0 0 0 0 3 255925
-0.002398 -0.000134 0.119868 0.398277 0.133304 0.132152 -0.062500 1 0 0 0 0 0 3 256914
-0.002398 -0.000134 0.119868 0.398188 0.133586 0.132142 -0.062500 1 0 0 0 0 0 3 257916
-0.002379 -0.000138 0.119858 0.133697 0.195846 0.270105 -0.062500 1 0 0 0 0 0 3 258925
-0.002370 -0.000141 0.119855 0.223775 0.175167 0.202742 -0.062500 1 0 0 0 0 0 3 259914
-0.002365 -0.000142 0.119853 0.290248 0.159589 0.167790 -0.062500 1 0 0 0 0 0 3 260928
-0.002363 -0.000142 0.119853 0.325378 0.151245 0.154506 -0.062500 1 0 0 0 0 0 3 261916
-0.002362 -0.000142 0.119853 0.343024 0.147014 0.149777 -0.062500 1 0 0 0 0 0 3 262925
-0.002361 -0.000143 0.119853 0.351838 0.144881 0.148120 -0.062500 1 0 0 0 0 0 3 263915
-0.002361 -0.000143 0.119853 0.356231 0.143820 0.147537 -0.062500 1 0 0 0 0 0 3 264925
-0.002361 -0.000143 0.119853 0.358420 0.143286 0.147342 -0.062500 1 0 0 0 0 0 3 265917
-0.002361 -0.000143 0.119853 0.359528 0.143009 0.147269 -0.062500 1 0 0 0 0 0 3 266926
-0.002361 -0.000143 0.119853 0.360071 0.142888 0.147257 -0.062500 1 0 0 0 0 0 3 267918
-0.002361 -0.000143 0.119853 0.360342 0.142814 0.147237 -0.062500 1 0 0 0 0 0 3 268934
-0.002361 -0.000143 0.119853 0.360475 0.142781 0.147232 -0.062500 1 0 0 0 0 0 3 269935
-0.002361 -0.000143 0.119853 0.360541 0.142765 0.147240 -0.062500 1 0 0 0 0 0 3 270945
-0.002361 -0.000143 0.119853 0.360580 0.142756 0.147242 -0.062500 1 0 0 0 0 0 3 271934
-0.002361 -0.000143 0.119853 0.360594 0.142752 0.147236 -0.062500 1 0 0 0 0 0 3 272915
-0.002361 -0.000143 0.119853 0.360607 0.142749 0.147229 -0.062500 1 0 0 0 0 0 3 273923
-0.002361 -0.000143 0.119853 0.360616 0.142758 0.147235 -0.062500 1 0 0 0 0 0 3 274925
-0.002361 -0.000143 0.119853 0.360609 0.142750 0.147229 -0.062500 1 0 0 0 0 0 3 275930
-0.002361 -0.000143 0.119853 0.360608 0.142750 0.147248 -0.062500 1 0 0 0 0 0 3 276921
-0.002361 -0.000143 0.119853 0.360608 0.142749 0.147231 -0.062500 1 0 0 0 0 0 3 277931
-0.002361 -0.000143 0.119853 0.360616 0.142758 0.147235 -0.062500 1 0 0 0 0 0 3 278931
-0.002361 -0.000143 0.119853 0.360612 0.142739 0.147236 -0.062500 1 0 0 0 0 0 3 279920
-0.002361 -0.000143 0.119853 0.360616 0.142757 0.147236 -0.062500 1 0 0 0 0 0 3 280929
-0.002361 -0.000143 0.119853 0.360609 0.142751 0.147229 -0.062500 1 0 0 0 0 0 3 281908
-0.002361 -0.000143 0.119853 0.360620 0.142747 0.147242 -0.062500 1 0 0 0 0 0 3 282908
-0.002361 -0.000143 0.119853 0.360609 0.142749 0.147230 -0.062500 1 0 0 0 0 0 3 283927
-0.002361 -0.000143 0.119853 0.360616 0.142758 0.147235 -0.062500 1 0 0 0 0 0 3 284925
-0.002361 -0.000143 0.119853 0.360600 0.142742 0.147242 -0.062500 1 0 0 0 0 0 3 285928
-0.002361 -0.000143 0.119853 0.360615 0.142758 0.147237 -0.062500 1 0 0 0 0 0 3 286927
-0.002361 -0.000143 0.119853 0.360608 0.142751 0.147229 -0.062500 1 0 0 0 0 0 3 287916
-0.002361 -0.000143 0.119853 0.360619 0.142747 0.147242 -0.062500 1 0 0 0 0 0 3 288930
-0.002361 -0.000143 0.119853 0.360609 0.142750 0.147230 -0.062500 1 0 0 0 0 0 3 289930
-0.002361 -0.000143 0.119853 0.360620 0.142747 0.147242 -0.062500 1 0 0 0 0 0 3 290932
-0.002361 -0.000143 0.119853 0.360609 0.142749 0.147230 -0.062500 1 0 0 0 0 0 3 291928
-0.002361 -0.000143 0.119853 0.360616 0.142759 0.147235 -0.062500 1 0 0 0 0 0 3 292927
-0.002361 -0.000143 0.119853 0.360612 0.142739 0.147236 -0.062500 1 0 0 0 0 0 3 293985
-0.002361 -0.000143 0.119853 0.360604 0.142760 0.147242 -0.062500 1 0 0 0 0 0 3 294987
-0.002361 -0.000143 0.119853 0.360607 0.142751 0.147230 -0.062500 1 0 0 0 0 0 3 295963
-0.002361 -0.000143 0.119853 0.360619 0.142747 0.147242 -0.062500 1 0 0 0 0 0 3 296960
-0.002361 -0.000143 0.119853 0.360609 0.142750 0.147230 -0.062500 1 0 0 0 0 0 3 297963
-0.002361 -0.000143 0.119853 0.360611 0.142738 0.147235 -0.062500 1 0 0 0 0 0 3 298984
-0.002361 -0.000143 0.119853 0.360616 0.142757 0.147236 -0.062500 1 0 0 0 0 0 3 299959
-0.002361 -0.000143 0.119853 0.360609 0.142750 0.147229 -0.062500 1 0 0 0 0 0 3 300960
-0.002361 -0.000143 0.119853 0.360619 0.142747 0.147242 -0.062500 1 0 0 0 0 0 3 301960
-0.002361 -0.000143 0.119853 0.360609 0.142749 0.147229 -0.062500 1 0 0 0 0 0 3 302958
-0.002361 -0.000143 0.119853 0.360607 0.142749 0.147248 -0.062500 1 0 0 0 0 0 3 303966
-0.002361 -0.000143 0.119853 0.360607 0.142749 0.147231 -0.062500 1 0 0 0 0 0 3 304983
-0.002361 -0.000143 0.119853 0.360615 0.142758 0.147235 -0.062500 1 0 0 0 0 0 3 305991
-0.002361 -0.000143 0.119853 0.360612 0.142739 0.147236 -0.062500 1 0 0 0 0 0 3 306959
-0.002361 -0.000143 0.119853 0.360616 0.142757 0.147236 -0.062500 1 0 0 0 0 0 3 307983
-0.002361 -0.000143 0.119853 0.360609 0.142751 0.147229 -0.062500 1 0 0 0 0 0 3 308988
-0.002361 -0.000143 0.119853 0.360619 0.142747 0.147242 -0.062500 1 0 0 0 0 0 3 309991
-0.002361 -0.000143 0.119853 0.360609 0.142749 0.147230 -0.062500 1 0 0 0 0 0 3 310986
-0.002361 -0.000143 0.119853 0.360620 0.142747 0.147242 -0.062500 1 0 0 0 0 0 3 311969
-0.002361 -0.000143 0.119853 0.360609 0.142749 0.147230 -0.062500 1 0 0 0 0 0 3 312983
-0.002361 -0.000143 0.119853 0.360604 0.142761 0.147242 -0.062500 1 0 0 0 0 0 3 313995
-0.002361 -0.000143 0.119853 0.360610 0.142739 0.147237 -0.062500 1 0 0 0 0 0 3 314960
-0.002361 -0.000143 0.119853 0.360616 0.142757 0.147236 -0.062500 1 0 0 0 0 0 3 315959
-0.002361 -0.000143 0.119853 0.360608 0.142751 0.147229 -0.062500 1 0 0 0 0 0 3 316959
-0.002361 -0.000143 0.119853 0.360619 0.142747 0.147242 -0.062500 1 0 0 0 0 0 3 317958
-0.002361 -0.000143 0.119853 0.360609 0.142749 0.147230 -0.062500 1 0 0 0 0 0 3 318959
-0.002361 -0.000143 0.119853 0.360616 0.142759 0.147235 -0.062500 1 0 0 0 0 0 3 319957
-0.002361 -0.000143 0.119853 0.360612 0.142739 0.147236 -0.062500 1 0 0 0 0 0 3 320992
-0.002361 -0.000143 0.119853 0.360617 0.142757 0.147236 -0.062500 1 0 0 0 0 0 3 321985
-0.002361 -0.000143 0.119853 0.360612 0.142739 0.147236 -0.062500 1 0 0 0 0 0 3 322952
-0.002361 -0.000143 0.119853 0.360604 0.142760 0.147242 -0.062500 1 0 0 0 0 0 3 323966
-0.002361 -0.000143 0.119853 0.360607 0.142751 0.147230 -0.062500 1 0 0 0 0 0 3 324965
-0.002361 -0.000143 0.119853 0.360619 0.142747 0.147242 -0.062500 1 0 0 0 0 0 3 325983
-0.002361 -0.000143 0.119853 0.360609 0.142749 0.147230 -0.062500 1 0 0 0 0 0 3 326964
-0.002361 -0.000143 0.119853 0.360616 0.142759 0.147235 -0.062500 1 0 0 0 0 0 3 327981
-0.002361 -0.000143 0.119853 0.360612 0.142739 0.147236 -0.062500 1 0 0 0 0 0 3 328964
-0.002361 -0.000143 0.119853 0.360617 0.142757 0.147236 -0.062500 1 0 0 0 0 0 3 329981
-0.002361 -0.000143 0.119853 0.360612 0.142739 0.147236 -0.062500 1 0 0 0 0 0 3 330964
-0.002361 -0.000143 0.119853 0.360608 0.142748 0.147229 -0.062500 1 0 0 0 0 0 3 331981
-0.002361 -0.000143 0.119853 0.360604 0.142761 0.147241 -0.062500 1 0 0 0 0 0 3 332966
-0.002361 -0.000143 0.119853 0.360619 0.142748 0.147243 -0.062500 1 0 0 0 0 0 3 333923
-0.002361 -0.000143 0.119853 0.360609 0.142750 0.147230 -0.062500 1 0 0 0 0 0 3 334912
-0.002361 -0.000143 0.119853 0.360608 0.142750 0.147228 -0.062500 1 0 0 0 0 0 3 335924
-0.002361 -0.000143 0.119853 0.360619 0.142747 0.147242 -0.062500 1 0 0 0 0 0 3 336912
-0.002361 -0.000143 0.119853 0.360609 0.142749 0.147230 -0.062500 1 0 0 0 0 0 3 337922
-0.002361 -0.000143 0.119853 0.360619 0.142747 0.147242 -0.062500 1 0 0 0 0 0 3 338913
-0.002361 -0.000143 0.119853 0.360609 0.142749 0.147230 -0.062500 1 0 0 0 0 0 3 339923
-0.002361 -0.000143 0.119853 0.360616 0.142758 0.147235 -0.062500 1 0 0 0 0 0 3 340923
-0.002361 -0.000143 0.119853 0.360612 0.142739 0.147235 -0.062500 1 0 0 0 0 0 3 341913
-0.002361 -0.000143 0.119853 0.360604 0.142760 0.147242 -0.062500 1 0 0 0 0 0 3 342922
-0.002361 -0.000143 0.119853 0.360607 0.142751 0.147230 -0.062500 1 0 0 0 0 0 3 343912
-0.002361 -0.000143 0.119853 0.360619 0.142747 0.147242 -0.062500 1 0 0 0 0 0 3 344923
-0.002361 -0.000143 0.119853 0.360609 0.142749 0.147230 -0.062500 1 0 0 0 0 0 3 345913
-0.002361 -0.000143 0.119853 0.360619 0.142747 0.147242 -0.062500 1 0 0 0 0 0 3 346923
-0.002361 -0.000143 0.119853 0.360609 0.142749 0.147230 -0.062500 1 0 0 0 0 0 3 347913
-0.002348 -0.000129 0.119864 0.183036 -0.047660 -0.004379 -0.062500 1 0 0 0 0 0 3 348933
-0.002341 -0.000122 0.119867 0.241251 0.016077 0.069750 -0.062500 1 0 0 0 0 0 3 349921
-0.002338 -0.000119 0.119869 0.285889 0.063956 0.108120 -0.062500 1 0 0 0 0 0 3 350935
-0.002337 -0.000117 0.119869 0.310038 0.089540 0.122701 -0.062500 1 0 0 0 0 0 3 351939
-0.002336 -0.000116 0.119869 0.322399 0.102491 0.127879 -0.062500 1 0 0 0 0 0 3 352927
-0.002335 -0.000116 0.119869 0.328640 0.109002 0.129688 -0.062500 1 0 0 0 0 0 3 353918
-0.002335 -0.000116 0.119869 0.331785 0.112252 0.130327 -0.062500 1 0 0 0 0 0 3 354925
-0.002335 -0.000116 0.119869 0.333355 0.113885 0.130536 -0.062500 1 0 0 0 0 0 3 355929
-0.002335 -0.000116 0.119869 0.334150 0.114688 0.130614 -0.062500 1 0 0 0 0 0 3 356921
-0.002335 -0.000116 0.119869 0.334549 0.115105 0.130639 -0.062500 1 0 0 0 0 0 3 357913
-0.002335 -0.000116 0.119869 0.334733 0.115313 0.130652 -0.062500 1 0 0 0 0 0 3 358928
-0.002335 -0.000116 0.119869 0.334836 0.115409 0.130656 -0.062500 1 0 0 0 0 0 3 359935
-0.002335 -0.000116 0.119869 0.334892 0.115466 0.130659 -0.062500 1 0 0 0 0 0 3 360927
-0.002335 -0.000116 0.119869 0.334912 0.115487 0.130653 -0.062500 1 0 0 0 0 0 3 361927
-0.002335 -0.000116 0.119869 0.334933 0.115494 0.130652 -0.062500 1 0 0 0 0 0 3 362924
-0.002335 -0.000116 0.119869 0.334943 0.115503 0.130659 -0.062500 1 0 0 0 0 0 3 363905
-0.002335 -0.000116 0.119869 0.334945 0.115503 0.130660 -0.062500 1 0 0 0 0 0 3 364905
-0.002335 -0.000116 0.119869 0.334933 0.115506 0.130647 -0.062500 1 0 0 0 0 0 3 365925
-0.002335 -0.000116 0.119869 0.334940 0.115515 0.130652 -0.062500 1 0 0 0 0 0 3 366925
-0.002335 -0.000116 0.119869 0.334932 0.115507 0.130666 -0.062500 1 0 0 0 0 0 3 367923
-0.002335 -0.000116 0.119869 0.334939 0.115515 0.130654 -0.062500 1 0 0 0 0 0 3 368929
-0.002335 -0.000116 0.119869 0.334940 0.115516 0.130653 -0.062500 1 0 0 0 0 0 3 369910
-0.002335 -0.000116 0.119869 0.334944 0.115504 0.130660 -0.062500 1 0 0 0 0 0 3 370910
-0.002335 -0.000116 0.119869 0.334941 0.115515 0.130654 -0.062500 1 0 0 0 0 0 3 371904
-0.002335 -0.000116 0.119869 0.334944 0.115504 0.130660 -0.062500 1 0 0 0 0 0 3 372924
-0.002335 -0.000116 0.119869 0.334941 0.115515 0.130654 -0.062500 1 0 0 0 0 0 3 373924
-0.002335 -0.000116 0.119869 0.334941 0.115516 0.130653 -0.062500 1 0 0 0 0 0 3 374926
-0.002335 -0.000116 0.119869 0.334944 0.115504 0.130660 -0.062500 1 0 0 0 0 0 3 375925
-0.002330 -0.000134 0.119880 0.261218 0.369123 -0.017076 -0.062500 1 0 0 0 0 0 3 376921
-0.002327 -0.000143 0.119884 0.284636 0.283906 0.055159 -0.062500 1 0 0 0 0 0 3 377921
-0.002326 -0.000147 0.119885 0.303156 0.220136 0.092549 -0.062500 1 0 0 0 0 0 3 378923
-0.002325 -0.000149 0.119885 0.313371 0.186143 0.106745 -0.062500 1 0 0 0 0 0 3 379924
-0.002324 -0.000151 0.119885 0.318678 0.168955 0.111796 -0.062500 1 0 0 0 0 0 3 380923
-0.002324 -0.000151 0.119885 0.321365 0.160334 0.113562 -0.062500 1 0 0 0 0 0 3 381925
-0.002324 -0.000151 0.119885 0.322732 0.156022 0.114171 -0.062500 1 0 0 0 0 0 3 382923
-0.002324 -0.000152 0.119885 0.323423 0.153876 0.114394 -0.062500 1 0 0 0 0 0 3 383921
-0.002324 -0.000152 0.119885 0.323777 0.152797 0.114460 -0.062500 1 0 0 0 0 0 3 384921
-0.002324 -0.000152 0.119885 0.323946 0.152253 0.114489 -0.062500 1 0 0 0 0 0 3 385922
-0.002324 -0.000152 0.119885 0.324037 0.151990 0.114500 -0.062500 1 0 0 0 0 0 3 386904
-0.002311 -0.000138 0.119896 0.146371 -0.038629 -0.037058 -0.062500 1 0 0 0 0 0 3 387921
-0.002305 -0.000131 0.119900 0.204686 0.025069 0.037037 -0.062500 1 0 0 0 0 0 3 388914
-0.002302 -0.000128 0.119901 0.249356 0.072932 0.075396 -0.062500 1 0 0 0 0 0 3 389927
-0.002300 -0.000126 0.119902 0.273538 0.098498 0.089975 -0.062500 1 0 0 0 0 0 3 390928
-0.002299 -0.000125 0.119902 0.285894 0.111456 0.095156 -0.062500 1 0 0 0 0 0 3 391923
-0.002299 -0.000125 0.119902 0.292129 0.117961 0.096956 -0.062500 1 0 0 0 0 0 3 392922
-0.002299 -0.000125 0.119902 0.295274 0.121212 0.097593 -0.062500 1 0 0 0 0 0 3 393925
-0.002299 -0.000125 0.119902 0.296856 0.122842 0.097815 -0.062500 1 0 0 0 0 0 3 394922
-0.002298 -0.000125 0.119902 0.297649 0.123658 0.097888 -0.062500 1 0 0 0 0 0 3 395921
-0.002298 -0.000124 0.119902 0.298040 0.124068 0.097905 -0.062500 1 0 0 0 0 0 3 396923
-0.002298 -0.000124 0.119902 0.298238 0.124261 0.097917 -0.062500 1 0 0 0 0 0 3 397923
-0.002298 -0.000124 0.119902 0.298328 0.124369 0.097921 -0.062500 1 0 0 0 0 0 3 398923
-0.002298 -0.000124 0.119902 0.298386 0.124416 0.097929 -0.062500 1 0 0 0 0 0 3 399923
-0.002298 -0.000124 0.119902 0.298414 0.124444 0.097931 -0.062500 1 0 0 0 0 0 3 400927
-0.002298 -0.000124 0.119902 0.298412 0.124457 0.097925 -0.062500 1 0 0 0 0 0 3 401916
-0.002298 -0.000124 0.119902 0.298431 0.124464 0.097925 -0.062500 1 0 0 0 0 0 3 402923
-0.002298 -0.000124 0.119902 0.298433 0.124464 0.097925 -0.062500 1 0 0 0 0 0 3 403913
-0.002298 -0.000124 0.119902 0.298433 0.124464 0.097924 -0.062500 1 0 0 0 0 0 3 404921
-0.002298 -0.000124 0.119902 0.298442 0.124472 0.097931 -0.062500 1 0 0 0 0 0 3 405914
-0.002298 -0.000124 0.119902 0.298431 0.124476 0.097918 -0.062500 1 0 0 0 0 0 3 406922
-0.002298 -0.000124 0.119902 0.298433 0.124465 0.097924 -0.062500 1 0 0 0 0 0 3 407922
-0.002298 -0.000124 0.119902 0.298442 0.124473 0.097931 -0.062500 1 0 0 0 0 0 3 408912
-0.002298 -0.000124 0.119902 0.298423 0.124468 0.097932 -0.062500 1 0 0 0 0 0 3 409923
-0.002298 -0.000124 0.119902 0.298432 0.124464 0.097925 -0.062500 1 0 0 0 0 0 3 410912
-0.002298 -0.000124 0.119902 0.298438 0.124484 0.097925 -0.062500 1 0 0 0 0 0 3 411921
-0.002298 -0.000124 0.119902 0.298434 0.124466 0.097925 -0.062500 1 0 0 0 0 0 3 412910
-0.002298 -0.000124 0.119902 0.298433 0.124464 0.097924 -0.062500 1 0 0 0 0 0 3 413914
-0.002298 -0.000124 0.119902 0.298442 0.124472 0.097931 -0.062500 1 0 0 0 0 0 3 414923
-0.002298 -0.000124 0.119902 0.298435 0.124464 0.097925 -0.062500 1 0 0 0 0 0 3 415911
-0.002298 -0.000124 0.119902 0.298430 0.124475 0.097918 -0.062500 1 0 0 0 0 0 3 416922
-0.002298 -0.000124 0.119902 0.298442 0.124474 0.097930 -0.062500 1 0 0 0 0 0 3 417912
-0.002298 -0.000124 0.119902 0.298435 0.124465 0.097925 -0.062500 1 0 0 0 0 0 3 418921
-0.002298 -0.000124 0.119902 0.298422 0.124467 0.097931 -0.062500 1 0 0 0 0 0 3 419912
-0.002298 -0.000124 0.119902 0.298440 0.124473 0.097932 -0.062500 1 0 0 0 0 0 3 420930
-0.002298 -0.000124 0.119902 0.298431 0.124476 0.097919 -0.062500 1 0 0 0 0 0 3 421924
-0.002298 -0.000124 0.119902 0.298433 0.124465 0.097924 -0.062500 1 0 0 0 0 0 3 422938
-0.002298 -0.000124 0.119902 0.298442 0.124473 0.097931 -0.062500 1 0 0 0 0 0 3 423917
-0.002298 -0.000124 0.119902 0.298435 0.124465 0.097925 -0.062500 1 0 0 0 0 0 3 424922
-0.002298 -0.000124 0.119902 0.298434 0.124463 0.097925 -0.062500 1 0 0 0 0 0 3 425918
-0.002298 -0.000124 0.119902 0.298439 0.124484 0.097925 -0.062500 1 0 0 0 0 0 3 426917
-0.002298 -0.000124 0.119902 0.298434 0.124466 0.097924 -0.062500 1 0 0 0 0 0 3 427926
-0.002298 -0.000124 0.119902 0.298422 0.124467 0.097931 -0.062500 1 0 0 0 0 0 3 428931
-0.002298 -0.000124 0.119902 0.298440 0.124473 0.097932 -0.062500 1 0 0 0 0 0 3 429931
-0.002298 -0.000124 0.119902 0.298434 0.124465 0.097926 -0.062500 1 0 0 0 0 0 3 430933
-0.002298 -0.000124 0.119902 0.298430 0.124475 0.097918 -0.062500 1 0 0 0 0 0 3 431915
-0.002298 -0.000124 0.119902 0.298441 0.124474 0.097931 -0.062500 1 0 0 0 0 0 3 432935
-0.002298 -0.000124 0.119902 0.298434 0.124465 0.097925 -0.062500 1 0 0 0 0 0 3 433929
-0.002298 -0.000124 0.119902 0.298434 0.124464 0.097925 -0.062500 1 0 0 0 0 0 3 434927
-0.002298 -0.000124 0.119902 0.298442 0.124472 0.097931 -0.062500 1 0 0 0 0 0 3 435924
-0.002298 -0.000124 0.119902 0.298431 0.124476 0.097918 -0.062500 1 0 0 0 0 0 3 436924
-0.002298 -0.000124 0.119902 0.298434 0.124465 0.097924 -0.062500 1 0 0 0 0 0 3 437924
-0.002298 -0.000124 0.119902 0.298430 0.124475 0.097938 -0.062500 1 0 0 0 0 0 3 438923
-0.002298 -0.000124 0.119902 0.298433 0.124465 0.097926 -0.062500 1 0 0 0 0 0 3 439923
-0.002298 -0.000124 0.119902 0.298430 0.124475 0.097918 -0.062500 1 0 0 0 0 0 3 440922
-0.002298 -0.000124 0.119902 0.298441 0.124474 0.097931 -0.062500 1 0 0 0 0 0 3 441935
-0.002298 -0.000124 0.119902 0.298434 0.124465 0.097925 -0.062500 1 0 0 0 0 0 3 442907
-0.002298 -0.000124 0.119902 0.298434 0.124464 0.097924 -0.062500 1 0 0 0 0 0 3 443926
-0.002298 -0.000124 0.119902 0.298442 0.124472 0.097931 -0.062500 1 0 0 0 0 0 3 444922
-0.002298 -0.000124 0.119902 0.298431 0.124476 0.097918 -0.062500 1 0 0 0 0 0 3 445925
-0.002298 -0.000124 0.119902 0.298433 0.124465 0.097923 -0.062500 1 0 0 0 0 0 3 446921
-0.002298 -0.000124 0.119902 0.298430 0.124475 0.097937 -0.062500 1 0 0 0 0 0 3 447923
-0.002298 -0.000124 0.119902 0.298433 0.124465 0.097926 -0.062500 1 0 0 0 0 0 3 448922
-0.002298 -0.000124 0.119902 0.298433 0.124464 0.097925 -0.062500 1 0 0 0 0 0 3 449924
-0.002298 -0.000124 0.119902 0.298438 0.124484 0.097925 -0.062500 1 0 0 0 0 0 3 450922
-0.002298 -0.000124 0.119902 0.298434 0.124466 0.097924 -0.062500 1 0 0 0 0 0 3 451922
-0.002298 -0.000124 0.119902 0.298434 0.124464 0.097924 -0.062500 1 0 0 0 0 0 3 452921
-0.002298 -0.000124 0.119902 0.298442 0.124472 0.097931 -0.062500 1 0 0 0 0 0 3 453923
-0.002298 -0.000124 0.119902 0.298435 0.124464 0.097925 -0.062500 1 0 0 0 0 0 3 454923
-0.002298 -0.000124 0.119902 0.298431 0.124475 0.097918 -0.062500 1 0 0 0 0 0 3 455923
-0.002298 -0.000124 0.119902 0.298429 0.124477 0.097937 -0.062500 1 0 0 0 0 0 3 456922
-0.002298 -0.000124 0.119902 0.298433 0.124465 0.097926 -0.062500 1 0 0 0 0 0 3 457916
-0.002298 -0.000124 0.119902 0.298433 0.124464 0.097925 -0.062500 1 0 0 0 0 0 3 458925
-0.002298 -0.000124 0.119902 0.298441 0.124472 0.097932 -0.062500 1 0 0 0 0 0 3 459923
-0.002298 -0.000124 0.119902 0.298431 0.124476 0.097919 -0.062500 1 0 0 0 0 0 3 460921
-0.002298 -0.000124 0.119902 0.298433 0.124465 0.097924 -0.062500 1 0 0 0 0 0 3 461992
-0.002298 -0.000124 0.119902 0.298442 0.124473 0.097931 -0.062500 1 0 0 0 0 0 3 462985
-0.002298 -0.000124 0.119902 0.298435 0.124465 0.097925 -0.062500 1 0 0 0 0 0 3 463987
-0.002298 -0.000124 0.119902 0.298434 0.124463 0.097925 -0.062500 1 0 0 0 0 0 3 464981
-0.002298 -0.000124 0.119902 0.298439 0.124484 0.097925 -0.062500 1 0 0 0 0 0 3 465993
-0.002298 -0.000124 0.119902 0.298434 0.124466 0.097924 -0.062500 1 0 0 0 0 0 3 466957
-0.002298 -0.000124 0.119902 0.298422 0.124467 0.097931 -0.062500 1 0 0 0 0 0 3 467959
-0.002298 -0.000124 0.119902 0.298440 0.124473 0.097932 -0.062500 1 0 0 0 0 0 3 468984
-0.002298 -0.000124 0.119902 0.298434 0.124465 0.097926 -0.062500 1 0 0 0 0 0 3 469958
-0.002298 -0.000124 0.119902 0.298430 0.124475 0.097918 -0.062500 1 0 0 0 0 0 3 470958
-0.002298 -0.000124 0.119902 0.298441 0.124474 0.097931 -0.062500 1 0 0 0 0 0 3 471955
-0.002298 -0.000124 0.119902 0.298435 0.124465 0.097925 -0.062500 1 0 0 0 0 0 3 472957
-0.002298 -0.000124 0.119902 0.298434 0.124464 0.097924 -0.062500 1 0 0 0 0 0 3 473990
-0.002298 -0.000124 0.119902 0.298442 0.124472 0.097931 -0.062500 1 0 0 0 0 0 3 475007
-0.002298 -0.000124 0.119902 0.298432 0.124476 0.097918 -0.062500 1 0 0 0 0 0 3 475986
-0.002298 -0.000124 0.119902 0.298421 0.124468 0.097930 -0.062500 1 0 0 0 0 0 3 476980
-0.002298 -0.000124 0.119902 0.298440 0.124473 0.097932 -0.062500 1 0 0 0 0 0 3 477984
-0.002298 -0.000124 0.119902 0.298434 0.124465 0.097926 -0.062500 1 0 0 0 0 0 3 478980
-0.002298 -0.000124 0.119902 0.298434 0.124464 0.097925 -0.062500 1 0 0 0 0 0 3 479964
-0.002298 -0.000124 0.119902 0.298438 0.124484 0.097925 -0.062500 1 0 0 0 0 0 3 480979
-0.002298 -0.000124 0.119902 0.298434 0.124466 0.097925 -0.062500 1 0 0 0 0 0 3 481982
-0.002298 -0.000124 0.119902 0.298434 0.124464 0.097924 -0.062500 1 0 0 0 0 0 3 482979
-0.002298 -0.000124 0.119902 0.298442 0.124472 0.097931 -0.062500 1 0 0 0 0 0 3 483982
-0.002298 -0.000124 0.119902 0.298435 0.124464 0.097925 -0.062500 1 0 0 0 0 0 3 484979
-0.002298 -0.000124 0.119902 0.298431 0.124475 0.097918 -0.062500 1 0 0 0 0 0 3 485964
-0.002298 -0.000124 0.119902 0.298429 0.124476 0.097937 -0.062500 1 0 0 0 0 0 3 486981
-0.002298 -0.000124 0.119902 0.298433 0.124465 0.097926 -0.062500 1 0 0 0 0 0 3 487962
-0.002298 -0.000124 0.119902 0.298433 0.124464 0.097925 -0.062500 1 0 0 0 0 0 3 488978
-0.002298 -0.000124 0.119902 0.298442 0.124472 0.097932 -0.062500 1 0 0 0 0 0 3 489910
-0.002298 -0.000124 0.119902 0.298431 0.124476 0.097919 -0.062500 1 0 0 0 0 0 3 490919
-0.002298 -0.000124 0.119902 0.298433 0.124465 0.097924 -0.062500 1 0 0 0 0 0 3 491920
-0.002298 -0.000124 0.119902 0.298442 0.124472 0.097931 -0.062500 1 0 0 0 0 0 3 492909
-0.002298 -0.000124 0.119902 0.298435 0.124464 0.097925 -0.062500 1 0 0 0 0 0 3 493921
-0.002298 -0.000124 0.119902 0.298431 0.124475 0.097918 -0.062500 1 0 0 0 0 0 3 494909
-0.002298 -0.000124 0.119902 0.298429 0.124477 0.097937 -0.062500 1 0 0 0 0 0 3 495921
-0.002298 -0.000124 0.119902 0.298433 0.124465 0.097926 -0.062500 1 0 0 0 0 0 3 496908
-0.002298 -0.000124 0.119902 0.298433 0.124464 0.097925 -0.062500 1 0 0 0 0 0 3 497912
-0.002298 -0.000124 0.119902 0.298442 0.124472 0.097932 -0.062500 1 0 0 0 0 0 3 498920
-0.002298 -0.000124 0.119902 0.298431 0.124476 0.097919 -0.062500 1 0 0 0 0 0 3 499910
-0.002298 -0.000124 0.119902 0.298433 0.124465 0.097924 -0.062500 1 0 0 0 0 0 3 500920
-0.002298 -0.000124 0.119902 0.298442 0.124473 0.097931 -0.062500 1 0 0 0 0 0 3 501909
-0.002298 -0.000124 0.119902 0.298435 0.124465 0.097925 -0.062500 1 0 0 0 0 0 3 502931
-0.002298 -0.000124 0.119902 0.298434 0.124463 0.097925 -0.062500 1 0 0 0 0 0 3 503936
-0.002298 -0.000124 0.119902 0.298439 0.124484 0.097925 -0.062500 1 0 0 0 0 0 3 504922
-0.002298 -0.000124 0.119902 0.298422 0.124469 0.097931 -0.062500 1 0 0 0 0 0 3 505926
-0.002298 -0.000124 0.119902 0.298432 0.124464 0.097925 -0.062500 1 0 0 0 0 0 3 506918
-0.002298 -0.000124 0.119902 0.298441 0.124472 0.097932 -0.062500 1 0 0 0 0 0 3 507902
-0.002298 -0.000124 0.119902 0.298434 0.124465 0.097926 -0.062500 1 0 0 0 0 0 3 508916
-0.002298 -0.000124 0.119902 0.298430 0.124475 0.097918 -0.062500 1 0 0 0 0 0 3 509917
-0.002298 -0.000124 0.119902 0.298441 0.124474 0.097931 -0.062500 1 0 0 0 0 0 3 510915
-0.002298 -0.000124 0.119902 0.298435 0.124465 0.097925 -0.062500 1 0 0 0 0 0 3 511925
-0.002298 -0.000124 0.119902 0.298434 0.124464 0.097924 -0.062500 1 0 0 0 0 0 3 512928
-0.002298 -0.000124 0.119902 0.298442 0.124472 0.097931 -0.062500 1 0 0 0 0 0 3 513916
-0.002298 -0.000124 0.119902 0.298432 0.124476 0.097918 -0.062500 1 0 0 0 0 0 3 514928
-0.002298 -0.000124 0.119902 0.298421 0.124468 0.097930 -0.062500 1 0 0 0 0 0 3 515920
-0.002298 -0.000124 0.119902 0.298440 0.124473 0.097932 -0.062500 1 0 0 0 0 0 3 516921
-0.002298 -0.000124 0.119902 0.298434 0.124465 0.097926 -0.062500 1 0 0 0 0 0 3 517922
-0.002298 -0.000124 0.119902 0.298434 0.124464 0.097925 -0.062500 1 0 0 0 0 0 3 518922
-0.002298 -0.000124 0.119902 0.298438 0.124484 0.097925 -0.062500 1 0 0 0 0 0 3 519920
-0.002298 -0.000124 0.119902 0.298434 0.124466 0.097924 -0.062500 1 0 0 0 0 0 3 520921
-0.002298 -0.000124 0.119902 0.298434 0.124464 0.097924 -0.062500 1 0 0 0 0 0 3 521921
-0.002298 -0.000124 0.119902 0.298442 0.124472 0.097931 -0.062500 1 0 0 0 0 0 3 522926
-0.002298 -0.000124 0.119902 0.298435 0.124464 0.097925 -0.062500 1 0 0 0 0 0 3 523923
-0.002298 -0.000124 0.119902 0.298431 0.124475 0.097918 -0.062500 1 0 0 0 0 0 3 524921
-0.002298 -0.000124 0.119902 0.298429 0.124476 0.097937 -0.062500 1 0 0 0 0 0 3 525921
-0.002298 -0.000124 0.119902 0.298433 0.124465 0.097926 -0.062500 1 0 0 0 0 0 3 526920
-0.002298 -0.000124 0.119902 0.298433 0.124464 0.097925 -0.062500 1 0 0 0 0 0 3 527918
-0.002298 -0.000124 0.119902 0.298442 0.124472 0.097932 -0.062500 1 0 0 0 0 0 3 528920
-0.002298 -0.000124 0.119902 0.298431 0.124476 0.097919 -0.062500 1 0 0 0 0 0 3 529921
-0.002298 -0.000124 0.119902 0.298433 0.124465 0.097924 -0.062500 1 0 0 0 0 0 3 530920
-0.002298 -0.000124 0.119902 0.298442 0.124472 0.097931 -0.062500 1 0 0 0 0 0 3 531921
-0.002298 -0.000124 0.119902 0.298435 0.124464 0.097925 -0.062500 1 0 0 0 0 0 3 532918
-0.002298 -0.000124 0.119902 0.298434 0.124463 0.097925 -0.062500 1 0 0 0 0 0 3 533920
-0.002298 -0.000124 0.119902 0.298426 0.124487 0.097931 -0.062500 1 0 0 0 0 0 3 534902
-0.002298 -0.000124 0.119902 0.298433 0.124466 0.097925 -0.062500 1 0 0 0 0 0 3 535919
-0.002298 -0.000124 0.119902 0.298433 0.124464 0.097925 -0.062500 1 0 0 0 0 0 3 536920
-0.002298 -0.000124 0.119902 0.298442 0.124472 0.097932 -0.062500 1 0 0 0 0 0 3 537921
-0.002298 -0.000124 0.119902 0.298431 0.124476 0.097919 -0.062500 1 0 0 0 0 0 3 538924
-0.002298 -0.000124 0.119902 0.298433 0.124465 0.097924 -0.062500 1 0 0 0 0 0 3 539901
-0.002298 -0.000124 0.119902 0.298442 0.124473 0.097931 -0.062500 1 0 0 0 0 0 3 540918
-0.002298 -0.000124 0.119902 0.298435 0.124465 0.097925 -0.062500 1 0 0 0 0 0 3 541924
-0.002298 -0.000124 0.119902 0.298434 0.124463 0.097924 -0.062500 1 0 0 0 0 0 3 542912
-0.002298 -0.000124 0.119902 0.298426 0.124487 0.097931 -0.062500 1 0 0 0 0 0 3 543922
-0.002298 -0.000124 0.119902 0.298433 0.124466 0.097925 -0.062500 1 0 0 0 0 0 3 544927
-0.002298 -0.000124 0.119902 0.298433 0.124464 0.097925 -0.062500 1 0 0 0 0 0 3 545920
-0.002298 -0.000124 0.119902 0.298441 0.124472 0.097932 -0.062500 1 0 0 0 0 0 3 546920
-0.002298 -0.000124 0.119902 0.298434 0.124465 0.097925 -0.062500 1 0 0 0 0 0 3 547918
-0.002298 -0.000124 0.119902 0.298430 0.124475 0.097918 -0.062500 1 0 0 0 0 0 3 548920
-0.002298 -0.000124 0.119902 0.298441 0.124474 0.097931 -0.062500 1 0 0 0 0 0 3 549920
-0.002298 -0.000124 0.119902 0.298435 0.124465 0.097925 -0.062500 1 0 0 0 0 0 3 550919
-0.002298 -0.000124 0.119902 0.298434 0.124464 0.097924 -0.062500 1 0 0 0 0 0 3 551917
-0.002298 -0.000124 0.119902 0.298442 0.124472 0.097931 -0.062500 1 0 0 0 0 0 3 552919
-0.002298 -0.000124 0.119902 0.298432 0.124476 0.097918 -0.062500 1 0 0 0 0 0 3 553919
-0.002298 -0.000124 0.119902 0.298421 0.124468 0.097930 -0.062500 1 0 0 0 0 0 3 554918
-0.002298 -0.000124 0.119902 0.298440 0.124473 0.097932 -0.062500 1 0 0 0 0 0 3 555910
-0.002298 -0.000124 0.119902 0.298434 0.124465 0.097925 -0.062500 1 0 0 0 0 0 3 556918
-0.002280 -0.000129 0.119892 0.034154 0.186587 0.236220 -0.062500 1 0 0 0 0 0 3 557978
-0.002270 -0.000131 0.119889 0.124134 0.165844 0.168702 -0.062500 1 0 0 0 0 0 3 558958
-0.002266 -0.000132 0.119888 0.190589 0.150239 0.133681 -0.062500 1 0 0 0 0 0 3 559973
-0.002263 -0.000133 0.119887 0.225698 0.141876 0.120353 -0.062500 1 0 0 0 0 0 3 560959
-0.002262 -0.000133 0.119887 0.243360 0.137640 0.115607 -0.062500 1 0 0 0 0 0 3 561916
-0.002262 -0.000133 0.119887 0.252186 0.135505 0.113953 -0.062500 1 0 0 0 0 0 3 562905
-0.002261 -0.000133 0.119887 0.256572 0.134435 0.113379 -0.062500 1 0 0 0 0 0 3 563915
-0.002261 -0.000133 0.119887 0.258769 0.133909 0.113169 -0.062500 1 0 0 0 0 0 3 564906
-0.002261 -0.000133 0.119887 0.259865 0.133636 0.113100 -0.062500 1 0 0 0 0 0 3 565915
-0.002261 -0.000133 0.119887 0.260411 0.133505 0.113075 -0.062500 1 0 0 0 0 0 3 566904
-0.002261 -0.000133 0.119887 0.260677 0.133441 0.113066 -0.062500 1 0 0 0 0 0 3 567916
-0.002261 -0.000133 0.119887 0.260813 0.133398 0.113069 -0.062500 1 0 0 0 0 0 3 568905
-0.002261 -0.000133 0.119887 0.260888 0.133390 0.113065 -0.062500 1 0 0 0 0 0 3 569917
-0.002261 -0.000133 0.119887 0.260908 0.133375 0.113064 -0.062500 1 0 0 0 0 0 3 570904
-0.002261 -0.000133 0.119887 0.260944 0.133365 0.113066 -0.062500 1 0 0 0 0 0 3 571915
-0.002261 -0.000133 0.119887 0.260943 0.133376 0.113059 -0.062500 1 0 0 0 0 0 3 572905
-0.002242 -0.000138 0.119877 -0.003198 0.195456 0.251498 -0.062500 1 0 0 0 0 0 3 573915
-0.002233 -0.000140 0.119874 0.086727 0.174726 0.183912 -0.062500 1 0 0 0 0 0 3 574916
-0.002228 -0.000141 0.119872 0.153139 0.159120 0.148847 -0.062500 1 0 0 0 0 0 3 575905
-0.002226 -0.000142 0.119872 0.188248 0.150777 0.135512 -0.062500 1 0 0 0 0 0 3 576916
-0.002225 -0.000142 0.119872 0.205908 0.146533 0.130765 -0.062500 1 0 0 0 0 0 3 577935
-0.002224 -0.000142 0.119872 0.214711 0.144392 0.129106 -0.062500 1 0 0 0 0 0 3 578915
-0.002224 -0.000142 0.119872 0.219109 0.143339 0.128523 -0.062500 1 0 0 0 0 0 3 579939
-0.002224 -0.000142 0.119872 0.221299 0.142806 0.128324 -0.062500 1 0 0 0 0 0 3 580915
-0.002224 -0.000142 0.119872 0.222393 0.142533 0.128256 -0.062500 1 0 0 0 0 0 3 581928
-0.002224 -0.000142 0.119872 0.222939 0.142402 0.128231 -0.062500 1 0 0 0 0 0 3 582914
-0.002224 -0.000142 0.119872 0.223221 0.142324 0.128222 -0.062500 1 0 0 0 0 0 3 583912
-0.002223 -0.000142 0.119872 0.223352 0.142302 0.128212 -0.062500 1 0 0 0 0 0 3 584920
-0.002223 -0.000142 0.119872 0.223418 0.142287 0.128219 -0.062500 1 0 0 0 0 0 3 585912
-0.002223 -0.000142 0.119872 0.223448 0.142269 0.128213 -0.062500 1 0 0 0 0 0 3 586921
-0.002223 -0.000142 0.119872 0.223473 0.142262 0.128220 -0.062500 1 0 0 0 0 0 3 587915
-0.002223 -0.000142 0.119872 0.223475 0.142261 0.128221 -0.062500 1 0 0 0 0 0 3 588927
-0.002223 -0.000142 0.119872 0.223483 0.142270 0.128208 -0.062500 1 0 0 0 0 0 3 589926
-0.002223 -0.000142 0.119872 0.223475 0.142262 0.128219 -0.062500 1 0 0 0 0 0 3 590900
-0.002223 -0.000142 0.119872 0.223486 0.142258 0.128214 -0.062500 1 0 0 0 0 0 3 591917
-0.002223 -0.000142 0.119872 0.223495 0.142266 0.128221 -0.062500 1 0 0 0 0 0 3 592915
-0.002223 -0.000142 0.119872 0.223489 0.142258 0.128215 -0.062500 1 0 0 0 0 0 3 593918
-0.002223 -0.000142 0.119872 0.223472 0.142272 0.128213 -0.062500 1 0 0 0 0 0 3 594900
-0.002223 -0.000142 0.119872 0.223494 0.142268 0.128221 -0.062500 1 0 0 0 0 0 3 595919
-0.002223 -0.000142 0.119872 0.223488 0.142259 0.128214 -0.062500 1 0 0 0 0 0 3 596893
-0.002223 -0.000142 0.119872 0.223488 0.142257 0.128214 -0.062500 1 0 0 0 0 0 3 597927
-0.002223 -0.000142 0.119872 0.223484 0.142269 0.128227 -0.062500 1 0 0 0 0 0 3 598902
-0.002223 -0.000142 0.119872 0.223484 0.142270 0.128209 -0.062500 1 0 0 0 0 0 3 599920
-0.002223 -0.000142 0.119872 0.223487 0.142259 0.128213 -0.062500 1 0 0 0 0 0 3 600917
-0.002223 -0.000142 0.119872 0.223483 0.142269 0.128227 -0.062500 1 0 0 0 0 0 3 601918
-0.002223 -0.000142 0.119872 0.223487 0.142259 0.128215 -0.062500 1 0 0 0 0 0 3 602916
-0.002223 -0.000142 0.119872 0.223487 0.142257 0.128214 -0.062500 1 0 0 0 0 0 3 603898
-0.002223 -0.000142 0.119872 0.223492 0.142278 0.128214 -0.062500 1 0 0 0 0 0 3 604898
-0.002223 -0.000142 0.119872 0.223476 0.142263 0.128220 -0.062500 1 0 0 0 0 0 3 605918
-0.002223 -0.000142 0.119872 0.223486 0.142258 0.128214 -0.062500 1 0 0 0 0 0 3 606916
-0.002223 -0.000142 0.119872 0.223495 0.142266 0.128221 -0.062500 1 0 0 0 0 0 3 607914
-0.002223 -0.000142 0.119872 0.223485 0.142270 0.128208 -0.062500 1 0 0 0 0 0 3 608921
-0.002223 -0.000142 0.119872 0.223483 0.142271 0.128226 -0.062500 1 0 0 0 0 0 3 609919
-0.002223 -0.000142 0.119872 0.223487 0.142259 0.128215 -0.062500 1 0 0 0 0 0 3 610916
-0.002223 -0.000142 0.119872 0.223488 0.142258 0.128214 -0.062500 1 0 0 0 0 0 3 611916
-0.002229 -0.000124 0.119861 0.297340 -0.111481 0.275751 -0.062500 1 0 0 0 0 0 3 612916
-0.002231 -0.000115 0.119858 0.273779 -0.026100 0.203704 -0.062500 1 0 0 0 0 0 3 613917
-0.002233 -0.000111 0.119856 0.255226 0.037684 0.166352 -0.062500 1 0 0 0 0 0 3 614914
-0.002234 -0.000108 0.119856 0.245024 0.071649 0.152132 -0.062500 1 0 0 0 0 0 3 615897
-0.002234 -0.000107 0.119856 0.239736 0.088847 0.147073 -0.062500 1 0 0 0 0 0 3 616915
-0.002234 -0.000107 0.119856 0.237048 0.097448 0.145306 -0.062500 1 0 0 0 0 0 3 617909
-0.002234 -0.000106 0.119856 0.235680 0.101758 0.144695 -0.062500 1 0 0 0 0 0 3 618918
-0.002234 -0.000106 0.119856 0.235002 0.103900 0.144486 -0.062500 1 0 0 0 0 0 3 619920
-0.002234 -0.000106 0.119856 0.234650 0.104978 0.144402 -0.062500 1 0 0 0 0 0 3 620914
-0.002234 -0.000106 0.119856 0.234485 0.105509 0.144378 -0.062500 1 0 0 0 0 0 3 621917
-0.002234 -0.000106 0.119856 0.234399 0.105791 0.144367 -0.062500 1 0 0 0 0 0 3 622914
-0.002234 -0.000106 0.119856 0.234347 0.105926 0.144365 -0.062500 1 0 0 0 0 0 3 623915
-0.002234 -0.000106 0.119856 0.234330 0.105979 0.144358 -0.062500 1 0 0 0 0 0 3 624915
-0.002234 -0.000106 0.119856 0.234319 0.106016 0.144357 -0.062500 1 0 0 0 0 0 3 625916
-0.002234 -0.000106 0.119856 0.234311 0.106041 0.144363 -0.062500 1 0 0 0 0 0 3 626914
-0.002234 -0.000106 0.119856 0.234310 0.106042 0.144363 -0.062500 1 0 0 0 0 0 3 627914
-0.002234 -0.000106 0.119856 0.234310 0.106042 0.144363 -0.062500 1 0 0 0 0 0 3 628915
-0.002234 -0.000106 0.119856 0.234303 0.106065 0.144370 -0.062500 1 0 0 0 0 0 3 629918
-0.002234 -0.000106 0.119856 0.234309 0.106044 0.144365 -0.062500 1 0 0 0 0 0 3 630904
-0.002234 -0.000106 0.119856 0.234307 0.106053 0.144357 -0.062500 1 0 0 0 0 0 3 631915
-0.002234 -0.000106 0.119856 0.234318 0.106051 0.144370 -0.062500 1 0 0 0 0 0 3 632903
-0.002234 -0.000106 0.119856 0.234308 0.106054 0.144358 -0.062500 1 0 0 0 0 0 3 633990
-0.002234 -0.000106 0.119856 0.234295 0.106057 0.144363 -0.062500 1 0 0 0 0 0 3 634973
-0.002234 -0.000106 0.119856 0.234317 0.106052 0.144371 -0.062500 1 0 0 0 0 0 3 635956
-0.002234 -0.000106 0.119856 0.234308 0.106054 0.144358 -0.062500 1 0 0 0 0 0 3 636972
-0.002234 -0.000106 0.119856 0.234294 0.106057 0.144363 -0.062500 1 0 0 0 0 0 3 637957
-0.002234 -0.000106 0.119856 0.234316 0.106052 0.144371 -0.062500 1 0 0 0 0 0 3 638973
-0.002234 -0.000106 0.119856 0.234308 0.106054 0.144358 -0.062500 1 0 0 0 0 0 3 639955
-0.002234 -0.000106 0.119856 0.234307 0.106055 0.144356 -0.062500 1 0 0 0 0 0 3 640972
-0.002234 -0.000106 0.119856 0.234306 0.106055 0.144376 -0.062500 1 0 0 0 0 0 3 641971
-0.002234 -0.000106 0.119856 0.234306 0.106055 0.144359 -0.062500 1 0 0 0 0 0 3 642956
-0.002234 -0.000106 0.119856 0.234310 0.106043 0.144363 -0.062500 1 0 0 0 0 0 3 643972
-0.002234 -0.000106 0.119856 0.234315 0.106062 0.144364 -0.062500 1 0 0 0 0 0 3 644954
-0.002234 -0.000106 0.119856 0.234295 0.106058 0.144363 -0.062500 1 0 0 0 0 0 3 645915
-0.002234 -0.000106 0.119856 0.234308 0.106043 0.144364 -0.062500 1 0 0 0 0 0 3 646903
-0.002234 -0.000106 0.119856 0.234315 0.106062 0.144364 -0.062500 1 0 0 0 0 0 3 647913
-0.002234 -0.000106 0.119856 0.234308 0.106055 0.144357 -0.062500 1 0 0 0 0 0 3 648904
-0.002234 -0.000106 0.119856 0.234298 0.106046 0.144369 -0.062500 1 0 0 0 0 0 3 649913
-0.002234 -0.000106 0.119856 0.234314 0.106062 0.144365 -0.062500 1 0 0 0 0 0 3 650902
-0.002234 -0.000106 0.119856 0.234311 0.106044 0.144364 -0.062500 1 0 0 0 0 0 3 651912
-0.002234 -0.000106 0.119856 0.234307 0.106053 0.144357 -0.062500 1 0 0 0 0 0 3 652901
-0.002234 -0.000106 0.119856 0.234303 0.106066 0.144369 -0.062500 1 0 0 0 0 0 3 653913
-0.002234 -0.000106 0.119856 0.234309 0.106044 0.144365 -0.062500 1 0 0 0 0 0 3 654902
-0.002234 -0.000106 0.119856 0.234307 0.106053 0.144357 -0.062500 1 0 0 0 0 0 3 655914
-0.002234 -0.000106 0.119856 0.234302 0.106066 0.144370 -0.062500 1 0 0 0 0 0 3 656928
-0.002234 -0.000106 0.119856 0.234309 0.106044 0.144365 -0.062500 1 0 0 0 0 0 3 657920
-0.002234 -0.000106 0.119856 0.234307 0.106053 0.144357 -0.062500 1 0 0 0 0 0 3 658925
-0.002234 -0.000106 0.119856 0.234318 0.106051 0.144370 -0.062500 1 0 0 0 0 0 3 659910
-0.002234 -0.000106 0.119856 0.234308 0.106054 0.144358 -0.062500 1 0 0 0 0 0 3 660897
-0.002234 -0.000106 0.119856 0.234295 0.106057 0.144363 -0.062500 1 0 0 0 0 0 3 661910
-0.002234 -0.000106 0.119856 0.234317 0.106052 0.144371 -0.062500 1 0 0 0 0 0 3 662918
-0.002234 -0.000106 0.119856 0.234308 0.106054 0.144358 -0.062500 1 0 0 0 0 0 3 663902
-0.002234 -0.000106 0.119856 0.234294 0.106057 0.144363 -0.062500 1 0 0 0 0 0 3 664899
-0.002234 -0.000106 0.119856 0.234316 0.106052 0.144371 -0.062500 1 0 0 0 0 0 3 665921
-0.002234 -0.000106 0.119856 0.234308 0.106054 0.144358 -0.062500 1 0 0 0 0 0 3 666912
-0.002234 -0.000106 0.119856 0.234310 0.106043 0.144363 -0.062500 1 0 0 0 0 0 3 667920
-0.002234 -0.000106 0.119856 0.234303 0.106065 0.144370 -0.062500 1 0 0 0 0 0 3 668917
-0.002234 -0.000106 0.119856 0.234306 0.106056 0.144358 -0.062500 1 0 0 0 0 0 3 669916
-0.002234 -0.000106 0.119856 0.234310 0.106043 0.144363 -0.062500 1 0 0 0 0 0 3 670915
-0.002234 -0.000106 0.119856 0.234315 0.106062 0.144364 -0.062500 1 0 0 0 0 0 3 671914
-0.002234 -0.000106 0.119856 0.234295 0.106058 0.144363 -0.062500 1 0 0 0 0 0 3 672895
-0.002234 -0.000106 0.119856 0.234308 0.106043 0.144364 -0.062500 1 0 0 0 0 0 3 673897
-0.002234 -0.000106 0.119856 0.234315 0.106062 0.144364 -0.062500 1 0 0 0 0 0 3 674913
-0.002234 -0.000106 0.119856 0.234311 0.106044 0.144364 -0.062500 1 0 0 0 0 0 3 675916
-0.002234 -0.000106 0.119856 0.234295 0.106056 0.144363 -0.062500 1 0 0 0 0 0 3 676918
-0.002234 -0.000106 0.119856 0.234313 0.106063 0.144364 -0.062500 1 0 0 0 0 0 3 677918
-0.002234 -0.000106 0.119856 0.234311 0.106044 0.144364 -0.062500 1 0 0 0 0 0 3 678917
-0.002234 -0.000106 0.119856 0.234307 0.106053 0.144357 -0.062500 1 0 0 0 0 0 3 679894
-0.002234 -0.000106 0.119856 0.234303 0.106066 0.144369 -0.062500 1 0 0 0 0 0 3 680894
-0.002234 -0.000106 0.119856 0.234309 0.106044 0.144365 -0.062500 1 0 0 0 0 0 3 681911
-0.002234 -0.000106 0.119856 0.234307 0.106053 0.144357 -0.062500 1 0 0 0 0 0 3 682911
-0.002234 -0.000106 0.119856 0.234318 0.106051 0.144370 -0.062500 1 0 0 0 0 0 3 683912
-0.002234 -0.000106 0.119856 0.234296 0.106057 0.144364 -0.062500 1 0 0 0 0 0 3 684914
-0.002234 -0.000106 0.119856 0.234305 0.106055 0.144357 -0.062500 1 0 0 0 0 0 3 685914
-0.002234 -0.000106 0.119856 0.234318 0.106052 0.144370 -0.062500 1 0 0 0 0 0 3 686915
-0.002234 -0.000106 0.119856 0.234308 0.106054 0.144358 -0.062500 1 0 0 0 0 0 3 687894
-0.002234 -0.000106 0.119856 0.234295 0.106057 0.144363 -0.062500 1 0 0 0 0 0 3 688913
-0.002234 -0.000106 0.119856 0.234317 0.106052 0.144371 -0.062500 1 0 0 0 0 0 3 689915
-0.002234 -0.000106 0.119856 0.234308 0.106054 0.144358 -0.062500 1 0 0 0 0 0 3 690912
-0.002234 -0.000106 0.119856 0.234298 0.106046 0.144370 -0.062500 1 0 0 0 0 0 3 691896
-0.002234 -0.000106 0.119856 0.234314 0.106062 0.144365 -0.062500 1 0 0 0 0 0 3 692900
-0.002234 -0.000106 0.119856 0.234307 0.106055 0.144357 -0.062500 1 0 0 0 0 0 3 693895
-0.002234 -0.000106 0.119856 0.234310 0.106043 0.144363 -0.062500 1 0 0 0 0 0 3 694913
-0.002234 -0.000106 0.119856 0.234303 0.106065 0.144370 -0.062500 1 0 0 0 0 0 3 695912
-0.002234 -0.000106 0.119856 0.234306 0.106056 0.144358 -0.062500 1 0 0 0 0 0 3 696908
-0.002234 -0.000106 0.119856 0.234310 0.106043 0.144363 -0.062500 1 0 0 0 0 0 3 697917
-0.002234 -0.000106 0.119856 0.234315 0.106062 0.144364 -0.062500 1 0 0 0 0 0 3 698917
-0.002234 -0.000106 0.119856 0.234295 0.106058 0.144363 -0.062500 1 0 0 0 0 0 3 699913
-0.002234 -0.000106 0.119856 0.234308 0.106043 0.144364 -0.062500 1 0 0 0 0 0 3 700912
-0.002234 -0.000106 0.119856 0.234315 0.106062 0.144364 -0.062500 1 0 0 0 0 0 3 701915
-0.002234 -0.000106 0.119856 0.234311 0.106044 0.144364 -0.062500 1 0 0 0 0 0 3 702912
-0.002234 -0.000106 0.119856 0.234295 0.106056 0.144363 -0.062500 1 0 0 0 0 0 3 703912
-0.002234 -0.000106 0.119856 0.234313 0.106063 0.144364 -0.062500 1 0 0 0 0 0 3 704912
-0.002234 -0.000106 0.119856 0.234311 0.106044 0.144364 -0.062500 1 0 0 0 0 0 3 705912
-0.002234 -0.000106 0.119856 0.234307 0.106053 0.144357 -0.062500 1 0 0 0 0 0 3 706892
-0.002234 -0.000106 0.119856 0.234303 0.106066 0.144369 -0.062500 1 0 0 0 0 0 3 707893
-0.002234 -0.000106 0.119856 0.234309 0.106044 0.144365 -0.062500 1 0 0 0 0 0 3 708915
-0.002234 -0.000106 0.119856 0.234307 0.106053 0.144357 -0.062500 1 0 0 0 0 0 3 709914
-0.002234 -0.000106 0.119856 0.234318 0.106051 0.144370 -0.062500 1 0 0 0 0 0 3 710901
-0.002234 -0.000106 0.119856 0.234296 0.106057 0.144364 -0.062500 1 0 0 0 0 0 3 711911
-0.002234 -0.000106 0.119856 0.234305 0.106055 0.144357 -0.062500 1 0 0 0 0 0 3 712902
-0.002234 -0.000106 0.119856 0.234318 0.106052 0.144370 -0.062500 1 0 0 0 0 0 3 713901
-0.002234 -0.000106 0.119856 0.234308 0.106054 0.144358 -0.062500 1 0 0 0 0 0 3 714910
-0.002234 -0.000106 0.119856 0.234295 0.106057 0.144363 -0.062500 1 0 0 0 0 0 3 715900
-0.002234 -0.000106 0.119856 0.234317 0.106052 0.144371 -0.062500 1 0 0 0 0 0 3 716910
-0.002234 -0.000106 0.119856 0.234308 0.106054 0.144358 -0.062500 1 0 0 0 0 0 3 717902
-0.002234 -0.000106 0.119856 0.234310 0.106043 0.144363 -0.062500 1 0 0 0 0 0 3 718910
-0.002234 -0.000106 0.119856 0.234303 0.106064 0.144370 -0.062500 1 0 0 0 0 0 3 719900
-0.002240 -0.000088 0.119845 0.308112 -0.147546 0.292023 -0.062500 1 0 0 0 0 0 3 720902
-0.002242 -0.000079 0.119841 0.284578 -0.062245 0.219925 -0.062500 1 0 0 0 0 0 3 721911
-0.002244 -0.000074 0.119840 0.266038 0.001501 0.182519 -0.062500 1 0 0 0 0 0 3 722899
-0.002244 -0.000072 0.119840 0.255847 0.035469 0.168299 -0.062500 1 0 0 0 0 0 3 723911
-0.002245 -0.000071 0.119840 0.250545 0.052645 0.163238 -0.062500 1 0 0 0 0 0 3 724900
-0.002245 -0.000070 0.119840 0.247864 0.061249 0.161474 -0.062500 1 0 0 0 0 0 3 725902
-0.002245 -0.000070 0.119839 0.246498 0.065557 0.160842 -0.062500 1 0 0 0 0 0 3 726910
-0.002245 -0.000070 0.119839 0.245817 0.067710 0.160641 -0.062500 1 0 0 0 0 0 3 727900
-0.002245 -0.000070 0.119839 0.245467 0.068778 0.160565 -0.062500 1 0 0 0 0 0 3 728922
-0.002245 -0.000070 0.119839 0.245300 0.069320 0.160534 -0.062500 1 0 0 0 0 0 3 729907
-0.002245 -0.000070 0.119839 0.245217 0.069591 0.160530 -0.062500 1 0 0 0 0 0 3 730940
-0.002245 -0.000070 0.119839 0.245165 0.069724 0.160529 -0.062500 1 0 0 0 0 0 3 731909
-0.002245 -0.000070 0.119839 0.245153 0.069798 0.160522 -0.062500 1 0 0 0 0 0 3 732916
-0.002245 -0.000070 0.119839 0.245138 0.069817 0.160520 -0.062500 1 0 0 0 0 0 3 733906
-0.002245 -0.000070 0.119839 0.245129 0.069840 0.160527 -0.062500 1 0 0 0 0 0 3 734906
-0.002250 -0.000052 0.119829 0.318884 -0.183613 0.308314 -0.062500 1 0 0 0 0 0 3 735912
-0.002253 -0.000043 0.119825 0.295374 -0.098377 0.236140 -0.062500 1 0 0 0 0 0 3 736917
-0.002255 -0.000038 0.119824 0.276843 -0.034656 0.198710 -0.062500 1 0 0 0 0 0 3 737920
-0.002255 -0.000036 0.119824 0.266647 -0.000712 0.184485 -0.062500 1 0 0 0 0 0 3 738914
-0.002256 -0.000035 0.119823 0.261363 0.016473 0.179410 -0.062500 1 0 0 0 0 0 3 739912
-0.002256 -0.000034 0.119823 0.258665 0.025070 0.177640 -0.062500 1 0 0 0 0 0 3 740912
-0.002256 -0.000034 0.119823 0.257318 0.029382 0.177026 -0.062500 1 0 0 0 0 0 3 741912
-0.002256 -0.000034 0.119823 0.256630 0.031526 0.176820 -0.062500 1 0 0 0 0 0 3 742896
-0.002256 -0.000034 0.119823 0.256289 0.032602 0.176729 -0.062500 1 0 0 0 0 0 3 743911
-0.002256 -0.000034 0.119823 0.256115 0.033135 0.176710 -0.062500 1 0 0 0 0 0 3 744913
-0.002261 -0.000016 0.119813 0.329731 -0.219921 0.324635 -0.062500 1 0 0 0 0 0 3 745912
-0.002264 -0.000007 0.119809 0.306200 -0.134612 0.252371 -0.062500 1 0 0 0 0 0 3 746912
-0.002265 -0.000002 0.119808 0.287661 -0.070861 0.214908 -0.062500 1 0 0 0 0 0 3 747910
-0.002266 0.000000 0.119807 0.277463 -0.036907 0.200671 -0.062500 1 0 0 0 0 0 3 748921
-0.002266 0.000001 0.119807 0.272177 -0.019717 0.195601 -0.062500 1 0 0 0 0 0 3 749917
-0.002267 0.000002 0.119807 0.269485 -0.011103 0.193828 -0.062500 1 0 0 0 0 0 3 750915
-0.002267 0.000002 0.119807 0.268127 -0.006788 0.193218 -0.062500 1 0 0 0 0 0 3 751909
-0.002267 0.000002 0.119807 0.267427 -0.004641 0.192998 -0.062500 1 0 0 0 0 0 3 752911
-0.002267 0.000002 0.119807 0.267096 -0.003569 0.192918 -0.062500 1 0 0 0 0 0 3 753912
-0.002267 0.000002 0.119807 0.266919 -0.003025 0.192893 -0.062500 1 0 0 0 0 0 3 754911
-0.002267 0.000002 0.119807 0.266823 -0.002750 0.192896 -0.062500 1 0 0 0 0 0 3 755893
-0.002267 0.000002 0.119807 0.266782 -0.002619 0.192889 -0.062500 1 0 0 0 0 0 3 756893
-0.002267 0.000002 0.119807 0.266774 -0.002558 0.192888 -0.062500 1 0 0 0 0 0 3 757912
-0.002267 0.000002 0.119807 0.266756 -0.002529 0.192881 -0.062500 1 0 0 0 0 0 3 758916
-0.002272 0.000021 0.119797 0.340413 -0.255698 0.340936 -0.062500 1 0 0 0 0 0 3 759911
-0.002275 0.000030 0.119793 0.316946 -0.170585 0.268622 -0.062500 1 0 0 0 0 0 3 760911
-0.002276 0.000034 0.119792 0.298448 -0.106927 0.231127 -0.062500 1 0 0 0 0 0 3 761912
-0.002277 0.000036 0.119791 0.288261 -0.073002 0.216878 -0.062500 1 0 0 0 0 0 3 762892
-0.002277 0.000038 0.119791 0.282977 -0.055851 0.211806 -0.062500 1 0 0 0 0 0 3 763899
-0.002277 0.000038 0.119791 0.280286 -0.047243 0.210029 -0.062500 1 0 0 0 0 0 3 764895
-0.002277 0.000038 0.119791 0.278920 -0.042938 0.209409 -0.062500 1 0 0 0 0 0 3 765911
-0.002277 0.000038 0.119791 0.278230 -0.040796 0.209201 -0.062500 1 0 0 0 0 0 3 766910
-0.002278 0.000039 0.119791 0.277885 -0.039710 0.209122 -0.062500 1 0 0 0 0 0 3 767911
-0.002278 0.000039 0.119791 0.277721 -0.039179 0.209097 -0.062500 1 0 0 0 0 0 3 768906
-0.002278 0.000039 0.119791 0.277639 -0.038909 0.209093 -0.062500 1 0 0 0 0 0 3 769914
-0.002278 0.000039 0.119791 0.277587 -0.038776 0.209092 -0.062500 1 0 0 0 0 0 3 770903
-0.002278 0.000039 0.119791 0.277575 -0.038703 0.209085 -0.062500 1 0 0 0 0 0 3 771909
-0.002278 0.000039 0.119791 0.277544 -0.038669 0.209083 -0.062500 1 0 0 0 0 0 3 772912
-0.002278 0.000039 0.119791 0.277549 -0.038659 0.209090 -0.062500 1 0 0 0 0 0 3 773912
-0.002283 0.000057 0.119780 0.351166 -0.291704 0.357261 -0.062500 1 0 0 0 0 0 3 774911
-0.002286 0.000066 0.119777 0.327735 -0.206663 0.284883 -0.062500 1 0 0 0 0 0 3 775909
-0.002287 0.000070 0.119775 0.309239 -0.143038 0.247358 -0.062500 1 0 0 0 0 0 3 776911
-0.002288 0.000073 0.119775 0.299044 -0.109127 0.233098 -0.062500 1 0 0 0 0 0 3 777911
-0.002288 0.000074 0.119775 0.293773 -0.091985 0.228011 -0.062500 1 0 0 0 0 0 3 778891
-0.002288 0.000074 0.119775 0.291083 -0.083381 0.226248 -0.062500 1 0 0 0 0 0 3 779915
-0.002288 0.000074 0.119775 0.289718 -0.079078 0.225628 -0.062500 1 0 0 0 0 0 3 780913
-0.002288 0.000075 0.119775 0.289038 -0.076928 0.225406 -0.062500 1 0 0 0 0 0 3 781911
-0.002288 0.000075 0.119775 0.288693 -0.075841 0.225345 -0.062500 1 0 0 0 0 0 3 782899
-0.002288 0.000075 0.119775 0.288519 -0.075307 0.225308 -0.062500 1 0 0 0 0 0 3 783911
-0.002288 0.000075 0.119775 0.288422 -0.075033 0.225309 -0.062500 1 0 0 0 0 0 3 784898
-0.002294 0.000093 0.119764 0.361966 -0.327825 0.373600 -0.062500 1 0 0 0 0 0 3 785908
-0.002296 0.000102 0.119760 0.338516 -0.242783 0.301163 -0.062500 1 0 0 0 0 0 3 786898
-0.002298 0.000106 0.119759 0.320034 -0.179169 0.263604 -0.062500 1 0 0 0 0 0 3 787910
-0.002298 0.000109 0.119759 0.309845 -0.145274 0.249326 -0.062500 1 0 0 0 0 0 3 788898
-0.002299 0.000110 0.119759 0.304566 -0.128107 0.244249 -0.062500 1 0 0 0 0 0 3 789908
-0.002299 0.000110 0.119759 0.301885 -0.119494 0.242470 -0.062500 1 0 0 0 0 0 3 790898
-0.002299 0.000111 0.119758 0.300510 -0.115188 0.241853 -0.062500 1 0 0 0 0 0 3 791908
-0.002299 0.000111 0.119758 0.299819 -0.113047 0.241643 -0.062500 1 0 0 0 0 0 3 792909
-0.002299 0.000111 0.119758 0.299490 -0.111977 0.241563 -0.062500 1 0 0 0 0 0 3 793899
-0.002299 0.000111 0.119758 0.299313 -0.111433 0.241538 -0.062500 1 0 0 0 0 0 3 794908
-0.002304 0.000129 0.119748 0.372747 -0.363953 0.389957 -0.062500 1 0 0 0 0 0 3 795898
-0.002307 0.000138 0.119744 0.349315 -0.278897 0.317444 -0.062500 1 0 0 0 0 0 3 796908
-0.002308 0.000142 0.119743 0.330826 -0.215289 0.279861 -0.062500 1 0 0 0 0 0 3 797897
-0.002309 0.000145 0.119742 0.320643 -0.181377 0.265579 -0.062500 1 0 0 0 0 0 3 798908
-0.002310 0.000146 0.119742 0.315343 -0.164208 0.260487 -0.062500 1 0 0 0 0 0 3 799897
-0.002310 0.000146 0.119742 0.312664 -0.155609 0.258709 -0.062500 1 0 0 0 0 0 3 800909
-0.002310 0.000147 0.119742 0.311297 -0.151298 0.258097 -0.062500 1 0 0 0 0 0 3 801910
-0.002310 0.000147 0.119742 0.310620 -0.149160 0.257881 -0.062500 1 0 0 0 0 0 3 802913
-0.002310 0.000147 0.119742 0.310277 -0.148076 0.257799 -0.062500 1 0 0 0 0 0 3 803918
-0.002310 0.000147 0.119742 0.310102 -0.147542 0.257780 -0.062500 1 0 0 0 0 0 3 804920
-0.002310 0.000147 0.119742 0.310003 -0.147257 0.257776 -0.062500 1 0 0 0 0 0 3 805904
-0.002310 0.000147 0.119742 0.309961 -0.147125 0.257768 -0.062500 1 0 0 0 0 0 3 806914
-0.002315 0.000165 0.119732 0.383433 -0.399710 0.406325 -0.062500 1 0 0 0 0 0 3 807903
-0.002318 0.000174 0.119728 0.360051 -0.314833 0.333744 -0.062500 1 0 0 0 0 0 3 808893
-0.002319 0.000179 0.119727 0.341590 -0.251314 0.296132 -0.062500 1 0 0 0 0 0 3 809912
-0.002320 0.000181 0.119726 0.331408 -0.217442 0.281832 -0.062500 1 0 0 0 0 0 3 810915
-0.002320 0.000182 0.119726 0.326133 -0.200288 0.276738 -0.062500 1 0 0 0 0 0 3 811890
-0.002321 0.000183 0.119726 0.323446 -0.191690 0.274962 -0.062500 1 0 0 0 0 0 3 812944
-0.002321 0.000183 0.119726 0.322081 -0.187391 0.274355 -0.062500 1 0 0 0 0 0 3 813919
-0.002321 0.000183 0.119726 0.321402 -0.185243 0.274132 -0.062500 1 0 0 0 0 0 3 814910
-0.002321 0.000183 0.119726 0.321049 -0.184167 0.274062 -0.062500 1 0 0 0 0 0 3 815911
-0.002321 0.000183 0.119726 0.320882 -0.183626 0.274031 -0.062500 1 0 0 0 0 0 3 816909
-0.002321 0.000183 0.119726 0.320799 -0.183354 0.274026 -0.062500 1 0 0 0 0 0 3 817912
-0.002321 0.000183 0.119726 0.320747 -0.183221 0.274024 -0.062500 1 0 0 0 0 0 3 818909
-0.002321 0.000183 0.119726 0.320735 -0.183148 0.274017 -0.062500 1 0 0 0 0 0 3 819909
-0.002321 0.000183 0.119726 0.320720 -0.183129 0.274015 -0.062500 1 0 0 0 0 0 3 820908
-0.002321 0.000183 0.119726 0.320712 -0.183106 0.274022 -0.062500 1 0 0 0 0 0 3 821913
-0.002321 0.000183 0.119726 0.320708 -0.183093 0.274015 -0.062500 1 0 0 0 0 0 3 822915
-0.002321 0.000183 0.119726 0.320707 -0.183092 0.274015 -0.062500 1 0 0 0 0 0 3 823911
-0.002326 0.000201 0.119715 0.394136 -0.435590 0.422713 -0.062500 1 0 0 0 0 0 3 824908
-0.002329 0.000210 0.119712 0.370803 -0.350832 0.350058 -0.062500 1 0 0 0 0 0 3 825913
-0.002330 0.000215 0.119710 0.352356 -0.287353 0.312409 -0.062500 1 0 0 0 0 0 3 826909
-0.002331 0.000217 0.119710 0.342176 -0.253485 0.298104 -0.062500 1 0 0 0 0 0 3 827910
-0.002331 0.000218 0.119710 0.336918 -0.236350 0.293022 -0.062500 1 0 0 0 0 0 3 828906
-0.002331 0.000219 0.119710 0.334222 -0.227754 0.291231 -0.062500 1 0 0 0 0 0 3 829910
-0.002331 0.000219 0.119710 0.332870 -0.223459 0.290615 -0.062500 1 0 0 0 0 0 3 830908
-0.002331 0.000219 0.119710 0.332180 -0.221309 0.290395 -0.062500 1 0 0 0 0 0 3 831906
-0.002331 0.000219 0.119710 0.331830 -0.220244 0.290332 -0.062500 1 0 0 0 0 0 3 832905
-0.002331 0.000219 0.119710 0.331662 -0.219704 0.290302 -0.062500 1 0 0 0 0 0 3 833911
-0.002331 0.000219 0.119710 0.331568 -0.219431 0.290282 -0.062500 1 0 0 0 0 0 3 834911
-0.002331 0.000219 0.119710 0.331527 -0.219301 0.290292 -0.062500 1 0 0 0 0 0 3 835907
-0.002331 0.000219 0.119710 0.331507 -0.219237 0.290279 -0.062500 1 0 0 0 0 0 3 836909
-0.002331 0.000219 0.119710 0.331491 -0.219187 0.290291 -0.062500 1 0 0 0 0 0 3 837909
-0.002331 0.000219 0.119710 0.331487 -0.219172 0.290285 -0.062500 1 0 0 0 0 0 3 838908
-0.002331 0.000219 0.119710 0.331486 -0.219171 0.290285 -0.062500 1 0 0 0 0 0 3 839907
-0.002331 0.000219 0.119710 0.331487 -0.219171 0.290285 -0.062500 1 0 0 0 0 0 3 840908
-0.002331 0.000219 0.119710 0.331487 -0.219172 0.290285 -0.062500 1 0 0 0 0 0 3 841901
-0.002331 0.000219 0.119710 0.331492 -0.219152 0.290285 -0.062500 1 0 0 0 0 0 3 842900
-0.002331 0.000219 0.119710 0.331488 -0.219170 0.290284 -0.062500 1 0 0 0 0 0 3 843906
-0.002331 0.000219 0.119710 0.331487 -0.219172 0.290284 -0.062500 1 0 0 0 0 0 3 844909
-0.002331 0.000219 0.119710 0.331480 -0.219149 0.290291 -0.062500 1 0 0 0 0 0 3 845909
-0.002331 0.000219 0.119710 0.331486 -0.219170 0.290285 -0.062500 1 0 0 0 0 0 3 846908
-0.002331 0.000219 0.119710 0.331484 -0.219160 0.290278 -0.062500 1 0 0 0 0 0 3 847907
-0.002331 0.000219 0.119710 0.331483 -0.219159 0.290297 -0.062500 1 0 0 0 0 0 3 848907
-0.002331 0.000219 0.119710 0.331483 -0.219159 0.290279 -0.062500 1 0 0 0 0 0 3 849911
-0.002331 0.000219 0.119710 0.331487 -0.219171 0.290284 -0.062500 1 0 0 0 0 0 3 850888
-0.002331 0.000219 0.119710 0.331495 -0.219163 0.290291 -0.062500 1 0 0 0 0 0 3 851907
-0.002331 0.000219 0.119710 0.331485 -0.219160 0.290278 -0.062500 1 0 0 0 0 0 3 852907
-0.002331 0.000219 0.119710 0.331475 -0.219168 0.290290 -0.062500 1 0 0 0 0 0 3 853906
-0.002331 0.000219 0.119710 0.331491 -0.219151 0.290285 -0.062500 1 0 0 0 0 0 3 854896
-0.002331 0.000219 0.119710 0.331488 -0.219170 0.290285 -0.062500 1 0 0 0 0 0 3 855905
-0.002331 0.000219 0.119710 0.331472 -0.219157 0.290284 -0.062500 1 0 0 0 0 0 3 856896
-0.002331 0.000219 0.119710 0.331493 -0.219162 0.290291 -0.062500 1 0 0 0 0 0 3 857964
-0.002331 0.000219 0.119710 0.331484 -0.219159 0.290278 -0.062500 1 0 0 0 0 0 3 858969
-0.002331 0.000219 0.119710 0.331487 -0.219171 0.290284 -0.062500 1 0 0 0 0 0 3 859946
-0.002331 0.000219 0.119710 0.331483 -0.219160 0.290298 -0.062500 1 0 0 0 0 0 3 860964
-0.002331 0.000219 0.119710 0.331483 -0.219159 0.290279 -0.062500 1 0 0 0 0 0 3 861897
-0.002331 0.000219 0.119710 0.331487 -0.219171 0.290284 -0.062500 1 0 0 0 0 0 3 862906
-0.002331 0.000219 0.119710 0.331492 -0.219152 0.290284 -0.062500 1 0 0 0 0 0 3 863898
-0.002331 0.000219 0.119710 0.331476 -0.219167 0.290291 -0.062500 1 0 0 0 0 0 3 864907
-0.002331 0.000219 0.119710 0.331482 -0.219160 0.290278 -0.062500 1 0 0 0 0 0 3 865897
-0.002331 0.000219 0.119710 0.331495 -0.219162 0.290291 -0.062500 1 0 0 0 0 0 3 866906
-0.002331 0.000219 0.119710 0.331488 -0.219171 0.290285 -0.062500 1 0 0 0 0 0 3 867895
-0.002331 0.000219 0.119710 0.331472 -0.219158 0.290284 -0.062500 1 0 0 0 0 0 3 868906
-0.002331 0.000219 0.119710 0.331494 -0.219162 0.290291 -0.062500 1 0 0 0 0 0 3 869896
-0.002331 0.000219 0.119710 0.331485 -0.219159 0.290279 -0.062500 1 0 0 0 0 0 3 870905
-0.002331 0.000219 0.119710 0.331487 -0.219171 0.290284 -0.062500 1 0 0 0 0 0 3 871895
-0.002331 0.000219 0.119710 0.331480 -0.219149 0.290291 -0.062500 1 0 0 0 0 0 3 872908
-0.002331 0.000219 0.119710 0.331486 -0.219169 0.290285 -0.062500 1 0 0 0 0 0 3 873895
-0.002331 0.000219 0.119710 0.331487 -0.219172 0.290285 -0.062500 1 0 0 0 0 0 3 874905
-0.002331 0.000219 0.119710 0.331492 -0.219152 0.290285 -0.062500 1 0 0 0 0 0 3 875906
-0.002331 0.000219 0.119710 0.331476 -0.219167 0.290291 -0.062500 1 0 0 0 0 0 3 876921
-0.002331 0.000219 0.119710 0.331483 -0.219160 0.290278 -0.062500 1 0 0 0 0 0 3 877904
-0.002331 0.000219 0.119710 0.331495 -0.219162 0.290291 -0.062500 1 0 0 0 0 0 3 878914
-0.002331 0.000219 0.119710 0.331485 -0.219159 0.290278 -0.062500 1 0 0 0 0 0 3 879906
-0.002331 0.000219 0.119710 0.331475 -0.219168 0.290290 -0.062500 1 0 0 0 0 0 3 880903
-0.002337 0.000237 0.119699 0.404876 -0.471524 0.439097 -0.062500 1 0 0 0 0 0 3 881903
-0.002339 0.000246 0.119695 0.381557 -0.386830 0.366390 -0.062500 1 0 0 0 0 0 3 882916
-0.002341 0.000251 0.119694 0.363122 -0.323387 0.328707 -0.062500 1 0 0 0 0 0 3 883900
-0.002342 0.000253 0.119694 0.352951 -0.289547 0.314391 -0.062500 1 0 0 0 0 0 3 884912
-0.002342 0.000254 0.119694 0.347692 -0.272410 0.309293 -0.062500 1 0 0 0 0 0 3 885915
-0.002342 0.000255 0.119693 0.344997 -0.263816 0.307517 -0.062500 1 0 0 0 0 0 3 886904
-0.002342 0.000255 0.119693 0.343641 -0.259511 0.306893 -0.062500 1 0 0 0 0 0 3 887913
-0.002342 0.000255 0.119693 0.342954 -0.257372 0.306678 -0.062500 1 0 0 0 0 0 3 888911
-0.002342 0.000255 0.119693 0.342601 -0.256297 0.306609 -0.062500 1 0 0 0 0 0 3 889908
-0.002342 0.000255 0.119693 0.342434 -0.255756 0.306577 -0.062500 1 0 0 0 0 0 3 890908
-0.002342 0.000255 0.119693 0.342343 -0.255493 0.306564 -0.062500 1 0 0 0 0 0 3 891907
-0.002342 0.000255 0.119693 0.342298 -0.255353 0.306568 -0.062500 1 0 0 0 0 0 3 892904
-0.002342 0.000255 0.119693 0.342278 -0.255288 0.306575 -0.062500 1 0 0 0 0 0 3 893909
-0.002342 0.000255 0.119693 0.342270 -0.255261 0.306562 -0.062500 1 0 0 0 0 0 3 894906
-0.002342 0.000255 0.119693 0.342262 -0.255237 0.306567 -0.062500 1 0 0 0 0 0 3 895907
-0.002342 0.000255 0.119693 0.342262 -0.255236 0.306568 -0.062500 1 0 0 0 0 0 3 896911
-0.002342 0.000255 0.119693 0.342259 -0.255225 0.306561 -0.062500 1 0 0 0 0 0 3 897895
-0.002342 0.000255 0.119693 0.342258 -0.255224 0.306560 -0.062500 1 0 0 0 0 0 3 898908
-0.002342 0.000255 0.119693 0.342267 -0.255215 0.306567 -0.062500 1 0 0 0 0 0 3 899906
-0.002342 0.000255 0.119693 0.342260 -0.255223 0.306560 -0.062500 1 0 0 0 0 0 3 900889
-0.002342 0.000255 0.119693 0.342255 -0.255212 0.306573 -0.062500 1 0 0 0 0 0 3 901888
-0.002342 0.000255 0.119693 0.342258 -0.255222 0.306561 -0.062500 1 0 0 0 0 0 3 902907
-0.002342 0.000255 0.119693 0.342262 -0.255235 0.306567 -0.062500 1 0 0 0 0 0 3 903906
-0.002342 0.000255 0.119693 0.342259 -0.255225 0.306561 -0.062500 1 0 0 0 0 0 3 904906
-0.002342 0.000255 0.119693 0.342255 -0.255212 0.306573 -0.062500 1 0 0 0 0 0 3 905907
-0.002342 0.000255 0.119693 0.342258 -0.255222 0.306561 -0.062500 1 0 0 0 0 0 3 906908
-0.002342 0.000255 0.119693 0.342267 -0.255215 0.306567 -0.062500 1 0 0 0 0 0 3 907887
-0.002342 0.000255 0.119693 0.342260 -0.255222 0.306561 -0.062500 1 0 0 0 0 0 3 908905
-0.002342 0.000255 0.119693 0.342250 -0.255232 0.306573 -0.062500 1 0 0 0 0 0 3 909975
-0.002342 0.000255 0.119693 0.342258 -0.255225 0.306561 -0.062500 1 0 0 0 0 0 3 910973
-0.002342 0.000255 0.119693 0.342267 -0.255215 0.306567 -0.062500 1 0 0 0 0 0 3 911943
-0.002342 0.000255 0.119693 0.342260 -0.255223 0.306561 -0.062500 1 0 0 0 0 0 3 912941
-0.002342 0.000255 0.119693 0.342255 -0.255212 0.306573 -0.062500 1 0 0 0 0 0 3 913943
-0.002342 0.000255 0.119693 0.342258 -0.255222 0.306561 -0.062500 1 0 0 0 0 0 3 914939
-0.002342 0.000255 0.119693 0.342259 -0.255223 0.306560 -0.062500 1 0 0 0 0 0 3 915939
-0.002342 0.000255 0.119693 0.342270 -0.255226 0.306574 -0.062500 1 0 0 0 0 0 3 916974
-0.002342 0.000255 0.119693 0.342248 -0.255221 0.306568 -0.062500 1 0 0 0 0 0 3 917970
-0.002342 0.000255 0.119693 0.342258 -0.255224 0.306561 -0.062500 1 0 0 0 0 0 3 918972
-0.002342 0.000255 0.119693 0.342258 -0.255224 0.306560 -0.062500 1 0 0 0 0 0 3 919971
-0.002342 0.000255 0.119693 0.342267 -0.255215 0.306567 -0.062500 1 0 0 0 0 0 3 920971
-0.002342 0.000255 0.119693 0.342248 -0.255220 0.306567 -0.062500 1 0 0 0 0 0 3 921942
-0.002342 0.000255 0.119693 0.342266 -0.255214 0.306567 -0.062500 1 0 0 0 0 0 3 922941
-0.002342 0.000255 0.119693 0.342260 -0.255222 0.306561 -0.062500 1 0 0 0 0 0 3 923938
-0.002342 0.000255 0.119693 0.342262 -0.255235 0.306567 -0.062500 1 0 0 0 0 0 3 924938
-0.002347 0.000273 0.119683 0.415586 -0.507458 0.455505 -0.062500 1 0 0 0 0 0 3 925962
-0.002350 0.000282 0.119679 0.392303 -0.422816 0.382737 -0.062500 1 0 0 0 0 0 3 926969
-0.002352 0.000287 0.119678 0.373890 -0.359398 0.345026 -0.062500 1 0 0 0 0 0 3 927939
-0.002352 0.000289 0.119677 0.363730 -0.325585 0.330679 -0.062500 1 0 0 0 0 0 3 928940
-0.002353 0.000290 0.119677 0.358451 -0.308450 0.325583 -0.062500 1 0 0 0 0 0 3 929941
-0.002353 0.000291 0.119677 0.355765 -0.299862 0.323816 -0.062500 1 0 0 0 0 0 3 930933
-0.002353 0.000291 0.119677 0.354402 -0.295568 0.323185 -0.062500 1 0 0 0 0 0 3 931967
-0.002353 0.000291 0.119677 0.353720 -0.293411 0.322968 -0.062500 1 0 0 0 0 0 3 932965
-0.002353 0.000291 0.119677 0.353383 -0.292348 0.322898 -0.062500 1 0 0 0 0 0 3 933966
-0.002353 0.000291 0.119677 0.353205 -0.291806 0.322873 -0.062500 1 0 0 0 0 0 3 934948
-0.002353 0.000291 0.119677 0.353118 -0.291523 0.322861 -0.062500 1 0 0 0 0 0 3 935965
-0.002353 0.000291 0.119677 0.353070 -0.291401 0.322865 -0.062500 1 0 0 0 0 0 3 936946
-0.002353 0.000291 0.119677 0.353037 -0.291335 0.322858 -0.062500 1 0 0 0 0 0 3 937967
-0.002353 0.000291 0.119677 0.353044 -0.291290 0.322857 -0.062500 1 0 0 0 0 0 3 938949
-0.002353 0.000291 0.119677 0.353034 -0.291285 0.322863 -0.062500 1 0 0 0 0 0 3 939963
-0.002353 0.000291 0.119677 0.353029 -0.291273 0.322857 -0.062500 1 0 0 0 0 0 3 940947
-0.002353 0.000291 0.119677 0.353029 -0.291273 0.322856 -0.062500 1 0 0 0 0 0 3 941949
-0.002353 0.000291 0.119677 0.353029 -0.291273 0.322856 -0.062500 1 0 0 0 0 0 3 942946
-0.002353 0.000291 0.119677 0.353038 -0.291265 0.322863 -0.062500 1 0 0 0 0 0 3 943964
-0.002353 0.000291 0.119677 0.353031 -0.291273 0.322857 -0.062500 1 0 0 0 0 0 3 944947
-0.002353 0.000291 0.119677 0.353014 -0.291259 0.322856 -0.062500 1 0 0 0 0 0 3 945906
-0.002353 0.000291 0.119677 0.353036 -0.291263 0.322863 -0.062500 1 0 0 0 0 0 3 946894
-0.002353 0.000291 0.119677 0.353030 -0.291272 0.322857 -0.062500 1 0 0 0 0 0 3 947904
-0.002353 0.000291 0.119677 0.353030 -0.291274 0.322856 -0.062500 1 0 0 0 0 0 3 948905
-0.002358 0.000309 0.119666 0.426315 -0.543350 0.471927 -0.062500 1 0 0 0 0 0 3 949894
-0.002361 0.000318 0.119663 0.403052 -0.458794 0.399083 -0.062500 1 0 0 0 0 0 3 950903
-0.002362 0.000323 0.119662 0.384639 -0.395412 0.361342 -0.062500 1 0 0 0 0 0 3 951893
-0.002363 0.000325 0.119661 0.374487 -0.361595 0.346997 -0.062500 1 0 0 0 0 0 3 952904
-0.002363 0.000326 0.119661 0.369226 -0.344480 0.341894 -0.062500 1 0 0 0 0 0 3 953893
-0.002364 0.000327 0.119661 0.366532 -0.335893 0.340109 -0.062500 1 0 0 0 0 0 3 954904
-0.002364 0.000327 0.119661 0.365168 -0.331601 0.339494 -0.062500 1 0 0 0 0 0 3 955905
-0.002364 0.000327 0.119661 0.364486 -0.329445 0.339278 -0.062500 1 0 0 0 0 0 3 956893
-0.002364 0.000327 0.119661 0.364133 -0.328368 0.339208 -0.062500 1 0 0 0 0 0 3 957905
-0.002364 0.000327 0.119661 0.363966 -0.327827 0.339176 -0.062500 1 0 0 0 0 0 3 958905
-0.002364 0.000327 0.119661 0.363883 -0.327556 0.339170 -0.062500 1 0 0 0 0 0 3 959919
-0.002364 0.000327 0.119661 0.363832 -0.327423 0.339167 -0.062500 1 0 0 0 0 0 3 960907
-0.002364 0.000327 0.119661 0.363823 -0.327361 0.339167 -0.062500 1 0 0 0 0 0 3 961905
-0.002364 0.000327 0.119661 0.363792 -0.327329 0.339166 -0.062500 1 0 0 0 0 0 3 962910
-0.002364 0.000327 0.119661 0.363794 -0.327308 0.339166 -0.062500 1 0 0 0 0 0 3 963911
-0.002364 0.000327 0.119661 0.363794 -0.327306 0.339166 -0.062500 1 0 0 0 0 0 3 964899
-0.002364 0.000327 0.119661 0.363794 -0.327307 0.339166 -0.062500 1 0 0 0 0 0 3 965910
-0.002364 0.000327 0.119661 0.363791 -0.327296 0.339159 -0.062500 1 0 0 0 0 0 3 966909
-0.002364 0.000327 0.119661 0.363791 -0.327295 0.339158 -0.062500 1 0 0 0 0 0 3 967911
-0.002364 0.000327 0.119661 0.363803 -0.327298 0.339172 -0.062500 1 0 0 0 0 0 3 968901
-0.002364 0.000327 0.119661 0.363793 -0.327295 0.339159 -0.062500 1 0 0 0 0 0 3 969908
-0.002364 0.000327 0.119661 0.363788 -0.327283 0.339171 -0.062500 1 0 0 0 0 0 3 970907
-0.002364 0.000327 0.119661 0.363794 -0.327305 0.339166 -0.062500 1 0 0 0 0 0 3 971907
-0.002364 0.000327 0.119661 0.363792 -0.327296 0.339159 -0.062500 1 0 0 0 0 0 3 972905
-0.002364 0.000327 0.119661 0.363800 -0.327286 0.339165 -0.062500 1 0 0 0 0 0 3 973906
-0.002364 0.000327 0.119661 0.363784 -0.327302 0.339172 -0.062500 1 0 0 0 0 0 3 974904
-0.002364 0.000327 0.119661 0.363791 -0.327296 0.339160 -0.062500 1 0 0 0 0 0 3 975904
-0.002364 0.000327 0.119661 0.363799 -0.327286 0.339165 -0.062500 1 0 0 0 0 0 3 976902
-0.002364 0.000327 0.119661 0.363793 -0.327294 0.339159 -0.062500 1 0 0 0 0 0 3 977907
-0.002364 0.000327 0.119661 0.363783 -0.327303 0.339171 -0.062500 1 0 0 0 0 0 3 978908
-0.002364 0.000327 0.119661 0.363799 -0.327287 0.339166 -0.062500 1 0 0 0 0 0 3 979909
-0.002364 0.000327 0.119661 0.363792 -0.327294 0.339159 -0.062500 1 0 0 0 0 0 3 980908
-0.002364 0.000327 0.119661 0.363795 -0.327306 0.339165 -0.062500 1 0 0 0 0 0 3 981905
-0.002364 0.000327 0.119661 0.363788 -0.327285 0.339172 -0.062500 1 0 0 0 0 0 3 982903
-0.002364 0.000327 0.119661 0.363791 -0.327294 0.339160 -0.062500 1 0 0 0 0 0 3 983902
-0.002364 0.000327 0.119661 0.363791 -0.327294 0.339158 -0.062500 1 0 0 0 0 0 3 984903
-0.002364 0.000327 0.119661 0.363782 -0.327303 0.339171 -0.062500 1 0 0 0 0 0 3 985904
-0.002364 0.000327 0.119661 0.363790 -0.327296 0.339159 -0.062500 1 0 0 0 0 0 3 986903
-0.002364 0.000327 0.119661 0.363799 -0.327286 0.339165 -0.062500 1 0 0 0 0 0 3 987904
-0.002364 0.000327 0.119661 0.363795 -0.327306 0.339165 -0.062500 1 0 0 0 0 0 3 988906
-0.002364 0.000327 0.119661 0.363788 -0.327285 0.339172 -0.062500 1 0 0 0 0 0 3 989905
-0.002364 0.000327 0.119661 0.363791 -0.327294 0.339160 -0.062500 1 0 0 0 0 0 3 990902
-0.002364 0.000327 0.119661 0.363794 -0.327306 0.339165 -0.062500 1 0 0 0 0 0 3 991903
-0.002364 0.000327 0.119661 0.363800 -0.327288 0.339166 -0.062500 1 0 0 0 0 0 3 992907
-0.002364 0.000327 0.119661 0.363793 -0.327294 0.339159 -0.062500 1 0 0 0 0 0 3 993905
-0.002364 0.000327 0.119661 0.363788 -0.327283 0.339171 -0.062500 1 0 0 0 0 0 3 994886
-0.002364 0.000327 0.119661 0.363794 -0.327305 0.339166 -0.062500 1 0 0 0 0 0 3 995903
-0.002364 0.000327 0.119661 0.363792 -0.327296 0.339159 -0.062500 1 0 0 0 0 0 3 996903
-0.002364 0.000327 0.119661 0.363788 -0.327283 0.339171 -0.062500 1 0 0 0 0 0 3 997904
-0.002364 0.000327 0.119661 0.363794 -0.327305 0.339166 -0.062500 1 0 0 0 0 0 3 998905
-0.002364 0.000327 0.119661 0.363792 -0.327296 0.339159 -0.062500 1 0 0 0 0 0 3 999896
-0.002364 0.000327 0.119661 0.363800 -0.327286 0.339165 -0.062500 1 0 0 0 0 0 4 903
-0.002364 0.000327 0.119661 0.363780 -0.327291 0.339165 -0.062500 1 0 0 0 0 0 4 1906
-0.002364 0.000327 0.119661 0.363793 -0.327306 0.339166 -0.062500 1 0 0 0 0 0 4 2903
-0.002364 0.000327 0.119661 0.363800 -0.327287 0.339166 -0.062500 1 0 0 0 0 0 4 3902
-0.002364 0.000327 0.119661 0.363793 -0.327294 0.339159 -0.062500 1 0 0 0 0 0 4 4904
-0.002364 0.000327 0.119661 0.363783 -0.327303 0.339171 -0.062500 1 0 0 0 0 0 4 5903
-0.002364 0.000327 0.119661 0.363799 -0.327287 0.339166 -0.062500 1 0 0 0 0 0 4 6902
-0.002364 0.000327 0.119661 0.363792 -0.327294 0.339159 -0.062500 1 0 0 0 0 0 4 7903
-0.002364 0.000327 0.119661 0.363795 -0.327306 0.339165 -0.062500 1 0 0 0 0 0 4 8895
-0.002364 0.000327 0.119661 0.363788 -0.327285 0.339172 -0.062500 1 0 0 0 0 0 4 9906
-0.002364 0.000327 0.119661 0.363791 -0.327294 0.339160 -0.062500 1 0 0 0 0 0 4 10905
-0.002364 0.000327 0.119661 0.363791 -0.327294 0.339158 -0.062500 1 0 0 0 0 0 4 11894
-0.002364 0.000327 0.119661 0.363795 -0.327306 0.339164 -0.062500 1 0 0 0 0 0 4 12904
-0.002364 0.000327 0.119661 0.363788 -0.327285 0.339172 -0.062500 1 0 0 0 0 0 4 13896
-0.002364 0.000327 0.119661 0.363791 -0.327294 0.339159 -0.062500 1 0 0 0 0 0 4 14904
-0.002364 0.000327 0.119661 0.363795 -0.327306 0.339165 -0.062500 1 0 0 0 0 0 4 15892
-0.002364 0.000327 0.119661 0.363800 -0.327288 0.339165 -0.062500 1 0 0 0 0 0 4 16901
-0.002364 0.000327 0.119661 0.363780 -0.327291 0.339165 -0.062500 1 0 0 0 0 0 4 17893
-0.002364 0.000327 0.119661 0.363793 -0.327306 0.339165 -0.062500 1 0 0 0 0 0 4 18902
-0.002364 0.000327 0.119661 0.363800 -0.327288 0.339166 -0.062500 1 0 0 0 0 0 4 19892
-0.002364 0.000327 0.119661 0.363793 -0.327294 0.339159 -0.062500 1 0 0 0 0 0 4 20901
-0.002364 0.000327 0.119661 0.363788 -0.327283 0.339171 -0.062500 1 0 0 0 0 0 4 21891
-0.002369 0.000345 0.119650 0.437040 -0.579267 0.488357 -0.062500 1 0 0 0 0 0 4 22901
-0.002372 0.000354 0.119646 0.413792 -0.494750 0.415456 -0.062500 1 0 0 0 0 0 4 23890
-0.002373 0.000359 0.119645 0.395403 -0.431404 0.377673 -0.062500 1 0 0 0 0 0 4 24903
-0.002374 0.000361 0.119645 0.385249 -0.397612 0.363322 -0.062500 1 0 0 0 0 0 4 25892
-0.002374 0.000362 0.119645 0.379982 -0.380483 0.358218 -0.062500 1 0 0 0 0 0 4 26892
-0.002374 0.000363 0.119645 0.377289 -0.371897 0.356429 -0.062500 1 0 0 0 0 0 4 27901
-0.002374 0.000363 0.119645 0.375926 -0.367605 0.355811 -0.062500 1 0 0 0 0 0 4 28890
-0.002375 0.000363 0.119645 0.375246 -0.365461 0.355601 -0.062500 1 0 0 0 0 0 4 29902
-0.002375 0.000363 0.119645 0.374894 -0.364387 0.355531 -0.062500 1 0 0 0 0 0 4 30894
-0.002375 0.000363 0.119645 0.374727 -0.363846 0.355499 -0.062500 1 0 0 0 0 0 4 31924
-0.002375 0.000363 0.119645 0.374636 -0.363584 0.355486 -0.062500 1 0 0 0 0 0 4 32900
-0.002375 0.000363 0.119645 0.374589 -0.363432 0.355483 -0.062500 1 0 0 0 0 0 4 33908
-0.002375 0.000363 0.119645 0.374572 -0.363377 0.355475 -0.062500 1 0 0 0 0 0 4 34898
-0.002375 0.000363 0.119645 0.374560 -0.363340 0.355494 -0.062500 1 0 0 0 0 0 4 35905
-0.002375 0.000363 0.119645 0.374555 -0.363327 0.355489 -0.062500 1 0 0 0 0 0 4 36907
-0.002375 0.000363 0.119645 0.374552 -0.363314 0.355482 -0.062500 1 0 0 0 0 0 4 37897
-0.002375 0.000363 0.119645 0.374552 -0.363314 0.355481 -0.062500 1 0 0 0 0 0 4 38907
-0.002375 0.000363 0.119645 0.374552 -0.363314 0.355481 -0.062500 1 0 0 0 0 0 4 39896
-0.002375 0.000363 0.119645 0.374560 -0.363305 0.355488 -0.062500 1 0 0 0 0 0 4 40906
-0.002375 0.000363 0.119645 0.374553 -0.363313 0.355481 -0.062500 1 0 0 0 0 0 4 41903
-0.002375 0.000363 0.119645 0.374552 -0.363314 0.355481 -0.062500 1 0 0 0 0 0 4 42913
-0.002375 0.000363 0.119645 0.374548 -0.363303 0.355494 -0.062500 1 0 0 0 0 0 4 43904
-0.002380 0.000381 0.119634 0.447751 -0.615138 0.504799 -0.062500 1 0 0 0 0 0 4 44884
-0.002382 0.000390 0.119630 0.424534 -0.530679 0.431827 -0.062500 1 0 0 0 0 0 4 45885
-0.002384 0.000395 0.119629 0.406153 -0.467388 0.394029 -0.062500 1 0 0 0 0 0 4 46902
-0.002385 0.000397 0.119628 0.395989 -0.433601 0.379662 -0.062500 1 0 0 0 0 0 4 47900
-0.002385 0.000398 0.119628 0.390723 -0.416477 0.374548 -0.062500 1 0 0 0 0 0 4 48904
-0.002385 0.000399 0.119628 0.388041 -0.407897 0.372768 -0.062500 1 0 0 0 0 0 4 49904
-0.002385 0.000399 0.119628 0.386692 -0.403611 0.372143 -0.062500 1 0 0 0 0 0 4 50902
-0.002385 0.000399 0.119628 0.385999 -0.401453 0.371931 -0.062500 1 0 0 0 0 0 4 51905
-0.002385 0.000399 0.119628 0.385659 -0.400380 0.371853 -0.062500 1 0 0 0 0 0 4 52908
-0.002385 0.000399 0.119628 0.385484 -0.399849 0.371833 -0.062500 1 0 0 0 0 0 4 53905
-0.002385 0.000399 0.119628 0.385389 -0.399576 0.371814 -0.062500 1 0 0 0 0 0 4 54902
-0.002385 0.000399 0.119628 0.385348 -0.399447 0.371824 -0.062500 1 0 0 0 0 0 4 55901
-0.002385 0.000399 0.119628 0.385324 -0.399371 0.371825 -0.062500 1 0 0 0 0 0 4 56902
-0.002385 0.000399 0.119628 0.385316 -0.399343 0.371811 -0.062500 1 0 0 0 0 0 4 57902
-0.002385 0.000399 0.119628 0.385308 -0.399319 0.371816 -0.062500 1 0 0 0 0 0 4 58901
-0.002391 0.000417 0.119618 0.458460 -0.651006 0.521259 -0.062500 1 0 0 0 0 0 4 59907
-0.002393 0.000426 0.119614 0.435271 -0.566625 0.448220 -0.062500 1 0 0 0 0 0 4 60901
-0.002395 0.000431 0.119613 0.416895 -0.503350 0.410392 -0.062500 1 0 0 0 0 0 4 61903
-0.002395 0.000433 0.119612 0.406745 -0.469567 0.396014 -0.062500 1 0 0 0 0 0 4 62902
-0.002396 0.000434 0.119612 0.401485 -0.452461 0.390899 -0.062500 1 0 0 0 0 0 4 63901
-0.002396 0.000435 0.119612 0.398794 -0.443883 0.389101 -0.062500 1 0 0 0 0 0 4 64901
-0.002396 0.000435 0.119612 0.397432 -0.439596 0.388498 -0.062500 1 0 0 0 0 0 4 65903
-0.002396 0.000435 0.119612 0.396750 -0.437442 0.388282 -0.062500 1 0 0 0 0 0 4 66901
-0.002396 0.000435 0.119612 0.396407 -0.436358 0.388196 -0.062500 1 0 0 0 0 0 4 67901
-0.002396 0.000435 0.119612 0.396232 -0.435825 0.388175 -0.062500 1 0 0 0 0 0 4 68906
-0.002396 0.000435 0.119612 0.396140 -0.435563 0.388163 -0.062500 1 0 0 0 0 0 4 69903
-0.002396 0.000435 0.119612 0.396096 -0.435424 0.388166 -0.062500 1 0 0 0 0 0 4 70902
-0.002396 0.000435 0.119612 0.396075 -0.435358 0.388173 -0.062500 1 0 0 0 0 0 4 71899
-0.002396 0.000435 0.119612 0.396068 -0.435332 0.388160 -0.062500 1 0 0 0 0 0 4 72904
-0.002396 0.000435 0.119612 0.396060 -0.435308 0.388165 -0.062500 1 0 0 0 0 0 4 73963
-0.002396 0.000435 0.119612 0.396056 -0.435295 0.388159 -0.062500 1 0 0 0 0 0 4 74958
-0.002396 0.000435 0.119612 0.396056 -0.435294 0.388158 -0.062500 1 0 0 0 0 0 4 75972
-0.002396 0.000435 0.119612 0.396064 -0.435285 0.388165 -0.062500 1 0 0 0 0 0 4 76958
-0.002396 0.000435 0.119612 0.396057 -0.435293 0.388158 -0.062500 1 0 0 0 0 0 4 77937
-0.002396 0.000435 0.119612 0.396044 -0.435291 0.388164 -0.062500 1 0 0 0 0 0 4 78961
-0.002396 0.000435 0.119612 0.396063 -0.435285 0.388165 -0.062500 1 0 0 0 0 0 4 79959
-0.002396 0.000435 0.119612 0.396057 -0.435293 0.388159 -0.062500 1 0 0 0 0 0 4 80934
-0.002396 0.000435 0.119612 0.396056 -0.435294 0.388158 -0.062500 1 0 0 0 0 0 4 81937
-0.002396 0.000435 0.119612 0.396052 -0.435282 0.388171 -0.062500 1 0 0 0 0 0 4 82924
-0.002396 0.000435 0.119612 0.396056 -0.435292 0.388159 -0.062500 1 0 0 0 0 0 4 83985
-0.002396 0.000435 0.119612 0.396056 -0.435294 0.388158 -0.062500 1 0 0 0 0 0 4 84963
-0.002396 0.000435 0.119612 0.396064 -0.435285 0.388164 -0.062500 1 0 0 0 0 0 4 85959
-0.002396 0.000435 0.119612 0.396045 -0.435290 0.388165 -0.062500 1 0 0 0 0 0 4 86962
-0.002396 0.000435 0.119612 0.396055 -0.435293 0.388158 -0.062500 1 0 0 0 0 0 4 87958
-0.002396 0.000435 0.119612 0.396064 -0.435285 0.388164 -0.062500 1 0 0 0 0 0 4 88940
-0.002396 0.000435 0.119612 0.396057 -0.435293 0.388158 -0.062500 1 0 0 0 0 0 4 89900
-0.002396 0.000435 0.119612 0.396044 -0.435291 0.388164 -0.062500 1 0 0 0 0 0 4 90889
-0.002396 0.000435 0.119612 0.396063 -0.435285 0.388165 -0.062500 1 0 0 0 0 0 4 91900
-0.002396 0.000435 0.119612 0.396057 -0.435293 0.388158 -0.062500 1 0 0 0 0 0 4 92900
-0.002396 0.000435 0.119612 0.396056 -0.435294 0.388157 -0.062500 1 0 0 0 0 0 4 93900
-0.002396 0.000435 0.119612 0.396052 -0.435282 0.388171 -0.062500 1 0 0 0 0 0 4 94890
-0.002396 0.000435 0.119612 0.396056 -0.435292 0.388159 -0.062500 1 0 0 0 0 0 4 95899
-0.002396 0.000435 0.119612 0.396056 -0.435293 0.388158 -0.062500 1 0 0 0 0 0 4 96889
-0.002396 0.000435 0.119612 0.396055 -0.435294 0.388178 -0.062500 1 0 0 0 0 0 4 97900
-0.002396 0.000435 0.119612 0.396056 -0.435294 0.388160 -0.062500 1 0 0 0 0 0 4 98888
-0.002396 0.000435 0.119612 0.396056 -0.435294 0.388158 -0.062500 1 0 0 0 0 0 4 99889
-0.002396 0.000435 0.119612 0.396064 -0.435286 0.388165 -0.062500 1 0 0 0 0 0 4 100900
-0.002396 0.000435 0.119612 0.396058 -0.435293 0.388159 -0.062500 1 0 0 0 0 0 4 101890
-0.002396 0.000435 0.119612 0.396044 -0.435291 0.388164 -0.062500 1 0 0 0 0 0 4 102900
-0.002396 0.000435 0.119612 0.396063 -0.435285 0.388165 -0.062500 1 0 0 0 0 0 4 103889
-0.002396 0.000435 0.119612 0.396057 -0.435293 0.388159 -0.062500 1 0 0 0 0 0 4 104900
-0.002396 0.000435 0.119612 0.396057 -0.435294 0.388158 -0.062500 1 0 0 0 0 0 4 105890
-0.002396 0.000435 0.119612 0.396053 -0.435283 0.388171 -0.062500 1 0 0 0 0 0 4 106893
-0.002396 0.000435 0.119612 0.396056 -0.435293 0.388159 -0.062500 1 0 0 0 0 0 4 107909
-0.002396 0.000435 0.119612 0.396056 -0.435294 0.388158 -0.062500 1 0 0 0 0 0 4 108897
-0.002396 0.000435 0.119612 0.396052 -0.435282 0.388171 -0.062500 1 0 0 0 0 0 4 109912
-0.002401 0.000453 0.119601 0.469161 -0.686844 0.537727 -0.062500 1 0 0 0 0 0 4 110896
-0.002404 0.000462 0.119597 0.445996 -0.602532 0.464631 -0.062500 1 0 0 0 0 0 4 111891
-0.002405 0.000467 0.119596 0.427633 -0.539293 0.426770 -0.062500 1 0 0 0 0 0 4 112893
-0.002406 0.000469 0.119596 0.417487 -0.505527 0.412373 -0.062500 1 0 0 0 0 0 4 113903
-0.002406 0.000470 0.119596 0.412222 -0.488437 0.407262 -0.062500 1 0 0 0 0 0 4 114908
-0.002407 0.000471 0.119596 0.409539 -0.479855 0.405467 -0.062500 1 0 0 0 0 0 4 115906
-0.002407 0.000471 0.119595 0.408186 -0.475560 0.404850 -0.062500 1 0 0 0 0 0 4 116909
-0.002407 0.000471 0.119595 0.407494 -0.473402 0.404637 -0.062500 1 0 0 0 0 0 4 117892
-0.002407 0.000471 0.119595 0.407153 -0.472330 0.404558 -0.062500 1 0 0 0 0 0 4 118910
-0.002407 0.000471 0.119595 0.406979 -0.471798 0.404537 -0.062500 1 0 0 0 0 0 4 119903
-0.002407 0.000471 0.119595 0.406884 -0.471526 0.404518 -0.062500 1 0 0 0 0 0 4 120882
-0.002407 0.000471 0.119595 0.406842 -0.471396 0.404528 -0.062500 1 0 0 0 0 0 4 121885
-0.002407 0.000471 0.119595 0.406819 -0.471320 0.404528 -0.062500 1 0 0 0 0 0 4 122901
-0.002407 0.000471 0.119595 0.406811 -0.471293 0.404515 -0.062500 1 0 0 0 0 0 4 123899
-0.002407 0.000471 0.119595 0.406806 -0.471280 0.404526 -0.062500 1 0 0 0 0 0 4 124899
-0.002407 0.000471 0.119595 0.406803 -0.471268 0.404521 -0.062500 1 0 0 0 0 0 4 125901
-0.002407 0.000471 0.119595 0.406803 -0.471268 0.404520 -0.062500 1 0 0 0 0 0 4 126909
-0.002407 0.000471 0.119595 0.406799 -0.471256 0.404513 -0.062500 1 0 0 0 0 0 4 127884
-0.002407 0.000471 0.119595 0.406811 -0.471258 0.404526 -0.062500 1 0 0 0 0 0 4 128905
-0.002407 0.000471 0.119595 0.406804 -0.471267 0.404520 -0.062500 1 0 0 0 0 0 4 129904
-0.002407 0.000471 0.119595 0.406788 -0.471254 0.404519 -0.062500 1 0 0 0 0 0 4 130900
-0.002407 0.000471 0.119595 0.406809 -0.471258 0.404527 -0.062500 1 0 0 0 0 0 4 131880
-0.002407 0.000471 0.119595 0.406800 -0.471255 0.404514 -0.062500 1 0 0 0 0 0 4 132900
-0.002407 0.000471 0.119595 0.406803 -0.471267 0.404519 -0.062500 1 0 0 0 0 0 4 133939
-0.002407 0.000471 0.119595 0.406799 -0.471256 0.404533 -0.062500 1 0 0 0 0 0 4 134936
-0.002412 0.000489 0.119585 0.479858 -0.722669 0.554208 -0.062500 1 0 0 0 0 0 4 135956
-0.002415 0.000498 0.119581 0.456715 -0.638424 0.481055 -0.062500 1 0 0 0 0 0 4 136960
-0.002416 0.000503 0.119580 0.438369 -0.575233 0.443146 -0.062500 1 0 0 0 0 0 4 137961
-0.002417 0.000505 0.119579 0.428229 -0.541485 0.428750 -0.062500 1 0 0 0 0 0 4 138961
-0.002417 0.000506 0.119579 0.422959 -0.524380 0.423637 -0.062500 1 0 0 0 0 0 4 139932
-0.002417 0.000507 0.119579 0.420276 -0.515799 0.421839 -0.062500 1 0 0 0 0 0 4 140933
-0.002417 0.000507 0.119579 0.418924 -0.511504 0.421220 -0.062500 1 0 0 0 0 0 4 141935
-0.002417 0.000507 0.119579 0.418235 -0.509358 0.421012 -0.062500 1 0 0 0 0 0 4 142942
-0.002418 0.000507 0.119579 0.417895 -0.508287 0.420934 -0.062500 1 0 0 0 0 0 4 143968
-0.002418 0.000507 0.119579 0.417717 -0.507745 0.420906 -0.062500 1 0 0 0 0 0 4 144940
-0.002418 0.000507 0.119579 0.417625 -0.507483 0.420893 -0.062500 1 0 0 0 0 0 4 145936
-0.002418 0.000507 0.119579 0.417581 -0.507343 0.420896 -0.062500 1 0 0 0 0 0 4 147060
-0.002423 0.000525 0.119568 0.490572 -0.758554 0.570721 -0.062500 1 0 0 0 0 0 4 148091
-0.002425 0.000534 0.119565 0.467442 -0.674339 0.497475 -0.062500 1 0 0 0 0 0 4 148960
-0.002427 0.000539 0.119563 0.449100 -0.611159 0.459554 -0.062500 1 0 0 0 0 0 4 149965
-0.002428 0.000541 0.119563 0.438965 -0.577426 0.445142 -0.062500 1 0 0 0 0 0 4 151084
-0.002428 0.000542 0.119563 0.433706 -0.560320 0.440027 -0.062500 1 0 0 0 0 0 4 152090
-0.002428 0.000543 0.119563 0.431025 -0.551741 0.438226 -0.062500 1 0 0 0 0 0 4 153057
-0.002428 0.000543 0.119563 0.429654 -0.547454 0.437603 -0.062500 1 0 0 0 0 0 4 154064
-0.002428 0.000543 0.119563 0.428968 -0.545291 0.437394 -0.062500 1 0 0 0 0 0 4 155058
-0.002428 0.000543 0.119563 0.428628 -0.544218 0.437315 -0.062500 1 0 0 0 0 0 4 156079
-0.002428 0.000543 0.119563 0.428454 -0.543686 0.437293 -0.062500 1 0 0 0 0 0 4 157058
-0.002428 0.000543 0.119563 0.428362 -0.543426 0.437281 -0.062500 1 0 0 0 0 0 4 158057
-0.002428 0.000543 0.119563 0.428318 -0.543286 0.437285 -0.062500 1 0 0 0 0 0 4 159058
-0.002428 0.000543 0.119563 0.428294 -0.543209 0.437284 -0.062500 1 0 0 0 0 0 4 160081
-0.002428 0.000543 0.119563 0.428286 -0.543182 0.437270 -0.062500 1 0 0 0 0 0 4 161082
-0.002428 0.000543 0.119563 0.428282 -0.543169 0.437282 -0.062500 1 0 0 0 0 0 4 162067
-0.002428 0.000543 0.119563 0.428278 -0.543157 0.437276 -0.062500 1 0 0 0 0 0 4 163077
-0.002433 0.000561 0.119552 0.501243 -0.794296 0.587219 -0.062500 1 0 0 0 0 0 4 164061
-0.002436 0.000570 0.119548 0.478144 -0.710176 0.513931 -0.062500 1 0 0 0 0 0 4 165078
-0.002438 0.000575 0.119547 0.459819 -0.647045 0.475964 -0.062500 1 0 0 0 0 0 4 166064
-0.002438 0.000577 0.119547 0.449701 -0.613331 0.461546 -0.062500 1 0 0 0 0 0 4 167076
-0.002439 0.000578 0.119546 0.444438 -0.596241 0.456416 -0.062500 1 0 0 0 0 0 4 168063
-0.002439 0.000579 0.119546 0.441742 -0.587652 0.454628 -0.062500 1 0 0 0 0 0 4 169078
-0.002439 0.000579 0.119546 0.440389 -0.583359 0.454006 -0.062500 1 0 0 0 0 0 4 170064
-0.002439 0.000579 0.119546 0.439692 -0.581224 0.453790 -0.062500 1 0 0 0 0 0 4 171080
-0.002439 0.000579 0.119546 0.439359 -0.580146 0.453716 -0.062500 1 0 0 0 0 0 4 172064
-0.002439 0.000579 0.119546 0.439186 -0.579614 0.453695 -0.062500 1 0 0 0 0 0 4 173080
-0.002439 0.000579 0.119546 0.439091 -0.579343 0.453676 -0.062500 1 0 0 0 0 0 4 174011
-0.002439 0.000579 0.119546 0.439046 -0.579201 0.453678 -0.062500 1 0 0 0 0 0 4 175021
-0.002426 0.000593 0.119557 0.261445 -0.770316 0.303618 -0.062500 1 0 0 0 0 0 4 176011
-0.002420 0.000600 0.119561 0.319584 -0.705873 0.377068 -0.062500 1 0 0 0 0 0 4 177011
-0.002417 0.000603 0.119562 0.364221 -0.657778 0.415027 -0.062500 1 0 0 0 0 0 4 178022
-0.002420 0.000623 0.119552 0.461340 -0.883185 0.579552 -0.062500 1 0 0 0 0 0 4 179010
-0.002422 0.000632 0.119548 0.450608 -0.786216 0.511297 -0.062500 1 0 0 0 0 0 4 180021
-0.002423 0.000637 0.119547 0.438555 -0.716658 0.475071 -0.062500 1 0 0 0 0 0 4 181010
-0.002424 0.000640 0.119547 0.431560 -0.679721 0.461246 -0.062500 1 0 0 0 0 0 4 182021
-0.002424 0.000641 0.119546 0.427877 -0.661012 0.456331 -0.062500 1 0 0 0 0 0 4 183010
-0.002424 0.000642 0.119546 0.425994 -0.651639 0.454612 -0.062500 1 0 0 0 0 0 4 184021
-0.002424 0.000642 0.119546 0.425032 -0.646931 0.454013 -0.062500 1 0 0 0 0 0 4 185009
-0.002424 0.000642 0.119546 0.424542 -0.644594 0.453814 -0.062500 1 0 0 0 0 0 4 186022
-0.002424 0.000642 0.119546 0.424292 -0.643416 0.453737 -0.062500 1 0 0 0 0 0 4 187011
-0.002424 0.000642 0.119546 0.424172 -0.642827 0.453716 -0.062500 1 0 0 0 0 0 4 188032
-0.002424 0.000642 0.119546 0.424105 -0.642525 0.453697 -0.062500 1 0 0 0 0 0 4 189289
-0.002424 0.000642 0.119546 0.424074 -0.642385 0.453693 -0.062500 1 0 0 0 0 0 4 190011
-0.002424 0.000642 0.119546 0.424074 -0.642315 0.453699 -0.062500 1 0 0 0 0 0 4 191027
-0.002424 0.000642 0.119546 0.424053 -0.642274 0.453706 -0.062500 1 0 0 0 0 0 4 192016
-0.002424 0.000642 0.119546 0.424048 -0.642260 0.453700 -0.062500 1 0 0 0 0 0 4 193026
-0.002424 0.000642 0.119546 0.424044 -0.642248 0.453692 -0.062500 1 0 0 0 0 0 4 194028
-0.002424 0.000642 0.119546 0.424052 -0.642239 0.453698 -0.062500 1 0 0 0 0 0 4 195029
-0.002429 0.000660 0.119536 0.496940 -0.893086 0.603947 -0.062500 1 0 0 0 0 0 4 196017
-0.002432 0.000669 0.119532 0.473873 -0.809120 0.530506 -0.062500 1 0 0 0 0 0 4 197029
-0.002433 0.000674 0.119531 0.455574 -0.746060 0.492460 -0.062500 1 0 0 0 0 0 4 197998
-0.002434 0.000676 0.119530 0.445443 -0.712374 0.478010 -0.062500 1 0 0 0 0 0 4 199021
-0.002434 0.000677 0.119530 0.440189 -0.695290 0.472885 -0.062500 1 0 0 0 0 0 4 200022
-0.002435 0.000678 0.119530 0.437503 -0.686730 0.471083 -0.062500 1 0 0 0 0 0 4 201024
-0.002435 0.000678 0.119530 0.436145 -0.682420 0.470461 -0.062500 1 0 0 0 0 0 4 202024
-0.002435 0.000678 0.119530 0.435468 -0.680278 0.470242 -0.062500 1 0 0 0 0 0 4 203024
-0.002435 0.000678 0.119530 0.435118 -0.679205 0.470166 -0.062500 1 0 0 0 0 0 4 204003
-0.002435 0.000678 0.119530 0.434943 -0.678675 0.470145 -0.062500 1 0 0 0 0 0 4 205021
-0.002435 0.000678 0.119530 0.434856 -0.678394 0.470132 -0.062500 1 0 0 0 0 0 4 206023
-0.002435 0.000678 0.119530 0.434807 -0.678272 0.470135 -0.062500 1 0 0 0 0 0 4 207021
-0.002435 0.000678 0.119530 0.434795 -0.678201 0.470128 -0.062500 1 0 0 0 0 0 4 207900
-0.002435 0.000678 0.119530 0.434772 -0.678159 0.470133 -0.062500 1 0 0 0 0 0 4 209025
-0.002440 0.000696 0.119519 0.507615 -0.928847 0.620507 -0.062500 1 0 0 0 0 0 4 210104
-0.002443 0.000705 0.119515 0.484576 -0.844959 0.546997 -0.062500 1 0 0 0 0 0 4 211023
-0.002444 0.000710 0.119514 0.466286 -0.781926 0.508929 -0.062500 1 0 0 0 0 0 4 212022
-0.002445 0.000712 0.119514 0.456166 -0.748236 0.494462 -0.062500 1 0 0 0 0 0 4 213005
-0.002445 0.000713 0.119514 0.450907 -0.731165 0.489322 -0.062500 1 0 0 0 0 0 4 214022
-0.002445 0.000713 0.119513 0.448217 -0.722598 0.487526 -0.062500 1 0 0 0 0 0 4 215021
-0.002445 0.000714 0.119513 0.446854 -0.718308 0.486903 -0.062500 1 0 0 0 0 0 4 216021
-0.002445 0.000714 0.119513 0.446185 -0.716161 0.486690 -0.062500 1 0 0 0 0 0 4 217021
-0.002445 0.000714 0.119513 0.445836 -0.715088 0.486615 -0.062500 1 0 0 0 0 0 4 218022
-0.002445 0.000714 0.119513 0.445657 -0.714546 0.486586 -0.062500 1 0 0 0 0 0 4 219021
-0.002445 0.000714 0.119513 0.445574 -0.714276 0.486579 -0.062500 1 0 0 0 0 0 4 220021
-0.002445 0.000714 0.119513 0.445522 -0.714144 0.486576 -0.062500 1 0 0 0 0 0 4 221021
-0.002445 0.000714 0.119513 0.445509 -0.714071 0.486568 -0.062500 1 0 0 0 0 0 4 222022
-0.002451 0.000732 0.119503 0.518304 -0.964608 0.637078 -0.062500 1 0 0 0 0 0 4 223019
-0.002453 0.000741 0.119499 0.495270 -0.880762 0.563507 -0.062500 1 0 0 0 0 0 4 224024
-0.002455 0.000745 0.119498 0.476982 -0.817771 0.525397 -0.062500 1 0 0 0 0 0 4 225021
-0.002455 0.000748 0.119497 0.466877 -0.784102 0.510926 -0.062500 1 0 0 0 0 0 4 226004
-0.002456 0.000749 0.119497 0.461615 -0.767016 0.505783 -0.062500 1 0 0 0 0 0 4 227018
-0.002456 0.000749 0.119497 0.458941 -0.758464 0.503985 -0.062500 1 0 0 0 0 0 4 228014
-0.002456 0.000750 0.119497 0.457577 -0.754165 0.503373 -0.062500 1 0 0 0 0 0 4 229023
-0.002456 0.000750 0.119497 0.456889 -0.752023 0.503140 -0.062500 1 0 0 0 0 0 4 230014
-0.002456 0.000750 0.119497 0.456545 -0.750943 0.503068 -0.062500 1 0 0 0 0 0 4 231021
-0.002456 0.000750 0.119497 0.456371 -0.750412 0.503046 -0.062500 1 0 0 0 0 0 4 232021
-0.002456 0.000750 0.119497 0.456284 -0.750131 0.503033 -0.062500 1 0 0 0 0 0 4 233021
-0.002461 0.000768 0.119486 0.528999 -1.000428 0.653672 -0.062500 1 0 0 0 0 0 4 234021
-0.002464 0.000777 0.119482 0.505985 -0.916601 0.580013 -0.062500 1 0 0 0 0 0 4 235023
-0.002465 0.000781 0.119481 0.487695 -0.853630 0.541885 -0.062500 1 0 0 0 0 0 4 236022
-0.002466 0.000783 0.119481 0.477587 -0.819954 0.527403 -0.062500 1 0 0 0 0 0 4 237020
-0.002467 0.000785 0.119481 0.472327 -0.802874 0.522252 -0.062500 1 0 0 0 0 0 4 238021
-0.002467 0.000785 0.119481 0.469647 -0.794302 0.520455 -0.062500 1 0 0 0 0 0 4 239020
-0.002467 0.000785 0.119481 0.468275 -0.790011 0.519834 -0.062500 1 0 0 0 0 0 4 240020
-0.002467 0.000786 0.119481 0.467605 -0.787865 0.519620 -0.062500 1 0 0 0 0 0 4 241021
-0.002467 0.000786 0.119480 0.467255 -0.786793 0.519543 -0.062500 1 0 0 0 0 0 4 242064
-0.002467 0.000786 0.119480 0.467077 -0.786251 0.519514 -0.062500 1 0 0 0 0 0 4 243075
-0.002467 0.000786 0.119480 0.466993 -0.785981 0.519507 -0.062500 1 0 0 0 0 0 4 244074
-0.002467 0.000786 0.119480 0.466942 -0.785849 0.519503 -0.062500 1 0 0 0 0 0 4 245060
-0.002467 0.000786 0.119480 0.466933 -0.785788 0.519502 -0.062500 1 0 0 0 0 0 4 246020
-0.002472 0.000804 0.119470 0.539631 -1.036040 0.670254 -0.062500 1 0 0 0 0 0 4 247009
-0.002475 0.000813 0.119466 0.516644 -0.952330 0.596553 -0.062500 1 0 0 0 0 0 4 248019
-0.002476 0.000817 0.119465 0.498389 -0.889403 0.558380 -0.062500 1 0 0 0 0 0 4 249009
-0.002477 0.000819 0.119464 0.488276 -0.855771 0.543891 -0.062500 1 0 0 0 0 0 4 250020
-0.002477 0.000820 0.119464 0.483028 -0.838704 0.538747 -0.062500 1 0 0 0 0 0 4 251009
-0.002477 0.000821 0.119464 0.480347 -0.830125 0.536940 -0.062500 1 0 0 0 0 0 4 252018
-0.002478 0.000821 0.119464 0.478990 -0.825849 0.536317 -0.062500 1 0 0 0 0 0 4 253008
-0.002478 0.000821 0.119464 0.478307 -0.823690 0.536100 -0.062500 1 0 0 0 0 0 4 254019
-0.002478 0.000821 0.119464 0.477956 -0.822617 0.536023 -0.062500 1 0 0 0 0 0 4 255008
-0.002478 0.000822 0.119464 0.477781 -0.822087 0.536000 -0.062500 1 0 0 0 0 0 4 256019
-0.002478 0.000822 0.119464 0.477698 -0.821818 0.535994 -0.062500 1 0 0 0 0 0 4 257009
-0.002478 0.000822 0.119464 0.477646 -0.821686 0.535990 -0.062500 1 0 0 0 0 0 4 258019
-0.002478 0.000822 0.119464 0.477634 -0.821613 0.535983 -0.062500 1 0 0 0 0 0 4 259008
-0.002478 0.000822 0.119464 0.477615 -0.821583 0.535994 -0.062500 1 0 0 0 0 0 4 260019
-0.002483 0.000839 0.119453 0.550267 -1.071711 0.686858 -0.062500 1 0 0 0 0 0 4 261017
-0.002485 0.000848 0.119449 -0.002875 -0.163909 0.613095 -0.062500 0 0 0 0 0 0 4 262008
-0.002487 0.000853 0.119448 -0.022995 -0.094503 0.574894 -0.062500 0 0 0 0 0 0 4 263032
-0.002488 0.000855 0.119448 -0.033801 -0.058630 0.560395 -0.062500 0 0 0 0 0 0 4 264021
-0.002488 0.000856 0.119448 -0.039411 -0.040452 0.555235 -0.062500 0 0 0 0 0 0 4 265031
-0.002488 0.000857 0.119448 -0.042280 -0.031323 0.553435 -0.062500 0 0 0 0 0 0 4 266000
-0.002488 0.000857 0.119448 -0.043723 -0.026748 0.552811 -0.062500 0 0 0 0 0 0 4 267023
-0.002493 0.000875 0.119437 0.022968 -0.256613 0.703606 -0.062500 0 0 0 0 0 0 4 268013
-0.002496 0.000884 0.119433 -0.003019 -0.162948 0.629687 -0.062500 0 0 0 0 0 0 4 269020
-0.002522 0.000911 0.119431 0.289944 -0.385508 0.605669 -0.062500 0 0 0 0 0 0 4 270026
-0.002540 0.000942 0.119419 0.221456 -0.465156 0.735558 -0.062500 0 0 0 0 0 0 4 271007
-0.002554 0.000976 0.119404 0.165908 -0.505543 0.804218 -0.062500 0 0 0 0 0 0 4 272026
-0.002561 0.000993 0.119399 0.069647 -0.291937 0.688789 -0.062500 0 0 0 0 0 0 4 273026
-0.002570 0.001019 0.119386 0.080654 -0.393342 0.786258 -0.062500 0 0 0 0 0 0 4 274030
-0.002580 0.001050 0.119371 0.092991 -0.465025 0.843657 -0.062500 0 0 0 0 0 0 4 275023
-0.002590 0.001083 0.119355 0.100372 -0.500715 0.875791 -0.062500 0 0 0 0 0 0 4 276020
-0.002595 0.001100 0.119350 0.036999 -0.288445 0.746234 -0.062500 0 0 0 0 0 0 4 277019
-0.002603 0.001126 0.119337 0.064378 -0.390141 0.839046 -0.062500 0 0 0 0 0 0 4 278020
-0.002612 0.001157 0.119321 0.084892 -0.461968 0.894867 -0.062500 0 0 0 0 0 0 4 279020
-0.002617 0.001172 0.119316 0.029068 -0.268872 0.774424 -0.062500 0 0 0 0 0 0 4 280019
-0.002625 0.001198 0.119303 0.060279 -0.380076 0.870754 -0.062500 0 0 0 0 0 0 4 281020
-0.002634 0.001228 0.119288 0.082738 -0.456685 0.927834 -0.062500 0 0 0 0 0 0 4 282020
-0.002643 0.001262 0.119272 0.094951 -0.497102 0.959928 -0.062500 0 0 0 0 0 0 4 283024
-0.002649 0.001278 0.119266 0.035118 -0.286454 0.829769 -0.062500 0 0 0 0 0 0 4 284025
-0.002662 0.001322 0.119274 0.144487 -0.625232 0.638099 -0.062500 0 0 0 0 0 0 4 285006
-0.002675 0.001362 0.119266 0.130474 -0.601375 0.833811 -0.062500 0 0 0 0 0 0 4 286002
-0.002681 0.001382 0.119263 0.051862 -0.340371 0.784936 -0.062500 0 0 0 0 0 0 4 287019
-0.002689 0.001410 0.119251 0.071493 -0.415134 0.909014 -0.062500 0 0 0 0 0 0 4 288010
-0.002698 0.001442 0.119236 0.088370 -0.473432 0.976044 -0.062500 0 0 0 0 0 0 4 289000
-0.002703 0.001457 0.119230 0.031211 -0.274577 0.858614 -0.062500 0 0 0 0 0 0 4 290018
-0.002711 0.001483 0.119218 0.061437 -0.381931 0.956872 -0.062500 0 0 0 0 0 0 4 290999
-0.002702 0.001510 0.119224 -0.148860 -0.402079 0.713153 -0.062500 0 0 0 0 0 0 4 291999
-0.002703 0.001541 0.119215 -0.047281 -0.461035 0.893166 -0.062500 0 0 0 0 0 0 4 293019
-0.002708 0.001574 0.119201 0.026221 -0.496063 0.991909 -0.062500 0 0 0 0 0 0 4 294090
-0.002711 0.001591 0.119196 -0.000689 -0.284595 0.886285 -0.062500 0 0 0 0 0 0 4 295082
-0.002718 0.001617 0.119184 0.044846 -0.385125 0.989122 -0.062500 0 0 0 0 0 0 4 296053
-0.002740 0.001634 0.119189 0.253731 -0.285813 0.759602 -0.062500 0 0 0 0 0 0 4 297077
-0.002744 0.001674 0.119190 0.030381 -0.569076 0.785965 -0.062500 0 0 0 0 0 0 4 298086
-0.002751 0.001712 0.119180 0.049728 -0.562332 0.954401 -0.062500 0 0 0 0 0 0 4 299054
-0.002754 0.001731 0.119176 0.008522 -0.317453 0.884740 -0.062500 0 0 0 0 0 0 4 300053
-0.002761 0.001758 0.119164 0.048270 -0.399560 1.001662 -0.062500 0 0 0 0 0 0 4 301051
-0.002784 0.001776 0.119169 0.254797 -0.296034 0.777006 -0.062500 0 0 0 0 0 0 4 302055
-0.002787 0.001817 0.119171 0.030034 -0.574521 0.805515 -0.062500 0 0 0 0 0 0 4 303085
-0.002789 0.001837 0.119171 -0.016287 -0.339464 0.820278 -0.062500 0 0 0 0 0 0 4 304083
-0.002795 0.001865 0.119160 0.033669 -0.413596 0.980060 -0.062500 0 0 0 0 0 0 4 305082
-0.002798 0.001879 0.119157 0.001232 -0.241715 0.906486 -0.062500 0 0 0 0 0 0 4 306085
-0.002811 0.001921 0.119164 0.126442 -0.600888 0.739869 -0.062500 0 0 0 0 0 0 4 307077
-0.002817 0.001943 0.119167 0.053601 -0.357307 0.788245 -0.062500 0 0 0 0 0 0 4 308085
-0.002826 0.001971 0.119157 0.070673 -0.422341 0.970109 -0.062500 0 0 0 0 0 0 4 309051
-0.002854 0.002008 0.119152 0.332494 -0.533816 0.924863 -0.062500 0 0 0 0 0 0 4 310056
-0.002868 0.002026 0.119150 0.175669 -0.309045 0.879884 -0.062500 0 0 0 0 0 0 4 311077
-0.002868 0.002066 0.119149 -0.030647 -0.575860 0.868707 -0.062500 0 0 0 0 0 0 4 312073
-0.002867 0.002086 0.119149 -0.048080 -0.339649 0.858381 -0.062500 0 0 0 0 0 0 4 313079
-0.002872 0.002114 0.119138 0.017812 -0.412850 1.009175 -0.062500 0 0 0 0 0 0 4 314073
-0.002881 0.002146 0.119154 0.074374 -0.476935 0.649924 -0.062500 0 0 0 0 0 0 4 315052
-0.002886 0.002162 0.119159 0.019977 -0.272379 0.748072 -0.062500 0 0 0 0 0 0 4 316053
-0.002893 0.002188 0.119150 0.052111 -0.375400 0.959628 -0.062500 0 0 0 0 0 0 4 317081
-0.002901 0.002218 0.119136 0.076287 -0.448731 1.060797 -0.062500 0 0 0 0 0 0 4 318077
-0.002912 0.002252 0.119151 0.105403 -0.498834 0.671771 -0.062500 0 0 0 0 0 0 4 319077
-0.002923 0.002286 0.119145 0.101751 -0.511459 0.913689 -0.062500 0 0 0 0 0 0 4 320080
-0.002928 0.002303 0.119143 0.035286 -0.290701 0.889458 -0.062500 0 0 0 0 0 0 4 321077
-0.002918 0.002326 0.119153 -0.169909 -0.336689 0.723260 -0.062500 0 0 0 0 0 0 4 322080
-0.002937 0.002359 0.119155 0.184702 -0.478853 0.809130 -0.062500 0 0 0 0 0 0 4 323076
-0.002946 0.002376 0.119155 0.097246 -0.277219 0.833003 -0.062500 0 0 0 0 0 0 4 324059
-0.002956 0.002401 0.119144 0.093026 -0.376661 0.996650 -0.062500 0 0 0 0 0 0 4 325073
-0.002967 0.002433 0.119161 0.112389 -0.459322 0.642180 -0.062500 0 0 0 0 0 0 4 326076
-0.002978 0.002466 0.119155 0.104230 -0.489235 0.897258 -0.062500 0 0 0 0 0 0 4 327075
-0.002983 0.002482 0.119153 0.035768 -0.283472 0.877185 -0.062500 0 0 0 0 0 0 4 328059
-0.002991 0.002508 0.119141 0.060409 -0.382114 1.015752 -0.062500 0 0 0 0 0 0 4 329075
-0.003001 0.002540 0.119157 0.096096 -0.465168 0.651681 -0.062500 0 0 0 0 0 0 4 330007
-0.003011 0.002573 0.119152 0.096901 -0.494529 0.903291 -0.062500 0 0 0 0 0 0 4 331017
-0.003016 0.002589 0.119150 0.032672 -0.283318 0.881690 -0.062500 0 0 0 0 0 0 4 332006
-0.003011 0.002629 0.119148 -0.105810 -0.561539 0.873705 -0.062500 0 0 0 0 0 0 4 333007
-0.003033 0.002671 0.119146 0.226059 -0.618921 0.884585 -0.062500 0 0 0 0 0 0 4 334017
-0.003043 0.002692 0.119145 0.119790 -0.352712 0.867988 -0.062500 0 0 0 0 0 0 4 335006
-0.003041 0.002733 0.119144 -0.060324 -0.596672 0.870993 -0.062500 0 0 0 0 0 0 4 336016
-0.003040 0.002754 0.119144 -0.063550 -0.349709 0.862781 -0.062500 0 0 0 0 0 0 4 337007
-0.003063 0.002787 0.119142 0.255237 -0.472583 0.882809 -0.062500 0 0 0 0 0 0 4 338017
-0.003075 0.002803 0.119141 0.134857 -0.274184 0.869781 -0.062500 0 0 0 0 0 0 4 339006
-0.003073 0.002842 0.119140 -0.053209 -0.555252 0.874698 -0.062500 0 0 0 0 0 0 4 340007
-0.003073 0.002862 0.119140 -0.060361 -0.327350 0.866666 -0.062500 0 0 0 0 0 0 4 341017
-0.003083 0.002908 0.119148 0.092045 -0.643027 0.741503 -0.062500 0 0 0 0 0 0 4 342007
-0.003094 0.002948 0.119140 0.100430 -0.602243 0.957443 -0.062500 0 0 0 0 0 0 4 343016
-0.003099 0.002968 0.119137 0.035160 -0.338004 0.910486 -0.062500 0 0 0 0 0 0 4 344026
-0.003126 0.003000 0.119134 0.306702 -0.464642 0.906912 -0.062500 0 0 0 0 0 0 4 345016
-0.003126 0.003030 0.119144 -0.004515 -0.449462 0.738140 -0.062500 0 0 0 0 0 0 4 346034
-0.003132 0.003062 0.119136 0.023585 -0.477681 0.957209 -0.062500 0 0 0 0 0 0 4 347003
-0.003122 0.003093 0.119143 -0.171662 -0.452433 0.767486 -0.062500 0 0 0 0 0 0 4 348013
-0.003122 0.003125 0.119135 -0.062319 -0.478894 0.969608 -0.062500 0 0 0 0 0 0 4 349021
-0.003141 0.003146 0.119141 0.197875 -0.332958 0.785496 -0.062500 0 0 0 0 0 0 4 350018
-0.003155 0.003173 0.119132 0.163939 -0.407116 0.979045 -0.062500 0 0 0 0 0 0 4 351007
-0.003150 0.003201 0.119139 -0.097902 -0.415668 0.778352 -0.062500 0 0 0 0 0 0 4 352005
-0.003171 0.003237 0.119140 0.222187 -0.520240 0.843972 -0.062500 0 0 0 0 0 0 4 353021
-0.003182 0.003255 0.119140 0.115838 -0.297676 0.855887 -0.062500 0 0 0 0 0 0 4 354022
-0.003179 0.003295 0.119139 -0.064193 -0.564987 0.872726 -0.062500 0 0 0 0 0 0 4 355029
-0.003178 0.003315 0.119139 -0.066485 -0.330685 0.866939 -0.062500 0 0 0 0 0 0 4 356019
-0.003202 0.003347 0.119137 0.255266 -0.468639 0.890378 -0.062500 0 0 0 0 0 0 4 357018
-0.003201 0.003377 0.119146 -0.030233 -0.454870 0.731361 -0.062500 0 0 0 0 0 0 4 358020
-0.003205 0.003409 0.119138 0.012222 -0.483666 0.954253 -0.062500 0 0 0 0 0 0 4 359017
-0.003195 0.003440 0.119146 -0.176312 -0.459583 0.765648 -0.062500 0 0 0 0 0 0 4 360017
-0.003213 0.003476 0.119146 0.183972 -0.545719 0.836286 -0.062500 0 0 0 0 0 0 4 361015
-0.003223 0.003495 0.119147 0.098121 -0.314301 0.848975 -0.062500 0 0 0 0 0 0 4 362016
-0.003227 0.003504 0.119147 0.028666 -0.171232 0.852029 -0.062500 0 0 0 0 0 0 4 362992
-0.003241 0.003545 0.119155 0.138501 -0.563372 0.736129 -0.062500 0 0 0 0 0 0 4 364023
-0.003248 0.003565 0.119158 0.059266 -0.338093 0.793720 -0.062500 0 0 0 0 0 0 4 365021
-0.003256 0.003592 0.119147 0.072032 -0.408619 0.983257 -0.062500 0 0 0 0 0 0 4 366023
-0.003248 0.003620 0.119154 -0.144557 -0.420251 0.772073 -0.062500 0 0 0 0 0 0 4 367016
-0.003267 0.003655 0.119154 0.200229 -0.525254 0.834354 -0.062500 0 0 0 0 0 0 4 368016
-0.003277 0.003673 0.119155 0.106316 -0.303616 0.843245 -0.062500 0 0 0 0 0 0 4 369016
-0.003282 0.003682 0.119155 0.032776 -0.165444 0.844897 -0.062500 0 0 0 0 0 0 4 370018
-0.003277 0.003718 0.119153 -0.107511 -0.499145 0.861457 -0.062500 0 0 0 0 0 0 4 371016
-0.003293 0.003740 0.119162 0.161070 -0.361795 0.722163 -0.062500 0 0 0 0 0 0 4 372017
-0.003306 0.003769 0.119154 0.144187 -0.424099 0.942938 -0.062500 0 0 0 0 0 0 4 373016
-0.003300 0.003797 0.119161 -0.106746 -0.428858 0.752394 -0.062500 0 0 0 0 0 0 4 374017
-0.003302 0.003828 0.119152 -0.028919 -0.468205 0.954880 -0.062500 0 0 0 0 0 0 4 375014
-0.003303 0.003844 0.119149 -0.030160 -0.273081 0.901754 -0.062500 0 0 0 0 0 0 4 375997
-0.003323 0.003857 0.119158 0.211579 -0.212495 0.739403 -0.062500 0 0 0 0 0 0 4 377016
-0.003325 0.003894 0.119159 0.005529 -0.528374 0.808768 -0.062500 0 0 0 0 0 0 4 378020
-0.003326 0.003913 0.119160 -0.027989 -0.316792 0.829574 -0.062500 0 0 0 0 0 0 4 379018
-0.003326 0.003922 0.119160 -0.037590 -0.174252 0.836336 -0.062500 0 0 0 0 0 0 4 380014
-0.003351 0.003948 0.119158 0.271251 -0.383857 0.868350 -0.062500 0 0 0 0 0 0 4 381017
-0.003350 0.003976 0.119168 -0.021142 -0.414444 0.711164 -0.062500 0 0 0 0 0 0 4 382017
-0.003350 0.003989 0.119171 -0.048379 -0.238463 0.774043 -0.062500 0 0 0 0 0 0 4 383015
-0.003354 0.004013 0.119161 0.015528 -0.355758 0.968828 -0.062500 0 0 0 0 0 0 4 384009
-0.003357 0.004025 0.119157 -0.006838 -0.214105 0.902958 -0.062500 0 0 0 0 0 0 4 385020
-0.003358 0.004031 0.119156 -0.024653 -0.122037 0.866659 -0.062500 0 0 0 0 0 0 4 386022
-0.003370 0.004070 0.119163 0.114132 -0.542287 0.739581 -0.062500 0 0 0 0 0 0 4 387014
-0.003376 0.004090 0.119166 0.048609 -0.329594 0.790044 -0.062500 0 0 0 0 0 0 4 388016
-0.003379 0.004099 0.119167 0.003332 -0.182033 0.816883 -0.062500 0 0 0 0 0 0 4 389014
-0.003385 0.004121 0.119156 0.044162 -0.327463 0.988711 -0.062500 0 0 0 0 0 0 4 390017
-0.003389 0.004132 0.119152 0.008683 -0.201360 0.913501 -0.062500 0 0 0 0 0 0 4 390998
-0.003397 0.004157 0.119170 0.066745 -0.360313 0.599729 -0.062500 0 0 0 0 0 0 4 391996
-0.003400 0.004169 0.119176 0.016680 -0.214567 0.718481 -0.062500 0 0 0 0 0 0 4 393015
-0.003407 0.004192 0.119167 0.052867 -0.347255 0.944297 -0.062500 0 0 0 0 0 0 4 394020
-0.003411 0.004203 0.119164 0.013966 -0.212484 0.889860 -0.062500 0 0 0 0 0 0 4 395015
-0.003412 0.004209 0.119162 -0.012129 -0.124008 0.857594 -0.062500 0 0 0 0 0 0 4 396013
-0.003418 0.004229 0.119151 0.038068 -0.299959 1.006997 -0.062500 0 0 0 0 0 0 4 397004
-0.003428 0.004258 0.119166 0.093936 -0.434580 0.649760 -0.062500 0 0 0 0 0 0 4 398014
-0.003432 0.004272 0.119171 0.034801 -0.256770 0.740874 -0.062500 0 0 0 0 0 0 4 399004
-0.003435 0.004279 0.119173 -0.001448 -0.145365 0.794000 -0.062500 0 0 0 0 0 0 4 400014
-0.003441 0.004300 0.119162 0.044644 -0.310624 0.976747 -0.062500 0 0 0 0 0 0 4 401003
-0.003444 0.004310 0.119158 0.012189 -0.195305 0.905018 -0.062500 0 0 0 0 0 0 4 402014
-0.003445 0.004316 0.119157 -0.010869 -0.116490 0.866519 -0.062500 0 0 0 0 0 0 4 403002
-0.003446 0.004318 0.119157 -0.023555 -0.074474 0.851757 -0.062500 0 0 0 0 0 0 4 404014
-0.003439 0.004351 0.119155 -0.131887 -0.457735 0.865940 -0.062500 0 0 0 0 0 0 4 405004
-0.003435 0.004367 0.119154 -0.094361 -0.285290 0.854751 -0.062500 0 0 0 0 0 0 4 406014
-0.003452 0.004380 0.119164 0.182168 -0.223848 0.718632 -0.062500 0 0 0 0 0 0 4 407003
-0.003461 0.004386 0.119167 0.095731 -0.132280 0.780246 -0.062500 0 0 0 0 0 0 4 408014
-0.003470 0.004406 0.119156 0.095257 -0.303845 0.975029 -0.062500 0 0 0 0 0 0 4 409002
-0.003475 0.004417 0.119153 0.037635 -0.191859 0.908059 -0.062500 0 0 0 0 0 0 4 410014
-0.003477 0.004422 0.119151 0.001829 -0.114750 0.871271 -0.062500 0 0 0 0 0 0 4 411013
-0.003478 0.004424 0.119151 -0.017200 -0.073604 0.857112 -0.062500 0 0 0 0 0 0 4 412003
-0.003484 0.004443 0.119139 0.037118 -0.274684 1.014695 -0.062500 0 0 0 0 0 0 4 413012
-0.003487 0.004452 0.119135 0.008657 -0.177576 0.933597 -0.062500 0 0 0 0 0 0 4 414003
-0.003488 0.004457 0.119134 -0.012569 -0.107730 0.891779 -0.062500 0 0 0 0 0 0 4 415014
-0.003489 0.004459 0.119133 -0.024360 -0.070139 0.875865 -0.062500 0 0 0 0 0 0 4 416033
-0.003490 0.004461 0.119133 -0.030564 -0.050879 0.870197 -0.062500 0 0 0 0 0 0 4 417023
-0.003495 0.004478 0.119121 0.033228 -0.263046 1.030961 -0.062500 0 0 0 0 0 0 4 418023
-0.003497 0.004487 0.119117 0.008148 -0.171713 0.950885 -0.062500 0 0 0 0 0 0 4 419005
-0.003518 0.004497 0.119125 0.237525 -0.166240 0.779242 -0.062500 0 0 0 0 0 0 4 420009
-0.003528 0.004501 0.119128 0.125325 -0.103582 0.827049 -0.062500 0 0 0 0 0 0 4 421019
-0.003533 0.004503 0.119129 0.047471 -0.067329 0.854373 -0.062500 0 0 0 0 0 0 4 422022
-0.003536 0.004504 0.119129 0.006687 -0.049084 0.864920 -0.062500 0 0 0 0 0 0 4 423011
-0.003542 0.004522 0.119118 0.050204 -0.261885 1.031624 -0.062500 0 0 0 0 0 0 4 424010
-0.003545 0.004531 0.119114 0.016609 -0.171103 0.953486 -0.062500 0 0 0 0 0 0 4 425006
-0.003547 0.004536 0.119112 -0.007142 -0.104461 0.912675 -0.062500 0 0 0 0 0 0 4 426020
-0.003535 0.004552 0.119122 -0.186073 -0.250976 0.754598 -0.062500 0 0 0 0 0 0 4 427023
-0.003529 0.004560 0.119125 -0.128520 -0.157416 0.818648 -0.062500 0 0 0 0 0 0 4 428024
-0.003526 0.004564 0.119126 -0.083794 -0.095252 0.852778 -0.062500 0 0 0 0 0 0 4 429017
-0.003524 0.004566 0.119127 -0.059419 -0.063091 0.865827 -0.062500 0 0 0 0 0 0 4 430018
-0.003523 0.004567 0.119127 -0.046888 -0.047078 0.870479 -0.062500 0 0 0 0 0 0 4 431016
-0.003523 0.004567 0.119127 -0.040550 -0.039114 0.872110 -0.062500 0 0 0 0 0 0 4 432015
-0.003523 0.004568 0.119127 -0.037337 -0.035168 0.872680 -0.062500 0 0 0 0 0 0 4 433015
-0.003528 0.004585 0.119115 0.028234 -0.254854 1.035964 -0.062500 0 0 0 0 0 0 4 434016
-0.003530 0.004594 0.119111 0.005642 -0.167637 0.956498 -0.062500 0 0 0 0 0 0 4 435024
-0.003532 0.004598 0.119110 -0.012614 -0.102755 0.915204 -0.062500 0 0 0 0 0 0 4 436018
-0.003532 0.004600 0.119109 -0.022934 -0.067622 0.899471 -0.062500 0 0 0 0 0 0 4 437020
-0.003533 0.004601 0.119109 -0.028377 -0.049603 0.893862 -0.062500 0 0 0 0 0 0 4 438017
-0.003533 0.004602 0.119109 -0.031195 -0.040475 0.891892 -0.062500 0 0 0 0 0 0 4 439014
-0.003533 0.004602 0.119109 -0.032641 -0.035882 0.891210 -0.062500 0 0 0 0 0 0 4 440015
-0.003533 0.004602 0.119109 -0.033362 -0.033576 0.890974 -0.062500 0 0 0 0 0 0 4 441013
-0.003533 0.004602 0.119109 -0.033733 -0.032409 0.890889 -0.062500 0 0 0 0 0 0 4 442015
-0.003533 0.004602 0.119109 -0.033924 -0.031827 0.890866 -0.062500 0 0 0 0 0 0 4 443014
-0.003552 0.004607 0.119118 0.214996 -0.093093 0.760908 -0.062500 0 0 0 0 0 0 4 444013
-0.003562 0.004609 0.119122 0.113632 -0.066352 0.824362 -0.062500 0 0 0 0 0 0 4 445013
-0.003566 0.004610 0.119123 0.041483 -0.048512 0.857256 -0.062500 0 0 0 0 0 0 4 445998
-0.003574 0.004628 0.119112 0.067529 -0.261129 1.033016 -0.062500 0 0 0 0 0 0 4 447016
-0.003577 0.004637 0.119108 0.025234 -0.170681 0.957877 -0.062500 0 0 0 0 0 0 4 448012
-0.003579 0.004642 0.119106 -0.002848 -0.104245 0.918069 -0.062500 0 0 0 0 0 0 4 449013
-0.003580 0.004644 0.119106 -0.018055 -0.068373 0.902863 -0.062500 0 0 0 0 0 0 4 449995
-0.003581 0.004645 0.119106 -0.025945 -0.049969 0.897426 -0.062500 0 0 0 0 0 0 4 451013
-0.003581 0.004646 0.119106 -0.029967 -0.040656 0.895528 -0.062500 0 0 0 0 0 0 4 452015
-0.003581 0.004646 0.119106 -0.032023 -0.035975 0.894862 -0.062500 0 0 0 0 0 0 4 453014
-0.003581 0.004646 0.119105 -0.033064 -0.033612 0.894629 -0.062500 0 0 0 0 0 0 4 454016
-0.003581 0.004646 0.119105 -0.033578 -0.032424 0.894551 -0.062500 0 0 0 0 0 0 4 454995
-0.003581 0.004646 0.119105 -0.033856 -0.031844 0.894525 -0.062500 0 0 0 0 0 0 4 455994
-0.003581 0.004646 0.119105 -0.033979 -0.031545 0.894510 -0.062500 0 0 0 0 0 0 4 457017
-0.003581 0.004646 0.119105 -0.034040 -0.031393 0.894512 -0.062500 0 0 0 0 0 0 4 458009
-0.003581 0.004646 0.119105 -0.034077 -0.031311 0.894514 -0.062500 0 0 0 0 0 0 4 459014
-0.003586 0.004663 0.119094 0.029742 -0.252663 1.057859 -0.062500 0 0 0 0 0 0 4 460015
-0.003589 0.004672 0.119090 0.006433 -0.166555 0.978208 -0.062500 0 0 0 0 0 0 4 461011
-0.003590 0.004676 0.119088 -0.012199 -0.102244 0.936824 -0.062500 0 0 0 0 0 0 4 462014
-0.003591 0.004679 0.119088 -0.022712 -0.067379 0.921060 -0.062500 0 0 0 0 0 0 4 462994
-0.003591 0.004680 0.119088 -0.028283 -0.049484 0.915431 -0.062500 0 0 0 0 0 0 4 464013
-0.003591 0.004680 0.119088 -0.031153 -0.040414 0.913457 -0.062500 0 0 0 0 0 0 4 465013
-0.003611 0.004685 0.119097 0.218323 -0.096098 0.783105 -0.062500 0 0 0 0 0 0 4 466014
-0.003620 0.004688 0.119100 0.116540 -0.066538 0.846182 -0.062500 0 0 0 0 0 0 4 467013
-0.003625 0.004689 0.119101 0.043988 -0.047609 0.878925 -0.062500 0 0 0 0 0 0 4 468013
-0.003627 0.004689 0.119102 0.005961 -0.038175 0.891387 -0.062500 0 0 0 0 0 0 4 469005
-0.003628 0.004690 0.119102 -0.013077 -0.033601 0.895833 -0.062500 0 0 0 0 0 0 4 470013
-0.003629 0.004690 0.119102 -0.022565 -0.031384 0.897388 -0.062500 0 0 0 0 0 0 4 471002
-0.003634 0.004707 0.119090 0.036466 -0.251561 1.061446 -0.062500 0 0 0 0 0 0 4 472012
-0.003637 0.004715 0.119086 0.010879 -0.165023 0.981901 -0.062500 0 0 0 0 0 0 4 473001
-0.003638 0.004720 0.119085 -0.008899 -0.100489 0.940534 -0.062500 0 0 0 0 0 0 4 474013
-0.003639 0.004722 0.119084 -0.019990 -0.065509 0.924773 -0.062500 0 0 0 0 0 0 4 475001
-0.003639 0.004723 0.119084 -0.025845 -0.047556 0.919152 -0.062500 0 0 0 0 0 0 4 476012
-0.003640 0.004724 0.119084 -0.028866 -0.038465 0.917186 -0.062500 0 0 0 0 0 0 4 477002
-0.003640 0.004724 0.119084 -0.030398 -0.033875 0.916501 -0.062500 0 0 0 0 0 0 4 478001
-0.003640 0.004724 0.119084 -0.031169 -0.031572 0.916252 -0.062500 0 0 0 0 0 0 4 479012
-0.003640 0.004724 0.119084 -0.031572 -0.030419 0.916177 -0.062500 0 0 0 0 0 0 4 480000
-0.003645 0.004741 0.119072 0.031927 -0.250958 1.079779 -0.062500 0 0 0 0 0 0 4 481012
-0.003647 0.004750 0.119068 0.008614 -0.164745 0.999975 -0.062500 0 0 0 0 0 0 4 482000
-0.003649 0.004755 0.119067 -0.010024 -0.100340 0.958522 -0.062500 0 0 0 0 0 0 4 483010
-0.003649 0.004757 0.119066 -0.020552 -0.065447 0.942713 -0.062500 0 0 0 0 0 0 4 484001
-0.003650 0.004758 0.119066 -0.026120 -0.047530 0.937093 -0.062500 0 0 0 0 0 0 4 485012
-0.003669 0.004763 0.119075 0.220279 -0.100131 0.805722 -0.062500 0 0 0 0 0 0 4 486014
-0.003679 0.004766 0.119078 0.117338 -0.068844 0.868212 -0.062500 0 0 0 0 0 0 4 487000
-0.003683 0.004767 0.119080 0.044381 -0.048775 0.900729 -0.062500 0 0 0 0 0 0 4 488011
-0.003686 0.004767 0.119080 0.006162 -0.038734 0.913109 -0.062500 0 0 0 0 0 0 4 489013
-0.003687 0.004768 0.119080 -0.012986 -0.033890 0.917520 -0.062500 0 0 0 0 0 0 4 490002
-0.003688 0.004768 0.119080 -0.022514 -0.031530 0.919076 -0.062500 0 0 0 0 0 0 4 491024
-0.003688 0.004768 0.119080 -0.027253 -0.030385 0.919602 -0.062500 0 0 0 0 0 0 4 492210
-0.003693 0.004785 0.119068 0.034002 -0.250782 1.083588 -0.062500 0 0 0 0 0 0 4 493016
-0.003696 0.004794 0.119064 0.009669 -0.164662 1.003798 -0.062500 0 0 0 0 0 0 4 494020
-0.003697 0.004798 0.119063 -0.009481 -0.100322 0.962321 -0.062500 0 0 0 0 0 0 4 495017
-0.003698 0.004800 0.119062 -0.020279 -0.065449 0.946512 -0.062500 0 0 0 0 0 0 4 496008
-0.003698 0.004802 0.119062 -0.025982 -0.047525 0.940868 -0.062500 0 0 0 0 0 0 4 496996
-0.003698 0.004802 0.119062 -0.028933 -0.038444 0.938894 -0.062500 0 0 0 0 0 0 4 498017
-0.003698 0.004802 0.119062 -0.030431 -0.033873 0.938219 -0.062500 0 0 0 0 0 0 4 499036
-0.003698 0.004802 0.119062 -0.031199 -0.031573 0.937969 -0.062500 0 0 0 0 0 0 4 500014
-0.003698 0.004803 0.119062 -0.031578 -0.030426 0.937880 -0.062500 0 0 0 0 0 0 4 501014
-0.003718 0.004807 0.119071 0.217649 -0.091562 0.808689 -0.062500 0 0 0 0 0 0 4 502017
-0.003727 0.004810 0.119075 0.115983 -0.064534 0.871738 -0.062500 0 0 0 0 0 0 4 503012
-0.003732 0.004811 0.119076 0.043683 -0.046602 0.904434 -0.062500 0 0 0 0 0 0 4 504013
-0.003734 0.004811 0.119076 0.005805 -0.037645 0.916880 -0.062500 0 0 0 0 0 0 4 505011
-0.003740 0.004828 0.119065 0.050377 -0.254180 1.085267 -0.062500 0 0 0 0 0 0 4 506014
-0.003743 0.004837 0.119060 0.017858 -0.166325 1.006898 -0.062500 0 0 0 0 0 0 4 507012
-0.003745 0.004842 0.119059 -0.005390 -0.101145 0.965893 -0.062500 0 0 0 0 0 0 4 508011
-0.003746 0.004844 0.119059 -0.018231 -0.065856 0.950256 -0.062500 0 0 0 0 0 0 4 509022
-0.003746 0.004845 0.119058 -0.024966 -0.047729 0.944663 -0.062500 0 0 0 0 0 0 4 510016
-0.003747 0.004846 0.119058 -0.028417 -0.038550 0.942722 -0.062500 0 0 0 0 0 0 4 511017
-0.003747 0.004846 0.119058 -0.030178 -0.033933 0.942027 -0.062500 0 0 0 0 0 0 4 512011
-0.003747 0.004846 0.119058 -0.031068 -0.031596 0.941793 -0.062500 0 0 0 0 0 0 4 512994
-0.003747 0.004846 0.119058 -0.031517 -0.030433 0.941715 -0.062500 0 0 0 0 0 0 4 514013
-0.003747 0.004846 0.119058 -0.031741 -0.029837 0.941675 -0.062500 0 0 0 0 0 0 4 515012
-0.003766 0.004851 0.119068 0.217685 -0.091322 0.812712 -0.062500 0 0 0 0 0 0 4 516010
-0.003775 0.004853 0.119071 0.115999 -0.064409 0.875662 -0.062500 0 0 0 0 0 0 4 517011
-0.003780 0.004854 0.119072 0.043698 -0.046516 0.908311 -0.062500 0 0 0 0 0 0 4 518013
-0.003782 0.004855 0.119072 0.005802 -0.037609 0.920738 -0.062500 0 0 0 0 0 0 4 519013
-0.003784 0.004855 0.119072 -0.013166 -0.033322 0.925165 -0.062500 0 0 0 0 0 0 4 519992
-0.003784 0.004855 0.119072 -0.022607 -0.031254 0.926716 -0.062500 0 0 0 0 0 0 4 521011
-0.003784 0.004855 0.119072 -0.027307 -0.030245 0.927250 -0.062500 0 0 0 0 0 0 4 522012
-0.003785 0.004855 0.119072 -0.029646 -0.029748 0.927445 -0.062500 0 0 0 0 0 0 4 523010
-0.003785 0.004855 0.119072 -0.030804 -0.029498 0.927507 -0.062500 0 0 0 0 0 0 4 524010
-0.003785 0.004855 0.119072 -0.031394 -0.029386 0.927536 -0.062500 0 0 0 0 0 0 4 525010
-0.003785 0.004855 0.119072 -0.031673 -0.029315 0.927543 -0.062500 0 0 0 0 0 0 4 525995
-0.003785 0.004855 0.119072 -0.031835 -0.029288 0.927542 -0.062500 0 0 0 0 0 0 4 527011
-0.003790 0.004872 0.119061 0.031551 -0.249970 1.091665 -0.062500 0 0 0 0 0 0 4 528009
-0.003792 0.004881 0.119057 0.008504 -0.164280 1.011661 -0.062500 0 0 0 0 0 0 4 529014
-0.003794 0.004885 0.119055 -0.010038 -0.100138 0.970091 -0.062500 0 0 0 0 0 0 4 530082
-0.003794 0.004888 0.119055 -0.020542 -0.065372 0.954228 -0.062500 0 0 0 0 0 0 4 531076
-0.003795 0.004889 0.119055 -0.026122 -0.047491 0.948570 -0.062500 0 0 0 0 0 0 4 532076
-0.003795 0.004889 0.119055 -0.028983 -0.038427 0.946595 -0.062500 0 0 0 0 0 0 4 533071
-0.003795 0.004890 0.119054 -0.030469 -0.033871 0.945902 -0.062500 0 0 0 0 0 0 4 534079
-0.003814 0.004894 0.119064 0.219961 -0.090793 0.816913 -0.062500 0 0 0 0 0 0 4 535046
-0.003824 0.004897 0.119067 0.117881 -0.062844 0.879674 -0.062500 0 0 0 0 0 0 4 536045
-0.003828 0.004898 0.119068 0.045369 -0.044448 0.912237 -0.062500 0 0 0 0 0 0 4 537045
-0.003831 0.004898 0.119068 0.005181 -0.034242 0.924642 -0.062500 0 0 0 0 0 0 4 538046
-0.003832 0.004899 0.119068 -0.013827 -0.029841 0.929055 -0.062500 0 0 0 0 0 0 4 539069
-0.003832 0.004899 0.119069 -0.023295 -0.027696 0.930613 -0.062500 0 0 0 0 0 0 4 540046
-0.003833 0.004899 0.119069 -0.027994 -0.026661 0.931144 -0.062500 0 0 0 0 0 0 4 541079
-0.003833 0.004899 0.119069 -0.030356 -0.026156 0.931330 -0.062500 0 0 0 0 0 0 4 542046
-0.003833 0.004899 0.119069 -0.031509 -0.025897 0.931397 -0.062500 0 0 0 0 0 0 4 543072
-0.003833 0.004899 0.119069 -0.032098 -0.025784 0.931425 -0.062500 0 0 0 0 0 0 4 544068
-0.003833 0.004899 0.119069 -0.032397 -0.025719 0.931432 -0.062500 0 0 0 0 0 0 4 545066
-0.003833 0.004899 0.119069 -0.032541 -0.025686 0.931432 -0.062500 0 0 0 0 0 0 4 546053
-0.003838 0.004916 0.119057 0.030758 -0.246220 1.095708 -0.062500 0 0 0 0 0 0 4 547065
-0.003840 0.004924 0.119053 0.007765 -0.160606 1.015642 -0.062500 0 0 0 0 0 0 4 548049
-0.003842 0.004929 0.119051 -0.010746 -0.096527 0.974023 -0.062500 0 0 0 0 0 0 4 549066
-0.003843 0.004931 0.119051 -0.021252 -0.061748 0.958153 -0.062500 0 0 0 0 0 0 4 550051
-0.003843 0.004932 0.119051 -0.026815 -0.043885 0.952486 -0.062500 0 0 0 0 0 0 4 551066
-0.003843 0.004933 0.119051 -0.029697 -0.034820 0.950495 -0.062500 0 0 0 0 0 0 4 552051
-0.003843 0.004933 0.119051 -0.031169 -0.030248 0.949811 -0.062500 0 0 0 0 0 0 4 553068
-0.003862 0.004938 0.119060 0.217873 -0.089810 0.821042 -0.062500 0 0 0 0 0 0 4 554050
-0.003872 0.004940 0.119063 0.115727 -0.061830 0.883679 -0.062500 0 0 0 0 0 0 4 555067
-0.003877 0.004941 0.119064 0.043178 -0.043421 0.916201 -0.062500 0 0 0 0 0 0 4 556050
-0.003879 0.004942 0.119064 0.005192 -0.034257 0.928573 -0.062500 0 0 0 0 0 0 4 557066
-0.003885 0.004959 0.119053 0.049450 -0.250255 1.097435 -0.062500 0 0 0 0 0 0 4 558000
-0.003888 0.004968 0.119049 0.017100 -0.162589 1.018833 -0.062500 0 0 0 0 0 0 4 559007
-0.003890 0.004972 0.119047 -0.006085 -0.097504 0.977709 -0.062500 0 0 0 0 0 0 4 559997
[truncated: 6,839,789 more chars]
