# Supplementary material for: Increasing Patient Engagement in Rehabilitation Exercises Using Computer-Based Citizen Science
Source: PLoS One. 2015 Mar 20;10(3):e0117013. doi: 10.1371/journal.pone.0117013 (PMC4368773; doi:10.1371/journal.pone.0117013)
Supplement: S2 Dataset — (ZIP) [file pone.0117013.s002.zip › Dataset_S2/H18/H18_with.dat]

0.015504 -0.002150 0.170468 -1.861706 0.766226 -8.591527 -0.000000 1 0 0 0 0 0 0 685
0.015559 -0.002196 0.170789 -0.899805 0.672288 -5.062297 -0.000032 1 0 0 0 0 0 0 1705
0.015624 -0.002179 0.171105 -0.953075 -0.151313 -4.666460 -0.000063 1 0 0 0 0 0 0 2685
0.015645 -0.002204 0.171408 -0.402063 0.311911 -4.473832 -0.000094 1 0 0 0 0 0 0 3689
0.015677 -0.002210 0.171710 -0.479819 0.111236 -4.462842 -0.000125 1 0 0 0 0 0 0 4678
0.015711 -0.002212 0.171986 -0.535121 0.041416 -4.165376 -0.000156 1 0 0 0 0 0 0 5686
0.015752 -0.002246 0.172261 -0.636198 0.453993 -4.125389 -0.000188 1 0 0 0 0 0 0 6692
0.015786 -0.002254 0.172527 -0.558090 0.154407 -4.036807 -0.000219 1 0 0 0 0 0 0 7685
0.015798 -0.002284 0.172763 -0.277085 0.425850 -3.674287 -0.000250 1 0 0 0 0 0 0 8700
0.015804 -0.002320 0.172992 -0.178662 0.519788 -3.556017 -0.000282 1 0 0 0 0 0 0 9696
0.015779 -0.002352 0.173208 0.222220 0.478372 -3.404431 -0.000313 1 0 0 0 0 0 0 10688
0.015771 -0.002356 0.173403 0.043220 0.105942 -3.151408 -0.000344 1 0 0 0 0 0 0 11700
0.015737 -0.002369 0.173524 0.347061 0.187183 -2.176221 -0.000375 1 0 0 0 0 0 0 12682
0.015631 -0.002393 0.173732 1.307612 0.346136 -3.232404 -0.000407 1 0 0 0 0 0 0 13696
0.015585 -0.002411 0.173826 0.617688 0.285198 -1.893416 -0.000437 1 0 0 0 0 0 0 14680
0.015481 -0.002445 0.173932 1.296885 0.495095 -1.938389 -0.000469 1 0 0 0 0 0 0 15681
0.015380 -0.002453 0.174023 1.314601 0.164757 -1.763997 -0.000500 1 0 0 0 0 0 0 16682
0.015253 -0.002484 0.174101 1.641876 0.444481 -1.603494 -0.000530 1 0 0 0 0 0 0 17654
0.015126 -0.002488 0.174159 1.676697 0.115031 -1.358990 -0.000562 1 0 0 0 0 0 0 18683
0.014988 -0.002498 0.174192 1.818996 0.161045 -1.035344 -0.000594 1 0 0 0 0 0 0 19684
0.014866 -0.002515 0.174207 1.623325 0.256117 -0.780348 -0.000625 1 0 0 0 0 0 0 20680
0.014746 -0.002513 0.174209 1.551369 0.026856 -0.622699 -0.000656 1 0 0 0 0 0 0 21679
0.014632 -0.002503 0.174193 1.481589 -0.101682 -0.388118 -0.000687 1 0 0 0 0 0 0 22680
0.014545 -0.002515 0.174163 1.106787 0.166814 -0.219548 -0.000719 1 0 0 0 0 0 0 23693
0.014483 -0.002498 0.174114 0.730535 -0.176768 0.027285 -0.000750 1 0 0 0 0 0 0 24677
0.014440 -0.002488 0.174059 0.456685 -0.116250 0.110155 -0.000781 1 0 0 0 0 0 0 25678
0.014391 -0.002500 0.173998 0.487543 0.179743 0.172315 -0.000812 1 0 0 0 0 0 0 26668
0.014369 -0.002488 0.173926 0.126918 -0.117417 0.290083 -0.000843 1 0 0 0 0 0 0 27674
0.014353 -0.002503 0.173850 0.023238 0.214943 0.341381 -0.000875 1 0 0 0 0 0 0 28686
0.014313 -0.002505 0.173775 0.310203 0.090788 0.303395 -0.000906 1 0 0 0 0 0 0 29681
0.014286 -0.002528 0.173697 0.153722 0.338987 0.322831 -0.000936 1 0 0 0 0 0 0 30651
0.014241 -0.002535 0.173620 0.377075 0.154757 0.272444 -0.000968 1 0 0 0 0 0 0 31677
0.014186 -0.002533 0.173545 0.519399 0.031309 0.233346 -0.001000 1 0 0 0 0 0 0 32685
0.014126 -0.002527 0.173470 0.593647 -0.034012 0.204065 -0.001031 1 0 0 0 0 0 0 33681
0.014068 -0.002542 0.173398 0.567116 0.219048 0.137341 -0.001062 1 0 0 0 0 0 0 34681
0.013985 -0.002539 0.173331 0.883176 0.032781 0.036122 -0.001096 1 0 0 0 0 0 0 35758
0.013879 -0.002570 0.173267 1.196591 0.439525 -0.029534 -0.001127 1 0 0 0 0 0 0 36747
0.013772 -0.002575 0.173204 1.250106 0.161485 -0.069135 -0.001158 1 0 0 0 0 0 0 37753
0.013688 -0.002594 0.173150 0.952302 0.305077 -0.224855 -0.001189 1 0 0 0 0 0 0 38726
0.013596 -0.002616 0.173095 1.020894 0.363383 -0.240518 -0.001221 1 0 0 0 0 0 0 39758
0.013499 -0.002640 0.173039 1.072996 0.391743 -0.263137 -0.001266 1 0 0 0 0 0 0 41199
0.013400 -0.002664 0.172982 1.105871 0.405121 -0.266835 -0.001283 1 0 0 0 0 0 0 41756
0.013318 -0.002691 0.172945 0.884036 0.445685 -0.569947 -0.001335 1 0 0 0 0 0 0 43404
0.013278 -0.002705 0.172928 0.318890 0.270910 -0.857695 -0.001346 1 0 0 0 0 0 0 43760
0.013198 -0.002766 0.172875 0.759691 0.879052 -0.452116 -0.001378 1 0 0 0 0 0 0 44768
0.013126 -0.002812 0.172840 0.712544 0.739215 -0.664991 -0.001408 1 0 0 0 0 0 0 45752
0.013037 -0.002846 0.172807 0.918496 0.581165 -0.729550 -0.001439 1 0 0 0 0 0 0 46725
0.012964 -0.002901 0.172784 0.720900 0.829614 -0.900957 -0.001471 1 0 0 0 0 0 0 47750
0.012894 -0.002943 0.172763 0.659395 0.698529 -0.963441 -0.001503 1 0 0 0 0 0 0 48767
0.012825 -0.002980 0.172743 0.630731 0.608380 -1.002441 -0.001533 1 0 0 0 0 0 0 49756
0.012762 -0.003035 0.172727 0.546195 0.852301 -1.078188 -0.001565 1 0 0 0 0 0 0 50759
0.012717 -0.003082 0.172716 0.307360 0.760719 -1.176412 -0.001596 1 0 0 0 0 0 0 51758
0.012665 -0.003142 0.172703 0.354305 0.939197 -1.195183 -0.001626 1 0 0 0 0 0 0 52731
0.012604 -0.003187 0.172701 0.478997 0.749842 -1.353557 -0.001657 1 0 0 0 0 0 0 53724
0.012560 -0.003228 0.172697 0.276199 0.686934 -1.361400 -0.001690 1 0 0 0 0 0 0 54751
0.012508 -0.003286 0.172688 0.332492 0.903874 -1.324259 -0.001721 1 0 0 0 0 0 0 55747
0.012447 -0.003329 0.172687 0.460527 0.736034 -1.455011 -0.001751 1 0 0 0 0 0 0 56730
0.012382 -0.003365 0.172690 0.534084 0.625515 -1.544078 -0.001783 1 0 0 0 0 0 0 57744
0.012334 -0.003401 0.172688 0.293907 0.627740 -1.511684 -0.001821 1 0 0 0 0 0 0 58942
0.012275 -0.003434 0.172691 0.419558 0.576339 -1.587769 -0.001846 1 0 0 0 0 0 0 59749
0.012210 -0.003464 0.172696 0.505005 0.546643 -1.647910 -0.001877 1 0 0 0 0 0 0 60748
0.012141 -0.003494 0.172701 0.548488 0.532326 -1.690663 -0.001908 1 0 0 0 0 0 0 61749
0.012093 -0.003527 0.172700 0.292858 0.585308 -1.630617 -0.001939 1 0 0 0 0 0 0 62746
0.012033 -0.003558 0.172703 0.408460 0.560001 -1.700858 -0.001971 1 0 0 0 0 0 0 63749
0.011967 -0.003587 0.172708 0.488686 0.543312 -1.758926 -0.002006 1 0 0 0 0 0 0 64867
0.011899 -0.003616 0.172714 0.530779 0.535189 -1.796082 -0.002033 1 0 0 0 0 0 0 65748
0.011829 -0.003645 0.172720 0.549648 0.532311 -1.828703 -0.002064 1 0 0 0 0 0 0 66747
0.011780 -0.003677 0.172719 0.281448 0.591615 -1.764175 -0.002095 1 0 0 0 0 0 0 67730
0.011719 -0.003708 0.172722 0.390825 0.569200 -1.832293 -0.002127 1 0 0 0 0 0 0 68747
0.011654 -0.003737 0.172727 0.469085 0.553757 -1.885556 -0.002158 1 0 0 0 0 0 0 69729
0.011612 -0.003793 0.172729 0.161525 0.897798 -1.876178 -0.002189 1 0 0 0 0 0 0 70744
0.011555 -0.003835 0.172733 0.317337 0.755889 -1.927868 -0.002218 1 0 0 0 0 0 0 71664
0.011477 -0.003888 0.172734 0.612217 0.897339 -1.922110 -0.002250 1 0 0 0 0 0 0 72672
0.011438 -0.003915 0.172735 0.128459 0.565847 -1.934402 -0.002281 1 0 0 0 0 0 0 73662
0.011368 -0.003961 0.172734 0.471262 0.785817 -1.948063 -0.002312 1 0 0 0 0 0 0 74671
0.011334 -0.003984 0.172734 0.048537 0.511482 -1.974540 -0.002343 1 0 0 0 0 0 0 75672
0.011281 -0.004009 0.172737 0.238490 0.518910 -2.043801 -0.002374 1 0 0 0 0 0 0 76662
0.011240 -0.004040 0.172735 0.096539 0.598650 -2.002506 -0.002406 1 0 0 0 0 0 0 77671
0.011205 -0.004074 0.172730 -0.001880 0.647967 -1.988324 -0.002437 1 0 0 0 0 0 0 78679
0.011152 -0.004106 0.172731 0.219331 0.614485 -2.086003 -0.002468 1 0 0 0 0 0 0 79663
0.011126 -0.004121 0.172731 -0.107201 0.411599 -2.114061 -0.002500 1 0 0 0 0 0 0 80680
0.011077 -0.004143 0.172734 0.146694 0.473797 -2.178402 -0.002530 1 0 0 0 0 0 0 81658
0.011038 -0.004172 0.172732 0.038117 0.583363 -2.135054 -0.002562 1 0 0 0 0 0 0 82676
0.011019 -0.004187 0.172731 -0.230903 0.405743 -2.170276 -0.002593 1 0 0 0 0 0 0 83660
0.010988 -0.004189 0.172737 -0.113253 0.233731 -2.296702 -0.002624 1 0 0 0 0 0 0 84649
0.010958 -0.004209 0.172736 -0.118462 0.442796 -2.237442 -0.002656 1 0 0 0 0 0 0 85672
0.010922 -0.004214 0.172743 -0.042628 0.275699 -2.352849 -0.002687 1 0 0 0 0 0 0 86672
0.010889 -0.004236 0.172742 -0.085975 0.468445 -2.291078 -0.002718 1 0 0 0 0 0 0 87673
0.010873 -0.004246 0.172742 -0.307383 0.352530 -2.314498 -0.002750 1 0 0 0 0 0 0 88671
0.010844 -0.004247 0.172749 -0.164487 0.213160 -2.434688 -0.002781 1 0 0 0 0 0 0 89667
0.010814 -0.004266 0.172748 -0.156764 0.438726 -2.371643 -0.002812 1 0 0 0 0 0 0 90665
0.010779 -0.004270 0.172754 -0.074568 0.280063 -2.485667 -0.002843 1 0 0 0 0 0 0 91667
0.010761 -0.004273 0.172757 -0.302331 0.235245 -2.474921 -0.002874 1 0 0 0 0 0 0 92665
0.010737 -0.004292 0.172755 -0.259089 0.459157 -2.424485 -0.002906 1 0 0 0 0 0 0 93667
0.010704 -0.004297 0.172761 -0.136467 0.294614 -2.551608 -0.002937 1 0 0 0 0 0 0 94665
0.010688 -0.004300 0.172763 -0.341610 0.246530 -2.548060 -0.002968 1 0 0 0 0 0 0 95668
0.010680 -0.004301 0.172765 -0.474369 0.227006 -2.552822 -0.002999 1 0 0 0 0 0 0 96668
0.010640 -0.004316 0.172768 -0.082688 0.398820 -2.607251 -0.003031 1 0 0 0 0 0 0 97671
0.010620 -0.004323 0.172770 -0.306011 0.324196 -2.611173 -0.003061 1 0 0 0 0 0 0 98653
0.010610 -0.004326 0.172771 -0.463424 0.272198 -2.626633 -0.003096 1 0 0 0 0 0 0 99756
0.010590 -0.004347 0.172767 -0.361610 0.487015 -2.593841 -0.003127 1 0 0 0 0 0 0 100746
0.010581 -0.004357 0.172765 -0.483452 0.379050 -2.638772 -0.003157 1 0 0 0 0 0 0 101721
0.010576 -0.004362 0.172764 -0.564088 0.304569 -2.678809 -0.003189 1 0 0 0 0 0 0 102719
0.010552 -0.004360 0.172771 -0.332596 0.204523 -2.803485 -0.003221 1 0 0 0 0 0 0 103745
0.010526 -0.004377 0.172770 -0.278436 0.451568 -2.741005 -0.003251 1 0 0 0 0 0 0 104718
0.010513 -0.004386 0.172770 -0.449156 0.365696 -2.765028 -0.003282 1 0 0 0 0 0 0 105718
0.010492 -0.004409 0.172765 -0.369414 0.544158 -2.742430 -0.003314 1 0 0 0 0 0 0 106745
0.010482 -0.004420 0.172763 -0.503572 0.416290 -2.792918 -0.003345 1 0 0 0 0 0 0 107741
0.010455 -0.004421 0.172769 -0.313850 0.269706 -2.926378 -0.003377 1 0 0 0 0 0 0 108756
0.010442 -0.004422 0.172772 -0.469923 0.250297 -2.921810 -0.003408 1 0 0 0 0 0 0 109755
0.010421 -0.004440 0.172769 -0.388549 0.488324 -2.872037 -0.003439 1 0 0 0 0 0 0 110719
0.010410 -0.004450 0.172768 -0.523127 0.393105 -2.909773 -0.003470 1 0 0 0 0 0 0 111721
0.010405 -0.004454 0.172768 -0.610375 0.325039 -2.946127 -0.003501 1 0 0 0 0 0 0 112720
0.010403 -0.004457 0.172767 -0.658847 0.290024 -2.978449 -0.003533 1 0 0 0 0 0 0 113750
0.010401 -0.004458 0.172767 -0.686172 0.273290 -3.007124 -0.003564 1 0 0 0 0 0 0 114744
0.010386 -0.004477 0.172763 -0.514961 0.507184 -2.981080 -0.003595 1 0 0 0 0 0 0 115721
0.010358 -0.004482 0.172768 -0.324730 0.347414 -3.121061 -0.003626 1 0 0 0 0 0 0 116720
0.010343 -0.004484 0.172770 -0.495770 0.302034 -3.124198 -0.003657 1 0 0 0 0 0 0 117720
0.010336 -0.004485 0.172771 -0.611229 0.283962 -3.132106 -0.003689 1 0 0 0 0 0 0 118718
0.010332 -0.004486 0.172772 -0.675212 0.276565 -3.150009 -0.003721 1 0 0 0 0 0 0 119751
0.010331 -0.004486 0.172772 -0.710583 0.274009 -3.172090 -0.003752 1 0 0 0 0 0 0 120755
0.010308 -0.004481 0.172779 -0.454532 0.211891 -3.286498 -0.003783 1 0 0 0 0 0 0 121749
0.010297 -0.004479 0.172782 -0.576164 0.237053 -3.273165 -0.003815 1 0 0 0 0 0 0 122750
0.010292 -0.004478 0.172784 -0.665525 0.256511 -3.272825 -0.003846 1 0 0 0 0 0 0 123745
0.010289 -0.004477 0.172785 -0.716247 0.268077 -3.286151 -0.003877 1 0 0 0 0 0 0 124751
0.010287 -0.004477 0.172785 -0.745019 0.275007 -3.306090 -0.003908 1 0 0 0 0 0 0 125743
0.010265 -0.004472 0.172792 -0.485519 0.217606 -3.419142 -0.003939 1 0 0 0 0 0 0 126721
0.010254 -0.004470 0.172795 -0.605553 0.245166 -3.405423 -0.003970 1 0 0 0 0 0 0 127720
0.010249 -0.004468 0.172797 -0.694189 0.265845 -3.405125 -0.004001 1 0 0 0 0 0 0 128722
0.010246 -0.004468 0.172798 -0.744589 0.278020 -3.418952 -0.004033 1 0 0 0 0 0 0 129749
0.010244 -0.004467 0.172798 -0.773210 0.285298 -3.438982 -0.004064 1 0 0 0 0 0 0 130745
0.010244 -0.004467 0.172798 -0.790698 0.290099 -3.462386 -0.004096 1 0 0 0 0 0 0 131743
0.010243 -0.004467 0.172798 -0.802380 0.293594 -3.486816 -0.004126 1 0 0 0 0 0 0 132720
0.010243 -0.004467 0.172798 -0.811629 0.296542 -3.513255 -0.004158 1 0 0 0 0 0 0 133746
0.010243 -0.004467 0.172798 -0.819133 0.299073 -3.539201 -0.004189 1 0 0 0 0 0 0 134740
0.010243 -0.004467 0.172798 -0.825883 0.301433 -3.565139 -0.004220 1 0 0 0 0 0 0 135728
0.010243 -0.004467 0.172798 -0.832522 0.303792 -3.591872 -0.004252 1 0 0 0 0 0 0 136743
0.010237 -0.004445 0.172795 -0.763699 0.014170 -3.575478 -0.004283 1 0 0 0 0 0 0 137727
0.010234 -0.004434 0.172794 -0.800389 0.131969 -3.620338 -0.004314 1 0 0 0 0 0 0 138742
0.010219 -0.004447 0.172789 -0.639941 0.459174 -3.605439 -0.004345 1 0 0 0 0 0 0 139728
0.010211 -0.004453 0.172787 -0.732568 0.410814 -3.661070 -0.004377 1 0 0 0 0 0 0 140742
0.010207 -0.004456 0.172785 -0.798290 0.366318 -3.705336 -0.004408 1 0 0 0 0 0 0 141726
0.010205 -0.004458 0.172785 -0.835731 0.342969 -3.741295 -0.004439 1 0 0 0 0 0 0 142746
0.010204 -0.004459 0.172785 -0.857007 0.331979 -3.769940 -0.004468 1 0 0 0 0 0 0 143670
0.010204 -0.004459 0.172785 -0.870837 0.327608 -3.798063 -0.004499 1 0 0 0 0 0 0 144659
0.010203 -0.004459 0.172785 -0.880834 0.326608 -3.825623 -0.004531 1 0 0 0 0 0 0 145668
0.010189 -0.004478 0.172780 -0.700642 0.568295 -3.798871 -0.004562 1 0 0 0 0 0 0 146660
0.010176 -0.004465 0.172775 -0.707715 0.182585 -3.806093 -0.004593 1 0 0 0 0 0 0 147669
0.010170 -0.004458 0.172773 -0.798647 0.230802 -3.865881 -0.004624 1 0 0 0 0 0 0 148659
0.010166 -0.004455 0.172772 -0.855070 0.279904 -3.912550 -0.004656 1 0 0 0 0 0 0 149669
0.010159 -0.004431 0.172768 -0.811557 0.015629 -3.905949 -0.004687 1 0 0 0 0 0 0 150660
0.010141 -0.004438 0.172762 -0.672598 0.387594 -3.901930 -0.004718 1 0 0 0 0 0 0 151670
0.010132 -0.004441 0.172759 -0.781693 0.385157 -3.965469 -0.004749 1 0 0 0 0 0 0 152664
0.010122 -0.004420 0.172755 -0.781083 0.073810 -3.972263 -0.004781 1 0 0 0 0 0 0 153681
0.010097 -0.004406 0.172745 -0.589308 0.127700 -3.931509 -0.004812 1 0 0 0 0 0 0 154675
0.010084 -0.004399 0.172741 -0.740318 0.227685 -4.016109 -0.004843 1 0 0 0 0 0 0 155658
0.010058 -0.004391 0.172732 -0.578338 0.234524 -3.982720 -0.004874 1 0 0 0 0 0 0 156667
0.010031 -0.004406 0.172723 -0.551157 0.526844 -4.014355 -0.004905 1 0 0 0 0 0 0 157660
0.010011 -0.004391 0.172716 -0.657549 0.170755 -4.057218 -0.004937 1 0 0 0 0 0 0 158667
0.009981 -0.004380 0.172705 -0.535857 0.182717 -4.038102 -0.004968 1 0 0 0 0 0 0 159652
0.009946 -0.004370 0.172692 -0.459390 0.208531 -4.037574 -0.004999 1 0 0 0 0 0 0 160659
0.009923 -0.004343 0.172683 -0.609945 -0.016730 -4.104386 -0.005031 1 0 0 0 0 0 0 161678
0.009898 -0.004348 0.172675 -0.592432 0.379373 -4.143690 -0.005062 1 0 0 0 0 0 0 162678
0.009864 -0.004347 0.172664 -0.499899 0.338021 -4.131692 -0.005093 1 0 0 0 0 0 0 163674
0.009822 -0.004320 0.172647 -0.370745 0.001489 -4.091445 -0.005125 1 0 0 0 0 0 0 164669
0.009787 -0.004325 0.172636 -0.451408 0.386073 -4.167716 -0.005156 1 0 0 0 0 0 0 165670
0.009743 -0.004301 0.172620 -0.354512 0.050332 -4.138046 -0.005187 1 0 0 0 0 0 0 166675
0.009701 -0.004285 0.172604 -0.369582 0.121410 -4.171879 -0.005218 1 0 0 0 0 0 0 167645
0.009674 -0.004255 0.172594 -0.574077 -0.059260 -4.260087 -0.005250 1 0 0 0 0 0 0 168675
0.009662 -0.004240 0.172575 -0.786155 0.130797 -4.175940 -0.005281 1 0 0 0 0 0 0 169663
0.009636 -0.004229 0.172558 -0.628991 0.193066 -4.225690 -0.005312 1 0 0 0 0 0 0 170677
0.009597 -0.004198 0.172540 -0.447669 -0.071797 -4.225285 -0.005344 1 0 0 0 0 0 0 171681
0.009579 -0.004182 0.172516 -0.702935 0.120410 -4.188742 -0.005375 1 0 0 0 0 0 0 172681
0.009549 -0.004171 0.172498 -0.589744 0.187816 -4.268878 -0.005406 1 0 0 0 0 0 0 173674
0.009515 -0.004161 0.172482 -0.508890 0.218924 -4.327933 -0.005437 1 0 0 0 0 0 0 174675
0.009484 -0.004176 0.172456 -0.555099 0.537610 -4.224367 -0.005468 1 0 0 0 0 0 0 175654
0.009448 -0.004179 0.172436 -0.501516 0.427276 -4.319176 -0.005500 1 0 0 0 0 0 0 176676
0.009426 -0.004159 0.172408 -0.668633 0.114285 -4.254662 -0.005531 1 0 0 0 0 0 0 177675
0.009395 -0.004145 0.172388 -0.572866 0.162454 -4.359131 -0.005562 1 0 0 0 0 0 0 178675
0.009380 -0.004139 0.172364 -0.785932 0.269784 -4.343567 -0.005594 1 0 0 0 0 0 0 179677
0.009347 -0.004109 0.172342 -0.564703 -0.023468 -4.384617 -0.005624 1 0 0 0 0 0 0 180645
0.009331 -0.004095 0.172317 -0.778371 0.150082 -4.375976 -0.005655 1 0 0 0 0 0 0 181645
0.009304 -0.004085 0.172283 -0.652045 0.216676 -4.279879 -0.005687 1 0 0 0 0 0 0 182673
0.009286 -0.004058 0.172249 -0.759052 0.008265 -4.291172 -0.005718 1 0 0 0 0 0 0 183670
0.009278 -0.004046 0.172218 -0.909512 0.172878 -4.358737 -0.005750 1 0 0 0 0 0 0 184675
0.009270 -0.004018 0.172186 -0.918448 -0.011429 -4.361538 -0.005781 1 0 0 0 0 0 0 185675
0.009267 -0.004005 0.172156 -0.996558 0.163096 -4.416691 -0.005812 1 0 0 0 0 0 0 186675
0.009246 -0.003995 0.172120 -0.775150 0.224022 -4.356464 -0.005843 1 0 0 0 0 0 0 187674
0.009216 -0.003987 0.172080 -0.640003 0.252567 -4.329672 -0.005875 1 0 0 0 0 0 0 188673
0.009203 -0.003983 0.172047 -0.841351 0.321187 -4.430236 -0.005906 1 0 0 0 0 0 0 189674
0.009191 -0.003960 0.172013 -0.892238 0.066720 -4.452793 -0.005937 1 0 0 0 0 0 0 190675
0.009166 -0.003945 0.171975 -0.722091 0.150165 -4.414680 -0.005968 1 0 0 0 0 0 0 191674
0.009155 -0.003939 0.171927 -0.899568 0.276300 -4.311440 -0.006000 1 0 0 0 0 0 0 192673
0.009146 -0.003914 0.171887 -0.930639 0.045494 -4.410796 -0.006030 1 0 0 0 0 0 0 193655
0.009121 -0.003898 0.171845 -0.748046 0.139969 -4.426010 -0.006062 1 0 0 0 0 0 0 194672
0.009111 -0.003892 0.171795 -0.918595 0.271451 -4.348761 -0.006093 1 0 0 0 0 0 0 195674
0.009087 -0.003885 0.171750 -0.752644 0.283967 -4.404221 -0.006125 1 0 0 0 0 0 0 196674
0.009071 -0.003861 0.171695 -0.846664 0.052034 -4.309926 -0.006156 1 0 0 0 0 0 0 197675
0.009043 -0.003845 0.171646 -0.712276 0.144397 -4.401408 -0.006187 1 0 0 0 0 0 0 198674
0.009046 -0.003820 0.171598 -1.101694 0.033250 -4.433725 -0.006218 1 0 0 0 0 0 0 199675
0.009008 -0.003800 0.171544 -0.596701 0.084038 -4.384464 -0.006250 1 0 0 0 0 0 0 200674
0.008984 -0.003769 0.171485 -0.749254 -0.058324 -4.329578 -0.006281 1 0 0 0 0 0 0 201674
0.008975 -0.003754 0.171427 -0.948269 0.149207 -4.358095 -0.006312 1 0 0 0 0 0 0 202677
0.008944 -0.003721 0.171373 -0.700408 -0.078260 -4.427932 -0.006343 1 0 0 0 0 0 0 203675
0.008925 -0.003683 0.171313 -0.822817 -0.164381 -4.382854 -0.006375 1 0 0 0 0 0 0 204674
0.008902 -0.003684 0.171251 -0.795787 0.332356 -4.353482 -0.006406 1 0 0 0 0 0 0 205673
0.008887 -0.003663 0.171187 -0.890299 0.098808 -4.355166 -0.006437 1 0 0 0 0 0 0 206658
0.008861 -0.003649 0.171119 -0.754653 0.173657 -4.306913 -0.006468 1 0 0 0 0 0 0 207667
0.008856 -0.003667 0.171044 -1.032189 0.591404 -4.244333 -0.006499 1 0 0 0 0 0 0 208658
0.008850 -0.003654 0.170975 -1.042533 0.239367 -4.319354 -0.006530 1 0 0 0 0 0 0 209657
0.008827 -0.003645 0.170904 -0.839185 0.246796 -4.313158 -0.006562 1 0 0 0 0 0 0 210667
0.008797 -0.003637 0.170831 -0.716681 0.268996 -4.312680 -0.006593 1 0 0 0 0 0 0 211659
0.008763 -0.003630 0.170757 -0.653345 0.282177 -4.319812 -0.006624 1 0 0 0 0 0 0 212667
0.008748 -0.003628 0.170676 -0.905042 0.352383 -4.236889 -0.006655 1 0 0 0 0 0 0 213657
0.008722 -0.003624 0.170599 -0.779139 0.331690 -4.289555 -0.006687 1 0 0 0 0 0 0 214666
0.008711 -0.003624 0.170515 -0.973940 0.379073 -4.235689 -0.006718 1 0 0 0 0 0 0 215658
0.008671 -0.003639 0.170432 -0.618499 0.587855 -4.241962 -0.006749 1 0 0 0 0 0 0 216666
0.008626 -0.003620 0.170349 -0.509864 0.171152 -4.261698 -0.006780 1 0 0 0 0 0 0 217657
0.008606 -0.003613 0.170263 -0.827024 0.271619 -4.237078 -0.006812 1 0 0 0 0 0 0 218665
0.008598 -0.003611 0.170175 -1.025768 0.353731 -4.228082 -0.006843 1 0 0 0 0 0 0 219674
0.008575 -0.003607 0.170077 -0.851355 0.340465 -4.114462 -0.006875 1 0 0 0 0 0 0 220691
0.008551 -0.003625 0.169979 -0.819405 0.629306 -4.107175 -0.006906 1 0 0 0 0 0 0 221669
0.008535 -0.003612 0.169881 -0.926437 0.263057 -4.121389 -0.006937 1 0 0 0 0 0 0 222657
0.008514 -0.003626 0.169783 -0.876359 0.570160 -4.126027 -0.006969 1 0 0 0 0 0 0 223677
0.008484 -0.003630 0.169679 -0.758875 0.474068 -4.077079 -0.006999 1 0 0 0 0 0 0 224665
0.008450 -0.003629 0.169573 -0.691069 0.401155 -4.053025 -0.007031 1 0 0 0 0 0 0 225680
0.008398 -0.003644 0.169461 -0.455605 0.604508 -3.980197 -0.007062 1 0 0 0 0 0 0 226663
0.008353 -0.003648 0.169351 -0.516386 0.489926 -4.007005 -0.007093 1 0 0 0 0 0 0 227676
0.008333 -0.003652 0.169234 -0.849525 0.475172 -3.931516 -0.007125 1 0 0 0 0 0 0 228674
0.008304 -0.003651 0.169121 -0.763356 0.408869 -3.986801 -0.007156 1 0 0 0 0 0 0 229675
0.008276 -0.003671 0.168997 -0.778481 0.676136 -3.860586 -0.007186 1 0 0 0 0 0 0 230643
0.008264 -0.003682 0.168873 -0.995136 0.600722 -3.854580 -0.007218 1 0 0 0 0 0 0 231675
0.008239 -0.003685 0.168739 -0.841036 0.481852 -3.734943 -0.007250 1 0 0 0 0 0 0 232672
0.008229 -0.003688 0.168610 -1.023677 0.475648 -3.790968 -0.007281 1 0 0 0 0 0 0 233673
0.008204 -0.003687 0.168473 -0.856030 0.416947 -3.704795 -0.007312 1 0 0 0 0 0 0 234673
0.008172 -0.003683 0.168333 -0.746351 0.382134 -3.652663 -0.007343 1 0 0 0 0 0 0 235672
0.008152 -0.003659 0.168195 -0.890815 0.121561 -3.693865 -0.007374 1 0 0 0 0 0 0 236669
0.008116 -0.003621 0.168049 -0.696221 -0.097228 -3.592697 -0.007406 1 0 0 0 0 0 0 237678
0.008078 -0.003599 0.167903 -0.655852 0.086473 -3.590264 -0.007437 1 0 0 0 0 0 0 238678
0.008032 -0.003561 0.167752 -0.555320 -0.097621 -3.532371 -0.007468 1 0 0 0 0 0 0 239671
0.008005 -0.003521 0.167608 -0.784119 -0.157548 -3.626422 -0.007500 1 0 0 0 0 0 0 240671
0.007967 -0.003521 0.167376 -0.658147 0.371168 -2.488054 -0.007530 1 0 0 0 0 0 0 241658
0.007933 -0.003494 0.167258 -0.712632 0.069660 -3.853690 -0.007562 1 0 0 0 0 0 0 242676
0.007918 -0.003482 0.167114 -0.954352 0.231272 -3.677807 -0.007593 1 0 0 0 0 0 0 243667
0.007905 -0.003454 0.166955 -1.017378 0.039427 -3.452348 -0.007624 1 0 0 0 0 0 0 244667
0.007844 -0.003457 0.166722 -0.391996 0.413974 -2.466780 -0.007655 1 0 0 0 0 0 0 245656
0.007828 -0.003435 0.166594 -0.923483 0.138615 -3.736676 -0.007687 1 0 0 0 0 0 0 246673
0.007815 -0.003402 0.166440 -1.009348 -0.037675 -3.533912 -0.007718 1 0 0 0 0 0 0 247675
0.007772 -0.003400 0.166281 -0.630616 0.352724 -3.452867 -0.007750 1 0 0 0 0 0 0 248673
0.007734 -0.003366 0.166036 -0.662829 -0.026764 -2.313660 -0.007781 1 0 0 0 0 0 0 249687
0.007706 -0.003357 0.165898 -0.796210 0.251417 -3.606509 -0.007811 1 0 0 0 0 0 0 250642
0.007664 -0.003325 0.165746 -0.627482 -0.017030 -3.551073 -0.007843 1 0 0 0 0 0 0 251664
0.007603 -0.003296 0.165495 -0.358741 -0.006835 -2.253143 -0.007875 1 0 0 0 0 0 0 252685
0.007571 -0.003287 0.165355 -0.708997 0.257608 -3.571316 -0.007906 1 0 0 0 0 0 0 253670
0.007549 -0.003260 0.165193 -0.874521 0.047165 -3.410645 -0.007937 1 0 0 0 0 0 0 254672
0.007503 -0.003234 0.164933 -0.574244 0.044694 -2.121986 -0.007969 1 0 0 0 0 0 0 255685
0.007473 -0.003226 0.164791 -0.759937 0.266078 -3.518488 -0.008000 1 0 0 0 0 0 0 256672
0.007414 -0.003212 0.164628 -0.393826 0.222466 -3.396236 -0.008031 1 0 0 0 0 0 0 257672
0.007339 -0.003197 0.164366 -0.151030 0.189741 -2.086802 -0.008063 1 0 0 0 0 0 0 258686
0.007304 -0.003190 0.164222 -0.644989 0.299364 -3.484945 -0.008093 1 0 0 0 0 0 0 259668
0.007264 -0.003182 0.164049 -0.628020 0.298630 -3.248645 -0.008124 1 0 0 0 0 0 0 260660
0.007227 -0.003142 0.163787 -0.668891 -0.111240 -2.063140 -0.008156 1 0 0 0 0 0 0 261678
0.007198 -0.003131 0.163641 -0.775287 0.213681 -3.454199 -0.008187 1 0 0 0 0 0 0 262674
0.007178 -0.003124 0.163375 -0.904520 0.302868 -2.021435 -0.008219 1 0 0 0 0 0 0 263687
0.007152 -0.003119 0.163227 -0.835693 0.325288 -3.419239 -0.008250 1 0 0 0 0 0 0 264672
0.007116 -0.003111 0.163050 -0.700523 0.304498 -3.171239 -0.008281 1 0 0 0 0 0 0 265671
0.007034 -0.003127 0.162765 -0.084397 0.610473 -1.729625 -0.008313 1 0 0 0 0 0 0 266686
0.006997 -0.003125 0.162613 -0.610898 0.407937 -3.319405 -0.008343 1 0 0 0 0 0 0 267647
0.006955 -0.003119 0.162433 -0.599895 0.339214 -3.100327 -0.008374 1 0 0 0 0 0 0 268666
0.006893 -0.003108 0.162153 -0.322180 0.271393 -1.769231 -0.008406 1 0 0 0 0 0 0 269685
0.006852 -0.003078 0.161994 -0.579639 0.007972 -3.221120 -0.008437 1 0 0 0 0 0 0 270672
0.006789 -0.003049 0.161727 -0.313525 -0.006675 -1.937901 -0.008469 1 0 0 0 0 0 0 271680
0.006761 -0.003062 0.161561 -0.739065 0.547585 -3.111989 -0.008499 1 0 0 0 0 0 0 272657
0.006708 -0.003065 0.161287 -0.449826 0.475157 -1.823464 -0.008531 1 0 0 0 0 0 0 273678
0.006659 -0.003079 0.161127 -0.478611 0.603548 -3.168940 -0.008562 1 0 0 0 0 0 0 274657
0.006613 -0.003055 0.160835 -0.515087 0.123978 -1.575872 -0.008594 1 0 0 0 0 0 0 275680
0.006566 -0.003064 0.160671 -0.496759 0.508703 -3.078033 -0.008624 1 0 0 0 0 0 0 276664
0.006530 -0.003071 0.160384 -0.655096 0.529545 -1.610156 -0.008656 1 0 0 0 0 0 0 277669
0.006484 -0.003085 0.160220 -0.529184 0.620767 -3.055720 -0.008687 1 0 0 0 0 0 0 278665
0.006440 -0.003061 0.159923 -0.536013 0.133664 -1.452361 -0.008718 1 0 0 0 0 0 0 279669
0.006393 -0.003069 0.159756 -0.492563 0.512771 -2.984810 -0.008749 1 0 0 0 0 0 0 280662
0.006314 -0.003034 0.159468 -0.073035 -0.030176 -1.548395 -0.008781 1 0 0 0 0 0 0 281669
0.006282 -0.003045 0.159293 -0.649833 0.534515 -2.858936 -0.008812 1 0 0 0 0 0 0 282664
0.006191 -0.003039 0.158988 0.073184 0.357235 -1.296157 -0.008847 1 0 0 0 0 0 0 283790
0.006151 -0.003032 0.158803 -0.511599 0.332191 -2.682127 -0.008877 1 0 0 0 0 0 0 284738
0.006078 -0.002984 0.158502 -0.132705 -0.201032 -1.282339 -0.008910 1 0 0 0 0 0 0 285810
0.006047 -0.002994 0.158322 -0.650682 0.488263 -2.723529 -0.008939 1 0 0 0 0 0 0 286748
0.005990 -0.002993 0.157999 -0.351571 0.427366 -0.983038 -0.008968 1 0 0 0 0 0 0 287676
0.005956 -0.002987 0.157831 -0.624499 0.353117 -2.820819 -0.009000 1 0 0 0 0 0 0 288680
0.005895 -0.002975 0.157515 -0.304677 0.261340 -1.043051 -0.009031 1 0 0 0 0 0 0 289674
0.005861 -0.002967 0.157347 -0.606091 0.309782 -2.794890 -0.009062 1 0 0 0 0 0 0 290678
0.005800 -0.002953 0.157029 -0.288863 0.235207 -0.989962 -0.009093 1 0 0 0 0 0 0 291677
0.005742 -0.002939 0.156846 -0.295481 0.231426 -2.562020 -0.009124 1 0 0 0 0 0 0 292654
0.005641 -0.002948 0.156540 0.277241 0.527262 -1.086789 -0.009156 1 0 0 0 0 0 0 293690
0.005615 -0.002925 0.156355 -0.635900 0.142624 -2.520881 -0.009187 1 0 0 0 0 0 0 294660
0.005537 -0.002927 0.156047 -0.053154 0.427837 -1.022191 -0.009218 1 0 0 0 0 0 0 295655
0.005476 -0.002916 0.155863 -0.211597 0.284115 -2.486817 -0.009250 1 0 0 0 0 0 0 296676
0.005396 -0.002899 0.155530 0.037599 0.197897 -0.673407 -0.009281 1 0 0 0 0 0 0 297683
0.005358 -0.002890 0.155356 -0.486535 0.290582 -2.546452 -0.009312 1 0 0 0 0 0 0 298673
0.005294 -0.002875 0.155029 -0.197099 0.217782 -0.706438 -0.009344 1 0 0 0 0 0 0 299687
0.005242 -0.002884 0.154847 -0.327046 0.526761 -2.410065 -0.009375 1 0 0 0 0 0 0 300672
0.005159 -0.002848 0.154537 0.078928 -0.031511 -0.889546 -0.009406 1 0 0 0 0 0 0 301685
0.005142 -0.002840 0.154355 -0.743219 0.287485 -2.387684 -0.009437 1 0 0 0 0 0 0 302671
0.005071 -0.002853 0.154043 -0.115210 0.584446 -0.820866 -0.009469 1 0 0 0 0 0 0 303685
0.005027 -0.002826 0.153862 -0.404121 0.088043 -2.358032 -0.009500 1 0 0 0 0 0 0 304673
0.004936 -0.002823 0.153549 0.192966 0.365322 -0.773939 -0.009531 1 0 0 0 0 0 0 305690
0.004896 -0.002816 0.153374 -0.406976 0.333974 -2.394875 -0.009562 1 0 0 0 0 0 0 306674
0.004797 -0.002795 0.153054 0.306560 0.136229 -0.640454 -0.009594 1 0 0 0 0 0 0 307684
0.004756 -0.002784 0.152877 -0.366160 0.266900 -2.318240 -0.009625 1 0 0 0 0 0 0 308670
0.004710 -0.002773 0.152665 -0.375593 0.260779 -2.016742 -0.009656 1 0 0 0 0 0 0 309672
0.004642 -0.002756 0.152343 -0.077988 0.191934 -0.518828 -0.009687 1 0 0 0 0 0 0 310684
0.004584 -0.002741 0.152173 -0.171400 0.214351 -2.354971 -0.009718 1 0 0 0 0 0 0 311672
0.004514 -0.002745 0.151956 -0.020326 0.452251 -1.887841 -0.009750 1 0 0 0 0 0 0 312670
0.004451 -0.002713 0.151640 -0.097322 0.015536 -0.536379 -0.009781 1 0 0 0 0 0 0 313684
0.004423 -0.002724 0.151468 -0.544749 0.527870 -2.268150 -0.009812 1 0 0 0 0 0 0 314670
0.004345 -0.002735 0.151258 0.048377 0.582805 -1.916801 -0.009843 1 0 0 0 0 0 0 315671
0.004254 -0.002735 0.150933 0.308450 0.444240 -0.372715 -0.009875 1 0 0 0 0 0 0 316672
0.004199 -0.002746 0.150769 -0.135231 0.577521 -2.290558 -0.009906 1 0 0 0 0 0 0 317669
0.004146 -0.002744 0.150559 -0.208609 0.430687 -1.867589 -0.009937 1 0 0 0 0 0 0 318671
0.004073 -0.002735 0.150234 0.063339 0.310794 -0.298676 -0.009969 1 0 0 0 0 0 0 319684
0.004029 -0.002704 0.150069 -0.300972 0.020433 -2.219133 -0.010000 1 0 0 0 0 0 0 320670
0.003990 -0.002704 0.149866 -0.378622 0.398128 -1.883301 -0.010031 1 0 0 0 0 0 0 321670
0.003924 -0.002693 0.149647 -0.035675 0.279302 -1.640640 -0.010061 1 0 0 0 0 0 0 322641
0.003851 -0.002698 0.149430 0.086502 0.487531 -1.614541 -0.010093 1 0 0 0 0 0 0 323671
0.003763 -0.002693 0.149099 0.313543 0.380703 -0.097779 -0.010125 1 0 0 0 0 0 0 324683
0.003718 -0.002663 0.148932 -0.214323 0.038769 -2.069922 -0.010156 1 0 0 0 0 0 0 325670
0.003655 -0.002659 0.148735 -0.038913 0.336722 -1.860846 -0.010187 1 0 0 0 0 0 0 326663
0.003622 -0.002655 0.148524 -0.400233 0.378428 -1.644069 -0.010221 1 0 0 0 0 0 0 327748
0.003560 -0.002642 0.148301 -0.046542 0.250686 -1.438281 -0.010252 1 0 0 0 0 0 0 328744
0.003505 -0.002629 0.148089 -0.109385 0.245137 -1.540955 -0.010283 1 0 0 0 0 0 0 329746
0.003439 -0.002633 0.147872 0.045230 0.469628 -1.474865 -0.010314 1 0 0 0 0 0 0 330738
0.003382 -0.002629 0.147662 -0.061765 0.383329 -1.535520 -0.010346 1 0 0 0 0 0 0 331751
0.003315 -0.002637 0.147446 0.075442 0.541721 -1.440560 -0.010376 1 0 0 0 0 0 0 332717
0.003258 -0.002635 0.147235 -0.039547 0.420734 -1.488828 -0.010407 1 0 0 0 0 0 0 333713
0.003206 -0.002627 0.147027 -0.112316 0.339598 -1.503414 -0.010438 1 0 0 0 0 0 0 334714
0.003135 -0.002612 0.146830 0.136299 0.230594 -1.623316 -0.010471 1 0 0 0 0 0 0 335743
0.003061 -0.002615 0.146617 0.216282 0.453991 -1.425988 -0.010502 1 0 0 0 0 0 0 336736
0.003001 -0.002610 0.146408 0.049165 0.375048 -1.420893 -0.010532 1 0 0 0 0 0 0 337714
0.002926 -0.002596 0.146209 0.231260 0.250292 -1.540871 -0.010564 1 0 0 0 0 0 0 338738
0.002865 -0.002582 0.146004 0.071492 0.243189 -1.459825 -0.010595 1 0 0 0 0 0 0 339740
0.002811 -0.002569 0.145797 -0.031733 0.245169 -1.399101 -0.010626 1 0 0 0 0 0 0 340722
0.002747 -0.002573 0.145607 0.111012 0.473503 -1.593274 -0.010658 1 0 0 0 0 0 0 341734
0.002669 -0.002564 0.145415 0.296245 0.317497 -1.574062 -0.010689 1 0 0 0 0 0 0 342740
0.002614 -0.002574 0.145220 0.033605 0.569479 -1.521728 -0.010720 1 0 0 0 0 0 0 343720
0.002558 -0.002551 0.145036 0.035883 0.154779 -1.622888 -0.010752 1 0 0 0 0 0 0 344734
0.002506 -0.002533 0.144835 -0.024952 0.173725 -1.414991 -0.010782 1 0 0 0 0 0 0 345719
0.002442 -0.002535 0.144647 0.133485 0.432264 -1.529343 -0.010814 1 0 0 0 0 0 0 346736
0.002403 -0.002513 0.144454 -0.160234 0.143582 -1.464214 -0.010845 1 0 0 0 0 0 0 347722
0.002345 -0.002512 0.144269 0.052612 0.398255 -1.531767 -0.010877 1 0 0 0 0 0 0 348735
0.002272 -0.002500 0.144077 0.287617 0.275452 -1.445450 -0.010908 1 0 0 0 0 0 0 349739
0.002213 -0.002488 0.143901 0.132343 0.262032 -1.616412 -0.010939 1 0 0 0 0 0 0 350734
0.002155 -0.002453 0.143722 0.119278 -0.031367 -1.583814 -0.010970 1 0 0 0 0 0 0 351720
0.002088 -0.002447 0.143542 0.236274 0.296098 -1.537082 -0.011002 1 0 0 0 0 0 0 352735
0.002032 -0.002437 0.143369 0.109638 0.292600 -1.624018 -0.011032 1 0 0 0 0 0 0 353718
0.001981 -0.002425 0.143173 0.038396 0.265046 -1.294662 -0.011064 1 0 0 0 0 0 0 354734
0.001933 -0.002414 0.142994 -0.005098 0.258439 -1.474850 -0.011096 1 0 0 0 0 0 0 355749
0.001887 -0.002402 0.142822 -0.023596 0.253769 -1.566122 -0.011127 1 0 0 0 0 0 0 356736
0.001835 -0.002368 0.142644 0.057662 -0.037639 -1.480073 -0.011157 1 0 0 0 0 0 0 357719
0.001766 -0.002339 0.142482 0.303763 0.007731 -1.662813 -0.011189 1 0 0 0 0 0 0 358733
0.001709 -0.002319 0.142316 0.173240 0.111809 -1.616058 -0.011218 1 0 0 0 0 0 0 359663
0.001658 -0.002303 0.142149 0.084895 0.171697 -1.574158 -0.011249 1 0 0 0 0 0 0 360653
0.001610 -0.002288 0.141981 0.040762 0.202001 -1.543433 -0.011281 1 0 0 0 0 0 0 361662
0.001565 -0.002275 0.141813 0.021093 0.216720 -1.517620 -0.011311 1 0 0 0 0 0 0 362652
0.001519 -0.002262 0.141644 0.013945 0.223550 -1.494011 -0.011343 1 0 0 0 0 0 0 363662
0.001454 -0.002245 0.141485 0.293139 0.161325 -1.600696 -0.011374 1 0 0 0 0 0 0 364652
0.001405 -0.002251 0.141329 0.100493 0.472061 -1.628743 -0.011406 1 0 0 0 0 0 0 365662
0.001338 -0.002243 0.141175 0.339202 0.313195 -1.642248 -0.011437 1 0 0 0 0 0 0 366660
0.001282 -0.002233 0.141011 0.217720 0.266162 -1.506796 -0.011468 1 0 0 0 0 0 0 367670
0.001211 -0.002217 0.140854 0.414606 0.181289 -1.556730 -0.011500 1 0 0 0 0 0 0 368681
0.001153 -0.002202 0.140689 0.265103 0.195892 -1.445054 -0.011530 1 0 0 0 0 0 0 369656
0.001097 -0.002168 0.140541 0.249140 -0.066939 -1.632432 -0.011562 1 0 0 0 0 0 0 370662
0.001053 -0.002166 0.140388 0.084260 0.329561 -1.578872 -0.011593 1 0 0 0 0 0 0 371652
0.001003 -0.002138 0.140244 0.154999 0.023931 -1.674662 -0.011624 1 0 0 0 0 0 0 372661
0.000935 -0.002112 0.140094 0.407187 0.027377 -1.586088 -0.011656 1 0 0 0 0 0 0 373671
0.000886 -0.002115 0.139940 0.195460 0.391480 -1.514788 -0.011687 1 0 0 0 0 0 0 374671
0.000833 -0.002089 0.139796 0.224826 0.054792 -1.612210 -0.011718 1 0 0 0 0 0 0 375674
0.000771 -0.002086 0.139654 0.368600 0.322697 -1.642065 -0.011750 1 0 0 0 0 0 0 376669
0.000733 -0.002063 0.139504 0.068175 0.074708 -1.523549 -0.011781 1 0 0 0 0 0 0 377666
0.000678 -0.002061 0.139360 0.270963 0.336989 -1.571983 -0.011812 1 0 0 0 0 0 0 378669
0.000607 -0.002049 0.139209 0.497747 0.226062 -1.470964 -0.011843 1 0 0 0 0 0 0 379670
0.000551 -0.002037 0.139075 0.347839 0.218248 -1.655853 -0.011874 1 0 0 0 0 0 0 380669
0.000501 -0.002026 0.138946 0.250232 0.217307 -1.741648 -0.011906 1 0 0 0 0 0 0 381666
0.000434 -0.002008 0.138801 0.482831 0.143681 -1.518151 -0.011937 1 0 0 0 0 0 0 382668
0.000400 -0.001999 0.138659 0.073940 0.236715 -1.513692 -0.011968 1 0 0 0 0 0 0 383670
0.000362 -0.001989 0.138527 0.095060 0.231521 -1.639534 -0.011999 1 0 0 0 0 0 0 384668
0.000307 -0.001993 0.138389 0.326351 0.429855 -1.561359 -0.012031 1 0 0 0 0 0 0 385670
0.000252 -0.001969 0.138250 0.358281 0.064176 -1.517869 -0.012062 1 0 0 0 0 0 0 386667
0.000203 -0.001951 0.138120 0.285201 0.111157 -1.609388 -0.012093 1 0 0 0 0 0 0 387669
0.000158 -0.001936 0.137993 0.242919 0.156311 -1.646531 -0.012125 1 0 0 0 0 0 0 388670
0.000114 -0.001923 0.137867 0.224158 0.180144 -1.651852 -0.012156 1 0 0 0 0 0 0 389668
0.000071 -0.001910 0.137741 0.217959 0.191520 -1.643716 -0.012187 1 0 0 0 0 0 0 390665
0.000029 -0.001898 0.137616 0.218032 0.196564 -1.630258 -0.012218 1 0 0 0 0 0 0 391669
-0.000013 -0.001886 0.137490 0.221263 0.198451 -1.614564 -0.012249 1 0 0 0 0 0 0 392665
-0.000056 -0.001875 0.137364 0.226146 0.198778 -1.598002 -0.012281 1 0 0 0 0 0 0 393667
-0.000098 -0.001863 0.137239 0.231787 0.198304 -1.580979 -0.012312 1 0 0 0 0 0 0 394665
-0.000160 -0.001846 0.137123 0.514711 0.133006 -1.692988 -0.012343 1 0 0 0 0 0 0 395671
-0.000213 -0.001832 0.137001 0.413668 0.156140 -1.610177 -0.012374 1 0 0 0 0 0 0 396665
-0.000260 -0.001819 0.136876 0.341876 0.173183 -1.556200 -0.012406 1 0 0 0 0 0 0 397665
-0.000304 -0.001807 0.136751 0.306894 0.181833 -1.523430 -0.012437 1 0 0 0 0 0 0 398666
-0.000341 -0.001816 0.136634 0.209145 0.461925 -1.622959 -0.012468 1 0 0 0 0 0 0 399669
-0.000365 -0.001799 0.136522 0.045281 0.150762 -1.674558 -0.012499 1 0 0 0 0 0 0 400668
-0.000398 -0.001785 0.136401 0.144814 0.151407 -1.553671 -0.012531 1 0 0 0 0 0 0 401667
-0.000429 -0.001793 0.136286 0.132551 0.442990 -1.606930 -0.012562 1 0 0 0 0 0 0 402667
-0.000486 -0.001786 0.136174 0.481296 0.280132 -1.634070 -0.012593 1 0 0 0 0 0 0 403670
-0.000535 -0.001777 0.136053 0.421371 0.230593 -1.507193 -0.012624 1 0 0 0 0 0 0 404667
-0.000559 -0.001772 0.135948 0.096889 0.280686 -1.693616 -0.012656 1 0 0 0 0 0 0 405667
-0.000613 -0.001759 0.135840 0.454908 0.176550 -1.651548 -0.012687 1 0 0 0 0 0 0 406666
-0.000660 -0.001746 0.135720 0.416480 0.174632 -1.486206 -0.012718 1 0 0 0 0 0 0 407664
-0.000684 -0.001739 0.135616 0.105344 0.250364 -1.657685 -0.012749 1 0 0 0 0 0 0 408665
-0.000737 -0.001725 0.135507 0.469126 0.159416 -1.608341 -0.012780 1 0 0 0 0 0 0 409654
-0.000763 -0.001718 0.135407 0.160894 0.235442 -1.700753 -0.012812 1 0 0 0 0 0 0 410667
-0.000797 -0.001708 0.135291 0.230329 0.213899 -1.479455 -0.012843 1 0 0 0 0 0 0 411667
-0.000834 -0.001698 0.135197 0.293597 0.204943 -1.748784 -0.012874 1 0 0 0 0 0 0 412668
-0.000873 -0.001687 0.135083 0.327873 0.191228 -1.490849 -0.012906 1 0 0 0 0 0 0 413666
-0.000892 -0.001681 0.134980 0.076895 0.255514 -1.607814 -0.012937 1 0 0 0 0 0 0 414667
-0.000937 -0.001688 0.134882 0.389026 0.431792 -1.659096 -0.012968 1 0 0 0 0 0 0 415665
-0.000965 -0.001671 0.134776 0.211552 0.125560 -1.553378 -0.012999 1 0 0 0 0 0 0 416666
-0.001000 -0.001656 0.134687 0.283660 0.139269 -1.746492 -0.013031 1 0 0 0 0 0 0 417666
-0.001017 -0.001649 0.134594 0.063827 0.224843 -1.708700 -0.013062 1 0 0 0 0 0 0 418666
-0.001039 -0.001660 0.134489 0.117528 0.477070 -1.539358 -0.013093 1 0 0 0 0 0 0 419661
-0.001077 -0.001639 0.134390 0.330343 0.090760 -1.589411 -0.013124 1 0 0 0 0 0 0 420651
-0.001096 -0.001628 0.134294 0.103422 0.177878 -1.610061 -0.013156 1 0 0 0 0 0 0 421661
-0.001140 -0.001633 0.134197 0.419535 0.386183 -1.602077 -0.013186 1 0 0 0 0 0 0 422652
-0.001188 -0.001609 0.134102 0.518932 0.036729 -1.599890 -0.013218 1 0 0 0 0 0 0 423661
-0.001212 -0.001597 0.134006 0.211776 0.147801 -1.589684 -0.013249 1 0 0 0 0 0 0 424651
-0.001244 -0.001585 0.133920 0.296586 0.168215 -1.706041 -0.013280 1 0 0 0 0 0 0 425661
-0.001260 -0.001579 0.133829 0.091793 0.237314 -1.627430 -0.013312 1 0 0 0 0 0 0 426661
-0.001288 -0.001571 0.133744 0.238741 0.214606 -1.706296 -0.013343 1 0 0 0 0 0 0 427650
-0.001273 -0.001536 0.133674 -0.309325 -0.139347 -1.888192 -0.013374 1 0 0 0 0 0 0 428660
-0.001286 -0.001513 0.133598 -0.001966 -0.020922 -1.820389 -0.013405 1 0 0 0 0 0 0 429650
-0.001292 -0.001500 0.133509 -0.060235 0.131276 -1.646992 -0.013437 1 0 0 0 0 0 0 430660
-0.001315 -0.001489 0.133426 0.163306 0.153907 -1.687745 -0.013468 1 0 0 0 0 0 0 431668
-0.001347 -0.001478 0.133345 0.303467 0.158836 -1.707377 -0.013500 1 0 0 0 0 0 0 432671
-0.001376 -0.001487 0.133245 0.293693 0.422797 -1.442202 -0.013531 1 0 0 0 0 0 0 433663
-0.001411 -0.001486 0.133157 0.370083 0.322042 -1.572016 -0.013562 1 0 0 0 0 0 0 434661
-0.001449 -0.001480 0.133074 0.419286 0.247024 -1.637160 -0.013593 1 0 0 0 0 0 0 435658
-0.001467 -0.001477 0.132983 0.175168 0.269714 -1.528376 -0.013624 1 0 0 0 0 0 0 436654
-0.001497 -0.001470 0.132899 0.299628 0.224272 -1.594570 -0.013655 1 0 0 0 0 0 0 437659
-0.001511 -0.001466 0.132838 0.122736 0.264874 -1.891144 -0.013687 1 0 0 0 0 0 0 438671
-0.001518 -0.001464 0.132755 0.002959 0.283667 -1.630603 -0.013718 1 0 0 0 0 0 0 439649
-0.001541 -0.001457 0.132674 0.213808 0.231075 -1.616105 -0.013749 1 0 0 0 0 0 0 440644
-0.001552 -0.001453 0.132583 0.076958 0.261292 -1.484086 -0.013781 1 0 0 0 0 0 0 441668
-0.001578 -0.001446 0.132499 0.257263 0.219413 -1.541944 -0.013812 1 0 0 0 0 0 0 442668
-0.001590 -0.001443 0.132438 0.109422 0.261608 -1.835962 -0.013843 1 0 0 0 0 0 0 443667
-0.001596 -0.001440 0.132355 0.003797 0.281281 -1.573308 -0.013874 1 0 0 0 0 0 0 444665
-0.001619 -0.001433 0.132274 0.221239 0.229208 -1.557919 -0.013906 1 0 0 0 0 0 0 445665
-0.001636 -0.001410 0.132204 0.174700 -0.001391 -1.692994 -0.013937 1 0 0 0 0 0 0 446666
-0.001638 -0.001418 0.132127 -0.029970 0.386944 -1.614367 -0.013968 1 0 0 0 0 0 0 447668
-0.001659 -0.001416 0.132049 0.200397 0.305058 -1.564186 -0.014000 1 0 0 0 0 0 0 448670
-0.001689 -0.001410 0.131969 0.352501 0.236031 -1.536397 -0.014031 1 0 0 0 0 0 0 449673
-0.001704 -0.001407 0.131909 0.171139 0.267817 -1.787724 -0.014062 1 0 0 0 0 0 0 450669
-0.001711 -0.001405 0.131827 0.046345 0.282871 -1.506347 -0.014093 1 0 0 0 0 0 0 451672
-0.001728 -0.001418 0.131755 0.174091 0.495320 -1.613713 -0.014124 1 0 0 0 0 0 0 452666
-0.001743 -0.001405 0.131689 0.153179 0.160962 -1.679441 -0.014155 1 0 0 0 0 0 0 453636
-0.001749 -0.001398 0.131604 0.048389 0.206061 -1.433116 -0.014187 1 0 0 0 0 0 0 454666
-0.001766 -0.001409 0.131532 0.179717 0.454181 -1.564100 -0.014218 1 0 0 0 0 0 0 455666
-0.001795 -0.001409 0.131454 0.344597 0.336801 -1.499347 -0.014249 1 0 0 0 0 0 0 456665
-0.001794 -0.001394 0.131376 -0.014651 0.120492 -1.468546 -0.014281 1 0 0 0 0 0 0 457665
-0.001808 -0.001401 0.131306 0.135296 0.393060 -1.567883 -0.014312 1 0 0 0 0 0 0 458666
-0.001820 -0.001384 0.131240 0.139936 0.108006 -1.620412 -0.014343 1 0 0 0 0 0 0 459667
-0.001840 -0.001390 0.131175 0.241152 0.381211 -1.626216 -0.014374 1 0 0 0 0 0 0 460663
-0.001836 -0.001378 0.131101 -0.071694 0.163994 -1.503083 -0.014406 1 0 0 0 0 0 0 461667
-0.001847 -0.001387 0.131033 0.109213 0.416125 -1.556224 -0.014437 1 0 0 0 0 0 0 462654
-0.001913 -0.001376 0.130976 0.855379 0.189752 -1.706663 -0.014468 1 0 0 0 0 0 0 463665
-0.001926 -0.001375 0.130915 0.230804 0.296285 -1.657445 -0.014499 1 0 0 0 0 0 0 464666
-0.001951 -0.001369 0.130842 0.348093 0.240678 -1.480290 -0.014531 1 0 0 0 0 0 0 465665
-0.001964 -0.001366 0.130785 0.192218 0.271397 -1.663357 -0.014562 1 0 0 0 0 0 0 466666
-0.001969 -0.001364 0.130703 0.083256 0.285468 -1.351791 -0.014593 1 0 0 0 0 0 0 467665
-0.001972 -0.001363 0.130643 0.035951 0.300486 -1.589866 -0.014624 1 0 0 0 0 0 0 468666
-0.001972 -0.001362 0.130560 0.002775 0.301300 -1.308608 -0.014656 1 0 0 0 0 0 0 469664
-0.001972 -0.001361 0.130499 -0.004602 0.309046 -1.559163 -0.014687 1 0 0 0 0 0 0 470664
-0.001972 -0.001360 0.130416 -0.017734 0.306140 -1.282193 -0.014718 1 0 0 0 0 0 0 471667
-0.001971 -0.001360 0.130355 -0.015064 0.311961 -1.534497 -0.014749 1 0 0 0 0 0 0 472655
-0.001990 -0.001354 0.130281 0.246440 0.245315 -1.386389 -0.014780 1 0 0 0 0 0 0 473652
-0.001979 -0.001356 0.130214 -0.122642 0.336961 -1.444104 -0.014811 1 0 0 0 0 0 0 474651
-0.001979 -0.001336 0.130149 -0.013855 0.069709 -1.468005 -0.014843 1 0 0 0 0 0 0 475667
-0.001993 -0.001341 0.130084 0.175096 0.358980 -1.461248 -0.014874 1 0 0 0 0 0 0 476665
-0.001999 -0.001343 0.130000 0.094474 0.348228 -1.190658 -0.014905 1 0 0 0 0 0 0 477659
-0.002002 -0.001344 0.129938 0.046894 0.335086 -1.456210 -0.014936 1 0 0 0 0 0 0 478635
-0.002009 -0.001324 0.129875 0.098457 0.063492 -1.454930 -0.014968 1 0 0 0 0 0 0 479667
-0.002006 -0.001334 0.129801 -0.031745 0.417278 -1.299750 -0.014999 1 0 0 0 0 0 0 480666
-0.002010 -0.001319 0.129734 0.051846 0.128443 -1.357723 -0.015031 1 0 0 0 0 0 0 481662
-0.002025 -0.001326 0.129668 0.213169 0.390014 -1.374605 -0.015062 1 0 0 0 0 0 0 482663
-0.002013 -0.001334 0.129604 -0.142152 0.433070 -1.387166 -0.015093 1 0 0 0 0 0 0 483666
-0.002012 -0.001318 0.129540 -0.021288 0.122067 -1.383114 -0.015124 1 0 0 0 0 0 0 484665
-0.002025 -0.001324 0.129475 0.173987 0.385527 -1.364705 -0.015155 1 0 0 0 0 0 0 485651
-0.002037 -0.001307 0.129411 0.183856 0.106602 -1.359757 -0.015187 1 0 0 0 0 0 0 486657
-0.002023 -0.001303 0.129347 -0.164631 0.246905 -1.355077 -0.015218 1 0 0 0 0 0 0 487649
-0.002035 -0.001296 0.129273 0.148839 0.215108 -1.201432 -0.015249 1 0 0 0 0 0 0 488659
-0.002041 -0.001293 0.129215 0.100093 0.257485 -1.395884 -0.015280 1 0 0 0 0 0 0 489648
-0.002037 -0.001310 0.129143 -0.032773 0.539127 -1.216694 -0.015312 1 0 0 0 0 0 0 490657
-0.002040 -0.001298 0.129076 0.053786 0.194054 -1.256185 -0.015343 1 0 0 0 0 0 0 491650
-0.002042 -0.001293 0.129021 0.035611 0.230469 -1.407377 -0.015374 1 0 0 0 0 0 0 492658
-0.002062 -0.001284 0.128950 0.277718 0.200512 -1.197030 -0.015405 1 0 0 0 0 0 0 493659
-0.002052 -0.001285 0.128883 -0.096483 0.311621 -1.230484 -0.015436 1 0 0 0 0 0 0 494649
-0.002066 -0.001280 0.128808 0.187868 0.250024 -1.101322 -0.015468 1 0 0 0 0 0 0 495658
-0.002072 -0.001277 0.128750 0.123846 0.275664 -1.306310 -0.015499 1 0 0 0 0 0 0 496648
-0.002089 -0.001290 0.128687 0.250374 0.485737 -1.259524 -0.015530 1 0 0 0 0 0 0 497658
-0.002083 -0.001282 0.128614 -0.037819 0.222981 -1.103720 -0.015562 1 0 0 0 0 0 0 498659
-0.002080 -0.001277 0.128557 -0.029174 0.251268 -1.286492 -0.015593 1 0 0 0 0 0 0 499664
-0.002097 -0.001270 0.128484 0.246320 0.212385 -1.097403 -0.015628 1 0 0 0 0 0 0 500789
-0.002085 -0.001270 0.128418 -0.107489 0.317938 -1.139285 -0.015655 1 0 0 0 0 0 0 501656
-0.002079 -0.001271 0.128363 -0.071587 0.322036 -1.288647 -0.015687 1 0 0 0 0 0 0 502664
-0.002095 -0.001265 0.128291 0.223514 0.250647 -1.076335 -0.015722 1 0 0 0 0 0 0 503783
-0.002083 -0.001267 0.128225 -0.119056 0.337822 -1.108840 -0.015749 1 0 0 0 0 0 0 504666
-0.002090 -0.001283 0.128159 0.102301 0.524480 -1.112192 -0.015784 1 0 0 0 0 0 0 505785
-0.002099 -0.001270 0.128095 0.151677 0.183772 -1.114365 -0.015812 1 0 0 0 0 0 0 506671
-0.002104 -0.001264 0.128041 0.094641 0.225930 -1.241759 -0.015843 1 0 0 0 0 0 0 507660
-0.002119 -0.001275 0.127980 0.236764 0.459282 -1.153414 -0.015878 1 0 0 0 0 0 0 508768
-0.002112 -0.001266 0.127907 -0.040547 0.211880 -0.980412 -0.015910 1 0 0 0 0 0 0 509791
-0.002122 -0.001275 0.127839 0.152765 0.438432 -1.013974 -0.015940 1 0 0 0 0 0 0 510760
-0.002133 -0.001260 0.127774 0.181949 0.139291 -1.038168 -0.015971 1 0 0 0 0 0 0 511758
-0.002117 -0.001257 0.127710 -0.151090 0.265391 -1.044935 -0.016003 1 0 0 0 0 0 0 512788
-0.002110 -0.001256 0.127656 -0.091331 0.295304 -1.169609 -0.016034 1 0 0 0 0 0 0 513758
-0.002111 -0.001235 0.127595 0.036439 0.047673 -1.088155 -0.016062 1 0 0 0 0 0 0 514666
-0.002112 -0.001225 0.127543 0.035491 0.152893 -1.172961 -0.016097 1 0 0 0 0 0 0 515793
-0.002131 -0.001214 0.127472 0.283141 0.160273 -0.932800 -0.016128 1 0 0 0 0 0 0 516793
-0.002140 -0.001209 0.127416 0.182267 0.227282 -1.085505 -0.016156 1 0 0 0 0 0 0 517668
-0.002150 -0.001187 0.127355 0.184275 0.008245 -1.026328 -0.016190 1 0 0 0 0 0 0 518767
-0.002155 -0.001175 0.127302 0.116061 0.127941 -1.119887 -0.016222 1 0 0 0 0 0 0 519788
-0.002163 -0.001150 0.127242 0.150306 -0.047677 -1.025931 -0.016253 1 0 0 0 0 0 0 520786
-0.002166 -0.001137 0.127189 0.100120 0.095258 -1.105805 -0.016284 1 0 0 0 0 0 0 521786
-0.002173 -0.001111 0.127130 0.143531 -0.068263 -1.006563 -0.016316 1 0 0 0 0 0 0 522787
-0.002176 -0.001098 0.127077 0.098070 0.080470 -1.084626 -0.016347 1 0 0 0 0 0 0 523787
-0.002178 -0.001091 0.127027 0.067917 0.177398 -1.118627 -0.016374 1 0 0 0 0 0 0 524662
-0.002178 -0.001088 0.126979 0.051791 0.228159 -1.126343 -0.016405 1 0 0 0 0 0 0 525632
-0.002203 -0.001062 0.126930 0.383480 -0.064808 -1.118709 -0.016437 1 0 0 0 0 0 0 526653
-0.002216 -0.001048 0.126882 0.249063 0.070419 -1.114539 -0.016472 1 0 0 0 0 0 0 527783
-0.002221 -0.001042 0.126833 0.151808 0.166245 -1.107443 -0.016503 1 0 0 0 0 0 0 528782
-0.002229 -0.001019 0.126775 0.175759 -0.039697 -0.964002 -0.016534 1 0 0 0 0 0 0 529785
-0.002233 -0.001007 0.126723 0.121641 0.085105 -1.025208 -0.016565 1 0 0 0 0 0 0 530778
-0.002254 -0.000997 0.126684 0.351295 0.108486 -1.183081 -0.016597 1 0 0 0 0 0 0 531786
-0.002251 -0.000977 0.126649 0.053206 -0.013644 -1.264080 -0.016628 1 0 0 0 0 0 0 532783
-0.002249 -0.000967 0.126606 0.037153 0.098351 -1.149293 -0.016659 1 0 0 0 0 0 0 533787
-0.002248 -0.000961 0.126560 0.043281 0.172223 -1.088029 -0.016691 1 0 0 0 0 0 0 534788
-0.002272 -0.000935 0.126512 0.387089 -0.106346 -1.052852 -0.016722 1 0 0 0 0 0 0 535797
-0.002284 -0.000921 0.126464 0.259971 0.035172 -1.038602 -0.016754 1 0 0 0 0 0 0 536797
-0.002309 -0.000909 0.126425 0.430241 0.072573 -1.157569 -0.016785 1 0 0 0 0 0 0 537798
-0.002315 -0.000923 0.126391 0.203501 0.403714 -1.215419 -0.016816 1 0 0 0 0 0 0 538790
-0.002318 -0.000929 0.126348 0.132429 0.349238 -1.099180 -0.016849 1 0 0 0 0 0 0 539861
-0.002339 -0.000927 0.126311 0.365523 0.239135 -1.167565 -0.016881 1 0 0 0 0 0 0 540864
-0.002349 -0.000926 0.126267 0.249315 0.236004 -1.070084 -0.016912 1 0 0 0 0 0 0 541856
-0.002373 -0.000921 0.126230 0.432161 0.178719 -1.146742 -0.016943 1 0 0 0 0 0 0 542849
-0.002384 -0.000918 0.126186 0.288103 0.204659 -1.052423 -0.016974 1 0 0 0 0 0 0 543854
-0.002410 -0.000912 0.126149 0.456693 0.162171 -1.130081 -0.017005 1 0 0 0 0 0 0 544835
-0.002436 -0.000923 0.126125 0.494057 0.389286 -1.301577 -0.017036 1 0 0 0 0 0 0 545831
-0.002448 -0.000928 0.126086 0.321493 0.336815 -1.110791 -0.017063 1 0 0 0 0 0 0 546706
-0.002474 -0.000926 0.126050 0.481195 0.233568 -1.141292 -0.017099 1 0 0 0 0 0 0 547864
-0.002480 -0.000944 0.126017 0.251638 0.489515 -1.164912 -0.017130 1 0 0 0 0 0 0 548856
-0.002503 -0.000948 0.125984 0.442518 0.336442 -1.164653 -0.017161 1 0 0 0 0 0 0 549832
-0.002513 -0.000950 0.125941 0.309891 0.292247 -1.030935 -0.017194 1 0 0 0 0 0 0 550879
-0.002546 -0.000980 0.125904 0.586989 0.656245 -1.084435 -0.017224 1 0 0 0 0 0 0 551859
-0.002548 -0.000980 0.125871 0.224153 0.312812 -1.133505 -0.017255 1 0 0 0 0 0 0 552856
-0.002576 -0.001009 0.125837 0.530516 0.655758 -1.127106 -0.017286 1 0 0 0 0 0 0 553838
-0.002576 -0.001008 0.125805 0.197793 0.315421 -1.142617 -0.017318 1 0 0 0 0 0 0 554873
-0.002603 -0.001037 0.125772 0.520597 0.660968 -1.122393 -0.017349 1 0 0 0 0 0 0 555840
-0.002602 -0.001037 0.125740 0.196685 0.322432 -1.133068 -0.017380 1 0 0 0 0 0 0 556856
-0.002621 -0.001032 0.125707 0.422141 0.225730 -1.119741 -0.017411 1 0 0 0 0 0 0 557838
-0.002625 -0.001048 0.125675 0.240823 0.499670 -1.116421 -0.017443 1 0 0 0 0 0 0 558872
-0.002640 -0.001070 0.125652 0.382412 0.612395 -1.240870 -0.017474 1 0 0 0 0 0 0 559858
-0.002666 -0.001077 0.125623 0.553187 0.414887 -1.160824 -0.017505 1 0 0 0 0 0 0 560838
-0.002673 -0.001099 0.125592 0.316727 0.606023 -1.122871 -0.017537 1 0 0 0 0 0 0 561881
-0.002696 -0.001105 0.125560 0.502631 0.419748 -1.097839 -0.017569 1 0 0 0 0 0 0 562895
-0.002721 -0.001122 0.125537 0.556495 0.552062 -1.219482 -0.017597 1 0 0 0 0 0 0 563782
-0.002727 -0.001150 0.125508 0.318895 0.705171 -1.145948 -0.017628 1 0 0 0 0 0 0 564771
-0.002749 -0.001159 0.125477 0.510374 0.479999 -1.097344 -0.017659 1 0 0 0 0 0 0 565780
-0.002754 -0.001182 0.125445 0.305037 0.652139 -1.080684 -0.017690 1 0 0 0 0 0 0 566772
-0.002770 -0.001208 0.125422 0.433865 0.710516 -1.200031 -0.017722 1 0 0 0 0 0 0 567781
-0.002797 -0.001216 0.125393 0.598052 0.485677 -1.118146 -0.017753 1 0 0 0 0 0 0 568771
-0.002791 -0.001224 0.125373 0.183569 0.475724 -1.225228 -0.017784 1 0 0 0 0 0 0 569779
-0.002801 -0.001243 0.125355 0.358841 0.608051 -1.259284 -0.017815 1 0 0 0 0 0 0 570771
-0.002819 -0.001266 0.125337 0.487984 0.691653 -1.269715 -0.017847 1 0 0 0 0 0 0 571785
-0.002828 -0.001278 0.125300 0.371627 0.545489 -1.007232 -0.017878 1 0 0 0 0 0 0 572774
-0.002846 -0.001298 0.125276 0.486401 0.648569 -1.144875 -0.017910 1 0 0 0 0 0 0 573790
-0.002868 -0.001322 0.125256 0.562946 0.720750 -1.215785 -0.017941 1 0 0 0 0 0 0 574781
-0.002879 -0.001334 0.125249 0.431289 0.575632 -1.387876 -0.017968 1 0 0 0 0 0 0 575647
-0.002898 -0.001354 0.125235 0.521975 0.671393 -1.319773 -0.018003 1 0 0 0 0 0 0 576771
-0.002907 -0.001364 0.125200 0.398798 0.546784 -1.016546 -0.018034 1 0 0 0 0 0 0 577779
-0.002924 -0.001383 0.125176 0.511818 0.662521 -1.137941 -0.018066 1 0 0 0 0 0 0 578783
-0.002947 -0.001406 0.125156 0.587749 0.741174 -1.202511 -0.018093 1 0 0 0 0 0 0 579657
-0.002938 -0.001423 0.125140 0.193585 0.660853 -1.244759 -0.018128 1 0 0 0 0 0 0 580782
-0.002947 -0.001445 0.125123 0.385297 0.735581 -1.242511 -0.018159 1 0 0 0 0 0 0 581781
-0.002965 -0.001471 0.125105 0.523626 0.788402 -1.238448 -0.018190 1 0 0 0 0 0 0 582774
-0.002987 -0.001497 0.125088 0.600698 0.820323 -1.235123 -0.018222 1 0 0 0 0 0 0 583778
-0.003004 -0.001492 0.125072 0.543582 0.399992 -1.244066 -0.018253 1 0 0 0 0 0 0 584774
-0.003006 -0.001507 0.125045 0.344459 0.643241 -1.106626 -0.018284 1 0 0 0 0 0 0 585776
-0.003020 -0.001529 0.125025 0.490511 0.755242 -1.167974 -0.018315 1 0 0 0 0 0 0 586774
-0.003028 -0.001541 0.125017 0.416803 0.627832 -1.346658 -0.018347 1 0 0 0 0 0 0 587776
-0.003050 -0.001541 0.124993 0.611983 0.476547 -1.145211 -0.018378 1 0 0 0 0 0 0 588783
-0.003075 -0.001555 0.124974 0.666030 0.647022 -1.177502 -0.018409 1 0 0 0 0 0 0 589761
-0.003100 -0.001577 0.124956 0.691856 0.760529 -1.197907 -0.018440 1 0 0 0 0 0 0 590781
-0.003093 -0.001592 0.124940 0.271606 0.699121 -1.223809 -0.018474 1 0 0 0 0 0 0 591865
-0.003103 -0.001614 0.124923 0.449565 0.782976 -1.214524 -0.018505 1 0 0 0 0 0 0 592852
-0.003127 -0.001619 0.124895 0.655195 0.585837 -1.072688 -0.018537 1 0 0 0 0 0 0 593860
-0.003139 -0.001623 0.124886 0.528588 0.532281 -1.286731 -0.018569 1 0 0 0 0 0 0 594883
-0.003158 -0.001638 0.124871 0.613895 0.694507 -1.243189 -0.018599 1 0 0 0 0 0 0 595856
-0.003148 -0.001650 0.124856 0.239514 0.674218 -1.233502 -0.018630 1 0 0 0 0 0 0 596830
-0.003162 -0.001652 0.124830 0.516065 0.525725 -1.074870 -0.018661 1 0 0 0 0 0 0 597830
-0.003169 -0.001652 0.124820 0.460059 0.506847 -1.281433 -0.018693 1 0 0 0 0 0 0 598864
-0.003186 -0.001667 0.124806 0.584030 0.687275 -1.234852 -0.018724 1 0 0 0 0 0 0 599854
-0.003200 -0.001655 0.124790 0.566172 0.361047 -1.217471 -0.018755 1 0 0 0 0 0 0 600829
-0.003201 -0.001667 0.124764 0.388009 0.652320 -1.068515 -0.018786 1 0 0 0 0 0 0 601829
-0.003214 -0.001688 0.124743 0.544831 0.788906 -1.125194 -0.018819 1 0 0 0 0 0 0 602888
-0.003227 -0.001679 0.124726 0.551335 0.420138 -1.167732 -0.018849 1 0 0 0 0 0 0 603854
-0.003246 -0.001689 0.124709 0.648181 0.626854 -1.170583 -0.018880 1 0 0 0 0 0 0 604857
-0.003256 -0.001694 0.124702 0.536568 0.588218 -1.316901 -0.018911 1 0 0 0 0 0 0 605830
-0.003260 -0.001696 0.124669 0.447846 0.545570 -0.973484 -0.018943 1 0 0 0 0 0 0 606847
-0.003263 -0.001697 0.124657 0.419851 0.533113 -1.215822 -0.018973 1 0 0 0 0 0 0 607828
-0.003277 -0.001711 0.124642 0.577798 0.711418 -1.191814 -0.019005 1 0 0 0 0 0 0 608853
-0.003290 -0.001700 0.124626 0.579081 0.384036 -1.183725 -0.019036 1 0 0 0 0 0 0 609830
-0.003290 -0.001712 0.124600 0.410480 0.674101 -1.038067 -0.019069 1 0 0 0 0 0 0 610886
-0.003295 -0.001700 0.124580 0.472770 0.370796 -1.108818 -0.019099 1 0 0 0 0 0 0 611853
-0.003311 -0.001707 0.124562 0.618577 0.608211 -1.131398 -0.019129 1 0 0 0 0 0 0 612823
-0.003338 -0.001706 0.124534 0.780360 0.515612 -1.002300 -0.019162 1 0 0 0 0 0 0 613861
-0.003352 -0.001706 0.124525 0.630459 0.517406 -1.221698 -0.019193 1 0 0 0 0 0 0 614873
-0.003358 -0.001705 0.124490 0.513991 0.513266 -0.915905 -0.019224 1 0 0 0 0 0 0 615860
-0.003380 -0.001699 0.124456 0.717956 0.452406 -0.889133 -0.019256 1 0 0 0 0 0 0 616861
-0.003391 -0.001697 0.124444 0.605177 0.484412 -1.167079 -0.019286 1 0 0 0 0 0 0 617831
-0.003415 -0.001691 0.124419 0.770635 0.435832 -1.012160 -0.019318 1 0 0 0 0 0 0 618847
-0.003433 -0.001669 0.124399 0.710523 0.220633 -1.075540 -0.019348 1 0 0 0 0 0 0 619831
-0.003455 -0.001671 0.124381 0.766174 0.527153 -1.094994 -0.019380 1 0 0 0 0 0 0 620857
-0.003452 -0.001659 0.124355 0.444703 0.348095 -0.985465 -0.019412 1 0 0 0 0 0 0 621854
-0.003464 -0.001666 0.124335 0.608480 0.600196 -1.044916 -0.019444 1 0 0 0 0 0 0 622897
-0.003489 -0.001665 0.124306 0.799229 0.510281 -0.938324 -0.019474 1 0 0 0 0 0 0 623856
-0.003507 -0.001645 0.124286 0.739943 0.258967 -1.031705 -0.019505 1 0 0 0 0 0 0 624829
-0.003529 -0.001650 0.124267 0.794450 0.545250 -1.063062 -0.019536 1 0 0 0 0 0 0 625830
-0.003526 -0.001637 0.124241 0.472344 0.356350 -0.958153 -0.019569 1 0 0 0 0 0 0 626897
-0.003544 -0.001626 0.124210 0.708871 0.349417 -0.883026 -0.019599 1 0 0 0 0 0 0 627837
-0.003553 -0.001621 0.124199 0.627727 0.423198 -1.132580 -0.019630 1 0 0 0 0 0 0 628854
-0.003576 -0.001613 0.124174 0.809813 0.397401 -0.965314 -0.019661 1 0 0 0 0 0 0 629835
-0.003606 -0.001604 0.124143 0.931004 0.378432 -0.875226 -0.019693 1 0 0 0 0 0 0 630868
-0.003622 -0.001600 0.124132 0.755878 0.436724 -1.120197 -0.019724 1 0 0 0 0 0 0 631863
-0.003628 -0.001597 0.124098 0.624411 0.463086 -0.823884 -0.019755 1 0 0 0 0 0 0 632834
-0.003637 -0.001577 0.124075 0.649155 0.233381 -0.948945 -0.019786 1 0 0 0 0 0 0 633849
-0.003655 -0.001581 0.124056 0.769315 0.525572 -1.001574 -0.019819 1 0 0 0 0 0 0 634889
-0.003670 -0.001564 0.124039 0.744891 0.279107 -1.032134 -0.019849 1 0 0 0 0 0 0 635853
-0.003683 -0.001537 0.124022 0.725882 0.111540 -1.042336 -0.019880 1 0 0 0 0 0 0 636836
-0.003702 -0.001537 0.124005 0.816333 0.455295 -1.031025 -0.019911 1 0 0 0 0 0 0 637836
-0.003698 -0.001523 0.123979 0.514366 0.298027 -0.909561 -0.019943 1 0 0 0 0 0 0 638867
-0.003715 -0.001511 0.123949 0.760908 0.306840 -0.827604 -0.019973 1 0 0 0 0 0 0 639836
-0.003723 -0.001505 0.123938 0.685925 0.387960 -1.075319 -0.020005 1 0 0 0 0 0 0 640851
-0.003733 -0.001483 0.123924 0.698565 0.182300 -1.055727 -0.020036 1 0 0 0 0 0 0 641833
-0.003751 -0.001486 0.123908 0.811211 0.486723 -1.023370 -0.020068 1 0 0 0 0 0 0 642865
-0.003746 -0.001473 0.123882 0.521255 0.308262 -0.893113 -0.020099 1 0 0 0 0 0 0 643849
-0.003763 -0.001462 0.123851 0.773858 0.306257 -0.807747 -0.020130 1 0 0 0 0 0 0 644852
-0.003771 -0.001456 0.123841 0.702229 0.381675 -1.054357 -0.020161 1 0 0 0 0 0 0 645835
-0.003781 -0.001435 0.123826 0.716496 0.173534 -1.034223 -0.020194 1 0 0 0 0 0 0 646885
-0.003786 -0.001424 0.123821 0.658396 0.292226 -1.150851 -0.020221 1 0 0 0 0 0 0 647769
-0.003787 -0.001418 0.123789 0.603182 0.366046 -0.793002 -0.020253 1 0 0 0 0 0 0 648778
-0.003788 -0.001415 0.123777 0.596494 0.414115 -1.030874 -0.020284 1 0 0 0 0 0 0 649768
-0.003794 -0.001395 0.123763 0.664672 0.185873 -1.016121 -0.020315 1 0 0 0 0 0 0 650778
-0.003798 -0.001385 0.123757 0.635763 0.293714 -1.135888 -0.020346 1 0 0 0 0 0 0 651769
-0.003798 -0.001379 0.123725 0.595166 0.362141 -0.779018 -0.020378 1 0 0 0 0 0 0 652778
-0.003799 -0.001377 0.123713 0.595949 0.407308 -1.017367 -0.020409 1 0 0 0 0 0 0 653785
-0.003805 -0.001357 0.123699 0.667717 0.177794 -1.002527 -0.020441 1 0 0 0 0 0 0 654788
-0.003808 -0.001347 0.123693 0.640731 0.284802 -1.122425 -0.020472 1 0 0 0 0 0 0 655799
-0.003795 -0.001327 0.123672 0.429678 0.169004 -0.914705 -0.020503 1 0 0 0 0 0 0 656777
-0.003789 -0.001318 0.123664 0.493705 0.282523 -1.074990 -0.020534 1 0 0 0 0 0 0 657779
-0.003792 -0.001294 0.123651 0.613075 0.103946 -1.019069 -0.020565 1 0 0 0 0 0 0 658775
-0.003793 -0.001283 0.123646 0.611997 0.237998 -1.123233 -0.020597 1 0 0 0 0 0 0 659776
-0.003780 -0.001262 0.123625 0.414308 0.136213 -0.909582 -0.020628 1 0 0 0 0 0 0 660780
-0.003773 -0.001252 0.123617 0.485267 0.256652 -1.068415 -0.020668 1 0 0 0 0 0 0 662057
-0.003775 -0.001229 0.123604 0.607759 0.081488 -1.011100 -0.020690 1 0 0 0 0 0 0 662777
-0.003757 -0.001221 0.123590 0.345943 0.277937 -0.988346 -0.020721 1 0 0 0 0 0 0 663772
-0.003754 -0.001199 0.123575 0.512424 0.093925 -0.967320 -0.020753 1 0 0 0 0 0 0 664773
-0.003765 -0.001202 0.123558 0.726618 0.404032 -0.945177 -0.020784 1 0 0 0 0 0 0 665758
-0.003776 -0.001184 0.123542 0.752302 0.168269 -0.944835 -0.020815 1 0 0 0 0 0 0 666774
-0.003762 -0.001180 0.123527 0.424289 0.318170 -0.954371 -0.020847 1 0 0 0 0 0 0 667774
-0.003761 -0.001159 0.123511 0.555361 0.109317 -0.945790 -0.020877 1 0 0 0 0 0 0 668755
-0.003761 -0.001149 0.123505 0.580193 0.222465 -1.077297 -0.020909 1 0 0 0 0 0 0 669773
-0.003766 -0.001125 0.123493 0.659485 0.049219 -1.000516 -0.020940 1 0 0 0 0 0 0 670779
-0.003749 -0.001118 0.123479 0.374435 0.246675 -0.969925 -0.020971 1 0 0 0 0 0 0 671759
-0.003746 -0.001095 0.123464 0.528912 0.063575 -0.945645 -0.021003 1 0 0 0 0 0 0 672774
-0.003745 -0.001084 0.123458 0.565812 0.189562 -1.071594 -0.021034 1 0 0 0 0 0 0 673775
-0.003730 -0.001064 0.123437 0.388916 0.083888 -0.865760 -0.021065 1 0 0 0 0 0 0 674773
-0.003723 -0.001055 0.123429 0.470102 0.201196 -1.027785 -0.021099 1 0 0 0 0 0 0 675860
-0.003705 -0.001035 0.123406 0.335547 0.086268 -0.844544 -0.021130 1 0 0 0 0 0 0 676854
-0.003697 -0.001026 0.123398 0.439516 0.198205 -1.015581 -0.021162 1 0 0 0 0 0 0 677863
-0.003698 -0.001003 0.123385 0.578637 0.019722 -0.962476 -0.021193 1 0 0 0 0 0 0 678847
-0.003679 -0.000995 0.123371 0.325548 0.213509 -0.941415 -0.021223 1 0 0 0 0 0 0 679830
-0.003675 -0.000973 0.123355 0.495700 0.028793 -0.920328 -0.021254 1 0 0 0 0 0 0 680827
-0.003679 -0.000943 0.123340 0.612672 -0.097049 -0.909220 -0.021286 1 0 0 0 0 0 0 681828
-0.003662 -0.000933 0.123324 0.342325 0.142678 -0.914217 -0.021318 1 0 0 0 0 0 0 682863
-0.003658 -0.000909 0.123309 0.502749 -0.017079 -0.903285 -0.021349 1 0 0 0 0 0 0 683845
-0.003657 -0.000897 0.123303 0.542521 0.120021 -1.034544 -0.021379 1 0 0 0 0 0 0 684827
-0.003642 -0.000877 0.123281 0.367207 0.020536 -0.829751 -0.021412 1 0 0 0 0 0 0 685853
-0.003635 -0.000867 0.123273 0.448777 0.140062 -0.992695 -0.021443 1 0 0 0 0 0 0 686868
-0.003617 -0.000848 0.123251 0.314627 0.026915 -0.808905 -0.021474 1 0 0 0 0 0 0 687859
-0.003589 -0.000843 0.123233 0.156670 0.199807 -0.853163 -0.021504 1 0 0 0 0 0 0 688828
-0.003581 -0.000822 0.123217 0.395997 -0.000509 -0.866039 -0.021536 1 0 0 0 0 0 0 689827
-0.003557 -0.000816 0.123201 0.215584 0.176081 -0.879734 -0.021568 1 0 0 0 0 0 0 690870
-0.003551 -0.000794 0.123185 0.423258 -0.017386 -0.871724 -0.021599 1 0 0 0 0 0 0 691852
-0.003529 -0.000788 0.123170 0.225300 0.163029 -0.876835 -0.021629 1 0 0 0 0 0 0 692826
-0.003517 -0.000785 0.123165 0.351999 0.221579 -1.004943 -0.021662 1 0 0 0 0 0 0 693881
-0.003498 -0.000770 0.123143 0.247166 0.058436 -0.797198 -0.021694 1 0 0 0 0 0 0 694897
-0.003488 -0.000762 0.123135 0.366063 0.143110 -0.959569 -0.021724 1 0 0 0 0 0 0 695857
-0.003464 -0.000763 0.123123 0.179238 0.262506 -0.913961 -0.021755 1 0 0 0 0 0 0 696857
-0.003457 -0.000744 0.123108 0.389698 0.021004 -0.873866 -0.021786 1 0 0 0 0 0 0 697853
-0.003435 -0.000740 0.123093 0.194392 0.175289 -0.866382 -0.021819 1 0 0 0 0 0 0 698879
-0.003424 -0.000737 0.123088 0.322171 0.220562 -0.989943 -0.021848 1 0 0 0 0 0 0 699828
-0.003404 -0.000722 0.123066 0.218266 0.050973 -0.780130 -0.021879 1 0 0 0 0 0 0 700827
-0.003394 -0.000715 0.123058 0.337310 0.132245 -0.942258 -0.021911 1 0 0 0 0 0 0 701851
-0.003370 -0.000715 0.123046 0.150852 0.249888 -0.896201 -0.021943 1 0 0 0 0 0 0 702874
-0.003364 -0.000697 0.123031 0.361126 0.007726 -0.856046 -0.021974 1 0 0 0 0 0 0 703853
-0.003341 -0.000693 0.123016 0.165940 0.161393 -0.848224 -0.022004 1 0 0 0 0 0 0 704828
-0.003330 -0.000690 0.123011 0.293530 0.206408 -0.972064 -0.022037 1 0 0 0 0 0 0 705853
-0.003305 -0.000694 0.123000 0.117692 0.286354 -0.901223 -0.022068 1 0 0 0 0 0 0 706870
-0.003298 -0.000677 0.122985 0.333922 0.023558 -0.851294 -0.022098 1 0 0 0 0 0 0 707829
-0.003275 -0.000673 0.122970 0.142056 0.166614 -0.839802 -0.022130 1 0 0 0 0 0 0 708857
-0.003264 -0.000671 0.122965 0.271097 0.206331 -0.962433 -0.022161 1 0 0 0 0 0 0 709851
-0.003239 -0.000675 0.122954 0.096211 0.283614 -0.890960 -0.022194 1 0 0 0 0 0 0 710887
-0.003232 -0.000658 0.122939 0.312703 0.019584 -0.840958 -0.022224 1 0 0 0 0 0 0 711853
-0.003209 -0.000654 0.122924 0.121091 0.161891 -0.829185 -0.022255 1 0 0 0 0 0 0 712850
-0.003211 -0.000666 0.122908 0.422213 0.386140 -0.804851 -0.022286 1 0 0 0 0 0 0 713832
-0.003192 -0.000677 0.122893 0.184455 0.394113 -0.810057 -0.022319 1 0 0 0 0 0 0 714881
-0.003183 -0.000682 0.122887 0.281162 0.328511 -0.939585 -0.022349 1 0 0 0 0 0 0 715850
-0.003164 -0.000671 0.122865 0.161574 0.099905 -0.730848 -0.022380 1 0 0 0 0 0 0 716834
-0.003155 -0.000665 0.122858 0.271573 0.150969 -0.894161 -0.022411 1 0 0 0 0 0 0 717847
-0.003151 -0.000662 0.122855 0.341622 0.192623 -0.976477 -0.022444 1 0 0 0 0 0 0 718889
-0.003135 -0.000647 0.122834 0.189534 0.026408 -0.740442 -0.022474 1 0 0 0 0 0 0 719850
-0.003127 -0.000639 0.122826 0.281429 0.109511 -0.893176 -0.022505 1 0 0 0 0 0 0 720834
-0.003104 -0.000640 0.122814 0.082214 0.228002 -0.842611 -0.022536 1 0 0 0 0 0 0 721847
-0.003105 -0.000654 0.122799 0.385275 0.420927 -0.794071 -0.022568 1 0 0 0 0 0 0 722864
-0.003086 -0.000666 0.122784 0.149580 0.411272 -0.788906 -0.022599 1 0 0 0 0 0 0 723848
-0.003083 -0.000653 0.122768 0.319249 0.087565 -0.775614 -0.022630 1 0 0 0 0 0 0 724832
-0.003061 -0.000651 0.122753 0.102777 0.197907 -0.777444 -0.022661 1 0 0 0 0 0 0 725849
-0.003064 -0.000664 0.122736 0.390578 0.406077 -0.758700 -0.022693 1 0 0 0 0 0 0 726866
-0.003065 -0.000671 0.122731 0.406388 0.345293 -0.894216 -0.022724 1 0 0 0 0 0 0 727853
-0.003047 -0.000678 0.122719 0.140340 0.358829 -0.827775 -0.022755 1 0 0 0 0 0 0 728848
-0.003043 -0.000664 0.122704 0.306792 0.062037 -0.780397 -0.022786 1 0 0 0 0 0 0 729830
-0.003022 -0.000661 0.122690 0.090438 0.187328 -0.768730 -0.022819 1 0 0 0 0 0 0 730882
-0.003011 -0.000660 0.122684 0.205999 0.218277 -0.891881 -0.022846 1 0 0 0 0 0 0 731766
-0.003019 -0.000673 0.122671 0.457274 0.415241 -0.802140 -0.022878 1 0 0 0 0 0 0 732776
-0.003004 -0.000684 0.122657 0.175860 0.412598 -0.771627 -0.022909 1 0 0 0 0 0 0 733766
-0.002996 -0.000690 0.122652 0.248284 0.342333 -0.888039 -0.022940 1 0 0 0 0 0 0 734774
-0.002986 -0.000711 0.122630 0.217327 0.545434 -0.666131 -0.022971 1 0 0 0 0 0 0 735766
-0.002981 -0.000721 0.122622 0.283138 0.432394 -0.831930 -0.023003 1 0 0 0 0 0 0 736784
-0.002984 -0.000708 0.122609 0.394523 0.104860 -0.776387 -0.023034 1 0 0 0 0 0 0 737781
-0.002966 -0.000706 0.122594 0.129142 0.217980 -0.752258 -0.023066 1 0 0 0 0 0 0 738783
-0.002970 -0.000719 0.122578 0.390111 0.428063 -0.723580 -0.023096 1 0 0 0 0 0 0 739772
-0.002973 -0.000725 0.122573 0.392459 0.368596 -0.855474 -0.023128 1 0 0 0 0 0 0 740774
-0.002954 -0.000733 0.122561 0.120180 0.382681 -0.787176 -0.023159 1 0 0 0 0 0 0 741772
-0.002958 -0.000751 0.122546 0.383015 0.520172 -0.731878 -0.023190 1 0 0 0 0 0 0 742772
-0.002961 -0.000760 0.122540 0.387096 0.422248 -0.853304 -0.023222 1 0 0 0 0 0 0 743778
-0.002942 -0.000769 0.122529 0.115931 0.416886 -0.781120 -0.023253 1 0 0 0 0 0 0 744766
-0.002933 -0.000773 0.122525 0.207067 0.360095 -0.871467 -0.023284 1 0 0 0 0 0 0 745775
-0.002922 -0.000794 0.122503 0.187348 0.571110 -0.638668 -0.023315 1 0 0 0 0 0 0 746773
-0.002917 -0.000804 0.122495 0.258686 0.462686 -0.800876 -0.023346 1 0 0 0 0 0 0 747770
-0.002914 -0.000809 0.122492 0.300648 0.386715 -0.883203 -0.023377 1 0 0 0 0 0 0 748754
-0.002907 -0.000830 0.122470 0.234782 0.591364 -0.638342 -0.023409 1 0 0 0 0 0 0 749769
-0.002903 -0.000841 0.122463 0.280892 0.480302 -0.795515 -0.023440 1 0 0 0 0 0 0 750772
-0.002901 -0.000846 0.122460 0.310104 0.403066 -0.875964 -0.023471 1 0 0 0 0 0 0 751753
-0.002913 -0.000863 0.122448 0.496968 0.546629 -0.760397 -0.023503 1 0 0 0 0 0 0 752771
-0.002900 -0.000875 0.122434 0.182311 0.517838 -0.719277 -0.023534 1 0 0 0 0 0 0 753778
-0.002894 -0.000882 0.122429 0.237261 0.434944 -0.832292 -0.023565 1 0 0 0 0 0 0 754772
-0.002890 -0.000885 0.122427 0.284932 0.386485 -0.885711 -0.023599 1 0 0 0 0 0 0 755865
-0.002882 -0.000905 0.122406 0.223619 0.606161 -0.629019 -0.023630 1 0 0 0 0 0 0 756859
-0.002879 -0.000915 0.122399 0.272144 0.503178 -0.782173 -0.023662 1 0 0 0 0 0 0 757860
-0.002877 -0.000920 0.122396 0.302629 0.430001 -0.861235 -0.023693 1 0 0 0 0 0 0 758874
-0.002857 -0.000927 0.122385 0.059105 0.451449 -0.761869 -0.023723 1 0 0 0 0 0 0 759826
-0.002859 -0.000944 0.122370 0.337199 0.594131 -0.694559 -0.023755 1 0 0 0 0 0 0 760858
-0.002861 -0.000953 0.122365 0.349295 0.499578 -0.811882 -0.023787 1 0 0 0 0 0 0 761857
-0.002862 -0.000957 0.122363 0.341584 0.435493 -0.868028 -0.023818 1 0 0 0 0 0 0 762868
-0.002843 -0.000964 0.122353 0.077255 0.461999 -0.759466 -0.023848 1 0 0 0 0 0 0 763828
-0.002846 -0.000981 0.122338 0.344687 0.607269 -0.688747 -0.023879 1 0 0 0 0 0 0 764823
-0.002848 -0.000990 0.122333 0.351499 0.514149 -0.804921 -0.023911 1 0 0 0 0 0 0 765825
-0.002830 -0.000999 0.122322 0.082463 0.510969 -0.730168 -0.023944 1 0 0 0 0 0 0 766884
-0.002821 -0.001003 0.122318 0.173873 0.455666 -0.820032 -0.023974 1 0 0 0 0 0 0 767851
-0.002817 -0.001006 0.122316 0.241319 0.422497 -0.864008 -0.024005 1 0 0 0 0 0 0 768848
-0.002814 -0.001007 0.122316 0.277020 0.405424 -0.881367 -0.024035 1 0 0 0 0 0 0 769815
-0.002826 -0.001021 0.122304 0.467169 0.581145 -0.740913 -0.024068 1 0 0 0 0 0 0 770863
-0.002813 -0.001033 0.122291 0.154880 0.569002 -0.690426 -0.024099 1 0 0 0 0 0 0 771854
-0.002806 -0.001039 0.122286 0.210580 0.494790 -0.800503 -0.024130 1 0 0 0 0 0 0 772853
-0.002803 -0.001042 0.122284 0.258574 0.450642 -0.852694 -0.024161 1 0 0 0 0 0 0 773826
-0.002814 -0.001057 0.122273 0.456353 0.611957 -0.725570 -0.024193 1 0 0 0 0 0 0 774868
-0.002820 -0.001064 0.122268 0.406605 0.532504 -0.810593 -0.024224 1 0 0 0 0 0 0 775855
-0.002804 -0.001073 0.122257 0.107530 0.536691 -0.723441 -0.024255 1 0 0 0 0 0 0 776854
-0.002801 -0.001058 0.122243 0.256059 0.235568 -0.670758 -0.024286 1 0 0 0 0 0 0 777853
-0.002800 -0.001051 0.122238 0.290174 0.298436 -0.785394 -0.024319 1 0 0 0 0 0 0 778892
-0.002799 -0.001048 0.122236 0.302164 0.350869 -0.839646 -0.024349 1 0 0 0 0 0 0 779853
-0.002799 -0.001046 0.122236 0.307426 0.379236 -0.860821 -0.024380 1 0 0 0 0 0 0 780857
-0.002799 -0.001045 0.122235 0.310007 0.393804 -0.869108 -0.024411 1 0 0 0 0 0 0 781847
-0.002799 -0.001045 0.122235 0.311432 0.401360 -0.872806 -0.024443 1 0 0 0 0 0 0 782876
-0.002792 -0.001063 0.122214 0.225731 0.649414 -0.596294 -0.024474 1 0 0 0 0 0 0 783850
-0.002789 -0.001072 0.122207 0.261542 0.561622 -0.742977 -0.024504 1 0 0 0 0 0 0 784826
-0.002788 -0.001076 0.122205 0.285735 0.496121 -0.819691 -0.024536 1 0 0 0 0 0 0 785851
-0.002792 -0.001060 0.122193 0.370435 0.211424 -0.711522 -0.024567 1 0 0 0 0 0 0 786844
-0.002795 -0.001052 0.122189 0.350872 0.287823 -0.795198 -0.024598 1 0 0 0 0 0 0 787827
-0.002796 -0.001048 0.122188 0.334141 0.347677 -0.837466 -0.024629 1 0 0 0 0 0 0 788822
-0.002797 -0.001046 0.122187 0.324935 0.379866 -0.854262 -0.024661 1 0 0 0 0 0 0 789824
-0.002803 -0.001026 0.122177 0.392732 0.146700 -0.722616 -0.024693 1 0 0 0 0 0 0 790861
-0.002806 -0.001016 0.122173 0.364889 0.249075 -0.797862 -0.024724 1 0 0 0 0 0 0 791846
-0.002807 -0.001011 0.122172 0.344129 0.321977 -0.837167 -0.024755 1 0 0 0 0 0 0 792851
-0.002821 -0.001023 0.122160 0.504866 0.544675 -0.705255 -0.024786 1 0 0 0 0 0 0 793846
-0.002828 -0.001028 0.122156 0.436554 0.496344 -0.788630 -0.024818 1 0 0 0 0 0 0 794864
-0.002831 -0.001031 0.122155 0.386748 0.456059 -0.831545 -0.024849 1 0 0 0 0 0 0 795850
-0.002838 -0.001014 0.122144 0.432501 0.184776 -0.710099 -0.024880 1 0 0 0 0 0 0 796846
-0.002842 -0.001006 0.122140 0.393519 0.267775 -0.789160 -0.024911 1 0 0 0 0 0 0 797850
-0.002825 -0.001006 0.122129 0.108494 0.391054 -0.699020 -0.024943 1 0 0 0 0 0 0 798860
-0.002816 -0.001006 0.122125 0.192341 0.402971 -0.783364 -0.024973 1 0 0 0 0 0 0 799831
-0.002817 -0.000987 0.122114 0.328440 0.154290 -0.686669 -0.025005 1 0 0 0 0 0 0 800845
-0.002818 -0.000978 0.122109 0.336754 0.248011 -0.775504 -0.025036 1 0 0 0 0 0 0 801830
-0.002818 -0.000974 0.122108 0.334154 0.316465 -0.819721 -0.025069 1 0 0 0 0 0 0 802883
-0.002831 -0.000985 0.122097 0.503869 0.536883 -0.689392 -0.025096 1 0 0 0 0 0 0 803765
-0.002838 -0.000991 0.122092 0.440144 0.487431 -0.773298 -0.025128 1 0 0 0 0 0 0 804773
-0.002841 -0.000994 0.122091 0.392627 0.446595 -0.816384 -0.025159 1 0 0 0 0 0 0 805763
-0.002843 -0.000995 0.122091 0.367168 0.424655 -0.833526 -0.025190 1 0 0 0 0 0 0 806773
-0.002849 -0.000977 0.122080 0.426641 0.164217 -0.701604 -0.025221 1 0 0 0 0 0 0 807763
-0.002852 -0.000968 0.122076 0.394825 0.252594 -0.776981 -0.025253 1 0 0 0 0 0 0 808774
-0.002854 -0.000964 0.122075 0.372055 0.318451 -0.816296 -0.025284 1 0 0 0 0 0 0 809764
-0.002855 -0.000962 0.122075 0.359859 0.353640 -0.832008 -0.025315 1 0 0 0 0 0 0 810759
-0.002855 -0.000961 0.122074 0.353771 0.371630 -0.838336 -0.025347 1 0 0 0 0 0 0 811774
-0.002874 -0.000955 0.122053 0.595030 0.315463 -0.554585 -0.025378 1 0 0 0 0 0 0 812773
-0.002883 -0.000953 0.122045 0.505713 0.345847 -0.705635 -0.025409 1 0 0 0 0 0 0 813774
-0.002888 -0.000951 0.122043 0.438448 0.366378 -0.784444 -0.025440 1 0 0 0 0 0 0 814778
-0.002890 -0.000951 0.122042 0.402104 0.377122 -0.815294 -0.025471 1 0 0 0 0 0 0 815754
-0.002892 -0.000950 0.122041 0.383638 0.382688 -0.827080 -0.025503 1 0 0 0 0 0 0 816771
-0.002892 -0.000950 0.122041 0.374507 0.385665 -0.831897 -0.025534 1 0 0 0 0 0 0 817763
-0.002893 -0.000950 0.122041 0.370103 0.387376 -0.834243 -0.025565 1 0 0 0 0 0 0 818758
-0.002893 -0.000950 0.122041 0.368127 0.388448 -0.835749 -0.025596 1 0 0 0 0 0 0 819769
-0.002898 -0.000931 0.122031 0.439579 0.139859 -0.697933 -0.025628 1 0 0 0 0 0 0 820768
-0.002901 -0.000922 0.122027 0.413960 0.233952 -0.771361 -0.025658 1 0 0 0 0 0 0 821756
-0.002883 -0.000922 0.122016 0.135552 0.362867 -0.679346 -0.025690 1 0 0 0 0 0 0 822770
-0.002874 -0.000922 0.122012 0.222721 0.377543 -0.762832 -0.025721 1 0 0 0 0 0 0 823768
-0.002870 -0.000922 0.122011 0.288134 0.379774 -0.804376 -0.025753 1 0 0 0 0 0 0 824770
-0.002868 -0.000922 0.122011 0.322858 0.380459 -0.820779 -0.025784 1 0 0 0 0 0 0 825767
-0.002880 -0.000936 0.121999 0.512378 0.564986 -0.679535 -0.025815 1 0 0 0 0 0 0 826768
-0.002886 -0.000943 0.121995 0.458927 0.497442 -0.759435 -0.025846 1 0 0 0 0 0 0 827768
-0.002889 -0.000946 0.121994 0.416624 0.447561 -0.801063 -0.025878 1 0 0 0 0 0 0 828767
-0.002896 -0.000929 0.121983 0.466003 0.171764 -0.678577 -0.025909 1 0 0 0 0 0 0 829775
-0.002899 -0.000921 0.121979 0.429067 0.251949 -0.757561 -0.025940 1 0 0 0 0 0 0 830773
-0.002901 -0.000917 0.121978 0.403755 0.313690 -0.798216 -0.025974 1 0 0 0 0 0 0 831863
-0.002902 -0.000915 0.121978 0.390238 0.346782 -0.814342 -0.026006 1 0 0 0 0 0 0 832866
-0.002902 -0.000914 0.121977 0.383487 0.363703 -0.820743 -0.026036 1 0 0 0 0 0 0 833848
-0.002903 -0.000913 0.121977 0.380294 0.372411 -0.823697 -0.026069 1 0 0 0 0 0 0 834888
-0.002903 -0.000913 0.121977 0.378875 0.376971 -0.825324 -0.026099 1 0 0 0 0 0 0 835848
-0.002883 -0.000917 0.121968 0.119559 0.439675 -0.695791 -0.026129 1 0 0 0 0 0 0 836824
-0.002887 -0.000933 0.121953 0.389084 0.603323 -0.616984 -0.026161 1 0 0 0 0 0 0 837823
-0.002889 -0.000941 0.121948 0.397596 0.519950 -0.730329 -0.026193 1 0 0 0 0 0 0 838857
-0.002890 -0.000945 0.121946 0.388151 0.461501 -0.784805 -0.026224 1 0 0 0 0 0 0 839847
-0.002890 -0.000947 0.121946 0.381804 0.430657 -0.805976 -0.026254 1 0 0 0 0 0 0 840824
-0.002890 -0.000948 0.121945 0.378533 0.415251 -0.814211 -0.026286 1 0 0 0 0 0 0 841850
-0.002890 -0.000949 0.121945 0.377019 0.407716 -0.817737 -0.026318 1 0 0 0 0 0 0 842848
-0.002890 -0.000949 0.121945 0.376453 0.404178 -0.819594 -0.026348 1 0 0 0 0 0 0 843825
-0.002890 -0.000949 0.121945 0.376408 0.402660 -0.820916 -0.026380 1 0 0 0 0 0 0 844856
-0.002891 -0.000949 0.121945 0.376585 0.402137 -0.821993 -0.026412 1 0 0 0 0 0 0 845854
-0.002891 -0.000949 0.121945 0.376894 0.402107 -0.823009 -0.026443 1 0 0 0 0 0 0 846859
-0.002891 -0.000949 0.121945 0.377281 0.402308 -0.823953 -0.026473 1 0 0 0 0 0 0 847823
-0.002891 -0.000949 0.121945 0.377677 0.402667 -0.824935 -0.026504 1 0 0 0 0 0 0 848822
-0.002871 -0.000954 0.121936 0.119286 0.463258 -0.695039 -0.026535 1 0 0 0 0 0 0 849821
-0.002880 -0.000951 0.121911 0.461437 0.376447 -0.476902 -0.026568 1 0 0 0 0 0 0 850854
-0.002884 -0.000950 0.121902 0.444747 0.385934 -0.662594 -0.026599 1 0 0 0 0 0 0 851844
-0.002887 -0.000949 0.121899 0.415680 0.395334 -0.754590 -0.026629 1 0 0 0 0 0 0 852821
-0.002888 -0.000949 0.121898 0.398539 0.400441 -0.790177 -0.026662 1 0 0 0 0 0 0 853856
-0.002889 -0.000949 0.121897 0.389633 0.403148 -0.803548 -0.026693 1 0 0 0 0 0 0 854868
-0.002889 -0.000949 0.121897 0.385252 0.404676 -0.808875 -0.026724 1 0 0 0 0 0 0 855850
-0.002889 -0.000949 0.121897 0.383228 0.405671 -0.811361 -0.026755 1 0 0 0 0 0 0 856848
-0.002889 -0.000949 0.121897 0.382427 0.406403 -0.812856 -0.026787 1 0 0 0 0 0 0 857856
-0.002889 -0.000949 0.121897 0.382235 0.407001 -0.813991 -0.026817 1 0 0 0 0 0 0 858839
-0.002889 -0.000949 0.121897 0.382347 0.407524 -0.814977 -0.026848 1 0 0 0 0 0 0 859821
-0.002889 -0.000949 0.121897 0.382662 0.408046 -0.815976 -0.026880 1 0 0 0 0 0 0 860851
-0.002902 -0.000963 0.121886 0.554880 0.592584 -0.668818 -0.026911 1 0 0 0 0 0 0 861845
-0.002909 -0.000969 0.121882 0.493063 0.525324 -0.746775 -0.026944 1 0 0 0 0 0 0 862882
-0.002893 -0.000977 0.121871 0.187732 0.535811 -0.656738 -0.026974 1 0 0 0 0 0 0 863857
-0.002885 -0.000981 0.121867 0.260297 0.487615 -0.741016 -0.027005 1 0 0 0 0 0 0 864846
-0.002881 -0.000983 0.121866 0.318282 0.458067 -0.782793 -0.027036 1 0 0 0 0 0 0 865852
-0.002879 -0.000984 0.121866 0.349310 0.442833 -0.799250 -0.027069 1 0 0 0 0 0 0 866880
-0.002878 -0.000985 0.121865 0.365076 0.435336 -0.805706 -0.027099 1 0 0 0 0 0 0 867846
-0.002878 -0.000985 0.121865 0.373132 0.431792 -0.808590 -0.027129 1 0 0 0 0 0 0 868829
-0.002883 -0.000967 0.121855 0.449658 0.180710 -0.671055 -0.027161 1 0 0 0 0 0 0 869843
-0.002885 -0.000958 0.121851 0.426651 0.273375 -0.744550 -0.027194 1 0 0 0 0 0 0 870879
-0.002887 -0.000953 0.121850 0.408303 0.341319 -0.783061 -0.027224 1 0 0 0 0 0 0 871843
-0.002881 -0.000969 0.121829 0.311353 0.621773 -0.519188 -0.027254 1 0 0 0 0 0 0 872829
-0.002878 -0.000977 0.121821 0.341585 0.550794 -0.670379 -0.027286 1 0 0 0 0 0 0 873842
-0.002877 -0.000981 0.121819 0.362921 0.493778 -0.748434 -0.027319 1 0 0 0 0 0 0 874881
-0.002876 -0.000983 0.121818 0.373709 0.463056 -0.778814 -0.027349 1 0 0 0 0 0 0 875844
-0.002876 -0.000984 0.121817 0.379092 0.447625 -0.790329 -0.027380 1 0 0 0 0 0 0 876847
-0.002881 -0.000966 0.121807 0.454147 0.190546 -0.655742 -0.027411 1 0 0 0 0 0 0 877828
-0.002884 -0.000957 0.121803 0.430417 0.280099 -0.730285 -0.027443 1 0 0 0 0 0 0 878859
-0.002886 -0.000952 0.121802 0.411712 0.346491 -0.769147 -0.027473 1 0 0 0 0 0 0 879827
-0.002867 -0.000955 0.121792 0.142750 0.442124 -0.653542 -0.027505 1 0 0 0 0 0 0 880845
-0.002858 -0.000956 0.121788 0.234982 0.438458 -0.727714 -0.027536 1 0 0 0 0 0 0 881826
-0.002859 -0.000938 0.121777 0.375275 0.181894 -0.626482 -0.027568 1 0 0 0 0 0 0 882859
-0.002859 -0.000929 0.121772 0.386044 0.270915 -0.713889 -0.027598 1 0 0 0 0 0 0 883827
-0.002860 -0.000925 0.121771 0.384699 0.336951 -0.757429 -0.027630 1 0 0 0 0 0 0 884843
-0.002872 -0.000936 0.121760 0.555057 0.556261 -0.626349 -0.027661 1 0 0 0 0 0 0 885826
-0.002860 -0.000946 0.121746 0.233425 0.566826 -0.578856 -0.027693 1 0 0 0 0 0 0 886876
-0.002854 -0.000951 0.121741 0.283568 0.504117 -0.689683 -0.027721 1 0 0 0 0 0 0 887762
-0.002851 -0.000954 0.121739 0.328714 0.465774 -0.741909 -0.027753 1 0 0 0 0 0 0 888770
-0.002849 -0.000955 0.121739 0.353062 0.445959 -0.762072 -0.027784 1 0 0 0 0 0 0 889762
-0.002854 -0.000937 0.121728 0.437676 0.186735 -0.630466 -0.027815 1 0 0 0 0 0 0 890770
-0.002856 -0.000929 0.121724 0.418732 0.274958 -0.706103 -0.027846 1 0 0 0 0 0 0 891761
-0.002857 -0.000924 0.121723 0.402434 0.340664 -0.745366 -0.027878 1 0 0 0 0 0 0 892770
-0.002839 -0.000926 0.121713 0.134753 0.435936 -0.629684 -0.027909 1 0 0 0 0 0 0 893769
-0.002830 -0.000928 0.121709 0.227415 0.432106 -0.703927 -0.027940 1 0 0 0 0 0 0 894776
-0.002825 -0.000928 0.121708 0.295669 0.424932 -0.741993 -0.027972 1 0 0 0 0 0 0 895774
-0.002823 -0.000928 0.121707 0.331838 0.420910 -0.757026 -0.028002 1 0 0 0 0 0 0 896763
-0.002822 -0.000929 0.121707 0.350213 0.419022 -0.763002 -0.028034 1 0 0 0 0 0 0 897769
-0.002821 -0.000929 0.121707 0.359568 0.418286 -0.765652 -0.028065 1 0 0 0 0 0 0 898769
-0.002821 -0.000929 0.121707 0.364432 0.418146 -0.767134 -0.028096 1 0 0 0 0 0 0 899764
-0.002801 -0.000933 0.121697 0.108422 0.478474 -0.636807 -0.028128 1 0 0 0 0 0 0 900769
-0.002797 -0.000917 0.121684 0.279248 0.207613 -0.566414 -0.028159 1 0 0 0 0 0 0 901761
-0.002808 -0.000923 0.121668 0.497200 0.468598 -0.526927 -0.028190 1 0 0 0 0 0 0 902772
-0.002814 -0.000925 0.121662 0.453105 0.460409 -0.655746 -0.028221 1 0 0 0 0 0 0 903766
-0.002816 -0.000927 0.121660 0.414612 0.442185 -0.715672 -0.028252 1 0 0 0 0 0 0 904765
-0.002818 -0.000928 0.121660 0.393438 0.431672 -0.738653 -0.028283 1 0 0 0 0 0 0 905748
-0.002819 -0.000928 0.121659 0.382673 0.426423 -0.747406 -0.028315 1 0 0 0 0 0 0 906764
-0.002800 -0.000933 0.121650 0.118791 0.484151 -0.619583 -0.028346 1 0 0 0 0 0 0 907766
-0.002790 -0.000935 0.121646 0.213310 0.461419 -0.689541 -0.028377 1 0 0 0 0 0 0 908747
-0.002786 -0.000936 0.121645 0.282506 0.444807 -0.726086 -0.028409 1 0 0 0 0 0 0 909763
-0.002784 -0.000937 0.121644 0.319194 0.436066 -0.740587 -0.028440 1 0 0 0 0 0 0 910768
-0.002782 -0.000937 0.121644 0.337788 0.431834 -0.746323 -0.028471 1 0 0 0 0 0 0 911769
-0.002763 -0.000942 0.121634 0.088724 0.490063 -0.617283 -0.028503 1 0 0 0 0 0 0 912770
-0.002753 -0.000944 0.121631 0.190542 0.467615 -0.686935 -0.028534 1 0 0 0 0 0 0 913768
-0.002748 -0.000945 0.121630 0.263374 0.451147 -0.723360 -0.028565 1 0 0 0 0 0 0 914763
-0.002746 -0.000946 0.121629 0.301851 0.442476 -0.737823 -0.028596 1 0 0 0 0 0 0 915765
-0.002744 -0.000946 0.121629 0.321367 0.438281 -0.743547 -0.028627 1 0 0 0 0 0 0 916765
-0.002757 -0.000960 0.121618 0.503357 0.620544 -0.597921 -0.028659 1 0 0 0 0 0 0 917766
-0.002744 -0.000971 0.121604 0.187925 0.612476 -0.544398 -0.028690 1 0 0 0 0 0 0 918763
-0.002737 -0.000977 0.121600 0.240744 0.540669 -0.653570 -0.028721 1 0 0 0 0 0 0 919765
-0.002734 -0.000980 0.121598 0.287183 0.497782 -0.705126 -0.028752 1 0 0 0 0 0 0 920763
-0.002738 -0.000963 0.121587 0.384484 0.226169 -0.585615 -0.028784 1 0 0 0 0 0 0 921765
-0.002740 -0.000955 0.121583 0.371854 0.307948 -0.665482 -0.028815 1 0 0 0 0 0 0 922764
-0.002722 -0.000955 0.121572 0.100282 0.430499 -0.574314 -0.028846 1 0 0 0 0 0 0 923764
-0.002713 -0.000955 0.121568 0.189596 0.442297 -0.658632 -0.028878 1 0 0 0 0 0 0 924765
-0.002708 -0.000955 0.121567 0.255962 0.443099 -0.700298 -0.028909 1 0 0 0 0 0 0 925764
-0.002706 -0.000955 0.121566 0.291122 0.443085 -0.716579 -0.028940 1 0 0 0 0 0 0 926766
-0.002686 -0.000960 0.121556 0.050631 0.503266 -0.590952 -0.028971 1 0 0 0 0 0 0 927766
-0.002676 -0.000962 0.121553 0.156363 0.481885 -0.662063 -0.029003 1 0 0 0 0 0 0 928766
-0.002671 -0.000963 0.121552 0.231105 0.465949 -0.698981 -0.029034 1 0 0 0 0 0 0 929763
-0.002668 -0.000964 0.121551 0.270513 0.457556 -0.713589 -0.029065 1 0 0 0 0 0 0 930764
-0.002667 -0.000964 0.121551 0.290478 0.453493 -0.719343 -0.029096 1 0 0 0 0 0 0 931763
-0.002667 -0.000964 0.121551 0.300596 0.451677 -0.721867 -0.029127 1 0 0 0 0 0 0 932765
-0.002647 -0.000969 0.121541 0.047555 0.511052 -0.591107 -0.029159 1 0 0 0 0 0 0 933764
-0.002637 -0.000971 0.121538 0.146888 0.489332 -0.660535 -0.029190 1 0 0 0 0 0 0 934758
-0.002633 -0.000972 0.121537 0.218477 0.473261 -0.696957 -0.029224 1 0 0 0 0 0 0 935847
-0.002630 -0.000973 0.121536 0.256295 0.464807 -0.711358 -0.029255 1 0 0 0 0 0 0 936852
-0.002629 -0.000973 0.121536 0.275447 0.460692 -0.717010 -0.029286 1 0 0 0 0 0 0 937848
-0.002609 -0.000978 0.121526 0.026994 0.518909 -0.587220 -0.029318 1 0 0 0 0 0 0 938872
-0.002612 -0.000994 0.121512 0.300749 0.680805 -0.508998 -0.029349 1 0 0 0 0 0 0 939845
-0.002614 -0.001002 0.121507 0.311248 0.597115 -0.622217 -0.029380 1 0 0 0 0 0 0 940844
-0.002615 -0.001006 0.121505 0.302860 0.538546 -0.676406 -0.029410 1 0 0 0 0 0 0 941818
-0.002615 -0.001008 0.121504 0.297061 0.507694 -0.697322 -0.029443 1 0 0 0 0 0 0 942870
-0.002615 -0.001009 0.121504 0.293972 0.492249 -0.705251 -0.029474 1 0 0 0 0 0 0 943844
-0.002621 -0.000991 0.121493 0.364966 0.235074 -0.569201 -0.029505 1 0 0 0 0 0 0 944842
-0.002605 -0.000986 0.121480 0.080870 0.384169 -0.510616 -0.029536 1 0 0 0 0 0 0 945851
-0.002597 -0.000984 0.121475 0.157455 0.428736 -0.617633 -0.029568 1 0 0 0 0 0 0 946854
-0.002593 -0.000983 0.121474 0.216619 0.447755 -0.668311 -0.029598 1 0 0 0 0 0 0 947819
-0.002591 -0.000982 0.121473 0.248055 0.457006 -0.687829 -0.029629 1 0 0 0 0 0 0 948822
-0.002590 -0.000982 0.121473 0.263951 0.461785 -0.695292 -0.029661 1 0 0 0 0 0 0 949841
-0.002570 -0.000986 0.121463 0.013957 0.524398 -0.565890 -0.029693 1 0 0 0 0 0 0 950860
-0.002560 -0.000989 0.121459 0.114433 0.504350 -0.636028 -0.029724 1 0 0 0 0 0 0 951842
-0.002556 -0.000990 0.121458 0.186508 0.489107 -0.672618 -0.029755 1 0 0 0 0 0 0 952846
-0.002553 -0.000990 0.121458 0.224582 0.481067 -0.687061 -0.029786 1 0 0 0 0 0 0 953842
-0.002552 -0.000991 0.121458 0.243851 0.477187 -0.692728 -0.029818 1 0 0 0 0 0 0 954862
-0.002551 -0.000991 0.121458 0.253597 0.475458 -0.695178 -0.029849 1 0 0 0 0 0 0 955842
-0.002564 -0.001004 0.121447 0.430960 0.659071 -0.548402 -0.029879 1 0 0 0 0 0 0 956827
-0.002570 -0.001011 0.121443 0.371508 0.591796 -0.626005 -0.029911 1 0 0 0 0 0 0 957841
-0.002573 -0.001015 0.121441 0.326276 0.542127 -0.666551 -0.029944 1 0 0 0 0 0 0 958880
-0.002556 -0.001021 0.121431 0.043900 0.575711 -0.549789 -0.029971 1 0 0 0 0 0 0 959769
-0.002547 -0.001024 0.121427 0.127808 0.541037 -0.624600 -0.030002 1 0 0 0 0 0 0 960758
-0.002543 -0.001026 0.121426 0.191555 0.518456 -0.662813 -0.030034 1 0 0 0 0 0 0 961758
-0.002541 -0.001027 0.121426 0.225413 0.506749 -0.677840 -0.030065 1 0 0 0 0 0 0 962768
-0.002540 -0.001027 0.121426 0.242578 0.501032 -0.683663 -0.030096 1 0 0 0 0 0 0 963759
-0.002539 -0.001027 0.121426 0.251277 0.498402 -0.686189 -0.030128 1 0 0 0 0 0 0 964768
-0.002539 -0.001027 0.121426 0.255735 0.497340 -0.687533 -0.030159 1 0 0 0 0 0 0 965758
-0.002520 -0.001032 0.121416 0.000142 0.557001 -0.555665 -0.030190 1 0 0 0 0 0 0 966768
-0.002510 -0.001034 0.121412 0.097579 0.535633 -0.625136 -0.030221 1 0 0 0 0 0 0 967759
-0.002518 -0.001049 0.121400 0.340565 0.703925 -0.513293 -0.030253 1 0 0 0 0 0 0 968767
-0.002522 -0.001056 0.121396 0.315806 0.628442 -0.604294 -0.030284 1 0 0 0 0 0 0 969770
-0.002524 -0.001060 0.121394 0.288019 0.574577 -0.649618 -0.030315 1 0 0 0 0 0 0 970780
-0.002525 -0.001062 0.121394 0.272367 0.546107 -0.667231 -0.030346 1 0 0 0 0 0 0 971761
-0.002526 -0.001063 0.121394 0.264374 0.531921 -0.673995 -0.030378 1 0 0 0 0 0 0 972775
-0.002526 -0.001063 0.121393 0.260434 0.525044 -0.676814 -0.030409 1 0 0 0 0 0 0 973759
-0.002526 -0.001064 0.121393 0.258587 0.521867 -0.678254 -0.030440 1 0 0 0 0 0 0 974765
-0.002526 -0.001064 0.121393 0.257791 0.520541 -0.679224 -0.030471 1 0 0 0 0 0 0 975766
-0.002527 -0.001064 0.121393 0.257580 0.520275 -0.680186 -0.030510 1 0 0 0 0 0 0 977019
-0.002527 -0.001064 0.121393 0.257502 0.520201 -0.680741 -0.030534 1 0 0 0 0 0 0 977767
-0.002527 -0.001064 0.121393 0.257638 0.520508 -0.681451 -0.030565 1 0 0 0 0 0 0 978764
-0.002527 -0.001064 0.121393 0.257824 0.520922 -0.682139 -0.030596 1 0 0 0 0 0 0 979763
-0.002527 -0.001064 0.121393 0.258056 0.521388 -0.682849 -0.030627 1 0 0 0 0 0 0 980763
-0.002527 -0.001064 0.121393 0.258300 0.521897 -0.683541 -0.030659 1 0 0 0 0 0 0 981762
-0.002527 -0.001064 0.121393 0.258554 0.522419 -0.684245 -0.030690 1 0 0 0 0 0 0 982763
-0.002527 -0.001064 0.121393 0.258820 0.522938 -0.684935 -0.030721 1 0 0 0 0 0 0 983762
-0.002539 -0.001078 0.121382 0.431516 0.707680 -0.537247 -0.030752 1 0 0 0 0 0 0 984763
-0.002546 -0.001084 0.121379 0.369809 0.641191 -0.614616 -0.030784 1 0 0 0 0 0 0 985770
-0.002549 -0.001088 0.121377 0.323457 0.591936 -0.655036 -0.030814 1 0 0 0 0 0 0 986748
-0.002551 -0.001090 0.121377 0.298566 0.565834 -0.670955 -0.030846 1 0 0 0 0 0 0 987767
-0.002552 -0.001090 0.121377 0.285970 0.552813 -0.677096 -0.030877 1 0 0 0 0 0 0 988762
-0.002552 -0.001091 0.121377 0.279744 0.546547 -0.679702 -0.030909 1 0 0 0 0 0 0 989763
-0.002533 -0.001096 0.121367 0.018681 0.603586 -0.548136 -0.030940 1 0 0 0 0 0 0 990761
-0.002524 -0.001098 0.121363 0.113291 0.581023 -0.617718 -0.030971 1 0 0 0 0 0 0 991761
-0.002519 -0.001099 0.121362 0.182426 0.564506 -0.654079 -0.031002 1 0 0 0 0 0 0 992761
-0.002517 -0.001100 0.121362 0.219017 0.555864 -0.668409 -0.031034 1 0 0 0 0 0 0 993761
-0.002516 -0.001100 0.121361 0.237535 0.551704 -0.673992 -0.031065 1 0 0 0 0 0 0 994765
-0.002515 -0.001100 0.121361 0.246902 0.549865 -0.676396 -0.031096 1 0 0 0 0 0 0 995762
-0.002515 -0.001100 0.121361 0.251691 0.549214 -0.677676 -0.031127 1 0 0 0 0 0 0 996762
-0.002515 -0.001100 0.121361 0.254208 0.549168 -0.678578 -0.031159 1 0 0 0 0 0 0 997762
-0.002515 -0.001100 0.121361 0.255604 0.549407 -0.679330 -0.031190 1 0 0 0 0 0 0 998762
-0.002514 -0.001100 0.121361 0.256423 0.549808 -0.680043 -0.031221 1 0 0 0 0 0 0 999763
-0.002514 -0.001100 0.121361 0.256962 0.550277 -0.680725 -0.031252 1 0 0 0 0 0 1 761
-0.002514 -0.001100 0.121361 0.257358 0.550793 -0.681410 -0.031284 1 0 0 0 0 0 1 1762
-0.002514 -0.001100 0.121361 0.257697 0.551323 -0.682089 -0.031315 1 0 0 0 0 0 1 2762
-0.002514 -0.001100 0.121361 0.257972 0.551868 -0.682775 -0.031346 1 0 0 0 0 0 1 3761
-0.002520 -0.001082 0.121351 0.330911 0.302219 -0.544150 -0.031377 1 0 0 0 0 0 1 4761
-0.002523 -0.001073 0.121347 0.305816 0.395131 -0.616740 -0.031409 1 0 0 0 0 0 1 5762
-0.002537 -0.001082 0.121335 0.458956 0.647434 -0.506143 -0.031440 1 0 0 0 0 0 1 6762
-0.002544 -0.001086 0.121331 0.386567 0.616827 -0.597744 -0.031471 1 0 0 0 0 0 1 7762
-0.002548 -0.001089 0.121329 0.334691 0.585661 -0.643254 -0.031502 1 0 0 0 0 0 1 8761
-0.002550 -0.001090 0.121329 0.306983 0.568579 -0.660923 -0.031533 1 0 0 0 0 0 1 9754
-0.002550 -0.001090 0.121329 0.292971 0.560082 -0.667671 -0.031565 1 0 0 0 0 0 1 10765
-0.002551 -0.001091 0.121329 0.286041 0.556112 -0.670542 -0.031599 1 0 0 0 0 0 1 11852
-0.002551 -0.001091 0.121329 0.282690 0.554374 -0.671955 -0.031630 1 0 0 0 0 0 1 12853
-0.002551 -0.001091 0.121329 0.281123 0.553740 -0.672858 -0.031660 1 0 0 0 0 0 1 13820
-0.002551 -0.001091 0.121329 0.280490 0.553726 -0.673620 -0.031692 1 0 0 0 0 0 1 14835
-0.002551 -0.001091 0.121329 0.280304 0.553964 -0.674311 -0.031723 1 0 0 0 0 0 1 15820
-0.002551 -0.001091 0.121329 0.280370 0.554383 -0.675006 -0.031755 1 0 0 0 0 0 1 16841
-0.002551 -0.001091 0.121329 0.280519 0.554839 -0.675648 -0.031785 1 0 0 0 0 0 1 17808
-0.002551 -0.001091 0.121329 0.280749 0.555388 -0.676354 -0.031819 1 0 0 0 0 0 1 18877
-0.002551 -0.001091 0.121329 0.280983 0.555901 -0.677006 -0.031849 1 0 0 0 0 0 1 19848
-0.002551 -0.001091 0.121329 0.281244 0.556409 -0.677652 -0.031879 1 0 0 0 0 0 1 20819
-0.002551 -0.001091 0.121329 0.281523 0.556979 -0.678340 -0.031911 1 0 0 0 0 0 1 21845
-0.002557 -0.001072 0.121318 0.354432 0.307267 -0.539538 -0.031943 1 0 0 0 0 0 1 22854
-0.002560 -0.001063 0.121315 0.329403 0.400032 -0.612082 -0.031973 1 0 0 0 0 0 1 23822
-0.002561 -0.001059 0.121313 0.310093 0.468007 -0.650037 -0.032005 1 0 0 0 0 0 1 24837
-0.002562 -0.001056 0.121313 0.299601 0.504243 -0.664939 -0.032035 1 0 0 0 0 0 1 25819
-0.002575 -0.001069 0.121302 0.466837 0.707146 -0.522059 -0.032069 1 0 0 0 0 0 1 26881
-0.002581 -0.001075 0.121298 0.402506 0.649824 -0.601138 -0.032098 1 0 0 0 0 0 1 27824
-0.002585 -0.001078 0.121296 0.354851 0.605189 -0.642144 -0.032129 1 0 0 0 0 0 1 28822
-0.002587 -0.001080 0.121296 0.329323 0.581372 -0.658227 -0.032161 1 0 0 0 0 0 1 29838
-0.002587 -0.001081 0.121296 0.316404 0.569534 -0.664426 -0.032194 1 0 0 0 0 0 1 30879
-0.002588 -0.001081 0.121296 0.310001 0.563773 -0.666956 -0.032221 1 0 0 0 0 0 1 31766
-0.002588 -0.001081 0.121296 0.306935 0.561174 -0.668273 -0.032252 1 0 0 0 0 0 1 32755
-0.002588 -0.001081 0.121296 0.305538 0.560148 -0.669170 -0.032284 1 0 0 0 0 0 1 33765
-0.002588 -0.001081 0.121296 0.304997 0.559898 -0.669898 -0.032315 1 0 0 0 0 0 1 34756
-0.002588 -0.001081 0.121296 0.304864 0.560059 -0.670570 -0.032346 1 0 0 0 0 0 1 35765
-0.002594 -0.001063 0.121285 0.377559 0.310122 -0.531627 -0.032377 1 0 0 0 0 0 1 36756
-0.002596 -0.001054 0.121282 0.352518 0.402698 -0.604215 -0.032409 1 0 0 0 0 0 1 37766
-0.002598 -0.001049 0.121281 0.333198 0.470543 -0.642127 -0.032440 1 0 0 0 0 0 1 38756
-0.002599 -0.001047 0.121280 0.322697 0.506723 -0.657038 -0.032471 1 0 0 0 0 0 1 39766
-0.002599 -0.001046 0.121280 0.317418 0.525227 -0.662795 -0.032503 1 0 0 0 0 0 1 40772
-0.002599 -0.001045 0.121280 0.314863 0.534745 -0.665246 -0.032534 1 0 0 0 0 0 1 41777
-0.002599 -0.001045 0.121280 0.313724 0.539754 -0.666504 -0.032565 1 0 0 0 0 0 1 42765
-0.002599 -0.001045 0.121280 0.313285 0.542511 -0.667371 -0.032597 1 0 0 0 0 0 1 43775
-0.002599 -0.001045 0.121280 0.313216 0.544149 -0.668080 -0.032627 1 0 0 0 0 0 1 44755
-0.002599 -0.001045 0.121280 0.313344 0.545247 -0.668754 -0.032659 1 0 0 0 0 0 1 45769
-0.002599 -0.001045 0.121280 0.313546 0.546042 -0.669399 -0.032690 1 0 0 0 0 0 1 46764
-0.002599 -0.001045 0.121280 0.313805 0.546704 -0.670051 -0.032721 1 0 0 0 0 0 1 47771
-0.002599 -0.001045 0.121280 0.314071 0.547277 -0.670681 -0.032752 1 0 0 0 0 0 1 48755
-0.002599 -0.001045 0.121280 0.314364 0.547843 -0.671311 -0.032783 1 0 0 0 0 0 1 49750
-0.002599 -0.001045 0.121280 0.314663 0.548404 -0.671977 -0.032815 1 0 0 0 0 0 1 50772
-0.002599 -0.001045 0.121280 0.314954 0.548921 -0.672607 -0.032847 1 0 0 0 0 0 1 51774
-0.002599 -0.001045 0.121280 0.315240 0.549438 -0.673232 -0.032877 1 0 0 0 0 0 1 52743
-0.002599 -0.001045 0.121280 0.315548 0.549976 -0.673891 -0.032909 1 0 0 0 0 0 1 53771
-0.002599 -0.001045 0.121280 0.315847 0.550498 -0.674531 -0.032940 1 0 0 0 0 0 1 54771
-0.002599 -0.001045 0.121280 0.316147 0.551021 -0.675171 -0.032971 1 0 0 0 0 0 1 55772
-0.002599 -0.001045 0.121280 0.316458 0.551539 -0.675816 -0.033003 1 0 0 0 0 0 1 56770
-0.002599 -0.001045 0.121280 0.316755 0.552073 -0.676444 -0.033034 1 0 0 0 0 0 1 57771
-0.002599 -0.001045 0.121280 0.317049 0.552592 -0.677095 -0.033065 1 0 0 0 0 0 1 58779
-0.002599 -0.001045 0.121280 0.317347 0.553112 -0.677733 -0.033097 1 0 0 0 0 0 1 59776
-0.002599 -0.001045 0.121280 0.317646 0.553634 -0.678373 -0.033128 1 0 0 0 0 0 1 60776
-0.002599 -0.001045 0.121280 0.317957 0.554152 -0.679018 -0.033159 1 0 0 0 0 0 1 61774
-0.002599 -0.001045 0.121280 0.318254 0.554685 -0.679645 -0.033190 1 0 0 0 0 0 1 62773
-0.002599 -0.001045 0.121280 0.318545 0.555199 -0.680290 -0.033221 1 0 0 0 0 0 1 63772
-0.002599 -0.001045 0.121280 0.318844 0.555720 -0.680930 -0.033253 1 0 0 0 0 0 1 64771
-0.002599 -0.001045 0.121280 0.319151 0.556251 -0.681563 -0.033284 1 0 0 0 0 0 1 65771
-0.002580 -0.001049 0.121270 0.060722 0.616865 -0.549081 -0.033315 1 0 0 0 0 0 1 66771
-0.002571 -0.001051 0.121267 0.156631 0.596053 -0.618174 -0.033346 1 0 0 0 0 0 1 67771
-0.002566 -0.001052 0.121265 0.226421 0.580424 -0.654305 -0.033378 1 0 0 0 0 0 1 68770
-0.002564 -0.001053 0.121265 0.263336 0.572192 -0.668523 -0.033409 1 0 0 0 0 0 1 69771
-0.002543 -0.001058 0.121255 0.023380 0.628309 -0.540743 -0.033440 1 0 0 0 0 0 1 70770
-0.002533 -0.001060 0.121251 0.128390 0.605233 -0.611608 -0.033471 1 0 0 0 0 0 1 71760
-0.002528 -0.001061 0.121250 0.202686 0.588491 -0.648365 -0.033503 1 0 0 0 0 0 1 72772
-0.002526 -0.001062 0.121250 0.241850 0.579712 -0.662803 -0.033534 1 0 0 0 0 0 1 73770
-0.002506 -0.001067 0.121240 0.003099 0.635525 -0.534939 -0.033565 1 0 0 0 0 0 1 74770
-0.002495 -0.001069 0.121236 0.108569 0.612343 -0.605889 -0.033596 1 0 0 0 0 0 1 75768
-0.002490 -0.001070 0.121235 0.183081 0.595522 -0.642684 -0.033628 1 0 0 0 0 0 1 76769
-0.002488 -0.001071 0.121235 0.222335 0.586703 -0.657104 -0.033658 1 0 0 0 0 0 1 77740
-0.002468 -0.001076 0.121225 -0.016266 0.642490 -0.529096 -0.033690 1 0 0 0 0 0 1 78761
-0.002463 -0.001060 0.121211 0.161924 0.368764 -0.460369 -0.033721 1 0 0 0 0 0 1 79770
-0.002461 -0.001052 0.121206 0.211142 0.443846 -0.569037 -0.033753 1 0 0 0 0 0 1 80771
-0.002460 -0.001048 0.121204 0.230814 0.502264 -0.620700 -0.033784 1 0 0 0 0 0 1 81760
-0.002440 -0.001050 0.121194 -0.018474 0.593648 -0.506786 -0.033815 1 0 0 0 0 0 1 82758
-0.002430 -0.001051 0.121190 0.081298 0.588477 -0.582990 -0.033849 1 0 0 0 0 0 1 83842
-0.002426 -0.001052 0.121189 0.152872 0.580648 -0.621617 -0.033880 1 0 0 0 0 0 1 84849
-0.002423 -0.001052 0.121188 0.190653 0.576307 -0.636665 -0.033911 1 0 0 0 0 0 1 85838
-0.002422 -0.001052 0.121188 0.209735 0.574311 -0.642451 -0.033943 1 0 0 0 0 0 1 86855
-0.002402 -0.001057 0.121178 -0.038937 0.633529 -0.511000 -0.033974 1 0 0 0 0 0 1 87838
-0.002393 -0.001059 0.121175 0.061165 0.612123 -0.580986 -0.034004 1 0 0 0 0 0 1 88817
-0.002388 -0.001060 0.121174 0.132987 0.596218 -0.617448 -0.034035 1 0 0 0 0 0 1 89814
-0.002385 -0.001061 0.121173 0.170894 0.587887 -0.631785 -0.034068 1 0 0 0 0 0 1 90876
-0.002384 -0.001061 0.121173 0.190026 0.583819 -0.637240 -0.034098 1 0 0 0 0 0 1 91817
-0.002384 -0.001061 0.121173 0.199685 0.582060 -0.639559 -0.034129 1 0 0 0 0 0 1 92819
-0.002383 -0.001062 0.121173 0.204581 0.581425 -0.640750 -0.034160 1 0 0 0 0 0 1 93816
-0.002383 -0.001062 0.121173 0.207137 0.581415 -0.641578 -0.034193 1 0 0 0 0 0 1 94871
-0.002383 -0.001062 0.121173 0.208492 0.581616 -0.642212 -0.034223 1 0 0 0 0 0 1 95823
-0.002383 -0.001062 0.121173 0.209280 0.582009 -0.642846 -0.034255 1 0 0 0 0 0 1 96837
-0.002383 -0.001062 0.121173 0.209759 0.582461 -0.643421 -0.034286 1 0 0 0 0 0 1 97822
-0.002383 -0.001062 0.121173 0.210097 0.582977 -0.644031 -0.034318 1 0 0 0 0 0 1 98858
-0.002383 -0.001062 0.121173 0.210362 0.583469 -0.644594 -0.034348 1 0 0 0 0 0 1 99821
-0.002383 -0.001062 0.121173 0.210590 0.583989 -0.645195 -0.034380 1 0 0 0 0 0 1 100836
-0.002383 -0.001062 0.121173 0.210800 0.584515 -0.645772 -0.034410 1 0 0 0 0 0 1 101820
-0.002383 -0.001062 0.121173 0.211003 0.585074 -0.646389 -0.034443 1 0 0 0 0 0 1 102871
-0.002383 -0.001062 0.121173 0.211201 0.585565 -0.646947 -0.034473 1 0 0 0 0 0 1 103823
-0.002383 -0.001062 0.121173 0.211396 0.586101 -0.647541 -0.034505 1 0 0 0 0 0 1 104836
-0.002383 -0.001062 0.121173 0.211570 0.586637 -0.648118 -0.034535 1 0 0 0 0 0 1 105820
-0.002383 -0.001062 0.121173 0.211788 0.587179 -0.648715 -0.034568 1 0 0 0 0 0 1 106849
-0.002383 -0.001062 0.121173 0.211965 0.587698 -0.649297 -0.034598 1 0 0 0 0 0 1 107821
-0.002383 -0.001062 0.121173 0.212150 0.588227 -0.649880 -0.034630 1 0 0 0 0 0 1 108834
-0.002383 -0.001062 0.121173 0.212346 0.588758 -0.650469 -0.034660 1 0 0 0 0 0 1 109819
-0.002383 -0.001062 0.121173 0.212555 0.589303 -0.651062 -0.034693 1 0 0 0 0 0 1 110851
-0.002383 -0.001062 0.121173 0.212734 0.589828 -0.651651 -0.034723 1 0 0 0 0 0 1 111835
-0.002383 -0.001062 0.121173 0.212913 0.590343 -0.652218 -0.034754 1 0 0 0 0 0 1 112820
-0.002383 -0.001062 0.121173 0.213118 0.590877 -0.652817 -0.034786 1 0 0 0 0 0 1 113834
-0.002383 -0.001062 0.121173 0.213322 0.591447 -0.653426 -0.034818 1 0 0 0 0 0 1 114871
-0.002383 -0.001062 0.121173 0.213489 0.591903 -0.653949 -0.034846 1 0 0 0 0 0 1 115763
-0.002383 -0.001062 0.121173 0.213663 0.592441 -0.654530 -0.034877 1 0 0 0 0 0 1 116753
-0.002383 -0.001062 0.121173 0.213869 0.592963 -0.655122 -0.034909 1 0 0 0 0 0 1 117762
-0.002383 -0.001062 0.121173 0.214065 0.593508 -0.655702 -0.034940 1 0 0 0 0 0 1 118752
-0.002383 -0.001062 0.121173 0.214255 0.594026 -0.656294 -0.034971 1 0 0 0 0 0 1 119762
-0.002383 -0.001062 0.121173 0.214432 0.594553 -0.656869 -0.035002 1 0 0 0 0 0 1 120753
-0.002383 -0.001062 0.121173 0.214632 0.595098 -0.657474 -0.035034 1 0 0 0 0 0 1 121763
-0.002383 -0.001062 0.121173 0.214836 0.595627 -0.658049 -0.035065 1 0 0 0 0 0 1 122765
-0.002383 -0.001062 0.121173 0.215020 0.596167 -0.658655 -0.035097 1 0 0 0 0 0 1 123777
-0.002383 -0.001062 0.121173 0.215200 0.596683 -0.659223 -0.035127 1 0 0 0 0 0 1 124765
-0.002383 -0.001062 0.121173 0.215396 0.597216 -0.659814 -0.035158 1 0 0 0 0 0 1 125754
-0.002383 -0.001062 0.121173 0.215601 0.597747 -0.660391 -0.035190 1 0 0 0 0 0 1 126757
-0.002383 -0.001062 0.121173 0.215786 0.598268 -0.660982 -0.035221 1 0 0 0 0 0 1 127756
-0.002383 -0.001062 0.121173 0.215962 0.598816 -0.661574 -0.035252 1 0 0 0 0 0 1 128764
-0.002383 -0.001062 0.121173 0.216174 0.599338 -0.662148 -0.035283 1 0 0 0 0 0 1 129755
-0.002383 -0.001062 0.121173 0.216358 0.599876 -0.662752 -0.035315 1 0 0 0 0 0 1 130764
-0.002383 -0.001062 0.121173 0.216551 0.600394 -0.663331 -0.035346 1 0 0 0 0 0 1 131760
-0.002383 -0.001062 0.121173 0.216727 0.600937 -0.663917 -0.035377 1 0 0 0 0 0 1 132759
-0.002383 -0.001062 0.121173 0.216937 0.601454 -0.664485 -0.035408 1 0 0 0 0 0 1 133740
-0.002383 -0.001062 0.121173 0.217123 0.601997 -0.665095 -0.035440 1 0 0 0 0 0 1 134759
-0.002383 -0.001062 0.121173 0.217304 0.602519 -0.665670 -0.035471 1 0 0 0 0 0 1 135758
-0.002383 -0.001062 0.121173 0.217503 0.603036 -0.666251 -0.035502 1 0 0 0 0 0 1 136740
-0.002383 -0.001062 0.121173 0.217704 0.603595 -0.666847 -0.035533 1 0 0 0 0 0 1 137756
-0.002383 -0.001062 0.121173 0.217892 0.604110 -0.667436 -0.035565 1 0 0 0 0 0 1 138760
-0.002383 -0.001062 0.121173 0.218068 0.604655 -0.668024 -0.035596 1 0 0 0 0 0 1 139763
-0.002383 -0.001062 0.121173 0.218272 0.605171 -0.668608 -0.035627 1 0 0 0 0 0 1 140759
-0.002383 -0.001062 0.121173 0.218470 0.605722 -0.669196 -0.035659 1 0 0 0 0 0 1 141762
-0.002383 -0.001062 0.121173 0.218658 0.606233 -0.669781 -0.035690 1 0 0 0 0 0 1 142759
-0.002383 -0.001062 0.121173 0.218853 0.606811 -0.670413 -0.035724 1 0 0 0 0 0 1 143847
-0.002383 -0.001062 0.121173 0.219058 0.607366 -0.671029 -0.035756 1 0 0 0 0 0 1 144876
-0.002383 -0.001062 0.121173 0.219254 0.607875 -0.671580 -0.035786 1 0 0 0 0 0 1 145837
-0.002383 -0.001062 0.121173 0.219446 0.608437 -0.672211 -0.035819 1 0 0 0 0 0 1 146892
-0.002383 -0.001062 0.121173 0.219617 0.608930 -0.672753 -0.035848 1 0 0 0 0 0 1 147836
-0.002383 -0.001062 0.121173 0.219816 0.609470 -0.673352 -0.035880 1 0 0 0 0 0 1 148838
-0.002383 -0.001062 0.121173 0.220015 0.609985 -0.673911 -0.035910 1 0 0 0 0 0 1 149812
-0.002383 -0.001062 0.121173 0.220206 0.610524 -0.674523 -0.035942 1 0 0 0 0 0 1 150845
-0.002383 -0.001062 0.121173 0.220380 0.611064 -0.675105 -0.035973 1 0 0 0 0 0 1 151836
-0.002383 -0.001062 0.121173 0.220585 0.611584 -0.675693 -0.036005 1 0 0 0 0 0 1 152840
-0.002383 -0.001062 0.121173 0.220778 0.612118 -0.676263 -0.036035 1 0 0 0 0 0 1 153812
-0.002383 -0.001062 0.121173 0.220974 0.612656 -0.676877 -0.036068 1 0 0 0 0 0 1 154859
-0.002383 -0.001062 0.121173 0.221146 0.613188 -0.677452 -0.036099 1 0 0 0 0 0 1 155838
-0.002383 -0.001062 0.121173 0.221354 0.613700 -0.678015 -0.036129 1 0 0 0 0 0 1 156811
-0.002383 -0.001062 0.121173 0.221536 0.614233 -0.678614 -0.036160 1 0 0 0 0 0 1 157810
-0.002383 -0.001062 0.121173 0.221734 0.614765 -0.679209 -0.036192 1 0 0 0 0 0 1 158833
-0.002383 -0.001062 0.121173 0.221914 0.615298 -0.679790 -0.036223 1 0 0 0 0 0 1 159835
-0.002383 -0.001062 0.121173 0.222109 0.615827 -0.680376 -0.036254 1 0 0 0 0 0 1 160814
-0.002383 -0.001062 0.121173 0.222317 0.616368 -0.680964 -0.036286 1 0 0 0 0 0 1 161838
-0.002383 -0.001062 0.121173 0.222508 0.616926 -0.681590 -0.036319 1 0 0 0 0 0 1 162884
-0.002383 -0.001062 0.121173 0.222682 0.617427 -0.682141 -0.036349 1 0 0 0 0 0 1 163844
-0.002383 -0.001062 0.121173 0.222888 0.617974 -0.682732 -0.036380 1 0 0 0 0 0 1 164843
-0.002383 -0.001062 0.121173 0.223077 0.618486 -0.683318 -0.036411 1 0 0 0 0 0 1 165842
-0.002383 -0.001062 0.121173 0.223271 0.619022 -0.683913 -0.036443 1 0 0 0 0 0 1 166856
-0.002383 -0.001062 0.121173 0.223444 0.619560 -0.684492 -0.036474 1 0 0 0 0 0 1 167842
-0.002383 -0.001062 0.121173 0.223656 0.620084 -0.685068 -0.036505 1 0 0 0 0 0 1 168837
-0.002383 -0.001062 0.121173 0.223834 0.620603 -0.685652 -0.036535 1 0 0 0 0 0 1 169811
-0.002383 -0.001062 0.121173 0.224024 0.621149 -0.686253 -0.036568 1 0 0 0 0 0 1 170855
-0.002383 -0.001062 0.121173 0.224214 0.621664 -0.686825 -0.036598 1 0 0 0 0 0 1 171811
-0.002383 -0.001062 0.121173 0.224418 0.622194 -0.687401 -0.036629 1 0 0 0 0 0 1 172813
-0.002383 -0.001062 0.121173 0.224603 0.622715 -0.687991 -0.036660 1 0 0 0 0 0 1 173811
-0.002383 -0.001062 0.121173 0.224786 0.623282 -0.688603 -0.036693 1 0 0 0 0 0 1 174853
-0.002383 -0.001062 0.121173 0.224994 0.623808 -0.689200 -0.036725 1 0 0 0 0 0 1 175870
-0.002383 -0.001062 0.121173 0.225187 0.624343 -0.689769 -0.036755 1 0 0 0 0 0 1 176842
-0.002383 -0.001062 0.121173 0.225373 0.624853 -0.690352 -0.036786 1 0 0 0 0 0 1 177836
-0.002383 -0.001062 0.121173 0.225554 0.625409 -0.690954 -0.036818 1 0 0 0 0 0 1 178861
-0.002383 -0.001062 0.121173 0.225754 0.625915 -0.691527 -0.036849 1 0 0 0 0 0 1 179838
-0.002383 -0.001062 0.121173 0.225954 0.626451 -0.692104 -0.036880 1 0 0 0 0 0 1 180834
-0.002383 -0.001062 0.121173 0.226133 0.626977 -0.692694 -0.036910 1 0 0 0 0 0 1 181818
-0.002383 -0.001062 0.121173 0.226320 0.627516 -0.693287 -0.036943 1 0 0 0 0 0 1 182850
-0.002383 -0.001062 0.121173 0.226517 0.628048 -0.693878 -0.036973 1 0 0 0 0 0 1 183837
-0.002383 -0.001062 0.121173 0.226720 0.628575 -0.694450 -0.037005 1 0 0 0 0 0 1 184834
-0.002383 -0.001062 0.121173 0.226902 0.629110 -0.695051 -0.037036 1 0 0 0 0 0 1 185837
-0.002388 -0.001043 0.121163 0.300194 0.378216 -0.555363 -0.037068 1 0 0 0 0 0 1 186872
-0.002391 -0.001034 0.121159 0.275237 0.470087 -0.627582 -0.037099 1 0 0 0 0 0 1 187839
-0.002392 -0.001029 0.121158 0.255936 0.537563 -0.665311 -0.037130 1 0 0 0 0 0 1 188835
-0.002393 -0.001027 0.121157 0.245429 0.573538 -0.680085 -0.037160 1 0 0 0 0 0 1 189817
-0.002394 -0.001026 0.121157 0.240106 0.591964 -0.685781 -0.037193 1 0 0 0 0 0 1 190850
-0.002394 -0.001025 0.121157 0.237492 0.601429 -0.688144 -0.037223 1 0 0 0 0 0 1 191836
-0.002394 -0.001025 0.121157 0.236259 0.606401 -0.689349 -0.037255 1 0 0 0 0 0 1 192833
-0.002394 -0.001025 0.121157 0.235735 0.609128 -0.690137 -0.037285 1 0 0 0 0 0 1 193818
-0.002394 -0.001025 0.121157 0.235569 0.610778 -0.690809 -0.037318 1 0 0 0 0 0 1 194849
-0.002394 -0.001025 0.121157 0.235590 0.611836 -0.691396 -0.037348 1 0 0 0 0 0 1 195833
-0.002394 -0.001025 0.121157 0.235701 0.612633 -0.691997 -0.037380 1 0 0 0 0 0 1 196838
-0.002394 -0.001025 0.121157 0.235844 0.613282 -0.692575 -0.037411 1 0 0 0 0 0 1 197834
-0.002394 -0.001025 0.121157 0.236030 0.613869 -0.693181 -0.037443 1 0 0 0 0 0 1 198870
-0.002394 -0.001025 0.121157 0.236181 0.614366 -0.693691 -0.037471 1 0 0 0 0 0 1 199761
-0.002394 -0.001025 0.121157 0.236379 0.614897 -0.694263 -0.037502 1 0 0 0 0 0 1 200751
-0.002394 -0.001025 0.121157 0.236578 0.615416 -0.694847 -0.037534 1 0 0 0 0 0 1 201761
-0.002394 -0.001025 0.121157 0.236770 0.615935 -0.695426 -0.037565 1 0 0 0 0 0 1 202751
-0.002394 -0.001025 0.121157 0.236977 0.616462 -0.696004 -0.037596 1 0 0 0 0 0 1 203761
-0.002394 -0.001025 0.121157 0.237168 0.616970 -0.696592 -0.037628 1 0 0 0 0 0 1 204766
-0.002394 -0.001025 0.121157 0.237364 0.617482 -0.697172 -0.037659 1 0 0 0 0 0 1 205767
-0.002394 -0.001025 0.121157 0.237568 0.617999 -0.697739 -0.037690 1 0 0 0 0 0 1 206759
-0.002394 -0.001025 0.121157 0.237751 0.618499 -0.698316 -0.037721 1 0 0 0 0 0 1 207768
-0.002394 -0.001025 0.121157 0.237954 0.619017 -0.698904 -0.037752 1 0 0 0 0 0 1 208764
-0.002394 -0.001025 0.121157 0.238148 0.619521 -0.699475 -0.037783 1 0 0 0 0 0 1 209748
-0.002394 -0.001025 0.121157 0.238354 0.620044 -0.700048 -0.037815 1 0 0 0 0 0 1 210751
-0.002394 -0.001025 0.121157 0.238532 0.620552 -0.700627 -0.037846 1 0 0 0 0 0 1 211752
-0.002394 -0.001025 0.121157 0.238735 0.621052 -0.701202 -0.037877 1 0 0 0 0 0 1 212734
-0.002394 -0.001025 0.121157 0.238939 0.621580 -0.701798 -0.037909 1 0 0 0 0 0 1 213764
-0.002394 -0.001025 0.121157 0.239147 0.622086 -0.702361 -0.037940 1 0 0 0 0 0 1 214759
-0.002394 -0.001025 0.121157 0.239321 0.622602 -0.702942 -0.037971 1 0 0 0 0 0 1 215755
-0.002394 -0.001025 0.121157 0.239524 0.623103 -0.703517 -0.038002 1 0 0 0 0 0 1 216737
-0.002394 -0.001025 0.121157 0.239725 0.623624 -0.704106 -0.038033 1 0 0 0 0 0 1 217754
-0.002394 -0.001025 0.121157 0.239930 0.624145 -0.704678 -0.038065 1 0 0 0 0 0 1 218754
-0.002394 -0.001025 0.121157 0.240108 0.624654 -0.705258 -0.038096 1 0 0 0 0 0 1 219756
-0.002394 -0.001025 0.121157 0.240315 0.625162 -0.705841 -0.038127 1 0 0 0 0 0 1 220754
-0.002394 -0.001025 0.121157 0.240517 0.625663 -0.706415 -0.038158 1 0 0 0 0 0 1 221756
-0.002394 -0.001025 0.121157 0.240720 0.626197 -0.706996 -0.038190 1 0 0 0 0 0 1 222761
-0.002394 -0.001025 0.121157 0.240897 0.626704 -0.707573 -0.038221 1 0 0 0 0 0 1 223758
-0.002394 -0.001025 0.121157 0.241103 0.627212 -0.708157 -0.038252 1 0 0 0 0 0 1 224756
-0.002394 -0.001025 0.121157 0.241301 0.627724 -0.708736 -0.038283 1 0 0 0 0 0 1 225756
-0.002394 -0.001025 0.121157 0.241494 0.628246 -0.709300 -0.038315 1 0 0 0 0 0 1 226753
-0.002394 -0.001025 0.121157 0.241694 0.628750 -0.709891 -0.038346 1 0 0 0 0 0 1 227755
-0.002394 -0.001025 0.121157 0.241892 0.629263 -0.710473 -0.038377 1 0 0 0 0 0 1 228758
-0.002394 -0.001025 0.121157 0.242092 0.629761 -0.711042 -0.038408 1 0 0 0 0 0 1 229754
-0.002394 -0.001025 0.121157 0.242282 0.630295 -0.711614 -0.038440 1 0 0 0 0 0 1 230754
-0.002394 -0.001025 0.121157 0.242482 0.630799 -0.712205 -0.038471 1 0 0 0 0 0 1 231755
-0.002394 -0.001025 0.121157 0.242680 0.631310 -0.712784 -0.038502 1 0 0 0 0 0 1 232754
-0.002394 -0.001025 0.121157 0.242876 0.631822 -0.713362 -0.038533 1 0 0 0 0 0 1 233753
-0.002394 -0.001025 0.121157 0.243070 0.632346 -0.713928 -0.038565 1 0 0 0 0 0 1 234754
-0.002394 -0.001025 0.121157 0.243270 0.632849 -0.714519 -0.038596 1 0 0 0 0 0 1 235754
-0.002394 -0.001025 0.121157 0.243459 0.633351 -0.715086 -0.038627 1 0 0 0 0 0 1 236754
-0.002394 -0.001025 0.121157 0.243660 0.633863 -0.715666 -0.038658 1 0 0 0 0 0 1 237738
-0.002394 -0.001025 0.121157 0.243869 0.634393 -0.716248 -0.038690 1 0 0 0 0 0 1 238754
-0.002394 -0.001025 0.121157 0.244059 0.634898 -0.716833 -0.038721 1 0 0 0 0 0 1 239754
-0.002394 -0.001025 0.121157 0.244255 0.635409 -0.717413 -0.038752 1 0 0 0 0 0 1 240754
-0.002394 -0.001025 0.121157 0.244460 0.635930 -0.717984 -0.038783 1 0 0 0 0 0 1 241754
-0.002394 -0.001025 0.121157 0.244642 0.636426 -0.718556 -0.038815 1 0 0 0 0 0 1 242753
-0.002394 -0.001025 0.121157 0.244845 0.636945 -0.719146 -0.038846 1 0 0 0 0 0 1 243753
-0.002394 -0.001025 0.121157 0.245043 0.637458 -0.719726 -0.038877 1 0 0 0 0 0 1 244753
-0.002394 -0.001025 0.121157 0.245247 0.637976 -0.720294 -0.038908 1 0 0 0 0 0 1 245746
-0.002394 -0.001025 0.121157 0.245427 0.638489 -0.720879 -0.038940 1 0 0 0 0 0 1 246758
-0.002394 -0.001025 0.121157 0.245650 0.639040 -0.721511 -0.038974 1 0 0 0 0 0 1 247839
-0.002394 -0.001025 0.121157 0.245846 0.639548 -0.722085 -0.039005 1 0 0 0 0 0 1 248831
-0.002394 -0.001025 0.121157 0.246057 0.640062 -0.722656 -0.039036 1 0 0 0 0 0 1 249840
-0.002394 -0.001025 0.121157 0.246234 0.640586 -0.723247 -0.039068 1 0 0 0 0 0 1 250852
-0.002399 -0.001006 0.121147 0.319669 0.389182 -0.583072 -0.039098 1 0 0 0 0 0 1 251834
-0.002402 -0.000997 0.121143 0.294824 0.480668 -0.655242 -0.039130 1 0 0 0 0 0 1 252834
-0.002404 -0.000993 0.121142 0.275592 0.547962 -0.692963 -0.039161 1 0 0 0 0 0 1 253838
-0.002404 -0.000990 0.121141 0.265134 0.583855 -0.707745 -0.039193 1 0 0 0 0 0 1 254851
-0.002405 -0.000989 0.121141 0.259823 0.602196 -0.713411 -0.039224 1 0 0 0 0 0 1 255839
-0.002386 -0.000993 0.121131 -0.002592 0.672000 -0.581042 -0.039254 1 0 0 0 0 0 1 256808
-0.002376 -0.000995 0.121128 0.090559 0.655837 -0.650741 -0.039285 1 0 0 0 0 0 1 257809
-0.002372 -0.000996 0.121127 0.158884 0.642583 -0.687115 -0.039318 1 0 0 0 0 0 1 258875
-0.002369 -0.000996 0.121126 0.195026 0.635504 -0.701329 -0.039349 1 0 0 0 0 0 1 259837
-0.002368 -0.000997 0.121126 0.213301 0.632113 -0.706780 -0.039380 1 0 0 0 0 0 1 260832
-0.002368 -0.000997 0.121126 0.222505 0.630636 -0.709064 -0.039411 1 0 0 0 0 0 1 261835
-0.002373 -0.000978 0.121116 0.300442 0.378279 -0.569359 -0.039443 1 0 0 0 0 0 1 262853
-0.002375 -0.000969 0.121112 0.277829 0.469140 -0.641753 -0.039473 1 0 0 0 0 0 1 263833
-0.002377 -0.000965 0.121111 0.259727 0.536090 -0.679533 -0.039504 1 0 0 0 0 0 1 264816
-0.002377 -0.000962 0.121110 0.249814 0.571819 -0.694335 -0.039536 1 0 0 0 0 0 1 265831
-0.002383 -0.000943 0.121100 0.317987 0.338289 -0.558974 -0.039568 1 0 0 0 0 0 1 266849
-0.002386 -0.000933 0.121096 0.290499 0.438452 -0.632998 -0.039598 1 0 0 0 0 0 1 267831
-0.002388 -0.000928 0.121095 0.269936 0.510029 -0.671342 -0.039629 1 0 0 0 0 0 1 268816
-0.002388 -0.000926 0.121094 0.258799 0.548065 -0.686353 -0.039661 1 0 0 0 0 0 1 269844
-0.002389 -0.000925 0.121094 0.253151 0.567481 -0.692077 -0.039693 1 0 0 0 0 0 1 270867
-0.002394 -0.000905 0.121084 0.323529 0.325659 -0.553209 -0.039721 1 0 0 0 0 0 1 271758
-0.002397 -0.000896 0.121080 0.297229 0.421542 -0.626138 -0.039752 1 0 0 0 0 0 1 272748
-0.002380 -0.000896 0.121069 0.017449 0.551478 -0.529361 -0.039784 1 0 0 0 0 0 1 273757
-0.002371 -0.000896 0.121065 0.100865 0.567271 -0.612687 -0.039814 1 0 0 0 0 0 1 274748
-0.002372 -0.000877 0.121053 0.237295 0.318515 -0.512593 -0.039846 1 0 0 0 0 0 1 275757
-0.002373 -0.000868 0.121049 0.245902 0.410112 -0.600294 -0.039877 1 0 0 0 0 0 1 276748
-0.002373 -0.000863 0.121048 0.243506 0.477326 -0.643549 -0.039908 1 0 0 0 0 0 1 277757
-0.002373 -0.000861 0.121047 0.241412 0.513118 -0.660241 -0.039940 1 0 0 0 0 0 1 278757
-0.002373 -0.000860 0.121047 0.240268 0.531393 -0.666541 -0.039971 1 0 0 0 0 0 1 279767
-0.002373 -0.000859 0.121047 0.239713 0.540739 -0.669085 -0.040002 1 0 0 0 0 0 1 280754
-0.002379 -0.000841 0.121037 0.312684 0.294080 -0.528882 -0.040034 1 0 0 0 0 0 1 281760
-0.002381 -0.000831 0.121033 0.287723 0.387266 -0.601507 -0.040065 1 0 0 0 0 0 1 282761
-0.002383 -0.000827 0.121032 0.268458 0.455331 -0.639372 -0.040096 1 0 0 0 0 0 1 283757
-0.002384 -0.000824 0.121031 0.257952 0.491591 -0.654160 -0.040127 1 0 0 0 0 0 1 284758
-0.002384 -0.000823 0.121031 0.252625 0.510079 -0.659790 -0.040158 1 0 0 0 0 0 1 285754
-0.002384 -0.000823 0.121031 0.249996 0.519547 -0.662099 -0.040190 1 0 0 0 0 0 1 286758
-0.002390 -0.000804 0.121021 0.321878 0.273007 -0.521641 -0.040221 1 0 0 0 0 0 1 287747
-0.002392 -0.000795 0.121017 0.296444 0.366112 -0.594286 -0.040252 1 0 0 0 0 0 1 288745
-0.002394 -0.000790 0.121016 0.276943 0.434138 -0.632174 -0.040283 1 0 0 0 0 0 1 289752
-0.002395 -0.000788 0.121015 0.266341 0.470371 -0.646956 -0.040315 1 0 0 0 0 0 1 290755
-0.002395 -0.000786 0.121015 0.260940 0.488828 -0.652569 -0.040346 1 0 0 0 0 0 1 291752
-0.002395 -0.000786 0.121015 0.258293 0.498265 -0.654892 -0.040377 1 0 0 0 0 0 1 292754
-0.002395 -0.000786 0.121015 0.257051 0.503179 -0.656013 -0.040408 1 0 0 0 0 0 1 293751
-0.002395 -0.000785 0.121015 0.256521 0.505835 -0.656751 -0.040440 1 0 0 0 0 0 1 294753
-0.002395 -0.000785 0.121015 0.256350 0.507348 -0.657337 -0.040471 1 0 0 0 0 0 1 295753
-0.002395 -0.000785 0.121015 0.256361 0.508307 -0.657867 -0.040502 1 0 0 0 0 0 1 296757
-0.002395 -0.000785 0.121015 0.256480 0.508990 -0.658389 -0.040534 1 0 0 0 0 0 1 297757
-0.002395 -0.000785 0.121015 0.256625 0.509522 -0.658898 -0.040565 1 0 0 0 0 0 1 298757
-0.002395 -0.000785 0.121015 0.256792 0.509973 -0.659406 -0.040596 1 0 0 0 0 0 1 299757
-0.002401 -0.000767 0.121005 0.330095 0.258958 -0.518106 -0.040627 1 0 0 0 0 0 1 300737
-0.002403 -0.000758 0.121001 0.305412 0.349675 -0.590566 -0.040658 1 0 0 0 0 0 1 301736
-0.002405 -0.000753 0.121000 0.286287 0.416494 -0.628403 -0.040690 1 0 0 0 0 0 1 302753
-0.002406 -0.000751 0.120999 0.275877 0.452114 -0.643150 -0.040720 1 0 0 0 0 0 1 303735
-0.002406 -0.000750 0.120999 0.270583 0.470267 -0.648756 -0.040752 1 0 0 0 0 0 1 304736
-0.002406 -0.000749 0.120999 0.267985 0.479544 -0.651047 -0.040783 1 0 0 0 0 0 1 305735
-0.002406 -0.000749 0.120999 0.266775 0.484377 -0.652196 -0.040815 1 0 0 0 0 0 1 306752
-0.002406 -0.000749 0.120999 0.266250 0.486957 -0.652907 -0.040845 1 0 0 0 0 0 1 307734
-0.002406 -0.000749 0.120999 0.266100 0.488451 -0.653481 -0.040877 1 0 0 0 0 0 1 308752
-0.002406 -0.000749 0.120999 0.266121 0.489379 -0.654013 -0.040908 1 0 0 0 0 0 1 309753
-0.002387 -0.000753 0.120989 0.006122 0.550689 -0.519701 -0.040940 1 0 0 0 0 0 1 310750
-0.002378 -0.000755 0.120986 0.100319 0.529982 -0.588570 -0.040970 1 0 0 0 0 0 1 311737
-0.002373 -0.000756 0.120985 0.169177 0.514413 -0.624538 -0.041002 1 0 0 0 0 0 1 312753
-0.002371 -0.000757 0.120984 0.205576 0.506186 -0.638576 -0.041033 1 0 0 0 0 0 1 313750
-0.002370 -0.000757 0.120984 0.223983 0.502163 -0.643923 -0.041065 1 0 0 0 0 0 1 314753
-0.002369 -0.000757 0.120984 0.233256 0.500312 -0.646125 -0.041096 1 0 0 0 0 0 1 315751
-0.002369 -0.000757 0.120984 0.237964 0.499581 -0.647222 -0.041127 1 0 0 0 0 0 1 316752
-0.002369 -0.000757 0.120984 0.240405 0.499404 -0.647915 -0.041158 1 0 0 0 0 0 1 317750
-0.002369 -0.000757 0.120984 0.241716 0.499493 -0.648469 -0.041189 1 0 0 0 0 0 1 318735
-0.002369 -0.000757 0.120984 0.242463 0.499735 -0.648986 -0.041220 1 0 0 0 0 0 1 319734
-0.002369 -0.000757 0.120984 0.242935 0.500047 -0.649496 -0.041252 1 0 0 0 0 0 1 320740
-0.002369 -0.000758 0.120984 0.243264 0.500387 -0.649993 -0.041283 1 0 0 0 0 0 1 321755
-0.002368 -0.000758 0.120984 0.243524 0.500752 -0.650485 -0.041314 1 0 0 0 0 0 1 322745
-0.002368 -0.000758 0.120984 0.243739 0.501128 -0.650974 -0.041346 1 0 0 0 0 0 1 323752
-0.002368 -0.000758 0.120984 0.243937 0.501503 -0.651470 -0.041377 1 0 0 0 0 0 1 324751
-0.002368 -0.000758 0.120984 0.244134 0.501861 -0.651954 -0.041408 1 0 0 0 0 0 1 325734
-0.002381 -0.000771 0.120973 0.418860 0.688817 -0.503164 -0.041439 1 0 0 0 0 0 1 326734
-0.002388 -0.000778 0.120969 0.358130 0.623179 -0.579311 -0.041471 1 0 0 0 0 0 1 327752
-0.002391 -0.000781 0.120968 0.312294 0.574366 -0.619027 -0.041502 1 0 0 0 0 0 1 328740
-0.002393 -0.000783 0.120967 0.287632 0.548425 -0.634499 -0.041533 1 0 0 0 0 0 1 329752
-0.002393 -0.000784 0.120967 0.275125 0.535459 -0.640352 -0.041565 1 0 0 0 0 0 1 330751
-0.002394 -0.000784 0.120967 0.268900 0.529127 -0.642724 -0.041596 1 0 0 0 0 0 1 331750
-0.002394 -0.000785 0.120967 0.265874 0.526149 -0.643857 -0.041627 1 0 0 0 0 0 1 332734
-0.002394 -0.000785 0.120967 0.264460 0.524862 -0.644570 -0.041658 1 0 0 0 0 0 1 333742
-0.002394 -0.000785 0.120967 0.263850 0.524406 -0.645151 -0.041690 1 0 0 0 0 0 1 334750
-0.002394 -0.000785 0.120967 0.263650 0.524412 -0.645691 -0.041723 1 0 0 0 0 0 1 335834
-0.002394 -0.000785 0.120967 0.263657 0.524589 -0.646187 -0.041755 1 0 0 0 0 0 1 336830
-0.002394 -0.000785 0.120967 0.263748 0.524883 -0.646677 -0.041786 1 0 0 0 0 0 1 337832
-0.002394 -0.000785 0.120967 0.263897 0.525235 -0.647185 -0.041818 1 0 0 0 0 0 1 338876
-0.002394 -0.000785 0.120967 0.264066 0.525589 -0.647642 -0.041848 1 0 0 0 0 0 1 339834
-0.002394 -0.000785 0.120967 0.264233 0.525964 -0.648131 -0.041880 1 0 0 0 0 0 1 340831
-0.002394 -0.000785 0.120967 0.264427 0.526338 -0.648601 -0.041910 1 0 0 0 0 0 1 341815
-0.002394 -0.000785 0.120967 0.264631 0.526760 -0.649115 -0.041943 1 0 0 0 0 0 1 342864
-0.002394 -0.000785 0.120967 0.264808 0.527096 -0.649536 -0.041971 1 0 0 0 0 0 1 343747
-0.002394 -0.000785 0.120967 0.265007 0.527491 -0.650023 -0.042002 1 0 0 0 0 0 1 344756
-0.002394 -0.000785 0.120967 0.265204 0.527883 -0.650507 -0.042033 1 0 0 0 0 0 1 345756
-0.002394 -0.000785 0.120967 0.265396 0.528284 -0.650992 -0.042064 1 0 0 0 0 0 1 346747
-0.002394 -0.000785 0.120967 0.265599 0.528670 -0.651475 -0.042096 1 0 0 0 0 0 1 347757
-0.002394 -0.000785 0.120967 0.265794 0.529057 -0.651953 -0.042127 1 0 0 0 0 0 1 348746
-0.002394 -0.000785 0.120967 0.265993 0.529453 -0.652441 -0.042158 1 0 0 0 0 0 1 349756
-0.002394 -0.000785 0.120967 0.266186 0.529855 -0.652927 -0.042189 1 0 0 0 0 0 1 350748
-0.002394 -0.000785 0.120967 0.266389 0.530243 -0.653413 -0.042221 1 0 0 0 0 0 1 351765
-0.002394 -0.000785 0.120967 0.266575 0.530619 -0.653895 -0.042252 1 0 0 0 0 0 1 352748
-0.002407 -0.000799 0.120956 0.441449 0.717790 -0.504952 -0.042292 1 0 0 0 0 0 1 354025
-0.002414 -0.000805 0.120952 0.380814 0.652199 -0.580979 -0.042315 1 0 0 0 0 0 1 354759
-0.002417 -0.000809 0.120951 0.335055 0.603466 -0.620692 -0.042346 1 0 0 0 0 0 1 355746
-0.002418 -0.000811 0.120951 0.310447 0.577581 -0.636157 -0.042377 1 0 0 0 0 0 1 356753
-0.002419 -0.000811 0.120951 0.297968 0.564631 -0.642013 -0.042409 1 0 0 0 0 0 1 357764
-0.002420 -0.000812 0.120950 0.291760 0.558332 -0.644370 -0.042440 1 0 0 0 0 0 1 358766
-0.002420 -0.000812 0.120950 0.288752 0.555376 -0.645499 -0.042471 1 0 0 0 0 0 1 359758
-0.002420 -0.000812 0.120950 0.287345 0.554095 -0.646209 -0.042502 1 0 0 0 0 0 1 360763
-0.002420 -0.000812 0.120950 0.286749 0.553650 -0.646762 -0.042533 1 0 0 0 0 0 1 361742
-0.002420 -0.000812 0.120950 0.286554 0.553631 -0.647273 -0.042565 1 0 0 0 0 0 1 362755
-0.002420 -0.000812 0.120950 0.286561 0.553839 -0.647748 -0.042596 1 0 0 0 0 0 1 363761
-0.002420 -0.000812 0.120950 0.286667 0.554137 -0.648239 -0.042627 1 0 0 0 0 0 1 364762
-0.002420 -0.000812 0.120950 0.286829 0.554493 -0.648712 -0.042659 1 0 0 0 0 0 1 365762
-0.002420 -0.000812 0.120950 0.287011 0.554868 -0.649186 -0.042690 1 0 0 0 0 0 1 366760
-0.002420 -0.000812 0.120950 0.287199 0.555267 -0.649663 -0.042721 1 0 0 0 0 0 1 367761
-0.002420 -0.000812 0.120950 0.287408 0.555676 -0.650142 -0.042753 1 0 0 0 0 0 1 368769
-0.002420 -0.000812 0.120950 0.287614 0.556057 -0.650594 -0.042783 1 0 0 0 0 0 1 369734
-0.002420 -0.000812 0.120950 0.287823 0.556466 -0.651090 -0.042815 1 0 0 0 0 0 1 370765
-0.002420 -0.000812 0.120950 0.288036 0.556889 -0.651563 -0.042846 1 0 0 0 0 0 1 371760
-0.002420 -0.000812 0.120950 0.288242 0.557277 -0.652038 -0.042877 1 0 0 0 0 0 1 372758
-0.002420 -0.000812 0.120950 0.288460 0.557691 -0.652508 -0.042909 1 0 0 0 0 0 1 373761
-0.002420 -0.000812 0.120950 0.288663 0.558088 -0.652988 -0.042940 1 0 0 0 0 0 1 374759
-0.002420 -0.000812 0.120950 0.288869 0.558506 -0.653472 -0.042971 1 0 0 0 0 0 1 375761
-0.002420 -0.000812 0.120950 0.289090 0.558911 -0.653935 -0.043002 1 0 0 0 0 0 1 376763
-0.002420 -0.000812 0.120950 0.289293 0.559308 -0.654415 -0.043034 1 0 0 0 0 0 1 377761
-0.002420 -0.000812 0.120950 0.289510 0.559721 -0.654884 -0.043065 1 0 0 0 0 0 1 378761
-0.002433 -0.000826 0.120939 0.464390 0.746867 -0.505556 -0.043096 1 0 0 0 0 0 1 379763
-0.002439 -0.000833 0.120936 0.403979 0.681532 -0.581702 -0.043127 1 0 0 0 0 0 1 380761
-0.002443 -0.000836 0.120934 0.358287 0.632884 -0.621429 -0.043159 1 0 0 0 0 0 1 381761
-0.002444 -0.000838 0.120934 0.333722 0.607043 -0.636894 -0.043190 1 0 0 0 0 0 1 382759
-0.002450 -0.000820 0.120923 0.394517 0.341969 -0.500607 -0.043221 1 0 0 0 0 0 1 383756
-0.002454 -0.000812 0.120920 0.363626 0.425617 -0.574732 -0.043252 1 0 0 0 0 0 1 384753
-0.002455 -0.000807 0.120918 0.341405 0.488897 -0.613088 -0.043284 1 0 0 0 0 0 1 385760
-0.002456 -0.000805 0.120918 0.329431 0.522741 -0.628014 -0.043315 1 0 0 0 0 0 1 386760
-0.002457 -0.000804 0.120918 0.323362 0.540037 -0.633635 -0.043346 1 0 0 0 0 0 1 387760
-0.002457 -0.000804 0.120918 0.320400 0.548883 -0.635912 -0.043377 1 0 0 0 0 0 1 388759
-0.002457 -0.000803 0.120918 0.319008 0.553503 -0.637007 -0.043409 1 0 0 0 0 0 1 389760
-0.002457 -0.000803 0.120918 0.318417 0.556009 -0.637694 -0.043440 1 0 0 0 0 0 1 390761
-0.002462 -0.000785 0.120907 0.391468 0.305364 -0.495944 -0.043471 1 0 0 0 0 0 1 391760
-0.002465 -0.000775 0.120904 0.366823 0.396128 -0.568251 -0.043502 1 0 0 0 0 0 1 392750
-0.002466 -0.000771 0.120902 0.347731 0.462948 -0.605962 -0.043533 1 0 0 0 0 0 1 393748
-0.002467 -0.000769 0.120902 0.337343 0.498584 -0.620661 -0.043565 1 0 0 0 0 0 1 394758
-0.002473 -0.000749 0.120891 0.405258 0.264730 -0.483784 -0.043596 1 0 0 0 0 0 1 395750
-0.002457 -0.000744 0.120878 0.117172 0.424605 -0.422862 -0.043627 1 0 0 0 0 0 1 396762
-0.002449 -0.000741 0.120873 0.190433 0.474445 -0.529387 -0.043659 1 0 0 0 0 0 1 397760
-0.002445 -0.000740 0.120871 0.247831 0.496147 -0.579644 -0.043690 1 0 0 0 0 0 1 398761
-0.002443 -0.000739 0.120871 0.278332 0.506722 -0.598754 -0.043721 1 0 0 0 0 0 1 399759
-0.002447 -0.000721 0.120860 0.366935 0.260188 -0.463311 -0.043752 1 0 0 0 0 0 1 400763
-0.002450 -0.000711 0.120857 0.350071 0.352693 -0.537992 -0.043783 1 0 0 0 0 0 1 401730
-0.002451 -0.000707 0.120855 0.334847 0.420382 -0.576544 -0.043815 1 0 0 0 0 0 1 402760
-0.002451 -0.000704 0.120855 0.326394 0.456414 -0.591511 -0.043846 1 0 0 0 0 0 1 403759
-0.002457 -0.000685 0.120844 0.395211 0.222939 -0.454447 -0.043876 1 0 0 0 0 0 1 404727
-0.002460 -0.000675 0.120841 0.368530 0.321895 -0.528674 -0.043908 1 0 0 0 0 0 1 405746
-0.002462 -0.000670 0.120839 0.348392 0.392774 -0.567079 -0.043940 1 0 0 0 0 0 1 406753
-0.002462 -0.000668 0.120839 0.337473 0.430412 -0.581986 -0.043971 1 0 0 0 0 0 1 407754
-0.002468 -0.000648 0.120828 0.405041 0.197827 -0.444751 -0.044002 1 0 0 0 0 0 1 408744
-0.002471 -0.000638 0.120825 0.377776 0.297079 -0.519033 -0.044033 1 0 0 0 0 0 1 409754
-0.002472 -0.000633 0.120823 0.357339 0.368098 -0.557448 -0.044064 1 0 0 0 0 0 1 410744
-0.002479 -0.000613 0.120812 0.419356 0.154164 -0.429399 -0.044096 1 0 0 0 0 0 1 411753
-0.002482 -0.000602 0.120809 0.389207 0.262780 -0.507081 -0.044127 1 0 0 0 0 0 1 412753
-0.002464 -0.000602 0.120797 0.106348 0.399436 -0.411700 -0.044158 1 0 0 0 0 0 1 413743
-0.002456 -0.000601 0.120793 0.188094 0.418260 -0.495111 -0.044189 1 0 0 0 0 0 1 414744
-0.002451 -0.000601 0.120792 0.250498 0.422609 -0.536144 -0.044221 1 0 0 0 0 0 1 415752
-0.002455 -0.000583 0.120781 0.356717 0.172796 -0.408821 -0.044252 1 0 0 0 0 0 1 416739
-0.002456 -0.000574 0.120777 0.348940 0.263045 -0.486850 -0.044283 1 0 0 0 0 0 1 417754
-0.002457 -0.000569 0.120776 0.338247 0.329550 -0.526572 -0.044314 1 0 0 0 0 0 1 418747
-0.002458 -0.000567 0.120776 0.332050 0.364958 -0.541903 -0.044346 1 0 0 0 0 0 1 419743
-0.002458 -0.000566 0.120775 0.328861 0.382996 -0.547642 -0.044377 1 0 0 0 0 0 1 420757
-0.002463 -0.000547 0.120765 0.400365 0.140679 -0.406679 -0.044408 1 0 0 0 0 0 1 421735
-0.002466 -0.000537 0.120761 0.375190 0.234667 -0.479930 -0.044440 1 0 0 0 0 0 1 422751
-0.002468 -0.000532 0.120760 0.355844 0.303022 -0.517985 -0.044471 1 0 0 0 0 0 1 423758
-0.002468 -0.000530 0.120760 0.345295 0.339363 -0.532723 -0.044501 1 0 0 0 0 0 1 424728
-0.002450 -0.000533 0.120750 0.079006 0.418856 -0.403204 -0.044534 1 0 0 0 0 0 1 425765
-0.002440 -0.000535 0.120746 0.169856 0.407003 -0.473451 -0.044564 1 0 0 0 0 0 1 426739
-0.002436 -0.000536 0.120745 0.236964 0.395847 -0.509755 -0.044596 1 0 0 0 0 0 1 427753
-0.002434 -0.000536 0.120744 0.272522 0.389783 -0.523815 -0.044626 1 0 0 0 0 0 1 428730
-0.002438 -0.000518 0.120734 0.363546 0.135427 -0.385754 -0.044658 1 0 0 0 0 0 1 429750
-0.002440 -0.000509 0.120730 0.348117 0.223202 -0.460074 -0.044689 1 0 0 0 0 0 1 430731
-0.002441 -0.000505 0.120729 0.333635 0.288454 -0.498505 -0.044721 1 0 0 0 0 0 1 431757
-0.002442 -0.000502 0.120728 0.325529 0.323241 -0.513375 -0.044752 1 0 0 0 0 0 1 432761
-0.002442 -0.000501 0.120728 0.321383 0.340949 -0.518917 -0.044783 1 0 0 0 0 0 1 433745
-0.002442 -0.000501 0.120728 0.319386 0.349922 -0.521098 -0.044814 1 0 0 0 0 0 1 434735
-0.002442 -0.000500 0.120728 0.318465 0.354545 -0.522111 -0.044846 1 0 0 0 0 0 1 435756
-0.002442 -0.000500 0.120728 0.318113 0.356971 -0.522682 -0.044876 1 0 0 0 0 0 1 436732
-0.002442 -0.000500 0.120728 0.318056 0.358317 -0.523134 -0.044909 1 0 0 0 0 0 1 437757
-0.002442 -0.000500 0.120728 0.318137 0.359106 -0.523531 -0.044940 1 0 0 0 0 0 1 438754
-0.002442 -0.000500 0.120728 0.318275 0.359634 -0.523900 -0.044971 1 0 0 0 0 0 1 439757
-0.002442 -0.000500 0.120728 0.318470 0.360004 -0.524272 -0.045002 1 0 0 0 0 0 1 440759
-0.002442 -0.000500 0.120728 0.318669 0.360330 -0.524637 -0.045034 1 0 0 0 0 0 1 441759
-0.002442 -0.000500 0.120728 0.318871 0.360613 -0.524990 -0.045064 1 0 0 0 0 0 1 442729
-0.002442 -0.000500 0.120728 0.319084 0.360889 -0.525348 -0.045095 1 0 0 0 0 0 1 443729
-0.002442 -0.000500 0.120728 0.319323 0.361146 -0.525728 -0.045127 1 0 0 0 0 0 1 444758
-0.002442 -0.000500 0.120728 0.319530 0.361395 -0.526081 -0.045158 1 0 0 0 0 0 1 445745
-0.002442 -0.000500 0.120728 0.319753 0.361648 -0.526449 -0.045190 1 0 0 0 0 0 1 446758
-0.002442 -0.000500 0.120728 0.319981 0.361905 -0.526824 -0.045221 1 0 0 0 0 0 1 447751
-0.002442 -0.000500 0.120728 0.320197 0.362150 -0.527180 -0.045252 1 0 0 0 0 0 1 448760
-0.002442 -0.000500 0.120728 0.320413 0.362410 -0.527548 -0.045284 1 0 0 0 0 0 1 449758
-0.002442 -0.000500 0.120728 0.320638 0.362651 -0.527908 -0.045315 1 0 0 0 0 0 1 450762
-0.002442 -0.000500 0.120728 0.320867 0.362908 -0.528282 -0.045346 1 0 0 0 0 0 1 451758
-0.002442 -0.000500 0.120728 0.321081 0.363150 -0.528635 -0.045377 1 0 0 0 0 0 1 452759
-0.002423 -0.000505 0.120718 0.060180 0.424473 -0.393729 -0.045408 1 0 0 0 0 0 1 453729
-0.002414 -0.000507 0.120715 0.153699 0.403499 -0.462167 -0.045440 1 0 0 0 0 0 1 454758
-0.002409 -0.000508 0.120714 0.222137 0.387795 -0.497821 -0.045471 1 0 0 0 0 0 1 455757
-0.002407 -0.000509 0.120713 0.258346 0.379469 -0.511655 -0.045502 1 0 0 0 0 0 1 456757
-0.002406 -0.000509 0.120713 0.276657 0.375344 -0.516832 -0.045533 1 0 0 0 0 0 1 457748
-0.002405 -0.000509 0.120713 0.285888 0.373397 -0.518871 -0.045564 1 0 0 0 0 0 1 458746
-0.002418 -0.000523 0.120702 0.465699 0.560010 -0.370282 -0.045596 1 0 0 0 0 0 1 459751
-0.002424 -0.000530 0.120698 0.407805 0.494017 -0.446083 -0.045627 1 0 0 0 0 0 1 460758
-0.002427 -0.000533 0.120697 0.363382 0.445036 -0.485514 -0.045659 1 0 0 0 0 0 1 461758
-0.002429 -0.000535 0.120696 0.339455 0.418982 -0.500777 -0.045690 1 0 0 0 0 0 1 462759
-0.002429 -0.000536 0.120696 0.327304 0.405924 -0.506449 -0.045721 1 0 0 0 0 0 1 463757
-0.002430 -0.000536 0.120696 0.321280 0.399476 -0.508674 -0.045752 1 0 0 0 0 0 1 464758
-0.002430 -0.000536 0.120696 0.318351 0.396387 -0.509675 -0.045784 1 0 0 0 0 0 1 465758
-0.002430 -0.000536 0.120696 0.316989 0.394976 -0.510256 -0.045815 1 0 0 0 0 0 1 466759
-0.002411 -0.000541 0.120686 0.055294 0.455448 -0.375266 -0.045846 1 0 0 0 0 0 1 467752
-0.002402 -0.000543 0.120683 0.148286 0.434133 -0.443734 -0.045877 1 0 0 0 0 0 1 468757
-0.002397 -0.000544 0.120682 0.216453 0.418260 -0.479392 -0.045908 1 0 0 0 0 0 1 469747
-0.002395 -0.000545 0.120681 0.252535 0.409838 -0.493214 -0.045939 1 0 0 0 0 0 1 470742
-0.002394 -0.000545 0.120681 0.270777 0.405699 -0.498367 -0.045971 1 0 0 0 0 0 1 471751
-0.002393 -0.000545 0.120681 0.279953 0.403745 -0.500403 -0.046002 1 0 0 0 0 0 1 472743
-0.002393 -0.000545 0.120681 0.284645 0.402896 -0.501332 -0.046033 1 0 0 0 0 0 1 473751
-0.002374 -0.000550 0.120671 0.026026 0.463631 -0.366302 -0.046064 1 0 0 0 0 0 1 474742
-0.002364 -0.000552 0.120668 0.120397 0.442490 -0.434872 -0.046096 1 0 0 0 0 0 1 475753
-0.002359 -0.000553 0.120667 0.189254 0.426686 -0.470562 -0.046127 1 0 0 0 0 0 1 476743
-0.002357 -0.000554 0.120666 0.225689 0.418336 -0.484394 -0.046158 1 0 0 0 0 0 1 477751
-0.002356 -0.000554 0.120666 0.244067 0.414202 -0.489545 -0.046189 1 0 0 0 0 0 1 478742
-0.002355 -0.000554 0.120666 0.253346 0.412271 -0.491578 -0.046221 1 0 0 0 0 0 1 479742
-0.002355 -0.000554 0.120666 0.258046 0.411434 -0.492501 -0.046252 1 0 0 0 0 0 1 480751
-0.002355 -0.000554 0.120666 0.260491 0.411141 -0.493036 -0.046283 1 0 0 0 0 0 1 481742
-0.002355 -0.000554 0.120666 0.261802 0.411146 -0.493453 -0.046315 1 0 0 0 0 0 1 482749
-0.002355 -0.000554 0.120666 0.262545 0.411281 -0.493811 -0.046346 1 0 0 0 0 0 1 483764
-0.002355 -0.000554 0.120666 0.263003 0.411498 -0.494143 -0.046377 1 0 0 0 0 0 1 484757
-0.002355 -0.000554 0.120666 0.263307 0.411732 -0.494482 -0.046408 1 0 0 0 0 0 1 485746
-0.002355 -0.000554 0.120666 0.263585 0.412024 -0.494856 -0.046443 1 0 0 0 0 0 1 486871
-0.002355 -0.000554 0.120666 0.263781 0.412257 -0.495147 -0.046471 1 0 0 0 0 0 1 487748
-0.002355 -0.000554 0.120666 0.263976 0.412533 -0.495489 -0.046502 1 0 0 0 0 0 1 488757
-0.002355 -0.000554 0.120666 0.264153 0.412810 -0.495822 -0.046533 1 0 0 0 0 0 1 489755
-0.002355 -0.000554 0.120666 0.264340 0.413082 -0.496139 -0.046564 1 0 0 0 0 0 1 490747
-0.002355 -0.000554 0.120666 0.264510 0.413367 -0.496489 -0.046596 1 0 0 0 0 0 1 491764
-0.002355 -0.000554 0.120666 0.264709 0.413637 -0.496814 -0.046627 1 0 0 0 0 0 1 492758
-0.002355 -0.000554 0.120666 0.264865 0.413919 -0.497154 -0.046659 1 0 0 0 0 0 1 493759
-0.002355 -0.000554 0.120666 0.265058 0.414183 -0.497470 -0.046689 1 0 0 0 0 0 1 494727
-0.002355 -0.000554 0.120666 0.265232 0.414470 -0.497826 -0.046721 1 0 0 0 0 0 1 495757
-0.002336 -0.000559 0.120656 0.004272 0.475791 -0.362314 -0.046752 1 0 0 0 0 0 1 496755
-0.002326 -0.000561 0.120653 0.097340 0.454973 -0.430835 -0.046783 1 0 0 0 0 0 1 497757
-0.002322 -0.000562 0.120651 0.165543 0.439342 -0.466533 -0.046815 1 0 0 0 0 0 1 498756
-0.002319 -0.000563 0.120651 0.201656 0.431099 -0.480394 -0.046850 1 0 0 0 0 0 1 499888
-0.002318 -0.000563 0.120651 0.219847 0.426981 -0.485494 -0.046877 1 0 0 0 0 0 1 500758
-0.002318 -0.000563 0.120651 0.229022 0.425065 -0.487518 -0.046909 1 0 0 0 0 0 1 501758
-0.002323 -0.000545 0.120640 0.306998 0.172305 -0.344923 -0.046944 1 0 0 0 0 0 1 502888
-0.002325 -0.000536 0.120637 0.284902 0.260829 -0.417495 -0.046975 1 0 0 0 0 0 1 503880
-0.002327 -0.000531 0.120635 0.267094 0.326441 -0.455249 -0.047006 1 0 0 0 0 0 1 504882
-0.002327 -0.000529 0.120635 0.257327 0.361431 -0.469848 -0.047037 1 0 0 0 0 0 1 505879
-0.002328 -0.000528 0.120635 0.252338 0.379223 -0.475265 -0.047069 1 0 0 0 0 0 1 506884
-0.002328 -0.000527 0.120635 0.249881 0.388257 -0.477378 -0.047100 1 0 0 0 0 0 1 507880
-0.002328 -0.000527 0.120635 0.248713 0.392909 -0.478317 -0.047131 1 0 0 0 0 0 1 508879
-0.002328 -0.000527 0.120635 0.248206 0.395372 -0.478856 -0.047162 1 0 0 0 0 0 1 509881
-0.002328 -0.000527 0.120635 0.248028 0.396716 -0.479248 -0.047194 1 0 0 0 0 0 1 510882
-0.002309 -0.000531 0.120625 -0.013136 0.458606 -0.343617 -0.047225 1 0 0 0 0 0 1 511881
-0.002300 -0.000534 0.120621 0.079707 0.438013 -0.412106 -0.047252 1 0 0 0 0 0 1 512746
-0.002295 -0.000535 0.120620 0.147795 0.422560 -0.447832 -0.047287 1 0 0 0 0 0 1 513881
-0.002293 -0.000535 0.120620 0.183819 0.414341 -0.461636 -0.047319 1 0 0 0 0 0 1 514885
-0.002291 -0.000536 0.120620 0.202001 0.410285 -0.466771 -0.047350 1 0 0 0 0 0 1 515881
-0.002291 -0.000536 0.120620 0.211140 0.408374 -0.468782 -0.047381 1 0 0 0 0 0 1 516881
-0.002291 -0.000536 0.120620 0.215764 0.407546 -0.469676 -0.047412 1 0 0 0 0 0 1 517880
-0.002271 -0.000540 0.120610 -0.042934 0.468318 -0.334048 -0.047444 1 0 0 0 0 0 1 518883
-0.002262 -0.000542 0.120606 0.051001 0.447245 -0.402688 -0.047475 1 0 0 0 0 0 1 519882
-0.002257 -0.000544 0.120605 0.119606 0.431503 -0.438423 -0.047506 1 0 0 0 0 0 1 520880
-0.002255 -0.000544 0.120605 0.155884 0.423151 -0.452244 -0.047537 1 0 0 0 0 0 1 521880
-0.002254 -0.000544 0.120604 0.174194 0.419043 -0.457384 -0.047569 1 0 0 0 0 0 1 522893
-0.002253 -0.000545 0.120604 0.183366 0.417057 -0.459328 -0.047596 1 0 0 0 0 0 1 523750
-0.002253 -0.000545 0.120604 0.188037 0.416253 -0.460256 -0.047631 1 0 0 0 0 0 1 524872
-0.002253 -0.000545 0.120604 0.190399 0.415940 -0.460729 -0.047658 1 0 0 0 0 0 1 525749
-0.002253 -0.000545 0.120604 0.191673 0.415967 -0.461150 -0.047694 1 0 0 0 0 0 1 526886
-0.002253 -0.000545 0.120604 0.192357 0.416102 -0.461477 -0.047725 1 0 0 0 0 0 1 527880
-0.002253 -0.000545 0.120604 0.192754 0.416306 -0.461784 -0.047756 1 0 0 0 0 0 1 528868
-0.002253 -0.000545 0.120604 0.193032 0.416535 -0.462094 -0.047787 1 0 0 0 0 0 1 529880
-0.002253 -0.000545 0.120604 0.193227 0.416788 -0.462388 -0.047819 1 0 0 0 0 0 1 530877
-0.002253 -0.000545 0.120604 0.193390 0.417063 -0.462695 -0.047850 1 0 0 0 0 0 1 531880
-0.002253 -0.000545 0.120604 0.193535 0.417322 -0.462998 -0.047881 1 0 0 0 0 0 1 532881
-0.002253 -0.000545 0.120604 0.193674 0.417590 -0.463306 -0.047912 1 0 0 0 0 0 1 533880
-0.002253 -0.000545 0.120604 0.193798 0.417873 -0.463596 -0.047944 1 0 0 0 0 0 1 534880
-0.002253 -0.000545 0.120604 0.193935 0.418143 -0.463902 -0.047975 1 0 0 0 0 0 1 535876
-0.002234 -0.000549 0.120594 -0.067074 0.479466 -0.327835 -0.048006 1 0 0 0 0 0 1 536864
-0.002224 -0.000551 0.120591 0.025572 0.458703 -0.396446 -0.048037 1 0 0 0 0 0 1 537865
-0.002220 -0.000553 0.120590 0.093535 0.443118 -0.432166 -0.048068 1 0 0 0 0 0 1 538874
-0.002217 -0.000553 0.120589 0.129472 0.434887 -0.445990 -0.048101 1 0 0 0 0 0 1 539932
-0.002216 -0.000553 0.120589 0.147611 0.430813 -0.451120 -0.048133 1 0 0 0 0 0 1 540951
-0.002216 -0.000554 0.120589 0.156705 0.428883 -0.453105 -0.048164 1 0 0 0 0 0 1 541931
-0.002215 -0.000554 0.120589 0.161299 0.428066 -0.453998 -0.048196 1 0 0 0 0 0 1 542948
-0.002215 -0.000554 0.120589 0.163653 0.427775 -0.454490 -0.048226 1 0 0 0 0 0 1 543928
-0.002215 -0.000554 0.120589 0.164878 0.427787 -0.454867 -0.048258 1 0 0 0 0 0 1 544946
-0.002215 -0.000554 0.120589 0.165549 0.427934 -0.455177 -0.048289 1 0 0 0 0 0 1 545930
-0.002215 -0.000554 0.120589 0.165925 0.428127 -0.455481 -0.048320 1 0 0 0 0 0 1 546933
-0.002215 -0.000554 0.120589 0.166169 0.428361 -0.455755 -0.048350 1 0 0 0 0 0 1 547873
-0.002215 -0.000554 0.120589 0.166345 0.428620 -0.456058 -0.048381 1 0 0 0 0 0 1 548863
-0.002215 -0.000554 0.120589 0.166481 0.428893 -0.456350 -0.048412 1 0 0 0 0 0 1 549873
-0.002215 -0.000554 0.120589 0.166604 0.429153 -0.456641 -0.048443 1 0 0 0 0 0 1 550864
-0.002215 -0.000554 0.120589 0.166725 0.429425 -0.456941 -0.048474 1 0 0 0 0 0 1 551863
-0.002215 -0.000554 0.120589 0.166834 0.429704 -0.457239 -0.048506 1 0 0 0 0 0 1 552872
-0.002215 -0.000554 0.120589 0.166950 0.429990 -0.457528 -0.048537 1 0 0 0 0 0 1 553875
-0.002215 -0.000554 0.120589 0.167058 0.430270 -0.457823 -0.048569 1 0 0 0 0 0 1 554880
-0.002215 -0.000554 0.120589 0.167168 0.430531 -0.458126 -0.048599 1 0 0 0 0 0 1 555865
-0.002215 -0.000554 0.120589 0.167274 0.430822 -0.458413 -0.048631 1 0 0 0 0 0 1 556878
-0.002215 -0.000554 0.120589 0.167372 0.431088 -0.458710 -0.048662 1 0 0 0 0 0 1 557866
-0.002215 -0.000554 0.120589 0.167487 0.431375 -0.459000 -0.048693 1 0 0 0 0 0 1 558873
-0.002215 -0.000554 0.120589 0.167589 0.431629 -0.459291 -0.048724 1 0 0 0 0 0 1 559862
-0.002215 -0.000554 0.120589 0.167714 0.431925 -0.459595 -0.048756 1 0 0 0 0 0 1 560876
-0.002215 -0.000554 0.120589 0.167811 0.432203 -0.459881 -0.048787 1 0 0 0 0 0 1 561866
-0.002215 -0.000554 0.120589 0.167911 0.432478 -0.460188 -0.048819 1 0 0 0 0 0 1 562887
-0.002215 -0.000554 0.120589 0.168025 0.432760 -0.460474 -0.048850 1 0 0 0 0 0 1 563878
-0.002215 -0.000554 0.120589 0.168137 0.433027 -0.460781 -0.048881 1 0 0 0 0 0 1 564879
-0.002215 -0.000554 0.120589 0.168238 0.433306 -0.461056 -0.048911 1 0 0 0 0 0 1 565850
-0.002215 -0.000554 0.120589 0.168340 0.433584 -0.461365 -0.048944 1 0 0 0 0 0 1 566881
-0.002215 -0.000554 0.120589 0.168455 0.433867 -0.461652 -0.048975 1 0 0 0 0 0 1 567878
-0.002215 -0.000554 0.120589 0.168575 0.434142 -0.461952 -0.049006 1 0 0 0 0 0 1 568877
-0.002215 -0.000554 0.120589 0.168667 0.434402 -0.462242 -0.049037 1 0 0 0 0 0 1 569879
-0.002215 -0.000554 0.120589 0.168777 0.434694 -0.462533 -0.049068 1 0 0 0 0 0 1 570869
-0.002215 -0.000554 0.120589 0.168877 0.434967 -0.462837 -0.049100 1 0 0 0 0 0 1 571878
-0.002215 -0.000554 0.120589 0.169004 0.435249 -0.463132 -0.049131 1 0 0 0 0 0 1 572879
-0.002215 -0.000554 0.120589 0.169094 0.435521 -0.463427 -0.049162 1 0 0 0 0 0 1 573880
-0.002215 -0.000554 0.120589 0.169208 0.435806 -0.463715 -0.049194 1 0 0 0 0 0 1 574880
-0.002215 -0.000554 0.120589 0.169307 0.436074 -0.464015 -0.049225 1 0 0 0 0 0 1 575877
-0.002215 -0.000554 0.120589 0.169422 0.436359 -0.464304 -0.049256 1 0 0 0 0 0 1 576879
-0.002220 -0.000535 0.120579 0.243092 0.184087 -0.320711 -0.049287 1 0 0 0 0 0 1 577880
-0.002223 -0.000526 0.120575 0.218727 0.272761 -0.392906 -0.049319 1 0 0 0 0 0 1 578881
-0.002224 -0.000522 0.120574 0.199790 0.338454 -0.430493 -0.049350 1 0 0 0 0 0 1 579882
-0.002225 -0.000519 0.120573 0.189444 0.373463 -0.445006 -0.049381 1 0 0 0 0 0 1 580883
-0.002226 -0.000518 0.120573 0.184163 0.391278 -0.450376 -0.049412 1 0 0 0 0 0 1 581879
-0.002226 -0.000518 0.120573 0.181507 0.400324 -0.452439 -0.049444 1 0 0 0 0 0 1 582879
-0.002226 -0.000517 0.120573 0.180234 0.404972 -0.453358 -0.049475 1 0 0 0 0 0 1 583879
-0.002226 -0.000517 0.120573 0.179650 0.407429 -0.453852 -0.049506 1 0 0 0 0 0 1 584871
-0.002226 -0.000517 0.120573 0.179407 0.408780 -0.454213 -0.049537 1 0 0 0 0 0 1 585877
-0.002226 -0.000517 0.120573 0.179340 0.409585 -0.454534 -0.049569 1 0 0 0 0 0 1 586881
-0.002226 -0.000517 0.120573 0.179363 0.410132 -0.454831 -0.049600 1 0 0 0 0 0 1 587881
-0.002226 -0.000517 0.120573 0.179438 0.410512 -0.455118 -0.049631 1 0 0 0 0 0 1 588878
-0.002226 -0.000517 0.120573 0.179528 0.410847 -0.455405 -0.049662 1 0 0 0 0 0 1 589878
-0.002226 -0.000517 0.120573 0.179629 0.411146 -0.455692 -0.049694 1 0 0 0 0 0 1 590880
-0.002226 -0.000517 0.120573 0.179738 0.411400 -0.455970 -0.049724 1 0 0 0 0 0 1 591850
-0.002226 -0.000517 0.120573 0.179846 0.411688 -0.456257 -0.049756 1 0 0 0 0 0 1 592876
-0.002226 -0.000517 0.120573 0.179963 0.411937 -0.456556 -0.049787 1 0 0 0 0 0 1 593876
-0.002226 -0.000517 0.120573 0.180071 0.412202 -0.456827 -0.049818 1 0 0 0 0 0 1 594862
-0.002226 -0.000517 0.120573 0.180185 0.412465 -0.457116 -0.049850 1 0 0 0 0 0 1 595877
-0.002226 -0.000517 0.120573 0.180298 0.412723 -0.457421 -0.049881 1 0 0 0 0 0 1 596872
-0.002226 -0.000517 0.120573 0.180412 0.412984 -0.457693 -0.049912 1 0 0 0 0 0 1 597881
-0.002226 -0.000517 0.120573 0.180513 0.413226 -0.457976 -0.049943 1 0 0 0 0 0 1 598852
-0.002226 -0.000517 0.120573 0.180633 0.413510 -0.458270 -0.049975 1 0 0 0 0 0 1 599877
-0.002226 -0.000517 0.120573 0.180741 0.413751 -0.458556 -0.050006 1 0 0 0 0 0 1 600876
-0.002226 -0.000517 0.120573 0.180874 0.414014 -0.458843 -0.050037 1 0 0 0 0 0 1 601879
-0.002226 -0.000517 0.120573 0.180974 0.414288 -0.459131 -0.050069 1 0 0 0 0 0 1 602881
-0.002226 -0.000517 0.120573 0.181080 0.414526 -0.459415 -0.050100 1 0 0 0 0 0 1 603873
-0.002226 -0.000517 0.120573 0.181201 0.414793 -0.459697 -0.050131 1 0 0 0 0 0 1 604880
-0.002226 -0.000517 0.120573 0.181315 0.415051 -0.460001 -0.050162 1 0 0 0 0 0 1 605876
-0.002226 -0.000517 0.120573 0.181427 0.415308 -0.460268 -0.050193 1 0 0 0 0 0 1 606869
-0.002226 -0.000517 0.120573 0.181532 0.415559 -0.460561 -0.050225 1 0 0 0 0 0 1 607873
-0.002226 -0.000517 0.120573 0.181647 0.415834 -0.460845 -0.050256 1 0 0 0 0 0 1 608862
-0.002226 -0.000517 0.120573 0.181769 0.416073 -0.461140 -0.050287 1 0 0 0 0 0 1 609870
-0.002226 -0.000517 0.120573 0.181879 0.416341 -0.461414 -0.050318 1 0 0 0 0 0 1 610868
-0.002226 -0.000517 0.120573 0.181989 0.416613 -0.461707 -0.050350 1 0 0 0 0 0 1 611872
-0.002226 -0.000517 0.120573 0.182096 0.416853 -0.461994 -0.050381 1 0 0 0 0 0 1 612872
-0.002226 -0.000517 0.120573 0.182228 0.417113 -0.462277 -0.050412 1 0 0 0 0 0 1 613863
-0.002226 -0.000517 0.120573 0.182321 0.417380 -0.462574 -0.050443 1 0 0 0 0 0 1 614872
-0.002226 -0.000517 0.120573 0.182441 0.417634 -0.462845 -0.050474 1 0 0 0 0 0 1 615862
-0.002226 -0.000517 0.120573 0.182548 0.417885 -0.463139 -0.050506 1 0 0 0 0 0 1 616870
-0.002226 -0.000517 0.120573 0.182667 0.418149 -0.463417 -0.050537 1 0 0 0 0 0 1 617861
-0.002226 -0.000517 0.120573 0.182783 0.418411 -0.463725 -0.050568 1 0 0 0 0 0 1 618871
-0.002226 -0.000517 0.120573 0.182896 0.418672 -0.463997 -0.050600 1 0 0 0 0 0 1 619882
-0.002226 -0.000517 0.120573 0.183010 0.418931 -0.464282 -0.050631 1 0 0 0 0 0 1 620882
-0.002226 -0.000517 0.120573 0.183124 0.419191 -0.464589 -0.050663 1 0 0 0 0 0 1 621886
-0.002226 -0.000517 0.120573 0.183234 0.419445 -0.464854 -0.050693 1 0 0 0 0 0 1 622871
-0.002226 -0.000517 0.120573 0.183339 0.419694 -0.465144 -0.050724 1 0 0 0 0 0 1 623867
-0.002226 -0.000517 0.120573 0.183455 0.419972 -0.465431 -0.050756 1 0 0 0 0 0 1 624867
-0.002226 -0.000517 0.120573 0.183573 0.420223 -0.465713 -0.050787 1 0 0 0 0 0 1 625874
-0.002226 -0.000517 0.120573 0.183691 0.420470 -0.466013 -0.050819 1 0 0 0 0 0 1 626879
-0.002226 -0.000517 0.120573 0.183796 0.420748 -0.466292 -0.050849 1 0 0 0 0 0 1 627868
-0.002226 -0.000517 0.120573 0.183905 0.420992 -0.466582 -0.050881 1 0 0 0 0 0 1 628882
-0.002226 -0.000517 0.120573 0.184025 0.421258 -0.466862 -0.050912 1 0 0 0 0 0 1 629883
-0.002226 -0.000517 0.120573 0.184139 0.421516 -0.467166 -0.050944 1 0 0 0 0 0 1 630879
-0.002226 -0.000517 0.120573 0.184252 0.421774 -0.467435 -0.050975 1 0 0 0 0 0 1 631878
-0.002226 -0.000517 0.120573 0.184356 0.422024 -0.467726 -0.051006 1 0 0 0 0 0 1 632877
-0.002226 -0.000517 0.120573 0.184470 0.422294 -0.468005 -0.051036 1 0 0 0 0 0 1 633848
-0.002226 -0.000517 0.120573 0.184602 0.422549 -0.468300 -0.051069 1 0 0 0 0 0 1 634878
-0.002226 -0.000517 0.120573 0.184696 0.422798 -0.468585 -0.051100 1 0 0 0 0 0 1 635871
-0.002226 -0.000517 0.120573 0.184812 0.423078 -0.468873 -0.051131 1 0 0 0 0 0 1 636878
-0.002226 -0.000517 0.120573 0.184921 0.423319 -0.469160 -0.051162 1 0 0 0 0 0 1 637879
-0.002226 -0.000517 0.120573 0.185054 0.423581 -0.469447 -0.051194 1 0 0 0 0 0 1 638881
-0.002226 -0.000517 0.120573 0.185146 0.423827 -0.469726 -0.051224 1 0 0 0 0 0 1 639853
-0.002226 -0.000517 0.120573 0.185264 0.424112 -0.470019 -0.051256 1 0 0 0 0 0 1 640878
-0.002226 -0.000517 0.120573 0.185380 0.424361 -0.470299 -0.051287 1 0 0 0 0 0 1 641876
-0.002226 -0.000517 0.120573 0.185491 0.424611 -0.470596 -0.051318 1 0 0 0 0 0 1 642848
-0.002226 -0.000517 0.120573 0.185607 0.424877 -0.470874 -0.051350 1 0 0 0 0 0 1 643877
-0.002226 -0.000517 0.120573 0.185712 0.425127 -0.471166 -0.051381 1 0 0 0 0 0 1 644879
-0.002226 -0.000517 0.120573 0.185831 0.425391 -0.471443 -0.051412 1 0 0 0 0 0 1 645870
-0.002226 -0.000517 0.120573 0.185947 0.425654 -0.471752 -0.051444 1 0 0 0 0 0 1 646882
-0.002226 -0.000517 0.120573 0.186059 0.425911 -0.472020 -0.051475 1 0 0 0 0 0 1 647877
-0.002226 -0.000517 0.120573 0.186163 0.426160 -0.472311 -0.051506 1 0 0 0 0 0 1 648875
-0.002226 -0.000517 0.120573 0.186280 0.426438 -0.472598 -0.051537 1 0 0 0 0 0 1 649875
-0.002226 -0.000517 0.120573 0.186397 0.426688 -0.472878 -0.051569 1 0 0 0 0 0 1 650878
-0.002226 -0.000517 0.120573 0.186514 0.426934 -0.473177 -0.051600 1 0 0 0 0 0 1 651876
-0.002226 -0.000517 0.120573 0.186621 0.427215 -0.473459 -0.051631 1 0 0 0 0 0 1 652878
-0.002226 -0.000517 0.120573 0.186728 0.427455 -0.473745 -0.051662 1 0 0 0 0 0 1 653877
-0.002226 -0.000517 0.120573 0.186848 0.427721 -0.474025 -0.051694 1 0 0 0 0 0 1 654878
-0.002226 -0.000517 0.120573 0.186963 0.427979 -0.474330 -0.051725 1 0 0 0 0 0 1 655876
-0.002226 -0.000517 0.120573 0.187075 0.428238 -0.474599 -0.051756 1 0 0 0 0 0 1 656877
-0.002226 -0.000517 0.120573 0.187188 0.428497 -0.474883 -0.051787 1 0 0 0 0 0 1 657876
-0.002226 -0.000517 0.120573 0.187302 0.428756 -0.475190 -0.051819 1 0 0 0 0 0 1 658877
-0.002226 -0.000517 0.120573 0.187413 0.429010 -0.475454 -0.051849 1 0 0 0 0 0 1 659860
-0.002226 -0.000517 0.120573 0.187518 0.429261 -0.475747 -0.051881 1 0 0 0 0 0 1 660866
-0.002226 -0.000517 0.120573 0.187635 0.429540 -0.476035 -0.051912 1 0 0 0 0 0 1 661870
-0.002226 -0.000517 0.120573 0.187744 0.429783 -0.476324 -0.051944 1 0 0 0 0 0 1 662879
-0.002226 -0.000517 0.120573 0.187876 0.430043 -0.476607 -0.051975 1 0 0 0 0 0 1 663869
-0.002226 -0.000517 0.120573 0.187980 0.430306 -0.476889 -0.052006 1 0 0 0 0 0 1 664874
-0.002226 -0.000517 0.120573 0.188077 0.430560 -0.477180 -0.052036 1 0 0 0 0 0 1 665846
-0.002226 -0.000517 0.120573 0.188204 0.430825 -0.477464 -0.052069 1 0 0 0 0 0 1 666878
-0.002226 -0.000517 0.120573 0.188318 0.431082 -0.477768 -0.052100 1 0 0 0 0 0 1 667875
-0.002226 -0.000517 0.120573 0.188431 0.431341 -0.478038 -0.052131 1 0 0 0 0 0 1 668877
-0.002226 -0.000517 0.120573 0.188536 0.431591 -0.478329 -0.052162 1 0 0 0 0 0 1 669876
-0.002226 -0.000517 0.120573 0.188656 0.431857 -0.478609 -0.052194 1 0 0 0 0 0 1 670877
-0.002226 -0.000517 0.120573 0.188768 0.432111 -0.478909 -0.052224 1 0 0 0 0 0 1 671857
-0.002226 -0.000517 0.120573 0.188881 0.432371 -0.479179 -0.052256 1 0 0 0 0 0 1 672861
-0.002226 -0.000517 0.120573 0.188995 0.432632 -0.479466 -0.052287 1 0 0 0 0 0 1 673870
-0.002226 -0.000517 0.120573 0.189096 0.432893 -0.479766 -0.052318 1 0 0 0 0 0 1 674868
-0.002226 -0.000517 0.120573 0.189231 0.433147 -0.480047 -0.052350 1 0 0 0 0 0 1 675870
-0.002226 -0.000517 0.120573 0.189326 0.433396 -0.480331 -0.052380 1 0 0 0 0 0 1 676860
-0.002226 -0.000517 0.120573 0.189443 0.433677 -0.480620 -0.052412 1 0 0 0 0 0 1 677870
-0.002226 -0.000517 0.120573 0.189550 0.433916 -0.480905 -0.052443 1 0 0 0 0 0 1 678865
-0.002226 -0.000517 0.120573 0.189670 0.434179 -0.481182 -0.052474 1 0 0 0 0 0 1 679855
-0.002226 -0.000517 0.120573 0.189786 0.434442 -0.481492 -0.052506 1 0 0 0 0 0 1 680871
-0.002226 -0.000517 0.120573 0.189897 0.434698 -0.481758 -0.052537 1 0 0 0 0 0 1 681859
-0.002226 -0.000517 0.120573 0.190011 0.434959 -0.482045 -0.052568 1 0 0 0 0 0 1 682870
-0.002226 -0.000517 0.120573 0.190124 0.435215 -0.482349 -0.052599 1 0 0 0 0 0 1 683859
-0.002207 -0.000522 0.120563 -0.072171 0.496863 -0.345440 -0.052631 1 0 0 0 0 0 1 684871
-0.002198 -0.000524 0.120560 0.019711 0.476239 -0.413831 -0.052662 1 0 0 0 0 0 1 685872
-0.002193 -0.000525 0.120559 0.087275 0.460717 -0.449478 -0.052694 1 0 0 0 0 0 1 686888
-0.002191 -0.000526 0.120558 0.123013 0.452488 -0.463229 -0.052724 1 0 0 0 0 0 1 687861
-0.002189 -0.000526 0.120558 0.141046 0.448420 -0.468334 -0.052756 1 0 0 0 0 0 1 688873
-0.002189 -0.000526 0.120558 0.150096 0.446523 -0.470302 -0.052787 1 0 0 0 0 0 1 689874
-0.002189 -0.000526 0.120558 0.154648 0.445673 -0.471171 -0.052818 1 0 0 0 0 0 1 690863
-0.002188 -0.000526 0.120558 0.156965 0.445392 -0.471656 -0.052850 1 0 0 0 0 0 1 691873
-0.002188 -0.000526 0.120558 0.158171 0.445378 -0.472007 -0.052881 1 0 0 0 0 0 1 692879
-0.002188 -0.000526 0.120558 0.158820 0.445508 -0.472314 -0.052912 1 0 0 0 0 0 1 693884
-0.002188 -0.000526 0.120558 0.159192 0.445713 -0.472593 -0.052944 1 0 0 0 0 0 1 694877
-0.002188 -0.000526 0.120558 0.159425 0.445933 -0.472888 -0.052975 1 0 0 0 0 0 1 695875
-0.002188 -0.000526 0.120558 0.159586 0.446178 -0.473160 -0.053006 1 0 0 0 0 0 1 696872
-0.002188 -0.000526 0.120558 0.159720 0.446431 -0.473437 -0.053037 1 0 0 0 0 0 1 697872
-0.002188 -0.000526 0.120558 0.159832 0.446700 -0.473732 -0.053069 1 0 0 0 0 0 1 698906
-0.002188 -0.000526 0.120558 0.159927 0.446942 -0.473996 -0.053100 1 0 0 0 0 0 1 699874
-0.002169 -0.000531 0.120548 -0.102399 0.508613 -0.336877 -0.053131 1 0 0 0 0 0 1 700875
-0.002160 -0.000533 0.120545 -0.010672 0.488008 -0.405304 -0.053162 1 0 0 0 0 0 1 701878
-0.002155 -0.000534 0.120543 0.056807 0.472509 -0.440960 -0.053193 1 0 0 0 0 0 1 702873
-0.002153 -0.000534 0.120543 0.092503 0.464311 -0.454720 -0.053225 1 0 0 0 0 0 1 703876
-0.002152 -0.000535 0.120543 0.110489 0.460254 -0.459817 -0.053256 1 0 0 0 0 0 1 704880
-0.002151 -0.000535 0.120543 0.119517 0.458338 -0.461786 -0.053287 1 0 0 0 0 0 1 705874
-0.002151 -0.000535 0.120543 0.124044 0.457506 -0.462640 -0.053318 1 0 0 0 0 0 1 706875
-0.002151 -0.000535 0.120543 0.126351 0.457225 -0.463121 -0.053350 1 0 0 0 0 0 1 707875
-0.002151 -0.000535 0.120543 0.127526 0.457217 -0.463458 -0.053381 1 0 0 0 0 0 1 708875
-0.002151 -0.000535 0.120543 0.128154 0.457350 -0.463755 -0.053412 1 0 0 0 0 0 1 709873
-0.002151 -0.000535 0.120543 0.128511 0.457550 -0.464042 -0.053443 1 0 0 0 0 0 1 710876
-0.002151 -0.000535 0.120543 0.128730 0.457794 -0.464311 -0.053475 1 0 0 0 0 0 1 711874
-0.002151 -0.000535 0.120543 0.128878 0.458035 -0.464588 -0.053506 1 0 0 0 0 0 1 712874
-0.002151 -0.000535 0.120543 0.128979 0.458288 -0.464845 -0.053536 1 0 0 0 0 0 1 713849
-0.002151 -0.000535 0.120543 0.129070 0.458559 -0.465129 -0.053568 1 0 0 0 0 0 1 714873
-0.002151 -0.000535 0.120543 0.129162 0.458815 -0.465404 -0.053600 1 0 0 0 0 0 1 715888
-0.002151 -0.000535 0.120543 0.129243 0.459101 -0.465675 -0.053631 1 0 0 0 0 0 1 716884
-0.002151 -0.000535 0.120543 0.129314 0.459350 -0.465947 -0.053663 1 0 0 0 0 0 1 717886
-0.002151 -0.000535 0.120543 0.129398 0.459627 -0.466214 -0.053694 1 0 0 0 0 0 1 718896
-0.002151 -0.000535 0.120543 0.129462 0.459896 -0.466496 -0.053725 1 0 0 0 0 0 1 719888
-0.002151 -0.000535 0.120543 0.129547 0.460160 -0.466754 -0.053756 1 0 0 0 0 0 1 720883
-0.002151 -0.000535 0.120543 0.129624 0.460427 -0.467024 -0.053787 1 0 0 0 0 0 1 721884
-0.002151 -0.000535 0.120543 0.129688 0.460698 -0.467309 -0.053819 1 0 0 0 0 0 1 722885
-0.002151 -0.000535 0.120543 0.129773 0.460963 -0.467568 -0.053850 1 0 0 0 0 0 1 723885
-0.002151 -0.000535 0.120543 0.129841 0.461221 -0.467844 -0.053881 1 0 0 0 0 0 1 724883
-0.002151 -0.000535 0.120543 0.129920 0.461506 -0.468114 -0.053912 1 0 0 0 0 0 1 725877
-0.002151 -0.000535 0.120543 0.129992 0.461759 -0.468389 -0.053944 1 0 0 0 0 0 1 726888
-0.002156 -0.000517 0.120532 0.204042 0.208236 -0.323967 -0.053975 1 0 0 0 0 0 1 727888
-0.002159 -0.000508 0.120529 0.179835 0.296176 -0.395902 -0.054006 1 0 0 0 0 0 1 728882
-0.002160 -0.000503 0.120527 0.160958 0.361474 -0.433361 -0.054037 1 0 0 0 0 0 1 729868
-0.002161 -0.000501 0.120527 0.150639 0.396303 -0.447834 -0.054070 1 0 0 0 0 0 1 730931
-0.002161 -0.000500 0.120527 0.145358 0.414027 -0.453162 -0.054103 1 0 0 0 0 0 1 731973
-0.002161 -0.000499 0.120527 0.142691 0.423018 -0.455200 -0.054133 1 0 0 0 0 0 1 732940
-0.002161 -0.000499 0.120527 0.141387 0.427629 -0.456086 -0.054165 1 0 0 0 0 0 1 733953
-0.002161 -0.000499 0.120527 0.140785 0.430081 -0.456576 -0.054197 1 0 0 0 0 0 1 734977
-0.002162 -0.000499 0.120527 0.140500 0.431399 -0.456910 -0.054227 1 0 0 0 0 0 1 735939
-0.002162 -0.000499 0.120527 0.140424 0.432204 -0.457198 -0.054259 1 0 0 0 0 0 1 736977
-0.002162 -0.000498 0.120527 0.141139 0.434982 -0.459853 -0.054572 1 0 0 0 0 0 1 747004
-0.002162 -0.000498 0.120527 0.141161 0.435350 -0.460100 -0.054602 1 0 0 0 0 0 1 747934
-0.002162 -0.000498 0.120527 0.141232 0.435662 -0.460363 -0.054633 1 0 0 0 0 0 1 748934
-0.002162 -0.000498 0.120527 0.141302 0.435949 -0.460626 -0.054664 1 0 0 0 0 0 1 749933
-0.002162 -0.000498 0.120527 0.141382 0.436223 -0.460908 -0.054697 1 0 0 0 0 0 1 750977
-0.002162 -0.000498 0.120527 0.141442 0.436449 -0.461137 -0.054724 1 0 0 0 0 0 1 751867
-0.002162 -0.000498 0.120527 0.141521 0.436698 -0.461400 -0.054756 1 0 0 0 0 0 1 752868
-0.002162 -0.000498 0.120527 0.141608 0.436970 -0.461666 -0.054787 1 0 0 0 0 0 1 753880
-0.002162 -0.000498 0.120527 0.141681 0.437212 -0.461936 -0.054819 1 0 0 0 0 0 1 754879
-0.002162 -0.000498 0.120527 0.141767 0.437467 -0.462189 -0.054849 1 0 0 0 0 0 1 755866
-0.002162 -0.000498 0.120527 0.141865 0.437703 -0.462452 -0.054881 1 0 0 0 0 0 1 756868
-0.002162 -0.000498 0.120527 0.141924 0.437955 -0.462722 -0.054912 1 0 0 0 0 0 1 757865
-0.002162 -0.000498 0.120527 0.142011 0.438216 -0.462982 -0.054943 1 0 0 0 0 0 1 758874
-0.002162 -0.000498 0.120527 0.142084 0.438455 -0.463249 -0.054974 1 0 0 0 0 0 1 759865
-0.002162 -0.000498 0.120527 0.142176 0.438704 -0.463503 -0.055006 1 0 0 0 0 0 1 760878
-0.002162 -0.000498 0.120527 0.142248 0.438961 -0.463783 -0.055038 1 0 0 0 0 0 1 761898
-0.002162 -0.000498 0.120527 0.142346 0.439250 -0.464074 -0.055073 1 0 0 0 0 0 1 763023
-0.002162 -0.000498 0.120527 0.142413 0.439457 -0.464291 -0.055099 1 0 0 0 0 0 1 763849
-0.002162 -0.000498 0.120527 0.142490 0.439689 -0.464557 -0.055131 1 0 0 0 0 0 1 764861
-0.002162 -0.000498 0.120527 0.142577 0.439961 -0.464825 -0.055162 1 0 0 0 0 0 1 765878
-0.002162 -0.000498 0.120527 0.142664 0.440205 -0.465106 -0.055194 1 0 0 0 0 0 1 766896
-0.002162 -0.000498 0.120527 0.142745 0.440454 -0.465353 -0.055225 1 0 0 0 0 0 1 767901
-0.002162 -0.000498 0.120527 0.142822 0.440730 -0.465653 -0.055260 1 0 0 0 0 0 1 768998
-0.002162 -0.000498 0.120527 0.142900 0.440959 -0.465880 -0.055287 1 0 0 0 0 0 1 769882
-0.002162 -0.000498 0.120527 0.143008 0.441292 -0.466229 -0.055329 1 0 0 0 0 0 1 771210
-0.002162 -0.000498 0.120527 0.143057 0.441459 -0.466421 -0.055351 1 0 0 0 0 0 1 771913
-0.002162 -0.000498 0.120527 0.143146 0.441696 -0.466664 -0.055381 1 0 0 0 0 0 1 772883
-0.002162 -0.000498 0.120527 0.143218 0.441955 -0.466946 -0.055413 1 0 0 0 0 0 1 773910
-0.002162 -0.000498 0.120527 0.143305 0.442211 -0.467202 -0.055444 1 0 0 0 0 0 1 774903
-0.002162 -0.000498 0.120527 0.143379 0.442455 -0.467474 -0.055476 1 0 0 0 0 0 1 775912
-0.002162 -0.000498 0.120527 0.143467 0.442690 -0.467713 -0.055506 1 0 0 0 0 0 1 776869
-0.002162 -0.000498 0.120527 0.143539 0.442945 -0.467993 -0.055537 1 0 0 0 0 0 1 777884
-0.002162 -0.000498 0.120527 0.143625 0.443199 -0.468246 -0.055568 1 0 0 0 0 0 1 778865
-0.002162 -0.000498 0.120527 0.143720 0.443451 -0.468519 -0.055600 1 0 0 0 0 0 1 779883
-0.002162 -0.000498 0.120527 0.143789 0.443690 -0.468785 -0.055632 1 0 0 0 0 0 1 780913
-0.002162 -0.000498 0.120527 0.143872 0.443957 -0.469048 -0.055663 1 0 0 0 0 0 1 781912
-0.002162 -0.000498 0.120527 0.143944 0.444194 -0.469312 -0.055694 1 0 0 0 0 0 1 782891
-0.002162 -0.000498 0.120527 0.144037 0.444445 -0.469568 -0.055726 1 0 0 0 0 0 1 783912
-0.002162 -0.000498 0.120527 0.144104 0.444689 -0.469835 -0.055756 1 0 0 0 0 0 1 784880
-0.002162 -0.000498 0.120527 0.144195 0.444955 -0.470101 -0.055788 1 0 0 0 0 0 1 785911
-0.002162 -0.000498 0.120527 0.144273 0.445195 -0.470353 -0.055818 1 0 0 0 0 0 1 786871
-0.002162 -0.000498 0.120527 0.144352 0.445434 -0.470627 -0.055851 1 0 0 0 0 0 1 787912
-0.002162 -0.000498 0.120527 0.144437 0.445702 -0.470891 -0.055882 1 0 0 0 0 0 1 788913
-0.002162 -0.000498 0.120527 0.144520 0.445934 -0.471159 -0.055912 1 0 0 0 0 0 1 789881
-0.002162 -0.000498 0.120527 0.144600 0.446202 -0.471420 -0.055945 1 0 0 0 0 0 1 790915
-0.002162 -0.000498 0.120527 0.144676 0.446431 -0.471681 -0.055976 1 0 0 0 0 0 1 791912
-0.002162 -0.000498 0.120527 0.144761 0.446698 -0.471944 -0.056007 1 0 0 0 0 0 1 792912
-0.002162 -0.000498 0.120527 0.144840 0.446943 -0.472200 -0.056037 1 0 0 0 0 0 1 793884
-0.002162 -0.000498 0.120527 0.144911 0.447180 -0.472466 -0.056068 1 0 0 0 0 0 1 794868
-0.002162 -0.000498 0.120527 0.145003 0.447426 -0.472717 -0.056100 1 0 0 0 0 0 1 795871
-0.002162 -0.000498 0.120527 0.145072 0.447675 -0.472990 -0.056131 1 0 0 0 0 0 1 796862
-0.002162 -0.000498 0.120527 0.145161 0.447936 -0.473251 -0.056162 1 0 0 0 0 0 1 797874
-0.002162 -0.000498 0.120527 0.145234 0.448178 -0.473521 -0.056193 1 0 0 0 0 0 1 798874
-0.002162 -0.000498 0.120527 0.145325 0.448423 -0.473771 -0.056225 1 0 0 0 0 0 1 799873
-0.002167 -0.000480 0.120516 0.219512 0.194345 -0.328849 -0.056256 1 0 0 0 0 0 1 800872
-0.002170 -0.000471 0.120513 0.195440 0.281874 -0.400697 -0.056287 1 0 0 0 0 0 1 801867
-0.002171 -0.000467 0.120511 0.176637 0.346945 -0.438134 -0.056318 1 0 0 0 0 0 1 802868
-0.002172 -0.000464 0.120511 0.166356 0.381660 -0.452585 -0.056350 1 0 0 0 0 0 1 803872
-0.002172 -0.000463 0.120511 0.161073 0.399303 -0.457898 -0.056381 1 0 0 0 0 0 1 804871
-0.002172 -0.000463 0.120511 0.158434 0.408244 -0.459939 -0.056412 1 0 0 0 0 0 1 805870
-0.002172 -0.000462 0.120511 0.157134 0.412844 -0.460810 -0.056443 1 0 0 0 0 0 1 806873
-0.002172 -0.000462 0.120511 0.156540 0.415256 -0.461279 -0.056475 1 0 0 0 0 0 1 807871
-0.002172 -0.000462 0.120511 0.156271 0.416566 -0.461603 -0.056505 1 0 0 0 0 0 1 808854
-0.002172 -0.000462 0.120511 0.156181 0.417340 -0.461895 -0.056537 1 0 0 0 0 0 1 809864
-0.002172 -0.000462 0.120511 0.156182 0.417847 -0.462157 -0.056568 1 0 0 0 0 0 1 810873
-0.002172 -0.000462 0.120511 0.156228 0.418210 -0.462419 -0.056600 1 0 0 0 0 0 1 811872
-0.002172 -0.000462 0.120511 0.156291 0.418517 -0.462675 -0.056631 1 0 0 0 0 0 1 812872
-0.002172 -0.000462 0.120511 0.156367 0.418772 -0.462919 -0.056661 1 0 0 0 0 0 1 813852
-0.002172 -0.000462 0.120511 0.156438 0.419022 -0.463177 -0.056693 1 0 0 0 0 0 1 814866
-0.002172 -0.000462 0.120511 0.156527 0.419272 -0.463429 -0.056724 1 0 0 0 0 0 1 815856
-0.002172 -0.000462 0.120511 0.156618 0.419495 -0.463700 -0.056756 1 0 0 0 0 0 1 816864
-0.002172 -0.000462 0.120511 0.156701 0.419734 -0.463941 -0.056787 1 0 0 0 0 0 1 817856
-0.002172 -0.000462 0.120511 0.156779 0.419960 -0.464205 -0.056818 1 0 0 0 0 0 1 818865
-0.002172 -0.000462 0.120511 0.156872 0.420196 -0.464451 -0.056849 1 0 0 0 0 0 1 819856
-0.002172 -0.000462 0.120511 0.156948 0.420433 -0.464721 -0.056881 1 0 0 0 0 0 1 820864
-0.002172 -0.000462 0.120511 0.157044 0.420660 -0.464962 -0.056912 1 0 0 0 0 0 1 821855
-0.002172 -0.000462 0.120511 0.157132 0.420893 -0.465219 -0.056943 1 0 0 0 0 0 1 822866
-0.002172 -0.000462 0.120511 0.157209 0.421113 -0.465478 -0.056974 1 0 0 0 0 0 1 823856
-0.002172 -0.000462 0.120511 0.157303 0.421353 -0.465729 -0.057006 1 0 0 0 0 0 1 824863
-0.002172 -0.000462 0.120511 0.157382 0.421574 -0.465989 -0.057037 1 0 0 0 0 0 1 825855
-0.002172 -0.000462 0.120511 0.157473 0.421829 -0.466249 -0.057068 1 0 0 0 0 0 1 826872
-0.002172 -0.000462 0.120511 0.157566 0.422037 -0.466509 -0.057099 1 0 0 0 0 0 1 827863
-0.002172 -0.000462 0.120511 0.157650 0.422278 -0.466753 -0.057131 1 0 0 0 0 0 1 828868
-0.002172 -0.000462 0.120511 0.157727 0.422499 -0.467011 -0.057162 1 0 0 0 0 0 1 829858
-0.002172 -0.000462 0.120511 0.157822 0.422741 -0.467264 -0.057193 1 0 0 0 0 0 1 830874
-0.002172 -0.000462 0.120511 0.157908 0.422970 -0.467516 -0.057224 1 0 0 0 0 0 1 831862
-0.002172 -0.000462 0.120511 0.157982 0.423203 -0.467782 -0.057255 1 0 0 0 0 0 1 832854
-0.002172 -0.000462 0.120511 0.158080 0.423436 -0.468031 -0.057287 1 0 0 0 0 0 1 833873
-0.002172 -0.000462 0.120511 0.158157 0.423653 -0.468286 -0.057318 1 0 0 0 0 0 1 834852
-0.002172 -0.000462 0.120511 0.158252 0.423895 -0.468539 -0.057349 1 0 0 0 0 0 1 835867
-0.002172 -0.000462 0.120511 0.158331 0.424117 -0.468799 -0.057381 1 0 0 0 0 0 1 836862
-0.002172 -0.000462 0.120511 0.158424 0.424355 -0.469048 -0.057412 1 0 0 0 0 0 1 837860
-0.002172 -0.000462 0.120511 0.158512 0.424587 -0.469323 -0.057443 1 0 0 0 0 0 1 838862
-0.002172 -0.000462 0.120511 0.158598 0.424818 -0.469560 -0.057474 1 0 0 0 0 0 1 839859
-0.002172 -0.000462 0.120511 0.158684 0.425049 -0.469813 -0.057505 1 0 0 0 0 0 1 840860
-0.002172 -0.000462 0.120511 0.158762 0.425271 -0.470075 -0.057537 1 0 0 0 0 0 1 841860
-0.002172 -0.000462 0.120511 0.158856 0.425510 -0.470325 -0.057568 1 0 0 0 0 0 1 842861
-0.002172 -0.000462 0.120511 0.158935 0.425734 -0.470587 -0.057599 1 0 0 0 0 0 1 843864
-0.002172 -0.000462 0.120511 0.159025 0.425985 -0.470843 -0.057631 1 0 0 0 0 0 1 844865
-0.002172 -0.000462 0.120511 0.159115 0.426206 -0.471091 -0.057662 1 0 0 0 0 0 1 845863
-0.002172 -0.000462 0.120511 0.159194 0.426429 -0.471354 -0.057693 1 0 0 0 0 0 1 846870
-0.002172 -0.000462 0.120511 0.159286 0.426666 -0.471601 -0.057724 1 0 0 0 0 0 1 847861
-0.002172 -0.000462 0.120511 0.159365 0.426888 -0.471862 -0.057755 1 0 0 0 0 0 1 848858
-0.002172 -0.000462 0.120511 0.159470 0.427120 -0.472113 -0.057786 1 0 0 0 0 0 1 849843
-0.002172 -0.000462 0.120511 0.159535 0.427358 -0.472376 -0.057817 1 0 0 0 0 0 1 850844
-0.002172 -0.000462 0.120511 0.159631 0.427590 -0.472623 -0.057849 1 0 0 0 0 0 1 851859
-0.002172 -0.000462 0.120511 0.159709 0.427808 -0.472880 -0.057880 1 0 0 0 0 0 1 852843
-0.002172 -0.000462 0.120511 0.159804 0.428050 -0.473133 -0.057912 1 0 0 0 0 0 1 853858
-0.002172 -0.000462 0.120511 0.159891 0.428283 -0.473388 -0.057943 1 0 0 0 0 0 1 854863
-0.002172 -0.000462 0.120511 0.159968 0.428501 -0.473645 -0.057974 1 0 0 0 0 0 1 855842
-0.002172 -0.000462 0.120511 0.160058 0.428751 -0.473901 -0.058005 1 0 0 0 0 0 1 856842
-0.002172 -0.000462 0.120511 0.160141 0.428968 -0.474161 -0.058037 1 0 0 0 0 0 1 857859
-0.002172 -0.000462 0.120511 0.160233 0.429202 -0.474405 -0.058067 1 0 0 0 0 0 1 858843
-0.002172 -0.000462 0.120511 0.160313 0.429429 -0.474670 -0.058099 1 0 0 0 0 0 1 859858
-0.002172 -0.000462 0.120511 0.160407 0.429668 -0.474920 -0.058131 1 0 0 0 0 0 1 860862
-0.002172 -0.000462 0.120511 0.160497 0.429884 -0.475183 -0.058161 1 0 0 0 0 0 1 861842
-0.002172 -0.000462 0.120511 0.160582 0.430129 -0.475432 -0.058193 1 0 0 0 0 0 1 862861
-0.002172 -0.000462 0.120511 0.160664 0.430373 -0.475692 -0.058224 1 0 0 0 0 0 1 863860
-0.002172 -0.000462 0.120511 0.160743 0.430581 -0.475944 -0.058255 1 0 0 0 0 0 1 864842
-0.002172 -0.000462 0.120511 0.160839 0.430822 -0.476196 -0.058287 1 0 0 0 0 0 1 865857
-0.002172 -0.000462 0.120511 0.160924 0.431063 -0.476477 -0.058320 1 0 0 0 0 0 1 866935
-0.002172 -0.000462 0.120511 0.161017 0.431301 -0.476725 -0.058351 1 0 0 0 0 0 1 867930
-0.002172 -0.000462 0.120511 0.161093 0.431538 -0.476996 -0.058383 1 0 0 0 0 0 1 868941
-0.002172 -0.000462 0.120511 0.161189 0.431763 -0.477236 -0.058414 1 0 0 0 0 0 1 869926
-0.002172 -0.000462 0.120511 0.161279 0.432002 -0.477498 -0.058446 1 0 0 0 0 0 1 870961
-0.002172 -0.000462 0.120511 0.161356 0.432221 -0.477757 -0.058477 1 0 0 0 0 0 1 871948
-0.002172 -0.000462 0.120511 0.161461 0.432455 -0.478010 -0.058508 1 0 0 0 0 0 1 872940
-0.002172 -0.000462 0.120511 0.161530 0.432681 -0.478267 -0.058539 1 0 0 0 0 0 1 873941
-0.002172 -0.000462 0.120511 0.161622 0.432920 -0.478515 -0.058571 1 0 0 0 0 0 1 874941
-0.002172 -0.000462 0.120511 0.161698 0.433155 -0.478784 -0.058602 1 0 0 0 0 0 1 875944
-0.002172 -0.000462 0.120511 0.161792 0.433377 -0.479020 -0.058632 1 0 0 0 0 0 1 876914
-0.002172 -0.000462 0.120511 0.161881 0.433613 -0.479279 -0.058664 1 0 0 0 0 0 1 877937
-0.002172 -0.000462 0.120511 0.161960 0.433837 -0.479543 -0.058696 1 0 0 0 0 0 1 878944
-0.002172 -0.000462 0.120511 0.162053 0.434074 -0.479790 -0.058727 1 0 0 0 0 0 1 879936
-0.002172 -0.000462 0.120511 0.162128 0.434309 -0.480058 -0.058758 1 0 0 0 0 0 1 880936
-0.002172 -0.000462 0.120511 0.162224 0.434538 -0.480302 -0.058789 1 0 0 0 0 0 1 881938
-0.002172 -0.000462 0.120511 0.162302 0.434756 -0.480559 -0.058820 1 0 0 0 0 0 1 882923
-0.002172 -0.000462 0.120511 0.162397 0.434998 -0.480811 -0.058852 1 0 0 0 0 0 1 883934
-0.002172 -0.000462 0.120511 0.162487 0.435214 -0.481075 -0.058882 1 0 0 0 0 0 1 884919
-0.002172 -0.000462 0.120511 0.162571 0.435459 -0.481322 -0.058914 1 0 0 0 0 0 1 885933
-0.002172 -0.000462 0.120511 0.162656 0.435688 -0.481573 -0.058945 1 0 0 0 0 0 1 886921
-0.002172 -0.000462 0.120511 0.162732 0.435925 -0.481845 -0.058977 1 0 0 0 0 0 1 887933
-0.002172 -0.000462 0.120511 0.162827 0.436150 -0.482085 -0.059007 1 0 0 0 0 0 1 888919
-0.002172 -0.000462 0.120511 0.162907 0.436375 -0.482349 -0.059039 1 0 0 0 0 0 1 889931
-0.002172 -0.000462 0.120511 0.163000 0.436611 -0.482595 -0.059070 1 0 0 0 0 0 1 890921
-0.002172 -0.000462 0.120511 0.163080 0.436837 -0.482860 -0.059102 1 0 0 0 0 0 1 891935
-0.002172 -0.000462 0.120511 0.163172 0.437072 -0.483105 -0.059132 1 0 0 0 0 0 1 892919
-0.002172 -0.000462 0.120511 0.163257 0.437320 -0.483370 -0.059164 1 0 0 0 0 0 1 893934
-0.002172 -0.000462 0.120511 0.163337 0.437529 -0.483622 -0.059195 1 0 0 0 0 0 1 894919
-0.002172 -0.000462 0.120511 0.163438 0.437750 -0.483863 -0.059224 1 0 0 0 0 0 1 895862
-0.002172 -0.000462 0.120511 0.163506 0.437974 -0.484117 -0.059255 1 0 0 0 0 0 1 896854
-0.002172 -0.000462 0.120511 0.163598 0.438212 -0.484365 -0.059287 1 0 0 0 0 0 1 897853
-0.002172 -0.000462 0.120511 0.163674 0.438449 -0.484635 -0.059318 1 0 0 0 0 0 1 898862
-0.002172 -0.000462 0.120511 0.163770 0.438676 -0.484877 -0.059349 1 0 0 0 0 0 1 899854
-0.002172 -0.000462 0.120511 0.163858 0.438909 -0.485132 -0.059381 1 0 0 0 0 0 1 900862
-0.002172 -0.000462 0.120511 0.163935 0.439129 -0.485392 -0.059411 1 0 0 0 0 0 1 901853
-0.002172 -0.000462 0.120511 0.164029 0.439370 -0.485643 -0.059443 1 0 0 0 0 0 1 902862
-0.002172 -0.000462 0.120511 0.164109 0.439595 -0.485908 -0.059475 1 0 0 0 0 0 1 903873
-0.002172 -0.000462 0.120511 0.164197 0.439840 -0.486157 -0.059505 1 0 0 0 0 0 1 904848
-0.002172 -0.000462 0.120511 0.164281 0.440058 -0.486419 -0.059537 1 0 0 0 0 0 1 905872
-0.002172 -0.000462 0.120511 0.164373 0.440293 -0.486664 -0.059568 1 0 0 0 0 0 1 906858
-0.002172 -0.000462 0.120511 0.164465 0.440513 -0.486932 -0.059599 1 0 0 0 0 0 1 907860
-0.002172 -0.000462 0.120511 0.164549 0.440756 -0.487178 -0.059631 1 0 0 0 0 0 1 908867
-0.002172 -0.000462 0.120511 0.164635 0.440988 -0.487432 -0.059662 1 0 0 0 0 0 1 909868
-0.002172 -0.000462 0.120511 0.164709 0.441222 -0.487700 -0.059693 1 0 0 0 0 0 1 910867
-0.002172 -0.000462 0.120511 0.164805 0.441450 -0.487943 -0.059724 1 0 0 0 0 0 1 911863
-0.002172 -0.000462 0.120511 0.164885 0.441675 -0.488206 -0.059756 1 0 0 0 0 0 1 912874
-0.002172 -0.000462 0.120511 0.164978 0.441910 -0.488452 -0.059787 1 0 0 0 0 0 1 913862
-0.002172 -0.000462 0.120511 0.165055 0.442129 -0.488708 -0.059817 1 0 0 0 0 0 1 914842
-0.002172 -0.000462 0.120511 0.165151 0.442373 -0.488964 -0.059849 1 0 0 0 0 0 1 915867
-0.002172 -0.000462 0.120511 0.165226 0.442608 -0.489232 -0.059881 1 0 0 0 0 0 1 916867
-0.002172 -0.000462 0.120511 0.165323 0.442837 -0.489476 -0.059912 1 0 0 0 0 0 1 917869
-0.002172 -0.000462 0.120511 0.165422 0.443065 -0.489736 -0.059943 1 0 0 0 0 0 1 918870
-0.002172 -0.000462 0.120511 0.165490 0.443290 -0.489993 -0.059974 1 0 0 0 0 0 1 919869
-0.002172 -0.000462 0.120511 0.165583 0.443530 -0.490243 -0.060006 1 0 0 0 0 0 1 920876
-0.002172 -0.000462 0.120511 0.165661 0.443751 -0.490502 -0.060037 1 0 0 0 0 0 1 921865
-0.002172 -0.000462 0.120511 0.165752 0.443984 -0.490745 -0.060067 1 0 0 0 0 0 1 922842
-0.002172 -0.000462 0.120511 0.165830 0.444226 -0.491020 -0.060100 1 0 0 0 0 0 1 923871
-0.002172 -0.000462 0.120511 0.165926 0.444453 -0.491262 -0.060131 1 0 0 0 0 0 1 924865
-0.002172 -0.000462 0.120511 0.166014 0.444685 -0.491517 -0.060162 1 0 0 0 0 0 1 925868
-0.002172 -0.000462 0.120511 0.166092 0.444907 -0.491779 -0.060193 1 0 0 0 0 0 1 926869
-0.002172 -0.000462 0.120511 0.166186 0.445146 -0.492028 -0.060224 1 0 0 0 0 0 1 927869
-0.002172 -0.000462 0.120511 0.166273 0.445377 -0.492302 -0.060256 1 0 0 0 0 0 1 928866
-0.002172 -0.000462 0.120511 0.166359 0.445608 -0.492540 -0.060287 1 0 0 0 0 0 1 929868
-0.002172 -0.000462 0.120511 0.166446 0.445841 -0.492795 -0.060318 1 0 0 0 0 0 1 930872
-0.002172 -0.000462 0.120511 0.166524 0.446061 -0.493055 -0.060349 1 0 0 0 0 0 1 931866
-0.002172 -0.000462 0.120511 0.166617 0.446300 -0.493304 -0.060381 1 0 0 0 0 0 1 932868
-0.002172 -0.000462 0.120511 0.166693 0.446516 -0.493558 -0.060411 1 0 0 0 0 0 1 933838
-0.002172 -0.000462 0.120511 0.166790 0.446762 -0.493815 -0.060443 1 0 0 0 0 0 1 934868
-0.002172 -0.000462 0.120511 0.166864 0.446995 -0.494081 -0.060474 1 0 0 0 0 0 1 935861
-0.002172 -0.000462 0.120511 0.166961 0.447225 -0.494326 -0.060506 1 0 0 0 0 0 1 936867
-0.002172 -0.000462 0.120511 0.167038 0.447441 -0.494580 -0.060536 1 0 0 0 0 0 1 937838
-0.002172 -0.000462 0.120511 0.167134 0.447686 -0.494836 -0.060568 1 0 0 0 0 0 1 938868
-0.002172 -0.000462 0.120511 0.167213 0.447909 -0.495098 -0.060599 1 0 0 0 0 0 1 939867
-0.002172 -0.000462 0.120511 0.167306 0.448148 -0.495346 -0.060631 1 0 0 0 0 0 1 940867
-0.002172 -0.000462 0.120511 0.167402 0.448389 -0.495614 -0.060662 1 0 0 0 0 0 1 941868
-0.002172 -0.000462 0.120511 0.167473 0.448603 -0.495865 -0.060693 1 0 0 0 0 0 1 942868
-0.002172 -0.000462 0.120511 0.167566 0.448841 -0.496113 -0.060724 1 0 0 0 0 0 1 943868
-0.002172 -0.000462 0.120511 0.167643 0.449061 -0.496371 -0.060755 1 0 0 0 0 0 1 944855
-0.002172 -0.000462 0.120511 0.167738 0.449303 -0.496623 -0.060787 1 0 0 0 0 0 1 945867
-0.002172 -0.000462 0.120511 0.167817 0.449526 -0.496885 -0.060818 1 0 0 0 0 0 1 946867
-0.002172 -0.000462 0.120511 0.167907 0.449776 -0.497141 -0.060849 1 0 0 0 0 0 1 947868
-0.002172 -0.000462 0.120511 0.167997 0.449998 -0.497389 -0.060881 1 0 0 0 0 0 1 948866
-0.002172 -0.000462 0.120511 0.168075 0.450220 -0.497651 -0.060912 1 0 0 0 0 0 1 949868
-0.002172 -0.000462 0.120511 0.168169 0.450458 -0.497900 -0.060943 1 0 0 0 0 0 1 950868
-0.002172 -0.000462 0.120511 0.168260 0.450678 -0.498168 -0.060974 1 0 0 0 0 0 1 951868
-0.002172 -0.000462 0.120511 0.168342 0.450917 -0.498409 -0.061005 1 0 0 0 0 0 1 952858
-0.002172 -0.000462 0.120511 0.168417 0.451154 -0.498679 -0.061037 1 0 0 0 0 0 1 953867
-0.002172 -0.000462 0.120511 0.168514 0.451383 -0.498922 -0.061068 1 0 0 0 0 0 1 954868
-0.002172 -0.000462 0.120511 0.168601 0.451614 -0.499176 -0.061099 1 0 0 0 0 0 1 955867
-0.002172 -0.000462 0.120511 0.168679 0.451835 -0.499436 -0.061131 1 0 0 0 0 0 1 956861
-0.002172 -0.000462 0.120511 0.168771 0.452071 -0.499683 -0.061161 1 0 0 0 0 0 1 957852
-0.002172 -0.000462 0.120511 0.168851 0.452297 -0.499948 -0.061193 1 0 0 0 0 0 1 958864
-0.002172 -0.000462 0.120511 0.168941 0.452548 -0.500204 -0.061224 1 0 0 0 0 0 1 959866
-0.002172 -0.000462 0.120511 0.169024 0.452763 -0.500462 -0.061256 1 0 0 0 0 0 1 960876
-0.002172 -0.000462 0.120511 0.169117 0.452999 -0.500708 -0.061287 1 0 0 0 0 0 1 961866
-0.002172 -0.000462 0.120511 0.169197 0.453224 -0.500972 -0.061318 1 0 0 0 0 0 1 962876
-0.002172 -0.000462 0.120511 0.169290 0.453462 -0.501221 -0.061350 1 0 0 0 0 0 1 963875
-0.002172 -0.000462 0.120511 0.169389 0.453689 -0.501479 -0.061381 1 0 0 0 0 0 1 964866
-0.002172 -0.000462 0.120511 0.169454 0.453928 -0.501745 -0.061412 1 0 0 0 0 0 1 965875
-0.002172 -0.000462 0.120511 0.169548 0.454154 -0.501985 -0.061443 1 0 0 0 0 0 1 966865
-0.002172 -0.000462 0.120511 0.169627 0.454375 -0.502245 -0.061474 1 0 0 0 0 0 1 967860
-0.002172 -0.000462 0.120511 0.169720 0.454612 -0.502492 -0.061505 1 0 0 0 0 0 1 968852
-0.002172 -0.000462 0.120511 0.169799 0.454836 -0.502755 -0.061537 1 0 0 0 0 0 1 969859
-0.002172 -0.000462 0.120511 0.169892 0.455073 -0.503002 -0.061568 1 0 0 0 0 0 1 970851
-0.002172 -0.000462 0.120511 0.169977 0.455319 -0.503265 -0.061599 1 0 0 0 0 0 1 971860
-0.002172 -0.000462 0.120511 0.170058 0.455531 -0.503521 -0.061630 1 0 0 0 0 0 1 972859
-0.002172 -0.000462 0.120511 0.170151 0.455769 -0.503770 -0.061662 1 0 0 0 0 0 1 973859
-0.002172 -0.000462 0.120511 0.170243 0.455991 -0.504040 -0.061693 1 0 0 0 0 0 1 974869
-0.002172 -0.000462 0.120511 0.170326 0.456230 -0.504281 -0.061724 1 0 0 0 0 0 1 975859
-0.002172 -0.000462 0.120511 0.170403 0.456451 -0.504540 -0.061755 1 0 0 0 0 0 1 976850
-0.002172 -0.000462 0.120511 0.170493 0.456704 -0.504798 -0.061787 1 0 0 0 0 0 1 977859
-0.002172 -0.000462 0.120511 0.170583 0.456924 -0.505045 -0.061818 1 0 0 0 0 0 1 978851
-0.002172 -0.000462 0.120511 0.170661 0.457146 -0.505307 -0.061849 1 0 0 0 0 0 1 979854
-0.002172 -0.000462 0.120511 0.170755 0.457384 -0.505555 -0.061880 1 0 0 0 0 0 1 980851
-0.002172 -0.000462 0.120511 0.170834 0.457609 -0.505819 -0.061912 1 0 0 0 0 0 1 981860
-0.002172 -0.000462 0.120511 0.170928 0.457847 -0.506067 -0.061943 1 0 0 0 0 0 1 982858
-0.002172 -0.000462 0.120511 0.171003 0.458081 -0.506335 -0.061974 1 0 0 0 0 0 1 983855
-0.002172 -0.000462 0.120511 0.171099 0.458310 -0.506578 -0.062005 1 0 0 0 0 0 1 984854
-0.002172 -0.000462 0.120511 0.171178 0.458532 -0.506839 -0.062037 1 0 0 0 0 0 1 985855
-0.002172 -0.000462 0.120511 0.171272 0.458771 -0.507088 -0.062068 1 0 0 0 0 0 1 986857
-0.002172 -0.000462 0.120511 0.171371 0.459000 -0.507349 -0.062099 1 0 0 0 0 0 1 987857
-0.002172 -0.000462 0.120511 0.171439 0.459224 -0.507606 -0.062130 1 0 0 0 0 0 1 988856
-0.002172 -0.000462 0.120511 0.171529 0.459477 -0.507863 -0.062162 1 0 0 0 0 0 1 989863
-0.002172 -0.000462 0.120511 0.171610 0.459688 -0.508117 -0.062193 1 0 0 0 0 0 1 990858
-0.002172 -0.000462 0.120511 0.171702 0.459922 -0.508361 -0.062224 1 0 0 0 0 0 1 991841
-0.002178 -0.000444 0.120500 0.246363 0.204198 -0.362295 -0.062255 1 0 0 0 0 0 1 992856
-0.002181 -0.000435 0.120497 0.222573 0.290769 -0.433858 -0.062287 1 0 0 0 0 0 1 993854
-0.002182 -0.000430 0.120495 0.203926 0.355369 -0.471202 -0.062318 1 0 0 0 0 0 1 994856
-0.002183 -0.000428 0.120495 0.193731 0.389809 -0.485607 -0.062349 1 0 0 0 0 0 1 995856
-0.002183 -0.000427 0.120495 0.188497 0.407336 -0.490905 -0.062380 1 0 0 0 0 0 1 996854
-0.002183 -0.000426 0.120495 0.185871 0.416206 -0.492932 -0.062412 1 0 0 0 0 0 1 997856
-0.002183 -0.000426 0.120495 0.184587 0.420748 -0.493788 -0.062443 1 0 0 0 0 0 1 998856
-0.002183 -0.000426 0.120495 0.184003 0.423126 -0.494248 -0.062474 1 0 0 0 0 0 1 999853
-0.002183 -0.000426 0.120495 0.183725 0.424390 -0.494534 -0.062500 1 0 0 0 0 0 2 853
-0.002183 -0.000425 0.120495 0.183551 0.424916 -0.494563 -0.062500 1 0 0 0 0 0 2 1853
-0.002183 -0.000425 0.120495 0.183464 0.425199 -0.494572 -0.062500 1 0 0 0 0 0 2 2857
-0.002183 -0.000425 0.120495 0.183427 0.425320 -0.494574 -0.062500 1 0 0 0 0 0 2 3854
-0.002183 -0.000425 0.120495 0.183404 0.425395 -0.494574 -0.062500 1 0 0 0 0 0 2 4855
-0.002183 -0.000425 0.120495 0.183392 0.425434 -0.494574 -0.062500 1 0 0 0 0 0 2 5857
-0.002183 -0.000425 0.120495 0.183376 0.425451 -0.494574 -0.062500 1 0 0 0 0 0 2 6839
-0.002183 -0.000425 0.120495 0.183386 0.425449 -0.494581 -0.062500 1 0 0 0 0 0 2 7855
-0.002183 -0.000425 0.120495 0.183384 0.425460 -0.494568 -0.062500 1 0 0 0 0 0 2 8854
-0.002183 -0.000425 0.120495 0.183372 0.425464 -0.494580 -0.062500 1 0 0 0 0 0 2 9837
-0.002183 -0.000425 0.120495 0.183382 0.425461 -0.494568 -0.062500 1 0 0 0 0 0 2 10855
-0.002183 -0.000425 0.120495 0.183372 0.425464 -0.494580 -0.062500 1 0 0 0 0 0 2 11854
-0.002183 -0.000425 0.120495 0.183378 0.425473 -0.494575 -0.062500 1 0 0 0 0 0 2 12846
-0.002183 -0.000425 0.120495 0.183383 0.425463 -0.494567 -0.062500 1 0 0 0 0 0 2 13858
-0.002183 -0.000425 0.120495 0.183372 0.425464 -0.494580 -0.062500 1 0 0 0 0 0 2 14856
-0.002183 -0.000425 0.120495 0.183382 0.425462 -0.494568 -0.062500 1 0 0 0 0 0 2 15853
-0.002183 -0.000425 0.120495 0.183371 0.425464 -0.494580 -0.062500 1 0 0 0 0 0 2 16853
-0.002183 -0.000425 0.120495 0.183378 0.425473 -0.494575 -0.062500 1 0 0 0 0 0 2 17853
-0.002183 -0.000425 0.120495 0.183387 0.425451 -0.494581 -0.062500 1 0 0 0 0 0 2 18881
-0.002183 -0.000425 0.120495 0.183380 0.425472 -0.494575 -0.062500 1 0 0 0 0 0 2 19853
-0.002183 -0.000425 0.120495 0.183383 0.425462 -0.494567 -0.062500 1 0 0 0 0 0 2 20854
-0.002183 -0.000425 0.120495 0.183372 0.425464 -0.494580 -0.062500 1 0 0 0 0 0 2 21854
-0.002183 -0.000425 0.120495 0.183382 0.425461 -0.494568 -0.062500 1 0 0 0 0 0 2 22838
-0.002183 -0.000425 0.120495 0.183372 0.425464 -0.494580 -0.062500 1 0 0 0 0 0 2 23854
-0.002183 -0.000425 0.120495 0.183379 0.425473 -0.494575 -0.062500 1 0 0 0 0 0 2 24853
-0.002183 -0.000425 0.120495 0.183374 0.425454 -0.494574 -0.062500 1 0 0 0 0 0 2 25843
-0.002183 -0.000425 0.120495 0.183379 0.425472 -0.494574 -0.062500 1 0 0 0 0 0 2 26922
-0.002183 -0.000425 0.120495 0.183383 0.425462 -0.494567 -0.062500 1 0 0 0 0 0 2 27918
-0.002183 -0.000425 0.120495 0.183384 0.425461 -0.494586 -0.062500 1 0 0 0 0 0 2 28928
-0.002183 -0.000425 0.120495 0.183380 0.425473 -0.494575 -0.062500 1 0 0 0 0 0 2 29914
-0.002183 -0.000425 0.120495 0.183375 0.425454 -0.494575 -0.062500 1 0 0 0 0 0 2 30918
-0.002183 -0.000425 0.120495 0.183379 0.425472 -0.494574 -0.062500 1 0 0 0 0 0 2 31932
-0.002183 -0.000425 0.120495 0.183375 0.425454 -0.494574 -0.062500 1 0 0 0 0 0 2 32914
-0.002183 -0.000425 0.120495 0.183379 0.425472 -0.494574 -0.062500 1 0 0 0 0 0 2 33930
-0.002183 -0.000425 0.120495 0.183371 0.425465 -0.494581 -0.062500 1 0 0 0 0 0 2 34915
-0.002164 -0.000430 0.120485 -0.081782 0.487571 -0.355734 -0.062500 1 0 0 0 0 0 2 35929
-0.002155 -0.000432 0.120481 0.008426 0.466985 -0.423374 -0.062500 1 0 0 0 0 0 2 36914
-0.002156 -0.000415 0.120470 0.149674 0.195479 -0.312098 -0.062500 1 0 0 0 0 0 2 37929
-0.002156 -0.000406 0.120465 0.161063 0.273348 -0.396881 -0.062500 1 0 0 0 0 0 2 38914
-0.002156 -0.000402 0.120464 0.160068 0.333387 -0.438790 -0.062500 1 0 0 0 0 0 2 39857
-0.002157 -0.000400 0.120464 0.158628 0.365467 -0.454619 -0.062500 1 0 0 0 0 0 2 40848
-0.002157 -0.000399 0.120463 0.157718 0.381695 -0.460263 -0.062500 1 0 0 0 0 0 2 41849
-0.002157 -0.000398 0.120463 0.157224 0.389804 -0.462240 -0.062500 1 0 0 0 0 0 2 42859
-0.002157 -0.000398 0.120463 0.156952 0.393855 -0.462939 -0.062500 1 0 0 0 0 0 2 43848
-0.002157 -0.000398 0.120463 0.156817 0.395879 -0.463169 -0.062500 1 0 0 0 0 0 2 44857
-0.002157 -0.000398 0.120463 0.156734 0.396888 -0.463251 -0.062500 1 0 0 0 0 0 2 45859
-0.002157 -0.000398 0.120463 0.156698 0.397401 -0.463283 -0.062500 1 0 0 0 0 0 2 46863
-0.002157 -0.000398 0.120463 0.156689 0.397667 -0.463291 -0.062500 1 0 0 0 0 0 2 47865
-0.002157 -0.000398 0.120463 0.156669 0.397784 -0.463299 -0.062500 1 0 0 0 0 0 2 48840
-0.002157 -0.000398 0.120463 0.156681 0.397851 -0.463299 -0.062500 1 0 0 0 0 0 2 49857
-0.002157 -0.000398 0.120463 0.156668 0.397869 -0.463299 -0.062500 1 0 0 0 0 0 2 50848
-0.002157 -0.000398 0.120463 0.156671 0.397890 -0.463299 -0.062500 1 0 0 0 0 0 2 51859
-0.002157 -0.000398 0.120463 0.156664 0.397914 -0.463292 -0.062500 1 0 0 0 0 0 2 52869
-0.002138 -0.000402 0.120453 -0.108371 0.460010 -0.324395 -0.062500 1 0 0 0 0 0 2 53860
-0.002128 -0.000405 0.120450 -0.018226 0.439421 -0.392059 -0.062500 1 0 0 0 0 0 2 54871
-0.002124 -0.000406 0.120449 0.048423 0.423798 -0.427266 -0.062500 1 0 0 0 0 0 2 55868
-0.002121 -0.000406 0.120448 0.083656 0.415418 -0.440689 -0.062500 1 0 0 0 0 0 2 56863
-0.002120 -0.000407 0.120448 0.101398 0.411142 -0.445492 -0.062500 1 0 0 0 0 0 2 57862
-0.002125 -0.000388 0.120438 0.184818 0.153240 -0.300649 -0.062500 1 0 0 0 0 0 2 58836
-0.002127 -0.000379 0.120434 0.165346 0.238348 -0.372641 -0.062500 1 0 0 0 0 0 2 59863
-0.002129 -0.000375 0.120433 0.148816 0.302109 -0.409959 -0.062500 1 0 0 0 0 0 2 60863
-0.002129 -0.000373 0.120432 0.139629 0.336045 -0.424198 -0.062500 1 0 0 0 0 0 2 61863
-0.002130 -0.000371 0.120432 0.134871 0.353196 -0.429284 -0.062500 1 0 0 0 0 0 2 62867
-0.002130 -0.000371 0.120432 0.132445 0.361785 -0.431057 -0.062500 1 0 0 0 0 0 2 63864
-0.002130 -0.000371 0.120432 0.131207 0.366079 -0.431669 -0.062500 1 0 0 0 0 0 2 64867
-0.002130 -0.000371 0.120432 0.130588 0.368230 -0.431890 -0.062500 1 0 0 0 0 0 2 65867
-0.002130 -0.000370 0.120432 0.130275 0.369295 -0.431964 -0.062500 1 0 0 0 0 0 2 66864
-0.002130 -0.000370 0.120432 0.130121 0.369837 -0.431998 -0.062500 1 0 0 0 0 0 2 67862
-0.002130 -0.000370 0.120432 0.130042 0.370099 -0.432015 -0.062500 1 0 0 0 0 0 2 68863
-0.002130 -0.000370 0.120432 0.130001 0.370228 -0.432004 -0.062500 1 0 0 0 0 0 2 69863
-0.002130 -0.000370 0.120432 0.129990 0.370302 -0.432010 -0.062500 1 0 0 0 0 0 2 70864
-0.002130 -0.000370 0.120432 0.129979 0.370341 -0.432010 -0.062500 1 0 0 0 0 0 2 71863
-0.002130 -0.000370 0.120432 0.129966 0.370346 -0.432004 -0.062500 1 0 0 0 0 0 2 72863
-0.002130 -0.000370 0.120432 0.129962 0.370357 -0.432010 -0.062500 1 0 0 0 0 0 2 73863
-0.002130 -0.000370 0.120432 0.129969 0.370367 -0.432003 -0.062500 1 0 0 0 0 0 2 74864
-0.002130 -0.000370 0.120432 0.129959 0.370371 -0.432016 -0.062500 1 0 0 0 0 0 2 75862
-0.002130 -0.000370 0.120432 0.129969 0.370368 -0.432004 -0.062500 1 0 0 0 0 0 2 76864
-0.002130 -0.000370 0.120432 0.129967 0.370380 -0.432010 -0.062500 1 0 0 0 0 0 2 77862
-0.002130 -0.000370 0.120432 0.129962 0.370361 -0.432010 -0.062500 1 0 0 0 0 0 2 78844
-0.002130 -0.000370 0.120432 0.129970 0.370367 -0.432003 -0.062500 1 0 0 0 0 0 2 79863
-0.002130 -0.000370 0.120432 0.129959 0.370370 -0.432016 -0.062500 1 0 0 0 0 0 2 80889
-0.002130 -0.000370 0.120432 0.129970 0.370368 -0.432004 -0.062500 1 0 0 0 0 0 2 81857
-0.002130 -0.000370 0.120432 0.129959 0.370371 -0.432017 -0.062500 1 0 0 0 0 0 2 82864
-0.002130 -0.000370 0.120432 0.129970 0.370368 -0.432004 -0.062500 1 0 0 0 0 0 2 83865
-0.002130 -0.000370 0.120432 0.129968 0.370380 -0.432010 -0.062500 1 0 0 0 0 0 2 84863
-0.002130 -0.000370 0.120432 0.129963 0.370360 -0.432011 -0.062500 1 0 0 0 0 0 2 85863
-0.002130 -0.000370 0.120432 0.129970 0.370367 -0.432004 -0.062500 1 0 0 0 0 0 2 86851
-0.002130 -0.000370 0.120432 0.129960 0.370370 -0.432017 -0.062500 1 0 0 0 0 0 2 87875
-0.002130 -0.000370 0.120432 0.129958 0.370371 -0.431998 -0.062500 1 0 0 0 0 0 2 88877
-0.002130 -0.000370 0.120432 0.129958 0.370371 -0.432016 -0.062500 1 0 0 0 0 0 2 89872
-0.002130 -0.000370 0.120432 0.129969 0.370368 -0.432004 -0.062500 1 0 0 0 0 0 2 90874
-0.002130 -0.000370 0.120432 0.129959 0.370371 -0.432016 -0.062500 1 0 0 0 0 0 2 91874
-0.002130 -0.000370 0.120432 0.129969 0.370368 -0.432004 -0.062500 1 0 0 0 0 0 2 92872
-0.002130 -0.000370 0.120432 0.129971 0.370368 -0.432003 -0.062500 1 0 0 0 0 0 2 93870
-0.002130 -0.000370 0.120432 0.129959 0.370371 -0.432016 -0.062500 1 0 0 0 0 0 2 94873
-0.002130 -0.000370 0.120432 0.129970 0.370368 -0.432004 -0.062500 1 0 0 0 0 0 2 95872
-0.002130 -0.000370 0.120432 0.129959 0.370371 -0.432016 -0.062500 1 0 0 0 0 0 2 96872
-0.002130 -0.000370 0.120432 0.129970 0.370368 -0.432004 -0.062500 1 0 0 0 0 0 2 97871
-0.002130 -0.000370 0.120432 0.129959 0.370371 -0.432017 -0.062500 1 0 0 0 0 0 2 98914
-0.002130 -0.000370 0.120432 0.129970 0.370368 -0.432004 -0.062500 1 0 0 0 0 0 2 99916
-0.002130 -0.000370 0.120432 0.129971 0.370368 -0.432003 -0.062500 1 0 0 0 0 0 2 100929
-0.002130 -0.000370 0.120432 0.129960 0.370370 -0.432016 -0.062500 1 0 0 0 0 0 2 101914
-0.002130 -0.000370 0.120432 0.129970 0.370368 -0.432004 -0.062500 1 0 0 0 0 0 2 102930
-0.002130 -0.000370 0.120432 0.129960 0.370370 -0.432017 -0.062500 1 0 0 0 0 0 2 103912
-0.002130 -0.000370 0.120432 0.129958 0.370371 -0.431998 -0.062500 1 0 0 0 0 0 2 104927
-0.002130 -0.000370 0.120432 0.129958 0.370371 -0.432016 -0.062500 1 0 0 0 0 0 2 105913
-0.002130 -0.000370 0.120432 0.129969 0.370368 -0.432004 -0.062500 1 0 0 0 0 0 2 106928
-0.002130 -0.000370 0.120432 0.129967 0.370380 -0.432009 -0.062500 1 0 0 0 0 0 2 107912
-0.002130 -0.000370 0.120432 0.129962 0.370361 -0.432010 -0.062500 1 0 0 0 0 0 2 108927
-0.002130 -0.000370 0.120432 0.129970 0.370367 -0.432003 -0.062500 1 0 0 0 0 0 2 109915
-0.002130 -0.000370 0.120432 0.129959 0.370370 -0.432016 -0.062500 1 0 0 0 0 0 2 110933
-0.002130 -0.000370 0.120432 0.129970 0.370368 -0.432004 -0.062500 1 0 0 0 0 0 2 111847
-0.002130 -0.000370 0.120432 0.129959 0.370371 -0.432017 -0.062500 1 0 0 0 0 0 2 112855
-0.002130 -0.000370 0.120432 0.129970 0.370368 -0.432004 -0.062500 1 0 0 0 0 0 2 113845
-0.002130 -0.000370 0.120432 0.129959 0.370371 -0.432017 -0.062500 1 0 0 0 0 0 2 114847
-0.002130 -0.000370 0.120432 0.129970 0.370368 -0.432004 -0.062500 1 0 0 0 0 0 2 115854
-0.002130 -0.000370 0.120432 0.129971 0.370368 -0.432003 -0.062500 1 0 0 0 0 0 2 116846
-0.002130 -0.000370 0.120432 0.129960 0.370370 -0.432016 -0.062500 1 0 0 0 0 0 2 117854
-0.002130 -0.000370 0.120432 0.129970 0.370368 -0.432004 -0.062500 1 0 0 0 0 0 2 118847
-0.002130 -0.000370 0.120432 0.129960 0.370370 -0.432017 -0.062500 1 0 0 0 0 0 2 119869
-0.002130 -0.000370 0.120432 0.129958 0.370371 -0.431998 -0.062500 1 0 0 0 0 0 2 120858
-0.002130 -0.000370 0.120432 0.129958 0.370371 -0.432016 -0.062500 1 0 0 0 0 0 2 121864
-0.002130 -0.000370 0.120432 0.129969 0.370368 -0.432004 -0.062500 1 0 0 0 0 0 2 122873
-0.002130 -0.000370 0.120432 0.129967 0.370380 -0.432009 -0.062500 1 0 0 0 0 0 2 123854
-0.002130 -0.000370 0.120432 0.129962 0.370361 -0.432010 -0.062500 1 0 0 0 0 0 2 124854
-0.002130 -0.000370 0.120432 0.129970 0.370367 -0.432003 -0.062500 1 0 0 0 0 0 2 125853
-0.002130 -0.000370 0.120432 0.129959 0.370370 -0.432016 -0.062500 1 0 0 0 0 0 2 126864
-0.002130 -0.000370 0.120432 0.129970 0.370368 -0.432004 -0.062500 1 0 0 0 0 0 2 127847
-0.002130 -0.000370 0.120432 0.129959 0.370371 -0.432017 -0.062500 1 0 0 0 0 0 2 128841
-0.002130 -0.000370 0.120432 0.129970 0.370368 -0.432004 -0.062500 1 0 0 0 0 0 2 129861
-0.002130 -0.000370 0.120432 0.129968 0.370380 -0.432010 -0.062500 1 0 0 0 0 0 2 130865
-0.002130 -0.000370 0.120432 0.129963 0.370360 -0.432010 -0.062500 1 0 0 0 0 0 2 131861
-0.002130 -0.000370 0.120432 0.129970 0.370367 -0.432004 -0.062500 1 0 0 0 0 0 2 132861
-0.002130 -0.000370 0.120432 0.129960 0.370370 -0.432016 -0.062500 1 0 0 0 0 0 2 133861
-0.002130 -0.000370 0.120432 0.129958 0.370371 -0.431998 -0.062500 1 0 0 0 0 0 2 134863
-0.002130 -0.000370 0.120432 0.129958 0.370371 -0.432016 -0.062500 1 0 0 0 0 0 2 135861
-0.002130 -0.000370 0.120432 0.129969 0.370368 -0.432004 -0.062500 1 0 0 0 0 0 2 136865
-0.002130 -0.000370 0.120432 0.129959 0.370371 -0.432016 -0.062500 1 0 0 0 0 0 2 137868
-0.002130 -0.000370 0.120432 0.129969 0.370368 -0.432004 -0.062500 1 0 0 0 0 0 2 138860
-0.002130 -0.000370 0.120432 0.129971 0.370368 -0.432003 -0.062500 1 0 0 0 0 0 2 139862
-0.002130 -0.000370 0.120432 0.129959 0.370371 -0.432016 -0.062500 1 0 0 0 0 0 2 140852
-0.002130 -0.000370 0.120432 0.129970 0.370368 -0.432004 -0.062500 1 0 0 0 0 0 2 141859
-0.002130 -0.000370 0.120432 0.129959 0.370371 -0.432016 -0.062500 1 0 0 0 0 0 2 142863
-0.002130 -0.000370 0.120432 0.129970 0.370368 -0.432004 -0.062500 1 0 0 0 0 0 2 143861
-0.002130 -0.000370 0.120432 0.129959 0.370371 -0.432017 -0.062500 1 0 0 0 0 0 2 144861
-0.002130 -0.000370 0.120432 0.129970 0.370368 -0.432004 -0.062500 1 0 0 0 0 0 2 145861
-0.002130 -0.000370 0.120432 0.129971 0.370368 -0.432003 -0.062500 1 0 0 0 0 0 2 146862
-0.002130 -0.000370 0.120432 0.129960 0.370370 -0.432016 -0.062500 1 0 0 0 0 0 2 147850
-0.002130 -0.000370 0.120432 0.129970 0.370368 -0.432004 -0.062500 1 0 0 0 0 0 2 148860
-0.002130 -0.000370 0.120432 0.129960 0.370370 -0.432017 -0.062500 1 0 0 0 0 0 2 149860
-0.002130 -0.000370 0.120432 0.129958 0.370371 -0.431998 -0.062500 1 0 0 0 0 0 2 150849
-0.002130 -0.000370 0.120432 0.129958 0.370371 -0.432016 -0.062500 1 0 0 0 0 0 2 151859
-0.002130 -0.000370 0.120432 0.129969 0.370368 -0.432004 -0.062500 1 0 0 0 0 0 2 152860
-0.002130 -0.000370 0.120432 0.129959 0.370371 -0.432017 -0.062500 1 0 0 0 0 0 2 153849
-0.002130 -0.000370 0.120432 0.129969 0.370368 -0.432004 -0.062500 1 0 0 0 0 0 2 154862
-0.002130 -0.000370 0.120432 0.129971 0.370368 -0.432003 -0.062500 1 0 0 0 0 0 2 155831
-0.002130 -0.000370 0.120432 0.129959 0.370371 -0.432016 -0.062500 1 0 0 0 0 0 2 156860
-0.002130 -0.000370 0.120432 0.129970 0.370368 -0.432004 -0.062500 1 0 0 0 0 0 2 157860
-0.002130 -0.000370 0.120432 0.129959 0.370371 -0.432016 -0.062500 1 0 0 0 0 0 2 158862
-0.002130 -0.000370 0.120432 0.129970 0.370368 -0.432004 -0.062500 1 0 0 0 0 0 2 159860
-0.002130 -0.000370 0.120432 0.129959 0.370371 -0.432017 -0.062500 1 0 0 0 0 0 2 160843
-0.002130 -0.000370 0.120432 0.129970 0.370368 -0.432004 -0.062500 1 0 0 0 0 0 2 161857
-0.002130 -0.000370 0.120432 0.129971 0.370368 -0.432003 -0.062500 1 0 0 0 0 0 2 162847
-0.002130 -0.000370 0.120432 0.129960 0.370370 -0.432016 -0.062500 1 0 0 0 0 0 2 163859
-0.002130 -0.000370 0.120432 0.129958 0.370371 -0.431998 -0.062500 1 0 0 0 0 0 2 164859
-0.002130 -0.000370 0.120432 0.129958 0.370371 -0.432016 -0.062500 1 0 0 0 0 0 2 165860
-0.002130 -0.000370 0.120432 0.129969 0.370368 -0.432004 -0.062500 1 0 0 0 0 0 2 166861
-0.002130 -0.000370 0.120432 0.129959 0.370371 -0.432016 -0.062500 1 0 0 0 0 0 2 167860
-0.002130 -0.000370 0.120432 0.129969 0.370368 -0.432004 -0.062500 1 0 0 0 0 0 2 168860
-0.002130 -0.000370 0.120432 0.129967 0.370380 -0.432009 -0.062500 1 0 0 0 0 0 2 169865
-0.002130 -0.000370 0.120432 0.129962 0.370361 -0.432010 -0.062500 1 0 0 0 0 0 2 170863
-0.002130 -0.000370 0.120432 0.129970 0.370367 -0.432003 -0.062500 1 0 0 0 0 0 2 171853
-0.002130 -0.000370 0.120432 0.129959 0.370370 -0.432016 -0.062500 1 0 0 0 0 0 2 172855
-0.002130 -0.000370 0.120432 0.129970 0.370368 -0.432004 -0.062500 1 0 0 0 0 0 2 173847
-0.002130 -0.000370 0.120432 0.129959 0.370371 -0.432017 -0.062500 1 0 0 0 0 0 2 174856
-0.002130 -0.000370 0.120432 0.129970 0.370368 -0.432004 -0.062500 1 0 0 0 0 0 2 175844
-0.002130 -0.000370 0.120432 0.129959 0.370371 -0.432017 -0.062500 1 0 0 0 0 0 2 176886
-0.002130 -0.000370 0.120432 0.129970 0.370368 -0.432005 -0.062500 1 0 0 0 0 0 2 177845
-0.002130 -0.000370 0.120432 0.129971 0.370368 -0.432003 -0.062500 1 0 0 0 0 0 2 178855
-0.002130 -0.000370 0.120432 0.129960 0.370370 -0.432016 -0.062500 1 0 0 0 0 0 2 179844
-0.002130 -0.000370 0.120432 0.129958 0.370371 -0.431998 -0.062500 1 0 0 0 0 0 2 180854
-0.002130 -0.000370 0.120432 0.129958 0.370371 -0.432016 -0.062500 1 0 0 0 0 0 2 181852
-0.002130 -0.000370 0.120432 0.129969 0.370368 -0.432004 -0.062500 1 0 0 0 0 0 2 182845
-0.002130 -0.000370 0.120432 0.129959 0.370371 -0.432016 -0.062500 1 0 0 0 0 0 2 183854
-0.002130 -0.000370 0.120432 0.129969 0.370368 -0.432004 -0.062500 1 0 0 0 0 0 2 184843
-0.002130 -0.000370 0.120432 0.129967 0.370380 -0.432010 -0.062500 1 0 0 0 0 0 2 185860
-0.002130 -0.000370 0.120432 0.129962 0.370361 -0.432010 -0.062500 1 0 0 0 0 0 2 186867
-0.002130 -0.000370 0.120432 0.129970 0.370367 -0.432003 -0.062500 1 0 0 0 0 0 2 187851
-0.002130 -0.000370 0.120432 0.129959 0.370371 -0.432016 -0.062500 1 0 0 0 0 0 2 188854
-0.002130 -0.000370 0.120432 0.129970 0.370368 -0.432004 -0.062500 1 0 0 0 0 0 2 189849
-0.002130 -0.000370 0.120432 0.129959 0.370371 -0.432017 -0.062500 1 0 0 0 0 0 2 190865
-0.002130 -0.000370 0.120432 0.129970 0.370368 -0.432004 -0.062500 1 0 0 0 0 0 2 191855
-0.002130 -0.000370 0.120432 0.129968 0.370380 -0.432010 -0.062500 1 0 0 0 0 0 2 192856
-0.002130 -0.000370 0.120432 0.129963 0.370360 -0.432011 -0.062500 1 0 0 0 0 0 2 193850
-0.002130 -0.000370 0.120432 0.129971 0.370367 -0.432004 -0.062500 1 0 0 0 0 0 2 194867
-0.002130 -0.000370 0.120432 0.129960 0.370370 -0.432017 -0.062500 1 0 0 0 0 0 2 195858
-0.002130 -0.000370 0.120432 0.129958 0.370371 -0.431998 -0.062500 1 0 0 0 0 0 2 196860
-0.002130 -0.000370 0.120432 0.129958 0.370371 -0.432016 -0.062500 1 0 0 0 0 0 2 197846
-0.002130 -0.000370 0.120432 0.129969 0.370368 -0.432004 -0.062500 1 0 0 0 0 0 2 198856
-0.002130 -0.000370 0.120432 0.129959 0.370371 -0.432017 -0.062500 1 0 0 0 0 0 2 199860
-0.002130 -0.000370 0.120432 0.129969 0.370368 -0.432004 -0.062500 1 0 0 0 0 0 2 200859
-0.002130 -0.000370 0.120432 0.129971 0.370368 -0.432003 -0.062500 1 0 0 0 0 0 2 201858
-0.002130 -0.000370 0.120432 0.129959 0.370371 -0.432016 -0.062500 1 0 0 0 0 0 2 202867
-0.002130 -0.000370 0.120432 0.129970 0.370368 -0.432004 -0.062500 1 0 0 0 0 0 2 203834
-0.002130 -0.000370 0.120432 0.129959 0.370371 -0.432016 -0.062500 1 0 0 0 0 0 2 204833
-0.002130 -0.000370 0.120432 0.129970 0.370368 -0.432004 -0.062500 1 0 0 0 0 0 2 205860
-0.002130 -0.000370 0.120432 0.129959 0.370371 -0.432017 -0.062500 1 0 0 0 0 0 2 206860
-0.002130 -0.000370 0.120432 0.129970 0.370368 -0.432004 -0.062500 1 0 0 0 0 0 2 207858
-0.002130 -0.000370 0.120432 0.129971 0.370368 -0.432003 -0.062500 1 0 0 0 0 0 2 208858
-0.002130 -0.000370 0.120432 0.129960 0.370370 -0.432016 -0.062500 1 0 0 0 0 0 2 209857
-0.002130 -0.000370 0.120432 0.129958 0.370371 -0.431998 -0.062500 1 0 0 0 0 0 2 210860
-0.002130 -0.000370 0.120432 0.129958 0.370371 -0.432016 -0.062500 1 0 0 0 0 0 2 211858
-0.002130 -0.000370 0.120432 0.129969 0.370368 -0.432004 -0.062500 1 0 0 0 0 0 2 212858
-0.002130 -0.000370 0.120432 0.129959 0.370371 -0.432016 -0.062500 1 0 0 0 0 0 2 213857
-0.002130 -0.000370 0.120432 0.129969 0.370368 -0.432004 -0.062500 1 0 0 0 0 0 2 214863
-0.002130 -0.000370 0.120432 0.129959 0.370371 -0.432017 -0.062500 1 0 0 0 0 0 2 215860
-0.002130 -0.000370 0.120432 0.129969 0.370368 -0.432004 -0.062500 1 0 0 0 0 0 2 216861
-0.002130 -0.000370 0.120432 0.129971 0.370368 -0.432003 -0.062500 1 0 0 0 0 0 2 217860
-0.002130 -0.000370 0.120432 0.129959 0.370371 -0.432016 -0.062500 1 0 0 0 0 0 2 218851
-0.002130 -0.000370 0.120432 0.129970 0.370368 -0.432004 -0.062500 1 0 0 0 0 0 2 219829
-0.002130 -0.000370 0.120432 0.129959 0.370371 -0.432017 -0.062500 1 0 0 0 0 0 2 220858
-0.002130 -0.000370 0.120432 0.129970 0.370368 -0.432004 -0.062500 1 0 0 0 0 0 2 221858
-0.002130 -0.000370 0.120432 0.129959 0.370371 -0.432017 -0.062500 1 0 0 0 0 0 2 222859
-0.002130 -0.000370 0.120432 0.129970 0.370368 -0.432005 -0.062500 1 0 0 0 0 0 2 223857
-0.002130 -0.000370 0.120432 0.129971 0.370368 -0.432003 -0.062500 1 0 0 0 0 0 2 224858
-0.002130 -0.000370 0.120432 0.129960 0.370370 -0.432016 -0.062500 1 0 0 0 0 0 2 225858
-0.002130 -0.000370 0.120432 0.129958 0.370371 -0.431998 -0.062500 1 0 0 0 0 0 2 226848
-0.002130 -0.000370 0.120432 0.129958 0.370371 -0.432016 -0.062500 1 0 0 0 0 0 2 227929
-0.002130 -0.000370 0.120432 0.129969 0.370368 -0.432004 -0.062500 1 0 0 0 0 0 2 228913
-0.002130 -0.000370 0.120432 0.129959 0.370371 -0.432016 -0.062500 1 0 0 0 0 0 2 229929
-0.002130 -0.000370 0.120432 0.129969 0.370368 -0.432004 -0.062500 1 0 0 0 0 0 2 230938
-0.002130 -0.000370 0.120432 0.129967 0.370380 -0.432010 -0.062500 1 0 0 0 0 0 2 231927
-0.002130 -0.000370 0.120432 0.129962 0.370361 -0.432010 -0.062500 1 0 0 0 0 0 2 232924
-0.002130 -0.000370 0.120432 0.129970 0.370367 -0.432003 -0.062500 1 0 0 0 0 0 2 233927
-0.002130 -0.000370 0.120432 0.129959 0.370371 -0.432016 -0.062500 1 0 0 0 0 0 2 234928
-0.002130 -0.000370 0.120432 0.129970 0.370368 -0.432004 -0.062500 1 0 0 0 0 0 2 235928
-0.002130 -0.000370 0.120432 0.129959 0.370371 -0.432017 -0.062500 1 0 0 0 0 0 2 236926
-0.002130 -0.000370 0.120432 0.129970 0.370368 -0.432004 -0.062500 1 0 0 0 0 0 2 237927
-0.002130 -0.000370 0.120432 0.129959 0.370371 -0.432017 -0.062500 1 0 0 0 0 0 2 238930
-0.002130 -0.000370 0.120432 0.129957 0.370371 -0.431998 -0.062500 1 0 0 0 0 0 2 239924
-0.002130 -0.000370 0.120432 0.129969 0.370368 -0.432002 -0.062500 1 0 0 0 0 0 2 240927
-0.002130 -0.000370 0.120432 0.129959 0.370371 -0.432016 -0.062500 1 0 0 0 0 0 2 241910
-0.002130 -0.000370 0.120432 0.129969 0.370368 -0.432004 -0.062500 1 0 0 0 0 0 2 242929
-0.002130 -0.000370 0.120432 0.129959 0.370371 -0.432016 -0.062500 1 0 0 0 0 0 2 243908
-0.002130 -0.000370 0.120432 0.129969 0.370368 -0.432004 -0.062500 1 0 0 0 0 0 2 244922
-0.002130 -0.000370 0.120432 0.129959 0.370371 -0.432016 -0.062500 1 0 0 0 0 0 2 245909
-0.002130 -0.000370 0.120432 0.129969 0.370368 -0.432004 -0.062500 1 0 0 0 0 0 2 246925
-0.002130 -0.000370 0.120432 0.129971 0.370368 -0.432003 -0.062500 1 0 0 0 0 0 2 247925
-0.002130 -0.000370 0.120432 0.129959 0.370371 -0.432016 -0.062500 1 0 0 0 0 0 2 248911
-0.002130 -0.000370 0.120432 0.129970 0.370368 -0.432004 -0.062500 1 0 0 0 0 0 2 249924
-0.002130 -0.000370 0.120432 0.129959 0.370371 -0.432016 -0.062500 1 0 0 0 0 0 2 250909
-0.002130 -0.000370 0.120432 0.129970 0.370368 -0.432004 -0.062500 1 0 0 0 0 0 2 251924
-0.002130 -0.000370 0.120432 0.129959 0.370371 -0.432017 -0.062500 1 0 0 0 0 0 2 252907
-0.002130 -0.000370 0.120432 0.129970 0.370368 -0.432004 -0.062500 1 0 0 0 0 0 2 253923
-0.002130 -0.000370 0.120432 0.129971 0.370368 -0.432003 -0.062500 1 0 0 0 0 0 2 254909
-0.002130 -0.000370 0.120432 0.129960 0.370370 -0.432016 -0.062500 1 0 0 0 0 0 2 255850
-0.002130 -0.000370 0.120432 0.129958 0.370371 -0.431998 -0.062500 1 0 0 0 0 0 2 256842
-0.002130 -0.000370 0.120432 0.129958 0.370371 -0.432016 -0.062500 1 0 0 0 0 0 2 257851
-0.002130 -0.000370 0.120432 0.129969 0.370368 -0.432004 -0.062500 1 0 0 0 0 0 2 258843
-0.002130 -0.000370 0.120432 0.129959 0.370371 -0.432016 -0.062500 1 0 0 0 0 0 2 259850
-0.002130 -0.000370 0.120432 0.129969 0.370368 -0.432004 -0.062500 1 0 0 0 0 0 2 260840
-0.002130 -0.000370 0.120432 0.129959 0.370371 -0.432017 -0.062500 1 0 0 0 0 0 2 261842
-0.002130 -0.000370 0.120432 0.129969 0.370368 -0.432004 -0.062500 1 0 0 0 0 0 2 262853
-0.002130 -0.000370 0.120432 0.129971 0.370368 -0.432003 -0.062500 1 0 0 0 0 0 2 263855
-0.002130 -0.000370 0.120432 0.129960 0.370371 -0.432016 -0.062500 1 0 0 0 0 0 2 264859
-0.002130 -0.000370 0.120432 0.129970 0.370368 -0.432004 -0.062500 1 0 0 0 0 0 2 265856
-0.002130 -0.000370 0.120432 0.129959 0.370371 -0.432017 -0.062500 1 0 0 0 0 0 2 266873
-0.002130 -0.000370 0.120432 0.129970 0.370368 -0.432004 -0.062500 1 0 0 0 0 0 2 267848
-0.002130 -0.000370 0.120432 0.129959 0.370371 -0.432017 -0.062500 1 0 0 0 0 0 2 268837
-0.002130 -0.000370 0.120432 0.129957 0.370371 -0.431998 -0.062500 1 0 0 0 0 0 2 269842
-0.002130 -0.000370 0.120432 0.129957 0.370371 -0.432016 -0.062500 1 0 0 0 0 0 2 270847
-0.002130 -0.000370 0.120432 0.129969 0.370368 -0.432004 -0.062500 1 0 0 0 0 0 2 271874
-0.002130 -0.000370 0.120432 0.129970 0.370368 -0.432003 -0.062500 1 0 0 0 0 0 2 272846
-0.002130 -0.000370 0.120432 0.129959 0.370371 -0.432016 -0.062500 1 0 0 0 0 0 2 273848
-0.002130 -0.000370 0.120432 0.129969 0.370368 -0.432004 -0.062500 1 0 0 0 0 0 2 274847
-0.002130 -0.000370 0.120432 0.129959 0.370371 -0.432016 -0.062500 1 0 0 0 0 0 2 275847
-0.002130 -0.000370 0.120432 0.129969 0.370368 -0.432004 -0.062500 1 0 0 0 0 0 2 276844
-0.002130 -0.000370 0.120432 0.129959 0.370371 -0.432017 -0.062500 1 0 0 0 0 0 2 277846
-0.002130 -0.000370 0.120432 0.129969 0.370368 -0.432004 -0.062500 1 0 0 0 0 0 2 278847
-0.002130 -0.000370 0.120432 0.129971 0.370368 -0.432003 -0.062500 1 0 0 0 0 0 2 279845
-0.002130 -0.000370 0.120432 0.129960 0.370371 -0.432016 -0.062500 1 0 0 0 0 0 2 280847
-0.002130 -0.000370 0.120432 0.129970 0.370368 -0.432004 -0.062500 1 0 0 0 0 0 2 281848
-0.002130 -0.000370 0.120432 0.129959 0.370371 -0.432017 -0.062500 1 0 0 0 0 0 2 282848
-0.002130 -0.000370 0.120432 0.129970 0.370368 -0.432004 -0.062500 1 0 0 0 0 0 2 283847
-0.002130 -0.000370 0.120432 0.129959 0.370371 -0.432017 -0.062500 1 0 0 0 0 0 2 284844
-0.002130 -0.000370 0.120432 0.129957 0.370371 -0.431998 -0.062500 1 0 0 0 0 0 2 285845
-0.002130 -0.000370 0.120432 0.129969 0.370368 -0.432002 -0.062500 1 0 0 0 0 0 2 286846
-0.002130 -0.000370 0.120432 0.129959 0.370371 -0.432016 -0.062500 1 0 0 0 0 0 2 287844
-0.002130 -0.000370 0.120432 0.129969 0.370368 -0.432004 -0.062500 1 0 0 0 0 0 2 288843
-0.002130 -0.000370 0.120432 0.129959 0.370371 -0.432016 -0.062500 1 0 0 0 0 0 2 289845
-0.002130 -0.000370 0.120432 0.129969 0.370368 -0.432004 -0.062500 1 0 0 0 0 0 2 290846
-0.002130 -0.000370 0.120432 0.129959 0.370371 -0.432016 -0.062500 1 0 0 0 0 0 2 291845
-0.002130 -0.000370 0.120432 0.129969 0.370368 -0.432004 -0.062500 1 0 0 0 0 0 2 292843
-0.002130 -0.000370 0.120432 0.129963 0.370359 -0.432010 -0.062500 1 0 0 0 0 0 2 293843
-0.002130 -0.000370 0.120432 0.129967 0.370378 -0.432010 -0.062500 1 0 0 0 0 0 2 294845
-0.002130 -0.000370 0.120432 0.129971 0.370369 -0.432003 -0.062500 1 0 0 0 0 0 2 295844
-0.002130 -0.000370 0.120432 0.129960 0.370371 -0.432016 -0.062500 1 0 0 0 0 0 2 296844
-0.002130 -0.000370 0.120432 0.129970 0.370368 -0.432004 -0.062500 1 0 0 0 0 0 2 297828
-0.002130 -0.000370 0.120432 0.129959 0.370371 -0.432017 -0.062500 1 0 0 0 0 0 2 298849
-0.002130 -0.000370 0.120432 0.129970 0.370368 -0.432004 -0.062500 1 0 0 0 0 0 2 299845
-0.002130 -0.000370 0.120432 0.129963 0.370359 -0.432010 -0.062500 1 0 0 0 0 0 2 300844
-0.002130 -0.000370 0.120432 0.129955 0.370381 -0.432004 -0.062500 1 0 0 0 0 0 2 301845
-0.002130 -0.000370 0.120432 0.129969 0.370369 -0.432003 -0.062500 1 0 0 0 0 0 2 302846
-0.002130 -0.000370 0.120432 0.129959 0.370371 -0.432016 -0.062500 1 0 0 0 0 0 2 303850
-0.002130 -0.000370 0.120432 0.129969 0.370368 -0.432004 -0.062500 1 0 0 0 0 0 2 304840
-0.002130 -0.000370 0.120432 0.129959 0.370371 -0.432016 -0.062500 1 0 0 0 0 0 2 305846
-0.002130 -0.000370 0.120432 0.129969 0.370368 -0.432004 -0.062500 1 0 0 0 0 0 2 306847
-0.002130 -0.000370 0.120432 0.129959 0.370371 -0.432017 -0.062500 1 0 0 0 0 0 2 307844
-0.002130 -0.000370 0.120432 0.129969 0.370368 -0.432004 -0.062500 1 0 0 0 0 0 2 308843
-0.002130 -0.000370 0.120432 0.129971 0.370368 -0.432003 -0.062500 1 0 0 0 0 0 2 309845
-0.002130 -0.000370 0.120432 0.129960 0.370371 -0.432016 -0.062500 1 0 0 0 0 0 2 310846
-0.002130 -0.000370 0.120432 0.129970 0.370368 -0.432004 -0.062500 1 0 0 0 0 0 2 311845
-0.002130 -0.000370 0.120432 0.129959 0.370371 -0.432017 -0.062500 1 0 0 0 0 0 2 312843
-0.002130 -0.000370 0.120432 0.129970 0.370368 -0.432004 -0.062500 1 0 0 0 0 0 2 313844
-0.002130 -0.000370 0.120432 0.129959 0.370371 -0.432017 -0.062500 1 0 0 0 0 0 2 314845
-0.002130 -0.000370 0.120432 0.129958 0.370371 -0.431998 -0.062500 1 0 0 0 0 0 2 315845
-0.002130 -0.000370 0.120432 0.129957 0.370371 -0.432016 -0.062500 1 0 0 0 0 0 2 316835
-0.002130 -0.000370 0.120432 0.129969 0.370368 -0.432004 -0.062500 1 0 0 0 0 0 2 317842
-0.002130 -0.000370 0.120432 0.129970 0.370368 -0.432003 -0.062500 1 0 0 0 0 0 2 318874
-0.002130 -0.000370 0.120432 0.129959 0.370371 -0.432016 -0.062500 1 0 0 0 0 0 2 319923
-0.002130 -0.000370 0.120432 0.129970 0.370368 -0.432004 -0.062500 1 0 0 0 0 0 2 320907
-0.002130 -0.000370 0.120432 0.129959 0.370371 -0.432016 -0.062500 1 0 0 0 0 0 2 321921
-0.002130 -0.000370 0.120432 0.129970 0.370368 -0.432004 -0.062500 1 0 0 0 0 0 2 322906
-0.002130 -0.000370 0.120432 0.129959 0.370371 -0.432017 -0.062500 1 0 0 0 0 0 2 323921
-0.002130 -0.000370 0.120432 0.129970 0.370368 -0.432004 -0.062500 1 0 0 0 0 0 2 324906
-0.002130 -0.000370 0.120432 0.129971 0.370368 -0.432003 -0.062500 1 0 0 0 0 0 2 325920
-0.002130 -0.000370 0.120432 0.129960 0.370371 -0.432016 -0.062500 1 0 0 0 0 0 2 326907
-0.002130 -0.000370 0.120432 0.129970 0.370368 -0.432004 -0.062500 1 0 0 0 0 0 2 327848
-0.002130 -0.000370 0.120432 0.129960 0.370371 -0.432017 -0.062500 1 0 0 0 0 0 2 328839
-0.002130 -0.000370 0.120432 0.129970 0.370368 -0.432004 -0.062500 1 0 0 0 0 0 2 329840
-0.002130 -0.000370 0.120432 0.129960 0.370371 -0.432017 -0.062500 1 0 0 0 0 0 2 330850
-0.002130 -0.000370 0.120432 0.129958 0.370371 -0.431998 -0.062500 1 0 0 0 0 0 2 331849
-0.002130 -0.000370 0.120432 0.129961 0.370359 -0.432009 -0.062500 1 0 0 0 0 0 2 332838
-0.002130 -0.000370 0.120432 0.129966 0.370378 -0.432010 -0.062500 1 0 0 0 0 0 2 333847
-0.002130 -0.000370 0.120432 0.129970 0.370369 -0.432003 -0.062500 1 0 0 0 0 0 2 334851
-0.002130 -0.000370 0.120432 0.129959 0.370371 -0.432016 -0.062500 1 0 0 0 0 0 2 335857
-0.002130 -0.000370 0.120432 0.129970 0.370368 -0.432004 -0.062500 1 0 0 0 0 0 2 336874
-0.002130 -0.000370 0.120432 0.129959 0.370371 -0.432016 -0.062500 1 0 0 0 0 0 2 337842
-0.002130 -0.000370 0.120432 0.129970 0.370368 -0.432004 -0.062500 1 0 0 0 0 0 2 338845
-0.002130 -0.000370 0.120432 0.129959 0.370371 -0.432017 -0.062500 1 0 0 0 0 0 2 339848
-0.002130 -0.000370 0.120432 0.129970 0.370368 -0.432004 -0.062500 1 0 0 0 0 0 2 340837
-0.002130 -0.000370 0.120432 0.129971 0.370368 -0.432003 -0.062500 1 0 0 0 0 0 2 341845
-0.002130 -0.000370 0.120432 0.129960 0.370371 -0.432016 -0.062500 1 0 0 0 0 0 2 342850
-0.002130 -0.000370 0.120432 0.129970 0.370368 -0.432004 -0.062500 1 0 0 0 0 0 2 343849
-0.002130 -0.000370 0.120432 0.129960 0.370371 -0.432017 -0.062500 1 0 0 0 0 0 2 344844
-0.002130 -0.000370 0.120432 0.129970 0.370368 -0.432004 -0.062500 1 0 0 0 0 0 2 345844
-0.002130 -0.000370 0.120432 0.129960 0.370371 -0.432017 -0.062500 1 0 0 0 0 0 2 346844
-0.002130 -0.000370 0.120432 0.129958 0.370371 -0.431998 -0.062500 1 0 0 0 0 0 2 347844
-0.002130 -0.000370 0.120432 0.129969 0.370368 -0.432002 -0.062500 1 0 0 0 0 0 2 348845
-0.002130 -0.000370 0.120432 0.129959 0.370371 -0.432016 -0.062500 1 0 0 0 0 0 2 349845
-0.002130 -0.000370 0.120432 0.129970 0.370368 -0.432004 -0.062500 1 0 0 0 0 0 2 350845
-0.002130 -0.000370 0.120432 0.129959 0.370371 -0.432016 -0.062500 1 0 0 0 0 0 2 351848
-0.002130 -0.000370 0.120432 0.129970 0.370368 -0.432004 -0.062500 1 0 0 0 0 0 2 352829
-0.002130 -0.000370 0.120432 0.129959 0.370371 -0.432017 -0.062500 1 0 0 0 0 0 2 353846
-0.002130 -0.000370 0.120432 0.129970 0.370368 -0.432004 -0.062500 1 0 0 0 0 0 2 354844
-0.002130 -0.000370 0.120432 0.129963 0.370359 -0.432010 -0.062500 1 0 0 0 0 0 2 355842
-0.002130 -0.000370 0.120432 0.129967 0.370378 -0.432010 -0.062500 1 0 0 0 0 0 2 356843
-0.002130 -0.000370 0.120432 0.129971 0.370369 -0.432004 -0.062500 1 0 0 0 0 0 2 357826
-0.002130 -0.000370 0.120432 0.129960 0.370371 -0.432016 -0.062500 1 0 0 0 0 0 2 358913
-0.002130 -0.000370 0.120432 0.129970 0.370368 -0.432004 -0.062500 1 0 0 0 0 0 2 359930
-0.002130 -0.000370 0.120432 0.129960 0.370371 -0.432017 -0.062500 1 0 0 0 0 0 2 360924
-0.002130 -0.000370 0.120432 0.129958 0.370371 -0.431998 -0.062500 1 0 0 0 0 0 2 361922
-0.002130 -0.000370 0.120432 0.129958 0.370371 -0.432016 -0.062500 1 0 0 0 0 0 2 362925
-0.002130 -0.000370 0.120432 0.129969 0.370368 -0.432004 -0.062500 1 0 0 0 0 0 2 363923
-0.002130 -0.000370 0.120432 0.129971 0.370368 -0.432003 -0.062500 1 0 0 0 0 0 2 364926
-0.002130 -0.000370 0.120432 0.129959 0.370371 -0.432016 -0.062500 1 0 0 0 0 0 2 365926
-0.002130 -0.000370 0.120432 0.129970 0.370368 -0.432004 -0.062500 1 0 0 0 0 0 2 366928
-0.002130 -0.000370 0.120432 0.129959 0.370371 -0.432016 -0.062500 1 0 0 0 0 0 2 367921
-0.002130 -0.000370 0.120432 0.129970 0.370368 -0.432004 -0.062500 1 0 0 0 0 0 2 368923
-0.002130 -0.000370 0.120432 0.129959 0.370371 -0.432017 -0.062500 1 0 0 0 0 0 2 369921
-0.002130 -0.000370 0.120432 0.129970 0.370368 -0.432004 -0.062500 1 0 0 0 0 0 2 370926
-0.002130 -0.000370 0.120432 0.129971 0.370368 -0.432003 -0.062500 1 0 0 0 0 0 2 371921
-0.002130 -0.000370 0.120432 0.129960 0.370371 -0.432016 -0.062500 1 0 0 0 0 0 2 372922
-0.002130 -0.000370 0.120432 0.129970 0.370368 -0.432004 -0.062500 1 0 0 0 0 0 2 373919
-0.002130 -0.000370 0.120432 0.129960 0.370371 -0.432017 -0.062500 1 0 0 0 0 0 2 375056
-0.002130 -0.000370 0.120432 0.129970 0.370368 -0.432004 -0.062500 1 0 0 0 0 0 2 375928
-0.002130 -0.000370 0.120432 0.129960 0.370371 -0.432017 -0.062500 1 0 0 0 0 0 2 376907
-0.002130 -0.000370 0.120432 0.129958 0.370371 -0.431998 -0.062500 1 0 0 0 0 0 2 377932
-0.002130 -0.000370 0.120432 0.129958 0.370371 -0.432016 -0.062500 1 0 0 0 0 0 2 378935
-0.002130 -0.000370 0.120432 0.129969 0.370368 -0.432004 -0.062500 1 0 0 0 0 0 2 379924
-0.002130 -0.000370 0.120432 0.129971 0.370368 -0.432003 -0.062500 1 0 0 0 0 0 2 381050
-0.002130 -0.000370 0.120432 0.129959 0.370371 -0.432016 -0.062500 1 0 0 0 0 0 2 381928
-0.002130 -0.000370 0.120432 0.129970 0.370368 -0.432004 -0.062500 1 0 0 0 0 0 2 382899
-0.002130 -0.000370 0.120432 0.129959 0.370371 -0.432016 -0.062500 1 0 0 0 0 0 2 383921
-0.002130 -0.000370 0.120432 0.129970 0.370368 -0.432004 -0.062500 1 0 0 0 0 0 2 385048
-0.002130 -0.000370 0.120432 0.129959 0.370371 -0.432017 -0.062500 1 0 0 0 0 0 2 385922
-0.002130 -0.000370 0.120432 0.129970 0.370368 -0.432004 -0.062500 1 0 0 0 0 0 2 386899
-0.002130 -0.000370 0.120432 0.129971 0.370368 -0.432003 -0.062500 1 0 0 0 0 0 2 387923
-0.002130 -0.000370 0.120432 0.129960 0.370371 -0.432016 -0.062500 1 0 0 0 0 0 2 389047
-0.002130 -0.000370 0.120432 0.129970 0.370368 -0.432004 -0.062500 1 0 0 0 0 0 2 389906
-0.002130 -0.000370 0.120432 0.129960 0.370371 -0.432017 -0.062500 1 0 0 0 0 0 2 390922
-0.002130 -0.000370 0.120432 0.129958 0.370371 -0.431998 -0.062500 1 0 0 0 0 0 2 392027
-0.002130 -0.000370 0.120432 0.129958 0.370371 -0.432016 -0.062500 1 0 0 0 0 0 2 393043
-0.002130 -0.000370 0.120432 0.129969 0.370368 -0.432004 -0.062500 1 0 0 0 0 0 2 394028
-0.002130 -0.000370 0.120432 0.129962 0.370359 -0.432010 -0.062500 1 0 0 0 0 0 2 395043
-0.002130 -0.000370 0.120432 0.129966 0.370378 -0.432010 -0.062500 1 0 0 0 0 0 2 396028
-0.002130 -0.000370 0.120432 0.129970 0.370369 -0.432003 -0.062500 1 0 0 0 0 0 2 396919
-0.002130 -0.000370 0.120432 0.129959 0.370371 -0.432016 -0.062500 1 0 0 0 0 0 2 398027
-0.002130 -0.000370 0.120432 0.129970 0.370368 -0.432004 -0.062500 1 0 0 0 0 0 2 398905
-0.002130 -0.000370 0.120432 0.129959 0.370371 -0.432017 -0.062500 1 0 0 0 0 0 2 399971
-0.002130 -0.000370 0.120432 0.129970 0.370368 -0.432004 -0.062500 1 0 0 0 0 0 2 400962
-0.002130 -0.000370 0.120432 0.129963 0.370359 -0.432010 -0.062500 1 0 0 0 0 0 2 401845
-0.002130 -0.000370 0.120432 0.129967 0.370378 -0.432010 -0.062500 1 0 0 0 0 0 2 402962
-0.002130 -0.000370 0.120432 0.129971 0.370369 -0.432003 -0.062500 1 0 0 0 0 0 2 403971
-0.002130 -0.000370 0.120432 0.129960 0.370371 -0.432016 -0.062500 1 0 0 0 0 0 2 404836
-0.002130 -0.000370 0.120432 0.129970 0.370368 -0.432004 -0.062500 1 0 0 0 0 0 2 405970
-0.002130 -0.000370 0.120432 0.129960 0.370371 -0.432017 -0.062500 1 0 0 0 0 0 2 406971
-0.002135 -0.000352 0.120422 0.204485 0.114747 -0.285354 -0.062500 1 0 0 0 0 0 2 407961
-0.002138 -0.000343 0.120418 0.180623 0.200866 -0.356829 -0.062500 1 0 0 0 0 0 2 408968
-0.002139 -0.000338 0.120417 0.161907 0.265129 -0.393980 -0.062500 1 0 0 0 0 0 2 409973
-0.002140 -0.000336 0.120416 0.151638 0.299320 -0.408154 -0.062500 1 0 0 0 0 0 2 410847
-0.002141 -0.000335 0.120416 0.146317 0.316621 -0.413208 -0.062500 1 0 0 0 0 0 2 411839
-0.002141 -0.000334 0.120416 0.143614 0.325266 -0.414982 -0.062500 1 0 0 0 0 0 2 412968
-0.002141 -0.000334 0.120416 0.142251 0.329598 -0.415606 -0.062500 1 0 0 0 0 0 2 413844
-0.002141 -0.000334 0.120416 0.141558 0.331757 -0.415825 -0.062500 1 0 0 0 0 0 2 414968
-0.002141 -0.000334 0.120416 0.141214 0.332839 -0.415894 -0.062500 1 0 0 0 0 0 2 415855
-0.002141 -0.000334 0.120416 0.141042 0.333365 -0.415921 -0.062500 1 0 0 0 0 0 2 416843
-0.002141 -0.000334 0.120416 0.140954 0.333647 -0.415931 -0.062500 1 0 0 0 0 0 2 417983
-0.002141 -0.000334 0.120416 0.140902 0.333782 -0.415933 -0.062500 1 0 0 0 0 0 2 418979
-0.002141 -0.000334 0.120416 0.140892 0.333844 -0.415933 -0.062500 1 0 0 0 0 0 2 419977
-0.002141 -0.000334 0.120416 0.140882 0.333882 -0.415933 -0.062500 1 0 0 0 0 0 2 420853
-0.002141 -0.000334 0.120416 0.140866 0.333899 -0.415933 -0.062500 1 0 0 0 0 0 2 421956
-0.002141 -0.000334 0.120416 0.140861 0.333912 -0.415940 -0.062500 1 0 0 0 0 0 2 422978
-0.002141 -0.000334 0.120416 0.140872 0.333910 -0.415927 -0.062500 1 0 0 0 0 0 2 423977
-0.002141 -0.000334 0.120416 0.140862 0.333912 -0.415939 -0.062500 1 0 0 0 0 0 2 424977
-0.002141 -0.000334 0.120416 0.140869 0.333921 -0.415933 -0.062500 1 0 0 0 0 0 2 425985
-0.002141 -0.000334 0.120416 0.140870 0.333922 -0.415933 -0.062500 1 0 0 0 0 0 2 426952
-0.002141 -0.000334 0.120416 0.140862 0.333914 -0.415940 -0.062500 1 0 0 0 0 0 2 427982
-0.002141 -0.000334 0.120416 0.140869 0.333922 -0.415933 -0.062500 1 0 0 0 0 0 2 428976
-0.002141 -0.000334 0.120416 0.140862 0.333914 -0.415940 -0.062500 1 0 0 0 0 0 2 429977
-0.002141 -0.000334 0.120416 0.140873 0.333910 -0.415927 -0.062500 1 0 0 0 0 0 2 430979
-0.002141 -0.000334 0.120416 0.140862 0.333912 -0.415939 -0.062500 1 0 0 0 0 0 2 431968
-0.002141 -0.000334 0.120416 0.140869 0.333921 -0.415933 -0.062500 1 0 0 0 0 0 2 432849
-0.002141 -0.000334 0.120416 0.140870 0.333922 -0.415933 -0.062500 1 0 0 0 0 0 2 433976
-0.002141 -0.000334 0.120416 0.140862 0.333914 -0.415940 -0.062500 1 0 0 0 0 0 2 434977
-0.002141 -0.000334 0.120416 0.140870 0.333921 -0.415934 -0.062500 1 0 0 0 0 0 2 435975
-0.002141 -0.000334 0.120416 0.140862 0.333914 -0.415940 -0.062500 1 0 0 0 0 0 2 436976
-0.002141 -0.000334 0.120416 0.140873 0.333910 -0.415927 -0.062500 1 0 0 0 0 0 2 437975
-0.002141 -0.000334 0.120416 0.140863 0.333912 -0.415939 -0.062500 1 0 0 0 0 0 2 438976
-0.002141 -0.000334 0.120416 0.140870 0.333921 -0.415934 -0.062500 1 0 0 0 0 0 2 439974
-0.002141 -0.000334 0.120416 0.140871 0.333922 -0.415933 -0.062500 1 0 0 0 0 0 2 440958
-0.002141 -0.000334 0.120416 0.140863 0.333914 -0.415940 -0.062500 1 0 0 0 0 0 2 441974
-0.002141 -0.000334 0.120416 0.140858 0.333924 -0.415927 -0.062500 1 0 0 0 0 0 2 442979
-0.002141 -0.000334 0.120416 0.140861 0.333914 -0.415939 -0.062500 1 0 0 0 0 0 2 443976
-0.002141 -0.000334 0.120416 0.140872 0.333910 -0.415927 -0.062500 1 0 0 0 0 0 2 444851
-0.002141 -0.000334 0.120416 0.140862 0.333912 -0.415939 -0.062500 1 0 0 0 0 0 2 445955
-0.002141 -0.000334 0.120416 0.140869 0.333921 -0.415933 -0.062500 1 0 0 0 0 0 2 446977
-0.002141 -0.000334 0.120416 0.140862 0.333913 -0.415940 -0.062500 1 0 0 0 0 0 2 447970
-0.002141 -0.000334 0.120416 0.140869 0.333921 -0.415934 -0.062500 1 0 0 0 0 0 2 448972
-0.002141 -0.000334 0.120416 0.140870 0.333922 -0.415933 -0.062500 1 0 0 0 0 0 2 449964
-0.002141 -0.000334 0.120416 0.140862 0.333914 -0.415940 -0.062500 1 0 0 0 0 0 2 450970
-0.002141 -0.000334 0.120416 0.140873 0.333910 -0.415927 -0.062500 1 0 0 0 0 0 2 451978
-0.002141 -0.000334 0.120416 0.140863 0.333912 -0.415939 -0.062500 1 0 0 0 0 0 2 452976
-0.002141 -0.000334 0.120416 0.140870 0.333921 -0.415934 -0.062500 1 0 0 0 0 0 2 453976
-0.002141 -0.000334 0.120416 0.140862 0.333913 -0.415940 -0.062500 1 0 0 0 0 0 2 454946
-0.002141 -0.000334 0.120416 0.140870 0.333921 -0.415934 -0.062500 1 0 0 0 0 0 2 455946
-0.002141 -0.000334 0.120416 0.140871 0.333922 -0.415933 -0.062500 1 0 0 0 0 0 2 456974
-0.002141 -0.000334 0.120416 0.140863 0.333914 -0.415940 -0.062500 1 0 0 0 0 0 2 457975
-0.002141 -0.000334 0.120416 0.140861 0.333913 -0.415921 -0.062500 1 0 0 0 0 0 2 458977
-0.002141 -0.000334 0.120416 0.140861 0.333912 -0.415938 -0.062500 1 0 0 0 0 0 2 459976
-0.002141 -0.000334 0.120416 0.140869 0.333921 -0.415933 -0.062500 1 0 0 0 0 0 2 460967
-0.002141 -0.000334 0.120416 0.140862 0.333913 -0.415940 -0.062500 1 0 0 0 0 0 2 461969
-0.002141 -0.000334 0.120416 0.140869 0.333921 -0.415934 -0.062500 1 0 0 0 0 0 2 462976
-0.002141 -0.000334 0.120416 0.140870 0.333922 -0.415933 -0.062500 1 0 0 0 0 0 2 463984
-0.002141 -0.000334 0.120416 0.140862 0.333914 -0.415940 -0.062500 1 0 0 0 0 0 2 464974
-0.002141 -0.000334 0.120416 0.140873 0.333910 -0.415927 -0.062500 1 0 0 0 0 0 2 465974
-0.002141 -0.000334 0.120416 0.140863 0.333912 -0.415939 -0.062500 1 0 0 0 0 0 2 466984
-0.002141 -0.000334 0.120416 0.140870 0.333921 -0.415933 -0.062500 1 0 0 0 0 0 2 467974
-0.002146 -0.000316 0.120405 0.215343 0.078425 -0.269166 -0.062500 1 0 0 0 0 0 2 468985
-0.002149 -0.000307 0.120402 0.191500 0.164487 -0.340688 -0.062500 1 0 0 0 0 0 2 469973
-0.002150 -0.000302 0.120401 0.172795 0.228716 -0.377874 -0.062500 1 0 0 0 0 0 2 470984
-0.002151 -0.000300 0.120400 0.162529 0.262902 -0.392053 -0.062500 1 0 0 0 0 0 2 471960
-0.002151 -0.000299 0.120400 0.157216 0.280175 -0.397122 -0.062500 1 0 0 0 0 0 2 472968
-0.002152 -0.000298 0.120400 0.154521 0.288834 -0.398901 -0.062500 1 0 0 0 0 0 2 473959
-0.002152 -0.000298 0.120400 0.153142 0.293149 -0.399522 -0.062500 1 0 0 0 0 0 2 474969
-0.002152 -0.000298 0.120400 0.152456 0.295313 -0.399734 -0.062500 1 0 0 0 0 0 2 475959
-0.002152 -0.000298 0.120400 0.152113 0.296395 -0.399802 -0.062500 1 0 0 0 0 0 2 476966
-0.002152 -0.000298 0.120400 0.151937 0.296932 -0.399836 -0.062500 1 0 0 0 0 0 2 477975
-0.002152 -0.000297 0.120400 0.151852 0.297204 -0.399841 -0.062500 1 0 0 0 0 0 2 478970
-0.002152 -0.000297 0.120400 0.151800 0.297338 -0.399841 -0.062500 1 0 0 0 0 0 2 479963
-0.002152 -0.000297 0.120400 0.151788 0.297411 -0.399848 -0.062500 1 0 0 0 0 0 2 480979
-0.002152 -0.000297 0.120400 0.151777 0.297451 -0.399849 -0.062500 1 0 0 0 0 0 2 481952
-0.002152 -0.000297 0.120400 0.151764 0.297456 -0.399843 -0.062500 1 0 0 0 0 0 2 482978
-0.002152 -0.000297 0.120400 0.151760 0.297467 -0.399849 -0.062500 1 0 0 0 0 0 2 483970
-0.002152 -0.000297 0.120400 0.151767 0.297477 -0.399842 -0.062500 1 0 0 0 0 0 2 484962
-0.002152 -0.000297 0.120400 0.151760 0.297469 -0.399849 -0.062500 1 0 0 0 0 0 2 485968
-0.002152 -0.000297 0.120400 0.151768 0.297477 -0.399842 -0.062500 1 0 0 0 0 0 2 486969
-0.002152 -0.000297 0.120400 0.151765 0.297489 -0.399848 -0.062500 1 0 0 0 0 0 2 487965
-0.002152 -0.000297 0.120400 0.151760 0.297470 -0.399849 -0.062500 1 0 0 0 0 0 2 488948
-0.002152 -0.000297 0.120400 0.151768 0.297477 -0.399842 -0.062500 1 0 0 0 0 0 2 489965
-0.002152 -0.000297 0.120400 0.151765 0.297490 -0.399848 -0.062500 1 0 0 0 0 0 2 490965
-0.002152 -0.000297 0.120400 0.151760 0.297471 -0.399849 -0.062500 1 0 0 0 0 0 2 491947
-0.002152 -0.000297 0.120400 0.151760 0.297468 -0.399849 -0.062500 1 0 0 0 0 0 2 492963
-0.002152 -0.000297 0.120400 0.151768 0.297476 -0.399843 -0.062500 1 0 0 0 0 0 2 493974
-0.002152 -0.000297 0.120400 0.151766 0.297489 -0.399848 -0.062500 1 0 0 0 0 0 2 494970
-0.002152 -0.000297 0.120400 0.151761 0.297470 -0.399849 -0.062500 1 0 0 0 0 0 2 495967
-0.002152 -0.000297 0.120400 0.151768 0.297477 -0.399843 -0.062500 1 0 0 0 0 0 2 496969
-0.002152 -0.000297 0.120400 0.151769 0.297478 -0.399842 -0.062500 1 0 0 0 0 0 2 497966
-0.002157 -0.000279 0.120389 0.226192 0.042129 -0.252951 -0.062500 1 0 0 0 0 0 2 498969
-0.002160 -0.000270 0.120386 0.202372 0.128125 -0.324532 -0.062500 1 0 0 0 0 0 2 499963
-0.002161 -0.000266 0.120384 0.183692 0.192315 -0.361759 -0.062500 1 0 0 0 0 0 2 500946
-0.002162 -0.000263 0.120384 0.173412 0.226478 -0.375958 -0.062500 1 0 0 0 0 0 2 501946
-0.002162 -0.000262 0.120384 0.168107 0.243751 -0.381010 -0.062500 1 0 0 0 0 0 2 502965
-0.002162 -0.000262 0.120384 0.165406 0.252398 -0.382798 -0.062500 1 0 0 0 0 0 2 503946
-0.002163 -0.000261 0.120384 0.164039 0.256740 -0.383415 -0.062500 1 0 0 0 0 0 2 504962
-0.002163 -0.000261 0.120384 0.163347 0.258898 -0.383635 -0.062500 1 0 0 0 0 0 2 505965
-0.002163 -0.000261 0.120384 0.163002 0.259980 -0.383704 -0.062500 1 0 0 0 0 0 2 506947
-0.002163 -0.000261 0.120384 0.162830 0.260505 -0.383732 -0.062500 1 0 0 0 0 0 2 507964
-0.002163 -0.000261 0.120384 0.162743 0.260788 -0.383743 -0.062500 1 0 0 0 0 0 2 508962
-0.002163 -0.000261 0.120384 0.162694 0.260911 -0.383737 -0.062500 1 0 0 0 0 0 2 509963
-0.002163 -0.000261 0.120384 0.162681 0.260983 -0.383743 -0.062500 1 0 0 0 0 0 2 510947
-0.002163 -0.000261 0.120384 0.162671 0.261022 -0.383744 -0.062500 1 0 0 0 0 0 2 511962
-0.002163 -0.000261 0.120384 0.162655 0.261039 -0.383744 -0.062500 1 0 0 0 0 0 2 512962
-0.002163 -0.000261 0.120384 0.162653 0.261040 -0.383744 -0.062500 1 0 0 0 0 0 2 513945
-0.002163 -0.000261 0.120384 0.162658 0.261060 -0.383744 -0.062500 1 0 0 0 0 0 2 514962
-0.002163 -0.000261 0.120384 0.162650 0.261054 -0.383751 -0.062500 1 0 0 0 0 0 2 515963
-0.002163 -0.000261 0.120384 0.162661 0.261050 -0.383738 -0.062500 1 0 0 0 0 0 2 516962
-0.002163 -0.000261 0.120384 0.162650 0.261052 -0.383751 -0.062500 1 0 0 0 0 0 2 517966
-0.002163 -0.000261 0.120384 0.162657 0.261061 -0.383745 -0.062500 1 0 0 0 0 0 2 518968
-0.002163 -0.000261 0.120384 0.162662 0.261051 -0.383738 -0.062500 1 0 0 0 0 0 2 519967
-0.002168 -0.000243 0.120373 0.237038 0.005837 -0.236716 -0.062500 1 0 0 0 0 0 2 520974
-0.002171 -0.000234 0.120370 0.213250 0.091774 -0.308367 -0.062500 1 0 0 0 0 0 2 521973
-0.002172 -0.000229 0.120368 0.194564 0.155922 -0.345633 -0.062500 1 0 0 0 0 0 2 522974
-0.002173 -0.000227 0.120368 0.184307 0.190074 -0.359830 -0.062500 1 0 0 0 0 0 2 523973
-0.002173 -0.000226 0.120368 0.178996 0.207343 -0.364903 -0.062500 1 0 0 0 0 0 2 524974
-0.002173 -0.000225 0.120368 0.176299 0.216008 -0.366677 -0.062500 1 0 0 0 0 0 2 525963
-0.002173 -0.000225 0.120368 0.174920 0.220321 -0.367301 -0.062500 1 0 0 0 0 0 2 526976
-0.002173 -0.000225 0.120368 0.174234 0.222484 -0.367516 -0.062500 1 0 0 0 0 0 2 527971
-0.002174 -0.000225 0.120368 0.173891 0.223566 -0.367585 -0.062500 1 0 0 0 0 0 2 528973
-0.002174 -0.000225 0.120368 0.173716 0.224103 -0.367620 -0.062500 1 0 0 0 0 0 2 529967
-0.002174 -0.000225 0.120368 0.173631 0.224375 -0.367624 -0.062500 1 0 0 0 0 0 2 530954
-0.002174 -0.000225 0.120368 0.173579 0.224509 -0.367626 -0.062500 1 0 0 0 0 0 2 531962
-0.002174 -0.000225 0.120368 0.173566 0.224583 -0.367632 -0.062500 1 0 0 0 0 0 2 532961
-0.002174 -0.000225 0.120368 0.173556 0.224622 -0.367633 -0.062500 1 0 0 0 0 0 2 533952
-0.002174 -0.000225 0.120368 0.173543 0.224628 -0.367627 -0.062500 1 0 0 0 0 0 2 534962
-0.002174 -0.000225 0.120368 0.173538 0.224639 -0.367633 -0.062500 1 0 0 0 0 0 2 535952
-0.002174 -0.000225 0.120368 0.173546 0.224648 -0.367627 -0.062500 1 0 0 0 0 0 2 536962
-0.002174 -0.000225 0.120368 0.173538 0.224641 -0.367633 -0.062500 1 0 0 0 0 0 2 537951
-0.002174 -0.000225 0.120368 0.173546 0.224648 -0.367627 -0.062500 1 0 0 0 0 0 2 538961
-0.002179 -0.000206 0.120357 0.247880 -0.030439 -0.220468 -0.062500 1 0 0 0 0 0 2 539952
-0.002182 -0.000197 0.120353 0.224116 0.055429 -0.292197 -0.062500 1 0 0 0 0 0 2 540960
-0.002183 -0.000193 0.120352 0.205446 0.119562 -0.329480 -0.062500 1 0 0 0 0 0 2 541952
-0.002184 -0.000191 0.120352 0.195188 0.153691 -0.343701 -0.062500 1 0 0 0 0 0 2 543035
-0.002184 -0.000189 0.120352 0.189874 0.170964 -0.348771 -0.062500 1 0 0 0 0 0 2 544063
-0.002184 -0.000189 0.120352 0.187173 0.179606 -0.350549 -0.062500 1 0 0 0 0 0 2 545046
-0.002184 -0.000189 0.120352 0.185802 0.183924 -0.351168 -0.062500 1 0 0 0 0 0 2 546044
-0.002184 -0.000188 0.120352 0.185117 0.186087 -0.351383 -0.062500 1 0 0 0 0 0 2 547052
-0.002184 -0.000188 0.120352 0.184783 0.187177 -0.351466 -0.062500 1 0 0 0 0 0 2 547962
-0.002184 -0.000188 0.120352 0.184600 0.187706 -0.351489 -0.062500 1 0 0 0 0 0 2 548963
-0.002184 -0.000188 0.120352 0.184512 0.187988 -0.351500 -0.062500 1 0 0 0 0 0 2 549956
-0.002184 -0.000188 0.120352 0.184459 0.188123 -0.351502 -0.062500 1 0 0 0 0 0 2 550974
-0.002184 -0.000188 0.120352 0.184450 0.188186 -0.351502 -0.062500 1 0 0 0 0 0 2 551959
-0.002184 -0.000188 0.120352 0.184439 0.188224 -0.351502 -0.062500 1 0 0 0 0 0 2 552964
-0.002184 -0.000188 0.120352 0.184427 0.188229 -0.351496 -0.062500 1 0 0 0 0 0 2 553966
-0.002184 -0.000188 0.120352 0.184422 0.188240 -0.351501 -0.062500 1 0 0 0 0 0 2 554947
-0.002184 -0.000188 0.120352 0.184430 0.188249 -0.351495 -0.062500 1 0 0 0 0 0 2 555974
-0.002184 -0.000188 0.120352 0.184428 0.188262 -0.351501 -0.062500 1 0 0 0 0 0 2 556972
-0.002184 -0.000188 0.120352 0.184428 0.188264 -0.351501 -0.062500 1 0 0 0 0 0 2 557973
-0.002184 -0.000188 0.120352 0.184423 0.188244 -0.351502 -0.062500 1 0 0 0 0 0 2 558974
-0.002184 -0.000188 0.120352 0.184427 0.188262 -0.351502 -0.062500 1 0 0 0 0 0 2 559972
-0.002184 -0.000188 0.120352 0.184423 0.188243 -0.351502 -0.062500 1 0 0 0 0 0 2 560972
-0.002184 -0.000188 0.120352 0.184427 0.188262 -0.351502 -0.062500 1 0 0 0 0 0 2 561973
-0.002184 -0.000188 0.120352 0.184423 0.188243 -0.351502 -0.062500 1 0 0 0 0 0 2 562969
-0.002184 -0.000188 0.120352 0.184427 0.188261 -0.351502 -0.062500 1 0 0 0 0 0 2 563973
-0.002184 -0.000188 0.120352 0.184432 0.188252 -0.351495 -0.062500 1 0 0 0 0 0 2 564974
-0.002184 -0.000188 0.120352 0.184421 0.188254 -0.351508 -0.062500 1 0 0 0 0 0 2 565973
-0.002184 -0.000188 0.120352 0.184431 0.188251 -0.351496 -0.062500 1 0 0 0 0 0 2 566975
-0.002184 -0.000188 0.120352 0.184421 0.188253 -0.351508 -0.062500 1 0 0 0 0 0 2 567973
-0.002184 -0.000188 0.120352 0.184427 0.188263 -0.351503 -0.062500 1 0 0 0 0 0 2 568973
-0.002184 -0.000188 0.120352 0.184423 0.188243 -0.351502 -0.062500 1 0 0 0 0 0 2 569973
-0.002184 -0.000188 0.120352 0.184428 0.188261 -0.351502 -0.062500 1 0 0 0 0 0 2 570974
-0.002184 -0.000188 0.120352 0.184432 0.188252 -0.351495 -0.062500 1 0 0 0 0 0 2 571971
-0.002184 -0.000188 0.120352 0.184421 0.188254 -0.351508 -0.062500 1 0 0 0 0 0 2 572972
-0.002184 -0.000188 0.120352 0.184431 0.188251 -0.351496 -0.062500 1 0 0 0 0 0 2 573972
-0.002184 -0.000188 0.120352 0.184421 0.188253 -0.351508 -0.062500 1 0 0 0 0 0 2 574973
-0.002184 -0.000188 0.120352 0.184431 0.188251 -0.351496 -0.062500 1 0 0 0 0 0 2 575974
-0.002184 -0.000188 0.120352 0.184421 0.188253 -0.351508 -0.062500 1 0 0 0 0 0 2 576972
-0.002184 -0.000188 0.120352 0.184419 0.188253 -0.351490 -0.062500 1 0 0 0 0 0 2 577974
-0.002184 -0.000188 0.120352 0.184419 0.188254 -0.351507 -0.062500 1 0 0 0 0 0 2 578973
-0.002184 -0.000188 0.120352 0.184427 0.188263 -0.351502 -0.062500 1 0 0 0 0 0 2 579972
-0.002184 -0.000188 0.120352 0.184431 0.188252 -0.351495 -0.062500 1 0 0 0 0 0 2 580972
-0.002184 -0.000188 0.120352 0.184420 0.188254 -0.351508 -0.062500 1 0 0 0 0 0 2 581971
-0.002184 -0.000188 0.120352 0.184431 0.188251 -0.351496 -0.062500 1 0 0 0 0 0 2 582972
-0.002184 -0.000188 0.120352 0.184420 0.188254 -0.351508 -0.062500 1 0 0 0 0 0 2 583959
-0.002184 -0.000188 0.120352 0.184431 0.188251 -0.351496 -0.062500 1 0 0 0 0 0 2 584971
-0.002184 -0.000188 0.120352 0.184421 0.188253 -0.351508 -0.062500 1 0 0 0 0 0 2 585970
-0.002184 -0.000188 0.120352 0.184431 0.188251 -0.351496 -0.062500 1 0 0 0 0 0 2 586973
-0.002184 -0.000188 0.120352 0.184421 0.188253 -0.351508 -0.062500 1 0 0 0 0 0 2 587972
-0.002184 -0.000188 0.120352 0.184428 0.188262 -0.351503 -0.062500 1 0 0 0 0 0 2 588972
-0.002184 -0.000188 0.120352 0.184432 0.188252 -0.351495 -0.062500 1 0 0 0 0 0 2 589972
-0.002184 -0.000188 0.120352 0.184421 0.188254 -0.351508 -0.062500 1 0 0 0 0 0 2 590943
-0.002184 -0.000188 0.120352 0.184419 0.188254 -0.351490 -0.062500 1 0 0 0 0 0 2 591941
-0.002184 -0.000188 0.120352 0.184419 0.188254 -0.351507 -0.062500 1 0 0 0 0 0 2 592970
-0.002184 -0.000188 0.120352 0.184430 0.188251 -0.351496 -0.062500 1 0 0 0 0 0 2 593968
-0.002184 -0.000188 0.120352 0.184420 0.188253 -0.351508 -0.062500 1 0 0 0 0 0 2 594973
-0.002184 -0.000188 0.120352 0.184431 0.188251 -0.351496 -0.062500 1 0 0 0 0 0 2 595959
-0.002165 -0.000193 0.120342 -0.080540 0.250513 -0.212834 -0.062500 1 0 0 0 0 0 2 596965
-0.002156 -0.000195 0.120338 0.009606 0.229743 -0.280424 -0.062500 1 0 0 0 0 0 2 597956
-0.002151 -0.000196 0.120337 0.076220 0.214098 -0.315558 -0.062500 1 0 0 0 0 0 2 599010
-0.002149 -0.000197 0.120337 0.111459 0.205716 -0.328945 -0.062500 1 0 0 0 0 0 2 600040
-0.002148 -0.000197 0.120336 0.129178 0.201468 -0.333737 -0.062500 1 0 0 0 0 0 2 601023
-0.002147 -0.000197 0.120336 0.138023 0.199318 -0.335414 -0.062500 1 0 0 0 0 0 2 602039
-0.002147 -0.000197 0.120336 0.142430 0.198253 -0.335989 -0.062500 1 0 0 0 0 0 2 603023
-0.002147 -0.000197 0.120336 0.144638 0.197714 -0.336196 -0.062500 1 0 0 0 0 0 2 603965
-0.002147 -0.000197 0.120336 0.145738 0.197439 -0.336266 -0.062500 1 0 0 0 0 0 2 604955
-0.002147 -0.000197 0.120336 0.146286 0.197306 -0.336292 -0.062500 1 0 0 0 0 0 2 605964
-0.002147 -0.000197 0.120336 0.146562 0.197251 -0.336294 -0.062500 1 0 0 0 0 0 2 606956
-0.002147 -0.000197 0.120336 0.146688 0.197212 -0.336304 -0.062500 1 0 0 0 0 0 2 607963
-0.002147 -0.000197 0.120336 0.146765 0.197192 -0.336303 -0.062500 1 0 0 0 0 0 2 608954
-0.002147 -0.000197 0.120336 0.146790 0.197197 -0.336303 -0.062500 1 0 0 0 0 0 2 609964
-0.002147 -0.000197 0.120336 0.146818 0.197181 -0.336308 -0.062500 1 0 0 0 0 0 2 610965
-0.002147 -0.000197 0.120336 0.146820 0.197179 -0.336309 -0.062500 1 0 0 0 0 0 2 611970
-0.002147 -0.000197 0.120336 0.146831 0.197176 -0.336296 -0.062500 1 0 0 0 0 0 2 612964
-0.002147 -0.000197 0.120336 0.146821 0.197179 -0.336308 -0.062500 1 0 0 0 0 0 2 613967
-0.002147 -0.000197 0.120336 0.146831 0.197176 -0.336295 -0.062500 1 0 0 0 0 0 2 614945
-0.002147 -0.000197 0.120336 0.146833 0.197176 -0.336314 -0.062500 1 0 0 0 0 0 2 615960
-0.002147 -0.000197 0.120336 0.146832 0.197176 -0.336296 -0.062500 1 0 0 0 0 0 2 616963
-0.002147 -0.000197 0.120336 0.146820 0.197179 -0.336308 -0.062500 1 0 0 0 0 0 2 617975
-0.002147 -0.000197 0.120336 0.146839 0.197185 -0.336309 -0.062500 1 0 0 0 0 0 2 618960
-0.002147 -0.000197 0.120336 0.146833 0.197177 -0.336296 -0.062500 1 0 0 0 0 0 2 619979
-0.002147 -0.000197 0.120336 0.146821 0.197179 -0.336308 -0.062500 1 0 0 0 0 0 2 620973
-0.002147 -0.000197 0.120336 0.146843 0.197174 -0.336302 -0.062500 1 0 0 0 0 0 2 621971
-0.002147 -0.000197 0.120336 0.146822 0.197179 -0.336308 -0.062500 1 0 0 0 0 0 2 622972
-0.002147 -0.000197 0.120336 0.146831 0.197176 -0.336295 -0.062500 1 0 0 0 0 0 2 623942
-0.002147 -0.000197 0.120336 0.146832 0.197176 -0.336314 -0.062500 1 0 0 0 0 0 2 624944
-0.002147 -0.000197 0.120336 0.146832 0.197176 -0.336296 -0.062500 1 0 0 0 0 0 2 625941
-0.002147 -0.000197 0.120336 0.146833 0.197176 -0.336314 -0.062500 1 0 0 0 0 0 2 626972
-0.002147 -0.000197 0.120336 0.146832 0.197176 -0.336296 -0.062500 1 0 0 0 0 0 2 627957
-0.002147 -0.000197 0.120336 0.146829 0.197187 -0.336301 -0.062500 1 0 0 0 0 0 2 628947
-0.002147 -0.000197 0.120336 0.146832 0.197177 -0.336315 -0.062500 1 0 0 0 0 0 2 629943
-0.002147 -0.000197 0.120336 0.146832 0.197176 -0.336296 -0.062500 1 0 0 0 0 0 2 630975
-0.002147 -0.000197 0.120336 0.146820 0.197179 -0.336308 -0.062500 1 0 0 0 0 0 2 631966
-0.002147 -0.000197 0.120336 0.146843 0.197173 -0.336302 -0.062500 1 0 0 0 0 0 2 632972
-0.002147 -0.000197 0.120336 0.146822 0.197178 -0.336308 -0.062500 1 0 0 0 0 0 2 633969
-0.002147 -0.000197 0.120336 0.146831 0.197176 -0.336295 -0.062500 1 0 0 0 0 0 2 634971
-0.002147 -0.000197 0.120336 0.146841 0.197185 -0.336307 -0.062500 1 0 0 0 0 0 2 635941
-0.002147 -0.000197 0.120336 0.146821 0.197180 -0.336309 -0.062500 1 0 0 0 0 0 2 636971
-0.002147 -0.000197 0.120336 0.146831 0.197177 -0.336295 -0.062500 1 0 0 0 0 0 2 637970
-0.002147 -0.000197 0.120336 0.146832 0.197176 -0.336314 -0.062500 1 0 0 0 0 0 2 638971
-0.002147 -0.000197 0.120336 0.146832 0.197176 -0.336296 -0.062500 1 0 0 0 0 0 2 639970
-0.002147 -0.000197 0.120336 0.146833 0.197176 -0.336314 -0.062500 1 0 0 0 0 0 2 640970
-0.002147 -0.000197 0.120336 0.146832 0.197176 -0.336296 -0.062500 1 0 0 0 0 0 2 641960
-0.002147 -0.000197 0.120336 0.146829 0.197188 -0.336301 -0.062500 1 0 0 0 0 0 2 642941
-0.002147 -0.000197 0.120336 0.146836 0.197166 -0.336308 -0.062500 1 0 0 0 0 0 2 643970
-0.002147 -0.000197 0.120336 0.146829 0.197186 -0.336302 -0.062500 1 0 0 0 0 0 2 644967
-0.002147 -0.000197 0.120336 0.146824 0.197168 -0.336302 -0.062500 1 0 0 0 0 0 2 645970
-0.002147 -0.000197 0.120336 0.146840 0.197184 -0.336308 -0.062500 1 0 0 0 0 0 2 646969
-0.002147 -0.000197 0.120336 0.146821 0.197180 -0.336309 -0.062500 1 0 0 0 0 0 2 647970
-0.002147 -0.000197 0.120336 0.146831 0.197176 -0.336296 -0.062500 1 0 0 0 0 0 2 648970
-0.002147 -0.000197 0.120336 0.146832 0.197176 -0.336314 -0.062500 1 0 0 0 0 0 2 649968
-0.002147 -0.000197 0.120336 0.146832 0.197176 -0.336296 -0.062500 1 0 0 0 0 0 2 650972
-0.002147 -0.000197 0.120336 0.146829 0.197188 -0.336301 -0.062500 1 0 0 0 0 0 2 651960
-0.002147 -0.000197 0.120336 0.146836 0.197166 -0.336308 -0.062500 1 0 0 0 0 0 2 652958
-0.002147 -0.000197 0.120336 0.146829 0.197186 -0.336302 -0.062500 1 0 0 0 0 0 2 653963
-0.002128 -0.000202 0.120326 -0.118009 0.259386 -0.197496 -0.062500 1 0 0 0 0 0 2 654971
-0.002119 -0.000204 0.120323 -0.027919 0.238658 -0.265160 -0.062500 1 0 0 0 0 0 2 655968
-0.002114 -0.000205 0.120322 0.038677 0.223010 -0.300333 -0.062500 1 0 0 0 0 0 2 656967
-0.002112 -0.000206 0.120321 0.073890 0.214634 -0.313733 -0.062500 1 0 0 0 0 0 2 657969
-0.002110 -0.000206 0.120321 0.091600 0.210388 -0.318515 -0.062500 1 0 0 0 0 0 2 658971
-0.002110 -0.000206 0.120321 0.100441 0.208239 -0.320194 -0.062500 1 0 0 0 0 0 2 659941
-0.002110 -0.000206 0.120321 0.104859 0.207171 -0.320778 -0.062500 1 0 0 0 0 0 2 660966
-0.002109 -0.000206 0.120321 0.107056 0.206635 -0.320980 -0.062500 1 0 0 0 0 0 2 661968
-0.002109 -0.000206 0.120321 0.108150 0.206372 -0.321057 -0.062500 1 0 0 0 0 0 2 662969
-0.002109 -0.000206 0.120321 0.108713 0.206227 -0.321083 -0.062500 1 0 0 0 0 0 2 663954
-0.002109 -0.000206 0.120321 0.108970 0.206164 -0.321086 -0.062500 1 0 0 0 0 0 2 664953
-0.002109 -0.000206 0.120321 0.109114 0.206130 -0.321096 -0.062500 1 0 0 0 0 0 2 665949
-0.002109 -0.000206 0.120321 0.109181 0.206113 -0.321089 -0.062500 1 0 0 0 0 0 2 666961
-0.002109 -0.000206 0.120321 0.109220 0.206104 -0.321087 -0.062500 1 0 0 0 0 0 2 667954
-0.002109 -0.000206 0.120321 0.109235 0.206100 -0.321094 -0.062500 1 0 0 0 0 0 2 668962
-0.002109 -0.000206 0.120321 0.109256 0.206106 -0.321094 -0.062500 1 0 0 0 0 0 2 669953
-0.002109 -0.000206 0.120321 0.109237 0.206101 -0.321094 -0.062500 1 0 0 0 0 0 2 670962
-0.002109 -0.000206 0.120321 0.109255 0.206107 -0.321094 -0.062500 1 0 0 0 0 0 2 671952
-0.002109 -0.000206 0.120321 0.109261 0.206096 -0.321087 -0.062500 1 0 0 0 0 0 2 672961
-0.002109 -0.000206 0.120321 0.109250 0.206098 -0.321100 -0.062500 1 0 0 0 0 0 2 673952
-0.002109 -0.000206 0.120321 0.109248 0.206098 -0.321081 -0.062500 1 0 0 0 0 0 2 674961
-0.002109 -0.000206 0.120321 0.109248 0.206098 -0.321099 -0.062500 1 0 0 0 0 0 2 675953
-0.002109 -0.000206 0.120321 0.109260 0.206095 -0.321088 -0.062500 1 0 0 0 0 0 2 676961
-0.002109 -0.000206 0.120321 0.109250 0.206097 -0.321100 -0.062500 1 0 0 0 0 0 2 677975
-0.002109 -0.000206 0.120321 0.109248 0.206098 -0.321081 -0.062500 1 0 0 0 0 0 2 678964
-0.002109 -0.000206 0.120321 0.109248 0.206098 -0.321099 -0.062500 1 0 0 0 0 0 2 679962
-0.002109 -0.000206 0.120321 0.109260 0.206095 -0.321088 -0.062500 1 0 0 0 0 0 2 680957
-0.002109 -0.000206 0.120321 0.109258 0.206106 -0.321093 -0.062500 1 0 0 0 0 0 2 681941
-0.002109 -0.000206 0.120321 0.109250 0.206099 -0.321101 -0.062500 1 0 0 0 0 0 2 682953
-0.002109 -0.000206 0.120321 0.109248 0.206098 -0.321082 -0.062500 1 0 0 0 0 0 2 683973
-0.002109 -0.000206 0.120321 0.109248 0.206098 -0.321099 -0.062500 1 0 0 0 0 0 2 684958
-0.002109 -0.000206 0.120321 0.109260 0.206095 -0.321088 -0.062500 1 0 0 0 0 0 2 685974
-0.002109 -0.000206 0.120321 0.109250 0.206097 -0.321100 -0.062500 1 0 0 0 0 0 2 686972
-0.002109 -0.000206 0.120321 0.109248 0.206098 -0.321081 -0.062500 1 0 0 0 0 0 2 687967
-0.002109 -0.000206 0.120321 0.109248 0.206098 -0.321099 -0.062500 1 0 0 0 0 0 2 688962
-0.002109 -0.000206 0.120321 0.109260 0.206095 -0.321088 -0.062500 1 0 0 0 0 0 2 689968
-0.002109 -0.000206 0.120321 0.109258 0.206106 -0.321093 -0.062500 1 0 0 0 0 0 2 690970
-0.002109 -0.000206 0.120321 0.109250 0.206099 -0.321101 -0.062500 1 0 0 0 0 0 2 691967
-0.002109 -0.000206 0.120321 0.109248 0.206098 -0.321082 -0.062500 1 0 0 0 0 0 2 692968
-0.002109 -0.000206 0.120321 0.109248 0.206098 -0.321099 -0.062500 1 0 0 0 0 0 2 693970
-0.002109 -0.000206 0.120321 0.109260 0.206095 -0.321088 -0.062500 1 0 0 0 0 0 2 694974
-0.002109 -0.000206 0.120321 0.109250 0.206097 -0.321100 -0.062500 1 0 0 0 0 0 2 695973
-0.002109 -0.000206 0.120321 0.109248 0.206098 -0.321082 -0.062500 1 0 0 0 0 0 2 696972
-0.002109 -0.000206 0.120321 0.109256 0.206107 -0.321092 -0.062500 1 0 0 0 0 0 2 697969
-0.002109 -0.000206 0.120321 0.109253 0.206087 -0.321094 -0.062500 1 0 0 0 0 0 2 698939
-0.002109 -0.000206 0.120321 0.109257 0.206105 -0.321094 -0.062500 1 0 0 0 0 0 2 699970
-0.002109 -0.000206 0.120321 0.109250 0.206099 -0.321101 -0.062500 1 0 0 0 0 0 2 700962
-0.002109 -0.000206 0.120321 0.109248 0.206098 -0.321082 -0.062500 1 0 0 0 0 0 2 701969
-0.002109 -0.000206 0.120321 0.109248 0.206098 -0.321099 -0.062500 1 0 0 0 0 0 2 702969
-0.002109 -0.000206 0.120321 0.109260 0.206095 -0.321088 -0.062500 1 0 0 0 0 0 2 703968
-0.002109 -0.000206 0.120321 0.109258 0.206106 -0.321093 -0.062500 1 0 0 0 0 0 2 704967
-0.002109 -0.000206 0.120321 0.109241 0.206090 -0.321088 -0.062500 1 0 0 0 0 0 2 705967
-0.002109 -0.000206 0.120321 0.109256 0.206106 -0.321093 -0.062500 1 0 0 0 0 0 2 706969
-0.002109 -0.000206 0.120321 0.109253 0.206087 -0.321094 -0.062500 1 0 0 0 0 0 2 707965
-0.002109 -0.000206 0.120321 0.109257 0.206105 -0.321094 -0.062500 1 0 0 0 0 0 2 708967
-0.002109 -0.000206 0.120321 0.109253 0.206087 -0.321094 -0.062500 1 0 0 0 0 0 2 709965
-0.002109 -0.000206 0.120321 0.109257 0.206105 -0.321094 -0.062500 1 0 0 0 0 0 2 710969
-0.002109 -0.000206 0.120321 0.109246 0.206110 -0.321088 -0.062500 1 0 0 0 0 0 2 711968
-0.002109 -0.000206 0.120321 0.109252 0.206088 -0.321093 -0.062500 1 0 0 0 0 0 2 712967
-0.002109 -0.000206 0.120321 0.109257 0.206106 -0.321094 -0.062500 1 0 0 0 0 0 2 713965
-0.002109 -0.000206 0.120321 0.109241 0.206090 -0.321088 -0.062500 1 0 0 0 0 0 2 714998
-0.002109 -0.000206 0.120321 0.109256 0.206106 -0.321093 -0.062500 1 0 0 0 0 0 2 716033
-0.002109 -0.000206 0.120321 0.109252 0.206087 -0.321094 -0.062500 1 0 0 0 0 0 2 717035
-0.002109 -0.000206 0.120321 0.109257 0.206105 -0.321094 -0.062500 1 0 0 0 0 0 2 718042
-0.002109 -0.000206 0.120321 0.109261 0.206096 -0.321087 -0.062500 1 0 0 0 0 0 2 719042
-0.002109 -0.000206 0.120321 0.109238 0.206100 -0.321093 -0.062500 1 0 0 0 0 0 2 720041
-0.002109 -0.000206 0.120321 0.109255 0.206107 -0.321094 -0.062500 1 0 0 0 0 0 2 721040
-0.002109 -0.000206 0.120321 0.109253 0.206087 -0.321094 -0.062500 1 0 0 0 0 0 2 722033
-0.002109 -0.000206 0.120321 0.109257 0.206106 -0.321094 -0.062500 1 0 0 0 0 0 2 723047
-0.002109 -0.000206 0.120321 0.109241 0.206090 -0.321088 -0.062500 1 0 0 0 0 0 2 724013
-0.002109 -0.000206 0.120321 0.109255 0.206106 -0.321093 -0.062500 1 0 0 0 0 0 2 725012
-0.002109 -0.000206 0.120321 0.109252 0.206087 -0.321094 -0.062500 1 0 0 0 0 0 2 726039
-0.002109 -0.000206 0.120321 0.109257 0.206105 -0.321094 -0.062500 1 0 0 0 0 0 2 727013
-0.002109 -0.000206 0.120321 0.109261 0.206096 -0.321087 -0.062500 1 0 0 0 0 0 2 728012
-0.002109 -0.000206 0.120321 0.109238 0.206100 -0.321094 -0.062500 1 0 0 0 0 0 2 729013
-0.002109 -0.000206 0.120321 0.109255 0.206107 -0.321094 -0.062500 1 0 0 0 0 0 2 730011
-0.002109 -0.000206 0.120321 0.109252 0.206087 -0.321094 -0.062500 1 0 0 0 0 0 2 731012
-0.002109 -0.000206 0.120321 0.109257 0.206106 -0.321094 -0.062500 1 0 0 0 0 0 2 732037
-0.002109 -0.000206 0.120321 0.109241 0.206090 -0.321088 -0.062500 1 0 0 0 0 0 2 733019
-0.002109 -0.000206 0.120321 0.109255 0.206106 -0.321093 -0.062500 1 0 0 0 0 0 2 734033
-0.002109 -0.000206 0.120321 0.109261 0.206096 -0.321087 -0.062500 1 0 0 0 0 0 2 735036
-0.002109 -0.000206 0.120321 0.109250 0.206098 -0.321100 -0.062500 1 0 0 0 0 0 2 736035
-0.002109 -0.000206 0.120321 0.109260 0.206095 -0.321088 -0.062500 1 0 0 0 0 0 2 737018
-0.002109 -0.000206 0.120321 0.109238 0.206100 -0.321094 -0.062500 1 0 0 0 0 0 2 738034
-0.002109 -0.000206 0.120321 0.109259 0.206095 -0.321087 -0.062500 1 0 0 0 0 0 2 739018
-0.002109 -0.000206 0.120321 0.109249 0.206097 -0.321100 -0.062500 1 0 0 0 0 0 2 740030
-0.002109 -0.000206 0.120321 0.109257 0.206107 -0.321095 -0.062500 1 0 0 0 0 0 2 741019
-0.002109 -0.000206 0.120321 0.109249 0.206099 -0.321081 -0.062500 1 0 0 0 0 0 2 742034
-0.002109 -0.000206 0.120321 0.109248 0.206098 -0.321099 -0.062500 1 0 0 0 0 0 2 743018
-0.002109 -0.000206 0.120321 0.109260 0.206095 -0.321087 -0.062500 1 0 0 0 0 0 2 744035
-0.002109 -0.000206 0.120321 0.109250 0.206098 -0.321100 -0.062500 1 0 0 0 0 0 2 745018
-0.002109 -0.000206 0.120321 0.109260 0.206095 -0.321088 -0.062500 1 0 0 0 0 0 2 746034
-0.002109 -0.000206 0.120321 0.109238 0.206100 -0.321094 -0.062500 1 0 0 0 0 0 2 747037
-0.002109 -0.000206 0.120321 0.109259 0.206095 -0.321087 -0.062500 1 0 0 0 0 0 2 747959
-0.002109 -0.000206 0.120321 0.109249 0.206097 -0.321100 -0.062500 1 0 0 0 0 0 2 748951
-0.002109 -0.000206 0.120321 0.109260 0.206095 -0.321088 -0.062500 1 0 0 0 0 0 2 749951
-0.002109 -0.000206 0.120321 0.109250 0.206097 -0.321100 -0.062500 1 0 0 0 0 0 2 750959
-0.002109 -0.000206 0.120321 0.109245 0.206109 -0.321088 -0.062500 1 0 0 0 0 0 2 751950
-0.002109 -0.000206 0.120321 0.109259 0.206096 -0.321086 -0.062500 1 0 0 0 0 0 2 752959
-0.002109 -0.000206 0.120321 0.109250 0.206098 -0.321100 -0.062500 1 0 0 0 0 0 2 753950
-0.002109 -0.000206 0.120321 0.109260 0.206095 -0.321088 -0.062500 1 0 0 0 0 0 2 754956
-0.002109 -0.000206 0.120321 0.109238 0.206100 -0.321094 -0.062500 1 0 0 0 0 0 2 755968
-0.002109 -0.000206 0.120321 0.109259 0.206095 -0.321087 -0.062500 1 0 0 0 0 0 2 756964
-0.002109 -0.000206 0.120321 0.109249 0.206097 -0.321100 -0.062500 1 0 0 0 0 0 2 757963
-0.002109 -0.000206 0.120321 0.109260 0.206095 -0.321088 -0.062500 1 0 0 0 0 0 2 758959
-0.002109 -0.000206 0.120321 0.109258 0.206106 -0.321093 -0.062500 1 0 0 0 0 0 2 759960
-0.002109 -0.000206 0.120321 0.109237 0.206102 -0.321094 -0.062500 1 0 0 0 0 0 2 760939
-0.002109 -0.000206 0.120321 0.109259 0.206096 -0.321087 -0.062500 1 0 0 0 0 0 2 761953
-0.002109 -0.000206 0.120321 0.109249 0.206098 -0.321100 -0.062500 1 0 0 0 0 0 2 762955
-0.002109 -0.000206 0.120321 0.109260 0.206095 -0.321088 -0.062500 1 0 0 0 0 0 2 763955
-0.002109 -0.000206 0.120321 0.109238 0.206100 -0.321094 -0.062500 1 0 0 0 0 0 2 764941
-0.002109 -0.000206 0.120321 0.109258 0.206095 -0.321087 -0.062500 1 0 0 0 0 0 2 765962
-0.002109 -0.000206 0.120321 0.109258 0.206106 -0.321093 -0.062500 1 0 0 0 0 0 2 766967
-0.002109 -0.000206 0.120321 0.109253 0.206087 -0.321094 -0.062500 1 0 0 0 0 0 2 767965
-0.002109 -0.000206 0.120321 0.109257 0.206105 -0.321094 -0.062500 1 0 0 0 0 0 2 768966
-0.002109 -0.000206 0.120321 0.109237 0.206102 -0.321094 -0.062500 1 0 0 0 0 0 2 769966
-0.002109 -0.000206 0.120321 0.109259 0.206095 -0.321087 -0.062500 1 0 0 0 0 0 2 770967
-0.002109 -0.000206 0.120321 0.109249 0.206098 -0.321100 -0.062500 1 0 0 0 0 0 2 771963
-0.002109 -0.000206 0.120321 0.109260 0.206095 -0.321088 -0.062500 1 0 0 0 0 0 2 772967
-0.002109 -0.000206 0.120321 0.109258 0.206106 -0.321093 -0.062500 1 0 0 0 0 0 2 773972
-0.002109 -0.000206 0.120321 0.109241 0.206090 -0.321088 -0.062500 1 0 0 0 0 0 2 774970
-0.002109 -0.000206 0.120321 0.109256 0.206106 -0.321093 -0.062500 1 0 0 0 0 0 2 775955
-0.002109 -0.000206 0.120321 0.109253 0.206087 -0.321094 -0.062500 1 0 0 0 0 0 2 776965
-0.002109 -0.000206 0.120321 0.109257 0.206105 -0.321094 -0.062500 1 0 0 0 0 0 2 777966
-0.002109 -0.000206 0.120321 0.109241 0.206090 -0.321088 -0.062500 1 0 0 0 0 0 2 778937
-0.002109 -0.000206 0.120321 0.109256 0.206105 -0.321093 -0.062500 1 0 0 0 0 0 2 779963
-0.002109 -0.000206 0.120321 0.109249 0.206099 -0.321101 -0.062500 1 0 0 0 0 0 2 780966
-0.002109 -0.000206 0.120321 0.109260 0.206095 -0.321088 -0.062500 1 0 0 0 0 0 2 781965
-0.002109 -0.000206 0.120321 0.109258 0.206106 -0.321093 -0.062500 1 0 0 0 0 0 2 782958
-0.002109 -0.000206 0.120321 0.109241 0.206090 -0.321088 -0.062500 1 0 0 0 0 0 2 783963
-0.002109 -0.000206 0.120321 0.109256 0.206106 -0.321093 -0.062500 1 0 0 0 0 0 2 784963
-0.002109 -0.000206 0.120321 0.109253 0.206087 -0.321094 -0.062500 1 0 0 0 0 0 2 785950
-0.002109 -0.000206 0.120321 0.109257 0.206105 -0.321094 -0.062500 1 0 0 0 0 0 2 786966
-0.002109 -0.000206 0.120321 0.109241 0.206090 -0.321088 -0.062500 1 0 0 0 0 0 2 787963
-0.002109 -0.000206 0.120321 0.109256 0.206105 -0.321093 -0.062500 1 0 0 0 0 0 2 788952
-0.002109 -0.000206 0.120321 0.109257 0.206108 -0.321094 -0.062500 1 0 0 0 0 0 2 789964
-0.002109 -0.000206 0.120321 0.109253 0.206087 -0.321094 -0.062500 1 0 0 0 0 0 2 790936
-0.002109 -0.000206 0.120321 0.109257 0.206106 -0.321094 -0.062500 1 0 0 0 0 0 2 791965
-0.002109 -0.000206 0.120321 0.109241 0.206090 -0.321088 -0.062500 1 0 0 0 0 0 2 792965
-0.002109 -0.000206 0.120321 0.109256 0.206106 -0.321093 -0.062500 1 0 0 0 0 0 2 793965
-0.002109 -0.000206 0.120321 0.109253 0.206087 -0.321094 -0.062500 1 0 0 0 0 0 2 794966
-0.002109 -0.000206 0.120321 0.109257 0.206105 -0.321094 -0.062500 1 0 0 0 0 0 2 795963
-0.002109 -0.000206 0.120321 0.109249 0.206099 -0.321081 -0.062500 1 0 0 0 0 0 2 796963
-0.002109 -0.000206 0.120321 0.109248 0.206098 -0.321099 -0.062500 1 0 0 0 0 0 2 797953
-0.002109 -0.000206 0.120321 0.109260 0.206095 -0.321087 -0.062500 1 0 0 0 0 0 2 798966
-0.002109 -0.000206 0.120321 0.109250 0.206097 -0.321100 -0.062500 1 0 0 0 0 0 2 799964
-0.002109 -0.000206 0.120321 0.109257 0.206107 -0.321095 -0.062500 1 0 0 0 0 0 2 800964
-0.002109 -0.000206 0.120321 0.109241 0.206090 -0.321088 -0.062500 1 0 0 0 0 0 2 801964
-0.002109 -0.000206 0.120321 0.109256 0.206106 -0.321093 -0.062500 1 0 0 0 0 0 2 802965
-0.002109 -0.000206 0.120321 0.109252 0.206087 -0.321094 -0.062500 1 0 0 0 0 0 2 803965
-0.002109 -0.000206 0.120321 0.109257 0.206105 -0.321094 -0.062500 1 0 0 0 0 0 2 804963
-0.002109 -0.000206 0.120321 0.109249 0.206099 -0.321081 -0.062500 1 0 0 0 0 0 2 805966
-0.002109 -0.000206 0.120321 0.109248 0.206098 -0.321099 -0.062500 1 0 0 0 0 0 2 806965
-0.002109 -0.000206 0.120321 0.109260 0.206095 -0.321087 -0.062500 1 0 0 0 0 0 2 807965
-0.002109 -0.000206 0.120321 0.109250 0.206097 -0.321100 -0.062500 1 0 0 0 0 0 2 808958
-0.002109 -0.000206 0.120321 0.109260 0.206095 -0.321088 -0.062500 1 0 0 0 0 0 2 809949
-0.002109 -0.000206 0.120321 0.109238 0.206100 -0.321094 -0.062500 1 0 0 0 0 0 2 811031
-0.002109 -0.000206 0.120321 0.109255 0.206107 -0.321094 -0.062500 1 0 0 0 0 0 2 812015
-0.002109 -0.000206 0.120321 0.109261 0.206096 -0.321087 -0.062500 1 0 0 0 0 0 2 813031
-0.002109 -0.000206 0.120321 0.109250 0.206098 -0.321100 -0.062500 1 0 0 0 0 0 2 814014
-0.002109 -0.000206 0.120321 0.109248 0.206098 -0.321081 -0.062500 1 0 0 0 0 0 2 815030
-0.002109 -0.000206 0.120321 0.109248 0.206098 -0.321099 -0.062500 1 0 0 0 0 0 2 816016
-0.002109 -0.000206 0.120321 0.109260 0.206095 -0.321088 -0.062500 1 0 0 0 0 0 2 817015
-0.002109 -0.000206 0.120321 0.109250 0.206097 -0.321100 -0.062500 1 0 0 0 0 0 2 818030
-0.002109 -0.000206 0.120321 0.109260 0.206095 -0.321088 -0.062500 1 0 0 0 0 0 2 819036
-0.002115 -0.000188 0.120311 0.183598 -0.048853 -0.173920 -0.062500 1 0 0 0 0 0 2 819958
-0.002117 -0.000179 0.120307 0.159811 0.036957 -0.245668 -0.062500 1 0 0 0 0 0 2 820947
-0.002119 -0.000174 0.120306 0.141128 0.101048 -0.282962 -0.062500 1 0 0 0 0 0 2 821956
-0.002119 -0.000172 0.120305 0.130874 0.135181 -0.297165 -0.062500 1 0 0 0 0 0 2 822949
-0.002120 -0.000171 0.120305 0.125570 0.152425 -0.302240 -0.062500 1 0 0 0 0 0 2 823958
-0.002120 -0.000170 0.120305 0.122875 0.161081 -0.304018 -0.062500 1 0 0 0 0 0 2 824947
-0.002120 -0.000170 0.120305 0.121507 0.165400 -0.304638 -0.062500 1 0 0 0 0 0 2 825957
-0.002120 -0.000170 0.120305 0.120826 0.167550 -0.304846 -0.062500 1 0 0 0 0 0 2 826993
-0.002120 -0.000170 0.120305 0.120481 0.168642 -0.304921 -0.062500 1 0 0 0 0 0 2 827957
-0.002120 -0.000170 0.120305 0.120305 0.169179 -0.304957 -0.062500 1 0 0 0 0 0 2 828988
-0.002120 -0.000170 0.120305 0.120208 0.169454 -0.304956 -0.062500 1 0 0 0 0 0 2 829968
-0.002120 -0.000170 0.120305 0.120167 0.169585 -0.304962 -0.062500 1 0 0 0 0 0 2 830958
-0.002120 -0.000170 0.120305 0.120159 0.169647 -0.304963 -0.062500 1 0 0 0 0 0 2 831950
-0.002120 -0.000170 0.120305 0.120149 0.169685 -0.304963 -0.062500 1 0 0 0 0 0 2 832946
-0.002120 -0.000170 0.120305 0.120133 0.169701 -0.304964 -0.062500 1 0 0 0 0 0 2 833955
-0.002120 -0.000170 0.120305 0.120128 0.169714 -0.304970 -0.062500 1 0 0 0 0 0 2 834945
-0.002120 -0.000170 0.120305 0.120136 0.169724 -0.304964 -0.062500 1 0 0 0 0 0 2 835969
-0.002120 -0.000170 0.120305 0.120129 0.169716 -0.304971 -0.062500 1 0 0 0 0 0 2 836964
-0.002120 -0.000170 0.120305 0.120136 0.169724 -0.304965 -0.062500 1 0 0 0 0 0 2 837962
-0.002120 -0.000170 0.120305 0.120137 0.169725 -0.304964 -0.062500 1 0 0 0 0 0 2 838965
-0.002120 -0.000170 0.120305 0.120117 0.169719 -0.304964 -0.062500 1 0 0 0 0 0 2 839964
-0.002120 -0.000170 0.120305 0.120135 0.169724 -0.304964 -0.062500 1 0 0 0 0 0 2 840963
-0.002120 -0.000170 0.120305 0.120129 0.169716 -0.304971 -0.062500 1 0 0 0 0 0 2 841963
-0.002120 -0.000170 0.120305 0.120136 0.169724 -0.304965 -0.062500 1 0 0 0 0 0 2 842965
-0.002120 -0.000170 0.120305 0.120129 0.169716 -0.304971 -0.062500 1 0 0 0 0 0 2 843964
-0.002120 -0.000170 0.120305 0.120124 0.169727 -0.304958 -0.062500 1 0 0 0 0 0 2 844968
-0.002120 -0.000170 0.120305 0.120136 0.169725 -0.304963 -0.062500 1 0 0 0 0 0 2 845967
-0.002120 -0.000170 0.120305 0.120129 0.169716 -0.304971 -0.062500 1 0 0 0 0 0 2 846968
-0.002120 -0.000170 0.120305 0.120136 0.169724 -0.304965 -0.062500 1 0 0 0 0 0 2 847956
-0.002120 -0.000170 0.120305 0.120117 0.169719 -0.304965 -0.062500 1 0 0 0 0 0 2 848962
-0.002120 -0.000170 0.120305 0.120135 0.169724 -0.304964 -0.062500 1 0 0 0 0 0 2 849963
-0.002120 -0.000170 0.120305 0.120128 0.169716 -0.304971 -0.062500 1 0 0 0 0 0 2 850966
-0.002120 -0.000170 0.120305 0.120136 0.169724 -0.304965 -0.062500 1 0 0 0 0 0 2 851963
-0.002120 -0.000170 0.120305 0.120137 0.169725 -0.304964 -0.062500 1 0 0 0 0 0 2 852963
-0.002120 -0.000170 0.120305 0.120117 0.169719 -0.304965 -0.062500 1 0 0 0 0 0 2 853963
-0.002120 -0.000170 0.120305 0.120135 0.169725 -0.304964 -0.062500 1 0 0 0 0 0 2 854964
-0.002120 -0.000170 0.120305 0.120129 0.169716 -0.304971 -0.062500 1 0 0 0 0 0 2 855961
-0.002120 -0.000170 0.120305 0.120136 0.169724 -0.304965 -0.062500 1 0 0 0 0 0 2 856963
-0.002120 -0.000170 0.120305 0.120117 0.169719 -0.304965 -0.062500 1 0 0 0 0 0 2 857961
-0.002120 -0.000170 0.120305 0.120135 0.169725 -0.304964 -0.062500 1 0 0 0 0 0 2 858963
-0.002120 -0.000170 0.120305 0.120128 0.169716 -0.304971 -0.062500 1 0 0 0 0 0 2 859958
-0.002120 -0.000170 0.120305 0.120136 0.169724 -0.304965 -0.062500 1 0 0 0 0 0 2 860963
-0.002120 -0.000170 0.120305 0.120137 0.169725 -0.304964 -0.062500 1 0 0 0 0 0 2 861961
-0.002125 -0.000152 0.120294 0.194431 -0.085097 -0.157661 -0.062500 1 0 0 0 0 0 2 862964
-0.002128 -0.000142 0.120291 0.170659 0.000635 -0.229473 -0.062500 1 0 0 0 0 0 2 863951
-0.002130 -0.000138 0.120290 0.151992 0.064708 -0.266802 -0.062500 1 0 0 0 0 0 2 864964
-0.002130 -0.000136 0.120289 0.141747 0.098815 -0.281017 -0.062500 1 0 0 0 0 0 2 865961
-0.002131 -0.000134 0.120289 0.136451 0.116071 -0.286101 -0.062500 1 0 0 0 0 0 2 866952
-0.002131 -0.000134 0.120289 0.133750 0.124717 -0.287871 -0.062500 1 0 0 0 0 0 2 867953
-0.002131 -0.000134 0.120289 0.132381 0.129033 -0.288491 -0.062500 1 0 0 0 0 0 2 868960
-0.002131 -0.000134 0.120289 0.131694 0.131206 -0.288714 -0.062500 1 0 0 0 0 0 2 869964
-0.002131 -0.000133 0.120289 0.131354 0.132277 -0.288778 -0.062500 1 0 0 0 0 0 2 870937
-0.002131 -0.000133 0.120289 0.131180 0.132812 -0.288813 -0.062500 1 0 0 0 0 0 2 872029
-0.002131 -0.000133 0.120289 0.131092 0.133095 -0.288825 -0.062500 1 0 0 0 0 0 2 873032
-0.002131 -0.000133 0.120289 0.131043 0.133219 -0.288820 -0.062500 1 0 0 0 0 0 2 874007
-0.002131 -0.000133 0.120289 0.131019 0.133294 -0.288820 -0.062500 1 0 0 0 0 0 2 875008
-0.002131 -0.000133 0.120289 0.131018 0.133331 -0.288826 -0.062500 1 0 0 0 0 0 2 876033
-0.002131 -0.000133 0.120289 0.131003 0.133348 -0.288827 -0.062500 1 0 0 0 0 0 2 877028
-0.002131 -0.000133 0.120289 0.131002 0.133349 -0.288828 -0.062500 1 0 0 0 0 0 2 878037
-0.002131 -0.000133 0.120289 0.131002 0.133348 -0.288828 -0.062500 1 0 0 0 0 0 2 879006
-0.002131 -0.000133 0.120289 0.131010 0.133356 -0.288821 -0.062500 1 0 0 0 0 0 2 880000
-0.002131 -0.000133 0.120289 0.131011 0.133357 -0.288820 -0.062500 1 0 0 0 0 0 2 881032
-0.002131 -0.000133 0.120289 0.131000 0.133360 -0.288834 -0.062500 1 0 0 0 0 0 2 882029
-0.002131 -0.000133 0.120289 0.131011 0.133357 -0.288822 -0.062500 1 0 0 0 0 0 2 883035
-0.002131 -0.000133 0.120289 0.130991 0.133351 -0.288821 -0.062500 1 0 0 0 0 0 2 884014
-0.002131 -0.000133 0.120289 0.131006 0.133368 -0.288827 -0.062500 1 0 0 0 0 0 2 885029
-0.002131 -0.000133 0.120289 0.131003 0.133349 -0.288828 -0.062500 1 0 0 0 0 0 2 886012
-0.002131 -0.000133 0.120289 0.131007 0.133368 -0.288828 -0.062500 1 0 0 0 0 0 2 887030
-0.002131 -0.000133 0.120289 0.130999 0.133361 -0.288815 -0.062500 1 0 0 0 0 0 2 888031
-0.002131 -0.000133 0.120289 0.131002 0.133349 -0.288826 -0.062500 1 0 0 0 0 0 2 889033
-0.002131 -0.000133 0.120289 0.131007 0.133368 -0.288827 -0.062500 1 0 0 0 0 0 2 890013
-0.002131 -0.000133 0.120289 0.131003 0.133349 -0.288828 -0.062500 1 0 0 0 0 0 2 891030
-0.002131 -0.000133 0.120289 0.131011 0.133356 -0.288821 -0.062500 1 0 0 0 0 0 2 891947
-0.002131 -0.000133 0.120289 0.130988 0.133362 -0.288827 -0.062500 1 0 0 0 0 0 2 892955
-0.002131 -0.000133 0.120289 0.131009 0.133357 -0.288821 -0.062500 1 0 0 0 0 0 2 893946
-0.002131 -0.000133 0.120289 0.131000 0.133360 -0.288834 -0.062500 1 0 0 0 0 0 2 894954
-0.002131 -0.000133 0.120289 0.131010 0.133357 -0.288822 -0.062500 1 0 0 0 0 0 2 895945
-0.002131 -0.000133 0.120289 0.131012 0.133357 -0.288820 -0.062500 1 0 0 0 0 0 2 896954
-0.002131 -0.000133 0.120289 0.130988 0.133362 -0.288827 -0.062500 1 0 0 0 0 0 2 897946
-0.002131 -0.000133 0.120289 0.131009 0.133357 -0.288821 -0.062500 1 0 0 0 0 0 2 898954
-0.002131 -0.000133 0.120289 0.131000 0.133360 -0.288834 -0.062500 1 0 0 0 0 0 2 899953
-0.002131 -0.000133 0.120289 0.131011 0.133357 -0.288822 -0.062500 1 0 0 0 0 0 2 900950
-0.002131 -0.000133 0.120289 0.130991 0.133351 -0.288821 -0.062500 1 0 0 0 0 0 2 901951
-0.002131 -0.000133 0.120289 0.131006 0.133368 -0.288827 -0.062500 1 0 0 0 0 0 2 902960
-0.002131 -0.000133 0.120289 0.131011 0.133358 -0.288821 -0.062500 1 0 0 0 0 0 2 903954
-0.002131 -0.000133 0.120289 0.131000 0.133360 -0.288834 -0.062500 1 0 0 0 0 0 2 904950
-0.002131 -0.000133 0.120289 0.131011 0.133357 -0.288822 -0.062500 1 0 0 0 0 0 2 905937
-0.002131 -0.000133 0.120289 0.130992 0.133351 -0.288821 -0.062500 1 0 0 0 0 0 2 906963
-0.002131 -0.000133 0.120289 0.131006 0.133368 -0.288827 -0.062500 1 0 0 0 0 0 2 907952
-0.002131 -0.000133 0.120289 0.131003 0.133349 -0.288828 -0.062500 1 0 0 0 0 0 2 908948
-0.002131 -0.000133 0.120289 0.131007 0.133368 -0.288828 -0.062500 1 0 0 0 0 0 2 909937
-0.002131 -0.000133 0.120289 0.130999 0.133361 -0.288814 -0.062500 1 0 0 0 0 0 2 910951
-0.002131 -0.000133 0.120289 0.130999 0.133361 -0.288833 -0.062500 1 0 0 0 0 0 2 911948
-0.002131 -0.000133 0.120289 0.131010 0.133358 -0.288821 -0.062500 1 0 0 0 0 0 2 912951
-0.002131 -0.000133 0.120289 0.131003 0.133348 -0.288827 -0.062500 1 0 0 0 0 0 2 913948
-0.002131 -0.000133 0.120289 0.131008 0.133368 -0.288828 -0.062500 1 0 0 0 0 0 2 914952
-0.002131 -0.000133 0.120289 0.130991 0.133352 -0.288821 -0.062500 1 0 0 0 0 0 2 915949
-0.002131 -0.000133 0.120289 0.131009 0.133356 -0.288820 -0.062500 1 0 0 0 0 0 2 916948
-0.002131 -0.000133 0.120289 0.131000 0.133360 -0.288834 -0.062500 1 0 0 0 0 0 2 917956
-0.002131 -0.000133 0.120289 0.131010 0.133357 -0.288822 -0.062500 1 0 0 0 0 0 2 918953
-0.002131 -0.000133 0.120289 0.130996 0.133371 -0.288821 -0.062500 1 0 0 0 0 0 2 919955
-0.002131 -0.000133 0.120289 0.131002 0.133350 -0.288827 -0.062500 1 0 0 0 0 0 2 920951
-0.002131 -0.000133 0.120289 0.131011 0.133356 -0.288821 -0.062500 1 0 0 0 0 0 2 921933
-0.002131 -0.000133 0.120289 0.131000 0.133360 -0.288834 -0.062500 1 0 0 0 0 0 2 922952
-0.002131 -0.000133 0.120289 0.131011 0.133357 -0.288822 -0.062500 1 0 0 0 0 0 2 923949
-0.002131 -0.000133 0.120289 0.130988 0.133363 -0.288828 -0.062500 1 0 0 0 0 0 2 924932
-0.002131 -0.000133 0.120289 0.131009 0.133358 -0.288821 -0.062500 1 0 0 0 0 0 2 925948
-0.002131 -0.000133 0.120289 0.131003 0.133348 -0.288827 -0.062500 1 0 0 0 0 0 2 926952
-0.002131 -0.000133 0.120289 0.131007 0.133367 -0.288828 -0.062500 1 0 0 0 0 0 2 927948
-0.002131 -0.000133 0.120289 0.130999 0.133361 -0.288814 -0.062500 1 0 0 0 0 0 2 928948
-0.002131 -0.000133 0.120289 0.130999 0.133360 -0.288833 -0.062500 1 0 0 0 0 0 2 929948
-0.002131 -0.000133 0.120289 0.131010 0.133357 -0.288821 -0.062500 1 0 0 0 0 0 2 930948
-0.002131 -0.000133 0.120289 0.131003 0.133348 -0.288827 -0.062500 1 0 0 0 0 0 2 931948
-0.002131 -0.000133 0.120289 0.131008 0.133367 -0.288828 -0.062500 1 0 0 0 0 0 2 932947
-0.002131 -0.000133 0.120289 0.130991 0.133352 -0.288821 -0.062500 1 0 0 0 0 0 2 933950
-0.002131 -0.000133 0.120289 0.131006 0.133368 -0.288827 -0.062500 1 0 0 0 0 0 2 934951
-0.002131 -0.000133 0.120289 0.131011 0.133358 -0.288821 -0.062500 1 0 0 0 0 0 2 935948
-0.002131 -0.000133 0.120289 0.131004 0.133348 -0.288827 -0.062500 1 0 0 0 0 0 2 936947
-0.002131 -0.000133 0.120289 0.131008 0.133367 -0.288828 -0.062500 1 0 0 0 0 0 2 937948
-0.002131 -0.000133 0.120289 0.130991 0.133352 -0.288821 -0.062500 1 0 0 0 0 0 2 938932
-0.002131 -0.000133 0.120289 0.131006 0.133368 -0.288827 -0.062500 1 0 0 0 0 0 2 939932
-0.002131 -0.000133 0.120289 0.131003 0.133349 -0.288828 -0.062500 1 0 0 0 0 0 2 940949
-0.002131 -0.000133 0.120289 0.131011 0.133356 -0.288821 -0.062500 1 0 0 0 0 0 2 941944
-0.002131 -0.000133 0.120289 0.130996 0.133371 -0.288820 -0.062500 1 0 0 0 0 0 2 943076
-0.002131 -0.000133 0.120289 0.131002 0.133350 -0.288827 -0.062500 1 0 0 0 0 0 2 943951
-0.002131 -0.000133 0.120289 0.131007 0.133368 -0.288827 -0.062500 1 0 0 0 0 0 2 945078
-0.002131 -0.000133 0.120289 0.131003 0.133350 -0.288828 -0.062500 1 0 0 0 0 0 2 946072
-0.002131 -0.000133 0.120289 0.131011 0.133356 -0.288821 -0.062500 1 0 0 0 0 0 2 947075
-0.002131 -0.000133 0.120289 0.130988 0.133362 -0.288827 -0.062500 1 0 0 0 0 0 2 948073
-0.002131 -0.000133 0.120289 0.131009 0.133357 -0.288821 -0.062500 1 0 0 0 0 0 2 949074
-0.002131 -0.000133 0.120289 0.131000 0.133360 -0.288834 -0.062500 1 0 0 0 0 0 2 950073
-0.002131 -0.000133 0.120289 0.131010 0.133357 -0.288822 -0.062500 1 0 0 0 0 0 2 951076
-0.002131 -0.000133 0.120289 0.131000 0.133360 -0.288814 -0.062500 1 0 0 0 0 0 2 952072
-0.002131 -0.000133 0.120289 0.130999 0.133360 -0.288833 -0.062500 1 0 0 0 0 0 2 953072
-0.002131 -0.000133 0.120289 0.131010 0.133357 -0.288821 -0.062500 1 0 0 0 0 0 2 954064
-0.002131 -0.000133 0.120289 0.131000 0.133360 -0.288834 -0.062500 1 0 0 0 0 0 2 955149
-0.002131 -0.000133 0.120289 0.130998 0.133360 -0.288815 -0.062500 1 0 0 0 0 0 2 956137
-0.002131 -0.000133 0.120289 0.131002 0.133348 -0.288826 -0.062500 1 0 0 0 0 0 2 957151
-0.002131 -0.000133 0.120289 0.131007 0.133368 -0.288827 -0.062500 1 0 0 0 0 0 2 958011
-0.002131 -0.000133 0.120289 0.131011 0.133358 -0.288821 -0.062500 1 0 0 0 0 0 2 959151
-0.002131 -0.000133 0.120289 0.131000 0.133360 -0.288834 -0.062500 1 0 0 0 0 0 2 960136
-0.002131 -0.000133 0.120289 0.130998 0.133360 -0.288815 -0.062500 1 0 0 0 0 0 2 961151
-0.002131 -0.000133 0.120289 0.131002 0.133349 -0.288826 -0.062500 1 0 0 0 0 0 2 962136
-0.002131 -0.000133 0.120289 0.131007 0.133368 -0.288827 -0.062500 1 0 0 0 0 0 2 963110
-0.002131 -0.000133 0.120289 0.131003 0.133349 -0.288828 -0.062500 1 0 0 0 0 0 2 964068
-0.002131 -0.000133 0.120289 0.131011 0.133356 -0.288821 -0.062500 1 0 0 0 0 0 2 964953
-0.002131 -0.000133 0.120289 0.130988 0.133362 -0.288827 -0.062500 1 0 0 0 0 0 2 966068
-0.002131 -0.000133 0.120289 0.131009 0.133357 -0.288821 -0.062500 1 0 0 0 0 0 2 966945
-0.002131 -0.000133 0.120289 0.131008 0.133369 -0.288827 -0.062500 1 0 0 0 0 0 2 968077
-0.002131 -0.000133 0.120289 0.131003 0.133349 -0.288828 -0.062500 1 0 0 0 0 0 2 969068
-0.002131 -0.000133 0.120289 0.130999 0.133359 -0.288814 -0.062500 1 0 0 0 0 0 2 969952
-0.002131 -0.000133 0.120289 0.130999 0.133360 -0.288833 -0.062500 1 0 0 0 0 0 2 971068
-0.002131 -0.000133 0.120289 0.131010 0.133357 -0.288821 -0.062500 1 0 0 0 0 0 2 972070
-0.002131 -0.000133 0.120289 0.131000 0.133360 -0.288834 -0.062500 1 0 0 0 0 0 2 973086
-0.002131 -0.000133 0.120289 0.131010 0.133357 -0.288822 -0.062500 1 0 0 0 0 0 2 974110
-0.002131 -0.000133 0.120289 0.131000 0.133360 -0.288814 -0.062500 1 0 0 0 0 0 2 975070
-0.002131 -0.000133 0.120289 0.130999 0.133360 -0.288833 -0.062500 1 0 0 0 0 0 2 975952
-0.002131 -0.000133 0.120289 0.131010 0.133357 -0.288821 -0.062500 1 0 0 0 0 0 2 976938
-0.002131 -0.000133 0.120289 0.131000 0.133360 -0.288834 -0.062500 1 0 0 0 0 0 2 978077
-0.002131 -0.000133 0.120289 0.130998 0.133360 -0.288815 -0.062500 1 0 0 0 0 0 2 978955
-0.002131 -0.000133 0.120289 0.130998 0.133360 -0.288833 -0.062500 1 0 0 0 0 0 2 980077
-0.002136 -0.000115 0.120278 0.205277 -0.121323 -0.141389 -0.062500 1 0 0 0 0 0 2 980956
-0.002139 -0.000106 0.120275 0.181519 -0.035643 -0.213277 -0.062500 1 0 0 0 0 0 2 981948
-0.002140 -0.000102 0.120273 0.162857 0.028375 -0.250624 -0.062500 1 0 0 0 0 0 2 983077
-0.002141 -0.000099 0.120273 0.152614 0.062475 -0.264863 -0.062500 1 0 0 0 0 0 2 984073
-0.002142 -0.000098 0.120273 0.147316 0.079736 -0.269943 -0.062500 1 0 0 0 0 0 2 985072
-0.002142 -0.000098 0.120273 0.144607 0.088372 -0.271723 -0.062500 1 0 0 0 0 0 2 986075
-0.002142 -0.000097 0.120273 0.143246 0.092695 -0.272340 -0.062500 1 0 0 0 0 0 2 986932
-0.002142 -0.000097 0.120273 0.142563 0.094856 -0.272557 -0.062500 1 0 0 0 0 0 2 988072
-0.002142 -0.000097 0.120273 0.142212 0.095929 -0.272635 -0.062500 1 0 0 0 0 0 2 989082
-0.002142 -0.000097 0.120273 0.142047 0.096460 -0.272658 -0.062500 1 0 0 0 0 0 2 990077
-0.002142 -0.000097 0.120273 0.141961 0.096743 -0.272668 -0.062500 1 0 0 0 0 0 2 991077
-0.002142 -0.000097 0.120273 0.141909 0.096878 -0.272670 -0.062500 1 0 0 0 0 0 2 991949
-0.002142 -0.000097 0.120273 0.141887 0.096943 -0.272664 -0.062500 1 0 0 0 0 0 2 992946
-0.002142 -0.000097 0.120273 0.141887 0.096978 -0.272670 -0.062500 1 0 0 0 0 0 2 994056
-0.002142 -0.000097 0.120273 0.141873 0.096995 -0.272671 -0.062500 1 0 0 0 0 0 2 995075
-0.002142 -0.000097 0.120273 0.141880 0.097004 -0.272664 -0.062500 1 0 0 0 0 0 2 996071
-0.002142 -0.000097 0.120273 0.141869 0.097008 -0.272676 -0.062500 1 0 0 0 0 0 2 997073
-0.002147 -0.000079 0.120262 0.216097 -0.157527 -0.125109 -0.062500 1 0 0 0 0 0 2 998071
-0.002150 -0.000070 0.120258 0.192353 -0.071922 -0.197062 -0.062500 1 0 0 0 0 0 2 998949
-0.002151 -0.000065 0.120257 0.173723 -0.007935 -0.234445 -0.062500 1 0 0 0 0 0 3 63
-0.002152 -0.000063 0.120257 0.163463 0.026154 -0.248690 -0.062500 1 0 0 0 0 0 3 1072
-0.002152 -0.000062 0.120257 0.158169 0.043397 -0.253772 -0.062500 1 0 0 0 0 0 3 2073
-0.002153 -0.000061 0.120257 0.155489 0.052043 -0.255548 -0.062500 1 0 0 0 0 0 3 3075
-0.002153 -0.000061 0.120257 0.154112 0.056359 -0.256167 -0.062500 1 0 0 0 0 0 3 4071
-0.002153 -0.000061 0.120257 0.153427 0.058519 -0.256384 -0.062500 1 0 0 0 0 0 3 5075
-0.002153 -0.000061 0.120257 0.153073 0.059603 -0.256469 -0.062500 1 0 0 0 0 0 3 6074
-0.002153 -0.000061 0.120257 0.152908 0.060136 -0.256494 -0.062500 1 0 0 0 0 0 3 7073
-0.002153 -0.000061 0.120257 0.152825 0.060407 -0.256498 -0.062500 1 0 0 0 0 0 3 8070
-0.002153 -0.000061 0.120257 0.152773 0.060540 -0.256499 -0.062500 1 0 0 0 0 0 3 9070
-0.002153 -0.000061 0.120257 0.152761 0.060614 -0.256506 -0.062500 1 0 0 0 0 0 3 10070
-0.002153 -0.000061 0.120257 0.152750 0.060653 -0.256507 -0.062500 1 0 0 0 0 0 3 11025
-0.002153 -0.000061 0.120257 0.152738 0.060659 -0.256501 -0.062500 1 0 0 0 0 0 3 12155
-0.002153 -0.000061 0.120257 0.152733 0.060670 -0.256507 -0.062500 1 0 0 0 0 0 3 13157
-0.002153 -0.000061 0.120257 0.152741 0.060679 -0.256501 -0.062500 1 0 0 0 0 0 3 14155
-0.002153 -0.000061 0.120257 0.152734 0.060671 -0.256507 -0.062500 1 0 0 0 0 0 3 15157
-0.002153 -0.000061 0.120257 0.152742 0.060679 -0.256501 -0.062500 1 0 0 0 0 0 3 16150
-0.002153 -0.000061 0.120257 0.152734 0.060671 -0.256507 -0.062500 1 0 0 0 0 0 3 17150
-0.002153 -0.000061 0.120257 0.152730 0.060681 -0.256494 -0.062500 1 0 0 0 0 0 3 18160
-0.002153 -0.000061 0.120257 0.152729 0.060683 -0.256513 -0.062500 1 0 0 0 0 0 3 19130
-0.002153 -0.000061 0.120257 0.152741 0.060680 -0.256501 -0.062500 1 0 0 0 0 0 3 20129
-0.002153 -0.000061 0.120257 0.152742 0.060680 -0.256500 -0.062500 1 0 0 0 0 0 3 21158
-0.002153 -0.000061 0.120257 0.152722 0.060674 -0.256500 -0.062500 1 0 0 0 0 0 3 22127
-0.002153 -0.000061 0.120257 0.152737 0.060691 -0.256506 -0.062500 1 0 0 0 0 0 3 23130
-0.002153 -0.000061 0.120257 0.152733 0.060672 -0.256507 -0.062500 1 0 0 0 0 0 3 24126
-0.002153 -0.000061 0.120257 0.152741 0.060679 -0.256501 -0.062500 1 0 0 0 0 0 3 25126
-0.002153 -0.000061 0.120257 0.152734 0.060671 -0.256507 -0.062500 1 0 0 0 0 0 3 26156
-0.002153 -0.000061 0.120257 0.152726 0.060693 -0.256501 -0.062500 1 0 0 0 0 0 3 27150
-0.002153 -0.000061 0.120257 0.152741 0.060681 -0.256500 -0.062500 1 0 0 0 0 0 3 28135
-0.002153 -0.000061 0.120257 0.152734 0.060671 -0.256507 -0.062500 1 0 0 0 0 0 3 29149
-0.002153 -0.000061 0.120257 0.152742 0.060679 -0.256500 -0.062500 1 0 0 0 0 0 3 30132
-0.002153 -0.000061 0.120257 0.152731 0.060682 -0.256514 -0.062500 1 0 0 0 0 0 3 31149
-0.002153 -0.000061 0.120257 0.152729 0.060683 -0.256495 -0.062500 1 0 0 0 0 0 3 32133
-0.002153 -0.000061 0.120257 0.152733 0.060671 -0.256506 -0.062500 1 0 0 0 0 0 3 33149
-0.002153 -0.000061 0.120257 0.152741 0.060679 -0.256500 -0.062500 1 0 0 0 0 0 3 34147
-0.002153 -0.000061 0.120257 0.152739 0.060691 -0.256507 -0.062500 1 0 0 0 0 0 3 35109
-0.002153 -0.000061 0.120257 0.152722 0.060675 -0.256501 -0.062500 1 0 0 0 0 0 3 36075
-0.002153 -0.000061 0.120257 0.152740 0.060680 -0.256500 -0.062500 1 0 0 0 0 0 3 37065
-0.002153 -0.000061 0.120257 0.152734 0.060671 -0.256506 -0.062500 1 0 0 0 0 0 3 38076
-0.002153 -0.000061 0.120257 0.152738 0.060690 -0.256507 -0.062500 1 0 0 0 0 0 3 39066
-0.002153 -0.000061 0.120257 0.152722 0.060675 -0.256501 -0.062500 1 0 0 0 0 0 3 40075
-0.002153 -0.000061 0.120257 0.152740 0.060679 -0.256500 -0.062500 1 0 0 0 0 0 3 41065
-0.002153 -0.000061 0.120257 0.152734 0.060671 -0.256507 -0.062500 1 0 0 0 0 0 3 42076
-0.002153 -0.000061 0.120257 0.152741 0.060678 -0.256500 -0.062500 1 0 0 0 0 0 3 43067
-0.002153 -0.000061 0.120257 0.152739 0.060691 -0.256506 -0.062500 1 0 0 0 0 0 3 44075
-0.002158 -0.000043 0.120246 0.226896 -0.193732 -0.108809 -0.062500 1 0 0 0 0 0 3 45075
-0.002161 -0.000033 0.120242 0.203201 -0.108183 -0.180833 -0.062500 1 0 0 0 0 0 3 46071
-0.002162 -0.000029 0.120241 0.184575 -0.044228 -0.218246 -0.062500 1 0 0 0 0 0 3 47078
-0.002163 -0.000027 0.120241 0.174328 -0.010146 -0.232501 -0.062500 1 0 0 0 0 0 3 48078
-0.002163 -0.000025 0.120240 0.169037 0.007091 -0.237592 -0.062500 1 0 0 0 0 0 3 49070
-0.002163 -0.000025 0.120240 0.166339 0.015728 -0.239374 -0.062500 1 0 0 0 0 0 3 50092
-0.002164 -0.000025 0.120240 0.164963 0.020030 -0.239989 -0.062500 1 0 0 0 0 0 3 51070
-0.002164 -0.000025 0.120240 0.164283 0.022209 -0.240207 -0.062500 1 0 0 0 0 0 3 52085
-0.002164 -0.000024 0.120240 0.163941 0.023291 -0.240279 -0.062500 1 0 0 0 0 0 3 53078
-0.002164 -0.000024 0.120240 0.163770 0.023815 -0.240309 -0.062500 1 0 0 0 0 0 3 54086
-0.002164 -0.000024 0.120240 0.163683 0.024097 -0.240320 -0.062500 1 0 0 0 0 0 3 55082
-0.002164 -0.000024 0.120240 0.163630 0.024232 -0.240322 -0.062500 1 0 0 0 0 0 3 56084
-0.002164 -0.000024 0.120240 0.163621 0.024294 -0.240323 -0.062500 1 0 0 0 0 0 3 57080
-0.002164 -0.000024 0.120240 0.163611 0.024332 -0.240323 -0.062500 1 0 0 0 0 0 3 58082
-0.002164 -0.000024 0.120240 0.163595 0.024349 -0.240323 -0.062500 1 0 0 0 0 0 3 59082
-0.002164 -0.000024 0.120240 0.163594 0.024350 -0.240324 -0.062500 1 0 0 0 0 0 3 60081
-0.002164 -0.000024 0.120240 0.163602 0.024358 -0.240317 -0.062500 1 0 0 0 0 0 3 61081
-0.002164 -0.000024 0.120240 0.163591 0.024361 -0.240329 -0.062500 1 0 0 0 0 0 3 62082
-0.002164 -0.000024 0.120240 0.163590 0.024361 -0.240311 -0.062500 1 0 0 0 0 0 3 63084
-0.002164 -0.000024 0.120240 0.163590 0.024361 -0.240329 -0.062500 1 0 0 0 0 0 3 64084
-0.002164 -0.000024 0.120240 0.163598 0.024370 -0.240324 -0.062500 1 0 0 0 0 0 3 65081
-0.002164 -0.000024 0.120240 0.163594 0.024351 -0.240323 -0.062500 1 0 0 0 0 0 3 66083
-0.002164 -0.000024 0.120240 0.163599 0.024369 -0.240323 -0.062500 1 0 0 0 0 0 3 67072
-0.002164 -0.000024 0.120240 0.163587 0.024374 -0.240317 -0.062500 1 0 0 0 0 0 3 68080
-0.002164 -0.000024 0.120240 0.163593 0.024351 -0.240322 -0.062500 1 0 0 0 0 0 3 69082
-0.002164 -0.000024 0.120240 0.163598 0.024369 -0.240323 -0.062500 1 0 0 0 0 0 3 70081
-0.002164 -0.000024 0.120240 0.163591 0.024362 -0.240330 -0.062500 1 0 0 0 0 0 3 71083
-0.002164 -0.000024 0.120240 0.163589 0.024361 -0.240311 -0.062500 1 0 0 0 0 0 3 72081
-0.002164 -0.000024 0.120240 0.163590 0.024361 -0.240329 -0.062500 1 0 0 0 0 0 3 73081
-0.002164 -0.000024 0.120240 0.163598 0.024370 -0.240324 -0.062500 1 0 0 0 0 0 3 74081
-0.002164 -0.000024 0.120240 0.163594 0.024351 -0.240323 -0.062500 1 0 0 0 0 0 3 75081
-0.002164 -0.000024 0.120240 0.163599 0.024369 -0.240323 -0.062500 1 0 0 0 0 0 3 76082
-0.002164 -0.000024 0.120240 0.163587 0.024374 -0.240317 -0.062500 1 0 0 0 0 0 3 77067
-0.002164 -0.000024 0.120240 0.163593 0.024351 -0.240323 -0.062500 1 0 0 0 0 0 3 78076
-0.002164 -0.000024 0.120240 0.163598 0.024369 -0.240323 -0.062500 1 0 0 0 0 0 3 79082
-0.002164 -0.000024 0.120240 0.163591 0.024362 -0.240330 -0.062500 1 0 0 0 0 0 3 80080
-0.002164 -0.000024 0.120240 0.163589 0.024361 -0.240311 -0.062500 1 0 0 0 0 0 3 81080
-0.002164 -0.000024 0.120240 0.163590 0.024361 -0.240329 -0.062500 1 0 0 0 0 0 3 82081
-0.002164 -0.000024 0.120240 0.163598 0.024370 -0.240324 -0.062500 1 0 0 0 0 0 3 83081
-0.002164 -0.000024 0.120240 0.163602 0.024360 -0.240316 -0.062500 1 0 0 0 0 0 3 84080
-0.002164 -0.000024 0.120240 0.163592 0.024361 -0.240329 -0.062500 1 0 0 0 0 0 3 85079
-0.002164 -0.000024 0.120240 0.163586 0.024373 -0.240318 -0.062500 1 0 0 0 0 0 3 86069
-0.002164 -0.000024 0.120240 0.163593 0.024351 -0.240323 -0.062500 1 0 0 0 0 0 3 87078
-0.002164 -0.000024 0.120240 0.163598 0.024369 -0.240323 -0.062500 1 0 0 0 0 0 3 88079
-0.002164 -0.000024 0.120240 0.163591 0.024362 -0.240330 -0.062500 1 0 0 0 0 0 3 89079
-0.002164 -0.000024 0.120240 0.163602 0.024358 -0.240317 -0.062500 1 0 0 0 0 0 3 90081
-0.002164 -0.000024 0.120240 0.163579 0.024364 -0.240323 -0.062500 1 0 0 0 0 0 3 91081
-0.002164 -0.000024 0.120240 0.163597 0.024370 -0.240323 -0.062500 1 0 0 0 0 0 3 92080
-0.002169 -0.000006 0.120230 0.237730 -0.229911 -0.092496 -0.062500 1 0 0 0 0 0 3 93086
-0.002172 0.000003 0.120226 0.214029 -0.144433 -0.164591 -0.062500 1 0 0 0 0 0 3 94080
-0.002173 0.000007 0.120225 0.195420 -0.080505 -0.202033 -0.062500 1 0 0 0 0 0 3 95052
-0.002174 0.000010 0.120224 0.185179 -0.046438 -0.216307 -0.062500 1 0 0 0 0 0 3 96079
-0.002174 0.000011 0.120224 0.179882 -0.029218 -0.221394 -0.062500 1 0 0 0 0 0 3 97080
-0.002174 0.000011 0.120224 0.177192 -0.020577 -0.223173 -0.062500 1 0 0 0 0 0 3 98046
-0.002174 0.000012 0.120224 0.175834 -0.016258 -0.223795 -0.062500 1 0 0 0 0 0 3 99066
-0.002174 0.000012 0.120224 0.175141 -0.014096 -0.224008 -0.062500 1 0 0 0 0 0 3 100075
-0.002174 0.000012 0.120224 0.174789 -0.013025 -0.224087 -0.062500 1 0 0 0 0 0 3 101074
-0.002174 0.000012 0.120224 0.174621 -0.012481 -0.224118 -0.062500 1 0 0 0 0 0 3 102065
-0.002174 0.000012 0.120224 0.174538 -0.012209 -0.224123 -0.062500 1 0 0 0 0 0 3 103071
-0.002174 0.000012 0.120224 0.174486 -0.012076 -0.224124 -0.062500 1 0 0 0 0 0 3 104063
-0.002174 0.000012 0.120224 0.174474 -0.012002 -0.224131 -0.062500 1 0 0 0 0 0 3 105072
-0.002174 0.000012 0.120224 0.174451 -0.011960 -0.224126 -0.062500 1 0 0 0 0 0 3 106064
-0.002174 0.000012 0.120224 0.174448 -0.011957 -0.224126 -0.062500 1 0 0 0 0 0 3 107073
-0.002174 0.000012 0.120224 0.174445 -0.011946 -0.224132 -0.062500 1 0 0 0 0 0 3 108063
-0.002174 0.000012 0.120224 0.174444 -0.011945 -0.224133 -0.062500 1 0 0 0 0 0 3 109072
-0.002174 0.000012 0.120224 0.174453 -0.011936 -0.224127 -0.062500 1 0 0 0 0 0 3 110062
-0.002174 0.000012 0.120224 0.174454 -0.011935 -0.224126 -0.062500 1 0 0 0 0 0 3 111081
-0.002174 0.000012 0.120224 0.174446 -0.011944 -0.224133 -0.062500 1 0 0 0 0 0 3 112071
-0.002174 0.000012 0.120224 0.174453 -0.011937 -0.224127 -0.062500 1 0 0 0 0 0 3 113061
-0.002174 0.000012 0.120224 0.174446 -0.011945 -0.224133 -0.062500 1 0 0 0 0 0 3 114078
-0.002174 0.000012 0.120224 0.174454 -0.011937 -0.224127 -0.062500 1 0 0 0 0 0 3 115065
-0.002174 0.000012 0.120224 0.174434 -0.011942 -0.224127 -0.062500 1 0 0 0 0 0 3 116075
-0.002174 0.000012 0.120224 0.174452 -0.011937 -0.224126 -0.062500 1 0 0 0 0 0 3 117066
-0.002174 0.000012 0.120224 0.174446 -0.011945 -0.224133 -0.062500 1 0 0 0 0 0 3 118073
-0.002174 0.000012 0.120224 0.174454 -0.011937 -0.224127 -0.062500 1 0 0 0 0 0 3 119077
-0.002174 0.000012 0.120224 0.174455 -0.011936 -0.224126 -0.062500 1 0 0 0 0 0 3 120086
-0.002174 0.000012 0.120224 0.174435 -0.011942 -0.224126 -0.062500 1 0 0 0 0 0 3 121067
-0.002174 0.000012 0.120224 0.174452 -0.011937 -0.224126 -0.062500 1 0 0 0 0 0 3 122078
-0.002174 0.000012 0.120224 0.174446 -0.011945 -0.224132 -0.062500 1 0 0 0 0 0 3 123081
-0.002174 0.000012 0.120224 0.174454 -0.011938 -0.224126 -0.062500 1 0 0 0 0 0 3 124079
-0.002174 0.000012 0.120224 0.174447 -0.011946 -0.224133 -0.062500 1 0 0 0 0 0 3 125080
-0.002174 0.000012 0.120224 0.174442 -0.011935 -0.224120 -0.062500 1 0 0 0 0 0 3 126080
-0.002174 0.000012 0.120224 0.174445 -0.011945 -0.224132 -0.062500 1 0 0 0 0 0 3 127079
-0.002174 0.000012 0.120224 0.174454 -0.011938 -0.224126 -0.062500 1 0 0 0 0 0 3 128084
-0.002174 0.000012 0.120224 0.174451 -0.011925 -0.224132 -0.062500 1 0 0 0 0 0 3 129053
-0.002174 0.000012 0.120224 0.174434 -0.011941 -0.224127 -0.062500 1 0 0 0 0 0 3 130083
-0.002174 0.000012 0.120224 0.174452 -0.011937 -0.224126 -0.062500 1 0 0 0 0 0 3 131076
-0.002174 0.000012 0.120224 0.174446 -0.011945 -0.224133 -0.062500 1 0 0 0 0 0 3 132081
-0.002174 0.000012 0.120224 0.174454 -0.011937 -0.224126 -0.062500 1 0 0 0 0 0 3 133078
-0.002174 0.000012 0.120224 0.174455 -0.011937 -0.224126 -0.062500 1 0 0 0 0 0 3 134080
-0.002174 0.000012 0.120224 0.174435 -0.011942 -0.224126 -0.062500 1 0 0 0 0 0 3 135080
-0.002174 0.000012 0.120224 0.174453 -0.011937 -0.224125 -0.062500 1 0 0 0 0 0 3 136079
-0.002174 0.000012 0.120224 0.174446 -0.011945 -0.224132 -0.062500 1 0 0 0 0 0 3 137079
-0.002174 0.000012 0.120224 0.174454 -0.011938 -0.224126 -0.062500 1 0 0 0 0 0 3 138079
-0.002174 0.000012 0.120224 0.174431 -0.011931 -0.224133 -0.062500 1 0 0 0 0 0 3 139080
-0.002174 0.000012 0.120224 0.174452 -0.011936 -0.224126 -0.062500 1 0 0 0 0 0 3 140079
-0.002174 0.000012 0.120224 0.174446 -0.011945 -0.224133 -0.062500 1 0 0 0 0 0 3 141077
-0.002174 0.000012 0.120224 0.174454 -0.011937 -0.224127 -0.062500 1 0 0 0 0 0 3 142078
-0.002174 0.000012 0.120224 0.174455 -0.011936 -0.224126 -0.062500 1 0 0 0 0 0 3 143170
-0.002174 0.000012 0.120224 0.174435 -0.011942 -0.224126 -0.062500 1 0 0 0 0 0 3 144147
-0.002174 0.000012 0.120224 0.174452 -0.011937 -0.224126 -0.062500 1 0 0 0 0 0 3 145152
-0.002174 0.000012 0.120224 0.174446 -0.011945 -0.224132 -0.062500 1 0 0 0 0 0 3 146122
-0.002174 0.000012 0.120224 0.174454 -0.011938 -0.224126 -0.062500 1 0 0 0 0 0 3 147126
-0.002174 0.000012 0.120224 0.174434 -0.011943 -0.224126 -0.062500 1 0 0 0 0 0 3 148123
-0.002174 0.000012 0.120224 0.174452 -0.011937 -0.224125 -0.062500 1 0 0 0 0 0 3 149121
-0.002174 0.000012 0.120224 0.174443 -0.011934 -0.224139 -0.062500 1 0 0 0 0 0 3 150121
-0.002174 0.000012 0.120224 0.174453 -0.011936 -0.224127 -0.062500 1 0 0 0 0 0 3 151145
-0.002174 0.000012 0.120224 0.174442 -0.011933 -0.224120 -0.062500 1 0 0 0 0 0 3 152155
-0.002174 0.000012 0.120224 0.174445 -0.011945 -0.224132 -0.062500 1 0 0 0 0 0 3 153152
-0.002174 0.000012 0.120224 0.174453 -0.011937 -0.224126 -0.062500 1 0 0 0 0 0 3 154152
-0.002174 0.000012 0.120224 0.174446 -0.011945 -0.224133 -0.062500 1 0 0 0 0 0 3 155152
-0.002174 0.000012 0.120224 0.174454 -0.011938 -0.224126 -0.062500 1 0 0 0 0 0 3 156154
-0.002174 0.000012 0.120224 0.174434 -0.011943 -0.224126 -0.062500 1 0 0 0 0 0 3 157120
-0.002174 0.000012 0.120224 0.174452 -0.011937 -0.224126 -0.062500 1 0 0 0 0 0 3 158122
-0.002174 0.000012 0.120224 0.174454 -0.011937 -0.224125 -0.062500 1 0 0 0 0 0 3 159148
-0.002174 0.000012 0.120224 0.174447 -0.011945 -0.224132 -0.062500 1 0 0 0 0 0 3 160148
-0.002174 0.000012 0.120224 0.174454 -0.011938 -0.224126 -0.062500 1 0 0 0 0 0 3 161157
-0.002174 0.000012 0.120224 0.174431 -0.011931 -0.224133 -0.062500 1 0 0 0 0 0 3 162127
-0.002174 0.000012 0.120224 0.174452 -0.011936 -0.224126 -0.062500 1 0 0 0 0 0 3 163122
-0.002174 0.000012 0.120224 0.174446 -0.011945 -0.224133 -0.062500 1 0 0 0 0 0 3 164120
-0.002174 0.000012 0.120224 0.174454 -0.011937 -0.224127 -0.062500 1 0 0 0 0 0 3 165120
-0.002174 0.000012 0.120224 0.174443 -0.011934 -0.224119 -0.062500 1 0 0 0 0 0 3 166152
-0.002174 0.000012 0.120224 0.174445 -0.011945 -0.224132 -0.062500 1 0 0 0 0 0 3 167152
-0.002174 0.000012 0.120224 0.174454 -0.011937 -0.224126 -0.062500 1 0 0 0 0 0 3 168129
-0.002174 0.000012 0.120224 0.174447 -0.011945 -0.224132 -0.062500 1 0 0 0 0 0 3 169144
-0.002174 0.000012 0.120224 0.174454 -0.011938 -0.224126 -0.062500 1 0 0 0 0 0 3 170127
-0.002174 0.000012 0.120224 0.174434 -0.011943 -0.224126 -0.062500 1 0 0 0 0 0 3 171145
-0.002174 0.000012 0.120224 0.174452 -0.011938 -0.224125 -0.062500 1 0 0 0 0 0 3 172127
-0.002174 0.000012 0.120224 0.174443 -0.011934 -0.224139 -0.062500 1 0 0 0 0 0 3 173143
-0.002174 0.000012 0.120224 0.174453 -0.011936 -0.224127 -0.062500 1 0 0 0 0 0 3 174129
-0.002174 0.000012 0.120224 0.174442 -0.011933 -0.224120 -0.062500 1 0 0 0 0 0 3 175143
-0.002174 0.000012 0.120224 0.174445 -0.011945 -0.224132 -0.062500 1 0 0 0 0 0 3 176127
-0.002174 0.000012 0.120224 0.174453 -0.011937 -0.224126 -0.062500 1 0 0 0 0 0 3 177145
-0.002174 0.000012 0.120224 0.174446 -0.011945 -0.224133 -0.062500 1 0 0 0 0 0 3 178150
-0.002174 0.000012 0.120224 0.174454 -0.011938 -0.224126 -0.062500 1 0 0 0 0 0 3 179112
-0.002174 0.000012 0.120224 0.174434 -0.011943 -0.224126 -0.062500 1 0 0 0 0 0 3 180062
-0.002174 0.000012 0.120224 0.174452 -0.011937 -0.224126 -0.062500 1 0 0 0 0 0 3 181071
-0.002174 0.000012 0.120224 0.174455 -0.011937 -0.224125 -0.062500 1 0 0 0 0 0 3 182061
-0.002174 0.000012 0.120224 0.174447 -0.011945 -0.224132 -0.062500 1 0 0 0 0 0 3 183071
-0.002174 0.000012 0.120224 0.174454 -0.011938 -0.224126 -0.062500 1 0 0 0 0 0 3 184070
-0.002174 0.000012 0.120224 0.174431 -0.011931 -0.224133 -0.062500 1 0 0 0 0 0 3 185061
-0.002174 0.000012 0.120224 0.174452 -0.011936 -0.224126 -0.062500 1 0 0 0 0 0 3 186069
-0.002174 0.000012 0.120224 0.174446 -0.011945 -0.224133 -0.062500 1 0 0 0 0 0 3 187062
-0.002174 0.000012 0.120224 0.174454 -0.011937 -0.224127 -0.062500 1 0 0 0 0 0 3 188084
-0.002174 0.000012 0.120224 0.174443 -0.011934 -0.224119 -0.062500 1 0 0 0 0 0 3 189069
-0.002174 0.000012 0.120224 0.174445 -0.011945 -0.224132 -0.062500 1 0 0 0 0 0 3 190052
-0.002174 0.000012 0.120224 0.174454 -0.011937 -0.224126 -0.062500 1 0 0 0 0 0 3 191055
-0.002174 0.000012 0.120224 0.174447 -0.011945 -0.224132 -0.062500 1 0 0 0 0 0 3 192045
-0.002174 0.000012 0.120224 0.174454 -0.011938 -0.224126 -0.062500 1 0 0 0 0 0 3 193060
-0.002174 0.000012 0.120224 0.174435 -0.011943 -0.224126 -0.062500 1 0 0 0 0 0 3 194070
-0.002174 0.000012 0.120224 0.174452 -0.011938 -0.224125 -0.062500 1 0 0 0 0 0 3 195072
-0.002174 0.000012 0.120224 0.174443 -0.011934 -0.224139 -0.062500 1 0 0 0 0 0 3 196061
-0.002174 0.000012 0.120224 0.174453 -0.011936 -0.224127 -0.062500 1 0 0 0 0 0 3 197071
-0.002174 0.000012 0.120224 0.174442 -0.011933 -0.224120 -0.062500 1 0 0 0 0 0 3 198071
-0.002174 0.000012 0.120224 0.174445 -0.011945 -0.224132 -0.062500 1 0 0 0 0 0 3 199067
-0.002174 0.000012 0.120224 0.174454 -0.011937 -0.224126 -0.062500 1 0 0 0 0 0 3 200065
-0.002174 0.000012 0.120224 0.174446 -0.011945 -0.224133 -0.062500 1 0 0 0 0 0 3 201065
-0.002174 0.000012 0.120224 0.174454 -0.011938 -0.224126 -0.062500 1 0 0 0 0 0 3 202067
-0.002174 0.000012 0.120224 0.174434 -0.011943 -0.224126 -0.062500 1 0 0 0 0 0 3 203067
-0.002174 0.000012 0.120224 0.174452 -0.011937 -0.224126 -0.062500 1 0 0 0 0 0 3 204066
-0.002174 0.000012 0.120224 0.174455 -0.011937 -0.224125 -0.062500 1 0 0 0 0 0 3 205073
-0.002174 0.000012 0.120224 0.174443 -0.011934 -0.224139 -0.062500 1 0 0 0 0 0 3 206051
-0.002174 0.000012 0.120224 0.174441 -0.011933 -0.224121 -0.062500 1 0 0 0 0 0 3 207071
-0.002174 0.000012 0.120224 0.174445 -0.011944 -0.224132 -0.062500 1 0 0 0 0 0 3 208062
-0.002174 0.000012 0.120224 0.174453 -0.011937 -0.224126 -0.062500 1 0 0 0 0 0 3 209065
-0.002174 0.000012 0.120224 0.174446 -0.011945 -0.224133 -0.062500 1 0 0 0 0 0 3 210065
-0.002174 0.000012 0.120224 0.174454 -0.011937 -0.224127 -0.062500 1 0 0 0 0 0 3 211066
-0.002174 0.000012 0.120224 0.174443 -0.011934 -0.224119 -0.062500 1 0 0 0 0 0 3 212066
-0.002174 0.000012 0.120224 0.174445 -0.011945 -0.224132 -0.062500 1 0 0 0 0 0 3 213064
-0.002174 0.000012 0.120224 0.174454 -0.011937 -0.224126 -0.062500 1 0 0 0 0 0 3 214065
-0.002174 0.000012 0.120224 0.174447 -0.011945 -0.224132 -0.062500 1 0 0 0 0 0 3 215049
-0.002174 0.000012 0.120224 0.174442 -0.011935 -0.224120 -0.062500 1 0 0 0 0 0 3 216048
-0.002174 0.000012 0.120224 0.174442 -0.011933 -0.224138 -0.062500 1 0 0 0 0 0 3 217065
-0.002174 0.000012 0.120224 0.174453 -0.011936 -0.224127 -0.062500 1 0 0 0 0 0 3 218068
-0.002174 0.000012 0.120224 0.174446 -0.011945 -0.224133 -0.062500 1 0 0 0 0 0 3 219067
-0.002174 0.000012 0.120224 0.174454 -0.011937 -0.224127 -0.062500 1 0 0 0 0 0 3 220049
-0.002174 0.000012 0.120224 0.174443 -0.011933 -0.224119 -0.062500 1 0 0 0 0 0 3 221065
-0.002174 0.000012 0.120224 0.174445 -0.011945 -0.224132 -0.062500 1 0 0 0 0 0 3 222047
-0.002174 0.000012 0.120224 0.174454 -0.011937 -0.224126 -0.062500 1 0 0 0 0 0 3 223067
-0.002174 0.000012 0.120224 0.174447 -0.011945 -0.224133 -0.062500 1 0 0 0 0 0 3 224064
-0.002174 0.000012 0.120224 0.174442 -0.011935 -0.224120 -0.062500 1 0 0 0 0 0 3 225063
-0.002174 0.000012 0.120224 0.174445 -0.011945 -0.224132 -0.062500 1 0 0 0 0 0 3 226064
-0.002174 0.000012 0.120224 0.174453 -0.011938 -0.224126 -0.062500 1 0 0 0 0 0 3 227066
-0.002174 0.000012 0.120224 0.174446 -0.011946 -0.224132 -0.062500 1 0 0 0 0 0 3 228065
-0.002174 0.000012 0.120224 0.174454 -0.011938 -0.224126 -0.062500 1 0 0 0 0 0 3 229060
-0.002174 0.000012 0.120224 0.174439 -0.011922 -0.224126 -0.062500 1 0 0 0 0 0 3 230070
-0.002174 0.000012 0.120224 0.174445 -0.011943 -0.224132 -0.062500 1 0 0 0 0 0 3 231070
-0.002174 0.000012 0.120224 0.174453 -0.011937 -0.224126 -0.062500 1 0 0 0 0 0 3 232064
-0.002174 0.000012 0.120224 0.174446 -0.011945 -0.224133 -0.062500 1 0 0 0 0 0 3 233066
-0.002174 0.000012 0.120224 0.174442 -0.011935 -0.224120 -0.062500 1 0 0 0 0 0 3 234066
-0.002174 0.000012 0.120224 0.174445 -0.011945 -0.224132 -0.062500 1 0 0 0 0 0 3 235066
-0.002174 0.000012 0.120224 0.174453 -0.011938 -0.224126 -0.062500 1 0 0 0 0 0 3 236049
-0.002174 0.000012 0.120224 0.174455 -0.011937 -0.224125 -0.062500 1 0 0 0 0 0 3 237047
-0.002174 0.000012 0.120224 0.174447 -0.011945 -0.224132 -0.062500 1 0 0 0 0 0 3 238065
-0.002174 0.000012 0.120224 0.174442 -0.011935 -0.224120 -0.062500 1 0 0 0 0 0 3 239048
-0.002174 0.000012 0.120224 0.174442 -0.011933 -0.224138 -0.062500 1 0 0 0 0 0 3 240065
-0.002174 0.000012 0.120224 0.174453 -0.011936 -0.224127 -0.062500 1 0 0 0 0 0 3 241058
-0.002174 0.000012 0.120224 0.174446 -0.011945 -0.224133 -0.062500 1 0 0 0 0 0 3 242055
-0.002174 0.000012 0.120224 0.174441 -0.011934 -0.224120 -0.062500 1 0 0 0 0 0 3 243064
-0.002174 0.000012 0.120224 0.174453 -0.011936 -0.224125 -0.062500 1 0 0 0 0 0 3 244054
-0.002174 0.000012 0.120224 0.174446 -0.011945 -0.224132 -0.062500 1 0 0 0 0 0 3 245063
-0.002180 0.000030 0.120214 0.248535 -0.266071 -0.076177 -0.062500 1 0 0 0 0 0 3 246054
-0.002182 0.000039 0.120210 0.224870 -0.180661 -0.148335 -0.062500 1 0 0 0 0 0 3 247063
-0.002184 0.000044 0.120209 0.206263 -0.116767 -0.185807 -0.062500 1 0 0 0 0 0 3 248054
-0.002185 0.000046 0.120208 0.196030 -0.082728 -0.200092 -0.062500 1 0 0 0 0 0 3 249063
-0.002185 0.000047 0.120208 0.190728 -0.065494 -0.205182 -0.062500 1 0 0 0 0 0 3 250054
-0.002185 0.000048 0.120208 0.188030 -0.056862 -0.206971 -0.062500 1 0 0 0 0 0 3 251060
-0.002185 0.000048 0.120208 0.186680 -0.052536 -0.207590 -0.062500 1 0 0 0 0 0 3 252069
-0.002185 0.000048 0.120208 0.185990 -0.050385 -0.207797 -0.062500 1 0 0 0 0 0 3 253063
-0.002185 0.000048 0.120208 0.185636 -0.049304 -0.207883 -0.062500 1 0 0 0 0 0 3 254068
-0.002185 0.000048 0.120208 0.185471 -0.048772 -0.207908 -0.062500 1 0 0 0 0 0 3 255070
-0.002185 0.000048 0.120208 0.185385 -0.048489 -0.207919 -0.062500 1 0 0 0 0 0 3 256061
-0.002185 0.000048 0.120208 0.185336 -0.048366 -0.207914 -0.062500 1 0 0 0 0 0 3 257067
-0.002185 0.000048 0.120208 0.185324 -0.048294 -0.207921 -0.062500 1 0 0 0 0 0 3 258064
-0.002185 0.000048 0.120208 0.185313 -0.048255 -0.207922 -0.062500 1 0 0 0 0 0 3 259067
-0.002185 0.000048 0.120208 0.185297 -0.048238 -0.207922 -0.062500 1 0 0 0 0 0 3 260061
-0.002185 0.000048 0.120208 0.185296 -0.048237 -0.207922 -0.062500 1 0 0 0 0 0 3 261046
-0.002185 0.000048 0.120208 0.185304 -0.048228 -0.207915 -0.062500 1 0 0 0 0 0 3 262048
-0.002185 0.000048 0.120208 0.185305 -0.048228 -0.207914 -0.062500 1 0 0 0 0 0 3 263075
-0.002185 0.000048 0.120208 0.185294 -0.048225 -0.207928 -0.062500 1 0 0 0 0 0 3 264048
-0.002185 0.000048 0.120208 0.185292 -0.048225 -0.207909 -0.062500 1 0 0 0 0 0 3 265073
-0.002185 0.000048 0.120208 0.185292 -0.048225 -0.207927 -0.062500 1 0 0 0 0 0 3 266074
-0.002185 0.000048 0.120208 0.185304 -0.048228 -0.207916 -0.062500 1 0 0 0 0 0 3 267076
-0.002185 0.000048 0.120208 0.185294 -0.048225 -0.207928 -0.062500 1 0 0 0 0 0 3 268072
-0.002185 0.000048 0.120208 0.185304 -0.048228 -0.207916 -0.062500 1 0 0 0 0 0 3 269073
-0.002185 0.000048 0.120208 0.185282 -0.048222 -0.207922 -0.062500 1 0 0 0 0 0 3 270044
-0.002185 0.000048 0.120208 0.185299 -0.048216 -0.207922 -0.062500 1 0 0 0 0 0 3 271084
-0.002185 0.000048 0.120208 0.185296 -0.048235 -0.207922 -0.062500 1 0 0 0 0 0 3 272077
-0.002185 0.000048 0.120208 0.185304 -0.048229 -0.207915 -0.062500 1 0 0 0 0 0 3 273078
-0.002185 0.000048 0.120208 0.185302 -0.048217 -0.207921 -0.062500 1 0 0 0 0 0 3 274055
-0.002185 0.000048 0.120208 0.185282 -0.048221 -0.207923 -0.062500 1 0 0 0 0 0 3 275075
-0.002185 0.000048 0.120208 0.185294 -0.048236 -0.207922 -0.062500 1 0 0 0 0 0 3 276075
-0.002185 0.000048 0.120208 0.185301 -0.048217 -0.207922 -0.062500 1 0 0 0 0 0 3 277075
-0.002191 0.000066 0.120197 0.259340 -0.302224 -0.059838 -0.062500 1 0 0 0 0 0 3 278073
-0.002193 0.000075 0.120194 0.235694 -0.216872 -0.132060 -0.062500 1 0 0 0 0 0 3 279076
-0.002195 0.000080 0.120192 0.217091 -0.153022 -0.169574 -0.062500 1 0 0 0 0 0 3 280074
-0.002195 0.000082 0.120192 0.206879 -0.118983 -0.183865 -0.062500 1 0 0 0 0 0 3 281074
-0.002196 0.000083 0.120192 0.201577 -0.101774 -0.188963 -0.062500 1 0 0 0 0 0 3 282074
-0.002196 0.000084 0.120192 0.198876 -0.093137 -0.190744 -0.062500 1 0 0 0 0 0 3 283076
-0.002196 0.000084 0.120192 0.197525 -0.088812 -0.191363 -0.062500 1 0 0 0 0 0 3 284078
-0.002196 0.000084 0.120192 0.196833 -0.086650 -0.191578 -0.062500 1 0 0 0 0 0 3 285075
-0.002196 0.000084 0.120192 0.196494 -0.085582 -0.191665 -0.062500 1 0 0 0 0 0 3 286071
-0.002196 0.000084 0.120192 0.196316 -0.085037 -0.191690 -0.062500 1 0 0 0 0 0 3 287076
-0.002196 0.000084 0.120192 0.196231 -0.084765 -0.191695 -0.062500 1 0 0 0 0 0 3 288074
-0.002196 0.000084 0.120192 0.196179 -0.084631 -0.191697 -0.062500 1 0 0 0 0 0 3 289072
-0.002196 0.000084 0.120192 0.196154 -0.084554 -0.191697 -0.062500 1 0 0 0 0 0 3 290074
-0.002196 0.000084 0.120192 0.196158 -0.084529 -0.191697 -0.062500 1 0 0 0 0 0 3 291074
-0.002196 0.000084 0.120192 0.196143 -0.084514 -0.191698 -0.062500 1 0 0 0 0 0 3 292074
-0.002196 0.000084 0.120192 0.196142 -0.084513 -0.191698 -0.062500 1 0 0 0 0 0 3 293072
-0.002196 0.000084 0.120192 0.196147 -0.084494 -0.191697 -0.062500 1 0 0 0 0 0 3 294073
-0.002196 0.000084 0.120192 0.196139 -0.084500 -0.191704 -0.062500 1 0 0 0 0 0 3 295071
-0.002196 0.000084 0.120192 0.196147 -0.084492 -0.191698 -0.062500 1 0 0 0 0 0 3 296061
-0.002196 0.000084 0.120192 0.196148 -0.084491 -0.191698 -0.062500 1 0 0 0 0 0 3 297071
-0.002196 0.000084 0.120192 0.196140 -0.084500 -0.191705 -0.062500 1 0 0 0 0 0 3 298075
-0.002196 0.000084 0.120192 0.196135 -0.084489 -0.191692 -0.062500 1 0 0 0 0 0 3 299074
-0.002196 0.000084 0.120192 0.196138 -0.084500 -0.191704 -0.062500 1 0 0 0 0 0 3 300073
-0.002196 0.000084 0.120192 0.196147 -0.084492 -0.191698 -0.062500 1 0 0 0 0 0 3 301063
-0.002196 0.000084 0.120192 0.196139 -0.084500 -0.191705 -0.062500 1 0 0 0 0 0 3 302071
-0.002201 0.000103 0.120181 0.270123 -0.338350 -0.043486 -0.062500 1 0 0 0 0 0 3 303076
-0.002204 0.000112 0.120177 0.246524 -0.253069 -0.115777 -0.062500 1 0 0 0 0 0 3 304073
-0.002206 0.000116 0.120176 0.227935 -0.189255 -0.153328 -0.062500 1 0 0 0 0 0 3 305074
-0.002206 0.000118 0.120176 0.217709 -0.155239 -0.167618 -0.062500 1 0 0 0 0 0 3 306072
-0.002207 0.000120 0.120176 0.212424 -0.138021 -0.172729 -0.062500 1 0 0 0 0 0 3 307067
-0.002207 0.000120 0.120175 0.209729 -0.129397 -0.174509 -0.062500 1 0 0 0 0 0 3 308058
-0.002207 0.000120 0.120175 0.208357 -0.125069 -0.175137 -0.062500 1 0 0 0 0 0 3 309066
-0.002207 0.000121 0.120175 0.207673 -0.122910 -0.175341 -0.062500 1 0 0 0 0 0 3 310056
-0.002207 0.000121 0.120175 0.207320 -0.121829 -0.175427 -0.062500 1 0 0 0 0 0 3 311066
-0.002207 0.000121 0.120175 0.207155 -0.121296 -0.175452 -0.062500 1 0 0 0 0 0 3 312058
-0.002207 0.000121 0.120175 0.207072 -0.121025 -0.175457 -0.062500 1 0 0 0 0 0 3 313065
-0.002207 0.000121 0.120175 0.207017 -0.120881 -0.175465 -0.062500 1 0 0 0 0 0 3 314058
-0.002207 0.000121 0.120175 0.207007 -0.120817 -0.175467 -0.062500 1 0 0 0 0 0 3 315065
-0.002207 0.000121 0.120175 0.206988 -0.120788 -0.175454 -0.062500 1 0 0 0 0 0 3 316056
-0.002207 0.000121 0.120175 0.206980 -0.120763 -0.175466 -0.062500 1 0 0 0 0 0 3 317066
-0.002207 0.000121 0.120175 0.206979 -0.120762 -0.175467 -0.062500 1 0 0 0 0 0 3 318065
-0.002207 0.000121 0.120175 0.206987 -0.120753 -0.175460 -0.062500 1 0 0 0 0 0 3 319070
-0.002207 0.000121 0.120175 0.206980 -0.120761 -0.175467 -0.062500 1 0 0 0 0 0 3 320077
-0.002207 0.000121 0.120175 0.206988 -0.120754 -0.175460 -0.062500 1 0 0 0 0 0 3 321065
-0.002207 0.000121 0.120175 0.206977 -0.120750 -0.175473 -0.062500 1 0 0 0 0 0 3 322065
-0.002207 0.000121 0.120175 0.206988 -0.120753 -0.175461 -0.062500 1 0 0 0 0 0 3 323052
-0.002207 0.000121 0.120175 0.206977 -0.120750 -0.175453 -0.062500 1 0 0 0 0 0 3 324057
-0.002207 0.000121 0.120175 0.206976 -0.120750 -0.175472 -0.062500 1 0 0 0 0 0 3 325079
-0.002207 0.000121 0.120175 0.206987 -0.120752 -0.175461 -0.062500 1 0 0 0 0 0 3 326070
-0.002207 0.000121 0.120175 0.206981 -0.120762 -0.175467 -0.062500 1 0 0 0 0 0 3 327062
-0.002207 0.000121 0.120175 0.206985 -0.120742 -0.175467 -0.062500 1 0 0 0 0 0 3 328077
-0.002207 0.000121 0.120175 0.206968 -0.120758 -0.175461 -0.062500 1 0 0 0 0 0 3 329074
-0.002207 0.000121 0.120175 0.206983 -0.120742 -0.175467 -0.062500 1 0 0 0 0 0 3 330072
-0.002207 0.000121 0.120175 0.206980 -0.120760 -0.175467 -0.062500 1 0 0 0 0 0 3 331045
-0.002207 0.000121 0.120175 0.206988 -0.120754 -0.175461 -0.062500 1 0 0 0 0 0 3 332071
-0.002207 0.000121 0.120175 0.206986 -0.120741 -0.175467 -0.062500 1 0 0 0 0 0 3 333072
-0.002207 0.000121 0.120175 0.206968 -0.120757 -0.175461 -0.062500 1 0 0 0 0 0 3 334073
-0.002207 0.000121 0.120175 0.206987 -0.120753 -0.175460 -0.062500 1 0 0 0 0 0 3 335072
-0.002207 0.000121 0.120175 0.206977 -0.120750 -0.175473 -0.062500 1 0 0 0 0 0 3 336068
-0.002207 0.000121 0.120175 0.206988 -0.120753 -0.175461 -0.062500 1 0 0 0 0 0 3 337076
-0.002207 0.000121 0.120175 0.206968 -0.120759 -0.175460 -0.062500 1 0 0 0 0 0 3 338075
-0.002207 0.000121 0.120175 0.206983 -0.120742 -0.175466 -0.062500 1 0 0 0 0 0 3 339078
-0.002207 0.000121 0.120175 0.206988 -0.120752 -0.175460 -0.062500 1 0 0 0 0 0 3 340074
-0.002207 0.000121 0.120175 0.206981 -0.120762 -0.175466 -0.062500 1 0 0 0 0 0 3 341041
-0.002207 0.000121 0.120175 0.206985 -0.120742 -0.175467 -0.062500 1 0 0 0 0 0 3 342072
-0.002207 0.000121 0.120175 0.206968 -0.120758 -0.175461 -0.062500 1 0 0 0 0 0 3 343073
-0.002207 0.000121 0.120175 0.206983 -0.120742 -0.175467 -0.062500 1 0 0 0 0 0 3 344071
-0.002207 0.000121 0.120175 0.206980 -0.120760 -0.175467 -0.062500 1 0 0 0 0 0 3 345072
-0.002207 0.000121 0.120175 0.206988 -0.120754 -0.175461 -0.062500 1 0 0 0 0 0 3 346071
-0.002207 0.000121 0.120175 0.206977 -0.120750 -0.175474 -0.062500 1 0 0 0 0 0 3 347043
-0.002207 0.000121 0.120175 0.206976 -0.120750 -0.175455 -0.062500 1 0 0 0 0 0 3 348042
-0.002207 0.000121 0.120175 0.206987 -0.120753 -0.175459 -0.062500 1 0 0 0 0 0 3 349070
-0.002207 0.000121 0.120175 0.206977 -0.120750 -0.175473 -0.062500 1 0 0 0 0 0 3 350065
-0.002207 0.000121 0.120175 0.206975 -0.120750 -0.175455 -0.062500 1 0 0 0 0 0 3 351065
-0.002207 0.000121 0.120175 0.206979 -0.120761 -0.175466 -0.062500 1 0 0 0 0 0 3 352071
-0.002207 0.000121 0.120175 0.206984 -0.120742 -0.175467 -0.062500 1 0 0 0 0 0 3 353071
-0.002207 0.000121 0.120175 0.206980 -0.120761 -0.175467 -0.062500 1 0 0 0 0 0 3 354042
-0.002207 0.000121 0.120175 0.206988 -0.120754 -0.175461 -0.062500 1 0 0 0 0 0 3 355042
-0.002207 0.000121 0.120175 0.206986 -0.120742 -0.175467 -0.062500 1 0 0 0 0 0 3 356071
-0.002207 0.000121 0.120175 0.206969 -0.120758 -0.175461 -0.062500 1 0 0 0 0 0 3 357041
-0.002207 0.000121 0.120175 0.206983 -0.120742 -0.175467 -0.062500 1 0 0 0 0 0 3 358072
-0.002207 0.000121 0.120175 0.206980 -0.120760 -0.175467 -0.062500 1 0 0 0 0 0 3 359073
-0.002207 0.000121 0.120175 0.206988 -0.120754 -0.175461 -0.062500 1 0 0 0 0 0 3 360071
-0.002207 0.000121 0.120175 0.206978 -0.120750 -0.175474 -0.062500 1 0 0 0 0 0 3 361061
-0.002207 0.000121 0.120175 0.206976 -0.120750 -0.175455 -0.062500 1 0 0 0 0 0 3 362065
-0.002207 0.000121 0.120175 0.206979 -0.120762 -0.175466 -0.062500 1 0 0 0 0 0 3 363074
-0.002207 0.000121 0.120175 0.206984 -0.120743 -0.175467 -0.062500 1 0 0 0 0 0 3 364072
-0.002207 0.000121 0.120175 0.206976 -0.120749 -0.175454 -0.062500 1 0 0 0 0 0 3 365070
-0.002207 0.000121 0.120175 0.206979 -0.120761 -0.175466 -0.062500 1 0 0 0 0 0 3 366071
-0.002207 0.000121 0.120175 0.206984 -0.120742 -0.175467 -0.062500 1 0 0 0 0 0 3 367072
-0.002207 0.000121 0.120175 0.206980 -0.120761 -0.175467 -0.062500 1 0 0 0 0 0 3 368067
-0.002207 0.000121 0.120175 0.206988 -0.120754 -0.175461 -0.062500 1 0 0 0 0 0 3 369041
-0.002207 0.000121 0.120175 0.206978 -0.120751 -0.175474 -0.062500 1 0 0 0 0 0 3 370072
-0.002207 0.000121 0.120175 0.206976 -0.120750 -0.175455 -0.062500 1 0 0 0 0 0 3 371071
-0.002207 0.000121 0.120175 0.206984 -0.120741 -0.175466 -0.062500 1 0 0 0 0 0 3 372052
-0.002207 0.000121 0.120175 0.206980 -0.120760 -0.175467 -0.062500 1 0 0 0 0 0 3 373065
-0.002207 0.000121 0.120175 0.206988 -0.120754 -0.175461 -0.062500 1 0 0 0 0 0 3 374057
-0.002207 0.000121 0.120175 0.206965 -0.120747 -0.175467 -0.062500 1 0 0 0 0 0 3 375065
-0.002207 0.000121 0.120175 0.206986 -0.120752 -0.175461 -0.062500 1 0 0 0 0 0 3 376055
-0.002207 0.000121 0.120175 0.206980 -0.120762 -0.175467 -0.062500 1 0 0 0 0 0 3 377064
-0.002207 0.000121 0.120175 0.206985 -0.120742 -0.175467 -0.062500 1 0 0 0 0 0 3 378055
-0.002207 0.000121 0.120175 0.206976 -0.120749 -0.175454 -0.062500 1 0 0 0 0 0 3 379066
-0.002207 0.000121 0.120175 0.206976 -0.120749 -0.175473 -0.062500 1 0 0 0 0 0 3 380055
-0.002207 0.000121 0.120175 0.206987 -0.120752 -0.175461 -0.062500 1 0 0 0 0 0 3 381064
-0.002207 0.000121 0.120175 0.206981 -0.120762 -0.175467 -0.062500 1 0 0 0 0 0 3 382056
-0.002207 0.000121 0.120175 0.206988 -0.120754 -0.175460 -0.062500 1 0 0 0 0 0 3 383064
-0.002207 0.000121 0.120175 0.206978 -0.120751 -0.175474 -0.062500 1 0 0 0 0 0 3 384055
-0.002207 0.000121 0.120175 0.206976 -0.120750 -0.175455 -0.062500 1 0 0 0 0 0 3 385060
-0.002207 0.000121 0.120175 0.206976 -0.120750 -0.175473 -0.062500 1 0 0 0 0 0 3 386068
-0.002207 0.000121 0.120175 0.206987 -0.120753 -0.175461 -0.062500 1 0 0 0 0 0 3 387088
-0.002207 0.000121 0.120175 0.206977 -0.120750 -0.175453 -0.062500 1 0 0 0 0 0 3 388075
-0.002207 0.000121 0.120175 0.206976 -0.120750 -0.175472 -0.062500 1 0 0 0 0 0 3 389070
-0.002207 0.000121 0.120175 0.206987 -0.120752 -0.175461 -0.062500 1 0 0 0 0 0 3 390303
-0.002207 0.000121 0.120175 0.206981 -0.120762 -0.175467 -0.062500 1 0 0 0 0 0 3 391063
-0.002207 0.000121 0.120175 0.206985 -0.120742 -0.175467 -0.062500 1 0 0 0 0 0 3 392075
-0.002207 0.000121 0.120175 0.206968 -0.120758 -0.175461 -0.062500 1 0 0 0 0 0 3 393057
-0.002207 0.000121 0.120175 0.206986 -0.120754 -0.175460 -0.062500 1 0 0 0 0 0 3 394076
-0.002207 0.000121 0.120175 0.206977 -0.120750 -0.175473 -0.062500 1 0 0 0 0 0 3 395073
-0.002207 0.000121 0.120175 0.206988 -0.120753 -0.175461 -0.062500 1 0 0 0 0 0 3 396043
-0.002207 0.000121 0.120175 0.206989 -0.120753 -0.175460 -0.062500 1 0 0 0 0 0 3 397071
-0.002207 0.000121 0.120175 0.206978 -0.120750 -0.175473 -0.062500 1 0 0 0 0 0 3 398070
-0.002207 0.000121 0.120175 0.206976 -0.120750 -0.175455 -0.062500 1 0 0 0 0 0 3 399042
-0.002207 0.000121 0.120175 0.206976 -0.120750 -0.175473 -0.062500 1 0 0 0 0 0 3 400069
-0.002207 0.000121 0.120175 0.206988 -0.120753 -0.175461 -0.062500 1 0 0 0 0 0 3 401069
-0.002207 0.000121 0.120175 0.206977 -0.120750 -0.175453 -0.062500 1 0 0 0 0 0 3 402071
-0.002207 0.000121 0.120175 0.206976 -0.120750 -0.175472 -0.062500 1 0 0 0 0 0 3 403046
-0.002207 0.000121 0.120175 0.206987 -0.120752 -0.175461 -0.062500 1 0 0 0 0 0 3 404071
-0.002207 0.000121 0.120175 0.206981 -0.120762 -0.175467 -0.062500 1 0 0 0 0 0 3 405074
-0.002207 0.000121 0.120175 0.206985 -0.120742 -0.175467 -0.062500 1 0 0 0 0 0 3 406070
-0.002207 0.000121 0.120175 0.206968 -0.120758 -0.175461 -0.062500 1 0 0 0 0 0 3 407072
-0.002207 0.000121 0.120175 0.206987 -0.120754 -0.175460 -0.062500 1 0 0 0 0 0 3 408070
-0.002207 0.000121 0.120175 0.206977 -0.120750 -0.175473 -0.062500 1 0 0 0 0 0 3 409069
-0.002207 0.000121 0.120175 0.206988 -0.120753 -0.175461 -0.062500 1 0 0 0 0 0 3 410040
-0.002207 0.000121 0.120175 0.206986 -0.120741 -0.175467 -0.062500 1 0 0 0 0 0 3 411042
-0.002207 0.000121 0.120175 0.206969 -0.120757 -0.175461 -0.062500 1 0 0 0 0 0 3 412069
-0.002207 0.000121 0.120175 0.206987 -0.120753 -0.175460 -0.062500 1 0 0 0 0 0 3 413038
-0.002207 0.000121 0.120175 0.206977 -0.120750 -0.175473 -0.062500 1 0 0 0 0 0 3 414069
-0.002207 0.000121 0.120175 0.206975 -0.120750 -0.175455 -0.062500 1 0 0 0 0 0 3 415069
-0.002207 0.000121 0.120175 0.206979 -0.120761 -0.175466 -0.062500 1 0 0 0 0 0 3 416067
-0.002207 0.000121 0.120175 0.206984 -0.120742 -0.175467 -0.062500 1 0 0 0 0 0 3 417040
-0.002207 0.000121 0.120175 0.206988 -0.120752 -0.175460 -0.062500 1 0 0 0 0 0 3 418073
-0.002207 0.000121 0.120175 0.206981 -0.120762 -0.175467 -0.062500 1 0 0 0 0 0 3 419042
-0.002207 0.000121 0.120175 0.206985 -0.120742 -0.175467 -0.062500 1 0 0 0 0 0 3 420069
-0.002207 0.000121 0.120175 0.206968 -0.120758 -0.175461 -0.062500 1 0 0 0 0 0 3 421068
-0.002207 0.000121 0.120175 0.206987 -0.120754 -0.175460 -0.062500 1 0 0 0 0 0 3 422039
-0.002207 0.000121 0.120175 0.206977 -0.120750 -0.175473 -0.062500 1 0 0 0 0 0 3 423071
-0.002207 0.000121 0.120175 0.206988 -0.120753 -0.175461 -0.062500 1 0 0 0 0 0 3 424039
-0.002207 0.000121 0.120175 0.206978 -0.120750 -0.175474 -0.062500 1 0 0 0 0 0 3 425055
-0.002207 0.000121 0.120175 0.206976 -0.120750 -0.175455 -0.062500 1 0 0 0 0 0 3 426069
-0.002207 0.000121 0.120175 0.206988 -0.120753 -0.175459 -0.062500 1 0 0 0 0 0 3 427070
-0.002207 0.000121 0.120175 0.206977 -0.120750 -0.175473 -0.062500 1 0 0 0 0 0 3 428068
-0.002207 0.000121 0.120175 0.206976 -0.120750 -0.175455 -0.062500 1 0 0 0 0 0 3 429069
-0.002207 0.000121 0.120175 0.206979 -0.120761 -0.175466 -0.062500 1 0 0 0 0 0 3 430069
-0.002207 0.000121 0.120175 0.206984 -0.120742 -0.175467 -0.062500 1 0 0 0 0 0 3 431040
-0.002207 0.000121 0.120175 0.206980 -0.120761 -0.175467 -0.062500 1 0 0 0 0 0 3 432039
-0.002207 0.000121 0.120175 0.206988 -0.120754 -0.175461 -0.062500 1 0 0 0 0 0 3 433055
-0.002207 0.000121 0.120175 0.206986 -0.120742 -0.175467 -0.062500 1 0 0 0 0 0 3 434069
-0.002207 0.000121 0.120175 0.206969 -0.120758 -0.175461 -0.062500 1 0 0 0 0 0 3 435069
-0.002207 0.000121 0.120175 0.206983 -0.120742 -0.175467 -0.062500 1 0 0 0 0 0 3 436067
-0.002207 0.000121 0.120175 0.206980 -0.120760 -0.175467 -0.062500 1 0 0 0 0 0 3 437054
-0.002207 0.000121 0.120175 0.206988 -0.120754 -0.175461 -0.062500 1 0 0 0 0 0 3 438063
-0.002207 0.000121 0.120175 0.206978 -0.120750 -0.175474 -0.062500 1 0 0 0 0 0 3 439055
-0.002207 0.000121 0.120175 0.206976 -0.120750 -0.175455 -0.062500 1 0 0 0 0 0 3 440062
-0.002207 0.000121 0.120175 0.206988 -0.120753 -0.175459 -0.062500 1 0 0 0 0 0 3 441053
-0.002207 0.000121 0.120175 0.206978 -0.120750 -0.175473 -0.062500 1 0 0 0 0 0 3 442063
-0.002207 0.000121 0.120175 0.206976 -0.120750 -0.175455 -0.062500 1 0 0 0 0 0 3 443053
-0.002207 0.000121 0.120175 0.206979 -0.120761 -0.175466 -0.062500 1 0 0 0 0 0 3 444061
-0.002207 0.000121 0.120175 0.206984 -0.120742 -0.175467 -0.062500 1 0 0 0 0 0 3 445053
-0.002207 0.000121 0.120175 0.206980 -0.120761 -0.175467 -0.062500 1 0 0 0 0 0 3 446062
-0.002207 0.000121 0.120175 0.206988 -0.120754 -0.175461 -0.062500 1 0 0 0 0 0 3 447053
-0.002207 0.000121 0.120175 0.206978 -0.120751 -0.175474 -0.062500 1 0 0 0 0 0 3 448062
-0.002207 0.000121 0.120175 0.206976 -0.120750 -0.175455 -0.062500 1 0 0 0 0 0 3 449056
-0.002212 0.000139 0.120165 0.280926 -0.374465 -0.027131 -0.062500 1 0 0 0 0 0 3 450073
-0.002215 0.000148 0.120161 0.257331 -0.289258 -0.099483 -0.062500 1 0 0 0 0 0 3 451060
-0.002216 0.000152 0.120160 0.238761 -0.225473 -0.137062 -0.062500 1 0 0 0 0 0 3 452060
-0.002217 0.000155 0.120159 0.228541 -0.191471 -0.151370 -0.062500 1 0 0 0 0 0 3 453062
-0.002217 0.000156 0.120159 0.223258 -0.174261 -0.156471 -0.062500 1 0 0 0 0 0 3 454057
-0.002218 0.000156 0.120159 0.220561 -0.165629 -0.158259 -0.062500 1 0 0 0 0 0 3 455065
-0.002218 0.000157 0.120159 0.219192 -0.161312 -0.158884 -0.062500 1 0 0 0 0 0 3 456054
-0.002218 0.000157 0.120159 0.218510 -0.159156 -0.159108 -0.062500 1 0 0 0 0 0 3 457066
-0.002218 0.000157 0.120159 0.218164 -0.158066 -0.159171 -0.062500 1 0 0 0 0 0 3 458059
-0.002218 0.000157 0.120159 0.217989 -0.157530 -0.159207 -0.062500 1 0 0 0 0 0 3 459069
-0.002218 0.000157 0.120159 0.217905 -0.157258 -0.159213 -0.062500 1 0 0 0 0 0 3 460058
-0.002218 0.000157 0.120159 0.217853 -0.157125 -0.159215 -0.062500 1 0 0 0 0 0 3 461070
-0.002218 0.000157 0.120159 0.217844 -0.157063 -0.159216 -0.062500 1 0 0 0 0 0 3 462068
-0.002218 0.000157 0.120159 0.217813 -0.157031 -0.159216 -0.062500 1 0 0 0 0 0 3 463071
-0.002218 0.000157 0.120159 0.217815 -0.157009 -0.159216 -0.062500 1 0 0 0 0 0 3 464068
-0.002218 0.000157 0.120159 0.217815 -0.157008 -0.159216 -0.062500 1 0 0 0 0 0 3 465068
-0.002218 0.000157 0.120159 0.217820 -0.156988 -0.159216 -0.062500 1 0 0 0 0 0 3 466068
-0.002218 0.000157 0.120159 0.217824 -0.156998 -0.159209 -0.062500 1 0 0 0 0 0 3 467071
-0.002218 0.000157 0.120159 0.217813 -0.156996 -0.159222 -0.062500 1 0 0 0 0 0 3 468061
-0.002218 0.000157 0.120159 0.217821 -0.156987 -0.159217 -0.062500 1 0 0 0 0 0 3 469072
-0.002218 0.000157 0.120159 0.217822 -0.156986 -0.159216 -0.062500 1 0 0 0 0 0 3 470056
-0.002218 0.000157 0.120159 0.217817 -0.157006 -0.159216 -0.062500 1 0 0 0 0 0 3 471066
-0.002218 0.000157 0.120159 0.217809 -0.156986 -0.159210 -0.062500 1 0 0 0 0 0 3 472038
-0.002218 0.000157 0.120159 0.217812 -0.156995 -0.159222 -0.062500 1 0 0 0 0 0 3 473066
-0.002218 0.000157 0.120159 0.217821 -0.156987 -0.159217 -0.062500 1 0 0 0 0 0 3 474069
-0.002218 0.000157 0.120159 0.217822 -0.156986 -0.159216 -0.062500 1 0 0 0 0 0 3 475069
-0.002218 0.000157 0.120159 0.217805 -0.157003 -0.159210 -0.062500 1 0 0 0 0 0 3 476069
-0.002218 0.000157 0.120159 0.217820 -0.156988 -0.159215 -0.062500 1 0 0 0 0 0 3 477065
-0.002218 0.000157 0.120159 0.217813 -0.156995 -0.159223 -0.062500 1 0 0 0 0 0 3 478068
-0.002218 0.000157 0.120159 0.217821 -0.156987 -0.159217 -0.062500 1 0 0 0 0 0 3 479067
-0.002218 0.000157 0.120159 0.217817 -0.157006 -0.159216 -0.062500 1 0 0 0 0 0 3 480067
-0.002218 0.000157 0.120159 0.217809 -0.156986 -0.159210 -0.062500 1 0 0 0 0 0 3 481069
-0.002223 0.000175 0.120149 0.291707 -0.410582 -0.010760 -0.062500 1 0 0 0 0 0 3 482066
-0.002226 0.000184 0.120145 0.268152 -0.325428 -0.083174 -0.062500 1 0 0 0 0 0 3 483072
-0.002227 0.000189 0.120144 0.249588 -0.261686 -0.120776 -0.062500 1 0 0 0 0 0 3 484067
-0.002228 0.000191 0.120143 0.239369 -0.227691 -0.135108 -0.062500 1 0 0 0 0 0 3 485070
-0.002228 0.000192 0.120143 0.234084 -0.210475 -0.140205 -0.062500 1 0 0 0 0 0 3 486065
-0.002228 0.000193 0.120143 0.231388 -0.201844 -0.141997 -0.062500 1 0 0 0 0 0 3 487067
-0.002229 0.000193 0.120143 0.230032 -0.197532 -0.142631 -0.062500 1 0 0 0 0 0 3 488065
-0.002229 0.000193 0.120143 0.229330 -0.195382 -0.142838 -0.062500 1 0 0 0 0 0 3 489066
-0.002229 0.000193 0.120143 0.228986 -0.194305 -0.142912 -0.062500 1 0 0 0 0 0 3 490066
-0.002229 0.000193 0.120143 0.228819 -0.193762 -0.142943 -0.062500 1 0 0 0 0 0 3 491053
-0.002229 0.000193 0.120143 0.228736 -0.193490 -0.142948 -0.062500 1 0 0 0 0 0 3 492060
-0.002229 0.000193 0.120143 0.228681 -0.193345 -0.142957 -0.062500 1 0 0 0 0 0 3 493059
-0.002229 0.000193 0.120143 0.228671 -0.193282 -0.142958 -0.062500 1 0 0 0 0 0 3 494057
-0.002229 0.000193 0.120143 0.228664 -0.193255 -0.142952 -0.062500 1 0 0 0 0 0 3 495040
-0.002229 0.000193 0.120143 0.228649 -0.193240 -0.142952 -0.062500 1 0 0 0 0 0 3 496057
-0.002229 0.000193 0.120143 0.228644 -0.193228 -0.142958 -0.062500 1 0 0 0 0 0 3 497055
-0.002229 0.000193 0.120143 0.228652 -0.193218 -0.142952 -0.062500 1 0 0 0 0 0 3 498056
-0.002229 0.000193 0.120143 0.228645 -0.193226 -0.142959 -0.062500 1 0 0 0 0 0 3 499150
-0.002234 0.000211 0.120132 0.302501 -0.446669 0.005638 -0.062500 1 0 0 0 0 0 3 500134
-0.002237 0.000220 0.120129 0.278950 -0.361587 -0.066851 -0.062500 1 0 0 0 0 0 3 501142
-0.002238 0.000225 0.120127 0.260401 -0.297861 -0.104490 -0.062500 1 0 0 0 0 0 3 502138
-0.002239 0.000227 0.120127 0.250203 -0.263894 -0.118820 -0.062500 1 0 0 0 0 0 3 503139
-0.002239 0.000228 0.120127 0.244911 -0.246684 -0.123939 -0.062500 1 0 0 0 0 0 3 504133
-0.002239 0.000229 0.120127 0.242214 -0.238057 -0.125717 -0.062500 1 0 0 0 0 0 3 505117
-0.002239 0.000229 0.120127 0.240846 -0.233743 -0.126344 -0.062500 1 0 0 0 0 0 3 506133
-0.002239 0.000229 0.120127 0.240164 -0.231588 -0.126571 -0.062500 1 0 0 0 0 0 3 507137
-0.002239 0.000229 0.120127 0.239810 -0.230508 -0.126641 -0.062500 1 0 0 0 0 0 3 508136
-0.002239 0.000229 0.120127 0.239646 -0.229976 -0.126665 -0.062500 1 0 0 0 0 0 3 509117
-0.002239 0.000229 0.120127 0.239559 -0.229694 -0.126677 -0.062500 1 0 0 0 0 0 3 510132
-0.002239 0.000229 0.120127 0.239507 -0.229559 -0.126680 -0.062500 1 0 0 0 0 0 3 511137
-0.002239 0.000229 0.120127 0.239498 -0.229497 -0.126680 -0.062500 1 0 0 0 0 0 3 512134
-0.002239 0.000229 0.120127 0.239488 -0.229459 -0.126681 -0.062500 1 0 0 0 0 0 3 513118
-0.002245 0.000248 0.120116 0.313274 -0.482756 0.022037 -0.062500 1 0 0 0 0 0 3 514135
-0.002247 0.000257 0.120112 0.289765 -0.397736 -0.050509 -0.062500 1 0 0 0 0 0 3 515101
-0.002249 0.000261 0.120111 0.271230 -0.334047 -0.088183 -0.062500 1 0 0 0 0 0 3 516060
-0.002250 0.000263 0.120111 0.261023 -0.300082 -0.102531 -0.062500 1 0 0 0 0 0 3 517050
-0.002250 0.000264 0.120110 0.255723 -0.282887 -0.107647 -0.062500 1 0 0 0 0 0 3 518060
-0.002250 0.000265 0.120110 0.253035 -0.274256 -0.109442 -0.062500 1 0 0 0 0 0 3 519060
-0.002250 0.000265 0.120110 0.251668 -0.269943 -0.110053 -0.062500 1 0 0 0 0 0 3 520051
-0.002250 0.000265 0.120110 0.250986 -0.267789 -0.110279 -0.062500 1 0 0 0 0 0 3 521060
-0.002250 0.000266 0.120110 0.250629 -0.266697 -0.110356 -0.062500 1 0 0 0 0 0 3 522051
-0.002250 0.000266 0.120110 0.250464 -0.266164 -0.110382 -0.062500 1 0 0 0 0 0 3 523060
-0.002250 0.000266 0.120110 0.250381 -0.265893 -0.110387 -0.062500 1 0 0 0 0 0 3 524068
-0.002250 0.000266 0.120110 0.250330 -0.265760 -0.110389 -0.062500 1 0 0 0 0 0 3 525058
-0.002250 0.000266 0.120110 0.250317 -0.265687 -0.110396 -0.062500 1 0 0 0 0 0 3 526069
-0.002250 0.000266 0.120110 0.250310 -0.265659 -0.110390 -0.062500 1 0 0 0 0 0 3 527041
-0.002250 0.000266 0.120110 0.250295 -0.265644 -0.110390 -0.062500 1 0 0 0 0 0 3 528050
-0.002250 0.000266 0.120110 0.250298 -0.265623 -0.110390 -0.062500 1 0 0 0 0 0 3 529063
-0.002256 0.000284 0.120100 0.324046 -0.518806 0.038449 -0.062500 1 0 0 0 0 0 3 530051
-0.002258 0.000293 0.120096 0.300557 -0.433843 -0.034162 -0.062500 1 0 0 0 0 0 3 531061
-0.002260 0.000297 0.120095 0.282029 -0.370210 -0.071871 -0.062500 1 0 0 0 0 0 3 532058
-0.002260 0.000300 0.120094 0.271823 -0.336252 -0.086225 -0.062500 1 0 0 0 0 0 3 533061
-0.002261 0.000301 0.120094 0.266553 -0.319048 -0.091341 -0.062500 1 0 0 0 0 0 3 534056
-0.002261 0.000301 0.120094 0.263853 -0.310436 -0.093133 -0.062500 1 0 0 0 0 0 3 535056
-0.002261 0.000302 0.120094 0.262481 -0.306115 -0.093753 -0.062500 1 0 0 0 0 0 3 536054
-0.002261 0.000302 0.120094 0.261803 -0.303971 -0.093973 -0.062500 1 0 0 0 0 0 3 537055
-0.002261 0.000302 0.120094 0.261447 -0.302882 -0.094051 -0.062500 1 0 0 0 0 0 3 538054
-0.002261 0.000302 0.120094 0.261282 -0.302349 -0.094076 -0.062500 1 0 0 0 0 0 3 539056
-0.002261 0.000302 0.120094 0.261195 -0.302067 -0.094088 -0.062500 1 0 0 0 0 0 3 540054
-0.002261 0.000302 0.120094 0.261147 -0.301944 -0.094084 -0.062500 1 0 0 0 0 0 3 541062
-0.002261 0.000302 0.120094 0.261135 -0.301872 -0.094091 -0.062500 1 0 0 0 0 0 3 542059
-0.002261 0.000302 0.120094 0.261124 -0.301833 -0.094092 -0.062500 1 0 0 0 0 0 3 543057
-0.002261 0.000302 0.120094 0.261108 -0.301816 -0.094093 -0.062500 1 0 0 0 0 0 3 544059
-0.002261 0.000302 0.120094 0.261107 -0.301815 -0.094093 -0.062500 1 0 0 0 0 0 3 545055
-0.002261 0.000302 0.120094 0.261115 -0.301807 -0.094086 -0.062500 1 0 0 0 0 0 3 546054
-0.002261 0.000302 0.120094 0.261108 -0.301815 -0.094092 -0.062500 1 0 0 0 0 0 3 547054
-0.002261 0.000302 0.120094 0.261112 -0.301796 -0.094093 -0.062500 1 0 0 0 0 0 3 548054
-0.002266 0.000320 0.120083 0.334817 -0.554853 0.054880 -0.062500 1 0 0 0 0 0 3 549054
-0.002269 0.000329 0.120080 0.311348 -0.469949 -0.017793 -0.062500 1 0 0 0 0 0 3 550054
-0.002270 0.000333 0.120078 0.292832 -0.406350 -0.055537 -0.062500 1 0 0 0 0 0 3 551056
-0.002271 0.000336 0.120078 0.282631 -0.372409 -0.069910 -0.062500 1 0 0 0 0 0 3 552056
-0.002272 0.000337 0.120078 0.277355 -0.355221 -0.075022 -0.062500 1 0 0 0 0 0 3 553055
-0.002272 0.000337 0.120078 0.274660 -0.346593 -0.076818 -0.062500 1 0 0 0 0 0 3 554053
-0.002272 0.000338 0.120078 0.273305 -0.342286 -0.077439 -0.062500 1 0 0 0 0 0 3 555056
-0.002272 0.000338 0.120078 0.272613 -0.340130 -0.077662 -0.062500 1 0 0 0 0 0 3 556037
-0.002272 0.000338 0.120078 0.272271 -0.339054 -0.077739 -0.062500 1 0 0 0 0 0 3 557057
-0.002272 0.000338 0.120078 0.272093 -0.338509 -0.077766 -0.062500 1 0 0 0 0 0 3 558036
-0.002272 0.000338 0.120078 0.272008 -0.338236 -0.077771 -0.062500 1 0 0 0 0 0 3 559057
-0.002272 0.000338 0.120078 0.271957 -0.338103 -0.077773 -0.062500 1 0 0 0 0 0 3 560053
-0.002272 0.000338 0.120078 0.271948 -0.338041 -0.077774 -0.062500 1 0 0 0 0 0 3 561054
-0.002272 0.000338 0.120078 0.271925 -0.338001 -0.077768 -0.062500 1 0 0 0 0 0 3 562052
-0.002272 0.000338 0.120078 0.271920 -0.337987 -0.077774 -0.062500 1 0 0 0 0 0 3 563055
-0.002272 0.000338 0.120078 0.271916 -0.337975 -0.077781 -0.062500 1 0 0 0 0 0 3 564054
-0.002272 0.000338 0.120078 0.271924 -0.337965 -0.077775 -0.062500 1 0 0 0 0 0 3 565045
-0.002272 0.000338 0.120078 0.271916 -0.337972 -0.077782 -0.062500 1 0 0 0 0 0 3 566056
-0.002272 0.000338 0.120078 0.271924 -0.337964 -0.077776 -0.062500 1 0 0 0 0 0 3 567059
-0.002272 0.000338 0.120078 0.271917 -0.337972 -0.077782 -0.062500 1 0 0 0 0 0 3 568054
-0.002272 0.000338 0.120078 0.271924 -0.337964 -0.077776 -0.062500 1 0 0 0 0 0 3 569054
-0.002272 0.000338 0.120078 0.271916 -0.337972 -0.077762 -0.062500 1 0 0 0 0 0 3 570053
-0.002272 0.000338 0.120078 0.271916 -0.337973 -0.077780 -0.062500 1 0 0 0 0 0 3 571054
-0.002277 0.000356 0.120067 0.345586 -0.590867 0.071325 -0.062500 1 0 0 0 0 0 3 572052
-0.002280 0.000365 0.120063 0.322138 -0.506048 -0.001424 -0.062500 1 0 0 0 0 0 3 573053
-0.002281 0.000370 0.120062 0.303631 -0.442476 -0.039192 -0.062500 1 0 0 0 0 0 3 574054
-0.002282 0.000372 0.120062 0.293447 -0.408553 -0.053568 -0.062500 1 0 0 0 0 0 3 575054
-0.002282 0.000373 0.120062 0.288164 -0.391370 -0.058702 -0.062500 1 0 0 0 0 0 3 576054
-0.002283 0.000374 0.120061 0.285468 -0.382745 -0.060484 -0.062500 1 0 0 0 0 0 3 577052
-0.002283 0.000374 0.120061 0.284101 -0.378437 -0.061119 -0.062500 1 0 0 0 0 0 3 578043
-0.002283 0.000374 0.120061 0.283416 -0.376273 -0.061338 -0.062500 1 0 0 0 0 0 3 579059
-0.002283 0.000374 0.120061 0.283074 -0.375195 -0.061395 -0.062500 1 0 0 0 0 0 3 580044
-0.002283 0.000374 0.120061 0.282900 -0.374662 -0.061432 -0.062500 1 0 0 0 0 0 3 581052
-0.002283 0.000374 0.120061 0.282813 -0.374379 -0.061446 -0.062500 1 0 0 0 0 0 3 582043
-0.002283 0.000374 0.120061 0.282764 -0.374256 -0.061442 -0.062500 1 0 0 0 0 0 3 583052
-0.002283 0.000374 0.120061 0.282752 -0.374184 -0.061449 -0.062500 1 0 0 0 0 0 3 584043
-0.002283 0.000374 0.120061 0.282733 -0.374154 -0.061457 -0.062500 1 0 0 0 0 0 3 585043
-0.002283 0.000374 0.120061 0.282728 -0.374141 -0.061445 -0.062500 1 0 0 0 0 0 3 586052
-0.002283 0.000374 0.120061 0.282724 -0.374130 -0.061451 -0.062500 1 0 0 0 0 0 3 587049
-0.002283 0.000374 0.120061 0.282732 -0.374120 -0.061444 -0.062500 1 0 0 0 0 0 3 588057
-0.002283 0.000374 0.120061 0.282725 -0.374128 -0.061450 -0.062500 1 0 0 0 0 0 3 589049
-0.002283 0.000374 0.120061 0.282732 -0.374121 -0.061444 -0.062500 1 0 0 0 0 0 3 590072
-0.002283 0.000374 0.120061 0.282730 -0.374108 -0.061450 -0.062500 1 0 0 0 0 0 3 591052
-0.002283 0.000374 0.120061 0.282733 -0.374118 -0.061444 -0.062500 1 0 0 0 0 0 3 592074
-0.002288 0.000392 0.120051 0.356329 -0.626890 0.087784 -0.062500 1 0 0 0 0 0 3 593058
-0.002291 0.000401 0.120047 0.332930 -0.542126 0.014965 -0.062500 1 0 0 0 0 0 3 594056
-0.002292 0.000406 0.120046 0.314426 -0.478586 -0.022833 -0.062500 1 0 0 0 0 0 3 595056
-0.002293 0.000408 0.120045 0.304246 -0.444679 -0.037227 -0.062500 1 0 0 0 0 0 3 596052
-0.002293 0.000409 0.120045 0.298961 -0.427492 -0.042357 -0.062500 1 0 0 0 0 0 3 597057
-0.002293 0.000410 0.120045 0.296270 -0.418880 -0.044156 -0.062500 1 0 0 0 0 0 3 598056
-0.002293 0.000410 0.120045 0.294912 -0.414566 -0.044768 -0.062500 1 0 0 0 0 0 3 599071
-0.002293 0.000410 0.120045 0.294221 -0.412411 -0.044991 -0.062500 1 0 0 0 0 0 3 600058
-0.002294 0.000410 0.120045 0.293867 -0.411332 -0.045064 -0.062500 1 0 0 0 0 0 3 601065
-0.002294 0.000410 0.120045 0.293699 -0.410789 -0.045096 -0.062500 1 0 0 0 0 0 3 602064
-0.002294 0.000410 0.120045 0.293615 -0.410517 -0.045102 -0.062500 1 0 0 0 0 0 3 603058
-0.002294 0.000410 0.120045 0.293567 -0.410396 -0.045098 -0.062500 1 0 0 0 0 0 3 604064
-0.002294 0.000410 0.120045 0.293555 -0.410324 -0.045104 -0.062500 1 0 0 0 0 0 3 605034
-0.002294 0.000410 0.120045 0.293537 -0.410295 -0.045113 -0.062500 1 0 0 0 0 0 3 606063
-0.002294 0.000410 0.120045 0.293528 -0.410270 -0.045107 -0.062500 1 0 0 0 0 0 3 607072
-0.002294 0.000410 0.120045 0.293535 -0.410260 -0.045100 -0.062500 1 0 0 0 0 0 3 608066
-0.002294 0.000410 0.120045 0.293533 -0.410247 -0.045106 -0.062500 1 0 0 0 0 0 3 609068
-0.002294 0.000410 0.120045 0.293525 -0.410255 -0.045113 -0.062500 1 0 0 0 0 0 3 610063
-0.002294 0.000410 0.120045 0.293532 -0.410246 -0.045107 -0.062500 1 0 0 0 0 0 3 611064
-0.002294 0.000410 0.120045 0.293516 -0.410263 -0.045100 -0.062500 1 0 0 0 0 0 3 612032
-0.002294 0.000410 0.120045 0.293531 -0.410248 -0.045106 -0.062500 1 0 0 0 0 0 3 613063
-0.002294 0.000410 0.120045 0.293524 -0.410255 -0.045113 -0.062500 1 0 0 0 0 0 3 614062
-0.002294 0.000410 0.120045 0.293532 -0.410247 -0.045107 -0.062500 1 0 0 0 0 0 3 615064
-0.002294 0.000410 0.120045 0.293536 -0.410257 -0.045100 -0.062500 1 0 0 0 0 0 3 616062
-0.002294 0.000410 0.120045 0.293513 -0.410253 -0.045106 -0.062500 1 0 0 0 0 0 3 617063
-0.002294 0.000410 0.120045 0.293531 -0.410246 -0.045106 -0.062500 1 0 0 0 0 0 3 618063
-0.002294 0.000410 0.120045 0.293525 -0.410254 -0.045113 -0.062500 1 0 0 0 0 0 3 619065
-0.002294 0.000410 0.120045 0.293536 -0.410258 -0.045101 -0.062500 1 0 0 0 0 0 3 620065
-0.002294 0.000410 0.120045 0.293513 -0.410253 -0.045106 -0.062500 1 0 0 0 0 0 3 621064
-0.002294 0.000410 0.120045 0.293530 -0.410246 -0.045106 -0.062500 1 0 0 0 0 0 3 622062
-0.002294 0.000410 0.120045 0.293533 -0.410245 -0.045107 -0.062500 1 0 0 0 0 0 3 623063
-0.002294 0.000410 0.120045 0.293528 -0.410266 -0.045107 -0.062500 1 0 0 0 0 0 3 624064
-0.002294 0.000410 0.120045 0.293533 -0.410248 -0.045107 -0.062500 1 0 0 0 0 0 3 625061
-0.002294 0.000410 0.120045 0.293513 -0.410252 -0.045107 -0.062500 1 0 0 0 0 0 3 626064
-0.002294 0.000410 0.120045 0.293531 -0.410246 -0.045107 -0.062500 1 0 0 0 0 0 3 627065
-0.002294 0.000410 0.120045 0.293528 -0.410266 -0.045107 -0.062500 1 0 0 0 0 0 3 628064
-0.002294 0.000410 0.120045 0.293532 -0.410248 -0.045107 -0.062500 1 0 0 0 0 0 3 629061
-0.002294 0.000410 0.120045 0.293513 -0.410252 -0.045107 -0.062500 1 0 0 0 0 0 3 630051
-0.002294 0.000410 0.120045 0.293534 -0.410258 -0.045100 -0.062500 1 0 0 0 0 0 3 631061
-0.002294 0.000410 0.120045 0.293533 -0.410247 -0.045106 -0.062500 1 0 0 0 0 0 3 632061
-0.002294 0.000410 0.120045 0.293525 -0.410255 -0.045113 -0.062500 1 0 0 0 0 0 3 633063
-0.002294 0.000410 0.120045 0.293532 -0.410247 -0.045107 -0.062500 1 0 0 0 0 0 3 634063
-0.002294 0.000410 0.120045 0.293516 -0.410263 -0.045100 -0.062500 1 0 0 0 0 0 3 635063
-0.002294 0.000410 0.120045 0.293531 -0.410248 -0.045106 -0.062500 1 0 0 0 0 0 3 636063
-0.002294 0.000410 0.120045 0.293524 -0.410255 -0.045113 -0.062500 1 0 0 0 0 0 3 637061
-0.002294 0.000410 0.120045 0.293532 -0.410247 -0.045107 -0.062500 1 0 0 0 0 0 3 638063
-0.002294 0.000410 0.120045 0.293524 -0.410254 -0.045093 -0.062500 1 0 0 0 0 0 3 639067
-0.002294 0.000410 0.120045 0.293524 -0.410255 -0.045112 -0.062500 1 0 0 0 0 0 3 640032
-0.002294 0.000410 0.120045 0.293532 -0.410247 -0.045107 -0.062500 1 0 0 0 0 0 3 641063
-0.002294 0.000410 0.120045 0.293525 -0.410254 -0.045113 -0.062500 1 0 0 0 0 0 3 642051
-0.002294 0.000410 0.120045 0.293536 -0.410258 -0.045101 -0.062500 1 0 0 0 0 0 3 643048
-0.002294 0.000410 0.120045 0.293513 -0.410253 -0.045106 -0.062500 1 0 0 0 0 0 3 644055
-0.002294 0.000410 0.120045 0.293531 -0.410247 -0.045106 -0.062500 1 0 0 0 0 0 3 645047
-0.002294 0.000410 0.120045 0.293524 -0.410254 -0.045114 -0.062500 1 0 0 0 0 0 3 646056
-0.002294 0.000410 0.120045 0.293535 -0.410258 -0.045101 -0.062500 1 0 0 0 0 0 3 647047
-0.002294 0.000410 0.120045 0.293534 -0.410247 -0.045106 -0.062500 1 0 0 0 0 0 3 648055
-0.002294 0.000410 0.120045 0.293513 -0.410252 -0.045107 -0.062500 1 0 0 0 0 0 3 649046
-0.002294 0.000410 0.120045 0.293531 -0.410246 -0.045107 -0.062500 1 0 0 0 0 0 3 650056
-0.002294 0.000410 0.120045 0.293528 -0.410266 -0.045107 -0.062500 1 0 0 0 0 0 3 651046
-0.002294 0.000410 0.120045 0.293533 -0.410248 -0.045107 -0.062500 1 0 0 0 0 0 3 652052
-0.002294 0.000410 0.120045 0.293513 -0.410252 -0.045107 -0.062500 1 0 0 0 0 0 3 653056
-0.002294 0.000410 0.120045 0.293530 -0.410246 -0.045107 -0.062500 1 0 0 0 0 0 3 654046
-0.002294 0.000410 0.120045 0.293536 -0.410257 -0.045100 -0.062500 1 0 0 0 0 0 3 655069
-0.002294 0.000410 0.120045 0.293525 -0.410256 -0.045113 -0.062500 1 0 0 0 0 0 3 656054
-0.002294 0.000410 0.120045 0.293532 -0.410247 -0.045107 -0.062500 1 0 0 0 0 0 3 657070
-0.002294 0.000410 0.120045 0.293513 -0.410252 -0.045107 -0.062500 1 0 0 0 0 0 3 658061
-0.002294 0.000410 0.120045 0.293534 -0.410258 -0.045100 -0.062500 1 0 0 0 0 0 3 659063
-0.002294 0.000410 0.120045 0.293525 -0.410256 -0.045113 -0.062500 1 0 0 0 0 0 3 660054
-0.002294 0.000410 0.120045 0.293532 -0.410247 -0.045107 -0.062500 1 0 0 0 0 0 3 661046
-0.002294 0.000410 0.120045 0.293524 -0.410254 -0.045093 -0.062500 1 0 0 0 0 0 3 662055
-0.002294 0.000410 0.120045 0.293524 -0.410255 -0.045112 -0.062500 1 0 0 0 0 0 3 663035
-0.002294 0.000410 0.120045 0.293532 -0.410247 -0.045107 -0.062500 1 0 0 0 0 0 3 664066
-0.002294 0.000410 0.120045 0.293525 -0.410254 -0.045113 -0.062500 1 0 0 0 0 0 3 665064
-0.002294 0.000410 0.120045 0.293536 -0.410258 -0.045101 -0.062500 1 0 0 0 0 0 3 666032
-0.002294 0.000410 0.120045 0.293513 -0.410253 -0.045106 -0.062500 1 0 0 0 0 0 3 667064
-0.002294 0.000410 0.120045 0.293531 -0.410247 -0.045106 -0.062500 1 0 0 0 0 0 3 668061
-0.002294 0.000410 0.120045 0.293524 -0.410255 -0.045113 -0.062500 1 0 0 0 0 0 3 669060
-0.002294 0.000410 0.120045 0.293535 -0.410258 -0.045101 -0.062500 1 0 0 0 0 0 3 670062
-0.002294 0.000410 0.120045 0.293521 -0.410244 -0.045099 -0.062500 1 0 0 0 0 0 3 671061
-0.002294 0.000410 0.120045 0.293523 -0.410254 -0.045112 -0.062500 1 0 0 0 0 0 3 672067
-0.002294 0.000410 0.120045 0.293532 -0.410246 -0.045107 -0.062500 1 0 0 0 0 0 3 673034
-0.002294 0.000410 0.120045 0.293528 -0.410266 -0.045107 -0.062500 1 0 0 0 0 0 3 674066
-0.002294 0.000410 0.120045 0.293533 -0.410248 -0.045107 -0.062500 1 0 0 0 0 0 3 675065
-0.002294 0.000410 0.120045 0.293513 -0.410252 -0.045107 -0.062500 1 0 0 0 0 0 3 676060
-0.002294 0.000410 0.120045 0.293530 -0.410246 -0.045107 -0.062500 1 0 0 0 0 0 3 677062
-0.002294 0.000410 0.120045 0.293536 -0.410257 -0.045100 -0.062500 1 0 0 0 0 0 3 678060
-0.002299 0.000428 0.120034 0.367094 -0.662884 0.104242 -0.062500 1 0 0 0 0 0 3 679062
-0.002302 0.000437 0.120031 0.343699 -0.578193 0.031365 -0.062500 1 0 0 0 0 0 3 680061
-0.002303 0.000442 0.120029 0.325226 -0.514684 -0.006467 -0.062500 1 0 0 0 0 0 3 681060
-0.002304 0.000444 0.120029 0.315038 -0.480778 -0.020860 -0.062500 1 0 0 0 0 0 3 682061
-0.002304 0.000445 0.120029 0.309749 -0.463617 -0.025997 -0.062500 1 0 0 0 0 0 3 683062
-0.002304 0.000446 0.120029 0.307066 -0.455002 -0.027794 -0.062500 1 0 0 0 0 0 3 684062
-0.002304 0.000446 0.120029 0.305698 -0.450687 -0.028422 -0.062500 1 0 0 0 0 0 3 685062
-0.002304 0.000446 0.120029 0.305017 -0.448535 -0.028634 -0.062500 1 0 0 0 0 0 3 686063
-0.002304 0.000446 0.120029 0.304685 -0.447451 -0.028705 -0.062500 1 0 0 0 0 0 3 687062
-0.002304 0.000446 0.120029 0.304499 -0.446914 -0.028738 -0.062500 1 0 0 0 0 0 3 688061
-0.002304 0.000446 0.120029 0.304415 -0.446643 -0.028744 -0.062500 1 0 0 0 0 0 3 689062
-0.002304 0.000446 0.120029 0.304359 -0.446498 -0.028753 -0.062500 1 0 0 0 0 0 3 690060
-0.002304 0.000446 0.120029 0.304350 -0.446435 -0.028755 -0.062500 1 0 0 0 0 0 3 691062
-0.002304 0.000446 0.120029 0.304335 -0.446417 -0.028756 -0.062500 1 0 0 0 0 0 3 692060
-0.002304 0.000446 0.120029 0.304326 -0.446394 -0.028750 -0.062500 1 0 0 0 0 0 3 693060
-0.002304 0.000446 0.120029 0.304322 -0.446382 -0.028756 -0.062500 1 0 0 0 0 0 3 694061
-0.002304 0.000446 0.120029 0.304330 -0.446372 -0.028750 -0.062500 1 0 0 0 0 0 3 695053
-0.002304 0.000446 0.120029 0.304331 -0.446371 -0.028749 -0.062500 1 0 0 0 0 0 3 696058
-0.002304 0.000446 0.120029 0.304319 -0.446368 -0.028742 -0.062500 1 0 0 0 0 0 3 697058
-0.002304 0.000446 0.120029 0.304322 -0.446379 -0.028755 -0.062500 1 0 0 0 0 0 3 698057
-0.002304 0.000446 0.120029 0.304322 -0.446381 -0.028756 -0.062500 1 0 0 0 0 0 3 699062
-0.002304 0.000446 0.120029 0.304330 -0.446372 -0.028749 -0.062500 1 0 0 0 0 0 3 700059
-0.002304 0.000446 0.120029 0.304332 -0.446371 -0.028749 -0.062500 1 0 0 0 0 0 3 701061
-0.002304 0.000446 0.120029 0.304308 -0.446365 -0.028756 -0.062500 1 0 0 0 0 0 3 702049
-0.002304 0.000446 0.120029 0.304320 -0.446379 -0.028756 -0.062500 1 0 0 0 0 0 3 703063
-0.002304 0.000446 0.120029 0.304330 -0.446372 -0.028750 -0.062500 1 0 0 0 0 0 3 704059
-0.002304 0.000446 0.120029 0.304331 -0.446371 -0.028749 -0.062500 1 0 0 0 0 0 3 705060
-0.002304 0.000446 0.120029 0.304319 -0.446368 -0.028742 -0.062500 1 0 0 0 0 0 3 706058
-0.002304 0.000446 0.120029 0.304322 -0.446379 -0.028754 -0.062500 1 0 0 0 0 0 3 707048
-0.002304 0.000446 0.120029 0.304327 -0.446360 -0.028756 -0.062500 1 0 0 0 0 0 3 708045
-0.002304 0.000446 0.120029 0.304323 -0.446378 -0.028756 -0.062500 1 0 0 0 0 0 3 709054
-0.002304 0.000446 0.120029 0.304331 -0.446372 -0.028750 -0.062500 1 0 0 0 0 0 3 710045
-0.002304 0.000446 0.120029 0.304311 -0.446377 -0.028749 -0.062500 1 0 0 0 0 0 3 711054
-0.002304 0.000446 0.120029 0.304321 -0.446381 -0.028756 -0.062500 1 0 0 0 0 0 3 712044
-0.002304 0.000446 0.120029 0.304330 -0.446373 -0.028749 -0.062500 1 0 0 0 0 0 3 713052
-0.002304 0.000446 0.120029 0.304328 -0.446360 -0.028756 -0.062500 1 0 0 0 0 0 3 714065
-0.002304 0.000446 0.120029 0.304319 -0.446367 -0.028743 -0.062500 1 0 0 0 0 0 3 715049
-0.002304 0.000446 0.120029 0.304322 -0.446379 -0.028755 -0.062500 1 0 0 0 0 0 3 716043
-0.002304 0.000446 0.120029 0.304322 -0.446381 -0.028756 -0.062500 1 0 0 0 0 0 3 717040
-0.002304 0.000446 0.120029 0.304330 -0.446372 -0.028749 -0.062500 1 0 0 0 0 0 3 718053
-0.002304 0.000446 0.120029 0.304332 -0.446371 -0.028749 -0.062500 1 0 0 0 0 0 3 719041
-0.002304 0.000446 0.120029 0.304308 -0.446365 -0.028756 -0.062500 1 0 0 0 0 0 3 720051
-0.002304 0.000446 0.120029 0.304329 -0.446370 -0.028749 -0.062500 1 0 0 0 0 0 3 721059
-0.002304 0.000446 0.120029 0.304323 -0.446380 -0.028756 -0.062500 1 0 0 0 0 0 3 722072
-0.002304 0.000446 0.120029 0.304330 -0.446372 -0.028749 -0.062500 1 0 0 0 0 0 3 723054
-0.002304 0.000446 0.120029 0.304319 -0.446368 -0.028742 -0.062500 1 0 0 0 0 0 3 724054
-0.002304 0.000446 0.120029 0.304322 -0.446379 -0.028754 -0.062500 1 0 0 0 0 0 3 725046
-0.002304 0.000446 0.120029 0.304327 -0.446360 -0.028756 -0.062500 1 0 0 0 0 0 3 726044
-0.002304 0.000446 0.120029 0.304323 -0.446378 -0.028756 -0.062500 1 0 0 0 0 0 3 727065
-0.002304 0.000446 0.120029 0.304331 -0.446372 -0.028750 -0.062500 1 0 0 0 0 0 3 728056
-0.002304 0.000446 0.120029 0.304319 -0.446368 -0.028742 -0.062500 1 0 0 0 0 0 3 729064
-0.002304 0.000446 0.120029 0.304322 -0.446379 -0.028754 -0.062500 1 0 0 0 0 0 3 730061
-0.002304 0.000446 0.120029 0.304331 -0.446372 -0.028749 -0.062500 1 0 0 0 0 0 3 731062
-0.002304 0.000446 0.120029 0.304320 -0.446368 -0.028762 -0.062500 1 0 0 0 0 0 3 732060
-0.002304 0.000446 0.120029 0.304310 -0.446376 -0.028751 -0.062500 1 0 0 0 0 0 3 733029
-0.002304 0.000446 0.120029 0.304329 -0.446372 -0.028749 -0.062500 1 0 0 0 0 0 3 734030
-0.002304 0.000446 0.120029 0.304322 -0.446380 -0.028756 -0.062500 1 0 0 0 0 0 3 735062
-0.002304 0.000446 0.120029 0.304330 -0.446372 -0.028749 -0.062500 1 0 0 0 0 0 3 736051
-0.002304 0.000446 0.120029 0.304331 -0.446371 -0.028749 -0.062500 1 0 0 0 0 0 3 737065
-0.002304 0.000446 0.120029 0.304316 -0.446357 -0.028749 -0.062500 1 0 0 0 0 0 3 738061
-0.002304 0.000446 0.120029 0.304321 -0.446378 -0.028755 -0.062500 1 0 0 0 0 0 3 739065
-0.002304 0.000446 0.120029 0.304322 -0.446380 -0.028756 -0.062500 1 0 0 0 0 0 3 740061
-0.002304 0.000446 0.120029 0.304330 -0.446372 -0.028750 -0.062500 1 0 0 0 0 0 3 741055
-0.002304 0.000446 0.120029 0.304332 -0.446371 -0.028749 -0.062500 1 0 0 0 0 0 3 742059
-0.002304 0.000446 0.120029 0.304311 -0.446377 -0.028749 -0.062500 1 0 0 0 0 0 3 743060
-0.002304 0.000446 0.120029 0.304326 -0.446360 -0.028755 -0.062500 1 0 0 0 0 0 3 744059
-0.002304 0.000446 0.120029 0.304322 -0.446378 -0.028756 -0.062500 1 0 0 0 0 0 3 745058
-0.002304 0.000446 0.120029 0.304330 -0.446372 -0.028750 -0.062500 1 0 0 0 0 0 3 746057
-0.002304 0.000446 0.120029 0.304319 -0.446368 -0.028742 -0.062500 1 0 0 0 0 0 3 747049
-0.002304 0.000446 0.120029 0.304322 -0.446379 -0.028754 -0.062500 1 0 0 0 0 0 3 748058
-0.002304 0.000446 0.120029 0.304330 -0.446372 -0.028749 -0.062500 1 0 0 0 0 0 3 749060
-0.002304 0.000446 0.120029 0.304320 -0.446368 -0.028762 -0.062500 1 0 0 0 0 0 3 750059
-0.002304 0.000446 0.120029 0.304318 -0.446368 -0.028744 -0.062500 1 0 0 0 0 0 3 751060
-0.002304 0.000446 0.120029 0.304321 -0.446379 -0.028755 -0.062500 1 0 0 0 0 0 3 752058
-0.002304 0.000446 0.120029 0.304330 -0.446372 -0.028749 -0.062500 1 0 0 0 0 0 3 753059
-0.002304 0.000446 0.120029 0.304331 -0.446371 -0.028748 -0.062500 1 0 0 0 0 0 3 754057
-0.002304 0.000446 0.120029 0.304324 -0.446380 -0.028755 -0.062500 1 0 0 0 0 0 3 755050
-0.002304 0.000446 0.120029 0.304315 -0.446357 -0.028750 -0.062500 1 0 0 0 0 0 3 756060
-0.002304 0.000446 0.120029 0.304321 -0.446378 -0.028755 -0.062500 1 0 0 0 0 0 3 757058
-0.002304 0.000446 0.120029 0.304322 -0.446380 -0.028756 -0.062500 1 0 0 0 0 0 3 758059
-0.002304 0.000446 0.120029 0.304330 -0.446372 -0.028750 -0.062500 1 0 0 0 0 0 3 759059
-0.002304 0.000446 0.120029 0.304331 -0.446371 -0.028749 -0.062500 1 0 0 0 0 0 3 760058
-0.002304 0.000446 0.120029 0.304320 -0.446368 -0.028742 -0.062500 1 0 0 0 0 0 3 761054
-0.002304 0.000446 0.120029 0.304319 -0.446368 -0.028761 -0.062500 1 0 0 0 0 0 3 762057
-0.002304 0.000446 0.120029 0.304322 -0.446379 -0.028757 -0.062500 1 0 0 0 0 0 3 763059
-0.002304 0.000446 0.120029 0.304330 -0.446372 -0.028750 -0.062500 1 0 0 0 0 0 3 764059
-0.002304 0.000446 0.120029 0.304319 -0.446368 -0.028742 -0.062500 1 0 0 0 0 0 3 765059
-0.002304 0.000446 0.120029 0.304322 -0.446379 -0.028755 -0.062500 1 0 0 0 0 0 3 766057
-0.002310 0.000464 0.120018 0.377852 -0.698863 0.120732 -0.062500 1 0 0 0 0 0 3 767060
-0.002312 0.000473 0.120014 0.354484 -0.614239 0.047781 -0.062500 1 0 0 0 0 0 3 768058
-0.002314 0.000478 0.120013 0.336012 -0.550764 0.009919 -0.062500 1 0 0 0 0 0 3 769052
-0.002314 0.000480 0.120013 0.325828 -0.516874 -0.004492 -0.062500 1 0 0 0 0 0 3 770058
-0.002315 0.000481 0.120012 0.320550 -0.499711 -0.009632 -0.062500 1 0 0 0 0 0 3 771059
-0.002315 0.000482 0.120012 0.317861 -0.491108 -0.011419 -0.062500 1 0 0 0 0 0 3 772058
-0.002315 0.000482 0.120012 0.316492 -0.486794 -0.012048 -0.062500 1 0 0 0 0 0 3 773044
-0.002315 0.000482 0.120012 0.315808 -0.484632 -0.012268 -0.062500 1 0 0 0 0 0 3 774051
-0.002315 0.000482 0.120012 0.315467 -0.483555 -0.012347 -0.062500 1 0 0 0 0 0 3 775044
-0.002315 0.000482 0.120012 0.315292 -0.483022 -0.012368 -0.062500 1 0 0 0 0 0 3 776051
-0.002315 0.000482 0.120012 0.315205 -0.482740 -0.012380 -0.062500 1 0 0 0 0 0 3 777041
-0.002315 0.000482 0.120012 0.315153 -0.482606 -0.012383 -0.062500 1 0 0 0 0 0 3 778052
-0.002315 0.000482 0.120012 0.315131 -0.482541 -0.012378 -0.062500 1 0 0 0 0 0 3 779048
-0.002315 0.000482 0.120012 0.315123 -0.482515 -0.012391 -0.062500 1 0 0 0 0 0 3 780052
-0.002315 0.000482 0.120012 0.315115 -0.482491 -0.012386 -0.062500 1 0 0 0 0 0 3 781041
-0.002315 0.000482 0.120012 0.315115 -0.482489 -0.012386 -0.062500 1 0 0 0 0 0 3 782051
-0.002315 0.000482 0.120012 0.315123 -0.482481 -0.012379 -0.062500 1 0 0 0 0 0 3 783043
-0.002315 0.000482 0.120012 0.315116 -0.482489 -0.012385 -0.062500 1 0 0 0 0 0 3 784050
-0.002315 0.000482 0.120012 0.315120 -0.482470 -0.012385 -0.062500 1 0 0 0 0 0 3 785046
-0.002315 0.000482 0.120012 0.315121 -0.482468 -0.012385 -0.062500 1 0 0 0 0 0 3 786047
-0.002315 0.000482 0.120012 0.315116 -0.482488 -0.012385 -0.062500 1 0 0 0 0 0 3 787049
-0.002315 0.000482 0.120012 0.315108 -0.482467 -0.012379 -0.062500 1 0 0 0 0 0 3 788045
-0.002315 0.000482 0.120012 0.315115 -0.482488 -0.012385 -0.062500 1 0 0 0 0 0 3 789056
-0.002315 0.000482 0.120012 0.315120 -0.482470 -0.012385 -0.062500 1 0 0 0 0 0 3 790047
-0.002315 0.000482 0.120012 0.315113 -0.482476 -0.012392 -0.062500 1 0 0 0 0 0 3 791034
-0.002315 0.000482 0.120012 0.315124 -0.482480 -0.012380 -0.062500 1 0 0 0 0 0 3 792053
-0.002315 0.000482 0.120012 0.315109 -0.482466 -0.012378 -0.062500 1 0 0 0 0 0 3 793063
-0.002315 0.000482 0.120012 0.315115 -0.482487 -0.012384 -0.062500 1 0 0 0 0 0 3 794085
-0.002315 0.000482 0.120012 0.315120 -0.482470 -0.012385 -0.062500 1 0 0 0 0 0 3 795060
-0.002315 0.000482 0.120012 0.315116 -0.482488 -0.012385 -0.062500 1 0 0 0 0 0 3 796051
-0.002315 0.000482 0.120012 0.315121 -0.482470 -0.012385 -0.062500 1 0 0 0 0 0 3 797029
-0.002315 0.000482 0.120012 0.315101 -0.482474 -0.012386 -0.062500 1 0 0 0 0 0 3 798057
-0.002315 0.000482 0.120012 0.315122 -0.482480 -0.012379 -0.062500 1 0 0 0 0 0 3 799058
-0.002315 0.000482 0.120012 0.315113 -0.482478 -0.012392 -0.062500 1 0 0 0 0 0 3 800057
-0.002315 0.000482 0.120012 0.315124 -0.482480 -0.012379 -0.062500 1 0 0 0 0 0 3 801057
-0.002315 0.000482 0.120012 0.315109 -0.482466 -0.012378 -0.062500 1 0 0 0 0 0 3 802056
-0.002315 0.000482 0.120012 0.315112 -0.482476 -0.012391 -0.062500 1 0 0 0 0 0 3 803061
-0.002315 0.000482 0.120012 0.315123 -0.482480 -0.012379 -0.062500 1 0 0 0 0 0 3 804060
-0.002315 0.000482 0.120012 0.315113 -0.482477 -0.012392 -0.062500 1 0 0 0 0 0 3 805060
-0.002315 0.000482 0.120012 0.315111 -0.482477 -0.012373 -0.062500 1 0 0 0 0 0 3 806045
-0.002315 0.000482 0.120012 0.315112 -0.482477 -0.012391 -0.062500 1 0 0 0 0 0 3 807028
-0.002315 0.000482 0.120012 0.315120 -0.482468 -0.012386 -0.062500 1 0 0 0 0 0 3 808056
-0.002315 0.000482 0.120012 0.315124 -0.482479 -0.012379 -0.062500 1 0 0 0 0 0 3 809056
-0.002315 0.000482 0.120012 0.315114 -0.482477 -0.012392 -0.062500 1 0 0 0 0 0 3 810057
-0.002315 0.000482 0.120012 0.315112 -0.482477 -0.012373 -0.062500 1 0 0 0 0 0 3 811056
-0.002315 0.000482 0.120012 0.315112 -0.482477 -0.012391 -0.062500 1 0 0 0 0 0 3 812056
-0.002315 0.000482 0.120012 0.315123 -0.482480 -0.012379 -0.062500 1 0 0 0 0 0 3 813054
-0.002315 0.000482 0.120012 0.315113 -0.482478 -0.012391 -0.062500 1 0 0 0 0 0 3 814056
-0.002315 0.000482 0.120012 0.315120 -0.482469 -0.012386 -0.062500 1 0 0 0 0 0 3 815056
-0.002315 0.000482 0.120012 0.315112 -0.482476 -0.012372 -0.062500 1 0 0 0 0 0 3 816041
-0.002315 0.000482 0.120012 0.315112 -0.482477 -0.012391 -0.062500 1 0 0 0 0 0 3 817057
-0.002315 0.000482 0.120012 0.315124 -0.482480 -0.012379 -0.062500 1 0 0 0 0 0 3 818054
-0.002315 0.000482 0.120012 0.315113 -0.482478 -0.012391 -0.062500 1 0 0 0 0 0 3 819051
-0.002315 0.000482 0.120012 0.315108 -0.482466 -0.012380 -0.062500 1 0 0 0 0 0 3 820054
-0.002315 0.000482 0.120012 0.315115 -0.482487 -0.012385 -0.062500 1 0 0 0 0 0 3 821057
-0.002315 0.000482 0.120012 0.315120 -0.482470 -0.012385 -0.062500 1 0 0 0 0 0 3 822056
-0.002315 0.000482 0.120012 0.315125 -0.482479 -0.012378 -0.062500 1 0 0 0 0 0 3 823058
-0.002315 0.000482 0.120012 0.315114 -0.482477 -0.012391 -0.062500 1 0 0 0 0 0 3 824054
-0.002315 0.000482 0.120012 0.315108 -0.482465 -0.012380 -0.062500 1 0 0 0 0 0 3 825056
-0.002315 0.000482 0.120012 0.315115 -0.482487 -0.012385 -0.062500 1 0 0 0 0 0 3 826054
-0.002315 0.000482 0.120012 0.315120 -0.482469 -0.012385 -0.062500 1 0 0 0 0 0 3 827038
-0.002320 0.000501 0.120002 0.388592 -0.734842 0.137222 -0.062500 1 0 0 0 0 0 3 828049
-0.002323 0.000510 0.119998 0.365250 -0.650269 0.064214 -0.062500 1 0 0 0 0 0 3 829044
-0.002324 0.000514 0.119997 0.346790 -0.586828 0.026318 -0.062500 1 0 0 0 0 0 3 830044
-0.002325 0.000516 0.119996 0.336616 -0.552966 0.011896 -0.062500 1 0 0 0 0 0 3 831046
-0.002326 0.000517 0.119996 0.331337 -0.535801 0.006760 -0.062500 1 0 0 0 0 0 3 832045
-0.002326 0.000518 0.119996 0.328636 -0.527197 0.004956 -0.062500 1 0 0 0 0 0 3 833044
-0.002326 0.000518 0.119996 0.327287 -0.522879 0.004324 -0.062500 1 0 0 0 0 0 3 834050
-0.002326 0.000518 0.119996 0.326597 -0.520725 0.004116 -0.062500 1 0 0 0 0 0 3 835048
-0.002326 0.000518 0.119996 0.326255 -0.519650 0.004037 -0.062500 1 0 0 0 0 0 3 836044
-0.002326 0.000519 0.119996 0.326077 -0.519106 0.004010 -0.062500 1 0 0 0 0 0 3 837043
-0.002331 0.000537 0.119985 0.399422 -0.771050 0.153737 -0.062500 1 0 0 0 0 0 3 838043
-0.002334 0.000546 0.119982 0.376056 -0.686422 0.080658 -0.062500 1 0 0 0 0 0 3 839038
-0.002335 0.000550 0.119980 0.357588 -0.622954 0.042731 -0.062500 1 0 0 0 0 0 3 840044
-0.002336 0.000552 0.119980 0.347408 -0.589071 0.028291 -0.062500 1 0 0 0 0 0 3 841034
-0.002336 0.000554 0.119980 0.342123 -0.571888 0.023152 -0.062500 1 0 0 0 0 0 3 842044
-0.002337 0.000554 0.119980 0.339432 -0.563277 0.021350 -0.062500 1 0 0 0 0 0 3 843035
-0.002337 0.000554 0.119980 0.338073 -0.558957 0.020723 -0.062500 1 0 0 0 0 0 3 844044
-0.002337 0.000554 0.119980 0.337378 -0.556792 0.020507 -0.062500 1 0 0 0 0 0 3 845034
-0.002337 0.000555 0.119980 0.337024 -0.555713 0.020434 -0.062500 1 0 0 0 0 0 3 846044
-0.002342 0.000573 0.119969 0.410241 -0.807262 0.170267 -0.062500 1 0 0 0 0 0 3 847034
-0.002345 0.000582 0.119965 0.386869 -0.722564 0.097109 -0.062500 1 0 0 0 0 0 3 848043
-0.002346 0.000586 0.119964 0.368383 -0.659065 0.059157 -0.062500 1 0 0 0 0 0 3 849035
-0.002347 0.000588 0.119963 0.358191 -0.625149 0.044712 -0.062500 1 0 0 0 0 0 3 850042
-0.002347 0.000590 0.119963 0.352904 -0.607958 0.039559 -0.062500 1 0 0 0 0 0 3 851145
-0.002347 0.000590 0.119963 0.350210 -0.599338 0.037765 -0.062500 1 0 0 0 0 0 3 852149
-0.002347 0.000590 0.119963 0.348851 -0.595018 0.037137 -0.062500 1 0 0 0 0 0 3 853129
-0.002347 0.000591 0.119963 0.348160 -0.592866 0.036907 -0.062500 1 0 0 0 0 0 3 854122
-0.002353 0.000609 0.119952 0.421151 -0.843723 0.186824 -0.062500 1 0 0 0 0 0 3 855136
-0.002355 0.000618 0.119949 0.397706 -0.758818 0.113588 -0.062500 1 0 0 0 0 0 3 856048
-0.002357 0.000622 0.119947 0.379200 -0.695216 0.075598 -0.062500 1 0 0 0 0 0 3 857038
-0.002358 0.000624 0.119947 0.368987 -0.661260 0.061134 -0.062500 1 0 0 0 0 0 3 858044
-0.002358 0.000626 0.119947 0.363686 -0.644028 0.055983 -0.062500 1 0 0 0 0 0 3 859048
-0.002358 0.000626 0.119947 0.360988 -0.635396 0.054179 -0.062500 1 0 0 0 0 0 3 860038
-0.002358 0.000626 0.119947 0.359626 -0.631066 0.053561 -0.062500 1 0 0 0 0 0 3 861056
-0.002358 0.000627 0.119947 0.358935 -0.628914 0.053332 -0.062500 1 0 0 0 0 0 3 862061
-0.002358 0.000627 0.119947 0.358587 -0.627817 0.053256 -0.062500 1 0 0 0 0 0 3 863062
-0.002358 0.000627 0.119947 0.358411 -0.627282 0.053234 -0.062500 1 0 0 0 0 0 3 864037
-0.002363 0.000645 0.119936 0.431616 -0.878816 0.203340 -0.062500 1 0 0 0 0 0 3 865048
-0.002366 0.000654 0.119932 0.408330 -0.794384 0.130060 -0.062500 1 0 0 0 0 0 3 866050
-0.002368 0.000658 0.119931 0.389893 -0.731033 0.092040 -0.062500 1 0 0 0 0 0 3 867046
-0.002368 0.000661 0.119931 0.379720 -0.697178 0.077572 -0.062500 1 0 0 0 0 0 3 868055
-0.002369 0.000662 0.119930 0.374439 -0.680004 0.072421 -0.062500 1 0 0 0 0 0 3 869056
-0.002369 0.000662 0.119930 0.371746 -0.671389 0.070620 -0.062500 1 0 0 0 0 0 3 870054
-0.002369 0.000662 0.119930 0.370383 -0.667093 0.069987 -0.062500 1 0 0 0 0 0 3 871047
-0.002369 0.000663 0.119930 0.369708 -0.664926 0.069769 -0.062500 1 0 0 0 0 0 3 872056
-0.002374 0.000681 0.119920 0.442599 -0.915516 0.219930 -0.062500 1 0 0 0 0 0 3 873057
-0.002377 0.000690 0.119916 0.419201 -0.830748 0.146562 -0.062500 1 0 0 0 0 0 3 874055
-0.002378 0.000694 0.119915 0.400707 -0.767217 0.108508 -0.062500 1 0 0 0 0 0 3 875055
-0.002379 0.000697 0.119914 0.390520 -0.733276 0.094020 -0.062500 1 0 0 0 0 0 3 876054
-0.002379 0.000698 0.119914 0.385222 -0.716077 0.088873 -0.062500 1 0 0 0 0 0 3 877054
-0.002380 0.000698 0.119914 0.382518 -0.707432 0.087068 -0.062500 1 0 0 0 0 0 3 878054
-0.002380 0.000698 0.119914 0.381160 -0.703114 0.086433 -0.062500 1 0 0 0 0 0 3 879055
-0.002380 0.000699 0.119914 0.380475 -0.700944 0.086219 -0.062500 1 0 0 0 0 0 3 880055
-0.002380 0.000699 0.119914 0.380123 -0.699866 0.086144 -0.062500 1 0 0 0 0 0 3 881027
-0.002380 0.000699 0.119914 0.379944 -0.699322 0.086116 -0.062500 1 0 0 0 0 0 3 882048
-0.002380 0.000699 0.119914 0.379851 -0.699060 0.086102 -0.062500 1 0 0 0 0 0 3 883051
-0.002380 0.000699 0.119914 0.379803 -0.698908 0.086098 -0.062500 1 0 0 0 0 0 3 884054
-0.002380 0.000699 0.119914 0.379794 -0.698844 0.086097 -0.062500 1 0 0 0 0 0 3 885054
-0.002385 0.000717 0.119903 0.452970 -0.950344 0.236472 -0.062500 1 0 0 0 0 0 3 886035
-0.002388 0.000726 0.119899 0.429779 -0.866168 0.163058 -0.062500 1 0 0 0 0 0 3 887057
-0.002389 0.000730 0.119898 0.411391 -0.802934 0.124981 -0.062500 1 0 0 0 0 0 3 888054
-0.002390 0.000733 0.119898 0.401231 -0.769145 0.110485 -0.062500 1 0 0 0 0 0 3 889053
-0.002390 0.000734 0.119898 0.395957 -0.751999 0.105323 -0.062500 1 0 0 0 0 0 3 890053
-0.002390 0.000734 0.119897 0.393266 -0.743392 0.103533 -0.062500 1 0 0 0 0 0 3 891056
-0.002390 0.000734 0.119897 0.391904 -0.739099 0.102897 -0.062500 1 0 0 0 0 0 3 892041
-0.002390 0.000735 0.119897 0.391230 -0.736934 0.102677 -0.062500 1 0 0 0 0 0 3 893051
-0.002391 0.000735 0.119897 0.390879 -0.735856 0.102601 -0.062500 1 0 0 0 0 0 3 894058
-0.002391 0.000735 0.119897 0.390700 -0.735312 0.102572 -0.062500 1 0 0 0 0 0 3 895056
-0.002391 0.000735 0.119897 0.390619 -0.735052 0.102572 -0.062500 1 0 0 0 0 0 3 896025
-0.002391 0.000735 0.119897 0.390565 -0.734909 0.102563 -0.062500 1 0 0 0 0 0 3 897054
-0.002396 0.000753 0.119887 0.463704 -0.986238 0.253049 -0.062500 1 0 0 0 0 0 3 898052
-0.002398 0.000762 0.119883 0.440509 -0.902111 0.179583 -0.062500 1 0 0 0 0 0 3 899055
-0.002400 0.000766 0.119882 0.422140 -0.838904 0.141459 -0.062500 1 0 0 0 0 0 3 900040
-0.002401 0.000769 0.119881 0.411981 -0.805120 0.126976 -0.062500 1 0 0 0 0 0 3 901053
-0.002401 0.000770 0.119881 0.406722 -0.787983 0.121802 -0.062500 1 0 0 0 0 0 3 902040
-0.002401 0.000770 0.119881 0.404023 -0.779377 0.119994 -0.062500 1 0 0 0 0 0 3 903053
-0.002401 0.000770 0.119881 0.402656 -0.775073 0.119367 -0.062500 1 0 0 0 0 0 3 904021
-0.002401 0.000771 0.119881 0.401985 -0.772919 0.119153 -0.062500 1 0 0 0 0 0 3 905039
-0.002401 0.000771 0.119881 0.401635 -0.771843 0.119077 -0.062500 1 0 0 0 0 0 3 906049
-0.002401 0.000771 0.119881 0.401456 -0.771300 0.119049 -0.062500 1 0 0 0 0 0 3 907034
-0.002401 0.000771 0.119881 0.401364 -0.771037 0.119035 -0.062500 1 0 0 0 0 0 3 908041
-0.002401 0.000771 0.119881 0.401319 -0.770897 0.119037 -0.062500 1 0 0 0 0 0 3 909033
-0.002407 0.000789 0.119870 0.474409 -1.022077 0.269643 -0.062500 1 0 0 0 0 0 3 910041
-0.002409 0.000798 0.119866 0.451250 -0.938021 0.196115 -0.062500 1 0 0 0 0 0 3 911038
-0.002411 0.000802 0.119865 0.432874 -0.874856 0.157976 -0.062500 1 0 0 0 0 0 3 912047
-0.002411 0.000804 0.119865 0.422740 -0.841083 0.143458 -0.062500 1 0 0 0 0 0 3 913037
-0.002412 0.000806 0.119865 0.417469 -0.823939 0.138292 -0.062500 1 0 0 0 0 0 3 914047
-0.002412 0.000806 0.119865 0.414773 -0.815346 0.136487 -0.062500 1 0 0 0 0 0 3 915037
-0.002412 0.000806 0.119864 0.413407 -0.811045 0.135859 -0.062500 1 0 0 0 0 0 3 916047
-0.002412 0.000807 0.119864 0.412724 -0.808889 0.135631 -0.062500 1 0 0 0 0 0 3 917045
-0.002412 0.000807 0.119864 0.412380 -0.807804 0.135559 -0.062500 1 0 0 0 0 0 3 918050
-0.002412 0.000807 0.119864 0.412206 -0.807271 0.135537 -0.062500 1 0 0 0 0 0 3 919040
-0.002412 0.000807 0.119864 0.412119 -0.806990 0.135524 -0.062500 1 0 0 0 0 0 3 920024
-0.002417 0.000825 0.119854 0.485125 -1.057984 0.286265 -0.062500 1 0 0 0 0 0 3 921045
-0.002420 0.000834 0.119850 0.461976 -0.973960 0.212663 -0.062500 1 0 0 0 0 0 3 922041
-0.002421 0.000838 0.119849 0.443633 -0.910792 0.174481 -0.062500 1 0 0 0 0 0 3 923048
-0.002422 0.000840 0.119848 0.433475 -0.877035 0.159969 -0.062500 1 0 0 0 0 0 3 924044
-0.002422 0.000842 0.119848 0.428215 -0.859902 0.154790 -0.062500 1 0 0 0 0 0 3 925028
-0.002423 0.000842 0.119848 0.425514 -0.851290 0.152986 -0.062500 1 0 0 0 0 0 3 926026
-0.002423 0.000842 0.119848 0.424160 -0.846991 0.152350 -0.062500 1 0 0 0 0 0 3 927044
-0.002423 0.000843 0.119848 0.423471 -0.844844 0.152133 -0.062500 1 0 0 0 0 0 3 928026
-0.002423 0.000843 0.119848 0.423127 -0.843761 0.152062 -0.062500 1 0 0 0 0 0 3 929042
-0.002423 0.000843 0.119848 0.422948 -0.843217 0.152033 -0.062500 1 0 0 0 0 0 3 930041
-0.002423 0.000843 0.119848 0.422865 -0.842946 0.152026 -0.062500 1 0 0 0 0 0 3 931043
-0.002423 0.000843 0.119848 0.422813 -0.842813 0.152023 -0.062500 1 0 0 0 0 0 3 932040
-0.002423 0.000843 0.119848 0.422804 -0.842751 0.152022 -0.062500 1 0 0 0 0 0 3 933041
-0.002423 0.000843 0.119848 0.422785 -0.842723 0.152014 -0.062500 1 0 0 0 0 0 3 934045
-0.002423 0.000843 0.119848 0.422785 -0.842690 0.152026 -0.062500 1 0 0 0 0 0 3 935049
-0.002428 0.000861 0.119837 0.495785 -1.093675 0.302884 -0.062500 1 0 0 0 0 0 3 936047
-0.002431 0.000870 0.119833 -0.003203 -0.162349 0.229226 -0.062500 0 0 0 0 0 0 3 937040
-0.002432 0.000874 0.119832 -0.022923 -0.094747 0.191017 -0.062500 0 0 0 0 0 0 3 938042
-0.002433 0.000876 0.119832 -0.033771 -0.058756 0.176482 -0.062500 0 0 0 0 0 0 3 939042
-0.002433 0.000877 0.119832 -0.039413 -0.040514 0.171306 -0.062500 0 0 0 0 0 0 3 940041
-0.002452 0.000883 0.119841 0.203803 -0.089908 0.032474 -0.062500 0 0 0 0 0 0 3 941039
-0.002467 0.000903 0.119834 0.170480 -0.294477 0.249854 -0.062500 0 0 0 0 0 0 3 942040
-0.002474 0.000913 0.119831 0.072670 -0.182391 0.210607 -0.062500 0 0 0 0 0 0 3 943043
-0.002478 0.000918 0.119830 0.015068 -0.104775 0.185456 -0.062500 0 0 0 0 0 0 3 944040
-0.002504 0.000943 0.119829 0.299057 -0.355175 0.189857 -0.062500 0 0 0 0 0 0 3 945039
-0.002522 0.000974 0.119818 0.226175 -0.450583 0.330743 -0.062500 0 0 0 0 0 0 3 946041
-0.002537 0.001007 0.119803 0.169414 -0.495564 0.403424 -0.062500 0 0 0 0 0 0 3 947041
-0.002563 0.001028 0.119808 0.317267 -0.347507 0.152852 -0.062500 0 0 0 0 0 0 3 948042
-0.002581 0.001056 0.119798 0.228154 -0.427363 0.317623 -0.062500 0 0 0 0 0 0 3 949041
-0.002596 0.001088 0.119784 0.169167 -0.481048 0.409870 -0.062500 0 0 0 0 0 0 3 950039
-0.002603 0.001105 0.119779 0.071247 -0.278450 0.303488 -0.062500 0 0 0 0 0 0 3 951043
-0.002612 0.001130 0.119767 0.081695 -0.385977 0.404455 -0.062500 0 0 0 0 0 0 3 952040
-0.002622 0.001161 0.119752 0.093826 -0.460851 0.463206 -0.062500 0 0 0 0 0 0 3 953042
-0.002646 0.001181 0.119756 0.280053 -0.327223 0.207689 -0.062500 0 0 0 0 0 0 3 954043
-0.002663 0.001209 0.119747 0.209448 -0.415559 0.370927 -0.062500 0 0 0 0 0 0 3 955042
-0.002672 0.001223 0.119744 0.092255 -0.243932 0.310457 -0.062500 0 0 0 0 0 0 3 956042
-0.002681 0.001248 0.119732 0.091929 -0.368087 0.429946 -0.062500 0 0 0 0 0 0 3 957039
-0.002705 0.001265 0.119737 0.278150 -0.278705 0.207157 -0.062500 0 0 0 0 0 0 3 958035
-0.002722 0.001291 0.119728 0.208884 -0.390460 0.383013 -0.062500 0 0 0 0 0 0 3 959126
-0.002736 0.001322 0.119714 0.159450 -0.462790 0.479286 -0.062500 0 0 0 0 0 0 3 960132
-0.002762 0.001342 0.119719 0.313607 -0.328244 0.237901 -0.062500 0 0 0 0 0 0 3 961096
-0.002780 0.001370 0.119710 0.223545 -0.418946 0.406283 -0.062500 0 0 0 0 0 0 3 962122
-0.002789 0.001384 0.119706 0.098322 -0.247287 0.347038 -0.062500 0 0 0 0 0 0 3 963098
-0.002813 0.001396 0.119715 0.273624 -0.198700 0.179212 -0.062500 0 0 0 0 0 0 3 964099
-0.002830 0.001419 0.119707 0.203521 -0.349630 0.385922 -0.062500 0 0 0 0 0 0 3 965094
-0.002838 0.001431 0.119704 0.088011 -0.212326 0.341087 -0.062500 0 0 0 0 0 0 3 966122
-0.002867 0.001459 0.119702 0.335427 -0.412352 0.331686 -0.062500 0 0 0 0 0 0 3 967097
-0.002881 0.001473 0.119701 0.175650 -0.248929 0.312475 -0.062500 0 0 0 0 0 0 3 968096
-0.002893 0.001498 0.119690 0.134474 -0.369177 0.457312 -0.062500 0 0 0 0 0 0 3 969095
-0.002918 0.001515 0.119696 0.299335 -0.279877 0.244475 -0.062500 0 0 0 0 0 0 3 970117
-0.002931 0.001524 0.119698 0.150718 -0.159932 0.270556 -0.062500 0 0 0 0 0 0 3 971123
-0.002942 0.001546 0.119687 0.120579 -0.323529 0.442968 -0.062500 0 0 0 0 0 0 3 972118
-0.002967 0.001561 0.119693 0.292283 -0.256842 0.240918 -0.062500 0 0 0 0 0 0 3 973102
-0.002980 0.001569 0.119696 0.141098 -0.151848 0.270674 -0.062500 0 0 0 0 0 0 3 974120
-0.002991 0.001591 0.119685 0.112654 -0.321073 0.444539 -0.062500 0 0 0 0 0 0 3 975122
-0.003016 0.001606 0.119691 0.285444 -0.257418 0.243051 -0.062500 0 0 0 0 0 0 3 976118
-0.003028 0.001614 0.119693 0.140687 -0.150388 0.272809 -0.062500 0 0 0 0 0 0 3 977102
-0.003039 0.001635 0.119683 0.112367 -0.320219 0.446845 -0.062500 0 0 0 0 0 0 3 978118
-0.003064 0.001651 0.119689 0.285461 -0.257039 0.245481 -0.062500 0 0 0 0 0 0 3 979136
-0.003076 0.001658 0.119691 0.140701 -0.150194 0.275074 -0.062500 0 0 0 0 0 0 3 980121
-0.003088 0.001680 0.119681 0.112290 -0.319965 0.449230 -0.062500 0 0 0 0 0 0 3 981103
-0.003112 0.001695 0.119687 0.285569 -0.256979 0.247952 -0.062500 0 0 0 0 0 0 3 982102
-0.003125 0.001703 0.119689 0.142261 -0.147972 0.277400 -0.062500 0 0 0 0 0 0 3 983100
-0.003131 0.001707 0.119690 0.047290 -0.087309 0.297476 -0.062500 0 0 0 0 0 0 3 984036
-0.003158 0.001731 0.119689 0.312031 -0.346092 0.325681 -0.062500 0 0 0 0 0 0 3 985045
-0.003172 0.001743 0.119688 0.161676 -0.214785 0.318810 -0.062500 0 0 0 0 0 0 3 986034
-0.003198 0.001754 0.119698 0.297357 -0.186474 0.180894 -0.062500 0 0 0 0 0 0 3 987036
-0.003216 0.001777 0.119690 0.208346 -0.343633 0.399019 -0.062500 0 0 0 0 0 0 3 988044
-0.003225 0.001788 0.119687 0.084107 -0.210630 0.356959 -0.062500 0 0 0 0 0 0 3 989045
-0.003248 0.001798 0.119696 0.261287 -0.182142 0.196957 -0.062500 0 0 0 0 0 0 3 990034
-0.003265 0.001821 0.119688 0.190152 -0.341345 0.406402 -0.062500 0 0 0 0 0 0 3 991043
-0.003274 0.001833 0.119685 0.075069 -0.209516 0.361067 -0.062500 0 0 0 0 0 0 3 992051
-0.003297 0.001843 0.119693 0.256925 -0.181661 0.200114 -0.062500 0 0 0 0 0 0 3 993056
-0.003314 0.001866 0.119685 0.187899 -0.340961 0.409224 -0.062500 0 0 0 0 0 0 3 994081
-0.003341 0.001882 0.119692 0.322293 -0.268938 0.230475 -0.062500 0 0 0 0 0 0 3 995045
-0.003355 0.001890 0.119694 0.155593 -0.156997 0.267841 -0.062500 0 0 0 0 0 0 3 996037
-0.003367 0.001912 0.119684 0.115659 -0.323538 0.445615 -0.062500 0 0 0 0 0 0 3 997035
-0.003392 0.001927 0.119690 0.288245 -0.260403 0.246018 -0.062500 0 0 0 0 0 0 3 998043
-0.003405 0.001935 0.119692 0.129094 -0.156942 0.274954 -0.062500 0 0 0 0 0 0 3 999030
-0.003416 0.001956 0.119682 0.098572 -0.325605 0.449851 -0.062500 0 0 0 0 0 0 4 37
-0.003441 0.001972 0.119688 0.272388 -0.263286 0.249332 -0.062500 0 0 0 0 0 0 4 1043
-0.003453 0.001979 0.119690 0.126809 -0.156385 0.277728 -0.062500 0 0 0 0 0 0 4 2039
-0.003464 0.002001 0.119679 0.097346 -0.325191 0.452616 -0.062500 0 0 0 0 0 0 4 3022
-0.003489 0.002016 0.119685 0.271933 -0.263135 0.252152 -0.062500 0 0 0 0 0 0 4 4038
-0.003502 0.002024 0.119687 0.126587 -0.156321 0.280371 -0.062500 0 0 0 0 0 0 4 5037
-0.003532 0.002050 0.119686 0.346012 -0.384818 0.323017 -0.062500 0 0 0 0 0 0 4 6042
-0.003547 0.002063 0.119686 0.170770 -0.238325 0.319661 -0.062500 0 0 0 0 0 0 4 7040
-0.003555 0.002069 0.119686 0.054530 -0.138979 0.316543 -0.062500 0 0 0 0 0 0 4 8041
-0.003578 0.002077 0.119695 0.242509 -0.146553 0.183108 -0.062500 0 0 0 0 0 0 4 9041
-0.003594 0.002099 0.119687 0.176138 -0.324549 0.402871 -0.062500 0 0 0 0 0 0 4 10043
-0.003603 0.002110 0.119684 0.064293 -0.203286 0.360218 -0.062500 0 0 0 0 0 0 4 11044
-0.003626 0.002120 0.119693 0.233693 -0.183731 0.201507 -0.062500 0 0 0 0 0 0 4 12041
-0.003642 0.002142 0.119685 0.169037 -0.343394 0.411298 -0.062500 0 0 0 0 0 0 4 13022
-0.003651 0.002154 0.119682 0.055640 -0.213449 0.364918 -0.062500 0 0 0 0 0 0 4 14039
-0.003679 0.002181 0.119679 0.304952 -0.415913 0.361064 -0.062500 0 0 0 0 0 0 4 15039
-0.003694 0.002195 0.119678 0.145343 -0.254913 0.338435 -0.062500 0 0 0 0 0 0 4 16040
-0.003701 0.002202 0.119678 0.036757 -0.148058 0.328275 -0.062500 0 0 0 0 0 0 4 17038
-0.003729 0.002228 0.119676 0.294384 -0.380781 0.349175 -0.062500 0 0 0 0 0 0 4 18039
-0.003743 0.002241 0.119675 0.139787 -0.237033 0.335971 -0.062500 0 0 0 0 0 0 4 19039
-0.003750 0.002247 0.119675 0.033903 -0.139060 0.329185 -0.062500 0 0 0 0 0 0 4 20040
-0.003777 0.002273 0.119673 0.292974 -0.376183 0.351653 -0.062500 0 0 0 0 0 0 4 21037
-0.003791 0.002286 0.119672 0.139089 -0.234729 0.338679 -0.062500 0 0 0 0 0 0 4 22040
-0.003803 0.002310 0.119661 0.098928 -0.366466 0.488439 -0.062500 0 0 0 0 0 0 4 23040
-0.003828 0.002326 0.119666 0.268869 -0.285199 0.278540 -0.062500 0 0 0 0 0 0 4 24040
-0.003841 0.002335 0.119668 0.103332 -0.170545 0.301990 -0.062500 0 0 0 0 0 0 4 25041
-0.003852 0.002356 0.119658 0.077136 -0.333152 0.476372 -0.062500 0 0 0 0 0 0 4 26021
-0.003877 0.002372 0.119663 0.252370 -0.269530 0.276290 -0.062500 0 0 0 0 0 0 4 27040
-0.003895 0.002397 0.119654 0.171388 -0.389728 0.459891 -0.062500 0 0 0 0 0 0 4 28039
-0.003904 0.002410 0.119651 0.051733 -0.238230 0.402350 -0.062500 0 0 0 0 0 0 4 29022
-0.003927 0.002421 0.119659 0.232719 -0.200977 0.239522 -0.062500 0 0 0 0 0 0 4 30037
-0.003944 0.002444 0.119651 0.160250 -0.352904 0.447866 -0.062500 0 0 0 0 0 0 4 31041
-0.003953 0.002455 0.119648 0.045878 -0.219500 0.399938 -0.062500 0 0 0 0 0 0 4 32017
-0.003976 0.002466 0.119656 0.229832 -0.191601 0.240784 -0.062500 0 0 0 0 0 0 4 33034
-0.003988 0.002471 0.119659 0.093651 -0.120060 0.293216 -0.062500 0 0 0 0 0 0 4 34038
-0.003999 0.002491 0.119649 0.068844 -0.307092 0.479405 -0.062500 0 0 0 0 0 0 4 35043
-0.004023 0.002506 0.119655 0.248567 -0.256609 0.283738 -0.062500 0 0 0 0 0 0 4 36037
-0.004036 0.002513 0.119657 0.104237 -0.154933 0.311461 -0.062500 0 0 0 0 0 0 4 37037
-0.004047 0.002534 0.119646 0.056573 -0.327541 0.487988 -0.062500 0 0 0 0 0 0 4 38037
-0.004072 0.002550 0.119652 0.233805 -0.268361 0.288939 -0.062500 0 0 0 0 0 0 4 39038
-0.004084 0.002557 0.119654 0.094746 -0.163391 0.315270 -0.062500 0 0 0 0 0 0 4 40036
-0.004095 0.002579 0.119643 0.064006 -0.330804 0.491472 -0.062500 0 0 0 0 0 0 4 41040
-0.004120 0.002594 0.119649 0.241035 -0.270632 0.292369 -0.062500 0 0 0 0 0 0 4 42036
-0.004133 0.002602 0.119650 0.095004 -0.163946 0.318485 -0.062500 0 0 0 0 0 0 4 43041
-0.004144 0.002623 0.119640 0.064051 -0.330951 0.494761 -0.062500 0 0 0 0 0 0 4 44031
-0.004169 0.002638 0.119645 0.241206 -0.270751 0.295761 -0.062500 0 0 0 0 0 0 4 45037
-0.004181 0.002646 0.119647 0.095093 -0.163997 0.321714 -0.062500 0 0 0 0 0 0 4 46028
-0.004193 0.002667 0.119637 0.064014 -0.330840 0.498092 -0.062500 0 0 0 0 0 0 4 47116
-0.004198 0.002678 0.119633 -0.009346 -0.210238 0.428518 -0.062500 0 0 0 0 0 0 4 48102
-0.004221 0.002688 0.119641 0.197409 -0.189297 0.261853 -0.062500 0 0 0 0 0 0 4 49117
-0.004232 0.002693 0.119644 0.071946 -0.120881 0.310648 -0.062500 0 0 0 0 0 0 4 50100
-0.004242 0.002713 0.119633 0.052043 -0.308780 0.496334 -0.062500 0 0 0 0 0 0 4 51117
-0.004247 0.002723 0.119630 -0.015405 -0.199174 0.429976 -0.062500 0 0 0 0 0 0 4 52100
-0.004269 0.002733 0.119638 0.176404 -0.187773 0.264653 -0.062500 0 0 0 0 0 0 4 53101
-0.004280 0.002738 0.119641 0.052388 -0.122094 0.313716 -0.062500 0 0 0 0 0 0 4 54115
-0.004291 0.002757 0.119630 0.033130 -0.311254 0.499651 -0.062500 0 0 0 0 0 0 4 55091
-0.004315 0.002772 0.119636 0.223931 -0.263000 0.304359 -0.062500 0 0 0 0 0 0 4 56042
-0.004328 0.002779 0.119638 0.080839 -0.162088 0.331007 -0.062500 0 0 0 0 0 0 4 57032
-0.004334 0.002783 0.119638 -0.013458 -0.104406 0.349676 -0.062500 0 0 0 0 0 0 4 58041
-0.004342 0.002802 0.119627 0.001861 -0.302026 0.515529 -0.062500 0 0 0 0 0 0 4 59033
-0.004365 0.002817 0.119633 0.205016 -0.258515 0.312359 -0.062500 0 0 0 0 0 0 4 60043
-0.004377 0.002824 0.119635 0.071440 -0.159888 0.335957 -0.062500 0 0 0 0 0 0 4 61032
-0.004383 0.002827 0.119635 -0.018139 -0.103322 0.353541 -0.062500 0 0 0 0 0 0 4 62039
-0.004385 0.002829 0.119635 -0.064918 -0.074456 0.360581 -0.062500 0 0 0 0 0 0 4 63047
-0.004387 0.002830 0.119635 -0.088420 -0.060023 0.363119 -0.062500 0 0 0 0 0 0 4 64055
-0.004412 0.002853 0.119633 0.215418 -0.340395 0.394150 -0.062500 0 0 0 0 0 0 4 65034
-0.004424 0.002864 0.119633 0.083849 -0.222014 0.379925 -0.062500 0 0 0 0 0 0 4 66040
-0.004431 0.002870 0.119632 -0.010613 -0.136821 0.372357 -0.062500 0 0 0 0 0 0 4 67032
-0.004458 0.002894 0.119630 0.254789 -0.379060 0.399915 -0.062500 0 0 0 0 0 0 4 68036
-0.004472 0.002907 0.119629 0.087128 -0.249665 0.384189 -0.062500 0 0 0 0 0 0 4 69042
-0.004479 0.002913 0.119629 -0.017201 -0.154788 0.376062 -0.062500 0 0 0 0 0 0 4 70038
-0.004482 0.002916 0.119629 -0.072355 -0.104684 0.372924 -0.062500 0 0 0 0 0 0 4 71046
-0.004503 0.002923 0.119638 0.151181 -0.140135 0.243733 -0.062500 0 0 0 0 0 0 4 72025
-0.004519 0.002943 0.119630 0.098682 -0.328556 0.464791 -0.062500 0 0 0 0 0 0 4 73038
-0.004526 0.002953 0.119627 -0.004197 -0.215409 0.419670 -0.062500 0 0 0 0 0 0 4 74038
-0.004530 0.002959 0.119626 -0.064531 -0.137442 0.391691 -0.062500 0 0 0 0 0 0 4 75038
-0.004532 0.002961 0.119626 -0.096022 -0.096090 0.380694 -0.062500 0 0 0 0 0 0 4 76037
-0.004558 0.002985 0.119623 0.211685 -0.363300 0.408001 -0.062500 0 0 0 0 0 0 4 77037
-0.004570 0.002996 0.119622 0.077848 -0.238084 0.391537 -0.062500 0 0 0 0 0 0 4 78038
-0.004577 0.003002 0.119622 -0.017801 -0.149442 0.383096 -0.062500 0 0 0 0 0 0 4 79021
-0.004580 0.003005 0.119622 -0.068632 -0.102469 0.379843 -0.062500 0 0 0 0 0 0 4 80043
-0.004586 0.003024 0.119611 -0.030386 -0.305034 0.537964 -0.062500 0 0 0 0 0 0 4 81041
-0.004609 0.003038 0.119616 0.185492 -0.264930 0.332399 -0.062500 0 0 0 0 0 0 4 82038
-0.004621 0.003045 0.119618 0.057500 -0.167685 0.354132 -0.062500 0 0 0 0 0 0 4 83022
-0.004626 0.003049 0.119618 -0.029326 -0.111799 0.370982 -0.062500 0 0 0 0 0 0 4 84019
-0.004629 0.003051 0.119618 -0.074750 -0.083281 0.377770 -0.062500 0 0 0 0 0 0 4 85036
-0.004655 0.003073 0.119616 0.218217 -0.356133 0.412259 -0.062500 0 0 0 0 0 0 4 86019
-0.004668 0.003085 0.119615 0.081091 -0.234454 0.397663 -0.062500 0 0 0 0 0 0 4 87042
-0.004674 0.003091 0.119615 -0.016204 -0.147630 0.389817 -0.062500 0 0 0 0 0 0 4 88038
-0.004677 0.003094 0.119615 -0.067834 -0.101558 0.386763 -0.062500 0 0 0 0 0 0 4 89036
-0.004703 0.003117 0.119613 0.208398 -0.378294 0.418085 -0.062500 0 0 0 0 0 0 4 90038
-0.004716 0.003129 0.119612 0.069528 -0.252056 0.402080 -0.062500 0 0 0 0 0 0 4 91038
-0.004723 0.003135 0.119612 -0.028665 -0.162962 0.393687 -0.062500 0 0 0 0 0 0 4 92036
-0.004726 0.003138 0.119611 -0.080780 -0.115731 0.390450 -0.062500 0 0 0 0 0 0 4 93013
-0.004728 0.003139 0.119611 -0.107171 -0.091828 0.389290 -0.062500 0 0 0 0 0 0 4 94036
-0.004733 0.003157 0.119600 -0.056672 -0.305767 0.548678 -0.062500 0 0 0 0 0 0 4 95037
-0.004756 0.003171 0.119605 0.166083 -0.271987 0.343791 -0.062500 0 0 0 0 0 0 4 96038
-0.004767 0.003178 0.119607 0.041104 -0.177707 0.365163 -0.062500 0 0 0 0 0 0 4 97019
-0.004772 0.003182 0.119607 -0.044245 -0.123304 0.381819 -0.062500 0 0 0 0 0 0 4 98035
-0.004775 0.003183 0.119608 -0.088924 -0.095530 0.388534 -0.062500 0 0 0 0 0 0 4 99039
-0.004796 0.003189 0.119617 0.140856 -0.142706 0.264187 -0.062500 0 0 0 0 0 0 4 100018
-0.004811 0.003209 0.119608 0.100760 -0.338400 0.486850 -0.062500 0 0 0 0 0 0 4 101034
-0.004819 0.003219 0.119606 -0.000503 -0.228577 0.441401 -0.062500 0 0 0 0 0 0 4 102034
-0.004823 0.003224 0.119605 -0.060046 -0.152292 0.413191 -0.062500 0 0 0 0 0 0 4 103038
-0.004844 0.003231 0.119613 0.161161 -0.172851 0.275533 -0.062500 0 0 0 0 0 0 4 104038
-0.004860 0.003252 0.119605 0.105711 -0.352169 0.493404 -0.062500 0 0 0 0 0 0 4 105030
-0.004867 0.003263 0.119602 0.002043 -0.235491 0.446127 -0.062500 0 0 0 0 0 0 4 106036
-0.004871 0.003268 0.119601 -0.058759 -0.155770 0.417252 -0.062500 0 0 0 0 0 0 4 107037
-0.004873 0.003271 0.119601 -0.090516 -0.113491 0.405930 -0.062500 0 0 0 0 0 0 4 108038
-0.004874 0.003272 0.119600 -0.106718 -0.092015 0.401849 -0.062500 0 0 0 0 0 0 4 109034
-0.004894 0.003277 0.119609 0.129486 -0.160161 0.274078 -0.062500 0 0 0 0 0 0 4 110036
-0.004909 0.003297 0.119601 0.085628 -0.354489 0.495498 -0.062500 0 0 0 0 0 0 4 111037
-0.004917 0.003307 0.119598 -0.012064 -0.245530 0.449309 -0.062500 0 0 0 0 0 0 4 112038
-0.004920 0.003312 0.119597 -0.069843 -0.169676 0.420809 -0.062500 0 0 0 0 0 0 4 113019
-0.004922 0.003315 0.119597 -0.100132 -0.129349 0.409611 -0.062500 0 0 0 0 0 0 4 114019
-0.004923 0.003316 0.119597 -0.115562 -0.108851 0.405578 -0.062500 0 0 0 0 0 0 4 115019
-0.004943 0.003322 0.119606 0.129247 -0.159714 0.278041 -0.062500 0 0 0 0 0 0 4 116036
-0.004958 0.003341 0.119597 0.085399 -0.354124 0.499504 -0.062500 0 0 0 0 0 0 4 117026
-0.004965 0.003352 0.119594 -0.012168 -0.245346 0.453204 -0.062500 0 0 0 0 0 0 4 118034
-0.004969 0.003357 0.119593 -0.069889 -0.169600 0.424633 -0.062500 0 0 0 0 0 0 4 119027
-0.004971 0.003359 0.119593 -0.100125 -0.129307 0.413412 -0.062500 0 0 0 0 0 0 4 120027
-0.004991 0.003365 0.119602 0.137172 -0.170063 0.283467 -0.062500 0 0 0 0 0 0 4 121026
-0.005002 0.003368 0.119605 0.025984 -0.133919 0.343404 -0.062500 0 0 0 0 0 0 4 122035
-0.005006 0.003369 0.119606 -0.051137 -0.111046 0.374794 -0.062500 0 0 0 0 0 0 4 123026
-0.005014 0.003387 0.119595 -0.028022 -0.324674 0.547477 -0.062500 0 0 0 0 0 0 4 124035
-0.005037 0.003401 0.119600 0.182387 -0.291816 0.347854 -0.062500 0 0 0 0 0 0 4 125025
-0.005049 0.003408 0.119602 0.064876 -0.201061 0.369915 -0.062500 0 0 0 0 0 0 4 126034
-0.005054 0.003412 0.119602 -0.023974 -0.146772 0.386711 -0.062500 0 0 0 0 0 0 4 127031
-0.005057 0.003413 0.119603 -0.070385 -0.119075 0.393470 -0.062500 0 0 0 0 0 0 4 128031
-0.005059 0.003414 0.119603 -0.093682 -0.105227 0.395913 -0.062500 0 0 0 0 0 0 4 129040
-0.005079 0.003419 0.119612 0.147677 -0.159635 0.271246 -0.062500 0 0 0 0 0 0 4 130043
-0.005089 0.003422 0.119615 0.038372 -0.130318 0.332709 -0.062500 0 0 0 0 0 0 4 131170
-0.005099 0.003440 0.119604 0.025404 -0.335979 0.525501 -0.062500 0 0 0 0 0 0 4 132045
-0.005104 0.003450 0.119601 -0.036528 -0.237772 0.459418 -0.062500 0 0 0 0 0 0 4 133047
-0.005106 0.003454 0.119600 -0.074817 -0.167564 0.422979 -0.062500 0 0 0 0 0 0 4 134041
-0.005127 0.003461 0.119608 0.156179 -0.211067 0.283580 -0.062500 0 0 0 0 0 0 4 135048
-0.005137 0.003465 0.119611 0.042003 -0.166001 0.339600 -0.062500 0 0 0 0 0 0 4 136014
-0.005142 0.003467 0.119612 -0.036705 -0.138636 0.369569 -0.062500 0 0 0 0 0 0 4 137033
-0.005145 0.003467 0.119612 -0.077704 -0.124742 0.381056 -0.062500 0 0 0 0 0 0 4 138045
-0.005146 0.003468 0.119613 -0.098195 -0.117898 0.385173 -0.062500 0 0 0 0 0 0 4 139045
-0.005166 0.003473 0.119622 0.144844 -0.175891 0.261444 -0.062500 0 0 0 0 0 0 4 140020
-0.005181 0.003492 0.119613 0.099212 -0.373234 0.484034 -0.062500 0 0 0 0 0 0 4 141033
-0.005188 0.003502 0.119610 0.001205 -0.266426 0.437585 -0.062500 0 0 0 0 0 0 4 142021
-0.005192 0.003507 0.119609 -0.056748 -0.191668 0.408902 -0.062500 0 0 0 0 0 0 4 143019
-0.005194 0.003510 0.119609 -0.087146 -0.151881 0.397625 -0.062500 0 0 0 0 0 0 4 144037
-0.005215 0.003516 0.119618 0.150686 -0.193040 0.268601 -0.062500 0 0 0 0 0 0 4 145016
-0.005225 0.003519 0.119621 0.039117 -0.156891 0.328033 -0.062500 0 0 0 0 0 0 4 146043
-0.005230 0.003520 0.119622 -0.038199 -0.134028 0.359187 -0.062500 0 0 0 0 0 0 4 147022
-0.005232 0.003521 0.119622 -0.078472 -0.122439 0.371089 -0.062500 0 0 0 0 0 0 4 148040
-0.005233 0.003521 0.119622 -0.098583 -0.116748 0.375349 -0.062500 0 0 0 0 0 0 4 149034
-0.005253 0.003526 0.119631 0.144898 -0.175380 0.252046 -0.062500 0 0 0 0 0 0 4 150033
-0.005263 0.003528 0.119634 0.036157 -0.148011 0.313348 -0.062500 0 0 0 0 0 0 4 151037
-0.005268 0.003529 0.119635 -0.039707 -0.129585 0.345138 -0.062500 0 0 0 0 0 0 4 152034
-0.005271 0.003530 0.119636 -0.079241 -0.120219 0.357278 -0.062500 0 0 0 0 0 0 4 153034
-0.005277 0.003548 0.119624 -0.036045 -0.340418 0.522972 -0.062500 0 0 0 0 0 0 4 154038
-0.005280 0.003557 0.119620 -0.067873 -0.250007 0.446046 -0.062500 0 0 0 0 0 0 4 155037
-0.005301 0.003566 0.119628 0.162449 -0.245117 0.281078 -0.062500 0 0 0 0 0 0 4 156035
-0.005312 0.003570 0.119631 0.045535 -0.183420 0.326286 -0.062500 0 0 0 0 0 0 4 157034
-0.005317 0.003573 0.119631 -0.034828 -0.147415 0.352321 -0.062500 0 0 0 0 0 0 4 158035
-0.005319 0.003574 0.119632 -0.073542 -0.149910 0.362430 -0.062500 0 0 0 0 0 0 4 159035
-0.005321 0.003574 0.119632 -0.094499 -0.140849 0.366047 -0.062500 0 0 0 0 0 0 4 160035
-0.005321 0.003574 0.119632 -0.104942 -0.136369 0.367325 -0.062500 0 0 0 0 0 0 4 161161
-0.005322 0.003575 0.119632 -0.110113 -0.134138 0.367776 -0.062500 0 0 0 0 0 0 4 162033
-0.005322 0.003575 0.119632 -0.112698 -0.133035 0.367930 -0.062500 0 0 0 0 0 0 4 163037
-0.005341 0.003579 0.119641 0.139726 -0.193992 0.243547 -0.062500 0 0 0 0 0 0 4 164162
-0.005351 0.003582 0.119644 0.035176 -0.167705 0.304159 -0.062500 0 0 0 0 0 0 4 165161
-0.005356 0.003583 0.119645 -0.038599 -0.149795 0.335686 -0.062500 0 0 0 0 0 0 4 166159
-0.005358 0.003583 0.119645 -0.077098 -0.140692 0.347719 -0.062500 0 0 0 0 0 0 4 167161
-0.005359 0.003584 0.119646 -0.096311 -0.136237 0.352036 -0.062500 0 0 0 0 0 0 4 168159
-0.005360 0.003584 0.119646 -0.105839 -0.134049 0.353547 -0.062500 0 0 0 0 0 0 4 169151
-0.005360 0.003584 0.119646 -0.110575 -0.132979 0.354077 -0.062500 0 0 0 0 0 0 4 170027
-0.005365 0.003601 0.119634 -0.050138 -0.357092 0.515834 -0.062500 0 0 0 0 0 0 4 171160
-0.005387 0.003615 0.119639 0.180614 -0.330307 0.313118 -0.062500 0 0 0 0 0 0 4 172163
-0.005398 0.003621 0.119641 0.077342 -0.237846 0.332681 -0.062500 0 0 0 0 0 0 4 173160
-0.005404 0.003625 0.119641 -0.007109 -0.184846 0.348487 -0.062500 0 0 0 0 0 0 4 174158
-0.005407 0.003626 0.119641 -0.051314 -0.157791 0.354894 -0.062500 0 0 0 0 0 0 4 175161
-0.005408 0.003627 0.119641 -0.073526 -0.144289 0.357220 -0.062500 0 0 0 0 0 0 4 176158
-0.005409 0.003628 0.119642 -0.084595 -0.137544 0.358038 -0.062500 0 0 0 0 0 0 4 177159
-0.005409 0.003628 0.119642 -0.090119 -0.134191 0.358315 -0.062500 0 0 0 0 0 0 4 178163
-0.005409 0.003628 0.119642 -0.092875 -0.132513 0.358426 -0.062500 0 0 0 0 0 0 4 179150
-0.005409 0.003628 0.119642 -0.094252 -0.131669 0.358456 -0.062500 0 0 0 0 0 0 4 180144
-0.005409 0.003628 0.119642 -0.094924 -0.131251 0.358470 -0.062500 0 0 0 0 0 0 4 181137
-0.005409 0.003628 0.119642 -0.095268 -0.131045 0.358477 -0.062500 0 0 0 0 0 0 4 182149
-0.005409 0.003628 0.119642 -0.095446 -0.130941 0.358483 -0.062500 0 0 0 0 0 0 4 183159
-0.005409 0.003628 0.119642 -0.095531 -0.130885 0.358470 -0.062500 0 0 0 0 0 0 4 184149
-0.005409 0.003628 0.119642 -0.095586 -0.130869 0.358472 -0.062500 0 0 0 0 0 0 4 185157
-0.005409 0.003628 0.119642 -0.095596 -0.130856 0.358484 -0.062500 0 0 0 0 0 0 4 186148
-0.005429 0.003633 0.119650 0.158358 -0.192427 0.234415 -0.062500 0 0 0 0 0 0 4 187155
-0.005438 0.003635 0.119653 0.054312 -0.166355 0.294800 -0.062500 0 0 0 0 0 0 4 188163
-0.005443 0.003636 0.119655 -0.019230 -0.148576 0.326244 -0.062500 0 0 0 0 0 0 4 189153
-0.005450 0.003654 0.119643 0.005093 -0.364030 0.500029 -0.062500 0 0 0 0 0 0 4 190161
-0.005454 0.003663 0.119639 -0.035866 -0.271634 0.425709 -0.062500 0 0 0 0 0 0 4 191153
-0.005456 0.003667 0.119638 -0.063688 -0.204275 0.386196 -0.062500 0 0 0 0 0 0 4 192163
-0.005457 0.003670 0.119638 -0.079061 -0.168088 0.371023 -0.062500 0 0 0 0 0 0 4 193028
-0.005458 0.003671 0.119637 -0.087156 -0.149587 0.365584 -0.062500 0 0 0 0 0 0 4 194164
-0.005458 0.003671 0.119637 -0.091317 -0.140264 0.363660 -0.062500 0 0 0 0 0 0 4 195161
-0.005458 0.003672 0.119637 -0.093437 -0.135562 0.362997 -0.062500 0 0 0 0 0 0 4 196162
-0.005458 0.003672 0.119637 -0.094529 -0.133198 0.362760 -0.062500 0 0 0 0 0 0 4 197041
-0.005458 0.003672 0.119637 -0.095062 -0.132024 0.362684 -0.062500 0 0 0 0 0 0 4 198158
-0.005458 0.003672 0.119637 -0.095350 -0.131431 0.362651 -0.062500 0 0 0 0 0 0 4 199175
-0.005458 0.003672 0.119637 -0.095474 -0.131140 0.362643 -0.062500 0 0 0 0 0 0 4 200154
-0.005458 0.003672 0.119637 -0.095558 -0.130984 0.362638 -0.062500 0 0 0 0 0 0 4 201161
-0.005458 0.003672 0.119637 -0.095584 -0.130914 0.362640 -0.062500 0 0 0 0 0 0 4 202036
-0.005458 0.003672 0.119637 -0.095597 -0.130875 0.362638 -0.062500 0 0 0 0 0 0 4 203166
-0.005458 0.003672 0.119637 -0.095613 -0.130857 0.362637 -0.062500 0 0 0 0 0 0 4 204156
-0.005458 0.003672 0.119637 -0.095617 -0.130845 0.362629 -0.062500 0 0 0 0 0 0 4 205157
-0.005458 0.003672 0.119637 -0.095610 -0.130835 0.362634 -0.062500 0 0 0 0 0 0 4 206156
-0.005458 0.003672 0.119637 -0.095617 -0.130843 0.362628 -0.062500 0 0 0 0 0 0 4 207159
-0.005458 0.003672 0.119637 -0.095619 -0.130843 0.362647 -0.062500 0 0 0 0 0 0 4 208156
-0.005458 0.003672 0.119637 -0.095618 -0.130844 0.362630 -0.062500 0 0 0 0 0 0 4 209156
-0.005458 0.003672 0.119637 -0.095622 -0.130832 0.362640 -0.062500 0 0 0 0 0 0 4 210156
-0.005458 0.003672 0.119637 -0.095618 -0.130843 0.362629 -0.062500 0 0 0 0 0 0 4 211252
-0.005458 0.003672 0.119637 -0.095622 -0.130832 0.362640 -0.062500 0 0 0 0 0 0 4 212257
-0.005458 0.003672 0.119637 -0.095618 -0.130843 0.362629 -0.062500 0 0 0 0 0 0 4 213221
-0.005463 0.003689 0.119626 -0.033005 -0.355203 0.524546 -0.062500 0 0 0 0 0 0 4 214221
-0.005466 0.003698 0.119622 -0.054764 -0.267304 0.445862 -0.062500 0 0 0 0 0 0 4 215251
-0.005467 0.003703 0.119620 -0.073100 -0.202156 0.404807 -0.062500 0 0 0 0 0 0 4 216237
-0.005468 0.003705 0.119620 -0.083749 -0.167042 0.389091 -0.062500 0 0 0 0 0 0 4 217240
-0.005468 0.003706 0.119620 -0.089479 -0.149074 0.383473 -0.062500 0 0 0 0 0 0 4 218215
-0.005468 0.003706 0.119620 -0.092476 -0.139990 0.381488 -0.062500 0 0 0 0 0 0 4 219215
-0.005468 0.003707 0.119620 -0.094021 -0.135440 0.380791 -0.062500 0 0 0 0 0 0 4 220231
-0.005469 0.003707 0.119620 -0.094817 -0.133137 0.380543 -0.062500 0 0 0 0 0 0 4 221245
-0.005469 0.003707 0.119620 -0.095216 -0.131992 0.380474 -0.062500 0 0 0 0 0 0 4 222211
-0.005469 0.003707 0.119620 -0.095413 -0.131411 0.380434 -0.062500 0 0 0 0 0 0 4 223216
-0.005469 0.003707 0.119620 -0.095516 -0.131124 0.380420 -0.062500 0 0 0 0 0 0 4 224236
-0.005469 0.003707 0.119620 -0.095561 -0.130987 0.380424 -0.062500 0 0 0 0 0 0 4 225235
-0.005469 0.003707 0.119620 -0.095594 -0.130917 0.380413 -0.062500 0 0 0 0 0 0 4 226211
-0.005469 0.003707 0.119620 -0.095611 -0.130866 0.380422 -0.062500 0 0 0 0 0 0 4 227214
-0.005469 0.003707 0.119620 -0.095613 -0.130861 0.380423 -0.062500 0 0 0 0 0 0 4 228242
-0.005469 0.003707 0.119620 -0.095616 -0.130850 0.380416 -0.062500 0 0 0 0 0 0 4 229212
-0.005469 0.003707 0.119620 -0.095609 -0.130840 0.380422 -0.062500 0 0 0 0 0 0 4 230213
-0.005469 0.003707 0.119620 -0.095628 -0.130845 0.380421 -0.062500 0 0 0 0 0 0 4 231239
-0.005469 0.003707 0.119620 -0.095610 -0.130840 0.380422 -0.062500 0 0 0 0 0 0 4 232212
-0.005469 0.003707 0.119620 -0.095619 -0.130837 0.380408 -0.062500 0 0 0 0 0 0 4 233212
-0.005469 0.003707 0.119620 -0.095621 -0.130836 0.380426 -0.062500 0 0 0 0 0 0 4 234213
-0.005469 0.003707 0.119620 -0.095617 -0.130847 0.380416 -0.062500 0 0 0 0 0 0 4 235246
-0.005473 0.003724 0.119608 -0.033055 -0.355067 0.542437 -0.062500 0 0 0 0 0 0 4 236239
-0.005476 0.003733 0.119604 -0.054795 -0.267248 0.463697 -0.062500 0 0 0 0 0 0 4 237238
-0.005477 0.003737 0.119603 -0.073097 -0.202134 0.422611 -0.062500 0 0 0 0 0 0 4 238241
-0.005478 0.003740 0.119602 -0.083744 -0.167025 0.406911 -0.062500 0 0 0 0 0 0 4 239234
-0.005479 0.003741 0.119602 -0.089477 -0.149072 0.401261 -0.062500 0 0 0 0 0 0 4 240246
-0.005479 0.003741 0.119602 -0.092483 -0.140000 0.399282 -0.062500 0 0 0 0 0 0 4 241211
-0.005479 0.003742 0.119602 -0.094024 -0.135433 0.398583 -0.062500 0 0 0 0 0 0 4 242215
-0.005479 0.003742 0.119602 -0.094816 -0.133141 0.398342 -0.062500 0 0 0 0 0 0 4 243213
-0.005479 0.003742 0.119602 -0.095218 -0.131986 0.398266 -0.062500 0 0 0 0 0 0 4 244244
-0.005479 0.003742 0.119602 -0.095412 -0.131415 0.398233 -0.062500 0 0 0 0 0 0 4 245233
-0.005479 0.003742 0.119602 -0.095515 -0.131129 0.398219 -0.062500 0 0 0 0 0 0 4 246212
-0.005479 0.003742 0.119602 -0.095563 -0.130981 0.398216 -0.062500 0 0 0 0 0 0 4 247213
-0.005479 0.003742 0.119602 -0.095597 -0.130909 0.398224 -0.062500 0 0 0 0 0 0 4 248211
-0.005479 0.003742 0.119602 -0.095606 -0.130881 0.398210 -0.062500 0 0 0 0 0 0 4 249203
-0.005499 0.003747 0.119611 0.158484 -0.192513 0.274511 -0.062500 0 0 0 0 0 0 4 250238
-0.005508 0.003749 0.119614 0.054364 -0.166363 0.334717 -0.062500 0 0 0 0 0 0 4 251236
-0.005513 0.003750 0.119615 -0.019216 -0.148559 0.366063 -0.062500 0 0 0 0 0 0 4 252219
-0.005515 0.003751 0.119615 -0.057577 -0.139513 0.378037 -0.062500 0 0 0 0 0 0 4 253234
-0.005516 0.003751 0.119615 -0.076724 -0.135108 0.382323 -0.062500 0 0 0 0 0 0 4 254231
-0.005517 0.003751 0.119615 -0.086227 -0.132941 0.383826 -0.062500 0 0 0 0 0 0 4 255218
-0.005517 0.003751 0.119615 -0.090940 -0.131878 0.384353 -0.062500 0 0 0 0 0 0 4 256238
-0.005517 0.003751 0.119615 -0.093292 -0.131355 0.384536 -0.062500 0 0 0 0 0 0 4 257218
-0.005517 0.003751 0.119615 -0.094450 -0.131099 0.384613 -0.062500 0 0 0 0 0 0 4 258236
-0.005517 0.003751 0.119615 -0.095027 -0.130967 0.384627 -0.062500 0 0 0 0 0 0 4 259151
-0.005517 0.003751 0.119615 -0.095336 -0.130905 0.384640 -0.062500 0 0 0 0 0 0 4 260161
-0.005517 0.003751 0.119615 -0.095470 -0.130876 0.384633 -0.062500 0 0 0 0 0 0 4 261151
-0.005517 0.003751 0.119615 -0.095545 -0.130849 0.384632 -0.062500 0 0 0 0 0 0 4 262160
-0.005522 0.003768 0.119604 -0.033094 -0.354942 0.546824 -0.062500 0 0 0 0 0 0 4 263152
-0.005525 0.003777 0.119600 -0.054797 -0.267189 0.468021 -0.062500 0 0 0 0 0 0 4 264160
-0.005526 0.003782 0.119598 -0.073084 -0.202123 0.426885 -0.062500 0 0 0 0 0 0 4 265150
-0.005527 0.003784 0.119598 -0.083726 -0.167022 0.411152 -0.062500 0 0 0 0 0 0 4 266160
-0.005527 0.003785 0.119598 -0.089473 -0.149062 0.405506 -0.062500 0 0 0 0 0 0 4 267152
-0.005528 0.003785 0.119598 -0.092479 -0.139992 0.403522 -0.062500 0 0 0 0 0 0 4 268160
-0.005528 0.003786 0.119598 -0.094029 -0.135434 0.402833 -0.062500 0 0 0 0 0 0 4 269161
-0.005528 0.003786 0.119598 -0.094810 -0.133146 0.402586 -0.062500 0 0 0 0 0 0 4 270167
-0.005528 0.003786 0.119598 -0.095222 -0.131990 0.402494 -0.062500 0 0 0 0 0 0 4 271175
-0.005528 0.003786 0.119598 -0.095418 -0.131418 0.402478 -0.062500 0 0 0 0 0 0 4 272159
-0.005528 0.003786 0.119598 -0.095512 -0.131124 0.402453 -0.062500 0 0 0 0 0 0 4 273159
-0.005528 0.003786 0.119598 -0.095568 -0.130983 0.402462 -0.062500 0 0 0 0 0 0 4 274158
-0.005528 0.003786 0.119598 -0.095594 -0.130905 0.402458 -0.062500 0 0 0 0 0 0 4 275152
-0.005528 0.003786 0.119598 -0.095604 -0.130875 0.402463 -0.062500 0 0 0 0 0 0 4 276160
-0.005528 0.003786 0.119598 -0.095611 -0.130851 0.402449 -0.062500 0 0 0 0 0 0 4 277159
-0.005528 0.003786 0.119598 -0.095611 -0.130848 0.402447 -0.062500 0 0 0 0 0 0 4 278171
-0.005528 0.003786 0.119598 -0.095616 -0.130837 0.402459 -0.062500 0 0 0 0 0 0 4 279170
-0.005528 0.003786 0.119598 -0.095616 -0.130836 0.402460 -0.062500 0 0 0 0 0 0 4 280138
-0.005528 0.003786 0.119598 -0.095624 -0.130844 0.402454 -0.062500 0 0 0 0 0 0 4 281166
-0.005528 0.003786 0.119598 -0.095617 -0.130836 0.402460 -0.062500 0 0 0 0 0 0 4 282166
-0.005528 0.003786 0.119598 -0.095624 -0.130844 0.402454 -0.062500 0 0 0 0 0 0 4 283138
-0.005528 0.003786 0.119598 -0.095617 -0.130836 0.402460 -0.062500 0 0 0 0 0 0 4 284167
-0.005528 0.003786 0.119598 -0.095612 -0.130847 0.402449 -0.062500 0 0 0 0 0 0 4 285165
-0.005528 0.003786 0.119598 -0.095616 -0.130837 0.402460 -0.062500 0 0 0 0 0 0 4 286165
-0.005528 0.003786 0.119598 -0.095624 -0.130844 0.402454 -0.062500 0 0 0 0 0 0 4 287162
-0.005528 0.003786 0.119598 -0.095620 -0.130826 0.402453 -0.062500 0 0 0 0 0 0 4 288170
-0.005528 0.003786 0.119598 -0.095617 -0.130835 0.402460 -0.062500 0 0 0 0 0 0 4 289171
-0.005528 0.003786 0.119598 -0.095624 -0.130844 0.402454 -0.062500 0 0 0 0 0 0 4 290136
-0.005528 0.003786 0.119598 -0.095617 -0.130836 0.402460 -0.062500 0 0 0 0 0 0 4 291168
-0.005528 0.003786 0.119598 -0.095624 -0.130844 0.402454 -0.062500 0 0 0 0 0 0 4 292165
-0.005528 0.003786 0.119598 -0.095605 -0.130839 0.402455 -0.062500 0 0 0 0 0 0 4 293136
-0.005528 0.003786 0.119598 -0.095623 -0.130844 0.402454 -0.062500 0 0 0 0 0 0 4 294166
-0.005528 0.003786 0.119598 -0.095620 -0.130826 0.402453 -0.062500 0 0 0 0 0 0 4 295167
-0.005528 0.003786 0.119598 -0.095617 -0.130835 0.402460 -0.062500 0 0 0 0 0 0 4 296165
-0.005528 0.003786 0.119598 -0.095624 -0.130844 0.402454 -0.062500 0 0 0 0 0 0 4 297166
-0.005528 0.003786 0.119598 -0.095617 -0.130836 0.402461 -0.062500 0 0 0 0 0 0 4 298166
-0.005528 0.003786 0.119598 -0.095627 -0.130834 0.402447 -0.062500 0 0 0 0 0 0 4 299167
-0.005528 0.003786 0.119598 -0.095617 -0.130835 0.402460 -0.062500 0 0 0 0 0 0 4 300166
-0.005528 0.003786 0.119598 -0.095612 -0.130847 0.402448 -0.062500 0 0 0 0 0 0 4 301165
-0.005528 0.003786 0.119598 -0.095616 -0.130837 0.402459 -0.062500 0 0 0 0 0 0 4 302166
-0.005528 0.003786 0.119598 -0.095624 -0.130844 0.402454 -0.062500 0 0 0 0 0 0 4 303168
-0.005528 0.003786 0.119598 -0.095617 -0.130836 0.402460 -0.062500 0 0 0 0 0 0 4 304168
-0.005528 0.003786 0.119598 -0.095616 -0.130836 0.402461 -0.062500 0 0 0 0 0 0 4 305166
-0.005528 0.003786 0.119598 -0.095624 -0.130844 0.402455 -0.062500 0 0 0 0 0 0 4 306166
-0.005528 0.003786 0.119598 -0.095620 -0.130826 0.402453 -0.062500 0 0 0 0 0 0 4 307138
-0.005528 0.003786 0.119598 -0.095624 -0.130843 0.402454 -0.062500 0 0 0 0 0 0 4 308166
-0.005528 0.003786 0.119598 -0.095605 -0.130839 0.402455 -0.062500 0 0 0 0 0 0 4 309161
-0.005528 0.003786 0.119598 -0.095623 -0.130844 0.402454 -0.062500 0 0 0 0 0 0 4 310155
-0.005528 0.003786 0.119598 -0.095617 -0.130836 0.402460 -0.062500 0 0 0 0 0 0 4 311173
-0.005528 0.003786 0.119598 -0.095627 -0.130834 0.402447 -0.062500 0 0 0 0 0 0 4 312178
-0.005528 0.003786 0.119598 -0.095617 -0.130835 0.402459 -0.062500 0 0 0 0 0 0 4 313175
-0.005528 0.003786 0.119598 -0.095616 -0.130836 0.402461 -0.062500 0 0 0 0 0 0 4 314175
-0.005528 0.003786 0.119598 -0.095624 -0.130844 0.402454 -0.062500 0 0 0 0 0 0 4 315176
-0.005528 0.003786 0.119598 -0.095617 -0.130836 0.402461 -0.062500 0 0 0 0 0 0 4 316174
-0.005528 0.003786 0.119598 -0.095615 -0.130837 0.402441 -0.062500 0 0 0 0 0 0 4 317174
-0.005528 0.003786 0.119598 -0.095616 -0.130836 0.402459 -0.062500 0 0 0 0 0 0 4 318174
-0.005533 0.003803 0.119586 -0.024563 -0.372281 0.564752 -0.062500 0 0 0 0 0 0 4 319242
-0.005535 0.003812 0.119582 -0.046220 -0.284616 0.485881 -0.062500 0 0 0 0 0 0 4 320234
-0.005537 0.003816 0.119580 -0.064487 -0.219570 0.444732 -0.062500 0 0 0 0 0 0 4 321236
-0.005537 0.003819 0.119580 -0.075109 -0.184488 0.428979 -0.062500 0 0 0 0 0 0 4 322230
-0.005538 0.003820 0.119580 -0.080854 -0.166534 0.423344 -0.062500 0 0 0 0 0 0 4 323217
-0.005538 0.003820 0.119580 -0.083847 -0.157471 0.421352 -0.062500 0 0 0 0 0 0 4 324231
-0.005538 0.003821 0.119580 -0.085410 -0.152902 0.420658 -0.062500 0 0 0 0 0 0 4 325215
-0.005538 0.003821 0.119580 -0.086192 -0.150613 0.420409 -0.062500 0 0 0 0 0 0 4 326232
-0.005538 0.003821 0.119580 -0.086601 -0.149468 0.420324 -0.062500 0 0 0 0 0 0 4 327216
-0.005538 0.003821 0.119580 -0.086788 -0.148889 0.420296 -0.062500 0 0 0 0 0 0 4 328231
-0.005538 0.003821 0.119580 -0.086902 -0.148600 0.420288 -0.062500 0 0 0 0 0 0 4 329213
-0.005538 0.003821 0.119580 -0.086951 -0.148452 0.420286 -0.062500 0 0 0 0 0 0 4 330230
-0.005538 0.003821 0.119580 -0.086973 -0.148383 0.420288 -0.062500 0 0 0 0 0 0 4 331241
-0.005538 0.003821 0.119580 -0.086981 -0.148355 0.420274 -0.062500 0 0 0 0 0 0 4 332216
-0.005538 0.003821 0.119580 -0.086986 -0.148341 0.420284 -0.062500 0 0 0 0 0 0 4 333231
-0.005538 0.003821 0.119580 -0.087002 -0.148326 0.420284 -0.062500 0 0 0 0 0 0 4 334213
-0.005538 0.003821 0.119580 -0.087003 -0.148324 0.420284 -0.062500 0 0 0 0 0 0 4 335231
-0.005538 0.003821 0.119580 -0.086999 -0.148305 0.420283 -0.062500 0 0 0 0 0 0 4 336216
-0.005538 0.003821 0.119580 -0.086998 -0.148303 0.420283 -0.062500 0 0 0 0 0 0 4 337214
-0.005538 0.003821 0.119580 -0.087003 -0.148322 0.420284 -0.062500 0 0 0 0 0 0 4 338231
-0.005538 0.003821 0.119580 -0.086999 -0.148305 0.420283 -0.062500 0 0 0 0 0 0 4 339216
-0.005538 0.003821 0.119580 -0.086991 -0.148325 0.420278 -0.062500 0 0 0 0 0 0 4 340229
-0.005538 0.003821 0.119580 -0.086997 -0.148305 0.420282 -0.062500 0 0 0 0 0 0 4 341214
-0.005538 0.003821 0.119580 -0.087006 -0.148312 0.420276 -0.062500 0 0 0 0 0 0 4 342231
-0.005538 0.003821 0.119580 -0.086996 -0.148315 0.420290 -0.062500 0 0 0 0 0 0 4 343148
-0.005538 0.003821 0.119580 -0.087005 -0.148313 0.420277 -0.062500 0 0 0 0 0 0 4 344158
-0.005538 0.003821 0.119580 -0.086996 -0.148315 0.420290 -0.062500 0 0 0 0 0 0 4 345148
-0.005538 0.003821 0.119580 -0.086998 -0.148304 0.420284 -0.062500 0 0 0 0 0 0 4 346158
-0.005538 0.003821 0.119580 -0.087006 -0.148312 0.420276 -0.062500 0 0 0 0 0 0 4 347148
-0.005538 0.003821 0.119580 -0.086996 -0.148315 0.420290 -0.062500 0 0 0 0 0 0 4 348158
-0.005538 0.003821 0.119580 -0.086994 -0.148316 0.420271 -0.062500 0 0 0 0 0 0 4 349156
-0.005538 0.003821 0.119580 -0.086995 -0.148315 0.420289 -0.062500 0 0 0 0 0 0 4 350155
-0.005538 0.003821 0.119580 -0.087005 -0.148313 0.420277 -0.062500 0 0 0 0 0 0 4 351167
-0.005538 0.003821 0.119580 -0.086996 -0.148315 0.420290 -0.062500 0 0 0 0 0 0 4 352411
-0.005538 0.003821 0.119580 -0.087005 -0.148313 0.420277 -0.062500 0 0 0 0 0 0 4 353151
-0.005538 0.003821 0.119580 -0.086999 -0.148304 0.420282 -0.062500 0 0 0 0 0 0 4 354158
-0.005538 0.003821 0.119580 -0.086995 -0.148314 0.420290 -0.062500 0 0 0 0 0 0 4 355160
-0.005538 0.003821 0.119580 -0.086993 -0.148316 0.420271 -0.062500 0 0 0 0 0 0 4 356156
-0.005538 0.003821 0.119580 -0.086995 -0.148315 0.420289 -0.062500 0 0 0 0 0 0 4 357156
-0.005538 0.003821 0.119580 -0.086998 -0.148304 0.420284 -0.062500 0 0 0 0 0 0 4 358160
-0.005538 0.003821 0.119580 -0.087006 -0.148312 0.420276 -0.062500 0 0 0 0 0 0 4 359155
-0.005538 0.003821 0.119580 -0.086996 -0.148315 0.420290 -0.062500 0 0 0 0 0 0 4 360152
-0.005538 0.003821 0.119580 -0.087005 -0.148313 0.420277 -0.062500 0 0 0 0 0 0 4 361152
-0.005538 0.003821 0.119580 -0.086996 -0.148315 0.420290 -0.062500 0 0 0 0 0 0 4 362151
-0.005538 0.003821 0.119580 -0.086994 -0.148316 0.420271 -0.062500 0 0 0 0 0 0 4 363156
-0.005538 0.003821 0.119580 -0.086995 -0.148315 0.420289 -0.062500 0 0 0 0 0 0 4 364152
-0.005538 0.003821 0.119580 -0.086998 -0.148304 0.420284 -0.062500 0 0 0 0 0 0 4 365153
-0.005538 0.003821 0.119580 -0.087006 -0.148312 0.420276 -0.062500 0 0 0 0 0 0 4 366155
-0.005538 0.003821 0.119580 -0.087003 -0.148323 0.420283 -0.062500 0 0 0 0 0 0 4 367158
-0.005538 0.003821 0.119580 -0.086999 -0.148305 0.420283 -0.062500 0 0 0 0 0 0 4 368157
-0.005538 0.003821 0.119580 -0.086998 -0.148303 0.420283 -0.062500 0 0 0 0 0 0 4 369137
-0.005538 0.003821 0.119580 -0.087003 -0.148322 0.420284 -0.062500 0 0 0 0 0 0 4 370151
-0.005538 0.003821 0.119580 -0.086999 -0.148305 0.420283 -0.062500 0 0 0 0 0 0 4 371157
-0.005538 0.003821 0.119580 -0.086991 -0.148325 0.420278 -0.062500 0 0 0 0 0 0 4 372152
-0.005538 0.003821 0.119580 -0.086997 -0.148305 0.420282 -0.062500 0 0 0 0 0 0 4 373153
-0.005538 0.003821 0.119580 -0.087003 -0.148322 0.420284 -0.062500 0 0 0 0 0 0 4 374150
-0.005526 0.003835 0.119590 -0.239046 -0.306926 0.271705 -0.062500 0 0 0 0 0 0 4 375153
-0.005519 0.003842 0.119594 -0.177212 -0.232976 0.343986 -0.062500 0 0 0 0 0 0 4 376135
-0.005516 0.003845 0.119595 -0.129954 -0.180724 0.381645 -0.062500 0 0 0 0 0 0 4 377135
-0.005514 0.003847 0.119596 -0.103990 -0.153484 0.396030 -0.062500 0 0 0 0 0 0 4 378152
-0.005513 0.003847 0.119596 -0.090536 -0.139894 0.401189 -0.062500 0 0 0 0 0 0 4 379135
-0.005513 0.003848 0.119596 -0.083684 -0.133157 0.402996 -0.062500 0 0 0 0 0 0 4 380153
-0.005513 0.003848 0.119596 -0.080204 -0.129804 0.403632 -0.062500 0 0 0 0 0 0 4 381150
-0.005513 0.003848 0.119596 -0.078450 -0.128143 0.403857 -0.062500 0 0 0 0 0 0 4 382154
-0.005513 0.003848 0.119596 -0.077573 -0.127305 0.403925 -0.062500 0 0 0 0 0 0 4 383138
-0.005513 0.003848 0.119596 -0.077130 -0.126901 0.403966 -0.062500 0 0 0 0 0 0 4 384135
-0.005513 0.003848 0.119596 -0.076916 -0.126689 0.403973 -0.062500 0 0 0 0 0 0 4 385154
-0.005513 0.003848 0.119596 -0.076805 -0.126578 0.403969 -0.062500 0 0 0 0 0 0 4 386134
-0.005513 0.003848 0.119596 -0.076738 -0.126540 0.403964 -0.062500 0 0 0 0 0 0 4 387154
-0.005513 0.003848 0.119596 -0.076719 -0.126509 0.403970 -0.062500 0 0 0 0 0 0 4 388151
-0.005513 0.003848 0.119596 -0.076698 -0.126500 0.403971 -0.062500 0 0 0 0 0 0 4 389151
-0.005513 0.003848 0.119596 -0.076688 -0.126491 0.403978 -0.062500 0 0 0 0 0 0 4 390154
-0.005513 0.003848 0.119596 -0.076690 -0.126479 0.403971 -0.062500 0 0 0 0 0 0 4 391241
-0.005513 0.003848 0.119596 -0.076687 -0.126488 0.403978 -0.062500 0 0 0 0 0 0 4 392235
-0.005513 0.003848 0.119596 -0.076690 -0.126479 0.403972 -0.062500 0 0 0 0 0 0 4 393241
-0.005513 0.003848 0.119596 -0.076687 -0.126488 0.403978 -0.062500 0 0 0 0 0 0 4 394207
-0.005513 0.003848 0.119596 -0.076690 -0.126479 0.403972 -0.062500 0 0 0 0 0 0 4 395210
-0.005513 0.003848 0.119596 -0.076690 -0.126478 0.403971 -0.062500 0 0 0 0 0 0 4 396237
-0.005513 0.003848 0.119596 -0.076687 -0.126488 0.403978 -0.062500 0 0 0 0 0 0 4 397208
-0.005513 0.003848 0.119596 -0.076690 -0.126479 0.403972 -0.062500 0 0 0 0 0 0 4 398208
-0.005513 0.003848 0.119596 -0.076687 -0.126488 0.403979 -0.062500 0 0 0 0 0 0 4 399207
-0.005517 0.003866 0.119584 -0.014280 -0.350292 0.566435 -0.062500 0 0 0 0 0 0 4 400205
-0.005520 0.003874 0.119580 -0.035915 -0.262720 0.487488 -0.062500 0 0 0 0 0 0 4 401206
-0.005521 0.003879 0.119579 -0.054186 -0.197718 0.446298 -0.062500 0 0 0 0 0 0 4 402208
-0.005522 0.003881 0.119578 -0.064814 -0.162662 0.430534 -0.062500 0 0 0 0 0 0 4 403233
-0.005523 0.003882 0.119578 -0.070545 -0.144720 0.424882 -0.062500 0 0 0 0 0 0 4 404215
-0.005523 0.003883 0.119578 -0.073542 -0.135639 0.422888 -0.062500 0 0 0 0 0 0 4 405229
-0.005523 0.003883 0.119578 -0.075090 -0.131082 0.422193 -0.062500 0 0 0 0 0 0 4 406213
-0.005523 0.003883 0.119578 -0.075875 -0.128784 0.421955 -0.062500 0 0 0 0 0 0 4 407230
-0.005523 0.003883 0.119578 -0.076283 -0.127638 0.421871 -0.062500 0 0 0 0 0 0 4 408214
-0.005523 0.003883 0.119578 -0.076481 -0.127057 0.421828 -0.062500 0 0 0 0 0 0 4 409214
-0.005523 0.003883 0.119578 -0.076593 -0.126778 0.421826 -0.062500 0 0 0 0 0 0 4 410230
-0.005523 0.003883 0.119578 -0.076634 -0.126623 0.421831 -0.062500 0 0 0 0 0 0 4 411230
-0.005523 0.003883 0.119578 -0.076666 -0.126551 0.421820 -0.062500 0 0 0 0 0 0 4 412235
-0.005523 0.003883 0.119578 -0.076668 -0.126514 0.421811 -0.062500 0 0 0 0 0 0 4 413230
-0.005523 0.003883 0.119578 -0.076684 -0.126496 0.421827 -0.062500 0 0 0 0 0 0 4 414213
-0.005523 0.003883 0.119578 -0.076674 -0.126498 0.421824 -0.062500 0 0 0 0 0 0 4 415158
-0.005523 0.003883 0.119578 -0.076695 -0.126493 0.421815 -0.062500 0 0 0 0 0 0 4 416146
-0.005523 0.003883 0.119578 -0.076690 -0.126484 0.421821 -0.062500 0 0 0 0 0 0 4 417157
-0.005523 0.003883 0.119578 -0.076689 -0.126483 0.421821 -0.062500 0 0 0 0 0 0 4 418147
-0.005523 0.003883 0.119578 -0.076689 -0.126483 0.421821 -0.062500 0 0 0 0 0 0 4 419156
-0.005523 0.003883 0.119578 -0.076689 -0.126483 0.421821 -0.062500 0 0 0 0 0 0 4 420146
-0.005523 0.003883 0.119578 -0.076677 -0.126486 0.421816 -0.062500 0 0 0 0 0 0 4 421146
-0.005523 0.003883 0.119578 -0.076688 -0.126483 0.421821 -0.062500 0 0 0 0 0 0 4 422155
-0.005523 0.003883 0.119578 -0.076689 -0.126483 0.421821 -0.062500 0 0 0 0 0 0 4 423156
-0.005523 0.003883 0.119578 -0.076689 -0.126483 0.421821 -0.062500 0 0 0 0 0 0 4 424158
-0.005523 0.003883 0.119578 -0.076689 -0.126483 0.421821 -0.062500 0 0 0 0 0 0 4 425160
-0.005523 0.003883 0.119578 -0.076689 -0.126483 0.421821 -0.062500 0 0 0 0 0 0 4 426159
-0.005523 0.003883 0.119578 -0.076689 -0.126483 0.421821 -0.062500 0 0 0 0 0 0 4 427158
-0.005523 0.003883 0.119578 -0.076689 -0.126483 0.421822 -0.062500 0 0 0 0 0 0 4 428153
-0.005523 0.003883 0.119578 -0.076677 -0.126486 0.421816 -0.062500 0 0 0 0 0 0 4 429154
-0.005523 0.003883 0.119578 -0.076688 -0.126483 0.421821 -0.062500 0 0 0 0 0 0 4 430152
-0.005528 0.003900 0.119567 -0.014327 -0.350165 0.584394 -0.062500 0 0 0 0 0 0 4 431155
-0.005530 0.003909 0.119563 -0.035938 -0.262657 0.505393 -0.062500 0 0 0 0 0 0 4 432146
-0.005532 0.003914 0.119561 -0.054179 -0.197706 0.464174 -0.062500 0 0 0 0 0 0 4 433155
-0.005533 0.003916 0.119561 -0.056315 -0.177021 0.448392 -0.062500 0 0 0 0 0 0 4 434153
-0.005533 0.003917 0.119560 -0.062048 -0.159075 0.442743 -0.062500 0 0 0 0 0 0 4 435155
-0.005533 0.003918 0.119560 -0.065042 -0.150006 0.440753 -0.062500 0 0 0 0 0 0 4 436135
-0.005533 0.003918 0.119560 -0.066592 -0.145441 0.440050 -0.062500 0 0 0 0 0 0 4 437135
-0.005533 0.003918 0.119560 -0.067384 -0.143151 0.439803 -0.062500 0 0 0 0 0 0 4 438149
-0.005533 0.003918 0.119560 -0.067783 -0.142008 0.439732 -0.062500 0 0 0 0 0 0 4 439150
-0.005533 0.003918 0.119560 -0.067980 -0.141428 0.439690 -0.062500 0 0 0 0 0 0 4 440151
-0.005533 0.003918 0.119560 -0.068087 -0.141130 0.439688 -0.062500 0 0 0 0 0 0 4 441152
-0.005533 0.003918 0.119560 -0.068143 -0.140990 0.439678 -0.062500 0 0 0 0 0 0 4 442153
-0.005533 0.003918 0.119560 -0.068166 -0.140922 0.439680 -0.062500 0 0 0 0 0 0 4 443157
-0.005533 0.003918 0.119560 -0.068178 -0.140883 0.439678 -0.062500 0 0 0 0 0 0 4 444154
-0.005533 0.003918 0.119560 -0.068179 -0.140879 0.439677 -0.062500 0 0 0 0 0 0 4 445150
-0.005533 0.003918 0.119560 -0.068187 -0.140856 0.439682 -0.062500 0 0 0 0 0 0 4 446150
-0.005533 0.003918 0.119560 -0.068176 -0.140857 0.439677 -0.062500 0 0 0 0 0 0 4 447152
-0.005533 0.003918 0.119560 -0.068186 -0.140854 0.439683 -0.062500 0 0 0 0 0 0 4 448150
-0.005533 0.003918 0.119560 -0.068190 -0.140844 0.439676 -0.062500 0 0 0 0 0 0 4 449149
-0.005533 0.003918 0.119560 -0.068188 -0.140853 0.439683 -0.062500 0 0 0 0 0 0 4 450150
-0.005533 0.003918 0.119560 -0.068191 -0.140843 0.439676 -0.062500 0 0 0 0 0 0 4 451152
-0.005533 0.003918 0.119560 -0.068188 -0.140853 0.439683 -0.062500 0 0 0 0 0 0 4 452150
-0.005533 0.003918 0.119560 -0.068188 -0.140854 0.439683 -0.062500 0 0 0 0 0 0 4 453150
-0.005533 0.003918 0.119560 -0.068179 -0.140846 0.439670 -0.062500 0 0 0 0 0 0 4 454145
-0.005533 0.003918 0.119560 -0.068187 -0.140853 0.439682 -0.062500 0 0 0 0 0 0 4 455235
-0.005533 0.003918 0.119560 -0.068190 -0.140843 0.439676 -0.062500 0 0 0 0 0 0 4 456234
-0.005533 0.003918 0.119560 -0.068188 -0.140853 0.439683 -0.062500 0 0 0 0 0 0 4 457206
-0.005533 0.003918 0.119560 -0.068191 -0.140843 0.439676 -0.062500 0 0 0 0 0 0 4 458233
-0.005533 0.003918 0.119560 -0.068188 -0.140853 0.439683 -0.062500 0 0 0 0 0 0 4 459234
-0.005533 0.003918 0.119560 -0.068188 -0.140854 0.439684 -0.062500 0 0 0 0 0 0 4 460233
-0.005533 0.003918 0.119560 -0.068179 -0.140846 0.439670 -0.062500 0 0 0 0 0 0 4 461204
-0.005533 0.003918 0.119560 -0.068187 -0.140853 0.439682 -0.062500 0 0 0 0 0 0 4 462204
-0.005533 0.003918 0.119560 -0.068190 -0.140843 0.439676 -0.062500 0 0 0 0 0 0 4 463205
-0.005533 0.003918 0.119560 -0.068188 -0.140853 0.439683 -0.062500 0 0 0 0 0 0 4 464227
-0.005533 0.003918 0.119560 -0.068191 -0.140843 0.439676 -0.062500 0 0 0 0 0 0 4 465237
-0.005533 0.003918 0.119560 -0.068188 -0.140853 0.439683 -0.062500 0 0 0 0 0 0 4 466234
-0.005533 0.003918 0.119560 -0.068191 -0.140843 0.439676 -0.062500 0 0 0 0 0 0 4 467237
-0.005533 0.003918 0.119560 -0.068188 -0.140853 0.439683 -0.062500 0 0 0 0 0 0 4 468234
-0.005533 0.003918 0.119560 -0.068176 -0.140857 0.439678 -0.062500 0 0 0 0 0 0 4 469236
-0.005533 0.003918 0.119560 -0.068189 -0.140844 0.439675 -0.062500 0 0 0 0 0 0 4 470205
-0.005533 0.003918 0.119560 -0.068188 -0.140853 0.439683 -0.062500 0 0 0 0 0 0 4 471237
-0.005533 0.003918 0.119560 -0.068191 -0.140843 0.439676 -0.062500 0 0 0 0 0 0 4 472227
-0.005533 0.003918 0.119560 -0.068188 -0.140853 0.439683 -0.062500 0 0 0 0 0 0 4 473206
-0.005533 0.003918 0.119560 -0.068191 -0.140843 0.439676 -0.062500 0 0 0 0 0 0 4 474205
-0.005533 0.003918 0.119560 -0.068188 -0.140853 0.439683 -0.062500 0 0 0 0 0 0 4 475205
-0.005533 0.003918 0.119560 -0.068191 -0.140843 0.439676 -0.062500 0 0 0 0 0 0 4 476207
-0.005533 0.003918 0.119560 -0.068188 -0.140853 0.439683 -0.062500 0 0 0 0 0 0 4 477205
-0.005538 0.003935 0.119549 -0.005862 -0.364408 0.602360 -0.062500 0 0 0 0 0 0 4 478228
-0.005541 0.003944 0.119545 -0.027459 -0.276960 0.523309 -0.062500 0 0 0 0 0 0 4 479232
-0.005542 0.003948 0.119543 -0.045688 -0.212046 0.482060 -0.062500 0 0 0 0 0 0 4 480227
-0.005543 0.003951 0.119543 -0.056309 -0.177004 0.466268 -0.062500 0 0 0 0 0 0 4 481212
-0.005543 0.003952 0.119543 -0.062044 -0.159083 0.460612 -0.062500 0 0 0 0 0 0 4 482226
-0.005544 0.003952 0.119542 -0.065052 -0.150007 0.458616 -0.062500 0 0 0 0 0 0 4 483229
-0.005544 0.003953 0.119542 -0.066593 -0.145445 0.457924 -0.062500 0 0 0 0 0 0 4 484225
-0.005544 0.003953 0.119542 -0.067383 -0.143155 0.457678 -0.062500 0 0 0 0 0 0 4 485226
-0.005544 0.003953 0.119542 -0.067785 -0.142003 0.457599 -0.062500 0 0 0 0 0 0 4 486209
-0.005544 0.003953 0.119542 -0.067971 -0.141424 0.457571 -0.062500 0 0 0 0 0 0 4 487153
-0.005544 0.003953 0.119542 -0.068092 -0.141142 0.457556 -0.062500 0 0 0 0 0 0 4 488153
-0.005544 0.003953 0.119542 -0.068142 -0.140995 0.457552 -0.062500 0 0 0 0 0 0 4 489144
-0.005544 0.003953 0.119542 -0.068167 -0.140916 0.457547 -0.062500 0 0 0 0 0 0 4 490154
-0.005544 0.003953 0.119542 -0.068165 -0.140889 0.457545 -0.062500 0 0 0 0 0 0 4 491145
-0.005544 0.003953 0.119542 -0.068172 -0.140865 0.457550 -0.062500 0 0 0 0 0 0 4 492144
-0.005544 0.003953 0.119542 -0.068188 -0.140849 0.457549 -0.062500 0 0 0 0 0 0 4 493154
-0.005544 0.003953 0.119542 -0.068186 -0.140858 0.457556 -0.062500 0 0 0 0 0 0 4 494143
-0.005544 0.003953 0.119542 -0.068197 -0.140857 0.457543 -0.062500 0 0 0 0 0 0 4 495153
-0.005544 0.003953 0.119542 -0.068190 -0.140848 0.457548 -0.062500 0 0 0 0 0 0 4 496143
-0.005544 0.003953 0.119542 -0.068190 -0.140847 0.457549 -0.062500 0 0 0 0 0 0 4 497153
-0.005544 0.003953 0.119542 -0.068189 -0.140847 0.457549 -0.062500 0 0 0 0 0 0 4 498152
-0.005544 0.003953 0.119542 -0.068189 -0.140847 0.457549 -0.062500 0 0 0 0 0 0 4 499151
-0.005548 0.003970 0.119531 -0.005912 -0.364271 0.620334 -0.062500 0 0 0 0 0 0 4 500153
-0.005551 0.003979 0.119527 -0.027467 -0.276909 0.541238 -0.062500 0 0 0 0 0 0 4 501143
-0.005553 0.003983 0.119525 -0.045703 -0.212030 0.499950 -0.062500 0 0 0 0 0 0 4 502168
-0.005553 0.003986 0.119525 -0.056321 -0.177004 0.484161 -0.062500 0 0 0 0 0 0 4 503150
-0.005554 0.003987 0.119525 -0.062041 -0.159064 0.478505 -0.062500 0 0 0 0 0 0 4 504153
-0.005554 0.003987 0.119525 -0.065039 -0.150010 0.476500 -0.062500 0 0 0 0 0 0 4 505160
-0.005554 0.003988 0.119525 -0.066591 -0.145448 0.475812 -0.062500 0 0 0 0 0 0 4 506141
-0.005554 0.003988 0.119525 -0.067385 -0.143149 0.475558 -0.062500 0 0 0 0 0 0 4 507159
-0.005554 0.003988 0.119525 -0.067787 -0.141996 0.475477 -0.062500 0 0 0 0 0 0 4 508155
-0.005554 0.003988 0.119525 -0.067978 -0.141436 0.475449 -0.062500 0 0 0 0 0 0 4 509130
-0.005554 0.003988 0.119525 -0.068087 -0.141129 0.475440 -0.062500 0 0 0 0 0 0 4 510159
-0.005554 0.003988 0.119525 -0.068128 -0.141001 0.475432 -0.062500 0 0 0 0 0 0 4 511160
-0.005554 0.003988 0.119525 -0.068165 -0.140921 0.475432 -0.062500 0 0 0 0 0 0 4 512157
-0.005559 0.004005 0.119513 -0.005961 -0.364171 0.638330 -0.062500 0 0 0 0 0 0 4 513160
-0.005562 0.004014 0.119509 -0.027483 -0.276870 0.559173 -0.062500 0 0 0 0 0 0 4 514157
-0.005563 0.004018 0.119507 -0.045700 -0.212009 0.517874 -0.062500 0 0 0 0 0 0 4 515162
-0.005564 0.004020 0.119507 -0.056323 -0.176996 0.502056 -0.062500 0 0 0 0 0 0 4 516162
-0.005564 0.004021 0.119507 -0.062038 -0.159073 0.496397 -0.062500 0 0 0 0 0 0 4 517162
-0.005564 0.004022 0.119507 -0.065049 -0.150010 0.494387 -0.062500 0 0 0 0 0 0 4 518147
-0.005564 0.004022 0.119507 -0.066594 -0.145441 0.493702 -0.062500 0 0 0 0 0 0 4 519159
-0.005564 0.004022 0.119507 -0.067377 -0.143144 0.493462 -0.062500 0 0 0 0 0 0 4 520155
-0.005564 0.004023 0.119507 -0.067773 -0.142002 0.493370 -0.062500 0 0 0 0 0 0 4 521153
-0.005564 0.004023 0.119507 -0.067978 -0.141430 0.493339 -0.062500 0 0 0 0 0 0 4 522158
-0.005564 0.004023 0.119507 -0.068094 -0.141141 0.493330 -0.062500 0 0 0 0 0 0 4 523160
-0.005564 0.004023 0.119507 -0.068143 -0.140994 0.493327 -0.062500 0 0 0 0 0 0 4 524158
-0.005569 0.004040 0.119495 -0.005996 -0.364084 0.656339 -0.062500 0 0 0 0 0 0 4 525158
-0.005572 0.004049 0.119491 -0.010911 -0.266263 0.577120 -0.062500 0 0 0 0 0 0 4 526158
-0.005573 0.004053 0.119490 -0.029115 -0.201438 0.535790 -0.062500 0 0 0 0 0 0 4 527160
-0.005574 0.004055 0.119489 -0.039735 -0.166431 0.519968 -0.062500 0 0 0 0 0 0 4 528145
-0.005574 0.004056 0.119489 -0.045455 -0.148493 0.514307 -0.062500 0 0 0 0 0 0 4 529160
-0.005575 0.004057 0.119489 -0.048455 -0.139433 0.512307 -0.062500 0 0 0 0 0 0 4 530146
-0.005575 0.004057 0.119489 -0.049994 -0.134877 0.511610 -0.062500 0 0 0 0 0 0 4 531160
-0.005575 0.004057 0.119489 -0.050799 -0.132577 0.511358 -0.062500 0 0 0 0 0 0 4 532153
-0.005575 0.004057 0.119489 -0.051198 -0.131434 0.511285 -0.062500 0 0 0 0 0 0 4 533159
-0.005575 0.004057 0.119489 -0.051395 -0.130855 0.511242 -0.062500 0 0 0 0 0 0 4 534158
-0.005580 0.004075 0.119477 0.010615 -0.353604 0.674358 -0.062500 0 0 0 0 0 0 4 535159
-0.005582 0.004083 0.119473 -0.010899 -0.266308 0.595084 -0.062500 0 0 0 0 0 0 4 536158
-0.005584 0.004088 0.119472 -0.029095 -0.201469 0.553728 -0.062500 0 0 0 0 0 0 4 537157
-0.005584 0.004090 0.119471 -0.039720 -0.166442 0.537887 -0.062500 0 0 0 0 0 0 4 538156
-0.005585 0.004091 0.119471 -0.045450 -0.148505 0.532223 -0.062500 0 0 0 0 0 0 4 539156
-0.005585 0.004092 0.119471 -0.048455 -0.139437 0.530231 -0.062500 0 0 0 0 0 0 4 540146
-0.005585 0.004092 0.119471 -0.050004 -0.134878 0.529519 -0.062500 0 0 0 0 0 0 4 541156
-0.005585 0.004092 0.119471 -0.050796 -0.132591 0.529287 -0.062500 0 0 0 0 0 0 4 542160
-0.005585 0.004092 0.119471 -0.051188 -0.131432 0.529194 -0.062500 0 0 0 0 0 0 4 543160
-0.005590 0.004109 0.119459 0.010680 -0.353756 0.692390 -0.062500 0 0 0 0 0 0 4 544158
-0.005593 0.004118 0.119455 -0.010861 -0.266394 0.613056 -0.062500 0 0 0 0 0 0 4 545156
-0.005594 0.004123 0.119454 -0.029080 -0.201512 0.571669 -0.062500 0 0 0 0 0 0 4 546160
-0.005595 0.004125 0.119453 -0.039718 -0.166480 0.555831 -0.062500 0 0 0 0 0 0 4 547161
-0.005595 0.004126 0.119453 -0.045443 -0.148530 0.550159 -0.062500 0 0 0 0 0 0 4 548158
-0.005595 0.004126 0.119453 -0.048457 -0.139461 0.548149 -0.062500 0 0 0 0 0 0 4 549158
-0.005595 0.004127 0.119453 -0.049995 -0.134876 0.547459 -0.062500 0 0 0 0 0 0 4 550157
-0.005595 0.004127 0.119453 -0.050797 -0.132584 0.547214 -0.062500 0 0 0 0 0 0 4 551144
-0.005595 0.004127 0.119453 -0.051187 -0.131436 0.547127 -0.062500 0 0 0 0 0 0 4 552152
-0.005596 0.004127 0.119453 -0.051391 -0.130864 0.547096 -0.062500 0 0 0 0 0 0 4 553142
-0.005596 0.004127 0.119453 -0.051509 -0.130564 0.547079 -0.062500 0 0 0 0 0 0 4 554151
-0.005596 0.004127 0.119453 -0.051556 -0.130426 0.547082 -0.062500 0 0 0 0 0 0 4 555152
-0.005600 0.004144 0.119441 0.010444 -0.353114 0.710414 -0.062500 0 0 0 0 0 0 4 556141
-0.005603 0.004153 0.119437 -0.010972 -0.266093 0.631040 -0.062500 0 0 0 0 0 0 4 557150
-0.005604 0.004157 0.119436 -0.029125 -0.201376 0.589626 -0.062500 0 0 0 0 0 0 4 558141
-0.005605 0.004160 0.119435 -0.039742 -0.166407 0.573773 -0.062500 0 0 0 0 0 0 4 559151
-0.005605 0.004161 0.119435 -0.045444 -0.148492 0.568103 -0.062500 0 0 0 0 0 0 4 560142
-0.005606 0.004161 0.119435 -0.048447 -0.139421 0.566097 -0.062500 0 0 0 0 0 0 4 561150
-0.005606 0.004162 0.119435 -0.050004 -0.134873 0.565392 -0.062500 0 0 0 0 0 0 4 562142
-0.005606 0.004162 0.119435 -0.050797 -0.132588 0.565159 -0.062500 0 0 0 0 0 0 4 563163
-0.005606 0.004162 0.119435 -0.051201 -0.131427 0.565071 -0.062500 0 0 0 0 0 0 4 564147
[truncated: 35,346,432 more chars]
