# Supplementary material for: Increasing Patient Engagement in Rehabilitation Exercises Using Computer-Based Citizen Science
Source: PLoS One. 2015 Mar 20;10(3):e0117013. doi: 10.1371/journal.pone.0117013 (PMC4368773; doi:10.1371/journal.pone.0117013)
Supplement: S2 Dataset — (ZIP) [file pone.0117013.s002.zip › Dataset_S2/H19/H19_with.dat]

0.003060 0.009712 0.170150 0.032935 -1.230716 -4.790614 -0.000000 1 0 0 0 0 0 0 956
0.003065 0.009780 0.170376 -0.057562 -1.005127 -3.445882 -0.000031 1 0 0 0 0 0 0 1939
0.003073 0.009824 0.170500 -0.122540 -0.692544 -2.003333 -0.000063 1 0 0 0 0 0 0 2957
0.003065 0.009878 0.170733 0.093941 -0.775133 -3.302979 -0.000094 1 0 0 0 0 0 0 3968
0.003077 0.009899 0.170848 -0.164004 -0.367356 -1.917919 -0.000125 1 0 0 0 0 0 0 4951
0.003098 0.009921 0.170981 -0.293045 -0.352938 -2.045660 -0.000156 1 0 0 0 0 0 0 5957
0.003098 0.009957 0.171196 -0.044321 -0.531172 -3.133383 -0.000188 1 0 0 0 0 0 0 6974
0.003135 0.009971 0.171301 -0.500518 -0.268330 -1.846781 -0.000219 1 0 0 0 0 0 0 7958
0.003144 0.009994 0.171419 -0.193187 -0.360389 -1.904259 -0.000250 1 0 0 0 0 0 0 8955
0.003169 0.009996 0.171544 -0.363814 -0.103661 -2.021651 -0.000280 1 0 0 0 0 0 0 9925
0.003195 0.010009 0.171664 -0.401318 -0.219646 -2.005746 -0.000312 1 0 0 0 0 0 0 10954
0.003222 0.010027 0.171783 -0.415731 -0.303467 -1.999818 -0.000344 1 0 0 0 0 0 0 11955
0.003249 0.010047 0.171900 -0.422683 -0.348747 -2.006201 -0.000375 1 0 0 0 0 0 0 12959
0.003254 0.010072 0.172007 -0.133797 -0.426128 -1.894107 -0.000406 1 0 0 0 0 0 0 13956
0.003264 0.010118 0.172111 -0.175650 -0.694603 -1.878710 -0.000438 1 0 0 0 0 0 0 14956
0.003250 0.010117 0.172215 0.132252 -0.136733 -1.897091 -0.000469 1 0 0 0 0 0 0 15954
0.003256 0.010129 0.172310 -0.114339 -0.241996 -1.801672 -0.000500 1 0 0 0 0 0 0 16954
0.003229 0.010155 0.172396 0.309569 -0.433844 -1.702945 -0.000531 1 0 0 0 0 0 0 17954
0.003213 0.010163 0.172480 0.198334 -0.230371 -1.681468 -0.000562 1 0 0 0 0 0 0 18948
0.003209 0.010142 0.172554 0.024362 0.160132 -1.582957 -0.000594 1 0 0 0 0 0 0 19954
0.003182 0.010131 0.172622 0.298747 0.063367 -1.521702 -0.000625 1 0 0 0 0 0 0 20956
0.003174 0.010102 0.172689 0.095104 0.298102 -1.522274 -0.000656 1 0 0 0 0 0 0 21954
0.003151 0.010066 0.172746 0.247877 0.386393 -1.417012 -0.000687 1 0 0 0 0 0 0 22952
0.003145 0.010026 0.172793 0.050798 0.464750 -1.303656 -0.000718 1 0 0 0 0 0 0 23928
0.003141 0.010003 0.172829 0.000935 0.229079 -1.173996 -0.000750 1 0 0 0 0 0 0 24953
0.003128 0.009953 0.172864 0.111545 0.569975 -1.166555 -0.000781 1 0 0 0 0 0 0 25942
0.003105 0.009909 0.172891 0.256996 0.510583 -1.097470 -0.000812 1 0 0 0 0 0 0 26954
0.003093 0.009886 0.172904 0.119018 0.222696 -0.922679 -0.000844 1 0 0 0 0 0 0 27963
0.003093 0.009854 0.172917 -0.051785 0.319964 -0.923589 -0.000876 1 0 0 0 0 0 0 28976
0.003093 0.009837 0.172923 -0.070347 0.117579 -0.861201 -0.000907 1 0 0 0 0 0 0 29970
0.003092 0.009829 0.172925 -0.074714 -0.012658 -0.838308 -0.000937 1 0 0 0 0 0 0 30956
0.003092 0.009825 0.172926 -0.077859 -0.083764 -0.841358 -0.000969 1 0 0 0 0 0 0 31963
0.003092 0.009823 0.172927 -0.080806 -0.122466 -0.856789 -0.001000 1 0 0 0 0 0 0 32965
0.003115 0.009818 0.172922 -0.379616 -0.102453 -0.812901 -0.001031 1 0 0 0 0 0 0 33963
0.003126 0.009816 0.172920 -0.264800 -0.134114 -0.865077 -0.001063 1 0 0 0 0 0 0 34965
0.003116 0.009798 0.172916 0.028655 0.062205 -0.873585 -0.001094 1 0 0 0 0 0 0 35962
0.003111 0.009790 0.172915 -0.012590 -0.038671 -0.924405 -0.001125 1 0 0 0 0 0 0 36964
0.003108 0.009785 0.172914 -0.052934 -0.110656 -0.965560 -0.001157 1 0 0 0 0 0 0 37965
0.003091 0.009766 0.172911 0.134364 0.067124 -0.963458 -0.001188 1 0 0 0 0 0 0 38969
0.003082 0.009757 0.172909 0.037169 -0.042959 -1.008645 -0.001219 1 0 0 0 0 0 0 39966
0.003061 0.009736 0.172906 0.179050 0.098265 -1.011052 -0.001250 1 0 0 0 0 0 0 40962
0.003035 0.009708 0.172901 0.268068 0.186177 -1.022559 -0.001281 1 0 0 0 0 0 0 41952
0.003022 0.009695 0.172899 0.102683 0.011417 -1.079532 -0.001314 1 0 0 0 0 0 0 43018
0.002999 0.009671 0.172895 0.208830 0.118828 -1.086466 -0.001345 1 0 0 0 0 0 0 44005
0.002988 0.009659 0.172894 0.069161 -0.028417 -1.137647 -0.001377 1 0 0 0 0 0 0 45034
0.002966 0.009637 0.172890 0.189790 0.094401 -1.141818 -0.001408 1 0 0 0 0 0 0 46020
0.002939 0.009609 0.172886 0.268172 0.173112 -1.154053 -0.001439 1 0 0 0 0 0 0 47004
0.002925 0.009595 0.172883 0.097742 -0.005885 -1.210577 -0.001471 1 0 0 0 0 0 0 48019
0.002903 0.009571 0.172880 0.201321 0.099367 -1.217404 -0.001501 1 0 0 0 0 0 0 49003
0.002891 0.009560 0.172878 0.060432 -0.048888 -1.268638 -0.001533 1 0 0 0 0 0 0 50019
0.002869 0.009537 0.172874 0.180654 0.073765 -1.270796 -0.001562 1 0 0 0 0 0 0 50938
0.002842 0.009509 0.172870 0.258768 0.152229 -1.283532 -0.001593 1 0 0 0 0 0 0 51946
0.002829 0.009495 0.172867 0.088296 -0.026734 -1.340102 -0.001625 1 0 0 0 0 0 0 52949
0.002806 0.009472 0.172864 0.191866 0.078521 -1.346799 -0.001656 1 0 0 0 0 0 0 53937
0.002778 0.009443 0.172859 0.261703 0.148417 -1.360765 -0.001687 1 0 0 0 0 0 0 54945
0.002764 0.009429 0.172857 0.087045 -0.034807 -1.417902 -0.001718 1 0 0 0 0 0 0 55936
0.002741 0.009405 0.172853 0.188504 0.068228 -1.425283 -0.001750 1 0 0 0 0 0 0 56945
0.002714 0.009377 0.172848 0.257386 0.137238 -1.438944 -0.001781 1 0 0 0 0 0 0 57940
0.002684 0.009346 0.172843 0.292901 0.171579 -1.458986 -0.001812 1 0 0 0 0 0 0 58945
0.002653 0.009314 0.172838 0.310154 0.187030 -1.481835 -0.001843 1 0 0 0 0 0 0 59936
0.002637 0.009298 0.172835 0.107453 -0.025343 -1.545024 -0.001875 1 0 0 0 0 0 0 60956
0.002613 0.009273 0.172831 0.194785 0.063379 -1.553836 -0.001906 1 0 0 0 0 0 0 61945
0.002585 0.009244 0.172826 0.256706 0.125140 -1.568413 -0.001937 1 0 0 0 0 0 0 62942
0.002571 0.009230 0.172824 0.078165 -0.062096 -1.626940 -0.001968 1 0 0 0 0 0 0 63936
0.002548 0.009206 0.172820 0.177774 0.039137 -1.633909 -0.001999 1 0 0 0 0 0 0 64938
0.002543 0.009174 0.172810 -0.050926 0.151156 -1.583227 -0.002031 1 0 0 0 0 0 0 65945
0.002541 0.009158 0.172806 -0.108651 -0.051462 -1.669332 -0.002062 1 0 0 0 0 0 0 66937
0.002523 0.009133 0.172801 0.078097 0.038766 -1.694603 -0.002093 1 0 0 0 0 0 0 67935
0.002498 0.009104 0.172795 0.192466 0.101354 -1.717532 -0.002125 1 0 0 0 0 0 0 68943
0.002509 0.009086 0.172788 -0.256225 -0.041392 -1.716321 -0.002156 1 0 0 0 0 0 0 69950
0.002498 0.009061 0.172781 -0.025462 0.041791 -1.752213 -0.002187 1 0 0 0 0 0 0 70937
0.002476 0.009032 0.172775 0.134912 0.097496 -1.785455 -0.002218 1 0 0 0 0 0 0 71946
0.002449 0.009000 0.172769 0.219138 0.125485 -1.814794 -0.002250 1 0 0 0 0 0 0 72943
0.002436 0.008985 0.172767 0.050559 -0.080508 -1.881649 -0.002281 1 0 0 0 0 0 0 73941
0.002413 0.008960 0.172762 0.155091 0.011752 -1.891572 -0.002312 1 0 0 0 0 0 0 74944
0.002408 0.008928 0.172752 -0.071186 0.120223 -1.841862 -0.002343 1 0 0 0 0 0 0 75939
0.002390 0.008895 0.172745 0.083143 0.133629 -1.890099 -0.002375 1 0 0 0 0 0 0 76941
0.002381 0.008879 0.172741 -0.023950 -0.083331 -1.971895 -0.002406 1 0 0 0 0 0 0 77941
0.002383 0.008851 0.172731 -0.182826 0.048357 -1.924000 -0.002437 1 0 0 0 0 0 0 78925
0.002384 0.008837 0.172727 -0.188213 -0.128037 -2.010551 -0.002468 1 0 0 0 0 0 0 79947
0.002391 0.008809 0.172717 -0.270469 0.022498 -1.969530 -0.002500 1 0 0 0 0 0 0 80944
0.002395 0.008796 0.172712 -0.234789 -0.144590 -2.059276 -0.002531 1 0 0 0 0 0 0 81946
0.002380 0.008773 0.172707 0.000766 -0.034243 -2.084545 -0.002562 1 0 0 0 0 0 0 82945
0.002396 0.008758 0.172699 -0.367813 -0.134909 -2.082523 -0.002593 1 0 0 0 0 0 0 83940
0.002388 0.008733 0.172693 -0.095008 -0.029338 -2.117170 -0.002625 1 0 0 0 0 0 0 84940
0.002406 0.008718 0.172685 -0.420983 -0.135757 -2.124936 -0.002656 1 0 0 0 0 0 0 85941
0.002399 0.008693 0.172678 -0.124372 -0.033213 -2.164570 -0.002687 1 0 0 0 0 0 0 86941
0.002396 0.008681 0.172675 -0.141127 -0.186493 -2.239483 -0.002718 1 0 0 0 0 0 0 87940
0.002401 0.008655 0.172665 -0.253084 -0.020188 -2.187412 -0.002749 1 0 0 0 0 0 0 88939
0.002404 0.008642 0.172661 -0.234784 -0.179758 -2.272121 -0.002781 1 0 0 0 0 0 0 89941
0.002412 0.008615 0.172651 -0.305228 -0.019961 -2.229663 -0.002812 1 0 0 0 0 0 0 90942
0.002416 0.008602 0.172646 -0.263639 -0.183106 -2.318952 -0.002843 1 0 0 0 0 0 0 91923
0.002424 0.008575 0.172635 -0.322288 -0.024884 -2.279226 -0.002875 1 0 0 0 0 0 0 92941
0.002429 0.008562 0.172631 -0.274740 -0.188964 -2.370216 -0.002906 1 0 0 0 0 0 0 93939
0.002437 0.008535 0.172620 -0.330356 -0.030906 -2.330410 -0.002937 1 0 0 0 0 0 0 94941
0.002426 0.008505 0.172612 -0.070573 0.024295 -2.380943 -0.002968 1 0 0 0 0 0 0 95941
0.002420 0.008490 0.172609 -0.122823 -0.170701 -2.464698 -0.002999 1 0 0 0 0 0 0 96939
0.002417 0.008484 0.172592 -0.173447 -0.301890 -2.334085 -0.003031 1 0 0 0 0 0 0 97941
0.002400 0.008464 0.172582 0.013370 -0.145471 -2.415671 -0.003062 1 0 0 0 0 0 0 98943
0.002414 0.008451 0.172572 -0.380008 -0.218739 -2.456067 -0.003093 1 0 0 0 0 0 0 99940
0.002405 0.008427 0.172564 -0.119275 -0.098186 -2.511525 -0.003124 1 0 0 0 0 0 0 100934
0.002408 0.008395 0.172552 -0.240568 0.023257 -2.488346 -0.003156 1 0 0 0 0 0 0 101944
0.002409 0.008380 0.172547 -0.241474 -0.177670 -2.591454 -0.003187 1 0 0 0 0 0 0 102944
0.002416 0.008351 0.172536 -0.323004 -0.038586 -2.556445 -0.003218 1 0 0 0 0 0 0 103938
0.002420 0.008337 0.172531 -0.287078 -0.213351 -2.651169 -0.003250 1 0 0 0 0 0 0 104941
0.002399 0.008335 0.172519 0.029961 -0.382075 -2.595235 -0.003281 1 0 0 0 0 0 0 105938
0.002412 0.008330 0.172509 -0.371402 -0.375651 -2.629631 -0.003312 1 0 0 0 0 0 0 106942
0.002402 0.008311 0.172500 -0.121717 -0.190812 -2.687831 -0.003343 1 0 0 0 0 0 0 107938
0.002397 0.008303 0.172482 -0.168143 -0.310789 -2.583773 -0.003374 1 0 0 0 0 0 0 108940
0.002395 0.008299 0.172474 -0.204783 -0.386415 -2.723674 -0.003406 1 0 0 0 0 0 0 109938
0.002401 0.008276 0.172461 -0.311398 -0.158564 -2.712716 -0.003437 1 0 0 0 0 0 0 110939
0.002381 0.008270 0.172446 0.003760 -0.342782 -2.695631 -0.003468 1 0 0 0 0 0 0 111941
0.002372 0.008267 0.172439 -0.094119 -0.411354 -2.822551 -0.003499 1 0 0 0 0 0 0 112932
0.002367 0.008266 0.172421 -0.174278 -0.452873 -2.717867 -0.003531 1 0 0 0 0 0 0 113939
0.002365 0.008266 0.172413 -0.213984 -0.469120 -2.854553 -0.003562 1 0 0 0 0 0 0 114932
0.002371 0.008246 0.172401 -0.320805 -0.209264 -2.841592 -0.003593 1 0 0 0 0 0 0 115940
0.002357 0.008219 0.172392 -0.086652 -0.100707 -2.905459 -0.003624 1 0 0 0 0 0 0 116930
0.002367 0.008223 0.172376 -0.368342 -0.499498 -2.848871 -0.003656 1 0 0 0 0 0 0 117939
0.002356 0.008208 0.172366 -0.123673 -0.297778 -2.931535 -0.003687 1 0 0 0 0 0 0 118929
0.002357 0.008181 0.172353 -0.260552 -0.109601 -2.927602 -0.003718 1 0 0 0 0 0 0 119939
0.002375 0.008185 0.172335 -0.486138 -0.505741 -2.893212 -0.003749 1 0 0 0 0 0 0 120929
0.002367 0.008170 0.172324 -0.189106 -0.305880 -2.992315 -0.003781 1 0 0 0 0 0 0 121938
0.002370 0.008143 0.172310 -0.297227 -0.118385 -2.995840 -0.003812 1 0 0 0 0 0 0 122935
0.002372 0.008130 0.172289 -0.296945 -0.294154 -2.922937 -0.003843 1 0 0 0 0 0 0 123944
0.002396 0.008120 0.172274 -0.585816 -0.356249 -3.018167 -0.003874 1 0 0 0 0 0 0 124935
0.002385 0.008120 0.172258 -0.169980 -0.488485 -3.029128 -0.003906 1 0 0 0 0 0 0 125948
0.002387 0.008099 0.172242 -0.285424 -0.242358 -3.058459 -0.003937 1 0 0 0 0 0 0 126937
0.002394 0.008069 0.172226 -0.376913 -0.088422 -3.086554 -0.003968 1 0 0 0 0 0 0 127935
0.002399 0.008054 0.172204 -0.345727 -0.286293 -3.030575 -0.004000 1 0 0 0 0 0 0 128944
0.002401 0.008048 0.172194 -0.318924 -0.407424 -3.201624 -0.004031 1 0 0 0 0 0 0 129943
0.002402 0.008045 0.172174 -0.309527 -0.477962 -3.120578 -0.004062 1 0 0 0 0 0 0 130934
0.002410 0.008023 0.172157 -0.388577 -0.240353 -3.161594 -0.004093 1 0 0 0 0 0 0 131948
0.002420 0.007992 0.172140 -0.437743 -0.094159 -3.200331 -0.004125 1 0 0 0 0 0 0 132955
0.002426 0.007978 0.172118 -0.382841 -0.296264 -3.149128 -0.004156 1 0 0 0 0 0 0 133947
0.002436 0.007950 0.172099 -0.430741 -0.150059 -3.212998 -0.004187 1 0 0 0 0 0 0 134955
0.002441 0.007937 0.172075 -0.381442 -0.329750 -3.180254 -0.004219 1 0 0 0 0 0 0 135950
0.002434 0.007893 0.172052 -0.220876 0.052548 -3.209352 -0.004250 1 0 0 0 0 0 0 136948
0.002437 0.007851 0.172033 -0.339173 0.069889 -3.282442 -0.004281 1 0 0 0 0 0 0 137948
0.002462 0.007827 0.172004 -0.635968 -0.168361 -3.183847 -0.004312 1 0 0 0 0 0 0 138943
0.002482 0.007795 0.171982 -0.594608 -0.085436 -3.285536 -0.004343 1 0 0 0 0 0 0 139920
0.002492 0.007780 0.171957 -0.474084 -0.301305 -3.277670 -0.004375 1 0 0 0 0 0 0 140949
0.002481 0.007756 0.171927 -0.193008 -0.214617 -3.235173 -0.004406 1 0 0 0 0 0 0 141948
0.002476 0.007745 0.171898 -0.242607 -0.376214 -3.266953 -0.004437 1 0 0 0 0 0 0 142951
0.002503 0.007716 0.171871 -0.668250 -0.151510 -3.313150 -0.004469 1 0 0 0 0 0 0 143954
0.002501 0.007685 0.171840 -0.330977 -0.112564 -3.289430 -0.004500 1 0 0 0 0 0 0 144954
0.002484 0.007653 0.171807 -0.107456 -0.101640 -3.284741 -0.004531 1 0 0 0 0 0 0 145952
0.002499 0.007635 0.171772 -0.501296 -0.272206 -3.270439 -0.004562 1 0 0 0 0 0 0 146948
0.002491 0.007610 0.171737 -0.240389 -0.202601 -3.296963 -0.004594 1 0 0 0 0 0 0 147951
0.002510 0.007594 0.171700 -0.575313 -0.326959 -3.299788 -0.004625 1 0 0 0 0 0 0 148947
0.002504 0.007571 0.171665 -0.280425 -0.232289 -3.334432 -0.004656 1 0 0 0 0 0 0 149950
0.002508 0.007539 0.171624 -0.385808 -0.120043 -3.295930 -0.004688 1 0 0 0 0 0 0 150963
0.002534 0.007520 0.171585 -0.678136 -0.282157 -3.328077 -0.004719 1 0 0 0 0 0 0 151959
0.002554 0.007491 0.171543 -0.638158 -0.161918 -3.312412 -0.004750 1 0 0 0 0 0 0 152941
0.002542 0.007482 0.171498 -0.219474 -0.411973 -3.298879 -0.004781 1 0 0 0 0 0 0 153958
0.002543 0.007458 0.171454 -0.351561 -0.240664 -3.315818 -0.004813 1 0 0 0 0 0 0 154960
0.002551 0.007426 0.171409 -0.453298 -0.125127 -3.335962 -0.004844 1 0 0 0 0 0 0 155958
0.002539 0.007394 0.171354 -0.213633 -0.119826 -3.226443 -0.004875 1 0 0 0 0 0 0 156961
0.002540 0.007358 0.171304 -0.360769 -0.068770 -3.302301 -0.004906 1 0 0 0 0 0 0 157940
0.002542 0.007342 0.171250 -0.379544 -0.317845 -3.277157 -0.004938 1 0 0 0 0 0 0 158962
0.002544 0.007336 0.171194 -0.384566 -0.472092 -3.267921 -0.004968 1 0 0 0 0 0 0 159940
0.002558 0.007291 0.171135 -0.557351 0.002503 -3.240328 -0.005000 1 0 0 0 0 0 0 160959
0.002566 0.007271 0.171077 -0.493404 -0.260325 -3.267261 -0.005031 1 0 0 0 0 0 0 161962
0.002555 0.007245 0.171015 -0.233732 -0.217682 -3.245393 -0.005063 1 0 0 0 0 0 0 162961
0.002557 0.007212 0.170946 -0.381249 -0.128493 -3.169021 -0.005094 1 0 0 0 0 0 0 163958
0.002559 0.007198 0.170883 -0.398038 -0.355044 -3.254222 -0.005125 1 0 0 0 0 0 0 164958
0.002567 0.007171 0.170814 -0.487936 -0.218383 -3.195064 -0.005156 1 0 0 0 0 0 0 165959
0.002549 0.007163 0.170740 -0.159065 -0.459040 -3.152274 -0.005188 1 0 0 0 0 0 0 166962
0.002548 0.007140 0.170665 -0.340486 -0.279371 -3.151280 -0.005219 1 0 0 0 0 0 0 167950
0.002532 0.007113 0.170595 -0.166423 -0.210836 -3.232833 -0.005250 1 0 0 0 0 0 0 168958
0.002525 0.007101 0.170515 -0.269655 -0.407975 -3.129015 -0.005281 1 0 0 0 0 0 0 169960
0.002529 0.007075 0.170437 -0.425370 -0.250482 -3.159222 -0.005313 1 0 0 0 0 0 0 170961
0.002532 0.007065 0.170353 -0.431400 -0.427487 -3.102347 -0.005344 1 0 0 0 0 0 0 171956
0.002524 0.007022 0.170269 -0.297275 -0.034009 -3.111668 -0.005375 1 0 0 0 0 0 0 172958
0.002522 0.007003 0.170182 -0.347742 -0.296910 -3.089874 -0.005406 1 0 0 0 0 0 0 173958
0.002512 0.006956 0.170097 -0.254462 0.034495 -3.119707 -0.005438 1 0 0 0 0 0 0 174962
0.002507 0.006934 0.170009 -0.327281 -0.261836 -3.107818 -0.005469 1 0 0 0 0 0 0 175958
0.002513 0.006904 0.169910 -0.463145 -0.176747 -2.980916 -0.005500 1 0 0 0 0 0 0 176957
0.002517 0.006890 0.169816 -0.456613 -0.393379 -3.040568 -0.005531 1 0 0 0 0 0 0 177958
0.002503 0.006868 0.169719 -0.230728 -0.299586 -3.034128 -0.005562 1 0 0 0 0 0 0 178947
0.002498 0.006859 0.169625 -0.310796 -0.461189 -3.085534 -0.005594 1 0 0 0 0 0 0 179957
0.002502 0.006834 0.169523 -0.457349 -0.280727 -2.992853 -0.005625 1 0 0 0 0 0 0 180946
0.002483 0.006828 0.169416 -0.156364 -0.503190 -2.930404 -0.005656 1 0 0 0 0 0 0 181956
0.002481 0.006805 0.169307 -0.354394 -0.309745 -2.916035 -0.005687 1 0 0 0 0 0 0 182947
0.002474 0.006817 0.169200 -0.318865 -0.749865 -2.956072 -0.005719 1 0 0 0 0 0 0 183956
0.002478 0.006803 0.169091 -0.458832 -0.457889 -2.942746 -0.005750 1 0 0 0 0 0 0 184945
0.002482 0.006798 0.168974 -0.461516 -0.544789 -2.848461 -0.005781 1 0 0 0 0 0 0 185954
0.002491 0.006776 0.168859 -0.542019 -0.328974 -2.888340 -0.005812 1 0 0 0 0 0 0 186946
0.002496 0.006766 0.168739 -0.506724 -0.478479 -2.829330 -0.005844 1 0 0 0 0 0 0 187956
0.002500 0.006763 0.168616 -0.482665 -0.581062 -2.796765 -0.005875 1 0 0 0 0 0 0 188945
0.002520 0.006781 0.168496 -0.688465 -0.867213 -2.839444 -0.005906 1 0 0 0 0 0 0 189956
0.002514 0.006774 0.168368 -0.380235 -0.574593 -2.757086 -0.005937 1 0 0 0 0 0 0 190946
0.002529 0.006790 0.168245 -0.620157 -0.847120 -2.822287 -0.005969 1 0 0 0 0 0 0 191956
0.002521 0.006782 0.168115 -0.345778 -0.564896 -2.753580 -0.006000 1 0 0 0 0 0 0 192945
0.002518 0.006779 0.167986 -0.386682 -0.613638 -2.769916 -0.006031 1 0 0 0 0 0 0 193947
0.002540 0.006775 0.167851 -0.730151 -0.601743 -2.704639 -0.006062 1 0 0 0 0 0 0 194939
0.002536 0.006757 0.167715 -0.414523 -0.418029 -2.691724 -0.006093 1 0 0 0 0 0 0 195942
0.002558 0.006745 0.167577 -0.730403 -0.483251 -2.665124 -0.006124 1 0 0 0 0 0 0 196932
0.002564 0.006763 0.167436 -0.549001 -0.875167 -2.639303 -0.006155 1 0 0 0 0 0 0 197927
0.002574 0.006751 0.167290 -0.595806 -0.535478 -2.581703 -0.006187 1 0 0 0 0 0 0 198933
0.002603 0.006742 0.167146 -0.853642 -0.543792 -2.608890 -0.006219 1 0 0 0 0 0 0 199951
0.002619 0.006739 0.166991 -0.704343 -0.619789 -2.473921 -0.006250 1 0 0 0 0 0 0 200941
0.002634 0.006717 0.166838 -0.688669 -0.380908 -2.490597 -0.006281 1 0 0 0 0 0 0 201940
0.002643 0.006707 0.166677 -0.602556 -0.518876 -2.410299 -0.006312 1 0 0 0 0 0 0 202941
0.002671 0.006699 0.166526 -0.857916 -0.561458 -2.518153 -0.006344 1 0 0 0 0 0 0 203953
0.002686 0.006696 0.166365 -0.712606 -0.632694 -2.426193 -0.006375 1 0 0 0 0 0 0 204953
0.002695 0.006695 0.166201 -0.613977 -0.675566 -2.367824 -0.006406 1 0 0 0 0 0 0 205943
0.002729 0.006670 0.166035 -0.953906 -0.353879 -2.349572 -0.006437 1 0 0 0 0 0 0 206950
0.002748 0.006658 0.165867 -0.775309 -0.502064 -2.327282 -0.006468 1 0 0 0 0 0 0 207941
0.002738 0.006627 0.165615 -0.400311 -0.260299 -1.223476 -0.006499 1 0 0 0 0 0 0 208933
0.002761 0.006617 0.165480 -0.778542 -0.526596 -2.636586 -0.006531 1 0 0 0 0 0 0 209948
0.002756 0.006595 0.165320 -0.460709 -0.385758 -2.466177 -0.006562 1 0 0 0 0 0 0 210950
0.002789 0.006575 0.165068 -0.932010 -0.404203 -1.256174 -0.006594 1 0 0 0 0 0 0 211962
0.002818 0.006567 0.164931 -0.933918 -0.566374 -2.632020 -0.006625 1 0 0 0 0 0 0 212947
0.002816 0.006545 0.164769 -0.531831 -0.401130 -2.448798 -0.006656 1 0 0 0 0 0 0 213947
0.002852 0.006526 0.164515 -0.982760 -0.411022 -1.223778 -0.006688 1 0 0 0 0 0 0 214988
0.002858 0.006522 0.164363 -0.648471 -0.621309 -2.447706 -0.006718 1 0 0 0 0 0 0 215941
0.002885 0.006515 0.164192 -0.888167 -0.611032 -2.308278 -0.006750 1 0 0 0 0 0 0 216960
0.002906 0.006513 0.163911 -0.852329 -0.668992 -0.866383 -0.006782 1 0 0 0 0 0 0 217978
0.002927 0.006530 0.163759 -0.838085 -0.927517 -2.408565 -0.006813 1 0 0 0 0 0 0 218961
0.002944 0.006544 0.163490 -0.791641 -0.926393 -1.026449 -0.006844 1 0 0 0 0 0 0 219978
0.002954 0.006524 0.163342 -0.691962 -0.470820 -2.465960 -0.006875 1 0 0 0 0 0 0 220955
0.002975 0.006530 0.163161 -0.845231 -0.783296 -2.191051 -0.006906 1 0 0 0 0 0 0 221957
0.002993 0.006538 0.162871 -0.815067 -0.826985 -0.730506 -0.006938 1 0 0 0 0 0 0 222978
0.003036 0.006551 0.162708 -1.147801 -0.915477 -2.245338 -0.006969 1 0 0 0 0 0 0 223957
0.003070 0.006563 0.162428 -1.062263 -0.904228 -0.863379 -0.007001 1 0 0 0 0 0 0 224977
0.003098 0.006559 0.162261 -0.995118 -0.700849 -2.187556 -0.007031 1 0 0 0 0 0 0 225956
0.003146 0.006584 0.161984 -1.247430 -1.068162 -0.888747 -0.007063 1 0 0 0 0 0 0 226978
0.003177 0.006582 0.161816 -1.055575 -0.751673 -2.172184 -0.007094 1 0 0 0 0 0 0 227956
0.003201 0.006581 0.161529 -0.954444 -0.745406 -0.756075 -0.007126 1 0 0 0 0 0 0 228984
0.003235 0.006553 0.161367 -1.069137 -0.379202 -2.223764 -0.007156 1 0 0 0 0 0 0 229957
0.003260 0.006532 0.161083 -0.987922 -0.446119 -0.781413 -0.007188 1 0 0 0 0 0 0 230981
0.003247 0.006509 0.160913 -0.472727 -0.416268 -2.126051 -0.007219 1 0 0 0 0 0 0 231956
0.003298 0.006512 0.160620 -1.266262 -0.763234 -0.645752 -0.007251 1 0 0 0 0 0 0 232978
0.003312 0.006488 0.160441 -0.867240 -0.440147 -1.970981 -0.007281 1 0 0 0 0 0 0 233956
0.003314 0.006503 0.160131 -0.668197 -0.932463 -0.399011 -0.007313 1 0 0 0 0 0 0 234979
0.003337 0.006499 0.159954 -0.927388 -0.724918 -1.956560 -0.007344 1 0 0 0 0 0 0 235959
0.003389 0.006489 0.159645 -1.347789 -0.635370 -0.393008 -0.007376 1 0 0 0 0 0 0 236977
0.003420 0.006480 0.159467 -1.116511 -0.641213 -1.925546 -0.007406 1 0 0 0 0 0 0 237956
0.003479 0.006467 0.159156 -1.459165 -0.584093 -0.344926 -0.007438 1 0 0 0 0 0 0 238973
0.003504 0.006479 0.158967 -1.067245 -0.916673 -1.772800 -0.007469 1 0 0 0 0 0 0 239962
0.003558 0.006482 0.158649 -1.411904 -0.825666 -0.209609 -0.007501 1 0 0 0 0 0 0 240983
0.003589 0.006475 0.158466 -1.150578 -0.693538 -1.821075 -0.007531 1 0 0 0 0 0 0 241954
0.003638 0.006496 0.158138 -1.358791 -1.044321 -0.065582 -0.007563 1 0 0 0 0 0 0 242979
0.003667 0.006491 0.157953 -1.144581 -0.760208 -1.752674 -0.007594 1 0 0 0 0 0 0 243955
0.003655 0.006494 0.157625 -0.573978 -0.823427 -0.039242 -0.007626 1 0 0 0 0 0 0 244983
0.003675 0.006487 0.157439 -0.938642 -0.702181 -1.712481 -0.007656 1 0 0 0 0 0 0 245957
0.003724 0.006474 0.157118 -1.369145 -0.618146 -0.106482 -0.007691 1 0 0 0 0 0 0 247073
0.003730 0.006467 0.156917 -0.855152 -0.697479 -1.502688 -0.007720 1 0 0 0 0 0 0 248010
0.003769 0.006455 0.156585 -1.241288 -0.633806 0.078740 -0.007753 1 0 0 0 0 0 0 249066
0.003774 0.006449 0.156382 -0.829445 -0.703385 -1.422206 -0.007783 1 0 0 0 0 0 0 250012
0.003812 0.006437 0.156047 -1.229367 -0.636664 0.153755 -0.007816 1 0 0 0 0 0 0 251067
0.003855 0.006443 0.155839 -1.354145 -0.877062 -1.333251 -0.007845 1 0 0 0 0 0 0 251998
0.003897 0.006414 0.155492 -1.348330 -0.431848 0.354511 -0.007878 1 0 0 0 0 0 0 253057
0.003919 0.006422 0.155290 -1.088151 -0.884463 -1.353666 -0.007908 1 0 0 0 0 0 0 253998
0.003959 0.006453 0.154941 -1.315622 -1.230248 0.414709 -0.007937 1 0 0 0 0 0 0 254954
0.003987 0.006450 0.154746 -1.177035 -0.818781 -1.414277 -0.007968 1 0 0 0 0 0 0 255931
0.004006 0.006444 0.154391 -1.061944 -0.757209 0.511185 -0.008000 1 0 0 0 0 0 0 256953
0.004046 0.006452 0.154177 -1.326948 -0.915328 -1.116141 -0.008030 1 0 0 0 0 0 0 257930
0.004075 0.006455 0.153809 -1.214319 -0.882165 0.751758 -0.008062 1 0 0 0 0 0 0 258954
0.004100 0.006447 0.153610 -1.162122 -0.732357 -1.249649 -0.008093 1 0 0 0 0 0 0 259931
0.004118 0.006437 0.153249 -1.058802 -0.707729 0.674304 -0.008125 1 0 0 0 0 0 0 260953
0.004134 0.006448 0.153041 -1.043951 -0.971492 -1.098665 -0.008156 1 0 0 0 0 0 0 261939
0.004145 0.006454 0.152673 -0.972152 -0.927612 0.819478 -0.008187 1 0 0 0 0 0 0 262945
0.004161 0.006467 0.152462 -1.028249 -1.030429 -1.018625 -0.008218 1 0 0 0 0 0 0 263939
0.004180 0.006441 0.152106 -1.091396 -0.536177 0.725858 -0.008250 1 0 0 0 0 0 0 264945
0.004197 0.006449 0.151895 -1.065214 -0.924169 -0.992291 -0.008281 1 0 0 0 0 0 0 265941
0.004242 0.006446 0.151546 -1.442154 -0.823103 0.662627 -0.008312 1 0 0 0 0 0 0 266935
0.004246 0.006439 0.151329 -0.946195 -0.769694 -0.874549 -0.008343 1 0 0 0 0 0 0 267942
0.004306 0.006450 0.150949 -1.631171 -0.999157 1.124692 -0.008375 1 0 0 0 0 0 0 268955
0.004329 0.006464 0.150733 -1.228922 -1.059719 -0.802453 -0.008406 1 0 0 0 0 0 0 269943
0.004353 0.006438 0.150370 -1.215179 -0.555714 0.956154 -0.008437 1 0 0 0 0 0 0 270941
0.004370 0.006446 0.150155 -1.118572 -0.934934 -0.789118 -0.008468 1 0 0 0 0 0 0 271929
0.004380 0.006447 0.149778 -1.027209 -0.902161 1.186816 -0.008500 1 0 0 0 0 0 0 272958
0.004401 0.006437 0.149570 -1.160766 -0.755358 -0.810407 -0.008531 1 0 0 0 0 0 0 273932
0.004439 0.006452 0.149205 -1.401458 -1.064877 1.069627 -0.008562 1 0 0 0 0 0 0 274954
0.004464 0.006444 0.148997 -1.266922 -0.803236 -0.784581 -0.008593 1 0 0 0 0 0 0 275918
0.004505 0.006460 0.148632 -1.463818 -1.091348 1.126975 -0.008625 1 0 0 0 0 0 0 276951
0.004507 0.006456 0.148407 -0.988472 -0.858184 -0.503470 -0.008655 1 0 0 0 0 0 0 277920
0.004507 0.006451 0.148057 -0.916717 -0.821117 0.995370 -0.008687 1 0 0 0 0 0 0 278948
0.004519 0.006460 0.147839 -1.066451 -1.016351 -0.569879 -0.008718 1 0 0 0 0 0 0 279932
0.004535 0.006431 0.147470 -1.130870 -0.531006 1.287864 -0.008750 1 0 0 0 0 0 0 280949
0.004549 0.006436 0.147249 -1.129232 -0.938896 -0.448028 -0.008781 1 0 0 0 0 0 0 281934
0.004558 0.006438 0.146900 -1.061060 -0.927685 1.085309 -0.008812 1 0 0 0 0 0 0 282952
0.004571 0.006448 0.146681 -1.112681 -1.046088 -0.439395 -0.008843 1 0 0 0 0 0 0 283922
0.004591 0.006465 0.146440 -1.206959 -1.155016 -0.285672 -0.008874 1 0 0 0 0 0 0 284920
0.004636 0.006468 0.146064 -1.565865 -0.987364 1.517151 -0.008906 1 0 0 0 0 0 0 285950
0.004655 0.006479 0.145841 -1.260185 -1.068105 -0.265897 -0.008937 1 0 0 0 0 0 0 286938
0.004700 0.006476 0.145474 -1.571518 -0.908478 1.450466 -0.008968 1 0 0 0 0 0 0 287946
0.004697 0.006490 0.145261 -0.984601 -1.115537 -0.349564 -0.008999 1 0 0 0 0 0 0 288934
0.004724 0.006489 0.144899 -1.332340 -0.949604 1.430108 -0.009031 1 0 0 0 0 0 0 289946
0.004708 0.006466 0.144689 -0.799332 -0.627453 -0.337930 -0.009062 1 0 0 0 0 0 0 290936
0.004708 0.006501 0.144337 -0.962340 -1.373988 1.349392 -0.009093 1 0 0 0 0 0 0 291946
0.004709 0.006478 0.144117 -0.987646 -0.686701 -0.170408 -0.009124 1 0 0 0 0 0 0 292934
0.004707 0.006457 0.143764 -0.956291 -0.646427 1.439897 -0.009156 1 0 0 0 0 0 0 293946
0.004696 0.006467 0.143550 -0.835685 -1.054790 -0.181927 -0.009187 1 0 0 0 0 0 0 294934
0.004709 0.006463 0.143317 -1.140785 -0.907717 -0.088022 -0.009218 1 0 0 0 0 0 0 295935
0.004738 0.006480 0.142928 -1.400255 -1.174887 1.998704 -0.009250 1 0 0 0 0 0 0 296948
0.004739 0.006476 0.142719 -1.046750 -0.933966 -0.113002 -0.009280 1 0 0 0 0 0 0 297918
0.004751 0.006485 0.142477 -1.166093 -1.078466 0.118750 -0.009312 1 0 0 0 0 0 0 298935
0.004789 0.006481 0.142097 -1.530337 -0.927621 1.989962 -0.009344 1 0 0 0 0 0 0 299949
0.004785 0.006493 0.141877 -1.008485 -1.136404 0.104445 -0.009374 1 0 0 0 0 0 0 300934
0.004778 0.006499 0.141522 -0.933119 -1.061804 1.711187 -0.009406 1 0 0 0 0 0 0 301947
0.004788 0.006509 0.141323 -1.146208 -1.130497 -0.127699 -0.009437 1 0 0 0 0 0 0 302935
0.004788 0.006508 0.141076 -1.041989 -0.978231 0.321249 -0.009468 1 0 0 0 0 0 0 303933
0.004779 0.006523 0.140828 -0.912700 -1.187488 0.408815 -0.009499 1 0 0 0 0 0 0 304934
0.004770 0.006531 0.140457 -0.898225 -1.116481 2.064243 -0.009531 1 0 0 0 0 0 0 305945
0.004763 0.006524 0.140247 -0.935189 -0.931037 0.151387 -0.009562 1 0 0 0 0 0 0 306936
0.004771 0.006531 0.140003 -1.131386 -1.085998 0.431130 -0.009593 1 0 0 0 0 0 0 307927
0.004774 0.006533 0.139633 -1.091375 -1.031406 2.134339 -0.009625 1 0 0 0 0 0 0 308946
0.004764 0.006547 0.139440 -0.924938 -1.204183 0.022353 -0.009656 1 0 0 0 0 0 0 309934
0.004770 0.006564 0.139201 -1.114407 -1.252733 0.425176 -0.009687 1 0 0 0 0 0 0 310934
0.004771 0.006572 0.138834 -1.075980 -1.150388 2.182752 -0.009718 1 0 0 0 0 0 0 311945
0.004761 0.006587 0.138641 -0.927040 -1.241041 0.117874 -0.009749 1 0 0 0 0 0 0 312932
0.004773 0.006584 0.138412 -1.199918 -1.011078 0.391213 -0.009781 1 0 0 0 0 0 0 313932
0.004753 0.006581 0.138162 -0.817532 -0.983456 0.729323 -0.009811 1 0 0 0 0 0 0 314917
0.004755 0.006589 0.137900 -1.058130 -1.141461 0.942309 -0.009843 1 0 0 0 0 0 0 315934
0.004746 0.006609 0.137644 -0.953914 -1.307867 0.917911 -0.009874 1 0 0 0 0 0 0 316934
0.004761 0.006644 0.137277 -1.245627 -1.541568 2.402928 -0.009906 1 0 0 0 0 0 0 317945
0.004753 0.006664 0.137083 -0.987011 -1.360794 0.328431 -0.009937 1 0 0 0 0 0 0 318931
0.004744 0.006667 0.136863 -0.961196 -1.139780 0.470175 -0.009968 1 0 0 0 0 0 0 319923
0.004751 0.006678 0.136612 -1.152646 -1.216788 0.918145 -0.009999 1 0 0 0 0 0 0 320932
0.004745 0.006698 0.136360 -1.007356 -1.350127 1.015135 -0.010030 1 0 0 0 0 0 0 321923
0.004738 0.006703 0.136117 -0.992433 -1.171935 0.920585 -0.010064 1 0 0 0 0 0 0 323010
0.004725 0.006720 0.135868 -0.908745 -1.312937 1.033402 -0.010095 1 0 0 0 0 0 0 323997
0.004715 0.006723 0.135626 -0.941461 -1.154273 0.967753 -0.010127 1 0 0 0 0 0 0 325010
0.004700 0.006739 0.135377 -0.883858 -1.306256 1.094576 -0.010157 1 0 0 0 0 0 0 325995
0.004705 0.006758 0.135143 -1.134910 -1.372627 0.933515 -0.010187 1 0 0 0 0 0 0 326938
0.004698 0.006781 0.134896 -1.002004 -1.439088 1.114102 -0.010218 1 0 0 0 0 0 0 327928
0.004691 0.006788 0.134655 -0.992707 -1.227291 1.083197 -0.010249 1 0 0 0 0 0 0 328929
0.004705 0.006782 0.134435 -1.277925 -1.059784 0.833006 -0.010281 1 0 0 0 0 0 0 329936
0.004708 0.006774 0.134204 -1.163656 -1.000118 0.976978 -0.010312 1 0 0 0 0 0 0 330928
0.004715 0.006799 0.133966 -1.208129 -1.446582 1.118894 -0.010343 1 0 0 0 0 0 0 331937
0.004714 0.006806 0.133728 -1.119551 -1.253366 1.157882 -0.010374 1 0 0 0 0 0 0 332928
0.004704 0.006823 0.133479 -0.985344 -1.368188 1.336893 -0.010406 1 0 0 0 0 0 0 333937
0.004691 0.006848 0.133255 -0.931396 -1.482120 1.054015 -0.010437 1 0 0 0 0 0 0 334947
0.004674 0.006873 0.133011 -0.881384 -1.509416 1.317583 -0.010468 1 0 0 0 0 0 0 335935
0.004658 0.006901 0.132789 -0.877876 -1.558930 1.086474 -0.010500 1 0 0 0 0 0 0 336944
0.004619 0.006932 0.132557 -0.592455 -1.618206 1.232873 -0.010531 1 0 0 0 0 0 0 337954
0.004612 0.006958 0.132328 -0.964782 -1.557241 1.222060 -0.010562 1 0 0 0 0 0 0 338937
0.004604 0.006965 0.132093 -1.001308 -1.304065 1.333175 -0.010593 1 0 0 0 0 0 0 339939
0.004611 0.006978 0.131864 -1.208005 -1.372442 1.303672 -0.010624 1 0 0 0 0 0 0 340927
0.004591 0.006983 0.131639 -0.869437 -1.277743 1.267231 -0.010656 1 0 0 0 0 0 0 341936
0.004592 0.006996 0.131414 -1.115301 -1.365638 1.307005 -0.010687 1 0 0 0 0 0 0 342939
0.004603 0.007011 0.131188 -1.281691 -1.425305 1.346613 -0.010718 1 0 0 0 0 0 0 343938
0.004605 0.007013 0.130953 -1.170875 -1.245608 1.487446 -0.010749 1 0 0 0 0 0 0 344933
0.004617 0.007023 0.130724 -1.298761 -1.351093 1.469795 -0.010781 1 0 0 0 0 0 0 345933
0.004614 0.007043 0.130507 -1.124037 -1.489036 1.334327 -0.010812 1 0 0 0 0 0 0 346935
0.004623 0.007062 0.130284 -1.268747 -1.499746 1.430376 -0.010843 1 0 0 0 0 0 0 347932
0.004604 0.007070 0.130062 -0.910870 -1.356550 1.463690 -0.010874 1 0 0 0 0 0 0 348930
0.004620 0.007099 0.129844 -1.343149 -1.629616 1.428260 -0.010906 1 0 0 0 0 0 0 349934
0.004605 0.007111 0.129624 -0.968375 -1.444385 1.496464 -0.010937 1 0 0 0 0 0 0 350933
0.004607 0.007126 0.129399 -1.176474 -1.468135 1.587231 -0.010968 1 0 0 0 0 0 0 351941
0.004600 0.007148 0.129184 -1.067052 -1.560094 1.505925 -0.010999 1 0 0 0 0 0 0 352917
0.004587 0.007172 0.128972 -0.989736 -1.613794 1.482855 -0.011031 1 0 0 0 0 0 0 353935
0.004592 0.007193 0.128751 -1.203138 -1.577744 1.636269 -0.011062 1 0 0 0 0 0 0 354934
0.004591 0.007199 0.128548 -1.162046 -1.382473 1.436983 -0.011093 1 0 0 0 0 0 0 355931
0.004600 0.007210 0.128330 -1.300495 -1.437999 1.648085 -0.011124 1 0 0 0 0 0 0 356931
0.004596 0.007229 0.128117 -1.137222 -1.553213 1.633098 -0.011156 1 0 0 0 0 0 0 357932
0.004605 0.007247 0.127895 -1.284918 -1.555304 1.780282 -0.011187 1 0 0 0 0 0 0 358933
0.004621 0.007267 0.127700 -1.406569 -1.590453 1.471561 -0.011218 1 0 0 0 0 0 0 359932
0.004619 0.007289 0.127496 -1.195974 -1.635340 1.594649 -0.011249 1 0 0 0 0 0 0 360930
0.004629 0.007309 0.127277 -1.317775 -1.601328 1.826376 -0.011280 1 0 0 0 0 0 0 361931
0.004630 0.007313 0.127075 -1.231952 -1.412544 1.656968 -0.011312 1 0 0 0 0 0 0 362933
0.004622 0.007328 0.126868 -1.095118 -1.533991 1.739148 -0.011343 1 0 0 0 0 0 0 363916
0.004608 0.007349 0.126659 -1.018824 -1.620651 1.803720 -0.011374 1 0 0 0 0 0 0 364932
0.004617 0.007348 0.126450 -1.307233 -1.367974 1.842121 -0.011405 1 0 0 0 0 0 0 365932
0.004613 0.007361 0.126240 -1.160298 -1.513985 1.886574 -0.011437 1 0 0 0 0 0 0 366934
0.004607 0.007362 0.126042 -1.134899 -1.380914 1.773806 -0.011468 1 0 0 0 0 0 0 367936
0.004610 0.007391 0.125844 -1.243237 -1.732975 1.784615 -0.011499 1 0 0 0 0 0 0 368931
0.004608 0.007399 0.125650 -1.193548 -1.513112 1.766438 -0.011530 1 0 0 0 0 0 0 369930
0.004618 0.007413 0.125465 -1.352052 -1.569565 1.670143 -0.011561 1 0 0 0 0 0 0 370917
0.004613 0.007432 0.125264 -1.180540 -1.641886 1.902559 -0.011592 1 0 0 0 0 0 0 371914
0.004607 0.007436 0.125069 -1.149597 -1.457016 1.881782 -0.011624 1 0 0 0 0 0 0 372931
0.004645 0.007478 0.124900 -1.717746 -1.957550 1.563736 -0.011655 1 0 0 0 0 0 0 373913
0.004674 0.007509 0.124725 -1.675235 -1.853399 1.645182 -0.011687 1 0 0 0 0 0 0 374932
0.004685 0.007517 0.124539 -1.432889 -1.565968 1.818389 -0.011718 1 0 0 0 0 0 0 375926
0.004701 0.007531 0.124357 -1.485271 -1.608304 1.808577 -0.011749 1 0 0 0 0 0 0 376926
0.004705 0.007531 0.124169 -1.338422 -1.444440 1.921964 -0.011780 1 0 0 0 0 0 0 377931
0.004699 0.007546 0.123998 -1.197293 -1.616222 1.743650 -0.011812 1 0 0 0 0 0 0 378931
0.004692 0.007546 0.123813 -1.169699 -1.455649 1.924292 -0.011843 1 0 0 0 0 0 0 379931
0.004699 0.007556 0.123632 -1.355057 -1.560069 1.927418 -0.011874 1 0 0 0 0 0 0 380930
0.004694 0.007574 0.123464 -1.225694 -1.696468 1.796232 -0.011905 1 0 0 0 0 0 0 381930
0.004688 0.007577 0.123280 -1.189127 -1.503752 2.003306 -0.011937 1 0 0 0 0 0 0 382931
0.004695 0.007587 0.123100 -1.368159 -1.590603 2.016827 -0.011968 1 0 0 0 0 0 0 383930
0.004697 0.007588 0.122943 -1.311840 -1.489357 1.735751 -0.011999 1 0 0 0 0 0 0 384931
0.004707 0.007597 0.122772 -1.432265 -1.580732 1.919678 -0.012031 1 0 0 0 0 0 0 385933
0.004704 0.007615 0.122607 -1.271067 -1.712672 1.888431 -0.012062 1 0 0 0 0 0 0 386932
0.004699 0.007617 0.122425 -1.219230 -1.521429 2.135905 -0.012093 1 0 0 0 0 0 0 387923
0.004721 0.007642 0.122253 -1.579636 -1.811091 2.057657 -0.012124 1 0 0 0 0 0 0 388930
0.004723 0.007667 0.122088 -1.370398 -1.857479 1.992653 -0.012155 1 0 0 0 0 0 0 389921
0.004735 0.007688 0.121914 -1.466452 -1.807293 2.127842 -0.012187 1 0 0 0 0 0 0 390931
0.004738 0.007695 0.121759 -1.373573 -1.618956 1.912141 -0.012218 1 0 0 0 0 0 0 391920
0.004749 0.007705 0.121589 -1.474997 -1.663825 2.123534 -0.012249 1 0 0 0 0 0 0 392929
0.004752 0.007707 0.121437 -1.382196 -1.547998 1.947821 -0.012285 1 0 0 0 0 0 0 394073
0.004763 0.007715 0.121267 -1.482526 -1.630753 2.175399 -0.012312 1 0 0 0 0 0 0 394932
0.004766 0.007715 0.121115 -1.389714 -1.534801 2.005587 -0.012343 1 0 0 0 0 0 0 395929
0.004777 0.007723 0.120945 -1.490234 -1.627793 2.235565 -0.012374 1 0 0 0 0 0 0 396921
0.004780 0.007722 0.120793 -1.397924 -1.537423 2.066575 -0.012405 1 0 0 0 0 0 0 397928
0.004779 0.007717 0.120646 -1.335036 -1.473209 1.997468 -0.012437 1 0 0 0 0 0 0 398936
0.004783 0.007742 0.120499 -1.414665 -1.860640 2.036111 -0.012468 1 0 0 0 0 0 0 399926
0.004801 0.007745 0.120343 -1.591801 -1.615237 2.170111 -0.012499 1 0 0 0 0 0 0 400935
0.004806 0.007742 0.120195 -1.462678 -1.516387 2.102669 -0.012531 1 0 0 0 0 0 0 401936
0.004806 0.007735 0.120051 -1.375823 -1.467178 2.083644 -0.012562 1 0 0 0 0 0 0 402943
0.004817 0.007742 0.119915 -1.516898 -1.640957 1.987112 -0.012593 1 0 0 0 0 0 0 403939
0.004802 0.007745 0.119786 -1.185175 -1.612466 1.920468 -0.012624 1 0 0 0 0 0 0 404933
0.004791 0.007741 0.119648 -1.211446 -1.521780 2.053714 -0.012655 1 0 0 0 0 0 0 405914
0.004796 0.007749 0.119515 -1.432449 -1.671311 2.026283 -0.012686 1 0 0 0 0 0 0 406919
0.004777 0.007753 0.119387 -1.145300 -1.632515 1.985993 -0.012718 1 0 0 0 0 0 0 407942
0.004785 0.007747 0.119269 -1.452655 -1.514726 1.867215 -0.012750 1 0 0 0 0 0 0 408946
0.004785 0.007739 0.119135 -1.393791 -1.465216 2.089973 -0.012781 1 0 0 0 0 0 0 409941
0.004783 0.007732 0.119026 -1.372514 -1.489716 1.804858 -0.012812 1 0 0 0 0 0 0 410943
0.004793 0.007738 0.118903 -1.518310 -1.654085 1.979727 -0.012843 1 0 0 0 0 0 0 411944
0.004776 0.007740 0.118779 -1.194827 -1.626400 2.046081 -0.012874 1 0 0 0 0 0 0 412911
0.004767 0.007738 0.118673 -1.250326 -1.581552 1.823375 -0.012905 1 0 0 0 0 0 0 413911
0.004760 0.007735 0.118575 -1.296533 -1.549808 1.732236 -0.012937 1 0 0 0 0 0 0 414942
0.004735 0.007731 0.118459 -1.063549 -1.553634 1.972670 -0.012967 1 0 0 0 0 0 0 415911
0.004721 0.007727 0.118356 -1.180983 -1.543796 1.837837 -0.013000 1 0 0 0 0 0 0 416941
0.004712 0.007721 0.118259 -1.260805 -1.533337 1.780463 -0.013031 1 0 0 0 0 0 0 417948
0.004700 0.007732 0.118151 -1.229828 -1.744906 1.926104 -0.013062 1 0 0 0 0 0 0 418945
0.004678 0.007719 0.118044 -1.099192 -1.466153 1.960351 -0.013093 1 0 0 0 0 0 0 419944
0.004665 0.007710 0.117945 -1.204635 -1.483040 1.876935 -0.013125 1 0 0 0 0 0 0 420940
0.004657 0.007702 0.117848 -1.273522 -1.504873 1.850259 -0.013156 1 0 0 0 0 0 0 421939
0.004633 0.007699 0.117764 -1.078796 -1.580660 1.708361 -0.013187 1 0 0 0 0 0 0 422943
0.004619 0.007694 0.117673 -1.185121 -1.558483 1.800744 -0.013218 1 0 0 0 0 0 0 423939
0.004606 0.007708 0.117598 -1.212787 -1.803584 1.606784 -0.013249 1 0 0 0 0 0 0 424912
0.004598 0.007711 0.117511 -1.268976 -1.690871 1.777825 -0.013280 1 0 0 0 0 0 0 425910
0.004574 0.007713 0.117429 -1.074786 -1.681055 1.728995 -0.013312 1 0 0 0 0 0 0 426941
0.004559 0.007711 0.117339 -1.182567 -1.616455 1.856307 -0.013342 1 0 0 0 0 0 0 427910
0.004533 0.007711 0.117257 -1.029663 -1.646417 1.782943 -0.013374 1 0 0 0 0 0 0 428935
0.004514 0.007726 0.117186 -1.110780 -1.860583 1.648251 -0.013406 1 0 0 0 0 0 0 429941
0.004502 0.007730 0.117100 -1.213245 -1.729734 1.851923 -0.013437 1 0 0 0 0 0 0 430944
0.004481 0.007717 0.117031 -1.117047 -1.495559 1.660914 -0.013467 1 0 0 0 0 0 0 431910
0.004452 0.007711 0.116956 -0.977367 -1.569290 1.731839 -0.013499 1 0 0 0 0 0 0 432911
0.004431 0.007723 0.116887 -1.079042 -1.823120 1.672873 -0.013530 1 0 0 0 0 0 0 433928
0.004401 0.007730 0.116813 -0.964607 -1.779741 1.761359 -0.013562 1 0 0 0 0 0 0 434942
0.004379 0.007748 0.116744 -1.071256 -1.938846 1.705611 -0.013593 1 0 0 0 0 0 0 435941
0.004355 0.007742 0.116681 -1.030661 -1.630162 1.639947 -0.013624 1 0 0 0 0 0 0 436938
0.004336 0.007754 0.116617 -1.107677 -1.841774 1.667997 -0.013656 1 0 0 0 0 0 0 437941
0.004312 0.007744 0.116556 -1.047429 -1.581393 1.645281 -0.013687 1 0 0 0 0 0 0 438942
0.004294 0.007754 0.116492 -1.114556 -1.819825 1.689667 -0.013718 1 0 0 0 0 0 0 439941
0.004254 0.007748 0.116441 -0.820455 -1.637364 1.529050 -0.013749 1 0 0 0 0 0 0 440940
0.004227 0.007759 0.116381 -0.971360 -1.853865 1.653163 -0.013781 1 0 0 0 0 0 0 441935
0.004213 0.007764 0.116330 -1.150528 -1.787520 1.568326 -0.013814 1 0 0 0 0 0 0 443014
0.004186 0.007766 0.116261 -0.998087 -1.755756 1.797275 -0.013845 1 0 0 0 0 0 0 444010
0.004155 0.007771 0.116217 -0.921488 -1.791233 1.506034 -0.013877 1 0 0 0 0 0 0 445017
0.004138 0.007771 0.116171 -1.104773 -1.742943 1.516753 -0.013908 1 0 0 0 0 0 0 446008
0.004115 0.007755 0.116116 -1.040315 -1.522059 1.647698 -0.013939 1 0 0 0 0 0 0 447009
0.004080 0.007766 0.116065 -0.872589 -1.863242 1.617951 -0.013970 1 0 0 0 0 0 0 447984
0.004062 0.007771 0.116017 -1.071241 -1.806061 1.595606 -0.014001 1 0 0 0 0 0 0 448983
0.004038 0.007756 0.115961 -1.019924 -1.563035 1.703024 -0.014032 1 0 0 0 0 0 0 449983
0.004009 0.007752 0.115922 -0.930083 -1.677450 1.508646 -0.014064 1 0 0 0 0 0 0 451017
0.003998 0.007733 0.115889 -1.172786 -1.477506 1.411042 -0.014095 1 0 0 0 0 0 0 451983
0.003974 0.007725 0.115858 -1.024107 -1.623475 1.391884 -0.014127 1 0 0 0 0 0 0 453006
0.003961 0.007719 0.115816 -1.148828 -1.659290 1.534977 -0.014157 1 0 0 0 0 0 0 453981
0.003936 0.007719 0.115782 -1.005637 -1.742294 1.463936 -0.014188 1 0 0 0 0 0 0 454983
0.003928 0.007701 0.115751 -1.209344 -1.513953 1.420200 -0.014220 1 0 0 0 0 0 0 456004
0.003892 0.007680 0.115712 -0.861808 -1.453551 1.530573 -0.014251 1 0 0 0 0 0 0 456990
0.003870 0.007687 0.115686 -0.997474 -1.814623 1.369179 -0.014283 1 0 0 0 0 0 0 458005
0.003849 0.007657 0.115650 -1.035623 -1.375040 1.503913 -0.014314 1 0 0 0 0 0 0 458989
0.003834 0.007659 0.115626 -1.111363 -1.751411 1.369575 -0.014345 1 0 0 0 0 0 0 460005
0.003800 0.007632 0.115601 -0.866407 -1.404292 1.373222 -0.014376 1 0 0 0 0 0 0 460990
0.003795 0.007631 0.115570 -1.226729 -1.705488 1.462441 -0.014408 1 0 0 0 0 0 0 462003
0.003779 0.007617 0.115551 -1.123642 -1.569693 1.319903 -0.014439 1 0 0 0 0 0 0 463006
0.003753 0.007612 0.115524 -0.969548 -1.679457 1.411984 -0.014470 1 0 0 0 0 0 0 463989
0.003713 0.007581 0.115498 -0.773648 -1.354171 1.418436 -0.014502 1 0 0 0 0 0 0 465005
0.003711 0.007562 0.115479 -1.244399 -1.468119 1.344789 -0.014532 1 0 0 0 0 0 0 465988
0.003678 0.007540 0.115443 -0.885145 -1.444586 1.549323 -0.014564 1 0 0 0 0 0 0 467003
0.003662 0.007531 0.115431 -1.070198 -1.599659 1.273650 -0.014595 1 0 0 0 0 0 0 467990
0.003627 0.007497 0.115410 -0.840378 -1.304981 1.366920 -0.014627 1 0 0 0 0 0 0 469004
0.003610 0.007481 0.115403 -1.046304 -1.501115 1.201348 -0.014657 1 0 0 0 0 0 0 469989
0.003583 0.007475 0.115380 -0.931822 -1.651216 1.391887 -0.014687 1 0 0 0 0 0 0 470933
0.003574 0.007453 0.115353 -1.152083 -1.464621 1.474843 -0.014718 1 0 0 0 0 0 0 471923
0.003556 0.007429 0.115336 -1.064237 -1.407738 1.368531 -0.014749 1 0 0 0 0 0 0 472932
0.003534 0.007403 0.115321 -0.997388 -1.377994 1.321738 -0.014780 1 0 0 0 0 0 0 473923
0.003510 0.007376 0.115308 -0.959645 -1.360570 1.307968 -0.014812 1 0 0 0 0 0 0 474932
0.003484 0.007349 0.115295 -0.938595 -1.349841 1.306775 -0.014843 1 0 0 0 0 0 0 475924
0.003459 0.007321 0.115282 -0.926277 -1.342905 1.310080 -0.014874 1 0 0 0 0 0 0 476932
0.003432 0.007293 0.115269 -0.918341 -1.337876 1.314903 -0.014905 1 0 0 0 0 0 0 477924
0.003406 0.007265 0.115256 -0.913028 -1.334430 1.320627 -0.014941 1 0 0 0 0 0 0 479066
0.003380 0.007238 0.115243 -0.908449 -1.330997 1.326227 -0.014972 1 0 0 0 0 0 0 480073
0.003353 0.007210 0.115230 -0.904004 -1.327293 1.331548 -0.014999 1 0 0 0 0 0 0 480934
0.003327 0.007182 0.115217 -0.900555 -1.324650 1.337560 -0.015035 1 0 0 0 0 0 0 482061
0.003301 0.007154 0.115204 -0.896507 -1.321095 1.342950 -0.015061 1 0 0 0 0 0 0 482924
0.003288 0.007140 0.115200 -1.069632 -1.507735 1.235991 -0.015093 1 0 0 0 0 0 0 483938
0.003268 0.007119 0.115190 -0.996680 -1.428535 1.302393 -0.015124 1 0 0 0 0 0 0 484924
0.003245 0.007095 0.115178 -0.943887 -1.372871 1.339264 -0.015159 1 0 0 0 0 0 0 486045
0.003220 0.007069 0.115165 -0.914126 -1.342235 1.356450 -0.015188 1 0 0 0 0 0 0 486967
0.003194 0.007042 0.115152 -0.897772 -1.326018 1.366581 -0.015222 1 0 0 0 0 0 0 488064
0.003169 0.007014 0.115139 -0.887662 -1.316269 1.373823 -0.015253 1 0 0 0 0 0 0 489065
0.003142 0.006987 0.115126 -0.880750 -1.309844 1.380135 -0.015285 1 0 0 0 0 0 0 490063
0.003116 0.006959 0.115113 -0.875443 -1.305062 1.386168 -0.015316 1 0 0 0 0 0 0 491065
0.003103 0.006945 0.115109 -1.047091 -1.490147 1.278364 -0.015347 1 0 0 0 0 0 0 492064
0.003084 0.006924 0.115098 -0.973949 -1.410726 1.345503 -0.015378 1 0 0 0 0 0 0 493064
0.003061 0.006900 0.115086 -0.920644 -1.354429 1.382447 -0.015410 1 0 0 0 0 0 0 494063
0.003036 0.006874 0.115074 -0.890839 -1.323784 1.399980 -0.015440 1 0 0 0 0 0 0 495040
0.003010 0.006847 0.115061 -0.873768 -1.306650 1.409752 -0.015468 1 0 0 0 0 0 0 495933
0.002998 0.006834 0.115056 -1.039666 -1.485938 1.303159 -0.015503 1 0 0 0 0 0 0 497065
0.002978 0.006813 0.115046 -0.963806 -1.403730 1.371172 -0.015535 1 0 0 0 0 0 0 498068
0.002955 0.006789 0.115034 -0.908755 -1.345505 1.408146 -0.015562 1 0 0 0 0 0 0 498927
0.002944 0.006777 0.115030 -1.053898 -1.502730 1.311275 -0.015592 1 0 0 0 0 0 0 499908
0.002925 0.006757 0.115020 -0.968359 -1.410512 1.383526 -0.015628 1 0 0 0 0 0 0 501058
0.002903 0.006733 0.115008 -0.908632 -1.347592 1.422241 -0.015660 1 0 0 0 0 0 0 502062
0.002878 0.006707 0.114995 -0.875603 -1.313663 1.440495 -0.015691 1 0 0 0 0 0 0 503063
0.002866 0.006695 0.114990 -1.032532 -1.483526 1.335849 -0.015722 1 0 0 0 0 0 0 504063
0.002847 0.006674 0.114980 -0.952756 -1.397235 1.405352 -0.015753 1 0 0 0 0 0 0 505063
0.002824 0.006650 0.114968 -0.896028 -1.337425 1.443293 -0.015785 1 0 0 0 0 0 0 506063
0.002813 0.006638 0.114964 -1.039754 -1.493234 1.346036 -0.015816 1 0 0 0 0 0 0 507065
0.002794 0.006618 0.114954 -0.953465 -1.400105 1.418462 -0.015847 1 0 0 0 0 0 0 508065
0.002785 0.006609 0.114950 -1.068672 -1.525042 1.341971 -0.015878 1 0 0 0 0 0 0 509052
0.002767 0.006590 0.114940 -0.967082 -1.415690 1.422633 -0.015910 1 0 0 0 0 0 0 510061
0.002745 0.006566 0.114928 -0.899368 -1.344430 1.464559 -0.015941 1 0 0 0 0 0 0 511063
0.002734 0.006555 0.114924 -1.037333 -1.494300 1.368289 -0.015972 1 0 0 0 0 0 0 512061
0.002716 0.006535 0.114914 -0.948398 -1.398462 1.441466 -0.016003 1 0 0 0 0 0 0 513063
0.002693 0.006511 0.114902 -0.887044 -1.333866 1.480791 -0.016035 1 0 0 0 0 0 0 514061
0.002687 0.006484 0.114909 -1.097299 -1.273094 1.229558 -0.016066 1 0 0 0 0 0 0 515061
0.002671 0.006456 0.114903 -0.981864 -1.256455 1.385799 -0.016096 1 0 0 0 0 0 0 516034
0.002663 0.006442 0.114901 -1.076892 -1.440457 1.351025 -0.016128 1 0 0 0 0 0 0 517061
0.002646 0.006421 0.114891 -0.965295 -1.363903 1.447946 -0.016160 1 0 0 0 0 0 0 518062
0.002638 0.006410 0.114888 -1.067367 -1.497211 1.379280 -0.016190 1 0 0 0 0 0 0 519044
0.002620 0.006391 0.114878 -0.959670 -1.392702 1.463532 -0.016222 1 0 0 0 0 0 0 520061
0.002598 0.006368 0.114866 -0.888868 -1.323848 1.506825 -0.016253 1 0 0 0 0 0 0 521066
0.002588 0.006356 0.114862 -1.024733 -1.474334 1.410166 -0.016285 1 0 0 0 0 0 0 522061
0.002569 0.006336 0.114851 -0.935152 -1.379248 1.484114 -0.016316 1 0 0 0 0 0 0 523066
0.002560 0.006327 0.114848 -1.047949 -1.502401 1.407036 -0.016347 1 0 0 0 0 0 0 524061
0.002542 0.006308 0.114838 -0.945728 -1.392749 1.488768 -0.016378 1 0 0 0 0 0 0 525063
0.002534 0.006299 0.114834 -1.052054 -1.508592 1.414325 -0.016410 1 0 0 0 0 0 0 526061
0.002516 0.006280 0.114824 -0.946680 -1.395388 1.497100 -0.016441 1 0 0 0 0 0 0 527062
0.002494 0.006257 0.114812 -0.876944 -1.322051 1.539957 -0.016472 1 0 0 0 0 0 0 528059
0.002483 0.006246 0.114808 -1.012950 -1.469917 1.442656 -0.016503 1 0 0 0 0 0 0 529050
0.002470 0.006210 0.114809 -0.992875 -1.159507 1.363565 -0.016535 1 0 0 0 0 0 0 530063
0.002464 0.006192 0.114810 -1.077681 -1.359740 1.369189 -0.016566 1 0 0 0 0 0 0 531069
0.002447 0.006169 0.114801 -0.956369 -1.309839 1.493132 -0.016597 1 0 0 0 0 0 0 532049
0.002439 0.006158 0.114798 -1.052602 -1.458208 1.433967 -0.016628 1 0 0 0 0 0 0 533057
0.002422 0.006138 0.114788 -0.942501 -1.362076 1.522642 -0.016659 1 0 0 0 0 0 0 534047
0.002405 0.006098 0.114788 -0.939495 -1.082851 1.414468 -0.016691 1 0 0 0 0 0 0 535057
0.002397 0.006078 0.114787 -1.046226 -1.312720 1.400249 -0.016722 1 0 0 0 0 0 0 536047
0.002393 0.006068 0.114787 -1.111312 -1.465857 1.399064 -0.016753 1 0 0 0 0 0 0 537056
0.002378 0.006049 0.114778 -0.971948 -1.360584 1.518425 -0.016784 1 0 0 0 0 0 0 538046
0.002362 0.006009 0.114778 -0.953098 -1.075935 1.422000 -0.016816 1 0 0 0 0 0 0 539056
0.002355 0.005990 0.114778 -1.051731 -1.303269 1.411413 -0.016847 1 0 0 0 0 0 0 540046
0.002351 0.005980 0.114778 -1.112787 -1.455219 1.411432 -0.016878 1 0 0 0 0 0 0 541057
0.002336 0.005961 0.114769 -0.971522 -1.349499 1.531566 -0.016909 1 0 0 0 0 0 0 542046
0.002321 0.005921 0.114768 -0.951690 -1.064360 1.435602 -0.016941 1 0 0 0 0 0 0 543055
0.002313 0.005901 0.114768 -1.049735 -1.291520 1.424752 -0.016972 1 0 0 0 0 0 0 544064
0.002309 0.005892 0.114768 -1.110416 -1.443259 1.424584 -0.017003 1 0 0 0 0 0 0 545053
0.002299 0.005856 0.114771 -1.038184 -1.122430 1.392343 -0.017034 1 0 0 0 0 0 0 546058
0.002277 0.005843 0.114782 -0.864606 -1.378190 1.272730 -0.017062 1 0 0 0 0 0 0 546937
0.002253 0.005822 0.114777 -0.816799 -1.299978 1.479460 -0.017097 1 0 0 0 0 0 0 548050
0.002241 0.005812 0.114775 -0.969956 -1.429635 1.459510 -0.017128 1 0 0 0 0 0 0 549054
0.002227 0.005777 0.114777 -0.960208 -1.109681 1.411572 -0.017159 1 0 0 0 0 0 0 550058
0.002220 0.005759 0.114778 -1.049703 -1.305447 1.425458 -0.017187 1 0 0 0 0 0 0 550941
0.002203 0.005736 0.114769 -0.931748 -1.254722 1.554249 -0.017222 1 0 0 0 0 0 0 552046
0.002200 0.005709 0.114777 -1.097693 -1.185840 1.342646 -0.017253 1 0 0 0 0 0 0 553067
0.002181 0.005699 0.114791 -0.903812 -1.415748 1.255991 -0.017285 1 0 0 0 0 0 0 554061
0.002164 0.005664 0.114798 -0.901397 -1.094707 1.331088 -0.017316 1 0 0 0 0 0 0 555063
0.002155 0.005646 0.114800 -1.013766 -1.288173 1.401052 -0.017346 1 0 0 0 0 0 0 556032
0.002137 0.005623 0.114792 -0.909397 -1.236931 1.550494 -0.017378 1 0 0 0 0 0 0 557059
0.002134 0.005596 0.114801 -1.082298 -1.167634 1.345886 -0.017410 1 0 0 0 0 0 0 558061
0.002115 0.005586 0.114814 -0.891849 -1.397804 1.261478 -0.017441 1 0 0 0 0 0 0 559060
0.002097 0.005551 0.114821 -0.891426 -1.076856 1.337922 -0.017472 1 0 0 0 0 0 0 560062
0.002088 0.005533 0.114824 -1.004736 -1.270576 1.407791 -0.017503 1 0 0 0 0 0 0 561064
0.002072 0.005513 0.114846 -0.912007 -1.250216 1.145281 -0.017535 1 0 0 0 0 0 0 562063
0.002050 0.005488 0.114845 -0.835214 -1.189617 1.435551 -0.017566 1 0 0 0 0 0 0 563058
0.002045 0.005459 0.114856 -1.036081 -1.128627 1.304027 -0.017597 1 0 0 0 0 0 0 564060
0.002042 0.005444 0.114860 -1.092465 -1.304971 1.386795 -0.017628 1 0 0 0 0 0 0 565061
0.002010 0.005428 0.114863 -0.713362 -1.292197 1.409630 -0.017659 1 0 0 0 0 0 0 566032
0.001999 0.005403 0.114875 -0.949784 -1.183129 1.285851 -0.017691 1 0 0 0 0 0 0 567062
0.001994 0.005390 0.114879 -1.042829 -1.329105 1.380866 -0.017721 1 0 0 0 0 0 0 568031
0.001979 0.005372 0.114903 -0.926088 -1.269858 1.136680 -0.017752 1 0 0 0 0 0 0 569031
0.001958 0.005348 0.114901 -0.836569 -1.189561 1.434398 -0.017784 1 0 0 0 0 0 0 570031
0.001935 0.005325 0.114923 -0.799210 -1.178910 1.165377 -0.017816 1 0 0 0 0 0 0 571062
0.001924 0.005313 0.114930 -0.939288 -1.324054 1.324123 -0.017846 1 0 0 0 0 0 0 572032
0.001923 0.005290 0.114944 -1.096482 -1.199806 1.252997 -0.017878 1 0 0 0 0 0 0 573061
0.001892 0.005269 0.114950 -0.711651 -1.205320 1.347930 -0.017910 1 0 0 0 0 0 0 574062
0.001882 0.005242 0.114964 -0.940272 -1.123269 1.260362 -0.017941 1 0 0 0 0 0 0 575058
0.001865 0.005216 0.114990 -0.866312 -1.129241 1.077265 -0.017971 1 0 0 0 0 0 0 576030
0.001856 0.005203 0.114999 -0.969974 -1.287982 1.286867 -0.018003 1 0 0 0 0 0 0 577055
0.001843 0.005166 0.115005 -0.934213 -0.985447 1.356797 -0.018034 1 0 0 0 0 0 0 578031
0.001820 0.005152 0.115017 -0.778821 -1.254632 1.271842 -0.018066 1 0 0 0 0 0 0 579063
0.001813 0.005128 0.115033 -0.983925 -1.152875 1.218912 -0.018097 1 0 0 0 0 0 0 580059
0.001792 0.005120 0.115048 -0.815582 -1.352949 1.208740 -0.018128 1 0 0 0 0 0 0 581062
0.001787 0.005100 0.115065 -1.001634 -1.201455 1.193038 -0.018159 1 0 0 0 0 0 0 582059
0.001766 0.005094 0.115081 -0.822512 -1.375814 1.196619 -0.018190 1 0 0 0 0 0 0 583030
0.001761 0.005074 0.115098 -1.003282 -1.211507 1.185748 -0.018221 1 0 0 0 0 0 0 584031
0.001746 0.005052 0.115126 -0.890455 -1.161465 1.039757 -0.018253 1 0 0 0 0 0 0 585056
0.001739 0.005040 0.115135 -0.973846 -1.292051 1.262459 -0.018284 1 0 0 0 0 0 0 586048
0.001709 0.005008 0.115151 -0.695457 -1.035850 1.198574 -0.018318 1 0 0 0 0 0 0 587126
0.001700 0.004976 0.115168 -0.923295 -0.992687 1.178384 -0.018349 1 0 0 0 0 0 0 588135
0.001678 0.004964 0.115184 -0.774291 -1.255286 1.181604 -0.018380 1 0 0 0 0 0 0 589105
0.001671 0.004941 0.115201 -0.971403 -1.138003 1.170711 -0.018411 1 0 0 0 0 0 0 590104
0.001656 0.004917 0.115229 -0.866412 -1.111606 1.024768 -0.018443 1 0 0 0 0 0 0 591128
0.001648 0.004905 0.115238 -0.954117 -1.254682 1.247044 -0.018473 1 0 0 0 0 0 0 592104
0.001632 0.004886 0.115263 -0.850144 -1.189404 1.060726 -0.018505 1 0 0 0 0 0 0 593101
0.001628 0.004860 0.115283 -1.012812 -1.076067 1.106327 -0.018537 1 0 0 0 0 0 0 594154
0.001609 0.004851 0.115300 -0.815953 -1.289025 1.142592 -0.018568 1 0 0 0 0 0 0 595140
0.001605 0.004830 0.115318 -0.988145 -1.145364 1.144066 -0.018599 1 0 0 0 0 0 0 596124
0.001590 0.004807 0.115345 -0.870202 -1.105684 1.002426 -0.018630 1 0 0 0 0 0 0 597131
0.001582 0.004795 0.115355 -0.951824 -1.242859 1.225902 -0.018662 1 0 0 0 0 0 0 598127
0.001566 0.004777 0.115380 -0.844352 -1.173907 1.040131 -0.018692 1 0 0 0 0 0 0 599113
0.001563 0.004751 0.115400 -1.005596 -1.058667 1.085720 -0.018724 1 0 0 0 0 0 0 600126
0.001549 0.004726 0.115428 -0.876644 -1.051238 0.970987 -0.018755 1 0 0 0 0 0 0 601111
0.001542 0.004712 0.115438 -0.952628 -1.207346 1.204659 -0.018787 1 0 0 0 0 0 0 602126
0.001526 0.004693 0.115463 -0.842077 -1.147732 1.022645 -0.018818 1 0 0 0 0 0 0 603131
0.001523 0.004667 0.115483 -1.002006 -1.037191 1.069370 -0.018849 1 0 0 0 0 0 0 604125
0.001509 0.004641 0.115512 -0.872135 -1.032060 0.955020 -0.018880 1 0 0 0 0 0 0 605110
0.001484 0.004633 0.115532 -0.713791 -1.250375 1.049148 -0.018912 1 0 0 0 0 0 0 606125
0.001477 0.004611 0.115550 -0.924904 -1.104780 1.081750 -0.018942 1 0 0 0 0 0 0 607113
0.001461 0.004588 0.115578 -0.827698 -1.063910 0.951808 -0.018974 1 0 0 0 0 0 0 608125
0.001458 0.004560 0.115599 -0.989679 -0.981100 1.028165 -0.019005 1 0 0 0 0 0 0 609111
0.001444 0.004533 0.115628 -0.860127 -0.992056 0.925192 -0.019037 1 0 0 0 0 0 0 610127
0.001437 0.004519 0.115638 -0.936252 -1.158702 1.162323 -0.019067 1 0 0 0 0 0 0 611109
0.001421 0.004500 0.115663 -0.825134 -1.103273 0.981858 -0.019099 1 0 0 0 0 0 0 612126
0.001418 0.004473 0.115683 -0.985451 -0.994891 1.028927 -0.019130 1 0 0 0 0 0 0 613128
0.001404 0.004447 0.115711 -0.855093 -0.990545 0.914647 -0.019161 1 0 0 0 0 0 0 614110
0.001402 0.004417 0.115732 -1.000158 -0.928083 0.997237 -0.019191 1 0 0 0 0 0 0 615053
0.001383 0.004406 0.115750 -0.792473 -1.170917 1.046610 -0.019222 1 0 0 0 0 0 0 616045
0.001379 0.004384 0.115767 -0.960660 -1.040665 1.053082 -0.019253 1 0 0 0 0 0 0 617053
0.001364 0.004360 0.115795 -0.839253 -1.007023 0.913027 -0.019284 1 0 0 0 0 0 0 618044
0.001362 0.004331 0.115815 -0.989559 -0.927845 0.985702 -0.019316 1 0 0 0 0 0 0 619053
0.001348 0.004304 0.115844 -0.853378 -0.940127 0.881280 -0.019346 1 0 0 0 0 0 0 620043
0.001341 0.004290 0.115854 -0.926710 -1.108713 1.117370 -0.019378 1 0 0 0 0 0 0 621053
0.001325 0.004271 0.115879 -0.813497 -1.052747 0.936862 -0.019409 1 0 0 0 0 0 0 622049
0.001322 0.004244 0.115899 -0.973418 -0.944157 0.983774 -0.019441 1 0 0 0 0 0 0 623052
0.001326 0.004214 0.115917 -1.077659 -0.879045 1.008784 -0.019472 1 0 0 0 0 0 0 624067
0.001310 0.004202 0.115933 -0.829727 -1.124815 1.026705 -0.019503 1 0 0 0 0 0 0 625053
0.001307 0.004180 0.115950 -0.976322 -0.995042 1.021589 -0.019534 1 0 0 0 0 0 0 626052
0.001293 0.004156 0.115978 -0.843342 -0.961179 0.877395 -0.019565 1 0 0 0 0 0 0 627050
0.001291 0.004127 0.115998 -0.988286 -0.881852 0.948470 -0.019596 1 0 0 0 0 0 0 628036
0.001295 0.004095 0.116017 -1.084658 -0.833500 0.982909 -0.019628 1 0 0 0 0 0 0 629065
0.001279 0.004084 0.116033 -0.832373 -1.088343 1.003754 -0.019659 1 0 0 0 0 0 0 630031
0.001277 0.004061 0.116050 -0.977135 -0.962779 0.999939 -0.019691 1 0 0 0 0 0 0 631064
0.001263 0.004037 0.116078 -0.842977 -0.930826 0.856090 -0.019722 1 0 0 0 0 0 0 632061
0.001256 0.004025 0.116087 -0.918129 -1.076041 1.076702 -0.019753 1 0 0 0 0 0 0 633058
0.001240 0.004006 0.116112 -0.805217 -1.006300 0.891186 -0.019784 1 0 0 0 0 0 0 634055
0.001237 0.003979 0.116132 -0.965853 -0.890715 0.936226 -0.019815 1 0 0 0 0 0 0 635030
0.001217 0.003970 0.116149 -0.764937 -1.105957 0.970395 -0.019847 1 0 0 0 0 0 0 636060
0.001213 0.003949 0.116166 -0.937627 -0.959462 0.972151 -0.019878 1 0 0 0 0 0 0 637058
0.001216 0.003921 0.116183 -1.053598 -0.856658 0.969729 -0.019909 1 0 0 0 0 0 0 638059
0.001199 0.003911 0.116199 -0.810959 -1.082474 0.976377 -0.019941 1 0 0 0 0 0 0 639060
0.001196 0.003889 0.116216 -0.960977 -0.941092 0.967701 -0.019972 1 0 0 0 0 0 0 640061
0.001182 0.003866 0.116244 -0.828951 -0.900878 0.822177 -0.020003 1 0 0 0 0 0 0 641063
0.001175 0.003854 0.116253 -0.905557 -1.042882 1.041690 -0.020035 1 0 0 0 0 0 0 642061
0.001177 0.003830 0.116267 -1.029406 -0.910221 0.995521 -0.020066 1 0 0 0 0 0 0 643058
0.001165 0.003806 0.116294 -0.865229 -0.878409 0.826117 -0.020096 1 0 0 0 0 0 0 644029
0.001159 0.003794 0.116303 -0.923981 -1.025106 1.036282 -0.020128 1 0 0 0 0 0 0 645058
0.001143 0.003775 0.116328 -0.801912 -0.954498 0.847454 -0.020159 1 0 0 0 0 0 0 646044
0.001141 0.003748 0.116347 -0.958696 -0.838578 0.891257 -0.020191 1 0 0 0 0 0 0 647073
0.001139 0.003735 0.116354 -0.991771 -0.994207 1.063786 -0.020222 1 0 0 0 0 0 0 648070
0.001126 0.003716 0.116378 -0.837892 -0.931930 0.851218 -0.020253 1 0 0 0 0 0 0 649067
0.001124 0.003689 0.116397 -0.976900 -0.820257 0.885735 -0.020285 1 0 0 0 0 0 0 650070
0.001124 0.003675 0.116404 -1.000845 -0.978164 1.054846 -0.020316 1 0 0 0 0 0 0 651068
0.001111 0.003656 0.116428 -0.842248 -0.916652 0.841181 -0.020347 1 0 0 0 0 0 0 652067
0.001109 0.003629 0.116447 -0.979013 -0.805346 0.875302 -0.020379 1 0 0 0 0 0 0 653069
0.001108 0.003615 0.116454 -1.001770 -0.963630 1.044087 -0.020409 1 0 0 0 0 0 0 654049
0.001096 0.003595 0.116477 -0.842505 -0.902012 0.830445 -0.020441 1 0 0 0 0 0 0 655070
0.001089 0.003585 0.116486 -0.909309 -1.016365 1.013077 -0.020472 1 0 0 0 0 0 0 656072
0.001091 0.003563 0.116499 -1.028600 -0.866060 0.953511 -0.020503 1 0 0 0 0 0 0 657067
0.001074 0.003557 0.116515 -0.791706 -1.050616 0.927749 -0.020535 1 0 0 0 0 0 0 658066
0.001071 0.003536 0.116531 -0.946010 -0.884771 0.907364 -0.020566 1 0 0 0 0 0 0 659069
0.001069 0.003526 0.116537 -0.982870 -0.997405 1.045435 -0.020597 1 0 0 0 0 0 0 660067
0.001056 0.003508 0.116560 -0.830772 -0.910038 0.820190 -0.020628 1 0 0 0 0 0 0 661048
0.001049 0.003498 0.116568 -0.901418 -1.011689 0.998534 -0.020660 1 0 0 0 0 0 0 662066
0.001045 0.003494 0.116571 -0.952833 -1.080683 1.085975 -0.020691 1 0 0 0 0 0 0 663060
0.001031 0.003479 0.116593 -0.813288 -0.952552 0.831705 -0.020722 1 0 0 0 0 0 0 664070
0.001024 0.003471 0.116601 -0.890729 -1.031752 0.998803 -0.020754 1 0 0 0 0 0 0 665071
0.001025 0.003450 0.116615 -1.015392 -0.862757 0.933960 -0.020785 1 0 0 0 0 0 0 666067
0.001008 0.003444 0.116630 -0.780689 -1.038305 0.906164 -0.020816 1 0 0 0 0 0 0 667069
0.001005 0.003424 0.116646 -0.936447 -0.867414 0.885129 -0.020847 1 0 0 0 0 0 0 668066
0.001003 0.003413 0.116652 -0.974034 -0.977951 1.022715 -0.020878 1 0 0 0 0 0 0 669067
0.001007 0.003391 0.116665 -1.059815 -0.828865 0.936970 -0.020910 1 0 0 0 0 0 0 670064
0.000992 0.003384 0.116680 -0.803510 -1.014776 0.900800 -0.020941 1 0 0 0 0 0 0 671068
0.000984 0.003381 0.116685 -0.878531 -1.075574 1.025022 -0.020972 1 0 0 0 0 0 0 672071
0.000985 0.003362 0.116698 -1.007339 -0.878344 0.933918 -0.021003 1 0 0 0 0 0 0 673049
0.000968 0.003357 0.116713 -0.774869 -1.037992 0.895795 -0.021035 1 0 0 0 0 0 0 674066
0.000964 0.003337 0.116729 -0.932000 -0.858407 0.871194 -0.021066 1 0 0 0 0 0 0 675067
0.000963 0.003327 0.116734 -0.970236 -0.964881 1.007319 -0.021097 1 0 0 0 0 0 0 676056
0.000949 0.003309 0.116758 -0.818144 -0.873258 0.781799 -0.021128 1 0 0 0 0 0 0 677067
0.000942 0.003300 0.116766 -0.889263 -0.973756 0.959356 -0.021159 1 0 0 0 0 0 0 678057
0.000944 0.003278 0.116780 -1.010946 -0.814912 0.898582 -0.021193 1 0 0 0 0 0 0 679125
0.000927 0.003272 0.116795 -0.774024 -0.996189 0.871757 -0.021224 1 0 0 0 0 0 0 680126
0.000924 0.003251 0.116811 -0.929170 -0.827354 0.851184 -0.021255 1 0 0 0 0 0 0 681109
0.000922 0.003241 0.116817 -0.966460 -0.939686 0.988530 -0.021287 1 0 0 0 0 0 0 682125
0.000909 0.003223 0.116840 -0.813572 -0.850447 0.763563 -0.021318 1 0 0 0 0 0 0 683129
0.000907 0.003196 0.116859 -0.954519 -0.724925 0.793207 -0.021349 1 0 0 0 0 0 0 684124
0.000906 0.003183 0.116866 -0.979205 -0.877855 0.959367 -0.021380 1 0 0 0 0 0 0 685108
0.000893 0.003164 0.116889 -0.819476 -0.810858 0.745517 -0.021411 1 0 0 0 0 0 0 686122
0.000886 0.003154 0.116898 -0.886937 -0.924651 0.926666 -0.021440 1 0 0 0 0 0 0 687043
0.000888 0.003132 0.116911 -1.006827 -0.771650 0.867316 -0.021472 1 0 0 0 0 0 0 688052
0.000871 0.003125 0.116927 -0.768540 -0.956424 0.840616 -0.021503 1 0 0 0 0 0 0 689042
0.000868 0.003104 0.116943 -0.923460 -0.788790 0.820321 -0.021534 1 0 0 0 0 0 0 690051
0.000872 0.003076 0.116959 -1.030614 -0.673939 0.809773 -0.021565 1 0 0 0 0 0 0 691042
0.000873 0.003062 0.116965 -1.019368 -0.836933 0.950911 -0.021597 1 0 0 0 0 0 0 692051
0.000862 0.003043 0.116989 -0.839387 -0.774365 0.727528 -0.021628 1 0 0 0 0 0 0 693041
0.000856 0.003032 0.116997 -0.896826 -0.891070 0.905119 -0.021659 1 0 0 0 0 0 0 694052
0.000858 0.003010 0.117010 -1.011668 -0.738741 0.844685 -0.021690 1 0 0 0 0 0 0 695036
0.000859 0.002999 0.117015 -1.009669 -0.864475 0.956822 -0.021722 1 0 0 0 0 0 0 696059
0.000847 0.002980 0.117038 -0.834698 -0.780713 0.722461 -0.021753 1 0 0 0 0 0 0 697061
0.000841 0.002971 0.117046 -0.894717 -0.886804 0.895977 -0.021784 1 0 0 0 0 0 0 698055
0.000843 0.002949 0.117060 -1.010895 -0.728790 0.834304 -0.021816 1 0 0 0 0 0 0 699058
0.000844 0.002938 0.117065 -1.009483 -0.851827 0.945774 -0.021846 1 0 0 0 0 0 0 700033
0.000832 0.002920 0.117088 -0.834703 -0.766416 0.711295 -0.021878 1 0 0 0 0 0 0 701042
0.000825 0.002910 0.117096 -0.894909 -0.871996 0.884638 -0.021909 1 0 0 0 0 0 0 702053
0.000828 0.002888 0.117109 -1.011234 -0.713386 0.823004 -0.021940 1 0 0 0 0 0 0 703051
0.000829 0.002877 0.117114 -1.009900 -0.836399 0.934386 -0.021972 1 0 0 0 0 0 0 704063
0.000817 0.002859 0.117137 -0.834997 -0.750588 0.699919 -0.022003 1 0 0 0 0 0 0 705058
0.000816 0.002832 0.117156 -0.965504 -0.626802 0.726069 -0.022034 1 0 0 0 0 0 0 706057
0.000815 0.002819 0.117162 -0.984741 -0.781956 0.890007 -0.022065 1 0 0 0 0 0 0 707028
0.000820 0.002795 0.117176 -1.061195 -0.654198 0.815559 -0.022097 1 0 0 0 0 0 0 708057
0.000805 0.002787 0.117191 -0.798191 -0.853197 0.781662 -0.022128 1 0 0 0 0 0 0 709056
0.000802 0.002766 0.117207 -0.941322 -0.691262 0.759443 -0.022159 1 0 0 0 0 0 0 710057
0.000806 0.002738 0.117223 -1.042691 -0.578900 0.748148 -0.022191 1 0 0 0 0 0 0 711059
0.000790 0.002728 0.117239 -0.788520 -0.804156 0.748418 -0.022222 1 0 0 0 0 0 0 712063
0.000787 0.002706 0.117256 -0.935916 -0.657283 0.739250 -0.022253 1 0 0 0 0 0 0 713051
0.000773 0.002681 0.117283 -0.799538 -0.612399 0.592896 -0.022284 1 0 0 0 0 0 0 714053
0.000766 0.002669 0.117292 -0.875919 -0.758235 0.808704 -0.022316 1 0 0 0 0 0 0 715059
0.000750 0.002650 0.117317 -0.760253 -0.680412 0.623738 -0.022347 1 0 0 0 0 0 0 716055
0.000742 0.002640 0.117325 -0.852575 -0.791380 0.814631 -0.022378 1 0 0 0 0 0 0 717057
0.000725 0.002623 0.117350 -0.745218 -0.693832 0.620060 -0.022409 1 0 0 0 0 0 0 718057
0.000716 0.002613 0.117358 -0.841845 -0.794789 0.807432 -0.022441 1 0 0 0 0 0 0 719057
0.000717 0.002591 0.117372 -0.976828 -0.632338 0.751264 -0.022472 1 0 0 0 0 0 0 720055
0.000705 0.002568 0.117398 -0.814809 -0.583527 0.577739 -0.022503 1 0 0 0 0 0 0 721056
0.000699 0.002555 0.117407 -0.876749 -0.728142 0.782679 -0.022534 1 0 0 0 0 0 0 722054
0.000683 0.002536 0.117431 -0.753217 -0.648963 0.594158 -0.022566 1 0 0 0 0 0 0 723057
0.000675 0.002527 0.117440 -0.841892 -0.759776 0.783422 -0.022597 1 0 0 0 0 0 0 724054
0.000676 0.002504 0.117453 -0.972941 -0.601822 0.728060 -0.022628 1 0 0 0 0 0 0 725056
0.000659 0.002497 0.117469 -0.738117 -0.786361 0.701064 -0.022659 1 0 0 0 0 0 0 726052
0.000655 0.002477 0.117485 -0.896444 -0.615922 0.681557 -0.022690 1 0 0 0 0 0 0 727027
0.000654 0.002466 0.117490 -0.935051 -0.730427 0.817336 -0.022722 1 0 0 0 0 0 0 728057
0.000640 0.002448 0.117514 -0.780886 -0.637721 0.593082 -0.022752 1 0 0 0 0 0 0 729027
0.000633 0.002438 0.117522 -0.852609 -0.742214 0.768630 -0.022784 1 0 0 0 0 0 0 730059
0.000630 0.002434 0.117524 -0.904374 -0.812039 0.854727 -0.022815 1 0 0 0 0 0 0 731051
0.000615 0.002418 0.117547 -0.762231 -0.677929 0.601949 -0.022847 1 0 0 0 0 0 0 732055
0.000608 0.002411 0.117554 -0.840518 -0.759698 0.766380 -0.022878 1 0 0 0 0 0 0 733056
0.000604 0.002407 0.117557 -0.895613 -0.817859 0.848569 -0.022909 1 0 0 0 0 0 0 734056
0.000590 0.002392 0.117579 -0.754977 -0.677669 0.594508 -0.022941 1 0 0 0 0 0 0 735057
0.000582 0.002384 0.117587 -0.834131 -0.756531 0.758365 -0.022971 1 0 0 0 0 0 0 736044
0.000579 0.002380 0.117589 -0.889655 -0.813235 0.840358 -0.023003 1 0 0 0 0 0 0 737054
0.000564 0.002365 0.117612 -0.749090 -0.672151 0.586291 -0.023034 1 0 0 0 0 0 0 738054
0.000557 0.002358 0.117619 -0.828395 -0.750708 0.750049 -0.023066 1 0 0 0 0 0 0 739056
0.000553 0.002354 0.117622 -0.883990 -0.807222 0.831972 -0.023097 1 0 0 0 0 0 0 740056
0.000538 0.002339 0.117644 -0.743287 -0.665893 0.577961 -0.023128 1 0 0 0 0 0 0 741055
0.000531 0.002331 0.117652 -0.822668 -0.744455 0.741616 -0.023159 1 0 0 0 0 0 0 742057
0.000527 0.002327 0.117654 -0.878272 -0.800976 0.823503 -0.023191 1 0 0 0 0 0 0 743055
0.000526 0.002325 0.117655 -0.908350 -0.832085 0.854840 -0.023222 1 0 0 0 0 0 0 744055
0.000512 0.002311 0.117677 -0.753264 -0.675974 0.581264 -0.023252 1 0 0 0 0 0 0 745026
0.000505 0.002304 0.117684 -0.825459 -0.747052 0.737911 -0.023284 1 0 0 0 0 0 0 746054
0.000501 0.002301 0.117687 -0.877418 -0.799713 0.817340 -0.023316 1 0 0 0 0 0 0 747054
0.000500 0.002299 0.117688 -0.905635 -0.828839 0.847825 -0.023347 1 0 0 0 0 0 0 748049
0.000481 0.002302 0.117698 -0.678862 -0.904018 0.720013 -0.023378 1 0 0 0 0 0 0 749049
0.000471 0.002304 0.117702 -0.777300 -0.888878 0.798808 -0.023409 1 0 0 0 0 0 0 750039
0.000467 0.002305 0.117703 -0.848460 -0.877386 0.838782 -0.023440 1 0 0 0 0 0 0 751049
0.000464 0.002305 0.117704 -0.886816 -0.872030 0.854443 -0.023471 1 0 0 0 0 0 0 752040
0.000450 0.002292 0.117725 -0.735589 -0.697213 0.575484 -0.023503 1 0 0 0 0 0 0 753049
0.000443 0.002286 0.117733 -0.809952 -0.758915 0.730006 -0.023534 1 0 0 0 0 0 0 754038
0.000440 0.002282 0.117735 -0.862993 -0.806911 0.808717 -0.023565 1 0 0 0 0 0 0 755049
0.000438 0.002281 0.117736 -0.891732 -0.833668 0.838941 -0.023596 1 0 0 0 0 0 0 756039
0.000437 0.002280 0.117736 -0.906923 -0.848051 0.850322 -0.023628 1 0 0 0 0 0 0 757047
0.000418 0.002284 0.117747 -0.673047 -0.915543 0.715823 -0.023659 1 0 0 0 0 0 0 758039
0.000409 0.002286 0.117750 -0.768215 -0.896535 0.792154 -0.023690 1 0 0 0 0 0 0 759048
0.000404 0.002287 0.117752 -0.837701 -0.883036 0.831249 -0.023722 1 0 0 0 0 0 0 760058
0.000402 0.002287 0.117752 -0.875213 -0.876676 0.846587 -0.023753 1 0 0 0 0 0 0 761057
0.000383 0.002292 0.117763 -0.652547 -0.933809 0.713655 -0.023784 1 0 0 0 0 0 0 762047
0.000373 0.002294 0.117766 -0.753425 -0.909568 0.790392 -0.023815 1 0 0 0 0 0 0 763040
0.000374 0.002278 0.117778 -0.896390 -0.660818 0.683470 -0.023847 1 0 0 0 0 0 0 764051
0.000374 0.002270 0.117783 -0.908740 -0.738888 0.776489 -0.023878 1 0 0 0 0 0 0 765043
0.000374 0.002265 0.117784 -0.909662 -0.799642 0.822043 -0.023909 1 0 0 0 0 0 0 766049
0.000356 0.002268 0.117795 -0.667744 -0.892716 0.700675 -0.023941 1 0 0 0 0 0 0 767056
0.000347 0.002269 0.117799 -0.759067 -0.886773 0.781425 -0.023972 1 0 0 0 0 0 0 768062
0.000342 0.002269 0.117800 -0.826585 -0.879853 0.822003 -0.024003 1 0 0 0 0 0 0 769049
0.000340 0.002270 0.117800 -0.863104 -0.876770 0.837840 -0.024034 1 0 0 0 0 0 0 770029
0.000339 0.002270 0.117800 -0.882206 -0.875922 0.844150 -0.024066 1 0 0 0 0 0 0 771055
0.000320 0.002274 0.117811 -0.649765 -0.935805 0.708125 -0.024097 1 0 0 0 0 0 0 772055
0.000311 0.002276 0.117815 -0.745984 -0.912916 0.783608 -0.024128 1 0 0 0 0 0 0 773054
0.000306 0.002278 0.117816 -0.815937 -0.897438 0.822317 -0.024158 1 0 0 0 0 0 0 774025
0.000304 0.002278 0.117816 -0.853678 -0.890086 0.837557 -0.024190 1 0 0 0 0 0 0 775025
0.000303 0.002278 0.117816 -0.873378 -0.887095 0.843643 -0.024222 1 0 0 0 0 0 0 776053
0.000302 0.002278 0.117816 -0.883793 -0.886174 0.846429 -0.024252 1 0 0 0 0 0 0 777033
0.000284 0.002283 0.117827 -0.646832 -0.946102 0.709305 -0.024285 1 0 0 0 0 0 0 778063
0.000274 0.002285 0.117830 -0.740898 -0.923164 0.784289 -0.024316 1 0 0 0 0 0 0 779056
0.000270 0.002286 0.117832 -0.809822 -0.907708 0.822856 -0.024347 1 0 0 0 0 0 0 780056
0.000268 0.002287 0.117832 -0.846991 -0.900336 0.837994 -0.024378 1 0 0 0 0 0 0 781042
0.000266 0.002287 0.117832 -0.866376 -0.897312 0.844038 -0.024409 1 0 0 0 0 0 0 782054
0.000248 0.002292 0.117842 -0.633699 -0.956221 0.708094 -0.024441 1 0 0 0 0 0 0 783055
0.000238 0.002294 0.117846 -0.730063 -0.932783 0.783376 -0.024472 1 0 0 0 0 0 0 784055
0.000234 0.002295 0.117847 -0.800097 -0.917060 0.822035 -0.024503 1 0 0 0 0 0 0 785054
0.000231 0.002295 0.117848 -0.837833 -0.909582 0.837216 -0.024534 1 0 0 0 0 0 0 786052
0.000230 0.002296 0.117848 -0.857486 -0.906496 0.843251 -0.024566 1 0 0 0 0 0 0 787055
0.000230 0.002296 0.117848 -0.867887 -0.905565 0.846042 -0.024597 1 0 0 0 0 0 0 788052
0.000229 0.002296 0.117848 -0.873655 -0.905692 0.847712 -0.024628 1 0 0 0 0 0 0 789054
0.000229 0.002296 0.117848 -0.877084 -0.906326 0.848989 -0.024659 1 0 0 0 0 0 0 790052
0.000229 0.002296 0.117848 -0.879357 -0.907206 0.850116 -0.024690 1 0 0 0 0 0 0 791043
0.000211 0.002300 0.117858 -0.637857 -0.968075 0.712535 -0.024721 1 0 0 0 0 0 0 792024
0.000202 0.002302 0.117862 -0.729969 -0.945611 0.787181 -0.024753 1 0 0 0 0 0 0 793051
0.000197 0.002304 0.117863 -0.797878 -0.930364 0.825587 -0.024784 1 0 0 0 0 0 0 794055
0.000195 0.002304 0.117863 -0.834511 -0.923122 0.840686 -0.024816 1 0 0 0 0 0 0 795055
0.000194 0.002304 0.117864 -0.853613 -0.920154 0.846695 -0.024847 1 0 0 0 0 0 0 796054
0.000198 0.002287 0.117875 -0.934282 -0.686200 0.702934 -0.024878 1 0 0 0 0 0 0 797055
0.000201 0.002278 0.117878 -0.913518 -0.771994 0.782247 -0.024909 1 0 0 0 0 0 0 798052
0.000202 0.002274 0.117880 -0.897542 -0.836534 0.822957 -0.024941 1 0 0 0 0 0 0 799052
0.000203 0.002272 0.117880 -0.889480 -0.871736 0.838879 -0.024971 1 0 0 0 0 0 0 800025
0.000203 0.002271 0.117880 -0.885987 -0.890303 0.845206 -0.025003 1 0 0 0 0 0 0 801058
0.000203 0.002270 0.117880 -0.884768 -0.900194 0.848067 -0.025034 1 0 0 0 0 0 0 802052
0.000203 0.002270 0.117880 -0.884798 -0.905810 0.849844 -0.025068 1 0 0 0 0 0 0 803129
0.000203 0.002270 0.117880 -0.885310 -0.909147 0.851098 -0.025099 1 0 0 0 0 0 0 804121
0.000203 0.002269 0.117880 -0.886134 -0.911388 0.852251 -0.025130 1 0 0 0 0 0 0 805130
0.000203 0.002269 0.117880 -0.887057 -0.913041 0.853296 -0.025161 1 0 0 0 0 0 0 806096
0.000203 0.002269 0.117880 -0.888081 -0.914455 0.854366 -0.025192 1 0 0 0 0 0 0 807098
0.000203 0.002269 0.117880 -0.889152 -0.915732 0.855431 -0.025223 1 0 0 0 0 0 0 808099
0.000203 0.002269 0.117880 -0.890255 -0.916969 0.856531 -0.025255 1 0 0 0 0 0 0 809128
0.000185 0.002274 0.117891 -0.647875 -0.978022 0.718868 -0.025286 1 0 0 0 0 0 0 810119
0.000176 0.002276 0.117894 -0.739601 -0.955607 0.793364 -0.025317 1 0 0 0 0 0 0 811097
0.000171 0.002277 0.117895 -0.807335 -0.940399 0.831733 -0.025348 1 0 0 0 0 0 0 812097
0.000169 0.002278 0.117896 -0.843892 -0.933160 0.846796 -0.025379 1 0 0 0 0 0 0 813096
0.000168 0.002278 0.117896 -0.862967 -0.930217 0.852809 -0.025411 1 0 0 0 0 0 0 814120
0.000167 0.002278 0.117896 -0.873039 -0.929328 0.855565 -0.025443 1 0 0 0 0 0 0 815119
0.000167 0.002278 0.117896 -0.878620 -0.929456 0.857182 -0.025473 1 0 0 0 0 0 0 816104
0.000167 0.002278 0.117896 -0.881963 -0.930125 0.858462 -0.025505 1 0 0 0 0 0 0 817117
0.000167 0.002278 0.117896 -0.884160 -0.931000 0.859561 -0.025536 1 0 0 0 0 0 0 818103
0.000167 0.002278 0.117896 -0.885735 -0.931960 0.860577 -0.025565 1 0 0 0 0 0 0 819047
0.000167 0.002278 0.117896 -0.887102 -0.933022 0.861627 -0.025596 1 0 0 0 0 0 0 820038
0.000167 0.002278 0.117896 -0.888322 -0.934128 0.862684 -0.025628 1 0 0 0 0 0 0 821037
0.000167 0.002278 0.117896 -0.889479 -0.935273 0.863746 -0.025659 1 0 0 0 0 0 0 822046
0.000172 0.002261 0.117907 -0.961215 -0.702945 0.718167 -0.025690 1 0 0 0 0 0 0 823038
0.000175 0.002252 0.117911 -0.935999 -0.789666 0.796819 -0.025722 1 0 0 0 0 0 0 824045
0.000176 0.002247 0.117912 -0.917779 -0.854665 0.837258 -0.025753 1 0 0 0 0 0 0 825037
0.000177 0.002245 0.117913 -0.908620 -0.890132 0.853127 -0.025784 1 0 0 0 0 0 0 826046
0.000177 0.002244 0.117913 -0.904508 -0.908752 0.859378 -0.025815 1 0 0 0 0 0 0 827038
0.000177 0.002244 0.117913 -0.902990 -0.918686 0.862211 -0.025846 1 0 0 0 0 0 0 828036
0.000177 0.002243 0.117913 -0.902796 -0.924241 0.863891 -0.025878 1 0 0 0 0 0 0 829046
0.000177 0.002243 0.117913 -0.903233 -0.927585 0.865154 -0.025909 1 0 0 0 0 0 0 830051
0.000177 0.002243 0.117913 -0.903995 -0.929811 0.866269 -0.025940 1 0 0 0 0 0 0 831044
0.000177 0.002243 0.117913 -0.904926 -0.931491 0.867339 -0.025972 1 0 0 0 0 0 0 832049
0.000177 0.002243 0.117913 -0.905926 -0.932882 0.868384 -0.026003 1 0 0 0 0 0 0 833043
0.000177 0.002243 0.117913 -0.906974 -0.934149 0.869428 -0.026034 1 0 0 0 0 0 0 834045
0.000177 0.002243 0.117913 -0.908060 -0.935355 0.870488 -0.026066 1 0 0 0 0 0 0 835053
0.000177 0.002243 0.117913 -0.909120 -0.936483 0.871507 -0.026096 1 0 0 0 0 0 0 836034
0.000177 0.002243 0.117913 -0.910214 -0.937655 0.872579 -0.026128 1 0 0 0 0 0 0 837055
0.000177 0.002243 0.117913 -0.911286 -0.938764 0.873595 -0.026159 1 0 0 0 0 0 0 838034
0.000177 0.002243 0.117913 -0.912391 -0.939903 0.874667 -0.026191 1 0 0 0 0 0 0 839056
0.000177 0.002243 0.117913 -0.913485 -0.941030 0.875703 -0.026222 1 0 0 0 0 0 0 840054
0.000177 0.002243 0.117913 -0.914563 -0.942140 0.876749 -0.026253 1 0 0 0 0 0 0 841051
0.000159 0.002247 0.117923 -0.671761 -1.003230 0.738974 -0.026284 1 0 0 0 0 0 0 842051
0.000150 0.002250 0.117927 -0.763428 -0.980863 0.813390 -0.026315 1 0 0 0 0 0 0 843050
0.000145 0.002251 0.117928 -0.831110 -0.965642 0.851707 -0.026347 1 0 0 0 0 0 0 844052
0.000143 0.002251 0.117928 -0.867630 -0.958405 0.866745 -0.026378 1 0 0 0 0 0 0 845050
0.000142 0.002251 0.117928 -0.886649 -0.955405 0.872708 -0.026409 1 0 0 0 0 0 0 846049
0.000147 0.002234 0.117939 -0.967404 -0.720735 0.728751 -0.026441 1 0 0 0 0 0 0 847053
0.000149 0.002225 0.117943 -0.946700 -0.806398 0.807887 -0.026472 1 0 0 0 0 0 0 848053
0.000150 0.002221 0.117944 -0.930724 -0.870897 0.848496 -0.026503 1 0 0 0 0 0 0 849055
0.000151 0.002219 0.117945 -0.922658 -0.906080 0.864394 -0.026534 1 0 0 0 0 0 0 850050
0.000151 0.002218 0.117945 -0.919109 -0.924561 0.870654 -0.026565 1 0 0 0 0 0 0 851050
0.000151 0.002217 0.117945 -0.917864 -0.934416 0.873491 -0.026597 1 0 0 0 0 0 0 852050
0.000151 0.002217 0.117945 -0.917771 -0.939916 0.875146 -0.026628 1 0 0 0 0 0 0 853050
0.000151 0.002217 0.117945 -0.918275 -0.943230 0.876379 -0.026659 1 0 0 0 0 0 0 854049
0.000151 0.002217 0.117945 -0.919064 -0.945433 0.877490 -0.026690 1 0 0 0 0 0 0 855049
0.000151 0.002217 0.117945 -0.919987 -0.947101 0.878532 -0.026722 1 0 0 0 0 0 0 856049
0.000133 0.002221 0.117955 -0.676844 -1.008471 0.740749 -0.026753 1 0 0 0 0 0 0 857049
0.000124 0.002223 0.117959 -0.768455 -0.986257 0.815069 -0.026784 1 0 0 0 0 0 0 858049
0.000120 0.002224 0.117960 -0.836104 -0.971111 0.853363 -0.026816 1 0 0 0 0 0 0 859052
0.000123 0.002207 0.117972 -0.943334 -0.729864 0.721664 -0.026847 1 0 0 0 0 0 0 860050
0.000124 0.002199 0.117975 -0.936088 -0.812430 0.805044 -0.026878 1 0 0 0 0 0 0 861054
0.000125 0.002194 0.117977 -0.926837 -0.875390 0.847135 -0.026909 1 0 0 0 0 0 0 862052
0.000125 0.002192 0.117977 -0.922225 -0.909903 0.863616 -0.026943 1 0 0 0 0 0 0 863141
0.000125 0.002191 0.117977 -0.920343 -0.927975 0.870025 -0.026974 1 0 0 0 0 0 0 864128
0.000126 0.002191 0.117977 -0.920185 -0.937922 0.873144 -0.027013 1 0 0 0 0 0 0 865373
0.000107 0.002195 0.117988 -0.676872 -1.004069 0.736693 -0.027066 1 0 0 0 0 0 0 867059
0.000098 0.002197 0.117991 -0.768233 -0.983990 0.811244 -0.027099 1 0 0 0 0 0 0 868140
0.000094 0.002198 0.117993 -0.835695 -0.969816 0.849536 -0.027130 1 0 0 0 0 0 0 869119
0.000097 0.002181 0.118004 -0.942863 -0.728835 0.717852 -0.027161 1 0 0 0 0 0 0 870124
0.000098 0.002172 0.118008 -0.935580 -0.811675 0.801169 -0.027193 1 0 0 0 0 0 0 871128
0.000099 0.002168 0.118009 -0.926314 -0.874754 0.843218 -0.027224 1 0 0 0 0 0 0 872129
0.000081 0.002170 0.118020 -0.677029 -0.969245 0.720819 -0.027255 1 0 0 0 0 0 0 873122
0.000072 0.002171 0.118024 -0.765738 -0.963942 0.800402 -0.027286 1 0 0 0 0 0 0 874123
0.000068 0.002172 0.118025 -0.831946 -0.957290 0.840466 -0.027318 1 0 0 0 0 0 0 875120
0.000066 0.002172 0.118025 -0.867702 -0.954325 0.856103 -0.027349 1 0 0 0 0 0 0 876127
0.000064 0.002172 0.118026 -0.886293 -0.953431 0.862224 -0.027380 1 0 0 0 0 0 0 877119
0.000064 0.002172 0.118026 -0.896095 -0.953552 0.864971 -0.027411 1 0 0 0 0 0 0 878093
0.000064 0.002172 0.118026 -0.901565 -0.954206 0.866591 -0.027442 1 0 0 0 0 0 0 879116
0.000051 0.002159 0.118047 -0.730847 -0.780656 0.582376 -0.027474 1 0 0 0 0 0 0 880115
0.000044 0.002153 0.118054 -0.797440 -0.843821 0.733834 -0.027505 1 0 0 0 0 0 0 881127
0.000041 0.002149 0.118057 -0.846368 -0.892383 0.811317 -0.027536 1 0 0 0 0 0 0 882092
0.000039 0.002147 0.118058 -0.872891 -0.919417 0.841109 -0.027568 1 0 0 0 0 0 0 883121
0.000038 0.002147 0.118058 -0.886794 -0.933851 0.852213 -0.027599 1 0 0 0 0 0 0 884119
0.000038 0.002146 0.118058 -0.894264 -0.941698 0.856697 -0.027630 1 0 0 0 0 0 0 885123
0.000038 0.002146 0.118058 -0.898511 -0.946187 0.858870 -0.027661 1 0 0 0 0 0 0 886118
0.000038 0.002146 0.118058 -0.901148 -0.948978 0.860256 -0.027693 1 0 0 0 0 0 0 887122
0.000019 0.002150 0.118068 -0.658030 -1.010978 0.722693 -0.027724 1 0 0 0 0 0 0 888117
0.000010 0.002152 0.118072 -0.750099 -0.989093 0.796751 -0.027755 1 0 0 0 0 0 0 889101
0.000006 0.002153 0.118073 -0.818006 -0.974084 0.834912 -0.027786 1 0 0 0 0 0 0 890117
0.000003 0.002154 0.118073 -0.854595 -0.966901 0.849851 -0.027818 1 0 0 0 0 0 0 891123
0.000002 0.002154 0.118074 -0.873569 -0.963890 0.855729 -0.027849 1 0 0 0 0 0 0 892117
0.000002 0.002154 0.118074 -0.883574 -0.962958 0.858379 -0.027880 1 0 0 0 0 0 0 893101
0.000007 0.002137 0.118085 -0.959908 -0.728351 0.713162 -0.027911 1 0 0 0 0 0 0 894121
0.000009 0.002128 0.118088 -0.937007 -0.814523 0.791600 -0.027942 1 0 0 0 0 0 0 895102
0.000010 0.002124 0.118090 -0.919902 -0.879257 0.831963 -0.027974 1 0 0 0 0 0 0 896119
0.000011 0.002121 0.118090 -0.911197 -0.914522 0.847722 -0.028005 1 0 0 0 0 0 0 897118
-0.000007 0.002125 0.118101 -0.662110 -0.993077 0.715206 -0.028036 1 0 0 0 0 0 0 898103
-0.000016 0.002126 0.118104 -0.751360 -0.979571 0.790985 -0.028068 1 0 0 0 0 0 0 899118
-0.000020 0.002127 0.118105 -0.817774 -0.968721 0.829682 -0.028098 1 0 0 0 0 0 0 900102
-0.000023 0.002127 0.118106 -0.853650 -0.963632 0.844811 -0.028130 1 0 0 0 0 0 0 901118
-0.000024 0.002128 0.118106 -0.872245 -0.961665 0.850739 -0.028161 1 0 0 0 0 0 0 902101
-0.000024 0.002128 0.118106 -0.882024 -0.961173 0.853363 -0.028190 1 0 0 0 0 0 0 903043
-0.000025 0.002128 0.118106 -0.887413 -0.961512 0.854890 -0.028221 1 0 0 0 0 0 0 904034
-0.000025 0.002128 0.118106 -0.890624 -0.962230 0.856053 -0.028253 1 0 0 0 0 0 0 905043
-0.000025 0.002128 0.118106 -0.892714 -0.963102 0.857065 -0.028284 1 0 0 0 0 0 0 906035
-0.000025 0.002128 0.118106 -0.894251 -0.964098 0.858045 -0.028315 1 0 0 0 0 0 0 907044
-0.000025 0.002128 0.118106 -0.895507 -0.965103 0.858991 -0.028346 1 0 0 0 0 0 0 908035
-0.000025 0.002128 0.118106 -0.896646 -0.966153 0.859946 -0.028378 1 0 0 0 0 0 0 909043
-0.000025 0.002128 0.118106 -0.897706 -0.967221 0.860899 -0.028409 1 0 0 0 0 0 0 910050
-0.000043 0.002132 0.118116 -0.653307 -1.028406 0.723214 -0.028440 1 0 0 0 0 0 0 911036
-0.000052 0.002134 0.118120 -0.745013 -1.006115 0.797089 -0.028471 1 0 0 0 0 0 0 912041
-0.000057 0.002136 0.118121 -0.812689 -0.990870 0.835110 -0.028503 1 0 0 0 0 0 0 913037
-0.000059 0.002136 0.118121 -0.849134 -0.983552 0.850000 -0.028534 1 0 0 0 0 0 0 914036
-0.000060 0.002136 0.118122 -0.868058 -0.980497 0.855861 -0.028565 1 0 0 0 0 0 0 915040
-0.000061 0.002136 0.118122 -0.878011 -0.979531 0.858498 -0.028596 1 0 0 0 0 0 0 916036
-0.000056 0.002119 0.118133 -0.954322 -0.744577 0.713123 -0.028628 1 0 0 0 0 0 0 917055
-0.000053 0.002110 0.118136 -0.931459 -0.830659 0.791467 -0.028658 1 0 0 0 0 0 0 918021
-0.000052 0.002106 0.118138 -0.914329 -0.895376 0.831800 -0.028690 1 0 0 0 0 0 0 919042
-0.000051 0.002104 0.118138 -0.905599 -0.930625 0.847531 -0.028721 1 0 0 0 0 0 0 920042
-0.000051 0.002102 0.118138 -0.901631 -0.949075 0.853671 -0.028752 1 0 0 0 0 0 0 921024
-0.000051 0.002102 0.118138 -0.900155 -0.958926 0.856417 -0.028784 1 0 0 0 0 0 0 922038
-0.000051 0.002102 0.118138 -0.899900 -0.964377 0.857975 -0.028815 1 0 0 0 0 0 0 923042
-0.000051 0.002101 0.118138 -0.900235 -0.967612 0.859097 -0.028846 1 0 0 0 0 0 0 924021
-0.000069 0.002106 0.118149 -0.655229 -1.029946 0.721477 -0.028877 1 0 0 0 0 0 0 925023
-0.000078 0.002108 0.118152 -0.746747 -1.008223 0.795278 -0.028908 1 0 0 0 0 0 0 926022
-0.000083 0.002109 0.118153 -0.814334 -0.993267 0.833304 -0.028940 1 0 0 0 0 0 0 927041
-0.000085 0.002110 0.118154 -0.850732 -0.986092 0.848179 -0.028971 1 0 0 0 0 0 0 928042
-0.000086 0.002110 0.118154 -0.869615 -0.983082 0.854020 -0.029003 1 0 0 0 0 0 0 929045
-0.000087 0.002110 0.118154 -0.879540 -0.982138 0.856637 -0.029034 1 0 0 0 0 0 0 930039
-0.000087 0.002110 0.118154 -0.884980 -0.982186 0.858129 -0.029065 1 0 0 0 0 0 0 931023
-0.000087 0.002110 0.118154 -0.888192 -0.982783 0.859262 -0.029096 1 0 0 0 0 0 0 932039
-0.000087 0.002110 0.118154 -0.890275 -0.983590 0.860260 -0.029128 1 0 0 0 0 0 0 933038
-0.000082 0.002093 0.118165 -0.962668 -0.749198 0.714239 -0.029159 1 0 0 0 0 0 0 934039
-0.000079 0.002084 0.118169 -0.937888 -0.835730 0.792353 -0.029190 1 0 0 0 0 0 0 935041
-0.000096 0.002084 0.118180 -0.673860 -0.960832 0.693941 -0.029221 1 0 0 0 0 0 0 936039
-0.000105 0.002084 0.118184 -0.755338 -0.972867 0.782409 -0.029253 1 0 0 0 0 0 0 937037
-0.000109 0.002084 0.118186 -0.817823 -0.975071 0.825578 -0.029284 1 0 0 0 0 0 0 938038
-0.000111 0.002084 0.118186 -0.851634 -0.976528 0.842220 -0.029315 1 0 0 0 0 0 0 939038
-0.000112 0.002083 0.118186 -0.869230 -0.977871 0.848664 -0.029346 1 0 0 0 0 0 0 940038
-0.000113 0.002083 0.118186 -0.878497 -0.979077 0.851470 -0.029377 1 0 0 0 0 0 0 941020
-0.000113 0.002083 0.118186 -0.883612 -0.980229 0.853050 -0.029409 1 0 0 0 0 0 0 942036
-0.000113 0.002083 0.118186 -0.886651 -0.981324 0.854188 -0.029440 1 0 0 0 0 0 0 943040
-0.000108 0.002066 0.118197 -0.959545 -0.746872 0.708210 -0.029471 1 0 0 0 0 0 0 944037
-0.000105 0.002057 0.118201 -0.935020 -0.833493 0.786263 -0.029503 1 0 0 0 0 0 0 945039
-0.000104 0.002053 0.118202 -0.916999 -0.898401 0.826436 -0.029534 1 0 0 0 0 0 0 946037
-0.000122 0.002055 0.118213 -0.661682 -0.993977 0.703503 -0.029565 1 0 0 0 0 0 0 947037
-0.000130 0.002056 0.118217 -0.748209 -0.989217 0.782321 -0.029596 1 0 0 0 0 0 0 948036
-0.000135 0.002056 0.118218 -0.813287 -0.982757 0.822054 -0.029628 1 0 0 0 0 0 0 949039
-0.000137 0.002057 0.118218 -0.848401 -0.979815 0.837491 -0.029659 1 0 0 0 0 0 0 950039
-0.000138 0.002057 0.118219 -0.866611 -0.978914 0.843514 -0.029690 1 0 0 0 0 0 0 951032
-0.000133 0.002039 0.118230 -0.947152 -0.743287 0.699214 -0.029721 1 0 0 0 0 0 0 952037
-0.000131 0.002031 0.118233 -0.926442 -0.829459 0.777792 -0.029753 1 0 0 0 0 0 0 953038
-0.000130 0.002026 0.118235 -0.910320 -0.894170 0.818145 -0.029784 1 0 0 0 0 0 0 954039
-0.000129 0.002024 0.118235 -0.902072 -0.929383 0.833859 -0.029815 1 0 0 0 0 0 0 955038
-0.000129 0.002023 0.118235 -0.898342 -0.947826 0.839976 -0.029846 1 0 0 0 0 0 0 956038
-0.000147 0.002027 0.118246 -0.650594 -1.017842 0.704051 -0.029878 1 0 0 0 0 0 0 957036
-0.000156 0.002029 0.118249 -0.741081 -1.000025 0.778235 -0.029909 1 0 0 0 0 0 0 958037
-0.000155 0.002012 0.118261 -0.879103 -0.751020 0.669415 -0.029940 1 0 0 0 0 0 0 959037
-0.000155 0.002004 0.118265 -0.889249 -0.830393 0.761291 -0.029971 1 0 0 0 0 0 0 960036
-0.000155 0.001999 0.118267 -0.888753 -0.891739 0.806316 -0.030003 1 0 0 0 0 0 0 961038
-0.000155 0.001997 0.118267 -0.888318 -0.925302 0.823660 -0.030034 1 0 0 0 0 0 0 962035
-0.000155 0.001996 0.118267 -0.888471 -0.942903 0.830311 -0.030065 1 0 0 0 0 0 0 963028
-0.000155 0.001996 0.118268 -0.889008 -0.952276 0.833185 -0.030096 1 0 0 0 0 0 0 964026
-0.000155 0.001995 0.118268 -0.889749 -0.957493 0.834750 -0.030127 1 0 0 0 0 0 0 965035
-0.000155 0.001995 0.118268 -0.890555 -0.960585 0.835840 -0.030158 1 0 0 0 0 0 0 966026
-0.000149 0.001978 0.118278 -0.962538 -0.726589 0.690015 -0.030193 1 0 0 0 0 0 0 967120
-0.000147 0.001969 0.118282 -0.937469 -0.813762 0.767837 -0.030224 1 0 0 0 0 0 0 968113
-0.000164 0.001969 0.118294 -0.672573 -0.939182 0.669223 -0.030254 1 0 0 0 0 0 0 969098
-0.000172 0.001969 0.118298 -0.753969 -0.951461 0.757483 -0.030286 1 0 0 0 0 0 0 970114
-0.000176 0.001969 0.118299 -0.816386 -0.953695 0.800535 -0.030317 1 0 0 0 0 0 0 971099
-0.000178 0.001969 0.118300 -0.850172 -0.955158 0.817119 -0.030349 1 0 0 0 0 0 0 972114
-0.000180 0.001969 0.118300 -0.867694 -0.956418 0.823482 -0.030379 1 0 0 0 0 0 0 973097
-0.000180 0.001969 0.118300 -0.876945 -0.957602 0.826266 -0.030411 1 0 0 0 0 0 0 974114
-0.000180 0.001968 0.118300 -0.881956 -0.958605 0.827703 -0.030440 1 0 0 0 0 0 0 975033
-0.000175 0.001951 0.118311 -0.955999 -0.723305 0.681938 -0.030471 1 0 0 0 0 0 0 976041
-0.000173 0.001942 0.118314 -0.932011 -0.810006 0.759744 -0.030502 1 0 0 0 0 0 0 977032
-0.000171 0.001938 0.118316 -0.914222 -0.874957 0.799801 -0.030534 1 0 0 0 0 0 0 978041
-0.000171 0.001935 0.118316 -0.905126 -0.910267 0.815390 -0.030565 1 0 0 0 0 0 0 979033
-0.000170 0.001934 0.118316 -0.900950 -0.928718 0.821433 -0.030596 1 0 0 0 0 0 0 980034
-0.000170 0.001934 0.118316 -0.899308 -0.938484 0.824067 -0.030627 1 0 0 0 0 0 0 981032
-0.000170 0.001933 0.118316 -0.898966 -0.943878 0.825549 -0.030659 1 0 0 0 0 0 0 982046
-0.000188 0.001938 0.118327 -0.652432 -1.007324 0.687922 -0.030691 1 0 0 0 0 0 0 983053
-0.000197 0.001940 0.118330 -0.743731 -0.986249 0.761421 -0.030721 1 0 0 0 0 0 0 984043
-0.000202 0.001941 0.118331 -0.811194 -0.971498 0.799247 -0.030753 1 0 0 0 0 0 0 985037
-0.000204 0.001941 0.118332 -0.847492 -0.964363 0.814007 -0.030784 1 0 0 0 0 0 0 986038
-0.000200 0.001924 0.118343 -0.937379 -0.724759 0.672908 -0.030815 1 0 0 0 0 0 0 987041
-0.000198 0.001915 0.118347 -0.921336 -0.809454 0.752260 -0.030846 1 0 0 0 0 0 0 988037
-0.000197 0.001911 0.118348 -0.907496 -0.873421 0.792838 -0.030878 1 0 0 0 0 0 0 989043
-0.000197 0.001909 0.118348 -0.900363 -0.908220 0.808595 -0.030909 1 0 0 0 0 0 0 990038
-0.000196 0.001908 0.118349 -0.897168 -0.926420 0.814676 -0.030940 1 0 0 0 0 0 0 991036
-0.000196 0.001907 0.118349 -0.896013 -0.936059 0.817340 -0.030971 1 0 0 0 0 0 0 992036
-0.000196 0.001907 0.118349 -0.895881 -0.941362 0.818803 -0.031002 1 0 0 0 0 0 0 993036
-0.000196 0.001907 0.118349 -0.896265 -0.944506 0.819835 -0.031034 1 0 0 0 0 0 0 994034
-0.000196 0.001907 0.118349 -0.896916 -0.946545 0.820735 -0.031065 1 0 0 0 0 0 0 995042
-0.000196 0.001907 0.118349 -0.897679 -0.948053 0.821598 -0.031096 1 0 0 0 0 0 0 996042
-0.000196 0.001907 0.118349 -0.898522 -0.949277 0.822426 -0.031128 1 0 0 0 0 0 0 997041
-0.000196 0.001907 0.118349 -0.899393 -0.950368 0.823253 -0.031159 1 0 0 0 0 0 0 998039
-0.000196 0.001907 0.118349 -0.900275 -0.951387 0.824073 -0.031190 1 0 0 0 0 0 0 999038
-0.000196 0.001907 0.118349 -0.901167 -0.952365 0.824909 -0.031221 1 0 0 0 0 0 1 35
-0.000196 0.001907 0.118349 -0.902062 -0.953343 0.825731 -0.031252 1 0 0 0 0 0 1 1036
-0.000196 0.001907 0.118349 -0.902972 -0.954307 0.826550 -0.031284 1 0 0 0 0 0 1 2036
-0.000196 0.001907 0.118349 -0.903872 -0.955273 0.827383 -0.031315 1 0 0 0 0 0 1 3037
-0.000196 0.001907 0.118349 -0.904756 -0.956209 0.828200 -0.031346 1 0 0 0 0 0 1 4035
-0.000196 0.001907 0.118349 -0.905672 -0.957177 0.829032 -0.031377 1 0 0 0 0 0 1 5035
-0.000191 0.001889 0.118360 -0.977747 -0.721249 0.683018 -0.031409 1 0 0 0 0 0 1 6035
-0.000188 0.001880 0.118363 -0.952743 -0.807886 0.760568 -0.031440 1 0 0 0 0 0 1 7037
-0.000187 0.001876 0.118365 -0.934414 -0.872782 0.800482 -0.031471 1 0 0 0 0 0 1 8020
-0.000186 0.001873 0.118365 -0.925050 -0.908047 0.816023 -0.031502 1 0 0 0 0 0 1 9018
-0.000186 0.001872 0.118365 -0.920756 -0.926471 0.822052 -0.031534 1 0 0 0 0 0 1 10035
-0.000186 0.001872 0.118365 -0.919059 -0.936208 0.824666 -0.031565 1 0 0 0 0 0 1 11038
-0.000186 0.001872 0.118365 -0.918648 -0.941552 0.826113 -0.031596 1 0 0 0 0 0 1 12034
-0.000185 0.001871 0.118365 -0.918899 -0.944693 0.827133 -0.031627 1 0 0 0 0 0 1 13036
-0.000185 0.001871 0.118365 -0.919472 -0.946754 0.828026 -0.031659 1 0 0 0 0 0 1 14037
-0.000185 0.001871 0.118365 -0.920217 -0.948231 0.828873 -0.031690 1 0 0 0 0 0 1 15036
-0.000185 0.001871 0.118365 -0.921049 -0.949449 0.829692 -0.031721 1 0 0 0 0 0 1 16035
-0.000204 0.001876 0.118376 -0.674660 -1.010813 0.691654 -0.031752 1 0 0 0 0 0 1 17035
-0.000213 0.001878 0.118379 -0.766164 -0.988765 0.764991 -0.031784 1 0 0 0 0 0 1 18035
-0.000217 0.001879 0.118380 -0.833727 -0.973487 0.802759 -0.031815 1 0 0 0 0 0 1 19036
-0.000220 0.001879 0.118381 -0.870074 -0.966083 0.817483 -0.031846 1 0 0 0 0 0 1 20034
-0.000221 0.001880 0.118381 -0.888876 -0.962869 0.823195 -0.031877 1 0 0 0 0 0 1 21027
-0.000221 0.001880 0.118381 -0.898767 -0.961784 0.825709 -0.031909 1 0 0 0 0 0 1 22039
-0.000222 0.001880 0.118381 -0.904208 -0.961800 0.827182 -0.031943 1 0 0 0 0 0 1 23121
-0.000222 0.001880 0.118381 -0.907325 -0.962226 0.828173 -0.031974 1 0 0 0 0 0 1 24113
-0.000222 0.001880 0.118381 -0.909346 -0.962934 0.829071 -0.032005 1 0 0 0 0 0 1 25122
-0.000222 0.001880 0.118381 -0.910771 -0.963714 0.829877 -0.032035 1 0 0 0 0 0 1 26089
-0.000222 0.001880 0.118381 -0.911965 -0.964626 0.830716 -0.032068 1 0 0 0 0 0 1 27117
-0.000222 0.001880 0.118381 -0.912991 -0.965523 0.831523 -0.032099 1 0 0 0 0 0 1 28115
-0.000222 0.001880 0.118381 -0.913956 -0.966454 0.832339 -0.032130 1 0 0 0 0 0 1 29115
-0.000222 0.001880 0.118381 -0.914850 -0.967364 0.833121 -0.032160 1 0 0 0 0 0 1 30089
-0.000222 0.001880 0.118381 -0.915777 -0.968313 0.833949 -0.032192 1 0 0 0 0 0 1 31113
-0.000222 0.001880 0.118381 -0.916679 -0.969248 0.834765 -0.032224 1 0 0 0 0 0 1 32113
-0.000222 0.001880 0.118381 -0.917555 -0.970173 0.835549 -0.032254 1 0 0 0 0 0 1 33088
-0.000222 0.001880 0.118381 -0.918455 -0.971124 0.836366 -0.032286 1 0 0 0 0 0 1 34099
-0.000222 0.001880 0.118381 -0.919345 -0.972080 0.837200 -0.032317 1 0 0 0 0 0 1 35113
-0.000222 0.001880 0.118381 -0.920230 -0.973003 0.837985 -0.032348 1 0 0 0 0 0 1 36097
-0.000222 0.001880 0.118381 -0.921125 -0.973948 0.838812 -0.032380 1 0 0 0 0 0 1 37112
-0.000222 0.001880 0.118381 -0.922007 -0.974881 0.839603 -0.032411 1 0 0 0 0 0 1 38096
-0.000222 0.001880 0.118381 -0.922910 -0.975835 0.840424 -0.032442 1 0 0 0 0 0 1 39111
-0.000222 0.001880 0.118381 -0.923788 -0.976749 0.841233 -0.032473 1 0 0 0 0 0 1 40095
-0.000222 0.001880 0.118381 -0.924688 -0.977713 0.842043 -0.032505 1 0 0 0 0 0 1 41110
-0.000217 0.001862 0.118392 -0.996843 -0.741317 0.695851 -0.032536 1 0 0 0 0 0 1 42094
-0.000214 0.001854 0.118396 -0.971888 -0.827862 0.773315 -0.032567 1 0 0 0 0 0 1 43110
-0.000231 0.001854 0.118407 -0.705961 -0.953050 0.674259 -0.032598 1 0 0 0 0 0 1 44098
-0.000240 0.001853 0.118411 -0.787153 -0.965266 0.762189 -0.032630 1 0 0 0 0 0 1 45113
-0.000244 0.001853 0.118412 -0.849466 -0.967412 0.805077 -0.032661 1 0 0 0 0 0 1 46096
-0.000246 0.001853 0.118413 -0.883120 -0.968712 0.821542 -0.032690 1 0 0 0 0 0 1 47039
-0.000247 0.001853 0.118413 -0.900590 -0.969899 0.827851 -0.032721 1 0 0 0 0 0 1 48038
-0.000248 0.001853 0.118413 -0.909776 -0.970986 0.830560 -0.032752 1 0 0 0 0 0 1 49029
-0.000248 0.001853 0.118413 -0.914830 -0.972017 0.832014 -0.032784 1 0 0 0 0 0 1 50038
-0.000248 0.001853 0.118413 -0.917767 -0.972990 0.833030 -0.032815 1 0 0 0 0 0 1 51029
-0.000248 0.001853 0.118413 -0.919696 -0.973951 0.833915 -0.032846 1 0 0 0 0 0 1 52039
-0.000248 0.001853 0.118413 -0.921084 -0.974894 0.834727 -0.032877 1 0 0 0 0 0 1 53030
-0.000248 0.001853 0.118413 -0.922222 -0.975822 0.835529 -0.032909 1 0 0 0 0 0 1 54038
-0.000248 0.001853 0.118413 -0.923227 -0.976746 0.836330 -0.032940 1 0 0 0 0 0 1 55032
-0.000248 0.001853 0.118413 -0.924174 -0.977693 0.837135 -0.032972 1 0 0 0 0 0 1 56053
-0.000248 0.001853 0.118413 -0.925088 -0.978626 0.837923 -0.033003 1 0 0 0 0 0 1 57047
-0.000248 0.001853 0.118413 -0.925980 -0.979553 0.838724 -0.033034 1 0 0 0 0 0 1 58049
-0.000248 0.001853 0.118413 -0.926848 -0.980469 0.839510 -0.033065 1 0 0 0 0 0 1 59038
-0.000248 0.001853 0.118413 -0.927741 -0.981415 0.840306 -0.033097 1 0 0 0 0 0 1 60049
-0.000266 0.001858 0.118423 -0.680704 -1.042722 0.702196 -0.033128 1 0 0 0 0 0 1 61036
-0.000276 0.001860 0.118427 -0.772137 -1.020673 0.775328 -0.033159 1 0 0 0 0 0 1 62050
-0.000280 0.001861 0.118428 -0.839634 -1.005361 0.812981 -0.033190 1 0 0 0 0 0 1 63034
-0.000282 0.001861 0.118429 -0.875924 -0.997929 0.827668 -0.033222 1 0 0 0 0 0 1 64045
-0.000284 0.001862 0.118429 -0.894676 -0.994683 0.833330 -0.033252 1 0 0 0 0 0 1 65018
-0.000284 0.001862 0.118429 -0.904530 -0.993604 0.835836 -0.033284 1 0 0 0 0 0 1 66043
-0.000284 0.001862 0.118429 -0.909887 -0.993531 0.837210 -0.033315 1 0 0 0 0 0 1 67044
-0.000285 0.001862 0.118429 -0.912982 -0.993956 0.838202 -0.033347 1 0 0 0 0 0 1 68046
-0.000279 0.001844 0.118440 -0.986278 -0.756951 0.691920 -0.033378 1 0 0 0 0 0 1 69045
-0.000277 0.001836 0.118443 -0.961923 -0.843294 0.769286 -0.033409 1 0 0 0 0 0 1 70045
-0.000275 0.001831 0.118445 -0.943879 -0.908000 0.809117 -0.033439 1 0 0 0 0 0 1 71015
-0.000275 0.001829 0.118445 -0.934621 -0.943198 0.824614 -0.033471 1 0 0 0 0 0 1 72026
-0.000274 0.001828 0.118445 -0.930360 -0.961556 0.830601 -0.033503 1 0 0 0 0 0 1 73045
-0.000274 0.001827 0.118445 -0.928639 -0.971257 0.833180 -0.033534 1 0 0 0 0 0 1 74050
-0.000274 0.001827 0.118445 -0.928211 -0.976573 0.834583 -0.033565 1 0 0 0 0 0 1 75051
-0.000292 0.001831 0.118456 -0.680243 -1.040128 0.696651 -0.033596 1 0 0 0 0 0 1 76038
-0.000302 0.001833 0.118459 -0.771323 -1.019184 0.769758 -0.033628 1 0 0 0 0 0 1 77043
-0.000306 0.001834 0.118460 -0.838634 -1.004407 0.807394 -0.033658 1 0 0 0 0 0 1 78015
-0.000308 0.001835 0.118461 -0.874855 -0.997254 0.822081 -0.033690 1 0 0 0 0 0 1 79045
-0.000310 0.001835 0.118461 -0.893566 -0.994154 0.827747 -0.033721 1 0 0 0 0 0 1 80044
-0.000310 0.001835 0.118461 -0.903353 -0.993107 0.830223 -0.033753 1 0 0 0 0 0 1 81045
-0.000310 0.001835 0.118461 -0.908684 -0.993059 0.831581 -0.033784 1 0 0 0 0 0 1 82046
-0.000311 0.001835 0.118461 -0.911760 -0.993484 0.832543 -0.033815 1 0 0 0 0 0 1 83046
-0.000311 0.001835 0.118461 -0.913725 -0.994161 0.833391 -0.033847 1 0 0 0 0 0 1 84044
-0.000311 0.001835 0.118461 -0.915120 -0.994963 0.834183 -0.033878 1 0 0 0 0 0 1 85044
-0.000311 0.001835 0.118461 -0.916250 -0.995805 0.834951 -0.033909 1 0 0 0 0 0 1 86034
-0.000311 0.001835 0.118461 -0.917224 -0.996698 0.835724 -0.033940 1 0 0 0 0 0 1 87039
-0.000329 0.001840 0.118471 -0.669732 -1.058115 0.697657 -0.033972 1 0 0 0 0 0 1 88047
-0.000338 0.001842 0.118475 -0.761127 -1.036024 0.770567 -0.034002 1 0 0 0 0 0 1 89015
-0.000343 0.001843 0.118476 -0.828663 -1.020744 0.808169 -0.034034 1 0 0 0 0 0 1 90042
-0.000345 0.001844 0.118476 -0.864934 -1.013282 0.822811 -0.034065 1 0 0 0 0 0 1 91045
-0.000346 0.001844 0.118477 -0.883670 -1.010071 0.828468 -0.034096 1 0 0 0 0 0 1 92042
-0.000341 0.001826 0.118488 -0.964825 -0.770928 0.683645 -0.034128 1 0 0 0 0 0 1 93044
-0.000339 0.001818 0.118491 -0.944447 -0.856307 0.761515 -0.034159 1 0 0 0 0 0 1 94043
-0.000338 0.001813 0.118493 -0.928367 -0.920605 0.801517 -0.034190 1 0 0 0 0 0 1 95045
-0.000337 0.001811 0.118493 -0.920048 -0.955525 0.817032 -0.034221 1 0 0 0 0 0 1 96031
-0.000337 0.001810 0.118493 -0.916225 -0.973750 0.823008 -0.034252 1 0 0 0 0 0 1 97032
-0.000337 0.001809 0.118493 -0.914713 -0.983366 0.825570 -0.034284 1 0 0 0 0 0 1 98030
-0.000355 0.001813 0.118503 -0.665751 -1.049185 0.688112 -0.034315 1 0 0 0 0 0 1 99046
-0.000364 0.001815 0.118507 -0.756541 -1.029331 0.761191 -0.034346 1 0 0 0 0 0 1 100044
-0.000369 0.001816 0.118508 -0.823734 -1.015128 0.798806 -0.034378 1 0 0 0 0 0 1 101044
-0.000371 0.001817 0.118509 -0.859823 -1.008213 0.813442 -0.034409 1 0 0 0 0 0 1 102042
-0.000372 0.001817 0.118509 -0.878478 -1.005249 0.819096 -0.034440 1 0 0 0 0 0 1 103046
-0.000373 0.001817 0.118509 -0.888215 -1.004245 0.821528 -0.034471 1 0 0 0 0 0 1 104043
-0.000373 0.001817 0.118509 -0.893486 -1.004206 0.822871 -0.034503 1 0 0 0 0 0 1 105043
-0.000373 0.001817 0.118509 -0.896541 -1.004652 0.823822 -0.034534 1 0 0 0 0 0 1 106044
-0.000373 0.001817 0.118509 -0.898476 -1.005336 0.824636 -0.034565 1 0 0 0 0 0 1 107045
-0.000392 0.001822 0.118519 -0.650978 -1.066697 0.686639 -0.034596 1 0 0 0 0 0 1 108044
-0.000401 0.001824 0.118523 -0.742646 -1.044593 0.759408 -0.034627 1 0 0 0 0 0 1 109030
-0.000405 0.001825 0.118524 -0.810279 -1.029273 0.796910 -0.034659 1 0 0 0 0 0 1 110037
-0.000403 0.001808 0.118535 -0.917940 -0.783461 0.664133 -0.034690 1 0 0 0 0 0 1 111030
-0.000401 0.001799 0.118539 -0.911070 -0.865692 0.746220 -0.034721 1 0 0 0 0 0 1 112036
-0.000400 0.001795 0.118540 -0.901712 -0.928412 0.787691 -0.034752 1 0 0 0 0 0 1 113028
-0.000400 0.001793 0.118541 -0.896739 -0.962562 0.803700 -0.034783 1 0 0 0 0 0 1 114023
-0.000418 0.001796 0.118551 -0.645525 -1.040989 0.671116 -0.034815 1 0 0 0 0 0 1 115038
-0.000427 0.001798 0.118555 -0.735424 -1.027480 0.745660 -0.034846 1 0 0 0 0 0 1 116027
-0.000432 0.001799 0.118556 -0.802166 -1.016461 0.783780 -0.034878 1 0 0 0 0 0 1 117036
-0.000434 0.001799 0.118556 -0.838009 -1.011117 0.798570 -0.034908 1 0 0 0 0 0 1 118027
-0.000435 0.001799 0.118557 -0.856519 -1.008944 0.804264 -0.034940 1 0 0 0 0 0 1 119037
-0.000436 0.001799 0.118557 -0.866152 -1.008329 0.806695 -0.034971 1 0 0 0 0 0 1 120027
-0.000431 0.001782 0.118568 -0.942800 -0.769971 0.660661 -0.035003 1 0 0 0 0 0 1 121041
-0.000428 0.001773 0.118571 -0.920188 -0.855980 0.737994 -0.035034 1 0 0 0 0 0 1 122035
-0.000427 0.001769 0.118573 -0.902976 -0.920574 0.777795 -0.035065 1 0 0 0 0 0 1 123045
-0.000426 0.001766 0.118573 -0.894043 -0.955625 0.793231 -0.035096 1 0 0 0 0 0 1 124034
-0.000444 0.001770 0.118583 -0.640622 -1.034512 0.660432 -0.035128 1 0 0 0 0 0 1 125041
-0.000453 0.001771 0.118587 -0.729541 -1.021248 0.734855 -0.035159 1 0 0 0 0 0 1 126031
-0.000458 0.001772 0.118588 -0.795775 -1.010330 0.772913 -0.035190 1 0 0 0 0 0 1 127040
-0.000460 0.001772 0.118589 -0.831370 -1.005035 0.787674 -0.035222 1 0 0 0 0 0 1 128047
-0.000461 0.001773 0.118589 -0.849741 -1.002885 0.793338 -0.035253 1 0 0 0 0 0 1 129045
-0.000462 0.001773 0.118589 -0.859322 -1.002273 0.795766 -0.035284 1 0 0 0 0 0 1 130049
-0.000462 0.001773 0.118589 -0.864495 -1.002413 0.797061 -0.035315 1 0 0 0 0 0 1 131044
-0.000462 0.001773 0.118589 -0.867451 -1.002944 0.797970 -0.035346 1 0 0 0 0 0 1 132042
-0.000457 0.001755 0.118600 -0.940767 -0.764867 0.651375 -0.035378 1 0 0 0 0 0 1 133040
-0.000454 0.001746 0.118603 -0.916523 -0.851168 0.728451 -0.035409 1 0 0 0 0 0 1 134043
-0.000453 0.001742 0.118605 -0.898459 -0.915888 0.768157 -0.035440 1 0 0 0 0 0 1 135046
-0.000471 0.001744 0.118615 -0.639610 -1.011619 0.644854 -0.035471 1 0 0 0 0 0 1 136041
-0.000480 0.001745 0.118619 -0.725858 -1.007048 0.722581 -0.035503 1 0 0 0 0 0 1 137042
-0.000484 0.001746 0.118620 -0.790755 -1.000522 0.761776 -0.035534 1 0 0 0 0 0 1 138050
-0.000486 0.001746 0.118621 -0.825631 -0.997369 0.776904 -0.035564 1 0 0 0 0 0 1 139016
-0.000487 0.001746 0.118621 -0.843666 -0.996326 0.782707 -0.035597 1 0 0 0 0 0 1 140046
-0.000488 0.001746 0.118621 -0.853049 -0.996244 0.785167 -0.035628 1 0 0 0 0 0 1 141042
-0.000488 0.001746 0.118621 -0.858127 -0.996648 0.786457 -0.035659 1 0 0 0 0 0 1 142039
-0.000488 0.001746 0.118621 -0.861038 -0.997305 0.787352 -0.035690 1 0 0 0 0 0 1 143036
-0.000488 0.001746 0.118621 -0.862886 -0.998067 0.788129 -0.035721 1 0 0 0 0 0 1 144043
-0.000488 0.001746 0.118621 -0.864164 -0.998878 0.788840 -0.035753 1 0 0 0 0 0 1 145041
-0.000483 0.001728 0.118632 -0.936693 -0.760707 0.642149 -0.035784 1 0 0 0 0 0 1 146042
-0.000480 0.001720 0.118636 -0.912044 -0.847075 0.719128 -0.035815 1 0 0 0 0 0 1 147043
-0.000479 0.001715 0.118637 -0.893761 -0.911823 0.758796 -0.035846 1 0 0 0 0 0 1 148043
-0.000478 0.001713 0.118637 -0.884281 -0.946943 0.774154 -0.035877 1 0 0 0 0 0 1 149036
-0.000478 0.001712 0.118637 -0.879836 -0.965232 0.780040 -0.035909 1 0 0 0 0 0 1 150035
-0.000478 0.001711 0.118638 -0.877990 -0.974869 0.782518 -0.035940 1 0 0 0 0 0 1 151043
-0.000478 0.001711 0.118638 -0.877426 -0.980120 0.783813 -0.035971 1 0 0 0 0 0 1 152043
-0.000478 0.001711 0.118638 -0.877501 -0.983159 0.784697 -0.036002 1 0 0 0 0 0 1 153012
-0.000478 0.001711 0.118638 -0.877965 -0.985136 0.785466 -0.036034 1 0 0 0 0 0 1 154040
-0.000478 0.001711 0.118638 -0.878548 -0.986540 0.786174 -0.036065 1 0 0 0 0 0 1 155035
-0.000478 0.001711 0.118638 -0.879239 -0.987685 0.786862 -0.036096 1 0 0 0 0 0 1 156042
-0.000496 0.001715 0.118648 -0.630145 -1.049337 0.648792 -0.036128 1 0 0 0 0 0 1 157041
-0.000505 0.001717 0.118651 -0.721480 -1.027449 0.721254 -0.036159 1 0 0 0 0 0 1 158042
-0.000510 0.001718 0.118653 -0.788909 -1.012148 0.758594 -0.036190 1 0 0 0 0 0 1 159042
-0.000512 0.001719 0.118653 -0.825081 -1.004647 0.773099 -0.036221 1 0 0 0 0 0 1 160042
-0.000513 0.001719 0.118653 -0.843720 -1.001340 0.778627 -0.036252 1 0 0 0 0 0 1 161012
-0.000514 0.001719 0.118653 -0.853413 -1.000139 0.780995 -0.036283 1 0 0 0 0 0 1 162010
-0.000514 0.001719 0.118653 -0.858662 -1.000033 0.782270 -0.036315 1 0 0 0 0 0 1 163045
-0.000514 0.001719 0.118653 -0.861654 -1.000389 0.783152 -0.036347 1 0 0 0 0 0 1 164051
-0.000514 0.001719 0.118653 -0.863500 -1.001001 0.783904 -0.036378 1 0 0 0 0 0 1 165050
-0.000514 0.001719 0.118653 -0.864808 -1.001734 0.784601 -0.036409 1 0 0 0 0 0 1 166053
-0.000514 0.001719 0.118653 -0.865833 -1.002527 0.785273 -0.036440 1 0 0 0 0 0 1 167052
-0.000514 0.001719 0.118653 -0.866721 -1.003350 0.785956 -0.036472 1 0 0 0 0 0 1 168050
-0.000515 0.001719 0.118653 -0.867529 -1.004205 0.786630 -0.036503 1 0 0 0 0 0 1 169050
-0.000515 0.001719 0.118653 -0.868301 -1.005061 0.787298 -0.036534 1 0 0 0 0 0 1 170052
-0.000515 0.001719 0.118653 -0.869072 -1.005904 0.787977 -0.036566 1 0 0 0 0 0 1 171052
-0.000515 0.001719 0.118653 -0.869824 -1.006769 0.788643 -0.036597 1 0 0 0 0 0 1 172050
-0.000515 0.001719 0.118653 -0.870556 -1.007632 0.789329 -0.036628 1 0 0 0 0 0 1 173050
-0.000502 0.001733 0.118663 -1.046773 -1.196350 0.651262 -0.036659 1 0 0 0 0 0 1 174042
-0.000495 0.001740 0.118667 -0.984506 -1.128511 0.723628 -0.036690 1 0 0 0 0 0 1 175049
-0.000492 0.001743 0.118668 -0.938452 -1.079270 0.760907 -0.036721 1 0 0 0 0 0 1 176039
-0.000490 0.001745 0.118668 -0.914213 -1.053731 0.775396 -0.036753 1 0 0 0 0 0 1 177050
-0.000489 0.001746 0.118669 -0.902281 -1.041308 0.780926 -0.036784 1 0 0 0 0 0 1 178040
-0.000489 0.001746 0.118669 -0.896658 -1.035546 0.783294 -0.036815 1 0 0 0 0 0 1 179035
-0.000489 0.001747 0.118669 -0.894214 -1.033100 0.784535 -0.036846 1 0 0 0 0 0 1 180025
-0.000489 0.001747 0.118669 -0.893375 -1.032331 0.785397 -0.036877 1 0 0 0 0 0 1 181031
-0.000489 0.001747 0.118669 -0.893349 -1.032386 0.786135 -0.036909 1 0 0 0 0 0 1 182034
-0.000489 0.001747 0.118669 -0.893696 -1.032844 0.786822 -0.036940 1 0 0 0 0 0 1 183025
-0.000489 0.001747 0.118669 -0.894251 -1.033509 0.787500 -0.036971 1 0 0 0 0 0 1 184035
-0.000489 0.001747 0.118669 -0.894902 -1.034272 0.788164 -0.037002 1 0 0 0 0 0 1 185025
-0.000489 0.001747 0.118669 -0.895616 -1.035116 0.788837 -0.037034 1 0 0 0 0 0 1 186036
-0.000489 0.001747 0.118669 -0.896335 -1.035952 0.789495 -0.037065 1 0 0 0 0 0 1 187025
-0.000489 0.001747 0.118669 -0.897088 -1.036823 0.790174 -0.037096 1 0 0 0 0 0 1 188035
-0.000489 0.001747 0.118669 -0.897833 -1.037686 0.790826 -0.037127 1 0 0 0 0 0 1 189033
-0.000489 0.001747 0.118669 -0.898602 -1.038559 0.791512 -0.037159 1 0 0 0 0 0 1 190047
-0.000489 0.001747 0.118669 -0.899334 -1.039420 0.792162 -0.037190 1 0 0 0 0 0 1 191031
-0.000489 0.001747 0.118669 -0.900110 -1.040317 0.792832 -0.037222 1 0 0 0 0 0 1 192048
-0.000489 0.001747 0.118669 -0.900851 -1.041159 0.793493 -0.037252 1 0 0 0 0 0 1 193023
-0.000489 0.001747 0.118669 -0.901608 -1.042048 0.794165 -0.037284 1 0 0 0 0 0 1 194040
-0.000489 0.001747 0.118669 -0.902374 -1.042918 0.794836 -0.037315 1 0 0 0 0 0 1 195039
-0.000489 0.001747 0.118669 -0.903120 -1.043796 0.795497 -0.037346 1 0 0 0 0 0 1 196041
-0.000489 0.001747 0.118669 -0.903873 -1.044667 0.796147 -0.037377 1 0 0 0 0 0 1 197028
-0.000489 0.001747 0.118669 -0.904638 -1.045535 0.796828 -0.037409 1 0 0 0 0 0 1 198034
-0.000489 0.001747 0.118669 -0.905378 -1.046406 0.797485 -0.037440 1 0 0 0 0 0 1 199029
-0.000489 0.001747 0.118669 -0.906154 -1.047287 0.798165 -0.037471 1 0 0 0 0 0 1 200041
-0.000489 0.001747 0.118669 -0.906899 -1.048163 0.798825 -0.037503 1 0 0 0 0 0 1 201041
-0.000489 0.001747 0.118669 -0.907637 -1.049032 0.799472 -0.037533 1 0 0 0 0 0 1 202013
-0.000489 0.001747 0.118669 -0.908421 -1.049910 0.800162 -0.037565 1 0 0 0 0 0 1 203041
-0.000489 0.001747 0.118669 -0.909165 -1.050783 0.800821 -0.037596 1 0 0 0 0 0 1 204040
-0.000489 0.001747 0.118669 -0.909919 -1.051655 0.801486 -0.037628 1 0 0 0 0 0 1 205039
-0.000489 0.001747 0.118669 -0.910689 -1.052529 0.802160 -0.037659 1 0 0 0 0 0 1 206043
-0.000489 0.001747 0.118669 -0.911447 -1.053419 0.802818 -0.037690 1 0 0 0 0 0 1 207049
-0.000476 0.001761 0.118679 -1.087976 -1.242481 0.664714 -0.037721 1 0 0 0 0 0 1 208044
-0.000469 0.001768 0.118682 -1.025770 -1.174693 0.736910 -0.037752 1 0 0 0 0 0 1 209012
-0.000466 0.001771 0.118684 -0.979773 -1.125542 0.774167 -0.037784 1 0 0 0 0 0 1 210039
-0.000459 0.001755 0.118695 -1.027291 -0.860345 0.640826 -0.037815 1 0 0 0 0 0 1 211043
-0.000456 0.001747 0.118699 -0.989891 -0.933180 0.722523 -0.037846 1 0 0 0 0 0 1 212038
-0.000454 0.001743 0.118700 -0.965215 -0.991194 0.763813 -0.037878 1 0 0 0 0 0 1 213040
-0.000453 0.001741 0.118701 -0.952557 -1.022978 0.779735 -0.037909 1 0 0 0 0 0 1 214038
-0.000453 0.001740 0.118701 -0.946509 -1.039622 0.785774 -0.037940 1 0 0 0 0 0 1 215036
-0.000452 0.001739 0.118701 -0.943868 -1.048428 0.788305 -0.037971 1 0 0 0 0 0 1 216037
-0.000452 0.001739 0.118701 -0.942925 -1.053288 0.789593 -0.038003 1 0 0 0 0 0 1 217038
-0.000452 0.001739 0.118701 -0.942840 -1.056144 0.790458 -0.038034 1 0 0 0 0 0 1 218037
-0.000452 0.001739 0.118701 -0.943193 -1.058014 0.791196 -0.038065 1 0 0 0 0 0 1 219041
-0.000452 0.001739 0.118701 -0.943742 -1.059384 0.791869 -0.038096 1 0 0 0 0 0 1 220039
-0.000452 0.001739 0.118701 -0.944406 -1.060500 0.792527 -0.038128 1 0 0 0 0 0 1 221040
-0.000452 0.001739 0.118701 -0.945134 -1.061494 0.793183 -0.038159 1 0 0 0 0 0 1 222035
-0.000452 0.001739 0.118701 -0.945874 -1.062429 0.793832 -0.038190 1 0 0 0 0 0 1 223041
-0.000452 0.001739 0.118701 -0.946644 -1.063331 0.794487 -0.038221 1 0 0 0 0 0 1 224039
-0.000447 0.001721 0.118712 -1.019212 -0.824304 0.647372 -0.038253 1 0 0 0 0 0 1 225039
-0.000444 0.001712 0.118715 -0.994485 -0.910409 0.724109 -0.038284 1 0 0 0 0 0 1 226038
-0.000443 0.001708 0.118717 -0.976174 -0.975029 0.763675 -0.038315 1 0 0 0 0 0 1 227041
-0.000442 0.001706 0.118717 -0.966711 -1.010104 0.778991 -0.038346 1 0 0 0 0 0 1 228040
-0.000442 0.001704 0.118717 -0.962279 -1.028376 0.784810 -0.038378 1 0 0 0 0 0 1 229040
-0.000442 0.001704 0.118717 -0.960419 -1.037974 0.787249 -0.038409 1 0 0 0 0 0 1 230029
-0.000442 0.001704 0.118717 -0.959881 -1.043205 0.788507 -0.038440 1 0 0 0 0 0 1 231023
-0.000441 0.001703 0.118717 -0.960026 -1.046275 0.789370 -0.038471 1 0 0 0 0 0 1 232041
-0.000429 0.001717 0.118728 -1.136534 -1.236647 0.651187 -0.038503 1 0 0 0 0 0 1 233038
-0.000422 0.001724 0.118731 -1.074222 -1.169511 0.723354 -0.038534 1 0 0 0 0 0 1 234040
-0.000419 0.001727 0.118732 -1.028153 -1.120623 0.760561 -0.038565 1 0 0 0 0 0 1 235042
-0.000417 0.001729 0.118733 -1.003926 -1.095216 0.774983 -0.038596 1 0 0 0 0 0 1 236041
-0.000416 0.001730 0.118733 -0.992030 -1.082871 0.780487 -0.038628 1 0 0 0 0 0 1 237039
-0.000416 0.001730 0.118733 -0.986452 -1.077160 0.782817 -0.038659 1 0 0 0 0 0 1 238041
-0.000416 0.001731 0.118733 -0.984029 -1.074707 0.784017 -0.038689 1 0 0 0 0 0 1 239011
-0.000416 0.001731 0.118733 -0.983257 -1.073948 0.784865 -0.038721 1 0 0 0 0 0 1 240038
-0.000416 0.001731 0.118733 -0.983234 -1.074001 0.785570 -0.038753 1 0 0 0 0 0 1 241039
-0.000416 0.001731 0.118733 -0.983629 -1.074453 0.786221 -0.038783 1 0 0 0 0 0 1 242024
-0.000410 0.001713 0.118744 -1.056136 -0.834923 0.639068 -0.038815 1 0 0 0 0 0 1 243034
-0.000408 0.001704 0.118748 -1.031313 -0.920873 0.715714 -0.038846 1 0 0 0 0 0 1 244024
-0.000406 0.001700 0.118749 -1.012980 -0.985456 0.755234 -0.038878 1 0 0 0 0 0 1 245037
-0.000406 0.001698 0.118749 -1.003502 -1.020473 0.770526 -0.038908 1 0 0 0 0 0 1 246024
-0.000405 0.001696 0.118749 -0.999080 -1.038714 0.776335 -0.038940 1 0 0 0 0 0 1 247033
-0.000405 0.001696 0.118750 -0.997254 -1.048320 0.778775 -0.038971 1 0 0 0 0 0 1 248031
-0.000405 0.001696 0.118750 -0.996722 -1.053548 0.780010 -0.039002 1 0 0 0 0 0 1 249023
-0.000405 0.001695 0.118750 -0.996858 -1.056601 0.780850 -0.039034 1 0 0 0 0 0 1 250032
-0.000405 0.001695 0.118750 -0.997329 -1.058550 0.781545 -0.039065 1 0 0 0 0 0 1 251026
-0.000405 0.001695 0.118750 -0.997972 -1.059943 0.782205 -0.039096 1 0 0 0 0 0 1 252033
-0.000405 0.001695 0.118750 -0.998681 -1.061056 0.782832 -0.039127 1 0 0 0 0 0 1 253024
-0.000405 0.001695 0.118750 -0.999434 -1.062044 0.783453 -0.039158 1 0 0 0 0 0 1 254021
-0.000405 0.001695 0.118750 -1.000214 -1.062976 0.784084 -0.039190 1 0 0 0 0 0 1 255029
-0.000405 0.001695 0.118750 -1.001003 -1.063866 0.784725 -0.039221 1 0 0 0 0 0 1 256043
-0.000405 0.001695 0.118750 -1.001809 -1.064727 0.785347 -0.039253 1 0 0 0 0 0 1 257046
-0.000405 0.001695 0.118750 -1.002599 -1.065581 0.785974 -0.039284 1 0 0 0 0 0 1 258039
-0.000392 0.001709 0.118760 -1.179721 -1.255093 0.647620 -0.039315 1 0 0 0 0 0 1 259024
-0.000385 0.001716 0.118763 -1.117621 -1.187480 0.719663 -0.039346 1 0 0 0 0 0 1 260035
-0.000382 0.001719 0.118764 -1.071688 -1.138333 0.756804 -0.039378 1 0 0 0 0 0 1 261037
-0.000381 0.001721 0.118765 -1.047521 -1.112792 0.771210 -0.039409 1 0 0 0 0 0 1 262036
-0.000380 0.001722 0.118765 -1.035676 -1.100391 0.776705 -0.039440 1 0 0 0 0 0 1 263045
-0.000379 0.001722 0.118765 -1.030125 -1.094634 0.779011 -0.039471 1 0 0 0 0 0 1 264040
-0.000379 0.001723 0.118765 -1.027756 -1.092197 0.780198 -0.039503 1 0 0 0 0 0 1 265038
-0.000379 0.001723 0.118765 -1.026976 -1.091404 0.781018 -0.039534 1 0 0 0 0 0 1 266039
-0.000379 0.001723 0.118765 -1.026994 -1.091449 0.781721 -0.039565 1 0 0 0 0 0 1 267041
-0.000379 0.001723 0.118765 -1.027404 -1.091890 0.782358 -0.039596 1 0 0 0 0 0 1 268039
-0.000379 0.001723 0.118765 -1.028012 -1.092553 0.782981 -0.039628 1 0 0 0 0 0 1 269039
-0.000379 0.001723 0.118765 -1.028706 -1.093279 0.783580 -0.039658 1 0 0 0 0 0 1 270010
-0.000379 0.001723 0.118765 -1.029493 -1.094130 0.784217 -0.039690 1 0 0 0 0 0 1 271044
-0.000379 0.001723 0.118765 -1.030251 -1.094937 0.784815 -0.039721 1 0 0 0 0 0 1 272013
-0.000379 0.001723 0.118765 -1.031076 -1.095813 0.785457 -0.039753 1 0 0 0 0 0 1 273043
-0.000379 0.001723 0.118765 -1.031863 -1.096666 0.786073 -0.039784 1 0 0 0 0 0 1 274040
-0.000379 0.001723 0.118765 -1.032686 -1.097512 0.786690 -0.039815 1 0 0 0 0 0 1 275039
-0.000374 0.001705 0.118776 -1.105549 -0.857798 0.639388 -0.039846 1 0 0 0 0 0 1 276038
-0.000371 0.001696 0.118780 -1.080824 -0.943717 0.715905 -0.039877 1 0 0 0 0 0 1 277009
-0.000370 0.001692 0.118781 -1.062553 -1.008278 0.755362 -0.039908 1 0 0 0 0 0 1 278008
-0.000369 0.001690 0.118781 -1.053173 -1.043331 0.770656 -0.039940 1 0 0 0 0 0 1 279040
-0.000369 0.001688 0.118782 -1.048748 -1.061544 0.776417 -0.039970 1 0 0 0 0 0 1 280008
-0.000368 0.001688 0.118782 -1.046969 -1.071169 0.778858 -0.040003 1 0 0 0 0 0 1 281039
-0.000368 0.001688 0.118782 -1.046474 -1.076395 0.780087 -0.040034 1 0 0 0 0 0 1 282039
-0.000368 0.001687 0.118782 -1.046643 -1.079440 0.780907 -0.040065 1 0 0 0 0 0 1 283040
-0.000368 0.001687 0.118782 -1.047120 -1.081384 0.781588 -0.040096 1 0 0 0 0 0 1 284039
-0.000368 0.001687 0.118782 -1.047765 -1.082785 0.782219 -0.040128 1 0 0 0 0 0 1 285036
-0.000368 0.001687 0.118782 -1.048511 -1.083903 0.782844 -0.040159 1 0 0 0 0 0 1 286038
-0.000368 0.001687 0.118782 -1.049262 -1.084866 0.783433 -0.040189 1 0 0 0 0 0 1 287009
-0.000368 0.001687 0.118782 -1.050074 -1.085792 0.784061 -0.040221 1 0 0 0 0 0 1 288038
-0.000368 0.001687 0.118782 -1.050877 -1.086673 0.784671 -0.040253 1 0 0 0 0 0 1 289038
-0.000368 0.001687 0.118782 -1.051689 -1.087530 0.785287 -0.040284 1 0 0 0 0 0 1 290038
-0.000368 0.001687 0.118782 -1.052513 -1.088384 0.785891 -0.040315 1 0 0 0 0 0 1 291039
-0.000368 0.001687 0.118782 -1.053313 -1.089241 0.786499 -0.040346 1 0 0 0 0 0 1 292037
-0.000368 0.001687 0.118782 -1.054129 -1.090087 0.787108 -0.040378 1 0 0 0 0 0 1 293038
-0.000368 0.001687 0.118782 -1.054958 -1.090916 0.787716 -0.040409 1 0 0 0 0 0 1 294037
-0.000368 0.001687 0.118782 -1.055763 -1.091774 0.788328 -0.040440 1 0 0 0 0 0 1 295040
-0.000368 0.001687 0.118782 -1.056576 -1.092603 0.788934 -0.040471 1 0 0 0 0 0 1 296024
-0.000368 0.001687 0.118782 -1.057388 -1.093456 0.789542 -0.040502 1 0 0 0 0 0 1 297032
-0.000368 0.001687 0.118782 -1.058210 -1.094293 0.790147 -0.040534 1 0 0 0 0 0 1 298037
-0.000368 0.001687 0.118782 -1.059028 -1.095137 0.790776 -0.040565 1 0 0 0 0 0 1 299039
-0.000368 0.001687 0.118782 -1.059839 -1.095990 0.791373 -0.040596 1 0 0 0 0 0 1 300037
-0.000368 0.001687 0.118782 -1.060655 -1.096836 0.791982 -0.040628 1 0 0 0 0 0 1 301038
-0.000368 0.001687 0.118782 -1.061461 -1.097641 0.792572 -0.040658 1 0 0 0 0 0 1 302008
-0.000368 0.001687 0.118782 -1.062288 -1.098521 0.793199 -0.040690 1 0 0 0 0 0 1 303037
-0.000368 0.001687 0.118782 -1.063077 -1.099341 0.793790 -0.040720 1 0 0 0 0 0 1 304007
-0.000368 0.001687 0.118782 -1.063929 -1.100207 0.794424 -0.040753 1 0 0 0 0 0 1 305037
-0.000368 0.001687 0.118782 -1.064734 -1.101038 0.795018 -0.040784 1 0 0 0 0 0 1 306032
-0.000368 0.001687 0.118782 -1.065553 -1.101884 0.795635 -0.040815 1 0 0 0 0 0 1 307026
-0.000368 0.001687 0.118782 -1.066354 -1.102728 0.796237 -0.040846 1 0 0 0 0 0 1 308022
-0.000368 0.001687 0.118782 -1.067175 -1.103579 0.796850 -0.040877 1 0 0 0 0 0 1 309030
-0.000368 0.001687 0.118782 -1.067999 -1.104401 0.797453 -0.040908 1 0 0 0 0 0 1 310021
-0.000368 0.001687 0.118782 -1.068802 -1.105258 0.798064 -0.040940 1 0 0 0 0 0 1 311022
-0.000368 0.001687 0.118782 -1.069623 -1.106110 0.798678 -0.040971 1 0 0 0 0 0 1 312030
-0.000368 0.001687 0.118782 -1.070443 -1.106943 0.799288 -0.041002 1 0 0 0 0 0 1 313021
-0.000368 0.001687 0.118782 -1.071260 -1.107787 0.799890 -0.041034 1 0 0 0 0 0 1 314031
-0.000368 0.001687 0.118782 -1.072074 -1.108628 0.800517 -0.041065 1 0 0 0 0 0 1 315030
-0.000368 0.001687 0.118782 -1.072879 -1.109474 0.801110 -0.041096 1 0 0 0 0 0 1 316020
-0.000368 0.001687 0.118782 -1.073704 -1.110330 0.801725 -0.041127 1 0 0 0 0 0 1 317032
-0.000368 0.001687 0.118782 -1.074533 -1.111158 0.802333 -0.041159 1 0 0 0 0 0 1 318030
-0.000368 0.001687 0.118782 -1.075328 -1.112006 0.802936 -0.041190 1 0 0 0 0 0 1 319021
-0.000368 0.001687 0.118782 -1.076150 -1.112859 0.803551 -0.041221 1 0 0 0 0 0 1 320030
-0.000368 0.001687 0.118782 -1.076978 -1.113701 0.804167 -0.041252 1 0 0 0 0 0 1 321031
-0.000368 0.001687 0.118782 -1.077787 -1.114537 0.804765 -0.041284 1 0 0 0 0 0 1 322032
-0.000368 0.001687 0.118782 -1.078657 -1.115435 0.805420 -0.041317 1 0 0 0 0 0 1 323088
-0.000368 0.001687 0.118782 -1.079485 -1.116306 0.806041 -0.041349 1 0 0 0 0 0 1 324116
-0.000368 0.001687 0.118782 -1.080301 -1.117152 0.806651 -0.041380 1 0 0 0 0 0 1 325118
-0.000368 0.001687 0.118782 -1.081127 -1.117992 0.807266 -0.041411 1 0 0 0 0 0 1 326117
-0.000368 0.001687 0.118782 -1.081868 -1.118757 0.807812 -0.041440 1 0 0 0 0 0 1 327034
-0.000368 0.001687 0.118782 -1.082681 -1.119611 0.808427 -0.041471 1 0 0 0 0 0 1 328035
-0.000387 0.001692 0.118792 -0.832080 -1.181509 0.669040 -0.041502 1 0 0 0 0 0 1 329035
-0.000396 0.001694 0.118795 -0.922650 -1.159716 0.741280 -0.041534 1 0 0 0 0 0 1 330043
-0.000400 0.001695 0.118797 -0.989762 -1.144459 0.778541 -0.041565 1 0 0 0 0 0 1 331032
-0.000403 0.001696 0.118797 -1.025823 -1.136976 0.792973 -0.041596 1 0 0 0 0 0 1 332035
-0.000399 0.001678 0.118808 -1.116671 -0.892471 0.650302 -0.041627 1 0 0 0 0 0 1 333035
-0.000397 0.001669 0.118812 -1.100960 -0.976186 0.728373 -0.041659 1 0 0 0 0 0 1 334040
-0.000395 0.001665 0.118813 -1.087177 -1.039630 0.768346 -0.041690 1 0 0 0 0 0 1 335038
-0.000395 0.001663 0.118814 -1.079987 -1.074092 0.783798 -0.041721 1 0 0 0 0 0 1 336038
-0.000395 0.001662 0.118814 -1.076712 -1.092041 0.789635 -0.041753 1 0 0 0 0 0 1 337037
-0.000413 0.001666 0.118824 -0.823820 -1.162569 0.652063 -0.041784 1 0 0 0 0 0 1 338036
-0.000422 0.001667 0.118828 -0.913342 -1.145087 0.724845 -0.041814 1 0 0 0 0 0 1 339015
-0.000427 0.001668 0.118829 -0.979952 -1.132001 0.762300 -0.041846 1 0 0 0 0 0 1 340026
-0.000429 0.001669 0.118829 -1.015741 -1.125596 0.776795 -0.041878 1 0 0 0 0 0 1 341038
-0.000430 0.001669 0.118829 -1.034238 -1.122840 0.782295 -0.041909 1 0 0 0 0 0 1 342040
-0.000431 0.001669 0.118829 -1.043872 -1.121889 0.784582 -0.041940 1 0 0 0 0 0 1 343037
-0.000431 0.001669 0.118829 -1.049069 -1.121854 0.785763 -0.041971 1 0 0 0 0 0 1 344035
-0.000449 0.001674 0.118840 -0.800238 -1.183370 0.646651 -0.042002 1 0 0 0 0 0 1 345034
-0.000459 0.001676 0.118843 -0.891945 -1.161381 0.718793 -0.042034 1 0 0 0 0 0 1 346036
-0.000463 0.001677 0.118844 -0.959618 -1.146015 0.756012 -0.042065 1 0 0 0 0 0 1 347036
-0.000466 0.001678 0.118845 -0.995910 -1.138437 0.770406 -0.042095 1 0 0 0 0 0 1 348011
-0.000467 0.001678 0.118845 -1.014645 -1.135137 0.775878 -0.042127 1 0 0 0 0 0 1 349035
-0.000467 0.001678 0.118845 -1.024405 -1.133916 0.778154 -0.042158 1 0 0 0 0 0 1 350025
-0.000468 0.001678 0.118845 -1.029677 -1.133747 0.779317 -0.042190 1 0 0 0 0 0 1 351037
-0.000468 0.001678 0.118845 -1.032687 -1.134082 0.780093 -0.042221 1 0 0 0 0 0 1 352034
-0.000468 0.001678 0.118845 -1.034568 -1.134664 0.780750 -0.042252 1 0 0 0 0 0 1 353035
-0.000486 0.001682 0.118855 -0.783848 -1.196546 0.641530 -0.042284 1 0 0 0 0 0 1 354035
-0.000496 0.001685 0.118859 -0.874730 -1.174710 0.713530 -0.042315 1 0 0 0 0 0 1 355042
-0.000500 0.001686 0.118860 -0.941995 -1.159420 0.750668 -0.042346 1 0 0 0 0 0 1 356036
-0.000503 0.001686 0.118860 -0.978081 -1.151915 0.765040 -0.042377 1 0 0 0 0 0 1 357035
-0.000504 0.001687 0.118861 -0.996682 -1.148602 0.770494 -0.042409 1 0 0 0 0 0 1 358036
-0.000499 0.001669 0.118871 -1.078602 -0.905829 0.624382 -0.042440 1 0 0 0 0 0 1 359037
-0.000497 0.001660 0.118875 -1.058501 -0.990490 0.701287 -0.042471 1 0 0 0 0 0 1 360035
-0.000514 0.001660 0.118887 -0.790217 -1.115587 0.601075 -0.042502 1 0 0 0 0 0 1 361026
-0.000522 0.001660 0.118891 -0.871741 -1.127699 0.687692 -0.042534 1 0 0 0 0 0 1 362034
-0.000527 0.001660 0.118892 -0.934218 -1.129680 0.729997 -0.042565 1 0 0 0 0 0 1 363038
-0.000529 0.001660 0.118893 -0.967889 -1.130831 0.746159 -0.042596 1 0 0 0 0 0 1 364036
-0.000530 0.001660 0.118893 -0.985278 -1.131881 0.752229 -0.042627 1 0 0 0 0 0 1 365035
-0.000530 0.001660 0.118893 -0.994343 -1.132842 0.754679 -0.042659 1 0 0 0 0 0 1 366035
-0.000531 0.001660 0.118893 -0.999246 -1.133749 0.755907 -0.042690 1 0 0 0 0 0 1 367036
-0.000549 0.001664 0.118903 -0.749600 -1.195828 0.616975 -0.042721 1 0 0 0 0 0 1 368014
-0.000559 0.001667 0.118907 -0.841272 -1.174090 0.688889 -0.042752 1 0 0 0 0 0 1 369029
-0.000563 0.001668 0.118908 -0.908941 -1.158864 0.725987 -0.042784 1 0 0 0 0 0 1 370045
-0.000565 0.001668 0.118908 -0.945170 -1.151340 0.740313 -0.042815 1 0 0 0 0 0 1 371020
-0.000567 0.001668 0.118908 -0.963854 -1.148045 0.745740 -0.042846 1 0 0 0 0 0 1 372029
-0.000567 0.001669 0.118908 -0.973551 -1.146831 0.747985 -0.042877 1 0 0 0 0 0 1 373026
-0.000568 0.001669 0.118908 -0.978761 -1.146660 0.749112 -0.042909 1 0 0 0 0 0 1 374028
-0.000568 0.001669 0.118908 -0.981783 -1.147048 0.749912 -0.042942 1 0 0 0 0 0 1 375107
-0.000568 0.001669 0.118908 -0.983617 -1.147625 0.750506 -0.042973 1 0 0 0 0 0 1 376099
-0.000586 0.001673 0.118919 -0.732212 -1.209609 0.611466 -0.043004 1 0 0 0 0 0 1 377084
-0.000595 0.001675 0.118922 -0.823144 -1.187778 0.683222 -0.043036 1 0 0 0 0 0 1 378096
-0.000600 0.001676 0.118923 -0.890397 -1.172491 0.720220 -0.043067 1 0 0 0 0 0 1 379086
-0.000602 0.001677 0.118924 -0.926458 -1.164970 0.734533 -0.043098 1 0 0 0 0 0 1 380097
-0.000604 0.001677 0.118924 -0.945005 -1.161649 0.739950 -0.043129 1 0 0 0 0 0 1 381085
-0.000604 0.001677 0.118924 -0.954645 -1.160434 0.742178 -0.043160 1 0 0 0 0 0 1 382081
-0.000604 0.001677 0.118924 -0.959778 -1.160216 0.743266 -0.043190 1 0 0 0 0 0 1 383030
-0.000605 0.001677 0.118924 -0.962689 -1.160549 0.744001 -0.043221 1 0 0 0 0 0 1 384018
-0.000605 0.001677 0.118924 -0.964513 -1.161145 0.744614 -0.043252 1 0 0 0 0 0 1 385026
-0.000605 0.001677 0.118924 -0.965768 -1.161847 0.745167 -0.043283 1 0 0 0 0 0 1 386018
-0.000605 0.001678 0.118924 -0.966737 -1.162624 0.745718 -0.043314 1 0 0 0 0 0 1 387019
-0.000605 0.001678 0.118924 -0.967582 -1.163447 0.746260 -0.043346 1 0 0 0 0 0 1 388027
-0.000623 0.001682 0.118934 -0.715430 -1.225588 0.607264 -0.043377 1 0 0 0 0 0 1 389018
-0.000632 0.001684 0.118938 -0.806110 -1.203822 0.678898 -0.043408 1 0 0 0 0 0 1 390026
-0.000637 0.001685 0.118939 -0.873242 -1.188580 0.715862 -0.043440 1 0 0 0 0 0 1 391041
-0.000639 0.001686 0.118939 -0.909220 -1.181060 0.730151 -0.043471 1 0 0 0 0 0 1 392034
-0.000640 0.001686 0.118939 -0.927717 -1.177759 0.735537 -0.043502 1 0 0 0 0 0 1 393030
-0.000641 0.001686 0.118939 -0.937328 -1.176572 0.737775 -0.043534 1 0 0 0 0 0 1 394037
-0.000641 0.001686 0.118940 -0.942468 -1.176411 0.738891 -0.043566 1 0 0 0 0 0 1 395053
-0.000641 0.001686 0.118940 -0.945350 -1.176719 0.739607 -0.043595 1 0 0 0 0 0 1 396011
-0.000641 0.001686 0.118940 -0.947156 -1.177319 0.740213 -0.043627 1 0 0 0 0 0 1 397019
-0.000641 0.001686 0.118940 -0.948399 -1.178051 0.740766 -0.043659 1 0 0 0 0 0 1 398037
-0.000641 0.001686 0.118940 -0.949348 -1.178814 0.741304 -0.043690 1 0 0 0 0 0 1 399020
-0.000642 0.001686 0.118940 -0.950174 -1.179640 0.741851 -0.043721 1 0 0 0 0 0 1 400038
-0.000642 0.001686 0.118940 -0.950922 -1.180468 0.742363 -0.043752 1 0 0 0 0 0 1 401028
-0.000642 0.001686 0.118940 -0.951632 -1.181309 0.742907 -0.043784 1 0 0 0 0 0 1 402032
-0.000636 0.001669 0.118950 -1.024585 -0.940055 0.594711 -0.043815 1 0 0 0 0 0 1 403037
-0.000634 0.001660 0.118954 -1.000133 -1.025583 0.670920 -0.043846 1 0 0 0 0 0 1 404034
-0.000632 0.001655 0.118955 -0.981855 -1.089947 0.710269 -0.043877 1 0 0 0 0 0 1 405035
-0.000632 0.001653 0.118956 -0.972329 -1.124858 0.725439 -0.043909 1 0 0 0 0 0 1 406032
-0.000631 0.001652 0.118956 -0.967816 -1.143023 0.731147 -0.043940 1 0 0 0 0 0 1 407035
-0.000631 0.001651 0.118956 -0.965875 -1.152581 0.733478 -0.043971 1 0 0 0 0 0 1 408035
-0.000631 0.001651 0.118956 -0.965250 -1.157776 0.734620 -0.044002 1 0 0 0 0 0 1 409035
-0.000631 0.001651 0.118956 -0.965267 -1.160806 0.735361 -0.044034 1 0 0 0 0 0 1 410039
-0.000631 0.001651 0.118956 -0.965612 -1.162715 0.735948 -0.044065 1 0 0 0 0 0 1 411036
-0.000631 0.001651 0.118956 -0.966138 -1.164094 0.736499 -0.044096 1 0 0 0 0 0 1 412034
-0.000631 0.001651 0.118956 -0.966741 -1.165194 0.737030 -0.044127 1 0 0 0 0 0 1 413034
-0.000631 0.001651 0.118956 -0.967375 -1.166153 0.737555 -0.044159 1 0 0 0 0 0 1 414034
-0.000631 0.001651 0.118956 -0.968048 -1.167053 0.738086 -0.044190 1 0 0 0 0 0 1 415035
-0.000631 0.001651 0.118956 -0.968705 -1.167881 0.738587 -0.044220 1 0 0 0 0 0 1 416005
-0.000631 0.001651 0.118956 -0.969401 -1.168754 0.739117 -0.044252 1 0 0 0 0 0 1 417033
-0.000631 0.001651 0.118956 -0.970075 -1.169584 0.739652 -0.044284 1 0 0 0 0 0 1 418034
-0.000631 0.001651 0.118956 -0.970766 -1.170419 0.740169 -0.044315 1 0 0 0 0 0 1 419034
-0.000631 0.001651 0.118956 -0.971451 -1.171244 0.740690 -0.044346 1 0 0 0 0 0 1 420033
-0.000631 0.001651 0.118956 -0.972131 -1.172064 0.741208 -0.044377 1 0 0 0 0 0 1 421026
-0.000631 0.001651 0.118956 -0.972804 -1.172892 0.741724 -0.044408 1 0 0 0 0 0 1 422026
-0.000631 0.001651 0.118956 -0.973504 -1.173722 0.742256 -0.044440 1 0 0 0 0 0 1 423034
-0.000631 0.001651 0.118956 -0.974184 -1.174539 0.742774 -0.044471 1 0 0 0 0 0 1 424025
-0.000631 0.001651 0.118956 -0.974875 -1.175372 0.743300 -0.044502 1 0 0 0 0 0 1 425034
-0.000631 0.001651 0.118956 -0.975547 -1.176200 0.743816 -0.044534 1 0 0 0 0 0 1 426034
-0.000631 0.001651 0.118956 -0.976242 -1.177023 0.744343 -0.044565 1 0 0 0 0 0 1 427034
-0.000631 0.001651 0.118956 -0.976926 -1.177846 0.744864 -0.044596 1 0 0 0 0 0 1 428031
-0.000631 0.001651 0.118956 -0.977613 -1.178673 0.745388 -0.044627 1 0 0 0 0 0 1 429034
-0.000631 0.001651 0.118956 -0.978297 -1.179498 0.745909 -0.044659 1 0 0 0 0 0 1 430033
-0.000631 0.001651 0.118956 -0.978971 -1.180327 0.746425 -0.044690 1 0 0 0 0 0 1 431034
-0.000631 0.001651 0.118956 -0.979649 -1.181131 0.746953 -0.044721 1 0 0 0 0 0 1 432022
-0.000631 0.001651 0.118956 -0.980349 -1.181972 0.747475 -0.044752 1 0 0 0 0 0 1 433032
-0.000631 0.001651 0.118956 -0.981020 -1.182798 0.747989 -0.044784 1 0 0 0 0 0 1 434029
-0.000631 0.001651 0.118956 -0.981719 -1.183626 0.748520 -0.044815 1 0 0 0 0 0 1 435035
-0.000631 0.001651 0.118956 -0.982404 -1.184450 0.749041 -0.044846 1 0 0 0 0 0 1 436033
-0.000631 0.001651 0.118956 -0.983089 -1.185275 0.749563 -0.044877 1 0 0 0 0 0 1 437033
-0.000631 0.001651 0.118956 -0.983773 -1.186100 0.750085 -0.044909 1 0 0 0 0 0 1 438033
-0.000631 0.001651 0.118956 -0.984447 -1.186929 0.750601 -0.044940 1 0 0 0 0 0 1 439034
-0.000631 0.001651 0.118956 -0.985133 -1.187742 0.751122 -0.044971 1 0 0 0 0 0 1 440021
-0.000631 0.001651 0.118956 -0.985806 -1.188552 0.751635 -0.045001 1 0 0 0 0 0 1 441003
-0.000631 0.001651 0.118956 -0.986512 -1.189402 0.752173 -0.045034 1 0 0 0 0 0 1 442033
-0.000631 0.001651 0.118956 -0.987184 -1.190230 0.752688 -0.045065 1 0 0 0 0 0 1 443033
-0.000631 0.001651 0.118956 -0.987870 -1.191041 0.753209 -0.045096 1 0 0 0 0 0 1 444019
-0.000626 0.001633 0.118967 -1.060967 -0.949279 0.604896 -0.045127 1 0 0 0 0 0 1 445027
-0.000623 0.001624 0.118971 -1.036527 -1.034674 0.680968 -0.045158 1 0 0 0 0 0 1 446018
-0.000622 0.001620 0.118972 -1.018281 -1.098949 0.720240 -0.045190 1 0 0 0 0 0 1 447028
-0.000621 0.001617 0.118972 -1.008773 -1.133811 0.735383 -0.045221 1 0 0 0 0 0 1 448017
-0.000621 0.001616 0.118973 -1.004247 -1.151945 0.741076 -0.045252 1 0 0 0 0 0 1 449017
-0.000620 0.001616 0.118973 -1.002333 -1.161473 0.743400 -0.045284 1 0 0 0 0 0 1 450028
-0.000620 0.001615 0.118973 -1.001694 -1.166651 0.744526 -0.045314 1 0 0 0 0 0 1 451018
-0.000620 0.001615 0.118973 -1.001734 -1.169651 0.745260 -0.045346 1 0 0 0 0 0 1 452027
-0.000620 0.001615 0.118973 -1.002088 -1.171543 0.745848 -0.045377 1 0 0 0 0 0 1 453016
-0.000620 0.001615 0.118973 -1.002622 -1.172906 0.746385 -0.045408 1 0 0 0 0 0 1 454027
-0.000620 0.001615 0.118973 -1.003224 -1.173979 0.746901 -0.045439 1 0 0 0 0 0 1 455018
-0.000620 0.001615 0.118973 -1.003866 -1.174939 0.747429 -0.045471 1 0 0 0 0 0 1 456027
-0.000620 0.001615 0.118973 -1.004544 -1.175808 0.747944 -0.045502 1 0 0 0 0 0 1 457024
-0.000620 0.001615 0.118973 -1.005218 -1.176663 0.748457 -0.045534 1 0 0 0 0 0 1 458033
-0.000620 0.001615 0.118973 -1.005904 -1.177471 0.748956 -0.045564 1 0 0 0 0 0 1 459019
-0.000620 0.001615 0.118973 -1.006599 -1.178300 0.749481 -0.045596 1 0 0 0 0 0 1 460030
-0.000620 0.001615 0.118973 -1.007291 -1.179110 0.749996 -0.045627 1 0 0 0 0 0 1 461032
-0.000620 0.001615 0.118973 -1.007971 -1.179921 0.750512 -0.045658 1 0 0 0 0 0 1 462022
-0.000620 0.001615 0.118973 -1.008673 -1.180729 0.751027 -0.045690 1 0 0 0 0 0 1 463036
-0.000620 0.001615 0.118973 -1.009359 -1.181546 0.751545 -0.045721 1 0 0 0 0 0 1 464034
-0.000620 0.001615 0.118973 -1.010055 -1.182347 0.752056 -0.045753 1 0 0 0 0 0 1 465039
-0.000620 0.001615 0.118973 -1.010731 -1.183153 0.752580 -0.045784 1 0 0 0 0 0 1 466035
-0.000620 0.001615 0.118973 -1.011419 -1.183960 0.753075 -0.045815 1 0 0 0 0 0 1 467034
-0.000620 0.001615 0.118973 -1.012099 -1.184739 0.753577 -0.045845 1 0 0 0 0 0 1 468003
-0.000620 0.001615 0.118973 -1.012807 -1.185582 0.754113 -0.045877 1 0 0 0 0 0 1 469033
-0.000620 0.001615 0.118973 -1.013469 -1.186360 0.754600 -0.045908 1 0 0 0 0 0 1 470005
-0.000620 0.001615 0.118973 -1.014186 -1.187198 0.755140 -0.045940 1 0 0 0 0 0 1 471033
-0.000620 0.001615 0.118973 -1.014879 -1.187994 0.755648 -0.045971 1 0 0 0 0 0 1 472032
-0.000620 0.001615 0.118973 -1.015558 -1.188802 0.756162 -0.046002 1 0 0 0 0 0 1 473020
-0.000620 0.001615 0.118973 -1.016260 -1.189609 0.756675 -0.046034 1 0 0 0 0 0 1 474032
-0.000620 0.001615 0.118973 -1.016938 -1.190434 0.757191 -0.046065 1 0 0 0 0 0 1 475037
-0.000620 0.001615 0.118973 -1.017639 -1.191227 0.757703 -0.046096 1 0 0 0 0 0 1 476034
-0.000620 0.001615 0.118973 -1.018326 -1.192042 0.758222 -0.046127 1 0 0 0 0 0 1 477032
-0.000620 0.001615 0.118973 -1.018987 -1.192819 0.758708 -0.046158 1 0 0 0 0 0 1 478002
-0.000620 0.001615 0.118973 -1.019705 -1.193659 0.759249 -0.046190 1 0 0 0 0 0 1 479033
-0.000620 0.001615 0.118973 -1.020399 -1.194455 0.759757 -0.046221 1 0 0 0 0 0 1 480032
-0.000639 0.001620 0.118983 -0.767209 -1.256759 0.620263 -0.046252 1 0 0 0 0 0 1 481032
-0.000648 0.001622 0.118986 -0.857454 -1.235118 0.691700 -0.046284 1 0 0 0 0 0 1 482034
-0.000647 0.001605 0.118998 -0.996896 -0.976827 0.579616 -0.046315 1 0 0 0 0 0 1 483034
-0.000647 0.001597 0.119003 -1.007715 -1.053780 0.669288 -0.046346 1 0 0 0 0 0 1 484031
-0.000647 0.001593 0.119004 -1.007233 -1.113870 0.713362 -0.046377 1 0 0 0 0 0 1 485031
-0.000647 0.001590 0.119005 -1.006631 -1.146641 0.730174 -0.046409 1 0 0 0 0 0 1 486031
-0.000647 0.001589 0.119005 -1.006536 -1.163732 0.736429 -0.046440 1 0 0 0 0 0 1 487023
-0.000646 0.001589 0.119005 -1.006828 -1.172731 0.738928 -0.046471 1 0 0 0 0 0 1 488032
-0.000646 0.001589 0.119005 -1.007305 -1.177637 0.740124 -0.046502 1 0 0 0 0 0 1 489031
-0.000646 0.001588 0.119005 -1.007953 -1.180593 0.740929 -0.046538 1 0 0 0 0 0 1 490162
-0.000646 0.001588 0.119005 -1.008497 -1.182329 0.741441 -0.046565 1 0 0 0 0 0 1 491030
-0.000646 0.001588 0.119005 -1.009223 -1.183732 0.742031 -0.046600 1 0 0 0 0 0 1 492157
-0.000646 0.001588 0.119005 -1.009890 -1.184790 0.742541 -0.046631 1 0 0 0 0 0 1 493155
-0.000646 0.001588 0.119005 -1.010565 -1.185719 0.743036 -0.046662 1 0 0 0 0 0 1 494156
-0.000646 0.001588 0.119005 -1.011236 -1.186576 0.743535 -0.046694 1 0 0 0 0 0 1 495156
-0.000646 0.001588 0.119005 -1.011918 -1.187395 0.744033 -0.046725 1 0 0 0 0 0 1 496156
-0.000646 0.001588 0.119005 -1.012482 -1.188089 0.744459 -0.046752 1 0 0 0 0 0 1 497012
-0.000646 0.001588 0.119005 -1.013262 -1.189006 0.745021 -0.046787 1 0 0 0 0 0 1 498154
-0.000646 0.001588 0.119005 -1.013945 -1.189806 0.745529 -0.046819 1 0 0 0 0 0 1 499150
-0.000646 0.001588 0.119005 -1.014616 -1.190610 0.746025 -0.046850 1 0 0 0 0 0 1 500157
-0.000646 0.001588 0.119005 -1.015290 -1.191402 0.746521 -0.046881 1 0 0 0 0 0 1 501154
-0.000646 0.001588 0.119005 -1.015959 -1.192188 0.747025 -0.046912 1 0 0 0 0 0 1 502155
-0.000665 0.001593 0.119015 -0.762432 -1.254536 0.607464 -0.046944 1 0 0 0 0 0 1 503156
-0.000669 0.001577 0.119029 -0.925229 -0.989531 0.529791 -0.046975 1 0 0 0 0 0 1 504157
-0.000671 0.001569 0.119034 -0.967095 -1.058730 0.641956 -0.047006 1 0 0 0 0 0 1 505154
-0.000672 0.001565 0.119036 -0.984019 -1.114602 0.694866 -0.047038 1 0 0 0 0 0 1 506156
-0.000672 0.001563 0.119037 -0.992260 -1.145241 0.714810 -0.047068 1 0 0 0 0 0 1 507127
-0.000672 0.001562 0.119037 -0.996635 -1.161320 0.722174 -0.047100 1 0 0 0 0 0 1 508156
-0.000673 0.001562 0.119037 -0.999107 -1.169764 0.725026 -0.047131 1 0 0 0 0 0 1 509138
-0.000673 0.001562 0.119037 -1.000667 -1.174412 0.726339 -0.047162 1 0 0 0 0 0 1 510141
-0.000673 0.001562 0.119037 -1.001798 -1.177132 0.727111 -0.047194 1 0 0 0 0 0 1 511149
-0.000673 0.001562 0.119037 -1.002686 -1.178879 0.727674 -0.047224 1 0 0 0 0 0 1 512140
-0.000673 0.001562 0.119037 -1.003449 -1.180153 0.728200 -0.047256 1 0 0 0 0 0 1 513148
-0.000673 0.001562 0.119037 -1.004172 -1.181154 0.728691 -0.047287 1 0 0 0 0 0 1 514139
-0.000673 0.001561 0.119037 -1.004867 -1.182066 0.729174 -0.047318 1 0 0 0 0 0 1 515135
-0.000691 0.001566 0.119047 -0.751077 -1.244492 0.589610 -0.047350 1 0 0 0 0 0 1 516148
-0.000700 0.001568 0.119051 -0.841274 -1.222908 0.660862 -0.047381 1 0 0 0 0 0 1 517140
-0.000705 0.001569 0.119052 -0.908159 -1.207700 0.697666 -0.047412 1 0 0 0 0 0 1 518149
-0.000707 0.001570 0.119052 -0.943979 -1.200157 0.711859 -0.047443 1 0 0 0 0 0 1 519139
-0.000708 0.001570 0.119052 -0.962410 -1.196820 0.717203 -0.047475 1 0 0 0 0 0 1 520149
-0.000709 0.001570 0.119052 -0.971935 -1.195548 0.719364 -0.047506 1 0 0 0 0 0 1 521139
-0.000709 0.001570 0.119052 -0.977038 -1.195341 0.720422 -0.047537 1 0 0 0 0 0 1 522149
-0.000709 0.001570 0.119052 -0.979890 -1.195624 0.721104 -0.047569 1 0 0 0 0 0 1 523150
-0.000710 0.001570 0.119052 -0.981658 -1.196152 0.721643 -0.047600 1 0 0 0 0 0 1 524154
-0.000710 0.001570 0.119052 -0.982767 -1.196719 0.722075 -0.047627 1 0 0 0 0 0 1 525026
-0.000710 0.001570 0.119052 -0.983690 -1.197438 0.722565 -0.047658 1 0 0 0 0 0 1 526023
-0.000710 0.001570 0.119052 -0.984550 -1.198289 0.723093 -0.047693 1 0 0 0 0 0 1 527136
-0.000710 0.001570 0.119052 -0.985269 -1.199052 0.723574 -0.047725 1 0 0 0 0 0 1 528140
-0.000710 0.001570 0.119052 -0.985954 -1.199843 0.724050 -0.047756 1 0 0 0 0 0 1 529158
-0.000728 0.001575 0.119063 -0.731886 -1.262254 0.584521 -0.047787 1 0 0 0 0 0 1 530142
-0.000737 0.001577 0.119066 -0.822067 -1.240655 0.655685 -0.047819 1 0 0 0 0 0 1 531160
-0.000737 0.001560 0.119078 -0.961575 -0.981671 0.543260 -0.047850 1 0 0 0 0 0 1 532157
-0.000736 0.001552 0.119082 -0.972453 -1.058494 0.632717 -0.047881 1 0 0 0 0 0 1 533154
-0.000736 0.001548 0.119084 -0.971963 -1.118523 0.676698 -0.047913 1 0 0 0 0 0 1 534156
-0.000736 0.001546 0.119084 -0.971286 -1.151237 0.693461 -0.047944 1 0 0 0 0 0 1 535155
-0.000736 0.001544 0.119084 -0.971174 -1.168293 0.699681 -0.047975 1 0 0 0 0 0 1 536156
-0.000736 0.001544 0.119084 -0.971379 -1.177257 0.702124 -0.048005 1 0 0 0 0 0 1 537125
-0.000736 0.001544 0.119084 -0.971804 -1.182121 0.703279 -0.048037 1 0 0 0 0 0 1 538125
-0.000736 0.001544 0.119084 -0.972352 -1.184986 0.703989 -0.048069 1 0 0 0 0 0 1 539164
-0.000736 0.001543 0.119084 -0.972929 -1.186792 0.704529 -0.048100 1 0 0 0 0 0 1 540159
-0.000754 0.001548 0.119095 -0.718582 -1.249722 0.565039 -0.048131 1 0 0 0 0 0 1 541159
-0.000764 0.001550 0.119098 -0.808732 -1.228412 0.636117 -0.048163 1 0 0 0 0 0 1 542158
-0.000768 0.001551 0.119099 -0.875557 -1.213262 0.672821 -0.048193 1 0 0 0 0 0 1 543124
-0.000765 0.001534 0.119111 -0.984017 -0.961790 0.537782 -0.048224 1 0 0 0 0 0 1 544126
-0.000764 0.001525 0.119115 -0.977502 -1.042838 0.618326 -0.048255 1 0 0 0 0 0 1 545125
-0.000763 0.001521 0.119116 -0.968148 -1.104972 0.659111 -0.048287 1 0 0 0 0 0 1 546153
-0.000763 0.001519 0.119116 -0.962999 -1.138705 0.674735 -0.048318 1 0 0 0 0 0 1 547124
-0.000762 0.001518 0.119116 -0.960642 -1.156280 0.680563 -0.048350 1 0 0 0 0 0 1 548154
-0.000762 0.001517 0.119117 -0.959752 -1.165482 0.682871 -0.048381 1 0 0 0 0 0 1 549157
-0.000762 0.001517 0.119117 -0.959606 -1.170477 0.683963 -0.048412 1 0 0 0 0 0 1 550153
-0.000762 0.001517 0.119117 -0.959840 -1.173355 0.684632 -0.048444 1 0 0 0 0 0 1 551155
-0.000781 0.001521 0.119127 -0.705089 -1.236858 0.545179 -0.048475 1 0 0 0 0 0 1 552153
-0.000790 0.001523 0.119130 -0.795147 -1.215830 0.616208 -0.048506 1 0 0 0 0 0 1 553154
-0.000795 0.001524 0.119131 -0.861946 -1.200843 0.652884 -0.048537 1 0 0 0 0 0 1 554154
-0.000797 0.001525 0.119132 -0.897718 -1.193423 0.667026 -0.048569 1 0 0 0 0 0 1 555156
-0.000798 0.001525 0.119132 -0.916052 -1.190105 0.672306 -0.048600 1 0 0 0 0 0 1 556154
-0.000799 0.001525 0.119132 -0.925556 -1.188859 0.674428 -0.048631 1 0 0 0 0 0 1 557154
-0.000794 0.001508 0.119143 -1.003289 -0.944365 0.526239 -0.048662 1 0 0 0 0 0 1 558154
-0.000791 0.001499 0.119147 -0.981248 -1.029005 0.602043 -0.048694 1 0 0 0 0 0 1 559155
-0.000790 0.001494 0.119148 -0.964088 -1.092887 0.641168 -0.048725 1 0 0 0 0 0 1 560153
-0.000789 0.001492 0.119148 -0.955059 -1.127518 0.656221 -0.048756 1 0 0 0 0 0 1 561154
-0.000789 0.001491 0.119149 -0.950739 -1.145486 0.661821 -0.048787 1 0 0 0 0 0 1 562141
-0.000789 0.001490 0.119149 -0.948857 -1.154896 0.664049 -0.048818 1 0 0 0 0 0 1 563148
-0.000789 0.001490 0.119149 -0.948209 -1.159983 0.665093 -0.048850 1 0 0 0 0 0 1 564147
-0.000807 0.001494 0.119159 -0.692753 -1.224602 0.525771 -0.048881 1 0 0 0 0 0 1 565141
-0.000816 0.001496 0.119162 -0.782566 -1.204151 0.596760 -0.048912 1 0 0 0 0 0 1 566140
-0.000821 0.001497 0.119164 -0.849266 -1.189444 0.633427 -0.048943 1 0 0 0 0 0 1 567141
-0.000823 0.001498 0.119164 -0.884958 -1.182129 0.647539 -0.048975 1 0 0 0 0 0 1 568141
-0.000824 0.001498 0.119164 -0.903265 -1.178884 0.652813 -0.049006 1 0 0 0 0 0 1 569143
-0.000825 0.001498 0.119164 -0.912726 -1.177645 0.654910 -0.049037 1 0 0 0 0 0 1 570140
-0.000825 0.001498 0.119164 -0.917738 -1.177413 0.655915 -0.049068 1 0 0 0 0 0 1 571140
-0.000825 0.001498 0.119164 -0.920533 -1.177680 0.656539 -0.049100 1 0 0 0 0 0 1 572140
-0.000820 0.001481 0.119175 -0.994995 -0.933660 0.507793 -0.049131 1 0 0 0 0 0 1 573140
-0.000817 0.001472 0.119179 -0.971291 -1.018672 0.583342 -0.049162 1 0 0 0 0 0 1 574135
-0.000816 0.001467 0.119180 -0.953305 -1.082732 0.622364 -0.049193 1 0 0 0 0 0 1 575142
-0.000815 0.001465 0.119180 -0.943844 -1.117407 0.637371 -0.049224 1 0 0 0 0 0 1 576133
-0.000815 0.001464 0.119181 -0.939295 -1.135437 0.642954 -0.049256 1 0 0 0 0 0 1 577141
-0.000815 0.001463 0.119181 -0.937305 -1.144842 0.645157 -0.049287 1 0 0 0 0 0 1 578132
-0.000815 0.001463 0.119181 -0.936590 -1.149926 0.646188 -0.049318 1 0 0 0 0 0 1 579141
-0.000815 0.001463 0.119181 -0.936530 -1.152838 0.646820 -0.049349 1 0 0 0 0 0 1 580132
-0.000815 0.001463 0.119181 -0.936792 -1.154659 0.647300 -0.049381 1 0 0 0 0 0 1 581141
-0.000833 0.001467 0.119191 -0.681514 -1.217684 0.507747 -0.049412 1 0 0 0 0 0 1 582140
-0.000843 0.001469 0.119194 -0.771515 -1.196427 0.578586 -0.049443 1 0 0 0 0 0 1 583132
-0.000847 0.001471 0.119196 -0.838310 -1.181322 0.615183 -0.049475 1 0 0 0 0 0 1 584141
-0.000849 0.001471 0.119196 -0.874041 -1.173784 0.629269 -0.049505 1 0 0 0 0 0 1 585132
-0.000851 0.001471 0.119196 -0.892370 -1.170416 0.634522 -0.049537 1 0 0 0 0 0 1 586141
-0.000851 0.001471 0.119196 -0.901832 -1.169123 0.636601 -0.049568 1 0 0 0 0 0 1 587141
-0.000851 0.001472 0.119196 -0.906843 -1.168861 0.637598 -0.049600 1 0 0 0 0 0 1 588151
-0.000852 0.001472 0.119196 -0.909617 -1.169089 0.638203 -0.049631 1 0 0 0 0 0 1 589145
-0.000852 0.001472 0.119196 -0.911306 -1.169573 0.638673 -0.049662 1 0 0 0 0 0 1 590143
-0.000852 0.001472 0.119196 -0.912434 -1.170186 0.639097 -0.049693 1 0 0 0 0 0 1 591137
-0.000852 0.001472 0.119196 -0.913285 -1.170854 0.639507 -0.049725 1 0 0 0 0 0 1 592145
-0.000852 0.001472 0.119196 -0.914007 -1.171573 0.639911 -0.049756 1 0 0 0 0 0 1 593154
-0.000852 0.001472 0.119196 -0.914651 -1.172297 0.640327 -0.049788 1 0 0 0 0 0 1 594158
-0.000852 0.001472 0.119196 -0.915249 -1.173022 0.640721 -0.049819 1 0 0 0 0 0 1 595152
-0.000852 0.001472 0.119196 -0.915852 -1.173757 0.641118 -0.049850 1 0 0 0 0 0 1 596159
-0.000852 0.001472 0.119196 -0.916437 -1.174487 0.641524 -0.049881 1 0 0 0 0 0 1 597155
-0.000852 0.001472 0.119196 -0.917013 -1.175222 0.641926 -0.049912 1 0 0 0 0 0 1 598155
-0.000852 0.001472 0.119196 -0.917586 -1.175957 0.642327 -0.049944 1 0 0 0 0 0 1 599153
-0.000852 0.001472 0.119196 -0.918152 -1.176684 0.642736 -0.049975 1 0 0 0 0 0 1 600154
-0.000852 0.001472 0.119196 -0.918733 -1.177427 0.643132 -0.050006 1 0 0 0 0 0 1 601153
-0.000852 0.001472 0.119196 -0.919307 -1.178163 0.643533 -0.050037 1 0 0 0 0 0 1 602152
-0.000846 0.001454 0.119207 -0.992724 -0.933977 0.494599 -0.050069 1 0 0 0 0 0 1 603150
-0.000844 0.001445 0.119211 -0.968523 -1.019016 0.570027 -0.050100 1 0 0 0 0 0 1 604154
-0.000842 0.001440 0.119212 -0.950256 -1.083100 0.608981 -0.050131 1 0 0 0 0 0 1 605153
-0.000842 0.001438 0.119212 -0.940649 -1.117788 0.623968 -0.050162 1 0 0 0 0 0 1 606155
-0.000841 0.001437 0.119213 -0.936008 -1.135762 0.629509 -0.050193 1 0 0 0 0 0 1 607127
-0.000841 0.001436 0.119213 -0.933987 -1.145180 0.631706 -0.050225 1 0 0 0 0 0 1 608152
-0.000841 0.001436 0.119213 -0.933234 -1.150252 0.632714 -0.050256 1 0 0 0 0 0 1 609147
-0.000841 0.001436 0.119213 -0.933148 -1.153155 0.633335 -0.050287 1 0 0 0 0 0 1 610152
-0.000860 0.001440 0.119223 -0.677297 -1.216777 0.493732 -0.050319 1 0 0 0 0 0 1 611153
-0.000869 0.001443 0.119226 -0.767144 -1.195830 0.564490 -0.050350 1 0 0 0 0 0 1 612150
-0.000873 0.001444 0.119228 -0.833830 -1.180831 0.601033 -0.050381 1 0 0 0 0 0 1 613144
-0.000876 0.001444 0.119228 -0.869512 -1.173381 0.615100 -0.050412 1 0 0 0 0 0 1 614150
-0.000877 0.001444 0.119228 -0.887803 -1.170037 0.620329 -0.050444 1 0 0 0 0 0 1 615152
-0.000877 0.001445 0.119228 -0.897219 -1.168738 0.622394 -0.050475 1 0 0 0 0 0 1 616148
-0.000878 0.001445 0.119228 -0.902229 -1.168465 0.623372 -0.050506 1 0 0 0 0 0 1 617153
-0.000878 0.001445 0.119228 -0.904992 -1.168680 0.623961 -0.050537 1 0 0 0 0 0 1 618148
-0.000878 0.001445 0.119228 -0.906659 -1.169158 0.624411 -0.050569 1 0 0 0 0 0 1 619152
-0.000878 0.001445 0.119228 -0.907776 -1.169762 0.624821 -0.050600 1 0 0 0 0 0 1 620152
-0.000878 0.001445 0.119228 -0.908600 -1.170398 0.625213 -0.050630 1 0 0 0 0 0 1 621122
-0.000878 0.001445 0.119228 -0.909312 -1.171110 0.625597 -0.050662 1 0 0 0 0 0 1 622151
-0.000878 0.001445 0.119228 -0.909940 -1.171816 0.625993 -0.050694 1 0 0 0 0 0 1 623151
-0.000878 0.001445 0.119228 -0.910540 -1.172529 0.626380 -0.050725 1 0 0 0 0 0 1 624151
-0.000878 0.001445 0.119228 -0.911124 -1.173258 0.626766 -0.050756 1 0 0 0 0 0 1 625152
-0.000878 0.001445 0.119228 -0.911686 -1.173980 0.627151 -0.050787 1 0 0 0 0 0 1 626151
-0.000878 0.001445 0.119228 -0.912239 -1.174695 0.627544 -0.050819 1 0 0 0 0 0 1 627152
-0.000878 0.001445 0.119228 -0.912816 -1.175402 0.627920 -0.050850 1 0 0 0 0 0 1 628140
-0.000878 0.001445 0.119228 -0.913372 -1.176133 0.628302 -0.050881 1 0 0 0 0 0 1 629149
-0.000873 0.001427 0.119239 -0.986865 -0.931572 0.479281 -0.050912 1 0 0 0 0 0 1 630149
-0.000870 0.001418 0.119243 -0.962691 -1.016531 0.554581 -0.050944 1 0 0 0 0 0 1 631152
-0.000869 0.001414 0.119244 -0.944421 -1.080567 0.593496 -0.050974 1 0 0 0 0 0 1 632139
-0.000868 0.001411 0.119245 -0.934812 -1.115234 0.608457 -0.051006 1 0 0 0 0 0 1 633150
-0.000868 0.001410 0.119245 -0.930166 -1.133196 0.613991 -0.051037 1 0 0 0 0 0 1 634146
-0.000868 0.001410 0.119245 -0.928117 -1.142592 0.616169 -0.051069 1 0 0 0 0 0 1 635151
-0.000886 0.001414 0.119255 -0.670893 -1.209508 0.477039 -0.051100 1 0 0 0 0 0 1 636148
-0.000895 0.001416 0.119258 -0.760171 -1.190231 0.547878 -0.051131 1 0 0 0 0 0 1 637152
-0.000900 0.001417 0.119260 -0.826583 -1.176059 0.584453 -0.051162 1 0 0 0 0 0 1 638147
-0.000902 0.001417 0.119260 -0.862099 -1.168999 0.598499 -0.051193 1 0 0 0 0 0 1 639139
-0.000903 0.001418 0.119260 -0.880300 -1.165812 0.603726 -0.051224 1 0 0 0 0 0 1 640132
-0.000904 0.001418 0.119260 -0.889691 -1.164625 0.605781 -0.051256 1 0 0 0 0 0 1 641139
-0.000904 0.001418 0.119260 -0.894633 -1.164380 0.606738 -0.051287 1 0 0 0 0 0 1 642131
-0.000904 0.001418 0.119260 -0.897398 -1.164623 0.607309 -0.051318 1 0 0 0 0 0 1 643139
-0.000904 0.001418 0.119260 -0.899042 -1.165093 0.607744 -0.051349 1 0 0 0 0 0 1 644131
-0.000904 0.001418 0.119260 -0.900151 -1.165689 0.608141 -0.051381 1 0 0 0 0 0 1 645139
-0.000904 0.001418 0.119260 -0.900963 -1.166330 0.608519 -0.051412 1 0 0 0 0 0 1 646131
-0.000904 0.001418 0.119260 -0.901651 -1.167017 0.608900 -0.051443 1 0 0 0 0 0 1 647144
-0.000899 0.001400 0.119271 -0.975240 -0.922119 0.459804 -0.051474 1 0 0 0 0 0 1 648135
-0.000896 0.001391 0.119275 -0.951136 -1.007043 0.535036 -0.051506 1 0 0 0 0 0 1 649135
-0.000895 0.001387 0.119276 -0.932891 -1.071074 0.573902 -0.051537 1 0 0 0 0 0 1 650144
-0.000894 0.001384 0.119277 -0.923259 -1.105722 0.588833 -0.051568 1 0 0 0 0 0 1 651136
-0.000894 0.001383 0.119277 -0.918631 -1.123673 0.594363 -0.051600 1 0 0 0 0 0 1 652145
-0.000894 0.001383 0.119277 -0.916555 -1.133036 0.596516 -0.051631 1 0 0 0 0 0 1 653150
-0.000894 0.001382 0.119277 -0.915788 -1.138079 0.597499 -0.051662 1 0 0 0 0 0 1 654151
-0.000894 0.001382 0.119277 -0.915684 -1.140962 0.598091 -0.051694 1 0 0 0 0 0 1 655168
-0.000894 0.001382 0.119277 -0.915911 -1.142744 0.598521 -0.051725 1 0 0 0 0 0 1 656157
-0.000894 0.001382 0.119277 -0.916289 -1.143968 0.598904 -0.051756 1 0 0 0 0 0 1 657151
-0.000894 0.001382 0.119277 -0.916751 -1.144920 0.599266 -0.051787 1 0 0 0 0 0 1 658136
-0.000894 0.001382 0.119277 -0.917327 -1.145818 0.599678 -0.051822 1 0 0 0 0 0 1 659247
-0.000912 0.001387 0.119287 -0.660978 -1.208422 0.459820 -0.051849 1 0 0 0 0 0 1 660140
-0.000922 0.001389 0.119290 -0.750842 -1.187028 0.530344 -0.051881 1 0 0 0 0 0 1 661136
-0.000926 0.001390 0.119292 -0.817547 -1.171788 0.566780 -0.051912 1 0 0 0 0 0 1 662138
-0.000928 0.001390 0.119292 -0.853209 -1.164182 0.580800 -0.051943 1 0 0 0 0 0 1 663142
-0.000930 0.001391 0.119292 -0.871469 -1.160737 0.585995 -0.051975 1 0 0 0 0 0 1 664140
-0.000930 0.001391 0.119292 -0.880865 -1.159376 0.588025 -0.052006 1 0 0 0 0 0 1 665140
-0.000930 0.001391 0.119292 -0.885837 -1.159050 0.588965 -0.052037 1 0 0 0 0 0 1 666140
-0.000931 0.001391 0.119292 -0.888582 -1.159249 0.589516 -0.052068 1 0 0 0 0 0 1 667140
-0.000931 0.001391 0.119292 -0.890220 -1.159698 0.589950 -0.052099 1 0 0 0 0 0 1 668140
-0.000931 0.001391 0.119292 -0.891313 -1.160264 0.590323 -0.052131 1 0 0 0 0 0 1 669139
-0.000931 0.001391 0.119292 -0.892118 -1.160899 0.590689 -0.052162 1 0 0 0 0 0 1 670143
-0.000925 0.001373 0.119303 -0.965862 -0.915638 0.441525 -0.052193 1 0 0 0 0 0 1 671147
-0.000923 0.001364 0.119307 -0.941791 -1.000504 0.516648 -0.052225 1 0 0 0 0 0 1 672141
-0.000921 0.001360 0.119308 -0.923556 -1.064485 0.555480 -0.052256 1 0 0 0 0 0 1 673140
-0.000921 0.001357 0.119309 -0.913947 -1.099096 0.570370 -0.052287 1 0 0 0 0 0 1 674138
-0.000920 0.001356 0.119309 -0.909295 -1.117023 0.575887 -0.052318 1 0 0 0 0 0 1 675140
-0.000920 0.001356 0.119309 -0.907209 -1.126374 0.578034 -0.052349 1 0 0 0 0 0 1 676138
-0.000920 0.001355 0.119309 -0.906431 -1.131403 0.579001 -0.052381 1 0 0 0 0 0 1 677139
-0.000920 0.001355 0.119309 -0.906304 -1.134260 0.579550 -0.052412 1 0 0 0 0 0 1 678138
-0.000920 0.001355 0.119309 -0.906508 -1.136019 0.579980 -0.052443 1 0 0 0 0 0 1 679140
-0.000920 0.001355 0.119309 -0.906890 -1.137247 0.580355 -0.052474 1 0 0 0 0 0 1 680138
-0.000920 0.001355 0.119309 -0.907341 -1.138190 0.580695 -0.052506 1 0 0 0 0 0 1 681139
-0.000920 0.001355 0.119309 -0.907838 -1.139008 0.581056 -0.052537 1 0 0 0 0 0 1 682139
-0.000920 0.001355 0.119309 -0.908406 -1.139812 0.581428 -0.052571 1 0 0 0 0 0 1 683228
-0.000920 0.001355 0.119309 -0.908944 -1.140523 0.581780 -0.052602 1 0 0 0 0 0 1 684225
-0.000920 0.001355 0.119309 -0.909461 -1.141204 0.582109 -0.052632 1 0 0 0 0 0 1 685194
-0.000920 0.001355 0.119309 -0.910001 -1.141883 0.582454 -0.052664 1 0 0 0 0 0 1 686193
-0.000920 0.001355 0.119309 -0.910542 -1.142595 0.582810 -0.052696 1 0 0 0 0 0 1 687222
-0.000920 0.001355 0.119309 -0.911064 -1.143254 0.583145 -0.052726 1 0 0 0 0 0 1 688192
-0.000920 0.001355 0.119309 -0.911634 -1.143937 0.583500 -0.052758 1 0 0 0 0 0 1 689221
-0.000920 0.001355 0.119309 -0.912138 -1.144600 0.583844 -0.052789 1 0 0 0 0 0 1 690194
-0.000920 0.001355 0.119309 -0.912695 -1.145283 0.584190 -0.052820 1 0 0 0 0 0 1 691193
-0.000920 0.001355 0.119309 -0.913228 -1.145952 0.584522 -0.052851 1 0 0 0 0 0 1 692192
-0.000920 0.001355 0.119309 -0.913764 -1.146641 0.584873 -0.052882 1 0 0 0 0 0 1 693193
-0.000920 0.001355 0.119309 -0.914353 -1.147364 0.585250 -0.052916 1 0 0 0 0 0 1 694263
-0.000920 0.001355 0.119309 -0.914864 -1.148005 0.585569 -0.052946 1 0 0 0 0 0 1 695222
-0.000920 0.001355 0.119309 -0.915413 -1.148692 0.585928 -0.052977 1 0 0 0 0 0 1 696225
-0.000920 0.001355 0.119309 -0.915940 -1.149371 0.586267 -0.053008 1 0 0 0 0 0 1 697221
-0.000920 0.001355 0.119309 -0.916494 -1.150053 0.586613 -0.053040 1 0 0 0 0 0 1 698244
-0.000920 0.001355 0.119309 -0.917027 -1.150719 0.586961 -0.053071 1 0 0 0 0 0 1 699215
-0.000920 0.001355 0.119309 -0.917558 -1.151402 0.587302 -0.053102 1 0 0 0 0 0 1 700218
-0.000920 0.001355 0.119309 -0.918099 -1.152049 0.587638 -0.053132 1 0 0 0 0 0 1 701193
-0.000920 0.001355 0.119309 -0.918625 -1.152738 0.587984 -0.053164 1 0 0 0 0 0 1 702192
-0.000920 0.001355 0.119309 -0.919189 -1.153431 0.588345 -0.053196 1 0 0 0 0 0 1 703217
-0.000920 0.001355 0.119309 -0.919711 -1.154088 0.588671 -0.053226 1 0 0 0 0 0 1 704198
-0.000920 0.001355 0.119309 -0.920235 -1.154762 0.589026 -0.053257 1 0 0 0 0 0 1 705191
-0.000915 0.001337 0.119320 -0.993979 -0.909075 0.439788 -0.053289 1 0 0 0 0 0 1 706192
-0.000912 0.001328 0.119323 -0.969890 -0.993860 0.514773 -0.053321 1 0 0 0 0 0 1 707214
-0.000911 0.001324 0.119325 -0.951631 -1.057769 0.553537 -0.053351 1 0 0 0 0 0 1 708187
-0.000910 0.001322 0.119325 -0.942019 -1.092356 0.568406 -0.053383 1 0 0 0 0 0 1 709202
-0.000910 0.001321 0.119325 -0.937381 -1.110262 0.573908 -0.053414 1 0 0 0 0 0 1 710216
-0.000910 0.001320 0.119325 -0.935288 -1.119572 0.576043 -0.053445 1 0 0 0 0 0 1 711202
-0.000909 0.001320 0.119325 -0.934510 -1.124589 0.576997 -0.053477 1 0 0 0 0 0 1 712215
-0.000909 0.001320 0.119325 -0.934399 -1.127421 0.577551 -0.053508 1 0 0 0 0 0 1 713198
-0.000909 0.001319 0.119325 -0.934610 -1.129164 0.577966 -0.053539 1 0 0 0 0 0 1 714215
-0.000909 0.001319 0.119325 -0.934979 -1.130367 0.578320 -0.053570 1 0 0 0 0 0 1 715200
-0.000909 0.001319 0.119325 -0.935454 -1.131298 0.578671 -0.053601 1 0 0 0 0 0 1 716201
-0.000909 0.001319 0.119325 -0.935967 -1.132110 0.579011 -0.053633 1 0 0 0 0 0 1 717217
-0.000909 0.001319 0.119325 -0.936471 -1.132826 0.579350 -0.053664 1 0 0 0 0 0 1 718199
-0.000909 0.001319 0.119325 -0.936976 -1.133476 0.579663 -0.053693 1 0 0 0 0 0 1 719143
-0.000909 0.001319 0.119325 -0.937509 -1.134154 0.580010 -0.053724 1 0 0 0 0 0 1 720134
-0.000909 0.001319 0.119325 -0.938067 -1.134829 0.580345 -0.053756 1 0 0 0 0 0 1 721142
-0.000909 0.001319 0.119325 -0.938596 -1.135487 0.580673 -0.053787 1 0 0 0 0 0 1 722133
-0.000909 0.001319 0.119325 -0.939157 -1.136150 0.581019 -0.053818 1 0 0 0 0 0 1 723142
-0.000928 0.001324 0.119335 -0.682155 -1.198829 0.440845 -0.053849 1 0 0 0 0 0 1 724133
-0.000937 0.001326 0.119339 -0.771785 -1.177481 0.511226 -0.053881 1 0 0 0 0 0 1 725142
-0.000942 0.001327 0.119340 -0.838352 -1.162234 0.547599 -0.053912 1 0 0 0 0 0 1 726133
-0.000944 0.001328 0.119341 -0.873965 -1.154604 0.561583 -0.053943 1 0 0 0 0 0 1 727143
-0.000945 0.001328 0.119341 -0.892185 -1.151130 0.566757 -0.053975 1 0 0 0 0 0 1 728148
-0.000946 0.001328 0.119341 -0.901573 -1.149739 0.568758 -0.054006 1 0 0 0 0 0 1 729139
-0.000946 0.001328 0.119341 -0.906515 -1.149397 0.569685 -0.054037 1 0 0 0 0 0 1 730150
-0.000946 0.001328 0.119341 -0.909258 -1.149549 0.570210 -0.054068 1 0 0 0 0 0 1 731145
-0.000946 0.001328 0.119341 -0.910885 -1.149946 0.570609 -0.054099 1 0 0 0 0 0 1 732133
-0.000946 0.001328 0.119341 -0.911955 -1.150493 0.570957 -0.054130 1 0 0 0 0 0 1 733132
-0.000946 0.001328 0.119341 -0.912753 -1.151083 0.571300 -0.054161 1 0 0 0 0 0 1 734118
-0.000946 0.001328 0.119341 -0.913443 -1.151735 0.571633 -0.054194 1 0 0 0 0 0 1 735151
-0.000946 0.001328 0.119341 -0.914020 -1.152379 0.571964 -0.054224 1 0 0 0 0 0 1 736140
-0.000946 0.001328 0.119341 -0.914592 -1.153044 0.572298 -0.054256 1 0 0 0 0 0 1 737154
-0.000946 0.001328 0.119341 -0.915140 -1.153696 0.572618 -0.054287 1 0 0 0 0 0 1 738146
-0.000946 0.001328 0.119341 -0.915670 -1.154362 0.572948 -0.054319 1 0 0 0 0 0 1 739149
-0.000946 0.001328 0.119341 -0.916210 -1.155024 0.573284 -0.054350 1 0 0 0 0 0 1 740150
-0.000946 0.001328 0.119341 -0.916737 -1.155687 0.573614 -0.054381 1 0 0 0 0 0 1 741149
-0.000946 0.001328 0.119341 -0.917252 -1.156353 0.573957 -0.054412 1 0 0 0 0 0 1 742148
-0.000946 0.001328 0.119341 -0.917777 -1.157018 0.574269 -0.054444 1 0 0 0 0 0 1 743149
-0.000946 0.001328 0.119341 -0.918314 -1.157678 0.574602 -0.054475 1 0 0 0 0 0 1 744146
-0.000946 0.001328 0.119341 -0.918844 -1.158344 0.574933 -0.054506 1 0 0 0 0 0 1 745149
-0.000946 0.001328 0.119341 -0.919373 -1.159010 0.575264 -0.054537 1 0 0 0 0 0 1 746153
-0.000946 0.001328 0.119341 -0.919899 -1.159674 0.575593 -0.054569 1 0 0 0 0 0 1 747152
-0.000946 0.001328 0.119341 -0.920425 -1.160336 0.575922 -0.054600 1 0 0 0 0 0 1 748149
-0.000946 0.001328 0.119341 -0.920943 -1.160989 0.576246 -0.054631 1 0 0 0 0 0 1 749133
-0.000946 0.001328 0.119341 -0.921462 -1.161661 0.576571 -0.054662 1 0 0 0 0 0 1 750140
-0.000946 0.001328 0.119341 -0.922012 -1.162339 0.576915 -0.054694 1 0 0 0 0 0 1 751165
-0.000946 0.001328 0.119341 -0.922532 -1.163009 0.577249 -0.054725 1 0 0 0 0 0 1 752157
-0.000946 0.001328 0.119341 -0.923062 -1.163663 0.577573 -0.054756 1 0 0 0 0 0 1 753157
-0.000946 0.001328 0.119341 -0.923589 -1.164325 0.577901 -0.054787 1 0 0 0 0 0 1 754155
-0.000946 0.001328 0.119341 -0.924116 -1.164990 0.578231 -0.054819 1 0 0 0 0 0 1 755156
-0.000946 0.001328 0.119341 -0.924631 -1.165657 0.578554 -0.054850 1 0 0 0 0 0 1 756156
-0.000946 0.001328 0.119341 -0.925169 -1.166319 0.578890 -0.054881 1 0 0 0 0 0 1 757157
-0.000946 0.001328 0.119341 -0.925688 -1.166974 0.579227 -0.054913 1 0 0 0 0 0 1 758157
-0.000946 0.001328 0.119341 -0.926223 -1.167645 0.579551 -0.054944 1 0 0 0 0 0 1 759157
-0.000946 0.001328 0.119341 -0.926750 -1.168309 0.579880 -0.054975 1 0 0 0 0 0 1 760156
-0.000946 0.001328 0.119341 -0.927281 -1.168979 0.580212 -0.055007 1 0 0 0 0 0 1 761164
-0.000946 0.001328 0.119341 -0.927793 -1.169642 0.580533 -0.055038 1 0 0 0 0 0 1 762158
-0.000946 0.001328 0.119341 -0.928327 -1.170315 0.580875 -0.055069 1 0 0 0 0 0 1 763158
-0.000946 0.001328 0.119341 -0.928856 -1.170968 0.581199 -0.055100 1 0 0 0 0 0 1 764156
-0.000946 0.001328 0.119341 -0.929384 -1.171631 0.581528 -0.055131 1 0 0 0 0 0 1 765157
-0.000946 0.001328 0.119341 -0.929911 -1.172295 0.581857 -0.055163 1 0 0 0 0 0 1 766156
-0.000946 0.001328 0.119341 -0.930438 -1.172959 0.582187 -0.055194 1 0 0 0 0 0 1 767156
-0.000946 0.001328 0.119341 -0.930950 -1.173622 0.582508 -0.055225 1 0 0 0 0 0 1 768150
-0.000946 0.001328 0.119341 -0.931486 -1.174283 0.582843 -0.055256 1 0 0 0 0 0 1 769149
-0.000946 0.001328 0.119341 -0.932018 -1.174951 0.583175 -0.055287 1 0 0 0 0 0 1 770156
-0.000946 0.001328 0.119341 -0.932546 -1.175616 0.583506 -0.055319 1 0 0 0 0 0 1 771158
-0.000946 0.001328 0.119341 -0.933069 -1.176291 0.583842 -0.055350 1 0 0 0 0 0 1 772157
-0.000946 0.001328 0.119341 -0.933599 -1.176946 0.584166 -0.055381 1 0 0 0 0 0 1 773157
-0.000946 0.001328 0.119341 -0.934113 -1.177610 0.584487 -0.055412 1 0 0 0 0 0 1 774155
-0.000946 0.001328 0.119341 -0.934642 -1.178263 0.584830 -0.055444 1 0 0 0 0 0 1 775156
-0.000946 0.001328 0.119341 -0.935168 -1.178923 0.585148 -0.055474 1 0 0 0 0 0 1 776138
-0.000946 0.001328 0.119341 -0.935705 -1.179599 0.585483 -0.055506 1 0 0 0 0 0 1 777155
-0.000946 0.001328 0.119341 -0.936234 -1.180266 0.585814 -0.055538 1 0 0 0 0 0 1 778159
-0.000946 0.001328 0.119341 -0.936749 -1.180915 0.586136 -0.055568 1 0 0 0 0 0 1 779137
-0.000946 0.001328 0.119341 -0.937269 -1.181589 0.586462 -0.055600 1 0 0 0 0 0 1 780147
-0.000946 0.001328 0.119341 -0.937807 -1.182267 0.586807 -0.055631 1 0 0 0 0 0 1 781155
-0.000946 0.001328 0.119341 -0.938334 -1.182915 0.587129 -0.055662 1 0 0 0 0 0 1 782146
-0.000946 0.001328 0.119341 -0.938861 -1.183578 0.587458 -0.055693 1 0 0 0 0 0 1 783146
-0.000946 0.001328 0.119341 -0.939393 -1.184248 0.587790 -0.055725 1 0 0 0 0 0 1 784155
-0.000946 0.001328 0.119341 -0.939913 -1.184904 0.588116 -0.055756 1 0 0 0 0 0 1 785143
-0.000946 0.001328 0.119341 -0.940435 -1.185579 0.588443 -0.055787 1 0 0 0 0 0 1 786155
-0.000946 0.001328 0.119341 -0.940995 -1.186270 0.588792 -0.055820 1 0 0 0 0 0 1 787199
-0.000946 0.001328 0.119341 -0.941530 -1.186943 0.589127 -0.055852 1 0 0 0 0 0 1 788213
-0.000946 0.001328 0.119341 -0.942041 -1.187588 0.589458 -0.055883 1 0 0 0 0 0 1 789197
-0.000946 0.001328 0.119341 -0.942582 -1.188268 0.589787 -0.055914 1 0 0 0 0 0 1 790211
-0.000946 0.001328 0.119341 -0.943068 -1.188880 0.590090 -0.055943 1 0 0 0 0 0 1 791131
-0.000946 0.001328 0.119341 -0.943583 -1.189564 0.590422 -0.055974 1 0 0 0 0 0 1 792139
-0.000946 0.001328 0.119341 -0.944118 -1.190209 0.590748 -0.056005 1 0 0 0 0 0 1 793129
-0.000946 0.001328 0.119341 -0.944652 -1.190879 0.591081 -0.056037 1 0 0 0 0 0 1 794139
-0.000946 0.001328 0.119341 -0.945175 -1.191537 0.591408 -0.056068 1 0 0 0 0 0 1 795131
-0.000946 0.001328 0.119341 -0.945709 -1.192211 0.591743 -0.056100 1 0 0 0 0 0 1 796146
-0.000946 0.001328 0.119341 -0.946228 -1.192865 0.592067 -0.056130 1 0 0 0 0 0 1 797130
-0.000946 0.001328 0.119341 -0.946751 -1.193542 0.592395 -0.056162 1 0 0 0 0 0 1 798146
-0.000946 0.001328 0.119341 -0.947293 -1.194209 0.592733 -0.056194 1 0 0 0 0 0 1 799154
-0.000946 0.001328 0.119341 -0.947812 -1.194862 0.593058 -0.056224 1 0 0 0 0 0 1 800138
-0.000946 0.001328 0.119341 -0.948340 -1.195543 0.593397 -0.056256 1 0 0 0 0 0 1 801145
-0.000946 0.001328 0.119341 -0.948862 -1.196188 0.593716 -0.056287 1 0 0 0 0 0 1 802131
-0.000946 0.001328 0.119341 -0.949393 -1.196855 0.594047 -0.056318 1 0 0 0 0 0 1 803137
-0.000946 0.001328 0.119341 -0.949909 -1.197524 0.594371 -0.056350 1 0 0 0 0 0 1 804140
-0.000946 0.001328 0.119341 -0.950437 -1.198175 0.594712 -0.056381 1 0 0 0 0 0 1 805138
-0.000941 0.001310 0.119352 -1.024420 -0.951440 0.444967 -0.056411 1 0 0 0 0 0 1 806119
-0.000938 0.001301 0.119355 -1.000463 -1.035828 0.519720 -0.056443 1 0 0 0 0 0 1 807141
-0.000937 0.001297 0.119357 -0.982267 -1.099561 0.558381 -0.056474 1 0 0 0 0 0 1 808138
-0.000936 0.001295 0.119357 -0.972667 -1.134017 0.573229 -0.056506 1 0 0 0 0 0 1 809135
-0.000936 0.001294 0.119357 -0.968015 -1.151841 0.578687 -0.056537 1 0 0 0 0 0 1 810135
-0.000936 0.001293 0.119357 -0.965928 -1.161141 0.580806 -0.056568 1 0 0 0 0 0 1 811135
-0.000936 0.001293 0.119357 -0.965141 -1.166104 0.581744 -0.056599 1 0 0 0 0 0 1 812135
-0.000936 0.001293 0.119357 -0.965016 -1.168927 0.582280 -0.056631 1 0 0 0 0 0 1 813134
-0.000936 0.001293 0.119357 -0.965213 -1.170650 0.582685 -0.056662 1 0 0 0 0 0 1 814134
-0.000954 0.001297 0.119367 -0.707081 -1.234069 0.442131 -0.056693 1 0 0 0 0 0 1 815144
-0.000964 0.001299 0.119371 -0.796232 -1.213099 0.512288 -0.056724 1 0 0 0 0 0 1 816136
-0.000968 0.001300 0.119372 -0.862583 -1.198037 0.548595 -0.056756 1 0 0 0 0 0 1 817138
-0.000970 0.001301 0.119373 -0.898052 -1.190456 0.562540 -0.056787 1 0 0 0 0 0 1 818135
-0.000972 0.001301 0.119373 -0.916209 -1.187009 0.567673 -0.056818 1 0 0 0 0 0 1 819135
-0.000972 0.001301 0.119373 -0.925559 -1.185640 0.569668 -0.056849 1 0 0 0 0 0 1 820134
-0.000972 0.001301 0.119373 -0.930470 -1.185281 0.570574 -0.056881 1 0 0 0 0 0 1 821133
-0.000973 0.001301 0.119373 -0.933185 -1.185426 0.571078 -0.056912 1 0 0 0 0 0 1 822133
-0.000973 0.001301 0.119373 -0.934802 -1.185819 0.571464 -0.056943 1 0 0 0 0 0 1 823134
-0.000973 0.001301 0.119373 -0.935869 -1.186350 0.571802 -0.056974 1 0 0 0 0 0 1 824134
-0.000973 0.001301 0.119373 -0.936650 -1.186939 0.572127 -0.057006 1 0 0 0 0 0 1 825134
-0.000973 0.001301 0.119373 -0.937305 -1.187567 0.572440 -0.057037 1 0 0 0 0 0 1 826134
-0.000973 0.001301 0.119373 -0.937889 -1.188192 0.572759 -0.057068 1 0 0 0 0 0 1 827134
-0.000973 0.001301 0.119373 -0.938426 -1.188847 0.573073 -0.057099 1 0 0 0 0 0 1 828134
-0.000973 0.001301 0.119373 -0.938964 -1.189493 0.573380 -0.057131 1 0 0 0 0 0 1 829134
-0.000973 0.001301 0.119373 -0.939474 -1.190122 0.573700 -0.057161 1 0 0 0 0 0 1 830118
-0.000973 0.001301 0.119373 -0.940008 -1.190779 0.574007 -0.057193 1 0 0 0 0 0 1 831135
-0.000973 0.001301 0.119373 -0.940510 -1.191429 0.574321 -0.057224 1 0 0 0 0 0 1 832117
-0.000973 0.001301 0.119373 -0.941037 -1.192082 0.574634 -0.057256 1 0 0 0 0 0 1 833136
-0.000973 0.001301 0.119373 -0.941558 -1.192738 0.574959 -0.057287 1 0 0 0 0 0 1 834133
-0.000973 0.001301 0.119373 -0.942065 -1.193382 0.575261 -0.057318 1 0 0 0 0 0 1 835134
-0.000973 0.001301 0.119373 -0.942575 -1.194044 0.575581 -0.057349 1 0 0 0 0 0 1 836135
-0.000973 0.001301 0.119373 -0.943087 -1.194695 0.575895 -0.057381 1 0 0 0 0 0 1 837134
-0.000973 0.001301 0.119373 -0.943616 -1.195332 0.576208 -0.057412 1 0 0 0 0 0 1 838134
-0.000973 0.001301 0.119373 -0.944117 -1.195996 0.576523 -0.057443 1 0 0 0 0 0 1 839135
-0.000973 0.001301 0.119373 -0.944628 -1.196631 0.576827 -0.057474 1 0 0 0 0 0 1 840127
-0.000973 0.001301 0.119373 -0.945141 -1.197296 0.577148 -0.057506 1 0 0 0 0 0 1 841133
-0.000967 0.001283 0.119384 -1.019232 -0.950086 0.427267 -0.057537 1 0 0 0 0 0 1 842133
-0.000965 0.001275 0.119387 -0.995310 -1.034357 0.501889 -0.057568 1 0 0 0 0 0 1 843134
-0.000963 0.001270 0.119389 -0.977109 -1.098017 0.540505 -0.057599 1 0 0 0 0 0 1 844133
-0.000963 0.001268 0.119389 -0.967513 -1.132444 0.555316 -0.057631 1 0 0 0 0 0 1 845134
-0.000981 0.001271 0.119399 -0.703916 -1.212541 0.419785 -0.057662 1 0 0 0 0 0 1 846133
-0.000990 0.001273 0.119403 -0.790450 -1.199954 0.491609 -0.057693 1 0 0 0 0 0 1 847136
-0.000995 0.001274 0.119404 -0.855469 -1.189070 0.528472 -0.057724 1 0 0 0 0 0 1 848116
-0.000997 0.001274 0.119404 -0.890267 -1.183610 0.542603 -0.057756 1 0 0 0 0 0 1 849132
-0.000998 0.001274 0.119405 -0.908073 -1.181203 0.547802 -0.057787 1 0 0 0 0 0 1 850132
-0.000999 0.001274 0.119405 -0.917237 -1.180327 0.549807 -0.057818 1 0 0 0 0 0 1 851126
-0.000999 0.001274 0.119405 -0.922065 -1.180224 0.550691 -0.057849 1 0 0 0 0 0 1 852132
-0.000999 0.001274 0.119405 -0.924712 -1.180484 0.551197 -0.057880 1 0 0 0 0 0 1 853124
-0.000999 0.001274 0.119405 -0.926303 -1.180954 0.551566 -0.057912 1 0 0 0 0 0 1 854133
-0.000999 0.001274 0.119405 -0.927373 -1.181532 0.551907 -0.057945 1 0 0 0 0 0 1 855197
-0.000999 0.001274 0.119405 -0.928155 -1.182126 0.552214 -0.057977 1 0 0 0 0 0 1 856211
-0.000999 0.001274 0.119405 -0.928778 -1.182734 0.552519 -0.058008 1 0 0 0 0 0 1 857196
-0.000999 0.001274 0.119405 -0.929362 -1.183362 0.552821 -0.058039 1 0 0 0 0 0 1 858209
-0.000999 0.001274 0.119405 -0.929882 -1.183995 0.553114 -0.058070 1 0 0 0 0 0 1 859196
-0.000999 0.001274 0.119405 -0.930413 -1.184636 0.553409 -0.058102 1 0 0 0 0 0 1 860209
-0.000999 0.001274 0.119405 -0.930899 -1.185254 0.553707 -0.058132 1 0 0 0 0 0 1 861193
-0.000999 0.001274 0.119405 -0.931414 -1.185909 0.554004 -0.058164 1 0 0 0 0 0 1 862209
-0.000999 0.001274 0.119405 -0.931887 -1.186493 0.554283 -0.058193 1 0 0 0 0 0 1 863129
-0.000999 0.001274 0.119405 -0.932393 -1.187135 0.554584 -0.058224 1 0 0 0 0 0 1 864137
-0.000999 0.001274 0.119405 -0.932877 -1.187769 0.554872 -0.058255 1 0 0 0 0 0 1 865127
-0.000999 0.001274 0.119405 -0.933386 -1.188402 0.555175 -0.058286 1 0 0 0 0 0 1 866124
-0.000999 0.001274 0.119405 -0.933895 -1.189047 0.555477 -0.058318 1 0 0 0 0 0 1 867138
-0.000999 0.001274 0.119405 -0.934385 -1.189689 0.555769 -0.058350 1 0 0 0 0 0 1 868141
-0.000999 0.001274 0.119405 -0.934890 -1.190316 0.556069 -0.058380 1 0 0 0 0 0 1 869129
-0.000999 0.001274 0.119405 -0.935398 -1.190962 0.556371 -0.058412 1 0 0 0 0 0 1 870142
-0.000999 0.001274 0.119405 -0.935895 -1.191594 0.556667 -0.058443 1 0 0 0 0 0 1 871135
-0.000999 0.001274 0.119405 -0.936391 -1.192243 0.556963 -0.058475 1 0 0 0 0 0 1 872149
-0.000999 0.001274 0.119405 -0.936895 -1.192869 0.557262 -0.058506 1 0 0 0 0 0 1 873135
-0.000999 0.001274 0.119405 -0.937400 -1.193510 0.557562 -0.058537 1 0 0 0 0 0 1 874141
-0.000999 0.001274 0.119405 -0.937888 -1.194149 0.557853 -0.058568 1 0 0 0 0 0 1 875140
-0.000999 0.001274 0.119405 -0.938399 -1.194784 0.558156 -0.058600 1 0 0 0 0 0 1 876140
-0.000999 0.001274 0.119405 -0.938889 -1.195407 0.558459 -0.058631 1 0 0 0 0 0 1 877133
-0.000999 0.001274 0.119405 -0.939389 -1.196061 0.558747 -0.058662 1 0 0 0 0 0 1 878142
-0.000999 0.001274 0.119405 -0.939896 -1.196691 0.559048 -0.058693 1 0 0 0 0 0 1 879134
-0.000999 0.001274 0.119405 -0.940397 -1.197326 0.559345 -0.058724 1 0 0 0 0 0 1 880131
-0.000999 0.001274 0.119405 -0.940885 -1.197966 0.559636 -0.058755 1 0 0 0 0 0 1 881131
-0.000999 0.001274 0.119405 -0.941396 -1.198601 0.559940 -0.058787 1 0 0 0 0 0 1 882131
-0.000999 0.001274 0.119405 -0.941899 -1.199239 0.560239 -0.058818 1 0 0 0 0 0 1 883133
-0.000999 0.001274 0.119405 -0.942387 -1.199878 0.560529 -0.058849 1 0 0 0 0 0 1 884131
-0.000999 0.001274 0.119405 -0.942899 -1.200514 0.560833 -0.058881 1 0 0 0 0 0 1 885133
-0.000999 0.001274 0.119405 -0.943399 -1.201150 0.561131 -0.058912 1 0 0 0 0 0 1 886131
-0.000999 0.001274 0.119405 -0.943892 -1.201794 0.561424 -0.058943 1 0 0 0 0 0 1 887138
-0.000999 0.001274 0.119405 -0.944402 -1.202428 0.561727 -0.058974 1 0 0 0 0 0 1 888137
-0.001018 0.001279 0.119415 -0.685444 -1.265482 0.420957 -0.059006 1 0 0 0 0 0 1 889134
-0.001027 0.001281 0.119418 -0.774423 -1.244309 0.490832 -0.059037 1 0 0 0 0 0 1 890130
-0.001032 0.001282 0.119420 -0.840675 -1.229120 0.527021 -0.059068 1 0 0 0 0 0 1 891131
-0.001034 0.001283 0.119420 -0.876083 -1.221499 0.540904 -0.059099 1 0 0 0 0 0 1 892130
-0.001035 0.001283 0.119420 -0.894194 -1.218015 0.546014 -0.059130 1 0 0 0 0 0 1 893131
-0.001030 0.001265 0.119431 -0.977161 -0.968168 0.397512 -0.059162 1 0 0 0 0 0 1 894130
-0.001028 0.001256 0.119435 -0.957725 -1.051231 0.472578 -0.059193 1 0 0 0 0 0 1 895131
-0.001027 0.001252 0.119436 -0.941757 -1.114298 0.511342 -0.059224 1 0 0 0 0 0 1 896130
-0.001026 0.001250 0.119436 -0.933230 -1.148411 0.526190 -0.059255 1 0 0 0 0 0 1 897130
-0.001026 0.001248 0.119437 -0.929084 -1.166062 0.531634 -0.059287 1 0 0 0 0 0 1 898130
-0.001026 0.001248 0.119437 -0.927221 -1.175229 0.533714 -0.059318 1 0 0 0 0 0 1 899130
-0.001026 0.001248 0.119437 -0.926525 -1.180159 0.534623 -0.059349 1 0 0 0 0 0 1 900133
-0.001026 0.001247 0.119437 -0.926429 -1.182918 0.535118 -0.059380 1 0 0 0 0 0 1 901130
-0.001026 0.001247 0.119437 -0.926618 -1.184617 0.535469 -0.059412 1 0 0 0 0 0 1 902130
-0.001044 0.001252 0.119447 -0.667235 -1.248239 0.394709 -0.059443 1 0 0 0 0 0 1 903130
-0.001053 0.001254 0.119450 -0.756127 -1.227357 0.464528 -0.059474 1 0 0 0 0 0 1 904130
-0.001058 0.001255 0.119451 -0.822340 -1.212290 0.500670 -0.059505 1 0 0 0 0 0 1 905130
-0.001060 0.001256 0.119452 -0.857707 -1.204726 0.514532 -0.059537 1 0 0 0 0 0 1 906130
-0.001061 0.001256 0.119452 -0.875785 -1.201245 0.519620 -0.059568 1 0 0 0 0 0 1 907129
-0.001062 0.001256 0.119452 -0.885051 -1.199861 0.521573 -0.059599 1 0 0 0 0 0 1 908129
-0.001062 0.001256 0.119452 -0.889923 -1.199467 0.522434 -0.059630 1 0 0 0 0 0 1 909130
-0.001062 0.001256 0.119452 -0.892598 -1.199597 0.522908 -0.059662 1 0 0 0 0 0 1 910129
-0.001063 0.001256 0.119452 -0.894160 -1.199975 0.523250 -0.059693 1 0 0 0 0 0 1 911136
-0.001063 0.001256 0.119452 -0.895175 -1.200477 0.523544 -0.059724 1 0 0 0 0 0 1 912124
-0.001057 0.001238 0.119463 -0.969654 -0.952312 0.373310 -0.059755 1 0 0 0 0 0 1 913129
-0.001055 0.001229 0.119467 -0.945982 -1.036313 0.447721 -0.059787 1 0 0 0 0 0 1 914134
-0.001053 0.001225 0.119468 -0.927879 -1.099845 0.486224 -0.059818 1 0 0 0 0 0 1 915130
-0.001053 0.001223 0.119468 -0.918274 -1.134180 0.500995 -0.059849 1 0 0 0 0 0 1 916133
-0.001071 0.001226 0.119479 -0.653594 -1.214422 0.365321 -0.059880 1 0 0 0 0 0 1 917130
-0.001080 0.001228 0.119482 -0.739943 -1.201899 0.436835 -0.059912 1 0 0 0 0 0 1 918133
-0.001085 0.001228 0.119483 -0.804851 -1.191013 0.473555 -0.059943 1 0 0 0 0 0 1 919130
-0.001087 0.001229 0.119484 -0.839562 -1.185529 0.487608 -0.059974 1 0 0 0 0 0 1 920132
-0.001088 0.001229 0.119484 -0.857306 -1.183089 0.492757 -0.060005 1 0 0 0 0 0 1 921129
-0.001088 0.001229 0.119484 -0.866419 -1.182195 0.494713 -0.060037 1 0 0 0 0 0 1 922131
-0.001089 0.001229 0.119484 -0.871221 -1.182121 0.495586 -0.060071 1 0 0 0 0 0 1 923216
-0.001089 0.001229 0.119484 -0.873842 -1.182368 0.496052 -0.060102 1 0 0 0 0 0 1 924213
-0.001089 0.001229 0.119484 -0.875351 -1.182772 0.496373 -0.060132 1 0 0 0 0 0 1 925194
-0.001089 0.001229 0.119484 -0.876364 -1.183310 0.496665 -0.060164 1 0 0 0 0 0 1 926208
-0.001089 0.001229 0.119484 -0.877076 -1.183868 0.496918 -0.060195 1 0 0 0 0 0 1 927193
-0.001089 0.001229 0.119484 -0.877675 -1.184480 0.497184 -0.060227 1 0 0 0 0 0 1 928206
-0.001108 0.001234 0.119494 -0.617968 -1.247596 0.356445 -0.060257 1 0 0 0 0 0 1 929190
-0.001117 0.001236 0.119498 -0.706936 -1.226480 0.426075 -0.060289 1 0 0 0 0 0 1 930205
-0.001116 0.001219 0.119510 -0.846938 -0.962233 0.311519 -0.060320 1 0 0 0 0 0 1 931193
-0.001116 0.001211 0.119514 -0.858082 -1.037977 0.399400 -0.060352 1 0 0 0 0 0 1 932209
-0.001116 0.001206 0.119515 -0.857502 -1.097390 0.442693 -0.060383 1 0 0 0 0 0 1 933206
-0.001116 0.001204 0.119516 -0.856654 -1.129659 0.459098 -0.060414 1 0 0 0 0 0 1 934191
-0.001116 0.001203 0.119516 -0.856290 -1.146353 0.465050 -0.060443 1 0 0 0 0 0 1 935136
-0.001116 0.001203 0.119516 -0.856294 -1.155059 0.467279 -0.060474 1 0 0 0 0 0 1 936125
-0.001115 0.001202 0.119516 -0.856518 -1.159723 0.468215 -0.060506 1 0 0 0 0 0 1 937135
-0.001115 0.001202 0.119516 -0.856848 -1.162352 0.468693 -0.060537 1 0 0 0 0 0 1 938125
-0.001115 0.001202 0.119516 -0.857234 -1.163979 0.469025 -0.060568 1 0 0 0 0 0 1 939135
-0.001115 0.001202 0.119516 -0.857653 -1.165080 0.469292 -0.060599 1 0 0 0 0 0 1 940124
-0.001115 0.001202 0.119516 -0.858074 -1.165945 0.469549 -0.060631 1 0 0 0 0 0 1 941135
-0.001115 0.001202 0.119516 -0.858508 -1.166673 0.469785 -0.060662 1 0 0 0 0 0 1 942126
-0.001115 0.001202 0.119516 -0.858963 -1.167362 0.470038 -0.060694 1 0 0 0 0 0 1 943169
-0.001115 0.001202 0.119516 -0.859383 -1.167968 0.470285 -0.060724 1 0 0 0 0 0 1 944134
-0.001115 0.001202 0.119516 -0.859827 -1.168588 0.470528 -0.060755 1 0 0 0 0 0 1 945129
-0.001115 0.001202 0.119516 -0.860269 -1.169206 0.470759 -0.060787 1 0 0 0 0 0 1 946136
-0.001134 0.001207 0.119526 -0.600191 -1.232386 0.329982 -0.060818 1 0 0 0 0 0 1 947138
-0.001143 0.001209 0.119530 -0.689101 -1.211275 0.399514 -0.060849 1 0 0 0 0 0 1 948136
-0.001148 0.001210 0.119531 -0.755286 -1.196078 0.435527 -0.060881 1 0 0 0 0 0 1 949133
-0.001150 0.001210 0.119531 -0.790629 -1.188426 0.449322 -0.060912 1 0 0 0 0 0 1 950140
-0.001151 0.001211 0.119531 -0.808655 -1.184882 0.454360 -0.060943 1 0 0 0 0 0 1 951130
-0.001152 0.001211 0.119531 -0.817886 -1.183457 0.456272 -0.060975 1 0 0 0 0 0 1 952141
-0.001147 0.001193 0.119542 -0.896523 -0.933658 0.306420 -0.061005 1 0 0 0 0 0 1 953114
-0.001145 0.001184 0.119546 -0.874979 -1.017126 0.380849 -0.061037 1 0 0 0 0 0 1 954139
-0.001143 0.001180 0.119547 -0.857890 -1.080382 0.419357 -0.061068 1 0 0 0 0 0 1 955143
-0.001143 0.001177 0.119548 -0.848751 -1.114540 0.434081 -0.061099 1 0 0 0 0 0 1 956111
-0.001142 0.001176 0.119548 -0.844277 -1.132218 0.439471 -0.061131 1 0 0 0 0 0 1 957141
-0.001142 0.001176 0.119548 -0.842227 -1.141393 0.441485 -0.061162 1 0 0 0 0 0 1 958140
-0.001142 0.001175 0.119548 -0.841429 -1.146320 0.442347 -0.061196 1 0 0 0 0 0 1 959224
-0.001142 0.001175 0.119548 -0.841226 -1.149053 0.442790 -0.061227 1 0 0 0 0 0 1 960209
-0.001142 0.001175 0.119548 -0.841354 -1.150719 0.443096 -0.061259 1 0 0 0 0 0 1 961229
-0.001142 0.001175 0.119548 -0.841626 -1.151850 0.443350 -0.061290 1 0 0 0 0 0 1 962221
-0.001142 0.001175 0.119548 -0.841971 -1.152705 0.443581 -0.061321 1 0 0 0 0 0 1 963214
-0.001142 0.001175 0.119548 -0.842362 -1.153423 0.443797 -0.061352 1 0 0 0 0 0 1 964215
-0.001142 0.001175 0.119548 -0.842749 -1.154063 0.444024 -0.061382 1 0 0 0 0 0 1 965191
-0.001142 0.001175 0.119548 -0.843173 -1.154680 0.444255 -0.061413 1 0 0 0 0 0 1 966181
-0.001142 0.001175 0.119548 -0.843603 -1.155306 0.444491 -0.061446 1 0 0 0 0 0 1 967218
-0.001142 0.001175 0.119548 -0.844038 -1.155902 0.444710 -0.061477 1 0 0 0 0 0 1 968216
-0.001142 0.001175 0.119548 -0.844461 -1.156497 0.444941 -0.061508 1 0 0 0 0 0 1 969209
-0.001142 0.001175 0.119548 -0.844895 -1.157077 0.445162 -0.061539 1 0 0 0 0 0 1 970212
-0.001142 0.001175 0.119548 -0.845319 -1.157671 0.445393 -0.061570 1 0 0 0 0 0 1 971207
-0.001142 0.001175 0.119548 -0.845739 -1.158247 0.445615 -0.061601 1 0 0 0 0 0 1 972185
-0.001161 0.001180 0.119558 -0.585279 -1.221455 0.304753 -0.061632 1 0 0 0 0 0 1 973182
-0.001170 0.001182 0.119561 -0.674091 -1.200403 0.374200 -0.061664 1 0 0 0 0 0 1 974212
-0.001174 0.001183 0.119563 -0.740263 -1.185211 0.410148 -0.061695 1 0 0 0 0 0 1 975206
-0.001177 0.001183 0.119563 -0.775540 -1.177520 0.423911 -0.061726 1 0 0 0 0 0 1 976185
-0.001178 0.001184 0.119563 -0.793569 -1.173978 0.428929 -0.061757 1 0 0 0 0 0 1 977190
-0.001179 0.001184 0.119563 -0.802780 -1.172518 0.430831 -0.061788 1 0 0 0 0 0 1 978183
-0.001179 0.001184 0.119563 -0.807575 -1.172099 0.431632 -0.061820 1 0 0 0 0 0 1 979182
-0.001179 0.001184 0.119563 -0.810194 -1.172185 0.432041 -0.061851 1 0 0 0 0 0 1 980184
-0.001179 0.001184 0.119563 -0.811693 -1.172521 0.432342 -0.061882 1 0 0 0 0 0 1 981183
-0.001179 0.001184 0.119563 -0.812658 -1.172982 0.432579 -0.061913 1 0 0 0 0 0 1 982182
-0.001179 0.001184 0.119563 -0.813355 -1.173537 0.432807 -0.061945 1 0 0 0 0 0 1 983211
-0.001179 0.001184 0.119563 -0.813900 -1.174103 0.433041 -0.061977 1 0 0 0 0 0 1 984233
-0.001179 0.001184 0.119563 -0.814381 -1.174667 0.433256 -0.062008 1 0 0 0 0 0 1 985218
-0.001179 0.001184 0.119563 -0.814825 -1.175257 0.433479 -0.062039 1 0 0 0 0 0 1 986211
-0.001179 0.001184 0.119563 -0.815250 -1.175847 0.433685 -0.062071 1 0 0 0 0 0 1 987212
-0.001179 0.001184 0.119563 -0.815671 -1.176434 0.433907 -0.062102 1 0 0 0 0 0 1 988207
-0.001179 0.001184 0.119563 -0.816085 -1.177030 0.434128 -0.062133 1 0 0 0 0 0 1 989214
-0.001179 0.001184 0.119563 -0.816487 -1.177593 0.434333 -0.062163 1 0 0 0 0 0 1 990184
-0.001179 0.001184 0.119563 -0.816894 -1.178195 0.434557 -0.062195 1 0 0 0 0 0 1 991184
-0.001179 0.001184 0.119563 -0.817316 -1.178806 0.434782 -0.062227 1 0 0 0 0 0 1 992214
-0.001179 0.001184 0.119563 -0.817727 -1.179382 0.434992 -0.062258 1 0 0 0 0 0 1 993206
-0.001179 0.001184 0.119563 -0.818116 -1.179962 0.435218 -0.062288 1 0 0 0 0 0 1 994184
-0.001179 0.001184 0.119563 -0.818548 -1.180547 0.435431 -0.062320 1 0 0 0 0 0 1 995181
-0.001179 0.001184 0.119563 -0.818960 -1.181172 0.435656 -0.062352 1 0 0 0 0 0 1 996215
-0.001179 0.001184 0.119563 -0.819368 -1.181765 0.435874 -0.062383 1 0 0 0 0 0 1 997213
-0.001179 0.001184 0.119563 -0.819768 -1.182327 0.436079 -0.062413 1 0 0 0 0 0 1 998182
-0.001179 0.001184 0.119563 -0.820180 -1.182936 0.436305 -0.062445 1 0 0 0 0 0 1 999192
-0.001179 0.001184 0.119563 -0.820602 -1.183525 0.436531 -0.062476 1 0 0 0 0 0 2 191
-0.001179 0.001184 0.119563 -0.042176 0.111026 0.436685 -0.062500 0 0 0 0 0 0 2 1188
-0.001179 0.001184 0.119563 -0.042173 0.111016 0.436691 -0.062500 0 0 0 0 0 0 2 2205
-0.001179 0.001184 0.119563 -0.042172 0.111015 0.436691 -0.062500 0 0 0 0 0 0 2 3189
-0.001179 0.001184 0.119563 -0.042187 0.111028 0.436691 -0.062500 0 0 0 0 0 0 2 4203
-0.001179 0.001184 0.119563 -0.042174 0.111016 0.436691 -0.062500 0 0 0 0 0 0 2 5186
-0.001179 0.001184 0.119563 -0.042172 0.111015 0.436691 -0.062500 0 0 0 0 0 0 2 6203
-0.001166 0.001198 0.119574 -0.209846 -0.068671 0.290941 -0.062500 0 0 0 0 0 0 2 7124
-0.001165 0.001223 0.119567 -0.074771 -0.228312 0.513208 -0.062500 0 0 0 0 0 0 2 8124
-0.001151 0.001249 0.119574 -0.220657 -0.263744 0.330698 -0.062500 0 0 0 0 0 0 2 9132
-0.001113 0.001271 0.119577 -0.558569 -0.218004 0.373433 -0.062500 0 0 0 0 0 0 2 10123
-0.001099 0.001300 0.119568 -0.262187 -0.289774 0.554159 -0.062500 0 0 0 0 0 0 2 11132
-0.001079 0.001329 0.119575 -0.310755 -0.289650 0.346621 -0.062500 0 0 0 0 0 0 2 12123
-0.001075 0.001361 0.119566 -0.118497 -0.336390 0.534898 -0.062500 0 0 0 0 0 0 2 13132
-0.001060 0.001391 0.119574 -0.189807 -0.291638 0.339554 -0.062500 0 0 0 0 0 0 2 14124
-0.001052 0.001405 0.119576 -0.103159 -0.094625 0.381604 -0.062500 0 0 0 0 0 0 2 15135
-0.001035 0.001427 0.119588 -0.213035 -0.158049 0.262127 -0.062500 0 0 0 0 0 0 2 16124
-0.001027 0.001437 0.119591 -0.115723 -0.025223 0.342990 -0.062500 0 0 0 0 0 0 2 17116
-0.001010 0.001456 0.119603 -0.219590 -0.123084 0.238400 -0.062500 0 0 0 0 0 0 2 18133
-0.001001 0.001466 0.119607 -0.119033 -0.007654 0.324423 -0.062500 0 0 0 0 0 0 2 19127
-0.000984 0.001485 0.119619 -0.221332 -0.114368 0.221758 -0.062500 0 0 0 0 0 0 2 20132
-0.000962 0.001508 0.119633 -0.275842 -0.179884 0.163807 -0.062500 0 0 0 0 0 0 2 21135
-0.000951 0.001519 0.119638 -0.142689 -0.035547 0.276772 -0.062500 0 0 0 0 0 0 2 22142
-0.000938 0.001557 0.119639 -0.158567 -0.358114 0.336446 -0.062500 0 0 0 0 0 0 2 23133
-0.000931 0.001575 0.119640 -0.074914 -0.147075 0.352518 -0.062500 0 0 0 0 0 0 2 24145
-0.000915 0.001599 0.119650 -0.192399 -0.185066 0.213282 -0.062500 0 0 0 0 0 0 2 25141
-0.000907 0.001610 0.119654 -0.099070 -0.037031 0.285528 -0.062500 0 0 0 0 0 0 2 26141
-0.000890 0.001630 0.119665 -0.205454 -0.127574 0.178508 -0.062500 0 0 0 0 0 0 2 27146
-0.000881 0.001640 0.119669 -0.105721 -0.007919 0.263052 -0.062500 0 0 0 0 0 0 2 28139
-0.000869 0.001676 0.119670 -0.140089 -0.344298 0.312552 -0.062500 0 0 0 0 0 0 2 29138
-0.000863 0.001694 0.119671 -0.065638 -0.140186 0.324325 -0.062500 0 0 0 0 0 0 2 30138
-0.000847 0.001718 0.119681 -0.119064 -0.183775 0.184007 -0.062500 0 0 0 0 0 0 2 31140
-0.000839 0.001729 0.119684 -0.027900 -0.037280 0.255482 -0.062500 0 0 0 0 0 0 2 32139
-0.000822 0.001749 0.119696 -0.135629 -0.128892 0.148605 -0.062500 0 0 0 0 0 0 2 33141
-0.000814 0.001758 0.119700 -0.036329 -0.009463 0.232809 -0.062500 0 0 0 0 0 0 2 34142
-0.000796 0.001777 0.119712 -0.139960 -0.115003 0.130614 -0.062500 0 0 0 0 0 0 2 35143
-0.000788 0.001786 0.119716 -0.038496 -0.002494 0.216345 -0.062500 0 0 0 0 0 0 2 36141
-0.000770 0.001805 0.119727 -0.141143 -0.111601 0.114797 -0.062500 0 0 0 0 0 0 2 37138
-0.000762 0.001814 0.119731 -0.039076 -0.000778 0.200632 -0.062500 0 0 0 0 0 0 2 38137
-0.000757 0.001819 0.119733 0.027675 0.070557 0.242435 -0.062500 0 0 0 0 0 0 2 39217
-0.000742 0.001835 0.119743 -0.106460 -0.073807 0.114963 -0.062500 0 0 0 0 0 0 2 40207
-0.000734 0.001843 0.119747 -0.021510 0.018187 0.190573 -0.062500 0 0 0 0 0 0 2 41204
-0.000731 0.001847 0.119748 0.036499 0.080037 0.228727 -0.062500 0 0 0 0 0 0 2 42205
-0.000716 0.001863 0.119759 -0.102129 -0.069175 0.100122 -0.062500 0 0 0 0 0 0 2 43182
-0.000708 0.001871 0.119763 -0.019334 0.020509 0.175234 -0.062500 0 0 0 0 0 0 2 44183
-0.000710 0.001893 0.119753 0.106528 -0.149750 0.365757 -0.062500 0 0 0 0 0 0 2 45180
-0.000710 0.001904 0.119750 0.109504 -0.026579 0.305575 -0.062500 0 0 0 0 0 0 2 46184
-0.000698 0.001923 0.119759 -0.042955 -0.134707 0.129207 -0.062500 0 0 0 0 0 0 2 47206
-0.000691 0.001933 0.119762 0.021268 -0.017385 0.186199 -0.062500 0 0 0 0 0 0 2 48203
-0.000688 0.001938 0.119763 0.068785 0.057443 0.217725 -0.062500 0 0 0 0 0 0 2 49210
-0.000674 0.001954 0.119774 -0.075307 -0.085411 0.087138 -0.062500 0 0 0 0 0 0 2 50215
-0.000666 0.001962 0.119777 0.004934 0.007686 0.161269 -0.062500 0 0 0 0 0 0 2 51214
-0.000663 0.001966 0.119778 0.060580 0.070070 0.198875 -0.062500 0 0 0 0 0 0 2 52205
-0.000661 0.001968 0.119779 0.090049 0.102637 0.213103 -0.062500 0 0 0 0 0 0 2 53182
-0.000647 0.001983 0.119789 -0.064573 -0.062835 0.075597 -0.062500 0 0 0 0 0 0 2 54207
-0.000640 0.001990 0.119793 0.010325 0.018964 0.147107 -0.062500 0 0 0 0 0 0 2 55207
-0.000636 0.001994 0.119794 0.102075 0.063003 0.183780 -0.062500 0 0 0 0 0 0 2 56181
-0.000621 0.002010 0.119805 -0.039451 -0.089156 0.055267 -0.062500 0 0 0 0 0 0 2 57180
-0.000614 0.002018 0.119808 0.042257 -0.000527 0.129882 -0.062500 0 0 0 0 0 0 2 58211
-0.000610 0.002022 0.119810 0.098635 0.059632 0.167647 -0.062500 0 0 0 0 0 0 2 59208
-0.000608 0.002024 0.119810 0.128489 0.091064 0.181918 -0.062500 0 0 0 0 0 0 2 60191
-0.000607 0.002025 0.119810 0.143590 0.106830 0.186987 -0.062500 0 0 0 0 0 0 2 61206
-0.000607 0.002025 0.119810 0.151185 0.114699 0.188758 -0.062500 0 0 0 0 0 0 2 62211
-0.000594 0.002039 0.119820 -0.014771 -0.063389 0.047096 -0.062500 0 0 0 0 0 0 2 63183
-0.000587 0.002046 0.119824 0.054653 0.012337 0.116909 -0.062500 0 0 0 0 0 0 2 64181
-0.000584 0.002050 0.119825 0.104852 0.066044 0.152986 -0.062500 0 0 0 0 0 0 2 65180
-0.000582 0.002052 0.119826 0.131590 0.094262 0.166668 -0.062500 0 0 0 0 0 0 2 66174
-0.000568 0.002066 0.119836 -0.024688 -0.073650 0.029389 -0.062500 0 0 0 0 0 0 2 67204
-0.000561 0.002074 0.119840 0.049686 0.007221 0.100618 -0.062500 0 0 0 0 0 0 2 68210
-0.000558 0.002078 0.119841 0.102371 0.063495 0.137189 -0.062500 0 0 0 0 0 0 2 69203
-0.000556 0.002079 0.119841 0.130358 0.092991 0.151047 -0.062500 0 0 0 0 0 0 2 70206
-0.000555 0.002080 0.119841 0.144534 0.107802 0.155975 -0.062500 0 0 0 0 0 0 2 71209
-0.000541 0.002095 0.119852 -0.018285 -0.066995 0.015674 -0.062500 0 0 0 0 0 0 2 72190
-0.000535 0.002102 0.119855 0.052892 0.010543 0.085733 -0.062500 0 0 0 0 0 0 2 73203
-0.000531 0.002105 0.119856 0.103982 0.065153 0.121878 -0.062500 0 0 0 0 0 0 2 74186
-0.000530 0.002107 0.119857 0.131168 0.093822 0.135592 -0.062500 0 0 0 0 0 0 2 75201
-0.000529 0.002108 0.119857 0.144939 0.108211 0.140473 -0.062500 0 0 0 0 0 0 2 76187
-0.000515 0.002123 0.119867 -0.018171 -0.066887 0.000289 -0.062500 0 0 0 0 0 0 2 77201
-0.000508 0.002130 0.119871 0.064499 0.004885 0.070272 -0.062500 0 0 0 0 0 0 2 78186
-0.000505 0.002133 0.119872 0.115566 0.059472 0.106386 -0.062500 0 0 0 0 0 0 2 79201
-0.000503 0.002135 0.119872 0.142724 0.088126 0.120087 -0.062500 0 0 0 0 0 0 2 80190
-0.000502 0.002136 0.119872 0.156492 0.102499 0.124959 -0.062500 0 0 0 0 0 0 2 81204
-0.000502 0.002136 0.119872 0.163406 0.109668 0.126661 -0.062500 0 0 0 0 0 0 2 82187
-0.000502 0.002137 0.119872 0.166877 0.113234 0.127248 -0.062500 0 0 0 0 0 0 2 83200
-0.000502 0.002137 0.119872 0.168605 0.115026 0.127456 -0.062500 0 0 0 0 0 0 2 84203
-0.000489 0.002151 0.119883 -0.000663 -0.066463 -0.014209 -0.062500 0 0 0 0 0 0 2 85188
-0.000482 0.002158 0.119886 0.067485 0.007949 0.055123 -0.062500 0 0 0 0 0 0 2 86202
-0.000479 0.002161 0.119887 0.117068 0.061011 0.091004 -0.062500 0 0 0 0 0 0 2 87186
-0.000477 0.002163 0.119888 0.143475 0.088896 0.104631 -0.062500 0 0 0 0 0 0 2 88200
-0.000476 0.002164 0.119888 0.156876 0.102885 0.109469 -0.062500 0 0 0 0 0 0 2 89187
-0.000476 0.002164 0.119888 0.163592 0.109861 0.111167 -0.062500 0 0 0 0 0 0 2 90202
-0.000476 0.002164 0.119888 0.166960 0.113336 0.111760 -0.062500 0 0 0 0 0 0 2 91122
-0.000475 0.002164 0.119888 0.168650 0.115073 0.111949 -0.062500 0 0 0 0 0 0 2 92129
-0.000475 0.002164 0.119888 0.169495 0.115942 0.112034 -0.062500 0 0 0 0 0 0 2 93120
-0.000475 0.002165 0.119888 0.169912 0.116362 0.112054 -0.062500 0 0 0 0 0 0 2 94130
-0.000462 0.002179 0.119898 -0.000087 -0.065875 -0.029547 -0.062500 0 0 0 0 0 0 2 95121
-0.000456 0.002186 0.119902 0.067776 0.008239 0.039699 -0.062500 0 0 0 0 0 0 2 96130
-0.000452 0.002189 0.119903 0.117213 0.061162 0.075543 -0.062500 0 0 0 0 0 0 2 97139
-0.000451 0.002191 0.119903 0.143554 0.088963 0.089146 -0.062500 0 0 0 0 0 0 2 98121
-0.000450 0.002192 0.119903 0.156914 0.102937 0.093994 -0.062500 0 0 0 0 0 0 2 99134
-0.000450 0.002192 0.119903 0.163615 0.109886 0.095684 -0.062500 0 0 0 0 0 0 2 100131
-0.000449 0.002192 0.119903 0.166974 0.113350 0.096267 -0.062500 0 0 0 0 0 0 2 101127
-0.000449 0.002192 0.119903 0.168659 0.115069 0.096475 -0.062500 0 0 0 0 0 0 2 102132
-0.000449 0.002192 0.119903 0.169493 0.115938 0.096549 -0.062500 0 0 0 0 0 0 2 103128
-0.000449 0.002192 0.119903 0.169916 0.116367 0.096573 -0.062500 0 0 0 0 0 0 2 104144
-0.000449 0.002192 0.119903 0.170116 0.116589 0.096578 -0.062500 0 0 0 0 0 0 2 105127
-0.000449 0.002192 0.119903 0.170227 0.116692 0.096576 -0.062500 0 0 0 0 0 0 2 106137
-0.000449 0.002192 0.119903 0.170290 0.116742 0.096581 -0.062500 0 0 0 0 0 0 2 107135
-0.000449 0.002192 0.119903 0.170300 0.116766 0.096581 -0.062500 0 0 0 0 0 0 2 108136
-0.000449 0.002192 0.119903 0.170326 0.116794 0.096581 -0.062500 0 0 0 0 0 0 2 109137
-0.000449 0.002192 0.119903 0.170328 0.116796 0.096581 -0.062500 0 0 0 0 0 0 2 110138
-0.000449 0.002192 0.119903 0.170332 0.116786 0.096588 -0.062500 0 0 0 0 0 0 2 111135
-0.000449 0.002192 0.119903 0.170329 0.116796 0.096582 -0.062500 0 0 0 0 0 0 2 112137
-0.000449 0.002192 0.119903 0.170328 0.116797 0.096581 -0.062500 0 0 0 0 0 0 2 113137
-0.000449 0.002192 0.119903 0.170328 0.116797 0.096581 -0.062500 0 0 0 0 0 0 2 114116
-0.000449 0.002192 0.119903 0.170336 0.116805 0.096587 -0.062500 0 0 0 0 0 0 2 115141
-0.000449 0.002192 0.119903 0.170341 0.116795 0.096575 -0.062500 0 0 0 0 0 0 2 116139
-0.000449 0.002192 0.119903 0.170330 0.116797 0.096580 -0.062500 0 0 0 0 0 0 2 117133
-0.000436 0.002206 0.119914 0.000027 -0.065752 -0.044883 -0.062500 0 0 0 0 0 0 2 118129
-0.000429 0.002213 0.119917 0.067844 0.008297 0.024285 -0.062500 0 0 0 0 0 0 2 119134
-0.000426 0.002217 0.119918 0.117247 0.061197 0.060086 -0.062500 0 0 0 0 0 0 2 120136
-0.000424 0.002219 0.119919 0.174260 0.076209 0.073682 -0.062500 0 0 0 0 0 0 2 121136
-0.000424 0.002219 0.119919 0.187592 0.090153 0.078516 -0.062500 0 0 0 0 0 0 2 122135
-0.000423 0.002220 0.119919 0.194292 0.097102 0.080220 -0.062500 0 0 0 0 0 0 2 123221
-0.000423 0.002220 0.119919 0.197644 0.100558 0.080796 -0.062500 0 0 0 0 0 0 2 124203
-0.000423 0.002220 0.119919 0.199333 0.102295 0.081002 -0.062500 0 0 0 0 0 0 2 125210
-0.000423 0.002220 0.119919 0.200163 0.103148 0.081075 -0.062500 0 0 0 0 0 0 2 126202
-0.000423 0.002220 0.119919 0.200586 0.103575 0.081099 -0.062500 0 0 0 0 0 0 2 127195
-0.000423 0.002220 0.119919 0.200805 0.103802 0.081104 -0.062500 0 0 0 0 0 0 2 128180
-0.000423 0.002220 0.119919 0.200907 0.103909 0.081108 -0.062500 0 0 0 0 0 0 2 129204
-0.000423 0.002220 0.119919 0.200949 0.103953 0.081115 -0.062500 0 0 0 0 0 0 2 130272
-0.000423 0.002220 0.119919 0.200989 0.103980 0.081108 -0.062500 0 0 0 0 0 0 2 131211
-0.000423 0.002220 0.119919 0.201001 0.103991 0.081114 -0.062500 0 0 0 0 0 0 2 132202
-0.000423 0.002220 0.119919 0.200999 0.104003 0.081107 -0.062500 0 0 0 0 0 0 2 133200
-0.000423 0.002220 0.119919 0.200998 0.104005 0.081106 -0.062500 0 0 0 0 0 0 2 134208
-0.000423 0.002220 0.119919 0.201006 0.104013 0.081113 -0.062500 0 0 0 0 0 0 2 135213
-0.000404 0.002216 0.119909 -0.041044 0.163082 0.223814 -0.062500 0 0 0 0 0 0 2 136201
-0.000395 0.002213 0.119905 0.056086 0.138342 0.154146 -0.062500 0 0 0 0 0 0 2 137180
-0.000390 0.002212 0.119904 0.126264 0.121275 0.118003 -0.062500 0 0 0 0 0 0 2 138186
-0.000388 0.002212 0.119903 0.163432 0.112513 0.104259 -0.062500 0 0 0 0 0 0 2 139124
-0.000387 0.002212 0.119903 0.182220 0.108203 0.099353 -0.062500 0 0 0 0 0 0 2 140131
-0.000386 0.002212 0.119903 0.191610 0.106085 0.097644 -0.062500 0 0 0 0 0 0 2 141123
-0.000386 0.002211 0.119903 0.196311 0.105049 0.097052 -0.062500 0 0 0 0 0 0 2 142138
-0.000386 0.002211 0.119903 0.198658 0.104510 0.096841 -0.062500 0 0 0 0 0 0 2 143137
-0.000386 0.002211 0.119903 0.199833 0.104270 0.096775 -0.062500 0 0 0 0 0 0 2 144134
-0.000386 0.002211 0.119903 0.200425 0.104136 0.096735 -0.062500 0 0 0 0 0 0 2 145136
-0.000386 0.002211 0.119903 0.200710 0.104071 0.096741 -0.062500 0 0 0 0 0 0 2 146134
-0.000386 0.002211 0.119903 0.200863 0.104036 0.096730 -0.062500 0 0 0 0 0 0 2 147137
-0.000386 0.002211 0.119903 0.200932 0.104030 0.096729 -0.062500 0 0 0 0 0 0 2 148129
-0.000386 0.002211 0.119903 0.200972 0.104022 0.096729 -0.062500 0 0 0 0 0 0 2 149134
-0.000386 0.002211 0.119903 0.200999 0.104016 0.096736 -0.062500 0 0 0 0 0 0 2 150136
-0.000386 0.002211 0.119903 0.201002 0.104016 0.096737 -0.062500 0 0 0 0 0 0 2 151148
-0.000386 0.002211 0.119903 0.200994 0.104007 0.096731 -0.062500 0 0 0 0 0 0 2 152145
-0.000386 0.002211 0.119903 0.201013 0.104012 0.096730 -0.062500 0 0 0 0 0 0 2 153133
-0.000386 0.002211 0.119903 0.201003 0.104015 0.096737 -0.062500 0 0 0 0 0 0 2 154145
-0.000386 0.002211 0.119903 0.201013 0.104013 0.096731 -0.062500 0 0 0 0 0 0 2 155121
-0.000386 0.002211 0.119903 0.201007 0.104004 0.096724 -0.062500 0 0 0 0 0 0 2 156129
-0.000386 0.002211 0.119903 0.201002 0.104014 0.096736 -0.062500 0 0 0 0 0 0 2 157119
-0.000386 0.002211 0.119903 0.201013 0.104013 0.096730 -0.062500 0 0 0 0 0 0 2 158130
-0.000386 0.002211 0.119903 0.201003 0.104015 0.096736 -0.062500 0 0 0 0 0 0 2 159119
-0.000386 0.002211 0.119903 0.201005 0.104004 0.096724 -0.062500 0 0 0 0 0 0 2 160128
-0.000386 0.002211 0.119903 0.201017 0.104001 0.096736 -0.062500 0 0 0 0 0 0 2 161119
-0.000386 0.002211 0.119903 0.201004 0.104014 0.096737 -0.062500 0 0 0 0 0 0 2 162128
-0.000386 0.002211 0.119903 0.201013 0.104013 0.096731 -0.062500 0 0 0 0 0 0 2 163121
-0.000386 0.002211 0.119903 0.201007 0.104004 0.096724 -0.062500 0 0 0 0 0 0 2 164129
-0.000367 0.002207 0.119893 -0.040920 0.163057 0.239570 -0.062500 0 0 0 0 0 0 2 165108
-0.000358 0.002205 0.119890 0.056141 0.138321 0.169830 -0.062500 0 0 0 0 0 0 2 166127
-0.000353 0.002204 0.119888 0.126288 0.121269 0.133657 -0.062500 0 0 0 0 0 0 2 167131
-0.000351 0.002203 0.119888 0.163440 0.112511 0.119894 -0.062500 0 0 0 0 0 0 2 168122
-0.000350 0.002203 0.119888 0.182218 0.108213 0.114991 -0.062500 0 0 0 0 0 0 2 169130
-0.000349 0.002203 0.119888 0.191619 0.106084 0.113279 -0.062500 0 0 0 0 0 0 2 170118
-0.000349 0.002203 0.119888 0.196311 0.105039 0.112678 -0.062500 0 0 0 0 0 0 2 171130
-0.000349 0.002203 0.119888 0.198659 0.104530 0.112477 -0.062500 0 0 0 0 0 0 2 172105
-0.000349 0.002203 0.119888 0.199839 0.104270 0.112405 -0.062500 0 0 0 0 0 0 2 173106
-0.000349 0.002203 0.119888 0.200424 0.104127 0.112379 -0.062500 0 0 0 0 0 0 2 174106
-0.000349 0.002203 0.119888 0.200717 0.104069 0.112372 -0.062500 0 0 0 0 0 0 2 175134
-0.000349 0.002203 0.119888 0.200859 0.104037 0.112367 -0.062500 0 0 0 0 0 0 2 176129
-0.000349 0.002203 0.119888 0.200926 0.104032 0.112366 -0.062500 0 0 0 0 0 0 2 177135
-0.000349 0.002203 0.119888 0.200967 0.104023 0.112367 -0.062500 0 0 0 0 0 0 2 178134
-0.000349 0.002203 0.119888 0.200986 0.104009 0.112367 -0.062500 0 0 0 0 0 0 2 179134
-0.000349 0.002203 0.119888 0.201007 0.104013 0.112367 -0.062500 0 0 0 0 0 0 2 180130
-0.000349 0.002203 0.119888 0.201001 0.104005 0.112361 -0.062500 0 0 0 0 0 0 2 181135
-0.000349 0.002203 0.119888 0.201008 0.104013 0.112366 -0.062500 0 0 0 0 0 0 2 182130
-0.000349 0.002203 0.119888 0.201009 0.104014 0.112367 -0.062500 0 0 0 0 0 0 2 183140
-0.000349 0.002203 0.119888 0.201009 0.104014 0.112367 -0.062500 0 0 0 0 0 0 2 184135
-0.000349 0.002203 0.119888 0.201009 0.104014 0.112367 -0.062500 0 0 0 0 0 0 2 185132
-0.000349 0.002203 0.119888 0.201001 0.104005 0.112361 -0.062500 0 0 0 0 0 0 2 186103
-0.000349 0.002203 0.119888 0.201008 0.104013 0.112366 -0.062500 0 0 0 0 0 0 2 187149
-0.000349 0.002203 0.119888 0.201009 0.104014 0.112367 -0.062500 0 0 0 0 0 0 2 188144
-0.000349 0.002203 0.119888 0.201009 0.104014 0.112367 -0.062500 0 0 0 0 0 0 2 189142
-0.000349 0.002203 0.119888 0.201001 0.104005 0.112361 -0.062500 0 0 0 0 0 0 2 190141
-0.000349 0.002203 0.119888 0.201008 0.104013 0.112366 -0.062500 0 0 0 0 0 0 2 191144
-0.000349 0.002203 0.119888 0.201009 0.104014 0.112367 -0.062500 0 0 0 0 0 0 2 192143
-0.000349 0.002203 0.119888 0.201013 0.104003 0.112374 -0.062500 0 0 0 0 0 0 2 193142
-0.000349 0.002203 0.119888 0.201002 0.104004 0.112362 -0.062500 0 0 0 0 0 0 2 194142
-0.000349 0.002203 0.119888 0.201009 0.104013 0.112367 -0.062500 0 0 0 0 0 0 2 195143
-0.000349 0.002203 0.119888 0.201009 0.104014 0.112367 -0.062500 0 0 0 0 0 0 2 196143
-0.000330 0.002198 0.119877 -0.040784 0.163030 0.255335 -0.062500 0 0 0 0 0 0 2 197125
-0.000321 0.002196 0.119874 0.056213 0.138316 0.185520 -0.062500 0 0 0 0 0 0 2 198143
-0.000316 0.002195 0.119873 0.126307 0.121255 0.149316 -0.062500 0 0 0 0 0 0 2 199201
-0.000314 0.002194 0.119872 0.163456 0.112516 0.135547 -0.062500 0 0 0 0 0 0 2 200203
-0.000313 0.002194 0.119872 0.182211 0.108206 0.130643 -0.062500 0 0 0 0 0 0 2 201200
-0.000312 0.002194 0.119872 0.191616 0.106084 0.128934 -0.062500 0 0 0 0 0 0 2 202210
-0.000312 0.002194 0.119872 0.196319 0.105037 0.128325 -0.062500 0 0 0 0 0 0 2 203202
-0.000312 0.002194 0.119872 0.198666 0.104528 0.128122 -0.062500 0 0 0 0 0 0 2 204178
-0.000311 0.002194 0.119872 0.199828 0.104263 0.128050 -0.062500 0 0 0 0 0 0 2 205176
-0.000311 0.002194 0.119872 0.200418 0.104127 0.128029 -0.062500 0 0 0 0 0 0 2 206211
-0.000311 0.002194 0.119872 0.200711 0.104070 0.128023 -0.062500 0 0 0 0 0 0 2 207206
-0.000311 0.002194 0.119872 0.200870 0.104055 0.128011 -0.062500 0 0 0 0 0 0 2 208206
-0.000311 0.002194 0.119872 0.200937 0.104021 0.128017 -0.062500 0 0 0 0 0 0 2 209202
-0.000311 0.002194 0.119872 0.200975 0.104021 0.128011 -0.062500 0 0 0 0 0 0 2 210210
-0.000311 0.002194 0.119872 0.200982 0.104010 0.128017 -0.062500 0 0 0 0 0 0 2 211203
-0.000311 0.002194 0.119872 0.200994 0.104006 0.128012 -0.062500 0 0 0 0 0 0 2 212207
-0.000311 0.002194 0.119872 0.201003 0.104014 0.128018 -0.062500 0 0 0 0 0 0 2 213175
-0.000311 0.002194 0.119872 0.201015 0.104012 0.128012 -0.062500 0 0 0 0 0 0 2 214179
-0.000311 0.002194 0.119872 0.200997 0.104006 0.128011 -0.062500 0 0 0 0 0 0 2 215202
-0.000311 0.002194 0.119872 0.201003 0.104014 0.128017 -0.062500 0 0 0 0 0 0 2 216177
-0.000311 0.002194 0.119872 0.201015 0.104012 0.128012 -0.062500 0 0 0 0 0 0 2 217198
-0.000311 0.002194 0.119872 0.201005 0.104015 0.128018 -0.062500 0 0 0 0 0 0 2 218175
-0.000311 0.002194 0.119872 0.201007 0.104004 0.128005 -0.062500 0 0 0 0 0 0 2 219174
-0.000311 0.002194 0.119872 0.201004 0.104014 0.128017 -0.062500 0 0 0 0 0 0 2 220177
-0.000311 0.002194 0.119872 0.201015 0.104012 0.128011 -0.062500 0 0 0 0 0 0 2 221198
-0.000311 0.002194 0.119872 0.201005 0.104015 0.128017 -0.062500 0 0 0 0 0 0 2 222184
-0.000311 0.002194 0.119872 0.201015 0.104012 0.128011 -0.062500 0 0 0 0 0 0 2 223199
-0.000311 0.002194 0.119872 0.200997 0.104006 0.128011 -0.062500 0 0 0 0 0 0 2 224183
-0.000311 0.002194 0.119872 0.201015 0.104011 0.128010 -0.062500 0 0 0 0 0 0 2 225197
-0.000311 0.002194 0.119872 0.201005 0.104015 0.128017 -0.062500 0 0 0 0 0 0 2 226179
-0.000311 0.002194 0.119872 0.201015 0.104012 0.128011 -0.062500 0 0 0 0 0 0 2 227197
-0.000311 0.002194 0.119872 0.201000 0.103995 0.128018 -0.062500 0 0 0 0 0 0 2 228183
-0.000311 0.002194 0.119872 0.201015 0.104010 0.128011 -0.062500 0 0 0 0 0 0 2 229198
-0.000311 0.002194 0.119872 0.201005 0.104015 0.128017 -0.062500 0 0 0 0 0 0 2 230181
-0.000311 0.002194 0.119872 0.201015 0.104012 0.128011 -0.062500 0 0 0 0 0 0 2 231199
-0.000311 0.002194 0.119872 0.200997 0.104006 0.128011 -0.062500 0 0 0 0 0 0 2 232181
-0.000311 0.002194 0.119872 0.201003 0.104014 0.128017 -0.062500 0 0 0 0 0 0 2 233195
-0.000293 0.002189 0.119862 -0.040649 0.163003 0.271112 -0.062500 0 0 0 0 0 0 2 234195
-0.000284 0.002187 0.119858 0.056257 0.138297 0.201238 -0.062500 0 0 0 0 0 0 2 235117
-0.000279 0.002186 0.119857 0.126331 0.121249 0.164997 -0.062500 0 0 0 0 0 0 2 236124
-0.000277 0.002185 0.119857 0.163465 0.112514 0.151209 -0.062500 0 0 0 0 0 0 2 237115
-0.000275 0.002185 0.119856 0.182224 0.108203 0.146309 -0.062500 0 0 0 0 0 0 2 238124
-0.000275 0.002185 0.119856 0.191615 0.106084 0.144583 -0.062500 0 0 0 0 0 0 2 239117
-0.000275 0.002185 0.119856 0.196315 0.105038 0.143989 -0.062500 0 0 0 0 0 0 2 240124
-0.000274 0.002185 0.119856 0.198662 0.104529 0.143787 -0.062500 0 0 0 0 0 0 2 241117
-0.000274 0.002185 0.119856 0.199823 0.104264 0.143715 -0.062500 0 0 0 0 0 0 2 242126
-0.000274 0.002185 0.119856 0.200433 0.104134 0.143694 -0.062500 0 0 0 0 0 0 2 243125
-0.000274 0.002185 0.119856 0.200719 0.104069 0.143682 -0.062500 0 0 0 0 0 0 2 244133
-0.000274 0.002185 0.119856 0.200861 0.104036 0.143675 -0.062500 0 0 0 0 0 0 2 245317
-0.000274 0.002185 0.119856 0.200928 0.104031 0.143675 -0.062500 0 0 0 0 0 0 2 246120
-0.000274 0.002185 0.119856 0.200969 0.104023 0.143675 -0.062500 0 0 0 0 0 0 2 247125
-0.000274 0.002185 0.119856 0.200988 0.104008 0.143675 -0.062500 0 0 0 0 0 0 2 248115
-0.000274 0.002185 0.119856 0.200998 0.104015 0.143682 -0.062500 0 0 0 0 0 0 2 249125
-0.000274 0.002185 0.119856 0.201010 0.104013 0.143676 -0.062500 0 0 0 0 0 0 2 250118
-0.000274 0.002185 0.119856 0.201003 0.104005 0.143669 -0.062500 0 0 0 0 0 0 2 251154
-0.000274 0.002185 0.119856 0.201010 0.104012 0.143675 -0.062500 0 0 0 0 0 0 2 252123
-0.000274 0.002185 0.119856 0.201011 0.104013 0.143675 -0.062500 0 0 0 0 0 0 2 253123
-0.000274 0.002185 0.119856 0.201011 0.104013 0.143675 -0.062500 0 0 0 0 0 0 2 254101
-0.000274 0.002185 0.119856 0.201003 0.104005 0.143669 -0.062500 0 0 0 0 0 0 2 255121
-0.000274 0.002185 0.119856 0.201010 0.104012 0.143674 -0.062500 0 0 0 0 0 0 2 256119
-0.000274 0.002185 0.119856 0.201011 0.104013 0.143675 -0.062500 0 0 0 0 0 0 2 257120
-0.000274 0.002185 0.119856 0.201000 0.104016 0.143682 -0.062500 0 0 0 0 0 0 2 258118
-0.000274 0.002185 0.119856 0.201002 0.104005 0.143669 -0.062500 0 0 0 0 0 0 2 259220
-0.000274 0.002185 0.119856 0.201010 0.104012 0.143674 -0.062500 0 0 0 0 0 0 2 260218
-0.000274 0.002185 0.119856 0.201014 0.104002 0.143682 -0.062500 0 0 0 0 0 0 2 261181
-0.000274 0.002185 0.119856 0.201012 0.104012 0.143676 -0.062500 0 0 0 0 0 0 2 262182
-0.000274 0.002185 0.119856 0.201003 0.104005 0.143669 -0.062500 0 0 0 0 0 0 2 263207
-0.000274 0.002185 0.119856 0.201010 0.104012 0.143674 -0.062500 0 0 0 0 0 0 2 264213
-0.000274 0.002185 0.119856 0.201011 0.104013 0.143675 -0.062500 0 0 0 0 0 0 2 265175
-0.000274 0.002185 0.119856 0.201011 0.104013 0.143675 -0.062500 0 0 0 0 0 0 2 266174
-0.000274 0.002185 0.119856 0.201011 0.104013 0.143675 -0.062500 0 0 0 0 0 0 2 267218
-0.000274 0.002185 0.119856 0.200992 0.104007 0.143675 -0.062500 0 0 0 0 0 0 2 268200
-0.000274 0.002185 0.119856 0.201009 0.104013 0.143675 -0.062500 0 0 0 0 0 0 2 269209
-0.000274 0.002185 0.119856 0.201011 0.104013 0.143675 -0.062500 0 0 0 0 0 0 2 270175
-0.000274 0.002185 0.119856 0.201014 0.104002 0.143682 -0.062500 0 0 0 0 0 0 2 271174
-0.000274 0.002185 0.119856 0.201004 0.104004 0.143670 -0.062500 0 0 0 0 0 0 2 272174
-0.000274 0.002185 0.119856 0.201010 0.104012 0.143675 -0.062500 0 0 0 0 0 0 2 273181
-0.000274 0.002185 0.119856 0.201011 0.104013 0.143675 -0.062500 0 0 0 0 0 0 2 274178
-0.000274 0.002185 0.119856 0.201011 0.104013 0.143675 -0.062500 0 0 0 0 0 0 2 275173
-0.000274 0.002185 0.119856 0.201003 0.104005 0.143669 -0.062500 0 0 0 0 0 0 2 276174
-0.000274 0.002185 0.119856 0.200999 0.104015 0.143681 -0.062500 0 0 0 0 0 0 2 277205
-0.000274 0.002185 0.119856 0.201010 0.104013 0.143676 -0.062500 0 0 0 0 0 0 2 278199
-0.000274 0.002185 0.119856 0.201011 0.104013 0.143675 -0.062500 0 0 0 0 0 0 2 279174
-0.000274 0.002185 0.119856 0.201003 0.104005 0.143669 -0.062500 0 0 0 0 0 0 2 280172
-0.000274 0.002185 0.119856 0.201014 0.104002 0.143681 -0.062500 0 0 0 0 0 0 2 281172
-0.000274 0.002185 0.119856 0.201011 0.104012 0.143676 -0.062500 0 0 0 0 0 0 2 282173
-0.000256 0.002180 0.119846 -0.040523 0.162979 0.286909 -0.062500 0 0 0 0 0 0 2 283200
-0.000246 0.002178 0.119843 0.056317 0.138295 0.216962 -0.062500 0 0 0 0 0 0 2 284201
-0.000242 0.002177 0.119841 0.126348 0.121236 0.180685 -0.062500 0 0 0 0 0 0 2 285206
-0.000239 0.002177 0.119841 0.163461 0.112514 0.166891 -0.062500 0 0 0 0 0 0 2 286200
-0.000238 0.002176 0.119841 0.182227 0.108192 0.161982 -0.062500 0 0 0 0 0 0 2 287205
-0.000238 0.002176 0.119841 0.191621 0.106092 0.160271 -0.062500 0 0 0 0 0 0 2 288197
-0.000237 0.002176 0.119841 0.196312 0.105040 0.159671 -0.062500 0 0 0 0 0 0 2 289206
-0.000237 0.002176 0.119841 0.198661 0.104519 0.159455 -0.062500 0 0 0 0 0 0 2 290175
-0.000237 0.002176 0.119841 0.199829 0.104261 0.159386 -0.062500 0 0 0 0 0 0 2 291176
-0.000237 0.002176 0.119841 0.200425 0.104146 0.159365 -0.062500 0 0 0 0 0 0 2 292174
-0.000237 0.002176 0.119841 0.200714 0.104071 0.159359 -0.062500 0 0 0 0 0 0 2 293175
-0.000237 0.002176 0.119841 0.200856 0.104038 0.159354 -0.062500 0 0 0 0 0 0 2 294179
-0.000237 0.002176 0.119841 0.200934 0.104030 0.159347 -0.062500 0 0 0 0 0 0 2 295195
-0.000237 0.002176 0.119841 0.200976 0.104021 0.159346 -0.062500 0 0 0 0 0 0 2 296176
-0.000237 0.002176 0.119841 0.200984 0.104009 0.159353 -0.062500 0 0 0 0 0 0 2 297171
-0.000237 0.002176 0.119841 0.201004 0.104014 0.159354 -0.062500 0 0 0 0 0 0 2 298175
-0.000237 0.002176 0.119841 0.201006 0.104014 0.159354 -0.062500 0 0 0 0 0 0 2 299198
-0.000237 0.002176 0.119841 0.201006 0.104015 0.159354 -0.062500 0 0 0 0 0 0 2 300182
-0.000237 0.002176 0.119841 0.201009 0.104003 0.159341 -0.062500 0 0 0 0 0 0 2 301182
-0.000237 0.002176 0.119841 0.201006 0.104013 0.159352 -0.062500 0 0 0 0 0 0 2 302195
-0.000237 0.002176 0.119841 0.201006 0.104014 0.159354 -0.062500 0 0 0 0 0 0 2 303181
-0.000237 0.002176 0.119841 0.201017 0.104012 0.159347 -0.062500 0 0 0 0 0 0 2 304196
-0.000237 0.002176 0.119841 0.200999 0.104006 0.159346 -0.062500 0 0 0 0 0 0 2 305178
-0.000237 0.002176 0.119841 0.201005 0.104014 0.159353 -0.062500 0 0 0 0 0 0 2 306195
-0.000237 0.002176 0.119841 0.201017 0.104012 0.159347 -0.062500 0 0 0 0 0 0 2 307114
-0.000237 0.002176 0.119841 0.201010 0.104003 0.159360 -0.062500 0 0 0 0 0 0 2 308122
-0.000237 0.002176 0.119841 0.200998 0.104005 0.159348 -0.062500 0 0 0 0 0 0 2 309113
-0.000237 0.002176 0.119841 0.201016 0.104011 0.159347 -0.062500 0 0 0 0 0 0 2 310104
-0.000237 0.002176 0.119841 0.201007 0.104014 0.159353 -0.062500 0 0 0 0 0 0 2 311124
-0.000237 0.002176 0.119841 0.201006 0.104014 0.159354 -0.062500 0 0 0 0 0 0 2 312113
-0.000237 0.002176 0.119841 0.200998 0.104006 0.159347 -0.062500 0 0 0 0 0 0 2 313122
-0.000237 0.002176 0.119841 0.201016 0.104011 0.159346 -0.062500 0 0 0 0 0 0 2 314114
-0.000237 0.002176 0.119841 0.201007 0.104014 0.159353 -0.062500 0 0 0 0 0 0 2 315123
-0.000237 0.002176 0.119841 0.201006 0.104014 0.159354 -0.062500 0 0 0 0 0 0 2 316115
-0.000237 0.002176 0.119841 0.201017 0.104012 0.159347 -0.062500 0 0 0 0 0 0 2 317131
-0.000237 0.002176 0.119841 0.201002 0.103995 0.159354 -0.062500 0 0 0 0 0 0 2 318140
-0.000237 0.002176 0.119841 0.201006 0.104013 0.159354 -0.062500 0 0 0 0 0 0 2 319122
-0.000237 0.002176 0.119841 0.201017 0.104012 0.159347 -0.062500 0 0 0 0 0 0 2 320133
-0.000237 0.002176 0.119841 0.201007 0.104014 0.159353 -0.062500 0 0 0 0 0 0 2 321117
-0.000237 0.002176 0.119841 0.200998 0.104006 0.159347 -0.062500 0 0 0 0 0 0 2 322104
-0.000237 0.002176 0.119841 0.201016 0.104011 0.159347 -0.062500 0 0 0 0 0 0 2 323135
-0.000237 0.002176 0.119841 0.201007 0.104014 0.159353 -0.062500 0 0 0 0 0 0 2 324118
-0.000237 0.002176 0.119841 0.201006 0.104014 0.159354 -0.062500 0 0 0 0 0 0 2 325130
-0.000237 0.002176 0.119841 0.201009 0.104003 0.159341 -0.062500 0 0 0 0 0 0 2 326132
-0.000237 0.002176 0.119841 0.201009 0.104003 0.159359 -0.062500 0 0 0 0 0 0 2 327130
-0.000237 0.002176 0.119841 0.201006 0.104013 0.159355 -0.062500 0 0 0 0 0 0 2 328128
-0.000237 0.002176 0.119841 0.201017 0.104012 0.159348 -0.062500 0 0 0 0 0 0 2 329130
-0.000237 0.002176 0.119841 0.200999 0.104006 0.159347 -0.062500 0 0 0 0 0 0 2 330129
-0.000237 0.002176 0.119841 0.201005 0.104014 0.159353 -0.062500 0 0 0 0 0 0 2 331140
-0.000237 0.002176 0.119841 0.201017 0.104012 0.159347 -0.062500 0 0 0 0 0 0 2 332139
-0.000237 0.002176 0.119841 0.201007 0.104014 0.159353 -0.062500 0 0 0 0 0 0 2 333131
-0.000237 0.002176 0.119841 0.200998 0.104006 0.159347 -0.062500 0 0 0 0 0 0 2 334148
-0.000237 0.002176 0.119841 0.201005 0.104014 0.159353 -0.062500 0 0 0 0 0 0 2 335141
-0.000237 0.002176 0.119841 0.201017 0.104012 0.159347 -0.062500 0 0 0 0 0 0 2 336142
-0.000237 0.002176 0.119841 0.201010 0.104003 0.159360 -0.062500 0 0 0 0 0 0 2 337140
-0.000237 0.002176 0.119841 0.201010 0.104002 0.159342 -0.062500 0 0 0 0 0 0 2 338139
-0.000237 0.002176 0.119841 0.201006 0.104013 0.159352 -0.062500 0 0 0 0 0 0 2 339140
-0.000237 0.002176 0.119841 0.201006 0.104014 0.159354 -0.062500 0 0 0 0 0 0 2 340137
-0.000237 0.002176 0.119841 0.201006 0.104014 0.159354 -0.062500 0 0 0 0 0 0 2 341138
-0.000237 0.002176 0.119841 0.201009 0.104003 0.159341 -0.062500 0 0 0 0 0 0 2 342136
-0.000237 0.002176 0.119841 0.201006 0.104013 0.159352 -0.062500 0 0 0 0 0 0 2 343139
-0.000237 0.002176 0.119841 0.201006 0.104014 0.159354 -0.062500 0 0 0 0 0 0 2 344119
-0.000237 0.002176 0.119841 0.201017 0.104012 0.159347 -0.062500 0 0 0 0 0 0 2 345136
-0.000237 0.002176 0.119841 0.201007 0.104014 0.159353 -0.062500 0 0 0 0 0 0 2 346139
-0.000237 0.002176 0.119841 0.200998 0.104006 0.159347 -0.062500 0 0 0 0 0 0 2 347197
-0.000237 0.002176 0.119841 0.201020 0.104000 0.159353 -0.062500 0 0 0 0 0 0 2 348175
-0.000237 0.002176 0.119841 0.201007 0.104013 0.159354 -0.062500 0 0 0 0 0 0 2 349172
-0.000237 0.002176 0.119841 0.200998 0.104006 0.159347 -0.062500 0 0 0 0 0 0 2 350205
-0.000237 0.002176 0.119841 0.201016 0.104011 0.159346 -0.062500 0 0 0 0 0 0 2 351204
-0.000237 0.002176 0.119841 0.201007 0.104014 0.159353 -0.062500 0 0 0 0 0 0 2 352204
-0.000237 0.002176 0.119841 0.201006 0.104014 0.159354 -0.062500 0 0 0 0 0 0 2 353172
-0.000237 0.002176 0.119841 0.201017 0.104012 0.159347 -0.062500 0 0 0 0 0 0 2 354173
-0.000237 0.002176 0.119841 0.200999 0.104006 0.159346 -0.062500 0 0 0 0 0 0 2 355194
-0.000237 0.002176 0.119841 0.201005 0.104014 0.159353 -0.062500 0 0 0 0 0 0 2 356170
-0.000237 0.002176 0.119841 0.201009 0.104004 0.159361 -0.062500 0 0 0 0 0 0 2 357214
-0.000237 0.002176 0.119841 0.201010 0.104002 0.159342 -0.062500 0 0 0 0 0 0 2 358206
-0.000237 0.002176 0.119841 0.201006 0.104013 0.159352 -0.062500 0 0 0 0 0 0 2 359201
-0.000237 0.002176 0.119841 0.201006 0.104014 0.159354 -0.062500 0 0 0 0 0 0 2 360205
-0.000237 0.002176 0.119841 0.201017 0.104012 0.159347 -0.062500 0 0 0 0 0 0 2 361200
-0.000237 0.002176 0.119841 0.201007 0.104014 0.159353 -0.062500 0 0 0 0 0 0 2 362206
-0.000237 0.002176 0.119841 0.200998 0.104006 0.159347 -0.062500 0 0 0 0 0 0 2 363197
-0.000237 0.002176 0.119841 0.201016 0.104011 0.159346 -0.062500 0 0 0 0 0 0 2 364171
-0.000237 0.002176 0.119841 0.201007 0.104014 0.159353 -0.062500 0 0 0 0 0 0 2 365171
-0.000237 0.002176 0.119841 0.201006 0.104014 0.159354 -0.062500 0 0 0 0 0 0 2 366203
-0.000237 0.002176 0.119841 0.201012 0.103992 0.159348 -0.062500 0 0 0 0 0 0 2 367196
-0.000237 0.002176 0.119841 0.201007 0.104012 0.159353 -0.062500 0 0 0 0 0 0 2 368195
-0.000237 0.002176 0.119841 0.201006 0.104014 0.159354 -0.062500 0 0 0 0 0 0 2 369197
-0.000237 0.002176 0.119841 0.201017 0.104012 0.159347 -0.062500 0 0 0 0 0 0 2 370172
-0.000237 0.002176 0.119841 0.200999 0.104006 0.159347 -0.062500 0 0 0 0 0 0 2 371172
-0.000237 0.002176 0.119841 0.201005 0.104014 0.159353 -0.062500 0 0 0 0 0 0 2 372198
-0.000237 0.002176 0.119841 0.201017 0.104012 0.159347 -0.062500 0 0 0 0 0 0 2 373195
-0.000237 0.002176 0.119841 0.201007 0.104014 0.159353 -0.062500 0 0 0 0 0 0 2 374177
-0.000237 0.002176 0.119841 0.201006 0.104014 0.159354 -0.062500 0 0 0 0 0 0 2 375191
-0.000237 0.002176 0.119841 0.201009 0.104003 0.159341 -0.062500 0 0 0 0 0 0 2 376177
-0.000237 0.002176 0.119841 0.201009 0.104003 0.159359 -0.062500 0 0 0 0 0 0 2 377191
-0.000237 0.002176 0.119841 0.201006 0.104013 0.159355 -0.062500 0 0 0 0 0 0 2 378177
-0.000237 0.002176 0.119841 0.201009 0.104003 0.159341 -0.062500 0 0 0 0 0 0 2 379191
-0.000237 0.002176 0.119841 0.201006 0.104013 0.159352 -0.062500 0 0 0 0 0 0 2 380177
-0.000237 0.002176 0.119841 0.201006 0.104014 0.159354 -0.062500 0 0 0 0 0 0 2 381191
-0.000237 0.002176 0.119841 0.201017 0.104012 0.159347 -0.062500 0 0 0 0 0 0 2 382174
-0.000237 0.002176 0.119841 0.201007 0.104014 0.159353 -0.062500 0 0 0 0 0 0 2 383194
-0.000237 0.002176 0.119841 0.200998 0.104006 0.159347 -0.062500 0 0 0 0 0 0 2 384197
-0.000237 0.002176 0.119841 0.201005 0.104014 0.159353 -0.062500 0 0 0 0 0 0 2 385177
-0.000237 0.002176 0.119841 0.201017 0.104012 0.159347 -0.062500 0 0 0 0 0 0 2 386192
-0.000237 0.002176 0.119841 0.201010 0.104003 0.159360 -0.062500 0 0 0 0 0 0 2 387177
-0.000237 0.002176 0.119841 0.201010 0.104002 0.159342 -0.062500 0 0 0 0 0 0 2 388194
-0.000237 0.002176 0.119841 0.201006 0.104013 0.159352 -0.062500 0 0 0 0 0 0 2 389175
-0.000237 0.002176 0.119841 0.201006 0.104014 0.159354 -0.062500 0 0 0 0 0 0 2 390193
-0.000237 0.002176 0.119841 0.201006 0.104014 0.159354 -0.062500 0 0 0 0 0 0 2 391112
-0.000237 0.002176 0.119841 0.201009 0.104003 0.159341 -0.062500 0 0 0 0 0 0 2 392112
-0.000237 0.002176 0.119841 0.201006 0.104013 0.159352 -0.062500 0 0 0 0 0 0 2 393120
-0.000237 0.002176 0.119841 0.201006 0.104014 0.159354 -0.062500 0 0 0 0 0 0 2 394110
-0.000237 0.002176 0.119841 0.201017 0.104012 0.159347 -0.062500 0 0 0 0 0 0 2 395120
-0.000237 0.002176 0.119841 0.201002 0.103995 0.159354 -0.062500 0 0 0 0 0 0 2 396255
-0.000237 0.002176 0.119841 0.201006 0.104013 0.159354 -0.062500 0 0 0 0 0 0 2 397118
-0.000237 0.002176 0.119841 0.201017 0.104012 0.159347 -0.062500 0 0 0 0 0 0 2 398122
-0.000237 0.002176 0.119841 0.201007 0.104014 0.159353 -0.062500 0 0 0 0 0 0 2 399133
-0.000237 0.002176 0.119841 0.200998 0.104006 0.159347 -0.062500 0 0 0 0 0 0 2 400135
-0.000237 0.002176 0.119841 0.201016 0.104011 0.159346 -0.062500 0 0 0 0 0 0 2 401125
-0.000237 0.002176 0.119841 0.201007 0.104014 0.159353 -0.062500 0 0 0 0 0 0 2 402098
-0.000237 0.002176 0.119841 0.201006 0.104014 0.159354 -0.062500 0 0 0 0 0 0 2 403099
-0.000237 0.002176 0.119841 0.201009 0.104003 0.159341 -0.062500 0 0 0 0 0 0 2 404120
-0.000237 0.002176 0.119841 0.201009 0.104003 0.159359 -0.062500 0 0 0 0 0 0 2 405363
-0.000237 0.002176 0.119841 0.201006 0.104013 0.159355 -0.062500 0 0 0 0 0 0 2 406119
-0.000237 0.002176 0.119841 0.201017 0.104012 0.159348 -0.062500 0 0 0 0 0 0 2 407119
-0.000237 0.002176 0.119841 0.200999 0.104006 0.159347 -0.062500 0 0 0 0 0 0 2 408115
-0.000237 0.002176 0.119841 0.201005 0.104014 0.159353 -0.062500 0 0 0 0 0 0 2 409115
-0.000237 0.002176 0.119841 0.201006 0.104014 0.159354 -0.062500 0 0 0 0 0 0 2 410117
-0.000237 0.002176 0.119841 0.201017 0.104012 0.159347 -0.062500 0 0 0 0 0 0 2 411114
-0.000237 0.002176 0.119841 0.201007 0.104014 0.159353 -0.062500 0 0 0 0 0 0 2 412115
-0.000237 0.002176 0.119841 0.200998 0.104006 0.159347 -0.062500 0 0 0 0 0 0 2 413114
-0.000237 0.002176 0.119841 0.201016 0.104011 0.159346 -0.062500 0 0 0 0 0 0 2 414124
-0.000237 0.002176 0.119841 0.201010 0.104003 0.159360 -0.062500 0 0 0 0 0 0 2 415120
-0.000237 0.002176 0.119841 0.200998 0.104005 0.159348 -0.062500 0 0 0 0 0 0 2 416117
-0.000237 0.002176 0.119841 0.201016 0.104011 0.159347 -0.062500 0 0 0 0 0 0 2 417119
-0.000237 0.002176 0.119841 0.201007 0.104014 0.159353 -0.062500 0 0 0 0 0 0 2 418117
-0.000237 0.002176 0.119841 0.201006 0.104014 0.159354 -0.062500 0 0 0 0 0 0 2 419117
-0.000237 0.002176 0.119841 0.201017 0.104012 0.159347 -0.062500 0 0 0 0 0 0 2 420114
-0.000237 0.002176 0.119841 0.200999 0.104006 0.159347 -0.062500 0 0 0 0 0 0 2 421116
-0.000237 0.002176 0.119841 0.201005 0.104014 0.159353 -0.062500 0 0 0 0 0 0 2 422114
-0.000237 0.002176 0.119841 0.201017 0.104012 0.159347 -0.062500 0 0 0 0 0 0 2 423115
-0.000237 0.002176 0.119841 0.201007 0.104014 0.159353 -0.062500 0 0 0 0 0 0 2 424113
-0.000237 0.002176 0.119841 0.200998 0.104006 0.159347 -0.062500 0 0 0 0 0 0 2 425115
-0.000237 0.002176 0.119841 0.201008 0.104003 0.159360 -0.062500 0 0 0 0 0 0 2 426114
-0.000237 0.002176 0.119841 0.201017 0.104011 0.159348 -0.062500 0 0 0 0 0 0 2 427116
-0.000237 0.002176 0.119841 0.201007 0.104014 0.159353 -0.062500 0 0 0 0 0 0 2 428115
-0.000237 0.002176 0.119841 0.201009 0.104003 0.159341 -0.062500 0 0 0 0 0 0 2 429114
-0.000237 0.002176 0.119841 0.201006 0.104013 0.159352 -0.062500 0 0 0 0 0 0 2 430115
-0.000237 0.002176 0.119841 0.201006 0.104014 0.159354 -0.062500 0 0 0 0 0 0 2 431115
-0.000237 0.002176 0.119841 0.201006 0.104015 0.159354 -0.062500 0 0 0 0 0 0 2 432114
-0.000237 0.002176 0.119841 0.201009 0.104003 0.159341 -0.062500 0 0 0 0 0 0 2 433115
-0.000237 0.002176 0.119841 0.201006 0.104013 0.159352 -0.062500 0 0 0 0 0 0 2 434114
-0.000237 0.002176 0.119841 0.201009 0.104004 0.159361 -0.062500 0 0 0 0 0 0 2 435113
-0.000237 0.002176 0.119841 0.201018 0.104011 0.159348 -0.062500 0 0 0 0 0 0 2 436113
-0.000237 0.002176 0.119841 0.200999 0.104006 0.159347 -0.062500 0 0 0 0 0 0 2 437112
-0.000237 0.002176 0.119841 0.201005 0.104014 0.159353 -0.062500 0 0 0 0 0 0 2 438116
-0.000237 0.002176 0.119841 0.201017 0.104012 0.159347 -0.062500 0 0 0 0 0 0 2 439204
-0.000237 0.002176 0.119841 0.201007 0.104014 0.159353 -0.062500 0 0 0 0 0 0 2 440198
-0.000237 0.002176 0.119841 0.200998 0.104006 0.159347 -0.062500 0 0 0 0 0 0 2 441197
-0.000237 0.002176 0.119841 0.201016 0.104011 0.159346 -0.062500 0 0 0 0 0 0 2 442193
-0.000237 0.002176 0.119841 0.201007 0.104014 0.159353 -0.062500 0 0 0 0 0 0 2 443202
-0.000237 0.002176 0.119841 0.201006 0.104014 0.159354 -0.062500 0 0 0 0 0 0 2 444193
-0.000237 0.002176 0.119841 0.201017 0.104012 0.159347 -0.062500 0 0 0 0 0 0 2 445168
-0.000237 0.002176 0.119841 0.201002 0.103995 0.159354 -0.062500 0 0 0 0 0 0 2 446200
-0.000237 0.002176 0.119841 0.201006 0.104013 0.159354 -0.062500 0 0 0 0 0 0 2 447193
-0.000237 0.002176 0.119841 0.201017 0.104012 0.159347 -0.062500 0 0 0 0 0 0 2 448167
-0.000237 0.002176 0.119841 0.201007 0.104014 0.159353 -0.062500 0 0 0 0 0 0 2 449169
-0.000237 0.002176 0.119841 0.200998 0.104006 0.159347 -0.062500 0 0 0 0 0 0 2 450167
-0.000237 0.002176 0.119841 0.201016 0.104011 0.159346 -0.062500 0 0 0 0 0 0 2 451192
-0.000237 0.002176 0.119841 0.201007 0.104014 0.159353 -0.062500 0 0 0 0 0 0 2 452200
-0.000237 0.002176 0.119841 0.201006 0.104014 0.159354 -0.062500 0 0 0 0 0 0 2 453190
-0.000237 0.002176 0.119841 0.201009 0.104003 0.159341 -0.062500 0 0 0 0 0 0 2 454176
-0.000237 0.002176 0.119841 0.201009 0.104003 0.159359 -0.062500 0 0 0 0 0 0 2 455190
-0.000237 0.002176 0.119841 0.201006 0.104013 0.159354 -0.062500 0 0 0 0 0 0 2 456174
-0.000237 0.002176 0.119841 0.201017 0.104012 0.159348 -0.062500 0 0 0 0 0 0 2 457190
-0.000237 0.002176 0.119841 0.200999 0.104006 0.159347 -0.062500 0 0 0 0 0 0 2 458173
-0.000237 0.002176 0.119841 0.201005 0.104014 0.159353 -0.062500 0 0 0 0 0 0 2 459188
-0.000237 0.002176 0.119841 0.201006 0.104014 0.159354 -0.062500 0 0 0 0 0 0 2 460175
-0.000237 0.002176 0.119841 0.201017 0.104012 0.159347 -0.062500 0 0 0 0 0 0 2 461190
-0.000237 0.002176 0.119841 0.200999 0.104006 0.159347 -0.062500 0 0 0 0 0 0 2 462174
-0.000237 0.002176 0.119841 0.201005 0.104014 0.159353 -0.062500 0 0 0 0 0 0 2 463191
-0.000237 0.002176 0.119841 0.201017 0.104012 0.159347 -0.062500 0 0 0 0 0 0 2 464174
-0.000237 0.002176 0.119841 0.201010 0.104003 0.159360 -0.062500 0 0 0 0 0 0 2 465191
-0.000237 0.002176 0.119841 0.200998 0.104005 0.159348 -0.062500 0 0 0 0 0 0 2 466175
-0.000237 0.002176 0.119841 0.201016 0.104011 0.159347 -0.062500 0 0 0 0 0 0 2 467191
-0.000237 0.002176 0.119841 0.201007 0.104014 0.159353 -0.062500 0 0 0 0 0 0 2 468189
-0.000237 0.002176 0.119841 0.201006 0.104014 0.159354 -0.062500 0 0 0 0 0 0 2 469175
-0.000237 0.002176 0.119841 0.201009 0.104003 0.159341 -0.062500 0 0 0 0 0 0 2 470190
-0.000237 0.002176 0.119841 0.201006 0.104013 0.159352 -0.062500 0 0 0 0 0 0 2 471174
-0.000237 0.002176 0.119841 0.201006 0.104014 0.159353 -0.062500 0 0 0 0 0 0 2 472188
-0.000237 0.002176 0.119841 0.201017 0.104012 0.159347 -0.062500 0 0 0 0 0 0 2 473172
-0.000237 0.002176 0.119841 0.201010 0.104003 0.159360 -0.062500 0 0 0 0 0 0 2 474190
-0.000237 0.002176 0.119841 0.200998 0.104005 0.159348 -0.062500 0 0 0 0 0 0 2 475109
-0.000237 0.002176 0.119841 0.201016 0.104011 0.159347 -0.062500 0 0 0 0 0 0 2 476118
-0.000237 0.002176 0.119841 0.201007 0.104014 0.159353 -0.062500 0 0 0 0 0 0 2 477108
-0.000237 0.002176 0.119841 0.200998 0.104006 0.159347 -0.062500 0 0 0 0 0 0 2 478117
-0.000237 0.002176 0.119841 0.201005 0.104014 0.159353 -0.062500 0 0 0 0 0 0 2 479109
-0.000237 0.002176 0.119841 0.201017 0.104012 0.159347 -0.062500 0 0 0 0 0 0 2 480104
-0.000237 0.002176 0.119841 0.201007 0.104014 0.159353 -0.062500 0 0 0 0 0 0 2 481123
-0.000237 0.002176 0.119841 0.201006 0.104014 0.159354 -0.062500 0 0 0 0 0 0 2 482128
-0.000237 0.002176 0.119841 0.201009 0.104003 0.159341 -0.062500 0 0 0 0 0 0 2 483115
-0.000237 0.002176 0.119841 0.201009 0.104003 0.159359 -0.062500 0 0 0 0 0 0 2 484122
-0.000237 0.002176 0.119841 0.201006 0.104013 0.159355 -0.062500 0 0 0 0 0 0 2 485099
-0.000237 0.002176 0.119841 0.201009 0.104003 0.159341 -0.062500 0 0 0 0 0 0 2 486109
-0.000237 0.002176 0.119841 0.201006 0.104013 0.159352 -0.062500 0 0 0 0 0 0 2 487117
-0.000237 0.002176 0.119841 0.201006 0.104014 0.159354 -0.062500 0 0 0 0 0 0 2 488109
-0.000237 0.002176 0.119841 0.201017 0.104012 0.159347 -0.062500 0 0 0 0 0 0 2 489117
-0.000237 0.002176 0.119841 0.201007 0.104014 0.159353 -0.062500 0 0 0 0 0 0 2 490116
-0.000237 0.002176 0.119841 0.200998 0.104006 0.159347 -0.062500 0 0 0 0 0 0 2 491114
-0.000237 0.002176 0.119841 0.201016 0.104011 0.159346 -0.062500 0 0 0 0 0 0 2 492112
-0.000237 0.002176 0.119841 0.201007 0.104014 0.159353 -0.062500 0 0 0 0 0 0 2 493114
-0.000237 0.002176 0.119841 0.201009 0.104004 0.159361 -0.062500 0 0 0 0 0 0 2 494097
-0.000237 0.002176 0.119841 0.201010 0.104002 0.159342 -0.062500 0 0 0 0 0 0 2 495113
-0.000237 0.002176 0.119841 0.201006 0.104013 0.159352 -0.062500 0 0 0 0 0 0 2 496111
-0.000237 0.002176 0.119841 0.201006 0.104014 0.159354 -0.062500 0 0 0 0 0 0 2 497244
-0.000237 0.002176 0.119841 0.201017 0.104012 0.159347 -0.062500 0 0 0 0 0 0 2 498118
-0.000237 0.002176 0.119841 0.200999 0.104006 0.159347 -0.062500 0 0 0 0 0 0 2 499209
-0.000237 0.002176 0.119841 0.201005 0.104014 0.159353 -0.062500 0 0 0 0 0 0 2 500198
-0.000237 0.002176 0.119841 0.201017 0.104012 0.159347 -0.062500 0 0 0 0 0 0 2 501354
-0.000237 0.002176 0.119841 0.201007 0.104014 0.159353 -0.062500 0 0 0 0 0 0 2 502343
-0.000237 0.002176 0.119841 0.201006 0.104014 0.159354 -0.062500 0 0 0 0 0 0 2 503191
-0.000237 0.002176 0.119841 0.201012 0.103992 0.159348 -0.062500 0 0 0 0 0 0 2 504295
-0.000237 0.002176 0.119841 0.201007 0.104012 0.159353 -0.062500 0 0 0 0 0 0 2 505190
-0.000237 0.002176 0.119841 0.201006 0.104014 0.159354 -0.062500 0 0 0 0 0 0 2 506331
-0.000237 0.002176 0.119841 0.201009 0.104003 0.159341 -0.062500 0 0 0 0 0 0 2 507314
-0.000237 0.002176 0.119841 0.201006 0.104013 0.159352 -0.062500 0 0 0 0 0 0 2 508293
-0.000237 0.002176 0.119841 0.201006 0.104014 0.159354 -0.062500 0 0 0 0 0 0 2 509290
-0.000237 0.002176 0.119841 0.201006 0.104015 0.159354 -0.062500 0 0 0 0 0 0 2 510328
-0.000237 0.002176 0.119841 0.201017 0.104012 0.159347 -0.062500 0 0 0 0 0 0 2 511318
-0.000237 0.002176 0.119841 0.200999 0.104006 0.159347 -0.062500 0 0 0 0 0 0 2 512321
-0.000237 0.002176 0.119841 0.201005 0.104014 0.159353 -0.062500 0 0 0 0 0 0 2 513289
-0.000237 0.002176 0.119841 0.201020 0.104001 0.159354 -0.062500 0 0 0 0 0 0 2 514335
-0.000237 0.002176 0.119841 0.201007 0.104013 0.159354 -0.062500 0 0 0 0 0 0 2 515193
-0.000237 0.002176 0.119841 0.200998 0.104006 0.159348 -0.062500 0 0 0 0 0 0 2 516292
-0.000237 0.002176 0.119841 0.201016 0.104011 0.159347 -0.062500 0 0 0 0 0 0 2 517313
-0.000237 0.002176 0.119841 0.201007 0.104014 0.159353 -0.062500 0 0 0 0 0 0 2 518325
-0.000237 0.002176 0.119841 0.201006 0.104014 0.159354 -0.062500 0 0 0 0 0 0 2 519168
-0.000237 0.002176 0.119841 0.201009 0.104003 0.159341 -0.062500 0 0 0 0 0 0 2 520289
-0.000237 0.002176 0.119841 0.201006 0.104013 0.159352 -0.062500 0 0 0 0 0 0 2 521319
-0.000237 0.002176 0.119841 0.201006 0.104014 0.159353 -0.062500 0 0 0 0 0 0 2 522339
-0.000237 0.002176 0.119841 0.201017 0.104012 0.159347 -0.062500 0 0 0 0 0 0 2 523319
-0.000237 0.002176 0.119841 0.201002 0.103995 0.159353 -0.062500 0 0 0 0 0 0 2 524197
-0.000237 0.002176 0.119841 0.201006 0.104013 0.159354 -0.062500 0 0 0 0 0 0 2 525314
-0.000237 0.002176 0.119841 0.201017 0.104012 0.159347 -0.062500 0 0 0 0 0 0 2 526338
-0.000237 0.002176 0.119841 0.201007 0.104014 0.159353 -0.062500 0 0 0 0 0 0 2 527317
-0.000237 0.002176 0.119841 0.200998 0.104006 0.159347 -0.062500 0 0 0 0 0 0 2 528290
-0.000237 0.002176 0.119841 0.201005 0.104014 0.159353 -0.062500 0 0 0 0 0 0 2 529291
-0.000237 0.002176 0.119841 0.201017 0.104012 0.159347 -0.062500 0 0 0 0 0 0 2 530334
-0.000237 0.002176 0.119841 0.201007 0.104014 0.159353 -0.062500 0 0 0 0 0 0 2 531313
-0.000237 0.002176 0.119841 0.200998 0.104006 0.159347 -0.062500 0 0 0 0 0 0 2 532290
-0.000237 0.002176 0.119841 0.201020 0.104000 0.159353 -0.062500 0 0 0 0 0 0 2 533164
-0.000237 0.002176 0.119841 0.201007 0.104013 0.159354 -0.062500 0 0 0 0 0 0 2 534329
-0.000237 0.002176 0.119841 0.201006 0.104014 0.159354 -0.062500 0 0 0 0 0 0 2 535298
-0.000237 0.002176 0.119841 0.201009 0.104003 0.159341 -0.062500 0 0 0 0 0 0 2 536174
-0.000237 0.002176 0.119841 0.201006 0.104013 0.159352 -0.062500 0 0 0 0 0 0 2 537312
-0.000237 0.002176 0.119841 0.201006 0.104014 0.159354 -0.062500 0 0 0 0 0 0 2 538334
-0.000237 0.002176 0.119841 0.201017 0.104012 0.159347 -0.062500 0 0 0 0 0 0 2 539313
-0.000237 0.002176 0.119841 0.201007 0.104014 0.159353 -0.062500 0 0 0 0 0 0 2 540298
-0.000237 0.002176 0.119841 0.200998 0.104006 0.159347 -0.062500 0 0 0 0 0 0 2 541311
-0.000237 0.002176 0.119841 0.201016 0.104011 0.159346 -0.062500 0 0 0 0 0 0 2 542335
-0.000237 0.002176 0.119841 0.201010 0.104003 0.159360 -0.062500 0 0 0 0 0 0 2 543312
-0.000237 0.002176 0.119841 0.200998 0.104005 0.159348 -0.062500 0 0 0 0 0 0 2 544297
-0.000237 0.002176 0.119841 0.201016 0.104011 0.159347 -0.062500 0 0 0 0 0 0 2 545312
-0.000237 0.002176 0.119841 0.201007 0.104014 0.159353 -0.062500 0 0 0 0 0 0 2 546334
-0.000237 0.002176 0.119841 0.201006 0.104014 0.159354 -0.062500 0 0 0 0 0 0 2 547313
-0.000237 0.002176 0.119841 0.201017 0.104012 0.159347 -0.062500 0 0 0 0 0 0 2 548298
-0.000237 0.002176 0.119841 0.200999 0.104006 0.159347 -0.062500 0 0 0 0 0 0 2 549336
-0.000237 0.002176 0.119841 0.201005 0.104014 0.159353 -0.062500 0 0 0 0 0 0 2 550329
-0.000237 0.002176 0.119841 0.201006 0.104014 0.159354 -0.062500 0 0 0 0 0 0 2 551333
-0.000237 0.002176 0.119841 0.201017 0.104012 0.159347 -0.062500 0 0 0 0 0 0 2 552312
-0.000237 0.002176 0.119841 0.201002 0.103995 0.159354 -0.062500 0 0 0 0 0 0 2 553298
-0.000237 0.002176 0.119841 0.201006 0.104013 0.159354 -0.062500 0 0 0 0 0 0 2 554329
-0.000237 0.002176 0.119841 0.201017 0.104012 0.159347 -0.062500 0 0 0 0 0 0 2 555172
-0.000237 0.002176 0.119841 0.201007 0.104014 0.159353 -0.062500 0 0 0 0 0 0 2 556337
-0.000237 0.002176 0.119841 0.200998 0.104006 0.159347 -0.062500 0 0 0 0 0 0 2 557297
-0.000237 0.002176 0.119841 0.201016 0.104011 0.159347 -0.062500 0 0 0 0 0 0 2 558343
-0.000237 0.002176 0.119841 0.201007 0.104014 0.159353 -0.062500 0 0 0 0 0 0 2 559231
-0.000237 0.002176 0.119841 0.201006 0.104014 0.159354 -0.062500 0 0 0 0 0 0 2 560239
-0.000237 0.002176 0.119841 0.201009 0.104003 0.159341 -0.062500 0 0 0 0 0 0 2 561231
-0.000237 0.002176 0.119841 0.201009 0.104003 0.159359 -0.062500 0 0 0 0 0 0 2 562246
-0.000237 0.002176 0.119841 0.201006 0.104013 0.159355 -0.062500 0 0 0 0 0 0 2 563230
-0.000237 0.002176 0.119841 0.201017 0.104012 0.159348 -0.062500 0 0 0 0 0 0 2 564244
-0.000237 0.002176 0.119841 0.200999 0.104006 0.159347 -0.062500 0 0 0 0 0 0 2 565258
-0.000237 0.002176 0.119841 0.201005 0.104014 0.159353 -0.062500 0 0 0 0 0 0 2 566250
-0.000237 0.002176 0.119841 0.201017 0.104012 0.159347 -0.062500 0 0 0 0 0 0 2 567238
-0.000237 0.002176 0.119841 0.201007 0.104014 0.159353 -0.062500 0 0 0 0 0 0 2 568230
-0.000237 0.002176 0.119841 0.200998 0.104006 0.159347 -0.062500 0 0 0 0 0 0 2 569239
-0.000237 0.002176 0.119841 0.201016 0.104011 0.159346 -0.062500 0 0 0 0 0 0 2 570223
-0.000237 0.002176 0.119841 0.201007 0.104014 0.159353 -0.062500 0 0 0 0 0 0 2 571120
-0.000237 0.002176 0.119841 0.201009 0.104004 0.159361 -0.062500 0 0 0 0 0 0 2 572235
-0.000237 0.002176 0.119841 0.201010 0.104002 0.159342 -0.062500 0 0 0 0 0 0 2 573251
-0.000237 0.002176 0.119841 0.201006 0.104013 0.159352 -0.062500 0 0 0 0 0 0 2 574258
-0.000237 0.002176 0.119841 0.201006 0.104014 0.159354 -0.062500 0 0 0 0 0 0 2 575247
-0.000237 0.002176 0.119841 0.201017 0.104012 0.159347 -0.062500 0 0 0 0 0 0 2 576119
-0.000237 0.002176 0.119841 0.201007 0.104014 0.159353 -0.062500 0 0 0 0 0 0 2 577224
-0.000237 0.002176 0.119841 0.200998 0.104006 0.159347 -0.062500 0 0 0 0 0 0 2 578253
-0.000237 0.002176 0.119841 0.201005 0.104014 0.159353 -0.062500 0 0 0 0 0 0 2 579244
-0.000237 0.002176 0.119841 0.201017 0.104012 0.159347 -0.062500 0 0 0 0 0 0 2 580121
-0.000237 0.002176 0.119841 0.201007 0.104014 0.159353 -0.062500 0 0 0 0 0 0 2 581129
-0.000237 0.002176 0.119841 0.200998 0.104006 0.159347 -0.062500 0 0 0 0 0 0 2 582269
-0.000237 0.002176 0.119841 0.201020 0.104000 0.159353 -0.062500 0 0 0 0 0 0 2 583236
-0.000237 0.002176 0.119841 0.201007 0.104013 0.159354 -0.062500 0 0 0 0 0 0 2 584234
-0.000237 0.002176 0.119841 0.201006 0.104014 0.159354 -0.062500 0 0 0 0 0 0 2 585239
-0.000237 0.002176 0.119841 0.201009 0.104003 0.159341 -0.062500 0 0 0 0 0 0 2 586218
-0.000237 0.002176 0.119841 0.201006 0.104013 0.159352 -0.062500 0 0 0 0 0 0 2 587313
-0.000237 0.002176 0.119841 0.201006 0.104014 0.159354 -0.062500 0 0 0 0 0 0 2 588291
-0.000237 0.002176 0.119841 0.201017 0.104012 0.159347 -0.062500 0 0 0 0 0 0 2 589288
-0.000237 0.002176 0.119841 0.200999 0.104006 0.159346 -0.062500 0 0 0 0 0 0 2 590306
-0.000237 0.002176 0.119841 0.201005 0.104014 0.159353 -0.062500 0 0 0 0 0 0 2 591288
-0.000237 0.002176 0.119841 0.201020 0.104001 0.159354 -0.062500 0 0 0 0 0 0 2 592313
-0.000237 0.002176 0.119841 0.201007 0.104013 0.159354 -0.062500 0 0 0 0 0 0 2 593288
-0.000237 0.002176 0.119841 0.200998 0.104006 0.159348 -0.062500 0 0 0 0 0 0 2 594325
-0.000237 0.002176 0.119841 0.201016 0.104011 0.159347 -0.062500 0 0 0 0 0 0 2 595310
-0.000237 0.002176 0.119841 0.201007 0.104014 0.159353 -0.062500 0 0 0 0 0 0 2 596346
-0.000237 0.002176 0.119841 0.201006 0.104014 0.159354 -0.062500 0 0 0 0 0 0 2 597322
-0.000237 0.002176 0.119841 0.201009 0.104003 0.159341 -0.062500 0 0 0 0 0 0 2 598325
-0.000237 0.002176 0.119841 0.201006 0.104013 0.159352 -0.062500 0 0 0 0 0 0 2 599313
-0.000237 0.002176 0.119841 0.201006 0.104014 0.159353 -0.062500 0 0 0 0 0 0 2 600287
-0.000237 0.002176 0.119841 0.201006 0.104015 0.159354 -0.062500 0 0 0 0 0 0 2 601287
-0.000237 0.002176 0.119841 0.201012 0.103992 0.159348 -0.062500 0 0 0 0 0 0 2 602325
-0.000237 0.002176 0.119841 0.201007 0.104012 0.159353 -0.062500 0 0 0 0 0 0 2 603313
-0.000237 0.002176 0.119841 0.201006 0.104014 0.159354 -0.062500 0 0 0 0 0 0 2 604288
-0.000237 0.002176 0.119841 0.201017 0.104012 0.159347 -0.062500 0 0 0 0 0 0 2 605319
-0.000237 0.002176 0.119841 0.200999 0.104006 0.159347 -0.062500 0 0 0 0 0 0 2 606347
-0.000237 0.002176 0.119841 0.201005 0.104014 0.159353 -0.062500 0 0 0 0 0 0 2 607298
-0.000237 0.002176 0.119841 0.201017 0.104012 0.159347 -0.062500 0 0 0 0 0 0 2 608316
-0.000237 0.002176 0.119841 0.201007 0.104014 0.159353 -0.062500 0 0 0 0 0 0 2 609298
-0.000237 0.002176 0.119841 0.201006 0.104014 0.159354 -0.062500 0 0 0 0 0 0 2 610307
-0.000237 0.002176 0.119841 0.201009 0.104003 0.159341 -0.062500 0 0 0 0 0 0 2 611288
-0.000237 0.002176 0.119841 0.201009 0.104003 0.159359 -0.062500 0 0 0 0 0 0 2 612287
-0.000237 0.002176 0.119841 0.201006 0.104013 0.159355 -0.062500 0 0 0 0 0 0 2 613288
-0.000237 0.002176 0.119841 0.201009 0.104003 0.159341 -0.062500 0 0 0 0 0 0 2 614311
-0.000237 0.002176 0.119841 0.201006 0.104013 0.159352 -0.062500 0 0 0 0 0 0 2 615312
-0.000237 0.002176 0.119841 0.201006 0.104014 0.159354 -0.062500 0 0 0 0 0 0 2 616287
-0.000237 0.002176 0.119841 0.201017 0.104012 0.159347 -0.062500 0 0 0 0 0 0 2 617285
-0.000237 0.002176 0.119841 0.201007 0.104014 0.159353 -0.062500 0 0 0 0 0 0 2 618343
-0.000232 0.002158 0.119852 0.131669 0.334527 0.006291 -0.062500 0 0 0 0 0 0 2 619317
-0.000229 0.002149 0.119855 0.159221 0.243520 0.081142 -0.062500 0 0 0 0 0 0 2 620308
-0.000228 0.002145 0.119857 0.179329 0.176597 0.119878 -0.062500 0 0 0 0 0 0 2 621293
-0.000227 0.002143 0.119857 0.190063 0.140733 0.134581 -0.062500 0 0 0 0 0 0 2 622342
-0.000227 0.002142 0.119857 0.195530 0.122461 0.139816 -0.062500 0 0 0 0 0 0 2 623293
-0.000227 0.002141 0.119857 0.198260 0.113259 0.141645 -0.062500 0 0 0 0 0 0 2 624309
-0.000227 0.002141 0.119857 0.199635 0.108648 0.142268 -0.062500 0 0 0 0 0 0 2 625293
-0.000226 0.002141 0.119857 0.200326 0.106334 0.142498 -0.062500 0 0 0 0 0 0 2 626325
-0.000226 0.002140 0.119857 0.200661 0.105173 0.142578 -0.062500 0 0 0 0 0 0 2 627310
-0.000226 0.002140 0.119857 0.200836 0.104585 0.142605 -0.062500 0 0 0 0 0 0 2 628293
-0.000226 0.002140 0.119857 0.200922 0.104296 0.142615 -0.062500 0 0 0 0 0 0 2 629308
-0.000226 0.002140 0.119857 0.200963 0.104157 0.142605 -0.062500 0 0 0 0 0 0 2 630332
-0.000226 0.002140 0.119857 0.200984 0.104088 0.142619 -0.062500 0 0 0 0 0 0 2 631238
-0.000226 0.002140 0.119857 0.201007 0.104046 0.142615 -0.062500 0 0 0 0 0 0 2 632227
-0.000226 0.002140 0.119857 0.201005 0.104022 0.142615 -0.062500 0 0 0 0 0 0 2 633229
-0.000226 0.002140 0.119857 0.201004 0.104020 0.142615 -0.062500 0 0 0 0 0 0 2 634244
-0.000226 0.002140 0.119857 0.201004 0.104020 0.142615 -0.062500 0 0 0 0 0 0 2 635237
-0.000226 0.002140 0.119857 0.201004 0.104020 0.142615 -0.062500 0 0 0 0 0 0 2 636227
-0.000226 0.002140 0.119857 0.201008 0.104009 0.142622 -0.062500 0 0 0 0 0 0 2 637236
-0.000226 0.002140 0.119857 0.201008 0.104007 0.142603 -0.062500 0 0 0 0 0 0 2 638234
-0.000226 0.002140 0.119857 0.201008 0.104008 0.142621 -0.062500 0 0 0 0 0 0 2 639238
-0.000226 0.002140 0.119857 0.201005 0.104018 0.142616 -0.062500 0 0 0 0 0 0 2 640236
-0.000226 0.002140 0.119857 0.201019 0.104006 0.142616 -0.062500 0 0 0 0 0 0 2 641244
-0.000226 0.002140 0.119857 0.200998 0.104010 0.142609 -0.062500 0 0 0 0 0 0 2 642278
-0.000226 0.002140 0.119857 0.201007 0.104008 0.142621 -0.062500 0 0 0 0 0 0 2 643243
-0.000226 0.002140 0.119857 0.201005 0.104018 0.142616 -0.062500 0 0 0 0 0 0 2 644226
-0.000226 0.002140 0.119857 0.201019 0.104006 0.142616 -0.062500 0 0 0 0 0 0 2 645232
-0.000226 0.002140 0.119857 0.200998 0.104010 0.142609 -0.062500 0 0 0 0 0 0 2 646247
-0.000226 0.002140 0.119857 0.201007 0.104008 0.142621 -0.062500 0 0 0 0 0 0 2 647218
-0.000226 0.002140 0.119857 0.201019 0.104005 0.142616 -0.062500 0 0 0 0 0 0 2 648240
-0.000226 0.002140 0.119857 0.201006 0.104018 0.142615 -0.062500 0 0 0 0 0 0 2 649234
-0.000226 0.002140 0.119857 0.201000 0.104000 0.142616 -0.062500 0 0 0 0 0 0 2 650242
-0.000226 0.002140 0.119857 0.201015 0.104015 0.142609 -0.062500 0 0 0 0 0 0 2 651233
-0.000226 0.002140 0.119857 0.201009 0.104008 0.142621 -0.062500 0 0 0 0 0 0 2 652232
-0.000226 0.002140 0.119857 0.201005 0.104018 0.142616 -0.062500 0 0 0 0 0 0 2 653233
-0.000226 0.002140 0.119857 0.201011 0.103997 0.142609 -0.062500 0 0 0 0 0 0 2 654248
-0.000226 0.002140 0.119857 0.201005 0.104017 0.142614 -0.062500 0 0 0 0 0 0 2 655233
-0.000226 0.002140 0.119857 0.201008 0.104009 0.142622 -0.062500 0 0 0 0 0 0 2 656224
-0.000226 0.002140 0.119857 0.201016 0.104016 0.142609 -0.062500 0 0 0 0 0 0 2 657234
-0.000226 0.002140 0.119857 0.201009 0.104008 0.142621 -0.062500 0 0 0 0 0 0 2 658306
-0.000226 0.002140 0.119857 0.200997 0.104010 0.142609 -0.062500 0 0 0 0 0 0 2 659318
-0.000226 0.002140 0.119857 0.201018 0.104005 0.142615 -0.062500 0 0 0 0 0 0 2 660317
-0.000226 0.002140 0.119857 0.201006 0.104018 0.142615 -0.062500 0 0 0 0 0 0 2 661287
-0.000226 0.002140 0.119857 0.201008 0.104009 0.142622 -0.062500 0 0 0 0 0 0 2 662305
-0.000226 0.002140 0.119857 0.201008 0.104007 0.142603 -0.062500 0 0 0 0 0 0 2 663312
-0.000226 0.002140 0.119857 0.201008 0.104008 0.142620 -0.062500 0 0 0 0 0 0 2 664308
-0.000226 0.002140 0.119857 0.201005 0.104018 0.142616 -0.062500 0 0 0 0 0 0 2 665284
-0.000226 0.002140 0.119857 0.201008 0.104009 0.142622 -0.062500 0 0 0 0 0 0 2 666325
-0.000226 0.002140 0.119857 0.201008 0.104007 0.142603 -0.062500 0 0 0 0 0 0 2 667312
-0.000226 0.002140 0.119857 0.201008 0.104008 0.142621 -0.062500 0 0 0 0 0 0 2 668286
-0.000226 0.002140 0.119857 0.201008 0.104008 0.142623 -0.062500 0 0 0 0 0 0 2 669309
-0.000226 0.002140 0.119857 0.201008 0.104007 0.142603 -0.062500 0 0 0 0 0 0 2 670334
-0.000226 0.002140 0.119857 0.201008 0.104008 0.142621 -0.062500 0 0 0 0 0 0 2 671307
-0.000226 0.002140 0.119857 0.201005 0.104018 0.142616 -0.062500 0 0 0 0 0 0 2 672308
-0.000226 0.002140 0.119857 0.201019 0.104006 0.142616 -0.062500 0 0 0 0 0 0 2 673334
-0.000226 0.002140 0.119857 0.201006 0.104018 0.142615 -0.062500 0 0 0 0 0 0 2 674336
-0.000226 0.002140 0.119857 0.201000 0.104000 0.142616 -0.062500 0 0 0 0 0 0 2 675308
-0.000226 0.002140 0.119857 0.201015 0.104015 0.142609 -0.062500 0 0 0 0 0 0 2 676313
-0.000226 0.002140 0.119857 0.201009 0.104008 0.142621 -0.062500 0 0 0 0 0 0 2 677285
-0.000226 0.002140 0.119857 0.201005 0.104018 0.142616 -0.062500 0 0 0 0 0 0 2 678324
-0.000226 0.002140 0.119857 0.201011 0.103997 0.142609 -0.062500 0 0 0 0 0 0 2 679286
-0.000226 0.002140 0.119857 0.201005 0.104017 0.142614 -0.062500 0 0 0 0 0 0 2 680284
-0.000226 0.002140 0.119857 0.201008 0.104009 0.142622 -0.062500 0 0 0 0 0 0 2 681319
-0.000226 0.002140 0.119857 0.201016 0.104016 0.142609 -0.062500 0 0 0 0 0 0 2 682332
-0.000226 0.002140 0.119857 0.201001 0.104000 0.142615 -0.062500 0 0 0 0 0 0 2 683295
-0.000226 0.002140 0.119857 0.201004 0.104018 0.142615 -0.062500 0 0 0 0 0 0 2 684310
-0.000226 0.002140 0.119857 0.201019 0.104006 0.142615 -0.062500 0 0 0 0 0 0 2 685311
-0.000226 0.002140 0.119857 0.201009 0.104007 0.142622 -0.062500 0 0 0 0 0 0 2 686330
-0.000226 0.002140 0.119857 0.200997 0.104010 0.142609 -0.062500 0 0 0 0 0 0 2 687309
-0.000226 0.002140 0.119857 0.201007 0.104008 0.142622 -0.062500 0 0 0 0 0 0 2 688309
-0.000226 0.002140 0.119857 0.201016 0.104016 0.142609 -0.062500 0 0 0 0 0 0 2 689284
-0.000226 0.002140 0.119857 0.201009 0.104008 0.142622 -0.062500 0 0 0 0 0 0 2 690320
-0.000226 0.002140 0.119857 0.201008 0.104007 0.142603 -0.062500 0 0 0 0 0 0 2 691309
-0.000226 0.002140 0.119857 0.201008 0.104008 0.142620 -0.062500 0 0 0 0 0 0 2 692283
-0.000226 0.002140 0.119857 0.201005 0.104018 0.142616 -0.062500 0 0 0 0 0 0 2 693284
-0.000226 0.002140 0.119857 0.201008 0.104009 0.142622 -0.062500 0 0 0 0 0 0 2 694299
-0.000226 0.002140 0.119857 0.201008 0.104007 0.142603 -0.062500 0 0 0 0 0 0 2 695308
-0.000226 0.002140 0.119857 0.201008 0.104008 0.142621 -0.062500 0 0 0 0 0 0 2 696308
-0.000226 0.002140 0.119857 0.201005 0.104018 0.142616 -0.062500 0 0 0 0 0 0 2 697294
-0.000226 0.002140 0.119857 0.201019 0.104006 0.142616 -0.062500 0 0 0 0 0 0 2 698352
-0.000226 0.002140 0.119857 0.201006 0.104018 0.142615 -0.062500 0 0 0 0 0 0 2 699288
-0.000226 0.002140 0.119857 0.201000 0.104000 0.142616 -0.062500 0 0 0 0 0 0 2 700307
-0.000226 0.002140 0.119857 0.201015 0.104015 0.142608 -0.062500 0 0 0 0 0 0 2 701291
-0.000226 0.002140 0.119857 0.201009 0.104008 0.142621 -0.062500 0 0 0 0 0 0 2 702346
-0.000226 0.002140 0.119857 0.201005 0.104018 0.142616 -0.062500 0 0 0 0 0 0 2 703306
-0.000226 0.002140 0.119857 0.201011 0.103997 0.142609 -0.062500 0 0 0 0 0 0 2 704291
-0.000226 0.002140 0.119857 0.201008 0.104007 0.142621 -0.062500 0 0 0 0 0 0 2 705306
-0.000226 0.002140 0.119857 0.201005 0.104018 0.142616 -0.062500 0 0 0 0 0 0 2 706328
-0.000226 0.002140 0.119857 0.201016 0.104017 0.142609 -0.062500 0 0 0 0 0 0 2 707309
-0.000226 0.002140 0.119857 0.201001 0.104000 0.142615 -0.062500 0 0 0 0 0 0 2 708292
-0.000226 0.002140 0.119857 0.201007 0.104007 0.142622 -0.062500 0 0 0 0 0 0 2 709308
-0.000226 0.002140 0.119857 0.201016 0.104016 0.142609 -0.062500 0 0 0 0 0 0 2 710323
-0.000226 0.002140 0.119857 0.201009 0.104008 0.142621 -0.062500 0 0 0 0 0 0 2 711305
-0.000226 0.002140 0.119857 0.200997 0.104010 0.142609 -0.062500 0 0 0 0 0 0 2 712291
-0.000226 0.002140 0.119857 0.201007 0.104008 0.142621 -0.062500 0 0 0 0 0 0 2 713329
-0.000226 0.002140 0.119857 0.201016 0.104016 0.142609 -0.062500 0 0 0 0 0 0 2 714342
-0.000226 0.002140 0.119857 0.201009 0.104008 0.142622 -0.062500 0 0 0 0 0 0 2 715235
-0.000226 0.002140 0.119857 0.201008 0.104007 0.142603 -0.062500 0 0 0 0 0 0 2 716225
-0.000226 0.002140 0.119857 0.201008 0.104008 0.142620 -0.062500 0 0 0 0 0 0 2 717235
-0.000226 0.002140 0.119857 0.201005 0.104018 0.142616 -0.062500 0 0 0 0 0 0 2 718225
-0.000226 0.002140 0.119857 0.201008 0.104009 0.142622 -0.062500 0 0 0 0 0 0 2 719225
-0.000226 0.002140 0.119857 0.201008 0.104007 0.142603 -0.062500 0 0 0 0 0 0 2 720234
-0.000226 0.002140 0.119857 0.201008 0.104008 0.142621 -0.062500 0 0 0 0 0 0 2 721229
-0.000226 0.002140 0.119857 0.201005 0.104018 0.142616 -0.062500 0 0 0 0 0 0 2 722249
-0.000226 0.002140 0.119857 0.201019 0.104006 0.142616 -0.062500 0 0 0 0 0 0 2 723234
-0.000226 0.002140 0.119857 0.200998 0.104010 0.142609 -0.062500 0 0 0 0 0 0 2 724239
-0.000226 0.002140 0.119857 0.201007 0.104008 0.142621 -0.062500 0 0 0 0 0 0 2 725230
-0.000226 0.002140 0.119857 0.201016 0.104016 0.142609 -0.062500 0 0 0 0 0 0 2 726274
-0.000226 0.002140 0.119857 0.201009 0.104008 0.142621 -0.062500 0 0 0 0 0 0 2 727222
-0.000226 0.002140 0.119857 0.201000 0.103999 0.142616 -0.062500 0 0 0 0 0 0 2 728234
-0.000226 0.002140 0.119857 0.201015 0.104015 0.142609 -0.062500 0 0 0 0 0 0 2 729227
-0.000226 0.002140 0.119857 0.201009 0.104008 0.142621 -0.062500 0 0 0 0 0 0 2 730242
-0.000226 0.002140 0.119857 0.201005 0.104018 0.142616 -0.062500 0 0 0 0 0 0 2 731233
-0.000226 0.002140 0.119857 0.201019 0.104006 0.142616 -0.062500 0 0 0 0 0 0 2 732231
-0.000226 0.002140 0.119857 0.200998 0.104010 0.142609 -0.062500 0 0 0 0 0 0 2 733231
-0.000226 0.002140 0.119857 0.201007 0.104008 0.142621 -0.062500 0 0 0 0 0 0 2 734213
-0.000226 0.002140 0.119857 0.201016 0.104016 0.142609 -0.062500 0 0 0 0 0 0 2 735227
-0.000226 0.002140 0.119857 0.201009 0.104008 0.142621 -0.062500 0 0 0 0 0 0 2 736227
-0.000226 0.002140 0.119857 0.200997 0.104010 0.142609 -0.062500 0 0 0 0 0 0 2 737227
-0.000226 0.002140 0.119857 0.201007 0.104008 0.142621 -0.062500 0 0 0 0 0 0 2 738249
-0.000226 0.002140 0.119857 0.201016 0.104016 0.142609 -0.062500 0 0 0 0 0 0 2 739234
-0.000226 0.002140 0.119857 0.201009 0.104008 0.142621 -0.062500 0 0 0 0 0 0 2 740235
-0.000226 0.002140 0.119857 0.201008 0.104007 0.142603 -0.062500 0 0 0 0 0 0 2 741228
-0.000226 0.002140 0.119857 0.201008 0.104008 0.142620 -0.062500 0 0 0 0 0 0 2 742264
-0.000226 0.002140 0.119857 0.201005 0.104018 0.142615 -0.062500 0 0 0 0 0 0 2 743311
-0.000226 0.002140 0.119857 0.201008 0.104009 0.142622 -0.062500 0 0 0 0 0 0 2 744307
-0.000226 0.002140 0.119857 0.201008 0.104007 0.142603 -0.062500 0 0 0 0 0 0 2 745283
-0.000226 0.002140 0.119857 0.201008 0.104008 0.142620 -0.062500 0 0 0 0 0 0 2 746299
-0.000226 0.002140 0.119857 0.201008 0.104008 0.142623 -0.062500 0 0 0 0 0 0 2 747282
-0.000226 0.002140 0.119857 0.201016 0.104016 0.142610 -0.062500 0 0 0 0 0 0 2 748283
-0.000226 0.002140 0.119857 0.201001 0.104000 0.142615 -0.062500 0 0 0 0 0 0 2 749307
-0.000226 0.002140 0.119857 0.201004 0.104018 0.142615 -0.062500 0 0 0 0 0 0 2 750313
-0.000226 0.002140 0.119857 0.201019 0.104006 0.142616 -0.062500 0 0 0 0 0 0 2 751281
-0.000226 0.002140 0.119857 0.201006 0.104018 0.142615 -0.062500 0 0 0 0 0 0 2 752315
-0.000226 0.002140 0.119857 0.201000 0.104000 0.142616 -0.062500 0 0 0 0 0 0 2 753316
-0.000226 0.002140 0.119857 0.201015 0.104015 0.142608 -0.062500 0 0 0 0 0 0 2 754318
-0.000226 0.002140 0.119857 0.201009 0.104008 0.142621 -0.062500 0 0 0 0 0 0 2 755285
-0.000226 0.002140 0.119857 0.201005 0.104018 0.142616 -0.062500 0 0 0 0 0 0 2 756309
-0.000226 0.002140 0.119857 0.201011 0.103997 0.142609 -0.062500 0 0 0 0 0 0 2 757281
-0.000226 0.002140 0.119857 0.201005 0.104017 0.142614 -0.062500 0 0 0 0 0 0 2 758298
-0.000226 0.002140 0.119857 0.201008 0.104009 0.142622 -0.062500 0 0 0 0 0 0 2 759280
-0.000226 0.002140 0.119857 0.201016 0.104016 0.142609 -0.062500 0 0 0 0 0 0 2 760282
-0.000226 0.002140 0.119857 0.201009 0.104008 0.142621 -0.062500 0 0 0 0 0 0 2 761281
-0.000226 0.002140 0.119857 0.200997 0.104010 0.142609 -0.062500 0 0 0 0 0 0 2 762327
-0.000226 0.002140 0.119857 0.201007 0.104008 0.142621 -0.062500 0 0 0 0 0 0 2 763314
-0.000226 0.002140 0.119857 0.201016 0.104016 0.142609 -0.062500 0 0 0 0 0 0 2 764310
-0.000226 0.002140 0.119857 0.201009 0.104008 0.142621 -0.062500 0 0 0 0 0 0 2 765291
-0.000226 0.002140 0.119857 0.201008 0.104007 0.142603 -0.062500 0 0 0 0 0 0 2 766323
-0.000226 0.002140 0.119857 0.201008 0.104008 0.142620 -0.062500 0 0 0 0 0 0 2 767307
-0.000226 0.002140 0.119857 0.201008 0.104008 0.142623 -0.062500 0 0 0 0 0 0 2 768309
-0.000226 0.002140 0.119857 0.200997 0.104010 0.142610 -0.062500 0 0 0 0 0 0 2 769307
-0.000226 0.002140 0.119857 0.201018 0.104005 0.142615 -0.062500 0 0 0 0 0 0 2 770325
-0.000226 0.002140 0.119857 0.201006 0.104018 0.142615 -0.062500 0 0 0 0 0 0 2 771305
-0.000226 0.002140 0.119857 0.201008 0.104009 0.142622 -0.062500 0 0 0 0 0 0 2 772305
-0.000226 0.002140 0.119857 0.201016 0.104016 0.142609 -0.062500 0 0 0 0 0 0 2 773281
-0.000226 0.002140 0.119857 0.201001 0.104000 0.142615 -0.062500 0 0 0 0 0 0 2 774320
-0.000226 0.002140 0.119857 0.201004 0.104018 0.142615 -0.062500 0 0 0 0 0 0 2 775303
-0.000226 0.002140 0.119857 0.201019 0.104006 0.142615 -0.062500 0 0 0 0 0 0 2 776273
-0.000226 0.002140 0.119857 0.201006 0.104018 0.142615 -0.062500 0 0 0 0 0 0 2 777291
-0.000226 0.002140 0.119857 0.201000 0.104000 0.142616 -0.062500 0 0 0 0 0 0 2 778322
-0.000226 0.002140 0.119857 0.201015 0.104015 0.142608 -0.062500 0 0 0 0 0 0 2 779287
-0.000226 0.002140 0.119857 0.201009 0.104008 0.142621 -0.062500 0 0 0 0 0 0 2 780303
-0.000226 0.002140 0.119857 0.201005 0.104018 0.142616 -0.062500 0 0 0 0 0 0 2 781288
-0.000226 0.002140 0.119857 0.201011 0.103997 0.142609 -0.062500 0 0 0 0 0 0 2 782324
-0.000226 0.002140 0.119857 0.201008 0.104007 0.142621 -0.062500 0 0 0 0 0 0 2 783286
-0.000226 0.002140 0.119857 0.201005 0.104018 0.142616 -0.062500 0 0 0 0 0 0 2 784301
-0.000226 0.002140 0.119857 0.201016 0.104017 0.142609 -0.062500 0 0 0 0 0 0 2 785306
-0.000226 0.002140 0.119857 0.201009 0.104008 0.142621 -0.062500 0 0 0 0 0 0 2 786347
-0.000226 0.002140 0.119857 0.201000 0.103999 0.142616 -0.062500 0 0 0 0 0 0 2 787233
-0.000226 0.002140 0.119857 0.201015 0.104015 0.142609 -0.062500 0 0 0 0 0 0 2 788222
-0.000226 0.002140 0.119857 0.201009 0.104008 0.142621 -0.062500 0 0 0 0 0 0 2 789231
-0.000226 0.002140 0.119857 0.200997 0.104010 0.142609 -0.062500 0 0 0 0 0 0 2 790224
-0.000226 0.002140 0.119857 0.201007 0.104008 0.142621 -0.062500 0 0 0 0 0 0 2 791232
-0.000226 0.002140 0.119857 0.201016 0.104016 0.142609 -0.062500 0 0 0 0 0 0 2 792222
-0.000226 0.002140 0.119857 0.201009 0.104008 0.142621 -0.062500 0 0 0 0 0 0 2 793232
-0.000226 0.002140 0.119857 0.200997 0.104010 0.142609 -0.062500 0 0 0 0 0 0 2 794223
-0.000226 0.002140 0.119857 0.201018 0.104005 0.142615 -0.062500 0 0 0 0 0 0 2 795233
-0.000226 0.002140 0.119857 0.201006 0.104018 0.142615 -0.062500 0 0 0 0 0 0 2 796237
-0.000226 0.002140 0.119857 0.201008 0.104009 0.142622 -0.062500 0 0 0 0 0 0 2 797238
-0.000226 0.002140 0.119857 0.201008 0.104007 0.142603 -0.062500 0 0 0 0 0 0 2 798254
-0.000226 0.002140 0.119857 0.201008 0.104008 0.142620 -0.062500 0 0 0 0 0 0 2 799234
-0.000226 0.002140 0.119857 0.201005 0.104018 0.142616 -0.062500 0 0 0 0 0 0 2 800227
-0.000226 0.002140 0.119857 0.201019 0.104006 0.142615 -0.062500 0 0 0 0 0 0 2 801241
-0.000226 0.002140 0.119857 0.201006 0.104018 0.142615 -0.062500 0 0 0 0 0 0 2 802242
-0.000226 0.002140 0.119857 0.201000 0.104000 0.142616 -0.062500 0 0 0 0 0 0 2 803243
-0.000226 0.002140 0.119857 0.201015 0.104015 0.142608 -0.062500 0 0 0 0 0 0 2 804246
-0.000226 0.002140 0.119857 0.201009 0.104008 0.142621 -0.062500 0 0 0 0 0 0 2 805242
-0.000221 0.002123 0.119868 0.122131 0.339703 -0.010311 -0.062500 0 0 0 0 0 0 2 806250
-0.000218 0.002114 0.119872 0.149683 0.248629 0.064460 -0.062500 0 0 0 0 0 0 2 807238
-0.000217 0.002109 0.119873 0.169820 0.181675 0.103160 -0.062500 0 0 0 0 0 0 2 808234
-0.000216 0.002107 0.119874 0.180564 0.145783 0.117871 -0.062500 0 0 0 0 0 0 2 809209
-0.000216 0.002106 0.119874 0.186011 0.127508 0.123092 -0.062500 0 0 0 0 0 0 2 810260
-0.000216 0.002105 0.119874 0.188748 0.118311 0.124923 -0.062500 0 0 0 0 0 0 2 811250
-0.000216 0.002105 0.119874 0.190127 0.113689 0.125551 -0.062500 0 0 0 0 0 0 2 812245
-0.000216 0.002105 0.119874 0.190810 0.111365 0.125775 -0.062500 0 0 0 0 0 0 2 813248
-0.000216 0.002105 0.119874 0.191150 0.110222 0.125853 -0.062500 0 0 0 0 0 0 2 814274
-0.000216 0.002105 0.119874 0.191325 0.109635 0.125880 -0.062500 0 0 0 0 0 0 2 815249
-0.000216 0.002105 0.119874 0.191411 0.109346 0.125888 -0.062500 0 0 0 0 0 0 2 816252
-0.000216 0.002105 0.119874 0.191456 0.109196 0.125886 -0.062500 0 0 0 0 0 0 2 817250
-0.000216 0.002105 0.119874 0.191473 0.109137 0.125893 -0.062500 0 0 0 0 0 0 2 818239
-0.000216 0.002105 0.119874 0.191496 0.109096 0.125889 -0.062500 0 0 0 0 0 0 2 819250
-0.000216 0.002105 0.119874 0.191494 0.109072 0.125888 -0.062500 0 0 0 0 0 0 2 820246
-0.000216 0.002105 0.119874 0.191497 0.109059 0.125895 -0.062500 0 0 0 0 0 0 2 821246
-0.000216 0.002105 0.119874 0.191497 0.109058 0.125896 -0.062500 0 0 0 0 0 0 2 822249
-0.000216 0.002105 0.119874 0.191497 0.109058 0.125897 -0.062500 0 0 0 0 0 0 2 823246
-0.000216 0.002105 0.119874 0.191508 0.109055 0.125890 -0.062500 0 0 0 0 0 0 2 824248
-0.000216 0.002105 0.119874 0.191498 0.109057 0.125896 -0.062500 0 0 0 0 0 0 2 825246
-0.000216 0.002105 0.119874 0.191489 0.109049 0.125890 -0.062500 0 0 0 0 0 0 2 826257
-0.000216 0.002105 0.119874 0.191496 0.109057 0.125896 -0.062500 0 0 0 0 0 0 2 827249
-0.000216 0.002105 0.119874 0.191508 0.109055 0.125890 -0.062500 0 0 0 0 0 0 2 828228
-0.000216 0.002105 0.119874 0.191498 0.109057 0.125896 -0.062500 0 0 0 0 0 0 2 829245
-0.000229 0.002091 0.119864 0.362081 0.291624 0.267036 -0.062500 0 0 0 0 0 0 2 830259
-0.000235 0.002084 0.119861 0.293973 0.217532 0.198113 -0.062500 0 0 0 0 0 0 2 831247
-0.000239 0.002080 0.119859 0.244502 0.164655 0.162376 -0.062500 0 0 0 0 0 0 2 832248
-0.000240 0.002078 0.119859 0.218196 0.136861 0.148773 -0.062500 0 0 0 0 0 0 2 833245
-0.000241 0.002078 0.119859 0.204872 0.122919 0.143926 -0.062500 0 0 0 0 0 0 2 834266
-0.000242 0.002077 0.119859 0.198187 0.115969 0.142237 -0.062500 0 0 0 0 0 0 2 835245
-0.000242 0.002077 0.119859 0.194850 0.112509 0.141657 -0.062500 0 0 0 0 0 0 2 836246
-0.000242 0.002077 0.119859 0.193176 0.110768 0.141445 -0.062500 0 0 0 0 0 0 2 837249
-0.000242 0.002077 0.119859 0.192337 0.109919 0.141378 -0.062500 0 0 0 0 0 0 2 838312
-0.000242 0.002077 0.119859 0.191913 0.109492 0.141354 -0.062500 0 0 0 0 0 0 2 839311
-0.000242 0.002077 0.119859 0.191706 0.109261 0.141344 -0.062500 0 0 0 0 0 0 2 840302
-0.000242 0.002077 0.119859 0.191613 0.109163 0.141345 -0.062500 0 0 0 0 0 0 2 841313
-0.000242 0.002077 0.119859 0.191552 0.109114 0.141339 -0.062500 0 0 0 0 0 0 2 842296
-0.000242 0.002077 0.119859 0.191522 0.109083 0.141339 -0.062500 0 0 0 0 0 0 2 843279
-0.000242 0.002077 0.119859 0.191514 0.109061 0.141340 -0.062500 0 0 0 0 0 0 2 844304
-0.000242 0.002077 0.119859 0.191502 0.109062 0.141347 -0.062500 0 0 0 0 0 0 2 845310
-0.000242 0.002077 0.119859 0.191493 0.109053 0.141341 -0.062500 0 0 0 0 0 0 2 846310
-0.000242 0.002077 0.119859 0.191503 0.109050 0.141334 -0.062500 0 0 0 0 0 0 2 847280
-0.000242 0.002077 0.119859 0.191501 0.109060 0.141346 -0.062500 0 0 0 0 0 0 2 848277
-0.000242 0.002077 0.119859 0.191493 0.109053 0.141341 -0.062500 0 0 0 0 0 0 2 849279
-0.000242 0.002077 0.119859 0.191503 0.109050 0.141334 -0.062500 0 0 0 0 0 0 2 850286
-0.000242 0.002077 0.119859 0.191501 0.109060 0.141346 -0.062500 0 0 0 0 0 0 2 851290
-0.000242 0.002077 0.119859 0.191490 0.109064 0.141334 -0.062500 0 0 0 0 0 0 2 852285
-0.000242 0.002077 0.119859 0.191511 0.109059 0.141340 -0.062500 0 0 0 0 0 0 2 853301
-0.000242 0.002077 0.119859 0.191494 0.109053 0.141340 -0.062500 0 0 0 0 0 0 2 854318
-0.000242 0.002077 0.119859 0.191492 0.109052 0.141340 -0.062500 0 0 0 0 0 0 2 855302
-0.000242 0.002077 0.119859 0.191511 0.109058 0.141340 -0.062500 0 0 0 0 0 0 2 856286
-0.000242 0.002077 0.119859 0.191494 0.109053 0.141340 -0.062500 0 0 0 0 0 0 2 857287
-0.000242 0.002077 0.119859 0.191492 0.109052 0.141340 -0.062500 0 0 0 0 0 0 2 858341
-0.000242 0.002077 0.119859 0.191511 0.109058 0.141340 -0.062500 0 0 0 0 0 0 2 859221
-0.000242 0.002077 0.119859 0.191494 0.109053 0.141340 -0.062500 0 0 0 0 0 0 2 860230
-0.000242 0.002077 0.119859 0.191492 0.109052 0.141340 -0.062500 0 0 0 0 0 0 2 861220
-0.000242 0.002077 0.119859 0.191511 0.109058 0.141340 -0.062500 0 0 0 0 0 0 2 862280
-0.000242 0.002077 0.119859 0.191494 0.109053 0.141340 -0.062500 0 0 0 0 0 0 2 863222
-0.000242 0.002077 0.119859 0.191492 0.109052 0.141340 -0.062500 0 0 0 0 0 0 2 864222
-0.000242 0.002077 0.119859 0.191511 0.109058 0.141340 -0.062500 0 0 0 0 0 0 2 865230
-0.000242 0.002077 0.119859 0.191494 0.109053 0.141340 -0.062500 0 0 0 0 0 0 2 866220
-0.000242 0.002077 0.119859 0.191492 0.109052 0.141341 -0.062500 0 0 0 0 0 0 2 867230
-0.000237 0.002059 0.119870 0.122116 0.339869 -0.011404 -0.062500 0 0 0 0 0 0 2 868224
-0.000234 0.002050 0.119873 0.149678 0.248692 0.063281 -0.062500 0 0 0 0 0 0 2 869228
-0.000233 0.002046 0.119875 0.169810 0.181694 0.101937 -0.062500 0 0 0 0 0 0 2 870253
-0.000232 0.002043 0.119875 0.180556 0.145783 0.116623 -0.062500 0 0 0 0 0 0 2 871224
-0.000232 0.002042 0.119875 0.186002 0.127512 0.121843 -0.062500 0 0 0 0 0 0 2 872229
-0.000231 0.002042 0.119875 0.188754 0.118299 0.123669 -0.062500 0 0 0 0 0 0 2 873237
-0.000231 0.002041 0.119875 0.190110 0.113691 0.124299 -0.062500 0 0 0 0 0 0 2 874251
-0.000231 0.002041 0.119875 0.190810 0.111374 0.124522 -0.062500 0 0 0 0 0 0 2 875239
-0.000231 0.002041 0.119875 0.191158 0.110209 0.124593 -0.062500 0 0 0 0 0 0 2 876286
-0.000231 0.002041 0.119875 0.191328 0.109642 0.124624 -0.062500 0 0 0 0 0 0 2 877245
-0.000231 0.002041 0.119875 0.191405 0.109346 0.124627 -0.062500 0 0 0 0 0 0 2 878248
-0.000231 0.002041 0.119875 0.191460 0.109194 0.124637 -0.062500 0 0 0 0 0 0 2 879210
-0.000231 0.002041 0.119875 0.191471 0.109126 0.124640 -0.062500 0 0 0 0 0 0 2 880207
-0.000231 0.002041 0.119875 0.191490 0.109095 0.124648 -0.062500 0 0 0 0 0 0 2 881237
-0.000231 0.002041 0.119875 0.191495 0.109080 0.124636 -0.062500 0 0 0 0 0 0 2 882206
-0.000231 0.002041 0.119875 0.191491 0.109060 0.124635 -0.062500 0 0 0 0 0 0 2 883246
-0.000231 0.002041 0.119875 0.191498 0.109066 0.124641 -0.062500 0 0 0 0 0 0 2 884246
-0.000231 0.002041 0.119875 0.191503 0.109055 0.124629 -0.062500 0 0 0 0 0 0 2 885238
-0.000231 0.002041 0.119875 0.191495 0.109046 0.124641 -0.062500 0 0 0 0 0 0 2 886264
-0.000231 0.002041 0.119875 0.191499 0.109065 0.124642 -0.062500 0 0 0 0 0 0 2 887248
-0.000231 0.002041 0.119875 0.191503 0.109055 0.124629 -0.062500 0 0 0 0 0 0 2 888250
-0.000231 0.002041 0.119875 0.191503 0.109055 0.124647 -0.062500 0 0 0 0 0 0 2 889243
-0.000231 0.002041 0.119875 0.191492 0.109057 0.124636 -0.062500 0 0 0 0 0 0 2 890266
-0.000231 0.002041 0.119875 0.191505 0.109044 0.124635 -0.062500 0 0 0 0 0 0 2 891245
-0.000231 0.002041 0.119875 0.191492 0.109056 0.124635 -0.062500 0 0 0 0 0 0 2 892245
-0.000231 0.002041 0.119875 0.191499 0.109066 0.124641 -0.062500 0 0 0 0 0 0 2 893244
-0.000231 0.002041 0.119875 0.191506 0.109045 0.124636 -0.062500 0 0 0 0 0 0 2 894262
-0.000231 0.002041 0.119875 0.191492 0.109056 0.124635 -0.062500 0 0 0 0 0 0 2 895245
-0.000231 0.002041 0.119875 0.191502 0.109055 0.124648 -0.062500 0 0 0 0 0 0 2 896244
-0.000231 0.002041 0.119875 0.191503 0.109054 0.124630 -0.062500 0 0 0 0 0 0 2 897243
-0.000231 0.002041 0.119875 0.191492 0.109057 0.124634 -0.062500 0 0 0 0 0 0 2 898252
-0.000244 0.002027 0.119865 0.362003 0.291516 0.265999 -0.062500 0 0 0 0 0 0 2 899228
-0.000251 0.002020 0.119862 0.293939 0.217495 0.196956 -0.062500 0 0 0 0 0 0 2 900226
-0.000254 0.002017 0.119861 0.244484 0.164643 0.161156 -0.062500 0 0 0 0 0 0 2 901244
-0.000256 0.002015 0.119860 0.218188 0.136862 0.147543 -0.062500 0 0 0 0 0 0 2 902259
-0.000257 0.002014 0.119860 0.204872 0.122914 0.142711 -0.062500 0 0 0 0 0 0 2 903317
-0.000257 0.002014 0.119860 0.198188 0.115975 0.141011 -0.062500 0 0 0 0 0 0 2 904302
-0.000257 0.002013 0.119860 0.194843 0.112509 0.140421 -0.062500 0 0 0 0 0 0 2 905278
-0.000257 0.002013 0.119860 0.193176 0.110777 0.140213 -0.062500 0 0 0 0 0 0 2 906310
-0.000257 0.002013 0.119860 0.192334 0.109908 0.140146 -0.062500 0 0 0 0 0 0 2 907303
-0.000258 0.002013 0.119860 0.191910 0.109479 0.140122 -0.062500 0 0 0 0 0 0 2 908278
-0.000258 0.002013 0.119860 0.191707 0.109268 0.140111 -0.062500 0 0 0 0 0 0 2 909271
-0.000258 0.002013 0.119860 0.191607 0.109163 0.140105 -0.062500 0 0 0 0 0 0 2 910352
-0.000258 0.002013 0.119860 0.191557 0.109111 0.140112 -0.062500 0 0 0 0 0 0 2 911307
-0.000258 0.002013 0.119860 0.191524 0.109091 0.140107 -0.062500 0 0 0 0 0 0 2 912288
-0.000258 0.002013 0.119860 0.191517 0.109070 0.140107 -0.062500 0 0 0 0 0 0 2 913300
-0.000258 0.002013 0.119860 0.191496 0.109062 0.140107 -0.062500 0 0 0 0 0 0 2 914329
-0.000258 0.002013 0.119860 0.191506 0.109059 0.140100 -0.062500 0 0 0 0 0 0 2 915305
-0.000258 0.002013 0.119860 0.191499 0.109050 0.140113 -0.062500 0 0 0 0 0 0 2 916303
-0.000252 0.001995 0.119871 0.122095 0.340025 -0.012461 -0.062500 0 0 0 0 0 0 2 917279
-0.000250 0.001986 0.119875 0.149653 0.248749 0.062143 -0.062500 0 0 0 0 0 0 2 918344
-0.000248 0.001982 0.119876 0.169801 0.181702 0.100763 -0.062500 0 0 0 0 0 0 2 919301
-0.000247 0.001980 0.119876 0.180548 0.145783 0.115416 -0.062500 0 0 0 0 0 0 2 920301
-0.000247 0.001979 0.119876 0.186008 0.127502 0.120636 -0.062500 0 0 0 0 0 0 2 921304
-0.000260 0.001964 0.119866 0.359170 0.300646 0.264004 -0.062500 0 0 0 0 0 0 2 922295
-0.000267 0.001957 0.119863 0.292511 0.222094 0.195512 -0.062500 0 0 0 0 0 0 2 923276
-0.000270 0.001953 0.119862 0.243783 0.166948 0.159888 -0.062500 0 0 0 0 0 0 2 924300
-0.000271 0.001951 0.119861 0.217837 0.138017 0.146324 -0.062500 0 0 0 0 0 0 2 925286
-0.000272 0.001950 0.119861 0.204694 0.123508 0.141510 -0.062500 0 0 0 0 0 0 2 926336
-0.000273 0.001950 0.119861 0.198093 0.116264 0.139812 -0.062500 0 0 0 0 0 0 2 927284
-0.000273 0.001950 0.119861 0.194802 0.112656 0.139222 -0.062500 0 0 0 0 0 0 2 928298
-0.000273 0.001950 0.119861 0.193149 0.110846 0.139021 -0.062500 0 0 0 0 0 0 2 929283
-0.000273 0.001950 0.119861 0.192323 0.109956 0.138954 -0.062500 0 0 0 0 0 0 2 930338
-0.000273 0.001950 0.119861 0.191919 0.109501 0.138937 -0.062500 0 0 0 0 0 0 2 931284
-0.000273 0.001950 0.119861 0.191710 0.109279 0.138921 -0.062500 0 0 0 0 0 0 2 932298
-0.000273 0.001950 0.119861 0.191601 0.109164 0.138908 -0.062500 0 0 0 0 0 0 2 933283
-0.000273 0.001950 0.119861 0.191550 0.109111 0.138913 -0.062500 0 0 0 0 0 0 2 934313
-0.000273 0.001950 0.119861 0.191521 0.109080 0.138915 -0.062500 0 0 0 0 0 0 2 935283
-0.000273 0.001950 0.119861 0.191507 0.109080 0.138921 -0.062500 0 0 0 0 0 0 2 936282
-0.000273 0.001950 0.119861 0.191512 0.109058 0.138916 -0.062500 0 0 0 0 0 0 2 937323
-0.000286 0.001936 0.119851 0.361831 0.291310 0.280607 -0.062500 0 0 0 0 0 0 2 938318
-0.000293 0.001929 0.119847 0.293849 0.217414 0.211408 -0.062500 0 0 0 0 0 0 2 939301
-0.000296 0.001925 0.119846 0.244454 0.164621 0.175509 -0.062500 0 0 0 0 0 0 2 940283
-0.000298 0.001923 0.119846 0.218175 0.136857 0.161882 -0.062500 0 0 0 0 0 0 2 941299
-0.000298 0.001923 0.119846 0.204858 0.122921 0.157016 -0.062500 0 0 0 0 0 0 2 942337
-0.000299 0.001922 0.119846 0.198191 0.115974 0.155322 -0.062500 0 0 0 0 0 0 2 943229
-0.000299 0.001922 0.119846 0.194843 0.112500 0.154742 -0.062500 0 0 0 0 0 0 2 944217
-0.000299 0.001922 0.119846 0.193173 0.110778 0.154526 -0.062500 0 0 0 0 0 0 2 945228
-0.000299 0.001922 0.119846 0.192330 0.109911 0.154457 -0.062500 0 0 0 0 0 0 2 946217
-0.000299 0.001922 0.119846 0.191926 0.109489 0.154432 -0.062500 0 0 0 0 0 0 2 947227
-0.000299 0.001922 0.119846 0.191706 0.109273 0.154420 -0.062500 0 0 0 0 0 0 2 948218
-0.000312 0.001908 0.119835 0.348832 0.301236 0.296240 -0.062500 0 0 0 0 0 0 2 949228
-0.000319 0.001901 0.119832 0.280840 0.227341 0.226974 -0.062500 0 0 0 0 0 0 2 950237
-0.000322 0.001897 0.119831 0.231443 0.174546 0.191059 -0.062500 0 0 0 0 0 0 2 951238
-0.000324 0.001896 0.119830 0.205172 0.146792 0.177395 -0.062500 0 0 0 0 0 0 2 952239
-0.000325 0.001895 0.119830 0.191864 0.132850 0.172544 -0.062500 0 0 0 0 0 0 2 953237
-0.000325 0.001894 0.119830 0.185173 0.125890 0.170842 -0.062500 0 0 0 0 0 0 2 954262
-0.000325 0.001894 0.119830 0.181827 0.122435 0.170258 -0.062500 0 0 0 0 0 0 2 955204
-0.000325 0.001894 0.119830 0.180161 0.120705 0.170047 -0.062500 0 0 0 0 0 0 2 956226
-0.000325 0.001894 0.119830 0.179319 0.119837 0.169979 -0.062500 0 0 0 0 0 0 2 957211
-0.000326 0.001894 0.119830 0.178907 0.119406 0.169947 -0.062500 0 0 0 0 0 0 2 958237
-0.000326 0.001894 0.119830 0.178695 0.119198 0.169941 -0.062500 0 0 0 0 0 0 2 959225
-0.000326 0.001894 0.119830 0.178577 0.119076 0.169943 -0.062500 0 0 0 0 0 0 2 960224
-0.000326 0.001894 0.119830 0.178534 0.119030 0.169937 -0.062500 0 0 0 0 0 0 2 961205
-0.000326 0.001894 0.119830 0.178513 0.119009 0.169944 -0.062500 0 0 0 0 0 0 2 962206
-0.000326 0.001894 0.119830 0.178495 0.118990 0.169931 -0.062500 0 0 0 0 0 0 2 963222
-0.000326 0.001894 0.119830 0.178497 0.118977 0.169937 -0.062500 0 0 0 0 0 0 2 964223
-0.000339 0.001880 0.119820 0.348632 0.301043 0.311897 -0.062500 0 0 0 0 0 0 2 965221
-0.000345 0.001873 0.119816 0.280752 0.227252 0.242557 -0.062500 0 0 0 0 0 0 2 966269
-0.000348 0.001870 0.119815 0.231404 0.174506 0.206598 -0.062500 0 0 0 0 0 0 2 967310
-0.000350 0.001868 0.119815 0.205148 0.146766 0.192933 -0.062500 0 0 0 0 0 0 2 968308
-0.000351 0.001867 0.119815 0.191853 0.132839 0.188081 -0.062500 0 0 0 0 0 0 2 969305
-0.000351 0.001867 0.119815 0.185173 0.125891 0.186382 -0.062500 0 0 0 0 0 0 2 970352
-0.000352 0.001866 0.119815 0.181833 0.122427 0.185783 -0.062500 0 0 0 0 0 0 2 971299
-0.000352 0.001866 0.119815 0.180157 0.120699 0.185576 -0.062500 0 0 0 0 0 0 2 972302
-0.000352 0.001866 0.119815 0.179322 0.119840 0.185514 -0.062500 0 0 0 0 0 0 2 973276
-0.000352 0.001866 0.119815 0.178891 0.119404 0.185483 -0.062500 0 0 0 0 0 0 2 974293
-0.000352 0.001866 0.119815 0.178688 0.119192 0.185470 -0.062500 0 0 0 0 0 0 2 975274
-0.000352 0.001866 0.119815 0.178591 0.119076 0.185471 -0.062500 0 0 0 0 0 0 2 976276
-0.000352 0.001866 0.119815 0.178538 0.119034 0.185471 -0.062500 0 0 0 0 0 0 2 977273
-0.000352 0.001866 0.119815 0.178509 0.119005 0.185472 -0.062500 0 0 0 0 0 0 2 978308
-0.000365 0.001852 0.119804 0.348553 0.300964 0.327553 -0.062500 0 0 0 0 0 0 2 979296
-0.000371 0.001845 0.119801 0.280717 0.227216 0.258145 -0.062500 0 0 0 0 0 0 2 980304
-0.000375 0.001842 0.119800 0.231395 0.174497 0.222168 -0.062500 0 0 0 0 0 0 2 981272
-0.000376 0.001840 0.119799 0.205143 0.146761 0.208500 -0.062500 0 0 0 0 0 0 2 982284
-0.000377 0.001839 0.119799 0.191852 0.132838 0.203620 -0.062500 0 0 0 0 0 0 2 983305
-0.000378 0.001839 0.119799 0.185163 0.125895 0.201920 -0.062500 0 0 0 0 0 0 2 984276
-0.000378 0.001839 0.119799 0.181827 0.122421 0.201326 -0.062500 0 0 0 0 0 0 2 985277
-0.000378 0.001838 0.119799 0.180159 0.120701 0.201125 -0.062500 0 0 0 0 0 0 2 986321
-0.000378 0.001838 0.119799 0.179318 0.119835 0.201056 -0.062500 0 0 0 0 0 0 2 987303
-0.000378 0.001838 0.119799 0.178906 0.119404 0.201024 -0.062500 0 0 0 0 0 0 2 988300
-0.000378 0.001838 0.119799 0.178696 0.119185 0.201025 -0.062500 0 0 0 0 0 0 2 989278
-0.000378 0.001838 0.119799 0.178596 0.119079 0.201020 -0.062500 0 0 0 0 0 0 2 990326
-0.000378 0.001838 0.119799 0.178534 0.119029 0.201014 -0.062500 0 0 0 0 0 0 2 991311
-0.000378 0.001838 0.119799 0.178512 0.119008 0.201020 -0.062500 0 0 0 0 0 0 2 992307
-0.000391 0.001824 0.119789 0.348465 0.300874 0.343235 -0.062500 0 0 0 0 0 0 2 993305
-0.000398 0.001817 0.119785 0.280672 0.227170 0.273762 -0.062500 0 0 0 0 0 0 2 994318
-0.000401 0.001814 0.119784 0.231368 0.174470 0.237741 -0.062500 0 0 0 0 0 0 2 995298
-0.000403 0.001812 0.119784 0.205132 0.146765 0.224053 -0.062500 0 0 0 0 0 0 2 996299
-0.000403 0.001811 0.119784 0.191843 0.132830 0.219183 -0.062500 0 0 0 0 0 0 2 997304
-0.000404 0.001811 0.119783 0.185175 0.125893 0.217480 -0.062500 0 0 0 0 0 0 2 998326
-0.000404 0.001811 0.119783 0.181830 0.122424 0.216890 -0.062500 0 0 0 0 0 0 2 999298
-0.000404 0.001811 0.119783 0.180155 0.120696 0.216683 -0.062500 0 0 0 0 0 0 3 299
-0.000404 0.001811 0.119783 0.179320 0.119838 0.216619 -0.062500 0 0 0 0 0 0 3 1274
-0.000404 0.001811 0.119783 0.178898 0.119411 0.216594 -0.062500 0 0 0 0 0 0 3 2312
-0.000404 0.001811 0.119783 0.178688 0.119192 0.216576 -0.062500 0 0 0 0 0 0 3 3300
-0.000404 0.001811 0.119783 0.178598 0.119084 0.216582 -0.062500 0 0 0 0 0 0 3 4329
-0.000404 0.001811 0.119783 0.178538 0.119033 0.216577 -0.062500 0 0 0 0 0 0 3 5298
-0.000417 0.001797 0.119773 0.348379 0.300786 0.358932 -0.062500 0 0 0 0 0 0 3 6341
-0.000418 0.001772 0.119781 0.211351 0.458400 0.137325 -0.062500 0 0 0 0 0 0 3 7297
-0.000419 0.001760 0.119783 0.189509 0.314219 0.175692 -0.062500 0 0 0 0 0 0 3 8282
-0.000419 0.001753 0.119784 0.183388 0.219380 0.200461 -0.062500 0 0 0 0 0 0 3 9295
-0.000419 0.001750 0.119784 0.180847 0.169532 0.210189 -0.062500 0 0 0 0 0 0 3 10313
-0.000420 0.001749 0.119784 0.179652 0.144321 0.213670 -0.062500 0 0 0 0 0 0 3 11295
-0.000420 0.001748 0.119784 0.179067 0.131666 0.214890 -0.062500 0 0 0 0 0 0 3 12281
-0.000420 0.001747 0.119784 0.178773 0.125326 0.215305 -0.062500 0 0 0 0 0 0 3 13297
-0.000420 0.001747 0.119784 0.178621 0.122156 0.215450 -0.062500 0 0 0 0 0 0 3 14336
-0.000420 0.001747 0.119784 0.178557 0.120562 0.215504 -0.062500 0 0 0 0 0 0 3 15298
-0.000420 0.001747 0.119784 0.178529 0.119774 0.215530 -0.062500 0 0 0 0 0 0 3 16280
-0.000420 0.001747 0.119784 0.178507 0.119372 0.215527 -0.062500 0 0 0 0 0 0 3 17295
-0.000420 0.001747 0.119784 0.178490 0.119172 0.215537 -0.062500 0 0 0 0 0 0 3 18314
-0.000420 0.001747 0.119784 0.178481 0.119072 0.215533 -0.062500 0 0 0 0 0 0 3 19309
-0.000420 0.001747 0.119784 0.178489 0.119029 0.215533 -0.062500 0 0 0 0 0 0 3 20299
-0.000438 0.001752 0.119795 0.383006 0.075183 0.072401 -0.062500 0 0 0 0 0 0 3 21280
-0.000447 0.001754 0.119798 0.286193 0.099458 0.142428 -0.062500 0 0 0 0 0 0 3 22313
-0.000465 0.001741 0.119789 0.385913 0.298078 0.321244 -0.062500 0 0 0 0 0 0 3 23280
-0.000474 0.001734 0.119786 0.281119 0.233264 0.265331 -0.062500 0 0 0 0 0 0 3 24295
-0.000478 0.001731 0.119785 0.213114 0.184963 0.234116 -0.062500 0 0 0 0 0 0 3 25279
-0.000481 0.001730 0.119785 0.177516 0.159410 0.222092 -0.062500 0 0 0 0 0 0 3 26332
-0.000482 0.001729 0.119785 0.159533 0.146558 0.217788 -0.062500 0 0 0 0 0 0 3 27216
-0.000482 0.001729 0.119785 0.150516 0.140131 0.216284 -0.062500 0 0 0 0 0 0 3 28224
-0.000483 0.001728 0.119785 0.146000 0.136932 0.215766 -0.062500 0 0 0 0 0 0 3 29215
-0.000483 0.001728 0.119785 0.143746 0.135340 0.215589 -0.062500 0 0 0 0 0 0 3 30224
-0.000483 0.001728 0.119785 0.142612 0.134531 0.215524 -0.062500 0 0 0 0 0 0 3 31215
-0.000483 0.001728 0.119785 0.142047 0.134135 0.215504 -0.062500 0 0 0 0 0 0 3 32223
-0.000483 0.001728 0.119785 0.141771 0.133952 0.215497 -0.062500 0 0 0 0 0 0 3 33229
-0.000483 0.001728 0.119785 0.141625 0.133838 0.215492 -0.062500 0 0 0 0 0 0 3 34244
-0.000496 0.001714 0.119774 0.311235 0.315373 0.358238 -0.062500 0 0 0 0 0 0 3 35246
-0.000503 0.001707 0.119771 0.243579 0.241824 0.288498 -0.062500 0 0 0 0 0 0 3 36223
-0.000506 0.001704 0.119770 0.194355 0.189221 0.252344 -0.062500 0 0 0 0 0 0 3 37219
-0.000507 0.001702 0.119769 0.155606 0.165756 0.238608 -0.062500 0 0 0 0 0 0 3 38219
-0.000508 0.001701 0.119769 0.142311 0.151828 0.233723 -0.062500 0 0 0 0 0 0 3 39236
-0.000509 0.001701 0.119769 0.135640 0.144889 0.232017 -0.062500 0 0 0 0 0 0 3 40220
-0.000509 0.001701 0.119769 0.132305 0.141431 0.231426 -0.062500 0 0 0 0 0 0 3 41231
-0.000509 0.001701 0.119769 0.130632 0.139705 0.231214 -0.062500 0 0 0 0 0 0 3 42242
-0.000509 0.001700 0.119769 0.129790 0.138839 0.231142 -0.062500 0 0 0 0 0 0 3 43232
-0.000509 0.001700 0.119769 0.129375 0.138420 0.231121 -0.062500 0 0 0 0 0 0 3 44200
-0.000528 0.001705 0.119779 0.383369 0.075387 0.088240 -0.062500 0 0 0 0 0 0 3 45231
-0.000537 0.001707 0.119783 0.286345 0.099542 0.158148 -0.062500 0 0 0 0 0 0 3 46240
-0.000542 0.001708 0.119784 0.216217 0.116427 0.194291 -0.062500 0 0 0 0 0 0 3 47229
-0.000544 0.001709 0.119784 0.179031 0.125165 0.208009 -0.062500 0 0 0 0 0 0 3 48230
-0.000545 0.001709 0.119784 0.160272 0.129501 0.212875 -0.062500 0 0 0 0 0 0 3 49219
-0.000546 0.001709 0.119784 0.150879 0.131639 0.214596 -0.062500 0 0 0 0 0 0 3 50252
-0.000541 0.001691 0.119795 0.064443 0.368400 0.063275 -0.062500 0 0 0 0 0 0 3 51224
-0.000538 0.001682 0.119799 0.089428 0.277275 0.137796 -0.062500 0 0 0 0 0 0 3 52225
-0.000537 0.001678 0.119800 0.108340 0.210361 0.176307 -0.062500 0 0 0 0 0 0 3 53220
-0.000536 0.001676 0.119801 0.118528 0.174542 0.190925 -0.062500 0 0 0 0 0 0 3 54220
-0.000536 0.001675 0.119801 0.123716 0.156332 0.196110 -0.062500 0 0 0 0 0 0 3 55218
-0.000549 0.001660 0.119791 0.295891 0.328654 0.340920 -0.062500 0 0 0 0 0 0 3 56219
-0.000574 0.001657 0.119798 0.471459 0.192046 0.128912 -0.062500 0 0 0 0 0 0 3 57217
-0.000586 0.001656 0.119800 0.325944 0.161419 0.162804 -0.062500 0 0 0 0 0 0 3 58219
-0.000593 0.001655 0.119801 0.229955 0.149513 0.185248 -0.062500 0 0 0 0 0 0 3 59217
-0.000596 0.001655 0.119801 0.179682 0.143788 0.194063 -0.062500 0 0 0 0 0 0 3 60202
-0.000597 0.001655 0.119801 0.154327 0.140907 0.197237 -0.062500 0 0 0 0 0 0 3 61202
-0.000598 0.001655 0.119801 0.141645 0.139459 0.198335 -0.062500 0 0 0 0 0 0 3 62218
-0.000598 0.001655 0.119801 0.135301 0.138728 0.198722 -0.062500 0 0 0 0 0 0 3 63299
-0.000599 0.001655 0.119801 0.132130 0.138355 0.198865 -0.062500 0 0 0 0 0 0 3 64297
-0.000599 0.001655 0.119801 0.130543 0.138173 0.198911 -0.062500 0 0 0 0 0 0 3 65305
-0.000599 0.001655 0.119801 0.129749 0.138067 0.198925 -0.062500 0 0 0 0 0 0 3 66308
-0.000617 0.001659 0.119811 0.371300 0.079456 0.056306 -0.062500 0 0 0 0 0 0 3 67275
-0.000627 0.001661 0.119815 0.274029 0.103671 0.126094 -0.062500 0 0 0 0 0 0 3 68272
-0.000631 0.001662 0.119816 0.203762 0.120598 0.162176 -0.062500 0 0 0 0 0 0 3 69271
-0.000634 0.001663 0.119816 0.166540 0.129363 0.175877 -0.062500 0 0 0 0 0 0 3 70313
-0.000635 0.001663 0.119817 0.147763 0.133716 0.180739 -0.062500 0 0 0 0 0 0 3 71298
-0.000635 0.001663 0.119817 0.138351 0.135860 0.182438 -0.062500 0 0 0 0 0 0 3 72270
-0.000636 0.001663 0.119817 0.133645 0.136925 0.183030 -0.062500 0 0 0 0 0 0 3 73274
-0.000649 0.001649 0.119806 0.253756 0.328756 0.326500 -0.062500 0 0 0 0 0 0 3 74343
-0.000655 0.001642 0.119803 0.185144 0.255613 0.256582 -0.062500 0 0 0 0 0 0 3 75300
-0.000659 0.001639 0.119802 0.135425 0.203193 0.220326 -0.062500 0 0 0 0 0 0 3 76302
-0.000660 0.001637 0.119801 0.108929 0.175587 0.206544 -0.062500 0 0 0 0 0 0 3 77296
-0.000661 0.001636 0.119801 0.095509 0.161712 0.201635 -0.062500 0 0 0 0 0 0 3 78320
-0.000662 0.001636 0.119801 0.088761 0.154798 0.199931 -0.062500 0 0 0 0 0 0 3 79297
-0.000662 0.001636 0.119801 0.085388 0.151340 0.199338 -0.062500 0 0 0 0 0 0 3 80295
-0.000662 0.001636 0.119801 0.083692 0.149609 0.199123 -0.062500 0 0 0 0 0 0 3 81300
-0.000662 0.001636 0.119801 0.082842 0.148765 0.199054 -0.062500 0 0 0 0 0 0 3 82290
-0.000662 0.001636 0.119801 0.082421 0.148329 0.199033 -0.062500 0 0 0 0 0 0 3 83272
-0.000662 0.001636 0.119801 0.082212 0.148109 0.199014 -0.062500 0 0 0 0 0 0 3 84273
-0.000681 0.001640 0.119811 0.324192 0.089430 0.056597 -0.062500 0 0 0 0 0 0 3 85270
-0.000690 0.001642 0.119815 0.226972 0.113592 0.126281 -0.062500 0 0 0 0 0 0 3 86335
-0.000695 0.001643 0.119816 0.156759 0.130516 0.162323 -0.062500 0 0 0 0 0 0 3 87301
-0.000697 0.001644 0.119816 0.119561 0.139287 0.175991 -0.062500 0 0 0 0 0 0 3 88281
-0.000698 0.001644 0.119816 0.100772 0.143633 0.180852 -0.062500 0 0 0 0 0 0 3 89292
-0.000699 0.001644 0.119817 0.091380 0.145773 0.182552 -0.062500 0 0 0 0 0 0 3 90335
-0.000699 0.001644 0.119817 0.086686 0.146835 0.183134 -0.062500 0 0 0 0 0 0 3 91295
-0.000699 0.001644 0.119817 0.084341 0.147379 0.183340 -0.062500 0 0 0 0 0 0 3 92279
-0.000699 0.001644 0.119817 0.083175 0.147630 0.183410 -0.062500 0 0 0 0 0 0 3 93292
-0.000718 0.001649 0.119827 0.324813 0.089172 0.041153 -0.062500 0 0 0 0 0 0 3 94310
-0.000727 0.001651 0.119830 0.227276 0.113470 0.110769 -0.062500 0 0 0 0 0 0 3 95293
-0.000745 0.001638 0.119821 0.326144 0.311742 0.290281 -0.062500 0 0 0 0 0 0 3 96281
-0.000754 0.001632 0.119818 0.221540 0.247185 0.233853 -0.062500 0 0 0 0 0 0 3 97295
-0.000758 0.001629 0.119817 0.153649 0.199026 0.202371 -0.062500 0 0 0 0 0 0 3 98332
-0.000760 0.001627 0.119817 0.118054 0.173519 0.190250 -0.062500 0 0 0 0 0 0 3 99292
-0.000761 0.001626 0.119816 0.100062 0.160686 0.185930 -0.062500 0 0 0 0 0 0 3 100278
-0.000762 0.001626 0.119816 0.091045 0.154281 0.184404 -0.062500 0 0 0 0 0 0 3 101294
-0.000762 0.001626 0.119816 0.086522 0.151081 0.183881 -0.062500 0 0 0 0 0 0 3 102317
-0.000762 0.001626 0.119816 0.084267 0.149490 0.183695 -0.062500 0 0 0 0 0 0 3 103280
-0.000762 0.001626 0.119816 0.083122 0.148685 0.183632 -0.062500 0 0 0 0 0 0 3 104294
-0.000781 0.001630 0.119827 0.324930 0.089692 0.041530 -0.062500 0 0 0 0 0 0 3 105275
-0.000790 0.001632 0.119830 0.227312 0.113720 0.111027 -0.062500 0 0 0 0 0 0 3 106313
-0.000795 0.001633 0.119831 0.156913 0.130566 0.146982 -0.062500 0 0 0 0 0 0 3 107278
-0.000797 0.001634 0.119832 0.119626 0.139303 0.160623 -0.062500 0 0 0 0 0 0 3 108292
-0.000799 0.001634 0.119832 0.100809 0.143641 0.165475 -0.062500 0 0 0 0 0 0 3 109278
-0.000799 0.001634 0.119832 0.091398 0.145784 0.167171 -0.062500 0 0 0 0 0 0 3 110329
-0.000799 0.001634 0.119832 0.086688 0.146850 0.167755 -0.062500 0 0 0 0 0 0 3 111212
-0.000800 0.001634 0.119832 0.084347 0.147373 0.167952 -0.062500 0 0 0 0 0 0 3 112222
-0.000800 0.001634 0.119832 0.083177 0.147634 0.168033 -0.062500 0 0 0 0 0 0 3 113213
-0.000800 0.001634 0.119832 0.082586 0.147770 0.168052 -0.062500 0 0 0 0 0 0 3 114221
-0.000800 0.001634 0.119832 0.082289 0.147839 0.168069 -0.062500 0 0 0 0 0 0 3 115212
-0.000818 0.001639 0.119842 0.324633 0.089230 0.026118 -0.062500 0 0 0 0 0 0 3 116228
-0.000828 0.001641 0.119846 0.227166 0.113476 0.095555 -0.062500 0 0 0 0 0 0 3 117218
-0.000832 0.001642 0.119847 0.156816 0.130448 0.131478 -0.062500 0 0 0 0 0 0 3 118239
-0.000835 0.001643 0.119847 0.119580 0.139249 0.145113 -0.062500 0 0 0 0 0 0 3 119233
-0.000849 0.001629 0.119837 0.269877 0.324838 0.293726 -0.062500 0 0 0 0 0 0 3 120205
-0.000856 0.001622 0.119834 0.140632 0.252282 0.225193 -0.062500 0 0 0 0 0 0 3 121220
-0.000859 0.001619 0.119832 0.086886 0.200852 0.189373 -0.062500 0 0 0 0 0 0 3 122255
-0.000861 0.001617 0.119832 0.058365 0.173728 0.175744 -0.062500 0 0 0 0 0 0 3 123231
-0.000862 0.001616 0.119832 0.043897 0.160089 0.170882 -0.062500 0 0 0 0 0 0 3 124220
-0.000863 0.001616 0.119832 0.036643 0.153286 0.169186 -0.062500 0 0 0 0 0 0 3 125234
-0.000863 0.001616 0.119832 0.032994 0.149895 0.168595 -0.062500 0 0 0 0 0 0 3 126244
-0.000863 0.001616 0.119832 0.031173 0.148215 0.168394 -0.062500 0 0 0 0 0 0 3 127227
-0.000882 0.001620 0.119842 0.272904 0.088719 0.026563 -0.062500 0 0 0 0 0 0 3 128228
-0.000891 0.001622 0.119845 0.174963 0.112518 0.095883 -0.062500 0 0 0 0 0 0 3 129199
-0.000896 0.001623 0.119847 0.104380 0.129288 0.131746 -0.062500 0 0 0 0 0 0 3 130236
-0.000898 0.001624 0.119847 0.067034 0.137965 0.145361 -0.062500 0 0 0 0 0 0 3 131226
-0.000899 0.001624 0.119847 0.048184 0.142283 0.150197 -0.062500 0 0 0 0 0 0 3 132197
-0.000918 0.001629 0.119857 0.281533 0.085751 0.010265 -0.062500 0 0 0 0 0 0 3 133228
-0.000928 0.001631 0.119861 0.179266 0.111040 0.080131 -0.062500 0 0 0 0 0 0 3 134226
-0.000933 0.001632 0.119862 0.106531 0.128545 0.116173 -0.062500 0 0 0 0 0 0 3 135233
-0.000935 0.001633 0.119862 0.068109 0.137598 0.129842 -0.062500 0 0 0 0 0 0 3 136221
-0.000936 0.001633 0.119863 0.048714 0.142097 0.134706 -0.062500 0 0 0 0 0 0 3 137229
-0.000937 0.001633 0.119863 0.039030 0.144317 0.136399 -0.062500 0 0 0 0 0 0 3 138242
-0.000956 0.001638 0.119873 0.277080 0.086735 -0.004502 -0.062500 0 0 0 0 0 0 3 139295
-0.000965 0.001640 0.119876 0.177043 0.111535 0.064910 -0.062500 0 0 0 0 0 0 3 140299
-0.000970 0.001641 0.119878 0.105405 0.128785 0.100784 -0.062500 0 0 0 0 0 0 3 141269
-0.000985 0.001628 0.119868 0.236444 0.318860 0.258493 -0.062500 0 0 0 0 0 0 3 142287
-0.000993 0.001621 0.119864 0.150277 0.250010 0.192965 -0.062500 0 0 0 0 0 0 3 143270
-0.000997 0.001618 0.119863 0.091733 0.199718 0.158161 -0.062500 0 0 0 0 0 0 3 144269
-0.001018 0.001621 0.119873 0.303829 0.114477 0.003583 -0.062500 0 0 0 0 0 0 3 145269
-0.001028 0.001622 0.119876 0.190462 0.125363 0.067962 -0.062500 0 0 0 0 0 0 3 146302
-0.001033 0.001623 0.119877 0.112111 0.135691 0.102058 -0.062500 0 0 0 0 0 0 3 147296
-0.001036 0.001623 0.119878 0.070887 0.141166 0.115056 -0.062500 0 0 0 0 0 0 3 148308
-0.001037 0.001623 0.119878 0.050120 0.143872 0.119683 -0.062500 0 0 0 0 0 0 3 149301
-0.001038 0.001623 0.119878 0.039730 0.145206 0.121294 -0.062500 0 0 0 0 0 0 3 150303
-0.001038 0.001623 0.119878 0.034533 0.145863 0.121860 -0.062500 0 0 0 0 0 0 3 151272
-0.001038 0.001623 0.119878 0.031943 0.146198 0.122051 -0.062500 0 0 0 0 0 0 3 152269
-0.001057 0.001628 0.119888 0.273817 0.087628 -0.019031 -0.062500 0 0 0 0 0 0 3 153291
-0.001066 0.001630 0.119891 0.126848 0.093981 0.050022 -0.062500 0 0 0 0 0 0 3 154285
-0.001071 0.001631 0.119893 0.056032 0.111014 0.085762 -0.062500 0 0 0 0 0 0 3 155270
-0.001073 0.001632 0.119893 0.018588 0.119835 0.099318 -0.062500 0 0 0 0 0 0 3 156270
-0.001074 0.001632 0.119893 -0.000311 0.124229 0.104139 -0.062500 0 0 0 0 0 0 3 157263
-0.001075 0.001632 0.119893 -0.009757 0.126384 0.105831 -0.062500 0 0 0 0 0 0 3 158339
-0.001094 0.001637 0.119903 0.228835 0.068722 -0.034607 -0.062500 0 0 0 0 0 0 3 159302
-0.001103 0.001639 0.119907 0.128623 0.093517 0.034554 -0.062500 0 0 0 0 0 0 3 160303
-0.001108 0.001640 0.119908 0.056905 0.110775 0.070315 -0.062500 0 0 0 0 0 0 3 161291
-0.001110 0.001640 0.119908 0.019012 0.119723 0.083896 -0.062500 0 0 0 0 0 0 3 162325
-0.001125 0.001627 0.119898 0.168612 0.305231 0.233123 -0.062500 0 0 0 0 0 0 3 163291
-0.001150 0.001625 0.119905 0.335595 0.175406 0.023440 -0.062500 0 0 0 0 0 0 3 164296
-0.001163 0.001623 0.119907 0.183948 0.148307 0.056371 -0.062500 0 0 0 0 0 0 3 165290
-0.001170 0.001623 0.119908 0.084831 0.138226 0.078297 -0.062500 0 0 0 0 0 0 3 166317
-0.001173 0.001622 0.119908 0.033019 0.133411 0.086947 -0.062500 0 0 0 0 0 0 3 167293
-0.001175 0.001622 0.119908 0.006921 0.130998 0.090054 -0.062500 0 0 0 0 0 0 3 168294
-0.001194 0.001627 0.119918 0.237430 0.070996 -0.049557 -0.062500 0 0 0 0 0 0 3 169271
-0.001204 0.001629 0.119922 0.132909 0.094642 0.019624 -0.062500 0 0 0 0 0 0 3 170330
-0.001209 0.001630 0.119923 0.059032 0.111343 0.055358 -0.062500 0 0 0 0 0 0 3 171263
-0.001211 0.001631 0.119923 0.020062 0.120006 0.068921 -0.062500 0 0 0 0 0 0 3 172276
-0.001212 0.001631 0.119924 0.000428 0.124305 0.073740 -0.062500 0 0 0 0 0 0 3 173290
-0.001213 0.001631 0.119924 -0.009375 0.126426 0.075433 -0.062500 0 0 0 0 0 0 3 174329
-0.001232 0.001635 0.119934 0.229416 0.068679 -0.064537 -0.062500 0 0 0 0 0 0 3 175291
-0.001236 0.001620 0.119948 0.060246 0.325182 -0.147884 -0.062500 0 0 0 0 0 0 3 176277
-0.001238 0.001612 0.119953 0.015108 0.250664 -0.037829 -0.062500 0 0 0 0 0 0 3 177289
-0.001239 0.001608 0.119955 -0.002897 0.192361 0.014256 -0.062500 0 0 0 0 0 0 3 178309
-0.001271 0.001597 0.119955 0.401098 0.283016 0.038008 -0.062500 0 0 0 0 0 0 3 179291
-0.001287 0.001591 0.119955 0.197449 0.186693 0.042966 -0.062500 0 0 0 0 0 0 3 180276
-0.001295 0.001588 0.119955 0.075890 0.143181 0.044243 -0.062500 0 0 0 0 0 0 3 181292
-0.001318 0.001591 0.119965 0.255351 0.061507 -0.095689 -0.062500 0 0 0 0 0 0 3 182330
-0.001330 0.001593 0.119969 0.124533 0.074232 -0.026951 -0.062500 0 0 0 0 0 0 3 183292
-0.001335 0.001593 0.119970 0.037471 0.085461 0.008582 -0.062500 0 0 0 0 0 0 3 184277
-0.001338 0.001594 0.119970 -0.008083 0.091399 0.022080 -0.062500 0 0 0 0 0 0 3 185289
-0.001352 0.001580 0.119960 0.137369 0.275221 0.171924 -0.062500 0 0 0 0 0 0 3 186309
-0.001378 0.001578 0.119967 0.303348 0.144695 -0.037325 -0.062500 0 0 0 0 0 0 3 187276
-0.001391 0.001577 0.119969 0.150467 0.117257 -0.004939 -0.062500 0 0 0 0 0 0 3 188291
-0.001398 0.001576 0.119970 0.050707 0.107025 0.016733 -0.062500 0 0 0 0 0 0 3 189274
-0.001401 0.001576 0.119970 -0.001404 0.102166 0.025290 -0.062500 0 0 0 0 0 0 3 190308
-0.001403 0.001576 0.119970 -0.027649 0.099709 0.028356 -0.062500 0 0 0 0 0 0 3 191276
-0.001422 0.001580 0.119980 0.203448 0.039626 -0.110517 -0.062500 0 0 0 0 0 0 3 192292
-0.001445 0.001568 0.119973 0.266740 0.244068 0.103541 -0.062500 0 0 0 0 0 0 3 193275
-0.001456 0.001562 0.119971 0.126086 0.187660 0.068204 -0.062500 0 0 0 0 0 0 3 194327
-0.001462 0.001560 0.119970 0.038252 0.143952 0.044920 -0.062500 0 0 0 0 0 0 3 195211
-0.001484 0.001563 0.119980 0.236809 0.061820 -0.104060 -0.062500 0 0 0 0 0 0 3 196218
-0.001507 0.001550 0.119973 0.266444 0.219327 0.106406 -0.062500 0 0 0 0 0 0 3 197203
-0.001519 0.001544 0.119970 0.117523 0.157402 0.069646 -0.062500 0 0 0 0 0 0 3 198220
-0.001525 0.001541 0.119969 0.025516 0.110962 0.045840 -0.062500 0 0 0 0 0 0 3 199211
-0.001528 0.001539 0.119969 -0.022354 0.086311 0.036445 -0.062500 0 0 0 0 0 0 3 200217
-0.001530 0.001539 0.119969 -0.046521 0.073890 0.033063 -0.062500 0 0 0 0 0 0 3 201222
-0.001549 0.001543 0.119979 0.185875 0.008834 -0.107663 -0.062500 0 0 0 0 0 0 3 202225
-0.001559 0.001545 0.119982 0.081237 0.029970 -0.039853 -0.062500 0 0 0 0 0 0 3 203237
-0.001577 0.001532 0.119973 0.175283 0.226078 0.140966 -0.062500 0 0 0 0 0 0 3 204215
-0.001586 0.001526 0.119970 0.069966 0.161126 0.083261 -0.062500 0 0 0 0 0 0 3 205219
-0.001590 0.001522 0.119969 0.001619 0.112804 0.051120 -0.062500 0 0 0 0 0 0 3 206218
-0.001611 0.001525 0.119978 0.210358 0.028359 -0.100618 -0.062500 0 0 0 0 0 0 3 207231
-0.001635 0.001513 0.119971 0.261376 0.220238 0.108911 -0.062500 0 0 0 0 0 0 3 208211
-0.001646 0.001507 0.119969 0.115011 0.157854 0.071481 -0.062500 0 0 0 0 0 0 3 209227
-0.001652 0.001504 0.119968 0.024297 0.111203 0.047393 -0.062500 0 0 0 0 0 0 3 210236
-0.001655 0.001502 0.119967 -0.022961 0.086424 0.037912 -0.062500 0 0 0 0 0 0 3 211225
-0.001670 0.001487 0.119957 0.118616 0.243696 0.180487 -0.062500 0 0 0 0 0 0 3 212223
-0.001677 0.001480 0.119953 0.040421 0.164509 0.108036 -0.062500 0 0 0 0 0 0 3 213196
-0.001681 0.001476 0.119952 -0.014261 0.109119 0.070638 -0.062500 0 0 0 0 0 0 3 214226
-0.001701 0.001479 0.119962 0.201448 0.021168 -0.082663 -0.062500 0 0 0 0 0 0 3 215225
-0.001712 0.001481 0.119965 0.089388 0.000477 -0.019724 -0.062500 0 0 0 0 0 0 3 216224
-0.001730 0.001467 0.119956 0.178598 0.190560 0.159859 -0.062500 0 0 0 0 0 0 3 217231
-0.001739 0.001461 0.119952 0.071252 0.122886 0.101299 -0.062500 0 0 0 0 0 0 3 218246
-0.001743 0.001457 0.119951 0.001879 0.073221 0.068808 -0.062500 0 0 0 0 0 0 3 219220
-0.001745 0.001456 0.119951 -0.034552 0.046955 0.056301 -0.062500 0 0 0 0 0 0 3 220216
-0.001747 0.001455 0.119951 -0.053016 0.033719 0.051843 -0.062500 0 0 0 0 0 0 3 221215
-0.001747 0.001455 0.119951 -0.062306 0.027121 0.050271 -0.062500 0 0 0 0 0 0 3 222216
-0.001747 0.001454 0.119951 -0.066952 0.023815 0.049731 -0.062500 0 0 0 0 0 0 3 223289
-0.001760 0.001440 0.119940 0.098227 0.202437 0.195848 -0.062500 0 0 0 0 0 0 3 224295
-0.001786 0.001438 0.119946 0.275934 0.069941 -0.014485 -0.062500 0 0 0 0 0 0 3 225289
-0.001799 0.001437 0.119949 0.127906 0.041482 0.016342 -0.062500 0 0 0 0 0 0 3 226284
-0.001805 0.001436 0.119949 0.030516 0.030774 0.037358 -0.062500 0 0 0 0 0 0 3 227266
-0.001821 0.001422 0.119939 0.147012 0.205852 0.192168 -0.062500 0 0 0 0 0 0 3 228267
-0.001829 0.001415 0.119936 0.055379 0.130503 0.123667 -0.062500 0 0 0 0 0 0 3 229266
-0.001833 0.001411 0.119934 -0.006021 0.077019 0.087607 -0.062500 0 0 0 0 0 0 3 230302
-0.001835 0.001410 0.119934 -0.038491 0.048839 0.073841 -0.062500 0 0 0 0 0 0 3 231295
-0.001849 0.001395 0.119923 0.112304 0.214740 0.215566 -0.062500 0 0 0 0 0 0 3 232293
-0.001856 0.001388 0.119920 0.038064 0.134921 0.142274 -0.062500 0 0 0 0 0 0 3 233294
-0.001860 0.001384 0.119918 -0.014662 0.079219 0.104551 -0.062500 0 0 0 0 0 0 3 234286
-0.001861 0.001382 0.119918 -0.042796 0.049943 0.090210 -0.062500 0 0 0 0 0 0 3 235268
-0.001862 0.001381 0.119918 -0.057135 0.035218 0.085094 -0.062500 0 0 0 0 0 0 3 236267
-0.001863 0.001381 0.119918 -0.064345 0.027873 0.083312 -0.062500 0 0 0 0 0 0 3 237291
-0.001882 0.001385 0.119928 0.177158 -0.034621 -0.055860 -0.062500 0 0 0 0 0 0 3 238309
-0.001904 0.001373 0.119920 0.243557 0.167675 0.158452 -0.062500 0 0 0 0 0 0 3 239293
-0.001915 0.001368 0.119918 0.114384 0.090188 0.121814 -0.062500 0 0 0 0 0 0 3 240265
-0.001921 0.001365 0.119917 0.027936 0.046452 0.097922 -0.062500 0 0 0 0 0 0 3 241299
-0.001924 0.001363 0.119917 -0.017188 0.023143 0.088498 -0.062500 0 0 0 0 0 0 3 242333
-0.001925 0.001363 0.119917 -0.039999 0.011366 0.085100 -0.062500 0 0 0 0 0 0 3 243277
-0.001926 0.001362 0.119917 -0.051453 0.005486 0.083920 -0.062500 0 0 0 0 0 0 3 244294
-0.001926 0.001362 0.119917 -0.057188 0.002563 0.083497 -0.062500 0 0 0 0 0 0 3 245314
-0.001926 0.001362 0.119917 -0.060054 0.001094 0.083366 -0.062500 0 0 0 0 0 0 3 246318
-0.001926 0.001362 0.119917 -0.061491 0.000370 0.083310 -0.062500 0 0 0 0 0 0 3 247290
-0.001927 0.001362 0.119917 -0.062216 -0.000005 0.083290 -0.062500 0 0 0 0 0 0 3 248269
-0.001927 0.001362 0.119917 -0.062570 -0.000191 0.083290 -0.062500 0 0 0 0 0 0 3 249293
-0.001939 0.001348 0.119906 0.104311 0.179610 0.230231 -0.062500 0 0 0 0 0 0 3 250317
-0.001946 0.001341 0.119903 0.038410 0.106923 0.158494 -0.062500 0 0 0 0 0 0 3 251291
-0.001949 0.001338 0.119901 -0.010120 0.054780 0.121273 -0.062500 0 0 0 0 0 0 3 252287
-0.001970 0.001341 0.119911 0.209081 -0.031523 -0.031183 -0.062500 0 0 0 0 0 0 3 253285
-0.001980 0.001342 0.119914 0.096738 -0.021256 0.031395 -0.062500 0 0 0 0 0 0 3 254304
-0.001985 0.001343 0.119915 0.018947 -0.011146 0.064637 -0.062500 0 0 0 0 0 0 3 255295
-0.001988 0.001343 0.119916 -0.021905 -0.005721 0.077310 -0.062500 0 0 0 0 0 0 3 256290
-0.001989 0.001343 0.119916 -0.042445 -0.003020 0.081826 -0.062500 0 0 0 0 0 0 3 257274
-0.001989 0.001343 0.119916 -0.052697 -0.001683 0.083403 -0.062500 0 0 0 0 0 0 3 258304
-0.001990 0.001343 0.119916 -0.057831 -0.001020 0.083951 -0.062500 0 0 0 0 0 0 3 259273
-0.002003 0.001329 0.119905 0.106550 0.179100 0.231280 -0.062500 0 0 0 0 0 0 3 260287
-0.002009 0.001323 0.119902 0.039560 0.106680 0.159516 -0.062500 0 0 0 0 0 0 3 261272
-0.002013 0.001319 0.119900 -0.009547 0.054661 0.122280 -0.062500 0 0 0 0 0 0 3 262305
-0.002014 0.001317 0.119900 -0.035887 0.027220 0.108102 -0.062500 0 0 0 0 0 0 3 263273
-0.002015 0.001317 0.119900 -0.049338 0.013408 0.103059 -0.062500 0 0 0 0 0 0 3 264290
-0.002016 0.001316 0.119900 -0.056116 0.006499 0.101296 -0.062500 0 0 0 0 0 0 3 265273
-0.002016 0.001316 0.119900 -0.059516 0.003068 0.100677 -0.062500 0 0 0 0 0 0 3 266326
-0.002016 0.001316 0.119900 -0.061212 0.001349 0.100469 -0.062500 0 0 0 0 0 0 3 267208
-0.002016 0.001316 0.119900 -0.062065 0.000490 0.100386 -0.062500 0 0 0 0 0 0 3 268216
-0.002016 0.001316 0.119900 -0.062497 0.000058 0.100363 -0.062500 0 0 0 0 0 0 3 269208
-0.002029 0.001302 0.119889 0.104121 0.179546 0.247633 -0.062500 0 0 0 0 0 0 3 270209
-0.002035 0.001295 0.119885 0.038330 0.106901 0.175718 -0.062500 0 0 0 0 0 0 3 271218
-0.002057 0.001296 0.119894 0.235286 -0.004021 0.000389 -0.062500 0 0 0 0 0 0 3 272207
-0.002068 0.001297 0.119897 0.110088 -0.007424 0.053697 -0.062500 0 0 0 0 0 0 3 273217
-0.002074 0.001297 0.119898 0.025662 -0.004253 0.083576 -0.062500 0 0 0 0 0 0 3 274206
-0.002077 0.001297 0.119898 -0.018539 -0.002282 0.095073 -0.062500 0 0 0 0 0 0 3 275217
-0.002078 0.001297 0.119899 -0.040762 -0.001293 0.099183 -0.062500 0 0 0 0 0 0 3 276222
-0.002079 0.001297 0.119899 -0.051859 -0.000835 0.100606 -0.062500 0 0 0 0 0 0 3 277224
-0.002092 0.001283 0.119888 0.109307 0.179016 0.248573 -0.062500 0 0 0 0 0 0 3 278291
-0.002099 0.001276 0.119884 0.043864 0.102460 0.176750 -0.062500 0 0 0 0 0 0 3 279217
-0.002102 0.001273 0.119883 -0.005900 0.050462 0.139471 -0.062500 0 0 0 0 0 0 3 280216
-0.002104 0.001271 0.119883 -0.032610 0.023037 0.125282 -0.062500 0 0 0 0 0 0 3 281205
-0.002104 0.001271 0.119883 -0.046231 0.009217 0.120221 -0.062500 0 0 0 0 0 0 3 282219
-0.002105 0.001270 0.119883 -0.053099 0.002319 0.118457 -0.062500 0 0 0 0 0 0 3 283213
-0.002105 0.001270 0.119882 -0.056545 -0.001120 0.117852 -0.062500 0 0 0 0 0 0 3 284211
-0.002105 0.001270 0.119882 -0.058279 -0.002831 0.117642 -0.062500 0 0 0 0 0 0 3 285213
-0.002105 0.001270 0.119882 -0.059144 -0.003696 0.117552 -0.062500 0 0 0 0 0 0 3 286213
-0.002105 0.001270 0.119882 -0.059588 -0.004127 0.117533 -0.062500 0 0 0 0 0 0 3 287210
-0.002124 0.001274 0.119892 0.185790 -0.063127 -0.020303 -0.062500 0 0 0 0 0 0 3 288212
-0.002146 0.001263 0.119885 0.261697 0.130826 0.194695 -0.062500 0 0 0 0 0 0 3 289212
-0.002158 0.001257 0.119883 0.124936 0.075340 0.157536 -0.062500 0 0 0 0 0 0 3 290195
-0.002163 0.001254 0.119882 0.039058 0.032182 0.133394 -0.062500 0 0 0 0 0 0 3 291211
-0.002166 0.001253 0.119882 -0.005832 0.009146 0.123879 -0.062500 0 0 0 0 0 0 3 292212
-0.002167 0.001252 0.119881 -0.028520 -0.002476 0.120448 -0.062500 0 0 0 0 0 0 3 293198
-0.002163 0.001234 0.119892 -0.107756 0.223916 -0.032676 -0.062500 0 0 0 0 0 0 3 294216
-0.002160 0.001224 0.119896 -0.087543 0.128779 0.041164 -0.062500 0 0 0 0 0 0 3 295215
-0.002172 0.001206 0.119887 0.095831 0.239362 0.227294 -0.062500 0 0 0 0 0 0 3 296205
-0.002178 0.001197 0.119884 0.039773 0.130299 0.169717 -0.062500 0 0 0 0 0 0 3 297210
-0.002181 0.001192 0.119882 -0.003682 0.059698 0.137442 -0.062500 0 0 0 0 0 0 3 298212
-0.002182 0.001190 0.119882 -0.027179 0.022900 0.125001 -0.062500 0 0 0 0 0 0 3 299210
-0.002183 0.001189 0.119882 -0.039184 0.004398 0.120560 -0.062500 0 0 0 0 0 0 3 300211
-0.002184 0.001188 0.119882 -0.045228 -0.004851 0.119004 -0.062500 0 0 0 0 0 0 3 301209
-0.002184 0.001188 0.119882 -0.048276 -0.009484 0.118461 -0.062500 0 0 0 0 0 0 3 302211
-0.002184 0.001188 0.119882 -0.049806 -0.011780 0.118271 -0.062500 0 0 0 0 0 0 3 303210
-0.002184 0.001188 0.119882 -0.050569 -0.012936 0.118220 -0.062500 0 0 0 0 0 0 3 304212
-0.002197 0.001174 0.119871 0.115449 0.165804 0.266150 -0.062500 0 0 0 0 0 0 3 305212
-0.002203 0.001167 0.119868 0.049841 0.093204 0.193905 -0.062500 0 0 0 0 0 0 3 306211
-0.002206 0.001164 0.119866 0.001447 0.041086 0.156423 -0.062500 0 0 0 0 0 0 3 307294
-0.002208 0.001162 0.119866 -0.024596 0.013592 0.142171 -0.062500 0 0 0 0 0 0 3 308288
-0.002209 0.001161 0.119866 -0.037872 -0.000264 0.137089 -0.062500 0 0 0 0 0 0 3 309296
-0.002209 0.001161 0.119866 -0.044583 -0.007198 0.135312 -0.062500 0 0 0 0 0 0 3 310284
-0.002210 0.001161 0.119866 -0.047958 -0.010641 0.134699 -0.062500 0 0 0 0 0 0 3 311266
-0.002222 0.001147 0.119855 0.116666 0.166848 0.282581 -0.062500 0 0 0 0 0 0 3 312266
-0.002229 0.001140 0.119851 0.050460 0.093727 0.210199 -0.062500 0 0 0 0 0 0 3 313263
-0.002232 0.001136 0.119850 0.001757 0.041368 0.172664 -0.062500 0 0 0 0 0 0 3 314325
-0.002234 0.001135 0.119850 -0.024435 0.013726 0.158384 -0.062500 0 0 0 0 0 0 3 315287
-0.002254 0.001138 0.119859 0.207964 -0.058904 0.015815 -0.062500 0 0 0 0 0 0 3 316265
-0.002264 0.001140 0.119863 0.101831 -0.041896 0.081261 -0.062500 0 0 0 0 0 0 3 317296
-0.002268 0.001141 0.119864 0.027225 -0.028362 0.115444 -0.062500 0 0 0 0 0 0 3 318310
-0.002271 0.001141 0.119864 -0.011992 -0.021208 0.128446 -0.062500 0 0 0 0 0 0 3 319274
-0.002272 0.001142 0.119864 -0.031705 -0.017618 0.133068 -0.062500 0 0 0 0 0 0 3 320274
-0.002273 0.001142 0.119864 -0.041540 -0.015848 0.134676 -0.062500 0 0 0 0 0 0 3 321287
-0.002273 0.001142 0.119864 -0.046456 -0.014966 0.135248 -0.062500 0 0 0 0 0 0 3 322316
-0.002286 0.001128 0.119854 0.117289 0.164608 0.283712 -0.062500 0 0 0 0 0 0 3 323289
-0.002287 0.001103 0.119861 -0.016983 0.325001 0.059753 -0.062500 0 0 0 0 0 0 3 324291
-0.002288 0.001091 0.119863 -0.040025 0.180840 0.096374 -0.062500 0 0 0 0 0 0 3 325290
-0.002288 0.001085 0.119864 -0.046554 0.086038 0.120483 -0.062500 0 0 0 0 0 0 3 326334
-0.002288 0.001082 0.119865 -0.049133 0.036287 0.129965 -0.062500 0 0 0 0 0 0 3 327290
-0.002288 0.001080 0.119865 -0.050295 0.011145 0.133360 -0.062500 0 0 0 0 0 0 3 328292
-0.002288 0.001079 0.119865 -0.050840 -0.001460 0.134557 -0.062500 0 0 0 0 0 0 3 329264
-0.002288 0.001079 0.119865 -0.051089 -0.007767 0.134973 -0.062500 0 0 0 0 0 0 3 330279
-0.002288 0.001079 0.119865 -0.051221 -0.010939 0.135119 -0.062500 0 0 0 0 0 0 3 331265
-0.002288 0.001079 0.119865 -0.051271 -0.012510 0.135162 -0.062500 0 0 0 0 0 0 3 332286
-0.002301 0.001065 0.119854 0.114795 0.165717 0.283653 -0.062500 0 0 0 0 0 0 3 333272
-0.002308 0.001058 0.119851 0.051806 0.089890 0.211175 -0.062500 0 0 0 0 0 0 3 334324
-0.002311 0.001054 0.119849 0.003572 0.037816 0.173563 -0.062500 0 0 0 0 0 0 3 335286
-0.002313 0.001053 0.119849 -0.022374 0.010324 0.159267 -0.062500 0 0 0 0 0 0 3 336271
-0.002313 0.001052 0.119849 -0.035645 -0.003536 0.154177 -0.062500 0 0 0 0 0 0 3 337270
-0.002314 0.001052 0.119849 -0.042326 -0.010471 0.152391 -0.062500 0 0 0 0 0 0 3 338321
-0.002314 0.001051 0.119849 -0.045693 -0.013922 0.151778 -0.062500 0 0 0 0 0 0 3 339272
-0.002314 0.001051 0.119849 -0.047390 -0.015648 0.151553 -0.062500 0 0 0 0 0 0 3 340286
-0.002314 0.001051 0.119849 -0.048228 -0.016519 0.151484 -0.062500 0 0 0 0 0 0 3 341272
-0.002314 0.001051 0.119849 -0.048650 -0.016944 0.151466 -0.062500 0 0 0 0 0 0 3 342305
-0.002314 0.001051 0.119849 -0.048870 -0.017158 0.151449 -0.062500 0 0 0 0 0 0 3 343272
-0.002309 0.001033 0.119859 -0.116758 0.215311 0.000013 -0.062500 0 0 0 0 0 0 3 344286
-0.002306 0.001024 0.119863 -0.090979 0.122773 0.074050 -0.062500 0 0 0 0 0 0 3 345271
-0.002318 0.001006 0.119854 0.094730 0.234149 0.261016 -0.062500 0 0 0 0 0 0 3 346302
-0.002323 0.000997 0.119851 0.040375 0.126085 0.203009 -0.062500 0 0 0 0 0 0 3 347271
-0.002326 0.000992 0.119849 -0.002225 0.055980 0.170539 -0.062500 0 0 0 0 0 0 3 348288
-0.002328 0.000990 0.119849 -0.025302 0.019415 0.158033 -0.062500 0 0 0 0 0 0 3 349270
-0.002329 0.000989 0.119849 -0.037114 0.001016 0.153560 -0.062500 0 0 0 0 0 0 3 350323
-0.002329 0.000988 0.119849 -0.043073 -0.008186 0.151986 -0.062500 0 0 0 0 0 0 3 351206
-0.002329 0.000988 0.119849 -0.046065 -0.012780 0.151448 -0.062500 0 0 0 0 0 0 3 352214
-0.002329 0.000988 0.119849 -0.047572 -0.015084 0.151252 -0.062500 0 0 0 0 0 0 3 353219
-0.002329 0.000988 0.119849 -0.048315 -0.016224 0.151189 -0.062500 0 0 0 0 0 0 3 354214
-0.002329 0.000988 0.119849 -0.048690 -0.016797 0.151168 -0.062500 0 0 0 0 0 0 3 355204
-0.002329 0.000988 0.119849 -0.048889 -0.017080 0.151164 -0.062500 0 0 0 0 0 0 3 356214
-0.002329 0.000988 0.119849 -0.048987 -0.017233 0.151150 -0.062500 0 0 0 0 0 0 3 357209
-0.002329 0.000988 0.119849 -0.049022 -0.017304 0.151155 -0.062500 0 0 0 0 0 0 3 358220
-0.002329 0.000988 0.119849 -0.049049 -0.017336 0.151155 -0.062500 0 0 0 0 0 0 3 359213
-0.002329 0.000988 0.119849 -0.049068 -0.017355 0.151162 -0.062500 0 0 0 0 0 0 3 360221
-0.002329 0.000988 0.119849 -0.049078 -0.017366 0.151156 -0.062500 0 0 0 0 0 0 3 361205
-0.002329 0.000988 0.119849 -0.049078 -0.017367 0.151155 -0.062500 0 0 0 0 0 0 3 362222
-0.002342 0.000974 0.119838 0.120740 0.156625 0.299933 -0.062500 0 0 0 0 0 0 3 363216
-0.002349 0.000967 0.119835 0.055597 0.084613 0.227292 -0.062500 0 0 0 0 0 0 3 364216
-0.002352 0.000964 0.119833 0.007418 0.032805 0.189610 -0.062500 0 0 0 0 0 0 3 365210
-0.002348 0.000944 0.119844 -0.086306 0.238159 0.024091 -0.062500 0 0 0 0 0 0 3 366214
-0.002346 0.000934 0.119847 -0.073742 0.131760 0.092912 -0.062500 0 0 0 0 0 0 3 367209
-0.002345 0.000929 0.119848 -0.060710 0.057326 0.129394 -0.062500 0 0 0 0 0 0 3 368212
-0.002345 0.000927 0.119849 -0.053227 0.017873 0.143304 -0.062500 0 0 0 0 0 0 3 369208
-0.002345 0.000926 0.119849 -0.049282 -0.002094 0.148259 -0.062500 0 0 0 0 0 0 3 370207
-0.002344 0.000925 0.119849 -0.047264 -0.012120 0.149984 -0.062500 0 0 0 0 0 0 3 371207
-0.002344 0.000925 0.119849 -0.046236 -0.017146 0.150578 -0.062500 0 0 0 0 0 0 3 372207
-0.002344 0.000925 0.119849 -0.045719 -0.019661 0.150802 -0.062500 0 0 0 0 0 0 3 373207
-0.002344 0.000925 0.119849 -0.045457 -0.020909 0.150860 -0.062500 0 0 0 0 0 0 3 374209
-0.002344 0.000924 0.119849 -0.045318 -0.021540 0.150893 -0.062500 0 0 0 0 0 0 3 375305
-0.002344 0.000924 0.119849 -0.045257 -0.021858 0.150901 -0.062500 0 0 0 0 0 0 3 376296
-0.002344 0.000924 0.119849 -0.045222 -0.022019 0.150911 -0.062500 0 0 0 0 0 0 3 377260
-0.002344 0.000924 0.119849 -0.045221 -0.022096 0.150906 -0.062500 0 0 0 0 0 0 3 378336
-0.002344 0.000924 0.119849 -0.045203 -0.022128 0.150913 -0.062500 0 0 0 0 0 0 3 379288
-0.002344 0.000924 0.119849 -0.045194 -0.022153 0.150908 -0.062500 0 0 0 0 0 0 3 380264
-0.002344 0.000924 0.119849 -0.045201 -0.022164 0.150900 -0.062500 0 0 0 0 0 0 3 381264
-0.002344 0.000924 0.119849 -0.045194 -0.022157 0.150906 -0.062500 0 0 0 0 0 0 3 382277
-0.002344 0.000924 0.119849 -0.045198 -0.022175 0.150907 -0.062500 0 0 0 0 0 0 3 383263
-0.002344 0.000924 0.119849 -0.045191 -0.022169 0.150914 -0.062500 0 0 0 0 0 0 3 384262
-0.002339 0.000907 0.119860 -0.116900 0.215509 -0.000158 -0.062500 0 0 0 0 0 0 3 385263
-0.002336 0.000898 0.119864 -0.091069 0.122828 0.073706 -0.062500 0 0 0 0 0 0 3 386296
-0.002335 0.000893 0.119865 -0.071330 0.055255 0.111935 -0.062500 0 0 0 0 0 0 3 387312
-0.002334 0.000891 0.119865 -0.060483 0.019254 0.126451 -0.062500 0 0 0 0 0 0 3 388298
-0.002334 0.000890 0.119866 -0.054864 0.000982 0.131625 -0.062500 0 0 0 0 0 0 3 389262
-0.002334 0.000889 0.119866 -0.052006 -0.008190 0.133423 -0.062500 0 0 0 0 0 0 3 390301
-0.002346 0.000875 0.119855 0.119185 0.161073 0.283089 -0.062500 0 0 0 0 0 0 3 391287
-0.002353 0.000868 0.119851 0.054809 0.086875 0.210541 -0.062500 0 0 0 0 0 0 3 392262
-0.002356 0.000865 0.119850 0.007029 0.033954 0.172874 -0.062500 0 0 0 0 0 0 3 393261
-0.002358 0.000863 0.119850 -0.018700 0.006006 0.158541 -0.062500 0 0 0 0 0 0 3 394278
-0.002359 0.000862 0.119849 -0.031864 -0.008088 0.153431 -0.062500 0 0 0 0 0 0 3 395284
-0.002359 0.000862 0.119849 -0.038500 -0.015140 0.151649 -0.062500 0 0 0 0 0 0 3 396261
-0.002359 0.000861 0.119849 -0.041830 -0.018659 0.151035 -0.062500 0 0 0 0 0 0 3 397273
-0.002359 0.000861 0.119849 -0.043516 -0.020413 0.150820 -0.062500 0 0 0 0 0 0 3 398341
-0.002359 0.000861 0.119849 -0.044349 -0.021298 0.150737 -0.062500 0 0 0 0 0 0 3 399291
-0.002354 0.000843 0.119860 -0.112134 0.209283 -0.000150 -0.062500 0 0 0 0 0 0 3 400294
-0.002351 0.000834 0.119864 -0.086511 0.116287 0.073589 -0.062500 0 0 0 0 0 0 3 401289
-0.002350 0.000830 0.119865 -0.066886 0.048558 0.111774 -0.062500 0 0 0 0 0 0 3 402313
-0.002349 0.000827 0.119866 -0.056064 0.012481 0.126278 -0.062500 0 0 0 0 0 0 3 403294
-0.002349 0.000826 0.119866 -0.050465 -0.005810 0.131438 -0.062500 0 0 0 0 0 0 3 404283
-0.002349 0.000826 0.119866 -0.047616 -0.014995 0.133243 -0.062500 0 0 0 0 0 0 3 405262
-0.002349 0.000825 0.119866 -0.046171 -0.019590 0.133864 -0.062500 0 0 0 0 0 0 3 406277
-0.002349 0.000825 0.119866 -0.045452 -0.021897 0.134085 -0.062500 0 0 0 0 0 0 3 407263
-0.002349 0.000825 0.119866 -0.045079 -0.023044 0.134163 -0.062500 0 0 0 0 0 0 3 408263
-0.002349 0.000825 0.119866 -0.044900 -0.023621 0.134178 -0.062500 0 0 0 0 0 0 3 409284
-0.002349 0.000825 0.119866 -0.044800 -0.023912 0.134197 -0.062500 0 0 0 0 0 0 3 410299
-0.002349 0.000825 0.119866 -0.044757 -0.024051 0.134208 -0.062500 0 0 0 0 0 0 3 411260
-0.002349 0.000825 0.119866 -0.044724 -0.024122 0.134198 -0.062500 0 0 0 0 0 0 3 412265
-0.002349 0.000825 0.119866 -0.044722 -0.024160 0.134204 -0.062500 0 0 0 0 0 0 3 413283
-0.002349 0.000825 0.119866 -0.044715 -0.024185 0.134198 -0.062500 0 0 0 0 0 0 3 414302
-0.002349 0.000825 0.119866 -0.044714 -0.024188 0.134198 -0.062500 0 0 0 0 0 0 3 415283
-0.002349 0.000825 0.119866 -0.044714 -0.024188 0.134197 -0.062500 0 0 0 0 0 0 3 416269
-0.002343 0.000807 0.119877 -0.112602 0.208961 -0.016537 -0.062500 0 0 0 0 0 0 3 417284
-0.002341 0.000798 0.119880 -0.086741 0.116129 0.057152 -0.062500 0 0 0 0 0 0 3 418298
-0.002339 0.000794 0.119882 -0.069734 0.053213 0.095313 -0.062500 0 0 0 0 0 0 3 419282
-0.002339 0.000791 0.119882 -0.058874 0.017166 0.109793 -0.062500 0 0 0 0 0 0 3 420292
-0.002338 0.000790 0.119882 -0.053257 -0.001100 0.114950 -0.062500 0 0 0 0 0 0 3 421266
-0.002338 0.000790 0.119882 -0.050382 -0.010259 0.116750 -0.062500 0 0 0 0 0 0 3 422324
-0.002338 0.000789 0.119882 -0.048922 -0.014856 0.117383 -0.062500 0 0 0 0 0 0 3 423203
-0.002338 0.000789 0.119882 -0.048205 -0.017153 0.117598 -0.062500 0 0 0 0 0 0 3 424212
-0.002338 0.000789 0.119882 -0.047829 -0.018311 0.117681 -0.062500 0 0 0 0 0 0 3 425203
-0.002338 0.000789 0.119882 -0.047649 -0.018888 0.117697 -0.062500 0 0 0 0 0 0 3 426211
-0.002338 0.000789 0.119882 -0.047553 -0.019168 0.117709 -0.062500 0 0 0 0 0 0 3 427202
-0.002338 0.000789 0.119882 -0.047509 -0.019306 0.117719 -0.062500 0 0 0 0 0 0 3 428211
-0.002338 0.000789 0.119882 -0.047484 -0.019386 0.117702 -0.062500 0 0 0 0 0 0 3 429202
-0.002338 0.000789 0.119882 -0.047472 -0.019427 0.117720 -0.062500 0 0 0 0 0 0 3 430210
-0.002338 0.000789 0.119882 -0.047467 -0.019442 0.117709 -0.062500 0 0 0 0 0 0 3 431203
-0.002338 0.000789 0.119882 -0.047464 -0.019454 0.117715 -0.062500 0 0 0 0 0 0 3 432210
-0.002338 0.000789 0.119882 -0.047463 -0.019456 0.117715 -0.062500 0 0 0 0 0 0 3 433219
-0.002338 0.000789 0.119882 -0.047463 -0.019456 0.117715 -0.062500 0 0 0 0 0 0 3 434213
-0.002338 0.000789 0.119882 -0.047463 -0.019456 0.117716 -0.062500 0 0 0 0 0 0 3 435205
-0.002333 0.000771 0.119893 -0.115398 0.213832 -0.032901 -0.062500 0 0 0 0 0 0 3 436215
-0.002330 0.000762 0.119897 -0.089509 0.120918 0.040719 -0.062500 0 0 0 0 0 0 3 437193
-0.002329 0.000758 0.119898 -0.069733 0.053244 0.078844 -0.062500 0 0 0 0 0 0 3 438209
-0.002328 0.000755 0.119899 -0.058879 0.017185 0.093331 -0.062500 0 0 0 0 0 0 3 439222
-0.002328 0.000754 0.119899 -0.053246 -0.001102 0.098483 -0.062500 0 0 0 0 0 0 3 440203
-0.002327 0.000754 0.119899 -0.050379 -0.010264 0.100286 -0.062500 0 0 0 0 0 0 3 441223
-0.002327 0.000754 0.119899 -0.048931 -0.014859 0.100903 -0.062500 0 0 0 0 0 0 3 442218
-0.002327 0.000753 0.119899 -0.048204 -0.017159 0.101129 -0.062500 0 0 0 0 0 0 3 443218
-0.002327 0.000753 0.119899 -0.047830 -0.018306 0.101206 -0.062500 0 0 0 0 0 0 3 444218
-0.002327 0.000753 0.119899 -0.047643 -0.018875 0.101228 -0.062500 0 0 0 0 0 0 3 445189
-0.002327 0.000753 0.119899 -0.047553 -0.019162 0.101234 -0.062500 0 0 0 0 0 0 3 446217
-0.002327 0.000753 0.119899 -0.047515 -0.019320 0.101243 -0.062500 0 0 0 0 0 0 3 447287
-0.002327 0.000753 0.119899 -0.047475 -0.019385 0.101239 -0.062500 0 0 0 0 0 0 3 448282
-0.002327 0.000753 0.119899 -0.047473 -0.019422 0.101246 -0.062500 0 0 0 0 0 0 3 449267
-0.002327 0.000753 0.119899 -0.047469 -0.019437 0.101233 -0.062500 0 0 0 0 0 0 3 450294
-0.002327 0.000753 0.119899 -0.047465 -0.019449 0.101238 -0.062500 0 0 0 0 0 0 3 451292
-0.002327 0.000753 0.119899 -0.047465 -0.019451 0.101239 -0.062500 0 0 0 0 0 0 3 452294
-0.002327 0.000753 0.119899 -0.047465 -0.019451 0.101239 -0.062500 0 0 0 0 0 0 3 453265
-0.002327 0.000753 0.119899 -0.047462 -0.019462 0.101246 -0.062500 0 0 0 0 0 0 3 454308
-0.002327 0.000753 0.119899 -0.047464 -0.019452 0.101240 -0.062500 0 0 0 0 0 0 3 455293
-0.002327 0.000753 0.119899 -0.047461 -0.019462 0.101246 -0.062500 0 0 0 0 0 0 3 456263
-0.002327 0.000753 0.119899 -0.047464 -0.019452 0.101240 -0.062500 0 0 0 0 0 0 3 457260
-0.002327 0.000753 0.119899 -0.047450 -0.019464 0.101240 -0.062500 0 0 0 0 0 0 3 458297
-0.002327 0.000753 0.119899 -0.047463 -0.019452 0.101239 -0.062500 0 0 0 0 0 0 3 459283
-0.002327 0.000753 0.119899 -0.047461 -0.019462 0.101246 -0.062500 0 0 0 0 0 0 3 460260
-0.002327 0.000753 0.119899 -0.047464 -0.019452 0.101240 -0.062500 0 0 0 0 0 0 3 461259
-0.002327 0.000753 0.119899 -0.047465 -0.019451 0.101239 -0.062500 0 0 0 0 0 0 3 462323
-0.002327 0.000753 0.119899 -0.047450 -0.019464 0.101240 -0.062500 0 0 0 0 0 0 3 463260
-0.002327 0.000753 0.119899 -0.047463 -0.019452 0.101239 -0.062500 0 0 0 0 0 0 3 464259
-0.002327 0.000753 0.119899 -0.047461 -0.019462 0.101246 -0.062500 0 0 0 0 0 0 3 465287
-0.002327 0.000753 0.119899 -0.047464 -0.019452 0.101240 -0.062500 0 0 0 0 0 0 3 466281
-0.002327 0.000753 0.119899 -0.047461 -0.019462 0.101246 -0.062500 0 0 0 0 0 0 3 467259
-0.002327 0.000753 0.119899 -0.047453 -0.019455 0.101234 -0.062500 0 0 0 0 0 0 3 468261
-0.002327 0.000753 0.119899 -0.047460 -0.019462 0.101245 -0.062500 0 0 0 0 0 0 3 469260
-0.002327 0.000753 0.119899 -0.047464 -0.019452 0.101240 -0.062500 0 0 0 0 0 0 3 470292
-0.002327 0.000753 0.119899 -0.047465 -0.019451 0.101239 -0.062500 0 0 0 0 0 0 3 471283
-0.002327 0.000753 0.119899 -0.047462 -0.019462 0.101246 -0.062500 0 0 0 0 0 0 3 472286
-0.002327 0.000753 0.119899 -0.047453 -0.019455 0.101234 -0.062500 0 0 0 0 0 0 3 473290
-0.002327 0.000753 0.119899 -0.047460 -0.019462 0.101245 -0.062500 0 0 0 0 0 0 3 474305
-0.002327 0.000753 0.119899 -0.047464 -0.019452 0.101240 -0.062500 0 0 0 0 0 0 3 475290
-0.002327 0.000753 0.119899 -0.047461 -0.019462 0.101246 -0.062500 0 0 0 0 0 0 3 476280
-0.002327 0.000753 0.119899 -0.047453 -0.019455 0.101234 -0.062500 0 0 0 0 0 0 3 477294
-0.002327 0.000753 0.119899 -0.047460 -0.019462 0.101245 -0.062500 0 0 0 0 0 0 3 478275
-0.002327 0.000753 0.119899 -0.047464 -0.019452 0.101240 -0.062500 0 0 0 0 0 0 3 479259
-0.002327 0.000753 0.119899 -0.047461 -0.019462 0.101246 -0.062500 0 0 0 0 0 0 3 480259
-0.002327 0.000753 0.119899 -0.047464 -0.019452 0.101240 -0.062500 0 0 0 0 0 0 3 481269
-0.002327 0.000753 0.119899 -0.047453 -0.019454 0.101233 -0.062500 0 0 0 0 0 0 3 482317
-0.002327 0.000753 0.119899 -0.047460 -0.019462 0.101245 -0.062500 0 0 0 0 0 0 3 483282
-0.002327 0.000753 0.119899 -0.047464 -0.019452 0.101240 -0.062500 0 0 0 0 0 0 3 484291
-0.002327 0.000753 0.119899 -0.047461 -0.019462 0.101246 -0.062500 0 0 0 0 0 0 3 485262
-0.002327 0.000753 0.119899 -0.047464 -0.019452 0.101240 -0.062500 0 0 0 0 0 0 3 486302
-0.002327 0.000753 0.119899 -0.047450 -0.019464 0.101240 -0.062500 0 0 0 0 0 0 3 487253
-0.002327 0.000753 0.119899 -0.047463 -0.019452 0.101239 -0.062500 0 0 0 0 0 0 3 488284
-0.002327 0.000753 0.119899 -0.047461 -0.019462 0.101246 -0.062500 0 0 0 0 0 0 3 489266
-0.002327 0.000753 0.119899 -0.047464 -0.019452 0.101240 -0.062500 0 0 0 0 0 0 3 490297
-0.002327 0.000753 0.119899 -0.047465 -0.019451 0.101239 -0.062500 0 0 0 0 0 0 3 491266
-0.002327 0.000753 0.119899 -0.047450 -0.019464 0.101240 -0.062500 0 0 0 0 0 0 3 492281
-0.002327 0.000753 0.119899 -0.047463 -0.019452 0.101239 -0.062500 0 0 0 0 0 0 3 493266
-0.002327 0.000753 0.119899 -0.047461 -0.019462 0.101246 -0.062500 0 0 0 0 0 0 3 494315
-0.002327 0.000753 0.119899 -0.047464 -0.019452 0.101240 -0.062500 0 0 0 0 0 0 3 495202
-0.002327 0.000753 0.119899 -0.047461 -0.019462 0.101246 -0.062500 0 0 0 0 0 0 3 496209
-0.002327 0.000753 0.119899 -0.047453 -0.019455 0.101234 -0.062500 0 0 0 0 0 0 3 497200
-0.002327 0.000753 0.119899 -0.047460 -0.019462 0.101246 -0.062500 0 0 0 0 0 0 3 498209
-0.002327 0.000753 0.119899 -0.047464 -0.019452 0.101240 -0.062500 0 0 0 0 0 0 3 499200
-0.002327 0.000753 0.119899 -0.047465 -0.019451 0.101239 -0.062500 0 0 0 0 0 0 3 500209
-0.002340 0.000740 0.119888 0.118337 0.159010 0.250598 -0.062500 0 0 0 0 0 0 3 501199
-0.002346 0.000733 0.119884 0.056004 0.082515 0.177679 -0.062500 0 0 0 0 0 0 3 502209
-0.002350 0.000729 0.119883 0.007855 0.030795 0.139853 -0.062500 0 0 0 0 0 0 3 503200
-0.002351 0.000728 0.119883 -0.018049 0.003421 0.125460 -0.062500 0 0 0 0 0 0 3 504203
-0.002352 0.000727 0.119882 -0.031291 -0.010404 0.120335 -0.062500 0 0 0 0 0 0 3 505216
-0.002353 0.000726 0.119882 -0.037973 -0.017297 0.118539 -0.062500 0 0 0 0 0 0 3 506208
-0.002353 0.000726 0.119882 -0.041336 -0.020743 0.117931 -0.062500 0 0 0 0 0 0 3 507220
-0.002353 0.000726 0.119882 -0.043016 -0.022481 0.117701 -0.062500 0 0 0 0 0 0 3 508332
-0.002353 0.000726 0.119882 -0.043866 -0.023340 0.117627 -0.062500 0 0 0 0 0 0 3 509337
-0.002353 0.000726 0.119882 -0.044288 -0.023764 0.117608 -0.062500 0 0 0 0 0 0 3 510209
-0.002353 0.000726 0.119882 -0.044501 -0.023969 0.117596 -0.062500 0 0 0 0 0 0 3 511209
-0.002353 0.000726 0.119882 -0.044606 -0.024092 0.117587 -0.062500 0 0 0 0 0 0 3 512217
-0.002353 0.000726 0.119882 -0.044656 -0.024146 0.117591 -0.062500 0 0 0 0 0 0 3 513220
-0.002353 0.000726 0.119882 -0.044685 -0.024177 0.117592 -0.062500 0 0 0 0 0 0 3 514215
-0.002353 0.000726 0.119882 -0.044688 -0.024180 0.117592 -0.062500 0 0 0 0 0 0 3 515203
-0.002353 0.000726 0.119882 -0.044708 -0.024185 0.117591 -0.062500 0 0 0 0 0 0 3 516215
-0.002353 0.000726 0.119882 -0.044698 -0.024189 0.117585 -0.062500 0 0 0 0 0 0 3 517216
-0.002353 0.000726 0.119882 -0.044705 -0.024197 0.117597 -0.062500 0 0 0 0 0 0 3 518215
-0.002353 0.000726 0.119882 -0.044717 -0.024196 0.117585 -0.062500 0 0 0 0 0 0 3 519224
-0.002353 0.000726 0.119882 -0.044711 -0.024187 0.117590 -0.062500 0 0 0 0 0 0 3 520224
-0.002353 0.000726 0.119882 -0.044714 -0.024206 0.117591 -0.062500 0 0 0 0 0 0 3 521328
-0.002353 0.000726 0.119882 -0.044699 -0.024191 0.117585 -0.062500 0 0 0 0 0 0 3 522359
-0.002353 0.000726 0.119882 -0.044713 -0.024206 0.117590 -0.062500 0 0 0 0 0 0 3 523229
-0.002353 0.000726 0.119882 -0.044710 -0.024188 0.117591 -0.062500 0 0 0 0 0 0 3 524350
-0.002353 0.000726 0.119882 -0.044714 -0.024206 0.117591 -0.062500 0 0 0 0 0 0 3 525347
-0.002353 0.000726 0.119882 -0.044710 -0.024188 0.117591 -0.062500 0 0 0 0 0 0 3 526352
-0.002353 0.000726 0.119882 -0.044695 -0.024200 0.117592 -0.062500 0 0 0 0 0 0 3 527350
-0.002353 0.000726 0.119882 -0.044716 -0.024196 0.117584 -0.062500 0 0 0 0 0 0 3 528346
-0.002353 0.000726 0.119882 -0.044710 -0.024187 0.117590 -0.062500 0 0 0 0 0 0 3 529349
-0.002353 0.000726 0.119882 -0.044714 -0.024206 0.117591 -0.062500 0 0 0 0 0 0 3 530354
-0.002353 0.000726 0.119882 -0.044710 -0.024188 0.117591 -0.062500 0 0 0 0 0 0 3 531223
-0.002353 0.000726 0.119882 -0.044703 -0.024208 0.117585 -0.062500 0 0 0 0 0 0 3 532347
-0.002353 0.000726 0.119882 -0.044709 -0.024188 0.117590 -0.062500 0 0 0 0 0 0 3 533349
-0.002353 0.000726 0.119882 -0.044707 -0.024197 0.117598 -0.062500 0 0 0 0 0 0 3 534348
-0.002353 0.000726 0.119882 -0.044717 -0.024196 0.117585 -0.062500 0 0 0 0 0 0 3 535351
-0.002353 0.000726 0.119882 -0.044707 -0.024198 0.117598 -0.062500 0 0 0 0 0 0 3 536348
-0.002353 0.000726 0.119882 -0.044706 -0.024198 0.117579 -0.062500 0 0 0 0 0 0 3 537342
-0.002353 0.000726 0.119882 -0.044706 -0.024198 0.117597 -0.062500 0 0 0 0 0 0 3 538349
-0.002348 0.000708 0.119893 -0.112673 0.209244 -0.032844 -0.062500 0 0 0 0 0 0 3 539355
-0.002345 0.000699 0.119897 -0.086776 0.116242 0.040698 -0.062500 0 0 0 0 0 0 3 540347
-0.002344 0.000694 0.119898 -0.066999 0.048504 0.078773 -0.062500 0 0 0 0 0 0 3 541349
-0.002343 0.000692 0.119899 -0.056136 0.012444 0.093233 -0.062500 0 0 0 0 0 0 3 542349
-0.002343 0.000691 0.119899 -0.050504 -0.005837 0.098384 -0.062500 0 0 0 0 0 0 3 543346
-0.002342 0.000690 0.119899 -0.047625 -0.015004 0.100175 -0.062500 0 0 0 0 0 0 3 544348
-0.002342 0.000690 0.119899 -0.046175 -0.019600 0.100808 -0.062500 0 0 0 0 0 0 3 545348
-0.002342 0.000690 0.119899 -0.045447 -0.021901 0.101014 -0.062500 0 0 0 0 0 0 3 546341
-0.002342 0.000690 0.119899 -0.045084 -0.023046 0.101094 -0.062500 0 0 0 0 0 0 3 547225
-0.002342 0.000690 0.119899 -0.044887 -0.023617 0.101130 -0.062500 0 0 0 0 0 0 3 548229
-0.002342 0.000690 0.119899 -0.044804 -0.023913 0.101130 -0.062500 0 0 0 0 0 0 3 549348
-0.002342 0.000690 0.119899 -0.044763 -0.024052 0.101139 -0.062500 0 0 0 0 0 0 3 550349
-0.002342 0.000690 0.119899 -0.044741 -0.024121 0.101134 -0.062500 0 0 0 0 0 0 3 551347
-0.002342 0.000690 0.119899 -0.044721 -0.024153 0.101141 -0.062500 0 0 0 0 0 0 3 552347
-0.002342 0.000690 0.119899 -0.044712 -0.024178 0.101136 -0.062500 0 0 0 0 0 0 3 553349
-0.002342 0.000690 0.119899 -0.044708 -0.024192 0.101142 -0.062500 0 0 0 0 0 0 3 554348
-0.002342 0.000690 0.119899 -0.044719 -0.024190 0.101129 -0.062500 0 0 0 0 0 0 3 555329
-0.002342 0.000690 0.119899 -0.044709 -0.024193 0.101141 -0.062500 0 0 0 0 0 0 3 556346
-0.002342 0.000690 0.119899 -0.044704 -0.024204 0.101130 -0.062500 0 0 0 0 0 0 3 557348
-0.002342 0.000690 0.119899 -0.044707 -0.024194 0.101141 -0.062500 0 0 0 0 0 0 3 558347
-0.002342 0.000690 0.119899 -0.044708 -0.024193 0.101143 -0.062500 0 0 0 0 0 0 3 559335
-0.002342 0.000690 0.119899 -0.044716 -0.024202 0.101136 -0.062500 0 0 0 0 0 0 3 560347
-0.002342 0.000690 0.119899 -0.044709 -0.024194 0.101143 -0.062500 0 0 0 0 0 0 3 561335
-0.002342 0.000690 0.119899 -0.044707 -0.024193 0.101123 -0.062500 0 0 0 0 0 0 3 562347
-0.002342 0.000690 0.119899 -0.044708 -0.024193 0.101141 -0.062500 0 0 0 0 0 0 3 563336
-0.002342 0.000690 0.119899 -0.044716 -0.024202 0.101136 -0.062500 0 0 0 0 0 0 3 564346
-0.002342 0.000690 0.119899 -0.044709 -0.024194 0.101142 -0.062500 0 0 0 0 0 0 3 565336
-0.002342 0.000690 0.119899 -0.044716 -0.024202 0.101136 -0.062500 0 0 0 0 0 0 3 566347
-0.002342 0.000690 0.119899 -0.044697 -0.024197 0.101136 -0.062500 0 0 0 0 0 0 3 567322
-0.002342 0.000690 0.119899 -0.044707 -0.024194 0.101142 -0.062500 0 0 0 0 0 0 3 568332
-0.002342 0.000690 0.119899 -0.044715 -0.024202 0.101136 -0.062500 0 0 0 0 0 0 3 569321
-0.002342 0.000690 0.119899 -0.044712 -0.024183 0.101135 -0.062500 0 0 0 0 0 0 3 570332
-0.002342 0.000690 0.119899 -0.044716 -0.024200 0.101135 -0.062500 0 0 0 0 0 0 3 571207
-0.002342 0.000690 0.119899 -0.044697 -0.024197 0.101136 -0.062500 0 0 0 0 0 0 3 572322
-0.002342 0.000690 0.119899 -0.044714 -0.024202 0.101135 -0.062500 0 0 0 0 0 0 3 573334
-0.002342 0.000690 0.119899 -0.044708 -0.024194 0.101142 -0.062500 0 0 0 0 0 0 3 574331
-0.002342 0.000690 0.119899 -0.044708 -0.024193 0.101143 -0.062500 0 0 0 0 0 0 3 575336
-0.002342 0.000690 0.119899 -0.044716 -0.024202 0.101136 -0.062500 0 0 0 0 0 0 3 576228
-0.002342 0.000690 0.119899 -0.044697 -0.024197 0.101136 -0.062500 0 0 0 0 0 0 3 577328
-0.002342 0.000690 0.119899 -0.044718 -0.024191 0.101129 -0.062500 0 0 0 0 0 0 3 578322
-0.002342 0.000690 0.119899 -0.044709 -0.024193 0.101141 -0.062500 0 0 0 0 0 0 3 579330
-0.002342 0.000690 0.119899 -0.044716 -0.024201 0.101136 -0.062500 0 0 0 0 0 0 3 580323
-0.002342 0.000690 0.119899 -0.044709 -0.024194 0.101142 -0.062500 0 0 0 0 0 0 3 581314
-0.002342 0.000690 0.119899 -0.044696 -0.024196 0.101137 -0.062500 0 0 0 0 0 0 3 582325
-0.002342 0.000690 0.119899 -0.044714 -0.024202 0.101136 -0.062500 0 0 0 0 0 0 3 583327
-0.002342 0.000690 0.119899 -0.044708 -0.024194 0.101142 -0.062500 0 0 0 0 0 0 3 584329
-0.002342 0.000690 0.119899 -0.044716 -0.024202 0.101136 -0.062500 0 0 0 0 0 0 3 585311
-0.002342 0.000690 0.119899 -0.044712 -0.024183 0.101136 -0.062500 0 0 0 0 0 0 3 586312
-0.002342 0.000690 0.119899 -0.044704 -0.024203 0.101129 -0.062500 0 0 0 0 0 0 3 587327
-0.002342 0.000690 0.119899 -0.044707 -0.024194 0.101141 -0.062500 0 0 0 0 0 0 3 588327
-0.002342 0.000690 0.119899 -0.044708 -0.024193 0.101143 -0.062500 0 0 0 0 0 0 3 589326
-0.002342 0.000690 0.119899 -0.044716 -0.024202 0.101136 -0.062500 0 0 0 0 0 0 3 590329
-0.002342 0.000690 0.119899 -0.044709 -0.024194 0.101143 -0.062500 0 0 0 0 0 0 3 591330
-0.002342 0.000690 0.119899 -0.044704 -0.024204 0.101130 -0.062500 0 0 0 0 0 0 3 592331
-0.002342 0.000690 0.119899 -0.044707 -0.024194 0.101142 -0.062500 0 0 0 0 0 0 3 593329
-0.002342 0.000690 0.119899 -0.044719 -0.024191 0.101129 -0.062500 0 0 0 0 0 0 3 594324
-0.002342 0.000690 0.119899 -0.044709 -0.024193 0.101141 -0.062500 0 0 0 0 0 0 3 595325
-0.002342 0.000690 0.119899 -0.044716 -0.024201 0.101136 -0.062500 0 0 0 0 0 0 3 596324
-0.002342 0.000690 0.119899 -0.044697 -0.024197 0.101136 -0.062500 0 0 0 0 0 0 3 597324
-0.002342 0.000690 0.119899 -0.044707 -0.024194 0.101142 -0.062500 0 0 0 0 0 0 3 598329
-0.002342 0.000690 0.119899 -0.044715 -0.024202 0.101136 -0.062500 0 0 0 0 0 0 3 599324
-0.002342 0.000690 0.119899 -0.044709 -0.024194 0.101142 -0.062500 0 0 0 0 0 0 3 600324
-0.002342 0.000690 0.119899 -0.044707 -0.024193 0.101123 -0.062500 0 0 0 0 0 0 3 601324
-0.002342 0.000690 0.119899 -0.044708 -0.024193 0.101141 -0.062500 0 0 0 0 0 0 3 602325
-0.002342 0.000690 0.119899 -0.044716 -0.024202 0.101136 -0.062500 0 0 0 0 0 0 3 603323
-0.002342 0.000690 0.119899 -0.044709 -0.024194 0.101142 -0.062500 0 0 0 0 0 0 3 604333
-0.002342 0.000690 0.119899 -0.044708 -0.024193 0.101143 -0.062500 0 0 0 0 0 0 3 605327
-0.002342 0.000690 0.119899 -0.044704 -0.024204 0.101130 -0.062500 0 0 0 0 0 0 3 606326
-0.002342 0.000690 0.119899 -0.044707 -0.024194 0.101142 -0.062500 0 0 0 0 0 0 3 607323
-0.002342 0.000690 0.119899 -0.044715 -0.024202 0.101136 -0.062500 0 0 0 0 0 0 3 608324
-0.002342 0.000690 0.119899 -0.044712 -0.024183 0.101135 -0.062500 0 0 0 0 0 0 3 609324
-0.002342 0.000690 0.119899 -0.044716 -0.024200 0.101135 -0.062500 0 0 0 0 0 0 3 610326
-0.002342 0.000690 0.119899 -0.044709 -0.024194 0.101142 -0.062500 0 0 0 0 0 0 3 611323
-0.002342 0.000690 0.119899 -0.044704 -0.024204 0.101130 -0.062500 0 0 0 0 0 0 3 612323
-0.002342 0.000690 0.119899 -0.044707 -0.024194 0.101141 -0.062500 0 0 0 0 0 0 3 613324
-0.002342 0.000690 0.119899 -0.044708 -0.024193 0.101143 -0.062500 0 0 0 0 0 0 3 614325
-0.002342 0.000690 0.119899 -0.044716 -0.024202 0.101136 -0.062500 0 0 0 0 0 0 3 615322
-0.002342 0.000690 0.119899 -0.044697 -0.024197 0.101136 -0.062500 0 0 0 0 0 0 3 616329
-0.002342 0.000690 0.119899 -0.044718 -0.024191 0.101128 -0.062500 0 0 0 0 0 0 3 617328
-0.002342 0.000690 0.119899 -0.044709 -0.024193 0.101141 -0.062500 0 0 0 0 0 0 3 618309
-0.002342 0.000690 0.119899 -0.044716 -0.024201 0.101136 -0.062500 0 0 0 0 0 0 3 619324
-0.002342 0.000690 0.119899 -0.044709 -0.024194 0.101142 -0.062500 0 0 0 0 0 0 3 620317
-0.002342 0.000690 0.119899 -0.044696 -0.024196 0.101137 -0.062500 0 0 0 0 0 0 3 621326
-0.002342 0.000690 0.119899 -0.044714 -0.024202 0.101135 -0.062500 0 0 0 0 0 0 3 622316
-0.002342 0.000690 0.119899 -0.044708 -0.024194 0.101142 -0.062500 0 0 0 0 0 0 3 623324
-0.002342 0.000690 0.119899 -0.044716 -0.024202 0.101136 -0.062500 0 0 0 0 0 0 3 624327
-0.002342 0.000690 0.119899 -0.044712 -0.024183 0.101136 -0.062500 0 0 0 0 0 0 3 625325
-0.002342 0.000690 0.119899 -0.044704 -0.024203 0.101129 -0.062500 0 0 0 0 0 0 3 626327
-0.002342 0.000690 0.119899 -0.044707 -0.024194 0.101141 -0.062500 0 0 0 0 0 0 3 627327
-0.002342 0.000690 0.119899 -0.044708 -0.024193 0.101143 -0.062500 0 0 0 0 0 0 3 628318
-0.002342 0.000690 0.119899 -0.044716 -0.024202 0.101136 -0.062500 0 0 0 0 0 0 3 629325
-0.002342 0.000690 0.119899 -0.044709 -0.024194 0.101142 -0.062500 0 0 0 0 0 0 3 630316
-0.002342 0.000690 0.119899 -0.044704 -0.024204 0.101130 -0.062500 0 0 0 0 0 0 3 631329
-0.002342 0.000690 0.119899 -0.044707 -0.024194 0.101142 -0.062500 0 0 0 0 0 0 3 632320
-0.002342 0.000690 0.119899 -0.044719 -0.024191 0.101129 -0.062500 0 0 0 0 0 0 3 633330
-0.002342 0.000690 0.119899 -0.044709 -0.024193 0.101141 -0.062500 0 0 0 0 0 0 3 634322
-0.002342 0.000690 0.119899 -0.044716 -0.024201 0.101136 -0.062500 0 0 0 0 0 0 3 635331
-0.002342 0.000690 0.119899 -0.044697 -0.024197 0.101136 -0.062500 0 0 0 0 0 0 3 636320
-0.002342 0.000690 0.119899 -0.044707 -0.024194 0.101142 -0.062500 0 0 0 0 0 0 3 637329
-0.002342 0.000690 0.119899 -0.044715 -0.024202 0.101136 -0.062500 0 0 0 0 0 0 3 638329
-0.002342 0.000690 0.119899 -0.044709 -0.024194 0.101142 -0.062500 0 0 0 0 0 0 3 639349
-0.002342 0.000690 0.119899 -0.044707 -0.024193 0.101123 -0.062500 0 0 0 0 0 0 3 640343
-0.002342 0.000690 0.119899 -0.044708 -0.024193 0.101140 -0.062500 0 0 0 0 0 0 3 641323
-0.002342 0.000690 0.119899 -0.044716 -0.024202 0.101136 -0.062500 0 0 0 0 0 0 3 642332
-0.002342 0.000690 0.119899 -0.044709 -0.024194 0.101142 -0.062500 0 0 0 0 0 0 3 643327
-0.002342 0.000690 0.119899 -0.044708 -0.024193 0.101143 -0.062500 0 0 0 0 0 0 3 644321
-0.002342 0.000690 0.119899 -0.044704 -0.024204 0.101130 -0.062500 0 0 0 0 0 0 3 645327
-0.002342 0.000690 0.119899 -0.044707 -0.024194 0.101142 -0.062500 0 0 0 0 0 0 3 646336
-0.002342 0.000690 0.119899 -0.044715 -0.024202 0.101136 -0.062500 0 0 0 0 0 0 3 647333
-0.002342 0.000690 0.119899 -0.044709 -0.024194 0.101142 -0.062500 0 0 0 0 0 0 3 648341
-0.002342 0.000690 0.119899 -0.044719 -0.024191 0.101129 -0.062500 0 0 0 0 0 0 3 649335
-0.002342 0.000690 0.119899 -0.044709 -0.024193 0.101142 -0.062500 0 0 0 0 0 0 3 650339
-0.002342 0.000690 0.119899 -0.044704 -0.024204 0.101130 -0.062500 0 0 0 0 0 0 3 651306
-0.002342 0.000690 0.119899 -0.044707 -0.024194 0.101141 -0.062500 0 0 0 0 0 0 3 652337
-0.002342 0.000690 0.119899 -0.044708 -0.024193 0.101143 -0.062500 0 0 0 0 0 0 3 653335
-0.002342 0.000690 0.119899 -0.044716 -0.024202 0.101136 -0.062500 0 0 0 0 0 0 3 654320
-0.002342 0.000690 0.119899 -0.044709 -0.024194 0.101143 -0.062500 0 0 0 0 0 0 3 655336
-0.002342 0.000690 0.119899 -0.044707 -0.024193 0.101123 -0.062500 0 0 0 0 0 0 3 656330
-0.002342 0.000690 0.119899 -0.044708 -0.024193 0.101141 -0.062500 0 0 0 0 0 0 3 657308
-0.002342 0.000690 0.119899 -0.044716 -0.024202 0.101136 -0.062500 0 0 0 0 0 0 3 658334
-0.002342 0.000690 0.119899 -0.044709 -0.024194 0.101142 -0.062500 0 0 0 0 0 0 3 659336
-0.002342 0.000690 0.119899 -0.044708 -0.024193 0.101143 -0.062500 0 0 0 0 0 0 3 660331
-0.002342 0.000690 0.119899 -0.044704 -0.024204 0.101130 -0.062500 0 0 0 0 0 0 3 661336
-0.002342 0.000690 0.119899 -0.044707 -0.024194 0.101142 -0.062500 0 0 0 0 0 0 3 662337
-0.002342 0.000690 0.119899 -0.044715 -0.024202 0.101136 -0.062500 0 0 0 0 0 0 3 663335
-0.002342 0.000690 0.119899 -0.044712 -0.024183 0.101135 -0.062500 0 0 0 0 0 0 3 664335
-0.002342 0.000690 0.119899 -0.044704 -0.024203 0.101129 -0.062500 0 0 0 0 0 0 3 665335
-0.002342 0.000690 0.119899 -0.044707 -0.024194 0.101141 -0.062500 0 0 0 0 0 0 3 666335
-0.002342 0.000690 0.119899 -0.044708 -0.024193 0.101143 -0.062500 0 0 0 0 0 0 3 667335
-0.002342 0.000690 0.119899 -0.044716 -0.024202 0.101136 -0.062500 0 0 0 0 0 0 3 668334
-0.002342 0.000690 0.119899 -0.044709 -0.024194 0.101142 -0.062500 0 0 0 0 0 0 3 669334
-0.002342 0.000690 0.119899 -0.044704 -0.024204 0.101130 -0.062500 0 0 0 0 0 0 3 670335
-0.002342 0.000690 0.119899 -0.044707 -0.024194 0.101142 -0.062500 0 0 0 0 0 0 3 671336
-0.002342 0.000690 0.119899 -0.044719 -0.024191 0.101129 -0.062500 0 0 0 0 0 0 3 672335
-0.002342 0.000690 0.119899 -0.044709 -0.024193 0.101141 -0.062500 0 0 0 0 0 0 3 673333
-0.002342 0.000690 0.119899 -0.044716 -0.024201 0.101136 -0.062500 0 0 0 0 0 0 3 674325
-0.002342 0.000690 0.119899 -0.044709 -0.024194 0.101142 -0.062500 0 0 0 0 0 0 3 675306
-0.002342 0.000690 0.119899 -0.044696 -0.024196 0.101137 -0.062500 0 0 0 0 0 0 3 676333
-0.002342 0.000690 0.119899 -0.044714 -0.024202 0.101136 -0.062500 0 0 0 0 0 0 3 677333
-0.002342 0.000690 0.119899 -0.044708 -0.024194 0.101142 -0.062500 0 0 0 0 0 0 3 678337
-0.002342 0.000690 0.119899 -0.044719 -0.024191 0.101129 -0.062500 0 0 0 0 0 0 3 679335
-0.002342 0.000690 0.119899 -0.044709 -0.024193 0.101142 -0.062500 0 0 0 0 0 0 3 680322
-0.002342 0.000690 0.119899 -0.044704 -0.024204 0.101130 -0.062500 0 0 0 0 0 0 3 681333
-0.002342 0.000690 0.119899 -0.044707 -0.024194 0.101141 -0.062500 0 0 0 0 0 0 3 682336
-0.002342 0.000690 0.119899 -0.044708 -0.024193 0.101143 -0.062500 0 0 0 0 0 0 3 683335
-0.002342 0.000690 0.119899 -0.044716 -0.024202 0.101136 -0.062500 0 0 0 0 0 0 3 684334
-0.002342 0.000690 0.119899 -0.044697 -0.024197 0.101136 -0.062500 0 0 0 0 0 0 3 685335
-0.002342 0.000690 0.119899 -0.044714 -0.024202 0.101135 -0.062500 0 0 0 0 0 0 3 686320
-0.002342 0.000690 0.119899 -0.044708 -0.024194 0.101142 -0.062500 0 0 0 0 0 0 3 687381
-0.002342 0.000690 0.119899 -0.044719 -0.024191 0.101129 -0.062500 0 0 0 0 0 0 3 688402
-0.002342 0.000690 0.119899 -0.044709 -0.024193 0.101141 -0.062500 0 0 0 0 0 0 3 689399
-0.002342 0.000690 0.119899 -0.044704 -0.024204 0.101130 -0.062500 0 0 0 0 0 0 3 690405
-0.002342 0.000690 0.119899 -0.044707 -0.024194 0.101141 -0.062500 0 0 0 0 0 0 3 691399
-0.002342 0.000690 0.119899 -0.044708 -0.024193 0.101143 -0.062500 0 0 0 0 0 0 3 692390
-0.002342 0.000690 0.119899 -0.044716 -0.024202 0.101136 -0.062500 0 0 0 0 0 0 3 693397
-0.002342 0.000690 0.119899 -0.044709 -0.024194 0.101143 -0.062500 0 0 0 0 0 0 3 694388
-0.002342 0.000690 0.119899 -0.044707 -0.024193 0.101123 -0.062500 0 0 0 0 0 0 3 695397
-0.002342 0.000690 0.119899 -0.044708 -0.024193 0.101141 -0.062500 0 0 0 0 0 0 3 696382
-0.002342 0.000690 0.119899 -0.044716 -0.024202 0.101136 -0.062500 0 0 0 0 0 0 3 697399
-0.002342 0.000690 0.119899 -0.044709 -0.024194 0.101142 -0.062500 0 0 0 0 0 0 3 698385
-0.002342 0.000690 0.119899 -0.044708 -0.024193 0.101143 -0.062500 0 0 0 0 0 0 3 699327
-0.002342 0.000690 0.119899 -0.044704 -0.024204 0.101130 -0.062500 0 0 0 0 0 0 3 700318
-0.002342 0.000690 0.119899 -0.044707 -0.024194 0.101142 -0.062500 0 0 0 0 0 0 3 701318
-0.002342 0.000690 0.119899 -0.044715 -0.024202 0.101136 -0.062500 0 0 0 0 0 0 3 702323
-0.002342 0.000690 0.119899 -0.044712 -0.024183 0.101135 -0.062500 0 0 0 0 0 0 3 703315
-0.002342 0.000690 0.119899 -0.044716 -0.024200 0.101135 -0.062500 0 0 0 0 0 0 3 704319
-0.002342 0.000690 0.119899 -0.044697 -0.024197 0.101136 -0.062500 0 0 0 0 0 0 3 705319
-0.002342 0.000690 0.119899 -0.044707 -0.024193 0.101142 -0.062500 0 0 0 0 0 0 3 706328
-0.002342 0.000690 0.119899 -0.044715 -0.024202 0.101136 -0.062500 0 0 0 0 0 0 3 707319
-0.002342 0.000690 0.119899 -0.044709 -0.024194 0.101142 -0.062500 0 0 0 0 0 0 3 708319
-0.002342 0.000690 0.119899 -0.044704 -0.024204 0.101130 -0.062500 0 0 0 0 0 0 3 709328
-0.002342 0.000690 0.119899 -0.044707 -0.024194 0.101142 -0.062500 0 0 0 0 0 0 3 710326
-0.002342 0.000690 0.119899 -0.044719 -0.024191 0.101129 -0.062500 0 0 0 0 0 0 3 711311
-0.002342 0.000690 0.119899 -0.044709 -0.024193 0.101141 -0.062500 0 0 0 0 0 0 3 712330
-0.002342 0.000690 0.119899 -0.044716 -0.024201 0.101136 -0.062500 0 0 0 0 0 0 3 713338
-0.002342 0.000690 0.119899 -0.044709 -0.024194 0.101142 -0.062500 0 0 0 0 0 0 3 714328
-0.002342 0.000690 0.119899 -0.044696 -0.024196 0.101137 -0.062500 0 0 0 0 0 0 3 715306
-0.002342 0.000690 0.119899 -0.044714 -0.024202 0.101136 -0.062500 0 0 0 0 0 0 3 716312
-0.002342 0.000690 0.119899 -0.044708 -0.024194 0.101142 -0.062500 0 0 0 0 0 0 3 717318
-0.002342 0.000690 0.119899 -0.044719 -0.024191 0.101129 -0.062500 0 0 0 0 0 0 3 718334
-0.002342 0.000690 0.119899 -0.044709 -0.024193 0.101141 -0.062500 0 0 0 0 0 0 3 719334
-0.002342 0.000690 0.119899 -0.044704 -0.024204 0.101130 -0.062500 0 0 0 0 0 0 3 720334
-0.002355 0.000676 0.119888 0.121009 0.154155 0.250683 -0.062500 0 0 0 0 0 0 3 721324
-0.002361 0.000669 0.119884 0.055958 0.082478 0.177672 -0.062500 0 0 0 0 0 0 3 722337
-0.002365 0.000666 0.119883 0.007835 0.030783 0.139802 -0.062500 0 0 0 0 0 0 3 723334
-0.002366 0.000664 0.119883 -0.018057 0.003422 0.125382 -0.062500 0 0 0 0 0 0 3 724304
-0.002367 0.000663 0.119883 -0.031297 -0.010388 0.120256 -0.062500 0 0 0 0 0 0 3 725332
-0.002368 0.000663 0.119883 -0.037970 -0.017299 0.118469 -0.062500 0 0 0 0 0 0 3 726318
-0.002368 0.000663 0.119883 -0.041331 -0.020746 0.117839 -0.062500 0 0 0 0 0 0 3 727334
-0.002368 0.000663 0.119882 -0.043014 -0.022474 0.117618 -0.062500 0 0 0 0 0 0 3 728337
-0.002368 0.000663 0.119882 -0.043864 -0.023331 0.117545 -0.062500 0 0 0 0 0 0 3 729334
-0.002368 0.000663 0.119882 -0.044294 -0.023763 0.117518 -0.062500 0 0 0 0 0 0 3 730325
-0.002368 0.000663 0.119882 -0.044504 -0.023980 0.117512 -0.062500 0 0 0 0 0 0 3 731332
-0.002368 0.000663 0.119882 -0.044601 -0.024096 0.117510 -0.062500 0 0 0 0 0 0 3 732334
-0.002368 0.000663 0.119882 -0.044654 -0.024138 0.117509 -0.062500 0 0 0 0 0 0 3 733332
-0.002368 0.000663 0.119882 -0.044683 -0.024168 0.117508 -0.062500 0 0 0 0 0 0 3 734335
-0.002368 0.000663 0.119882 -0.044694 -0.024179 0.117501 -0.062500 0 0 0 0 0 0 3 735333
-0.002368 0.000663 0.119882 -0.044711 -0.024197 0.117507 -0.062500 0 0 0 0 0 0 3 736328
-0.002368 0.000662 0.119882 -0.044705 -0.024190 0.117514 -0.062500 0 0 0 0 0 0 3 737334
-0.002368 0.000663 0.119882 -0.044700 -0.024200 0.117502 -0.062500 0 0 0 0 0 0 3 738337
-0.002368 0.000663 0.119882 -0.044712 -0.024199 0.117507 -0.062500 0 0 0 0 0 0 3 739326
-0.002368 0.000663 0.119882 -0.044713 -0.024199 0.117508 -0.062500 0 0 0 0 0 0 3 740315
-0.002368 0.000663 0.119882 -0.044713 -0.024199 0.117508 -0.062500 0 0 0 0 0 0 3 741332
-0.002368 0.000663 0.119882 -0.044704 -0.024190 0.117494 -0.062500 0 0 0 0 0 0 3 742334
-0.002368 0.000663 0.119882 -0.044712 -0.024198 0.117506 -0.062500 0 0 0 0 0 0 3 743330
-0.002368 0.000662 0.119882 -0.044705 -0.024190 0.117514 -0.062500 0 0 0 0 0 0 3 744331
-0.002368 0.000662 0.119882 -0.044712 -0.024198 0.117508 -0.062500 0 0 0 0 0 0 3 745333
-0.002368 0.000663 0.119882 -0.044713 -0.024198 0.117508 -0.062500 0 0 0 0 0 0 3 746334
-0.002368 0.000663 0.119882 -0.044713 -0.024198 0.117508 -0.062500 0 0 0 0 0 0 3 747331
-0.002368 0.000663 0.119882 -0.044701 -0.024201 0.117502 -0.062500 0 0 0 0 0 0 3 748333
-0.002368 0.000663 0.119882 -0.044712 -0.024199 0.117507 -0.062500 0 0 0 0 0 0 3 749331
-0.002368 0.000663 0.119882 -0.044716 -0.024188 0.117501 -0.062500 0 0 0 0 0 0 3 750339
-0.002368 0.000662 0.119882 -0.044705 -0.024189 0.117514 -0.062500 0 0 0 0 0 0 3 751322
-0.002368 0.000662 0.119882 -0.044712 -0.024198 0.117509 -0.062500 0 0 0 0 0 0 3 752329
-0.002368 0.000663 0.119882 -0.044701 -0.024201 0.117502 -0.062500 0 0 0 0 0 0 3 753331
-0.002368 0.000663 0.119882 -0.044712 -0.024199 0.117507 -0.062500 0 0 0 0 0 0 3 754335
-0.002368 0.000663 0.119882 -0.044713 -0.024199 0.117508 -0.062500 0 0 0 0 0 0 3 755332
-0.002368 0.000663 0.119882 -0.044713 -0.024199 0.117508 -0.062500 0 0 0 0 0 0 3 756332
-0.002368 0.000663 0.119882 -0.044701 -0.024201 0.117501 -0.062500 0 0 0 0 0 0 3 757332
-0.002368 0.000663 0.119882 -0.044715 -0.024188 0.117500 -0.062500 0 0 0 0 0 0 3 758334
-0.002368 0.000662 0.119882 -0.044705 -0.024189 0.117513 -0.062500 0 0 0 0 0 0 3 759334
-0.002368 0.000662 0.119882 -0.044712 -0.024198 0.117508 -0.062500 0 0 0 0 0 0 3 760330
-0.002368 0.000663 0.119882 -0.044713 -0.024198 0.117508 -0.062500 0 0 0 0 0 0 3 761333
-0.002368 0.000663 0.119882 -0.044713 -0.024198 0.117508 -0.062500 0 0 0 0 0 0 3 762333
-0.002368 0.000663 0.119882 -0.044701 -0.024201 0.117502 -0.062500 0 0 0 0 0 0 3 763326
-0.002368 0.000663 0.119882 -0.044712 -0.024199 0.117507 -0.062500 0 0 0 0 0 0 3 764317
-0.002368 0.000663 0.119882 -0.044713 -0.024199 0.117508 -0.062500 0 0 0 0 0 0 3 765325
-0.002368 0.000662 0.119882 -0.044708 -0.024179 0.117508 -0.062500 0 0 0 0 0 0 3 766317
-0.002368 0.000662 0.119882 -0.044712 -0.024197 0.117508 -0.062500 0 0 0 0 0 0 3 767326
-0.002368 0.000663 0.119882 -0.044701 -0.024201 0.117501 -0.062500 0 0 0 0 0 0 3 768316
-0.002368 0.000663 0.119882 -0.044712 -0.024199 0.117507 -0.062500 0 0 0 0 0 0 3 769325
-0.002368 0.000663 0.119882 -0.044713 -0.024199 0.117508 -0.062500 0 0 0 0 0 0 3 770316
-0.002368 0.000663 0.119882 -0.044713 -0.024199 0.117508 -0.062500 0 0 0 0 0 0 3 771306
-0.002368 0.000663 0.119882 -0.044701 -0.024201 0.117501 -0.062500 0 0 0 0 0 0 3 772325
-0.002368 0.000663 0.119882 -0.044704 -0.024190 0.117514 -0.062500 0 0 0 0 0 0 3 773316
-0.002368 0.000662 0.119882 -0.044715 -0.024187 0.117502 -0.062500 0 0 0 0 0 0 3 774326
-0.002368 0.000662 0.119882 -0.044713 -0.024197 0.117507 -0.062500 0 0 0 0 0 0 3 775321
-0.002368 0.000663 0.119882 -0.044713 -0.024198 0.117508 -0.062500 0 0 0 0 0 0 3 776330
-0.002368 0.000663 0.119882 -0.044713 -0.024198 0.117508 -0.062500 0 0 0 0 0 0 3 777322
-0.002368 0.000663 0.119882 -0.044701 -0.024201 0.117501 -0.062500 0 0 0 0 0 0 3 778332
-0.002368 0.000663 0.119882 -0.044712 -0.024199 0.117507 -0.062500 0 0 0 0 0 0 3 779316
-0.002368 0.000663 0.119882 -0.044705 -0.024190 0.117515 -0.062500 0 0 0 0 0 0 3 780326
-0.002368 0.000662 0.119882 -0.044715 -0.024187 0.117502 -0.062500 0 0 0 0 0 0 3 781324
-0.002368 0.000662 0.119882 -0.044713 -0.024197 0.117507 -0.062500 0 0 0 0 0 0 3 782339
-0.002368 0.000663 0.119882 -0.044701 -0.024201 0.117501 -0.062500 0 0 0 0 0 0 3 783330
-0.002368 0.000663 0.119882 -0.044712 -0.024199 0.117507 -0.062500 0 0 0 0 0 0 3 784338
-0.002368 0.000663 0.119882 -0.044713 -0.024199 0.117508 -0.062500 0 0 0 0 0 0 3 785331
-0.002368 0.000663 0.119882 -0.044713 -0.024199 0.117508 -0.062500 0 0 0 0 0 0 3 786335
-0.002368 0.000663 0.119882 -0.044693 -0.024193 0.117508 -0.062500 0 0 0 0 0 0 3 787327
-0.002368 0.000663 0.119882 -0.044711 -0.024198 0.117508 -0.062500 0 0 0 0 0 0 3 788330
-0.002368 0.000662 0.119882 -0.044716 -0.024187 0.117501 -0.062500 0 0 0 0 0 0 3 789333
-0.002368 0.000662 0.119882 -0.044713 -0.024197 0.117507 -0.062500 0 0 0 0 0 0 3 790334
-0.002368 0.000663 0.119882 -0.044713 -0.024198 0.117508 -0.062500 0 0 0 0 0 0 3 791330
-0.002368 0.000663 0.119882 -0.044713 -0.024198 0.117508 -0.062500 0 0 0 0 0 0 3 792333
-0.002368 0.000663 0.119882 -0.044701 -0.024201 0.117501 -0.062500 0 0 0 0 0 0 3 793334
-0.002368 0.000663 0.119882 -0.044704 -0.024190 0.117514 -0.062500 0 0 0 0 0 0 3 794335
-0.002368 0.000663 0.119882 -0.044712 -0.024198 0.117509 -0.062500 0 0 0 0 0 0 3 795332
-0.002368 0.000662 0.119882 -0.044716 -0.024187 0.117501 -0.062500 0 0 0 0 0 0 3 796329
-0.002368 0.000662 0.119882 -0.044713 -0.024197 0.117507 -0.062500 0 0 0 0 0 0 3 797330
-0.002368 0.000663 0.119882 -0.044701 -0.024201 0.117501 -0.062500 0 0 0 0 0 0 3 798336
-0.002368 0.000663 0.119882 -0.044712 -0.024199 0.117507 -0.062500 0 0 0 0 0 0 3 799329
-0.002368 0.000663 0.119882 -0.044713 -0.024199 0.117507 -0.062500 0 0 0 0 0 0 3 800331
-0.002368 0.000663 0.119882 -0.044693 -0.024193 0.117508 -0.062500 0 0 0 0 0 0 3 801330
-0.002368 0.000663 0.119882 -0.044711 -0.024198 0.117508 -0.062500 0 0 0 0 0 0 3 802332
-0.002368 0.000663 0.119882 -0.044713 -0.024198 0.117508 -0.062500 0 0 0 0 0 0 3 803330
-0.002368 0.000663 0.119882 -0.044713 -0.024198 0.117508 -0.062500 0 0 0 0 0 0 3 804329
-0.002368 0.000662 0.119882 -0.044716 -0.024188 0.117501 -0.062500 0 0 0 0 0 0 3 805331
-0.002368 0.000663 0.119882 -0.044713 -0.024197 0.117507 -0.062500 0 0 0 0 0 0 3 806332
-0.002368 0.000663 0.119882 -0.044713 -0.024198 0.117508 -0.062500 0 0 0 0 0 0 3 807329
-0.002368 0.000662 0.119882 -0.044693 -0.024193 0.117508 -0.062500 0 0 0 0 0 0 3 808329
-0.002368 0.000663 0.119882 -0.044711 -0.024198 0.117508 -0.062500 0 0 0 0 0 0 3 809301
-0.002368 0.000663 0.119882 -0.044713 -0.024198 0.117508 -0.062500 0 0 0 0 0 0 3 810332
-0.002368 0.000663 0.119882 -0.044713 -0.024198 0.117508 -0.062500 0 0 0 0 0 0 3 811330
-0.002368 0.000662 0.119882 -0.044704 -0.024190 0.117495 -0.062500 0 0 0 0 0 0 3 812329
-0.002368 0.000663 0.119882 -0.044712 -0.024198 0.117506 -0.062500 0 0 0 0 0 0 3 813331
-0.002368 0.000663 0.119882 -0.044713 -0.024198 0.117507 -0.062500 0 0 0 0 0 0 3 814331
-0.002368 0.000662 0.119882 -0.044705 -0.024190 0.117514 -0.062500 0 0 0 0 0 0 3 815332
-0.002368 0.000662 0.119882 -0.044712 -0.024198 0.117509 -0.062500 0 0 0 0 0 0 3 816317
-0.002368 0.000663 0.119882 -0.044701 -0.024201 0.117502 -0.062500 0 0 0 0 0 0 3 817327
-0.002368 0.000663 0.119882 -0.044712 -0.024199 0.117507 -0.062500 0 0 0 0 0 0 3 818329
-0.002368 0.000663 0.119882 -0.044713 -0.024199 0.117508 -0.062500 0 0 0 0 0 0 3 819324
-0.002368 0.000662 0.119882 -0.044716 -0.024188 0.117501 -0.062500 0 0 0 0 0 0 3 820331
-0.002368 0.000663 0.119882 -0.044713 -0.024197 0.117507 -0.062500 0 0 0 0 0 0 3 821334
-0.002368 0.000662 0.119882 -0.044693 -0.024193 0.117508 -0.062500 0 0 0 0 0 0 3 822326
-0.002368 0.000662 0.119882 -0.044711 -0.024198 0.117508 -0.062500 0 0 0 0 0 0 3 823331
-0.002368 0.000663 0.119882 -0.044713 -0.024198 0.117508 -0.062500 0 0 0 0 0 0 3 824300
-0.002368 0.000663 0.119882 -0.044713 -0.024198 0.117508 -0.062500 0 0 0 0 0 0 3 825330
-0.002368 0.000663 0.119882 -0.044713 -0.024199 0.117508 -0.062500 0 0 0 0 0 0 3 826331
-0.002368 0.000663 0.119882 -0.044701 -0.024201 0.117502 -0.062500 0 0 0 0 0 0 3 827330
-0.002368 0.000663 0.119882 -0.044715 -0.024188 0.117500 -0.062500 0 0 0 0 0 0 3 828316
-0.002368 0.000662 0.119882 -0.044705 -0.024189 0.117514 -0.062500 0 0 0 0 0 0 3 829324
-0.002368 0.000662 0.119882 -0.044712 -0.024198 0.117508 -0.062500 0 0 0 0 0 0 3 830316
-0.002368 0.000662 0.119882 -0.044713 -0.024198 0.117508 -0.062500 0 0 0 0 0 0 3 831324
-0.002368 0.000663 0.119882 -0.044701 -0.024201 0.117502 -0.062500 0 0 0 0 0 0 3 832315
-0.002368 0.000663 0.119882 -0.044712 -0.024199 0.117507 -0.062500 0 0 0 0 0 0 3 833323
-0.002368 0.000663 0.119882 -0.044713 -0.024199 0.117508 -0.062500 0 0 0 0 0 0 3 834314
-0.002368 0.000663 0.119882 -0.044713 -0.024199 0.117508 -0.062500 0 0 0 0 0 0 3 835323
-0.002368 0.000663 0.119882 -0.044704 -0.024190 0.117494 -0.062500 0 0 0 0 0 0 3 836314
-0.002368 0.000662 0.119882 -0.044704 -0.024189 0.117513 -0.062500 0 0 0 0 0 0 3 837323
-0.002368 0.000662 0.119882 -0.044712 -0.024198 0.117508 -0.062500 0 0 0 0 0 0 3 838324
-0.002368 0.000663 0.119882 -0.044713 -0.024198 0.117508 -0.062500 0 0 0 0 0 0 3 839312
-0.002368 0.000663 0.119882 -0.044713 -0.024198 0.117508 -0.062500 0 0 0 0 0 0 3 840323
-0.002368 0.000663 0.119882 -0.044713 -0.024199 0.117508 -0.062500 0 0 0 0 0 0 3 841314
-0.002368 0.000663 0.119882 -0.044701 -0.024201 0.117502 -0.062500 0 0 0 0 0 0 3 842332
-0.002368 0.000663 0.119882 -0.044712 -0.024199 0.117507 -0.062500 0 0 0 0 0 0 3 843325
-0.002368 0.000662 0.119882 -0.044708 -0.024179 0.117508 -0.062500 0 0 0 0 0 0 3 844326
-0.002368 0.000662 0.119882 -0.044712 -0.024197 0.117508 -0.062500 0 0 0 0 0 0 3 845302
-0.002368 0.000662 0.119882 -0.044713 -0.024198 0.117508 -0.062500 0 0 0 0 0 0 3 846310
-0.002368 0.000663 0.119882 -0.044701 -0.024201 0.117502 -0.062500 0 0 0 0 0 0 3 847316
-0.002368 0.000663 0.119882 -0.044712 -0.024199 0.117507 -0.062500 0 0 0 0 0 0 3 848332
-0.002368 0.000663 0.119882 -0.044713 -0.024199 0.117508 -0.062500 0 0 0 0 0 0 3 849335
-0.002368 0.000663 0.119882 -0.044701 -0.024201 0.117501 -0.062500 0 0 0 0 0 0 3 850336
-0.002368 0.000663 0.119882 -0.044704 -0.024190 0.117514 -0.062500 0 0 0 0 0 0 3 851331
-0.002368 0.000662 0.119882 -0.044715 -0.024187 0.117502 -0.062500 0 0 0 0 0 0 3 852329
-0.002368 0.000662 0.119882 -0.044713 -0.024197 0.117507 -0.062500 0 0 0 0 0 0 3 853330
-0.002368 0.000663 0.119882 -0.044713 -0.024198 0.117508 -0.062500 0 0 0 0 0 0 3 854331
-0.002368 0.000663 0.119882 -0.044713 -0.024198 0.117508 -0.062500 0 0 0 0 0 0 3 855328
-0.002368 0.000663 0.119882 -0.044713 -0.024199 0.117508 -0.062500 0 0 0 0 0 0 3 856330
-0.002368 0.000663 0.119882 -0.044701 -0.024201 0.117501 -0.062500 0 0 0 0 0 0 3 857330
-0.002368 0.000663 0.119882 -0.044704 -0.024190 0.117514 -0.062500 0 0 0 0 0 0 3 858325
-0.002368 0.000662 0.119882 -0.044715 -0.024187 0.117502 -0.062500 0 0 0 0 0 0 3 859330
-0.002368 0.000662 0.119882 -0.044713 -0.024197 0.117507 -0.062500 0 0 0 0 0 0 3 860303
-0.002368 0.000663 0.119882 -0.044701 -0.024201 0.117501 -0.062500 0 0 0 0 0 0 3 861299
-0.002368 0.000663 0.119882 -0.044712 -0.024199 0.117507 -0.062500 0 0 0 0 0 0 3 862330
-0.002368 0.000663 0.119882 -0.044713 -0.024199 0.117507 -0.062500 0 0 0 0 0 0 3 863330
-0.002368 0.000663 0.119882 -0.044713 -0.024199 0.117508 -0.062500 0 0 0 0 0 0 3 864327
-0.002368 0.000663 0.119882 -0.044693 -0.024193 0.117508 -0.062500 0 0 0 0 0 0 3 865329
-0.002368 0.000663 0.119882 -0.044711 -0.024198 0.117508 -0.062500 0 0 0 0 0 0 3 866329
-0.002368 0.000662 0.119882 -0.044716 -0.024187 0.117501 -0.062500 0 0 0 0 0 0 3 867298
-0.002368 0.000662 0.119882 -0.044713 -0.024197 0.117507 -0.062500 0 0 0 0 0 0 3 868329
-0.002368 0.000663 0.119882 -0.044713 -0.024198 0.117507 -0.062500 0 0 0 0 0 0 3 869326
-0.002368 0.000663 0.119882 -0.044713 -0.024198 0.117508 -0.062500 0 0 0 0 0 0 3 870323
-0.002368 0.000663 0.119882 -0.044701 -0.024201 0.117501 -0.062500 0 0 0 0 0 0 3 871297
-0.002368 0.000663 0.119882 -0.044704 -0.024190 0.117514 -0.062500 0 0 0 0 0 0 3 872332
-0.002368 0.000663 0.119882 -0.044712 -0.024198 0.117509 -0.062500 0 0 0 0 0 0 3 873330
-0.002368 0.000662 0.119882 -0.044716 -0.024187 0.117501 -0.062500 0 0 0 0 0 0 3 874323
-0.002368 0.000662 0.119882 -0.044713 -0.024197 0.117507 -0.062500 0 0 0 0 0 0 3 875299
-0.002368 0.000663 0.119882 -0.044701 -0.024201 0.117501 -0.062500 0 0 0 0 0 0 3 876329
-0.002368 0.000663 0.119882 -0.044712 -0.024199 0.117507 -0.062500 0 0 0 0 0 0 3 877329
-0.002368 0.000663 0.119882 -0.044713 -0.024199 0.117507 -0.062500 0 0 0 0 0 0 3 878300
-0.002368 0.000662 0.119882 -0.044705 -0.024190 0.117515 -0.062500 0 0 0 0 0 0 3 879328
-0.002368 0.000663 0.119882 -0.044712 -0.024198 0.117509 -0.062500 0 0 0 0 0 0 3 880327
-0.002368 0.000663 0.119882 -0.044701 -0.024201 0.117502 -0.062500 0 0 0 0 0 0 3 881298
-0.002368 0.000663 0.119882 -0.044712 -0.024199 0.117507 -0.062500 0 0 0 0 0 0 3 882396
-0.002368 0.000662 0.119882 -0.044716 -0.024188 0.117501 -0.062500 0 0 0 0 0 0 3 883401
-0.002368 0.000663 0.119882 -0.044713 -0.024197 0.117507 -0.062500 0 0 0 0 0 0 3 884380
-0.002368 0.000663 0.119882 -0.044713 -0.024198 0.117508 -0.062500 0 0 0 0 0 0 3 885396
-0.002368 0.000662 0.119882 -0.044693 -0.024193 0.117508 -0.062500 0 0 0 0 0 0 3 886401
-0.002368 0.000663 0.119882 -0.044711 -0.024198 0.117508 -0.062500 0 0 0 0 0 0 3 887395
-0.002368 0.000663 0.119882 -0.044713 -0.024198 0.117508 -0.062500 0 0 0 0 0 0 3 888391
-0.002368 0.000663 0.119882 -0.044713 -0.024198 0.117508 -0.062500 0 0 0 0 0 0 3 889400
-0.002368 0.000662 0.119882 -0.044704 -0.024190 0.117495 -0.062500 0 0 0 0 0 0 3 890399
-0.002368 0.000663 0.119882 -0.044712 -0.024198 0.117506 -0.062500 0 0 0 0 0 0 3 891397
-0.002368 0.000663 0.119882 -0.044713 -0.024198 0.117507 -0.062500 0 0 0 0 0 0 3 892394
-0.002368 0.000662 0.119882 -0.044705 -0.024190 0.117514 -0.062500 0 0 0 0 0 0 3 893393
-0.002368 0.000662 0.119882 -0.044712 -0.024198 0.117509 -0.062500 0 0 0 0 0 0 3 894396
-0.002368 0.000663 0.119882 -0.044713 -0.024198 0.117508 -0.062500 0 0 0 0 0 0 3 895383
-0.002368 0.000663 0.119882 -0.044701 -0.024201 0.117502 -0.062500 0 0 0 0 0 0 3 896393
-0.002368 0.000663 0.119882 -0.044712 -0.024199 0.117507 -0.062500 0 0 0 0 0 0 3 897377
-0.002368 0.000662 0.119882 -0.044716 -0.024188 0.117501 -0.062500 0 0 0 0 0 0 3 898394
-0.002368 0.000663 0.119882 -0.044713 -0.024197 0.117507 -0.062500 0 0 0 0 0 0 3 899378
-0.002368 0.000662 0.119882 -0.044705 -0.024190 0.117514 -0.062500 0 0 0 0 0 0 3 900390
-0.002368 0.000662 0.119882 -0.044700 -0.024200 0.117502 -0.062500 0 0 0 0 0 0 3 901376
-0.002368 0.000663 0.119882 -0.044712 -0.024199 0.117507 -0.062500 0 0 0 0 0 0 3 902395
-0.002368 0.000663 0.119882 -0.044713 -0.024199 0.117508 -0.062500 0 0 0 0 0 0 3 903312
-0.002368 0.000663 0.119882 -0.044713 -0.024199 0.117508 -0.062500 0 0 0 0 0 0 3 904321
-0.002368 0.000663 0.119882 -0.044701 -0.024201 0.117502 -0.062500 0 0 0 0 0 0 3 905321
-0.002368 0.000663 0.119882 -0.044715 -0.024188 0.117500 -0.062500 0 0 0 0 0 0 3 906312
-0.002368 0.000662 0.119882 -0.044705 -0.024189 0.117513 -0.062500 0 0 0 0 0 0 3 907321
-0.002368 0.000662 0.119882 -0.044712 -0.024198 0.117508 -0.062500 0 0 0 0 0 0 3 908312
-0.002368 0.000662 0.119882 -0.044713 -0.024198 0.117508 -0.062500 0 0 0 0 0 0 3 909312
-0.002368 0.000663 0.119882 -0.044701 -0.024201 0.117502 -0.062500 0 0 0 0 0 0 3 910321
-0.002368 0.000663 0.119882 -0.044712 -0.024199 0.117507 -0.062500 0 0 0 0 0 0 3 911311
-0.002368 0.000663 0.119882 -0.044713 -0.024199 0.117508 -0.062500 0 0 0 0 0 0 3 912321
-0.002368 0.000663 0.119882 -0.044713 -0.024199 0.117508 -0.062500 0 0 0 0 0 0 3 913330
-0.002368 0.000663 0.119882 -0.044704 -0.024190 0.117494 -0.062500 0 0 0 0 0 0 3 914331
-0.002368 0.000662 0.119882 -0.044704 -0.024189 0.117513 -0.062500 0 0 0 0 0 0 3 915322
-0.002368 0.000662 0.119882 -0.044712 -0.024198 0.117508 -0.062500 0 0 0 0 0 0 3 916314
-0.002368 0.000663 0.119882 -0.044713 -0.024198 0.117508 -0.062500 0 0 0 0 0 0 3 917320
-0.002368 0.000663 0.119882 -0.044713 -0.024198 0.117508 -0.062500 0 0 0 0 0 0 3 918320
-0.002368 0.000663 0.119882 -0.044713 -0.024199 0.117508 -0.062500 0 0 0 0 0 0 3 919303
-0.002368 0.000663 0.119882 -0.044701 -0.024201 0.117501 -0.062500 0 0 0 0 0 0 3 920330
-0.002368 0.000663 0.119882 -0.044712 -0.024199 0.117507 -0.062500 0 0 0 0 0 0 3 921312
-0.002368 0.000662 0.119882 -0.044708 -0.024179 0.117508 -0.062500 0 0 0 0 0 0 3 922334
-0.002368 0.000662 0.119882 -0.044712 -0.024197 0.117508 -0.062500 0 0 0 0 0 0 3 923322
-0.002368 0.000662 0.119882 -0.044713 -0.024198 0.117508 -0.062500 0 0 0 0 0 0 3 924327
-0.002368 0.000663 0.119882 -0.044701 -0.024201 0.117501 -0.062500 0 0 0 0 0 0 3 925328
-0.002368 0.000663 0.119882 -0.044712 -0.024199 0.117507 -0.062500 0 0 0 0 0 0 3 926328
-0.002368 0.000663 0.119882 -0.044713 -0.024199 0.117508 -0.062500 0 0 0 0 0 0 3 927327
-0.002368 0.000663 0.119882 -0.044713 -0.024199 0.117508 -0.062500 0 0 0 0 0 0 3 928328
-0.002368 0.000663 0.119882 -0.044693 -0.024193 0.117508 -0.062500 0 0 0 0 0 0 3 929327
-0.002368 0.000662 0.119882 -0.044714 -0.024187 0.117501 -0.062500 0 0 0 0 0 0 3 930330
-0.002368 0.000662 0.119882 -0.044713 -0.024197 0.117507 -0.062500 0 0 0 0 0 0 3 931329
-0.002368 0.000663 0.119882 -0.044713 -0.024198 0.117508 -0.062500 0 0 0 0 0 0 3 932300
-0.002368 0.000663 0.119882 -0.044713 -0.024198 0.117508 -0.062500 0 0 0 0 0 0 3 933332
-0.002368 0.000663 0.119882 -0.044713 -0.024199 0.117508 -0.062500 0 0 0 0 0 0 3 934329
-0.002368 0.000663 0.119882 -0.044701 -0.024201 0.117501 -0.062500 0 0 0 0 0 0 3 935297
-0.002368 0.000663 0.119882 -0.044704 -0.024190 0.117514 -0.062500 0 0 0 0 0 0 3 936324
-0.002368 0.000662 0.119882 -0.044715 -0.024187 0.117502 -0.062500 0 0 0 0 0 0 3 937326
-0.002368 0.000662 0.119882 -0.044713 -0.024197 0.117507 -0.062500 0 0 0 0 0 0 3 938298
-0.002368 0.000662 0.119882 -0.044713 -0.024198 0.117508 -0.062500 0 0 0 0 0 0 3 939326
-0.002368 0.000663 0.119882 -0.044701 -0.024201 0.117501 -0.062500 0 0 0 0 0 0 3 940329
-0.002368 0.000663 0.119882 -0.044712 -0.024199 0.117507 -0.062500 0 0 0 0 0 0 3 941326
-0.002368 0.000663 0.119882 -0.044713 -0.024199 0.117507 -0.062500 0 0 0 0 0 0 3 942326
-0.002368 0.000663 0.119882 -0.044705 -0.024190 0.117515 -0.062500 0 0 0 0 0 0 3 943327
-0.002368 0.000662 0.119882 -0.044715 -0.024187 0.117502 -0.062500 0 0 0 0 0 0 3 944324
-0.002368 0.000662 0.119882 -0.044701 -0.024200 0.117501 -0.062500 0 0 0 0 0 0 3 945326
-0.002368 0.000662 0.119882 -0.044712 -0.024199 0.117507 -0.062500 0 0 0 0 0 0 3 946325
-0.002368 0.000663 0.119882 -0.044713 -0.024199 0.117507 -0.062500 0 0 0 0 0 0 3 947324
-0.002368 0.000663 0.119882 -0.044713 -0.024199 0.117508 -0.062500 0 0 0 0 0 0 3 948296
-0.002368 0.000663 0.119882 -0.044713 -0.024199 0.117508 -0.062500 0 0 0 0 0 0 3 949324
-0.002368 0.000663 0.119882 -0.044693 -0.024193 0.117508 -0.062500 0 0 0 0 0 0 3 950328
-0.002368 0.000663 0.119882 -0.044711 -0.024198 0.117508 -0.062500 0 0 0 0 0 0 3 951320
-0.002368 0.000663 0.119882 -0.044713 -0.024198 0.117508 -0.062500 0 0 0 0 0 0 3 952324
-0.002368 0.000662 0.119882 -0.044716 -0.024188 0.117501 -0.062500 0 0 0 0 0 0 3 953313
-0.002368 0.000662 0.119882 -0.044713 -0.024197 0.117507 -0.062500 0 0 0 0 0 0 3 954403
-0.002368 0.000663 0.119882 -0.044701 -0.024201 0.117501 -0.062500 0 0 0 0 0 0 3 955394
-0.002368 0.000663 0.119882 -0.044712 -0.024199 0.117507 -0.062500 0 0 0 0 0 0 3 956403
-0.002368 0.000662 0.119882 -0.044705 -0.024190 0.117514 -0.062500 0 0 0 0 0 0 3 957394
-0.002368 0.000663 0.119882 -0.044712 -0.024198 0.117509 -0.062500 0 0 0 0 0 0 3 958395
-0.002368 0.000663 0.119882 -0.044701 -0.024201 0.117502 -0.062500 0 0 0 0 0 0 3 959399
-0.002368 0.000663 0.119882 -0.044712 -0.024199 0.117507 -0.062500 0 0 0 0 0 0 3 960369
-0.002368 0.000662 0.119882 -0.044716 -0.024188 0.117501 -0.062500 0 0 0 0 0 0 3 961389
-0.002368 0.000663 0.119882 -0.044713 -0.024197 0.117507 -0.062500 0 0 0 0 0 0 3 962402
-0.002368 0.000663 0.119882 -0.044713 -0.024198 0.117507 -0.062500 0 0 0 0 0 0 3 963395
-0.002368 0.000662 0.119882 -0.044705 -0.024190 0.117515 -0.062500 0 0 0 0 0 0 3 964393
-0.002368 0.000663 0.119882 -0.044700 -0.024200 0.117502 -0.062500 0 0 0 0 0 0 3 965391
-0.002368 0.000663 0.119882 -0.044712 -0.024199 0.117507 -0.062500 0 0 0 0 0 0 3 966397
-0.002368 0.000663 0.119882 -0.044713 -0.024199 0.117508 -0.062500 0 0 0 0 0 0 3 967378
-0.002368 0.000662 0.119882 -0.044704 -0.024190 0.117494 -0.062500 0 0 0 0 0 0 3 968389
-0.002368 0.000663 0.119882 -0.044712 -0.024198 0.117506 -0.062500 0 0 0 0 0 0 3 969375
-0.002368 0.000663 0.119882 -0.044713 -0.024198 0.117507 -0.062500 0 0 0 0 0 0 3 970376
-0.002368 0.000662 0.119882 -0.044705 -0.024190 0.117514 -0.062500 0 0 0 0 0 0 3 971390
-0.002368 0.000662 0.119882 -0.044712 -0.024198 0.117509 -0.062500 0 0 0 0 0 0 3 972389
-0.002368 0.000663 0.119882 -0.044713 -0.024198 0.117508 -0.062500 0 0 0 0 0 0 3 973375
-0.002368 0.000663 0.119882 -0.044701 -0.024201 0.117502 -0.062500 0 0 0 0 0 0 3 974391
-0.002368 0.000663 0.119882 -0.044712 -0.024199 0.117507 -0.062500 0 0 0 0 0 0 3 975376
-0.002368 0.000662 0.119882 -0.044716 -0.024188 0.117501 -0.062500 0 0 0 0 0 0 3 976388
-0.002368 0.000663 0.119882 -0.044713 -0.024197 0.117507 -0.062500 0 0 0 0 0 0 3 977377
-0.002368 0.000662 0.119882 -0.044705 -0.024190 0.117514 -0.062500 0 0 0 0 0 0 3 978390
-0.002368 0.000662 0.119882 -0.044700 -0.024200 0.117502 -0.062500 0 0 0 0 0 0 3 979374
-0.002368 0.000663 0.119882 -0.044712 -0.024199 0.117507 -0.062500 0 0 0 0 0 0 3 980390
-0.002368 0.000663 0.119882 -0.044713 -0.024199 0.117508 -0.062500 0 0 0 0 0 0 3 981374
-0.002368 0.000663 0.119882 -0.044713 -0.024199 0.117508 -0.062500 0 0 0 0 0 0 3 982389
-0.002368 0.000663 0.119882 -0.044701 -0.024201 0.117501 -0.062500 0 0 0 0 0 0 3 983372
-0.002368 0.000663 0.119882 -0.044712 -0.024199 0.117507 -0.062500 0 0 0 0 0 0 3 984390
-0.002368 0.000663 0.119882 -0.044716 -0.024188 0.117501 -0.062500 0 0 0 0 0 0 3 985374
-0.002368 0.000662 0.119882 -0.044705 -0.024189 0.117514 -0.062500 0 0 0 0 0 0 3 986392
-0.002368 0.000662 0.119882 -0.044712 -0.024198 0.117508 -0.062500 0 0 0 0 0 0 3 987310
-0.002368 0.000663 0.119882 -0.044713 -0.024198 0.117508 -0.062500 0 0 0 0 0 0 3 988318
-0.002368 0.000663 0.119882 -0.044701 -0.024201 0.117502 -0.062500 0 0 0 0 0 0 3 989318
-0.002368 0.000663 0.119882 -0.044712 -0.024199 0.117507 -0.062500 0 0 0 0 0 0 3 990310
-0.002368 0.000663 0.119882 -0.044713 -0.024199 0.117508 -0.062500 0 0 0 0 0 0 3 991310
-0.002368 0.000663 0.119882 -0.044716 -0.024188 0.117501 -0.062500 0 0 0 0 0 0 3 992318
-0.002368 0.000662 0.119882 -0.044705 -0.024189 0.117514 -0.062500 0 0 0 0 0 0 3 993311
-0.002368 0.000662 0.119882 -0.044700 -0.024200 0.117502 -0.062500 0 0 0 0 0 0 3 994328
-0.002368 0.000663 0.119882 -0.044712 -0.024199 0.117507 -0.062500 0 0 0 0 0 0 3 995318
-0.002368 0.000663 0.119882 -0.044713 -0.024199 0.117508 -0.062500 0 0 0 0 0 0 3 996298
-0.002368 0.000663 0.119882 -0.044713 -0.024199 0.117508 -0.062500 0 0 0 0 0 0 3 997327
-0.002368 0.000663 0.119882 -0.044701 -0.024201 0.117501 -0.062500 0 0 0 0 0 0 3 998316
-0.002368 0.000663 0.119882 -0.044712 -0.024199 0.117507 -0.062500 0 0 0 0 0 0 3 999297
-0.002368 0.000662 0.119882 -0.044708 -0.024179 0.117507 -0.062500 0 0 0 0 0 0 4 317
-0.002368 0.000662 0.119882 -0.044712 -0.024197 0.117508 -0.062500 0 0 0 0 0 0 4 1312
-0.002368 0.000662 0.119882 -0.044713 -0.024198 0.117508 -0.062500 0 0 0 0 0 0 4 2320
-0.002368 0.000663 0.119882 -0.044713 -0.024198 0.117508 -0.062500 0 0 0 0 0 0 4 3298
-0.002368 0.000663 0.119882 -0.044701 -0.024201 0.117501 -0.062500 0 0 0 0 0 0 4 4312
-0.002368 0.000663 0.119882 -0.044712 -0.024199 0.117507 -0.062500 0 0 0 0 0 0 4 5319
-0.002368 0.000663 0.119882 -0.044713 -0.024199 0.117508 -0.062500 0 0 0 0 0 0 4 6298
-0.002368 0.000663 0.119882 -0.044705 -0.024190 0.117515 -0.062500 0 0 0 0 0 0 4 7314
-0.002368 0.000662 0.119882 -0.044704 -0.024189 0.117495 -0.062500 0 0 0 0 0 0 4 8298
-0.002368 0.000662 0.119882 -0.044712 -0.024198 0.117506 -0.062500 0 0 0 0 0 0 4 9313
-0.002368 0.000663 0.119882 -0.044713 -0.024198 0.117507 -0.062500 0 0 0 0 0 0 4 10322
-0.002368 0.000663 0.119882 -0.044713 -0.024198 0.117508 -0.062500 0 0 0 0 0 0 4 11317
-0.002368 0.000663 0.119882 -0.044713 -0.024199 0.117508 -0.062500 0 0 0 0 0 0 4 12317
-0.002368 0.000663 0.119882 -0.044701 -0.024201 0.117501 -0.062500 0 0 0 0 0 0 4 13311
-0.002368 0.000663 0.119882 -0.044704 -0.024190 0.117514 -0.062500 0 0 0 0 0 0 4 14313
-0.002368 0.000662 0.119882 -0.044715 -0.024187 0.117502 -0.062500 0 0 0 0 0 0 4 15311
-0.002368 0.000662 0.119882 -0.044713 -0.024197 0.117507 -0.062500 0 0 0 0 0 0 4 16311
-0.002368 0.000662 0.119882 -0.044713 -0.024198 0.117508 -0.062500 0 0 0 0 0 0 4 17311
-0.002368 0.000663 0.119882 -0.044713 -0.024198 0.117508 -0.062500 0 0 0 0 0 0 4 18314
-0.002368 0.000663 0.119882 -0.044701 -0.024201 0.117501 -0.062500 0 0 0 0 0 0 4 19311
-0.002368 0.000663 0.119882 -0.044712 -0.024199 0.117507 -0.062500 0 0 0 0 0 0 4 20312
-0.002368 0.000663 0.119882 -0.044705 -0.024190 0.117514 -0.062500 0 0 0 0 0 0 4 21310
-0.002368 0.000663 0.119882 -0.044712 -0.024198 0.117509 -0.062500 0 0 0 0 0 0 4 22318
-0.002368 0.000662 0.119882 -0.044704 -0.024190 0.117495 -0.062500 0 0 0 0 0 0 4 23313
-0.002368 0.000662 0.119882 -0.044712 -0.024198 0.117506 -0.062500 0 0 0 0 0 0 4 24311
-0.002368 0.000663 0.119882 -0.044713 -0.024198 0.117507 -0.062500 0 0 0 0 0 0 4 25310
-0.002368 0.000663 0.119882 -0.044713 -0.024198 0.117507 -0.062500 0 0 0 0 0 0 4 26315
-0.002368 0.000663 0.119882 -0.044713 -0.024199 0.117508 -0.062500 0 0 0 0 0 0 4 27311
-0.002368 0.000663 0.119882 -0.044693 -0.024193 0.117508 -0.062500 0 0 0 0 0 0 4 28313
-0.002368 0.000663 0.119882 -0.044711 -0.024198 0.117508 -0.062500 0 0 0 0 0 0 4 29311
-0.002368 0.000663 0.119882 -0.044713 -0.024198 0.117508 -0.062500 0 0 0 0 0 0 4 30314
-0.002368 0.000662 0.119882 -0.044716 -0.024188 0.117501 -0.062500 0 0 0 0 0 0 4 31310
-0.002368 0.000662 0.119882 -0.044713 -0.024197 0.117507 -0.062500 0 0 0 0 0 0 4 32313
-0.002368 0.000663 0.119882 -0.044713 -0.024198 0.117508 -0.062500 0 0 0 0 0 0 4 33311
-0.002368 0.000663 0.119882 -0.044701 -0.024201 0.117501 -0.062500 0 0 0 0 0 0 4 34315
-0.002368 0.000662 0.119882 -0.044704 -0.024190 0.117514 -0.062500 0 0 0 0 0 0 4 35306
-0.002368 0.000663 0.119882 -0.044712 -0.024198 0.117509 -0.062500 0 0 0 0 0 0 4 36310
-0.002368 0.000663 0.119882 -0.044713 -0.024198 0.117508 -0.062500 0 0 0 0 0 0 4 37315
-0.002368 0.000662 0.119882 -0.044704 -0.024190 0.117495 -0.062500 0 0 0 0 0 0 4 38312
-0.002368 0.000662 0.119882 -0.044712 -0.024198 0.117506 -0.062500 0 0 0 0 0 0 4 39311
-0.002368 0.000663 0.119882 -0.044713 -0.024198 0.117507 -0.062500 0 0 0 0 0 0 4 40310
-0.002368 0.000663 0.119882 -0.044713 -0.024198 0.117507 -0.062500 0 0 0 0 0 0 4 41310
-0.002368 0.000662 0.119882 -0.044705 -0.024190 0.117515 -0.062500 0 0 0 0 0 0 4 42389
-0.002368 0.000663 0.119882 -0.044700 -0.024200 0.117502 -0.062500 0 0 0 0 0 0 4 43398
-0.002368 0.000663 0.119882 -0.044712 -0.024199 0.117507 -0.062500 0 0 0 0 0 0 4 44390
-0.002368 0.000663 0.119882 -0.044713 -0.024199 0.117508 -0.062500 0 0 0 0 0 0 4 45389
-0.002368 0.000662 0.119882 -0.044716 -0.024188 0.117501 -0.062500 0 0 0 0 0 0 4 46389
-0.002368 0.000662 0.119882 -0.044713 -0.024197 0.117507 -0.062500 0 0 0 0 0 0 4 47377
-0.002368 0.000663 0.119882 -0.044713 -0.024198 0.117508 -0.062500 0 0 0 0 0 0 4 48388
-0.002368 0.000662 0.119882 -0.044693 -0.024193 0.117508 -0.062500 0 0 0 0 0 0 4 49373
-0.002368 0.000662 0.119882 -0.044711 -0.024198 0.117508 -0.062500 0 0 0 0 0 0 4 50388
-0.002368 0.000663 0.119882 -0.044713 -0.024198 0.117508 -0.062500 0 0 0 0 0 0 4 51373
-0.002368 0.000663 0.119882 -0.044713 -0.024198 0.117508 -0.062500 0 0 0 0 0 0 4 52386
-0.002368 0.000663 0.119882 -0.044701 -0.024201 0.117502 -0.062500 0 0 0 0 0 0 4 53371
-0.002368 0.000662 0.119882 -0.044715 -0.024188 0.117500 -0.062500 0 0 0 0 0 0 4 54387
-0.002368 0.000663 0.119882 -0.044713 -0.024197 0.117507 -0.062500 0 0 0 0 0 0 4 55391
-0.002368 0.000662 0.119882 -0.044705 -0.024190 0.117514 -0.062500 0 0 0 0 0 0 4 56373
-0.002368 0.000662 0.119882 -0.044712 -0.024198 0.117509 -0.062500 0 0 0 0 0 0 4 57386
-0.002368 0.000663 0.119882 -0.044701 -0.024201 0.117502 -0.062500 0 0 0 0 0 0 4 58375
-0.002368 0.000663 0.119882 -0.044712 -0.024199 0.117507 -0.062500 0 0 0 0 0 0 4 59315
-0.002368 0.000663 0.119882 -0.044713 -0.024199 0.117508 -0.062500 0 0 0 0 0 0 4 60308
-0.002368 0.000663 0.119882 -0.044713 -0.024199 0.117508 -0.062500 0 0 0 0 0 0 4 61315
-0.002368 0.000663 0.119882 -0.044704 -0.024190 0.117494 -0.062500 0 0 0 0 0 0 4 62306
-0.002368 0.000662 0.119882 -0.044704 -0.024189 0.117513 -0.062500 0 0 0 0 0 0 4 63316
-0.002368 0.000662 0.119882 -0.044712 -0.024198 0.117508 -0.062500 0 0 0 0 0 0 4 64306
-0.002368 0.000662 0.119882 -0.044713 -0.024198 0.117508 -0.062500 0 0 0 0 0 0 4 65316
-0.002368 0.000663 0.119882 -0.044713 -0.024198 0.117508 -0.062500 0 0 0 0 0 0 4 66307
-0.002368 0.000663 0.119882 -0.044713 -0.024199 0.117508 -0.062500 0 0 0 0 0 0 4 67325
-0.002368 0.000663 0.119882 -0.044701 -0.024201 0.117502 -0.062500 0 0 0 0 0 0 4 68333
-0.002368 0.000663 0.119882 -0.044712 -0.024199 0.117507 -0.062500 0 0 0 0 0 0 4 69318
-0.002368 0.000663 0.119882 -0.044716 -0.024188 0.117501 -0.062500 0 0 0 0 0 0 4 70326
-0.002368 0.000662 0.119882 -0.044705 -0.024189 0.117514 -0.062500 0 0 0 0 0 0 4 71308
-0.002368 0.000662 0.119882 -0.044712 -0.024198 0.117508 -0.062500 0 0 0 0 0 0 4 72320
-0.002368 0.000663 0.119882 -0.044701 -0.024201 0.117502 -0.062500 0 0 0 0 0 0 4 73306
-0.002368 0.000663 0.119882 -0.044712 -0.024199 0.117507 -0.062500 0 0 0 0 0 0 4 74317
-0.002368 0.000663 0.119882 -0.044713 -0.024199 0.117508 -0.062500 0 0 0 0 0 0 4 75314
-0.002368 0.000663 0.119882 -0.044713 -0.024199 0.117508 -0.062500 0 0 0 0 0 0 4 76317
-0.002368 0.000663 0.119882 -0.044701 -0.024201 0.117501 -0.062500 0 0 0 0 0 0 4 77297
-0.002368 0.000662 0.119882 -0.044707 -0.024179 0.117507 -0.062500 0 0 0 0 0 0 4 78312
-0.002368 0.000662 0.119882 -0.044712 -0.024197 0.117508 -0.062500 0 0 0 0 0 0 4 79310
-0.002368 0.000662 0.119882 -0.044713 -0.024198 0.117508 -0.062500 0 0 0 0 0 0 4 80310
-0.002368 0.000663 0.119882 -0.044713 -0.024198 0.117508 -0.062500 0 0 0 0 0 0 4 81294
-0.002368 0.000663 0.119882 -0.044713 -0.024198 0.117508 -0.062500 0 0 0 0 0 0 4 82295
-0.002368 0.000663 0.119882 -0.044701 -0.024201 0.117501 -0.062500 0 0 0 0 0 0 4 83311
-0.002368 0.000663 0.119882 -0.044712 -0.024199 0.117507 -0.062500 0 0 0 0 0 0 4 84320
-0.002368 0.000663 0.119882 -0.044705 -0.024190 0.117515 -0.062500 0 0 0 0 0 0 4 85313
-0.002368 0.000662 0.119882 -0.044715 -0.024187 0.117502 -0.062500 0 0 0 0 0 0 4 86315
-0.002368 0.000662 0.119882 -0.044713 -0.024197 0.117507 -0.062500 0 0 0 0 0 0 4 87313
-0.002368 0.000663 0.119882 -0.044701 -0.024201 0.117501 -0.062500 0 0 0 0 0 0 4 88312
-0.002368 0.000663 0.119882 -0.044712 -0.024199 0.117507 -0.062500 0 0 0 0 0 0 4 89313
-0.002368 0.000663 0.119882 -0.044713 -0.024199 0.117508 -0.062500 0 0 0 0 0 0 4 90311
-0.002368 0.000663 0.119882 -0.044701 -0.024201 0.117501 -0.062500 0 0 0 0 0 0 4 91311
-0.002368 0.000663 0.119882 -0.044704 -0.024190 0.117514 -0.062500 0 0 0 0 0 0 4 92310
-0.002368 0.000662 0.119882 -0.044715 -0.024187 0.117501 -0.062500 0 0 0 0 0 0 4 93311
-0.002368 0.000662 0.119882 -0.044713 -0.024197 0.117507 -0.062500 0 0 0 0 0 0 4 94312
-0.002368 0.000662 0.119882 -0.044713 -0.024198 0.117508 -0.062500 0 0 0 0 0 0 4 95311
-0.002368 0.000663 0.119882 -0.044713 -0.024198 0.117508 -0.062500 0 0 0 0 0 0 4 96295
-0.002368 0.000663 0.119882 -0.044713 -0.024199 0.117508 -0.062500 0 0 0 0 0 0 4 97311
-0.002368 0.000663 0.119882 -0.044701 -0.024201 0.117501 -0.062500 0 0 0 0 0 0 4 98311
-0.002368 0.000663 0.119882 -0.044704 -0.024190 0.117514 -0.062500 0 0 0 0 0 0 4 99309
-0.002368 0.000663 0.119882 -0.044712 -0.024198 0.117509 -0.062500 0 0 0 0 0 0 4 100311
-0.002368 0.000662 0.119882 -0.044716 -0.024187 0.117501 -0.062500 0 0 0 0 0 0 4 101293
-0.002368 0.000663 0.119882 -0.044702 -0.024200 0.117501 -0.062500 0 0 0 0 0 0 4 102311
-0.002368 0.000663 0.119882 -0.044712 -0.024199 0.117507 -0.062500 0 0 0 0 0 0 4 103311
-0.002368 0.000663 0.119882 -0.044713 -0.024199 0.117507 -0.062500 0 0 0 0 0 0 4 104292
-0.002368 0.000663 0.119882 -0.044713 -0.024199 0.117508 -0.062500 0 0 0 0 0 0 4 105310
-0.002368 0.000663 0.119882 -0.044693 -0.024193 0.117508 -0.062500 0 0 0 0 0 0 4 106311
-0.002368 0.000663 0.119882 -0.044711 -0.024198 0.117508 -0.062500 0 0 0 0 0 0 4 107309
-0.002368 0.000663 0.119882 -0.044713 -0.024198 0.117508 -0.062500 0 0 0 0 0 0 4 108303
-0.002368 0.000662 0.119882 -0.044716 -0.024188 0.117501 -0.062500 0 0 0 0 0 0 4 109315
-0.002368 0.000662 0.119882 -0.044713 -0.024197 0.117507 -0.062500 0 0 0 0 0 0 4 110317
-0.002368 0.000663 0.119882 -0.044713 -0.024198 0.117508 -0.062500 0 0 0 0 0 0 4 111311
-0.002368 0.000663 0.119882 -0.044701 -0.024201 0.117501 -0.062500 0 0 0 0 0 0 4 112309
-0.002368 0.000663 0.119882 -0.044704 -0.024190 0.117514 -0.062500 0 0 0 0 0 0 4 113310
-0.002368 0.000663 0.119882 -0.044712 -0.024198 0.117508 -0.062500 0 0 0 0 0 0 4 114311
-0.002368 0.000663 0.119882 -0.044713 -0.024198 0.117508 -0.062500 0 0 0 0 0 0 4 115309
-0.002368 0.000662 0.119882 -0.044716 -0.024188 0.117501 -0.062500 0 0 0 0 0 0 4 116309
-0.002368 0.000663 0.119882 -0.044702 -0.024200 0.117501 -0.062500 0 0 0 0 0 0 4 117307
-0.002368 0.000663 0.119882 -0.044712 -0.024199 0.117507 -0.062500 0 0 0 0 0 0 4 118365
-0.002368 0.000663 0.119882 -0.044713 -0.024199 0.117507 -0.062500 0 0 0 0 0 0 4 119391
-0.002368 0.000662 0.119882 -0.044705 -0.024190 0.117514 -0.062500 0 0 0 0 0 0 4 120387
-0.002368 0.000662 0.119882 -0.044712 -0.024198 0.117509 -0.062500 0 0 0 0 0 0 4 121372
-0.002368 0.000663 0.119882 -0.044701 -0.024201 0.117502 -0.062500 0 0 0 0 0 0 4 122364
-0.002368 0.000663 0.119882 -0.044712 -0.024199 0.117507 -0.062500 0 0 0 0 0 0 4 123385
-0.002368 0.000662 0.119882 -0.044716 -0.024188 0.117501 -0.062500 0 0 0 0 0 0 4 124371
-0.002368 0.000662 0.119882 -0.044713 -0.024197 0.117507 -0.062500 0 0 0 0 0 0 4 125385
-0.002368 0.000663 0.119882 -0.044713 -0.024198 0.117507 -0.062500 0 0 0 0 0 0 4 126371
-0.002368 0.000662 0.119882 -0.044693 -0.024193 0.117508 -0.062500 0 0 0 0 0 0 4 127383
-0.002368 0.000663 0.119882 -0.044711 -0.024198 0.117508 -0.062500 0 0 0 0 0 0 4 128369
-0.002368 0.000663 0.119882 -0.044713 -0.024198 0.117508 -0.062500 0 0 0 0 0 0 4 129386
-0.002368 0.000663 0.119882 -0.044713 -0.024198 0.117508 -0.062500 0 0 0 0 0 0 4 130372
-0.002368 0.000663 0.119882 -0.044713 -0.024199 0.117508 -0.062500 0 0 0 0 0 0 4 131314
-0.002368 0.000663 0.119882 -0.044704 -0.024190 0.117495 -0.062500 0 0 0 0 0 0 4 132304
-0.002368 0.000663 0.119882 -0.044712 -0.024198 0.117506 -0.062500 0 0 0 0 0 0 4 133314
-0.002368 0.000662 0.119882 -0.044705 -0.024190 0.117514 -0.062500 0 0 0 0 0 0 4 134305
-0.002368 0.000662 0.119882 -0.044712 -0.024198 0.117509 -0.062500 0 0 0 0 0 0 4 135305
-0.002368 0.000662 0.119882 -0.044713 -0.024198 0.117508 -0.062500 0 0 0 0 0 0 4 136314
-0.002368 0.000663 0.119882 -0.044701 -0.024201 0.117502 -0.062500 0 0 0 0 0 0 4 137304
-0.002368 0.000663 0.119882 -0.044712 -0.024199 0.117507 -0.062500 0 0 0 0 0 0 4 138314
-0.002368 0.000663 0.119882 -0.044713 -0.024199 0.117508 -0.062500 0 0 0 0 0 0 4 139313
-0.002368 0.000663 0.119882 -0.044704 -0.024190 0.117494 -0.062500 0 0 0 0 0 0 4 140315
-0.002368 0.000662 0.119882 -0.044704 -0.024189 0.117513 -0.062500 0 0 0 0 0 0 4 141327
-0.002368 0.000662 0.119882 -0.044712 -0.024198 0.117508 -0.062500 0 0 0 0 0 0 4 142317
-0.002368 0.000663 0.119882 -0.044713 -0.024198 0.117508 -0.062500 0 0 0 0 0 0 4 143313
-0.002368 0.000663 0.119882 -0.044713 -0.024198 0.117508 -0.062500 0 0 0 0 0 0 4 144303
-0.002368 0.000663 0.119882 -0.044713 -0.024199 0.117508 -0.062500 0 0 0 0 0 0 4 145325
-0.002368 0.000663 0.119882 -0.044713 -0.024199 0.117508 -0.062500 0 0 0 0 0 0 4 146323
-0.002368 0.000663 0.119882 -0.044701 -0.024201 0.117502 -0.062500 0 0 0 0 0 0 4 147321
-0.002368 0.000663 0.119882 -0.044715 -0.024188 0.117500 -0.062500 0 0 0 0 0 0 4 148323
-0.002368 0.000662 0.119882 -0.044705 -0.024189 0.117514 -0.062500 0 0 0 0 0 0 4 149320
-0.002368 0.000662 0.119882 -0.044712 -0.024198 0.117508 -0.062500 0 0 0 0 0 0 4 150321
-0.002368 0.000663 0.119882 -0.044701 -0.024201 0.117502 -0.062500 0 0 0 0 0 0 4 151324
-0.002368 0.000663 0.119882 -0.044712 -0.024199 0.117507 -0.062500 0 0 0 0 0 0 4 152320
-0.002368 0.000663 0.119882 -0.044713 -0.024199 0.117508 -0.062500 0 0 0 0 0 0 4 153322
-0.002368 0.000663 0.119882 -0.044713 -0.024199 0.117508 -0.062500 0 0 0 0 0 0 4 154320
-0.002368 0.000663 0.119882 -0.044701 -0.024201 0.117501 -0.062500 0 0 0 0 0 0 4 155319
-0.002368 0.000662 0.119882 -0.044707 -0.024179 0.117507 -0.062500 0 0 0 0 0 0 4 156318
-0.002368 0.000662 0.119882 -0.044712 -0.024197 0.117507 -0.062500 0 0 0 0 0 0 4 157326
-0.002368 0.000663 0.119882 -0.044713 -0.024198 0.117508 -0.062500 0 0 0 0 0 0 4 158324
-0.002368 0.000663 0.119882 -0.044713 -0.024198 0.117508 -0.062500 0 0 0 0 0 0 4 159320
-0.002368 0.000663 0.119882 -0.044713 -0.024198 0.117508 -0.062500 0 0 0 0 0 0 4 160324
-0.002368 0.000663 0.119882 -0.044701 -0.024201 0.117501 -0.062500 0 0 0 0 0 0 4 161321
-0.002368 0.000663 0.119882 -0.044712 -0.024199 0.117507 -0.062500 0 0 0 0 0 0 4 162320
-0.002368 0.000663 0.119882 -0.044705 -0.024190 0.117515 -0.062500 0 0 0 0 0 0 4 163320
-0.002368 0.000662 0.119882 -0.044715 -0.024187 0.117502 -0.062500 0 0 0 0 0 0 4 164319
-0.002368 0.000662 0.119882 -0.044713 -0.024197 0.117507 -0.062500 0 0 0 0 0 0 4 165318
-0.002368 0.000663 0.119882 -0.044701 -0.024201 0.117501 -0.062500 0 0 0 0 0 0 4 166320
-0.002368 0.000663 0.119882 -0.044712 -0.024199 0.117507 -0.062500 0 0 0 0 0 0 4 167319
-0.002368 0.000663 0.119882 -0.044713 -0.024199 0.117507 -0.062500 0 0 0 0 0 0 4 168317
-0.002368 0.000663 0.119882 -0.044713 -0.024199 0.117508 -0.062500 0 0 0 0 0 0 4 169318
-0.002368 0.000663 0.119882 -0.044693 -0.024193 0.117508 -0.062500 0 0 0 0 0 0 4 170320
-0.002368 0.000662 0.119882 -0.044714 -0.024187 0.117501 -0.062500 0 0 0 0 0 0 4 171318
-0.002368 0.000662 0.119882 -0.044713 -0.024197 0.117507 -0.062500 0 0 0 0 0 0 4 172319
-0.002368 0.000663 0.119882 -0.044713 -0.024198 0.117507 -0.062500 0 0 0 0 0 0 4 173321
-0.002368 0.000663 0.119882 -0.044713 -0.024198 0.117508 -0.062500 0 0 0 0 0 0 4 174291
-0.002368 0.000663 0.119882 -0.044713 -0.024199 0.117508 -0.062500 0 0 0 0 0 0 4 175319
-0.002368 0.000663 0.119882 -0.044701 -0.024201 0.117501 -0.062500 0 0 0 0 0 0 4 176318
-0.002368 0.000663 0.119882 -0.044704 -0.024190 0.117514 -0.062500 0 0 0 0 0 0 4 177317
-0.002368 0.000663 0.119882 -0.044712 -0.024198 0.117509 -0.062500 0 0 0 0 0 0 4 178320
-0.002368 0.000662 0.119882 -0.044716 -0.024187 0.117501 -0.062500 0 0 0 0 0 0 4 179319
-0.002368 0.000662 0.119882 -0.044713 -0.024197 0.117507 -0.062500 0 0 0 0 0 0 4 180316
-0.002368 0.000663 0.119882 -0.044701 -0.024201 0.117501 -0.062500 0 0 0 0 0 0 4 181315
-0.002368 0.000663 0.119882 -0.044712 -0.024199 0.117507 -0.062500 0 0 0 0 0 0 4 182376
-0.002368 0.000663 0.119882 -0.044713 -0.024199 0.117507 -0.062500 0 0 0 0 0 0 4 183389
-0.002368 0.000663 0.119882 -0.044705 -0.024190 0.117515 -0.062500 0 0 0 0 0 0 4 184392
-0.002368 0.000663 0.119882 -0.044712 -0.024198 0.117509 -0.062500 0 0 0 0 0 0 4 185386
-0.002368 0.000662 0.119882 -0.044704 -0.024190 0.117495 -0.062500 0 0 0 0 0 0 4 186387
-0.002368 0.000662 0.119882 -0.044712 -0.024198 0.117506 -0.062500 0 0 0 0 0 0 4 187386
-0.002368 0.000663 0.119882 -0.044713 -0.024198 0.117507 -0.062500 0 0 0 0 0 0 4 188386
-0.002368 0.000663 0.119882 -0.044713 -0.024198 0.117508 -0.062500 0 0 0 0 0 0 4 189381
-0.002368 0.000663 0.119882 -0.044713 -0.024199 0.117508 -0.062500 0 0 0 0 0 0 4 190390
-0.002368 0.000663 0.119882 -0.044693 -0.024193 0.117508 -0.062500 0 0 0 0 0 0 4 191385
-0.002368 0.000663 0.119882 -0.044711 -0.024198 0.117508 -0.062500 0 0 0 0 0 0 4 192387
-0.002368 0.000663 0.119882 -0.044713 -0.024198 0.117508 -0.062500 0 0 0 0 0 0 4 193382
-0.002368 0.000662 0.119882 -0.044716 -0.024188 0.117501 -0.062500 0 0 0 0 0 0 4 194376
-0.002368 0.000662 0.119882 -0.044713 -0.024197 0.117507 -0.062500 0 0 0 0 0 0 4 195383
-0.002368 0.000663 0.119882 -0.044701 -0.024201 0.117501 -0.062500 0 0 0 0 0 0 4 196370
-0.002368 0.000663 0.119882 -0.044712 -0.024199 0.117507 -0.062500 0 0 0 0 0 0 4 197382
-0.002368 0.000662 0.119882 -0.044705 -0.024190 0.117514 -0.062500 0 0 0 0 0 0 4 198437
-0.002368 0.000663 0.119882 -0.044712 -0.024198 0.117509 -0.062500 0 0 0 0 0 0 4 199386
-0.002368 0.000663 0.119882 -0.044701 -0.024201 0.117502 -0.062500 0 0 0 0 0 0 4 200368
-0.002368 0.000663 0.119882 -0.044712 -0.024199 0.117507 -0.062500 0 0 0 0 0 0 4 201382
-0.002368 0.000663 0.119882 -0.044713 -0.024199 0.117508 -0.062500 0 0 0 0 0 0 4 202369
-0.002368 0.000663 0.119882 -0.044716 -0.024188 0.117501 -0.062500 0 0 0 0 0 0 4 203312
-0.002368 0.000663 0.119882 -0.044713 -0.024197 0.117507 -0.062500 0 0 0 0 0 0 4 204302
-0.002368 0.000662 0.119882 -0.044705 -0.024190 0.117514 -0.062500 0 0 0 0 0 0 4 205311
-0.002368 0.000663 0.119882 -0.044700 -0.024200 0.117502 -0.062500 0 0 0 0 0 0 4 206312
-0.002368 0.000663 0.119882 -0.044712 -0.024199 0.117507 -0.062500 0 0 0 0 0 0 4 207301
-0.002368 0.000663 0.119882 -0.044713 -0.024199 0.117508 -0.062500 0 0 0 0 0 0 4 208311
-0.002368 0.000663 0.119882 -0.044713 -0.024199 0.117508 -0.062500 0 0 0 0 0 0 4 209303
-0.002368 0.000663 0.119882 -0.044704 -0.024190 0.117495 -0.062500 0 0 0 0 0 0 4 210311
-0.002368 0.000663 0.119882 -0.044712 -0.024198 0.117506 -0.062500 0 0 0 0 0 0 4 211301
-0.002368 0.000662 0.119882 -0.044705 -0.024190 0.117514 -0.062500 0 0 0 0 0 0 4 212310
-0.002368 0.000662 0.119882 -0.044712 -0.024198 0.117508 -0.062500 0 0 0 0 0 0 4 213317
-0.002368 0.000663 0.119882 -0.044713 -0.024198 0.117508 -0.062500 0 0 0 0 0 0 4 214323
-0.002368 0.000663 0.119882 -0.044701 -0.024201 0.117502 -0.062500 0 0 0 0 0 0 4 215323
-0.002368 0.000663 0.119882 -0.044712 -0.024199 0.117507 -0.062500 0 0 0 0 0 0 4 216308
-0.002368 0.000663 0.119882 -0.044713 -0.024199 0.117508 -0.062500 0 0 0 0 0 0 4 217310
-0.002368 0.000663 0.119882 -0.044716 -0.024188 0.117501 -0.062500 0 0 0 0 0 0 4 218288
-0.002368 0.000662 0.119882 -0.044705 -0.024189 0.117514 -0.062500 0 0 0 0 0 0 4 219320
-0.002368 0.000662 0.119882 -0.044700 -0.024200 0.117502 -0.062500 0 0 0 0 0 0 4 220303
-0.002368 0.000663 0.119882 -0.044712 -0.024199 0.117507 -0.062500 0 0 0 0 0 0 4 221326
-0.002368 0.000663 0.119882 -0.044713 -0.024199 0.117508 -0.062500 0 0 0 0 0 0 4 222324
-0.002368 0.000663 0.119882 -0.044713 -0.024199 0.117508 -0.062500 0 0 0 0 0 0 4 223312
-0.002368 0.000663 0.119882 -0.044713 -0.024199 0.117508 -0.062500 0 0 0 0 0 0 4 224287
-0.002368 0.000663 0.119882 -0.044701 -0.024201 0.117501 -0.062500 0 0 0 0 0 0 4 225318
-0.002368 0.000663 0.119882 -0.044715 -0.024188 0.117500 -0.062500 0 0 0 0 0 0 4 226320
-0.002368 0.000662 0.119882 -0.044705 -0.024189 0.117513 -0.062500 0 0 0 0 0 0 4 227312
-0.002368 0.000662 0.119882 -0.044712 -0.024198 0.117508 -0.062500 0 0 0 0 0 0 4 228318
-0.002368 0.000663 0.119882 -0.044713 -0.024198 0.117508 -0.062500 0 0 0 0 0 0 4 229301
-0.002368 0.000663 0.119882 -0.044701 -0.024201 0.117501 -0.062500 0 0 0 0 0 0 4 230320
-0.002368 0.000663 0.119882 -0.044712 -0.024199 0.117507 -0.062500 0 0 0 0 0 0 4 231322
-0.002368 0.000663 0.119882 -0.044713 -0.024199 0.117508 -0.062500 0 0 0 0 0 0 4 232318
-0.002368 0.000663 0.119882 -0.044713 -0.024199 0.117508 -0.062500 0 0 0 0 0 0 4 233316
-0.002368 0.000662 0.119882 -0.044697 -0.024182 0.117501 -0.062500 0 0 0 0 0 0 4 234318
-0.002368 0.000662 0.119882 -0.044711 -0.024197 0.117507 -0.062500 0 0 0 0 0 0 4 235316
-0.002368 0.000663 0.119882 -0.044713 -0.024198 0.117507 -0.062500 0 0 0 0 0 0 4 236288
-0.002368 0.000663 0.119882 -0.044713 -0.024198 0.117508 -0.062500 0 0 0 0 0 0 4 237315
-0.002368 0.000663 0.119882 -0.044713 -0.024198 0.117508 -0.062500 0 0 0 0 0 0 4 238319
-0.002368 0.000663 0.119882 -0.044701 -0.024201 0.117501 -0.062500 0 0 0 0 0 0 4 239300
-0.002368 0.000663 0.119882 -0.044712 -0.024199 0.117507 -0.062500 0 0 0 0 0 0 4 240318
-0.002368 0.000663 0.119882 -0.044705 -0.024190 0.117514 -0.062500 0 0 0 0 0 0 4 241317
-0.002368 0.000662 0.119882 -0.044715 -0.024187 0.117502 -0.062500 0 0 0 0 0 0 4 242319
-0.002368 0.000662 0.119882 -0.044713 -0.024197 0.117507 -0.062500 0 0 0 0 0 0 4 243306
-0.002368 0.000663 0.119882 -0.044713 -0.024198 0.117508 -0.062500 0 0 0 0 0 0 4 244318
-0.002368 0.000663 0.119882 -0.044701 -0.024201 0.117501 -0.062500 0 0 0 0 0 0 4 245316
-0.002368 0.000663 0.119882 -0.044712 -0.024199 0.117507 -0.062500 0 0 0 0 0 0 4 246304
-0.002368 0.000663 0.119882 -0.044713 -0.024199 0.117507 -0.062500 0 0 0 0 0 0 4 247396
-0.002368 0.000663 0.119882 -0.044705 -0.024190 0.117515 -0.062500 0 0 0 0 0 0 4 248380
-0.002368 0.000662 0.119882 -0.044704 -0.024189 0.117495 -0.062500 0 0 0 0 0 0 4 249385
-0.002368 0.000662 0.119882 -0.044712 -0.024198 0.117506 -0.062500 0 0 0 0 0 0 4 250414
-0.002368 0.000663 0.119882 -0.044713 -0.024198 0.117507 -0.062500 0 0 0 0 0 0 4 251382
-0.002368 0.000663 0.119882 -0.044713 -0.024198 0.117508 -0.062500 0 0 0 0 0 0 4 252384
-0.002368 0.000663 0.119882 -0.044713 -0.024199 0.117508 -0.062500 0 0 0 0 0 0 4 253387
-0.002368 0.000663 0.119882 -0.044701 -0.024201 0.117501 -0.062500 0 0 0 0 0 0 4 254377
-0.002368 0.000663 0.119882 -0.044704 -0.024190 0.117514 -0.062500 0 0 0 0 0 0 4 255386
-0.002368 0.000663 0.119882 -0.044712 -0.024198 0.117509 -0.062500 0 0 0 0 0 0 4 256386
-0.002368 0.000662 0.119882 -0.044716 -0.024187 0.117501 -0.062500 0 0 0 0 0 0 4 257369
-0.002368 0.000662 0.119882 -0.044713 -0.024197 0.117507 -0.062500 0 0 0 0 0 0 4 258384
-0.002368 0.000663 0.119882 -0.044713 -0.024198 0.117508 -0.062500 0 0 0 0 0 0 4 259384
-0.002368 0.000663 0.119882 -0.044701 -0.024201 0.117501 -0.062500 0 0 0 0 0 0 4 260382
-0.002368 0.000663 0.119882 -0.044712 -0.024199 0.117507 -0.062500 0 0 0 0 0 0 4 261390
-0.002368 0.000663 0.119882 -0.044705 -0.024190 0.117514 -0.062500 0 0 0 0 0 0 4 262385
-0.002368 0.000663 0.119882 -0.044712 -0.024198 0.117509 -0.062500 0 0 0 0 0 0 4 263383
-0.002368 0.000662 0.119882 -0.044704 -0.024190 0.117495 -0.062500 0 0 0 0 0 0 4 264383
-0.002368 0.000662 0.119882 -0.044712 -0.024198 0.117506 -0.062500 0 0 0 0 0 0 4 265383
-0.002368 0.000663 0.119882 -0.044713 -0.024198 0.117507 -0.062500 0 0 0 0 0 0 4 266385
-0.002368 0.000663 0.119882 -0.044713 -0.024198 0.117507 -0.062500 0 0 0 0 0 0 4 267394
-0.002368 0.000663 0.119882 -0.044713 -0.024199 0.117508 -0.062500 0 0 0 0 0 0 4 268372
-0.002368 0.000663 0.119882 -0.044693 -0.024193 0.117508 -0.062500 0 0 0 0 0 0 4 269380
-0.002368 0.000663 0.119882 -0.044711 -0.024198 0.117508 -0.062500 0 0 0 0 0 0 4 270367
-0.002368 0.000663 0.119882 -0.044713 -0.024198 0.117508 -0.062500 0 0 0 0 0 0 4 271379
-0.002368 0.000663 0.119882 -0.044713 -0.024198 0.117508 -0.062500 0 0 0 0 0 0 4 272366
-0.002368 0.000663 0.119882 -0.044704 -0.024190 0.117495 -0.062500 0 0 0 0 0 0 4 273365
-0.002368 0.000663 0.119882 -0.044712 -0.024198 0.117506 -0.062500 0 0 0 0 0 0 4 274380
-0.002368 0.000663 0.119882 -0.044713 -0.024198 0.117507 -0.062500 0 0 0 0 0 0 4 275301
-0.002368 0.000662 0.119882 -0.044705 -0.024190 0.117514 -0.062500 0 0 0 0 0 0 4 276310
-0.002368 0.000663 0.119882 -0.044712 -0.024198 0.117509 -0.062500 0 0 0 0 0 0 4 277300
-0.002368 0.000663 0.119882 -0.044713 -0.024198 0.117508 -0.062500 0 0 0 0 0 0 4 278309
-0.002368 0.000663 0.119882 -0.044701 -0.024201 0.117502 -0.062500 0 0 0 0 0 0 4 279299
-0.002368 0.000663 0.119882 -0.044712 -0.024199 0.117507 -0.062500 0 0 0 0 0 0 4 280308
-0.002368 0.000663 0.119882 -0.044716 -0.024188 0.117501 -0.062500 0 0 0 0 0 0 4 281309
-0.002368 0.000663 0.119882 -0.044713 -0.024197 0.117507 -0.062500 0 0 0 0 0 0 4 282300
-0.002368 0.000662 0.119882 -0.044705 -0.024190 0.117514 -0.062500 0 0 0 0 0 0 4 283308
-0.002368 0.000663 0.119882 -0.044700 -0.024200 0.117502 -0.062500 0 0 0 0 0 0 4 284300
-0.002368 0.000663 0.119882 -0.044712 -0.024199 0.117507 -0.062500 0 0 0 0 0 0 4 285323
-0.002368 0.000663 0.119882 -0.044713 -0.024199 0.117508 -0.062500 0 0 0 0 0 0 4 286317
-0.002368 0.000663 0.119882 -0.044713 -0.024199 0.117508 -0.062500 0 0 0 0 0 0 4 287314
-0.002368 0.000663 0.119882 -0.044704 -0.024190 0.117494 -0.062500 0 0 0 0 0 0 4 288317
-0.002368 0.000663 0.119882 -0.044712 -0.024198 0.117506 -0.062500 0 0 0 0 0 0 4 289305
-0.002368 0.000662 0.119882 -0.044705 -0.024190 0.117514 -0.062500 0 0 0 0 0 0 4 290304
-0.002368 0.000662 0.119882 -0.044712 -0.024198 0.117508 -0.062500 0 0 0 0 0 0 4 291293
-0.002368 0.000663 0.119882 -0.044713 -0.024198 0.117508 -0.062500 0 0 0 0 0 0 4 292310
-0.002368 0.000663 0.119882 -0.044713 -0.024198 0.117508 -0.062500 0 0 0 0 0 0 4 293295
-0.002368 0.000663 0.119882 -0.044701 -0.024201 0.117502 -0.062500 0 0 0 0 0 0 4 294312
-0.002368 0.000663 0.119882 -0.044712 -0.024199 0.117507 -0.062500 0 0 0 0 0 0 4 295306
-0.002368 0.000663 0.119882 -0.044716 -0.024188 0.117501 -0.062500 0 0 0 0 0 0 4 296305
-0.002368 0.000662 0.119882 -0.044705 -0.024189 0.117514 -0.062500 0 0 0 0 0 0 4 297288
-0.002368 0.000662 0.119882 -0.044712 -0.024198 0.117508 -0.062500 0 0 0 0 0 0 4 298306
-0.002368 0.000663 0.119882 -0.044701 -0.024201 0.117502 -0.062500 0 0 0 0 0 0 4 299303
-0.002368 0.000663 0.119882 -0.044712 -0.024199 0.117507 -0.062500 0 0 0 0 0 0 4 300286
-0.002368 0.000663 0.119882 -0.044713 -0.024199 0.117508 -0.062500 0 0 0 0 0 0 4 301303
-0.002368 0.000663 0.119882 -0.044713 -0.024199 0.117508 -0.062500 0 0 0 0 0 0 4 302308
-0.002368 0.000663 0.119882 -0.044701 -0.024201 0.117501 -0.062500 0 0 0 0 0 0 4 303310
-0.002368 0.000663 0.119882 -0.044715 -0.024188 0.117500 -0.062500 0 0 0 0 0 0 4 304306
-0.002368 0.000662 0.119882 -0.044705 -0.024189 0.117513 -0.062500 0 0 0 0 0 0 4 305304
-0.002368 0.000662 0.119882 -0.044712 -0.024198 0.117508 -0.062500 0 0 0 0 0 0 4 306308
-0.002368 0.000663 0.119882 -0.044713 -0.024198 0.117508 -0.062500 0 0 0 0 0 0 4 307305
-0.002368 0.000663 0.119882 -0.044713 -0.024198 0.117508 -0.062500 0 0 0 0 0 0 4 308302
-0.002368 0.000663 0.119882 -0.044701 -0.024201 0.117501 -0.062500 0 0 0 0 0 0 4 309304
-0.002368 0.000663 0.119882 -0.044712 -0.024199 0.117507 -0.062500 0 0 0 0 0 0 4 310304
-0.002368 0.000663 0.119882 -0.044713 -0.024199 0.117508 -0.062500 0 0 0 0 0 0 4 311304
-0.002368 0.000662 0.119882 -0.044708 -0.024179 0.117508 -0.062500 0 0 0 0 0 0 4 312301
-0.002368 0.000662 0.119882 -0.044712 -0.024197 0.117508 -0.062500 0 0 0 0 0 0 4 313304
-0.002368 0.000663 0.119882 -0.044701 -0.024201 0.117501 -0.062500 0 0 0 0 0 0 4 314304
-0.002368 0.000663 0.119882 -0.044712 -0.024199 0.117507 -0.062500 0 0 0 0 0 0 4 315303
-0.002368 0.000663 0.119882 -0.044713 -0.024199 0.117508 -0.062500 0 0 0 0 0 0 4 316304
-0.002368 0.000663 0.119882 -0.044713 -0.024199 0.117508 -0.062500 0 0 0 0 0 0 4 317287
-0.002368 0.000663 0.119882 -0.044701 -0.024201 0.117501 -0.062500 0 0 0 0 0 0 4 318390
-0.002368 0.000663 0.119882 -0.044704 -0.024190 0.117514 -0.062500 0 0 0 0 0 0 4 319379
-0.002368 0.000662 0.119882 -0.044715 -0.024187 0.117502 -0.062500 0 0 0 0 0 0 4 320380
-0.002368 0.000662 0.119882 -0.044713 -0.024197 0.117507 -0.062500 0 0 0 0 0 0 4 321378
-0.002368 0.000663 0.119882 -0.044713 -0.024198 0.117508 -0.062500 0 0 0 0 0 0 4 322382
-0.002368 0.000663 0.119882 -0.044713 -0.024198 0.117508 -0.062500 0 0 0 0 0 0 4 323384
-0.002368 0.000663 0.119882 -0.044701 -0.024201 0.117501 -0.062500 0 0 0 0 0 0 4 324380
-0.002368 0.000663 0.119882 -0.044712 -0.024199 0.117507 -0.062500 0 0 0 0 0 0 4 325382
-0.002368 0.000663 0.119882 -0.044705 -0.024190 0.117515 -0.062500 0 0 0 0 0 0 4 326372
-0.002368 0.000662 0.119882 -0.044715 -0.024187 0.117502 -0.062500 0 0 0 0 0 0 4 327387
-0.002368 0.000662 0.119882 -0.044713 -0.024197 0.117507 -0.062500 0 0 0 0 0 0 4 328369
-0.002368 0.000663 0.119882 -0.044701 -0.024201 0.117501 -0.062500 0 0 0 0 0 0 4 329384
-0.002368 0.000663 0.119882 -0.044712 -0.024199 0.117507 -0.062500 0 0 0 0 0 0 4 330393
-0.002368 0.000663 0.119882 -0.044713 -0.024199 0.117507 -0.062500 0 0 0 0 0 0 4 331381
-0.002368 0.000663 0.119882 -0.044701 -0.024201 0.117501 -0.062500 0 0 0 0 0 0 4 332381
-0.002368 0.000663 0.119882 -0.044704 -0.024190 0.117514 -0.062500 0 0 0 0 0 0 4 333379
-0.002368 0.000663 0.119882 -0.044712 -0.024198 0.117508 -0.062500 0 0 0 0 0 0 4 334403
-0.002368 0.000662 0.119882 -0.044716 -0.024187 0.117501 -0.062500 0 0 0 0 0 0 4 335379
-0.002368 0.000662 0.119882 -0.044713 -0.024197 0.117507 -0.062500 0 0 0 0 0 0 4 336380
-0.002368 0.000663 0.119882 -0.044713 -0.024198 0.117508 -0.062500 0 0 0 0 0 0 4 337380
-0.002368 0.000663 0.119882 -0.044713 -0.024198 0.117508 -0.062500 0 0 0 0 0 0 4 338382
-0.002368 0.000663 0.119882 -0.044701 -0.024201 0.117501 -0.062500 0 0 0 0 0 0 4 339380
-0.002368 0.000663 0.119882 -0.044704 -0.024190 0.117514 -0.062500 0 0 0 0 0 0 4 340383
-0.002368 0.000663 0.119882 -0.044712 -0.024198 0.117509 -0.062500 0 0 0 0 0 0 4 341377
-0.002368 0.000663 0.119882 -0.044713 -0.024198 0.117508 -0.062500 0 0 0 0 0 0 4 342366
-0.002368 0.000662 0.119882 -0.044704 -0.024190 0.117495 -0.062500 0 0 0 0 0 0 4 343378
-0.002368 0.000663 0.119882 -0.044712 -0.024198 0.117506 -0.062500 0 0 0 0 0 0 4 344363
-0.002368 0.000663 0.119882 -0.044713 -0.024198 0.117507 -0.062500 0 0 0 0 0 0 4 345376
-0.002368 0.000663 0.119882 -0.044713 -0.024198 0.117507 -0.062500 0 0 0 0 0 0 4 346365
-0.002368 0.000663 0.119882 -0.044693 -0.024193 0.117508 -0.062500 0 0 0 0 0 0 4 347306
-0.002368 0.000663 0.119882 -0.044711 -0.024198 0.117508 -0.062500 0 0 0 0 0 0 4 348297
-0.002368 0.000663 0.119882 -0.044713 -0.024198 0.117508 -0.062500 0 0 0 0 0 0 4 349306
-0.002368 0.000663 0.119882 -0.044713 -0.024198 0.117508 -0.062500 0 0 0 0 0 0 4 350297
-0.002368 0.000662 0.119882 -0.044716 -0.024188 0.117501 -0.062500 0 0 0 0 0 0 4 351307
-0.002368 0.000663 0.119882 -0.044713 -0.024197 0.117507 -0.062500 0 0 0 0 0 0 4 352297
-0.002368 0.000663 0.119882 -0.044701 -0.024201 0.117501 -0.062500 0 0 0 0 0 0 4 353306
-0.002368 0.000662 0.119882 -0.044704 -0.024190 0.117514 -0.062500 0 0 0 0 0 0 4 354297
-0.002368 0.000663 0.119882 -0.044712 -0.024198 0.117508 -0.062500 0 0 0 0 0 0 4 355306
-0.002368 0.000663 0.119882 -0.044713 -0.024198 0.117508 -0.062500 0 0 0 0 0 0 4 356307
-0.002368 0.000663 0.119882 -0.044713 -0.024198 0.117508 -0.062500 0 0 0 0 0 0 4 357304
-0.002368 0.000662 0.119882 -0.044704 -0.024190 0.117495 -0.062500 0 0 0 0 0 0 4 358312
-0.002368 0.000663 0.119882 -0.044712 -0.024198 0.117506 -0.062500 0 0 0 0 0 0 4 359300
-0.002368 0.000663 0.119882 -0.044713 -0.024198 0.117507 -0.062500 0 0 0 0 0 0 4 360313
-0.002368 0.000662 0.119882 -0.044705 -0.024190 0.117514 -0.062500 0 0 0 0 0 0 4 361314
-0.002368 0.000662 0.119882 -0.044712 -0.024198 0.117509 -0.062500 0 0 0 0 0 0 4 362311
-0.002368 0.000663 0.119882 -0.044701 -0.024201 0.117502 -0.062500 0 0 0 0 0 0 4 363295
-0.002368 0.000663 0.119882 -0.044712 -0.024199 0.117507 -0.062500 0 0 0 0 0 0 4 364312
-0.002368 0.000663 0.119882 -0.044713 -0.024199 0.117508 -0.062500 0 0 0 0 0 0 4 365308
-0.002368 0.000662 0.119882 -0.044716 -0.024188 0.117501 -0.062500 0 0 0 0 0 0 4 366313
-0.002368 0.000663 0.119882 -0.044713 -0.024197 0.117507 -0.062500 0 0 0 0 0 0 4 367312
-0.002368 0.000662 0.119882 -0.044693 -0.024193 0.117508 -0.062500 0 0 0 0 0 0 4 368441
-0.002368 0.000662 0.119882 -0.044711 -0.024198 0.117508 -0.062500 0 0 0 0 0 0 4 369315
-0.002368 0.000663 0.119882 -0.044713 -0.024198 0.117508 -0.062500 0 0 0 0 0 0 4 370313
-0.002368 0.000663 0.119882 -0.044713 -0.024198 0.117508 -0.062500 0 0 0 0 0 0 4 371313
-0.002368 0.000663 0.119882 -0.044713 -0.024199 0.117508 -0.062500 0 0 0 0 0 0 4 372311
-0.002368 0.000663 0.119882 -0.044701 -0.024201 0.117502 -0.062500 0 0 0 0 0 0 4 373311
-0.002368 0.000663 0.119882 -0.044715 -0.024188 0.117500 -0.062500 0 0 0 0 0 0 4 374311
-0.002368 0.000662 0.119882 -0.044705 -0.024189 0.117514 -0.062500 0 0 0 0 0 0 4 375319
-0.002368 0.000662 0.119882 -0.044712 -0.024198 0.117508 -0.062500 0 0 0 0 0 0 4 376314
-0.002368 0.000662 0.119882 -0.044713 -0.024198 0.117508 -0.062500 0 0 0 0 0 0 4 377285
-0.002368 0.000663 0.119882 -0.044701 -0.024201 0.117502 -0.062500 0 0 0 0 0 0 4 378312
-0.002368 0.000663 0.119882 -0.044712 -0.024199 0.117507 -0.062500 0 0 0 0 0 0 4 379307
-0.002368 0.000663 0.119882 -0.044713 -0.024199 0.117508 -0.062500 0 0 0 0 0 0 4 380438
-0.002368 0.000663 0.119882 -0.044701 -0.024201 0.117501 -0.062500 0 0 0 0 0 0 4 381436
-0.002368 0.000663 0.119882 -0.044704 -0.024190 0.117514 -0.062500 0 0 0 0 0 0 4 382439
-0.002368 0.000662 0.119882 -0.044715 -0.024187 0.117502 -0.062500 0 0 0 0 0 0 4 383437
-0.002368 0.000662 0.119882 -0.044713 -0.024197 0.117507 -0.062500 0 0 0 0 0 0 4 384437
-0.002368 0.000663 0.119882 -0.044713 -0.024198 0.117508 -0.062500 0 0 0 0 0 0 4 385437
-0.002368 0.000663 0.119882 -0.044713 -0.024198 0.117508 -0.062500 0 0 0 0 0 0 4 386439
-0.002368 0.000663 0.119882 -0.044713 -0.024199 0.117508 -0.062500 0 0 0 0 0 0 4 387437
-0.002368 0.000663 0.119882 -0.044701 -0.024201 0.117502 -0.062500 0 0 0 0 0 0 4 388435
-0.002368 0.000663 0.119882 -0.044712 -0.024199 0.117507 -0.062500 0 0 0 0 0 0 4 389436
-0.002368 0.000662 0.119882 -0.044708 -0.024179 0.117508 -0.062500 0 0 0 0 0 0 4 390306
-0.002368 0.000662 0.119882 -0.044712 -0.024197 0.117508 -0.062500 0 0 0 0 0 0 4 391439
-0.002368 0.000663 0.119882 -0.044701 -0.024201 0.117501 -0.062500 0 0 0 0 0 0 4 392310
-0.002368 0.000663 0.119882 -0.044712 -0.024199 0.117507 -0.062500 0 0 0 0 0 0 4 393440
-0.002368 0.000663 0.119882 -0.044713 -0.024199 0.117507 -0.062500 0 0 0 0 0 0 4 394438
-0.002368 0.000663 0.119882 -0.044713 -0.024199 0.117508 -0.062500 0 0 0 0 0 0 4 395438
-0.002368 0.000663 0.119882 -0.044701 -0.024201 0.117501 -0.062500 0 0 0 0 0 0 4 396435
-0.002368 0.000663 0.119882 -0.044704 -0.024190 0.117514 -0.062500 0 0 0 0 0 0 4 397437
-0.002368 0.000662 0.119882 -0.044715 -0.024187 0.117501 -0.062500 0 0 0 0 0 0 4 398344
-0.002368 0.000662 0.119882 -0.044713 -0.024197 0.117507 -0.062500 0 0 0 0 0 0 4 399517
-0.002368 0.000663 0.119882 -0.044713 -0.024198 0.117508 -0.062500 0 0 0 0 0 0 4 400510
-0.002368 0.000663 0.119882 -0.044713 -0.024198 0.117508 -0.062500 0 0 0 0 0 0 4 401490
-0.002368 0.000663 0.119882 -0.044701 -0.024201 0.117501 -0.062500 0 0 0 0 0 0 4 402507
-0.002368 0.000663 0.119882 -0.044712 -0.024199 0.117507 -0.062500 0 0 0 0 0 0 4 403513
-0.002368 0.000663 0.119882 -0.044705 -0.024190 0.117514 -0.062500 0 0 0 0 0 0 4 404480
-0.002368 0.000662 0.119882 -0.044715 -0.024187 0.117502 -0.062500 0 0 0 0 0 0 4 405482
-0.002368 0.000662 0.119882 -0.044713 -0.024197 0.117507 -0.062500 0 0 0 0 0 0 4 406499
-0.002368 0.000663 0.119882 -0.044701 -0.024201 0.117501 -0.062500 0 0 0 0 0 0 4 407510
-0.002368 0.000663 0.119882 -0.044712 -0.024199 0.117507 -0.062500 0 0 0 0 0 0 4 408479
-0.002368 0.000663 0.119882 -0.044713 -0.024199 0.117507 -0.062500 0 0 0 0 0 0 4 409503
-0.002368 0.000663 0.119882 -0.044713 -0.024199 0.117508 -0.062500 0 0 0 0 0 0 4 410507
-0.002368 0.000663 0.119882 -0.044693 -0.024193 0.117508 -0.062500 0 0 0 0 0 0 4 411480
-0.002368 0.000663 0.119882 -0.044711 -0.024198 0.117508 -0.062500 0 0 0 0 0 0 4 412515
-0.002368 0.000662 0.119882 -0.044716 -0.024187 0.117501 -0.062500 0 0 0 0 0 0 4 413504
-0.002368 0.000662 0.119882 -0.044713 -0.024197 0.117507 -0.062500 0 0 0 0 0 0 4 414507
-0.002368 0.000663 0.119882 -0.044713 -0.024198 0.117507 -0.062500 0 0 0 0 0 0 4 415503
-0.002368 0.000663 0.119882 -0.044713 -0.024198 0.117508 -0.062500 0 0 0 0 0 0 4 416488
-0.002368 0.000663 0.119882 -0.044701 -0.024201 0.117501 -0.062500 0 0 0 0 0 0 4 417500
-0.002368 0.000663 0.119882 -0.044704 -0.024190 0.117514 -0.062500 0 0 0 0 0 0 4 418487
-0.002368 0.000663 0.119882 -0.044712 -0.024198 0.117509 -0.062500 0 0 0 0 0 0 4 419429
-0.002368 0.000663 0.119882 -0.044713 -0.024198 0.117508 -0.062500 0 0 0 0 0 0 4 420420
-0.002368 0.000662 0.119882 -0.044704 -0.024190 0.117495 -0.062500 0 0 0 0 0 0 4 421430
-0.002368 0.000663 0.119882 -0.044712 -0.024198 0.117506 -0.062500 0 0 0 0 0 0 4 422420
-0.002368 0.000663 0.119882 -0.044713 -0.024198 0.117507 -0.062500 0 0 0 0 0 0 4 423430
-0.002368 0.000663 0.119882 -0.044713 -0.024198 0.117507 -0.062500 0 0 0 0 0 0 4 424420
-0.002368 0.000662 0.119882 -0.044705 -0.024190 0.117514 -0.062500 0 0 0 0 0 0 4 425429
-0.002368 0.000663 0.119882 -0.044712 -0.024198 0.117509 -0.062500 0 0 0 0 0 0 4 426421
-0.002368 0.000663 0.119882 -0.044701 -0.024201 0.117502 -0.062500 0 0 0 0 0 0 4 427431
-0.002368 0.000663 0.119882 -0.044712 -0.024199 0.117507 -0.062500 0 0 0 0 0 0 4 428420
-0.002368 0.000662 0.119882 -0.044716 -0.024188 0.117501 -0.062500 0 0 0 0 0 0 4 429435
-0.002368 0.000663 0.119882 -0.044713 -0.024197 0.117507 -0.062500 0 0 0 0 0 0 4 430426
-0.002368 0.000663 0.119882 -0.044713 -0.024198 0.117507 -0.062500 0 0 0 0 0 0 4 431438
-0.002368 0.000662 0.119882 -0.044693 -0.024193 0.117508 -0.062500 0 0 0 0 0 0 4 432447
-0.002368 0.000663 0.119882 -0.044711 -0.024198 0.117508 -0.062500 0 0 0 0 0 0 4 433420
-0.002368 0.000663 0.119882 -0.044713 -0.024198 0.117508 -0.062500 0 0 0 0 0 0 4 434428
-0.002368 0.000663 0.119882 -0.044713 -0.024198 0.117508 -0.062500 0 0 0 0 0 0 4 435436
-0.002368 0.000662 0.119882 -0.044704 -0.024190 0.117495 -0.062500 0 0 0 0 0 0 4 436434
-0.002368 0.000663 0.119882 -0.044712 -0.024198 0.117506 -0.062500 0 0 0 0 0 0 4 437314
-0.002368 0.000663 0.119882 -0.044713 -0.024198 0.117507 -0.062500 0 0 0 0 0 0 4 438443
-0.002368 0.000662 0.119882 -0.044705 -0.024190 0.117514 -0.062500 0 0 0 0 0 0 4 439438
-0.002368 0.000662 0.119882 -0.044712 -0.024198 0.117509 -0.062500 0 0 0 0 0 0 4 440434
-0.002368 0.000663 0.119882 -0.044701 -0.024201 0.117502 -0.062500 0 0 0 0 0 0 4 441434
-0.002368 0.000663 0.119882 -0.044712 -0.024199 0.117507 -0.062500 0 0 0 0 0 0 4 442408
-0.002368 0.000663 0.119882 -0.044713 -0.024199 0.117508 -0.062500 0 0 0 0 0 0 4 443434
-0.002368 0.000662 0.119882 -0.044716 -0.024188 0.117501 -0.062500 0 0 0 0 0 0 4 444437
-0.002368 0.000663 0.119882 -0.044713 -0.024197 0.117507 -0.062500 0 0 0 0 0 0 4 445434
-0.002368 0.000662 0.119882 -0.044705 -0.024190 0.117514 -0.062500 0 0 0 0 0 0 4 446443
-0.002368 0.000662 0.119882 -0.044700 -0.024200 0.117502 -0.062500 0 0 0 0 0 0 4 447411
-0.002368 0.000663 0.119882 -0.044712 -0.024199 0.117507 -0.062500 0 0 0 0 0 0 4 448439
-0.002368 0.000663 0.119882 -0.044713 -0.024199 0.117508 -0.062500 0 0 0 0 0 0 4 449437
-0.002368 0.000663 0.119882 -0.044713 -0.024199 0.117508 -0.062500 0 0 0 0 0 0 4 450437
-0.002368 0.000663 0.119882 -0.044701 -0.024201 0.117502 -0.062500 0 0 0 0 0 0 4 451433
-0.002368 0.000663 0.119882 -0.044712 -0.024199 0.117507 -0.062500 0 0 0 0 0 0 4 452435
-0.002368 0.000663 0.119882 -0.044716 -0.024188 0.117501 -0.062500 0 0 0 0 0 0 4 453435
-0.002368 0.000662 0.119882 -0.044705 -0.024189 0.117514 -0.062500 0 0 0 0 0 0 4 454436
-0.002368 0.000662 0.119882 -0.044712 -0.024198 0.117508 -0.062500 0 0 0 0 0 0 4 455434
-0.002368 0.000663 0.119882 -0.044701 -0.024201 0.117502 -0.062500 0 0 0 0 0 0 4 456434
-0.002368 0.000663 0.119882 -0.044712 -0.024199 0.117507 -0.062500 0 0 0 0 0 0 4 457437
-0.002368 0.000663 0.119882 -0.044713 -0.024199 0.117508 -0.062500 0 0 0 0 0 0 4 458436
-0.002368 0.000663 0.119882 -0.044713 -0.024199 0.117508 -0.062500 0 0 0 0 0 0 4 459435
-0.002368 0.000663 0.119882 -0.044704 -0.024190 0.117494 -0.062500 0 0 0 0 0 0 4 460436
-0.002368 0.000662 0.119882 -0.044704 -0.024189 0.117513 -0.062500 0 0 0 0 0 0 4 461406
-0.002368 0.000662 0.119882 -0.044712 -0.024198 0.117508 -0.062500 0 0 0 0 0 0 4 462437
-0.002368 0.000663 0.119882 -0.044713 -0.024198 0.117508 -0.062500 0 0 0 0 0 0 4 463404
-0.002368 0.000663 0.119882 -0.044713 -0.024198 0.117508 -0.062500 0 0 0 0 0 0 4 464432
-0.002368 0.000663 0.119882 -0.044713 -0.024199 0.117508 -0.062500 0 0 0 0 0 0 4 465435
-0.002368 0.000663 0.119882 -0.044701 -0.024201 0.117501 -0.062500 0 0 0 0 0 0 4 466435
-0.002368 0.000663 0.119882 -0.044704 -0.024190 0.117514 -0.062500 0 0 0 0 0 0 4 467435
-0.002368 0.000662 0.119882 -0.044715 -0.024187 0.117502 -0.062500 0 0 0 0 0 0 4 468435
-0.002368 0.000662 0.119882 -0.044713 -0.024197 0.117507 -0.062500 0 0 0 0 0 0 4 469434
-0.002368 0.000662 0.119882 -0.044713 -0.024198 0.117508 -0.062500 0 0 0 0 0 0 4 470422
-0.002368 0.000663 0.119882 -0.044701 -0.024201 0.117501 -0.062500 0 0 0 0 0 0 4 471432
-0.002368 0.000663 0.119882 -0.044712 -0.024199 0.117507 -0.062500 0 0 0 0 0 0 4 472433
-0.002368 0.000663 0.119882 -0.044713 -0.024199 0.117508 -0.062500 0 0 0 0 0 0 4 473422
-0.002368 0.000663 0.119882 -0.044713 -0.024199 0.117508 -0.062500 0 0 0 0 0 0 4 474435
-0.002368 0.000663 0.119882 -0.044693 -0.024193 0.117508 -0.062500 0 0 0 0 0 0 4 475435
-0.002368 0.000662 0.119882 -0.044714 -0.024187 0.117501 -0.062500 0 0 0 0 0 0 4 476434
-0.002368 0.000662 0.119882 -0.044713 -0.024197 0.117507 -0.062500 0 0 0 0 0 0 4 477434
-0.002368 0.000663 0.119882 -0.044713 -0.024198 0.117507 -0.062500 0 0 0 0 0 0 4 478434
-0.002368 0.000663 0.119882 -0.044713 -0.024198 0.117508 -0.062500 0 0 0 0 0 0 4 479434
-0.002368 0.000663 0.119882 -0.044713 -0.024199 0.117508 -0.062500 0 0 0 0 0 0 4 480434
-0.002368 0.000663 0.119882 -0.044701 -0.024201 0.117501 -0.062500 0 0 0 0 0 0 4 481434
-0.002368 0.000663 0.119882 -0.044704 -0.024190 0.117514 -0.062500 0 0 0 0 0 0 4 482434
-0.002368 0.000662 0.119882 -0.044715 -0.024187 0.117502 -0.062500 0 0 0 0 0 0 4 483418
-0.002368 0.000662 0.119882 -0.044713 -0.024197 0.117507 -0.062500 0 0 0 0 0 0 4 484426
-0.002368 0.000662 0.119882 -0.044713 -0.024198 0.117508 -0.062500 0 0 0 0 0 0 4 485419
-0.002368 0.000663 0.119882 -0.044701 -0.024201 0.117501 -0.062500 0 0 0 0 0 0 4 486427
-0.002368 0.000663 0.119882 -0.044712 -0.024199 0.117507 -0.062500 0 0 0 0 0 0 4 487418
-0.002368 0.000663 0.119882 -0.044713 -0.024199 0.117507 -0.062500 0 0 0 0 0 0 4 488427
-0.002368 0.000663 0.119882 -0.044705 -0.024190 0.117515 -0.062500 0 0 0 0 0 0 4 489419
-0.002368 0.000663 0.119882 -0.044712 -0.024198 0.117509 -0.062500 0 0 0 0 0 0 4 490419
-0.002368 0.000662 0.119882 -0.044704 -0.024190 0.117495 -0.062500 0 0 0 0 0 0 4 491426
-0.002368 0.000662 0.119882 -0.044712 -0.024198 0.117506 -0.062500 0 0 0 0 0 0 4 492419
-0.002368 0.000663 0.119882 -0.044713 -0.024198 0.117507 -0.062500 0 0 0 0 0 0 4 493427
-0.002368 0.000663 0.119882 -0.044713 -0.024198 0.117508 -0.062500 0 0 0 0 0 0 4 494418
-0.002368 0.000663 0.119882 -0.044713 -0.024199 0.117508 -0.062500 0 0 0 0 0 0 4 495425
-0.002368 0.000663 0.119882 -0.044693 -0.024193 0.117508 -0.062500 0 0 0 0 0 0 4 496430
-0.002368 0.000663 0.119882 -0.044711 -0.024198 0.117508 -0.062500 0 0 0 0 0 0 4 497431
-0.002368 0.000663 0.119882 -0.044713 -0.024198 0.117508 -0.062500 0 0 0 0 0 0 4 498429
-0.002368 0.000662 0.119882 -0.044704 -0.024190 0.117495 -0.062500 0 0 0 0 0 0 4 499404
-0.002368 0.000663 0.119882 -0.044712 -0.024198 0.117506 -0.062500 0 0 0 0 0 0 4 500427
-0.002368 0.000663 0.119882 -0.044713 -0.024198 0.117507 -0.062500 0 0 0 0 0 0 4 501413
-0.002368 0.000662 0.119882 -0.044705 -0.024190 0.117514 -0.062500 0 0 0 0 0 0 4 502438
-0.002368 0.000662 0.119882 -0.044712 -0.024198 0.117509 -0.062500 0 0 0 0 0 0 4 503418
-0.002368 0.000663 0.119882 -0.044713 -0.024198 0.117508 -0.062500 0 0 0 0 0 0 4 504438
-0.002368 0.000663 0.119882 -0.044701 -0.024201 0.117502 -0.062500 0 0 0 0 0 0 4 505430
-0.002368 0.000663 0.119882 -0.044712 -0.024199 0.117507 -0.062500 0 0 0 0 0 0 4 506434
-0.002368 0.000662 0.119882 -0.044716 -0.024188 0.117501 -0.062500 0 0 0 0 0 0 4 507428
-0.002368 0.000663 0.119882 -0.044713 -0.024197 0.117507 -0.062500 0 0 0 0 0 0 4 508428
-0.002368 0.000663 0.119882 -0.044713 -0.024198 0.117507 -0.062500 0 0 0 0 0 0 4 509405
-0.002368 0.000662 0.119882 -0.044693 -0.024193 0.117508 -0.062500 0 0 0 0 0 0 4 510435
-0.002368 0.000663 0.119882 -0.044711 -0.024198 0.117508 -0.062500 0 0 0 0 0 0 4 511433
-0.002368 0.000663 0.119882 -0.044713 -0.024198 0.117508 -0.062500 0 0 0 0 0 0 4 512436
-0.002368 0.000663 0.119882 -0.044713 -0.024198 0.117508 -0.062500 0 0 0 0 0 0 4 513436
-0.002368 0.000662 0.119882 -0.044704 -0.024190 0.117494 -0.062500 0 0 0 0 0 0 4 514438
-0.002368 0.000663 0.119882 -0.044712 -0.024198 0.117506 -0.062500 0 0 0 0 0 0 4 515431
-0.002368 0.000662 0.119882 -0.044705 -0.024190 0.117514 -0.062500 0 0 0 0 0 0 4 516434
-0.002368 0.000662 0.119882 -0.044712 -0.024198 0.117508 -0.062500 0 0 0 0 0 0 4 517434
-0.002368 0.000662 0.119882 -0.044713 -0.024198 0.117508 -0.062500 0 0 0 0 0 0 4 518435
-0.002368 0.000663 0.119882 -0.044713 -0.024198 0.117508 -0.062500 0 0 0 0 0 0 4 519404
-0.002368 0.000663 0.119882 -0.044701 -0.024201 0.117502 -0.062500 0 0 0 0 0 0 4 520403
-0.002368 0.000663 0.119882 -0.044712 -0.024199 0.117507 -0.062500 0 0 0 0 0 0 4 521432
-0.002368 0.000663 0.119882 -0.044713 -0.024199 0.117508 -0.062500 0 0 0 0 0 0 4 522404
-0.002368 0.000663 0.119882 -0.044716 -0.024188 0.117501 -0.062500 0 0 0 0 0 0 4 523427
-0.002368 0.000662 0.119882 -0.044705 -0.024189 0.117514 -0.062500 0 0 0 0 0 0 4 524430
-0.002368 0.000662 0.119882 -0.044700 -0.024200 0.117502 -0.062500 0 0 0 0 0 0 4 525435
-0.002368 0.000663 0.119882 -0.044712 -0.024199 0.117507 -0.062500 0 0 0 0 0 0 4 526404
-0.002368 0.000663 0.119882 -0.044713 -0.024199 0.117508 -0.062500 0 0 0 0 0 0 4 527403
-0.002368 0.000663 0.119882 -0.044713 -0.024199 0.117508 -0.062500 0 0 0 0 0 0 4 528436
-0.002368 0.000663 0.119882 -0.044701 -0.024201 0.117501 -0.062500 0 0 0 0 0 0 4 529433
-0.002368 0.000663 0.119882 -0.044712 -0.024199 0.117507 -0.062500 0 0 0 0 0 0 4 530434
-0.002368 0.000662 0.119882 -0.044708 -0.024179 0.117508 -0.062500 0 0 0 0 0 0 4 531432
-0.002368 0.000662 0.119882 -0.044712 -0.024197 0.117508 -0.062500 0 0 0 0 0 0 4 532433
-0.002368 0.000662 0.119882 -0.044713 -0.024198 0.117508 -0.062500 0 0 0 0 0 0 4 533432
-0.002368 0.000663 0.119882 -0.044713 -0.024198 0.117508 -0.062500 0 0 0 0 0 0 4 534433
-0.002368 0.000663 0.119882 -0.044701 -0.024201 0.117502 -0.062500 0 0 0 0 0 0 4 535432
-0.002368 0.000663 0.119882 -0.044712 -0.024199 0.117507 -0.062500 0 0 0 0 0 0 4 536429
-0.002368 0.000663 0.119882 -0.044713 -0.024199 0.117508 -0.062500 0 0 0 0 0 0 4 537423
-0.002368 0.000663 0.119882 -0.044716 -0.024188 0.117501 -0.062500 0 0 0 0 0 0 4 538427
-0.002368 0.000662 0.119882 -0.044705 -0.024189 0.117514 -0.062500 0 0 0 0 0 0 4 539433
-0.002368 0.000662 0.119882 -0.044700 -0.024200 0.117502 -0.062500 0 0 0 0 0 0 4 540431
-0.002368 0.000663 0.119882 -0.044712 -0.024199 0.117507 -0.062500 0 0 0 0 0 0 4 541433
-0.002368 0.000663 0.119882 -0.044713 -0.024199 0.117508 -0.062500 0 0 0 0 0 0 4 542404
-0.002368 0.000663 0.119882 -0.044713 -0.024199 0.117508 -0.062500 0 0 0 0 0 0 4 543432
-0.002368 0.000663 0.119882 -0.044701 -0.024201 0.117501 -0.062500 0 0 0 0 0 0 4 544426
-0.002368 0.000663 0.119882 -0.044704 -0.024190 0.117514 -0.062500 0 0 0 0 0 0 4 545433
-0.002368 0.000662 0.119882 -0.044715 -0.024187 0.117502 -0.062500 0 0 0 0 0 0 4 546435
-0.002368 0.000662 0.119882 -0.044713 -0.024197 0.117507 -0.062500 0 0 0 0 0 0 4 547433
-0.002368 0.000662 0.119882 -0.044713 -0.024198 0.117508 -0.062500 0 0 0 0 0 0 4 548426
-0.002368 0.000663 0.119882 -0.044713 -0.024198 0.117508 -0.062500 0 0 0 0 0 0 4 549416
-0.002368 0.000663 0.119882 -0.044701 -0.024201 0.117501 -0.062500 0 0 0 0 0 0 4 550426
-0.002368 0.000663 0.119882 -0.044712 -0.024199 0.117507 -0.062500 0 0 0 0 0 0 4 551417
-0.002368 0.000663 0.119882 -0.044713 -0.024199 0.117508 -0.062500 0 0 0 0 0 0 4 552424
-0.002368 0.000663 0.119882 -0.044705 -0.024190 0.117515 -0.062500 0 0 0 0 0 0 4 553415
-0.002368 0.000662 0.119882 -0.044704 -0.024189 0.117495 -0.062500 0 0 0 0 0 0 4 554425
-0.002368 0.000662 0.119882 -0.044712 -0.024198 0.117506 -0.062500 0 0 0 0 0 0 4 555417
-0.002368 0.000663 0.119882 -0.044713 -0.024198 0.117507 -0.062500 0 0 0 0 0 0 4 556425
-0.002368 0.000663 0.119882 -0.044713 -0.024198 0.117508 -0.062500 0 0 0 0 0 0 4 557425
-0.002368 0.000663 0.119882 -0.044713 -0.024199 0.117508 -0.062500 0 0 0 0 0 0 4 558416
-0.002368 0.000663 0.119882 -0.044701 -0.024201 0.117501 -0.062500 0 0 0 0 0 0 4 559424
-0.002368 0.000663 0.119882 -0.044704 -0.024190 0.117514 -0.062500 0 0 0 0 0 0 4 560430
-0.002368 0.000662 0.119882 -0.044715 -0.024187 0.117501 -0.062500 0 0 0 0 0 0 4 561432
-0.002368 0.000662 0.119882 -0.044713 -0.024197 0.117507 -0.062500 0 0 0 0 0 0 4 562512
-0.002368 0.000662 0.119882 -0.044713 -0.024198 0.117508 -0.062500 0 0 0 0 0 0 4 563538
-0.002368 0.000663 0.119882 -0.044713 -0.024198 0.117508 -0.062500 0 0 0 0 0 0 4 564509
-0.002368 0.000663 0.119882 -0.044701 -0.024201 0.117501 -0.062500 0 0 0 0 0 0 4 565529
-0.002368 0.000663 0.119882 -0.044704 -0.024190 0.117514 -0.062500 0 0 0 0 0 0 4 566513
-0.002368 0.000663 0.119882 -0.044712 -0.024198 0.117509 -0.062500 0 0 0 0 0 0 4 567497
-0.002368 0.000663 0.119882 -0.044713 -0.024198 0.117508 -0.062500 0 0 0 0 0 0 4 568484
-0.002368 0.000662 0.119882 -0.044704 -0.024190 0.117495 -0.062500 0 0 0 0 0 0 4 569506
-0.002368 0.000662 0.119882 -0.044712 -0.024198 0.117506 -0.062500 0 0 0 0 0 0 4 570513
-0.002368 0.000663 0.119882 -0.044713 -0.024198 0.117507 -0.062500 0 0 0 0 0 0 4 571519
-0.002368 0.000663 0.119882 -0.044713 -0.024198 0.117507 -0.062500 0 0 0 0 0 0 4 572498
-0.002368 0.000663 0.119882 -0.044713 -0.024199 0.117508 -0.062500 0 0 0 0 0 0 4 573506
-0.002368 0.000663 0.119882 -0.044693 -0.024193 0.117508 -0.062500 0 0 0 0 0 0 4 574502
-0.002368 0.000663 0.119882 -0.044711 -0.024198 0.117508 -0.062500 0 0 0 0 0 0 4 575498
-0.002368 0.000663 0.119882 -0.044713 -0.024198 0.117508 -0.062500 0 0 0 0 0 0 4 576524
-0.002368 0.000662 0.119882 -0.044716 -0.024188 0.117501 -0.062500 0 0 0 0 0 0 4 577513
-0.002368 0.000662 0.119882 -0.044713 -0.024197 0.117507 -0.062500 0 0 0 0 0 0 4 578516
-0.002368 0.000663 0.119882 -0.044713 -0.024198 0.117508 -0.062500 0 0 0 0 0 0 4 579517
-0.002368 0.000663 0.119882 -0.044701 -0.024201 0.117501 -0.062500 0 0 0 0 0 0 4 580477
-0.002368 0.000663 0.119882 -0.044704 -0.024190 0.117514 -0.062500 0 0 0 0 0 0 4 581478
-0.002368 0.000663 0.119882 -0.044712 -0.024198 0.117509 -0.062500 0 0 0 0 0 0 4 582476
-0.002368 0.000663 0.119882 -0.044713 -0.024198 0.117508 -0.062500 0 0 0 0 0 0 4 583474
-0.002368 0.000662 0.119882 -0.044704 -0.024190 0.117495 -0.062500 0 0 0 0 0 0 4 584471
-0.002368 0.000662 0.119882 -0.044712 -0.024198 0.117506 -0.062500 0 0 0 0 0 0 4 585502
-0.002368 0.000663 0.119882 -0.044713 -0.024198 0.117507 -0.062500 0 0 0 0 0 0 4 586508
-0.002368 0.000663 0.119882 -0.044713 -0.024198 0.117507 -0.062500 0 0 0 0 0 0 4 587436
-0.002368 0.000663 0.119882 -0.044693 -0.024193 0.117508 -0.062500 0 0 0 0 0 0 4 588404
-0.002368 0.000663 0.119882 -0.044711 -0.024198 0.117508 -0.062500 0 0 0 0 0 0 4 589436
[truncated: 28,272,367 more chars]
