# Supplementary material for: Increasing Patient Engagement in Rehabilitation Exercises Using Computer-Based Citizen Science
Source: PLoS One. 2015 Mar 20;10(3):e0117013. doi: 10.1371/journal.pone.0117013 (PMC4368773; doi:10.1371/journal.pone.0117013)
Supplement: S2 Dataset — (ZIP) [file pone.0117013.s002.zip › Dataset_S2/H19/H19_without.dat]

0.022260 -0.014562 0.170072 2.345061 -1.633595 -0.985074 -0.000000 1 0 0 0 0 0 0 897
0.022158 -0.014514 0.170103 1.557916 -0.769960 -0.532487 -0.000031 1 0 0 0 0 0 0 1905
0.022082 -0.014461 0.170127 1.124146 -0.760571 -0.409851 -0.000062 1 0 0 0 0 0 0 2868
0.022019 -0.014404 0.170147 0.895170 -0.790539 -0.373687 -0.000094 1 0 0 0 0 0 0 3902
0.021974 -0.014396 0.170152 0.629478 -0.159823 -0.195319 -0.000125 1 0 0 0 0 0 0 4897
0.021971 -0.014397 0.170145 0.044292 0.026600 -0.042536 -0.000156 1 0 0 0 0 0 0 5889
0.021972 -0.014399 0.170127 -0.074733 0.076059 0.094133 -0.000187 1 0 0 0 0 0 0 6874
0.021973 -0.014401 0.170118 -0.095627 0.078986 -0.037940 -0.000218 1 0 0 0 0 0 0 7886
0.022000 -0.014433 0.170090 -0.449477 0.477949 0.173631 -0.000250 1 0 0 0 0 0 0 8895
0.022030 -0.014432 0.170067 -0.526980 0.084855 0.116903 -0.000281 1 0 0 0 0 0 0 9888
0.022047 -0.014434 0.170041 -0.389649 0.099435 0.122152 -0.000312 1 0 0 0 0 0 0 10888
0.022052 -0.014412 0.170028 -0.230464 -0.198350 -0.083431 -0.000364 1 0 0 0 0 0 0 12538
0.022055 -0.014401 0.170022 -0.188644 -0.078287 -0.197641 -0.000375 1 0 0 0 0 0 0 12894
0.022054 -0.014374 0.170003 -0.151799 -0.273186 -0.073715 -0.000405 1 0 0 0 0 0 0 13871
0.022045 -0.014314 0.169993 -0.053489 -0.723051 -0.190998 -0.000437 1 0 0 0 0 0 0 14868
0.022017 -0.014255 0.169997 0.199614 -0.739046 -0.411049 -0.000471 1 0 0 0 0 0 0 15956
0.021985 -0.014222 0.169993 0.260276 -0.395302 -0.358229 -0.000500 1 0 0 0 0 0 0 16906
0.021965 -0.014182 0.169991 0.105505 -0.451087 -0.389071 -0.000531 1 0 0 0 0 0 0 17891
0.021917 -0.014154 0.169994 0.433702 -0.295481 -0.484819 -0.000562 1 0 0 0 0 0 0 18874
0.021889 -0.014116 0.169994 0.205447 -0.402205 -0.487353 -0.000594 1 0 0 0 0 0 0 19911
0.021861 -0.014118 0.169990 0.160634 0.108849 -0.444700 -0.000624 1 0 0 0 0 0 0 20871
0.021848 -0.014119 0.169988 -0.033837 0.157659 -0.492896 -0.000656 1 0 0 0 0 0 0 21904
0.021823 -0.014116 0.169982 0.076981 0.122190 -0.463894 -0.000687 1 0 0 0 0 0 0 22889
0.021811 -0.014115 0.169979 -0.083277 0.144996 -0.527454 -0.000720 1 0 0 0 0 0 0 23926
0.021792 -0.014135 0.169973 -0.017053 0.430834 -0.516253 -0.000750 1 0 0 0 0 0 0 24898
0.021778 -0.014122 0.169969 -0.089510 0.026780 -0.568972 -0.000782 1 0 0 0 0 0 0 25911
0.021758 -0.014136 0.169963 -0.042252 0.360318 -0.593789 -0.000853 1 0 0 0 0 0 0 28200
0.021715 -0.014066 0.169967 0.258027 -0.688637 -0.742637 -0.000873 1 0 0 0 0 0 0 28830
0.021680 -0.014052 0.169964 0.169397 -0.068975 -0.694219 -0.000906 1 0 0 0 0 0 0 29905
0.021658 -0.014021 0.169962 -0.018054 -0.218631 -0.717414 -0.000935 1 0 0 0 0 0 0 30827
0.021623 -0.013977 0.169970 0.126281 -0.401731 -0.869695 -0.000967 1 0 0 0 0 0 0 31843
0.021601 -0.013931 0.169972 -0.037761 -0.440506 -0.843847 -0.000998 1 0 0 0 0 0 0 32822
0.021572 -0.013904 0.169968 0.022208 -0.180951 -0.774004 -0.001029 1 0 0 0 0 0 0 33832
0.021553 -0.013867 0.169966 -0.112671 -0.285964 -0.805981 -0.001060 1 0 0 0 0 0 0 34820
0.021530 -0.013870 0.169960 -0.087727 0.219391 -0.791360 -0.001092 1 0 0 0 0 0 0 35841
0.021481 -0.013863 0.169961 0.245712 0.156455 -0.904314 -0.001123 1 0 0 0 0 0 0 36819
0.021457 -0.013859 0.169961 -0.048314 0.200840 -0.930303 -0.001154 1 0 0 0 0 0 0 37830
0.021431 -0.013878 0.169957 -0.081532 0.506813 -0.907622 -0.001205 1 0 0 0 0 0 0 39470
0.021419 -0.013888 0.169955 -0.254329 0.418526 -0.940269 -0.001217 1 0 0 0 0 0 0 39850
0.021386 -0.013934 0.169945 -0.019764 0.891408 -0.861052 -0.001248 1 0 0 0 0 0 0 40836
0.021356 -0.013978 0.169935 -0.050117 0.918568 -0.884543 -0.001279 1 0 0 0 0 0 0 41836
0.021328 -0.014020 0.169926 -0.084766 0.914529 -0.913254 -0.001310 1 0 0 0 0 0 0 42831
0.021310 -0.014018 0.169921 -0.222639 0.335348 -0.990329 -0.001342 1 0 0 0 0 0 0 43841
0.021283 -0.014014 0.169913 -0.134461 0.256852 -0.984288 -0.001373 1 0 0 0 0 0 0 44835
0.021270 -0.014012 0.169909 -0.312589 0.285975 -1.060389 -0.001404 1 0 0 0 0 0 0 45832
0.021246 -0.014008 0.169901 -0.195459 0.265556 -1.044584 -0.001435 1 0 0 0 0 0 0 46831
0.021229 -0.013983 0.169897 -0.295165 -0.011259 -1.104659 -0.001467 1 0 0 0 0 0 0 47849
0.021203 -0.013967 0.169889 -0.191449 0.092382 -1.089728 -0.001497 1 0 0 0 0 0 0 48817
0.021185 -0.013935 0.169885 -0.303484 -0.094644 -1.151636 -0.001529 1 0 0 0 0 0 0 49837
0.021154 -0.013892 0.169876 -0.146912 -0.254329 -1.127288 -0.001561 1 0 0 0 0 0 0 50846
0.021139 -0.013871 0.169872 -0.346212 0.018240 -1.205767 -0.001593 1 0 0 0 0 0 0 51869
0.021113 -0.013857 0.169865 -0.244931 0.147677 -1.193254 -0.001626 1 0 0 0 0 0 0 52944
0.021096 -0.013826 0.169860 -0.352528 -0.051882 -1.252827 -0.001657 1 0 0 0 0 0 0 53912
0.021074 -0.013832 0.169853 -0.313028 0.402126 -1.251108 -0.001688 1 0 0 0 0 0 0 54923
0.021045 -0.013831 0.169845 -0.229138 0.377527 -1.246718 -0.001719 1 0 0 0 0 0 0 55916
0.021031 -0.013831 0.169840 -0.419748 0.387818 -1.328060 -0.001750 1 0 0 0 0 0 0 56889
0.020986 -0.013823 0.169842 -0.049078 0.286872 -1.437595 -0.001781 1 0 0 0 0 0 0 57903
0.020950 -0.013840 0.169838 -0.138903 0.602821 -1.397435 -0.001813 1 0 0 0 0 0 0 58911
0.020928 -0.013824 0.169836 -0.332204 0.225368 -1.431526 -0.001846 1 0 0 0 0 0 0 59978
0.020903 -0.013837 0.169830 -0.337230 0.565181 -1.421106 -0.001886 1 0 0 0 0 0 0 61239
0.020887 -0.013819 0.169826 -0.444401 0.211180 -1.462644 -0.001907 1 0 0 0 0 0 0 61916
0.020860 -0.013807 0.169818 -0.340819 0.251648 -1.442108 -0.001938 1 0 0 0 0 0 0 62908
0.020847 -0.013802 0.169815 -0.514088 0.342896 -1.513848 -0.001970 1 0 0 0 0 0 0 63941
0.020836 -0.013775 0.169812 -0.566060 0.085185 -1.554736 -0.002001 1 0 0 0 0 0 0 64919
0.020826 -0.013738 0.169810 -0.593280 -0.072090 -1.586351 -0.002031 1 0 0 0 0 0 0 65901
0.020816 -0.013695 0.169808 -0.611980 -0.151298 -1.614323 -0.002063 1 0 0 0 0 0 0 66900
0.020807 -0.013650 0.169806 -0.626885 -0.188598 -1.640817 -0.002094 1 0 0 0 0 0 0 67914
0.020797 -0.013604 0.169804 -0.639288 -0.205009 -1.665048 -0.002124 1 0 0 0 0 0 0 68873
0.020793 -0.013581 0.169803 -0.712072 0.100978 -1.702533 -0.002155 1 0 0 0 0 0 0 69863
0.020786 -0.013545 0.169802 -0.699202 -0.023492 -1.722330 -0.002187 1 0 0 0 0 0 0 70876
0.020782 -0.013528 0.169801 -0.755622 0.201723 -1.760352 -0.002223 1 0 0 0 0 0 0 72036
0.020781 -0.013519 0.169801 -0.792274 0.344106 -1.787191 -0.002250 1 0 0 0 0 0 0 72889
0.020755 -0.013486 0.169809 -0.496355 0.044566 -1.923761 -0.002280 1 0 0 0 0 0 0 73866
0.020729 -0.013489 0.169808 -0.464626 0.500072 -1.842723 -0.002312 1 0 0 0 0 0 0 74865
0.020716 -0.013491 0.169808 -0.643423 0.529450 -1.863712 -0.002345 1 0 0 0 0 0 0 75925
0.020709 -0.013492 0.169808 -0.756531 0.526737 -1.889727 -0.002375 1 0 0 0 0 0 0 76890
0.020706 -0.013492 0.169808 -0.820804 0.526795 -1.916083 -0.002406 1 0 0 0 0 0 0 77892
0.020684 -0.013488 0.169817 -0.598277 0.464323 -2.063537 -0.002437 1 0 0 0 0 0 0 78866
0.020669 -0.013461 0.169820 -0.662635 0.179664 -2.024147 -0.002468 1 0 0 0 0 0 0 79885
0.020661 -0.013448 0.169822 -0.780167 0.328367 -2.019547 -0.002500 1 0 0 0 0 0 0 80897
0.020632 -0.013412 0.169831 -0.531411 0.058366 -2.139136 -0.002531 1 0 0 0 0 0 0 81889
0.020617 -0.013394 0.169835 -0.699495 0.264873 -2.110673 -0.002562 1 0 0 0 0 0 0 82865
0.020610 -0.013385 0.169837 -0.819874 0.407406 -2.101736 -0.002594 1 0 0 0 0 0 0 83900
0.020602 -0.013356 0.169837 -0.827871 0.174830 -2.095339 -0.002625 1 0 0 0 0 0 0 84891
0.020597 -0.013342 0.169837 -0.893130 0.342586 -2.116928 -0.002655 1 0 0 0 0 0 0 85864
0.020591 -0.013311 0.169836 -0.875860 0.146405 -2.127988 -0.002686 1 0 0 0 0 0 0 86863
0.020587 -0.013295 0.169836 -0.929110 0.334532 -2.159602 -0.002719 1 0 0 0 0 0 0 87895
0.020586 -0.013287 0.169835 -0.966323 0.459718 -2.188062 -0.002749 1 0 0 0 0 0 0 88872
0.020580 -0.013260 0.169834 -0.930079 0.216874 -2.201493 -0.002781 1 0 0 0 0 0 0 89889
0.020577 -0.013246 0.169834 -0.972933 0.378885 -2.233525 -0.002813 1 0 0 0 0 0 0 90899
0.020576 -0.013239 0.169833 -1.005466 0.491088 -2.263435 -0.002844 1 0 0 0 0 0 0 91916
0.020571 -0.013212 0.169832 -0.966097 0.241319 -2.275823 -0.002875 1 0 0 0 0 0 0 92890
0.020568 -0.013198 0.169832 -1.007356 0.399765 -2.307342 -0.002905 1 0 0 0 0 0 0 93873
0.020567 -0.013191 0.169831 -1.039244 0.510255 -2.337345 -0.002937 1 0 0 0 0 0 0 94890
0.020566 -0.013188 0.169831 -1.061468 0.571441 -2.365200 -0.002969 1 0 0 0 0 0 0 95913
0.020561 -0.013162 0.169830 -1.016772 0.293971 -2.377012 -0.003001 1 0 0 0 0 0 0 96918
0.020558 -0.013150 0.169829 -1.054978 0.438079 -2.407675 -0.003031 1 0 0 0 0 0 0 97886
0.020557 -0.013143 0.169829 -1.085362 0.541366 -2.437251 -0.003062 1 0 0 0 0 0 0 98895
0.020552 -0.013116 0.169828 -1.045338 0.287308 -2.450069 -0.003094 1 0 0 0 0 0 0 99903
0.020549 -0.013103 0.169827 -1.085825 0.443304 -2.481174 -0.003124 1 0 0 0 0 0 0 100864
0.020543 -0.013072 0.169826 -1.055878 0.240761 -2.496137 -0.003155 1 0 0 0 0 0 0 101863
0.020540 -0.013057 0.169825 -1.102309 0.425337 -2.529541 -0.003186 1 0 0 0 0 0 0 102863
0.020534 -0.013025 0.169824 -1.075361 0.237201 -2.545534 -0.003218 1 0 0 0 0 0 0 103882
0.020531 -0.013010 0.169823 -1.122982 0.428784 -2.578824 -0.003249 1 0 0 0 0 0 0 104862
0.020525 -0.012978 0.169822 -1.096414 0.243995 -2.594229 -0.003280 1 0 0 0 0 0 0 105856
0.020522 -0.012962 0.169821 -1.144817 0.437518 -2.628580 -0.003312 1 0 0 0 0 0 0 106871
0.020515 -0.012930 0.169819 -1.118836 0.253911 -2.644851 -0.003344 1 0 0 0 0 0 0 107903
0.020512 -0.012914 0.169819 -1.166705 0.447503 -2.678095 -0.003374 1 0 0 0 0 0 0 108869
0.020506 -0.012883 0.169817 -1.140549 0.263902 -2.693871 -0.003406 1 0 0 0 0 0 0 109885
0.020490 -0.012887 0.169812 -1.012138 0.724128 -2.667595 -0.003437 1 0 0 0 0 0 0 110870
0.020477 -0.012866 0.169808 -1.057594 0.436981 -2.709668 -0.003470 1 0 0 0 0 0 0 111926
0.020470 -0.012855 0.169806 -1.155574 0.553724 -2.758682 -0.003498 1 0 0 0 0 0 0 112818
0.020462 -0.012826 0.169804 -1.155928 0.328849 -2.782945 -0.003529 1 0 0 0 0 0 0 113827
0.020459 -0.012811 0.169803 -1.217474 0.501557 -2.821284 -0.003560 1 0 0 0 0 0 0 114818
0.020438 -0.012801 0.169797 -1.021005 0.573596 -2.778846 -0.003592 1 0 0 0 0 0 0 115838
0.020424 -0.012772 0.169793 -1.081984 0.346217 -2.823320 -0.003623 1 0 0 0 0 0 0 116818
0.020436 -0.012762 0.169782 -1.455890 0.584080 -2.756456 -0.003654 1 0 0 0 0 0 0 117817
0.020425 -0.012754 0.169770 -1.185365 0.633465 -2.773740 -0.003685 1 0 0 0 0 0 0 118828
0.020415 -0.012727 0.169764 -1.185241 0.387290 -2.858097 -0.003717 1 0 0 0 0 0 0 119827
0.020409 -0.012713 0.169761 -1.263863 0.549037 -2.933387 -0.003748 1 0 0 0 0 0 0 120827
0.020389 -0.012703 0.169753 -1.076000 0.614085 -2.907977 -0.003779 1 0 0 0 0 0 0 121816
0.020394 -0.012679 0.169739 -1.403437 0.447920 -2.839188 -0.003810 1 0 0 0 0 0 0 122817
0.020378 -0.012664 0.169727 -1.178523 0.550778 -2.874912 -0.003842 1 0 0 0 0 0 0 123850
0.020371 -0.012657 0.169721 -1.269398 0.668427 -2.985274 -0.003873 1 0 0 0 0 0 0 124818
0.020369 -0.012655 0.169703 -1.360916 0.753400 -2.860614 -0.003904 1 0 0 0 0 0 0 125827
0.020364 -0.012631 0.169693 -1.335532 0.474560 -2.976656 -0.003935 1 0 0 0 0 0 0 126817
0.020363 -0.012620 0.169673 -1.402484 0.632677 -2.878880 -0.003967 1 0 0 0 0 0 0 127838
0.020358 -0.012592 0.169662 -1.367513 0.416750 -3.009960 -0.003998 1 0 0 0 0 0 0 128825
0.020358 -0.012579 0.169642 -1.429470 0.608549 -2.919197 -0.004029 1 0 0 0 0 0 0 129834
0.020340 -0.012570 0.169627 -1.214361 0.675905 -2.994246 -0.004061 1 0 0 0 0 0 0 130844
0.020346 -0.012547 0.169608 -1.524443 0.505999 -2.990274 -0.004092 1 0 0 0 0 0 0 131838
0.020332 -0.012532 0.169594 -1.287831 0.604676 -3.057670 -0.004123 1 0 0 0 0 0 0 132829
0.020331 -0.012550 0.169573 -1.457344 1.051255 -3.002368 -0.004154 1 0 0 0 0 0 0 133826
0.020333 -0.012562 0.169548 -1.515905 1.008070 -2.961180 -0.004185 1 0 0 0 0 0 0 134828
0.020336 -0.012569 0.169521 -1.549086 0.964438 -2.951301 -0.004217 1 0 0 0 0 0 0 135852
0.020339 -0.012575 0.169492 -1.571334 0.943729 -2.957367 -0.004248 1 0 0 0 0 0 0 136833
0.020357 -0.012560 0.169468 -1.767040 0.670508 -3.032577 -0.004279 1 0 0 0 0 0 0 137826
0.020368 -0.012554 0.169442 -1.709658 0.773993 -3.026069 -0.004311 1 0 0 0 0 0 0 138837
0.020371 -0.012530 0.169412 -1.608682 0.539813 -3.011891 -0.004342 1 0 0 0 0 0 0 139840
0.020375 -0.012519 0.169383 -1.618785 0.709840 -3.031519 -0.004373 1 0 0 0 0 0 0 140833
0.020379 -0.012516 0.169353 -1.635000 0.826499 -3.054120 -0.004404 1 0 0 0 0 0 0 141833
0.020378 -0.012493 0.169323 -1.586515 0.576682 -3.058926 -0.004435 1 0 0 0 0 0 0 142829
0.020380 -0.012483 0.169293 -1.624311 0.736615 -3.088376 -0.004466 1 0 0 0 0 0 0 143821
0.020383 -0.012481 0.169263 -1.654441 0.847657 -3.115885 -0.004498 1 0 0 0 0 0 0 144829
0.020387 -0.012481 0.169233 -1.675521 0.908990 -3.140665 -0.004529 1 0 0 0 0 0 0 145830
0.020386 -0.012460 0.169203 -1.628674 0.628440 -3.145917 -0.004560 1 0 0 0 0 0 0 146827
0.020374 -0.012471 0.169168 -1.487974 1.039758 -3.115620 -0.004592 1 0 0 0 0 0 0 147850
0.020366 -0.012455 0.169134 -1.527360 0.724660 -3.150015 -0.004623 1 0 0 0 0 0 0 148830
0.020364 -0.012449 0.169103 -1.625674 0.830533 -3.200035 -0.004654 1 0 0 0 0 0 0 149836
0.020365 -0.012449 0.169072 -1.687039 0.911916 -3.237274 -0.004685 1 0 0 0 0 0 0 150830
0.020369 -0.012451 0.169027 -1.742551 0.973479 -3.062761 -0.004717 1 0 0 0 0 0 0 151839
0.020374 -0.012455 0.168990 -1.763419 0.998974 -3.173770 -0.004748 1 0 0 0 0 0 0 152827
0.020379 -0.012460 0.168941 -1.794116 1.026196 -3.051445 -0.004779 1 0 0 0 0 0 0 153829
0.020380 -0.012441 0.168900 -1.738155 0.717292 -3.171116 -0.004810 1 0 0 0 0 0 0 154826
0.020384 -0.012435 0.168850 -1.787201 0.859382 -3.070321 -0.004843 1 0 0 0 0 0 0 155889
0.020383 -0.012410 0.168809 -1.745586 0.635470 -3.201691 -0.004875 1 0 0 0 0 0 0 156893
0.020387 -0.012401 0.168758 -1.801083 0.822028 -3.104379 -0.004906 1 0 0 0 0 0 0 157887
0.020386 -0.012375 0.168717 -1.763125 0.620688 -3.238153 -0.004937 1 0 0 0 0 0 0 158873
0.020389 -0.012365 0.168665 -1.820476 0.818664 -3.142422 -0.004969 1 0 0 0 0 0 0 159896
0.020374 -0.012359 0.168619 -1.601726 0.889220 -3.215111 -0.005000 1 0 0 0 0 0 0 160888
0.020385 -0.012338 0.168570 -1.913795 0.719687 -3.206335 -0.005030 1 0 0 0 0 0 0 161862
0.020373 -0.012327 0.168525 -1.674302 0.819050 -3.271061 -0.005061 1 0 0 0 0 0 0 162862
0.020371 -0.012324 0.168472 -1.779867 0.952057 -3.192012 -0.005093 1 0 0 0 0 0 0 163878
0.020373 -0.012326 0.168415 -1.862492 1.032243 -3.152209 -0.005125 1 0 0 0 0 0 0 164891
0.020373 -0.012306 0.168354 -1.848022 0.759722 -3.121070 -0.005156 1 0 0 0 0 0 0 165886
0.020357 -0.012295 0.168303 -1.642542 0.847999 -3.260217 -0.005187 1 0 0 0 0 0 0 166892
0.020347 -0.012268 0.168246 -1.717965 0.658950 -3.202756 -0.005218 1 0 0 0 0 0 0 167878
0.020346 -0.012258 0.168186 -1.844617 0.862241 -3.191610 -0.005249 1 0 0 0 0 0 0 168864
0.020349 -0.012257 0.168126 -1.922658 0.997019 -3.197203 -0.005281 1 0 0 0 0 0 0 169894
0.020349 -0.012235 0.168063 -1.902896 0.751644 -3.187628 -0.005312 1 0 0 0 0 0 0 170888
0.020333 -0.012223 0.167995 -1.708420 0.865322 -3.127599 -0.005345 1 0 0 0 0 0 0 171941
0.020329 -0.012221 0.167931 -1.845944 1.001950 -3.183595 -0.005375 1 0 0 0 0 0 0 172893
0.020325 -0.012198 0.167866 -1.876807 0.760463 -3.205686 -0.005406 1 0 0 0 0 0 0 173885
0.020308 -0.012186 0.167796 -1.707978 0.875240 -3.159811 -0.005437 1 0 0 0 0 0 0 174894
0.020318 -0.012164 0.167719 -2.056925 0.756832 -3.074372 -0.005468 1 0 0 0 0 0 0 175879
0.020321 -0.012132 0.167649 -2.020079 0.619839 -3.162616 -0.005499 1 0 0 0 0 0 0 176864
0.020307 -0.012115 0.167576 -1.797273 0.807661 -3.160549 -0.005530 1 0 0 0 0 0 0 177860
0.020299 -0.012086 0.167507 -1.854409 0.663629 -3.226249 -0.005561 1 0 0 0 0 0 0 178861
0.020303 -0.012099 0.167427 -2.046332 1.216558 -3.100899 -0.005593 1 0 0 0 0 0 0 179877
0.020304 -0.012085 0.167354 -2.023813 0.913872 -3.202916 -0.005624 1 0 0 0 0 0 0 180862
0.020289 -0.012076 0.167280 -1.816440 0.968330 -3.210631 -0.005656 1 0 0 0 0 0 0 181891
0.020280 -0.012052 0.167194 -1.891924 0.760009 -3.062575 -0.005686 1 0 0 0 0 0 0 182864
0.020265 -0.012063 0.167115 -1.828620 1.217492 -3.165988 -0.005726 1 0 0 0 0 0 0 184115
0.020256 -0.012048 0.167025 -1.912850 0.921456 -3.052611 -0.005750 1 0 0 0 0 0 0 184885
0.020250 -0.012019 0.166948 -1.966253 0.718188 -3.210597 -0.005780 1 0 0 0 0 0 0 185870
0.020251 -0.012008 0.166861 -2.070152 0.935901 -3.117103 -0.005812 1 0 0 0 0 0 0 186885
0.020230 -0.011977 0.166778 -1.806713 0.696859 -3.168704 -0.005844 1 0 0 0 0 0 0 187903
0.020223 -0.011965 0.166688 -1.974329 0.925781 -3.100626 -0.005875 1 0 0 0 0 0 0 188883
0.020224 -0.011962 0.166595 -2.094881 1.079402 -3.065121 -0.005906 1 0 0 0 0 0 0 189885
0.020202 -0.011935 0.166509 -1.832927 0.777666 -3.159509 -0.005937 1 0 0 0 0 0 0 190867
0.020190 -0.011900 0.166415 -1.932901 0.649015 -3.089271 -0.005969 1 0 0 0 0 0 0 191901
0.020188 -0.011887 0.166320 -2.079518 0.911841 -3.073520 -0.005999 1 0 0 0 0 0 0 192867
0.020165 -0.011854 0.166232 -1.836288 0.692791 -3.180535 -0.006031 1 0 0 0 0 0 0 193883
0.020157 -0.011840 0.166139 -2.013648 0.930879 -3.140065 -0.006062 1 0 0 0 0 0 0 194866
0.020151 -0.011812 0.166042 -2.070394 0.765201 -3.092283 -0.006095 1 0 0 0 0 0 0 195922
0.020132 -0.011797 0.165937 -1.908605 0.919022 -3.000669 -0.006122 1 0 0 0 0 0 0 196815
0.020126 -0.011793 0.165836 -2.073292 1.082795 -3.050049 -0.006154 1 0 0 0 0 0 0 197826
0.020121 -0.011769 0.165735 -2.114097 0.849903 -3.059581 -0.006185 1 0 0 0 0 0 0 198814
0.020107 -0.011781 0.165630 -2.012435 1.291125 -3.026717 -0.006217 1 0 0 0 0 0 0 199834
0.020098 -0.011765 0.165526 -2.074854 0.982696 -3.051170 -0.006247 1 0 0 0 0 0 0 200815
0.020092 -0.011736 0.165423 -2.120649 0.775072 -3.070858 -0.006279 1 0 0 0 0 0 0 201827
0.020071 -0.011719 0.165314 -1.956319 0.929713 -3.015659 -0.006310 1 0 0 0 0 0 0 202815
0.020059 -0.011689 0.165209 -2.051248 0.771469 -3.055539 -0.006342 1 0 0 0 0 0 0 203834
0.020036 -0.011673 0.165099 -1.926329 0.931538 -3.014748 -0.006372 1 0 0 0 0 0 0 204813
0.020022 -0.011642 0.164992 -2.042593 0.773955 -3.061926 -0.006404 1 0 0 0 0 0 0 205816
0.019998 -0.011625 0.164881 -1.928172 0.934098 -3.024918 -0.006435 1 0 0 0 0 0 0 206825
0.019983 -0.011595 0.164773 -2.050034 0.776512 -3.073930 -0.006467 1 0 0 0 0 0 0 207834
0.019953 -0.011553 0.164659 -1.866855 0.610384 -3.006918 -0.006498 1 0 0 0 0 0 0 208826
0.019929 -0.011484 0.164548 -1.947787 0.255918 -3.038506 -0.006530 1 0 0 0 0 0 0 209848
0.019900 -0.011448 0.164434 -1.884136 0.637307 -3.021600 -0.006560 1 0 0 0 0 0 0 210833
0.019862 -0.011403 0.164316 -1.773286 0.559454 -2.982870 -0.006592 1 0 0 0 0 0 0 211854
0.019841 -0.011358 0.164205 -1.977672 0.556232 -3.063888 -0.006623 1 0 0 0 0 0 0 212825
0.019812 -0.011334 0.164090 -1.912577 0.819057 -3.044453 -0.006654 1 0 0 0 0 0 0 213824
0.019794 -0.011298 0.163961 -2.057500 0.713833 -2.862020 -0.006685 1 0 0 0 0 0 0 214829
0.019767 -0.011279 0.163839 -1.964042 0.906109 -2.930275 -0.006716 1 0 0 0 0 0 0 215821
0.019736 -0.011266 0.163718 -1.900283 1.025804 -2.979531 -0.006748 1 0 0 0 0 0 0 216829
0.019716 -0.011237 0.163586 -2.058158 0.822917 -2.833821 -0.006779 1 0 0 0 0 0 0 217819
0.019683 -0.011196 0.163459 -1.899903 0.636759 -2.888227 -0.006810 1 0 0 0 0 0 0 218824
0.019633 -0.011192 0.163330 -1.672141 1.121366 -2.888622 -0.006842 1 0 0 0 0 0 0 219852
0.019584 -0.011163 0.163204 -1.666852 0.834742 -2.924190 -0.006873 1 0 0 0 0 0 0 220823
0.019550 -0.011100 0.163084 -1.872177 0.375247 -3.017763 -0.006904 1 0 0 0 0 0 0 221828
0.019514 -0.011066 0.162945 -1.864439 0.693549 -2.784292 -0.006935 1 0 0 0 0 0 0 222826
0.019487 -0.011001 0.162819 -1.989330 0.329749 -2.933810 -0.006967 1 0 0 0 0 0 0 223837
0.019449 -0.010940 0.162692 -1.864243 0.349882 -2.955614 -0.006997 1 0 0 0 0 0 0 224810
0.019425 -0.010887 0.162555 -2.047163 0.439924 -2.821163 -0.007029 1 0 0 0 0 0 0 225827
0.019388 -0.010832 0.162424 -1.906387 0.433947 -2.884598 -0.007060 1 0 0 0 0 0 0 226825
0.019365 -0.010781 0.162284 -2.074766 0.483631 -2.785325 -0.007092 1 0 0 0 0 0 0 227836
0.019314 -0.010748 0.162144 -1.725941 0.714624 -2.792896 -0.007123 1 0 0 0 0 0 0 228824
0.019263 -0.010703 0.162011 -1.705704 0.589880 -2.875002 -0.007154 1 0 0 0 0 0 0 229829
0.019233 -0.010657 0.161869 -1.972653 0.561264 -2.778269 -0.007185 1 0 0 0 0 0 0 230830
0.019193 -0.010605 0.161735 -1.876558 0.491034 -2.861807 -0.007217 1 0 0 0 0 0 0 231851
0.019132 -0.010571 0.161597 -1.602703 0.706193 -2.836733 -0.007248 1 0 0 0 0 0 0 232825
0.019102 -0.010555 0.161455 -1.981989 0.967882 -2.790012 -0.007279 1 0 0 0 0 0 0 233825
0.019061 -0.010518 0.161320 -1.889383 0.728717 -2.867632 -0.007310 1 0 0 0 0 0 0 234825
0.019014 -0.010471 0.161167 -1.799838 0.561673 -2.652887 -0.007342 1 0 0 0 0 0 0 235834
0.018965 -0.010419 0.161026 -1.770351 0.484061 -2.785609 -0.007373 1 0 0 0 0 0 0 236830
0.018935 -0.010368 0.160879 -2.016341 0.501671 -2.724695 -0.007404 1 0 0 0 0 0 0 237826
0.018888 -0.010290 0.160736 -1.830809 0.129075 -2.784875 -0.007435 1 0 0 0 0 0 0 238824
0.018859 -0.010226 0.160588 -2.045237 0.287446 -2.718388 -0.007469 1 0 0 0 0 0 0 239916
0.018803 -0.010185 0.160442 -1.721767 0.598302 -2.742752 -0.007500 1 0 0 0 0 0 0 240885
0.018763 -0.010116 0.160289 -1.903451 0.251904 -2.646675 -0.007531 1 0 0 0 0 0 0 241894
0.018711 -0.010027 0.160142 -1.769805 -0.032998 -2.732899 -0.007562 1 0 0 0 0 0 0 242886
0.018663 -0.009979 0.159985 -1.814495 0.451826 -2.604050 -0.007594 1 0 0 0 0 0 0 243894
0.018607 -0.009900 0.159837 -1.715181 0.115576 -2.703517 -0.007625 1 0 0 0 0 0 0 244885
0.018572 -0.009837 0.159684 -1.989890 0.270344 -2.661191 -0.007656 1 0 0 0 0 0 0 245892
0.018513 -0.009796 0.159535 -1.696707 0.575700 -2.697880 -0.007686 1 0 0 0 0 0 0 246860
0.018476 -0.009751 0.159381 -1.971258 0.553850 -2.650193 -0.007718 1 0 0 0 0 0 0 247875
0.018415 -0.009718 0.159230 -1.687274 0.721219 -2.686541 -0.007749 1 0 0 0 0 0 0 248860
0.018372 -0.009653 0.159072 -1.889227 0.299877 -2.590663 -0.007780 1 0 0 0 0 0 0 249858
0.018308 -0.009610 0.158919 -1.640229 0.559063 -2.647620 -0.007812 1 0 0 0 0 0 0 250893
0.018253 -0.009584 0.158757 -1.739685 0.793699 -2.532945 -0.007844 1 0 0 0 0 0 0 251904
0.018193 -0.009516 0.158604 -1.678805 0.283262 -2.640765 -0.007875 1 0 0 0 0 0 0 252889
0.018155 -0.009458 0.158447 -1.974351 0.344917 -2.603080 -0.007906 1 0 0 0 0 0 0 253888
0.018087 -0.009394 0.158290 -1.611675 0.276144 -2.591880 -0.007937 1 0 0 0 0 0 0 254892
0.018046 -0.009337 0.158131 -1.923889 0.360279 -2.565395 -0.007969 1 0 0 0 0 0 0 255914
0.017998 -0.009279 0.157982 -1.869128 0.353066 -2.695201 -0.008000 1 0 0 0 0 0 0 256883
0.017924 -0.009215 0.157827 -1.531567 0.269003 -2.632865 -0.008031 1 0 0 0 0 0 0 257885
0.017873 -0.009134 0.157664 -1.799677 0.024274 -2.519950 -0.008062 1 0 0 0 0 0 0 258889
0.017820 -0.009063 0.157513 -1.798974 0.144822 -2.656697 -0.008094 1 0 0 0 0 0 0 259899
0.017743 -0.008993 0.157356 -1.493756 0.152781 -2.598236 -0.008124 1 0 0 0 0 0 0 260859
0.017697 -0.008933 0.157196 -1.859408 0.281719 -2.541572 -0.008156 1 0 0 0 0 0 0 261885
0.017624 -0.008868 0.157034 -1.547958 0.226426 -2.521547 -0.008186 1 0 0 0 0 0 0 262859
0.017559 -0.008806 0.156883 -1.627205 0.255983 -2.644589 -0.008218 1 0 0 0 0 0 0 263876
0.017502 -0.008768 0.156717 -1.741991 0.583899 -2.477113 -0.008250 1 0 0 0 0 0 0 264887
0.017439 -0.008696 0.156559 -1.676304 0.147415 -2.551738 -0.008281 1 0 0 0 0 0 0 265879
0.017384 -0.008653 0.156391 -1.763018 0.497811 -2.417099 -0.008311 1 0 0 0 0 0 0 266865
0.017328 -0.008602 0.156235 -1.768121 0.421496 -2.569604 -0.008344 1 0 0 0 0 0 0 267919
0.017269 -0.008546 0.156062 -1.734505 0.340849 -2.361842 -0.008374 1 0 0 0 0 0 0 268866
0.017211 -0.008488 0.155904 -1.746684 0.310405 -2.527399 -0.008406 1 0 0 0 0 0 0 269880
0.017131 -0.008424 0.155741 -1.459996 0.218630 -2.479624 -0.008437 1 0 0 0 0 0 0 270865
0.017062 -0.008362 0.155587 -1.575487 0.235623 -2.583230 -0.008469 1 0 0 0 0 0 0 271895
0.016992 -0.008276 0.155432 -1.573242 -0.075539 -2.577744 -0.008500 1 0 0 0 0 0 0 272881
0.016948 -0.008208 0.155269 -1.909257 0.114485 -2.472552 -0.008530 1 0 0 0 0 0 0 273866
0.016881 -0.008163 0.155108 -1.645798 0.433279 -2.477352 -0.008562 1 0 0 0 0 0 0 274879
0.016812 -0.008086 0.154949 -1.594335 0.043964 -2.503741 -0.008594 1 0 0 0 0 0 0 275897
0.016748 -0.008018 0.154795 -1.655909 0.110691 -2.572199 -0.008624 1 0 0 0 0 0 0 276881
0.016690 -0.007977 0.154625 -1.746406 0.474662 -2.365623 -0.008655 1 0 0 0 0 0 0 277864
0.016626 -0.007903 0.154462 -1.668680 0.064958 -2.420679 -0.008687 1 0 0 0 0 0 0 278884
0.016564 -0.007835 0.154305 -1.695961 0.115783 -2.515783 -0.008719 1 0 0 0 0 0 0 279917
0.016503 -0.007772 0.154152 -1.711490 0.162401 -2.557808 -0.008748 1 0 0 0 0 0 0 280825
0.016443 -0.007710 0.153999 -1.718038 0.185104 -2.571924 -0.008779 1 0 0 0 0 0 0 281813
0.016383 -0.007649 0.153847 -1.720230 0.194054 -2.572771 -0.008810 1 0 0 0 0 0 0 282824
0.016320 -0.007587 0.153672 -1.690471 0.183155 -2.262237 -0.008841 1 0 0 0 0 0 0 283824
0.016281 -0.007532 0.153521 -2.003824 0.263908 -2.545245 -0.008873 1 0 0 0 0 0 0 284823
0.016210 -0.007469 0.153357 -1.600115 0.161308 -2.400125 -0.008904 1 0 0 0 0 0 0 285812
0.016144 -0.007407 0.153199 -1.636871 0.167969 -2.456196 -0.008935 1 0 0 0 0 0 0 286823
0.016080 -0.007346 0.153043 -1.675800 0.173577 -2.486790 -0.008966 1 0 0 0 0 0 0 287822
0.015998 -0.007281 0.152900 -1.433699 0.114281 -2.648460 -0.008998 1 0 0 0 0 0 0 288822
0.015926 -0.007218 0.152750 -1.539503 0.132621 -2.575039 -0.009029 1 0 0 0 0 0 0 289821
0.015860 -0.007157 0.152597 -1.617070 0.145556 -2.523039 -0.009060 1 0 0 0 0 0 0 290811
0.015796 -0.007096 0.152443 -1.659249 0.150840 -2.493306 -0.009092 1 0 0 0 0 0 0 291852
0.015733 -0.007035 0.152288 -1.680155 0.151234 -2.473067 -0.009123 1 0 0 0 0 0 0 292839
0.015671 -0.006975 0.152132 -1.690116 0.149019 -2.457404 -0.009154 1 0 0 0 0 0 0 293833
0.015609 -0.006915 0.151976 -1.694402 0.145402 -2.443523 -0.009185 1 0 0 0 0 0 0 294826
0.015547 -0.006854 0.151819 -1.695951 0.141093 -2.430659 -0.009217 1 0 0 0 0 0 0 295840
0.015486 -0.006794 0.151662 -1.695622 0.136296 -2.417419 -0.009248 1 0 0 0 0 0 0 296819
0.015404 -0.006730 0.151516 -1.433315 0.071790 -2.558997 -0.009279 1 0 0 0 0 0 0 297827
0.015316 -0.006685 0.151357 -1.318676 0.330283 -2.383586 -0.009310 1 0 0 0 0 0 0 298831
0.015247 -0.006657 0.151203 -1.560624 0.562426 -2.440719 -0.009342 1 0 0 0 0 0 0 299829
0.015182 -0.006613 0.151047 -1.624291 0.373317 -2.399973 -0.009373 1 0 0 0 0 0 0 300828
0.015124 -0.006585 0.150895 -1.735161 0.560786 -2.442817 -0.009404 1 0 0 0 0 0 0 301832
0.015045 -0.006536 0.150750 -1.450600 0.308444 -2.542084 -0.009435 1 0 0 0 0 0 0 302821
0.014989 -0.006463 0.150604 -1.739015 -0.037730 -2.524203 -0.009467 1 0 0 0 0 0 0 303849
0.014936 -0.006420 0.150455 -1.802149 0.317476 -2.486648 -0.009498 1 0 0 0 0 0 0 304826
0.014858 -0.006364 0.150312 -1.480547 0.175388 -2.541773 -0.009529 1 0 0 0 0 0 0 305825
0.014788 -0.006306 0.150158 -1.539630 0.128115 -2.410659 -0.009560 1 0 0 0 0 0 0 306822
0.014721 -0.006247 0.150001 -1.594440 0.106251 -2.332086 -0.009592 1 0 0 0 0 0 0 307835
0.014643 -0.006206 0.149858 -1.448922 0.346064 -2.520735 -0.009623 1 0 0 0 0 0 0 308825
0.014587 -0.006138 0.149712 -1.735477 -0.004105 -2.479108 -0.009654 1 0 0 0 0 0 0 309822
0.014515 -0.006093 0.149574 -1.531157 0.261640 -2.582186 -0.009685 1 0 0 0 0 0 0 310824
0.014426 -0.006035 0.149434 -1.302388 0.124909 -2.554716 -0.009717 1 0 0 0 0 0 0 311833
0.014357 -0.006000 0.149287 -1.518597 0.397339 -2.452243 -0.009748 1 0 0 0 0 0 0 312829
0.014270 -0.005948 0.149142 -1.316240 0.198429 -2.469921 -0.009779 1 0 0 0 0 0 0 313827
0.014201 -0.005915 0.148993 -1.525130 0.431795 -2.400437 -0.009810 1 0 0 0 0 0 0 314827
0.014115 -0.005864 0.148847 -1.316069 0.212868 -2.432677 -0.009842 1 0 0 0 0 0 0 315842
0.014046 -0.005833 0.148697 -1.521241 0.435623 -2.370440 -0.009875 1 0 0 0 0 0 0 316886
0.013960 -0.005782 0.148551 -1.309394 0.211529 -2.403985 -0.009905 1 0 0 0 0 0 0 317859
0.013908 -0.005732 0.148407 -1.723081 0.194325 -2.438375 -0.009936 1 0 0 0 0 0 0 318858
0.013829 -0.005673 0.148263 -1.425682 0.061048 -2.427351 -0.009968 1 0 0 0 0 0 0 319875
0.013765 -0.005637 0.148113 -1.568909 0.346819 -2.338467 -0.009999 1 0 0 0 0 0 0 320857
0.013703 -0.005590 0.147980 -1.621381 0.229870 -2.538387 -0.010030 1 0 0 0 0 0 0 321857
0.013619 -0.005532 0.147839 -1.341468 0.068255 -2.461133 -0.010061 1 0 0 0 0 0 0 322857
0.013552 -0.005496 0.147690 -1.516513 0.342328 -2.333082 -0.010094 1 0 0 0 0 0 0 323911
0.013466 -0.005444 0.147543 -1.291685 0.148696 -2.333861 -0.010125 1 0 0 0 0 0 0 324883
0.013394 -0.005389 0.147410 -1.439115 0.087530 -2.513570 -0.010156 1 0 0 0 0 0 0 325883
0.013325 -0.005331 0.147257 -1.495639 0.043298 -2.262656 -0.010186 1 0 0 0 0 0 0 326857
0.013261 -0.005274 0.147122 -1.565040 0.032534 -2.456010 -0.010219 1 0 0 0 0 0 0 327896
0.013183 -0.005234 0.146986 -1.385015 0.256902 -2.462441 -0.010250 1 0 0 0 0 0 0 328886
0.013118 -0.005207 0.146838 -1.530757 0.450692 -2.295215 -0.010281 1 0 0 0 0 0 0 329887
0.013034 -0.005160 0.146690 -1.284850 0.192140 -2.269789 -0.010311 1 0 0 0 0 0 0 330855
0.012946 -0.005125 0.146549 -1.212073 0.329322 -2.342106 -0.010343 1 0 0 0 0 0 0 331875
0.012872 -0.005079 0.146418 -1.383862 0.189524 -2.472457 -0.010374 1 0 0 0 0 0 0 332853
0.012789 -0.005044 0.146283 -1.275494 0.327641 -2.431998 -0.010406 1 0 0 0 0 0 0 333888
0.012715 -0.004997 0.146128 -1.373552 0.172448 -2.154364 -0.010437 1 0 0 0 0 0 0 334886
0.012648 -0.004945 0.145991 -1.480428 0.084948 -2.348461 -0.010470 1 0 0 0 0 0 0 335933
0.012569 -0.004908 0.145853 -1.320703 0.266526 -2.352307 -0.010499 1 0 0 0 0 0 0 336881
0.012513 -0.004842 0.145704 -1.599521 -0.096135 -2.194681 -0.010531 1 0 0 0 0 0 0 337888
0.012439 -0.004798 0.145561 -1.396443 0.148793 -2.248954 -0.010561 1 0 0 0 0 0 0 338856
0.012356 -0.004765 0.145421 -1.254993 0.311847 -2.276573 -0.010594 1 0 0 0 0 0 0 339911
0.012279 -0.004697 0.145282 -1.297854 -0.137114 -2.290781 -0.010624 1 0 0 0 0 0 0 340880
0.012213 -0.004656 0.145131 -1.464560 0.172287 -2.121985 -0.010655 1 0 0 0 0 0 0 341853
0.012135 -0.004625 0.144987 -1.306815 0.321599 -2.182736 -0.010687 1 0 0 0 0 0 0 342877
0.012044 -0.004576 0.144838 -1.110773 0.092475 -2.120774 -0.010719 1 0 0 0 0 0 0 343895
0.011969 -0.004522 0.144703 -1.293265 0.016036 -2.270920 -0.010749 1 0 0 0 0 0 0 344878
0.011885 -0.004484 0.144564 -1.196779 0.206412 -2.241004 -0.010781 1 0 0 0 0 0 0 345879
0.011813 -0.004437 0.144433 -1.335741 0.094542 -2.314374 -0.010812 1 0 0 0 0 0 0 346883
0.011731 -0.004402 0.144296 -1.210788 0.243089 -2.243188 -0.010844 1 0 0 0 0 0 0 347894
0.011658 -0.004355 0.144137 -1.300003 0.097403 -1.945488 -0.010874 1 0 0 0 0 0 0 348865
0.011591 -0.004304 0.143997 -1.401867 0.013835 -2.139557 -0.010906 1 0 0 0 0 0 0 349880
0.011528 -0.004250 0.143864 -1.449231 -0.034347 -2.242805 -0.010936 1 0 0 0 0 0 0 350864
0.011450 -0.004211 0.143726 -1.259848 0.164887 -2.176777 -0.010969 1 0 0 0 0 0 0 351913
0.011366 -0.004181 0.143586 -1.141025 0.285828 -2.128804 -0.010997 1 0 0 0 0 0 0 352811
0.011293 -0.004138 0.143453 -1.284688 0.120565 -2.203600 -0.011029 1 0 0 0 0 0 0 353821
0.011227 -0.004088 0.143322 -1.371917 0.011681 -2.235838 -0.011060 1 0 0 0 0 0 0 354810
0.011148 -0.004052 0.143185 -1.206201 0.178067 -2.136954 -0.011092 1 0 0 0 0 0 0 355831
0.011078 -0.004005 0.143052 -1.308839 0.056439 -2.181594 -0.011123 1 0 0 0 0 0 0 356822
0.010997 -0.003971 0.142913 -1.166818 0.197764 -2.094935 -0.011154 1 0 0 0 0 0 0 357810
0.010927 -0.003926 0.142780 -1.282568 0.062230 -2.146034 -0.011185 1 0 0 0 0 0 0 358821
0.010846 -0.003892 0.142641 -1.147178 0.195966 -2.061429 -0.011216 1 0 0 0 0 0 0 359818
0.010775 -0.003847 0.142508 -1.265811 0.056989 -2.113524 -0.011248 1 0 0 0 0 0 0 360821
0.010714 -0.003818 0.142356 -1.391351 0.248367 -1.873153 -0.011279 1 0 0 0 0 0 0 361810
0.010653 -0.003775 0.142217 -1.414350 0.086884 -2.001520 -0.011310 1 0 0 0 0 0 0 362822
0.010577 -0.003743 0.142076 -1.208379 0.200791 -1.961678 -0.011345 1 0 0 0 0 0 0 363937
0.010494 -0.003716 0.141932 -1.079489 0.275938 -1.924618 -0.011373 1 0 0 0 0 0 0 364821
0.010403 -0.003670 0.141809 -0.956843 0.030494 -2.160956 -0.011404 1 0 0 0 0 0 0 365810
0.010326 -0.003619 0.141680 -1.136978 -0.066047 -2.119893 -0.011439 1 0 0 0 0 0 0 366945
0.010243 -0.003582 0.141542 -1.043213 0.108920 -1.972814 -0.011470 1 0 0 0 0 0 0 367935
0.010171 -0.003536 0.141408 -1.183266 -0.005015 -1.997693 -0.011498 1 0 0 0 0 0 0 368819
0.010111 -0.003507 0.141283 -1.355152 0.207402 -2.109901 -0.011529 1 0 0 0 0 0 0 369824
0.010035 -0.003482 0.141146 -1.154260 0.269303 -1.948835 -0.011564 1 0 0 0 0 0 0 370955
0.009967 -0.003441 0.141012 -1.231062 0.073354 -1.961412 -0.011595 1 0 0 0 0 0 0 371948
0.009904 -0.003393 0.140880 -1.283065 -0.050858 -1.964118 -0.011623 1 0 0 0 0 0 0 372839
0.009813 -0.003376 0.140759 -0.930148 0.334945 -2.106434 -0.011658 1 0 0 0 0 0 0 373942
0.009750 -0.003322 0.140611 -1.255372 -0.112418 -1.761981 -0.011689 1 0 0 0 0 0 0 374951
0.009673 -0.003284 0.140465 -1.099025 0.050112 -1.721221 -0.011720 1 0 0 0 0 0 0 375944
0.009592 -0.003255 0.140346 -1.017524 0.177809 -2.072611 -0.011751 1 0 0 0 0 0 0 376941
0.009522 -0.003212 0.140219 -1.134050 0.011996 -1.983631 -0.011783 1 0 0 0 0 0 0 377943
0.009456 -0.003164 0.140088 -1.208649 -0.096157 -1.916278 -0.011814 1 0 0 0 0 0 0 378952
0.009377 -0.003128 0.139948 -1.041024 0.064692 -1.766167 -0.011845 1 0 0 0 0 0 0 379951
0.009309 -0.003083 0.139812 -1.140761 -0.054088 -1.793973 -0.011877 1 0 0 0 0 0 0 380955
0.009244 -0.003033 0.139677 -1.204816 -0.137013 -1.803869 -0.011908 1 0 0 0 0 0 0 381945
0.009169 -0.002998 0.139563 -1.062761 0.044155 -2.058548 -0.011939 1 0 0 0 0 0 0 382929
0.009108 -0.002975 0.139445 -1.221152 0.213708 -2.023443 -0.011970 1 0 0 0 0 0 0 383930
0.009031 -0.002952 0.139309 -1.032216 0.237375 -1.769766 -0.012002 1 0 0 0 0 0 0 384950
0.008963 -0.002913 0.139174 -1.116947 0.024516 -1.745793 -0.012033 1 0 0 0 0 0 0 385947
0.008899 -0.002867 0.139040 -1.174106 -0.107674 -1.733868 -0.012064 1 0 0 0 0 0 0 386946
0.008828 -0.002854 0.138905 -1.083230 0.325789 -1.714230 -0.012095 1 0 0 0 0 0 0 387945
0.008763 -0.002821 0.138771 -1.140207 0.088736 -1.699383 -0.012127 1 0 0 0 0 0 0 388950
0.008707 -0.002798 0.138645 -1.262172 0.208186 -1.790942 -0.012158 1 0 0 0 0 0 0 389949
0.008630 -0.002755 0.138525 -0.983902 -0.055840 -1.873360 -0.012189 1 0 0 0 0 0 0 390952
0.008561 -0.002706 0.138396 -1.060902 -0.164781 -1.747065 -0.012220 1 0 0 0 0 0 0 391945
0.008503 -0.002676 0.138272 -1.207283 0.065948 -1.780769 -0.012252 1 0 0 0 0 0 0 392945
0.008451 -0.002656 0.138149 -1.287991 0.208619 -1.793714 -0.012283 1 0 0 0 0 0 0 393945
0.008395 -0.002618 0.138019 -1.240943 -0.002970 -1.679917 -0.012314 1 0 0 0 0 0 0 394946
0.008324 -0.002590 0.137906 -1.036401 0.084752 -1.876705 -0.012345 1 0 0 0 0 0 0 395946
0.008243 -0.002564 0.137770 -0.874531 0.137250 -1.591423 -0.012376 1 0 0 0 0 0 0 396927
0.008194 -0.002530 0.137652 -1.281384 0.016616 -1.771143 -0.012407 1 0 0 0 0 0 0 397927
0.008131 -0.002523 0.137522 -1.122971 0.369360 -1.633924 -0.012439 1 0 0 0 0 0 0 398945
0.008051 -0.002489 0.137401 -0.865782 0.029997 -1.704624 -0.012467 1 0 0 0 0 0 0 399845
0.007987 -0.002466 0.137279 -1.054932 0.147612 -1.694291 -0.012502 1 0 0 0 0 0 0 400946
0.007910 -0.002443 0.137140 -0.891276 0.166652 -1.449560 -0.012533 1 0 0 0 0 0 0 401945
0.007848 -0.002427 0.137011 -1.071648 0.239854 -1.545000 -0.012564 1 0 0 0 0 0 0 402943
0.007775 -0.002408 0.136897 -0.925219 0.221462 -1.744810 -0.012595 1 0 0 0 0 0 0 403946
0.007708 -0.002372 0.136770 -0.989783 -0.017764 -1.563422 -0.012623 1 0 0 0 0 0 0 404819
0.007667 -0.002332 0.136654 -1.324587 -0.095001 -1.685659 -0.012654 1 0 0 0 0 0 0 405821
0.007604 -0.002302 0.136546 -1.060673 0.020759 -1.781845 -0.012689 1 0 0 0 0 0 0 406951
0.007546 -0.002281 0.136400 -1.105864 0.144760 -1.279152 -0.012720 1 0 0 0 0 0 0 407946
0.007475 -0.002261 0.136279 -0.927640 0.162517 -1.552100 -0.012751 1 0 0 0 0 0 0 408944
0.007417 -0.002245 0.136157 -1.062480 0.223881 -1.542794 -0.012783 1 0 0 0 0 0 0 409940
0.007358 -0.002210 0.136026 -1.065725 -0.020892 -1.403467 -0.012814 1 0 0 0 0 0 0 410951
0.007286 -0.002183 0.135911 -0.888801 0.046279 -1.591612 -0.012847 1 0 0 0 0 0 0 411990
0.007211 -0.002180 0.135783 -0.828617 0.368737 -1.409286 -0.012878 1 0 0 0 0 0 0 413002
0.007145 -0.002152 0.135648 -0.916662 0.069612 -1.304134 -0.012910 1 0 0 0 0 0 0 414002
0.007069 -0.002128 0.135533 -0.798754 0.090083 -1.515669 -0.012941 1 0 0 0 0 0 0 415000
0.007008 -0.002110 0.135412 -0.969745 0.174650 -1.460889 -0.012972 1 0 0 0 0 0 0 415997
0.006935 -0.002091 0.135301 -0.820547 0.164005 -1.568125 -0.013003 1 0 0 0 0 0 0 417001
0.006891 -0.002060 0.135191 -1.170131 0.000021 -1.578772 -0.013031 1 0 0 0 0 0 0 417876
0.006826 -0.002035 0.135084 -0.931763 0.050513 -1.605648 -0.013066 1 0 0 0 0 0 0 419001
0.006770 -0.002016 0.134967 -1.021406 0.147235 -1.456701 -0.013097 1 0 0 0 0 0 0 420007
0.006713 -0.001981 0.134837 -1.002761 -0.074770 -1.255285 -0.013124 1 0 0 0 0 0 0 420879
0.006663 -0.001958 0.134740 -1.099898 0.068326 -1.658008 -0.013160 1 0 0 0 0 0 0 422010
0.006594 -0.001936 0.134608 -0.837070 0.089184 -1.227868 -0.013191 1 0 0 0 0 0 0 423000
0.006517 -0.001915 0.134493 -0.705378 0.101678 -1.379579 -0.013222 1 0 0 0 0 0 0 424000
0.006471 -0.001883 0.134381 -1.084287 -0.044105 -1.427869 -0.013253 1 0 0 0 0 0 0 424984
0.006411 -0.001878 0.134282 -0.946758 0.290240 -1.585833 -0.013284 1 0 0 0 0 0 0 426000
0.006359 -0.001870 0.134168 -1.009363 0.283201 -1.382363 -0.013315 1 0 0 0 0 0 0 426984
0.006305 -0.001841 0.134067 -0.997672 -0.006501 -1.539546 -0.013347 1 0 0 0 0 0 0 427998
0.006235 -0.001816 0.133964 -0.782273 0.024388 -1.493931 -0.013378 1 0 0 0 0 0 0 428982
0.006178 -0.001798 0.133847 -0.905181 0.116144 -1.305338 -0.013409 1 0 0 0 0 0 0 429997
0.006128 -0.001784 0.133755 -1.016083 0.175789 -1.596608 -0.013440 1 0 0 0 0 0 0 430984
0.006060 -0.001767 0.133654 -0.786382 0.138844 -1.496789 -0.013472 1 0 0 0 0 0 0 431997
0.006018 -0.001737 0.133548 -1.092952 -0.035427 -1.398526 -0.013503 1 0 0 0 0 0 0 432982
0.005961 -0.001733 0.133451 -0.920428 0.281137 -1.494798 -0.013534 1 0 0 0 0 0 0 433997
0.005906 -0.001705 0.133357 -0.907837 -0.000655 -1.538160 -0.013565 1 0 0 0 0 0 0 434982
0.005876 -0.001691 0.133262 -1.244129 0.143981 -1.516690 -0.013596 1 0 0 0 0 0 0 435965
0.005818 -0.001674 0.133160 -0.911590 0.119105 -1.404927 -0.013626 1 0 0 0 0 0 0 436932
0.005769 -0.001660 0.133073 -0.971593 0.161696 -1.585107 -0.013658 1 0 0 0 0 0 0 437943
0.005707 -0.001664 0.132983 -0.821356 0.394072 -1.546558 -0.013689 1 0 0 0 0 0 0 438931
0.005649 -0.001640 0.132892 -0.836702 0.053695 -1.514052 -0.013716 1 0 0 0 0 0 0 439807
0.005599 -0.001623 0.132810 -0.934291 0.106730 -1.614054 -0.013751 1 0 0 0 0 0 0 440944
0.005531 -0.001605 0.132712 -0.707334 0.088531 -1.411084 -0.013778 1 0 0 0 0 0 0 441807
0.005491 -0.001575 0.132636 -1.039803 -0.066307 -1.669226 -0.013814 1 0 0 0 0 0 0 442942
0.005435 -0.001571 0.132550 -0.853498 0.249634 -1.548334 -0.013845 1 0 0 0 0 0 0 443932
0.005399 -0.001547 0.132449 -1.090879 0.031642 -1.324523 -0.013876 1 0 0 0 0 0 0 444943
0.005345 -0.001546 0.132353 -0.878026 0.299928 -1.360398 -0.013907 1 0 0 0 0 0 0 445931
0.005297 -0.001541 0.132269 -0.927684 0.267615 -1.500924 -0.013939 1 0 0 0 0 0 0 446944
0.005245 -0.001512 0.132179 -0.879861 -0.037286 -1.437305 -0.013970 1 0 0 0 0 0 0 447933
0.005198 -0.001493 0.132097 -0.929188 0.048372 -1.515570 -0.014001 1 0 0 0 0 0 0 448943
0.005139 -0.001494 0.132009 -0.762022 0.318996 -1.424220 -0.014033 1 0 0 0 0 0 0 449943
0.005082 -0.001469 0.131918 -0.767713 0.003928 -1.370632 -0.014064 1 0 0 0 0 0 0 450950
0.005032 -0.001452 0.131835 -0.859016 0.067612 -1.462710 -0.014096 1 0 0 0 0 0 0 451957
0.004986 -0.001438 0.131755 -0.908953 0.120356 -1.501439 -0.014126 1 0 0 0 0 0 0 452942
0.004928 -0.001442 0.131667 -0.736703 0.352461 -1.384636 -0.014157 1 0 0 0 0 0 0 453933
0.004877 -0.001438 0.131586 -0.821776 0.287017 -1.443759 -0.014189 1 0 0 0 0 0 0 454938
0.004824 -0.001411 0.131497 -0.794884 -0.034032 -1.345574 -0.014220 1 0 0 0 0 0 0 455948
0.004777 -0.001393 0.131415 -0.854598 0.041980 -1.411414 -0.014251 1 0 0 0 0 0 0 456943
0.004732 -0.001379 0.131336 -0.888317 0.102634 -1.440237 -0.014289 1 0 0 0 0 0 0 458135
0.004668 -0.001362 0.131239 -0.625415 0.069093 -1.192866 -0.014314 1 0 0 0 0 0 0 458932
0.004602 -0.001364 0.131174 -0.566505 0.318705 -1.586837 -0.014345 1 0 0 0 0 0 0 459944
0.004541 -0.001340 0.131092 -0.622902 -0.006031 -1.381423 -0.014377 1 0 0 0 0 0 0 460953
0.004490 -0.001323 0.131012 -0.741530 0.051438 -1.385091 -0.014408 1 0 0 0 0 0 0 461953
0.004444 -0.001309 0.130933 -0.806533 0.101220 -1.387148 -0.014439 1 0 0 0 0 0 0 462944
0.004399 -0.001297 0.130855 -0.836605 0.127406 -1.380638 -0.014470 1 0 0 0 0 0 0 463945
0.004341 -0.001302 0.130767 -0.655875 0.342547 -1.243503 -0.014501 1 0 0 0 0 0 0 464944
0.004292 -0.001299 0.130685 -0.735011 0.270124 -1.296076 -0.014533 1 0 0 0 0 0 0 465943
0.004246 -0.001293 0.130606 -0.787438 0.215079 -1.318402 -0.014564 1 0 0 0 0 0 0 466944
0.004231 -0.001254 0.130546 -1.196105 -0.219335 -1.573523 -0.014595 1 0 0 0 0 0 0 467943
0.004202 -0.001230 0.130475 -1.053289 -0.080386 -1.434897 -0.014627 1 0 0 0 0 0 0 468945
0.004167 -0.001212 0.130399 -0.946604 0.024395 -1.352717 -0.014658 1 0 0 0 0 0 0 469945
0.004128 -0.001199 0.130322 -0.887773 0.079682 -1.311494 -0.014689 1 0 0 0 0 0 0 470945
0.004092 -0.001263 0.130263 -0.908039 1.107100 -1.538316 -0.014720 1 0 0 0 0 0 0 471948
0.004059 -0.001310 0.130201 -0.946587 0.999905 -1.517066 -0.014752 1 0 0 0 0 0 0 472945
0.003988 -0.001339 0.130130 -0.439597 0.762973 -1.386820 -0.014783 1 0 0 0 0 0 0 473947
0.003931 -0.001348 0.130054 -0.571905 0.486428 -1.298798 -0.014813 1 0 0 0 0 0 0 474926
0.003863 -0.001343 0.129988 -0.419625 0.272336 -1.401970 -0.014845 1 0 0 0 0 0 0 475945
0.003807 -0.001336 0.129914 -0.567876 0.215516 -1.300388 -0.014876 1 0 0 0 0 0 0 476942
0.003759 -0.001327 0.129837 -0.662759 0.191835 -1.241076 -0.014908 1 0 0 0 0 0 0 477943
0.003714 -0.001317 0.129759 -0.709813 0.179898 -1.208991 -0.014939 1 0 0 0 0 0 0 478941
0.003671 -0.001308 0.129681 -0.730448 0.173231 -1.188015 -0.014970 1 0 0 0 0 0 0 479943
0.003609 -0.001293 0.129614 -0.482699 0.109320 -1.317781 -0.015001 1 0 0 0 0 0 0 480943
0.003557 -0.001281 0.129539 -0.579054 0.128855 -1.226401 -0.015033 1 0 0 0 0 0 0 481942
0.003511 -0.001270 0.129462 -0.647358 0.143380 -1.170689 -0.015064 1 0 0 0 0 0 0 482941
0.003467 -0.001259 0.129384 -0.680876 0.150446 -1.139706 -0.015095 1 0 0 0 0 0 0 483944
0.003424 -0.001249 0.129305 -0.694667 0.153260 -1.118891 -0.015127 1 0 0 0 0 0 0 484946
0.003388 -0.001259 0.129236 -0.778934 0.417994 -1.229091 -0.015157 1 0 0 0 0 0 0 485923
0.003331 -0.001254 0.129172 -0.490025 0.255447 -1.293732 -0.015188 1 0 0 0 0 0 0 486924
0.003287 -0.001267 0.129108 -0.639930 0.466513 -1.294841 -0.015220 1 0 0 0 0 0 0 487926
0.003244 -0.001268 0.129035 -0.661859 0.340637 -1.159221 -0.015251 1 0 0 0 0 0 0 488942
0.003183 -0.001259 0.128969 -0.411043 0.194551 -1.233054 -0.015283 1 0 0 0 0 0 0 489944
0.003138 -0.001269 0.128905 -0.586275 0.434361 -1.247821 -0.015314 1 0 0 0 0 0 0 490934
0.003076 -0.001265 0.128842 -0.366667 0.265526 -1.263378 -0.015345 1 0 0 0 0 0 0 491944
0.003030 -0.001278 0.128779 -0.553691 0.473428 -1.245830 -0.015376 1 0 0 0 0 0 0 492945
0.002986 -0.001279 0.128705 -0.594665 0.346731 -1.102637 -0.015408 1 0 0 0 0 0 0 493942
0.002931 -0.001290 0.128649 -0.433561 0.463326 -1.301080 -0.015439 1 0 0 0 0 0 0 494942
0.002903 -0.001295 0.128598 -0.769297 0.403023 -1.380439 -0.015470 1 0 0 0 0 0 0 495943
0.002868 -0.001292 0.128529 -0.710644 0.295972 -1.146178 -0.015501 1 0 0 0 0 0 0 496942
0.002817 -0.001301 0.128475 -0.483247 0.437844 -1.298593 -0.015533 1 0 0 0 0 0 0 497940
0.002791 -0.001306 0.128424 -0.784213 0.392173 -1.360301 -0.015564 1 0 0 0 0 0 0 498942
0.002738 -0.001298 0.128366 -0.454004 0.232937 -1.263602 -0.015595 1 0 0 0 0 0 0 499943
0.002697 -0.001309 0.128305 -0.569041 0.460222 -1.193114 -0.015626 1 0 0 0 0 0 0 500942
0.002657 -0.001310 0.128263 -0.585708 0.351400 -1.434004 -0.015658 1 0 0 0 0 0 0 501941
0.002622 -0.001325 0.128207 -0.651434 0.529557 -1.269194 -0.015689 1 0 0 0 0 0 0 502931
0.002565 -0.001323 0.128147 -0.355377 0.324244 -1.193066 -0.015722 1 0 0 0 0 0 0 503997
0.002517 -0.001317 0.128105 -0.434070 0.255954 -1.417774 -0.015753 1 0 0 0 0 0 0 504982
0.002478 -0.001328 0.128050 -0.558193 0.479626 -1.245543 -0.015784 1 0 0 0 0 0 0 505996
0.002425 -0.001344 0.128000 -0.373591 0.561618 -1.294594 -0.015816 1 0 0 0 0 0 0 506995
0.002379 -0.001348 0.127962 -0.436128 0.405495 -1.451614 -0.015846 1 0 0 0 0 0 0 507956
0.002342 -0.001364 0.127907 -0.546217 0.562123 -1.243050 -0.015876 1 0 0 0 0 0 0 508940
0.002297 -0.001347 0.127858 -0.460999 0.151168 -1.281884 -0.015907 1 0 0 0 0 0 0 509930
0.002241 -0.001349 0.127810 -0.292143 0.348810 -1.298122 -0.015939 1 0 0 0 0 0 0 510939
0.002213 -0.001350 0.127762 -0.629462 0.354046 -1.289282 -0.015970 1 0 0 0 0 0 0 511932
0.002165 -0.001360 0.127714 -0.400116 0.483547 -1.289717 -0.016001 1 0 0 0 0 0 0 512940
0.002122 -0.001361 0.127677 -0.425004 0.367830 -1.419002 -0.016032 1 0 0 0 0 0 0 513928
0.002086 -0.001375 0.127623 -0.515860 0.545605 -1.198932 -0.016064 1 0 0 0 0 0 0 514942
0.002042 -0.001358 0.127574 -0.420252 0.146735 -1.233189 -0.016095 1 0 0 0 0 0 0 515946
0.002001 -0.001345 0.127536 -0.432046 0.154125 -1.381372 -0.016126 1 0 0 0 0 0 0 516930
0.001946 -0.001348 0.127492 -0.253638 0.371980 -1.311649 -0.016158 1 0 0 0 0 0 0 517939
0.001919 -0.001349 0.127446 -0.580351 0.369696 -1.260430 -0.016188 1 0 0 0 0 0 0 518928
0.001885 -0.001345 0.127409 -0.531224 0.298291 -1.377350 -0.016220 1 0 0 0 0 0 0 519941
0.001835 -0.001353 0.127365 -0.295685 0.448888 -1.295657 -0.016251 1 0 0 0 0 0 0 520929
0.001810 -0.001357 0.127319 -0.590933 0.410626 -1.240644 -0.016283 1 0 0 0 0 0 0 521939
0.001771 -0.001334 0.127272 -0.446804 0.060841 -1.225902 -0.016314 1 0 0 0 0 0 0 522935
0.001719 -0.001333 0.127225 -0.234621 0.302317 -1.210675 -0.016345 1 0 0 0 0 0 0 523940
0.001673 -0.001328 0.127188 -0.292509 0.272676 -1.334001 -0.016377 1 0 0 0 0 0 0 524946
0.001630 -0.001320 0.127155 -0.333149 0.241460 -1.388710 -0.016408 1 0 0 0 0 0 0 525940
0.001595 -0.001331 0.127102 -0.421322 0.476979 -1.129124 -0.016439 1 0 0 0 0 0 0 526946
0.001557 -0.001331 0.127063 -0.400593 0.370694 -1.277187 -0.016470 1 0 0 0 0 0 0 527937
0.001519 -0.001327 0.127028 -0.378841 0.293655 -1.352066 -0.016501 1 0 0 0 0 0 0 528942
0.001481 -0.001320 0.126996 -0.362583 0.251641 -1.378301 -0.016532 1 0 0 0 0 0 0 529936
0.001442 -0.001311 0.126964 -0.349965 0.229388 -1.384771 -0.016564 1 0 0 0 0 0 0 530937
0.001422 -0.001307 0.126922 -0.594713 0.276917 -1.242265 -0.016595 1 0 0 0 0 0 0 531945
0.001392 -0.001300 0.126886 -0.488234 0.247731 -1.312650 -0.016627 1 0 0 0 0 0 0 532950
0.001344 -0.001306 0.126843 -0.223961 0.420043 -1.211010 -0.016657 1 0 0 0 0 0 0 533934
0.001301 -0.001304 0.126808 -0.248112 0.334369 -1.292222 -0.016689 1 0 0 0 0 0 0 534954
0.001259 -0.001299 0.126774 -0.271305 0.273118 -1.330238 -0.016720 1 0 0 0 0 0 0 535944
0.001219 -0.001291 0.126742 -0.279890 0.239677 -1.341784 -0.016751 1 0 0 0 0 0 0 536940
0.001179 -0.001283 0.126711 -0.279872 0.221756 -1.342607 -0.016782 1 0 0 0 0 0 0 537924
0.001140 -0.001274 0.126679 -0.275467 0.211841 -1.339546 -0.016814 1 0 0 0 0 0 0 538940
0.001120 -0.001269 0.126637 -0.524493 0.265609 -1.194063 -0.016845 1 0 0 0 0 0 0 539922
0.001091 -0.001261 0.126601 -0.419755 0.239488 -1.262616 -0.016876 1 0 0 0 0 0 0 540940
0.001056 -0.001253 0.126568 -0.340107 0.219857 -1.296177 -0.016907 1 0 0 0 0 0 0 541932
0.001020 -0.001244 0.126536 -0.293439 0.208388 -1.305975 -0.016939 1 0 0 0 0 0 0 542940
0.000982 -0.001235 0.126504 -0.265388 0.201562 -1.306074 -0.016970 1 0 0 0 0 0 0 543948
0.000949 -0.001245 0.126483 -0.324639 0.455271 -1.434116 -0.017002 1 0 0 0 0 0 0 544949
0.000914 -0.001245 0.126455 -0.280598 0.352855 -1.360649 -0.017033 1 0 0 0 0 0 0 545944
0.000876 -0.001240 0.126424 -0.247483 0.278178 -1.318975 -0.017064 1 0 0 0 0 0 0 546939
0.000838 -0.001233 0.126393 -0.225865 0.237773 -1.299181 -0.017095 1 0 0 0 0 0 0 547942
0.000805 -0.001244 0.126371 -0.288148 0.474280 -1.420080 -0.017126 1 0 0 0 0 0 0 548940
0.000769 -0.001245 0.126343 -0.245794 0.363545 -1.343732 -0.017158 1 0 0 0 0 0 0 549940
0.000732 -0.001240 0.126313 -0.213444 0.284751 -1.300947 -0.017189 1 0 0 0 0 0 0 550940
0.000694 -0.001233 0.126282 -0.192110 0.242277 -1.280679 -0.017220 1 0 0 0 0 0 0 551941
0.000661 -0.001244 0.126260 -0.254340 0.477533 -1.401538 -0.017251 1 0 0 0 0 0 0 552940
0.000625 -0.001245 0.126232 -0.212082 0.366366 -1.324893 -0.017283 1 0 0 0 0 0 0 553939
0.000588 -0.001240 0.126201 -0.179711 0.287390 -1.281923 -0.017314 1 0 0 0 0 0 0 554941
0.000550 -0.001233 0.126170 -0.158274 0.244803 -1.261493 -0.017345 1 0 0 0 0 0 0 555941
0.000511 -0.001225 0.126138 -0.142862 0.222366 -1.250196 -0.017376 1 0 0 0 0 0 0 556944
0.000478 -0.001235 0.126117 -0.207748 0.467433 -1.374575 -0.017408 1 0 0 0 0 0 0 557942
0.000456 -0.001221 0.126099 -0.348611 0.169956 -1.437342 -0.017439 1 0 0 0 0 0 0 558939
0.000426 -0.001209 0.126072 -0.247266 0.166139 -1.322380 -0.017470 1 0 0 0 0 0 0 559942
0.000397 -0.001218 0.126052 -0.252642 0.435428 -1.396298 -0.017501 1 0 0 0 0 0 0 560939
0.000363 -0.001217 0.126024 -0.180716 0.343473 -1.300852 -0.017533 1 0 0 0 0 0 0 561938
0.000327 -0.001212 0.125994 -0.133180 0.274332 -1.250785 -0.017563 1 0 0 0 0 0 0 562921
0.000295 -0.001224 0.125973 -0.181151 0.493674 -1.360364 -0.017595 1 0 0 0 0 0 0 563943
0.000259 -0.001225 0.125944 -0.132097 0.375048 -1.278696 -0.017626 1 0 0 0 0 0 0 564933
0.000228 -0.001240 0.125924 -0.173137 0.549284 -1.366435 -0.017658 1 0 0 0 0 0 0 565946
0.000193 -0.001243 0.125896 -0.120119 0.406274 -1.275822 -0.017689 1 0 0 0 0 0 0 566941
0.000156 -0.001240 0.125865 -0.082040 0.311258 -1.227463 -0.017720 1 0 0 0 0 0 0 567939
0.000124 -0.001252 0.125844 -0.134402 0.517396 -1.337643 -0.017751 1 0 0 0 0 0 0 568940
0.000103 -0.001239 0.125826 -0.268425 0.201602 -1.395553 -0.017783 1 0 0 0 0 0 0 569939
0.000078 -0.001247 0.125810 -0.241318 0.444598 -1.410558 -0.017814 1 0 0 0 0 0 0 570940
0.000047 -0.001247 0.125783 -0.138542 0.353306 -1.281383 -0.017845 1 0 0 0 0 0 0 571940
0.000011 -0.001241 0.125753 -0.073925 0.286022 -1.217867 -0.017876 1 0 0 0 0 0 0 572939
-0.000020 -0.001253 0.125732 -0.112643 0.505982 -1.322571 -0.017908 1 0 0 0 0 0 0 573938
-0.000055 -0.001254 0.125703 -0.059283 0.388182 -1.238697 -0.017939 1 0 0 0 0 0 0 574941
-0.000091 -0.001250 0.125673 -0.020899 0.305961 -1.192699 -0.017970 1 0 0 0 0 0 0 575940
-0.000110 -0.001248 0.125662 -0.252837 0.327742 -1.444027 -0.018001 1 0 0 0 0 0 0 576941
-0.000138 -0.001242 0.125637 -0.137454 0.278066 -1.289205 -0.018032 1 0 0 0 0 0 0 577927
-0.000172 -0.001234 0.125608 -0.052154 0.247012 -1.205444 -0.018064 1 0 0 0 0 0 0 578938
-0.000202 -0.001245 0.125587 -0.078813 0.486388 -1.302108 -0.018096 1 0 0 0 0 0 0 579983
-0.000237 -0.001245 0.125559 -0.019466 0.378786 -1.214839 -0.018128 1 0 0 0 0 0 0 580995
-0.000273 -0.001240 0.125528 0.022077 0.301682 -1.167439 -0.018159 1 0 0 0 0 0 0 581981
-0.000305 -0.001252 0.125506 -0.027847 0.516083 -1.278382 -0.018191 1 0 0 0 0 0 0 582995
-0.000340 -0.001254 0.125478 0.019641 0.395877 -1.196120 -0.018221 1 0 0 0 0 0 0 583979
-0.000377 -0.001249 0.125447 0.055232 0.312549 -1.150627 -0.018254 1 0 0 0 0 0 0 585010
-0.000389 -0.001266 0.125415 -0.254699 0.583506 -1.125297 -0.018284 1 0 0 0 0 0 0 585980
-0.000415 -0.001270 0.125383 -0.110726 0.439670 -1.114859 -0.018316 1 0 0 0 0 0 0 586994
-0.000447 -0.001267 0.125351 -0.004215 0.338863 -1.106909 -0.018346 1 0 0 0 0 0 0 587980
-0.000476 -0.001280 0.125329 -0.019113 0.540389 -1.233210 -0.018378 1 0 0 0 0 0 0 588991
-0.000510 -0.001281 0.125301 0.045907 0.413942 -1.156260 -0.018409 1 0 0 0 0 0 0 589979
-0.000547 -0.001277 0.125270 0.090428 0.327444 -1.112475 -0.018440 1 0 0 0 0 0 0 590979
-0.000584 -0.001270 0.125238 0.118618 0.281039 -1.091015 -0.018471 1 0 0 0 0 0 0 591963
-0.000616 -0.001281 0.125216 0.062026 0.512068 -1.212324 -0.018501 1 0 0 0 0 0 0 592927
-0.000665 -0.001296 0.125177 0.284450 0.590063 -0.991841 -0.018533 1 0 0 0 0 0 0 593938
-0.000708 -0.001298 0.125142 0.250533 0.439833 -1.021038 -0.018563 1 0 0 0 0 0 0 594926
-0.000730 -0.001299 0.125098 -0.033738 0.404596 -0.902199 -0.018595 1 0 0 0 0 0 0 595938
-0.000754 -0.001314 0.125072 -0.020997 0.587075 -1.109940 -0.018626 1 0 0 0 0 0 0 596927
-0.000786 -0.001317 0.125042 0.079516 0.446034 -1.073766 -0.018658 1 0 0 0 0 0 0 597938
-0.000820 -0.001313 0.125011 0.144096 0.351553 -1.045527 -0.018688 1 0 0 0 0 0 0 598927
-0.000851 -0.001326 0.124989 0.106894 0.556146 -1.163622 -0.018720 1 0 0 0 0 0 0 599937
-0.000886 -0.001327 0.124960 0.160133 0.431930 -1.083039 -0.018751 1 0 0 0 0 0 0 600927
-0.000922 -0.001323 0.124929 0.198974 0.346640 -1.037737 -0.018783 1 0 0 0 0 0 0 601937
-0.000940 -0.001321 0.124887 -0.033164 0.360785 -0.880152 -0.018814 1 0 0 0 0 0 0 602952
-0.000982 -0.001329 0.124841 0.261178 0.502863 -0.795659 -0.018845 1 0 0 0 0 0 0 603938
-0.001016 -0.001347 0.124813 0.204575 0.656826 -1.032021 -0.018877 1 0 0 0 0 0 0 604945
-0.001052 -0.001352 0.124783 0.234146 0.490197 -1.007188 -0.018908 1 0 0 0 0 0 0 605947
-0.001089 -0.001349 0.124751 0.259771 0.381785 -0.983015 -0.018939 1 0 0 0 0 0 0 606944
-0.001121 -0.001362 0.124729 0.203246 0.578806 -1.102646 -0.018970 1 0 0 0 0 0 0 607933
-0.001137 -0.001368 0.124690 -0.011361 0.511160 -0.887320 -0.019002 1 0 0 0 0 0 0 608954
-0.001158 -0.001385 0.124665 0.045660 0.656710 -1.046855 -0.019032 1 0 0 0 0 0 0 609933
-0.001188 -0.001389 0.124636 0.168661 0.496070 -0.991368 -0.019064 1 0 0 0 0 0 0 610943
-0.001216 -0.001405 0.124614 0.169508 0.646238 -1.090134 -0.019095 1 0 0 0 0 0 0 611948
-0.001250 -0.001408 0.124586 0.242198 0.493420 -1.001098 -0.019126 1 0 0 0 0 0 0 612927
-0.001266 -0.001409 0.124545 0.033258 0.453608 -0.817855 -0.019158 1 0 0 0 0 0 0 613949
-0.001287 -0.001424 0.124519 0.087333 0.632987 -0.999163 -0.019189 1 0 0 0 0 0 0 614944
-0.001330 -0.001441 0.124479 0.384632 0.678560 -0.808455 -0.019219 1 0 0 0 0 0 0 615921
-0.001352 -0.001449 0.124464 0.141469 0.580597 -1.129297 -0.019251 1 0 0 0 0 0 0 616938
-0.001362 -0.001453 0.124428 -0.027003 0.510872 -0.871121 -0.019283 1 0 0 0 0 0 0 617938
-0.001381 -0.001469 0.124404 0.067828 0.670105 -1.003424 -0.019314 1 0 0 0 0 0 0 618937
-0.001409 -0.001472 0.124375 0.210962 0.518182 -0.936717 -0.019345 1 0 0 0 0 0 0 619941
-0.001418 -0.001493 0.124343 -0.035363 0.732445 -0.896996 -0.019376 1 0 0 0 0 0 0 620936
-0.001441 -0.001498 0.124311 0.140812 0.560356 -0.877023 -0.019413 1 0 0 0 0 0 0 622118
-0.001466 -0.001515 0.124289 0.189043 0.699364 -0.998391 -0.019439 1 0 0 0 0 0 0 622941
-0.001478 -0.001523 0.124250 0.029224 0.600584 -0.784164 -0.019470 1 0 0 0 0 0 0 623931
-0.001497 -0.001541 0.124225 0.114643 0.730150 -0.943318 -0.019501 1 0 0 0 0 0 0 624940
-0.001507 -0.001550 0.124217 0.000732 0.629522 -1.166072 -0.019533 1 0 0 0 0 0 0 625940
-0.001511 -0.001554 0.124182 -0.080056 0.554033 -0.850098 -0.019564 1 0 0 0 0 0 0 626938
-0.001527 -0.001571 0.124159 0.061474 0.710203 -0.959077 -0.019594 1 0 0 0 0 0 0 627921
-0.001535 -0.001579 0.124151 -0.022403 0.624781 -1.162792 -0.019626 1 0 0 0 0 0 0 628938
-0.001538 -0.001582 0.124117 -0.088092 0.556969 -0.839756 -0.019658 1 0 0 0 0 0 0 629937
-0.001553 -0.001598 0.124094 0.061058 0.717047 -0.946138 -0.019689 1 0 0 0 0 0 0 630931
-0.001567 -0.001587 0.124076 0.055958 0.379801 -1.014747 -0.019720 1 0 0 0 0 0 0 631932
-0.001586 -0.001596 0.124059 0.147344 0.604246 -1.029827 -0.019751 1 0 0 0 0 0 0 632938
-0.001577 -0.001605 0.124043 -0.227062 0.633492 -1.043263 -0.019782 1 0 0 0 0 0 0 633918
-0.001586 -0.001623 0.124026 -0.028798 0.767861 -1.036158 -0.019814 1 0 0 0 0 0 0 634938
-0.001596 -0.001614 0.124010 0.011904 0.411456 -1.041282 -0.019845 1 0 0 0 0 0 0 635934
-0.001595 -0.001627 0.123983 -0.129122 0.685366 -0.897302 -0.019876 1 0 0 0 0 0 0 636936
-0.001594 -0.001634 0.123974 -0.134506 0.628400 -1.105892 -0.019908 1 0 0 0 0 0 0 637944
-0.001613 -0.001633 0.123950 0.117996 0.511638 -0.927632 -0.019939 1 0 0 0 0 0 0 638940
-0.001622 -0.001632 0.123941 0.026117 0.512529 -1.113647 -0.019970 1 0 0 0 0 0 0 639938
-0.001608 -0.001636 0.123928 -0.300307 0.577623 -1.071822 -0.020001 1 0 0 0 0 0 0 640942
-0.001614 -0.001653 0.123912 -0.064100 0.744884 -1.033105 -0.020033 1 0 0 0 0 0 0 641937
-0.001622 -0.001642 0.123897 -0.002700 0.406987 -1.025990 -0.020064 1 0 0 0 0 0 0 642934
-0.001621 -0.001655 0.123870 -0.133169 0.690017 -0.877352 -0.020096 1 0 0 0 0 0 0 643971
-0.001620 -0.001661 0.123861 -0.133153 0.637924 -1.084362 -0.020128 1 0 0 0 0 0 0 644981
-0.001625 -0.001646 0.123847 -0.053293 0.337841 -1.050688 -0.020159 1 0 0 0 0 0 0 645992
-0.001622 -0.001656 0.123822 -0.160547 0.654642 -0.881077 -0.020191 1 0 0 0 0 0 0 647000
-0.001620 -0.001662 0.123812 -0.147444 0.621148 -1.079525 -0.020222 1 0 0 0 0 0 0 647997
-0.001619 -0.001665 0.123809 -0.135502 0.584270 -1.176894 -0.020253 1 0 0 0 0 0 0 648995
-0.001618 -0.001666 0.123777 -0.137205 0.555231 -0.801481 -0.020284 1 0 0 0 0 0 0 649997
-0.001618 -0.001666 0.123766 -0.129253 0.550800 -1.033133 -0.020316 1 0 0 0 0 0 0 650994
-0.001618 -0.001667 0.123762 -0.125945 0.548271 -1.152861 -0.020347 1 0 0 0 0 0 0 652000
-0.001599 -0.001671 0.123750 -0.382239 0.606247 -1.066059 -0.020378 1 0 0 0 0 0 0 652994
-0.001608 -0.001668 0.123725 -0.034476 0.515938 -0.874843 -0.020409 1 0 0 0 0 0 0 653993
-0.001612 -0.001667 0.123716 -0.056263 0.526955 -1.065658 -0.020441 1 0 0 0 0 0 0 654995
-0.001615 -0.001667 0.123713 -0.087924 0.537142 -1.160253 -0.020472 1 0 0 0 0 0 0 655996
-0.001610 -0.001685 0.123691 -0.188587 0.787604 -0.917934 -0.020503 1 0 0 0 0 0 0 657002
-0.001608 -0.001694 0.123683 -0.165628 0.699716 -1.078881 -0.020534 1 0 0 0 0 0 0 657979
-0.001606 -0.001699 0.123680 -0.147941 0.633757 -1.161763 -0.020566 1 0 0 0 0 0 0 658995
-0.001592 -0.001687 0.123659 -0.321431 0.404382 -0.926296 -0.020596 1 0 0 0 0 0 0 659981
-0.001585 -0.001681 0.123652 -0.246682 0.461896 -1.079914 -0.020628 1 0 0 0 0 0 0 660995
-0.001595 -0.001692 0.123638 -0.019327 0.692525 -1.013590 -0.020659 1 0 0 0 0 0 0 661978
-0.001580 -0.001702 0.123623 -0.314394 0.707024 -0.987089 -0.020691 1 0 0 0 0 0 0 662993
-0.001579 -0.001688 0.123608 -0.176798 0.393090 -0.975392 -0.020721 1 0 0 0 0 0 0 663957
-0.001578 -0.001681 0.123602 -0.152497 0.452346 -1.103300 -0.020751 1 0 0 0 0 0 0 664935
-0.001591 -0.001691 0.123590 0.029280 0.688545 -1.017368 -0.020782 1 0 0 0 0 0 0 665926
-0.001578 -0.001701 0.123575 -0.290358 0.706455 -0.982763 -0.020814 1 0 0 0 0 0 0 666936
-0.001572 -0.001706 0.123570 -0.239910 0.647873 -1.102415 -0.020845 1 0 0 0 0 0 0 667927
-0.001569 -0.001709 0.123568 -0.194447 0.611480 -1.159067 -0.020876 1 0 0 0 0 0 0 668936
-0.001561 -0.001728 0.123546 -0.252081 0.837390 -0.901552 -0.020907 1 0 0 0 0 0 0 669926
-0.001557 -0.001738 0.123539 -0.207412 0.737640 -1.057299 -0.020939 1 0 0 0 0 0 0 670937
-0.001561 -0.001724 0.123526 -0.104200 0.412210 -1.004022 -0.020970 1 0 0 0 0 0 0 671926
-0.001544 -0.001722 0.123511 -0.373969 0.529997 -0.971984 -0.021001 1 0 0 0 0 0 0 672936
-0.001548 -0.001735 0.123495 -0.115102 0.744748 -0.946163 -0.021032 1 0 0 0 0 0 0 673937
-0.001551 -0.001741 0.123489 -0.117183 0.687144 -1.078883 -0.021063 1 0 0 0 0 0 0 674926
-0.001533 -0.001749 0.123477 -0.388883 0.700721 -1.006547 -0.021095 1 0 0 0 0 0 0 675936
-0.001524 -0.001753 0.123473 -0.300511 0.654734 -1.101452 -0.021126 1 0 0 0 0 0 0 676926
-0.001532 -0.001769 0.123461 -0.059803 0.811449 -1.002500 -0.021157 1 0 0 0 0 0 0 677936
-0.001518 -0.001781 0.123446 -0.346815 0.787145 -0.962842 -0.021188 1 0 0 0 0 0 0 678925
-0.001510 -0.001787 0.123441 -0.280160 0.707462 -1.080946 -0.021220 1 0 0 0 0 0 0 679937
-0.001525 -0.001785 0.123418 0.022774 0.592080 -0.857199 -0.021251 1 0 0 0 0 0 0 680936
-0.001533 -0.001785 0.123410 -0.041390 0.595688 -1.025820 -0.021283 1 0 0 0 0 0 0 681942
-0.001517 -0.001789 0.123397 -0.352626 0.661971 -0.976573 -0.021314 1 0 0 0 0 0 0 682949
-0.001510 -0.001791 0.123393 -0.285215 0.644542 -1.080800 -0.021345 1 0 0 0 0 0 0 683933
-0.001506 -0.001792 0.123391 -0.229907 0.630447 -1.130873 -0.021376 1 0 0 0 0 0 0 684936
-0.001498 -0.001811 0.123369 -0.282179 0.867314 -0.870273 -0.021407 1 0 0 0 0 0 0 685932
-0.001494 -0.001820 0.123362 -0.235149 0.773657 -1.025300 -0.021439 1 0 0 0 0 0 0 686930
-0.001492 -0.001825 0.123359 -0.205388 0.704867 -1.105905 -0.021470 1 0 0 0 0 0 0 687936
-0.001504 -0.001842 0.123347 -0.015638 0.853281 -0.992112 -0.021501 1 0 0 0 0 0 0 688942
-0.001497 -0.001835 0.123323 -0.255217 0.571869 -0.812190 -0.021533 1 0 0 0 0 0 0 689944
-0.001493 -0.001832 0.123314 -0.230081 0.587158 -0.998167 -0.021564 1 0 0 0 0 0 0 690938
-0.001492 -0.001831 0.123311 -0.204169 0.609391 -1.089904 -0.021595 1 0 0 0 0 0 0 691947
-0.001491 -0.001830 0.123310 -0.190361 0.621858 -1.125896 -0.021626 1 0 0 0 0 0 0 692940
-0.001484 -0.001848 0.123289 -0.265319 0.872572 -0.859029 -0.021657 1 0 0 0 0 0 0 693918
-0.001481 -0.001857 0.123281 -0.229934 0.786249 -1.011959 -0.021689 1 0 0 0 0 0 0 694937
-0.001485 -0.001843 0.123268 -0.131370 0.467586 -0.957834 -0.021720 1 0 0 0 0 0 0 695938
-0.001500 -0.001850 0.123253 0.027953 0.714188 -0.913630 -0.021751 1 0 0 0 0 0 0 696937
-0.001508 -0.001853 0.123247 -0.051802 0.698141 -1.038960 -0.021782 1 0 0 0 0 0 0 697936
-0.001492 -0.001859 0.123235 -0.364623 0.734834 -0.963359 -0.021814 1 0 0 0 0 0 0 698936
-0.001485 -0.001862 0.123231 -0.297695 0.701005 -1.057371 -0.021845 1 0 0 0 0 0 0 699949
-0.001481 -0.001864 0.123230 -0.242552 0.678564 -1.103629 -0.021876 1 0 0 0 0 0 0 700941
-0.001479 -0.001864 0.123198 -0.220180 0.657385 -0.707174 -0.021908 1 0 0 0 0 0 0 701941
-0.001478 -0.001864 0.123187 -0.200720 0.658433 -0.931892 -0.021938 1 0 0 0 0 0 0 702924
-0.001477 -0.001865 0.123183 -0.191606 0.658680 -1.048787 -0.021970 1 0 0 0 0 0 0 703936
-0.001477 -0.001865 0.123181 -0.187691 0.658528 -1.094759 -0.022001 1 0 0 0 0 0 0 704935
-0.001471 -0.001883 0.123160 -0.267691 0.902471 -0.831169 -0.022032 1 0 0 0 0 0 0 705918
-0.001473 -0.001873 0.123142 -0.160393 0.559613 -0.851554 -0.022064 1 0 0 0 0 0 0 706935
-0.001475 -0.001869 0.123136 -0.165205 0.589330 -1.001774 -0.022095 1 0 0 0 0 0 0 707941
-0.001475 -0.001866 0.123134 -0.174294 0.623637 -1.070074 -0.022126 1 0 0 0 0 0 0 708937
-0.001494 -0.001860 0.123112 0.069162 0.574118 -0.816556 -0.022157 1 0 0 0 0 0 0 709935
-0.001504 -0.001857 0.123104 -0.026253 0.612008 -0.973464 -0.022189 1 0 0 0 0 0 0 710934
-0.001528 -0.001851 0.123081 0.152287 0.567703 -0.774266 -0.022220 1 0 0 0 0 0 0 711936
-0.001520 -0.001852 0.123062 -0.233946 0.667216 -0.817732 -0.022251 1 0 0 0 0 0 0 712918
-0.001522 -0.001834 0.123046 -0.150475 0.418203 -0.843092 -0.022282 1 0 0 0 0 0 0 713916
-0.001523 -0.001825 0.123040 -0.154027 0.511307 -0.984802 -0.022313 1 0 0 0 0 0 0 714916
-0.001543 -0.001815 0.123017 0.087650 0.510550 -0.768697 -0.022345 1 0 0 0 0 0 0 715940
-0.001533 -0.001815 0.122998 -0.264974 0.633362 -0.805180 -0.022376 1 0 0 0 0 0 0 716916
-0.001528 -0.001815 0.122992 -0.239043 0.649422 -0.962055 -0.022407 1 0 0 0 0 0 0 717935
-0.001545 -0.001810 0.122969 0.041904 0.583829 -0.752224 -0.022439 1 0 0 0 0 0 0 718935
-0.001553 -0.001808 0.122960 -0.032467 0.612440 -0.926148 -0.022470 1 0 0 0 0 0 0 719936
-0.001544 -0.001792 0.122937 -0.273858 0.438040 -0.743888 -0.022501 1 0 0 0 0 0 0 720938
-0.001539 -0.001784 0.122929 -0.236729 0.523002 -0.918822 -0.022532 1 0 0 0 0 0 0 721930
-0.001550 -0.001794 0.122915 -0.029291 0.766316 -0.859214 -0.022564 1 0 0 0 0 0 0 722934
-0.001561 -0.001781 0.122900 -0.002055 0.475969 -0.835060 -0.022595 1 0 0 0 0 0 0 723936
-0.001579 -0.001788 0.122884 0.105564 0.721463 -0.811988 -0.022626 1 0 0 0 0 0 0 724934
-0.001589 -0.001791 0.122879 -0.001120 0.703701 -0.945849 -0.022657 1 0 0 0 0 0 0 725918
-0.001599 -0.001774 0.122866 0.003016 0.427479 -0.873697 -0.022689 1 0 0 0 0 0 0 726934
-0.001585 -0.001770 0.122852 -0.317304 0.569400 -0.833411 -0.022720 1 0 0 0 0 0 0 727937
-0.001591 -0.001782 0.122836 -0.085704 0.795783 -0.803863 -0.022751 1 0 0 0 0 0 0 728935
-0.001600 -0.001769 0.122820 -0.026300 0.492367 -0.800874 -0.022782 1 0 0 0 0 0 0 729935
-0.001605 -0.001763 0.122815 -0.074731 0.546008 -0.932642 -0.022814 1 0 0 0 0 0 0 730932
-0.001612 -0.001741 0.122803 -0.033333 0.340179 -0.858585 -0.022845 1 0 0 0 0 0 0 731936
-0.001629 -0.001744 0.122788 0.095942 0.645918 -0.806185 -0.022876 1 0 0 0 0 0 0 732927
-0.001638 -0.001745 0.122782 0.001874 0.660374 -0.928638 -0.022907 1 0 0 0 0 0 0 733935
-0.001642 -0.001746 0.122780 -0.061753 0.653297 -0.986723 -0.022938 1 0 0 0 0 0 0 734923
-0.001650 -0.001727 0.122770 -0.021409 0.395930 -0.874856 -0.022972 1 0 0 0 0 0 0 735993
-0.001667 -0.001732 0.122755 0.108160 0.673769 -0.807906 -0.023003 1 0 0 0 0 0 0 736978
-0.001675 -0.001734 0.122750 0.014519 0.674215 -0.925154 -0.023034 1 0 0 0 0 0 0 737990
-0.001680 -0.001736 0.122748 -0.048869 0.660165 -0.981376 -0.023065 1 0 0 0 0 0 0 738977
-0.001687 -0.001717 0.122737 -0.008442 0.399346 -0.868670 -0.023097 1 0 0 0 0 0 0 739991
-0.001704 -0.001722 0.122722 0.121190 0.675343 -0.801444 -0.023128 1 0 0 0 0 0 0 740992
-0.001713 -0.001725 0.122717 0.027681 0.674893 -0.918602 -0.023159 1 0 0 0 0 0 0 741976
-0.001717 -0.001726 0.122715 -0.035645 0.660442 -0.974844 -0.023190 1 0 0 0 0 0 0 742988
-0.001719 -0.001727 0.122715 -0.069272 0.651885 -0.996925 -0.023221 1 0 0 0 0 0 0 743978
-0.001720 -0.001727 0.122714 -0.086432 0.647778 -1.005762 -0.023253 1 0 0 0 0 0 0 744989
-0.001726 -0.001708 0.122704 -0.021081 0.393621 -0.874782 -0.023284 1 0 0 0 0 0 0 745976
-0.001743 -0.001713 0.122690 0.121271 0.673128 -0.800965 -0.023316 1 0 0 0 0 0 0 746995
-0.001751 -0.001715 0.122685 0.034311 0.674496 -0.915812 -0.023346 1 0 0 0 0 0 0 747953
-0.001755 -0.001716 0.122683 -0.025718 0.660956 -0.971189 -0.023376 1 0 0 0 0 0 0 748935
-0.001757 -0.001717 0.122682 -0.057706 0.652873 -0.992983 -0.023407 1 0 0 0 0 0 0 749923
-0.001763 -0.001698 0.122672 -0.000026 0.396606 -0.866620 -0.023439 1 0 0 0 0 0 0 750933
-0.001767 -0.001689 0.122668 -0.035234 0.490541 -0.941050 -0.023470 1 0 0 0 0 0 0 751924
-0.001781 -0.001698 0.122656 0.113900 0.743813 -0.833345 -0.023501 1 0 0 0 0 0 0 752934
-0.001789 -0.001703 0.122652 0.036468 0.712513 -0.925675 -0.023532 1 0 0 0 0 0 0 753923
-0.001793 -0.001705 0.122650 -0.018077 0.680845 -0.972054 -0.023564 1 0 0 0 0 0 0 754933
-0.001794 -0.001707 0.122650 -0.047205 0.663533 -0.990544 -0.023595 1 0 0 0 0 0 0 755923
-0.001776 -0.001712 0.122639 -0.318433 0.714250 -0.863670 -0.023626 1 0 0 0 0 0 0 756933
-0.001767 -0.001714 0.122636 -0.229088 0.689070 -0.937309 -0.023657 1 0 0 0 0 0 0 757932
-0.001763 -0.001715 0.122634 -0.162530 0.671292 -0.975926 -0.023689 1 0 0 0 0 0 0 758946
-0.001760 -0.001716 0.122634 -0.127320 0.662042 -0.991543 -0.023720 1 0 0 0 0 0 0 759931
-0.001759 -0.001716 0.122634 -0.109632 0.657707 -0.998030 -0.023751 1 0 0 0 0 0 0 760932
-0.001764 -0.001698 0.122624 -0.026856 0.403538 -0.866051 -0.023783 1 0 0 0 0 0 0 761938
-0.001780 -0.001702 0.122609 0.124260 0.682791 -0.791744 -0.023814 1 0 0 0 0 0 0 762931
-0.001788 -0.001705 0.122604 0.041862 0.684198 -0.906555 -0.023845 1 0 0 0 0 0 0 763933
-0.001792 -0.001706 0.122602 -0.015877 0.670686 -0.961903 -0.023876 1 0 0 0 0 0 0 764938
-0.001794 -0.001706 0.122602 -0.046710 0.662613 -0.983628 -0.023907 1 0 0 0 0 0 0 765928
-0.001795 -0.001707 0.122601 -0.062456 0.658731 -0.992274 -0.023939 1 0 0 0 0 0 0 766930
-0.001795 -0.001707 0.122601 -0.070441 0.657161 -0.996178 -0.023970 1 0 0 0 0 0 0 767930
-0.001795 -0.001707 0.122601 -0.074516 0.656771 -0.998408 -0.024001 1 0 0 0 0 0 0 768939
-0.001795 -0.001707 0.122601 -0.076597 0.657002 -1.000013 -0.024032 1 0 0 0 0 0 0 769927
-0.001796 -0.001707 0.122601 -0.077697 0.657565 -1.001459 -0.024064 1 0 0 0 0 0 0 770943
-0.001796 -0.001707 0.122601 -0.078296 0.658256 -1.002790 -0.024095 1 0 0 0 0 0 0 771938
-0.001809 -0.001721 0.122590 0.095027 0.843294 -0.857202 -0.024126 1 0 0 0 0 0 0 772934
-0.001815 -0.001728 0.122586 0.030734 0.776136 -0.935094 -0.024157 1 0 0 0 0 0 0 773934
-0.001818 -0.001731 0.122585 -0.017081 0.726389 -0.976245 -0.024189 1 0 0 0 0 0 0 774934
-0.001820 -0.001733 0.122584 -0.042804 0.700094 -0.992872 -0.024220 1 0 0 0 0 0 0 775934
-0.001821 -0.001734 0.122584 -0.055965 0.687097 -0.999670 -0.024251 1 0 0 0 0 0 0 776915
-0.001821 -0.001734 0.122584 -0.062620 0.681003 -1.002952 -0.024282 1 0 0 0 0 0 0 777932
-0.001822 -0.001735 0.122584 -0.066013 0.678391 -1.004952 -0.024314 1 0 0 0 0 0 0 778942
-0.001822 -0.001735 0.122584 -0.067763 0.677495 -1.006478 -0.024345 1 0 0 0 0 0 0 779939
-0.001822 -0.001735 0.122584 -0.068673 0.677475 -1.007853 -0.024376 1 0 0 0 0 0 0 780937
-0.001822 -0.001735 0.122584 -0.069184 0.677908 -1.009182 -0.024408 1 0 0 0 0 0 0 781937
-0.001822 -0.001735 0.122584 -0.069475 0.678526 -1.010450 -0.024438 1 0 0 0 0 0 0 782914
-0.001822 -0.001735 0.122584 -0.069676 0.679308 -1.011772 -0.024470 1 0 0 0 0 0 0 783934
-0.001822 -0.001735 0.122584 -0.069816 0.680124 -1.013061 -0.024501 1 0 0 0 0 0 0 784935
-0.001822 -0.001735 0.122584 -0.069933 0.680960 -1.014351 -0.024532 1 0 0 0 0 0 0 785933
-0.001822 -0.001735 0.122584 -0.070033 0.681814 -1.015648 -0.024564 1 0 0 0 0 0 0 786931
-0.001822 -0.001735 0.122584 -0.070135 0.682716 -1.017012 -0.024596 1 0 0 0 0 0 0 787981
-0.001835 -0.001749 0.122573 0.103455 0.867864 -0.871207 -0.024628 1 0 0 0 0 0 0 788990
-0.001841 -0.001755 0.122569 0.039391 0.800862 -0.949127 -0.024659 1 0 0 0 0 0 0 789995
-0.001845 -0.001759 0.122568 -0.008294 0.751208 -0.990255 -0.024690 1 0 0 0 0 0 0 790971
-0.001846 -0.001761 0.122568 -0.033952 0.724975 -1.006912 -0.024722 1 0 0 0 0 0 0 791996
-0.001847 -0.001762 0.122567 -0.047055 0.712019 -1.013733 -0.024753 1 0 0 0 0 0 0 792991
-0.001848 -0.001762 0.122567 -0.053698 0.705934 -1.016964 -0.024784 1 0 0 0 0 0 0 793991
-0.001848 -0.001762 0.122567 -0.057067 0.703296 -1.018933 -0.024815 1 0 0 0 0 0 0 794979
-0.001848 -0.001762 0.122567 -0.058807 0.702439 -1.020479 -0.024847 1 0 0 0 0 0 0 795992
-0.001848 -0.001762 0.122567 -0.059698 0.702455 -1.021847 -0.024878 1 0 0 0 0 0 0 796990
-0.001848 -0.001762 0.122567 -0.060190 0.702882 -1.023156 -0.024909 1 0 0 0 0 0 0 797991
-0.001848 -0.001763 0.122567 -0.060483 0.703545 -1.024461 -0.024940 1 0 0 0 0 0 0 798989
-0.001848 -0.001763 0.122567 -0.060658 0.704314 -1.025728 -0.024971 1 0 0 0 0 0 0 799981
-0.001848 -0.001763 0.122567 -0.060793 0.705144 -1.027026 -0.025003 1 0 0 0 0 0 0 800991
-0.001861 -0.001776 0.122556 0.112781 0.890251 -0.881002 -0.025034 1 0 0 0 0 0 0 801977
-0.001867 -0.001783 0.122552 0.048813 0.823361 -0.958966 -0.025065 1 0 0 0 0 0 0 802991
-0.001871 -0.001787 0.122551 0.001170 0.773784 -1.000151 -0.025097 1 0 0 0 0 0 0 804001
-0.001872 -0.001788 0.122551 -0.024443 0.747563 -1.016760 -0.025128 1 0 0 0 0 0 0 804989
-0.001873 -0.001789 0.122550 -0.037530 0.734631 -1.023576 -0.025159 1 0 0 0 0 0 0 805991
-0.001874 -0.001790 0.122550 -0.044155 0.728566 -1.026822 -0.025190 1 0 0 0 0 0 0 806992
-0.001874 -0.001790 0.122550 -0.047510 0.725955 -1.028783 -0.025222 1 0 0 0 0 0 0 807992
-0.001874 -0.001790 0.122550 -0.049234 0.725100 -1.030302 -0.025253 1 0 0 0 0 0 0 808991
-0.001874 -0.001790 0.122550 -0.050129 0.725118 -1.031680 -0.025284 1 0 0 0 0 0 0 809993
-0.001874 -0.001790 0.122550 -0.050600 0.725571 -1.032984 -0.025316 1 0 0 0 0 0 0 811000
-0.001874 -0.001790 0.122550 -0.050884 0.726262 -1.034270 -0.025347 1 0 0 0 0 0 0 812001
-0.001874 -0.001790 0.122550 -0.051035 0.727038 -1.035526 -0.025378 1 0 0 0 0 0 0 812987
-0.001874 -0.001790 0.122550 -0.051141 0.727863 -1.036799 -0.025409 1 0 0 0 0 0 0 813979
-0.001874 -0.001790 0.122550 -0.051245 0.728737 -1.038080 -0.025440 1 0 0 0 0 0 0 814987
-0.001880 -0.001771 0.122540 0.022724 0.476740 -0.904052 -0.025471 1 0 0 0 0 0 0 815974
-0.001882 -0.001762 0.122537 -0.004056 0.572828 -0.975692 -0.025503 1 0 0 0 0 0 0 816985
-0.001884 -0.001757 0.122535 -0.024404 0.642839 -1.013565 -0.025534 1 0 0 0 0 0 0 817970
-0.001885 -0.001755 0.122535 -0.035478 0.680247 -1.028940 -0.025565 1 0 0 0 0 0 0 818987
-0.001885 -0.001754 0.122535 -0.041197 0.699487 -1.035244 -0.025595 1 0 0 0 0 0 0 819952
-0.001885 -0.001753 0.122535 -0.044113 0.709512 -1.038289 -0.025626 1 0 0 0 0 0 0 820930
-0.001885 -0.001753 0.122535 -0.045632 0.714952 -1.040183 -0.025657 1 0 0 0 0 0 0 821920
-0.001866 -0.001757 0.122525 -0.303363 0.777411 -0.907179 -0.025689 1 0 0 0 0 0 0 822930
-0.001870 -0.001773 0.122510 -0.033471 0.942583 -0.830979 -0.025719 1 0 0 0 0 0 0 823921
-0.001871 -0.001781 0.122505 -0.027244 0.860144 -0.945342 -0.025751 1 0 0 0 0 0 0 824920
-0.001872 -0.001785 0.122503 -0.037800 0.802044 -1.000484 -0.025782 1 0 0 0 0 0 0 825928
-0.001873 -0.001787 0.122503 -0.044748 0.771400 -1.022128 -0.025813 1 0 0 0 0 0 0 826920
-0.001873 -0.001788 0.122502 -0.048518 0.756246 -1.030710 -0.025845 1 0 0 0 0 0 0 827930
-0.001873 -0.001789 0.122502 -0.050483 0.749043 -1.034545 -0.025876 1 0 0 0 0 0 0 828919
-0.001873 -0.001789 0.122502 -0.051527 0.745864 -1.036726 -0.025907 1 0 0 0 0 0 0 829930
-0.001873 -0.001789 0.122502 -0.052085 0.744717 -1.038282 -0.025938 1 0 0 0 0 0 0 830919
-0.001873 -0.001789 0.122502 -0.052389 0.744599 -1.039665 -0.025970 1 0 0 0 0 0 0 831930
-0.001873 -0.001789 0.122502 -0.052580 0.744981 -1.040941 -0.026001 1 0 0 0 0 0 0 832921
-0.001879 -0.001771 0.122492 0.021352 0.492681 -0.906813 -0.026032 1 0 0 0 0 0 0 833929
-0.001862 -0.001766 0.122479 -0.262380 0.647769 -0.843801 -0.026063 1 0 0 0 0 0 0 834919
-0.001854 -0.001763 0.122474 -0.186201 0.696551 -0.951618 -0.026095 1 0 0 0 0 0 0 835930
-0.001850 -0.001762 0.122472 -0.127119 0.717683 -1.003348 -0.026127 1 0 0 0 0 0 0 836945
-0.001848 -0.001762 0.122471 -0.095782 0.728037 -1.023648 -0.026158 1 0 0 0 0 0 0 837938
-0.001860 -0.001775 0.122460 0.093714 0.917868 -0.884198 -0.026189 1 0 0 0 0 0 0 838936
-0.001872 -0.001763 0.122446 0.111862 0.600524 -0.829023 -0.026220 1 0 0 0 0 0 0 839931
-0.001859 -0.001762 0.122431 -0.215327 0.706407 -0.806702 -0.026251 1 0 0 0 0 0 0 840936
-0.001852 -0.001761 0.122426 -0.162735 0.728679 -0.930142 -0.026282 1 0 0 0 0 0 0 841926
-0.001849 -0.001761 0.122424 -0.115702 0.736294 -0.987455 -0.026314 1 0 0 0 0 0 0 842930
-0.001847 -0.001760 0.122423 -0.090427 0.739854 -1.009712 -0.026345 1 0 0 0 0 0 0 843927
-0.001847 -0.001760 0.122423 -0.077761 0.741906 -1.018488 -0.026376 1 0 0 0 0 0 0 844934
-0.001832 -0.001746 0.122403 -0.254293 0.549733 -0.752028 -0.026407 1 0 0 0 0 0 0 845928
-0.001826 -0.001739 0.122396 -0.181516 0.624676 -0.894613 -0.026439 1 0 0 0 0 0 0 846938
-0.001822 -0.001735 0.122393 -0.130163 0.678445 -0.969157 -0.026470 1 0 0 0 0 0 0 847931
-0.001833 -0.001747 0.122382 0.070351 0.891349 -0.851082 -0.026501 1 0 0 0 0 0 0 848938
-0.001839 -0.001753 0.122377 0.020006 0.838448 -0.939031 -0.026532 1 0 0 0 0 0 0 849933
-0.001848 -0.001738 0.122366 0.053154 0.543085 -0.848046 -0.026564 1 0 0 0 0 0 0 850932
-0.001833 -0.001734 0.122352 -0.252546 0.674423 -0.801423 -0.026595 1 0 0 0 0 0 0 851934
-0.001825 -0.001733 0.122347 -0.187891 0.711040 -0.915206 -0.026626 1 0 0 0 0 0 0 852930
-0.001822 -0.001732 0.122345 -0.134631 0.726040 -0.968976 -0.026657 1 0 0 0 0 0 0 853930
-0.001820 -0.001732 0.122344 -0.106227 0.733313 -0.989932 -0.026688 1 0 0 0 0 0 0 854911
-0.001819 -0.001731 0.122344 -0.091983 0.737237 -0.998227 -0.026720 1 0 0 0 0 0 0 855933
-0.001818 -0.001731 0.122313 -0.093877 0.730490 -0.583770 -0.026751 1 0 0 0 0 0 0 856932
-0.001818 -0.001730 0.122302 -0.084439 0.738247 -0.803029 -0.026782 1 0 0 0 0 0 0 857933
-0.001817 -0.001730 0.122298 -0.080377 0.741895 -0.917344 -0.026814 1 0 0 0 0 0 0 858931
-0.001823 -0.001712 0.122287 -0.005029 0.490830 -0.826242 -0.026845 1 0 0 0 0 0 0 859939
-0.001826 -0.001702 0.122283 -0.031286 0.586490 -0.913469 -0.026876 1 0 0 0 0 0 0 860929
-0.001827 -0.001698 0.122281 -0.051425 0.656140 -0.956796 -0.026907 1 0 0 0 0 0 0 861928
-0.001833 -0.001677 0.122271 0.011496 0.440754 -0.838117 -0.026939 1 0 0 0 0 0 0 862930
-0.001817 -0.001671 0.122257 -0.277528 0.613794 -0.780624 -0.026970 1 0 0 0 0 0 0 863931
-0.001810 -0.001668 0.122252 -0.204487 0.671444 -0.890491 -0.027001 1 0 0 0 0 0 0 864930
-0.001806 -0.001666 0.122250 -0.147029 0.696988 -0.942817 -0.027032 1 0 0 0 0 0 0 865911
-0.001809 -0.001647 0.122239 -0.042576 0.457116 -0.827279 -0.027063 1 0 0 0 0 0 0 866911
-0.001811 -0.001637 0.122236 -0.053864 0.558244 -0.905920 -0.027095 1 0 0 0 0 0 0 867935
-0.001812 -0.001632 0.122234 -0.066446 0.630652 -0.946153 -0.027126 1 0 0 0 0 0 0 868929
-0.001813 -0.001630 0.122234 -0.073670 0.669203 -0.962236 -0.027157 1 0 0 0 0 0 0 869928
-0.001794 -0.001633 0.122224 -0.334149 0.748301 -0.833770 -0.027189 1 0 0 0 0 0 0 870930
-0.001790 -0.001616 0.122210 -0.166146 0.485086 -0.770726 -0.027220 1 0 0 0 0 0 0 871930
-0.001788 -0.001607 0.122205 -0.123875 0.568938 -0.879534 -0.027251 1 0 0 0 0 0 0 872929
-0.001787 -0.001603 0.122203 -0.107672 0.632016 -0.931582 -0.027282 1 0 0 0 0 0 0 873932
-0.001792 -0.001582 0.122193 -0.026462 0.413472 -0.815698 -0.027314 1 0 0 0 0 0 0 874934
-0.001795 -0.001572 0.122189 -0.049586 0.525253 -0.894330 -0.027345 1 0 0 0 0 0 0 875932
-0.001796 -0.001567 0.122188 -0.068105 0.602999 -0.934595 -0.027376 1 0 0 0 0 0 0 876928
-0.001783 -0.001550 0.122167 -0.261040 0.451364 -0.679291 -0.027407 1 0 0 0 0 0 0 877934
-0.001777 -0.001542 0.122160 -0.196897 0.545642 -0.826565 -0.027438 1 0 0 0 0 0 0 878923
-0.001774 -0.001537 0.122157 -0.149923 0.609040 -0.902736 -0.027470 1 0 0 0 0 0 0 879938
-0.001785 -0.001549 0.122145 0.048513 0.826968 -0.785412 -0.027501 1 0 0 0 0 0 0 880929
-0.001796 -0.001536 0.122131 0.071015 0.524348 -0.736758 -0.027532 1 0 0 0 0 0 0 881930
-0.001802 -0.001530 0.122126 0.003136 0.577185 -0.851946 -0.027564 1 0 0 0 0 0 0 882930
-0.001805 -0.001527 0.122124 -0.039475 0.623600 -0.906291 -0.027595 1 0 0 0 0 0 0 883930
-0.001806 -0.001525 0.122124 -0.061967 0.648901 -0.927399 -0.027626 1 0 0 0 0 0 0 884931
-0.001788 -0.001529 0.122113 -0.330064 0.721373 -0.800611 -0.027657 1 0 0 0 0 0 0 885929
-0.001779 -0.001531 0.122110 -0.239979 0.707078 -0.874219 -0.027688 1 0 0 0 0 0 0 886911
-0.001780 -0.001513 0.122098 -0.099337 0.442718 -0.776064 -0.027720 1 0 0 0 0 0 0 887931
-0.001780 -0.001504 0.122094 -0.090480 0.530371 -0.862209 -0.027751 1 0 0 0 0 0 0 888933
-0.001781 -0.001500 0.122093 -0.092848 0.595909 -0.905178 -0.027782 1 0 0 0 0 0 0 889930
-0.001781 -0.001498 0.122092 -0.094964 0.630983 -0.922156 -0.027814 1 0 0 0 0 0 0 890931
-0.001786 -0.001478 0.122082 -0.022419 0.397048 -0.792252 -0.027844 1 0 0 0 0 0 0 891921
-0.001789 -0.001468 0.122078 -0.049633 0.500539 -0.866182 -0.027876 1 0 0 0 0 0 0 892928
-0.001791 -0.001463 0.122077 -0.070157 0.574090 -0.904743 -0.027907 1 0 0 0 0 0 0 893919
-0.001792 -0.001461 0.122077 -0.081345 0.613221 -0.920176 -0.027939 1 0 0 0 0 0 0 894930
-0.001773 -0.001464 0.122066 -0.343755 0.692663 -0.791290 -0.027969 1 0 0 0 0 0 0 895918
-0.001764 -0.001465 0.122063 -0.250918 0.681828 -0.864200 -0.028001 1 0 0 0 0 0 0 896929
-0.001764 -0.001448 0.122051 -0.108905 0.419331 -0.765475 -0.028032 1 0 0 0 0 0 0 897917
-0.001765 -0.001439 0.122047 -0.099330 0.507672 -0.851612 -0.028063 1 0 0 0 0 0 0 898928
-0.001765 -0.001434 0.122046 -0.101341 0.573528 -0.894559 -0.028094 1 0 0 0 0 0 0 899919
-0.001765 -0.001432 0.122045 -0.103273 0.608758 -0.911529 -0.028126 1 0 0 0 0 0 0 900919
-0.001765 -0.001431 0.122045 -0.104468 0.626857 -0.918274 -0.028157 1 0 0 0 0 0 0 901928
-0.001778 -0.001444 0.122034 0.068812 0.821030 -0.774272 -0.028188 1 0 0 0 0 0 0 902918
-0.001790 -0.001432 0.122020 0.078720 0.506725 -0.715340 -0.028220 1 0 0 0 0 0 0 903929
-0.001797 -0.001426 0.122015 0.004713 0.553287 -0.827138 -0.028251 1 0 0 0 0 0 0 904917
-0.001800 -0.001423 0.122014 -0.040928 0.596569 -0.880280 -0.028282 1 0 0 0 0 0 0 905930
-0.001801 -0.001422 0.122013 -0.064927 0.620291 -0.900893 -0.028313 1 0 0 0 0 0 0 906916
-0.001802 -0.001421 0.122013 -0.077164 0.632611 -0.908946 -0.028345 1 0 0 0 0 0 0 907929
-0.001802 -0.001421 0.122013 -0.083400 0.639085 -0.912416 -0.028376 1 0 0 0 0 0 0 908917
-0.001803 -0.001420 0.122013 -0.086571 0.642685 -0.914331 -0.028407 1 0 0 0 0 0 0 909937
-0.001784 -0.001425 0.122003 -0.344881 0.704280 -0.780528 -0.028439 1 0 0 0 0 0 0 910940
-0.001774 -0.001427 0.121999 -0.250008 0.684474 -0.851625 -0.028470 1 0 0 0 0 0 0 911931
-0.001775 -0.001409 0.121988 -0.107023 0.417588 -0.752020 -0.028501 1 0 0 0 0 0 0 912928
-0.001775 -0.001401 0.121984 -0.096897 0.503527 -0.837960 -0.028532 1 0 0 0 0 0 0 913934
-0.001776 -0.001396 0.121982 -0.098603 0.568165 -0.880837 -0.028564 1 0 0 0 0 0 0 914935
-0.001776 -0.001394 0.121982 -0.100397 0.602760 -0.897735 -0.028595 1 0 0 0 0 0 0 915925
-0.001776 -0.001393 0.121982 -0.101505 0.620553 -0.904447 -0.028626 1 0 0 0 0 0 0 916933
-0.001776 -0.001393 0.121982 -0.102156 0.629786 -0.907455 -0.028657 1 0 0 0 0 0 0 917936
-0.001781 -0.001374 0.121971 -0.028809 0.383016 -0.772010 -0.028689 1 0 0 0 0 0 0 918936
-0.001784 -0.001364 0.121968 -0.055447 0.479568 -0.844253 -0.028720 1 0 0 0 0 0 0 919922
-0.001786 -0.001359 0.121966 -0.075674 0.549689 -0.882280 -0.028753 1 0 0 0 0 0 0 920991
-0.001786 -0.001357 0.121966 -0.086712 0.587015 -0.897387 -0.028782 1 0 0 0 0 0 0 921933
-0.001787 -0.001356 0.121966 -0.092433 0.606153 -0.903470 -0.028813 1 0 0 0 0 0 0 922928
-0.001800 -0.001369 0.121955 0.078628 0.800984 -0.759223 -0.028845 1 0 0 0 0 0 0 923933
-0.001806 -0.001376 0.121951 0.013756 0.738757 -0.836969 -0.028876 1 0 0 0 0 0 0 924927
-0.001810 -0.001379 0.121950 -0.034308 0.691549 -0.877683 -0.028907 1 0 0 0 0 0 0 925910
-0.001817 -0.001362 0.121939 0.013572 0.414808 -0.756651 -0.028938 1 0 0 0 0 0 0 926928
-0.001821 -0.001354 0.121935 -0.025984 0.496027 -0.834177 -0.028970 1 0 0 0 0 0 0 927931
-0.001822 -0.001349 0.121934 -0.052696 0.558374 -0.873972 -0.029001 1 0 0 0 0 0 0 928928
-0.001823 -0.001347 0.121933 -0.066987 0.591868 -0.889784 -0.029032 1 0 0 0 0 0 0 929936
-0.001824 -0.001346 0.121933 -0.074321 0.609061 -0.896062 -0.029063 1 0 0 0 0 0 0 930914
-0.001824 -0.001346 0.121933 -0.078088 0.617998 -0.898929 -0.029095 1 0 0 0 0 0 0 931935
-0.001837 -0.001359 0.121922 0.093934 0.807705 -0.753392 -0.029126 1 0 0 0 0 0 0 932927
-0.001849 -0.001347 0.121908 0.103353 0.491361 -0.693355 -0.029157 1 0 0 0 0 0 0 933927
-0.001855 -0.001341 0.121903 0.029324 0.536479 -0.805077 -0.029189 1 0 0 0 0 0 0 934929
-0.001858 -0.001339 0.121902 -0.016338 0.579000 -0.858129 -0.029220 1 0 0 0 0 0 0 935930
-0.001860 -0.001337 0.121901 -0.040338 0.602342 -0.878696 -0.029251 1 0 0 0 0 0 0 936928
-0.001861 -0.001336 0.121901 -0.052577 0.614439 -0.886668 -0.029282 1 0 0 0 0 0 0 937928
-0.001861 -0.001336 0.121901 -0.058775 0.620808 -0.890088 -0.029313 1 0 0 0 0 0 0 938927
-0.001861 -0.001336 0.121901 -0.061933 0.624316 -0.891913 -0.029345 1 0 0 0 0 0 0 939929
-0.001861 -0.001336 0.121901 -0.063545 0.626381 -0.893178 -0.029376 1 0 0 0 0 0 0 940927
-0.001861 -0.001336 0.121901 -0.064400 0.627774 -0.894233 -0.029407 1 0 0 0 0 0 0 941933
-0.001880 -0.001331 0.121880 0.182709 0.562081 -0.610389 -0.029438 1 0 0 0 0 0 0 942910
-0.001889 -0.001328 0.121872 0.093058 0.589020 -0.758729 -0.029470 1 0 0 0 0 0 0 943928
-0.001894 -0.001327 0.121869 0.025776 0.607832 -0.836159 -0.029501 1 0 0 0 0 0 0 944928
-0.001896 -0.001327 0.121869 -0.010545 0.617726 -0.866408 -0.029532 1 0 0 0 0 0 0 945926
-0.001897 -0.001326 0.121868 -0.029129 0.622903 -0.877872 -0.029563 1 0 0 0 0 0 0 946908
-0.001898 -0.001326 0.121868 -0.038547 0.625803 -0.882549 -0.029595 1 0 0 0 0 0 0 947929
-0.001917 -0.001321 0.121847 0.204140 0.560880 -0.599773 -0.029626 1 0 0 0 0 0 0 948928
-0.001926 -0.001319 0.121840 0.112470 0.588133 -0.748591 -0.029657 1 0 0 0 0 0 0 949921
-0.001931 -0.001318 0.121837 0.044178 0.607104 -0.826193 -0.029689 1 0 0 0 0 0 0 950932
-0.001933 -0.001317 0.121836 0.007358 0.617113 -0.856543 -0.029721 1 0 0 0 0 0 0 951978
-0.001935 -0.001317 0.121836 -0.011480 0.622345 -0.868020 -0.029753 1 0 0 0 0 0 0 952986
-0.001935 -0.001317 0.121836 -0.021005 0.625236 -0.872672 -0.029784 1 0 0 0 0 0 0 953989
-0.001936 -0.001317 0.121836 -0.025807 0.626995 -0.874898 -0.029815 1 0 0 0 0 0 0 954982
-0.001936 -0.001317 0.121835 -0.028242 0.628193 -0.876275 -0.029847 1 0 0 0 0 0 0 955989
-0.001936 -0.001317 0.121835 -0.029474 0.629120 -0.877356 -0.029878 1 0 0 0 0 0 0 956986
-0.001954 -0.001312 0.121814 0.217246 0.563259 -0.593083 -0.029909 1 0 0 0 0 0 0 957984
-0.001963 -0.001309 0.121807 0.127796 0.590016 -0.741501 -0.029940 1 0 0 0 0 0 0 958982
-0.001968 -0.001308 0.121804 0.060641 0.608721 -0.818951 -0.029972 1 0 0 0 0 0 0 959990
-0.001971 -0.001308 0.121803 0.024372 0.618572 -0.849177 -0.030003 1 0 0 0 0 0 0 960982
-0.001985 -0.001321 0.121792 0.179533 0.808556 -0.713075 -0.030034 1 0 0 0 0 0 0 961995
-0.001992 -0.001328 0.121788 0.107262 0.744149 -0.793933 -0.030065 1 0 0 0 0 0 0 962972
-0.001995 -0.001331 0.121787 0.055506 0.695864 -0.835740 -0.030096 1 0 0 0 0 0 0 963985
-0.002003 -0.001314 0.121776 0.101336 0.418741 -0.714436 -0.030127 1 0 0 0 0 0 0 964969
-0.002006 -0.001306 0.121772 0.061182 0.499296 -0.792164 -0.030159 1 0 0 0 0 0 0 965984
-0.002008 -0.001302 0.121771 0.034189 0.561238 -0.831995 -0.030190 1 0 0 0 0 0 0 966968
-0.002022 -0.001313 0.121760 0.193408 0.779313 -0.700089 -0.030221 1 0 0 0 0 0 0 967982
-0.002029 -0.001319 0.121756 0.123227 0.729191 -0.782600 -0.030252 1 0 0 0 0 0 0 968968
-0.002033 -0.001322 0.121754 0.072503 0.688077 -0.824971 -0.030284 1 0 0 0 0 0 0 969983
-0.002047 -0.001337 0.121743 0.218929 0.850738 -0.693884 -0.030315 1 0 0 0 0 0 0 970967
-0.002055 -0.001345 0.121739 0.142344 0.772647 -0.776807 -0.030346 1 0 0 0 0 0 0 971985
-0.002064 -0.001330 0.121727 0.161850 0.466008 -0.681414 -0.030377 1 0 0 0 0 0 0 972968
-0.002068 -0.001323 0.121723 0.107121 0.530172 -0.769424 -0.030409 1 0 0 0 0 0 0 973984
-0.002071 -0.001319 0.121722 0.072616 0.583739 -0.812956 -0.030440 1 0 0 0 0 0 0 974984
-0.002072 -0.001317 0.121721 0.054432 0.612752 -0.829966 -0.030470 1 0 0 0 0 0 0 975950
-0.002085 -0.001330 0.121710 0.218644 0.812394 -0.688705 -0.030501 1 0 0 0 0 0 0 976927
-0.002092 -0.001337 0.121706 0.151322 0.753079 -0.767985 -0.030532 1 0 0 0 0 0 0 977916
-0.002101 -0.001321 0.121694 0.175457 0.455958 -0.671232 -0.030563 1 0 0 0 0 0 0 978926
-0.002106 -0.001314 0.121690 0.123129 0.524740 -0.758778 -0.030594 1 0 0 0 0 0 0 979916
-0.002108 -0.001310 0.121689 0.089839 0.580644 -0.802157 -0.030626 1 0 0 0 0 0 0 980926
-0.002122 -0.001322 0.121677 0.245670 0.795454 -0.671119 -0.030657 1 0 0 0 0 0 0 981914
-0.002129 -0.001327 0.121673 0.174133 0.743950 -0.754162 -0.030688 1 0 0 0 0 0 0 982917
-0.002133 -0.001330 0.121672 0.122742 0.702145 -0.796701 -0.030720 1 0 0 0 0 0 0 983927
-0.002134 -0.001332 0.121671 0.095281 0.679837 -0.813526 -0.030754 1 0 0 0 0 0 0 985022
-0.002135 -0.001333 0.121671 0.081291 0.668666 -0.819991 -0.030782 1 0 0 0 0 0 0 985927
-0.002136 -0.001333 0.121671 0.074287 0.663391 -0.822829 -0.030813 1 0 0 0 0 0 0 986914
-0.002136 -0.001333 0.121671 0.070810 0.661091 -0.824382 -0.030845 1 0 0 0 0 0 0 987926
-0.002149 -0.001347 0.121660 0.242460 0.844842 -0.677318 -0.030876 1 0 0 0 0 0 0 988918
-0.002161 -0.001335 0.121646 0.252441 0.526334 -0.616658 -0.030907 1 0 0 0 0 0 0 989934
-0.002167 -0.001330 0.121641 0.179359 0.569813 -0.728464 -0.030938 1 0 0 0 0 0 0 990922
-0.002170 -0.001327 0.121639 0.134162 0.611472 -0.781488 -0.030970 1 0 0 0 0 0 0 991939
-0.002172 -0.001325 0.121639 0.110430 0.634352 -0.801917 -0.031001 1 0 0 0 0 0 0 992922
-0.002185 -0.001338 0.121628 0.271657 0.830756 -0.661515 -0.031032 1 0 0 0 0 0 0 993936
-0.002192 -0.001345 0.121624 0.203158 0.770060 -0.741299 -0.031063 1 0 0 0 0 0 0 994919
-0.002196 -0.001348 0.121622 0.153374 0.723666 -0.782673 -0.031095 1 0 0 0 0 0 0 995928
-0.002197 -0.001350 0.121622 0.126691 0.699004 -0.799003 -0.031126 1 0 0 0 0 0 0 996934
-0.002198 -0.001351 0.121622 0.113148 0.686763 -0.805373 -0.031157 1 0 0 0 0 0 0 997923
-0.002199 -0.001351 0.121622 0.106352 0.680945 -0.808151 -0.031188 1 0 0 0 0 0 0 998926
-0.002199 -0.001351 0.121622 0.102989 0.678359 -0.809661 -0.031220 1 0 0 0 0 0 0 999931
-0.002199 -0.001351 0.121622 0.101366 0.677398 -0.810705 -0.031251 1 0 0 0 0 0 1 934
-0.002205 -0.001333 0.121611 0.173890 0.425789 -0.673456 -0.031282 1 0 0 0 0 0 1 1930
-0.002207 -0.001324 0.121608 0.147766 0.519014 -0.745530 -0.031313 1 0 0 0 0 0 1 2915
-0.002222 -0.001333 0.121596 0.301082 0.771869 -0.634962 -0.031345 1 0 0 0 0 0 1 3928
-0.002229 -0.001337 0.121591 0.227906 0.741444 -0.726478 -0.031376 1 0 0 0 0 0 1 4924
-0.002233 -0.001340 0.121590 0.175617 0.710342 -0.772064 -0.031407 1 0 0 0 0 0 1 5925
-0.002234 -0.001341 0.121589 0.147655 0.693310 -0.789845 -0.031438 1 0 0 0 0 0 1 6908
-0.002235 -0.001341 0.121589 0.133456 0.684890 -0.796744 -0.031470 1 0 0 0 0 0 1 7927
-0.002236 -0.001342 0.121589 0.126365 0.680980 -0.799701 -0.031501 1 0 0 0 0 0 1 8936
-0.002236 -0.001342 0.121589 0.122840 0.679325 -0.801239 -0.031532 1 0 0 0 0 0 1 9928
-0.002249 -0.001355 0.121578 0.294338 0.863324 -0.653788 -0.031563 1 0 0 0 0 0 1 10928
-0.002256 -0.001362 0.121574 0.231264 0.796609 -0.731239 -0.031595 1 0 0 0 0 0 1 11933
-0.002259 -0.001366 0.121573 0.184195 0.747205 -0.771781 -0.031626 1 0 0 0 0 0 1 12924
-0.002266 -0.001349 0.121562 0.232170 0.469577 -0.649568 -0.031657 1 0 0 0 0 0 1 13924
-0.002270 -0.001341 0.121558 0.193606 0.549489 -0.727083 -0.031688 1 0 0 0 0 0 1 14924
-0.002271 -0.001336 0.121557 0.167421 0.611095 -0.766761 -0.031720 1 0 0 0 0 0 1 15927
-0.002272 -0.001334 0.121556 0.153457 0.644178 -0.782366 -0.031750 1 0 0 0 0 0 1 16908
-0.002254 -0.001338 0.121546 -0.111558 0.720929 -0.654332 -0.031782 1 0 0 0 0 0 1 17907
-0.002244 -0.001340 0.121543 -0.019533 0.708616 -0.726125 -0.031813 1 0 0 0 0 0 1 18924
-0.002240 -0.001340 0.121542 0.048260 0.697238 -0.763424 -0.031845 1 0 0 0 0 0 1 19929
-0.002238 -0.001341 0.121541 0.084140 0.691171 -0.778161 -0.031875 1 0 0 0 0 0 1 20906
-0.002236 -0.001341 0.121541 0.102234 0.688360 -0.783956 -0.031907 1 0 0 0 0 0 1 21925
-0.002236 -0.001341 0.121541 0.111338 0.687250 -0.786494 -0.031938 1 0 0 0 0 0 1 22926
-0.002241 -0.001323 0.121531 0.189183 0.435562 -0.649527 -0.031970 1 0 0 0 0 0 1 23927
-0.002244 -0.001313 0.121527 0.165834 0.528568 -0.721802 -0.032001 1 0 0 0 0 0 1 24928
-0.002245 -0.001309 0.121526 0.147308 0.596763 -0.759629 -0.032032 1 0 0 0 0 0 1 25925
-0.002246 -0.001307 0.121525 0.137171 0.633122 -0.774564 -0.032063 1 0 0 0 0 0 1 26908
-0.002259 -0.001319 0.121514 0.305211 0.836347 -0.631872 -0.032095 1 0 0 0 0 0 1 27926
-0.002266 -0.001325 0.121510 0.240451 0.779253 -0.710972 -0.032126 1 0 0 0 0 0 1 28925
-0.002269 -0.001329 0.121509 0.192542 0.734675 -0.752057 -0.032157 1 0 0 0 0 0 1 29928
-0.002271 -0.001330 0.121509 0.166821 0.710908 -0.768230 -0.032188 1 0 0 0 0 0 1 30917
-0.002271 -0.001331 0.121508 0.153781 0.699123 -0.774516 -0.032220 1 0 0 0 0 0 1 31926
-0.002272 -0.001331 0.121508 0.147242 0.693523 -0.777226 -0.032251 1 0 0 0 0 0 1 32927
-0.002272 -0.001332 0.121508 0.144039 0.691037 -0.778663 -0.032282 1 0 0 0 0 0 1 33924
-0.002272 -0.001332 0.121508 0.142494 0.690123 -0.779666 -0.032313 1 0 0 0 0 0 1 34924
-0.002272 -0.001332 0.121508 0.141801 0.690048 -0.780534 -0.032346 1 0 0 0 0 0 1 35978
-0.002278 -0.001313 0.121498 0.214743 0.438834 -0.642848 -0.032378 1 0 0 0 0 0 1 36981
-0.002281 -0.001304 0.121494 0.189027 0.531992 -0.714903 -0.032409 1 0 0 0 0 0 1 37980
-0.002282 -0.001299 0.121493 0.169318 0.600239 -0.752640 -0.032440 1 0 0 0 0 0 1 38981
-0.002283 -0.001297 0.121493 0.158616 0.636665 -0.767568 -0.032472 1 0 0 0 0 0 1 39985
-0.002283 -0.001296 0.121493 0.153151 0.655334 -0.773382 -0.032502 1 0 0 0 0 0 1 40973
-0.002264 -0.001300 0.121483 -0.107611 0.724773 -0.641714 -0.032533 1 0 0 0 0 0 1 41965
-0.002255 -0.001302 0.121479 -0.013477 0.708767 -0.712175 -0.032565 1 0 0 0 0 0 1 42980
-0.002250 -0.001303 0.121478 0.055352 0.695569 -0.748975 -0.032596 1 0 0 0 0 0 1 43981
-0.002248 -0.001303 0.121477 0.091760 0.688566 -0.763504 -0.032627 1 0 0 0 0 0 1 44964
-0.002247 -0.001303 0.121477 0.110124 0.685295 -0.769208 -0.032659 1 0 0 0 0 0 1 45977
-0.002246 -0.001304 0.121477 0.119357 0.683927 -0.771683 -0.032690 1 0 0 0 0 0 1 46962
-0.002246 -0.001304 0.121477 0.124012 0.683581 -0.773023 -0.032721 1 0 0 0 0 0 1 47955
-0.002251 -0.001285 0.121467 0.199646 0.432214 -0.635334 -0.032750 1 0 0 0 0 0 1 48913
-0.002254 -0.001276 0.121463 0.175265 0.525197 -0.707471 -0.032782 1 0 0 0 0 0 1 49922
-0.002255 -0.001271 0.121462 0.156237 0.593346 -0.745222 -0.032813 1 0 0 0 0 0 1 50915
-0.002256 -0.001269 0.121462 0.145862 0.629704 -0.760152 -0.032845 1 0 0 0 0 0 1 51922
-0.002256 -0.001268 0.121462 0.140563 0.648350 -0.765953 -0.032876 1 0 0 0 0 0 1 52913
-0.002256 -0.001267 0.121461 0.137919 0.657981 -0.768493 -0.032907 1 0 0 0 0 0 1 53922
-0.002269 -0.001281 0.121450 0.309943 0.847781 -0.621179 -0.032938 1 0 0 0 0 0 1 54912
-0.002276 -0.001287 0.121447 0.247320 0.783999 -0.698615 -0.032970 1 0 0 0 0 0 1 55923
-0.002279 -0.001291 0.121445 0.200487 0.736094 -0.739073 -0.033000 1 0 0 0 0 0 1 56912
-0.002281 -0.001293 0.121445 0.175331 0.710658 -0.755014 -0.033032 1 0 0 0 0 0 1 57912
-0.002282 -0.001293 0.121445 0.162545 0.698038 -0.761184 -0.033063 1 0 0 0 0 0 1 58912
-0.002263 -0.001298 0.121435 -0.101944 0.751828 -0.629530 -0.033095 1 0 0 0 0 0 1 59923
-0.002259 -0.001282 0.121421 0.063444 0.476519 -0.561271 -0.033125 1 0 0 0 0 0 1 60912
-0.002257 -0.001274 0.121416 0.105702 0.551881 -0.669419 -0.033157 1 0 0 0 0 0 1 61923
-0.002257 -0.001270 0.121414 0.121912 0.610499 -0.720918 -0.033188 1 0 0 0 0 0 1 62911
-0.002256 -0.001268 0.121414 0.129264 0.641995 -0.740731 -0.033220 1 0 0 0 0 0 1 63923
-0.002256 -0.001267 0.121414 0.132798 0.658168 -0.748270 -0.033251 1 0 0 0 0 0 1 64925
-0.002256 -0.001267 0.121413 0.134570 0.666556 -0.751378 -0.033282 1 0 0 0 0 0 1 65922
-0.002261 -0.001248 0.121403 0.208718 0.419659 -0.614077 -0.033314 1 0 0 0 0 0 1 66930
-0.002264 -0.001239 0.121400 0.183674 0.514594 -0.686460 -0.033344 1 0 0 0 0 0 1 67921
-0.002265 -0.001234 0.121398 0.164314 0.583717 -0.724283 -0.033376 1 0 0 0 0 0 1 68920
-0.002266 -0.001232 0.121398 0.153775 0.620561 -0.739205 -0.033407 1 0 0 0 0 0 1 69925
-0.002266 -0.001230 0.121398 0.148376 0.639423 -0.744986 -0.033438 1 0 0 0 0 0 1 70918
-0.002267 -0.001230 0.121398 0.145712 0.649174 -0.747490 -0.033470 1 0 0 0 0 0 1 71927
-0.002267 -0.001230 0.121398 0.144426 0.654342 -0.748821 -0.033501 1 0 0 0 0 0 1 72932
-0.002267 -0.001229 0.121398 0.143850 0.657220 -0.749737 -0.033532 1 0 0 0 0 0 1 73920
-0.002267 -0.001229 0.121398 0.143622 0.658982 -0.750509 -0.033564 1 0 0 0 0 0 1 74930
-0.002267 -0.001229 0.121398 0.143582 0.660152 -0.751239 -0.033595 1 0 0 0 0 0 1 75925
-0.002267 -0.001229 0.121398 0.143618 0.661057 -0.751957 -0.033626 1 0 0 0 0 0 1 76931
-0.002272 -0.001211 0.121387 0.216891 0.410442 -0.613615 -0.033657 1 0 0 0 0 0 1 77928
-0.002275 -0.001201 0.121384 0.191488 0.503399 -0.685738 -0.033688 1 0 0 0 0 0 1 78926
-0.002276 -0.001197 0.121383 0.171943 0.571504 -0.723490 -0.033720 1 0 0 0 0 0 1 79925
-0.002277 -0.001195 0.121382 0.161313 0.607841 -0.738358 -0.033751 1 0 0 0 0 0 1 80923
-0.002258 -0.001198 0.121372 -0.102347 0.686344 -0.609752 -0.033781 1 0 0 0 0 0 1 81905
-0.002249 -0.001200 0.121368 -0.009880 0.674781 -0.681277 -0.033813 1 0 0 0 0 0 1 82924
-0.002245 -0.001200 0.121367 0.058104 0.663785 -0.718392 -0.033845 1 0 0 0 0 0 1 83924
-0.002242 -0.001201 0.121367 0.094074 0.657906 -0.732995 -0.033876 1 0 0 0 0 0 1 84927
-0.002241 -0.001201 0.121367 0.112225 0.655144 -0.738670 -0.033907 1 0 0 0 0 0 1 85929
-0.002241 -0.001201 0.121367 0.121348 0.654032 -0.741124 -0.033938 1 0 0 0 0 0 1 86926
-0.002240 -0.001201 0.121367 0.125953 0.653772 -0.742418 -0.033970 1 0 0 0 0 0 1 87930
-0.002240 -0.001201 0.121367 0.128313 0.653928 -0.743304 -0.034001 1 0 0 0 0 0 1 88922
-0.002240 -0.001201 0.121367 0.129541 0.654310 -0.744065 -0.034032 1 0 0 0 0 0 1 89921
-0.002245 -0.001183 0.121356 0.203442 0.403447 -0.605604 -0.034063 1 0 0 0 0 0 1 90923
-0.002248 -0.001173 0.121353 0.178313 0.496147 -0.677754 -0.034095 1 0 0 0 0 0 1 91929
-0.002250 -0.001169 0.121351 0.158927 0.564095 -0.715492 -0.034126 1 0 0 0 0 0 1 92923
-0.002250 -0.001167 0.121351 0.148367 0.600356 -0.730359 -0.034157 1 0 0 0 0 0 1 93923
-0.002251 -0.001165 0.121351 0.142973 0.618930 -0.736117 -0.034188 1 0 0 0 0 0 1 94921
-0.002251 -0.001165 0.121351 0.140298 0.628501 -0.738583 -0.034220 1 0 0 0 0 0 1 95927
-0.002264 -0.001178 0.121340 0.312504 0.818543 -0.591226 -0.034250 1 0 0 0 0 0 1 96905
-0.002270 -0.001185 0.121336 0.250018 0.754795 -0.668438 -0.034282 1 0 0 0 0 0 1 97922
-0.002274 -0.001188 0.121335 0.203262 0.706901 -0.708745 -0.034313 1 0 0 0 0 0 1 98922
-0.002275 -0.001190 0.121334 0.178138 0.681466 -0.724569 -0.034344 1 0 0 0 0 0 1 99906
-0.002276 -0.001191 0.121334 0.165374 0.668832 -0.730695 -0.034376 1 0 0 0 0 0 1 100926
-0.002276 -0.001191 0.121334 0.159003 0.662766 -0.733273 -0.034407 1 0 0 0 0 0 1 101922
-0.002277 -0.001192 0.121334 0.155865 0.660022 -0.734611 -0.034438 1 0 0 0 0 0 1 102921
-0.002277 -0.001192 0.121334 0.154368 0.658947 -0.735525 -0.034470 1 0 0 0 0 0 1 103924
-0.002277 -0.001192 0.121334 0.153682 0.658705 -0.736262 -0.034501 1 0 0 0 0 0 1 104920
-0.002282 -0.001173 0.121324 0.226596 0.407469 -0.597629 -0.034532 1 0 0 0 0 0 1 105916
-0.002285 -0.001164 0.121320 0.201070 0.499897 -0.669781 -0.034563 1 0 0 0 0 0 1 106914
-0.002287 -0.001159 0.121319 0.181495 0.567729 -0.707520 -0.034595 1 0 0 0 0 0 1 107925
-0.002287 -0.001157 0.121318 0.170840 0.603910 -0.722365 -0.034626 1 0 0 0 0 0 1 108922
-0.002269 -0.001160 0.121308 -0.092997 0.682417 -0.593650 -0.034657 1 0 0 0 0 0 1 109922
-0.002259 -0.001162 0.121305 -0.000688 0.670797 -0.665064 -0.034688 1 0 0 0 0 0 1 110922
-0.002255 -0.001163 0.121303 0.067200 0.659781 -0.702102 -0.034719 1 0 0 0 0 0 1 111906
-0.002252 -0.001163 0.121303 0.103121 0.653888 -0.716676 -0.034751 1 0 0 0 0 0 1 112922
-0.002251 -0.001164 0.121303 0.121261 0.651118 -0.722307 -0.034782 1 0 0 0 0 0 1 113923
-0.002251 -0.001164 0.121303 0.130358 0.649985 -0.724707 -0.034813 1 0 0 0 0 0 1 114920
-0.002250 -0.001164 0.121303 0.134973 0.649704 -0.725992 -0.034845 1 0 0 0 0 0 1 115924
-0.002256 -0.001145 0.121292 0.210527 0.398476 -0.587390 -0.034876 1 0 0 0 0 0 1 116921
-0.002258 -0.001136 0.121289 0.186326 0.490766 -0.659619 -0.034907 1 0 0 0 0 0 1 117913
-0.002260 -0.001131 0.121288 0.167414 0.558522 -0.697378 -0.034938 1 0 0 0 0 0 1 118921
-0.002260 -0.001129 0.121287 0.157086 0.594652 -0.712198 -0.034969 1 0 0 0 0 0 1 119910
-0.002261 -0.001128 0.121287 0.151799 0.613152 -0.717949 -0.035001 1 0 0 0 0 0 1 120920
-0.002261 -0.001127 0.121287 0.149177 0.622690 -0.720377 -0.035032 1 0 0 0 0 0 1 121910
-0.002261 -0.001127 0.121287 0.147914 0.627729 -0.721648 -0.035063 1 0 0 0 0 0 1 122921
-0.002261 -0.001127 0.121287 0.147350 0.630511 -0.722512 -0.035094 1 0 0 0 0 0 1 123911
-0.002261 -0.001127 0.121287 0.147125 0.632204 -0.723242 -0.035126 1 0 0 0 0 0 1 124920
-0.002261 -0.001127 0.121287 0.147080 0.633334 -0.723910 -0.035157 1 0 0 0 0 0 1 125920
-0.002261 -0.001127 0.121287 0.147129 0.634153 -0.724554 -0.035188 1 0 0 0 0 0 1 126909
-0.002255 -0.001145 0.121266 0.062365 0.880028 -0.441816 -0.035219 1 0 0 0 0 0 1 127920
-0.002257 -0.001136 0.121248 0.168774 0.541655 -0.448127 -0.035250 1 0 0 0 0 0 1 128910
-0.002259 -0.001131 0.121242 0.166158 0.568495 -0.595633 -0.035282 1 0 0 0 0 0 1 129919
-0.002259 -0.001129 0.121240 0.158123 0.601065 -0.662114 -0.035313 1 0 0 0 0 0 1 130909
-0.002260 -0.001128 0.121239 0.153084 0.619266 -0.687243 -0.035344 1 0 0 0 0 0 1 131920
-0.002260 -0.001127 0.121239 0.150364 0.628736 -0.696560 -0.035375 1 0 0 0 0 0 1 132909
-0.002260 -0.001127 0.121239 0.148998 0.633725 -0.700247 -0.035407 1 0 0 0 0 0 1 133919
-0.002260 -0.001127 0.121239 0.148354 0.636492 -0.701926 -0.035438 1 0 0 0 0 0 1 134909
-0.002266 -0.001108 0.121229 0.221259 0.386842 -0.563250 -0.035469 1 0 0 0 0 0 1 135920
-0.002268 -0.001099 0.121225 0.195809 0.479679 -0.635544 -0.035500 1 0 0 0 0 0 1 136910
-0.002270 -0.001094 0.121224 0.176272 0.547705 -0.673320 -0.035532 1 0 0 0 0 0 1 137934
-0.002271 -0.001092 0.121223 0.165637 0.583951 -0.688127 -0.035563 1 0 0 0 0 0 1 138916
-0.002271 -0.001091 0.121223 0.160203 0.602509 -0.693826 -0.035595 1 0 0 0 0 0 1 139928
-0.002252 -0.001095 0.121213 -0.100975 0.672097 -0.561598 -0.035626 1 0 0 0 0 0 1 140930
-0.002243 -0.001096 0.121210 -0.007505 0.655984 -0.631790 -0.035657 1 0 0 0 0 0 1 141921
-0.002243 -0.001079 0.121198 0.134132 0.391465 -0.528547 -0.035688 1 0 0 0 0 0 1 142925
-0.002244 -0.001070 0.121194 0.144983 0.476074 -0.614516 -0.035720 1 0 0 0 0 0 1 143927
-0.002257 -0.001080 0.121182 0.317348 0.725073 -0.508443 -0.035751 1 0 0 0 0 0 1 144917
-0.002264 -0.001084 0.121178 0.254137 0.692745 -0.601141 -0.035782 1 0 0 0 0 0 1 145925
-0.002267 -0.001087 0.121176 0.206840 0.660725 -0.646881 -0.035814 1 0 0 0 0 0 1 146931
-0.002269 -0.001088 0.121175 0.181390 0.643224 -0.664567 -0.035845 1 0 0 0 0 0 1 147929
-0.002275 -0.001070 0.121165 0.241574 0.383316 -0.531358 -0.035876 1 0 0 0 0 0 1 148929
-0.002278 -0.001061 0.121161 0.209778 0.470761 -0.605727 -0.035907 1 0 0 0 0 0 1 149931
-0.002280 -0.001057 0.121160 0.187061 0.536018 -0.644190 -0.035938 1 0 0 0 0 0 1 150928
-0.002281 -0.001054 0.121160 0.174816 0.570919 -0.659220 -0.035970 1 0 0 0 0 0 1 151924
-0.002262 -0.001058 0.121149 -0.089906 0.648824 -0.530326 -0.036001 1 0 0 0 0 0 1 152922
-0.002253 -0.001059 0.121146 0.001676 0.636872 -0.601649 -0.036032 1 0 0 0 0 0 1 153922
-0.002248 -0.001060 0.121145 0.069186 0.625673 -0.638591 -0.036063 1 0 0 0 0 0 1 154922
-0.002251 -0.001042 0.121134 0.178038 0.368538 -0.513034 -0.036095 1 0 0 0 0 0 1 155922
-0.002253 -0.001033 0.121130 0.170758 0.457169 -0.590240 -0.036126 1 0 0 0 0 0 1 156921
-0.002254 -0.001029 0.121129 0.160289 0.523005 -0.629706 -0.036157 1 0 0 0 0 0 1 157932
-0.002254 -0.001027 0.121128 0.154173 0.558169 -0.645080 -0.036188 1 0 0 0 0 0 1 158925
-0.002254 -0.001025 0.121128 0.150981 0.576153 -0.650944 -0.036220 1 0 0 0 0 0 1 159927
-0.002254 -0.001025 0.121128 0.149415 0.585398 -0.653370 -0.036251 1 0 0 0 0 0 1 160919
-0.002255 -0.001025 0.121128 0.148666 0.590276 -0.654588 -0.036282 1 0 0 0 0 0 1 161920
-0.002260 -0.001006 0.121118 0.221460 0.341894 -0.515206 -0.036313 1 0 0 0 0 0 1 162920
-0.002263 -0.000997 0.121114 0.196091 0.434875 -0.587563 -0.036344 1 0 0 0 0 0 1 163921
-0.002264 -0.000992 0.121113 0.176590 0.502906 -0.625322 -0.036376 1 0 0 0 0 0 1 164921
-0.002265 -0.000990 0.121113 0.165971 0.539176 -0.640091 -0.036407 1 0 0 0 0 0 1 165920
-0.002265 -0.000989 0.121112 0.160541 0.557698 -0.645746 -0.036438 1 0 0 0 0 0 1 166919
-0.002265 -0.000988 0.121112 0.157860 0.567207 -0.648089 -0.036470 1 0 0 0 0 0 1 167921
-0.002266 -0.000988 0.121112 0.156562 0.572213 -0.649287 -0.036501 1 0 0 0 0 0 1 168925
-0.002266 -0.000988 0.121112 0.155969 0.574953 -0.650054 -0.036532 1 0 0 0 0 0 1 169919
-0.002247 -0.000992 0.121102 -0.102823 0.636704 -0.515937 -0.036563 1 0 0 0 0 0 1 170920
-0.002237 -0.000994 0.121099 -0.008309 0.616570 -0.585426 -0.036594 1 0 0 0 0 0 1 171921
-0.002232 -0.000995 0.121098 0.060665 0.601302 -0.621698 -0.036626 1 0 0 0 0 0 1 172918
-0.002230 -0.000996 0.121097 0.097116 0.593269 -0.635911 -0.036657 1 0 0 0 0 0 1 173924
-0.002229 -0.000996 0.121097 0.115511 0.589376 -0.641338 -0.036688 1 0 0 0 0 0 1 174901
-0.002228 -0.000996 0.121097 0.124755 0.587681 -0.643622 -0.036720 1 0 0 0 0 0 1 175925
-0.002228 -0.000996 0.121097 0.129413 0.587044 -0.644769 -0.036750 1 0 0 0 0 0 1 176904
-0.002233 -0.000978 0.121087 0.204925 0.335905 -0.505210 -0.036782 1 0 0 0 0 0 1 177920
-0.002236 -0.000969 0.121083 0.180906 0.427379 -0.577557 -0.036813 1 0 0 0 0 0 1 178925
-0.002237 -0.000964 0.121082 0.162087 0.494636 -0.615306 -0.036844 1 0 0 0 0 0 1 179920
-0.002238 -0.000962 0.121081 0.151812 0.530513 -0.630069 -0.036876 1 0 0 0 0 0 1 180921
-0.002238 -0.000961 0.121081 0.146537 0.548849 -0.635710 -0.036907 1 0 0 0 0 0 1 181919
-0.002239 -0.000960 0.121081 0.143934 0.558256 -0.638039 -0.036938 1 0 0 0 0 0 1 182923
-0.002239 -0.000960 0.121081 0.142667 0.563182 -0.639206 -0.036970 1 0 0 0 0 0 1 183921
-0.002239 -0.000960 0.121081 0.142075 0.565893 -0.639955 -0.037000 1 0 0 0 0 0 1 184901
-0.002239 -0.000960 0.121081 0.141864 0.567500 -0.640582 -0.037032 1 0 0 0 0 0 1 185924
-0.002252 -0.000973 0.121070 0.315664 0.754060 -0.492451 -0.037063 1 0 0 0 0 0 1 186921
-0.002258 -0.000980 0.121066 0.254163 0.688446 -0.568990 -0.037094 1 0 0 0 0 0 1 187921
-0.002261 -0.000984 0.121065 0.207923 0.639652 -0.608895 -0.037126 1 0 0 0 0 0 1 188918
-0.002263 -0.000985 0.121065 0.183056 0.613760 -0.624483 -0.037157 1 0 0 0 0 0 1 189923
-0.002264 -0.000986 0.121064 0.170420 0.600833 -0.630408 -0.037188 1 0 0 0 0 0 1 190920
-0.002264 -0.000987 0.121064 0.164115 0.594584 -0.632827 -0.037219 1 0 0 0 0 0 1 191919
-0.002264 -0.000987 0.121064 0.161006 0.591683 -0.634021 -0.037250 1 0 0 0 0 0 1 192909
-0.002265 -0.000987 0.121064 0.159503 0.590503 -0.634786 -0.037282 1 0 0 0 0 0 1 193918
-0.002265 -0.000987 0.121064 0.158831 0.590134 -0.635394 -0.037313 1 0 0 0 0 0 1 194909
-0.002265 -0.000987 0.121064 0.158551 0.590210 -0.635967 -0.037344 1 0 0 0 0 0 1 195919
-0.002265 -0.000987 0.121064 0.158480 0.590486 -0.636504 -0.037375 1 0 0 0 0 0 1 196908
-0.002265 -0.000987 0.121064 0.158509 0.590874 -0.637040 -0.037407 1 0 0 0 0 0 1 197919
-0.002265 -0.000987 0.121064 0.158591 0.591311 -0.637561 -0.037438 1 0 0 0 0 0 1 198908
-0.002265 -0.000987 0.121064 0.158693 0.591791 -0.638106 -0.037469 1 0 0 0 0 0 1 199918
-0.002265 -0.000987 0.121064 0.158817 0.592259 -0.638634 -0.037500 1 0 0 0 0 0 1 200908
-0.002265 -0.000987 0.121064 0.158950 0.592756 -0.639172 -0.037532 1 0 0 0 0 0 1 201919
-0.002265 -0.000987 0.121064 0.159061 0.593238 -0.639699 -0.037563 1 0 0 0 0 0 1 202908
-0.002265 -0.000987 0.121064 0.159213 0.593743 -0.640236 -0.037594 1 0 0 0 0 0 1 203919
-0.002265 -0.000987 0.121064 0.159326 0.594226 -0.640764 -0.037625 1 0 0 0 0 0 1 204909
-0.002265 -0.000987 0.121064 0.159473 0.594709 -0.641301 -0.037657 1 0 0 0 0 0 1 205918
-0.002265 -0.000987 0.121064 0.159590 0.595210 -0.641828 -0.037688 1 0 0 0 0 0 1 206908
-0.002265 -0.000987 0.121064 0.159742 0.595717 -0.642365 -0.037719 1 0 0 0 0 0 1 207919
-0.002265 -0.000987 0.121064 0.159860 0.596193 -0.642891 -0.037751 1 0 0 0 0 0 1 208919
-0.002265 -0.000987 0.121064 0.159986 0.596692 -0.643424 -0.037782 1 0 0 0 0 0 1 209910
-0.002265 -0.000987 0.121064 0.160132 0.597193 -0.643974 -0.037813 1 0 0 0 0 0 1 210929
-0.002265 -0.000987 0.121064 0.160262 0.597699 -0.644495 -0.037845 1 0 0 0 0 0 1 211931
-0.002265 -0.000987 0.121064 0.160400 0.598164 -0.645025 -0.037876 1 0 0 0 0 0 1 212917
-0.002265 -0.000987 0.121064 0.160519 0.598673 -0.645561 -0.037907 1 0 0 0 0 0 1 213924
-0.002265 -0.000987 0.121064 0.160660 0.599161 -0.646095 -0.037938 1 0 0 0 0 0 1 214915
-0.002265 -0.000987 0.121064 0.160819 0.599752 -0.646714 -0.037976 1 0 0 0 0 0 1 216113
-0.002265 -0.000987 0.121064 0.160927 0.600151 -0.647162 -0.038001 1 0 0 0 0 0 1 216922
-0.002265 -0.000987 0.121064 0.161048 0.600648 -0.647691 -0.038032 1 0 0 0 0 0 1 217924
-0.002265 -0.000987 0.121064 0.161189 0.601135 -0.648204 -0.038063 1 0 0 0 0 0 1 218915
-0.002265 -0.000987 0.121064 0.161325 0.601634 -0.648761 -0.038095 1 0 0 0 0 0 1 219927
-0.002277 -0.001001 0.121053 0.335439 0.787860 -0.500353 -0.038130 1 0 0 0 0 0 1 221053
-0.002284 -0.001008 0.121050 0.274213 0.722092 -0.576795 -0.038157 1 0 0 0 0 0 1 221931
-0.002287 -0.001011 0.121048 0.228095 0.673237 -0.616699 -0.038188 1 0 0 0 0 0 1 222909
-0.002289 -0.001013 0.121048 0.203299 0.647326 -0.632271 -0.038219 1 0 0 0 0 0 1 223903
-0.002290 -0.001014 0.121048 0.190715 0.634402 -0.638186 -0.038250 1 0 0 0 0 0 1 224900
-0.002290 -0.001014 0.121048 0.184425 0.628156 -0.640616 -0.038282 1 0 0 0 0 0 1 225918
-0.002290 -0.001014 0.121048 0.181329 0.625288 -0.641798 -0.038313 1 0 0 0 0 0 1 226920
-0.002290 -0.001014 0.121048 0.179868 0.624104 -0.642556 -0.038344 1 0 0 0 0 0 1 227921
-0.002290 -0.001014 0.121048 0.179191 0.623757 -0.643169 -0.038376 1 0 0 0 0 0 1 228919
-0.002290 -0.001014 0.121048 0.178950 0.623904 -0.643781 -0.038411 1 0 0 0 0 0 1 230044
-0.002290 -0.001014 0.121048 0.178864 0.624139 -0.644242 -0.038438 1 0 0 0 0 0 1 230920
-0.002291 -0.001014 0.121048 0.178935 0.624601 -0.644839 -0.038474 1 0 0 0 0 0 1 232052
-0.002291 -0.001014 0.121048 0.179023 0.625044 -0.645362 -0.038505 1 0 0 0 0 0 1 233046
-0.002291 -0.001014 0.121048 0.179148 0.625528 -0.645898 -0.038536 1 0 0 0 0 0 1 234043
-0.002291 -0.001014 0.121048 0.179283 0.626025 -0.646411 -0.038567 1 0 0 0 0 0 1 235043
-0.002291 -0.001014 0.121048 0.179408 0.626527 -0.646935 -0.038598 1 0 0 0 0 0 1 236045
-0.002291 -0.001014 0.121048 0.179563 0.627030 -0.647463 -0.038630 1 0 0 0 0 0 1 237042
-0.002291 -0.001014 0.121048 0.179698 0.627540 -0.647983 -0.038661 1 0 0 0 0 0 1 238044
-0.002291 -0.001014 0.121048 0.179857 0.628033 -0.648505 -0.038692 1 0 0 0 0 0 1 239043
-0.002291 -0.001014 0.121048 0.179989 0.628554 -0.649029 -0.038723 1 0 0 0 0 0 1 240044
-0.002291 -0.001014 0.121048 0.180127 0.628997 -0.649495 -0.038751 1 0 0 0 0 0 1 240920
-0.002291 -0.001014 0.121048 0.180277 0.629563 -0.650070 -0.038785 1 0 0 0 0 0 1 242030
-0.002291 -0.001014 0.121048 0.180426 0.630065 -0.650594 -0.038817 1 0 0 0 0 0 1 243043
-0.002303 -0.001028 0.121037 0.354588 0.816239 -0.501816 -0.038844 1 0 0 0 0 0 1 243921
-0.002310 -0.001035 0.121033 0.293503 0.750728 -0.578394 -0.038879 1 0 0 0 0 0 1 245023
-0.002313 -0.001038 0.121031 0.247478 0.701974 -0.618320 -0.038911 1 0 0 0 0 0 1 246044
-0.002315 -0.001040 0.121031 0.222736 0.676122 -0.633891 -0.038942 1 0 0 0 0 0 1 247045
-0.002296 -0.001045 0.121021 -0.049073 0.723384 -0.504708 -0.038969 1 0 0 0 0 0 1 247919
-0.002287 -0.001048 0.121017 0.038852 0.696174 -0.575914 -0.039004 1 0 0 0 0 0 1 249024
-0.002283 -0.001049 0.121016 0.104518 0.677343 -0.612738 -0.039036 1 0 0 0 0 0 1 250044
-0.002281 -0.001050 0.121016 0.139334 0.667507 -0.627086 -0.039067 1 0 0 0 0 0 1 251035
-0.002280 -0.001051 0.121016 0.156893 0.662752 -0.632564 -0.039098 1 0 0 0 0 0 1 252045
-0.002279 -0.001051 0.121015 0.165731 0.660601 -0.634813 -0.039129 1 0 0 0 0 0 1 253034
-0.002279 -0.001051 0.121015 0.170215 0.659790 -0.635927 -0.039161 1 0 0 0 0 0 1 254041
-0.002279 -0.001051 0.121015 0.172513 0.659649 -0.636660 -0.039192 1 0 0 0 0 0 1 255045
-0.002279 -0.001051 0.121015 0.173734 0.659837 -0.637235 -0.039223 1 0 0 0 0 0 1 256042
-0.002279 -0.001051 0.121015 0.174413 0.660185 -0.637764 -0.039255 1 0 0 0 0 0 1 257043
-0.002279 -0.001051 0.121015 0.174818 0.660631 -0.638287 -0.039286 1 0 0 0 0 0 1 258042
-0.002279 -0.001051 0.121015 0.175097 0.661110 -0.638792 -0.039317 1 0 0 0 0 0 1 259040
-0.002291 -0.001064 0.121004 0.349377 0.847329 -0.489904 -0.039348 1 0 0 0 0 0 1 260042
-0.002298 -0.001071 0.121001 0.288362 0.781904 -0.566433 -0.039380 1 0 0 0 0 0 1 261045
-0.002301 -0.001075 0.120999 0.242401 0.733216 -0.606324 -0.039411 1 0 0 0 0 0 1 262041
-0.002303 -0.001077 0.120999 0.217671 0.707374 -0.621889 -0.039442 1 0 0 0 0 0 1 263049
-0.002304 -0.001077 0.120999 0.205126 0.694549 -0.627805 -0.039475 1 0 0 0 0 0 1 264104
-0.002304 -0.001078 0.120999 0.198852 0.688337 -0.630204 -0.039506 1 0 0 0 0 0 1 265099
-0.002304 -0.001078 0.120999 0.195763 0.685416 -0.631291 -0.039533 1 0 0 0 0 0 1 265957
-0.002304 -0.001078 0.120999 0.194323 0.684344 -0.632090 -0.039569 1 0 0 0 0 0 1 267098
-0.002285 -0.001083 0.120989 -0.065631 0.744249 -0.497482 -0.039600 1 0 0 0 0 0 1 268085
-0.002276 -0.001085 0.120985 0.028157 0.723385 -0.566744 -0.039631 1 0 0 0 0 0 1 269097
-0.002284 -0.001100 0.120973 0.270815 0.893433 -0.453358 -0.039662 1 0 0 0 0 0 1 270081
-0.002288 -0.001107 0.120969 0.245987 0.819371 -0.543536 -0.039694 1 0 0 0 0 0 1 271100
-0.002290 -0.001111 0.120967 0.218202 0.766267 -0.588303 -0.039725 1 0 0 0 0 0 1 272082
-0.002291 -0.001113 0.120967 0.202548 0.738196 -0.605570 -0.039756 1 0 0 0 0 0 1 273099
-0.002292 -0.001114 0.120967 0.194508 0.724204 -0.612032 -0.039787 1 0 0 0 0 0 1 274080
-0.002292 -0.001114 0.120967 0.190505 0.717463 -0.614618 -0.039819 1 0 0 0 0 0 1 275096
-0.002292 -0.001114 0.120967 0.188546 0.714326 -0.615819 -0.039848 1 0 0 0 0 0 1 276041
-0.002292 -0.001114 0.120967 0.187635 0.713034 -0.616555 -0.039879 1 0 0 0 0 0 1 277031
-0.002305 -0.001128 0.120956 0.361284 0.898304 -0.467451 -0.039911 1 0 0 0 0 0 1 278040
-0.002312 -0.001135 0.120952 0.300109 0.832620 -0.544047 -0.039942 1 0 0 0 0 0 1 279030
-0.002315 -0.001138 0.120950 0.254065 0.783831 -0.583980 -0.039973 1 0 0 0 0 0 1 280042
-0.002317 -0.001140 0.120950 0.229293 0.757877 -0.599451 -0.040000 1 0 0 0 0 0 1 280903
-0.002298 -0.001146 0.120940 -0.042593 0.805255 -0.470113 -0.040036 1 0 0 0 0 0 1 282038
-0.002302 -0.001162 0.120925 0.219065 0.963704 -0.391413 -0.040067 1 0 0 0 0 0 1 283029
-0.002304 -0.001170 0.120920 0.223586 0.879252 -0.504329 -0.040098 1 0 0 0 0 0 1 284032
-0.002305 -0.001174 0.120918 0.212278 0.820333 -0.558045 -0.040126 1 0 0 0 0 0 1 284916
-0.002306 -0.001176 0.120918 0.205016 0.789391 -0.578579 -0.040160 1 0 0 0 0 0 1 286029
-0.002306 -0.001177 0.120918 0.201150 0.773929 -0.586177 -0.040192 1 0 0 0 0 0 1 287041
-0.002306 -0.001178 0.120918 0.199226 0.766423 -0.589135 -0.040223 1 0 0 0 0 0 1 288029
-0.002319 -0.001192 0.120907 0.372257 0.948467 -0.440539 -0.040254 1 0 0 0 0 0 1 289041
-0.002325 -0.001199 0.120903 0.310919 0.881411 -0.517484 -0.040286 1 0 0 0 0 0 1 290058
-0.002329 -0.001202 0.120901 0.264806 0.831918 -0.557515 -0.040317 1 0 0 0 0 0 1 291039
-0.002330 -0.001204 0.120901 0.240019 0.805717 -0.573080 -0.040349 1 0 0 0 0 0 1 292052
-0.002331 -0.001205 0.120901 0.227417 0.792687 -0.578949 -0.040380 1 0 0 0 0 0 1 293060
-0.002332 -0.001205 0.120901 0.221152 0.786425 -0.581296 -0.040411 1 0 0 0 0 0 1 294045
-0.002345 -0.001219 0.120890 0.391963 0.969022 -0.432335 -0.040442 1 0 0 0 0 0 1 295037
-0.002351 -0.001226 0.120886 0.329624 0.902346 -0.509219 -0.040473 1 0 0 0 0 0 1 296041
-0.002354 -0.001229 0.120884 0.283000 0.852999 -0.549204 -0.040501 1 0 0 0 0 0 1 296920
-0.002356 -0.001231 0.120884 0.257978 0.826967 -0.564828 -0.040536 1 0 0 0 0 0 1 298038
-0.002357 -0.001232 0.120884 0.245263 0.813991 -0.570661 -0.040567 1 0 0 0 0 0 1 299031
-0.002357 -0.001233 0.120884 0.238953 0.807782 -0.573023 -0.040598 1 0 0 0 0 0 1 300046
-0.002358 -0.001233 0.120884 0.235860 0.804960 -0.574124 -0.040630 1 0 0 0 0 0 1 301051
-0.002358 -0.001233 0.120884 0.234399 0.803858 -0.574796 -0.040661 1 0 0 0 0 0 1 302044
-0.002339 -0.001237 0.120874 -0.025664 0.863749 -0.439988 -0.040692 1 0 0 0 0 0 1 303043
-0.002329 -0.001240 0.120870 0.067919 0.843134 -0.509149 -0.040723 1 0 0 0 0 0 1 304043
-0.002325 -0.001241 0.120869 0.136414 0.827636 -0.545205 -0.040754 1 0 0 0 0 0 1 305022
-0.002322 -0.001241 0.120869 0.172645 0.819508 -0.559236 -0.040785 1 0 0 0 0 0 1 306024
-0.002321 -0.001242 0.120869 0.190936 0.815637 -0.564539 -0.040816 1 0 0 0 0 0 1 307023
-0.002321 -0.001242 0.120869 0.200157 0.813994 -0.566692 -0.040848 1 0 0 0 0 0 1 308042
-0.002320 -0.001242 0.120868 0.204817 0.813468 -0.567724 -0.040879 1 0 0 0 0 0 1 309037
-0.002320 -0.001242 0.120868 0.207238 0.813512 -0.568375 -0.040911 1 0 0 0 0 0 1 310045
-0.002320 -0.001242 0.120868 0.208515 0.813850 -0.568875 -0.040942 1 0 0 0 0 0 1 311046
-0.002301 -0.001246 0.120859 -0.050138 0.874447 -0.433834 -0.040973 1 0 0 0 0 0 1 312047
-0.002292 -0.001249 0.120855 0.044024 0.854196 -0.503010 -0.041004 1 0 0 0 0 0 1 313022
-0.002287 -0.001250 0.120854 0.112783 0.838918 -0.539082 -0.041035 1 0 0 0 0 0 1 314023
-0.002285 -0.001250 0.120853 0.149134 0.830897 -0.553129 -0.041067 1 0 0 0 0 0 1 315040
-0.002283 -0.001251 0.120853 0.167501 0.827082 -0.558419 -0.041098 1 0 0 0 0 0 1 316044
-0.002283 -0.001251 0.120853 0.176730 0.825448 -0.560569 -0.041129 1 0 0 0 0 0 1 317039
-0.002283 -0.001251 0.120853 0.181400 0.824948 -0.561593 -0.041161 1 0 0 0 0 0 1 318041
-0.002282 -0.001251 0.120853 0.183798 0.825003 -0.562218 -0.041192 1 0 0 0 0 0 1 319039
-0.002282 -0.001251 0.120853 0.185071 0.825336 -0.562733 -0.041223 1 0 0 0 0 0 1 320046
-0.002282 -0.001251 0.120853 0.185779 0.825817 -0.563171 -0.041254 1 0 0 0 0 0 1 321022
-0.002282 -0.001251 0.120853 0.186201 0.826376 -0.563607 -0.041286 1 0 0 0 0 0 1 322040
-0.002263 -0.001255 0.120843 -0.072874 0.887061 -0.428352 -0.041317 1 0 0 0 0 0 1 323041
-0.002254 -0.001258 0.120840 0.020938 0.866932 -0.497572 -0.041348 1 0 0 0 0 0 1 324041
-0.002249 -0.001259 0.120839 0.089520 0.851687 -0.533656 -0.041379 1 0 0 0 0 0 1 325039
-0.002247 -0.001259 0.120838 0.125789 0.843689 -0.547701 -0.041411 1 0 0 0 0 0 1 326046
-0.002246 -0.001260 0.120838 0.144083 0.839876 -0.552981 -0.041441 1 0 0 0 0 0 1 327023
-0.002226 -0.001264 0.120828 -0.106001 0.898349 -0.419277 -0.041473 1 0 0 0 0 0 1 328043
-0.002217 -0.001266 0.120825 -0.007829 0.877134 -0.489150 -0.041504 1 0 0 0 0 0 1 329040
-0.002212 -0.001268 0.120823 0.062896 0.861335 -0.525469 -0.041536 1 0 0 0 0 0 1 330033
-0.002209 -0.001268 0.120823 0.100234 0.853067 -0.539593 -0.041567 1 0 0 0 0 0 1 331043
-0.002208 -0.001268 0.120823 0.119066 0.849128 -0.544906 -0.041598 1 0 0 0 0 0 1 332045
-0.002189 -0.001273 0.120813 -0.130689 0.907512 -0.411025 -0.041630 1 0 0 0 0 0 1 333041
-0.002179 -0.001275 0.120809 -0.032486 0.886271 -0.480958 -0.041661 1 0 0 0 0 0 1 334039
-0.002174 -0.001277 0.120808 0.038248 0.870485 -0.517314 -0.041692 1 0 0 0 0 0 1 335041
-0.002172 -0.001277 0.120808 0.075581 0.862223 -0.531432 -0.041723 1 0 0 0 0 0 1 336041
-0.002170 -0.001277 0.120807 0.094389 0.858277 -0.536738 -0.041754 1 0 0 0 0 0 1 337039
-0.002156 -0.001263 0.120787 -0.081710 0.663958 -0.262444 -0.041786 1 0 0 0 0 0 1 338040
-0.002149 -0.001257 0.120780 -0.008706 0.733459 -0.403553 -0.041817 1 0 0 0 0 0 1 339040
-0.002146 -0.001253 0.120778 0.042570 0.784248 -0.476741 -0.041848 1 0 0 0 0 0 1 340042
-0.002144 -0.001252 0.120777 0.069248 0.811223 -0.504889 -0.041879 1 0 0 0 0 0 1 341021
-0.002143 -0.001251 0.120776 0.082572 0.825049 -0.515220 -0.041911 1 0 0 0 0 0 1 342039
-0.002124 -0.001255 0.120766 -0.169839 0.892276 -0.382817 -0.041942 1 0 0 0 0 0 1 343039
-0.002114 -0.001257 0.120763 -0.073234 0.875515 -0.453472 -0.041975 1 0 0 0 0 0 1 344083
-0.002110 -0.001258 0.120762 -0.003335 0.861950 -0.490057 -0.042006 1 0 0 0 0 0 1 345095
-0.002107 -0.001258 0.120761 0.033569 0.854780 -0.504244 -0.042037 1 0 0 0 0 0 1 346080
-0.002106 -0.001259 0.120761 0.052151 0.851401 -0.509570 -0.042069 1 0 0 0 0 0 1 347095
-0.002106 -0.001259 0.120761 0.061459 0.849950 -0.511649 -0.042098 1 0 0 0 0 0 1 348029
-0.002105 -0.001259 0.120761 0.066125 0.849562 -0.512646 -0.042129 1 0 0 0 0 0 1 349038
-0.002105 -0.001259 0.120761 0.068476 0.849667 -0.513234 -0.042160 1 0 0 0 0 0 1 350027
-0.002105 -0.001259 0.120761 0.069681 0.850049 -0.513692 -0.042192 1 0 0 0 0 0 1 351039
-0.002105 -0.001259 0.120761 0.070318 0.850532 -0.514090 -0.042223 1 0 0 0 0 0 1 352029
-0.002086 -0.001263 0.120751 -0.188348 0.911139 -0.378025 -0.042254 1 0 0 0 0 0 1 353037
-0.002077 -0.001265 0.120748 -0.095001 0.891068 -0.447489 -0.042285 1 0 0 0 0 0 1 354028
-0.002072 -0.001267 0.120746 -0.026717 0.875890 -0.483677 -0.042317 1 0 0 0 0 0 1 355038
-0.002070 -0.001267 0.120746 0.009383 0.867904 -0.497711 -0.042348 1 0 0 0 0 0 1 356027
-0.002068 -0.001267 0.120746 0.027552 0.864126 -0.502985 -0.042379 1 0 0 0 0 0 1 357038
-0.002068 -0.001268 0.120746 0.036639 0.862506 -0.505065 -0.042410 1 0 0 0 0 0 1 358028
-0.002068 -0.001268 0.120746 0.041186 0.862016 -0.506043 -0.042442 1 0 0 0 0 0 1 359027
-0.002067 -0.001268 0.120746 0.043490 0.862095 -0.506626 -0.042473 1 0 0 0 0 0 1 360038
-0.002067 -0.001268 0.120746 0.044629 0.862432 -0.507070 -0.042504 1 0 0 0 0 0 1 361026
-0.002067 -0.001268 0.120746 0.045232 0.862933 -0.507462 -0.042536 1 0 0 0 0 0 1 362037
-0.002048 -0.001272 0.120736 -0.213406 0.923486 -0.371197 -0.042567 1 0 0 0 0 0 1 363028
-0.002039 -0.001274 0.120732 -0.120187 0.903484 -0.440729 -0.042598 1 0 0 0 0 0 1 364048
-0.002034 -0.001276 0.120731 -0.051988 0.888312 -0.476927 -0.042630 1 0 0 0 0 0 1 365047
-0.002032 -0.001276 0.120731 -0.015937 0.880338 -0.490970 -0.042661 1 0 0 0 0 0 1 366037
-0.002031 -0.001276 0.120730 0.002192 0.876555 -0.496230 -0.042692 1 0 0 0 0 0 1 367042
-0.002030 -0.001277 0.120730 0.011270 0.874959 -0.498313 -0.042723 1 0 0 0 0 0 1 368035
-0.002030 -0.001277 0.120730 0.015788 0.874468 -0.499274 -0.042754 1 0 0 0 0 0 1 369035
-0.002030 -0.001277 0.120730 0.018062 0.874534 -0.499851 -0.042785 1 0 0 0 0 0 1 370032
-0.002030 -0.001277 0.120730 0.019209 0.874903 -0.500289 -0.042817 1 0 0 0 0 0 1 371042
-0.002030 -0.001277 0.120730 0.019788 0.875398 -0.500677 -0.042848 1 0 0 0 0 0 1 372047
-0.002030 -0.001277 0.120730 0.020068 0.875953 -0.501055 -0.042879 1 0 0 0 0 0 1 373036
-0.002030 -0.001277 0.120730 0.020230 0.876557 -0.501414 -0.042911 1 0 0 0 0 0 1 374039
-0.002030 -0.001277 0.120730 0.020314 0.877184 -0.501793 -0.042942 1 0 0 0 0 0 1 375048
-0.002030 -0.001277 0.120730 0.020369 0.877812 -0.502158 -0.042973 1 0 0 0 0 0 1 376047
-0.002030 -0.001277 0.120730 0.020410 0.878441 -0.502514 -0.043005 1 0 0 0 0 0 1 377042
-0.002030 -0.001277 0.120730 0.020419 0.879068 -0.502885 -0.043036 1 0 0 0 0 0 1 378040
-0.002030 -0.001277 0.120730 0.020441 0.879714 -0.503244 -0.043067 1 0 0 0 0 0 1 379040
-0.002030 -0.001277 0.120730 0.020465 0.880362 -0.503621 -0.043098 1 0 0 0 0 0 1 380040
-0.002030 -0.001277 0.120730 0.020472 0.880992 -0.503974 -0.043129 1 0 0 0 0 0 1 381038
-0.002030 -0.001277 0.120730 0.020498 0.881616 -0.504338 -0.043160 1 0 0 0 0 0 1 382021
-0.002030 -0.001277 0.120730 0.020502 0.882256 -0.504697 -0.043191 1 0 0 0 0 0 1 383020
-0.002030 -0.001277 0.120730 0.020528 0.882910 -0.505078 -0.043224 1 0 0 0 0 0 1 384049
-0.002030 -0.001277 0.120730 0.020524 0.883539 -0.505443 -0.043255 1 0 0 0 0 0 1 385044
-0.002030 -0.001277 0.120730 0.020557 0.884183 -0.505808 -0.043286 1 0 0 0 0 0 1 386045
-0.002030 -0.001277 0.120730 0.020561 0.884822 -0.506166 -0.043317 1 0 0 0 0 0 1 387042
-0.002030 -0.001277 0.120730 0.020583 0.885457 -0.506535 -0.043348 1 0 0 0 0 0 1 388021
-0.002030 -0.001277 0.120730 0.020591 0.886099 -0.506896 -0.043379 1 0 0 0 0 0 1 389039
-0.002030 -0.001277 0.120730 0.020617 0.886734 -0.507266 -0.043411 1 0 0 0 0 0 1 390039
-0.002030 -0.001277 0.120730 0.020621 0.887373 -0.507624 -0.043442 1 0 0 0 0 0 1 391037
-0.002030 -0.001277 0.120730 0.020647 0.888011 -0.507996 -0.043473 1 0 0 0 0 0 1 392040
-0.002030 -0.001277 0.120730 0.020643 0.888644 -0.508363 -0.043504 1 0 0 0 0 0 1 393041
-0.002030 -0.001277 0.120730 0.020675 0.889286 -0.508727 -0.043536 1 0 0 0 0 0 1 394039
-0.002030 -0.001277 0.120730 0.020680 0.889928 -0.509086 -0.043567 1 0 0 0 0 0 1 395040
-0.002030 -0.001277 0.120730 0.020702 0.890577 -0.509464 -0.043598 1 0 0 0 0 0 1 396042
-0.002030 -0.001277 0.120730 0.020709 0.891206 -0.509817 -0.043629 1 0 0 0 0 0 1 397039
-0.002035 -0.001258 0.120720 0.094543 0.638703 -0.369738 -0.043660 1 0 0 0 0 0 1 398019
-0.002038 -0.001249 0.120716 0.069443 0.729745 -0.441033 -0.043692 1 0 0 0 0 0 1 399038
-0.002039 -0.001244 0.120715 0.050075 0.796784 -0.478149 -0.043723 1 0 0 0 0 0 1 400043
-0.002040 -0.001242 0.120715 0.039520 0.832559 -0.492525 -0.043754 1 0 0 0 0 0 1 401019
-0.002040 -0.001241 0.120715 0.034092 0.850930 -0.497912 -0.043786 1 0 0 0 0 0 1 402038
-0.002040 -0.001240 0.120715 0.031322 0.860403 -0.500028 -0.043817 1 0 0 0 0 0 1 403038
-0.002041 -0.001240 0.120715 0.029958 0.865445 -0.500999 -0.043848 1 0 0 0 0 0 1 404039
-0.002041 -0.001240 0.120715 0.029268 0.868274 -0.501569 -0.043879 1 0 0 0 0 0 1 405031
-0.002041 -0.001240 0.120715 0.028938 0.869999 -0.502001 -0.043911 1 0 0 0 0 0 1 406041
-0.002041 -0.001240 0.120715 0.028778 0.871171 -0.502387 -0.043942 1 0 0 0 0 0 1 407043
-0.002041 -0.001240 0.120715 0.028708 0.872079 -0.502750 -0.043973 1 0 0 0 0 0 1 408039
-0.002041 -0.001240 0.120715 0.028691 0.872823 -0.503107 -0.044004 1 0 0 0 0 0 1 409038
-0.002041 -0.001240 0.120715 0.028679 0.873510 -0.503469 -0.044036 1 0 0 0 0 0 1 410036
-0.002022 -0.001244 0.120705 -0.230588 0.934284 -0.366871 -0.044067 1 0 0 0 0 0 1 411040
-0.002012 -0.001247 0.120701 -0.137825 0.914339 -0.436334 -0.044098 1 0 0 0 0 0 1 412040
-0.002008 -0.001248 0.120700 -0.069847 0.899204 -0.472508 -0.044129 1 0 0 0 0 0 1 413036
-0.002005 -0.001248 0.120699 -0.033923 0.891261 -0.486529 -0.044161 1 0 0 0 0 0 1 414038
-0.002004 -0.001249 0.120699 -0.015846 0.887470 -0.491771 -0.044192 1 0 0 0 0 0 1 415035
-0.002004 -0.001249 0.120699 -0.006810 0.885910 -0.493857 -0.044225 1 0 0 0 0 0 1 416096
-0.002009 -0.001230 0.120689 0.071529 0.632234 -0.354190 -0.044256 1 0 0 0 0 0 1 417095
-0.002011 -0.001221 0.120685 0.048686 0.722523 -0.425671 -0.044287 1 0 0 0 0 0 1 418080
-0.002013 -0.001217 0.120684 0.030460 0.789208 -0.462864 -0.044319 1 0 0 0 0 0 1 419093
-0.002013 -0.001214 0.120684 0.020455 0.824796 -0.477252 -0.044349 1 0 0 0 0 0 1 420080
-0.002014 -0.001213 0.120684 0.015294 0.843052 -0.482628 -0.044381 1 0 0 0 0 0 1 421093
-0.002014 -0.001213 0.120684 0.012673 0.852452 -0.484721 -0.044412 1 0 0 0 0 0 1 422077
-0.002014 -0.001212 0.120683 0.011356 0.857470 -0.485688 -0.044444 1 0 0 0 0 0 1 423092
-0.002014 -0.001212 0.120683 0.010681 0.860272 -0.486235 -0.044474 1 0 0 0 0 0 1 424078
-0.002014 -0.001212 0.120683 0.010356 0.862002 -0.486657 -0.044506 1 0 0 0 0 0 1 425091
-0.002014 -0.001212 0.120683 0.010200 0.863147 -0.487028 -0.044537 1 0 0 0 0 0 1 426093
-0.002014 -0.001212 0.120683 0.010125 0.864011 -0.487379 -0.044568 1 0 0 0 0 0 1 427079
-0.002014 -0.001212 0.120683 0.010088 0.864772 -0.487721 -0.044600 1 0 0 0 0 0 1 428096
-0.002014 -0.001212 0.120683 0.010078 0.865422 -0.488061 -0.044631 1 0 0 0 0 0 1 429076
-0.002014 -0.001212 0.120683 0.010073 0.866075 -0.488408 -0.044662 1 0 0 0 0 0 1 430092
-0.002014 -0.001212 0.120683 0.010064 0.866688 -0.488744 -0.044693 1 0 0 0 0 0 1 431075
-0.002014 -0.001212 0.120683 0.010074 0.867292 -0.489073 -0.044723 1 0 0 0 0 0 1 432037
-0.002014 -0.001212 0.120683 0.010081 0.867893 -0.489410 -0.044754 1 0 0 0 0 0 1 433025
-0.002014 -0.001212 0.120683 0.010088 0.868506 -0.489756 -0.044786 1 0 0 0 0 0 1 434035
-0.002014 -0.001212 0.120683 0.010095 0.869106 -0.490094 -0.044817 1 0 0 0 0 0 1 435025
-0.002014 -0.001212 0.120683 0.010103 0.869718 -0.490439 -0.044848 1 0 0 0 0 0 1 436036
-0.002014 -0.001212 0.120683 0.010110 0.870317 -0.490777 -0.044879 1 0 0 0 0 0 1 437024
-0.002014 -0.001212 0.120683 0.010109 0.870922 -0.491130 -0.044911 1 0 0 0 0 0 1 438036
-0.002014 -0.001212 0.120683 0.010123 0.871529 -0.491462 -0.044941 1 0 0 0 0 0 1 439025
-0.002014 -0.001212 0.120683 0.010131 0.872142 -0.491806 -0.044973 1 0 0 0 0 0 1 440035
-0.002014 -0.001212 0.120683 0.010138 0.872742 -0.492145 -0.045004 1 0 0 0 0 0 1 441025
-0.002019 -0.001194 0.120673 0.084011 0.620081 -0.351618 -0.045036 1 0 0 0 0 0 1 442034
-0.002022 -0.001184 0.120670 0.058980 0.710739 -0.422913 -0.045067 1 0 0 0 0 0 1 443036
-0.002024 -0.001180 0.120668 0.039667 0.777581 -0.460036 -0.045098 1 0 0 0 0 0 1 444026
-0.002024 -0.001178 0.120668 0.029121 0.813272 -0.474418 -0.045130 1 0 0 0 0 0 1 445045
-0.002025 -0.001176 0.120668 0.023683 0.831564 -0.479762 -0.045161 1 0 0 0 0 0 1 446050
-0.002025 -0.001176 0.120668 0.020930 0.840987 -0.481854 -0.045192 1 0 0 0 0 0 1 447042
-0.002025 -0.001176 0.120668 0.019552 0.845987 -0.482797 -0.045223 1 0 0 0 0 0 1 448037
-0.002025 -0.001175 0.120668 0.018867 0.848784 -0.483355 -0.045254 1 0 0 0 0 0 1 449041
-0.002025 -0.001175 0.120668 0.018519 0.850469 -0.483753 -0.045286 1 0 0 0 0 0 1 450036
-0.002025 -0.001175 0.120668 0.018363 0.851601 -0.484121 -0.045317 1 0 0 0 0 0 1 451033
-0.002025 -0.001175 0.120668 0.018282 0.852464 -0.484466 -0.045348 1 0 0 0 0 0 1 452042
-0.002025 -0.001175 0.120668 0.018249 0.853189 -0.484789 -0.045379 1 0 0 0 0 0 1 453031
-0.002025 -0.001175 0.120668 0.018241 0.853852 -0.485139 -0.045411 1 0 0 0 0 0 1 454044
-0.002025 -0.001175 0.120668 0.018243 0.854526 -0.485501 -0.045445 1 0 0 0 0 0 1 455124
-0.002025 -0.001175 0.120668 0.018250 0.855108 -0.485810 -0.045475 1 0 0 0 0 0 1 456090
-0.002025 -0.001175 0.120668 0.018250 0.855662 -0.486135 -0.045504 1 0 0 0 0 0 1 457026
-0.002025 -0.001175 0.120668 0.018269 0.856253 -0.486460 -0.045535 1 0 0 0 0 0 1 458017
-0.002025 -0.001175 0.120668 0.018279 0.856865 -0.486806 -0.045567 1 0 0 0 0 0 1 459037
-0.002025 -0.001175 0.120668 0.018295 0.857442 -0.487134 -0.045598 1 0 0 0 0 0 1 460037
-0.002025 -0.001175 0.120668 0.018308 0.858028 -0.487467 -0.045629 1 0 0 0 0 0 1 461036
-0.002025 -0.001175 0.120668 0.018317 0.858616 -0.487801 -0.045660 1 0 0 0 0 0 1 462018
-0.002025 -0.001175 0.120668 0.018333 0.859204 -0.488135 -0.045692 1 0 0 0 0 0 1 463036
-0.002025 -0.001175 0.120668 0.018334 0.859783 -0.488476 -0.045722 1 0 0 0 0 0 1 464017
-0.002030 -0.001157 0.120657 0.092239 0.607030 -0.347685 -0.045754 1 0 0 0 0 0 1 465041
-0.002033 -0.001148 0.120654 0.067276 0.697515 -0.419009 -0.045786 1 0 0 0 0 0 1 466043
-0.002035 -0.001143 0.120653 0.047990 0.764249 -0.456139 -0.045817 1 0 0 0 0 0 1 467041
-0.002035 -0.001141 0.120652 0.037461 0.799866 -0.470500 -0.045848 1 0 0 0 0 0 1 468039
-0.002036 -0.001140 0.120652 0.032039 0.818103 -0.475852 -0.045879 1 0 0 0 0 0 1 469036
-0.002036 -0.001139 0.120652 0.029288 0.827524 -0.477937 -0.045911 1 0 0 0 0 0 1 470036
-0.002036 -0.001139 0.120652 0.027916 0.832505 -0.478875 -0.045942 1 0 0 0 0 0 1 471034
-0.002036 -0.001139 0.120652 0.027240 0.835270 -0.479419 -0.045973 1 0 0 0 0 0 1 472037
-0.002036 -0.001139 0.120652 0.026908 0.836945 -0.479823 -0.046004 1 0 0 0 0 0 1 473036
-0.002036 -0.001139 0.120652 0.026738 0.838054 -0.480166 -0.046036 1 0 0 0 0 0 1 474035
-0.002036 -0.001139 0.120652 0.026669 0.838901 -0.480512 -0.046067 1 0 0 0 0 0 1 475035
-0.002036 -0.001139 0.120652 0.026641 0.839611 -0.480829 -0.046098 1 0 0 0 0 0 1 476026
-0.002036 -0.001139 0.120652 0.026642 0.840241 -0.481163 -0.046129 1 0 0 0 0 0 1 477034
-0.002036 -0.001139 0.120652 0.026649 0.840849 -0.481491 -0.046161 1 0 0 0 0 0 1 478037
-0.002036 -0.001139 0.120652 0.026651 0.841434 -0.481816 -0.046192 1 0 0 0 0 0 1 479035
-0.002036 -0.001139 0.120652 0.026675 0.842014 -0.482136 -0.046223 1 0 0 0 0 0 1 480037
-0.002036 -0.001139 0.120652 0.026691 0.842597 -0.482468 -0.046254 1 0 0 0 0 0 1 481039
-0.002036 -0.001139 0.120652 0.026709 0.843165 -0.482793 -0.046286 1 0 0 0 0 0 1 482034
-0.002036 -0.001139 0.120652 0.026718 0.843728 -0.483127 -0.046317 1 0 0 0 0 0 1 483037
-0.002036 -0.001139 0.120652 0.026747 0.844293 -0.483441 -0.046348 1 0 0 0 0 0 1 484037
-0.002036 -0.001139 0.120652 0.026763 0.844868 -0.483769 -0.046379 1 0 0 0 0 0 1 485028
-0.002036 -0.001139 0.120652 0.026781 0.845444 -0.484098 -0.046411 1 0 0 0 0 0 1 486038
-0.002036 -0.001139 0.120652 0.026799 0.846006 -0.484420 -0.046441 1 0 0 0 0 0 1 487025
-0.002041 -0.001120 0.120642 0.100715 0.593150 -0.343379 -0.046473 1 0 0 0 0 0 1 488036
-0.002044 -0.001111 0.120638 0.075803 0.683435 -0.414722 -0.046504 1 0 0 0 0 0 1 489036
-0.002046 -0.001106 0.120637 0.056574 0.750056 -0.451861 -0.046536 1 0 0 0 0 0 1 490036
-0.002046 -0.001104 0.120636 0.046051 0.785626 -0.466228 -0.046567 1 0 0 0 0 0 1 491035
-0.002047 -0.001103 0.120636 0.040637 0.803839 -0.471568 -0.046598 1 0 0 0 0 0 1 492036
-0.002047 -0.001102 0.120636 0.037909 0.813217 -0.473647 -0.046629 1 0 0 0 0 0 1 493033
-0.002047 -0.001102 0.120636 0.036526 0.818171 -0.474581 -0.046661 1 0 0 0 0 0 1 494035
-0.002047 -0.001102 0.120636 0.035859 0.820921 -0.475112 -0.046691 1 0 0 0 0 0 1 495017
-0.002047 -0.001102 0.120636 0.035524 0.822581 -0.475502 -0.046723 1 0 0 0 0 0 1 496036
-0.002047 -0.001102 0.120636 0.035379 0.823681 -0.475857 -0.046755 1 0 0 0 0 0 1 497042
-0.002052 -0.001083 0.120626 0.109189 0.571102 -0.334626 -0.046785 1 0 0 0 0 0 1 498027
-0.002055 -0.001074 0.120622 0.084283 0.661412 -0.406012 -0.046817 1 0 0 0 0 0 1 499035
-0.002057 -0.001070 0.120621 0.065035 0.728025 -0.443171 -0.046848 1 0 0 0 0 0 1 500026
-0.002057 -0.001067 0.120621 0.054528 0.763579 -0.457550 -0.046879 1 0 0 0 0 0 1 501034
-0.002058 -0.001066 0.120620 0.049124 0.781789 -0.462874 -0.046910 1 0 0 0 0 0 1 502024
-0.002063 -0.001047 0.120610 0.120234 0.537838 -0.323247 -0.046942 1 0 0 0 0 0 1 503034
-0.002066 -0.001038 0.120606 0.094016 0.632303 -0.395297 -0.046973 1 0 0 0 0 0 1 504024
-0.002068 -0.001033 0.120605 0.074114 0.700995 -0.432702 -0.047004 1 0 0 0 0 0 1 505034
-0.002074 -0.001012 0.120594 0.137092 0.484363 -0.305291 -0.047035 1 0 0 0 0 0 1 506024
-0.002077 -0.001002 0.120591 0.106696 0.592530 -0.381841 -0.047067 1 0 0 0 0 0 1 507034
-0.002078 -0.000997 0.120589 0.084665 0.668050 -0.420805 -0.047098 1 0 0 0 0 0 1 508024
-0.002079 -0.000994 0.120589 0.072749 0.708049 -0.435814 -0.047129 1 0 0 0 0 0 1 509034
-0.002085 -0.000975 0.120578 0.140414 0.475321 -0.299347 -0.047161 1 0 0 0 0 0 1 510034
-0.002088 -0.000965 0.120575 0.112534 0.575130 -0.372728 -0.047191 1 0 0 0 0 0 1 511023
-0.002089 -0.000960 0.120573 0.091792 0.646482 -0.410612 -0.047223 1 0 0 0 0 0 1 512036
-0.002096 -0.000939 0.120563 0.154285 0.431359 -0.283061 -0.047254 1 0 0 0 0 0 1 513024
-0.002099 -0.000929 0.120559 0.123740 0.539996 -0.359770 -0.047286 1 0 0 0 0 0 1 514033
-0.002100 -0.000924 0.120558 0.101642 0.615740 -0.398819 -0.047316 1 0 0 0 0 0 1 515023
-0.002106 -0.000903 0.120547 0.163383 0.402917 -0.271541 -0.047348 1 0 0 0 0 0 1 516036
-0.002110 -0.000892 0.120543 0.132537 0.512560 -0.348442 -0.047379 1 0 0 0 0 0 1 517027
-0.002111 -0.000887 0.120542 0.110269 0.588811 -0.387565 -0.047411 1 0 0 0 0 0 1 518038
-0.002117 -0.000866 0.120531 0.171909 0.376321 -0.260158 -0.047442 1 0 0 0 0 0 1 519031
-0.002121 -0.000856 0.120527 0.141037 0.486000 -0.337135 -0.047473 1 0 0 0 0 0 1 520038
-0.002122 -0.000850 0.120526 0.118787 0.562253 -0.376281 -0.047504 1 0 0 0 0 0 1 521040
-0.002123 -0.000848 0.120525 0.106756 0.602592 -0.391310 -0.047536 1 0 0 0 0 0 1 522041
-0.002129 -0.000828 0.120515 0.174217 0.370414 -0.254257 -0.047567 1 0 0 0 0 0 1 523030
-0.002132 -0.000818 0.120511 0.146448 0.469938 -0.327862 -0.047598 1 0 0 0 0 0 1 524038
-0.002133 -0.000813 0.120510 0.125794 0.541164 -0.365886 -0.047635 1 0 0 0 0 0 1 525220
-0.002139 -0.000793 0.120499 0.188132 0.326274 -0.237729 -0.047661 1 0 0 0 0 0 1 526038
-0.002142 -0.000782 0.120495 0.157730 0.434500 -0.314665 -0.047692 1 0 0 0 0 0 1 527040
-0.002144 -0.000777 0.120494 0.135716 0.509997 -0.353810 -0.047723 1 0 0 0 0 0 1 528041
-0.002145 -0.000775 0.120494 0.123816 0.549945 -0.368833 -0.047755 1 0 0 0 0 0 1 529044
-0.002151 -0.000755 0.120483 0.191272 0.317785 -0.231454 -0.047786 1 0 0 0 0 0 1 530034
-0.002154 -0.000745 0.120479 0.163588 0.417019 -0.305189 -0.047817 1 0 0 0 0 0 1 531035
-0.002155 -0.000740 0.120478 0.142963 0.488005 -0.343201 -0.047848 1 0 0 0 0 0 1 532034
-0.002156 -0.000738 0.120478 0.131779 0.525699 -0.357817 -0.047879 1 0 0 0 0 0 1 533033
-0.002162 -0.000718 0.120467 0.199549 0.292493 -0.220155 -0.047910 1 0 0 0 0 0 1 534016
-0.002165 -0.000709 0.120463 0.172093 0.391072 -0.293893 -0.047942 1 0 0 0 0 0 1 535033
-0.002166 -0.000704 0.120462 0.151576 0.461716 -0.331911 -0.047973 1 0 0 0 0 0 1 536036
-0.002167 -0.000701 0.120462 0.140435 0.499241 -0.346525 -0.048005 1 0 0 0 0 0 1 537043
-0.002173 -0.000682 0.120451 0.208222 0.266037 -0.208696 -0.048036 1 0 0 0 0 0 1 538040
-0.002175 -0.000672 0.120447 0.180787 0.364477 -0.282490 -0.048067 1 0 0 0 0 0 1 539037
-0.002177 -0.000667 0.120446 0.160314 0.435048 -0.320530 -0.048098 1 0 0 0 0 0 1 540039
-0.002178 -0.000665 0.120446 0.149170 0.472512 -0.335146 -0.048129 1 0 0 0 0 0 1 541033
-0.002178 -0.000663 0.120446 0.143487 0.491590 -0.340518 -0.048161 1 0 0 0 0 0 1 542033
-0.002184 -0.000645 0.120435 0.214080 0.249079 -0.199190 -0.048192 1 0 0 0 0 0 1 543037
-0.002186 -0.000635 0.120431 0.188157 0.342720 -0.271856 -0.048223 1 0 0 0 0 0 1 544036
-0.002188 -0.000630 0.120430 0.168432 0.410877 -0.309514 -0.048254 1 0 0 0 0 0 1 545036
-0.002189 -0.000628 0.120430 0.157680 0.447128 -0.323995 -0.048285 1 0 0 0 0 0 1 546033
-0.002189 -0.000627 0.120430 0.152189 0.465583 -0.329297 -0.048317 1 0 0 0 0 0 1 547032
-0.002189 -0.000626 0.120430 0.149432 0.474989 -0.331299 -0.048348 1 0 0 0 0 0 1 548038
-0.002189 -0.000626 0.120430 0.148095 0.479833 -0.332130 -0.048379 1 0 0 0 0 0 1 549014
-0.002195 -0.000608 0.120419 0.220881 0.230263 -0.189046 -0.048411 1 0 0 0 0 0 1 550033
-0.002197 -0.000598 0.120415 0.196124 0.320234 -0.261231 -0.048442 1 0 0 0 0 0 1 551032
-0.002199 -0.000594 0.120414 0.176985 0.386552 -0.298699 -0.048473 1 0 0 0 0 0 1 552033
-0.002200 -0.000592 0.120414 0.166527 0.421884 -0.313118 -0.048504 1 0 0 0 0 0 1 553032
-0.002200 -0.000590 0.120414 0.161180 0.439874 -0.318395 -0.048535 1 0 0 0 0 0 1 554032
-0.002200 -0.000590 0.120414 0.158508 0.449023 -0.320380 -0.048566 1 0 0 0 0 0 1 555016
-0.002200 -0.000590 0.120414 0.157206 0.453744 -0.321207 -0.048598 1 0 0 0 0 0 1 556035
-0.002200 -0.000589 0.120414 0.156605 0.456251 -0.321626 -0.048629 1 0 0 0 0 0 1 557033
-0.002200 -0.000589 0.120414 0.156345 0.457651 -0.321913 -0.048661 1 0 0 0 0 0 1 558036
-0.002200 -0.000589 0.120414 0.156276 0.458485 -0.322137 -0.048691 1 0 0 0 0 0 1 559025
-0.002200 -0.000589 0.120414 0.156281 0.459063 -0.322363 -0.048723 1 0 0 0 0 0 1 560041
-0.002200 -0.000589 0.120414 0.156327 0.459491 -0.322569 -0.048754 1 0 0 0 0 0 1 561032
-0.002200 -0.000589 0.120414 0.156414 0.459861 -0.322783 -0.048786 1 0 0 0 0 0 1 562033
-0.002200 -0.000589 0.120414 0.156506 0.460182 -0.322984 -0.048817 1 0 0 0 0 0 1 563031
-0.002200 -0.000589 0.120414 0.156611 0.460499 -0.323190 -0.048848 1 0 0 0 0 0 1 564034
-0.002200 -0.000589 0.120414 0.156697 0.460809 -0.323396 -0.048879 1 0 0 0 0 0 1 565031
-0.002206 -0.000571 0.120403 0.230216 0.208954 -0.179874 -0.048910 1 0 0 0 0 0 1 566032
-0.002208 -0.000562 0.120399 0.205860 0.297631 -0.252011 -0.048942 1 0 0 0 0 0 1 567032
-0.002210 -0.000557 0.120398 0.186928 0.363278 -0.289478 -0.048973 1 0 0 0 0 0 1 568034
-0.002211 -0.000555 0.120398 0.176601 0.398294 -0.303877 -0.049004 1 0 0 0 0 0 1 569040
-0.002211 -0.000554 0.120398 0.171298 0.416104 -0.309149 -0.049035 1 0 0 0 0 0 1 570024
-0.002211 -0.000553 0.120398 0.168648 0.425159 -0.311128 -0.049067 1 0 0 0 0 0 1 571031
-0.002211 -0.000553 0.120398 0.167369 0.429819 -0.311937 -0.049098 1 0 0 0 0 0 1 572023
-0.002211 -0.000553 0.120398 0.166784 0.432283 -0.312356 -0.049129 1 0 0 0 0 0 1 573030
-0.002211 -0.000553 0.120398 0.166529 0.433658 -0.312633 -0.049160 1 0 0 0 0 0 1 574020
-0.002211 -0.000553 0.120398 0.166468 0.434480 -0.312855 -0.049192 1 0 0 0 0 0 1 575032
-0.002211 -0.000553 0.120398 0.166476 0.435033 -0.313068 -0.049223 1 0 0 0 0 0 1 576024
-0.002211 -0.000553 0.120398 0.166539 0.435442 -0.313255 -0.049254 1 0 0 0 0 0 1 577023
-0.002211 -0.000553 0.120398 0.166626 0.435788 -0.313468 -0.049286 1 0 0 0 0 0 1 578034
-0.002211 -0.000553 0.120398 0.166719 0.436099 -0.313665 -0.049316 1 0 0 0 0 0 1 579022
-0.002211 -0.000553 0.120398 0.166824 0.436421 -0.313872 -0.049350 1 0 0 0 0 0 1 580092
-0.002211 -0.000553 0.120398 0.166922 0.436680 -0.314056 -0.049379 1 0 0 0 0 0 1 581023
-0.002211 -0.000553 0.120398 0.167020 0.436950 -0.314263 -0.049410 1 0 0 0 0 0 1 582032
-0.002211 -0.000553 0.120398 0.167129 0.437243 -0.314461 -0.049441 1 0 0 0 0 0 1 583023
-0.002211 -0.000553 0.120398 0.167236 0.437524 -0.314662 -0.049473 1 0 0 0 0 0 1 584033
-0.002211 -0.000553 0.120398 0.167344 0.437787 -0.314851 -0.049504 1 0 0 0 0 0 1 585022
-0.002211 -0.000553 0.120398 0.167448 0.438078 -0.315060 -0.049536 1 0 0 0 0 0 1 586040
-0.002211 -0.000553 0.120398 0.167555 0.438339 -0.315249 -0.049566 1 0 0 0 0 0 1 587023
-0.002211 -0.000553 0.120398 0.167658 0.438627 -0.315454 -0.049598 1 0 0 0 0 0 1 588025
-0.002211 -0.000553 0.120398 0.167756 0.438898 -0.315662 -0.049629 1 0 0 0 0 0 1 589033
-0.002211 -0.000553 0.120398 0.167874 0.439174 -0.315851 -0.049661 1 0 0 0 0 0 1 590045
-0.002211 -0.000553 0.120398 0.167976 0.439457 -0.316052 -0.049692 1 0 0 0 0 0 1 591031
-0.002211 -0.000553 0.120398 0.168085 0.439724 -0.316245 -0.049723 1 0 0 0 0 0 1 592034
-0.002211 -0.000553 0.120398 0.168187 0.440010 -0.316449 -0.049754 1 0 0 0 0 0 1 593031
-0.002211 -0.000553 0.120398 0.168297 0.440278 -0.316644 -0.049786 1 0 0 0 0 0 1 594040
-0.002211 -0.000553 0.120398 0.168398 0.440561 -0.316846 -0.049817 1 0 0 0 0 0 1 595025
-0.002211 -0.000553 0.120398 0.168505 0.440842 -0.317047 -0.049848 1 0 0 0 0 0 1 596037
-0.002211 -0.000553 0.120398 0.168605 0.441096 -0.317245 -0.049879 1 0 0 0 0 0 1 597029
-0.002211 -0.000553 0.120398 0.168715 0.441392 -0.317445 -0.049911 1 0 0 0 0 0 1 598034
-0.002211 -0.000553 0.120398 0.168825 0.441659 -0.317637 -0.049942 1 0 0 0 0 0 1 599037
-0.002211 -0.000553 0.120398 0.168928 0.441947 -0.317843 -0.049973 1 0 0 0 0 0 1 600042
-0.002211 -0.000553 0.120398 0.169033 0.442225 -0.318042 -0.050005 1 0 0 0 0 0 1 601042
-0.002211 -0.000553 0.120398 0.169130 0.442493 -0.318228 -0.050036 1 0 0 0 0 0 1 602043
-0.002211 -0.000553 0.120398 0.169243 0.442776 -0.318437 -0.050067 1 0 0 0 0 0 1 603037
-0.002211 -0.000553 0.120398 0.169353 0.443042 -0.318631 -0.050098 1 0 0 0 0 0 1 604037
-0.002211 -0.000553 0.120398 0.169447 0.443318 -0.318842 -0.050129 1 0 0 0 0 0 1 605033
-0.002211 -0.000553 0.120398 0.169563 0.443592 -0.319028 -0.050161 1 0 0 0 0 0 1 606033
-0.002211 -0.000553 0.120398 0.169666 0.443879 -0.319232 -0.050192 1 0 0 0 0 0 1 607033
-0.002211 -0.000553 0.120398 0.169771 0.444157 -0.319432 -0.050223 1 0 0 0 0 0 1 608033
-0.002211 -0.000553 0.120398 0.169881 0.444422 -0.319624 -0.050254 1 0 0 0 0 0 1 609034
-0.002211 -0.000553 0.120398 0.169983 0.444709 -0.319829 -0.050286 1 0 0 0 0 0 1 610034
-0.002211 -0.000553 0.120398 0.170093 0.444976 -0.320022 -0.050317 1 0 0 0 0 0 1 611039
-0.002211 -0.000553 0.120398 0.170185 0.445249 -0.320230 -0.050348 1 0 0 0 0 0 1 612020
-0.002211 -0.000553 0.120398 0.170299 0.445538 -0.320427 -0.050379 1 0 0 0 0 0 1 613035
-0.002211 -0.000553 0.120398 0.170409 0.445804 -0.320618 -0.050411 1 0 0 0 0 0 1 614033
-0.002211 -0.000553 0.120398 0.170511 0.446090 -0.320822 -0.050442 1 0 0 0 0 0 1 615032
-0.002211 -0.000553 0.120398 0.170620 0.446357 -0.321016 -0.050473 1 0 0 0 0 0 1 616034
-0.002211 -0.000553 0.120398 0.170723 0.446643 -0.321220 -0.050504 1 0 0 0 0 0 1 617032
-0.002211 -0.000553 0.120398 0.170816 0.446923 -0.321413 -0.050535 1 0 0 0 0 0 1 618032
-0.002211 -0.000553 0.120398 0.170935 0.447186 -0.321610 -0.050567 1 0 0 0 0 0 1 619031
-0.002211 -0.000553 0.120398 0.171031 0.447464 -0.321823 -0.050598 1 0 0 0 0 0 1 620034
-0.002211 -0.000553 0.120398 0.171147 0.447737 -0.322009 -0.050629 1 0 0 0 0 0 1 621031
-0.002211 -0.000553 0.120398 0.171250 0.448024 -0.322213 -0.050660 1 0 0 0 0 0 1 622031
-0.002211 -0.000553 0.120398 0.171359 0.448291 -0.322406 -0.050692 1 0 0 0 0 0 1 623032
-0.002211 -0.000553 0.120398 0.171462 0.448578 -0.322611 -0.050723 1 0 0 0 0 0 1 624034
-0.002211 -0.000553 0.120398 0.171567 0.448855 -0.322811 -0.050754 1 0 0 0 0 0 1 625033
-0.002211 -0.000553 0.120398 0.171677 0.449121 -0.323003 -0.050786 1 0 0 0 0 0 1 626036
-0.002211 -0.000553 0.120398 0.171780 0.449408 -0.323208 -0.050817 1 0 0 0 0 0 1 627036
-0.002211 -0.000553 0.120398 0.171880 0.449664 -0.323407 -0.050848 1 0 0 0 0 0 1 628034
-0.002211 -0.000553 0.120398 0.171989 0.449958 -0.323606 -0.050879 1 0 0 0 0 0 1 629032
-0.002211 -0.000553 0.120398 0.172095 0.450236 -0.323804 -0.050910 1 0 0 0 0 0 1 630031
-0.002211 -0.000553 0.120398 0.172202 0.450495 -0.323992 -0.050941 1 0 0 0 0 0 1 631009
-0.002211 -0.000553 0.120398 0.172307 0.450786 -0.324200 -0.050973 1 0 0 0 0 0 1 632025
-0.002211 -0.000553 0.120398 0.172404 0.451057 -0.324387 -0.051004 1 0 0 0 0 0 1 633031
-0.002211 -0.000553 0.120398 0.172517 0.451342 -0.324598 -0.051036 1 0 0 0 0 0 1 634034
-0.002211 -0.000553 0.120398 0.172623 0.451619 -0.324798 -0.051067 1 0 0 0 0 0 1 635032
-0.002211 -0.000553 0.120398 0.172725 0.451875 -0.324997 -0.051098 1 0 0 0 0 0 1 636033
-0.002211 -0.000553 0.120398 0.172834 0.452169 -0.325195 -0.051129 1 0 0 0 0 0 1 637031
-0.002211 -0.000553 0.120398 0.172944 0.452436 -0.325388 -0.051160 1 0 0 0 0 0 1 638031
-0.002211 -0.000553 0.120398 0.173046 0.452722 -0.325592 -0.051192 1 0 0 0 0 0 1 639030
-0.002217 -0.000534 0.120387 0.246723 0.200306 -0.181548 -0.051223 1 0 0 0 0 0 1 640033
-0.002219 -0.000525 0.120383 0.222501 0.288547 -0.253594 -0.051254 1 0 0 0 0 0 1 641030
-0.002221 -0.000521 0.120382 0.203645 0.353990 -0.291060 -0.051285 1 0 0 0 0 0 1 642030
-0.002221 -0.000519 0.120382 0.193347 0.388880 -0.305442 -0.051317 1 0 0 0 0 0 1 643031
-0.002222 -0.000517 0.120382 0.188064 0.406623 -0.310690 -0.051348 1 0 0 0 0 0 1 644020
-0.002222 -0.000517 0.120382 0.185427 0.415635 -0.312661 -0.051379 1 0 0 0 0 0 1 645027
-0.002222 -0.000517 0.120382 0.184158 0.420264 -0.313483 -0.051410 1 0 0 0 0 0 1 646018
-0.002222 -0.000516 0.120382 0.183581 0.422705 -0.313879 -0.051442 1 0 0 0 0 0 1 647028
-0.002227 -0.000498 0.120371 0.256880 0.171427 -0.169734 -0.051473 1 0 0 0 0 0 1 648031
-0.002230 -0.000489 0.120367 0.232531 0.260117 -0.241862 -0.051504 1 0 0 0 0 0 1 649018
-0.002232 -0.000484 0.120366 0.213597 0.325751 -0.279331 -0.051535 1 0 0 0 0 0 1 650028
-0.002232 -0.000482 0.120366 0.203266 0.360737 -0.293730 -0.051566 1 0 0 0 0 0 1 651018
-0.002233 -0.000481 0.120366 0.197979 0.378511 -0.298991 -0.051598 1 0 0 0 0 0 1 652028
-0.002233 -0.000480 0.120365 0.195332 0.387543 -0.300944 -0.051629 1 0 0 0 0 0 1 653018
-0.002233 -0.000480 0.120365 0.194066 0.392171 -0.301749 -0.051660 1 0 0 0 0 0 1 654027
-0.002233 -0.000480 0.120365 0.193485 0.394611 -0.302146 -0.051691 1 0 0 0 0 0 1 655017
-0.002238 -0.000462 0.120355 0.266768 0.143368 -0.157819 -0.051723 1 0 0 0 0 0 1 656028
-0.002241 -0.000452 0.120351 0.242461 0.231935 -0.230003 -0.051754 1 0 0 0 0 0 1 657018
-0.002243 -0.000448 0.120350 0.223559 0.297505 -0.267490 -0.051785 1 0 0 0 0 0 1 658028
-0.002243 -0.000446 0.120350 0.213235 0.332439 -0.281885 -0.051816 1 0 0 0 0 0 1 659018
-0.002244 -0.000444 0.120350 0.207948 0.350202 -0.287137 -0.051848 1 0 0 0 0 0 1 660019
-0.002244 -0.000444 0.120349 0.205325 0.359203 -0.289089 -0.051879 1 0 0 0 0 0 1 661029
-0.002249 -0.000425 0.120339 0.277542 0.111324 -0.145141 -0.051910 1 0 0 0 0 0 1 662017
-0.002252 -0.000416 0.120335 0.252751 0.201424 -0.217551 -0.051942 1 0 0 0 0 0 1 663036
-0.002253 -0.000411 0.120334 0.233596 0.267745 -0.255138 -0.051973 1 0 0 0 0 0 1 664037
-0.002254 -0.000409 0.120334 0.223162 0.303066 -0.269556 -0.052004 1 0 0 0 0 0 1 665025
-0.002255 -0.000408 0.120333 0.217823 0.321001 -0.274811 -0.052035 1 0 0 0 0 0 1 666024
-0.002255 -0.000407 0.120333 0.215164 0.330086 -0.276767 -0.052067 1 0 0 0 0 0 1 667035
-0.002255 -0.000407 0.120333 0.213883 0.334725 -0.277541 -0.052098 1 0 0 0 0 0 1 668039
-0.002255 -0.000407 0.120333 0.213307 0.337141 -0.277928 -0.052129 1 0 0 0 0 0 1 669023
-0.002255 -0.000407 0.120333 0.213073 0.338456 -0.278185 -0.052160 1 0 0 0 0 0 1 670032
-0.002255 -0.000407 0.120333 0.213027 0.339225 -0.278369 -0.052192 1 0 0 0 0 0 1 671038
-0.002260 -0.000389 0.120323 0.286531 0.087244 -0.133615 -0.052223 1 0 0 0 0 0 1 672027
-0.002263 -0.000380 0.120319 0.262432 0.175161 -0.205861 -0.052254 1 0 0 0 0 0 1 673033
-0.002264 -0.000375 0.120318 0.243642 0.240375 -0.243386 -0.052286 1 0 0 0 0 0 1 674046
-0.002265 -0.000373 0.120318 0.233382 0.275137 -0.257785 -0.052317 1 0 0 0 0 0 1 675036
-0.002265 -0.000372 0.120317 0.228135 0.292794 -0.263020 -0.052347 1 0 0 0 0 0 1 676013
-0.002266 -0.000371 0.120317 0.225517 0.301717 -0.264952 -0.052379 1 0 0 0 0 0 1 677033
-0.002266 -0.000371 0.120317 0.224269 0.306276 -0.265736 -0.052410 1 0 0 0 0 0 1 678029
-0.002266 -0.000371 0.120317 0.223706 0.308660 -0.266114 -0.052442 1 0 0 0 0 0 1 679030
-0.002271 -0.000352 0.120307 0.296930 0.057543 -0.121251 -0.052473 1 0 0 0 0 0 1 680031
-0.002274 -0.000343 0.120303 0.272745 0.145743 -0.193565 -0.052504 1 0 0 0 0 0 1 681030
-0.002275 -0.000339 0.120302 0.253913 0.211092 -0.231120 -0.052535 1 0 0 0 0 0 1 682027
-0.002276 -0.000336 0.120301 0.243628 0.245910 -0.245513 -0.052567 1 0 0 0 0 0 1 683038
-0.002276 -0.000335 0.120301 0.238377 0.263593 -0.250758 -0.052598 1 0 0 0 0 0 1 684037
-0.002276 -0.000335 0.120301 0.235751 0.272526 -0.252684 -0.052629 1 0 0 0 0 0 1 685033
-0.002277 -0.000334 0.120301 0.234517 0.277076 -0.253456 -0.052660 1 0 0 0 0 0 1 686033
-0.002277 -0.000334 0.120301 0.233944 0.279423 -0.253820 -0.052692 1 0 0 0 0 0 1 687028
-0.002277 -0.000334 0.120301 0.233731 0.280694 -0.254046 -0.052723 1 0 0 0 0 0 1 688030
-0.002277 -0.000334 0.120301 0.233699 0.281413 -0.254224 -0.052754 1 0 0 0 0 0 1 689028
-0.002277 -0.000334 0.120301 0.233742 0.281844 -0.254383 -0.052785 1 0 0 0 0 0 1 690011
-0.002277 -0.000334 0.120301 0.233835 0.282154 -0.254528 -0.052816 1 0 0 0 0 0 1 691009
-0.002277 -0.000334 0.120301 0.233956 0.282391 -0.254694 -0.052848 1 0 0 0 0 0 1 692029
-0.002277 -0.000334 0.120301 0.234086 0.282585 -0.254840 -0.052879 1 0 0 0 0 0 1 693028
-0.002277 -0.000334 0.120301 0.234208 0.282767 -0.254990 -0.052910 1 0 0 0 0 0 1 694029
-0.002277 -0.000334 0.120301 0.234350 0.282956 -0.255141 -0.052942 1 0 0 0 0 0 1 695030
-0.002282 -0.000316 0.120291 0.307931 0.030724 -0.109980 -0.052973 1 0 0 0 0 0 1 696029
-0.002285 -0.000307 0.120287 0.283973 0.118221 -0.182297 -0.053004 1 0 0 0 0 0 1 697010
-0.002286 -0.000302 0.120286 0.265245 0.183207 -0.219862 -0.053035 1 0 0 0 0 0 1 698009
-0.002287 -0.000300 0.120285 0.255030 0.217838 -0.234263 -0.053067 1 0 0 0 0 0 1 699031
-0.002287 -0.000299 0.120285 0.249807 0.235417 -0.239471 -0.053097 1 0 0 0 0 0 1 700011
-0.002287 -0.000298 0.120285 0.247213 0.244298 -0.241405 -0.053129 1 0 0 0 0 0 1 701027
-0.002287 -0.000298 0.120285 0.245968 0.248819 -0.242174 -0.053160 1 0 0 0 0 0 1 702028
-0.002287 -0.000298 0.120285 0.245414 0.251132 -0.242531 -0.053192 1 0 0 0 0 0 1 703028
-0.002288 -0.000298 0.120285 0.245206 0.252382 -0.242749 -0.053223 1 0 0 0 0 0 1 704022
-0.002288 -0.000298 0.120285 0.245185 0.253072 -0.242915 -0.053254 1 0 0 0 0 0 1 705033
-0.002288 -0.000298 0.120285 0.245234 0.253499 -0.243074 -0.053286 1 0 0 0 0 0 1 706034
-0.002288 -0.000298 0.120285 0.245334 0.253779 -0.243204 -0.053317 1 0 0 0 0 0 1 707027
-0.002288 -0.000298 0.120285 0.245459 0.253993 -0.243360 -0.053348 1 0 0 0 0 0 1 708031
-0.002288 -0.000298 0.120285 0.245591 0.254180 -0.243503 -0.053379 1 0 0 0 0 0 1 709028
-0.002288 -0.000298 0.120285 0.245726 0.254355 -0.243639 -0.053410 1 0 0 0 0 0 1 710027
-0.002288 -0.000298 0.120285 0.245861 0.254497 -0.243788 -0.053442 1 0 0 0 0 0 1 711026
-0.002288 -0.000298 0.120285 0.246010 0.254651 -0.243922 -0.053472 1 0 0 0 0 0 1 712010
-0.002288 -0.000298 0.120285 0.246153 0.254814 -0.244073 -0.053504 1 0 0 0 0 0 1 713026
-0.002288 -0.000298 0.120285 0.246300 0.254953 -0.244209 -0.053535 1 0 0 0 0 0 1 714027
-0.002288 -0.000298 0.120285 0.246442 0.255113 -0.244358 -0.053567 1 0 0 0 0 0 1 715031
-0.002288 -0.000298 0.120285 0.246585 0.255247 -0.244491 -0.053597 1 0 0 0 0 0 1 716004
-0.002288 -0.000298 0.120285 0.246719 0.255399 -0.244648 -0.053629 1 0 0 0 0 0 1 717016
-0.002288 -0.000298 0.120285 0.246874 0.255547 -0.244780 -0.053660 1 0 0 0 0 0 1 718027
-0.002288 -0.000298 0.120285 0.247014 0.255705 -0.244927 -0.053691 1 0 0 0 0 0 1 719016
-0.002288 -0.000298 0.120285 0.247159 0.255857 -0.245071 -0.053723 1 0 0 0 0 0 1 720026
-0.002288 -0.000298 0.120285 0.247305 0.255993 -0.245206 -0.053754 1 0 0 0 0 0 1 721017
-0.002288 -0.000298 0.120285 0.247448 0.256154 -0.245356 -0.053785 1 0 0 0 0 0 1 722027
-0.002288 -0.000298 0.120285 0.247593 0.256291 -0.245491 -0.053816 1 0 0 0 0 0 1 723018
-0.002288 -0.000298 0.120285 0.247736 0.256452 -0.245641 -0.053848 1 0 0 0 0 0 1 724027
-0.002288 -0.000298 0.120285 0.247881 0.256588 -0.245776 -0.053879 1 0 0 0 0 0 1 725016
-0.002288 -0.000298 0.120285 0.248015 0.256741 -0.245933 -0.053910 1 0 0 0 0 0 1 726028
-0.002288 -0.000298 0.120285 0.248169 0.256886 -0.246064 -0.053942 1 0 0 0 0 0 1 727027
-0.002288 -0.000298 0.120285 0.248309 0.257045 -0.246210 -0.053973 1 0 0 0 0 0 1 728017
-0.002288 -0.000298 0.120285 0.248454 0.257197 -0.246355 -0.054004 1 0 0 0 0 0 1 729028
-0.002288 -0.000298 0.120285 0.248600 0.257332 -0.246489 -0.054035 1 0 0 0 0 0 1 730015
-0.002288 -0.000298 0.120285 0.248742 0.257493 -0.246639 -0.054067 1 0 0 0 0 0 1 731026
-0.002288 -0.000298 0.120285 0.248888 0.257630 -0.246774 -0.054098 1 0 0 0 0 0 1 732018
-0.002288 -0.000298 0.120285 0.249030 0.257791 -0.246924 -0.054129 1 0 0 0 0 0 1 733025
-0.002288 -0.000298 0.120285 0.249167 0.257919 -0.247066 -0.054160 1 0 0 0 0 0 1 734016
-0.002288 -0.000298 0.120285 0.249316 0.258087 -0.247210 -0.054192 1 0 0 0 0 0 1 735026
-0.002288 -0.000298 0.120285 0.249466 0.258229 -0.247348 -0.054223 1 0 0 0 0 0 1 736043
-0.002288 -0.000298 0.120285 0.249605 0.258385 -0.247494 -0.054254 1 0 0 0 0 0 1 737024
-0.002288 -0.000298 0.120285 0.249740 0.258527 -0.247625 -0.054285 1 0 0 0 0 0 1 738027
-0.002288 -0.000298 0.120285 0.249891 0.258684 -0.247779 -0.054317 1 0 0 0 0 0 1 739028
-0.002288 -0.000298 0.120285 0.250036 0.258835 -0.247923 -0.054348 1 0 0 0 0 0 1 740031
-0.002288 -0.000298 0.120285 0.250182 0.258971 -0.248058 -0.054379 1 0 0 0 0 0 1 741021
-0.002288 -0.000298 0.120285 0.250315 0.259122 -0.248214 -0.054410 1 0 0 0 0 0 1 742026
-0.002288 -0.000298 0.120285 0.250470 0.259268 -0.248345 -0.054442 1 0 0 0 0 0 1 743032
-0.002269 -0.000302 0.120275 -0.011983 0.321020 -0.111352 -0.054473 1 0 0 0 0 0 1 744033
-0.002259 -0.000304 0.120272 0.079562 0.300213 -0.179399 -0.054504 1 0 0 0 0 0 1 745034
-0.002255 -0.000305 0.120271 0.146920 0.284591 -0.214762 -0.054535 1 0 0 0 0 0 1 746017
-0.002252 -0.000306 0.120270 0.182576 0.276288 -0.228310 -0.054566 1 0 0 0 0 0 1 747022
-0.002251 -0.000306 0.120270 0.200572 0.272148 -0.233234 -0.054598 1 0 0 0 0 0 1 748038
-0.002251 -0.000306 0.120270 0.209589 0.270136 -0.235049 -0.054629 1 0 0 0 0 0 1 749029
-0.002250 -0.000307 0.120270 0.214170 0.269200 -0.235777 -0.054660 1 0 0 0 0 0 1 750028
-0.002250 -0.000307 0.120270 0.216506 0.268822 -0.236099 -0.054692 1 0 0 0 0 0 1 751027
-0.002250 -0.000307 0.120270 0.217742 0.268688 -0.236315 -0.054723 1 0 0 0 0 0 1 752029
-0.002250 -0.000307 0.120270 0.218427 0.268715 -0.236469 -0.054754 1 0 0 0 0 0 1 753025
-0.002250 -0.000307 0.120270 0.218815 0.268796 -0.236619 -0.054785 1 0 0 0 0 0 1 754027
-0.002250 -0.000307 0.120270 0.219081 0.268925 -0.236752 -0.054817 1 0 0 0 0 0 1 755026
-0.002250 -0.000307 0.120270 0.219278 0.269052 -0.236892 -0.054848 1 0 0 0 0 0 1 756031
-0.002250 -0.000307 0.120270 0.219439 0.269206 -0.237033 -0.054879 1 0 0 0 0 0 1 757029
-0.002250 -0.000307 0.120270 0.219578 0.269358 -0.237156 -0.054910 1 0 0 0 0 0 1 758033
-0.002250 -0.000307 0.120270 0.219715 0.269508 -0.237295 -0.054942 1 0 0 0 0 0 1 759029
-0.002250 -0.000307 0.120270 0.219841 0.269661 -0.237430 -0.054973 1 0 0 0 0 0 1 760028
-0.002250 -0.000307 0.120270 0.219969 0.269803 -0.237558 -0.055004 1 0 0 0 0 0 1 761026
-0.002250 -0.000307 0.120270 0.220104 0.269964 -0.237706 -0.055035 1 0 0 0 0 0 1 762028
-0.002250 -0.000307 0.120270 0.220221 0.270109 -0.237829 -0.055067 1 0 0 0 0 0 1 763027
-0.002250 -0.000307 0.120270 0.220333 0.270265 -0.237976 -0.055098 1 0 0 0 0 0 1 764027
-0.002250 -0.000307 0.120270 0.220480 0.270412 -0.238105 -0.055129 1 0 0 0 0 0 1 765026
-0.002250 -0.000307 0.120270 0.220592 0.270579 -0.238240 -0.055160 1 0 0 0 0 0 1 766025
-0.002250 -0.000307 0.120270 0.220719 0.270722 -0.238368 -0.055192 1 0 0 0 0 0 1 767027
-0.002250 -0.000307 0.120270 0.220853 0.270883 -0.238515 -0.055223 1 0 0 0 0 0 1 768027
-0.002250 -0.000307 0.120270 0.220967 0.271040 -0.238645 -0.055254 1 0 0 0 0 0 1 769026
-0.002250 -0.000307 0.120270 0.221094 0.271182 -0.238772 -0.055285 1 0 0 0 0 0 1 770023
-0.002250 -0.000307 0.120270 0.221217 0.271332 -0.238924 -0.055316 1 0 0 0 0 0 1 771007
-0.002250 -0.000307 0.120270 0.221344 0.271488 -0.239044 -0.055348 1 0 0 0 0 0 1 772026
-0.002250 -0.000307 0.120270 0.221478 0.271650 -0.239191 -0.055379 1 0 0 0 0 0 1 773027
-0.002250 -0.000307 0.120270 0.221595 0.271794 -0.239313 -0.055410 1 0 0 0 0 0 1 774023
-0.002250 -0.000307 0.120270 0.221716 0.271959 -0.239454 -0.055441 1 0 0 0 0 0 1 775025
-0.002250 -0.000307 0.120270 0.221856 0.272099 -0.239589 -0.055473 1 0 0 0 0 0 1 776027
-0.002250 -0.000307 0.120270 0.221983 0.272285 -0.239741 -0.055508 1 0 0 0 0 0 1 777153
-0.002250 -0.000307 0.120270 0.222090 0.272419 -0.239858 -0.055535 1 0 0 0 0 0 1 778019
-0.002250 -0.000307 0.120270 0.222234 0.272581 -0.240004 -0.055570 1 0 0 0 0 0 1 779148
-0.002250 -0.000307 0.120270 0.222344 0.272714 -0.240142 -0.055598 1 0 0 0 0 0 1 780026
-0.002250 -0.000307 0.120270 0.222484 0.272886 -0.240276 -0.055633 1 0 0 0 0 0 1 781151
-0.002250 -0.000307 0.120270 0.222603 0.273029 -0.240405 -0.055660 1 0 0 0 0 0 1 782026
-0.002250 -0.000307 0.120270 0.222733 0.273191 -0.240542 -0.055695 1 0 0 0 0 0 1 783132
-0.002250 -0.000307 0.120270 0.222869 0.273355 -0.240692 -0.055727 1 0 0 0 0 0 1 784153
-0.002250 -0.000307 0.120270 0.222986 0.273500 -0.240815 -0.055758 1 0 0 0 0 0 1 785149
-0.002250 -0.000307 0.120270 0.223107 0.273665 -0.240956 -0.055789 1 0 0 0 0 0 1 786154
-0.002250 -0.000307 0.120270 0.223220 0.273808 -0.241095 -0.055820 1 0 0 0 0 0 1 787132
-0.002250 -0.000307 0.120270 0.223370 0.273957 -0.241226 -0.055852 1 0 0 0 0 0 1 788151
-0.002250 -0.000307 0.120270 0.223465 0.274103 -0.241343 -0.055879 1 0 0 0 0 0 1 789016
-0.002250 -0.000307 0.120270 0.223621 0.274264 -0.241495 -0.055914 1 0 0 0 0 0 1 790149
-0.002250 -0.000307 0.120270 0.223731 0.274429 -0.241629 -0.055945 1 0 0 0 0 0 1 791138
-0.002250 -0.000307 0.120270 0.223850 0.274563 -0.241749 -0.055974 1 0 0 0 0 0 1 792077
-0.002250 -0.000307 0.120270 0.223983 0.274722 -0.241895 -0.056005 1 0 0 0 0 0 1 793066
-0.002250 -0.000307 0.120270 0.224115 0.274886 -0.242035 -0.056040 1 0 0 0 0 0 1 794190
-0.002250 -0.000307 0.120270 0.224242 0.275041 -0.242191 -0.056072 1 0 0 0 0 0 1 795206
-0.002250 -0.000307 0.120270 0.224365 0.275191 -0.242306 -0.056103 1 0 0 0 0 0 1 796190
-0.002250 -0.000307 0.120270 0.224488 0.275358 -0.242447 -0.056135 1 0 0 0 0 0 1 797203
-0.002250 -0.000307 0.120270 0.224607 0.275489 -0.242570 -0.056162 1 0 0 0 0 0 1 798065
-0.002250 -0.000307 0.120270 0.224742 0.275655 -0.242712 -0.056197 1 0 0 0 0 0 1 799204
-0.002250 -0.000307 0.120270 0.224861 0.275817 -0.242851 -0.056228 1 0 0 0 0 0 1 800192
-0.002250 -0.000307 0.120270 0.224991 0.275962 -0.242981 -0.056260 1 0 0 0 0 0 1 801205
-0.002250 -0.000307 0.120270 0.225114 0.276111 -0.243133 -0.056290 1 0 0 0 0 0 1 802188
-0.002250 -0.000307 0.120270 0.225241 0.276267 -0.243252 -0.056322 1 0 0 0 0 0 1 803204
-0.002250 -0.000307 0.120270 0.225366 0.276419 -0.243390 -0.056351 1 0 0 0 0 0 1 804139
-0.002250 -0.000307 0.120270 0.225485 0.276566 -0.243514 -0.056383 1 0 0 0 0 0 1 805148
-0.002250 -0.000307 0.120270 0.225604 0.276728 -0.243653 -0.056414 1 0 0 0 0 0 1 806137
-0.002250 -0.000307 0.120270 0.225746 0.276870 -0.243790 -0.056445 1 0 0 0 0 0 1 807149
-0.002250 -0.000307 0.120270 0.225856 0.277034 -0.243923 -0.056476 1 0 0 0 0 0 1 808138
-0.002250 -0.000307 0.120270 0.225977 0.277169 -0.244049 -0.056504 1 0 0 0 0 0 1 809022
-0.002250 -0.000307 0.120270 0.226110 0.277332 -0.244189 -0.056539 1 0 0 0 0 0 1 810146
-0.002250 -0.000307 0.120270 0.226221 0.277486 -0.244335 -0.056570 1 0 0 0 0 0 1 811136
-0.002250 -0.000307 0.120270 0.226357 0.277638 -0.244459 -0.056602 1 0 0 0 0 0 1 812148
-0.002250 -0.000307 0.120270 0.226490 0.277798 -0.244604 -0.056632 1 0 0 0 0 0 1 813136
-0.002250 -0.000307 0.120270 0.226594 0.277926 -0.244712 -0.056660 1 0 0 0 0 0 1 814022
-0.002250 -0.000307 0.120270 0.226743 0.278107 -0.244875 -0.056695 1 0 0 0 0 0 1 815149
-0.002250 -0.000307 0.120270 0.226845 0.278234 -0.244983 -0.056723 1 0 0 0 0 0 1 816031
-0.002250 -0.000307 0.120270 0.226982 0.278418 -0.245140 -0.056758 1 0 0 0 0 0 1 817158
-0.002250 -0.000307 0.120270 0.227081 0.278543 -0.245264 -0.056785 1 0 0 0 0 0 1 818022
-0.002250 -0.000307 0.120270 0.227227 0.278688 -0.245392 -0.056816 1 0 0 0 0 0 1 819012
-0.002250 -0.000307 0.120270 0.227357 0.278877 -0.245546 -0.056852 1 0 0 0 0 0 1 820158
-0.002250 -0.000307 0.120270 0.227479 0.278996 -0.245662 -0.056879 1 0 0 0 0 0 1 821020
-0.002250 -0.000307 0.120270 0.227590 0.279163 -0.245797 -0.056910 1 0 0 0 0 0 1 822021
-0.002250 -0.000307 0.120270 0.227717 0.279306 -0.245926 -0.056941 1 0 0 0 0 0 1 823021
-0.002250 -0.000307 0.120270 0.227868 0.279487 -0.246091 -0.056977 1 0 0 0 0 0 1 824156
-0.002250 -0.000307 0.120270 0.227969 0.279613 -0.246197 -0.057004 1 0 0 0 0 0 1 825025
-0.002250 -0.000307 0.120270 0.228111 0.279786 -0.246369 -0.057040 1 0 0 0 0 0 1 826162
-0.002250 -0.000307 0.120270 0.228218 0.279918 -0.246468 -0.057067 1 0 0 0 0 0 1 827026
-0.002250 -0.000307 0.120270 0.228355 0.280102 -0.246624 -0.057102 1 0 0 0 0 0 1 828153
-0.002250 -0.000307 0.120270 0.228476 0.280234 -0.246749 -0.057129 1 0 0 0 0 0 1 829023
-0.002250 -0.000307 0.120270 0.228607 0.280395 -0.246886 -0.057164 1 0 0 0 0 0 1 830130
-0.002250 -0.000307 0.120270 0.228730 0.280562 -0.247029 -0.057195 1 0 0 0 0 0 1 831148
-0.002250 -0.000307 0.120270 0.228858 0.280705 -0.247158 -0.057227 1 0 0 0 0 0 1 832150
-0.002250 -0.000307 0.120270 0.228983 0.280857 -0.247312 -0.057258 1 0 0 0 0 0 1 833149
-0.002250 -0.000307 0.120270 0.229108 0.281010 -0.247429 -0.057289 1 0 0 0 0 0 1 834149
-0.002250 -0.000307 0.120270 0.229242 0.281173 -0.247576 -0.057321 1 0 0 0 0 0 1 835156
-0.002250 -0.000307 0.120270 0.229357 0.281315 -0.247696 -0.057351 1 0 0 0 0 0 1 836135
-0.002250 -0.000307 0.120270 0.229492 0.281479 -0.247845 -0.057383 1 0 0 0 0 0 1 837151
-0.002250 -0.000307 0.120270 0.229609 0.281624 -0.247968 -0.057414 1 0 0 0 0 0 1 838148
-0.002250 -0.000307 0.120270 0.229730 0.281788 -0.248108 -0.057445 1 0 0 0 0 0 1 839146
-0.002250 -0.000307 0.120270 0.229867 0.281940 -0.248250 -0.057477 1 0 0 0 0 0 1 840150
-0.002250 -0.000307 0.120270 0.229984 0.282084 -0.248373 -0.057508 1 0 0 0 0 0 1 841148
-0.002250 -0.000307 0.120270 0.230097 0.282240 -0.248520 -0.057539 1 0 0 0 0 0 1 842148
-0.002250 -0.000307 0.120270 0.230244 0.282387 -0.248649 -0.057570 1 0 0 0 0 0 1 843149
-0.002250 -0.000307 0.120270 0.230356 0.282555 -0.248785 -0.057602 1 0 0 0 0 0 1 844153
-0.002250 -0.000307 0.120270 0.230482 0.282697 -0.248912 -0.057633 1 0 0 0 0 0 1 845148
-0.002250 -0.000307 0.120270 0.230614 0.282856 -0.249057 -0.057664 1 0 0 0 0 0 1 846131
-0.002250 -0.000307 0.120270 0.230734 0.283003 -0.249182 -0.057695 1 0 0 0 0 0 1 847146
-0.002250 -0.000307 0.120270 0.230855 0.283168 -0.249323 -0.057727 1 0 0 0 0 0 1 848150
-0.002250 -0.000307 0.120270 0.230970 0.283314 -0.249465 -0.057758 1 0 0 0 0 0 1 849147
-0.002250 -0.000307 0.120270 0.231118 0.283460 -0.249594 -0.057789 1 0 0 0 0 0 1 850148
-0.002250 -0.000307 0.120270 0.231230 0.283628 -0.249729 -0.057820 1 0 0 0 0 0 1 851151
-0.002250 -0.000307 0.120270 0.231369 0.283768 -0.249863 -0.057852 1 0 0 0 0 0 1 852149
-0.002250 -0.000307 0.120270 0.231480 0.283934 -0.249999 -0.057883 1 0 0 0 0 0 1 853148
-0.002250 -0.000307 0.120270 0.231619 0.284074 -0.250133 -0.057914 1 0 0 0 0 0 1 854148
-0.002250 -0.000307 0.120270 0.231730 0.284240 -0.250268 -0.057945 1 0 0 0 0 0 1 855142
-0.002250 -0.000307 0.120270 0.231865 0.284393 -0.250405 -0.057978 1 0 0 0 0 0 1 856209
-0.002250 -0.000307 0.120270 0.231989 0.284542 -0.250557 -0.058009 1 0 0 0 0 0 1 857191
-0.002250 -0.000307 0.120270 0.232115 0.284698 -0.250677 -0.058041 1 0 0 0 0 0 1 858211
-0.002250 -0.000307 0.120270 0.232237 0.284864 -0.250817 -0.058072 1 0 0 0 0 0 1 859215
-0.002250 -0.000307 0.120270 0.232370 0.285011 -0.250955 -0.058103 1 0 0 0 0 0 1 860185
-0.002250 -0.000307 0.120270 0.232490 0.285159 -0.251080 -0.058135 1 0 0 0 0 0 1 861205
-0.002250 -0.000307 0.120270 0.232611 0.285323 -0.251221 -0.058166 1 0 0 0 0 0 1 862208
-0.002250 -0.000307 0.120270 0.232739 0.285465 -0.251349 -0.058197 1 0 0 0 0 0 1 863204
-0.002250 -0.000307 0.120270 0.232862 0.285615 -0.251500 -0.058228 1 0 0 0 0 0 1 864184
-0.002250 -0.000307 0.120270 0.232986 0.285767 -0.251617 -0.058259 1 0 0 0 0 0 1 865180
-0.002250 -0.000307 0.120270 0.233120 0.285929 -0.251763 -0.058290 1 0 0 0 0 0 1 866180
-0.002250 -0.000307 0.120270 0.233241 0.286079 -0.251891 -0.058322 1 0 0 0 0 0 1 867215
-0.002250 -0.000307 0.120270 0.233374 0.286240 -0.252037 -0.058353 1 0 0 0 0 0 1 868208
-0.002250 -0.000307 0.120270 0.233484 0.286393 -0.252164 -0.058384 1 0 0 0 0 0 1 869184
-0.002250 -0.000307 0.120270 0.233614 0.286539 -0.252294 -0.058416 1 0 0 0 0 0 1 870206
-0.002250 -0.000307 0.120270 0.233746 0.286697 -0.252439 -0.058447 1 0 0 0 0 0 1 871189
-0.002250 -0.000307 0.120270 0.233865 0.286845 -0.252564 -0.058478 1 0 0 0 0 0 1 872204
-0.002250 -0.000307 0.120270 0.233976 0.286998 -0.252710 -0.058509 1 0 0 0 0 0 1 873191
-0.002250 -0.000307 0.120270 0.234125 0.287148 -0.252841 -0.058541 1 0 0 0 0 0 1 874204
-0.002250 -0.000307 0.120270 0.234235 0.287312 -0.252974 -0.058572 1 0 0 0 0 0 1 875190
-0.002250 -0.000307 0.120270 0.234356 0.287449 -0.253096 -0.058602 1 0 0 0 0 0 1 876147
-0.002250 -0.000307 0.120270 0.234490 0.287610 -0.253243 -0.058633 1 0 0 0 0 0 1 877147
-0.002250 -0.000307 0.120270 0.234603 0.287765 -0.253372 -0.058664 1 0 0 0 0 0 1 878135
-0.002250 -0.000307 0.120270 0.234731 0.287909 -0.253501 -0.058695 1 0 0 0 0 0 1 879146
-0.002250 -0.000307 0.120270 0.234856 0.288060 -0.253654 -0.058726 1 0 0 0 0 0 1 880136
-0.002250 -0.000307 0.120270 0.234981 0.288214 -0.253772 -0.058758 1 0 0 0 0 0 1 881145
-0.002250 -0.000307 0.120270 0.235114 0.288375 -0.253917 -0.058789 1 0 0 0 0 0 1 882135
-0.002250 -0.000307 0.120270 0.235232 0.288521 -0.254041 -0.058820 1 0 0 0 0 0 1 883145
-0.002250 -0.000307 0.120270 0.235352 0.288684 -0.254180 -0.058851 1 0 0 0 0 0 1 884136
-0.002250 -0.000307 0.120270 0.235493 0.288826 -0.254317 -0.058883 1 0 0 0 0 0 1 885145
-0.002250 -0.000307 0.120270 0.235603 0.288990 -0.254451 -0.058914 1 0 0 0 0 0 1 886135
-0.002250 -0.000307 0.120270 0.235728 0.289147 -0.254587 -0.058945 1 0 0 0 0 0 1 887146
-0.002250 -0.000307 0.120270 0.235855 0.289288 -0.254714 -0.058976 1 0 0 0 0 0 1 888135
-0.002250 -0.000307 0.120270 0.235982 0.289441 -0.254870 -0.059008 1 0 0 0 0 0 1 889146
-0.002250 -0.000307 0.120270 0.236105 0.289592 -0.254985 -0.059039 1 0 0 0 0 0 1 890135
-0.002250 -0.000307 0.120270 0.236240 0.289756 -0.255133 -0.059070 1 0 0 0 0 0 1 891145
-0.002250 -0.000307 0.120270 0.236356 0.289900 -0.255255 -0.059101 1 0 0 0 0 0 1 892137
-0.002250 -0.000307 0.120270 0.236493 0.290065 -0.255405 -0.059133 1 0 0 0 0 0 1 893164
-0.002250 -0.000307 0.120270 0.236608 0.290209 -0.255527 -0.059164 1 0 0 0 0 0 1 894151
-0.002250 -0.000307 0.120270 0.236730 0.290374 -0.255668 -0.059196 1 0 0 0 0 0 1 895161
-0.002250 -0.000307 0.120270 0.236844 0.290518 -0.255809 -0.059227 1 0 0 0 0 0 1 896145
-0.002250 -0.000307 0.120270 0.236992 0.290665 -0.255938 -0.059258 1 0 0 0 0 0 1 897146
-0.002250 -0.000307 0.120270 0.237104 0.290832 -0.256073 -0.059289 1 0 0 0 0 0 1 898150
-0.002250 -0.000307 0.120270 0.237242 0.290971 -0.256206 -0.059320 1 0 0 0 0 0 1 899140
-0.002250 -0.000307 0.120270 0.237355 0.291139 -0.256343 -0.059352 1 0 0 0 0 0 1 900150
-0.002250 -0.000307 0.120270 0.237480 0.291280 -0.256469 -0.059383 1 0 0 0 0 0 1 901140
-0.002250 -0.000307 0.120270 0.237616 0.291444 -0.256618 -0.059414 1 0 0 0 0 0 1 902154
-0.002250 -0.000307 0.120270 0.237733 0.291589 -0.256742 -0.059446 1 0 0 0 0 0 1 903153
-0.002250 -0.000307 0.120270 0.237846 0.291745 -0.256890 -0.059477 1 0 0 0 0 0 1 904158
-0.002250 -0.000307 0.120270 0.237992 0.291891 -0.257017 -0.059508 1 0 0 0 0 0 1 905149
-0.002250 -0.000307 0.120270 0.238104 0.292058 -0.257152 -0.059539 1 0 0 0 0 0 1 906147
-0.002250 -0.000307 0.120270 0.238227 0.292213 -0.257287 -0.059570 1 0 0 0 0 0 1 907147
-0.002250 -0.000307 0.120270 0.238355 0.292355 -0.257415 -0.059602 1 0 0 0 0 0 1 908149
-0.002250 -0.000307 0.120270 0.238487 0.292513 -0.257560 -0.059632 1 0 0 0 0 0 1 909129
-0.002250 -0.000307 0.120270 0.238607 0.292661 -0.257685 -0.059664 1 0 0 0 0 0 1 910146
-0.002250 -0.000307 0.120270 0.238731 0.292813 -0.257839 -0.059695 1 0 0 0 0 0 1 911146
-0.002250 -0.000307 0.120270 0.238857 0.292967 -0.257957 -0.059727 1 0 0 0 0 0 1 912154
-0.002250 -0.000307 0.120270 0.238990 0.293129 -0.258103 -0.059758 1 0 0 0 0 0 1 913151
-0.002250 -0.000307 0.120270 0.239107 0.293274 -0.258226 -0.059789 1 0 0 0 0 0 1 914151
-0.002250 -0.000307 0.120270 0.239228 0.293438 -0.258366 -0.059820 1 0 0 0 0 0 1 915149
-0.002250 -0.000307 0.120270 0.239365 0.293575 -0.258499 -0.059851 1 0 0 0 0 0 1 916129
-0.002250 -0.000307 0.120270 0.239476 0.293741 -0.258634 -0.059882 1 0 0 0 0 0 1 917127
-0.002250 -0.000307 0.120270 0.239602 0.293899 -0.258771 -0.059914 1 0 0 0 0 0 1 918144
-0.002250 -0.000307 0.120270 0.239730 0.294041 -0.258899 -0.059945 1 0 0 0 0 0 1 919146
-0.002250 -0.000307 0.120270 0.239856 0.294193 -0.259054 -0.059977 1 0 0 0 0 0 1 920146
-0.002250 -0.000307 0.120270 0.239980 0.294346 -0.259171 -0.060008 1 0 0 0 0 0 1 921145
-0.002250 -0.000307 0.120270 0.240114 0.294508 -0.259317 -0.060039 1 0 0 0 0 0 1 922145
-0.002250 -0.000307 0.120270 0.240232 0.294653 -0.259440 -0.060070 1 0 0 0 0 0 1 923147
-0.002250 -0.000307 0.120270 0.240362 0.294812 -0.259584 -0.060101 1 0 0 0 0 0 1 924128
-0.002250 -0.000307 0.120270 0.240482 0.294960 -0.259710 -0.060133 1 0 0 0 0 0 1 925145
-0.002250 -0.000307 0.120270 0.240602 0.295124 -0.259850 -0.060164 1 0 0 0 0 0 1 926145
-0.002250 -0.000307 0.120270 0.240719 0.295271 -0.259994 -0.060195 1 0 0 0 0 0 1 927153
-0.002250 -0.000307 0.120270 0.240866 0.295417 -0.260122 -0.060227 1 0 0 0 0 0 1 928147
-0.002250 -0.000307 0.120270 0.240978 0.295584 -0.260257 -0.060258 1 0 0 0 0 0 1 929148
-0.002250 -0.000307 0.120270 0.241117 0.295723 -0.260390 -0.060289 1 0 0 0 0 0 1 930143
-0.002250 -0.000307 0.120270 0.241228 0.295890 -0.260526 -0.060320 1 0 0 0 0 0 1 931145
-0.002250 -0.000307 0.120270 0.241355 0.296033 -0.260654 -0.060352 1 0 0 0 0 0 1 932146
-0.002250 -0.000307 0.120270 0.241488 0.296193 -0.260800 -0.060383 1 0 0 0 0 0 1 933139
-0.002250 -0.000307 0.120270 0.241607 0.296340 -0.260925 -0.060414 1 0 0 0 0 0 1 934150
-0.002250 -0.000307 0.120270 0.241732 0.296493 -0.261079 -0.060445 1 0 0 0 0 0 1 935150
-0.002250 -0.000307 0.120270 0.241856 0.296645 -0.261196 -0.060477 1 0 0 0 0 0 1 936148
-0.002250 -0.000307 0.120270 0.241977 0.296810 -0.261335 -0.060508 1 0 0 0 0 0 1 937145
-0.002250 -0.000307 0.120270 0.242113 0.296961 -0.261477 -0.060539 1 0 0 0 0 0 1 938144
-0.002250 -0.000307 0.120270 0.242231 0.297106 -0.261600 -0.060570 1 0 0 0 0 0 1 939143
-0.002250 -0.000307 0.120270 0.242352 0.297270 -0.261740 -0.060602 1 0 0 0 0 0 1 940147
-0.002250 -0.000307 0.120270 0.242479 0.297413 -0.261869 -0.060633 1 0 0 0 0 0 1 941145
-0.002250 -0.000307 0.120270 0.242613 0.297574 -0.262016 -0.060664 1 0 0 0 0 0 1 942144
-0.002250 -0.000307 0.120270 0.242722 0.297710 -0.262146 -0.060695 1 0 0 0 0 0 1 943142
-0.002250 -0.000307 0.120270 0.242863 0.297879 -0.262287 -0.060727 1 0 0 0 0 0 1 944147
-0.002250 -0.000307 0.120270 0.242978 0.298022 -0.262406 -0.060757 1 0 0 0 0 0 1 945122
-0.002250 -0.000307 0.120270 0.243100 0.298188 -0.262548 -0.060789 1 0 0 0 0 0 1 946134
-0.002250 -0.000307 0.120270 0.243238 0.298341 -0.262691 -0.060820 1 0 0 0 0 0 1 947142
-0.002250 -0.000307 0.120270 0.243361 0.298492 -0.262820 -0.060853 1 0 0 0 0 0 1 948186
-0.002250 -0.000307 0.120270 0.243495 0.298655 -0.262968 -0.060884 1 0 0 0 0 0 1 949198
-0.002250 -0.000307 0.120270 0.243611 0.298798 -0.263090 -0.060915 1 0 0 0 0 0 1 950185
-0.002250 -0.000307 0.120270 0.243726 0.298956 -0.263239 -0.060947 1 0 0 0 0 0 1 951203
-0.002250 -0.000307 0.120270 0.243858 0.299104 -0.263360 -0.060978 1 0 0 0 0 0 1 952185
-0.002250 -0.000307 0.120270 0.243995 0.299268 -0.263508 -0.061009 1 0 0 0 0 0 1 953200
-0.002250 -0.000307 0.120270 0.244110 0.299411 -0.263629 -0.061040 1 0 0 0 0 0 1 954184
-0.002250 -0.000307 0.120270 0.244245 0.299575 -0.263778 -0.061072 1 0 0 0 0 0 1 955200
-0.002250 -0.000307 0.120270 0.244361 0.299718 -0.263899 -0.061103 1 0 0 0 0 0 1 956185
-0.002250 -0.000307 0.120270 0.244483 0.299884 -0.264042 -0.061134 1 0 0 0 0 0 1 957200
-0.002250 -0.000307 0.120270 0.244610 0.300025 -0.264189 -0.061165 1 0 0 0 0 0 1 958184
-0.002250 -0.000307 0.120270 0.244736 0.300179 -0.264307 -0.061197 1 0 0 0 0 0 1 959200
-0.002250 -0.000307 0.120270 0.244850 0.300334 -0.264438 -0.061226 1 0 0 0 0 0 1 960135
-0.002250 -0.000307 0.120270 0.244989 0.300474 -0.264573 -0.061257 1 0 0 0 0 0 1 961133
-0.002250 -0.000307 0.120270 0.245102 0.300641 -0.264710 -0.061289 1 0 0 0 0 0 1 962142
-0.002250 -0.000307 0.120270 0.245227 0.300783 -0.264836 -0.061320 1 0 0 0 0 0 1 963132
-0.002250 -0.000307 0.120270 0.245363 0.300946 -0.264985 -0.061351 1 0 0 0 0 0 1 964143
-0.002250 -0.000307 0.120270 0.245479 0.301089 -0.265107 -0.061382 1 0 0 0 0 0 1 965133
-0.002250 -0.000307 0.120270 0.245605 0.301243 -0.265262 -0.061414 1 0 0 0 0 0 1 966142
-0.002250 -0.000307 0.120270 0.245728 0.301394 -0.265378 -0.061445 1 0 0 0 0 0 1 967130
-0.002250 -0.000307 0.120270 0.245851 0.301561 -0.265519 -0.061476 1 0 0 0 0 0 1 968143
-0.002250 -0.000307 0.120270 0.245986 0.301711 -0.265659 -0.061507 1 0 0 0 0 0 1 969131
-0.002250 -0.000307 0.120270 0.246105 0.301857 -0.265783 -0.061539 1 0 0 0 0 0 1 970142
-0.002250 -0.000307 0.120270 0.246226 0.302022 -0.265924 -0.061570 1 0 0 0 0 0 1 971143
-0.002250 -0.000307 0.120270 0.246354 0.302165 -0.266053 -0.061602 1 0 0 0 0 0 1 972149
-0.002250 -0.000307 0.120270 0.246491 0.302329 -0.266203 -0.061634 1 0 0 0 0 0 1 973169
-0.002250 -0.000307 0.120270 0.246596 0.302462 -0.266330 -0.061664 1 0 0 0 0 0 1 974142
-0.002250 -0.000307 0.120270 0.246736 0.302630 -0.266471 -0.061695 1 0 0 0 0 0 1 975142
-0.002250 -0.000307 0.120270 0.246855 0.302778 -0.266594 -0.061727 1 0 0 0 0 0 1 976150
-0.002250 -0.000307 0.120270 0.246976 0.302942 -0.266734 -0.061758 1 0 0 0 0 0 1 977150
-0.002250 -0.000307 0.120270 0.247111 0.303092 -0.266875 -0.061789 1 0 0 0 0 0 1 978139
-0.002250 -0.000307 0.120270 0.247230 0.303238 -0.266999 -0.061820 1 0 0 0 0 0 1 979148
-0.002250 -0.000307 0.120270 0.247363 0.303399 -0.267146 -0.061852 1 0 0 0 0 0 1 980149
-0.002250 -0.000307 0.120270 0.247478 0.303542 -0.267266 -0.061882 1 0 0 0 0 0 1 981129
-0.002250 -0.000307 0.120270 0.247590 0.303696 -0.267413 -0.061913 1 0 0 0 0 0 1 982126
-0.002250 -0.000307 0.120270 0.247740 0.303848 -0.267546 -0.061945 1 0 0 0 0 0 1 983151
-0.002250 -0.000307 0.120270 0.247852 0.304014 -0.267680 -0.061977 1 0 0 0 0 0 1 984148
-0.002250 -0.000307 0.120270 0.247976 0.304154 -0.267805 -0.062007 1 0 0 0 0 0 1 985127
-0.002250 -0.000307 0.120270 0.248113 0.304318 -0.267955 -0.062039 1 0 0 0 0 0 1 986147
-0.002250 -0.000307 0.120270 0.248227 0.304476 -0.268085 -0.062070 1 0 0 0 0 0 1 987146
-0.002255 -0.000288 0.120259 0.322557 0.049686 -0.121299 -0.062102 1 0 0 0 0 0 1 988146
-0.002258 -0.000279 0.120256 0.298979 0.135782 -0.193121 -0.062133 1 0 0 0 0 0 1 989146
-0.002259 -0.000275 0.120255 0.280451 0.200064 -0.230499 -0.062164 1 0 0 0 0 0 1 990140
-0.002260 -0.000272 0.120254 0.270324 0.234345 -0.244813 -0.062195 1 0 0 0 0 0 1 991147
-0.002248 -0.000258 0.120265 0.086893 0.060833 -0.401616 -0.062226 1 0 0 0 0 0 1 992128
-0.002241 -0.000250 0.120268 0.142857 0.133480 -0.329461 -0.062258 1 0 0 0 0 0 1 993146
-0.002238 -0.000247 0.120270 0.186446 0.185960 -0.291818 -0.062288 1 0 0 0 0 0 1 994127
-0.002237 -0.000245 0.120270 0.210127 0.213916 -0.277540 -0.062320 1 0 0 0 0 0 1 995130
-0.002236 -0.000244 0.120270 0.222281 0.228134 -0.272553 -0.062351 1 0 0 0 0 0 1 996126
-0.002235 -0.000243 0.120270 0.228485 0.235331 -0.270894 -0.062383 1 0 0 0 0 0 1 997144
-0.002235 -0.000243 0.120270 0.231662 0.238990 -0.270405 -0.062414 1 0 0 0 0 0 1 998142
-0.002235 -0.000243 0.120270 0.233319 0.240888 -0.270311 -0.062445 1 0 0 0 0 0 1 999125
-0.002235 -0.000243 0.120270 0.234203 0.241885 -0.270372 -0.062476 1 0 0 0 0 0 2 127
-0.002235 -0.000243 0.120270 0.234676 0.242415 -0.270453 -0.062500 1 0 0 0 0 0 2 1143
-0.002235 -0.000243 0.120270 0.234864 0.242644 -0.270439 -0.062500 1 0 0 0 0 0 2 2145
-0.002235 -0.000243 0.120270 0.234965 0.242753 -0.270441 -0.062500 1 0 0 0 0 0 2 3125
-0.002235 -0.000243 0.120270 0.235021 0.242811 -0.270440 -0.062500 1 0 0 0 0 0 2 4145
-0.002235 -0.000243 0.120270 0.235041 0.242832 -0.270446 -0.062500 1 0 0 0 0 0 2 5142
-0.002235 -0.000243 0.120270 0.235059 0.242850 -0.270433 -0.062500 1 0 0 0 0 0 2 6131
-0.002235 -0.000243 0.120270 0.235057 0.242863 -0.270438 -0.062500 1 0 0 0 0 0 2 7125
-0.002235 -0.000243 0.120270 0.235056 0.242864 -0.270439 -0.062500 1 0 0 0 0 0 2 8144
-0.002235 -0.000243 0.120270 0.235056 0.242864 -0.270439 -0.062500 1 0 0 0 0 0 2 9145
-0.002235 -0.000243 0.120270 0.235055 0.242864 -0.270439 -0.062500 1 0 0 0 0 0 2 10143
-0.002235 -0.000243 0.120270 0.235067 0.242861 -0.270445 -0.062500 1 0 0 0 0 0 2 11143
-0.002235 -0.000243 0.120270 0.235056 0.242863 -0.270440 -0.062500 1 0 0 0 0 0 2 12136
-0.002240 -0.000225 0.120260 0.309268 -0.012023 -0.123266 -0.062500 1 0 0 0 0 0 2 13148
-0.002243 -0.000216 0.120256 0.285598 0.073790 -0.195024 -0.062500 1 0 0 0 0 0 2 14149
-0.002245 -0.000211 0.120255 0.266949 0.137857 -0.232306 -0.062500 1 0 0 0 0 0 2 15141
-0.002245 -0.000209 0.120255 0.256696 0.171981 -0.246522 -0.062500 1 0 0 0 0 0 2 16145
-0.002246 -0.000208 0.120254 0.251390 0.189230 -0.251586 -0.062500 1 0 0 0 0 0 2 17141
-0.002246 -0.000207 0.120254 0.248691 0.197865 -0.253363 -0.062500 1 0 0 0 0 0 2 18142
-0.002246 -0.000207 0.120254 0.247322 0.202179 -0.253983 -0.062500 1 0 0 0 0 0 2 19143
-0.002246 -0.000207 0.120254 0.246626 0.204343 -0.254191 -0.062500 1 0 0 0 0 0 2 20125
-0.002246 -0.000207 0.120254 0.246282 0.205424 -0.254281 -0.062500 1 0 0 0 0 0 2 21125
-0.002246 -0.000207 0.120254 0.246106 0.205960 -0.254298 -0.062500 1 0 0 0 0 0 2 22142
-0.002246 -0.000207 0.120254 0.246018 0.206244 -0.254307 -0.062500 1 0 0 0 0 0 2 23143
-0.002246 -0.000207 0.120254 0.245981 0.206364 -0.254309 -0.062500 1 0 0 0 0 0 2 24135
-0.002246 -0.000207 0.120254 0.245950 0.206430 -0.254316 -0.062500 1 0 0 0 0 0 2 25142
-0.002246 -0.000207 0.120254 0.245945 0.206478 -0.254310 -0.062500 1 0 0 0 0 0 2 26132
-0.002246 -0.000207 0.120254 0.245945 0.206481 -0.254309 -0.062500 1 0 0 0 0 0 2 27133
-0.002246 -0.000207 0.120254 0.245942 0.206492 -0.254316 -0.062500 1 0 0 0 0 0 2 28132
-0.002246 -0.000207 0.120254 0.245930 0.206495 -0.254310 -0.062500 1 0 0 0 0 0 2 29142
-0.002246 -0.000207 0.120254 0.245937 0.206504 -0.254323 -0.062500 1 0 0 0 0 0 2 30132
-0.002246 -0.000207 0.120254 0.245929 0.206496 -0.254312 -0.062500 1 0 0 0 0 0 2 31142
-0.002246 -0.000207 0.120254 0.245928 0.206495 -0.254310 -0.062500 1 0 0 0 0 0 2 32132
-0.002246 -0.000207 0.120254 0.245945 0.206512 -0.254316 -0.062500 1 0 0 0 0 0 2 33142
-0.002246 -0.000207 0.120254 0.245930 0.206497 -0.254311 -0.062500 1 0 0 0 0 0 2 34142
-0.002246 -0.000207 0.120254 0.245941 0.206492 -0.254317 -0.062500 1 0 0 0 0 0 2 35132
-0.002246 -0.000207 0.120254 0.245926 0.206506 -0.254318 -0.062500 1 0 0 0 0 0 2 36142
-0.002246 -0.000207 0.120254 0.245936 0.206505 -0.254304 -0.062500 1 0 0 0 0 0 2 37131
-0.002251 -0.000188 0.120244 0.320104 -0.048246 -0.107019 -0.062500 1 0 0 0 0 0 2 38141
-0.002254 -0.000179 0.120240 0.296438 0.037494 -0.178838 -0.062500 1 0 0 0 0 0 2 39131
-0.002255 -0.000175 0.120239 0.277807 0.101533 -0.216149 -0.062500 1 0 0 0 0 0 2 40142
-0.002256 -0.000172 0.120238 0.267572 0.135638 -0.230369 -0.062500 1 0 0 0 0 0 2 41149
-0.002256 -0.000171 0.120238 0.262259 0.152883 -0.235455 -0.062500 1 0 0 0 0 0 2 42141
-0.002257 -0.000171 0.120238 0.259556 0.161526 -0.237225 -0.062500 1 0 0 0 0 0 2 43132
-0.002257 -0.000170 0.120238 0.258187 0.165840 -0.237846 -0.062500 1 0 0 0 0 0 2 44155
-0.002257 -0.000170 0.120238 0.257494 0.167992 -0.238049 -0.062500 1 0 0 0 0 0 2 45151
-0.002257 -0.000170 0.120238 0.257151 0.169072 -0.238138 -0.062500 1 0 0 0 0 0 2 46150
-0.002257 -0.000170 0.120238 0.256971 0.169619 -0.238162 -0.062500 1 0 0 0 0 0 2 47138
-0.002257 -0.000170 0.120238 0.256878 0.169883 -0.238173 -0.062500 1 0 0 0 0 0 2 48131
-0.002257 -0.000170 0.120238 0.256845 0.170022 -0.238174 -0.062500 1 0 0 0 0 0 2 49136
-0.002257 -0.000170 0.120238 0.256826 0.170087 -0.238168 -0.062500 1 0 0 0 0 0 2 50143
-0.002257 -0.000170 0.120238 0.256806 0.170117 -0.238174 -0.062500 1 0 0 0 0 0 2 51150
-0.002257 -0.000170 0.120238 0.256809 0.170138 -0.238175 -0.062500 1 0 0 0 0 0 2 52132
-0.002257 -0.000170 0.120238 0.256810 0.170140 -0.238175 -0.062500 1 0 0 0 0 0 2 53140
-0.002257 -0.000170 0.120238 0.256795 0.170154 -0.238175 -0.062500 1 0 0 0 0 0 2 54155
-0.002262 -0.000152 0.120228 0.330925 -0.084462 -0.090749 -0.062500 1 0 0 0 0 0 2 55140
-0.002265 -0.000143 0.120224 0.307280 0.001221 -0.162631 -0.062500 1 0 0 0 0 0 2 56142
-0.002266 -0.000138 0.120223 0.288673 0.065223 -0.199984 -0.062500 1 0 0 0 0 0 2 57145
-0.002267 -0.000136 0.120222 0.278421 0.099317 -0.214211 -0.062500 1 0 0 0 0 0 2 58140
-0.002267 -0.000135 0.120222 0.273119 0.116552 -0.219291 -0.062500 1 0 0 0 0 0 2 59141
-0.002267 -0.000134 0.120222 0.270410 0.125183 -0.221071 -0.062500 1 0 0 0 0 0 2 60203
-0.002268 -0.000134 0.120222 0.269048 0.129503 -0.221688 -0.062500 1 0 0 0 0 0 2 61203
-0.002268 -0.000134 0.120222 0.268366 0.131663 -0.221904 -0.062500 1 0 0 0 0 0 2 62202
-0.002268 -0.000134 0.120222 0.268012 0.132746 -0.221989 -0.062500 1 0 0 0 0 0 2 63177
-0.002268 -0.000134 0.120222 0.267835 0.133282 -0.222007 -0.062500 1 0 0 0 0 0 2 64210
-0.002273 -0.000116 0.120211 0.341835 -0.120926 -0.074454 -0.062500 1 0 0 0 0 0 2 65219
-0.002276 -0.000107 0.120208 0.318163 -0.035177 -0.146414 -0.062500 1 0 0 0 0 0 2 66182
-0.002277 -0.000102 0.120207 0.299544 0.028864 -0.183805 -0.062500 1 0 0 0 0 0 2 67184
-0.002278 -0.000100 0.120206 0.289288 0.062970 -0.198045 -0.062500 1 0 0 0 0 0 2 68186
-0.002278 -0.000099 0.120206 0.283981 0.080222 -0.203127 -0.062500 1 0 0 0 0 0 2 69203
-0.002278 -0.000098 0.120206 0.281281 0.088859 -0.204905 -0.062500 1 0 0 0 0 0 2 70178
-0.002278 -0.000098 0.120206 0.279901 0.093173 -0.205524 -0.062500 1 0 0 0 0 0 2 71172
-0.002266 -0.000084 0.120217 0.100864 -0.095831 -0.357029 -0.062500 1 0 0 0 0 0 2 72216
-0.002259 -0.000077 0.120220 0.159046 -0.030737 -0.283229 -0.062500 1 0 0 0 0 0 2 73201
-0.002256 -0.000074 0.120222 0.203700 0.017895 -0.244954 -0.062500 1 0 0 0 0 0 2 74204
-0.002254 -0.000072 0.120222 0.227870 0.043829 -0.230391 -0.062500 1 0 0 0 0 0 2 75199
-0.002254 -0.000071 0.120222 0.240224 0.056973 -0.225202 -0.062500 1 0 0 0 0 0 2 76206
-0.002253 -0.000071 0.120222 0.246459 0.063566 -0.223383 -0.062500 1 0 0 0 0 0 2 77175
-0.002258 -0.000052 0.120212 0.323643 -0.187460 -0.075001 -0.062500 1 0 0 0 0 0 2 78207
-0.002261 -0.000043 0.120208 0.301612 -0.100279 -0.146825 -0.062500 1 0 0 0 0 0 2 79208
-0.002262 -0.000038 0.120207 0.283792 -0.035521 -0.184190 -0.062500 1 0 0 0 0 0 2 80177
-0.002263 -0.000036 0.120206 0.273961 -0.001055 -0.198420 -0.062500 1 0 0 0 0 0 2 81176
-0.002263 -0.000035 0.120206 0.268858 0.016381 -0.203501 -0.062500 1 0 0 0 0 0 2 82174
-0.002263 -0.000034 0.120206 0.266249 0.025124 -0.205282 -0.062500 1 0 0 0 0 0 2 83175
-0.002251 -0.000020 0.120217 0.086490 -0.161824 -0.356990 -0.062500 1 0 0 0 0 0 2 84178
-0.002244 -0.000013 0.120221 0.144407 -0.095531 -0.283430 -0.062500 1 0 0 0 0 0 2 85210
-0.002241 -0.000010 0.120222 0.188911 -0.046325 -0.245250 -0.062500 1 0 0 0 0 0 2 86204
-0.002239 -0.000008 0.120223 0.213008 -0.020105 -0.230720 -0.062500 1 0 0 0 0 0 2 87205
-0.002239 -0.000007 0.120223 0.225335 -0.006816 -0.225546 -0.062500 1 0 0 0 0 0 2 88203
-0.002238 -0.000007 0.120223 0.231545 -0.000165 -0.223734 -0.062500 1 0 0 0 0 0 2 89208
-0.002238 -0.000007 0.120223 0.234678 0.003173 -0.223103 -0.062500 1 0 0 0 0 0 2 90175
-0.002238 -0.000007 0.120223 0.236245 0.004839 -0.222893 -0.062500 1 0 0 0 0 0 2 91176
-0.002238 -0.000007 0.120223 0.237035 0.005670 -0.222809 -0.062500 1 0 0 0 0 0 2 92177
-0.002238 -0.000007 0.120223 0.237423 0.006093 -0.222779 -0.062500 1 0 0 0 0 0 2 93174
-0.002238 -0.000007 0.120223 0.237619 0.006299 -0.222772 -0.062500 1 0 0 0 0 0 2 94202
-0.002238 -0.000007 0.120223 0.237724 0.006394 -0.222768 -0.062500 1 0 0 0 0 0 2 95196
-0.002225 0.000007 0.120234 0.059230 -0.184958 -0.373748 -0.062500 1 0 0 0 0 0 2 96175
-0.002219 0.000014 0.120237 0.117863 -0.120788 -0.300021 -0.062500 1 0 0 0 0 0 2 97204
-0.002215 0.000017 0.120239 0.162763 -0.072620 -0.261795 -0.062500 1 0 0 0 0 0 2 98198
-0.002214 0.000019 0.120239 0.187034 -0.046939 -0.247259 -0.062500 1 0 0 0 0 0 2 99202
-0.002213 0.000020 0.120239 0.199449 -0.033918 -0.242070 -0.062500 1 0 0 0 0 0 2 100199
-0.002212 0.000020 0.120239 0.205710 -0.027386 -0.240267 -0.062500 1 0 0 0 0 0 2 101182
-0.002212 0.000021 0.120239 0.208856 -0.024119 -0.239632 -0.062500 1 0 0 0 0 0 2 102198
-0.002212 0.000021 0.120239 0.210446 -0.022494 -0.239408 -0.062500 1 0 0 0 0 0 2 103181
-0.002212 0.000021 0.120239 0.211230 -0.021674 -0.239330 -0.062500 1 0 0 0 0 0 2 104130
-0.002212 0.000021 0.120239 0.211625 -0.021275 -0.239307 -0.062500 1 0 0 0 0 0 2 105141
-0.002212 0.000021 0.120239 0.211833 -0.021074 -0.239307 -0.062500 1 0 0 0 0 0 2 106130
-0.002212 0.000021 0.120239 0.211933 -0.020956 -0.239298 -0.062500 1 0 0 0 0 0 2 107139
-0.002212 0.000021 0.120239 0.211971 -0.020913 -0.239290 -0.062500 1 0 0 0 0 0 2 108130
-0.002212 0.000021 0.120239 0.211997 -0.020885 -0.239288 -0.062500 1 0 0 0 0 0 2 109139
-0.002212 0.000021 0.120239 0.212016 -0.020866 -0.239294 -0.062500 1 0 0 0 0 0 2 110128
-0.002199 0.000035 0.120250 0.033369 -0.212390 -0.390144 -0.062500 1 0 0 0 0 0 2 111141
-0.002193 0.000041 0.120254 0.092049 -0.148172 -0.316492 -0.062500 1 0 0 0 0 0 2 112129
-0.002190 0.000045 0.120255 0.136956 -0.100014 -0.278296 -0.062500 1 0 0 0 0 0 2 113139
-0.002188 0.000047 0.120256 0.161234 -0.074312 -0.263765 -0.062500 1 0 0 0 0 0 2 114128
-0.002187 0.000047 0.120256 0.173646 -0.061293 -0.258591 -0.062500 1 0 0 0 0 0 2 115138
-0.002187 0.000048 0.120256 0.179900 -0.054769 -0.256780 -0.062500 1 0 0 0 0 0 2 116130
-0.002186 0.000048 0.120256 0.183054 -0.051493 -0.256139 -0.062500 1 0 0 0 0 0 2 117138
-0.002186 0.000048 0.120256 0.184638 -0.049875 -0.255922 -0.062500 1 0 0 0 0 0 2 118139
-0.002186 0.000048 0.120256 0.185421 -0.049055 -0.255846 -0.062500 1 0 0 0 0 0 2 119128
-0.002186 0.000048 0.120256 0.185820 -0.048636 -0.255824 -0.062500 1 0 0 0 0 0 2 120138
-0.002186 0.000048 0.120256 0.186020 -0.048440 -0.255810 -0.062500 1 0 0 0 0 0 2 121132
-0.002186 0.000048 0.120256 0.186123 -0.048334 -0.255813 -0.062500 1 0 0 0 0 0 2 122147
-0.002186 0.000048 0.120256 0.186182 -0.048287 -0.255806 -0.062500 1 0 0 0 0 0 2 123136
-0.002186 0.000048 0.120256 0.186191 -0.048265 -0.255805 -0.062500 1 0 0 0 0 0 2 124129
-0.002186 0.000048 0.120256 0.186207 -0.048246 -0.255811 -0.062500 1 0 0 0 0 0 2 125146
-0.002173 0.000062 0.120267 0.007467 -0.239865 -0.406528 -0.062500 1 0 0 0 0 0 2 126147
-0.002167 0.000069 0.120270 0.066182 -0.175613 -0.332945 -0.062500 1 0 0 0 0 0 2 127135
-0.002164 0.000072 0.120272 0.111121 -0.127420 -0.294778 -0.062500 1 0 0 0 0 0 2 128134
-0.002162 0.000074 0.120272 0.135400 -0.101702 -0.280257 -0.062500 1 0 0 0 0 0 2 129139
-0.002161 0.000075 0.120272 0.147828 -0.088680 -0.275078 -0.062500 1 0 0 0 0 0 2 130145
-0.002161 0.000075 0.120272 0.154098 -0.082156 -0.273277 -0.062500 1 0 0 0 0 0 2 131145
-0.002161 0.000075 0.120272 0.157235 -0.078885 -0.272639 -0.062500 1 0 0 0 0 0 2 132140
-0.002161 0.000076 0.120272 0.158813 -0.077256 -0.272431 -0.062500 1 0 0 0 0 0 2 133147
-0.002160 0.000076 0.120272 0.159620 -0.076440 -0.272349 -0.062500 1 0 0 0 0 0 2 134144
-0.002160 0.000076 0.120272 0.160006 -0.076039 -0.272320 -0.062500 1 0 0 0 0 0 2 135141
-0.002160 0.000076 0.120272 0.160201 -0.075834 -0.272313 -0.062500 1 0 0 0 0 0 2 136141
-0.002160 0.000076 0.120272 0.160311 -0.075718 -0.272309 -0.062500 1 0 0 0 0 0 2 137140
-0.002160 0.000076 0.120272 0.160350 -0.075676 -0.272302 -0.062500 1 0 0 0 0 0 2 138139
-0.002141 0.000071 0.120262 -0.104477 -0.013210 -0.133754 -0.062500 1 0 0 0 0 0 2 139139
-0.002132 0.000069 0.120259 -0.014376 -0.034155 -0.201308 -0.062500 1 0 0 0 0 0 2 140141
-0.002127 0.000068 0.120258 0.052231 -0.049852 -0.236413 -0.062500 1 0 0 0 0 0 2 141149
-0.002112 0.000081 0.120268 -0.091422 -0.249940 -0.400336 -0.062500 1 0 0 0 0 0 2 142145
-0.002105 0.000088 0.120272 -0.014909 -0.189870 -0.331592 -0.062500 1 0 0 0 0 0 2 143141
-0.002101 0.000091 0.120273 0.038904 -0.143774 -0.295157 -0.062500 1 0 0 0 0 0 2 144124
-0.002099 0.000092 0.120273 0.067598 -0.119124 -0.281238 -0.062500 1 0 0 0 0 0 2 145142
-0.002098 0.000093 0.120274 0.082215 -0.106631 -0.276266 -0.062500 1 0 0 0 0 0 2 146138
-0.002097 0.000094 0.120274 0.089592 -0.100368 -0.274534 -0.062500 1 0 0 0 0 0 2 147138
-0.002097 0.000094 0.120274 0.093294 -0.097241 -0.273924 -0.062500 1 0 0 0 0 0 2 148123
-0.002097 0.000094 0.120274 0.095131 -0.095675 -0.273720 -0.062500 1 0 0 0 0 0 2 149140
-0.002097 0.000094 0.120274 0.096066 -0.094879 -0.273649 -0.062500 1 0 0 0 0 0 2 150141
-0.002097 0.000094 0.120274 0.096529 -0.094494 -0.273619 -0.062500 1 0 0 0 0 0 2 151138
-0.002097 0.000094 0.120274 0.096764 -0.094299 -0.273612 -0.062500 1 0 0 0 0 0 2 152142
-0.002097 0.000094 0.120274 0.096880 -0.094195 -0.273602 -0.062500 1 0 0 0 0 0 2 153120
-0.002097 0.000094 0.120274 0.096944 -0.094160 -0.273606 -0.062500 1 0 0 0 0 0 2 154138
-0.002102 0.000112 0.120263 0.171111 -0.348187 -0.125460 -0.062500 1 0 0 0 0 0 2 155138
-0.002105 0.000121 0.120259 0.147401 -0.262826 -0.197703 -0.062500 1 0 0 0 0 0 2 156138
-0.002106 0.000126 0.120258 0.128786 -0.198956 -0.235233 -0.062500 1 0 0 0 0 0 2 157138
-0.002107 0.000128 0.120258 0.118565 -0.164906 -0.249531 -0.062500 1 0 0 0 0 0 2 158142
-0.002107 0.000129 0.120257 0.113276 -0.147673 -0.254639 -0.062500 1 0 0 0 0 0 2 159120
-0.002108 0.000130 0.120257 0.110585 -0.139021 -0.256416 -0.062500 1 0 0 0 0 0 2 160140
-0.002108 0.000130 0.120257 0.109222 -0.134722 -0.257043 -0.062500 1 0 0 0 0 0 2 161136
-0.002108 0.000130 0.120257 0.108533 -0.132542 -0.257259 -0.062500 1 0 0 0 0 0 2 162142
-0.002108 0.000130 0.120257 0.108206 -0.131475 -0.257332 -0.062500 1 0 0 0 0 0 2 163142
-0.002108 0.000130 0.120257 0.108021 -0.130939 -0.257363 -0.062500 1 0 0 0 0 0 2 164141
-0.002108 0.000130 0.120257 0.107933 -0.130655 -0.257375 -0.062500 1 0 0 0 0 0 2 165141
-0.002108 0.000130 0.120257 0.107889 -0.130512 -0.257371 -0.062500 1 0 0 0 0 0 2 166138
-0.002108 0.000130 0.120257 0.107860 -0.130454 -0.257371 -0.062500 1 0 0 0 0 0 2 167138
-0.002108 0.000130 0.120257 0.107859 -0.130420 -0.257378 -0.062500 1 0 0 0 0 0 2 168139
-0.002108 0.000130 0.120257 0.107848 -0.130415 -0.257372 -0.062500 1 0 0 0 0 0 2 169137
-0.002108 0.000130 0.120257 0.107852 -0.130395 -0.257371 -0.062500 1 0 0 0 0 0 2 170137
-0.002108 0.000130 0.120257 0.107852 -0.130394 -0.257371 -0.062500 1 0 0 0 0 0 2 171138
-0.002108 0.000130 0.120257 0.107841 -0.130391 -0.257385 -0.062500 1 0 0 0 0 0 2 172138
-0.002108 0.000130 0.120257 0.107851 -0.130394 -0.257373 -0.062500 1 0 0 0 0 0 2 173137
-0.002108 0.000130 0.120257 0.107849 -0.130382 -0.257378 -0.062500 1 0 0 0 0 0 2 174119
-0.002108 0.000130 0.120257 0.107853 -0.130393 -0.257372 -0.062500 1 0 0 0 0 0 2 175127
-0.002108 0.000130 0.120257 0.107837 -0.130379 -0.257372 -0.062500 1 0 0 0 0 0 2 176137
-0.002108 0.000130 0.120257 0.107851 -0.130392 -0.257371 -0.062500 1 0 0 0 0 0 2 177125
-0.002108 0.000130 0.120257 0.107841 -0.130391 -0.257385 -0.062500 1 0 0 0 0 0 2 178127
-0.002108 0.000130 0.120257 0.107852 -0.130394 -0.257373 -0.062500 1 0 0 0 0 0 2 179137
-0.002108 0.000130 0.120257 0.107850 -0.130383 -0.257378 -0.062500 1 0 0 0 0 0 2 180126
-0.002108 0.000130 0.120257 0.107841 -0.130390 -0.257366 -0.062500 1 0 0 0 0 0 2 181135
-0.002113 0.000149 0.120247 0.181952 -0.384303 -0.109110 -0.062500 1 0 0 0 0 0 2 182125
-0.002116 0.000158 0.120243 0.158240 -0.299036 -0.181413 -0.062500 1 0 0 0 0 0 2 183135
-0.002117 0.000162 0.120242 0.139644 -0.235196 -0.218971 -0.062500 1 0 0 0 0 0 2 184125
-0.002118 0.000164 0.120241 0.129410 -0.201167 -0.233288 -0.062500 1 0 0 0 0 0 2 185136
-0.002118 0.000166 0.120241 0.124122 -0.183943 -0.238385 -0.062500 1 0 0 0 0 0 2 186318
-0.002119 0.000166 0.120241 0.121423 -0.175304 -0.240171 -0.062500 1 0 0 0 0 0 2 187138
-0.002119 0.000166 0.120241 0.120073 -0.170978 -0.240794 -0.062500 1 0 0 0 0 0 2 188127
-0.002119 0.000167 0.120241 0.119393 -0.168819 -0.241017 -0.062500 1 0 0 0 0 0 2 189138
-0.002119 0.000167 0.120241 0.119032 -0.167745 -0.241092 -0.062500 1 0 0 0 0 0 2 190125
-0.002119 0.000167 0.120241 0.118863 -0.167202 -0.241124 -0.062500 1 0 0 0 0 0 2 191138
-0.002119 0.000167 0.120241 0.118779 -0.166930 -0.241129 -0.062500 1 0 0 0 0 0 2 192126
-0.002119 0.000167 0.120241 0.118736 -0.166788 -0.241124 -0.062500 1 0 0 0 0 0 2 193135
-0.002119 0.000167 0.120241 0.118703 -0.166719 -0.241131 -0.062500 1 0 0 0 0 0 2 194150
-0.002119 0.000167 0.120241 0.118706 -0.166695 -0.241132 -0.062500 1 0 0 0 0 0 2 195144
-0.002119 0.000167 0.120241 0.118691 -0.166680 -0.241132 -0.062500 1 0 0 0 0 0 2 196148
-0.002119 0.000167 0.120241 0.118698 -0.166670 -0.241125 -0.062500 1 0 0 0 0 0 2 197132
-0.002119 0.000167 0.120241 0.118696 -0.166658 -0.241131 -0.062500 1 0 0 0 0 0 2 198142
-0.002119 0.000167 0.120241 0.118696 -0.166657 -0.241132 -0.062500 1 0 0 0 0 0 2 199136
-0.002119 0.000167 0.120241 0.118696 -0.166657 -0.241132 -0.062500 1 0 0 0 0 0 2 200143
-0.002119 0.000167 0.120241 0.118696 -0.166656 -0.241132 -0.062500 1 0 0 0 0 0 2 201139
-0.002119 0.000167 0.120241 0.118696 -0.166656 -0.241132 -0.062500 1 0 0 0 0 0 2 202146
-0.002119 0.000167 0.120241 0.118688 -0.166665 -0.241139 -0.062500 1 0 0 0 0 0 2 203135
-0.002119 0.000167 0.120241 0.118683 -0.166655 -0.241127 -0.062500 1 0 0 0 0 0 2 204145
-0.002119 0.000167 0.120241 0.118695 -0.166656 -0.241131 -0.062500 1 0 0 0 0 0 2 205149
-0.002119 0.000167 0.120241 0.118696 -0.166656 -0.241132 -0.062500 1 0 0 0 0 0 2 206145
-0.002119 0.000167 0.120241 0.118696 -0.166656 -0.241132 -0.062500 1 0 0 0 0 0 2 207121
-0.002119 0.000167 0.120241 0.118684 -0.166653 -0.241126 -0.062500 1 0 0 0 0 0 2 208123
-0.002119 0.000167 0.120241 0.118686 -0.166664 -0.241138 -0.062500 1 0 0 0 0 0 2 209138
-0.002119 0.000167 0.120241 0.118698 -0.166669 -0.241126 -0.062500 1 0 0 0 0 0 2 210139
-0.002119 0.000167 0.120241 0.118696 -0.166658 -0.241131 -0.062500 1 0 0 0 0 0 2 211136
-0.002119 0.000167 0.120241 0.118697 -0.166657 -0.241132 -0.062500 1 0 0 0 0 0 2 212139
-0.002119 0.000167 0.120241 0.118684 -0.166654 -0.241125 -0.062500 1 0 0 0 0 0 2 213135
-0.002119 0.000167 0.120241 0.118695 -0.166656 -0.241131 -0.062500 1 0 0 0 0 0 2 214144
-0.002119 0.000167 0.120241 0.118688 -0.166665 -0.241139 -0.062500 1 0 0 0 0 0 2 215145
-0.002119 0.000167 0.120241 0.118695 -0.166658 -0.241133 -0.062500 1 0 0 0 0 0 2 216143
-0.002119 0.000167 0.120241 0.118684 -0.166654 -0.241126 -0.062500 1 0 0 0 0 0 2 217142
-0.002119 0.000167 0.120241 0.118695 -0.166656 -0.241131 -0.062500 1 0 0 0 0 0 2 218135
-0.002119 0.000167 0.120241 0.118696 -0.166656 -0.241132 -0.062500 1 0 0 0 0 0 2 219138
-0.002119 0.000167 0.120241 0.118696 -0.166656 -0.241132 -0.062500 1 0 0 0 0 0 2 220138
-0.002119 0.000167 0.120241 0.118697 -0.166656 -0.241132 -0.062500 1 0 0 0 0 0 2 221119
-0.002119 0.000167 0.120241 0.118676 -0.166662 -0.241133 -0.062500 1 0 0 0 0 0 2 222119
-0.002119 0.000167 0.120241 0.118694 -0.166657 -0.241132 -0.062500 1 0 0 0 0 0 2 223135
-0.002119 0.000167 0.120241 0.118696 -0.166656 -0.241132 -0.062500 1 0 0 0 0 0 2 224139
-0.002119 0.000167 0.120241 0.118700 -0.166668 -0.241125 -0.062500 1 0 0 0 0 0 2 225139
-0.002119 0.000167 0.120241 0.118697 -0.166658 -0.241131 -0.062500 1 0 0 0 0 0 2 226117
-0.002119 0.000167 0.120241 0.118676 -0.166663 -0.241132 -0.062500 1 0 0 0 0 0 2 227136
-0.002119 0.000167 0.120241 0.118694 -0.166658 -0.241132 -0.062500 1 0 0 0 0 0 2 228133
-0.002119 0.000167 0.120241 0.118696 -0.166657 -0.241132 -0.062500 1 0 0 0 0 0 2 229137
-0.002119 0.000167 0.120241 0.118696 -0.166657 -0.241132 -0.062500 1 0 0 0 0 0 2 230138
-0.002119 0.000167 0.120241 0.118684 -0.166654 -0.241126 -0.062500 1 0 0 0 0 0 2 231136
-0.002119 0.000167 0.120241 0.118695 -0.166656 -0.241131 -0.062500 1 0 0 0 0 0 2 232139
-0.002119 0.000167 0.120241 0.118688 -0.166665 -0.241139 -0.062500 1 0 0 0 0 0 2 233136
-0.002119 0.000167 0.120241 0.118695 -0.166658 -0.241133 -0.062500 1 0 0 0 0 0 2 234137
-0.002119 0.000167 0.120241 0.118684 -0.166654 -0.241126 -0.062500 1 0 0 0 0 0 2 235131
-0.002119 0.000167 0.120241 0.118695 -0.166656 -0.241131 -0.062500 1 0 0 0 0 0 2 236141
-0.002119 0.000167 0.120241 0.118696 -0.166656 -0.241132 -0.062500 1 0 0 0 0 0 2 237142
-0.002119 0.000167 0.120241 0.118696 -0.166656 -0.241132 -0.062500 1 0 0 0 0 0 2 238137
-0.002119 0.000167 0.120241 0.118697 -0.166656 -0.241132 -0.062500 1 0 0 0 0 0 2 239137
-0.002119 0.000167 0.120241 0.118676 -0.166662 -0.241133 -0.062500 1 0 0 0 0 0 2 240137
-0.002119 0.000167 0.120241 0.118697 -0.166669 -0.241125 -0.062500 1 0 0 0 0 0 2 241136
-0.002119 0.000167 0.120241 0.118696 -0.166658 -0.241131 -0.062500 1 0 0 0 0 0 2 242136
-0.002119 0.000167 0.120241 0.118696 -0.166657 -0.241132 -0.062500 1 0 0 0 0 0 2 243136
-0.002119 0.000167 0.120241 0.118697 -0.166657 -0.241132 -0.062500 1 0 0 0 0 0 2 244144
-0.002106 0.000180 0.120252 -0.060287 -0.358552 -0.391420 -0.062500 1 0 0 0 0 0 2 245139
-0.002099 0.000187 0.120256 -0.001445 -0.294123 -0.318036 -0.062500 1 0 0 0 0 0 2 246134
-0.002096 0.000191 0.120257 0.043549 -0.245877 -0.279987 -0.062500 1 0 0 0 0 0 2 247136
-0.002095 0.000192 0.120257 0.067856 -0.220144 -0.265503 -0.062500 1 0 0 0 0 0 2 248126
-0.002094 0.000193 0.120257 0.080263 -0.207115 -0.260348 -0.062500 1 0 0 0 0 0 2 249135
-0.002093 0.000194 0.120258 0.086541 -0.200609 -0.258549 -0.062500 1 0 0 0 0 0 2 250124
-0.002093 0.000194 0.120258 0.089681 -0.197339 -0.257918 -0.062500 1 0 0 0 0 0 2 251134
-0.002093 0.000194 0.120258 0.091269 -0.195701 -0.257707 -0.062500 1 0 0 0 0 0 2 252125
-0.002093 0.000194 0.120258 0.092065 -0.194882 -0.257620 -0.062500 1 0 0 0 0 0 2 253135
-0.002093 0.000194 0.120258 0.092449 -0.194479 -0.257591 -0.062500 1 0 0 0 0 0 2 254125
-0.002093 0.000194 0.120258 0.092656 -0.194277 -0.257591 -0.062500 1 0 0 0 0 0 2 255134
-0.002093 0.000194 0.120258 0.092756 -0.194159 -0.257582 -0.062500 1 0 0 0 0 0 2 256136
-0.002093 0.000194 0.120258 0.092807 -0.194119 -0.257580 -0.062500 1 0 0 0 0 0 2 257124
-0.002093 0.000194 0.120258 0.092826 -0.194100 -0.257586 -0.062500 1 0 0 0 0 0 2 258134
-0.002093 0.000194 0.120258 0.092840 -0.194070 -0.257580 -0.062500 1 0 0 0 0 0 2 259124
-0.002093 0.000194 0.120258 0.092853 -0.194070 -0.257585 -0.062500 1 0 0 0 0 0 2 260134
-0.002093 0.000194 0.120258 0.092845 -0.194079 -0.257573 -0.062500 1 0 0 0 0 0 2 261124
-0.002093 0.000194 0.120258 0.092853 -0.194072 -0.257584 -0.062500 1 0 0 0 0 0 2 262123
-0.002093 0.000194 0.120258 0.092854 -0.194071 -0.257586 -0.062500 1 0 0 0 0 0 2 263134
-0.002093 0.000194 0.120258 0.092854 -0.194071 -0.257586 -0.062500 1 0 0 0 0 0 2 264125
-0.002093 0.000194 0.120258 0.092841 -0.194069 -0.257580 -0.062500 1 0 0 0 0 0 2 265134
-0.002093 0.000194 0.120258 0.092852 -0.194071 -0.257586 -0.062500 1 0 0 0 0 0 2 266123
-0.002093 0.000194 0.120258 0.092861 -0.194063 -0.257579 -0.062500 1 0 0 0 0 0 2 267141
-0.002098 0.000212 0.120247 0.166935 -0.447829 -0.109127 -0.062500 1 0 0 0 0 0 2 268141
-0.002101 0.000221 0.120243 0.143239 -0.362639 -0.181521 -0.062500 1 0 0 0 0 0 2 269146
-0.002102 0.000226 0.120242 0.124633 -0.298860 -0.219125 -0.062500 1 0 0 0 0 0 2 270146
-0.002103 0.000228 0.120242 0.114402 -0.264819 -0.233455 -0.062500 1 0 0 0 0 0 2 271121
-0.002103 0.000229 0.120241 0.109128 -0.247602 -0.238571 -0.062500 1 0 0 0 0 0 2 272140
-0.002104 0.000230 0.120241 0.106432 -0.238965 -0.240365 -0.062500 1 0 0 0 0 0 2 273140
-0.002104 0.000230 0.120241 0.105066 -0.234659 -0.240985 -0.062500 1 0 0 0 0 0 2 274131
-0.002104 0.000230 0.120241 0.104380 -0.232491 -0.241196 -0.062500 1 0 0 0 0 0 2 275139
-0.002104 0.000230 0.120241 0.104035 -0.231400 -0.241277 -0.062500 1 0 0 0 0 0 2 276132
-0.002104 0.000230 0.120241 0.103871 -0.230866 -0.241303 -0.062500 1 0 0 0 0 0 2 277142
-0.002104 0.000230 0.120241 0.103777 -0.230592 -0.241321 -0.062500 1 0 0 0 0 0 2 278142
-0.002104 0.000230 0.120241 0.103735 -0.230461 -0.241311 -0.062500 1 0 0 0 0 0 2 279142
-0.002091 0.000244 0.120252 -0.075327 -0.422411 -0.391416 -0.062500 1 0 0 0 0 0 2 280140
-0.002084 0.000251 0.120256 -0.016483 -0.357873 -0.318123 -0.062500 1 0 0 0 0 0 2 281136
-0.002081 0.000254 0.120257 0.028523 -0.309566 -0.280120 -0.062500 1 0 0 0 0 0 2 282136
-0.002080 0.000256 0.120258 0.052835 -0.283836 -0.265663 -0.062500 1 0 0 0 0 0 2 283135
-0.002079 0.000257 0.120258 0.065256 -0.270795 -0.260515 -0.062500 1 0 0 0 0 0 2 284136
-0.002078 0.000257 0.120258 0.071533 -0.264275 -0.258709 -0.062500 1 0 0 0 0 0 2 285137
-0.002078 0.000258 0.120258 0.074687 -0.261006 -0.258086 -0.062500 1 0 0 0 0 0 2 286134
-0.002078 0.000258 0.120258 0.076248 -0.259382 -0.257865 -0.062500 1 0 0 0 0 0 2 287138
-0.002078 0.000258 0.120258 0.077053 -0.258567 -0.257784 -0.062500 1 0 0 0 0 0 2 288145
-0.002078 0.000258 0.120258 0.077455 -0.258147 -0.257762 -0.062500 1 0 0 0 0 0 2 289137
-0.002078 0.000258 0.120258 0.077656 -0.257952 -0.257750 -0.062500 1 0 0 0 0 0 2 290137
-0.002078 0.000258 0.120258 0.077739 -0.257852 -0.257754 -0.062500 1 0 0 0 0 0 2 291135
-0.002078 0.000258 0.120258 0.077792 -0.257795 -0.257753 -0.062500 1 0 0 0 0 0 2 292135
-0.002078 0.000258 0.120258 0.077823 -0.257777 -0.257746 -0.062500 1 0 0 0 0 0 2 293133
-0.002078 0.000258 0.120258 0.077830 -0.257756 -0.257745 -0.062500 1 0 0 0 0 0 2 294133
-0.002078 0.000258 0.120258 0.077830 -0.257754 -0.257745 -0.062500 1 0 0 0 0 0 2 295137
-0.002078 0.000258 0.120258 0.077850 -0.257748 -0.257744 -0.062500 1 0 0 0 0 0 2 296137
-0.002078 0.000258 0.120258 0.077840 -0.257745 -0.257758 -0.062500 1 0 0 0 0 0 2 297133
-0.002078 0.000258 0.120258 0.077851 -0.257748 -0.257746 -0.062500 1 0 0 0 0 0 2 298134
-0.002078 0.000258 0.120258 0.077853 -0.257748 -0.257744 -0.062500 1 0 0 0 0 0 2 299135
-0.002078 0.000258 0.120258 0.077829 -0.257742 -0.257751 -0.062500 1 0 0 0 0 0 2 300136
-0.002078 0.000258 0.120258 0.077850 -0.257747 -0.257745 -0.062500 1 0 0 0 0 0 2 301133
-0.002078 0.000258 0.120258 0.077849 -0.257736 -0.257751 -0.062500 1 0 0 0 0 0 2 302133
-0.002078 0.000258 0.120258 0.077852 -0.257746 -0.257745 -0.062500 1 0 0 0 0 0 2 303133
-0.002078 0.000258 0.120258 0.077832 -0.257753 -0.257745 -0.062500 1 0 0 0 0 0 2 304135
-0.002078 0.000258 0.120258 0.077847 -0.257737 -0.257751 -0.062500 1 0 0 0 0 0 2 305133
-0.002078 0.000258 0.120258 0.077852 -0.257746 -0.257745 -0.062500 1 0 0 0 0 0 2 306133
-0.002078 0.000258 0.120258 0.077844 -0.257756 -0.257751 -0.062500 1 0 0 0 0 0 2 307133
-0.002078 0.000258 0.120258 0.077848 -0.257737 -0.257752 -0.062500 1 0 0 0 0 0 2 308137
-0.002078 0.000258 0.120258 0.077840 -0.257744 -0.257739 -0.062500 1 0 0 0 0 0 2 309127
-0.002078 0.000258 0.120258 0.077839 -0.257744 -0.257757 -0.062500 1 0 0 0 0 0 2 310133
-0.002078 0.000258 0.120258 0.077851 -0.257747 -0.257746 -0.062500 1 0 0 0 0 0 2 311133
-0.002078 0.000258 0.120258 0.077852 -0.257748 -0.257744 -0.062500 1 0 0 0 0 0 2 312136
-0.002078 0.000258 0.120258 0.077829 -0.257742 -0.257751 -0.062500 1 0 0 0 0 0 2 313114
-0.002078 0.000258 0.120258 0.077849 -0.257747 -0.257745 -0.062500 1 0 0 0 0 0 2 314132
-0.002078 0.000258 0.120258 0.077852 -0.257748 -0.257744 -0.062500 1 0 0 0 0 0 2 315132
-0.002078 0.000258 0.120258 0.077841 -0.257745 -0.257758 -0.062500 1 0 0 0 0 0 2 316134
-0.002078 0.000258 0.120258 0.077839 -0.257745 -0.257739 -0.062500 1 0 0 0 0 0 2 317133
-0.002078 0.000258 0.120258 0.077851 -0.257747 -0.257743 -0.062500 1 0 0 0 0 0 2 318123
-0.002078 0.000258 0.120258 0.077840 -0.257745 -0.257758 -0.062500 1 0 0 0 0 0 2 319133
-0.002078 0.000258 0.120258 0.077851 -0.257748 -0.257746 -0.062500 1 0 0 0 0 0 2 320124
-0.002078 0.000258 0.120258 0.077852 -0.257748 -0.257744 -0.062500 1 0 0 0 0 0 2 321131
-0.002078 0.000258 0.120258 0.077841 -0.257745 -0.257758 -0.062500 1 0 0 0 0 0 2 322121
-0.002078 0.000258 0.120258 0.077839 -0.257745 -0.257739 -0.062500 1 0 0 0 0 0 2 323132
-0.002078 0.000258 0.120258 0.077851 -0.257748 -0.257743 -0.062500 1 0 0 0 0 0 2 324122
-0.002078 0.000258 0.120258 0.077841 -0.257745 -0.257758 -0.062500 1 0 0 0 0 0 2 325133
-0.002078 0.000258 0.120258 0.077851 -0.257748 -0.257746 -0.062500 1 0 0 0 0 0 2 326122
-0.002078 0.000258 0.120258 0.077837 -0.257733 -0.257745 -0.062500 1 0 0 0 0 0 2 327130
-0.002078 0.000258 0.120258 0.077842 -0.257755 -0.257751 -0.062500 1 0 0 0 0 0 2 328121
-0.002078 0.000258 0.120258 0.077851 -0.257749 -0.257745 -0.062500 1 0 0 0 0 0 2 329122
-0.002078 0.000258 0.120258 0.077849 -0.257736 -0.257751 -0.062500 1 0 0 0 0 0 2 330131
-0.002078 0.000258 0.120258 0.077840 -0.257743 -0.257738 -0.062500 1 0 0 0 0 0 2 331121
-0.002078 0.000258 0.120258 0.077843 -0.257756 -0.257750 -0.062500 1 0 0 0 0 0 2 332132
-0.002078 0.000258 0.120258 0.077848 -0.257737 -0.257751 -0.062500 1 0 0 0 0 0 2 333120
-0.002078 0.000258 0.120258 0.077852 -0.257746 -0.257745 -0.062500 1 0 0 0 0 0 2 334133
-0.002078 0.000258 0.120258 0.077844 -0.257757 -0.257751 -0.062500 1 0 0 0 0 0 2 335121
-0.002078 0.000258 0.120258 0.077836 -0.257734 -0.257745 -0.062500 1 0 0 0 0 0 2 336131
-0.002078 0.000258 0.120258 0.077851 -0.257746 -0.257744 -0.062500 1 0 0 0 0 0 2 337121
-0.002078 0.000258 0.120258 0.077841 -0.257745 -0.257758 -0.062500 1 0 0 0 0 0 2 338130
-0.002078 0.000258 0.120258 0.077851 -0.257747 -0.257746 -0.062500 1 0 0 0 0 0 2 339121
-0.002078 0.000258 0.120258 0.077853 -0.257748 -0.257744 -0.062500 1 0 0 0 0 0 2 340142
-0.002078 0.000258 0.120258 0.077829 -0.257742 -0.257751 -0.062500 1 0 0 0 0 0 2 341143
-0.002078 0.000258 0.120258 0.077850 -0.257747 -0.257745 -0.062500 1 0 0 0 0 0 2 342143
-0.002078 0.000258 0.120258 0.077852 -0.257748 -0.257744 -0.062500 1 0 0 0 0 0 2 343143
-0.002078 0.000258 0.120258 0.077841 -0.257745 -0.257758 -0.062500 1 0 0 0 0 0 2 344129
-0.002078 0.000258 0.120258 0.077839 -0.257745 -0.257739 -0.062500 1 0 0 0 0 0 2 345139
-0.002078 0.000258 0.120258 0.077851 -0.257747 -0.257743 -0.062500 1 0 0 0 0 0 2 346126
-0.002078 0.000258 0.120258 0.077841 -0.257745 -0.257758 -0.062500 1 0 0 0 0 0 2 347136
-0.002078 0.000258 0.120258 0.077851 -0.257748 -0.257746 -0.062500 1 0 0 0 0 0 2 348141
-0.002078 0.000258 0.120258 0.077853 -0.257748 -0.257744 -0.062500 1 0 0 0 0 0 2 349139
-0.002078 0.000258 0.120258 0.077829 -0.257742 -0.257751 -0.062500 1 0 0 0 0 0 2 350128
-0.002078 0.000258 0.120258 0.077850 -0.257747 -0.257745 -0.062500 1 0 0 0 0 0 2 351187
-0.002078 0.000258 0.120258 0.077849 -0.257736 -0.257751 -0.062500 1 0 0 0 0 0 2 352143
-0.002078 0.000258 0.120258 0.077852 -0.257746 -0.257745 -0.062500 1 0 0 0 0 0 2 353115
-0.002078 0.000258 0.120258 0.077832 -0.257753 -0.257745 -0.062500 1 0 0 0 0 0 2 354135
-0.002078 0.000258 0.120258 0.077847 -0.257737 -0.257751 -0.062500 1 0 0 0 0 0 2 355131
-0.002078 0.000258 0.120258 0.077852 -0.257746 -0.257745 -0.062500 1 0 0 0 0 0 2 356134
-0.002078 0.000258 0.120258 0.077844 -0.257756 -0.257751 -0.062500 1 0 0 0 0 0 2 357130
-0.002078 0.000258 0.120258 0.077848 -0.257737 -0.257752 -0.062500 1 0 0 0 0 0 2 358132
-0.002078 0.000258 0.120258 0.077840 -0.257744 -0.257739 -0.062500 1 0 0 0 0 0 2 359129
-0.002078 0.000258 0.120258 0.077843 -0.257756 -0.257750 -0.062500 1 0 0 0 0 0 2 360138
-0.002078 0.000258 0.120258 0.077848 -0.257737 -0.257751 -0.062500 1 0 0 0 0 0 2 361138
-0.002078 0.000258 0.120258 0.077852 -0.257747 -0.257745 -0.062500 1 0 0 0 0 0 2 362135
-0.002078 0.000258 0.120258 0.077845 -0.257757 -0.257751 -0.062500 1 0 0 0 0 0 2 363131
-0.002078 0.000258 0.120258 0.077836 -0.257735 -0.257745 -0.062500 1 0 0 0 0 0 2 364115
-0.002078 0.000258 0.120258 0.077851 -0.257746 -0.257744 -0.062500 1 0 0 0 0 0 2 365132
-0.002078 0.000258 0.120258 0.077841 -0.257745 -0.257758 -0.062500 1 0 0 0 0 0 2 366132
-0.002078 0.000258 0.120258 0.077851 -0.257747 -0.257746 -0.062500 1 0 0 0 0 0 2 367131
-0.002078 0.000258 0.120258 0.077840 -0.257745 -0.257738 -0.062500 1 0 0 0 0 0 2 368132
-0.002078 0.000258 0.120258 0.077839 -0.257745 -0.257757 -0.062500 1 0 0 0 0 0 2 369130
-0.002078 0.000258 0.120258 0.077851 -0.257747 -0.257746 -0.062500 1 0 0 0 0 0 2 370130
-0.002078 0.000258 0.120258 0.077852 -0.257748 -0.257744 -0.062500 1 0 0 0 0 0 2 371131
-0.002078 0.000258 0.120258 0.077841 -0.257745 -0.257758 -0.062500 1 0 0 0 0 0 2 372134
-0.002078 0.000258 0.120258 0.077839 -0.257745 -0.257739 -0.062500 1 0 0 0 0 0 2 373131
-0.002078 0.000258 0.120258 0.077851 -0.257748 -0.257743 -0.062500 1 0 0 0 0 0 2 374131
-0.002078 0.000258 0.120258 0.077841 -0.257745 -0.257758 -0.062500 1 0 0 0 0 0 2 375130
-0.002078 0.000258 0.120258 0.077851 -0.257748 -0.257746 -0.062500 1 0 0 0 0 0 2 376133
-0.002078 0.000258 0.120258 0.077840 -0.257745 -0.257738 -0.062500 1 0 0 0 0 0 2 377132
-0.002078 0.000258 0.120258 0.077839 -0.257745 -0.257757 -0.062500 1 0 0 0 0 0 2 378130
-0.002078 0.000258 0.120258 0.077851 -0.257748 -0.257746 -0.062500 1 0 0 0 0 0 2 379135
-0.002078 0.000258 0.120258 0.077849 -0.257736 -0.257751 -0.062500 1 0 0 0 0 0 2 380126
-0.002078 0.000258 0.120258 0.077840 -0.257743 -0.257738 -0.062500 1 0 0 0 0 0 2 381139
-0.002078 0.000258 0.120258 0.077843 -0.257756 -0.257750 -0.062500 1 0 0 0 0 0 2 382119
-0.002078 0.000258 0.120258 0.077848 -0.257737 -0.257751 -0.062500 1 0 0 0 0 0 2 383132
-0.002078 0.000258 0.120258 0.077852 -0.257746 -0.257745 -0.062500 1 0 0 0 0 0 2 384132
-0.002078 0.000258 0.120258 0.077844 -0.257756 -0.257751 -0.062500 1 0 0 0 0 0 2 385131
-0.002078 0.000258 0.120258 0.077836 -0.257734 -0.257745 -0.062500 1 0 0 0 0 0 2 386130
-0.002078 0.000258 0.120258 0.077851 -0.257746 -0.257744 -0.062500 1 0 0 0 0 0 2 387135
-0.002078 0.000258 0.120258 0.077844 -0.257756 -0.257751 -0.062500 1 0 0 0 0 0 2 388114
-0.002078 0.000258 0.120258 0.077848 -0.257737 -0.257752 -0.062500 1 0 0 0 0 0 2 389130
-0.002078 0.000258 0.120258 0.077852 -0.257747 -0.257745 -0.062500 1 0 0 0 0 0 2 390131
-0.002078 0.000258 0.120258 0.077832 -0.257754 -0.257745 -0.062500 1 0 0 0 0 0 2 391129
-0.002078 0.000258 0.120258 0.077847 -0.257737 -0.257751 -0.062500 1 0 0 0 0 0 2 392140
-0.002078 0.000258 0.120258 0.077852 -0.257747 -0.257745 -0.062500 1 0 0 0 0 0 2 393122
-0.002078 0.000258 0.120258 0.077841 -0.257745 -0.257758 -0.062500 1 0 0 0 0 0 2 394130
-0.002078 0.000258 0.120258 0.077839 -0.257745 -0.257739 -0.062500 1 0 0 0 0 0 2 395135
-0.002078 0.000258 0.120258 0.077851 -0.257747 -0.257743 -0.062500 1 0 0 0 0 0 2 396121
-0.002078 0.000258 0.120258 0.077841 -0.257745 -0.257758 -0.062500 1 0 0 0 0 0 2 397129
-0.002078 0.000258 0.120258 0.077851 -0.257748 -0.257746 -0.062500 1 0 0 0 0 0 2 398119
-0.002078 0.000258 0.120258 0.077852 -0.257748 -0.257744 -0.062500 1 0 0 0 0 0 2 399129
-0.002078 0.000258 0.120258 0.077829 -0.257742 -0.257751 -0.062500 1 0 0 0 0 0 2 400118
-0.002078 0.000258 0.120258 0.077850 -0.257747 -0.257745 -0.062500 1 0 0 0 0 0 2 401130
-0.002078 0.000258 0.120258 0.077852 -0.257748 -0.257744 -0.062500 1 0 0 0 0 0 2 402119
-0.002078 0.000258 0.120258 0.077841 -0.257745 -0.257758 -0.062500 1 0 0 0 0 0 2 403130
-0.002078 0.000258 0.120258 0.077839 -0.257745 -0.257739 -0.062500 1 0 0 0 0 0 2 404120
-0.002078 0.000258 0.120258 0.077847 -0.257736 -0.257750 -0.062500 1 0 0 0 0 0 2 405129
-0.002078 0.000258 0.120258 0.077852 -0.257746 -0.257745 -0.062500 1 0 0 0 0 0 2 406118
-0.002078 0.000258 0.120258 0.077844 -0.257756 -0.257751 -0.062500 1 0 0 0 0 0 2 407129
-0.002078 0.000258 0.120258 0.077848 -0.257737 -0.257752 -0.062500 1 0 0 0 0 0 2 408119
-0.002078 0.000258 0.120258 0.077840 -0.257744 -0.257739 -0.062500 1 0 0 0 0 0 2 409129
-0.002078 0.000258 0.120258 0.077843 -0.257756 -0.257750 -0.062500 1 0 0 0 0 0 2 410118
-0.002078 0.000258 0.120258 0.077848 -0.257737 -0.257752 -0.062500 1 0 0 0 0 0 2 411137
-0.002078 0.000258 0.120258 0.077852 -0.257746 -0.257745 -0.062500 1 0 0 0 0 0 2 412125
-0.002078 0.000258 0.120258 0.077845 -0.257757 -0.257751 -0.062500 1 0 0 0 0 0 2 413135
-0.002078 0.000258 0.120258 0.077836 -0.257734 -0.257745 -0.062500 1 0 0 0 0 0 2 414125
-0.002078 0.000258 0.120258 0.077851 -0.257746 -0.257744 -0.062500 1 0 0 0 0 0 2 415118
-0.002078 0.000258 0.120258 0.077844 -0.257757 -0.257751 -0.062500 1 0 0 0 0 0 2 416126
-0.002078 0.000258 0.120258 0.077848 -0.257737 -0.257752 -0.062500 1 0 0 0 0 0 2 417137
-0.002078 0.000258 0.120258 0.077840 -0.257744 -0.257739 -0.062500 1 0 0 0 0 0 2 418124
-0.002078 0.000258 0.120258 0.077839 -0.257744 -0.257757 -0.062500 1 0 0 0 0 0 2 419133
-0.002078 0.000258 0.120258 0.077851 -0.257747 -0.257746 -0.062500 1 0 0 0 0 0 2 420137
-0.002078 0.000258 0.120258 0.077852 -0.257748 -0.257744 -0.062500 1 0 0 0 0 0 2 421126
-0.002078 0.000258 0.120258 0.077841 -0.257745 -0.257758 -0.062500 1 0 0 0 0 0 2 422135
-0.002078 0.000258 0.120258 0.077839 -0.257745 -0.257739 -0.062500 1 0 0 0 0 0 2 423147
-0.002078 0.000258 0.120258 0.077851 -0.257747 -0.257743 -0.062500 1 0 0 0 0 0 2 424137
-0.002078 0.000258 0.120258 0.077841 -0.257745 -0.257758 -0.062500 1 0 0 0 0 0 2 425133
-0.002078 0.000258 0.120258 0.077851 -0.257748 -0.257746 -0.062500 1 0 0 0 0 0 2 426129
-0.002078 0.000258 0.120258 0.077840 -0.257745 -0.257738 -0.062500 1 0 0 0 0 0 2 427131
-0.002078 0.000258 0.120258 0.077839 -0.257745 -0.257757 -0.062500 1 0 0 0 0 0 2 428131
-0.002078 0.000258 0.120258 0.077851 -0.257748 -0.257746 -0.062500 1 0 0 0 0 0 2 429130
-0.002078 0.000258 0.120258 0.077852 -0.257748 -0.257744 -0.062500 1 0 0 0 0 0 2 430110
-0.002078 0.000258 0.120258 0.077841 -0.257745 -0.257758 -0.062500 1 0 0 0 0 0 2 431130
-0.002078 0.000258 0.120258 0.077839 -0.257745 -0.257739 -0.062500 1 0 0 0 0 0 2 432140
-0.002078 0.000258 0.120258 0.077847 -0.257736 -0.257750 -0.062500 1 0 0 0 0 0 2 433138
-0.002078 0.000258 0.120258 0.077852 -0.257746 -0.257745 -0.062500 1 0 0 0 0 0 2 434132
-0.002078 0.000258 0.120258 0.077844 -0.257756 -0.257751 -0.062500 1 0 0 0 0 0 2 435135
-0.002078 0.000258 0.120258 0.077836 -0.257734 -0.257745 -0.062500 1 0 0 0 0 0 2 436131
-0.002078 0.000258 0.120258 0.077850 -0.257746 -0.257744 -0.062500 1 0 0 0 0 0 2 437129
-0.002078 0.000258 0.120258 0.077844 -0.257756 -0.257751 -0.062500 1 0 0 0 0 0 2 438128
-0.002078 0.000258 0.120258 0.077848 -0.257737 -0.257752 -0.062500 1 0 0 0 0 0 2 439128
-0.002078 0.000258 0.120258 0.077852 -0.257747 -0.257745 -0.062500 1 0 0 0 0 0 2 440130
-0.002078 0.000258 0.120258 0.077832 -0.257754 -0.257745 -0.062500 1 0 0 0 0 0 2 441129
-0.002078 0.000258 0.120258 0.077847 -0.257737 -0.257751 -0.062500 1 0 0 0 0 0 2 442127
-0.002078 0.000258 0.120258 0.077852 -0.257747 -0.257745 -0.062500 1 0 0 0 0 0 2 443129
-0.002078 0.000258 0.120258 0.077841 -0.257745 -0.257758 -0.062500 1 0 0 0 0 0 2 444112
-0.002078 0.000258 0.120258 0.077839 -0.257744 -0.257739 -0.062500 1 0 0 0 0 0 2 445127
-0.002078 0.000258 0.120258 0.077851 -0.257747 -0.257743 -0.062500 1 0 0 0 0 0 2 446133
-0.002083 0.000276 0.120247 0.151898 -0.511340 -0.109108 -0.062500 1 0 0 0 0 0 2 447129
-0.002086 0.000285 0.120243 0.128201 -0.426243 -0.181588 -0.062500 1 0 0 0 0 0 2 448114
-0.002087 0.000289 0.120242 0.109608 -0.362499 -0.219237 -0.062500 1 0 0 0 0 0 2 449128
-0.002088 0.000292 0.120242 0.099398 -0.328491 -0.233593 -0.062500 1 0 0 0 0 0 2 450128
-0.002088 0.000293 0.120242 0.094100 -0.311266 -0.238717 -0.062500 1 0 0 0 0 0 2 451128
-0.002089 0.000293 0.120241 0.091414 -0.302634 -0.240504 -0.062500 1 0 0 0 0 0 2 452131
-0.002089 0.000294 0.120241 0.090055 -0.298309 -0.241126 -0.062500 1 0 0 0 0 0 2 453123
-0.002089 0.000294 0.120241 0.089374 -0.296151 -0.241353 -0.062500 1 0 0 0 0 0 2 454133
-0.002089 0.000294 0.120241 0.089029 -0.295060 -0.241416 -0.062500 1 0 0 0 0 0 2 455136
-0.002089 0.000294 0.120241 0.088854 -0.294524 -0.241453 -0.062500 1 0 0 0 0 0 2 456130
-0.002089 0.000294 0.120241 0.088770 -0.294252 -0.241460 -0.062500 1 0 0 0 0 0 2 457130
-0.002089 0.000294 0.120241 0.088718 -0.294119 -0.241462 -0.062500 1 0 0 0 0 0 2 458128
-0.002089 0.000294 0.120241 0.088709 -0.294057 -0.241463 -0.062500 1 0 0 0 0 0 2 459128
-0.002089 0.000294 0.120241 0.088686 -0.294017 -0.241457 -0.062500 1 0 0 0 0 0 2 460129
-0.002089 0.000294 0.120241 0.088680 -0.294002 -0.241462 -0.062500 1 0 0 0 0 0 2 461128
-0.002089 0.000294 0.120241 0.088688 -0.293993 -0.241456 -0.062500 1 0 0 0 0 0 2 462130
-0.002089 0.000294 0.120241 0.088686 -0.293981 -0.241462 -0.062500 1 0 0 0 0 0 2 463128
-0.002089 0.000294 0.120241 0.088678 -0.293988 -0.241470 -0.062500 1 0 0 0 0 0 2 464129
-0.002089 0.000294 0.120241 0.088689 -0.293992 -0.241457 -0.062500 1 0 0 0 0 0 2 465128
-0.002089 0.000294 0.120241 0.088687 -0.293981 -0.241462 -0.062500 1 0 0 0 0 0 2 466118
-0.002089 0.000294 0.120241 0.088678 -0.293989 -0.241470 -0.062500 1 0 0 0 0 0 2 467127
-0.002089 0.000294 0.120241 0.088686 -0.293981 -0.241464 -0.062500 1 0 0 0 0 0 2 468172
-0.002089 0.000294 0.120241 0.088690 -0.293991 -0.241457 -0.062500 1 0 0 0 0 0 2 469188
-0.002089 0.000294 0.120241 0.088679 -0.293990 -0.241469 -0.062500 1 0 0 0 0 0 2 470171
-0.002089 0.000294 0.120241 0.088674 -0.293978 -0.241458 -0.062500 1 0 0 0 0 0 2 471187
-0.002089 0.000294 0.120241 0.088685 -0.293979 -0.241463 -0.062500 1 0 0 0 0 0 2 472189
-0.002089 0.000294 0.120241 0.088682 -0.294000 -0.241463 -0.062500 1 0 0 0 0 0 2 473187
-0.002089 0.000294 0.120241 0.088686 -0.293982 -0.241463 -0.062500 1 0 0 0 0 0 2 474170
-0.002089 0.000294 0.120241 0.088675 -0.293977 -0.241457 -0.062500 1 0 0 0 0 0 2 475184
-0.002089 0.000294 0.120241 0.088677 -0.293988 -0.241469 -0.062500 1 0 0 0 0 0 2 476118
-0.002094 0.000312 0.120231 0.162696 -0.547439 -0.092686 -0.062500 1 0 0 0 0 0 2 477127
-0.002097 0.000321 0.120227 0.139030 -0.462421 -0.165234 -0.062500 1 0 0 0 0 0 2 478117
-0.002098 0.000326 0.120226 0.120423 -0.398698 -0.202933 -0.062500 1 0 0 0 0 0 2 479119
-0.002099 0.000328 0.120225 0.110214 -0.364704 -0.217290 -0.062500 1 0 0 0 0 0 2 480128
-0.002099 0.000329 0.120225 0.104942 -0.347492 -0.222414 -0.062500 1 0 0 0 0 0 2 481116
-0.002099 0.000330 0.120225 0.102244 -0.338849 -0.224205 -0.062500 1 0 0 0 0 0 2 482127
-0.002099 0.000330 0.120225 0.100887 -0.334536 -0.224823 -0.062500 1 0 0 0 0 0 2 483127
-0.002099 0.000330 0.120225 0.100207 -0.332380 -0.225049 -0.062500 1 0 0 0 0 0 2 484117
-0.002099 0.000330 0.120225 0.099859 -0.331278 -0.225120 -0.062500 1 0 0 0 0 0 2 485128
-0.002100 0.000330 0.120225 0.099687 -0.330752 -0.225152 -0.062500 1 0 0 0 0 0 2 486117
-0.002100 0.000330 0.120225 0.099603 -0.330482 -0.225157 -0.062500 1 0 0 0 0 0 2 487127
-0.002100 0.000330 0.120225 0.099551 -0.330349 -0.225159 -0.062500 1 0 0 0 0 0 2 488118
-0.002100 0.000330 0.120225 0.099539 -0.330276 -0.225167 -0.062500 1 0 0 0 0 0 2 489136
-0.002100 0.000330 0.120225 0.099528 -0.330237 -0.225168 -0.062500 1 0 0 0 0 0 2 490135
-0.002100 0.000330 0.120225 0.099516 -0.330231 -0.225162 -0.062500 1 0 0 0 0 0 2 491139
-0.002100 0.000330 0.120225 0.099511 -0.330220 -0.225168 -0.062500 1 0 0 0 0 0 2 492129
-0.002100 0.000330 0.120225 0.099519 -0.330211 -0.225162 -0.062500 1 0 0 0 0 0 2 493122
-0.002100 0.000330 0.120225 0.099520 -0.330210 -0.225161 -0.062500 1 0 0 0 0 0 2 494131
-0.002100 0.000330 0.120225 0.099520 -0.330210 -0.225161 -0.062500 1 0 0 0 0 0 2 495133
-0.002100 0.000330 0.120225 0.099512 -0.330219 -0.225168 -0.062500 1 0 0 0 0 0 2 496132
-0.002100 0.000330 0.120225 0.099508 -0.330208 -0.225155 -0.062500 1 0 0 0 0 0 2 497125
-0.002100 0.000330 0.120225 0.099519 -0.330210 -0.225160 -0.062500 1 0 0 0 0 0 2 498126
-0.002100 0.000330 0.120225 0.099512 -0.330219 -0.225167 -0.062500 1 0 0 0 0 0 2 499129
-0.002105 0.000348 0.120215 0.173481 -0.583521 -0.076263 -0.062500 1 0 0 0 0 0 2 500109
-0.002108 0.000357 0.120211 0.149825 -0.498567 -0.148882 -0.062500 1 0 0 0 0 0 2 501134
-0.002109 0.000362 0.120210 0.131256 -0.434896 -0.186604 -0.062500 1 0 0 0 0 0 2 502129
-0.002110 0.000364 0.120209 0.121049 -0.400898 -0.200971 -0.062500 1 0 0 0 0 0 2 503128
-0.002110 0.000365 0.120209 0.115767 -0.383687 -0.206097 -0.062500 1 0 0 0 0 0 2 504130
-0.002110 0.000366 0.120209 0.113072 -0.375059 -0.207886 -0.062500 1 0 0 0 0 0 2 505128
-0.002110 0.000366 0.120209 0.111717 -0.370749 -0.208525 -0.062500 1 0 0 0 0 0 2 506126
-0.002110 0.000366 0.120209 0.111020 -0.368579 -0.208736 -0.062500 1 0 0 0 0 0 2 507126
-0.002110 0.000366 0.120209 0.110690 -0.367503 -0.208818 -0.062500 1 0 0 0 0 0 2 508128
-0.002110 0.000366 0.120209 0.110524 -0.366959 -0.208831 -0.062500 1 0 0 0 0 0 2 509130
-0.002110 0.000366 0.120209 0.110430 -0.366684 -0.208848 -0.062500 1 0 0 0 0 0 2 510135
-0.002110 0.000366 0.120209 0.110380 -0.366562 -0.208845 -0.062500 1 0 0 0 0 0 2 511133
-0.002110 0.000366 0.120209 0.110356 -0.366488 -0.208845 -0.062500 1 0 0 0 0 0 2 512138
-0.002110 0.000366 0.120209 0.110356 -0.366451 -0.208852 -0.062500 1 0 0 0 0 0 2 513127
-0.002110 0.000366 0.120209 0.110341 -0.366435 -0.208853 -0.062500 1 0 0 0 0 0 2 514129
-0.002110 0.000366 0.120209 0.110339 -0.366434 -0.208853 -0.062500 1 0 0 0 0 0 2 515126
-0.002110 0.000366 0.120209 0.110348 -0.366426 -0.208846 -0.062500 1 0 0 0 0 0 2 516128
-0.002110 0.000366 0.120209 0.110337 -0.366422 -0.208859 -0.062500 1 0 0 0 0 0 2 517127
-0.002110 0.000366 0.120209 0.110344 -0.366413 -0.208854 -0.062500 1 0 0 0 0 0 2 518125
-0.002110 0.000366 0.120209 0.110348 -0.366424 -0.208847 -0.062500 1 0 0 0 0 0 2 519126
-0.002110 0.000366 0.120209 0.110346 -0.366413 -0.208853 -0.062500 1 0 0 0 0 0 2 520128
-0.002110 0.000366 0.120209 0.110338 -0.366421 -0.208860 -0.062500 1 0 0 0 0 0 2 521126
-0.002110 0.000366 0.120209 0.110336 -0.366422 -0.208841 -0.062500 1 0 0 0 0 0 2 522126
-0.002110 0.000366 0.120209 0.110344 -0.366413 -0.208852 -0.062500 1 0 0 0 0 0 2 523125
-0.002116 0.000385 0.120198 0.184255 -0.619605 -0.059827 -0.062500 1 0 0 0 0 0 2 524186
-0.002118 0.000394 0.120195 0.160642 -0.534716 -0.132503 -0.062500 1 0 0 0 0 0 2 525191
-0.002120 0.000398 0.120193 0.142072 -0.471068 -0.170260 -0.062500 1 0 0 0 0 0 2 526161
-0.002120 0.000400 0.120193 0.131869 -0.437084 -0.184645 -0.062500 1 0 0 0 0 0 2 527161
-0.002121 0.000401 0.120193 0.126581 -0.419890 -0.189768 -0.062500 1 0 0 0 0 0 2 528162
-0.002121 0.000402 0.120193 0.123903 -0.411249 -0.191566 -0.062500 1 0 0 0 0 0 2 529180
-0.002121 0.000402 0.120193 0.122537 -0.406935 -0.192182 -0.062500 1 0 0 0 0 0 2 530192
-0.002121 0.000402 0.120193 0.121856 -0.404780 -0.192410 -0.062500 1 0 0 0 0 0 2 531186
-0.002121 0.000403 0.120193 0.121500 -0.403688 -0.192489 -0.062500 1 0 0 0 0 0 2 532190
-0.002121 0.000403 0.120193 0.121335 -0.403155 -0.192515 -0.062500 1 0 0 0 0 0 2 533185
-0.002121 0.000403 0.120193 0.121252 -0.402884 -0.192521 -0.062500 1 0 0 0 0 0 2 534193
-0.002121 0.000403 0.120193 0.121200 -0.402751 -0.192523 -0.062500 1 0 0 0 0 0 2 535161
-0.002121 0.000403 0.120193 0.121188 -0.402677 -0.192531 -0.062500 1 0 0 0 0 0 2 536164
-0.002121 0.000403 0.120193 0.121181 -0.402650 -0.192525 -0.062500 1 0 0 0 0 0 2 537158
-0.002121 0.000403 0.120193 0.121165 -0.402634 -0.192525 -0.062500 1 0 0 0 0 0 2 538160
-0.002121 0.000403 0.120193 0.121169 -0.402613 -0.192525 -0.062500 1 0 0 0 0 0 2 539158
-0.002121 0.000403 0.120193 0.121169 -0.402611 -0.192525 -0.062500 1 0 0 0 0 0 2 540161
-0.002121 0.000403 0.120193 0.121161 -0.402620 -0.192532 -0.062500 1 0 0 0 0 0 2 541183
-0.002121 0.000403 0.120193 0.121169 -0.402612 -0.192526 -0.062500 1 0 0 0 0 0 2 542189
-0.002121 0.000403 0.120193 0.121157 -0.402608 -0.192519 -0.062500 1 0 0 0 0 0 2 543159
-0.002121 0.000403 0.120193 0.121160 -0.402619 -0.192531 -0.062500 1 0 0 0 0 0 2 544170
-0.002121 0.000403 0.120193 0.121168 -0.402612 -0.192525 -0.062500 1 0 0 0 0 0 2 545181
-0.002121 0.000403 0.120193 0.121170 -0.402611 -0.192525 -0.062500 1 0 0 0 0 0 2 546180
-0.002121 0.000403 0.120193 0.121162 -0.402620 -0.192532 -0.062500 1 0 0 0 0 0 2 547166
-0.002121 0.000403 0.120193 0.121157 -0.402609 -0.192519 -0.062500 1 0 0 0 0 0 2 548125
-0.002121 0.000403 0.120193 0.121168 -0.402611 -0.192524 -0.062500 1 0 0 0 0 0 2 549114
-0.002121 0.000403 0.120193 0.121161 -0.402620 -0.192531 -0.062500 1 0 0 0 0 0 2 550124
-0.002121 0.000403 0.120193 0.121169 -0.402612 -0.192526 -0.062500 1 0 0 0 0 0 2 551113
-0.002121 0.000403 0.120193 0.121157 -0.402609 -0.192518 -0.062500 1 0 0 0 0 0 2 552125
-0.002121 0.000403 0.120193 0.121160 -0.402620 -0.192531 -0.062500 1 0 0 0 0 0 2 553114
-0.002121 0.000403 0.120193 0.121168 -0.402612 -0.192525 -0.062500 1 0 0 0 0 0 2 554123
-0.002121 0.000403 0.120193 0.121170 -0.402612 -0.192525 -0.062500 1 0 0 0 0 0 2 555114
-0.002121 0.000403 0.120193 0.121162 -0.402620 -0.192532 -0.062500 1 0 0 0 0 0 2 556123
-0.002121 0.000403 0.120193 0.121157 -0.402610 -0.192519 -0.062500 1 0 0 0 0 0 2 557113
-0.002121 0.000403 0.120193 0.121168 -0.402611 -0.192524 -0.062500 1 0 0 0 0 0 2 558123
-0.002121 0.000403 0.120193 0.121161 -0.402621 -0.192531 -0.062500 1 0 0 0 0 0 2 559112
-0.002121 0.000403 0.120193 0.121169 -0.402613 -0.192525 -0.062500 1 0 0 0 0 0 2 560124
-0.002121 0.000403 0.120193 0.121157 -0.402609 -0.192518 -0.062500 1 0 0 0 0 0 2 561113
-0.002121 0.000403 0.120193 0.121160 -0.402620 -0.192530 -0.062500 1 0 0 0 0 0 2 562125
-0.002121 0.000403 0.120193 0.121168 -0.402613 -0.192525 -0.062500 1 0 0 0 0 0 2 563124
-0.002121 0.000403 0.120193 0.121170 -0.402612 -0.192524 -0.062500 1 0 0 0 0 0 2 564113
-0.002121 0.000403 0.120193 0.121162 -0.402621 -0.192531 -0.062500 1 0 0 0 0 0 2 565122
-0.002121 0.000403 0.120193 0.121169 -0.402613 -0.192525 -0.062500 1 0 0 0 0 0 2 566126
-0.002121 0.000403 0.120193 0.121158 -0.402609 -0.192518 -0.062500 1 0 0 0 0 0 2 567141
-0.002108 0.000416 0.120203 -0.057938 -0.594864 -0.342253 -0.062500 1 0 0 0 0 0 2 568520
-0.002102 0.000423 0.120207 0.000928 -0.530179 -0.269122 -0.062500 1 0 0 0 0 0 2 569134
-0.002099 0.000427 0.120208 0.045954 -0.481832 -0.231226 -0.062500 1 0 0 0 0 0 2 570121
-0.002097 0.000428 0.120209 0.070282 -0.456107 -0.216810 -0.062500 1 0 0 0 0 0 2 571119
-0.002096 0.000429 0.120209 0.082710 -0.443073 -0.211661 -0.062500 1 0 0 0 0 0 2 572129
-0.002096 0.000430 0.120209 0.088982 -0.436562 -0.209872 -0.062500 1 0 0 0 0 0 2 573133
-0.002096 0.000430 0.120209 0.092139 -0.433305 -0.209251 -0.062500 1 0 0 0 0 0 2 574121
-0.002095 0.000430 0.120209 0.093722 -0.431676 -0.209032 -0.062500 1 0 0 0 0 0 2 575132
-0.002095 0.000430 0.120209 0.094506 -0.430855 -0.208960 -0.062500 1 0 0 0 0 0 2 576125
-0.002095 0.000430 0.120209 0.094901 -0.430455 -0.208920 -0.062500 1 0 0 0 0 0 2 577120
-0.002101 0.000448 0.120198 0.169004 -0.683274 -0.059696 -0.062500 1 0 0 0 0 0 2 578107
-0.002103 0.000457 0.120195 0.145483 -0.598369 -0.132474 -0.062500 1 0 0 0 0 0 2 579129
-0.002105 0.000462 0.120193 0.126970 -0.534694 -0.170270 -0.062500 1 0 0 0 0 0 2 580127
-0.002105 0.000464 0.120193 0.116797 -0.500729 -0.184674 -0.062500 1 0 0 0 0 0 2 581127
-0.002106 0.000465 0.120193 0.111522 -0.483504 -0.189810 -0.062500 1 0 0 0 0 0 2 582125
-0.002106 0.000466 0.120193 0.108849 -0.474874 -0.191608 -0.062500 1 0 0 0 0 0 2 583125
-0.002106 0.000466 0.120193 0.107501 -0.470545 -0.192234 -0.062500 1 0 0 0 0 0 2 584125
-0.002106 0.000466 0.120193 0.106814 -0.468398 -0.192451 -0.062500 1 0 0 0 0 0 2 585107
-0.002106 0.000466 0.120193 0.106465 -0.467299 -0.192523 -0.062500 1 0 0 0 0 0 2 586128
-0.002106 0.000466 0.120193 0.106301 -0.466765 -0.192548 -0.062500 1 0 0 0 0 0 2 587132
-0.002106 0.000466 0.120193 0.106207 -0.466491 -0.192567 -0.062500 1 0 0 0 0 0 2 588130
-0.002106 0.000466 0.120193 0.106166 -0.466361 -0.192557 -0.062500 1 0 0 0 0 0 2 589108
-0.002106 0.000466 0.120193 0.106146 -0.466296 -0.192570 -0.062500 1 0 0 0 0 0 2 590123
-0.002106 0.000466 0.120193 0.106122 -0.466256 -0.192566 -0.062500 1 0 0 0 0 0 2 591125
-0.002106 0.000466 0.120193 0.106125 -0.466232 -0.192565 -0.062500 1 0 0 0 0 0 2 592124
-0.002106 0.000466 0.120193 0.106125 -0.466231 -0.192565 -0.062500 1 0 0 0 0 0 2 593123
-0.002106 0.000466 0.120193 0.106126 -0.466231 -0.192565 -0.062500 1 0 0 0 0 0 2 594124
-0.002106 0.000466 0.120193 0.106126 -0.466231 -0.192565 -0.062500 1 0 0 0 0 0 2 595123
-0.002106 0.000466 0.120193 0.106123 -0.466220 -0.192572 -0.062500 1 0 0 0 0 0 2 596128
-0.002106 0.000466 0.120193 0.106126 -0.466230 -0.192566 -0.062500 1 0 0 0 0 0 2 597124
-0.002106 0.000466 0.120193 0.106123 -0.466220 -0.192572 -0.062500 1 0 0 0 0 0 2 598125
-0.002106 0.000466 0.120193 0.106126 -0.466231 -0.192566 -0.062500 1 0 0 0 0 0 2 599123
-0.002106 0.000466 0.120193 0.106123 -0.466220 -0.192573 -0.062500 1 0 0 0 0 0 2 600126
-0.002106 0.000466 0.120193 0.106114 -0.466228 -0.192560 -0.062500 1 0 0 0 0 0 2 601124
-0.002106 0.000466 0.120193 0.106125 -0.466232 -0.192565 -0.062500 1 0 0 0 0 0 2 602122
-0.002111 0.000484 0.120182 0.179972 -0.719104 -0.043222 -0.062500 1 0 0 0 0 0 2 603123
-0.002114 0.000493 0.120178 0.156379 -0.634364 -0.116066 -0.062500 1 0 0 0 0 0 2 604108
-0.002116 0.000498 0.120177 0.137826 -0.570794 -0.153891 -0.062500 1 0 0 0 0 0 2 605123
-0.002116 0.000500 0.120176 0.127636 -0.536856 -0.168314 -0.062500 1 0 0 0 0 0 2 606132
-0.002117 0.000501 0.120176 0.122357 -0.519659 -0.173440 -0.062500 1 0 0 0 0 0 2 607118
-0.002117 0.000502 0.120176 0.119662 -0.511028 -0.175248 -0.062500 1 0 0 0 0 0 2 608192
-0.002117 0.000502 0.120176 0.118315 -0.506712 -0.175869 -0.062500 1 0 0 0 0 0 2 609191
-0.002117 0.000502 0.120176 0.117625 -0.504555 -0.176094 -0.062500 1 0 0 0 0 0 2 610158
-0.002117 0.000502 0.120176 0.117279 -0.503467 -0.176160 -0.062500 1 0 0 0 0 0 2 611159
-0.002117 0.000502 0.120176 0.117104 -0.502931 -0.176199 -0.062500 1 0 0 0 0 0 2 612161
-0.002117 0.000502 0.120176 0.117028 -0.502651 -0.176199 -0.062500 1 0 0 0 0 0 2 613180
-0.002117 0.000502 0.120176 0.116969 -0.502526 -0.176208 -0.062500 1 0 0 0 0 0 2 614182
-0.002117 0.000502 0.120176 0.116968 -0.502456 -0.176202 -0.062500 1 0 0 0 0 0 2 615156
-0.002117 0.000502 0.120176 0.116950 -0.502427 -0.176209 -0.062500 1 0 0 0 0 0 2 616158
-0.002117 0.000502 0.120176 0.116942 -0.502402 -0.176203 -0.062500 1 0 0 0 0 0 2 617157
-0.002117 0.000502 0.120176 0.116938 -0.502389 -0.176209 -0.062500 1 0 0 0 0 0 2 618189
-0.002117 0.000502 0.120176 0.116938 -0.502387 -0.176210 -0.062500 1 0 0 0 0 0 2 619166
-0.002117 0.000502 0.120176 0.116938 -0.502387 -0.176210 -0.062500 1 0 0 0 0 0 2 620180
-0.002117 0.000502 0.120176 0.116938 -0.502387 -0.176210 -0.062500 1 0 0 0 0 0 2 621166
-0.002117 0.000502 0.120176 0.116938 -0.502387 -0.176211 -0.062500 1 0 0 0 0 0 2 622178
-0.002117 0.000502 0.120176 0.116929 -0.502396 -0.176197 -0.062500 1 0 0 0 0 0 2 623163
-0.002117 0.000502 0.120176 0.116937 -0.502389 -0.176209 -0.062500 1 0 0 0 0 0 2 624177
-0.002117 0.000502 0.120176 0.116938 -0.502388 -0.176210 -0.062500 1 0 0 0 0 0 2 625164
-0.002122 0.000520 0.120166 0.190740 -0.755134 -0.026733 -0.062500 1 0 0 0 0 0 2 626176
-0.002125 0.000529 0.120162 0.167168 -0.670451 -0.099639 -0.062500 1 0 0 0 0 0 2 627163
-0.002126 0.000534 0.120161 0.148631 -0.606928 -0.137513 -0.062500 1 0 0 0 0 0 2 628178
-0.002127 0.000536 0.120160 0.138442 -0.572997 -0.151923 -0.062500 1 0 0 0 0 0 2 629183
-0.002127 0.000537 0.120160 0.133166 -0.555806 -0.157074 -0.062500 1 0 0 0 0 0 2 630164
-0.002128 0.000538 0.120160 0.130471 -0.547179 -0.158869 -0.062500 1 0 0 0 0 0 2 631178
-0.002128 0.000538 0.120160 0.129122 -0.542853 -0.159497 -0.062500 1 0 0 0 0 0 2 632111
-0.002128 0.000538 0.120160 0.128431 -0.540695 -0.159724 -0.062500 1 0 0 0 0 0 2 633123
-0.002128 0.000538 0.120160 0.128101 -0.539621 -0.159790 -0.062500 1 0 0 0 0 0 2 634110
-0.002128 0.000539 0.120160 0.127916 -0.539085 -0.159823 -0.062500 1 0 0 0 0 0 2 635121
-0.002128 0.000539 0.120160 0.127828 -0.538802 -0.159837 -0.062500 1 0 0 0 0 0 2 636112
-0.002128 0.000539 0.120160 0.127787 -0.538671 -0.159826 -0.062500 1 0 0 0 0 0 2 637121
-0.002128 0.000539 0.120160 0.127755 -0.538603 -0.159833 -0.062500 1 0 0 0 0 0 2 638111
-0.002128 0.000539 0.120160 0.127763 -0.538559 -0.159834 -0.062500 1 0 0 0 0 0 2 639121
-0.002128 0.000539 0.120160 0.127752 -0.538553 -0.159827 -0.062500 1 0 0 0 0 0 2 640110
-0.002128 0.000539 0.120160 0.127748 -0.538542 -0.159833 -0.062500 1 0 0 0 0 0 2 641121
-0.002128 0.000539 0.120160 0.127748 -0.538541 -0.159834 -0.062500 1 0 0 0 0 0 2 642109
-0.002133 0.000557 0.120149 0.201505 -0.791150 -0.010229 -0.062500 1 0 0 0 0 0 2 643121
-0.002136 0.000566 0.120145 0.177955 -0.706536 -0.083212 -0.062500 1 0 0 0 0 0 2 644112
-0.002137 0.000570 0.120144 0.159427 -0.643038 -0.121109 -0.062500 1 0 0 0 0 0 2 645120
-0.002138 0.000572 0.120144 0.149243 -0.609122 -0.135536 -0.062500 1 0 0 0 0 0 2 646124
-0.002138 0.000574 0.120144 0.143961 -0.591947 -0.140684 -0.062500 1 0 0 0 0 0 2 647132
-0.002138 0.000574 0.120143 0.141283 -0.583307 -0.142489 -0.062500 1 0 0 0 0 0 2 648137
-0.002138 0.000574 0.120143 0.139928 -0.578989 -0.143107 -0.062500 1 0 0 0 0 0 2 649116
-0.002139 0.000575 0.120143 0.139237 -0.576833 -0.143333 -0.062500 1 0 0 0 0 0 2 650117
-0.002139 0.000575 0.120143 0.138895 -0.575757 -0.143414 -0.062500 1 0 0 0 0 0 2 651118
-0.002139 0.000575 0.120143 0.138725 -0.575203 -0.143435 -0.062500 1 0 0 0 0 0 2 652117
-0.002139 0.000575 0.120143 0.138634 -0.574939 -0.143447 -0.062500 1 0 0 0 0 0 2 653126
-0.002126 0.000588 0.120154 -0.040556 -0.767259 -0.292789 -0.062500 1 0 0 0 0 0 2 654132
-0.002119 0.000595 0.120158 0.018289 -0.702350 -0.219839 -0.062500 1 0 0 0 0 0 2 655133
-0.002116 0.000599 0.120159 0.063320 -0.653926 -0.182033 -0.062500 1 0 0 0 0 0 2 656135
-0.002114 0.000600 0.120160 0.087649 -0.628158 -0.167662 -0.062500 1 0 0 0 0 0 2 657133
-0.002114 0.000601 0.120160 0.100076 -0.615137 -0.162540 -0.062500 1 0 0 0 0 0 2 658124
-0.002113 0.000602 0.120160 0.106362 -0.608630 -0.160752 -0.062500 1 0 0 0 0 0 2 659123
-0.002113 0.000602 0.120160 0.109518 -0.605361 -0.160122 -0.062500 1 0 0 0 0 0 2 660123
-0.002113 0.000602 0.120160 0.111080 -0.603738 -0.159906 -0.062500 1 0 0 0 0 0 2 661122
-0.002113 0.000602 0.120160 0.111886 -0.602923 -0.159828 -0.062500 1 0 0 0 0 0 2 662122
-0.002113 0.000602 0.120160 0.112284 -0.602524 -0.159808 -0.062500 1 0 0 0 0 0 2 663121
-0.002113 0.000602 0.120160 0.112481 -0.602320 -0.159803 -0.062500 1 0 0 0 0 0 2 664123
-0.002113 0.000602 0.120160 0.112583 -0.602213 -0.159788 -0.062500 1 0 0 0 0 0 2 665129
-0.002113 0.000602 0.120160 0.112631 -0.602163 -0.159792 -0.062500 1 0 0 0 0 0 2 666124
-0.002113 0.000602 0.120160 0.112658 -0.602134 -0.159792 -0.062500 1 0 0 0 0 0 2 667106
-0.002113 0.000602 0.120160 0.112665 -0.602112 -0.159792 -0.062500 1 0 0 0 0 0 2 668110
-0.002113 0.000602 0.120160 0.112680 -0.602124 -0.159792 -0.062500 1 0 0 0 0 0 2 669120
-0.002113 0.000602 0.120160 0.112678 -0.602115 -0.159799 -0.062500 1 0 0 0 0 0 2 670122
-0.002113 0.000602 0.120160 0.112665 -0.602111 -0.159793 -0.062500 1 0 0 0 0 0 2 671121
-0.002113 0.000602 0.120160 0.112684 -0.602104 -0.159792 -0.062500 1 0 0 0 0 0 2 672124
-0.002113 0.000602 0.120160 0.112681 -0.602124 -0.159792 -0.062500 1 0 0 0 0 0 2 673121
-0.002113 0.000602 0.120160 0.112686 -0.602106 -0.159792 -0.062500 1 0 0 0 0 0 2 674103
-0.002113 0.000602 0.120160 0.112666 -0.602110 -0.159793 -0.062500 1 0 0 0 0 0 2 675102
-0.002113 0.000602 0.120160 0.112684 -0.602104 -0.159792 -0.062500 1 0 0 0 0 0 2 676124
-0.002113 0.000602 0.120160 0.112681 -0.602124 -0.159792 -0.062500 1 0 0 0 0 0 2 677101
-0.002113 0.000602 0.120160 0.112686 -0.602106 -0.159792 -0.062500 1 0 0 0 0 0 2 678121
-0.002113 0.000602 0.120160 0.112666 -0.602110 -0.159793 -0.062500 1 0 0 0 0 0 2 679119
-0.002113 0.000602 0.120160 0.112684 -0.602104 -0.159792 -0.062500 1 0 0 0 0 0 2 680126
-0.002113 0.000602 0.120160 0.112689 -0.602115 -0.159785 -0.062500 1 0 0 0 0 0 2 681121
-0.002113 0.000602 0.120160 0.112679 -0.602114 -0.159798 -0.062500 1 0 0 0 0 0 2 682103
-0.002113 0.000602 0.120160 0.112686 -0.602105 -0.159793 -0.062500 1 0 0 0 0 0 2 683121
-0.002113 0.000602 0.120160 0.112666 -0.602110 -0.159793 -0.062500 1 0 0 0 0 0 2 684123
-0.002113 0.000602 0.120160 0.112687 -0.602116 -0.159785 -0.062500 1 0 0 0 0 0 2 685121
-0.002113 0.000602 0.120160 0.112678 -0.602114 -0.159798 -0.062500 1 0 0 0 0 0 2 686122
-0.002113 0.000602 0.120160 0.112686 -0.602105 -0.159793 -0.062500 1 0 0 0 0 0 2 687114
-0.002113 0.000602 0.120160 0.112682 -0.602124 -0.159792 -0.062500 1 0 0 0 0 0 2 688128
-0.002113 0.000602 0.120160 0.112674 -0.602103 -0.159786 -0.062500 1 0 0 0 0 0 2 689120
-0.002113 0.000602 0.120160 0.112677 -0.602113 -0.159798 -0.062500 1 0 0 0 0 0 2 690121
-0.002113 0.000602 0.120160 0.112685 -0.602105 -0.159793 -0.062500 1 0 0 0 0 0 2 691120
-0.002113 0.000602 0.120160 0.112682 -0.602124 -0.159792 -0.062500 1 0 0 0 0 0 2 692123
-0.002113 0.000602 0.120160 0.112674 -0.602103 -0.159786 -0.062500 1 0 0 0 0 0 2 693120
-0.002113 0.000602 0.120160 0.112677 -0.602113 -0.159798 -0.062500 1 0 0 0 0 0 2 694121
-0.002113 0.000602 0.120160 0.112685 -0.602105 -0.159793 -0.062500 1 0 0 0 0 0 2 695120
-0.002113 0.000602 0.120160 0.112681 -0.602124 -0.159792 -0.062500 1 0 0 0 0 0 2 696121
-0.002113 0.000602 0.120160 0.112686 -0.602106 -0.159792 -0.062500 1 0 0 0 0 0 2 697122
-0.002113 0.000602 0.120160 0.112666 -0.602110 -0.159793 -0.062500 1 0 0 0 0 0 2 698114
-0.002113 0.000602 0.120160 0.112684 -0.602105 -0.159792 -0.062500 1 0 0 0 0 0 2 699110
-0.002100 0.000616 0.120170 -0.066558 -0.794680 -0.309004 -0.062500 1 0 0 0 0 0 2 700121
-0.002093 0.000623 0.120174 -0.007652 -0.729784 -0.236128 -0.062500 1 0 0 0 0 0 2 701110
-0.002090 0.000626 0.120175 0.037413 -0.681359 -0.198346 -0.062500 1 0 0 0 0 0 2 702120
-0.002088 0.000628 0.120176 0.061748 -0.655600 -0.183992 -0.062500 1 0 0 0 0 0 2 703110
-0.002088 0.000629 0.120176 0.074192 -0.642577 -0.178866 -0.062500 1 0 0 0 0 0 2 704120
-0.002087 0.000629 0.120176 0.080481 -0.636067 -0.177081 -0.062500 1 0 0 0 0 0 2 705110
-0.002087 0.000629 0.120176 0.083634 -0.632817 -0.176454 -0.062500 1 0 0 0 0 0 2 706120
-0.002087 0.000629 0.120176 0.085217 -0.631189 -0.176238 -0.062500 1 0 0 0 0 0 2 707108
-0.002087 0.000630 0.120176 0.086005 -0.630380 -0.176161 -0.062500 1 0 0 0 0 0 2 708120
-0.002087 0.000630 0.120176 0.086401 -0.629981 -0.176142 -0.062500 1 0 0 0 0 0 2 709110
-0.002087 0.000630 0.120176 0.086593 -0.629766 -0.176124 -0.062500 1 0 0 0 0 0 2 710119
-0.002087 0.000630 0.120176 0.086699 -0.629669 -0.176120 -0.062500 1 0 0 0 0 0 2 711109
-0.002087 0.000630 0.120176 0.086746 -0.629620 -0.176126 -0.062500 1 0 0 0 0 0 2 712121
-0.002087 0.000630 0.120176 0.086774 -0.629592 -0.176126 -0.062500 1 0 0 0 0 0 2 713120
-0.002087 0.000630 0.120176 0.086780 -0.629570 -0.176127 -0.062500 1 0 0 0 0 0 2 714109
-0.002087 0.000630 0.120176 0.086803 -0.629574 -0.176119 -0.062500 1 0 0 0 0 0 2 715118
-0.002087 0.000630 0.120176 0.086803 -0.629563 -0.176125 -0.062500 1 0 0 0 0 0 2 716111
-0.002087 0.000630 0.120176 0.086803 -0.629561 -0.176126 -0.062500 1 0 0 0 0 0 2 717119
-0.002087 0.000630 0.120176 0.086794 -0.629570 -0.176113 -0.062500 1 0 0 0 0 0 2 718112
-0.002087 0.000630 0.120176 0.086802 -0.629562 -0.176124 -0.062500 1 0 0 0 0 0 2 719130
-0.002087 0.000630 0.120176 0.086803 -0.629561 -0.176126 -0.062500 1 0 0 0 0 0 2 720116
-0.002087 0.000630 0.120176 0.086803 -0.629561 -0.176126 -0.062500 1 0 0 0 0 0 2 721123
-0.002087 0.000630 0.120176 0.086806 -0.629573 -0.176119 -0.062500 1 0 0 0 0 0 2 722126
-0.002074 0.000643 0.120187 -0.092557 -0.822227 -0.325210 -0.062500 1 0 0 0 0 0 2 723115
-0.002067 0.000650 0.120190 -0.033577 -0.757294 -0.252398 -0.062500 1 0 0 0 0 0 2 724115
-0.002064 0.000654 0.120192 0.011502 -0.708829 -0.214651 -0.062500 1 0 0 0 0 0 2 725123
-0.002063 0.000655 0.120192 0.035856 -0.683079 -0.200302 -0.062500 1 0 0 0 0 0 2 726129
-0.002062 0.000656 0.120192 0.048306 -0.670054 -0.195184 -0.062500 1 0 0 0 0 0 2 727116
-0.002061 0.000657 0.120192 0.054586 -0.663539 -0.193398 -0.062500 1 0 0 0 0 0 2 728121
-0.002061 0.000657 0.120192 0.057738 -0.660289 -0.192772 -0.062500 1 0 0 0 0 0 2 729124
-0.002061 0.000657 0.120192 0.059309 -0.658657 -0.192551 -0.062500 1 0 0 0 0 0 2 730130
-0.002061 0.000657 0.120192 0.060112 -0.657829 -0.192480 -0.062500 1 0 0 0 0 0 2 731123
-0.002061 0.000657 0.120192 0.060514 -0.657440 -0.192455 -0.062500 1 0 0 0 0 0 2 732122
-0.002061 0.000657 0.120192 0.060711 -0.657236 -0.192450 -0.062500 1 0 0 0 0 0 2 733121
-0.002061 0.000657 0.120192 0.060813 -0.657129 -0.192435 -0.062500 1 0 0 0 0 0 2 734118
-0.002066 0.000675 0.120182 0.134642 -0.909472 -0.042520 -0.062500 1 0 0 0 0 0 2 735120
-0.002069 0.000684 0.120178 0.111085 -0.824977 -0.115649 -0.062500 1 0 0 0 0 0 2 736120
-0.002070 0.000689 0.120177 0.092559 -0.761529 -0.153626 -0.062500 1 0 0 0 0 0 2 737119
-0.002071 0.000691 0.120176 0.082376 -0.727604 -0.168084 -0.062500 1 0 0 0 0 0 2 738130
-0.002059 0.000706 0.120187 -0.102321 -0.903224 -0.322157 -0.062500 1 0 0 0 0 0 2 739124
-0.002052 0.000713 0.120190 -0.045998 -0.829569 -0.251230 -0.062500 1 0 0 0 0 0 2 740126
-0.002049 0.000717 0.120192 -0.002241 -0.776754 -0.214163 -0.062500 1 0 0 0 0 0 2 741125
-0.002047 0.000719 0.120192 0.021442 -0.748825 -0.200045 -0.062500 1 0 0 0 0 0 2 742118
-0.002047 0.000720 0.120192 0.033540 -0.734735 -0.195013 -0.062500 1 0 0 0 0 0 2 743119
-0.002046 0.000720 0.120192 0.039651 -0.727665 -0.193255 -0.062500 1 0 0 0 0 0 2 744119
-0.002046 0.000720 0.120192 0.042721 -0.724140 -0.192638 -0.062500 1 0 0 0 0 0 2 745120
-0.002046 0.000721 0.120192 0.044265 -0.722381 -0.192434 -0.062500 1 0 0 0 0 0 2 746119
-0.002046 0.000721 0.120192 0.045034 -0.721506 -0.192354 -0.062500 1 0 0 0 0 0 2 747118
-0.002046 0.000721 0.120192 0.045415 -0.721058 -0.192323 -0.062500 1 0 0 0 0 0 2 748127
-0.002046 0.000721 0.120192 0.045610 -0.720850 -0.192317 -0.062500 1 0 0 0 0 0 2 749119
-0.002046 0.000721 0.120192 0.045718 -0.720723 -0.192322 -0.062500 1 0 0 0 0 0 2 750119
-0.002046 0.000721 0.120192 0.045758 -0.720680 -0.192315 -0.062500 1 0 0 0 0 0 2 751120
-0.002046 0.000721 0.120192 0.045784 -0.720653 -0.192314 -0.062500 1 0 0 0 0 0 2 752119
-0.002046 0.000721 0.120192 0.045791 -0.720631 -0.192314 -0.062500 1 0 0 0 0 0 2 753119
-0.002046 0.000721 0.120192 0.045803 -0.720632 -0.192320 -0.062500 1 0 0 0 0 0 2 754117
-0.002046 0.000721 0.120192 0.045800 -0.720621 -0.192308 -0.062500 1 0 0 0 0 0 2 755120
-0.002046 0.000721 0.120192 0.045811 -0.720622 -0.192313 -0.062500 1 0 0 0 0 0 2 756120
-0.002046 0.000721 0.120192 0.045813 -0.720623 -0.192313 -0.062500 1 0 0 0 0 0 2 757119
-0.002046 0.000721 0.120192 0.045805 -0.720632 -0.192320 -0.062500 1 0 0 0 0 0 2 758118
-0.002046 0.000721 0.120192 0.045812 -0.720624 -0.192314 -0.062500 1 0 0 0 0 0 2 759113
-0.002046 0.000721 0.120192 0.045801 -0.720620 -0.192307 -0.062500 1 0 0 0 0 0 2 760123
-0.002046 0.000721 0.120192 0.045812 -0.720623 -0.192312 -0.062500 1 0 0 0 0 0 2 761126
-0.002046 0.000721 0.120192 0.045810 -0.720611 -0.192320 -0.062500 1 0 0 0 0 0 2 762119
-0.002046 0.000721 0.120192 0.045805 -0.720630 -0.192321 -0.062500 1 0 0 0 0 0 2 763118
-0.002046 0.000721 0.120192 0.045812 -0.720624 -0.192314 -0.062500 1 0 0 0 0 0 2 764121
-0.002046 0.000721 0.120192 0.045801 -0.720620 -0.192307 -0.062500 1 0 0 0 0 0 2 765119
-0.002046 0.000721 0.120192 0.045812 -0.720623 -0.192312 -0.062500 1 0 0 0 0 0 2 766118
-0.002046 0.000721 0.120192 0.045813 -0.720623 -0.192313 -0.062500 1 0 0 0 0 0 2 767119
-0.002046 0.000721 0.120192 0.045802 -0.720620 -0.192327 -0.062500 1 0 0 0 0 0 2 768120
-0.002046 0.000721 0.120192 0.045800 -0.720620 -0.192309 -0.062500 1 0 0 0 0 0 2 769116
-0.002046 0.000721 0.120192 0.045811 -0.720623 -0.192313 -0.062500 1 0 0 0 0 0 2 770120
-0.002046 0.000721 0.120192 0.045813 -0.720623 -0.192313 -0.062500 1 0 0 0 0 0 2 771117
-0.002046 0.000721 0.120192 0.045813 -0.720623 -0.192313 -0.062500 1 0 0 0 0 0 2 772176
-0.002046 0.000721 0.120192 0.045805 -0.720632 -0.192320 -0.062500 1 0 0 0 0 0 2 773160
-0.002046 0.000721 0.120192 0.045797 -0.720610 -0.192315 -0.062500 1 0 0 0 0 0 2 774174
-0.002046 0.000721 0.120192 0.045811 -0.720621 -0.192313 -0.062500 1 0 0 0 0 0 2 775158
-0.002046 0.000721 0.120192 0.045813 -0.720623 -0.192313 -0.062500 1 0 0 0 0 0 2 776117
-0.002046 0.000721 0.120192 0.045813 -0.720623 -0.192313 -0.062500 1 0 0 0 0 0 2 777107
-0.002046 0.000721 0.120192 0.045805 -0.720632 -0.192320 -0.062500 1 0 0 0 0 0 2 778117
-0.002046 0.000721 0.120192 0.045800 -0.720621 -0.192308 -0.062500 1 0 0 0 0 0 2 779107
-0.002046 0.000721 0.120192 0.045808 -0.720611 -0.192319 -0.062500 1 0 0 0 0 0 2 780107
-0.002046 0.000721 0.120192 0.045813 -0.720622 -0.192314 -0.062500 1 0 0 0 0 0 2 781116
-0.002046 0.000721 0.120192 0.045813 -0.720623 -0.192313 -0.062500 1 0 0 0 0 0 2 782111
-0.002046 0.000721 0.120192 0.045793 -0.720629 -0.192314 -0.062500 1 0 0 0 0 0 2 783116
-0.002046 0.000721 0.120192 0.045811 -0.720624 -0.192313 -0.062500 1 0 0 0 0 0 2 784107
-0.002046 0.000721 0.120192 0.045813 -0.720623 -0.192313 -0.062500 1 0 0 0 0 0 2 785116
-0.002046 0.000721 0.120192 0.045810 -0.720612 -0.192320 -0.062500 1 0 0 0 0 0 2 786105
-0.002046 0.000721 0.120192 0.045813 -0.720621 -0.192314 -0.062500 1 0 0 0 0 0 2 787112
-0.002046 0.000721 0.120192 0.045793 -0.720629 -0.192314 -0.062500 1 0 0 0 0 0 2 788117
-0.002046 0.000721 0.120192 0.045811 -0.720624 -0.192313 -0.062500 1 0 0 0 0 0 2 789106
-0.002046 0.000721 0.120192 0.045813 -0.720623 -0.192313 -0.062500 1 0 0 0 0 0 2 790116
-0.002046 0.000721 0.120192 0.045813 -0.720623 -0.192313 -0.062500 1 0 0 0 0 0 2 791106
-0.002046 0.000721 0.120192 0.045802 -0.720620 -0.192327 -0.062500 1 0 0 0 0 0 2 792120
-0.002046 0.000721 0.120192 0.045800 -0.720620 -0.192309 -0.062500 1 0 0 0 0 0 2 793109
-0.002046 0.000721 0.120192 0.045812 -0.720623 -0.192313 -0.062500 1 0 0 0 0 0 2 794125
-0.002046 0.000721 0.120192 0.045813 -0.720623 -0.192313 -0.062500 1 0 0 0 0 0 2 795113
-0.002046 0.000721 0.120192 0.045813 -0.720623 -0.192313 -0.062500 1 0 0 0 0 0 2 796123
-0.002046 0.000721 0.120192 0.045793 -0.720629 -0.192314 -0.062500 1 0 0 0 0 0 2 797125
-0.002046 0.000721 0.120192 0.045807 -0.720612 -0.192320 -0.062500 1 0 0 0 0 0 2 798115
-0.002046 0.000721 0.120192 0.045812 -0.720622 -0.192314 -0.062500 1 0 0 0 0 0 2 799101
-0.002046 0.000721 0.120192 0.045813 -0.720623 -0.192314 -0.062500 1 0 0 0 0 0 2 800122
-0.002046 0.000721 0.120192 0.045801 -0.720620 -0.192307 -0.062500 1 0 0 0 0 0 2 801123
-0.002046 0.000721 0.120192 0.045803 -0.720632 -0.192319 -0.062500 1 0 0 0 0 0 2 802125
-0.002046 0.000721 0.120192 0.045812 -0.720624 -0.192314 -0.062500 1 0 0 0 0 0 2 803126
-0.002051 0.000739 0.120182 0.119568 -0.972840 -0.042213 -0.062500 1 0 0 0 0 0 2 804459
-0.002054 0.000748 0.120178 0.095986 -0.888478 -0.115419 -0.062500 1 0 0 0 0 0 2 805126
-0.002055 0.000752 0.120177 0.077440 -0.825072 -0.153454 -0.062500 1 0 0 0 0 0 2 806118
-0.002056 0.000754 0.120176 0.067278 -0.791191 -0.167932 -0.062500 1 0 0 0 0 0 2 807118
-0.002043 0.000769 0.120187 -0.117514 -0.966917 -0.321809 -0.062500 1 0 0 0 0 0 2 808120
-0.002037 0.000777 0.120190 -0.061156 -0.893200 -0.250991 -0.062500 1 0 0 0 0 0 2 809116
-0.002034 0.000781 0.120191 -0.017377 -0.840352 -0.213962 -0.062500 1 0 0 0 0 0 2 810119
-0.002032 0.000782 0.120192 0.006318 -0.812409 -0.199870 -0.062500 1 0 0 0 0 0 2 811115
-0.002032 0.000783 0.120192 0.018430 -0.798304 -0.194847 -0.062500 1 0 0 0 0 0 2 812119
-0.002031 0.000784 0.120192 0.024531 -0.791260 -0.193082 -0.062500 1 0 0 0 0 0 2 813120
-0.002031 0.000784 0.120192 0.027597 -0.787727 -0.192475 -0.062500 1 0 0 0 0 0 2 814126
-0.002031 0.000784 0.120192 0.029145 -0.785978 -0.192266 -0.062500 1 0 0 0 0 0 2 815118
-0.002031 0.000784 0.120192 0.029919 -0.785084 -0.192187 -0.062500 1 0 0 0 0 0 2 816123
-0.002031 0.000784 0.120192 0.030308 -0.784656 -0.192162 -0.062500 1 0 0 0 0 0 2 817116
-0.002031 0.000784 0.120192 0.030498 -0.784427 -0.192151 -0.062500 1 0 0 0 0 0 2 818117
-0.002031 0.000784 0.120192 0.030588 -0.784316 -0.192149 -0.062500 1 0 0 0 0 0 2 819117
-0.002031 0.000784 0.120192 0.030646 -0.784269 -0.192141 -0.062500 1 0 0 0 0 0 2 820119
-0.002031 0.000784 0.120192 0.030663 -0.784238 -0.192153 -0.062500 1 0 0 0 0 0 2 821116
-0.002031 0.000784 0.120192 0.030683 -0.784230 -0.192154 -0.062500 1 0 0 0 0 0 2 822116
-0.002031 0.000784 0.120192 0.030681 -0.784218 -0.192141 -0.062500 1 0 0 0 0 0 2 823116
-0.002031 0.000784 0.120192 0.030689 -0.784209 -0.192153 -0.062500 1 0 0 0 0 0 2 824120
-0.002031 0.000784 0.120192 0.030694 -0.784220 -0.192147 -0.062500 1 0 0 0 0 0 2 825116
-0.002031 0.000784 0.120192 0.030691 -0.784209 -0.192154 -0.062500 1 0 0 0 0 0 2 826116
-0.002031 0.000784 0.120192 0.030681 -0.784217 -0.192141 -0.062500 1 0 0 0 0 0 2 827115
-0.002031 0.000784 0.120192 0.030689 -0.784210 -0.192153 -0.062500 1 0 0 0 0 0 2 828117
-0.002031 0.000784 0.120192 0.030698 -0.784200 -0.192148 -0.062500 1 0 0 0 0 0 2 829121
-0.002031 0.000784 0.120192 0.030694 -0.784219 -0.192147 -0.062500 1 0 0 0 0 0 2 830120
-0.002031 0.000784 0.120192 0.030691 -0.784209 -0.192154 -0.062500 1 0 0 0 0 0 2 831117
-0.002031 0.000784 0.120192 0.030681 -0.784217 -0.192141 -0.062500 1 0 0 0 0 0 2 832120
-0.002031 0.000784 0.120192 0.030697 -0.784201 -0.192146 -0.062500 1 0 0 0 0 0 2 833115
-0.002031 0.000784 0.120192 0.030691 -0.784207 -0.192154 -0.062500 1 0 0 0 0 0 2 834119
-0.002031 0.000784 0.120192 0.030694 -0.784219 -0.192148 -0.062500 1 0 0 0 0 0 2 835111
-0.002031 0.000784 0.120192 0.030678 -0.784207 -0.192148 -0.062500 1 0 0 0 0 0 2 836117
-0.002031 0.000784 0.120192 0.030692 -0.784220 -0.192147 -0.062500 1 0 0 0 0 0 2 837118
-0.002031 0.000784 0.120192 0.030698 -0.784201 -0.192147 -0.062500 1 0 0 0 0 0 2 838114
-0.002031 0.000784 0.120192 0.030691 -0.784207 -0.192154 -0.062500 1 0 0 0 0 0 2 839115
-0.002031 0.000784 0.120192 0.030681 -0.784217 -0.192141 -0.062500 1 0 0 0 0 0 2 840117
-0.002031 0.000784 0.120192 0.030689 -0.784209 -0.192153 -0.062500 1 0 0 0 0 0 2 841117
-0.002031 0.000784 0.120192 0.030701 -0.784211 -0.192141 -0.062500 1 0 0 0 0 0 2 842097
-0.002031 0.000784 0.120192 0.030691 -0.784208 -0.192153 -0.062500 1 0 0 0 0 0 2 843117
-0.002031 0.000784 0.120192 0.030690 -0.784208 -0.192154 -0.062500 1 0 0 0 0 0 2 844116
-0.002031 0.000784 0.120192 0.030681 -0.784217 -0.192141 -0.062500 1 0 0 0 0 0 2 845117
-0.002031 0.000784 0.120192 0.030689 -0.784209 -0.192153 -0.062500 1 0 0 0 0 0 2 846120
-0.002031 0.000784 0.120192 0.030701 -0.784211 -0.192141 -0.062500 1 0 0 0 0 0 2 847116
-0.002031 0.000784 0.120192 0.030691 -0.784208 -0.192153 -0.062500 1 0 0 0 0 0 2 848106
-0.002031 0.000784 0.120192 0.030694 -0.784220 -0.192148 -0.062500 1 0 0 0 0 0 2 849115
-0.002031 0.000784 0.120192 0.030678 -0.784207 -0.192147 -0.062500 1 0 0 0 0 0 2 850105
-0.002031 0.000784 0.120192 0.030697 -0.784199 -0.192147 -0.062500 1 0 0 0 0 0 2 851114
-0.002031 0.000784 0.120192 0.030694 -0.784218 -0.192147 -0.062500 1 0 0 0 0 0 2 852105
-0.002031 0.000784 0.120192 0.030691 -0.784209 -0.192154 -0.062500 1 0 0 0 0 0 2 853114
-0.002031 0.000784 0.120192 0.030681 -0.784217 -0.192141 -0.062500 1 0 0 0 0 0 2 854089
-0.002031 0.000784 0.120192 0.030689 -0.784209 -0.192153 -0.062500 1 0 0 0 0 0 2 855104
-0.002031 0.000784 0.120192 0.030698 -0.784199 -0.192148 -0.062500 1 0 0 0 0 0 2 856115
-0.002031 0.000784 0.120192 0.030694 -0.784219 -0.192147 -0.062500 1 0 0 0 0 0 2 857104
-0.002031 0.000784 0.120192 0.030691 -0.784209 -0.192154 -0.062500 1 0 0 0 0 0 2 858113
-0.002031 0.000784 0.120192 0.030681 -0.784217 -0.192141 -0.062500 1 0 0 0 0 0 2 859106
-0.002031 0.000784 0.120192 0.030689 -0.784209 -0.192153 -0.062500 1 0 0 0 0 0 2 860116
-0.002031 0.000784 0.120192 0.030701 -0.784211 -0.192141 -0.062500 1 0 0 0 0 0 2 861105
-0.002031 0.000784 0.120192 0.030692 -0.784209 -0.192153 -0.062500 1 0 0 0 0 0 2 862114
-0.002031 0.000784 0.120192 0.030678 -0.784205 -0.192148 -0.062500 1 0 0 0 0 0 2 863114
-0.002031 0.000784 0.120192 0.030692 -0.784219 -0.192147 -0.062500 1 0 0 0 0 0 2 864106
-0.002031 0.000784 0.120192 0.030698 -0.784201 -0.192147 -0.062500 1 0 0 0 0 0 2 865112
-0.002031 0.000784 0.120192 0.030691 -0.784207 -0.192154 -0.062500 1 0 0 0 0 0 2 866115
-0.002031 0.000784 0.120192 0.030694 -0.784219 -0.192148 -0.062500 1 0 0 0 0 0 2 867106
-0.002031 0.000784 0.120192 0.030678 -0.784206 -0.192148 -0.062500 1 0 0 0 0 0 2 868129
-0.002031 0.000784 0.120192 0.030700 -0.784211 -0.192140 -0.062500 1 0 0 0 0 0 2 869123
-0.002031 0.000784 0.120192 0.030691 -0.784208 -0.192153 -0.062500 1 0 0 0 0 0 2 870123
-0.002031 0.000784 0.120192 0.030694 -0.784220 -0.192147 -0.062500 1 0 0 0 0 0 2 871127
-0.002031 0.000784 0.120192 0.030691 -0.784210 -0.192154 -0.062500 1 0 0 0 0 0 2 872118
-0.002031 0.000784 0.120192 0.030678 -0.784206 -0.192148 -0.062500 1 0 0 0 0 0 2 873109
-0.002031 0.000784 0.120192 0.030700 -0.784210 -0.192140 -0.062500 1 0 0 0 0 0 2 874114
-0.002031 0.000784 0.120192 0.030691 -0.784208 -0.192153 -0.062500 1 0 0 0 0 0 2 875123
-0.002031 0.000784 0.120192 0.030694 -0.784220 -0.192148 -0.062500 1 0 0 0 0 0 2 876124
-0.002031 0.000784 0.120192 0.030678 -0.784207 -0.192147 -0.062500 1 0 0 0 0 0 2 877145
-0.002031 0.000784 0.120192 0.030689 -0.784208 -0.192154 -0.062500 1 0 0 0 0 0 2 878116
-0.002031 0.000784 0.120192 0.030701 -0.784211 -0.192141 -0.062500 1 0 0 0 0 0 2 879116
-0.002031 0.000784 0.120192 0.030691 -0.784208 -0.192153 -0.062500 1 0 0 0 0 0 2 880116
-0.002031 0.000784 0.120192 0.030694 -0.784220 -0.192148 -0.062500 1 0 0 0 0 0 2 881118
-0.002031 0.000784 0.120192 0.030678 -0.784207 -0.192148 -0.062500 1 0 0 0 0 0 2 882115
-0.002031 0.000784 0.120192 0.030700 -0.784211 -0.192140 -0.062500 1 0 0 0 0 0 2 883114
-0.002031 0.000784 0.120192 0.030691 -0.784209 -0.192153 -0.062500 1 0 0 0 0 0 2 884116
-0.002031 0.000784 0.120192 0.030691 -0.784208 -0.192154 -0.062500 1 0 0 0 0 0 2 885115
-0.002031 0.000784 0.120192 0.030681 -0.784217 -0.192141 -0.062500 1 0 0 0 0 0 2 886124
-0.002031 0.000784 0.120192 0.030689 -0.784209 -0.192153 -0.062500 1 0 0 0 0 0 2 887099
-0.002031 0.000784 0.120192 0.030701 -0.784211 -0.192141 -0.062500 1 0 0 0 0 0 2 888100
-0.002031 0.000784 0.120192 0.030692 -0.784209 -0.192153 -0.062500 1 0 0 0 0 0 2 889113
-0.002031 0.000784 0.120192 0.030691 -0.784208 -0.192154 -0.062500 1 0 0 0 0 0 2 890113
-0.002031 0.000784 0.120192 0.030681 -0.784217 -0.192141 -0.062500 1 0 0 0 0 0 2 891113
-0.002031 0.000784 0.120192 0.030689 -0.784209 -0.192153 -0.062500 1 0 0 0 0 0 2 892115
-0.002031 0.000784 0.120192 0.030701 -0.784211 -0.192141 -0.062500 1 0 0 0 0 0 2 893113
-0.002031 0.000784 0.120192 0.030692 -0.784209 -0.192153 -0.062500 1 0 0 0 0 0 2 894113
-0.002031 0.000784 0.120192 0.030678 -0.784205 -0.192148 -0.062500 1 0 0 0 0 0 2 895112
-0.002031 0.000784 0.120192 0.030692 -0.784219 -0.192147 -0.062500 1 0 0 0 0 0 2 896172
-0.002031 0.000784 0.120192 0.030698 -0.784201 -0.192147 -0.062500 1 0 0 0 0 0 2 897179
-0.002031 0.000784 0.120192 0.030695 -0.784219 -0.192147 -0.062500 1 0 0 0 0 0 2 898183
-0.002031 0.000784 0.120192 0.030691 -0.784209 -0.192154 -0.062500 1 0 0 0 0 0 2 899150
-0.002031 0.000784 0.120192 0.030682 -0.784217 -0.192141 -0.062500 1 0 0 0 0 0 2 900150
-0.002031 0.000784 0.120192 0.030689 -0.784210 -0.192153 -0.062500 1 0 0 0 0 0 2 901147
-0.002031 0.000784 0.120192 0.030698 -0.784200 -0.192148 -0.062500 1 0 0 0 0 0 2 902178
-0.002031 0.000784 0.120192 0.030695 -0.784219 -0.192147 -0.062500 1 0 0 0 0 0 2 903172
-0.002031 0.000784 0.120192 0.030679 -0.784206 -0.192147 -0.062500 1 0 0 0 0 0 2 904148
-0.002031 0.000784 0.120192 0.030692 -0.784220 -0.192147 -0.062500 1 0 0 0 0 0 2 905146
-0.002031 0.000784 0.120192 0.030690 -0.784210 -0.192154 -0.062500 1 0 0 0 0 0 2 906183
-0.002031 0.000784 0.120192 0.030698 -0.784200 -0.192148 -0.062500 1 0 0 0 0 0 2 907180
-0.002031 0.000784 0.120192 0.030695 -0.784219 -0.192147 -0.062500 1 0 0 0 0 0 2 908181
-0.002031 0.000784 0.120192 0.030679 -0.784207 -0.192147 -0.062500 1 0 0 0 0 0 2 909177
-0.002031 0.000784 0.120192 0.030692 -0.784220 -0.192147 -0.062500 1 0 0 0 0 0 2 910161
-0.002031 0.000784 0.120192 0.030698 -0.784201 -0.192147 -0.062500 1 0 0 0 0 0 2 911148
-0.002031 0.000784 0.120192 0.030691 -0.784207 -0.192154 -0.062500 1 0 0 0 0 0 2 912151
-0.002031 0.000784 0.120192 0.030681 -0.784217 -0.192141 -0.062500 1 0 0 0 0 0 2 913147
-0.002031 0.000784 0.120192 0.030689 -0.784209 -0.192153 -0.062500 1 0 0 0 0 0 2 914173
-0.002031 0.000784 0.120192 0.030701 -0.784211 -0.192141 -0.062500 1 0 0 0 0 0 2 915174
-0.002031 0.000784 0.120192 0.030692 -0.784208 -0.192153 -0.062500 1 0 0 0 0 0 2 916150
-0.002031 0.000784 0.120192 0.030691 -0.784208 -0.192154 -0.062500 1 0 0 0 0 0 2 917146
-0.002031 0.000784 0.120192 0.030681 -0.784217 -0.192141 -0.062500 1 0 0 0 0 0 2 918176
-0.002031 0.000784 0.120192 0.030689 -0.784209 -0.192153 -0.062500 1 0 0 0 0 0 2 919145
-0.002031 0.000784 0.120192 0.030701 -0.784211 -0.192141 -0.062500 1 0 0 0 0 0 2 920157
-0.002031 0.000784 0.120192 0.030692 -0.784208 -0.192153 -0.062500 1 0 0 0 0 0 2 921157
-0.002031 0.000784 0.120192 0.030694 -0.784220 -0.192148 -0.062500 1 0 0 0 0 0 2 922169
-0.002031 0.000784 0.120192 0.030679 -0.784207 -0.192147 -0.062500 1 0 0 0 0 0 2 923153
-0.002031 0.000784 0.120192 0.030689 -0.784208 -0.192154 -0.062500 1 0 0 0 0 0 2 924171
-0.002031 0.000784 0.120192 0.030701 -0.784211 -0.192141 -0.062500 1 0 0 0 0 0 2 925153
-0.002031 0.000784 0.120192 0.030692 -0.784208 -0.192153 -0.062500 1 0 0 0 0 0 2 926169
-0.002031 0.000784 0.120192 0.030682 -0.784217 -0.192141 -0.062500 1 0 0 0 0 0 2 927153
-0.002031 0.000784 0.120192 0.030689 -0.784209 -0.192153 -0.062500 1 0 0 0 0 0 2 928167
-0.002031 0.000784 0.120192 0.030698 -0.784199 -0.192148 -0.062500 1 0 0 0 0 0 2 929154
-0.002031 0.000784 0.120192 0.030695 -0.784219 -0.192147 -0.062500 1 0 0 0 0 0 2 930153
-0.002036 0.000802 0.120181 0.104427 -1.036273 -0.041858 -0.062500 1 0 0 0 0 0 2 931169
-0.002039 0.000811 0.120178 0.080841 -0.951994 -0.115155 -0.062500 1 0 0 0 0 0 2 932103
-0.002040 0.000816 0.120176 0.062323 -0.888638 -0.153234 -0.062500 1 0 0 0 0 0 2 933111
-0.002041 0.000818 0.120176 0.052148 -0.854750 -0.167725 -0.062500 1 0 0 0 0 0 2 934103
-0.002041 0.000819 0.120176 0.046885 -0.837566 -0.172913 -0.062500 1 0 0 0 0 0 2 935111
-0.002041 0.000820 0.120176 0.044216 -0.828944 -0.174716 -0.062500 1 0 0 0 0 0 2 936101
-0.002041 0.000820 0.120176 0.042848 -0.824616 -0.175345 -0.062500 1 0 0 0 0 0 2 937112
-0.002041 0.000820 0.120176 0.042168 -0.822463 -0.175564 -0.062500 1 0 0 0 0 0 2 938101
-0.002041 0.000820 0.120176 0.041825 -0.821377 -0.175653 -0.062500 1 0 0 0 0 0 2 939111
-0.002041 0.000820 0.120176 0.041658 -0.820833 -0.175669 -0.062500 1 0 0 0 0 0 2 940101
-0.002041 0.000820 0.120176 0.041567 -0.820570 -0.175682 -0.062500 1 0 0 0 0 0 2 941111
-0.002041 0.000820 0.120176 0.041523 -0.820429 -0.175679 -0.062500 1 0 0 0 0 0 2 942100
-0.002041 0.000820 0.120176 0.041506 -0.820376 -0.175685 -0.062500 1 0 0 0 0 0 2 943111
-0.002041 0.000820 0.120176 0.041495 -0.820339 -0.175687 -0.062500 1 0 0 0 0 0 2 944101
-0.002041 0.000820 0.120176 0.041488 -0.820314 -0.175681 -0.062500 1 0 0 0 0 0 2 945112
-0.002041 0.000820 0.120176 0.041484 -0.820301 -0.175687 -0.062500 1 0 0 0 0 0 2 946104
-0.002041 0.000820 0.120176 0.041483 -0.820300 -0.175688 -0.062500 1 0 0 0 0 0 2 947111
-0.002041 0.000820 0.120176 0.041483 -0.820300 -0.175688 -0.062500 1 0 0 0 0 0 2 948116
-0.002041 0.000820 0.120176 0.041483 -0.820300 -0.175688 -0.062500 1 0 0 0 0 0 2 949152
-0.002041 0.000820 0.120176 0.041479 -0.820288 -0.175675 -0.062500 1 0 0 0 0 0 2 950115
-0.002041 0.000820 0.120176 0.041483 -0.820299 -0.175686 -0.062500 1 0 0 0 0 0 2 951107
-0.002041 0.000820 0.120176 0.041483 -0.820300 -0.175688 -0.062500 1 0 0 0 0 0 2 952112
-0.002041 0.000820 0.120176 0.041483 -0.820300 -0.175688 -0.062500 1 0 0 0 0 0 2 953118
-0.002041 0.000820 0.120176 0.041492 -0.820291 -0.175681 -0.062500 1 0 0 0 0 0 2 954110
-0.002041 0.000820 0.120176 0.041472 -0.820296 -0.175681 -0.062500 1 0 0 0 0 0 2 955110
-0.002041 0.000820 0.120176 0.041482 -0.820299 -0.175687 -0.062500 1 0 0 0 0 0 2 956124
-0.002041 0.000820 0.120176 0.041483 -0.820300 -0.175688 -0.062500 1 0 0 0 0 0 2 957451
-0.002041 0.000820 0.120176 0.041492 -0.820291 -0.175681 -0.062500 1 0 0 0 0 0 2 958122
-0.002041 0.000820 0.120176 0.041485 -0.820299 -0.175687 -0.062500 1 0 0 0 0 0 2 959113
-0.002041 0.000820 0.120176 0.041472 -0.820297 -0.175682 -0.062500 1 0 0 0 0 0 2 960113
-0.002041 0.000820 0.120176 0.041482 -0.820300 -0.175687 -0.062500 1 0 0 0 0 0 2 961095
-0.002041 0.000820 0.120176 0.041483 -0.820300 -0.175688 -0.062500 1 0 0 0 0 0 2 962112
-0.002041 0.000820 0.120176 0.041492 -0.820291 -0.175681 -0.062500 1 0 0 0 0 0 2 963111
-0.002041 0.000820 0.120176 0.041472 -0.820296 -0.175681 -0.062500 1 0 0 0 0 0 2 964113
-0.002041 0.000820 0.120176 0.041482 -0.820299 -0.175687 -0.062500 1 0 0 0 0 0 2 965112
-0.002041 0.000820 0.120176 0.041483 -0.820300 -0.175688 -0.062500 1 0 0 0 0 0 2 966120
-0.002041 0.000820 0.120176 0.041492 -0.820291 -0.175681 -0.062500 1 0 0 0 0 0 2 967117
-0.002041 0.000820 0.120176 0.041485 -0.820299 -0.175687 -0.062500 1 0 0 0 0 0 2 968120
-0.002041 0.000820 0.120176 0.041472 -0.820297 -0.175681 -0.062500 1 0 0 0 0 0 2 969114
-0.002041 0.000820 0.120176 0.041482 -0.820300 -0.175687 -0.062500 1 0 0 0 0 0 2 970112
-0.002041 0.000820 0.120176 0.041483 -0.820300 -0.175688 -0.062500 1 0 0 0 0 0 2 971111
-0.002041 0.000820 0.120176 0.041492 -0.820291 -0.175681 -0.062500 1 0 0 0 0 0 2 972113
-0.002041 0.000820 0.120176 0.041485 -0.820299 -0.175687 -0.062500 1 0 0 0 0 0 2 973111
-0.002041 0.000820 0.120176 0.041472 -0.820297 -0.175682 -0.062500 1 0 0 0 0 0 2 974112
-0.002041 0.000820 0.120176 0.041482 -0.820300 -0.175687 -0.062500 1 0 0 0 0 0 2 975111
-0.002041 0.000820 0.120176 0.041492 -0.820291 -0.175681 -0.062500 1 0 0 0 0 0 2 976112
-0.002041 0.000820 0.120176 0.041485 -0.820299 -0.175687 -0.062500 1 0 0 0 0 0 2 977113
-0.002041 0.000820 0.120176 0.041472 -0.820297 -0.175681 -0.062500 1 0 0 0 0 0 2 978111
-0.002041 0.000820 0.120176 0.041482 -0.820300 -0.175687 -0.062500 1 0 0 0 0 0 2 979110
-0.002041 0.000820 0.120176 0.041483 -0.820300 -0.175688 -0.062500 1 0 0 0 0 0 2 980115
-0.002041 0.000820 0.120176 0.041492 -0.820291 -0.175681 -0.062500 1 0 0 0 0 0 2 981111
-0.002041 0.000820 0.120176 0.041485 -0.820299 -0.175687 -0.062500 1 0 0 0 0 0 2 982112
-0.002041 0.000820 0.120176 0.041472 -0.820297 -0.175681 -0.062500 1 0 0 0 0 0 2 983110
-0.002041 0.000820 0.120176 0.041482 -0.820300 -0.175687 -0.062500 1 0 0 0 0 0 2 984114
-0.002041 0.000820 0.120176 0.041492 -0.820291 -0.175681 -0.062500 1 0 0 0 0 0 2 985111
-0.002041 0.000820 0.120176 0.041485 -0.820299 -0.175687 -0.062500 1 0 0 0 0 0 2 986111
-0.002060 0.000825 0.120186 0.306207 -0.883319 -0.314051 -0.062500 1 0 0 0 0 0 2 987214
-0.002070 0.000827 0.120189 0.216278 -0.861799 -0.246473 -0.062500 1 0 0 0 0 0 2 988180
-0.002074 0.000828 0.120190 0.149705 -0.845943 -0.211446 -0.062500 1 0 0 0 0 0 2 989174
-0.002077 0.000829 0.120191 0.114466 -0.837589 -0.198109 -0.062500 1 0 0 0 0 0 2 990175
-0.002078 0.000829 0.120191 0.096737 -0.833385 -0.193371 -0.062500 1 0 0 0 0 0 2 991148
-0.002078 0.000829 0.120191 0.087896 -0.831300 -0.191715 -0.062500 1 0 0 0 0 0 2 992172
-0.002079 0.000829 0.120191 0.083460 -0.830261 -0.191137 -0.062500 1 0 0 0 0 0 2 993173
-0.002079 0.000829 0.120191 0.081264 -0.829742 -0.190935 -0.062500 1 0 0 0 0 0 2 994145
-0.002079 0.000829 0.120191 0.080165 -0.829472 -0.190867 -0.062500 1 0 0 0 0 0 2 995169
-0.002079 0.000829 0.120191 0.079617 -0.829341 -0.190843 -0.062500 1 0 0 0 0 0 2 996145
-0.002079 0.000829 0.120191 0.079345 -0.829298 -0.190834 -0.062500 1 0 0 0 0 0 2 997170
-0.002079 0.000829 0.120191 0.079204 -0.829245 -0.190824 -0.062500 1 0 0 0 0 0 2 998175
-0.002079 0.000829 0.120191 0.079137 -0.829227 -0.190831 -0.062500 1 0 0 0 0 0 2 999147
-0.002079 0.000829 0.120191 0.079101 -0.829229 -0.190826 -0.062500 1 0 0 0 0 0 3 154
-0.002079 0.000829 0.120191 0.079084 -0.829215 -0.190826 -0.062500 1 0 0 0 0 0 3 1166
-0.002079 0.000829 0.120191 0.079075 -0.829222 -0.190833 -0.062500 1 0 0 0 0 0 3 2151
-0.002079 0.000829 0.120191 0.079077 -0.829235 -0.190827 -0.062500 1 0 0 0 0 0 3 3166
-0.002079 0.000829 0.120191 0.079063 -0.829222 -0.190827 -0.062500 1 0 0 0 0 0 3 4100
-0.002079 0.000829 0.120191 0.079073 -0.829224 -0.190833 -0.062500 1 0 0 0 0 0 3 5109
-0.002079 0.000829 0.120191 0.079070 -0.829213 -0.190821 -0.062500 1 0 0 0 0 0 3 6098
-0.002079 0.000829 0.120191 0.079062 -0.829220 -0.190826 -0.062500 1 0 0 0 0 0 3 7110
-0.002079 0.000829 0.120191 0.079073 -0.829224 -0.190833 -0.062500 1 0 0 0 0 0 3 8099
-0.002079 0.000829 0.120191 0.079062 -0.829221 -0.190828 -0.062500 1 0 0 0 0 0 3 9108
-0.002079 0.000829 0.120191 0.079069 -0.829212 -0.190820 -0.062500 1 0 0 0 0 0 3 10098
-0.002079 0.000829 0.120191 0.079074 -0.829223 -0.190832 -0.062500 1 0 0 0 0 0 3 11109
-0.002079 0.000829 0.120191 0.079062 -0.829221 -0.190827 -0.062500 1 0 0 0 0 0 3 12100
-0.002079 0.000829 0.120191 0.079073 -0.829224 -0.190833 -0.062500 1 0 0 0 0 0 3 13110
-0.002079 0.000829 0.120191 0.079062 -0.829222 -0.190828 -0.062500 1 0 0 0 0 0 3 14108
-0.002079 0.000829 0.120191 0.079069 -0.829212 -0.190820 -0.062500 1 0 0 0 0 0 3 15098
-0.002079 0.000829 0.120191 0.079074 -0.829223 -0.190832 -0.062500 1 0 0 0 0 0 3 16110
-0.002079 0.000829 0.120191 0.079063 -0.829221 -0.190827 -0.062500 1 0 0 0 0 0 3 17097
-0.002079 0.000829 0.120191 0.079061 -0.829221 -0.190827 -0.062500 1 0 0 0 0 0 3 18108
-0.002079 0.000829 0.120191 0.079073 -0.829224 -0.190833 -0.062500 1 0 0 0 0 0 3 19098
-0.002079 0.000829 0.120191 0.079070 -0.829213 -0.190821 -0.062500 1 0 0 0 0 0 3 20102
-0.002079 0.000829 0.120191 0.079062 -0.829220 -0.190826 -0.062500 1 0 0 0 0 0 3 21110
-0.002079 0.000829 0.120191 0.079073 -0.829224 -0.190833 -0.062500 1 0 0 0 0 0 3 22110
-0.002079 0.000829 0.120191 0.079062 -0.829222 -0.190828 -0.062500 1 0 0 0 0 0 3 23126
-0.002079 0.000829 0.120191 0.079069 -0.829212 -0.190820 -0.062500 1 0 0 0 0 0 3 24112
-0.002084 0.000847 0.120180 0.152730 -1.081144 -0.040350 -0.062500 1 0 0 0 0 0 3 25126
-0.002087 0.000856 0.120176 0.129199 -0.996930 -0.113736 -0.062500 1 0 0 0 0 0 3 26109
-0.002088 0.000861 0.120175 0.110704 -0.933612 -0.151866 -0.062500 1 0 0 0 0 0 3 27106
-0.002089 0.000863 0.120175 0.100526 -0.899738 -0.166378 -0.062500 1 0 0 0 0 0 3 28115
-0.002089 0.000864 0.120174 0.095264 -0.882561 -0.171560 -0.062500 1 0 0 0 0 0 3 29097
-0.002090 0.000865 0.120174 0.092584 -0.873939 -0.173381 -0.062500 1 0 0 0 0 0 3 30102
-0.002090 0.000865 0.120174 0.091227 -0.869616 -0.174001 -0.062500 1 0 0 0 0 0 3 31119
-0.002090 0.000865 0.120174 0.090545 -0.867453 -0.174228 -0.062500 1 0 0 0 0 0 3 32114
-0.002090 0.000865 0.120174 0.090192 -0.866373 -0.174305 -0.062500 1 0 0 0 0 0 3 33122
-0.002090 0.000865 0.120174 0.090033 -0.865822 -0.174334 -0.062500 1 0 0 0 0 0 3 34119
-0.002090 0.000865 0.120174 0.089947 -0.865570 -0.174341 -0.062500 1 0 0 0 0 0 3 35111
-0.002090 0.000865 0.120174 0.089900 -0.865419 -0.174344 -0.062500 1 0 0 0 0 0 3 36113
-0.002090 0.000865 0.120174 0.089871 -0.865361 -0.174346 -0.062500 1 0 0 0 0 0 3 37110
-0.002090 0.000865 0.120174 0.089862 -0.865335 -0.174340 -0.062500 1 0 0 0 0 0 3 38109
-0.002090 0.000865 0.120174 0.089863 -0.865303 -0.174346 -0.062500 1 0 0 0 0 0 3 39110
-0.002090 0.000865 0.120174 0.089851 -0.865297 -0.174340 -0.062500 1 0 0 0 0 0 3 40111
-0.002090 0.000865 0.120174 0.089862 -0.865300 -0.174346 -0.062500 1 0 0 0 0 0 3 41109
-0.002090 0.000865 0.120174 0.089851 -0.865298 -0.174340 -0.062500 1 0 0 0 0 0 3 42115
-0.002090 0.000865 0.120174 0.089867 -0.865280 -0.174346 -0.062500 1 0 0 0 0 0 3 43095
-0.002090 0.000865 0.120174 0.089852 -0.865296 -0.174340 -0.062500 1 0 0 0 0 0 3 44116
-0.002090 0.000865 0.120174 0.089847 -0.865286 -0.174347 -0.062500 1 0 0 0 0 0 3 45110
-0.002090 0.000865 0.120174 0.089861 -0.865299 -0.174347 -0.062500 1 0 0 0 0 0 3 46109
-0.002090 0.000865 0.120174 0.089859 -0.865289 -0.174334 -0.062500 1 0 0 0 0 0 3 47108
-0.002090 0.000865 0.120174 0.089848 -0.865285 -0.174346 -0.062500 1 0 0 0 0 0 3 48111
-0.002090 0.000865 0.120174 0.089862 -0.865299 -0.174346 -0.062500 1 0 0 0 0 0 3 49092
-0.002090 0.000865 0.120174 0.089848 -0.865286 -0.174347 -0.062500 1 0 0 0 0 0 3 50109
-0.002090 0.000865 0.120174 0.089849 -0.865296 -0.174340 -0.062500 1 0 0 0 0 0 3 51109
-0.002090 0.000865 0.120174 0.089866 -0.865280 -0.174346 -0.062500 1 0 0 0 0 0 3 52110
-0.002090 0.000865 0.120174 0.089852 -0.865295 -0.174340 -0.062500 1 0 0 0 0 0 3 53109
-0.002090 0.000865 0.120174 0.089862 -0.865300 -0.174346 -0.062500 1 0 0 0 0 0 3 54109
-0.002090 0.000865 0.120174 0.089848 -0.865287 -0.174347 -0.062500 1 0 0 0 0 0 3 55109
-0.002090 0.000865 0.120174 0.089849 -0.865297 -0.174340 -0.062500 1 0 0 0 0 0 3 56110
-0.002090 0.000865 0.120174 0.089867 -0.865280 -0.174346 -0.062500 1 0 0 0 0 0 3 57107
-0.002090 0.000865 0.120174 0.089852 -0.865296 -0.174340 -0.062500 1 0 0 0 0 0 3 58109
-0.002090 0.000865 0.120174 0.089847 -0.865286 -0.174346 -0.062500 1 0 0 0 0 0 3 59108
-0.002090 0.000865 0.120174 0.089861 -0.865299 -0.174347 -0.062500 1 0 0 0 0 0 3 60110
-0.002090 0.000865 0.120174 0.089859 -0.865289 -0.174333 -0.062500 1 0 0 0 0 0 3 61109
-0.002090 0.000865 0.120174 0.089848 -0.865285 -0.174345 -0.062500 1 0 0 0 0 0 3 62112
-0.002090 0.000865 0.120174 0.089862 -0.865299 -0.174346 -0.062500 1 0 0 0 0 0 3 63099
-0.002090 0.000865 0.120174 0.089848 -0.865286 -0.174347 -0.062500 1 0 0 0 0 0 3 64176
-0.002090 0.000865 0.120174 0.089849 -0.865297 -0.174340 -0.062500 1 0 0 0 0 0 3 65167
-0.002090 0.000865 0.120174 0.089866 -0.865280 -0.174346 -0.062500 1 0 0 0 0 0 3 66174
-0.002090 0.000865 0.120174 0.089852 -0.865296 -0.174340 -0.062500 1 0 0 0 0 0 3 67270
-0.002090 0.000865 0.120174 0.089859 -0.865289 -0.174353 -0.062500 1 0 0 0 0 0 3 68167
-0.002090 0.000865 0.120174 0.089851 -0.865297 -0.174341 -0.062500 1 0 0 0 0 0 3 69170
-0.002090 0.000865 0.120174 0.089858 -0.865289 -0.174333 -0.062500 1 0 0 0 0 0 3 70143
-0.002090 0.000865 0.120174 0.089860 -0.865288 -0.174352 -0.062500 1 0 0 0 0 0 3 71270
-0.002090 0.000865 0.120174 0.089851 -0.865297 -0.174341 -0.062500 1 0 0 0 0 0 3 72272
-0.002090 0.000865 0.120174 0.089846 -0.865286 -0.174347 -0.062500 1 0 0 0 0 0 3 73278
-0.002090 0.000865 0.120174 0.089861 -0.865299 -0.174347 -0.062500 1 0 0 0 0 0 3 74278
-0.002090 0.000865 0.120174 0.089856 -0.865277 -0.174341 -0.062500 1 0 0 0 0 0 3 75295
-0.002090 0.000865 0.120174 0.089850 -0.865295 -0.174340 -0.062500 1 0 0 0 0 0 3 76291
-0.002090 0.000865 0.120174 0.089859 -0.865288 -0.174353 -0.062500 1 0 0 0 0 0 3 77275
-0.002090 0.000865 0.120174 0.089851 -0.865296 -0.174341 -0.062500 1 0 0 0 0 0 3 78163
-0.002090 0.000865 0.120174 0.089850 -0.865298 -0.174340 -0.062500 1 0 0 0 0 0 3 79274
-0.002090 0.000865 0.120174 0.089866 -0.865280 -0.174346 -0.062500 1 0 0 0 0 0 3 80288
-0.002090 0.000865 0.120174 0.089852 -0.865296 -0.174340 -0.062500 1 0 0 0 0 0 3 81287
-0.002090 0.000865 0.120174 0.089859 -0.865289 -0.174353 -0.062500 1 0 0 0 0 0 3 82273
-0.002090 0.000865 0.120174 0.089851 -0.865297 -0.174341 -0.062500 1 0 0 0 0 0 3 83290
-0.002090 0.000865 0.120174 0.089858 -0.865289 -0.174333 -0.062500 1 0 0 0 0 0 3 84274
-0.002090 0.000865 0.120174 0.089860 -0.865288 -0.174352 -0.062500 1 0 0 0 0 0 3 85291
-0.002090 0.000865 0.120174 0.089851 -0.865297 -0.174341 -0.062500 1 0 0 0 0 0 3 86272
-0.002090 0.000865 0.120174 0.089846 -0.865286 -0.174347 -0.062500 1 0 0 0 0 0 3 87288
-0.002090 0.000865 0.120174 0.089861 -0.865299 -0.174347 -0.062500 1 0 0 0 0 0 3 88097
-0.002090 0.000865 0.120174 0.089856 -0.865278 -0.174341 -0.062500 1 0 0 0 0 0 3 89231
-0.002090 0.000865 0.120174 0.089850 -0.865295 -0.174340 -0.062500 1 0 0 0 0 0 3 90222
-0.002090 0.000865 0.120174 0.089859 -0.865289 -0.174353 -0.062500 1 0 0 0 0 0 3 91231
-0.002090 0.000865 0.120174 0.089851 -0.865297 -0.174341 -0.062500 1 0 0 0 0 0 3 92221
-0.002090 0.000865 0.120174 0.089858 -0.865289 -0.174333 -0.062500 1 0 0 0 0 0 3 93232
-0.002090 0.000865 0.120174 0.089859 -0.865288 -0.174352 -0.062500 1 0 0 0 0 0 3 94221
-0.002090 0.000865 0.120174 0.089851 -0.865297 -0.174341 -0.062500 1 0 0 0 0 0 3 95232
-0.002095 0.000883 0.120164 0.163468 -1.117072 -0.023745 -0.062500 1 0 0 0 0 0 3 96222
-0.002098 0.000892 0.120160 0.139974 -1.032928 -0.097193 -0.062500 1 0 0 0 0 0 3 97220
-0.002099 0.000897 0.120159 0.121468 -0.969640 -0.135345 -0.062500 1 0 0 0 0 0 3 98232
-0.002100 0.000899 0.120158 0.111305 -0.935784 -0.149881 -0.062500 1 0 0 0 0 0 3 99220
-0.002100 0.000900 0.120158 0.106049 -0.918627 -0.155065 -0.062500 1 0 0 0 0 0 3 100231
-0.002100 0.000901 0.120158 0.103368 -0.909999 -0.156878 -0.062500 1 0 0 0 0 0 3 101224
-0.002101 0.000901 0.120158 0.102007 -0.905665 -0.157506 -0.062500 1 0 0 0 0 0 3 102113
-0.002101 0.000901 0.120158 0.101328 -0.903512 -0.157727 -0.062500 1 0 0 0 0 0 3 103242
-0.002101 0.000901 0.120158 0.100973 -0.902423 -0.157811 -0.062500 1 0 0 0 0 0 3 104246
-0.002101 0.000901 0.120158 0.100817 -0.901882 -0.157834 -0.062500 1 0 0 0 0 0 3 105228
-0.002101 0.000901 0.120158 0.100727 -0.901619 -0.157848 -0.062500 1 0 0 0 0 0 3 106232
-0.002101 0.000901 0.120158 0.100683 -0.901479 -0.157845 -0.062500 1 0 0 0 0 0 3 107238
-0.002101 0.000901 0.120158 0.100663 -0.901413 -0.157839 -0.062500 1 0 0 0 0 0 3 108228
-0.002101 0.000901 0.120158 0.100643 -0.901384 -0.157845 -0.062500 1 0 0 0 0 0 3 109423
-0.002101 0.000901 0.120158 0.100647 -0.901362 -0.157846 -0.062500 1 0 0 0 0 0 3 110101
-0.002101 0.000901 0.120158 0.100648 -0.901361 -0.157846 -0.062500 1 0 0 0 0 0 3 111238
-0.002101 0.000901 0.120158 0.100632 -0.901347 -0.157847 -0.062500 1 0 0 0 0 0 3 112230
-0.002101 0.000901 0.120158 0.100630 -0.901345 -0.157847 -0.062500 1 0 0 0 0 0 3 113240
-0.002101 0.000901 0.120158 0.100642 -0.901348 -0.157853 -0.062500 1 0 0 0 0 0 3 114232
-0.002101 0.000901 0.120158 0.100631 -0.901346 -0.157848 -0.062500 1 0 0 0 0 0 3 115231
-0.002101 0.000901 0.120158 0.100633 -0.901357 -0.157840 -0.062500 1 0 0 0 0 0 3 116218
-0.002101 0.000901 0.120158 0.100642 -0.901350 -0.157852 -0.062500 1 0 0 0 0 0 3 117232
-0.002101 0.000901 0.120158 0.100631 -0.901347 -0.157848 -0.062500 1 0 0 0 0 0 3 118234
-0.002101 0.000901 0.120158 0.100638 -0.901337 -0.157840 -0.062500 1 0 0 0 0 0 3 119232
-0.002101 0.000901 0.120158 0.100643 -0.901348 -0.157853 -0.062500 1 0 0 0 0 0 3 120109
-0.002101 0.000901 0.120158 0.100631 -0.901346 -0.157848 -0.062500 1 0 0 0 0 0 3 121243
-0.002101 0.000901 0.120158 0.100630 -0.901346 -0.157847 -0.062500 1 0 0 0 0 0 3 122235
-0.002101 0.000901 0.120158 0.100653 -0.901351 -0.157840 -0.062500 1 0 0 0 0 0 3 123239
-0.002101 0.000901 0.120158 0.100632 -0.901346 -0.157846 -0.062500 1 0 0 0 0 0 3 124236
-0.002101 0.000901 0.120158 0.100642 -0.901349 -0.157853 -0.062500 1 0 0 0 0 0 3 125232
-0.002101 0.000901 0.120158 0.100631 -0.901346 -0.157848 -0.062500 1 0 0 0 0 0 3 126231
-0.002101 0.000901 0.120158 0.100630 -0.901346 -0.157847 -0.062500 1 0 0 0 0 0 3 127231
-0.002101 0.000901 0.120158 0.100650 -0.901340 -0.157847 -0.062500 1 0 0 0 0 0 3 128232
-0.002101 0.000901 0.120158 0.100632 -0.901345 -0.157847 -0.062500 1 0 0 0 0 0 3 129231
-0.002101 0.000901 0.120158 0.100633 -0.901357 -0.157840 -0.062500 1 0 0 0 0 0 3 130231
-0.002101 0.000901 0.120158 0.100642 -0.901350 -0.157852 -0.062500 1 0 0 0 0 0 3 131236
-0.002101 0.000901 0.120158 0.100631 -0.901347 -0.157848 -0.062500 1 0 0 0 0 0 3 132236
-0.002101 0.000901 0.120158 0.100638 -0.901337 -0.157840 -0.062500 1 0 0 0 0 0 3 133232
-0.002101 0.000901 0.120158 0.100643 -0.901348 -0.157853 -0.062500 1 0 0 0 0 0 3 134230
-0.002106 0.000919 0.120147 0.174194 -1.152991 -0.007114 -0.062500 1 0 0 0 0 0 3 135230
-0.002109 0.000928 0.120143 0.150721 -1.068916 -0.080636 -0.062500 1 0 0 0 0 0 3 136233
-0.002110 0.000933 0.120142 0.132248 -1.005659 -0.118824 -0.062500 1 0 0 0 0 0 3 137232
-0.002111 0.000935 0.120142 0.122083 -0.971829 -0.133365 -0.062500 1 0 0 0 0 0 3 138230
-0.002111 0.000936 0.120141 0.116823 -0.954657 -0.138551 -0.062500 1 0 0 0 0 0 3 139229
-0.002111 0.000937 0.120141 0.114141 -0.946029 -0.140367 -0.062500 1 0 0 0 0 0 3 140214
-0.002111 0.000937 0.120141 0.112796 -0.941711 -0.140997 -0.062500 1 0 0 0 0 0 3 141230
-0.002111 0.000937 0.120141 0.112104 -0.939546 -0.141220 -0.062500 1 0 0 0 0 0 3 142234
-0.002111 0.000937 0.120141 0.111755 -0.938479 -0.141291 -0.062500 1 0 0 0 0 0 3 143229
-0.002111 0.000937 0.120141 0.111596 -0.937929 -0.141319 -0.062500 1 0 0 0 0 0 3 144232
-0.002111 0.000937 0.120141 0.111503 -0.937655 -0.141340 -0.062500 1 0 0 0 0 0 3 145233
-0.002111 0.000937 0.120141 0.111462 -0.937524 -0.141332 -0.062500 1 0 0 0 0 0 3 146230
-0.002111 0.000937 0.120141 0.111431 -0.937457 -0.141339 -0.062500 1 0 0 0 0 0 3 147232
-0.002111 0.000937 0.120141 0.111421 -0.937430 -0.141333 -0.062500 1 0 0 0 0 0 3 148232
-0.002111 0.000937 0.120141 0.111422 -0.937398 -0.141340 -0.062500 1 0 0 0 0 0 3 149230
-0.002111 0.000937 0.120141 0.111422 -0.937395 -0.141341 -0.062500 1 0 0 0 0 0 3 150230
-0.002111 0.000937 0.120141 0.111419 -0.937383 -0.141327 -0.062500 1 0 0 0 0 0 3 151230
-0.002117 0.000955 0.120131 0.184927 -1.188898 0.009526 -0.062500 1 0 0 0 0 0 3 152232
-0.002119 0.000964 0.120127 -0.015013 -0.149777 -0.064072 -0.062500 0 0 0 0 0 0 3 153230
-0.002121 0.000969 0.120126 -0.034865 -0.082028 -0.102283 -0.062500 0 0 0 0 0 0 3 154221
-0.002121 0.000971 0.120125 -0.045721 -0.045941 -0.116835 -0.062500 0 0 0 0 0 0 3 155230
-0.002122 0.000972 0.120125 -0.051334 -0.027642 -0.122029 -0.062500 0 0 0 0 0 0 3 156221
-0.002122 0.000973 0.120125 -0.054202 -0.018460 -0.123837 -0.062500 0 0 0 0 0 0 3 157230
-0.002127 0.000991 0.120114 0.012574 -0.247273 0.026501 -0.062500 0 0 0 0 0 0 3 158219
-0.002117 0.001014 0.120121 -0.180979 -0.331410 -0.195660 -0.062500 0 0 0 0 0 0 3 159229
-0.002136 0.001048 0.120122 0.186529 -0.490500 -0.148369 -0.062500 0 0 0 0 0 0 3 160222
-0.002151 0.001083 0.120112 0.164242 -0.514964 0.019561 -0.062500 0 0 0 0 0 0 3 161232
-0.002159 0.001100 0.120108 0.067329 -0.291321 -0.048415 -0.062500 0 0 0 0 0 0 3 162219
-0.002168 0.001127 0.120096 0.077571 -0.388577 0.066595 -0.062500 0 0 0 0 0 0 3 163232
-0.002177 0.001158 0.120081 0.089442 -0.458375 0.130334 -0.062500 0 0 0 0 0 0 3 164233
-0.002188 0.001192 0.120065 0.096338 -0.495417 0.164752 -0.062500 0 0 0 0 0 0 3 165219
-0.002198 0.001227 0.120049 0.099969 -0.514077 0.187833 -0.062500 0 0 0 0 0 0 3 166229
-0.002196 0.001276 0.120043 -0.064864 -0.702962 0.058975 -0.062500 0 0 0 0 0 0 3 167218
-0.002200 0.001318 0.120030 -0.000696 -0.632993 0.148941 -0.062500 0 0 0 0 0 0 3 168233
-0.002202 0.001340 0.120025 -0.019748 -0.350733 0.051388 -0.062500 0 0 0 0 0 0 3 169220
-0.002209 0.001368 0.120013 0.032460 -0.416677 0.156661 -0.062500 0 0 0 0 0 0 3 170229
-0.002204 0.001414 0.120008 -0.101144 -0.650485 0.069551 -0.062500 0 0 0 0 0 0 3 171219
-0.002202 0.001437 0.120007 -0.085943 -0.375051 0.022623 -0.062500 0 0 0 0 0 0 3 172230
-0.002206 0.001466 0.119995 -0.002635 -0.429974 0.156985 -0.062500 0 0 0 0 0 0 3 173218
-0.002214 0.001499 0.119980 0.044811 -0.472424 0.228684 -0.062500 0 0 0 0 0 0 3 174241
-0.002223 0.001533 0.119964 0.071169 -0.498096 0.266065 -0.062500 0 0 0 0 0 0 3 175242
-0.002215 0.001564 0.119969 -0.149897 -0.459443 -0.009769 -0.062500 0 0 0 0 0 0 3 176241
-0.002235 0.001602 0.119970 0.194373 -0.544400 0.018955 -0.062500 0 0 0 0 0 0 3 177227
-0.002250 0.001639 0.119959 0.166332 -0.538300 0.179853 -0.062500 0 0 0 0 0 0 3 178235
-0.002250 0.001689 0.119955 -0.033307 -0.711173 0.113809 -0.062500 0 0 0 0 0 0 3 179238
-0.002250 0.001714 0.119953 -0.056130 -0.396293 0.072994 -0.062500 0 0 0 0 0 0 3 180234
-0.002255 0.001744 0.119942 0.009164 -0.433944 0.210225 -0.062500 0 0 0 0 0 0 3 181227
-0.002250 0.001791 0.119937 -0.116396 -0.652815 0.136329 -0.062500 0 0 0 0 0 0 3 182232
-0.002248 0.001814 0.119936 -0.096502 -0.370393 0.092305 -0.062500 0 0 0 0 0 0 3 183238
-0.002252 0.001844 0.119924 -0.011102 -0.420708 0.228717 -0.062500 0 0 0 0 0 0 3 184234
-0.002246 0.001890 0.119919 -0.126664 -0.646085 0.154849 -0.062500 0 0 0 0 0 0 3 185241
-0.002244 0.001914 0.119918 -0.101656 -0.367040 0.110331 -0.062500 0 0 0 0 0 0 3 186236
-0.002247 0.001943 0.119906 -0.016317 -0.412557 0.246836 -0.062500 0 0 0 0 0 0 3 187230
-0.002242 0.001989 0.119902 -0.130698 -0.638796 0.173290 -0.062500 0 0 0 0 0 0 3 188239
-0.002239 0.002013 0.119900 -0.104963 -0.360327 0.128403 -0.062500 0 0 0 0 0 0 3 189229
-0.002243 0.002042 0.119889 -0.016745 -0.412013 0.265017 -0.062500 0 0 0 0 0 0 3 190231
-0.002256 0.002093 0.119894 0.115276 -0.697905 0.055144 -0.062500 0 0 0 0 0 0 3 191229
-0.002263 0.002118 0.119895 0.041543 -0.394944 0.076705 -0.062500 0 0 0 0 0 0 3 192232
-0.002258 0.002163 0.119895 -0.110731 -0.601972 0.102275 -0.062500 0 0 0 0 0 0 3 193227
-0.002256 0.002185 0.119895 -0.097214 -0.335507 0.104824 -0.062500 0 0 0 0 0 0 3 194238
-0.002266 0.002232 0.119904 0.064949 -0.635291 -0.022339 -0.062500 0 0 0 0 0 0 3 195216
-0.002271 0.002256 0.119908 0.014007 -0.357170 0.039984 -0.062500 0 0 0 0 0 0 3 196234
-0.002279 0.002285 0.119898 0.043251 -0.405587 0.227186 -0.062500 0 0 0 0 0 0 3 197229
-0.002275 0.002331 0.119893 -0.102390 -0.630839 0.173512 -0.062500 0 0 0 0 0 0 3 198234
-0.002273 0.002355 0.119892 -0.092540 -0.341885 0.133976 -0.062500 0 0 0 0 0 0 3 199231
-0.002284 0.002402 0.119900 0.067147 -0.633620 -0.008147 -0.062500 0 0 0 0 0 0 3 200233
-0.002289 0.002426 0.119903 0.014858 -0.351158 0.047863 -0.062500 0 0 0 0 0 0 3 201229
-0.002283 0.002470 0.119904 -0.124108 -0.578266 0.088240 -0.062500 0 0 0 0 0 0 3 202229
-0.002300 0.002496 0.119913 0.142336 -0.378210 -0.041524 -0.062500 0 0 0 0 0 0 3 203227
-0.002300 0.002541 0.119916 -0.038921 -0.596447 0.037252 -0.062500 0 0 0 0 0 0 3 204231
-0.002300 0.002563 0.119917 -0.059939 -0.318086 0.066905 -0.062500 0 0 0 0 0 0 3 205211
-0.002312 0.002610 0.119926 0.083114 -0.616517 -0.047430 -0.062500 0 0 0 0 0 0 3 206229
-0.002317 0.002634 0.119929 0.022677 -0.337621 0.017291 -0.062500 0 0 0 0 0 0 3 207228
-0.002312 0.002677 0.119930 -0.120560 -0.566497 0.061722 -0.062500 0 0 0 0 0 0 3 208230
-0.002310 0.002699 0.119930 -0.102625 -0.307676 0.068595 -0.062500 0 0 0 0 0 0 3 209229
-0.002333 0.002732 0.119928 0.229200 -0.429627 0.090591 -0.062500 0 0 0 0 0 0 3 210233
-0.002331 0.002762 0.119938 -0.053801 -0.409055 -0.063362 -0.062500 0 0 0 0 0 0 3 211227
-0.002336 0.002795 0.119930 -0.003126 -0.421656 0.158715 -0.062500 0 0 0 0 0 0 3 212230
-0.002349 0.002848 0.119936 0.119317 -0.709291 -0.006234 -0.062500 0 0 0 0 0 0 3 213229
-0.002356 0.002874 0.119938 0.043253 -0.392510 0.027633 -0.062500 0 0 0 0 0 0 3 214232
-0.002370 0.002923 0.119948 0.138152 -0.660345 -0.074280 -0.062500 0 0 0 0 0 0 3 215222
-0.002383 0.002965 0.119940 0.118534 -0.593522 0.151085 -0.062500 0 0 0 0 0 0 3 216233
-0.002389 0.002987 0.119937 0.036328 -0.307189 0.108335 -0.062500 0 0 0 0 0 0 3 217234
-0.002384 0.003029 0.119935 -0.113047 -0.552408 0.094768 -0.062500 0 0 0 0 0 0 3 218229
-0.002406 0.003072 0.119933 0.216221 -0.591393 0.099904 -0.062500 0 0 0 0 0 0 3 219228
-0.002404 0.003108 0.119942 -0.060373 -0.496778 -0.061751 -0.062500 0 0 0 0 0 0 3 220229
-0.002408 0.003143 0.119934 -0.009924 -0.481713 0.157824 -0.062500 0 0 0 0 0 0 3 221229
-0.002422 0.003197 0.119940 0.114381 -0.716794 -0.006581 -0.062500 0 0 0 0 0 0 3 222229
-0.002428 0.003224 0.119942 0.039492 -0.389775 0.025337 -0.062500 0 0 0 0 0 0 3 223228
-0.002437 0.003254 0.119931 0.055302 -0.409344 0.203261 -0.062500 0 0 0 0 0 0 3 224232
-0.002433 0.003302 0.119927 -0.097796 -0.621742 0.148899 -0.062500 0 0 0 0 0 0 3 225227
-0.002431 0.003325 0.119925 -0.089824 -0.337608 0.104467 -0.062500 0 0 0 0 0 0 3 226229
-0.002455 0.003359 0.119923 0.236214 -0.443649 0.109881 -0.062500 0 0 0 0 0 0 3 227223
-0.002459 0.003408 0.119921 0.012812 -0.640651 0.107465 -0.062500 0 0 0 0 0 0 3 228227
-0.002460 0.003432 0.119920 -0.034146 -0.345655 0.091737 -0.062500 0 0 0 0 0 0 3 229216
-0.002454 0.003475 0.119919 -0.153093 -0.568035 0.100520 -0.062500 0 0 0 0 0 0 3 230227
-0.002474 0.003519 0.119916 0.193545 -0.594037 0.114552 -0.062500 0 0 0 0 0 0 3 231227
-0.002472 0.003555 0.119926 -0.074387 -0.494343 -0.044830 -0.062500 0 0 0 0 0 0 3 232218
-0.002476 0.003591 0.119918 -0.019683 -0.474819 0.175902 -0.062500 0 0 0 0 0 0 3 233228
-0.002483 0.003626 0.119904 0.024411 -0.469879 0.290710 -0.062500 0 0 0 0 0 0 3 234216
-0.002492 0.003662 0.119918 0.064907 -0.487129 -0.091470 -0.062500 0 0 0 0 0 0 3 235228
-0.002502 0.003698 0.119912 0.069602 -0.475057 0.151913 -0.062500 0 0 0 0 0 0 3 236217
-0.002499 0.003747 0.119909 -0.095053 -0.653525 0.142391 -0.062500 0 0 0 0 0 0 3 237227
-0.002503 0.003789 0.119896 -0.026367 -0.577367 0.273356 -0.062500 0 0 0 0 0 0 3 238217
-0.002524 0.003815 0.119901 0.206048 -0.359469 0.048558 -0.062500 0 0 0 0 0 0 3 239227
-0.002527 0.003859 0.119902 -0.017879 -0.584423 0.086758 -0.062500 0 0 0 0 0 0 3 240217
-0.002533 0.003899 0.119890 0.009458 -0.543472 0.255158 -0.062500 0 0 0 0 0 0 3 241227
-0.002523 0.003933 0.119897 -0.196034 -0.468048 0.037563 -0.062500 0 0 0 0 0 0 3 242215
-0.002524 0.003967 0.119887 -0.088789 -0.463622 0.227248 -0.062500 0 0 0 0 0 0 3 243226
-0.002548 0.004006 0.119882 0.235891 -0.528463 0.196291 -0.062500 0 0 0 0 0 0 3 244217
-0.002547 0.004040 0.119890 -0.057488 -0.464157 0.009540 -0.062500 0 0 0 0 0 0 3 245227
-0.002552 0.004074 0.119882 -0.023911 -0.470415 0.219992 -0.062500 0 0 0 0 0 0 3 246216
-0.002578 0.004114 0.119877 0.276531 -0.558219 0.197529 -0.062500 0 0 0 0 0 0 3 247245
-0.002579 0.004147 0.119885 -0.034824 -0.494746 0.013587 -0.062500 0 0 0 0 0 0 3 248236
-0.002584 0.004181 0.119877 -0.003752 -0.491883 0.225120 -0.062500 0 0 0 0 0 0 3 249227
-0.002592 0.004216 0.119862 0.032781 -0.496393 0.336871 -0.062500 0 0 0 0 0 0 3 250231
-0.002602 0.004252 0.119877 0.067922 -0.520991 -0.045850 -0.062500 0 0 0 0 0 0 3 251232
-0.002612 0.004287 0.119870 0.068932 -0.525562 0.197068 -0.062500 0 0 0 0 0 0 3 252216
-0.002617 0.004305 0.119868 0.005092 -0.296879 0.168315 -0.062500 0 0 0 0 0 0 3 253231
-0.002611 0.004345 0.119866 -0.136665 -0.567751 0.167434 -0.062500 0 0 0 0 0 0 3 254221
-0.002633 0.004387 0.119863 0.198238 -0.618968 0.177304 -0.062500 0 0 0 0 0 0 3 255229
-0.002644 0.004408 0.119862 0.092396 -0.350670 0.155319 -0.062500 0 0 0 0 0 0 3 256236
-0.002654 0.004436 0.119850 0.077489 -0.410789 0.306806 -0.062500 0 0 0 0 0 0 3 257230
-0.002647 0.004465 0.119856 -0.158736 -0.422688 0.083372 -0.062500 0 0 0 0 0 0 3 258270
-0.002667 0.004500 0.119856 0.184544 -0.540129 0.138508 -0.062500 0 0 0 0 0 0 3 259229
-0.002677 0.004518 0.119856 0.086638 -0.316398 0.144041 -0.062500 0 0 0 0 0 0 3 260232
-0.002674 0.004559 0.119854 -0.092140 -0.585046 0.166130 -0.062500 0 0 0 0 0 0 3 261210
-0.002673 0.004579 0.119854 -0.091269 -0.349787 0.155729 -0.062500 0 0 0 0 0 0 3 262228
-0.002696 0.004611 0.119851 0.232116 -0.480097 0.179669 -0.062500 0 0 0 0 0 0 3 263227
-0.002708 0.004627 0.119850 0.112352 -0.285299 0.163296 -0.062500 0 0 0 0 0 0 3 264232
-0.002706 0.004667 0.119849 -0.079112 -0.569390 0.177220 -0.062500 0 0 0 0 0 0 3 265227
-0.002705 0.004686 0.119848 -0.077610 -0.353878 0.163379 -0.062500 0 0 0 0 0 0 3 266224
-0.002709 0.004713 0.119836 -0.006151 -0.426199 0.319300 -0.062500 0 0 0 0 0 0 3 267231
-0.002718 0.004746 0.119851 0.053274 -0.506404 -0.035244 -0.062500 0 0 0 0 0 0 3 268233
-0.002727 0.004779 0.119845 0.066706 -0.521857 0.218423 -0.062500 0 0 0 0 0 0 3 269213
-0.002737 0.004813 0.119831 0.074905 -0.531661 0.355245 -0.062500 0 0 0 0 0 0 3 270227
-0.002742 0.004830 0.119826 0.014971 -0.315496 0.255236 -0.062500 0 0 0 0 0 0 3 271226
-0.002749 0.004856 0.119813 0.042536 -0.406147 0.368684 -0.062500 0 0 0 0 0 0 3 272229
-0.002753 0.004869 0.119808 -0.001915 -0.250466 0.270428 -0.062500 0 0 0 0 0 0 3 273226
-0.002761 0.004895 0.119826 0.063367 -0.410908 -0.049831 -0.062500 0 0 0 0 0 0 3 274225
-0.002770 0.004924 0.119821 0.086661 -0.468909 0.227978 -0.062500 0 0 0 0 0 0 3 275227
-0.002775 0.004939 0.119819 0.031039 -0.284280 0.210983 -0.062500 0 0 0 0 0 0 3 276228
-0.002782 0.004964 0.119806 0.061576 -0.391824 0.357111 -0.062500 0 0 0 0 0 0 3 277229
-0.002786 0.004976 0.119802 0.019083 -0.245495 0.270339 -0.062500 0 0 0 0 0 0 3 278208
-0.002780 0.005014 0.119799 -0.112771 -0.557671 0.250286 -0.062500 0 0 0 0 0 0 3 279227
-0.002777 0.005033 0.119798 -0.086326 -0.344885 0.221969 -0.062500 0 0 0 0 0 0 3 280228
-0.002800 0.005064 0.119795 0.249860 -0.485229 0.241543 -0.062500 0 0 0 0 0 0 3 281231
-0.002811 0.005080 0.119794 0.136507 -0.296302 0.221796 -0.062500 0 0 0 0 0 0 3 282226
-0.002817 0.005088 0.119794 0.051418 -0.175580 0.212111 -0.062500 0 0 0 0 0 0 3 283209
-0.002824 0.005109 0.119782 0.078798 -0.337378 0.372424 -0.062500 0 0 0 0 0 0 3 284228
-0.002829 0.005119 0.119778 0.031504 -0.219420 0.291332 -0.062500 0 0 0 0 0 0 3 285227
-0.002823 0.005156 0.119775 -0.102823 -0.545773 0.274067 -0.062500 0 0 0 0 0 0 3 286226
-0.002820 0.005175 0.119774 -0.077428 -0.340401 0.246125 -0.062500 0 0 0 0 0 0 3 287229
-0.002823 0.005201 0.119761 0.009178 -0.422091 0.398318 -0.062500 0 0 0 0 0 0 3 288219
-0.002844 0.005219 0.119767 0.245663 -0.324309 0.182191 -0.062500 0 0 0 0 0 0 3 289227
-0.002855 0.005228 0.119768 0.131590 -0.195397 0.203163 -0.062500 0 0 0 0 0 0 3 290229
-0.002852 0.005264 0.119767 -0.052153 -0.530434 0.245401 -0.062500 0 0 0 0 0 0 3 291226
-0.002851 0.005282 0.119767 -0.052326 -0.331916 0.240066 -0.062500 0 0 0 0 0 0 3 292228
-0.002855 0.005308 0.119755 0.021495 -0.417315 0.400666 -0.062500 0 0 0 0 0 0 3 293226
-0.002857 0.005321 0.119751 0.006208 -0.258659 0.319020 -0.062500 0 0 0 0 0 0 3 294226
-0.002858 0.005328 0.119749 -0.009917 -0.158059 0.276688 -0.062500 0 0 0 0 0 0 3 295223
-0.002883 0.005353 0.119746 0.294898 -0.388320 0.293694 -0.062500 0 0 0 0 0 0 3 296228
-0.002896 0.005365 0.119745 0.164870 -0.248416 0.271920 -0.062500 0 0 0 0 0 0 3 297230
-0.002907 0.005389 0.119733 0.136019 -0.373647 0.426303 -0.062500 0 0 0 0 0 0 3 298226
-0.002913 0.005401 0.119729 0.062214 -0.237387 0.342177 -0.062500 0 0 0 0 0 0 3 299227
-0.002915 0.005407 0.119727 0.018165 -0.147453 0.298942 -0.062500 0 0 0 0 0 0 3 300218
-0.002909 0.005441 0.119725 -0.109176 -0.505892 0.308696 -0.062500 0 0 0 0 0 0 3 301225
-0.002906 0.005458 0.119724 -0.079107 -0.319391 0.290179 -0.062500 0 0 0 0 0 0 3 302215
-0.002928 0.005488 0.119721 0.259031 -0.472286 0.315312 -0.062500 0 0 0 0 0 0 3 303226
-0.002940 0.005504 0.119721 0.146782 -0.290677 0.295685 -0.062500 0 0 0 0 0 0 3 304216
-0.002945 0.005511 0.119720 0.062236 -0.173688 0.285851 -0.062500 0 0 0 0 0 0 3 305225
-0.002953 0.005532 0.119708 0.086575 -0.332356 0.447421 -0.062500 0 0 0 0 0 0 3 306215
-0.002957 0.005543 0.119704 0.039677 -0.216084 0.365697 -0.062500 0 0 0 0 0 0 3 307225
-0.002959 0.005548 0.119703 0.009361 -0.136429 0.323298 -0.062500 0 0 0 0 0 0 3 308217
-0.002965 0.005568 0.119690 0.057582 -0.314278 0.472533 -0.062500 0 0 0 0 0 0 3 309226
-0.002988 0.005583 0.119695 0.270292 -0.258154 0.255373 -0.062500 0 0 0 0 0 0 3 310214
-0.002999 0.005590 0.119697 0.145976 -0.155653 0.275166 -0.062500 0 0 0 0 0 0 3 311225
-0.003009 0.005611 0.119686 0.125458 -0.317634 0.457175 -0.062500 0 0 0 0 0 0 3 312215
-0.003014 0.005621 0.119682 0.057016 -0.202866 0.383346 -0.062500 0 0 0 0 0 0 3 313224
-0.003017 0.005627 0.119681 0.015797 -0.124057 0.343766 -0.062500 0 0 0 0 0 0 3 314215
-0.003030 0.005665 0.119687 0.139247 -0.549977 0.225173 -0.062500 0 0 0 0 0 0 3 315214
-0.003036 0.005684 0.119690 0.068865 -0.339166 0.270224 -0.062500 0 0 0 0 0 0 3 316224
-0.003039 0.005694 0.119691 0.021195 -0.192584 0.294462 -0.062500 0 0 0 0 0 0 3 317215
-0.003041 0.005699 0.119691 -0.003639 -0.115584 0.303732 -0.062500 0 0 0 0 0 0 3 318223
-0.003046 0.005718 0.119679 0.048259 -0.296929 0.472979 -0.062500 0 0 0 0 0 0 3 319238
-0.003049 0.005728 0.119675 0.018291 -0.192649 0.393492 -0.062500 0 0 0 0 0 0 3 320223
-0.003070 0.005738 0.119683 0.246157 -0.181494 0.221345 -0.062500 0 0 0 0 0 0 3 321231
-0.003080 0.005743 0.119686 0.132743 -0.114385 0.268915 -0.062500 0 0 0 0 0 0 3 322234
-0.003090 0.005762 0.119675 0.116663 -0.293127 0.462343 -0.062500 0 0 0 0 0 0 3 323221
-0.003096 0.005772 0.119671 0.051719 -0.189083 0.392241 -0.062500 0 0 0 0 0 0 3 324225
-0.003098 0.005777 0.119670 0.012288 -0.115738 0.353938 -0.062500 0 0 0 0 0 0 3 325219
-0.003119 0.005784 0.119679 0.241297 -0.138766 0.208895 -0.062500 0 0 0 0 0 0 3 326228
-0.003134 0.005804 0.119670 0.193357 -0.310843 0.433243 -0.062500 0 0 0 0 0 0 3 327233
-0.003141 0.005815 0.119667 0.091881 -0.197807 0.383611 -0.062500 0 0 0 0 0 0 3 328394
-0.003145 0.005820 0.119666 0.032453 -0.119895 0.353415 -0.062500 0 0 0 0 0 0 3 329227
-0.003147 0.005823 0.119665 0.001514 -0.078268 0.341543 -0.062500 0 0 0 0 0 0 3 330225
-0.003168 0.005829 0.119674 0.235755 -0.119534 0.207236 -0.062500 0 0 0 0 0 0 3 331236
-0.003177 0.005832 0.119678 0.126327 -0.081262 0.269017 -0.062500 0 0 0 0 0 0 3 332229
-0.003187 0.005850 0.119667 0.114008 -0.277503 0.467852 -0.062500 0 0 0 0 0 0 3 333227
-0.003192 0.005859 0.119663 0.045781 -0.170870 0.399400 -0.062500 0 0 0 0 0 0 3 334225
-0.003195 0.005864 0.119662 0.007023 -0.101439 0.361636 -0.062500 0 0 0 0 0 0 3 335225
-0.003216 0.005871 0.119671 0.236616 -0.126500 0.217218 -0.062500 0 0 0 0 0 0 3 336226
-0.003226 0.005875 0.119674 0.124522 -0.079699 0.275159 -0.062500 0 0 0 0 0 0 3 337206
-0.003236 0.005893 0.119663 0.110747 -0.271440 0.472783 -0.062500 0 0 0 0 0 0 3 338206
-0.003241 0.005903 0.119659 0.046476 -0.173047 0.403777 -0.062500 0 0 0 0 0 0 3 339226
-0.003243 0.005908 0.119658 0.007403 -0.102537 0.365809 -0.062500 0 0 0 0 0 0 3 340231
-0.003264 0.005915 0.119666 0.236942 -0.127109 0.221525 -0.062500 0 0 0 0 0 0 3 341229
-0.003274 0.005918 0.119670 0.124673 -0.079998 0.279333 -0.062500 0 0 0 0 0 0 3 342227
-0.003284 0.005937 0.119659 0.110730 -0.271444 0.477046 -0.062500 0 0 0 0 0 0 3 343225
-0.003289 0.005946 0.119655 0.046482 -0.173050 0.407951 -0.062500 0 0 0 0 0 0 3 344224
-0.003292 0.005951 0.119654 0.007409 -0.102559 0.369942 -0.062500 0 0 0 0 0 0 3 345223
-0.003293 0.005954 0.119653 -0.013254 -0.064493 0.355256 -0.062500 0 0 0 0 0 0 3 346223
-0.003313 0.005960 0.119662 0.221033 -0.101894 0.220571 -0.062500 0 0 0 0 0 0 3 347224
-0.003323 0.005962 0.119665 0.113906 -0.064381 0.281672 -0.062500 0 0 0 0 0 0 3 348228
-0.003328 0.005964 0.119666 0.038664 -0.041346 0.313798 -0.062500 0 0 0 0 0 0 3 349225
-0.003330 0.005964 0.119667 -0.000770 -0.029967 0.326111 -0.062500 0 0 0 0 0 0 3 350224
-0.003332 0.005965 0.119667 -0.020535 -0.024484 0.330528 -0.062500 0 0 0 0 0 0 3 351224
-0.003351 0.005970 0.119676 0.220087 -0.084524 0.202819 -0.062500 0 0 0 0 0 0 3 352208
-0.003366 0.005989 0.119668 0.177180 -0.274844 0.433178 -0.062500 0 0 0 0 0 0 3 353224
-0.003374 0.005999 0.119665 0.078792 -0.171724 0.385053 -0.062500 0 0 0 0 0 0 3 354223
-0.003377 0.006004 0.119664 0.020900 -0.098809 0.355296 -0.062500 0 0 0 0 0 0 3 355224
-0.003379 0.006006 0.119663 -0.009277 -0.059678 0.343581 -0.062500 0 0 0 0 0 0 3 356225
-0.003399 0.006012 0.119672 0.225983 -0.102370 0.210319 -0.062500 0 0 0 0 0 0 3 357205
-0.003409 0.006015 0.119675 0.112861 -0.054194 0.271602 -0.062500 0 0 0 0 0 0 3 358224
-0.003414 0.006016 0.119677 0.036378 -0.031030 0.303782 -0.062500 0 0 0 0 0 0 3 359223
-0.003417 0.006017 0.119677 -0.003655 -0.019604 0.316093 -0.062500 0 0 0 0 0 0 3 360293
-0.003418 0.006017 0.119677 -0.023729 -0.014111 0.320516 -0.062500 0 0 0 0 0 0 3 361286
-0.003419 0.006017 0.119677 -0.033731 -0.011449 0.322057 -0.062500 0 0 0 0 0 0 3 362289
-0.003438 0.006022 0.119686 0.212019 -0.072893 0.193709 -0.062500 0 0 0 0 0 0 3 363286
-0.003448 0.006025 0.119690 0.107586 -0.044600 0.256591 -0.062500 0 0 0 0 0 0 3 364293
-0.003453 0.006026 0.119691 0.033726 -0.026225 0.289324 -0.062500 0 0 0 0 0 0 3 365283
-0.003455 0.006026 0.119691 -0.005001 -0.017189 0.301831 -0.062500 0 0 0 0 0 0 3 366282
-0.003456 0.006026 0.119691 -0.024399 -0.012899 0.306324 -0.062500 0 0 0 0 0 0 3 367259
-0.003476 0.006031 0.119700 0.216771 -0.073593 0.179143 -0.062500 0 0 0 0 0 0 3 368258
-0.003486 0.006034 0.119704 0.109959 -0.044934 0.242314 -0.062500 0 0 0 0 0 0 3 369257
-0.003491 0.006035 0.119705 0.034904 -0.026398 0.275135 -0.062500 0 0 0 0 0 0 3 370256
-0.003493 0.006035 0.119705 -0.004417 -0.017280 0.287684 -0.062500 0 0 0 0 0 0 3 371259
-0.003495 0.006035 0.119705 -0.024117 -0.012938 0.292165 -0.062500 0 0 0 0 0 0 3 372283
-0.003495 0.006036 0.119705 -0.033909 -0.010868 0.293762 -0.062500 0 0 0 0 0 0 3 373289
-0.003495 0.006036 0.119705 -0.038801 -0.009854 0.294307 -0.062500 0 0 0 0 0 0 3 374286
-0.003496 0.006036 0.119705 -0.041232 -0.009377 0.294502 -0.062500 0 0 0 0 0 0 3 375282
-0.003515 0.006041 0.119715 0.208517 -0.071897 0.165978 -0.062500 0 0 0 0 0 0 3 376267
-0.003524 0.006043 0.119718 0.105837 -0.044123 0.228534 -0.062500 0 0 0 0 0 0 3 377280
-0.003529 0.006044 0.119719 0.032837 -0.025978 0.261127 -0.062500 0 0 0 0 0 0 3 378264
-0.003532 0.006044 0.119719 -0.005441 -0.017077 0.273594 -0.062500 0 0 0 0 0 0 3 379281
-0.003533 0.006045 0.119719 -0.024629 -0.012846 0.278066 -0.062500 0 0 0 0 0 0 3 380266
-0.003533 0.006045 0.119719 -0.034183 -0.010810 0.279642 -0.062500 0 0 0 0 0 0 3 381287
-0.003534 0.006045 0.119720 -0.038923 -0.009838 0.280186 -0.062500 0 0 0 0 0 0 3 382279
-0.003553 0.006050 0.119729 0.209793 -0.072147 0.151936 -0.062500 0 0 0 0 0 0 3 383265
-0.003563 0.006052 0.119732 0.106478 -0.044240 0.214448 -0.062500 0 0 0 0 0 0 3 384281
-0.003567 0.006053 0.119733 0.033141 -0.026052 0.247034 -0.062500 0 0 0 0 0 0 3 385264
-0.003570 0.006053 0.119733 -0.005303 -0.017108 0.259495 -0.062500 0 0 0 0 0 0 3 386281
-0.003571 0.006054 0.119734 -0.024555 -0.012843 0.263961 -0.062500 0 0 0 0 0 0 3 387265
-0.003572 0.006054 0.119734 -0.034141 -0.010827 0.265534 -0.062500 0 0 0 0 0 0 3 388230
-0.003572 0.006054 0.119734 -0.038905 -0.009832 0.266086 -0.062500 0 0 0 0 0 0 3 389214
-0.003572 0.006054 0.119734 -0.041277 -0.009367 0.266276 -0.062500 0 0 0 0 0 0 3 390222
-0.003572 0.006054 0.119734 -0.042469 -0.009117 0.266349 -0.062500 0 0 0 0 0 0 3 391213
-0.003572 0.006054 0.119734 -0.043062 -0.009017 0.266366 -0.062500 0 0 0 0 0 0 3 392221
-0.003572 0.006054 0.119734 -0.043363 -0.008953 0.266371 -0.062500 0 0 0 0 0 0 3 393212
-0.003572 0.006054 0.119734 -0.043505 -0.008932 0.266378 -0.062500 0 0 0 0 0 0 3 394222
-0.003572 0.006054 0.119734 -0.043580 -0.008906 0.266380 -0.062500 0 0 0 0 0 0 3 395211
-0.003591 0.006059 0.119743 0.207595 -0.071708 0.138081 -0.062500 0 0 0 0 0 0 3 396222
-0.003601 0.006061 0.119746 0.105371 -0.044027 0.200456 -0.062500 0 0 0 0 0 0 3 397213
-0.003606 0.006062 0.119747 0.032587 -0.025932 0.232966 -0.062500 0 0 0 0 0 0 3 398212
-0.003608 0.006062 0.119748 -0.005569 -0.017060 0.245406 -0.062500 0 0 0 0 0 0 3 399221
-0.003609 0.006063 0.119748 -0.024694 -0.012824 0.249868 -0.062500 0 0 0 0 0 0 3 400213
-0.003610 0.006063 0.119748 -0.034209 -0.010803 0.251445 -0.062500 0 0 0 0 0 0 3 401231
-0.003610 0.006063 0.119748 -0.038945 -0.009843 0.251992 -0.062500 0 0 0 0 0 0 3 402221
-0.003610 0.006063 0.119748 -0.041302 -0.009353 0.252186 -0.062500 0 0 0 0 0 0 3 403224
-0.003610 0.006063 0.119748 -0.042486 -0.009122 0.252254 -0.062500 0 0 0 0 0 0 3 404227
-0.003610 0.006063 0.119748 -0.043062 -0.009007 0.252284 -0.062500 0 0 0 0 0 0 3 405218
-0.003610 0.006063 0.119748 -0.043358 -0.008954 0.252278 -0.062500 0 0 0 0 0 0 3 406222
-0.003610 0.006063 0.119748 -0.043511 -0.008930 0.252290 -0.062500 0 0 0 0 0 0 3 407219
-0.003610 0.006063 0.119748 -0.043576 -0.008907 0.252287 -0.062500 0 0 0 0 0 0 3 408219
-0.003610 0.006063 0.119748 -0.043614 -0.008908 0.252292 -0.062500 0 0 0 0 0 0 3 409216
-0.003610 0.006063 0.119748 -0.043640 -0.008903 0.252284 -0.062500 0 0 0 0 0 0 3 410223
-0.003610 0.006063 0.119748 -0.043635 -0.008894 0.252290 -0.062500 0 0 0 0 0 0 3 411232
-0.003610 0.006063 0.119748 -0.043646 -0.008890 0.252296 -0.062500 0 0 0 0 0 0 3 412232
-0.003610 0.006063 0.119748 -0.043655 -0.008899 0.252291 -0.062500 0 0 0 0 0 0 3 413227
-0.003610 0.006063 0.119748 -0.043644 -0.008902 0.252284 -0.062500 0 0 0 0 0 0 3 414223
-0.003610 0.006063 0.119748 -0.043647 -0.008891 0.252296 -0.062500 0 0 0 0 0 0 3 415222
-0.003610 0.006063 0.119748 -0.043658 -0.008888 0.252283 -0.062500 0 0 0 0 0 0 3 416224
-0.003610 0.006063 0.119748 -0.043657 -0.008898 0.252289 -0.062500 0 0 0 0 0 0 3 417205
-0.003610 0.006063 0.119748 -0.043656 -0.008899 0.252290 -0.062500 0 0 0 0 0 0 3 418221
-0.003610 0.006063 0.119748 -0.043648 -0.008891 0.252297 -0.062500 0 0 0 0 0 0 3 419223
-0.003610 0.006063 0.119748 -0.043644 -0.008902 0.252285 -0.062500 0 0 0 0 0 0 3 420231
-0.003610 0.006063 0.119748 -0.043655 -0.008900 0.252290 -0.062500 0 0 0 0 0 0 3 421229
-0.003610 0.006063 0.119748 -0.043659 -0.008889 0.252282 -0.062500 0 0 0 0 0 0 3 422224
-0.003610 0.006063 0.119748 -0.043649 -0.008890 0.252295 -0.062500 0 0 0 0 0 0 3 423229
-0.003610 0.006063 0.119748 -0.043656 -0.008899 0.252291 -0.062500 0 0 0 0 0 0 3 424223
-0.003610 0.006063 0.119748 -0.043656 -0.008899 0.252290 -0.062500 0 0 0 0 0 0 3 425222
-0.003610 0.006063 0.119748 -0.043645 -0.008902 0.252284 -0.062500 0 0 0 0 0 0 3 426223
-0.003610 0.006063 0.119748 -0.043647 -0.008891 0.252296 -0.062500 0 0 0 0 0 0 3 427222
-0.003610 0.006063 0.119748 -0.043658 -0.008888 0.252283 -0.062500 0 0 0 0 0 0 3 428223
-0.003610 0.006063 0.119748 -0.043657 -0.008898 0.252289 -0.062500 0 0 0 0 0 0 3 429222
-0.003610 0.006063 0.119748 -0.043656 -0.008899 0.252290 -0.062500 0 0 0 0 0 0 3 430220
-0.003610 0.006063 0.119748 -0.043648 -0.008891 0.252296 -0.062500 0 0 0 0 0 0 3 431220
-0.003610 0.006063 0.119748 -0.043644 -0.008902 0.252285 -0.062500 0 0 0 0 0 0 3 432228
-0.003610 0.006063 0.119748 -0.043655 -0.008900 0.252290 -0.062500 0 0 0 0 0 0 3 433223
-0.003610 0.006063 0.119748 -0.043659 -0.008889 0.252282 -0.062500 0 0 0 0 0 0 3 434222
-0.003610 0.006063 0.119748 -0.043649 -0.008890 0.252295 -0.062500 0 0 0 0 0 0 3 435222
-0.003610 0.006063 0.119748 -0.043656 -0.008899 0.252291 -0.062500 0 0 0 0 0 0 3 436224
-0.003610 0.006063 0.119748 -0.043656 -0.008899 0.252290 -0.062500 0 0 0 0 0 0 3 437222
-0.003610 0.006063 0.119748 -0.043645 -0.008902 0.252284 -0.062500 0 0 0 0 0 0 3 438221
-0.003610 0.006063 0.119748 -0.043647 -0.008891 0.252296 -0.062500 0 0 0 0 0 0 3 439221
-0.003610 0.006063 0.119748 -0.043658 -0.008888 0.252283 -0.062500 0 0 0 0 0 0 3 440222
-0.003610 0.006063 0.119748 -0.043657 -0.008898 0.252289 -0.062500 0 0 0 0 0 0 3 441226
-0.003610 0.006063 0.119748 -0.043648 -0.008891 0.252296 -0.062500 0 0 0 0 0 0 3 442216
-0.003610 0.006063 0.119748 -0.043656 -0.008899 0.252291 -0.062500 0 0 0 0 0 0 3 443223
-0.003610 0.006063 0.119748 -0.043644 -0.008902 0.252284 -0.062500 0 0 0 0 0 0 3 444226
-0.003610 0.006063 0.119748 -0.043655 -0.008900 0.252290 -0.062500 0 0 0 0 0 0 3 445220
-0.003610 0.006063 0.119748 -0.043659 -0.008889 0.252282 -0.062500 0 0 0 0 0 0 3 446221
-0.003610 0.006063 0.119748 -0.043649 -0.008890 0.252295 -0.062500 0 0 0 0 0 0 3 447219
-0.003610 0.006063 0.119748 -0.043656 -0.008899 0.252291 -0.062500 0 0 0 0 0 0 3 448221
-0.003610 0.006063 0.119748 -0.043656 -0.008899 0.252290 -0.062500 0 0 0 0 0 0 3 449222
-0.003610 0.006063 0.119748 -0.043637 -0.008894 0.252291 -0.062500 0 0 0 0 0 0 3 450220
-0.003610 0.006063 0.119748 -0.043654 -0.008899 0.252290 -0.062500 0 0 0 0 0 0 3 451221
-0.003610 0.006063 0.119748 -0.043659 -0.008889 0.252282 -0.062500 0 0 0 0 0 0 3 452222
-0.003610 0.006063 0.119748 -0.043657 -0.008898 0.252289 -0.062500 0 0 0 0 0 0 3 453223
-0.003610 0.006063 0.119748 -0.043648 -0.008891 0.252296 -0.062500 0 0 0 0 0 0 3 454210
-0.003610 0.006063 0.119748 -0.043656 -0.008899 0.252291 -0.062500 0 0 0 0 0 0 3 455220
-0.003610 0.006063 0.119748 -0.043644 -0.008902 0.252284 -0.062500 0 0 0 0 0 0 3 456212
-0.003610 0.006063 0.119748 -0.043655 -0.008900 0.252289 -0.062500 0 0 0 0 0 0 3 457220
-0.003610 0.006063 0.119748 -0.043651 -0.008881 0.252289 -0.062500 0 0 0 0 0 0 3 458210
-0.003610 0.006063 0.119748 -0.043656 -0.008898 0.252290 -0.062500 0 0 0 0 0 0 3 459221
-0.003610 0.006063 0.119748 -0.043656 -0.008899 0.252290 -0.062500 0 0 0 0 0 0 3 460211
-0.003610 0.006063 0.119748 -0.043656 -0.008899 0.252290 -0.062500 0 0 0 0 0 0 3 461220
-0.003610 0.006063 0.119748 -0.043648 -0.008891 0.252297 -0.062500 0 0 0 0 0 0 3 462210
-0.003610 0.006063 0.119748 -0.043647 -0.008891 0.252277 -0.062500 0 0 0 0 0 0 3 463220
-0.003610 0.006063 0.119748 -0.043655 -0.008899 0.252288 -0.062500 0 0 0 0 0 0 3 464210
-0.003610 0.006063 0.119748 -0.043648 -0.008891 0.252296 -0.062500 0 0 0 0 0 0 3 465210
-0.003610 0.006063 0.119748 -0.043656 -0.008899 0.252291 -0.062500 0 0 0 0 0 0 3 466220
-0.003610 0.006063 0.119748 -0.043656 -0.008899 0.252290 -0.062500 0 0 0 0 0 0 3 467210
-0.003610 0.006063 0.119748 -0.043656 -0.008900 0.252290 -0.062500 0 0 0 0 0 0 3 468219
-0.003610 0.006063 0.119748 -0.043648 -0.008892 0.252277 -0.062500 0 0 0 0 0 0 3 469208
-0.003610 0.006063 0.119748 -0.043648 -0.008890 0.252295 -0.062500 0 0 0 0 0 0 3 470221
-0.003610 0.006063 0.119748 -0.043655 -0.008899 0.252290 -0.062500 0 0 0 0 0 0 3 471209
-0.003610 0.006063 0.119748 -0.043656 -0.008899 0.252290 -0.062500 0 0 0 0 0 0 3 472221
-0.003610 0.006063 0.119748 -0.043648 -0.008891 0.252297 -0.062500 0 0 0 0 0 0 3 473237
-0.003610 0.006063 0.119748 -0.043656 -0.008899 0.252291 -0.062500 0 0 0 0 0 0 3 474216
-0.003610 0.006063 0.119748 -0.043647 -0.008892 0.252277 -0.062500 0 0 0 0 0 0 3 475220
-0.003610 0.006063 0.119748 -0.043655 -0.008899 0.252288 -0.062500 0 0 0 0 0 0 3 476233
-0.003610 0.006063 0.119748 -0.043648 -0.008891 0.252296 -0.062500 0 0 0 0 0 0 3 477230
-0.003610 0.006063 0.119748 -0.043656 -0.008899 0.252291 -0.062500 0 0 0 0 0 0 3 478226
-0.003610 0.006063 0.119748 -0.043656 -0.008899 0.252290 -0.062500 0 0 0 0 0 0 3 479216
-0.003610 0.006063 0.119748 -0.043656 -0.008900 0.252290 -0.062500 0 0 0 0 0 0 3 480225
-0.003610 0.006063 0.119748 -0.043640 -0.008883 0.252283 -0.062500 0 0 0 0 0 0 3 481212
-0.003610 0.006063 0.119748 -0.043655 -0.008898 0.252289 -0.062500 0 0 0 0 0 0 3 482215
-0.003610 0.006063 0.119748 -0.043656 -0.008899 0.252290 -0.062500 0 0 0 0 0 0 3 483228
-0.003610 0.006063 0.119748 -0.043656 -0.008899 0.252290 -0.062500 0 0 0 0 0 0 3 484227
-0.003610 0.006063 0.119748 -0.043648 -0.008891 0.252297 -0.062500 0 0 0 0 0 0 3 485230
-0.003610 0.006063 0.119748 -0.043656 -0.008899 0.252291 -0.062500 0 0 0 0 0 0 3 486223
-0.003610 0.006063 0.119748 -0.043647 -0.008892 0.252277 -0.062500 0 0 0 0 0 0 3 487220
-0.003610 0.006063 0.119748 -0.043655 -0.008899 0.252288 -0.062500 0 0 0 0 0 0 3 488223
-0.003610 0.006063 0.119748 -0.043648 -0.008891 0.252296 -0.062500 0 0 0 0 0 0 3 489220
-0.003610 0.006063 0.119748 -0.043656 -0.008899 0.252291 -0.062500 0 0 0 0 0 0 3 490202
-0.003610 0.006063 0.119748 -0.043656 -0.008899 0.252290 -0.062500 0 0 0 0 0 0 3 491201
-0.003610 0.006063 0.119748 -0.043656 -0.008900 0.252290 -0.062500 0 0 0 0 0 0 3 492222
-0.003610 0.006063 0.119748 -0.043640 -0.008883 0.252283 -0.062500 0 0 0 0 0 0 3 493222
-0.003610 0.006063 0.119748 -0.043655 -0.008898 0.252289 -0.062500 0 0 0 0 0 0 3 494226
-0.003610 0.006063 0.119748 -0.043656 -0.008899 0.252290 -0.062500 0 0 0 0 0 0 3 495222
-0.003610 0.006063 0.119748 -0.043656 -0.008899 0.252290 -0.062500 0 0 0 0 0 0 3 496207
-0.003610 0.006063 0.119748 -0.043648 -0.008891 0.252296 -0.062500 0 0 0 0 0 0 3 497219
-0.003610 0.006063 0.119748 -0.043656 -0.008899 0.252291 -0.062500 0 0 0 0 0 0 3 498216
-0.003610 0.006063 0.119748 -0.043647 -0.008892 0.252277 -0.062500 0 0 0 0 0 0 3 499220
-0.003610 0.006063 0.119748 -0.043648 -0.008890 0.252295 -0.062500 0 0 0 0 0 0 3 500223
-0.003610 0.006063 0.119748 -0.043655 -0.008899 0.252291 -0.062500 0 0 0 0 0 0 3 501220
-0.003610 0.006063 0.119748 -0.043656 -0.008899 0.252290 -0.062500 0 0 0 0 0 0 3 502220
-0.003610 0.006063 0.119748 -0.043656 -0.008900 0.252290 -0.062500 0 0 0 0 0 0 3 503218
-0.003610 0.006063 0.119748 -0.043656 -0.008900 0.252290 -0.062500 0 0 0 0 0 0 3 504220
-0.003610 0.006063 0.119748 -0.043640 -0.008883 0.252283 -0.062500 0 0 0 0 0 0 3 505201
-0.003610 0.006063 0.119748 -0.043655 -0.008898 0.252289 -0.062500 0 0 0 0 0 0 3 506219
-0.003610 0.006063 0.119748 -0.043656 -0.008899 0.252290 -0.062500 0 0 0 0 0 0 3 507220
-0.003610 0.006063 0.119748 -0.043648 -0.008891 0.252296 -0.062500 0 0 0 0 0 0 3 508219
-0.003610 0.006063 0.119748 -0.043656 -0.008899 0.252291 -0.062500 0 0 0 0 0 0 3 509217
-0.003610 0.006063 0.119748 -0.043659 -0.008889 0.252283 -0.062500 0 0 0 0 0 0 3 510217
-0.003610 0.006063 0.119748 -0.043657 -0.008898 0.252289 -0.062500 0 0 0 0 0 0 3 511219
-0.003610 0.006063 0.119748 -0.043637 -0.008894 0.252290 -0.062500 0 0 0 0 0 0 3 512219
-0.003610 0.006063 0.119748 -0.043654 -0.008899 0.252290 -0.062500 0 0 0 0 0 0 3 513218
-0.003610 0.006063 0.119748 -0.043656 -0.008899 0.252290 -0.062500 0 0 0 0 0 0 3 514211
-0.003610 0.006063 0.119748 -0.043656 -0.008900 0.252290 -0.062500 0 0 0 0 0 0 3 515211
-0.003610 0.006063 0.119748 -0.043648 -0.008891 0.252297 -0.062500 0 0 0 0 0 0 3 516274
-0.003610 0.006063 0.119748 -0.043647 -0.008891 0.252277 -0.062500 0 0 0 0 0 0 3 517286
-0.003610 0.006063 0.119748 -0.043655 -0.008899 0.252289 -0.062500 0 0 0 0 0 0 3 518277
-0.003610 0.006063 0.119748 -0.043656 -0.008899 0.252290 -0.062500 0 0 0 0 0 0 3 519254
-0.003610 0.006063 0.119748 -0.043648 -0.008891 0.252296 -0.062500 0 0 0 0 0 0 3 520253
-0.003610 0.006063 0.119748 -0.043656 -0.008899 0.252291 -0.062500 0 0 0 0 0 0 3 521277
-0.003610 0.006063 0.119748 -0.043659 -0.008889 0.252283 -0.062500 0 0 0 0 0 0 3 522275
-0.003610 0.006063 0.119748 -0.043649 -0.008890 0.252296 -0.062500 0 0 0 0 0 0 3 523251
-0.003610 0.006063 0.119748 -0.043644 -0.008901 0.252285 -0.062500 0 0 0 0 0 0 3 524255
-0.003610 0.006063 0.119748 -0.043655 -0.008900 0.252290 -0.062500 0 0 0 0 0 0 3 525250
-0.003610 0.006063 0.119748 -0.043656 -0.008900 0.252290 -0.062500 0 0 0 0 0 0 3 526301
-0.003605 0.006046 0.119760 -0.107147 0.210155 0.084893 -0.062500 0 0 0 0 0 0 3 527281
-0.003603 0.006037 0.119764 -0.084098 0.125924 0.166225 -0.062500 0 0 0 0 0 0 3 528275
-0.003601 0.006033 0.119765 -0.065552 0.062219 0.208667 -0.062500 0 0 0 0 0 0 3 529261
-0.003601 0.006031 0.119766 -0.055057 0.027440 0.224912 -0.062500 0 0 0 0 0 0 3 530275
-0.003600 0.006030 0.119766 -0.049500 0.009496 0.230748 -0.062500 0 0 0 0 0 0 3 531259
-0.003600 0.006029 0.119766 -0.046618 0.000375 0.232786 -0.062500 0 0 0 0 0 0 3 532208
-0.003600 0.006029 0.119766 -0.045162 -0.004235 0.233518 -0.062500 0 0 0 0 0 0 3 533218
-0.003600 0.006029 0.119766 -0.044405 -0.006551 0.233758 -0.062500 0 0 0 0 0 0 3 534208
-0.003600 0.006028 0.119766 -0.044040 -0.007728 0.233854 -0.062500 0 0 0 0 0 0 3 535218
-0.003600 0.006028 0.119766 -0.043839 -0.008314 0.233881 -0.062500 0 0 0 0 0 0 3 536207
-0.003600 0.006028 0.119766 -0.043749 -0.008600 0.233885 -0.062500 0 0 0 0 0 0 3 537217
-0.003600 0.006028 0.119766 -0.043692 -0.008748 0.233904 -0.062500 0 0 0 0 0 0 3 538218
-0.003600 0.006028 0.119766 -0.043678 -0.008826 0.233898 -0.062500 0 0 0 0 0 0 3 539206
-0.003600 0.006028 0.119766 -0.043670 -0.008856 0.233893 -0.062500 0 0 0 0 0 0 3 540218
-0.003600 0.006028 0.119766 -0.043663 -0.008879 0.233907 -0.062500 0 0 0 0 0 0 3 541207
-0.003600 0.006028 0.119766 -0.043658 -0.008893 0.233897 -0.062500 0 0 0 0 0 0 3 542219
-0.003600 0.006028 0.119766 -0.043658 -0.008895 0.233896 -0.062500 0 0 0 0 0 0 3 543207
-0.003600 0.006028 0.119766 -0.043650 -0.008886 0.233902 -0.062500 0 0 0 0 0 0 3 544217
-0.003600 0.006028 0.119766 -0.043657 -0.008894 0.233896 -0.062500 0 0 0 0 0 0 3 545219
-0.003600 0.006028 0.119766 -0.043658 -0.008895 0.233896 -0.062500 0 0 0 0 0 0 3 546207
-0.003600 0.006028 0.119766 -0.043658 -0.008895 0.233895 -0.062500 0 0 0 0 0 0 3 547216
-0.003600 0.006028 0.119766 -0.043638 -0.008889 0.233896 -0.062500 0 0 0 0 0 0 3 548207
-0.003613 0.006014 0.119756 0.124665 0.176839 0.372526 -0.062500 0 0 0 0 0 0 3 549234
-0.003620 0.006007 0.119753 0.056898 0.109257 0.305237 -0.062500 0 0 0 0 0 0 3 550216
-0.003623 0.006004 0.119752 0.007997 0.055538 0.270077 -0.062500 0 0 0 0 0 0 3 551218
-0.003625 0.006002 0.119751 -0.018492 0.027787 0.256611 -0.062500 0 0 0 0 0 0 3 552221
-0.003626 0.006001 0.119751 -0.032115 0.014051 0.251765 -0.062500 0 0 0 0 0 0 3 553411
-0.003626 0.006001 0.119751 -0.039005 0.007266 0.250067 -0.062500 0 0 0 0 0 0 3 554211
-0.003626 0.006001 0.119751 -0.042479 0.003902 0.249455 -0.062500 0 0 0 0 0 0 3 555214
-0.003626 0.006001 0.119751 -0.044220 0.002253 0.249252 -0.062500 0 0 0 0 0 0 3 556224
-0.003626 0.006001 0.119751 -0.045107 0.001416 0.249176 -0.062500 0 0 0 0 0 0 3 557213
-0.003626 0.006000 0.119751 -0.045534 0.001004 0.249160 -0.062500 0 0 0 0 0 0 3 558216
-0.003626 0.006000 0.119751 -0.045763 0.000802 0.249143 -0.062500 0 0 0 0 0 0 3 559225
-0.003626 0.006000 0.119751 -0.045867 0.000698 0.249138 -0.062500 0 0 0 0 0 0 3 560216
-0.003626 0.006000 0.119751 -0.045927 0.000639 0.249139 -0.062500 0 0 0 0 0 0 3 561224
-0.003626 0.006000 0.119751 -0.045950 0.000617 0.249146 -0.062500 0 0 0 0 0 0 3 562222
-0.003626 0.006000 0.119751 -0.045960 0.000606 0.249141 -0.062500 0 0 0 0 0 0 3 563218
-0.003626 0.006000 0.119751 -0.045980 0.000599 0.249140 -0.062500 0 0 0 0 0 0 3 564219
-0.003626 0.006000 0.119751 -0.045983 0.000598 0.249140 -0.062500 0 0 0 0 0 0 3 565216
-0.003626 0.006000 0.119751 -0.045983 0.000598 0.249140 -0.062500 0 0 0 0 0 0 3 566216
-0.003626 0.006000 0.119751 -0.045983 0.000598 0.249140 -0.062500 0 0 0 0 0 0 3 567200
-0.003626 0.006000 0.119751 -0.045983 0.000598 0.249140 -0.062500 0 0 0 0 0 0 3 568219
-0.003626 0.006000 0.119751 -0.045968 0.000585 0.249142 -0.062500 0 0 0 0 0 0 3 569220
-0.003626 0.006000 0.119751 -0.045981 0.000597 0.249140 -0.062500 0 0 0 0 0 0 3 570225
-0.003626 0.006000 0.119751 -0.045991 0.000589 0.249134 -0.062500 0 0 0 0 0 0 3 571219
-0.003626 0.006000 0.119751 -0.045984 0.000597 0.249139 -0.062500 0 0 0 0 0 0 3 572226
-0.003626 0.006000 0.119751 -0.045980 0.000588 0.249147 -0.062500 0 0 0 0 0 0 3 573218
-0.003626 0.006000 0.119751 -0.045982 0.000597 0.249141 -0.062500 0 0 0 0 0 0 3 574216
-0.003626 0.006000 0.119751 -0.045971 0.000595 0.249134 -0.062500 0 0 0 0 0 0 3 575215
-0.003626 0.006000 0.119751 -0.045982 0.000598 0.249139 -0.062500 0 0 0 0 0 0 3 576219
-0.003626 0.006000 0.119751 -0.045980 0.000588 0.249147 -0.062500 0 0 0 0 0 0 3 577216
-0.003626 0.006000 0.119751 -0.045990 0.000588 0.249134 -0.062500 0 0 0 0 0 0 3 578216
-0.003626 0.006000 0.119751 -0.045984 0.000597 0.249139 -0.062500 0 0 0 0 0 0 3 579216
-0.003626 0.006000 0.119751 -0.045983 0.000598 0.249140 -0.062500 0 0 0 0 0 0 3 580219
-0.003626 0.006000 0.119751 -0.045968 0.000585 0.249142 -0.062500 0 0 0 0 0 0 3 581218
-0.003626 0.006000 0.119751 -0.045981 0.000597 0.249140 -0.062500 0 0 0 0 0 0 3 582222
-0.003626 0.006000 0.119751 -0.045991 0.000589 0.249133 -0.062500 0 0 0 0 0 0 3 583217
-0.003626 0.006000 0.119751 -0.045981 0.000587 0.249147 -0.062500 0 0 0 0 0 0 3 584200
-0.003626 0.006000 0.119751 -0.045983 0.000597 0.249141 -0.062500 0 0 0 0 0 0 3 585217
-0.003626 0.006000 0.119751 -0.045983 0.000598 0.249140 -0.062500 0 0 0 0 0 0 3 586217
-0.003626 0.006000 0.119751 -0.045971 0.000595 0.249134 -0.062500 0 0 0 0 0 0 3 587215
-0.003626 0.006000 0.119751 -0.045979 0.000588 0.249147 -0.062500 0 0 0 0 0 0 3 588280
-0.003626 0.006000 0.119751 -0.045990 0.000588 0.249134 -0.062500 0 0 0 0 0 0 3 589283
-0.003626 0.006000 0.119751 -0.045984 0.000597 0.249139 -0.062500 0 0 0 0 0 0 3 590283
-0.003626 0.006000 0.119751 -0.045983 0.000598 0.249140 -0.062500 0 0 0 0 0 0 3 591279
-0.003626 0.006000 0.119751 -0.045980 0.000588 0.249148 -0.062500 0 0 0 0 0 0 3 592280
-0.003626 0.006000 0.119751 -0.045971 0.000594 0.249135 -0.062500 0 0 0 0 0 0 3 593276
-0.003626 0.006000 0.119751 -0.045982 0.000598 0.249139 -0.062500 0 0 0 0 0 0 3 594285
-0.003626 0.006000 0.119751 -0.045991 0.000589 0.249133 -0.062500 0 0 0 0 0 0 3 595251
-0.003626 0.006000 0.119751 -0.045981 0.000587 0.249147 -0.062500 0 0 0 0 0 0 3 596254
-0.003626 0.006000 0.119751 -0.045983 0.000597 0.249141 -0.062500 0 0 0 0 0 0 3 597283
-0.003626 0.006000 0.119751 -0.045983 0.000598 0.249140 -0.062500 0 0 0 0 0 0 3 598274
-0.003626 0.006000 0.119751 -0.045971 0.000595 0.249134 -0.062500 0 0 0 0 0 0 3 599274
-0.003626 0.006000 0.119751 -0.045979 0.000588 0.249147 -0.062500 0 0 0 0 0 0 3 600279
-0.003622 0.005984 0.119763 -0.109498 0.219807 0.081900 -0.062500 0 0 0 0 0 0 3 601273
-0.003619 0.005975 0.119767 -0.086441 0.135471 0.163175 -0.062500 0 0 0 0 0 0 3 602252
-0.003618 0.005970 0.119768 -0.067892 0.071728 0.205567 -0.062500 0 0 0 0 0 0 3 603248
-0.003617 0.005968 0.119769 -0.055062 0.027431 0.221794 -0.062500 0 0 0 0 0 0 3 604243
-0.003616 0.005967 0.119769 -0.049498 0.009496 0.227617 -0.062500 0 0 0 0 0 0 3 605259
-0.003616 0.005967 0.119769 -0.046634 0.000369 0.229668 -0.062500 0 0 0 0 0 0 3 606271
-0.003616 0.005966 0.119769 -0.045158 -0.004238 0.230380 -0.062500 0 0 0 0 0 0 3 607256
-0.003616 0.005966 0.119769 -0.044408 -0.006562 0.230628 -0.062500 0 0 0 0 0 0 3 608272
-0.003616 0.005966 0.119769 -0.044039 -0.007721 0.230724 -0.062500 0 0 0 0 0 0 3 609256
-0.003616 0.005966 0.119769 -0.043844 -0.008314 0.230744 -0.062500 0 0 0 0 0 0 3 610272
-0.003616 0.005966 0.119769 -0.043744 -0.008602 0.230761 -0.062500 0 0 0 0 0 0 3 611255
-0.003616 0.005966 0.119769 -0.043698 -0.008749 0.230767 -0.062500 0 0 0 0 0 0 3 612273
-0.003616 0.005966 0.119769 -0.043676 -0.008818 0.230766 -0.062500 0 0 0 0 0 0 3 613256
-0.003616 0.005966 0.119769 -0.043664 -0.008857 0.230769 -0.062500 0 0 0 0 0 0 3 614271
-0.003616 0.005966 0.119769 -0.043668 -0.008880 0.230771 -0.062500 0 0 0 0 0 0 3 615270
-0.003616 0.005966 0.119769 -0.043657 -0.008885 0.230765 -0.062500 0 0 0 0 0 0 3 616205
-0.003616 0.005966 0.119769 -0.043656 -0.008886 0.230764 -0.062500 0 0 0 0 0 0 3 617214
-0.003616 0.005966 0.119769 -0.043652 -0.008896 0.230772 -0.062500 0 0 0 0 0 0 3 618204
-0.003616 0.005966 0.119769 -0.043652 -0.008897 0.230773 -0.062500 0 0 0 0 0 0 3 619214
-0.003616 0.005966 0.119769 -0.043655 -0.008887 0.230765 -0.062500 0 0 0 0 0 0 3 620204
-0.003616 0.005966 0.119769 -0.043660 -0.008905 0.230766 -0.062500 0 0 0 0 0 0 3 621214
-0.003616 0.005966 0.119769 -0.043641 -0.008901 0.230766 -0.062500 0 0 0 0 0 0 3 622203
-0.003616 0.005966 0.119769 -0.043654 -0.008887 0.230764 -0.062500 0 0 0 0 0 0 3 623214
-0.003616 0.005966 0.119769 -0.043652 -0.008896 0.230772 -0.062500 0 0 0 0 0 0 3 624204
-0.003616 0.005966 0.119769 -0.043652 -0.008897 0.230773 -0.062500 0 0 0 0 0 0 3 625214
-0.003616 0.005966 0.119769 -0.043655 -0.008887 0.230765 -0.062500 0 0 0 0 0 0 3 626203
-0.003611 0.005949 0.119781 -0.101491 0.203499 0.063636 -0.062500 0 0 0 0 0 0 3 627214
-0.003609 0.005940 0.119785 -0.078400 0.119095 0.144854 -0.062500 0 0 0 0 0 0 3 628204
-0.003607 0.005936 0.119787 -0.059848 0.055315 0.187222 -0.062500 0 0 0 0 0 0 3 629213
-0.003606 0.005934 0.119787 -0.049347 0.020502 0.203446 -0.062500 0 0 0 0 0 0 3 630216
-0.003606 0.005933 0.119787 -0.043776 0.002548 0.209249 -0.062500 0 0 0 0 0 0 3 631220
-0.003606 0.005932 0.119788 -0.040903 -0.006575 0.211301 -0.062500 0 0 0 0 0 0 3 632226
-0.003606 0.005932 0.119788 -0.039434 -0.011190 0.212024 -0.062500 0 0 0 0 0 0 3 633211
-0.003606 0.005932 0.119788 -0.038697 -0.013513 0.212280 -0.062500 0 0 0 0 0 0 3 634218
-0.003606 0.005931 0.119788 -0.038308 -0.014667 0.212356 -0.062500 0 0 0 0 0 0 3 635215
-0.003606 0.005931 0.119788 -0.038124 -0.015256 0.212400 -0.062500 0 0 0 0 0 0 3 636221
-0.003606 0.005931 0.119788 -0.038024 -0.015544 0.212400 -0.062500 0 0 0 0 0 0 3 637222
-0.003606 0.005931 0.119788 -0.037986 -0.015700 0.212397 -0.062500 0 0 0 0 0 0 3 638210
-0.003606 0.005931 0.119788 -0.037954 -0.015772 0.212409 -0.062500 0 0 0 0 0 0 3 639223
-0.003606 0.005931 0.119788 -0.037944 -0.015801 0.212406 -0.062500 0 0 0 0 0 0 3 640216
-0.003606 0.005931 0.119788 -0.037933 -0.015836 0.212409 -0.062500 0 0 0 0 0 0 3 641223
-0.003606 0.005931 0.119788 -0.037932 -0.015839 0.212409 -0.062500 0 0 0 0 0 0 3 642202
-0.003606 0.005931 0.119788 -0.037932 -0.015840 0.212409 -0.062500 0 0 0 0 0 0 3 643224
-0.003606 0.005931 0.119788 -0.037932 -0.015840 0.212409 -0.062500 0 0 0 0 0 0 3 644213
-0.003606 0.005931 0.119788 -0.037932 -0.015840 0.212409 -0.062500 0 0 0 0 0 0 3 645216
-0.003606 0.005931 0.119788 -0.037932 -0.015840 0.212409 -0.062500 0 0 0 0 0 0 3 646214
-0.003606 0.005931 0.119788 -0.037932 -0.015840 0.212409 -0.062500 0 0 0 0 0 0 3 647217
-0.003606 0.005931 0.119788 -0.037932 -0.015840 0.212410 -0.062500 0 0 0 0 0 0 3 648215
-0.003606 0.005931 0.119788 -0.037928 -0.015851 0.212397 -0.062500 0 0 0 0 0 0 3 649214
-0.003606 0.005931 0.119788 -0.037932 -0.015841 0.212408 -0.062500 0 0 0 0 0 0 3 650227
-0.003606 0.005931 0.119788 -0.037932 -0.015840 0.212409 -0.062500 0 0 0 0 0 0 3 651219
-0.003606 0.005931 0.119788 -0.037932 -0.015840 0.212409 -0.062500 0 0 0 0 0 0 3 652220
-0.003606 0.005931 0.119788 -0.037932 -0.015840 0.212409 -0.062500 0 0 0 0 0 0 3 653215
-0.003606 0.005931 0.119788 -0.037932 -0.015840 0.212409 -0.062500 0 0 0 0 0 0 3 654214
-0.003606 0.005931 0.119788 -0.037932 -0.015840 0.212409 -0.062500 0 0 0 0 0 0 3 655215
-0.003606 0.005931 0.119788 -0.037928 -0.015851 0.212397 -0.062500 0 0 0 0 0 0 3 656217
-0.003606 0.005931 0.119788 -0.037932 -0.015841 0.212407 -0.062500 0 0 0 0 0 0 3 657214
-0.003606 0.005931 0.119788 -0.037932 -0.015840 0.212409 -0.062500 0 0 0 0 0 0 3 658214
-0.003606 0.005931 0.119788 -0.037932 -0.015840 0.212409 -0.062500 0 0 0 0 0 0 3 659214
-0.003601 0.005915 0.119800 -0.101529 0.203645 0.045385 -0.062500 0 0 0 0 0 0 3 660214
-0.003598 0.005906 0.119804 -0.078428 0.119151 0.126544 -0.062500 0 0 0 0 0 0 3 661217
-0.003597 0.005901 0.119805 -0.059854 0.055329 0.168896 -0.062500 0 0 0 0 0 0 3 662214
-0.003596 0.005899 0.119806 -0.049348 0.020507 0.185098 -0.062500 0 0 0 0 0 0 3 663215
-0.003596 0.005898 0.119806 -0.043776 0.002548 0.190912 -0.062500 0 0 0 0 0 0 3 664215
-0.003596 0.005897 0.119806 -0.040910 -0.006587 0.192956 -0.062500 0 0 0 0 0 0 3 665214
-0.003596 0.005897 0.119806 -0.039437 -0.011186 0.193675 -0.062500 0 0 0 0 0 0 3 666219
-0.003595 0.005897 0.119806 -0.038687 -0.013510 0.193923 -0.062500 0 0 0 0 0 0 3 667216
-0.003595 0.005897 0.119806 -0.038306 -0.014673 0.194012 -0.062500 0 0 0 0 0 0 3 668215
-0.003595 0.005897 0.119806 -0.038133 -0.015260 0.194043 -0.062500 0 0 0 0 0 0 3 669214
-0.003595 0.005897 0.119806 -0.038024 -0.015551 0.194055 -0.062500 0 0 0 0 0 0 3 670213
-0.003595 0.005897 0.119806 -0.037979 -0.015688 0.194052 -0.062500 0 0 0 0 0 0 3 671218
-0.003595 0.005897 0.119806 -0.037955 -0.015766 0.194058 -0.062500 0 0 0 0 0 0 3 672280
-0.003595 0.005897 0.119806 -0.037943 -0.015806 0.194062 -0.062500 0 0 0 0 0 0 3 673271
-0.003595 0.005897 0.119806 -0.037935 -0.015832 0.194057 -0.062500 0 0 0 0 0 0 3 674277
-0.003595 0.005897 0.119806 -0.037934 -0.015835 0.194057 -0.062500 0 0 0 0 0 0 3 675250
-0.003595 0.005897 0.119806 -0.037934 -0.015835 0.194057 -0.062500 0 0 0 0 0 0 3 676275
-0.003595 0.005897 0.119806 -0.037934 -0.015835 0.194057 -0.062500 0 0 0 0 0 0 3 677252
-0.003595 0.005897 0.119806 -0.037931 -0.015845 0.194064 -0.062500 0 0 0 0 0 0 3 678247
-0.003595 0.005897 0.119806 -0.037933 -0.015836 0.194058 -0.062500 0 0 0 0 0 0 3 679248
-0.003595 0.005897 0.119806 -0.037939 -0.015854 0.194058 -0.062500 0 0 0 0 0 0 3 680247
-0.003595 0.005897 0.119806 -0.037934 -0.015837 0.194057 -0.062500 0 0 0 0 0 0 3 681249
-0.003595 0.005897 0.119806 -0.037931 -0.015845 0.194064 -0.062500 0 0 0 0 0 0 3 682272
-0.003595 0.005897 0.119806 -0.037922 -0.015839 0.194052 -0.062500 0 0 0 0 0 0 3 683250
-0.003595 0.005897 0.119806 -0.037929 -0.015846 0.194064 -0.062500 0 0 0 0 0 0 3 684268
-0.003595 0.005897 0.119806 -0.037930 -0.015846 0.194065 -0.062500 0 0 0 0 0 0 3 685255
-0.003595 0.005897 0.119806 -0.037933 -0.015836 0.194058 -0.062500 0 0 0 0 0 0 3 686268
-0.003595 0.005897 0.119806 -0.037939 -0.015854 0.194058 -0.062500 0 0 0 0 0 0 3 687251
-0.003595 0.005897 0.119806 -0.037934 -0.015837 0.194057 -0.062500 0 0 0 0 0 0 3 688213
-0.003595 0.005897 0.119806 -0.037919 -0.015848 0.194059 -0.062500 0 0 0 0 0 0 3 689202
-0.003595 0.005897 0.119806 -0.037932 -0.015836 0.194057 -0.062500 0 0 0 0 0 0 3 690212
-0.003595 0.005897 0.119806 -0.037931 -0.015845 0.194064 -0.062500 0 0 0 0 0 0 3 691201
-0.003595 0.005897 0.119806 -0.037933 -0.015836 0.194058 -0.062500 0 0 0 0 0 0 3 692213
-0.003595 0.005897 0.119806 -0.037939 -0.015854 0.194058 -0.062500 0 0 0 0 0 0 3 693201
-0.003595 0.005897 0.119806 -0.037934 -0.015837 0.194057 -0.062500 0 0 0 0 0 0 3 694211
-0.003595 0.005897 0.119806 -0.037931 -0.015845 0.194065 -0.062500 0 0 0 0 0 0 3 695201
-0.003595 0.005897 0.119806 -0.037922 -0.015839 0.194052 -0.062500 0 0 0 0 0 0 3 696211
-0.003591 0.005880 0.119818 -0.101570 0.203772 0.027145 -0.062500 0 0 0 0 0 0 3 697201
-0.003588 0.005871 0.119822 -0.078448 0.119213 0.108253 -0.062500 0 0 0 0 0 0 3 698211
-0.003587 0.005867 0.119823 -0.059869 0.055344 0.150569 -0.062500 0 0 0 0 0 0 3 699212
-0.003586 0.005865 0.119824 -0.049343 0.020522 0.166767 -0.062500 0 0 0 0 0 0 3 700203
-0.003585 0.005863 0.119824 -0.043786 0.002551 0.172573 -0.062500 0 0 0 0 0 0 3 701212
-0.003585 0.005863 0.119824 -0.040893 -0.006574 0.174619 -0.062500 0 0 0 0 0 0 3 702201
-0.003585 0.005863 0.119824 -0.039445 -0.011187 0.175330 -0.062500 0 0 0 0 0 0 3 703210
-0.003585 0.005862 0.119824 -0.038686 -0.013516 0.175590 -0.062500 0 0 0 0 0 0 3 704202
-0.003585 0.005862 0.119824 -0.038319 -0.014666 0.175678 -0.062500 0 0 0 0 0 0 3 705210
-0.003585 0.005862 0.119824 -0.038124 -0.015258 0.175697 -0.062500 0 0 0 0 0 0 3 706213
-0.003585 0.005862 0.119824 -0.038013 -0.015548 0.175727 -0.062500 0 0 0 0 0 0 3 707225
-0.003585 0.005862 0.119824 -0.037984 -0.015702 0.175714 -0.062500 0 0 0 0 0 0 3 708215
-0.003585 0.005862 0.119824 -0.037957 -0.015763 0.175717 -0.062500 0 0 0 0 0 0 3 709216
-0.003585 0.005862 0.119824 -0.037944 -0.015802 0.175721 -0.062500 0 0 0 0 0 0 3 710220
-0.003585 0.005862 0.119824 -0.037936 -0.015827 0.175716 -0.062500 0 0 0 0 0 0 3 711203
-0.003585 0.005862 0.119824 -0.037932 -0.015840 0.175723 -0.062500 0 0 0 0 0 0 3 712217
-0.003585 0.005862 0.119824 -0.037932 -0.015841 0.175724 -0.062500 0 0 0 0 0 0 3 713207
-0.003585 0.005862 0.119824 -0.037932 -0.015842 0.175724 -0.062500 0 0 0 0 0 0 3 714213
-0.003585 0.005862 0.119824 -0.037932 -0.015842 0.175724 -0.062500 0 0 0 0 0 0 3 715219
-0.003585 0.005862 0.119824 -0.037932 -0.015842 0.175725 -0.062500 0 0 0 0 0 0 3 716214
-0.003585 0.005862 0.119824 -0.037932 -0.015842 0.175725 -0.062500 0 0 0 0 0 0 3 717267
-0.003585 0.005862 0.119824 -0.037932 -0.015842 0.175725 -0.062500 0 0 0 0 0 0 3 718224
-0.003585 0.005862 0.119824 -0.037932 -0.015842 0.175725 -0.062500 0 0 0 0 0 0 3 719214
-0.003585 0.005862 0.119824 -0.037932 -0.015842 0.175725 -0.062500 0 0 0 0 0 0 3 720216
-0.003585 0.005862 0.119824 -0.037920 -0.015845 0.175719 -0.062500 0 0 0 0 0 0 3 721194
-0.003585 0.005862 0.119824 -0.037931 -0.015842 0.175725 -0.062500 0 0 0 0 0 0 3 722213
-0.003585 0.005862 0.119824 -0.037940 -0.015850 0.175719 -0.062500 0 0 0 0 0 0 3 723213
-0.003585 0.005862 0.119824 -0.037933 -0.015842 0.175724 -0.062500 0 0 0 0 0 0 3 724214
-0.003585 0.005862 0.119824 -0.037935 -0.015831 0.175717 -0.062500 0 0 0 0 0 0 3 725211
-0.003585 0.005862 0.119824 -0.037932 -0.015841 0.175724 -0.062500 0 0 0 0 0 0 3 726218
-0.003585 0.005862 0.119824 -0.037932 -0.015842 0.175725 -0.062500 0 0 0 0 0 0 3 727220
-0.003585 0.005862 0.119824 -0.037920 -0.015845 0.175719 -0.062500 0 0 0 0 0 0 3 728218
-0.003585 0.005862 0.119824 -0.037938 -0.015851 0.175718 -0.062500 0 0 0 0 0 0 3 729212
-0.003585 0.005862 0.119824 -0.037932 -0.015843 0.175724 -0.062500 0 0 0 0 0 0 3 730213
-0.003585 0.005862 0.119824 -0.037932 -0.015842 0.175725 -0.062500 0 0 0 0 0 0 3 731212
-0.003585 0.005862 0.119824 -0.037932 -0.015842 0.175725 -0.062500 0 0 0 0 0 0 3 732242
-0.003585 0.005862 0.119824 -0.037932 -0.015842 0.175725 -0.062500 0 0 0 0 0 0 3 733211
-0.003585 0.005862 0.119824 -0.037920 -0.015845 0.175719 -0.062500 0 0 0 0 0 0 3 734213
-0.003585 0.005862 0.119824 -0.037938 -0.015851 0.175718 -0.062500 0 0 0 0 0 0 3 735213
-0.003585 0.005862 0.119824 -0.037932 -0.015843 0.175724 -0.062500 0 0 0 0 0 0 3 736212
-0.003598 0.005848 0.119814 0.130338 0.169744 0.314751 -0.062500 0 0 0 0 0 0 3 737213
-0.003605 0.005841 0.119811 0.064920 0.092802 0.247267 -0.062500 0 0 0 0 0 0 3 738193
-0.003608 0.005838 0.119810 0.016017 0.039114 0.212004 -0.062500 0 0 0 0 0 0 3 739212
-0.003610 0.005836 0.119809 -0.010465 0.011374 0.198484 -0.062500 0 0 0 0 0 0 3 740213
-0.003611 0.005835 0.119809 -0.024066 -0.002381 0.193639 -0.062500 0 0 0 0 0 0 3 741213
-0.003611 0.005835 0.119809 -0.030944 -0.009161 0.191937 -0.062500 0 0 0 0 0 0 3 742211
-0.003611 0.005835 0.119809 -0.034428 -0.012522 0.191325 -0.062500 0 0 0 0 0 0 3 743194
-0.003611 0.005834 0.119809 -0.036174 -0.014190 0.191121 -0.062500 0 0 0 0 0 0 3 744195
-0.003611 0.005834 0.119809 -0.037054 -0.015020 0.191050 -0.062500 0 0 0 0 0 0 3 745212
-0.003611 0.005834 0.119809 -0.037491 -0.015430 0.191020 -0.062500 0 0 0 0 0 0 3 746205
-0.003611 0.005834 0.119809 -0.037717 -0.015642 0.191009 -0.062500 0 0 0 0 0 0 3 747214
-0.003611 0.005834 0.119809 -0.037822 -0.015747 0.191004 -0.062500 0 0 0 0 0 0 3 748203
-0.003611 0.005834 0.119809 -0.037876 -0.015788 0.191003 -0.062500 0 0 0 0 0 0 3 749214
-0.003611 0.005834 0.119809 -0.037906 -0.015816 0.191004 -0.062500 0 0 0 0 0 0 3 750194
-0.003611 0.005834 0.119809 -0.037918 -0.015827 0.191017 -0.062500 0 0 0 0 0 0 3 751192
-0.003611 0.005834 0.119809 -0.037915 -0.015839 0.191007 -0.062500 0 0 0 0 0 0 3 752213
-0.003611 0.005834 0.119809 -0.037935 -0.015846 0.191005 -0.062500 0 0 0 0 0 0 3 753211
-0.003611 0.005834 0.119809 -0.037929 -0.015838 0.191012 -0.062500 0 0 0 0 0 0 3 754211
-0.003611 0.005834 0.119809 -0.037936 -0.015846 0.191006 -0.062500 0 0 0 0 0 0 3 755211
-0.003611 0.005834 0.119809 -0.037937 -0.015847 0.191006 -0.062500 0 0 0 0 0 0 3 756213
-0.003611 0.005834 0.119809 -0.037917 -0.015841 0.191006 -0.062500 0 0 0 0 0 0 3 757193
-0.003611 0.005834 0.119809 -0.037935 -0.015847 0.191005 -0.062500 0 0 0 0 0 0 3 758215
-0.003611 0.005834 0.119809 -0.037929 -0.015838 0.191012 -0.062500 0 0 0 0 0 0 3 759202
-0.003611 0.005834 0.119809 -0.037936 -0.015846 0.191006 -0.062500 0 0 0 0 0 0 3 760209
-0.003611 0.005834 0.119809 -0.037940 -0.015837 0.190998 -0.062500 0 0 0 0 0 0 3 761199
-0.003611 0.005834 0.119809 -0.037929 -0.015837 0.191011 -0.062500 0 0 0 0 0 0 3 762207
-0.003611 0.005834 0.119809 -0.037924 -0.015849 0.191000 -0.062500 0 0 0 0 0 0 3 763199
-0.003611 0.005834 0.119809 -0.037928 -0.015839 0.191011 -0.062500 0 0 0 0 0 0 3 764255
-0.003611 0.005834 0.119809 -0.037936 -0.015846 0.191006 -0.062500 0 0 0 0 0 0 3 765267
-0.003624 0.005820 0.119799 0.127830 0.177380 0.330173 -0.062500 0 0 0 0 0 0 3 766267
-0.003650 0.005818 0.119805 0.313809 0.037805 0.134281 -0.062500 0 0 0 0 0 0 3 767250
-0.003663 0.005817 0.119807 0.162674 0.011678 0.161399 -0.062500 0 0 0 0 0 0 3 768268
-0.003670 0.005816 0.119807 0.063372 0.001976 0.180393 -0.062500 0 0 0 0 0 0 3 769251
-0.003673 0.005816 0.119808 0.011600 -0.002869 0.187982 -0.062500 0 0 0 0 0 0 3 770266
-0.003674 0.005816 0.119808 -0.014416 -0.005412 0.190728 -0.062500 0 0 0 0 0 0 3 771250
-0.003675 0.005816 0.119808 -0.027398 -0.006743 0.191688 -0.062500 0 0 0 0 0 0 3 772210
-0.003676 0.005816 0.119808 -0.033878 -0.007416 0.192040 -0.062500 0 0 0 0 0 0 3 773199
-0.003676 0.005816 0.119808 -0.037112 -0.007763 0.192150 -0.062500 0 0 0 0 0 0 3 774210
-0.003676 0.005816 0.119808 -0.038732 -0.007942 0.192186 -0.062500 0 0 0 0 0 0 3 775198
-0.003676 0.005816 0.119808 -0.039535 -0.008039 0.192204 -0.062500 0 0 0 0 0 0 3 776211
-0.003676 0.005816 0.119808 -0.039939 -0.008078 0.192205 -0.062500 0 0 0 0 0 0 3 777199
-0.003676 0.005816 0.119808 -0.040145 -0.008105 0.192225 -0.062500 0 0 0 0 0 0 3 778208
-0.003689 0.005801 0.119798 0.127788 0.177309 0.331565 -0.062500 0 0 0 0 0 0 3 779199
-0.003696 0.005794 0.119794 0.062466 0.100445 0.263934 -0.062500 0 0 0 0 0 0 3 780211
-0.003699 0.005791 0.119793 0.013627 0.046805 0.228583 -0.062500 0 0 0 0 0 0 3 781199
-0.003701 0.005789 0.119793 -0.012867 0.019077 0.215034 -0.062500 0 0 0 0 0 0 3 782211
-0.003701 0.005788 0.119793 -0.026472 0.005333 0.210173 -0.062500 0 0 0 0 0 0 3 783200
-0.003721 0.005793 0.119802 0.218132 -0.064112 0.080358 -0.062500 0 0 0 0 0 0 3 784207
-0.003731 0.005795 0.119805 0.112286 -0.039973 0.142041 -0.062500 0 0 0 0 0 0 3 785229
-0.003736 0.005796 0.119806 0.037687 -0.023592 0.174301 -0.062500 0 0 0 0 0 0 3 786220
-0.003751 0.005782 0.119796 0.166527 0.169826 0.326182 -0.062500 0 0 0 0 0 0 3 787216
-0.003759 0.005775 0.119793 0.081762 0.096819 0.262881 -0.062500 0 0 0 0 0 0 3 788208
-0.003763 0.005772 0.119792 0.023248 0.045058 0.229052 -0.062500 0 0 0 0 0 0 3 789219
-0.003765 0.005770 0.119791 -0.008053 0.018223 0.216027 -0.062500 0 0 0 0 0 0 3 790207
-0.003761 0.005753 0.119803 -0.087565 0.224775 0.044652 -0.062500 0 0 0 0 0 0 3 791203
-0.003772 0.005729 0.119797 0.099657 0.312731 0.263723 -0.062500 0 0 0 0 0 0 3 792198
-0.003777 0.005718 0.119795 0.048977 0.168780 0.237620 -0.062500 0 0 0 0 0 0 3 793217
-0.003780 0.005712 0.119795 0.008691 0.078740 0.218148 -0.062500 0 0 0 0 0 0 3 794223
-0.003801 0.005714 0.119803 0.238425 -0.030376 0.082392 -0.062500 0 0 0 0 0 0 3 795213
-0.003811 0.005715 0.119807 0.124745 -0.026178 0.141712 -0.062500 0 0 0 0 0 0 3 796213
-0.003816 0.005715 0.119808 0.046187 -0.019713 0.173114 -0.062500 0 0 0 0 0 0 3 797211
-0.003831 0.005701 0.119798 0.170502 0.173994 0.325085 -0.062500 0 0 0 0 0 0 3 798212
-0.003839 0.005694 0.119795 0.084862 0.098648 0.261496 -0.062500 0 0 0 0 0 0 3 799210
-0.003843 0.005691 0.119793 0.025913 0.045698 0.227522 -0.062500 0 0 0 0 0 0 3 800213
-0.003845 0.005689 0.119793 -0.005626 0.018276 0.214442 -0.062500 0 0 0 0 0 0 3 801191
-0.003859 0.005674 0.119783 0.145840 0.189740 0.349818 -0.062500 0 0 0 0 0 0 3 802203
-0.003866 0.005667 0.119779 0.072674 0.106327 0.280180 -0.062500 0 0 0 0 0 0 3 803218
-0.003889 0.005668 0.119787 0.271655 -0.013133 0.116431 -0.062500 0 0 0 0 0 0 3 804218
-0.003901 0.005669 0.119790 0.140609 -0.015065 0.164685 -0.062500 0 0 0 0 0 0 3 805214
-0.003906 0.005669 0.119791 0.053053 -0.011568 0.192071 -0.062500 0 0 0 0 0 0 3 806211
-0.003909 0.005669 0.119791 0.007427 -0.009842 0.202695 -0.062500 0 0 0 0 0 0 3 807209
-0.003923 0.005655 0.119781 0.152032 0.175841 0.346782 -0.062500 0 0 0 0 0 0 3 808212
-0.003931 0.005648 0.119778 0.075707 0.099485 0.280038 -0.062500 0 0 0 0 0 0 3 809209
-0.003934 0.005644 0.119777 0.021374 0.046080 0.244938 -0.062500 0 0 0 0 0 0 3 810209
-0.003964 0.005616 0.119787 0.348070 0.360846 0.077967 -0.062500 0 0 0 0 0 0 3 811208
-0.003978 0.005602 0.119791 0.188399 0.213055 0.147913 -0.062500 0 0 0 0 0 0 3 812211
-0.003985 0.005595 0.119792 0.077681 0.106829 0.185075 -0.062500 0 0 0 0 0 0 3 813213
-0.003989 0.005591 0.119793 0.019737 0.049862 0.199319 -0.062500 0 0 0 0 0 0 3 814191
-0.003991 0.005589 0.119793 -0.009308 0.020790 0.204410 -0.062500 0 0 0 0 0 0 3 815210
-0.004004 0.005574 0.119783 0.143478 0.190921 0.346862 -0.062500 0 0 0 0 0 0 3 816215
-0.004031 0.005572 0.119788 0.323537 0.044438 0.151982 -0.062500 0 0 0 0 0 0 3 817208
-0.004044 0.005570 0.119790 0.166141 0.019223 0.178417 -0.062500 0 0 0 0 0 0 3 818208
-0.004050 0.005570 0.119791 0.064919 0.007731 0.197059 -0.062500 0 0 0 0 0 0 3 819191
-0.004067 0.005555 0.119781 0.179314 0.186741 0.345340 -0.062500 0 0 0 0 0 0 3 820212
-0.004094 0.005553 0.119787 0.340338 0.044703 0.152653 -0.062500 0 0 0 0 0 0 3 821208
-0.004108 0.005552 0.119789 0.175773 0.017068 0.179681 -0.062500 0 0 0 0 0 0 3 822208
-0.004115 0.005551 0.119789 0.069721 0.006659 0.198511 -0.062500 0 0 0 0 0 0 3 823203
-0.004118 0.005551 0.119790 0.014603 0.001485 0.206010 -0.062500 0 0 0 0 0 0 3 824203
-0.004152 0.005541 0.119789 0.406246 0.120817 0.222917 -0.062500 0 0 0 0 0 0 3 825216
-0.004169 0.005536 0.119788 0.224936 0.070314 0.217154 -0.062500 0 0 0 0 0 0 3 826190
-0.004178 0.005534 0.119788 0.096423 0.034216 0.213850 -0.062500 0 0 0 0 0 0 3 827210
-0.004182 0.005533 0.119788 0.028353 0.015145 0.212534 -0.062500 0 0 0 0 0 0 3 828210
-0.004216 0.005523 0.119787 0.415876 0.119733 0.226636 -0.062500 0 0 0 0 0 0 3 829208
-0.004233 0.005518 0.119787 0.231117 0.065854 0.219555 -0.062500 0 0 0 0 0 0 3 830207
-0.004242 0.005515 0.119787 0.100885 0.028091 0.215758 -0.062500 0 0 0 0 0 0 3 831209
-0.004261 0.005502 0.119808 0.218491 0.166850 -0.078521 -0.062500 0 0 0 0 0 0 3 832210
-0.004283 0.005481 0.119805 0.269820 0.283509 0.204672 -0.062500 0 0 0 0 0 0 3 833209
-0.004294 0.005470 0.119804 0.133150 0.156109 0.210110 -0.062500 0 0 0 0 0 0 3 834209
-0.004299 0.005465 0.119803 0.048191 0.074317 0.202548 -0.062500 0 0 0 0 0 0 3 835201
-0.004334 0.005453 0.119802 0.423248 0.153578 0.214310 -0.062500 0 0 0 0 0 0 3 836209
-0.004352 0.005447 0.119802 0.233393 0.083159 0.205665 -0.062500 0 0 0 0 0 0 3 837198
-0.004361 0.005444 0.119802 0.100565 0.037185 0.201225 -0.062500 0 0 0 0 0 0 3 838207
-0.004384 0.005447 0.119811 0.283138 -0.049392 0.073427 -0.062500 0 0 0 0 0 0 3 839197
-0.004396 0.005449 0.119814 0.144422 -0.034199 0.134101 -0.062500 0 0 0 0 0 0 3 840208
-0.004402 0.005449 0.119815 0.053356 -0.022188 0.165826 -0.062500 0 0 0 0 0 0 3 841199
-0.004418 0.005435 0.119805 0.172526 0.168031 0.319882 -0.062500 0 0 0 0 0 0 3 842207
-0.004445 0.005434 0.119811 0.337675 0.031963 0.129506 -0.062500 0 0 0 0 0 0 3 843197
-0.004459 0.005432 0.119812 0.174301 0.007232 0.156248 -0.062500 0 0 0 0 0 0 3 844208
-0.004478 0.005418 0.119803 0.231956 0.182839 0.316969 -0.062500 0 0 0 0 0 0 3 845196
-0.004508 0.005415 0.119809 0.366092 0.039580 0.129805 -0.062500 0 0 0 0 0 0 3 846206
-0.004523 0.005414 0.119811 0.186901 0.011210 0.157564 -0.062500 0 0 0 0 0 0 3 847197
-0.004530 0.005413 0.119811 0.073535 0.000456 0.176529 -0.062500 0 0 0 0 0 0 3 848207
-0.004553 0.005418 0.119821 0.268020 -0.067483 0.058588 -0.062500 0 0 0 0 0 0 3 849207
-0.004577 0.005406 0.119814 0.301252 0.141094 0.264638 -0.062500 0 0 0 0 0 0 3 850197
-0.004589 0.005400 0.119811 0.149159 0.081508 0.228407 -0.062500 0 0 0 0 0 0 3 851207
-0.004615 0.005402 0.119819 0.308550 -0.026125 0.079488 -0.062500 0 0 0 0 0 0 3 852196
-0.004628 0.005403 0.119822 0.155922 -0.022551 0.131035 -0.062500 0 0 0 0 0 0 3 853206
-0.004634 0.005403 0.119823 0.057599 -0.016298 0.159391 -0.062500 0 0 0 0 0 0 3 854196
-0.004669 0.005394 0.119822 0.426160 0.108231 0.187746 -0.062500 0 0 0 0 0 0 3 855199
-0.004687 0.005389 0.119822 0.230081 0.060255 0.183400 -0.062500 0 0 0 0 0 0 3 856215
-0.004696 0.005387 0.119822 0.095743 0.025703 0.180340 -0.062500 0 0 0 0 0 0 3 857221
-0.004720 0.005390 0.119831 0.278358 -0.055219 0.054146 -0.062500 0 0 0 0 0 0 3 858218
-0.004727 0.005375 0.119846 0.076235 0.183358 -0.051933 -0.062500 0 0 0 0 0 0 3 859204
-0.004743 0.005353 0.119841 0.172637 0.295447 0.203119 -0.062500 0 0 0 0 0 0 3 860213
-0.004770 0.005347 0.119848 0.333504 0.099280 0.063345 -0.062500 0 0 0 0 0 0 3 861215
-0.004784 0.005344 0.119850 0.168470 0.041539 0.108239 -0.062500 0 0 0 0 0 0 3 862203
-0.004810 0.005347 0.119860 0.316418 -0.047040 0.008646 -0.062500 0 0 0 0 0 0 3 863214
-0.004836 0.005334 0.119853 0.323419 0.150936 0.221970 -0.062500 0 0 0 0 0 0 3 864375
-0.004849 0.005328 0.119851 0.158683 0.086248 0.187700 -0.062500 0 0 0 0 0 0 3 865209
-0.004875 0.005330 0.119859 0.312415 -0.023990 0.040289 -0.062500 0 0 0 0 0 0 3 866207
-0.004888 0.005330 0.119862 0.156272 -0.021760 0.091581 -0.062500 0 0 0 0 0 0 3 867213
-0.004894 0.005331 0.119863 0.053645 -0.018313 0.119788 -0.062500 0 0 0 0 0 0 3 868197
-0.004917 0.005336 0.119872 0.256011 -0.078157 0.006427 -0.062500 0 0 0 0 0 0 3 869208
-0.004928 0.005338 0.119875 0.126214 -0.049713 0.070714 -0.062500 0 0 0 0 0 0 3 870192
-0.004947 0.005325 0.119866 0.205162 0.152677 0.246916 -0.062500 0 0 0 0 0 0 3 871206
-0.004975 0.005323 0.119872 0.351007 0.023267 0.065916 -0.062500 0 0 0 0 0 0 3 872212
-0.004990 0.005323 0.119874 0.176533 0.001725 0.094335 -0.062500 0 0 0 0 0 0 3 873208
-0.005016 0.005327 0.119883 0.319857 -0.068271 -0.010517 -0.062500 0 0 0 0 0 0 3 874208
-0.005042 0.005315 0.119876 0.323969 0.124639 0.200831 -0.062500 0 0 0 0 0 0 3 875196
-0.005075 0.005314 0.119883 0.412467 0.002128 0.041676 -0.062500 0 0 0 0 0 0 3 876211
-0.005091 0.005313 0.119885 0.207443 -0.015851 0.078389 -0.062500 0 0 0 0 0 0 3 877209
-0.005099 0.005313 0.119886 0.081057 -0.021494 0.100402 -0.062500 0 0 0 0 0 0 3 878206
-0.005123 0.005317 0.119895 0.269710 -0.092390 -0.014512 -0.062500 0 0 0 0 0 0 3 879191
-0.005134 0.005319 0.119898 0.131797 -0.050668 0.048589 -0.062500 0 0 0 0 0 0 3 880208
-0.005140 0.005320 0.119899 0.041751 -0.033425 0.080991 -0.062500 0 0 0 0 0 0 3 881208
-0.005163 0.005326 0.119908 0.249906 -0.087547 -0.029995 -0.062500 0 0 0 0 0 0 3 882205
-0.005174 0.005328 0.119912 0.122383 -0.056250 0.034346 -0.062500 0 0 0 0 0 0 3 883211
-0.005179 0.005329 0.119913 0.037022 -0.036204 0.067192 -0.062500 0 0 0 0 0 0 3 884209
-0.005214 0.005321 0.119912 0.412719 0.094667 0.100405 -0.062500 0 0 0 0 0 0 3 885189
-0.005232 0.005316 0.119911 0.224101 0.034643 0.095042 -0.062500 0 0 0 0 0 0 3 886208
-0.005260 0.005319 0.119920 0.346335 -0.060811 -0.031693 -0.062500 0 0 0 0 0 0 3 887189
-0.005274 0.005320 0.119923 0.170662 -0.034903 0.026553 -0.062500 0 0 0 0 0 0 3 888210
-0.005301 0.005326 0.119933 0.316400 -0.088333 -0.065699 -0.062500 0 0 0 0 0 0 3 889206
-0.005314 0.005328 0.119936 0.155603 -0.056498 0.005726 -0.062500 0 0 0 0 0 0 3 890205
-0.005320 0.005329 0.119937 0.053081 -0.039944 0.041086 -0.062500 0 0 0 0 0 0 3 891205
-0.005356 0.005320 0.119936 0.420627 0.090867 0.076003 -0.062500 0 0 0 0 0 0 3 892208
-0.005373 0.005316 0.119936 0.228648 0.029512 0.070576 -0.062500 0 0 0 0 0 0 3 893207
-0.005382 0.005314 0.119936 0.093765 -0.003176 0.066768 -0.062500 0 0 0 0 0 0 3 894206
-0.005406 0.005318 0.119944 0.277856 -0.083281 -0.057267 -0.062500 0 0 0 0 0 0 3 895206
-0.005418 0.005319 0.119947 0.135342 -0.047394 0.001613 -0.062500 0 0 0 0 0 0 3 896280
-0.005424 0.005320 0.119949 0.043297 -0.033675 0.032458 -0.062500 0 0 0 0 0 0 3 897267
-0.005447 0.005325 0.119958 0.251190 -0.089624 -0.078040 -0.062500 0 0 0 0 0 0 3 898249
-0.005458 0.005328 0.119961 0.122750 -0.059183 -0.014425 -0.062500 0 0 0 0 0 0 3 899282
-0.005483 0.005334 0.119971 0.292574 -0.102309 -0.104095 -0.062500 0 0 0 0 0 0 3 900273
-0.005495 0.005337 0.119974 0.143376 -0.065340 -0.032374 -0.062500 0 0 0 0 0 0 3 901242
-0.005521 0.005343 0.119984 0.302931 -0.105339 -0.118979 -0.062500 0 0 0 0 0 0 3 902240
-0.005534 0.005346 0.119988 0.148559 -0.070108 -0.046304 -0.062500 0 0 0 0 0 0 3 903241
-0.005540 0.005347 0.119989 0.049756 -0.046536 -0.010533 -0.062500 0 0 0 0 0 0 3 904242
-0.005563 0.005353 0.119998 0.254716 -0.097697 -0.118835 -0.062500 0 0 0 0 0 0 3 905239
-0.005574 0.005355 0.120001 0.124499 -0.064843 -0.054853 -0.062500 0 0 0 0 0 0 3 906240
-0.005592 0.005342 0.119992 0.202330 0.139495 0.122414 -0.062500 0 0 0 0 0 0 3 907272
-0.005621 0.005341 0.119997 0.350614 0.011117 -0.056818 -0.062500 0 0 0 0 0 0 3 908265
-0.005636 0.005340 0.119999 0.175447 -0.009740 -0.030018 -0.062500 0 0 0 0 0 0 3 909232
-0.005643 0.005340 0.120000 0.063956 -0.016673 -0.011712 -0.062500 0 0 0 0 0 0 3 910247
-0.005666 0.005344 0.120009 0.262302 -0.082961 -0.125910 -0.062500 0 0 0 0 0 0 3 911263
-0.005677 0.005346 0.120012 0.128356 -0.057544 -0.064324 -0.062500 0 0 0 0 0 0 3 912250
-0.005683 0.005347 0.120013 0.039750 -0.040358 -0.032579 -0.062500 0 0 0 0 0 0 3 913260
-0.005706 0.005353 0.120022 0.250131 -0.094699 -0.141772 -0.062500 0 0 0 0 0 0 3 914245
-0.005717 0.005355 0.120025 0.122196 -0.063377 -0.078567 -0.062500 0 0 0 0 0 0 3 915260
-0.005722 0.005356 0.120026 0.036646 -0.043253 -0.046247 -0.062500 0 0 0 0 0 0 3 916206
-0.005744 0.005362 0.120035 0.248679 -0.096163 -0.155077 -0.062500 0 0 0 0 0 0 3 917197
-0.005755 0.005364 0.120039 0.121736 -0.067016 -0.091882 -0.062500 0 0 0 0 0 0 3 918205
-0.005774 0.005352 0.120029 0.200806 0.136866 0.085432 -0.062500 0 0 0 0 0 0 3 919206
-0.005803 0.005350 0.120035 0.350538 0.008266 -0.093383 -0.062500 0 0 0 0 0 0 3 920195
-0.005817 0.005349 0.120037 0.175583 -0.012636 -0.067067 -0.062500 0 0 0 0 0 0 3 921204
-0.005824 0.005349 0.120037 0.064134 -0.019594 -0.048975 -0.062500 0 0 0 0 0 0 3 922194
-0.005847 0.005353 0.120046 0.263019 -0.085931 -0.162569 -0.062500 0 0 0 0 0 0 3 923204
-0.005859 0.005356 0.120049 0.128843 -0.060511 -0.101378 -0.062500 0 0 0 0 0 0 3 924194
-0.005864 0.005357 0.120050 0.040088 -0.043314 -0.069808 -0.062500 0 0 0 0 0 0 3 925205
-0.005867 0.005357 0.120051 -0.005834 -0.034737 -0.057724 -0.062500 0 0 0 0 0 0 3 926204
-0.005888 0.005362 0.120060 0.228015 -0.093585 -0.174019 -0.062500 0 0 0 0 0 0 3 927195
-0.005899 0.005365 0.120063 0.111341 -0.064364 -0.114023 -0.062500 0 0 0 0 0 0 3 928205
-0.005904 0.005366 0.120064 0.031349 -0.045239 -0.082871 -0.062500 0 0 0 0 0 0 3 929193
-0.005906 0.005366 0.120064 -0.010204 -0.035706 -0.070930 -0.062500 0 0 0 0 0 0 3 930204
-0.005940 0.005357 0.120062 0.389994 0.089237 -0.041808 -0.062500 0 0 0 0 0 0 3 931194
-0.005957 0.005353 0.120062 0.211902 0.042868 -0.052132 -0.062500 0 0 0 0 0 0 3 932204
-0.005965 0.005351 0.120062 0.085052 0.006556 -0.057943 -0.062500 0 0 0 0 0 0 3 933223
-0.005989 0.005354 0.120070 0.274502 -0.074294 -0.180516 -0.062500 0 0 0 0 0 0 3 934578
-0.006001 0.005356 0.120073 0.134873 -0.056065 -0.123052 -0.062500 0 0 0 0 0 0 3 935205
-0.006007 0.005357 0.120074 0.043287 -0.042390 -0.092840 -0.062500 0 0 0 0 0 0 3 936206
-0.006010 0.005357 0.120075 -0.004049 -0.035560 -0.081235 -0.062500 0 0 0 0 0 0 3 937211
-0.006024 0.005343 0.120064 0.136182 0.150943 0.068496 -0.062500 0 0 0 0 0 0 3 938219
-0.006051 0.005341 0.120069 0.319272 0.013709 -0.120478 -0.062500 0 0 0 0 0 0 3 939208
-0.006064 0.005340 0.120071 0.160236 -0.011324 -0.098716 -0.062500 0 0 0 0 0 0 3 940199
-0.006071 0.005340 0.120072 0.056690 -0.020251 -0.082311 -0.062500 0 0 0 0 0 0 3 941205
-0.006074 0.005339 0.120072 0.002843 -0.024618 -0.075679 -0.062500 0 0 0 0 0 0 3 942212
-0.006076 0.005339 0.120072 -0.024160 -0.026879 -0.073262 -0.062500 0 0 0 0 0 0 3 943541
-0.006097 0.005344 0.120080 0.219613 -0.091057 -0.192292 -0.062500 0 0 0 0 0 0 3 944216
-0.006107 0.005346 0.120084 0.107311 -0.064437 -0.133919 -0.062500 0 0 0 0 0 0 3 945206
-0.006124 0.005333 0.120074 0.193185 0.136603 0.042376 -0.062500 0 0 0 0 0 0 3 946209
-0.006133 0.005327 0.120071 0.090515 0.069762 -0.016362 -0.062500 0 0 0 0 0 0 3 947188
-0.006138 0.005324 0.120070 0.022740 0.021061 -0.049159 -0.062500 0 0 0 0 0 0 3 948208
-0.006160 0.005327 0.120078 0.243923 -0.067299 -0.181604 -0.062500 0 0 0 0 0 0 3 949206
-0.006171 0.005329 0.120081 0.120008 -0.054950 -0.128245 -0.062500 0 0 0 0 0 0 3 950204
-0.006176 0.005329 0.120082 0.036040 -0.043017 -0.099518 -0.062500 0 0 0 0 0 0 3 951205
-0.006191 0.005316 0.120072 0.160404 0.126043 0.057542 -0.062500 0 0 0 0 0 0 3 952212
-0.006219 0.005314 0.120077 0.334083 -0.009854 -0.128520 -0.062500 0 0 0 0 0 0 3 953210
-0.006233 0.005313 0.120078 0.170005 -0.034259 -0.106269 -0.062500 0 0 0 0 0 0 3 954208
-0.006240 0.005312 0.120079 0.063886 -0.042853 -0.089740 -0.062500 0 0 0 0 0 0 3 955207
-0.006243 0.005312 0.120079 0.008761 -0.047062 -0.083062 -0.062500 0 0 0 0 0 0 3 956189
-0.006245 0.005312 0.120079 -0.018842 -0.049255 -0.080638 -0.062500 0 0 0 0 0 0 3 957204
-0.006245 0.005312 0.120079 -0.032629 -0.050386 -0.079774 -0.062500 0 0 0 0 0 0 3 958205
-0.006266 0.005317 0.120088 0.218143 -0.113994 -0.198766 -0.062500 0 0 0 0 0 0 3 959204
-0.006276 0.005319 0.120091 0.108911 -0.087082 -0.140893 -0.062500 0 0 0 0 0 0 3 960207
-0.006293 0.005306 0.120081 0.195968 0.113961 0.035612 -0.062500 0 0 0 0 0 0 3 961186
-0.006302 0.005299 0.120078 0.094325 0.047278 -0.023391 -0.062500 0 0 0 0 0 0 3 962188
-0.006326 0.005301 0.120085 0.284767 -0.064346 -0.175413 -0.062500 0 0 0 0 0 0 3 963207
-0.006338 0.005302 0.120088 0.142924 -0.062463 -0.130550 -0.062500 0 0 0 0 0 0 3 964187
-0.006344 0.005302 0.120089 0.049826 -0.056867 -0.104975 -0.062500 0 0 0 0 0 0 3 965186
-0.006360 0.005288 0.120079 0.164804 0.128933 0.051366 -0.062500 0 0 0 0 0 0 3 966214
-0.006388 0.005286 0.120084 0.337442 -0.010660 -0.134658 -0.062500 0 0 0 0 0 0 3 967204
-0.006402 0.005285 0.120085 0.172035 -0.035789 -0.112953 -0.062500 0 0 0 0 0 0 3 968190
-0.006408 0.005285 0.120086 0.065244 -0.044732 -0.096684 -0.062500 0 0 0 0 0 0 3 969204
-0.006412 0.005284 0.120086 0.009802 -0.049110 -0.090098 -0.062500 0 0 0 0 0 0 3 970205
-0.006413 0.005284 0.120086 -0.018011 -0.051373 -0.087703 -0.062500 0 0 0 0 0 0 3 971202
-0.006434 0.005289 0.120095 0.226146 -0.115595 -0.205544 -0.062500 0 0 0 0 0 0 3 972211
-0.006444 0.005291 0.120098 0.113225 -0.089002 -0.147783 -0.062500 0 0 0 0 0 0 3 973207
-0.006449 0.005292 0.120099 0.035102 -0.071117 -0.117565 -0.062500 0 0 0 0 0 0 3 974196
-0.006464 0.005279 0.120089 0.157518 0.120665 0.040684 -0.062500 0 0 0 0 0 0 3 975211
-0.006472 0.005272 0.120085 0.075594 0.049377 -0.025970 -0.062500 0 0 0 0 0 0 3 976188
-0.006496 0.005274 0.120092 0.276271 -0.064507 -0.180216 -0.062500 0 0 0 0 0 0 3 977205
-0.006508 0.005275 0.120095 0.139025 -0.063699 -0.136671 -0.062500 0 0 0 0 0 0 3 978203
-0.006513 0.005275 0.120096 0.048202 -0.058601 -0.111608 -0.062500 0 0 0 0 0 0 3 979203
-0.006549 0.005266 0.120094 0.422257 0.063706 -0.073347 -0.062500 0 0 0 0 0 0 3 980206
-0.006566 0.005261 0.120094 0.230990 0.016526 -0.083391 -0.062500 0 0 0 0 0 0 3 981203
-0.006575 0.005259 0.120093 0.097165 -0.017614 -0.089409 -0.062500 0 0 0 0 0 0 3 982203
-0.006580 0.005258 0.120093 0.026281 -0.035648 -0.091826 -0.062500 0 0 0 0 0 0 3 983205
-0.006582 0.005257 0.120093 -0.009621 -0.044713 -0.092679 -0.062500 0 0 0 0 0 0 3 984207
-0.006583 0.005257 0.120093 -0.027629 -0.049250 -0.093002 -0.062500 0 0 0 0 0 0 3 985206
-0.006603 0.005262 0.120102 0.222340 -0.116446 -0.211199 -0.062500 0 0 0 0 0 0 3 986194
-0.006613 0.005264 0.120105 0.111610 -0.090398 -0.154091 -0.062500 0 0 0 0 0 0 3 987203
-0.006618 0.005265 0.120106 0.034562 -0.072754 -0.124152 -0.062500 0 0 0 0 0 0 3 988476
-0.006633 0.005252 0.120095 0.157210 0.118744 0.034420 -0.062500 0 0 0 0 0 0 3 989262
-0.006661 0.005250 0.120100 0.334292 -0.015622 -0.150348 -0.062500 0 0 0 0 0 0 3 990245
-0.006675 0.005249 0.120102 0.170780 -0.039236 -0.129138 -0.062500 0 0 0 0 0 0 3 991259
-0.006681 0.005248 0.120103 0.064888 -0.047392 -0.113112 -0.062500 0 0 0 0 0 0 3 992247
-0.006685 0.005248 0.120103 0.009893 -0.051365 -0.106613 -0.062500 0 0 0 0 0 0 3 993259
-0.006699 0.005234 0.120092 0.144923 0.129162 0.042966 -0.062500 0 0 0 0 0 0 3 994243
-0.006726 0.005232 0.120097 0.328395 -0.010518 -0.144978 -0.062500 0 0 0 0 0 0 3 995239
-0.006740 0.005231 0.120099 0.167881 -0.036717 -0.125107 -0.062500 0 0 0 0 0 0 3 996244
-0.006746 0.005230 0.120099 0.063457 -0.046161 -0.109555 -0.062500 0 0 0 0 0 0 3 997260
-0.006750 0.005230 0.120100 0.009192 -0.050755 -0.103244 -0.062500 0 0 0 0 0 0 3 998244
-0.006751 0.005230 0.120100 -0.018012 -0.053119 -0.100935 -0.062500 0 0 0 0 0 0 3 999258
-0.006752 0.005230 0.120100 -0.031580 -0.054359 -0.100131 -0.062500 0 0 0 0 0 0 4 203
-0.006785 0.005220 0.120098 0.382835 0.064418 -0.069909 -0.062500 0 0 0 0 0 0 4 1193
-0.006802 0.005216 0.120097 0.211729 0.015813 -0.084115 -0.062500 0 0 0 0 0 0 4 2209
-0.006810 0.005214 0.120097 0.089135 -0.021009 -0.091707 -0.062500 0 0 0 0 0 0 4 3193
-0.006814 0.005212 0.120096 0.023212 -0.039326 -0.094682 -0.062500 0 0 0 0 0 0 4 4202
-0.006848 0.005203 0.120094 0.410934 0.070774 -0.065443 -0.062500 0 0 0 0 0 0 4 5190
-0.006866 0.005198 0.120093 0.226441 0.017941 -0.080304 -0.062500 0 0 0 0 0 0 4 6202
-0.006874 0.005195 0.120093 0.095887 -0.018938 -0.088178 -0.062500 0 0 0 0 0 0 4 7190
-0.006879 0.005194 0.120093 0.026584 -0.038275 -0.091245 -0.062500 0 0 0 0 0 0 4 8202
-0.006881 0.005194 0.120093 -0.008545 -0.048012 -0.092360 -0.062500 0 0 0 0 0 0 4 9197
-0.006882 0.005193 0.120093 -0.026154 -0.052868 -0.092778 -0.062500 0 0 0 0 0 0 4 10199
-0.006883 0.005193 0.120093 -0.034990 -0.055276 -0.092908 -0.062500 0 0 0 0 0 0 4 11195
-0.006915 0.005184 0.120091 0.381710 0.062729 -0.062218 -0.062500 0 0 0 0 0 0 4 12199
-0.006932 0.005179 0.120090 0.211859 0.013893 -0.076934 -0.062500 0 0 0 0 0 0 4 13207
-0.006940 0.005177 0.120090 0.088582 -0.020942 -0.084787 -0.062500 0 0 0 0 0 0 4 14217
-0.006944 0.005176 0.120090 0.022919 -0.039280 -0.087828 -0.062500 0 0 0 0 0 0 4 15201
-0.006958 0.005161 0.120079 0.151634 0.133743 0.058978 -0.062500 0 0 0 0 0 0 4 16205
-0.006966 0.005154 0.120075 0.073920 0.053812 -0.012834 -0.062500 0 0 0 0 0 0 4 17197
-0.006990 0.005156 0.120082 0.277517 -0.064330 -0.167305 -0.062500 0 0 0 0 0 0 4 18191
-0.007002 0.005156 0.120085 0.140588 -0.065671 -0.125381 -0.062500 0 0 0 0 0 0 4 19211
-0.007007 0.005156 0.120086 0.049855 -0.061600 -0.101003 -0.062500 0 0 0 0 0 0 4 20199
-0.007023 0.005143 0.120075 0.164957 0.121567 0.056656 -0.062500 0 0 0 0 0 0 4 21209
-0.007031 0.005136 0.120072 0.080563 0.047235 -0.011383 -0.062500 0 0 0 0 0 0 4 22213
-0.007035 0.005132 0.120070 0.021801 -0.005058 -0.047781 -0.062500 0 0 0 0 0 0 4 23211
-0.007037 0.005131 0.120070 -0.010074 -0.032165 -0.061879 -0.062500 0 0 0 0 0 0 4 24208
-0.007058 0.005135 0.120078 0.232674 -0.108754 -0.183483 -0.062500 0 0 0 0 0 0 4 25209
-0.007080 0.005123 0.120070 0.279282 0.093769 0.019325 -0.062500 0 0 0 0 0 0 4 26204
-0.007092 0.005117 0.120068 0.139125 0.033443 -0.023285 -0.062500 0 0 0 0 0 0 4 27204
-0.007098 0.005114 0.120067 0.050894 -0.011727 -0.049800 -0.062500 0 0 0 0 0 0 4 28204
-0.007101 0.005112 0.120066 0.004338 -0.035408 -0.060300 -0.062500 0 0 0 0 0 0 4 29203
-0.007102 0.005112 0.120066 -0.019428 -0.047226 -0.064126 -0.062500 0 0 0 0 0 0 4 30183
-0.007135 0.005102 0.120064 0.398384 0.044341 -0.033367 -0.062500 0 0 0 0 0 0 4 31208
-0.007152 0.005098 0.120063 0.224802 -0.006659 -0.049199 -0.062500 0 0 0 0 0 0 4 32208
-0.007160 0.005095 0.120063 0.099656 -0.042552 -0.057573 -0.062500 0 0 0 0 0 0 4 33203
-0.007165 0.005094 0.120063 0.033015 -0.061400 -0.060826 -0.062500 0 0 0 0 0 0 4 34209
-0.007167 0.005093 0.120063 -0.000755 -0.070885 -0.062009 -0.062500 0 0 0 0 0 0 4 35201
-0.007168 0.005093 0.120063 -0.017716 -0.075616 -0.062436 -0.062500 0 0 0 0 0 0 4 36205
-0.007181 0.005079 0.120052 0.135247 0.103949 0.086005 -0.062500 0 0 0 0 0 0 4 37183
-0.007187 0.005072 0.120048 0.070339 0.027620 0.014239 -0.062500 0 0 0 0 0 0 4 38184
-0.007211 0.005074 0.120055 0.280700 -0.088724 -0.139540 -0.062500 0 0 0 0 0 0 4 39203
-0.007222 0.005074 0.120058 0.146726 -0.089224 -0.098015 -0.062500 0 0 0 0 0 0 4 40203
-0.007228 0.005075 0.120059 0.057454 -0.084698 -0.073832 -0.062500 0 0 0 0 0 0 4 41203
-0.007243 0.005061 0.120048 0.173276 0.098173 0.084398 -0.062500 0 0 0 0 0 0 4 42204
-0.007251 0.005054 0.120045 0.089623 0.024134 0.016037 -0.062500 0 0 0 0 0 0 4 43183
-0.007255 0.005051 0.120043 0.031194 -0.028003 -0.020539 -0.062500 0 0 0 0 0 0 4 44201
-0.007257 0.005049 0.120043 -0.000554 -0.055046 -0.034691 -0.062500 0 0 0 0 0 0 4 45202
-0.007258 0.005048 0.120043 -0.017015 -0.068472 -0.039813 -0.062500 0 0 0 0 0 0 4 46203
-0.007279 0.005053 0.120051 0.234256 -0.138245 -0.157403 -0.062500 0 0 0 0 0 0 4 47206
-0.007301 0.005041 0.120043 0.284256 0.067268 0.046847 -0.062500 0 0 0 0 0 0 4 48203
-0.007313 0.005035 0.120040 0.146452 0.008794 0.004156 -0.062500 0 0 0 0 0 0 4 49202
-0.007319 0.005032 0.120039 0.059409 -0.035452 -0.022444 -0.062500 0 0 0 0 0 0 4 50205
-0.007322 0.005031 0.120039 0.013406 -0.058678 -0.032990 -0.062500 0 0 0 0 0 0 4 51201
-0.007323 0.005030 0.120039 -0.010064 -0.070270 -0.036827 -0.062500 0 0 0 0 0 0 4 52180
-0.007324 0.005030 0.120039 -0.021957 -0.076009 -0.038195 -0.062500 0 0 0 0 0 0 4 53194
-0.007324 0.005029 0.120039 -0.027921 -0.078846 -0.038691 -0.062500 0 0 0 0 0 0 4 54201
-0.007344 0.005034 0.120047 0.228830 -0.143392 -0.154398 -0.062500 0 0 0 0 0 0 4 55203
-0.007354 0.005036 0.120050 0.120315 -0.117046 -0.098608 -0.062500 0 0 0 0 0 0 4 56203
-0.007371 0.005023 0.120040 0.205389 0.082489 0.079808 -0.062500 0 0 0 0 0 0 4 57202
-0.007380 0.005017 0.120037 0.105593 0.016453 0.019165 -0.062500 0 0 0 0 0 0 4 58201
-0.007385 0.005014 0.120036 0.039086 -0.031766 -0.014639 -0.062500 0 0 0 0 0 0 4 59184
-0.007387 0.005013 0.120035 0.003369 -0.056904 -0.027825 -0.062500 0 0 0 0 0 0 4 60202
-0.007388 0.005012 0.120035 -0.015051 -0.069393 -0.032602 -0.062500 0 0 0 0 0 0 4 61202
-0.007409 0.005016 0.120043 0.235469 -0.138723 -0.149625 -0.062500 0 0 0 0 0 0 4 62200
-0.007419 0.005018 0.120046 0.123639 -0.114721 -0.094465 -0.062500 0 0 0 0 0 0 4 63201
-0.007424 0.005019 0.120047 0.046036 -0.098018 -0.065417 -0.062500 0 0 0 0 0 0 4 64204
-0.007426 0.005020 0.120048 0.005770 -0.089608 -0.054225 -0.062500 0 0 0 0 0 0 4 65192
-0.007440 0.005006 0.120037 0.146628 0.096041 0.099136 -0.062500 0 0 0 0 0 0 4 66201
-0.007447 0.004999 0.120033 0.077250 0.021643 0.028537 -0.062500 0 0 0 0 0 0 4 67201
-0.007451 0.004996 0.120032 0.025495 -0.029921 -0.008881 -0.062500 0 0 0 0 0 0 4 68192
-0.007452 0.004995 0.120032 -0.002967 -0.056692 -0.023336 -0.062500 0 0 0 0 0 0 4 69199
-0.007473 0.004999 0.120040 0.242221 -0.133138 -0.143691 -0.062500 0 0 0 0 0 0 4 70189
-0.007484 0.005001 0.120043 0.127477 -0.112663 -0.089911 -0.062500 0 0 0 0 0 0 4 71199
-0.007489 0.005001 0.120044 0.048374 -0.097690 -0.061357 -0.062500 0 0 0 0 0 0 4 72319
-0.007491 0.005002 0.120044 0.007348 -0.090116 -0.050326 -0.062500 0 0 0 0 0 0 4 73202
-0.007492 0.005002 0.120044 -0.013052 -0.086485 -0.046346 -0.062500 0 0 0 0 0 0 4 74192
-0.007493 0.005002 0.120044 -0.023167 -0.084722 -0.044927 -0.062500 0 0 0 0 0 0 4 75200
-0.007513 0.005007 0.120052 0.231948 -0.147022 -0.159372 -0.062500 0 0 0 0 0 0 4 76190
-0.007536 0.004995 0.120045 0.282965 0.061946 0.045865 -0.062500 0 0 0 0 0 0 4 77199
-0.007547 0.004990 0.120042 0.146276 0.005414 0.003013 -0.062500 0 0 0 0 0 0 4 78190
-0.007553 0.004987 0.120041 0.059774 -0.037819 -0.023726 -0.062500 0 0 0 0 0 0 4 79201
-0.007556 0.004986 0.120041 0.014014 -0.060546 -0.034323 -0.062500 0 0 0 0 0 0 4 80189
-0.007557 0.004985 0.120040 -0.009367 -0.071866 -0.038183 -0.062500 0 0 0 0 0 0 4 81325
-0.007558 0.004985 0.120040 -0.021176 -0.077495 -0.039562 -0.062500 0 0 0 0 0 0 4 82190
-0.007578 0.004989 0.120049 0.233111 -0.143444 -0.154767 -0.062500 0 0 0 0 0 0 4 83315
-0.007588 0.004991 0.120051 0.122837 -0.117784 -0.099503 -0.062500 0 0 0 0 0 0 4 84317
-0.007593 0.004993 0.120052 0.046001 -0.100250 -0.070459 -0.062500 0 0 0 0 0 0 4 85207
-0.007596 0.004993 0.120053 0.006147 -0.091412 -0.059248 -0.062500 0 0 0 0 0 0 4 86217
-0.007597 0.004993 0.120053 -0.013657 -0.087111 -0.055190 -0.062500 0 0 0 0 0 0 4 87199
-0.007597 0.004993 0.120053 -0.023465 -0.085027 -0.053761 -0.062500 0 0 0 0 0 0 4 88326
-0.007618 0.004998 0.120061 0.232047 -0.147221 -0.167826 -0.062500 0 0 0 0 0 0 4 89206
-0.007628 0.005001 0.120064 0.122281 -0.119671 -0.112280 -0.062500 0 0 0 0 0 0 4 90207
-0.007632 0.005002 0.120065 0.045731 -0.101180 -0.083144 -0.062500 0 0 0 0 0 0 4 91319
-0.007647 0.004988 0.120055 0.166495 0.089555 0.077858 -0.062500 0 0 0 0 0 0 4 92181
-0.007655 0.004982 0.120051 0.086785 0.019142 0.009697 -0.062500 0 0 0 0 0 0 4 93205
-0.007679 0.004983 0.120058 0.291199 -0.095674 -0.141262 -0.062500 0 0 0 0 0 0 4 94310
-0.007691 0.004984 0.120060 0.152967 -0.094777 -0.100192 -0.062500 0 0 0 0 0 0 4 95323
-0.007696 0.004985 0.120061 0.061548 -0.089529 -0.076312 -0.062500 0 0 0 0 0 0 4 96331
-0.007699 0.004985 0.120062 0.014245 -0.086750 -0.066952 -0.062500 0 0 0 0 0 0 4 97328
-0.007701 0.004985 0.120062 -0.009364 -0.085469 -0.063558 -0.062500 0 0 0 0 0 0 4 98323
-0.007701 0.004985 0.120062 -0.021091 -0.084888 -0.062341 -0.062500 0 0 0 0 0 0 4 99326
-0.007702 0.004985 0.120062 -0.026904 -0.084599 -0.061920 -0.062500 0 0 0 0 0 0 4 100327
-0.007722 0.004990 0.120070 0.230790 -0.147689 -0.175937 -0.062500 0 0 0 0 0 0 4 101308
-0.007732 0.004992 0.120073 0.121901 -0.120595 -0.120753 -0.062500 0 0 0 0 0 0 4 102326
-0.007737 0.004993 0.120074 0.045740 -0.102315 -0.091737 -0.062500 0 0 0 0 0 0 4 103325
-0.007739 0.004994 0.120074 0.006230 -0.093096 -0.080561 -0.062500 0 0 0 0 0 0 4 104395
-0.007740 0.004994 0.120074 -0.013395 -0.088620 -0.076512 -0.062500 0 0 0 0 0 0 4 105393
-0.007761 0.004999 0.120082 0.237597 -0.149688 -0.189079 -0.062500 0 0 0 0 0 0 4 106395
-0.007771 0.005001 0.120085 0.125290 -0.121578 -0.133524 -0.062500 0 0 0 0 0 0 4 107367
-0.007776 0.005002 0.120086 0.047433 -0.102804 -0.104399 -0.062500 0 0 0 0 0 0 4 108367
-0.007778 0.005003 0.120087 0.007074 -0.093340 -0.093155 -0.062500 0 0 0 0 0 0 4 109360
-0.007780 0.005003 0.120087 -0.012985 -0.088749 -0.089103 -0.062500 0 0 0 0 0 0 4 110358
-0.007780 0.005003 0.120087 -0.022901 -0.086517 -0.087658 -0.062500 0 0 0 0 0 0 4 111360
-0.007781 0.005003 0.120087 -0.027822 -0.085413 -0.087148 -0.062500 0 0 0 0 0 0 4 112363
-0.007801 0.005008 0.120095 0.230571 -0.148139 -0.200815 -0.062500 0 0 0 0 0 0 4 113358
-0.007811 0.005011 0.120098 0.121796 -0.120818 -0.145799 -0.062500 0 0 0 0 0 0 4 114357
-0.007815 0.005012 0.120099 0.045660 -0.102421 -0.116859 -0.062500 0 0 0 0 0 0 4 115387
-0.007818 0.005012 0.120099 0.006193 -0.093160 -0.105696 -0.062500 0 0 0 0 0 0 4 116361
-0.007819 0.005012 0.120099 -0.013395 -0.088648 -0.101663 -0.062500 0 0 0 0 0 0 4 117392
-0.007820 0.005013 0.120099 -0.023110 -0.086468 -0.100224 -0.062500 0 0 0 0 0 0 4 118390
-0.007820 0.005013 0.120099 -0.027926 -0.085400 -0.099726 -0.062500 0 0 0 0 0 0 4 119359
-0.007840 0.005018 0.120108 0.230635 -0.148148 -0.213224 -0.062500 0 0 0 0 0 0 4 120362
-0.007850 0.005020 0.120110 0.121803 -0.120827 -0.158272 -0.062500 0 0 0 0 0 0 4 121359
-0.007867 0.005007 0.120101 0.205881 0.078920 0.020753 -0.062500 0 0 0 0 0 0 4 122358
-0.007876 0.005001 0.120097 0.106941 0.011811 -0.040446 -0.062500 0 0 0 0 0 0 4 123357
-0.007881 0.004998 0.120096 0.040690 -0.036150 -0.074565 -0.062500 0 0 0 0 0 0 4 124360
-0.007883 0.004996 0.120096 0.004975 -0.061172 -0.087885 -0.062500 0 0 0 0 0 0 4 125397
-0.007884 0.004995 0.120095 -0.013434 -0.073607 -0.092730 -0.062500 0 0 0 0 0 0 4 126388
-0.007885 0.004995 0.120095 -0.022834 -0.079776 -0.094446 -0.062500 0 0 0 0 0 0 4 127389
-0.007905 0.005000 0.120104 0.233511 -0.146101 -0.208523 -0.062500 0 0 0 0 0 0 4 128388
-0.007915 0.005002 0.120106 0.123398 -0.120538 -0.153964 -0.062500 0 0 0 0 0 0 4 129393
-0.007920 0.005003 0.120107 0.046636 -0.103040 -0.125235 -0.062500 0 0 0 0 0 0 4 130357
-0.007922 0.005004 0.120108 0.006814 -0.094203 -0.114140 -0.062500 0 0 0 0 0 0 4 131360
-0.007923 0.005004 0.120108 -0.012967 -0.089907 -0.110131 -0.062500 0 0 0 0 0 0 4 132360
-0.007924 0.005004 0.120108 -0.022733 -0.087832 -0.108710 -0.062500 0 0 0 0 0 0 4 133360
-0.007924 0.005004 0.120108 -0.027586 -0.086815 -0.108199 -0.062500 0 0 0 0 0 0 4 134390
-0.007945 0.005009 0.120116 0.231186 -0.149631 -0.221323 -0.062500 0 0 0 0 0 0 4 135381
-0.007954 0.005011 0.120119 0.122229 -0.122306 -0.166567 -0.062500 0 0 0 0 0 0 4 136360
-0.007964 0.005029 0.120108 0.105238 -0.325026 0.029573 -0.062500 0 0 0 0 0 0 4 137357
-0.007969 0.005039 0.120104 0.046944 -0.229861 -0.039941 -0.062500 0 0 0 0 0 0 4 138360
-0.007972 0.005043 0.120103 0.009930 -0.161108 -0.078448 -0.062500 0 0 0 0 0 0 4 139351
-0.007973 0.005046 0.120102 -0.010390 -0.124103 -0.093465 -0.062500 0 0 0 0 0 0 4 140385
-0.007974 0.005047 0.120102 -0.021111 -0.105119 -0.098914 -0.062500 0 0 0 0 0 0 4 141380
-0.007974 0.005047 0.120102 -0.026640 -0.095538 -0.100874 -0.062500 0 0 0 0 0 0 4 142366
-0.007974 0.005048 0.120102 -0.029471 -0.090714 -0.101551 -0.062500 0 0 0 0 0 0 4 143381
-0.007994 0.005053 0.120110 0.230374 -0.151601 -0.214854 -0.062500 0 0 0 0 0 0 4 144313
-0.008004 0.005055 0.120113 0.121840 -0.123303 -0.160391 -0.062500 0 0 0 0 0 0 4 145323
-0.008009 0.005056 0.120114 0.045839 -0.104401 -0.131711 -0.062500 0 0 0 0 0 0 4 146313
-0.008011 0.005057 0.120114 0.006418 -0.094869 -0.120632 -0.062500 0 0 0 0 0 0 4 147323
-0.008013 0.005057 0.120114 -0.013177 -0.090257 -0.116621 -0.062500 0 0 0 0 0 0 4 148313
-0.008013 0.005057 0.120114 -0.022846 -0.088009 -0.115197 -0.062500 0 0 0 0 0 0 4 149322
-0.008013 0.005057 0.120114 -0.027641 -0.086897 -0.114698 -0.062500 0 0 0 0 0 0 4 150323
-0.008034 0.005062 0.120122 0.231396 -0.149714 -0.227414 -0.062500 0 0 0 0 0 0 4 151312
-0.008044 0.005064 0.120125 0.122330 -0.122365 -0.172885 -0.062500 0 0 0 0 0 0 4 152325
-0.008048 0.005066 0.120126 0.046075 -0.103931 -0.144190 -0.062500 0 0 0 0 0 0 4 153312
-0.008051 0.005066 0.120127 0.006538 -0.094635 -0.133118 -0.062500 0 0 0 0 0 0 4 154323
-0.008052 0.005066 0.120127 -0.013087 -0.090142 -0.129099 -0.062500 0 0 0 0 0 0 4 155312
-0.008053 0.005066 0.120127 -0.022803 -0.087945 -0.127675 -0.062500 0 0 0 0 0 0 4 156324
-0.008053 0.005067 0.120127 -0.027638 -0.086870 -0.127166 -0.062500 0 0 0 0 0 0 4 157312
-0.008053 0.005067 0.120127 -0.030005 -0.086348 -0.126995 -0.062500 0 0 0 0 0 0 4 158323
-0.008053 0.005067 0.120127 -0.031191 -0.086097 -0.126923 -0.062500 0 0 0 0 0 0 4 159311
-0.008073 0.005071 0.120135 0.229727 -0.149336 -0.239640 -0.062500 0 0 0 0 0 0 4 160323
-0.008083 0.005074 0.120138 0.121499 -0.122164 -0.185256 -0.062500 0 0 0 0 0 0 4 161315
-0.008088 0.005075 0.120139 0.045952 -0.105568 -0.156617 -0.062500 0 0 0 0 0 0 4 162332
-0.008090 0.005075 0.120139 0.006642 -0.096325 -0.145557 -0.062500 0 0 0 0 0 0 4 163319
-0.008091 0.005076 0.120139 -0.012899 -0.091841 -0.141547 -0.062500 0 0 0 0 0 0 4 164201
-0.008092 0.005076 0.120139 -0.022555 -0.089677 -0.140133 -0.062500 0 0 0 0 0 0 4 165329
-0.008092 0.005076 0.120139 -0.027342 -0.088605 -0.139616 -0.062500 0 0 0 0 0 0 4 166317
-0.008092 0.005076 0.120139 -0.029705 -0.088083 -0.139445 -0.062500 0 0 0 0 0 0 4 167340
-0.008093 0.005076 0.120139 -0.030894 -0.087821 -0.139381 -0.062500 0 0 0 0 0 0 4 168321
-0.008113 0.005081 0.120147 0.230141 -0.151089 -0.251930 -0.062500 0 0 0 0 0 0 4 169304
-0.008123 0.005083 0.120150 0.121866 -0.123921 -0.197636 -0.062500 0 0 0 0 0 0 4 170321
-0.008127 0.005084 0.120151 0.045987 -0.105576 -0.169035 -0.062500 0 0 0 0 0 0 4 171328
-0.008130 0.005085 0.120152 0.006641 -0.096334 -0.157979 -0.062500 0 0 0 0 0 0 4 172323
-0.008131 0.005085 0.120152 -0.012885 -0.091855 -0.153988 -0.062500 0 0 0 0 0 0 4 173331
-0.008131 0.005085 0.120152 -0.022561 -0.089667 -0.152571 -0.062500 0 0 0 0 0 0 4 174324
-0.008144 0.005071 0.120141 0.132481 0.092687 -0.001537 -0.062500 0 0 0 0 0 0 4 175323
-0.008151 0.005065 0.120137 0.070652 0.018304 -0.073816 -0.062500 0 0 0 0 0 0 4 176309
-0.008154 0.005061 0.120136 0.022930 -0.033888 -0.112024 -0.062500 0 0 0 0 0 0 4 177322
-0.008156 0.005060 0.120135 -0.003641 -0.060948 -0.126806 -0.062500 0 0 0 0 0 0 4 178324
-0.008177 0.005064 0.120143 0.244193 -0.137791 -0.244528 -0.062500 0 0 0 0 0 0 4 179323
-0.008187 0.005066 0.120146 0.128995 -0.117321 -0.192254 -0.062500 0 0 0 0 0 0 4 180325
-0.008192 0.005066 0.120147 0.049595 -0.102313 -0.164398 -0.062500 0 0 0 0 0 0 4 181329
-0.008195 0.005067 0.120147 0.008439 -0.094704 -0.153608 -0.062500 0 0 0 0 0 0 4 182329
-0.008196 0.005067 0.120147 -0.011990 -0.091033 -0.149691 -0.062500 0 0 0 0 0 0 4 183325
-0.008197 0.005067 0.120148 -0.022111 -0.089264 -0.148314 -0.062500 0 0 0 0 0 0 4 184331
-0.008197 0.005067 0.120148 -0.027114 -0.088412 -0.147825 -0.062500 0 0 0 0 0 0 4 185323
-0.008197 0.005067 0.120148 -0.029607 -0.087987 -0.147639 -0.062500 0 0 0 0 0 0 4 186322
-0.008197 0.005067 0.120148 -0.030829 -0.087771 -0.147588 -0.062500 0 0 0 0 0 0 4 187321
-0.008197 0.005067 0.120148 -0.031448 -0.087665 -0.147557 -0.062500 0 0 0 0 0 0 4 188303
-0.008217 0.005072 0.120156 0.230112 -0.151049 -0.259741 -0.062500 0 0 0 0 0 0 4 189325
-0.008227 0.005074 0.120158 0.121848 -0.123905 -0.205631 -0.062500 0 0 0 0 0 0 4 190323
-0.008232 0.005076 0.120159 0.045967 -0.105577 -0.177150 -0.062500 0 0 0 0 0 0 4 191322
-0.008234 0.005076 0.120160 0.006607 -0.096335 -0.166135 -0.062500 0 0 0 0 0 0 4 192323
-0.008236 0.005076 0.120160 -0.012912 -0.091847 -0.162149 -0.062500 0 0 0 0 0 0 4 193322
-0.008236 0.005077 0.120160 -0.022554 -0.089675 -0.160731 -0.062500 0 0 0 0 0 0 4 194305
-0.008236 0.005077 0.120160 -0.027340 -0.088611 -0.160214 -0.062500 0 0 0 0 0 0 4 195324
-0.008249 0.005063 0.120149 0.129884 0.093130 -0.009288 -0.062500 0 0 0 0 0 0 4 196323
-0.008255 0.005056 0.120145 0.069430 0.018529 -0.081791 -0.062500 0 0 0 0 0 0 4 197321
-0.008259 0.005053 0.120144 0.022355 -0.033791 -0.120078 -0.062500 0 0 0 0 0 0 4 198322
-0.008261 0.005051 0.120144 -0.003926 -0.060893 -0.134917 -0.062500 0 0 0 0 0 0 4 199322
-0.008282 0.005055 0.120151 0.244306 -0.137792 -0.252267 -0.062500 0 0 0 0 0 0 4 200326
-0.008292 0.005057 0.120154 0.129034 -0.117341 -0.200191 -0.062500 0 0 0 0 0 0 4 201323
-0.008297 0.005058 0.120155 0.049587 -0.102310 -0.172434 -0.062500 0 0 0 0 0 0 4 202324
-0.008299 0.005058 0.120155 0.008945 -0.096735 -0.161680 -0.062500 0 0 0 0 0 0 4 203316
-0.008301 0.005058 0.120156 -0.011485 -0.093056 -0.157782 -0.062500 0 0 0 0 0 0 4 204324
-0.008301 0.005059 0.120156 -0.021600 -0.091286 -0.156404 -0.062500 0 0 0 0 0 0 4 205322
-0.008314 0.005045 0.120145 0.132842 0.090721 -0.004990 -0.062500 0 0 0 0 0 0 4 206321
-0.008320 0.005038 0.120141 0.071170 0.016301 -0.077449 -0.062500 0 0 0 0 0 0 4 207320
-0.008324 0.005035 0.120140 0.023478 -0.035898 -0.115744 -0.062500 0 0 0 0 0 0 4 208322
-0.008326 0.005033 0.120139 -0.003091 -0.062954 -0.130574 -0.062500 0 0 0 0 0 0 4 209322
-0.008347 0.005037 0.120147 0.245079 -0.139834 -0.247696 -0.062500 0 0 0 0 0 0 4 210321
-0.008357 0.005039 0.120150 0.129667 -0.119376 -0.195749 -0.062500 0 0 0 0 0 0 4 211319
-0.008362 0.005040 0.120151 0.050164 -0.104358 -0.168073 -0.062500 0 0 0 0 0 0 4 212324
-0.008365 0.005040 0.120151 0.008971 -0.096741 -0.157321 -0.062500 0 0 0 0 0 0 4 213313
-0.008366 0.005041 0.120151 -0.011469 -0.093057 -0.153438 -0.062500 0 0 0 0 0 0 4 214323
-0.008366 0.005041 0.120151 -0.021601 -0.091282 -0.152043 -0.062500 0 0 0 0 0 0 4 215310
-0.008367 0.005041 0.120151 -0.026610 -0.090418 -0.151568 -0.062500 0 0 0 0 0 0 4 216320
-0.008399 0.005032 0.120148 0.392450 0.027586 -0.111857 -0.062500 0 0 0 0 0 0 4 217319
-0.008416 0.005027 0.120147 0.223806 -0.019882 -0.130679 -0.062500 0 0 0 0 0 0 4 218310
-0.008424 0.005025 0.120147 0.100891 -0.053838 -0.140732 -0.062500 0 0 0 0 0 0 4 219320
-0.008428 0.005024 0.120147 0.035301 -0.071701 -0.144668 -0.062500 0 0 0 0 0 0 4 220310
-0.008430 0.005023 0.120147 0.001980 -0.080669 -0.146096 -0.062500 0 0 0 0 0 0 4 221319
-0.008431 0.005023 0.120147 -0.014763 -0.085140 -0.146611 -0.062500 0 0 0 0 0 0 4 222310
-0.008432 0.005023 0.120147 -0.023175 -0.087360 -0.146788 -0.062500 0 0 0 0 0 0 4 223320
-0.008432 0.005023 0.120147 -0.027356 -0.088475 -0.146873 -0.062500 0 0 0 0 0 0 4 224309
-0.008464 0.005014 0.120144 0.392046 0.028473 -0.106949 -0.062500 0 0 0 0 0 0 4 225319
-0.008481 0.005009 0.120143 0.223630 -0.019457 -0.126035 -0.062500 0 0 0 0 0 0 4 226310
-0.008489 0.005007 0.120143 0.100814 -0.053642 -0.136216 -0.062500 0 0 0 0 0 0 4 227319
-0.008493 0.005006 0.120143 0.035259 -0.071591 -0.140196 -0.062500 0 0 0 0 0 0 4 228309
-0.008495 0.005005 0.120142 0.001961 -0.080617 -0.141654 -0.062500 0 0 0 0 0 0 4 229320
-0.008496 0.005005 0.120142 -0.014774 -0.085111 -0.142169 -0.062500 0 0 0 0 0 0 4 230308
-0.008517 0.005010 0.120150 0.240070 -0.153030 -0.253467 -0.062500 0 0 0 0 0 0 4 231320
-0.008527 0.005012 0.120153 0.127431 -0.127059 -0.199993 -0.062500 0 0 0 0 0 0 4 232310
-0.008532 0.005013 0.120154 0.049350 -0.109289 -0.171789 -0.062500 0 0 0 0 0 0 4 233320
-0.008534 0.005014 0.120155 0.008940 -0.100323 -0.160881 -0.062500 0 0 0 0 0 0 4 234331
-0.008548 0.005000 0.120144 0.147842 0.084934 -0.005436 -0.062500 0 0 0 0 0 0 4 235319
-0.008575 0.004998 0.120148 0.341667 -0.051155 -0.187807 -0.062500 0 0 0 0 0 0 4 236320
-0.008589 0.004997 0.120149 0.181925 -0.075369 -0.172350 -0.062500 0 0 0 0 0 0 4 237321
-0.008595 0.004997 0.120150 0.077574 -0.083661 -0.158924 -0.062500 0 0 0 0 0 0 4 238324
-0.008599 0.004997 0.120150 0.023347 -0.087614 -0.153395 -0.062500 0 0 0 0 0 0 4 239335
-0.008600 0.004996 0.120150 -0.003808 -0.089658 -0.151362 -0.062500 0 0 0 0 0 0 4 240325
-0.008601 0.004996 0.120150 -0.017357 -0.090692 -0.150631 -0.062500 0 0 0 0 0 0 4 241315
-0.008622 0.005001 0.120158 0.238621 -0.154744 -0.261092 -0.062500 0 0 0 0 0 0 4 242319
-0.008632 0.005004 0.120161 0.126667 -0.127931 -0.207668 -0.062500 0 0 0 0 0 0 4 243328
-0.008637 0.005005 0.120162 0.048979 -0.109725 -0.179498 -0.062500 0 0 0 0 0 0 4 244329
-0.008651 0.004991 0.120151 0.167518 0.080276 -0.016905 -0.062500 0 0 0 0 0 0 4 245359
-0.008679 0.004990 0.120156 0.351654 -0.053448 -0.196436 -0.062500 0 0 0 0 0 0 4 246320
-0.008693 0.004989 0.120157 0.186931 -0.076505 -0.180322 -0.062500 0 0 0 0 0 0 4 247324
-0.008700 0.004988 0.120158 0.080045 -0.084229 -0.166687 -0.062500 0 0 0 0 0 0 4 248323
-0.008703 0.004988 0.120158 0.024573 -0.087899 -0.161096 -0.062500 0 0 0 0 0 0 4 249320
-0.008705 0.004988 0.120158 -0.003222 -0.089803 -0.159042 -0.062500 0 0 0 0 0 0 4 250320
-0.008706 0.004988 0.120158 -0.017049 -0.090782 -0.158305 -0.062500 0 0 0 0 0 0 4 251320
-0.008727 0.004993 0.120166 0.240030 -0.157085 -0.268367 -0.062500 0 0 0 0 0 0 4 252323
-0.008737 0.004995 0.120169 0.127907 -0.130257 -0.215139 -0.062500 0 0 0 0 0 0 4 253319
-0.008742 0.004996 0.120170 0.050107 -0.112054 -0.187083 -0.062500 0 0 0 0 0 0 4 254325
-0.008764 0.005002 0.120178 0.272845 -0.166391 -0.286404 -0.062500 0 0 0 0 0 0 4 255325
-0.008775 0.005004 0.120181 0.144142 -0.134824 -0.229396 -0.062500 0 0 0 0 0 0 4 256326
-0.008781 0.005005 0.120182 0.058121 -0.114281 -0.199994 -0.062500 0 0 0 0 0 0 4 257319
-0.008783 0.005006 0.120182 0.013806 -0.103945 -0.188672 -0.062500 0 0 0 0 0 0 4 258319
-0.008785 0.005006 0.120182 -0.008193 -0.098906 -0.184551 -0.062500 0 0 0 0 0 0 4 259320
-0.008806 0.005011 0.120190 0.244105 -0.160021 -0.293090 -0.062500 0 0 0 0 0 0 4 260319
-0.008816 0.005014 0.120193 0.129917 -0.131728 -0.239607 -0.062500 0 0 0 0 0 0 4 261322
-0.008833 0.005001 0.120183 0.209612 0.067941 -0.059471 -0.062500 0 0 0 0 0 0 4 262320
-0.008842 0.004995 0.120180 0.110309 0.002887 -0.121612 -0.062500 0 0 0 0 0 0 4 263319
-0.008867 0.004997 0.120186 0.307155 -0.108342 -0.266117 -0.062500 0 0 0 0 0 0 4 264322
-0.008879 0.004997 0.120188 0.162437 -0.106092 -0.226830 -0.062500 0 0 0 0 0 0 4 265301
-0.008885 0.004998 0.120189 0.067628 -0.100086 -0.203899 -0.062500 0 0 0 0 0 0 4 266320
-0.008888 0.004998 0.120190 0.018687 -0.096901 -0.194873 -0.062500 0 0 0 0 0 0 4 267323
-0.008889 0.004998 0.120190 -0.005701 -0.095411 -0.191584 -0.062500 0 0 0 0 0 0 4 268321
-0.008890 0.004998 0.120190 -0.017815 -0.094709 -0.190406 -0.062500 0 0 0 0 0 0 4 269302
-0.008911 0.005003 0.120198 0.239567 -0.157973 -0.299583 -0.062500 0 0 0 0 0 0 4 270319
-0.008921 0.005005 0.120200 0.127672 -0.130722 -0.246694 -0.062500 0 0 0 0 0 0 4 271318
-0.008926 0.005006 0.120201 0.049972 -0.112280 -0.218791 -0.062500 0 0 0 0 0 0 4 272321
-0.008948 0.005012 0.120210 0.274518 -0.168814 -0.317442 -0.062500 0 0 0 0 0 0 4 273320
-0.008959 0.005014 0.120212 0.145623 -0.137175 -0.260830 -0.062500 0 0 0 0 0 0 4 274329
-0.008965 0.005016 0.120213 0.059491 -0.116592 -0.231623 -0.062500 0 0 0 0 0 0 4 275312
-0.008968 0.005016 0.120214 0.015132 -0.106214 -0.220351 -0.062500 0 0 0 0 0 0 4 276320
-0.008969 0.005017 0.120214 -0.006883 -0.101168 -0.216266 -0.062500 0 0 0 0 0 0 4 277322
-0.008982 0.005003 0.120203 0.140528 0.081937 -0.062507 -0.062500 0 0 0 0 0 0 4 278317
-0.009009 0.005001 0.120207 0.340420 -0.055112 -0.244377 -0.062500 0 0 0 0 0 0 4 279320
-0.009022 0.005000 0.120208 0.182619 -0.079674 -0.230328 -0.062500 0 0 0 0 0 0 4 280320
-0.009029 0.005000 0.120209 0.079083 -0.088092 -0.217551 -0.062500 0 0 0 0 0 0 4 281320
-0.009032 0.004999 0.120209 0.025288 -0.092122 -0.212249 -0.062500 0 0 0 0 0 0 4 282318
-0.009038 0.005016 0.120197 0.056293 -0.315171 -0.042379 -0.062500 0 0 0 0 0 0 4 283323
-0.009062 0.005030 0.120201 0.288976 -0.293989 -0.231341 -0.062500 0 0 0 0 0 0 4 284321
-0.009074 0.005036 0.120202 0.156144 -0.203227 -0.221325 -0.062500 0 0 0 0 0 0 4 285319
-0.009080 0.005040 0.120202 0.065829 -0.150291 -0.210109 -0.062500 0 0 0 0 0 0 4 286319
-0.009083 0.005041 0.120203 0.018687 -0.123274 -0.205394 -0.062500 0 0 0 0 0 0 4 287309
-0.009084 0.005042 0.120203 -0.004974 -0.109752 -0.203634 -0.062500 0 0 0 0 0 0 4 288319
-0.009085 0.005043 0.120203 -0.016761 -0.103019 -0.203018 -0.062500 0 0 0 0 0 0 4 289309
-0.009105 0.005048 0.120210 0.241207 -0.163347 -0.311589 -0.062500 0 0 0 0 0 0 4 290318
-0.009115 0.005050 0.120213 0.129147 -0.134536 -0.259179 -0.062500 0 0 0 0 0 0 4 291310
-0.009120 0.005051 0.120214 0.051326 -0.115313 -0.231499 -0.062500 0 0 0 0 0 0 4 292320
-0.009123 0.005052 0.120215 0.011063 -0.105583 -0.220777 -0.062500 0 0 0 0 0 0 4 293309
-0.009124 0.005052 0.120215 -0.008925 -0.100858 -0.216881 -0.062500 0 0 0 0 0 0 4 294318
-0.009157 0.005043 0.120212 0.404687 0.016269 -0.171624 -0.062500 0 0 0 0 0 0 4 295308
-0.009174 0.005039 0.120210 0.232484 -0.030064 -0.192041 -0.062500 0 0 0 0 0 0 4 296319
-0.009182 0.005037 0.120210 0.107632 -0.063377 -0.203046 -0.062500 0 0 0 0 0 0 4 297308
-0.009186 0.005036 0.120210 0.040991 -0.080881 -0.207366 -0.062500 0 0 0 0 0 0 4 298317
-0.009188 0.005035 0.120210 0.007135 -0.089655 -0.208936 -0.062500 0 0 0 0 0 0 4 299308
-0.009189 0.005035 0.120210 -0.009906 -0.094030 -0.209508 -0.062500 0 0 0 0 0 0 4 300318
-0.009190 0.005035 0.120210 -0.018431 -0.096221 -0.209721 -0.062500 0 0 0 0 0 0 4 301318
-0.009210 0.005040 0.120218 0.241368 -0.161006 -0.318190 -0.062500 0 0 0 0 0 0 4 302307
-0.009220 0.005042 0.120220 0.129957 -0.134422 -0.266102 -0.062500 0 0 0 0 0 0 4 303320
-0.009225 0.005043 0.120221 0.052468 -0.116275 -0.238560 -0.062500 0 0 0 0 0 0 4 304310
-0.009228 0.005043 0.120222 0.012368 -0.107112 -0.227881 -0.062500 0 0 0 0 0 0 4 305319
-0.009229 0.005044 0.120222 -0.007524 -0.102649 -0.223993 -0.062500 0 0 0 0 0 0 4 306311
-0.009242 0.005030 0.120211 0.140473 0.080018 -0.069868 -0.062500 0 0 0 0 0 0 4 307327
-0.009248 0.005023 0.120207 0.077643 0.006518 -0.142675 -0.062500 0 0 0 0 0 0 4 308315
-0.009252 0.005020 0.120206 0.029259 -0.045203 -0.181347 -0.062500 0 0 0 0 0 0 4 309322
-0.009274 0.005023 0.120213 0.266363 -0.135717 -0.304556 -0.062500 0 0 0 0 0 0 4 310325
-0.009285 0.005025 0.120215 0.142788 -0.121911 -0.258015 -0.062500 0 0 0 0 0 0 4 311316
-0.009290 0.005026 0.120216 0.058994 -0.110091 -0.232502 -0.062500 0 0 0 0 0 0 4 312314
-0.009293 0.005026 0.120217 0.015677 -0.104037 -0.222537 -0.062500 0 0 0 0 0 0 4 313321
-0.009294 0.005026 0.120217 -0.005847 -0.101112 -0.218895 -0.062500 0 0 0 0 0 0 4 314327
-0.009295 0.005026 0.120217 -0.016500 -0.099724 -0.217600 -0.062500 0 0 0 0 0 0 4 315316
-0.009295 0.005026 0.120217 -0.021776 -0.099035 -0.217126 -0.062500 0 0 0 0 0 0 4 316320
-0.009295 0.005026 0.120217 -0.024398 -0.098701 -0.216976 -0.062500 0 0 0 0 0 0 4 317310
-0.009316 0.005031 0.120225 0.238608 -0.162284 -0.324922 -0.062500 0 0 0 0 0 0 4 318326
-0.009326 0.005033 0.120227 0.128558 -0.135071 -0.272975 -0.062500 0 0 0 0 0 0 4 319322
-0.009343 0.005021 0.120217 0.209399 0.063814 -0.092595 -0.062500 0 0 0 0 0 0 4 320322
-0.009351 0.005014 0.120214 0.111805 -0.001387 -0.155298 -0.062500 0 0 0 0 0 0 4 321318
-0.009356 0.005011 0.120213 0.046156 -0.049057 -0.190331 -0.062500 0 0 0 0 0 0 4 322319
-0.009358 0.005010 0.120212 0.010571 -0.073900 -0.204077 -0.062500 0 0 0 0 0 0 4 323317
-0.009360 0.005009 0.120212 -0.007918 -0.086259 -0.209090 -0.062500 0 0 0 0 0 0 4 324320
-0.009360 0.005009 0.120212 -0.017329 -0.092374 -0.210892 -0.062500 0 0 0 0 0 0 4 325299
-0.009385 0.005031 0.120208 0.301409 -0.381797 -0.151176 -0.062500 0 0 0 0 0 0 4 326324
-0.009398 0.005041 0.120206 0.172277 -0.270311 -0.180233 -0.062500 0 0 0 0 0 0 4 327323
-0.009404 0.005047 0.120205 0.077600 -0.188502 -0.195702 -0.062500 0 0 0 0 0 0 4 328326
-0.009420 0.005036 0.120194 0.184232 0.035568 -0.048680 -0.062500 0 0 0 0 0 0 4 329320
-0.009428 0.005030 0.120190 0.100547 -0.016706 -0.124304 -0.062500 0 0 0 0 0 0 4 330318
-0.009432 0.005028 0.120189 0.041569 -0.057741 -0.164035 -0.062500 0 0 0 0 0 0 4 331316
-0.009434 0.005027 0.120188 0.009172 -0.079182 -0.179458 -0.062500 0 0 0 0 0 0 4 332316
-0.009435 0.005026 0.120188 -0.007799 -0.089802 -0.185073 -0.062500 0 0 0 0 0 0 4 333317
-0.009456 0.005030 0.120196 0.248033 -0.158803 -0.294557 -0.062500 0 0 0 0 0 0 4 334322
-0.009466 0.005033 0.120199 0.134085 -0.134242 -0.243623 -0.062500 0 0 0 0 0 0 4 335317
-0.009471 0.005034 0.120200 0.055275 -0.117110 -0.216571 -0.062500 0 0 0 0 0 0 4 336302
-0.009474 0.005034 0.120200 0.014544 -0.108434 -0.206057 -0.062500 0 0 0 0 0 0 4 337321
-0.009475 0.005034 0.120200 -0.005641 -0.104195 -0.202230 -0.062500 0 0 0 0 0 0 4 338299
-0.009488 0.005021 0.120189 0.141677 0.078125 -0.047653 -0.062500 0 0 0 0 0 0 4 339299
-0.009494 0.005014 0.120185 0.079097 0.004658 -0.120645 -0.062500 0 0 0 0 0 0 4 340301
-0.009498 0.005011 0.120184 0.030826 -0.047015 -0.159442 -0.062500 0 0 0 0 0 0 4 341317
-0.009520 0.005014 0.120191 0.268400 -0.137595 -0.281790 -0.062500 0 0 0 0 0 0 4 342316
-0.009531 0.005016 0.120194 0.144583 -0.123763 -0.235758 -0.062500 0 0 0 0 0 0 4 343316
-0.009536 0.005016 0.120194 0.060634 -0.111910 -0.210477 -0.062500 0 0 0 0 0 0 4 344300
-0.009539 0.005017 0.120195 0.017242 -0.105835 -0.200583 -0.062500 0 0 0 0 0 0 4 345317
-0.009540 0.005017 0.120195 -0.004296 -0.102904 -0.196990 -0.062500 0 0 0 0 0 0 4 346297
-0.009541 0.005017 0.120195 -0.014947 -0.101514 -0.195713 -0.062500 0 0 0 0 0 0 4 347309
-0.009541 0.005017 0.120195 -0.020216 -0.100826 -0.195240 -0.062500 0 0 0 0 0 0 4 348321
-0.009574 0.005008 0.120192 0.399053 0.015909 -0.148783 -0.062500 0 0 0 0 0 0 4 349323
-0.009590 0.005004 0.120190 0.232195 -0.032712 -0.170785 -0.062500 0 0 0 0 0 0 4 350317
-0.009598 0.005001 0.120190 0.109113 -0.066353 -0.182577 -0.062500 0 0 0 0 0 0 4 351315
-0.009603 0.005000 0.120190 0.043321 -0.084011 -0.187186 -0.062500 0 0 0 0 0 0 4 352319
-0.009605 0.005000 0.120190 0.009879 -0.092866 -0.188897 -0.062500 0 0 0 0 0 0 4 353316
-0.009606 0.004999 0.120190 -0.006954 -0.097272 -0.189495 -0.062500 0 0 0 0 0 0 4 354317
-0.009606 0.004999 0.120190 -0.015404 -0.099470 -0.189714 -0.062500 0 0 0 0 0 0 4 355316
-0.009627 0.005004 0.120197 0.245230 -0.164374 -0.296629 -0.062500 0 0 0 0 0 0 4 356318
-0.009637 0.005006 0.120200 0.133428 -0.137777 -0.245335 -0.062500 0 0 0 0 0 0 4 357317
-0.009642 0.005008 0.120201 0.055709 -0.119611 -0.218183 -0.062500 0 0 0 0 0 0 4 358319
-0.009644 0.005008 0.120201 0.015531 -0.110414 -0.207651 -0.062500 0 0 0 0 0 0 4 359295
-0.009645 0.005008 0.120202 -0.004370 -0.105946 -0.203821 -0.062500 0 0 0 0 0 0 4 360316
-0.009646 0.005008 0.120202 -0.014206 -0.103754 -0.202432 -0.062500 0 0 0 0 0 0 4 361305
-0.009658 0.004995 0.120191 0.137880 0.077407 -0.048352 -0.062500 0 0 0 0 0 0 4 362314
-0.009685 0.004993 0.120194 0.343086 -0.060275 -0.228457 -0.062500 0 0 0 0 0 0 4 363305
-0.009699 0.004992 0.120196 0.186401 -0.085004 -0.216211 -0.062500 0 0 0 0 0 0 4 364314
-0.009705 0.004991 0.120196 0.083302 -0.093469 -0.204309 -0.062500 0 0 0 0 0 0 4 365304
-0.009709 0.004991 0.120196 0.029668 -0.097470 -0.199316 -0.062500 0 0 0 0 0 0 4 366316
-0.009710 0.004991 0.120196 0.002813 -0.099513 -0.197471 -0.062500 0 0 0 0 0 0 4 367299
-0.009711 0.004991 0.120196 -0.010554 -0.100564 -0.196825 -0.062500 0 0 0 0 0 0 4 368316
-0.009711 0.004991 0.120196 -0.017249 -0.101090 -0.196573 -0.062500 0 0 0 0 0 0 4 369304
-0.009712 0.004991 0.120196 -0.020551 -0.101380 -0.196494 -0.062500 0 0 0 0 0 0 4 370314
-0.009732 0.004996 0.120204 0.242875 -0.165339 -0.302899 -0.062500 0 0 0 0 0 0 4 371305
-0.009742 0.004998 0.120207 0.132253 -0.138287 -0.251788 -0.062500 0 0 0 0 0 0 4 372316
-0.009747 0.004999 0.120208 0.055101 -0.119885 -0.224723 -0.062500 0 0 0 0 0 0 4 373304
-0.009749 0.005000 0.120208 0.015247 -0.110556 -0.214208 -0.062500 0 0 0 0 0 0 4 374305
-0.009751 0.005000 0.120208 -0.004533 -0.106016 -0.210380 -0.062500 0 0 0 0 0 0 4 375315
-0.009763 0.004986 0.120197 0.142469 0.076233 -0.055199 -0.062500 0 0 0 0 0 0 4 376305
-0.009770 0.004980 0.120193 0.080423 0.002962 -0.128420 -0.062500 0 0 0 0 0 0 4 377314
-0.009773 0.004976 0.120192 0.032341 -0.048603 -0.167377 -0.062500 0 0 0 0 0 0 4 378304
-0.009796 0.004980 0.120199 0.272071 -0.140393 -0.288762 -0.062500 0 0 0 0 0 0 4 379307
-0.009807 0.004981 0.120202 0.147982 -0.126561 -0.243297 -0.062500 0 0 0 0 0 0 4 380323
-0.009812 0.004982 0.120202 0.063878 -0.114662 -0.218291 -0.062500 0 0 0 0 0 0 4 381315
-0.009814 0.004982 0.120203 0.020420 -0.108559 -0.208506 -0.062500 0 0 0 0 0 0 4 382321
-0.009816 0.004982 0.120203 -0.001156 -0.105635 -0.204947 -0.062500 0 0 0 0 0 0 4 383316
-0.009816 0.004983 0.120203 -0.011838 -0.104206 -0.203649 -0.062500 0 0 0 0 0 0 4 384314
-0.009817 0.004983 0.120203 -0.017097 -0.103526 -0.203206 -0.062500 0 0 0 0 0 0 4 385321
-0.009817 0.004983 0.120203 -0.019729 -0.103179 -0.203043 -0.062500 0 0 0 0 0 0 4 386310
-0.009837 0.004988 0.120211 0.244271 -0.166880 -0.309014 -0.062500 0 0 0 0 0 0 4 387314
-0.009847 0.004990 0.120213 0.133703 -0.139671 -0.258096 -0.062500 0 0 0 0 0 0 4 388320
-0.009852 0.004991 0.120214 0.056624 -0.121183 -0.231137 -0.062500 0 0 0 0 0 0 4 389324
-0.009855 0.004992 0.120215 0.016749 -0.111800 -0.220655 -0.062500 0 0 0 0 0 0 4 390313
-0.009868 0.004978 0.120204 0.153547 0.072706 -0.062801 -0.062500 0 0 0 0 0 0 4 391323
-0.009875 0.004971 0.120200 0.086714 0.000608 -0.135226 -0.062500 0 0 0 0 0 0 4 392320
-0.009879 0.004968 0.120198 0.036278 -0.050381 -0.173940 -0.062500 0 0 0 0 0 0 4 393317
-0.009880 0.004967 0.120198 0.008068 -0.076829 -0.189025 -0.062500 0 0 0 0 0 0 4 394315
-0.009881 0.004966 0.120198 -0.006765 -0.089973 -0.194533 -0.062500 0 0 0 0 0 0 4 395317
-0.009902 0.004970 0.120205 0.250994 -0.160329 -0.302322 -0.062500 0 0 0 0 0 0 4 396317
-0.009912 0.004972 0.120208 0.137124 -0.136417 -0.252239 -0.062500 0 0 0 0 0 0 4 397315
-0.009917 0.004973 0.120209 0.058327 -0.119566 -0.225590 -0.062500 0 0 0 0 0 0 4 398315
-0.009920 0.004974 0.120209 0.017605 -0.111008 -0.215228 -0.062500 0 0 0 0 0 0 4 399318
-0.009921 0.004974 0.120209 -0.002588 -0.106846 -0.211442 -0.062500 0 0 0 0 0 0 4 400319
-0.009922 0.004974 0.120209 -0.012538 -0.104813 -0.210093 -0.062500 0 0 0 0 0 0 4 401317
-0.009922 0.004974 0.120209 -0.017488 -0.103817 -0.209605 -0.062500 0 0 0 0 0 0 4 402319
-0.009934 0.004961 0.120198 0.136489 0.076530 -0.055242 -0.062500 0 0 0 0 0 0 4 403316
-0.009961 0.004959 0.120202 0.343837 -0.061401 -0.234644 -0.062500 0 0 0 0 0 0 4 404316
-0.009974 0.004958 0.120203 0.187633 -0.086211 -0.223158 -0.062500 0 0 0 0 0 0 4 405316
-0.009981 0.004957 0.120204 0.084655 -0.094673 -0.211594 -0.062500 0 0 0 0 0 0 4 406313
-0.009984 0.004957 0.120204 0.031157 -0.098696 -0.206734 -0.062500 0 0 0 0 0 0 4 407315
-0.009986 0.004957 0.120204 0.004303 -0.100728 -0.204927 -0.062500 0 0 0 0 0 0 4 408298
-0.009987 0.004957 0.120204 -0.009051 -0.101776 -0.204295 -0.062500 0 0 0 0 0 0 4 409296
-0.009987 0.004957 0.120204 -0.015713 -0.102307 -0.204059 -0.062500 0 0 0 0 0 0 4 410314
-0.009987 0.004957 0.120204 -0.019024 -0.102572 -0.203968 -0.062500 0 0 0 0 0 0 4 411320
-0.009988 0.004957 0.120204 -0.020681 -0.102720 -0.203947 -0.062500 0 0 0 0 0 0 4 412317
-0.010008 0.004962 0.120211 0.245026 -0.167629 -0.309330 -0.062500 0 0 0 0 0 0 4 413296
-0.010018 0.004964 0.120214 0.134530 -0.140538 -0.258762 -0.062500 0 0 0 0 0 0 4 414314
-0.010035 0.004951 0.120204 0.213671 0.057680 -0.077572 -0.062500 0 0 0 0 0 0 4 415319
-0.010044 0.004945 0.120200 0.116962 -0.007200 -0.141072 -0.062500 0 0 0 0 0 0 4 416375
-0.010048 0.004942 0.120199 0.051683 -0.054666 -0.176554 -0.062500 0 0 0 0 0 0 4 417390
-0.010051 0.004941 0.120199 0.016167 -0.079409 -0.190503 -0.062500 0 0 0 0 0 0 4 418373
-0.010052 0.004940 0.120199 -0.002308 -0.091721 -0.195615 -0.062500 0 0 0 0 0 0 4 419383
-0.010052 0.004939 0.120199 -0.011743 -0.097812 -0.197455 -0.062500 0 0 0 0 0 0 4 420386
-0.010073 0.004944 0.120206 0.249208 -0.164717 -0.303274 -0.062500 0 0 0 0 0 0 4 421376
-0.010083 0.004946 0.120209 0.136615 -0.139104 -0.253054 -0.062500 0 0 0 0 0 0 4 422381
-0.010088 0.004948 0.120210 0.058491 -0.121378 -0.226406 -0.062500 0 0 0 0 0 0 4 423378
-0.010091 0.004948 0.120210 0.018097 -0.112393 -0.216025 -0.062500 0 0 0 0 0 0 4 424383
-0.010104 0.004935 0.120199 0.154182 0.071690 -0.057689 -0.062500 0 0 0 0 0 0 4 425349
-0.010111 0.004928 0.120195 0.087563 -0.000366 -0.130315 -0.062500 0 0 0 0 0 0 4 426349
-0.010114 0.004925 0.120194 0.037188 -0.051330 -0.169178 -0.062500 0 0 0 0 0 0 4 427348
-0.010116 0.004923 0.120193 0.009024 -0.077776 -0.184343 -0.062500 0 0 0 0 0 0 4 428350
-0.010117 0.004922 0.120193 -0.005868 -0.090907 -0.189870 -0.062500 0 0 0 0 0 0 4 429346
-0.010118 0.004922 0.120193 -0.013517 -0.097410 -0.191871 -0.062500 0 0 0 0 0 0 4 430378
-0.010118 0.004922 0.120193 -0.017434 -0.100613 -0.192579 -0.062500 0 0 0 0 0 0 4 431349
-0.010139 0.004927 0.120200 0.246440 -0.166133 -0.297762 -0.062500 0 0 0 0 0 0 4 432375
-0.010149 0.004929 0.120203 0.135223 -0.139808 -0.247509 -0.062500 0 0 0 0 0 0 4 433380
-0.010154 0.004930 0.120204 0.057782 -0.121742 -0.220869 -0.062500 0 0 0 0 0 0 4 434371
-0.010168 0.004917 0.120193 0.173674 0.067043 -0.055779 -0.062500 0 0 0 0 0 0 4 435358
-0.010176 0.004910 0.120190 0.097198 -0.002639 -0.126053 -0.062500 0 0 0 0 0 0 4 436372
-0.010180 0.004907 0.120188 0.041973 -0.052449 -0.164076 -0.062500 0 0 0 0 0 0 4 437357
-0.010182 0.004905 0.120188 0.011391 -0.078324 -0.178963 -0.062500 0 0 0 0 0 0 4 438370
-0.010183 0.004905 0.120188 -0.004675 -0.091175 -0.184381 -0.062500 0 0 0 0 0 0 4 439356
-0.010183 0.004904 0.120187 -0.012940 -0.097541 -0.186327 -0.062500 0 0 0 0 0 0 4 440371
-0.010183 0.004904 0.120187 -0.017149 -0.100685 -0.187047 -0.062500 0 0 0 0 0 0 4 441355
-0.010184 0.004904 0.120187 -0.019294 -0.102244 -0.187273 -0.062500 0 0 0 0 0 0 4 442373
-0.010204 0.004909 0.120195 0.245627 -0.166947 -0.292071 -0.062500 0 0 0 0 0 0 4 443356
-0.010214 0.004911 0.120198 0.134970 -0.141124 -0.241896 -0.062500 0 0 0 0 0 0 4 444313
-0.010219 0.004912 0.120199 0.057720 -0.122837 -0.215282 -0.062500 0 0 0 0 0 0 4 445304
-0.010233 0.004899 0.120188 0.173543 0.065979 -0.050032 -0.062500 0 0 0 0 0 0 4 446313
-0.010241 0.004893 0.120184 0.106991 -0.024583 -0.120392 -0.062500 0 0 0 0 0 0 4 447305
-0.010245 0.004889 0.120183 0.051832 -0.074346 -0.158454 -0.062500 0 0 0 0 0 0 4 448314
-0.010247 0.004888 0.120182 0.021259 -0.100184 -0.173344 -0.062500 0 0 0 0 0 0 4 449304
-0.010248 0.004887 0.120182 0.005225 -0.113033 -0.178784 -0.062500 0 0 0 0 0 0 4 450312
-0.010248 0.004887 0.120182 -0.003038 -0.119386 -0.180746 -0.062500 0 0 0 0 0 0 4 451313
-0.010249 0.004886 0.120182 -0.007261 -0.122524 -0.181448 -0.062500 0 0 0 0 0 0 4 452303
-0.010249 0.004886 0.120182 -0.009382 -0.124088 -0.181683 -0.062500 0 0 0 0 0 0 4 453312
-0.010269 0.004891 0.120189 0.255629 -0.188796 -0.286237 -0.062500 0 0 0 0 0 0 4 454302
-0.010279 0.004894 0.120192 0.144735 -0.162099 -0.236190 -0.062500 0 0 0 0 0 0 4 455313
-0.010284 0.004895 0.120193 0.057735 -0.122859 -0.209637 -0.062500 0 0 0 0 0 0 4 456304
-0.010287 0.004895 0.120193 0.017798 -0.113557 -0.199303 -0.062500 0 0 0 0 0 0 4 457313
-0.010288 0.004895 0.120193 -0.001984 -0.109036 -0.195528 -0.062500 0 0 0 0 0 0 4 458302
-0.010288 0.004896 0.120193 -0.011738 -0.106822 -0.194178 -0.062500 0 0 0 0 0 0 4 459338
-0.010289 0.004896 0.120193 -0.016543 -0.105746 -0.193688 -0.062500 0 0 0 0 0 0 4 460312
-0.010289 0.004896 0.120193 -0.018946 -0.105201 -0.193519 -0.062500 0 0 0 0 0 0 4 461317
-0.010289 0.004896 0.120193 -0.020129 -0.104928 -0.193462 -0.062500 0 0 0 0 0 0 4 462321
-0.010309 0.004901 0.120201 0.245483 -0.168778 -0.297718 -0.062500 0 0 0 0 0 0 4 463312
-0.010319 0.004903 0.120204 0.134819 -0.141601 -0.247729 -0.062500 0 0 0 0 0 0 4 464318
-0.010324 0.004904 0.120204 0.057639 -0.123075 -0.221190 -0.062500 0 0 0 0 0 0 4 465292
-0.010327 0.004905 0.120205 0.017725 -0.113673 -0.210863 -0.062500 0 0 0 0 0 0 4 466317
-0.010340 0.004891 0.120194 0.163290 0.049400 -0.051998 -0.062500 0 0 0 0 0 0 4 467307
-0.010347 0.004885 0.120190 0.097169 -0.022464 -0.124853 -0.062500 0 0 0 0 0 0 4 468312
-0.010351 0.004881 0.120189 0.047017 -0.073300 -0.163856 -0.062500 0 0 0 0 0 0 4 469321
-0.010357 0.004897 0.120176 0.065610 -0.299558 -0.010811 -0.062500 0 0 0 0 0 0 4 470311
-0.010381 0.004910 0.120179 0.300852 -0.290724 -0.200933 -0.062500 0 0 0 0 0 0 4 471317
-0.010393 0.004916 0.120180 0.166111 -0.205943 -0.195868 -0.062500 0 0 0 0 0 0 4 472302
-0.010399 0.004919 0.120180 0.074474 -0.155919 -0.186830 -0.062500 0 0 0 0 0 0 4 473314
-0.010402 0.004921 0.120181 0.026609 -0.130289 -0.182901 -0.062500 0 0 0 0 0 0 4 474315
-0.010403 0.004921 0.120181 0.002573 -0.117457 -0.181438 -0.062500 0 0 0 0 0 0 4 475313
-0.010404 0.004922 0.120181 -0.009410 -0.111054 -0.180910 -0.062500 0 0 0 0 0 0 4 476314
-0.010404 0.004922 0.120181 -0.015366 -0.107853 -0.180711 -0.062500 0 0 0 0 0 0 4 477313
-0.010404 0.004922 0.120181 -0.018344 -0.106267 -0.180639 -0.062500 0 0 0 0 0 0 4 478294
-0.010425 0.004927 0.120188 0.246611 -0.169479 -0.284439 -0.062500 0 0 0 0 0 0 4 479321
-0.010435 0.004929 0.120191 0.135150 -0.143022 -0.234667 -0.062500 0 0 0 0 0 0 4 480321
-0.010440 0.004931 0.120192 0.057681 -0.124340 -0.208269 -0.062500 0 0 0 0 0 0 4 481317
-0.010442 0.004931 0.120192 0.017649 -0.114853 -0.197990 -0.062500 0 0 0 0 0 0 4 482313
-0.010444 0.004931 0.120192 -0.002148 -0.110213 -0.194234 -0.062500 0 0 0 0 0 0 4 483312
-0.010444 0.004932 0.120192 -0.011922 -0.107953 -0.192888 -0.062500 0 0 0 0 0 0 4 484318
-0.010465 0.004937 0.120200 0.249794 -0.170860 -0.296054 -0.062500 0 0 0 0 0 0 4 485312
-0.010475 0.004939 0.120202 0.136851 -0.143179 -0.246213 -0.062500 0 0 0 0 0 0 4 486296
-0.010480 0.004940 0.120203 0.058512 -0.124410 -0.219793 -0.062500 0 0 0 0 0 0 4 487311
-0.010482 0.004941 0.120203 0.018083 -0.114881 -0.209496 -0.062500 0 0 0 0 0 0 4 488315
-0.010484 0.004941 0.120204 -0.001951 -0.110222 -0.205742 -0.062500 0 0 0 0 0 0 4 489311
-0.010484 0.004941 0.120204 -0.011815 -0.107964 -0.204395 -0.062500 0 0 0 0 0 0 4 490313
-0.010484 0.004941 0.120204 -0.016691 -0.106850 -0.203914 -0.062500 0 0 0 0 0 0 4 491313
-0.010505 0.004946 0.120211 0.247532 -0.170339 -0.307219 -0.062500 0 0 0 0 0 0 4 492295
-0.010515 0.004948 0.120214 0.135737 -0.142919 -0.257578 -0.062500 0 0 0 0 0 0 4 493313
-0.010520 0.004950 0.120215 0.057965 -0.124283 -0.231249 -0.062500 0 0 0 0 0 0 4 494311
-0.010522 0.004950 0.120215 0.017799 -0.114825 -0.220978 -0.062500 0 0 0 0 0 0 4 495317
-0.010524 0.004950 0.120215 -0.002084 -0.110202 -0.217229 -0.062500 0 0 0 0 0 0 4 496314
-0.010545 0.004955 0.120222 0.254870 -0.172000 -0.319195 -0.062500 0 0 0 0 0 0 4 497312
-0.010555 0.004958 0.120225 0.139374 -0.143750 -0.269228 -0.062500 0 0 0 0 0 0 4 498312
-0.010572 0.004945 0.120215 0.214973 0.054699 -0.087395 -0.062500 0 0 0 0 0 0 4 499311
-0.010581 0.004939 0.120211 0.117804 -0.009717 -0.151360 -0.062500 0 0 0 0 0 0 4 500384
-0.010585 0.004936 0.120210 0.052216 -0.056923 -0.187153 -0.062500 0 0 0 0 0 0 4 501378
-0.010588 0.004935 0.120210 0.016461 -0.081523 -0.201255 -0.062500 0 0 0 0 0 0 4 502375
-0.010589 0.004934 0.120209 -0.002167 -0.093758 -0.206425 -0.062500 0 0 0 0 0 0 4 503380
-0.010610 0.004938 0.120217 0.255141 -0.163873 -0.311349 -0.062500 0 0 0 0 0 0 4 504348
-0.010620 0.004941 0.120219 0.139590 -0.139732 -0.262672 -0.062500 0 0 0 0 0 0 4 505376
-0.010625 0.004942 0.120220 0.059896 -0.122690 -0.236686 -0.062500 0 0 0 0 0 0 4 506370
-0.010628 0.004942 0.120221 0.018759 -0.114037 -0.226558 -0.062500 0 0 0 0 0 0 4 507345
-0.010629 0.004942 0.120221 -0.001585 -0.109796 -0.222853 -0.062500 0 0 0 0 0 0 4 508368
-0.010630 0.004942 0.120221 -0.011653 -0.107738 -0.221513 -0.062500 0 0 0 0 0 0 4 509346
-0.010634 0.004960 0.120209 0.039505 -0.327424 -0.052482 -0.062500 0 0 0 0 0 0 4 510345
-0.010658 0.004973 0.120212 0.287965 -0.306586 -0.235745 -0.062500 0 0 0 0 0 0 4 511377
-0.010669 0.004980 0.120213 0.159425 -0.215099 -0.229317 -0.062500 0 0 0 0 0 0 4 512347
-0.010675 0.004983 0.120213 0.070913 -0.161715 -0.219897 -0.062500 0 0 0 0 0 0 4 513337
-0.010678 0.004985 0.120213 0.024619 -0.134417 -0.215821 -0.062500 0 0 0 0 0 0 4 514356
-0.010679 0.004986 0.120213 0.001403 -0.120760 -0.214309 -0.062500 0 0 0 0 0 0 4 515368
-0.010700 0.004991 0.120221 0.256908 -0.178066 -0.316428 -0.062500 0 0 0 0 0 0 4 516355
-0.010711 0.004994 0.120223 0.140319 -0.147489 -0.267082 -0.062500 0 0 0 0 0 0 4 517370
-0.010716 0.004995 0.120224 0.060170 -0.127268 -0.240878 -0.062500 0 0 0 0 0 0 4 518367
-0.010718 0.004996 0.120225 0.018813 -0.117006 -0.230689 -0.062500 0 0 0 0 0 0 4 519354
-0.010720 0.004996 0.120225 -0.001664 -0.112004 -0.226951 -0.062500 0 0 0 0 0 0 4 520369
-0.010720 0.004996 0.120225 -0.011753 -0.109541 -0.225609 -0.062500 0 0 0 0 0 0 4 521354
-0.010720 0.004996 0.120225 -0.016727 -0.108330 -0.225129 -0.062500 0 0 0 0 0 0 4 522370
-0.010753 0.004987 0.120221 0.402916 0.007448 -0.171857 -0.062500 0 0 0 0 0 0 4 523373
-0.010770 0.004983 0.120220 0.234895 -0.039166 -0.197032 -0.062500 0 0 0 0 0 0 4 524370
-0.010778 0.004981 0.120219 0.111791 -0.072381 -0.210566 -0.062500 0 0 0 0 0 0 4 525355
-0.010782 0.004980 0.120219 0.045846 -0.089797 -0.215870 -0.062500 0 0 0 0 0 0 4 526369
-0.010784 0.004979 0.120219 0.012259 -0.098515 -0.217829 -0.062500 0 0 0 0 0 0 4 527353
-0.010806 0.004984 0.120226 0.262656 -0.167003 -0.320803 -0.062500 0 0 0 0 0 0 4 528311
-0.010816 0.004986 0.120229 0.143240 -0.141999 -0.272111 -0.062500 0 0 0 0 0 0 4 529300
-0.010821 0.004987 0.120230 0.061614 -0.124523 -0.246180 -0.062500 0 0 0 0 0 0 4 530311
-0.010824 0.004988 0.120230 0.019545 -0.115636 -0.236078 -0.062500 0 0 0 0 0 0 4 531300
-0.010825 0.004988 0.120230 -0.001298 -0.111307 -0.232383 -0.062500 0 0 0 0 0 0 4 532312
-0.010826 0.004988 0.120230 -0.011588 -0.109190 -0.231033 -0.062500 0 0 0 0 0 0 4 533300
-0.010851 0.005010 0.120226 0.306615 -0.392860 -0.163877 -0.062500 0 0 0 0 0 0 4 534310
-0.010864 0.005021 0.120224 0.177453 -0.281142 -0.195423 -0.062500 0 0 0 0 0 0 4 535311
-0.010870 0.005027 0.120223 0.082324 -0.198301 -0.212365 -0.062500 0 0 0 0 0 0 4 536301
-0.010873 0.005029 0.120223 0.031117 -0.154039 -0.219025 -0.062500 0 0 0 0 0 0 4 537310
-0.010887 0.005017 0.120212 0.159577 0.047712 -0.065705 -0.062500 0 0 0 0 0 0 4 538300
-0.010915 0.005016 0.120215 0.358182 -0.079249 -0.242795 -0.062500 0 0 0 0 0 0 4 539310
-0.010929 0.005015 0.120216 0.195372 -0.098253 -0.234026 -0.062500 0 0 0 0 0 0 4 540300
-0.010935 0.005015 0.120217 0.088912 -0.103739 -0.223756 -0.062500 0 0 0 0 0 0 4 541317
-0.010939 0.005015 0.120217 0.033588 -0.106244 -0.219389 -0.062500 0 0 0 0 0 0 4 542310
-0.010941 0.005015 0.120217 0.005875 -0.107535 -0.217753 -0.062500 0 0 0 0 0 0 4 543310
-0.010962 0.005020 0.120224 0.259695 -0.172407 -0.318782 -0.062500 0 0 0 0 0 0 4 544310
-0.010972 0.005022 0.120227 0.141746 -0.145539 -0.269961 -0.062500 0 0 0 0 0 0 4 545313
-0.010977 0.005023 0.120228 0.060841 -0.127157 -0.244041 -0.062500 0 0 0 0 0 0 4 546308
-0.010980 0.005024 0.120228 0.019147 -0.117812 -0.233915 -0.062500 0 0 0 0 0 0 4 547307
-0.010981 0.005024 0.120228 -0.001497 -0.113256 -0.230215 -0.062500 0 0 0 0 0 0 4 548314
-0.011002 0.005029 0.120235 0.256064 -0.175274 -0.330316 -0.062500 0 0 0 0 0 0 4 549305
-0.011013 0.005031 0.120238 0.139881 -0.146975 -0.281328 -0.062500 0 0 0 0 0 0 4 550317
-0.011018 0.005033 0.120239 0.059912 -0.127863 -0.255343 -0.062500 0 0 0 0 0 0 4 551315
-0.011020 0.005033 0.120239 0.018664 -0.118169 -0.245198 -0.062500 0 0 0 0 0 0 4 552321
[truncated: 6,260,078 more chars]
