# Supplementary material for: Increasing Patient Engagement in Rehabilitation Exercises Using Computer-Based Citizen Science
Source: PLoS One. 2015 Mar 20;10(3):e0117013. doi: 10.1371/journal.pone.0117013 (PMC4368773; doi:10.1371/journal.pone.0117013)
Supplement: S2 Dataset — (ZIP) [file pone.0117013.s002.zip › Dataset_S2/H20/H20_without.dat]

-0.013791 -0.003395 0.170398 -2.109157 1.242582 -9.422410 -0.000000 1 0 0 0 0 0 0 973
-0.013698 -0.003414 0.170766 -1.409533 0.372621 -5.748861 -0.000030 1 0 0 0 0 0 0 1942
-0.013592 -0.003458 0.171118 -1.505050 0.603410 -5.196344 -0.000066 1 0 0 0 0 0 0 3088
-0.013517 -0.003497 0.171466 -1.117072 0.581446 -5.116936 -0.000097 1 0 0 0 0 0 0 4072
-0.013447 -0.003536 0.171809 -1.000392 0.563332 -5.074583 -0.000128 1 0 0 0 0 0 0 5075
-0.013463 -0.003523 0.172104 0.143163 -0.096515 -4.463003 -0.000159 1 0 0 0 0 0 0 6066
-0.013521 -0.003521 0.172396 0.800041 -0.025760 -4.395635 -0.000191 1 0 0 0 0 0 0 7070
-0.013567 -0.003499 0.172675 0.711758 -0.282118 -4.229780 -0.000222 1 0 0 0 0 0 0 8079
-0.013645 -0.003463 0.172930 1.123720 -0.485632 -3.934043 -0.000253 1 0 0 0 0 0 0 9077
-0.013715 -0.003455 0.173185 1.071966 -0.135537 -3.926174 -0.000284 1 0 0 0 0 0 0 10046
-0.013764 -0.003432 0.173407 0.808089 -0.297869 -3.526229 -0.000316 1 0 0 0 0 0 0 11073
-0.013702 -0.003431 0.173652 -0.669735 -0.017487 -3.834694 -0.000380 1 0 0 0 0 0 0 13120
-0.013470 -0.003491 0.174035 -3.014359 0.802738 -5.686583 -0.000410 1 0 0 0 0 0 0 14091
-0.013206 -0.003546 0.174259 -3.663050 0.815058 -3.826966 -0.000440 1 0 0 0 0 0 0 15061
-0.013018 -0.003567 0.174381 -2.729374 0.382270 -2.361447 -0.000498 1 0 0 0 0 0 0 16920
-0.012376 -0.003582 0.174698 -8.531300 0.255896 -4.790528 -0.000534 1 0 0 0 0 0 0 18076
-0.012125 -0.003560 0.174807 -4.035005 -0.232318 -2.343040 -0.000564 1 0 0 0 0 0 0 19029
-0.011875 -0.003483 0.174911 -3.566358 -0.987909 -2.053022 -0.000595 1 0 0 0 0 0 0 20026
-0.011638 -0.003359 0.174994 -3.355593 -1.681212 -1.788620 -0.000626 1 0 0 0 0 0 0 21009
-0.011458 -0.003236 0.175058 -2.581369 -1.738191 -1.527280 -0.000658 1 0 0 0 0 0 0 22025
-0.011304 -0.003078 0.175101 -2.166483 -2.196710 -1.261174 -0.000687 1 0 0 0 0 0 0 22944
-0.011185 -0.002897 0.175136 -1.673076 -2.541038 -1.160091 -0.000718 1 0 0 0 0 0 0 23953
-0.011085 -0.002705 0.175155 -1.365621 -2.720661 -0.963678 -0.000750 1 0 0 0 0 0 0 24961
-0.011023 -0.002538 0.175167 -0.846141 -2.419270 -0.873158 -0.000781 1 0 0 0 0 0 0 25955
-0.010960 -0.002389 0.175161 -0.789137 -2.153941 -0.690758 -0.000852 1 0 0 0 0 0 0 28244
-0.010797 -0.002255 0.175144 -2.090643 -1.925496 -0.542631 -0.000874 1 0 0 0 0 0 0 28947
-0.010666 -0.002163 0.175133 -1.793615 -1.358507 -0.633305 -0.000910 1 0 0 0 0 0 0 30090
-0.010524 -0.002118 0.175114 -1.916095 -0.690909 -0.568321 -0.000937 1 0 0 0 0 0 0 30954
-0.010367 -0.002117 0.175097 -2.115499 -0.050896 -0.603196 -0.000973 1 0 0 0 0 0 0 32111
-0.010181 -0.002144 0.175077 -2.510374 0.370844 -0.601183 -0.000999 1 0 0 0 0 0 0 32945
-0.010002 -0.002179 0.175059 -2.456808 0.523113 -0.639389 -0.001031 1 0 0 0 0 0 0 33949
-0.009835 -0.002197 0.175036 -2.292666 0.326381 -0.614109 -0.001062 1 0 0 0 0 0 0 34961
-0.009696 -0.002202 0.175014 -1.916417 0.130664 -0.639095 -0.001093 1 0 0 0 0 0 0 35959
-0.009571 -0.002200 0.174991 -1.699037 0.023012 -0.667059 -0.001125 1 0 0 0 0 0 0 36958
-0.009452 -0.002195 0.174969 -1.587661 -0.031700 -0.693957 -0.001156 1 0 0 0 0 0 0 37959
-0.009376 -0.002141 0.174940 -1.027742 -0.667154 -0.635432 -0.001187 1 0 0 0 0 0 0 38959
-0.009297 -0.002068 0.174918 -1.001204 -0.978409 -0.745837 -0.001218 1 0 0 0 0 0 0 39958
-0.009240 -0.001980 0.174889 -0.710342 -1.203588 -0.690465 -0.001249 1 0 0 0 0 0 0 40957
-0.009185 -0.001906 0.174862 -0.646402 -1.054797 -0.723761 -0.001281 1 0 0 0 0 0 0 41958
-0.009117 -0.001822 0.174840 -0.816695 -1.155817 -0.832134 -0.001312 1 0 0 0 0 0 0 42959
-0.009035 -0.001755 0.174813 -1.012518 -0.955030 -0.797096 -0.001343 1 0 0 0 0 0 0 43956
-0.008953 -0.001675 0.174792 -1.032481 -1.100781 -0.890615 -0.001374 1 0 0 0 0 0 0 44956
-0.008810 -0.001641 0.174777 -1.822882 -0.521698 -1.010126 -0.001406 1 0 0 0 0 0 0 45956
-0.008667 -0.001603 0.174764 -1.905479 -0.506829 -1.058472 -0.001437 1 0 0 0 0 0 0 46959
-0.008530 -0.001600 0.174749 -1.831017 -0.055488 -1.077738 -0.001468 1 0 0 0 0 0 0 47956
-0.008359 -0.001604 0.174737 -2.260732 0.082195 -1.137118 -0.001499 1 0 0 0 0 0 0 48949
-0.008194 -0.001607 0.174729 -2.239825 0.073065 -1.215066 -0.001531 1 0 0 0 0 0 0 49952
-0.008031 -0.001608 0.174722 -2.207078 0.060368 -1.268374 -0.001562 1 0 0 0 0 0 0 50957
-0.007884 -0.001624 0.174711 -1.994654 0.256123 -1.233656 -0.001593 1 0 0 0 0 0 0 51957
-0.007731 -0.001633 0.174702 -2.063223 0.171902 -1.295171 -0.001624 1 0 0 0 0 0 0 52931
-0.007610 -0.001647 0.174692 -1.637219 0.246696 -1.308806 -0.001656 1 0 0 0 0 0 0 53960
-0.007513 -0.001644 0.174690 -1.288369 0.024381 -1.435516 -0.001687 1 0 0 0 0 0 0 54947
-0.007421 -0.001653 0.174684 -1.191154 0.159187 -1.410728 -0.001718 1 0 0 0 0 0 0 55945
-0.007354 -0.001663 0.174677 -0.864927 0.183962 -1.441012 -0.001749 1 0 0 0 0 0 0 56949
-0.007283 -0.001657 0.174677 -0.868206 -0.011989 -1.544591 -0.001781 1 0 0 0 0 0 0 57950
-0.007226 -0.001660 0.174674 -0.692683 0.073484 -1.543729 -0.001813 1 0 0 0 0 0 0 58976
-0.007176 -0.001666 0.174670 -0.586210 0.135343 -1.551060 -0.001844 1 0 0 0 0 0 0 59981
-0.007114 -0.001659 0.174670 -0.724855 -0.036205 -1.639763 -0.001875 1 0 0 0 0 0 0 60975
-0.007061 -0.001660 0.174667 -0.619615 0.062426 -1.630853 -0.001906 1 0 0 0 0 0 0 61968
-0.006998 -0.001651 0.174668 -0.743054 -0.074314 -1.705952 -0.001937 1 0 0 0 0 0 0 62955
-0.006944 -0.001651 0.174666 -0.628421 0.043691 -1.690343 -0.001968 1 0 0 0 0 0 0 63950
-0.006896 -0.001656 0.174662 -0.552396 0.122009 -1.691119 -0.001999 1 0 0 0 0 0 0 64957
-0.006835 -0.001648 0.174662 -0.706345 -0.041701 -1.776438 -0.002031 1 0 0 0 0 0 0 65957
-0.006783 -0.001650 0.174659 -0.608758 0.061275 -1.766423 -0.002062 1 0 0 0 0 0 0 66957
-0.006735 -0.001655 0.174655 -0.541613 0.132015 -1.769563 -0.002093 1 0 0 0 0 0 0 67956
-0.006689 -0.001664 0.174650 -0.505584 0.169928 -1.784828 -0.002125 1 0 0 0 0 0 0 68961
-0.006607 -0.001662 0.174647 -0.966095 0.051639 -1.837328 -0.002156 1 0 0 0 0 0 0 69964
-0.006545 -0.001667 0.174642 -0.766144 0.116758 -1.847519 -0.002187 1 0 0 0 0 0 0 70957
-0.006492 -0.001674 0.174637 -0.622658 0.162377 -1.863797 -0.002218 1 0 0 0 0 0 0 71951
-0.006444 -0.001683 0.174631 -0.546290 0.187187 -1.884906 -0.002249 1 0 0 0 0 0 0 72927
-0.006398 -0.001693 0.174625 -0.507232 0.200349 -1.910173 -0.002281 1 0 0 0 0 0 0 73957
-0.006353 -0.001703 0.174620 -0.487392 0.207612 -1.935891 -0.002312 1 0 0 0 0 0 0 74958
-0.006309 -0.001713 0.174614 -0.477268 0.211859 -1.962126 -0.002343 1 0 0 0 0 0 0 75956
-0.006265 -0.001724 0.174608 -0.471971 0.214654 -1.988674 -0.002374 1 0 0 0 0 0 0 76956
-0.006221 -0.001734 0.174602 -0.469175 0.216656 -2.015364 -0.002406 1 0 0 0 0 0 0 77957
-0.006178 -0.001744 0.174596 -0.467541 0.218338 -2.042388 -0.002437 1 0 0 0 0 0 0 78968
-0.006134 -0.001755 0.174590 -0.466608 0.219778 -2.069081 -0.002469 1 0 0 0 0 0 0 79966
-0.006112 -0.001760 0.174587 -0.181038 0.153510 -2.137719 -0.002500 1 0 0 0 0 0 0 80969
-0.006088 -0.001747 0.174578 -0.190246 -0.092132 -2.088911 -0.002531 1 0 0 0 0 0 0 81967
-0.006075 -0.001740 0.174574 -0.027876 -0.030184 -2.170362 -0.002562 1 0 0 0 0 0 0 82966
-0.006047 -0.001742 0.174568 -0.214805 0.087197 -2.190037 -0.002594 1 0 0 0 0 0 0 83965
-0.006033 -0.001743 0.174566 -0.049843 0.087466 -2.252295 -0.002625 1 0 0 0 0 0 0 84963
-0.006005 -0.001749 0.174562 -0.226098 0.149700 -2.257725 -0.002656 1 0 0 0 0 0 0 85963
-0.005968 -0.001757 0.174556 -0.339812 0.187730 -2.270702 -0.002687 1 0 0 0 0 0 0 86965
-0.005950 -0.001761 0.174554 -0.113857 0.140426 -2.333047 -0.002719 1 0 0 0 0 0 0 87969
-0.005919 -0.001768 0.174549 -0.257338 0.178049 -2.338574 -0.002750 1 0 0 0 0 0 0 88971
-0.005904 -0.001772 0.174547 -0.069238 0.136037 -2.394588 -0.002782 1 0 0 0 0 0 0 89990
-0.005875 -0.001779 0.174543 -0.233951 0.176894 -2.395797 -0.002812 1 0 0 0 0 0 0 90968
-0.005838 -0.001788 0.174538 -0.341905 0.204240 -2.406645 -0.002843 1 0 0 0 0 0 0 91956
-0.005820 -0.001792 0.174535 -0.113109 0.151593 -2.468837 -0.002875 1 0 0 0 0 0 0 92969
-0.005789 -0.001799 0.174531 -0.255236 0.186607 -2.473817 -0.002906 1 0 0 0 0 0 0 93973
-0.005751 -0.001808 0.174525 -0.351831 0.210982 -2.486296 -0.002937 1 0 0 0 0 0 0 94968
-0.005733 -0.001813 0.174523 -0.117280 0.156792 -2.549052 -0.002969 1 0 0 0 0 0 0 95966
-0.005702 -0.001820 0.174518 -0.256679 0.191088 -2.554100 -0.003000 1 0 0 0 0 0 0 96966
-0.005686 -0.001824 0.174516 -0.066468 0.147352 -2.609986 -0.003031 1 0 0 0 0 0 0 97963
-0.005657 -0.001831 0.174512 -0.230379 0.187406 -2.611449 -0.003062 1 0 0 0 0 0 0 98967
-0.005657 -0.001850 0.174505 0.141870 0.355153 -2.595291 -0.003094 1 0 0 0 0 0 0 99966
-0.005657 -0.001860 0.174501 0.180796 0.246724 -2.669317 -0.003125 1 0 0 0 0 0 0 100965
-0.005635 -0.001870 0.174496 -0.099645 0.241158 -2.681770 -0.003156 1 0 0 0 0 0 0 101967
-0.005624 -0.001875 0.174494 0.015645 0.176276 -2.741293 -0.003187 1 0 0 0 0 0 0 102952
-0.005634 -0.001894 0.174487 0.293847 0.346505 -2.717490 -0.003218 1 0 0 0 0 0 0 103958
-0.005639 -0.001903 0.174484 0.262512 0.244696 -2.784455 -0.003250 1 0 0 0 0 0 0 104962
-0.005649 -0.001887 0.174478 0.333550 -0.099549 -2.778951 -0.003281 1 0 0 0 0 0 0 105953
-0.005669 -0.001895 0.174470 0.470531 0.182058 -2.772681 -0.003312 1 0 0 0 0 0 0 106963
-0.005679 -0.001899 0.174466 0.356454 0.160923 -2.852359 -0.003343 1 0 0 0 0 0 0 107953
-0.005699 -0.001917 0.174459 0.476076 0.343023 -2.840656 -0.003375 1 0 0 0 0 0 0 108963
-0.005724 -0.001942 0.174450 0.555504 0.454730 -2.842415 -0.003406 1 0 0 0 0 0 0 109952
-0.005737 -0.001954 0.174446 0.404421 0.305262 -2.928050 -0.003437 1 0 0 0 0 0 0 110963
-0.005758 -0.001976 0.174439 0.504604 0.418952 -2.918220 -0.003468 1 0 0 0 0 0 0 111953
-0.005784 -0.002004 0.174430 0.574331 0.496048 -2.921622 -0.003500 1 0 0 0 0 0 0 112962
-0.005812 -0.002033 0.174420 0.612996 0.537961 -2.936725 -0.003531 1 0 0 0 0 0 0 113972
-0.005840 -0.002064 0.174410 0.634429 0.560654 -2.957067 -0.003562 1 0 0 0 0 0 0 114953
-0.005878 -0.002074 0.174396 0.751018 0.298199 -2.923562 -0.003593 1 0 0 0 0 0 0 115962
-0.005912 -0.002096 0.174383 0.718811 0.415222 -2.972961 -0.003624 1 0 0 0 0 0 0 116952
-0.005952 -0.002101 0.174368 0.799230 0.224470 -2.958103 -0.003656 1 0 0 0 0 0 0 117963
-0.006002 -0.002136 0.174349 0.942325 0.588532 -2.944424 -0.003686 1 0 0 0 0 0 0 118939
-0.006028 -0.002153 0.174327 0.650369 0.403491 -2.921063 -0.003718 1 0 0 0 0 0 0 119948
-0.006056 -0.002178 0.174312 0.651467 0.481800 -3.021163 -0.003749 1 0 0 0 0 0 0 120938
-0.006108 -0.002202 0.174289 0.967081 0.472079 -2.962150 -0.003781 1 0 0 0 0 0 0 121955
-0.006172 -0.002224 0.174262 1.160768 0.463626 -2.935065 -0.003812 1 0 0 0 0 0 0 122954
-0.006228 -0.002231 0.174240 1.070279 0.251556 -3.006630 -0.003843 1 0 0 0 0 0 0 123948
-0.006293 -0.002245 0.174214 1.203254 0.333249 -2.988058 -0.003874 1 0 0 0 0 0 0 124955
-0.006342 -0.002268 0.174196 0.991385 0.461501 -3.116654 -0.003906 1 0 0 0 0 0 0 125949
-0.006382 -0.002296 0.174169 0.871233 0.537285 -3.028855 -0.003937 1 0 0 0 0 0 0 126947
-0.006440 -0.002320 0.174140 1.100564 0.508924 -3.027156 -0.003968 1 0 0 0 0 0 0 127948
-0.006486 -0.002349 0.174107 0.960431 0.558932 -2.999148 -0.004000 1 0 0 0 0 0 0 128960
-0.006547 -0.002374 0.174076 1.155128 0.522278 -3.036932 -0.004031 1 0 0 0 0 0 0 129949
-0.006579 -0.002387 0.174048 0.799388 0.360080 -3.103139 -0.004062 1 0 0 0 0 0 0 130955
-0.006611 -0.002410 0.174016 0.772021 0.473711 -3.076512 -0.004093 1 0 0 0 0 0 0 131958
-0.006666 -0.002432 0.173985 1.064261 0.481738 -3.111964 -0.004124 1 0 0 0 0 0 0 132951
-0.006709 -0.002460 0.173951 0.956266 0.552037 -3.102165 -0.004156 1 0 0 0 0 0 0 133955
-0.006748 -0.002490 0.173916 0.879385 0.595748 -3.106098 -0.004187 1 0 0 0 0 0 0 134956
-0.006783 -0.002521 0.173880 0.840952 0.620167 -3.119919 -0.004218 1 0 0 0 0 0 0 135955
-0.006817 -0.002553 0.173844 0.823950 0.634428 -3.138747 -0.004249 1 0 0 0 0 0 0 136954
-0.006859 -0.002564 0.173803 0.924392 0.365745 -3.100967 -0.004281 1 0 0 0 0 0 0 137955
-0.006919 -0.002580 0.173768 1.171846 0.411036 -3.191155 -0.004312 1 0 0 0 0 0 0 138956
-0.006973 -0.002584 0.173727 1.135716 0.245432 -3.153441 -0.004343 1 0 0 0 0 0 0 139958
-0.007017 -0.002602 0.173688 0.998577 0.422310 -3.197465 -0.004374 1 0 0 0 0 0 0 140950
-0.007063 -0.002606 0.173646 1.026895 0.260156 -3.176224 -0.004406 1 0 0 0 0 0 0 141958
-0.007118 -0.002640 0.173601 1.143471 0.641688 -3.154770 -0.004437 1 0 0 0 0 0 0 142956
-0.007170 -0.002652 0.173555 1.126848 0.394181 -3.171201 -0.004468 1 0 0 0 0 0 0 143949
-0.007213 -0.002675 0.173514 1.006807 0.505416 -3.252238 -0.004499 1 0 0 0 0 0 0 144954
-0.007274 -0.002697 0.173464 1.240878 0.516177 -3.170363 -0.004531 1 0 0 0 0 0 0 145954
-0.007345 -0.002719 0.173411 1.393184 0.518758 -3.129388 -0.004562 1 0 0 0 0 0 0 146956
-0.007383 -0.002731 0.173358 0.989994 0.384091 -3.155188 -0.004593 1 0 0 0 0 0 0 147955
-0.007442 -0.002748 0.173302 1.229570 0.440894 -3.145835 -0.004624 1 0 0 0 0 0 0 148955
-0.007511 -0.002767 0.173245 1.398383 0.482960 -3.148521 -0.004656 1 0 0 0 0 0 0 149954
-0.007556 -0.002815 0.173189 1.092210 0.859031 -3.177944 -0.004687 1 0 0 0 0 0 0 150956
-0.007626 -0.002828 0.173127 1.410069 0.453524 -3.124828 -0.004718 1 0 0 0 0 0 0 151953
-0.007680 -0.002852 0.173064 1.221641 0.544092 -3.120179 -0.004749 1 0 0 0 0 0 0 152953
-0.007724 -0.002880 0.173000 1.095261 0.620839 -3.129055 -0.004781 1 0 0 0 0 0 0 153954
-0.007764 -0.002911 0.172935 1.031271 0.664418 -3.143212 -0.004812 1 0 0 0 0 0 0 154954
-0.007802 -0.002943 0.172870 1.001737 0.688599 -3.159720 -0.004843 1 0 0 0 0 0 0 155955
-0.007847 -0.002954 0.172800 1.098393 0.421682 -3.115310 -0.004874 1 0 0 0 0 0 0 156954
-0.007903 -0.002992 0.172727 1.250817 0.751738 -3.077435 -0.004906 1 0 0 0 0 0 0 157954
-0.007957 -0.003007 0.172652 1.253276 0.475169 -3.085633 -0.004937 1 0 0 0 0 0 0 158955
-0.008026 -0.003025 0.172571 1.448168 0.502403 -3.017271 -0.004968 1 0 0 0 0 0 0 159954
-0.008102 -0.003045 0.172487 1.570987 0.534251 -2.984566 -0.004999 1 0 0 0 0 0 0 160951
-0.008166 -0.003051 0.172407 1.442543 0.343547 -3.059545 -0.005031 1 0 0 0 0 0 0 161953
-0.008248 -0.003043 0.172318 1.668883 0.154221 -2.963930 -0.005062 1 0 0 0 0 0 0 162942
-0.008331 -0.003050 0.172229 1.713163 0.334786 -3.006394 -0.005130 1 0 0 0 0 0 0 165131
-0.008486 -0.003098 0.172003 2.669783 0.882046 -1.219218 -0.005156 1 0 0 0 0 0 0 165968
-0.008531 -0.003122 0.171918 1.345806 0.645720 -2.898244 -0.005187 1 0 0 0 0 0 0 166941
-0.008573 -0.003152 0.171827 1.170264 0.682190 -3.004356 -0.005218 1 0 0 0 0 0 0 167958
-0.008636 -0.003177 0.171721 1.443298 0.644195 -2.839621 -0.005249 1 0 0 0 0 0 0 168954
-0.008687 -0.003207 0.171620 1.314971 0.696119 -2.897328 -0.005281 1 0 0 0 0 0 0 169953
-0.008717 -0.003223 0.171513 1.036484 0.521582 -2.833817 -0.005312 1 0 0 0 0 0 0 170955
-0.008737 -0.003232 0.171402 0.877651 0.415254 -2.799243 -0.005343 1 0 0 0 0 0 0 171954
-0.008767 -0.003253 0.171283 0.996721 0.571612 -2.698083 -0.005374 1 0 0 0 0 0 0 172954
-0.008809 -0.003259 0.171169 1.181516 0.386519 -2.778832 -0.005406 1 0 0 0 0 0 0 173953
-0.008850 -0.003279 0.171048 1.186902 0.553994 -2.699631 -0.005437 1 0 0 0 0 0 0 174956
-0.008883 -0.003268 0.170924 1.095427 0.168651 -2.675703 -0.005468 1 0 0 0 0 0 0 175943
-0.008920 -0.003279 0.170798 1.131433 0.425391 -2.646311 -0.005499 1 0 0 0 0 0 0 176952
-0.008951 -0.003264 0.170671 1.070911 0.102596 -2.655531 -0.005530 1 0 0 0 0 0 0 177940
-0.008994 -0.003251 0.170537 1.233987 0.105399 -2.573866 -0.005562 1 0 0 0 0 0 0 178951
-0.009044 -0.003240 0.170400 1.339343 0.123420 -2.527768 -0.005593 1 0 0 0 0 0 0 179937
-0.009097 -0.003229 0.170260 1.398372 0.134010 -2.506843 -0.005624 1 0 0 0 0 0 0 180943
-0.009160 -0.003196 0.170113 1.541929 -0.149164 -2.428255 -0.005655 1 0 0 0 0 0 0 181947
-0.009204 -0.003159 0.169976 1.319813 -0.244710 -2.547349 -0.005686 1 0 0 0 0 0 0 182938
-0.009231 -0.003141 0.169831 1.074067 -0.001505 -2.480535 -0.005718 1 0 0 0 0 0 0 183947
-0.009249 -0.003132 0.169683 0.939427 0.150048 -2.436879 -0.005749 1 0 0 0 0 0 0 184937
-0.009271 -0.003128 0.169463 0.995204 0.217188 -1.506054 -0.005781 1 0 0 0 0 0 0 185961
-0.009279 -0.003128 0.169349 0.807154 0.279888 -2.796427 -0.005811 1 0 0 0 0 0 0 186938
-0.009271 -0.003112 0.169221 0.588283 0.082507 -2.758033 -0.005843 1 0 0 0 0 0 0 187945
-0.009247 -0.003110 0.169075 0.362111 0.250339 -2.533161 -0.005874 1 0 0 0 0 0 0 188951
-0.009250 -0.003077 0.168847 0.695452 -0.141066 -1.437487 -0.005906 1 0 0 0 0 0 0 189957
-0.009215 -0.003062 0.168733 0.230037 0.046658 -2.834786 -0.005937 1 0 0 0 0 0 0 190967
-0.009177 -0.003060 0.168593 0.143562 0.247416 -2.634116 -0.005969 1 0 0 0 0 0 0 191966
-0.009169 -0.003027 0.168366 0.525433 -0.144948 -1.495251 -0.006000 1 0 0 0 0 0 0 192988
-0.009170 -0.003022 0.168248 0.693959 0.179139 -2.803374 -0.006031 1 0 0 0 0 0 0 193965
-0.009197 -0.003013 0.168094 1.049688 0.170511 -2.485138 -0.006062 1 0 0 0 0 0 0 194972
-0.009238 -0.002975 0.167857 1.267304 -0.222005 -1.364256 -0.006094 1 0 0 0 0 0 0 195983
-0.009255 -0.002946 0.167730 0.995226 -0.134304 -2.696420 -0.006125 1 0 0 0 0 0 0 196963
-0.009275 -0.002926 0.167492 1.003022 -0.021479 -1.391378 -0.006157 1 0 0 0 0 0 0 197993
-0.009289 -0.002900 0.167364 0.929644 -0.078275 -2.695867 -0.006187 1 0 0 0 0 0 0 198971
-0.009306 -0.002865 0.167212 0.972038 -0.209170 -2.510519 -0.006219 1 0 0 0 0 0 0 199966
-0.009314 -0.002873 0.166963 0.853350 0.343406 -1.249411 -0.006250 1 0 0 0 0 0 0 200984
-0.009301 -0.002858 0.166828 0.584951 0.096395 -2.605159 -0.006281 1 0 0 0 0 0 0 201963
-0.009273 -0.002856 0.166673 0.353408 0.248210 -2.481195 -0.006312 1 0 0 0 0 0 0 202963
-0.009199 -0.002840 0.166417 -0.265722 0.076630 -1.164020 -0.006344 1 0 0 0 0 0 0 203985
-0.009180 -0.002860 0.166277 0.384962 0.524772 -2.552706 -0.006375 1 0 0 0 0 0 0 204964
-0.009148 -0.002850 0.166037 0.278425 0.194612 -1.378630 -0.006407 1 0 0 0 0 0 0 205987
-0.009128 -0.002832 0.165901 0.429546 0.044581 -2.618195 -0.006437 1 0 0 0 0 0 0 206969
-0.009118 -0.002819 0.165649 0.574231 0.095132 -1.246904 -0.006469 1 0 0 0 0 0 0 207987
-0.009101 -0.002800 0.165510 0.508236 0.024953 -2.575283 -0.006500 1 0 0 0 0 0 0 208959
-0.009070 -0.002761 0.165267 0.309182 -0.237801 -1.357584 -0.006531 1 0 0 0 0 0 0 209981
-0.009065 -0.002755 0.165120 0.634901 0.146981 -2.487127 -0.006562 1 0 0 0 0 0 0 210944
-0.009072 -0.002728 0.164953 0.820114 -0.067018 -2.340910 -0.006593 1 0 0 0 0 0 0 211959
-0.009058 -0.002685 0.164689 0.578875 -0.319310 -1.072835 -0.006625 1 0 0 0 0 0 0 212982
-0.009040 -0.002660 0.164546 0.502815 -0.091715 -2.511946 -0.006656 1 0 0 0 0 0 0 213957
-0.009007 -0.002618 0.164297 0.295114 -0.311292 -1.279732 -0.006688 1 0 0 0 0 0 0 214983
-0.008977 -0.002616 0.164141 0.315536 0.198762 -2.380227 -0.006718 1 0 0 0 0 0 0 215963
-0.008935 -0.002590 0.163883 0.157307 -0.063763 -1.147782 -0.006750 1 0 0 0 0 0 0 216982
-0.008880 -0.002597 0.163740 -0.029262 0.340146 -2.529056 -0.006781 1 0 0 0 0 0 0 217961
-0.008837 -0.002584 0.163567 0.100470 0.111476 -2.270717 -0.006812 1 0 0 0 0 0 0 218963
-0.008748 -0.002558 0.163288 -0.473434 -0.070278 -0.867747 -0.006844 1 0 0 0 0 0 0 219981
-0.008725 -0.002576 0.163137 0.314876 0.477611 -2.395447 -0.006875 1 0 0 0 0 0 0 220962
-0.008697 -0.002567 0.162958 0.333781 0.194724 -2.188929 -0.006906 1 0 0 0 0 0 0 221964
-0.008620 -0.002546 0.162674 -0.306319 -0.009880 -0.787346 -0.006938 1 0 0 0 0 0 0 222986
-0.008591 -0.002525 0.162523 0.249063 -0.018780 -2.375521 -0.006968 1 0 0 0 0 0 0 223961
-0.008559 -0.002497 0.162342 0.278301 -0.109922 -2.159036 -0.007000 1 0 0 0 0 0 0 224961
-0.008515 -0.002452 0.162062 0.115156 -0.351793 -0.832205 -0.007031 1 0 0 0 0 0 0 225981
-0.008483 -0.002450 0.161917 0.253216 0.185291 -2.453894 -0.007062 1 0 0 0 0 0 0 226962
-0.008450 -0.002431 0.161737 0.252517 0.026792 -2.177906 -0.007093 1 0 0 0 0 0 0 227959
-0.008404 -0.002393 0.161456 0.085436 -0.252951 -0.816369 -0.007125 1 0 0 0 0 0 0 228983
-0.008364 -0.002352 0.161311 0.138436 -0.306426 -2.447159 -0.007156 1 0 0 0 0 0 0 229953
-0.008326 -0.002315 0.161130 0.178246 -0.279156 -2.151834 -0.007187 1 0 0 0 0 0 0 230957
-0.008228 -0.002305 0.160849 -0.602276 0.079074 -0.807136 -0.007219 1 0 0 0 0 0 0 231981
-0.008195 -0.002286 0.160693 0.147025 -0.002442 -2.306705 -0.007250 1 0 0 0 0 0 0 232961
-0.008152 -0.002281 0.160514 0.111220 0.182197 -2.145094 -0.007281 1 0 0 0 0 0 0 233959
-0.008040 -0.002237 0.160234 -0.821409 -0.320563 -0.812765 -0.007313 1 0 0 0 0 0 0 234984
-0.007995 -0.002235 0.160084 -0.024558 0.175242 -2.375044 -0.007343 1 0 0 0 0 0 0 235960
-0.007932 -0.002222 0.159915 -0.194955 0.090835 -2.273565 -0.007375 1 0 0 0 0 0 0 236960
-0.007862 -0.002188 0.159635 -0.305394 -0.206111 -0.814581 -0.007407 1 0 0 0 0 0 0 237986
-0.007809 -0.002171 0.159493 -0.096259 -0.011471 -2.463241 -0.007437 1 0 0 0 0 0 0 238943
-0.007781 -0.002161 0.159322 0.243997 0.109132 -2.257278 -0.007468 1 0 0 0 0 0 0 239960
-0.007736 -0.002129 0.159040 0.068972 -0.177739 -0.775477 -0.007505 1 0 0 0 0 0 0 241119
-0.007695 -0.002090 0.158889 0.088916 -0.304159 -2.331664 -0.007531 1 0 0 0 0 0 0 241960
-0.007657 -0.002053 0.158722 0.133471 -0.286838 -2.301392 -0.007594 1 0 0 0 0 0 0 243975
-0.007529 -0.002016 0.158298 -1.044259 -0.288582 1.087002 -0.007628 1 0 0 0 0 0 0 245069
-0.007468 -0.001998 0.158134 -0.300338 -0.033568 -1.963756 -0.007658 1 0 0 0 0 0 0 246019
-0.007435 -0.001989 0.157951 0.148194 0.094422 -2.022320 -0.007688 1 0 0 0 0 0 0 247003
-0.007378 -0.001973 0.157763 -0.133033 0.019270 -1.955017 -0.007720 1 0 0 0 0 0 0 248002
-0.007332 -0.001948 0.157578 -0.012073 -0.108409 -1.986431 -0.007751 1 0 0 0 0 0 0 249018
-0.007261 -0.001946 0.157396 -0.339785 0.188535 -2.022425 -0.007782 1 0 0 0 0 0 0 250000
-0.007208 -0.001928 0.157213 -0.135391 0.002546 -2.010713 -0.007812 1 0 0 0 0 0 0 250945
-0.007165 -0.001902 0.157030 0.002088 -0.125093 -1.998050 -0.007844 1 0 0 0 0 0 0 251971
-0.007094 -0.001900 0.156847 -0.338154 0.177162 -2.006943 -0.007874 1 0 0 0 0 0 0 252948
-0.007042 -0.001882 0.156664 -0.142547 -0.005038 -1.983692 -0.007905 1 0 0 0 0 0 0 253937
-0.007013 -0.001872 0.156470 0.193074 0.085547 -1.845840 -0.007937 1 0 0 0 0 0 0 254947
-0.006951 -0.001878 0.156282 -0.225849 0.304143 -1.906459 -0.007968 1 0 0 0 0 0 0 255935
-0.006902 -0.001864 0.156095 -0.089406 0.061084 -1.916385 -0.007999 1 0 0 0 0 0 0 256944
-0.006837 -0.001845 0.155902 -0.301580 -0.022222 -1.830543 -0.008030 1 0 0 0 0 0 0 257934
-0.006787 -0.001819 0.155712 -0.125192 -0.135409 -1.858264 -0.008062 1 0 0 0 0 0 0 258944
-0.006745 -0.001789 0.155523 -0.011332 -0.200794 -1.869827 -0.008093 1 0 0 0 0 0 0 259951
-0.006682 -0.001762 0.155328 -0.266094 -0.161432 -1.784575 -0.008124 1 0 0 0 0 0 0 260953
-0.006649 -0.001748 0.155127 0.087698 0.006211 -1.692409 -0.008155 1 0 0 0 0 0 0 261933
-0.006599 -0.001707 0.154942 -0.090936 -0.326554 -1.881239 -0.008187 1 0 0 0 0 0 0 262945
-0.006549 -0.001692 0.154738 -0.129639 -0.032594 -1.651679 -0.008218 1 0 0 0 0 0 0 263948
-0.006506 -0.001667 0.154542 -0.032542 -0.128127 -1.718155 -0.008249 1 0 0 0 0 0 0 264943
-0.006444 -0.001643 0.154343 -0.287159 -0.127972 -1.670063 -0.008280 1 0 0 0 0 0 0 265944
-0.006395 -0.001614 0.154148 -0.136356 -0.198035 -1.718066 -0.008312 1 0 0 0 0 0 0 266944
-0.006329 -0.001588 0.153948 -0.347047 -0.167991 -1.651197 -0.008343 1 0 0 0 0 0 0 267943
-0.006279 -0.001558 0.153752 -0.172841 -0.221208 -1.691011 -0.008374 1 0 0 0 0 0 0 268947
-0.006213 -0.001531 0.153551 -0.371143 -0.182726 -1.619237 -0.008405 1 0 0 0 0 0 0 269939
-0.006177 -0.001517 0.153346 0.010790 -0.015838 -1.535127 -0.008436 1 0 0 0 0 0 0 270939
-0.006119 -0.001499 0.153140 -0.261398 -0.059353 -1.518795 -0.008467 1 0 0 0 0 0 0 271923
-0.006072 -0.001472 0.152941 -0.137507 -0.168305 -1.592513 -0.008499 1 0 0 0 0 0 0 272938
-0.006014 -0.001425 0.152729 -0.269188 -0.453003 -1.425302 -0.008530 1 0 0 0 0 0 0 273941
-0.005968 -0.001385 0.152527 -0.139002 -0.401268 -1.521086 -0.008561 1 0 0 0 0 0 0 274940
-0.005927 -0.001348 0.152328 -0.058116 -0.358271 -1.569430 -0.008593 1 0 0 0 0 0 0 275940
-0.005866 -0.001318 0.152124 -0.327512 -0.263973 -1.491000 -0.008624 1 0 0 0 0 0 0 276938
-0.005817 -0.001286 0.151924 -0.186950 -0.283562 -1.528163 -0.008655 1 0 0 0 0 0 0 277940
-0.005759 -0.001236 0.151710 -0.308066 -0.520852 -1.339513 -0.008686 1 0 0 0 0 0 0 278939
-0.005712 -0.001194 0.151506 -0.172430 -0.445802 -1.429779 -0.008718 1 0 0 0 0 0 0 279939
-0.005671 -0.001156 0.151305 -0.088757 -0.391191 -1.475385 -0.008749 1 0 0 0 0 0 0 280947
-0.005616 -0.001104 0.151090 -0.263743 -0.582759 -1.280866 -0.008780 1 0 0 0 0 0 0 281942
-0.005571 -0.001061 0.150884 -0.157659 -0.484510 -1.370230 -0.008812 1 0 0 0 0 0 0 282945
-0.005508 -0.001028 0.150675 -0.396074 -0.346027 -1.321165 -0.008843 1 0 0 0 0 0 0 283942
-0.005458 -0.000994 0.150471 -0.240548 -0.341372 -1.374293 -0.008874 1 0 0 0 0 0 0 284939
-0.005423 -0.000939 0.150260 -0.047489 -0.637470 -1.280400 -0.008905 1 0 0 0 0 0 0 285938
-0.005364 -0.000900 0.150048 -0.336842 -0.456817 -1.236418 -0.008937 1 0 0 0 0 0 0 286941
-0.005317 -0.000863 0.149843 -0.217303 -0.407073 -1.300849 -0.008968 1 0 0 0 0 0 0 287938
-0.005276 -0.000828 0.149639 -0.134360 -0.388310 -1.325494 -0.008999 1 0 0 0 0 0 0 288938
-0.005237 -0.000794 0.149437 -0.092872 -0.381423 -1.324869 -0.009030 1 0 0 0 0 0 0 289938
-0.005200 -0.000760 0.149234 -0.074111 -0.380022 -1.312688 -0.009061 1 0 0 0 0 0 0 290937
-0.005171 -0.000705 0.149023 0.023066 -0.669671 -1.179573 -0.009092 1 0 0 0 0 0 0 291922
-0.005138 -0.000660 0.148816 -0.008993 -0.558619 -1.215235 -0.009124 1 0 0 0 0 0 0 292937
-0.005104 -0.000621 0.148611 -0.035613 -0.479771 -1.227803 -0.009155 1 0 0 0 0 0 0 293939
-0.005069 -0.000585 0.148406 -0.052047 -0.439938 -1.221462 -0.009186 1 0 0 0 0 0 0 294939
-0.005017 -0.000534 0.148186 -0.277164 -0.637856 -0.990298 -0.009218 1 0 0 0 0 0 0 295938
-0.004974 -0.000492 0.147974 -0.197106 -0.545515 -1.073836 -0.009249 1 0 0 0 0 0 0 296942
-0.004934 -0.000454 0.147766 -0.141473 -0.482535 -1.114401 -0.009280 1 0 0 0 0 0 0 297937
-0.004897 -0.000419 0.147560 -0.114692 -0.451336 -1.120015 -0.009312 1 0 0 0 0 0 0 298941
-0.004860 -0.000385 0.147354 -0.103465 -0.437647 -1.109200 -0.009343 1 0 0 0 0 0 0 299937
-0.004824 -0.000351 0.147147 -0.099977 -0.432849 -1.091339 -0.009374 1 0 0 0 0 0 0 300932
-0.004788 -0.000318 0.146941 -0.100232 -0.432467 -1.070634 -0.009405 1 0 0 0 0 0 0 301940
-0.004752 -0.000285 0.146734 -0.102382 -0.434278 -1.048447 -0.009437 1 0 0 0 0 0 0 302942
-0.004723 -0.000231 0.146517 -0.017783 -0.721970 -0.905218 -0.009468 1 0 0 0 0 0 0 303939
-0.004691 -0.000187 0.146306 -0.054246 -0.613438 -0.939592 -0.009499 1 0 0 0 0 0 0 304937
-0.004657 -0.000149 0.146097 -0.082962 -0.536146 -0.950268 -0.009530 1 0 0 0 0 0 0 305938
-0.004637 -0.000130 0.145878 0.098063 -0.284927 -0.813542 -0.009561 1 0 0 0 0 0 0 306939
-0.004609 -0.000104 0.145665 0.011046 -0.350422 -0.857710 -0.009593 1 0 0 0 0 0 0 307938
-0.004578 -0.000075 0.145454 -0.052986 -0.404042 -0.872457 -0.009624 1 0 0 0 0 0 0 308937
-0.004544 -0.000044 0.145244 -0.089170 -0.434734 -0.864866 -0.009655 1 0 0 0 0 0 0 309937
-0.004510 -0.000013 0.145034 -0.109669 -0.452322 -0.847082 -0.009686 1 0 0 0 0 0 0 310938
-0.004474 0.000019 0.144824 -0.122023 -0.463176 -0.824941 -0.009718 1 0 0 0 0 0 0 311938
-0.004454 0.000035 0.144604 0.067450 -0.259223 -0.672813 -0.009751 1 0 0 0 0 0 0 313001
-0.004433 0.000081 0.144380 0.071372 -0.629222 -0.586155 -0.009780 1 0 0 0 0 0 0 313938
-0.004419 0.000103 0.144154 0.175144 -0.372645 -0.528326 -0.009811 1 0 0 0 0 0 0 314939
-0.004395 0.000131 0.143936 0.040218 -0.411654 -0.616684 -0.009842 1 0 0 0 0 0 0 315928
-0.004388 0.000166 0.143730 0.248682 -0.519164 -0.759329 -0.009884 1 0 0 0 0 0 0 317258
-0.004333 0.000240 0.143374 -0.356170 -1.048104 1.227773 -0.009906 1 0 0 0 0 0 0 317951
-0.004323 0.000252 0.143251 0.167135 -0.299799 -1.616228 -0.009972 1 0 0 0 0 0 0 320062
-0.004292 0.000316 0.142797 -0.053001 -0.916352 2.460544 -0.010003 1 0 0 0 0 0 0 321064
-0.004263 0.000322 0.142627 -0.056368 -0.207760 -0.807500 -0.010033 1 0 0 0 0 0 0 322020
-0.004230 0.000340 0.142430 -0.110240 -0.310471 -0.775151 -0.010061 1 0 0 0 0 0 0 322934
-0.004218 0.000370 0.142232 0.155213 -0.478115 -0.723000 -0.010093 1 0 0 0 0 0 0 323941
-0.004210 0.000385 0.142042 0.233667 -0.298203 -0.812260 -0.010124 1 0 0 0 0 0 0 324932
-0.004188 0.000408 0.141837 0.055464 -0.390740 -0.610409 -0.010155 1 0 0 0 0 0 0 325940
-0.004175 0.000420 0.141644 0.155801 -0.248810 -0.728463 -0.010187 1 0 0 0 0 0 0 326944
-0.004165 0.000425 0.141428 0.207518 -0.158556 -0.415293 -0.010222 1 0 0 0 0 0 0 328065
-0.004143 0.000444 0.141213 0.042327 -0.320233 -0.367904 -0.010249 1 0 0 0 0 0 0 328953
-0.004136 0.000474 0.141005 0.231988 -0.491840 -0.451497 -0.010280 1 0 0 0 0 0 0 329941
-0.004130 0.000488 0.140811 0.269858 -0.313392 -0.611075 -0.010316 1 0 0 0 0 0 0 331072
-0.004110 0.000511 0.140604 0.071183 -0.404921 -0.432214 -0.010343 1 0 0 0 0 0 0 331937
-0.004104 0.000543 0.140400 0.242866 -0.538866 -0.432950 -0.010374 1 0 0 0 0 0 0 332943
-0.004099 0.000559 0.140206 0.272886 -0.342406 -0.555658 -0.010405 1 0 0 0 0 0 0 333934
-0.004100 0.000587 0.140007 0.362935 -0.492421 -0.473048 -0.010437 1 0 0 0 0 0 0 334942
-0.004083 0.000617 0.139798 0.125685 -0.526421 -0.301473 -0.010468 1 0 0 0 0 0 0 335948
-0.004078 0.000652 0.139592 0.269930 -0.609324 -0.315087 -0.010499 1 0 0 0 0 0 0 336933
-0.004089 0.000654 0.139388 0.478822 -0.179924 -0.312019 -0.010530 1 0 0 0 0 0 0 337945
-0.004076 0.000670 0.139175 0.197173 -0.328527 -0.184622 -0.010562 1 0 0 0 0 0 0 338948
-0.004074 0.000698 0.138968 0.307492 -0.508628 -0.217491 -0.010593 1 0 0 0 0 0 0 339948
-0.004071 0.000712 0.138773 0.305658 -0.339443 -0.354885 -0.010623 1 0 0 0 0 0 0 340919
-0.004087 0.000723 0.138562 0.570415 -0.294981 -0.141792 -0.010655 1 0 0 0 0 0 0 341948
-0.004078 0.000744 0.138347 0.253205 -0.415706 -0.035785 -0.010687 1 0 0 0 0 0 0 342949
-0.004071 0.000754 0.138148 0.256673 -0.288838 -0.220507 -0.010718 1 0 0 0 0 0 0 343940
-0.004072 0.000779 0.137946 0.352520 -0.477281 -0.167876 -0.010749 1 0 0 0 0 0 0 344950
-0.004070 0.000792 0.137752 0.330161 -0.328807 -0.252271 -0.010781 1 0 0 0 0 0 0 345950
-0.004072 0.000818 0.137552 0.391085 -0.500364 -0.147681 -0.010812 1 0 0 0 0 0 0 346954
-0.004086 0.000815 0.137348 0.540592 -0.139126 -0.076434 -0.010843 1 0 0 0 0 0 0 347946
-0.004118 0.000838 0.137153 0.806194 -0.453422 -0.144169 -0.010874 1 0 0 0 0 0 0 348948
-0.004132 0.000850 0.136961 0.592895 -0.326603 -0.185084 -0.010905 1 0 0 0 0 0 0 349948
-0.004136 0.000855 0.136771 0.451310 -0.235110 -0.187703 -0.010937 1 0 0 0 0 0 0 350949
-0.004142 0.000877 0.136571 0.456684 -0.454708 -0.037825 -0.010968 1 0 0 0 0 0 0 351948
-0.004164 0.000893 0.136387 0.675530 -0.392877 -0.197573 -0.010999 1 0 0 0 0 0 0 352948
-0.004172 0.000901 0.136199 0.520650 -0.278413 -0.152659 -0.011030 1 0 0 0 0 0 0 353948
-0.004173 0.000904 0.136011 0.417546 -0.213205 -0.109691 -0.011062 1 0 0 0 0 0 0 354949
-0.004172 0.000905 0.135821 0.363763 -0.180008 -0.075370 -0.011093 1 0 0 0 0 0 0 355948
-0.004189 0.000910 0.135640 0.621472 -0.230293 -0.159930 -0.011124 1 0 0 0 0 0 0 356947
-0.004181 0.000927 0.135464 0.307060 -0.398024 -0.209383 -0.011155 1 0 0 0 0 0 0 357947
-0.004174 0.000935 0.135280 0.291096 -0.295830 -0.079577 -0.011186 1 0 0 0 0 0 0 358935
-0.004190 0.000944 0.135101 0.582547 -0.293301 -0.114961 -0.011218 1 0 0 0 0 0 0 359945
-0.004195 0.000948 0.134915 0.475884 -0.230925 -0.007210 -0.011249 1 0 0 0 0 0 0 360947
-0.004216 0.000954 0.134735 0.681937 -0.260525 -0.053733 -0.011280 1 0 0 0 0 0 0 361946
-0.004231 0.000977 0.134568 0.625341 -0.483024 -0.202717 -0.011312 1 0 0 0 0 0 0 362949
-0.004235 0.000988 0.134386 0.483647 -0.349839 -0.006674 -0.011343 1 0 0 0 0 0 0 363946
-0.004255 0.000997 0.134208 0.686741 -0.325916 -0.006723 -0.011374 1 0 0 0 0 0 0 364950
-0.004243 0.000997 0.134043 0.271336 -0.189763 -0.158431 -0.011405 1 0 0 0 0 0 0 365949
-0.004255 0.001001 0.133870 0.553023 -0.237554 -0.059017 -0.011437 1 0 0 0 0 0 0 366949
-0.004257 0.001002 0.133687 0.464671 -0.207764 0.125337 -0.011468 1 0 0 0 0 0 0 367948
-0.004257 0.001003 0.133528 0.418312 -0.191502 -0.165747 -0.011499 1 0 0 0 0 0 0 368936
-0.004247 0.001038 0.133379 0.282380 -0.644232 -0.300152 -0.011530 1 0 0 0 0 0 0 369933
-0.004233 0.001034 0.133215 0.212619 -0.194146 -0.087054 -0.011561 1 0 0 0 0 0 0 370940
-0.004244 0.001037 0.133042 0.537308 -0.227494 0.056229 -0.011593 1 0 0 0 0 0 0 371947
-0.004247 0.001038 0.132888 0.477687 -0.208729 -0.144988 -0.011624 1 0 0 0 0 0 0 372947
-0.004253 0.001058 0.132730 0.499344 -0.456271 -0.095615 -0.011655 1 0 0 0 0 0 0 373947
-0.004254 0.001067 0.132581 0.440156 -0.347766 -0.189575 -0.011687 1 0 0 0 0 0 0 374949
-0.004266 0.001056 0.132425 0.586117 -0.071959 -0.085462 -0.011718 1 0 0 0 0 0 0 375946
-0.004255 0.001065 0.132258 0.293206 -0.303138 0.099188 -0.011748 1 0 0 0 0 0 0 376921
-0.004247 0.001069 0.132105 0.313390 -0.263664 -0.058172 -0.011780 1 0 0 0 0 0 0 377945
-0.004255 0.001056 0.131948 0.520653 -0.030390 0.011539 -0.011812 1 0 0 0 0 0 0 378948
-0.004257 0.001049 0.131799 0.463447 -0.088524 -0.074370 -0.011843 1 0 0 0 0 0 0 379945
-0.004256 0.001045 0.131653 0.417364 -0.134744 -0.105229 -0.011874 1 0 0 0 0 0 0 380950
-0.004294 0.001052 0.131497 0.928386 -0.286437 0.057088 -0.011905 1 0 0 0 0 0 0 381938
-0.004311 0.001055 0.131348 0.708713 -0.250069 -0.011397 -0.011936 1 0 0 0 0 0 0 382931
-0.004317 0.001056 0.131203 0.550420 -0.220586 -0.037282 -0.011968 1 0 0 0 0 0 0 383940
-0.004332 0.001041 0.131048 0.648122 -0.008253 0.105673 -0.011999 1 0 0 0 0 0 0 384930
-0.004323 0.001048 0.130910 0.354822 -0.273593 -0.091025 -0.012030 1 0 0 0 0 0 0 385939
-0.004351 0.001041 0.130767 0.808750 -0.117542 -0.016031 -0.012061 1 0 0 0 0 0 0 386930
-0.004343 0.001032 0.130645 0.387150 -0.079506 -0.262533 -0.012093 1 0 0 0 0 0 0 387939
-0.004350 0.001013 0.130498 0.542704 0.071467 0.048944 -0.012124 1 0 0 0 0 0 0 388930
-0.004373 0.001007 0.130362 0.758495 -0.099447 -0.039051 -0.012155 1 0 0 0 0 0 0 389939
-0.004381 0.001004 0.130221 0.605401 -0.144799 0.038146 -0.012186 1 0 0 0 0 0 0 390930
-0.004364 0.000997 0.130099 0.248851 -0.102621 -0.190316 -0.012218 1 0 0 0 0 0 0 391939
-0.004387 0.000984 0.129962 0.747516 -0.005091 0.009793 -0.012268 1 0 0 0 0 0 0 393543
-0.004379 0.000990 0.129770 0.395302 -0.264742 0.767693 -0.012280 1 0 0 0 0 0 0 393942
-0.004377 0.000994 0.129669 0.430841 -0.250196 -0.329392 -0.012346 1 0 0 0 0 0 0 396060
-0.004383 0.000980 0.129470 0.549750 -0.016058 0.878033 -0.012377 1 0 0 0 0 0 0 397040
-0.004386 0.000973 0.129336 0.521952 -0.083316 0.166540 -0.012408 1 0 0 0 0 0 0 398019
-0.004406 0.000974 0.129204 0.740112 -0.193882 0.079488 -0.012439 1 0 0 0 0 0 0 399022
-0.004407 0.000954 0.129075 0.527226 0.061307 0.055213 -0.012470 1 0 0 0 0 0 0 400028
-0.004413 0.000964 0.128956 0.555941 -0.289414 -0.060271 -0.012501 1 0 0 0 0 0 0 401020
-0.004427 0.000953 0.128841 0.687730 -0.067743 -0.102488 -0.012533 1 0 0 0 0 0 0 402022
-0.004434 0.000948 0.128738 0.588423 -0.108375 -0.249148 -0.012565 1 0 0 0 0 0 0 403038
-0.004449 0.000931 0.128629 0.698356 0.049492 -0.165063 -0.012592 1 0 0 0 0 0 0 403932
-0.004460 0.000941 0.128517 0.668360 -0.298182 -0.110552 -0.012624 1 0 0 0 0 0 0 404946
-0.004478 0.000931 0.128404 0.751115 -0.071783 -0.077344 -0.012659 1 0 0 0 0 0 0 406065
-0.004478 0.000906 0.128282 0.532335 0.147502 0.067062 -0.012687 1 0 0 0 0 0 0 406954
-0.004477 0.000894 0.128177 0.492779 0.013835 -0.116108 -0.012718 1 0 0 0 0 0 0 407946
-0.004489 0.000873 0.128066 0.654249 0.115338 -0.055349 -0.012749 1 0 0 0 0 0 0 408945
-0.004493 0.000862 0.127965 0.579308 -0.007086 -0.152287 -0.012784 1 0 0 0 0 0 0 410074
-0.004507 0.000842 0.127856 0.701644 0.106441 -0.047702 -0.012816 1 0 0 0 0 0 0 411072
-0.004518 0.000851 0.127745 0.678623 -0.261101 0.015092 -0.012843 1 0 0 0 0 0 0 411936
-0.004516 0.000836 0.127654 0.514801 0.013685 -0.232060 -0.012874 1 0 0 0 0 0 0 412946
-0.004527 0.000813 0.127548 0.662326 0.139620 -0.057602 -0.012909 1 0 0 0 0 0 0 414073
-0.004536 0.000821 0.127438 0.660511 -0.239471 0.042864 -0.012939 1 0 0 0 0 0 0 415026
-0.004540 0.000825 0.127337 0.581639 -0.224735 -0.047364 -0.012970 1 0 0 0 0 0 0 416014
-0.004573 0.000817 0.127237 0.979199 -0.069922 -0.060100 -0.013001 1 0 0 0 0 0 0 417012
-0.004588 0.000812 0.127139 0.781016 -0.103401 -0.076628 -0.013037 1 0 0 0 0 0 0 418150
-0.004594 0.000810 0.127043 0.642147 -0.131173 -0.074126 -0.013068 1 0 0 0 0 0 0 419144
-0.004603 0.000775 0.126946 0.671886 0.294760 -0.060842 -0.013094 1 0 0 0 0 0 0 419991
-0.004606 0.000757 0.126850 0.595161 0.116169 -0.046630 -0.013126 1 0 0 0 0 0 0 420990
-0.004620 0.000734 0.126773 0.745450 0.174760 -0.293194 -0.013161 1 0 0 0 0 0 0 422115
-0.004626 0.000722 0.126684 0.640490 0.034808 -0.139644 -0.013193 1 0 0 0 0 0 0 423139
-0.004626 0.000716 0.126591 0.572999 -0.052386 -0.049895 -0.013223 1 0 0 0 0 0 0 424115
-0.004619 0.000694 0.126506 0.467010 0.152238 -0.146105 -0.013254 1 0 0 0 0 0 0 425114
-0.004634 0.000687 0.126423 0.745098 -0.030702 -0.164007 -0.013286 1 0 0 0 0 0 0 426136
-0.004640 0.000684 0.126332 0.651570 -0.088139 -0.040461 -0.013318 1 0 0 0 0 0 0 427137
-0.004635 0.000663 0.126248 0.511868 0.136005 -0.114709 -0.013348 1 0 0 0 0 0 0 428113
-0.004651 0.000657 0.126165 0.770668 -0.036225 -0.123538 -0.013379 1 0 0 0 0 0 0 429113
-0.004672 0.000640 0.126094 0.864501 0.097864 -0.258575 -0.013411 1 0 0 0 0 0 0 430113
-0.004667 0.000645 0.126018 0.537927 -0.185281 -0.196447 -0.013443 1 0 0 0 0 0 0 431163
-0.004677 0.000633 0.125948 0.706569 0.010209 -0.272556 -0.013474 1 0 0 0 0 0 0 432146
-0.004675 0.000608 0.125873 0.557275 0.207134 -0.183189 -0.013506 1 0 0 0 0 0 0 433156
-0.004678 0.000615 0.125804 0.625851 -0.181682 -0.253729 -0.013536 1 0 0 0 0 0 0 434121
-0.004693 0.000604 0.125737 0.776223 0.009074 -0.280483 -0.013567 1 0 0 0 0 0 0 435123
-0.004692 0.000579 0.125662 0.597673 0.208304 -0.163267 -0.013598 1 0 0 0 0 0 0 436111
-0.004704 0.000552 0.125594 0.751593 0.258389 -0.220270 -0.013629 1 0 0 0 0 0 0 437107
-0.004710 0.000539 0.125538 0.681323 0.093339 -0.389035 -0.013662 1 0 0 0 0 0 0 438142
-0.004705 0.000513 0.125467 0.534714 0.242617 -0.194669 -0.013693 1 0 0 0 0 0 0 439141
-0.004702 0.000500 0.125411 0.547270 0.093110 -0.356198 -0.013724 1 0 0 0 0 0 0 440143
-0.004718 0.000499 0.125338 0.803159 -0.064783 -0.145795 -0.013755 1 0 0 0 0 0 0 441138
-0.004739 0.000483 0.125270 0.892268 0.095096 -0.176401 -0.013787 1 0 0 0 0 0 0 442146
-0.004748 0.000476 0.125215 0.762327 0.014214 -0.336408 -0.013818 1 0 0 0 0 0 0 443141
-0.004752 0.000472 0.125165 0.677656 -0.042095 -0.404140 -0.013849 1 0 0 0 0 0 0 444139
-0.004766 0.000456 0.125105 0.804953 0.115115 -0.279316 -0.013879 1 0 0 0 0 0 0 445115
-0.004753 0.000443 0.125043 0.451931 0.090437 -0.237651 -0.013911 1 0 0 0 0 0 0 446113
-0.004745 0.000436 0.124990 0.497461 0.005955 -0.337027 -0.013943 1 0 0 0 0 0 0 447150
-0.004753 0.000419 0.124929 0.712710 0.143244 -0.233695 -0.013974 1 0 0 0 0 0 0 448138
-0.004757 0.000410 0.124877 0.672340 0.045682 -0.321326 -0.014005 1 0 0 0 0 0 0 449138
-0.004758 0.000406 0.124827 0.635953 -0.019608 -0.360321 -0.014036 1 0 0 0 0 0 0 450111
-0.004752 0.000385 0.124789 0.545212 0.193601 -0.512252 -0.014068 1 0 0 0 0 0 0 451141
-0.004748 0.000374 0.124745 0.560044 0.080946 -0.435617 -0.014098 1 0 0 0 0 0 0 452121
-0.004758 0.000355 0.124687 0.746874 0.188821 -0.244398 -0.014130 1 0 0 0 0 0 0 453135
-0.004762 0.000345 0.124635 0.692648 0.075472 -0.298158 -0.014161 1 0 0 0 0 0 0 454118
-0.004758 0.000321 0.124597 0.579179 0.249490 -0.466600 -0.014193 1 0 0 0 0 0 0 455135
-0.004775 0.000314 0.124561 0.846412 0.053569 -0.517836 -0.014223 1 0 0 0 0 0 0 456120
-0.004782 0.000311 0.124517 0.750550 -0.011222 -0.411308 -0.014255 1 0 0 0 0 0 0 457134
-0.004785 0.000309 0.124471 0.681928 -0.040367 -0.355655 -0.014286 1 0 0 0 0 0 0 458119
-0.004780 0.000289 0.124434 0.576092 0.192428 -0.470787 -0.014317 1 0 0 0 0 0 0 459122
-0.004763 0.000293 0.124401 0.412850 -0.095503 -0.526895 -0.014349 1 0 0 0 0 0 0 460136
-0.004753 0.000295 0.124358 0.488032 -0.097037 -0.399282 -0.014380 1 0 0 0 0 0 0 461119
-0.004742 0.000278 0.124323 0.473390 0.163315 -0.475684 -0.014411 1 0 0 0 0 0 0 462137
-0.004736 0.000269 0.124279 0.529020 0.076303 -0.370306 -0.014443 1 0 0 0 0 0 0 463148
-0.004731 0.000264 0.124233 0.565336 0.011014 -0.314187 -0.014473 1 0 0 0 0 0 0 464121
-0.004743 0.000248 0.124205 0.779667 0.160805 -0.550054 -0.014505 1 0 0 0 0 0 0 465119
-0.004747 0.000240 0.124164 0.711173 0.072108 -0.395673 -0.014536 1 0 0 0 0 0 0 466118
-0.004736 0.000250 0.124130 0.492111 -0.173863 -0.457798 -0.014565 1 0 0 0 0 0 0 467063
-0.004723 0.000236 0.124098 0.460648 0.112073 -0.484053 -0.014596 1 0 0 0 0 0 0 468053
-0.004716 0.000229 0.124055 0.522541 0.052892 -0.349727 -0.014640 1 0 0 0 0 0 0 469454
-0.004711 0.000225 0.124009 0.563002 0.003119 -0.280941 -0.014659 1 0 0 0 0 0 0 470053
-0.004709 0.000224 0.123992 0.609890 -0.024450 -0.659871 -0.014704 1 0 0 0 0 0 0 471508
-0.004707 0.000223 0.123956 0.605393 -0.037872 -0.425428 -0.014722 1 0 0 0 0 0 0 472065
-0.004700 0.000204 0.123922 0.535378 0.201817 -0.441696 -0.014753 1 0 0 0 0 0 0 473054
-0.004715 0.000199 0.123889 0.826510 0.041601 -0.433944 -0.014784 1 0 0 0 0 0 0 474062
-0.004703 0.000192 0.123868 0.504544 0.056089 -0.593104 -0.014815 1 0 0 0 0 0 0 475054
-0.004695 0.000188 0.123829 0.531122 0.012161 -0.376826 -0.014847 1 0 0 0 0 0 0 476069
-0.004672 0.000182 0.123806 0.326868 0.046654 -0.555070 -0.014874 1 0 0 0 0 0 0 476947
-0.004680 0.000183 0.123776 0.700542 -0.053083 -0.476757 -0.014909 1 0 0 0 0 0 0 478067
-0.004676 0.000165 0.123745 0.606765 0.192564 -0.451121 -0.014940 1 0 0 0 0 0 0 479066
-0.004661 0.000170 0.123714 0.431301 -0.082101 -0.443555 -0.014967 1 0 0 0 0 0 0 479927
-0.004647 0.000154 0.123683 0.428517 0.168692 -0.433167 -0.015003 1 0 0 0 0 0 0 481057
-0.004645 0.000164 0.123661 0.598574 -0.155839 -0.552022 -0.015034 1 0 0 0 0 0 0 482061
-0.004638 0.000151 0.123633 0.536629 0.125504 -0.478517 -0.015065 1 0 0 0 0 0 0 483062
-0.004620 0.000158 0.123603 0.391809 -0.116206 -0.442369 -0.015096 1 0 0 0 0 0 0 484059
-0.004605 0.000143 0.123573 0.405840 0.152304 -0.420199 -0.015128 1 0 0 0 0 0 0 485059
-0.004603 0.000154 0.123551 0.584462 -0.162905 -0.534964 -0.015159 1 0 0 0 0 0 0 486058
-0.004582 0.000155 0.123534 0.357186 -0.061624 -0.606325 -0.015190 1 0 0 0 0 0 0 487053
-0.004571 0.000156 0.123497 0.447355 -0.045741 -0.345384 -0.015221 1 0 0 0 0 0 0 488055
-0.004546 0.000151 0.123475 0.277567 0.020268 -0.506540 -0.015253 1 0 0 0 0 0 0 489063
-0.004552 0.000154 0.123445 0.667424 -0.063247 -0.422060 -0.015284 1 0 0 0 0 0 0 490056
-0.004535 0.000150 0.123425 0.412904 0.005571 -0.540123 -0.015315 1 0 0 0 0 0 0 491060
-0.004520 0.000130 0.123398 0.404831 0.236285 -0.449140 -0.015346 1 0 0 0 0 0 0 492056
-0.004519 0.000138 0.123377 0.576647 -0.116510 -0.527346 -0.015378 1 0 0 0 0 0 0 493055
-0.004498 0.000138 0.123361 0.347420 -0.036288 -0.583976 -0.015409 1 0 0 0 0 0 0 494055
-0.004482 0.000119 0.123335 0.366627 0.214683 -0.459231 -0.015440 1 0 0 0 0 0 0 495056
-0.004459 0.000124 0.123305 0.291245 -0.064705 -0.401800 -0.015471 1 0 0 0 0 0 0 496058
-0.004448 0.000126 0.123295 0.435540 -0.063786 -0.640834 -0.015503 1 0 0 0 0 0 0 497056
-0.004436 0.000108 0.123271 0.429689 0.196420 -0.483329 -0.015534 1 0 0 0 0 0 0 498053
-0.004416 0.000114 0.123243 0.321437 -0.073293 -0.404525 -0.015565 1 0 0 0 0 0 0 499064
-0.004419 0.000102 0.123222 0.617094 0.117105 -0.488568 -0.015596 1 0 0 0 0 0 0 500041
-0.004406 0.000111 0.123194 0.439842 -0.120406 -0.410157 -0.015627 1 0 0 0 0 0 0 501040
-0.004381 0.000110 0.123175 0.247402 -0.029832 -0.509471 -0.015659 1 0 0 0 0 0 0 502058
-0.004368 0.000110 0.123168 0.397329 -0.024227 -0.679079 -0.015690 1 0 0 0 0 0 0 503041
-0.004361 0.000110 0.123135 0.472718 -0.025409 -0.342564 -0.015721 1 0 0 0 0 0 0 504057
-0.004337 0.000105 0.123114 0.276464 0.035139 -0.465499 -0.015753 1 0 0 0 0 0 0 505056
-0.004326 0.000102 0.123106 0.410476 0.011007 -0.655151 -0.015784 1 0 0 0 0 0 0 506057
-0.004319 0.000101 0.123073 0.476410 -0.006565 -0.326668 -0.015815 1 0 0 0 0 0 0 507041
-0.004296 0.000096 0.123051 0.275111 0.045633 -0.452483 -0.015846 1 0 0 0 0 0 0 508039
-0.004285 0.000093 0.123044 0.406358 0.017371 -0.643334 -0.015878 1 0 0 0 0 0 0 509058
-0.004265 0.000106 0.123021 0.301287 -0.186289 -0.461520 -0.015909 1 0 0 0 0 0 0 510062
-0.004269 0.000098 0.123002 0.593438 0.057839 -0.487085 -0.015940 1 0 0 0 0 0 0 511061
-0.004251 0.000090 0.122986 0.345265 0.094986 -0.526318 -0.015971 1 0 0 0 0 0 0 512057
-0.004248 0.000104 0.122970 0.508977 -0.200637 -0.523961 -0.016003 1 0 0 0 0 0 0 513055
-0.004226 0.000107 0.122955 0.289743 -0.077357 -0.537780 -0.016034 1 0 0 0 0 0 0 514057
-0.004229 0.000094 0.122938 0.577094 0.134950 -0.520169 -0.016065 1 0 0 0 0 0 0 515059
-0.004211 0.000083 0.122923 0.332982 0.136745 -0.532602 -0.016096 1 0 0 0 0 0 0 516058
-0.004207 0.000096 0.122907 0.499470 -0.178374 -0.519733 -0.016127 1 0 0 0 0 0 0 517049
-0.004186 0.000098 0.122892 0.282016 -0.065163 -0.529554 -0.016159 1 0 0 0 0 0 0 518054
-0.004176 0.000099 0.122887 0.400301 -0.041804 -0.656889 -0.016190 1 0 0 0 0 0 0 519060
-0.004151 0.000095 0.122875 0.219440 0.027807 -0.591274 -0.016221 1 0 0 0 0 0 0 520055
-0.004157 0.000097 0.122850 0.603394 -0.053162 -0.391812 -0.016253 1 0 0 0 0 0 0 521057
-0.004140 0.000094 0.122831 0.349309 0.016369 -0.463162 -0.016284 1 0 0 0 0 0 0 522054
-0.004132 0.000092 0.122825 0.433278 0.001867 -0.625207 -0.016315 1 0 0 0 0 0 0 523058
-0.004129 0.000092 0.122823 0.494415 -0.010382 -0.697019 -0.016346 1 0 0 0 0 0 0 524056
-0.004112 0.000105 0.122802 0.335758 -0.200949 -0.459069 -0.016378 1 0 0 0 0 0 0 525057
-0.004117 0.000098 0.122783 0.599045 0.049948 -0.464113 -0.016409 1 0 0 0 0 0 0 526056
-0.004120 0.000094 0.122777 0.598100 0.029292 -0.619229 -0.016440 1 0 0 0 0 0 0 527057
-0.004102 0.000088 0.122765 0.321620 0.065581 -0.566024 -0.016471 1 0 0 0 0 0 0 528057
-0.004098 0.000103 0.122750 0.483773 -0.216905 -0.517609 -0.016502 1 0 0 0 0 0 0 529045
-0.004097 0.000111 0.122745 0.527063 -0.147440 -0.637354 -0.016534 1 0 0 0 0 0 0 530055
-0.004076 0.000110 0.122734 0.282686 -0.030507 -0.569879 -0.016565 1 0 0 0 0 0 0 531046
-0.004066 0.000110 0.122730 0.391761 -0.023975 -0.657852 -0.016596 1 0 0 0 0 0 0 532046
-0.004061 0.000109 0.122729 0.468426 -0.025947 -0.700954 -0.016628 1 0 0 0 0 0 0 533054
-0.004039 0.000105 0.122719 0.248200 0.033745 -0.593769 -0.016658 1 0 0 0 0 0 0 534044
-0.004028 0.000102 0.122715 0.370435 0.009532 -0.666569 -0.016690 1 0 0 0 0 0 0 535054
-0.004041 0.000106 0.122692 0.694114 -0.069188 -0.416564 -0.016721 1 0 0 0 0 0 0 536045
-0.004028 0.000103 0.122675 0.390069 0.006114 -0.459345 -0.016753 1 0 0 0 0 0 0 537055
-0.004022 0.000101 0.122669 0.446890 -0.004928 -0.610578 -0.016784 1 0 0 0 0 0 0 538045
-0.004019 0.000101 0.122666 0.494423 -0.015353 -0.678423 -0.016815 1 0 0 0 0 0 0 539060
-0.004017 0.000100 0.122666 0.519755 -0.021096 -0.704589 -0.016847 1 0 0 0 0 0 0 540061
-0.003997 0.000095 0.122656 0.272218 0.037127 -0.590229 -0.016878 1 0 0 0 0 0 0 541066
-0.003987 0.000093 0.122653 0.380465 0.012287 -0.660517 -0.016909 1 0 0 0 0 0 0 542060
-0.003987 0.000110 0.122641 0.527231 -0.250595 -0.555697 -0.016940 1 0 0 0 0 0 0 543065
-0.003988 0.000119 0.122636 0.543019 -0.166503 -0.645381 -0.016971 1 0 0 0 0 0 0 544057
-0.003988 0.000123 0.122635 0.544164 -0.102997 -0.690530 -0.017003 1 0 0 0 0 0 0 545066
-0.003968 0.000121 0.122625 0.283494 -0.007972 -0.583858 -0.017034 1 0 0 0 0 0 0 546073
-0.003959 0.000120 0.122622 0.385305 -0.014218 -0.657693 -0.017080 1 0 0 0 0 0 0 547542
-0.003954 0.000119 0.122620 0.457868 -0.022707 -0.694824 -0.017097 1 0 0 0 0 0 0 548072
-0.003952 0.000119 0.122620 0.496597 -0.027535 -0.710094 -0.017128 1 0 0 0 0 0 0 549066
-0.003931 0.000114 0.122610 0.256083 0.031129 -0.591569 -0.017159 1 0 0 0 0 0 0 550066
-0.003921 0.000112 0.122607 0.367652 0.006530 -0.660585 -0.017190 1 0 0 0 0 0 0 551067
-0.003916 0.000110 0.122606 0.445818 -0.011185 -0.696840 -0.017222 1 0 0 0 0 0 0 552064
-0.003913 0.000110 0.122605 0.487141 -0.020626 -0.711588 -0.017253 1 0 0 0 0 0 0 553060
-0.003912 0.000109 0.122605 0.508303 -0.025418 -0.717723 -0.017283 1 0 0 0 0 0 0 554037
-0.003892 0.000105 0.122596 0.259012 0.033299 -0.595748 -0.017315 1 0 0 0 0 0 0 555067
-0.003882 0.000102 0.122592 0.366080 0.008759 -0.663653 -0.017347 1 0 0 0 0 0 0 556065
-0.003877 0.000101 0.122591 0.441992 -0.008930 -0.699522 -0.017378 1 0 0 0 0 0 0 557061
-0.003874 0.000101 0.122591 0.482225 -0.018333 -0.714136 -0.017409 1 0 0 0 0 0 0 558070
-0.003878 0.000119 0.122580 0.573175 -0.268223 -0.578679 -0.017441 1 0 0 0 0 0 0 559072
-0.003861 0.000123 0.122567 0.298872 -0.116052 -0.531217 -0.017472 1 0 0 0 0 0 0 560066
-0.003852 0.000125 0.122562 0.386045 -0.072298 -0.638054 -0.017503 1 0 0 0 0 0 0 561065
-0.003848 0.000126 0.122560 0.450835 -0.053705 -0.688911 -0.017534 1 0 0 0 0 0 0 562065
-0.003846 0.000127 0.122560 0.485164 -0.044773 -0.708869 -0.017564 1 0 0 0 0 0 0 563037
-0.003845 0.000127 0.122560 0.502804 -0.040381 -0.716930 -0.017597 1 0 0 0 0 0 0 564072
-0.003825 0.000123 0.122550 0.251783 0.022917 -0.595276 -0.017628 1 0 0 0 0 0 0 565063
-0.003815 0.000121 0.122547 0.357745 0.000684 -0.663510 -0.017659 1 0 0 0 0 0 0 566066
-0.003810 0.000120 0.122546 0.433095 -0.015845 -0.699495 -0.017691 1 0 0 0 0 0 0 567070
-0.003808 0.000119 0.122545 0.472993 -0.024664 -0.714116 -0.017722 1 0 0 0 0 0 0 568064
-0.003807 0.000119 0.122545 0.493432 -0.029163 -0.720215 -0.017753 1 0 0 0 0 0 0 569065
-0.003786 0.000114 0.122535 0.243955 0.029648 -0.597727 -0.017784 1 0 0 0 0 0 0 570063
-0.003776 0.000112 0.122532 0.350544 0.005228 -0.665794 -0.017815 1 0 0 0 0 0 0 571067
-0.003772 0.000110 0.122531 0.426193 -0.012406 -0.701701 -0.017847 1 0 0 0 0 0 0 572064
-0.003769 0.000110 0.122531 0.466271 -0.021778 -0.716326 -0.017878 1 0 0 0 0 0 0 573071
-0.003748 0.000105 0.122521 0.226747 0.034538 -0.596763 -0.017909 1 0 0 0 0 0 0 574067
-0.003738 0.000102 0.122518 0.338147 0.008877 -0.665989 -0.017940 1 0 0 0 0 0 0 575061
-0.003733 0.000101 0.122516 0.416185 -0.009357 -0.702316 -0.017971 1 0 0 0 0 0 0 576053
-0.003730 0.000101 0.122516 0.457428 -0.019042 -0.717066 -0.018003 1 0 0 0 0 0 0 577055
-0.003729 0.000100 0.122516 0.478523 -0.023957 -0.723206 -0.018034 1 0 0 0 0 0 0 578053
-0.003729 0.000100 0.122516 0.489441 -0.026460 -0.726193 -0.018065 1 0 0 0 0 0 0 579056
-0.003709 0.000095 0.122506 0.235369 0.033343 -0.602248 -0.018096 1 0 0 0 0 0 0 580053
-0.003699 0.000093 0.122503 0.339407 0.009471 -0.670050 -0.018128 1 0 0 0 0 0 0 581054
-0.003694 0.000092 0.122502 0.413755 -0.007866 -0.705896 -0.018159 1 0 0 0 0 0 0 582060
-0.003692 0.000091 0.122501 0.453150 -0.017100 -0.720450 -0.018190 1 0 0 0 0 0 0 583048
-0.003690 0.000091 0.122501 0.473312 -0.021811 -0.726521 -0.018221 1 0 0 0 0 0 0 584052
-0.003690 0.000091 0.122501 0.483778 -0.024186 -0.729479 -0.018253 1 0 0 0 0 0 0 585057
-0.003690 0.000091 0.122501 0.489401 -0.025387 -0.731324 -0.018284 1 0 0 0 0 0 0 586053
-0.003670 0.000086 0.122492 0.232742 0.035027 -0.606809 -0.018315 1 0 0 0 0 0 0 587056
-0.003660 0.000084 0.122488 0.335341 0.011508 -0.674535 -0.018346 1 0 0 0 0 0 0 588052
-0.003655 0.000083 0.122487 0.408985 -0.005650 -0.710343 -0.018378 1 0 0 0 0 0 0 589055
-0.003653 0.000082 0.122487 0.447994 -0.014801 -0.724882 -0.018408 1 0 0 0 0 0 0 590035
-0.003652 0.000082 0.122486 0.467982 -0.019449 -0.730947 -0.018440 1 0 0 0 0 0 0 591055
-0.003632 0.000077 0.122477 0.218514 0.039228 -0.607747 -0.018471 1 0 0 0 0 0 0 592053
-0.003622 0.000075 0.122474 0.324576 0.014871 -0.676060 -0.018502 1 0 0 0 0 0 0 593052
-0.003617 0.000074 0.122472 0.399916 -0.002714 -0.712091 -0.018534 1 0 0 0 0 0 0 594053
-0.003614 0.000073 0.122472 0.439777 -0.012059 -0.726718 -0.018565 1 0 0 0 0 0 0 595044
-0.003594 0.000068 0.122462 0.200435 0.044198 -0.606484 -0.018596 1 0 0 0 0 0 0 596053
-0.003583 0.000066 0.122459 0.311387 0.018655 -0.675958 -0.018627 1 0 0 0 0 0 0 597043
-0.003578 0.000064 0.122458 0.389161 0.000478 -0.712414 -0.018659 1 0 0 0 0 0 0 598052
-0.003556 0.000059 0.122448 0.170585 0.051825 -0.600743 -0.018690 1 0 0 0 0 0 0 599059
-0.003545 0.000057 0.122444 0.291882 0.023800 -0.673451 -0.018721 1 0 0 0 0 0 0 600049
-0.003540 0.000055 0.122443 0.374801 0.004387 -0.711066 -0.018753 1 0 0 0 0 0 0 601058
-0.003537 0.000055 0.122443 0.418409 -0.005866 -0.726225 -0.018784 1 0 0 0 0 0 0 602048
-0.003516 0.000050 0.122433 0.181117 0.049888 -0.605878 -0.018815 1 0 0 0 0 0 0 603057
-0.003506 0.000047 0.122430 0.292793 0.024161 -0.675560 -0.018846 1 0 0 0 0 0 0 604048
-0.003501 0.000046 0.122428 0.370911 0.005912 -0.712085 -0.018878 1 0 0 0 0 0 0 605054
-0.003498 0.000045 0.122428 0.412157 -0.003784 -0.726884 -0.018909 1 0 0 0 0 0 0 606058
-0.003478 0.000041 0.122418 0.173725 0.052249 -0.606213 -0.018940 1 0 0 0 0 0 0 607057
-0.003467 0.000038 0.122415 0.284743 0.026693 -0.675934 -0.018972 1 0 0 0 0 0 0 608062
-0.003462 0.000037 0.122414 0.362489 0.008521 -0.712455 -0.019002 1 0 0 0 0 0 0 609052
-0.003440 0.000032 0.122404 0.144187 0.059800 -0.600329 -0.019034 1 0 0 0 0 0 0 610062
-0.003429 0.000029 0.122400 0.265185 0.031847 -0.673250 -0.019065 1 0 0 0 0 0 0 611052
-0.003437 0.000014 0.122388 0.518866 0.196836 -0.565441 -0.019096 1 0 0 0 0 0 0 612058
-0.003441 0.000006 0.122384 0.499388 0.116713 -0.657279 -0.019128 1 0 0 0 0 0 0 613057
-0.003423 -0.000002 0.122373 0.214791 0.121256 -0.576291 -0.019159 1 0 0 0 0 0 0 614070
-0.003415 -0.000006 0.122369 0.300439 0.068415 -0.661491 -0.019190 1 0 0 0 0 0 0 615063
-0.003410 -0.000008 0.122367 0.365141 0.036443 -0.703594 -0.019222 1 0 0 0 0 0 0 616065
-0.003408 -0.000009 0.122367 0.399573 0.019888 -0.720343 -0.019253 1 0 0 0 0 0 0 617059
-0.003407 -0.000010 0.122367 0.417174 0.011568 -0.727129 -0.019284 1 0 0 0 0 0 0 618064
-0.003387 -0.000015 0.122357 0.167068 0.068240 -0.603090 -0.019315 1 0 0 0 0 0 0 619065
-0.003377 -0.000017 0.122354 0.271842 0.043152 -0.671894 -0.019346 1 0 0 0 0 0 0 620035
-0.003373 -0.000018 0.122352 0.346495 0.025225 -0.708160 -0.019378 1 0 0 0 0 0 0 621065
-0.003370 -0.000019 0.122352 0.385971 0.015715 -0.722818 -0.019409 1 0 0 0 0 0 0 622070
-0.003369 -0.000019 0.122352 0.406098 0.010909 -0.728853 -0.019441 1 0 0 0 0 0 0 623069
-0.003368 -0.000019 0.122352 0.416476 0.008508 -0.731760 -0.019472 1 0 0 0 0 0 0 624070
-0.003361 -0.000038 0.122331 0.333867 0.252487 -0.460583 -0.019503 1 0 0 0 0 0 0 625060
-0.003358 -0.000047 0.122324 0.373783 0.159122 -0.605673 -0.019534 1 0 0 0 0 0 0 626062
-0.003357 -0.000052 0.122322 0.399997 0.090863 -0.681541 -0.019565 1 0 0 0 0 0 0 627053
-0.003356 -0.000054 0.122321 0.413289 0.054550 -0.711435 -0.019597 1 0 0 0 0 0 0 628064
-0.003356 -0.000055 0.122320 0.419971 0.036173 -0.722955 -0.019628 1 0 0 0 0 0 0 629062
-0.003355 -0.000056 0.122320 0.423534 0.026974 -0.727789 -0.019659 1 0 0 0 0 0 0 630063
-0.003355 -0.000056 0.122320 0.425680 0.022390 -0.730341 -0.019693 1 0 0 0 0 0 0 631152
-0.003355 -0.000056 0.122320 0.427036 0.020109 -0.731962 -0.019724 1 0 0 0 0 0 0 632149
-0.003355 -0.000056 0.122320 0.428038 0.018978 -0.733272 -0.019755 1 0 0 0 0 0 0 633139
-0.003355 -0.000056 0.122320 0.428890 0.018430 -0.734486 -0.019787 1 0 0 0 0 0 0 634149
-0.003355 -0.000056 0.122320 0.429641 0.018172 -0.735670 -0.019818 1 0 0 0 0 0 0 635141
-0.003336 -0.000061 0.122311 0.171228 0.078865 -0.609295 -0.019848 1 0 0 0 0 0 0 636114
-0.003326 -0.000063 0.122307 0.271643 0.055889 -0.677541 -0.019880 1 0 0 0 0 0 0 637134
-0.003321 -0.000064 0.122306 0.344086 0.039024 -0.713569 -0.019912 1 0 0 0 0 0 0 638152
-0.003319 -0.000065 0.122306 0.382451 0.030060 -0.728119 -0.019943 1 0 0 0 0 0 0 639142
-0.003318 -0.000065 0.122305 0.401994 0.025533 -0.734070 -0.019973 1 0 0 0 0 0 0 640113
-0.003317 -0.000065 0.122305 0.412073 0.023273 -0.736938 -0.020004 1 0 0 0 0 0 0 641111
-0.003317 -0.000065 0.122305 0.417433 0.022158 -0.738703 -0.020036 1 0 0 0 0 0 0 642113
-0.003317 -0.000066 0.122305 0.420422 0.021619 -0.740058 -0.020067 1 0 0 0 0 0 0 643107
-0.003317 -0.000066 0.122305 0.422241 0.021362 -0.741280 -0.020098 1 0 0 0 0 0 0 644107
-0.003317 -0.000066 0.122305 0.423485 0.021242 -0.742461 -0.020129 1 0 0 0 0 0 0 645104
-0.003317 -0.000066 0.122305 0.424438 0.021214 -0.743614 -0.020160 1 0 0 0 0 0 0 646105
-0.003317 -0.000066 0.122305 0.425245 0.021202 -0.744783 -0.020192 1 0 0 0 0 0 0 647107
-0.003317 -0.000066 0.122305 0.425993 0.021229 -0.745973 -0.020224 1 0 0 0 0 0 0 648140
-0.003317 -0.000066 0.122305 0.426691 0.021244 -0.747142 -0.020256 1 0 0 0 0 0 0 649150
-0.003317 -0.000066 0.122305 0.427352 0.021284 -0.748275 -0.020286 1 0 0 0 0 0 0 650138
-0.003297 -0.000070 0.122296 0.168890 0.082121 -0.621704 -0.020318 1 0 0 0 0 0 0 651140
-0.003288 -0.000072 0.122292 0.269127 0.059257 -0.689965 -0.020349 1 0 0 0 0 0 0 652131
-0.003283 -0.000074 0.122291 0.341460 0.042454 -0.726005 -0.020380 1 0 0 0 0 0 0 653137
-0.003281 -0.000074 0.122291 0.379753 0.033517 -0.740526 -0.020410 1 0 0 0 0 0 0 654105
-0.003279 -0.000074 0.122291 0.399299 0.029003 -0.746546 -0.020443 1 0 0 0 0 0 0 655135
-0.003279 -0.000075 0.122291 0.409340 0.026757 -0.749372 -0.020473 1 0 0 0 0 0 0 656105
-0.003278 -0.000075 0.122291 0.414666 0.025651 -0.751126 -0.020504 1 0 0 0 0 0 0 657107
-0.003278 -0.000075 0.122291 0.417638 0.025118 -0.752482 -0.020535 1 0 0 0 0 0 0 658108
-0.003278 -0.000075 0.122291 0.419449 0.024863 -0.753704 -0.020567 1 0 0 0 0 0 0 659109
-0.003284 -0.000056 0.122280 0.491740 -0.221330 -0.613745 -0.020599 1 0 0 0 0 0 0 660129
-0.003267 -0.000052 0.122267 0.208422 -0.067441 -0.561152 -0.020629 1 0 0 0 0 0 0 661107
-0.003259 -0.000049 0.122262 0.288999 -0.022275 -0.668040 -0.020661 1 0 0 0 0 0 0 662134
-0.003255 -0.000048 0.122260 0.350366 -0.002943 -0.718875 -0.020692 1 0 0 0 0 0 0 663131
-0.003253 -0.000048 0.122260 0.382950 0.006391 -0.738741 -0.020723 1 0 0 0 0 0 0 664113
-0.003252 -0.000047 0.122260 0.399579 0.011015 -0.746638 -0.020755 1 0 0 0 0 0 0 665147
-0.003232 -0.000052 0.122250 0.149084 0.074138 -0.622114 -0.020786 1 0 0 0 0 0 0 666129
-0.003222 -0.000054 0.122246 0.253027 0.052425 -0.691289 -0.020817 1 0 0 0 0 0 0 667113
-0.003217 -0.000055 0.122245 0.327185 0.036216 -0.727649 -0.020849 1 0 0 0 0 0 0 668128
-0.003215 -0.000056 0.122245 0.366384 0.027571 -0.742295 -0.020879 1 0 0 0 0 0 0 669110
-0.003194 -0.000060 0.122235 0.127405 0.083983 -0.620147 -0.020911 1 0 0 0 0 0 0 670129
-0.003184 -0.000063 0.122232 0.236916 0.058936 -0.690202 -0.020940 1 0 0 0 0 0 0 671056
-0.003179 -0.000064 0.122230 0.313846 0.041058 -0.726888 -0.020971 1 0 0 0 0 0 0 672047
-0.003176 -0.000065 0.122230 0.354441 0.031585 -0.741664 -0.021003 1 0 0 0 0 0 0 673056
-0.003175 -0.000065 0.122230 0.375084 0.026786 -0.747695 -0.021034 1 0 0 0 0 0 0 674047
-0.003174 -0.000065 0.122230 0.385677 0.024409 -0.750559 -0.021065 1 0 0 0 0 0 0 675056
-0.003155 -0.000070 0.122220 0.132345 0.083995 -0.623934 -0.021096 1 0 0 0 0 0 0 676047
-0.003145 -0.000072 0.122217 0.234630 0.060600 -0.692647 -0.021128 1 0 0 0 0 0 0 677056
-0.003145 -0.000055 0.122205 0.379114 -0.202612 -0.587657 -0.021159 1 0 0 0 0 0 0 678046
-0.003146 -0.000046 0.122201 0.392682 -0.118698 -0.676370 -0.021190 1 0 0 0 0 0 0 679055
-0.003146 -0.000042 0.122199 0.392719 -0.055308 -0.720799 -0.021221 1 0 0 0 0 0 0 680046
-0.003146 -0.000040 0.122199 0.391926 -0.021484 -0.738432 -0.021253 1 0 0 0 0 0 0 681071
-0.003127 -0.000043 0.122189 0.132739 0.056408 -0.617007 -0.021284 1 0 0 0 0 0 0 682064
-0.003117 -0.000045 0.122186 0.231879 0.042157 -0.687588 -0.021314 1 0 0 0 0 0 0 683037
-0.003113 -0.000046 0.122184 0.303578 0.029676 -0.724461 -0.021346 1 0 0 0 0 0 0 684054
-0.003110 -0.000046 0.122184 0.341535 0.022900 -0.739249 -0.021377 1 0 0 0 0 0 0 685047
-0.003090 -0.000051 0.122174 0.102129 0.080215 -0.616701 -0.021409 1 0 0 0 0 0 0 686054
-0.003080 -0.000053 0.122171 0.211079 0.055667 -0.687001 -0.021440 1 0 0 0 0 0 0 687049
-0.003074 -0.000055 0.122169 0.287660 0.038064 -0.723756 -0.021471 1 0 0 0 0 0 0 688054
-0.003072 -0.000055 0.122169 0.328073 0.028699 -0.738541 -0.021503 1 0 0 0 0 0 0 689064
-0.003071 -0.000055 0.122169 0.348613 0.023980 -0.744564 -0.021534 1 0 0 0 0 0 0 690069
-0.003070 -0.000056 0.122169 0.359112 0.021619 -0.747357 -0.021565 1 0 0 0 0 0 0 691042
-0.003070 -0.000056 0.122169 0.364611 0.020454 -0.749092 -0.021597 1 0 0 0 0 0 0 692062
-0.003070 -0.000056 0.122169 0.367623 0.019877 -0.750381 -0.021628 1 0 0 0 0 0 0 693062
-0.003070 -0.000056 0.122169 0.369391 0.019619 -0.751548 -0.021659 1 0 0 0 0 0 0 694062
-0.003070 -0.000056 0.122169 0.370550 0.019499 -0.752655 -0.021690 1 0 0 0 0 0 0 695064
-0.003050 -0.000060 0.122159 0.112685 0.080194 -0.624943 -0.021721 1 0 0 0 0 0 0 696059
-0.003041 -0.000063 0.122156 0.212293 0.057395 -0.693569 -0.021752 1 0 0 0 0 0 0 697051
-0.003036 -0.000064 0.122155 0.284224 0.040642 -0.729753 -0.021784 1 0 0 0 0 0 0 698067
-0.003033 -0.000064 0.122154 0.322319 0.031733 -0.744305 -0.021815 1 0 0 0 0 0 0 699068
-0.003032 -0.000065 0.122154 0.341682 0.027235 -0.750243 -0.021847 1 0 0 0 0 0 0 700068
-0.003032 -0.000065 0.122154 0.351584 0.024984 -0.753026 -0.021878 1 0 0 0 0 0 0 701060
-0.003037 -0.000046 0.122143 0.428080 -0.222382 -0.613476 -0.021909 1 0 0 0 0 0 0 702063
-0.003039 -0.000037 0.122140 0.405684 -0.130099 -0.688823 -0.021940 1 0 0 0 0 0 0 703063
-0.003041 -0.000033 0.122138 0.387648 -0.062453 -0.728417 -0.021971 1 0 0 0 0 0 0 704061
-0.003041 -0.000030 0.122138 0.377851 -0.026511 -0.744275 -0.022003 1 0 0 0 0 0 0 705057
-0.003042 -0.000029 0.122138 0.372987 -0.008335 -0.750678 -0.022034 1 0 0 0 0 0 0 706061
-0.003023 -0.000033 0.122128 0.112055 0.061549 -0.624707 -0.022065 1 0 0 0 0 0 0 707063
-0.003013 -0.000035 0.122125 0.209993 0.043332 -0.694013 -0.022097 1 0 0 0 0 0 0 708062
-0.003008 -0.000036 0.122123 0.281070 0.028868 -0.730413 -0.022128 1 0 0 0 0 0 0 709061
-0.003006 -0.000037 0.122123 0.318706 0.021105 -0.745031 -0.022159 1 0 0 0 0 0 0 710061
-0.003005 -0.000037 0.122123 0.337841 0.017156 -0.750983 -0.022190 1 0 0 0 0 0 0 711061
-0.003004 -0.000037 0.122123 0.347635 0.015180 -0.753765 -0.022221 1 0 0 0 0 0 0 712059
-0.003004 -0.000037 0.122123 0.352757 0.014218 -0.755423 -0.022252 1 0 0 0 0 0 0 713048
-0.003004 -0.000037 0.122123 0.355568 0.013728 -0.756715 -0.022284 1 0 0 0 0 0 0 714056
-0.003004 -0.000037 0.122123 0.357223 0.013506 -0.757851 -0.022315 1 0 0 0 0 0 0 715062
-0.003017 -0.000051 0.122112 0.530195 0.198319 -0.613536 -0.022347 1 0 0 0 0 0 0 716066
-0.003023 -0.000058 0.122108 0.467969 0.128821 -0.690786 -0.022378 1 0 0 0 0 0 0 717059
-0.003026 -0.000061 0.122107 0.421240 0.077885 -0.731394 -0.022409 1 0 0 0 0 0 0 718060
-0.003028 -0.000063 0.122106 0.396183 0.050784 -0.747654 -0.022440 1 0 0 0 0 0 0 719064
-0.003029 -0.000064 0.122106 0.383596 0.037092 -0.754165 -0.022472 1 0 0 0 0 0 0 720061
-0.003029 -0.000064 0.122106 0.377488 0.030240 -0.757161 -0.022503 1 0 0 0 0 0 0 721058
-0.003030 -0.000065 0.122106 0.374644 0.026813 -0.758879 -0.022534 1 0 0 0 0 0 0 722048
-0.003030 -0.000065 0.122106 0.373540 0.025138 -0.760268 -0.022568 1 0 0 0 0 0 0 723134
-0.003030 -0.000065 0.122106 0.373208 0.024300 -0.761410 -0.022599 1 0 0 0 0 0 0 724134
-0.003030 -0.000065 0.122106 0.373304 0.023899 -0.762480 -0.022630 1 0 0 0 0 0 0 725129
-0.003043 -0.000079 0.122095 0.545462 0.208606 -0.617959 -0.022661 1 0 0 0 0 0 0 726136
-0.003049 -0.000086 0.122091 0.482937 0.139172 -0.695238 -0.022692 1 0 0 0 0 0 0 727106
-0.003053 -0.000089 0.122090 0.436066 0.088270 -0.735848 -0.022723 1 0 0 0 0 0 0 728106
-0.003054 -0.000091 0.122089 0.410938 0.061190 -0.752096 -0.022754 1 0 0 0 0 0 0 729102
-0.003055 -0.000092 0.122089 0.398351 0.047511 -0.758655 -0.022787 1 0 0 0 0 0 0 730145
-0.003056 -0.000092 0.122089 0.392208 0.040672 -0.761609 -0.022817 1 0 0 0 0 0 0 731111
-0.003069 -0.000106 0.122078 0.561190 0.222105 -0.617627 -0.022849 1 0 0 0 0 0 0 732136
-0.003075 -0.000113 0.122074 0.497205 0.151137 -0.695205 -0.022880 1 0 0 0 0 0 0 733148
-0.003079 -0.000117 0.122073 0.449554 0.099467 -0.735901 -0.022910 1 0 0 0 0 0 0 734108
-0.003080 -0.000118 0.122073 0.424078 0.072028 -0.752194 -0.022942 1 0 0 0 0 0 0 735129
-0.003081 -0.000119 0.122072 0.411283 0.058156 -0.758715 -0.022974 1 0 0 0 0 0 0 736127
-0.003082 -0.000120 0.122072 0.405067 0.051232 -0.761676 -0.023004 1 0 0 0 0 0 0 737112
-0.003082 -0.000120 0.122072 0.402221 0.047794 -0.763413 -0.023036 1 0 0 0 0 0 0 738126
-0.003082 -0.000120 0.122072 0.401054 0.046119 -0.764679 -0.023067 1 0 0 0 0 0 0 739113
-0.003082 -0.000120 0.122072 0.400756 0.045297 -0.765812 -0.023099 1 0 0 0 0 0 0 740126
-0.003095 -0.000134 0.122061 0.572599 0.229713 -0.620958 -0.023129 1 0 0 0 0 0 0 741110
-0.003101 -0.000141 0.122058 0.510170 0.160355 -0.698357 -0.023161 1 0 0 0 0 0 0 742126
-0.003105 -0.000144 0.122056 0.463295 0.109487 -0.738936 -0.023190 1 0 0 0 0 0 0 743045
-0.003106 -0.000146 0.122056 0.438223 0.082459 -0.755201 -0.023221 1 0 0 0 0 0 0 744053
-0.003107 -0.000147 0.122056 0.425620 0.068788 -0.761700 -0.023252 1 0 0 0 0 0 0 745050
-0.003108 -0.000147 0.122055 0.419540 0.061980 -0.764670 -0.023284 1 0 0 0 0 0 0 746053
-0.003108 -0.000148 0.122055 0.416725 0.058614 -0.766372 -0.023315 1 0 0 0 0 0 0 747045
-0.003108 -0.000148 0.122055 0.415597 0.056958 -0.767657 -0.023346 1 0 0 0 0 0 0 748053
-0.003121 -0.000162 0.122045 0.587029 0.240927 -0.622689 -0.023378 1 0 0 0 0 0 0 749054
-0.003127 -0.000169 0.122041 0.524465 0.171438 -0.700131 -0.023408 1 0 0 0 0 0 0 750043
-0.003131 -0.000172 0.122039 0.477583 0.120531 -0.740832 -0.023440 1 0 0 0 0 0 0 751053
-0.003132 -0.000174 0.122039 0.452466 0.093467 -0.757079 -0.023471 1 0 0 0 0 0 0 752044
-0.003133 -0.000175 0.122039 0.439893 0.079814 -0.763600 -0.023503 1 0 0 0 0 0 0 753063
-0.003134 -0.000175 0.122039 0.433787 0.073001 -0.766550 -0.023534 1 0 0 0 0 0 0 754055
-0.003134 -0.000175 0.122039 0.431011 0.069637 -0.768267 -0.023566 1 0 0 0 0 0 0 755070
-0.003134 -0.000175 0.122039 0.429870 0.067994 -0.769509 -0.023596 1 0 0 0 0 0 0 756048
-0.003134 -0.000175 0.122039 0.429686 0.067234 -0.770774 -0.023632 1 0 0 0 0 0 0 757207
-0.003134 -0.000175 0.122039 0.429743 0.066879 -0.771677 -0.023659 1 0 0 0 0 0 0 758058
-0.003134 -0.000176 0.122039 0.430097 0.066738 -0.772685 -0.023690 1 0 0 0 0 0 0 759043
-0.003134 -0.000176 0.122039 0.430566 0.066726 -0.773731 -0.023722 1 0 0 0 0 0 0 760065
-0.003134 -0.000176 0.122039 0.431064 0.066759 -0.774713 -0.023752 1 0 0 0 0 0 0 761032
-0.003134 -0.000176 0.122039 0.431630 0.066829 -0.775779 -0.023784 1 0 0 0 0 0 0 762065
-0.003134 -0.000176 0.122039 0.432178 0.066898 -0.776793 -0.023815 1 0 0 0 0 0 0 763064
-0.003134 -0.000176 0.122039 0.432731 0.066975 -0.777793 -0.023846 1 0 0 0 0 0 0 764058
-0.003134 -0.000176 0.122039 0.433299 0.067061 -0.778831 -0.023878 1 0 0 0 0 0 0 765059
-0.003134 -0.000176 0.122039 0.433856 0.067140 -0.779837 -0.023909 1 0 0 0 0 0 0 766057
-0.003134 -0.000176 0.122039 0.434421 0.067239 -0.780865 -0.023940 1 0 0 0 0 0 0 767060
-0.003134 -0.000176 0.122039 0.435003 0.067314 -0.781885 -0.023971 1 0 0 0 0 0 0 768060
-0.003134 -0.000176 0.122039 0.435556 0.067414 -0.782905 -0.024003 1 0 0 0 0 0 0 769060
-0.003134 -0.000176 0.122039 0.436133 0.067500 -0.783910 -0.024034 1 0 0 0 0 0 0 770060
-0.003134 -0.000176 0.122039 0.436705 0.067589 -0.784954 -0.024065 1 0 0 0 0 0 0 771066
-0.003134 -0.000176 0.122039 0.437262 0.067668 -0.785959 -0.024097 1 0 0 0 0 0 0 772063
-0.003134 -0.000176 0.122039 0.437821 0.067753 -0.786965 -0.024127 1 0 0 0 0 0 0 773051
-0.003134 -0.000176 0.122039 0.438401 0.067850 -0.788004 -0.024159 1 0 0 0 0 0 0 774058
-0.003134 -0.000176 0.122039 0.438945 0.067928 -0.788985 -0.024189 1 0 0 0 0 0 0 775031
-0.003134 -0.000176 0.122039 0.439536 0.068026 -0.790044 -0.024221 1 0 0 0 0 0 0 776059
-0.003134 -0.000176 0.122039 0.440098 0.068114 -0.791037 -0.024252 1 0 0 0 0 0 0 777051
-0.003134 -0.000176 0.122039 0.440659 0.068205 -0.792077 -0.024284 1 0 0 0 0 0 0 778060
-0.003115 -0.000180 0.122029 0.181918 0.129089 -0.663993 -0.024315 1 0 0 0 0 0 0 779062
-0.003105 -0.000182 0.122026 0.280957 0.106590 -0.732385 -0.024346 1 0 0 0 0 0 0 780059
-0.003100 -0.000183 0.122024 0.352606 0.089997 -0.768408 -0.024378 1 0 0 0 0 0 0 781059
-0.003098 -0.000184 0.122024 0.390546 0.081187 -0.782866 -0.024409 1 0 0 0 0 0 0 782061
-0.003097 -0.000184 0.122024 0.409851 0.076759 -0.788711 -0.024440 1 0 0 0 0 0 0 783065
-0.003096 -0.000184 0.122024 0.419749 0.074585 -0.791432 -0.024472 1 0 0 0 0 0 0 784061
-0.003096 -0.000185 0.122024 0.424934 0.073528 -0.793022 -0.024502 1 0 0 0 0 0 0 785030
-0.003096 -0.000185 0.122024 0.427828 0.073040 -0.794277 -0.024534 1 0 0 0 0 0 0 786059
-0.003076 -0.000189 0.122014 0.170264 0.133647 -0.666073 -0.024565 1 0 0 0 0 0 0 787059
-0.003067 -0.000191 0.122011 0.269769 0.111038 -0.734557 -0.024596 1 0 0 0 0 0 0 788057
-0.003062 -0.000193 0.122009 0.341617 0.094398 -0.770611 -0.024628 1 0 0 0 0 0 0 789059
-0.003060 -0.000193 0.122009 0.379657 0.085543 -0.785067 -0.024659 1 0 0 0 0 0 0 790058
-0.003059 -0.000193 0.122009 0.399021 0.081109 -0.790920 -0.024690 1 0 0 0 0 0 0 791060
-0.003058 -0.000194 0.122009 0.408927 0.078934 -0.793635 -0.024721 1 0 0 0 0 0 0 792058
-0.003058 -0.000194 0.122009 0.414125 0.077870 -0.795250 -0.024753 1 0 0 0 0 0 0 793058
-0.003058 -0.000194 0.122009 0.416974 0.077406 -0.796457 -0.024784 1 0 0 0 0 0 0 794052
-0.003038 -0.000198 0.121999 0.159441 0.137994 -0.668075 -0.024815 1 0 0 0 0 0 0 795047
-0.003029 -0.000201 0.121996 0.258838 0.115401 -0.736611 -0.024846 1 0 0 0 0 0 0 796050
-0.003024 -0.000202 0.121995 0.330623 0.098787 -0.772693 -0.024878 1 0 0 0 0 0 0 797058
-0.003021 -0.000202 0.121994 0.368628 0.089952 -0.787154 -0.024909 1 0 0 0 0 0 0 798058
-0.003020 -0.000203 0.121994 0.387944 0.085521 -0.793014 -0.024940 1 0 0 0 0 0 0 799065
-0.003020 -0.000203 0.121994 0.397838 0.083338 -0.795726 -0.024972 1 0 0 0 0 0 0 800063
-0.003019 -0.000203 0.121994 0.403021 0.082297 -0.797318 -0.025003 1 0 0 0 0 0 0 801065
-0.003000 -0.000207 0.121984 0.146693 0.142595 -0.668898 -0.025034 1 0 0 0 0 0 0 802060
-0.002990 -0.000210 0.121981 0.246548 0.119892 -0.737544 -0.025065 1 0 0 0 0 0 0 803060
-0.002991 -0.000192 0.121969 0.390125 -0.144004 -0.632325 -0.025096 1 0 0 0 0 0 0 804056
-0.002991 -0.000184 0.121965 0.403081 -0.060440 -0.720490 -0.025128 1 0 0 0 0 0 0 805058
-0.002991 -0.000179 0.121964 0.402825 0.002773 -0.764564 -0.025158 1 0 0 0 0 0 0 806039
-0.002992 -0.000177 0.121963 0.401872 0.036518 -0.781962 -0.025190 1 0 0 0 0 0 0 807052
-0.002992 -0.000176 0.121963 0.401396 0.053625 -0.788816 -0.025221 1 0 0 0 0 0 0 808042
-0.002992 -0.000176 0.121963 0.401338 0.062242 -0.791878 -0.025252 1 0 0 0 0 0 0 809051
-0.002992 -0.000175 0.121963 0.401527 0.066585 -0.793591 -0.025283 1 0 0 0 0 0 0 810042
-0.002992 -0.000175 0.121963 0.401872 0.068801 -0.794839 -0.025315 1 0 0 0 0 0 0 811052
-0.002992 -0.000175 0.121963 0.402272 0.069948 -0.795898 -0.025346 1 0 0 0 0 0 0 812041
-0.002992 -0.000175 0.121963 0.402735 0.070575 -0.796923 -0.025377 1 0 0 0 0 0 0 813050
-0.002992 -0.000175 0.121963 0.403208 0.070932 -0.797911 -0.025408 1 0 0 0 0 0 0 814041
-0.002972 -0.000180 0.121953 0.144520 0.131927 -0.669102 -0.025439 1 0 0 0 0 0 0 815030
-0.002963 -0.000182 0.121950 0.243077 0.109580 -0.737714 -0.025471 1 0 0 0 0 0 0 816050
-0.002963 -0.000165 0.121938 0.386007 -0.154148 -0.632326 -0.025502 1 0 0 0 0 0 0 817042
-0.002964 -0.000156 0.121934 0.398668 -0.070605 -0.720500 -0.025534 1 0 0 0 0 0 0 818050
-0.002964 -0.000152 0.121932 0.398242 -0.007422 -0.764579 -0.025565 1 0 0 0 0 0 0 819050
-0.002964 -0.000150 0.121932 0.397210 0.026293 -0.781934 -0.025596 1 0 0 0 0 0 0 820051
-0.002964 -0.000148 0.121932 0.396681 0.043394 -0.788789 -0.025627 1 0 0 0 0 0 0 821048
-0.002964 -0.000148 0.121932 0.396603 0.051992 -0.791832 -0.025659 1 0 0 0 0 0 0 822050
-0.002964 -0.000148 0.121932 0.396774 0.056323 -0.793538 -0.025690 1 0 0 0 0 0 0 823054
-0.002964 -0.000148 0.121932 0.397090 0.058525 -0.794759 -0.025721 1 0 0 0 0 0 0 824059
-0.002964 -0.000147 0.121932 0.397483 0.059667 -0.795812 -0.025752 1 0 0 0 0 0 0 825045
-0.002964 -0.000147 0.121932 0.397912 0.060270 -0.796785 -0.025783 1 0 0 0 0 0 0 826029
-0.002964 -0.000147 0.121932 0.398394 0.060615 -0.797805 -0.025815 1 0 0 0 0 0 0 827069
-0.002964 -0.000147 0.121932 0.398856 0.060819 -0.798760 -0.025846 1 0 0 0 0 0 0 828056
-0.002964 -0.000147 0.121932 0.399339 0.060954 -0.799722 -0.025877 1 0 0 0 0 0 0 829046
-0.002964 -0.000147 0.121932 0.399817 0.061068 -0.800701 -0.025909 1 0 0 0 0 0 0 830059
-0.002964 -0.000147 0.121932 0.400307 0.061153 -0.801660 -0.025940 1 0 0 0 0 0 0 831059
-0.002970 -0.000129 0.121921 0.472371 -0.185982 -0.660974 -0.025972 1 0 0 0 0 0 0 832066
-0.002973 -0.000120 0.121917 0.447764 -0.093723 -0.735677 -0.026003 1 0 0 0 0 0 0 833058
-0.002974 -0.000115 0.121916 0.428664 -0.026132 -0.774926 -0.026034 1 0 0 0 0 0 0 834058
-0.002975 -0.000113 0.121915 0.418317 0.009802 -0.790566 -0.026065 1 0 0 0 0 0 0 835059
-0.002975 -0.000112 0.121915 0.413151 0.027993 -0.796805 -0.026096 1 0 0 0 0 0 0 836056
-0.002975 -0.000111 0.121915 0.410752 0.037154 -0.799631 -0.026128 1 0 0 0 0 0 0 837056
-0.002975 -0.000111 0.121915 0.409781 0.041741 -0.801246 -0.026159 1 0 0 0 0 0 0 838056
-0.002975 -0.000111 0.121915 0.409515 0.044072 -0.802430 -0.026190 1 0 0 0 0 0 0 839046
-0.002975 -0.000111 0.121915 0.409634 0.045257 -0.803482 -0.026221 1 0 0 0 0 0 0 840057
-0.002975 -0.000111 0.121915 0.409946 0.045872 -0.804465 -0.026253 1 0 0 0 0 0 0 841057
-0.002975 -0.000111 0.121915 0.410334 0.046216 -0.805441 -0.026284 1 0 0 0 0 0 0 842057
-0.002988 -0.000124 0.121904 0.583144 0.231784 -0.660141 -0.026315 1 0 0 0 0 0 0 843057
-0.002995 -0.000131 0.121901 0.521122 0.163094 -0.737183 -0.026346 1 0 0 0 0 0 0 844056
-0.002998 -0.000135 0.121899 0.474529 0.112597 -0.777622 -0.026378 1 0 0 0 0 0 0 845055
-0.003005 -0.000118 0.121888 0.521104 -0.161509 -0.651936 -0.026409 1 0 0 0 0 0 0 846057
-0.003009 -0.000110 0.121884 0.483528 -0.083012 -0.732094 -0.026440 1 0 0 0 0 0 0 847057
-0.003011 -0.000106 0.121883 0.457854 -0.022325 -0.773263 -0.026471 1 0 0 0 0 0 0 848054
-0.003012 -0.000104 0.121882 0.444229 0.010153 -0.789596 -0.026503 1 0 0 0 0 0 0 849077
-0.003012 -0.000102 0.121882 0.437400 0.026611 -0.796044 -0.026534 1 0 0 0 0 0 0 850061
-0.003012 -0.000102 0.121882 0.434180 0.034902 -0.798928 -0.026565 1 0 0 0 0 0 0 851051
-0.003012 -0.000102 0.121882 0.432809 0.039053 -0.800571 -0.026596 1 0 0 0 0 0 0 852061
-0.003013 -0.000102 0.121882 0.432370 0.041161 -0.801743 -0.026628 1 0 0 0 0 0 0 853058
-0.003013 -0.000101 0.121882 0.432396 0.042226 -0.802763 -0.026659 1 0 0 0 0 0 0 854056
-0.003013 -0.000101 0.121882 0.432636 0.042800 -0.803712 -0.026689 1 0 0 0 0 0 0 855028
-0.003013 -0.000101 0.121882 0.433034 0.043105 -0.804664 -0.026720 1 0 0 0 0 0 0 856027
-0.003013 -0.000101 0.121882 0.433479 0.043289 -0.805635 -0.026753 1 0 0 0 0 0 0 857055
-0.003018 -0.000083 0.121872 0.505499 -0.203831 -0.664567 -0.026783 1 0 0 0 0 0 0 858025
-0.003021 -0.000074 0.121868 0.481025 -0.111798 -0.739334 -0.026815 1 0 0 0 0 0 0 859057
-0.003022 -0.000069 0.121867 0.461980 -0.044320 -0.778566 -0.026846 1 0 0 0 0 0 0 860044
-0.003023 -0.000067 0.121866 0.451676 -0.008476 -0.794218 -0.026878 1 0 0 0 0 0 0 861054
-0.003036 -0.000080 0.121855 0.618913 0.195123 -0.654076 -0.026909 1 0 0 0 0 0 0 862060
-0.003043 -0.000086 0.121851 0.554188 0.135502 -0.732947 -0.026940 1 0 0 0 0 0 0 863058
-0.003046 -0.000089 0.121850 0.506231 0.089514 -0.774011 -0.026972 1 0 0 0 0 0 0 864062
-0.003048 -0.000091 0.121849 0.480554 0.064903 -0.790294 -0.027002 1 0 0 0 0 0 0 865029
-0.003049 -0.000091 0.121849 0.467665 0.052461 -0.796781 -0.027034 1 0 0 0 0 0 0 866059
-0.003049 -0.000092 0.121849 0.461397 0.046239 -0.799654 -0.027065 1 0 0 0 0 0 0 867054
-0.003049 -0.000092 0.121849 0.458501 0.043136 -0.801262 -0.027096 1 0 0 0 0 0 0 868057
-0.003050 -0.000092 0.121849 0.457303 0.041623 -0.802405 -0.027127 1 0 0 0 0 0 0 869026
-0.003050 -0.000092 0.121849 0.456964 0.040874 -0.803413 -0.027158 1 0 0 0 0 0 0 870025
-0.003050 -0.000092 0.121849 0.457077 0.040542 -0.804395 -0.027190 1 0 0 0 0 0 0 871057
-0.003050 -0.000092 0.121849 0.457377 0.040391 -0.805326 -0.027221 1 0 0 0 0 0 0 872053
-0.003050 -0.000092 0.121849 0.457791 0.040327 -0.806246 -0.027252 1 0 0 0 0 0 0 873050
-0.003050 -0.000092 0.121849 0.458270 0.040329 -0.807168 -0.027283 1 0 0 0 0 0 0 874040
-0.003050 -0.000092 0.121849 0.458795 0.040364 -0.808171 -0.027317 1 0 0 0 0 0 0 875122
-0.003062 -0.000106 0.121838 0.631664 0.225838 -0.662524 -0.027348 1 0 0 0 0 0 0 876108
-0.003069 -0.000113 0.121834 0.569951 0.157234 -0.739560 -0.027380 1 0 0 0 0 0 0 877121
-0.003072 -0.000116 0.121833 0.523498 0.106778 -0.779968 -0.027410 1 0 0 0 0 0 0 878104
-0.003079 -0.000100 0.121822 0.570126 -0.167400 -0.653957 -0.027442 1 0 0 0 0 0 0 879131
-0.003083 -0.000091 0.121818 0.532748 -0.089131 -0.734098 -0.027473 1 0 0 0 0 0 0 880122
-0.003085 -0.000087 0.121817 0.507178 -0.028575 -0.775224 -0.027504 1 0 0 0 0 0 0 881105
-0.003086 -0.000085 0.121816 0.493586 0.003829 -0.791523 -0.027536 1 0 0 0 0 0 0 882120
-0.003086 -0.000084 0.121816 0.486836 0.020255 -0.797945 -0.027567 1 0 0 0 0 0 0 883124
-0.003086 -0.000084 0.121816 0.483631 0.028496 -0.800791 -0.027598 1 0 0 0 0 0 0 884105
-0.003099 -0.000097 0.121805 0.654613 0.218087 -0.655737 -0.027630 1 0 0 0 0 0 0 885121
-0.003106 -0.000104 0.121801 0.592041 0.151590 -0.732988 -0.027660 1 0 0 0 0 0 0 886102
-0.003109 -0.000107 0.121800 0.545168 0.102193 -0.773448 -0.027690 1 0 0 0 0 0 0 887048
-0.003111 -0.000109 0.121799 0.520061 0.075869 -0.789523 -0.027721 1 0 0 0 0 0 0 888039
-0.003112 -0.000110 0.121799 0.507469 0.062574 -0.795892 -0.027752 1 0 0 0 0 0 0 889048
-0.003112 -0.000110 0.121799 0.501367 0.055938 -0.798721 -0.027784 1 0 0 0 0 0 0 890049
-0.003113 -0.000111 0.121799 0.498563 0.052642 -0.800290 -0.027815 1 0 0 0 0 0 0 891039
-0.003113 -0.000111 0.121799 0.497447 0.051027 -0.801441 -0.027846 1 0 0 0 0 0 0 892050
-0.003113 -0.000111 0.121799 0.497171 0.050230 -0.802427 -0.027878 1 0 0 0 0 0 0 893054
-0.003113 -0.000111 0.121799 0.497297 0.049870 -0.803362 -0.027909 1 0 0 0 0 0 0 894047
-0.003126 -0.000125 0.121788 0.669907 0.235124 -0.657421 -0.027940 1 0 0 0 0 0 0 895048
-0.003132 -0.000131 0.121784 0.608289 0.166566 -0.734467 -0.027971 1 0 0 0 0 0 0 896033
-0.003135 -0.000135 0.121783 0.561915 0.116152 -0.774927 -0.028002 1 0 0 0 0 0 0 897046
-0.003137 -0.000137 0.121783 0.537054 0.089343 -0.790984 -0.028033 1 0 0 0 0 0 0 898044
-0.003138 -0.000137 0.121782 0.524597 0.075785 -0.797335 -0.028065 1 0 0 0 0 0 0 899048
-0.003138 -0.000138 0.121782 0.518573 0.069027 -0.800163 -0.028096 1 0 0 0 0 0 0 900055
-0.003139 -0.000138 0.121782 0.515816 0.065676 -0.801715 -0.028127 1 0 0 0 0 0 0 901041
-0.003139 -0.000138 0.121782 0.514704 0.064036 -0.802833 -0.028158 1 0 0 0 0 0 0 902031
-0.003151 -0.000152 0.121771 0.686668 0.248627 -0.656814 -0.028190 1 0 0 0 0 0 0 903045
-0.003158 -0.000159 0.121768 0.624815 0.179841 -0.733935 -0.028220 1 0 0 0 0 0 0 904025
-0.003161 -0.000162 0.121766 0.578362 0.129307 -0.774427 -0.028253 1 0 0 0 0 0 0 905055
-0.003163 -0.000164 0.121766 0.553450 0.102440 -0.790495 -0.028284 1 0 0 0 0 0 0 906054
-0.003164 -0.000165 0.121766 0.540953 0.088871 -0.796813 -0.028314 1 0 0 0 0 0 0 907026
-0.003164 -0.000165 0.121765 0.534939 0.082114 -0.799650 -0.028346 1 0 0 0 0 0 0 908055
-0.003165 -0.000166 0.121765 0.532182 0.078772 -0.801207 -0.028377 1 0 0 0 0 0 0 909053
-0.003165 -0.000166 0.121765 0.531090 0.077136 -0.802319 -0.028409 1 0 0 0 0 0 0 910052
-0.003165 -0.000166 0.121765 0.530829 0.076367 -0.803301 -0.028440 1 0 0 0 0 0 0 911055
-0.003165 -0.000166 0.121765 0.530996 0.076021 -0.804203 -0.028471 1 0 0 0 0 0 0 912051
-0.003165 -0.000166 0.121765 0.531363 0.075888 -0.805080 -0.028502 1 0 0 0 0 0 0 913033
-0.003165 -0.000166 0.121765 0.531850 0.075861 -0.805978 -0.028534 1 0 0 0 0 0 0 914053
-0.003165 -0.000166 0.121765 0.532384 0.075892 -0.806876 -0.028565 1 0 0 0 0 0 0 915054
-0.003165 -0.000166 0.121765 0.532926 0.075948 -0.807755 -0.028596 1 0 0 0 0 0 0 916054
-0.003165 -0.000166 0.121765 0.533500 0.076009 -0.808638 -0.028628 1 0 0 0 0 0 0 917054
-0.003165 -0.000166 0.121765 0.534081 0.076089 -0.809520 -0.028659 1 0 0 0 0 0 0 918053
-0.003165 -0.000166 0.121765 0.534665 0.076172 -0.810403 -0.028690 1 0 0 0 0 0 0 919054
-0.003165 -0.000166 0.121765 0.535235 0.076258 -0.811280 -0.028721 1 0 0 0 0 0 0 920054
-0.003165 -0.000166 0.121765 0.535828 0.076339 -0.812168 -0.028753 1 0 0 0 0 0 0 921054
-0.003165 -0.000166 0.121765 0.536392 0.076416 -0.813052 -0.028784 1 0 0 0 0 0 0 922054
-0.003165 -0.000166 0.121765 0.536992 0.076504 -0.813934 -0.028815 1 0 0 0 0 0 0 923054
-0.003165 -0.000166 0.121765 0.537564 0.076590 -0.814810 -0.028846 1 0 0 0 0 0 0 924053
-0.003165 -0.000166 0.121765 0.538141 0.076661 -0.815692 -0.028877 1 0 0 0 0 0 0 925038
-0.003170 -0.000148 0.121755 0.610265 -0.170955 -0.674281 -0.028909 1 0 0 0 0 0 0 926056
-0.003173 -0.000138 0.121751 0.586110 -0.079258 -0.748826 -0.028940 1 0 0 0 0 0 0 927039
-0.003174 -0.000134 0.121750 0.567262 -0.011961 -0.787974 -0.028971 1 0 0 0 0 0 0 928058
-0.003175 -0.000131 0.121749 0.557061 0.023802 -0.803522 -0.029003 1 0 0 0 0 0 0 929055
-0.003175 -0.000130 0.121749 0.552019 0.041930 -0.809671 -0.029034 1 0 0 0 0 0 0 930055
-0.003176 -0.000130 0.121749 0.549719 0.051031 -0.812404 -0.029065 1 0 0 0 0 0 0 931056
-0.003176 -0.000129 0.121749 0.548835 0.055617 -0.813935 -0.029096 1 0 0 0 0 0 0 932054
-0.003176 -0.000129 0.121749 0.548689 0.057935 -0.815045 -0.029127 1 0 0 0 0 0 0 933052
-0.003176 -0.000129 0.121749 0.548898 0.059144 -0.815996 -0.029159 1 0 0 0 0 0 0 934050
-0.003176 -0.000129 0.121749 0.549301 0.059771 -0.816893 -0.029190 1 0 0 0 0 0 0 935055
-0.003176 -0.000129 0.121749 0.549803 0.060121 -0.817796 -0.029221 1 0 0 0 0 0 0 936060
-0.003176 -0.000129 0.121749 0.550343 0.060314 -0.818672 -0.029253 1 0 0 0 0 0 0 937065
-0.003176 -0.000129 0.121749 0.550903 0.060457 -0.819545 -0.029284 1 0 0 0 0 0 0 938062
-0.003176 -0.000129 0.121749 0.551493 0.060560 -0.820429 -0.029315 1 0 0 0 0 0 0 939066
-0.003176 -0.000129 0.121749 0.552067 0.060630 -0.821295 -0.029347 1 0 0 0 0 0 0 940062
-0.003156 -0.000134 0.121739 0.292237 0.121796 -0.692388 -0.029378 1 0 0 0 0 0 0 941063
-0.003147 -0.000136 0.121736 0.390393 0.099476 -0.760396 -0.029409 1 0 0 0 0 0 0 942070
-0.003142 -0.000137 0.121735 0.461525 0.082978 -0.796114 -0.029440 1 0 0 0 0 0 0 943051
-0.003140 -0.000138 0.121735 0.499229 0.074197 -0.810359 -0.029472 1 0 0 0 0 0 0 944064
-0.003139 -0.000138 0.121734 0.518418 0.069788 -0.816041 -0.029503 1 0 0 0 0 0 0 945068
-0.003138 -0.000138 0.121734 0.528263 0.067607 -0.818600 -0.029534 1 0 0 0 0 0 0 946053
-0.003138 -0.000138 0.121734 0.533478 0.066553 -0.820104 -0.029567 1 0 0 0 0 0 0 947104
-0.003138 -0.000138 0.121734 0.536355 0.066049 -0.821187 -0.029598 1 0 0 0 0 0 0 948117
-0.003138 -0.000138 0.121734 0.538069 0.065827 -0.822117 -0.029629 1 0 0 0 0 0 0 949100
-0.003137 -0.000138 0.121734 0.539213 0.065769 -0.823016 -0.029660 1 0 0 0 0 0 0 950105
-0.003137 -0.000138 0.121734 0.540076 0.065761 -0.823916 -0.029692 1 0 0 0 0 0 0 951121
-0.003118 -0.000143 0.121725 0.280407 0.126872 -0.694782 -0.029723 1 0 0 0 0 0 0 952102
-0.003109 -0.000145 0.121721 0.378481 0.104562 -0.762849 -0.029755 1 0 0 0 0 0 0 953119
-0.003104 -0.000146 0.121720 0.449573 0.088073 -0.798597 -0.029785 1 0 0 0 0 0 0 954104
-0.003101 -0.000147 0.121720 0.487253 0.079309 -0.812852 -0.029817 1 0 0 0 0 0 0 955119
-0.003100 -0.000147 0.121719 0.506403 0.074896 -0.818512 -0.029848 1 0 0 0 0 0 0 956102
-0.003100 -0.000147 0.121719 0.516251 0.072720 -0.821080 -0.029879 1 0 0 0 0 0 0 957117
-0.003080 -0.000152 0.121710 0.261102 0.132717 -0.692392 -0.029910 1 0 0 0 0 0 0 958102
-0.003070 -0.000154 0.121706 0.361276 0.109866 -0.760657 -0.029940 1 0 0 0 0 0 0 959049
-0.003066 -0.000155 0.121705 0.433421 0.093134 -0.796496 -0.029971 1 0 0 0 0 0 0 960037
-0.003063 -0.000156 0.121705 0.471583 0.084244 -0.810785 -0.030002 1 0 0 0 0 0 0 961046
-0.003067 -0.000138 0.121694 0.562684 -0.168163 -0.674005 -0.030033 1 0 0 0 0 0 0 962036
-0.003050 -0.000133 0.121681 0.287654 -0.017911 -0.619907 -0.030065 1 0 0 0 0 0 0 963046
-0.003042 -0.000131 0.121676 0.370713 0.025780 -0.726886 -0.030096 1 0 0 0 0 0 0 964047
-0.003038 -0.000130 0.121674 0.433205 0.044399 -0.777532 -0.030127 1 0 0 0 0 0 0 965036
-0.003016 -0.000134 0.121664 0.206176 0.114407 -0.666716 -0.030158 1 0 0 0 0 0 0 966031
-0.003006 -0.000136 0.121660 0.320216 0.096551 -0.741603 -0.030190 1 0 0 0 0 0 0 967039
-0.003001 -0.000137 0.121659 0.399184 0.082286 -0.779787 -0.030221 1 0 0 0 0 0 0 968048
-0.002998 -0.000137 0.121659 0.440745 0.074645 -0.794856 -0.030252 1 0 0 0 0 0 0 969047
-0.002997 -0.000138 0.121659 0.461843 0.070775 -0.800813 -0.030284 1 0 0 0 0 0 0 970057
-0.002977 -0.000142 0.121649 0.212523 0.129875 -0.672861 -0.030314 1 0 0 0 0 0 0 971030
-0.002967 -0.000145 0.121645 0.315245 0.106648 -0.741768 -0.030346 1 0 0 0 0 0 0 972045
-0.002962 -0.000146 0.121644 0.388604 0.089721 -0.777818 -0.030377 1 0 0 0 0 0 0 973047
-0.002960 -0.000146 0.121644 0.427371 0.080738 -0.792148 -0.030409 1 0 0 0 0 0 0 974048
-0.002939 -0.000151 0.121634 0.187089 0.137207 -0.667108 -0.030439 1 0 0 0 0 0 0 975037
-0.002929 -0.000154 0.121630 0.294180 0.112669 -0.737138 -0.030471 1 0 0 0 0 0 0 976045
-0.002924 -0.000155 0.121629 0.369682 0.095102 -0.773591 -0.030502 1 0 0 0 0 0 0 977039
-0.002921 -0.000155 0.121629 0.409520 0.085781 -0.788060 -0.030533 1 0 0 0 0 0 0 978044
-0.002901 -0.000160 0.121619 0.169867 0.142082 -0.662906 -0.030565 1 0 0 0 0 0 0 979044
-0.002891 -0.000163 0.121616 0.277119 0.117482 -0.733011 -0.030596 1 0 0 0 0 0 0 980042
-0.002891 -0.000146 0.121604 0.424541 -0.148117 -0.627103 -0.030627 1 0 0 0 0 0 0 981039
-0.002891 -0.000137 0.121600 0.439552 -0.066161 -0.715114 -0.030658 1 0 0 0 0 0 0 982041
-0.002872 -0.000137 0.121588 0.180551 0.057150 -0.628004 -0.030690 1 0 0 0 0 0 0 983042
-0.002863 -0.000137 0.121585 0.276967 0.068174 -0.712768 -0.030721 1 0 0 0 0 0 0 984044
-0.002858 -0.000137 0.121583 0.346901 0.068551 -0.754525 -0.030752 1 0 0 0 0 0 0 985047
-0.002837 -0.000142 0.121573 0.124173 0.129204 -0.639720 -0.030783 1 0 0 0 0 0 0 986044
-0.002826 -0.000144 0.121569 0.239729 0.106750 -0.713737 -0.030815 1 0 0 0 0 0 0 987047
-0.002821 -0.000145 0.121568 0.319417 0.090216 -0.751603 -0.030846 1 0 0 0 0 0 0 988042
-0.002818 -0.000146 0.121568 0.361312 0.081410 -0.766526 -0.030877 1 0 0 0 0 0 0 989024
-0.002797 -0.000151 0.121558 0.122927 0.137919 -0.641131 -0.030908 1 0 0 0 0 0 0 990041
-0.002787 -0.000153 0.121554 0.230420 0.113488 -0.711432 -0.030939 1 0 0 0 0 0 0 991023
-0.002782 -0.000154 0.121553 0.306098 0.095974 -0.748022 -0.030971 1 0 0 0 0 0 0 992040
-0.002761 -0.000159 0.121543 0.086474 0.147603 -0.631068 -0.031002 1 0 0 0 0 0 0 993040
-0.002750 -0.000162 0.121539 0.203315 0.120707 -0.704570 -0.031033 1 0 0 0 0 0 0 994039
-0.002744 -0.000163 0.121538 0.283658 0.101957 -0.742278 -0.031065 1 0 0 0 0 0 0 995042
-0.002742 -0.000164 0.121538 0.325850 0.092053 -0.757141 -0.031096 1 0 0 0 0 0 0 996039
-0.002721 -0.000169 0.121528 0.087800 0.147963 -0.631383 -0.031127 1 0 0 0 0 0 0 997041
-0.002711 -0.000171 0.121524 0.195174 0.123302 -0.701827 -0.031158 1 0 0 0 0 0 0 998042
-0.002706 -0.000172 0.121523 0.270772 0.105675 -0.738424 -0.031189 1 0 0 0 0 0 0 999025
-0.002684 -0.000178 0.121513 0.051300 0.157206 -0.621188 -0.031221 1 0 0 0 0 0 1 41
-0.002674 -0.000180 0.121509 0.167932 0.130332 -0.694820 -0.031252 1 0 0 0 0 0 1 1032
-0.002668 -0.000181 0.121508 0.248137 0.111594 -0.732588 -0.031283 1 0 0 0 0 0 1 2043
-0.002666 -0.000182 0.121508 0.290315 0.101710 -0.747536 -0.031318 1 0 0 0 0 0 1 3145
-0.002645 -0.000187 0.121498 0.052387 0.157575 -0.621446 -0.031349 1 0 0 0 0 0 1 4129
-0.002635 -0.000189 0.121494 0.159555 0.132957 -0.691991 -0.031379 1 0 0 0 0 0 1 5095
-0.002630 -0.000191 0.121493 0.235016 0.115360 -0.728684 -0.031411 1 0 0 0 0 0 1 6118
-0.002627 -0.000191 0.121493 0.274796 0.106052 -0.743178 -0.031442 1 0 0 0 0 0 1 7120
-0.002607 -0.000196 0.121483 0.035791 0.162193 -0.616806 -0.031474 1 0 0 0 0 0 1 8146
-0.002597 -0.000198 0.121479 0.142267 0.137745 -0.687381 -0.031505 1 0 0 0 0 0 1 9125
-0.002592 -0.000200 0.121478 0.217380 0.120238 -0.724073 -0.031536 1 0 0 0 0 0 1 10123
-0.002570 -0.000205 0.121468 -0.002074 0.171748 -0.606350 -0.031567 1 0 0 0 0 0 1 11127
-0.002559 -0.000207 0.121464 0.114175 0.144977 -0.680178 -0.031598 1 0 0 0 0 0 1 12116
-0.002554 -0.000209 0.121463 0.194151 0.126285 -0.718034 -0.031630 1 0 0 0 0 0 1 13131
-0.002551 -0.000209 0.121462 0.236142 0.116432 -0.732884 -0.031660 1 0 0 0 0 0 1 14098
-0.002550 -0.000210 0.121462 0.257360 0.111493 -0.738707 -0.031691 1 0 0 0 0 0 1 15099
-0.002530 -0.000214 0.121452 0.009144 0.169827 -0.608894 -0.031725 1 0 0 0 0 0 1 16165
-0.002520 -0.000217 0.121449 0.110750 0.146555 -0.678470 -0.031755 1 0 0 0 0 0 1 17125
-0.002515 -0.000218 0.121448 0.183406 0.129648 -0.714825 -0.031786 1 0 0 0 0 0 1 18131
-0.002513 -0.000218 0.121447 0.221745 0.120671 -0.729144 -0.031817 1 0 0 0 0 0 1 19101
-0.002512 -0.000219 0.121447 0.241146 0.116181 -0.734785 -0.031849 1 0 0 0 0 0 1 20127
-0.002492 -0.000223 0.121437 -0.007904 0.174713 -0.604692 -0.031880 1 0 0 0 0 0 1 21119
-0.002482 -0.000226 0.121434 0.093119 0.151575 -0.674325 -0.031910 1 0 0 0 0 0 1 22102
-0.002477 -0.000227 0.121433 0.165493 0.134735 -0.710701 -0.031942 1 0 0 0 0 0 1 23115
-0.002475 -0.000227 0.121432 0.203692 0.125805 -0.725044 -0.031973 1 0 0 0 0 0 1 24100
-0.002455 -0.000232 0.121422 -0.035753 0.182056 -0.597970 -0.032004 1 0 0 0 0 0 1 25115
-0.002445 -0.000235 0.121419 0.069932 0.157790 -0.668781 -0.032035 1 0 0 0 0 0 1 26098
-0.002440 -0.000236 0.121418 0.144618 0.140398 -0.705573 -0.032067 1 0 0 0 0 0 1 27115
-0.002437 -0.000236 0.121417 0.183954 0.131186 -0.720061 -0.032098 1 0 0 0 0 0 1 28098
-0.002436 -0.000237 0.121417 0.203828 0.126571 -0.725724 -0.032129 1 0 0 0 0 0 1 29114
-0.002435 -0.000237 0.121417 0.213844 0.124294 -0.728168 -0.032160 1 0 0 0 0 0 1 30097
-0.002416 -0.000241 0.121407 -0.039741 0.183923 -0.596585 -0.032190 1 0 0 0 0 0 1 31044
-0.002406 -0.000244 0.121404 0.058753 0.161414 -0.665956 -0.032221 1 0 0 0 0 0 1 32036
-0.002401 -0.000245 0.121402 0.129831 0.144886 -0.702231 -0.032252 1 0 0 0 0 0 1 33039
-0.002399 -0.000245 0.121402 0.167382 0.136104 -0.716554 -0.032283 1 0 0 0 0 0 1 34043
-0.002398 -0.000246 0.121402 0.186348 0.131723 -0.722129 -0.032314 1 0 0 0 0 0 1 35035
-0.002397 -0.000246 0.121402 0.195922 0.129568 -0.724560 -0.032346 1 0 0 0 0 0 1 36043
-0.002397 -0.000246 0.121402 0.200779 0.128542 -0.725858 -0.032377 1 0 0 0 0 0 1 37034
-0.002397 -0.000246 0.121402 0.203317 0.128103 -0.726776 -0.032408 1 0 0 0 0 0 1 38043
-0.002397 -0.000246 0.121402 0.204672 0.127948 -0.727552 -0.032439 1 0 0 0 0 0 1 39035
-0.002397 -0.000246 0.121402 0.205446 0.127924 -0.728278 -0.032471 1 0 0 0 0 0 1 40043
-0.002377 -0.000250 0.121392 -0.052719 0.188670 -0.595940 -0.032502 1 0 0 0 0 0 1 41044
-0.002368 -0.000253 0.121389 0.043352 0.166743 -0.665154 -0.032533 1 0 0 0 0 0 1 42041
-0.002363 -0.000254 0.121387 0.113218 0.150516 -0.701379 -0.032565 1 0 0 0 0 0 1 43051
-0.002361 -0.000254 0.121387 0.150145 0.141906 -0.715682 -0.032596 1 0 0 0 0 0 1 44057
-0.002360 -0.000255 0.121387 0.168794 0.137582 -0.721250 -0.032627 1 0 0 0 0 0 1 45049
-0.002359 -0.000255 0.121387 0.178207 0.135471 -0.723652 -0.032658 1 0 0 0 0 0 1 46034
-0.002359 -0.000255 0.121387 0.182973 0.134481 -0.724950 -0.032690 1 0 0 0 0 0 1 47041
-0.002359 -0.000255 0.121387 0.185452 0.134046 -0.725851 -0.032721 1 0 0 0 0 0 1 48044
-0.002359 -0.000255 0.121387 0.186764 0.133889 -0.726620 -0.032752 1 0 0 0 0 0 1 49036
-0.002359 -0.000255 0.121387 0.187514 0.133881 -0.727347 -0.032784 1 0 0 0 0 0 1 50047
-0.002359 -0.000255 0.121387 0.187976 0.133947 -0.728027 -0.032814 1 0 0 0 0 0 1 51025
-0.002359 -0.000255 0.121387 0.188305 0.134021 -0.728740 -0.032846 1 0 0 0 0 0 1 52040
-0.002359 -0.000255 0.121387 0.188547 0.134139 -0.729420 -0.032876 1 0 0 0 0 0 1 53021
-0.002359 -0.000255 0.121387 0.188770 0.134260 -0.730125 -0.032908 1 0 0 0 0 0 1 54040
-0.002359 -0.000255 0.121387 0.188965 0.134384 -0.730825 -0.032940 1 0 0 0 0 0 1 55041
-0.002359 -0.000255 0.121387 0.189156 0.134508 -0.731504 -0.032971 1 0 0 0 0 0 1 56038
-0.002359 -0.000255 0.121387 0.189340 0.134624 -0.732209 -0.033002 1 0 0 0 0 0 1 57039
-0.002359 -0.000255 0.121387 0.189530 0.134760 -0.732903 -0.033034 1 0 0 0 0 0 1 58048
-0.002359 -0.000255 0.121387 0.189695 0.134889 -0.733596 -0.033064 1 0 0 0 0 0 1 59028
-0.002359 -0.000255 0.121387 0.189876 0.135019 -0.734283 -0.033096 1 0 0 0 0 0 1 60045
-0.002359 -0.000255 0.121387 0.190057 0.135134 -0.734981 -0.033127 1 0 0 0 0 0 1 61037
-0.002359 -0.000255 0.121387 0.190245 0.135269 -0.735670 -0.033158 1 0 0 0 0 0 1 62038
-0.002359 -0.000255 0.121387 0.190419 0.135406 -0.736358 -0.033189 1 0 0 0 0 0 1 63022
-0.002359 -0.000255 0.121387 0.190596 0.135517 -0.737063 -0.033221 1 0 0 0 0 0 1 64037
-0.002359 -0.000255 0.121387 0.190771 0.135654 -0.737744 -0.033252 1 0 0 0 0 0 1 65038
-0.002359 -0.000255 0.121387 0.190951 0.135769 -0.738437 -0.033283 1 0 0 0 0 0 1 66021
-0.002359 -0.000255 0.121387 0.191139 0.135918 -0.739145 -0.033315 1 0 0 0 0 0 1 67041
-0.002359 -0.000255 0.121387 0.191321 0.136035 -0.739829 -0.033346 1 0 0 0 0 0 1 68036
-0.002359 -0.000255 0.121387 0.191481 0.136156 -0.740523 -0.033377 1 0 0 0 0 0 1 69038
-0.002359 -0.000255 0.121387 0.191678 0.136289 -0.741215 -0.033408 1 0 0 0 0 0 1 70037
-0.002359 -0.000255 0.121387 0.191864 0.136431 -0.741984 -0.033442 1 0 0 0 0 0 1 71126
-0.002359 -0.000255 0.121387 0.192052 0.136555 -0.742660 -0.033473 1 0 0 0 0 0 1 72118
-0.002359 -0.000255 0.121387 0.192233 0.136682 -0.743353 -0.033505 1 0 0 0 0 0 1 73120
-0.002359 -0.000255 0.121387 0.192392 0.136804 -0.744046 -0.033536 1 0 0 0 0 0 1 74119
-0.002359 -0.000255 0.121387 0.192587 0.136949 -0.744749 -0.033567 1 0 0 0 0 0 1 75124
-0.002359 -0.000255 0.121387 0.192766 0.137063 -0.745415 -0.033597 1 0 0 0 0 0 1 76093
-0.002359 -0.000255 0.121387 0.192940 0.137182 -0.746123 -0.033629 1 0 0 0 0 0 1 77105
-0.002359 -0.000255 0.121387 0.193117 0.137322 -0.746816 -0.033661 1 0 0 0 0 0 1 78123
-0.002359 -0.000255 0.121387 0.193298 0.137451 -0.747531 -0.033692 1 0 0 0 0 0 1 79128
-0.002359 -0.000255 0.121387 0.193483 0.137573 -0.748194 -0.033723 1 0 0 0 0 0 1 80101
-0.002359 -0.000255 0.121387 0.193669 0.137704 -0.748906 -0.033755 1 0 0 0 0 0 1 81130
-0.002359 -0.000255 0.121387 0.193843 0.137824 -0.749615 -0.033787 1 0 0 0 0 0 1 82143
-0.002359 -0.000255 0.121387 0.194015 0.137960 -0.750287 -0.033817 1 0 0 0 0 0 1 83129
-0.002359 -0.000255 0.121387 0.194193 0.138088 -0.750995 -0.033848 1 0 0 0 0 0 1 84124
-0.002359 -0.000255 0.121387 0.194383 0.138213 -0.751675 -0.033880 1 0 0 0 0 0 1 85121
-0.002359 -0.000255 0.121387 0.194564 0.138340 -0.752365 -0.033911 1 0 0 0 0 0 1 86119
-0.002359 -0.000255 0.121387 0.194733 0.138471 -0.753078 -0.033942 1 0 0 0 0 0 1 87127
-0.002359 -0.000255 0.121387 0.194909 0.138598 -0.753748 -0.033973 1 0 0 0 0 0 1 88120
-0.002359 -0.000255 0.121387 0.195092 0.138714 -0.754452 -0.034005 1 0 0 0 0 0 1 89119
-0.002359 -0.000255 0.121387 0.195283 0.138851 -0.755152 -0.034036 1 0 0 0 0 0 1 90137
-0.002359 -0.000255 0.121387 0.195462 0.138978 -0.755838 -0.034067 1 0 0 0 0 0 1 91127
-0.002359 -0.000255 0.121387 0.195613 0.139108 -0.756519 -0.034098 1 0 0 0 0 0 1 92100
-0.002359 -0.000255 0.121387 0.195812 0.139230 -0.757203 -0.034129 1 0 0 0 0 0 1 93096
-0.002359 -0.000255 0.121387 0.195986 0.139348 -0.757905 -0.034160 1 0 0 0 0 0 1 94099
-0.002359 -0.000255 0.121387 0.196176 0.139486 -0.758605 -0.034192 1 0 0 0 0 0 1 95117
-0.002359 -0.000255 0.121387 0.196347 0.139621 -0.759280 -0.034222 1 0 0 0 0 0 1 96082
-0.002359 -0.000255 0.121387 0.196513 0.139735 -0.759981 -0.034254 1 0 0 0 0 0 1 97101
-0.002359 -0.000255 0.121387 0.196712 0.139868 -0.760683 -0.034286 1 0 0 0 0 0 1 98115
-0.002359 -0.000255 0.121387 0.196886 0.139988 -0.761386 -0.034317 1 0 0 0 0 0 1 99120
-0.002359 -0.000255 0.121387 0.197072 0.140136 -0.762086 -0.034349 1 0 0 0 0 0 1 100129
-0.002359 -0.000255 0.121387 0.197240 0.140256 -0.762759 -0.034380 1 0 0 0 0 0 1 101117
-0.002359 -0.000255 0.121387 0.197420 0.140369 -0.763452 -0.034410 1 0 0 0 0 0 1 102100
-0.002359 -0.000255 0.121387 0.197597 0.140496 -0.764100 -0.034440 1 0 0 0 0 0 1 103043
-0.002359 -0.000255 0.121387 0.197764 0.140626 -0.764799 -0.034471 1 0 0 0 0 0 1 104033
-0.002359 -0.000255 0.121387 0.197943 0.140755 -0.765481 -0.034502 1 0 0 0 0 0 1 105042
-0.002359 -0.000255 0.121387 0.198134 0.140880 -0.766177 -0.034533 1 0 0 0 0 0 1 106040
-0.002359 -0.000255 0.121387 0.198305 0.140997 -0.766872 -0.034564 1 0 0 0 0 0 1 107033
-0.002359 -0.000255 0.121387 0.198490 0.141145 -0.767573 -0.034596 1 0 0 0 0 0 1 108043
-0.002359 -0.000255 0.121387 0.198664 0.141253 -0.768260 -0.034627 1 0 0 0 0 0 1 109033
-0.002359 -0.000255 0.121387 0.198840 0.141391 -0.768947 -0.034658 1 0 0 0 0 0 1 110042
-0.002359 -0.000255 0.121387 0.199029 0.141516 -0.769638 -0.034689 1 0 0 0 0 0 1 111032
-0.002359 -0.000255 0.121387 0.199200 0.141647 -0.770351 -0.034721 1 0 0 0 0 0 1 112041
-0.002359 -0.000255 0.121387 0.199389 0.141771 -0.771029 -0.034752 1 0 0 0 0 0 1 113036
-0.002364 -0.000237 0.121376 0.272149 -0.107291 -0.629328 -0.034783 1 0 0 0 0 0 1 114040
-0.002367 -0.000227 0.121372 0.247213 -0.016452 -0.703031 -0.034815 1 0 0 0 0 0 1 115046
-0.002368 -0.000223 0.121371 0.227954 0.050379 -0.741588 -0.034846 1 0 0 0 0 0 1 116039
-0.002369 -0.000221 0.121371 0.217452 0.085926 -0.756767 -0.034877 1 0 0 0 0 0 1 117043
-0.002369 -0.000219 0.121371 0.212111 0.103964 -0.762653 -0.034908 1 0 0 0 0 0 1 118041
-0.002369 -0.000219 0.121371 0.209465 0.113037 -0.765161 -0.034939 1 0 0 0 0 0 1 119033
-0.002350 -0.000223 0.121361 -0.051057 0.178503 -0.632975 -0.034971 1 0 0 0 0 0 1 120040
-0.002341 -0.000225 0.121357 0.043711 0.158927 -0.702311 -0.035002 1 0 0 0 0 0 1 121030
-0.002336 -0.000226 0.121356 0.112899 0.143867 -0.738577 -0.035033 1 0 0 0 0 0 1 122041
-0.002334 -0.000227 0.121356 0.149497 0.135825 -0.752853 -0.035064 1 0 0 0 0 0 1 123021
-0.002333 -0.000227 0.121355 0.167980 0.131800 -0.758426 -0.035096 1 0 0 0 0 0 1 124040
-0.002332 -0.000227 0.121355 0.177268 0.129820 -0.760816 -0.035127 1 0 0 0 0 0 1 125036
-0.002332 -0.000227 0.121355 0.181999 0.128890 -0.762096 -0.035158 1 0 0 0 0 0 1 126020
-0.002332 -0.000227 0.121355 0.184438 0.128488 -0.762988 -0.035190 1 0 0 0 0 0 1 127039
-0.002332 -0.000227 0.121355 0.185737 0.128343 -0.763746 -0.035221 1 0 0 0 0 0 1 128038
-0.002332 -0.000227 0.121355 0.186468 0.128319 -0.764437 -0.035251 1 0 0 0 0 0 1 129019
-0.002332 -0.000227 0.121355 0.186914 0.128367 -0.765130 -0.035283 1 0 0 0 0 0 1 130030
-0.002332 -0.000227 0.121355 0.187223 0.128438 -0.765814 -0.035315 1 0 0 0 0 0 1 131043
-0.002332 -0.000227 0.121355 0.187466 0.128541 -0.766494 -0.035346 1 0 0 0 0 0 1 132040
-0.002332 -0.000227 0.121355 0.187659 0.128661 -0.767173 -0.035377 1 0 0 0 0 0 1 133043
-0.002332 -0.000227 0.121355 0.187840 0.128760 -0.767846 -0.035408 1 0 0 0 0 0 1 134036
-0.002332 -0.000227 0.121355 0.188025 0.128877 -0.768512 -0.035439 1 0 0 0 0 0 1 135020
-0.002332 -0.000227 0.121355 0.188187 0.128984 -0.769207 -0.035471 1 0 0 0 0 0 1 136035
-0.002332 -0.000227 0.121355 0.188361 0.129092 -0.769861 -0.035501 1 0 0 0 0 0 1 137019
-0.002337 -0.000209 0.121345 0.261164 -0.120056 -0.627955 -0.035533 1 0 0 0 0 0 1 138034
-0.002340 -0.000200 0.121341 0.236245 -0.029424 -0.701656 -0.035564 1 0 0 0 0 0 1 139036
-0.002341 -0.000195 0.121340 0.216987 0.037292 -0.740197 -0.035596 1 0 0 0 0 0 1 140037
-0.002342 -0.000193 0.121339 0.206495 0.072808 -0.755352 -0.035627 1 0 0 0 0 0 1 141035
-0.002342 -0.000192 0.121339 0.201132 0.090797 -0.761221 -0.035658 1 0 0 0 0 0 1 142036
-0.002342 -0.000191 0.121339 0.198492 0.099862 -0.763726 -0.035689 1 0 0 0 0 0 1 143036
-0.002342 -0.000191 0.121339 0.197236 0.104447 -0.765033 -0.035721 1 0 0 0 0 0 1 144034
-0.002343 -0.000191 0.121339 0.196700 0.106775 -0.765938 -0.035752 1 0 0 0 0 0 1 145039
-0.002323 -0.000195 0.121329 -0.062915 0.168913 -0.632951 -0.035783 1 0 0 0 0 0 1 146036
-0.002314 -0.000197 0.121326 0.032202 0.147649 -0.702091 -0.035815 1 0 0 0 0 0 1 147038
-0.002309 -0.000198 0.121325 0.101565 0.131764 -0.738259 -0.035846 1 0 0 0 0 0 1 148035
-0.002307 -0.000199 0.121324 0.138230 0.123295 -0.752509 -0.035877 1 0 0 0 0 0 1 149036
-0.002306 -0.000199 0.121324 0.156740 0.119044 -0.758050 -0.035908 1 0 0 0 0 0 1 150039
-0.002305 -0.000199 0.121324 0.166065 0.116960 -0.760424 -0.035939 1 0 0 0 0 0 1 151037
-0.002310 -0.000181 0.121314 0.243427 -0.133313 -0.618944 -0.035971 1 0 0 0 0 0 1 152035
-0.002313 -0.000172 0.121310 0.220801 -0.043373 -0.692855 -0.036002 1 0 0 0 0 0 1 153035
-0.002314 -0.000167 0.121309 0.202673 0.023013 -0.731460 -0.036033 1 0 0 0 0 0 1 154033
-0.002315 -0.000165 0.121308 0.192902 0.058415 -0.747311 -0.036097 1 0 0 0 0 0 1 156069
-0.002315 -0.000164 0.121308 0.187831 0.076318 -0.753150 -0.036127 1 0 0 0 0 0 1 157041
-0.002315 -0.000163 0.121308 0.185307 0.085331 -0.755623 -0.036158 1 0 0 0 0 0 1 158018
-0.002316 -0.000163 0.121308 0.184114 0.089872 -0.756934 -0.036190 1 0 0 0 0 0 1 159038
-0.002296 -0.000168 0.121298 -0.075831 0.153132 -0.623939 -0.036221 1 0 0 0 0 0 1 160035
-0.002287 -0.000170 0.121295 0.018989 0.132414 -0.693125 -0.036251 1 0 0 0 0 0 1 161018
-0.002282 -0.000171 0.121293 0.088178 0.116778 -0.729321 -0.036283 1 0 0 0 0 0 1 162039
-0.002280 -0.000171 0.121293 0.124767 0.108463 -0.743564 -0.036315 1 0 0 0 0 0 1 163039
-0.002279 -0.000172 0.121293 0.143228 0.104272 -0.749086 -0.036346 1 0 0 0 0 0 1 164040
-0.002284 -0.000153 0.121282 0.225191 -0.147062 -0.608570 -0.036377 1 0 0 0 0 0 1 165034
-0.002286 -0.000144 0.121278 0.204845 -0.057777 -0.682867 -0.036408 1 0 0 0 0 0 1 166036
-0.002287 -0.000140 0.121277 0.187841 0.008264 -0.721614 -0.036439 1 0 0 0 0 0 1 167036
-0.002288 -0.000138 0.121277 0.178483 0.043416 -0.736810 -0.036470 1 0 0 0 0 0 1 168026
-0.002288 -0.000136 0.121277 0.173680 0.061221 -0.742678 -0.036502 1 0 0 0 0 0 1 169035
-0.002294 -0.000117 0.121266 0.243949 -0.179020 -0.602120 -0.036533 1 0 0 0 0 0 1 170025
-0.002297 -0.000108 0.121262 0.217793 -0.084318 -0.676513 -0.036564 1 0 0 0 0 0 1 171033
-0.002298 -0.000103 0.121261 0.197898 -0.015589 -0.715278 -0.036595 1 0 0 0 0 0 1 172025
-0.002299 -0.000101 0.121261 0.187094 0.020907 -0.730504 -0.036627 1 0 0 0 0 0 1 173034
-0.002299 -0.000100 0.121260 0.181559 0.039381 -0.736367 -0.036658 1 0 0 0 0 0 1 174026
-0.002305 -0.000081 0.121250 0.251441 -0.200447 -0.595643 -0.036690 1 0 0 0 0 0 1 175039
-0.002308 -0.000071 0.121246 0.225136 -0.105677 -0.670096 -0.036720 1 0 0 0 0 0 1 176029
-0.002309 -0.000067 0.121245 0.205188 -0.036933 -0.708890 -0.036752 1 0 0 0 0 0 1 177037
-0.002310 -0.000064 0.121244 0.194335 -0.000438 -0.724105 -0.036783 1 0 0 0 0 0 1 178034
-0.002310 -0.000063 0.121244 0.188798 0.018033 -0.729969 -0.036814 1 0 0 0 0 0 1 179037
-0.002310 -0.000063 0.121244 0.186044 0.027289 -0.732424 -0.036846 1 0 0 0 0 0 1 180038
-0.002316 -0.000044 0.121234 0.257329 -0.217079 -0.590345 -0.036877 1 0 0 0 0 0 1 181036
-0.002319 -0.000035 0.121230 0.231788 -0.124732 -0.664431 -0.036908 1 0 0 0 0 0 1 182040
-0.002320 -0.000030 0.121229 0.212212 -0.057202 -0.703118 -0.036940 1 0 0 0 0 0 1 183044
-0.002321 -0.000028 0.121228 0.201567 -0.021321 -0.718261 -0.036971 1 0 0 0 0 0 1 184037
-0.002334 -0.000040 0.121217 0.370880 0.184205 -0.577444 -0.037002 1 0 0 0 0 0 1 185037
-0.002341 -0.000047 0.121213 0.306399 0.125744 -0.654813 -0.037034 1 0 0 0 0 0 1 186051
-0.002349 -0.000031 0.121201 0.331094 -0.168551 -0.551442 -0.037064 1 0 0 0 0 0 1 187032
-0.002354 -0.000024 0.121197 0.280504 -0.102929 -0.640411 -0.037096 1 0 0 0 0 0 1 188052
-0.002356 -0.000020 0.121196 0.248141 -0.048921 -0.684419 -0.037127 1 0 0 0 0 0 1 189048
-0.002357 -0.000018 0.121195 0.231038 -0.019820 -0.701435 -0.037159 1 0 0 0 0 0 1 190047
-0.002358 -0.000017 0.121195 0.222353 -0.005076 -0.707875 -0.037189 1 0 0 0 0 0 1 191018
-0.002358 -0.000017 0.121195 0.218048 0.002335 -0.710567 -0.037221 1 0 0 0 0 0 1 192047
-0.002358 -0.000017 0.121195 0.215971 0.006036 -0.711881 -0.037252 1 0 0 0 0 0 1 193037
-0.002358 -0.000016 0.121195 0.215007 0.007888 -0.712729 -0.037284 1 0 0 0 0 0 1 194051
-0.002364 0.000002 0.121184 0.287123 -0.240089 -0.569814 -0.037315 1 0 0 0 0 0 1 195051
-0.002367 0.000011 0.121181 0.262156 -0.149798 -0.643756 -0.037346 1 0 0 0 0 0 1 196049
-0.002368 0.000016 0.121179 0.242874 -0.083306 -0.682375 -0.037377 1 0 0 0 0 0 1 197046
-0.002369 0.000018 0.121179 0.232374 -0.047943 -0.697506 -0.037409 1 0 0 0 0 0 1 198046
-0.002382 0.000005 0.121168 0.401751 0.157362 -0.556565 -0.037440 1 0 0 0 0 0 1 199047
-0.002389 -0.000001 0.121164 0.337424 0.098803 -0.633887 -0.037471 1 0 0 0 0 0 1 200040
-0.002392 -0.000004 0.121163 0.289675 0.053397 -0.673955 -0.037502 1 0 0 0 0 0 1 201046
-0.002394 -0.000006 0.121162 0.264061 0.029075 -0.689614 -0.037533 1 0 0 0 0 0 1 202045
-0.002395 -0.000007 0.121162 0.251061 0.016758 -0.695588 -0.037565 1 0 0 0 0 0 1 203047
-0.002395 -0.000007 0.121162 0.244596 0.010589 -0.698062 -0.037596 1 0 0 0 0 0 1 204044
-0.002395 -0.000007 0.121162 0.241443 0.007492 -0.699304 -0.037627 1 0 0 0 0 0 1 205038
-0.002395 -0.000007 0.121162 0.239954 0.005950 -0.700126 -0.037658 1 0 0 0 0 0 1 206040
-0.002408 -0.000021 0.121151 0.413998 0.192570 -0.553894 -0.037690 1 0 0 0 0 0 1 207046
-0.002415 -0.000028 0.121148 0.352179 0.124742 -0.629444 -0.037721 1 0 0 0 0 0 1 208044
-0.002418 -0.000031 0.121146 0.305687 0.074710 -0.668888 -0.037752 1 0 0 0 0 0 1 209024
-0.002420 -0.000033 0.121146 0.280706 0.048089 -0.684325 -0.037783 1 0 0 0 0 0 1 210040
-0.002426 -0.000016 0.121135 0.340513 -0.214341 -0.546519 -0.037815 1 0 0 0 0 0 1 211045
-0.002442 -0.000021 0.121121 0.484044 0.055982 -0.475255 -0.037846 1 0 0 0 0 0 1 212043
-0.002450 -0.000023 0.121115 0.400159 0.051416 -0.589481 -0.037876 1 0 0 0 0 0 1 213015
-0.002454 -0.000025 0.121114 0.341704 0.035144 -0.643694 -0.037908 1 0 0 0 0 0 1 214043
-0.002456 -0.000025 0.121113 0.310538 0.025592 -0.664395 -0.037940 1 0 0 0 0 0 1 215048
-0.002457 -0.000026 0.121113 0.294741 0.020672 -0.672124 -0.037971 1 0 0 0 0 0 1 216043
-0.002458 -0.000026 0.121113 0.286864 0.018190 -0.675205 -0.038002 1 0 0 0 0 0 1 217043
-0.002458 -0.000026 0.121113 0.283012 0.016966 -0.676640 -0.038033 1 0 0 0 0 0 1 218043
-0.002439 -0.000030 0.121103 0.021202 0.077517 -0.543899 -0.038065 1 0 0 0 0 0 1 219044
-0.002430 -0.000033 0.121099 0.115205 0.055285 -0.612674 -0.038095 1 0 0 0 0 0 1 220025
-0.002438 -0.000047 0.121087 0.358573 0.226187 -0.501482 -0.038127 1 0 0 0 0 0 1 221041
-0.002442 -0.000055 0.121083 0.333517 0.150153 -0.590570 -0.038158 1 0 0 0 0 0 1 222044
-0.002444 -0.000059 0.121082 0.305524 0.095971 -0.634842 -0.038190 1 0 0 0 0 0 1 223046
-0.002445 -0.000061 0.121081 0.289747 0.067272 -0.651944 -0.038221 1 0 0 0 0 0 1 224044
-0.002446 -0.000061 0.121081 0.281701 0.052760 -0.658395 -0.038252 1 0 0 0 0 0 1 225044
-0.002446 -0.000062 0.121081 0.277700 0.045506 -0.661022 -0.038284 1 0 0 0 0 0 1 226046
-0.002446 -0.000062 0.121081 0.275785 0.041891 -0.662295 -0.038315 1 0 0 0 0 0 1 227046
-0.002446 -0.000062 0.121081 0.274945 0.040095 -0.663092 -0.038346 1 0 0 0 0 0 1 228045
-0.002459 -0.000076 0.121070 0.449174 0.226473 -0.516445 -0.038377 1 0 0 0 0 0 1 229043
-0.002466 -0.000083 0.121066 0.387737 0.158817 -0.592062 -0.038408 1 0 0 0 0 0 1 230032
-0.002469 -0.000086 0.121065 0.341464 0.108899 -0.631531 -0.038440 1 0 0 0 0 0 1 231046
-0.002471 -0.000088 0.121065 0.316598 0.082343 -0.646952 -0.038472 1 0 0 0 0 0 1 232077
-0.002471 -0.000089 0.121064 0.303986 0.068906 -0.652789 -0.038502 1 0 0 0 0 0 1 233033
-0.002472 -0.000089 0.121064 0.297738 0.062187 -0.655195 -0.038533 1 0 0 0 0 0 1 234030
-0.002472 -0.000090 0.121064 0.294724 0.058841 -0.656392 -0.038565 1 0 0 0 0 0 1 235039
-0.002472 -0.000090 0.121064 0.293306 0.057211 -0.657147 -0.038595 1 0 0 0 0 0 1 236028
-0.002453 -0.000094 0.121055 0.032670 0.117540 -0.524053 -0.038627 1 0 0 0 0 0 1 237039
-0.002444 -0.000097 0.121051 0.127171 0.095294 -0.592707 -0.038658 1 0 0 0 0 0 1 238027
-0.002439 -0.000098 0.121050 0.196218 0.078913 -0.628570 -0.038690 1 0 0 0 0 0 1 239038
-0.002437 -0.000098 0.121049 0.232733 0.070190 -0.642588 -0.038720 1 0 0 0 0 0 1 240028
-0.002448 -0.000112 0.121039 0.425755 0.253025 -0.500545 -0.038752 1 0 0 0 0 0 1 241043
-0.002454 -0.000119 0.121035 0.373730 0.183708 -0.577858 -0.038783 1 0 0 0 0 0 1 242030
-0.002457 -0.000123 0.121033 0.332163 0.132966 -0.617891 -0.038815 1 0 0 0 0 0 1 243041
-0.002459 -0.000125 0.121033 0.309629 0.105994 -0.633478 -0.038846 1 0 0 0 0 0 1 244029
-0.002460 -0.000126 0.121033 0.298200 0.092370 -0.639405 -0.038877 1 0 0 0 0 0 1 245043
-0.002441 -0.000130 0.121023 0.032498 0.146667 -0.507977 -0.038908 1 0 0 0 0 0 1 246034
-0.002432 -0.000133 0.121019 0.124372 0.121485 -0.577346 -0.038942 1 0 0 0 0 0 1 247127
-0.002440 -0.000148 0.121007 0.366604 0.290798 -0.465908 -0.038974 1 0 0 0 0 0 1 248136
-0.002444 -0.000155 0.121003 0.341160 0.214307 -0.555124 -0.039006 1 0 0 0 0 0 1 249157
-0.002446 -0.000159 0.121002 0.312988 0.159916 -0.599417 -0.039036 1 0 0 0 0 0 1 250135
-0.002447 -0.000161 0.121001 0.297135 0.131125 -0.616497 -0.039067 1 0 0 0 0 0 1 251131
-0.002448 -0.000162 0.121001 0.289028 0.116587 -0.622917 -0.039098 1 0 0 0 0 0 1 252124
-0.002429 -0.000167 0.120991 0.025032 0.170389 -0.491546 -0.039129 1 0 0 0 0 0 1 253116
-0.002420 -0.000169 0.120988 0.117634 0.145040 -0.560951 -0.039161 1 0 0 0 0 0 1 254112
-0.002415 -0.000171 0.120986 0.185688 0.127097 -0.597053 -0.039192 1 0 0 0 0 0 1 255128
-0.002413 -0.000171 0.120986 0.221706 0.117612 -0.611138 -0.039223 1 0 0 0 0 0 1 256119
-0.002412 -0.000172 0.120986 0.239913 0.112840 -0.616492 -0.039255 1 0 0 0 0 0 1 257123
-0.002411 -0.000172 0.120986 0.249090 0.110503 -0.618692 -0.039286 1 0 0 0 0 0 1 258115
-0.002411 -0.000172 0.120986 0.253851 0.109391 -0.619957 -0.039328 1 0 0 0 0 0 1 259471
-0.002411 -0.000172 0.120986 0.256218 0.108839 -0.620498 -0.039349 1 0 0 0 0 0 1 260127
-0.002411 -0.000172 0.120986 0.257549 0.108618 -0.621058 -0.039380 1 0 0 0 0 0 1 261125
-0.002411 -0.000172 0.120986 0.258298 0.108560 -0.621574 -0.039411 1 0 0 0 0 0 1 262121
-0.002411 -0.000172 0.120986 0.258769 0.108550 -0.622043 -0.039440 1 0 0 0 0 0 1 263044
-0.002411 -0.000172 0.120986 0.259107 0.108598 -0.622527 -0.039470 1 0 0 0 0 0 1 264015
-0.002411 -0.000172 0.120986 0.259386 0.108670 -0.623025 -0.039502 1 0 0 0 0 0 1 265043
-0.002411 -0.000172 0.120986 0.259618 0.108735 -0.623509 -0.039533 1 0 0 0 0 0 1 266014
-0.002411 -0.000172 0.120986 0.259851 0.108828 -0.624016 -0.039565 1 0 0 0 0 0 1 267044
-0.002411 -0.000172 0.120986 0.260058 0.108914 -0.624508 -0.039596 1 0 0 0 0 0 1 268042
-0.002411 -0.000172 0.120986 0.260263 0.109000 -0.625001 -0.039627 1 0 0 0 0 0 1 269041
-0.002411 -0.000172 0.120986 0.260478 0.109070 -0.625481 -0.039658 1 0 0 0 0 0 1 270016
-0.002411 -0.000172 0.120986 0.260691 0.109157 -0.625989 -0.039690 1 0 0 0 0 0 1 271048
-0.002411 -0.000172 0.120986 0.260901 0.109263 -0.626481 -0.039721 1 0 0 0 0 0 1 272046
-0.002411 -0.000172 0.120986 0.261089 0.109333 -0.626966 -0.039752 1 0 0 0 0 0 1 273042
-0.002411 -0.000172 0.120986 0.261302 0.109426 -0.627472 -0.039783 1 0 0 0 0 0 1 274044
-0.002411 -0.000172 0.120986 0.261511 0.109501 -0.627959 -0.039815 1 0 0 0 0 0 1 275043
-0.002411 -0.000172 0.120986 0.261709 0.109609 -0.628445 -0.039846 1 0 0 0 0 0 1 276043
-0.002411 -0.000172 0.120986 0.261921 0.109675 -0.628943 -0.039877 1 0 0 0 0 0 1 277043
-0.002411 -0.000172 0.120986 0.262124 0.109770 -0.629443 -0.039908 1 0 0 0 0 0 1 278043
-0.002411 -0.000172 0.120986 0.262332 0.109845 -0.629931 -0.039940 1 0 0 0 0 0 1 279043
-0.002411 -0.000172 0.120986 0.262522 0.109944 -0.630423 -0.039971 1 0 0 0 0 0 1 280043
-0.002411 -0.000172 0.120986 0.262749 0.110026 -0.630908 -0.040002 1 0 0 0 0 0 1 281041
-0.002411 -0.000172 0.120986 0.262946 0.110115 -0.631414 -0.040033 1 0 0 0 0 0 1 282043
-0.002411 -0.000172 0.120986 0.263154 0.110189 -0.631902 -0.040065 1 0 0 0 0 0 1 283044
-0.002411 -0.000172 0.120986 0.263343 0.110288 -0.632395 -0.040096 1 0 0 0 0 0 1 284043
-0.002411 -0.000172 0.120986 0.263570 0.110370 -0.632879 -0.040127 1 0 0 0 0 0 1 285040
-0.002411 -0.000172 0.120986 0.263766 0.110458 -0.633385 -0.040158 1 0 0 0 0 0 1 286041
-0.002411 -0.000172 0.120986 0.263974 0.110533 -0.633874 -0.040190 1 0 0 0 0 0 1 287043
-0.002411 -0.000172 0.120986 0.264164 0.110632 -0.634365 -0.040221 1 0 0 0 0 0 1 288040
-0.002411 -0.000172 0.120986 0.264383 0.110705 -0.634857 -0.040252 1 0 0 0 0 0 1 289040
-0.002411 -0.000172 0.120986 0.264593 0.110796 -0.635333 -0.040283 1 0 0 0 0 0 1 290019
-0.002411 -0.000172 0.120986 0.264793 0.110888 -0.635849 -0.040315 1 0 0 0 0 0 1 291041
-0.002411 -0.000172 0.120986 0.264988 0.110965 -0.636330 -0.040346 1 0 0 0 0 0 1 292039
-0.002411 -0.000172 0.120986 0.265201 0.111059 -0.636835 -0.040377 1 0 0 0 0 0 1 293040
-0.002411 -0.000172 0.120986 0.265418 0.111143 -0.637315 -0.040408 1 0 0 0 0 0 1 294040
-0.002411 -0.000172 0.120986 0.265614 0.111232 -0.637821 -0.040440 1 0 0 0 0 0 1 295042
-0.002411 -0.000172 0.120986 0.265809 0.111309 -0.638302 -0.040471 1 0 0 0 0 0 1 296040
-0.002411 -0.000172 0.120986 0.266022 0.111403 -0.638807 -0.040502 1 0 0 0 0 0 1 297041
-0.002411 -0.000172 0.120986 0.266225 0.111476 -0.639280 -0.040532 1 0 0 0 0 0 1 298012
-0.002411 -0.000172 0.120986 0.266442 0.111583 -0.639787 -0.040565 1 0 0 0 0 0 1 299043
-0.002411 -0.000172 0.120986 0.266631 0.111654 -0.640272 -0.040596 1 0 0 0 0 0 1 300039
-0.002411 -0.000172 0.120986 0.266843 0.111747 -0.640778 -0.040627 1 0 0 0 0 0 1 301040
-0.002411 -0.000172 0.120986 0.267052 0.111822 -0.641264 -0.040658 1 0 0 0 0 0 1 302037
-0.002411 -0.000172 0.120986 0.267240 0.111920 -0.641752 -0.040689 1 0 0 0 0 0 1 303027
-0.002411 -0.000172 0.120986 0.267469 0.112003 -0.642242 -0.040721 1 0 0 0 0 0 1 304036
-0.002411 -0.000172 0.120986 0.267663 0.112090 -0.642742 -0.040752 1 0 0 0 0 0 1 305025
-0.002411 -0.000172 0.120986 0.267965 0.112204 -0.643456 -0.040797 1 0 0 0 0 0 1 306484
-0.002411 -0.000172 0.120986 0.268063 0.112265 -0.643728 -0.040814 1 0 0 0 0 0 1 307036
-0.002411 -0.000172 0.120986 0.268383 0.112386 -0.644437 -0.040860 1 0 0 0 0 0 1 308491
-0.002411 -0.000172 0.120986 0.268484 0.112434 -0.644715 -0.040877 1 0 0 0 0 0 1 309028
-0.002411 -0.000172 0.120986 0.268694 0.112510 -0.645206 -0.040908 1 0 0 0 0 0 1 310036
-0.002411 -0.000172 0.120986 0.268885 0.112596 -0.645687 -0.040939 1 0 0 0 0 0 1 311025
-0.002411 -0.000172 0.120986 0.269099 0.112692 -0.646197 -0.040971 1 0 0 0 0 0 1 312035
-0.002411 -0.000172 0.120986 0.269315 0.112775 -0.646674 -0.041002 1 0 0 0 0 0 1 313027
-0.002411 -0.000172 0.120986 0.269513 0.112865 -0.647183 -0.041033 1 0 0 0 0 0 1 314037
-0.002411 -0.000172 0.120986 0.269707 0.112942 -0.647662 -0.041064 1 0 0 0 0 0 1 315032
-0.002411 -0.000172 0.120986 0.269921 0.113036 -0.648170 -0.041096 1 0 0 0 0 0 1 316039
-0.002411 -0.000172 0.120986 0.270137 0.113119 -0.648647 -0.041127 1 0 0 0 0 0 1 317030
-0.002411 -0.000172 0.120986 0.270333 0.113208 -0.649153 -0.041158 1 0 0 0 0 0 1 318032
-0.002411 -0.000172 0.120986 0.270530 0.113286 -0.649637 -0.041190 1 0 0 0 0 0 1 319039
-0.002411 -0.000172 0.120986 0.270737 0.113378 -0.650130 -0.041220 1 0 0 0 0 0 1 320015
-0.002411 -0.000172 0.120986 0.270949 0.113454 -0.650623 -0.041252 1 0 0 0 0 0 1 321027
-0.002411 -0.000172 0.120986 0.271162 0.113560 -0.651120 -0.041283 1 0 0 0 0 0 1 322035
-0.002411 -0.000172 0.120986 0.271350 0.113630 -0.651606 -0.041314 1 0 0 0 0 0 1 323034
-0.002411 -0.000172 0.120986 0.271562 0.113723 -0.652109 -0.041346 1 0 0 0 0 0 1 324031
-0.002411 -0.000172 0.120986 0.271770 0.113798 -0.652594 -0.041377 1 0 0 0 0 0 1 325026
-0.002411 -0.000172 0.120986 0.271978 0.113883 -0.653091 -0.041408 1 0 0 0 0 0 1 326034
-0.002411 -0.000172 0.120986 0.272175 0.113992 -0.653576 -0.041439 1 0 0 0 0 0 1 327032
-0.002411 -0.000172 0.120986 0.272383 0.114069 -0.654081 -0.041471 1 0 0 0 0 0 1 328031
-0.002411 -0.000172 0.120986 0.272592 0.114142 -0.654568 -0.041502 1 0 0 0 0 0 1 329030
-0.002411 -0.000172 0.120986 0.272786 0.114229 -0.655054 -0.041533 1 0 0 0 0 0 1 330030
-0.002411 -0.000172 0.120986 0.273007 0.114333 -0.655554 -0.041564 1 0 0 0 0 0 1 331033
-0.002411 -0.000172 0.120986 0.273209 0.114401 -0.656047 -0.041596 1 0 0 0 0 0 1 332032
-0.002411 -0.000172 0.120986 0.273410 0.114496 -0.656545 -0.041627 1 0 0 0 0 0 1 333029
-0.002411 -0.000172 0.120986 0.273612 0.114577 -0.657040 -0.041659 1 0 0 0 0 0 1 334059
-0.002411 -0.000172 0.120986 0.273820 0.114668 -0.657532 -0.041689 1 0 0 0 0 0 1 335032
-0.002411 -0.000172 0.120986 0.274034 0.114751 -0.658004 -0.041720 1 0 0 0 0 0 1 336015
-0.002411 -0.000172 0.120986 0.274232 0.114841 -0.658516 -0.041752 1 0 0 0 0 0 1 337030
-0.002411 -0.000172 0.120986 0.274428 0.114918 -0.658998 -0.041783 1 0 0 0 0 0 1 338031
-0.002411 -0.000172 0.120986 0.274637 0.115011 -0.659495 -0.041814 1 0 0 0 0 0 1 339015
-0.002411 -0.000172 0.120986 0.274858 0.115096 -0.659983 -0.041846 1 0 0 0 0 0 1 340030
-0.002411 -0.000172 0.120986 0.275053 0.115185 -0.660487 -0.041877 1 0 0 0 0 0 1 341029
-0.002411 -0.000172 0.120986 0.275249 0.115262 -0.660969 -0.041908 1 0 0 0 0 0 1 342030
-0.002411 -0.000172 0.120986 0.275462 0.115356 -0.661474 -0.041939 1 0 0 0 0 0 1 343031
-0.002411 -0.000172 0.120986 0.275671 0.115431 -0.661961 -0.041971 1 0 0 0 0 0 1 344030
-0.002411 -0.000172 0.120986 0.275884 0.115524 -0.662444 -0.042002 1 0 0 0 0 0 1 345025
-0.002411 -0.000172 0.120986 0.276068 0.115617 -0.662947 -0.042033 1 0 0 0 0 0 1 346033
-0.002411 -0.000172 0.120986 0.276284 0.115702 -0.663449 -0.042064 1 0 0 0 0 0 1 347037
-0.002411 -0.000172 0.120986 0.276493 0.115776 -0.663935 -0.042096 1 0 0 0 0 0 1 348034
-0.002411 -0.000172 0.120986 0.276706 0.115868 -0.664418 -0.042127 1 0 0 0 0 0 1 349030
-0.002411 -0.000172 0.120986 0.276889 0.115961 -0.664917 -0.042158 1 0 0 0 0 0 1 350030
-0.002411 -0.000172 0.120986 0.277107 0.116034 -0.665412 -0.042189 1 0 0 0 0 0 1 351033
-0.002411 -0.000172 0.120986 0.277310 0.116129 -0.665909 -0.042220 1 0 0 0 0 0 1 352029
-0.002411 -0.000172 0.120986 0.277518 0.116204 -0.666396 -0.042252 1 0 0 0 0 0 1 353028
-0.002411 -0.000172 0.120986 0.277717 0.116313 -0.666883 -0.042283 1 0 0 0 0 0 1 354030
-0.002411 -0.000172 0.120986 0.277927 0.116377 -0.667378 -0.042314 1 0 0 0 0 0 1 355023
-0.002411 -0.000172 0.120986 0.278132 0.116473 -0.667883 -0.042346 1 0 0 0 0 0 1 356033
-0.002411 -0.000172 0.120986 0.278340 0.116549 -0.668370 -0.042377 1 0 0 0 0 0 1 357033
-0.002411 -0.000172 0.120986 0.278529 0.116647 -0.668860 -0.042408 1 0 0 0 0 0 1 358028
-0.002411 -0.000172 0.120986 0.278757 0.116729 -0.669347 -0.042439 1 0 0 0 0 0 1 359031
-0.002411 -0.000172 0.120986 0.278953 0.116818 -0.669852 -0.042470 1 0 0 0 0 0 1 360029
-0.002411 -0.000172 0.120986 0.279148 0.116895 -0.670333 -0.042502 1 0 0 0 0 0 1 361028
-0.002411 -0.000172 0.120986 0.279361 0.116989 -0.670839 -0.042533 1 0 0 0 0 0 1 362031
-0.002411 -0.000172 0.120986 0.279601 0.117082 -0.671372 -0.042568 1 0 0 0 0 0 1 363138
-0.002411 -0.000172 0.120986 0.279774 0.117162 -0.671823 -0.042595 1 0 0 0 0 0 1 364029
-0.002411 -0.000172 0.120986 0.279970 0.117239 -0.672306 -0.042627 1 0 0 0 0 0 1 365032
-0.002411 -0.000172 0.120986 0.280181 0.117333 -0.672808 -0.042658 1 0 0 0 0 0 1 366027
-0.002411 -0.000172 0.120986 0.280417 0.117419 -0.673358 -0.042693 1 0 0 0 0 0 1 367153
-0.002411 -0.000172 0.120986 0.280603 0.117501 -0.673777 -0.042720 1 0 0 0 0 0 1 368019
-0.002411 -0.000172 0.120986 0.280788 0.117594 -0.674281 -0.042752 1 0 0 0 0 0 1 369028
-0.002411 -0.000172 0.120986 0.281004 0.117665 -0.674770 -0.042783 1 0 0 0 0 0 1 370019
-0.002411 -0.000172 0.120986 0.281209 0.117762 -0.675274 -0.042814 1 0 0 0 0 0 1 371029
-0.002411 -0.000172 0.120986 0.281427 0.117847 -0.675757 -0.042846 1 0 0 0 0 0 1 372034
-0.002411 -0.000172 0.120986 0.281607 0.117937 -0.676248 -0.042876 1 0 0 0 0 0 1 373019
-0.002411 -0.000172 0.120986 0.281853 0.118021 -0.676807 -0.042912 1 0 0 0 0 0 1 374153
-0.002423 -0.000186 0.120975 0.457328 0.306045 -0.528983 -0.042939 1 0 0 0 0 0 1 375018
-0.002430 -0.000193 0.120971 0.396645 0.239578 -0.604382 -0.042970 1 0 0 0 0 0 1 376028
-0.002433 -0.000196 0.120970 0.350789 0.190276 -0.643728 -0.043001 1 0 0 0 0 0 1 377019
-0.002435 -0.000198 0.120969 0.326115 0.164026 -0.659061 -0.043033 1 0 0 0 0 0 1 378031
-0.002436 -0.000199 0.120969 0.313621 0.150794 -0.664856 -0.043064 1 0 0 0 0 0 1 379024
-0.002436 -0.000199 0.120969 0.307433 0.144207 -0.667283 -0.043100 1 0 0 0 0 0 1 380160
-0.002436 -0.000199 0.120969 0.304384 0.140934 -0.668347 -0.043126 1 0 0 0 0 0 1 381016
-0.002436 -0.000199 0.120969 0.303035 0.139379 -0.669149 -0.043163 1 0 0 0 0 0 1 382203
-0.002436 -0.000199 0.120969 0.302395 0.138633 -0.669624 -0.043189 1 0 0 0 0 0 1 383013
-0.002436 -0.000199 0.120969 0.302236 0.138319 -0.670207 -0.043225 1 0 0 0 0 0 1 384164
-0.002436 -0.000199 0.120969 0.302214 0.138198 -0.670654 -0.043252 1 0 0 0 0 0 1 385042
-0.002436 -0.000199 0.120969 0.302357 0.138208 -0.671181 -0.043287 1 0 0 0 0 0 1 386147
-0.002436 -0.000199 0.120969 0.302535 0.138247 -0.671680 -0.043318 1 0 0 0 0 0 1 387162
-0.002436 -0.000199 0.120969 0.302702 0.138310 -0.672088 -0.043345 1 0 0 0 0 0 1 388015
-0.002436 -0.000199 0.120969 0.302896 0.138396 -0.672590 -0.043377 1 0 0 0 0 0 1 389037
-0.002436 -0.000199 0.120969 0.303139 0.138507 -0.673137 -0.043412 1 0 0 0 0 0 1 390164
-0.002436 -0.000199 0.120969 0.303330 0.138595 -0.673563 -0.043440 1 0 0 0 0 0 1 391042
-0.002436 -0.000199 0.120969 0.303551 0.138683 -0.674039 -0.043471 1 0 0 0 0 0 1 392038
-0.002436 -0.000199 0.120969 0.303781 0.138808 -0.674584 -0.043506 1 0 0 0 0 0 1 393163
-0.002436 -0.000199 0.120969 0.304014 0.138895 -0.675069 -0.043537 1 0 0 0 0 0 1 394166
-0.002436 -0.000199 0.120969 0.304231 0.139005 -0.675560 -0.043569 1 0 0 0 0 0 1 395166
-0.002436 -0.000199 0.120969 0.304452 0.139095 -0.676039 -0.043600 1 0 0 0 0 0 1 396166
-0.002436 -0.000199 0.120969 0.304654 0.139207 -0.676521 -0.043631 1 0 0 0 0 0 1 397162
-0.002436 -0.000199 0.120969 0.304887 0.139294 -0.677005 -0.043662 1 0 0 0 0 0 1 398163
-0.002436 -0.000199 0.120969 0.305089 0.139393 -0.677490 -0.043693 1 0 0 0 0 0 1 399135
-0.002436 -0.000199 0.120969 0.305323 0.139492 -0.677976 -0.043725 1 0 0 0 0 0 1 400162
-0.002436 -0.000199 0.120969 0.305527 0.139606 -0.678458 -0.043756 1 0 0 0 0 0 1 401160
-0.002436 -0.000199 0.120969 0.305733 0.139681 -0.678884 -0.043783 1 0 0 0 0 0 1 402040
-0.002436 -0.000199 0.120969 0.305972 0.139801 -0.679426 -0.043818 1 0 0 0 0 0 1 403144
-0.002436 -0.000199 0.120969 0.306190 0.139884 -0.679921 -0.043850 1 0 0 0 0 0 1 404165
-0.002436 -0.000199 0.120969 0.306403 0.139992 -0.680392 -0.043881 1 0 0 0 0 0 1 405162
-0.002436 -0.000199 0.120969 0.306629 0.140102 -0.680888 -0.043912 1 0 0 0 0 0 1 406163
-0.002436 -0.000199 0.120969 0.306849 0.140203 -0.681375 -0.043944 1 0 0 0 0 0 1 407166
-0.002436 -0.000199 0.120969 0.307070 0.140291 -0.681852 -0.043975 1 0 0 0 0 0 1 408163
-0.002436 -0.000199 0.120969 0.307263 0.140381 -0.682324 -0.044005 1 0 0 0 0 0 1 409137
-0.002436 -0.000199 0.120969 0.307502 0.140500 -0.682828 -0.044037 1 0 0 0 0 0 1 410165
-0.002436 -0.000199 0.120969 0.307725 0.140590 -0.683306 -0.044069 1 0 0 0 0 0 1 411165
-0.002436 -0.000199 0.120969 0.307941 0.140701 -0.683798 -0.044100 1 0 0 0 0 0 1 412168
-0.002436 -0.000199 0.120969 0.308149 0.140792 -0.684268 -0.044131 1 0 0 0 0 0 1 413163
-0.002436 -0.000199 0.120969 0.308367 0.140891 -0.684771 -0.044162 1 0 0 0 0 0 1 414163
-0.002436 -0.000199 0.120969 0.308570 0.140976 -0.685185 -0.044190 1 0 0 0 0 0 1 415040
-0.002436 -0.000199 0.120969 0.308811 0.141098 -0.685730 -0.044224 1 0 0 0 0 0 1 416155
-0.002436 -0.000199 0.120969 0.309022 0.141191 -0.686208 -0.044256 1 0 0 0 0 0 1 417165
-0.002436 -0.000199 0.120969 0.309207 0.141275 -0.686636 -0.044282 1 0 0 0 0 0 1 418012
-0.002436 -0.000199 0.120969 0.309468 0.141386 -0.687180 -0.044318 1 0 0 0 0 0 1 419158
-0.002436 -0.000199 0.120969 0.309672 0.141500 -0.687664 -0.044350 1 0 0 0 0 0 1 420158
-0.002436 -0.000199 0.120969 0.309902 0.141586 -0.688143 -0.044381 1 0 0 0 0 0 1 421149
-0.002436 -0.000199 0.120969 0.310093 0.141684 -0.688577 -0.044408 1 0 0 0 0 0 1 422030
-0.002436 -0.000199 0.120969 0.310344 0.141787 -0.689121 -0.044443 1 0 0 0 0 0 1 423165
-0.002436 -0.000199 0.120969 0.310550 0.141888 -0.689617 -0.044475 1 0 0 0 0 0 1 424162
-0.002436 -0.000199 0.120969 0.310766 0.141988 -0.690083 -0.044506 1 0 0 0 0 0 1 425161
-0.002436 -0.000199 0.120969 0.310993 0.142096 -0.690579 -0.044537 1 0 0 0 0 0 1 426162
-0.002436 -0.000199 0.120969 0.311189 0.142173 -0.690999 -0.044565 1 0 0 0 0 0 1 427040
-0.002436 -0.000199 0.120969 0.311409 0.142276 -0.691532 -0.044599 1 0 0 0 0 0 1 428140
-0.002436 -0.000199 0.120969 0.311647 0.142394 -0.692033 -0.044631 1 0 0 0 0 0 1 429162
-0.002436 -0.000199 0.120969 0.311870 0.142484 -0.692511 -0.044662 1 0 0 0 0 0 1 430161
-0.002436 -0.000199 0.120969 0.312086 0.142594 -0.693003 -0.044693 1 0 0 0 0 0 1 431164
-0.002436 -0.000199 0.120969 0.312265 0.142673 -0.693408 -0.044720 1 0 0 0 0 0 1 432025
-0.002436 -0.000199 0.120969 0.312509 0.142784 -0.693970 -0.044755 1 0 0 0 0 0 1 433147
-0.002436 -0.000199 0.120969 0.312739 0.142880 -0.694443 -0.044787 1 0 0 0 0 0 1 434146
-0.002436 -0.000199 0.120969 0.312957 0.142992 -0.694937 -0.044818 1 0 0 0 0 0 1 435155
-0.002436 -0.000199 0.120969 0.313164 0.143084 -0.695404 -0.044849 1 0 0 0 0 0 1 436145
-0.002436 -0.000199 0.120969 0.313390 0.143191 -0.695901 -0.044880 1 0 0 0 0 0 1 437146
-0.002436 -0.000199 0.120969 0.313579 0.143260 -0.696331 -0.044908 1 0 0 0 0 0 1 438031
-0.002436 -0.000199 0.120969 0.313827 0.143389 -0.696872 -0.044943 1 0 0 0 0 0 1 439147
-0.002436 -0.000199 0.120969 0.314039 0.143483 -0.697348 -0.044974 1 0 0 0 0 0 1 440155
-0.002436 -0.000199 0.120969 0.314263 0.143590 -0.697839 -0.045005 1 0 0 0 0 0 1 441145
-0.002436 -0.000199 0.120969 0.314488 0.143681 -0.698324 -0.045037 1 0 0 0 0 0 1 442159
-0.002436 -0.000199 0.120969 0.314693 0.143781 -0.698816 -0.045068 1 0 0 0 0 0 1 443147
-0.002436 -0.000199 0.120969 0.314909 0.143880 -0.699282 -0.045099 1 0 0 0 0 0 1 444145
-0.002417 -0.000204 0.120959 0.053447 0.205415 -0.564820 -0.045131 1 0 0 0 0 0 1 445168
-0.002408 -0.000206 0.120956 0.147207 0.183999 -0.633194 -0.045162 1 0 0 0 0 0 1 446153
-0.002403 -0.000207 0.120955 0.215858 0.168037 -0.668918 -0.045193 1 0 0 0 0 0 1 447164
-0.002401 -0.000208 0.120954 0.252161 0.159543 -0.682864 -0.045224 1 0 0 0 0 0 1 448152
-0.002400 -0.000208 0.120954 0.270524 0.155292 -0.688157 -0.045256 1 0 0 0 0 0 1 449154
-0.002399 -0.000208 0.120954 0.279780 0.153196 -0.690334 -0.045287 1 0 0 0 0 0 1 450165
-0.002399 -0.000208 0.120954 0.284500 0.152197 -0.691412 -0.045319 1 0 0 0 0 0 1 451167
-0.002399 -0.000208 0.120954 0.286953 0.151756 -0.692085 -0.045349 1 0 0 0 0 0 1 452137
-0.002399 -0.000208 0.120954 0.288261 0.151575 -0.692637 -0.045381 1 0 0 0 0 0 1 453150
-0.002399 -0.000208 0.120954 0.289030 0.151553 -0.693137 -0.045412 1 0 0 0 0 0 1 454162
-0.002399 -0.000208 0.120954 0.289507 0.151581 -0.693632 -0.045443 1 0 0 0 0 0 1 455158
-0.002399 -0.000208 0.120954 0.289852 0.151660 -0.694109 -0.045475 1 0 0 0 0 0 1 456162
-0.002399 -0.000208 0.120954 0.290124 0.151738 -0.694591 -0.045506 1 0 0 0 0 0 1 457162
-0.002399 -0.000208 0.120954 0.290350 0.151833 -0.695057 -0.045537 1 0 0 0 0 0 1 458153
-0.002399 -0.000208 0.120954 0.290586 0.151941 -0.695546 -0.045569 1 0 0 0 0 0 1 459169
-0.002399 -0.000208 0.120954 0.290780 0.152037 -0.696029 -0.045600 1 0 0 0 0 0 1 460166
-0.002399 -0.000208 0.120954 0.290990 0.152138 -0.696494 -0.045631 1 0 0 0 0 0 1 461167
-0.002399 -0.000208 0.120954 0.291186 0.152253 -0.696974 -0.045662 1 0 0 0 0 0 1 462163
-0.002404 -0.000190 0.120943 0.364511 -0.098973 -0.552948 -0.045693 1 0 0 0 0 0 1 463163
-0.002407 -0.000181 0.120940 0.340247 -0.010183 -0.626050 -0.045725 1 0 0 0 0 0 1 464163
-0.002408 -0.000176 0.120938 0.321352 0.055563 -0.664208 -0.045755 1 0 0 0 0 0 1 465148
-0.002409 -0.000174 0.120938 0.311049 0.090544 -0.679091 -0.045787 1 0 0 0 0 0 1 466161
-0.002409 -0.000173 0.120938 0.305810 0.108284 -0.684696 -0.045817 1 0 0 0 0 0 1 467132
-0.002409 -0.000172 0.120938 0.303232 0.117213 -0.686989 -0.045850 1 0 0 0 0 0 1 468165
-0.002409 -0.000172 0.120938 0.302038 0.121722 -0.688096 -0.045881 1 0 0 0 0 0 1 469155
-0.002409 -0.000172 0.120938 0.301535 0.124012 -0.688796 -0.045912 1 0 0 0 0 0 1 470162
-0.002409 -0.000172 0.120938 0.301376 0.125205 -0.689332 -0.045943 1 0 0 0 0 0 1 471163
-0.002409 -0.000172 0.120938 0.301407 0.125849 -0.689828 -0.045975 1 0 0 0 0 0 1 472161
-0.002409 -0.000172 0.120938 0.301518 0.126205 -0.690309 -0.046006 1 0 0 0 0 0 1 473162
-0.002409 -0.000172 0.120938 0.301676 0.126422 -0.690775 -0.046036 1 0 0 0 0 0 1 474139
-0.002410 -0.000172 0.120938 0.301865 0.126576 -0.691248 -0.046068 1 0 0 0 0 0 1 475159
-0.002410 -0.000172 0.120938 0.302058 0.126701 -0.691719 -0.046100 1 0 0 0 0 0 1 476163
-0.002410 -0.000172 0.120938 0.302259 0.126801 -0.692195 -0.046131 1 0 0 0 0 0 1 477164
-0.002410 -0.000172 0.120938 0.302459 0.126898 -0.692648 -0.046162 1 0 0 0 0 0 1 478158
-0.002410 -0.000172 0.120938 0.302661 0.126997 -0.693125 -0.046193 1 0 0 0 0 0 1 479163
-0.002410 -0.000172 0.120938 0.302877 0.127082 -0.693599 -0.046225 1 0 0 0 0 0 1 480161
-0.002410 -0.000172 0.120938 0.303063 0.127162 -0.694070 -0.046256 1 0 0 0 0 0 1 481161
-0.002410 -0.000172 0.120938 0.303274 0.127255 -0.694532 -0.046287 1 0 0 0 0 0 1 482161
-0.002410 -0.000172 0.120938 0.303479 0.127342 -0.695001 -0.046318 1 0 0 0 0 0 1 483162
-0.002410 -0.000172 0.120938 0.303682 0.127428 -0.695465 -0.046349 1 0 0 0 0 0 1 484153
-0.002410 -0.000172 0.120938 0.303887 0.127514 -0.695934 -0.046381 1 0 0 0 0 0 1 485153
-0.002410 -0.000172 0.120938 0.304095 0.127575 -0.696402 -0.046411 1 0 0 0 0 0 1 486136
-0.002410 -0.000172 0.120938 0.304298 0.127683 -0.696875 -0.046443 1 0 0 0 0 0 1 487157
-0.002410 -0.000172 0.120938 0.304504 0.127772 -0.697346 -0.046475 1 0 0 0 0 0 1 488164
-0.002410 -0.000172 0.120938 0.304707 0.127858 -0.697813 -0.046506 1 0 0 0 0 0 1 489159
-0.002410 -0.000172 0.120938 0.304910 0.127943 -0.698278 -0.046537 1 0 0 0 0 0 1 490151
-0.002410 -0.000172 0.120938 0.305109 0.128021 -0.698759 -0.046568 1 0 0 0 0 0 1 491163
-0.002410 -0.000172 0.120938 0.305321 0.128115 -0.699221 -0.046600 1 0 0 0 0 0 1 492161
-0.002410 -0.000172 0.120938 0.305538 0.128199 -0.699695 -0.046631 1 0 0 0 0 0 1 493161
-0.002410 -0.000172 0.120938 0.305733 0.128287 -0.700159 -0.046662 1 0 0 0 0 0 1 494161
-0.002410 -0.000172 0.120938 0.305936 0.128374 -0.700627 -0.046693 1 0 0 0 0 0 1 495161
-0.002410 -0.000172 0.120938 0.306136 0.128439 -0.701096 -0.046725 1 0 0 0 0 0 1 496161
-0.002410 -0.000172 0.120938 0.306344 0.128543 -0.701564 -0.046756 1 0 0 0 0 0 1 497159
-0.002410 -0.000172 0.120938 0.306561 0.128627 -0.702037 -0.046787 1 0 0 0 0 0 1 498154
-0.002410 -0.000172 0.120938 0.306753 0.128715 -0.702496 -0.046818 1 0 0 0 0 0 1 499146
-0.002410 -0.000172 0.120938 0.306959 0.128802 -0.702968 -0.046849 1 0 0 0 0 0 1 500154
-0.002410 -0.000172 0.120938 0.307155 0.128880 -0.703443 -0.046881 1 0 0 0 0 0 1 501153
-0.002410 -0.000172 0.120938 0.307365 0.128972 -0.703903 -0.046912 1 0 0 0 0 0 1 502145
-0.002410 -0.000172 0.120938 0.307572 0.129060 -0.704375 -0.046943 1 0 0 0 0 0 1 503155
-0.002410 -0.000172 0.120938 0.307775 0.129146 -0.704840 -0.046974 1 0 0 0 0 0 1 504145
-0.002410 -0.000172 0.120938 0.307986 0.129221 -0.705325 -0.047006 1 0 0 0 0 0 1 505153
-0.002410 -0.000172 0.120938 0.308188 0.129304 -0.705772 -0.047037 1 0 0 0 0 0 1 506144
-0.002410 -0.000172 0.120938 0.308392 0.129402 -0.706250 -0.047068 1 0 0 0 0 0 1 507155
-0.002410 -0.000172 0.120938 0.308594 0.129488 -0.706715 -0.047099 1 0 0 0 0 0 1 508144
-0.002410 -0.000172 0.120938 0.308801 0.129576 -0.707188 -0.047131 1 0 0 0 0 0 1 509154
-0.002410 -0.000172 0.120938 0.309009 0.129650 -0.707669 -0.047162 1 0 0 0 0 0 1 510151
-0.002410 -0.000172 0.120938 0.309211 0.129746 -0.708128 -0.047193 1 0 0 0 0 0 1 511154
-0.002410 -0.000172 0.120938 0.309415 0.129833 -0.708595 -0.047224 1 0 0 0 0 0 1 512154
-0.002410 -0.000172 0.120938 0.309619 0.129919 -0.709061 -0.047255 1 0 0 0 0 0 1 513148
-0.002410 -0.000172 0.120938 0.309827 0.130006 -0.709538 -0.047287 1 0 0 0 0 0 1 514165
-0.002410 -0.000172 0.120938 0.310024 0.130071 -0.710001 -0.047318 1 0 0 0 0 0 1 515152
-0.002410 -0.000172 0.120938 0.310233 0.130174 -0.710469 -0.047349 1 0 0 0 0 0 1 516151
-0.002410 -0.000172 0.120938 0.310455 0.130261 -0.710955 -0.047381 1 0 0 0 0 0 1 517173
-0.002410 -0.000172 0.120938 0.310644 0.130348 -0.711407 -0.047412 1 0 0 0 0 0 1 518149
-0.002410 -0.000172 0.120938 0.310851 0.130435 -0.711881 -0.047443 1 0 0 0 0 0 1 519162
-0.002410 -0.000172 0.120938 0.311047 0.130513 -0.712357 -0.047475 1 0 0 0 0 0 1 520163
-0.002410 -0.000172 0.120938 0.311258 0.130606 -0.712818 -0.047506 1 0 0 0 0 0 1 521158
-0.002410 -0.000172 0.120938 0.311463 0.130693 -0.713286 -0.047537 1 0 0 0 0 0 1 522159
-0.002410 -0.000172 0.120938 0.311681 0.130776 -0.713763 -0.047568 1 0 0 0 0 0 1 523162
-0.002410 -0.000172 0.120938 0.311878 0.130853 -0.714219 -0.047600 1 0 0 0 0 0 1 524160
-0.002410 -0.000172 0.120938 0.312071 0.130941 -0.714700 -0.047631 1 0 0 0 0 0 1 525160
-0.002410 -0.000172 0.120938 0.312276 0.131033 -0.715149 -0.047661 1 0 0 0 0 0 1 526130
-0.002410 -0.000172 0.120938 0.312488 0.131122 -0.715632 -0.047693 1 0 0 0 0 0 1 527161
-0.002410 -0.000172 0.120938 0.312693 0.131208 -0.716101 -0.047725 1 0 0 0 0 0 1 528161
-0.002410 -0.000172 0.120938 0.312910 0.131292 -0.716578 -0.047756 1 0 0 0 0 0 1 529165
-0.002410 -0.000172 0.120938 0.313096 0.131372 -0.717048 -0.047787 1 0 0 0 0 0 1 530165
-0.002410 -0.000172 0.120938 0.313306 0.131465 -0.717507 -0.047818 1 0 0 0 0 0 1 531158
-0.002410 -0.000172 0.120938 0.313510 0.131551 -0.717973 -0.047849 1 0 0 0 0 0 1 532153
-0.002410 -0.000172 0.120938 0.313715 0.131638 -0.718441 -0.047881 1 0 0 0 0 0 1 533152
-0.002410 -0.000172 0.120938 0.313925 0.131713 -0.718908 -0.047912 1 0 0 0 0 0 1 534162
-0.002410 -0.000172 0.120938 0.314131 0.131797 -0.719397 -0.047943 1 0 0 0 0 0 1 535164
-0.002410 -0.000172 0.120938 0.314332 0.131895 -0.719856 -0.047975 1 0 0 0 0 0 1 536166
-0.002410 -0.000172 0.120938 0.314536 0.131981 -0.720321 -0.048006 1 0 0 0 0 0 1 537160
-0.002410 -0.000172 0.120938 0.314740 0.132067 -0.720789 -0.048037 1 0 0 0 0 0 1 538160
-0.002410 -0.000172 0.120938 0.314945 0.132154 -0.721259 -0.048068 1 0 0 0 0 0 1 539161
-0.002410 -0.000172 0.120938 0.315135 0.132228 -0.721719 -0.048099 1 0 0 0 0 0 1 540129
-0.002410 -0.000172 0.120938 0.315365 0.132321 -0.722201 -0.048131 1 0 0 0 0 0 1 541156
-0.002410 -0.000172 0.120938 0.315560 0.132411 -0.722665 -0.048162 1 0 0 0 0 0 1 542158
-0.002410 -0.000172 0.120938 0.315758 0.132495 -0.723120 -0.048192 1 0 0 0 0 0 1 543130
-0.002410 -0.000172 0.120938 0.315973 0.132572 -0.723599 -0.048225 1 0 0 0 0 0 1 544166
-0.002410 -0.000172 0.120938 0.316167 0.132659 -0.724080 -0.048256 1 0 0 0 0 0 1 545166
-0.002410 -0.000172 0.120938 0.316376 0.132753 -0.724540 -0.048287 1 0 0 0 0 0 1 546157
-0.002410 -0.000172 0.120938 0.316589 0.132835 -0.725002 -0.048317 1 0 0 0 0 0 1 547130
-0.002410 -0.000172 0.120938 0.316783 0.132924 -0.725464 -0.048349 1 0 0 0 0 0 1 548128
-0.002410 -0.000172 0.120938 0.316984 0.133004 -0.725953 -0.048381 1 0 0 0 0 0 1 549158
-0.002410 -0.000172 0.120938 0.317190 0.133095 -0.726403 -0.048411 1 0 0 0 0 0 1 550129
-0.002410 -0.000172 0.120938 0.317401 0.133184 -0.726885 -0.048443 1 0 0 0 0 0 1 551159
-0.002410 -0.000172 0.120938 0.317603 0.133269 -0.727347 -0.048474 1 0 0 0 0 0 1 552145
-0.002390 -0.000176 0.120928 0.055218 0.195027 -0.592257 -0.048506 1 0 0 0 0 0 1 553152
-0.002381 -0.000179 0.120925 0.148399 0.173692 -0.660455 -0.048536 1 0 0 0 0 0 1 554130
-0.002376 -0.000180 0.120923 0.216738 0.157777 -0.696128 -0.048567 1 0 0 0 0 0 1 555131
-0.002374 -0.000180 0.120923 0.252908 0.149323 -0.710053 -0.048600 1 0 0 0 0 0 1 556158
-0.002373 -0.000181 0.120923 0.271179 0.145054 -0.715312 -0.048630 1 0 0 0 0 0 1 557129
-0.002372 -0.000181 0.120923 0.280395 0.142972 -0.717482 -0.048662 1 0 0 0 0 0 1 558159
-0.002372 -0.000181 0.120923 0.285073 0.141956 -0.718526 -0.048693 1 0 0 0 0 0 1 559148
-0.002372 -0.000181 0.120923 0.287511 0.141506 -0.719200 -0.048724 1 0 0 0 0 0 1 560157
-0.002372 -0.000181 0.120923 0.288808 0.141321 -0.719744 -0.048756 1 0 0 0 0 0 1 561159
-0.002372 -0.000181 0.120923 0.289555 0.141265 -0.720224 -0.048787 1 0 0 0 0 0 1 562158
-0.002372 -0.000181 0.120923 0.290021 0.141296 -0.720682 -0.048818 1 0 0 0 0 0 1 563150
-0.002372 -0.000181 0.120923 0.290343 0.141355 -0.721147 -0.048849 1 0 0 0 0 0 1 564152
-0.002372 -0.000181 0.120923 0.290596 0.141429 -0.721616 -0.048880 1 0 0 0 0 0 1 565143
-0.002372 -0.000181 0.120923 0.290823 0.141511 -0.722081 -0.048912 1 0 0 0 0 0 1 566151
-0.002372 -0.000181 0.120923 0.291025 0.141585 -0.722539 -0.048943 1 0 0 0 0 0 1 567143
-0.002372 -0.000181 0.120923 0.291221 0.141683 -0.722993 -0.048974 1 0 0 0 0 0 1 568143
-0.002372 -0.000181 0.120923 0.291409 0.141775 -0.723457 -0.049006 1 0 0 0 0 0 1 569151
-0.002377 -0.000163 0.120912 0.364990 -0.110317 -0.578798 -0.049036 1 0 0 0 0 0 1 570141
-0.002380 -0.000153 0.120908 0.340859 -0.022081 -0.651721 -0.049068 1 0 0 0 0 0 1 571152
-0.002381 -0.000149 0.120907 0.322032 0.043374 -0.689817 -0.049099 1 0 0 0 0 0 1 572143
-0.002382 -0.000147 0.120907 0.311764 0.078211 -0.704660 -0.049131 1 0 0 0 0 0 1 573152
-0.002382 -0.000145 0.120907 0.306518 0.095866 -0.710255 -0.049162 1 0 0 0 0 0 1 574141
-0.002382 -0.000145 0.120907 0.303963 0.104743 -0.712536 -0.049195 1 0 0 0 0 0 1 575199
-0.002383 -0.000145 0.120907 0.302737 0.109212 -0.713612 -0.049224 1 0 0 0 0 0 1 576155
-0.002383 -0.000144 0.120907 0.302229 0.111486 -0.714286 -0.049256 1 0 0 0 0 0 1 577156
-0.002383 -0.000144 0.120906 0.302067 0.112672 -0.714820 -0.049287 1 0 0 0 0 0 1 578159
-0.002383 -0.000144 0.120906 0.302088 0.113288 -0.715291 -0.049318 1 0 0 0 0 0 1 579147
-0.002383 -0.000144 0.120906 0.302175 0.113632 -0.715750 -0.049349 1 0 0 0 0 0 1 580151
-0.002383 -0.000144 0.120906 0.302330 0.113844 -0.716200 -0.049380 1 0 0 0 0 0 1 581141
-0.002383 -0.000144 0.120906 0.302504 0.113984 -0.716670 -0.049412 1 0 0 0 0 0 1 582150
-0.002383 -0.000144 0.120906 0.302674 0.114099 -0.717124 -0.049443 1 0 0 0 0 0 1 583160
-0.002364 -0.000149 0.120897 0.040085 0.175912 -0.581778 -0.049474 1 0 0 0 0 0 1 584156
-0.002354 -0.000151 0.120893 0.133066 0.154615 -0.649985 -0.049506 1 0 0 0 0 0 1 585157
-0.002349 -0.000152 0.120892 0.201283 0.138706 -0.685622 -0.049537 1 0 0 0 0 0 1 586143
-0.002347 -0.000153 0.120892 0.237390 0.130236 -0.699522 -0.049568 1 0 0 0 0 0 1 587159
-0.002346 -0.000153 0.120891 0.255620 0.125983 -0.704774 -0.049600 1 0 0 0 0 0 1 588158
-0.002345 -0.000153 0.120891 0.264808 0.123880 -0.706908 -0.049631 1 0 0 0 0 0 1 589157
-0.002345 -0.000153 0.120891 0.269477 0.122860 -0.707955 -0.049662 1 0 0 0 0 0 1 590158
-0.002345 -0.000153 0.120891 0.271881 0.122380 -0.708606 -0.049693 1 0 0 0 0 0 1 591159
-0.002345 -0.000153 0.120891 0.273189 0.122193 -0.709125 -0.049725 1 0 0 0 0 0 1 592158
-0.002350 -0.000135 0.120881 0.347342 -0.130120 -0.564276 -0.049756 1 0 0 0 0 0 1 593159
-0.002353 -0.000126 0.120877 0.323509 -0.042124 -0.637197 -0.049787 1 0 0 0 0 0 1 594161
-0.002354 -0.000121 0.120876 0.304825 0.023168 -0.675286 -0.049818 1 0 0 0 0 0 1 595163
-0.002355 -0.000119 0.120875 0.294617 0.057939 -0.690111 -0.049850 1 0 0 0 0 0 1 596158
-0.002355 -0.000118 0.120875 0.289414 0.075561 -0.695690 -0.049881 1 0 0 0 0 0 1 597159
-0.002356 -0.000117 0.120875 0.286845 0.084416 -0.697929 -0.049911 1 0 0 0 0 0 1 598128
-0.002356 -0.000117 0.120875 0.285642 0.088879 -0.699005 -0.049943 1 0 0 0 0 0 1 599158
-0.002356 -0.000117 0.120875 0.285118 0.091118 -0.699661 -0.049974 1 0 0 0 0 0 1 600156
-0.002337 -0.000121 0.120865 0.022125 0.154058 -0.564216 -0.050005 1 0 0 0 0 0 1 601147
-0.002327 -0.000123 0.120862 0.114792 0.133286 -0.632454 -0.050037 1 0 0 0 0 0 1 602156
-0.002323 -0.000125 0.120861 0.182834 0.117641 -0.668106 -0.050068 1 0 0 0 0 0 1 603159
-0.002320 -0.000125 0.120860 0.218843 0.109306 -0.681984 -0.050099 1 0 0 0 0 0 1 604155
-0.002319 -0.000125 0.120860 0.237034 0.105108 -0.687225 -0.050131 1 0 0 0 0 0 1 605157
-0.002318 -0.000126 0.120860 0.246181 0.103022 -0.689353 -0.050162 1 0 0 0 0 0 1 606155
-0.002318 -0.000126 0.120860 0.250826 0.102015 -0.690366 -0.050194 1 0 0 0 0 0 1 607169
-0.002318 -0.000126 0.120860 0.253217 0.101544 -0.691015 -0.050225 1 0 0 0 0 0 1 608163
-0.002318 -0.000126 0.120860 0.254495 0.101329 -0.691517 -0.050256 1 0 0 0 0 0 1 609167
-0.002318 -0.000126 0.120860 0.255219 0.101266 -0.691963 -0.050287 1 0 0 0 0 0 1 610162
-0.002318 -0.000126 0.120860 0.255645 0.101256 -0.692412 -0.050319 1 0 0 0 0 0 1 611173
-0.002318 -0.000126 0.120860 0.255947 0.101294 -0.692838 -0.050350 1 0 0 0 0 0 1 612170
-0.002318 -0.000126 0.120860 0.256175 0.101342 -0.693280 -0.050381 1 0 0 0 0 0 1 613172
-0.002318 -0.000126 0.120860 0.256377 0.101384 -0.693703 -0.050412 1 0 0 0 0 0 1 614170
-0.002318 -0.000126 0.120860 0.256538 0.101444 -0.694131 -0.050444 1 0 0 0 0 0 1 615168
-0.002318 -0.000126 0.120860 0.256714 0.101512 -0.694552 -0.050474 1 0 0 0 0 0 1 616148
-0.002318 -0.000126 0.120860 0.256876 0.101576 -0.694986 -0.050506 1 0 0 0 0 0 1 617158
-0.002318 -0.000126 0.120860 0.257034 0.101639 -0.695415 -0.050537 1 0 0 0 0 0 1 618157
-0.002299 -0.000130 0.120850 -0.005639 0.163485 -0.559696 -0.050570 1 0 0 0 0 0 1 619222
-0.002289 -0.000132 0.120847 0.087022 0.142189 -0.627937 -0.050602 1 0 0 0 0 0 1 620235
-0.002285 -0.000134 0.120846 0.155061 0.126303 -0.663576 -0.050632 1 0 0 0 0 0 1 621201
-0.002282 -0.000134 0.120845 0.191053 0.117844 -0.677474 -0.050664 1 0 0 0 0 0 1 622231
-0.002281 -0.000134 0.120845 0.209227 0.113588 -0.682705 -0.050696 1 0 0 0 0 0 1 623236
-0.002286 -0.000116 0.120834 0.291901 -0.140934 -0.539312 -0.050726 1 0 0 0 0 0 1 624204
-0.002288 -0.000107 0.120831 0.272251 -0.054179 -0.612779 -0.050758 1 0 0 0 0 0 1 625244
-0.002290 -0.000103 0.120829 0.255651 0.010504 -0.651019 -0.050789 1 0 0 0 0 0 1 626232
-0.002290 -0.000100 0.120829 0.246480 0.044963 -0.665877 -0.050820 1 0 0 0 0 0 1 627210
-0.002291 -0.000099 0.120829 0.241773 0.062414 -0.671448 -0.050851 1 0 0 0 0 0 1 628206
-0.002291 -0.000099 0.120829 0.239439 0.071186 -0.673676 -0.050882 1 0 0 0 0 0 1 629198
-0.002291 -0.000098 0.120829 0.238328 0.075591 -0.674729 -0.050914 1 0 0 0 0 0 1 630208
-0.002291 -0.000098 0.120829 0.237855 0.077830 -0.675374 -0.050945 1 0 0 0 0 0 1 631224
-0.002291 -0.000098 0.120829 0.237670 0.078963 -0.675853 -0.050976 1 0 0 0 0 0 1 632206
-0.002291 -0.000098 0.120829 0.237660 0.079563 -0.676310 -0.051008 1 0 0 0 0 0 1 633222
-0.002291 -0.000098 0.120829 0.237734 0.079873 -0.676722 -0.051038 1 0 0 0 0 0 1 634204
-0.002291 -0.000098 0.120829 0.237833 0.080058 -0.677152 -0.051071 1 0 0 0 0 0 1 635239
-0.002291 -0.000098 0.120829 0.237951 0.080184 -0.677561 -0.051102 1 0 0 0 0 0 1 636224
-0.002291 -0.000098 0.120829 0.238094 0.080270 -0.677975 -0.051132 1 0 0 0 0 0 1 637207
-0.002291 -0.000098 0.120829 0.238239 0.080334 -0.678385 -0.051164 1 0 0 0 0 0 1 638226
-0.002291 -0.000098 0.120829 0.238370 0.080386 -0.678804 -0.051195 1 0 0 0 0 0 1 639208
-0.002291 -0.000098 0.120829 0.238525 0.080444 -0.679219 -0.051227 1 0 0 0 0 0 1 640224
-0.002291 -0.000098 0.120829 0.238668 0.080494 -0.679625 -0.051257 1 0 0 0 0 0 1 641206
-0.002291 -0.000098 0.120829 0.238818 0.080544 -0.680049 -0.051289 1 0 0 0 0 0 1 642230
-0.002291 -0.000098 0.120829 0.238951 0.080589 -0.680427 -0.051318 1 0 0 0 0 0 1 643141
-0.002291 -0.000098 0.120829 0.239089 0.080629 -0.680851 -0.051349 1 0 0 0 0 0 1 644149
-0.002291 -0.000098 0.120829 0.239240 0.080685 -0.681256 -0.051380 1 0 0 0 0 0 1 645139
-0.002291 -0.000098 0.120829 0.239388 0.080735 -0.681674 -0.051412 1 0 0 0 0 0 1 646150
-0.002291 -0.000098 0.120829 0.239533 0.080784 -0.682084 -0.051443 1 0 0 0 0 0 1 647141
-0.002291 -0.000098 0.120829 0.239672 0.080825 -0.682509 -0.051474 1 0 0 0 0 0 1 648150
-0.002291 -0.000098 0.120829 0.239820 0.080893 -0.682920 -0.051505 1 0 0 0 0 0 1 649140
-0.002291 -0.000098 0.120829 0.239969 0.080932 -0.683328 -0.051536 1 0 0 0 0 0 1 650140
-0.002291 -0.000098 0.120829 0.240104 0.080984 -0.683738 -0.051568 1 0 0 0 0 0 1 651147
-0.002291 -0.000098 0.120829 0.240262 0.081031 -0.684163 -0.051600 1 0 0 0 0 0 1 652160
-0.002291 -0.000098 0.120829 0.240399 0.081070 -0.684580 -0.051630 1 0 0 0 0 0 1 653148
-0.002291 -0.000098 0.120829 0.240552 0.081127 -0.684990 -0.051662 1 0 0 0 0 0 1 654152
-0.002291 -0.000098 0.120829 0.240694 0.081188 -0.685406 -0.051693 1 0 0 0 0 0 1 655141
-0.002291 -0.000098 0.120829 0.240831 0.081230 -0.685811 -0.051724 1 0 0 0 0 0 1 656148
-0.002291 -0.000098 0.120829 0.240986 0.081276 -0.686226 -0.051755 1 0 0 0 0 0 1 657139
-0.002291 -0.000098 0.120829 0.241126 0.081316 -0.686651 -0.051787 1 0 0 0 0 0 1 658147
-0.002291 -0.000098 0.120829 0.241279 0.081372 -0.687060 -0.051818 1 0 0 0 0 0 1 659148
-0.002291 -0.000098 0.120829 0.241426 0.081422 -0.687476 -0.051849 1 0 0 0 0 0 1 660153
-0.002304 -0.000112 0.120818 0.418739 0.271375 -0.538498 -0.051880 1 0 0 0 0 0 1 661145
-0.002310 -0.000119 0.120814 0.358851 0.205810 -0.613116 -0.051912 1 0 0 0 0 0 1 662142
-0.002314 -0.000122 0.120813 0.313373 0.156959 -0.652092 -0.051943 1 0 0 0 0 0 1 663145
-0.002315 -0.000124 0.120812 0.288912 0.130933 -0.667213 -0.051974 1 0 0 0 0 0 1 664143
-0.002316 -0.000125 0.120812 0.276475 0.117797 -0.672892 -0.052005 1 0 0 0 0 0 1 665144
-0.002316 -0.000125 0.120812 0.270267 0.111234 -0.675144 -0.052037 1 0 0 0 0 0 1 666142
-0.002317 -0.000125 0.120812 0.267231 0.107981 -0.676202 -0.052068 1 0 0 0 0 0 1 667145
-0.002317 -0.000126 0.120812 0.265779 0.106383 -0.676833 -0.052099 1 0 0 0 0 0 1 668150
-0.002317 -0.000126 0.120812 0.265139 0.105611 -0.677311 -0.052130 1 0 0 0 0 0 1 669131
-0.002317 -0.000126 0.120812 0.264891 0.105260 -0.677755 -0.052162 1 0 0 0 0 0 1 670146
-0.002317 -0.000126 0.120812 0.264858 0.105123 -0.678163 -0.052193 1 0 0 0 0 0 1 671149
-0.002317 -0.000126 0.120812 0.264914 0.105078 -0.678583 -0.052224 1 0 0 0 0 0 1 672144
-0.002317 -0.000126 0.120812 0.265021 0.105089 -0.678978 -0.052255 1 0 0 0 0 0 1 673126
-0.002317 -0.000126 0.120812 0.265155 0.105124 -0.679393 -0.052287 1 0 0 0 0 0 1 674145
-0.002317 -0.000126 0.120812 0.265295 0.105167 -0.679792 -0.052318 1 0 0 0 0 0 1 675144
-0.002322 -0.000107 0.120802 0.339057 -0.147537 -0.534363 -0.052349 1 0 0 0 0 0 1 676126
-0.002325 -0.000098 0.120798 0.315054 -0.059983 -0.607145 -0.052380 1 0 0 0 0 0 1 677142
-0.002326 -0.000094 0.120797 0.296275 0.005089 -0.645162 -0.052412 1 0 0 0 0 0 1 678145
-0.002327 -0.000091 0.120796 0.286016 0.039751 -0.659911 -0.052442 1 0 0 0 0 0 1 679128
-0.002327 -0.000090 0.120796 0.280795 0.057294 -0.665453 -0.052474 1 0 0 0 0 0 1 680144
-0.002328 -0.000090 0.120796 0.278216 0.066108 -0.667660 -0.052505 1 0 0 0 0 0 1 681143
-0.002328 -0.000089 0.120796 0.276974 0.070546 -0.668690 -0.052537 1 0 0 0 0 0 1 682145
-0.002328 -0.000089 0.120796 0.276436 0.072764 -0.669308 -0.052568 1 0 0 0 0 0 1 683144
-0.002328 -0.000089 0.120796 0.276260 0.073912 -0.669792 -0.052599 1 0 0 0 0 0 1 684145
-0.002328 -0.000089 0.120796 0.276245 0.074500 -0.670205 -0.052630 1 0 0 0 0 0 1 685137
-0.002328 -0.000089 0.120796 0.276321 0.074833 -0.670617 -0.052662 1 0 0 0 0 0 1 686147
-0.002328 -0.000089 0.120796 0.276447 0.075018 -0.671053 -0.052696 1 0 0 0 0 0 1 687236
-0.002328 -0.000089 0.120796 0.276602 0.075126 -0.671453 -0.052727 1 0 0 0 0 0 1 688240
-0.002328 -0.000089 0.120796 0.276760 0.075204 -0.671889 -0.052761 1 0 0 0 0 0 1 689319
-0.002328 -0.000089 0.120796 0.276906 0.075258 -0.672243 -0.052790 1 0 0 0 0 0 1 690239
-0.002328 -0.000089 0.120796 0.277064 0.075314 -0.672641 -0.052820 1 0 0 0 0 0 1 691227
-0.002328 -0.000089 0.120796 0.277234 0.075380 -0.673044 -0.052852 1 0 0 0 0 0 1 692239
-0.002328 -0.000089 0.120796 0.277393 0.075407 -0.673439 -0.052883 1 0 0 0 0 0 1 693231
-0.002328 -0.000089 0.120796 0.277561 0.075469 -0.673836 -0.052914 1 0 0 0 0 0 1 694228
-0.002328 -0.000089 0.120796 0.277721 0.075496 -0.674236 -0.052946 1 0 0 0 0 0 1 695232
-0.002328 -0.000089 0.120796 0.277867 0.075552 -0.674630 -0.052977 1 0 0 0 0 0 1 696223
-0.002328 -0.000089 0.120796 0.278051 0.075605 -0.675032 -0.053008 1 0 0 0 0 0 1 697234
-0.002328 -0.000089 0.120796 0.278211 0.075629 -0.675426 -0.053039 1 0 0 0 0 0 1 698224
-0.002328 -0.000089 0.120796 0.278368 0.075682 -0.675823 -0.053070 1 0 0 0 0 0 1 699204
-0.002328 -0.000089 0.120796 0.278542 0.075725 -0.676205 -0.053101 1 0 0 0 0 0 1 700197
-0.002328 -0.000089 0.120796 0.278712 0.075776 -0.676655 -0.053135 1 0 0 0 0 0 1 701296
-0.002328 -0.000089 0.120796 0.278872 0.075827 -0.677022 -0.053164 1 0 0 0 0 0 1 702233
-0.002328 -0.000089 0.120796 0.279022 0.075856 -0.677417 -0.053196 1 0 0 0 0 0 1 703243
-0.002328 -0.000089 0.120796 0.279191 0.075907 -0.677823 -0.053227 1 0 0 0 0 0 1 704232
-0.002328 -0.000089 0.120796 0.279367 0.075949 -0.678209 -0.053258 1 0 0 0 0 0 1 705233
-0.002328 -0.000089 0.120796 0.279520 0.075996 -0.678616 -0.053289 1 0 0 0 0 0 1 706225
-0.002328 -0.000089 0.120796 0.279682 0.076041 -0.679015 -0.053320 1 0 0 0 0 0 1 707222
-0.002328 -0.000089 0.120796 0.279854 0.076082 -0.679392 -0.053351 1 0 0 0 0 0 1 708204
-0.002328 -0.000089 0.120796 0.280011 0.076130 -0.679808 -0.053383 1 0 0 0 0 0 1 709220
-0.002328 -0.000089 0.120796 0.280170 0.076174 -0.680181 -0.053413 1 0 0 0 0 0 1 710204
-0.002328 -0.000089 0.120796 0.280337 0.076219 -0.680603 -0.053445 1 0 0 0 0 0 1 711220
-0.002328 -0.000089 0.120796 0.280502 0.076251 -0.680990 -0.053476 1 0 0 0 0 0 1 712204
-0.002328 -0.000089 0.120796 0.280673 0.076316 -0.681394 -0.053508 1 0 0 0 0 0 1 713220
-0.002328 -0.000089 0.120796 0.280827 0.076353 -0.681792 -0.053538 1 0 0 0 0 0 1 714204
-0.002328 -0.000089 0.120796 0.280984 0.076382 -0.682162 -0.053568 1 0 0 0 0 0 1 715147
-0.002328 -0.000089 0.120796 0.281152 0.076446 -0.682555 -0.053599 1 0 0 0 0 0 1 716138
-0.002328 -0.000089 0.120796 0.281300 0.076475 -0.682949 -0.053630 1 0 0 0 0 0 1 717142
-0.002328 -0.000089 0.120796 0.281469 0.076526 -0.683355 -0.053661 1 0 0 0 0 0 1 718132
-0.002328 -0.000089 0.120796 0.281644 0.076581 -0.683754 -0.053693 1 0 0 0 0 0 1 719148
-0.002328 -0.000089 0.120796 0.281803 0.076606 -0.684147 -0.053724 1 0 0 0 0 0 1 720138
-0.002328 -0.000089 0.120796 0.281973 0.076669 -0.684549 -0.053755 1 0 0 0 0 0 1 721148
-0.002328 -0.000089 0.120796 0.282131 0.076695 -0.684943 -0.053786 1 0 0 0 0 0 1 722137
-0.002328 -0.000089 0.120796 0.282293 0.076749 -0.685351 -0.053818 1 0 0 0 0 0 1 723147
-0.002328 -0.000089 0.120796 0.282454 0.076794 -0.685726 -0.053849 1 0 0 0 0 0 1 724136
-0.002328 -0.000089 0.120796 0.282619 0.076839 -0.686144 -0.053880 1 0 0 0 0 0 1 725144
-0.002328 -0.000089 0.120796 0.282784 0.076884 -0.686546 -0.053912 1 0 0 0 0 0 1 726147
-0.002328 -0.000089 0.120796 0.282962 0.076927 -0.686936 -0.053943 1 0 0 0 0 0 1 727162
-0.002328 -0.000089 0.120796 0.283112 0.076973 -0.687339 -0.053974 1 0 0 0 0 0 1 728144
-0.002328 -0.000089 0.120796 0.283287 0.077015 -0.687725 -0.054005 1 0 0 0 0 0 1 729145
-0.002328 -0.000089 0.120796 0.283441 0.077062 -0.688136 -0.054037 1 0 0 0 0 0 1 730146
-0.002328 -0.000089 0.120796 0.283590 0.077109 -0.688526 -0.054068 1 0 0 0 0 0 1 731138
-0.002328 -0.000089 0.120796 0.283777 0.077149 -0.688919 -0.054099 1 0 0 0 0 0 1 732146
-0.002328 -0.000089 0.120796 0.283932 0.077196 -0.689329 -0.054130 1 0 0 0 0 0 1 733144
-0.002328 -0.000089 0.120796 0.284101 0.077230 -0.689728 -0.054162 1 0 0 0 0 0 1 734160
-0.002328 -0.000089 0.120796 0.284268 0.077293 -0.690120 -0.054193 1 0 0 0 0 0 1 735148
-0.002328 -0.000089 0.120796 0.284420 0.077330 -0.690515 -0.054223 1 0 0 0 0 0 1 736123
-0.002328 -0.000089 0.120796 0.284587 0.077375 -0.690906 -0.054256 1 0 0 0 0 0 1 737153
-0.002328 -0.000089 0.120796 0.284751 0.077419 -0.691321 -0.054287 1 0 0 0 0 0 1 738152
-0.002328 -0.000089 0.120796 0.284919 0.077452 -0.691715 -0.054318 1 0 0 0 0 0 1 739154
-0.002328 -0.000089 0.120796 0.285088 0.077516 -0.692111 -0.054349 1 0 0 0 0 0 1 740151
-0.002328 -0.000089 0.120796 0.285244 0.077554 -0.692517 -0.054381 1 0 0 0 0 0 1 741153
-0.002328 -0.000089 0.120796 0.285412 0.077586 -0.692911 -0.054412 1 0 0 0 0 0 1 742159
-0.002328 -0.000089 0.120796 0.285576 0.077648 -0.693296 -0.054442 1 0 0 0 0 0 1 743127
-0.002328 -0.000089 0.120796 0.285741 0.077676 -0.693706 -0.054475 1 0 0 0 0 0 1 744158
-0.002328 -0.000089 0.120796 0.285896 0.077742 -0.694095 -0.054506 1 0 0 0 0 0 1 745153
-0.002328 -0.000089 0.120796 0.286063 0.077777 -0.694506 -0.054537 1 0 0 0 0 0 1 746154
-0.002328 -0.000089 0.120796 0.286230 0.077809 -0.694899 -0.054568 1 0 0 0 0 0 1 747154
-0.002328 -0.000089 0.120796 0.286399 0.077873 -0.695296 -0.054599 1 0 0 0 0 0 1 748153
-0.002328 -0.000089 0.120796 0.286559 0.077899 -0.695694 -0.054631 1 0 0 0 0 0 1 749153
-0.002328 -0.000089 0.120796 0.286719 0.077953 -0.696098 -0.054662 1 0 0 0 0 0 1 750152
-0.002328 -0.000089 0.120796 0.286882 0.077998 -0.696478 -0.054693 1 0 0 0 0 0 1 751154
-0.002328 -0.000089 0.120796 0.287046 0.078043 -0.696892 -0.054724 1 0 0 0 0 0 1 752152
-0.002328 -0.000089 0.120796 0.287209 0.078087 -0.697290 -0.054755 1 0 0 0 0 0 1 753146
-0.002328 -0.000089 0.120796 0.287385 0.078129 -0.697675 -0.054787 1 0 0 0 0 0 1 754146
-0.002328 -0.000089 0.120796 0.287539 0.078176 -0.698087 -0.054818 1 0 0 0 0 0 1 755151
-0.002328 -0.000089 0.120796 0.287714 0.078218 -0.698472 -0.054849 1 0 0 0 0 0 1 756150
-0.002328 -0.000089 0.120796 0.287867 0.078266 -0.698882 -0.054881 1 0 0 0 0 0 1 757150
-0.002328 -0.000089 0.120796 0.288030 0.078310 -0.699282 -0.054912 1 0 0 0 0 0 1 758150
-0.002328 -0.000089 0.120796 0.288194 0.078355 -0.699662 -0.054943 1 0 0 0 0 0 1 759155
-0.002328 -0.000089 0.120796 0.288353 0.078399 -0.700065 -0.054973 1 0 0 0 0 0 1 760123
-0.002328 -0.000089 0.120796 0.288528 0.078440 -0.700450 -0.055005 1 0 0 0 0 0 1 761122
-0.002328 -0.000089 0.120796 0.288687 0.078489 -0.700873 -0.055037 1 0 0 0 0 0 1 762153
-0.002328 -0.000089 0.120796 0.288850 0.078534 -0.701274 -0.055068 1 0 0 0 0 0 1 763156
-0.002328 -0.000089 0.120796 0.289023 0.078575 -0.701651 -0.055099 1 0 0 0 0 0 1 764137
-0.002328 -0.000089 0.120796 0.289178 0.078622 -0.702064 -0.055130 1 0 0 0 0 0 1 765146
-0.002328 -0.000089 0.120796 0.289332 0.078658 -0.702451 -0.055162 1 0 0 0 0 0 1 766148
-0.002328 -0.000089 0.120796 0.289513 0.078719 -0.702856 -0.055193 1 0 0 0 0 0 1 767153
-0.002328 -0.000089 0.120796 0.289673 0.078745 -0.703253 -0.055224 1 0 0 0 0 0 1 768150
-0.002328 -0.000089 0.120796 0.289833 0.078799 -0.703659 -0.055256 1 0 0 0 0 0 1 769152
-0.002328 -0.000089 0.120796 0.290005 0.078854 -0.704051 -0.055287 1 0 0 0 0 0 1 770151
-0.002328 -0.000089 0.120796 0.290166 0.078879 -0.704449 -0.055318 1 0 0 0 0 0 1 771153
-0.002309 -0.000094 0.120786 0.026122 0.141069 -0.567958 -0.055349 1 0 0 0 0 0 1 772151
-0.002299 -0.000096 0.120783 0.118025 0.119908 -0.635889 -0.055381 1 0 0 0 0 0 1 773151
-0.002295 -0.000097 0.120781 0.185702 0.104087 -0.671412 -0.055412 1 0 0 0 0 0 1 774151
-0.002292 -0.000098 0.120781 0.221515 0.095650 -0.685215 -0.055443 1 0 0 0 0 0 1 775153
-0.002291 -0.000098 0.120781 0.239600 0.091398 -0.690397 -0.055475 1 0 0 0 0 0 1 776161
-0.002291 -0.000098 0.120781 0.248683 0.089285 -0.692484 -0.055505 1 0 0 0 0 0 1 777145
-0.002290 -0.000098 0.120781 0.253290 0.088246 -0.693456 -0.055537 1 0 0 0 0 0 1 778141
-0.002290 -0.000098 0.120781 0.255656 0.087763 -0.694053 -0.055568 1 0 0 0 0 0 1 779148
-0.002290 -0.000098 0.120781 0.256923 0.087532 -0.694513 -0.055599 1 0 0 0 0 0 1 780137
-0.002290 -0.000098 0.120781 0.257624 0.087448 -0.694931 -0.055630 1 0 0 0 0 0 1 781144
-0.002290 -0.000098 0.120781 0.258039 0.087431 -0.695327 -0.055661 1 0 0 0 0 0 1 782136
-0.002290 -0.000098 0.120781 0.258328 0.087458 -0.695718 -0.055693 1 0 0 0 0 0 1 783145
-0.002290 -0.000098 0.120781 0.258544 0.087480 -0.696109 -0.055724 1 0 0 0 0 0 1 784135
-0.002290 -0.000098 0.120781 0.258706 0.087524 -0.696507 -0.055755 1 0 0 0 0 0 1 785138
-0.002290 -0.000098 0.120781 0.258875 0.087568 -0.696894 -0.055787 1 0 0 0 0 0 1 786145
-0.002290 -0.000098 0.120781 0.259032 0.087613 -0.697286 -0.055818 1 0 0 0 0 0 1 787136
-0.002290 -0.000098 0.120781 0.259188 0.087672 -0.697673 -0.055849 1 0 0 0 0 0 1 788144
-0.002290 -0.000098 0.120781 0.259327 0.087701 -0.698060 -0.055880 1 0 0 0 0 0 1 789135
-0.002290 -0.000098 0.120781 0.259471 0.087760 -0.698464 -0.055912 1 0 0 0 0 0 1 790154
-0.002290 -0.000098 0.120781 0.259636 0.087816 -0.698853 -0.055943 1 0 0 0 0 0 1 791151
-0.002290 -0.000098 0.120781 0.259767 0.087849 -0.699240 -0.055974 1 0 0 0 0 0 1 792157
-0.002290 -0.000098 0.120781 0.259913 0.087916 -0.699623 -0.056005 1 0 0 0 0 0 1 793141
-0.002290 -0.000098 0.120781 0.260066 0.087944 -0.700020 -0.056037 1 0 0 0 0 0 1 794142
-0.002290 -0.000098 0.120781 0.260197 0.088005 -0.700413 -0.056068 1 0 0 0 0 0 1 795145
-0.002290 -0.000098 0.120781 0.260350 0.088052 -0.700786 -0.056099 1 0 0 0 0 0 1 796136
-0.002290 -0.000098 0.120781 0.260486 0.088104 -0.701192 -0.056130 1 0 0 0 0 0 1 797145
-0.002290 -0.000098 0.120781 0.260642 0.088150 -0.701590 -0.056162 1 0 0 0 0 0 1 798143
-0.002290 -0.000098 0.120781 0.260790 0.088200 -0.701968 -0.056193 1 0 0 0 0 0 1 799160
-0.002290 -0.000098 0.120781 0.260922 0.088252 -0.702366 -0.056224 1 0 0 0 0 0 1 800152
-0.002290 -0.000098 0.120781 0.261078 0.088298 -0.702745 -0.056256 1 0 0 0 0 0 1 801154
-0.002290 -0.000098 0.120781 0.261224 0.088347 -0.703152 -0.056287 1 0 0 0 0 0 1 802149
-0.002290 -0.000098 0.120781 0.261357 0.088399 -0.703539 -0.056318 1 0 0 0 0 0 1 803151
-0.002290 -0.000098 0.120781 0.261508 0.088444 -0.703904 -0.056348 1 0 0 0 0 0 1 804121
-0.002290 -0.000098 0.120781 0.261659 0.088494 -0.704323 -0.056380 1 0 0 0 0 0 1 805149
-0.002290 -0.000098 0.120781 0.261796 0.088534 -0.704703 -0.056412 1 0 0 0 0 0 1 806150
-0.002290 -0.000098 0.120781 0.261947 0.088603 -0.705099 -0.056444 1 0 0 0 0 0 1 807167
-0.002290 -0.000098 0.120781 0.262081 0.088645 -0.705488 -0.056474 1 0 0 0 0 0 1 808146
-0.002290 -0.000098 0.120781 0.262249 0.088688 -0.705871 -0.056505 1 0 0 0 0 0 1 809146
-0.002290 -0.000098 0.120781 0.262375 0.088742 -0.706274 -0.056537 1 0 0 0 0 0 1 810159
-0.002290 -0.000098 0.120781 0.262521 0.088780 -0.706658 -0.056568 1 0 0 0 0 0 1 811159
-0.002290 -0.000098 0.120781 0.262683 0.088846 -0.707054 -0.056600 1 0 0 0 0 0 1 812159
-0.002290 -0.000098 0.120781 0.262807 0.088890 -0.707438 -0.056630 1 0 0 0 0 0 1 813141
-0.002290 -0.000098 0.120781 0.262956 0.088927 -0.707829 -0.056662 1 0 0 0 0 0 1 814158
-0.002290 -0.000098 0.120781 0.263106 0.088996 -0.708220 -0.056693 1 0 0 0 0 0 1 815162
-0.002290 -0.000098 0.120781 0.263258 0.089023 -0.708615 -0.056725 1 0 0 0 0 0 1 816158
-0.002290 -0.000098 0.120781 0.263389 0.089085 -0.709007 -0.056756 1 0 0 0 0 0 1 817160
-0.002290 -0.000098 0.120781 0.263544 0.089132 -0.709384 -0.056787 1 0 0 0 0 0 1 818159
-0.002290 -0.000098 0.120781 0.263692 0.089181 -0.709795 -0.056819 1 0 0 0 0 0 1 819165
-0.002290 -0.000098 0.120781 0.263830 0.089241 -0.710165 -0.056849 1 0 0 0 0 0 1 820142
-0.002290 -0.000098 0.120781 0.263972 0.089272 -0.710562 -0.056881 1 0 0 0 0 0 1 821161
-0.002290 -0.000098 0.120781 0.264110 0.089329 -0.710951 -0.056911 1 0 0 0 0 0 1 822140
-0.002290 -0.000098 0.120781 0.264282 0.089375 -0.711344 -0.056943 1 0 0 0 0 0 1 823164
-0.002290 -0.000098 0.120781 0.264402 0.089428 -0.711731 -0.056974 1 0 0 0 0 0 1 824140
-0.002290 -0.000098 0.120781 0.264548 0.089478 -0.712130 -0.057006 1 0 0 0 0 0 1 825158
-0.002290 -0.000098 0.120781 0.264704 0.089525 -0.712507 -0.057037 1 0 0 0 0 0 1 826160
-0.002290 -0.000098 0.120781 0.264851 0.089574 -0.712916 -0.057068 1 0 0 0 0 0 1 827160
-0.002290 -0.000098 0.120781 0.264996 0.089623 -0.713288 -0.057100 1 0 0 0 0 0 1 828159
-0.002290 -0.000098 0.120781 0.265129 0.089674 -0.713689 -0.057131 1 0 0 0 0 0 1 829157
-0.002290 -0.000098 0.120781 0.265285 0.089721 -0.714089 -0.057162 1 0 0 0 0 0 1 830160
-0.002290 -0.000098 0.120781 0.265430 0.089769 -0.714457 -0.057193 1 0 0 0 0 0 1 831152
-0.002290 -0.000098 0.120781 0.265564 0.089822 -0.714862 -0.057225 1 0 0 0 0 0 1 832161
-0.002290 -0.000098 0.120781 0.265712 0.089860 -0.715249 -0.057256 1 0 0 0 0 0 1 833165
-0.002290 -0.000098 0.120781 0.265873 0.089924 -0.715641 -0.057287 1 0 0 0 0 0 1 834157
-0.002290 -0.000098 0.120781 0.266003 0.089958 -0.716027 -0.057318 1 0 0 0 0 0 1 835159
-0.002290 -0.000098 0.120781 0.266143 0.090017 -0.716423 -0.057349 1 0 0 0 0 0 1 836157
-0.002290 -0.000098 0.120781 0.266293 0.090075 -0.716801 -0.057380 1 0 0 0 0 0 1 837141
-0.002290 -0.000098 0.120781 0.266450 0.090103 -0.717205 -0.057412 1 0 0 0 0 0 1 838163
-0.002290 -0.000098 0.120781 0.266598 0.090176 -0.717617 -0.057446 1 0 0 0 0 0 1 839231
-0.002295 -0.000080 0.120770 0.340776 -0.163937 -0.571248 -0.057478 1 0 0 0 0 0 1 840259
-0.002298 -0.000071 0.120767 0.316974 -0.077190 -0.643751 -0.057508 1 0 0 0 0 0 1 841240
-0.002300 -0.000066 0.120765 0.298308 -0.012530 -0.681663 -0.057540 1 0 0 0 0 0 1 842247
-0.002300 -0.000064 0.120765 0.288098 0.021916 -0.696368 -0.057570 1 0 0 0 0 0 1 843226
-0.002301 -0.000063 0.120765 0.282893 0.039343 -0.701878 -0.057602 1 0 0 0 0 0 1 844221
-0.002301 -0.000062 0.120765 0.280315 0.048094 -0.704047 -0.057633 1 0 0 0 0 0 1 845218
-0.002301 -0.000062 0.120765 0.279078 0.052489 -0.705058 -0.057663 1 0 0 0 0 0 1 846201
-0.002301 -0.000062 0.120765 0.278532 0.054693 -0.705675 -0.057695 1 0 0 0 0 0 1 847218
-0.002301 -0.000062 0.120765 0.278328 0.055824 -0.706110 -0.057726 1 0 0 0 0 0 1 848200
-0.002301 -0.000062 0.120765 0.278303 0.056398 -0.706533 -0.057758 1 0 0 0 0 0 1 849215
-0.002301 -0.000062 0.120765 0.278379 0.056700 -0.706921 -0.057788 1 0 0 0 0 0 1 850200
-0.002301 -0.000062 0.120765 0.278482 0.056866 -0.707316 -0.057820 1 0 0 0 0 0 1 851225
-0.002301 -0.000062 0.120765 0.278608 0.056974 -0.707698 -0.057852 1 0 0 0 0 0 1 852223
-0.002301 -0.000062 0.120765 0.278742 0.057024 -0.708083 -0.057883 1 0 0 0 0 0 1 853228
-0.002301 -0.000062 0.120765 0.278895 0.057075 -0.708464 -0.057914 1 0 0 0 0 0 1 854225
-0.002301 -0.000062 0.120765 0.279031 0.057122 -0.708847 -0.057945 1 0 0 0 0 0 1 855226
-0.002301 -0.000062 0.120765 0.279178 0.057154 -0.709225 -0.057976 1 0 0 0 0 0 1 856216
-0.002301 -0.000062 0.120765 0.279338 0.057181 -0.709607 -0.058007 1 0 0 0 0 0 1 857198
-0.002301 -0.000062 0.120765 0.279488 0.057224 -0.709984 -0.058039 1 0 0 0 0 0 1 858216
-0.002301 -0.000062 0.120765 0.279618 0.057245 -0.710340 -0.058068 1 0 0 0 0 0 1 859134
-0.002301 -0.000062 0.120765 0.279768 0.057275 -0.710726 -0.058099 1 0 0 0 0 0 1 860141
-0.002301 -0.000062 0.120765 0.279938 0.057311 -0.711104 -0.058130 1 0 0 0 0 0 1 861132
-0.002301 -0.000062 0.120765 0.280072 0.057337 -0.711491 -0.058162 1 0 0 0 0 0 1 862142
-0.002301 -0.000062 0.120765 0.280227 0.057376 -0.711863 -0.058193 1 0 0 0 0 0 1 863134
-0.002301 -0.000062 0.120765 0.280384 0.057396 -0.712261 -0.058224 1 0 0 0 0 0 1 864142
-0.002301 -0.000062 0.120765 0.280521 0.057428 -0.712635 -0.058255 1 0 0 0 0 0 1 865132
-0.002301 -0.000062 0.120765 0.280680 0.057468 -0.713013 -0.058286 1 0 0 0 0 0 1 866141
-0.002301 -0.000062 0.120765 0.280825 0.057492 -0.713407 -0.058318 1 0 0 0 0 0 1 867156
-0.002301 -0.000062 0.120765 0.280986 0.057519 -0.713795 -0.058349 1 0 0 0 0 0 1 868152
-0.002301 -0.000062 0.120765 0.281134 0.057561 -0.714164 -0.058381 1 0 0 0 0 0 1 869151
-0.002301 -0.000062 0.120765 0.281274 0.057584 -0.714548 -0.058411 1 0 0 0 0 0 1 870140
-0.002301 -0.000062 0.120765 0.281431 0.057622 -0.714921 -0.058442 1 0 0 0 0 0 1 871133
-0.002301 -0.000062 0.120765 0.281592 0.057644 -0.715331 -0.058475 1 0 0 0 0 0 1 872173
-0.002301 -0.000062 0.120765 0.281725 0.057675 -0.715693 -0.058505 1 0 0 0 0 0 1 873134
-0.002301 -0.000062 0.120765 0.281884 0.057715 -0.716071 -0.058537 1 0 0 0 0 0 1 874142
-0.002301 -0.000062 0.120765 0.282037 0.057735 -0.716462 -0.058567 1 0 0 0 0 0 1 875131
-0.002301 -0.000062 0.120765 0.282178 0.057767 -0.716844 -0.058599 1 0 0 0 0 0 1 876143
-0.002301 -0.000062 0.120765 0.282332 0.057806 -0.717211 -0.058630 1 0 0 0 0 0 1 877124
-0.002301 -0.000062 0.120765 0.282477 0.057830 -0.717605 -0.058661 1 0 0 0 0 0 1 878138
-0.002301 -0.000062 0.120765 0.282639 0.057857 -0.717995 -0.058693 1 0 0 0 0 0 1 879139
-0.002301 -0.000062 0.120765 0.282787 0.057899 -0.718363 -0.058724 1 0 0 0 0 0 1 880136
-0.002301 -0.000062 0.120765 0.282929 0.057922 -0.718752 -0.058755 1 0 0 0 0 0 1 881137
-0.002301 -0.000062 0.120765 0.283099 0.057958 -0.719133 -0.058786 1 0 0 0 0 0 1 882136
-0.002301 -0.000062 0.120765 0.283232 0.057984 -0.719517 -0.058818 1 0 0 0 0 0 1 883139
-0.002301 -0.000062 0.120765 0.283381 0.058014 -0.719901 -0.058849 1 0 0 0 0 0 1 884143
-0.002301 -0.000062 0.120765 0.283538 0.058053 -0.720276 -0.058880 1 0 0 0 0 0 1 885140
-0.002301 -0.000062 0.120765 0.283694 0.058074 -0.720671 -0.058911 1 0 0 0 0 0 1 886141
-0.002301 -0.000062 0.120765 0.283832 0.058106 -0.721047 -0.058943 1 0 0 0 0 0 1 887138
-0.002301 -0.000062 0.120765 0.283990 0.058146 -0.721422 -0.058974 1 0 0 0 0 0 1 888139
-0.002301 -0.000062 0.120765 0.284145 0.058166 -0.721816 -0.059005 1 0 0 0 0 0 1 889137
-0.002301 -0.000062 0.120765 0.284292 0.058207 -0.722186 -0.059036 1 0 0 0 0 0 1 890136
-0.002301 -0.000062 0.120765 0.284434 0.058230 -0.722575 -0.059068 1 0 0 0 0 0 1 891139
-0.002301 -0.000062 0.120765 0.284583 0.058260 -0.722957 -0.059099 1 0 0 0 0 0 1 892136
-0.002301 -0.000062 0.120765 0.284754 0.058297 -0.723339 -0.059130 1 0 0 0 0 0 1 893137
-0.002301 -0.000062 0.120765 0.284886 0.058322 -0.723721 -0.059161 1 0 0 0 0 0 1 894135
-0.002301 -0.000062 0.120765 0.285035 0.058353 -0.724105 -0.059193 1 0 0 0 0 0 1 895139
-0.002301 -0.000062 0.120765 0.285205 0.058389 -0.724485 -0.059224 1 0 0 0 0 0 1 896136
-0.002301 -0.000062 0.120765 0.285338 0.058415 -0.724868 -0.059255 1 0 0 0 0 0 1 897136
-0.002301 -0.000062 0.120765 0.285495 0.058454 -0.725244 -0.059286 1 0 0 0 0 0 1 898138
-0.002301 -0.000062 0.120765 0.285635 0.058476 -0.725626 -0.059317 1 0 0 0 0 0 1 899121
-0.002301 -0.000062 0.120765 0.285799 0.058504 -0.726021 -0.059349 1 0 0 0 0 0 1 900136
-0.002301 -0.000062 0.120765 0.285947 0.058546 -0.726390 -0.059380 1 0 0 0 0 0 1 901134
-0.002301 -0.000062 0.120765 0.286089 0.058569 -0.726779 -0.059411 1 0 0 0 0 0 1 902137
-0.002301 -0.000062 0.120765 0.286239 0.058599 -0.727162 -0.059443 1 0 0 0 0 0 1 903137
-0.002301 -0.000062 0.120765 0.286409 0.058635 -0.727543 -0.059474 1 0 0 0 0 0 1 904134
-0.002301 -0.000062 0.120765 0.286542 0.058661 -0.727926 -0.059505 1 0 0 0 0 0 1 905135
-0.002301 -0.000062 0.120765 0.286698 0.058700 -0.728301 -0.059536 1 0 0 0 0 0 1 906134
-0.002301 -0.000062 0.120765 0.286854 0.058720 -0.728696 -0.059568 1 0 0 0 0 0 1 907136
-0.002301 -0.000062 0.120765 0.286993 0.058753 -0.729075 -0.059599 1 0 0 0 0 0 1 908139
-0.002301 -0.000062 0.120765 0.287149 0.058792 -0.729446 -0.059630 1 0 0 0 0 0 1 909128
-0.002301 -0.000062 0.120765 0.287293 0.058816 -0.729837 -0.059661 1 0 0 0 0 0 1 910136
-0.002301 -0.000062 0.120765 0.287455 0.058843 -0.730227 -0.059693 1 0 0 0 0 0 1 911138
-0.002301 -0.000062 0.120765 0.287602 0.058884 -0.730596 -0.059724 1 0 0 0 0 0 1 912136
-0.002301 -0.000062 0.120765 0.287744 0.058908 -0.730984 -0.059755 1 0 0 0 0 0 1 913135
-0.002301 -0.000062 0.120765 0.287907 0.058935 -0.731376 -0.059787 1 0 0 0 0 0 1 914144
-0.002301 -0.000062 0.120765 0.288055 0.058977 -0.731745 -0.059818 1 0 0 0 0 0 1 915141
-0.002301 -0.000062 0.120765 0.288196 0.059000 -0.732132 -0.059849 1 0 0 0 0 0 1 916138
-0.002301 -0.000062 0.120765 0.288367 0.059036 -0.732516 -0.059880 1 0 0 0 0 0 1 917143
-0.002301 -0.000062 0.120765 0.288496 0.059061 -0.732890 -0.059911 1 0 0 0 0 0 1 918120
-0.002301 -0.000062 0.120765 0.288647 0.059092 -0.733278 -0.059943 1 0 0 0 0 0 1 919136
-0.002301 -0.000062 0.120765 0.288816 0.059128 -0.733657 -0.059974 1 0 0 0 0 0 1 920128
-0.002301 -0.000062 0.120765 0.288950 0.059154 -0.734043 -0.060005 1 0 0 0 0 0 1 921135
-0.002301 -0.000062 0.120765 0.289097 0.059184 -0.734421 -0.060036 1 0 0 0 0 0 1 922125
-0.002301 -0.000062 0.120765 0.289257 0.059224 -0.734802 -0.060068 1 0 0 0 0 0 1 923140
-0.002301 -0.000062 0.120765 0.289399 0.059246 -0.735187 -0.060099 1 0 0 0 0 0 1 924132
-0.002301 -0.000062 0.120765 0.289579 0.059284 -0.735596 -0.060132 1 0 0 0 0 0 1 925200
-0.002301 -0.000062 0.120765 0.289704 0.059308 -0.735958 -0.060162 1 0 0 0 0 0 1 926145
-0.002301 -0.000062 0.120765 0.289850 0.059338 -0.736336 -0.060193 1 0 0 0 0 0 1 927134
-0.002301 -0.000062 0.120765 0.290022 0.059375 -0.736721 -0.060224 1 0 0 0 0 0 1 928144
-0.002301 -0.000062 0.120765 0.290153 0.059400 -0.737099 -0.060255 1 0 0 0 0 0 1 929131
-0.002301 -0.000062 0.120765 0.290303 0.059430 -0.737485 -0.060286 1 0 0 0 0 0 1 930140
-0.002301 -0.000062 0.120765 0.290472 0.059467 -0.737863 -0.060317 1 0 0 0 0 0 1 931131
-0.002301 -0.000062 0.120765 0.290605 0.059492 -0.738246 -0.060349 1 0 0 0 0 0 1 932131
-0.002301 -0.000062 0.120765 0.290764 0.059532 -0.738630 -0.060381 1 0 0 0 0 0 1 933153
-0.002301 -0.000062 0.120765 0.290905 0.059555 -0.739012 -0.060411 1 0 0 0 0 0 1 934136
-0.002301 -0.000062 0.120765 0.291056 0.059585 -0.739399 -0.060443 1 0 0 0 0 0 1 935147
-0.002301 -0.000062 0.120765 0.291231 0.059622 -0.739792 -0.060475 1 0 0 0 0 0 1 936177
-0.002301 -0.000062 0.120765 0.291357 0.059647 -0.740159 -0.060505 1 0 0 0 0 0 1 937136
-0.002301 -0.000062 0.120765 0.291516 0.059673 -0.740542 -0.060536 1 0 0 0 0 0 1 938121
-0.002301 -0.000062 0.120765 0.291666 0.059716 -0.740919 -0.060568 1 0 0 0 0 0 1 939139
-0.002301 -0.000062 0.120765 0.291810 0.059740 -0.741311 -0.060599 1 0 0 0 0 0 1 940150
-0.002301 -0.000062 0.120765 0.291957 0.059769 -0.741687 -0.060630 1 0 0 0 0 0 1 941132
-0.002301 -0.000062 0.120765 0.292129 0.059806 -0.742073 -0.060662 1 0 0 0 0 0 1 942144
-0.002301 -0.000062 0.120765 0.292262 0.059832 -0.742457 -0.060693 1 0 0 0 0 0 1 943147
-0.002301 -0.000062 0.120765 0.292419 0.059871 -0.742833 -0.060724 1 0 0 0 0 0 1 944148
-0.002301 -0.000062 0.120765 0.292562 0.059894 -0.743220 -0.060755 1 0 0 0 0 0 1 945146
-0.002301 -0.000062 0.120765 0.292723 0.059921 -0.743610 -0.060787 1 0 0 0 0 0 1 946147
-0.002301 -0.000062 0.120765 0.292867 0.059962 -0.743969 -0.060817 1 0 0 0 0 0 1 947119
-0.002301 -0.000062 0.120765 0.293013 0.059986 -0.744368 -0.060849 1 0 0 0 0 0 1 948147
-0.002301 -0.000062 0.120765 0.293175 0.060013 -0.744757 -0.060880 1 0 0 0 0 0 1 949146
-0.002301 -0.000062 0.120765 0.293318 0.060054 -0.745115 -0.060911 1 0 0 0 0 0 1 950116
-0.002301 -0.000062 0.120765 0.293465 0.060078 -0.745515 -0.060943 1 0 0 0 0 0 1 951147
-0.002301 -0.000062 0.120765 0.293633 0.060114 -0.745892 -0.060974 1 0 0 0 0 0 1 952133
-0.002301 -0.000062 0.120765 0.293767 0.060140 -0.746280 -0.061005 1 0 0 0 0 0 1 953147
-0.002301 -0.000062 0.120765 0.293916 0.060170 -0.746662 -0.061037 1 0 0 0 0 0 1 954146
-0.002301 -0.000062 0.120765 0.294073 0.060209 -0.747036 -0.061068 1 0 0 0 0 0 1 955143
-0.002301 -0.000062 0.120765 0.294226 0.060229 -0.747423 -0.061098 1 0 0 0 0 0 1 956122
-0.002301 -0.000062 0.120765 0.294367 0.060262 -0.747806 -0.061130 1 0 0 0 0 0 1 957138
-0.002301 -0.000062 0.120765 0.294524 0.060301 -0.748180 -0.061161 1 0 0 0 0 0 1 958136
-0.002301 -0.000062 0.120765 0.294677 0.060321 -0.748568 -0.061192 1 0 0 0 0 0 1 959118
-0.002301 -0.000062 0.120765 0.294826 0.060363 -0.748945 -0.061224 1 0 0 0 0 0 1 960135
-0.002301 -0.000062 0.120765 0.294968 0.060386 -0.749333 -0.061255 1 0 0 0 0 0 1 961134
-0.002301 -0.000062 0.120765 0.295117 0.060416 -0.749716 -0.061286 1 0 0 0 0 0 1 962135
-0.002301 -0.000062 0.120765 0.295288 0.060453 -0.750098 -0.061318 1 0 0 0 0 0 1 963136
-0.002301 -0.000062 0.120765 0.295418 0.060478 -0.750474 -0.061348 1 0 0 0 0 0 1 964117
-0.002301 -0.000062 0.120765 0.295569 0.060508 -0.750863 -0.061380 1 0 0 0 0 0 1 965136
-0.002301 -0.000062 0.120765 0.295727 0.060548 -0.751237 -0.061411 1 0 0 0 0 0 1 966133
-0.002301 -0.000062 0.120765 0.295883 0.060568 -0.751634 -0.061443 1 0 0 0 0 0 1 967137
-0.002306 -0.000043 0.120754 0.370357 -0.194567 -0.604429 -0.061474 1 0 0 0 0 0 1 968133
-0.002309 -0.000034 0.120750 0.346743 -0.108491 -0.676774 -0.061505 1 0 0 0 0 0 1 969134
-0.002310 -0.000030 0.120749 0.328193 -0.044179 -0.714617 -0.061536 1 0 0 0 0 0 1 970133
-0.002311 -0.000027 0.120749 0.318047 -0.009925 -0.729303 -0.061568 1 0 0 0 0 0 1 971134
-0.002312 -0.000026 0.120748 0.312871 0.007414 -0.734793 -0.061599 1 0 0 0 0 0 1 972133
-0.002312 -0.000026 0.120748 0.310319 0.016116 -0.736965 -0.061630 1 0 0 0 0 0 1 973126
-0.002312 -0.000025 0.120748 0.309087 0.020478 -0.737975 -0.061661 1 0 0 0 0 0 1 974138
-0.002312 -0.000025 0.120748 0.308561 0.022652 -0.738573 -0.061693 1 0 0 0 0 0 1 975162
-0.002312 -0.000025 0.120748 0.308360 0.023751 -0.739029 -0.061724 1 0 0 0 0 0 1 976153
-0.002312 -0.000025 0.120748 0.308339 0.024303 -0.739423 -0.061756 1 0 0 0 0 0 1 977156
-0.002312 -0.000025 0.120748 0.308409 0.024588 -0.739800 -0.061787 1 0 0 0 0 0 1 978154
-0.002312 -0.000025 0.120748 0.308522 0.024744 -0.740189 -0.061818 1 0 0 0 0 0 1 979156
-0.002312 -0.000025 0.120748 0.308646 0.024813 -0.740559 -0.061849 1 0 0 0 0 0 1 980137
-0.002312 -0.000025 0.120748 0.308797 0.024872 -0.740926 -0.061880 1 0 0 0 0 0 1 981135
-0.002312 -0.000025 0.120748 0.308956 0.024888 -0.741307 -0.061912 1 0 0 0 0 0 1 982155
-0.002312 -0.000025 0.120748 0.309097 0.024915 -0.741681 -0.061943 1 0 0 0 0 0 1 983155
-0.002312 -0.000025 0.120748 0.309264 0.024925 -0.742061 -0.061974 1 0 0 0 0 0 1 984155
-0.002312 -0.000025 0.120748 0.309408 0.024940 -0.742429 -0.062006 1 0 0 0 0 0 1 985153
-0.002312 -0.000025 0.120748 0.309568 0.024973 -0.742803 -0.062037 1 0 0 0 0 0 1 986153
-0.002312 -0.000025 0.120748 0.309718 0.024967 -0.743173 -0.062068 1 0 0 0 0 0 1 987144
-0.002312 -0.000025 0.120748 0.309883 0.024987 -0.743564 -0.062099 1 0 0 0 0 0 1 988152
-0.002312 -0.000025 0.120748 0.310038 0.025000 -0.743916 -0.062130 1 0 0 0 0 0 1 989142
-0.002312 -0.000025 0.120748 0.310184 0.025016 -0.744306 -0.062162 1 0 0 0 0 0 1 990153
-0.002312 -0.000025 0.120748 0.310375 0.025028 -0.744726 -0.062198 1 0 0 0 0 0 1 991309
-0.002312 -0.000025 0.120748 0.310506 0.025038 -0.745055 -0.062224 1 0 0 0 0 0 1 992138
-0.002312 -0.000025 0.120748 0.310681 0.025044 -0.745484 -0.062261 1 0 0 0 0 0 1 993315
-0.002312 -0.000025 0.120748 0.310815 0.025062 -0.745781 -0.062286 1 0 0 0 0 0 1 994131
-0.002312 -0.000025 0.120748 0.310974 0.025075 -0.746177 -0.062318 1 0 0 0 0 0 1 995139
-0.002312 -0.000025 0.120748 0.311120 0.025079 -0.746537 -0.062349 1 0 0 0 0 0 1 996129
-0.002312 -0.000025 0.120748 0.311281 0.025111 -0.746913 -0.062380 1 0 0 0 0 0 1 997138
-0.002312 -0.000025 0.120748 0.311430 0.025106 -0.747283 -0.062411 1 0 0 0 0 0 1 998128
-0.002312 -0.000025 0.120748 0.311596 0.025125 -0.747675 -0.062443 1 0 0 0 0 0 1 999139
-0.002312 -0.000025 0.120748 0.311752 0.025138 -0.748029 -0.062474 1 0 0 0 0 0 2 133
-0.002312 -0.000025 0.120748 0.311875 0.025140 -0.748347 -0.062500 1 0 0 0 0 0 2 1147
-0.002312 -0.000025 0.120748 0.311891 0.025157 -0.748354 -0.062500 1 0 0 0 0 0 2 2144
-0.002312 -0.000025 0.120748 0.311876 0.025141 -0.748349 -0.062500 1 0 0 0 0 0 2 3145
-0.002312 -0.000025 0.120748 0.311871 0.025151 -0.748355 -0.062500 1 0 0 0 0 0 2 4130
-0.002312 -0.000025 0.120748 0.311881 0.025149 -0.748342 -0.062500 1 0 0 0 0 0 2 5135
-0.002312 -0.000025 0.120748 0.311883 0.025149 -0.748360 -0.062500 1 0 0 0 0 0 2 6129
-0.002312 -0.000025 0.120748 0.311883 0.025149 -0.748343 -0.062500 1 0 0 0 0 0 2 7130
-0.002312 -0.000025 0.120748 0.311875 0.025140 -0.748347 -0.062500 1 0 0 0 0 0 2 8145
-0.002312 -0.000025 0.120748 0.311883 0.025148 -0.748361 -0.062500 1 0 0 0 0 0 2 9133
-0.002312 -0.000025 0.120748 0.311883 0.025149 -0.748343 -0.062500 1 0 0 0 0 0 2 10155
-0.002312 -0.000025 0.120748 0.311872 0.025152 -0.748354 -0.062500 1 0 0 0 0 0 2 11140
-0.002312 -0.000025 0.120748 0.311873 0.025140 -0.748349 -0.062500 1 0 0 0 0 0 2 12140
-0.002312 -0.000025 0.120748 0.311891 0.025157 -0.748354 -0.062500 1 0 0 0 0 0 2 13145
-0.002312 -0.000025 0.120748 0.311876 0.025141 -0.748349 -0.062500 1 0 0 0 0 0 2 14144
-0.002312 -0.000025 0.120748 0.311874 0.025139 -0.748348 -0.062500 1 0 0 0 0 0 2 15145
-0.002312 -0.000025 0.120748 0.311878 0.025159 -0.748348 -0.062500 1 0 0 0 0 0 2 16144
-0.002312 -0.000025 0.120748 0.311886 0.025138 -0.748354 -0.062500 1 0 0 0 0 0 2 17144
-0.002312 -0.000025 0.120748 0.311880 0.025159 -0.748349 -0.062500 1 0 0 0 0 0 2 18142
-0.002312 -0.000025 0.120748 0.311874 0.025141 -0.748348 -0.062500 1 0 0 0 0 0 2 19135
-0.002312 -0.000025 0.120748 0.311883 0.025148 -0.748361 -0.062500 1 0 0 0 0 0 2 20143
-0.002312 -0.000025 0.120748 0.311883 0.025149 -0.748343 -0.062500 1 0 0 0 0 0 2 21146
-0.002312 -0.000025 0.120748 0.311871 0.025152 -0.748354 -0.062500 1 0 0 0 0 0 2 22116
-0.002312 -0.000025 0.120748 0.311873 0.025141 -0.748349 -0.062500 1 0 0 0 0 0 2 23145
-0.002312 -0.000025 0.120748 0.311894 0.025145 -0.748348 -0.062500 1 0 0 0 0 0 2 24143
-0.002312 -0.000025 0.120748 0.311873 0.025151 -0.748355 -0.062500 1 0 0 0 0 0 2 25141
-0.002312 -0.000025 0.120748 0.311882 0.025149 -0.748342 -0.062500 1 0 0 0 0 0 2 26144
-0.002312 -0.000025 0.120748 0.311884 0.025149 -0.748360 -0.062500 1 0 0 0 0 0 2 27145
-0.002312 -0.000025 0.120748 0.311875 0.025140 -0.748350 -0.062500 1 0 0 0 0 0 2 28120
-0.002312 -0.000025 0.120748 0.311882 0.025148 -0.748341 -0.062500 1 0 0 0 0 0 2 29114
-0.002312 -0.000025 0.120748 0.311871 0.025152 -0.748354 -0.062500 1 0 0 0 0 0 2 30142
-0.002312 -0.000025 0.120748 0.311886 0.025137 -0.748355 -0.062500 1 0 0 0 0 0 2 31132
-0.002312 -0.000025 0.120748 0.311880 0.025159 -0.748349 -0.062500 1 0 0 0 0 0 2 32113
-0.002312 -0.000025 0.120748 0.311874 0.025141 -0.748348 -0.062500 1 0 0 0 0 0 2 33143
-0.002312 -0.000025 0.120748 0.311883 0.025148 -0.748361 -0.062500 1 0 0 0 0 0 2 34143
-0.002312 -0.000025 0.120748 0.311883 0.025149 -0.748343 -0.062500 1 0 0 0 0 0 2 35153
-0.002312 -0.000025 0.120748 0.311871 0.025152 -0.748354 -0.062500 1 0 0 0 0 0 2 36149
-0.002312 -0.000025 0.120748 0.311882 0.025149 -0.748342 -0.062500 1 0 0 0 0 0 2 37118
-0.002312 -0.000025 0.120748 0.311883 0.025149 -0.748360 -0.062500 1 0 0 0 0 0 2 38113
-0.002312 -0.000025 0.120748 0.311875 0.025140 -0.748350 -0.062500 1 0 0 0 0 0 2 39144
-0.002312 -0.000025 0.120748 0.311882 0.025148 -0.748341 -0.062500 1 0 0 0 0 0 2 40113
-0.002312 -0.000025 0.120748 0.311884 0.025149 -0.748360 -0.062500 1 0 0 0 0 0 2 41125
-0.002312 -0.000025 0.120748 0.311883 0.025149 -0.748343 -0.062500 1 0 0 0 0 0 2 42140
-0.002312 -0.000025 0.120748 0.311872 0.025152 -0.748354 -0.062500 1 0 0 0 0 0 2 43221
-0.002312 -0.000025 0.120748 0.311873 0.025141 -0.748349 -0.062500 1 0 0 0 0 0 2 44211
-0.002312 -0.000025 0.120748 0.311891 0.025157 -0.748354 -0.062500 1 0 0 0 0 0 2 45224
-0.002312 -0.000025 0.120748 0.311876 0.025141 -0.748349 -0.062500 1 0 0 0 0 0 2 46187
-0.002312 -0.000025 0.120748 0.311874 0.025139 -0.748348 -0.062500 1 0 0 0 0 0 2 47190
-0.002312 -0.000025 0.120748 0.311878 0.025159 -0.748348 -0.062500 1 0 0 0 0 0 2 48210
-0.002312 -0.000025 0.120748 0.311886 0.025138 -0.748354 -0.062500 1 0 0 0 0 0 2 49186
-0.002312 -0.000025 0.120748 0.311872 0.025150 -0.748356 -0.062500 1 0 0 0 0 0 2 50220
-0.002312 -0.000025 0.120748 0.311882 0.025149 -0.748342 -0.062500 1 0 0 0 0 0 2 51213
-0.002312 -0.000025 0.120748 0.311883 0.025149 -0.748361 -0.062500 1 0 0 0 0 0 2 52186
-0.002312 -0.000025 0.120748 0.311883 0.025149 -0.748343 -0.062500 1 0 0 0 0 0 2 53211
-0.002312 -0.000025 0.120748 0.311875 0.025140 -0.748347 -0.062500 1 0 0 0 0 0 2 54217
-0.002312 -0.000025 0.120748 0.311870 0.025151 -0.748355 -0.062500 1 0 0 0 0 0 2 55213
-0.002312 -0.000025 0.120748 0.311894 0.025146 -0.748348 -0.062500 1 0 0 0 0 0 2 56212
-0.002312 -0.000025 0.120748 0.311873 0.025151 -0.748355 -0.062500 1 0 0 0 0 0 2 57195
-0.002312 -0.000025 0.120748 0.311874 0.025140 -0.748349 -0.062500 1 0 0 0 0 0 2 58212
-0.002312 -0.000025 0.120748 0.311878 0.025160 -0.748348 -0.062500 1 0 0 0 0 0 2 59213
-0.002312 -0.000025 0.120748 0.311886 0.025139 -0.748354 -0.062500 1 0 0 0 0 0 2 60209
-0.002312 -0.000025 0.120748 0.311883 0.025148 -0.748342 -0.062500 1 0 0 0 0 0 2 61193
-0.002312 -0.000025 0.120748 0.311871 0.025152 -0.748354 -0.062500 1 0 0 0 0 0 2 62209
-0.002312 -0.000025 0.120748 0.311886 0.025137 -0.748355 -0.062500 1 0 0 0 0 0 2 63126
-0.002312 -0.000025 0.120748 0.311880 0.025159 -0.748349 -0.062500 1 0 0 0 0 0 2 64135
-0.002312 -0.000025 0.120748 0.311875 0.025141 -0.748348 -0.062500 1 0 0 0 0 0 2 65126
-0.002312 -0.000025 0.120748 0.311883 0.025148 -0.748361 -0.062500 1 0 0 0 0 0 2 66140
-0.002312 -0.000025 0.120748 0.311883 0.025149 -0.748343 -0.062500 1 0 0 0 0 0 2 67369
-0.002312 -0.000025 0.120748 0.311871 0.025152 -0.748354 -0.062500 1 0 0 0 0 0 2 68127
-0.002312 -0.000025 0.120748 0.311882 0.025149 -0.748342 -0.062500 1 0 0 0 0 0 2 69398
-0.002312 -0.000025 0.120748 0.311887 0.025137 -0.748354 -0.062500 1 0 0 0 0 0 2 70128
-0.002312 -0.000025 0.120748 0.311872 0.025150 -0.748355 -0.062500 1 0 0 0 0 0 2 71137
-0.002312 -0.000025 0.120748 0.311882 0.025149 -0.748342 -0.062500 1 0 0 0 0 0 2 72126
-0.002312 -0.000025 0.120748 0.311884 0.025149 -0.748360 -0.062500 1 0 0 0 0 0 2 73132
-0.002312 -0.000025 0.120748 0.311875 0.025140 -0.748350 -0.062500 1 0 0 0 0 0 2 74145
-0.002312 -0.000025 0.120748 0.311882 0.025148 -0.748341 -0.062500 1 0 0 0 0 0 2 75146
-0.002317 -0.000007 0.120738 0.386239 -0.230188 -0.600477 -0.062500 1 0 0 0 0 0 2 76148
-0.002320 0.000002 0.120734 0.362562 -0.144353 -0.672439 -0.062500 1 0 0 0 0 0 2 77145
-0.002321 0.000007 0.120733 0.343879 -0.080151 -0.709922 -0.062500 1 0 0 0 0 0 2 78139
-0.002322 0.000009 0.120732 0.333593 -0.045961 -0.724246 -0.062500 1 0 0 0 0 0 2 79150
-0.002322 0.000010 0.120732 0.328277 -0.028651 -0.729362 -0.062500 1 0 0 0 0 0 2 80140
-0.002323 0.000011 0.120732 0.325546 -0.019986 -0.731154 -0.062500 1 0 0 0 0 0 2 81143
-0.002323 0.000011 0.120732 0.324187 -0.015641 -0.731792 -0.062500 1 0 0 0 0 0 2 82140
-0.002323 0.000011 0.120732 0.323490 -0.013469 -0.732008 -0.062500 1 0 0 0 0 0 2 83137
-0.002323 0.000011 0.120732 0.323125 -0.012390 -0.732082 -0.062500 1 0 0 0 0 0 2 84112
-0.002323 0.000011 0.120732 0.322954 -0.011844 -0.732112 -0.062500 1 0 0 0 0 0 2 85145
-0.002323 0.000011 0.120732 0.322882 -0.011573 -0.732123 -0.062500 1 0 0 0 0 0 2 86157
-0.002323 0.000011 0.120732 0.322832 -0.011439 -0.732126 -0.062500 1 0 0 0 0 0 2 87142
-0.002323 0.000011 0.120732 0.322802 -0.011383 -0.732127 -0.062500 1 0 0 0 0 0 2 88143
-0.002323 0.000011 0.120732 0.322798 -0.011337 -0.732120 -0.062500 1 0 0 0 0 0 2 89140
-0.002323 0.000011 0.120732 0.322795 -0.011323 -0.732126 -0.062500 1 0 0 0 0 0 2 90112
-0.002323 0.000011 0.120732 0.322782 -0.011319 -0.732120 -0.062500 1 0 0 0 0 0 2 91116
-0.002323 0.000011 0.120732 0.322790 -0.011311 -0.732133 -0.062500 1 0 0 0 0 0 2 92145
-0.002323 0.000011 0.120732 0.322779 -0.011307 -0.732128 -0.062500 1 0 0 0 0 0 2 93148
-0.002323 0.000011 0.120732 0.322785 -0.011298 -0.732121 -0.062500 1 0 0 0 0 0 2 94111
-0.002323 0.000011 0.120732 0.322778 -0.011305 -0.732127 -0.062500 1 0 0 0 0 0 2 95143
-0.002323 0.000011 0.120732 0.322797 -0.011300 -0.732127 -0.062500 1 0 0 0 0 0 2 96142
-0.002323 0.000011 0.120732 0.322783 -0.011317 -0.732120 -0.062500 1 0 0 0 0 0 2 97140
-0.002323 0.000011 0.120732 0.322778 -0.011308 -0.732126 -0.062500 1 0 0 0 0 0 2 98141
-0.002323 0.000011 0.120732 0.322798 -0.011301 -0.732127 -0.062500 1 0 0 0 0 0 2 99143
-0.002323 0.000011 0.120732 0.322780 -0.011306 -0.732127 -0.062500 1 0 0 0 0 0 2 100141
-0.002323 0.000011 0.120732 0.322777 -0.011307 -0.732127 -0.062500 1 0 0 0 0 0 2 101141
-0.002323 0.000011 0.120732 0.322785 -0.011298 -0.732121 -0.062500 1 0 0 0 0 0 2 102141
-0.002323 0.000011 0.120732 0.322790 -0.011308 -0.732133 -0.062500 1 0 0 0 0 0 2 103145
-0.002323 0.000011 0.120732 0.322790 -0.011309 -0.732114 -0.062500 1 0 0 0 0 0 2 104142
-0.002323 0.000011 0.120732 0.322779 -0.011307 -0.732126 -0.062500 1 0 0 0 0 0 2 105141
-0.002323 0.000011 0.120732 0.322790 -0.011310 -0.732133 -0.062500 1 0 0 0 0 0 2 106141
-0.002323 0.000011 0.120732 0.322787 -0.011298 -0.732121 -0.062500 1 0 0 0 0 0 2 107223
-0.002323 0.000011 0.120732 0.322778 -0.011306 -0.732127 -0.062500 1 0 0 0 0 0 2 108209
-0.002323 0.000011 0.120732 0.322777 -0.011306 -0.732127 -0.062500 1 0 0 0 0 0 2 109215
-0.002323 0.000011 0.120732 0.322797 -0.011300 -0.732127 -0.062500 1 0 0 0 0 0 2 110206
-0.002323 0.000011 0.120732 0.322783 -0.011317 -0.732121 -0.062500 1 0 0 0 0 0 2 111187
-0.002323 0.000011 0.120732 0.322778 -0.011308 -0.732127 -0.062500 1 0 0 0 0 0 2 112185
-0.002323 0.000011 0.120732 0.322785 -0.011298 -0.732120 -0.062500 1 0 0 0 0 0 2 113175
-0.002323 0.000011 0.120732 0.322790 -0.011309 -0.732133 -0.062500 1 0 0 0 0 0 2 114214
-0.002323 0.000011 0.120732 0.322787 -0.011298 -0.732121 -0.062500 1 0 0 0 0 0 2 115212
-0.002323 0.000011 0.120732 0.322778 -0.011305 -0.732127 -0.062500 1 0 0 0 0 0 2 116213
-0.002323 0.000011 0.120732 0.322789 -0.011309 -0.732134 -0.062500 1 0 0 0 0 0 2 117203
-0.002323 0.000011 0.120732 0.322790 -0.011310 -0.732115 -0.062500 1 0 0 0 0 0 2 118216
-0.002323 0.000011 0.120732 0.322779 -0.011307 -0.732126 -0.062500 1 0 0 0 0 0 2 119208
-0.002328 0.000030 0.120722 0.397098 -0.266509 -0.584121 -0.062500 1 0 0 0 0 0 2 120184
-0.002331 0.000039 0.120718 0.373454 -0.180734 -0.656152 -0.062500 1 0 0 0 0 0 2 121182
-0.002332 0.000043 0.120717 0.354773 -0.116565 -0.693665 -0.062500 1 0 0 0 0 0 2 122175
-0.002333 0.000045 0.120716 0.344500 -0.082382 -0.708000 -0.062500 1 0 0 0 0 0 2 123207
-0.002333 0.000047 0.120716 0.339170 -0.065095 -0.713119 -0.062500 1 0 0 0 0 0 2 124207
-0.002334 0.000047 0.120716 0.336456 -0.056418 -0.714921 -0.062500 1 0 0 0 0 0 2 125221
-0.002334 0.000047 0.120716 0.335078 -0.052079 -0.715543 -0.062500 1 0 0 0 0 0 2 126183
-0.002334 0.000048 0.120716 0.334383 -0.049920 -0.715771 -0.062500 1 0 0 0 0 0 2 127212
-0.002334 0.000048 0.120716 0.334035 -0.048826 -0.715853 -0.062500 1 0 0 0 0 0 2 128206
-0.002334 0.000048 0.120716 0.333857 -0.048287 -0.715871 -0.062500 1 0 0 0 0 0 2 129189
-0.002334 0.000048 0.120716 0.333773 -0.048014 -0.715875 -0.062500 1 0 0 0 0 0 2 130207
-0.002334 0.000048 0.120716 0.333733 -0.047884 -0.715882 -0.062500 1 0 0 0 0 0 2 131192
-0.002334 0.000048 0.120716 0.333701 -0.047816 -0.715891 -0.062500 1 0 0 0 0 0 2 132204
-0.002334 0.000048 0.120716 0.333696 -0.047769 -0.715885 -0.062500 1 0 0 0 0 0 2 133190
-0.002334 0.000048 0.120716 0.333696 -0.047765 -0.715885 -0.062500 1 0 0 0 0 0 2 134205
-0.002334 0.000048 0.120716 0.333693 -0.047754 -0.715891 -0.062500 1 0 0 0 0 0 2 135125
-0.002334 0.000048 0.120716 0.333681 -0.047751 -0.715886 -0.062500 1 0 0 0 0 0 2 136124
-0.002334 0.000048 0.120716 0.333688 -0.047742 -0.715878 -0.062500 1 0 0 0 0 0 2 137134
-0.002334 0.000048 0.120716 0.333689 -0.047741 -0.715897 -0.062500 1 0 0 0 0 0 2 138124
-0.002334 0.000048 0.120716 0.333681 -0.047749 -0.715887 -0.062500 1 0 0 0 0 0 2 139134
-0.002334 0.000048 0.120716 0.333688 -0.047742 -0.715878 -0.062500 1 0 0 0 0 0 2 140124
-0.002334 0.000048 0.120716 0.333680 -0.047750 -0.715884 -0.062500 1 0 0 0 0 0 2 141134
-0.002334 0.000048 0.120716 0.333688 -0.047742 -0.715898 -0.062500 1 0 0 0 0 0 2 142123
-0.002334 0.000048 0.120716 0.333689 -0.047741 -0.715880 -0.062500 1 0 0 0 0 0 2 143587
-0.002334 0.000048 0.120716 0.333680 -0.047750 -0.715885 -0.062500 1 0 0 0 0 0 2 144135
-0.002334 0.000048 0.120716 0.333688 -0.047742 -0.715878 -0.062500 1 0 0 0 0 0 2 145117
-0.002334 0.000048 0.120716 0.333689 -0.047741 -0.715897 -0.062500 1 0 0 0 0 0 2 146130
-0.002334 0.000048 0.120716 0.333680 -0.047750 -0.715886 -0.062500 1 0 0 0 0 0 2 147130
-0.002334 0.000048 0.120716 0.333688 -0.047742 -0.715878 -0.062500 1 0 0 0 0 0 2 148134
-0.002334 0.000048 0.120716 0.333689 -0.047741 -0.715897 -0.062500 1 0 0 0 0 0 2 149125
-0.002334 0.000048 0.120716 0.333681 -0.047749 -0.715887 -0.062500 1 0 0 0 0 0 2 150144
-0.002334 0.000048 0.120716 0.333688 -0.047742 -0.715878 -0.062500 1 0 0 0 0 0 2 151139
-0.002334 0.000048 0.120716 0.333680 -0.047750 -0.715884 -0.062500 1 0 0 0 0 0 2 152145
-0.002334 0.000048 0.120716 0.333688 -0.047742 -0.715898 -0.062500 1 0 0 0 0 0 2 153136
-0.002334 0.000048 0.120716 0.333688 -0.047741 -0.715880 -0.062500 1 0 0 0 0 0 2 154142
-0.002334 0.000048 0.120716 0.333680 -0.047750 -0.715884 -0.062500 1 0 0 0 0 0 2 155142
-0.002334 0.000048 0.120716 0.333697 -0.047733 -0.715891 -0.062500 1 0 0 0 0 0 2 156138
-0.002334 0.000048 0.120716 0.333681 -0.047748 -0.715886 -0.062500 1 0 0 0 0 0 2 157139
-0.002334 0.000048 0.120716 0.333680 -0.047750 -0.715885 -0.062500 1 0 0 0 0 0 2 158111
-0.002334 0.000048 0.120716 0.333687 -0.047742 -0.715878 -0.062500 1 0 0 0 0 0 2 159140
-0.002334 0.000048 0.120716 0.333689 -0.047741 -0.715897 -0.062500 1 0 0 0 0 0 2 160141
-0.002334 0.000048 0.120716 0.333689 -0.047741 -0.715880 -0.062500 1 0 0 0 0 0 2 161138
-0.002334 0.000048 0.120716 0.333681 -0.047749 -0.715884 -0.062500 1 0 0 0 0 0 2 162143
-0.002334 0.000048 0.120716 0.333688 -0.047742 -0.715898 -0.062500 1 0 0 0 0 0 2 163147
-0.002334 0.000048 0.120716 0.333689 -0.047741 -0.715880 -0.062500 1 0 0 0 0 0 2 164141
-0.002334 0.000048 0.120716 0.333681 -0.047749 -0.715885 -0.062500 1 0 0 0 0 0 2 165140
-0.002334 0.000048 0.120716 0.333679 -0.047751 -0.715885 -0.062500 1 0 0 0 0 0 2 166132
-0.002334 0.000048 0.120716 0.333696 -0.047733 -0.715891 -0.062500 1 0 0 0 0 0 2 167137
-0.002334 0.000048 0.120716 0.333681 -0.047749 -0.715886 -0.062500 1 0 0 0 0 0 2 168140
-0.002334 0.000048 0.120716 0.333688 -0.047742 -0.715878 -0.062500 1 0 0 0 0 0 2 169141
-0.002334 0.000048 0.120716 0.333689 -0.047741 -0.715897 -0.062500 1 0 0 0 0 0 2 170146
-0.002334 0.000048 0.120716 0.333681 -0.047749 -0.715887 -0.062500 1 0 0 0 0 0 2 171141
-0.002334 0.000048 0.120716 0.333688 -0.047742 -0.715878 -0.062500 1 0 0 0 0 0 2 172141
-0.002334 0.000048 0.120716 0.333680 -0.047750 -0.715884 -0.062500 1 0 0 0 0 0 2 173141
-0.002334 0.000048 0.120716 0.333688 -0.047742 -0.715898 -0.062500 1 0 0 0 0 0 2 174140
-0.002334 0.000048 0.120716 0.333689 -0.047741 -0.715880 -0.062500 1 0 0 0 0 0 2 175141
-0.002334 0.000048 0.120716 0.333680 -0.047749 -0.715884 -0.062500 1 0 0 0 0 0 2 176129
-0.002334 0.000048 0.120716 0.333679 -0.047751 -0.715885 -0.062500 1 0 0 0 0 0 2 177140
-0.002334 0.000048 0.120716 0.333696 -0.047733 -0.715891 -0.062500 1 0 0 0 0 0 2 178139
-0.002334 0.000048 0.120716 0.333681 -0.047749 -0.715886 -0.062500 1 0 0 0 0 0 2 179141
-0.002334 0.000048 0.120716 0.333688 -0.047742 -0.715878 -0.062500 1 0 0 0 0 0 2 180139
-0.002334 0.000048 0.120716 0.333689 -0.047741 -0.715897 -0.062500 1 0 0 0 0 0 2 181139
-0.002334 0.000048 0.120716 0.333681 -0.047749 -0.715887 -0.062500 1 0 0 0 0 0 2 182139
-0.002334 0.000048 0.120716 0.333688 -0.047742 -0.715878 -0.062500 1 0 0 0 0 0 2 183147
-0.002334 0.000048 0.120716 0.333680 -0.047750 -0.715884 -0.062500 1 0 0 0 0 0 2 184112
-0.002334 0.000048 0.120716 0.333688 -0.047742 -0.715898 -0.062500 1 0 0 0 0 0 2 185143
-0.002334 0.000048 0.120716 0.333689 -0.047741 -0.715880 -0.062500 1 0 0 0 0 0 2 186122
-0.002334 0.000048 0.120716 0.333680 -0.047750 -0.715884 -0.062500 1 0 0 0 0 0 2 187116
-0.002334 0.000048 0.120716 0.333697 -0.047733 -0.715891 -0.062500 1 0 0 0 0 0 2 188137
-0.002334 0.000048 0.120716 0.333682 -0.047748 -0.715886 -0.062500 1 0 0 0 0 0 2 189142
-0.002334 0.000048 0.120716 0.333680 -0.047750 -0.715885 -0.062500 1 0 0 0 0 0 2 190139
-0.002334 0.000048 0.120716 0.333688 -0.047742 -0.715878 -0.062500 1 0 0 0 0 0 2 191141
-0.002334 0.000048 0.120716 0.333689 -0.047741 -0.715897 -0.062500 1 0 0 0 0 0 2 192137
-0.002334 0.000048 0.120716 0.333681 -0.047750 -0.715887 -0.062500 1 0 0 0 0 0 2 193140
-0.002334 0.000048 0.120716 0.333688 -0.047742 -0.715878 -0.062500 1 0 0 0 0 0 2 194139
-0.002334 0.000048 0.120716 0.333689 -0.047741 -0.715897 -0.062500 1 0 0 0 0 0 2 195140
-0.002334 0.000048 0.120716 0.333689 -0.047741 -0.715880 -0.062500 1 0 0 0 0 0 2 196136
-0.002334 0.000048 0.120716 0.333681 -0.047749 -0.715884 -0.062500 1 0 0 0 0 0 2 197140
-0.002334 0.000048 0.120716 0.333680 -0.047751 -0.715885 -0.062500 1 0 0 0 0 0 2 198139
-0.002334 0.000048 0.120716 0.333696 -0.047733 -0.715891 -0.062500 1 0 0 0 0 0 2 199306
-0.002334 0.000048 0.120716 0.333681 -0.047749 -0.715886 -0.062500 1 0 0 0 0 0 2 200211
-0.002334 0.000048 0.120716 0.333680 -0.047750 -0.715885 -0.062500 1 0 0 0 0 0 2 201207
-0.002334 0.000048 0.120716 0.333687 -0.047742 -0.715878 -0.062500 1 0 0 0 0 0 2 202190
-0.002334 0.000048 0.120716 0.333689 -0.047741 -0.715897 -0.062500 1 0 0 0 0 0 2 203189
-0.002334 0.000048 0.120716 0.333689 -0.047741 -0.715879 -0.062500 1 0 0 0 0 0 2 204206
-0.002334 0.000048 0.120716 0.333681 -0.047749 -0.715884 -0.062500 1 0 0 0 0 0 2 205190
-0.002334 0.000048 0.120716 0.333688 -0.047742 -0.715898 -0.062500 1 0 0 0 0 0 2 206206
-0.002334 0.000048 0.120716 0.333689 -0.047741 -0.715880 -0.062500 1 0 0 0 0 0 2 207123
-0.002334 0.000048 0.120716 0.333681 -0.047749 -0.715884 -0.062500 1 0 0 0 0 0 2 208133
-0.002334 0.000048 0.120716 0.333679 -0.047751 -0.715885 -0.062500 1 0 0 0 0 0 2 209122
-0.002334 0.000048 0.120716 0.333696 -0.047733 -0.715891 -0.062500 1 0 0 0 0 0 2 210131
-0.002334 0.000048 0.120716 0.333681 -0.047749 -0.715886 -0.062500 1 0 0 0 0 0 2 211122
-0.002334 0.000048 0.120716 0.333688 -0.047742 -0.715878 -0.062500 1 0 0 0 0 0 2 212132
-0.002334 0.000048 0.120716 0.333689 -0.047741 -0.715897 -0.062500 1 0 0 0 0 0 2 213121
-0.002334 0.000048 0.120716 0.333681 -0.047749 -0.715887 -0.062500 1 0 0 0 0 0 2 214131
-0.002334 0.000048 0.120716 0.333688 -0.047742 -0.715878 -0.062500 1 0 0 0 0 0 2 215122
-0.002334 0.000048 0.120716 0.333680 -0.047750 -0.715884 -0.062500 1 0 0 0 0 0 2 216134
-0.002334 0.000048 0.120716 0.333688 -0.047742 -0.715898 -0.062500 1 0 0 0 0 0 2 217131
-0.002334 0.000048 0.120716 0.333689 -0.047741 -0.715880 -0.062500 1 0 0 0 0 0 2 218137
-0.002334 0.000048 0.120716 0.333680 -0.047750 -0.715884 -0.062500 1 0 0 0 0 0 2 219145
-0.002334 0.000048 0.120716 0.333676 -0.047739 -0.715892 -0.062500 1 0 0 0 0 0 2 220123
-0.002334 0.000048 0.120716 0.333699 -0.047743 -0.715885 -0.062500 1 0 0 0 0 0 2 221356
-0.002334 0.000048 0.120716 0.333682 -0.047750 -0.715885 -0.062500 1 0 0 0 0 0 2 222150
-0.002334 0.000048 0.120716 0.333688 -0.047742 -0.715878 -0.062500 1 0 0 0 0 0 2 223127
-0.002334 0.000048 0.120716 0.333689 -0.047741 -0.715897 -0.062500 1 0 0 0 0 0 2 224129
-0.002334 0.000048 0.120716 0.333681 -0.047750 -0.715887 -0.062500 1 0 0 0 0 0 2 225142
-0.002334 0.000048 0.120716 0.333688 -0.047742 -0.715878 -0.062500 1 0 0 0 0 0 2 226109
-0.002334 0.000048 0.120716 0.333677 -0.047738 -0.715891 -0.062500 1 0 0 0 0 0 2 227138
-0.002334 0.000048 0.120716 0.333691 -0.047752 -0.715892 -0.062500 1 0 0 0 0 0 2 228137
-0.002334 0.000048 0.120716 0.333689 -0.047742 -0.715879 -0.062500 1 0 0 0 0 0 2 229138
-0.002334 0.000048 0.120716 0.333680 -0.047750 -0.715884 -0.062500 1 0 0 0 0 0 2 230138
-0.002334 0.000048 0.120716 0.333697 -0.047733 -0.715891 -0.062500 1 0 0 0 0 0 2 231147
-0.002334 0.000048 0.120716 0.333682 -0.047748 -0.715886 -0.062500 1 0 0 0 0 0 2 232111
-0.002334 0.000048 0.120716 0.333680 -0.047750 -0.715885 -0.062500 1 0 0 0 0 0 2 233142
-0.002334 0.000048 0.120716 0.333688 -0.047742 -0.715878 -0.062500 1 0 0 0 0 0 2 234136
-0.002334 0.000048 0.120716 0.333689 -0.047741 -0.715897 -0.062500 1 0 0 0 0 0 2 235138
-0.002334 0.000048 0.120716 0.333680 -0.047750 -0.715887 -0.062500 1 0 0 0 0 0 2 236123
-0.002334 0.000048 0.120716 0.333688 -0.047742 -0.715878 -0.062500 1 0 0 0 0 0 2 237130
-0.002334 0.000048 0.120716 0.333689 -0.047741 -0.715897 -0.062500 1 0 0 0 0 0 2 238142
-0.002334 0.000048 0.120716 0.333689 -0.047741 -0.715880 -0.062500 1 0 0 0 0 0 2 239140
-0.002334 0.000048 0.120716 0.333681 -0.047749 -0.715884 -0.062500 1 0 0 0 0 0 2 240138
-0.002334 0.000048 0.120716 0.333679 -0.047751 -0.715885 -0.062500 1 0 0 0 0 0 2 241137
-0.002334 0.000048 0.120716 0.333696 -0.047733 -0.715891 -0.062500 1 0 0 0 0 0 2 242136
-0.002334 0.000048 0.120716 0.333681 -0.047749 -0.715886 -0.062500 1 0 0 0 0 0 2 243138
-0.002334 0.000048 0.120716 0.333680 -0.047751 -0.715885 -0.062500 1 0 0 0 0 0 2 244137
-0.002334 0.000048 0.120716 0.333684 -0.047730 -0.715885 -0.062500 1 0 0 0 0 0 2 245136
-0.002334 0.000048 0.120716 0.333692 -0.047751 -0.715891 -0.062500 1 0 0 0 0 0 2 246134
-0.002334 0.000048 0.120716 0.333689 -0.047742 -0.715879 -0.062500 1 0 0 0 0 0 2 247140
-0.002334 0.000048 0.120716 0.333681 -0.047750 -0.715884 -0.062500 1 0 0 0 0 0 2 248138
-0.002334 0.000048 0.120716 0.333688 -0.047742 -0.715898 -0.062500 1 0 0 0 0 0 2 249138
-0.002334 0.000048 0.120716 0.333689 -0.047741 -0.715880 -0.062500 1 0 0 0 0 0 2 250131
-0.002334 0.000048 0.120716 0.333681 -0.047750 -0.715884 -0.062500 1 0 0 0 0 0 2 251138
-0.002334 0.000048 0.120716 0.333676 -0.047739 -0.715892 -0.062500 1 0 0 0 0 0 2 252136
-0.002334 0.000048 0.120716 0.333699 -0.047743 -0.715885 -0.062500 1 0 0 0 0 0 2 253137
-0.002334 0.000048 0.120716 0.333682 -0.047750 -0.715885 -0.062500 1 0 0 0 0 0 2 254137
-0.002334 0.000048 0.120716 0.333680 -0.047751 -0.715885 -0.062500 1 0 0 0 0 0 2 255138
-0.002334 0.000048 0.120716 0.333696 -0.047733 -0.715891 -0.062500 1 0 0 0 0 0 2 256136
-0.002334 0.000048 0.120716 0.333681 -0.047749 -0.715886 -0.062500 1 0 0 0 0 0 2 257136
-0.002334 0.000048 0.120716 0.333688 -0.047742 -0.715878 -0.062500 1 0 0 0 0 0 2 258124
-0.002334 0.000048 0.120716 0.333677 -0.047738 -0.715891 -0.062500 1 0 0 0 0 0 2 259208
-0.002334 0.000048 0.120716 0.333691 -0.047752 -0.715892 -0.062500 1 0 0 0 0 0 2 260213
-0.002334 0.000048 0.120716 0.333689 -0.047742 -0.715879 -0.062500 1 0 0 0 0 0 2 261206
-0.002334 0.000048 0.120716 0.333681 -0.047750 -0.715884 -0.062500 1 0 0 0 0 0 2 262210
-0.002334 0.000048 0.120716 0.333688 -0.047742 -0.715898 -0.062500 1 0 0 0 0 0 2 263215
-0.002334 0.000048 0.120716 0.333689 -0.047741 -0.715880 -0.062500 1 0 0 0 0 0 2 264183
-0.002334 0.000048 0.120716 0.333681 -0.047750 -0.715885 -0.062500 1 0 0 0 0 0 2 265183
-0.002334 0.000048 0.120716 0.333688 -0.047742 -0.715878 -0.062500 1 0 0 0 0 0 2 266181
-0.002334 0.000048 0.120716 0.333689 -0.047741 -0.715897 -0.062500 1 0 0 0 0 0 2 267180
-0.002334 0.000048 0.120716 0.333681 -0.047750 -0.715886 -0.062500 1 0 0 0 0 0 2 268182
-0.002334 0.000048 0.120716 0.333688 -0.047742 -0.715878 -0.062500 1 0 0 0 0 0 2 269206
-0.002334 0.000048 0.120716 0.333689 -0.047741 -0.715897 -0.062500 1 0 0 0 0 0 2 270201
-0.002334 0.000048 0.120716 0.333689 -0.047741 -0.715880 -0.062500 1 0 0 0 0 0 2 271175
-0.002334 0.000048 0.120716 0.333681 -0.047749 -0.715884 -0.062500 1 0 0 0 0 0 2 272206
-0.002334 0.000048 0.120716 0.333680 -0.047751 -0.715885 -0.062500 1 0 0 0 0 0 2 273204
-0.002334 0.000048 0.120716 0.333697 -0.047733 -0.715891 -0.062500 1 0 0 0 0 0 2 274185
-0.002334 0.000048 0.120716 0.333682 -0.047749 -0.715886 -0.062500 1 0 0 0 0 0 2 275204
-0.002334 0.000048 0.120716 0.333680 -0.047751 -0.715885 -0.062500 1 0 0 0 0 0 2 276188
-0.002334 0.000048 0.120716 0.333684 -0.047730 -0.715885 -0.062500 1 0 0 0 0 0 2 277201
-0.002334 0.000048 0.120716 0.333692 -0.047751 -0.715891 -0.062500 1 0 0 0 0 0 2 278326
-0.002334 0.000048 0.120716 0.333681 -0.047751 -0.715886 -0.062500 1 0 0 0 0 0 2 279130
-0.002334 0.000048 0.120716 0.333688 -0.047742 -0.715878 -0.062500 1 0 0 0 0 0 2 280120
-0.002334 0.000048 0.120716 0.333689 -0.047741 -0.715897 -0.062500 1 0 0 0 0 0 2 281129
-0.002334 0.000048 0.120716 0.333689 -0.047741 -0.715880 -0.062500 1 0 0 0 0 0 2 282121
-0.002334 0.000048 0.120716 0.333681 -0.047749 -0.715884 -0.062500 1 0 0 0 0 0 2 283129
-0.002334 0.000048 0.120716 0.333676 -0.047739 -0.715892 -0.062500 1 0 0 0 0 0 2 284118
-0.002334 0.000048 0.120716 0.333699 -0.047743 -0.715885 -0.062500 1 0 0 0 0 0 2 285129
-0.002334 0.000048 0.120716 0.333682 -0.047750 -0.715885 -0.062500 1 0 0 0 0 0 2 286119
-0.002334 0.000048 0.120716 0.333680 -0.047751 -0.715885 -0.062500 1 0 0 0 0 0 2 287120
-0.002334 0.000048 0.120716 0.333684 -0.047730 -0.715885 -0.062500 1 0 0 0 0 0 2 288128
-0.002334 0.000048 0.120716 0.333692 -0.047751 -0.715891 -0.062500 1 0 0 0 0 0 2 289130
-0.002334 0.000048 0.120716 0.333689 -0.047742 -0.715879 -0.062500 1 0 0 0 0 0 2 290135
-0.002334 0.000048 0.120716 0.333677 -0.047738 -0.715891 -0.062500 1 0 0 0 0 0 2 291126
-0.002334 0.000048 0.120716 0.333691 -0.047752 -0.715892 -0.062500 1 0 0 0 0 0 2 292137
-0.002334 0.000048 0.120716 0.333689 -0.047742 -0.715879 -0.062500 1 0 0 0 0 0 2 293119
-0.002334 0.000048 0.120716 0.333681 -0.047750 -0.715884 -0.062500 1 0 0 0 0 0 2 294285
-0.002334 0.000048 0.120716 0.333676 -0.047739 -0.715892 -0.062500 1 0 0 0 0 0 2 295109
-0.002334 0.000048 0.120716 0.333699 -0.047743 -0.715885 -0.062500 1 0 0 0 0 0 2 296136
-0.002334 0.000048 0.120716 0.333682 -0.047750 -0.715885 -0.062500 1 0 0 0 0 0 2 297155
-0.002334 0.000048 0.120716 0.333680 -0.047751 -0.715885 -0.062500 1 0 0 0 0 0 2 298107
-0.002334 0.000048 0.120716 0.333696 -0.047733 -0.715891 -0.062500 1 0 0 0 0 0 2 299107
-0.002334 0.000048 0.120716 0.333681 -0.047749 -0.715886 -0.062500 1 0 0 0 0 0 2 300107
-0.002334 0.000048 0.120716 0.333688 -0.047742 -0.715878 -0.062500 1 0 0 0 0 0 2 301135
-0.002334 0.000048 0.120716 0.333677 -0.047738 -0.715891 -0.062500 1 0 0 0 0 0 2 302105
-0.002334 0.000048 0.120716 0.333691 -0.047752 -0.715892 -0.062500 1 0 0 0 0 0 2 303123
-0.002334 0.000048 0.120716 0.333689 -0.047742 -0.715879 -0.062500 1 0 0 0 0 0 2 304135
-0.002334 0.000048 0.120716 0.333680 -0.047750 -0.715884 -0.062500 1 0 0 0 0 0 2 305135
-0.002334 0.000048 0.120716 0.333688 -0.047742 -0.715898 -0.062500 1 0 0 0 0 0 2 306141
-0.002334 0.000048 0.120716 0.333689 -0.047741 -0.715880 -0.062500 1 0 0 0 0 0 2 307140
-0.002334 0.000048 0.120716 0.333680 -0.047750 -0.715885 -0.062500 1 0 0 0 0 0 2 308139
-0.002334 0.000048 0.120716 0.333684 -0.047730 -0.715885 -0.062500 1 0 0 0 0 0 2 309133
-0.002334 0.000048 0.120716 0.333692 -0.047751 -0.715891 -0.062500 1 0 0 0 0 0 2 310134
-0.002334 0.000048 0.120716 0.333681 -0.047751 -0.715886 -0.062500 1 0 0 0 0 0 2 311214
-0.002334 0.000048 0.120716 0.333688 -0.047742 -0.715878 -0.062500 1 0 0 0 0 0 2 312204
-0.002334 0.000048 0.120716 0.333689 -0.047741 -0.715897 -0.062500 1 0 0 0 0 0 2 313222
-0.002334 0.000048 0.120716 0.333689 -0.047741 -0.715880 -0.062500 1 0 0 0 0 0 2 314221
-0.002334 0.000048 0.120716 0.333681 -0.047749 -0.715884 -0.062500 1 0 0 0 0 0 2 315195
-0.002334 0.000048 0.120716 0.333676 -0.047739 -0.715892 -0.062500 1 0 0 0 0 0 2 316180
-0.002334 0.000048 0.120716 0.333699 -0.047743 -0.715885 -0.062500 1 0 0 0 0 0 2 317185
-0.002334 0.000048 0.120716 0.333682 -0.047750 -0.715885 -0.062500 1 0 0 0 0 0 2 318182
-0.002334 0.000048 0.120716 0.333680 -0.047751 -0.715885 -0.062500 1 0 0 0 0 0 2 319185
-0.002334 0.000048 0.120716 0.333684 -0.047730 -0.715885 -0.062500 1 0 0 0 0 0 2 320223
-0.002334 0.000048 0.120716 0.333692 -0.047751 -0.715891 -0.062500 1 0 0 0 0 0 2 321214
-0.002334 0.000048 0.120716 0.333681 -0.047751 -0.715886 -0.062500 1 0 0 0 0 0 2 322222
-0.002334 0.000048 0.120716 0.333688 -0.047742 -0.715878 -0.062500 1 0 0 0 0 0 2 323184
-0.002334 0.000048 0.120716 0.333689 -0.047741 -0.715897 -0.062500 1 0 0 0 0 0 2 324182
-0.002334 0.000048 0.120716 0.333689 -0.047741 -0.715880 -0.062500 1 0 0 0 0 0 2 325180
-0.002334 0.000048 0.120716 0.333681 -0.047750 -0.715884 -0.062500 1 0 0 0 0 0 2 326180
-0.002334 0.000048 0.120716 0.333676 -0.047739 -0.715892 -0.062500 1 0 0 0 0 0 2 327180
-0.002334 0.000048 0.120716 0.333699 -0.047743 -0.715885 -0.062500 1 0 0 0 0 0 2 328180
-0.002334 0.000048 0.120716 0.333682 -0.047750 -0.715885 -0.062500 1 0 0 0 0 0 2 329179
-0.002334 0.000048 0.120716 0.333680 -0.047751 -0.715885 -0.062500 1 0 0 0 0 0 2 330185
-0.002334 0.000048 0.120716 0.333696 -0.047733 -0.715891 -0.062500 1 0 0 0 0 0 2 331206
-0.002334 0.000048 0.120716 0.333681 -0.047749 -0.715886 -0.062500 1 0 0 0 0 0 2 332214
-0.002334 0.000048 0.120716 0.333688 -0.047742 -0.715878 -0.062500 1 0 0 0 0 0 2 333208
-0.002334 0.000048 0.120716 0.333677 -0.047738 -0.715891 -0.062500 1 0 0 0 0 0 2 334210
-0.002334 0.000048 0.120716 0.333691 -0.047752 -0.715892 -0.062500 1 0 0 0 0 0 2 335183
-0.002334 0.000048 0.120716 0.333689 -0.047742 -0.715879 -0.062500 1 0 0 0 0 0 2 336180
-0.002334 0.000048 0.120716 0.333681 -0.047750 -0.715884 -0.062500 1 0 0 0 0 0 2 337224
-0.002334 0.000048 0.120716 0.333688 -0.047742 -0.715898 -0.062500 1 0 0 0 0 0 2 338218
-0.002334 0.000048 0.120716 0.333689 -0.047741 -0.715880 -0.062500 1 0 0 0 0 0 2 339189
-0.002334 0.000048 0.120716 0.333681 -0.047750 -0.715884 -0.062500 1 0 0 0 0 0 2 340187
-0.002334 0.000048 0.120716 0.333676 -0.047739 -0.715892 -0.062500 1 0 0 0 0 0 2 341184
-0.002334 0.000048 0.120716 0.333699 -0.047743 -0.715885 -0.062500 1 0 0 0 0 0 2 342180
-0.002334 0.000048 0.120716 0.333682 -0.047750 -0.715885 -0.062500 1 0 0 0 0 0 2 343182
-0.002334 0.000048 0.120716 0.333688 -0.047742 -0.715878 -0.062500 1 0 0 0 0 0 2 344170
-0.002334 0.000048 0.120716 0.333689 -0.047741 -0.715897 -0.062500 1 0 0 0 0 0 2 345184
-0.002334 0.000048 0.120716 0.333681 -0.047750 -0.715887 -0.062500 1 0 0 0 0 0 2 346244
-0.002334 0.000048 0.120716 0.333688 -0.047742 -0.715878 -0.062500 1 0 0 0 0 0 2 347333
-0.002334 0.000048 0.120716 0.333677 -0.047738 -0.715891 -0.062500 1 0 0 0 0 0 2 348203
-0.002334 0.000048 0.120716 0.333700 -0.047743 -0.715885 -0.062500 1 0 0 0 0 0 2 349203
-0.002334 0.000048 0.120716 0.333682 -0.047750 -0.715885 -0.062500 1 0 0 0 0 0 2 350326
-0.002334 0.000048 0.120716 0.333680 -0.047751 -0.715885 -0.062500 1 0 0 0 0 0 2 351244
-0.002334 0.000048 0.120716 0.333684 -0.047730 -0.715885 -0.062500 1 0 0 0 0 0 2 352126
-0.002334 0.000048 0.120716 0.333692 -0.047751 -0.715891 -0.062500 1 0 0 0 0 0 2 353128
-0.002334 0.000048 0.120716 0.333681 -0.047751 -0.715886 -0.062500 1 0 0 0 0 0 2 354243
-0.002334 0.000048 0.120716 0.333688 -0.047742 -0.715878 -0.062500 1 0 0 0 0 0 2 355252
-0.002334 0.000048 0.120716 0.333689 -0.047741 -0.715897 -0.062500 1 0 0 0 0 0 2 356116
-0.002334 0.000048 0.120716 0.333689 -0.047741 -0.715879 -0.062500 1 0 0 0 0 0 2 357252
-0.002334 0.000048 0.120716 0.333681 -0.047749 -0.715884 -0.062500 1 0 0 0 0 0 2 358117
-0.002334 0.000048 0.120716 0.333676 -0.047739 -0.715892 -0.062500 1 0 0 0 0 0 2 359127
-0.002334 0.000048 0.120716 0.333699 -0.047743 -0.715885 -0.062500 1 0 0 0 0 0 2 360242
-0.002334 0.000048 0.120716 0.333682 -0.047750 -0.715885 -0.062500 1 0 0 0 0 0 2 361125
-0.002334 0.000048 0.120716 0.333680 -0.047751 -0.715885 -0.062500 1 0 0 0 0 0 2 362126
-0.002334 0.000048 0.120716 0.333684 -0.047730 -0.715885 -0.062500 1 0 0 0 0 0 2 363125
-0.002334 0.000048 0.120716 0.333692 -0.047751 -0.715891 -0.062500 1 0 0 0 0 0 2 364264
-0.002334 0.000048 0.120716 0.333681 -0.047751 -0.715886 -0.062500 1 0 0 0 0 0 2 365133
-0.002334 0.000048 0.120716 0.333684 -0.047730 -0.715885 -0.062500 1 0 0 0 0 0 2 366130
-0.002334 0.000048 0.120716 0.333692 -0.047751 -0.715891 -0.062500 1 0 0 0 0 0 2 367117
-0.002334 0.000048 0.120716 0.333689 -0.047742 -0.715879 -0.062500 1 0 0 0 0 0 2 368261
-0.002334 0.000048 0.120716 0.333681 -0.047750 -0.715884 -0.062500 1 0 0 0 0 0 2 369234
-0.002334 0.000048 0.120716 0.333688 -0.047742 -0.715898 -0.062500 1 0 0 0 0 0 2 370137
-0.002334 0.000048 0.120716 0.333689 -0.047741 -0.715880 -0.062500 1 0 0 0 0 0 2 371255
-0.002334 0.000048 0.120716 0.333681 -0.047750 -0.715884 -0.062500 1 0 0 0 0 0 2 372241
-0.002334 0.000048 0.120716 0.333676 -0.047739 -0.715892 -0.062500 1 0 0 0 0 0 2 373257
-0.002334 0.000048 0.120716 0.333687 -0.047740 -0.715879 -0.062500 1 0 0 0 0 0 2 374259
-0.002334 0.000048 0.120716 0.333692 -0.047752 -0.715891 -0.062500 1 0 0 0 0 0 2 375259
-0.002334 0.000048 0.120716 0.333689 -0.047742 -0.715879 -0.062500 1 0 0 0 0 0 2 376259
-0.002334 0.000048 0.120716 0.333690 -0.047741 -0.715897 -0.062500 1 0 0 0 0 0 2 377258
-0.002334 0.000048 0.120716 0.333681 -0.047750 -0.715887 -0.062500 1 0 0 0 0 0 2 378258
-0.002334 0.000048 0.120716 0.333688 -0.047742 -0.715878 -0.062500 1 0 0 0 0 0 2 379254
-0.002334 0.000048 0.120716 0.333677 -0.047738 -0.715891 -0.062500 1 0 0 0 0 0 2 380232
-0.002334 0.000048 0.120716 0.333691 -0.047752 -0.715892 -0.062500 1 0 0 0 0 0 2 381253
-0.002334 0.000048 0.120716 0.333689 -0.047742 -0.715879 -0.062500 1 0 0 0 0 0 2 382247
-0.002334 0.000048 0.120716 0.333681 -0.047750 -0.715884 -0.062500 1 0 0 0 0 0 2 383247
-0.002334 0.000048 0.120716 0.333676 -0.047739 -0.715892 -0.062500 1 0 0 0 0 0 2 384246
-0.002334 0.000048 0.120716 0.333699 -0.047743 -0.715885 -0.062500 1 0 0 0 0 0 2 385246
-0.002334 0.000048 0.120716 0.333682 -0.047750 -0.715885 -0.062500 1 0 0 0 0 0 2 386248
-0.002334 0.000048 0.120716 0.333688 -0.047742 -0.715878 -0.062500 1 0 0 0 0 0 2 387403
-0.002334 0.000048 0.120716 0.333689 -0.047741 -0.715897 -0.062500 1 0 0 0 0 0 2 388329
-0.002334 0.000048 0.120716 0.333681 -0.047750 -0.715887 -0.062500 1 0 0 0 0 0 2 389343
-0.002334 0.000048 0.120716 0.333688 -0.047742 -0.715878 -0.062500 1 0 0 0 0 0 2 390305
-0.002334 0.000048 0.120716 0.333677 -0.047738 -0.715891 -0.062500 1 0 0 0 0 0 2 391331
-0.002334 0.000048 0.120716 0.333700 -0.047743 -0.715885 -0.062500 1 0 0 0 0 0 2 392203
-0.002334 0.000048 0.120716 0.333682 -0.047750 -0.715885 -0.062500 1 0 0 0 0 0 2 393327
-0.002334 0.000048 0.120716 0.333680 -0.047751 -0.715885 -0.062500 1 0 0 0 0 0 2 394199
-0.002334 0.000048 0.120716 0.333684 -0.047730 -0.715885 -0.062500 1 0 0 0 0 0 2 395335
-0.002334 0.000048 0.120716 0.333692 -0.047751 -0.715891 -0.062500 1 0 0 0 0 0 2 396346
-0.002334 0.000048 0.120716 0.333681 -0.047751 -0.715886 -0.062500 1 0 0 0 0 0 2 397309
-0.002334 0.000048 0.120716 0.333684 -0.047730 -0.715885 -0.062500 1 0 0 0 0 0 2 398183
-0.002334 0.000048 0.120716 0.333692 -0.047751 -0.715891 -0.062500 1 0 0 0 0 0 2 399310
-0.002334 0.000048 0.120716 0.333689 -0.047742 -0.715879 -0.062500 1 0 0 0 0 0 2 400326
-0.002334 0.000048 0.120716 0.333681 -0.047750 -0.715884 -0.062500 1 0 0 0 0 0 2 401300
-0.002334 0.000048 0.120716 0.333676 -0.047739 -0.715892 -0.062500 1 0 0 0 0 0 2 402205
-0.002334 0.000048 0.120716 0.333699 -0.047743 -0.715885 -0.062500 1 0 0 0 0 0 2 403592
-0.002334 0.000048 0.120716 0.333682 -0.047750 -0.715885 -0.062500 1 0 0 0 0 0 2 404336
-0.002334 0.000048 0.120716 0.333676 -0.047739 -0.715892 -0.062500 1 0 0 0 0 0 2 405328
-0.002334 0.000048 0.120716 0.333687 -0.047740 -0.715879 -0.062500 1 0 0 0 0 0 2 406335
-0.002334 0.000048 0.120716 0.333692 -0.047752 -0.715891 -0.062500 1 0 0 0 0 0 2 407303
-0.002334 0.000048 0.120716 0.333681 -0.047751 -0.715886 -0.062500 1 0 0 0 0 0 2 408303
-0.002334 0.000048 0.120716 0.333684 -0.047730 -0.715885 -0.062500 1 0 0 0 0 0 2 409298
-0.002334 0.000048 0.120716 0.333692 -0.047751 -0.715891 -0.062500 1 0 0 0 0 0 2 410302
-0.002334 0.000048 0.120716 0.333689 -0.047742 -0.715879 -0.062500 1 0 0 0 0 0 2 411327
-0.002334 0.000048 0.120716 0.333677 -0.047738 -0.715891 -0.062500 1 0 0 0 0 0 2 412331
-0.002334 0.000048 0.120716 0.333679 -0.047749 -0.715886 -0.062500 1 0 0 0 0 0 2 413302
-0.002315 0.000043 0.120706 0.067403 0.014978 -0.577984 -0.062500 1 0 0 0 0 0 2 414301
-0.002305 0.000041 0.120703 0.158060 -0.006063 -0.645099 -0.062500 1 0 0 0 0 0 2 415300
-0.002301 0.000040 0.120701 0.225011 -0.021825 -0.680054 -0.062500 1 0 0 0 0 0 2 416291
-0.002298 0.000039 0.120701 0.260415 -0.030234 -0.693407 -0.062500 1 0 0 0 0 0 2 417308
-0.002297 0.000039 0.120701 0.278196 -0.034506 -0.698172 -0.062500 1 0 0 0 0 0 2 418323
-0.002296 0.000039 0.120701 0.287085 -0.036645 -0.699864 -0.062500 1 0 0 0 0 0 2 419308
-0.002296 0.000039 0.120701 0.291509 -0.037700 -0.700436 -0.062500 1 0 0 0 0 0 2 420305
-0.002296 0.000039 0.120701 0.293718 -0.038247 -0.700644 -0.062500 1 0 0 0 0 0 2 421322
-0.002296 0.000039 0.120701 0.294818 -0.038512 -0.700718 -0.062500 1 0 0 0 0 0 2 422304
-0.002296 0.000039 0.120701 0.295368 -0.038643 -0.700743 -0.062500 1 0 0 0 0 0 2 423250
-0.002296 0.000039 0.120701 0.295649 -0.038710 -0.700758 -0.062500 1 0 0 0 0 0 2 424239
-0.002296 0.000039 0.120701 0.295775 -0.038751 -0.700749 -0.062500 1 0 0 0 0 0 2 425248
-0.002296 0.000039 0.120701 0.295849 -0.038759 -0.700753 -0.062500 1 0 0 0 0 0 2 426239
-0.002296 0.000039 0.120701 0.295881 -0.038776 -0.700759 -0.062500 1 0 0 0 0 0 2 427244
-0.002296 0.000039 0.120701 0.295903 -0.038772 -0.700759 -0.062500 1 0 0 0 0 0 2 428248
-0.002296 0.000039 0.120701 0.295904 -0.038771 -0.700759 -0.062500 1 0 0 0 0 0 2 429240
-0.002296 0.000039 0.120701 0.295927 -0.038776 -0.700752 -0.062500 1 0 0 0 0 0 2 430249
-0.002296 0.000039 0.120701 0.295922 -0.038786 -0.700758 -0.062500 1 0 0 0 0 0 2 431241
-0.002296 0.000039 0.120701 0.295909 -0.038784 -0.700752 -0.062500 1 0 0 0 0 0 2 432249
-0.002296 0.000039 0.120701 0.295924 -0.038767 -0.700758 -0.062500 1 0 0 0 0 0 2 433241
-0.002296 0.000039 0.120701 0.295921 -0.038785 -0.700759 -0.062500 1 0 0 0 0 0 2 434246
-0.002301 0.000057 0.120690 0.370216 -0.293856 -0.552676 -0.062500 1 0 0 0 0 0 2 435255
-0.002304 0.000066 0.120686 0.346544 -0.208126 -0.624759 -0.062500 1 0 0 0 0 0 2 436257
-0.002305 0.000071 0.120685 0.327903 -0.144010 -0.662287 -0.062500 1 0 0 0 0 0 2 437254
-0.002306 0.000073 0.120685 0.317612 -0.109840 -0.676618 -0.062500 1 0 0 0 0 0 2 438256
-0.002306 0.000074 0.120685 0.312300 -0.092543 -0.681747 -0.062500 1 0 0 0 0 0 2 439240
-0.002307 0.000075 0.120685 0.309576 -0.083865 -0.683545 -0.062500 1 0 0 0 0 0 2 440255
-0.002307 0.000075 0.120685 0.308202 -0.079538 -0.684181 -0.062500 1 0 0 0 0 0 2 441238
-0.002307 0.000075 0.120685 0.307512 -0.077360 -0.684392 -0.062500 1 0 0 0 0 0 2 442256
-0.002307 0.000075 0.120685 0.307159 -0.076284 -0.684471 -0.062500 1 0 0 0 0 0 2 443256
-0.002307 0.000075 0.120685 0.306994 -0.075751 -0.684496 -0.062500 1 0 0 0 0 0 2 444258
-0.002307 0.000075 0.120685 0.306907 -0.075467 -0.684507 -0.062500 1 0 0 0 0 0 2 445256
-0.002307 0.000075 0.120685 0.306855 -0.075332 -0.684510 -0.062500 1 0 0 0 0 0 2 446226
-0.002307 0.000075 0.120685 0.306846 -0.075269 -0.684510 -0.062500 1 0 0 0 0 0 2 447254
-0.002307 0.000075 0.120685 0.306815 -0.075237 -0.684511 -0.062500 1 0 0 0 0 0 2 448263
-0.002307 0.000075 0.120685 0.306817 -0.075215 -0.684511 -0.062500 1 0 0 0 0 0 2 449256
-0.002307 0.000075 0.120685 0.306817 -0.075214 -0.684511 -0.062500 1 0 0 0 0 0 2 450258
-0.002307 0.000075 0.120685 0.306818 -0.075215 -0.684511 -0.062500 1 0 0 0 0 0 2 451227
-0.002307 0.000075 0.120685 0.306823 -0.075194 -0.684511 -0.062500 1 0 0 0 0 0 2 452255
-0.002307 0.000075 0.120685 0.306815 -0.075201 -0.684518 -0.062500 1 0 0 0 0 0 2 453225
-0.002307 0.000075 0.120685 0.306806 -0.075211 -0.684505 -0.062500 1 0 0 0 0 0 2 454251
-0.002307 0.000075 0.120685 0.306821 -0.075194 -0.684510 -0.062500 1 0 0 0 0 0 2 455258
-0.002307 0.000075 0.120685 0.306815 -0.075201 -0.684518 -0.062500 1 0 0 0 0 0 2 456255
-0.002307 0.000075 0.120685 0.306818 -0.075214 -0.684512 -0.062500 1 0 0 0 0 0 2 457254
-0.002307 0.000075 0.120685 0.306811 -0.075192 -0.684505 -0.062500 1 0 0 0 0 0 2 458249
-0.002307 0.000075 0.120685 0.306814 -0.075201 -0.684517 -0.062500 1 0 0 0 0 0 2 459257
-0.002307 0.000075 0.120685 0.306826 -0.075205 -0.684505 -0.062500 1 0 0 0 0 0 2 460225
-0.002307 0.000075 0.120685 0.306804 -0.075200 -0.684510 -0.062500 1 0 0 0 0 0 2 461225
-0.002307 0.000075 0.120685 0.306813 -0.075202 -0.684517 -0.062500 1 0 0 0 0 0 2 462254
-0.002307 0.000075 0.120685 0.306822 -0.075193 -0.684512 -0.062500 1 0 0 0 0 0 2 463256
-0.002307 0.000075 0.120685 0.306806 -0.075210 -0.684505 -0.062500 1 0 0 0 0 0 2 464246
-0.002307 0.000075 0.120685 0.306813 -0.075203 -0.684517 -0.062500 1 0 0 0 0 0 2 465251
-0.002307 0.000075 0.120685 0.306822 -0.075193 -0.684511 -0.062500 1 0 0 0 0 0 2 466258
-0.002307 0.000075 0.120685 0.306819 -0.075213 -0.684511 -0.062500 1 0 0 0 0 0 2 467256
-0.002307 0.000075 0.120685 0.306803 -0.075201 -0.684511 -0.062500 1 0 0 0 0 0 2 468253
-0.002307 0.000075 0.120685 0.306821 -0.075193 -0.684511 -0.062500 1 0 0 0 0 0 2 469255
-0.002307 0.000075 0.120685 0.306815 -0.075201 -0.684518 -0.062500 1 0 0 0 0 0 2 470246
-0.002307 0.000075 0.120685 0.306814 -0.075202 -0.684498 -0.062500 1 0 0 0 0 0 2 471256
-0.002307 0.000075 0.120685 0.306814 -0.075202 -0.684516 -0.062500 1 0 0 0 0 0 2 472254
-0.002307 0.000075 0.120685 0.306814 -0.075202 -0.684518 -0.062500 1 0 0 0 0 0 2 473252
-0.002307 0.000075 0.120685 0.306814 -0.075202 -0.684498 -0.062500 1 0 0 0 0 0 2 474257
-0.002307 0.000075 0.120685 0.306814 -0.075202 -0.684516 -0.062500 1 0 0 0 0 0 2 475243
-0.002307 0.000075 0.120685 0.306814 -0.075202 -0.684518 -0.062500 1 0 0 0 0 0 2 476250
-0.002307 0.000075 0.120685 0.306826 -0.075205 -0.684505 -0.062500 1 0 0 0 0 0 2 477250
-0.002307 0.000075 0.120685 0.306804 -0.075200 -0.684511 -0.062500 1 0 0 0 0 0 2 478255
-0.002307 0.000075 0.120685 0.306821 -0.075193 -0.684511 -0.062500 1 0 0 0 0 0 2 479243
-0.002307 0.000075 0.120685 0.306815 -0.075201 -0.684518 -0.062500 1 0 0 0 0 0 2 480253
-0.002307 0.000075 0.120685 0.306806 -0.075211 -0.684505 -0.062500 1 0 0 0 0 0 2 481225
-0.002307 0.000075 0.120685 0.306821 -0.075194 -0.684510 -0.062500 1 0 0 0 0 0 2 482253
-0.002307 0.000075 0.120685 0.306815 -0.075201 -0.684518 -0.062500 1 0 0 0 0 0 2 483255
-0.002307 0.000075 0.120685 0.306814 -0.075202 -0.684498 -0.062500 1 0 0 0 0 0 2 484252
-0.002307 0.000075 0.120685 0.306814 -0.075202 -0.684516 -0.062500 1 0 0 0 0 0 2 485254
-0.002307 0.000075 0.120685 0.306814 -0.075202 -0.684518 -0.062500 1 0 0 0 0 0 2 486253
-0.002307 0.000075 0.120685 0.306826 -0.075205 -0.684505 -0.062500 1 0 0 0 0 0 2 487239
-0.002307 0.000075 0.120685 0.306804 -0.075200 -0.684510 -0.062500 1 0 0 0 0 0 2 488248
-0.002307 0.000075 0.120685 0.306813 -0.075202 -0.684518 -0.062500 1 0 0 0 0 0 2 489238
-0.002307 0.000075 0.120685 0.306822 -0.075193 -0.684512 -0.062500 1 0 0 0 0 0 2 490248
-0.002307 0.000075 0.120685 0.306806 -0.075210 -0.684505 -0.062500 1 0 0 0 0 0 2 491237
-0.002307 0.000075 0.120685 0.306813 -0.075203 -0.684517 -0.062500 1 0 0 0 0 0 2 492246
-0.002307 0.000075 0.120685 0.306822 -0.075193 -0.684511 -0.062500 1 0 0 0 0 0 2 493238
-0.002307 0.000075 0.120685 0.306819 -0.075213 -0.684511 -0.062500 1 0 0 0 0 0 2 494247
-0.002307 0.000075 0.120685 0.306811 -0.075192 -0.684504 -0.062500 1 0 0 0 0 0 2 495238
-0.002307 0.000075 0.120685 0.306814 -0.075201 -0.684517 -0.062500 1 0 0 0 0 0 2 496247
-0.002307 0.000075 0.120685 0.306814 -0.075202 -0.684518 -0.062500 1 0 0 0 0 0 2 497237
-0.002307 0.000075 0.120685 0.306814 -0.075202 -0.684499 -0.062500 1 0 0 0 0 0 2 498245
-0.002307 0.000075 0.120685 0.306814 -0.075202 -0.684516 -0.062500 1 0 0 0 0 0 2 499244
-0.002307 0.000075 0.120685 0.306814 -0.075202 -0.684518 -0.062500 1 0 0 0 0 0 2 500243
-0.002307 0.000075 0.120685 0.306814 -0.075202 -0.684499 -0.062500 1 0 0 0 0 0 2 501252
-0.002307 0.000075 0.120685 0.306814 -0.075202 -0.684516 -0.062500 1 0 0 0 0 0 2 502243
-0.002307 0.000075 0.120685 0.306823 -0.075193 -0.684511 -0.062500 1 0 0 0 0 0 2 503245
-0.002307 0.000075 0.120685 0.306816 -0.075201 -0.684518 -0.062500 1 0 0 0 0 0 2 504248
-0.002307 0.000075 0.120685 0.306806 -0.075211 -0.684505 -0.062500 1 0 0 0 0 0 2 505235
-0.002307 0.000075 0.120685 0.306822 -0.075194 -0.684510 -0.062500 1 0 0 0 0 0 2 506256
-0.002307 0.000075 0.120685 0.306815 -0.075201 -0.684518 -0.062500 1 0 0 0 0 0 2 507238
-0.002307 0.000075 0.120685 0.306806 -0.075211 -0.684505 -0.062500 1 0 0 0 0 0 2 508258
-0.002307 0.000075 0.120685 0.306821 -0.075194 -0.684510 -0.062500 1 0 0 0 0 0 2 509253
-0.002307 0.000075 0.120685 0.306815 -0.075201 -0.684518 -0.062500 1 0 0 0 0 0 2 510251
-0.002307 0.000075 0.120685 0.306814 -0.075202 -0.684498 -0.062500 1 0 0 0 0 0 2 511256
-0.002307 0.000075 0.120685 0.306814 -0.075202 -0.684516 -0.062500 1 0 0 0 0 0 2 512253
-0.002307 0.000075 0.120685 0.306814 -0.075202 -0.684518 -0.062500 1 0 0 0 0 0 2 513253
-0.002307 0.000075 0.120685 0.306823 -0.075193 -0.684512 -0.062500 1 0 0 0 0 0 2 514224
-0.002307 0.000075 0.120685 0.306807 -0.075210 -0.684505 -0.062500 1 0 0 0 0 0 2 515224
-0.002307 0.000075 0.120685 0.306813 -0.075203 -0.684517 -0.062500 1 0 0 0 0 0 2 516259
-0.002307 0.000075 0.120685 0.306822 -0.075193 -0.684512 -0.062500 1 0 0 0 0 0 2 517254
-0.002307 0.000075 0.120685 0.306806 -0.075210 -0.684505 -0.062500 1 0 0 0 0 0 2 518258
-0.002307 0.000075 0.120685 0.306813 -0.075203 -0.684517 -0.062500 1 0 0 0 0 0 2 519254
-0.002307 0.000075 0.120685 0.306822 -0.075193 -0.684511 -0.062500 1 0 0 0 0 0 2 520238
-0.002307 0.000075 0.120685 0.306819 -0.075213 -0.684511 -0.062500 1 0 0 0 0 0 2 521246
-0.002307 0.000075 0.120685 0.306811 -0.075192 -0.684504 -0.062500 1 0 0 0 0 0 2 522222
-0.002307 0.000075 0.120685 0.306814 -0.075201 -0.684517 -0.062500 1 0 0 0 0 0 2 523251
-0.002307 0.000075 0.120685 0.306814 -0.075202 -0.684518 -0.062500 1 0 0 0 0 0 2 524254
-0.002307 0.000075 0.120685 0.306814 -0.075202 -0.684499 -0.062500 1 0 0 0 0 0 2 525250
-0.002307 0.000075 0.120685 0.306814 -0.075202 -0.684516 -0.062500 1 0 0 0 0 0 2 526245
-0.002307 0.000075 0.120685 0.306814 -0.075202 -0.684518 -0.062500 1 0 0 0 0 0 2 527250
-0.002307 0.000075 0.120685 0.306814 -0.075202 -0.684499 -0.062500 1 0 0 0 0 0 2 528222
-0.002307 0.000075 0.120685 0.306814 -0.075202 -0.684516 -0.062500 1 0 0 0 0 0 2 529221
-0.002307 0.000075 0.120685 0.306823 -0.075193 -0.684511 -0.062500 1 0 0 0 0 0 2 530250
-0.002307 0.000075 0.120685 0.306815 -0.075201 -0.684518 -0.062500 1 0 0 0 0 0 2 531254
-0.002307 0.000075 0.120685 0.306806 -0.075211 -0.684505 -0.062500 1 0 0 0 0 0 2 532252
-0.002307 0.000075 0.120685 0.306822 -0.075194 -0.684510 -0.062500 1 0 0 0 0 0 2 533254
-0.002307 0.000075 0.120685 0.306815 -0.075201 -0.684518 -0.062500 1 0 0 0 0 0 2 534256
-0.002307 0.000075 0.120685 0.306814 -0.075202 -0.684498 -0.062500 1 0 0 0 0 0 2 535259
-0.002307 0.000075 0.120685 0.306814 -0.075202 -0.684516 -0.062500 1 0 0 0 0 0 2 536252
-0.002307 0.000075 0.120685 0.306814 -0.075202 -0.684518 -0.062500 1 0 0 0 0 0 2 537254
-0.002307 0.000075 0.120685 0.306814 -0.075202 -0.684498 -0.062500 1 0 0 0 0 0 2 538246
-0.002307 0.000075 0.120685 0.306814 -0.075202 -0.684516 -0.062500 1 0 0 0 0 0 2 539248
-0.002307 0.000075 0.120685 0.306814 -0.075202 -0.684518 -0.062500 1 0 0 0 0 0 2 540246
-0.002307 0.000075 0.120685 0.306823 -0.075193 -0.684512 -0.062500 1 0 0 0 0 0 2 541239
-0.002307 0.000075 0.120685 0.306807 -0.075210 -0.684505 -0.062500 1 0 0 0 0 0 2 542247
-0.002307 0.000075 0.120685 0.306813 -0.075203 -0.684517 -0.062500 1 0 0 0 0 0 2 543253
-0.002307 0.000075 0.120685 0.306822 -0.075193 -0.684512 -0.062500 1 0 0 0 0 0 2 544252
-0.002307 0.000075 0.120685 0.306806 -0.075210 -0.684505 -0.062500 1 0 0 0 0 0 2 545250
-0.002307 0.000075 0.120685 0.306813 -0.075203 -0.684517 -0.062500 1 0 0 0 0 0 2 546258
-0.002307 0.000075 0.120685 0.306822 -0.075194 -0.684512 -0.062500 1 0 0 0 0 0 2 547253
-0.002307 0.000075 0.120685 0.306819 -0.075213 -0.684511 -0.062500 1 0 0 0 0 0 2 548223
-0.002307 0.000075 0.120685 0.306811 -0.075192 -0.684504 -0.062500 1 0 0 0 0 0 2 549252
-0.002307 0.000075 0.120685 0.306814 -0.075201 -0.684517 -0.062500 1 0 0 0 0 0 2 550250
-0.002307 0.000075 0.120685 0.306814 -0.075202 -0.684518 -0.062500 1 0 0 0 0 0 2 551252
-0.002307 0.000075 0.120685 0.306814 -0.075202 -0.684499 -0.062500 1 0 0 0 0 0 2 552246
-0.002307 0.000075 0.120685 0.306814 -0.075202 -0.684516 -0.062500 1 0 0 0 0 0 2 553236
-0.002307 0.000075 0.120685 0.306823 -0.075193 -0.684511 -0.062500 1 0 0 0 0 0 2 554236
-0.002307 0.000075 0.120685 0.306807 -0.075210 -0.684504 -0.062500 1 0 0 0 0 0 2 555246
-0.002307 0.000075 0.120685 0.306813 -0.075203 -0.684517 -0.062500 1 0 0 0 0 0 2 556235
-0.002307 0.000075 0.120685 0.306822 -0.075193 -0.684511 -0.062500 1 0 0 0 0 0 2 557244
-0.002307 0.000075 0.120685 0.306815 -0.075201 -0.684518 -0.062500 1 0 0 0 0 0 2 558235
-0.002307 0.000075 0.120685 0.306806 -0.075211 -0.684505 -0.062500 1 0 0 0 0 0 2 559245
-0.002307 0.000075 0.120685 0.306822 -0.075194 -0.684510 -0.062500 1 0 0 0 0 0 2 560235
-0.002307 0.000075 0.120685 0.306815 -0.075201 -0.684518 -0.062500 1 0 0 0 0 0 2 561245
-0.002307 0.000075 0.120685 0.306814 -0.075202 -0.684498 -0.062500 1 0 0 0 0 0 2 562235
-0.002307 0.000075 0.120685 0.306814 -0.075202 -0.684516 -0.062500 1 0 0 0 0 0 2 563250
-0.002307 0.000075 0.120685 0.306814 -0.075202 -0.684518 -0.062500 1 0 0 0 0 0 2 564249
-0.002307 0.000075 0.120685 0.306814 -0.075202 -0.684498 -0.062500 1 0 0 0 0 0 2 565250
-0.002307 0.000075 0.120685 0.306814 -0.075202 -0.684516 -0.062500 1 0 0 0 0 0 2 566247
-0.002307 0.000075 0.120685 0.306814 -0.075202 -0.684518 -0.062500 1 0 0 0 0 0 2 567344
-0.002307 0.000075 0.120685 0.306823 -0.075193 -0.684512 -0.062500 1 0 0 0 0 0 2 568323
-0.002307 0.000075 0.120685 0.306807 -0.075210 -0.684505 -0.062500 1 0 0 0 0 0 2 569318
-0.002307 0.000075 0.120685 0.306813 -0.075203 -0.684517 -0.062500 1 0 0 0 0 0 2 570346
-0.002307 0.000075 0.120685 0.306822 -0.075193 -0.684512 -0.062500 1 0 0 0 0 0 2 571234
-0.002307 0.000075 0.120685 0.306806 -0.075210 -0.684505 -0.062500 1 0 0 0 0 0 2 572240
-0.002307 0.000075 0.120685 0.306822 -0.075194 -0.684510 -0.062500 1 0 0 0 0 0 2 573241
-0.002307 0.000075 0.120685 0.306815 -0.075201 -0.684517 -0.062500 1 0 0 0 0 0 2 574255
-0.002307 0.000075 0.120685 0.306806 -0.075211 -0.684505 -0.062500 1 0 0 0 0 0 2 575251
-0.002307 0.000075 0.120685 0.306821 -0.075194 -0.684510 -0.062500 1 0 0 0 0 0 2 576257
-0.002307 0.000075 0.120685 0.306815 -0.075201 -0.684517 -0.062500 1 0 0 0 0 0 2 577251
-0.002307 0.000075 0.120685 0.306814 -0.075202 -0.684519 -0.062500 1 0 0 0 0 0 2 578252
-0.002307 0.000075 0.120685 0.306814 -0.075202 -0.684499 -0.062500 1 0 0 0 0 0 2 579253
-0.002307 0.000075 0.120685 0.306814 -0.075202 -0.684516 -0.062500 1 0 0 0 0 0 2 580250
-0.002307 0.000075 0.120685 0.306823 -0.075193 -0.684511 -0.062500 1 0 0 0 0 0 2 581251
-0.002307 0.000075 0.120685 0.306807 -0.075210 -0.684504 -0.062500 1 0 0 0 0 0 2 582251
-0.002307 0.000075 0.120685 0.306813 -0.075203 -0.684517 -0.062500 1 0 0 0 0 0 2 583252
-0.002307 0.000075 0.120685 0.306822 -0.075193 -0.684511 -0.062500 1 0 0 0 0 0 2 584257
-0.002307 0.000075 0.120685 0.306815 -0.075201 -0.684518 -0.062500 1 0 0 0 0 0 2 585248
-0.002307 0.000075 0.120685 0.306806 -0.075211 -0.684506 -0.062500 1 0 0 0 0 0 2 586224
-0.002307 0.000075 0.120685 0.306822 -0.075194 -0.684510 -0.062500 1 0 0 0 0 0 2 587243
-0.002307 0.000075 0.120685 0.306815 -0.075201 -0.684518 -0.062500 1 0 0 0 0 0 2 588250
-0.002307 0.000075 0.120685 0.306814 -0.075202 -0.684498 -0.062500 1 0 0 0 0 0 2 589249
-0.002307 0.000075 0.120685 0.306814 -0.075202 -0.684516 -0.062500 1 0 0 0 0 0 2 590251
-0.002307 0.000075 0.120685 0.306814 -0.075202 -0.684518 -0.062500 1 0 0 0 0 0 2 591251
-0.002307 0.000075 0.120685 0.306814 -0.075202 -0.684498 -0.062500 1 0 0 0 0 0 2 592250
-0.002307 0.000075 0.120685 0.306814 -0.075202 -0.684516 -0.062500 1 0 0 0 0 0 2 593251
-0.002307 0.000075 0.120685 0.306814 -0.075202 -0.684518 -0.062500 1 0 0 0 0 0 2 594250
-0.002307 0.000075 0.120685 0.306823 -0.075193 -0.684512 -0.062500 1 0 0 0 0 0 2 595248
-0.002307 0.000075 0.120685 0.306807 -0.075210 -0.684505 -0.062500 1 0 0 0 0 0 2 596250
-0.002307 0.000075 0.120685 0.306813 -0.075203 -0.684517 -0.062500 1 0 0 0 0 0 2 597250
-0.002307 0.000075 0.120685 0.306822 -0.075193 -0.684512 -0.062500 1 0 0 0 0 0 2 598250
-0.002307 0.000075 0.120685 0.306806 -0.075210 -0.684505 -0.062500 1 0 0 0 0 0 2 599241
-0.002307 0.000075 0.120685 0.306822 -0.075194 -0.684510 -0.062500 1 0 0 0 0 0 2 600253
-0.002307 0.000075 0.120685 0.306815 -0.075201 -0.684517 -0.062500 1 0 0 0 0 0 2 601236
-0.002307 0.000075 0.120685 0.306806 -0.075211 -0.684505 -0.062500 1 0 0 0 0 0 2 602245
-0.002307 0.000075 0.120685 0.306821 -0.075194 -0.684510 -0.062500 1 0 0 0 0 0 2 603254
-0.002307 0.000075 0.120685 0.306815 -0.075201 -0.684517 -0.062500 1 0 0 0 0 0 2 604251
-0.002307 0.000075 0.120685 0.306823 -0.075193 -0.684512 -0.062500 1 0 0 0 0 0 2 605247
-0.002307 0.000075 0.120685 0.306807 -0.075210 -0.684505 -0.062500 1 0 0 0 0 0 2 606237
-0.002307 0.000075 0.120685 0.306814 -0.075203 -0.684517 -0.062500 1 0 0 0 0 0 2 607322
-0.002307 0.000075 0.120685 0.306823 -0.075193 -0.684511 -0.062500 1 0 0 0 0 0 2 608330
-0.002307 0.000075 0.120685 0.306807 -0.075210 -0.684505 -0.062500 1 0 0 0 0 0 2 609295
-0.002307 0.000075 0.120685 0.306813 -0.075203 -0.684517 -0.062500 1 0 0 0 0 0 2 610323
-0.002307 0.000075 0.120685 0.306822 -0.075193 -0.684511 -0.062500 1 0 0 0 0 0 2 611320
-0.002307 0.000075 0.120685 0.306815 -0.075201 -0.684518 -0.062500 1 0 0 0 0 0 2 612295
-0.002307 0.000075 0.120685 0.306814 -0.075202 -0.684498 -0.062500 1 0 0 0 0 0 2 613294
-0.002307 0.000075 0.120685 0.306815 -0.075202 -0.684516 -0.062500 1 0 0 0 0 0 2 614297
-0.002307 0.000075 0.120685 0.306815 -0.075202 -0.684518 -0.062500 1 0 0 0 0 0 2 615297
-0.002307 0.000075 0.120685 0.306814 -0.075202 -0.684498 -0.062500 1 0 0 0 0 0 2 616295
-0.002307 0.000075 0.120685 0.306814 -0.075202 -0.684516 -0.062500 1 0 0 0 0 0 2 617340
-0.002307 0.000075 0.120685 0.306814 -0.075202 -0.684518 -0.062500 1 0 0 0 0 0 2 618333
-0.002307 0.000075 0.120685 0.306814 -0.075202 -0.684498 -0.062500 1 0 0 0 0 0 2 619323
-0.002307 0.000075 0.120685 0.306814 -0.075202 -0.684516 -0.062500 1 0 0 0 0 0 2 620326
-0.002307 0.000075 0.120685 0.306814 -0.075202 -0.684518 -0.062500 1 0 0 0 0 0 2 621338
-0.002307 0.000075 0.120685 0.306810 -0.075190 -0.684505 -0.062500 1 0 0 0 0 0 2 622317
-0.002307 0.000075 0.120685 0.306817 -0.075212 -0.684510 -0.062500 1 0 0 0 0 0 2 623322
-0.002307 0.000075 0.120685 0.306823 -0.075194 -0.684511 -0.062500 1 0 0 0 0 0 2 624315
-0.002307 0.000075 0.120685 0.306816 -0.075201 -0.684518 -0.062500 1 0 0 0 0 0 2 625298
-0.002307 0.000075 0.120685 0.306806 -0.075211 -0.684505 -0.062500 1 0 0 0 0 0 2 626313
-0.002307 0.000075 0.120685 0.306822 -0.075194 -0.684510 -0.062500 1 0 0 0 0 0 2 627234
-0.002307 0.000075 0.120685 0.306815 -0.075201 -0.684517 -0.062500 1 0 0 0 0 0 2 628242
-0.002307 0.000075 0.120685 0.306802 -0.075199 -0.684512 -0.062500 1 0 0 0 0 0 2 629232
-0.002307 0.000075 0.120685 0.306824 -0.075205 -0.684504 -0.062500 1 0 0 0 0 0 2 630242
-0.002307 0.000075 0.120685 0.306815 -0.075202 -0.684517 -0.062500 1 0 0 0 0 0 2 631234
-0.002307 0.000075 0.120685 0.306823 -0.075193 -0.684511 -0.062500 1 0 0 0 0 0 2 632242
-0.002307 0.000075 0.120685 0.306807 -0.075210 -0.684505 -0.062500 1 0 0 0 0 0 2 633248
-0.002307 0.000075 0.120685 0.306814 -0.075203 -0.684517 -0.062500 1 0 0 0 0 0 2 634233
-0.002307 0.000075 0.120685 0.306823 -0.075193 -0.684511 -0.062500 1 0 0 0 0 0 2 635241
-0.002307 0.000075 0.120685 0.306807 -0.075210 -0.684505 -0.062500 1 0 0 0 0 0 2 636232
-0.002307 0.000075 0.120685 0.306813 -0.075203 -0.684517 -0.062500 1 0 0 0 0 0 2 637246
-0.002307 0.000075 0.120685 0.306822 -0.075194 -0.684511 -0.062500 1 0 0 0 0 0 2 638243
-0.002307 0.000075 0.120685 0.306815 -0.075201 -0.684518 -0.062500 1 0 0 0 0 0 2 639243
-0.002307 0.000075 0.120685 0.306814 -0.075202 -0.684498 -0.062500 1 0 0 0 0 0 2 640236
-0.002307 0.000075 0.120685 0.306815 -0.075202 -0.684516 -0.062500 1 0 0 0 0 0 2 641241
-0.002307 0.000075 0.120685 0.306815 -0.075202 -0.684518 -0.062500 1 0 0 0 0 0 2 642232
-0.002307 0.000075 0.120685 0.306814 -0.075202 -0.684498 -0.062500 1 0 0 0 0 0 2 643240
-0.002307 0.000075 0.120685 0.306814 -0.075202 -0.684516 -0.062500 1 0 0 0 0 0 2 644247
-0.002307 0.000075 0.120685 0.306814 -0.075202 -0.684518 -0.062500 1 0 0 0 0 0 2 645246
-0.002307 0.000075 0.120685 0.306814 -0.075202 -0.684498 -0.062500 1 0 0 0 0 0 2 646256
-0.002307 0.000075 0.120685 0.306814 -0.075202 -0.684516 -0.062500 1 0 0 0 0 0 2 647226
-0.002307 0.000075 0.120685 0.306814 -0.075202 -0.684518 -0.062500 1 0 0 0 0 0 2 648246
-0.002307 0.000075 0.120685 0.306810 -0.075190 -0.684505 -0.062500 1 0 0 0 0 0 2 649219
-0.002307 0.000075 0.120685 0.306817 -0.075212 -0.684510 -0.062500 1 0 0 0 0 0 2 650256
-0.002307 0.000075 0.120685 0.306823 -0.075194 -0.684511 -0.062500 1 0 0 0 0 0 2 651248
-0.002307 0.000075 0.120685 0.306816 -0.075201 -0.684518 -0.062500 1 0 0 0 0 0 2 652252
-0.002307 0.000075 0.120685 0.306806 -0.075211 -0.684505 -0.062500 1 0 0 0 0 0 2 653247
-0.002307 0.000075 0.120685 0.306822 -0.075194 -0.684510 -0.062500 1 0 0 0 0 0 2 654248
-0.002307 0.000075 0.120685 0.306815 -0.075201 -0.684518 -0.062500 1 0 0 0 0 0 2 655244
-0.002307 0.000075 0.120685 0.306811 -0.075190 -0.684505 -0.062500 1 0 0 0 0 0 2 656218
-0.002307 0.000075 0.120685 0.306817 -0.075212 -0.684510 -0.062500 1 0 0 0 0 0 2 657247
-0.002307 0.000075 0.120685 0.306815 -0.075203 -0.684517 -0.062500 1 0 0 0 0 0 2 658249
-0.002307 0.000075 0.120685 0.306823 -0.075193 -0.684512 -0.062500 1 0 0 0 0 0 2 659250
-0.002307 0.000075 0.120685 0.306807 -0.075210 -0.684505 -0.062500 1 0 0 0 0 0 2 660248
-0.002307 0.000075 0.120685 0.306814 -0.075203 -0.684517 -0.062500 1 0 0 0 0 0 2 661246
-0.002307 0.000075 0.120685 0.306823 -0.075193 -0.684511 -0.062500 1 0 0 0 0 0 2 662248
-0.002307 0.000075 0.120685 0.306807 -0.075210 -0.684505 -0.062500 1 0 0 0 0 0 2 663248
-0.002307 0.000075 0.120685 0.306813 -0.075203 -0.684517 -0.062500 1 0 0 0 0 0 2 664248
-0.002307 0.000075 0.120685 0.306822 -0.075194 -0.684511 -0.062500 1 0 0 0 0 0 2 665249
-0.002307 0.000075 0.120685 0.306803 -0.075198 -0.684511 -0.062500 1 0 0 0 0 0 2 666246
-0.002307 0.000075 0.120685 0.306825 -0.075204 -0.684504 -0.062500 1 0 0 0 0 0 2 667248
-0.002307 0.000075 0.120685 0.306816 -0.075202 -0.684517 -0.062500 1 0 0 0 0 0 2 668247
-0.002307 0.000075 0.120685 0.306815 -0.075202 -0.684518 -0.062500 1 0 0 0 0 0 2 669246
-0.002307 0.000075 0.120685 0.306814 -0.075202 -0.684499 -0.062500 1 0 0 0 0 0 2 670248
-0.002307 0.000075 0.120685 0.306814 -0.075202 -0.684516 -0.062500 1 0 0 0 0 0 2 671248
-0.002307 0.000075 0.120685 0.306814 -0.075202 -0.684518 -0.062500 1 0 0 0 0 0 2 672218
-0.002307 0.000075 0.120685 0.306814 -0.075202 -0.684498 -0.062500 1 0 0 0 0 0 2 673249
-0.002307 0.000075 0.120685 0.306814 -0.075202 -0.684516 -0.062500 1 0 0 0 0 0 2 674247
-0.002307 0.000075 0.120685 0.306823 -0.075193 -0.684511 -0.062500 1 0 0 0 0 0 2 675237
-0.002307 0.000075 0.120685 0.306816 -0.075201 -0.684518 -0.062500 1 0 0 0 0 0 2 676252
-0.002307 0.000075 0.120685 0.306806 -0.075211 -0.684505 -0.062500 1 0 0 0 0 0 2 677236
-0.002307 0.000075 0.120685 0.306822 -0.075194 -0.684510 -0.062500 1 0 0 0 0 0 2 678253
-0.002307 0.000075 0.120685 0.306815 -0.075201 -0.684518 -0.062500 1 0 0 0 0 0 2 679235
-0.002307 0.000075 0.120685 0.306806 -0.075211 -0.684505 -0.062500 1 0 0 0 0 0 2 680239
-0.002307 0.000075 0.120685 0.306822 -0.075194 -0.684510 -0.062500 1 0 0 0 0 0 2 681251
-0.002307 0.000075 0.120685 0.306815 -0.075201 -0.684518 -0.062500 1 0 0 0 0 0 2 682248
-0.002307 0.000075 0.120685 0.306811 -0.075190 -0.684505 -0.062500 1 0 0 0 0 0 2 683254
-0.002307 0.000075 0.120685 0.306817 -0.075212 -0.684510 -0.062500 1 0 0 0 0 0 2 684221
-0.002307 0.000075 0.120685 0.306815 -0.075203 -0.684518 -0.062500 1 0 0 0 0 0 2 685251
-0.002307 0.000075 0.120685 0.306823 -0.075193 -0.684512 -0.062500 1 0 0 0 0 0 2 686248
-0.002307 0.000075 0.120685 0.306807 -0.075210 -0.684505 -0.062500 1 0 0 0 0 0 2 687246
-0.002307 0.000075 0.120685 0.306814 -0.075203 -0.684517 -0.062500 1 0 0 0 0 0 2 688240
-0.002307 0.000075 0.120685 0.306823 -0.075193 -0.684511 -0.062500 1 0 0 0 0 0 2 689245
-0.002307 0.000075 0.120685 0.306807 -0.075210 -0.684505 -0.062500 1 0 0 0 0 0 2 690239
-0.002307 0.000075 0.120685 0.306813 -0.075203 -0.684517 -0.062500 1 0 0 0 0 0 2 691258
-0.002307 0.000075 0.120685 0.306822 -0.075194 -0.684511 -0.062500 1 0 0 0 0 0 2 692245
-0.002307 0.000075 0.120685 0.306803 -0.075198 -0.684511 -0.062500 1 0 0 0 0 0 2 693253
-0.002307 0.000075 0.120685 0.306825 -0.075204 -0.684504 -0.062500 1 0 0 0 0 0 2 694243
-0.002307 0.000075 0.120685 0.306816 -0.075202 -0.684517 -0.062500 1 0 0 0 0 0 2 695255
-0.002307 0.000075 0.120685 0.306815 -0.075202 -0.684518 -0.062500 1 0 0 0 0 0 2 696243
-0.002307 0.000075 0.120685 0.306814 -0.075202 -0.684499 -0.062500 1 0 0 0 0 0 2 697253
-0.002307 0.000075 0.120685 0.306814 -0.075202 -0.684516 -0.062500 1 0 0 0 0 0 2 698244
-0.002307 0.000075 0.120685 0.306814 -0.075202 -0.684518 -0.062500 1 0 0 0 0 0 2 699236
-0.002307 0.000075 0.120685 0.306814 -0.075202 -0.684498 -0.062500 1 0 0 0 0 0 2 700239
-0.002307 0.000075 0.120685 0.306814 -0.075202 -0.684516 -0.062500 1 0 0 0 0 0 2 701231
-0.002307 0.000075 0.120685 0.306823 -0.075193 -0.684511 -0.062500 1 0 0 0 0 0 2 702239
-0.002307 0.000075 0.120685 0.306816 -0.075201 -0.684518 -0.062500 1 0 0 0 0 0 2 703230
-0.002307 0.000075 0.120685 0.306806 -0.075211 -0.684505 -0.062500 1 0 0 0 0 0 2 704236
-0.002307 0.000075 0.120685 0.306822 -0.075194 -0.684510 -0.062500 1 0 0 0 0 0 2 705240
-0.002307 0.000075 0.120685 0.306815 -0.075201 -0.684518 -0.062500 1 0 0 0 0 0 2 706246
-0.002307 0.000075 0.120685 0.306806 -0.075211 -0.684505 -0.062500 1 0 0 0 0 0 2 707238
-0.002307 0.000075 0.120685 0.306822 -0.075195 -0.684510 -0.062500 1 0 0 0 0 0 2 708239
-0.002307 0.000075 0.120685 0.306815 -0.075201 -0.684518 -0.062500 1 0 0 0 0 0 2 709245
-0.002307 0.000075 0.120685 0.306811 -0.075190 -0.684505 -0.062500 1 0 0 0 0 0 2 710242
-0.002307 0.000075 0.120685 0.306817 -0.075212 -0.684510 -0.062500 1 0 0 0 0 0 2 711239
-0.002307 0.000075 0.120685 0.306815 -0.075203 -0.684518 -0.062500 1 0 0 0 0 0 2 712245
-0.002307 0.000075 0.120685 0.306810 -0.075190 -0.684505 -0.062500 1 0 0 0 0 0 2 713236
-0.002307 0.000075 0.120685 0.306817 -0.075212 -0.684510 -0.062500 1 0 0 0 0 0 2 714253
-0.002307 0.000075 0.120685 0.306815 -0.075203 -0.684517 -0.062500 1 0 0 0 0 0 2 715249
-0.002307 0.000075 0.120685 0.306823 -0.075194 -0.684512 -0.062500 1 0 0 0 0 0 2 716244
-0.002307 0.000075 0.120685 0.306803 -0.075198 -0.684512 -0.062500 1 0 0 0 0 0 2 717245
-0.002307 0.000075 0.120685 0.306825 -0.075204 -0.684504 -0.062500 1 0 0 0 0 0 2 718216
-0.002307 0.000075 0.120685 0.306816 -0.075202 -0.684517 -0.062500 1 0 0 0 0 0 2 719219
-0.002307 0.000075 0.120685 0.306802 -0.075199 -0.684512 -0.062500 1 0 0 0 0 0 2 720245
-0.002307 0.000075 0.120685 0.306824 -0.075205 -0.684504 -0.062500 1 0 0 0 0 0 2 721243
-0.002307 0.000075 0.120685 0.306816 -0.075202 -0.684517 -0.062500 1 0 0 0 0 0 2 722228
-0.002307 0.000075 0.120685 0.306815 -0.075202 -0.684518 -0.062500 1 0 0 0 0 0 2 723250
-0.002307 0.000075 0.120685 0.306814 -0.075202 -0.684499 -0.062500 1 0 0 0 0 0 2 724244
-0.002307 0.000075 0.120685 0.306814 -0.075202 -0.684516 -0.062500 1 0 0 0 0 0 2 725249
-0.002307 0.000075 0.120685 0.306823 -0.075193 -0.684511 -0.062500 1 0 0 0 0 0 2 726242
-0.002307 0.000075 0.120685 0.306803 -0.075198 -0.684511 -0.062500 1 0 0 0 0 0 2 727218
-0.002307 0.000075 0.120685 0.306816 -0.075213 -0.684511 -0.062500 1 0 0 0 0 0 2 728244
-0.002307 0.000075 0.120685 0.306823 -0.075195 -0.684511 -0.062500 1 0 0 0 0 0 2 729245
-0.002307 0.000075 0.120685 0.306816 -0.075201 -0.684518 -0.062500 1 0 0 0 0 0 2 730217
-0.002307 0.000075 0.120685 0.306806 -0.075211 -0.684505 -0.062500 1 0 0 0 0 0 2 731247
-0.002307 0.000075 0.120685 0.306822 -0.075194 -0.684510 -0.062500 1 0 0 0 0 0 2 732246
-0.002307 0.000075 0.120685 0.306815 -0.075201 -0.684518 -0.062500 1 0 0 0 0 0 2 733216
-0.002307 0.000075 0.120685 0.306814 -0.075202 -0.684498 -0.062500 1 0 0 0 0 0 2 734245
-0.002307 0.000075 0.120685 0.306815 -0.075202 -0.684516 -0.062500 1 0 0 0 0 0 2 735246
-0.002307 0.000075 0.120685 0.306815 -0.075202 -0.684518 -0.062500 1 0 0 0 0 0 2 736235
-0.002307 0.000075 0.120685 0.306810 -0.075190 -0.684505 -0.062500 1 0 0 0 0 0 2 737243
-0.002307 0.000075 0.120685 0.306817 -0.075212 -0.684510 -0.062500 1 0 0 0 0 0 2 738248
-0.002307 0.000075 0.120685 0.306815 -0.075203 -0.684518 -0.062500 1 0 0 0 0 0 2 739245
-0.002307 0.000075 0.120685 0.306810 -0.075191 -0.684505 -0.062500 1 0 0 0 0 0 2 740243
-0.002307 0.000075 0.120685 0.306817 -0.075212 -0.684510 -0.062500 1 0 0 0 0 0 2 741245
-0.002307 0.000075 0.120685 0.306815 -0.075203 -0.684518 -0.062500 1 0 0 0 0 0 2 742216
-0.002307 0.000075 0.120685 0.306823 -0.075194 -0.684512 -0.062500 1 0 0 0 0 0 2 743245
-0.002307 0.000075 0.120685 0.306803 -0.075198 -0.684512 -0.062500 1 0 0 0 0 0 2 744244
-0.002307 0.000075 0.120685 0.306825 -0.075204 -0.684504 -0.062500 1 0 0 0 0 0 2 745244
-0.002307 0.000075 0.120685 0.306816 -0.075202 -0.684517 -0.062500 1 0 0 0 0 0 2 746236
-0.002307 0.000075 0.120685 0.306802 -0.075199 -0.684512 -0.062500 1 0 0 0 0 0 2 747253
-0.002307 0.000075 0.120685 0.306824 -0.075205 -0.684504 -0.062500 1 0 0 0 0 0 2 748258
-0.002307 0.000075 0.120685 0.306816 -0.075202 -0.684517 -0.062500 1 0 0 0 0 0 2 749259
-0.002307 0.000075 0.120685 0.306815 -0.075202 -0.684518 -0.062500 1 0 0 0 0 0 2 750256
-0.002307 0.000075 0.120685 0.306814 -0.075202 -0.684499 -0.062500 1 0 0 0 0 0 2 751252
-0.002307 0.000075 0.120685 0.306814 -0.075202 -0.684516 -0.062500 1 0 0 0 0 0 2 752259
-0.002307 0.000075 0.120685 0.306823 -0.075193 -0.684511 -0.062500 1 0 0 0 0 0 2 753249
-0.002307 0.000075 0.120685 0.306803 -0.075198 -0.684511 -0.062500 1 0 0 0 0 0 2 754291
-0.002307 0.000075 0.120685 0.306816 -0.075213 -0.684511 -0.062500 1 0 0 0 0 0 2 755258
-0.002307 0.000075 0.120685 0.306823 -0.075195 -0.684511 -0.062500 1 0 0 0 0 0 2 756255
-0.002307 0.000075 0.120685 0.306803 -0.075198 -0.684511 -0.062500 1 0 0 0 0 0 2 757255
-0.002307 0.000075 0.120685 0.306816 -0.075213 -0.684511 -0.062500 1 0 0 0 0 0 2 758236
-0.002288 0.000071 0.120675 0.040651 -0.012476 -0.546534 -0.062500 1 0 0 0 0 0 2 759315
-0.002278 0.000068 0.120671 0.131262 -0.033533 -0.613689 -0.062500 1 0 0 0 0 0 2 760297
-0.002274 0.000067 0.120670 0.198181 -0.049295 -0.648666 -0.062500 1 0 0 0 0 0 2 761311
-0.002271 0.000067 0.120670 0.233561 -0.057711 -0.662017 -0.062500 1 0 0 0 0 0 2 762296
-0.002270 0.000067 0.120669 0.251355 -0.061977 -0.666805 -0.062500 1 0 0 0 0 0 2 763321
-0.002270 0.000066 0.120669 0.260226 -0.064100 -0.668483 -0.062500 1 0 0 0 0 0 2 764323
-0.002269 0.000066 0.120669 0.264662 -0.065167 -0.669054 -0.062500 1 0 0 0 0 0 2 765319
-0.002269 0.000066 0.120669 0.266857 -0.065701 -0.669263 -0.062500 1 0 0 0 0 0 2 766322
-0.002269 0.000066 0.120669 0.267959 -0.065976 -0.669330 -0.062500 1 0 0 0 0 0 2 767322
-0.002269 0.000066 0.120669 0.268520 -0.066111 -0.669361 -0.062500 1 0 0 0 0 0 2 768297
-0.002269 0.000066 0.120669 0.268790 -0.066176 -0.669370 -0.062500 1 0 0 0 0 0 2 769310
-0.002269 0.000066 0.120669 0.268924 -0.066208 -0.669374 -0.062500 1 0 0 0 0 0 2 770297
-0.002269 0.000066 0.120669 0.268987 -0.066212 -0.669373 -0.062500 1 0 0 0 0 0 2 771235
-0.002269 0.000066 0.120669 0.269033 -0.066243 -0.669378 -0.062500 1 0 0 0 0 0 2 772239
-0.002269 0.000066 0.120669 0.269044 -0.066238 -0.669372 -0.062500 1 0 0 0 0 0 2 773229
-0.002269 0.000066 0.120669 0.269057 -0.066240 -0.669378 -0.062500 1 0 0 0 0 0 2 774238
-0.002269 0.000066 0.120669 0.269058 -0.066240 -0.669378 -0.062500 1 0 0 0 0 0 2 775229
-0.002269 0.000066 0.120669 0.269066 -0.066231 -0.669372 -0.062500 1 0 0 0 0 0 2 776238
-0.002269 0.000066 0.120669 0.269058 -0.066238 -0.669378 -0.062500 1 0 0 0 0 0 2 777228
-0.002269 0.000066 0.120669 0.269069 -0.066242 -0.669365 -0.062500 1 0 0 0 0 0 2 778227
-0.002269 0.000066 0.120669 0.269059 -0.066240 -0.669377 -0.062500 1 0 0 0 0 0 2 779239
-0.002269 0.000066 0.120669 0.269057 -0.066239 -0.669378 -0.062500 1 0 0 0 0 0 2 780232
-0.002269 0.000066 0.120669 0.269065 -0.066230 -0.669372 -0.062500 1 0 0 0 0 0 2 781238
-0.002269 0.000066 0.120669 0.269061 -0.066250 -0.669371 -0.062500 1 0 0 0 0 0 2 782236
-0.002269 0.000066 0.120669 0.269057 -0.066240 -0.669377 -0.062500 1 0 0 0 0 0 2 783231
-0.002269 0.000066 0.120669 0.269065 -0.066230 -0.669371 -0.062500 1 0 0 0 0 0 2 784227
-0.002269 0.000066 0.120669 0.269061 -0.066250 -0.669371 -0.062500 1 0 0 0 0 0 2 785240
-0.002269 0.000066 0.120669 0.269057 -0.066241 -0.669377 -0.062500 1 0 0 0 0 0 2 786229
-0.002269 0.000066 0.120669 0.269065 -0.066231 -0.669371 -0.062500 1 0 0 0 0 0 2 787244
-0.002269 0.000066 0.120669 0.269070 -0.066241 -0.669384 -0.062500 1 0 0 0 0 0 2 788241
-0.002269 0.000066 0.120669 0.269070 -0.066242 -0.669365 -0.062500 1 0 0 0 0 0 2 789244
-0.002269 0.000066 0.120669 0.269058 -0.066239 -0.669377 -0.062500 1 0 0 0 0 0 2 790233
-0.002269 0.000066 0.120669 0.269057 -0.066239 -0.669378 -0.062500 1 0 0 0 0 0 2 791248
-0.002269 0.000066 0.120669 0.269068 -0.066242 -0.669365 -0.062500 1 0 0 0 0 0 2 792242
-0.002269 0.000066 0.120669 0.269058 -0.066239 -0.669377 -0.062500 1 0 0 0 0 0 2 793244
-0.002269 0.000066 0.120669 0.269065 -0.066230 -0.669371 -0.062500 1 0 0 0 0 0 2 794244
-0.002269 0.000066 0.120669 0.269070 -0.066241 -0.669384 -0.062500 1 0 0 0 0 0 2 795249
-0.002269 0.000066 0.120669 0.269062 -0.066251 -0.669372 -0.062500 1 0 0 0 0 0 2 796242
-0.002269 0.000066 0.120669 0.269066 -0.066232 -0.669371 -0.062500 1 0 0 0 0 0 2 797245
-0.002269 0.000066 0.120669 0.269058 -0.066238 -0.669378 -0.062500 1 0 0 0 0 0 2 798244
-0.002269 0.000066 0.120669 0.269060 -0.066251 -0.669371 -0.062500 1 0 0 0 0 0 2 799246
-0.002269 0.000066 0.120669 0.269065 -0.066232 -0.669371 -0.062500 1 0 0 0 0 0 2 800236
-0.002269 0.000066 0.120669 0.269058 -0.066238 -0.669377 -0.062500 1 0 0 0 0 0 2 801237
-0.002269 0.000066 0.120669 0.269068 -0.066242 -0.669364 -0.062500 1 0 0 0 0 0 2 802243
-0.002269 0.000066 0.120669 0.269070 -0.066242 -0.669383 -0.062500 1 0 0 0 0 0 2 803214
-0.002269 0.000066 0.120669 0.269059 -0.066239 -0.669379 -0.062500 1 0 0 0 0 0 2 804241
-0.002269 0.000066 0.120669 0.269069 -0.066242 -0.669365 -0.062500 1 0 0 0 0 0 2 805243
-0.002269 0.000066 0.120669 0.269058 -0.066240 -0.669377 -0.062500 1 0 0 0 0 0 2 806241
-0.002274 0.000084 0.120659 0.343350 -0.321179 -0.521232 -0.062500 1 0 0 0 0 0 2 807245
-0.002277 0.000094 0.120655 0.319685 -0.235526 -0.593348 -0.062500 1 0 0 0 0 0 2 808242
-0.002279 0.000098 0.120654 0.301012 -0.171437 -0.630895 -0.062500 1 0 0 0 0 0 2 809244
-0.002279 0.000100 0.120653 0.290750 -0.137268 -0.645230 -0.062500 1 0 0 0 0 0 2 810242
-0.002280 0.000102 0.120653 0.285421 -0.119982 -0.650363 -0.062500 1 0 0 0 0 0 2 811239
-0.002280 0.000102 0.120653 0.282721 -0.111314 -0.652157 -0.062500 1 0 0 0 0 0 2 812244
-0.002280 0.000102 0.120653 0.281337 -0.106987 -0.652786 -0.062500 1 0 0 0 0 0 2 813243
-0.002280 0.000103 0.120653 0.280659 -0.104813 -0.653003 -0.062500 1 0 0 0 0 0 2 814243
-0.002280 0.000103 0.120653 0.280309 -0.103738 -0.653084 -0.062500 1 0 0 0 0 0 2 815244
-0.002280 0.000103 0.120653 0.280128 -0.103190 -0.653109 -0.062500 1 0 0 0 0 0 2 816243
-0.002280 0.000103 0.120653 0.280043 -0.102916 -0.653113 -0.062500 1 0 0 0 0 0 2 817243
-0.002280 0.000103 0.120653 0.280000 -0.102773 -0.653128 -0.062500 1 0 0 0 0 0 2 818241
-0.002280 0.000103 0.120653 0.279971 -0.102716 -0.653131 -0.062500 1 0 0 0 0 0 2 819243
-0.002280 0.000103 0.120653 0.279970 -0.102681 -0.653118 -0.062500 1 0 0 0 0 0 2 820241
-0.002280 0.000103 0.120653 0.279955 -0.102665 -0.653117 -0.062500 1 0 0 0 0 0 2 821224
-0.002280 0.000103 0.120653 0.279962 -0.102655 -0.653130 -0.062500 1 0 0 0 0 0 2 822237
-0.002280 0.000103 0.120653 0.279951 -0.102652 -0.653125 -0.062500 1 0 0 0 0 0 2 823258
-0.002280 0.000103 0.120653 0.279950 -0.102652 -0.653124 -0.062500 1 0 0 0 0 0 2 824255
-0.002280 0.000103 0.120653 0.279958 -0.102643 -0.653117 -0.062500 1 0 0 0 0 0 2 825283
-0.002280 0.000103 0.120653 0.279950 -0.102651 -0.653123 -0.062500 1 0 0 0 0 0 2 826254
-0.002280 0.000103 0.120653 0.279949 -0.102652 -0.653124 -0.062500 1 0 0 0 0 0 2 828193
-0.002285 0.000121 0.120643 0.354204 -0.357447 -0.504842 -0.062500 1 0 0 0 0 0 2 830224
-0.002288 0.000130 0.120639 0.330540 -0.271854 -0.577041 -0.062500 1 0 0 0 0 0 2 831254
-0.002289 0.000134 0.120638 0.311901 -0.207807 -0.614620 -0.062500 1 0 0 0 0 0 2 832283
-0.002290 0.000137 0.120637 0.301638 -0.173663 -0.628959 -0.062500 1 0 0 0 0 0 2 834624
-0.002290 0.000138 0.120637 0.296308 -0.156375 -0.634087 -0.062500 1 0 0 0 0 0 2 838613
-0.002291 0.000138 0.120637 0.293596 -0.147706 -0.635898 -0.062500 1 0 0 0 0 0 2 839242
-0.002291 0.000139 0.120637 0.292232 -0.143374 -0.636531 -0.062500 1 0 0 0 0 0 2 840243
-0.002291 0.000139 0.120637 0.291547 -0.141209 -0.636736 -0.062500 1 0 0 0 0 0 2 841242
-0.002291 0.000139 0.120637 0.291193 -0.140124 -0.636823 -0.062500 1 0 0 0 0 0 2 842255
-0.002291 0.000139 0.120637 0.291016 -0.139586 -0.636842 -0.062500 1 0 0 0 0 0 2 843235
-0.002291 0.000139 0.120637 0.290927 -0.139302 -0.636853 -0.062500 1 0 0 0 0 0 2 844237
-0.002291 0.000139 0.120637 0.290875 -0.139167 -0.636855 -0.062500 1 0 0 0 0 0 2 845236
-0.002291 0.000139 0.120637 0.290865 -0.139104 -0.636856 -0.062500 1 0 0 0 0 0 2 846234
-0.002291 0.000139 0.120637 0.290846 -0.139075 -0.636863 -0.062500 1 0 0 0 0 0 2 847234
-0.002291 0.000139 0.120637 0.290853 -0.139065 -0.636857 -0.062500 1 0 0 0 0 0 2 848234
-0.002291 0.000139 0.120637 0.290839 -0.139051 -0.636857 -0.062500 1 0 0 0 0 0 2 849237
-0.002291 0.000139 0.120637 0.290837 -0.139050 -0.636856 -0.062500 1 0 0 0 0 0 2 850243
-0.002291 0.000139 0.120637 0.290854 -0.139033 -0.636863 -0.062500 1 0 0 0 0 0 2 851240
-0.002291 0.000139 0.120637 0.290836 -0.139036 -0.636864 -0.062500 1 0 0 0 0 0 2 852246
-0.002291 0.000139 0.120637 0.290846 -0.139039 -0.636851 -0.062500 1 0 0 0 0 0 2 853238
-0.002291 0.000139 0.120637 0.290835 -0.139037 -0.636863 -0.062500 1 0 0 0 0 0 2 854240
-0.002291 0.000139 0.120637 0.290837 -0.139048 -0.636857 -0.062500 1 0 0 0 0 0 2 855234
-0.002291 0.000139 0.120637 0.290842 -0.139029 -0.636856 -0.062500 1 0 0 0 0 0 2 856274
-0.002291 0.000139 0.120637 0.290838 -0.139048 -0.636856 -0.062500 1 0 0 0 0 0 2 857281
-0.002291 0.000139 0.120637 0.290834 -0.139038 -0.636863 -0.062500 1 0 0 0 0 0 2 858257
-0.002291 0.000139 0.120637 0.290845 -0.139040 -0.636850 -0.062500 1 0 0 0 0 0 2 859980
-0.002291 0.000139 0.120637 0.290847 -0.139040 -0.636869 -0.062500 1 0 0 0 0 0 2 861248
-0.002291 0.000139 0.120637 0.290847 -0.139040 -0.636851 -0.062500 1 0 0 0 0 0 2 862281
-0.002291 0.000139 0.120637 0.290835 -0.139037 -0.636862 -0.062500 1 0 0 0 0 0 2 863252
-0.002291 0.000139 0.120637 0.290834 -0.139037 -0.636864 -0.062500 1 0 0 0 0 0 2 864252
-0.002291 0.000139 0.120637 0.290845 -0.139040 -0.636850 -0.062500 1 0 0 0 0 0 2 865281
-0.002291 0.000139 0.120637 0.290835 -0.139037 -0.636862 -0.062500 1 0 0 0 0 0 2 866252
-0.002291 0.000139 0.120637 0.290837 -0.139048 -0.636857 -0.062500 1 0 0 0 0 0 2 867244
-0.002291 0.000139 0.120637 0.290854 -0.139032 -0.636863 -0.062500 1 0 0 0 0 0 2 868253
-0.002291 0.000139 0.120637 0.290840 -0.139048 -0.636857 -0.062500 1 0 0 0 0 0 2 869234
-0.002291 0.000139 0.120637 0.290834 -0.139038 -0.636864 -0.062500 1 0 0 0 0 0 2 870230
-0.002291 0.000139 0.120637 0.290845 -0.139040 -0.636850 -0.062500 1 0 0 0 0 0 2 871352
-0.002291 0.000139 0.120637 0.290835 -0.139037 -0.636863 -0.062500 1 0 0 0 0 0 2 872253
-0.002291 0.000139 0.120637 0.290842 -0.139028 -0.636857 -0.062500 1 0 0 0 0 0 2 873280
-0.002291 0.000139 0.120637 0.290838 -0.139047 -0.636856 -0.062500 1 0 0 0 0 0 2 874249
-0.002291 0.000139 0.120637 0.290834 -0.139038 -0.636863 -0.062500 1 0 0 0 0 0 2 875283
-0.002291 0.000139 0.120637 0.290845 -0.139040 -0.636850 -0.062500 1 0 0 0 0 0 2 876250
-0.002291 0.000139 0.120637 0.290847 -0.139040 -0.636869 -0.062500 1 0 0 0 0 0 2 877282
-0.002291 0.000139 0.120637 0.290847 -0.139040 -0.636851 -0.062500 1 0 0 0 0 0 2 878280
-0.002291 0.000139 0.120637 0.290835 -0.139037 -0.636863 -0.062500 1 0 0 0 0 0 2 879252
-0.002291 0.000139 0.120637 0.290837 -0.139049 -0.636857 -0.062500 1 0 0 0 0 0 2 880280
-0.002291 0.000139 0.120637 0.290842 -0.139029 -0.636856 -0.062500 1 0 0 0 0 0 2 881252
-0.002291 0.000139 0.120637 0.290834 -0.139036 -0.636863 -0.062500 1 0 0 0 0 0 2 882280
-0.002291 0.000139 0.120637 0.290837 -0.139048 -0.636857 -0.062500 1 0 0 0 0 0 2 883250
-0.002291 0.000139 0.120637 0.290854 -0.139032 -0.636863 -0.062500 1 0 0 0 0 0 2 884282
-0.002291 0.000139 0.120637 0.290840 -0.139048 -0.636857 -0.062500 1 0 0 0 0 0 2 885280
-0.002291 0.000139 0.120637 0.290834 -0.139038 -0.636864 -0.062500 1 0 0 0 0 0 2 886250
-0.002291 0.000139 0.120637 0.290845 -0.139040 -0.636851 -0.062500 1 0 0 0 0 0 2 887234
-0.002291 0.000139 0.120637 0.290835 -0.139037 -0.636863 -0.062500 1 0 0 0 0 0 2 888240
-0.002291 0.000139 0.120637 0.290845 -0.139040 -0.636850 -0.062500 1 0 0 0 0 0 2 889240
-0.002291 0.000139 0.120637 0.290835 -0.139037 -0.636862 -0.062500 1 0 0 0 0 0 2 890239
-0.002291 0.000139 0.120637 0.290837 -0.139049 -0.636857 -0.062500 1 0 0 0 0 0 2 891238
-0.002291 0.000139 0.120637 0.290854 -0.139032 -0.636863 -0.062500 1 0 0 0 0 0 2 892228
-0.002291 0.000139 0.120637 0.290836 -0.139036 -0.636864 -0.062500 1 0 0 0 0 0 2 893234
-0.002291 0.000139 0.120637 0.290846 -0.139039 -0.636850 -0.062500 1 0 0 0 0 0 2 894242
-0.002291 0.000139 0.120637 0.290835 -0.139037 -0.636863 -0.062500 1 0 0 0 0 0 2 895242
-0.002291 0.000139 0.120637 0.290837 -0.139048 -0.636857 -0.062500 1 0 0 0 0 0 2 896240
-0.002291 0.000139 0.120637 0.290842 -0.139029 -0.636856 -0.062500 1 0 0 0 0 0 2 897242
-0.002291 0.000139 0.120637 0.290838 -0.139047 -0.636856 -0.062500 1 0 0 0 0 0 2 898241
-0.002291 0.000139 0.120637 0.290834 -0.139038 -0.636863 -0.062500 1 0 0 0 0 0 2 899210
-0.002291 0.000139 0.120637 0.290857 -0.139043 -0.636857 -0.062500 1 0 0 0 0 0 2 900239
-0.002291 0.000139 0.120637 0.290837 -0.139038 -0.636863 -0.062500 1 0 0 0 0 0 2 901241
-0.002291 0.000139 0.120637 0.290838 -0.139049 -0.636857 -0.062500 1 0 0 0 0 0 2 902240
-0.002291 0.000139 0.120637 0.290842 -0.139030 -0.636856 -0.062500 1 0 0 0 0 0 2 903234
-0.002291 0.000139 0.120637 0.290835 -0.139036 -0.636863 -0.062500 1 0 0 0 0 0 2 904225
-0.002291 0.000139 0.120637 0.290845 -0.139039 -0.636850 -0.062500 1 0 0 0 0 0 2 906235
-0.002291 0.000139 0.120637 0.290835 -0.139037 -0.636862 -0.062500 1 0 0 0 0 0 2 907237
-0.002291 0.000139 0.120637 0.290837 -0.139048 -0.636857 -0.062500 1 0 0 0 0 0 2 908223
-0.002291 0.000139 0.120637 0.290854 -0.139032 -0.636863 -0.062500 1 0 0 0 0 0 2 909233
-0.002291 0.000139 0.120637 0.290840 -0.139048 -0.636857 -0.062500 1 0 0 0 0 0 2 910225
-0.002291 0.000139 0.120637 0.290834 -0.139038 -0.636863 -0.062500 1 0 0 0 0 0 2 911233
-0.002291 0.000139 0.120637 0.290845 -0.139040 -0.636850 -0.062500 1 0 0 0 0 0 2 912223
-0.002291 0.000139 0.120637 0.290835 -0.139037 -0.636862 -0.062500 1 0 0 0 0 0 2 913233
-0.002291 0.000139 0.120637 0.290842 -0.139028 -0.636857 -0.062500 1 0 0 0 0 0 2 914381
-0.002291 0.000139 0.120637 0.290838 -0.139047 -0.636856 -0.062500 1 0 0 0 0 0 2 915238
-0.002291 0.000139 0.120637 0.290846 -0.139041 -0.636870 -0.062500 1 0 0 0 0 0 2 916242
-0.002291 0.000139 0.120637 0.290847 -0.139040 -0.636851 -0.062500 1 0 0 0 0 0 2 917237
-0.002291 0.000139 0.120637 0.290835 -0.139037 -0.636863 -0.062500 1 0 0 0 0 0 2 918231
-0.002291 0.000139 0.120637 0.290837 -0.139049 -0.636857 -0.062500 1 0 0 0 0 0 2 919237
-0.002291 0.000139 0.120637 0.290842 -0.139029 -0.636857 -0.062500 1 0 0 0 0 0 2 920241
-0.002291 0.000139 0.120637 0.290838 -0.139048 -0.636856 -0.062500 1 0 0 0 0 0 2 921242
-0.002291 0.000139 0.120637 0.290834 -0.139038 -0.636863 -0.062500 1 0 0 0 0 0 2 922248
-0.002291 0.000139 0.120637 0.290842 -0.139028 -0.636857 -0.062500 1 0 0 0 0 0 2 923243
-0.002291 0.000139 0.120637 0.290838 -0.139047 -0.636857 -0.062500 1 0 0 0 0 0 2 924248
-0.002291 0.000139 0.120637 0.290854 -0.139032 -0.636863 -0.062500 1 0 0 0 0 0 2 925231
-0.002291 0.000139 0.120637 0.290840 -0.139048 -0.636857 -0.062500 1 0 0 0 0 0 2 926244
-0.002291 0.000139 0.120637 0.290834 -0.139038 -0.636863 -0.062500 1 0 0 0 0 0 2 927240
-0.002291 0.000139 0.120637 0.290845 -0.139040 -0.636850 -0.062500 1 0 0 0 0 0 2 928237
-0.002291 0.000139 0.120637 0.290835 -0.139037 -0.636863 -0.062500 1 0 0 0 0 0 2 929237
-0.002291 0.000139 0.120637 0.290837 -0.139049 -0.636857 -0.062500 1 0 0 0 0 0 2 930242
-0.002291 0.000139 0.120637 0.290842 -0.139029 -0.636856 -0.062500 1 0 0 0 0 0 2 931243
-0.002291 0.000139 0.120637 0.290847 -0.139039 -0.636870 -0.062500 1 0 0 0 0 0 2 932243
-0.002291 0.000139 0.120637 0.290847 -0.139040 -0.636851 -0.062500 1 0 0 0 0 0 2 933241
-0.002291 0.000139 0.120637 0.290835 -0.139037 -0.636863 -0.062500 1 0 0 0 0 0 2 934239
-0.002291 0.000139 0.120637 0.290837 -0.139048 -0.636857 -0.062500 1 0 0 0 0 0 2 935240
-0.002291 0.000139 0.120637 0.290842 -0.139029 -0.636857 -0.062500 1 0 0 0 0 0 2 936239
-0.002291 0.000139 0.120637 0.290838 -0.139048 -0.636856 -0.062500 1 0 0 0 0 0 2 937240
-0.002291 0.000139 0.120637 0.290834 -0.139038 -0.636863 -0.062500 1 0 0 0 0 0 2 938227
-0.002291 0.000139 0.120637 0.290845 -0.139040 -0.636850 -0.062500 1 0 0 0 0 0 2 939234
-0.002291 0.000139 0.120637 0.290847 -0.139040 -0.636869 -0.062500 1 0 0 0 0 0 2 940233
-0.002291 0.000139 0.120637 0.290847 -0.139040 -0.636851 -0.062500 1 0 0 0 0 0 2 941240
-0.002291 0.000139 0.120637 0.290836 -0.139037 -0.636863 -0.062500 1 0 0 0 0 0 2 942209
-0.002291 0.000139 0.120637 0.290834 -0.139037 -0.636864 -0.062500 1 0 0 0 0 0 2 943240
-0.002291 0.000139 0.120637 0.290845 -0.139040 -0.636851 -0.062500 1 0 0 0 0 0 2 944237
-0.002291 0.000139 0.120637 0.290835 -0.139037 -0.636863 -0.062500 1 0 0 0 0 0 2 945237
-0.002291 0.000139 0.120637 0.290837 -0.139048 -0.636857 -0.062500 1 0 0 0 0 0 2 946225
-0.002291 0.000139 0.120637 0.290842 -0.139029 -0.636856 -0.062500 1 0 0 0 0 0 2 947233
-0.002291 0.000139 0.120637 0.290850 -0.139051 -0.636863 -0.062500 1 0 0 0 0 0 2 948235
-0.002291 0.000139 0.120637 0.290844 -0.139030 -0.636857 -0.062500 1 0 0 0 0 0 2 949237
-0.002291 0.000139 0.120637 0.290839 -0.139048 -0.636857 -0.062500 1 0 0 0 0 0 2 950238
-0.002291 0.000139 0.120637 0.290834 -0.139038 -0.636863 -0.062500 1 0 0 0 0 0 2 951239
-0.002291 0.000139 0.120637 0.290845 -0.139040 -0.636850 -0.062500 1 0 0 0 0 0 2 952239
-0.002291 0.000139 0.120637 0.290835 -0.139037 -0.636862 -0.062500 1 0 0 0 0 0 2 953236
-0.002291 0.000139 0.120637 0.290834 -0.139037 -0.636864 -0.062500 1 0 0 0 0 0 2 954239
-0.002291 0.000139 0.120637 0.290845 -0.139040 -0.636850 -0.062500 1 0 0 0 0 0 2 955238
-0.002291 0.000139 0.120637 0.290847 -0.139040 -0.636869 -0.062500 1 0 0 0 0 0 2 956237
-0.002291 0.000139 0.120637 0.290847 -0.139040 -0.636851 -0.062500 1 0 0 0 0 0 2 957224
-0.002291 0.000139 0.120637 0.290835 -0.139037 -0.636863 -0.062500 1 0 0 0 0 0 2 958234
-0.002291 0.000139 0.120637 0.290837 -0.139049 -0.636857 -0.062500 1 0 0 0 0 0 2 959238
-0.002291 0.000139 0.120637 0.290842 -0.139029 -0.636856 -0.062500 1 0 0 0 0 0 2 960239
-0.002291 0.000139 0.120637 0.290838 -0.139048 -0.636856 -0.062500 1 0 0 0 0 0 2 961238
-0.002291 0.000139 0.120637 0.290834 -0.139038 -0.636863 -0.062500 1 0 0 0 0 0 2 962236
-0.002291 0.000139 0.120637 0.290842 -0.139028 -0.636857 -0.062500 1 0 0 0 0 0 2 963239
-0.002291 0.000139 0.120637 0.290850 -0.139050 -0.636863 -0.062500 1 0 0 0 0 0 2 964239
-0.002291 0.000139 0.120637 0.290844 -0.139029 -0.636857 -0.062500 1 0 0 0 0 0 2 965238
-0.002291 0.000139 0.120637 0.290839 -0.139047 -0.636857 -0.062500 1 0 0 0 0 0 2 966236
-0.002291 0.000139 0.120637 0.290834 -0.139038 -0.636863 -0.062500 1 0 0 0 0 0 2 967239
-0.002291 0.000139 0.120637 0.290845 -0.139040 -0.636850 -0.062500 1 0 0 0 0 0 2 968238
-0.002291 0.000139 0.120637 0.290835 -0.139037 -0.636862 -0.062500 1 0 0 0 0 0 2 969224
-0.002291 0.000139 0.120637 0.290837 -0.139049 -0.636857 -0.062500 1 0 0 0 0 0 2 970232
-0.002291 0.000139 0.120637 0.290842 -0.139029 -0.636856 -0.062500 1 0 0 0 0 0 2 971273
-0.002291 0.000139 0.120637 0.290847 -0.139039 -0.636870 -0.062500 1 0 0 0 0 0 2 972224
-0.002291 0.000139 0.120637 0.290847 -0.139040 -0.636851 -0.062500 1 0 0 0 0 0 2 973230
-0.002291 0.000139 0.120637 0.290835 -0.139037 -0.636863 -0.062500 1 0 0 0 0 0 2 974221
-0.002291 0.000139 0.120637 0.290837 -0.139048 -0.636857 -0.062500 1 0 0 0 0 0 2 975232
-0.002291 0.000139 0.120637 0.290842 -0.139029 -0.636856 -0.062500 1 0 0 0 0 0 2 976221
-0.002291 0.000139 0.120637 0.290838 -0.139047 -0.636856 -0.062500 1 0 0 0 0 0 2 977230
-0.002291 0.000139 0.120637 0.290834 -0.139038 -0.636863 -0.062500 1 0 0 0 0 0 2 978222
-0.002291 0.000139 0.120637 0.290845 -0.139040 -0.636850 -0.062500 1 0 0 0 0 0 2 979230
-0.002291 0.000139 0.120637 0.290847 -0.139040 -0.636869 -0.062500 1 0 0 0 0 0 2 980578
-0.002291 0.000139 0.120637 0.290839 -0.139049 -0.636858 -0.062500 1 0 0 0 0 0 2 981222
-0.002291 0.000139 0.120637 0.290843 -0.139030 -0.636857 -0.062500 1 0 0 0 0 0 2 982727
-0.002291 0.000139 0.120637 0.290835 -0.139036 -0.636863 -0.062500 1 0 0 0 0 0 2 983227
-0.002291 0.000139 0.120637 0.290845 -0.139039 -0.636850 -0.062500 1 0 0 0 0 0 2 984221
-0.002291 0.000139 0.120637 0.290835 -0.139037 -0.636863 -0.062500 1 0 0 0 0 0 2 985242
-0.002291 0.000139 0.120637 0.290837 -0.139048 -0.636857 -0.062500 1 0 0 0 0 0 2 986223
-0.002291 0.000139 0.120637 0.290842 -0.139029 -0.636856 -0.062500 1 0 0 0 0 0 2 987231
-0.002291 0.000139 0.120637 0.290850 -0.139050 -0.636863 -0.062500 1 0 0 0 0 0 2 988236
-0.002291 0.000139 0.120637 0.290836 -0.139038 -0.636864 -0.062500 1 0 0 0 0 0 2 989237
-0.002291 0.000139 0.120637 0.290846 -0.139040 -0.636851 -0.062500 1 0 0 0 0 0 2 990230
-0.002291 0.000139 0.120637 0.290835 -0.139037 -0.636863 -0.062500 1 0 0 0 0 0 2 991234
-0.002291 0.000139 0.120637 0.290842 -0.139028 -0.636857 -0.062500 1 0 0 0 0 0 2 992228
-0.002291 0.000139 0.120637 0.290838 -0.139047 -0.636856 -0.062500 1 0 0 0 0 0 2 993210
-0.002291 0.000139 0.120637 0.290834 -0.139038 -0.636863 -0.062500 1 0 0 0 0 0 2 994227
-0.002291 0.000139 0.120637 0.290845 -0.139040 -0.636850 -0.062500 1 0 0 0 0 0 2 995228
-0.002291 0.000139 0.120637 0.290847 -0.139040 -0.636869 -0.062500 1 0 0 0 0 0 2 996208
-0.002291 0.000139 0.120637 0.290839 -0.139049 -0.636858 -0.062500 1 0 0 0 0 0 2 997228
-0.002291 0.000139 0.120637 0.290843 -0.139029 -0.636857 -0.062500 1 0 0 0 0 0 2 998226
-0.002291 0.000139 0.120637 0.290838 -0.139048 -0.636857 -0.062500 1 0 0 0 0 0 2 999228
-0.002291 0.000139 0.120637 0.290834 -0.139038 -0.636863 -0.062500 1 0 0 0 0 0 3 228
-0.002291 0.000139 0.120637 0.290845 -0.139040 -0.636850 -0.062500 1 0 0 0 0 0 3 1226
-0.002291 0.000139 0.120637 0.290835 -0.139037 -0.636862 -0.062500 1 0 0 0 0 0 3 2225
-0.002291 0.000139 0.120637 0.290842 -0.139028 -0.636857 -0.062500 1 0 0 0 0 0 3 3225
-0.002291 0.000139 0.120637 0.290850 -0.139050 -0.636863 -0.062500 1 0 0 0 0 0 3 4216
-0.002291 0.000139 0.120637 0.290836 -0.139038 -0.636864 -0.062500 1 0 0 0 0 0 3 5231
-0.002291 0.000139 0.120637 0.290846 -0.139040 -0.636851 -0.062500 1 0 0 0 0 0 3 6229
-0.002291 0.000139 0.120637 0.290835 -0.139037 -0.636863 -0.062500 1 0 0 0 0 0 3 7312
-0.002291 0.000139 0.120637 0.290846 -0.139040 -0.636850 -0.062500 1 0 0 0 0 0 3 8307
-0.002291 0.000139 0.120637 0.290835 -0.139037 -0.636862 -0.062500 1 0 0 0 0 0 3 9284
-0.002291 0.000139 0.120637 0.290837 -0.139049 -0.636857 -0.062500 1 0 0 0 0 0 3 10283
-0.002291 0.000139 0.120637 0.290842 -0.139029 -0.636856 -0.062500 1 0 0 0 0 0 3 11283
-0.002291 0.000139 0.120637 0.290847 -0.139039 -0.636869 -0.062500 1 0 0 0 0 0 3 12306
-0.002291 0.000139 0.120637 0.290839 -0.139049 -0.636858 -0.062500 1 0 0 0 0 0 3 13279
-0.002291 0.000139 0.120637 0.290843 -0.139029 -0.636857 -0.062500 1 0 0 0 0 0 3 14282
-0.002291 0.000139 0.120637 0.290838 -0.139048 -0.636857 -0.062500 1 0 0 0 0 0 3 15307
-0.002291 0.000139 0.120637 0.290834 -0.139038 -0.636863 -0.062500 1 0 0 0 0 0 3 16307
-0.002291 0.000139 0.120637 0.290845 -0.139040 -0.636850 -0.062500 1 0 0 0 0 0 3 17281
-0.002291 0.000139 0.120637 0.290835 -0.139037 -0.636863 -0.062500 1 0 0 0 0 0 3 18280
-0.002291 0.000139 0.120637 0.290845 -0.139040 -0.636850 -0.062500 1 0 0 0 0 0 3 19282
-0.002291 0.000139 0.120637 0.290847 -0.139040 -0.636869 -0.062500 1 0 0 0 0 0 3 20280
-0.002291 0.000139 0.120637 0.290839 -0.139049 -0.636858 -0.062500 1 0 0 0 0 0 3 21324
-0.002291 0.000139 0.120637 0.290843 -0.139030 -0.636857 -0.062500 1 0 0 0 0 0 3 22335
-0.002291 0.000139 0.120637 0.290835 -0.139036 -0.636863 -0.062500 1 0 0 0 0 0 3 23324
-0.002291 0.000139 0.120637 0.290845 -0.139039 -0.636850 -0.062500 1 0 0 0 0 0 3 24326
-0.002291 0.000139 0.120637 0.290835 -0.139037 -0.636862 -0.062500 1 0 0 0 0 0 3 25321
-0.002291 0.000139 0.120637 0.290837 -0.139048 -0.636857 -0.062500 1 0 0 0 0 0 3 26307
-0.002291 0.000139 0.120637 0.290842 -0.139029 -0.636856 -0.062500 1 0 0 0 0 0 3 27306
-0.002291 0.000139 0.120637 0.290850 -0.139050 -0.636863 -0.062500 1 0 0 0 0 0 3 28289
-0.002291 0.000139 0.120637 0.290836 -0.139038 -0.636864 -0.062500 1 0 0 0 0 0 3 29303
-0.002291 0.000139 0.120637 0.290846 -0.139040 -0.636850 -0.062500 1 0 0 0 0 0 3 30317
-0.002291 0.000139 0.120637 0.290835 -0.139037 -0.636863 -0.062500 1 0 0 0 0 0 3 31282
-0.002291 0.000139 0.120637 0.290834 -0.139037 -0.636864 -0.062500 1 0 0 0 0 0 3 32283
-0.002291 0.000139 0.120637 0.290845 -0.139040 -0.636850 -0.062500 1 0 0 0 0 0 3 33280
-0.002291 0.000139 0.120637 0.290835 -0.139037 -0.636863 -0.062500 1 0 0 0 0 0 3 34280
-0.002291 0.000139 0.120637 0.290845 -0.139039 -0.636850 -0.062500 1 0 0 0 0 0 3 35283
-0.002291 0.000139 0.120637 0.290847 -0.139040 -0.636869 -0.062500 1 0 0 0 0 0 3 36310
-0.002291 0.000139 0.120637 0.290839 -0.139049 -0.636858 -0.062500 1 0 0 0 0 0 3 37303
-0.002291 0.000139 0.120637 0.290843 -0.139029 -0.636857 -0.062500 1 0 0 0 0 0 3 38279
-0.002291 0.000139 0.120637 0.290838 -0.139048 -0.636856 -0.062500 1 0 0 0 0 0 3 39303
-0.002291 0.000139 0.120637 0.290834 -0.139038 -0.636863 -0.062500 1 0 0 0 0 0 3 40287
-0.002291 0.000139 0.120637 0.290845 -0.139040 -0.636850 -0.062500 1 0 0 0 0 0 3 41301
-0.002291 0.000139 0.120637 0.290835 -0.139037 -0.636862 -0.062500 1 0 0 0 0 0 3 42286
-0.002291 0.000139 0.120637 0.290842 -0.139028 -0.636857 -0.062500 1 0 0 0 0 0 3 43301
-0.002291 0.000139 0.120637 0.290850 -0.139050 -0.636863 -0.062500 1 0 0 0 0 0 3 44284
-0.002291 0.000139 0.120637 0.290836 -0.139038 -0.636864 -0.062500 1 0 0 0 0 0 3 45303
-0.002291 0.000139 0.120637 0.290846 -0.139040 -0.636851 -0.062500 1 0 0 0 0 0 3 46306
-0.002291 0.000139 0.120637 0.290835 -0.139037 -0.636863 -0.062500 1 0 0 0 0 0 3 47229
-0.002291 0.000139 0.120637 0.290837 -0.139049 -0.636857 -0.062500 1 0 0 0 0 0 3 48220
-0.002291 0.000139 0.120637 0.290842 -0.139029 -0.636856 -0.062500 1 0 0 0 0 0 3 49229
-0.002291 0.000139 0.120637 0.290834 -0.139036 -0.636863 -0.062500 1 0 0 0 0 0 3 50218
-0.002291 0.000139 0.120637 0.290845 -0.139039 -0.636850 -0.062500 1 0 0 0 0 0 3 51228
-0.002291 0.000139 0.120637 0.290847 -0.139040 -0.636869 -0.062500 1 0 0 0 0 0 3 52238
-0.002291 0.000139 0.120637 0.290839 -0.139049 -0.636858 -0.062500 1 0 0 0 0 0 3 53218
-0.002291 0.000139 0.120637 0.290843 -0.139029 -0.636857 -0.062500 1 0 0 0 0 0 3 54227
-0.002291 0.000139 0.120637 0.290838 -0.139047 -0.636856 -0.062500 1 0 0 0 0 0 3 55214
-0.002291 0.000139 0.120637 0.290834 -0.139038 -0.636863 -0.062500 1 0 0 0 0 0 3 56646
-0.002291 0.000139 0.120637 0.290845 -0.139040 -0.636850 -0.062500 1 0 0 0 0 0 3 57235
-0.002291 0.000139 0.120637 0.290835 -0.139037 -0.636862 -0.062500 1 0 0 0 0 0 3 58366
-0.002291 0.000139 0.120637 0.290837 -0.139049 -0.636857 -0.062500 1 0 0 0 0 0 3 59225
-0.002291 0.000139 0.120637 0.290854 -0.139032 -0.636863 -0.062500 1 0 0 0 0 0 3 60239
-0.002291 0.000139 0.120637 0.290839 -0.139048 -0.636857 -0.062500 1 0 0 0 0 0 3 61236
-0.002291 0.000139 0.120637 0.290843 -0.139029 -0.636856 -0.062500 1 0 0 0 0 0 3 62224
-0.002291 0.000139 0.120637 0.290835 -0.139036 -0.636863 -0.062500 1 0 0 0 0 0 3 63234
-0.002291 0.000139 0.120637 0.290837 -0.139048 -0.636857 -0.062500 1 0 0 0 0 0 3 64243
-0.002291 0.000139 0.120637 0.290842 -0.139029 -0.636856 -0.062500 1 0 0 0 0 0 3 65209
-0.002291 0.000139 0.120637 0.290838 -0.139048 -0.636856 -0.062500 1 0 0 0 0 0 3 66239
-0.002291 0.000139 0.120637 0.290846 -0.139041 -0.636870 -0.062500 1 0 0 0 0 0 3 67235
-0.002291 0.000139 0.120637 0.290847 -0.139040 -0.636851 -0.062500 1 0 0 0 0 0 3 68230
-0.002291 0.000139 0.120637 0.290835 -0.139037 -0.636863 -0.062500 1 0 0 0 0 0 3 69234
-0.002291 0.000139 0.120637 0.290846 -0.139040 -0.636850 -0.062500 1 0 0 0 0 0 3 70205
-0.002291 0.000139 0.120637 0.290835 -0.139037 -0.636862 -0.062500 1 0 0 0 0 0 3 71206
-0.002291 0.000139 0.120637 0.290834 -0.139037 -0.636864 -0.062500 1 0 0 0 0 0 3 72234
-0.002291 0.000139 0.120637 0.290845 -0.139040 -0.636850 -0.062500 1 0 0 0 0 0 3 73237
-0.002291 0.000139 0.120637 0.290835 -0.139037 -0.636862 -0.062500 1 0 0 0 0 0 3 74231
-0.002291 0.000139 0.120637 0.290849 -0.139051 -0.636864 -0.062500 1 0 0 0 0 0 3 75239
-0.002291 0.000139 0.120637 0.290844 -0.139030 -0.636857 -0.062500 1 0 0 0 0 0 3 76237
-0.002291 0.000139 0.120637 0.290838 -0.139048 -0.636857 -0.062500 1 0 0 0 0 0 3 77206
-0.002291 0.000139 0.120637 0.290843 -0.139029 -0.636856 -0.062500 1 0 0 0 0 0 3 78232
-0.002291 0.000139 0.120637 0.290838 -0.139048 -0.636856 -0.062500 1 0 0 0 0 0 3 79236
-0.002291 0.000139 0.120637 0.290834 -0.139038 -0.636863 -0.062500 1 0 0 0 0 0 3 80236
-0.002291 0.000139 0.120637 0.290842 -0.139028 -0.636857 -0.062500 1 0 0 0 0 0 3 81239
-0.002291 0.000139 0.120637 0.290838 -0.139047 -0.636856 -0.062500 1 0 0 0 0 0 3 82235
-0.002291 0.000139 0.120637 0.290846 -0.139041 -0.636870 -0.062500 1 0 0 0 0 0 3 83239
-0.002291 0.000139 0.120637 0.290847 -0.139040 -0.636851 -0.062500 1 0 0 0 0 0 3 84204
-0.002291 0.000139 0.120637 0.290835 -0.139037 -0.636863 -0.062500 1 0 0 0 0 0 3 85204
-0.002291 0.000139 0.120637 0.290846 -0.139040 -0.636850 -0.062500 1 0 0 0 0 0 3 86233
-0.002291 0.000139 0.120637 0.290835 -0.139037 -0.636862 -0.062500 1 0 0 0 0 0 3 87206
-0.002291 0.000139 0.120637 0.290837 -0.139049 -0.636857 -0.062500 1 0 0 0 0 0 3 88235
-0.002291 0.000139 0.120637 0.290842 -0.139029 -0.636856 -0.062500 1 0 0 0 0 0 3 89227
-0.002291 0.000139 0.120637 0.290834 -0.139036 -0.636863 -0.062500 1 0 0 0 0 0 3 90232
-0.002291 0.000139 0.120637 0.290849 -0.139051 -0.636864 -0.062500 1 0 0 0 0 0 3 91205
-0.002291 0.000139 0.120637 0.290844 -0.139030 -0.636857 -0.062500 1 0 0 0 0 0 3 92231
-0.002291 0.000139 0.120637 0.290838 -0.139048 -0.636857 -0.062500 1 0 0 0 0 0 3 93234
-0.002291 0.000139 0.120637 0.290843 -0.139029 -0.636856 -0.062500 1 0 0 0 0 0 3 94234
-0.002291 0.000139 0.120637 0.290838 -0.139047 -0.636856 -0.062500 1 0 0 0 0 0 3 95235
-0.002291 0.000139 0.120637 0.290834 -0.139038 -0.636863 -0.062500 1 0 0 0 0 0 3 96232
-0.002291 0.000139 0.120637 0.290845 -0.139040 -0.636850 -0.062500 1 0 0 0 0 0 3 97233
-0.002291 0.000139 0.120637 0.290847 -0.139040 -0.636869 -0.062500 1 0 0 0 0 0 3 98220
-0.002291 0.000139 0.120637 0.290839 -0.139049 -0.636858 -0.062500 1 0 0 0 0 0 3 99309
-0.002291 0.000139 0.120637 0.290843 -0.139030 -0.636857 -0.062500 1 0 0 0 0 0 3 100305
-0.002291 0.000139 0.120637 0.290835 -0.139036 -0.636863 -0.062500 1 0 0 0 0 0 3 101313
-0.002291 0.000139 0.120637 0.290846 -0.139039 -0.636850 -0.062500 1 0 0 0 0 0 3 102277
-0.002291 0.000139 0.120637 0.290835 -0.139037 -0.636863 -0.062500 1 0 0 0 0 0 3 103279
-0.002291 0.000139 0.120637 0.290837 -0.139048 -0.636857 -0.062500 1 0 0 0 0 0 3 104278
-0.002291 0.000139 0.120637 0.290842 -0.139029 -0.636856 -0.062500 1 0 0 0 0 0 3 105292
-0.002291 0.000139 0.120637 0.290838 -0.139047 -0.636856 -0.062500 1 0 0 0 0 0 3 106314
-0.002291 0.000139 0.120637 0.290846 -0.139041 -0.636870 -0.062500 1 0 0 0 0 0 3 107303
-0.002291 0.000139 0.120637 0.290847 -0.139040 -0.636851 -0.062500 1 0 0 0 0 0 3 108280
-0.002291 0.000139 0.120637 0.290835 -0.139037 -0.636863 -0.062500 1 0 0 0 0 0 3 109275
-0.002291 0.000139 0.120637 0.290837 -0.139049 -0.636857 -0.062500 1 0 0 0 0 0 3 110276
-0.002291 0.000139 0.120637 0.290842 -0.139030 -0.636856 -0.062500 1 0 0 0 0 0 3 111270
-0.002291 0.000139 0.120637 0.290834 -0.139036 -0.636863 -0.062500 1 0 0 0 0 0 3 112286
-0.002291 0.000139 0.120637 0.290845 -0.139039 -0.636850 -0.062500 1 0 0 0 0 0 3 113302
-0.002291 0.000139 0.120637 0.290847 -0.139040 -0.636869 -0.062500 1 0 0 0 0 0 3 114284
-0.002291 0.000139 0.120637 0.290839 -0.139049 -0.636858 -0.062500 1 0 0 0 0 0 3 115300
-0.002291 0.000139 0.120637 0.290843 -0.139029 -0.636857 -0.062500 1 0 0 0 0 0 3 116283
-0.002291 0.000139 0.120637 0.290838 -0.139048 -0.636857 -0.062500 1 0 0 0 0 0 3 117300
-0.002291 0.000139 0.120637 0.290834 -0.139038 -0.636863 -0.062500 1 0 0 0 0 0 3 118284
-0.002291 0.000139 0.120637 0.290845 -0.139040 -0.636850 -0.062500 1 0 0 0 0 0 3 119227
-0.002291 0.000139 0.120637 0.290835 -0.139037 -0.636862 -0.062500 1 0 0 0 0 0 3 120217
-0.002291 0.000139 0.120637 0.290842 -0.139028 -0.636857 -0.062500 1 0 0 0 0 0 3 121226
-0.002291 0.000139 0.120637 0.290838 -0.139047 -0.636856 -0.062500 1 0 0 0 0 0 3 122227
-0.002291 0.000139 0.120637 0.290846 -0.139041 -0.636870 -0.062500 1 0 0 0 0 0 3 123217
-0.002291 0.000139 0.120637 0.290847 -0.139040 -0.636851 -0.062500 1 0 0 0 0 0 3 124226
-0.002291 0.000139 0.120637 0.290835 -0.139037 -0.636863 -0.062500 1 0 0 0 0 0 3 125224
-0.002291 0.000139 0.120637 0.290837 -0.139049 -0.636857 -0.062500 1 0 0 0 0 0 3 126226
-0.002291 0.000139 0.120637 0.290842 -0.139029 -0.636856 -0.062500 1 0 0 0 0 0 3 127217
-0.002291 0.000139 0.120637 0.290838 -0.139048 -0.636856 -0.062500 1 0 0 0 0 0 3 128226
-0.002291 0.000139 0.120637 0.290834 -0.139038 -0.636863 -0.062500 1 0 0 0 0 0 3 129229
-0.002291 0.000139 0.120637 0.290845 -0.139040 -0.636850 -0.062500 1 0 0 0 0 0 3 130236
-0.002291 0.000139 0.120637 0.290847 -0.139040 -0.636869 -0.062500 1 0 0 0 0 0 3 131221
-0.002291 0.000139 0.120637 0.290843 -0.139028 -0.636858 -0.062500 1 0 0 0 0 0 3 132214
-0.002291 0.000139 0.120637 0.290838 -0.139047 -0.636857 -0.062500 1 0 0 0 0 0 3 133222
-0.002291 0.000139 0.120637 0.290834 -0.139038 -0.636863 -0.062500 1 0 0 0 0 0 3 134348
-0.002291 0.000139 0.120637 0.290845 -0.139040 -0.636850 -0.062500 1 0 0 0 0 0 3 135234
-0.002291 0.000139 0.120637 0.290835 -0.139037 -0.636863 -0.062500 1 0 0 0 0 0 3 136220
-0.002291 0.000139 0.120637 0.290845 -0.139040 -0.636850 -0.062500 1 0 0 0 0 0 3 137225
-0.002291 0.000139 0.120637 0.290847 -0.139040 -0.636869 -0.062500 1 0 0 0 0 0 3 138224
-0.002291 0.000139 0.120637 0.290839 -0.139049 -0.636858 -0.062500 1 0 0 0 0 0 3 139223
-0.002291 0.000139 0.120637 0.290843 -0.139030 -0.636857 -0.062500 1 0 0 0 0 0 3 140220
-0.002291 0.000139 0.120637 0.290835 -0.139036 -0.636863 -0.062500 1 0 0 0 0 0 3 141219
-0.002291 0.000139 0.120637 0.290837 -0.139048 -0.636857 -0.062500 1 0 0 0 0 0 3 142219
-0.002291 0.000139 0.120637 0.290842 -0.139029 -0.636857 -0.062500 1 0 0 0 0 0 3 143224
-0.002291 0.000139 0.120637 0.290838 -0.139048 -0.636856 -0.062500 1 0 0 0 0 0 3 144224
-0.002291 0.000139 0.120637 0.290834 -0.139038 -0.636863 -0.062500 1 0 0 0 0 0 3 145225
-0.002291 0.000139 0.120637 0.290845 -0.139040 -0.636850 -0.062500 1 0 0 0 0 0 3 146221
-0.002291 0.000139 0.120637 0.290847 -0.139040 -0.636869 -0.062500 1 0 0 0 0 0 3 147222
-0.002291 0.000139 0.120637 0.290847 -0.139040 -0.636851 -0.062500 1 0 0 0 0 0 3 148204
-0.002291 0.000139 0.120637 0.290835 -0.139037 -0.636863 -0.062500 1 0 0 0 0 0 3 149219
-0.002291 0.000139 0.120637 0.290834 -0.139037 -0.636864 -0.062500 1 0 0 0 0 0 3 150219
-0.002291 0.000139 0.120637 0.290845 -0.139040 -0.636851 -0.062500 1 0 0 0 0 0 3 151222
-0.002291 0.000139 0.120637 0.290835 -0.139037 -0.636863 -0.062500 1 0 0 0 0 0 3 152220
-0.002291 0.000139 0.120637 0.290845 -0.139039 -0.636850 -0.062500 1 0 0 0 0 0 3 153220
-0.002291 0.000139 0.120637 0.290847 -0.139040 -0.636869 -0.062500 1 0 0 0 0 0 3 154219
-0.002291 0.000139 0.120637 0.290839 -0.139049 -0.636858 -0.062500 1 0 0 0 0 0 3 155221
-0.002291 0.000139 0.120637 0.290843 -0.139029 -0.636857 -0.062500 1 0 0 0 0 0 3 156231
-0.002291 0.000139 0.120637 0.290838 -0.139048 -0.636856 -0.062500 1 0 0 0 0 0 3 157227
-0.002291 0.000139 0.120637 0.290834 -0.139038 -0.636863 -0.062500 1 0 0 0 0 0 3 158225
-0.002291 0.000139 0.120637 0.290845 -0.139040 -0.636850 -0.062500 1 0 0 0 0 0 3 159223
-0.002291 0.000139 0.120637 0.290835 -0.139037 -0.636862 -0.062500 1 0 0 0 0 0 3 160223
-0.002291 0.000139 0.120637 0.290833 -0.139037 -0.636864 -0.062500 1 0 0 0 0 0 3 161203
-0.002291 0.000139 0.120637 0.290845 -0.139040 -0.636850 -0.062500 1 0 0 0 0 0 3 162221
-0.002291 0.000139 0.120637 0.290847 -0.139040 -0.636869 -0.062500 1 0 0 0 0 0 3 163223
-0.002291 0.000139 0.120637 0.290847 -0.139040 -0.636851 -0.062500 1 0 0 0 0 0 3 164204
-0.002291 0.000139 0.120637 0.290835 -0.139037 -0.636863 -0.062500 1 0 0 0 0 0 3 165218
-0.002291 0.000139 0.120637 0.290837 -0.139049 -0.636857 -0.062500 1 0 0 0 0 0 3 166221
-0.002291 0.000139 0.120637 0.290842 -0.139029 -0.636856 -0.062500 1 0 0 0 0 0 3 167221
-0.002291 0.000139 0.120637 0.290838 -0.139048 -0.636856 -0.062500 1 0 0 0 0 0 3 168221
-0.002291 0.000139 0.120637 0.290834 -0.139038 -0.636863 -0.062500 1 0 0 0 0 0 3 169219
-0.002291 0.000139 0.120637 0.290841 -0.139028 -0.636857 -0.062500 1 0 0 0 0 0 3 170220
-0.002291 0.000139 0.120637 0.290850 -0.139050 -0.636863 -0.062500 1 0 0 0 0 0 3 171308
-0.002291 0.000139 0.120637 0.290844 -0.139029 -0.636857 -0.062500 1 0 0 0 0 0 3 172374
-0.002291 0.000139 0.120637 0.290838 -0.139047 -0.636857 -0.062500 1 0 0 0 0 0 3 173307
-0.002291 0.000139 0.120637 0.290834 -0.139038 -0.636863 -0.062500 1 0 0 0 0 0 3 174300
-0.002291 0.000139 0.120637 0.290845 -0.139040 -0.636850 -0.062500 1 0 0 0 0 0 3 175300
-0.002291 0.000139 0.120637 0.290835 -0.139037 -0.636862 -0.062500 1 0 0 0 0 0 3 176276
-0.002291 0.000139 0.120637 0.290837 -0.139049 -0.636857 -0.062500 1 0 0 0 0 0 3 177274
-0.002291 0.000139 0.120637 0.290854 -0.139032 -0.636863 -0.062500 1 0 0 0 0 0 3 178273
-0.002291 0.000139 0.120637 0.290840 -0.139048 -0.636857 -0.062500 1 0 0 0 0 0 3 179276
-0.002291 0.000139 0.120637 0.290834 -0.139038 -0.636863 -0.062500 1 0 0 0 0 0 3 180275
-0.002291 0.000139 0.120637 0.290842 -0.139028 -0.636857 -0.062500 1 0 0 0 0 0 3 181274
-0.002291 0.000139 0.120637 0.290838 -0.139047 -0.636857 -0.062500 1 0 0 0 0 0 3 182273
-0.002291 0.000139 0.120637 0.290842 -0.139029 -0.636856 -0.062500 1 0 0 0 0 0 3 183309
-0.002291 0.000139 0.120637 0.290838 -0.139047 -0.636856 -0.062500 1 0 0 0 0 0 3 184301
-0.002291 0.000139 0.120637 0.290834 -0.139038 -0.636863 -0.062500 1 0 0 0 0 0 3 185301
-0.002291 0.000139 0.120637 0.290845 -0.139040 -0.636850 -0.062500 1 0 0 0 0 0 3 186280
-0.002291 0.000139 0.120637 0.290847 -0.139040 -0.636869 -0.062500 1 0 0 0 0 0 3 187297
-0.002291 0.000139 0.120637 0.290847 -0.139040 -0.636851 -0.062500 1 0 0 0 0 0 3 188429
-0.002291 0.000139 0.120637 0.290835 -0.139037 -0.636863 -0.062500 1 0 0 0 0 0 3 189282
-0.002291 0.000139 0.120637 0.290834 -0.139037 -0.636864 -0.062500 1 0 0 0 0 0 3 190297
-0.002291 0.000139 0.120637 0.290845 -0.139039 -0.636850 -0.062500 1 0 0 0 0 0 3 191215
-0.002291 0.000139 0.120637 0.290835 -0.139037 -0.636863 -0.062500 1 0 0 0 0 0 3 192224
-0.002291 0.000139 0.120637 0.290837 -0.139048 -0.636857 -0.062500 1 0 0 0 0 0 3 193214
-0.002291 0.000139 0.120637 0.290854 -0.139032 -0.636863 -0.062500 1 0 0 0 0 0 3 194224
-0.002291 0.000139 0.120637 0.290840 -0.139048 -0.636857 -0.062500 1 0 0 0 0 0 3 195215
-0.002291 0.000139 0.120637 0.290834 -0.139038 -0.636864 -0.062500 1 0 0 0 0 0 3 196224
-0.002291 0.000139 0.120637 0.290845 -0.139040 -0.636850 -0.062500 1 0 0 0 0 0 3 197215
-0.002291 0.000139 0.120637 0.290835 -0.139037 -0.636863 -0.062500 1 0 0 0 0 0 3 198223
-0.002291 0.000139 0.120637 0.290845 -0.139040 -0.636850 -0.062500 1 0 0 0 0 0 3 199214
-0.002291 0.000139 0.120637 0.290835 -0.139037 -0.636862 -0.062500 1 0 0 0 0 0 3 200223
-0.002291 0.000139 0.120637 0.290833 -0.139037 -0.636864 -0.062500 1 0 0 0 0 0 3 201225
-0.002291 0.000139 0.120637 0.290845 -0.139039 -0.636850 -0.062500 1 0 0 0 0 0 3 202228
-0.002291 0.000139 0.120637 0.290847 -0.139040 -0.636869 -0.062500 1 0 0 0 0 0 3 203223
-0.002291 0.000139 0.120637 0.290847 -0.139040 -0.636851 -0.062500 1 0 0 0 0 0 3 204229
-0.002291 0.000139 0.120637 0.290835 -0.139037 -0.636863 -0.062500 1 0 0 0 0 0 3 205225
-0.002291 0.000139 0.120637 0.290837 -0.139048 -0.636857 -0.062500 1 0 0 0 0 0 3 206231
-0.002291 0.000139 0.120637 0.290842 -0.139029 -0.636856 -0.062500 1 0 0 0 0 0 3 207214
-0.002291 0.000139 0.120637 0.290834 -0.139036 -0.636863 -0.062500 1 0 0 0 0 0 3 208224
-0.002291 0.000139 0.120637 0.290837 -0.139048 -0.636857 -0.062500 1 0 0 0 0 0 3 209220
-0.002291 0.000139 0.120637 0.290854 -0.139032 -0.636863 -0.062500 1 0 0 0 0 0 3 210227
-0.002291 0.000139 0.120637 0.290840 -0.139048 -0.636857 -0.062500 1 0 0 0 0 0 3 211235
-0.002291 0.000139 0.120637 0.290834 -0.139038 -0.636864 -0.062500 1 0 0 0 0 0 3 212232
-0.002291 0.000139 0.120637 0.290845 -0.139040 -0.636851 -0.062500 1 0 0 0 0 0 3 213201
-0.002291 0.000139 0.120637 0.290835 -0.139037 -0.636863 -0.062500 1 0 0 0 0 0 3 214228
-0.002291 0.000139 0.120637 0.290845 -0.139040 -0.636850 -0.062500 1 0 0 0 0 0 3 215231
-0.002291 0.000139 0.120637 0.290835 -0.139037 -0.636862 -0.062500 1 0 0 0 0 0 3 216230
-0.002291 0.000139 0.120637 0.290837 -0.139048 -0.636857 -0.062500 1 0 0 0 0 0 3 217230
-0.002291 0.000139 0.120637 0.290854 -0.139032 -0.636863 -0.062500 1 0 0 0 0 0 3 218231
-0.002291 0.000139 0.120637 0.290836 -0.139036 -0.636864 -0.062500 1 0 0 0 0 0 3 219235
-0.002304 0.000125 0.120626 0.470094 0.053293 -0.486175 -0.062500 1 0 0 0 0 0 3 220235
-0.002310 0.000118 0.120622 0.411195 -0.011329 -0.559545 -0.062500 1 0 0 0 0 0 3 221230
-0.002313 0.000115 0.120621 0.366165 -0.059674 -0.597727 -0.062500 1 0 0 0 0 0 3 222217
-0.002315 0.000113 0.120621 0.341802 -0.085451 -0.612313 -0.062500 1 0 0 0 0 0 3 223231
-0.002316 0.000112 0.120620 0.329348 -0.098498 -0.617521 -0.062500 1 0 0 0 0 0 3 224230
-0.002316 0.000112 0.120620 0.323070 -0.105030 -0.619344 -0.062500 1 0 0 0 0 0 3 225230
-0.002317 0.000112 0.120620 0.319910 -0.108293 -0.619988 -0.062500 1 0 0 0 0 0 3 226236
-0.002317 0.000112 0.120620 0.318329 -0.109936 -0.620212 -0.062500 1 0 0 0 0 0 3 227202
-0.002317 0.000112 0.120620 0.317520 -0.110754 -0.620297 -0.062500 1 0 0 0 0 0 3 228230
-0.002317 0.000112 0.120620 0.317125 -0.111166 -0.620314 -0.062500 1 0 0 0 0 0 3 229229
-0.002317 0.000112 0.120620 0.316940 -0.111375 -0.620326 -0.062500 1 0 0 0 0 0 3 230200
-0.002317 0.000112 0.120620 0.316836 -0.111471 -0.620330 -0.062500 1 0 0 0 0 0 3 231231
-0.002317 0.000112 0.120620 0.316777 -0.111517 -0.620339 -0.062500 1 0 0 0 0 0 3 232230
-0.002317 0.000112 0.120620 0.316760 -0.111548 -0.620327 -0.062500 1 0 0 0 0 0 3 233224
-0.002317 0.000112 0.120620 0.316739 -0.111556 -0.620326 -0.062500 1 0 0 0 0 0 3 234200
-0.002317 0.000112 0.120620 0.316729 -0.111565 -0.620333 -0.062500 1 0 0 0 0 0 3 235230
-0.002317 0.000112 0.120620 0.316727 -0.111566 -0.620333 -0.062500 1 0 0 0 0 0 3 236230
-0.002317 0.000112 0.120620 0.316743 -0.111580 -0.620333 -0.062500 1 0 0 0 0 0 3 237199
-0.002317 0.000112 0.120620 0.316730 -0.111567 -0.620334 -0.062500 1 0 0 0 0 0 3 238227
-0.002317 0.000112 0.120620 0.316732 -0.111577 -0.620327 -0.062500 1 0 0 0 0 0 3 239231
-0.002317 0.000112 0.120620 0.316728 -0.111567 -0.620333 -0.062500 1 0 0 0 0 0 3 240231
-0.002317 0.000112 0.120620 0.316728 -0.111565 -0.620334 -0.062500 1 0 0 0 0 0 3 241229
-0.002317 0.000112 0.120620 0.316731 -0.111577 -0.620327 -0.062500 1 0 0 0 0 0 3 242224
-0.002317 0.000112 0.120620 0.316728 -0.111566 -0.620333 -0.062500 1 0 0 0 0 0 3 243217
-0.002317 0.000112 0.120620 0.316731 -0.111577 -0.620327 -0.062500 1 0 0 0 0 0 3 244221
-0.002317 0.000112 0.120620 0.316740 -0.111569 -0.620339 -0.062500 1 0 0 0 0 0 3 245230
-0.002317 0.000112 0.120620 0.316733 -0.111577 -0.620327 -0.062500 1 0 0 0 0 0 3 246229
-0.002317 0.000112 0.120620 0.316729 -0.111567 -0.620333 -0.062500 1 0 0 0 0 0 3 247230
-0.002317 0.000112 0.120620 0.316732 -0.111577 -0.620327 -0.062500 1 0 0 0 0 0 3 248228
-0.002298 0.000107 0.120610 0.050657 -0.048844 -0.482407 -0.062500 1 0 0 0 0 0 3 249233
-0.002288 0.000105 0.120607 0.141248 -0.069915 -0.549554 -0.062500 1 0 0 0 0 0 3 250238
-0.002284 0.000104 0.120606 0.208159 -0.085694 -0.584518 -0.062500 1 0 0 0 0 0 3 251234
-0.002281 0.000103 0.120605 0.243512 -0.094096 -0.597863 -0.062500 1 0 0 0 0 0 3 252232
-0.002280 0.000103 0.120605 0.261293 -0.098348 -0.602635 -0.062500 1 0 0 0 0 0 3 253199
-0.002280 0.000103 0.120605 0.270163 -0.100479 -0.604302 -0.062500 1 0 0 0 0 0 3 254215
-0.002260 0.000098 0.120595 0.008649 -0.038854 -0.466822 -0.062500 1 0 0 0 0 0 3 255223
-0.002251 0.000096 0.120592 0.101378 -0.060448 -0.534244 -0.062500 1 0 0 0 0 0 3 256229
-0.002246 0.000095 0.120591 0.169361 -0.076472 -0.569314 -0.062500 1 0 0 0 0 0 3 257214
-0.002244 0.000094 0.120590 0.205247 -0.085000 -0.582703 -0.062500 1 0 0 0 0 0 3 258222
-0.002242 0.000094 0.120590 0.223296 -0.089337 -0.587480 -0.062500 1 0 0 0 0 0 3 259213
-0.002242 0.000094 0.120590 0.232314 -0.091485 -0.589160 -0.062500 1 0 0 0 0 0 3 260222
-0.002242 0.000094 0.120590 0.236796 -0.092572 -0.589746 -0.062500 1 0 0 0 0 0 3 261212
-0.002241 0.000094 0.120590 0.239050 -0.093121 -0.589947 -0.062500 1 0 0 0 0 0 3 262223
-0.002222 0.000089 0.120580 -0.025648 -0.030728 -0.451817 -0.062500 1 0 0 0 0 0 3 263212
-0.002213 0.000087 0.120577 0.065369 -0.051902 -0.519140 -0.062500 1 0 0 0 0 0 3 264222
-0.002208 0.000086 0.120576 0.132489 -0.067730 -0.554178 -0.062500 1 0 0 0 0 0 3 265227
-0.002206 0.000085 0.120575 0.167963 -0.076151 -0.567544 -0.062500 1 0 0 0 0 0 3 266213
-0.002205 0.000085 0.120575 0.185805 -0.080437 -0.572332 -0.062500 1 0 0 0 0 0 3 267223
-0.002204 0.000085 0.120575 0.194705 -0.082567 -0.573995 -0.062500 1 0 0 0 0 0 3 268225
-0.002204 0.000085 0.120575 0.199151 -0.083637 -0.574594 -0.062500 1 0 0 0 0 0 3 269237
-0.002204 0.000085 0.120575 0.201356 -0.084174 -0.574793 -0.062500 1 0 0 0 0 0 3 270220
-0.002204 0.000085 0.120575 0.202465 -0.084439 -0.574854 -0.062500 1 0 0 0 0 0 3 271222
-0.002204 0.000085 0.120575 0.203019 -0.084582 -0.574891 -0.062500 1 0 0 0 0 0 3 272221
-0.002204 0.000085 0.120575 0.203295 -0.084639 -0.574894 -0.062500 1 0 0 0 0 0 3 273221
-0.002204 0.000085 0.120575 0.203421 -0.084678 -0.574905 -0.062500 1 0 0 0 0 0 3 274229
-0.002204 0.000085 0.120575 0.203507 -0.084689 -0.574897 -0.062500 1 0 0 0 0 0 3 275214
-0.002204 0.000085 0.120575 0.203541 -0.084707 -0.574902 -0.062500 1 0 0 0 0 0 3 276235
-0.002204 0.000085 0.120575 0.203542 -0.084709 -0.574902 -0.062500 1 0 0 0 0 0 3 277199
-0.002204 0.000085 0.120575 0.203561 -0.084703 -0.574902 -0.062500 1 0 0 0 0 0 3 278227
-0.002204 0.000085 0.120575 0.203563 -0.084702 -0.574902 -0.062500 1 0 0 0 0 0 3 279224
-0.002204 0.000085 0.120575 0.203575 -0.084704 -0.574908 -0.062500 1 0 0 0 0 0 3 280199
-0.002204 0.000085 0.120575 0.203568 -0.084713 -0.574896 -0.062500 1 0 0 0 0 0 3 281227
-0.002204 0.000085 0.120575 0.203563 -0.084702 -0.574901 -0.062500 1 0 0 0 0 0 3 282229
-0.002204 0.000085 0.120575 0.203579 -0.084716 -0.574901 -0.062500 1 0 0 0 0 0 3 283201
-0.002204 0.000085 0.120575 0.203565 -0.084703 -0.574902 -0.062500 1 0 0 0 0 0 3 284229
-0.002204 0.000085 0.120575 0.203579 -0.084716 -0.574901 -0.062500 1 0 0 0 0 0 3 285227
-0.002204 0.000085 0.120575 0.203565 -0.084703 -0.574902 -0.062500 1 0 0 0 0 0 3 286229
-0.002204 0.000085 0.120575 0.203567 -0.084713 -0.574895 -0.062500 1 0 0 0 0 0 3 287230
-0.002204 0.000085 0.120575 0.203576 -0.084705 -0.574907 -0.062500 1 0 0 0 0 0 3 288229
-0.002204 0.000085 0.120575 0.203565 -0.084701 -0.574902 -0.062500 1 0 0 0 0 0 3 289220
-0.002204 0.000085 0.120575 0.203579 -0.084715 -0.574901 -0.062500 1 0 0 0 0 0 3 290230
-0.002204 0.000085 0.120575 0.203565 -0.084702 -0.574902 -0.062500 1 0 0 0 0 0 3 291348
-0.002204 0.000085 0.120575 0.203567 -0.084712 -0.574895 -0.062500 1 0 0 0 0 0 3 292234
-0.002204 0.000085 0.120575 0.203576 -0.084705 -0.574907 -0.062500 1 0 0 0 0 0 3 293226
-0.002204 0.000085 0.120575 0.203568 -0.084713 -0.574895 -0.062500 1 0 0 0 0 0 3 294227
-0.002204 0.000085 0.120575 0.203568 -0.084714 -0.574914 -0.062500 1 0 0 0 0 0 3 295200
-0.002204 0.000085 0.120575 0.203567 -0.084714 -0.574897 -0.062500 1 0 0 0 0 0 3 296228
-0.002204 0.000085 0.120575 0.203563 -0.084703 -0.574901 -0.062500 1 0 0 0 0 0 3 297227
-0.002204 0.000085 0.120575 0.203579 -0.084716 -0.574901 -0.062500 1 0 0 0 0 0 3 298229
-0.002204 0.000085 0.120575 0.203565 -0.084703 -0.574902 -0.062500 1 0 0 0 0 0 3 299234
-0.002204 0.000085 0.120575 0.203575 -0.084704 -0.574908 -0.062500 1 0 0 0 0 0 3 300230
-0.002204 0.000085 0.120575 0.203568 -0.084713 -0.574896 -0.062500 1 0 0 0 0 0 3 301230
-0.002204 0.000085 0.120575 0.203564 -0.084702 -0.574901 -0.062500 1 0 0 0 0 0 3 302227
-0.002204 0.000085 0.120575 0.203579 -0.084716 -0.574901 -0.062500 1 0 0 0 0 0 3 303227
-0.002204 0.000085 0.120575 0.203565 -0.084703 -0.574902 -0.062500 1 0 0 0 0 0 3 304226
-0.002204 0.000085 0.120575 0.203579 -0.084716 -0.574901 -0.062500 1 0 0 0 0 0 3 305227
-0.002204 0.000085 0.120575 0.203565 -0.084703 -0.574902 -0.062500 1 0 0 0 0 0 3 306229
-0.002204 0.000085 0.120575 0.203567 -0.084713 -0.574895 -0.062500 1 0 0 0 0 0 3 307228
-0.002204 0.000085 0.120575 0.203576 -0.084705 -0.574907 -0.062500 1 0 0 0 0 0 3 308223
-0.002204 0.000085 0.120575 0.203565 -0.084701 -0.574902 -0.062500 1 0 0 0 0 0 3 309215
-0.002204 0.000085 0.120575 0.203567 -0.084712 -0.574895 -0.062500 1 0 0 0 0 0 3 310226
-0.002204 0.000085 0.120575 0.203576 -0.084705 -0.574907 -0.062500 1 0 0 0 0 0 3 311198
-0.002204 0.000085 0.120575 0.203568 -0.084713 -0.574895 -0.062500 1 0 0 0 0 0 3 312226
-0.002204 0.000085 0.120575 0.203576 -0.084705 -0.574907 -0.062500 1 0 0 0 0 0 3 313225
-0.002204 0.000085 0.120575 0.203568 -0.084713 -0.574895 -0.062500 1 0 0 0 0 0 3 314229
-0.002204 0.000085 0.120575 0.203568 -0.084714 -0.574914 -0.062500 1 0 0 0 0 0 3 315331
-0.002204 0.000085 0.120575 0.203567 -0.084714 -0.574897 -0.062500 1 0 0 0 0 0 3 316225
-0.002204 0.000085 0.120575 0.203563 -0.084703 -0.574901 -0.062500 1 0 0 0 0 0 3 317227
-0.002204 0.000085 0.120575 0.203579 -0.084716 -0.574901 -0.062500 1 0 0 0 0 0 3 318225
-0.002204 0.000085 0.120575 0.203565 -0.084703 -0.574902 -0.062500 1 0 0 0 0 0 3 319228
-0.002204 0.000085 0.120575 0.203563 -0.084701 -0.574902 -0.062500 1 0 0 0 0 0 3 320208
-0.002204 0.000085 0.120575 0.203578 -0.084715 -0.574901 -0.062500 1 0 0 0 0 0 3 321220
-0.002204 0.000085 0.120575 0.203565 -0.084702 -0.574902 -0.062500 1 0 0 0 0 0 3 322211
-0.002204 0.000085 0.120575 0.203579 -0.084716 -0.574901 -0.062500 1 0 0 0 0 0 3 323412
-0.002204 0.000085 0.120575 0.203565 -0.084703 -0.574902 -0.062500 1 0 0 0 0 0 3 324423
-0.002204 0.000085 0.120575 0.203567 -0.084713 -0.574895 -0.062500 1 0 0 0 0 0 3 325279
-0.002185 0.000080 0.120565 -0.062089 -0.022080 -0.436562 -0.062500 1 0 0 0 0 0 3 326296
-0.002175 0.000078 0.120562 0.028294 -0.043113 -0.503924 -0.062500 1 0 0 0 0 0 3 327424
-0.002171 0.000077 0.120560 0.095092 -0.058855 -0.538993 -0.062500 1 0 0 0 0 0 3 328418
-0.002168 0.000076 0.120560 0.130417 -0.067250 -0.552368 -0.062500 1 0 0 0 0 0 3 329277
-0.002167 0.000076 0.120560 0.148190 -0.071499 -0.557154 -0.062500 1 0 0 0 0 0 3 330429
-0.002166 0.000076 0.120560 0.157053 -0.073629 -0.558834 -0.062500 1 0 0 0 0 0 3 331421
-0.002166 0.000076 0.120560 0.161474 -0.074705 -0.559418 -0.062500 1 0 0 0 0 0 3 332402
-0.002166 0.000076 0.120560 0.163681 -0.075222 -0.559617 -0.062500 1 0 0 0 0 0 3 333294
-0.002166 0.000076 0.120560 0.164775 -0.075503 -0.559692 -0.062500 1 0 0 0 0 0 3 334276
-0.002166 0.000076 0.120560 0.165331 -0.075627 -0.559711 -0.062500 1 0 0 0 0 0 3 335220
-0.002166 0.000076 0.120560 0.165613 -0.075693 -0.559725 -0.062500 1 0 0 0 0 0 3 336209
-0.002166 0.000076 0.120560 0.165748 -0.075725 -0.559729 -0.062500 1 0 0 0 0 0 3 337345
-0.002166 0.000076 0.120560 0.165806 -0.075749 -0.559728 -0.062500 1 0 0 0 0 0 3 338219
-0.002166 0.000076 0.120560 0.165841 -0.075748 -0.559734 -0.062500 1 0 0 0 0 0 3 339344
-0.002166 0.000076 0.120560 0.165866 -0.075753 -0.559728 -0.062500 1 0 0 0 0 0 3 340209
-0.002166 0.000076 0.120560 0.165868 -0.075753 -0.559727 -0.062500 1 0 0 0 0 0 3 341355
-0.002166 0.000076 0.120560 0.165872 -0.075764 -0.559740 -0.062500 1 0 0 0 0 0 3 342341
-0.002166 0.000076 0.120560 0.165883 -0.075768 -0.559728 -0.062500 1 0 0 0 0 0 3 343226
-0.002166 0.000076 0.120560 0.165881 -0.075757 -0.559734 -0.062500 1 0 0 0 0 0 3 344229
-0.002166 0.000076 0.120560 0.165872 -0.075765 -0.559721 -0.062500 1 0 0 0 0 0 3 345345
-0.002166 0.000076 0.120560 0.165880 -0.075757 -0.559733 -0.062500 1 0 0 0 0 0 3 346209
-0.002166 0.000076 0.120560 0.165884 -0.075768 -0.559727 -0.062500 1 0 0 0 0 0 3 347215
-0.002166 0.000076 0.120560 0.165881 -0.075757 -0.559733 -0.062500 1 0 0 0 0 0 3 348224
-0.002166 0.000076 0.120560 0.165885 -0.075768 -0.559727 -0.062500 1 0 0 0 0 0 3 349356
-0.002166 0.000076 0.120560 0.165882 -0.075757 -0.559733 -0.062500 1 0 0 0 0 0 3 350357
-0.002166 0.000076 0.120560 0.165873 -0.075765 -0.559721 -0.062500 1 0 0 0 0 0 3 351353
-0.002166 0.000076 0.120560 0.165880 -0.075757 -0.559732 -0.062500 1 0 0 0 0 0 3 352226
-0.002166 0.000076 0.120560 0.165881 -0.075756 -0.559734 -0.062500 1 0 0 0 0 0 3 353350
-0.002166 0.000076 0.120560 0.165885 -0.075767 -0.559727 -0.062500 1 0 0 0 0 0 3 354350
-0.002166 0.000076 0.120560 0.165882 -0.075757 -0.559733 -0.062500 1 0 0 0 0 0 3 355351
-0.002166 0.000076 0.120560 0.165885 -0.075768 -0.559727 -0.062500 1 0 0 0 0 0 3 356349
-0.002166 0.000076 0.120560 0.165870 -0.075754 -0.559727 -0.062500 1 0 0 0 0 0 3 357350
-0.002166 0.000076 0.120560 0.165883 -0.075767 -0.559726 -0.062500 1 0 0 0 0 0 3 358354
-0.002166 0.000076 0.120560 0.165882 -0.075757 -0.559733 -0.062500 1 0 0 0 0 0 3 359226
-0.002166 0.000076 0.120560 0.165885 -0.075768 -0.559727 -0.062500 1 0 0 0 0 0 3 360342
-0.002166 0.000076 0.120560 0.165874 -0.075766 -0.559740 -0.062500 1 0 0 0 0 0 3 361346
-0.002166 0.000076 0.120560 0.165872 -0.075766 -0.559722 -0.062500 1 0 0 0 0 0 3 362351
-0.002166 0.000076 0.120560 0.165880 -0.075757 -0.559733 -0.062500 1 0 0 0 0 0 3 363322
-0.002166 0.000076 0.120560 0.165881 -0.075756 -0.559734 -0.062500 1 0 0 0 0 0 3 364350
-0.002166 0.000076 0.120560 0.165884 -0.075768 -0.559727 -0.062500 1 0 0 0 0 0 3 365338
-0.002166 0.000076 0.120560 0.165882 -0.075757 -0.559733 -0.062500 1 0 0 0 0 0 3 366353
-0.002166 0.000076 0.120560 0.165885 -0.075768 -0.559727 -0.062500 1 0 0 0 0 0 3 367353
-0.002166 0.000076 0.120560 0.165870 -0.075755 -0.559727 -0.062500 1 0 0 0 0 0 3 368350
-0.002166 0.000076 0.120560 0.165883 -0.075768 -0.559726 -0.062500 1 0 0 0 0 0 3 369350
-0.002166 0.000076 0.120560 0.165881 -0.075757 -0.559733 -0.062500 1 0 0 0 0 0 3 370350
-0.002166 0.000076 0.120560 0.165885 -0.075768 -0.559727 -0.062500 1 0 0 0 0 0 3 371226
-0.002166 0.000076 0.120560 0.165882 -0.075757 -0.559733 -0.062500 1 0 0 0 0 0 3 372348
-0.002166 0.000076 0.120560 0.165873 -0.075765 -0.559721 -0.062500 1 0 0 0 0 0 3 373231
-0.002166 0.000076 0.120560 0.165880 -0.075757 -0.559732 -0.062500 1 0 0 0 0 0 3 374353
-0.002166 0.000076 0.120560 0.165881 -0.075756 -0.559734 -0.062500 1 0 0 0 0 0 3 375353
-0.002166 0.000076 0.120560 0.165885 -0.075767 -0.559727 -0.062500 1 0 0 0 0 0 3 376351
-0.002166 0.000076 0.120560 0.165882 -0.075757 -0.559733 -0.062500 1 0 0 0 0 0 3 377349
-0.002166 0.000076 0.120560 0.165885 -0.075768 -0.559727 -0.062500 1 0 0 0 0 0 3 378349
-0.002166 0.000076 0.120560 0.165870 -0.075754 -0.559727 -0.062500 1 0 0 0 0 0 3 379226
-0.002166 0.000076 0.120560 0.165884 -0.075767 -0.559726 -0.062500 1 0 0 0 0 0 3 380224
-0.002166 0.000076 0.120560 0.165873 -0.075766 -0.559740 -0.062500 1 0 0 0 0 0 3 381351
-0.002166 0.000076 0.120560 0.165884 -0.075769 -0.559728 -0.062500 1 0 0 0 0 0 3 382214
-0.002166 0.000076 0.120560 0.165882 -0.075758 -0.559733 -0.062500 1 0 0 0 0 0 3 383336
-0.002166 0.000076 0.120560 0.165869 -0.075753 -0.559728 -0.062500 1 0 0 0 0 0 3 384344
-0.002166 0.000076 0.120560 0.165883 -0.075767 -0.559727 -0.062500 1 0 0 0 0 0 3 385350
-0.002166 0.000076 0.120560 0.165881 -0.075757 -0.559733 -0.062500 1 0 0 0 0 0 3 386349
-0.002166 0.000076 0.120560 0.165885 -0.075768 -0.559727 -0.062500 1 0 0 0 0 0 3 387344
-0.002166 0.000076 0.120560 0.165882 -0.075757 -0.559733 -0.062500 1 0 0 0 0 0 3 388350
-0.002166 0.000076 0.120560 0.165885 -0.075768 -0.559727 -0.062500 1 0 0 0 0 0 3 389348
-0.002166 0.000076 0.120560 0.165870 -0.075755 -0.559727 -0.062500 1 0 0 0 0 0 3 390355
-0.002166 0.000076 0.120560 0.165883 -0.075768 -0.559726 -0.062500 1 0 0 0 0 0 3 391353
-0.002166 0.000076 0.120560 0.165882 -0.075757 -0.559733 -0.062500 1 0 0 0 0 0 3 392353
-0.002166 0.000076 0.120560 0.165881 -0.075756 -0.559734 -0.062500 1 0 0 0 0 0 3 393349
-0.002166 0.000076 0.120560 0.165885 -0.075767 -0.559727 -0.062500 1 0 0 0 0 0 3 394329
-0.002166 0.000076 0.120560 0.165882 -0.075757 -0.559733 -0.062500 1 0 0 0 0 0 3 395343
-0.002166 0.000076 0.120560 0.165873 -0.075765 -0.559721 -0.062500 1 0 0 0 0 0 3 396334
-0.002166 0.000076 0.120560 0.165880 -0.075757 -0.559732 -0.062500 1 0 0 0 0 0 3 397343
-0.002166 0.000076 0.120560 0.165885 -0.075767 -0.559727 -0.062500 1 0 0 0 0 0 3 398333
-0.002166 0.000076 0.120560 0.165882 -0.075757 -0.559733 -0.062500 1 0 0 0 0 0 3 399343
-0.002166 0.000076 0.120560 0.165885 -0.075768 -0.559727 -0.062500 1 0 0 0 0 0 3 400333
-0.002166 0.000076 0.120560 0.165862 -0.075763 -0.559734 -0.062500 1 0 0 0 0 0 3 401343
-0.002166 0.000076 0.120560 0.165882 -0.075769 -0.559727 -0.062500 1 0 0 0 0 0 3 402332
-0.002166 0.000076 0.120560 0.165881 -0.075758 -0.559733 -0.062500 1 0 0 0 0 0 3 403343
-0.002166 0.000076 0.120560 0.165881 -0.075756 -0.559734 -0.062500 1 0 0 0 0 0 3 404333
-0.002166 0.000076 0.120560 0.165885 -0.075768 -0.559727 -0.062500 1 0 0 0 0 0 3 405342
-0.002166 0.000076 0.120560 0.165869 -0.075754 -0.559727 -0.062500 1 0 0 0 0 0 3 406345
-0.002166 0.000076 0.120560 0.165883 -0.075767 -0.559726 -0.062500 1 0 0 0 0 0 3 407346
-0.002166 0.000076 0.120560 0.165881 -0.075757 -0.559733 -0.062500 1 0 0 0 0 0 3 408348
-0.002166 0.000076 0.120560 0.165885 -0.075768 -0.559727 -0.062500 1 0 0 0 0 0 3 409345
-0.002166 0.000076 0.120560 0.165882 -0.075757 -0.559733 -0.062500 1 0 0 0 0 0 3 410340
-0.002166 0.000076 0.120560 0.165885 -0.075768 -0.559727 -0.062500 1 0 0 0 0 0 3 411342
-0.002166 0.000076 0.120560 0.165870 -0.075755 -0.559727 -0.062500 1 0 0 0 0 0 3 412338
-0.002166 0.000076 0.120560 0.165880 -0.075756 -0.559733 -0.062500 1 0 0 0 0 0 3 413340
-0.002166 0.000076 0.120560 0.165885 -0.075767 -0.559727 -0.062500 1 0 0 0 0 0 3 414347
-0.002166 0.000076 0.120560 0.165882 -0.075757 -0.559733 -0.062500 1 0 0 0 0 0 3 415352
-0.002166 0.000076 0.120560 0.165885 -0.075768 -0.559727 -0.062500 1 0 0 0 0 0 3 416356
-0.002166 0.000076 0.120560 0.165882 -0.075757 -0.559733 -0.062500 1 0 0 0 0 0 3 417327
-0.002166 0.000076 0.120560 0.165873 -0.075765 -0.559721 -0.062500 1 0 0 0 0 0 3 418349
-0.002166 0.000076 0.120560 0.165881 -0.075757 -0.559732 -0.062500 1 0 0 0 0 0 3 419350
-0.002166 0.000076 0.120560 0.165885 -0.075768 -0.559727 -0.062500 1 0 0 0 0 0 3 420349
-0.002166 0.000076 0.120560 0.165874 -0.075766 -0.559740 -0.062500 1 0 0 0 0 0 3 421347
-0.002166 0.000076 0.120560 0.165884 -0.075769 -0.559728 -0.062500 1 0 0 0 0 0 3 422344
-0.002166 0.000076 0.120560 0.165869 -0.075755 -0.559727 -0.062500 1 0 0 0 0 0 3 423350
-0.002166 0.000076 0.120560 0.165880 -0.075756 -0.559733 -0.062500 1 0 0 0 0 0 3 424351
-0.002166 0.000076 0.120560 0.165884 -0.075768 -0.559727 -0.062500 1 0 0 0 0 0 3 425348
-0.002166 0.000076 0.120560 0.165882 -0.075757 -0.559733 -0.062500 1 0 0 0 0 0 3 426347
-0.002166 0.000076 0.120560 0.165885 -0.075768 -0.559727 -0.062500 1 0 0 0 0 0 3 427352
-0.002166 0.000076 0.120560 0.165882 -0.075757 -0.559733 -0.062500 1 0 0 0 0 0 3 428350
-0.002166 0.000076 0.120560 0.165873 -0.075765 -0.559721 -0.062500 1 0 0 0 0 0 3 429318
-0.002166 0.000076 0.120560 0.165880 -0.075757 -0.559732 -0.062500 1 0 0 0 0 0 3 430347
-0.002166 0.000076 0.120560 0.165885 -0.075768 -0.559727 -0.062500 1 0 0 0 0 0 3 431348
-0.002166 0.000076 0.120560 0.165882 -0.075757 -0.559733 -0.062500 1 0 0 0 0 0 3 432346
-0.002166 0.000076 0.120560 0.165882 -0.075756 -0.559734 -0.062500 1 0 0 0 0 0 3 433348
-0.002166 0.000076 0.120560 0.165873 -0.075765 -0.559721 -0.062500 1 0 0 0 0 0 3 434347
-0.002166 0.000076 0.120560 0.165880 -0.075757 -0.559732 -0.062500 1 0 0 0 0 0 3 435343
-0.002166 0.000076 0.120560 0.165885 -0.075767 -0.559727 -0.062500 1 0 0 0 0 0 3 436343
-0.002166 0.000076 0.120560 0.165882 -0.075757 -0.559733 -0.062500 1 0 0 0 0 0 3 437353
-0.002166 0.000076 0.120560 0.165885 -0.075768 -0.559727 -0.062500 1 0 0 0 0 0 3 438343
-0.002166 0.000076 0.120560 0.165882 -0.075757 -0.559733 -0.062500 1 0 0 0 0 0 3 439352
-0.002166 0.000076 0.120560 0.165873 -0.075765 -0.559721 -0.062500 1 0 0 0 0 0 3 440351
-0.002166 0.000076 0.120560 0.165872 -0.075766 -0.559739 -0.062500 1 0 0 0 0 0 3 441348
-0.002166 0.000076 0.120560 0.165884 -0.075769 -0.559728 -0.062500 1 0 0 0 0 0 3 442348
-0.002166 0.000076 0.120560 0.165882 -0.075758 -0.559733 -0.062500 1 0 0 0 0 0 3 443350
-0.002166 0.000076 0.120560 0.165881 -0.075756 -0.559734 -0.062500 1 0 0 0 0 0 3 444348
-0.002166 0.000076 0.120560 0.165873 -0.075765 -0.559721 -0.062500 1 0 0 0 0 0 3 445347
-0.002166 0.000076 0.120560 0.165880 -0.075757 -0.559733 -0.062500 1 0 0 0 0 0 3 446346
-0.002166 0.000076 0.120560 0.165884 -0.075768 -0.559727 -0.062500 1 0 0 0 0 0 3 447349
-0.002147 0.000071 0.120550 -0.099647 -0.013165 -0.421249 -0.062500 1 0 0 0 0 0 3 448334
-0.002138 0.000069 0.120546 -0.009324 -0.034172 -0.488686 -0.062500 1 0 0 0 0 0 3 449345
-0.002133 0.000068 0.120545 0.057442 -0.049916 -0.523786 -0.062500 1 0 0 0 0 0 3 450346
-0.002131 0.000067 0.120545 0.092751 -0.058308 -0.537181 -0.062500 1 0 0 0 0 0 3 451349
-0.002129 0.000067 0.120545 0.110508 -0.062565 -0.541963 -0.062500 1 0 0 0 0 0 3 452348
-0.002129 0.000067 0.120545 0.119387 -0.064689 -0.543647 -0.062500 1 0 0 0 0 0 3 453349
-0.002128 0.000067 0.120545 0.123793 -0.065749 -0.544234 -0.062500 1 0 0 0 0 0 3 454351
-0.002128 0.000067 0.120545 0.126005 -0.066288 -0.544440 -0.062500 1 0 0 0 0 0 3 455350
-0.002128 0.000067 0.120545 0.127103 -0.066550 -0.544497 -0.062500 1 0 0 0 0 0 3 456344
-0.002128 0.000067 0.120545 0.127664 -0.066684 -0.544527 -0.062500 1 0 0 0 0 0 3 457341
-0.002128 0.000067 0.120545 0.127925 -0.066757 -0.544543 -0.062500 1 0 0 0 0 0 3 458319
-0.002128 0.000067 0.120545 0.128066 -0.066781 -0.544541 -0.062500 1 0 0 0 0 0 3 459348
-0.002128 0.000067 0.120545 0.128137 -0.066808 -0.544546 -0.062500 1 0 0 0 0 0 3 460340
-0.002128 0.000067 0.120545 0.128164 -0.066816 -0.544539 -0.062500 1 0 0 0 0 0 3 461331
-0.002128 0.000067 0.120545 0.128198 -0.066813 -0.544544 -0.062500 1 0 0 0 0 0 3 462339
-0.002109 0.000062 0.120535 -0.137192 -0.004252 -0.405921 -0.062500 1 0 0 0 0 0 3 463331
-0.002100 0.000060 0.120531 -0.046932 -0.025256 -0.473433 -0.062500 1 0 0 0 0 0 3 464341
-0.002095 0.000059 0.120530 0.019806 -0.040985 -0.508566 -0.062500 1 0 0 0 0 0 3 465331
-0.002093 0.000058 0.120530 0.055101 -0.049372 -0.521980 -0.062500 1 0 0 0 0 0 3 466339
-0.002092 0.000058 0.120529 0.072859 -0.053618 -0.526765 -0.062500 1 0 0 0 0 0 3 467332
-0.002091 0.000058 0.120529 0.081726 -0.055749 -0.528440 -0.062500 1 0 0 0 0 0 3 468331
-0.002091 0.000058 0.120529 0.086130 -0.056809 -0.529028 -0.062500 1 0 0 0 0 0 3 469382
-0.002072 0.000053 0.120519 -0.176917 0.005180 -0.390473 -0.062500 1 0 0 0 0 0 3 470331
-0.002062 0.000051 0.120516 -0.085614 -0.016074 -0.458130 -0.062500 1 0 0 0 0 0 3 471341
-0.002058 0.000050 0.120515 -0.018353 -0.031916 -0.493321 -0.062500 1 0 0 0 0 0 3 472326
-0.002055 0.000050 0.120514 0.017186 -0.040371 -0.506750 -0.062500 1 0 0 0 0 0 3 473343
-0.002054 0.000049 0.120514 0.035081 -0.044651 -0.511555 -0.062500 1 0 0 0 0 0 3 474348
-0.002053 0.000049 0.120514 0.044012 -0.046797 -0.513227 -0.062500 1 0 0 0 0 0 3 475350
-0.002053 0.000049 0.120514 0.048454 -0.047866 -0.513816 -0.062500 1 0 0 0 0 0 3 476347
-0.002053 0.000049 0.120514 0.050678 -0.048408 -0.514011 -0.062500 1 0 0 0 0 0 3 477330
-0.002053 0.000049 0.120514 0.051788 -0.048673 -0.514093 -0.062500 1 0 0 0 0 0 3 478339
-0.002053 0.000049 0.120514 0.052353 -0.048819 -0.514120 -0.062500 1 0 0 0 0 0 3 479345
-0.002053 0.000049 0.120514 0.052631 -0.048876 -0.514123 -0.062500 1 0 0 0 0 0 3 480333
-0.002053 0.000049 0.120514 0.052765 -0.048907 -0.514126 -0.062500 1 0 0 0 0 0 3 481352
-0.002053 0.000049 0.120514 0.052823 -0.048931 -0.514125 -0.062500 1 0 0 0 0 0 3 482342
-0.002034 0.000044 0.120504 -0.212259 0.013554 -0.375222 -0.062500 1 0 0 0 0 0 3 483348
-0.002025 0.000042 0.120501 -0.122104 -0.007405 -0.442891 -0.062500 1 0 0 0 0 0 3 484347
-0.002020 0.000041 0.120500 -0.055431 -0.023126 -0.478096 -0.062500 1 0 0 0 0 0 3 485343
-0.002018 0.000041 0.120499 -0.020158 -0.031509 -0.491516 -0.062500 1 0 0 0 0 0 3 486350
-0.002016 0.000040 0.120499 -0.002413 -0.035751 -0.496318 -0.062500 1 0 0 0 0 0 3 487352
-0.002016 0.000040 0.120499 0.006447 -0.037880 -0.498002 -0.062500 1 0 0 0 0 0 3 488349
-0.002016 0.000040 0.120499 0.010871 -0.038946 -0.498588 -0.062500 1 0 0 0 0 0 3 489346
-0.002015 0.000040 0.120499 0.013072 -0.039482 -0.498791 -0.062500 1 0 0 0 0 0 3 490341
-0.002015 0.000040 0.120499 0.014180 -0.039747 -0.498855 -0.062500 1 0 0 0 0 0 3 491346
-0.002015 0.000040 0.120499 0.014721 -0.039887 -0.498887 -0.062500 1 0 0 0 0 0 3 492316
-0.002015 0.000040 0.120499 0.014997 -0.039943 -0.498890 -0.062500 1 0 0 0 0 0 3 493347
-0.002015 0.000040 0.120499 0.015130 -0.039973 -0.498894 -0.062500 1 0 0 0 0 0 3 494316
-0.002015 0.000040 0.120499 0.015201 -0.040001 -0.498899 -0.062500 1 0 0 0 0 0 3 495346
-0.002015 0.000040 0.120499 0.015240 -0.040012 -0.498899 -0.062500 1 0 0 0 0 0 3 496345
-0.002015 0.000040 0.120499 0.015255 -0.040016 -0.498905 -0.062500 1 0 0 0 0 0 3 497344
-0.002015 0.000040 0.120499 0.015264 -0.040007 -0.498899 -0.062500 1 0 0 0 0 0 3 498346
-0.002015 0.000040 0.120499 0.015264 -0.040006 -0.498898 -0.062500 1 0 0 0 0 0 3 499347
-0.002015 0.000040 0.120499 0.015267 -0.040017 -0.498891 -0.062500 1 0 0 0 0 0 3 500346
-0.002015 0.000040 0.120499 0.015276 -0.040010 -0.498904 -0.062500 1 0 0 0 0 0 3 501350
-0.002015 0.000040 0.120499 0.015268 -0.040017 -0.498892 -0.062500 1 0 0 0 0 0 3 502317
-0.002015 0.000040 0.120499 0.015276 -0.040010 -0.498904 -0.062500 1 0 0 0 0 0 3 503347
-0.002015 0.000040 0.120499 0.015265 -0.040006 -0.498899 -0.062500 1 0 0 0 0 0 3 504316
-0.002015 0.000040 0.120499 0.015279 -0.040020 -0.498898 -0.062500 1 0 0 0 0 0 3 505345
-0.002015 0.000040 0.120499 0.015265 -0.040007 -0.498898 -0.062500 1 0 0 0 0 0 3 506331
-0.002015 0.000040 0.120499 0.015279 -0.040020 -0.498898 -0.062500 1 0 0 0 0 0 3 507348
-0.002015 0.000040 0.120499 0.015265 -0.040007 -0.498898 -0.062500 1 0 0 0 0 0 3 508346
-0.002015 0.000040 0.120499 0.015279 -0.040020 -0.498897 -0.062500 1 0 0 0 0 0 3 509316
-0.002015 0.000040 0.120499 0.015265 -0.040007 -0.498898 -0.062500 1 0 0 0 0 0 3 510346
-0.002015 0.000040 0.120499 0.015279 -0.040020 -0.498897 -0.062500 1 0 0 0 0 0 3 511347
-0.002015 0.000040 0.120499 0.015265 -0.040007 -0.498898 -0.062500 1 0 0 0 0 0 3 512335
-0.002015 0.000040 0.120499 0.015276 -0.040008 -0.498904 -0.062500 1 0 0 0 0 0 3 513332
-0.002015 0.000040 0.120499 0.015268 -0.040017 -0.498892 -0.062500 1 0 0 0 0 0 3 515322
-0.002015 0.000040 0.120499 0.015276 -0.040009 -0.498903 -0.062500 1 0 0 0 0 0 3 516428
-0.002015 0.000040 0.120499 0.015268 -0.040017 -0.498892 -0.062500 1 0 0 0 0 0 3 517415
-0.002015 0.000040 0.120499 0.015268 -0.040018 -0.498910 -0.062500 1 0 0 0 0 0 3 518390
-0.002015 0.000040 0.120499 0.015267 -0.040018 -0.498893 -0.062500 1 0 0 0 0 0 3 519390
-0.002015 0.000040 0.120499 0.015276 -0.040010 -0.498904 -0.062500 1 0 0 0 0 0 3 520390
-0.002015 0.000040 0.120499 0.015268 -0.040017 -0.498892 -0.062500 1 0 0 0 0 0 3 521389
-0.002015 0.000040 0.120499 0.015276 -0.040010 -0.498904 -0.062500 1 0 0 0 0 0 3 522389
-0.002015 0.000040 0.120499 0.015268 -0.040017 -0.498892 -0.062500 1 0 0 0 0 0 3 523419
-0.002015 0.000040 0.120499 0.015276 -0.040010 -0.498904 -0.062500 1 0 0 0 0 0 3 524429
-0.002015 0.000040 0.120499 0.015265 -0.040006 -0.498899 -0.062500 1 0 0 0 0 0 3 525394
-0.002015 0.000040 0.120499 0.015279 -0.040020 -0.498898 -0.062500 1 0 0 0 0 0 3 526385
-0.002015 0.000040 0.120499 0.015277 -0.040009 -0.498904 -0.062500 1 0 0 0 0 0 3 527427
-0.002015 0.000040 0.120499 0.015269 -0.040017 -0.498892 -0.062500 1 0 0 0 0 0 3 528413
-0.002015 0.000040 0.120499 0.015276 -0.040009 -0.498904 -0.062500 1 0 0 0 0 0 3 529396
-0.002015 0.000040 0.120499 0.015269 -0.040017 -0.498892 -0.062500 1 0 0 0 0 0 3 530412
-0.002015 0.000040 0.120499 0.015276 -0.040009 -0.498904 -0.062500 1 0 0 0 0 0 3 531396
-0.002015 0.000040 0.120499 0.015269 -0.040017 -0.498892 -0.062500 1 0 0 0 0 0 3 532411
-0.002015 0.000040 0.120499 0.015277 -0.040009 -0.498904 -0.062500 1 0 0 0 0 0 3 533395
-0.002015 0.000040 0.120499 0.015269 -0.040017 -0.498892 -0.062500 1 0 0 0 0 0 3 534411
-0.002015 0.000040 0.120499 0.015277 -0.040009 -0.498903 -0.062500 1 0 0 0 0 0 3 535416
-0.002015 0.000040 0.120499 0.015265 -0.040005 -0.498898 -0.062500 1 0 0 0 0 0 3 536412
-0.002015 0.000040 0.120499 0.015280 -0.040019 -0.498897 -0.062500 1 0 0 0 0 0 3 537396
-0.002015 0.000040 0.120499 0.015257 -0.040015 -0.498905 -0.062500 1 0 0 0 0 0 3 538412
-0.002015 0.000040 0.120499 0.015278 -0.040021 -0.498898 -0.062500 1 0 0 0 0 0 3 539433
-0.002015 0.000040 0.120499 0.015265 -0.040007 -0.498898 -0.062500 1 0 0 0 0 0 3 540333
-0.002015 0.000040 0.120499 0.015279 -0.040020 -0.498898 -0.062500 1 0 0 0 0 0 3 541338
-0.002015 0.000040 0.120499 0.015265 -0.040007 -0.498898 -0.062500 1 0 0 0 0 0 3 542328
-0.002015 0.000040 0.120499 0.015279 -0.040020 -0.498898 -0.062500 1 0 0 0 0 0 3 543338
-0.002015 0.000040 0.120499 0.015265 -0.040007 -0.498898 -0.062500 1 0 0 0 0 0 3 544328
-0.002015 0.000040 0.120499 0.015276 -0.040008 -0.498904 -0.062500 1 0 0 0 0 0 3 545338
-0.002015 0.000040 0.120499 0.015268 -0.040017 -0.498892 -0.062500 1 0 0 0 0 0 3 546328
-0.002015 0.000040 0.120499 0.015276 -0.040009 -0.498904 -0.062500 1 0 0 0 0 0 3 547346
-0.002015 0.000040 0.120499 0.015268 -0.040017 -0.498892 -0.062500 1 0 0 0 0 0 3 548334
-0.002015 0.000040 0.120499 0.015276 -0.040009 -0.498904 -0.062500 1 0 0 0 0 0 3 549340
-0.002015 0.000040 0.120499 0.015268 -0.040017 -0.498892 -0.062500 1 0 0 0 0 0 3 550341
-0.002015 0.000040 0.120499 0.015276 -0.040009 -0.498903 -0.062500 1 0 0 0 0 0 3 551336
-0.002015 0.000040 0.120499 0.015268 -0.040017 -0.498892 -0.062500 1 0 0 0 0 0 3 552336
-0.002015 0.000040 0.120499 0.015276 -0.040009 -0.498903 -0.062500 1 0 0 0 0 0 3 553336
-0.002015 0.000040 0.120499 0.015265 -0.040005 -0.498898 -0.062500 1 0 0 0 0 0 3 554348
-0.002015 0.000040 0.120499 0.015279 -0.040019 -0.498897 -0.062500 1 0 0 0 0 0 3 555326
-0.002015 0.000040 0.120499 0.015265 -0.040006 -0.498898 -0.062500 1 0 0 0 0 0 3 556349
-0.002015 0.000040 0.120499 0.015271 -0.040028 -0.498904 -0.062500 1 0 0 0 0 0 3 557319
-0.002015 0.000040 0.120499 0.015264 -0.040008 -0.498899 -0.062500 1 0 0 0 0 0 3 558346
-0.002015 0.000040 0.120499 0.015279 -0.040020 -0.498898 -0.062500 1 0 0 0 0 0 3 559314
-0.002015 0.000040 0.120499 0.015265 -0.040007 -0.498898 -0.062500 1 0 0 0 0 0 3 560344
-0.002015 0.000040 0.120499 0.015279 -0.040020 -0.498898 -0.062500 1 0 0 0 0 0 3 561345
-0.002015 0.000040 0.120499 0.015265 -0.040007 -0.498898 -0.062500 1 0 0 0 0 0 3 562314
-0.002015 0.000040 0.120499 0.015279 -0.040020 -0.498897 -0.062500 1 0 0 0 0 0 3 563344
-0.002015 0.000040 0.120499 0.015265 -0.040007 -0.498898 -0.062500 1 0 0 0 0 0 3 564333
-0.002015 0.000040 0.120499 0.015276 -0.040008 -0.498904 -0.062500 1 0 0 0 0 0 3 565347
-0.001996 0.000036 0.120489 -0.249717 0.022446 -0.359851 -0.062500 1 0 0 0 0 0 3 566348
-0.001987 0.000033 0.120486 -0.159643 0.001506 -0.427594 -0.062500 1 0 0 0 0 0 3 567349
-0.001982 0.000032 0.120484 -0.093007 -0.014207 -0.462839 -0.062500 1 0 0 0 0 0 3 568344
-0.001980 0.000032 0.120484 -0.057761 -0.022583 -0.476272 -0.062500 1 0 0 0 0 0 3 569312
-0.001979 0.000031 0.120484 -0.040014 -0.026826 -0.481070 -0.062500 1 0 0 0 0 0 3 570343
-0.001978 0.000031 0.120484 -0.031168 -0.028952 -0.482751 -0.062500 1 0 0 0 0 0 3 571346
-0.001978 0.000031 0.120484 -0.026754 -0.030026 -0.483346 -0.062500 1 0 0 0 0 0 3 572313
-0.001978 0.000031 0.120484 -0.024548 -0.030554 -0.483544 -0.062500 1 0 0 0 0 0 3 573335
-0.001978 0.000031 0.120484 -0.023436 -0.030830 -0.483621 -0.062500 1 0 0 0 0 0 3 574314
-0.001978 0.000031 0.120484 -0.022890 -0.030951 -0.483635 -0.062500 1 0 0 0 0 0 3 575343
-0.001978 0.000031 0.120484 -0.022610 -0.031016 -0.483649 -0.062500 1 0 0 0 0 0 3 576342
-0.001978 0.000031 0.120484 -0.022475 -0.031048 -0.483654 -0.062500 1 0 0 0 0 0 3 577344
-0.001978 0.000031 0.120484 -0.022417 -0.031072 -0.483653 -0.062500 1 0 0 0 0 0 3 578331
-0.001978 0.000031 0.120484 -0.022383 -0.031071 -0.483659 -0.062500 1 0 0 0 0 0 3 579343
-0.001978 0.000031 0.120484 -0.022357 -0.031076 -0.483652 -0.062500 1 0 0 0 0 0 3 580330
-0.001978 0.000031 0.120484 -0.022351 -0.031087 -0.483665 -0.062500 1 0 0 0 0 0 3 581344
-0.001978 0.000031 0.120484 -0.022340 -0.031092 -0.483653 -0.062500 1 0 0 0 0 0 3 582343
-0.001978 0.000031 0.120484 -0.022342 -0.031081 -0.483658 -0.062500 1 0 0 0 0 0 3 583344
-0.001978 0.000031 0.120484 -0.022338 -0.031091 -0.483652 -0.062500 1 0 0 0 0 0 3 584342
-0.001990 0.000017 0.120473 0.157159 0.161104 -0.333385 -0.062500 1 0 0 0 0 0 3 585334
-0.001997 0.000010 0.120469 0.097979 0.096581 -0.406606 -0.062500 1 0 0 0 0 0 3 586341
-0.002000 0.000007 0.120468 0.052885 0.048264 -0.444681 -0.062500 1 0 0 0 0 0 3 587344
-0.002002 0.000005 0.120467 0.028551 0.022502 -0.459200 -0.062500 1 0 0 0 0 0 3 589491
-0.002003 0.000004 0.120467 0.016126 0.009454 -0.464388 -0.062500 1 0 0 0 0 0 3 590328
-0.002003 0.000004 0.120467 0.009856 0.002924 -0.466216 -0.062500 1 0 0 0 0 0 3 591389
-0.002003 0.000004 0.120467 0.006705 -0.000363 -0.466841 -0.062500 1 0 0 0 0 0 3 592436
-0.002003 0.000004 0.120467 0.005123 -0.001997 -0.467066 -0.062500 1 0 0 0 0 0 3 593427
-0.002003 0.000004 0.120467 0.004335 -0.002808 -0.467149 -0.062500 1 0 0 0 0 0 3 594390
-0.002004 0.000004 0.120467 0.003942 -0.003219 -0.467165 -0.062500 1 0 0 0 0 0 3 595387
-0.002004 0.000004 0.120467 0.003746 -0.003425 -0.467170 -0.062500 1 0 0 0 0 0 3 596387
-0.002004 0.000004 0.120467 0.003632 -0.003530 -0.467179 -0.062500 1 0 0 0 0 0 3 597433
-0.002004 0.000004 0.120467 0.003592 -0.003571 -0.467188 -0.062500 1 0 0 0 0 0 3 598421
-0.002004 0.000004 0.120467 0.003569 -0.003610 -0.467183 -0.062500 1 0 0 0 0 0 3 599394
-0.002004 0.000004 0.120467 0.003556 -0.003610 -0.467176 -0.062500 1 0 0 0 0 0 3 600395
-0.002004 0.000004 0.120467 0.003547 -0.003618 -0.467182 -0.062500 1 0 0 0 0 0 3 601405
-0.002004 0.000004 0.120467 0.003537 -0.003627 -0.467189 -0.062500 1 0 0 0 0 0 3 602416
-0.002004 0.000004 0.120467 0.003548 -0.003631 -0.467176 -0.062500 1 0 0 0 0 0 3 603412
-0.002004 0.000004 0.120467 0.003546 -0.003620 -0.467182 -0.062500 1 0 0 0 0 0 3 604413
-0.002004 0.000004 0.120467 0.003538 -0.003627 -0.467189 -0.062500 1 0 0 0 0 0 3 605413
-0.002004 0.000004 0.120467 0.003548 -0.003631 -0.467177 -0.062500 1 0 0 0 0 0 3 606412
-0.002004 0.000004 0.120467 0.003538 -0.003628 -0.467189 -0.062500 1 0 0 0 0 0 3 607424
-0.002004 0.000004 0.120467 0.003549 -0.003631 -0.467176 -0.062500 1 0 0 0 0 0 3 608412
-0.002004 0.000004 0.120467 0.003538 -0.003628 -0.467189 -0.062500 1 0 0 0 0 0 3 609394
-0.002004 0.000004 0.120467 0.003549 -0.003631 -0.467177 -0.062500 1 0 0 0 0 0 3 610411
-0.002004 0.000004 0.120467 0.003538 -0.003629 -0.467189 -0.062500 1 0 0 0 0 0 3 611414
-0.002004 0.000004 0.120467 0.003549 -0.003631 -0.467177 -0.062500 1 0 0 0 0 0 3 612408
-0.002004 0.000004 0.120467 0.003547 -0.003620 -0.467182 -0.062500 1 0 0 0 0 0 3 613417
-0.002004 0.000004 0.120467 0.003538 -0.003627 -0.467189 -0.062500 1 0 0 0 0 0 3 614391
-0.002004 0.000004 0.120467 0.003541 -0.003640 -0.467184 -0.062500 1 0 0 0 0 0 3 615414
-0.002004 0.000004 0.120467 0.003546 -0.003621 -0.467183 -0.062500 1 0 0 0 0 0 3 616394
-0.002004 0.000004 0.120467 0.003550 -0.003630 -0.467176 -0.062500 1 0 0 0 0 0 3 617410
-0.002004 0.000004 0.120467 0.003539 -0.003628 -0.467189 -0.062500 1 0 0 0 0 0 3 618394
-0.002004 0.000004 0.120467 0.003549 -0.003631 -0.467177 -0.062500 1 0 0 0 0 0 3 619409
-0.002004 0.000004 0.120467 0.003539 -0.003628 -0.467189 -0.062500 1 0 0 0 0 0 3 620394
-0.002004 0.000004 0.120467 0.003549 -0.003631 -0.467177 -0.062500 1 0 0 0 0 0 3 621408
-0.002004 0.000004 0.120467 0.003547 -0.003620 -0.467182 -0.062500 1 0 0 0 0 0 3 622392
-0.002004 0.000004 0.120467 0.003530 -0.003636 -0.467176 -0.062500 1 0 0 0 0 0 3 623323
-0.002004 0.000004 0.120467 0.003536 -0.003629 -0.467189 -0.062500 1 0 0 0 0 0 3 624336
-0.002004 0.000004 0.120467 0.003545 -0.003619 -0.467183 -0.062500 1 0 0 0 0 0 3 625340
-0.002004 0.000004 0.120467 0.003541 -0.003639 -0.467183 -0.062500 1 0 0 0 0 0 3 626326
-0.002004 0.000004 0.120467 0.003546 -0.003620 -0.467183 -0.062500 1 0 0 0 0 0 3 627337
-0.002004 0.000004 0.120467 0.003541 -0.003639 -0.467183 -0.062500 1 0 0 0 0 0 3 628325
-0.002004 0.000004 0.120467 0.003546 -0.003621 -0.467183 -0.062500 1 0 0 0 0 0 3 629339
-0.002004 0.000004 0.120467 0.003542 -0.003639 -0.467183 -0.062500 1 0 0 0 0 0 3 630354
-0.002004 0.000004 0.120467 0.003546 -0.003621 -0.467183 -0.062500 1 0 0 0 0 0 3 631339
-0.002004 0.000004 0.120467 0.003542 -0.003639 -0.467183 -0.062500 1 0 0 0 0 0 3 632332
-0.002004 0.000004 0.120467 0.003546 -0.003621 -0.467183 -0.062500 1 0 0 0 0 0 3 633326
-0.002004 0.000004 0.120467 0.003542 -0.003639 -0.467183 -0.062500 1 0 0 0 0 0 3 634333
-0.002004 0.000004 0.120467 0.003546 -0.003621 -0.467183 -0.062500 1 0 0 0 0 0 3 635339
-0.002004 0.000004 0.120467 0.003547 -0.003619 -0.467183 -0.062500 1 0 0 0 0 0 3 636346
-0.002004 0.000004 0.120467 0.003542 -0.003639 -0.467183 -0.062500 1 0 0 0 0 0 3 637339
-0.002004 0.000004 0.120467 0.003547 -0.003620 -0.467183 -0.062500 1 0 0 0 0 0 3 638340
-0.002004 0.000004 0.120467 0.003551 -0.003630 -0.467176 -0.062500 1 0 0 0 0 0 3 639349
-0.002004 0.000004 0.120467 0.003540 -0.003628 -0.467189 -0.062500 1 0 0 0 0 0 3 640344
-0.002004 0.000004 0.120467 0.003538 -0.003628 -0.467170 -0.062500 1 0 0 0 0 0 3 641311
-0.002004 0.000004 0.120467 0.003538 -0.003628 -0.467188 -0.062500 1 0 0 0 0 0 3 642342
-0.002004 0.000004 0.120467 0.003541 -0.003640 -0.467183 -0.062500 1 0 0 0 0 0 3 643343
-0.002004 0.000004 0.120467 0.003546 -0.003621 -0.467183 -0.062500 1 0 0 0 0 0 3 644340
-0.002004 0.000004 0.120467 0.003538 -0.003627 -0.467190 -0.062500 1 0 0 0 0 0 3 645341
-0.002004 0.000004 0.120467 0.003549 -0.003631 -0.467177 -0.062500 1 0 0 0 0 0 3 646349
-0.002004 0.000004 0.120467 0.003539 -0.003628 -0.467189 -0.062500 1 0 0 0 0 0 3 647315
-0.002004 0.000004 0.120467 0.003549 -0.003631 -0.467177 -0.062500 1 0 0 0 0 0 3 648345
-0.002004 0.000004 0.120467 0.003547 -0.003620 -0.467182 -0.062500 1 0 0 0 0 0 3 649340
-0.002004 0.000004 0.120467 0.003542 -0.003639 -0.467183 -0.062500 1 0 0 0 0 0 3 650340
-0.002004 0.000004 0.120467 0.003547 -0.003620 -0.467183 -0.062500 1 0 0 0 0 0 3 651341
-0.002004 0.000004 0.120467 0.003542 -0.003639 -0.467183 -0.062500 1 0 0 0 0 0 3 652311
-0.002004 0.000004 0.120467 0.003547 -0.003621 -0.467183 -0.062500 1 0 0 0 0 0 3 653341
-0.002004 0.000004 0.120467 0.003539 -0.003627 -0.467190 -0.062500 1 0 0 0 0 0 3 654311
-0.002004 0.000004 0.120467 0.003537 -0.003628 -0.467170 -0.062500 1 0 0 0 0 0 3 655340
-0.002004 0.000004 0.120467 0.003537 -0.003628 -0.467188 -0.062500 1 0 0 0 0 0 3 656339
-0.002004 0.000004 0.120467 0.003549 -0.003631 -0.467176 -0.062500 1 0 0 0 0 0 3 657343
-0.002004 0.000004 0.120467 0.003538 -0.003628 -0.467189 -0.062500 1 0 0 0 0 0 3 658339
-0.002004 0.000004 0.120467 0.003549 -0.003631 -0.467177 -0.062500 1 0 0 0 0 0 3 659341
-0.002004 0.000004 0.120467 0.003539 -0.003628 -0.467189 -0.062500 1 0 0 0 0 0 3 660340
-0.002004 0.000004 0.120467 0.003549 -0.003631 -0.467177 -0.062500 1 0 0 0 0 0 3 661340
-0.002004 0.000004 0.120467 0.003547 -0.003620 -0.467182 -0.062500 1 0 0 0 0 0 3 662341
-0.002004 0.000004 0.120467 0.003539 -0.003627 -0.467189 -0.062500 1 0 0 0 0 0 3 663342
-0.002004 0.000004 0.120467 0.003541 -0.003639 -0.467184 -0.062500 1 0 0 0 0 0 3 664333
-0.002004 0.000004 0.120467 0.003546 -0.003621 -0.467183 -0.062500 1 0 0 0 0 0 3 665344
-0.002004 0.000004 0.120467 0.003542 -0.003639 -0.467183 -0.062500 1 0 0 0 0 0 3 666332
-0.002004 0.000004 0.120467 0.003546 -0.003621 -0.467183 -0.062500 1 0 0 0 0 0 3 667346
-0.002004 0.000004 0.120467 0.003542 -0.003639 -0.467183 -0.062500 1 0 0 0 0 0 3 668314
-0.002004 0.000004 0.120467 0.003546 -0.003621 -0.467183 -0.062500 1 0 0 0 0 0 3 669341
-0.001985 -0.000001 0.120457 -0.261313 0.058777 -0.328061 -0.062500 1 0 0 0 0 0 3 670336
-0.001975 -0.000003 0.120454 -0.171302 0.037859 -0.395851 -0.062500 1 0 0 0 0 0 3 671342
-0.001971 -0.000004 0.120453 -0.104703 0.022172 -0.431105 -0.062500 1 0 0 0 0 0 3 672347
-0.001968 -0.000005 0.120452 -0.069474 0.013802 -0.444547 -0.062500 1 0 0 0 0 0 3 673352
-0.001967 -0.000005 0.120452 -0.051735 0.009561 -0.449351 -0.062500 1 0 0 0 0 0 3 674349
-0.001967 -0.000005 0.120452 -0.042869 0.007431 -0.451028 -0.062500 1 0 0 0 0 0 3 675349
-0.001966 -0.000005 0.120452 -0.038455 0.006357 -0.451622 -0.062500 1 0 0 0 0 0 3 676350
-0.001966 -0.000005 0.120452 -0.036248 0.005829 -0.451821 -0.062500 1 0 0 0 0 0 3 677348
-0.001966 -0.000005 0.120452 -0.035160 0.005559 -0.451885 -0.062500 1 0 0 0 0 0 3 678353
-0.001966 -0.000005 0.120452 -0.034602 0.005424 -0.451918 -0.062500 1 0 0 0 0 0 3 679360
-0.001966 -0.000005 0.120452 -0.034333 0.005360 -0.451928 -0.062500 1 0 0 0 0 0 3 680350
-0.001966 -0.000005 0.120452 -0.034188 0.005325 -0.451939 -0.062500 1 0 0 0 0 0 3 681353
-0.001966 -0.000005 0.120452 -0.034120 0.005309 -0.451932 -0.062500 1 0 0 0 0 0 3 682340
-0.001966 -0.000005 0.120452 -0.034096 0.005314 -0.451931 -0.062500 1 0 0 0 0 0 3 683406
-0.001966 -0.000005 0.120452 -0.034068 0.005298 -0.451937 -0.062500 1 0 0 0 0 0 3 684390
-0.001966 -0.000005 0.120452 -0.034057 0.005306 -0.451930 -0.062500 1 0 0 0 0 0 3 685405
-0.001966 -0.000005 0.120452 -0.034061 0.005286 -0.451930 -0.062500 1 0 0 0 0 0 3 686390
-0.001966 -0.000005 0.120452 -0.034057 0.005305 -0.451929 -0.062500 1 0 0 0 0 0 3 687405
-0.001966 -0.000005 0.120452 -0.034065 0.005298 -0.451936 -0.062500 1 0 0 0 0 0 3 688391
-0.001966 -0.000005 0.120452 -0.034055 0.005295 -0.451923 -0.062500 1 0 0 0 0 0 3 689403
-0.001966 -0.000005 0.120452 -0.034053 0.005294 -0.451942 -0.062500 1 0 0 0 0 0 3 690611
-0.001966 -0.000005 0.120452 -0.034053 0.005294 -0.451924 -0.062500 1 0 0 0 0 0 3 691411
-0.001966 -0.000005 0.120452 -0.034053 0.005294 -0.451942 -0.062500 1 0 0 0 0 0 3 692407
-0.001966 -0.000005 0.120452 -0.034053 0.005294 -0.451924 -0.062500 1 0 0 0 0 0 3 693391
-0.001966 -0.000005 0.120452 -0.034065 0.005297 -0.451936 -0.062500 1 0 0 0 0 0 3 694565
-0.001971 0.000013 0.120441 0.040443 -0.249479 -0.304253 -0.062500 1 0 0 0 0 0 3 695325
-0.001974 0.000022 0.120438 0.016508 -0.163836 -0.376219 -0.062500 1 0 0 0 0 0 3 696333
-0.001975 0.000027 0.120436 -0.002196 -0.099794 -0.413647 -0.062500 1 0 0 0 0 0 3 697323
-0.001976 0.000029 0.120436 -0.012462 -0.065663 -0.427907 -0.062500 1 0 0 0 0 0 3 698333
-0.001976 0.000030 0.120436 -0.017752 -0.048403 -0.433003 -0.062500 1 0 0 0 0 0 3 699323
-0.001977 0.000031 0.120436 -0.020436 -0.039735 -0.434790 -0.062500 1 0 0 0 0 0 3 700333
-0.001982 0.000049 0.120425 0.052645 -0.290041 -0.287607 -0.062500 1 0 0 0 0 0 3 701323
-0.001985 0.000058 0.120422 0.028052 -0.202311 -0.359862 -0.062500 1 0 0 0 0 0 3 702332
-0.001986 0.000063 0.120420 0.009017 -0.137225 -0.397378 -0.062500 1 0 0 0 0 0 3 703336
-0.001987 0.000065 0.120420 -0.001402 -0.102557 -0.411698 -0.062500 1 0 0 0 0 0 3 704337
-0.001993 0.000084 0.120409 0.067601 -0.339528 -0.268869 -0.062500 1 0 0 0 0 0 3 705331
-0.001996 0.000094 0.120405 0.040998 -0.245232 -0.342742 -0.062500 1 0 0 0 0 0 3 706324
-0.001997 0.000099 0.120404 0.020937 -0.176860 -0.380863 -0.062500 1 0 0 0 0 0 3 707332
-0.001998 0.000101 0.120404 0.009984 -0.140548 -0.395368 -0.062500 1 0 0 0 0 0 3 708322
-0.002003 0.000121 0.120393 0.078699 -0.376562 -0.252492 -0.062500 1 0 0 0 0 0 3 709326
-0.002006 0.000130 0.120389 0.051984 -0.281918 -0.326464 -0.062500 1 0 0 0 0 0 3 710333
-0.002008 0.000135 0.120388 0.031859 -0.213373 -0.364607 -0.062500 1 0 0 0 0 0 3 711331
-0.002014 0.000156 0.120377 0.095197 -0.431215 -0.230954 -0.062500 1 0 0 0 0 0 3 712334
-0.002017 0.000166 0.120373 0.065711 -0.327423 -0.308346 -0.062500 1 0 0 0 0 0 3 713328
-0.002019 0.000171 0.120372 0.044163 -0.254283 -0.347719 -0.062500 1 0 0 0 0 0 3 714329
-0.002019 0.000174 0.120371 0.032479 -0.215598 -0.362664 -0.062500 1 0 0 0 0 0 3 715311
-0.002020 0.000175 0.120371 0.026459 -0.196048 -0.367994 -0.062500 1 0 0 0 0 0 3 716327
-0.002020 0.000176 0.120371 0.023404 -0.186243 -0.369860 -0.062500 1 0 0 0 0 0 3 717328
-0.002025 0.000194 0.120360 0.096111 -0.435423 -0.222194 -0.062500 1 0 0 0 0 0 3 718310
-0.002028 0.000203 0.120357 0.071531 -0.347671 -0.294726 -0.062500 1 0 0 0 0 0 3 719330
-0.002030 0.000208 0.120355 0.052496 -0.282565 -0.332378 -0.062500 1 0 0 0 0 0 3 720329
-0.002030 0.000210 0.120355 0.042054 -0.247889 -0.346734 -0.062500 1 0 0 0 0 0 3 721331
-0.002031 0.000212 0.120355 0.036689 -0.230345 -0.351853 -0.062500 1 0 0 0 0 0 3 722332
-0.002031 0.000212 0.120355 0.033943 -0.221543 -0.353644 -0.062500 1 0 0 0 0 0 3 723331
-0.002031 0.000212 0.120355 0.032546 -0.217130 -0.354276 -0.062500 1 0 0 0 0 0 3 724331
-0.002031 0.000213 0.120355 0.031854 -0.214940 -0.354494 -0.062500 1 0 0 0 0 0 3 725326
-0.002031 0.000213 0.120355 0.031505 -0.213836 -0.354562 -0.062500 1 0 0 0 0 0 3 726328
-0.002031 0.000213 0.120355 0.031334 -0.213278 -0.354599 -0.062500 1 0 0 0 0 0 3 727328
-0.002031 0.000213 0.120355 0.031251 -0.213005 -0.354605 -0.062500 1 0 0 0 0 0 3 728328
-0.002031 0.000213 0.120355 0.031199 -0.212871 -0.354607 -0.062500 1 0 0 0 0 0 3 729326
-0.002031 0.000213 0.120355 0.031178 -0.212806 -0.354601 -0.062500 1 0 0 0 0 0 3 730326
-0.002031 0.000213 0.120355 0.031158 -0.212777 -0.354608 -0.062500 1 0 0 0 0 0 3 731328
-0.002031 0.000213 0.120355 0.031161 -0.212756 -0.354608 -0.062500 1 0 0 0 0 0 3 732327
-0.002031 0.000213 0.120355 0.031159 -0.212743 -0.354615 -0.062500 1 0 0 0 0 0 3 733326
-0.002031 0.000213 0.120355 0.031155 -0.212731 -0.354603 -0.062500 1 0 0 0 0 0 3 734326
-0.002031 0.000213 0.120355 0.031146 -0.212738 -0.354608 -0.062500 1 0 0 0 0 0 3 735311
-0.002031 0.000213 0.120355 0.031165 -0.212733 -0.354608 -0.062500 1 0 0 0 0 0 3 736330
-0.002031 0.000213 0.120355 0.031147 -0.212739 -0.354609 -0.062500 1 0 0 0 0 0 3 737326
-0.002031 0.000213 0.120355 0.031153 -0.212731 -0.354602 -0.062500 1 0 0 0 0 0 3 738327
-0.002031 0.000213 0.120355 0.031158 -0.212741 -0.354614 -0.062500 1 0 0 0 0 0 3 739327
-0.002031 0.000213 0.120355 0.031155 -0.212731 -0.354603 -0.062500 1 0 0 0 0 0 3 740313
-0.002031 0.000213 0.120355 0.031146 -0.212739 -0.354608 -0.062500 1 0 0 0 0 0 3 741329
-0.002031 0.000213 0.120355 0.031165 -0.212734 -0.354608 -0.062500 1 0 0 0 0 0 3 742343
-0.002031 0.000213 0.120355 0.031147 -0.212739 -0.354609 -0.062500 1 0 0 0 0 0 3 743334
-0.002031 0.000213 0.120355 0.031153 -0.212731 -0.354602 -0.062500 1 0 0 0 0 0 3 744330
-0.002031 0.000213 0.120355 0.031158 -0.212742 -0.354614 -0.062500 1 0 0 0 0 0 3 745322
-0.002031 0.000213 0.120355 0.031154 -0.212732 -0.354602 -0.062500 1 0 0 0 0 0 3 746327
-0.002031 0.000213 0.120355 0.031155 -0.212730 -0.354621 -0.062500 1 0 0 0 0 0 3 747326
-0.002031 0.000213 0.120355 0.031154 -0.212730 -0.354604 -0.062500 1 0 0 0 0 0 3 748330
-0.002031 0.000213 0.120355 0.031154 -0.212730 -0.354601 -0.062500 1 0 0 0 0 0 3 749329
-0.002031 0.000213 0.120355 0.031158 -0.212741 -0.354614 -0.062500 1 0 0 0 0 0 3 750311
-0.002031 0.000213 0.120355 0.031155 -0.212731 -0.354603 -0.062500 1 0 0 0 0 0 3 751311
-0.002031 0.000213 0.120355 0.031146 -0.212739 -0.354608 -0.062500 1 0 0 0 0 0 3 752325
-0.002031 0.000213 0.120355 0.031165 -0.212734 -0.354608 -0.062500 1 0 0 0 0 0 3 753332
-0.002031 0.000213 0.120355 0.031147 -0.212739 -0.354609 -0.062500 1 0 0 0 0 0 3 754312
-0.002031 0.000213 0.120355 0.031153 -0.212731 -0.354602 -0.062500 1 0 0 0 0 0 3 755331
-0.002031 0.000213 0.120355 0.031158 -0.212742 -0.354614 -0.062500 1 0 0 0 0 0 3 756320
-0.002031 0.000213 0.120355 0.031155 -0.212731 -0.354602 -0.062500 1 0 0 0 0 0 3 757330
-0.002031 0.000213 0.120355 0.031155 -0.212730 -0.354621 -0.062500 1 0 0 0 0 0 3 758316
-0.002031 0.000213 0.120355 0.031154 -0.212730 -0.354604 -0.062500 1 0 0 0 0 0 3 759331
-0.002031 0.000213 0.120355 0.031146 -0.212738 -0.354608 -0.062500 1 0 0 0 0 0 3 760321
-0.002031 0.000213 0.120355 0.031165 -0.212733 -0.354608 -0.062500 1 0 0 0 0 0 3 761330
-0.002031 0.000213 0.120355 0.031147 -0.212739 -0.354609 -0.062500 1 0 0 0 0 0 3 762322
-0.002031 0.000213 0.120355 0.031153 -0.212731 -0.354602 -0.062500 1 0 0 0 0 0 3 763331
-0.002031 0.000213 0.120355 0.031158 -0.212742 -0.354614 -0.062500 1 0 0 0 0 0 3 764321
-0.002031 0.000213 0.120355 0.031155 -0.212731 -0.354603 -0.062500 1 0 0 0 0 0 3 765331
-0.002031 0.000213 0.120355 0.031154 -0.212730 -0.354601 -0.062500 1 0 0 0 0 0 3 766321
-0.002031 0.000213 0.120355 0.031158 -0.212742 -0.354614 -0.062500 1 0 0 0 0 0 3 767331
-0.002031 0.000213 0.120355 0.031155 -0.212731 -0.354602 -0.062500 1 0 0 0 0 0 3 768342
-0.002031 0.000213 0.120355 0.031155 -0.212730 -0.354621 -0.062500 1 0 0 0 0 0 3 769335
-0.002031 0.000213 0.120355 0.031155 -0.212730 -0.354603 -0.062500 1 0 0 0 0 0 3 770336
-0.002031 0.000213 0.120355 0.031146 -0.212738 -0.354608 -0.062500 1 0 0 0 0 0 3 771334
-0.002031 0.000213 0.120355 0.031153 -0.212730 -0.354602 -0.062500 1 0 0 0 0 0 3 772330
-0.002031 0.000213 0.120355 0.031158 -0.212741 -0.354614 -0.062500 1 0 0 0 0 0 3 773331
-0.002031 0.000213 0.120355 0.031155 -0.212731 -0.354603 -0.062500 1 0 0 0 0 0 3 774320
-0.002031 0.000213 0.120355 0.031158 -0.212742 -0.354614 -0.062500 1 0 0 0 0 0 3 775328
-0.002031 0.000213 0.120355 0.031155 -0.212731 -0.354603 -0.062500 1 0 0 0 0 0 3 776340
-0.002031 0.000213 0.120355 0.031146 -0.212739 -0.354608 -0.062500 1 0 0 0 0 0 3 777327
-0.002031 0.000213 0.120355 0.031165 -0.212734 -0.354608 -0.062500 1 0 0 0 0 0 3 778338
-0.002031 0.000213 0.120355 0.031147 -0.212739 -0.354609 -0.062500 1 0 0 0 0 0 3 779343
-0.002031 0.000213 0.120355 0.031150 -0.212719 -0.354609 -0.062500 1 0 0 0 0 0 3 780337
-0.002031 0.000213 0.120355 0.031157 -0.212740 -0.354615 -0.062500 1 0 0 0 0 0 3 781336
-0.002031 0.000213 0.120355 0.031154 -0.212731 -0.354603 -0.062500 1 0 0 0 0 0 3 782337
-0.002031 0.000213 0.120355 0.031154 -0.212730 -0.354601 -0.062500 1 0 0 0 0 0 3 783338
-0.002031 0.000213 0.120355 0.031158 -0.212741 -0.354614 -0.062500 1 0 0 0 0 0 3 784337
-0.002031 0.000213 0.120355 0.031155 -0.212731 -0.354602 -0.062500 1 0 0 0 0 0 3 785340
-0.002031 0.000213 0.120355 0.031158 -0.212741 -0.354614 -0.062500 1 0 0 0 0 0 3 786310
-0.002031 0.000213 0.120355 0.031155 -0.212731 -0.354603 -0.062500 1 0 0 0 0 0 3 787342
-0.002031 0.000213 0.120355 0.031146 -0.212739 -0.354608 -0.062500 1 0 0 0 0 0 3 788335
-0.002031 0.000213 0.120355 0.031166 -0.212734 -0.354608 -0.062500 1 0 0 0 0 0 3 789306
-0.002031 0.000213 0.120355 0.031148 -0.212739 -0.354609 -0.062500 1 0 0 0 0 0 3 790335
-0.002031 0.000213 0.120355 0.031150 -0.212719 -0.354609 -0.062500 1 0 0 0 0 0 3 791340
-0.002031 0.000213 0.120355 0.031158 -0.212740 -0.354615 -0.062500 1 0 0 0 0 0 3 792337
-0.002031 0.000213 0.120355 0.031155 -0.212731 -0.354603 -0.062500 1 0 0 0 0 0 3 793336
-0.002036 0.000231 0.120344 0.105354 -0.466688 -0.206157 -0.062500 1 0 0 0 0 0 3 794336
-0.002039 0.000240 0.120340 0.081597 -0.381440 -0.278527 -0.062500 1 0 0 0 0 0 3 795337
-0.002041 0.000244 0.120339 0.062946 -0.317610 -0.316140 -0.062500 1 0 0 0 0 0 3 796336
-0.002041 0.000247 0.120339 0.052715 -0.283557 -0.330469 -0.062500 1 0 0 0 0 0 3 797336
-0.002042 0.000248 0.120338 0.047434 -0.266316 -0.335591 -0.062500 1 0 0 0 0 0 3 798337
-0.002042 0.000248 0.120338 0.044735 -0.257671 -0.337385 -0.062500 1 0 0 0 0 0 3 799336
-0.002042 0.000249 0.120338 0.043385 -0.253343 -0.338011 -0.062500 1 0 0 0 0 0 3 800337
-0.002042 0.000249 0.120338 0.042705 -0.251183 -0.338217 -0.062500 1 0 0 0 0 0 3 801306
-0.002042 0.000249 0.120338 0.042352 -0.250100 -0.338304 -0.062500 1 0 0 0 0 0 3 802338
-0.002042 0.000249 0.120338 0.042175 -0.249564 -0.338323 -0.062500 1 0 0 0 0 0 3 803337
-0.002042 0.000249 0.120338 0.042087 -0.249281 -0.338334 -0.062500 1 0 0 0 0 0 3 804336
-0.002042 0.000249 0.120338 0.042051 -0.249161 -0.338336 -0.062500 1 0 0 0 0 0 3 805336
-0.002042 0.000249 0.120338 0.042028 -0.249086 -0.338337 -0.062500 1 0 0 0 0 0 3 806335
-0.002042 0.000249 0.120338 0.042020 -0.249058 -0.338351 -0.062500 1 0 0 0 0 0 3 807328
-0.002042 0.000249 0.120338 0.042012 -0.249034 -0.338346 -0.062500 1 0 0 0 0 0 3 808335
-0.002042 0.000249 0.120338 0.042008 -0.249021 -0.338332 -0.062500 1 0 0 0 0 0 3 809336
-0.002042 0.000249 0.120338 0.041999 -0.249028 -0.338337 -0.062500 1 0 0 0 0 0 3 810333
-0.002042 0.000249 0.120338 0.042010 -0.249033 -0.338344 -0.062500 1 0 0 0 0 0 3 811412
-0.002042 0.000249 0.120338 0.042004 -0.249010 -0.338339 -0.062500 1 0 0 0 0 0 3 812408
-0.002042 0.000249 0.120338 0.042011 -0.249031 -0.338345 -0.062500 1 0 0 0 0 0 3 813412
-0.002042 0.000249 0.120338 0.042004 -0.249010 -0.338339 -0.062500 1 0 0 0 0 0 3 814379
-0.002042 0.000249 0.120338 0.042007 -0.249019 -0.338331 -0.062500 1 0 0 0 0 0 3 815381
-0.002042 0.000249 0.120338 0.042008 -0.249020 -0.338350 -0.062500 1 0 0 0 0 0 3 816393
-0.002042 0.000249 0.120338 0.042008 -0.249020 -0.338332 -0.062500 1 0 0 0 0 0 3 817410
-0.002042 0.000249 0.120338 0.041996 -0.249017 -0.338344 -0.062500 1 0 0 0 0 0 3 818415
-0.002042 0.000249 0.120338 0.042018 -0.249023 -0.338338 -0.062500 1 0 0 0 0 0 3 819421
-0.002042 0.000249 0.120338 0.041997 -0.249018 -0.338345 -0.062500 1 0 0 0 0 0 3 820421
-0.002042 0.000249 0.120338 0.042006 -0.249020 -0.338332 -0.062500 1 0 0 0 0 0 3 821416
-0.002042 0.000249 0.120338 0.042008 -0.249020 -0.338350 -0.062500 1 0 0 0 0 0 3 822397
-0.002042 0.000249 0.120338 0.042007 -0.249020 -0.338332 -0.062500 1 0 0 0 0 0 3 823411
-0.002042 0.000249 0.120338 0.042008 -0.249020 -0.338350 -0.062500 1 0 0 0 0 0 3 824387
-0.002029 0.000263 0.120349 -0.137336 -0.441302 -0.488237 -0.062500 1 0 0 0 0 0 3 825403
-0.002023 0.000270 0.120353 -0.078347 -0.376693 -0.415075 -0.062500 1 0 0 0 0 0 3 826385
-0.002019 0.000273 0.120354 -0.033257 -0.328344 -0.377117 -0.062500 1 0 0 0 0 0 3 827402
-0.002018 0.000275 0.120355 -0.008908 -0.302583 -0.362668 -0.062500 1 0 0 0 0 0 3 828386
-0.002017 0.000276 0.120355 0.003532 -0.289536 -0.357526 -0.062500 1 0 0 0 0 0 3 829541
-0.002017 0.000276 0.120355 0.009806 -0.283006 -0.355720 -0.062500 1 0 0 0 0 0 3 830411
-0.002016 0.000276 0.120355 0.012953 -0.279741 -0.355087 -0.062500 1 0 0 0 0 0 3 831412
-0.002016 0.000276 0.120355 0.014534 -0.278110 -0.354865 -0.062500 1 0 0 0 0 0 3 832413
-0.002016 0.000276 0.120355 0.015331 -0.277291 -0.354799 -0.062500 1 0 0 0 0 0 3 833410
-0.002016 0.000276 0.120355 0.015724 -0.276879 -0.354766 -0.062500 1 0 0 0 0 0 3 834407
-0.002016 0.000276 0.120355 0.015924 -0.276685 -0.354752 -0.062500 1 0 0 0 0 0 3 835401
-0.002016 0.000276 0.120355 0.016027 -0.276579 -0.354756 -0.062500 1 0 0 0 0 0 3 836385
-0.002016 0.000276 0.120355 0.016083 -0.276520 -0.354755 -0.062500 1 0 0 0 0 0 3 837402
-0.002016 0.000276 0.120355 0.016091 -0.276496 -0.354755 -0.062500 1 0 0 0 0 0 3 838385
-0.002016 0.000276 0.120355 0.016110 -0.276489 -0.354754 -0.062500 1 0 0 0 0 0 3 839327
-0.002016 0.000276 0.120355 0.016112 -0.276489 -0.354754 -0.062500 1 0 0 0 0 0 3 840319
-0.002016 0.000276 0.120355 0.016120 -0.276481 -0.354747 -0.062500 1 0 0 0 0 0 3 841323
-0.002016 0.000276 0.120355 0.016117 -0.276468 -0.354753 -0.062500 1 0 0 0 0 0 3 842329
-0.002016 0.000276 0.120355 0.016132 -0.276482 -0.354753 -0.062500 1 0 0 0 0 0 3 843320
-0.002016 0.000276 0.120355 0.016118 -0.276469 -0.354754 -0.062500 1 0 0 0 0 0 3 844328
-0.002016 0.000276 0.120355 0.016120 -0.276479 -0.354747 -0.062500 1 0 0 0 0 0 3 845330
-0.002016 0.000276 0.120355 0.016129 -0.276471 -0.354759 -0.062500 1 0 0 0 0 0 3 846320
-0.002016 0.000276 0.120355 0.016121 -0.276479 -0.354748 -0.062500 1 0 0 0 0 0 3 847339
-0.002016 0.000276 0.120355 0.016129 -0.276471 -0.354760 -0.062500 1 0 0 0 0 0 3 848328
-0.002016 0.000276 0.120355 0.016122 -0.276479 -0.354748 -0.062500 1 0 0 0 0 0 3 849327
-0.002016 0.000276 0.120355 0.016117 -0.276468 -0.354753 -0.062500 1 0 0 0 0 0 3 850316
-0.002016 0.000276 0.120355 0.016129 -0.276470 -0.354760 -0.062500 1 0 0 0 0 0 3 851334
-0.002016 0.000276 0.120355 0.016122 -0.276478 -0.354748 -0.062500 1 0 0 0 0 0 3 852318
-0.002016 0.000276 0.120355 0.016117 -0.276468 -0.354753 -0.062500 1 0 0 0 0 0 3 853337
-0.002016 0.000276 0.120355 0.016132 -0.276481 -0.354753 -0.062500 1 0 0 0 0 0 3 854324
-0.002016 0.000276 0.120355 0.016119 -0.276468 -0.354754 -0.062500 1 0 0 0 0 0 3 855329
-0.002016 0.000276 0.120355 0.016120 -0.276478 -0.354747 -0.062500 1 0 0 0 0 0 3 856325
-0.002016 0.000276 0.120355 0.016121 -0.276479 -0.354766 -0.062500 1 0 0 0 0 0 3 857324
-0.002016 0.000276 0.120355 0.016120 -0.276480 -0.354749 -0.062500 1 0 0 0 0 0 3 858325
-0.002016 0.000276 0.120355 0.016117 -0.276468 -0.354754 -0.062500 1 0 0 0 0 0 3 859325
-0.002016 0.000276 0.120355 0.016132 -0.276481 -0.354754 -0.062500 1 0 0 0 0 0 3 860324
-0.002016 0.000276 0.120355 0.016118 -0.276468 -0.354754 -0.062500 1 0 0 0 0 0 3 861316
-0.002016 0.000276 0.120355 0.016120 -0.276478 -0.354747 -0.062500 1 0 0 0 0 0 3 862325
-0.002016 0.000276 0.120355 0.016129 -0.276471 -0.354760 -0.062500 1 0 0 0 0 0 3 863331
-0.002016 0.000276 0.120355 0.016121 -0.276479 -0.354748 -0.062500 1 0 0 0 0 0 3 864325
-0.002016 0.000276 0.120355 0.016129 -0.276471 -0.354760 -0.062500 1 0 0 0 0 0 3 865323
-0.002016 0.000276 0.120355 0.016122 -0.276479 -0.354748 -0.062500 1 0 0 0 0 0 3 866322
-0.002016 0.000276 0.120355 0.016117 -0.276468 -0.354753 -0.062500 1 0 0 0 0 0 3 867321
-0.002016 0.000276 0.120355 0.016132 -0.276481 -0.354753 -0.062500 1 0 0 0 0 0 3 868305
-0.002016 0.000276 0.120355 0.016118 -0.276468 -0.354754 -0.062500 1 0 0 0 0 0 3 869322
-0.002016 0.000276 0.120355 0.016120 -0.276478 -0.354747 -0.062500 1 0 0 0 0 0 3 870324
-0.002016 0.000276 0.120355 0.016129 -0.276471 -0.354759 -0.062500 1 0 0 0 0 0 3 871323
-0.002016 0.000276 0.120355 0.016122 -0.276479 -0.354748 -0.062500 1 0 0 0 0 0 3 872323
-0.002016 0.000276 0.120355 0.016117 -0.276468 -0.354753 -0.062500 1 0 0 0 0 0 3 873321
-0.002016 0.000276 0.120355 0.016132 -0.276481 -0.354753 -0.062500 1 0 0 0 0 0 3 874323
-0.002016 0.000276 0.120355 0.016119 -0.276468 -0.354754 -0.062500 1 0 0 0 0 0 3 875327
-0.002016 0.000276 0.120355 0.016124 -0.276490 -0.354760 -0.062500 1 0 0 0 0 0 3 876321
-0.002016 0.000276 0.120355 0.016118 -0.276470 -0.354755 -0.062500 1 0 0 0 0 0 3 877321
-0.002016 0.000276 0.120355 0.016120 -0.276479 -0.354747 -0.062500 1 0 0 0 0 0 3 878305
-0.002016 0.000276 0.120355 0.016129 -0.276471 -0.354760 -0.062500 1 0 0 0 0 0 3 879322
-0.002016 0.000276 0.120355 0.016121 -0.276479 -0.354748 -0.062500 1 0 0 0 0 0 3 880324
-0.002016 0.000276 0.120355 0.016117 -0.276468 -0.354753 -0.062500 1 0 0 0 0 0 3 881321
-0.002016 0.000276 0.120355 0.016132 -0.276482 -0.354754 -0.062500 1 0 0 0 0 0 3 882323
-0.002016 0.000276 0.120355 0.016118 -0.276469 -0.354754 -0.062500 1 0 0 0 0 0 3 883323
-0.002016 0.000276 0.120355 0.016120 -0.276479 -0.354747 -0.062500 1 0 0 0 0 0 3 884306
-0.002016 0.000276 0.120355 0.016129 -0.276471 -0.354760 -0.062500 1 0 0 0 0 0 3 885305
-0.002016 0.000276 0.120355 0.016121 -0.276479 -0.354748 -0.062500 1 0 0 0 0 0 3 886323
-0.002016 0.000276 0.120355 0.016117 -0.276468 -0.354753 -0.062500 1 0 0 0 0 0 3 887301
-0.002016 0.000276 0.120355 0.016129 -0.276470 -0.354760 -0.062500 1 0 0 0 0 0 3 888315
-0.002016 0.000276 0.120355 0.016121 -0.276478 -0.354748 -0.062500 1 0 0 0 0 0 3 889325
-0.002016 0.000276 0.120355 0.016117 -0.276468 -0.354753 -0.062500 1 0 0 0 0 0 3 890324
-0.002016 0.000276 0.120355 0.016132 -0.276481 -0.354753 -0.062500 1 0 0 0 0 0 3 891319
-0.002016 0.000276 0.120355 0.016118 -0.276468 -0.354754 -0.062500 1 0 0 0 0 0 3 892322
-0.002016 0.000276 0.120355 0.016133 -0.276481 -0.354754 -0.062500 1 0 0 0 0 0 3 893328
-0.002016 0.000276 0.120355 0.016119 -0.276468 -0.354754 -0.062500 1 0 0 0 0 0 3 894323
-0.002016 0.000276 0.120355 0.016120 -0.276478 -0.354747 -0.062500 1 0 0 0 0 0 3 895416
-0.002016 0.000276 0.120355 0.016121 -0.276479 -0.354766 -0.062500 1 0 0 0 0 0 3 896422
-0.002016 0.000276 0.120355 0.016120 -0.276480 -0.354749 -0.062500 1 0 0 0 0 0 3 897388
-0.002016 0.000276 0.120355 0.016117 -0.276468 -0.354754 -0.062500 1 0 0 0 0 0 3 898379
-0.002029 0.000263 0.120344 0.195577 -0.084097 -0.204976 -0.062500 1 0 0 0 0 0 3 899390
-0.002035 0.000256 0.120340 0.136458 -0.148810 -0.277990 -0.062500 1 0 0 0 0 0 3 900405
-0.002039 0.000252 0.120339 0.091346 -0.197178 -0.315934 -0.062500 1 0 0 0 0 0 3 901400
-0.002040 0.000251 0.120339 0.067019 -0.222933 -0.330403 -0.062500 1 0 0 0 0 0 3 902383
-0.002041 0.000250 0.120338 0.054592 -0.235968 -0.335565 -0.062500 1 0 0 0 0 0 3 903401
-0.002042 0.000249 0.120338 0.048321 -0.242495 -0.337375 -0.062500 1 0 0 0 0 0 3 904532
-0.002042 0.000249 0.120338 0.045163 -0.245757 -0.338004 -0.062500 1 0 0 0 0 0 3 905410
-0.002042 0.000249 0.120338 0.043600 -0.247381 -0.338225 -0.062500 1 0 0 0 0 0 3 906414
-0.002042 0.000249 0.120338 0.042798 -0.248208 -0.338300 -0.062500 1 0 0 0 0 0 3 907849
-0.002042 0.000249 0.120338 0.042400 -0.248609 -0.338320 -0.062500 1 0 0 0 0 0 3 908414
-0.002042 0.000249 0.120338 0.042204 -0.248814 -0.338346 -0.062500 1 0 0 0 0 0 3 909414
-0.002042 0.000249 0.120338 0.042110 -0.248912 -0.338337 -0.062500 1 0 0 0 0 0 3 910401
-0.002042 0.000249 0.120338 0.042055 -0.248970 -0.338337 -0.062500 1 0 0 0 0 0 3 911318
-0.002042 0.000249 0.120338 0.042027 -0.249000 -0.338337 -0.062500 1 0 0 0 0 0 3 912327
-0.002042 0.000249 0.120338 0.042017 -0.249011 -0.338344 -0.062500 1 0 0 0 0 0 3 913317
-0.002055 0.000235 0.120328 0.221360 -0.056730 -0.188441 -0.062500 1 0 0 0 0 0 3 914327
-0.002061 0.000228 0.120324 0.162285 -0.121410 -0.261511 -0.062500 1 0 0 0 0 0 3 915317
-0.002065 0.000225 0.120323 0.117208 -0.169744 -0.299503 -0.062500 1 0 0 0 0 0 3 916326
-0.002066 0.000223 0.120322 0.092885 -0.195495 -0.313979 -0.062500 1 0 0 0 0 0 3 917316
-0.002067 0.000222 0.120322 0.080463 -0.208524 -0.319129 -0.062500 1 0 0 0 0 0 3 918317
-0.002067 0.000222 0.120322 0.074194 -0.215049 -0.320942 -0.062500 1 0 0 0 0 0 3 919326
-0.002068 0.000222 0.120322 0.071050 -0.218312 -0.321578 -0.062500 1 0 0 0 0 0 3 920336
-0.002081 0.000208 0.120311 0.248700 -0.027761 -0.171766 -0.062500 1 0 0 0 0 0 3 921323
-0.002087 0.000201 0.120307 0.188886 -0.093201 -0.244992 -0.062500 1 0 0 0 0 0 3 922340
-0.002090 0.000198 0.120306 0.143454 -0.141920 -0.283021 -0.062500 1 0 0 0 0 0 3 923333
-0.002092 0.000196 0.120306 0.118941 -0.167873 -0.297526 -0.062500 1 0 0 0 0 0 3 924329
-0.002093 0.000195 0.120306 0.106414 -0.180983 -0.302695 -0.062500 1 0 0 0 0 0 3 925325
-0.002093 0.000195 0.120306 0.100103 -0.187564 -0.304502 -0.062500 1 0 0 0 0 0 3 926316
-0.002094 0.000194 0.120305 0.096932 -0.190856 -0.305140 -0.062500 1 0 0 0 0 0 3 927332
-0.002094 0.000194 0.120305 0.095334 -0.192505 -0.305359 -0.062500 1 0 0 0 0 0 3 928324
-0.002094 0.000194 0.120305 0.094533 -0.193313 -0.305434 -0.062500 1 0 0 0 0 0 3 929339
-0.002094 0.000194 0.120305 0.094143 -0.193735 -0.305462 -0.062500 1 0 0 0 0 0 3 930303
-0.002094 0.000194 0.120305 0.093948 -0.193942 -0.305468 -0.062500 1 0 0 0 0 0 3 931332
-0.002094 0.000194 0.120305 0.093843 -0.194038 -0.305471 -0.062500 1 0 0 0 0 0 3 932327
-0.002094 0.000194 0.120305 0.093787 -0.194095 -0.305472 -0.062500 1 0 0 0 0 0 3 933303
-0.002094 0.000194 0.120305 0.093755 -0.194113 -0.305479 -0.062500 1 0 0 0 0 0 3 934331
-0.002107 0.000180 0.120295 0.272897 -0.002051 -0.155316 -0.062500 1 0 0 0 0 0 3 935333
-0.002113 0.000174 0.120291 0.213916 -0.066638 -0.228525 -0.062500 1 0 0 0 0 0 3 936339
-0.002116 0.000170 0.120290 0.168891 -0.114917 -0.266568 -0.062500 1 0 0 0 0 0 3 937332
-0.002118 0.000168 0.120289 0.144584 -0.140652 -0.281066 -0.062500 1 0 0 0 0 0 3 938335
-0.002119 0.000168 0.120289 0.132160 -0.153668 -0.286246 -0.062500 1 0 0 0 0 0 3 939334
-0.002119 0.000167 0.120289 0.125907 -0.160190 -0.288057 -0.062500 1 0 0 0 0 0 3 940330
-0.002119 0.000167 0.120289 0.122757 -0.163460 -0.288684 -0.062500 1 0 0 0 0 0 3 941335
-0.002119 0.000167 0.120289 0.121177 -0.165090 -0.288909 -0.062500 1 0 0 0 0 0 3 942302
-0.002120 0.000167 0.120289 0.120381 -0.165908 -0.288978 -0.062500 1 0 0 0 0 0 3 943331
-0.002120 0.000167 0.120289 0.119976 -0.166317 -0.289006 -0.062500 1 0 0 0 0 0 3 944331
-0.002132 0.000153 0.120278 0.298828 0.025456 -0.138742 -0.062500 1 0 0 0 0 0 3 945331
-0.002139 0.000146 0.120275 0.239810 -0.039167 -0.212011 -0.062500 1 0 0 0 0 0 3 946331
-0.002142 0.000143 0.120273 0.194759 -0.087476 -0.250091 -0.062500 1 0 0 0 0 0 3 947333
-0.002138 0.000123 0.120283 0.096372 0.140691 -0.412936 -0.062500 1 0 0 0 0 0 3 948330
-0.002137 0.000113 0.120287 0.107585 0.042496 -0.345673 -0.062500 1 0 0 0 0 0 3 949333
-0.002136 0.000108 0.120288 0.119918 -0.027890 -0.309932 -0.062500 1 0 0 0 0 0 3 950329
-0.002135 0.000106 0.120289 0.127011 -0.065218 -0.296288 -0.062500 1 0 0 0 0 0 3 951332
-0.002135 0.000104 0.120289 0.130718 -0.084105 -0.291409 -0.062500 1 0 0 0 0 0 3 952330
-0.002135 0.000104 0.120289 0.132640 -0.093553 -0.289703 -0.062500 1 0 0 0 0 0 3 953329
-0.002135 0.000103 0.120289 0.133588 -0.098288 -0.289112 -0.062500 1 0 0 0 0 0 3 954332
-0.002147 0.000089 0.120278 0.313036 0.091181 -0.138432 -0.062500 1 0 0 0 0 0 3 955333
-0.002154 0.000083 0.120274 0.254400 0.025560 -0.211729 -0.062500 1 0 0 0 0 0 3 956331
-0.002157 0.000079 0.120273 0.209542 -0.023268 -0.249824 -0.062500 1 0 0 0 0 0 3 957330
-0.002159 0.000077 0.120273 0.185330 -0.049262 -0.264349 -0.062500 1 0 0 0 0 0 3 958328
-0.002160 0.000076 0.120272 0.172943 -0.062427 -0.269531 -0.062500 1 0 0 0 0 0 3 959330
-0.002160 0.000076 0.120272 0.166697 -0.069029 -0.271331 -0.062500 1 0 0 0 0 0 3 960319
-0.002160 0.000076 0.120272 0.163556 -0.072325 -0.271968 -0.062500 1 0 0 0 0 0 3 961327
-0.002160 0.000076 0.120272 0.161980 -0.073966 -0.272189 -0.062500 1 0 0 0 0 0 3 962329
-0.002160 0.000076 0.120272 0.161200 -0.074799 -0.272258 -0.062500 1 0 0 0 0 0 3 963333
-0.002160 0.000076 0.120272 0.160810 -0.075211 -0.272293 -0.062500 1 0 0 0 0 0 3 964331
-0.002173 0.000062 0.120262 0.339458 0.116308 -0.121710 -0.062500 1 0 0 0 0 0 3 965330
-0.002180 0.000055 0.120258 0.280512 0.051833 -0.195138 -0.062500 1 0 0 0 0 0 3 966331
-0.002183 0.000052 0.120257 0.235528 0.003564 -0.233298 -0.062500 1 0 0 0 0 0 3 967331
-0.002185 0.000050 0.120256 0.211214 -0.022149 -0.247840 -0.062500 1 0 0 0 0 0 3 968331
-0.002185 0.000049 0.120256 0.198809 -0.035172 -0.253018 -0.062500 1 0 0 0 0 0 3 969322
-0.002186 0.000049 0.120256 0.192536 -0.041704 -0.254828 -0.062500 1 0 0 0 0 0 3 970333
-0.002186 0.000048 0.120256 0.189375 -0.044968 -0.255476 -0.062500 1 0 0 0 0 0 3 971323
-0.002186 0.000048 0.120256 0.187806 -0.046599 -0.255693 -0.062500 1 0 0 0 0 0 3 972311
-0.002186 0.000048 0.120256 0.187012 -0.047417 -0.255763 -0.062500 1 0 0 0 0 0 3 973324
-0.002186 0.000048 0.120256 0.186621 -0.047828 -0.255798 -0.062500 1 0 0 0 0 0 3 974325
-0.002186 0.000048 0.120256 0.186425 -0.048033 -0.255806 -0.062500 1 0 0 0 0 0 3 975382
-0.002186 0.000048 0.120256 0.186323 -0.048141 -0.255802 -0.062500 1 0 0 0 0 0 3 976398
-0.002186 0.000048 0.120256 0.186273 -0.048179 -0.255803 -0.062500 1 0 0 0 0 0 3 977379
-0.002186 0.000048 0.120256 0.186245 -0.048206 -0.255803 -0.062500 1 0 0 0 0 0 3 978400
-0.002186 0.000048 0.120256 0.186239 -0.048228 -0.255803 -0.062500 1 0 0 0 0 0 3 979403
-0.002186 0.000048 0.120256 0.186231 -0.048239 -0.255810 -0.062500 1 0 0 0 0 0 3 980409
-0.002186 0.000048 0.120256 0.186215 -0.048225 -0.255811 -0.062500 1 0 0 0 0 0 3 981410
-0.002186 0.000048 0.120256 0.186216 -0.048235 -0.255805 -0.062500 1 0 0 0 0 0 3 982406
-0.002186 0.000048 0.120256 0.186228 -0.048239 -0.255810 -0.062500 1 0 0 0 0 0 3 983316
-0.002186 0.000048 0.120256 0.186218 -0.048237 -0.255805 -0.062500 1 0 0 0 0 0 3 984323
-0.002186 0.000048 0.120256 0.186216 -0.048236 -0.255804 -0.062500 1 0 0 0 0 0 3 985314
-0.002186 0.000048 0.120256 0.186228 -0.048239 -0.255810 -0.062500 1 0 0 0 0 0 3 986323
-0.002186 0.000048 0.120256 0.186218 -0.048237 -0.255804 -0.062500 1 0 0 0 0 0 3 987314
-0.002186 0.000048 0.120256 0.186216 -0.048237 -0.255804 -0.062500 1 0 0 0 0 0 3 988324
-0.002186 0.000048 0.120256 0.186228 -0.048239 -0.255810 -0.062500 1 0 0 0 0 0 3 989313
-0.002186 0.000048 0.120256 0.186218 -0.048237 -0.255804 -0.062500 1 0 0 0 0 0 3 990324
-0.002186 0.000048 0.120256 0.186216 -0.048237 -0.255803 -0.062500 1 0 0 0 0 0 3 991332
-0.002186 0.000048 0.120256 0.186225 -0.048228 -0.255817 -0.062500 1 0 0 0 0 0 3 992315
-0.002186 0.000048 0.120256 0.186217 -0.048235 -0.255805 -0.062500 1 0 0 0 0 0 3 993335
-0.002186 0.000048 0.120256 0.186216 -0.048236 -0.255804 -0.062500 1 0 0 0 0 0 3 994313
-0.002186 0.000048 0.120256 0.186228 -0.048239 -0.255810 -0.062500 1 0 0 0 0 0 3 995322
-0.002186 0.000048 0.120256 0.186218 -0.048237 -0.255804 -0.062500 1 0 0 0 0 0 3 996330
-0.002186 0.000048 0.120256 0.186229 -0.048239 -0.255810 -0.062500 1 0 0 0 0 0 3 997316
-0.002186 0.000048 0.120256 0.186218 -0.048237 -0.255804 -0.062500 1 0 0 0 0 0 3 998328
-0.002186 0.000048 0.120256 0.186217 -0.048236 -0.255804 -0.062500 1 0 0 0 0 0 3 999318
-0.002186 0.000048 0.120256 0.186229 -0.048239 -0.255810 -0.062500 1 0 0 0 0 0 4 334
-0.002186 0.000048 0.120256 0.186218 -0.048237 -0.255804 -0.062500 1 0 0 0 0 0 4 1317
-0.002186 0.000048 0.120256 0.186217 -0.048237 -0.255803 -0.062500 1 0 0 0 0 0 4 2300
-0.002186 0.000048 0.120256 0.186225 -0.048228 -0.255817 -0.062500 1 0 0 0 0 0 4 3327
-0.002186 0.000048 0.120256 0.186217 -0.048235 -0.255805 -0.062500 1 0 0 0 0 0 4 4327
-0.002186 0.000048 0.120256 0.186216 -0.048236 -0.255804 -0.062500 1 0 0 0 0 0 4 5330
-0.002186 0.000048 0.120256 0.186228 -0.048239 -0.255810 -0.062500 1 0 0 0 0 0 4 6322
-0.002186 0.000048 0.120256 0.186218 -0.048236 -0.255804 -0.062500 1 0 0 0 0 0 4 7325
-0.002186 0.000048 0.120256 0.186229 -0.048239 -0.255810 -0.062500 1 0 0 0 0 0 4 8329
-0.002186 0.000048 0.120256 0.186218 -0.048237 -0.255804 -0.062500 1 0 0 0 0 0 4 9329
-0.002186 0.000048 0.120256 0.186217 -0.048236 -0.255804 -0.062500 1 0 0 0 0 0 4 10336
-0.002186 0.000048 0.120256 0.186229 -0.048239 -0.255810 -0.062500 1 0 0 0 0 0 4 11321
-0.002186 0.000048 0.120256 0.186218 -0.048237 -0.255804 -0.062500 1 0 0 0 0 0 4 12330
-0.002186 0.000048 0.120256 0.186217 -0.048237 -0.255803 -0.062500 1 0 0 0 0 0 4 13329
-0.002186 0.000048 0.120256 0.186225 -0.048228 -0.255817 -0.062500 1 0 0 0 0 0 4 14324
-0.002186 0.000048 0.120256 0.186218 -0.048235 -0.255805 -0.062500 1 0 0 0 0 0 4 15330
-0.002186 0.000048 0.120256 0.186216 -0.048236 -0.255804 -0.062500 1 0 0 0 0 0 4 16329
-0.002186 0.000048 0.120256 0.186229 -0.048239 -0.255810 -0.062500 1 0 0 0 0 0 4 17330
-0.002186 0.000048 0.120256 0.186218 -0.048236 -0.255804 -0.062500 1 0 0 0 0 0 4 18328
-0.002186 0.000048 0.120256 0.186217 -0.048236 -0.255803 -0.062500 1 0 0 0 0 0 4 19330
-0.002186 0.000048 0.120256 0.186229 -0.048239 -0.255810 -0.062500 1 0 0 0 0 0 4 20327
-0.002186 0.000048 0.120256 0.186218 -0.048237 -0.255804 -0.062500 1 0 0 0 0 0 4 21329
-0.002186 0.000048 0.120256 0.186229 -0.048239 -0.255810 -0.062500 1 0 0 0 0 0 4 22328
-0.002186 0.000048 0.120256 0.186218 -0.048237 -0.255804 -0.062500 1 0 0 0 0 0 4 23301
-0.002186 0.000048 0.120256 0.186217 -0.048236 -0.255803 -0.062500 1 0 0 0 0 0 4 24299
-0.002186 0.000048 0.120256 0.186225 -0.048227 -0.255816 -0.062500 1 0 0 0 0 0 4 25327
-0.002186 0.000048 0.120256 0.186218 -0.048235 -0.255805 -0.062500 1 0 0 0 0 0 4 26329
-0.002186 0.000048 0.120256 0.186217 -0.048236 -0.255804 -0.062500 1 0 0 0 0 0 4 27330
-0.002186 0.000048 0.120256 0.186229 -0.048239 -0.255810 -0.062500 1 0 0 0 0 0 4 28329
-0.002186 0.000048 0.120256 0.186218 -0.048236 -0.255804 -0.062500 1 0 0 0 0 0 4 29329
-0.002186 0.000048 0.120256 0.186217 -0.048236 -0.255803 -0.062500 1 0 0 0 0 0 4 30328
-0.002186 0.000048 0.120256 0.186229 -0.048239 -0.255810 -0.062500 1 0 0 0 0 0 4 31330
-0.002186 0.000048 0.120256 0.186218 -0.048236 -0.255804 -0.062500 1 0 0 0 0 0 4 32326
-0.002186 0.000048 0.120256 0.186217 -0.048236 -0.255803 -0.062500 1 0 0 0 0 0 4 33316
-0.002186 0.000048 0.120256 0.186229 -0.048239 -0.255809 -0.062500 1 0 0 0 0 0 4 34320
-0.002186 0.000048 0.120256 0.186218 -0.048237 -0.255804 -0.062500 1 0 0 0 0 0 4 35330
-0.002186 0.000048 0.120256 0.186226 -0.048227 -0.255817 -0.062500 1 0 0 0 0 0 4 36326
-0.002186 0.000048 0.120256 0.186218 -0.048235 -0.255805 -0.062500 1 0 0 0 0 0 4 37328
-0.002186 0.000048 0.120256 0.186217 -0.048236 -0.255804 -0.062500 1 0 0 0 0 0 4 38328
-0.002186 0.000048 0.120256 0.186229 -0.048239 -0.255810 -0.062500 1 0 0 0 0 0 4 39329
-0.002186 0.000048 0.120256 0.186218 -0.048236 -0.255804 -0.062500 1 0 0 0 0 0 4 40328
-0.002186 0.000048 0.120256 0.186217 -0.048236 -0.255803 -0.062500 1 0 0 0 0 0 4 41323
-0.002186 0.000048 0.120256 0.186229 -0.048239 -0.255810 -0.062500 1 0 0 0 0 0 4 42298
-0.002186 0.000048 0.120256 0.186218 -0.048236 -0.255804 -0.062500 1 0 0 0 0 0 4 43329
-0.002186 0.000048 0.120256 0.186217 -0.048236 -0.255803 -0.062500 1 0 0 0 0 0 4 44321
-0.002186 0.000048 0.120256 0.186229 -0.048239 -0.255809 -0.062500 1 0 0 0 0 0 4 45835
-0.002186 0.000048 0.120256 0.186218 -0.048237 -0.255804 -0.062500 1 0 0 0 0 0 4 46324
-0.002186 0.000048 0.120256 0.186226 -0.048227 -0.255816 -0.062500 1 0 0 0 0 0 4 48121
-0.002186 0.000048 0.120256 0.186218 -0.048235 -0.255805 -0.062500 1 0 0 0 0 0 4 49339
-0.002186 0.000048 0.120256 0.186217 -0.048236 -0.255804 -0.062500 1 0 0 0 0 0 4 50337
-0.002186 0.000048 0.120256 0.186229 -0.048239 -0.255810 -0.062500 1 0 0 0 0 0 4 51326
-0.002186 0.000048 0.120256 0.186218 -0.048236 -0.255804 -0.062500 1 0 0 0 0 0 4 52336
-0.002186 0.000048 0.120256 0.186217 -0.048236 -0.255803 -0.062500 1 0 0 0 0 0 4 53326
-0.002186 0.000048 0.120256 0.186229 -0.048239 -0.255810 -0.062500 1 0 0 0 0 0 4 54327
-0.002186 0.000048 0.120256 0.186218 -0.048236 -0.255804 -0.062500 1 0 0 0 0 0 4 55322
-0.002186 0.000048 0.120256 0.186217 -0.048236 -0.255803 -0.062500 1 0 0 0 0 0 4 56335
-0.002186 0.000048 0.120256 0.186221 -0.048248 -0.255817 -0.062500 1 0 0 0 0 0 4 57314
-0.002186 0.000048 0.120256 0.186217 -0.048238 -0.255805 -0.062500 1 0 0 0 0 0 4 58314
-0.002186 0.000048 0.120256 0.186216 -0.048237 -0.255804 -0.062500 1 0 0 0 0 0 4 59324
-0.002186 0.000048 0.120256 0.186225 -0.048228 -0.255817 -0.062500 1 0 0 0 0 0 4 60325
-0.002186 0.000048 0.120256 0.186217 -0.048235 -0.255805 -0.062500 1 0 0 0 0 0 4 61313
-0.002186 0.000048 0.120256 0.186216 -0.048236 -0.255804 -0.062500 1 0 0 0 0 0 4 62327
-0.002186 0.000048 0.120256 0.186228 -0.048239 -0.255810 -0.062500 1 0 0 0 0 0 4 63318
-0.002186 0.000048 0.120256 0.186218 -0.048237 -0.255804 -0.062500 1 0 0 0 0 0 4 64322
-0.002186 0.000048 0.120256 0.186216 -0.048236 -0.255804 -0.062500 1 0 0 0 0 0 4 65319
-0.002186 0.000048 0.120256 0.186228 -0.048239 -0.255810 -0.062500 1 0 0 0 0 0 4 66320
-0.002186 0.000048 0.120256 0.186218 -0.048237 -0.255804 -0.062500 1 0 0 0 0 0 4 67322
-0.002186 0.000048 0.120256 0.186229 -0.048239 -0.255810 -0.062500 1 0 0 0 0 0 4 68324
-0.002186 0.000048 0.120256 0.186218 -0.048237 -0.255804 -0.062500 1 0 0 0 0 0 4 69315
-0.002186 0.000048 0.120256 0.186217 -0.048237 -0.255804 -0.062500 1 0 0 0 0 0 4 70319
-0.002186 0.000048 0.120256 0.186225 -0.048228 -0.255817 -0.062500 1 0 0 0 0 0 4 71317
-0.002186 0.000048 0.120256 0.186217 -0.048235 -0.255805 -0.062500 1 0 0 0 0 0 4 72317
-0.002186 0.000048 0.120256 0.186216 -0.048236 -0.255804 -0.062500 1 0 0 0 0 0 4 73318
-0.002186 0.000048 0.120256 0.186228 -0.048239 -0.255810 -0.062500 1 0 0 0 0 0 4 74317
-0.002186 0.000048 0.120256 0.186218 -0.048237 -0.255804 -0.062500 1 0 0 0 0 0 4 75322
-0.002186 0.000048 0.120256 0.186216 -0.048236 -0.255804 -0.062500 1 0 0 0 0 0 4 76317
-0.002186 0.000048 0.120256 0.186228 -0.048239 -0.255810 -0.062500 1 0 0 0 0 0 4 77317
-0.002186 0.000048 0.120256 0.186218 -0.048237 -0.255804 -0.062500 1 0 0 0 0 0 4 78314
-0.002186 0.000048 0.120256 0.186229 -0.048239 -0.255810 -0.062500 1 0 0 0 0 0 4 79318
-0.002186 0.000048 0.120256 0.186218 -0.048237 -0.255804 -0.062500 1 0 0 0 0 0 4 80315
-0.002186 0.000048 0.120256 0.186217 -0.048237 -0.255803 -0.062500 1 0 0 0 0 0 4 81317
-0.002186 0.000048 0.120256 0.186225 -0.048228 -0.255817 -0.062500 1 0 0 0 0 0 4 82317
-0.002186 0.000048 0.120256 0.186217 -0.048235 -0.255805 -0.062500 1 0 0 0 0 0 4 83316
-0.002186 0.000048 0.120256 0.186216 -0.048236 -0.255804 -0.062500 1 0 0 0 0 0 4 84316
-0.002186 0.000048 0.120256 0.186228 -0.048239 -0.255810 -0.062500 1 0 0 0 0 0 4 85315
-0.002186 0.000048 0.120256 0.186218 -0.048236 -0.255804 -0.062500 1 0 0 0 0 0 4 86316
-0.002186 0.000048 0.120256 0.186216 -0.048236 -0.255804 -0.062500 1 0 0 0 0 0 4 87316
-0.002186 0.000048 0.120256 0.186229 -0.048239 -0.255810 -0.062500 1 0 0 0 0 0 4 88323
-0.002186 0.000048 0.120256 0.186218 -0.048237 -0.255804 -0.062500 1 0 0 0 0 0 4 89301
-0.002186 0.000048 0.120256 0.186217 -0.048236 -0.255803 -0.062500 1 0 0 0 0 0 4 90319
-0.002186 0.000048 0.120256 0.186229 -0.048239 -0.255810 -0.062500 1 0 0 0 0 0 4 91321
-0.002186 0.000048 0.120256 0.186218 -0.048237 -0.255804 -0.062500 1 0 0 0 0 0 4 92316
-0.002186 0.000048 0.120256 0.186225 -0.048228 -0.255817 -0.062500 1 0 0 0 0 0 4 93315
-0.002186 0.000048 0.120256 0.186218 -0.048235 -0.255805 -0.062500 1 0 0 0 0 0 4 94316
-0.002186 0.000048 0.120256 0.186217 -0.048236 -0.255804 -0.062500 1 0 0 0 0 0 4 95317
-0.002186 0.000048 0.120256 0.186229 -0.048239 -0.255810 -0.062500 1 0 0 0 0 0 4 96316
-0.002186 0.000048 0.120256 0.186218 -0.048236 -0.255804 -0.062500 1 0 0 0 0 0 4 97314
-0.002186 0.000048 0.120256 0.186217 -0.048236 -0.255804 -0.062500 1 0 0 0 0 0 4 98316
-0.002186 0.000048 0.120256 0.186229 -0.048239 -0.255810 -0.062500 1 0 0 0 0 0 4 99317
-0.002186 0.000048 0.120256 0.186218 -0.048237 -0.255804 -0.062500 1 0 0 0 0 0 4 100309
-0.002186 0.000048 0.120256 0.186217 -0.048236 -0.255803 -0.062500 1 0 0 0 0 0 4 101318
-0.002186 0.000048 0.120256 0.186229 -0.048239 -0.255810 -0.062500 1 0 0 0 0 0 4 102318
-0.002186 0.000048 0.120256 0.186218 -0.048237 -0.255804 -0.062500 1 0 0 0 0 0 4 103317
-0.002186 0.000048 0.120256 0.186217 -0.048236 -0.255803 -0.062500 1 0 0 0 0 0 4 104313
-0.002186 0.000048 0.120256 0.186225 -0.048227 -0.255816 -0.062500 1 0 0 0 0 0 4 105318
-0.002186 0.000048 0.120256 0.186217 -0.048235 -0.255805 -0.062500 1 0 0 0 0 0 4 106314
-0.002186 0.000048 0.120256 0.186229 -0.048239 -0.255810 -0.062500 1 0 0 0 0 0 4 107317
-0.002186 0.000048 0.120256 0.186218 -0.048236 -0.255804 -0.062500 1 0 0 0 0 0 4 108314
-0.002186 0.000048 0.120256 0.186217 -0.048236 -0.255804 -0.062500 1 0 0 0 0 0 4 109314
-0.002186 0.000048 0.120256 0.186229 -0.048239 -0.255810 -0.062500 1 0 0 0 0 0 4 110315
-0.002186 0.000048 0.120256 0.186218 -0.048236 -0.255804 -0.062500 1 0 0 0 0 0 4 111316
-0.002186 0.000048 0.120256 0.186217 -0.048236 -0.255803 -0.062500 1 0 0 0 0 0 4 112306
-0.002186 0.000048 0.120256 0.186229 -0.048239 -0.255810 -0.062500 1 0 0 0 0 0 4 113313
-0.002186 0.000048 0.120256 0.186218 -0.048237 -0.255804 -0.062500 1 0 0 0 0 0 4 114305
-0.002186 0.000048 0.120256 0.186217 -0.048236 -0.255803 -0.062500 1 0 0 0 0 0 4 115313
-0.002186 0.000048 0.120256 0.186225 -0.048227 -0.255816 -0.062500 1 0 0 0 0 0 4 116304
-0.002186 0.000048 0.120256 0.186218 -0.048235 -0.255805 -0.062500 1 0 0 0 0 0 4 117314
-0.002186 0.000048 0.120256 0.186217 -0.048236 -0.255804 -0.062500 1 0 0 0 0 0 4 118304
-0.002186 0.000048 0.120256 0.186229 -0.048239 -0.255810 -0.062500 1 0 0 0 0 0 4 119315
-0.002186 0.000048 0.120256 0.186218 -0.048236 -0.255804 -0.062500 1 0 0 0 0 0 4 120304
-0.002186 0.000048 0.120256 0.186229 -0.048239 -0.255810 -0.062500 1 0 0 0 0 0 4 121903
-0.002186 0.000048 0.120256 0.186218 -0.048236 -0.255804 -0.062500 1 0 0 0 0 0 4 122307
-0.002186 0.000048 0.120256 0.186217 -0.048236 -0.255803 -0.062500 1 0 0 0 0 0 4 123949
-0.002186 0.000048 0.120256 0.186229 -0.048239 -0.255810 -0.062500 1 0 0 0 0 0 4 124318
-0.002186 0.000048 0.120256 0.186218 -0.048237 -0.255804 -0.062500 1 0 0 0 0 0 4 125320
-0.002186 0.000048 0.120256 0.186217 -0.048236 -0.255803 -0.062500 1 0 0 0 0 0 4 126310
-0.002186 0.000048 0.120256 0.186226 -0.048227 -0.255816 -0.062500 1 0 0 0 0 0 4 127323
-0.002186 0.000048 0.120256 0.186218 -0.048235 -0.255805 -0.062500 1 0 0 0 0 0 4 128323
-0.002186 0.000048 0.120256 0.186217 -0.048236 -0.255804 -0.062500 1 0 0 0 0 0 4 129319
-0.002186 0.000048 0.120256 0.186229 -0.048239 -0.255810 -0.062500 1 0 0 0 0 0 4 130320
-0.002186 0.000048 0.120256 0.186218 -0.048236 -0.255804 -0.062500 1 0 0 0 0 0 4 131322
-0.002186 0.000048 0.120256 0.186217 -0.048236 -0.255803 -0.062500 1 0 0 0 0 0 4 132329
-0.002186 0.000048 0.120256 0.186229 -0.048239 -0.255810 -0.062500 1 0 0 0 0 0 4 133325
-0.002186 0.000048 0.120256 0.186218 -0.048236 -0.255804 -0.062500 1 0 0 0 0 0 4 134326
-0.002186 0.000048 0.120256 0.186221 -0.048248 -0.255817 -0.062500 1 0 0 0 0 0 4 135327
-0.002186 0.000048 0.120256 0.186217 -0.048238 -0.255805 -0.062500 1 0 0 0 0 0 4 136296
-0.002186 0.000048 0.120256 0.186216 -0.048237 -0.255804 -0.062500 1 0 0 0 0 0 4 137324
-0.002186 0.000048 0.120256 0.186229 -0.048240 -0.255810 -0.062500 1 0 0 0 0 0 4 138325
-0.002186 0.000048 0.120256 0.186214 -0.048225 -0.255811 -0.062500 1 0 0 0 0 0 4 139327
-0.002186 0.000048 0.120256 0.186216 -0.048235 -0.255805 -0.062500 1 0 0 0 0 0 4 140327
-0.002186 0.000048 0.120256 0.186228 -0.048239 -0.255810 -0.062500 1 0 0 0 0 0 4 141329
-0.002186 0.000048 0.120256 0.186218 -0.048237 -0.255805 -0.062500 1 0 0 0 0 0 4 142334
-0.002186 0.000048 0.120256 0.186216 -0.048236 -0.255804 -0.062500 1 0 0 0 0 0 4 143331
-0.002186 0.000048 0.120256 0.186228 -0.048239 -0.255810 -0.062500 1 0 0 0 0 0 4 144329
-0.002186 0.000048 0.120256 0.186218 -0.048237 -0.255804 -0.062500 1 0 0 0 0 0 4 145327
-0.002186 0.000048 0.120256 0.186216 -0.048237 -0.255804 -0.062500 1 0 0 0 0 0 4 146325
-0.002186 0.000048 0.120256 0.186228 -0.048239 -0.255810 -0.062500 1 0 0 0 0 0 4 147326
-0.002186 0.000048 0.120256 0.186218 -0.048237 -0.255804 -0.062500 1 0 0 0 0 0 4 148325
-0.002186 0.000048 0.120256 0.186229 -0.048240 -0.255810 -0.062500 1 0 0 0 0 0 4 149327
-0.002186 0.000048 0.120256 0.186215 -0.048225 -0.255811 -0.062500 1 0 0 0 0 0 4 150325
-0.002186 0.000048 0.120256 0.186216 -0.048235 -0.255805 -0.062500 1 0 0 0 0 0 4 151327
-0.002186 0.000048 0.120256 0.186228 -0.048239 -0.255810 -0.062500 1 0 0 0 0 0 4 152326
-0.002173 0.000062 0.120267 0.007468 -0.239866 -0.406528 -0.062500 1 0 0 0 0 0 4 153325
-0.002167 0.000069 0.120270 0.066190 -0.175605 -0.332938 -0.062500 1 0 0 0 0 0 4 154324
-0.002164 0.000072 0.120272 0.111119 -0.127408 -0.294783 -0.062500 1 0 0 0 0 0 4 155323
-0.002162 0.000074 0.120272 0.135412 -0.101704 -0.280264 -0.062500 1 0 0 0 0 0 4 156322
-0.002161 0.000075 0.120272 0.147821 -0.088690 -0.275087 -0.062500 1 0 0 0 0 0 4 157322
-0.002161 0.000075 0.120272 0.154085 -0.082154 -0.273272 -0.062500 1 0 0 0 0 0 4 158321
-0.002161 0.000075 0.120272 0.157245 -0.078888 -0.272645 -0.062500 1 0 0 0 0 0 4 159326
-0.002161 0.000076 0.120272 0.158823 -0.077248 -0.272425 -0.062500 1 0 0 0 0 0 4 160323
-0.002160 0.000076 0.120272 0.159609 -0.076437 -0.272342 -0.062500 1 0 0 0 0 0 4 161325
-0.002160 0.000076 0.120272 0.160004 -0.076038 -0.272319 -0.062500 1 0 0 0 0 0 4 162325
-0.002160 0.000076 0.120272 0.160200 -0.075834 -0.272312 -0.062500 1 0 0 0 0 0 4 163325
-0.002160 0.000076 0.120272 0.160311 -0.075718 -0.272309 -0.062500 1 0 0 0 0 0 4 164324
-0.002160 0.000076 0.120272 0.160363 -0.075679 -0.272308 -0.062500 1 0 0 0 0 0 4 165324
-0.002160 0.000076 0.120272 0.160379 -0.075649 -0.272301 -0.062500 1 0 0 0 0 0 4 166312
-0.002160 0.000076 0.120272 0.160388 -0.075638 -0.272313 -0.062500 1 0 0 0 0 0 4 167315
-0.002160 0.000076 0.120272 0.160396 -0.075629 -0.272308 -0.062500 1 0 0 0 0 0 4 168312
-0.002160 0.000076 0.120272 0.160396 -0.075628 -0.272307 -0.062500 1 0 0 0 0 0 4 169313
-0.002160 0.000076 0.120272 0.160396 -0.075628 -0.272307 -0.062500 1 0 0 0 0 0 4 170313
-0.002160 0.000076 0.120272 0.160416 -0.075622 -0.272306 -0.062500 1 0 0 0 0 0 4 171315
-0.002160 0.000076 0.120272 0.160398 -0.075628 -0.272307 -0.062500 1 0 0 0 0 0 4 172311
-0.002160 0.000076 0.120272 0.160396 -0.075628 -0.272307 -0.062500 1 0 0 0 0 0 4 173313
-0.002160 0.000076 0.120272 0.160416 -0.075623 -0.272306 -0.062500 1 0 0 0 0 0 4 174314
-0.002160 0.000076 0.120272 0.160398 -0.075628 -0.272307 -0.062500 1 0 0 0 0 0 4 175312
-0.002160 0.000076 0.120272 0.160417 -0.075623 -0.272306 -0.062500 1 0 0 0 0 0 4 176310
-0.002160 0.000076 0.120272 0.160398 -0.075628 -0.272307 -0.062500 1 0 0 0 0 0 4 177313
-0.002160 0.000076 0.120272 0.160396 -0.075629 -0.272307 -0.062500 1 0 0 0 0 0 4 178303
-0.002160 0.000076 0.120272 0.160416 -0.075623 -0.272306 -0.062500 1 0 0 0 0 0 4 179312
-0.002160 0.000076 0.120272 0.160398 -0.075628 -0.272307 -0.062500 1 0 0 0 0 0 4 180303
-0.002160 0.000076 0.120272 0.160401 -0.075608 -0.272307 -0.062500 1 0 0 0 0 0 4 181312
-0.002160 0.000076 0.120272 0.160409 -0.075629 -0.272313 -0.062500 1 0 0 0 0 0 4 182303
-0.002160 0.000076 0.120272 0.160406 -0.075620 -0.272301 -0.062500 1 0 0 0 0 0 4 183312
-0.002160 0.000076 0.120272 0.160397 -0.075627 -0.272306 -0.062500 1 0 0 0 0 0 4 184302
-0.002160 0.000076 0.120272 0.160408 -0.075631 -0.272313 -0.062500 1 0 0 0 0 0 4 185311
-0.002160 0.000076 0.120272 0.160405 -0.075620 -0.272301 -0.062500 1 0 0 0 0 0 4 186302
-0.002160 0.000076 0.120272 0.160409 -0.075631 -0.272313 -0.062500 1 0 0 0 0 0 4 187317
-0.002160 0.000076 0.120272 0.160406 -0.075620 -0.272301 -0.062500 1 0 0 0 0 0 4 188307
-0.002160 0.000076 0.120272 0.160397 -0.075628 -0.272306 -0.062500 1 0 0 0 0 0 4 189317
-0.002160 0.000076 0.120272 0.160408 -0.075632 -0.272313 -0.062500 1 0 0 0 0 0 4 190326
-0.002160 0.000076 0.120272 0.160406 -0.075621 -0.272301 -0.062500 1 0 0 0 0 0 4 191325
-0.002160 0.000076 0.120272 0.160394 -0.075616 -0.272313 -0.062500 1 0 0 0 0 0 4 192323
-0.002160 0.000076 0.120272 0.160416 -0.075621 -0.272307 -0.062500 1 0 0 0 0 0 4 193313
-0.002160 0.000076 0.120272 0.160398 -0.075628 -0.272307 -0.062500 1 0 0 0 0 0 4 194311
-0.002160 0.000076 0.120272 0.160396 -0.075628 -0.272307 -0.062500 1 0 0 0 0 0 4 195306
-0.002160 0.000076 0.120272 0.160416 -0.075623 -0.272306 -0.062500 1 0 0 0 0 0 4 196323
-0.002160 0.000076 0.120272 0.160398 -0.075628 -0.272307 -0.062500 1 0 0 0 0 0 4 197324
-0.002160 0.000076 0.120272 0.160404 -0.075620 -0.272300 -0.062500 1 0 0 0 0 0 4 198310
-0.002160 0.000076 0.120272 0.160409 -0.075631 -0.272312 -0.062500 1 0 0 0 0 0 4 199325
-0.002160 0.000076 0.120272 0.160397 -0.075629 -0.272307 -0.062500 1 0 0 0 0 0 4 200324
-0.002160 0.000076 0.120272 0.160404 -0.075620 -0.272300 -0.062500 1 0 0 0 0 0 4 201321
-0.002160 0.000076 0.120272 0.160409 -0.075631 -0.272312 -0.062500 1 0 0 0 0 0 4 202322
-0.002160 0.000076 0.120272 0.160406 -0.075621 -0.272300 -0.062500 1 0 0 0 0 0 4 203294
-0.002160 0.000076 0.120272 0.160406 -0.075619 -0.272319 -0.062500 1 0 0 0 0 0 4 204323
-0.002160 0.000076 0.120272 0.160405 -0.075619 -0.272301 -0.062500 1 0 0 0 0 0 4 205323
-0.002160 0.000076 0.120272 0.160397 -0.075627 -0.272306 -0.062500 1 0 0 0 0 0 4 206322
-0.002160 0.000076 0.120272 0.160408 -0.075631 -0.272313 -0.062500 1 0 0 0 0 0 4 207331
-0.002160 0.000076 0.120272 0.160406 -0.075620 -0.272301 -0.062500 1 0 0 0 0 0 4 208319
-0.002160 0.000076 0.120272 0.160397 -0.075628 -0.272306 -0.062500 1 0 0 0 0 0 4 209317
-0.002160 0.000076 0.120272 0.160416 -0.075623 -0.272306 -0.062500 1 0 0 0 0 0 4 210322
-0.002160 0.000076 0.120272 0.160398 -0.075628 -0.272307 -0.062500 1 0 0 0 0 0 4 211324
-0.002160 0.000076 0.120272 0.160396 -0.075629 -0.272307 -0.062500 1 0 0 0 0 0 4 212292
-0.002160 0.000076 0.120272 0.160416 -0.075623 -0.272306 -0.062500 1 0 0 0 0 0 4 213323
-0.002148 0.000089 0.120283 -0.018453 -0.267361 -0.422904 -0.062500 1 0 0 0 0 0 4 214322
-0.002141 0.000096 0.120287 0.040327 -0.203041 -0.349383 -0.062500 1 0 0 0 0 0 4 215328
-0.002138 0.000100 0.120288 0.085275 -0.154824 -0.311252 -0.062500 1 0 0 0 0 0 4 216323
-0.002136 0.000101 0.120289 0.109576 -0.129097 -0.296737 -0.062500 1 0 0 0 0 0 4 217322
-0.002135 0.000102 0.120289 0.121994 -0.116087 -0.291580 -0.062500 1 0 0 0 0 0 4 218323
-0.002135 0.000103 0.120289 0.128260 -0.109550 -0.289752 -0.062500 1 0 0 0 0 0 4 219324
-0.002135 0.000103 0.120289 0.131414 -0.106291 -0.289132 -0.062500 1 0 0 0 0 0 4 220322
-0.002135 0.000103 0.120289 0.132991 -0.104651 -0.288913 -0.062500 1 0 0 0 0 0 4 221321
-0.002135 0.000103 0.120289 0.133777 -0.103840 -0.288831 -0.062500 1 0 0 0 0 0 4 222321
-0.002135 0.000103 0.120289 0.134181 -0.103433 -0.288801 -0.062500 1 0 0 0 0 0 4 223315
-0.002135 0.000103 0.120289 0.134378 -0.103227 -0.288794 -0.062500 1 0 0 0 0 0 4 224292
-0.002135 0.000103 0.120289 0.134480 -0.103120 -0.288798 -0.062500 1 0 0 0 0 0 4 225319
-0.002135 0.000103 0.120289 0.134531 -0.103082 -0.288797 -0.062500 1 0 0 0 0 0 4 226322
-0.002135 0.000103 0.120289 0.134547 -0.103052 -0.288790 -0.062500 1 0 0 0 0 0 4 227324
-0.002135 0.000103 0.120289 0.134564 -0.103033 -0.288796 -0.062500 1 0 0 0 0 0 4 228323
-0.002135 0.000103 0.120289 0.134565 -0.103031 -0.288797 -0.062500 1 0 0 0 0 0 4 229322
-0.002122 0.000117 0.120300 -0.044379 -0.294859 -0.439262 -0.062500 1 0 0 0 0 0 4 230322
-0.002115 0.000124 0.120303 0.014437 -0.230503 -0.365809 -0.062500 1 0 0 0 0 0 4 231309
-0.002112 0.000127 0.120305 0.059418 -0.182253 -0.327707 -0.062500 1 0 0 0 0 0 4 232319
-0.002110 0.000129 0.120305 0.083735 -0.156524 -0.313202 -0.062500 1 0 0 0 0 0 4 233321
-0.002110 0.000130 0.120305 0.096155 -0.143498 -0.308040 -0.062500 1 0 0 0 0 0 4 234321
-0.002109 0.000130 0.120305 0.102425 -0.136957 -0.306235 -0.062500 1 0 0 0 0 0 4 235324
-0.002109 0.000130 0.120305 0.105571 -0.133706 -0.305607 -0.062500 1 0 0 0 0 0 4 236322
-0.002109 0.000130 0.120305 0.107147 -0.132067 -0.305389 -0.062500 1 0 0 0 0 0 4 237322
-0.002109 0.000130 0.120305 0.107955 -0.131250 -0.305307 -0.062500 1 0 0 0 0 0 4 238321
-0.002109 0.000130 0.120305 0.108340 -0.130847 -0.305278 -0.062500 1 0 0 0 0 0 4 239326
-0.002109 0.000130 0.120305 0.108535 -0.130643 -0.305271 -0.062500 1 0 0 0 0 0 4 240330
-0.002109 0.000130 0.120305 0.108637 -0.130536 -0.305275 -0.062500 1 0 0 0 0 0 4 241295
-0.002109 0.000130 0.120305 0.108684 -0.130486 -0.305261 -0.062500 1 0 0 0 0 0 4 242327
-0.002096 0.000144 0.120316 -0.070330 -0.322401 -0.455611 -0.062500 1 0 0 0 0 0 4 243302
-0.002089 0.000151 0.120320 -0.011459 -0.257960 -0.382222 -0.062500 1 0 0 0 0 0 4 244314
-0.002086 0.000154 0.120321 0.033552 -0.209690 -0.344148 -0.062500 1 0 0 0 0 0 4 245305
-0.002085 0.000156 0.120321 0.057861 -0.183955 -0.329662 -0.062500 1 0 0 0 0 0 4 246315
-0.002084 0.000157 0.120322 0.070308 -0.170931 -0.324502 -0.062500 1 0 0 0 0 0 4 247306
-0.002083 0.000157 0.120322 0.076570 -0.164386 -0.322695 -0.062500 1 0 0 0 0 0 4 248314
-0.002083 0.000158 0.120322 0.079725 -0.161125 -0.322062 -0.062500 1 0 0 0 0 0 4 249305
-0.002083 0.000158 0.120322 0.081303 -0.159484 -0.321844 -0.062500 1 0 0 0 0 0 4 250315
-0.002083 0.000158 0.120322 0.082090 -0.158672 -0.321762 -0.062500 1 0 0 0 0 0 4 251306
-0.002083 0.000158 0.120322 0.082482 -0.158261 -0.321747 -0.062500 1 0 0 0 0 0 4 252313
-0.002083 0.000158 0.120322 0.082689 -0.158058 -0.321728 -0.062500 1 0 0 0 0 0 4 253305
-0.002083 0.000158 0.120322 0.082792 -0.157951 -0.321731 -0.062500 1 0 0 0 0 0 4 254314
-0.002083 0.000158 0.120322 0.082844 -0.157913 -0.321730 -0.062500 1 0 0 0 0 0 4 255310
-0.002083 0.000158 0.120322 0.082859 -0.157883 -0.321723 -0.062500 1 0 0 0 0 0 4 256328
-0.002083 0.000158 0.120322 0.082877 -0.157863 -0.321729 -0.062500 1 0 0 0 0 0 4 257311
-0.002083 0.000158 0.120322 0.082878 -0.157862 -0.321729 -0.062500 1 0 0 0 0 0 4 258325
-0.002083 0.000158 0.120322 0.082877 -0.157862 -0.321729 -0.062500 1 0 0 0 0 0 4 259311
-0.002083 0.000158 0.120322 0.082897 -0.157856 -0.321729 -0.062500 1 0 0 0 0 0 4 260314
-0.002083 0.000158 0.120322 0.082879 -0.157862 -0.321730 -0.062500 1 0 0 0 0 0 4 261446
-0.002083 0.000158 0.120322 0.082885 -0.157854 -0.321723 -0.062500 1 0 0 0 0 0 4 262311
-0.002083 0.000158 0.120322 0.082898 -0.157856 -0.321728 -0.062500 1 0 0 0 0 0 4 263292
-0.002083 0.000158 0.120322 0.082879 -0.157862 -0.321729 -0.062500 1 0 0 0 0 0 4 264312
-0.002083 0.000158 0.120322 0.082898 -0.157857 -0.321729 -0.062500 1 0 0 0 0 0 4 265320
-0.002083 0.000158 0.120322 0.082888 -0.157853 -0.321723 -0.062500 1 0 0 0 0 0 4 266303
-0.002083 0.000158 0.120322 0.082878 -0.157862 -0.321729 -0.062500 1 0 0 0 0 0 4 267322
-0.002083 0.000158 0.120322 0.082897 -0.157857 -0.321729 -0.062500 1 0 0 0 0 0 4 268320
-0.002083 0.000158 0.120322 0.082888 -0.157854 -0.321722 -0.062500 1 0 0 0 0 0 4 269322
-0.002083 0.000158 0.120322 0.082878 -0.157862 -0.321729 -0.062500 1 0 0 0 0 0 4 270320
-0.002083 0.000158 0.120322 0.082897 -0.157857 -0.321729 -0.062500 1 0 0 0 0 0 4 271323
-0.002083 0.000158 0.120322 0.082888 -0.157854 -0.321722 -0.062500 1 0 0 0 0 0 4 272328
-0.002083 0.000158 0.120322 0.082891 -0.157865 -0.321735 -0.062500 1 0 0 0 0 0 4 273324
-0.002083 0.000158 0.120322 0.082887 -0.157855 -0.321723 -0.062500 1 0 0 0 0 0 4 274308
-0.002083 0.000158 0.120322 0.082887 -0.157854 -0.321722 -0.062500 1 0 0 0 0 0 4 275319
-0.002083 0.000158 0.120322 0.082887 -0.157854 -0.321742 -0.062500 1 0 0 0 0 0 4 276291
-0.002083 0.000158 0.120322 0.082886 -0.157853 -0.321724 -0.062500 1 0 0 0 0 0 4 277321
-0.002083 0.000158 0.120322 0.082886 -0.157853 -0.321722 -0.062500 1 0 0 0 0 0 4 278319
-0.002083 0.000158 0.120322 0.082899 -0.157856 -0.321728 -0.062500 1 0 0 0 0 0 4 279322
-0.002083 0.000158 0.120322 0.082880 -0.157862 -0.321729 -0.062500 1 0 0 0 0 0 4 280447
-0.002083 0.000158 0.120322 0.082886 -0.157854 -0.321722 -0.062500 1 0 0 0 0 0 4 281298
-0.002083 0.000158 0.120322 0.082898 -0.157856 -0.321728 -0.062500 1 0 0 0 0 0 4 282292
-0.002083 0.000158 0.120322 0.082880 -0.157862 -0.321729 -0.062500 1 0 0 0 0 0 4 283323
-0.002083 0.000158 0.120322 0.082886 -0.157854 -0.321722 -0.062500 1 0 0 0 0 0 4 284424
-0.002083 0.000158 0.120322 0.082898 -0.157856 -0.321728 -0.062500 1 0 0 0 0 0 4 285444
-0.002083 0.000158 0.120322 0.082880 -0.157863 -0.321729 -0.062500 1 0 0 0 0 0 4 286319
-0.002083 0.000158 0.120322 0.082898 -0.157858 -0.321729 -0.062500 1 0 0 0 0 0 4 287320
-0.002083 0.000158 0.120322 0.082885 -0.157842 -0.321729 -0.062500 1 0 0 0 0 0 4 288445
-0.002083 0.000158 0.120322 0.082878 -0.157861 -0.321729 -0.062500 1 0 0 0 0 0 4 289319
-0.002083 0.000158 0.120322 0.082898 -0.157857 -0.321729 -0.062500 1 0 0 0 0 0 4 290448
-0.002083 0.000158 0.120322 0.082888 -0.157854 -0.321723 -0.062500 1 0 0 0 0 0 4 291445
-0.002083 0.000158 0.120322 0.082878 -0.157862 -0.321729 -0.062500 1 0 0 0 0 0 4 292449
-0.002083 0.000158 0.120322 0.082898 -0.157857 -0.321729 -0.062500 1 0 0 0 0 0 4 293446
-0.002083 0.000158 0.120322 0.082888 -0.157854 -0.321722 -0.062500 1 0 0 0 0 0 4 294442
-0.002083 0.000158 0.120322 0.082878 -0.157862 -0.321728 -0.062500 1 0 0 0 0 0 4 295446
-0.002083 0.000158 0.120322 0.082898 -0.157857 -0.321729 -0.062500 1 0 0 0 0 0 4 296444
-0.002083 0.000158 0.120322 0.082888 -0.157854 -0.321722 -0.062500 1 0 0 0 0 0 4 297442
-0.002083 0.000158 0.120322 0.082891 -0.157865 -0.321735 -0.062500 1 0 0 0 0 0 4 298431
-0.002083 0.000158 0.120322 0.082887 -0.157855 -0.321723 -0.062500 1 0 0 0 0 0 4 299443
-0.002083 0.000158 0.120322 0.082883 -0.157842 -0.321728 -0.062500 1 0 0 0 0 0 4 300439
-0.002083 0.000158 0.120322 0.082898 -0.157855 -0.321729 -0.062500 1 0 0 0 0 0 4 301444
-0.002083 0.000158 0.120322 0.082880 -0.157862 -0.321729 -0.062500 1 0 0 0 0 0 4 302445
-0.002083 0.000158 0.120322 0.082886 -0.157854 -0.321722 -0.062500 1 0 0 0 0 0 4 303445
-0.002083 0.000158 0.120322 0.082899 -0.157856 -0.321728 -0.062500 1 0 0 0 0 0 4 304300
-0.002083 0.000158 0.120322 0.082880 -0.157862 -0.321729 -0.062500 1 0 0 0 0 0 4 305445
-0.002083 0.000158 0.120322 0.082886 -0.157854 -0.321722 -0.062500 1 0 0 0 0 0 4 306447
-0.002083 0.000158 0.120322 0.082899 -0.157856 -0.321728 -0.062500 1 0 0 0 0 0 4 307446
-0.002083 0.000158 0.120322 0.082880 -0.157863 -0.321729 -0.062500 1 0 0 0 0 0 4 308443
-0.002083 0.000158 0.120322 0.082886 -0.157855 -0.321722 -0.062500 1 0 0 0 0 0 4 309443
-0.002083 0.000158 0.120322 0.082895 -0.157845 -0.321735 -0.062500 1 0 0 0 0 0 4 310439
-0.002083 0.000158 0.120322 0.082879 -0.157861 -0.321730 -0.062500 1 0 0 0 0 0 4 311429
-0.002096 0.000144 0.120311 0.262040 0.034191 -0.171503 -0.062500 1 0 0 0 0 0 4 312438
-0.002102 0.000137 0.120307 0.203055 -0.030354 -0.244752 -0.062500 1 0 0 0 0 0 4 313429
-0.002105 0.000134 0.120306 0.158039 -0.078626 -0.282800 -0.062500 1 0 0 0 0 0 4 314438
-0.002107 0.000132 0.120306 0.133732 -0.104359 -0.297305 -0.062500 1 0 0 0 0 0 4 315430
-0.002108 0.000131 0.120305 0.121311 -0.117387 -0.302483 -0.062500 1 0 0 0 0 0 4 316437
-0.002108 0.000131 0.120305 0.115055 -0.123900 -0.304302 -0.062500 1 0 0 0 0 0 4 317427
-0.002109 0.000131 0.120305 0.111905 -0.127168 -0.304931 -0.062500 1 0 0 0 0 0 4 318436
-0.002109 0.000131 0.120305 0.110328 -0.128810 -0.305150 -0.062500 1 0 0 0 0 0 4 319312
-0.002109 0.000130 0.120305 0.109529 -0.129618 -0.305225 -0.062500 1 0 0 0 0 0 4 320439
-0.002109 0.000130 0.120305 0.109124 -0.130026 -0.305254 -0.062500 1 0 0 0 0 0 4 321420
-0.002109 0.000130 0.120305 0.108939 -0.130234 -0.305267 -0.062500 1 0 0 0 0 0 4 322434
-0.002109 0.000130 0.120305 0.108846 -0.130333 -0.305257 -0.062500 1 0 0 0 0 0 4 323418
-0.002109 0.000130 0.120305 0.108788 -0.130379 -0.305263 -0.062500 1 0 0 0 0 0 4 324450
-0.002109 0.000130 0.120305 0.108760 -0.130407 -0.305265 -0.062500 1 0 0 0 0 0 4 325414
-0.002109 0.000130 0.120305 0.108750 -0.130417 -0.305272 -0.062500 1 0 0 0 0 0 4 326421
-0.002109 0.000130 0.120305 0.108744 -0.130438 -0.305273 -0.062500 1 0 0 0 0 0 4 327451
-0.002109 0.000130 0.120305 0.108740 -0.130429 -0.305260 -0.062500 1 0 0 0 0 0 4 328419
-0.002109 0.000130 0.120305 0.108744 -0.130439 -0.305271 -0.062500 1 0 0 0 0 0 4 329443
-0.002109 0.000130 0.120305 0.108732 -0.130438 -0.305266 -0.062500 1 0 0 0 0 0 4 330438
-0.002109 0.000130 0.120305 0.108731 -0.130438 -0.305266 -0.062500 1 0 0 0 0 0 4 331321
-0.002109 0.000130 0.120305 0.108751 -0.130432 -0.305265 -0.062500 1 0 0 0 0 0 4 332437
-0.002109 0.000130 0.120305 0.108730 -0.130425 -0.305273 -0.062500 1 0 0 0 0 0 4 333443
-0.002109 0.000130 0.120305 0.108730 -0.130436 -0.305267 -0.062500 1 0 0 0 0 0 4 334443
-0.002122 0.000117 0.120295 0.287804 0.061510 -0.154920 -0.062500 1 0 0 0 0 0 4 335414
-0.002128 0.000110 0.120291 0.228851 -0.002989 -0.228226 -0.062500 1 0 0 0 0 0 4 336413
-0.002131 0.000106 0.120289 0.183860 -0.051235 -0.266309 -0.062500 1 0 0 0 0 0 4 337325
-0.002133 0.000105 0.120289 0.159565 -0.076955 -0.280832 -0.062500 1 0 0 0 0 0 4 338320
-0.002134 0.000104 0.120289 0.147158 -0.089969 -0.286012 -0.062500 1 0 0 0 0 0 4 339451
-0.002134 0.000103 0.120289 0.140888 -0.096495 -0.287829 -0.062500 1 0 0 0 0 0 4 340444
-0.002134 0.000103 0.120289 0.137738 -0.099764 -0.288460 -0.062500 1 0 0 0 0 0 4 341441
-0.002134 0.000103 0.120289 0.136157 -0.101394 -0.288667 -0.062500 1 0 0 0 0 0 4 342446
-0.002135 0.000103 0.120289 0.135370 -0.102204 -0.288747 -0.062500 1 0 0 0 0 0 4 343414
-0.002135 0.000103 0.120289 0.134979 -0.102614 -0.288783 -0.062500 1 0 0 0 0 0 4 344444
-0.002135 0.000103 0.120289 0.134783 -0.102819 -0.288791 -0.062500 1 0 0 0 0 0 4 345442
-0.002135 0.000103 0.120289 0.134678 -0.102915 -0.288794 -0.062500 1 0 0 0 0 0 4 346442
-0.002135 0.000103 0.120289 0.134622 -0.102972 -0.288795 -0.062500 1 0 0 0 0 0 4 347443
-0.002135 0.000103 0.120289 0.134593 -0.103002 -0.288796 -0.062500 1 0 0 0 0 0 4 348445
-0.002135 0.000103 0.120289 0.134595 -0.103015 -0.288790 -0.062500 1 0 0 0 0 0 4 349441
-0.002135 0.000103 0.120289 0.134588 -0.103025 -0.288796 -0.062500 1 0 0 0 0 0 4 350322
-0.002135 0.000103 0.120289 0.134575 -0.103023 -0.288790 -0.062500 1 0 0 0 0 0 4 351439
-0.002135 0.000103 0.120289 0.134574 -0.103023 -0.288789 -0.062500 1 0 0 0 0 0 4 352446
-0.002135 0.000103 0.120289 0.134582 -0.103014 -0.288802 -0.062500 1 0 0 0 0 0 4 353444
-0.002135 0.000103 0.120289 0.134575 -0.103021 -0.288791 -0.062500 1 0 0 0 0 0 4 354443
-0.002135 0.000103 0.120289 0.134574 -0.103022 -0.288789 -0.062500 1 0 0 0 0 0 4 355443
-0.002135 0.000103 0.120289 0.134586 -0.103025 -0.288795 -0.062500 1 0 0 0 0 0 4 356443
-0.002135 0.000103 0.120289 0.134575 -0.103022 -0.288790 -0.062500 1 0 0 0 0 0 4 357443
-0.002135 0.000103 0.120289 0.134586 -0.103025 -0.288795 -0.062500 1 0 0 0 0 0 4 358442
-0.002135 0.000103 0.120289 0.134567 -0.103031 -0.288797 -0.062500 1 0 0 0 0 0 4 359441
-0.002135 0.000103 0.120289 0.134573 -0.103023 -0.288790 -0.062500 1 0 0 0 0 0 4 360441
-0.002135 0.000103 0.120289 0.134586 -0.103025 -0.288795 -0.062500 1 0 0 0 0 0 4 361442
-0.002135 0.000103 0.120289 0.134575 -0.103023 -0.288790 -0.062500 1 0 0 0 0 0 4 362430
-0.002135 0.000103 0.120289 0.134574 -0.103022 -0.288789 -0.062500 1 0 0 0 0 0 4 363440
-0.002135 0.000103 0.120289 0.134583 -0.103013 -0.288802 -0.062500 1 0 0 0 0 0 4 364441
-0.002135 0.000103 0.120289 0.134567 -0.103030 -0.288797 -0.062500 1 0 0 0 0 0 4 365440
-0.002135 0.000103 0.120289 0.134573 -0.103023 -0.288790 -0.062500 1 0 0 0 0 0 4 366446
-0.002135 0.000103 0.120289 0.134586 -0.103025 -0.288796 -0.062500 1 0 0 0 0 0 4 367444
-0.002135 0.000103 0.120289 0.134575 -0.103022 -0.288790 -0.062500 1 0 0 0 0 0 4 368446
-0.002135 0.000103 0.120289 0.134574 -0.103022 -0.288789 -0.062500 1 0 0 0 0 0 4 369443
-0.002135 0.000103 0.120289 0.134586 -0.103025 -0.288795 -0.062500 1 0 0 0 0 0 4 370443
-0.002135 0.000103 0.120289 0.134567 -0.103031 -0.288796 -0.062500 1 0 0 0 0 0 4 371443
-0.002135 0.000103 0.120289 0.134573 -0.103023 -0.288790 -0.062500 1 0 0 0 0 0 4 372442
-0.002135 0.000103 0.120289 0.134586 -0.103025 -0.288795 -0.062500 1 0 0 0 0 0 4 373442
-0.002135 0.000103 0.120289 0.134575 -0.103023 -0.288789 -0.062500 1 0 0 0 0 0 4 374436
-0.002135 0.000103 0.120289 0.134583 -0.103013 -0.288802 -0.062500 1 0 0 0 0 0 4 375517
-0.002135 0.000103 0.120289 0.134575 -0.103021 -0.288790 -0.062500 1 0 0 0 0 0 4 376428
-0.002135 0.000103 0.120289 0.134566 -0.103030 -0.288796 -0.062500 1 0 0 0 0 0 4 377435
-0.002135 0.000103 0.120289 0.134585 -0.103026 -0.288796 -0.062500 1 0 0 0 0 0 4 378426
-0.002135 0.000103 0.120289 0.134575 -0.103022 -0.288790 -0.062500 1 0 0 0 0 0 4 379436
-0.002135 0.000103 0.120289 0.134574 -0.103022 -0.288789 -0.062500 1 0 0 0 0 0 4 380426
-0.002135 0.000103 0.120289 0.134586 -0.103025 -0.288795 -0.062500 1 0 0 0 0 0 4 381435
-0.002135 0.000103 0.120289 0.134575 -0.103022 -0.288789 -0.062500 1 0 0 0 0 0 4 382425
-0.002135 0.000103 0.120289 0.134578 -0.103034 -0.288802 -0.062500 1 0 0 0 0 0 4 383438
-0.002135 0.000103 0.120289 0.134575 -0.103024 -0.288791 -0.062500 1 0 0 0 0 0 4 384426
-0.002135 0.000103 0.120289 0.134574 -0.103023 -0.288789 -0.062500 1 0 0 0 0 0 4 385435
-0.002135 0.000103 0.120289 0.134583 -0.103013 -0.288802 -0.062500 1 0 0 0 0 0 4 386426
-0.002135 0.000103 0.120289 0.134575 -0.103021 -0.288791 -0.062500 1 0 0 0 0 0 4 387432
-0.002135 0.000103 0.120289 0.134574 -0.103022 -0.288789 -0.062500 1 0 0 0 0 0 4 388425
-0.002135 0.000103 0.120289 0.134578 -0.103033 -0.288802 -0.062500 1 0 0 0 0 0 4 389449
-0.002135 0.000103 0.120289 0.134574 -0.103023 -0.288791 -0.062500 1 0 0 0 0 0 4 390435
-0.002135 0.000103 0.120289 0.134574 -0.103022 -0.288789 -0.062500 1 0 0 0 0 0 4 391427
-0.002135 0.000103 0.120289 0.134586 -0.103025 -0.288795 -0.062500 1 0 0 0 0 0 4 392432
-0.002135 0.000103 0.120289 0.134575 -0.103022 -0.288790 -0.062500 1 0 0 0 0 0 4 393436
-0.002135 0.000103 0.120289 0.134574 -0.103022 -0.288789 -0.062500 1 0 0 0 0 0 4 394436
-0.002135 0.000103 0.120289 0.134578 -0.103034 -0.288802 -0.062500 1 0 0 0 0 0 4 395428
-0.002135 0.000103 0.120289 0.134574 -0.103024 -0.288790 -0.062500 1 0 0 0 0 0 4 396432
-0.002135 0.000103 0.120289 0.134574 -0.103023 -0.288789 -0.062500 1 0 0 0 0 0 4 397428
-0.002135 0.000103 0.120289 0.134583 -0.103013 -0.288802 -0.062500 1 0 0 0 0 0 4 398432
-0.002135 0.000103 0.120289 0.134575 -0.103021 -0.288790 -0.062500 1 0 0 0 0 0 4 399431
-0.002135 0.000103 0.120289 0.134586 -0.103024 -0.288795 -0.062500 1 0 0 0 0 0 4 400430
-0.002135 0.000103 0.120289 0.134567 -0.103031 -0.288797 -0.062500 1 0 0 0 0 0 4 401432
-0.002135 0.000103 0.120289 0.134573 -0.103023 -0.288790 -0.062500 1 0 0 0 0 0 4 402414
-0.002135 0.000103 0.120289 0.134586 -0.103025 -0.288796 -0.062500 1 0 0 0 0 0 4 403531
-0.002135 0.000103 0.120289 0.134575 -0.103023 -0.288790 -0.062500 1 0 0 0 0 0 4 404530
-0.002135 0.000103 0.120289 0.134574 -0.103022 -0.288789 -0.062500 1 0 0 0 0 0 4 405520
-0.002135 0.000103 0.120289 0.134586 -0.103025 -0.288795 -0.062500 1 0 0 0 0 0 4 406521
-0.002135 0.000103 0.120289 0.134567 -0.103031 -0.288796 -0.062500 1 0 0 0 0 0 4 407532
-0.002135 0.000103 0.120289 0.134573 -0.103024 -0.288790 -0.062500 1 0 0 0 0 0 4 408518
-0.002135 0.000103 0.120289 0.134582 -0.103014 -0.288802 -0.062500 1 0 0 0 0 0 4 409519
-0.002135 0.000103 0.120289 0.134575 -0.103021 -0.288791 -0.062500 1 0 0 0 0 0 4 410523
-0.002135 0.000103 0.120289 0.134574 -0.103022 -0.288789 -0.062500 1 0 0 0 0 0 4 411513
-0.002135 0.000103 0.120289 0.134586 -0.103025 -0.288795 -0.062500 1 0 0 0 0 0 4 412488
-0.002135 0.000103 0.120289 0.134567 -0.103031 -0.288797 -0.062500 1 0 0 0 0 0 4 413486
-0.002135 0.000103 0.120289 0.134573 -0.103023 -0.288790 -0.062500 1 0 0 0 0 0 4 414486
-0.002135 0.000103 0.120289 0.134586 -0.103025 -0.288795 -0.062500 1 0 0 0 0 0 4 415508
-0.002135 0.000103 0.120289 0.134575 -0.103023 -0.288790 -0.062500 1 0 0 0 0 0 4 416486
-0.002135 0.000103 0.120289 0.134586 -0.103025 -0.288795 -0.062500 1 0 0 0 0 0 4 417485
-0.002135 0.000103 0.120289 0.134576 -0.103023 -0.288789 -0.062500 1 0 0 0 0 0 4 418515
-0.002135 0.000103 0.120289 0.134566 -0.103031 -0.288796 -0.062500 1 0 0 0 0 0 4 419507
-0.002135 0.000103 0.120289 0.134582 -0.103015 -0.288803 -0.062500 1 0 0 0 0 0 4 420513
-0.002135 0.000103 0.120289 0.134575 -0.103021 -0.288791 -0.062500 1 0 0 0 0 0 4 421483
-0.002135 0.000103 0.120289 0.134574 -0.103022 -0.288789 -0.062500 1 0 0 0 0 0 4 422485
-0.002135 0.000103 0.120289 0.134586 -0.103025 -0.288795 -0.062500 1 0 0 0 0 0 4 423511
-0.002135 0.000103 0.120289 0.134575 -0.103022 -0.288790 -0.062500 1 0 0 0 0 0 4 424484
-0.002135 0.000103 0.120289 0.134566 -0.103031 -0.288796 -0.062500 1 0 0 0 0 0 4 425536
-0.002135 0.000103 0.120289 0.134585 -0.103026 -0.288796 -0.062500 1 0 0 0 0 0 4 426511
-0.002135 0.000103 0.120289 0.134575 -0.103023 -0.288790 -0.062500 1 0 0 0 0 0 4 427522
-0.002135 0.000103 0.120289 0.134586 -0.103025 -0.288795 -0.062500 1 0 0 0 0 0 4 430086
-0.002135 0.000103 0.120289 0.134576 -0.103023 -0.288790 -0.062500 1 0 0 0 0 0 4 430521
-0.002135 0.000103 0.120289 0.134574 -0.103022 -0.288789 -0.062500 1 0 0 0 0 0 4 431520
-0.002135 0.000103 0.120289 0.134575 -0.103022 -0.288809 -0.062500 1 0 0 0 0 0 4 432516
-0.002135 0.000103 0.120289 0.134574 -0.103022 -0.288791 -0.062500 1 0 0 0 0 0 4 433487
-0.002135 0.000103 0.120289 0.134574 -0.103022 -0.288789 -0.062500 1 0 0 0 0 0 4 434486
-0.002135 0.000103 0.120289 0.134586 -0.103025 -0.288795 -0.062500 1 0 0 0 0 0 4 435510
-0.002135 0.000103 0.120289 0.134575 -0.103022 -0.288790 -0.062500 1 0 0 0 0 0 4 436525
-0.002135 0.000103 0.120289 0.134574 -0.103022 -0.288789 -0.062500 1 0 0 0 0 0 4 437491
-0.002135 0.000103 0.120289 0.134578 -0.103034 -0.288802 -0.062500 1 0 0 0 0 0 4 438491
-0.002135 0.000103 0.120289 0.134574 -0.103024 -0.288790 -0.062500 1 0 0 0 0 0 4 439519
-0.002135 0.000103 0.120289 0.134574 -0.103022 -0.288789 -0.062500 1 0 0 0 0 0 4 440489
-0.002135 0.000103 0.120289 0.134586 -0.103025 -0.288795 -0.062500 1 0 0 0 0 0 4 441483
-0.002135 0.000103 0.120289 0.134575 -0.103023 -0.288789 -0.062500 1 0 0 0 0 0 4 442596
-0.002135 0.000103 0.120289 0.134583 -0.103013 -0.288802 -0.062500 1 0 0 0 0 0 4 443510
-0.002135 0.000103 0.120289 0.134575 -0.103021 -0.288790 -0.062500 1 0 0 0 0 0 4 444510
-0.002135 0.000103 0.120289 0.134566 -0.103030 -0.288796 -0.062500 1 0 0 0 0 0 4 445507
-0.002135 0.000103 0.120289 0.134585 -0.103026 -0.288796 -0.062500 1 0 0 0 0 0 4 446492
-0.002135 0.000103 0.120289 0.134575 -0.103022 -0.288790 -0.062500 1 0 0 0 0 0 4 447506
-0.002135 0.000103 0.120289 0.134574 -0.103022 -0.288789 -0.062500 1 0 0 0 0 0 4 448489
-0.002135 0.000103 0.120289 0.134586 -0.103025 -0.288795 -0.062500 1 0 0 0 0 0 4 449490
-0.002135 0.000103 0.120289 0.134567 -0.103031 -0.288796 -0.062500 1 0 0 0 0 0 4 450507
-0.002135 0.000103 0.120289 0.134573 -0.103023 -0.288790 -0.062500 1 0 0 0 0 0 4 451425
-0.002135 0.000103 0.120289 0.134586 -0.103025 -0.288795 -0.062500 1 0 0 0 0 0 4 452470
-0.002135 0.000103 0.120289 0.134575 -0.103023 -0.288790 -0.062500 1 0 0 0 0 0 4 453425
-0.002135 0.000103 0.120289 0.134571 -0.103010 -0.288796 -0.062500 1 0 0 0 0 0 4 454433
-0.002135 0.000103 0.120289 0.134586 -0.103023 -0.288796 -0.062500 1 0 0 0 0 0 4 455423
-0.002135 0.000103 0.120289 0.134567 -0.103031 -0.288797 -0.062500 1 0 0 0 0 0 4 456424
-0.002135 0.000103 0.120289 0.134573 -0.103023 -0.288790 -0.062500 1 0 0 0 0 0 4 457432
-0.002135 0.000103 0.120289 0.134586 -0.103025 -0.288795 -0.062500 1 0 0 0 0 0 4 458423
-0.002135 0.000103 0.120289 0.134575 -0.103022 -0.288790 -0.062500 1 0 0 0 0 0 4 459425
-0.002135 0.000103 0.120289 0.134586 -0.103025 -0.288795 -0.062500 1 0 0 0 0 0 4 460434
-0.002135 0.000103 0.120289 0.134576 -0.103022 -0.288790 -0.062500 1 0 0 0 0 0 4 461431
-0.002135 0.000103 0.120289 0.134566 -0.103031 -0.288796 -0.062500 1 0 0 0 0 0 4 462442
-0.002135 0.000103 0.120289 0.134585 -0.103026 -0.288796 -0.062500 1 0 0 0 0 0 4 463430
-0.002135 0.000103 0.120289 0.134575 -0.103023 -0.288790 -0.062500 1 0 0 0 0 0 4 464437
-0.002135 0.000103 0.120289 0.134574 -0.103022 -0.288789 -0.062500 1 0 0 0 0 0 4 465420
-0.002135 0.000103 0.120289 0.134583 -0.103013 -0.288802 -0.062500 1 0 0 0 0 0 4 466431
-0.002135 0.000103 0.120289 0.134575 -0.103021 -0.288790 -0.062500 1 0 0 0 0 0 4 467439
-0.002135 0.000103 0.120289 0.134566 -0.103030 -0.288796 -0.062500 1 0 0 0 0 0 4 468407
-0.002135 0.000103 0.120289 0.134585 -0.103026 -0.288796 -0.062500 1 0 0 0 0 0 4 469445
-0.002135 0.000103 0.120289 0.134575 -0.103022 -0.288790 -0.062500 1 0 0 0 0 0 4 470444
-0.002135 0.000103 0.120289 0.134574 -0.103022 -0.288789 -0.062500 1 0 0 0 0 0 4 471439
-0.002135 0.000103 0.120289 0.134586 -0.103025 -0.288795 -0.062500 1 0 0 0 0 0 4 472440
-0.002135 0.000103 0.120289 0.134575 -0.103022 -0.288789 -0.062500 1 0 0 0 0 0 4 473438
-0.002135 0.000103 0.120289 0.134578 -0.103034 -0.288802 -0.062500 1 0 0 0 0 0 4 474440
-0.002135 0.000103 0.120289 0.134574 -0.103024 -0.288790 -0.062500 1 0 0 0 0 0 4 475439
-0.002135 0.000103 0.120289 0.134574 -0.103023 -0.288789 -0.062500 1 0 0 0 0 0 4 476437
-0.002135 0.000103 0.120289 0.134583 -0.103013 -0.288802 -0.062500 1 0 0 0 0 0 4 477420
-0.002135 0.000103 0.120289 0.134575 -0.103021 -0.288791 -0.062500 1 0 0 0 0 0 4 478416
-0.002135 0.000103 0.120289 0.134574 -0.103022 -0.288789 -0.062500 1 0 0 0 0 0 4 479412
-0.002135 0.000103 0.120289 0.134578 -0.103033 -0.288802 -0.062500 1 0 0 0 0 0 4 480441
-0.002135 0.000103 0.120289 0.134574 -0.103023 -0.288791 -0.062500 1 0 0 0 0 0 4 481438
-0.002135 0.000103 0.120289 0.134574 -0.103022 -0.288789 -0.062500 1 0 0 0 0 0 4 482409
-0.002135 0.000103 0.120289 0.134586 -0.103025 -0.288795 -0.062500 1 0 0 0 0 0 4 483438
-0.002135 0.000103 0.120289 0.134575 -0.103022 -0.288790 -0.062500 1 0 0 0 0 0 4 484437
-0.002135 0.000103 0.120289 0.134586 -0.103025 -0.288795 -0.062500 1 0 0 0 0 0 4 485438
-0.002135 0.000103 0.120289 0.134567 -0.103031 -0.288796 -0.062500 1 0 0 0 0 0 4 486439
-0.002135 0.000103 0.120289 0.134573 -0.103024 -0.288790 -0.062500 1 0 0 0 0 0 4 487438
-0.002135 0.000103 0.120289 0.134583 -0.103014 -0.288802 -0.062500 1 0 0 0 0 0 4 488437
-0.002135 0.000103 0.120289 0.134575 -0.103021 -0.288791 -0.062500 1 0 0 0 0 0 4 489438
-0.002135 0.000103 0.120289 0.134574 -0.103022 -0.288789 -0.062500 1 0 0 0 0 0 4 490438
-0.002135 0.000103 0.120289 0.134586 -0.103025 -0.288795 -0.062500 1 0 0 0 0 0 4 491506
-0.002135 0.000103 0.120289 0.134567 -0.103031 -0.288797 -0.062500 1 0 0 0 0 0 4 492533
-0.002135 0.000103 0.120289 0.134573 -0.103023 -0.288790 -0.062500 1 0 0 0 0 0 4 493531
-0.002135 0.000103 0.120289 0.134586 -0.103025 -0.288795 -0.062500 1 0 0 0 0 0 4 494510
-0.002135 0.000103 0.120289 0.134575 -0.103023 -0.288790 -0.062500 1 0 0 0 0 0 4 495484
-0.002135 0.000103 0.120289 0.134574 -0.103022 -0.288789 -0.062500 1 0 0 0 0 0 4 496482
-0.002135 0.000103 0.120289 0.134586 -0.103025 -0.288795 -0.062500 1 0 0 0 0 0 4 497481
-0.002135 0.000103 0.120289 0.134567 -0.103031 -0.288796 -0.062500 1 0 0 0 0 0 4 498482
-0.002135 0.000103 0.120289 0.134573 -0.103024 -0.288790 -0.062500 1 0 0 0 0 0 4 499507
-0.002135 0.000103 0.120289 0.134582 -0.103014 -0.288802 -0.062500 1 0 0 0 0 0 4 500482
-0.002135 0.000103 0.120289 0.134575 -0.103021 -0.288790 -0.062500 1 0 0 0 0 0 4 504095
-0.002135 0.000103 0.120289 0.134586 -0.103025 -0.288796 -0.062500 1 0 0 0 0 0 4 504475
-0.002135 0.000103 0.120289 0.134576 -0.103022 -0.288790 -0.062500 1 0 0 0 0 0 4 507292
-0.002135 0.000103 0.120289 0.134566 -0.103031 -0.288796 -0.062500 1 0 0 0 0 0 4 508521
-0.002135 0.000103 0.120289 0.134585 -0.103026 -0.288796 -0.062500 1 0 0 0 0 0 4 509512
-0.002135 0.000103 0.120289 0.134575 -0.103023 -0.288790 -0.062500 1 0 0 0 0 0 4 510484
-0.002135 0.000103 0.120289 0.134574 -0.103022 -0.288789 -0.062500 1 0 0 0 0 0 4 511484
-0.002135 0.000103 0.120289 0.134586 -0.103025 -0.288795 -0.062500 1 0 0 0 0 0 4 512483
-0.002135 0.000103 0.120289 0.134576 -0.103023 -0.288789 -0.062500 1 0 0 0 0 0 4 513481
-0.002135 0.000103 0.120289 0.134575 -0.103022 -0.288809 -0.062500 1 0 0 0 0 0 4 514481
-0.002135 0.000103 0.120289 0.134574 -0.103022 -0.288792 -0.062500 1 0 0 0 0 0 4 515497
-0.002135 0.000103 0.120289 0.134574 -0.103022 -0.288790 -0.062500 1 0 0 0 0 0 4 516525
-0.002135 0.000103 0.120289 0.134574 -0.103022 -0.288789 -0.062500 1 0 0 0 0 0 4 517522
-0.002135 0.000103 0.120289 0.134586 -0.103025 -0.288795 -0.062500 1 0 0 0 0 0 4 518516
-0.002135 0.000103 0.120289 0.134575 -0.103022 -0.288790 -0.062500 1 0 0 0 0 0 4 519514
-0.002135 0.000103 0.120289 0.134578 -0.103034 -0.288802 -0.062500 1 0 0 0 0 0 4 520515
-0.002135 0.000103 0.120289 0.134574 -0.103024 -0.288791 -0.062500 1 0 0 0 0 0 4 521504
-0.002135 0.000103 0.120289 0.134574 -0.103022 -0.288789 -0.062500 1 0 0 0 0 0 4 522498
-0.002135 0.000103 0.120289 0.134586 -0.103025 -0.288795 -0.062500 1 0 0 0 0 0 4 523508
-0.002135 0.000103 0.120289 0.134575 -0.103023 -0.288789 -0.062500 1 0 0 0 0 0 4 524488
-0.002135 0.000103 0.120289 0.134574 -0.103022 -0.288789 -0.062500 1 0 0 0 0 0 4 525503
-0.002135 0.000103 0.120289 0.134574 -0.103022 -0.288809 -0.062500 1 0 0 0 0 0 4 526519
-0.002135 0.000103 0.120289 0.134574 -0.103022 -0.288791 -0.062500 1 0 0 0 0 0 4 527510
-0.002135 0.000103 0.120289 0.134574 -0.103022 -0.288789 -0.062500 1 0 0 0 0 0 4 528509
-0.002135 0.000103 0.120289 0.134586 -0.103025 -0.288795 -0.062500 1 0 0 0 0 0 4 529498
-0.002135 0.000103 0.120289 0.134575 -0.103022 -0.288790 -0.062500 1 0 0 0 0 0 4 530506
-0.002135 0.000103 0.120289 0.134586 -0.103025 -0.288795 -0.062500 1 0 0 0 0 0 4 531512
-0.002135 0.000103 0.120289 0.134567 -0.103031 -0.288797 -0.062500 1 0 0 0 0 0 4 532488
-0.002135 0.000103 0.120289 0.134573 -0.103023 -0.288790 -0.062500 1 0 0 0 0 0 4 533505
-0.002135 0.000103 0.120289 0.134586 -0.103025 -0.288795 -0.062500 1 0 0 0 0 0 4 534488
-0.002135 0.000103 0.120289 0.134575 -0.103023 -0.288790 -0.062500 1 0 0 0 0 0 4 535430
-0.002135 0.000103 0.120289 0.134574 -0.103022 -0.288789 -0.062500 1 0 0 0 0 0 4 536420
-0.002135 0.000103 0.120289 0.134583 -0.103013 -0.288802 -0.062500 1 0 0 0 0 0 4 537432
-0.002135 0.000103 0.120289 0.134575 -0.103021 -0.288790 -0.062500 1 0 0 0 0 0 4 538421
-0.002135 0.000103 0.120289 0.134566 -0.103030 -0.288796 -0.062500 1 0 0 0 0 0 4 539431
-0.002135 0.000103 0.120289 0.134585 -0.103026 -0.288796 -0.062500 1 0 0 0 0 0 4 540421
-0.002135 0.000103 0.120289 0.134575 -0.103022 -0.288790 -0.062500 1 0 0 0 0 0 4 541431
-0.002135 0.000103 0.120289 0.134574 -0.103022 -0.288789 -0.062500 1 0 0 0 0 0 4 542443
-0.002135 0.000103 0.120289 0.134586 -0.103025 -0.288795 -0.062500 1 0 0 0 0 0 4 543429
-0.002135 0.000103 0.120289 0.134567 -0.103031 -0.288796 -0.062500 1 0 0 0 0 0 4 544438
-0.002135 0.000103 0.120289 0.134573 -0.103023 -0.288790 -0.062500 1 0 0 0 0 0 4 545428
-0.002135 0.000103 0.120289 0.134586 -0.103025 -0.288795 -0.062500 1 0 0 0 0 0 4 546430
-0.002135 0.000103 0.120289 0.134575 -0.103023 -0.288789 -0.062500 1 0 0 0 0 0 4 547425
-0.002135 0.000103 0.120289 0.134583 -0.103013 -0.288802 -0.062500 1 0 0 0 0 0 4 548408
-0.002116 0.000099 0.120279 -0.130276 -0.040557 -0.150174 -0.062500 1 0 0 0 0 0 4 549428
-0.002106 0.000096 0.120275 -0.040183 -0.061543 -0.217755 -0.062500 1 0 0 0 0 0 4 550415
-0.002083 0.000091 0.120264 -0.238332 -0.014819 -0.114163 -0.062500 1 0 0 0 0 0 4 551433
-0.002071 0.000088 0.120260 -0.113055 -0.044147 -0.195152 -0.062500 1 0 0 0 0 0 4 552425
-0.002046 0.000082 0.120249 -0.293396 -0.001678 -0.096234 -0.062500 1 0 0 0 0 0 4 553427
-0.002034 0.000079 0.120245 -0.159344 -0.033137 -0.178977 -0.062500 1 0 0 0 0 0 4 554425
-0.002028 0.000078 0.120244 -0.070685 -0.054123 -0.219531 -0.062500 1 0 0 0 0 0 4 555426
-0.002006 0.000073 0.120234 -0.288934 -0.002763 -0.095813 -0.062500 1 0 0 0 0 0 4 556425
-0.001995 0.000070 0.120230 -0.175797 -0.029275 -0.169023 -0.062500 1 0 0 0 0 0 4 557426
-0.001990 0.000069 0.120229 -0.097717 -0.047735 -0.206152 -0.062500 1 0 0 0 0 0 4 558424
-0.001968 0.000064 0.120218 -0.321080 0.004851 -0.081091 -0.062500 1 0 0 0 0 0 4 559531
-0.001957 0.000061 0.120215 -0.210640 -0.021019 -0.153954 -0.062500 1 0 0 0 0 0 4 560513
-0.001952 0.000060 0.120213 -0.133900 -0.039149 -0.190964 -0.062500 1 0 0 0 0 0 4 561488
-0.001949 0.000059 0.120213 -0.093620 -0.048748 -0.205017 -0.062500 1 0 0 0 0 0 4 562486
-0.001948 0.000059 0.120213 -0.073356 -0.053593 -0.210014 -0.062500 1 0 0 0 0 0 4 563519
-0.001947 0.000059 0.120213 -0.063260 -0.056027 -0.211773 -0.062500 1 0 0 0 0 0 4 564482
-0.001947 0.000059 0.120213 -0.058215 -0.057231 -0.212381 -0.062500 1 0 0 0 0 0 4 565482
-0.001947 0.000058 0.120213 -0.055678 -0.057845 -0.212592 -0.062500 1 0 0 0 0 0 4 566505
-0.001947 0.000058 0.120213 -0.054430 -0.058154 -0.212675 -0.062500 1 0 0 0 0 0 4 567506
-0.001947 0.000058 0.120213 -0.053804 -0.058305 -0.212702 -0.062500 1 0 0 0 0 0 4 568482
-0.001928 0.000054 0.120203 -0.317657 0.003920 -0.073390 -0.062500 1 0 0 0 0 0 4 569484
-0.001919 0.000052 0.120199 -0.227740 -0.017023 -0.141336 -0.062500 1 0 0 0 0 0 4 570480
-0.001914 0.000051 0.120198 -0.161224 -0.032707 -0.176636 -0.062500 1 0 0 0 0 0 4 571506
-0.001912 0.000050 0.120198 -0.126044 -0.041069 -0.190085 -0.062500 1 0 0 0 0 0 4 572479
[truncated: 8,245,813 more chars]
