# Supplementary material for: Increasing Patient Engagement in Rehabilitation Exercises Using Computer-Based Citizen Science
Source: PLoS One. 2015 Mar 20;10(3):e0117013. doi: 10.1371/journal.pone.0117013 (PMC4368773; doi:10.1371/journal.pone.0117013)
Supplement: S2 Dataset — (ZIP) [file pone.0117013.s002.zip › Dataset_S2/H20/H20_with.dat]

-0.010656 -0.025471 0.170132 0.169019 0.028286 -4.052846 -0.000000 1 0 0 0 0 0 0 899
-0.010735 -0.025398 0.170343 1.056445 -0.938708 -3.185084 -0.000032 1 0 0 0 0 0 0 1914
-0.010776 -0.025350 0.170471 0.635599 -0.687302 -2.022290 -0.000062 1 0 0 0 0 0 0 2883
-0.010886 -0.025240 0.170685 1.513115 -1.469392 -3.060742 -0.000095 1 0 0 0 0 0 0 3934
-0.010948 -0.025166 0.170783 0.970214 -1.061326 -1.672386 -0.000125 1 0 0 0 0 0 0 4898
-0.011024 -0.025113 0.170885 1.101952 -0.732168 -1.609327 -0.000156 1 0 0 0 0 0 0 5889
-0.011096 -0.025057 0.170984 1.079618 -0.738368 -1.589600 -0.000187 1 0 0 0 0 0 0 6894
-0.011150 -0.025009 0.171064 0.831900 -0.612009 -1.355954 -0.000219 1 0 0 0 0 0 0 7895
-0.011172 -0.024976 0.171130 0.409729 -0.401007 -1.180123 -0.000250 1 0 0 0 0 0 0 8891
-0.011164 -0.025000 0.171162 -0.030846 0.378347 -0.749478 -0.000281 1 0 0 0 0 0 0 9890
-0.011137 -0.025017 0.171188 -0.314221 0.367428 -0.638616 -0.000312 1 0 0 0 0 0 0 10890
-0.011083 -0.025041 0.171192 -0.687761 0.476013 -0.374675 -0.000343 1 0 0 0 0 0 0 11887
-0.010994 -0.025079 0.171182 -1.172213 0.678332 -0.185736 -0.000375 1 0 0 0 0 0 0 12910
-0.010932 -0.025110 0.171159 -0.869996 0.613646 -0.023822 -0.000406 1 0 0 0 0 0 0 13903
-0.010860 -0.025108 0.171135 -0.965987 0.192592 -0.016660 -0.000438 1 0 0 0 0 0 0 14904
-0.010796 -0.025105 0.171101 -0.868916 0.156740 0.092416 -0.000469 1 0 0 0 0 0 0 15892
-0.010723 -0.025087 0.171072 -0.979409 -0.039841 0.021696 -0.000500 1 0 0 0 0 0 0 16889
-0.010668 -0.025054 0.171035 -0.738158 -0.240172 0.091680 -0.000530 1 0 0 0 0 0 0 17873
-0.010610 -0.024998 0.171003 -0.760843 -0.549158 0.001419 -0.000562 1 0 0 0 0 0 0 18893
-0.010571 -0.024921 0.170979 -0.515216 -0.838567 -0.118440 -0.000593 1 0 0 0 0 0 0 19869
-0.010520 -0.024842 0.170953 -0.632260 -0.885500 -0.140816 -0.000624 1 0 0 0 0 0 0 20864
-0.010484 -0.024753 0.170931 -0.445444 -1.006888 -0.213599 -0.000656 1 0 0 0 0 0 0 21886
-0.010425 -0.024691 0.170907 -0.734321 -0.669665 -0.215179 -0.000687 1 0 0 0 0 0 0 22874
-0.010364 -0.024619 0.170882 -0.778335 -0.750092 -0.219182 -0.000718 1 0 0 0 0 0 0 23884
-0.010281 -0.024587 0.170856 -1.068496 -0.220401 -0.241439 -0.000749 1 0 0 0 0 0 0 24872
-0.010187 -0.024575 0.170831 -1.211336 0.190042 -0.438059 -0.000992 1 0 0 0 0 0 0 32657
-0.009550 -0.024749 0.170689 -8.281883 2.650334 1.042066 -0.001032 1 0 0 0 0 0 0 33932
-0.009400 -0.024800 0.170657 -2.667534 1.300894 -0.255679 -0.001062 1 0 0 0 0 0 0 34894
-0.009303 -0.024835 0.170637 -1.411646 0.984422 -0.560883 -0.001091 1 0 0 0 0 0 0 35807
-0.009252 -0.024816 0.170636 -0.696182 0.241881 -0.868478 -0.001122 1 0 0 0 0 0 0 36815
-0.009223 -0.024767 0.170645 -0.319645 -0.195641 -1.052455 -0.001162 1 0 0 0 0 0 0 38093
-0.009238 -0.024671 0.170663 0.281126 -0.836896 -1.200265 -0.001185 1 0 0 0 0 0 0 38811
-0.009287 -0.024568 0.170675 0.799989 -0.989686 -1.169940 -0.001216 1 0 0 0 0 0 0 39816
-0.009362 -0.024438 0.170698 1.182114 -1.360231 -1.336289 -0.001247 1 0 0 0 0 0 0 40812
-0.009449 -0.024292 0.170727 1.393449 -1.577088 -1.448195 -0.001284 1 0 0 0 0 0 0 41973
-0.009522 -0.024148 0.170754 1.233381 -1.581392 -1.450903 -0.001310 1 0 0 0 0 0 0 42822
-0.009560 -0.024074 0.170766 0.755814 -0.652328 -1.292592 -0.001341 1 0 0 0 0 0 0 43823
-0.009579 -0.024036 0.170772 0.473596 -0.078768 -1.214011 -0.001373 1 0 0 0 0 0 0 44830
-0.009536 -0.024056 0.170767 -0.353251 0.744884 -1.079617 -0.001403 1 0 0 0 0 0 0 45807
-0.009452 -0.024129 0.170757 -0.974533 1.522603 -1.023437 -0.001435 1 0 0 0 0 0 0 46819
-0.009337 -0.024214 0.170739 -1.442804 1.771408 -0.942792 -0.001466 1 0 0 0 0 0 0 47806
-0.009185 -0.024315 0.170713 -1.966364 2.004048 -0.850527 -0.001498 1 0 0 0 0 0 0 48827
-0.009045 -0.024391 0.170686 -1.852563 1.737612 -0.861408 -0.001529 1 0 0 0 0 0 0 49825
-0.008920 -0.024432 0.170674 -1.658070 1.252295 -1.064030 -0.001560 1 0 0 0 0 0 0 50823
-0.008826 -0.024447 0.170658 -1.235170 0.881243 -1.066566 -0.001591 1 0 0 0 0 0 0 51821
-0.008778 -0.024418 0.170645 -0.586144 0.283427 -1.125016 -0.001622 1 0 0 0 0 0 0 52810
-0.008751 -0.024328 0.170643 -0.252888 -0.563232 -1.288867 -0.001654 1 0 0 0 0 0 0 53821
-0.008768 -0.024214 0.170640 0.362267 -0.944694 -1.329554 -0.001685 1 0 0 0 0 0 0 54822
-0.008815 -0.024064 0.170652 0.817552 -1.446801 -1.537137 -0.001716 1 0 0 0 0 0 0 55824
-0.008859 -0.023943 0.170656 0.833031 -1.119084 -1.489513 -0.001748 1 0 0 0 0 0 0 56822
-0.008913 -0.023813 0.170657 0.953397 -1.185794 -1.457430 -0.001779 1 0 0 0 0 0 0 57822
-0.008915 -0.023718 0.170661 0.312153 -0.741934 -1.526546 -0.001810 1 0 0 0 0 0 0 58821
-0.008896 -0.023678 0.170659 -0.038959 0.037951 -1.466893 -0.001842 1 0 0 0 0 0 0 59842
-0.008844 -0.023675 0.170649 -0.492030 0.602234 -1.381850 -0.001873 1 0 0 0 0 0 0 60840
-0.008776 -0.023690 0.170635 -0.748684 0.913409 -1.346594 -0.001904 1 0 0 0 0 0 0 61840
-0.008679 -0.023724 0.170614 -1.154194 1.188203 -1.281590 -0.001936 1 0 0 0 0 0 0 62837
-0.008567 -0.023767 0.170590 -1.387108 1.348309 -1.255388 -0.001967 1 0 0 0 0 0 0 63835
-0.008468 -0.023806 0.170570 -1.234834 1.331299 -1.313300 -0.001998 1 0 0 0 0 0 0 64830
-0.008363 -0.023827 0.170560 -1.302841 1.105638 -1.480721 -0.002029 1 0 0 0 0 0 0 65830
-0.008278 -0.023832 0.170545 -1.042204 0.879757 -1.459064 -0.002060 1 0 0 0 0 0 0 66832
-0.008235 -0.023797 0.170532 -0.478325 0.357602 -1.505013 -0.002092 1 0 0 0 0 0 0 67836
-0.008220 -0.023719 0.170534 -0.050784 -0.260501 -1.726715 -0.002123 1 0 0 0 0 0 0 68838
-0.008220 -0.023617 0.170544 0.184136 -0.613771 -1.864299 -0.002154 1 0 0 0 0 0 0 69830
-0.008240 -0.023520 0.170547 0.480086 -0.585378 -1.823797 -0.002185 1 0 0 0 0 0 0 70835
-0.008258 -0.023409 0.170557 0.473243 -0.753596 -1.925460 -0.002217 1 0 0 0 0 0 0 71832
-0.008274 -0.023290 0.170570 0.457811 -0.857438 -1.997536 -0.002248 1 0 0 0 0 0 0 72838
-0.008292 -0.023208 0.170575 0.491794 -0.399695 -1.932465 -0.002279 1 0 0 0 0 0 0 73833
-0.008280 -0.023174 0.170573 0.106104 0.295858 -1.850908 -0.002311 1 0 0 0 0 0 0 74835
-0.008240 -0.023149 0.170577 -0.302093 0.489606 -1.938740 -0.002341 1 0 0 0 0 0 0 75812
-0.008199 -0.023145 0.170574 -0.352301 0.783249 -1.885872 -0.002373 1 0 0 0 0 0 0 76831
-0.008136 -0.023159 0.170563 -0.637877 1.066267 -1.801411 -0.002404 1 0 0 0 0 0 0 77830
-0.008063 -0.023183 0.170548 -0.809376 1.232910 -1.765936 -0.002435 1 0 0 0 0 0 0 78830
-0.007991 -0.023188 0.170546 -0.798159 1.009675 -1.941816 -0.002467 1 0 0 0 0 0 0 79831
-0.007934 -0.023198 0.170540 -0.605560 1.074616 -1.937084 -0.002498 1 0 0 0 0 0 0 80829
-0.007881 -0.023173 0.170541 -0.533002 0.621419 -2.049955 -0.002529 1 0 0 0 0 0 0 81827
-0.007844 -0.023145 0.170536 -0.323553 0.556602 -2.007409 -0.002560 1 0 0 0 0 0 0 82830
-0.007822 -0.023093 0.170542 -0.101652 0.231695 -2.170897 -0.002592 1 0 0 0 0 0 0 83835
-0.007831 -0.023020 0.170544 0.329874 -0.052403 -2.151730 -0.002623 1 0 0 0 0 0 0 84839
-0.007846 -0.022960 0.170544 0.447289 0.099912 -2.151737 -0.002654 1 0 0 0 0 0 0 85830
-0.007850 -0.022891 0.170553 0.324052 -0.000951 -2.284388 -0.002685 1 0 0 0 0 0 0 86833
-0.007862 -0.022833 0.170556 0.421425 0.140153 -2.253102 -0.002716 1 0 0 0 0 0 0 87826
-0.007868 -0.022804 0.170558 0.355380 0.537908 -2.249521 -0.002748 1 0 0 0 0 0 0 88836
-0.007850 -0.022797 0.170554 0.036686 0.881223 -2.199275 -0.002779 1 0 0 0 0 0 0 89837
-0.007841 -0.022794 0.170552 0.122513 0.972009 -2.244466 -0.002812 1 0 0 0 0 0 0 90867
-0.007816 -0.022801 0.170546 -0.083309 1.117549 -2.221823 -0.002842 1 0 0 0 0 0 0 91830
-0.007782 -0.022813 0.170539 -0.211733 1.208757 -2.218636 -0.002873 1 0 0 0 0 0 0 92829
-0.007743 -0.022827 0.170530 -0.278641 1.263056 -2.229379 -0.002904 1 0 0 0 0 0 0 93831
-0.007713 -0.022820 0.170521 -0.181774 0.997143 -2.238480 -0.002935 1 0 0 0 0 0 0 94831
-0.007676 -0.022825 0.170512 -0.250590 1.140149 -2.263420 -0.002967 1 0 0 0 0 0 0 95828
-0.007668 -0.022805 0.170507 0.109200 0.839506 -2.342813 -0.002998 1 0 0 0 0 0 0 96837
-0.007652 -0.022780 0.170499 0.056327 0.757690 -2.336545 -0.003029 1 0 0 0 0 0 0 97821
-0.007644 -0.022768 0.170495 0.151378 0.926135 -2.413175 -0.003062 1 0 0 0 0 0 0 98870
-0.007650 -0.022739 0.170492 0.343867 0.732721 -2.460301 -0.003093 1 0 0 0 0 0 0 99874
-0.007663 -0.022702 0.170491 0.456800 0.611469 -2.495731 -0.003124 1 0 0 0 0 0 0 100883
-0.007679 -0.022661 0.170489 0.516818 0.551727 -2.525194 -0.003155 1 0 0 0 0 0 0 101871
-0.007698 -0.022617 0.170487 0.549110 0.526033 -2.552798 -0.003187 1 0 0 0 0 0 0 102889
-0.007707 -0.022595 0.170487 0.437007 0.817827 -2.588039 -0.003218 1 0 0 0 0 0 0 103886
-0.007721 -0.022561 0.170486 0.499897 0.698434 -2.609966 -0.003250 1 0 0 0 0 0 0 104897
-0.007707 -0.022552 0.170480 0.138794 1.021129 -2.579263 -0.003280 1 0 0 0 0 0 0 105871
-0.007679 -0.022556 0.170473 -0.081987 1.229643 -2.572886 -0.003312 1 0 0 0 0 0 0 106886
-0.007643 -0.022567 0.170465 -0.197079 1.344456 -2.579866 -0.003341 1 0 0 0 0 0 0 107804
-0.007626 -0.022572 0.170461 0.020875 1.305287 -2.659478 -0.003372 1 0 0 0 0 0 0 108813
-0.007605 -0.022560 0.170453 0.014175 1.081490 -2.644666 -0.003403 1 0 0 0 0 0 0 109804
-0.007574 -0.022563 0.170445 -0.131352 1.256882 -2.653464 -0.003435 1 0 0 0 0 0 0 110806
-0.007547 -0.022549 0.170436 -0.088475 1.078654 -2.661363 -0.003466 1 0 0 0 0 0 0 111813
-0.007533 -0.022543 0.170431 0.090835 1.164582 -2.749329 -0.003498 1 0 0 0 0 0 0 112822
-0.007515 -0.022525 0.170423 0.052762 1.029609 -2.738829 -0.003528 1 0 0 0 0 0 0 113804
-0.007515 -0.022494 0.170419 0.296676 0.846712 -2.803218 -0.003560 1 0 0 0 0 0 0 114811
-0.007526 -0.022455 0.170416 0.447575 0.745172 -2.852485 -0.003591 1 0 0 0 0 0 0 115812
-0.007541 -0.022413 0.170414 0.528260 0.696212 -2.889774 -0.003623 1 0 0 0 0 0 0 116823
-0.007537 -0.022377 0.170407 0.294782 0.779141 -2.857520 -0.003654 1 0 0 0 0 0 0 117817
-0.007535 -0.022359 0.170404 0.296398 1.035702 -2.921338 -0.003685 1 0 0 0 0 0 0 118806
-0.007522 -0.022336 0.170397 0.164692 0.991041 -2.899001 -0.003716 1 0 0 0 0 0 0 119812
-0.007526 -0.022301 0.170393 0.361297 0.854223 -2.956842 -0.003747 1 0 0 0 0 0 0 120800
-0.007520 -0.022308 0.170377 0.257158 1.394049 -2.831878 -0.003779 1 0 0 0 0 0 0 121812
-0.007505 -0.022298 0.170364 0.136778 1.225705 -2.876442 -0.003810 1 0 0 0 0 0 0 122805
-0.007490 -0.022317 0.170343 0.116426 1.614135 -2.811345 -0.003841 1 0 0 0 0 0 0 123825
-0.007470 -0.022313 0.170328 0.063478 1.352746 -2.890816 -0.003872 1 0 0 0 0 0 0 124813
-0.007439 -0.022320 0.170316 -0.094765 1.478763 -2.962051 -0.003904 1 0 0 0 0 0 0 125821
-0.007425 -0.022325 0.170295 0.118216 1.481452 -2.880883 -0.003935 1 0 0 0 0 0 0 126821
-0.007406 -0.022314 0.170280 0.077631 1.275303 -2.960888 -0.003966 1 0 0 0 0 0 0 127821
-0.007399 -0.022310 0.170258 0.219493 1.364493 -2.902901 -0.003998 1 0 0 0 0 0 0 128823
-0.007404 -0.022286 0.170246 0.408125 1.121706 -3.059340 -0.004029 1 0 0 0 0 0 0 129821
-0.007405 -0.022237 0.170234 0.371297 0.768859 -3.090055 -0.004060 1 0 0 0 0 0 0 130824
-0.007408 -0.022214 0.170214 0.386156 1.087051 -3.002313 -0.004091 1 0 0 0 0 0 0 131820
-0.007397 -0.022188 0.170198 0.220594 1.094121 -3.080702 -0.004122 1 0 0 0 0 0 0 132819
-0.007403 -0.022154 0.170175 0.426772 0.992979 -3.010831 -0.004154 1 0 0 0 0 0 0 133819
-0.007408 -0.022139 0.170149 0.429142 1.243375 -2.988367 -0.004185 1 0 0 0 0 0 0 134820
-0.007421 -0.022111 0.170121 0.550021 1.102993 -2.978211 -0.004216 1 0 0 0 0 0 0 135821
-0.007416 -0.022084 0.170102 0.318989 1.101227 -3.114869 -0.004247 1 0 0 0 0 0 0 136817
-0.007429 -0.022088 0.170068 0.528200 1.529804 -2.965670 -0.004278 1 0 0 0 0 0 0 137802
-0.007425 -0.022078 0.170032 0.339019 1.390915 -2.928124 -0.004310 1 0 0 0 0 0 0 138822
-0.007424 -0.022076 0.169999 0.363469 1.492147 -2.998926 -0.004341 1 0 0 0 0 0 0 139824
-0.007404 -0.022085 0.169964 0.111500 1.664951 -2.988142 -0.004373 1 0 0 0 0 0 0 140822
-0.007405 -0.022070 0.169931 0.365832 1.364334 -3.040931 -0.004404 1 0 0 0 0 0 0 141820
-0.007398 -0.022089 0.169886 0.301521 1.795935 -2.909573 -0.004435 1 0 0 0 0 0 0 142820
-0.007385 -0.022086 0.169844 0.200773 1.568571 -2.948987 -0.004466 1 0 0 0 0 0 0 143819
-0.007389 -0.022065 0.169808 0.423489 1.309316 -3.052446 -0.004498 1 0 0 0 0 0 0 144821
-0.007394 -0.022058 0.169760 0.462600 1.479232 -2.935054 -0.004529 1 0 0 0 0 0 0 145822
-0.007386 -0.022042 0.169717 0.296825 1.394345 -2.992291 -0.004560 1 0 0 0 0 0 0 146823
-0.007407 -0.022030 0.169670 0.652644 1.445252 -2.984465 -0.004591 1 0 0 0 0 0 0 147820
-0.007430 -0.022005 0.169617 0.726143 1.283665 -2.909004 -0.004622 1 0 0 0 0 0 0 148818
-0.007430 -0.021981 0.169570 0.446664 1.284869 -3.008325 -0.004654 1 0 0 0 0 0 0 149819
-0.007444 -0.021949 0.169517 0.583032 1.198901 -2.944420 -0.004685 1 0 0 0 0 0 0 150815
-0.007453 -0.021938 0.169460 0.549570 1.460514 -2.924203 -0.004716 1 0 0 0 0 0 0 151807
-0.007470 -0.021913 0.169402 0.652664 1.322111 -2.911262 -0.004747 1 0 0 0 0 0 0 152808
-0.007460 -0.021913 0.169338 0.307181 1.638588 -2.861000 -0.004778 1 0 0 0 0 0 0 153806
-0.007467 -0.021894 0.169276 0.503262 1.435210 -2.892906 -0.004810 1 0 0 0 0 0 0 154810
-0.007452 -0.021897 0.169211 0.229770 1.707603 -2.869671 -0.004841 1 0 0 0 0 0 0 155800
-0.007470 -0.021895 0.169138 0.642584 1.691326 -2.792796 -0.004872 1 0 0 0 0 0 0 156813
-0.007469 -0.021884 0.169066 0.445977 1.566719 -2.813108 -0.004903 1 0 0 0 0 0 0 157811
-0.007473 -0.021883 0.168985 0.484937 1.706333 -2.712953 -0.004935 1 0 0 0 0 0 0 158808
-0.007466 -0.021873 0.168909 0.339429 1.595194 -2.784005 -0.004966 1 0 0 0 0 0 0 159809
-0.007466 -0.021872 0.168826 0.429059 1.732185 -2.713639 -0.004997 1 0 0 0 0 0 0 160809
-0.007469 -0.021878 0.168740 0.489478 1.828635 -2.675700 -0.005028 1 0 0 0 0 0 0 161791
-0.007475 -0.021886 0.168651 0.521662 1.886355 -2.664226 -0.005060 1 0 0 0 0 0 0 162810
-0.007492 -0.021872 0.168561 0.667863 1.611913 -2.650169 -0.005091 1 0 0 0 0 0 0 163807
-0.007503 -0.021871 0.168470 0.626030 1.756708 -2.663118 -0.005122 1 0 0 0 0 0 0 164789
-0.007523 -0.021852 0.168378 0.724139 1.551661 -2.662577 -0.005153 1 0 0 0 0 0 0 165805
-0.007546 -0.021824 0.168285 0.786604 1.423696 -2.666900 -0.005185 1 0 0 0 0 0 0 166809
-0.007549 -0.021799 0.168187 0.536226 1.460176 -2.606390 -0.005216 1 0 0 0 0 0 0 167800
-0.007577 -0.021785 0.168081 0.844576 1.603960 -2.519060 -0.005247 1 0 0 0 0 0 0 168806
-0.007596 -0.021783 0.167966 0.758640 1.796768 -2.407113 -0.005278 1 0 0 0 0 0 0 169798
-0.007597 -0.021772 0.167857 0.511689 1.704249 -2.476923 -0.005310 1 0 0 0 0 0 0 170807
-0.007602 -0.021772 0.167740 0.547696 1.847321 -2.400110 -0.005341 1 0 0 0 0 0 0 171811
-0.007619 -0.021754 0.167618 0.710025 1.633548 -2.338259 -0.005372 1 0 0 0 0 0 0 172802
-0.007618 -0.021735 0.167504 0.497818 1.604856 -2.453947 -0.005404 1 0 0 0 0 0 0 173811
-0.007600 -0.021738 0.167379 0.256532 1.904217 -2.329840 -0.005435 1 0 0 0 0 0 0 174803
-0.007596 -0.021745 0.167254 0.405847 1.996429 -2.325781 -0.005466 1 0 0 0 0 0 0 175815
-0.007585 -0.021738 0.167121 0.350053 1.825872 -2.242723 -0.005497 1 0 0 0 0 0 0 176793
-0.007594 -0.021716 0.166991 0.594429 1.625083 -2.267851 -0.005528 1 0 0 0 0 0 0 177811
-0.007590 -0.021694 0.166855 0.457863 1.611888 -2.216552 -0.005559 1 0 0 0 0 0 0 178803
-0.007594 -0.021688 0.166707 0.542047 1.827107 -2.057822 -0.005591 1 0 0 0 0 0 0 179811
-0.007609 -0.021666 0.166568 0.706036 1.659204 -2.170453 -0.005622 1 0 0 0 0 0 0 180811
-0.007608 -0.021644 0.166428 0.514974 1.641088 -2.172275 -0.005654 1 0 0 0 0 0 0 181816
-0.007627 -0.021606 0.166203 0.761630 1.437959 -1.075114 -0.005685 1 0 0 0 0 0 0 182831
-0.007632 -0.021563 0.166091 0.598920 1.355928 -2.457326 -0.005717 1 0 0 0 0 0 0 183832
-0.007639 -0.021543 0.165953 0.626823 1.666449 -2.250174 -0.005747 1 0 0 0 0 0 0 184806
-0.007644 -0.021497 0.165810 0.594394 1.352725 -2.176968 -0.005778 1 0 0 0 0 0 0 185811
-0.007651 -0.021477 0.165656 0.625092 1.675455 -2.033853 -0.005810 1 0 0 0 0 0 0 186818
-0.007657 -0.021415 0.165408 0.610498 1.165094 -0.799275 -0.005841 1 0 0 0 0 0 0 187819
-0.007649 -0.021391 0.165293 0.432054 1.617078 -2.418294 -0.005872 1 0 0 0 0 0 0 188816
-0.007637 -0.021364 0.165143 0.370587 1.619107 -2.136997 -0.005904 1 0 0 0 0 0 0 189818
-0.007599 -0.021367 0.164902 0.021189 2.028961 -0.914937 -0.005935 1 0 0 0 0 0 0 190833
-0.007584 -0.021352 0.164769 0.294905 1.842374 -2.213224 -0.005966 1 0 0 0 0 0 0 191817
-0.007559 -0.021325 0.164536 0.180923 1.682800 -1.031506 -0.005998 1 0 0 0 0 0 0 192832
-0.007547 -0.021304 0.164403 0.337646 1.747262 -2.235216 -0.006028 1 0 0 0 0 0 0 193789
-0.007523 -0.021273 0.164169 0.201825 1.620061 -1.027807 -0.006061 1 0 0 0 0 0 0 194857
-0.007532 -0.021243 0.164041 0.633873 1.640803 -2.305814 -0.006091 1 0 0 0 0 0 0 195809
-0.007539 -0.021167 0.163805 0.641163 1.040660 -1.031268 -0.006123 1 0 0 0 0 0 0 196849
-0.007532 -0.021136 0.163671 0.455239 1.584298 -2.222305 -0.006154 1 0 0 0 0 0 0 197835
-0.007505 -0.021034 0.163417 0.195600 0.702436 -0.793697 -0.006186 1 0 0 0 0 0 0 198854
-0.007501 -0.020975 0.163276 0.460444 1.178272 -2.126869 -0.006217 1 0 0 0 0 0 0 199833
-0.007518 -0.020900 0.163014 0.752717 1.025693 -0.668734 -0.006249 1 0 0 0 0 0 0 200851
-0.007497 -0.020854 0.162884 0.302152 1.388208 -2.251809 -0.006278 1 0 0 0 0 0 0 201809
-0.007479 -0.020763 0.162642 0.302658 0.841599 -0.960281 -0.006311 1 0 0 0 0 0 0 202850
-0.007490 -0.020720 0.162491 0.674289 1.414167 -2.006447 -0.006342 1 0 0 0 0 0 0 203829
-0.007448 -0.020680 0.162228 0.015400 1.521424 -0.656986 -0.006373 1 0 0 0 0 0 0 204836
-0.007440 -0.020629 0.162082 0.404740 1.399506 -2.060005 -0.006403 1 0 0 0 0 0 0 205809
-0.007418 -0.020572 0.161832 0.248335 1.297062 -0.821264 -0.006436 1 0 0 0 0 0 0 206849
-0.007382 -0.020547 0.161664 0.061928 1.724141 -1.782043 -0.006467 1 0 0 0 0 0 0 207828
-0.007373 -0.020497 0.161377 0.387416 1.444275 -0.323628 -0.006498 1 0 0 0 0 0 0 208849
-0.007347 -0.020452 0.161220 0.211605 1.475496 -1.866220 -0.006529 1 0 0 0 0 0 0 209824
-0.007339 -0.020324 0.160951 0.412510 0.403149 -0.558807 -0.006561 1 0 0 0 0 0 0 210849
-0.007313 -0.020264 0.160796 0.213078 1.188440 -1.903340 -0.006591 1 0 0 0 0 0 0 211826
-0.007290 -0.020161 0.160530 0.223567 0.706482 -0.600263 -0.006624 1 0 0 0 0 0 0 212854
-0.007261 -0.020105 0.160373 0.158717 1.267993 -1.894713 -0.006654 1 0 0 0 0 0 0 213832
-0.007250 -0.019968 0.160102 0.368882 0.261551 -0.519768 -0.006688 1 0 0 0 0 0 0 214903
-0.007237 -0.019921 0.159932 0.378387 1.345572 -1.712337 -0.006719 1 0 0 0 0 0 0 215904
-0.007222 -0.019828 0.159655 0.357706 0.850757 -0.416717 -0.006751 1 0 0 0 0 0 0 216933
-0.007218 -0.019766 0.159501 0.482788 1.208215 -1.897831 -0.006781 1 0 0 0 0 0 0 217887
-0.007175 -0.019669 0.159222 -0.000004 0.798344 -0.419726 -0.006813 1 0 0 0 0 0 0 218930
-0.007142 -0.019613 0.159061 0.083824 1.281014 -1.788166 -0.006843 1 0 0 0 0 0 0 219887
-0.007134 -0.019534 0.158769 0.402291 1.038305 -0.230188 -0.006876 1 0 0 0 0 0 0 220917
-0.007106 -0.019481 0.158605 0.194530 1.345610 -1.720448 -0.006906 1 0 0 0 0 0 0 221888
-0.007080 -0.019380 0.158326 0.186587 0.761641 -0.380624 -0.006938 1 0 0 0 0 0 0 222914
-0.007050 -0.019322 0.158162 0.131453 1.263264 -1.737922 -0.006975 1 0 0 0 0 0 0 224089
-0.007035 -0.019178 0.157847 0.327742 0.182349 0.104141 -0.007001 1 0 0 0 0 0 0 224916
-0.006997 -0.019140 0.157702 0.041020 1.469626 -1.910342 -0.007031 1 0 0 0 0 0 0 225882
-0.006928 -0.019059 0.157423 -0.392080 1.025860 -0.373470 -0.007064 1 0 0 0 0 0 0 226933
-0.006921 -0.018972 0.157260 0.381761 0.910838 -1.725986 -0.007093 1 0 0 0 0 0 0 227883
-0.006889 -0.018821 0.156995 0.115575 0.058295 -0.523990 -0.007126 1 0 0 0 0 0 0 228927
-0.006857 -0.018753 0.156829 0.092606 1.054409 -1.692747 -0.007156 1 0 0 0 0 0 0 229890
-0.006825 -0.018639 0.156545 0.102447 0.556940 -0.255940 -0.007189 1 0 0 0 0 0 0 230943
-0.006816 -0.018571 0.156383 0.386471 1.100678 -1.695304 -0.007218 1 0 0 0 0 0 0 231890
-0.006746 -0.018443 0.156105 -0.372821 0.371722 -0.334560 -0.007251 1 0 0 0 0 0 0 232936
-0.006730 -0.018372 0.155943 0.247643 1.040501 -1.688328 -0.007281 1 0 0 0 0 0 0 233889
-0.006663 -0.018301 0.155653 -0.355859 1.112968 -0.157036 -0.007314 1 0 0 0 0 0 0 234931
-0.006647 -0.018240 0.155488 0.247995 1.240812 -1.619762 -0.007343 1 0 0 0 0 0 0 235868
-0.006572 -0.018116 0.155207 -0.465846 0.439065 -0.240660 -0.007376 1 0 0 0 0 0 0 236923
-0.006546 -0.018070 0.155045 0.096448 1.369003 -1.662751 -0.007405 1 0 0 0 0 0 0 237866
-0.006513 -0.017982 0.154858 0.071723 0.916444 -1.463877 -0.007437 1 0 0 0 0 0 0 238873
-0.006446 -0.017863 0.154544 -0.382091 0.465880 0.220203 -0.007470 1 0 0 0 0 0 0 239927
-0.006407 -0.017802 0.154388 -0.072834 1.185653 -1.668100 -0.007499 1 0 0 0 0 0 0 240868
-0.006369 -0.017691 0.154104 -0.026253 0.590933 -0.168124 -0.007532 1 0 0 0 0 0 0 241924
-0.006343 -0.017607 0.153948 0.131778 0.878772 -1.678136 -0.007562 1 0 0 0 0 0 0 242867
-0.006260 -0.017464 0.153667 -0.606127 0.135767 -0.204443 -0.007595 1 0 0 0 0 0 0 243924
-0.006226 -0.017374 0.153510 -0.036790 0.750572 -1.657761 -0.007624 1 0 0 0 0 0 0 244865
-0.006195 -0.017302 0.153314 0.050716 1.054435 -1.287357 -0.007655 1 0 0 0 0 0 0 245873
-0.006141 -0.017162 0.153018 -0.236674 0.187421 0.066428 -0.007688 1 0 0 0 0 0 0 246927
-0.006103 -0.017097 0.152862 -0.057619 1.074512 -1.614017 -0.007718 1 0 0 0 0 0 0 247865
-0.006056 -0.017023 0.152676 -0.171869 1.040697 -1.396117 -0.007749 1 0 0 0 0 0 0 248881
-0.006010 -0.016903 0.152369 -0.154222 0.434015 0.232047 -0.007782 1 0 0 0 0 0 0 249908
-0.005952 -0.016847 0.152202 -0.338044 1.214310 -1.433248 -0.007812 1 0 0 0 0 0 0 250883
-0.005893 -0.016778 0.152011 -0.353297 1.111287 -1.271399 -0.007841 1 0 0 0 0 0 0 251800
-0.005806 -0.016674 0.151722 -0.735530 0.654099 0.041062 -0.007873 1 0 0 0 0 0 0 252823
-0.005763 -0.016614 0.151564 -0.210941 1.179854 -1.536747 -0.007903 1 0 0 0 0 0 0 253799
-0.005720 -0.016518 0.151371 -0.148880 0.751129 -1.227702 -0.007935 1 0 0 0 0 0 0 254812
-0.005657 -0.016358 0.151072 -0.415467 -0.128699 0.195089 -0.007966 1 0 0 0 0 0 0 255823
-0.005609 -0.016313 0.150917 -0.249198 1.282403 -1.518314 -0.007997 1 0 0 0 0 0 0 256799
-0.005587 -0.016218 0.150731 0.097586 0.765936 -1.292320 -0.008028 1 0 0 0 0 0 0 257808
-0.005546 -0.016129 0.150529 -0.105794 0.793132 -1.045461 -0.008060 1 0 0 0 0 0 0 258805
-0.005472 -0.016011 0.150231 -0.569004 0.411199 0.260502 -0.008091 1 0 0 0 0 0 0 259823
-0.005447 -0.015904 0.150084 0.017942 0.507499 -1.583008 -0.008122 1 0 0 0 0 0 0 260799
-0.005405 -0.015807 0.149897 -0.146280 0.648247 -1.241790 -0.008154 1 0 0 0 0 0 0 261820
-0.005363 -0.015669 0.149583 -0.167136 0.111903 0.477992 -0.008185 1 0 0 0 0 0 0 262821
-0.005304 -0.015612 0.149435 -0.389278 1.124962 -1.507946 -0.008216 1 0 0 0 0 0 0 263804
-0.005268 -0.015535 0.149254 -0.125637 0.952357 -1.281840 -0.008247 1 0 0 0 0 0 0 264794
-0.005220 -0.015455 0.149052 -0.250604 0.889587 -0.961974 -0.008278 1 0 0 0 0 0 0 265809
-0.005166 -0.015373 0.148840 -0.341218 0.871053 -0.791552 -0.008310 1 0 0 0 0 0 0 266811
-0.005088 -0.015301 0.148641 -0.681289 0.984942 -0.924908 -0.008341 1 0 0 0 0 0 0 267807
-0.005042 -0.015218 0.148438 -0.304007 0.852890 -0.878428 -0.008372 1 0 0 0 0 0 0 268806
-0.004989 -0.015135 0.148225 -0.354920 0.841717 -0.729558 -0.008403 1 0 0 0 0 0 0 269807
-0.004906 -0.015022 0.147915 -0.767658 0.432592 0.561915 -0.008435 1 0 0 0 0 0 0 270818
-0.004870 -0.014939 0.147768 -0.187627 0.794034 -1.418146 -0.008466 1 0 0 0 0 0 0 271805
-0.004823 -0.014854 0.147578 -0.291377 0.793144 -1.037016 -0.008497 1 0 0 0 0 0 0 272803
-0.004791 -0.014765 0.147377 -0.092753 0.724616 -0.852461 -0.008528 1 0 0 0 0 0 0 273805
-0.004732 -0.014664 0.147174 -0.445500 0.564500 -0.805559 -0.008560 1 0 0 0 0 0 0 274804
-0.004687 -0.014590 0.146974 -0.297735 0.903187 -0.803795 -0.008591 1 0 0 0 0 0 0 275808
-0.004643 -0.014491 0.146779 -0.275739 0.606625 -0.878204 -0.008622 1 0 0 0 0 0 0 276790
-0.004569 -0.014409 0.146585 -0.665246 0.787371 -0.867184 -0.008653 1 0 0 0 0 0 0 277806
-0.004525 -0.014321 0.146380 -0.328597 0.720698 -0.731488 -0.008685 1 0 0 0 0 0 0 278806
-0.004495 -0.014230 0.146172 -0.108460 0.674608 -0.649812 -0.008716 1 0 0 0 0 0 0 279804
-0.004436 -0.014128 0.145965 -0.468842 0.526775 -0.643736 -0.008747 1 0 0 0 0 0 0 280803
-0.004391 -0.014054 0.145761 -0.326816 0.868963 -0.663048 -0.008778 1 0 0 0 0 0 0 281803
-0.004347 -0.013956 0.145564 -0.309493 0.575775 -0.743340 -0.008810 1 0 0 0 0 0 0 282804
-0.004310 -0.013883 0.145363 -0.224915 0.878269 -0.692324 -0.008841 1 0 0 0 0 0 0 283804
-0.004269 -0.013785 0.145167 -0.261064 0.572650 -0.731464 -0.008872 1 0 0 0 0 0 0 284800
-0.004241 -0.013689 0.144960 -0.105938 0.561644 -0.586322 -0.008903 1 0 0 0 0 0 0 285802
-0.004197 -0.013603 0.144767 -0.294988 0.687811 -0.729788 -0.008935 1 0 0 0 0 0 0 286807
-0.004160 -0.013536 0.144567 -0.235467 0.947881 -0.643748 -0.008966 1 0 0 0 0 0 0 287803
-0.004120 -0.013441 0.144370 -0.277114 0.599536 -0.660114 -0.008997 1 0 0 0 0 0 0 288808
-0.004070 -0.013355 0.144180 -0.406381 0.679213 -0.737914 -0.009028 1 0 0 0 0 0 0 289807
-0.004023 -0.013250 0.143987 -0.387257 0.431553 -0.687570 -0.009060 1 0 0 0 0 0 0 290808
-0.003977 -0.013136 0.143792 -0.372314 0.276673 -0.645983 -0.009091 1 0 0 0 0 0 0 291809
-0.003939 -0.013055 0.143590 -0.280709 0.691524 -0.538477 -0.009121 1 0 0 0 0 0 0 292787
-0.003920 -0.012948 0.143400 -0.027681 0.383948 -0.665949 -0.009153 1 0 0 0 0 0 0 293805
-0.003880 -0.012856 0.143211 -0.265272 0.541578 -0.687665 -0.009185 1 0 0 0 0 0 0 294804
-0.003831 -0.012771 0.143024 -0.423413 0.647754 -0.682384 -0.009215 1 0 0 0 0 0 0 295785
-0.003799 -0.012685 0.142845 -0.223626 0.633265 -0.785467 -0.009247 1 0 0 0 0 0 0 296802
-0.003753 -0.012603 0.142661 -0.383245 0.679579 -0.710275 -0.009278 1 0 0 0 0 0 0 297803
-0.003722 -0.012518 0.142483 -0.206533 0.641068 -0.774649 -0.009310 1 0 0 0 0 0 0 298804
-0.003678 -0.012437 0.142299 -0.379262 0.676948 -0.681898 -0.009341 1 0 0 0 0 0 0 299805
-0.003647 -0.012352 0.142121 -0.209741 0.634099 -0.739226 -0.009372 1 0 0 0 0 0 0 300796
-0.003603 -0.012271 0.141937 -0.385632 0.667757 -0.642859 -0.009403 1 0 0 0 0 0 0 301801
-0.003572 -0.012186 0.141758 -0.218125 0.624290 -0.699236 -0.009435 1 0 0 0 0 0 0 302807
-0.003549 -0.012100 0.141582 -0.110527 0.590781 -0.720978 -0.009466 1 0 0 0 0 0 0 303802
-0.003508 -0.012018 0.141398 -0.339456 0.635365 -0.599426 -0.009497 1 0 0 0 0 0 0 304809
-0.003480 -0.011933 0.141219 -0.201391 0.599010 -0.645026 -0.009528 1 0 0 0 0 0 0 305804
-0.003457 -0.011847 0.141042 -0.108710 0.569548 -0.662126 -0.009560 1 0 0 0 0 0 0 306810
-0.003438 -0.011760 0.140866 -0.061346 0.549822 -0.657799 -0.009591 1 0 0 0 0 0 0 307801
-0.003414 -0.011696 0.140697 -0.132318 0.836478 -0.731685 -0.009622 1 0 0 0 0 0 0 308803
-0.003379 -0.011605 0.140535 -0.268469 0.514047 -0.826991 -0.009653 1 0 0 0 0 0 0 309786
-0.003354 -0.011515 0.140365 -0.167106 0.489876 -0.706534 -0.009686 1 0 0 0 0 0 0 310859
-0.003326 -0.011449 0.140198 -0.193275 0.791798 -0.720098 -0.009718 1 0 0 0 0 0 0 311879
-0.003304 -0.011372 0.140025 -0.122931 0.672750 -0.632561 -0.009749 1 0 0 0 0 0 0 312863
-0.003285 -0.011290 0.139849 -0.080440 0.586283 -0.576845 -0.009781 1 0 0 0 0 0 0 313877
-0.003260 -0.011227 0.139680 -0.151929 0.836544 -0.630943 -0.009811 1 0 0 0 0 0 0 314864
-0.003240 -0.011153 0.139505 -0.106544 0.689710 -0.559700 -0.009843 1 0 0 0 0 0 0 315877
-0.003200 -0.011080 0.139348 -0.351122 0.695296 -0.756634 -0.009874 1 0 0 0 0 0 0 316862
-0.003166 -0.011022 0.139185 -0.321949 0.886126 -0.692873 -0.009906 1 0 0 0 0 0 0 317877
-0.003140 -0.010948 0.139013 -0.202100 0.705100 -0.551118 -0.009936 1 0 0 0 0 0 0 318864
-0.003120 -0.010872 0.138865 -0.126055 0.630444 -0.842162 -0.009968 1 0 0 0 0 0 0 319875
-0.003101 -0.010789 0.138699 -0.095485 0.538797 -0.612547 -0.009999 1 0 0 0 0 0 0 320865
-0.003077 -0.010726 0.138532 -0.172208 0.788639 -0.568040 -0.010030 1 0 0 0 0 0 0 321863
-0.003077 -0.010646 0.138367 0.148845 0.583100 -0.574890 -0.010062 1 0 0 0 0 0 0 322880
-0.003056 -0.010552 0.138234 -0.108153 0.358199 -0.972958 -0.010091 1 0 0 0 0 0 0 323798
-0.003030 -0.010482 0.138080 -0.198284 0.657885 -0.727629 -0.010122 1 0 0 0 0 0 0 324806
-0.003023 -0.010421 0.137927 0.038748 0.793316 -0.704311 -0.010153 1 0 0 0 0 0 0 325796
-0.002991 -0.010354 0.137777 -0.274155 0.731896 -0.724332 -0.010185 1 0 0 0 0 0 0 326808
-0.002980 -0.010294 0.137625 -0.017479 0.810287 -0.693918 -0.010216 1 0 0 0 0 0 0 327798
-0.002988 -0.010216 0.137466 0.242426 0.566598 -0.572798 -0.010247 1 0 0 0 0 0 0 328807
-0.002976 -0.010155 0.137301 0.019521 0.772525 -0.473839 -0.010278 1 0 0 0 0 0 0 329796
-0.002963 -0.010085 0.137156 -0.031899 0.657327 -0.699211 -0.010310 1 0 0 0 0 0 0 330808
-0.002962 -0.010023 0.137005 0.127256 0.755437 -0.649175 -0.010341 1 0 0 0 0 0 0 331800
-0.002953 -0.009949 0.136837 0.038071 0.591884 -0.383588 -0.010373 1 0 0 0 0 0 0 332827
-0.002954 -0.009886 0.136677 0.164521 0.722085 -0.464339 -0.010403 1 0 0 0 0 0 0 333811
-0.002961 -0.009828 0.136522 0.244952 0.802785 -0.503997 -0.010435 1 0 0 0 0 0 0 334814
-0.002935 -0.009764 0.136370 -0.169801 0.716005 -0.539908 -0.010466 1 0 0 0 0 0 0 335810
-0.002928 -0.009706 0.136217 0.030710 0.781208 -0.515006 -0.010497 1 0 0 0 0 0 0 336797
-0.002930 -0.009651 0.136063 0.172197 0.823718 -0.490986 -0.010528 1 0 0 0 0 0 0 337805
-0.002909 -0.009566 0.135904 -0.120386 0.429536 -0.399919 -0.010560 1 0 0 0 0 0 0 338826
-0.002904 -0.009497 0.135749 0.062370 0.603043 -0.413244 -0.010591 1 0 0 0 0 0 0 339800
-0.002907 -0.009437 0.135594 0.187036 0.723939 -0.412806 -0.010622 1 0 0 0 0 0 0 340817
-0.002914 -0.009382 0.135439 0.253247 0.785635 -0.400928 -0.010653 1 0 0 0 0 0 0 341810
-0.002903 -0.009333 0.135276 0.012394 0.876966 -0.257740 -0.010685 1 0 0 0 0 0 0 342813
-0.002889 -0.009268 0.135129 -0.041312 0.682118 -0.457990 -0.010716 1 0 0 0 0 0 0 343812
-0.002887 -0.009210 0.134978 0.115731 0.737580 -0.395008 -0.010747 1 0 0 0 0 0 0 344811
-0.002892 -0.009155 0.134825 0.213494 0.780879 -0.345167 -0.010778 1 0 0 0 0 0 0 345783
-0.002887 -0.009088 0.134682 0.085758 0.616601 -0.467977 -0.010810 1 0 0 0 0 0 0 346812
-0.002889 -0.009028 0.134532 0.181722 0.694922 -0.363257 -0.010841 1 0 0 0 0 0 0 347812
-0.002896 -0.008973 0.134379 0.246788 0.751458 -0.296233 -0.010872 1 0 0 0 0 0 0 348809
-0.002891 -0.008905 0.134237 0.102969 0.594512 -0.411886 -0.010904 1 0 0 0 0 0 0 349816
-0.002894 -0.008846 0.134087 0.190516 0.676350 -0.304042 -0.010935 1 0 0 0 0 0 0 350816
-0.002901 -0.008790 0.133933 0.251417 0.734658 -0.235666 -0.010966 1 0 0 0 0 0 0 351817
-0.002910 -0.008737 0.133779 0.284503 0.764947 -0.194649 -0.010997 1 0 0 0 0 0 0 352808
-0.002921 -0.008688 0.133653 0.310699 0.815977 -0.552959 -0.011028 1 0 0 0 0 0 0 353782
-0.002931 -0.008637 0.133509 0.314933 0.795652 -0.331783 -0.011060 1 0 0 0 0 0 0 354814
-0.002941 -0.008586 0.133358 0.318221 0.786156 -0.199196 -0.011091 1 0 0 0 0 0 0 355806
-0.002932 -0.008542 0.133224 0.058080 0.880299 -0.392885 -0.011122 1 0 0 0 0 0 0 356808
-0.002953 -0.008490 0.133086 0.433746 0.771202 -0.347771 -0.011154 1 0 0 0 0 0 0 357812
-0.002949 -0.008445 0.132957 0.141244 0.858527 -0.441959 -0.011185 1 0 0 0 0 0 0 358814
-0.002952 -0.008397 0.132811 0.207050 0.814768 -0.217301 -0.011216 1 0 0 0 0 0 0 359811
-0.002959 -0.008348 0.132659 0.263067 0.788675 -0.093228 -0.011247 1 0 0 0 0 0 0 360812
-0.002968 -0.008300 0.132534 0.303914 0.812000 -0.420153 -0.011278 1 0 0 0 0 0 0 361809
-0.002977 -0.008251 0.132390 0.314955 0.779563 -0.182236 -0.011310 1 0 0 0 0 0 0 362812
-0.002994 -0.008182 0.132260 0.415453 0.519214 -0.327023 -0.011341 1 0 0 0 0 0 0 363809
-0.003002 -0.008143 0.132122 0.297995 0.881001 -0.218781 -0.011372 1 0 0 0 0 0 0 364811
-0.002997 -0.008084 0.131984 0.130468 0.649746 -0.198605 -0.011404 1 0 0 0 0 0 0 365816
-0.003013 -0.008046 0.131853 0.397806 0.893152 -0.261674 -0.011436 1 0 0 0 0 0 0 366844
-0.003027 -0.008001 0.131706 0.382205 0.828895 -0.045630 -0.011466 1 0 0 0 0 0 0 367816
-0.003039 -0.007957 0.131582 0.371636 0.817340 -0.320007 -0.011497 1 0 0 0 0 0 0 368812
-0.003037 -0.007895 0.131450 0.178653 0.584408 -0.212922 -0.011528 1 0 0 0 0 0 0 369788
-0.003034 -0.007859 0.131311 0.156072 0.907339 -0.092961 -0.011560 1 0 0 0 0 0 0 370812
-0.003039 -0.007819 0.131191 0.246138 0.871947 -0.312574 -0.011591 1 0 0 0 0 0 0 371801
-0.003046 -0.007773 0.131048 0.290055 0.791566 -0.018272 -0.011622 1 0 0 0 0 0 0 372802
-0.003055 -0.007728 0.130926 0.325070 0.785895 -0.251089 -0.011653 1 0 0 0 0 0 0 373799
-0.003051 -0.007666 0.130794 0.156823 0.559708 -0.124978 -0.011685 1 0 0 0 0 0 0 374806
-0.003067 -0.007626 0.130665 0.415362 0.824399 -0.126928 -0.011716 1 0 0 0 0 0 0 375816
-0.003067 -0.007567 0.130530 0.220081 0.593580 -0.038694 -0.011747 1 0 0 0 0 0 0 376799
-0.003086 -0.007529 0.130399 0.450547 0.839452 -0.067655 -0.011778 1 0 0 0 0 0 0 377782
-0.003101 -0.007487 0.130282 0.425956 0.814471 -0.230356 -0.011810 1 0 0 0 0 0 0 378814
-0.003093 -0.007448 0.130160 0.131673 0.840343 -0.168366 -0.011841 1 0 0 0 0 0 0 379812
-0.003095 -0.007405 0.130046 0.222596 0.797900 -0.250793 -0.011872 1 0 0 0 0 0 0 380813
-0.003121 -0.007354 0.129915 0.548132 0.673601 -0.014271 -0.011904 1 0 0 0 0 0 0 381817
-0.003119 -0.007310 0.129787 0.220793 0.756817 -0.026413 -0.011935 1 0 0 0 0 0 0 382817
-0.003143 -0.007259 0.129651 0.528826 0.658035 0.110372 -0.011966 1 0 0 0 0 0 0 383812
-0.003154 -0.007232 0.129540 0.397678 0.961850 -0.193554 -0.011997 1 0 0 0 0 0 0 384809
-0.003165 -0.007195 0.129430 0.382574 0.867167 -0.221030 -0.012028 1 0 0 0 0 0 0 385798
-0.003161 -0.007138 0.129302 0.195325 0.578646 0.029022 -0.012060 1 0 0 0 0 0 0 386807
-0.003178 -0.007100 0.129174 0.443695 0.807931 0.075201 -0.012091 1 0 0 0 0 0 0 387797
-0.003192 -0.007059 0.129057 0.431271 0.778491 -0.057272 -0.012122 1 0 0 0 0 0 0 388803
-0.003217 -0.007030 0.128933 0.584656 0.924784 0.045095 -0.012153 1 0 0 0 0 0 0 389804
-0.003235 -0.006993 0.128818 0.507688 0.835428 -0.046620 -0.012185 1 0 0 0 0 0 0 390823
-0.003249 -0.006951 0.128707 0.454027 0.769809 -0.083598 -0.012218 1 0 0 0 0 0 0 391875
-0.003261 -0.006908 0.128596 0.426300 0.731742 -0.087311 -0.012249 1 0 0 0 0 0 0 392861
-0.003259 -0.006902 0.128473 0.240559 1.221180 0.092657 -0.012281 1 0 0 0 0 0 0 393876
-0.003263 -0.006877 0.128359 0.303821 1.013348 0.018380 -0.012315 1 0 0 0 0 0 0 394975
-0.003271 -0.006842 0.128247 0.350797 0.859072 -0.011834 -0.012341 1 0 0 0 0 0 0 395805
-0.003273 -0.006822 0.128146 0.296730 1.045268 -0.128573 -0.012372 1 0 0 0 0 0 0 396802
-0.003300 -0.006785 0.128048 0.605413 0.832866 -0.186912 -0.012403 1 0 0 0 0 0 0 397796
-0.003318 -0.006744 0.127943 0.532086 0.750864 -0.072097 -0.012435 1 0 0 0 0 0 0 398807
-0.003332 -0.006700 0.127835 0.474653 0.712720 -0.005754 -0.012466 1 0 0 0 0 0 0 399795
-0.003357 -0.006670 0.127714 0.617147 0.872558 0.188228 -0.012497 1 0 0 0 0 0 0 400801
-0.003368 -0.006652 0.127609 0.459013 1.064234 0.015856 -0.012529 1 0 0 0 0 0 0 401816
-0.003379 -0.006621 0.127501 0.434603 0.897706 0.053636 -0.012560 1 0 0 0 0 0 0 402815
-0.003389 -0.006583 0.127391 0.429193 0.787147 0.088431 -0.012591 1 0 0 0 0 0 0 403807
-0.003413 -0.006557 0.127300 0.613195 0.937723 -0.131527 -0.012622 1 0 0 0 0 0 0 404805
-0.003430 -0.006522 0.127197 0.540083 0.817961 0.017867 -0.012653 1 0 0 0 0 0 0 405810
-0.003437 -0.006502 0.127098 0.410902 1.008535 -0.010843 -0.012685 1 0 0 0 0 0 0 406824
-0.003446 -0.006469 0.126992 0.415252 0.860026 0.096837 -0.012716 1 0 0 0 0 0 0 407808
-0.003449 -0.006451 0.126893 0.347777 1.029407 0.041576 -0.012747 1 0 0 0 0 0 0 408807
-0.003475 -0.006414 0.126796 0.647852 0.811288 0.010092 -0.012778 1 0 0 0 0 0 0 409788
-0.003487 -0.006394 0.126700 0.493801 0.994039 0.017936 -0.012810 1 0 0 0 0 0 0 410812
-0.003498 -0.006361 0.126595 0.464734 0.848009 0.150028 -0.012841 1 0 0 0 0 0 0 411808
-0.003522 -0.006338 0.126505 0.641774 0.960433 -0.024448 -0.012872 1 0 0 0 0 0 0 412811
-0.003532 -0.006324 0.126412 0.488252 1.088798 0.026262 -0.012903 1 0 0 0 0 0 0 413809
-0.003556 -0.006310 0.126326 0.650517 1.104043 -0.063049 -0.012935 1 0 0 0 0 0 0 414813
-0.003573 -0.006280 0.126225 0.573188 0.896364 0.148830 -0.012966 1 0 0 0 0 0 0 415810
-0.003600 -0.006259 0.126137 0.706416 0.981454 0.014531 -0.012997 1 0 0 0 0 0 0 416811
-0.003599 -0.006232 0.126055 0.360260 0.919504 -0.075882 -0.013028 1 0 0 0 0 0 0 417810
-0.003623 -0.006191 0.125965 0.652009 0.728545 0.042273 -0.013059 1 0 0 0 0 0 0 418797
-0.003633 -0.006169 0.125871 0.510472 0.940111 0.119717 -0.013091 1 0 0 0 0 0 0 419811
-0.003657 -0.006151 0.125786 0.673494 1.020294 0.032537 -0.013122 1 0 0 0 0 0 0 420798
-0.003655 -0.006126 0.125706 0.349966 0.936259 -0.031093 -0.013153 1 0 0 0 0 0 0 421807
-0.003672 -0.006106 0.125625 0.575579 0.998076 -0.020820 -0.013185 1 0 0 0 0 0 0 422812
-0.003679 -0.006094 0.125534 0.469100 1.097423 0.122946 -0.013216 1 0 0 0 0 0 0 423811
-0.003688 -0.006067 0.125462 0.488043 0.922784 -0.086614 -0.013247 1 0 0 0 0 0 0 424811
-0.003711 -0.006047 0.125384 0.672069 0.982439 -0.025015 -0.013278 1 0 0 0 0 0 0 425781
-0.003728 -0.006016 0.125316 0.617287 0.851912 -0.137919 -0.013310 1 0 0 0 0 0 0 426812
-0.003734 -0.005998 0.125230 0.482532 0.999952 0.099734 -0.013341 1 0 0 0 0 0 0 427810
-0.003750 -0.006002 0.125157 0.591521 1.306894 -0.024999 -0.013372 1 0 0 0 0 0 0 428810
-0.003763 -0.005983 0.125090 0.572725 1.043657 -0.121361 -0.013403 1 0 0 0 0 0 0 429808
-0.003788 -0.005966 0.125015 0.724335 1.042485 0.002474 -0.013435 1 0 0 0 0 0 0 430812
-0.003806 -0.005938 0.124948 0.653173 0.881412 -0.085680 -0.013466 1 0 0 0 0 0 0 431808
-0.003820 -0.005903 0.124884 0.603046 0.780030 -0.124152 -0.013496 1 0 0 0 0 0 0 432780
-0.003839 -0.005898 0.124818 0.669009 1.162921 -0.095669 -0.013528 1 0 0 0 0 0 0 433810
-0.003834 -0.005879 0.124745 0.361999 1.020515 0.017259 -0.013560 1 0 0 0 0 0 0 434810
-0.003850 -0.005862 0.124667 0.601409 1.034836 0.105839 -0.013591 1 0 0 0 0 0 0 435810
-0.003857 -0.005854 0.124608 0.521251 1.138296 -0.127112 -0.013622 1 0 0 0 0 0 0 436808
-0.003866 -0.005829 0.124547 0.534553 0.933228 -0.111549 -0.013653 1 0 0 0 0 0 0 437809
-0.003883 -0.005828 0.124482 0.639685 1.241013 -0.053225 -0.013687 1 0 0 0 0 0 0 438875
-0.003896 -0.005808 0.124419 0.613835 1.002839 -0.056062 -0.013718 1 0 0 0 0 0 0 439876
-0.003908 -0.005777 0.124356 0.594223 0.841874 -0.052697 -0.013750 1 0 0 0 0 0 0 440893
-0.003913 -0.005761 0.124303 0.510353 1.018961 -0.167885 -0.013813 1 0 0 0 0 0 0 442906
-0.003932 -0.005743 0.124201 0.687141 1.023307 0.465498 -0.013929 1 0 0 0 0 0 0 446641
-0.003949 -0.005688 0.124023 0.680656 0.533216 1.556880 -0.013968 1 0 0 0 0 0 0 447875
-0.003971 -0.005676 0.123916 0.749677 1.035962 0.754054 -0.014000 1 0 0 0 0 0 0 448886
-0.003988 -0.005650 0.123838 0.692015 0.909513 0.318310 -0.014031 1 0 0 0 0 0 0 449876
-0.003996 -0.005637 0.123779 0.575932 1.058674 0.032298 -0.014062 1 0 0 0 0 0 0 450882
-0.003999 -0.005629 0.123727 0.506508 1.150027 -0.077967 -0.014093 1 0 0 0 0 0 0 451875
-0.004019 -0.005620 0.123688 0.728835 1.139187 -0.240940 -0.014124 1 0 0 0 0 0 0 452876
-0.004016 -0.005601 0.123655 0.442857 1.007695 -0.337987 -0.014155 1 0 0 0 0 0 0 453873
-0.004014 -0.005590 0.123612 0.422904 1.100561 -0.216072 -0.014187 1 0 0 0 0 0 0 454884
-0.004012 -0.005583 0.123566 0.427106 1.166365 -0.151597 -0.014218 1 0 0 0 0 0 0 455886
-0.004011 -0.005581 0.123549 0.449569 1.230977 -0.529332 -0.014249 1 0 0 0 0 0 0 456882
-0.004010 -0.005578 0.123513 0.440289 1.231868 -0.297111 -0.014280 1 0 0 0 0 0 0 457864
-0.004008 -0.005575 0.123469 0.437263 1.235676 -0.172178 -0.014312 1 0 0 0 0 0 0 458881
-0.004007 -0.005572 0.123422 0.437353 1.240788 -0.117942 -0.014342 1 0 0 0 0 0 0 459857
-0.004030 -0.005546 0.123375 0.771435 0.928982 -0.097535 -0.014374 1 0 0 0 0 0 0 460872
-0.004023 -0.005538 0.123349 0.403815 1.139448 -0.359822 -0.014405 1 0 0 0 0 0 0 461856
-0.004044 -0.005509 0.123309 0.733046 0.876777 -0.204032 -0.014437 1 0 0 0 0 0 0 462879
-0.004053 -0.005493 0.123264 0.623444 1.024760 -0.112890 -0.014468 1 0 0 0 0 0 0 463873
-0.004057 -0.005484 0.123217 0.542435 1.128933 -0.071431 -0.014499 1 0 0 0 0 0 0 464858
-0.004058 -0.005478 0.123169 0.499959 1.185523 -0.050268 -0.014530 1 0 0 0 0 0 0 465871
-0.004065 -0.005457 0.123143 0.571803 0.984259 -0.322048 -0.014562 1 0 0 0 0 0 0 466871
-0.004067 -0.005444 0.123102 0.522149 1.083339 -0.160047 -0.014591 1 0 0 0 0 0 0 467801
-0.004067 -0.005437 0.123057 0.491446 1.157585 -0.070934 -0.014622 1 0 0 0 0 0 0 468793
-0.004067 -0.005432 0.123010 0.476677 1.199484 -0.030439 -0.014653 1 0 0 0 0 0 0 469801
-0.004066 -0.005429 0.122963 0.470052 1.222601 -0.009646 -0.014688 1 0 0 0 0 0 0 470909
-0.004071 -0.005408 0.122936 0.559821 1.004232 -0.281209 -0.014716 1 0 0 0 0 0 0 471803
-0.004073 -0.005397 0.122896 0.519302 1.094823 -0.119094 -0.014747 1 0 0 0 0 0 0 472805
-0.004079 -0.005370 0.122842 0.567361 0.906926 0.093667 -0.014781 1 0 0 0 0 0 0 473879
-0.004088 -0.005339 0.122813 0.620629 0.817447 -0.216204 -0.014810 1 0 0 0 0 0 0 474814
-0.004091 -0.005321 0.122772 0.554738 0.994371 -0.078251 -0.014840 1 0 0 0 0 0 0 475793
-0.004092 -0.005311 0.122726 0.515164 1.109669 0.001046 -0.014878 1 0 0 0 0 0 0 476979
-0.004079 -0.005292 0.122691 0.330702 0.997631 -0.119071 -0.014903 1 0 0 0 0 0 0 477805
-0.004091 -0.005277 0.122657 0.640327 1.037164 -0.143709 -0.014935 1 0 0 0 0 0 0 478832
-0.004096 -0.005268 0.122614 0.581774 1.122955 -0.018913 -0.014966 1 0 0 0 0 0 0 479800
-0.004086 -0.005249 0.122580 0.368403 1.002204 -0.112834 -0.014997 1 0 0 0 0 0 0 480790
-0.004079 -0.005239 0.122537 0.404186 1.094953 0.000921 -0.015028 1 0 0 0 0 0 0 481791
-0.004082 -0.005215 0.122512 0.530717 0.929408 -0.223401 -0.015060 1 0 0 0 0 0 0 482807
-0.004083 -0.005201 0.122473 0.510691 1.048276 -0.042703 -0.015090 1 0 0 0 0 0 0 483780
-0.004070 -0.005180 0.122439 0.330699 0.959230 -0.104018 -0.015122 1 0 0 0 0 0 0 484804
-0.004081 -0.005164 0.122406 0.641843 1.012824 -0.105318 -0.015154 1 0 0 0 0 0 0 485812
-0.004074 -0.005142 0.122376 0.420228 0.932824 -0.129188 -0.015185 1 0 0 0 0 0 0 486812
-0.004069 -0.005129 0.122334 0.433454 1.053098 0.020875 -0.015216 1 0 0 0 0 0 0 487808
-0.004073 -0.005104 0.122309 0.547119 0.902601 -0.189187 -0.015247 1 0 0 0 0 0 0 488801
-0.004074 -0.005090 0.122270 0.520826 1.029315 -0.003279 -0.015278 1 0 0 0 0 0 0 489802
-0.004061 -0.005069 0.122237 0.337898 0.944212 -0.062466 -0.015310 1 0 0 0 0 0 0 490810
-0.004073 -0.005053 0.122204 0.647093 0.999720 -0.063058 -0.015341 1 0 0 0 0 0 0 491808
-0.004065 -0.005030 0.122173 0.424994 0.920703 -0.086345 -0.015372 1 0 0 0 0 0 0 492808
-0.004048 -0.005005 0.122143 0.273507 0.868022 -0.093205 -0.015404 1 0 0 0 0 0 0 493817
-0.004058 -0.004986 0.122111 0.612052 0.954607 -0.062690 -0.015435 1 0 0 0 0 0 0 494808
-0.004044 -0.004982 0.122090 0.333353 1.148774 -0.198790 -0.015466 1 0 0 0 0 0 0 495809
-0.004055 -0.004974 0.122061 0.637690 1.121143 -0.105840 -0.015497 1 0 0 0 0 0 0 496806
-0.004047 -0.004956 0.122032 0.419209 0.980199 -0.083649 -0.015528 1 0 0 0 0 0 0 497808
-0.004030 -0.004932 0.122003 0.270568 0.895166 -0.073071 -0.015560 1 0 0 0 0 0 0 498810
-0.004027 -0.004901 0.121983 0.446209 0.792325 -0.193276 -0.015591 1 0 0 0 0 0 0 499809
-0.004019 -0.004904 0.121954 0.393836 1.214990 -0.087153 -0.015622 1 0 0 0 0 0 0 500807
-0.004021 -0.004886 0.121935 0.519300 0.995335 -0.189993 -0.015653 1 0 0 0 0 0 0 501808
-0.004008 -0.004863 0.121908 0.341077 0.894035 -0.110589 -0.015685 1 0 0 0 0 0 0 502807
-0.004008 -0.004833 0.121890 0.482645 0.786917 -0.195183 -0.015716 1 0 0 0 0 0 0 503808
-0.004001 -0.004835 0.121862 0.411990 1.208035 -0.075592 -0.015747 1 0 0 0 0 0 0 504807
-0.004003 -0.004818 0.121842 0.528053 0.988115 -0.173208 -0.015778 1 0 0 0 0 0 0 505808
-0.003991 -0.004794 0.121816 0.345323 0.886814 -0.091778 -0.015810 1 0 0 0 0 0 0 506810
-0.003985 -0.004783 0.121807 0.411579 1.034422 -0.301619 -0.015841 1 0 0 0 0 0 0 507807
-0.003988 -0.004758 0.121794 0.530896 0.870328 -0.274177 -0.015872 1 0 0 0 0 0 0 508808
-0.003975 -0.004731 0.121771 0.345491 0.819003 -0.124302 -0.015903 1 0 0 0 0 0 0 509801
-0.003970 -0.004718 0.121762 0.410664 0.994578 -0.307793 -0.015934 1 0 0 0 0 0 0 510800
-0.003953 -0.004697 0.121740 0.273767 0.902204 -0.142294 -0.015966 1 0 0 0 0 0 0 511807
-0.003963 -0.004681 0.121711 0.608283 0.955682 -0.028710 -0.015997 1 0 0 0 0 0 0 512806
-0.003949 -0.004677 0.121691 0.328678 1.131593 -0.133147 -0.016028 1 0 0 0 0 0 0 513807
-0.003948 -0.004657 0.121674 0.467359 0.923158 -0.184636 -0.016060 1 0 0 0 0 0 0 514806
-0.003953 -0.004628 0.121659 0.565629 0.785326 -0.202458 -0.016091 1 0 0 0 0 0 0 515807
-0.003936 -0.004618 0.121644 0.290648 1.020520 -0.205051 -0.016122 1 0 0 0 0 0 0 516788
-0.003934 -0.004594 0.121629 0.445589 0.860225 -0.205894 -0.016163 1 0 0 0 0 0 0 518112
-0.003919 -0.004567 0.121604 0.297755 0.804694 -0.075564 -0.016185 1 0 0 0 0 0 0 518806
-0.003912 -0.004554 0.121596 0.383463 0.976906 -0.267697 -0.016216 1 0 0 0 0 0 0 519809
-0.003914 -0.004529 0.121583 0.512632 0.826398 -0.232974 -0.016247 1 0 0 0 0 0 0 520809
-0.003901 -0.004502 0.121559 0.332613 0.781950 -0.080118 -0.016278 1 0 0 0 0 0 0 521802
-0.003895 -0.004488 0.121551 0.400326 0.959929 -0.263446 -0.016310 1 0 0 0 0 0 0 522810
-0.003898 -0.004463 0.121539 0.520340 0.812684 -0.225266 -0.016341 1 0 0 0 0 0 0 523800
-0.003899 -0.004450 0.121534 0.518810 0.966687 -0.326708 -0.016372 1 0 0 0 0 0 0 524801
-0.003886 -0.004429 0.121513 0.328001 0.868908 -0.118828 -0.016403 1 0 0 0 0 0 0 525809
-0.003880 -0.004419 0.121506 0.396625 1.000486 -0.272686 -0.016435 1 0 0 0 0 0 0 526810
-0.003882 -0.004395 0.121494 0.517998 0.828784 -0.222809 -0.016466 1 0 0 0 0 0 0 527811
-0.003864 -0.004387 0.121480 0.261931 1.027214 -0.191726 -0.016497 1 0 0 0 0 0 0 528806
-0.003861 -0.004365 0.121465 0.426424 0.846879 -0.178681 -0.016528 1 0 0 0 0 0 0 529788
-0.003860 -0.004354 0.121460 0.467254 0.978871 -0.299407 -0.016560 1 0 0 0 0 0 0 530803
-0.003864 -0.004329 0.121449 0.554818 0.812613 -0.227395 -0.016590 1 0 0 0 0 0 0 531791
-0.003848 -0.004321 0.121435 0.280256 1.014407 -0.187634 -0.016622 1 0 0 0 0 0 0 532799
-0.003845 -0.004299 0.121421 0.435286 0.836078 -0.171239 -0.016653 1 0 0 0 0 0 0 533791
-0.003844 -0.004287 0.121415 0.471439 0.968915 -0.290949 -0.016685 1 0 0 0 0 0 0 534808
-0.003843 -0.004282 0.121414 0.484217 1.056403 -0.346095 -0.016716 1 0 0 0 0 0 0 535801
-0.003849 -0.004260 0.121403 0.562333 0.849371 -0.239448 -0.016747 1 0 0 0 0 0 0 536790
-0.003832 -0.004254 0.121390 0.284005 1.029148 -0.186528 -0.016778 1 0 0 0 0 0 0 537799
-0.003829 -0.004232 0.121376 0.437253 0.840093 -0.165201 -0.016811 1 0 0 0 0 0 0 538840
-0.003828 -0.004221 0.121371 0.472570 0.967167 -0.283288 -0.016840 1 0 0 0 0 0 0 539794
-0.003809 -0.004220 0.121359 0.229684 1.108879 -0.209218 -0.016872 1 0 0 0 0 0 0 540799
-0.003804 -0.004200 0.121346 0.406727 0.880987 -0.170267 -0.016903 1 0 0 0 0 0 0 541790
-0.003802 -0.004191 0.121341 0.454849 0.987011 -0.281304 -0.016935 1 0 0 0 0 0 0 542810
-0.003807 -0.004167 0.121329 0.546118 0.808188 -0.205186 -0.016966 1 0 0 0 0 0 0 543799
-0.003790 -0.004160 0.121316 0.273770 1.003168 -0.164219 -0.016997 1 0 0 0 0 0 0 544798
-0.003782 -0.004156 0.121311 0.357221 1.074553 -0.275152 -0.017028 1 0 0 0 0 0 0 545800
-0.003783 -0.004136 0.121300 0.492105 0.854058 -0.198930 -0.017060 1 0 0 0 0 0 0 546817
-0.003784 -0.004126 0.121296 0.499372 0.968526 -0.286738 -0.017090 1 0 0 0 0 0 0 547790
-0.003765 -0.004125 0.121284 0.241045 1.104662 -0.200721 -0.017122 1 0 0 0 0 0 0 548803
-0.003762 -0.004106 0.121271 0.410049 0.874394 -0.157197 -0.017152 1 0 0 0 0 0 0 549778
-0.003760 -0.004096 0.121266 0.454256 0.979035 -0.266903 -0.017185 1 0 0 0 0 0 0 550834
-0.003759 -0.004092 0.121264 0.471231 1.052302 -0.318340 -0.017216 1 0 0 0 0 0 0 551812
-0.003739 -0.004094 0.121254 0.224014 1.148341 -0.209212 -0.017247 1 0 0 0 0 0 0 552811
-0.003735 -0.004076 0.121241 0.399319 0.896528 -0.156509 -0.017278 1 0 0 0 0 0 0 553806
-0.003733 -0.004067 0.121236 0.446818 0.990068 -0.262916 -0.017310 1 0 0 0 0 0 0 554805
-0.003732 -0.004063 0.121235 0.465535 1.057927 -0.313208 -0.017341 1 0 0 0 0 0 0 555805
-0.003718 -0.004046 0.121215 0.291506 0.898800 -0.075032 -0.017372 1 0 0 0 0 0 0 556810
-0.003711 -0.004038 0.121208 0.369004 0.996450 -0.218696 -0.017403 1 0 0 0 0 0 0 557809
-0.003708 -0.004034 0.121205 0.422421 1.061241 -0.292319 -0.017435 1 0 0 0 0 0 0 558805
-0.003694 -0.004019 0.121216 0.285469 0.920817 -0.475745 -0.017466 1 0 0 0 0 0 0 559803
-0.003668 -0.004015 0.121210 0.105419 1.059589 -0.275202 -0.017497 1 0 0 0 0 0 0 560803
-0.003655 -0.004014 0.121208 0.257575 1.098243 -0.305211 -0.017528 1 0 0 0 0 0 0 561804
-0.003653 -0.003994 0.121197 0.429855 0.862279 -0.197557 -0.017560 1 0 0 0 0 0 0 562805
-0.003653 -0.003984 0.121194 0.456455 0.969000 -0.274445 -0.017591 1 0 0 0 0 0 0 563804
-0.003634 -0.003984 0.121183 0.208232 1.101350 -0.184085 -0.017622 1 0 0 0 0 0 0 564806
-0.003624 -0.003984 0.121179 0.309598 1.121874 -0.267677 -0.017653 1 0 0 0 0 0 0 565804
-0.003625 -0.003965 0.121168 0.454280 0.874789 -0.180195 -0.017685 1 0 0 0 0 0 0 566807
-0.003625 -0.003955 0.121164 0.466651 0.975360 -0.264373 -0.017716 1 0 0 0 0 0 0 567804
-0.003626 -0.003951 0.121163 0.466077 1.047503 -0.305805 -0.017747 1 0 0 0 0 0 0 568805
-0.003607 -0.003953 0.121152 0.210296 1.143155 -0.192558 -0.017778 1 0 0 0 0 0 0 569803
-0.003597 -0.003954 0.121149 0.308597 1.143685 -0.267135 -0.017810 1 0 0 0 0 0 0 570807
-0.003598 -0.003936 0.121138 0.451881 0.886604 -0.176275 -0.017841 1 0 0 0 0 0 0 571808
-0.003599 -0.003927 0.121134 0.463639 0.982099 -0.259327 -0.017872 1 0 0 0 0 0 0 572808
-0.003599 -0.003922 0.121133 0.462751 1.051690 -0.300355 -0.017903 1 0 0 0 0 0 0 573804
-0.003580 -0.003924 0.121122 0.206895 1.146100 -0.186845 -0.017935 1 0 0 0 0 0 0 574807
-0.003571 -0.003926 0.121119 0.305023 1.145971 -0.261402 -0.017966 1 0 0 0 0 0 0 575804
-0.003566 -0.003926 0.121118 0.375955 1.140807 -0.299371 -0.017997 1 0 0 0 0 0 0 576806
-0.003569 -0.003908 0.121107 0.485848 0.885976 -0.185261 -0.018028 1 0 0 0 0 0 0 577803
-0.003571 -0.003898 0.121104 0.479173 0.983279 -0.259187 -0.018060 1 0 0 0 0 0 0 578807
-0.003553 -0.003898 0.121093 0.214349 1.110968 -0.167332 -0.018091 1 0 0 0 0 0 0 579802
-0.003544 -0.003898 0.121089 0.307063 1.129165 -0.250614 -0.018122 1 0 0 0 0 0 0 580806
-0.003539 -0.003898 0.121088 0.375201 1.133457 -0.291802 -0.018157 1 0 0 0 0 0 0 581930
-0.003537 -0.003898 0.121087 0.411346 1.135381 -0.307760 -0.018189 1 0 0 0 0 0 0 582938
-0.003522 -0.003884 0.121067 0.247403 0.941657 -0.055014 -0.018216 1 0 0 0 0 0 0 583801
-0.003515 -0.003877 0.121061 0.329474 1.021458 -0.194398 -0.018247 1 0 0 0 0 0 0 584793
-0.003511 -0.003873 0.121058 0.385322 1.077643 -0.266542 -0.018282 1 0 0 0 0 0 0 585922
-0.003515 -0.003853 0.121048 0.486482 0.855023 -0.165274 -0.018311 1 0 0 0 0 0 0 586836
-0.003517 -0.003842 0.121044 0.475229 0.968244 -0.243924 -0.018341 1 0 0 0 0 0 0 587803
-0.003518 -0.003837 0.121043 0.462699 1.046778 -0.283273 -0.018371 1 0 0 0 0 0 0 588775
-0.003519 -0.003835 0.121042 0.455857 1.088949 -0.298655 -0.018407 1 0 0 0 0 0 0 589924
-0.003519 -0.003834 0.121042 0.452506 1.110855 -0.304482 -0.018438 1 0 0 0 0 0 0 590929
-0.003524 -0.003814 0.121032 0.523254 0.870540 -0.177497 -0.018466 1 0 0 0 0 0 0 591803
-0.003508 -0.003809 0.121019 0.242473 1.032059 -0.117316 -0.018496 1 0 0 0 0 0 0 592773
-0.003500 -0.003806 0.121014 0.320899 1.086642 -0.222089 -0.018528 1 0 0 0 0 0 0 593789
-0.003496 -0.003805 0.121013 0.380958 1.110576 -0.271762 -0.018560 1 0 0 0 0 0 0 594809
-0.003494 -0.003805 0.121012 0.412925 1.122445 -0.290752 -0.018591 1 0 0 0 0 0 0 595796
-0.003499 -0.003785 0.121002 0.501584 0.877403 -0.168524 -0.018626 1 0 0 0 0 0 0 596920
-0.003501 -0.003776 0.120999 0.484094 0.978925 -0.239731 -0.018653 1 0 0 0 0 0 0 597800
-0.003502 -0.003771 0.120998 0.468598 1.051857 -0.276479 -0.018685 1 0 0 0 0 0 0 598821
-0.003484 -0.003773 0.120987 0.205622 1.147950 -0.161018 -0.018716 1 0 0 0 0 0 0 599798
-0.003480 -0.003755 0.120974 0.371964 0.896846 -0.105575 -0.018747 1 0 0 0 0 0 0 600788
-0.003479 -0.003747 0.120969 0.415031 0.989620 -0.211844 -0.018778 1 0 0 0 0 0 0 601798
-0.003478 -0.003742 0.120968 0.431620 1.057231 -0.262038 -0.018813 1 0 0 0 0 0 0 602914
-0.003483 -0.003721 0.120957 0.511413 0.841599 -0.151553 -0.018845 1 0 0 0 0 0 0 603924
-0.003485 -0.003711 0.120954 0.489364 0.957709 -0.227175 -0.018872 1 0 0 0 0 0 0 604790
-0.003487 -0.003706 0.120952 0.471526 1.037849 -0.265462 -0.018903 1 0 0 0 0 0 0 605786
-0.003488 -0.003703 0.120952 0.461924 1.080554 -0.280371 -0.018935 1 0 0 0 0 0 0 606810
-0.003488 -0.003702 0.120952 0.457230 1.102782 -0.286008 -0.018965 1 0 0 0 0 0 0 607790
-0.003493 -0.003683 0.120942 0.527315 0.863212 -0.158502 -0.018997 1 0 0 0 0 0 0 608812
-0.003477 -0.003677 0.120929 0.246300 1.024536 -0.098371 -0.019028 1 0 0 0 0 0 0 609785
-0.003469 -0.003675 0.120924 0.324520 1.079072 -0.203247 -0.019063 1 0 0 0 0 0 0 610902
-0.003471 -0.003655 0.120913 0.456531 0.851358 -0.123000 -0.019095 1 0 0 0 0 0 0 611924
-0.003472 -0.003645 0.120909 0.462515 0.960235 -0.210539 -0.019122 1 0 0 0 0 0 0 612788
-0.003472 -0.003640 0.120907 0.458860 1.036770 -0.253186 -0.019157 1 0 0 0 0 0 0 613932
-0.003472 -0.003638 0.120907 0.456237 1.077419 -0.269574 -0.019188 1 0 0 0 0 0 0 614931
-0.003473 -0.003636 0.120907 0.454933 1.098375 -0.275656 -0.019215 1 0 0 0 0 0 0 615785
-0.003478 -0.003617 0.120897 0.526830 0.858669 -0.148124 -0.019251 1 0 0 0 0 0 0 616935
-0.003481 -0.003607 0.120894 0.501226 0.962479 -0.218000 -0.019282 1 0 0 0 0 0 0 617933
-0.003482 -0.003602 0.120892 0.481562 1.036155 -0.254185 -0.019310 1 0 0 0 0 0 0 618807
-0.003483 -0.003600 0.120892 0.471177 1.075922 -0.268386 -0.019345 1 0 0 0 0 0 0 619930
-0.003470 -0.003584 0.120872 0.283579 0.902444 -0.013663 -0.019376 1 0 0 0 0 0 0 620931
-0.003463 -0.003577 0.120865 0.353660 0.990891 -0.153273 -0.019407 1 0 0 0 0 0 0 621930
-0.003460 -0.003573 0.120863 0.403429 1.051121 -0.225372 -0.019439 1 0 0 0 0 0 0 622940
-0.003459 -0.003571 0.120862 0.429377 1.082835 -0.253217 -0.019470 1 0 0 0 0 0 0 623939
-0.003458 -0.003570 0.120862 0.442580 1.099371 -0.263483 -0.019501 1 0 0 0 0 0 0 624945
-0.003463 -0.003551 0.120852 0.521367 0.856889 -0.137004 -0.019529 1 0 0 0 0 0 0 625814
-0.003466 -0.003541 0.120848 0.499452 0.959525 -0.207533 -0.019564 1 0 0 0 0 0 0 626939
-0.003467 -0.003537 0.120847 0.481666 1.032680 -0.243979 -0.019595 1 0 0 0 0 0 0 627938
-0.003449 -0.003539 0.120837 0.217576 1.129061 -0.128244 -0.019626 1 0 0 0 0 0 0 628937
-0.003440 -0.003540 0.120833 0.310913 1.129656 -0.202232 -0.019657 1 0 0 0 0 0 0 629937
-0.003435 -0.003540 0.120832 0.379392 1.124837 -0.239892 -0.019689 1 0 0 0 0 0 0 630945
-0.003438 -0.003522 0.120822 0.487769 0.871069 -0.124048 -0.019720 1 0 0 0 0 0 0 631935
-0.003440 -0.003513 0.120818 0.480641 0.967411 -0.198440 -0.019751 1 0 0 0 0 0 0 632938
-0.003441 -0.003508 0.120817 0.470247 1.037449 -0.236249 -0.019782 1 0 0 0 0 0 0 633936
-0.003422 -0.003510 0.120807 0.209854 1.132182 -0.120862 -0.019812 1 0 0 0 0 0 0 634885
-0.003413 -0.003511 0.120803 0.305036 1.132181 -0.195091 -0.019847 1 0 0 0 0 0 0 636009
-0.003408 -0.003512 0.120802 0.374366 1.126965 -0.232798 -0.019879 1 0 0 0 0 0 0 637016
-0.003406 -0.003512 0.120802 0.411133 1.124164 -0.247399 -0.019909 1 0 0 0 0 0 0 637978
-0.003405 -0.003513 0.120801 0.429870 1.123244 -0.252854 -0.019937 1 0 0 0 0 0 0 638880
-0.003404 -0.003513 0.120801 0.439680 1.123950 -0.255105 -0.019973 1 0 0 0 0 0 0 640022
-0.003385 -0.003517 0.120792 0.190377 1.181953 -0.125887 -0.019999 1 0 0 0 0 0 0 640878
-0.003381 -0.003500 0.120778 0.363259 0.912502 -0.064744 -0.020034 1 0 0 0 0 0 0 641997
-0.003379 -0.003492 0.120774 0.409756 0.995039 -0.169672 -0.020066 1 0 0 0 0 0 0 642999
-0.003378 -0.003488 0.120772 0.427990 1.057231 -0.219281 -0.020096 1 0 0 0 0 0 0 643973
-0.003378 -0.003486 0.120772 0.436479 1.090699 -0.238166 -0.020127 1 0 0 0 0 0 0 644970
-0.003358 -0.003490 0.120762 0.186477 1.165465 -0.114863 -0.020159 1 0 0 0 0 0 0 645972
-0.003349 -0.003492 0.120758 0.286610 1.155022 -0.186312 -0.020187 1 0 0 0 0 0 0 646887
-0.003344 -0.003492 0.120757 0.358568 1.144992 -0.223099 -0.020222 1 0 0 0 0 0 0 648005
-0.003342 -0.003493 0.120756 0.396642 1.139734 -0.237353 -0.020253 1 0 0 0 0 0 0 648999
-0.003341 -0.003493 0.120756 0.416074 1.137756 -0.242712 -0.020284 1 0 0 0 0 0 0 650003
-0.003340 -0.003493 0.120756 0.426077 1.137569 -0.244837 -0.020316 1 0 0 0 0 0 0 650999
-0.003321 -0.003498 0.120746 0.177147 1.195484 -0.115377 -0.020347 1 0 0 0 0 0 0 652000
-0.003311 -0.003500 0.120743 0.277797 1.176880 -0.184801 -0.020378 1 0 0 0 0 0 0 653002
-0.003306 -0.003501 0.120742 0.349851 1.162284 -0.220779 -0.020406 1 0 0 0 0 0 0 653877
-0.003309 -0.003483 0.120732 0.460221 0.903949 -0.104237 -0.020440 1 0 0 0 0 0 0 654974
-0.003311 -0.003474 0.120728 0.453968 0.997725 -0.178395 -0.020472 1 0 0 0 0 0 0 655999
-0.003293 -0.003474 0.120717 0.189825 1.123648 -0.085517 -0.020503 1 0 0 0 0 0 0 656998
-0.003284 -0.003474 0.120713 0.281700 1.140716 -0.168988 -0.020534 1 0 0 0 0 0 0 657996
-0.003279 -0.003474 0.120712 0.349206 1.144165 -0.210022 -0.020565 1 0 0 0 0 0 0 658976
-0.003277 -0.003474 0.120711 0.385026 1.145750 -0.225777 -0.020596 1 0 0 0 0 0 0 659972
-0.003276 -0.003474 0.120711 0.403289 1.147161 -0.231651 -0.020627 1 0 0 0 0 0 0 660972
-0.003256 -0.003478 0.120701 0.158590 1.205812 -0.103231 -0.020659 1 0 0 0 0 0 0 661971
-0.003247 -0.003481 0.120698 0.261088 1.187559 -0.173204 -0.020690 1 0 0 0 0 0 0 662973
-0.003242 -0.003482 0.120696 0.334155 1.173411 -0.209421 -0.020722 1 0 0 0 0 0 0 664000
-0.003240 -0.003482 0.120696 0.372785 1.166195 -0.223467 -0.020753 1 0 0 0 0 0 0 664994
-0.003238 -0.003483 0.120696 0.392465 1.163196 -0.228726 -0.020784 1 0 0 0 0 0 0 665977
-0.003238 -0.003483 0.120696 0.402597 1.162542 -0.230818 -0.020815 1 0 0 0 0 0 0 666993
-0.003237 -0.003483 0.120696 0.407927 1.163026 -0.231761 -0.020846 1 0 0 0 0 0 0 667978
-0.003237 -0.003483 0.120696 0.412203 1.167760 -0.233049 -0.020942 1 0 0 0 0 0 0 671055
-0.003243 -0.003464 0.120686 0.486073 0.917677 -0.102749 -0.020969 1 0 0 0 0 0 0 671911
-0.003245 -0.003455 0.120683 0.461570 1.016045 -0.172042 -0.021004 1 0 0 0 0 0 0 673019
-0.003247 -0.003450 0.120681 0.442436 1.086905 -0.207929 -0.021032 1 0 0 0 0 0 0 673913
-0.003248 -0.003448 0.120681 0.432190 1.125006 -0.221901 -0.021063 1 0 0 0 0 0 0 674921
-0.003248 -0.003447 0.120681 0.427158 1.144936 -0.227107 -0.021094 1 0 0 0 0 0 0 675913
-0.003229 -0.003451 0.120671 0.170771 1.212904 -0.098317 -0.021126 1 0 0 0 0 0 0 676920
-0.003220 -0.003453 0.120668 0.267295 1.199296 -0.168216 -0.021157 1 0 0 0 0 0 0 677911
-0.003215 -0.003454 0.120666 0.337330 1.187458 -0.204397 -0.021188 1 0 0 0 0 0 0 678920
-0.003213 -0.003454 0.120666 0.374455 1.181382 -0.218427 -0.021219 1 0 0 0 0 0 0 679910
-0.003212 -0.003455 0.120666 0.393408 1.179015 -0.223673 -0.021251 1 0 0 0 0 0 0 680921
-0.003211 -0.003455 0.120666 0.403146 1.178649 -0.225734 -0.021282 1 0 0 0 0 0 0 681939
-0.003211 -0.003455 0.120666 0.408317 1.179268 -0.226679 -0.021314 1 0 0 0 0 0 0 682935
-0.003211 -0.003455 0.120666 0.411164 1.180421 -0.227220 -0.021344 1 0 0 0 0 0 0 683918
-0.003211 -0.003455 0.120666 0.412905 1.181887 -0.227625 -0.021376 1 0 0 0 0 0 0 684929
-0.003211 -0.003455 0.120666 0.414079 1.183469 -0.227982 -0.021407 1 0 0 0 0 0 0 685927
-0.003211 -0.003455 0.120666 0.414943 1.185086 -0.228319 -0.021437 1 0 0 0 0 0 0 686897
-0.003211 -0.003455 0.120666 0.415716 1.186805 -0.228664 -0.021469 1 0 0 0 0 0 0 687920
-0.003216 -0.003436 0.120656 0.488577 0.937232 -0.098169 -0.021501 1 0 0 0 0 0 0 688933
-0.003219 -0.003427 0.120652 0.463454 1.035420 -0.167394 -0.021532 1 0 0 0 0 0 0 689921
-0.003220 -0.003422 0.120651 0.444134 1.106457 -0.203329 -0.021564 1 0 0 0 0 0 0 690933
-0.003221 -0.003420 0.120651 0.433731 1.144518 -0.217253 -0.021594 1 0 0 0 0 0 0 691921
-0.003221 -0.003419 0.120651 0.428616 1.164398 -0.222460 -0.021625 1 0 0 0 0 0 0 692897
-0.003222 -0.003418 0.120651 0.426333 1.175238 -0.224510 -0.021657 1 0 0 0 0 0 0 693925
-0.003222 -0.003418 0.120651 0.425458 1.181457 -0.225437 -0.021688 1 0 0 0 0 0 0 694922
-0.003222 -0.003418 0.120651 0.425326 1.185421 -0.225971 -0.021720 1 0 0 0 0 0 0 695927
-0.003222 -0.003418 0.120651 0.425554 1.188241 -0.226378 -0.021751 1 0 0 0 0 0 0 696926
-0.003222 -0.003418 0.120651 0.425987 1.190513 -0.226729 -0.021782 1 0 0 0 0 0 0 697927
-0.003222 -0.003418 0.120651 0.426511 1.192515 -0.227051 -0.021814 1 0 0 0 0 0 0 698931
-0.003227 -0.003399 0.120641 0.499207 0.943030 -0.096351 -0.021844 1 0 0 0 0 0 0 699900
-0.003230 -0.003389 0.120637 0.474106 1.041213 -0.165639 -0.021876 1 0 0 0 0 0 0 700927
-0.003231 -0.003385 0.120636 0.454769 1.112196 -0.201602 -0.021907 1 0 0 0 0 0 0 701927
-0.003232 -0.003383 0.120636 0.444391 1.150258 -0.215540 -0.021938 1 0 0 0 0 0 0 702929
-0.003233 -0.003381 0.120636 0.439272 1.170160 -0.220730 -0.021970 1 0 0 0 0 0 0 703926
-0.003238 -0.003362 0.120626 0.509104 0.929722 -0.091600 -0.022001 1 0 0 0 0 0 0 704926
-0.003241 -0.003353 0.120622 0.482571 1.032206 -0.161532 -0.022032 1 0 0 0 0 0 0 705927
-0.003242 -0.003348 0.120621 0.462521 1.105340 -0.197717 -0.022063 1 0 0 0 0 0 0 706927
-0.003243 -0.003345 0.120621 0.451766 1.144458 -0.211735 -0.022095 1 0 0 0 0 0 0 707926
-0.003244 -0.003344 0.120620 0.446490 1.164894 -0.216959 -0.022126 1 0 0 0 0 0 0 708926
-0.003244 -0.003344 0.120620 0.444098 1.175912 -0.219003 -0.022157 1 0 0 0 0 0 0 709927
-0.003244 -0.003343 0.120620 0.443192 1.182229 -0.219905 -0.022188 1 0 0 0 0 0 0 710927
-0.003244 -0.003343 0.120620 0.443047 1.186211 -0.220433 -0.022220 1 0 0 0 0 0 0 711926
-0.003244 -0.003343 0.120620 0.443283 1.189041 -0.220819 -0.022251 1 0 0 0 0 0 0 712925
-0.003244 -0.003343 0.120620 0.443693 1.191244 -0.221146 -0.022281 1 0 0 0 0 0 0 713896
-0.003244 -0.003343 0.120620 0.444214 1.193210 -0.221465 -0.022312 1 0 0 0 0 0 0 714898
-0.003249 -0.003324 0.120611 0.516925 0.943892 -0.090423 -0.022345 1 0 0 0 0 0 0 715926
-0.003252 -0.003315 0.120607 0.491872 1.041746 -0.159807 -0.022375 1 0 0 0 0 0 0 716895
-0.003254 -0.003310 0.120606 0.472595 1.112627 -0.195803 -0.022407 1 0 0 0 0 0 0 717926
-0.003254 -0.003308 0.120605 0.462229 1.150613 -0.209758 -0.022438 1 0 0 0 0 0 0 718927
-0.003255 -0.003307 0.120605 0.457145 1.170475 -0.214938 -0.022470 1 0 0 0 0 0 0 719926
-0.003255 -0.003306 0.120605 0.454843 1.181129 -0.216959 -0.022500 1 0 0 0 0 0 0 720896
-0.003255 -0.003306 0.120605 0.454010 1.187310 -0.217862 -0.022532 1 0 0 0 0 0 0 721912
-0.003261 -0.003287 0.120595 0.525960 0.940096 -0.086850 -0.022563 1 0 0 0 0 0 0 722913
-0.003263 -0.003278 0.120592 0.500619 1.038938 -0.156365 -0.022594 1 0 0 0 0 0 0 723910
-0.003265 -0.003273 0.120591 0.481189 1.110256 -0.192415 -0.022626 1 0 0 0 0 0 0 724925
-0.003266 -0.003271 0.120590 0.470735 1.148455 -0.206366 -0.022657 1 0 0 0 0 0 0 725926
-0.003266 -0.003270 0.120590 0.465622 1.168417 -0.211564 -0.022688 1 0 0 0 0 0 0 726928
-0.003266 -0.003269 0.120590 0.463304 1.179111 -0.213575 -0.022719 1 0 0 0 0 0 0 727896
-0.003266 -0.003269 0.120590 0.462439 1.185297 -0.214466 -0.022750 1 0 0 0 0 0 0 728895
-0.003266 -0.003269 0.120590 0.462344 1.189242 -0.214987 -0.022782 1 0 0 0 0 0 0 729928
-0.003266 -0.003269 0.120590 0.462599 1.192006 -0.215347 -0.022813 1 0 0 0 0 0 0 730927
-0.003266 -0.003269 0.120590 0.463045 1.194188 -0.215673 -0.022845 1 0 0 0 0 0 0 731923
-0.003272 -0.003250 0.120580 0.535645 0.945030 -0.084262 -0.022876 1 0 0 0 0 0 0 732925
-0.003274 -0.003241 0.120577 0.510659 1.042725 -0.153756 -0.022907 1 0 0 0 0 0 0 733912
-0.003276 -0.003236 0.120576 0.491414 1.113462 -0.189799 -0.022938 1 0 0 0 0 0 0 734911
-0.003277 -0.003234 0.120575 0.481078 1.151385 -0.203746 -0.022969 1 0 0 0 0 0 0 735918
-0.003277 -0.003233 0.120575 0.475986 1.171182 -0.208931 -0.023000 1 0 0 0 0 0 0 736910
-0.003277 -0.003232 0.120575 0.473724 1.181870 -0.210938 -0.023032 1 0 0 0 0 0 0 737918
-0.003277 -0.003232 0.120575 0.472878 1.187974 -0.211835 -0.023063 1 0 0 0 0 0 0 738910
-0.003283 -0.003213 0.120565 0.544812 0.940802 -0.080452 -0.023094 1 0 0 0 0 0 0 739909
-0.003286 -0.003204 0.120562 0.519554 1.039409 -0.150069 -0.023125 1 0 0 0 0 0 0 740914
-0.003287 -0.003199 0.120560 0.500162 1.110573 -0.186156 -0.023157 1 0 0 0 0 0 0 741918
-0.003288 -0.003197 0.120560 0.489754 1.148662 -0.200117 -0.023188 1 0 0 0 0 0 0 742909
-0.003288 -0.003196 0.120560 0.484643 1.168577 -0.205306 -0.023219 1 0 0 0 0 0 0 743917
-0.003288 -0.003195 0.120560 0.482349 1.179271 -0.207304 -0.023250 1 0 0 0 0 0 0 744908
-0.003288 -0.003195 0.120560 0.481758 1.186077 -0.208308 -0.023295 1 0 0 0 0 0 0 746326
-0.003289 -0.003195 0.120560 0.481398 1.189282 -0.208686 -0.023313 1 0 0 0 0 0 0 746917
-0.003289 -0.003194 0.120560 0.481676 1.192004 -0.209037 -0.023344 1 0 0 0 0 0 0 747915
-0.003289 -0.003194 0.120560 0.482119 1.194173 -0.209340 -0.023376 1 0 0 0 0 0 0 748923
-0.003294 -0.003176 0.120550 0.554685 0.945052 -0.077567 -0.023407 1 0 0 0 0 0 0 749916
-0.003297 -0.003166 0.120546 0.529819 1.042536 -0.147170 -0.023438 1 0 0 0 0 0 0 750923
-0.003298 -0.003162 0.120545 0.510595 1.113111 -0.183251 -0.023469 1 0 0 0 0 0 0 751909
-0.003299 -0.003159 0.120545 0.500288 1.150950 -0.197218 -0.023501 1 0 0 0 0 0 0 752919
-0.003299 -0.003158 0.120545 0.495249 1.170728 -0.202392 -0.023532 1 0 0 0 0 0 0 753934
-0.003299 -0.003158 0.120545 0.492945 1.181296 -0.204374 -0.023563 1 0 0 0 0 0 0 754899
-0.003300 -0.003158 0.120545 0.492125 1.187367 -0.205249 -0.023594 1 0 0 0 0 0 0 755899
-0.003300 -0.003157 0.120545 0.492045 1.191231 -0.205747 -0.023626 1 0 0 0 0 0 0 756923
-0.003300 -0.003157 0.120545 0.492319 1.193940 -0.206087 -0.023657 1 0 0 0 0 0 0 757924
-0.003300 -0.003157 0.120545 0.492786 1.196077 -0.206393 -0.023688 1 0 0 0 0 0 0 758927
-0.003300 -0.003157 0.120545 0.493337 1.197931 -0.206669 -0.023720 1 0 0 0 0 0 0 759926
-0.003300 -0.003157 0.120545 0.493940 1.199640 -0.206943 -0.023751 1 0 0 0 0 0 0 760922
-0.003305 -0.003138 0.120535 0.566562 0.950313 -0.074964 -0.023782 1 0 0 0 0 0 0 761924
-0.003308 -0.003129 0.120531 0.541769 1.047565 -0.144604 -0.023813 1 0 0 0 0 0 0 762929
-0.003309 -0.003125 0.120530 0.522606 1.118018 -0.180712 -0.023845 1 0 0 0 0 0 0 763924
-0.003310 -0.003122 0.120530 0.512313 1.155753 -0.194671 -0.023876 1 0 0 0 0 0 0 764916
-0.003310 -0.003121 0.120529 0.507265 1.175429 -0.199830 -0.023906 1 0 0 0 0 0 0 765896
-0.003311 -0.003121 0.120529 0.505024 1.186071 -0.201832 -0.023938 1 0 0 0 0 0 0 766926
-0.003311 -0.003120 0.120529 0.504194 1.192108 -0.202694 -0.023969 1 0 0 0 0 0 0 767917
-0.003311 -0.003120 0.120529 0.504099 1.195914 -0.203168 -0.024001 1 0 0 0 0 0 0 768922
-0.003311 -0.003120 0.120529 0.504367 1.198575 -0.203514 -0.024031 1 0 0 0 0 0 0 769905
-0.003311 -0.003120 0.120529 0.504861 1.200716 -0.203805 -0.024063 1 0 0 0 0 0 0 770925
-0.003311 -0.003120 0.120529 0.505416 1.202563 -0.204079 -0.024095 1 0 0 0 0 0 0 771925
-0.003311 -0.003120 0.120529 0.506013 1.204208 -0.204335 -0.024125 1 0 0 0 0 0 0 772898
-0.003311 -0.003120 0.120529 0.506663 1.205893 -0.204605 -0.024157 1 0 0 0 0 0 0 773928
-0.003311 -0.003120 0.120529 0.507277 1.207436 -0.204867 -0.024187 1 0 0 0 0 0 0 774896
-0.003311 -0.003120 0.120529 0.507954 1.209063 -0.205139 -0.024220 1 0 0 0 0 0 0 775925
-0.003311 -0.003120 0.120529 0.508605 1.210632 -0.205409 -0.024251 1 0 0 0 0 0 0 776922
-0.003311 -0.003120 0.120529 0.509249 1.212198 -0.205669 -0.024282 1 0 0 0 0 0 0 777923
-0.003292 -0.003124 0.120520 0.254821 1.271379 -0.074976 -0.024313 1 0 0 0 0 0 0 778927
-0.003282 -0.003127 0.120516 0.352395 1.252967 -0.143856 -0.024345 1 0 0 0 0 0 0 779924
-0.003278 -0.003128 0.120515 0.422956 1.238702 -0.179583 -0.024376 1 0 0 0 0 0 0 780923
-0.003281 -0.003110 0.120505 0.532396 0.980373 -0.060936 -0.024407 1 0 0 0 0 0 0 781921
-0.003282 -0.003101 0.120501 0.526078 1.072772 -0.135439 -0.024438 1 0 0 0 0 0 0 782925
-0.003283 -0.003096 0.120500 0.516118 1.140718 -0.173254 -0.024469 1 0 0 0 0 0 0 783922
-0.003284 -0.003094 0.120499 0.510394 1.177208 -0.187790 -0.024501 1 0 0 0 0 0 0 784924
-0.003284 -0.003093 0.120499 0.507639 1.196254 -0.193143 -0.024532 1 0 0 0 0 0 0 785921
-0.003284 -0.003092 0.120499 0.506530 1.206538 -0.195198 -0.024564 1 0 0 0 0 0 0 786931
-0.003284 -0.003092 0.120499 0.506235 1.212363 -0.196070 -0.024594 1 0 0 0 0 0 0 787894
-0.003284 -0.003092 0.120499 0.506426 1.216099 -0.196547 -0.024625 1 0 0 0 0 0 0 788912
-0.003284 -0.003092 0.120499 0.506849 1.218728 -0.196868 -0.024657 1 0 0 0 0 0 0 789916
-0.003284 -0.003092 0.120499 0.507368 1.220816 -0.197138 -0.024688 1 0 0 0 0 0 0 790920
-0.003290 -0.003073 0.120489 0.579968 0.971611 -0.064795 -0.024719 1 0 0 0 0 0 0 791918
-0.003292 -0.003064 0.120486 0.555214 1.068660 -0.134492 -0.024751 1 0 0 0 0 0 0 792924
-0.003294 -0.003059 0.120485 0.536072 1.139004 -0.170610 -0.024782 1 0 0 0 0 0 0 793925
-0.003294 -0.003057 0.120484 0.525796 1.176687 -0.184558 -0.024813 1 0 0 0 0 0 0 794925
-0.003295 -0.003056 0.120484 0.520749 1.196347 -0.189711 -0.024845 1 0 0 0 0 0 0 795924
-0.003295 -0.003055 0.120484 0.518487 1.206913 -0.191668 -0.024876 1 0 0 0 0 0 0 796923
-0.003276 -0.003059 0.120474 0.262495 1.270601 -0.061443 -0.024907 1 0 0 0 0 0 0 797922
-0.003267 -0.003062 0.120471 0.359188 1.254388 -0.130522 -0.024938 1 0 0 0 0 0 0 798925
-0.003250 -0.003049 0.120481 0.262550 1.064191 -0.319700 -0.024969 1 0 0 0 0 0 0 799923
-0.003241 -0.003043 0.120485 0.360121 1.121586 -0.253066 -0.025000 1 0 0 0 0 0 0 800905
-0.003237 -0.003040 0.120486 0.424812 1.167295 -0.216714 -0.025032 1 0 0 0 0 0 0 801917
-0.003234 -0.003039 0.120486 0.459416 1.193028 -0.202875 -0.025066 1 0 0 0 0 0 0 802996
-0.003239 -0.003019 0.120476 0.549344 0.955887 -0.065259 -0.025096 1 0 0 0 0 0 0 803975
-0.003241 -0.003009 0.120473 0.533294 1.058916 -0.133228 -0.025128 1 0 0 0 0 0 0 804991
-0.003242 -0.003005 0.120472 0.518535 1.132223 -0.168737 -0.025159 1 0 0 0 0 0 0 805973
-0.003243 -0.003002 0.120471 0.510429 1.171400 -0.182474 -0.025190 1 0 0 0 0 0 0 806975
-0.003243 -0.003001 0.120471 0.506485 1.191810 -0.187542 -0.025222 1 0 0 0 0 0 0 807989
-0.003243 -0.003000 0.120471 0.504896 1.203058 -0.189532 -0.025259 1 0 0 0 0 0 0 809202
-0.003243 -0.003000 0.120471 0.504181 1.208902 -0.190306 -0.025284 1 0 0 0 0 0 0 809973
-0.003243 -0.003000 0.120471 0.504199 1.212722 -0.190743 -0.025315 1 0 0 0 0 0 0 810971
-0.003243 -0.003000 0.120471 0.504519 1.215417 -0.191058 -0.025347 1 0 0 0 0 0 0 811987
-0.003243 -0.003000 0.120471 0.504983 1.217481 -0.191315 -0.025377 1 0 0 0 0 0 0 812970
-0.003243 -0.003000 0.120471 0.505527 1.219291 -0.191570 -0.025409 1 0 0 0 0 0 0 813985
-0.003243 -0.003000 0.120471 0.506113 1.220903 -0.191804 -0.025440 1 0 0 0 0 0 0 814964
-0.003243 -0.003000 0.120471 0.506685 1.222399 -0.192021 -0.025469 1 0 0 0 0 0 0 815916
-0.003243 -0.003000 0.120471 0.507291 1.223931 -0.192254 -0.025500 1 0 0 0 0 0 0 816911
-0.003224 -0.003004 0.120461 0.252667 1.283174 -0.061187 -0.025532 1 0 0 0 0 0 0 817907
-0.003215 -0.003006 0.120458 0.349926 1.264751 -0.130103 -0.025564 1 0 0 0 0 0 0 818936
-0.003210 -0.003008 0.120457 0.420291 1.250393 -0.165787 -0.025594 1 0 0 0 0 0 0 819907
-0.003195 -0.002995 0.120468 0.290581 1.065782 -0.332877 -0.025626 1 0 0 0 0 0 0 820915
-0.003193 -0.002970 0.120462 0.442133 0.875845 -0.124680 -0.025657 1 0 0 0 0 0 0 821932
-0.003192 -0.002957 0.120460 0.472255 1.018580 -0.154770 -0.025688 1 0 0 0 0 0 0 822925
-0.003192 -0.002951 0.120459 0.482608 1.114111 -0.175792 -0.025727 1 0 0 0 0 0 0 824160
-0.003192 -0.002948 0.120459 0.487143 1.164174 -0.184260 -0.025751 1 0 0 0 0 0 0 824918
-0.003191 -0.002946 0.120459 0.489653 1.190246 -0.187485 -0.025782 1 0 0 0 0 0 0 825915
-0.003191 -0.002946 0.120458 0.491171 1.203999 -0.188787 -0.025813 1 0 0 0 0 0 0 826912
-0.003191 -0.002945 0.120458 0.492207 1.211627 -0.189380 -0.025844 1 0 0 0 0 0 0 827916
-0.003179 -0.002932 0.120470 0.325882 1.038680 -0.342935 -0.025876 1 0 0 0 0 0 0 828920
-0.003173 -0.002925 0.120474 0.387034 1.105937 -0.263052 -0.025907 1 0 0 0 0 0 0 829928
-0.003169 -0.002922 0.120475 0.433407 1.156722 -0.221973 -0.025938 1 0 0 0 0 0 0 830925
-0.003168 -0.002920 0.120476 0.458810 1.184867 -0.206453 -0.025969 1 0 0 0 0 0 0 831914
-0.003167 -0.002919 0.120476 0.472104 1.199969 -0.201064 -0.026000 1 0 0 0 0 0 0 832892
-0.003166 -0.002918 0.120476 0.479159 1.208405 -0.199327 -0.026032 1 0 0 0 0 0 0 833922
-0.003166 -0.002918 0.120476 0.482982 1.213324 -0.198877 -0.026063 1 0 0 0 0 0 0 834909
-0.003154 -0.002905 0.120487 0.317921 1.038909 -0.351991 -0.026094 1 0 0 0 0 0 0 835922
-0.003147 -0.002898 0.120491 0.379789 1.105536 -0.272052 -0.026126 1 0 0 0 0 0 0 836922
-0.003144 -0.002895 0.120493 0.426519 1.156013 -0.230980 -0.026157 1 0 0 0 0 0 0 837922
-0.003142 -0.002893 0.120493 0.452100 1.183987 -0.215468 -0.026188 1 0 0 0 0 0 0 838927
-0.003142 -0.002892 0.120493 0.465474 1.199033 -0.210092 -0.026219 1 0 0 0 0 0 0 839919
-0.003141 -0.002892 0.120494 0.472561 1.207365 -0.208356 -0.026251 1 0 0 0 0 0 0 840927
-0.003141 -0.002891 0.120494 0.476382 1.212250 -0.207900 -0.026281 1 0 0 0 0 0 0 841905
-0.003128 -0.002878 0.120505 0.311175 1.037666 -0.360966 -0.026313 1 0 0 0 0 0 0 842922
-0.003122 -0.002871 0.120509 0.373067 1.104264 -0.281109 -0.026344 1 0 0 0 0 0 0 843894
-0.003119 -0.002868 0.120510 0.419810 1.154775 -0.240079 -0.026376 1 0 0 0 0 0 0 844921
-0.003117 -0.002866 0.120511 0.445387 1.182748 -0.224596 -0.026407 1 0 0 0 0 0 0 845931
-0.003116 -0.002865 0.120511 0.458764 1.197784 -0.219224 -0.026438 1 0 0 0 0 0 0 846925
-0.003116 -0.002865 0.120511 0.465813 1.206098 -0.217506 -0.026470 1 0 0 0 0 0 0 847925
-0.003116 -0.002864 0.120511 0.469637 1.210993 -0.217062 -0.026501 1 0 0 0 0 0 0 848927
-0.003103 -0.002851 0.120522 0.304271 1.036219 -0.370053 -0.026532 1 0 0 0 0 0 0 849921
-0.003097 -0.002844 0.120526 0.366190 1.102872 -0.290285 -0.026563 1 0 0 0 0 0 0 850923
-0.003093 -0.002841 0.120528 0.412919 1.153344 -0.249295 -0.026594 1 0 0 0 0 0 0 851921
-0.003092 -0.002839 0.120528 0.438474 1.181302 -0.233831 -0.026626 1 0 0 0 0 0 0 852923
-0.003091 -0.002838 0.120528 0.451855 1.196332 -0.228484 -0.026657 1 0 0 0 0 0 0 853922
-0.003090 -0.002838 0.120529 0.458893 1.204634 -0.226761 -0.026688 1 0 0 0 0 0 0 854923
-0.003090 -0.002838 0.120529 0.462693 1.209501 -0.226332 -0.026719 1 0 0 0 0 0 0 855920
-0.003090 -0.002837 0.120529 0.464896 1.212664 -0.226361 -0.026751 1 0 0 0 0 0 0 856923
-0.003090 -0.002837 0.120529 0.466260 1.214963 -0.226543 -0.026782 1 0 0 0 0 0 0 857923
-0.003090 -0.002837 0.120529 0.467215 1.216819 -0.226767 -0.026813 1 0 0 0 0 0 0 858924
-0.003090 -0.002837 0.120529 0.467961 1.218449 -0.227033 -0.026844 1 0 0 0 0 0 0 859922
-0.003090 -0.002837 0.120529 0.468617 1.219982 -0.227290 -0.026876 1 0 0 0 0 0 0 860919
-0.003090 -0.002837 0.120529 0.469215 1.221443 -0.227551 -0.026907 1 0 0 0 0 0 0 861920
-0.003090 -0.002837 0.120529 0.469787 1.222906 -0.227820 -0.026938 1 0 0 0 0 0 0 862923
-0.003090 -0.002837 0.120529 0.470335 1.224318 -0.228074 -0.026969 1 0 0 0 0 0 0 863910
-0.003090 -0.002837 0.120529 0.470886 1.225753 -0.228340 -0.027001 1 0 0 0 0 0 0 864921
-0.003090 -0.002837 0.120529 0.471443 1.227169 -0.228611 -0.027032 1 0 0 0 0 0 0 865921
-0.003090 -0.002837 0.120529 0.471983 1.228612 -0.228869 -0.027063 1 0 0 0 0 0 0 866923
-0.003090 -0.002837 0.120529 0.472540 1.230013 -0.229132 -0.027094 1 0 0 0 0 0 0 867919
-0.003078 -0.002824 0.120540 0.305295 1.053266 -0.382386 -0.027126 1 0 0 0 0 0 0 868921
-0.003071 -0.002817 0.120544 0.366368 1.119021 -0.302789 -0.027157 1 0 0 0 0 0 0 869919
-0.003068 -0.002814 0.120545 0.412666 1.169040 -0.261882 -0.027188 1 0 0 0 0 0 0 870922
-0.003066 -0.002812 0.120546 0.438009 1.196772 -0.246456 -0.027219 1 0 0 0 0 0 0 871921
-0.003065 -0.002811 0.120546 0.451256 1.211661 -0.241125 -0.027251 1 0 0 0 0 0 0 872921
-0.003065 -0.002811 0.120546 0.458220 1.219884 -0.239419 -0.027282 1 0 0 0 0 0 0 873920
-0.003065 -0.002811 0.120546 0.462001 1.224704 -0.238991 -0.027313 1 0 0 0 0 0 0 874906
-0.003070 -0.002792 0.120536 0.536437 0.976537 -0.105278 -0.027344 1 0 0 0 0 0 0 875905
-0.003073 -0.002783 0.120533 0.512432 1.073479 -0.175153 -0.027375 1 0 0 0 0 0 0 876913
-0.003074 -0.002778 0.120531 0.493658 1.143722 -0.211423 -0.027407 1 0 0 0 0 0 0 877921
-0.003075 -0.002776 0.120531 0.483521 1.181303 -0.225421 -0.027438 1 0 0 0 0 0 0 878905
-0.003075 -0.002774 0.120531 0.478526 1.200860 -0.230606 -0.027469 1 0 0 0 0 0 0 879914
-0.003076 -0.002774 0.120531 0.476215 1.211291 -0.232607 -0.027500 1 0 0 0 0 0 0 880904
-0.003076 -0.002774 0.120531 0.475325 1.217199 -0.233478 -0.027532 1 0 0 0 0 0 0 881913
-0.003076 -0.002774 0.120531 0.475128 1.220821 -0.233942 -0.027563 1 0 0 0 0 0 0 882905
-0.003076 -0.002773 0.120531 0.475321 1.223337 -0.234290 -0.027594 1 0 0 0 0 0 0 883913
-0.003076 -0.002773 0.120531 0.475669 1.225271 -0.234576 -0.027625 1 0 0 0 0 0 0 884903
-0.003076 -0.002773 0.120531 0.476114 1.226967 -0.234855 -0.027657 1 0 0 0 0 0 0 885919
-0.003081 -0.002755 0.120521 0.548875 0.977208 -0.101183 -0.027688 1 0 0 0 0 0 0 886912
-0.003084 -0.002745 0.120517 0.524074 1.073206 -0.171213 -0.027719 1 0 0 0 0 0 0 887914
-0.003085 -0.002741 0.120516 0.504907 1.142972 -0.207502 -0.027750 1 0 0 0 0 0 0 888915
-0.003086 -0.002739 0.120516 0.494574 1.180315 -0.221527 -0.027782 1 0 0 0 0 0 0 889916
-0.003086 -0.002737 0.120516 0.489472 1.199744 -0.226707 -0.027813 1 0 0 0 0 0 0 890920
-0.003087 -0.002737 0.120515 0.487123 1.210099 -0.228692 -0.027844 1 0 0 0 0 0 0 891903
-0.003087 -0.002737 0.120515 0.486221 1.215978 -0.229563 -0.027876 1 0 0 0 0 0 0 892927
-0.003092 -0.002718 0.120505 0.558263 0.968336 -0.095932 -0.027907 1 0 0 0 0 0 0 893912
-0.003095 -0.002708 0.120502 0.533147 1.065279 -0.166069 -0.027938 1 0 0 0 0 0 0 894913
-0.003096 -0.002704 0.120501 0.513838 1.135500 -0.202422 -0.027970 1 0 0 0 0 0 0 895924
-0.003097 -0.002702 0.120500 0.503435 1.173070 -0.216450 -0.028001 1 0 0 0 0 0 0 896926
-0.003098 -0.002700 0.120500 0.498292 1.192604 -0.221639 -0.028032 1 0 0 0 0 0 0 897921
-0.003098 -0.002700 0.120500 0.495935 1.203013 -0.223620 -0.028063 1 0 0 0 0 0 0 898924
-0.003098 -0.002700 0.120500 0.495012 1.208872 -0.224477 -0.028094 1 0 0 0 0 0 0 899922
-0.003098 -0.002699 0.120500 0.494817 1.212469 -0.224943 -0.028126 1 0 0 0 0 0 0 900921
-0.003103 -0.002681 0.120490 0.567197 0.963782 -0.090978 -0.028157 1 0 0 0 0 0 0 901920
-0.003106 -0.002671 0.120487 0.542322 1.060028 -0.161128 -0.028188 1 0 0 0 0 0 0 902921
-0.003107 -0.002667 0.120485 0.523125 1.129909 -0.197493 -0.028220 1 0 0 0 0 0 0 903923
-0.003108 -0.002665 0.120485 0.512765 1.167247 -0.211512 -0.028250 1 0 0 0 0 0 0 904893
-0.003109 -0.002663 0.120485 0.507661 1.186734 -0.216692 -0.028282 1 0 0 0 0 0 0 905925
-0.003109 -0.002663 0.120485 0.505338 1.197074 -0.218667 -0.028313 1 0 0 0 0 0 0 906920
-0.003096 -0.002649 0.120496 0.336352 1.024222 -0.372380 -0.028344 1 0 0 0 0 0 0 907919
-0.003095 -0.002624 0.120490 0.468752 0.841100 -0.158735 -0.028376 1 0 0 0 0 0 0 908920
-0.003095 -0.002611 0.120488 0.489433 0.986395 -0.187938 -0.028407 1 0 0 0 0 0 0 909920
-0.003095 -0.002605 0.120487 0.494931 1.082751 -0.208694 -0.028438 1 0 0 0 0 0 0 910920
-0.003095 -0.002602 0.120487 0.497240 1.133682 -0.217162 -0.028469 1 0 0 0 0 0 0 911915
-0.003095 -0.002600 0.120487 0.498542 1.159942 -0.220391 -0.028501 1 0 0 0 0 0 0 912918
-0.003095 -0.002599 0.120487 0.499413 1.173680 -0.221674 -0.028531 1 0 0 0 0 0 0 913891
-0.003095 -0.002599 0.120487 0.500119 1.181260 -0.222295 -0.028563 1 0 0 0 0 0 0 914920
-0.003100 -0.002580 0.120477 0.572931 0.934653 -0.087982 -0.028594 1 0 0 0 0 0 0 915921
-0.003103 -0.002571 0.120473 0.548316 1.031635 -0.158306 -0.028626 1 0 0 0 0 0 0 916920
-0.003104 -0.002566 0.120472 0.529261 1.101823 -0.194742 -0.028657 1 0 0 0 0 0 0 917915
-0.003105 -0.002564 0.120472 0.518969 1.139348 -0.208785 -0.028687 1 0 0 0 0 0 0 918891
-0.003105 -0.002563 0.120472 0.513899 1.158865 -0.213968 -0.028719 1 0 0 0 0 0 0 919918
-0.003106 -0.002562 0.120471 0.511579 1.169228 -0.215944 -0.028750 1 0 0 0 0 0 0 920914
-0.003106 -0.002562 0.120471 0.510677 1.175031 -0.216789 -0.028782 1 0 0 0 0 0 0 921918
-0.003106 -0.002562 0.120471 0.510486 1.178573 -0.217231 -0.028813 1 0 0 0 0 0 0 922921
-0.003093 -0.002548 0.120483 0.342439 1.002026 -0.370270 -0.028844 1 0 0 0 0 0 0 923922
-0.003087 -0.002541 0.120487 0.403176 1.068340 -0.291051 -0.028876 1 0 0 0 0 0 0 924919
-0.003084 -0.002538 0.120488 0.449339 1.118508 -0.250320 -0.028907 1 0 0 0 0 0 0 925921
-0.003082 -0.002536 0.120489 0.474618 1.146208 -0.234952 -0.028938 1 0 0 0 0 0 0 926920
-0.003087 -0.002517 0.120479 0.560009 0.909990 -0.094683 -0.028969 1 0 0 0 0 0 0 927907
-0.003089 -0.002507 0.120475 0.541821 1.012106 -0.163078 -0.029001 1 0 0 0 0 0 0 928917
-0.003090 -0.002502 0.120474 0.525981 1.084881 -0.198861 -0.029032 1 0 0 0 0 0 0 929919
-0.003091 -0.002500 0.120474 0.517314 1.123705 -0.212679 -0.029063 1 0 0 0 0 0 0 930921
-0.003091 -0.002499 0.120474 0.513052 1.143830 -0.217780 -0.029094 1 0 0 0 0 0 0 931916
-0.003091 -0.002498 0.120474 0.511123 1.154472 -0.219723 -0.029126 1 0 0 0 0 0 0 932918
-0.003091 -0.002498 0.120473 0.510419 1.160416 -0.220562 -0.029157 1 0 0 0 0 0 0 933919
-0.003091 -0.002498 0.120473 0.510334 1.164008 -0.221014 -0.029188 1 0 0 0 0 0 0 934921
-0.003091 -0.002498 0.120473 0.510563 1.166414 -0.221312 -0.029219 1 0 0 0 0 0 0 935913
-0.003091 -0.002497 0.120473 0.510948 1.168254 -0.221579 -0.029251 1 0 0 0 0 0 0 936922
-0.003091 -0.002497 0.120473 0.511414 1.169797 -0.221826 -0.029282 1 0 0 0 0 0 0 937922
-0.003091 -0.002497 0.120473 0.511919 1.171184 -0.222068 -0.029313 1 0 0 0 0 0 0 938923
-0.003091 -0.002497 0.120473 0.512430 1.172491 -0.222300 -0.029344 1 0 0 0 0 0 0 939906
-0.003091 -0.002497 0.120473 0.512963 1.173780 -0.222536 -0.029375 1 0 0 0 0 0 0 940906
-0.003079 -0.002484 0.120485 0.345083 0.995844 -0.375424 -0.029407 1 0 0 0 0 0 0 941913
-0.003073 -0.002477 0.120489 0.406016 1.061672 -0.296330 -0.029440 1 0 0 0 0 0 0 942971
-0.003069 -0.002474 0.120490 0.452258 1.111558 -0.255656 -0.029471 1 0 0 0 0 0 0 943984
-0.003068 -0.002472 0.120491 0.477556 1.139053 -0.240292 -0.029502 1 0 0 0 0 0 0 944969
-0.003067 -0.002471 0.120491 0.490799 1.153760 -0.234973 -0.029534 1 0 0 0 0 0 0 945984
-0.003066 -0.002471 0.120491 0.497755 1.161774 -0.233258 -0.029565 1 0 0 0 0 0 0 946970
-0.003066 -0.002471 0.120491 0.501497 1.166367 -0.232802 -0.029594 1 0 0 0 0 0 0 947912
-0.003066 -0.002471 0.120491 0.503654 1.169299 -0.232799 -0.029625 1 0 0 0 0 0 0 948902
-0.003066 -0.002471 0.120491 0.505002 1.171401 -0.232968 -0.029657 1 0 0 0 0 0 0 949911
-0.003066 -0.002471 0.120491 0.505928 1.173061 -0.233186 -0.029688 1 0 0 0 0 0 0 950902
-0.003066 -0.002471 0.120491 0.506688 1.174532 -0.233419 -0.029719 1 0 0 0 0 0 0 951916
-0.003066 -0.002471 0.120491 0.507315 1.175841 -0.233661 -0.029750 1 0 0 0 0 0 0 952902
-0.003066 -0.002471 0.120491 0.507906 1.177158 -0.233911 -0.029782 1 0 0 0 0 0 0 953912
-0.003066 -0.002470 0.120491 0.508467 1.178403 -0.234147 -0.029813 1 0 0 0 0 0 0 954904
-0.003066 -0.002470 0.120491 0.509004 1.179662 -0.234400 -0.029844 1 0 0 0 0 0 0 955913
-0.003066 -0.002470 0.120491 0.509555 1.180900 -0.234645 -0.029875 1 0 0 0 0 0 0 956910
-0.003071 -0.002452 0.120481 0.582298 0.931010 -0.099607 -0.029906 1 0 0 0 0 0 0 957888
-0.003074 -0.002443 0.120477 0.557747 1.026038 -0.170022 -0.029938 1 0 0 0 0 0 0 958909
-0.003076 -0.002438 0.120476 0.538681 1.095227 -0.206524 -0.029969 1 0 0 0 0 0 0 959911
-0.003076 -0.002436 0.120476 0.528400 1.132229 -0.220590 -0.030000 1 0 0 0 0 0 0 960902
-0.003077 -0.002435 0.120476 0.523336 1.151455 -0.225783 -0.030032 1 0 0 0 0 0 0 961909
-0.003077 -0.002434 0.120475 0.520990 1.161599 -0.227760 -0.030062 1 0 0 0 0 0 0 962887
-0.003077 -0.002434 0.120475 0.520085 1.167313 -0.228612 -0.030094 1 0 0 0 0 0 0 963911
-0.003077 -0.002434 0.120475 0.519895 1.170763 -0.229058 -0.030125 1 0 0 0 0 0 0 964909
-0.003077 -0.002434 0.120475 0.520049 1.173058 -0.229366 -0.030156 1 0 0 0 0 0 0 965892
-0.003077 -0.002434 0.120475 0.520407 1.174866 -0.229638 -0.030188 1 0 0 0 0 0 0 966911
-0.003077 -0.002434 0.120475 0.520844 1.176350 -0.229880 -0.030219 1 0 0 0 0 0 0 967904
-0.003077 -0.002434 0.120475 0.521341 1.177708 -0.230123 -0.030250 1 0 0 0 0 0 0 968908
-0.003077 -0.002434 0.120475 0.521857 1.178988 -0.230353 -0.030281 1 0 0 0 0 0 0 969905
-0.003077 -0.002434 0.120475 0.522444 1.180353 -0.230617 -0.030316 1 0 0 0 0 0 0 970996
-0.003046 -0.002425 0.120477 0.097669 1.060505 -0.251284 -0.030346 1 0 0 0 0 0 0 971983
-0.003030 -0.002420 0.120477 0.254295 1.105997 -0.240798 -0.030378 1 0 0 0 0 0 0 972992
-0.003022 -0.002418 0.120478 0.369929 1.140105 -0.235622 -0.030413 1 0 0 0 0 0 0 974099
-0.003018 -0.002417 0.120478 0.431728 1.158828 -0.233822 -0.030444 1 0 0 0 0 0 0 975109
-0.003016 -0.002416 0.120478 0.463210 1.168770 -0.233312 -0.030472 1 0 0 0 0 0 0 975997
-0.003015 -0.002416 0.120478 0.479257 1.174386 -0.233298 -0.030502 1 0 0 0 0 0 0 976963
-0.003014 -0.002416 0.120478 0.487558 1.177871 -0.233456 -0.030534 1 0 0 0 0 0 0 977987
-0.003014 -0.002416 0.120478 0.491952 1.180153 -0.233656 -0.030565 1 0 0 0 0 0 0 978963
-0.003014 -0.002416 0.120478 0.494435 1.181994 -0.233900 -0.030598 1 0 0 0 0 0 0 980022
-0.003014 -0.002416 0.120478 0.495892 1.183442 -0.234123 -0.030628 1 0 0 0 0 0 0 980987
-0.003014 -0.002416 0.120478 0.496891 1.184799 -0.234363 -0.030659 1 0 0 0 0 0 0 981994
-0.003014 -0.002416 0.120478 0.497634 1.186025 -0.234605 -0.030690 1 0 0 0 0 0 0 982965
-0.003014 -0.002416 0.120478 0.498250 1.187285 -0.234833 -0.030721 1 0 0 0 0 0 0 983963
-0.003014 -0.002416 0.120478 0.498840 1.188529 -0.235086 -0.030753 1 0 0 0 0 0 0 984985
-0.003014 -0.002416 0.120478 0.499381 1.189753 -0.235319 -0.030784 1 0 0 0 0 0 0 985986
-0.003014 -0.002416 0.120478 0.499878 1.190933 -0.235551 -0.030814 1 0 0 0 0 0 0 986962
-0.003014 -0.002416 0.120478 0.500397 1.192140 -0.235796 -0.030846 1 0 0 0 0 0 0 987963
-0.003014 -0.002416 0.120478 0.500912 1.193353 -0.236028 -0.030877 1 0 0 0 0 0 0 988961
-0.003014 -0.002416 0.120478 0.501423 1.194550 -0.236260 -0.030908 1 0 0 0 0 0 0 989961
-0.003014 -0.002416 0.120478 0.501947 1.195814 -0.236514 -0.030941 1 0 0 0 0 0 0 990999
-0.003014 -0.002416 0.120478 0.502445 1.197014 -0.236760 -0.030972 1 0 0 0 0 0 0 991999
-0.003014 -0.002416 0.120478 0.502940 1.198185 -0.236984 -0.031002 1 0 0 0 0 0 0 992962
-0.003014 -0.002416 0.120478 0.503448 1.199392 -0.237222 -0.031033 1 0 0 0 0 0 0 993961
-0.003014 -0.002416 0.120478 0.503955 1.200600 -0.237461 -0.031064 1 0 0 0 0 0 0 994961
-0.003014 -0.002416 0.120478 0.504483 1.201869 -0.237720 -0.031097 1 0 0 0 0 0 0 996018
-0.003014 -0.002416 0.120478 0.504989 1.203067 -0.237949 -0.031128 1 0 0 0 0 0 0 997004
-0.003014 -0.002416 0.120478 0.505495 1.204271 -0.238187 -0.031159 1 0 0 0 0 0 0 998000
-0.003014 -0.002416 0.120478 0.505996 1.205474 -0.238433 -0.031191 1 0 0 0 0 0 0 999003
-0.003014 -0.002416 0.120478 0.506511 1.206673 -0.238659 -0.031222 1 0 0 0 0 0 0 999999
-0.003014 -0.002416 0.120478 0.507025 1.207884 -0.238908 -0.031253 1 0 0 0 0 0 1 995
-0.003014 -0.002416 0.120478 0.507518 1.209086 -0.239140 -0.031284 1 0 0 0 0 0 1 1987
-0.003014 -0.002416 0.120478 0.508028 1.210304 -0.239380 -0.031316 1 0 0 0 0 0 1 2995
-0.003014 -0.002416 0.120478 0.508509 1.211462 -0.239618 -0.031346 1 0 0 0 0 0 1 3961
-0.003014 -0.002416 0.120478 0.509024 1.212678 -0.239850 -0.031377 1 0 0 0 0 0 1 4962
-0.003014 -0.002416 0.120478 0.509530 1.213883 -0.240088 -0.031408 1 0 0 0 0 0 1 5959
-0.003014 -0.002416 0.120478 0.510043 1.215116 -0.240340 -0.031440 1 0 0 0 0 0 1 6986
-0.003014 -0.002416 0.120478 0.510562 1.216343 -0.240575 -0.031472 1 0 0 0 0 0 1 7996
-0.003014 -0.002416 0.120478 0.511051 1.217508 -0.240805 -0.031502 1 0 0 0 0 0 1 8960
-0.003014 -0.002416 0.120478 0.511574 1.218703 -0.241044 -0.031533 1 0 0 0 0 0 1 9961
-0.003014 -0.002416 0.120478 0.512068 1.219923 -0.241283 -0.031564 1 0 0 0 0 0 1 10961
-0.003014 -0.002416 0.120478 0.512581 1.221161 -0.241536 -0.031597 1 0 0 0 0 0 1 11992
-0.003014 -0.002416 0.120478 0.513094 1.222375 -0.241768 -0.031628 1 0 0 0 0 0 1 12991
-0.003014 -0.002416 0.120478 0.513599 1.223578 -0.242005 -0.031659 1 0 0 0 0 0 1 13986
-0.003014 -0.002416 0.120478 0.514097 1.224775 -0.242251 -0.031690 1 0 0 0 0 0 1 14984
-0.003014 -0.002416 0.120478 0.514602 1.225969 -0.242479 -0.031721 1 0 0 0 0 0 1 15966
-0.003014 -0.002416 0.120478 0.515129 1.227193 -0.242727 -0.031753 1 0 0 0 0 0 1 16981
-0.003014 -0.002416 0.120478 0.515618 1.228384 -0.242957 -0.031783 1 0 0 0 0 0 1 17965
-0.003014 -0.002416 0.120478 0.516129 1.229595 -0.243200 -0.031815 1 0 0 0 0 0 1 18984
-0.003014 -0.002416 0.120478 0.516597 1.230719 -0.243418 -0.031844 1 0 0 0 0 0 1 19900
-0.003014 -0.002416 0.120478 0.517109 1.231939 -0.243659 -0.031875 1 0 0 0 0 0 1 20909
-0.003014 -0.002416 0.120478 0.517611 1.233135 -0.243896 -0.031906 1 0 0 0 0 0 1 21899
-0.003014 -0.002416 0.120478 0.518115 1.234347 -0.244144 -0.031938 1 0 0 0 0 0 1 22909
-0.003014 -0.002416 0.120478 0.518628 1.235561 -0.244376 -0.031969 1 0 0 0 0 0 1 23908
-0.003014 -0.002416 0.120478 0.519144 1.236756 -0.244619 -0.032000 1 0 0 0 0 0 1 24899
-0.003014 -0.002416 0.120478 0.519645 1.237977 -0.244854 -0.032032 1 0 0 0 0 0 1 25908
-0.003014 -0.002416 0.120478 0.520139 1.239168 -0.245098 -0.032063 1 0 0 0 0 0 1 26901
-0.003014 -0.002416 0.120478 0.520662 1.240386 -0.245327 -0.032094 1 0 0 0 0 0 1 27913
-0.003014 -0.002416 0.120478 0.521160 1.241588 -0.245567 -0.032125 1 0 0 0 0 0 1 28899
-0.003014 -0.002416 0.120478 0.521675 1.242818 -0.245811 -0.032157 1 0 0 0 0 0 1 29916
-0.003014 -0.002416 0.120478 0.522169 1.244004 -0.246054 -0.032188 1 0 0 0 0 0 1 30905
-0.003014 -0.002416 0.120478 0.522685 1.245224 -0.246288 -0.032219 1 0 0 0 0 0 1 31909
-0.003014 -0.002416 0.120478 0.523207 1.246437 -0.246533 -0.032251 1 0 0 0 0 0 1 32915
-0.003014 -0.002416 0.120478 0.523697 1.247632 -0.246764 -0.032281 1 0 0 0 0 0 1 33902
-0.003019 -0.002397 0.120468 0.596650 0.997161 -0.111203 -0.032313 1 0 0 0 0 0 1 34909
-0.003022 -0.002388 0.120464 0.572126 1.091688 -0.181550 -0.032344 1 0 0 0 0 0 1 35899
-0.003024 -0.002383 0.120463 0.553097 1.160651 -0.218033 -0.032375 1 0 0 0 0 0 1 36909
-0.003024 -0.002381 0.120463 0.542838 1.197528 -0.232103 -0.032407 1 0 0 0 0 0 1 37908
-0.003025 -0.002380 0.120462 0.537750 1.216678 -0.237278 -0.032438 1 0 0 0 0 0 1 38923
-0.003025 -0.002379 0.120462 0.535401 1.226797 -0.239245 -0.032469 1 0 0 0 0 0 1 39917
-0.003025 -0.002379 0.120462 0.534480 1.232462 -0.240091 -0.032501 1 0 0 0 0 0 1 40918
-0.003025 -0.002379 0.120462 0.534251 1.235862 -0.240527 -0.032532 1 0 0 0 0 0 1 41916
-0.003025 -0.002379 0.120462 0.534385 1.238159 -0.240838 -0.032563 1 0 0 0 0 0 1 42917
-0.003025 -0.002379 0.120462 0.534718 1.239912 -0.241087 -0.032594 1 0 0 0 0 0 1 43916
-0.003030 -0.002360 0.120452 0.607560 0.989711 -0.105352 -0.032626 1 0 0 0 0 0 1 44915
-0.003033 -0.002351 0.120449 0.583038 1.084260 -0.175751 -0.032657 1 0 0 0 0 0 1 45912
-0.003035 -0.002346 0.120448 0.564030 1.153212 -0.212249 -0.032688 1 0 0 0 0 0 1 46915
-0.003035 -0.002344 0.120447 0.553751 1.190104 -0.226322 -0.032719 1 0 0 0 0 0 1 47917
-0.003036 -0.002343 0.120447 0.548661 1.209211 -0.231494 -0.032751 1 0 0 0 0 0 1 48918
-0.003036 -0.002342 0.120447 0.546325 1.219326 -0.233458 -0.032782 1 0 0 0 0 0 1 49912
-0.003036 -0.002342 0.120447 0.545385 1.224963 -0.234288 -0.032813 1 0 0 0 0 0 1 50919
-0.003036 -0.002342 0.120447 0.545178 1.228347 -0.234714 -0.032844 1 0 0 0 0 0 1 51916
-0.003036 -0.002342 0.120447 0.545327 1.230632 -0.235011 -0.032876 1 0 0 0 0 0 1 52916
-0.003041 -0.002323 0.120437 0.618059 0.980751 -0.099119 -0.032907 1 0 0 0 0 0 1 53915
-0.003044 -0.002314 0.120433 0.593525 1.075281 -0.169558 -0.032937 1 0 0 0 0 0 1 54887
-0.003046 -0.002309 0.120432 0.574511 1.144262 -0.206086 -0.032969 1 0 0 0 0 0 1 55916
-0.003046 -0.002307 0.120432 0.564256 1.181127 -0.220154 -0.033000 1 0 0 0 0 0 1 56914
-0.003047 -0.002306 0.120431 0.559162 1.200235 -0.225333 -0.033032 1 0 0 0 0 0 1 57919
-0.003047 -0.002305 0.120431 0.556821 1.210335 -0.227289 -0.033063 1 0 0 0 0 0 1 58917
-0.003047 -0.002305 0.120431 0.555901 1.215944 -0.228110 -0.033094 1 0 0 0 0 0 1 59913
-0.003052 -0.002286 0.120421 0.628060 0.967782 -0.092205 -0.033125 1 0 0 0 0 0 1 60914
-0.003055 -0.002277 0.120418 0.603285 1.063027 -0.162780 -0.033156 1 0 0 0 0 0 1 61885
-0.003057 -0.002272 0.120417 0.584167 1.132364 -0.199344 -0.033188 1 0 0 0 0 0 1 62923
-0.003057 -0.002270 0.120416 0.573834 1.169356 -0.213426 -0.033218 1 0 0 0 0 0 1 63888
-0.003058 -0.002269 0.120416 0.568736 1.188578 -0.218597 -0.033251 1 0 0 0 0 0 1 64918
-0.003058 -0.002268 0.120416 0.566386 1.198707 -0.220554 -0.033282 1 0 0 0 0 0 1 65914
-0.003058 -0.002268 0.120416 0.565431 1.204290 -0.221359 -0.033312 1 0 0 0 0 0 1 66886
-0.003063 -0.002249 0.120406 0.637587 0.956211 -0.085298 -0.033344 1 0 0 0 0 0 1 67913
-0.003066 -0.002240 0.120402 0.612862 1.051396 -0.155917 -0.033376 1 0 0 0 0 0 1 68915
-0.003068 -0.002236 0.120401 0.593750 1.120607 -0.192511 -0.033407 1 0 0 0 0 0 1 69912
-0.003068 -0.002233 0.120401 0.583452 1.157612 -0.206591 -0.033438 1 0 0 0 0 0 1 70910
-0.003069 -0.002232 0.120401 0.578340 1.176745 -0.211756 -0.033469 1 0 0 0 0 0 1 71903
-0.003074 -0.002213 0.120390 0.648307 0.935465 -0.077051 -0.033500 1 0 0 0 0 0 1 72907
-0.003077 -0.002204 0.120387 0.622541 1.033916 -0.148260 -0.033532 1 0 0 0 0 0 1 73911
-0.003079 -0.002199 0.120386 0.602891 1.104761 -0.185065 -0.033563 1 0 0 0 0 0 1 74918
-0.003079 -0.002196 0.120385 0.592312 1.142560 -0.199227 -0.033594 1 0 0 0 0 0 1 75915
-0.003080 -0.002195 0.120385 0.587087 1.162097 -0.204395 -0.033625 1 0 0 0 0 0 1 76915
-0.003080 -0.002195 0.120385 0.584673 1.172397 -0.206342 -0.033657 1 0 0 0 0 0 1 77912
-0.003085 -0.002176 0.120375 0.656005 0.926745 -0.070341 -0.033688 1 0 0 0 0 0 1 78903
-0.003088 -0.002167 0.120371 0.630969 1.022875 -0.141215 -0.033719 1 0 0 0 0 0 1 79911
-0.003090 -0.002162 0.120370 0.611704 1.092562 -0.177903 -0.033750 1 0 0 0 0 0 1 80912
-0.003090 -0.002160 0.120370 0.601328 1.129788 -0.192004 -0.033782 1 0 0 0 0 0 1 81912
-0.003091 -0.002158 0.120369 0.596190 1.149019 -0.197165 -0.033813 1 0 0 0 0 0 1 82912
-0.003091 -0.002158 0.120369 0.593875 1.159234 -0.199104 -0.033846 1 0 0 0 0 0 1 83981
-0.003091 -0.002158 0.120369 0.592953 1.164840 -0.199910 -0.033878 1 0 0 0 0 0 1 84986
-0.003096 -0.002139 0.120359 0.665019 0.916913 -0.063327 -0.033909 1 0 0 0 0 0 1 85993
-0.003099 -0.002130 0.120356 0.640391 1.011760 -0.134116 -0.033940 1 0 0 0 0 0 1 86984
-0.003101 -0.002125 0.120355 0.621352 1.080789 -0.170772 -0.033971 1 0 0 0 0 0 1 87982
-0.003101 -0.002123 0.120354 0.611067 1.117650 -0.184861 -0.034002 1 0 0 0 0 0 1 88966
-0.003102 -0.002122 0.120354 0.605996 1.136738 -0.190012 -0.034034 1 0 0 0 0 0 1 89981
-0.003102 -0.002121 0.120354 0.603673 1.146788 -0.191942 -0.034065 1 0 0 0 0 0 1 90981
-0.003102 -0.002121 0.120354 0.602721 1.152240 -0.192708 -0.034094 1 0 0 0 0 0 1 91898
-0.003102 -0.002121 0.120354 0.602541 1.155538 -0.193096 -0.034125 1 0 0 0 0 0 1 92908
-0.003102 -0.002121 0.120354 0.602710 1.157721 -0.193341 -0.034156 1 0 0 0 0 0 1 93897
-0.003102 -0.002120 0.120354 0.603085 1.159338 -0.193559 -0.034188 1 0 0 0 0 0 1 94907
-0.003108 -0.002102 0.120344 0.675768 0.909445 -0.056583 -0.034219 1 0 0 0 0 0 1 95908
-0.003110 -0.002093 0.120340 0.651541 1.003183 -0.127343 -0.034250 1 0 0 0 0 0 1 96898
-0.003112 -0.002088 0.120339 0.632682 1.071653 -0.163993 -0.034282 1 0 0 0 0 0 1 97908
-0.003112 -0.002086 0.120339 0.622502 1.108229 -0.178079 -0.034312 1 0 0 0 0 0 1 98898
-0.003113 -0.002085 0.120338 0.617465 1.127160 -0.183224 -0.034344 1 0 0 0 0 0 1 99907
-0.003113 -0.002084 0.120338 0.615172 1.137126 -0.185139 -0.034375 1 0 0 0 0 0 1 100913
-0.003113 -0.002084 0.120338 0.614288 1.142601 -0.185916 -0.034406 1 0 0 0 0 0 1 101892
-0.003113 -0.002084 0.120338 0.614114 1.145877 -0.186307 -0.034438 1 0 0 0 0 0 1 102910
-0.003113 -0.002084 0.120338 0.614296 1.148038 -0.186541 -0.034469 1 0 0 0 0 0 1 103908
-0.003113 -0.002084 0.120338 0.614669 1.149603 -0.186741 -0.034500 1 0 0 0 0 0 1 104898
-0.003113 -0.002084 0.120338 0.615132 1.150939 -0.186925 -0.034532 1 0 0 0 0 0 1 105909
-0.003113 -0.002084 0.120338 0.615631 1.152091 -0.187076 -0.034562 1 0 0 0 0 0 1 106885
-0.003113 -0.002084 0.120338 0.616179 1.153222 -0.187260 -0.034594 1 0 0 0 0 0 1 107906
-0.003113 -0.002084 0.120338 0.616719 1.154295 -0.187428 -0.034625 1 0 0 0 0 0 1 108899
-0.003113 -0.002084 0.120338 0.617277 1.155362 -0.187605 -0.034657 1 0 0 0 0 0 1 109909
-0.003119 -0.002065 0.120328 0.690049 0.905176 -0.050394 -0.034688 1 0 0 0 0 0 1 110906
-0.003121 -0.002056 0.120325 0.665912 0.998624 -0.121203 -0.034719 1 0 0 0 0 0 1 111902
-0.003123 -0.002051 0.120323 0.647095 1.066919 -0.157871 -0.034750 1 0 0 0 0 0 1 112885
-0.003123 -0.002049 0.120323 0.636956 1.103443 -0.171958 -0.034781 1 0 0 0 0 0 1 113901
-0.003124 -0.002048 0.120323 0.631940 1.122315 -0.177081 -0.034813 1 0 0 0 0 0 1 114902
-0.003124 -0.002047 0.120323 0.629646 1.132240 -0.178997 -0.034844 1 0 0 0 0 0 1 115903
-0.003124 -0.002047 0.120323 0.628767 1.137715 -0.179766 -0.034875 1 0 0 0 0 0 1 116901
-0.003124 -0.002047 0.120323 0.628604 1.140958 -0.180153 -0.034907 1 0 0 0 0 0 1 117909
-0.003124 -0.002047 0.120323 0.628790 1.143058 -0.180385 -0.034937 1 0 0 0 0 0 1 118889
-0.003124 -0.002047 0.120323 0.629189 1.144649 -0.180562 -0.034969 1 0 0 0 0 0 1 119906
-0.003124 -0.002047 0.120323 0.629645 1.145949 -0.180742 -0.035000 1 0 0 0 0 0 1 120907
-0.003124 -0.002047 0.120323 0.630156 1.147113 -0.180896 -0.035031 1 0 0 0 0 0 1 121902
-0.003124 -0.002047 0.120323 0.630698 1.148208 -0.181069 -0.035063 1 0 0 0 0 0 1 122904
-0.003124 -0.002047 0.120323 0.631249 1.149254 -0.181224 -0.035094 1 0 0 0 0 0 1 123899
-0.003124 -0.002047 0.120323 0.631807 1.150291 -0.181391 -0.035125 1 0 0 0 0 0 1 124900
-0.003124 -0.002047 0.120323 0.632365 1.151343 -0.181547 -0.035156 1 0 0 0 0 0 1 125905
-0.003124 -0.002047 0.120323 0.632920 1.152364 -0.181716 -0.035188 1 0 0 0 0 0 1 126908
-0.003124 -0.002047 0.120323 0.633493 1.153403 -0.181872 -0.035219 1 0 0 0 0 0 1 127916
-0.003124 -0.002047 0.120323 0.634050 1.154417 -0.182031 -0.035250 1 0 0 0 0 0 1 128906
-0.003124 -0.002047 0.120323 0.634601 1.155419 -0.182189 -0.035281 1 0 0 0 0 0 1 129885
-0.003130 -0.002028 0.120313 0.707404 0.905157 -0.044767 -0.035313 1 0 0 0 0 0 1 130904
-0.003132 -0.002019 0.120309 0.683324 0.998439 -0.115584 -0.035344 1 0 0 0 0 0 1 131903
-0.003134 -0.002015 0.120308 0.664549 1.066651 -0.152271 -0.035375 1 0 0 0 0 0 1 132901
-0.003134 -0.002012 0.120307 0.654421 1.103104 -0.166362 -0.035406 1 0 0 0 0 0 1 133904
-0.003135 -0.002011 0.120307 0.649417 1.121940 -0.171487 -0.035438 1 0 0 0 0 0 1 134906
-0.003135 -0.002011 0.120307 0.647125 1.131840 -0.173376 -0.035468 1 0 0 0 0 0 1 135889
-0.003135 -0.002010 0.120307 0.646240 1.137263 -0.174144 -0.035500 1 0 0 0 0 0 1 136884
-0.003135 -0.002010 0.120307 0.646095 1.140500 -0.174520 -0.035531 1 0 0 0 0 0 1 137902
-0.003135 -0.002010 0.120307 0.646297 1.142594 -0.174738 -0.035562 1 0 0 0 0 0 1 138885
-0.003135 -0.002010 0.120307 0.646682 1.144159 -0.174927 -0.035594 1 0 0 0 0 0 1 139900
-0.003135 -0.002010 0.120307 0.647151 1.145450 -0.175094 -0.035625 1 0 0 0 0 0 1 140902
-0.003135 -0.002010 0.120307 0.647670 1.146583 -0.175233 -0.035656 1 0 0 0 0 0 1 141895
-0.003135 -0.002010 0.120307 0.648269 1.147746 -0.175411 -0.035690 1 0 0 0 0 0 1 142986
-0.003135 -0.002010 0.120307 0.648823 1.148790 -0.175565 -0.035721 1 0 0 0 0 0 1 143985
-0.003135 -0.002010 0.120307 0.649383 1.149803 -0.175725 -0.035753 1 0 0 0 0 0 1 144979
-0.003135 -0.002010 0.120307 0.649951 1.150827 -0.175867 -0.035784 1 0 0 0 0 0 1 145986
-0.003135 -0.002010 0.120307 0.650573 1.151931 -0.176034 -0.035818 1 0 0 0 0 0 1 147083
-0.003135 -0.002010 0.120307 0.651070 1.152835 -0.176185 -0.035846 1 0 0 0 0 0 1 147979
-0.003135 -0.002010 0.120307 0.651718 1.153961 -0.176345 -0.035881 1 0 0 0 0 0 1 149103
-0.003141 -0.001992 0.120297 0.724519 0.903645 -0.038678 -0.035913 1 0 0 0 0 0 1 150112
-0.003143 -0.001982 0.120293 0.700416 0.996581 -0.109518 -0.035939 1 0 0 0 0 0 1 150958
-0.003145 -0.001978 0.120292 0.681684 1.064689 -0.146211 -0.035971 1 0 0 0 0 0 1 151955
-0.003145 -0.001976 0.120292 0.671626 1.101231 -0.160313 -0.036006 1 0 0 0 0 0 1 153080
-0.003146 -0.001974 0.120292 0.666644 1.120054 -0.165440 -0.036038 1 0 0 0 0 0 1 154102
-0.003146 -0.001974 0.120292 0.664381 1.129927 -0.167336 -0.036069 1 0 0 0 0 0 1 155108
-0.003146 -0.001974 0.120292 0.663507 1.135343 -0.168099 -0.036100 1 0 0 0 0 0 1 156102
-0.003146 -0.001973 0.120292 0.663342 1.138520 -0.168451 -0.036131 1 0 0 0 0 0 1 157086
-0.003146 -0.001973 0.120292 0.663547 1.140613 -0.168675 -0.036162 1 0 0 0 0 0 1 158086
-0.003146 -0.001973 0.120292 0.663936 1.142160 -0.168839 -0.036194 1 0 0 0 0 0 1 159102
-0.003146 -0.001973 0.120292 0.664420 1.143421 -0.168993 -0.036225 1 0 0 0 0 0 1 160087
-0.003146 -0.001973 0.120292 0.664949 1.144562 -0.169141 -0.036256 1 0 0 0 0 0 1 161103
-0.003146 -0.001973 0.120292 0.665419 1.145476 -0.169278 -0.036283 1 0 0 0 0 0 1 161961
-0.003146 -0.001973 0.120292 0.666053 1.146610 -0.169436 -0.036318 1 0 0 0 0 0 1 163082
-0.003146 -0.001973 0.120292 0.666587 1.147550 -0.169579 -0.036348 1 0 0 0 0 0 1 164021
-0.003146 -0.001973 0.120292 0.667157 1.148568 -0.169719 -0.036379 1 0 0 0 0 0 1 165029
-0.003146 -0.001973 0.120292 0.667748 1.149566 -0.169872 -0.036411 1 0 0 0 0 0 1 166041
-0.003146 -0.001973 0.120292 0.668294 1.150515 -0.170010 -0.036441 1 0 0 0 0 0 1 167020
-0.003146 -0.001973 0.120292 0.668875 1.151528 -0.170156 -0.036473 1 0 0 0 0 0 1 168029
-0.003146 -0.001973 0.120292 0.669372 1.152384 -0.170282 -0.036500 1 0 0 0 0 0 1 168895
-0.003146 -0.001973 0.120292 0.669942 1.153371 -0.170436 -0.036531 1 0 0 0 0 0 1 169904
-0.003146 -0.001973 0.120292 0.670589 1.154480 -0.170593 -0.036566 1 0 0 0 0 0 1 171020
-0.003146 -0.001973 0.120292 0.671168 1.155476 -0.170739 -0.036598 1 0 0 0 0 0 1 172029
-0.003146 -0.001973 0.120292 0.671744 1.156468 -0.170886 -0.036629 1 0 0 0 0 0 1 173034
-0.003146 -0.001973 0.120292 0.672316 1.157435 -0.171043 -0.036660 1 0 0 0 0 0 1 174025
-0.003146 -0.001973 0.120292 0.672891 1.158440 -0.171179 -0.036692 1 0 0 0 0 0 1 175034
-0.003146 -0.001973 0.120292 0.673466 1.159432 -0.171324 -0.036723 1 0 0 0 0 0 1 176038
-0.003146 -0.001973 0.120292 0.674035 1.160413 -0.171469 -0.036754 1 0 0 0 0 0 1 177032
-0.003152 -0.001955 0.120281 0.746866 0.909929 -0.033514 -0.036785 1 0 0 0 0 0 1 178033
-0.003154 -0.001946 0.120278 0.722910 1.002803 -0.104385 -0.036816 1 0 0 0 0 0 1 179021
-0.003156 -0.001941 0.120277 0.704148 1.070684 -0.141083 -0.036844 1 0 0 0 0 0 1 179913
-0.003156 -0.001939 0.120276 0.694117 1.107160 -0.155183 -0.036879 1 0 0 0 0 0 1 181033
-0.003157 -0.001938 0.120276 0.689071 1.125794 -0.160283 -0.036907 1 0 0 0 0 0 1 181915
-0.003157 -0.001937 0.120276 0.686788 1.135622 -0.162163 -0.036937 1 0 0 0 0 0 1 182883
-0.003157 -0.001937 0.120276 0.686013 1.141154 -0.162934 -0.036973 1 0 0 0 0 0 1 184030
-0.003157 -0.001937 0.120276 0.685791 1.144219 -0.163271 -0.037000 1 0 0 0 0 0 1 184910
-0.003157 -0.001937 0.120276 0.686066 1.146407 -0.163494 -0.037036 1 0 0 0 0 0 1 186036
-0.003157 -0.001937 0.120276 0.686480 1.147935 -0.163658 -0.037067 1 0 0 0 0 0 1 187038
-0.003157 -0.001937 0.120276 0.686955 1.149166 -0.163809 -0.037098 1 0 0 0 0 0 1 188036
-0.003157 -0.001937 0.120276 0.687423 1.150166 -0.163935 -0.037125 1 0 0 0 0 0 1 188911
-0.003157 -0.001937 0.120276 0.688046 1.151317 -0.164091 -0.037161 1 0 0 0 0 0 1 190037
-0.003157 -0.001937 0.120276 0.688612 1.152308 -0.164222 -0.037192 1 0 0 0 0 0 1 191033
-0.003157 -0.001937 0.120276 0.689176 1.153311 -0.164367 -0.037223 1 0 0 0 0 0 1 192040
-0.003157 -0.001937 0.120276 0.689756 1.154283 -0.164497 -0.037254 1 0 0 0 0 0 1 193033
-0.003157 -0.001937 0.120276 0.690338 1.155256 -0.164635 -0.037286 1 0 0 0 0 0 1 194037
-0.003157 -0.001937 0.120276 0.690818 1.156064 -0.164758 -0.037312 1 0 0 0 0 0 1 194880
-0.003157 -0.001937 0.120276 0.691415 1.157037 -0.164896 -0.037343 1 0 0 0 0 0 1 195880
-0.003157 -0.001937 0.120276 0.692052 1.158139 -0.165051 -0.037378 1 0 0 0 0 0 1 197003
-0.003157 -0.001937 0.120276 0.692650 1.159127 -0.165187 -0.037410 1 0 0 0 0 0 1 198034
-0.003157 -0.001937 0.120276 0.693216 1.160095 -0.165337 -0.037442 1 0 0 0 0 0 1 199031
-0.003157 -0.001937 0.120276 0.693806 1.161063 -0.165464 -0.037473 1 0 0 0 0 0 1 200034
-0.003157 -0.001937 0.120276 0.694387 1.162032 -0.165600 -0.037504 1 0 0 0 0 0 1 201035
-0.003157 -0.001937 0.120276 0.694888 1.162888 -0.165727 -0.037531 1 0 0 0 0 0 1 201907
-0.003157 -0.001937 0.120276 0.695463 1.163840 -0.165867 -0.037563 1 0 0 0 0 0 1 202910
-0.003157 -0.001937 0.120276 0.696132 1.164948 -0.166028 -0.037598 1 0 0 0 0 0 1 204039
-0.003157 -0.001937 0.120276 0.696701 1.165904 -0.166154 -0.037629 1 0 0 0 0 0 1 205033
-0.003157 -0.001937 0.120276 0.697279 1.166872 -0.166290 -0.037660 1 0 0 0 0 0 1 206034
-0.003157 -0.001937 0.120276 0.697759 1.167697 -0.166421 -0.037687 1 0 0 0 0 0 1 206883
-0.003157 -0.001937 0.120276 0.698436 1.168811 -0.166568 -0.037723 1 0 0 0 0 0 1 208036
-0.003157 -0.001937 0.120276 0.699027 1.169774 -0.166710 -0.037754 1 0 0 0 0 0 1 209034
-0.003157 -0.001937 0.120276 0.699520 1.170636 -0.166832 -0.037782 1 0 0 0 0 0 1 209910
-0.003157 -0.001937 0.120276 0.700173 1.171715 -0.166981 -0.037817 1 0 0 0 0 0 1 211035
-0.003157 -0.001937 0.120276 0.700740 1.172686 -0.167132 -0.037848 1 0 0 0 0 0 1 212035
-0.003157 -0.001937 0.120276 0.701328 1.173650 -0.167258 -0.037879 1 0 0 0 0 0 1 213034
-0.003157 -0.001937 0.120276 0.701902 1.174607 -0.167393 -0.037910 1 0 0 0 0 0 1 214023
-0.003157 -0.001937 0.120276 0.702482 1.175595 -0.167538 -0.037942 1 0 0 0 0 0 1 215031
-0.003157 -0.001937 0.120276 0.703056 1.176546 -0.167677 -0.037973 1 0 0 0 0 0 1 216033
-0.003157 -0.001937 0.120276 0.703635 1.177503 -0.167817 -0.038003 1 0 0 0 0 0 1 217005
-0.003157 -0.001937 0.120276 0.704223 1.178491 -0.167947 -0.038035 1 0 0 0 0 0 1 218033
-0.003157 -0.001937 0.120276 0.704803 1.179461 -0.168084 -0.038067 1 0 0 0 0 0 1 219036
-0.003157 -0.001937 0.120276 0.705370 1.180433 -0.168236 -0.038098 1 0 0 0 0 0 1 220036
-0.003157 -0.001937 0.120276 0.705959 1.181399 -0.168362 -0.038129 1 0 0 0 0 0 1 221037
-0.003157 -0.001937 0.120276 0.706537 1.182381 -0.168505 -0.038161 1 0 0 0 0 0 1 222040
-0.003157 -0.001937 0.120276 0.707117 1.183336 -0.168637 -0.038192 1 0 0 0 0 0 1 223037
-0.003157 -0.001937 0.120276 0.707688 1.184295 -0.168781 -0.038223 1 0 0 0 0 0 1 224037
-0.003157 -0.001937 0.120276 0.708281 1.185278 -0.168925 -0.038254 1 0 0 0 0 0 1 225035
-0.003157 -0.001937 0.120276 0.708842 1.186221 -0.169049 -0.038285 1 0 0 0 0 0 1 226017
-0.003157 -0.001937 0.120276 0.709424 1.187212 -0.169194 -0.038317 1 0 0 0 0 0 1 227029
-0.003157 -0.001937 0.120276 0.709991 1.188151 -0.169332 -0.038347 1 0 0 0 0 0 1 228018
-0.003157 -0.001937 0.120276 0.710582 1.189134 -0.169464 -0.038379 1 0 0 0 0 0 1 229027
-0.003157 -0.001937 0.120276 0.711152 1.190104 -0.169606 -0.038410 1 0 0 0 0 0 1 230016
-0.003157 -0.001937 0.120276 0.711740 1.191073 -0.169739 -0.038442 1 0 0 0 0 0 1 231027
-0.003157 -0.001937 0.120276 0.712301 1.192033 -0.169889 -0.038472 1 0 0 0 0 0 1 232017
-0.003157 -0.001937 0.120276 0.712895 1.193007 -0.170016 -0.038504 1 0 0 0 0 0 1 233026
-0.003157 -0.001937 0.120276 0.713470 1.193967 -0.170151 -0.038535 1 0 0 0 0 0 1 234017
-0.003157 -0.001937 0.120276 0.714063 1.194953 -0.170303 -0.038566 1 0 0 0 0 0 1 235027
-0.003162 -0.001918 0.120266 0.786988 0.944024 -0.031911 -0.038598 1 0 0 0 0 0 1 236024
-0.003165 -0.001909 0.120262 0.763162 1.036587 -0.102746 -0.038629 1 0 0 0 0 0 1 237025
-0.003167 -0.001904 0.120261 0.744511 1.104373 -0.139441 -0.038660 1 0 0 0 0 0 1 238018
-0.003167 -0.001902 0.120261 0.734459 1.140638 -0.153509 -0.038692 1 0 0 0 0 0 1 239028
-0.003168 -0.001901 0.120260 0.729487 1.159342 -0.158622 -0.038723 1 0 0 0 0 0 1 240028
-0.003168 -0.001900 0.120260 0.727226 1.169141 -0.160501 -0.038754 1 0 0 0 0 0 1 241024
-0.003168 -0.001900 0.120260 0.726386 1.174532 -0.161247 -0.038786 1 0 0 0 0 0 1 242037
-0.003168 -0.001900 0.120260 0.726235 1.177667 -0.161585 -0.038816 1 0 0 0 0 0 1 243022
-0.003168 -0.001900 0.120260 0.726455 1.179724 -0.161796 -0.038848 1 0 0 0 0 0 1 244026
-0.003168 -0.001900 0.120260 0.726867 1.181227 -0.161950 -0.038879 1 0 0 0 0 0 1 245040
-0.003168 -0.001900 0.120260 0.727357 1.182462 -0.162085 -0.038911 1 0 0 0 0 0 1 246035
-0.003168 -0.001900 0.120260 0.727883 1.183544 -0.162213 -0.038942 1 0 0 0 0 0 1 247028
-0.003168 -0.001900 0.120260 0.728452 1.184556 -0.162350 -0.038973 1 0 0 0 0 0 1 248034
-0.003168 -0.001900 0.120260 0.729018 1.185533 -0.162479 -0.039004 1 0 0 0 0 0 1 249023
-0.003168 -0.001900 0.120260 0.729604 1.186508 -0.162617 -0.039035 1 0 0 0 0 0 1 250034
-0.003168 -0.001900 0.120260 0.730184 1.187471 -0.162735 -0.039067 1 0 0 0 0 0 1 251035
-0.003168 -0.001900 0.120260 0.730764 1.188431 -0.162870 -0.039098 1 0 0 0 0 0 1 252033
-0.003168 -0.001900 0.120260 0.731341 1.189376 -0.163008 -0.039129 1 0 0 0 0 0 1 253035
-0.003168 -0.001900 0.120260 0.731934 1.190337 -0.163132 -0.039161 1 0 0 0 0 0 1 254039
-0.003168 -0.001900 0.120260 0.732518 1.191287 -0.163262 -0.039192 1 0 0 0 0 0 1 255038
-0.003168 -0.001900 0.120260 0.733103 1.192221 -0.163385 -0.039223 1 0 0 0 0 0 1 256033
-0.003168 -0.001900 0.120260 0.733687 1.193168 -0.163534 -0.039254 1 0 0 0 0 0 1 257031
-0.003173 -0.001881 0.120250 0.806641 0.942177 -0.024884 -0.039285 1 0 0 0 0 0 1 258031
-0.003176 -0.001872 0.120247 0.782858 1.034517 -0.095739 -0.039316 1 0 0 0 0 0 1 259021
-0.003178 -0.001868 0.120245 0.764266 1.102227 -0.132457 -0.039348 1 0 0 0 0 0 1 260029
-0.003178 -0.001865 0.120245 0.754218 1.138429 -0.146526 -0.039379 1 0 0 0 0 0 1 261030
-0.003179 -0.001864 0.120245 0.749255 1.157109 -0.151625 -0.039410 1 0 0 0 0 0 1 262033
-0.003179 -0.001864 0.120245 0.747017 1.166882 -0.153506 -0.039442 1 0 0 0 0 0 1 263033
-0.003179 -0.001863 0.120245 0.746168 1.172230 -0.154233 -0.039473 1 0 0 0 0 0 1 264033
-0.003179 -0.001863 0.120245 0.746033 1.175358 -0.154565 -0.039504 1 0 0 0 0 0 1 265034
-0.003179 -0.001863 0.120245 0.746243 1.177393 -0.154762 -0.039535 1 0 0 0 0 0 1 266033
-0.003160 -0.001867 0.120235 0.487237 1.238417 -0.021960 -0.039567 1 0 0 0 0 0 1 267034
-0.003151 -0.001870 0.120232 0.582234 1.219268 -0.089819 -0.039598 1 0 0 0 0 0 1 268024
-0.003146 -0.001871 0.120230 0.651468 1.204580 -0.124975 -0.039629 1 0 0 0 0 0 1 269038
-0.003144 -0.001871 0.120230 0.688171 1.196915 -0.138448 -0.039660 1 0 0 0 0 0 1 270033
-0.003143 -0.001872 0.120230 0.706874 1.193409 -0.143336 -0.039692 1 0 0 0 0 0 1 271034
-0.003142 -0.001872 0.120230 0.716480 1.192079 -0.145129 -0.039723 1 0 0 0 0 0 1 272032
-0.003142 -0.001872 0.120230 0.721555 1.191877 -0.145822 -0.039754 1 0 0 0 0 0 1 273034
-0.003142 -0.001872 0.120230 0.724369 1.192229 -0.146145 -0.039785 1 0 0 0 0 0 1 274031
-0.003134 -0.001840 0.120231 0.627874 0.758739 -0.160671 -0.039817 1 0 0 0 0 0 1 275036
-0.003131 -0.001824 0.120231 0.663939 0.914805 -0.153365 -0.039848 1 0 0 0 0 0 1 276026
-0.003129 -0.001816 0.120231 0.690762 1.030555 -0.149747 -0.039878 1 0 0 0 0 0 1 277004
-0.003128 -0.001812 0.120231 0.705387 1.092666 -0.148469 -0.039910 1 0 0 0 0 0 1 278023
-0.003127 -0.001810 0.120231 0.713072 1.124552 -0.148107 -0.039942 1 0 0 0 0 0 1 279036
-0.003127 -0.001809 0.120231 0.717506 1.141483 -0.148113 -0.039990 1 0 0 0 0 0 1 280580
-0.003127 -0.001809 0.120231 0.719567 1.149666 -0.148110 -0.040004 1 0 0 0 0 0 1 281034
-0.003127 -0.001809 0.120231 0.721024 1.154453 -0.148205 -0.040036 1 0 0 0 0 0 1 282038
-0.003127 -0.001808 0.120231 0.722031 1.157310 -0.148304 -0.040067 1 0 0 0 0 0 1 283036
-0.003127 -0.001808 0.120231 0.722810 1.159169 -0.148430 -0.040098 1 0 0 0 0 0 1 284031
-0.003127 -0.001808 0.120231 0.723497 1.160561 -0.148540 -0.040129 1 0 0 0 0 0 1 285034
-0.003127 -0.001808 0.120231 0.724110 1.161709 -0.148655 -0.040160 1 0 0 0 0 0 1 286032
-0.003127 -0.001808 0.120231 0.724704 1.162737 -0.148768 -0.040192 1 0 0 0 0 0 1 287039
-0.003127 -0.001808 0.120231 0.725294 1.163705 -0.148887 -0.040223 1 0 0 0 0 0 1 288038
-0.003127 -0.001808 0.120231 0.725861 1.164629 -0.149002 -0.040254 1 0 0 0 0 0 1 289032
-0.003127 -0.001808 0.120231 0.726418 1.165557 -0.149111 -0.040285 1 0 0 0 0 0 1 290032
-0.003127 -0.001808 0.120231 0.726984 1.166463 -0.149237 -0.040316 1 0 0 0 0 0 1 291022
-0.003127 -0.001808 0.120231 0.727543 1.167365 -0.149342 -0.040348 1 0 0 0 0 0 1 292028
-0.003127 -0.001808 0.120231 0.728108 1.168268 -0.149468 -0.040379 1 0 0 0 0 0 1 293018
-0.003127 -0.001808 0.120231 0.728667 1.169170 -0.149573 -0.040410 1 0 0 0 0 0 1 294024
-0.003127 -0.001808 0.120231 0.729272 1.170135 -0.149707 -0.040443 1 0 0 0 0 0 1 295083
-0.003127 -0.001808 0.120231 0.729831 1.171054 -0.149819 -0.040475 1 0 0 0 0 0 1 296096
-0.003095 -0.001799 0.120233 0.300022 1.049116 -0.169912 -0.040506 1 0 0 0 0 0 1 297081
-0.003080 -0.001795 0.120233 0.454100 1.093726 -0.159720 -0.040537 1 0 0 0 0 0 1 298096
-0.003072 -0.001793 0.120233 0.568403 1.127091 -0.154621 -0.040568 1 0 0 0 0 0 1 299081
-0.003068 -0.001791 0.120234 0.629649 1.145459 -0.152797 -0.040605 1 0 0 0 0 0 1 300245
-0.003066 -0.001791 0.120234 0.660801 1.154997 -0.152207 -0.040631 1 0 0 0 0 0 1 301082
-0.003065 -0.001791 0.120234 0.676747 1.160311 -0.152092 -0.040662 1 0 0 0 0 0 1 302096
-0.003064 -0.001790 0.120234 0.684974 1.163423 -0.152114 -0.040693 1 0 0 0 0 0 1 303084
-0.003064 -0.001790 0.120234 0.689369 1.165437 -0.152211 -0.040725 1 0 0 0 0 0 1 304098
-0.003064 -0.001790 0.120234 0.691813 1.166854 -0.152321 -0.040756 1 0 0 0 0 0 1 305081
-0.003064 -0.001790 0.120234 0.693317 1.168049 -0.152427 -0.040787 1 0 0 0 0 0 1 306095
-0.003064 -0.001790 0.120234 0.694321 1.169046 -0.152533 -0.040818 1 0 0 0 0 0 1 307066
-0.003064 -0.001790 0.120234 0.695062 1.169967 -0.152655 -0.040848 1 0 0 0 0 0 1 308021
-0.003064 -0.001790 0.120234 0.695728 1.170914 -0.152774 -0.040879 1 0 0 0 0 0 1 309024
-0.003064 -0.001790 0.120234 0.696307 1.171805 -0.152882 -0.040910 1 0 0 0 0 0 1 310015
-0.003064 -0.001790 0.120234 0.696876 1.172723 -0.153010 -0.040941 1 0 0 0 0 0 1 311024
-0.003064 -0.001790 0.120234 0.697414 1.173620 -0.153120 -0.040972 1 0 0 0 0 0 1 312016
-0.003064 -0.001790 0.120234 0.697973 1.174517 -0.153230 -0.041004 1 0 0 0 0 0 1 313023
-0.003064 -0.001790 0.120234 0.698497 1.175416 -0.153360 -0.041035 1 0 0 0 0 0 1 314025
-0.003064 -0.001790 0.120234 0.699032 1.176313 -0.153470 -0.041066 1 0 0 0 0 0 1 315017
-0.003051 -0.001777 0.120245 0.528514 0.994548 -0.306747 -0.041098 1 0 0 0 0 0 1 316040
-0.003045 -0.001770 0.120249 0.588372 1.059584 -0.228982 -0.041134 1 0 0 0 0 0 1 317176
-0.003042 -0.001767 0.120250 0.633986 1.108568 -0.188862 -0.041160 1 0 0 0 0 0 1 318024
-0.003040 -0.001765 0.120251 0.659042 1.135435 -0.173676 -0.041192 1 0 0 0 0 0 1 319037
-0.003039 -0.001764 0.120251 0.672124 1.149568 -0.168342 -0.041223 1 0 0 0 0 0 1 320031
-0.003039 -0.001764 0.120251 0.678996 1.157118 -0.166554 -0.041254 1 0 0 0 0 0 1 321015
-0.003039 -0.001763 0.120251 0.682726 1.161378 -0.166008 -0.041285 1 0 0 0 0 0 1 322030
-0.003039 -0.001763 0.120251 0.684856 1.163927 -0.165896 -0.041316 1 0 0 0 0 0 1 323023
-0.003038 -0.001763 0.120251 0.686179 1.165672 -0.165939 -0.041348 1 0 0 0 0 0 1 324033
-0.003038 -0.001763 0.120251 0.687106 1.166969 -0.166041 -0.041379 1 0 0 0 0 0 1 325031
-0.003038 -0.001763 0.120251 0.687834 1.168052 -0.166160 -0.041410 1 0 0 0 0 0 1 326026
-0.003038 -0.001763 0.120251 0.688434 1.169024 -0.166277 -0.041441 1 0 0 0 0 0 1 327003
-0.003038 -0.001763 0.120251 0.689023 1.169991 -0.166402 -0.041473 1 0 0 0 0 0 1 328032
-0.003038 -0.001763 0.120251 0.689560 1.170891 -0.166532 -0.041504 1 0 0 0 0 0 1 329028
-0.003038 -0.001763 0.120251 0.690102 1.171781 -0.166658 -0.041535 1 0 0 0 0 0 1 330030
-0.003038 -0.001763 0.120251 0.690641 1.172689 -0.166778 -0.041567 1 0 0 0 0 0 1 331050
-0.003038 -0.001763 0.120251 0.691154 1.173577 -0.166909 -0.041598 1 0 0 0 0 0 1 332043
-0.003038 -0.001763 0.120251 0.691661 1.174463 -0.167028 -0.041630 1 0 0 0 0 0 1 333043
-0.003038 -0.001763 0.120251 0.692193 1.175328 -0.167152 -0.041661 1 0 0 0 0 0 1 334040
-0.003026 -0.001750 0.120262 0.521425 0.993312 -0.320430 -0.041691 1 0 0 0 0 0 1 335024
-0.003020 -0.001743 0.120266 0.581184 1.058192 -0.242758 -0.041723 1 0 0 0 0 0 1 336038
-0.003016 -0.001740 0.120267 0.626882 1.107298 -0.202711 -0.041754 1 0 0 0 0 0 1 337041
-0.003015 -0.001738 0.120268 0.651892 1.134139 -0.187542 -0.041786 1 0 0 0 0 0 1 338038
-0.003014 -0.001737 0.120268 0.664968 1.148273 -0.182219 -0.041817 1 0 0 0 0 0 1 339040
-0.003013 -0.001737 0.120268 0.671839 1.155812 -0.180439 -0.041848 1 0 0 0 0 0 1 340041
-0.003013 -0.001736 0.120268 0.675551 1.160032 -0.179915 -0.041879 1 0 0 0 0 0 1 341040
-0.003013 -0.001736 0.120268 0.677657 1.162584 -0.179815 -0.041911 1 0 0 0 0 0 1 342038
-0.003013 -0.001736 0.120268 0.678982 1.164306 -0.179868 -0.041942 1 0 0 0 0 0 1 343051
-0.003013 -0.001736 0.120268 0.679889 1.165591 -0.179965 -0.041973 1 0 0 0 0 0 1 344040
-0.003013 -0.001736 0.120268 0.680594 1.166668 -0.180085 -0.042004 1 0 0 0 0 0 1 345039
-0.003013 -0.001736 0.120268 0.681195 1.167636 -0.180226 -0.042036 1 0 0 0 0 0 1 346039
-0.003018 -0.001718 0.120258 0.754415 0.916126 -0.040738 -0.042067 1 0 0 0 0 0 1 347040
-0.003021 -0.001709 0.120254 0.730631 1.007806 -0.111651 -0.042098 1 0 0 0 0 0 1 348040
-0.003022 -0.001704 0.120253 0.712005 1.075162 -0.148416 -0.042129 1 0 0 0 0 0 1 349038
-0.003023 -0.001702 0.120253 0.701945 1.111149 -0.162511 -0.042161 1 0 0 0 0 0 1 350040
-0.003024 -0.001701 0.120252 0.696935 1.129689 -0.167626 -0.042192 1 0 0 0 0 0 1 351041
-0.003024 -0.001700 0.120252 0.694623 1.139371 -0.169495 -0.042223 1 0 0 0 0 0 1 352039
-0.003024 -0.001700 0.120252 0.693714 1.144619 -0.170234 -0.042254 1 0 0 0 0 0 1 353037
-0.003024 -0.001700 0.120252 0.694592 1.149464 -0.170842 -0.042352 1 0 0 0 0 0 1 356163
-0.003011 -0.001686 0.120263 0.523219 0.968195 -0.324133 -0.042381 1 0 0 0 0 0 1 357107
-0.003005 -0.001679 0.120267 0.582755 1.033600 -0.246611 -0.042413 1 0 0 0 0 0 1 358116
-0.003002 -0.001676 0.120269 0.628360 1.083007 -0.206639 -0.042447 1 0 0 0 0 0 1 359188
-0.003000 -0.001674 0.120269 0.653288 1.109883 -0.191504 -0.042475 1 0 0 0 0 0 1 360113
-0.002999 -0.001673 0.120269 0.666326 1.124021 -0.186191 -0.042507 1 0 0 0 0 0 1 361108
-0.002999 -0.001673 0.120269 0.673168 1.131573 -0.184414 -0.042538 1 0 0 0 0 0 1 362118
-0.002999 -0.001673 0.120269 0.676855 1.135766 -0.183876 -0.042568 1 0 0 0 0 0 1 363085
-0.002999 -0.001673 0.120269 0.678944 1.138280 -0.183783 -0.042599 1 0 0 0 0 0 1 364082
-0.002999 -0.001673 0.120269 0.680258 1.139959 -0.183828 -0.042630 1 0 0 0 0 0 1 365074
-0.002999 -0.001673 0.120269 0.681155 1.141212 -0.183934 -0.042662 1 0 0 0 0 0 1 366072
-0.002999 -0.001673 0.120269 0.681877 1.142316 -0.184070 -0.042695 1 0 0 0 0 0 1 367129
-0.002999 -0.001673 0.120269 0.682470 1.143230 -0.184195 -0.042725 1 0 0 0 0 0 1 368104
-0.002998 -0.001673 0.120269 0.683011 1.144121 -0.184339 -0.042756 1 0 0 0 0 0 1 369097
-0.002998 -0.001673 0.120269 0.683542 1.144979 -0.184467 -0.042788 1 0 0 0 0 0 1 370100
-0.003004 -0.001654 0.120259 0.756755 0.893326 -0.044670 -0.042819 1 0 0 0 0 0 1 371100
-0.003007 -0.001645 0.120256 0.732977 0.984766 -0.115635 -0.042850 1 0 0 0 0 0 1 372101
-0.003008 -0.001640 0.120254 0.714361 1.051972 -0.152441 -0.042881 1 0 0 0 0 0 1 373098
-0.003009 -0.001638 0.120254 0.704283 1.087885 -0.166546 -0.042913 1 0 0 0 0 0 1 374099
-0.003009 -0.001637 0.120254 0.699298 1.106392 -0.171675 -0.042944 1 0 0 0 0 0 1 375117
-0.003009 -0.001636 0.120254 0.696981 1.116010 -0.173542 -0.042975 1 0 0 0 0 0 1 376101
-0.003009 -0.001636 0.120254 0.696055 1.121223 -0.174279 -0.043006 1 0 0 0 0 0 1 377099
-0.003009 -0.001636 0.120254 0.695842 1.124246 -0.174620 -0.043037 1 0 0 0 0 0 1 378098
-0.003009 -0.001636 0.120254 0.695969 1.126141 -0.174826 -0.043068 1 0 0 0 0 0 1 379070
-0.003009 -0.001636 0.120254 0.696259 1.127461 -0.174964 -0.043098 1 0 0 0 0 0 1 380023
-0.002990 -0.001640 0.120244 0.436463 1.188460 -0.041173 -0.043129 1 0 0 0 0 0 1 381015
-0.002981 -0.001642 0.120241 0.530708 1.169045 -0.109067 -0.043160 1 0 0 0 0 0 1 382023
-0.002976 -0.001644 0.120239 0.599535 1.154198 -0.144267 -0.043191 1 0 0 0 0 0 1 383014
-0.002974 -0.001644 0.120239 0.636017 1.146431 -0.157754 -0.043223 1 0 0 0 0 0 1 384023
-0.002973 -0.001644 0.120239 0.654573 1.142826 -0.162642 -0.043254 1 0 0 0 0 0 1 385013
-0.002972 -0.001645 0.120239 0.664065 1.141404 -0.164449 -0.043285 1 0 0 0 0 0 1 386022
-0.002972 -0.001645 0.120239 0.669034 1.141075 -0.165146 -0.043316 1 0 0 0 0 0 1 387013
-0.002972 -0.001645 0.120239 0.671758 1.141339 -0.165463 -0.043348 1 0 0 0 0 0 1 388025
-0.002977 -0.001626 0.120229 0.746091 0.889330 -0.025567 -0.043379 1 0 0 0 0 0 1 389026
-0.002980 -0.001617 0.120225 0.722874 0.980475 -0.096562 -0.043410 1 0 0 0 0 0 1 390026
-0.002981 -0.001613 0.120224 0.704537 1.047496 -0.133358 -0.043441 1 0 0 0 0 0 1 391015
-0.002982 -0.001610 0.120223 0.694590 1.083321 -0.147456 -0.043472 1 0 0 0 0 0 1 392013
-0.002982 -0.001609 0.120223 0.689646 1.101771 -0.152557 -0.043504 1 0 0 0 0 0 1 393017
-0.002983 -0.001609 0.120223 0.687376 1.111382 -0.154424 -0.043535 1 0 0 0 0 0 1 394021
-0.002983 -0.001608 0.120223 0.686465 1.116571 -0.155140 -0.043566 1 0 0 0 0 0 1 395018
-0.002983 -0.001608 0.120223 0.686248 1.119570 -0.155459 -0.043598 1 0 0 0 0 0 1 396022
-0.002983 -0.001608 0.120223 0.686377 1.121472 -0.155652 -0.043629 1 0 0 0 0 0 1 397023
-0.002983 -0.001608 0.120223 0.686683 1.122821 -0.155793 -0.043660 1 0 0 0 0 0 1 398018
-0.002983 -0.001608 0.120223 0.687089 1.123907 -0.155906 -0.043691 1 0 0 0 0 0 1 399022
-0.002983 -0.001608 0.120223 0.687529 1.124832 -0.156029 -0.043722 1 0 0 0 0 0 1 400017
-0.002983 -0.001608 0.120223 0.687999 1.125702 -0.156135 -0.043754 1 0 0 0 0 0 1 401018
-0.002983 -0.001608 0.120223 0.688477 1.126544 -0.156246 -0.043785 1 0 0 0 0 0 1 402017
-0.002983 -0.001608 0.120223 0.688965 1.127358 -0.156354 -0.043816 1 0 0 0 0 0 1 403001
-0.002983 -0.001608 0.120223 0.689441 1.128178 -0.156466 -0.043847 1 0 0 0 0 0 1 404000
-0.002983 -0.001608 0.120223 0.689952 1.128997 -0.156586 -0.043879 1 0 0 0 0 0 1 405020
-0.002983 -0.001608 0.120223 0.690425 1.129795 -0.156699 -0.043910 1 0 0 0 0 0 1 406020
-0.002983 -0.001608 0.120223 0.690923 1.130608 -0.156804 -0.043941 1 0 0 0 0 0 1 407022
-0.002983 -0.001608 0.120223 0.691424 1.131406 -0.156920 -0.043972 1 0 0 0 0 0 1 408016
-0.002983 -0.001608 0.120223 0.691907 1.132216 -0.157027 -0.044004 1 0 0 0 0 0 1 409020
-0.002983 -0.001608 0.120223 0.692399 1.133001 -0.157141 -0.044034 1 0 0 0 0 0 1 410000
-0.002983 -0.001608 0.120223 0.692893 1.133812 -0.157243 -0.044066 1 0 0 0 0 0 1 411020
-0.002983 -0.001608 0.120223 0.693391 1.134621 -0.157365 -0.044097 1 0 0 0 0 0 1 412017
-0.002983 -0.001608 0.120223 0.693855 1.135407 -0.157477 -0.044128 1 0 0 0 0 0 1 413000
-0.002988 -0.001590 0.120213 0.767106 0.883587 -0.017225 -0.044160 1 0 0 0 0 0 1 414018
-0.002991 -0.001581 0.120209 0.743408 0.974669 -0.088230 -0.044191 1 0 0 0 0 0 1 415020
-0.002992 -0.001576 0.120208 0.724819 1.041675 -0.125022 -0.044222 1 0 0 0 0 0 1 416015
-0.002993 -0.001574 0.120208 0.714760 1.077459 -0.139106 -0.044253 1 0 0 0 0 0 1 416999
-0.002993 -0.001573 0.120207 0.709748 1.095886 -0.144207 -0.044284 1 0 0 0 0 0 1 417999
-0.002994 -0.001572 0.120207 0.707465 1.105487 -0.146059 -0.044316 1 0 0 0 0 0 1 419018
-0.002981 -0.001558 0.120218 0.534542 0.926880 -0.299881 -0.044348 1 0 0 0 0 0 1 420020
-0.002975 -0.001551 0.120222 0.593379 0.993789 -0.222797 -0.044379 1 0 0 0 0 0 1 421020
-0.002971 -0.001548 0.120224 0.638585 1.043825 -0.183010 -0.044410 1 0 0 0 0 0 1 422018
-0.002970 -0.001546 0.120224 0.663348 1.071069 -0.167921 -0.044441 1 0 0 0 0 0 1 423019
-0.002969 -0.001545 0.120224 0.676288 1.085324 -0.162615 -0.044472 1 0 0 0 0 0 1 424017
-0.002969 -0.001545 0.120224 0.683058 1.092887 -0.160829 -0.044504 1 0 0 0 0 0 1 425015
-0.002968 -0.001545 0.120224 0.686719 1.097072 -0.160287 -0.044535 1 0 0 0 0 0 1 426017
-0.002968 -0.001545 0.120224 0.688800 1.099563 -0.160157 -0.044566 1 0 0 0 0 0 1 427018
-0.002968 -0.001544 0.120224 0.690090 1.101187 -0.160193 -0.044597 1 0 0 0 0 0 1 428016
-0.002968 -0.001544 0.120224 0.690973 1.102380 -0.160279 -0.044629 1 0 0 0 0 0 1 429019
-0.002968 -0.001544 0.120224 0.692276 1.104367 -0.160530 -0.044700 1 0 0 0 0 0 1 431309
-0.002968 -0.001544 0.120224 0.692771 1.105086 -0.160615 -0.044725 1 0 0 0 0 0 1 432113
-0.002968 -0.001544 0.120224 0.693280 1.105905 -0.160720 -0.044756 1 0 0 0 0 0 1 433080
-0.002968 -0.001544 0.120224 0.693819 1.106713 -0.160833 -0.044788 1 0 0 0 0 0 1 434105
-0.002968 -0.001544 0.120224 0.694307 1.107505 -0.160953 -0.044819 1 0 0 0 0 0 1 435114
-0.002968 -0.001544 0.120224 0.694784 1.108262 -0.161055 -0.044849 1 0 0 0 0 0 1 436082
-0.002968 -0.001544 0.120224 0.695265 1.109030 -0.161166 -0.044881 1 0 0 0 0 0 1 437076
-0.002968 -0.001544 0.120224 0.695744 1.109811 -0.161284 -0.044912 1 0 0 0 0 0 1 438072
-0.002968 -0.001544 0.120224 0.696231 1.110573 -0.161391 -0.044943 1 0 0 0 0 0 1 439073
-0.002968 -0.001544 0.120224 0.696727 1.111340 -0.161508 -0.044974 1 0 0 0 0 0 1 440072
-0.002968 -0.001544 0.120224 0.697204 1.112134 -0.161614 -0.045005 1 0 0 0 0 0 1 441070
-0.002956 -0.001531 0.120236 0.525474 0.928856 -0.314839 -0.045037 1 0 0 0 0 0 1 442093
-0.002955 -0.001506 0.120229 0.657788 0.740781 -0.096923 -0.045068 1 0 0 0 0 0 1 443077
-0.002954 -0.001493 0.120227 0.679189 0.879793 -0.128034 -0.045100 1 0 0 0 0 0 1 444103
-0.002954 -0.001487 0.120226 0.685064 0.972543 -0.149679 -0.045131 1 0 0 0 0 0 1 445101
-0.002954 -0.001484 0.120226 0.687541 1.021466 -0.158391 -0.045163 1 0 0 0 0 0 1 446102
-0.002954 -0.001482 0.120226 0.688868 1.046463 -0.161605 -0.045194 1 0 0 0 0 0 1 447100
-0.002954 -0.001482 0.120226 0.689731 1.059330 -0.162806 -0.045224 1 0 0 0 0 0 1 448076
-0.002954 -0.001481 0.120226 0.690391 1.066136 -0.163303 -0.045256 1 0 0 0 0 0 1 449091
-0.002954 -0.001481 0.120226 0.690958 1.069904 -0.163551 -0.045287 1 0 0 0 0 0 1 450078
-0.002954 -0.001481 0.120226 0.691465 1.072151 -0.163702 -0.045318 1 0 0 0 0 0 1 451070
-0.002954 -0.001481 0.120226 0.691946 1.073607 -0.163832 -0.045348 1 0 0 0 0 0 1 452020
-0.002954 -0.001481 0.120226 0.692415 1.074720 -0.163946 -0.045378 1 0 0 0 0 0 1 453010
-0.002954 -0.001481 0.120226 0.692909 1.075660 -0.164063 -0.045410 1 0 0 0 0 0 1 454021
-0.002954 -0.001481 0.120226 0.693385 1.076501 -0.164174 -0.045441 1 0 0 0 0 0 1 455011
-0.002954 -0.001481 0.120226 0.693875 1.077281 -0.164288 -0.045473 1 0 0 0 0 0 1 456027
-0.002954 -0.001481 0.120226 0.694346 1.078042 -0.164404 -0.045504 1 0 0 0 0 0 1 457011
-0.002941 -0.001467 0.120237 0.522392 0.894497 -0.317528 -0.045535 1 0 0 0 0 0 1 458010
-0.002935 -0.001461 0.120241 0.581908 0.959203 -0.240477 -0.045566 1 0 0 0 0 0 1 459014
-0.002931 -0.001457 0.120242 0.627443 1.008098 -0.200714 -0.045598 1 0 0 0 0 0 1 460020
-0.002930 -0.001455 0.120243 0.652366 1.034755 -0.185658 -0.045629 1 0 0 0 0 0 1 461036
-0.002929 -0.001455 0.120243 0.665360 1.048668 -0.180365 -0.045660 1 0 0 0 0 0 1 462016
-0.002929 -0.001454 0.120243 0.672146 1.056028 -0.178585 -0.045691 1 0 0 0 0 0 1 463001
-0.002928 -0.001454 0.120243 0.675811 1.060105 -0.178045 -0.045722 1 0 0 0 0 0 1 464014
-0.002928 -0.001454 0.120243 0.677885 1.062496 -0.177938 -0.045753 1 0 0 0 0 0 1 465010
-0.002928 -0.001454 0.120243 0.679150 1.064069 -0.177984 -0.045785 1 0 0 0 0 0 1 466030
-0.002928 -0.001454 0.120243 0.680021 1.065205 -0.178077 -0.045816 1 0 0 0 0 0 1 467014
-0.002928 -0.001454 0.120243 0.680684 1.066157 -0.178194 -0.045848 1 0 0 0 0 0 1 468021
-0.002928 -0.001454 0.120243 0.681264 1.066998 -0.178312 -0.045879 1 0 0 0 0 0 1 469042
-0.002928 -0.001454 0.120243 0.681765 1.067773 -0.178423 -0.045910 1 0 0 0 0 0 1 470026
-0.002928 -0.001454 0.120243 0.682264 1.068520 -0.178546 -0.045941 1 0 0 0 0 0 1 471015
-0.002928 -0.001454 0.120243 0.682736 1.069256 -0.178670 -0.045973 1 0 0 0 0 0 1 472026
-0.002928 -0.001454 0.120243 0.683207 1.070006 -0.178791 -0.046004 1 0 0 0 0 0 1 473030
-0.002928 -0.001454 0.120243 0.683668 1.070731 -0.178912 -0.046035 1 0 0 0 0 0 1 474024
-0.002928 -0.001454 0.120243 0.684135 1.071445 -0.179026 -0.046066 1 0 0 0 0 0 1 475023
-0.002928 -0.001454 0.120243 0.684598 1.072164 -0.179157 -0.046097 1 0 0 0 0 0 1 476001
-0.002916 -0.001440 0.120254 0.512422 0.888385 -0.332281 -0.046129 1 0 0 0 0 0 1 477020
-0.002909 -0.001433 0.120258 0.571905 0.953039 -0.255328 -0.046160 1 0 0 0 0 0 1 478013
-0.002906 -0.001430 0.120259 0.617417 1.001923 -0.215625 -0.046191 1 0 0 0 0 0 1 479014
-0.002904 -0.001428 0.120260 0.642325 1.028530 -0.200586 -0.046222 1 0 0 0 0 0 1 480016
-0.002904 -0.001427 0.120260 0.655301 1.042441 -0.195306 -0.046254 1 0 0 0 0 0 1 481014
-0.002903 -0.001427 0.120260 0.662097 1.049817 -0.193547 -0.046285 1 0 0 0 0 0 1 482018
-0.002903 -0.001427 0.120260 0.665728 1.053855 -0.193012 -0.046316 1 0 0 0 0 0 1 483017
-0.002903 -0.001427 0.120260 0.667787 1.056231 -0.192915 -0.046347 1 0 0 0 0 0 1 484015
-0.002903 -0.001427 0.120260 0.669050 1.057781 -0.192966 -0.046379 1 0 0 0 0 0 1 485015
-0.002903 -0.001427 0.120260 0.669888 1.058930 -0.193063 -0.046410 1 0 0 0 0 0 1 486010
-0.002903 -0.001427 0.120260 0.670555 1.059845 -0.193181 -0.046441 1 0 0 0 0 0 1 487018
-0.002884 -0.001431 0.120250 0.410013 1.120938 -0.058665 -0.046472 1 0 0 0 0 0 1 488013
-0.002874 -0.001433 0.120247 0.503701 1.101308 -0.126480 -0.046504 1 0 0 0 0 0 1 489015
-0.002870 -0.001434 0.120246 0.572236 1.086345 -0.161664 -0.046535 1 0 0 0 0 0 1 490014
-0.002867 -0.001435 0.120245 0.608561 1.078481 -0.175157 -0.046566 1 0 0 0 0 0 1 491018
-0.002866 -0.001435 0.120245 0.627012 1.074802 -0.180048 -0.046597 1 0 0 0 0 0 1 492015
-0.002866 -0.001435 0.120245 0.636425 1.073277 -0.181848 -0.046629 1 0 0 0 0 0 1 493016
-0.002865 -0.001435 0.120245 0.641345 1.072872 -0.182554 -0.046660 1 0 0 0 0 0 1 494013
-0.002865 -0.001436 0.120245 0.644002 1.073009 -0.182877 -0.046691 1 0 0 0 0 0 1 495017
-0.002865 -0.001436 0.120245 0.645546 1.073451 -0.183070 -0.046722 1 0 0 0 0 0 1 496014
-0.002865 -0.001436 0.120245 0.646538 1.074022 -0.183210 -0.046754 1 0 0 0 0 0 1 497015
-0.002865 -0.001436 0.120245 0.647235 1.074663 -0.183346 -0.046785 1 0 0 0 0 0 1 498014
-0.002865 -0.001436 0.120245 0.647815 1.075346 -0.183479 -0.046816 1 0 0 0 0 0 1 499017
-0.002865 -0.001436 0.120245 0.648310 1.076056 -0.183600 -0.046847 1 0 0 0 0 0 1 500013
-0.002865 -0.001436 0.120245 0.648783 1.076766 -0.183722 -0.046879 1 0 0 0 0 0 1 501014
-0.002865 -0.001436 0.120245 0.649231 1.077466 -0.183843 -0.046910 1 0 0 0 0 0 1 502009
-0.002865 -0.001436 0.120245 0.649703 1.078246 -0.183976 -0.046944 1 0 0 0 0 0 1 503098
-0.002865 -0.001436 0.120245 0.650157 1.078972 -0.184099 -0.046975 1 0 0 0 0 0 1 504102
-0.002865 -0.001436 0.120245 0.650569 1.079658 -0.184224 -0.047005 1 0 0 0 0 0 1 505068
-0.002865 -0.001436 0.120245 0.651012 1.080388 -0.184341 -0.047037 1 0 0 0 0 0 1 506075
-0.002865 -0.001436 0.120245 0.651457 1.081109 -0.184459 -0.047069 1 0 0 0 0 0 1 507094
-0.002865 -0.001436 0.120245 0.651885 1.081839 -0.184596 -0.047100 1 0 0 0 0 0 1 508109
-0.002865 -0.001436 0.120245 0.652321 1.082583 -0.184709 -0.047132 1 0 0 0 0 0 1 509129
-0.002865 -0.001436 0.120245 0.652747 1.083275 -0.184841 -0.047163 1 0 0 0 0 0 1 510107
-0.002865 -0.001436 0.120245 0.653190 1.083986 -0.184950 -0.047194 1 0 0 0 0 0 1 511104
-0.002865 -0.001436 0.120245 0.653615 1.084709 -0.185086 -0.047225 1 0 0 0 0 0 1 512108
-0.002865 -0.001436 0.120245 0.654025 1.085412 -0.185191 -0.047255 1 0 0 0 0 0 1 513070
-0.002865 -0.001436 0.120245 0.654481 1.086147 -0.185322 -0.047287 1 0 0 0 0 0 1 514097
-0.002865 -0.001436 0.120245 0.654905 1.086853 -0.185451 -0.047319 1 0 0 0 0 0 1 515092
-0.002865 -0.001436 0.120245 0.655340 1.087555 -0.185559 -0.047349 1 0 0 0 0 0 1 516075
-0.002865 -0.001436 0.120245 0.655769 1.088286 -0.185696 -0.047381 1 0 0 0 0 0 1 517090
-0.002865 -0.001436 0.120245 0.656202 1.089001 -0.185810 -0.047412 1 0 0 0 0 0 1 518074
-0.002865 -0.001436 0.120245 0.656639 1.089753 -0.185940 -0.047445 1 0 0 0 0 0 1 519129
-0.002865 -0.001436 0.120245 0.657077 1.090457 -0.186058 -0.047475 1 0 0 0 0 0 1 520102
-0.002865 -0.001436 0.120245 0.657514 1.091161 -0.186174 -0.047506 1 0 0 0 0 0 1 521098
-0.002865 -0.001436 0.120245 0.657935 1.091880 -0.186309 -0.047537 1 0 0 0 0 0 1 522098
-0.002865 -0.001436 0.120245 0.658369 1.092597 -0.186424 -0.047568 1 0 0 0 0 0 1 523084
-0.002865 -0.001436 0.120245 0.658762 1.093253 -0.186544 -0.047597 1 0 0 0 0 0 1 524009
-0.002865 -0.001436 0.120245 0.659201 1.093983 -0.186650 -0.047629 1 0 0 0 0 0 1 525028
-0.002852 -0.001422 0.120256 0.486545 0.909746 -0.339891 -0.047660 1 0 0 0 0 0 1 526020
-0.002846 -0.001415 0.120260 0.545928 0.974286 -0.263122 -0.047691 1 0 0 0 0 0 1 527019
-0.002843 -0.001412 0.120261 0.591363 1.023096 -0.223482 -0.047722 1 0 0 0 0 0 1 528008
-0.002846 -0.001392 0.120251 0.689287 0.796322 -0.067020 -0.047754 1 0 0 0 0 0 1 529018
-0.002848 -0.001382 0.120248 0.678105 0.899729 -0.132691 -0.047785 1 0 0 0 0 0 1 530008
-0.002849 -0.001377 0.120247 0.665856 0.972923 -0.167689 -0.047816 1 0 0 0 0 0 1 531018
-0.002850 -0.001374 0.120246 0.658961 1.011791 -0.181154 -0.047847 1 0 0 0 0 0 1 532008
-0.002850 -0.001373 0.120246 0.655526 1.031740 -0.186057 -0.047879 1 0 0 0 0 0 1 533033
-0.002850 -0.001372 0.120246 0.653966 1.042016 -0.187854 -0.047910 1 0 0 0 0 0 1 534014
-0.002850 -0.001372 0.120246 0.653377 1.047513 -0.188553 -0.047941 1 0 0 0 0 0 1 535021
-0.002850 -0.001372 0.120246 0.653297 1.050581 -0.188889 -0.047973 1 0 0 0 0 0 1 536025
-0.002850 -0.001372 0.120246 0.653465 1.052465 -0.189080 -0.048004 1 0 0 0 0 0 1 537025
-0.002850 -0.001372 0.120246 0.653753 1.053758 -0.189223 -0.048035 1 0 0 0 0 0 1 538026
-0.002850 -0.001372 0.120246 0.654122 1.054740 -0.189358 -0.048066 1 0 0 0 0 0 1 539026
-0.002850 -0.001372 0.120246 0.654516 1.055584 -0.189488 -0.048098 1 0 0 0 0 0 1 540031
-0.002850 -0.001372 0.120246 0.655009 1.056497 -0.189638 -0.048136 1 0 0 0 0 0 1 541247
-0.002850 -0.001372 0.120246 0.655343 1.057058 -0.189734 -0.048160 1 0 0 0 0 0 1 542027
-0.002850 -0.001372 0.120246 0.655761 1.057766 -0.189850 -0.048191 1 0 0 0 0 0 1 543025
-0.002850 -0.001372 0.120246 0.656175 1.058457 -0.189986 -0.048223 1 0 0 0 0 0 1 544025
-0.002850 -0.001372 0.120246 0.656605 1.059150 -0.190103 -0.048254 1 0 0 0 0 0 1 545022
-0.002850 -0.001372 0.120246 0.657032 1.059838 -0.190226 -0.048285 1 0 0 0 0 0 1 546024
-0.002850 -0.001372 0.120246 0.657458 1.060524 -0.190349 -0.048316 1 0 0 0 0 0 1 547025
-0.002850 -0.001372 0.120246 0.657883 1.061209 -0.190472 -0.048348 1 0 0 0 0 0 1 548024
-0.002850 -0.001372 0.120246 0.658304 1.061906 -0.190601 -0.048379 1 0 0 0 0 0 1 549023
-0.002850 -0.001372 0.120246 0.658724 1.062590 -0.190713 -0.048410 1 0 0 0 0 0 1 550031
-0.002850 -0.001372 0.120246 0.659146 1.063251 -0.190837 -0.048441 1 0 0 0 0 0 1 550999
-0.002850 -0.001372 0.120246 0.659585 1.063956 -0.190965 -0.048473 1 0 0 0 0 0 1 552028
-0.002850 -0.001372 0.120246 0.660009 1.064640 -0.191087 -0.048504 1 0 0 0 0 0 1 553025
-0.002850 -0.001372 0.120246 0.660430 1.065335 -0.191217 -0.048535 1 0 0 0 0 0 1 554022
-0.002850 -0.001372 0.120246 0.660860 1.066013 -0.191335 -0.048566 1 0 0 0 0 0 1 555025
-0.002850 -0.001372 0.120246 0.661273 1.066700 -0.191451 -0.048598 1 0 0 0 0 0 1 556024
-0.002850 -0.001372 0.120246 0.661708 1.067382 -0.191579 -0.048629 1 0 0 0 0 0 1 557022
-0.002850 -0.001372 0.120246 0.662135 1.068069 -0.191703 -0.048660 1 0 0 0 0 0 1 558024
-0.002850 -0.001372 0.120246 0.662558 1.068768 -0.191833 -0.048691 1 0 0 0 0 0 1 559027
-0.002850 -0.001372 0.120246 0.662982 1.069436 -0.191949 -0.048722 1 0 0 0 0 0 1 560016
-0.002850 -0.001372 0.120246 0.663396 1.070125 -0.192065 -0.048754 1 0 0 0 0 0 1 561017
-0.002850 -0.001372 0.120246 0.663834 1.070812 -0.192194 -0.048785 1 0 0 0 0 0 1 562023
-0.002850 -0.001372 0.120246 0.664262 1.071499 -0.192318 -0.048816 1 0 0 0 0 0 1 563025
-0.002856 -0.001353 0.120236 0.737818 0.818668 -0.050669 -0.048848 1 0 0 0 0 0 1 564022
-0.002859 -0.001344 0.120232 0.714200 0.908641 -0.121737 -0.048879 1 0 0 0 0 0 1 565022
-0.002860 -0.001340 0.120231 0.695660 0.975063 -0.158623 -0.048910 1 0 0 0 0 0 1 566026
-0.002861 -0.001338 0.120231 0.685597 1.010538 -0.172755 -0.048941 1 0 0 0 0 0 1 567025
-0.002861 -0.001336 0.120231 0.680583 1.028743 -0.177865 -0.048973 1 0 0 0 0 0 1 568023
-0.002861 -0.001336 0.120230 0.678230 1.038174 -0.179743 -0.049004 1 0 0 0 0 0 1 569023
-0.002861 -0.001336 0.120230 0.677247 1.043225 -0.180461 -0.049035 1 0 0 0 0 0 1 570021
-0.002861 -0.001335 0.120230 0.676978 1.046065 -0.180802 -0.049066 1 0 0 0 0 0 1 571026
-0.002861 -0.001335 0.120230 0.677043 1.047829 -0.180990 -0.049098 1 0 0 0 0 0 1 572021
-0.002861 -0.001335 0.120230 0.677285 1.049035 -0.181123 -0.049129 1 0 0 0 0 0 1 573023
-0.002861 -0.001335 0.120230 0.677635 1.049984 -0.181250 -0.049160 1 0 0 0 0 0 1 574018
-0.002861 -0.001335 0.120230 0.678052 1.050832 -0.181369 -0.049194 1 0 0 0 0 0 1 575100
-0.002861 -0.001335 0.120230 0.678448 1.051565 -0.181490 -0.049225 1 0 0 0 0 0 1 576097
-0.002861 -0.001335 0.120230 0.678873 1.052262 -0.181611 -0.049256 1 0 0 0 0 0 1 577087
-0.002861 -0.001335 0.120230 0.679302 1.052962 -0.181721 -0.049287 1 0 0 0 0 0 1 578098
-0.002861 -0.001335 0.120230 0.679729 1.053628 -0.181835 -0.049319 1 0 0 0 0 0 1 579092
-0.002849 -0.001322 0.120242 0.506648 0.868809 -0.335119 -0.049349 1 0 0 0 0 0 1 580067
-0.002842 -0.001315 0.120245 0.565878 0.933217 -0.258553 -0.049380 1 0 0 0 0 0 1 581066
-0.002839 -0.001312 0.120247 0.611276 0.981966 -0.219030 -0.049413 1 0 0 0 0 0 1 582125
-0.002838 -0.001310 0.120247 0.636057 1.008442 -0.204053 -0.049444 1 0 0 0 0 0 1 583100
-0.002837 -0.001309 0.120247 0.648978 1.022261 -0.198793 -0.049475 1 0 0 0 0 0 1 584102
-0.002836 -0.001309 0.120247 0.655714 1.029533 -0.197034 -0.049507 1 0 0 0 0 0 1 585109
-0.002836 -0.001308 0.120247 0.659308 1.033505 -0.196493 -0.049538 1 0 0 0 0 0 1 586105
-0.002836 -0.001308 0.120247 0.661317 1.035836 -0.196394 -0.049569 1 0 0 0 0 0 1 587107
-0.002836 -0.001308 0.120247 0.662539 1.037304 -0.196433 -0.049600 1 0 0 0 0 0 1 588090
-0.002836 -0.001308 0.120247 0.663354 1.038369 -0.196522 -0.049630 1 0 0 0 0 0 1 589073
-0.002836 -0.001308 0.120247 0.663980 1.039230 -0.196649 -0.049662 1 0 0 0 0 0 1 590089
-0.002836 -0.001308 0.120247 0.664491 1.039993 -0.196759 -0.049693 1 0 0 0 0 0 1 591074
-0.002836 -0.001308 0.120247 0.664956 1.040697 -0.196886 -0.049724 1 0 0 0 0 0 1 592072
-0.002836 -0.001308 0.120247 0.665399 1.041381 -0.197018 -0.049756 1 0 0 0 0 0 1 593086
-0.002836 -0.001308 0.120247 0.665827 1.042043 -0.197126 -0.049787 1 0 0 0 0 0 1 594070
-0.002836 -0.001308 0.120247 0.666283 1.042755 -0.197259 -0.049821 1 0 0 0 0 0 1 595157
-0.002836 -0.001308 0.120247 0.666652 1.043328 -0.197378 -0.049848 1 0 0 0 0 0 1 596020
-0.002836 -0.001308 0.120247 0.667065 1.043975 -0.197502 -0.049878 1 0 0 0 0 0 1 597008
-0.002836 -0.001308 0.120247 0.667499 1.044633 -0.197614 -0.049910 1 0 0 0 0 0 1 598019
-0.002836 -0.001308 0.120247 0.667890 1.045285 -0.197742 -0.049941 1 0 0 0 0 0 1 599007
-0.002841 -0.001290 0.120237 0.741525 0.792239 -0.055715 -0.049972 1 0 0 0 0 0 1 600015
-0.002844 -0.001281 0.120234 0.717966 0.881935 -0.126814 -0.050003 1 0 0 0 0 0 1 601006
-0.002845 -0.001276 0.120232 0.699436 0.948201 -0.163734 -0.050035 1 0 0 0 0 0 1 602016
-0.002846 -0.001274 0.120232 0.689400 0.983591 -0.177866 -0.050066 1 0 0 0 0 0 1 603016
-0.002846 -0.001273 0.120232 0.684384 1.001743 -0.182991 -0.050097 1 0 0 0 0 0 1 604007
-0.002847 -0.001272 0.120232 0.682020 1.011139 -0.184871 -0.050129 1 0 0 0 0 0 1 605016
-0.002847 -0.001272 0.120232 0.681046 1.016137 -0.185592 -0.050160 1 0 0 0 0 0 1 606012
-0.002847 -0.001272 0.120232 0.680744 1.018957 -0.185930 -0.050191 1 0 0 0 0 0 1 607017
-0.002847 -0.001272 0.120232 0.680827 1.020690 -0.186113 -0.050223 1 0 0 0 0 0 1 608021
-0.002847 -0.001272 0.120232 0.681057 1.021868 -0.186251 -0.050254 1 0 0 0 0 0 1 609013
-0.002847 -0.001272 0.120232 0.681394 1.022766 -0.186380 -0.050285 1 0 0 0 0 0 1 610007
-0.002847 -0.001272 0.120232 0.681768 1.023541 -0.186498 -0.050316 1 0 0 0 0 0 1 611015
-0.002834 -0.001258 0.120243 0.508400 0.838412 -0.339778 -0.050348 1 0 0 0 0 0 1 612023
-0.002828 -0.001251 0.120247 0.567534 0.902802 -0.263367 -0.050379 1 0 0 0 0 0 1 613015
-0.002825 -0.001248 0.120248 0.612867 0.951498 -0.223904 -0.050410 1 0 0 0 0 0 1 614028
-0.002823 -0.001246 0.120248 0.637638 0.977935 -0.208957 -0.050441 1 0 0 0 0 0 1 615026
-0.002822 -0.001245 0.120249 0.650531 0.991713 -0.203706 -0.050473 1 0 0 0 0 0 1 616023
-0.002822 -0.001245 0.120249 0.657238 0.998925 -0.201950 -0.050503 1 0 0 0 0 0 1 616992
-0.002821 -0.001245 0.120249 0.660856 1.002890 -0.201417 -0.050535 1 0 0 0 0 0 1 618021
-0.002821 -0.001245 0.120249 0.662843 1.005170 -0.201315 -0.050566 1 0 0 0 0 0 1 619023
-0.002821 -0.001245 0.120249 0.664067 1.006635 -0.201356 -0.050598 1 0 0 0 0 0 1 620023
-0.002821 -0.001244 0.120249 0.664876 1.007660 -0.201448 -0.050629 1 0 0 0 0 0 1 621021
-0.002821 -0.001244 0.120249 0.665492 1.008496 -0.201573 -0.050660 1 0 0 0 0 0 1 622019
-0.002821 -0.001244 0.120249 0.665999 1.009220 -0.201687 -0.050691 1 0 0 0 0 0 1 623023
-0.002821 -0.001244 0.120249 0.666444 1.009872 -0.201811 -0.050722 1 0 0 0 0 0 1 623992
-0.002821 -0.001244 0.120249 0.666895 1.010543 -0.201938 -0.050754 1 0 0 0 0 0 1 625024
-0.002821 -0.001244 0.120249 0.667313 1.011188 -0.202062 -0.050785 1 0 0 0 0 0 1 626025
-0.002821 -0.001244 0.120249 0.667737 1.011811 -0.202193 -0.050817 1 0 0 0 0 0 1 627028
-0.002821 -0.001244 0.120249 0.668143 1.012443 -0.202305 -0.050848 1 0 0 0 0 0 1 628026
-0.002821 -0.001244 0.120249 0.668563 1.013060 -0.202433 -0.050879 1 0 0 0 0 0 1 629019
-0.002821 -0.001244 0.120249 0.668967 1.013674 -0.202565 -0.050910 1 0 0 0 0 0 1 630021
-0.002821 -0.001244 0.120249 0.669374 1.014286 -0.202680 -0.050940 1 0 0 0 0 0 1 630993
-0.002821 -0.001244 0.120249 0.669785 1.014909 -0.202804 -0.050972 1 0 0 0 0 0 1 631992
-0.002821 -0.001244 0.120249 0.670208 1.015550 -0.202932 -0.051004 1 0 0 0 0 0 1 633022
-0.002821 -0.001244 0.120249 0.670594 1.016155 -0.203046 -0.051034 1 0 0 0 0 0 1 633991
-0.002821 -0.001244 0.120249 0.671028 1.016795 -0.203179 -0.051066 1 0 0 0 0 0 1 635022
-0.002821 -0.001244 0.120249 0.671426 1.017399 -0.203310 -0.051097 1 0 0 0 0 0 1 636008
-0.002821 -0.001244 0.120249 0.671848 1.018036 -0.203429 -0.051129 1 0 0 0 0 0 1 637019
-0.002821 -0.001244 0.120249 0.672261 1.018660 -0.203553 -0.051160 1 0 0 0 0 0 1 638021
-0.002821 -0.001244 0.120249 0.672659 1.019285 -0.203671 -0.051191 1 0 0 0 0 0 1 639021
-0.002821 -0.001244 0.120249 0.673081 1.019905 -0.203801 -0.051223 1 0 0 0 0 0 1 640021
-0.002821 -0.001244 0.120249 0.673492 1.020527 -0.203926 -0.051254 1 0 0 0 0 0 1 641021
-0.002821 -0.001244 0.120249 0.673891 1.021134 -0.204056 -0.051285 1 0 0 0 0 0 1 642010
-0.002821 -0.001244 0.120249 0.674311 1.021768 -0.204175 -0.051316 1 0 0 0 0 0 1 643017
-0.002821 -0.001244 0.120249 0.674724 1.022392 -0.204299 -0.051348 1 0 0 0 0 0 1 644020
-0.002821 -0.001244 0.120249 0.675123 1.023018 -0.204417 -0.051379 1 0 0 0 0 0 1 645020
-0.002821 -0.001244 0.120249 0.675537 1.023627 -0.204545 -0.051410 1 0 0 0 0 0 1 646003
-0.002821 -0.001244 0.120249 0.675987 1.024306 -0.204681 -0.051444 1 0 0 0 0 0 1 647095
-0.002821 -0.001244 0.120249 0.676389 1.024919 -0.204812 -0.051475 1 0 0 0 0 0 1 648094
-0.002821 -0.001244 0.120249 0.676806 1.025547 -0.204930 -0.051506 1 0 0 0 0 0 1 649091
-0.002821 -0.001244 0.120249 0.677208 1.026177 -0.205048 -0.051537 1 0 0 0 0 0 1 650098
-0.002821 -0.001244 0.120249 0.677617 1.026779 -0.205174 -0.051568 1 0 0 0 0 0 1 651069
-0.002821 -0.001244 0.120249 0.678025 1.027411 -0.205306 -0.051599 1 0 0 0 0 0 1 652066
-0.002821 -0.001244 0.120249 0.678438 1.028022 -0.205424 -0.051630 1 0 0 0 0 0 1 653065
-0.002821 -0.001244 0.120249 0.678840 1.028634 -0.205555 -0.051661 1 0 0 0 0 0 1 654063
-0.002821 -0.001244 0.120249 0.679247 1.029268 -0.205667 -0.051693 1 0 0 0 0 0 1 655067
-0.002827 -0.001226 0.120238 0.752995 0.775824 -0.063153 -0.051724 1 0 0 0 0 0 1 656063
-0.002829 -0.001217 0.120235 0.729488 0.865152 -0.134270 -0.051755 1 0 0 0 0 0 1 657062
-0.002831 -0.001212 0.120234 0.711040 0.931239 -0.171203 -0.051788 1 0 0 0 0 0 1 658106
-0.002831 -0.001210 0.120233 0.701005 0.966509 -0.185341 -0.051818 1 0 0 0 0 0 1 659089
-0.002832 -0.001209 0.120233 0.696034 0.984651 -0.190468 -0.051853 1 0 0 0 0 0 1 660180
-0.002832 -0.001208 0.120233 0.693647 0.993943 -0.192349 -0.051881 1 0 0 0 0 0 1 661106
-0.002832 -0.001208 0.120233 0.692642 0.998894 -0.193070 -0.051912 1 0 0 0 0 0 1 662071
-0.002832 -0.001208 0.120233 0.692342 1.001672 -0.193396 -0.051943 1 0 0 0 0 0 1 663068
-0.002832 -0.001208 0.120233 0.692406 1.003370 -0.193591 -0.051974 1 0 0 0 0 0 1 664067
-0.002832 -0.001208 0.120233 0.692648 1.004530 -0.193731 -0.052006 1 0 0 0 0 0 1 665101
-0.002832 -0.001208 0.120233 0.692977 1.005391 -0.193859 -0.052037 1 0 0 0 0 0 1 666091
-0.002832 -0.001208 0.120233 0.693336 1.006137 -0.193974 -0.052068 1 0 0 0 0 0 1 667070
-0.002832 -0.001208 0.120233 0.693712 1.006764 -0.194090 -0.052097 1 0 0 0 0 0 1 668015
-0.002832 -0.001208 0.120233 0.694100 1.007402 -0.194200 -0.052128 1 0 0 0 0 0 1 669004
-0.002832 -0.001208 0.120233 0.694530 1.008012 -0.194323 -0.052160 1 0 0 0 0 0 1 670014
-0.002820 -0.001194 0.120244 0.520743 0.822338 -0.347760 -0.052195 1 0 0 0 0 0 1 671127
-0.002813 -0.001188 0.120248 0.579685 0.886498 -0.271537 -0.052222 1 0 0 0 0 0 1 672018
-0.002810 -0.001184 0.120249 0.624946 0.935058 -0.232154 -0.052253 1 0 0 0 0 0 1 673006
-0.002808 -0.001182 0.120250 0.649675 0.961413 -0.217250 -0.052285 1 0 0 0 0 0 1 674016
-0.002807 -0.001182 0.120250 0.662530 0.975124 -0.212004 -0.052316 1 0 0 0 0 0 1 675006
-0.002807 -0.001181 0.120250 0.669245 0.982311 -0.210246 -0.052347 1 0 0 0 0 0 1 676010
-0.002807 -0.001181 0.120250 0.672831 0.986226 -0.209727 -0.052379 1 0 0 0 0 0 1 677014
-0.002807 -0.001181 0.120250 0.674834 0.988471 -0.209622 -0.052410 1 0 0 0 0 0 1 678025
-0.002807 -0.001181 0.120250 0.676022 0.989898 -0.209669 -0.052441 1 0 0 0 0 0 1 679009
-0.002807 -0.001181 0.120250 0.676827 0.990900 -0.209766 -0.052473 1 0 0 0 0 0 1 680022
-0.002807 -0.001181 0.120250 0.677504 0.991810 -0.209903 -0.052510 1 0 0 0 0 0 1 681214
-0.002812 -0.001162 0.120240 0.751299 0.738244 -0.067033 -0.052535 1 0 0 0 0 0 1 682014
-0.002815 -0.001153 0.120236 0.727885 0.827381 -0.138195 -0.052566 1 0 0 0 0 0 1 683003
-0.002816 -0.001149 0.120235 0.709466 0.893355 -0.175148 -0.052597 1 0 0 0 0 0 1 684014
-0.002817 -0.001146 0.120234 0.699451 0.928544 -0.189313 -0.052628 1 0 0 0 0 0 1 684993
-0.002817 -0.001145 0.120234 0.694444 0.946613 -0.194439 -0.052660 1 0 0 0 0 0 1 686015
-0.002817 -0.001145 0.120234 0.692095 0.955906 -0.196321 -0.052691 1 0 0 0 0 0 1 687016
-0.002817 -0.001144 0.120234 0.691097 0.960838 -0.197048 -0.052722 1 0 0 0 0 0 1 688010
-0.002818 -0.001144 0.120234 0.690788 0.963594 -0.197382 -0.052753 1 0 0 0 0 0 1 689009
-0.002818 -0.001144 0.120234 0.690849 0.965250 -0.197574 -0.052785 1 0 0 0 0 0 1 690010
-0.002818 -0.001144 0.120234 0.691075 0.966377 -0.197709 -0.052816 1 0 0 0 0 0 1 691011
-0.002818 -0.001144 0.120234 0.691393 0.967204 -0.197838 -0.052847 1 0 0 0 0 0 1 691992
-0.002818 -0.001144 0.120234 0.691756 0.967919 -0.197958 -0.052878 1 0 0 0 0 0 1 693007
-0.002818 -0.001144 0.120234 0.692156 0.968554 -0.198074 -0.052910 1 0 0 0 0 0 1 694008
-0.002818 -0.001144 0.120234 0.692547 0.969157 -0.198198 -0.052941 1 0 0 0 0 0 1 695010
-0.002818 -0.001144 0.120234 0.692946 0.969753 -0.198309 -0.052972 1 0 0 0 0 0 1 696009
-0.002818 -0.001144 0.120234 0.693354 0.970326 -0.198425 -0.053003 1 0 0 0 0 0 1 697007
-0.002818 -0.001144 0.120234 0.693759 0.970908 -0.198548 -0.053035 1 0 0 0 0 0 1 698006
-0.002818 -0.001144 0.120234 0.694168 0.971483 -0.198666 -0.053066 1 0 0 0 0 0 1 699008
-0.002818 -0.001144 0.120234 0.694576 0.972054 -0.198783 -0.053097 1 0 0 0 0 0 1 700006
-0.002818 -0.001144 0.120234 0.694982 0.972639 -0.198887 -0.053128 1 0 0 0 0 0 1 701009
-0.002818 -0.001144 0.120234 0.695394 0.973202 -0.199016 -0.053160 1 0 0 0 0 0 1 702010
-0.002818 -0.001144 0.120234 0.695804 0.973773 -0.199135 -0.053191 1 0 0 0 0 0 1 703011
-0.002818 -0.001144 0.120234 0.696211 0.974342 -0.199251 -0.053222 1 0 0 0 0 0 1 704006
-0.002818 -0.001144 0.120234 0.696631 0.974911 -0.199355 -0.053253 1 0 0 0 0 0 1 705006
-0.002818 -0.001144 0.120234 0.697030 0.975486 -0.199484 -0.053285 1 0 0 0 0 0 1 706006
-0.002818 -0.001144 0.120234 0.697426 0.976062 -0.199596 -0.053316 1 0 0 0 0 0 1 707007
-0.002818 -0.001144 0.120234 0.697846 0.976633 -0.199719 -0.053347 1 0 0 0 0 0 1 708010
-0.002818 -0.001144 0.120234 0.698264 0.977214 -0.199830 -0.053378 1 0 0 0 0 0 1 709010
-0.002823 -0.001126 0.120224 0.772061 0.723507 -0.056706 -0.053410 1 0 0 0 0 0 1 710007
-0.002826 -0.001117 0.120220 0.748665 0.812380 -0.127874 -0.053441 1 0 0 0 0 0 1 711010
-0.002827 -0.001112 0.120219 0.730259 0.878206 -0.164850 -0.053472 1 0 0 0 0 0 1 712007
-0.002828 -0.001110 0.120218 0.720236 0.913349 -0.179006 -0.053503 1 0 0 0 0 0 1 713007
-0.002828 -0.001109 0.120218 0.715245 0.931350 -0.184127 -0.053535 1 0 0 0 0 0 1 714007
-0.002828 -0.001108 0.120218 0.712895 0.940617 -0.185999 -0.053566 1 0 0 0 0 0 1 715010
-0.002828 -0.001108 0.120218 0.711909 0.945516 -0.186713 -0.053597 1 0 0 0 0 0 1 716007
-0.002828 -0.001108 0.120218 0.711607 0.948251 -0.187040 -0.053628 1 0 0 0 0 0 1 717008
-0.002828 -0.001108 0.120218 0.711670 0.949882 -0.187223 -0.053659 1 0 0 0 0 0 1 718001
-0.002828 -0.001108 0.120218 0.711915 0.950987 -0.187357 -0.053691 1 0 0 0 0 0 1 719002
-0.002828 -0.001108 0.120218 0.712236 0.951824 -0.187481 -0.053722 1 0 0 0 0 0 1 720009
-0.002828 -0.001108 0.120218 0.712600 0.952502 -0.187585 -0.053753 1 0 0 0 0 0 1 721010
-0.002828 -0.001108 0.120218 0.712992 0.953118 -0.187707 -0.053785 1 0 0 0 0 0 1 722006
-0.002829 -0.001108 0.120218 0.713395 0.953713 -0.187798 -0.053816 1 0 0 0 0 0 1 723011
-0.002829 -0.001108 0.120218 0.713800 0.954290 -0.187917 -0.053847 1 0 0 0 0 0 1 724007
-0.002829 -0.001108 0.120218 0.714215 0.954848 -0.188027 -0.053878 1 0 0 0 0 0 1 725009
-0.002829 -0.001108 0.120218 0.714628 0.955401 -0.188137 -0.053910 1 0 0 0 0 0 1 726008
-0.002829 -0.001108 0.120218 0.715043 0.955955 -0.188246 -0.053941 1 0 0 0 0 0 1 727009
-0.002829 -0.001108 0.120218 0.715457 0.956507 -0.188355 -0.053972 1 0 0 0 0 0 1 728007
-0.002829 -0.001108 0.120218 0.715870 0.957060 -0.188464 -0.054003 1 0 0 0 0 0 1 729006
-0.002829 -0.001108 0.120218 0.716290 0.957635 -0.188572 -0.054035 1 0 0 0 0 0 1 730007
-0.002829 -0.001108 0.120218 0.716700 0.958170 -0.188682 -0.054066 1 0 0 0 0 0 1 731007
-0.002829 -0.001108 0.120218 0.717111 0.958717 -0.188790 -0.054097 1 0 0 0 0 0 1 731998
-0.002829 -0.001108 0.120218 0.717551 0.959322 -0.188914 -0.054130 1 0 0 0 0 0 1 733070
-0.002829 -0.001108 0.120218 0.717946 0.959834 -0.189002 -0.054159 1 0 0 0 0 0 1 733997
-0.002829 -0.001108 0.120218 0.718609 0.960719 -0.189184 -0.054210 1 0 0 0 0 0 1 735612
-0.002829 -0.001108 0.120218 0.718790 0.960997 -0.189237 -0.054225 1 0 0 0 0 0 1 736089
-0.002829 -0.001108 0.120218 0.719932 0.962493 -0.189534 -0.054310 1 0 0 0 0 0 1 738814
-0.002829 -0.001108 0.120218 0.720435 0.963160 -0.189656 -0.054347 1 0 0 0 0 0 1 740004
-0.002829 -0.001108 0.120218 0.720843 0.963723 -0.189779 -0.054379 1 0 0 0 0 0 1 741015
-0.002829 -0.001108 0.120218 0.721242 0.964262 -0.189876 -0.054409 1 0 0 0 0 0 1 742002
-0.002829 -0.001108 0.120218 0.721668 0.964813 -0.189990 -0.054441 1 0 0 0 0 0 1 743004
-0.002829 -0.001108 0.120218 0.722092 0.965391 -0.190100 -0.054472 1 0 0 0 0 0 1 744012
-0.002834 -0.001089 0.120208 0.795939 0.711464 -0.046650 -0.054503 1 0 0 0 0 0 1 745001
-0.002837 -0.001080 0.120204 0.772636 0.800123 -0.117828 -0.054535 1 0 0 0 0 0 1 746026
-0.002838 -0.001076 0.120203 0.754255 0.865799 -0.154785 -0.054566 1 0 0 0 0 0 1 747022
-0.002839 -0.001073 0.120202 0.744278 0.900874 -0.168953 -0.054597 1 0 0 0 0 0 1 748009
-0.002839 -0.001072 0.120202 0.739290 0.918816 -0.174068 -0.054629 1 0 0 0 0 0 1 749013
-0.002839 -0.001072 0.120202 0.736938 0.928068 -0.175928 -0.054660 1 0 0 0 0 0 1 750008
-0.002839 -0.001071 0.120202 0.735961 0.932948 -0.176637 -0.054691 1 0 0 0 0 0 1 751011
-0.002839 -0.001071 0.120202 0.735664 0.935645 -0.176949 -0.054722 1 0 0 0 0 0 1 752003
-0.002839 -0.001071 0.120202 0.735737 0.937275 -0.177132 -0.054753 1 0 0 0 0 0 1 753010
-0.002839 -0.001071 0.120202 0.735979 0.938354 -0.177267 -0.054785 1 0 0 0 0 0 1 754012
-0.002839 -0.001071 0.120202 0.736304 0.939155 -0.177357 -0.054816 1 0 0 0 0 0 1 755012
-0.002839 -0.001071 0.120202 0.736689 0.939829 -0.177476 -0.054847 1 0 0 0 0 0 1 756009
-0.002839 -0.001071 0.120202 0.737070 0.940424 -0.177564 -0.054878 1 0 0 0 0 0 1 756991
-0.002839 -0.001071 0.120202 0.737488 0.940996 -0.177678 -0.054910 1 0 0 0 0 0 1 758008
-0.002839 -0.001071 0.120202 0.737903 0.941560 -0.177775 -0.054941 1 0 0 0 0 0 1 759016
-0.002839 -0.001071 0.120202 0.738320 0.942095 -0.177875 -0.054972 1 0 0 0 0 0 1 760012
-0.002839 -0.001071 0.120202 0.738736 0.942641 -0.177982 -0.055003 1 0 0 0 0 0 1 761010
-0.002839 -0.001071 0.120202 0.739153 0.943176 -0.178084 -0.055035 1 0 0 0 0 0 1 762006
-0.002839 -0.001071 0.120202 0.739578 0.943701 -0.178179 -0.055066 1 0 0 0 0 0 1 763009
-0.002839 -0.001071 0.120202 0.740001 0.944253 -0.178279 -0.055097 1 0 0 0 0 0 1 764005
-0.002839 -0.001071 0.120202 0.740414 0.944784 -0.178387 -0.055128 1 0 0 0 0 0 1 765007
-0.002839 -0.001071 0.120202 0.740833 0.945319 -0.178489 -0.055160 1 0 0 0 0 0 1 766007
-0.002839 -0.001071 0.120202 0.741245 0.945845 -0.178568 -0.055190 1 0 0 0 0 0 1 766990
-0.002839 -0.001071 0.120202 0.741672 0.946390 -0.178689 -0.055222 1 0 0 0 0 0 1 768007
-0.002839 -0.001071 0.120202 0.742091 0.946924 -0.178792 -0.055253 1 0 0 0 0 0 1 769005
-0.002839 -0.001071 0.120202 0.742504 0.947451 -0.178892 -0.055284 1 0 0 0 0 0 1 769989
-0.002839 -0.001071 0.120202 0.742943 0.947993 -0.178981 -0.055316 1 0 0 0 0 0 1 771007
-0.002839 -0.001071 0.120202 0.743353 0.948531 -0.179094 -0.055347 1 0 0 0 0 0 1 772006
-0.002839 -0.001071 0.120202 0.743758 0.949068 -0.179190 -0.055378 1 0 0 0 0 0 1 773004
-0.002839 -0.001071 0.120202 0.744181 0.949593 -0.179295 -0.055409 1 0 0 0 0 0 1 773988
-0.002839 -0.001071 0.120202 0.744622 0.950136 -0.179385 -0.055441 1 0 0 0 0 0 1 775008
-0.002839 -0.001071 0.120202 0.745034 0.950676 -0.179499 -0.055472 1 0 0 0 0 0 1 776012
-0.002839 -0.001071 0.120202 0.745451 0.951211 -0.179601 -0.055503 1 0 0 0 0 0 1 777009
-0.002839 -0.001071 0.120202 0.745859 0.951750 -0.179697 -0.055535 1 0 0 0 0 0 1 778010
-0.002845 -0.001053 0.120192 0.819783 0.697643 -0.035925 -0.055566 1 0 0 0 0 0 1 779007
-0.002847 -0.001044 0.120188 0.796529 0.786043 -0.107108 -0.055597 1 0 0 0 0 0 1 780006
-0.002849 -0.001039 0.120187 0.778210 0.851595 -0.144075 -0.055628 1 0 0 0 0 0 1 781005
-0.002850 -0.001037 0.120187 0.768252 0.886607 -0.158241 -0.055660 1 0 0 0 0 0 1 782005
-0.002850 -0.001036 0.120186 0.763272 0.904515 -0.163341 -0.055691 1 0 0 0 0 0 1 783006
-0.002850 -0.001035 0.120186 0.760935 0.913728 -0.165190 -0.055722 1 0 0 0 0 0 1 784007
-0.002850 -0.001035 0.120186 0.759963 0.918580 -0.165891 -0.055753 1 0 0 0 0 0 1 785005
-0.002850 -0.001035 0.120186 0.759687 0.921270 -0.166210 -0.055785 1 0 0 0 0 0 1 786007
-0.002850 -0.001035 0.120186 0.759792 0.922913 -0.166382 -0.055819 1 0 0 0 0 0 1 787094
-0.002850 -0.001035 0.120186 0.760024 0.923971 -0.166500 -0.055850 1 0 0 0 0 0 1 788090
-0.002850 -0.001035 0.120186 0.760376 0.924763 -0.166602 -0.055881 1 0 0 0 0 0 1 789095
-0.002850 -0.001035 0.120186 0.760736 0.925398 -0.166693 -0.055911 1 0 0 0 0 0 1 790063
-0.002850 -0.001035 0.120186 0.761141 0.925982 -0.166799 -0.055943 1 0 0 0 0 0 1 791065
-0.002850 -0.001035 0.120186 0.761572 0.926558 -0.166889 -0.055975 1 0 0 0 0 0 1 792088
-0.002850 -0.001035 0.120186 0.761974 0.927068 -0.166973 -0.056005 1 0 0 0 0 0 1 793061
-0.002850 -0.001035 0.120186 0.762395 0.927598 -0.167072 -0.056036 1 0 0 0 0 0 1 794062
-0.002850 -0.001035 0.120186 0.762821 0.928116 -0.167166 -0.056068 1 0 0 0 0 0 1 795063
-0.002850 -0.001035 0.120186 0.763244 0.928632 -0.167259 -0.056099 1 0 0 0 0 0 1 796060
-0.002850 -0.001035 0.120186 0.763670 0.929149 -0.167352 -0.056130 1 0 0 0 0 0 1 797060
-0.002850 -0.001035 0.120186 0.764095 0.929666 -0.167446 -0.056161 1 0 0 0 0 0 1 798060
-0.002850 -0.001035 0.120186 0.764525 0.930188 -0.167531 -0.056192 1 0 0 0 0 0 1 799053
-0.002850 -0.001035 0.120186 0.764946 0.930718 -0.167627 -0.056225 1 0 0 0 0 0 1 800087
-0.002850 -0.001035 0.120186 0.765379 0.931230 -0.167726 -0.056256 1 0 0 0 0 0 1 801083
-0.002850 -0.001035 0.120186 0.765798 0.931738 -0.167818 -0.056286 1 0 0 0 0 0 1 802066
-0.002850 -0.001035 0.120186 0.766238 0.932272 -0.167906 -0.056318 1 0 0 0 0 0 1 803082
-0.002850 -0.001035 0.120186 0.766646 0.932784 -0.168011 -0.056349 1 0 0 0 0 0 1 804065
-0.002850 -0.001035 0.120186 0.767068 0.933302 -0.168094 -0.056381 1 0 0 0 0 0 1 805082
-0.002850 -0.001035 0.120186 0.767498 0.933808 -0.168191 -0.056412 1 0 0 0 0 0 1 806067
-0.002850 -0.001035 0.120186 0.767939 0.934341 -0.168279 -0.056443 1 0 0 0 0 0 1 807082
-0.002850 -0.001035 0.120186 0.768383 0.934883 -0.168384 -0.056476 1 0 0 0 0 0 1 808144
-0.002850 -0.001035 0.120186 0.768895 0.935506 -0.168497 -0.056514 1 0 0 0 0 0 1 809350
-0.002850 -0.001035 0.120186 0.769215 0.935909 -0.168566 -0.056537 1 0 0 0 0 0 1 810090
-0.002850 -0.001035 0.120186 0.769894 0.936740 -0.168712 -0.056588 1 0 0 0 0 0 1 811726
-0.002850 -0.001035 0.120186 0.770718 0.937726 -0.168896 -0.056648 1 0 0 0 0 0 1 813641
-0.002850 -0.001035 0.120186 0.770872 0.937912 -0.168930 -0.056659 1 0 0 0 0 0 1 814001
-0.002850 -0.001035 0.120186 0.771308 0.938440 -0.169017 -0.056691 1 0 0 0 0 0 1 815005
-0.002850 -0.001035 0.120186 0.771724 0.938947 -0.169116 -0.056722 1 0 0 0 0 0 1 816000
-0.002850 -0.001035 0.120186 0.772149 0.939480 -0.169217 -0.056753 1 0 0 0 0 0 1 817009
-0.002850 -0.001035 0.120186 0.772561 0.939985 -0.169298 -0.056784 1 0 0 0 0 0 1 818001
-0.002850 -0.001035 0.120186 0.773000 0.940503 -0.169397 -0.056816 1 0 0 0 0 0 1 819009
-0.002850 -0.001035 0.120186 0.773436 0.941030 -0.169484 -0.056847 1 0 0 0 0 0 1 820013
-0.002850 -0.001035 0.120186 0.773850 0.941534 -0.169582 -0.056878 1 0 0 0 0 0 1 821002
-0.002850 -0.001035 0.120186 0.774278 0.942055 -0.169677 -0.056910 1 0 0 0 0 0 1 822010
-0.002850 -0.001035 0.120186 0.774700 0.942584 -0.169756 -0.056941 1 0 0 0 0 0 1 823011
-0.002850 -0.001035 0.120186 0.775119 0.943096 -0.169867 -0.056972 1 0 0 0 0 0 1 823998
-0.002850 -0.001035 0.120186 0.775551 0.943606 -0.169956 -0.057003 1 0 0 0 0 0 1 825006
-0.002850 -0.001035 0.120186 0.775975 0.944120 -0.170049 -0.057034 1 0 0 0 0 0 1 826002
-0.002850 -0.001035 0.120186 0.776451 0.944697 -0.170144 -0.057069 1 0 0 0 0 0 1 827101
-0.002850 -0.001035 0.120186 0.776829 0.945158 -0.170235 -0.057097 1 0 0 0 0 0 1 828008
-0.002850 -0.001035 0.120186 0.777236 0.945687 -0.170328 -0.057128 1 0 0 0 0 0 1 829003
-0.002850 -0.001035 0.120186 0.777687 0.946206 -0.170424 -0.057160 1 0 0 0 0 0 1 830032
-0.002850 -0.001035 0.120186 0.778111 0.946718 -0.170508 -0.057191 1 0 0 0 0 0 1 831007
-0.002850 -0.001035 0.120186 0.778528 0.947225 -0.170607 -0.057222 1 0 0 0 0 0 1 832003
-0.002850 -0.001035 0.120186 0.778952 0.947742 -0.170701 -0.057253 1 0 0 0 0 0 1 833004
-0.002850 -0.001035 0.120186 0.779358 0.948253 -0.170786 -0.057284 1 0 0 0 0 0 1 833987
-0.002850 -0.001035 0.120186 0.779799 0.948789 -0.170885 -0.057315 1 0 0 0 0 0 1 834988
-0.002850 -0.001035 0.120186 0.780228 0.949297 -0.170980 -0.057347 1 0 0 0 0 0 1 836005
-0.002850 -0.001035 0.120186 0.780655 0.949815 -0.171074 -0.057378 1 0 0 0 0 0 1 837010
-0.002850 -0.001035 0.120186 0.781088 0.950339 -0.171160 -0.057410 1 0 0 0 0 0 1 838008
-0.002850 -0.001035 0.120186 0.781506 0.950849 -0.171260 -0.057441 1 0 0 0 0 0 1 839008
-0.002850 -0.001035 0.120186 0.781917 0.951367 -0.171347 -0.057472 1 0 0 0 0 0 1 840006
-0.002850 -0.001035 0.120186 0.782342 0.951884 -0.171451 -0.057503 1 0 0 0 0 0 1 840987
-0.002850 -0.001035 0.120186 0.782777 0.952398 -0.171540 -0.057534 1 0 0 0 0 0 1 842002
-0.002850 -0.001035 0.120186 0.783212 0.952924 -0.171626 -0.057566 1 0 0 0 0 0 1 843004
-0.002850 -0.001035 0.120186 0.783630 0.953434 -0.171725 -0.057597 1 0 0 0 0 0 1 844005
-0.002850 -0.001035 0.120186 0.784041 0.953951 -0.171813 -0.057628 1 0 0 0 0 0 1 845002
-0.002850 -0.001035 0.120186 0.784478 0.954467 -0.171911 -0.057660 1 0 0 0 0 0 1 846004
-0.002850 -0.001035 0.120186 0.784909 0.955005 -0.172005 -0.057691 1 0 0 0 0 0 1 847005
-0.002850 -0.001035 0.120186 0.785330 0.955503 -0.172098 -0.057722 1 0 0 0 0 0 1 848003
-0.002850 -0.001035 0.120186 0.785754 0.956018 -0.172192 -0.057753 1 0 0 0 0 0 1 849002
-0.002850 -0.001035 0.120186 0.786175 0.956547 -0.172271 -0.057785 1 0 0 0 0 0 1 850003
-0.002850 -0.001035 0.120186 0.786605 0.957055 -0.172376 -0.057816 1 0 0 0 0 0 1 851005
-0.002850 -0.001035 0.120186 0.787030 0.957570 -0.172471 -0.057847 1 0 0 0 0 0 1 852003
-0.002850 -0.001035 0.120186 0.787452 0.958100 -0.172571 -0.057878 1 0 0 0 0 0 1 853005
-0.002850 -0.001035 0.120186 0.787887 0.958614 -0.172651 -0.057909 1 0 0 0 0 0 1 854002
-0.002850 -0.001035 0.120186 0.788307 0.959124 -0.172750 -0.057941 1 0 0 0 0 0 1 855004
-0.002850 -0.001035 0.120186 0.788719 0.959643 -0.172837 -0.057972 1 0 0 0 0 0 1 856003
-0.002850 -0.001035 0.120186 0.789154 0.960156 -0.172936 -0.058003 1 0 0 0 0 0 1 857002
-0.002850 -0.001035 0.120186 0.789589 0.960683 -0.173023 -0.058034 1 0 0 0 0 0 1 858003
-0.002850 -0.001035 0.120186 0.790004 0.961205 -0.173129 -0.058066 1 0 0 0 0 0 1 859004
-0.002831 -0.001039 0.120177 0.525906 1.023099 -0.036847 -0.058097 1 0 0 0 0 0 1 860003
-0.002822 -0.001041 0.120173 0.617732 1.003328 -0.103971 -0.058128 1 0 0 0 0 0 1 860997
-0.002817 -0.001042 0.120172 0.685314 0.988270 -0.138867 -0.058160 1 0 0 0 0 0 1 862006
-0.002815 -0.001043 0.120172 0.721161 0.980349 -0.152229 -0.058191 1 0 0 0 0 0 1 863009
-0.002814 -0.001043 0.120171 0.739363 0.976533 -0.157047 -0.058222 1 0 0 0 0 0 1 864002
-0.002813 -0.001043 0.120171 0.748637 0.974855 -0.158782 -0.058253 1 0 0 0 0 0 1 865003
-0.002813 -0.001043 0.120171 0.753467 0.974276 -0.159458 -0.058284 1 0 0 0 0 0 1 866002
-0.002813 -0.001044 0.120171 0.756067 0.974225 -0.159742 -0.058316 1 0 0 0 0 0 1 867005
-0.002818 -0.001025 0.120161 0.831287 0.719151 -0.015500 -0.058346 1 0 0 0 0 0 1 867985
-0.002821 -0.001016 0.120157 0.808695 0.806938 -0.086572 -0.058378 1 0 0 0 0 0 1 868986
-0.002822 -0.001012 0.120156 0.790698 0.872175 -0.123503 -0.058409 1 0 0 0 0 0 1 870001
-0.002823 -0.001009 0.120156 0.780898 0.907012 -0.137623 -0.058441 1 0 0 0 0 0 1 871004
-0.002823 -0.001008 0.120156 0.775998 0.924838 -0.142707 -0.058472 1 0 0 0 0 0 1 872003
-0.002823 -0.001008 0.120155 0.773694 0.933996 -0.144539 -0.058503 1 0 0 0 0 0 1 872995
-0.002823 -0.001007 0.120155 0.772729 0.938833 -0.145239 -0.058534 1 0 0 0 0 0 1 874002
-0.002824 -0.001007 0.120155 0.772477 0.941531 -0.145524 -0.058568 1 0 0 0 0 0 1 875084
-0.002824 -0.001007 0.120155 0.772533 0.943110 -0.145681 -0.058599 1 0 0 0 0 0 1 876064
-0.002824 -0.001007 0.120155 0.772777 0.944149 -0.145786 -0.058631 1 0 0 0 0 0 1 877080
-0.002824 -0.001007 0.120155 0.773093 0.944928 -0.145871 -0.058661 1 0 0 0 0 0 1 878063
-0.002824 -0.001007 0.120155 0.773474 0.945561 -0.145950 -0.058693 1 0 0 0 0 0 1 879080
-0.002824 -0.001007 0.120155 0.773857 0.946132 -0.146026 -0.058724 1 0 0 0 0 0 1 880064
-0.002824 -0.001007 0.120155 0.774254 0.946674 -0.146112 -0.058756 1 0 0 0 0 0 1 881079
-0.002824 -0.001007 0.120155 0.774663 0.947191 -0.146189 -0.058786 1 0 0 0 0 0 1 882063
-0.002824 -0.001007 0.120155 0.775064 0.947700 -0.146261 -0.058818 1 0 0 0 0 0 1 883066
-0.002824 -0.001007 0.120155 0.775443 0.948181 -0.146339 -0.058847 1 0 0 0 0 0 1 883997
-0.002824 -0.001007 0.120155 0.775873 0.948676 -0.146418 -0.058878 1 0 0 0 0 0 1 885006
-0.002824 -0.001007 0.120155 0.776275 0.949196 -0.146488 -0.058909 1 0 0 0 0 0 1 885996
-0.002824 -0.001007 0.120155 0.776936 0.949992 -0.146613 -0.058960 1 0 0 0 0 0 1 887612
-0.002824 -0.001007 0.120155 0.777089 0.950195 -0.146650 -0.058972 1 0 0 0 0 0 1 887996
-0.002824 -0.001007 0.120155 0.777786 0.951015 -0.146779 -0.059024 1 0 0 0 0 0 1 889652
-0.002824 -0.001007 0.120155 0.777929 0.951217 -0.146800 -0.059035 1 0 0 0 0 0 1 890011
-0.002824 -0.001007 0.120155 0.778329 0.951711 -0.146883 -0.059066 1 0 0 0 0 0 1 891003
-0.002824 -0.001007 0.120155 0.778750 0.952211 -0.146957 -0.059098 1 0 0 0 0 0 1 892022
-0.002824 -0.001007 0.120155 0.779167 0.952718 -0.147046 -0.059129 1 0 0 0 0 0 1 893013
-0.002824 -0.001007 0.120155 0.779568 0.953207 -0.147103 -0.059159 1 0 0 0 0 0 1 893984
-0.002824 -0.001007 0.120155 0.779977 0.953724 -0.147194 -0.059191 1 0 0 0 0 0 1 895004
-0.002824 -0.001007 0.120155 0.780392 0.954234 -0.147274 -0.059222 1 0 0 0 0 0 1 896016
-0.002824 -0.001007 0.120155 0.780817 0.954721 -0.147351 -0.059254 1 0 0 0 0 0 1 897012
-0.002824 -0.001007 0.120155 0.781226 0.955248 -0.147422 -0.059285 1 0 0 0 0 0 1 898017
-0.002824 -0.001007 0.120155 0.781632 0.955734 -0.147499 -0.059316 1 0 0 0 0 0 1 899016
-0.002824 -0.001007 0.120155 0.782039 0.956246 -0.147584 -0.059347 1 0 0 0 0 0 1 900014
-0.002824 -0.001007 0.120155 0.782461 0.956747 -0.147668 -0.059379 1 0 0 0 0 0 1 901013
-0.002824 -0.001007 0.120155 0.782874 0.957251 -0.147727 -0.059410 1 0 0 0 0 0 1 902014
-0.002824 -0.001007 0.120155 0.783263 0.957743 -0.147814 -0.059440 1 0 0 0 0 0 1 902985
-0.002824 -0.001007 0.120155 0.783688 0.958249 -0.147888 -0.059472 1 0 0 0 0 0 1 904013
-0.002824 -0.001007 0.120155 0.784089 0.958754 -0.147971 -0.059503 1 0 0 0 0 0 1 904995
-0.002824 -0.001007 0.120155 0.784531 0.959261 -0.148043 -0.059535 1 0 0 0 0 0 1 906012
-0.002824 -0.001007 0.120155 0.784926 0.959774 -0.148128 -0.059566 1 0 0 0 0 0 1 907020
-0.002824 -0.001007 0.120155 0.785331 0.960274 -0.148206 -0.059597 1 0 0 0 0 0 1 908011
-0.002824 -0.001007 0.120155 0.785746 0.960766 -0.148277 -0.059629 1 0 0 0 0 0 1 909012
-0.002824 -0.001007 0.120155 0.786178 0.961288 -0.148360 -0.059660 1 0 0 0 0 0 1 910017
-0.002824 -0.001007 0.120155 0.786574 0.961774 -0.148432 -0.059691 1 0 0 0 0 0 1 911014
-0.002824 -0.001007 0.120155 0.786979 0.962287 -0.148516 -0.059722 1 0 0 0 0 0 1 912012
-0.002824 -0.001007 0.120155 0.787390 0.962792 -0.148594 -0.059754 1 0 0 0 0 0 1 913012
-0.002824 -0.001007 0.120155 0.787826 0.963289 -0.148665 -0.059785 1 0 0 0 0 0 1 914012
-0.002824 -0.001007 0.120155 0.788218 0.963799 -0.148749 -0.059816 1 0 0 0 0 0 1 915014
-0.002824 -0.001007 0.120155 0.788629 0.964289 -0.148821 -0.059847 1 0 0 0 0 0 1 916010
-0.002824 -0.001007 0.120155 0.789038 0.964804 -0.148905 -0.059879 1 0 0 0 0 0 1 917012
-0.002824 -0.001007 0.120155 0.789473 0.965303 -0.148975 -0.059910 1 0 0 0 0 0 1 918011
-0.002824 -0.001007 0.120155 0.789865 0.965813 -0.149060 -0.059941 1 0 0 0 0 0 1 919014
-0.002824 -0.001007 0.120155 0.790273 0.966316 -0.149138 -0.059972 1 0 0 0 0 0 1 920011
-0.002824 -0.001007 0.120155 0.790696 0.966817 -0.149202 -0.060004 1 0 0 0 0 0 1 921012
-0.002824 -0.001007 0.120155 0.791111 0.967321 -0.149299 -0.060035 1 0 0 0 0 0 1 922013
-0.002824 -0.001007 0.120155 0.791502 0.967801 -0.149363 -0.060065 1 0 0 0 0 0 1 922984
-0.002824 -0.001007 0.120155 0.791920 0.968328 -0.149449 -0.060097 1 0 0 0 0 0 1 924011
-0.002824 -0.001007 0.120155 0.792339 0.968842 -0.149520 -0.060128 1 0 0 0 0 0 1 925010
-0.002805 -0.001011 0.120146 0.527731 1.030853 -0.012834 -0.060160 1 0 0 0 0 0 1 926011
-0.002795 -0.001014 0.120142 0.619180 1.011144 -0.079873 -0.060191 1 0 0 0 0 0 1 927016
-0.002791 -0.001015 0.120141 0.686554 0.996117 -0.114743 -0.060222 1 0 0 0 0 0 1 928014
-0.002788 -0.001015 0.120141 0.722303 0.988182 -0.128074 -0.060254 1 0 0 0 0 0 1 929017
-0.002787 -0.001016 0.120140 0.740436 0.984346 -0.132874 -0.060284 1 0 0 0 0 0 1 929982
-0.002787 -0.001016 0.120140 0.749683 0.982685 -0.134603 -0.060316 1 0 0 0 0 0 1 931012
-0.002786 -0.001016 0.120140 0.754479 0.982087 -0.135245 -0.060347 1 0 0 0 0 0 1 931993
-0.002786 -0.001016 0.120140 0.757082 0.982048 -0.135518 -0.060378 1 0 0 0 0 0 1 933008
-0.002786 -0.001016 0.120140 0.758566 0.982282 -0.135667 -0.060410 1 0 0 0 0 0 1 934011
-0.002786 -0.001016 0.120140 0.759511 0.982646 -0.135755 -0.060441 1 0 0 0 0 0 1 935013
-0.002773 -0.001002 0.120151 0.584147 0.794682 -0.290071 -0.060472 1 0 0 0 0 0 1 936012
-0.002767 -0.000996 0.120155 0.642474 0.858067 -0.214566 -0.060504 1 0 0 0 0 0 1 937012
-0.002764 -0.000992 0.120157 0.687377 0.906133 -0.175441 -0.060535 1 0 0 0 0 0 1 938012
-0.002762 -0.000991 0.120157 0.711901 0.932175 -0.160619 -0.060566 1 0 0 0 0 0 1 939012
-0.002761 -0.000990 0.120157 0.724669 0.945649 -0.155382 -0.060597 1 0 0 0 0 0 1 940012
-0.002761 -0.000989 0.120157 0.731309 0.952676 -0.153605 -0.060628 1 0 0 0 0 0 1 941009
-0.002761 -0.000989 0.120157 0.734824 0.956459 -0.153033 -0.060660 1 0 0 0 0 0 1 942011
-0.002760 -0.000989 0.120157 0.736796 0.958585 -0.152891 -0.060691 1 0 0 0 0 0 1 943013
-0.002760 -0.000989 0.120157 0.737948 0.959887 -0.152877 -0.060722 1 0 0 0 0 0 1 943991
-0.002760 -0.000989 0.120157 0.738743 0.960803 -0.152931 -0.060753 1 0 0 0 0 0 1 945005
-0.002760 -0.000989 0.120157 0.739316 0.961498 -0.153019 -0.060784 1 0 0 0 0 0 1 945995
-0.002760 -0.000989 0.120157 0.739802 0.962104 -0.153082 -0.060816 1 0 0 0 0 0 1 947005
-0.002760 -0.000989 0.120157 0.740213 0.962646 -0.153157 -0.060847 1 0 0 0 0 0 1 947995
-0.002760 -0.000989 0.120157 0.740638 0.963160 -0.153234 -0.060878 1 0 0 0 0 0 1 949004
-0.002760 -0.000989 0.120157 0.741022 0.963670 -0.153311 -0.060909 1 0 0 0 0 0 1 949995
-0.002760 -0.000989 0.120157 0.741403 0.964183 -0.153397 -0.060941 1 0 0 0 0 0 1 951005
-0.002760 -0.000989 0.120157 0.741803 0.964668 -0.153468 -0.060972 1 0 0 0 0 0 1 951996
-0.002760 -0.000989 0.120157 0.742185 0.965178 -0.153554 -0.061003 1 0 0 0 0 0 1 953004
-0.002760 -0.000989 0.120157 0.742545 0.965651 -0.153626 -0.061034 1 0 0 0 0 0 1 953994
-0.002760 -0.000989 0.120157 0.742943 0.966166 -0.153711 -0.061066 1 0 0 0 0 0 1 955004
-0.002760 -0.000989 0.120157 0.743322 0.966658 -0.153789 -0.061097 1 0 0 0 0 0 1 955995
-0.002760 -0.000989 0.120157 0.743697 0.967148 -0.153856 -0.061128 1 0 0 0 0 0 1 957004
-0.002760 -0.000989 0.120157 0.744075 0.967639 -0.153953 -0.061159 1 0 0 0 0 0 1 957998
-0.002760 -0.000989 0.120157 0.744465 0.968128 -0.154019 -0.061191 1 0 0 0 0 0 1 958995
-0.002760 -0.000989 0.120157 0.744833 0.968639 -0.154097 -0.061222 1 0 0 0 0 0 1 960000
-0.002760 -0.000989 0.120157 0.745221 0.969131 -0.154190 -0.061254 1 0 0 0 0 0 1 961013
-0.002760 -0.000989 0.120157 0.745612 0.969619 -0.154257 -0.061285 1 0 0 0 0 0 1 962010
-0.002760 -0.000989 0.120157 0.745976 0.970125 -0.154334 -0.061316 1 0 0 0 0 0 1 963005
-0.002760 -0.000989 0.120157 0.746365 0.970602 -0.154420 -0.061347 1 0 0 0 0 0 1 964013
-0.002760 -0.000989 0.120157 0.746746 0.971109 -0.154498 -0.061378 1 0 0 0 0 0 1 965002
-0.002760 -0.000989 0.120157 0.747123 0.971603 -0.154565 -0.061410 1 0 0 0 0 0 1 966015
-0.002760 -0.000989 0.120157 0.747498 0.972090 -0.154661 -0.061441 1 0 0 0 0 0 1 967001
-0.002760 -0.000989 0.120157 0.747890 0.972598 -0.154735 -0.061472 1 0 0 0 0 0 1 968012
-0.002760 -0.000989 0.120157 0.748259 0.973080 -0.154800 -0.061503 1 0 0 0 0 0 1 969003
-0.002741 -0.000993 0.120148 0.483343 1.035191 -0.017709 -0.061535 1 0 0 0 0 0 1 970011
-0.002732 -0.000996 0.120144 0.574477 1.015515 -0.084774 -0.061566 1 0 0 0 0 0 1 971013
-0.002727 -0.000997 0.120143 0.641697 1.000479 -0.119667 -0.061597 1 0 0 0 0 0 1 972010
-0.002725 -0.000997 0.120142 0.677337 0.992580 -0.132998 -0.061629 1 0 0 0 0 0 1 973011
-0.002724 -0.000997 0.120142 0.695419 0.988766 -0.137810 -0.061660 1 0 0 0 0 0 1 974012
-0.002723 -0.000998 0.120142 0.704624 0.987074 -0.139545 -0.061691 1 0 0 0 0 0 1 975019
-0.002723 -0.000998 0.120142 0.709388 0.986474 -0.140191 -0.061722 1 0 0 0 0 0 1 976011
-0.002723 -0.000998 0.120142 0.711939 0.986423 -0.140460 -0.061754 1 0 0 0 0 0 1 977014
-0.002723 -0.000998 0.120142 0.713406 0.986651 -0.140609 -0.061785 1 0 0 0 0 0 1 978010
-0.002723 -0.000998 0.120142 0.714308 0.987010 -0.140692 -0.061816 1 0 0 0 0 0 1 979013
-0.002723 -0.000998 0.120142 0.714939 0.987429 -0.140782 -0.061847 1 0 0 0 0 0 1 980008
-0.002723 -0.000998 0.120142 0.715443 0.987905 -0.140851 -0.061878 1 0 0 0 0 0 1 981011
-0.002723 -0.000998 0.120142 0.715875 0.988376 -0.140927 -0.061910 1 0 0 0 0 0 1 982009
-0.002723 -0.000998 0.120142 0.716265 0.988868 -0.140991 -0.061941 1 0 0 0 0 0 1 983012
-0.002723 -0.000998 0.120142 0.716638 0.989362 -0.141067 -0.061972 1 0 0 0 0 0 1 984009
-0.002723 -0.000998 0.120142 0.717012 0.989859 -0.141145 -0.062003 1 0 0 0 0 0 1 985010
-0.002723 -0.000998 0.120142 0.717382 0.990365 -0.141210 -0.062035 1 0 0 0 0 0 1 986007
-0.002723 -0.000998 0.120142 0.717745 0.990867 -0.141281 -0.062066 1 0 0 0 0 0 1 987011
-0.002723 -0.000998 0.120142 0.718109 0.991353 -0.141345 -0.062097 1 0 0 0 0 0 1 988008
-0.002723 -0.000998 0.120142 0.718460 0.991855 -0.141429 -0.062128 1 0 0 0 0 0 1 989010
-0.002723 -0.000998 0.120142 0.718828 0.992345 -0.141487 -0.062159 1 0 0 0 0 0 1 990000
-0.002723 -0.000998 0.120142 0.719183 0.992852 -0.141572 -0.062191 1 0 0 0 0 0 1 991010
-0.002723 -0.000998 0.120142 0.719551 0.993360 -0.141637 -0.062222 1 0 0 0 0 0 1 992010
-0.002723 -0.000998 0.120142 0.719910 0.993840 -0.141700 -0.062253 1 0 0 0 0 0 1 992993
-0.002704 -0.001002 0.120132 0.454874 1.055979 -0.004339 -0.062285 1 0 0 0 0 0 1 994008
-0.002694 -0.001004 0.120129 0.545811 1.036338 -0.071430 -0.062316 1 0 0 0 0 0 1 995007
-0.002690 -0.001006 0.120128 0.612935 1.021360 -0.106334 -0.062347 1 0 0 0 0 0 1 996008
-0.002687 -0.001006 0.120127 0.648509 1.013460 -0.119672 -0.062378 1 0 0 0 0 0 1 997009
-0.002674 -0.000993 0.120138 0.489960 0.820726 -0.278825 -0.062410 1 0 0 0 0 0 1 998009
-0.002667 -0.000986 0.120142 0.556867 0.881824 -0.205181 -0.062443 1 0 0 0 0 0 1 999086
-0.002663 -0.000983 0.120143 0.605987 0.928725 -0.166752 -0.062474 1 0 0 0 0 0 2 77
-0.002661 -0.000981 0.120144 0.632531 0.954078 -0.152142 -0.062500 1 0 0 0 0 0 2 1085
-0.002660 -0.000980 0.120144 0.645968 0.966775 -0.146908 -0.062500 1 0 0 0 0 0 2 2079
-0.002660 -0.000980 0.120144 0.652744 0.973161 -0.145086 -0.062500 1 0 0 0 0 0 2 3056
-0.002660 -0.000980 0.120144 0.656149 0.976375 -0.144435 -0.062500 1 0 0 0 0 0 2 4053
-0.002660 -0.000980 0.120144 0.657864 0.977962 -0.144226 -0.062500 1 0 0 0 0 0 2 5053
-0.002660 -0.000980 0.120144 0.658717 0.978771 -0.144141 -0.062500 1 0 0 0 0 0 2 6065
-0.002660 -0.000980 0.120144 0.659142 0.979183 -0.144124 -0.062500 1 0 0 0 0 0 2 7059
-0.002660 -0.000980 0.120144 0.659361 0.979383 -0.144107 -0.062500 1 0 0 0 0 0 2 8052
-0.002660 -0.000980 0.120144 0.659467 0.979478 -0.144101 -0.062500 1 0 0 0 0 0 2 9056
-0.002660 -0.000980 0.120144 0.659535 0.979532 -0.144104 -0.062500 1 0 0 0 0 0 2 10054
-0.002660 -0.000980 0.120144 0.659544 0.979556 -0.144104 -0.062500 1 0 0 0 0 0 2 11084
-0.002660 -0.000980 0.120144 0.659563 0.979563 -0.144104 -0.062500 1 0 0 0 0 0 2 12075
-0.002660 -0.000980 0.120144 0.659573 0.979571 -0.144097 -0.062500 1 0 0 0 0 0 2 13060
-0.002660 -0.000980 0.120144 0.659586 0.979569 -0.144102 -0.062500 1 0 0 0 0 0 2 14076
-0.002660 -0.000980 0.120144 0.659572 0.979583 -0.144103 -0.062500 1 0 0 0 0 0 2 15073
-0.002660 -0.000980 0.120144 0.659582 0.979582 -0.144109 -0.062500 1 0 0 0 0 0 2 16003
-0.002660 -0.000980 0.120144 0.659575 0.979573 -0.144097 -0.062500 1 0 0 0 0 0 2 16994
-0.002660 -0.000980 0.120144 0.659582 0.979580 -0.144109 -0.062500 1 0 0 0 0 0 2 17993
-0.002660 -0.000980 0.120144 0.659574 0.979572 -0.144097 -0.062500 1 0 0 0 0 0 2 19003
-0.002660 -0.000980 0.120144 0.659582 0.979580 -0.144109 -0.062500 1 0 0 0 0 0 2 19993
-0.002641 -0.000984 0.120134 0.394265 1.041205 -0.006413 -0.062500 1 0 0 0 0 0 2 21001
-0.002631 -0.000986 0.120131 0.484755 1.021081 -0.073544 -0.062500 1 0 0 0 0 0 2 21993
-0.002627 -0.000987 0.120130 0.551466 1.005590 -0.108432 -0.062500 1 0 0 0 0 0 2 23002
-0.002624 -0.000988 0.120129 0.586680 0.997197 -0.121726 -0.062500 1 0 0 0 0 0 2 23993
-0.002623 -0.000988 0.120129 0.604385 0.992875 -0.126469 -0.062500 1 0 0 0 0 0 2 24992
-0.002623 -0.000988 0.120129 0.613206 0.990706 -0.128135 -0.062500 1 0 0 0 0 0 2 26041
-0.002622 -0.000988 0.120129 0.617595 0.989606 -0.128702 -0.062500 1 0 0 0 0 0 2 26984
-0.002622 -0.000988 0.120129 0.619791 0.989052 -0.128908 -0.062500 1 0 0 0 0 0 2 27996
-0.002622 -0.000988 0.120129 0.620885 0.988786 -0.128981 -0.062500 1 0 0 0 0 0 2 29007
-0.002622 -0.000988 0.120129 0.621435 0.988642 -0.128999 -0.062500 1 0 0 0 0 0 2 29993
-0.002622 -0.000989 0.120129 0.621715 0.988574 -0.129013 -0.062500 1 0 0 0 0 0 2 30999
-0.002622 -0.000989 0.120129 0.621849 0.988541 -0.129017 -0.062500 1 0 0 0 0 0 2 31995
-0.002622 -0.000989 0.120129 0.621928 0.988522 -0.129015 -0.062500 1 0 0 0 0 0 2 33003
-0.002622 -0.000989 0.120129 0.621945 0.988518 -0.129022 -0.062500 1 0 0 0 0 0 2 34000
-0.002622 -0.000989 0.120129 0.621968 0.988513 -0.129015 -0.062500 1 0 0 0 0 0 2 35003
-0.002622 -0.000989 0.120129 0.621970 0.988513 -0.129014 -0.062500 1 0 0 0 0 0 2 35999
-0.002622 -0.000989 0.120129 0.621981 0.988510 -0.129020 -0.062500 1 0 0 0 0 0 2 36998
-0.002622 -0.000989 0.120129 0.621986 0.988498 -0.129014 -0.062500 1 0 0 0 0 0 2 37997
-0.002622 -0.000989 0.120129 0.621983 0.988509 -0.129020 -0.062500 1 0 0 0 0 0 2 38992
-0.002622 -0.000989 0.120129 0.621986 0.988498 -0.129014 -0.062500 1 0 0 0 0 0 2 40023
-0.002622 -0.000989 0.120129 0.621983 0.988508 -0.129020 -0.062500 1 0 0 0 0 0 2 41022
-0.002622 -0.000989 0.120129 0.621986 0.988497 -0.129015 -0.062500 1 0 0 0 0 0 2 42022
-0.002622 -0.000989 0.120129 0.621983 0.988508 -0.129021 -0.062500 1 0 0 0 0 0 2 43020
-0.002622 -0.000989 0.120129 0.621983 0.988509 -0.129021 -0.062500 1 0 0 0 0 0 2 44016
-0.002622 -0.000989 0.120129 0.621986 0.988498 -0.129015 -0.062500 1 0 0 0 0 0 2 45018
-0.002622 -0.000989 0.120129 0.621991 0.988517 -0.129014 -0.062500 1 0 0 0 0 0 2 46017
-0.002622 -0.000989 0.120129 0.621988 0.988499 -0.129014 -0.062500 1 0 0 0 0 0 2 47020
-0.002622 -0.000989 0.120129 0.621984 0.988508 -0.129020 -0.062500 1 0 0 0 0 0 2 48017
-0.002622 -0.000989 0.120129 0.621971 0.988512 -0.129015 -0.062500 1 0 0 0 0 0 2 49017
-0.002622 -0.000989 0.120129 0.621985 0.988498 -0.129014 -0.062500 1 0 0 0 0 0 2 50017
-0.002622 -0.000989 0.120129 0.621983 0.988508 -0.129020 -0.062500 1 0 0 0 0 0 2 51094
-0.002622 -0.000989 0.120129 0.621986 0.988498 -0.129014 -0.062500 1 0 0 0 0 0 2 52077
-0.002622 -0.000989 0.120129 0.621983 0.988508 -0.129020 -0.062500 1 0 0 0 0 0 2 53089
-0.002622 -0.000989 0.120129 0.621986 0.988497 -0.129015 -0.062500 1 0 0 0 0 0 2 54052
-0.002622 -0.000989 0.120129 0.621983 0.988508 -0.129021 -0.062500 1 0 0 0 0 0 2 55055
-0.002622 -0.000989 0.120129 0.621983 0.988509 -0.129021 -0.062500 1 0 0 0 0 0 2 56078
-0.002622 -0.000989 0.120129 0.621986 0.988497 -0.129015 -0.062500 1 0 0 0 0 0 2 57076
-0.002622 -0.000989 0.120129 0.621991 0.988517 -0.129014 -0.062500 1 0 0 0 0 0 2 58056
-0.002603 -0.000993 0.120119 0.356813 1.050097 0.008809 -0.062500 1 0 0 0 0 0 2 59056
-0.002594 -0.000995 0.120116 0.447213 1.029995 -0.058392 -0.062500 1 0 0 0 0 0 2 60092
-0.002589 -0.000996 0.120115 0.513908 1.014507 -0.093312 -0.062500 1 0 0 0 0 0 2 61090
-0.002587 -0.000997 0.120114 0.549111 1.006107 -0.106618 -0.062500 1 0 0 0 0 0 2 62090
-0.002586 -0.000997 0.120114 0.566802 1.001808 -0.111364 -0.062500 1 0 0 0 0 0 2 63060
-0.002585 -0.000997 0.120114 0.575623 0.999631 -0.113027 -0.062500 1 0 0 0 0 0 2 64054
-0.002585 -0.000997 0.120114 0.580019 0.998540 -0.113609 -0.062500 1 0 0 0 0 0 2 65079
-0.002585 -0.000997 0.120114 0.582219 0.997975 -0.113811 -0.062500 1 0 0 0 0 0 2 66053
-0.002584 -0.000997 0.120114 0.583314 0.997708 -0.113884 -0.062500 1 0 0 0 0 0 2 67087
-0.002584 -0.000997 0.120114 0.583864 0.997564 -0.113903 -0.062500 1 0 0 0 0 0 2 68081
-0.002584 -0.000997 0.120114 0.584132 0.997499 -0.113910 -0.062500 1 0 0 0 0 0 2 69080
-0.002584 -0.000997 0.120114 0.584264 0.997467 -0.113914 -0.062500 1 0 0 0 0 0 2 70081
-0.002584 -0.000997 0.120114 0.584334 0.997439 -0.113919 -0.062500 1 0 0 0 0 0 2 71087
-0.002584 -0.000997 0.120114 0.584361 0.997431 -0.113912 -0.062500 1 0 0 0 0 0 2 72089
-0.002584 -0.000997 0.120114 0.584395 0.997433 -0.113917 -0.062500 1 0 0 0 0 0 2 73084
-0.002584 -0.000997 0.120114 0.584398 0.997434 -0.113918 -0.062500 1 0 0 0 0 0 2 74093
-0.002584 -0.000997 0.120114 0.584397 0.997434 -0.113918 -0.062500 1 0 0 0 0 0 2 75082
-0.002584 -0.000997 0.120114 0.584400 0.997422 -0.113911 -0.062500 1 0 0 0 0 0 2 76057
-0.002584 -0.000997 0.120114 0.584397 0.997433 -0.113917 -0.062500 1 0 0 0 0 0 2 77083
-0.002584 -0.000997 0.120114 0.584409 0.997431 -0.113924 -0.062500 1 0 0 0 0 0 2 78077
-0.002584 -0.000997 0.120114 0.584401 0.997422 -0.113912 -0.062500 1 0 0 0 0 0 2 79077
-0.002584 -0.000997 0.120114 0.584397 0.997433 -0.113917 -0.062500 1 0 0 0 0 0 2 80052
-0.002584 -0.000997 0.120114 0.584412 0.997419 -0.113917 -0.062500 1 0 0 0 0 0 2 81077
-0.002584 -0.000997 0.120114 0.584398 0.997432 -0.113918 -0.062500 1 0 0 0 0 0 2 82072
-0.002584 -0.000997 0.120114 0.584396 0.997434 -0.113918 -0.062500 1 0 0 0 0 0 2 83058
-0.002584 -0.000997 0.120114 0.584420 0.997428 -0.113910 -0.062500 1 0 0 0 0 0 2 84071
-0.002584 -0.000997 0.120114 0.584399 0.997434 -0.113917 -0.062500 1 0 0 0 0 0 2 85055
-0.002584 -0.000997 0.120114 0.584400 0.997422 -0.113911 -0.062500 1 0 0 0 0 0 2 86070
-0.002584 -0.000997 0.120114 0.584409 0.997430 -0.113923 -0.062500 1 0 0 0 0 0 2 87005
-0.002584 -0.000997 0.120114 0.584401 0.997422 -0.113912 -0.062500 1 0 0 0 0 0 2 87999
-0.002584 -0.000997 0.120114 0.584409 0.997430 -0.113923 -0.062500 1 0 0 0 0 0 2 88990
-0.002584 -0.000997 0.120114 0.584398 0.997433 -0.113919 -0.062500 1 0 0 0 0 0 2 90000
-0.002584 -0.000997 0.120114 0.584400 0.997422 -0.113911 -0.062500 1 0 0 0 0 0 2 90990
-0.002584 -0.000997 0.120114 0.584409 0.997430 -0.113923 -0.062500 1 0 0 0 0 0 2 91999
-0.002584 -0.000997 0.120114 0.584401 0.997421 -0.113912 -0.062500 1 0 0 0 0 0 2 92990
-0.002584 -0.000997 0.120114 0.584397 0.997432 -0.113917 -0.062500 1 0 0 0 0 0 2 93991
-0.002590 -0.000979 0.120104 0.658629 0.741057 0.031126 -0.062500 1 0 0 0 0 0 2 95000
-0.002592 -0.000970 0.120100 0.635073 0.827771 -0.039608 -0.062500 1 0 0 0 0 0 2 95990
-0.002594 -0.000965 0.120099 0.616448 0.892234 -0.076347 -0.062500 1 0 0 0 0 0 2 96998
-0.002595 -0.000963 0.120098 0.606141 0.926432 -0.090348 -0.062500 1 0 0 0 0 0 2 98011
-0.002595 -0.000962 0.120098 0.600816 0.943703 -0.095340 -0.062500 1 0 0 0 0 0 2 98996
-0.002595 -0.000962 0.120098 0.598082 0.952333 -0.097090 -0.062500 1 0 0 0 0 0 2 100002
-0.002595 -0.000961 0.120098 0.596708 0.956643 -0.097709 -0.062500 1 0 0 0 0 0 2 100995
-0.002601 -0.000943 0.120088 0.670180 0.702538 0.047264 -0.062500 1 0 0 0 0 0 2 102000
-0.002603 -0.000934 0.120084 0.646318 0.790283 -0.023614 -0.062500 1 0 0 0 0 0 2 102996
-0.002605 -0.000929 0.120083 0.627511 0.855243 -0.060422 -0.062500 1 0 0 0 0 0 2 103993
-0.002605 -0.000927 0.120082 0.617131 0.889705 -0.074438 -0.062500 1 0 0 0 0 0 2 105009
-0.002606 -0.000926 0.120082 0.611757 0.907104 -0.079440 -0.062500 1 0 0 0 0 0 2 105995
-0.002606 -0.000925 0.120082 0.609002 0.915795 -0.081187 -0.062500 1 0 0 0 0 0 2 106980
-0.002611 -0.000906 0.120072 0.681734 0.664027 0.063516 -0.062500 1 0 0 0 0 0 2 107994
-0.002614 -0.000897 0.120068 0.657541 0.752794 -0.007572 -0.062500 1 0 0 0 0 0 2 108978
-0.002616 -0.000893 0.120067 0.638580 0.818252 -0.044461 -0.062500 1 0 0 0 0 0 2 109994
-0.002622 -0.000872 0.120056 0.702191 0.597001 0.086909 -0.062500 1 0 0 0 0 0 2 111007
-0.002625 -0.000862 0.120052 0.673305 0.701067 0.010988 -0.062500 1 0 0 0 0 0 2 112004
-0.002607 -0.000861 0.120041 0.386855 0.835868 0.110125 -0.062500 1 0 0 0 0 0 2 113006
-0.002599 -0.000861 0.120037 0.465561 0.854196 0.028285 -0.062500 1 0 0 0 0 0 2 114004
-0.002600 -0.000842 0.120026 0.600213 0.602274 0.133686 -0.062500 1 0 0 0 0 0 2 114999
-0.002601 -0.000833 0.120021 0.608869 0.690080 0.047590 -0.062500 1 0 0 0 0 0 2 116007
-0.002601 -0.000829 0.120020 0.606400 0.754956 0.005358 -0.062500 1 0 0 0 0 0 2 117010
-0.002601 -0.000826 0.120020 0.604162 0.789368 -0.010569 -0.062500 1 0 0 0 0 0 2 117994
-0.002601 -0.000825 0.120019 0.602825 0.806730 -0.016219 -0.062500 1 0 0 0 0 0 2 119008
-0.002607 -0.000806 0.120009 0.676103 0.559699 0.127439 -0.062500 1 0 0 0 0 0 2 120003
-0.002609 -0.000797 0.120005 0.652277 0.650444 0.055702 -0.062500 1 0 0 0 0 0 2 121003
-0.002592 -0.000797 0.119994 0.368531 0.778590 0.156306 -0.062500 1 0 0 0 0 0 2 122011
-0.002583 -0.000797 0.119990 0.448501 0.793567 0.074963 -0.062500 1 0 0 0 0 0 2 123009
-0.002584 -0.000778 0.119979 0.583734 0.540256 0.180754 -0.062500 1 0 0 0 0 0 2 124006
-0.002585 -0.000769 0.119974 0.592709 0.627106 0.094615 -0.062500 1 0 0 0 0 0 2 125006
-0.002585 -0.000765 0.119973 0.590428 0.691516 0.052349 -0.062500 1 0 0 0 0 0 2 126005
-0.002585 -0.000762 0.119973 0.588272 0.725698 0.036427 -0.062500 1 0 0 0 0 0 2 127113
-0.002585 -0.000761 0.119972 0.586979 0.742951 0.030765 -0.062500 1 0 0 0 0 0 2 128121
-0.002591 -0.000743 0.119962 0.660237 0.496122 0.174631 -0.062500 1 0 0 0 0 0 2 129084
-0.002594 -0.000733 0.119958 0.636424 0.586713 0.102780 -0.062500 1 0 0 0 0 0 2 130088
-0.002595 -0.000728 0.119957 0.617664 0.653094 0.065594 -0.062500 1 0 0 0 0 0 2 131061
-0.002596 -0.000726 0.119957 0.607297 0.688280 0.051455 -0.062500 1 0 0 0 0 0 2 132050
-0.002596 -0.000725 0.119956 0.601933 0.706044 0.046413 -0.062500 1 0 0 0 0 0 2 133050
-0.002596 -0.000724 0.119956 0.599181 0.714930 0.044651 -0.062500 1 0 0 0 0 0 2 134050
-0.002596 -0.000724 0.119956 0.597793 0.719367 0.044033 -0.062500 1 0 0 0 0 0 2 135050
-0.002602 -0.000706 0.119946 0.670994 0.466287 0.189790 -0.062500 1 0 0 0 0 0 2 136047
-0.002604 -0.000697 0.119942 0.647227 0.553604 0.118477 -0.062500 1 0 0 0 0 0 2 137048
-0.002587 -0.000696 0.119931 0.363652 0.680098 0.219169 -0.062500 1 0 0 0 0 0 2 138047
-0.002578 -0.000696 0.119927 0.443609 0.694165 0.137891 -0.062500 1 0 0 0 0 0 2 139083
-0.002574 -0.000696 0.119926 0.504826 0.696004 0.097993 -0.062500 1 0 0 0 0 0 2 140079
-0.002572 -0.000696 0.119925 0.537269 0.696301 0.082963 -0.062500 1 0 0 0 0 0 2 141078
-0.002571 -0.000696 0.119925 0.553537 0.696350 0.077630 -0.062500 1 0 0 0 0 0 2 142075
-0.002570 -0.000696 0.119925 0.561651 0.696361 0.075756 -0.062500 1 0 0 0 0 0 2 143097
-0.002575 -0.000678 0.119915 0.639577 0.441184 0.221144 -0.062500 1 0 0 0 0 0 2 144082
-0.002578 -0.000669 0.119911 0.618185 0.527335 0.149650 -0.062500 1 0 0 0 0 0 2 145056
-0.002579 -0.000665 0.119910 0.600635 0.591485 0.112573 -0.062500 1 0 0 0 0 0 2 146050
-0.002580 -0.000662 0.119909 0.590884 0.625575 0.098480 -0.062500 1 0 0 0 0 0 2 147052
-0.002580 -0.000661 0.119909 0.585816 0.642788 0.093448 -0.062500 1 0 0 0 0 0 2 148049
-0.002580 -0.000661 0.119909 0.583220 0.651402 0.091689 -0.062500 1 0 0 0 0 0 2 149047
-0.002580 -0.000660 0.119909 0.581898 0.655711 0.091076 -0.062500 1 0 0 0 0 0 2 150048
-0.002581 -0.000660 0.119909 0.581250 0.657861 0.090871 -0.062500 1 0 0 0 0 0 2 151048
-0.002581 -0.000660 0.119909 0.580913 0.658928 0.090793 -0.062500 1 0 0 0 0 0 2 152045
-0.002581 -0.000660 0.119909 0.580745 0.659471 0.090766 -0.062500 1 0 0 0 0 0 2 153075
-0.002581 -0.000660 0.119909 0.580665 0.659732 0.090750 -0.062500 1 0 0 0 0 0 2 154071
-0.002581 -0.000660 0.119909 0.580621 0.659873 0.090755 -0.062500 1 0 0 0 0 0 2 155075
-0.002581 -0.000660 0.119909 0.580593 0.659930 0.090755 -0.062500 1 0 0 0 0 0 2 156071
-0.002581 -0.000660 0.119909 0.580592 0.659964 0.090748 -0.062500 1 0 0 0 0 0 2 157055
-0.002581 -0.000660 0.119909 0.580585 0.659988 0.090754 -0.062500 1 0 0 0 0 0 2 158070
-0.002581 -0.000660 0.119909 0.580585 0.659990 0.090755 -0.062500 1 0 0 0 0 0 2 159057
-0.002581 -0.000660 0.119909 0.580582 0.660002 0.090748 -0.062500 1 0 0 0 0 0 2 160003
-0.002581 -0.000660 0.119909 0.580573 0.659994 0.090761 -0.062500 1 0 0 0 0 0 2 160988
-0.002581 -0.000660 0.119909 0.580581 0.660001 0.090749 -0.062500 1 0 0 0 0 0 2 161989
-0.002581 -0.000660 0.119909 0.580582 0.660002 0.090748 -0.062500 1 0 0 0 0 0 2 162998
-0.002581 -0.000660 0.119909 0.580570 0.660005 0.090754 -0.062500 1 0 0 0 0 0 2 163989
-0.002581 -0.000660 0.119909 0.580580 0.660003 0.090748 -0.062500 1 0 0 0 0 0 2 164997
-0.002581 -0.000660 0.119909 0.580569 0.660005 0.090754 -0.062500 1 0 0 0 0 0 2 165988
-0.002581 -0.000660 0.119909 0.580591 0.660000 0.090762 -0.062500 1 0 0 0 0 0 2 166998
-0.002581 -0.000660 0.119909 0.580583 0.660002 0.090749 -0.062500 1 0 0 0 0 0 2 167988
-0.002581 -0.000660 0.119909 0.580570 0.660005 0.090754 -0.062500 1 0 0 0 0 0 2 168988
-0.002581 -0.000660 0.119909 0.580580 0.660003 0.090749 -0.062500 1 0 0 0 0 0 2 169983
-0.002581 -0.000660 0.119909 0.580582 0.660003 0.090748 -0.062500 1 0 0 0 0 0 2 170995
-0.002581 -0.000660 0.119909 0.580573 0.659994 0.090761 -0.062500 1 0 0 0 0 0 2 171998
-0.002581 -0.000660 0.119909 0.580581 0.660001 0.090749 -0.062500 1 0 0 0 0 0 2 173003
-0.002581 -0.000660 0.119909 0.580569 0.660005 0.090754 -0.062500 1 0 0 0 0 0 2 174002
-0.002581 -0.000660 0.119909 0.580580 0.660003 0.090748 -0.062500 1 0 0 0 0 0 2 174985
-0.002581 -0.000660 0.119909 0.580581 0.660002 0.090748 -0.062500 1 0 0 0 0 0 2 175991
-0.002581 -0.000660 0.119909 0.580577 0.660014 0.090761 -0.062500 1 0 0 0 0 0 2 176995
-0.002581 -0.000660 0.119909 0.580585 0.659992 0.090756 -0.062500 1 0 0 0 0 0 2 178022
-0.002581 -0.000660 0.119909 0.580582 0.660001 0.090749 -0.062500 1 0 0 0 0 0 2 178996
-0.002581 -0.000660 0.119909 0.580570 0.660005 0.090754 -0.062500 1 0 0 0 0 0 2 179993
-0.002581 -0.000660 0.119909 0.580580 0.660003 0.090748 -0.062500 1 0 0 0 0 0 2 180976
-0.002581 -0.000660 0.119909 0.580569 0.660006 0.090754 -0.062500 1 0 0 0 0 0 2 181991
-0.002581 -0.000660 0.119909 0.580580 0.660003 0.090748 -0.062500 1 0 0 0 0 0 2 182995
-0.002581 -0.000660 0.119909 0.580585 0.659991 0.090754 -0.062500 1 0 0 0 0 0 2 183992
-0.002581 -0.000660 0.119909 0.580570 0.660004 0.090755 -0.062500 1 0 0 0 0 0 2 184993
-0.002581 -0.000660 0.119909 0.580580 0.660002 0.090748 -0.062500 1 0 0 0 0 0 2 185991
-0.002581 -0.000660 0.119909 0.580577 0.660014 0.090761 -0.062500 1 0 0 0 0 0 2 187002
-0.002581 -0.000660 0.119909 0.580581 0.660004 0.090749 -0.062500 1 0 0 0 0 0 2 187995
-0.002581 -0.000660 0.119909 0.580585 0.659991 0.090755 -0.062500 1 0 0 0 0 0 2 188997
-0.002581 -0.000660 0.119909 0.580570 0.660004 0.090755 -0.062500 1 0 0 0 0 0 2 189993
-0.002581 -0.000660 0.119909 0.580580 0.660003 0.090749 -0.062500 1 0 0 0 0 0 2 190997
-0.002581 -0.000660 0.119909 0.580581 0.660002 0.090748 -0.062500 1 0 0 0 0 0 2 191997
-0.002581 -0.000660 0.119909 0.580569 0.660005 0.090754 -0.062500 1 0 0 0 0 0 2 192993
-0.002581 -0.000660 0.119909 0.580580 0.660003 0.090748 -0.062500 1 0 0 0 0 0 2 193976
-0.002581 -0.000660 0.119909 0.580572 0.659994 0.090761 -0.062500 1 0 0 0 0 0 2 194978
-0.002581 -0.000660 0.119909 0.580580 0.660001 0.090749 -0.062500 1 0 0 0 0 0 2 195991
-0.002581 -0.000660 0.119909 0.580589 0.660011 0.090755 -0.062500 1 0 0 0 0 0 2 196990
-0.002581 -0.000660 0.119909 0.580570 0.660006 0.090755 -0.062500 1 0 0 0 0 0 2 197994
-0.002581 -0.000660 0.119909 0.580580 0.660003 0.090749 -0.062500 1 0 0 0 0 0 2 198994
-0.002581 -0.000660 0.119909 0.580585 0.659991 0.090755 -0.062500 1 0 0 0 0 0 2 199993
-0.002581 -0.000660 0.119909 0.580570 0.660004 0.090755 -0.062500 1 0 0 0 0 0 2 200993
-0.002581 -0.000660 0.119909 0.580580 0.660002 0.090749 -0.062500 1 0 0 0 0 0 2 201990
-0.002581 -0.000660 0.119909 0.580581 0.660002 0.090748 -0.062500 1 0 0 0 0 0 2 202999
-0.002581 -0.000660 0.119909 0.580569 0.660005 0.090754 -0.062500 1 0 0 0 0 0 2 203994
-0.002581 -0.000660 0.119909 0.580580 0.660003 0.090748 -0.062500 1 0 0 0 0 0 2 204996
-0.002581 -0.000660 0.119909 0.580581 0.660002 0.090768 -0.062500 1 0 0 0 0 0 2 205991
-0.002581 -0.000660 0.119909 0.580581 0.660003 0.090750 -0.062500 1 0 0 0 0 0 2 206995
-0.002581 -0.000660 0.119909 0.580582 0.660003 0.090748 -0.062500 1 0 0 0 0 0 2 207991
-0.002581 -0.000660 0.119909 0.580570 0.660006 0.090754 -0.062500 1 0 0 0 0 0 2 208992
-0.002586 -0.000642 0.119899 0.654415 0.404957 0.236917 -0.062500 1 0 0 0 0 0 2 209990
-0.002589 -0.000633 0.119895 0.631031 0.491056 0.165585 -0.062500 1 0 0 0 0 0 2 210991
-0.002590 -0.000628 0.119894 0.612493 0.555172 0.128555 -0.062500 1 0 0 0 0 0 2 211994
-0.002591 -0.000626 0.119893 0.602232 0.589251 0.114461 -0.062500 1 0 0 0 0 0 2 212994
-0.002591 -0.000625 0.119893 0.596921 0.606444 0.109446 -0.062500 1 0 0 0 0 0 2 213993
-0.002591 -0.000624 0.119893 0.594198 0.615070 0.107695 -0.062500 1 0 0 0 0 0 2 214992
-0.002572 -0.000628 0.119883 0.328076 0.681157 0.244761 -0.062500 1 0 0 0 0 0 2 215993
-0.002563 -0.000630 0.119880 0.417649 0.662946 0.177356 -0.062500 1 0 0 0 0 0 2 216991
-0.002558 -0.000632 0.119879 0.483881 0.648485 0.142400 -0.062500 1 0 0 0 0 0 2 217992
-0.002556 -0.000632 0.119878 0.518850 0.640645 0.129113 -0.062500 1 0 0 0 0 0 2 218993
-0.002555 -0.000632 0.119878 0.536425 0.636637 0.124373 -0.062500 1 0 0 0 0 0 2 219991
-0.002554 -0.000632 0.119878 0.545196 0.634618 0.122709 -0.062500 1 0 0 0 0 0 2 220992
-0.002554 -0.000633 0.119878 0.549566 0.633596 0.122135 -0.062500 1 0 0 0 0 0 2 221991
-0.002554 -0.000633 0.119878 0.551736 0.633086 0.121935 -0.062500 1 0 0 0 0 0 2 222990
-0.002554 -0.000633 0.119878 0.552835 0.632833 0.121870 -0.062500 1 0 0 0 0 0 2 223984
-0.002554 -0.000633 0.119878 0.553370 0.632705 0.121832 -0.062500 1 0 0 0 0 0 2 224996
-0.002554 -0.000633 0.119878 0.553647 0.632638 0.121836 -0.062500 1 0 0 0 0 0 2 225983
-0.002554 -0.000633 0.119878 0.553777 0.632617 0.121827 -0.062500 1 0 0 0 0 0 2 226982
-0.002554 -0.000633 0.119878 0.553835 0.632594 0.121828 -0.062500 1 0 0 0 0 0 2 227990
-0.002554 -0.000633 0.119878 0.553881 0.632592 0.121836 -0.062500 1 0 0 0 0 0 2 228980
-0.002554 -0.000633 0.119878 0.553899 0.632578 0.121838 -0.062500 1 0 0 0 0 0 2 229990
-0.002554 -0.000633 0.119878 0.553909 0.632586 0.121825 -0.062500 1 0 0 0 0 0 2 230986
-0.002554 -0.000633 0.119878 0.553913 0.632575 0.121830 -0.062500 1 0 0 0 0 0 2 231996
-0.002554 -0.000633 0.119878 0.553914 0.632574 0.121831 -0.062500 1 0 0 0 0 0 2 232985
-0.002554 -0.000633 0.119878 0.553914 0.632573 0.121831 -0.062500 1 0 0 0 0 0 2 233995
-0.002554 -0.000633 0.119878 0.553910 0.632585 0.121824 -0.062500 1 0 0 0 0 0 2 235000
-0.002554 -0.000633 0.119878 0.553913 0.632575 0.121830 -0.062500 1 0 0 0 0 0 2 235997
-0.002554 -0.000633 0.119878 0.553913 0.632574 0.121831 -0.062500 1 0 0 0 0 0 2 236994
-0.002554 -0.000633 0.119878 0.553913 0.632573 0.121831 -0.062500 1 0 0 0 0 0 2 237991
-0.002554 -0.000633 0.119878 0.553910 0.632585 0.121824 -0.062500 1 0 0 0 0 0 2 239000
-0.002554 -0.000633 0.119878 0.553913 0.632575 0.121830 -0.062500 1 0 0 0 0 0 2 240000
-0.002554 -0.000633 0.119878 0.553913 0.632573 0.121830 -0.062500 1 0 0 0 0 0 2 241002
-0.002554 -0.000633 0.119878 0.553913 0.632573 0.121831 -0.062500 1 0 0 0 0 0 2 242001
-0.002554 -0.000633 0.119878 0.553909 0.632585 0.121824 -0.062500 1 0 0 0 0 0 2 242986
-0.002554 -0.000633 0.119878 0.553912 0.632575 0.121830 -0.062500 1 0 0 0 0 0 2 244007
-0.002554 -0.000633 0.119878 0.553912 0.632573 0.121830 -0.062500 1 0 0 0 0 0 2 244974
-0.002554 -0.000633 0.119878 0.553912 0.632573 0.121830 -0.062500 1 0 0 0 0 0 2 246002
-0.002554 -0.000633 0.119878 0.553912 0.632573 0.121831 -0.062500 1 0 0 0 0 0 2 246973
-0.002554 -0.000633 0.119878 0.553909 0.632584 0.121824 -0.062500 1 0 0 0 0 0 2 248001
-0.002554 -0.000633 0.119878 0.553920 0.632583 0.121837 -0.062500 1 0 0 0 0 0 2 249001
-0.002554 -0.000633 0.119878 0.553913 0.632574 0.121831 -0.062500 1 0 0 0 0 0 2 249972
-0.002554 -0.000633 0.119878 0.553909 0.632585 0.121824 -0.062500 1 0 0 0 0 0 2 251004
-0.002554 -0.000633 0.119878 0.553912 0.632575 0.121830 -0.062500 1 0 0 0 0 0 2 252009
-0.002554 -0.000633 0.119878 0.553912 0.632573 0.121831 -0.062500 1 0 0 0 0 0 2 253003
-0.002554 -0.000633 0.119878 0.553912 0.632573 0.121831 -0.062500 1 0 0 0 0 0 2 254005
-0.002554 -0.000633 0.119878 0.553912 0.632573 0.121831 -0.062500 1 0 0 0 0 0 2 255008
-0.002554 -0.000633 0.119878 0.553909 0.632585 0.121824 -0.062500 1 0 0 0 0 0 2 255999
-0.002554 -0.000633 0.119878 0.553912 0.632574 0.121830 -0.062500 1 0 0 0 0 0 2 256970
-0.002554 -0.000633 0.119878 0.553920 0.632582 0.121838 -0.062500 1 0 0 0 0 0 2 257999
-0.002554 -0.000633 0.119878 0.553926 0.632571 0.121825 -0.062500 1 0 0 0 0 0 2 259003
-0.002554 -0.000633 0.119878 0.553911 0.632585 0.121823 -0.062500 1 0 0 0 0 0 2 259999
-0.002554 -0.000633 0.119878 0.553913 0.632575 0.121830 -0.062500 1 0 0 0 0 0 2 261001
-0.002554 -0.000633 0.119878 0.553913 0.632573 0.121830 -0.062500 1 0 0 0 0 0 2 262000
-0.002554 -0.000633 0.119878 0.553913 0.632573 0.121831 -0.062500 1 0 0 0 0 0 2 262999
-0.002554 -0.000633 0.119878 0.553909 0.632585 0.121824 -0.062500 1 0 0 0 0 0 2 263971
-0.002554 -0.000633 0.119878 0.553912 0.632574 0.121830 -0.062500 1 0 0 0 0 0 2 265001
-0.002554 -0.000633 0.119878 0.553912 0.632573 0.121830 -0.062500 1 0 0 0 0 0 2 266000
-0.002554 -0.000633 0.119878 0.553912 0.632573 0.121830 -0.062500 1 0 0 0 0 0 2 266997
-0.002554 -0.000633 0.119878 0.553917 0.632593 0.121831 -0.062500 1 0 0 0 0 0 2 268004
-0.002554 -0.000633 0.119878 0.553913 0.632576 0.121831 -0.062500 1 0 0 0 0 0 2 268993
-0.002554 -0.000633 0.119878 0.553913 0.632574 0.121831 -0.062500 1 0 0 0 0 0 2 270004
-0.002554 -0.000633 0.119878 0.553913 0.632573 0.121831 -0.062500 1 0 0 0 0 0 2 271003
-0.002554 -0.000633 0.119878 0.553909 0.632585 0.121824 -0.062500 1 0 0 0 0 0 2 272002
-0.002554 -0.000633 0.119878 0.553912 0.632575 0.121830 -0.062500 1 0 0 0 0 0 2 273000
-0.002554 -0.000633 0.119878 0.553912 0.632573 0.121831 -0.062500 1 0 0 0 0 0 2 273999
-0.002554 -0.000633 0.119878 0.553912 0.632573 0.121831 -0.062500 1 0 0 0 0 0 2 275002
-0.002554 -0.000633 0.119878 0.553909 0.632585 0.121824 -0.062500 1 0 0 0 0 0 2 275994
-0.002554 -0.000633 0.119878 0.553920 0.632583 0.121837 -0.062500 1 0 0 0 0 0 2 276999
-0.002554 -0.000633 0.119878 0.553913 0.632575 0.121832 -0.062500 1 0 0 0 0 0 2 278000
-0.002554 -0.000633 0.119878 0.553925 0.632571 0.121825 -0.062500 1 0 0 0 0 0 2 279002
-0.002554 -0.000633 0.119878 0.553911 0.632585 0.121823 -0.062500 1 0 0 0 0 0 2 280001
-0.002554 -0.000633 0.119878 0.553913 0.632575 0.121830 -0.062500 1 0 0 0 0 0 2 281000
-0.002554 -0.000633 0.119878 0.553913 0.632573 0.121830 -0.062500 1 0 0 0 0 0 2 281998
-0.002559 -0.000614 0.119868 0.627733 0.377658 0.268068 -0.062500 1 0 0 0 0 0 2 283001
-0.002543 -0.000610 0.119854 0.339729 0.525475 0.334460 -0.062500 1 0 0 0 0 0 2 284008
-0.002535 -0.000607 0.119850 0.411389 0.569188 0.230148 -0.062500 1 0 0 0 0 0 2 285002
-0.002531 -0.000606 0.119848 0.467684 0.587731 0.181160 -0.062500 1 0 0 0 0 0 2 286004
-0.002529 -0.000606 0.119847 0.497516 0.596554 0.162866 -0.062500 1 0 0 0 0 0 2 286994
-0.002528 -0.000605 0.119847 0.512450 0.600889 0.156396 -0.062500 1 0 0 0 0 0 2 287991
-0.002528 -0.000605 0.119847 0.519890 0.603034 0.154123 -0.062500 1 0 0 0 0 0 2 288994
-0.002527 -0.000605 0.119847 0.523574 0.604098 0.153335 -0.062500 1 0 0 0 0 0 2 289985
-0.002527 -0.000605 0.119847 0.525426 0.604647 0.153062 -0.062500 1 0 0 0 0 0 2 290979
-0.002527 -0.000605 0.119847 0.526350 0.604896 0.152968 -0.062500 1 0 0 0 0 0 2 291987
-0.002527 -0.000605 0.119847 0.526804 0.605025 0.152935 -0.062500 1 0 0 0 0 0 2 292979
-0.002527 -0.000605 0.119847 0.527038 0.605099 0.152926 -0.062500 1 0 0 0 0 0 2 293985
-0.002527 -0.000605 0.119847 0.527140 0.605135 0.152915 -0.062500 1 0 0 0 0 0 2 294987
-0.002527 -0.000605 0.119847 0.527205 0.605155 0.152916 -0.062500 1 0 0 0 0 0 2 295979
-0.002527 -0.000605 0.119847 0.527232 0.605151 0.152924 -0.062500 1 0 0 0 0 0 2 296987
-0.002527 -0.000605 0.119847 0.527243 0.605159 0.152912 -0.062500 1 0 0 0 0 0 2 297988
-0.002533 -0.000587 0.119837 0.601057 0.350384 0.299224 -0.062500 1 0 0 0 0 0 2 298991
-0.002535 -0.000578 0.119833 0.577655 0.436351 0.227795 -0.062500 1 0 0 0 0 0 2 299979
-0.002537 -0.000573 0.119832 0.559126 0.500417 0.190744 -0.062500 1 0 0 0 0 0 2 300993
-0.002537 -0.000571 0.119831 0.548895 0.534461 0.176640 -0.062500 1 0 0 0 0 0 2 301987
-0.002519 -0.000574 0.119821 0.279082 0.613442 0.309457 -0.062500 1 0 0 0 0 0 2 303059
-0.002510 -0.000576 0.119818 0.366533 0.601651 0.240407 -0.062500 1 0 0 0 0 0 2 304084
-0.002505 -0.000577 0.119817 0.431662 0.590417 0.204894 -0.062500 1 0 0 0 0 0 2 305071
-0.002503 -0.000577 0.119816 0.466091 0.584201 0.191394 -0.062500 1 0 0 0 0 0 2 306067
-0.002502 -0.000578 0.119816 0.483405 0.581001 0.186591 -0.062500 1 0 0 0 0 0 2 307080
-0.002501 -0.000578 0.119816 0.492031 0.579399 0.184910 -0.062500 1 0 0 0 0 0 2 308087
-0.002506 -0.000560 0.119806 0.570127 0.323921 0.330710 -0.062500 1 0 0 0 0 0 2 309084
-0.002490 -0.000555 0.119792 0.284479 0.471194 0.396964 -0.062500 1 0 0 0 0 0 2 310065
-0.002482 -0.000553 0.119787 0.357129 0.514624 0.292445 -0.062500 1 0 0 0 0 0 2 311065
-0.002478 -0.000551 0.119786 0.413906 0.533031 0.243395 -0.062500 1 0 0 0 0 0 2 312076
-0.002476 -0.000551 0.119785 0.443969 0.541803 0.225091 -0.062500 1 0 0 0 0 0 2 313098
-0.002475 -0.000551 0.119785 0.459040 0.546121 0.218598 -0.062500 1 0 0 0 0 0 2 314081
-0.002474 -0.000551 0.119785 0.466542 0.548251 0.216345 -0.062500 1 0 0 0 0 0 2 315070
-0.002474 -0.000550 0.119785 0.470272 0.549314 0.215544 -0.062500 1 0 0 0 0 0 2 316082
-0.002455 -0.000555 0.119775 0.207883 0.611595 0.353318 -0.062500 1 0 0 0 0 0 2 317095
-0.002446 -0.000557 0.119772 0.298862 0.591451 0.285817 -0.062500 1 0 0 0 0 0 2 318086
-0.002446 -0.000540 0.119760 0.439564 0.321546 0.397230 -0.062500 1 0 0 0 0 0 2 319050
-0.002447 -0.000531 0.119756 0.451462 0.399119 0.312406 -0.062500 1 0 0 0 0 0 2 320045
-0.002447 -0.000527 0.119754 0.450679 0.458868 0.270591 -0.062500 1 0 0 0 0 0 2 321043
-0.002447 -0.000525 0.119754 0.449312 0.490762 0.254844 -0.062500 1 0 0 0 0 0 2 322038
-0.002447 -0.000524 0.119754 0.448421 0.506882 0.249248 -0.062500 1 0 0 0 0 0 2 323024
-0.002447 -0.000524 0.119754 0.447910 0.514934 0.247302 -0.062500 1 0 0 0 0 0 2 323996
-0.002428 -0.000528 0.119744 0.183524 0.580708 0.384735 -0.062500 1 0 0 0 0 0 2 325000
-0.002424 -0.000512 0.119730 0.347167 0.307922 0.463531 -0.062500 1 0 0 0 0 0 2 326001
-0.002423 -0.000504 0.119725 0.390056 0.379211 0.356895 -0.062500 1 0 0 0 0 0 2 327004
-0.002422 -0.000500 0.119723 0.406563 0.435310 0.306472 -0.062500 1 0 0 0 0 0 2 328001
-0.002421 -0.000498 0.119723 0.413961 0.465306 0.287640 -0.062500 1 0 0 0 0 0 2 328997
-0.002421 -0.000497 0.119723 0.417458 0.480470 0.280968 -0.062500 1 0 0 0 0 0 2 330000
-0.002421 -0.000496 0.119723 0.419131 0.488058 0.278638 -0.062500 1 0 0 0 0 0 2 331000
-0.002421 -0.000496 0.119723 0.419942 0.491847 0.277823 -0.062500 1 0 0 0 0 0 2 331999
-0.002421 -0.000496 0.119723 0.420351 0.493728 0.277546 -0.062500 1 0 0 0 0 0 2 332996
-0.002421 -0.000496 0.119723 0.420551 0.494684 0.277448 -0.062500 1 0 0 0 0 0 2 333993
-0.002426 -0.000477 0.119712 0.494403 0.240890 0.424002 -0.062500 1 0 0 0 0 0 2 334999
-0.002410 -0.000473 0.119699 0.207020 0.388625 0.490540 -0.062500 1 0 0 0 0 0 2 335996
-0.002402 -0.000471 0.119694 0.278461 0.432234 0.385899 -0.062500 1 0 0 0 0 0 2 336998
-0.002398 -0.000469 0.119692 0.334627 0.450764 0.336812 -0.062500 1 0 0 0 0 0 2 337996
-0.002396 -0.000469 0.119692 0.364409 0.459611 0.318493 -0.062500 1 0 0 0 0 0 2 339000
-0.002395 -0.000469 0.119692 0.379341 0.463966 0.312010 -0.062500 1 0 0 0 0 0 2 339996
-0.002395 -0.000468 0.119691 0.386765 0.466122 0.309754 -0.062500 1 0 0 0 0 0 2 340997
-0.002400 -0.000450 0.119681 0.464207 0.213070 0.455619 -0.062500 1 0 0 0 0 0 2 341997
-0.002402 -0.000441 0.119677 0.442607 0.299284 0.383693 -0.062500 1 0 0 0 0 0 2 343002
-0.002404 -0.000437 0.119676 0.425004 0.363451 0.346470 -0.062500 1 0 0 0 0 0 2 343984
-0.002404 -0.000434 0.119676 0.415249 0.397554 0.332311 -0.062500 1 0 0 0 0 0 2 346005
-0.002405 -0.000433 0.119675 0.410183 0.414793 0.327283 -0.062500 1 0 0 0 0 0 2 347004
-0.002405 -0.000433 0.119675 0.407594 0.423427 0.325534 -0.062500 1 0 0 0 0 0 2 347969
-0.002405 -0.000432 0.119675 0.406286 0.427735 0.324920 -0.062500 1 0 0 0 0 0 2 348999
-0.002405 -0.000432 0.119675 0.405639 0.429891 0.324704 -0.062500 1 0 0 0 0 0 2 349998
-0.002386 -0.000437 0.119666 0.141419 0.492730 0.462840 -0.062500 1 0 0 0 0 0 2 351000
-0.002377 -0.000439 0.119662 0.231139 0.472795 0.395285 -0.062500 1 0 0 0 0 0 2 351999
-0.002372 -0.000440 0.119661 0.297416 0.457552 0.360285 -0.062500 1 0 0 0 0 0 2 352997
-0.002375 -0.000422 0.119650 0.406136 0.195346 0.493702 -0.062500 1 0 0 0 0 0 2 353996
-0.002377 -0.000413 0.119646 0.400299 0.276781 0.417274 -0.062500 1 0 0 0 0 0 2 354998
-0.002378 -0.000409 0.119645 0.390569 0.338516 0.378461 -0.062500 1 0 0 0 0 0 2 355998
-0.002378 -0.000407 0.119644 0.384741 0.371432 0.363766 -0.062500 1 0 0 0 0 0 2 357128
-0.002378 -0.000406 0.119644 0.381636 0.388065 0.358554 -0.062500 1 0 0 0 0 0 2 357986
-0.002378 -0.000405 0.119644 0.380026 0.396401 0.356727 -0.062500 1 0 0 0 0 0 2 359072
-0.002378 -0.000405 0.119644 0.379196 0.400558 0.356105 -0.062500 1 0 0 0 0 0 2 360078
-0.002384 -0.000387 0.119634 0.452467 0.148777 0.502729 -0.062500 1 0 0 0 0 0 2 361093
-0.002386 -0.000378 0.119630 0.428827 0.235367 0.430886 -0.062500 1 0 0 0 0 0 2 362070
-0.002388 -0.000373 0.119629 0.410215 0.299710 0.393688 -0.062500 1 0 0 0 0 0 2 363069
-0.002388 -0.000371 0.119628 0.399964 0.333933 0.379541 -0.062500 1 0 0 0 0 0 2 363992
-0.002389 -0.000370 0.119628 0.394643 0.351212 0.374515 -0.062500 1 0 0 0 0 0 2 364981
-0.002389 -0.000369 0.119628 0.391936 0.359868 0.372757 -0.062500 1 0 0 0 0 0 2 365991
-0.002389 -0.000369 0.119628 0.390576 0.364185 0.372145 -0.062500 1 0 0 0 0 0 2 366982
-0.002370 -0.000373 0.119618 0.126102 0.428143 0.510153 -0.062500 1 0 0 0 0 0 2 367992
-0.002361 -0.000375 0.119615 0.215612 0.408725 0.442539 -0.062500 1 0 0 0 0 0 2 368982
-0.002356 -0.000376 0.119614 0.281757 0.393740 0.407510 -0.062500 1 0 0 0 0 0 2 369990
-0.002354 -0.000377 0.119613 0.316724 0.385665 0.394207 -0.062500 1 0 0 0 0 0 2 370982
-0.002353 -0.000377 0.119613 0.334293 0.381550 0.389467 -0.062500 1 0 0 0 0 0 2 372015
-0.002352 -0.000377 0.119613 0.343045 0.379478 0.387828 -0.062500 1 0 0 0 0 0 2 372983
-0.002357 -0.000359 0.119603 0.421090 0.124709 0.534162 -0.062500 1 0 0 0 0 0 2 373995
-0.002360 -0.000350 0.119599 0.399838 0.209680 0.462160 -0.062500 1 0 0 0 0 0 2 374989
-0.002361 -0.000346 0.119598 0.382416 0.273213 0.424902 -0.062500 1 0 0 0 0 0 2 376118
-0.002362 -0.000343 0.119597 0.372767 0.307025 0.410736 -0.062500 1 0 0 0 0 0 2 376988
-0.002362 -0.000342 0.119597 0.367749 0.324114 0.405698 -0.062500 1 0 0 0 0 0 2 377993
-0.002362 -0.000342 0.119597 0.365195 0.332672 0.403948 -0.062500 1 0 0 0 0 0 2 379121
-0.002362 -0.000341 0.119597 0.363890 0.336939 0.403336 -0.062500 1 0 0 0 0 0 2 379994
-0.002363 -0.000341 0.119597 0.363247 0.339079 0.403125 -0.062500 1 0 0 0 0 0 2 381002
-0.002363 -0.000341 0.119597 0.362920 0.340150 0.403051 -0.062500 1 0 0 0 0 0 2 382126
-0.002363 -0.000341 0.119597 0.362758 0.340680 0.403029 -0.062500 1 0 0 0 0 0 2 383117
-0.002363 -0.000341 0.119597 0.362663 0.340953 0.403013 -0.062500 1 0 0 0 0 0 2 384121
-0.002363 -0.000341 0.119597 0.362630 0.341093 0.403011 -0.062500 1 0 0 0 0 0 2 385122
-0.002363 -0.000341 0.119597 0.362603 0.341149 0.403010 -0.062500 1 0 0 0 0 0 2 386122
-0.002363 -0.000341 0.119597 0.362602 0.341184 0.403003 -0.062500 1 0 0 0 0 0 2 387124
-0.002363 -0.000341 0.119597 0.362599 0.341197 0.403015 -0.062500 1 0 0 0 0 0 2 388121
-0.002368 -0.000323 0.119586 0.436199 0.087615 0.550062 -0.062500 1 0 0 0 0 0 2 389122
-0.002371 -0.000314 0.119583 0.412784 0.173054 0.478182 -0.062500 1 0 0 0 0 0 2 389999
-0.002372 -0.000310 0.119582 0.394311 0.236796 0.440955 -0.062500 1 0 0 0 0 0 2 391106
-0.002373 -0.000307 0.119581 0.384112 0.270735 0.426814 -0.062500 1 0 0 0 0 0 2 392126
-0.002373 -0.000306 0.119581 0.378829 0.287882 0.421778 -0.062500 1 0 0 0 0 0 2 393122
-0.002373 -0.000306 0.119581 0.376132 0.296471 0.420033 -0.062500 1 0 0 0 0 0 2 394106
-0.002373 -0.000305 0.119581 0.374769 0.300762 0.419419 -0.062500 1 0 0 0 0 0 2 395136
-0.002373 -0.000305 0.119581 0.374080 0.302902 0.419198 -0.062500 1 0 0 0 0 0 2 396132
-0.002373 -0.000305 0.119581 0.373738 0.303976 0.419128 -0.062500 1 0 0 0 0 0 2 397129
-0.002373 -0.000305 0.119581 0.373559 0.304520 0.419106 -0.062500 1 0 0 0 0 0 2 398132
-0.002355 -0.000309 0.119571 0.109835 0.366606 0.557321 -0.062500 1 0 0 0 0 0 2 399131
-0.002345 -0.000312 0.119568 0.199585 0.346189 0.489761 -0.062500 1 0 0 0 0 0 2 400130
-0.002341 -0.000313 0.119566 0.265866 0.330722 0.454762 -0.062500 1 0 0 0 0 0 2 401127
-0.002338 -0.000313 0.119566 0.300872 0.322407 0.441461 -0.062500 1 0 0 0 0 0 2 402112
-0.002337 -0.000314 0.119566 0.318486 0.318182 0.436742 -0.062500 1 0 0 0 0 0 2 403130
-0.002337 -0.000314 0.119566 0.327253 0.316059 0.435092 -0.062500 1 0 0 0 0 0 2 404131
-0.002336 -0.000314 0.119566 0.331642 0.314997 0.434520 -0.062500 1 0 0 0 0 0 2 405132
-0.002336 -0.000314 0.119566 0.333839 0.314460 0.434317 -0.062500 1 0 0 0 0 0 2 406130
-0.002336 -0.000314 0.119566 0.334917 0.314201 0.434249 -0.062500 1 0 0 0 0 0 2 407133
-0.002336 -0.000314 0.119566 0.335460 0.314072 0.434224 -0.062500 1 0 0 0 0 0 2 408131
-0.002336 -0.000314 0.119566 0.335732 0.313985 0.434209 -0.062500 1 0 0 0 0 0 2 409128
-0.002336 -0.000314 0.119566 0.335874 0.313959 0.434211 -0.062500 1 0 0 0 0 0 2 410129
-0.002336 -0.000314 0.119566 0.335937 0.313956 0.434213 -0.062500 1 0 0 0 0 0 2 411131
-0.002336 -0.000314 0.119566 0.335967 0.313939 0.434207 -0.062500 1 0 0 0 0 0 2 412129
-0.002336 -0.000314 0.119566 0.335992 0.313932 0.434214 -0.062500 1 0 0 0 0 0 2 413131
-0.002336 -0.000314 0.119566 0.335994 0.313932 0.434215 -0.062500 1 0 0 0 0 0 2 414124
-0.002336 -0.000314 0.119566 0.336006 0.313929 0.434209 -0.062500 1 0 0 0 0 0 2 415189
-0.002336 -0.000314 0.119566 0.336007 0.313929 0.434208 -0.062500 1 0 0 0 0 0 2 416195
-0.002336 -0.000314 0.119566 0.336007 0.313929 0.434208 -0.062500 1 0 0 0 0 0 2 417165
-0.002336 -0.000314 0.119566 0.336007 0.313929 0.434208 -0.062500 1 0 0 0 0 0 2 418165
-0.002336 -0.000314 0.119566 0.336007 0.313929 0.434208 -0.062500 1 0 0 0 0 0 2 419194
-0.002336 -0.000314 0.119566 0.335995 0.313932 0.434214 -0.062500 1 0 0 0 0 0 2 420190
-0.002336 -0.000314 0.119566 0.336005 0.313929 0.434208 -0.062500 1 0 0 0 0 0 2 421203
-0.002336 -0.000314 0.119566 0.336006 0.313929 0.434208 -0.062500 1 0 0 0 0 0 2 422350
-0.002341 -0.000296 0.119555 0.409611 0.060452 0.581327 -0.062500 1 0 0 0 0 0 2 423203
-0.002344 -0.000287 0.119552 0.386184 0.145839 0.509409 -0.062500 1 0 0 0 0 0 2 424201
-0.002345 -0.000282 0.119550 0.367698 0.209562 0.472163 -0.062500 1 0 0 0 0 0 2 425193
-0.002346 -0.000280 0.119550 0.357519 0.243461 0.458020 -0.062500 1 0 0 0 0 0 2 426187
-0.002346 -0.000279 0.119550 0.352236 0.260609 0.452992 -0.062500 1 0 0 0 0 0 2 427172
-0.002347 -0.000278 0.119550 0.349541 0.269195 0.451227 -0.062500 1 0 0 0 0 0 2 428171
-0.002347 -0.000278 0.119550 0.348186 0.273493 0.450616 -0.062500 1 0 0 0 0 0 2 429186
-0.002347 -0.000278 0.119550 0.347498 0.275634 0.450415 -0.062500 1 0 0 0 0 0 2 430170
-0.002347 -0.000278 0.119550 0.347145 0.276711 0.450334 -0.062500 1 0 0 0 0 0 2 431188
-0.002347 -0.000278 0.119550 0.346981 0.277241 0.450311 -0.062500 1 0 0 0 0 0 2 432267
-0.002347 -0.000278 0.119550 0.346890 0.277502 0.450301 -0.062500 1 0 0 0 0 0 2 433196
-0.002347 -0.000278 0.119550 0.346845 0.277642 0.450306 -0.062500 1 0 0 0 0 0 2 434200
-0.002347 -0.000278 0.119550 0.346826 0.277708 0.450293 -0.062500 1 0 0 0 0 0 2 435122
-0.002347 -0.000278 0.119550 0.346822 0.277754 0.450298 -0.062500 1 0 0 0 0 0 2 436108
-0.002347 -0.000278 0.119550 0.346811 0.277761 0.450305 -0.062500 1 0 0 0 0 0 2 437114
-0.002347 -0.000278 0.119550 0.346807 0.277772 0.450300 -0.062500 1 0 0 0 0 0 2 438104
-0.002347 -0.000278 0.119550 0.346806 0.277773 0.450299 -0.062500 1 0 0 0 0 0 2 439113
-0.002347 -0.000278 0.119550 0.346806 0.277773 0.450299 -0.062500 1 0 0 0 0 0 2 440103
-0.002347 -0.000278 0.119550 0.346803 0.277784 0.450292 -0.062500 1 0 0 0 0 0 2 441113
-0.002347 -0.000278 0.119550 0.346806 0.277774 0.450298 -0.062500 1 0 0 0 0 0 2 442104
-0.002347 -0.000278 0.119550 0.346806 0.277772 0.450299 -0.062500 1 0 0 0 0 0 2 443113
-0.002347 -0.000278 0.119550 0.346807 0.277772 0.450299 -0.062500 1 0 0 0 0 0 2 444347
-0.002347 -0.000278 0.119550 0.346803 0.277784 0.450292 -0.062500 1 0 0 0 0 0 2 445126
-0.002347 -0.000278 0.119550 0.346806 0.277773 0.450298 -0.062500 1 0 0 0 0 0 2 446104
-0.002347 -0.000278 0.119550 0.346794 0.277775 0.450305 -0.062500 1 0 0 0 0 0 2 446994
-0.002347 -0.000278 0.119550 0.346802 0.277784 0.450293 -0.062500 1 0 0 0 0 0 2 448112
-0.002347 -0.000278 0.119550 0.346806 0.277773 0.450298 -0.062500 1 0 0 0 0 0 2 449114
-0.002347 -0.000278 0.119550 0.346806 0.277772 0.450298 -0.062500 1 0 0 0 0 0 2 450110
-0.002347 -0.000278 0.119550 0.346803 0.277783 0.450292 -0.062500 1 0 0 0 0 0 2 451113
-0.002328 -0.000282 0.119540 0.083288 0.339596 0.588602 -0.062500 1 0 0 0 0 0 2 452108
-0.002319 -0.000284 0.119536 0.173033 0.319031 0.520992 -0.062500 1 0 0 0 0 0 2 453115
-0.002314 -0.000286 0.119535 0.239294 0.303489 0.485978 -0.062500 1 0 0 0 0 0 2 454112
-0.002312 -0.000286 0.119535 0.274295 0.295169 0.472681 -0.062500 1 0 0 0 0 0 2 454985
-0.002311 -0.000286 0.119535 0.291911 0.290925 0.467951 -0.062500 1 0 0 0 0 0 2 456092
-0.002310 -0.000287 0.119535 0.300689 0.288787 0.466298 -0.062500 1 0 0 0 0 0 2 457110
-0.002310 -0.000287 0.119535 0.305079 0.287725 0.465724 -0.062500 1 0 0 0 0 0 2 458107
-0.002310 -0.000287 0.119535 0.307242 0.287185 0.465527 -0.062500 1 0 0 0 0 0 2 459091
-0.002310 -0.000287 0.119535 0.308352 0.286917 0.465459 -0.062500 1 0 0 0 0 0 2 459981
-0.002309 -0.000287 0.119535 0.308898 0.286787 0.465435 -0.062500 1 0 0 0 0 0 2 461092
-0.002309 -0.000287 0.119535 0.309164 0.286723 0.465426 -0.062500 1 0 0 0 0 0 2 462112
-0.002309 -0.000287 0.119535 0.309300 0.286680 0.465429 -0.062500 1 0 0 0 0 0 2 463114
-0.002309 -0.000287 0.119535 0.309366 0.286663 0.465418 -0.062500 1 0 0 0 0 0 2 464110
-0.002309 -0.000287 0.119535 0.309393 0.286656 0.465424 -0.062500 1 0 0 0 0 0 2 465104
-0.002309 -0.000287 0.119535 0.309426 0.286658 0.465419 -0.062500 1 0 0 0 0 0 2 466090
-0.002309 -0.000287 0.119535 0.309432 0.286647 0.465425 -0.062500 1 0 0 0 0 0 2 466968
-0.002309 -0.000287 0.119535 0.309429 0.286658 0.465419 -0.062500 1 0 0 0 0 0 2 468108
-0.002309 -0.000287 0.119535 0.309432 0.286648 0.465425 -0.062500 1 0 0 0 0 0 2 469106
-0.002309 -0.000287 0.119535 0.309432 0.286646 0.465426 -0.062500 1 0 0 0 0 0 2 470109
-0.002309 -0.000287 0.119535 0.309429 0.286658 0.465419 -0.062500 1 0 0 0 0 0 2 471110
-0.002309 -0.000287 0.119535 0.309431 0.286648 0.465425 -0.062500 1 0 0 0 0 0 2 472109
-0.002315 -0.000269 0.119524 0.383032 0.033309 0.612600 -0.062500 1 0 0 0 0 0 2 473103
-0.002317 -0.000260 0.119520 0.359595 0.118637 0.540649 -0.062500 1 0 0 0 0 0 2 474108
-0.002319 -0.000255 0.119519 0.341111 0.182326 0.503384 -0.062500 1 0 0 0 0 0 2 475199
-0.002320 -0.000253 0.119519 0.330935 0.216209 0.489231 -0.062500 1 0 0 0 0 0 2 476194
-0.002320 -0.000252 0.119519 0.325655 0.233350 0.484198 -0.062500 1 0 0 0 0 0 2 477163
-0.002320 -0.000251 0.119519 0.322960 0.241932 0.482450 -0.062500 1 0 0 0 0 0 2 478194
-0.002320 -0.000251 0.119518 0.321606 0.246228 0.481840 -0.062500 1 0 0 0 0 0 2 479188
-0.002320 -0.000251 0.119518 0.320915 0.248380 0.481633 -0.062500 1 0 0 0 0 0 2 480161
-0.002320 -0.000251 0.119518 0.320577 0.249443 0.481551 -0.062500 1 0 0 0 0 0 2 481184
-0.002320 -0.000251 0.119518 0.320402 0.249974 0.481534 -0.062500 1 0 0 0 0 0 2 482196
-0.002320 -0.000251 0.119518 0.320307 0.250247 0.481518 -0.062500 1 0 0 0 0 0 2 483164
-0.002320 -0.000251 0.119518 0.320274 0.250386 0.481516 -0.062500 1 0 0 0 0 0 2 484165
-0.002320 -0.000251 0.119518 0.320247 0.250442 0.481515 -0.062500 1 0 0 0 0 0 2 485161
-0.002320 -0.000251 0.119518 0.320234 0.250479 0.481515 -0.062500 1 0 0 0 0 0 2 486195
-0.002320 -0.000251 0.119518 0.320238 0.250502 0.481515 -0.062500 1 0 0 0 0 0 2 487189
-0.002320 -0.000251 0.119518 0.320239 0.250503 0.481515 -0.062500 1 0 0 0 0 0 2 488189
-0.002320 -0.000251 0.119518 0.320224 0.250517 0.481515 -0.062500 1 0 0 0 0 0 2 489171
-0.002320 -0.000251 0.119518 0.320234 0.250516 0.481508 -0.062500 1 0 0 0 0 0 2 490185
-0.002320 -0.000251 0.119518 0.320227 0.250507 0.481520 -0.062500 1 0 0 0 0 0 2 491200
-0.002320 -0.000251 0.119518 0.320223 0.250517 0.481515 -0.062500 1 0 0 0 0 0 2 492189
-0.002320 -0.000251 0.119518 0.320222 0.250518 0.481514 -0.062500 1 0 0 0 0 0 2 493162
-0.002320 -0.000251 0.119518 0.320237 0.250504 0.481515 -0.062500 1 0 0 0 0 0 2 494194
-0.002320 -0.000251 0.119518 0.320232 0.250525 0.481522 -0.062500 1 0 0 0 0 0 2 495211
-0.002320 -0.000251 0.119518 0.320224 0.250519 0.481515 -0.062500 1 0 0 0 0 0 2 496193
-0.002320 -0.000251 0.119518 0.320235 0.250516 0.481508 -0.062500 1 0 0 0 0 0 2 497193
-0.002320 -0.000251 0.119518 0.320227 0.250507 0.481521 -0.062500 1 0 0 0 0 0 2 498204
-0.002320 -0.000251 0.119518 0.320223 0.250517 0.481515 -0.062500 1 0 0 0 0 0 2 499203
-0.002320 -0.000251 0.119518 0.320222 0.250518 0.481515 -0.062500 1 0 0 0 0 0 2 500201
-0.002320 -0.000251 0.119518 0.320234 0.250516 0.481508 -0.062500 1 0 0 0 0 0 2 501188
-0.002320 -0.000251 0.119518 0.320227 0.250507 0.481520 -0.062500 1 0 0 0 0 0 2 502169
-0.002320 -0.000251 0.119518 0.320223 0.250517 0.481515 -0.062500 1 0 0 0 0 0 2 503186
-0.002320 -0.000251 0.119518 0.320234 0.250515 0.481508 -0.062500 1 0 0 0 0 0 2 504170
-0.002320 -0.000251 0.119518 0.320232 0.250527 0.481520 -0.062500 1 0 0 0 0 0 2 505183
-0.002320 -0.000251 0.119518 0.320227 0.250508 0.481522 -0.062500 1 0 0 0 0 0 2 506168
-0.002320 -0.000251 0.119518 0.320223 0.250517 0.481516 -0.062500 1 0 0 0 0 0 2 507123
-0.002320 -0.000251 0.119518 0.320235 0.250516 0.481508 -0.062500 1 0 0 0 0 0 2 508175
-0.002320 -0.000251 0.119518 0.320224 0.250518 0.481514 -0.062500 1 0 0 0 0 0 2 509117
-0.002320 -0.000251 0.119518 0.320226 0.250507 0.481521 -0.062500 1 0 0 0 0 0 2 510104
-0.002320 -0.000251 0.119518 0.320235 0.250514 0.481509 -0.062500 1 0 0 0 0 0 2 511199
-0.002320 -0.000251 0.119518 0.320224 0.250518 0.481514 -0.062500 1 0 0 0 0 0 2 512112
-0.002320 -0.000251 0.119518 0.320222 0.250518 0.481514 -0.062500 1 0 0 0 0 0 2 513101
-0.002320 -0.000251 0.119518 0.320234 0.250516 0.481528 -0.062500 1 0 0 0 0 0 2 514111
-0.002320 -0.000251 0.119518 0.320236 0.250516 0.481510 -0.062500 1 0 0 0 0 0 2 515101
-0.002320 -0.000251 0.119518 0.320224 0.250518 0.481514 -0.062500 1 0 0 0 0 0 2 516110
-0.002320 -0.000251 0.119518 0.320223 0.250519 0.481514 -0.062500 1 0 0 0 0 0 2 517101
-0.002320 -0.000251 0.119518 0.320226 0.250507 0.481521 -0.062500 1 0 0 0 0 0 2 518125
-0.002320 -0.000251 0.119518 0.320235 0.250514 0.481509 -0.062500 1 0 0 0 0 0 2 519108
-0.002320 -0.000251 0.119518 0.320224 0.250518 0.481514 -0.062500 1 0 0 0 0 0 2 520122
-0.002320 -0.000251 0.119518 0.320222 0.250519 0.481514 -0.062500 1 0 0 0 0 0 2 521115
-0.002320 -0.000251 0.119518 0.320238 0.250504 0.481515 -0.062500 1 0 0 0 0 0 2 522114
-0.002320 -0.000251 0.119518 0.320224 0.250517 0.481514 -0.062500 1 0 0 0 0 0 2 523127
-0.002320 -0.000251 0.119518 0.320231 0.250527 0.481521 -0.062500 1 0 0 0 0 0 2 524115
-0.002325 -0.000232 0.119508 0.393765 -0.002678 0.628824 -0.062500 1 0 0 0 0 0 2 525125
-0.002328 -0.000223 0.119504 0.370368 0.082555 0.556803 -0.062500 1 0 0 0 0 0 2 526110
-0.002330 -0.000219 0.119503 0.351904 0.146226 0.519502 -0.062500 1 0 0 0 0 0 2 527118
-0.002330 -0.000217 0.119503 0.341710 0.180100 0.505343 -0.062500 1 0 0 0 0 0 2 528119
-0.002331 -0.000216 0.119502 0.336441 0.197231 0.500316 -0.062500 1 0 0 0 0 0 2 529089
-0.002331 -0.000215 0.119502 0.333757 0.205819 0.498551 -0.062500 1 0 0 0 0 0 2 530117
-0.002331 -0.000215 0.119502 0.332396 0.210105 0.497951 -0.062500 1 0 0 0 0 0 2 531117
-0.002331 -0.000215 0.119502 0.331709 0.212243 0.497731 -0.062500 1 0 0 0 0 0 2 532117
-0.002331 -0.000214 0.119502 0.331355 0.213318 0.497666 -0.062500 1 0 0 0 0 0 2 533117
-0.002331 -0.000214 0.119502 0.331187 0.213860 0.497638 -0.062500 1 0 0 0 0 0 2 534117
-0.002331 -0.000214 0.119502 0.331113 0.214140 0.497621 -0.062500 1 0 0 0 0 0 2 535118
-0.002331 -0.000214 0.119502 0.331066 0.214262 0.497625 -0.062500 1 0 0 0 0 0 2 536116
-0.002331 -0.000214 0.119502 0.331034 0.214329 0.497618 -0.062500 1 0 0 0 0 0 2 537121
-0.002331 -0.000214 0.119502 0.331024 0.214355 0.497624 -0.062500 1 0 0 0 0 0 2 538109
-0.002331 -0.000214 0.119502 0.331029 0.214376 0.497625 -0.062500 1 0 0 0 0 0 2 539121
-0.002331 -0.000214 0.119502 0.331014 0.214392 0.497625 -0.062500 1 0 0 0 0 0 2 540120
-0.002331 -0.000214 0.119502 0.331025 0.214390 0.497618 -0.062500 1 0 0 0 0 0 2 541115
-0.002331 -0.000214 0.119502 0.331014 0.214393 0.497624 -0.062500 1 0 0 0 0 0 2 542116
-0.002331 -0.000214 0.119502 0.331013 0.214393 0.497625 -0.062500 1 0 0 0 0 0 2 543118
-0.002331 -0.000214 0.119502 0.331012 0.214393 0.497625 -0.062500 1 0 0 0 0 0 2 544116
-0.002331 -0.000214 0.119502 0.331024 0.214390 0.497619 -0.062500 1 0 0 0 0 0 2 545118
-0.002336 -0.000196 0.119492 0.404509 -0.038670 0.645060 -0.062500 1 0 0 0 0 0 2 546115
-0.002339 -0.000187 0.119488 0.381141 0.046517 0.572964 -0.062500 1 0 0 0 0 0 2 547118
-0.002340 -0.000183 0.119487 0.362668 0.110148 0.535645 -0.062500 1 0 0 0 0 0 2 548105
-0.002341 -0.000181 0.119486 0.352498 0.144012 0.521470 -0.062500 1 0 0 0 0 0 2 549088
-0.002341 -0.000179 0.119486 0.347225 0.161128 0.516427 -0.062500 1 0 0 0 0 0 2 550116
-0.002342 -0.000179 0.119486 0.344542 0.169712 0.514677 -0.062500 1 0 0 0 0 0 2 551116
-0.002342 -0.000179 0.119486 0.343178 0.174008 0.514070 -0.062500 1 0 0 0 0 0 2 552116
-0.002342 -0.000178 0.119486 0.342493 0.176135 0.513854 -0.062500 1 0 0 0 0 0 2 553116
-0.002342 -0.000178 0.119486 0.342149 0.177218 0.513777 -0.062500 1 0 0 0 0 0 2 554118
-0.002342 -0.000178 0.119486 0.341974 0.177751 0.513760 -0.062500 1 0 0 0 0 0 2 555088
-0.002342 -0.000178 0.119486 0.341879 0.178024 0.513744 -0.062500 1 0 0 0 0 0 2 556117
-0.002342 -0.000178 0.119486 0.341846 0.178163 0.513741 -0.062500 1 0 0 0 0 0 2 557114
-0.002342 -0.000178 0.119486 0.341827 0.178228 0.513748 -0.062500 1 0 0 0 0 0 2 558094
-0.002342 -0.000178 0.119486 0.341807 0.178258 0.513741 -0.062500 1 0 0 0 0 0 2 559104
-0.002342 -0.000178 0.119486 0.341802 0.178270 0.513734 -0.062500 1 0 0 0 0 0 2 560115
-0.002342 -0.000178 0.119486 0.341798 0.178282 0.513746 -0.062500 1 0 0 0 0 0 2 561092
-0.002342 -0.000178 0.119486 0.341809 0.178280 0.513741 -0.062500 1 0 0 0 0 0 2 562120
-0.002342 -0.000178 0.119486 0.341799 0.178282 0.513747 -0.062500 1 0 0 0 0 0 2 563119
-0.002342 -0.000178 0.119486 0.341794 0.178294 0.513741 -0.062500 1 0 0 0 0 0 2 564114
-0.002347 -0.000160 0.119476 0.415254 -0.074634 0.661297 -0.062500 1 0 0 0 0 0 2 565116
-0.002350 -0.000151 0.119472 0.391900 0.010489 0.589149 -0.062500 1 0 0 0 0 0 2 566114
-0.002351 -0.000147 0.119471 0.373455 0.074070 0.551797 -0.062500 1 0 0 0 0 0 2 567117
-0.002352 -0.000144 0.119470 0.363280 0.107918 0.537610 -0.062500 1 0 0 0 0 0 2 568115
-0.002352 -0.000143 0.119470 0.358002 0.125049 0.532565 -0.062500 1 0 0 0 0 0 2 569116
-0.002352 -0.000143 0.119470 0.355313 0.133612 0.530811 -0.062500 1 0 0 0 0 0 2 570114
-0.002352 -0.000142 0.119470 0.353957 0.137913 0.530208 -0.062500 1 0 0 0 0 0 2 571186
-0.002353 -0.000142 0.119470 0.353270 0.140051 0.529985 -0.062500 1 0 0 0 0 0 2 572190
-0.002353 -0.000142 0.119470 0.352926 0.141135 0.529906 -0.062500 1 0 0 0 0 0 2 573191
-0.002353 -0.000142 0.119470 0.352751 0.141669 0.529889 -0.062500 1 0 0 0 0 0 2 576278
-0.002353 -0.000142 0.119470 0.352667 0.141939 0.529886 -0.062500 1 0 0 0 0 0 2 577166
-0.002353 -0.000142 0.119470 0.352627 0.142069 0.529879 -0.062500 1 0 0 0 0 0 2 578166
-0.002353 -0.000142 0.119470 0.352599 0.142124 0.529878 -0.062500 1 0 0 0 0 0 2 579121
-0.002353 -0.000142 0.119470 0.352587 0.142161 0.529877 -0.062500 1 0 0 0 0 0 2 580100
-0.002353 -0.000142 0.119470 0.352591 0.142183 0.529878 -0.062500 1 0 0 0 0 0 2 581114
-0.002358 -0.000124 0.119460 0.425977 -0.110591 0.677568 -0.062500 1 0 0 0 0 0 2 582101
-0.002361 -0.000115 0.119456 0.402657 -0.025537 0.605338 -0.062500 1 0 0 0 0 0 2 583109
-0.002362 -0.000111 0.119455 0.384213 0.038010 0.567954 -0.062500 1 0 0 0 0 0 2 584249
-0.002363 -0.000108 0.119454 0.374050 0.071850 0.553756 -0.062500 1 0 0 0 0 0 2 585114
-0.002363 -0.000107 0.119454 0.368774 0.088975 0.548722 -0.062500 1 0 0 0 0 0 2 586101
-0.002363 -0.000107 0.119454 0.366096 0.097543 0.546952 -0.062500 1 0 0 0 0 0 2 587111
-0.002363 -0.000106 0.119454 0.364721 0.101838 0.546345 -0.062500 1 0 0 0 0 0 2 588107
-0.002363 -0.000106 0.119454 0.364049 0.103993 0.546134 -0.062500 1 0 0 0 0 0 2 589138
-0.002363 -0.000106 0.119454 0.363705 0.105046 0.546063 -0.062500 1 0 0 0 0 0 2 590111
-0.002363 -0.000106 0.119454 0.363526 0.105587 0.546040 -0.062500 1 0 0 0 0 0 2 591113
-0.002363 -0.000106 0.119454 0.363431 0.105861 0.546023 -0.062500 1 0 0 0 0 0 2 592105
-0.002363 -0.000106 0.119454 0.363401 0.105988 0.546027 -0.062500 1 0 0 0 0 0 2 593118
-0.002345 -0.000111 0.119444 0.099939 0.167995 0.684144 -0.062500 1 0 0 0 0 0 2 594117
-0.002335 -0.000113 0.119441 0.189663 0.147338 0.616599 -0.062500 1 0 0 0 0 0 2 595115
-0.002331 -0.000114 0.119440 0.255888 0.131775 0.581630 -0.062500 1 0 0 0 0 0 2 596115
-0.002328 -0.000114 0.119439 0.290892 0.123466 0.568352 -0.062500 1 0 0 0 0 0 2 597107
-0.002327 -0.000115 0.119439 0.308495 0.119246 0.563641 -0.062500 1 0 0 0 0 0 2 598119
-0.002327 -0.000115 0.119439 0.317258 0.117115 0.562001 -0.062500 1 0 0 0 0 0 2 599119
-0.002326 -0.000115 0.119439 0.321641 0.116066 0.561425 -0.062500 1 0 0 0 0 0 2 600116
-0.002331 -0.000097 0.119428 0.397203 -0.137132 0.708981 -0.062500 1 0 0 0 0 0 2 601086
-0.002334 -0.000088 0.119425 0.374962 -0.052414 0.636651 -0.062500 1 0 0 0 0 0 2 602116
-0.002335 -0.000083 0.119423 0.357069 0.010986 0.599224 -0.062500 1 0 0 0 0 0 2 603116
-0.002336 -0.000081 0.119423 0.347199 0.044744 0.585016 -0.062500 1 0 0 0 0 0 2 604115
-0.002336 -0.000080 0.119423 0.342053 0.061821 0.579967 -0.062500 1 0 0 0 0 0 2 605113
-0.002337 -0.000079 0.119423 0.339437 0.070380 0.578216 -0.062500 1 0 0 0 0 0 2 606114
-0.002337 -0.000079 0.119423 0.338105 0.074654 0.577598 -0.062500 1 0 0 0 0 0 2 607116
-0.002337 -0.000079 0.119423 0.337451 0.076792 0.577386 -0.062500 1 0 0 0 0 0 2 608114
-0.002337 -0.000079 0.119423 0.337110 0.077875 0.577308 -0.062500 1 0 0 0 0 0 2 609113
-0.002337 -0.000079 0.119423 0.336935 0.078409 0.577290 -0.062500 1 0 0 0 0 0 2 610112
-0.002337 -0.000079 0.119423 0.336855 0.078667 0.577274 -0.062500 1 0 0 0 0 0 2 611117
-0.002337 -0.000079 0.119423 0.336812 0.078807 0.577278 -0.062500 1 0 0 0 0 0 2 612121
-0.002337 -0.000079 0.119423 0.336783 0.078864 0.577278 -0.062500 1 0 0 0 0 0 2 613118
-0.002337 -0.000079 0.119423 0.336782 0.078898 0.577271 -0.062500 1 0 0 0 0 0 2 614116
-0.002337 -0.000079 0.119423 0.336776 0.078922 0.577277 -0.062500 1 0 0 0 0 0 2 615115
-0.002337 -0.000079 0.119423 0.336775 0.078924 0.577278 -0.062500 1 0 0 0 0 0 2 616114
-0.002337 -0.000079 0.119423 0.336772 0.078935 0.577271 -0.062500 1 0 0 0 0 0 2 617114
-0.002337 -0.000079 0.119423 0.336772 0.078936 0.577270 -0.062500 1 0 0 0 0 0 2 618114
-0.002337 -0.000079 0.119423 0.336760 0.078939 0.577276 -0.062500 1 0 0 0 0 0 2 619115
-0.002337 -0.000079 0.119423 0.336770 0.078937 0.577271 -0.062500 1 0 0 0 0 0 2 620113
-0.002342 -0.000061 0.119412 0.410113 -0.173585 0.725155 -0.062500 1 0 0 0 0 0 2 621114
-0.002345 -0.000052 0.119409 0.386798 -0.088671 0.652830 -0.062500 1 0 0 0 0 0 2 622114
-0.002346 -0.000047 0.119407 0.368373 -0.025176 0.615392 -0.062500 1 0 0 0 0 0 2 623115
-0.002347 -0.000045 0.119407 0.358219 0.008634 0.601187 -0.062500 1 0 0 0 0 0 2 624112
-0.002347 -0.000044 0.119407 0.352944 0.025757 0.596134 -0.062500 1 0 0 0 0 0 2 625114
-0.002347 -0.000043 0.119407 0.350267 0.034319 0.594376 -0.062500 1 0 0 0 0 0 2 626112
-0.002347 -0.000043 0.119407 0.348906 0.038608 0.593762 -0.062500 1 0 0 0 0 0 2 627116
-0.002347 -0.000043 0.119407 0.348231 0.040741 0.593549 -0.062500 1 0 0 0 0 0 2 628104
-0.002348 -0.000043 0.119407 0.347876 0.041826 0.593476 -0.062500 1 0 0 0 0 0 2 629114
-0.002329 -0.000047 0.119397 0.084387 0.104315 0.731578 -0.062500 1 0 0 0 0 0 2 630102
-0.002319 -0.000050 0.119393 0.173990 0.083852 0.664018 -0.062500 1 0 0 0 0 0 2 631125
-0.002315 -0.000051 0.119392 0.240158 0.068405 0.629052 -0.062500 1 0 0 0 0 0 2 632129
-0.002312 -0.000051 0.119392 0.275120 0.060151 0.615772 -0.062500 1 0 0 0 0 0 2 633123
-0.002311 -0.000051 0.119392 0.292695 0.055961 0.611054 -0.062500 1 0 0 0 0 0 2 634123
-0.002311 -0.000052 0.119391 0.301462 0.053873 0.609413 -0.062500 1 0 0 0 0 0 2 635124
-0.002310 -0.000052 0.119391 0.305840 0.052808 0.608837 -0.062500 1 0 0 0 0 0 2 636121
-0.002310 -0.000052 0.119391 0.308029 0.052284 0.608648 -0.062500 1 0 0 0 0 0 2 637122
-0.002310 -0.000052 0.119391 0.309106 0.052026 0.608581 -0.062500 1 0 0 0 0 0 2 638121
-0.002310 -0.000052 0.119391 0.309651 0.051885 0.608544 -0.062500 1 0 0 0 0 0 2 639106
-0.002310 -0.000052 0.119391 0.309925 0.051829 0.608540 -0.062500 1 0 0 0 0 0 2 640127
-0.002310 -0.000052 0.119391 0.310062 0.051787 0.608544 -0.062500 1 0 0 0 0 0 2 641122
-0.002310 -0.000052 0.119391 0.310116 0.051773 0.608539 -0.062500 1 0 0 0 0 0 2 642121
-0.002310 -0.000052 0.119391 0.310174 0.051770 0.608540 -0.062500 1 0 0 0 0 0 2 643166
-0.002310 -0.000052 0.119391 0.310170 0.051761 0.608533 -0.062500 1 0 0 0 0 0 2 644186
-0.002310 -0.000052 0.119391 0.310192 0.051755 0.608540 -0.062500 1 0 0 0 0 0 2 645178
-0.002315 -0.000034 0.119381 0.383520 -0.200625 0.756485 -0.062500 1 0 0 0 0 0 2 646161
-0.002318 -0.000025 0.119377 0.360202 -0.115761 0.684116 -0.062500 1 0 0 0 0 0 2 647177
-0.002320 -0.000020 0.119376 0.341782 -0.052310 0.646665 -0.062500 1 0 0 0 0 0 2 649650
-0.002320 -0.000018 0.119376 0.331632 -0.018517 0.632450 -0.062500 1 0 0 0 0 0 2 650164
-0.002321 -0.000017 0.119375 0.326372 -0.001405 0.627406 -0.062500 1 0 0 0 0 0 2 651793
-0.002321 -0.000016 0.119375 0.323677 0.007147 0.625647 -0.062500 1 0 0 0 0 0 2 653107
-0.002321 -0.000016 0.119375 0.322334 0.011439 0.625032 -0.062500 1 0 0 0 0 0 2 654098
-0.002321 -0.000016 0.119375 0.321646 0.013586 0.624818 -0.062500 1 0 0 0 0 0 2 655106
-0.002321 -0.000016 0.119375 0.321293 0.014660 0.624751 -0.062500 1 0 0 0 0 0 2 656097
-0.002321 -0.000016 0.119375 0.321126 0.015201 0.624722 -0.062500 1 0 0 0 0 0 2 657105
-0.002321 -0.000016 0.119375 0.321043 0.015472 0.624718 -0.062500 1 0 0 0 0 0 2 658096
-0.002321 -0.000016 0.119375 0.321007 0.015590 0.624717 -0.062500 1 0 0 0 0 0 2 659107
-0.002321 -0.000016 0.119375 0.320976 0.015656 0.624709 -0.062500 1 0 0 0 0 0 2 660123
-0.002321 -0.000016 0.119375 0.320964 0.015694 0.624708 -0.062500 1 0 0 0 0 0 2 661107
-0.002321 -0.000016 0.119375 0.320968 0.015716 0.624708 -0.062500 1 0 0 0 0 0 2 662105
-0.002321 -0.000016 0.119375 0.320957 0.015720 0.624714 -0.062500 1 0 0 0 0 0 2 663099
-0.002321 -0.000016 0.119375 0.320952 0.015732 0.624708 -0.062500 1 0 0 0 0 0 2 664101
-0.002321 -0.000016 0.119375 0.320951 0.015733 0.624708 -0.062500 1 0 0 0 0 0 2 665122
-0.002321 -0.000016 0.119375 0.320954 0.015722 0.624714 -0.062500 1 0 0 0 0 0 2 666112
-0.002321 -0.000016 0.119375 0.320951 0.015732 0.624708 -0.062500 1 0 0 0 0 0 2 667113
-0.002321 -0.000016 0.119375 0.320963 0.015730 0.624701 -0.062500 1 0 0 0 0 0 2 668119
-0.002321 -0.000016 0.119375 0.320956 0.015721 0.624713 -0.062500 1 0 0 0 0 0 2 669117
-0.002321 -0.000016 0.119375 0.320952 0.015732 0.624708 -0.062500 1 0 0 0 0 0 2 670107
-0.002321 -0.000016 0.119375 0.320951 0.015733 0.624707 -0.062500 1 0 0 0 0 0 2 671117
-0.002326 0.000002 0.119365 0.394233 -0.236521 0.772785 -0.062500 1 0 0 0 0 0 2 672111
-0.002329 0.000011 0.119361 0.370948 -0.151717 0.700347 -0.062500 1 0 0 0 0 0 2 673082
-0.002330 0.000016 0.119360 0.352533 -0.088311 0.662874 -0.062500 1 0 0 0 0 0 2 674112
-0.002331 0.000018 0.119359 0.342384 -0.054524 0.648635 -0.062500 1 0 0 0 0 0 2 675111
-0.002331 0.000019 0.119359 0.337130 -0.037430 0.643588 -0.062500 1 0 0 0 0 0 2 676112
-0.002332 0.000020 0.119359 0.334450 -0.028854 0.641831 -0.062500 1 0 0 0 0 0 2 677111
-0.002332 0.000020 0.119359 0.333077 -0.024562 0.641220 -0.062500 1 0 0 0 0 0 2 678116
-0.002332 0.000020 0.119359 0.332401 -0.022431 0.641007 -0.062500 1 0 0 0 0 0 2 679119
-0.002332 0.000020 0.119359 0.332059 -0.021349 0.640927 -0.062500 1 0 0 0 0 0 2 680115
-0.002332 0.000020 0.119359 0.331884 -0.020816 0.640908 -0.062500 1 0 0 0 0 0 2 681110
-0.002332 0.000020 0.119359 0.331792 -0.020555 0.640898 -0.062500 1 0 0 0 0 0 2 682110
-0.002332 0.000020 0.119359 0.331760 -0.020418 0.640896 -0.062500 1 0 0 0 0 0 2 683113
-0.002332 0.000020 0.119359 0.331730 -0.020351 0.640889 -0.062500 1 0 0 0 0 0 2 684111
-0.002332 0.000020 0.119359 0.331720 -0.020324 0.640894 -0.062500 1 0 0 0 0 0 2 685112
-0.002332 0.000020 0.119359 0.331712 -0.020300 0.640901 -0.062500 1 0 0 0 0 0 2 686111
-0.002332 0.000020 0.119359 0.331708 -0.020287 0.640896 -0.062500 1 0 0 0 0 0 2 687114
-0.002332 0.000020 0.119359 0.331708 -0.020286 0.640895 -0.062500 1 0 0 0 0 0 2 688115
-0.002332 0.000020 0.119359 0.331720 -0.020289 0.640889 -0.062500 1 0 0 0 0 0 2 689113
-0.002332 0.000020 0.119359 0.331709 -0.020286 0.640894 -0.062500 1 0 0 0 0 0 2 690113
-0.002332 0.000020 0.119359 0.331708 -0.020286 0.640895 -0.062500 1 0 0 0 0 0 2 691114
-0.002313 0.000016 0.119349 0.068499 0.041700 0.779030 -0.062500 1 0 0 0 0 0 2 692111
-0.002304 0.000014 0.119346 0.158158 0.020927 0.711449 -0.062500 1 0 0 0 0 0 2 693121
-0.002299 0.000013 0.119345 0.224326 0.005344 0.676492 -0.062500 1 0 0 0 0 0 2 694115
-0.002297 0.000012 0.119344 0.259303 -0.002978 0.663219 -0.062500 1 0 0 0 0 0 2 695115
-0.002296 0.000012 0.119344 0.276889 -0.007184 0.658501 -0.062500 1 0 0 0 0 0 2 696112
-0.002295 0.000012 0.119344 0.285652 -0.009303 0.656867 -0.062500 1 0 0 0 0 0 2 697111
-0.002295 0.000011 0.119344 0.290028 -0.010369 0.656291 -0.062500 1 0 0 0 0 0 2 698112
-0.002295 0.000011 0.119344 0.292216 -0.010894 0.656102 -0.062500 1 0 0 0 0 0 2 699113
-0.002294 0.000011 0.119344 0.293304 -0.011153 0.656029 -0.062500 1 0 0 0 0 0 2 700110
-0.002294 0.000011 0.119344 0.293839 -0.011292 0.655997 -0.062500 1 0 0 0 0 0 2 701112
-0.002294 0.000011 0.119344 0.294111 -0.011347 0.655995 -0.062500 1 0 0 0 0 0 2 702100
-0.002294 0.000011 0.119344 0.294247 -0.011389 0.655998 -0.062500 1 0 0 0 0 0 2 703108
-0.002294 0.000011 0.119344 0.294321 -0.011397 0.655994 -0.062500 1 0 0 0 0 0 2 704111
-0.002294 0.000011 0.119344 0.294353 -0.011414 0.655988 -0.062500 1 0 0 0 0 0 2 705112
-0.002294 0.000011 0.119344 0.294378 -0.011421 0.655995 -0.062500 1 0 0 0 0 0 2 706110
-0.002294 0.000011 0.119344 0.294381 -0.011422 0.655996 -0.062500 1 0 0 0 0 0 2 707113
-0.002294 0.000011 0.119344 0.294377 -0.011410 0.655989 -0.062500 1 0 0 0 0 0 2 708099
-0.002294 0.000011 0.119344 0.294392 -0.011423 0.655989 -0.062500 1 0 0 0 0 0 2 709110
-0.002294 0.000011 0.119344 0.294381 -0.011422 0.655995 -0.062500 1 0 0 0 0 0 2 710106
-0.002294 0.000011 0.119344 0.294392 -0.011425 0.655989 -0.062500 1 0 0 0 0 0 2 711112
-0.002294 0.000011 0.119344 0.294381 -0.011422 0.655995 -0.062500 1 0 0 0 0 0 2 712108
-0.002294 0.000011 0.119344 0.294392 -0.011425 0.655989 -0.062500 1 0 0 0 0 0 2 713111
-0.002294 0.000011 0.119344 0.294381 -0.011423 0.655995 -0.062500 1 0 0 0 0 0 2 714105
-0.002294 0.000011 0.119344 0.294392 -0.011425 0.655989 -0.062500 1 0 0 0 0 0 2 715097
-0.002294 0.000011 0.119344 0.294390 -0.011414 0.655982 -0.062500 1 0 0 0 0 0 2 716105
-0.002294 0.000011 0.119344 0.294381 -0.011421 0.655994 -0.062500 1 0 0 0 0 0 2 717095
-0.002294 0.000011 0.119344 0.294391 -0.011425 0.655989 -0.062500 1 0 0 0 0 0 2 718104
-0.002294 0.000011 0.119344 0.294381 -0.011423 0.655995 -0.062500 1 0 0 0 0 0 2 719095
-0.002294 0.000011 0.119344 0.294391 -0.011425 0.655989 -0.062500 1 0 0 0 0 0 2 720105
-0.002294 0.000011 0.119344 0.294380 -0.011423 0.655995 -0.062500 1 0 0 0 0 0 2 721094
-0.002294 0.000011 0.119344 0.294400 -0.011417 0.655996 -0.062500 1 0 0 0 0 0 2 722104
-0.002294 0.000011 0.119344 0.294382 -0.011422 0.655996 -0.062500 1 0 0 0 0 0 2 723096
-0.002294 0.000011 0.119344 0.294388 -0.011413 0.655983 -0.062500 1 0 0 0 0 0 2 724878
-0.002294 0.000011 0.119344 0.294380 -0.011421 0.655994 -0.062500 1 0 0 0 0 0 2 726968
-0.002294 0.000011 0.119344 0.294391 -0.011425 0.655989 -0.062500 1 0 0 0 0 0 2 728091
-0.002294 0.000011 0.119344 0.294393 -0.011425 0.655988 -0.062500 1 0 0 0 0 0 2 729102
-0.002294 0.000011 0.119344 0.294381 -0.011423 0.655995 -0.062500 1 0 0 0 0 0 2 730110
-0.002294 0.000011 0.119344 0.294392 -0.011425 0.655989 -0.062500 1 0 0 0 0 0 2 731109
-0.002294 0.000011 0.119344 0.294381 -0.011423 0.655995 -0.062500 1 0 0 0 0 0 2 732120
-0.002294 0.000011 0.119344 0.294391 -0.011426 0.655989 -0.062500 1 0 0 0 0 0 2 733093
-0.002294 0.000011 0.119344 0.294385 -0.011403 0.655995 -0.062500 1 0 0 0 0 0 2 734118
-0.002294 0.000011 0.119344 0.294392 -0.011423 0.655989 -0.062500 1 0 0 0 0 0 2 735114
-0.002294 0.000011 0.119344 0.294381 -0.011422 0.655995 -0.062500 1 0 0 0 0 0 2 736110
-0.002294 0.000011 0.119344 0.294391 -0.011425 0.655989 -0.062500 1 0 0 0 0 0 2 737098
-0.002294 0.000011 0.119344 0.294393 -0.011425 0.655988 -0.062500 1 0 0 0 0 0 2 738080
-0.002294 0.000011 0.119344 0.294381 -0.011423 0.655995 -0.062500 1 0 0 0 0 0 2 739113
-0.002294 0.000011 0.119344 0.294392 -0.011426 0.655989 -0.062500 1 0 0 0 0 0 2 740109
-0.002294 0.000011 0.119344 0.294381 -0.011423 0.655995 -0.062500 1 0 0 0 0 0 2 741113
-0.002294 0.000011 0.119344 0.294388 -0.011414 0.655982 -0.062500 1 0 0 0 0 0 2 742110
-0.002294 0.000011 0.119344 0.294388 -0.011413 0.656001 -0.062500 1 0 0 0 0 0 2 743108
-0.002294 0.000011 0.119344 0.294392 -0.011424 0.655990 -0.062500 1 0 0 0 0 0 2 744112
-0.002294 0.000011 0.119344 0.294381 -0.011422 0.655995 -0.062500 1 0 0 0 0 0 2 745095
-0.002294 0.000011 0.119344 0.294392 -0.011425 0.655989 -0.062500 1 0 0 0 0 0 2 746112
-0.002294 0.000011 0.119344 0.294381 -0.011423 0.655995 -0.062500 1 0 0 0 0 0 2 747100
-0.002294 0.000011 0.119344 0.294391 -0.011425 0.655989 -0.062500 1 0 0 0 0 0 2 748106
-0.002294 0.000011 0.119344 0.294389 -0.011414 0.655982 -0.062500 1 0 0 0 0 0 2 749108
-0.002294 0.000011 0.119344 0.294380 -0.011421 0.655994 -0.062500 1 0 0 0 0 0 2 750110
-0.002294 0.000011 0.119344 0.294391 -0.011425 0.655989 -0.062500 1 0 0 0 0 0 2 751111
-0.002294 0.000011 0.119344 0.294380 -0.011423 0.655994 -0.062500 1 0 0 0 0 0 2 752110
-0.002294 0.000011 0.119344 0.294400 -0.011417 0.655996 -0.062500 1 0 0 0 0 0 2 753108
-0.002294 0.000011 0.119344 0.294382 -0.011422 0.655996 -0.062500 1 0 0 0 0 0 2 754110
-0.002300 0.000029 0.119333 0.367661 -0.263547 0.804134 -0.062500 1 0 0 0 0 0 2 755111
-0.002302 0.000038 0.119330 0.344354 -0.178802 0.731651 -0.062500 1 0 0 0 0 0 2 756110
-0.002304 0.000043 0.119328 0.325945 -0.115410 0.694157 -0.062500 1 0 0 0 0 0 2 757109
-0.002304 0.000045 0.119328 0.315799 -0.081636 0.679928 -0.062500 1 0 0 0 0 0 2 758110
-0.002305 0.000046 0.119328 0.310546 -0.064549 0.674879 -0.062500 1 0 0 0 0 0 2 759104
-0.002305 0.000047 0.119328 0.307863 -0.055996 0.673120 -0.062500 1 0 0 0 0 0 2 760103
-0.002305 0.000047 0.119328 0.306523 -0.051706 0.672502 -0.062500 1 0 0 0 0 0 2 761110
-0.002305 0.000047 0.119328 0.305823 -0.049558 0.672293 -0.062500 1 0 0 0 0 0 2 762109
-0.002305 0.000047 0.119328 0.305482 -0.048486 0.672220 -0.062500 1 0 0 0 0 0 2 763114
-0.002305 0.000047 0.119328 0.305319 -0.047958 0.672196 -0.062500 1 0 0 0 0 0 2 764113
-0.002305 0.000047 0.119328 0.305226 -0.047686 0.672178 -0.062500 1 0 0 0 0 0 2 765108
-0.002305 0.000047 0.119328 0.305185 -0.047557 0.672189 -0.062500 1 0 0 0 0 0 2 766109
-0.002305 0.000047 0.119328 0.305153 -0.047490 0.672183 -0.062500 1 0 0 0 0 0 2 767109
-0.002305 0.000047 0.119328 0.305140 -0.047452 0.672182 -0.062500 1 0 0 0 0 0 2 768098
-0.002305 0.000047 0.119328 0.305144 -0.047429 0.672182 -0.062500 1 0 0 0 0 0 2 769106
-0.002305 0.000047 0.119328 0.305145 -0.047428 0.672182 -0.062500 1 0 0 0 0 0 2 770111
-0.002305 0.000047 0.119328 0.305145 -0.047428 0.672182 -0.062500 1 0 0 0 0 0 2 771111
-0.002305 0.000047 0.119328 0.305130 -0.047414 0.672181 -0.062500 1 0 0 0 0 0 2 772108
-0.002305 0.000047 0.119328 0.305143 -0.047427 0.672182 -0.062500 1 0 0 0 0 0 2 773102
-0.002305 0.000047 0.119328 0.305142 -0.047417 0.672175 -0.062500 1 0 0 0 0 0 2 774101
-0.002305 0.000047 0.119328 0.305133 -0.047425 0.672187 -0.062500 1 0 0 0 0 0 2 775110
-0.002305 0.000047 0.119328 0.305141 -0.047417 0.672175 -0.062500 1 0 0 0 0 0 2 776109
-0.002305 0.000047 0.119328 0.305133 -0.047425 0.672187 -0.062500 1 0 0 0 0 0 2 777107
-0.002305 0.000047 0.119328 0.305140 -0.047417 0.672175 -0.062500 1 0 0 0 0 0 2 778109
-0.002305 0.000047 0.119328 0.305132 -0.047425 0.672187 -0.062500 1 0 0 0 0 0 2 779108
-0.002305 0.000047 0.119328 0.305140 -0.047417 0.672175 -0.062500 1 0 0 0 0 0 2 780103
-0.002305 0.000047 0.119328 0.305129 -0.047413 0.672180 -0.062500 1 0 0 0 0 0 2 781093
-0.002305 0.000047 0.119328 0.305143 -0.047427 0.672181 -0.062500 1 0 0 0 0 0 2 782102
-0.002310 0.000065 0.119317 0.378352 -0.299400 0.820451 -0.062500 1 0 0 0 0 0 2 783183
-0.002313 0.000074 0.119314 0.355077 -0.214724 0.747907 -0.062500 1 0 0 0 0 0 2 784177
-0.002314 0.000079 0.119312 0.336697 -0.151382 0.710378 -0.062500 1 0 0 0 0 0 2 785158
-0.002315 0.000081 0.119312 0.326547 -0.117624 0.696138 -0.062500 1 0 0 0 0 0 2 786175
-0.002316 0.000082 0.119312 0.321292 -0.100533 0.691073 -0.062500 1 0 0 0 0 0 2 787161
-0.002316 0.000083 0.119312 0.318605 -0.091971 0.689322 -0.062500 1 0 0 0 0 0 2 788175
-0.002316 0.000083 0.119312 0.317257 -0.087689 0.688716 -0.062500 1 0 0 0 0 0 2 789159
-0.002316 0.000083 0.119312 0.316580 -0.085549 0.688494 -0.062500 1 0 0 0 0 0 2 790175
-0.002316 0.000083 0.119312 0.316230 -0.084476 0.688426 -0.062500 1 0 0 0 0 0 2 791161
-0.002316 0.000083 0.119312 0.316063 -0.083936 0.688396 -0.062500 1 0 0 0 0 0 2 792175
-0.002316 0.000083 0.119312 0.315960 -0.083672 0.688390 -0.062500 1 0 0 0 0 0 2 793159
-0.002316 0.000083 0.119312 0.315926 -0.083534 0.688389 -0.062500 1 0 0 0 0 0 2 794204
-0.002316 0.000083 0.119312 0.315908 -0.083469 0.688375 -0.062500 1 0 0 0 0 0 2 795116
-0.002316 0.000083 0.119312 0.315896 -0.083431 0.688393 -0.062500 1 0 0 0 0 0 2 796093
-0.002316 0.000083 0.119312 0.315884 -0.083426 0.688382 -0.062500 1 0 0 0 0 0 2 797101
-0.002316 0.000083 0.119312 0.315888 -0.083406 0.688380 -0.062500 1 0 0 0 0 0 2 798092
-0.002321 0.000101 0.119301 0.389065 -0.335254 0.836777 -0.062500 1 0 0 0 0 0 2 799103
-0.002324 0.000110 0.119297 0.365791 -0.250641 0.764168 -0.062500 1 0 0 0 0 0 2 800402
-0.002325 0.000115 0.119296 0.347429 -0.187326 0.726612 -0.062500 1 0 0 0 0 0 2 801100
-0.002326 0.000117 0.119296 0.337285 -0.153584 0.712354 -0.062500 1 0 0 0 0 0 2 802257
-0.002326 0.000118 0.119295 0.332033 -0.136500 0.707299 -0.062500 1 0 0 0 0 0 2 803115
-0.002326 0.000119 0.119295 0.329359 -0.127944 0.705539 -0.062500 1 0 0 0 0 0 2 804094
-0.002327 0.000119 0.119295 0.327997 -0.123650 0.704930 -0.062500 1 0 0 0 0 0 2 805102
-0.002327 0.000119 0.119295 0.327320 -0.121509 0.704707 -0.062500 1 0 0 0 0 0 2 806100
-0.002327 0.000119 0.119295 0.326969 -0.120435 0.704638 -0.062500 1 0 0 0 0 0 2 807106
-0.002327 0.000119 0.119295 0.326785 -0.119913 0.704614 -0.062500 1 0 0 0 0 0 2 808101
-0.002327 0.000119 0.119295 0.326712 -0.119648 0.704603 -0.062500 1 0 0 0 0 0 2 809099
-0.002327 0.000119 0.119295 0.326666 -0.119496 0.704601 -0.062500 1 0 0 0 0 0 2 810098
-0.002332 0.000137 0.119285 0.399776 -0.371142 0.853129 -0.062500 1 0 0 0 0 0 2 811097
-0.002335 0.000146 0.119281 0.376530 -0.286573 0.780446 -0.062500 1 0 0 0 0 0 2 812100
-0.002336 0.000151 0.119280 0.358167 -0.223280 0.742853 -0.062500 1 0 0 0 0 0 2 813101
-0.002337 0.000153 0.119279 0.348023 -0.189542 0.728589 -0.062500 1 0 0 0 0 0 2 814100
-0.002337 0.000154 0.119279 0.342765 -0.172441 0.723533 -0.062500 1 0 0 0 0 0 2 815095
-0.002337 0.000155 0.119279 0.340084 -0.163895 0.721762 -0.062500 1 0 0 0 0 0 2 816097
-0.002337 0.000155 0.119279 0.338736 -0.159618 0.721150 -0.062500 1 0 0 0 0 0 2 817095
-0.002337 0.000155 0.119279 0.338045 -0.157465 0.720945 -0.062500 1 0 0 0 0 0 2 818095
-0.002337 0.000155 0.119279 0.337704 -0.156394 0.720872 -0.062500 1 0 0 0 0 0 2 819191
-0.002337 0.000155 0.119279 0.337538 -0.155854 0.720841 -0.062500 1 0 0 0 0 0 2 820172
-0.002337 0.000155 0.119279 0.337448 -0.155593 0.720828 -0.062500 1 0 0 0 0 0 2 821174
-0.002337 0.000155 0.119279 0.337404 -0.155453 0.720832 -0.062500 1 0 0 0 0 0 2 822187
-0.002343 0.000173 0.119269 0.410467 -0.406964 0.869488 -0.062500 1 0 0 0 0 0 2 823158
-0.002345 0.000182 0.119265 0.387246 -0.322463 0.796728 -0.062500 1 0 0 0 0 0 2 824156
-0.002347 0.000187 0.119264 0.368891 -0.259195 0.759111 -0.062500 1 0 0 0 0 0 2 825151
-0.002347 0.000189 0.119263 0.358760 -0.225463 0.744838 -0.062500 1 0 0 0 0 0 2 826155
-0.002348 0.000190 0.119263 0.353502 -0.208389 0.739773 -0.062500 1 0 0 0 0 0 2 827154
-0.002348 0.000191 0.119263 0.350814 -0.199825 0.738004 -0.062500 1 0 0 0 0 0 2 828182
-0.002348 0.000191 0.119263 0.349462 -0.195535 0.737404 -0.062500 1 0 0 0 0 0 2 829193
-0.002348 0.000191 0.119263 0.348789 -0.193407 0.737187 -0.062500 1 0 0 0 0 0 2 830181
-0.002348 0.000191 0.119263 0.348427 -0.192333 0.737104 -0.062500 1 0 0 0 0 0 2 831178
-0.002348 0.000191 0.119263 0.348271 -0.191796 0.737085 -0.062500 1 0 0 0 0 0 2 832186
-0.002348 0.000191 0.119263 0.348169 -0.191533 0.737080 -0.062500 1 0 0 0 0 0 2 833177
-0.002348 0.000191 0.119263 0.348136 -0.191395 0.737079 -0.062500 1 0 0 0 0 0 2 834154
-0.002348 0.000191 0.119263 0.348117 -0.191331 0.737065 -0.062500 1 0 0 0 0 0 2 835154
-0.002348 0.000191 0.119263 0.348097 -0.191302 0.737076 -0.062500 1 0 0 0 0 0 2 836152
-0.002348 0.000191 0.119263 0.348097 -0.191269 0.737070 -0.062500 1 0 0 0 0 0 2 837150
-0.002353 0.000209 0.119252 0.421134 -0.442706 0.885844 -0.062500 1 0 0 0 0 0 2 838152
-0.002356 0.000218 0.119249 0.397943 -0.358299 0.813041 -0.062500 1 0 0 0 0 0 2 839153
-0.002357 0.000223 0.119247 0.379605 -0.295080 0.775379 -0.062500 1 0 0 0 0 0 2 840150
-0.002358 0.000225 0.119247 0.369472 -0.261374 0.761099 -0.062500 1 0 0 0 0 0 2 841144
-0.002358 0.000226 0.119247 0.364222 -0.244299 0.756033 -0.062500 1 0 0 0 0 0 2 842180
-0.002359 0.000227 0.119247 0.361551 -0.235752 0.754260 -0.062500 1 0 0 0 0 0 2 843177
-0.002359 0.000227 0.119247 0.360194 -0.231474 0.753651 -0.062500 1 0 0 0 0 0 2 844208
-0.002359 0.000227 0.119247 0.359502 -0.229322 0.753444 -0.062500 1 0 0 0 0 0 2 845191
-0.002359 0.000227 0.119247 0.359161 -0.228251 0.753370 -0.062500 1 0 0 0 0 0 2 846185
-0.002359 0.000227 0.119247 0.358996 -0.227712 0.753338 -0.062500 1 0 0 0 0 0 2 847169
-0.002359 0.000227 0.119247 0.358906 -0.227451 0.753325 -0.062500 1 0 0 0 0 0 2 848159
-0.002359 0.000227 0.119247 0.358865 -0.227322 0.753336 -0.062500 1 0 0 0 0 0 2 849157
-0.002359 0.000227 0.119247 0.358842 -0.227247 0.753337 -0.062500 1 0 0 0 0 0 2 850153
-0.002359 0.000227 0.119247 0.358834 -0.227220 0.753323 -0.062500 1 0 0 0 0 0 2 851152
-0.002359 0.000227 0.119247 0.358818 -0.227204 0.753321 -0.062500 1 0 0 0 0 0 2 852148
-0.002364 0.000245 0.119236 0.431815 -0.478498 0.902227 -0.062500 1 0 0 0 0 0 2 853149
-0.002367 0.000254 0.119232 0.408642 -0.394136 0.829356 -0.062500 1 0 0 0 0 0 2 854174
-0.002368 0.000259 0.119231 0.390319 -0.330961 0.791664 -0.062500 1 0 0 0 0 0 2 855151
-0.002369 0.000261 0.119231 0.380194 -0.297284 0.777374 -0.062500 1 0 0 0 0 0 2 856162
-0.002369 0.000262 0.119230 0.374956 -0.280210 0.772306 -0.062500 1 0 0 0 0 0 2 857180
-0.002369 0.000263 0.119230 0.372273 -0.271651 0.770530 -0.062500 1 0 0 0 0 0 2 858175
-0.002369 0.000263 0.119230 0.370915 -0.267373 0.769917 -0.062500 1 0 0 0 0 0 2 859178
-0.002369 0.000263 0.119230 0.370226 -0.265233 0.769717 -0.062500 1 0 0 0 0 0 2 860181
-0.002370 0.000263 0.119230 0.369882 -0.264152 0.769635 -0.062500 1 0 0 0 0 0 2 861175
-0.002370 0.000263 0.119230 0.369711 -0.263632 0.769602 -0.062500 1 0 0 0 0 0 2 862173
-0.002370 0.000263 0.119230 0.369628 -0.263364 0.769596 -0.062500 1 0 0 0 0 0 2 863159
-0.002370 0.000263 0.119230 0.369585 -0.263224 0.769601 -0.062500 1 0 0 0 0 0 2 864173
-0.002370 0.000263 0.119230 0.369553 -0.263156 0.769594 -0.062500 1 0 0 0 0 0 2 865158
-0.002370 0.000263 0.119230 0.369543 -0.263129 0.769599 -0.062500 1 0 0 0 0 0 2 866180
-0.002375 0.000281 0.119220 0.442491 -0.514275 0.918625 -0.062500 1 0 0 0 0 0 2 867101
-0.002377 0.000290 0.119216 0.419354 -0.429982 0.845671 -0.062500 1 0 0 0 0 0 2 868091
-0.002379 0.000294 0.119215 0.401032 -0.366842 0.807969 -0.062500 1 0 0 0 0 0 2 869100
-0.002380 0.000297 0.119214 0.390918 -0.333161 0.793663 -0.062500 1 0 0 0 0 0 2 870090
-0.002380 0.000298 0.119214 0.385662 -0.316098 0.788585 -0.062500 1 0 0 0 0 0 2 871100
-0.002380 0.000298 0.119214 0.382989 -0.307545 0.786818 -0.062500 1 0 0 0 0 0 2 872090
-0.002380 0.000299 0.119214 0.381629 -0.303258 0.786198 -0.062500 1 0 0 0 0 0 2 873099
-0.002380 0.000299 0.119214 0.380952 -0.301119 0.785989 -0.062500 1 0 0 0 0 0 2 874090
-0.002380 0.000299 0.119214 0.380602 -0.300048 0.785919 -0.062500 1 0 0 0 0 0 2 875091
-0.002380 0.000299 0.119214 0.380430 -0.299529 0.785887 -0.062500 1 0 0 0 0 0 2 876307
-0.002380 0.000299 0.119214 0.380335 -0.299259 0.785887 -0.062500 1 0 0 0 0 0 2 877114
-0.002380 0.000299 0.119214 0.380299 -0.299110 0.785880 -0.062500 1 0 0 0 0 0 2 878393
-0.002380 0.000299 0.119214 0.380283 -0.299055 0.785872 -0.062500 1 0 0 0 0 0 2 879117
-0.002380 0.000299 0.119214 0.380260 -0.299016 0.785877 -0.062500 1 0 0 0 0 0 2 880096
-0.002380 0.000299 0.119214 0.380266 -0.299005 0.785884 -0.062500 1 0 0 0 0 0 2 881090
-0.002380 0.000299 0.119214 0.380264 -0.298993 0.785878 -0.062500 1 0 0 0 0 0 2 882101
-0.002380 0.000299 0.119214 0.380261 -0.298981 0.785871 -0.062500 1 0 0 0 0 0 2 883100
-0.002385 0.000317 0.119203 0.453148 -0.550018 0.935033 -0.062500 1 0 0 0 0 0 2 884104
-0.002388 0.000326 0.119200 0.430045 -0.465799 0.862018 -0.062500 1 0 0 0 0 0 2 885107
-0.002390 0.000330 0.119199 0.411737 -0.402695 0.824281 -0.062500 1 0 0 0 0 0 2 886107
-0.002390 0.000333 0.119198 0.401628 -0.369030 0.809957 -0.062500 1 0 0 0 0 0 2 887106
-0.002391 0.000334 0.119198 0.396371 -0.351962 0.804884 -0.062500 1 0 0 0 0 0 2 888113
-0.002391 0.000334 0.119198 0.393698 -0.343411 0.803113 -0.062500 1 0 0 0 0 0 2 889109
-0.002391 0.000335 0.119198 0.392333 -0.339145 0.802490 -0.062500 1 0 0 0 0 0 2 890110
-0.002391 0.000335 0.119198 0.391664 -0.337002 0.802287 -0.062500 1 0 0 0 0 0 2 891111
-0.002391 0.000335 0.119198 0.391327 -0.335933 0.802211 -0.062500 1 0 0 0 0 0 2 892104
-0.002391 0.000335 0.119198 0.391142 -0.335401 0.802178 -0.062500 1 0 0 0 0 0 2 893106
-0.002391 0.000335 0.119198 0.391045 -0.335129 0.802178 -0.062500 1 0 0 0 0 0 2 894104
-0.002391 0.000335 0.119198 0.391012 -0.334991 0.802177 -0.062500 1 0 0 0 0 0 2 895106
-0.002391 0.000335 0.119198 0.390993 -0.334926 0.802183 -0.062500 1 0 0 0 0 0 2 896109
-0.002391 0.000335 0.119198 0.390986 -0.334900 0.802170 -0.062500 1 0 0 0 0 0 2 897105
-0.002391 0.000335 0.119198 0.390970 -0.334885 0.802168 -0.062500 1 0 0 0 0 0 2 898103
-0.002391 0.000335 0.119198 0.390974 -0.334864 0.802168 -0.062500 1 0 0 0 0 0 2 899078
-0.002391 0.000335 0.119198 0.390974 -0.334862 0.802167 -0.062500 1 0 0 0 0 0 2 900105
-0.002391 0.000335 0.119198 0.390962 -0.334859 0.802174 -0.062500 1 0 0 0 0 0 2 901106
-0.002391 0.000335 0.119198 0.390973 -0.334862 0.802168 -0.062500 1 0 0 0 0 0 2 902105
-0.002396 0.000353 0.119187 0.463812 -0.585752 0.951448 -0.062500 1 0 0 0 0 0 2 903099
-0.002399 0.000362 0.119183 0.440735 -0.501611 0.878385 -0.062500 1 0 0 0 0 0 2 904109
-0.002400 0.000366 0.119182 0.422448 -0.438536 0.840601 -0.062500 1 0 0 0 0 0 2 905110
-0.002401 0.000368 0.119182 0.412322 -0.404881 0.826270 -0.062500 1 0 0 0 0 0 2 906110
-0.002401 0.000370 0.119182 0.407080 -0.387835 0.821189 -0.062500 1 0 0 0 0 0 2 907106
-0.002401 0.000370 0.119182 0.404406 -0.379278 0.819427 -0.062500 1 0 0 0 0 0 2 908075
-0.002402 0.000370 0.119182 0.403047 -0.374992 0.818804 -0.062500 1 0 0 0 0 0 2 909105
-0.002402 0.000371 0.119182 0.402362 -0.372864 0.818586 -0.062500 1 0 0 0 0 0 2 910104
-0.002402 0.000371 0.119182 0.402034 -0.371800 0.818521 -0.062500 1 0 0 0 0 0 2 911076
-0.002383 0.000366 0.119172 0.138692 -0.309007 0.956128 -0.062500 1 0 0 0 0 0 2 912110
-0.002374 0.000364 0.119168 0.228270 -0.329777 0.888745 -0.062500 1 0 0 0 0 0 2 913102
-0.002369 0.000363 0.119167 0.294408 -0.345308 0.853912 -0.062500 1 0 0 0 0 0 2 914106
-0.002367 0.000362 0.119167 0.329335 -0.353546 0.840701 -0.062500 1 0 0 0 0 0 2 915105
-0.002366 0.000362 0.119167 0.346897 -0.357700 0.836010 -0.062500 1 0 0 0 0 0 2 916104
-0.002365 0.000362 0.119167 0.355656 -0.359781 0.834387 -0.062500 1 0 0 0 0 0 2 917098
-0.002370 0.000380 0.119156 0.432851 -0.611588 0.983159 -0.062500 1 0 0 0 0 0 2 918102
-0.002372 0.000389 0.119152 0.411944 -0.528007 0.909846 -0.062500 1 0 0 0 0 0 2 919103
-0.002374 0.000393 0.119151 0.394736 -0.465232 0.871983 -0.062500 1 0 0 0 0 0 2 920105
-0.002374 0.000395 0.119150 0.385166 -0.431726 0.857633 -0.062500 1 0 0 0 0 0 2 921105
-0.002375 0.000397 0.119150 0.380192 -0.414750 0.852540 -0.062500 1 0 0 0 0 0 2 922103
-0.002375 0.000397 0.119150 0.377667 -0.406243 0.850773 -0.062500 1 0 0 0 0 0 2 923107
-0.002356 0.000393 0.119140 0.113335 -0.339727 0.987863 -0.062500 1 0 0 0 0 0 2 924103
-0.002347 0.000391 0.119137 0.202318 -0.358638 0.920237 -0.062500 1 0 0 0 0 0 2 925105
-0.002342 0.000390 0.119136 0.268129 -0.373229 0.885314 -0.062500 1 0 0 0 0 0 2 926103
-0.002340 0.000389 0.119135 0.302902 -0.381014 0.872067 -0.062500 1 0 0 0 0 0 2 927106
-0.002339 0.000389 0.119135 0.320382 -0.384927 0.867380 -0.062500 1 0 0 0 0 0 2 928102
-0.002338 0.000389 0.119135 0.329102 -0.386890 0.865733 -0.062500 1 0 0 0 0 0 2 929090
-0.002343 0.000407 0.119124 0.406273 -0.638492 1.014580 -0.062500 1 0 0 0 0 0 2 930097
-0.002346 0.000416 0.119121 0.385341 -0.554965 0.941223 -0.062500 1 0 0 0 0 0 2 931089
-0.002347 0.000420 0.119119 0.368126 -0.492202 0.903346 -0.062500 1 0 0 0 0 0 2 932096
-0.002348 0.000422 0.119119 0.358574 -0.458693 0.889001 -0.062500 1 0 0 0 0 0 2 933087
-0.002348 0.000424 0.119119 0.353605 -0.441723 0.883906 -0.062500 1 0 0 0 0 0 2 934096
-0.002348 0.000424 0.119119 0.351066 -0.433205 0.882136 -0.062500 1 0 0 0 0 0 2 935088
-0.002348 0.000424 0.119119 0.349786 -0.428941 0.881512 -0.062500 1 0 0 0 0 0 2 936101
-0.002348 0.000425 0.119119 0.349130 -0.426822 0.881301 -0.062500 1 0 0 0 0 0 2 937088
-0.002348 0.000425 0.119119 0.348801 -0.425748 0.881230 -0.062500 1 0 0 0 0 0 2 938096
-0.002348 0.000425 0.119119 0.348647 -0.425212 0.881211 -0.062500 1 0 0 0 0 0 2 939087
-0.002348 0.000425 0.119119 0.348566 -0.424943 0.881186 -0.062500 1 0 0 0 0 0 2 940095
-0.002348 0.000425 0.119119 0.348527 -0.424813 0.881195 -0.062500 1 0 0 0 0 0 2 941088
-0.002348 0.000425 0.119119 0.348496 -0.424747 0.881188 -0.062500 1 0 0 0 0 0 2 942091
-0.002348 0.000425 0.119119 0.348486 -0.424720 0.881194 -0.062500 1 0 0 0 0 0 2 943093
-0.002354 0.000443 0.119108 0.421266 -0.675179 1.030717 -0.062500 1 0 0 0 0 0 2 944102
-0.002356 0.000452 0.119104 0.398180 -0.591224 0.957502 -0.062500 1 0 0 0 0 0 2 945094
-0.002358 0.000456 0.119103 0.379904 -0.528242 0.919658 -0.062500 1 0 0 0 0 0 2 946105
-0.002358 0.000458 0.119103 0.369797 -0.494627 0.905317 -0.062500 1 0 0 0 0 0 2 947104
-0.002359 0.000459 0.119103 0.364574 -0.477605 0.900234 -0.062500 1 0 0 0 0 0 2 948090
-0.002359 0.000460 0.119103 0.361902 -0.469047 0.898457 -0.062500 1 0 0 0 0 0 2 949101
-0.002359 0.000460 0.119102 0.360548 -0.464777 0.897856 -0.062500 1 0 0 0 0 0 2 950104
-0.002359 0.000460 0.119102 0.359861 -0.462641 0.897631 -0.062500 1 0 0 0 0 0 2 951104
-0.002359 0.000460 0.119102 0.359519 -0.461563 0.897565 -0.062500 1 0 0 0 0 0 2 952106
-0.002359 0.000460 0.119102 0.359345 -0.461032 0.897526 -0.062500 1 0 0 0 0 0 2 953110
-0.002340 0.000456 0.119093 0.096326 -0.398483 1.035238 -0.062500 1 0 0 0 0 0 2 954103
-0.002331 0.000454 0.119089 0.185873 -0.419453 0.967810 -0.062500 1 0 0 0 0 0 2 955105
-0.002326 0.000453 0.119088 0.251968 -0.435048 0.932960 -0.062500 1 0 0 0 0 0 2 956102
-0.002324 0.000452 0.119088 0.286873 -0.443310 0.919751 -0.062500 1 0 0 0 0 0 2 957103
-0.002323 0.000452 0.119088 0.304427 -0.447486 0.915050 -0.062500 1 0 0 0 0 0 2 958102
-0.002322 0.000452 0.119087 0.313188 -0.449557 0.913430 -0.062500 1 0 0 0 0 0 2 959105
-0.002327 0.000470 0.119077 0.390314 -0.700972 1.062462 -0.062500 1 0 0 0 0 0 2 960103
-0.002330 0.000479 0.119073 0.369394 -0.617579 0.989000 -0.062500 1 0 0 0 0 0 2 961103
-0.002331 0.000483 0.119072 0.352220 -0.554903 0.951083 -0.062500 1 0 0 0 0 0 2 962096
-0.002332 0.000485 0.119071 0.342671 -0.521437 0.936705 -0.062500 1 0 0 0 0 0 2 963107
-0.002332 0.000486 0.119071 0.337702 -0.504471 0.931608 -0.062500 1 0 0 0 0 0 2 964074
-0.002332 0.000487 0.119071 0.335176 -0.495961 0.929845 -0.062500 1 0 0 0 0 0 2 965103
-0.002333 0.000487 0.119071 0.333887 -0.491697 0.929226 -0.062500 1 0 0 0 0 0 2 966098
-0.002333 0.000487 0.119071 0.333230 -0.489579 0.929014 -0.062500 1 0 0 0 0 0 2 967108
-0.002333 0.000487 0.119071 0.332913 -0.488508 0.928936 -0.062500 1 0 0 0 0 0 2 968104
-0.002333 0.000487 0.119071 0.332752 -0.487982 0.928909 -0.062500 1 0 0 0 0 0 2 969103
-0.002333 0.000487 0.119071 0.332679 -0.487705 0.928910 -0.062500 1 0 0 0 0 0 2 970102
-0.002333 0.000487 0.119071 0.332620 -0.487581 0.928901 -0.062500 1 0 0 0 0 0 2 971104
-0.002333 0.000487 0.119071 0.332603 -0.487498 0.928906 -0.062500 1 0 0 0 0 0 2 972099
-0.002338 0.000505 0.119060 0.405320 -0.737703 1.078617 -0.062500 1 0 0 0 0 0 2 973073
-0.002340 0.000514 0.119057 0.382248 -0.653848 1.005291 -0.062500 1 0 0 0 0 0 2 974101
-0.002342 0.000519 0.119055 0.363986 -0.590935 0.967412 -0.062500 1 0 0 0 0 0 2 975109
-0.002343 0.000521 0.119055 0.353895 -0.557344 0.953053 -0.062500 1 0 0 0 0 0 2 976116
-0.002343 0.000522 0.119055 0.348651 -0.540318 0.947963 -0.062500 1 0 0 0 0 0 2 977115
-0.002343 0.000523 0.119055 0.345981 -0.531777 0.946186 -0.062500 1 0 0 0 0 0 2 978116
-0.002343 0.000523 0.119055 0.344639 -0.527514 0.945575 -0.062500 1 0 0 0 0 0 2 979108
-0.002343 0.000523 0.119055 0.343950 -0.525368 0.945362 -0.062500 1 0 0 0 0 0 2 980110
-0.002343 0.000523 0.119055 0.343620 -0.524293 0.945289 -0.062500 1 0 0 0 0 0 2 981112
-0.002343 0.000523 0.119055 0.343447 -0.523763 0.945269 -0.062500 1 0 0 0 0 0 2 982093
-0.002343 0.000523 0.119055 0.343353 -0.523492 0.945250 -0.062500 1 0 0 0 0 0 2 983105
-0.002343 0.000523 0.119055 0.343324 -0.523365 0.945254 -0.062500 1 0 0 0 0 0 2 984114
-0.002348 0.000541 0.119044 0.415969 -0.773385 1.095088 -0.062500 1 0 0 0 0 0 2 985115
-0.002351 0.000550 0.119040 0.392923 -0.689574 1.021706 -0.062500 1 0 0 0 0 0 2 986111
-0.002353 0.000555 0.119039 0.374651 -0.626690 0.983786 -0.062500 1 0 0 0 0 0 2 987113
-0.002353 0.000557 0.119039 0.364574 -0.593117 0.969422 -0.062500 1 0 0 0 0 0 2 988112
-0.002354 0.000558 0.119038 0.359342 -0.576091 0.964330 -0.062500 1 0 0 0 0 0 2 989092
-0.002354 0.000558 0.119038 0.356663 -0.567550 0.962556 -0.062500 1 0 0 0 0 0 2 990093
-0.002354 0.000559 0.119038 0.355317 -0.563277 0.961937 -0.062500 1 0 0 0 0 0 2 991114
-0.002354 0.000559 0.119038 0.354632 -0.561142 0.961729 -0.062500 1 0 0 0 0 0 2 992113
-0.002354 0.000559 0.119038 0.354290 -0.560065 0.961643 -0.062500 1 0 0 0 0 0 2 993111
-0.002354 0.000559 0.119038 0.354124 -0.559527 0.961627 -0.062500 1 0 0 0 0 0 2 994110
-0.002354 0.000559 0.119038 0.354033 -0.559266 0.961616 -0.062500 1 0 0 0 0 0 2 995173
-0.002354 0.000559 0.119038 0.354002 -0.559130 0.961613 -0.062500 1 0 0 0 0 0 2 996169
-0.002359 0.000577 0.119028 0.426603 -0.809022 1.111576 -0.062500 1 0 0 0 0 0 2 997151
-0.002362 0.000586 0.119024 0.403569 -0.725278 1.038127 -0.062500 1 0 0 0 0 0 2 998177
-0.002363 0.000590 0.119023 0.385319 -0.662433 1.000185 -0.062500 1 0 0 0 0 0 2 999097
-0.002364 0.000593 0.119022 0.375254 -0.628858 0.985805 -0.062500 1 0 0 0 0 0 3 94
-0.002364 0.000594 0.119022 0.370005 -0.611842 0.980704 -0.062500 1 0 0 0 0 0 3 1085
-0.002364 0.000594 0.119022 0.367345 -0.603299 0.978925 -0.062500 1 0 0 0 0 0 3 2094
-0.002365 0.000594 0.119022 0.365993 -0.599035 0.978317 -0.062500 1 0 0 0 0 0 3 3095
-0.002365 0.000595 0.119022 0.365316 -0.596894 0.978095 -0.062500 1 0 0 0 0 0 3 4085
-0.002365 0.000595 0.119022 0.364975 -0.595816 0.978027 -0.062500 1 0 0 0 0 0 3 5094
-0.002365 0.000595 0.119022 0.364794 -0.595295 0.978000 -0.062500 1 0 0 0 0 0 3 6084
-0.002365 0.000595 0.119022 0.364710 -0.595028 0.977994 -0.062500 1 0 0 0 0 0 3 7094
-0.002365 0.000595 0.119022 0.364666 -0.594888 0.977998 -0.062500 1 0 0 0 0 0 3 8085
-0.002365 0.000595 0.119022 0.364647 -0.594823 0.977984 -0.062500 1 0 0 0 0 0 3 9094
-0.002365 0.000595 0.119022 0.364635 -0.594786 0.977982 -0.062500 1 0 0 0 0 0 3 10094
-0.002365 0.000595 0.119022 0.364631 -0.594772 0.977995 -0.062500 1 0 0 0 0 0 3 11094
-0.002370 0.000613 0.119011 0.437209 -0.844571 1.128078 -0.062500 1 0 0 0 0 0 3 12094
-0.002372 0.000622 0.119008 0.414210 -0.760931 1.054554 -0.062500 1 0 0 0 0 0 3 13094
-0.002374 0.000626 0.119006 0.395985 -0.698127 1.016590 -0.062500 1 0 0 0 0 0 3 14072
-0.002375 0.000628 0.119006 0.385910 -0.664584 1.002199 -0.062500 1 0 0 0 0 0 3 15090
-0.002375 0.000629 0.119006 0.380682 -0.647572 0.997090 -0.062500 1 0 0 0 0 0 3 16094
-0.002375 0.000630 0.119006 0.378016 -0.639040 0.995320 -0.062500 1 0 0 0 0 0 3 17101
-0.002375 0.000630 0.119006 0.376661 -0.634767 0.994704 -0.062500 1 0 0 0 0 0 3 18099
-0.002375 0.000630 0.119006 0.375987 -0.632637 0.994488 -0.062500 1 0 0 0 0 0 3 19108
-0.002375 0.000630 0.119006 0.375638 -0.631569 0.994413 -0.062500 1 0 0 0 0 0 3 20103
-0.002375 0.000630 0.119006 0.375469 -0.631021 0.994392 -0.062500 1 0 0 0 0 0 3 21101
-0.002375 0.000630 0.119006 0.375378 -0.630759 0.994379 -0.062500 1 0 0 0 0 0 3 22102
-0.002375 0.000630 0.119006 0.375334 -0.630620 0.994382 -0.062500 1 0 0 0 0 0 3 23074
-0.002375 0.000630 0.119006 0.375318 -0.630566 0.994375 -0.062500 1 0 0 0 0 0 3 24102
-0.002375 0.000630 0.119006 0.375307 -0.630530 0.994374 -0.062500 1 0 0 0 0 0 3 25099
-0.002375 0.000630 0.119006 0.375299 -0.630505 0.994380 -0.062500 1 0 0 0 0 0 3 26101
-0.002380 0.000648 0.118995 0.447833 -0.880177 1.144593 -0.062500 1 0 0 0 0 0 3 27094
-0.002383 0.000657 0.118991 0.424859 -0.796606 1.071015 -0.062500 1 0 0 0 0 0 3 28099
-0.002385 0.000662 0.118990 0.406647 -0.733840 1.032997 -0.062500 1 0 0 0 0 0 3 29096
-0.002385 0.000664 0.118989 0.396574 -0.700302 1.018599 -0.062500 1 0 0 0 0 0 3 30095
-0.002386 0.000665 0.118989 0.391347 -0.683296 1.013502 -0.062500 1 0 0 0 0 0 3 31091
-0.002386 0.000666 0.118989 0.388670 -0.674765 1.011716 -0.062500 1 0 0 0 0 0 3 32089
-0.002386 0.000666 0.118989 0.387326 -0.670496 1.011110 -0.062500 1 0 0 0 0 0 3 33088
-0.002386 0.000666 0.118989 0.386650 -0.668355 1.010887 -0.062500 1 0 0 0 0 0 3 34088
-0.002386 0.000666 0.118989 0.386304 -0.667298 1.010818 -0.062500 1 0 0 0 0 0 3 35094
-0.002386 0.000666 0.118989 0.386135 -0.666751 1.010797 -0.062500 1 0 0 0 0 0 3 36090
-0.002386 0.000666 0.118989 0.386044 -0.666490 1.010784 -0.062500 1 0 0 0 0 0 3 37090
-0.002386 0.000666 0.118989 0.386009 -0.666342 1.010774 -0.062500 1 0 0 0 0 0 3 38089
-0.002386 0.000666 0.118989 0.385970 -0.666282 1.010778 -0.062500 1 0 0 0 0 0 3 39091
-0.002386 0.000666 0.118989 0.385971 -0.666259 1.010779 -0.062500 1 0 0 0 0 0 3 40088
-0.002391 0.000684 0.118978 0.458453 -0.915772 1.161120 -0.062500 1 0 0 0 0 0 3 41087
-0.002394 0.000693 0.118975 0.435510 -0.832259 1.087475 -0.062500 1 0 0 0 0 0 3 42088
-0.002395 0.000697 0.118973 0.417300 -0.769525 1.049429 -0.062500 1 0 0 0 0 0 3 43092
-0.002396 0.000700 0.118973 0.407231 -0.736004 1.035013 -0.062500 1 0 0 0 0 0 3 44088
-0.002396 0.000701 0.118973 0.402010 -0.719017 1.029913 -0.062500 1 0 0 0 0 0 3 45089
-0.002396 0.000701 0.118973 0.399340 -0.710470 1.028143 -0.062500 1 0 0 0 0 0 3 46092
-0.002397 0.000702 0.118973 0.397998 -0.706200 1.027518 -0.062500 1 0 0 0 0 0 3 47092
-0.002397 0.000702 0.118973 0.397301 -0.704066 1.027311 -0.062500 1 0 0 0 0 0 3 48089
-0.002397 0.000702 0.118973 0.396962 -0.703001 1.027230 -0.062500 1 0 0 0 0 0 3 49089
-0.002397 0.000702 0.118973 0.396785 -0.702462 1.027201 -0.062500 1 0 0 0 0 0 3 50071
-0.002397 0.000702 0.118973 0.396701 -0.702193 1.027193 -0.062500 1 0 0 0 0 0 3 51067
-0.002397 0.000702 0.118973 0.396674 -0.702067 1.027198 -0.062500 1 0 0 0 0 0 3 52084
-0.002397 0.000702 0.118973 0.396644 -0.702001 1.027190 -0.062500 1 0 0 0 0 0 3 53088
-0.002397 0.000702 0.118973 0.396620 -0.701961 1.027195 -0.062500 1 0 0 0 0 0 3 54090
-0.002402 0.000720 0.118962 0.469064 -0.951337 1.177654 -0.062500 1 0 0 0 0 0 3 55089
-0.002404 0.000729 0.118958 0.446157 -0.867895 1.103947 -0.062500 1 0 0 0 0 0 3 56091
-0.002406 0.000733 0.118957 0.427949 -0.805195 1.065873 -0.062500 1 0 0 0 0 0 3 57071
-0.002407 0.000735 0.118957 0.417884 -0.771689 1.051460 -0.062500 1 0 0 0 0 0 3 58071
-0.002407 0.000737 0.118956 0.412662 -0.754698 1.046347 -0.062500 1 0 0 0 0 0 3 59091
-0.002407 0.000737 0.118956 0.409996 -0.746164 1.044558 -0.062500 1 0 0 0 0 0 3 60091
-0.002407 0.000737 0.118956 0.408646 -0.741907 1.043941 -0.062500 1 0 0 0 0 0 3 61094
-0.002407 0.000737 0.118956 0.407969 -0.739768 1.043735 -0.062500 1 0 0 0 0 0 3 62091
-0.002407 0.000738 0.118956 0.407617 -0.738690 1.043653 -0.062500 1 0 0 0 0 0 3 63084
-0.002407 0.000738 0.118956 0.407451 -0.738152 1.043637 -0.062500 1 0 0 0 0 0 3 64079
-0.002407 0.000738 0.118956 0.407360 -0.737892 1.043625 -0.062500 1 0 0 0 0 0 3 65088
-0.002407 0.000738 0.118956 0.407316 -0.737752 1.043628 -0.062500 1 0 0 0 0 0 3 66079
-0.002407 0.000738 0.118956 0.407300 -0.737699 1.043621 -0.062500 1 0 0 0 0 0 3 67094
-0.002407 0.000738 0.118956 0.407286 -0.737652 1.043613 -0.062500 1 0 0 0 0 0 3 68084
-0.002412 0.000755 0.118946 0.479676 -0.986898 1.194206 -0.062500 1 0 0 0 0 0 3 69093
-0.002415 0.000764 0.118942 0.456780 -0.903523 1.120432 -0.062500 1 0 0 0 0 0 3 70084
-0.002417 0.000769 0.118941 0.438594 -0.840862 1.082337 -0.062500 1 0 0 0 0 0 3 71092
-0.002417 0.000771 0.118940 0.428533 -0.807362 1.067901 -0.062500 1 0 0 0 0 0 3 72083
-0.002418 0.000772 0.118940 0.423313 -0.790377 1.062777 -0.062500 1 0 0 0 0 0 3 73092
-0.002418 0.000773 0.118940 0.420648 -0.781847 1.061004 -0.062500 1 0 0 0 0 0 3 74083
-0.002418 0.000773 0.118940 0.419303 -0.777570 1.060387 -0.062500 1 0 0 0 0 0 3 75093
-0.002418 0.000773 0.118940 0.418619 -0.775439 1.060173 -0.062500 1 0 0 0 0 0 3 76101
-0.002418 0.000773 0.118940 0.418270 -0.774372 1.060096 -0.062500 1 0 0 0 0 0 3 77071
-0.002418 0.000773 0.118940 0.418095 -0.773845 1.060074 -0.062500 1 0 0 0 0 0 3 78093
-0.002418 0.000773 0.118940 0.418012 -0.773578 1.060068 -0.062500 1 0 0 0 0 0 3 79090
-0.002418 0.000773 0.118940 0.417965 -0.773426 1.060065 -0.062500 1 0 0 0 0 0 3 80087
-0.002418 0.000773 0.118940 0.417949 -0.773372 1.060057 -0.062500 1 0 0 0 0 0 3 81088
-0.002418 0.000773 0.118940 0.417938 -0.773335 1.060055 -0.062500 1 0 0 0 0 0 3 82106
-0.002418 0.000773 0.118940 0.417933 -0.773321 1.060068 -0.062500 1 0 0 0 0 0 3 83101
-0.002418 0.000773 0.118940 0.417930 -0.773310 1.060063 -0.062500 1 0 0 0 0 0 3 84085
-0.002423 0.000791 0.118929 0.490278 -1.022433 1.210766 -0.062500 1 0 0 0 0 0 3 85069
-0.002426 0.000800 0.118925 0.467403 -0.939115 1.136929 -0.062500 1 0 0 0 0 0 3 86090
-0.002427 0.000804 0.118924 0.449232 -0.876500 1.098806 -0.062500 1 0 0 0 0 0 3 87100
-0.002428 0.000807 0.118924 0.439176 -0.843018 1.084353 -0.062500 1 0 0 0 0 0 3 88106
-0.002428 0.000808 0.118924 0.433958 -0.826040 1.079240 -0.062500 1 0 0 0 0 0 3 89099
-0.002428 0.000808 0.118924 0.431291 -0.817502 1.077458 -0.062500 1 0 0 0 0 0 3 90100
-0.002428 0.000809 0.118923 0.429941 -0.813246 1.076838 -0.062500 1 0 0 0 0 0 3 91075
-0.002429 0.000809 0.118923 0.429262 -0.811097 1.076623 -0.062500 1 0 0 0 0 0 3 92097
-0.002429 0.000809 0.118923 0.428916 -0.810040 1.076552 -0.062500 1 0 0 0 0 0 3 93099
-0.002429 0.000809 0.118923 0.428739 -0.809503 1.076524 -0.062500 1 0 0 0 0 0 3 94096
-0.002429 0.000809 0.118923 0.428663 -0.809225 1.076523 -0.062500 1 0 0 0 0 0 3 95101
-0.002429 0.000809 0.118923 0.428617 -0.809105 1.076508 -0.062500 1 0 0 0 0 0 3 96078
-0.002429 0.000809 0.118923 0.428605 -0.809033 1.076518 -0.062500 1 0 0 0 0 0 3 97100
-0.002429 0.000809 0.118923 0.428574 -0.809001 1.076518 -0.062500 1 0 0 0 0 0 3 98097
-0.002429 0.000809 0.118923 0.428576 -0.808979 1.076519 -0.062500 1 0 0 0 0 0 3 99100
-0.002429 0.000809 0.118923 0.428577 -0.808977 1.076519 -0.062500 1 0 0 0 0 0 3 100098
-0.002429 0.000809 0.118923 0.428574 -0.808966 1.076512 -0.062500 1 0 0 0 0 0 3 101098
-0.002429 0.000809 0.118923 0.428573 -0.808965 1.076511 -0.062500 1 0 0 0 0 0 3 102096
-0.002429 0.000809 0.118923 0.428573 -0.808965 1.076511 -0.062500 1 0 0 0 0 0 3 103102
-0.002434 0.000827 0.118913 0.500875 -1.057952 1.227337 -0.062500 1 0 0 0 0 0 3 104120
-0.002436 0.000836 0.118909 0.478031 -0.974726 1.153439 -0.062500 1 0 0 0 0 0 3 105098
-0.002438 0.000840 0.118908 0.459866 -0.912127 1.115289 -0.062500 1 0 0 0 0 0 3 106076
-0.002439 0.000842 0.118907 0.449827 -0.878662 1.100832 -0.062500 1 0 0 0 0 0 3 107104
-0.002439 0.000843 0.118907 0.444597 -0.861677 1.095711 -0.062500 1 0 0 0 0 0 3 108102
-0.002439 0.000844 0.118907 0.441937 -0.853164 1.093918 -0.062500 1 0 0 0 0 0 3 109099
-0.002439 0.000844 0.118907 0.440581 -0.848889 1.093301 -0.062500 1 0 0 0 0 0 3 110098
-0.002439 0.000844 0.118907 0.439905 -0.846750 1.093092 -0.062500 1 0 0 0 0 0 3 111099
-0.002439 0.000845 0.118907 0.439556 -0.845683 1.093015 -0.062500 1 0 0 0 0 0 3 112098
-0.002439 0.000845 0.118907 0.439382 -0.845156 1.092992 -0.062500 1 0 0 0 0 0 3 113098
-0.002439 0.000845 0.118907 0.439298 -0.844889 1.092986 -0.062500 1 0 0 0 0 0 3 114097
-0.002439 0.000845 0.118907 0.439252 -0.844738 1.092982 -0.062500 1 0 0 0 0 0 3 115099
-0.002420 0.000840 0.118897 0.176351 -0.782111 1.230116 -0.062500 1 0 0 0 0 0 3 116097
-0.002411 0.000838 0.118894 0.265961 -0.803476 1.162939 -0.062500 1 0 0 0 0 0 3 117097
-0.002407 0.000837 0.118893 0.332058 -0.819189 1.128235 -0.062500 1 0 0 0 0 0 3 118086
-0.002404 0.000836 0.118892 0.366953 -0.827472 1.115084 -0.062500 1 0 0 0 0 0 3 119099
-0.002403 0.000836 0.118892 0.384495 -0.831636 1.110434 -0.062500 1 0 0 0 0 0 3 120097
-0.002403 0.000836 0.118892 0.393251 -0.833703 1.108816 -0.062500 1 0 0 0 0 0 3 121105
-0.002402 0.000836 0.118892 0.397613 -0.834737 1.108242 -0.062500 1 0 0 0 0 0 3 122072
-0.002402 0.000836 0.118892 0.399793 -0.835243 1.108054 -0.062500 1 0 0 0 0 0 3 123104
-0.002402 0.000836 0.118892 0.400866 -0.835496 1.107991 -0.062500 1 0 0 0 0 0 3 124099
-0.002402 0.000836 0.118892 0.401422 -0.835638 1.107969 -0.062500 1 0 0 0 0 0 3 125097
-0.002402 0.000836 0.118892 0.401685 -0.835690 1.107955 -0.062500 1 0 0 0 0 0 3 126097
-0.002402 0.000836 0.118892 0.401812 -0.835741 1.107951 -0.062500 1 0 0 0 0 0 3 127099
-0.002402 0.000836 0.118892 0.401893 -0.835741 1.107953 -0.062500 1 0 0 0 0 0 3 128097
-0.002407 0.000854 0.118881 0.474217 -1.084612 1.258837 -0.062500 1 0 0 0 0 0 3 129090
-0.002410 0.000862 0.118878 0.451379 -1.001431 1.184903 -0.062500 1 0 0 0 0 0 3 130098
-0.002411 0.000867 0.118876 0.433224 -0.938888 1.146728 -0.062500 1 0 0 0 0 0 3 131079
-0.002412 0.000869 0.118876 0.423184 -0.905429 1.132274 -0.062500 1 0 0 0 0 0 3 132086
-0.002412 0.000870 0.118876 0.417968 -0.888454 1.127143 -0.062500 1 0 0 0 0 0 3 133076
-0.002412 0.000871 0.118876 0.415309 -0.879944 1.125367 -0.062500 1 0 0 0 0 0 3 134085
-0.002413 0.000871 0.118876 0.413954 -0.875671 1.124751 -0.062500 1 0 0 0 0 0 3 135077
-0.002413 0.000871 0.118876 0.413274 -0.873522 1.124535 -0.062500 1 0 0 0 0 0 3 136085
-0.002413 0.000871 0.118876 0.412928 -0.872466 1.124465 -0.062500 1 0 0 0 0 0 3 137090
-0.002413 0.000871 0.118876 0.412763 -0.871931 1.124429 -0.062500 1 0 0 0 0 0 3 138076
-0.002413 0.000871 0.118876 0.412677 -0.871651 1.124434 -0.062500 1 0 0 0 0 0 3 139087
-0.002413 0.000871 0.118876 0.412630 -0.871530 1.124419 -0.062500 1 0 0 0 0 0 3 140076
-0.002413 0.000871 0.118876 0.412617 -0.871458 1.124430 -0.062500 1 0 0 0 0 0 3 141097
-0.002413 0.000871 0.118876 0.412598 -0.871429 1.124423 -0.062500 1 0 0 0 0 0 3 142089
-0.002413 0.000871 0.118876 0.412602 -0.871407 1.124423 -0.062500 1 0 0 0 0 0 3 143180
-0.002413 0.000871 0.118876 0.412603 -0.871406 1.124423 -0.062500 1 0 0 0 0 0 3 144178
-0.002413 0.000871 0.118876 0.412591 -0.871403 1.124429 -0.062500 1 0 0 0 0 0 3 145164
-0.002413 0.000871 0.118876 0.412587 -0.871392 1.124423 -0.062500 1 0 0 0 0 0 3 146175
-0.002413 0.000871 0.118876 0.412598 -0.871393 1.124416 -0.062500 1 0 0 0 0 0 3 147175
-0.002413 0.000871 0.118876 0.412591 -0.871402 1.124428 -0.062500 1 0 0 0 0 0 3 148094
-0.002413 0.000871 0.118876 0.412587 -0.871392 1.124423 -0.062500 1 0 0 0 0 0 3 149072
-0.002413 0.000871 0.118876 0.412586 -0.871391 1.124422 -0.062500 1 0 0 0 0 0 3 150081
-0.002413 0.000871 0.118876 0.412601 -0.871405 1.124422 -0.062500 1 0 0 0 0 0 3 151100
-0.002413 0.000871 0.118876 0.412588 -0.871393 1.124422 -0.062500 1 0 0 0 0 0 3 152076
-0.002413 0.000871 0.118876 0.412586 -0.871391 1.124422 -0.062500 1 0 0 0 0 0 3 153102
-0.002413 0.000871 0.118876 0.412589 -0.871403 1.124429 -0.062500 1 0 0 0 0 0 3 154074
-0.002413 0.000871 0.118876 0.412598 -0.871396 1.124416 -0.062500 1 0 0 0 0 0 3 155069
-0.002413 0.000871 0.118876 0.412587 -0.871392 1.124421 -0.062500 1 0 0 0 0 0 3 156095
-0.002413 0.000871 0.118876 0.412598 -0.871394 1.124435 -0.062500 1 0 0 0 0 0 3 157067
-0.002413 0.000871 0.118876 0.412587 -0.871391 1.124424 -0.062500 1 0 0 0 0 0 3 158097
-0.002413 0.000871 0.118876 0.412598 -0.871394 1.124416 -0.062500 1 0 0 0 0 0 3 159098
-0.002413 0.000871 0.118876 0.412588 -0.871391 1.124421 -0.062500 1 0 0 0 0 0 3 160095
-0.002413 0.000871 0.118876 0.412590 -0.871402 1.124429 -0.062500 1 0 0 0 0 0 3 161095
-0.002413 0.000871 0.118876 0.412586 -0.871392 1.124423 -0.062500 1 0 0 0 0 0 3 162103
-0.002413 0.000871 0.118876 0.412598 -0.871394 1.124416 -0.062500 1 0 0 0 0 0 3 163093
-0.002413 0.000871 0.118876 0.412591 -0.871403 1.124428 -0.062500 1 0 0 0 0 0 3 164092
-0.002413 0.000871 0.118876 0.412587 -0.871393 1.124422 -0.062500 1 0 0 0 0 0 3 165095
-0.002413 0.000871 0.118876 0.412586 -0.871392 1.124422 -0.062500 1 0 0 0 0 0 3 166096
-0.002413 0.000871 0.118876 0.412594 -0.871382 1.124429 -0.062500 1 0 0 0 0 0 3 167098
-0.002413 0.000871 0.118876 0.412602 -0.871404 1.124423 -0.062500 1 0 0 0 0 0 3 168068
-0.002413 0.000871 0.118876 0.412588 -0.871392 1.124422 -0.062500 1 0 0 0 0 0 3 169066
-0.002413 0.000871 0.118876 0.412586 -0.871391 1.124422 -0.062500 1 0 0 0 0 0 3 170095
-0.002413 0.000871 0.118876 0.412589 -0.871402 1.124429 -0.062500 1 0 0 0 0 0 3 171068
-0.002413 0.000871 0.118876 0.412598 -0.871395 1.124416 -0.062500 1 0 0 0 0 0 3 172098
-0.002418 0.000889 0.118865 0.484832 -1.120109 1.275432 -0.062500 1 0 0 0 0 0 3 173065
-0.002420 0.000898 0.118861 -0.003621 -0.161103 1.201439 -0.062500 0 0 0 0 0 0 3 174096
-0.002422 0.000903 0.118860 -0.023143 -0.094120 1.163223 -0.062500 0 0 0 0 0 0 3 175098
-0.002423 0.000905 0.118859 -0.033882 -0.058430 1.148764 -0.062500 0 0 0 0 0 0 3 176066
-0.002423 0.000906 0.118859 -0.039458 -0.040350 1.143638 -0.062500 0 0 0 0 0 0 3 177099
-0.002423 0.000906 0.118859 -0.042298 -0.031272 1.141853 -0.062500 0 0 0 0 0 0 3 178066
-0.002423 0.000907 0.118859 -0.043731 -0.026722 1.141227 -0.062500 0 0 0 0 0 0 3 179098
-0.002428 0.000925 0.118848 0.022585 -0.255289 1.292148 -0.062500 0 0 0 0 0 0 3 180097
-0.002431 0.000934 0.118845 -0.003267 -0.162179 1.218016 -0.062500 0 0 0 0 0 0 3 181091
-0.002438 0.000956 0.118832 0.044041 -0.325381 1.330980 -0.062500 0 0 0 0 0 0 3 183090
-0.002446 0.000985 0.118817 0.074713 -0.428169 1.393701 -0.062500 0 0 0 0 0 0 3 184177
-0.002456 0.001017 0.118801 0.091077 -0.481661 1.427606 -0.062500 0 0 0 0 0 0 3 185166
-0.002461 0.001033 0.118796 0.032541 -0.278124 1.298907 -0.062500 0 0 0 0 0 0 3 186175
-0.002468 0.001059 0.118783 0.062212 -0.383353 1.391889 -0.062500 0 0 0 0 0 0 3 187146
-0.002477 0.001090 0.118768 0.082698 -0.454314 1.447626 -0.062500 0 0 0 0 0 0 3 188146
-0.002487 0.001123 0.118752 0.094435 -0.493126 1.479126 -0.062500 0 0 0 0 0 0 3 189139
-0.002492 0.001139 0.118746 0.033720 -0.282649 1.349258 -0.062500 0 0 0 0 0 0 3 190140
-0.002500 0.001165 0.118734 0.062126 -0.383992 1.442168 -0.062500 0 0 0 0 0 0 3 191141
-0.002509 0.001196 0.118718 0.083100 -0.455551 1.497920 -0.062500 0 0 0 0 0 0 3 192132
-0.002519 0.001229 0.118702 0.094530 -0.493409 1.529452 -0.062500 0 0 0 0 0 0 3 193171
-0.002524 0.001246 0.118697 0.033787 -0.282840 1.399262 -0.062500 0 0 0 0 0 0 3 194182
-0.002532 0.001272 0.118684 0.062047 -0.383737 1.492390 -0.062500 0 0 0 0 0 0 3 195164
-0.002541 0.001302 0.118668 0.082151 -0.454237 1.548271 -0.062500 0 0 0 0 0 0 3 196177
-0.002551 0.001335 0.118652 0.093553 -0.492009 1.579882 -0.062500 0 0 0 0 0 0 3 197172
-0.002561 0.001370 0.118636 0.101422 -0.515413 1.601952 -0.062500 0 0 0 0 0 0 3 198165
-0.002566 0.001387 0.118630 0.037923 -0.295725 1.467931 -0.062500 0 0 0 0 0 0 3 199165
-0.002574 0.001413 0.118617 0.064583 -0.391501 1.560169 -0.062500 0 0 0 0 0 0 3 200162
-0.002583 0.001444 0.118602 0.084664 -0.460258 1.615806 -0.062500 0 0 0 0 0 0 3 201146
-0.002588 0.001459 0.118596 0.029304 -0.267883 1.494402 -0.062500 0 0 0 0 0 0 3 202145
-0.002595 0.001485 0.118584 0.060115 -0.377296 1.591361 -0.062500 0 0 0 0 0 0 3 203103
-0.002604 0.001515 0.118568 0.081428 -0.450053 1.648680 -0.062500 0 0 0 0 0 0 3 204080
-0.002614 0.001548 0.118552 0.093517 -0.489986 1.680836 -0.062500 0 0 0 0 0 0 3 205088
-0.002619 0.001564 0.118546 0.033499 -0.281626 1.549848 -0.062500 0 0 0 0 0 0 3 206080
-0.002627 0.001590 0.118534 0.061719 -0.382434 1.643695 -0.062500 0 0 0 0 0 0 3 207089
-0.002636 0.001621 0.118518 0.082582 -0.453706 1.699992 -0.062500 0 0 0 0 0 0 3 208079
-0.002641 0.001636 0.118513 0.027841 -0.263253 1.578261 -0.062500 0 0 0 0 0 0 3 209084
-0.002648 0.001661 0.118500 0.058738 -0.372957 1.675651 -0.062500 0 0 0 0 0 0 3 210088
-0.002657 0.001692 0.118485 0.081015 -0.448726 1.733213 -0.062500 0 0 0 0 0 0 3 211079
-0.002662 0.001707 0.118479 0.025694 -0.257486 1.611686 -0.062500 0 0 0 0 0 0 3 212088
-0.002669 0.001732 0.118466 0.056902 -0.368191 1.709391 -0.062500 0 0 0 0 0 0 3 213088
-0.002678 0.001762 0.118451 0.079327 -0.444447 1.767081 -0.062500 0 0 0 0 0 0 3 214088
-0.002683 0.001777 0.118446 0.025550 -0.257031 1.645392 -0.062500 0 0 0 0 0 0 3 215085
-0.002690 0.001802 0.118433 0.056753 -0.367734 1.743252 -0.062500 0 0 0 0 0 0 3 216087
-0.002699 0.001833 0.118417 0.079183 -0.443981 1.801031 -0.062500 0 0 0 0 0 0 3 217094
-0.002709 0.001865 0.118401 0.091397 -0.484283 1.833409 -0.062500 0 0 0 0 0 0 3 218068
-0.002714 0.001882 0.118395 0.031832 -0.277276 1.701515 -0.062500 0 0 0 0 0 0 3 219088
-0.002721 0.001907 0.118382 0.059855 -0.377554 1.796034 -0.062500 0 0 0 0 0 0 3 220099
-0.002730 0.001938 0.118367 0.079637 -0.447208 1.852695 -0.062500 0 0 0 0 0 0 3 221077
-0.002735 0.001953 0.118362 0.025260 -0.257800 1.730112 -0.062500 0 0 0 0 0 0 3 222101
-0.002743 0.001978 0.118349 0.055920 -0.366838 1.828200 -0.062500 0 0 0 0 0 0 3 223068
-0.002746 0.001991 0.118344 0.012350 -0.215343 1.731394 -0.062500 0 0 0 0 0 0 3 224095
-0.002753 0.002015 0.118332 0.049196 -0.345186 1.839679 -0.062500 0 0 0 0 0 0 3 225096
-0.002762 0.002044 0.118316 0.074602 -0.431273 1.901262 -0.062500 0 0 0 0 0 0 3 226066
-0.002767 0.002059 0.118311 0.024383 -0.255388 1.780072 -0.062500 0 0 0 0 0 0 3 227095
-0.002793 0.002088 0.118308 0.300393 -0.427032 1.743927 -0.062500 0 0 0 0 0 0 3 228095
-0.002811 0.002121 0.118295 0.224061 -0.479762 1.868634 -0.062500 0 0 0 0 0 0 3 229071
-0.002825 0.002154 0.118280 0.164929 -0.500652 1.935422 -0.062500 0 0 0 0 0 0 3 230086
-0.002833 0.002171 0.118275 0.068651 -0.286154 1.815578 -0.062500 0 0 0 0 0 0 3 231100
-0.002841 0.002197 0.118262 0.077827 -0.381641 1.915269 -0.062500 0 0 0 0 0 0 3 232099
-0.002851 0.002227 0.118246 0.089235 -0.450282 1.973857 -0.062500 0 0 0 0 0 0 3 233101
-0.002856 0.002243 0.118241 0.030570 -0.260795 1.851023 -0.062500 0 0 0 0 0 0 3 234093
-0.002863 0.002268 0.118228 0.058692 -0.368710 1.949927 -0.062500 0 0 0 0 0 0 3 235090
-0.002872 0.002298 0.118212 0.079594 -0.443581 2.008294 -0.062500 0 0 0 0 0 0 3 236088
-0.002877 0.002313 0.118207 0.025783 -0.257473 1.885161 -0.062500 0 0 0 0 0 0 3 237064
-0.002884 0.002338 0.118194 0.056222 -0.366813 1.984183 -0.062500 0 0 0 0 0 0 3 238095
-0.002893 0.002368 0.118178 0.077175 -0.439232 2.042619 -0.062500 0 0 0 0 0 0 3 239096
-0.002898 0.002383 0.118173 0.024032 -0.253746 1.919305 -0.062500 0 0 0 0 0 0 3 240095
-0.002905 0.002408 0.118160 0.054713 -0.363130 2.018478 -0.062500 0 0 0 0 0 0 3 241092
-0.002914 0.002438 0.118144 0.076893 -0.438732 2.076993 -0.062500 0 0 0 0 0 0 3 242095
-0.002924 0.002470 0.118128 0.089037 -0.478803 2.109778 -0.062500 0 0 0 0 0 0 3 243066
-0.002929 0.002486 0.118122 0.030232 -0.273899 1.976131 -0.062500 0 0 0 0 0 0 3 244090
-0.002936 0.002512 0.118109 0.057760 -0.372922 2.071907 -0.062500 0 0 0 0 0 0 3 245094
-0.002945 0.002542 0.118093 0.078337 -0.443298 2.129300 -0.062500 0 0 0 0 0 0 3 246064
-0.002950 0.002557 0.118088 0.023903 -0.254804 2.005095 -0.062500 0 0 0 0 0 0 3 247095
-0.002957 0.002582 0.118075 0.054071 -0.362537 2.104484 -0.062500 0 0 0 0 0 0 3 248096
-0.002966 0.002612 0.118059 0.076004 -0.437315 2.163153 -0.062500 0 0 0 0 0 0 3 249063
-0.002976 0.002645 0.118042 0.088036 -0.476987 2.196036 -0.062500 0 0 0 0 0 0 3 250093
-0.003005 0.002683 0.118035 0.340276 -0.562997 2.085048 -0.062500 0 0 0 0 0 0 3 251093
-0.003019 0.002702 0.118032 0.179349 -0.323682 2.013070 -0.062500 0 0 0 0 0 0 3 252094
-0.003031 0.002729 0.118020 0.134293 -0.399921 2.141847 -0.062500 0 0 0 0 0 0 3 253093
-0.003043 0.002760 0.118005 0.116783 -0.458695 2.211813 -0.062500 0 0 0 0 0 0 3 254076
-0.003048 0.002775 0.117999 0.043591 -0.263063 2.091379 -0.062500 0 0 0 0 0 0 3 255108
-0.003056 0.002800 0.117986 0.064076 -0.367567 2.192734 -0.062500 0 0 0 0 0 0 3 256095
-0.003065 0.002830 0.117971 0.081196 -0.440750 2.252189 -0.062500 0 0 0 0 0 0 3 257105
-0.003063 0.002876 0.117964 -0.072487 -0.658050 2.139509 -0.062500 0 0 0 0 0 0 3 258103
-0.003061 0.002899 0.117962 -0.068406 -0.381323 2.076591 -0.062500 0 0 0 0 0 0 3 259109
-0.003066 0.002928 0.117950 0.005673 -0.427592 2.210091 -0.062500 0 0 0 0 0 0 3 260112
-0.003073 0.002960 0.117935 0.051490 -0.470380 2.281890 -0.062500 0 0 0 0 0 0 3 261105
-0.003082 0.002993 0.117918 0.075191 -0.491719 2.319483 -0.062500 0 0 0 0 0 0 3 262102
-0.003086 0.003010 0.117912 0.023178 -0.280535 2.185938 -0.062500 0 0 0 0 0 0 3 263107
-0.003094 0.003035 0.117899 0.053445 -0.374490 2.283290 -0.062500 0 0 0 0 0 0 3 264101
-0.003121 0.003070 0.117893 0.319992 -0.502085 2.208429 -0.062500 0 0 0 0 0 0 3 265084
-0.003135 0.003087 0.117891 0.168297 -0.290070 2.148430 -0.062500 0 0 0 0 0 0 3 266103
-0.003147 0.003113 0.117878 0.127597 -0.378954 2.282551 -0.062500 0 0 0 0 0 0 3 267096
-0.003158 0.003143 0.117863 0.112353 -0.444153 2.354567 -0.062500 0 0 0 0 0 0 3 268099
-0.003164 0.003159 0.117858 0.041524 -0.256438 2.233681 -0.062500 0 0 0 0 0 0 3 269105
-0.003172 0.003183 0.117844 0.062341 -0.361867 2.336018 -0.062500 0 0 0 0 0 0 3 270094
-0.003176 0.003196 0.117840 0.014995 -0.212325 2.237281 -0.062500 0 0 0 0 0 0 3 271105
-0.003183 0.003219 0.117827 0.048569 -0.339044 2.348569 -0.062500 0 0 0 0 0 0 3 272090
-0.003186 0.003231 0.117822 0.008277 -0.201141 2.252940 -0.062500 0 0 0 0 0 0 3 273101
-0.003212 0.003259 0.117819 0.291423 -0.399647 2.232872 -0.062500 0 0 0 0 0 0 3 274090
-0.003225 0.003273 0.117818 0.153370 -0.239254 2.202786 -0.062500 0 0 0 0 0 0 3 275085
-0.003224 0.003311 0.117816 -0.043067 -0.534188 2.203877 -0.062500 0 0 0 0 0 0 3 276077
-0.003228 0.003347 0.117805 0.009144 -0.540318 2.351671 -0.062500 0 0 0 0 0 0 3 277085
-0.003231 0.003365 0.117801 -0.011937 -0.308591 2.268428 -0.062500 0 0 0 0 0 0 3 278076
-0.003237 0.003391 0.117788 0.035480 -0.390158 2.385503 -0.062500 0 0 0 0 0 0 3 279086
-0.003259 0.003409 0.117793 0.248735 -0.291403 2.159199 -0.062500 0 0 0 0 0 0 3 280086
-0.003275 0.003435 0.117783 0.189522 -0.386342 2.337748 -0.062500 0 0 0 0 0 0 3 281077
-0.003283 0.003448 0.117780 0.081971 -0.228720 2.275742 -0.062500 0 0 0 0 0 0 3 282088
-0.003292 0.003472 0.117767 0.083192 -0.350187 2.401537 -0.062500 0 0 0 0 0 0 3 283092
-0.003284 0.003497 0.117773 -0.136152 -0.389617 2.165571 -0.062500 0 0 0 0 0 0 3 284081
-0.003285 0.003527 0.117764 -0.044091 -0.446909 2.351514 -0.062500 0 0 0 0 0 0 3 285083
-0.003304 0.003547 0.117770 0.206001 -0.320285 2.160959 -0.062500 0 0 0 0 0 0 3 286065
-0.003319 0.003574 0.117761 0.167569 -0.400260 2.353159 -0.062500 0 0 0 0 0 0 3 287086
-0.003318 0.003618 0.117756 -0.028632 -0.635158 2.311037 -0.062500 0 0 0 0 0 0 3 288096
-0.003318 0.003640 0.117755 -0.045843 -0.371338 2.271391 -0.062500 0 0 0 0 0 0 3 289087
-0.003323 0.003668 0.117743 0.016880 -0.422060 2.415209 -0.062500 0 0 0 0 0 0 3 290085
-0.003326 0.003683 0.117739 -0.006475 -0.246204 2.330687 -0.062500 0 0 0 0 0 0 3 291089
-0.003346 0.003694 0.117747 0.220131 -0.197171 2.156435 -0.062500 0 0 0 0 0 0 3 292085
-0.003348 0.003731 0.117748 0.010402 -0.514470 2.221144 -0.062500 0 0 0 0 0 0 3 293082
-0.003350 0.003749 0.117749 -0.026089 -0.308097 2.241018 -0.062500 0 0 0 0 0 0 3 294082
-0.003355 0.003775 0.117738 0.026322 -0.389481 2.408021 -0.062500 0 0 0 0 0 0 3 295082
-0.003358 0.003788 0.117734 -0.001882 -0.229781 2.331463 -0.062500 0 0 0 0 0 0 3 296082
-0.003371 0.003831 0.117741 0.124055 -0.591678 2.176708 -0.062500 0 0 0 0 0 0 3 297085
-0.003377 0.003852 0.117743 0.052803 -0.352865 2.218253 -0.062500 0 0 0 0 0 0 3 298085
-0.003380 0.003862 0.117744 0.004646 -0.192404 2.241874 -0.062500 0 0 0 0 0 0 3 299088
-0.003386 0.003884 0.117733 0.043080 -0.328934 2.411800 -0.062500 0 0 0 0 0 0 3 300083
-0.003396 0.003914 0.117748 0.089257 -0.440413 2.060931 -0.062500 0 0 0 0 0 0 3 301082
-0.003405 0.003945 0.117742 0.092842 -0.479911 2.317566 -0.062500 0 0 0 0 0 0 3 302080
-0.003410 0.003961 0.117740 0.032437 -0.279206 2.293169 -0.062500 0 0 0 0 0 0 3 303082
-0.003413 0.003969 0.117739 -0.004636 -0.156326 2.273352 -0.062500 0 0 0 0 0 0 3 304064
-0.003406 0.004004 0.117738 -0.124088 -0.492312 2.282845 -0.062500 0 0 0 0 0 0 3 305080
-0.003403 0.004021 0.117737 -0.095099 -0.296457 2.271544 -0.062500 0 0 0 0 0 0 3 306083
-0.003425 0.004052 0.117735 0.242059 -0.450600 2.296377 -0.062500 0 0 0 0 0 0 3 307066
-0.003436 0.004067 0.117734 0.131751 -0.268895 2.279614 -0.062500 0 0 0 0 0 0 3 308082
-0.003434 0.004105 0.117733 -0.051464 -0.551999 2.289164 -0.062500 0 0 0 0 0 0 3 309081
-0.003433 0.004124 0.117732 -0.055687 -0.331269 2.277300 -0.062500 0 0 0 0 0 0 3 310063
-0.003433 0.004134 0.117732 -0.049212 -0.184518 2.271562 -0.062500 0 0 0 0 0 0 3 311081
-0.003437 0.004156 0.117720 0.018106 -0.327254 2.431109 -0.062500 0 0 0 0 0 0 3 312082
-0.003446 0.004185 0.117736 0.079097 -0.443182 2.076897 -0.062500 0 0 0 0 0 0 3 313079
-0.003450 0.004200 0.117741 0.025212 -0.259791 2.170351 -0.062500 0 0 0 0 0 0 3 314083
-0.003457 0.004224 0.117732 0.054926 -0.365573 2.385982 -0.062500 0 0 0 0 0 0 3 315066
-0.003461 0.004236 0.117728 0.015029 -0.221476 2.327264 -0.062500 0 0 0 0 0 0 3 316064
-0.003450 0.004256 0.117737 -0.171082 -0.310399 2.150488 -0.062500 0 0 0 0 0 0 3 317067
-0.003449 0.004283 0.117729 -0.058795 -0.406888 2.369918 -0.062500 0 0 0 0 0 0 3 318064
-0.003449 0.004296 0.117726 -0.041831 -0.244346 2.322043 -0.062500 0 0 0 0 0 0 3 319084
-0.003449 0.004303 0.117725 -0.038276 -0.140922 2.293107 -0.062500 0 0 0 0 0 0 3 320062
-0.003460 0.004342 0.117732 0.107902 -0.546924 2.170481 -0.062500 0 0 0 0 0 0 3 321081
-0.003466 0.004361 0.117735 0.048581 -0.333637 2.221332 -0.062500 0 0 0 0 0 0 3 322079
-0.003468 0.004371 0.117736 0.006592 -0.186392 2.248051 -0.062500 0 0 0 0 0 0 3 323127
-0.003475 0.004392 0.117725 0.047816 -0.328239 2.420569 -0.062500 0 0 0 0 0 0 3 324167
-0.003478 0.004403 0.117721 0.013801 -0.203979 2.344518 -0.062500 0 0 0 0 0 0 3 325163
-0.003479 0.004409 0.117719 -0.010034 -0.120861 2.304664 -0.062500 0 0 0 0 0 0 3 326289
-0.003473 0.004443 0.117718 -0.123705 -0.476035 2.309332 -0.062500 0 0 0 0 0 0 3 327159
-0.003469 0.004459 0.117717 -0.090065 -0.294026 2.294410 -0.062500 0 0 0 0 0 0 3 328172
-0.003467 0.004468 0.117717 -0.064403 -0.166835 2.287498 -0.062500 0 0 0 0 0 0 3 329138
-0.003471 0.004489 0.117705 0.015196 -0.318369 2.447622 -0.062500 0 0 0 0 0 0 3 330158
-0.003493 0.004504 0.117710 0.244832 -0.260105 2.236568 -0.062500 0 0 0 0 0 0 3 331167
-0.003495 0.004543 0.117711 0.029141 -0.552297 2.279414 -0.062500 0 0 0 0 0 0 3 332304
-0.003497 0.004562 0.117711 -0.010214 -0.332311 2.286895 -0.062500 0 0 0 0 0 0 3 333166
-0.003497 0.004571 0.117711 -0.022967 -0.185807 2.288603 -0.062500 0 0 0 0 0 0 3 334180
-0.003502 0.004593 0.117699 0.034313 -0.327519 2.452106 -0.062500 0 0 0 0 0 0 3 335183
-0.003505 0.004604 0.117695 0.008583 -0.203740 2.372342 -0.062500 0 0 0 0 0 0 3 336176
-0.003494 0.004623 0.117704 -0.174889 -0.301350 2.188863 -0.062500 0 0 0 0 0 0 3 337171
-0.003493 0.004650 0.117695 -0.059515 -0.401263 2.406272 -0.062500 0 0 0 0 0 0 3 338163
-0.003493 0.004663 0.117692 -0.040697 -0.241576 2.356772 -0.062500 0 0 0 0 0 0 3 339160
-0.003493 0.004670 0.117691 -0.036224 -0.139598 2.327159 -0.062500 0 0 0 0 0 0 3 340268
-0.003485 0.004704 0.117689 -0.134005 -0.483571 2.336878 -0.062500 0 0 0 0 0 0 3 341157
-0.003500 0.004726 0.117698 0.152984 -0.358172 2.192412 -0.062500 0 0 0 0 0 0 3 342140
-0.003507 0.004736 0.117701 0.082339 -0.202245 2.249440 -0.062500 0 0 0 0 0 0 3 343157
-0.003516 0.004758 0.117690 0.089482 -0.334378 2.443268 -0.062500 0 0 0 0 0 0 3 344143
-0.003520 0.004770 0.117687 0.037039 -0.206284 2.374688 -0.062500 0 0 0 0 0 0 3 345440
-0.003510 0.004789 0.117695 -0.159955 -0.302116 2.195490 -0.062500 0 0 0 0 0 0 3 346173
-0.003509 0.004816 0.117687 -0.051311 -0.400425 2.414536 -0.062500 0 0 0 0 0 0 3 347100
-0.003509 0.004829 0.117684 -0.035699 -0.240499 2.365174 -0.062500 0 0 0 0 0 0 3 348088
-0.003509 0.004836 0.117683 -0.032841 -0.138403 2.335567 -0.062500 0 0 0 0 0 0 3 349078
-0.003514 0.004856 0.117671 0.030489 -0.302543 2.487854 -0.062500 0 0 0 0 0 0 3 350085
-0.003504 0.004880 0.117677 -0.156251 -0.371674 2.261838 -0.062500 0 0 0 0 0 0 3 351201
-0.003504 0.004909 0.117667 -0.046147 -0.436852 2.452417 -0.062500 0 0 0 0 0 0 3 352209
-0.003504 0.004923 0.117664 -0.031751 -0.258800 2.391757 -0.062500 0 0 0 0 0 0 3 353074
-0.003523 0.004935 0.117672 0.216309 -0.208544 2.228225 -0.062500 0 0 0 0 0 0 3 354209
-0.003537 0.004958 0.117663 0.178960 -0.340930 2.443105 -0.062500 0 0 0 0 0 0 3 355075
-0.003532 0.004983 0.117670 -0.079314 -0.390256 2.249544 -0.062500 0 0 0 0 0 0 3 356208
-0.003529 0.004996 0.117672 -0.071509 -0.228551 2.288233 -0.062500 0 0 0 0 0 0 3 357093
-0.003527 0.005002 0.117673 -0.053010 -0.130122 2.312091 -0.062500 0 0 0 0 0 0 3 358091
-0.003532 0.005022 0.117662 0.020655 -0.296893 2.485652 -0.062500 0 0 0 0 0 0 3 359064
-0.003521 0.005046 0.117668 -0.160397 -0.368509 2.267217 -0.062500 0 0 0 0 0 0 3 360216
-0.003516 0.005058 0.117670 -0.112091 -0.217891 2.296130 -0.062500 0 0 0 0 0 0 3 361211
-0.003518 0.005081 0.117659 -0.010611 -0.342118 2.480916 -0.062500 0 0 0 0 0 0 3 362207
-0.003519 0.005092 0.117655 -0.012264 -0.210023 2.408437 -0.062500 0 0 0 0 0 0 3 363084
-0.003507 0.005112 0.117664 -0.183660 -0.301788 2.228673 -0.062500 0 0 0 0 0 0 3 364218
-0.003506 0.005138 0.117655 -0.062231 -0.397708 2.447684 -0.062500 0 0 0 0 0 0 3 365213
-0.003505 0.005152 0.117652 -0.040025 -0.237601 2.397517 -0.062500 0 0 0 0 0 0 3 366067
-0.003524 0.005163 0.117660 0.212253 -0.196842 2.237895 -0.062500 0 0 0 0 0 0 3 367208
-0.003521 0.005183 0.117673 -0.049888 -0.297630 2.148986 -0.062500 0 0 0 0 0 0 3 368215
-0.003524 0.005209 0.117666 0.005987 -0.394541 2.411453 -0.062500 0 0 0 0 0 0 3 369185
-0.003525 0.005222 0.117663 -0.006038 -0.235585 2.377361 -0.062500 0 0 0 0 0 0 3 370091
-0.003526 0.005229 0.117662 -0.016963 -0.134245 2.353019 -0.062500 0 0 0 0 0 0 3 371195
-0.003519 0.005263 0.117660 -0.124966 -0.479253 2.367549 -0.062500 0 0 0 0 0 0 3 372215
-0.003515 0.005280 0.117660 -0.087310 -0.293314 2.352367 -0.062500 0 0 0 0 0 0 3 373085
-0.003513 0.005288 0.117659 -0.059532 -0.164202 2.344990 -0.062500 0 0 0 0 0 0 3 374084
-0.003500 0.005307 0.117669 -0.209158 -0.277523 2.201685 -0.062500 0 0 0 0 0 0 3 375093
-0.003493 0.005315 0.117673 -0.137993 -0.167857 2.269608 -0.062500 0 0 0 0 0 0 3 376222
-0.003494 0.005337 0.117662 -0.025854 -0.310807 2.469920 -0.062500 0 0 0 0 0 0 3 377202
-0.003495 0.005347 0.117659 -0.020853 -0.191211 2.402383 -0.062500 0 0 0 0 0 0 3 378089
-0.003483 0.005367 0.117667 -0.189296 -0.292118 2.224989 -0.062500 0 0 0 0 0 0 3 379061
-0.003481 0.005393 0.117659 -0.066102 -0.390276 2.444892 -0.062500 0 0 0 0 0 0 3 380205
-0.003481 0.005406 0.117655 -0.042896 -0.232053 2.394412 -0.062500 0 0 0 0 0 0 3 381189
-0.003468 0.005427 0.117664 -0.200705 -0.312602 2.224120 -0.062500 0 0 0 0 0 0 3 382214
-0.003466 0.005454 0.117656 -0.071890 -0.400299 2.446567 -0.062500 0 0 0 0 0 0 3 383216
-0.003465 0.005467 0.117653 -0.045826 -0.237047 2.396837 -0.062500 0 0 0 0 0 0 3 384183
-0.003465 0.005474 0.117652 -0.037682 -0.133298 2.366916 -0.062500 0 0 0 0 0 0 3 385213
-0.003452 0.005491 0.117661 -0.199056 -0.260629 2.215364 -0.062500 0 0 0 0 0 0 3 386089
-0.003445 0.005500 0.117665 -0.133761 -0.157561 2.279808 -0.062500 0 0 0 0 0 0 3 387309
-0.003447 0.005521 0.117654 -0.022831 -0.307055 2.479364 -0.062500 0 0 0 0 0 0 3 388291
-0.003448 0.005531 0.117650 -0.019360 -0.189400 2.411164 -0.062500 0 0 0 0 0 0 3 389257
-0.003436 0.005551 0.117659 -0.190804 -0.288916 2.234090 -0.062500 0 0 0 0 0 0 3 390297
-0.003429 0.005560 0.117662 -0.130344 -0.170889 2.288308 -0.062500 0 0 0 0 0 0 3 391162
-0.003431 0.005582 0.117651 -0.022036 -0.312353 2.484338 -0.062500 0 0 0 0 0 0 3 392291
-0.003451 0.005597 0.117657 0.226218 -0.252533 2.285311 -0.062500 0 0 0 0 0 0 3 393284
-0.003448 0.005619 0.117669 -0.044159 -0.325686 2.171419 -0.062500 0 0 0 0 0 0 3 394259
-0.003451 0.005646 0.117661 0.007083 -0.404572 2.424029 -0.062500 0 0 0 0 0 0 3 395259
-0.003453 0.005660 0.117658 -0.007338 -0.237583 2.385375 -0.062500 0 0 0 0 0 0 3 396131
-0.003441 0.005681 0.117667 -0.184315 -0.314383 2.219928 -0.062500 0 0 0 0 0 0 3 397279
-0.003435 0.005691 0.117670 -0.127225 -0.183472 2.277976 -0.062500 0 0 0 0 0 0 3 398291
-0.003437 0.005713 0.117659 -0.020586 -0.318252 2.475679 -0.062500 0 0 0 0 0 0 3 399287
-0.003438 0.005724 0.117656 -0.019209 -0.193748 2.406424 -0.062500 0 0 0 0 0 0 3 400289
-0.003426 0.005744 0.117664 -0.189938 -0.292797 2.229456 -0.062500 0 0 0 0 0 0 3 401283
-0.003420 0.005753 0.117667 -0.133964 -0.168374 2.283226 -0.062500 0 0 0 0 0 0 3 402168
-0.003417 0.005758 0.117668 -0.088312 -0.092930 2.313287 -0.062500 0 0 0 0 0 0 3 403260
-0.003420 0.005777 0.117657 -0.001184 -0.269618 2.491141 -0.062500 0 0 0 0 0 0 3 404282
-0.003409 0.005801 0.117663 -0.176175 -0.349800 2.274823 -0.062500 0 0 0 0 0 0 3 405255
-0.003403 0.005812 0.117665 -0.120636 -0.211097 2.302316 -0.062500 0 0 0 0 0 0 3 406256
-0.003405 0.005835 0.117654 -0.020615 -0.325515 2.488457 -0.062500 0 0 0 0 0 0 3 407290
-0.003407 0.005846 0.117650 -0.021181 -0.195377 2.414826 -0.062500 0 0 0 0 0 0 3 408286
-0.003395 0.005866 0.117658 -0.189834 -0.300864 2.236678 -0.062500 0 0 0 0 0 0 3 409297
-0.003393 0.005892 0.117649 -0.067919 -0.394332 2.456320 -0.062500 0 0 0 0 0 0 3 410302
-0.003393 0.005906 0.117646 -0.045225 -0.235256 2.404588 -0.062500 0 0 0 0 0 0 3 411287
-0.003392 0.005912 0.117645 -0.038777 -0.133552 2.373848 -0.062500 0 0 0 0 0 0 3 413448
-0.003384 0.005946 0.117643 -0.139246 -0.477562 2.390031 -0.062500 0 0 0 0 0 0 3 414288
-0.003380 0.005963 0.117642 -0.102278 -0.286042 2.372164 -0.062500 0 0 0 0 0 0 3 415284
-0.003378 0.005972 0.117642 -0.072060 -0.156944 2.363503 -0.062500 0 0 0 0 0 0 3 416265
-0.003370 0.006007 0.117640 -0.159056 -0.486204 2.388722 -0.062500 0 0 0 0 0 0 3 417280
-0.003365 0.006024 0.117639 -0.109554 -0.293144 2.373787 -0.062500 0 0 0 0 0 0 3 418264
-0.003363 0.006033 0.117639 -0.075719 -0.160458 2.366133 -0.062500 0 0 0 0 0 0 3 419099
-0.003362 0.006037 0.117638 -0.057981 -0.090390 2.363200 -0.062500 0 0 0 0 0 0 3 420074
-0.003353 0.006070 0.117636 -0.152075 -0.452425 2.391010 -0.062500 0 0 0 0 0 0 3 421083
-0.003349 0.006087 0.117636 -0.106057 -0.276200 2.376669 -0.062500 0 0 0 0 0 0 3 422204
-0.003347 0.006095 0.117635 -0.073979 -0.151993 2.369194 -0.062500 0 0 0 0 0 0 3 423212
-0.003346 0.006099 0.117635 -0.057111 -0.086137 2.366345 -0.062500 0 0 0 0 0 0 3 424076
-0.003338 0.006132 0.117633 -0.151740 -0.450254 2.394534 -0.062500 0 0 0 0 0 0 3 425207
-0.003352 0.006153 0.117642 0.140279 -0.337270 2.250765 -0.062500 0 0 0 0 0 0 3 426196
-0.003360 0.006163 0.117645 0.072156 -0.186077 2.306533 -0.062500 0 0 0 0 0 0 3 427198
-0.003368 0.006185 0.117634 0.073368 -0.309327 2.503724 -0.062500 0 0 0 0 0 0 3 428207
-0.003360 0.006210 0.117640 -0.143687 -0.368157 2.295407 -0.062500 0 0 0 0 0 0 3 429197
-0.003355 0.006222 0.117642 -0.112039 -0.208928 2.324579 -0.062500 0 0 0 0 0 0 3 430093
-0.003358 0.006245 0.117631 -0.019247 -0.325780 2.512307 -0.062500 0 0 0 0 0 0 3 431221
-0.003359 0.006256 0.117627 -0.024892 -0.193536 2.438349 -0.062500 0 0 0 0 0 0 3 432204
-0.003360 0.006262 0.117625 -0.034249 -0.106232 2.398790 -0.062500 0 0 0 0 0 0 3 433210
-0.003353 0.006296 0.117623 -0.143404 -0.456955 2.413768 -0.062500 0 0 0 0 0 0 3 434185
-0.003349 0.006313 0.117622 -0.104891 -0.274857 2.393826 -0.062500 0 0 0 0 0 0 3 435205
-0.003347 0.006321 0.117621 -0.076614 -0.147605 2.384306 -0.062500 0 0 0 0 0 0 3 436207
-0.003338 0.006356 0.117619 -0.165110 -0.477330 2.411120 -0.062500 0 0 0 0 0 0 3 437206
-0.003334 0.006373 0.117618 -0.115869 -0.284937 2.395136 -0.062500 0 0 0 0 0 0 3 438208
-0.003336 0.006399 0.117606 -0.026428 -0.361067 2.554903 -0.062500 0 0 0 0 0 0 3 439204
-0.003338 0.006411 0.117602 -0.031405 -0.209194 2.469668 -0.062500 0 0 0 0 0 0 3 440202
-0.003339 0.006418 0.117600 -0.040640 -0.111636 2.426034 -0.062500 0 0 0 0 0 0 3 441185
-0.003331 0.006452 0.117598 -0.150000 -0.456840 2.440430 -0.062500 0 0 0 0 0 0 3 442201
-0.003327 0.006469 0.117597 -0.111407 -0.272220 2.419574 -0.062500 0 0 0 0 0 0 3 443206
-0.003325 0.006477 0.117596 -0.083078 -0.143660 2.409648 -0.062500 0 0 0 0 0 0 3 444185
-0.003329 0.006498 0.117584 -0.006050 -0.288993 2.574144 -0.062500 0 0 0 0 0 0 3 445203
-0.003319 0.006523 0.117590 -0.186886 -0.356312 2.353677 -0.062500 0 0 0 0 0 0 3 446201
-0.003318 0.006551 0.117580 -0.074742 -0.413802 2.546019 -0.062500 0 0 0 0 0 0 3 447199
-0.003318 0.006566 0.117576 -0.057568 -0.236426 2.482033 -0.062500 0 0 0 0 0 0 3 448199
-0.003323 0.006590 0.117563 0.007956 -0.338268 2.615190 -0.062500 0 0 0 0 0 0 3 449201
-0.003325 0.006602 0.117558 -0.021182 -0.186503 2.519284 -0.062500 0 0 0 0 0 0 3 450209
-0.003314 0.006622 0.117566 -0.204904 -0.278324 2.335186 -0.062500 0 0 0 0 0 0 3 451204
-0.003313 0.006649 0.117557 -0.088643 -0.365786 2.552794 -0.062500 0 0 0 0 0 0 3 452203
-0.003312 0.006662 0.117554 -0.068464 -0.206073 2.498593 -0.062500 0 0 0 0 0 0 3 453203
-0.003304 0.006699 0.117551 -0.167186 -0.500609 2.499103 -0.062500 0 0 0 0 0 0 3 454199
-0.003300 0.006718 0.117549 -0.123515 -0.288786 2.471140 -0.062500 0 0 0 0 0 0 3 455201
-0.003303 0.006744 0.117537 -0.030805 -0.358971 2.627376 -0.062500 0 0 0 0 0 0 3 456200
-0.003304 0.006757 0.117533 -0.037255 -0.202522 2.540149 -0.062500 0 0 0 0 0 0 3 457199
-0.003310 0.006780 0.117519 0.014684 -0.315153 2.664692 -0.062500 0 0 0 0 0 0 3 458199
-0.003300 0.006806 0.117524 -0.180000 -0.364806 2.429199 -0.062500 0 0 0 0 0 0 3 459201
-0.003314 0.006824 0.117535 0.102304 -0.248890 2.318359 -0.062500 0 0 0 0 0 0 3 460201
-0.003326 0.006848 0.117527 0.100274 -0.332441 2.566593 -0.062500 0 0 0 0 0 0 3 461200
-0.003319 0.006875 0.117533 -0.139789 -0.365477 2.387116 -0.062500 0 0 0 0 0 0 3 462201
-0.003320 0.006905 0.117524 -0.058708 -0.404542 2.594858 -0.062500 0 0 0 0 0 0 3 463202
-0.003321 0.006920 0.117520 -0.056834 -0.219419 2.535479 -0.062500 0 0 0 0 0 0 3 464202
-0.003326 0.006944 0.117507 0.000889 -0.316439 2.671096 -0.062500 0 0 0 0 0 0 3 465199
-0.003316 0.006970 0.117512 -0.190604 -0.359135 2.439581 -0.062500 0 0 0 0 0 0 3 466199
-0.003316 0.007000 0.117502 -0.083976 -0.401774 2.627993 -0.062500 0 0 0 0 0 0 3 467200
-0.003316 0.007015 0.117498 -0.069334 -0.218317 2.561570 -0.062500 0 0 0 0 0 0 3 468199
-0.003316 0.007022 0.117497 -0.074141 -0.090700 2.525265 -0.062500 0 0 0 0 0 0 3 469198
-0.003308 0.007056 0.117494 -0.178340 -0.426425 2.545588 -0.062500 0 0 0 0 0 0 3 470204
-0.003304 0.007074 0.117493 -0.136332 -0.238149 2.524039 -0.062500 0 0 0 0 0 0 3 471292
-0.003307 0.007099 0.117481 -0.044520 -0.319396 2.683409 -0.062500 0 0 0 0 0 0 3 472286
-0.003295 0.007125 0.117486 -0.217331 -0.354061 2.461296 -0.062500 0 0 0 0 0 0 3 473437
-0.003294 0.007155 0.117476 -0.101025 -0.392040 2.653027 -0.062500 0 0 0 0 0 0 3 474281
-0.003299 0.007186 0.117460 -0.019734 -0.418179 2.757435 -0.062500 0 0 0 0 0 0 3 475289
-0.003301 0.007202 0.117454 -0.037467 -0.222433 2.638356 -0.062500 0 0 0 0 0 0 3 476290
-0.003295 0.007241 0.117450 -0.165744 -0.482772 2.616679 -0.062500 0 0 0 0 0 0 3 477255
-0.003310 0.007265 0.117458 0.113110 -0.323556 2.450035 -0.062500 0 0 0 0 0 0 3 478258
-0.003318 0.007277 0.117460 0.038056 -0.147367 2.496267 -0.062500 0 0 0 0 0 0 3 479282
-0.003314 0.007314 0.117459 -0.124756 -0.446837 2.558242 -0.062500 0 0 0 0 0 0 3 480279
-0.003311 0.007332 0.117458 -0.113219 -0.241261 2.551170 -0.062500 0 0 0 0 0 0 3 481277
-0.003315 0.007357 0.117446 -0.036763 -0.313429 2.716257 -0.062500 0 0 0 0 0 0 3 482289
-0.003304 0.007384 0.117451 -0.217235 -0.344854 2.496258 -0.062500 0 0 0 0 0 0 3 483258
-0.003304 0.007414 0.117441 -0.104711 -0.380079 2.688740 -0.062500 0 0 0 0 0 0 3 484260
-0.003303 0.007429 0.117437 -0.086805 -0.194362 2.622772 -0.062500 0 0 0 0 0 0 3 486677
-0.003295 0.007467 0.117433 -0.194997 -0.460783 2.622967 -0.062500 0 0 0 0 0 0 3 487282
-0.003315 0.007507 0.117429 0.156276 -0.516212 2.634233 -0.062500 0 0 0 0 0 0 3 489911
-0.003325 0.007527 0.117427 0.064392 -0.262130 2.599267 -0.062500 0 0 0 0 0 0 3 490285
-0.003322 0.007568 0.117424 -0.113905 -0.501083 2.620027 -0.062500 0 0 0 0 0 0 3 491251
-0.003325 0.007605 0.117411 -0.049560 -0.472739 2.767243 -0.062500 0 0 0 0 0 0 3 492281
-0.003314 0.007637 0.117416 -0.228092 -0.422188 2.538317 -0.062500 0 0 0 0 0 0 3 493283
-0.003313 0.007670 0.117405 -0.121079 -0.398332 2.727400 -0.062500 0 0 0 0 0 0 3 494263
-0.003332 0.007691 0.117410 0.144347 -0.253416 2.531833 -0.062500 0 0 0 0 0 0 3 495281
-0.003333 0.007732 0.117410 -0.056780 -0.492880 2.595150 -0.062500 0 0 0 0 0 0 3 496278
-0.003334 0.007753 0.117409 -0.084340 -0.251211 2.595001 -0.062500 0 0 0 0 0 0 3 497278
-0.003339 0.007779 0.117397 -0.029596 -0.303687 2.764215 -0.062500 0 0 0 0 0 0 3 498300
-0.003328 0.007807 0.117402 -0.221099 -0.327213 2.545945 -0.062500 0 0 0 0 0 0 3 499292
-0.003328 0.007837 0.117392 -0.114102 -0.356578 2.739061 -0.062500 0 0 0 0 0 0 3 500287
-0.003347 0.007857 0.117397 0.147918 -0.232614 2.544793 -0.062500 0 0 0 0 0 0 3 501289
-0.003348 0.007897 0.117396 -0.063006 -0.469344 2.609157 -0.062500 0 0 0 0 0 0 3 502288
-0.003349 0.007917 0.117396 -0.091350 -0.233023 2.608647 -0.062500 0 0 0 0 0 0 3 503208
-0.003354 0.007943 0.117384 -0.037083 -0.287696 2.778115 -0.062500 0 0 0 0 0 0 3 504195
-0.003348 0.007987 0.117377 -0.167703 -0.522097 2.732148 -0.062500 0 0 0 0 0 0 3 505204
-0.003365 0.008014 0.117383 0.102496 -0.327016 2.541916 -0.062500 0 0 0 0 0 0 3 506194
-0.003365 0.008058 0.117383 -0.083750 -0.524049 2.616887 -0.062500 0 0 0 0 0 0 3 507204
-0.003369 0.008095 0.117370 -0.049391 -0.456820 2.792690 -0.062500 0 0 0 0 0 0 3 508194
-0.003372 0.008115 0.117366 -0.073185 -0.209756 2.707378 -0.062500 0 0 0 0 0 0 3 509195
-0.003365 0.008155 0.117361 -0.197001 -0.455413 2.702963 -0.062500 0 0 0 0 0 0 3 510201
-0.003381 0.008180 0.117369 0.082505 -0.284554 2.539599 -0.062500 0 0 0 0 0 0 3 511202
-0.003380 0.008222 0.117369 -0.098513 -0.495720 2.625775 -0.062500 0 0 0 0 0 0 3 512204
-0.003385 0.008260 0.117356 -0.052742 -0.448117 2.805325 -0.062500 0 0 0 0 0 0 3 513198
-0.003387 0.008279 0.117352 -0.074877 -0.205416 2.720917 -0.062500 0 0 0 0 0 0 3 514181
-0.003380 0.008319 0.117347 -0.207375 -0.441495 2.717605 -0.062500 0 0 0 0 0 0 3 515354
-0.003400 0.008360 0.117342 0.133667 -0.479905 2.727311 -0.062500 0 0 0 0 0 0 3 516185
-0.003398 0.008395 0.117350 -0.130269 -0.405027 2.556530 -0.062500 0 0 0 0 0 0 3 517210
-0.003401 0.008428 0.117340 -0.080164 -0.375144 2.776436 -0.062500 0 0 0 0 0 0 3 518198
-0.003407 0.008461 0.117325 -0.041039 -0.354440 2.892152 -0.062500 0 0 0 0 0 0 3 519186
-0.003417 0.008497 0.117338 0.004487 -0.396012 2.515728 -0.062500 0 0 0 0 0 0 3 520200
-0.003426 0.008531 0.117330 -0.005858 -0.357623 2.758433 -0.062500 0 0 0 0 0 0 3 521180
-0.003423 0.008578 0.117324 -0.171117 -0.532778 2.759983 -0.062500 0 0 0 0 0 0 3 522210
-0.003440 0.008607 0.117331 0.082788 -0.308857 2.586492 -0.062500 0 0 0 0 0 0 3 523211
-0.003441 0.008651 0.117330 -0.112587 -0.490141 2.669385 -0.062500 0 0 0 0 0 0 3 524180
-0.003445 0.008689 0.117318 -0.073890 -0.426799 2.846952 -0.062500 0 0 0 0 0 0 3 525209
-0.003454 0.008728 0.117332 -0.030191 -0.417754 2.503374 -0.062500 0 0 0 0 0 0 3 526211
-0.003463 0.008763 0.117324 -0.023744 -0.367330 2.758262 -0.062500 0 0 0 0 0 0 3 527180
-0.003455 0.008795 0.117331 -0.246437 -0.325430 2.590439 -0.062500 0 0 0 0 0 0 3 528211
-0.003474 0.008831 0.117330 0.092016 -0.381166 2.677223 -0.062500 0 0 0 0 0 0 3 529215
-0.003476 0.008880 0.117326 -0.106948 -0.542290 2.720534 -0.062500 0 0 0 0 0 0 3 530206
-0.003476 0.008904 0.117325 -0.135908 -0.244131 2.696158 -0.062500 0 0 0 0 0 0 3 531214
-0.003481 0.008932 0.117312 -0.083257 -0.262581 2.858233 -0.062500 0 0 0 0 0 0 3 532208
-0.003490 0.008966 0.117326 -0.040043 -0.328550 2.511910 -0.062500 0 0 0 0 0 0 3 533209
-0.003499 0.008998 0.117318 -0.034473 -0.317060 2.765753 -0.062500 0 0 0 0 0 0 3 534208
-0.003496 0.009045 0.117312 -0.197287 -0.501965 2.772651 -0.062500 0 0 0 0 0 0 3 535211
-0.003513 0.009073 0.117319 0.058952 -0.284147 2.599684 -0.062500 0 0 0 0 0 0 3 536208
-0.003513 0.009118 0.117318 -0.136267 -0.467319 2.684200 -0.062500 0 0 0 0 0 0 3 537209
-0.003537 0.009160 0.117314 0.138057 -0.460453 2.736023 -0.062500 0 0 0 0 0 0 3 538209
-0.003536 0.009196 0.117322 -0.155081 -0.370364 2.579785 -0.062500 0 0 0 0 0 0 3 539211
-0.003540 0.009230 0.117312 -0.119745 -0.329840 2.804920 -0.062500 0 0 0 0 0 0 3 540209
-0.003553 0.009282 0.117315 -0.000473 -0.568769 2.667635 -0.062500 0 0 0 0 0 0 3 541212
-0.003559 0.009308 0.117316 -0.073214 -0.252280 2.672851 -0.062500 0 0 0 0 0 0 3 542208
-0.003554 0.009351 0.117312 -0.230121 -0.443427 2.725809 -0.062500 0 0 0 0 0 0 3 543211
-0.003571 0.009378 0.117320 0.021585 -0.241811 2.581325 -0.062500 0 0 0 0 0 0 3 544204
-0.003571 0.009421 0.117320 -0.168807 -0.437875 2.677992 -0.062500 0 0 0 0 0 0 3 545211
-0.003571 0.009443 0.117320 -0.186977 -0.176774 2.683122 -0.062500 0 0 0 0 0 0 3 546208
-0.003581 0.009489 0.117325 -0.048362 -0.466745 2.603728 -0.062500 0 0 0 0 0 0 3 547212
-0.003587 0.009511 0.117327 -0.105472 -0.194669 2.641230 -0.062500 0 0 0 0 0 0 3 548209
-0.003600 0.009558 0.117333 -0.005906 -0.475063 2.582968 -0.062500 0 0 0 0 0 0 3 549208
-0.003607 0.009581 0.117335 -0.100402 -0.196409 2.628395 -0.062500 0 0 0 0 0 0 3 550208
-0.003621 0.009627 0.117342 -0.018451 -0.459371 2.573439 -0.062500 0 0 0 0 0 0 3 551207
-0.003628 0.009650 0.117344 -0.102068 -0.181830 2.619631 -0.062500 0 0 0 0 0 0 3 552196
-0.003623 0.009692 0.117341 -0.264000 -0.395140 2.689913 -0.062500 0 0 0 0 0 0 3 553206
-0.003639 0.009718 0.117349 0.000270 -0.211871 2.550808 -0.062500 0 0 0 0 0 0 3 554210
-0.003639 0.009761 0.117348 -0.191556 -0.413659 2.650372 -0.062500 0 0 0 0 0 0 3 555209
-0.003658 0.009787 0.117357 0.038314 -0.220626 2.530686 -0.062500 0 0 0 0 0 0 3 556208
-0.003659 0.009830 0.117357 -0.191025 -0.419078 2.638163 -0.062500 0 0 0 0 0 0 3 557201
-0.003679 0.009857 0.117365 0.029429 -0.224008 2.521205 -0.062500 0 0 0 0 0 0 3 558201
-0.003680 0.009900 0.117365 -0.186388 -0.419871 2.629803 -0.062500 0 0 0 0 0 0 3 559210
-0.003700 0.009926 0.117373 0.031844 -0.224427 2.513109 -0.062500 0 0 0 0 0 0 3 560209
-0.003702 0.009969 0.117373 -0.185281 -0.419980 2.621969 -0.062500 0 0 0 0 0 0 3 561205
-0.003721 0.009996 0.117382 0.032500 -0.224531 2.505215 -0.062500 0 0 0 0 0 0 3 562212
-0.003723 0.010039 0.117381 -0.204789 -0.425896 2.614233 -0.062500 0 0 0 0 0 0 3 564685
-0.003734 0.010095 0.117386 -0.095787 -0.621934 2.547152 -0.062500 0 0 0 0 0 0 3 565284
-0.003759 0.010129 0.117397 0.088175 -0.335783 2.458939 -0.062500 0 0 0 0 0 0 3 566281
-0.003763 0.010175 0.117397 -0.165604 -0.478157 2.587225 -0.062500 0 0 0 0 0 0 3 567279
-0.003784 0.010203 0.117406 0.032794 -0.256412 2.477780 -0.062500 0 0 0 0 0 0 3 568275
-0.003786 0.010247 0.117405 -0.215066 -0.448520 2.589914 -0.062500 0 0 0 0 0 0 3 569260
-0.003806 0.010274 0.117414 -0.001839 -0.246981 2.473785 -0.062500 0 0 0 0 0 0 3 570273
-0.003808 0.010317 0.117413 -0.222490 -0.438783 2.583681 -0.062500 0 0 0 0 0 0 3 571278
-0.003828 0.010344 0.117422 -0.005429 -0.242217 2.466637 -0.062500 0 0 0 0 0 0 3 572275
-0.003838 0.010357 0.117425 -0.122187 -0.026024 2.525177 -0.062500 0 0 0 0 0 0 3 573299
-0.003853 0.010398 0.117431 -0.057749 -0.376445 2.483790 -0.062500 0 0 0 0 0 0 3 574284
-0.003861 0.010419 0.117433 -0.154264 -0.138901 2.530464 -0.062500 0 0 0 0 0 0 3 575195
-0.003876 0.010464 0.117439 -0.095484 -0.450702 2.481465 -0.062500 0 0 0 0 0 0 3 576206
-0.003883 0.010486 0.117441 -0.183618 -0.183493 2.524695 -0.062500 0 0 0 0 0 0 3 577192
-0.003897 0.010532 0.117447 -0.099689 -0.466142 2.474852 -0.062500 0 0 0 0 0 0 3 578201
-0.003904 0.010555 0.117449 -0.185708 -0.191244 2.517397 -0.062500 0 0 0 0 0 0 3 579193
-0.003914 0.010586 0.117467 -0.159922 -0.268009 2.288544 -0.062500 0 0 0 0 0 0 3 580201
-0.003942 0.010622 0.117470 0.084319 -0.332920 2.474129 -0.062500 0 0 0 0 0 0 3 581206
-0.003956 0.010639 0.117471 -0.094776 -0.124835 2.512950 -0.062500 0 0 0 0 0 0 3 582193
-0.003974 0.010683 0.117476 -0.062631 -0.443800 2.454044 -0.062500 0 0 0 0 0 0 3 583202
-0.003983 0.010705 0.117478 -0.176384 -0.188252 2.491548 -0.062500 0 0 0 0 0 0 3 584198
-0.003998 0.010750 0.117483 -0.105430 -0.476565 2.441093 -0.062500 0 0 0 0 0 0 3 585212
-0.004006 0.010773 0.117485 -0.198083 -0.204569 2.482032 -0.062500 0 0 0 0 0 0 3 586193
-0.004033 0.010805 0.117482 0.052567 -0.295548 2.559920 -0.062500 0 0 0 0 0 0 3 587214
-0.004034 0.010836 0.117490 -0.269050 -0.288697 2.413132 -0.062500 0 0 0 0 0 0 3 588197
-0.004053 0.010856 0.117501 -0.085122 -0.147277 2.340614 -0.062500 0 0 0 0 0 0 3 589200
-0.004074 0.010900 0.117510 -0.053195 -0.453437 2.358798 -0.062500 0 0 0 0 0 0 3 590195
-0.004084 0.010922 0.117513 -0.184184 -0.189507 2.433570 -0.062500 0 0 0 0 0 0 3 591210
-0.004112 0.010953 0.117510 0.046050 -0.285223 2.525198 -0.062500 0 0 0 0 0 0 3 592203
-0.004114 0.010984 0.117518 -0.285960 -0.281721 2.382876 -0.062500 0 0 0 0 0 0 3 593209
-0.004134 0.011004 0.117529 -0.079801 -0.145521 2.312086 -0.062500 0 0 0 0 0 0 3 594205
-0.004135 0.011043 0.117529 -0.301007 -0.386938 2.452812 -0.062500 0 0 0 0 0 0 3 595211
-0.004155 0.011068 0.117538 -0.097291 -0.239652 2.347132 -0.062500 0 0 0 0 0 0 3 596208
-0.004188 0.011101 0.117537 0.102831 -0.323547 2.467240 -0.062500 0 0 0 0 0 0 3 597208
-0.004192 0.011131 0.117545 -0.264186 -0.310466 2.343678 -0.062500 0 0 0 0 0 0 3 598206
-0.004213 0.011152 0.117557 -0.076911 -0.169614 2.280476 -0.062500 0 0 0 0 0 0 3 599209
-0.004228 0.011177 0.117548 -0.139059 -0.219110 2.550205 -0.062500 0 0 0 0 0 0 3 600207
-0.004242 0.011209 0.117563 -0.157768 -0.320892 2.258599 -0.062500 0 0 0 0 0 0 3 601212
-0.004249 0.011225 0.117568 -0.253102 -0.112481 2.347963 -0.062500 0 0 0 0 0 0 3 602208
-0.004276 0.011253 0.117565 -0.007748 -0.229871 2.459079 -0.062500 0 0 0 0 0 0 3 603214
-0.004309 0.011272 0.117573 0.093676 -0.128224 2.329345 -0.062500 0 0 0 0 0 0 3 604202
-0.004312 0.011296 0.117585 -0.297651 -0.202653 2.253508 -0.062500 0 0 0 0 0 0 3 605202
-0.004337 0.011328 0.117584 -0.049754 -0.312303 2.402422 -0.062500 0 0 0 0 0 0 3 606208
-0.004350 0.011344 0.117584 -0.189019 -0.115865 2.415624 -0.062500 0 0 0 0 0 0 3 607209
-0.004367 0.011387 0.117589 -0.144532 -0.447891 2.351748 -0.062500 0 0 0 0 0 0 3 608206
-0.004375 0.011408 0.117591 -0.252492 -0.199065 2.382871 -0.062500 0 0 0 0 0 0 3 609207
-0.004399 0.011424 0.117600 -0.067328 -0.100460 2.279091 -0.062500 0 0 0 0 0 0 3 610207
-0.004415 0.011447 0.117590 -0.145872 -0.183911 2.524888 -0.062500 0 0 0 0 0 0 3 611209
-0.004430 0.011478 0.117604 -0.173504 -0.304468 2.224602 -0.062500 0 0 0 0 0 0 3 612206
-0.004437 0.011493 0.117609 -0.287895 -0.127906 2.309476 -0.062500 0 0 0 0 0 0 3 613208
-0.004464 0.011521 0.117606 -0.035006 -0.272134 2.420669 -0.062500 0 0 0 0 0 0 3 614201
-0.004497 0.011540 0.117614 0.052964 -0.149960 2.290521 -0.062500 0 0 0 0 0 0 3 615180
-0.004500 0.011564 0.117625 -0.322684 -0.202057 2.213863 -0.062500 0 0 0 0 0 0 3 616206
-0.004526 0.011596 0.117625 -0.075141 -0.311487 2.363805 -0.062500 0 0 0 0 0 0 3 617206
-0.004538 0.011612 0.117625 -0.214767 -0.115567 2.375942 -0.062500 0 0 0 0 0 0 3 618208
-0.004568 0.011640 0.117620 -0.001014 -0.257587 2.439075 -0.062500 0 0 0 0 0 0 3 619178
-0.004584 0.011654 0.117619 -0.174634 -0.089759 2.408436 -0.062500 0 0 0 0 0 0 3 620207
-0.004611 0.011667 0.117627 -0.038082 -0.046295 2.273250 -0.062500 0 0 0 0 0 0 3 621206
-0.004615 0.011703 0.117625 -0.326469 -0.372448 2.381258 -0.062500 0 0 0 0 0 0 3 622207
-0.004637 0.011726 0.117633 -0.132600 -0.236512 2.263096 -0.062500 0 0 0 0 0 0 3 623207
-0.004648 0.011737 0.117636 -0.257077 -0.069138 2.316717 -0.062500 0 0 0 0 0 0 3 624206
-0.004673 0.011747 0.117646 -0.087779 -0.044161 2.226566 -0.062500 0 0 0 0 0 0 3 625205
-0.004689 0.011767 0.117636 -0.188595 -0.141087 2.477373 -0.062500 0 0 0 0 0 0 3 626195
-0.004717 0.011783 0.117641 -0.050537 -0.093242 2.305149 -0.062500 0 0 0 0 0 0 3 627207
-0.004731 0.011791 0.117643 -0.219500 0.015359 2.328927 -0.062500 0 0 0 0 0 0 3 628208
-0.004749 0.011829 0.117648 -0.185861 -0.378473 2.284893 -0.062500 0 0 0 0 0 0 3 629205
-0.004758 0.011848 0.117649 -0.299185 -0.163591 2.321186 -0.062500 0 0 0 0 0 0 3 630202
-0.004786 0.011878 0.117645 -0.057792 -0.281337 2.403905 -0.062500 0 0 0 0 0 0 3 631207
-0.004820 0.011898 0.117652 0.036816 -0.167126 2.261745 -0.062500 0 0 0 0 0 0 3 632209
-0.004836 0.011908 0.117655 -0.174124 -0.020862 2.304595 -0.062500 0 0 0 0 0 0 3 633205
-0.004864 0.011918 0.117664 -0.064039 -0.034575 2.211239 -0.062500 0 0 0 0 0 0 3 634206
-0.004882 0.011938 0.117654 -0.177205 -0.162534 2.460645 -0.062500 0 0 0 0 0 0 3 635208
-0.004911 0.011953 0.117659 -0.062400 -0.089091 2.288390 -0.062500 0 0 0 0 0 0 3 636205
-0.004925 0.011961 0.117661 -0.237648 0.018089 2.311289 -0.062500 0 0 0 0 0 0 3 637938
-0.004956 0.011985 0.117657 -0.037891 -0.185911 2.393647 -0.062500 0 0 0 0 0 0 3 640250
-0.004991 0.012002 0.117664 0.035149 -0.118459 2.251539 -0.062500 0 0 0 0 0 0 3 641219
-0.005013 0.012026 0.117653 -0.130107 -0.194059 2.477115 -0.062500 0 0 0 0 0 0 3 642205
-0.005044 0.012043 0.117658 -0.031894 -0.120111 2.296078 -0.062500 0 0 0 0 0 0 3 643214
-0.005046 0.012066 0.117668 -0.391113 -0.187940 2.189903 -0.062500 0 0 0 0 0 0 3 644203
-0.005066 0.012082 0.117680 -0.190859 -0.104886 2.148459 -0.062500 0 0 0 0 0 0 3 645215
-0.005081 0.012105 0.117671 -0.249674 -0.182765 2.426320 -0.062500 0 0 0 0 0 0 3 646205
-0.005107 0.012122 0.117677 -0.099416 -0.076393 2.265710 -0.062500 0 0 0 0 0 0 3 647200
-0.005121 0.012130 0.117678 -0.277154 0.006798 2.291952 -0.062500 0 0 0 0 0 0 3 648320
-0.005147 0.012139 0.117687 -0.126495 0.007035 2.193066 -0.062500 0 0 0 0 0 0 3 649193
-0.005164 0.012159 0.117677 -0.226995 -0.126641 2.440006 -0.062500 0 0 0 0 0 0 3 650202
-0.005193 0.012174 0.117682 -0.092528 -0.085455 2.267592 -0.062500 0 0 0 0 0 0 3 651193
-0.005207 0.012181 0.117684 -0.264808 0.020078 2.289203 -0.062500 0 0 0 0 0 0 3 652200
-0.005214 0.012185 0.117685 -0.374072 0.079644 2.305060 -0.062500 0 0 0 0 0 0 3 653195
-0.005237 0.012192 0.117693 -0.176671 0.043397 2.195451 -0.062500 0 0 0 0 0 0 3 654192
-0.005252 0.012210 0.117683 -0.252325 -0.108557 2.437670 -0.062500 0 0 0 0 0 0 3 655204
-0.005280 0.012225 0.117688 -0.104868 -0.076557 2.263755 -0.062500 0 0 0 0 0 0 3 656178
-0.005294 0.012232 0.117689 -0.270957 0.024470 2.284465 -0.062500 0 0 0 0 0 0 3 657189
-0.005324 0.012255 0.117685 -0.072562 -0.142449 2.368438 -0.062500 0 0 0 0 0 0 3 658198
-0.005340 0.012268 0.117683 -0.250594 -0.010852 2.342050 -0.062500 0 0 0 0 0 0 3 659202
-0.005367 0.012279 0.117691 -0.114074 0.013762 2.211430 -0.062500 0 0 0 0 0 0 3 660190
-0.005381 0.012284 0.117694 -0.280280 0.093191 2.261014 -0.062500 0 0 0 0 0 0 3 661196
-0.005407 0.012292 0.117703 -0.130926 0.070722 2.172840 -0.062500 0 0 0 0 0 0 3 662197
-0.005424 0.012310 0.117693 -0.232953 -0.074384 2.423258 -0.062500 0 0 0 0 0 0 3 663198
-0.005453 0.012325 0.117698 -0.097889 -0.039643 2.252794 -0.062500 0 0 0 0 0 0 3 664253
-0.005467 0.012332 0.117699 -0.270587 0.062694 2.274043 -0.062500 0 0 0 0 0 0 3 665197
-0.005493 0.012341 0.117708 -0.143181 0.014305 2.174732 -0.062500 0 0 0 0 0 0 3 666197
-0.005507 0.012345 0.117711 -0.304248 0.074402 2.236364 -0.062500 0 0 0 0 0 0 3 667199
-0.005533 0.012352 0.117721 -0.155298 0.089540 2.153123 -0.062500 0 0 0 0 0 0 3 668178
-0.005550 0.012370 0.117711 -0.256146 -0.060809 2.405049 -0.062500 0 0 0 0 0 0 3 669196
-0.005578 0.012385 0.117715 -0.119831 -0.028952 2.235480 -0.062500 0 0 0 0 0 0 3 670193
-0.005612 0.012397 0.117725 -0.037215 0.005739 2.142064 -0.062500 0 0 0 0 0 0 3 671178
-0.005629 0.012402 0.117729 -0.251065 0.094013 2.212685 -0.062500 0 0 0 0 0 0 3 672195
-0.005656 0.012410 0.117738 -0.126456 0.075513 2.133795 -0.062500 0 0 0 0 0 0 3 673193
-0.005675 0.012429 0.117728 -0.241959 -0.067580 2.387111 -0.062500 0 0 0 0 0 0 3 674195
-0.005703 0.012444 0.117733 -0.112343 -0.032339 2.218393 -0.062500 0 0 0 0 0 0 3 675195
-0.005718 0.012451 0.117735 -0.288523 0.070218 2.239257 -0.062500 0 0 0 0 0 0 3 676196
-0.005745 0.012460 0.117743 -0.144371 0.062097 2.140792 -0.062500 0 0 0 0 0 0 3 677192
-0.005758 0.012463 0.117746 -0.299799 0.181376 2.201790 -0.062500 0 0 0 0 0 0 3 678176
-0.005784 0.012470 0.117756 -0.147117 0.148526 2.119297 -0.062500 0 0 0 0 0 0 3 679178
-0.005816 0.012479 0.117767 -0.049176 0.129217 2.072365 -0.062500 0 0 0 0 0 0 3 680193
-0.005837 0.012497 0.117758 -0.198599 -0.010184 2.345333 -0.062500 0 0 0 0 0 0 3 681200
-0.005867 0.012512 0.117763 -0.086751 0.026357 2.184913 -0.062500 0 0 0 0 0 0 3 682198
-0.005882 0.012519 0.117764 -0.272331 0.129277 2.208178 -0.062500 0 0 0 0 0 0 3 683197
-0.005909 0.012528 0.117773 -0.132394 0.121222 2.111192 -0.062500 0 0 0 0 0 0 3 684198
-0.005922 0.012532 0.117776 -0.297290 0.181384 2.172116 -0.062500 0 0 0 0 0 0 3 685193
-0.005948 0.012539 0.117785 -0.145416 0.148504 2.090244 -0.062500 0 0 0 0 0 0 3 686194
-0.005981 0.012547 0.117797 -0.027108 0.196797 2.043613 -0.062500 0 0 0 0 0 0 3 687196
-0.005997 0.012551 0.117801 -0.232990 0.254314 2.130993 -0.062500 0 0 0 0 0 0 3 688194
-0.006025 0.012557 0.117810 -0.141017 0.165973 2.059665 -0.062500 0 0 0 0 0 0 3 689198
-0.006038 0.012560 0.117814 -0.310657 0.211484 2.129575 -0.062500 0 0 0 0 0 0 3 690177
-0.006069 0.012582 0.117810 -0.105150 -0.025891 2.236730 -0.062500 0 0 0 0 0 0 3 691196
-0.006084 0.012593 0.117808 -0.282828 0.088324 2.215234 -0.062500 0 0 0 0 0 0 3 692193
-0.006112 0.012603 0.117816 -0.144017 0.103829 2.089065 -0.062500 0 0 0 0 0 0 3 693186
-0.006145 0.012614 0.117826 -0.054655 0.112461 2.025195 -0.062500 0 0 0 0 0 0 3 694197
-0.006162 0.012618 0.117830 -0.265593 0.184918 2.105617 -0.062500 0 0 0 0 0 0 3 695197
-0.006190 0.012625 0.117839 -0.113293 0.229379 2.032442 -0.062500 0 0 0 0 0 0 3 696194
-0.006203 0.012629 0.117843 -0.284599 0.278903 2.101093 -0.062500 0 0 0 0 0 0 3 697194
-0.006230 0.012635 0.117852 -0.134900 0.240285 2.023069 -0.062500 0 0 0 0 0 0 3 698192
-0.006243 0.012638 0.117855 -0.295321 0.284222 2.089753 -0.062500 0 0 0 0 0 0 3 699195
-0.006269 0.012644 0.117864 -0.140138 0.242900 2.011191 -0.062500 0 0 0 0 0 0 3 700193
-0.006302 0.012652 0.117876 -0.040860 0.219218 1.965904 -0.062500 0 0 0 0 0 0 3 701194
-0.006318 0.012656 0.117880 -0.246822 0.274526 2.052529 -0.062500 0 0 0 0 0 0 3 702192
-0.006345 0.012662 0.117889 -0.115758 0.238533 1.982176 -0.062500 0 0 0 0 0 0 3 703196
-0.006359 0.012665 0.117892 -0.285857 0.283503 2.051283 -0.062500 0 0 0 0 0 0 3 704192
-0.006377 0.012702 0.117897 -0.247896 -0.144408 2.033401 -0.062500 0 0 0 0 0 0 3 705192
-0.006386 0.012719 0.117899 -0.320735 0.124983 2.071516 -0.062500 0 0 0 0 0 0 3 706184
-0.006410 0.012733 0.117908 -0.132380 0.195388 1.978311 -0.062500 0 0 0 0 0 0 3 707193
-0.006422 0.012740 0.117911 -0.273449 0.298023 2.038356 -0.062500 0 0 0 0 0 0 3 708182
-0.006447 0.012748 0.117920 -0.108058 0.286650 1.958099 -0.062500 0 0 0 0 0 0 3 709191
-0.006460 0.012752 0.117923 -0.261384 0.344407 2.023156 -0.062500 0 0 0 0 0 0 3 710182
-0.006486 0.012759 0.117932 -0.102000 0.309996 1.944889 -0.062500 0 0 0 0 0 0 3 711191
-0.006519 0.012767 0.117943 -0.055017 0.233100 1.899825 -0.062500 0 0 0 0 0 0 3 712231
-0.006535 0.012771 0.117947 -0.260652 0.290199 1.985647 -0.062500 0 0 0 0 0 0 3 713981
-0.006562 0.012777 0.117956 -0.128721 0.255079 1.915898 -0.062500 0 0 0 0 0 0 3 716024
-0.006596 0.012785 0.117968 0.003259 0.310264 1.874000 -0.062500 0 0 0 0 0 0 3 717183
-0.006632 0.012794 0.117979 0.048727 0.300543 1.850402 -0.062500 0 0 0 0 0 0 3 718199
-0.006650 0.012798 0.117984 -0.186771 0.362486 1.944314 -0.062500 0 0 0 0 0 0 3 719287
-0.006659 0.012799 0.117985 -0.327704 0.395803 1.987999 -0.062500 0 0 0 0 0 0 3 720275
-0.006683 0.012805 0.117994 -0.141231 0.344809 1.894591 -0.062500 0 0 0 0 0 0 3 721289
-0.006695 0.012808 0.117997 -0.283031 0.382790 1.953284 -0.062500 0 0 0 0 0 0 3 722287
-0.006721 0.012814 0.118005 -0.117144 0.338734 1.873569 -0.062500 0 0 0 0 0 0 3 723281
-0.006733 0.012817 0.118009 -0.271008 0.380089 1.937839 -0.062500 0 0 0 0 0 0 3 724275
-0.006759 0.012823 0.118018 -0.111072 0.337507 1.860333 -0.062500 0 0 0 0 0 0 3 725491
-0.006772 0.012826 0.118021 -0.268021 0.379540 1.925295 -0.062500 0 0 0 0 0 0 3 726285
-0.006778 0.012827 0.118022 -0.368123 0.403610 1.957742 -0.062500 0 0 0 0 0 0 3 727254
-0.006801 0.012833 0.118030 -0.160932 0.348412 1.860709 -0.062500 0 0 0 0 0 0 3 728289
-0.006817 0.012851 0.118020 -0.179279 0.258870 2.104156 -0.062500 0 0 0 0 0 0 3 729273
-0.006845 0.012865 0.118024 -0.025004 0.284904 1.935273 -0.062500 0 0 0 0 0 0 3 730287
-0.006859 0.012872 0.118025 -0.192565 0.383073 1.951611 -0.062500 0 0 0 0 0 0 3 731289
-0.006885 0.012880 0.118034 -0.041034 0.372795 1.855867 -0.062500 0 0 0 0 0 0 3 732278
-0.006899 0.012884 0.118037 -0.203082 0.431981 1.913651 -0.062500 0 0 0 0 0 0 3 733273
-0.006905 0.012886 0.118038 -0.305963 0.464970 1.943476 -0.062500 0 0 0 0 0 0 3 734304
-0.006928 0.012892 0.118046 -0.099872 0.414350 1.846054 -0.062500 0 0 0 0 0 0 3 735602
-0.006940 0.012895 0.118049 -0.232696 0.452728 1.902407 -0.062500 0 0 0 0 0 0 3 736275
-0.006965 0.012901 0.118058 -0.061658 0.408939 1.822806 -0.062500 0 0 0 0 0 0 3 737286
-0.006978 0.012904 0.118061 -0.213679 0.450480 1.886246 -0.062500 0 0 0 0 0 0 3 738279
-0.007004 0.012910 0.118070 -0.052139 0.407976 1.809386 -0.062500 0 0 0 0 0 0 3 739294
-0.007017 0.012913 0.118073 -0.208957 0.450052 1.873679 -0.062500 0 0 0 0 0 0 3 740281
-0.007023 0.012914 0.118074 -0.239589 0.533786 1.905847 -0.062500 0 0 0 0 0 0 3 741279
-0.007046 0.012920 0.118082 -0.031671 0.478610 1.809737 -0.062500 0 0 0 0 0 0 3 742279
-0.007057 0.012922 0.118085 -0.163885 0.514671 1.866142 -0.062500 0 0 0 0 0 0 3 743251
-0.007083 0.012929 0.118094 0.007788 0.469700 1.787001 -0.062500 0 0 0 0 0 0 3 744248
-0.007095 0.012931 0.118097 -0.144245 0.510643 1.850188 -0.062500 0 0 0 0 0 0 3 745246
-0.007101 0.012933 0.118098 -0.241941 0.534242 1.881929 -0.062500 0 0 0 0 0 0 3 746247
-0.007125 0.012938 0.118106 -0.032612 0.478822 1.785991 -0.062500 0 0 0 0 0 0 3 747276
-0.007136 0.012941 0.118109 -0.164345 0.514755 1.842180 -0.062500 0 0 0 0 0 0 3 748271
-0.007161 0.012947 0.118118 0.007778 0.469731 1.763258 -0.062500 0 0 0 0 0 0 3 749276
-0.007174 0.012950 0.118121 -0.144238 0.510637 1.826251 -0.062500 0 0 0 0 0 0 3 750247
-0.007180 0.012951 0.118122 -0.241950 0.534241 1.857901 -0.062500 0 0 0 0 0 0 3 751290
-0.007207 0.012972 0.118117 0.021426 0.282757 1.949210 -0.062500 0 0 0 0 0 0 3 752279
-0.007221 0.012982 0.118115 -0.205870 0.347867 1.916143 -0.062500 0 0 0 0 0 0 3 753254
-0.007228 0.012988 0.118114 -0.309300 0.426397 1.897588 -0.062500 0 0 0 0 0 0 3 754252
-0.007251 0.012995 0.118122 -0.034009 0.461977 1.782540 -0.062500 0 0 0 0 0 0 3 755255
-0.007263 0.012999 0.118125 -0.169007 0.514723 1.831265 -0.062500 0 0 0 0 0 0 3 756277
-0.007269 0.013001 0.118125 -0.258429 0.544842 1.857686 -0.062500 0 0 0 0 0 0 3 757248
-0.007291 0.013007 0.118133 -0.044582 0.492885 1.760529 -0.062500 0 0 0 0 0 0 3 758247
-0.007303 0.013009 0.118136 -0.174626 0.530655 1.815676 -0.062500 0 0 0 0 0 0 3 759250
-0.007308 0.013010 0.118137 -0.261343 0.552967 1.844404 -0.062500 0 0 0 0 0 0 3 760247
-0.007331 0.013016 0.118145 -0.045976 0.497008 1.748256 -0.062500 0 0 0 0 0 0 3 761245
-0.007342 0.013019 0.118148 -0.175310 0.532719 1.803597 -0.062500 0 0 0 0 0 0 3 762244
-0.007347 0.013020 0.118149 -0.261715 0.554018 1.832418 -0.062500 0 0 0 0 0 0 3 763248
-0.007370 0.013025 0.118157 -0.046057 0.497532 1.736444 -0.062500 0 0 0 0 0 0 3 764243
-0.007381 0.013028 0.118160 -0.175354 0.532975 1.791716 -0.062500 0 0 0 0 0 0 3 765278
-0.007387 0.013029 0.118161 -0.261729 0.554138 1.820487 -0.062500 0 0 0 0 0 0 3 766287
-0.007409 0.013034 0.118169 -0.045938 0.497584 1.724663 -0.062500 0 0 0 0 0 0 3 767279
-0.007421 0.013037 0.118172 -0.175309 0.532999 1.779860 -0.062500 0 0 0 0 0 0 3 768278
-0.007426 0.013038 0.118173 -0.261719 0.554151 1.808592 -0.062500 0 0 0 0 0 0 3 769275
-0.007449 0.013044 0.118181 0.027473 0.542874 1.712908 -0.062500 0 0 0 0 0 0 3 770268
-0.007464 0.013061 0.118171 -0.048518 0.382415 1.955326 -0.062500 0 0 0 0 0 0 3 771280
-0.007472 0.013070 0.118167 -0.151017 0.474328 1.894821 -0.062500 0 0 0 0 0 0 3 772246
-0.007476 0.013075 0.118166 -0.211389 0.541301 1.858293 -0.062500 0 0 0 0 0 0 3 773245
-0.007498 0.013083 0.118173 0.017213 0.511823 1.737028 -0.062500 0 0 0 0 0 0 3 774244
-0.007509 0.013086 0.118175 -0.106625 0.562066 1.782490 -0.062500 0 0 0 0 0 0 3 775251
-0.007514 0.013088 0.118176 -0.190583 0.591077 1.807684 -0.062500 0 0 0 0 0 0 3 776246
-0.007517 0.013089 0.118176 -0.234097 0.605039 1.817607 -0.062500 0 0 0 0 0 0 3 777245
-0.007538 0.013094 0.118184 0.005018 0.545176 1.714769 -0.062500 0 0 0 0 0 0 3 778244
-0.007549 0.013096 0.118187 -0.113048 0.579235 1.766873 -0.062500 0 0 0 0 0 0 3 779272
-0.007554 0.013098 0.118188 -0.193906 0.599824 1.794454 -0.062500 0 0 0 0 0 0 3 780242
-0.007557 0.013098 0.118188 -0.235823 0.609485 1.805261 -0.062500 0 0 0 0 0 0 3 781276
-0.007558 0.013098 0.118188 -0.256639 0.613869 1.809218 -0.062500 0 0 0 0 0 0 3 782252
-0.007579 0.013103 0.118196 -0.006066 0.549431 1.704329 -0.062500 0 0 0 0 0 0 3 783268
-0.007589 0.013106 0.118199 -0.118560 0.581300 1.755529 -0.062500 0 0 0 0 0 0 3 784252
-0.007594 0.013107 0.118200 -0.196659 0.600839 1.782788 -0.062500 0 0 0 0 0 0 3 785269
-0.007596 0.013107 0.118200 -0.237184 0.609968 1.793469 -0.062500 0 0 0 0 0 0 3 786253
-0.007597 0.013107 0.118200 -0.257304 0.614119 1.797392 -0.062500 0 0 0 0 0 0 3 787270
-0.007618 0.013113 0.118208 -0.006284 0.549558 1.692649 -0.062500 0 0 0 0 0 0 3 788271
-0.007628 0.013115 0.118211 -0.118679 0.581349 1.743760 -0.062500 0 0 0 0 0 0 3 791006
-0.007637 0.013131 0.118198 -0.143577 0.405176 1.958550 -0.062500 0 0 0 0 0 0 3 792982
-0.007662 0.013145 0.118201 0.131290 0.449801 1.773973 -0.062500 0 0 0 0 0 0 3 794181
-0.007675 0.013151 0.118202 -0.011974 0.541885 1.780649 -0.062500 0 0 0 0 0 0 3 795196
-0.007681 0.013155 0.118203 -0.107385 0.595336 1.790279 -0.062500 0 0 0 0 0 0 3 796186
-0.007684 0.013156 0.118203 -0.157189 0.622361 1.794431 -0.062500 0 0 0 0 0 0 3 797194
-0.007705 0.013162 0.118211 0.079028 0.569324 1.690232 -0.062500 0 0 0 0 0 0 3 798196
-0.007716 0.013165 0.118213 -0.041002 0.606884 1.741212 -0.062500 0 0 0 0 0 0 3 799186
-0.007721 0.013166 0.118214 -0.122852 0.629259 1.768337 -0.062500 0 0 0 0 0 0 3 800265
-0.007724 0.013167 0.118215 -0.165268 0.639823 1.778976 -0.062500 0 0 0 0 0 0 3 801203
-0.007725 0.013167 0.118215 -0.186352 0.644696 1.782900 -0.062500 0 0 0 0 0 0 3 802205
-0.007726 0.013167 0.118215 -0.196808 0.646936 1.784309 -0.062500 0 0 0 0 0 0 3 803198
-0.007726 0.013167 0.118215 -0.201981 0.648002 1.784818 -0.062500 0 0 0 0 0 0 3 804184
-0.007726 0.013167 0.118215 -0.204546 0.648504 1.785001 -0.062500 0 0 0 0 0 0 3 805185
-0.007746 0.013172 0.118222 0.055524 0.582296 1.679463 -0.062500 0 0 0 0 0 0 3 806195
-0.007756 0.013174 0.118225 -0.052720 0.613305 1.729787 -0.062500 0 0 0 0 0 0 3 807206
-0.007761 0.013175 0.118226 -0.128729 0.632478 1.756696 -0.062500 0 0 0 0 0 0 3 808191
-0.007763 0.013176 0.118226 -0.168209 0.641425 1.767252 -0.062500 0 0 0 0 0 0 3 809206
-0.007765 0.013176 0.118227 -0.187803 0.645476 1.771125 -0.062500 0 0 0 0 0 0 3 810203
-0.007765 0.013176 0.118227 -0.197536 0.647344 1.772544 -0.062500 0 0 0 0 0 0 3 811198
-0.007765 0.013176 0.118227 -0.202348 0.648190 1.773039 -0.062500 0 0 0 0 0 0 3 812172
-0.007766 0.013176 0.118227 -0.204725 0.648607 1.773229 -0.062500 0 0 0 0 0 0 3 813200
-0.007766 0.013176 0.118227 -0.205925 0.648796 1.773287 -0.062500 0 0 0 0 0 0 3 814200
-0.007766 0.013176 0.118227 -0.206502 0.648901 1.773315 -0.062500 0 0 0 0 0 0 3 815307
-0.007766 0.013176 0.118227 -0.206821 0.648936 1.773319 -0.062500 0 0 0 0 0 0 3 816274
-0.007786 0.013181 0.118234 0.054505 0.582505 1.667881 -0.062500 0 0 0 0 0 0 3 817267
-0.007796 0.013184 0.118237 -0.053225 0.613417 1.718109 -0.062500 0 0 0 0 0 0 3 818276
-0.007800 0.013185 0.118238 -0.128978 0.632512 1.744957 -0.062500 0 0 0 0 0 0 3 819248
-0.007807 0.013200 0.118225 -0.196671 0.431268 1.943319 -0.062500 0 0 0 0 0 0 3 820245
-0.007811 0.013208 0.118220 -0.231815 0.505866 1.857880 -0.062500 0 0 0 0 0 0 3 821269
-0.007813 0.013213 0.118218 -0.257032 0.564712 1.811416 -0.062500 0 0 0 0 0 0 3 822267
-0.007814 0.013215 0.118218 -0.271671 0.598005 1.793108 -0.062500 0 0 0 0 0 0 3 823246
-0.007814 0.013216 0.118218 -0.279639 0.615662 1.786360 -0.062500 0 0 0 0 0 0 3 824246
-0.007814 0.013217 0.118218 -0.283861 0.624813 1.783915 -0.062500 0 0 0 0 0 0 3 825244
-0.007815 0.013217 0.118217 -0.286043 0.629506 1.783028 -0.062500 0 0 0 0 0 0 3 826242
-0.007835 0.013222 0.118225 -0.025597 0.565422 1.677508 -0.062500 0 0 0 0 0 0 3 827246
-0.007845 0.013225 0.118228 -0.133908 0.597526 1.727490 -0.062500 0 0 0 0 0 0 3 828243
-0.007849 0.013226 0.118229 -0.209935 0.617232 1.754244 -0.062500 0 0 0 0 0 0 3 829243
-0.007852 0.013226 0.118229 -0.249408 0.626470 1.764750 -0.062500 0 0 0 0 0 0 3 830284
-0.007853 0.013226 0.118229 -0.269026 0.630667 1.768604 -0.062500 0 0 0 0 0 0 3 831336
-0.007854 0.013227 0.118229 -0.278757 0.632584 1.770005 -0.062500 0 0 0 0 0 0 3 832277
-0.007854 0.013227 0.118229 -0.283567 0.633491 1.770513 -0.062500 0 0 0 0 0 0 3 833289
-0.007874 0.013232 0.118237 0.046127 0.599409 1.665643 -0.062500 0 0 0 0 0 0 3 834251
-0.007884 0.013234 0.118239 -0.062869 0.630515 1.715729 -0.062500 0 0 0 0 0 0 3 835255
-0.007889 0.013235 0.118240 -0.139250 0.649717 1.742510 -0.062500 0 0 0 0 0 0 3 836246
-0.007891 0.013235 0.118241 -0.178878 0.658690 1.753016 -0.062500 0 0 0 0 0 0 3 837245
-0.007893 0.013236 0.118241 -0.198599 0.662764 1.756897 -0.062500 0 0 0 0 0 0 3 838244
-0.007893 0.013236 0.118241 -0.208360 0.664624 1.758297 -0.062500 0 0 0 0 0 0 3 839248
-0.007893 0.013236 0.118241 -0.213170 0.665479 1.758788 -0.062500 0 0 0 0 0 0 3 840242
-0.007914 0.013241 0.118248 0.046244 0.599429 1.654086 -0.062500 0 0 0 0 0 0 3 841276
-0.007924 0.013243 0.118251 -0.062801 0.630516 1.704088 -0.062500 0 0 0 0 0 0 3 842276
-0.007928 0.013244 0.118252 -0.139214 0.649713 1.730828 -0.062500 0 0 0 0 0 0 3 843274
-0.007931 0.013245 0.118252 -0.178882 0.658691 1.741323 -0.062500 0 0 0 0 0 0 3 844273
-0.007932 0.013245 0.118253 -0.198587 0.662760 1.745183 -0.062500 0 0 0 0 0 0 3 845271
-0.007933 0.013245 0.118253 -0.208347 0.664611 1.746584 -0.062500 0 0 0 0 0 0 3 846277
-0.007933 0.013245 0.118253 -0.213168 0.665492 1.747090 -0.062500 0 0 0 0 0 0 3 847277
-0.007933 0.013245 0.118253 -0.215580 0.665910 1.747281 -0.062500 0 0 0 0 0 0 3 848265
-0.007953 0.013250 0.118260 0.045183 0.599617 1.642605 -0.062500 0 0 0 0 0 0 3 849243
-0.007963 0.013252 0.118263 -0.063333 0.630595 1.692472 -0.062500 0 0 0 0 0 0 3 850246
-0.007968 0.013253 0.118264 -0.139491 0.649749 1.719169 -0.062500 0 0 0 0 0 0 3 851248
-0.007970 0.013254 0.118264 -0.179010 0.658712 1.729648 -0.062500 0 0 0 0 0 0 3 852246
-0.007972 0.013254 0.118264 -0.198670 0.662768 1.733508 -0.062500 0 0 0 0 0 0 3 853243
-0.007972 0.013254 0.118264 -0.208387 0.664629 1.734907 -0.062500 0 0 0 0 0 0 3 854243
-0.007972 0.013254 0.118264 -0.213179 0.665501 1.735406 -0.062500 0 0 0 0 0 0 3 855245
-0.007993 0.013259 0.118272 0.046453 0.599422 1.631021 -0.062500 0 0 0 0 0 0 3 856271
-0.008003 0.013262 0.118274 -0.062692 0.630488 1.680837 -0.062500 0 0 0 0 0 0 3 857252
-0.008008 0.013263 0.118275 -0.139145 0.649706 1.707507 -0.062500 0 0 0 0 0 0 3 858266
-0.008010 0.013263 0.118276 -0.178855 0.658688 1.717986 -0.062500 0 0 0 0 0 0 3 859252
-0.008011 0.013263 0.118276 -0.198582 0.662744 1.721826 -0.062500 0 0 0 0 0 0 3 860265
-0.008012 0.013263 0.118276 -0.208325 0.664620 1.723234 -0.062500 0 0 0 0 0 0 3 861249
-0.008012 0.013263 0.118276 -0.213186 0.665488 1.723739 -0.062500 0 0 0 0 0 0 3 862266
-0.008032 0.013269 0.118283 0.046586 0.599414 1.619506 -0.062500 0 0 0 0 0 0 3 863187
-0.008042 0.013271 0.118286 -0.062613 0.630492 1.669255 -0.062500 0 0 0 0 0 0 3 864184
-0.008047 0.013272 0.118287 -0.139140 0.649699 1.695879 -0.062500 0 0 0 0 0 0 3 866115
-0.008050 0.013272 0.118287 -0.178845 0.658674 1.706326 -0.062500 0 0 0 0 0 0 3 868123
-0.008051 0.013272 0.118288 -0.198584 0.662749 1.710179 -0.062500 0 0 0 0 0 0 3 869193
-0.008071 0.013278 0.118295 0.053947 0.598137 1.607335 -0.062500 0 0 0 0 0 0 3 870184
-0.008082 0.013280 0.118298 -0.058973 0.629866 1.657432 -0.062500 0 0 0 0 0 0 3 871185
-0.008087 0.013281 0.118299 -0.070910 0.670520 1.684170 -0.062500 0 0 0 0 0 0 3 872193
-0.008089 0.013281 0.118299 -0.111533 0.679653 1.694659 -0.062500 0 0 0 0 0 0 3 873186
-0.008090 0.013282 0.118299 -0.131732 0.683801 1.698536 -0.062500 0 0 0 0 0 0 3 874195
-0.008091 0.013282 0.118299 -0.141721 0.685707 1.699940 -0.062500 0 0 0 0 0 0 3 875199
-0.008091 0.013282 0.118299 -0.146700 0.686588 1.700449 -0.062500 0 0 0 0 0 0 3 876200
-0.008091 0.013282 0.118299 -0.149133 0.687014 1.700626 -0.062500 0 0 0 0 0 0 3 877185
-0.008091 0.013282 0.118299 -0.150357 0.687219 1.700694 -0.062500 0 0 0 0 0 0 3 878189
-0.008112 0.013287 0.118307 0.111449 0.620825 1.596630 -0.062500 0 0 0 0 0 0 3 879202
-0.008122 0.013289 0.118309 0.003003 0.651731 1.646142 -0.062500 0 0 0 0 0 0 3 880204
-0.008126 0.013290 0.118310 -0.073108 0.670886 1.672676 -0.062500 0 0 0 0 0 0 3 881203
-0.008129 0.013291 0.118311 -0.112665 0.679826 1.683089 -0.062500 0 0 0 0 0 0 3 882200
-0.008130 0.013291 0.118311 -0.132297 0.683882 1.686932 -0.062500 0 0 0 0 0 0 3 883200
-0.008131 0.013291 0.118311 -0.142011 0.685743 1.688326 -0.062500 0 0 0 0 0 0 3 884182
-0.008131 0.013291 0.118311 -0.146799 0.686620 1.688826 -0.062500 0 0 0 0 0 0 3 885200
-0.008131 0.013291 0.118311 -0.149184 0.687026 1.689005 -0.062500 0 0 0 0 0 0 3 886198
-0.008131 0.013291 0.118311 -0.150394 0.687229 1.689086 -0.062500 0 0 0 0 0 0 3 887201
-0.008131 0.013291 0.118311 -0.150965 0.687311 1.689093 -0.062500 0 0 0 0 0 0 3 888198
-0.008151 0.013296 0.118318 0.111242 0.620872 1.585179 -0.062500 0 0 0 0 0 0 3 889191
-0.008161 0.013298 0.118321 0.002894 0.651767 1.634619 -0.062500 0 0 0 0 0 0 3 890200
-0.008166 0.013299 0.118322 -0.073174 0.670876 1.661079 -0.062500 0 0 0 0 0 0 3 891203
-0.008168 0.013300 0.118322 -0.112678 0.679827 1.671492 -0.062500 0 0 0 0 0 0 3 892172
-0.008170 0.013300 0.118322 -0.132311 0.683885 1.675326 -0.062500 0 0 0 0 0 0 3 893168
-0.008170 0.013300 0.118322 -0.142019 0.685750 1.676725 -0.062500 0 0 0 0 0 0 3 894197
-0.008170 0.013300 0.118322 -0.146813 0.686613 1.677221 -0.062500 0 0 0 0 0 0 3 895200
-0.008171 0.013300 0.118322 -0.149193 0.687027 1.677405 -0.062500 0 0 0 0 0 0 3 896196
-0.008191 0.013305 0.118330 0.112239 0.620724 1.573706 -0.062500 0 0 0 0 0 0 3 897197
-0.008201 0.013308 0.118333 0.003416 0.651680 1.623074 -0.062500 0 0 0 0 0 0 3 898187
-0.008206 0.013309 0.118334 -0.072931 0.670840 1.649512 -0.062500 0 0 0 0 0 0 3 899199
-0.008208 0.013309 0.118334 -0.112559 0.679815 1.659919 -0.062500 0 0 0 0 0 0 3 900168
-0.008209 0.013309 0.118334 -0.132243 0.683877 1.663744 -0.062500 0 0 0 0 0 0 3 901198
-0.008210 0.013309 0.118334 -0.141992 0.685745 1.665137 -0.062500 0 0 0 0 0 0 3 902196
-0.008210 0.013309 0.118334 -0.146792 0.686608 1.665630 -0.062500 0 0 0 0 0 0 3 903198
-0.008210 0.013309 0.118334 -0.149197 0.687028 1.665822 -0.062500 0 0 0 0 0 0 3 904198
-0.008210 0.013309 0.118334 -0.150392 0.687217 1.665888 -0.062500 0 0 0 0 0 0 3 905201
-0.008210 0.013309 0.118334 -0.150979 0.687314 1.665908 -0.062500 0 0 0 0 0 0 3 906199
-0.008231 0.013315 0.118341 0.111481 0.620866 1.562308 -0.062500 0 0 0 0 0 0 3 907170
-0.008240 0.013317 0.118344 0.003015 0.651743 1.611577 -0.062500 0 0 0 0 0 0 3 908195
-0.008245 0.013318 0.118345 -0.073128 0.670871 1.637971 -0.062500 0 0 0 0 0 0 3 909197
-0.008248 0.013318 0.118345 -0.112638 0.679813 1.648337 -0.062500 0 0 0 0 0 0 3 910166
-0.008249 0.013318 0.118346 -0.132296 0.683876 1.652172 -0.062500 0 0 0 0 0 0 3 911198
-0.008249 0.013319 0.118346 -0.142004 0.685751 1.653568 -0.062500 0 0 0 0 0 0 3 912199
-0.008250 0.013319 0.118346 -0.146832 0.686608 1.654068 -0.062500 0 0 0 0 0 0 3 913195
-0.008250 0.013319 0.118346 -0.149215 0.687021 1.654250 -0.062500 0 0 0 0 0 0 3 914197
-0.008250 0.013319 0.118346 -0.150377 0.687217 1.654307 -0.062500 0 0 0 0 0 0 3 915188
-0.008250 0.013319 0.118346 -0.150976 0.687324 1.654345 -0.062500 0 0 0 0 0 0 3 916194
-0.008270 0.013324 0.118353 0.111597 0.620876 1.550910 -0.062500 0 0 0 0 0 0 3 917201
-0.008280 0.013326 0.118356 0.003075 0.651735 1.600080 -0.062500 0 0 0 0 0 0 3 918197
-0.008285 0.013327 0.118357 -0.073092 0.670866 1.626438 -0.062500 0 0 0 0 0 0 3 919198
-0.008287 0.013327 0.118357 -0.112640 0.679810 1.636796 -0.062500 0 0 0 0 0 0 3 920198
-0.008288 0.013328 0.118357 -0.132276 0.683876 1.640618 -0.062500 0 0 0 0 0 0 3 921172
-0.008289 0.013328 0.118357 -0.142014 0.685744 1.642016 -0.062500 0 0 0 0 0 0 3 922197
-0.008289 0.013328 0.118357 -0.146815 0.686607 1.642506 -0.062500 0 0 0 0 0 0 3 923170
-0.008290 0.013328 0.118357 -0.149196 0.687016 1.642690 -0.062500 0 0 0 0 0 0 3 924197
-0.008290 0.013328 0.118357 -0.150407 0.687224 1.642765 -0.062500 0 0 0 0 0 0 3 925196
-0.008290 0.013328 0.118357 -0.150962 0.687321 1.642786 -0.062500 0 0 0 0 0 0 3 926197
-0.008290 0.013328 0.118357 -0.151271 0.687363 1.642794 -0.062500 0 0 0 0 0 0 3 927183
-0.008310 0.013333 0.118365 0.166874 0.632520 1.539524 -0.062500 0 0 0 0 0 0 3 928190
-0.008320 0.013335 0.118367 0.058409 0.663358 1.588594 -0.062500 0 0 0 0 0 0 3 929181
-0.008325 0.013336 0.118368 -0.017802 0.682484 1.614923 -0.062500 0 0 0 0 0 0 3 930189
-0.008327 0.013337 0.118369 -0.057326 0.691436 1.625266 -0.062500 0 0 0 0 0 0 3 931181
-0.008328 0.013337 0.118369 -0.076955 0.695506 1.629089 -0.062500 0 0 0 0 0 0 3 932181
-0.008329 0.013337 0.118369 -0.086671 0.697368 1.630473 -0.062500 0 0 0 0 0 0 3 933190
-0.008329 0.013337 0.118369 -0.091494 0.698233 1.630973 -0.062500 0 0 0 0 0 0 3 934180
-0.008329 0.013337 0.118369 -0.093877 0.698642 1.631157 -0.062500 0 0 0 0 0 0 3 935189
-0.008329 0.013337 0.118369 -0.095064 0.698844 1.631222 -0.062500 0 0 0 0 0 0 3 936180
-0.008329 0.013337 0.118369 -0.095649 0.698937 1.631245 -0.062500 0 0 0 0 0 0 3 937189
-0.008329 0.013337 0.118369 -0.095946 0.698997 1.631265 -0.062500 0 0 0 0 0 0 3 938180
-0.008329 0.013337 0.118369 -0.096111 0.699015 1.631260 -0.062500 0 0 0 0 0 0 3 939187
-0.008350 0.013342 0.118376 0.166930 0.632529 1.528147 -0.062500 0 0 0 0 0 0 3 940188
-0.008359 0.013344 0.118379 0.058404 0.663358 1.577137 -0.062500 0 0 0 0 0 0 3 942315
-0.008364 0.013345 0.118380 -0.017775 0.682484 1.603419 -0.062500 0 0 0 0 0 0 3 943189
-0.008367 0.013346 0.118380 -0.057329 0.691433 1.613758 -0.062500 0 0 0 0 0 0 3 944208
-0.008368 0.013346 0.118380 -0.076974 0.695494 1.617565 -0.062500 0 0 0 0 0 0 3 945197
-0.008368 0.013346 0.118380 -0.086678 0.697369 1.618960 -0.062500 0 0 0 0 0 0 3 946190
-0.008369 0.013346 0.118380 -0.091468 0.698237 1.619455 -0.062500 0 0 0 0 0 0 3 947200
-0.008369 0.013346 0.118380 -0.093882 0.698649 1.619637 -0.062500 0 0 0 0 0 0 3 948198
-0.008369 0.013346 0.118380 -0.095079 0.698837 1.619700 -0.062500 0 0 0 0 0 0 3 949196
-0.008369 0.013346 0.118380 -0.095658 0.698938 1.619728 -0.062500 0 0 0 0 0 0 3 950190
-0.008369 0.013346 0.118380 -0.095937 0.698984 1.619733 -0.062500 0 0 0 0 0 0 3 951198
-0.008369 0.013346 0.118380 -0.096091 0.699005 1.619735 -0.062500 0 0 0 0 0 0 3 952197
-0.008369 0.013346 0.118380 -0.096159 0.699028 1.619746 -0.062500 0 0 0 0 0 0 3 953204
-0.008369 0.013346 0.118380 -0.096208 0.699028 1.619736 -0.062500 0 0 0 0 0 0 3 954170
-0.008369 0.013346 0.118380 -0.096238 0.699034 1.619744 -0.062500 0 0 0 0 0 0 3 955202
-0.008369 0.013346 0.118380 -0.096241 0.699035 1.619746 -0.062500 0 0 0 0 0 0 3 956195
-0.008369 0.013346 0.118380 -0.096249 0.699026 1.619740 -0.062500 0 0 0 0 0 0 3 957196
-0.008369 0.013346 0.118380 -0.096218 0.699033 1.619731 -0.062500 0 0 0 0 0 0 3 958194
-0.008369 0.013346 0.118380 -0.096239 0.699035 1.619744 -0.062500 0 0 0 0 0 0 3 959197
-0.008369 0.013346 0.118380 -0.096250 0.699031 1.619735 -0.062500 0 0 0 0 0 0 3 960201
-0.008369 0.013346 0.118380 -0.096242 0.699035 1.619744 -0.062500 0 0 0 0 0 0 3 961198
-0.008389 0.013351 0.118388 0.166948 0.632530 1.516780 -0.062500 0 0 0 0 0 0 3 962196
-0.008399 0.013354 0.118390 0.058438 0.663360 1.565708 -0.062500 0 0 0 0 0 0 3 963197
-0.008404 0.013355 0.118391 -0.017751 0.682476 1.591927 -0.062500 0 0 0 0 0 0 3 964193
-0.008406 0.013355 0.118392 -0.057334 0.691434 1.602261 -0.062500 0 0 0 0 0 0 3 965180
-0.008408 0.013355 0.118392 -0.076954 0.695495 1.606059 -0.062500 0 0 0 0 0 0 3 966192
-0.008408 0.013355 0.118392 -0.086680 0.697371 1.607462 -0.062500 0 0 0 0 0 0 3 967170
-0.008408 0.013355 0.118392 -0.091482 0.698231 1.607951 -0.062500 0 0 0 0 0 0 3 968196
-0.008409 0.013355 0.118392 -0.093866 0.698644 1.608127 -0.062500 0 0 0 0 0 0 3 969195
-0.008409 0.013355 0.118392 -0.095077 0.698848 1.608204 -0.062500 0 0 0 0 0 0 3 970190
-0.008409 0.013355 0.118392 -0.095632 0.698943 1.608225 -0.062500 0 0 0 0 0 0 3 971166
-0.008409 0.013355 0.118392 -0.095949 0.698977 1.608226 -0.062500 0 0 0 0 0 0 3 972195
-0.008409 0.013355 0.118392 -0.096093 0.699019 1.608236 -0.062500 0 0 0 0 0 0 3 973195
-0.008409 0.013355 0.118392 -0.096174 0.699023 1.608240 -0.062500 0 0 0 0 0 0 3 974196
-0.008409 0.013355 0.118392 -0.096217 0.699029 1.608235 -0.062500 0 0 0 0 0 0 3 975187
-0.008409 0.013355 0.118392 -0.096213 0.699039 1.608240 -0.062500 0 0 0 0 0 0 3 976167
-0.008409 0.013355 0.118392 -0.096221 0.699031 1.608235 -0.062500 0 0 0 0 0 0 3 977193
-0.008409 0.013355 0.118392 -0.096254 0.699028 1.608238 -0.062500 0 0 0 0 0 0 3 978196
-0.008409 0.013355 0.118392 -0.096226 0.699034 1.608230 -0.062500 0 0 0 0 0 0 3 979166
-0.008409 0.013355 0.118392 -0.096247 0.699037 1.608243 -0.062500 0 0 0 0 0 0 3 980183
-0.008409 0.013355 0.118392 -0.096257 0.699028 1.608239 -0.062500 0 0 0 0 0 0 3 981192
-0.008409 0.013355 0.118392 -0.096226 0.699035 1.608231 -0.062500 0 0 0 0 0 0 3 982202
-0.008409 0.013355 0.118392 -0.096247 0.699037 1.608244 -0.062500 0 0 0 0 0 0 3 983172
-0.008429 0.013361 0.118399 0.167055 0.632526 1.505447 -0.062500 0 0 0 0 0 0 3 984199
-0.008439 0.013363 0.118402 0.058488 0.663346 1.554267 -0.062500 0 0 0 0 0 0 3 985196
-0.008440 0.013349 0.118416 -0.069733 0.877710 1.391921 -0.062500 0 0 0 0 0 0 3 986164
-0.008440 0.013341 0.118421 -0.094547 0.816360 1.491690 -0.062500 0 0 0 0 0 0 3 987167
-0.008439 0.013337 0.118423 -0.098899 0.763495 1.543575 -0.062500 0 0 0 0 0 0 3 988164
-0.008439 0.013335 0.118424 -0.098760 0.732929 1.563897 -0.062500 0 0 0 0 0 0 3 989194
-0.008439 0.013334 0.118424 -0.097931 0.716535 1.571400 -0.062500 0 0 0 0 0 0 3 990165
-0.008439 0.013333 0.118424 -0.097248 0.707979 1.574121 -0.062500 0 0 0 0 0 0 3 991194
-0.008439 0.013333 0.118424 -0.096803 0.703573 1.575107 -0.062500 0 0 0 0 0 0 3 992176
-0.008439 0.013333 0.118424 -0.096543 0.701328 1.575460 -0.062500 0 0 0 0 0 0 3 993180
-0.008439 0.013333 0.118424 -0.096372 0.700193 1.575587 -0.062500 0 0 0 0 0 0 3 994188
-0.008439 0.013333 0.118424 -0.096339 0.699614 1.575644 -0.062500 0 0 0 0 0 0 3 995179
-0.008439 0.013333 0.118424 -0.096284 0.699327 1.575661 -0.062500 0 0 0 0 0 0 3 996187
-0.008439 0.013333 0.118424 -0.096253 0.699187 1.575666 -0.062500 0 0 0 0 0 0 3 997197
-0.008439 0.013333 0.118424 -0.096249 0.699103 1.575659 -0.062500 0 0 0 0 0 0 3 998178
-0.008439 0.013333 0.118424 -0.096252 0.699067 1.575669 -0.062500 0 0 0 0 0 0 3 999178
-0.008439 0.013333 0.118424 -0.096251 0.699059 1.575675 -0.062500 0 0 0 0 0 0 4 187
-0.008439 0.013333 0.118424 -0.096234 0.699043 1.575660 -0.062500 0 0 0 0 0 0 4 1177
-0.008439 0.013333 0.118424 -0.096231 0.699037 1.575663 -0.062500 0 0 0 0 0 0 4 2187
-0.008439 0.013333 0.118424 -0.096231 0.699037 1.575663 -0.062500 0 0 0 0 0 0 4 3179
-0.008439 0.013333 0.118424 -0.096262 0.699029 1.575671 -0.062500 0 0 0 0 0 0 4 4187
-0.008439 0.013333 0.118424 -0.096234 0.699036 1.575664 -0.062500 0 0 0 0 0 0 4 5190
-0.008439 0.013333 0.118424 -0.096230 0.699032 1.575667 -0.062500 0 0 0 0 0 0 4 6192
-0.008439 0.013333 0.118424 -0.096263 0.699033 1.575667 -0.062500 0 0 0 0 0 0 4 7279
-0.008439 0.013333 0.118424 -0.096233 0.699032 1.575668 -0.062500 0 0 0 0 0 0 4 8290
-0.008435 0.013318 0.118438 -0.148249 0.894409 1.387184 -0.062500 0 0 0 0 0 0 4 9288
-0.008433 0.013310 0.118443 -0.133534 0.824019 1.476624 -0.062500 0 0 0 0 0 0 4 10264
-0.008431 0.013305 0.118444 -0.118207 0.767045 1.524682 -0.062500 0 0 0 0 0 0 4 11267
-0.008430 0.013303 0.118445 -0.108343 0.734595 1.543612 -0.062500 0 0 0 0 0 0 4 12271
-0.008430 0.013302 0.118445 -0.102679 0.717346 1.550611 -0.062500 0 0 0 0 0 0 4 13273
-0.008430 0.013301 0.118445 -0.099615 0.708365 1.553146 -0.062500 0 0 0 0 0 0 4 14280
-0.008430 0.013301 0.118445 -0.097974 0.703763 1.554072 -0.062500 0 0 0 0 0 0 4 15191
-0.008430 0.013301 0.118445 -0.097120 0.701433 1.554408 -0.062500 0 0 0 0 0 0 4 16180
-0.008430 0.013301 0.118445 -0.096683 0.700236 1.554521 -0.062500 0 0 0 0 0 0 4 17200
-0.008430 0.013301 0.118445 -0.096464 0.699637 1.554571 -0.062500 0 0 0 0 0 0 4 18186
-0.008430 0.013301 0.118445 -0.096365 0.699337 1.554581 -0.062500 0 0 0 0 0 0 4 19202
-0.008430 0.013301 0.118445 -0.096303 0.699180 1.554584 -0.062500 0 0 0 0 0 0 4 20193
-0.008430 0.013301 0.118445 -0.096271 0.699117 1.554599 -0.062500 0 0 0 0 0 0 4 21195
-0.008430 0.013301 0.118445 -0.096263 0.699064 1.554587 -0.062500 0 0 0 0 0 0 4 22194
-0.008430 0.013301 0.118445 -0.096261 0.699054 1.554589 -0.062500 0 0 0 0 0 0 4 23196
-0.008430 0.013301 0.118445 -0.096233 0.699037 1.554589 -0.062500 0 0 0 0 0 0 4 24192
-0.008430 0.013301 0.118445 -0.096255 0.699042 1.554598 -0.062500 0 0 0 0 0 0 4 25194
-0.008430 0.013301 0.118445 -0.096233 0.699036 1.554590 -0.062500 0 0 0 0 0 0 4 26182
-0.008450 0.013306 0.118453 0.167207 0.632545 1.451819 -0.062500 0 0 0 0 0 0 4 27196
-0.008456 0.013293 0.118469 0.006515 0.858851 1.312214 -0.062500 0 0 0 0 0 0 4 28198
-0.008458 0.013286 0.118475 -0.054995 0.807499 1.427789 -0.062500 0 0 0 0 0 0 4 29198
-0.008459 0.013282 0.118477 -0.079247 0.759447 1.486137 -0.062500 0 0 0 0 0 0 4 30196
-0.008460 0.013280 0.118478 -0.089043 0.731063 1.508885 -0.062500 0 0 0 0 0 0 4 31193
-0.008460 0.013279 0.118478 -0.093113 0.715652 1.517256 -0.062500 0 0 0 0 0 0 4 32194
-0.008460 0.013279 0.118478 -0.094871 0.707573 1.520314 -0.062500 0 0 0 0 0 0 4 33166
-0.008460 0.013278 0.118478 -0.095600 0.703373 1.521404 -0.062500 0 0 0 0 0 0 4 34163
-0.008460 0.013278 0.118478 -0.095955 0.701241 1.521820 -0.062500 0 0 0 0 0 0 4 35175
-0.008460 0.013278 0.118478 -0.096099 0.700154 1.521954 -0.062500 0 0 0 0 0 0 4 36197
-0.008460 0.013278 0.118478 -0.096176 0.699584 1.521995 -0.062500 0 0 0 0 0 0 4 37194
-0.008460 0.013278 0.118478 -0.096215 0.699312 1.522026 -0.062500 0 0 0 0 0 0 4 38188
-0.008460 0.013278 0.118478 -0.096235 0.699166 1.522026 -0.062500 0 0 0 0 0 0 4 39166
-0.008460 0.013278 0.118478 -0.096221 0.699099 1.522030 -0.062500 0 0 0 0 0 0 4 40194
-0.008456 0.013263 0.118491 -0.148310 0.894715 1.333666 -0.062500 0 0 0 0 0 0 4 41192
-0.008453 0.013255 0.118496 -0.133537 0.824153 1.423037 -0.062500 0 0 0 0 0 0 4 42165
-0.008452 0.013251 0.118498 -0.118217 0.767105 1.471073 -0.062500 0 0 0 0 0 0 4 43190
-0.008451 0.013248 0.118499 -0.108345 0.734615 1.489991 -0.062500 0 0 0 0 0 0 4 44200
-0.008451 0.013247 0.118499 -0.102706 0.717341 1.496990 -0.062500 0 0 0 0 0 0 4 45197
-0.008451 0.013247 0.118499 -0.099595 0.708373 1.499529 -0.062500 0 0 0 0 0 0 4 46197
-0.008450 0.013246 0.118499 -0.097982 0.703771 1.500453 -0.062500 0 0 0 0 0 0 4 47183
-0.008450 0.013246 0.118499 -0.097136 0.701427 1.500786 -0.062500 0 0 0 0 0 0 4 48188
-0.008450 0.013246 0.118499 -0.096684 0.700245 1.500910 -0.062500 0 0 0 0 0 0 4 49171
-0.008450 0.013246 0.118499 -0.096472 0.699643 1.500951 -0.062500 0 0 0 0 0 0 4 50188
-0.008450 0.013246 0.118499 -0.096356 0.699323 1.500949 -0.062500 0 0 0 0 0 0 4 51194
-0.008450 0.013246 0.118499 -0.096302 0.699192 1.500967 -0.062500 0 0 0 0 0 0 4 52163
-0.008450 0.013246 0.118499 -0.096262 0.699108 1.500963 -0.062500 0 0 0 0 0 0 4 53190
-0.008446 0.013231 0.118512 -0.148370 0.894841 1.312668 -0.062500 0 0 0 0 0 0 4 54194
-0.008444 0.013223 0.118517 -0.133579 0.824206 1.402015 -0.062500 0 0 0 0 0 0 4 55195
-0.008442 0.013219 0.118519 -0.118237 0.767123 1.450042 -0.062500 0 0 0 0 0 0 4 56167
-0.008442 0.013217 0.118520 -0.108351 0.734628 1.468952 -0.062500 0 0 0 0 0 0 4 57163
-0.008441 0.013215 0.118520 -0.102685 0.717346 1.475930 -0.062500 0 0 0 0 0 0 4 58189
-0.008441 0.013215 0.118520 -0.099601 0.708366 1.478472 -0.062500 0 0 0 0 0 0 4 59166
-0.008441 0.013215 0.118520 -0.097983 0.703771 1.479400 -0.062500 0 0 0 0 0 0 4 60179
-0.008441 0.013214 0.118520 -0.097137 0.701427 1.479733 -0.062500 0 0 0 0 0 0 4 61187
-0.008441 0.013214 0.118520 -0.096701 0.700232 1.479841 -0.062500 0 0 0 0 0 0 4 62176
-0.008441 0.013214 0.118520 -0.096474 0.699641 1.479895 -0.062500 0 0 0 0 0 0 4 63185
-0.008441 0.013214 0.118520 -0.096348 0.699331 1.479900 -0.062500 0 0 0 0 0 0 4 64176
-0.008441 0.013214 0.118520 -0.096300 0.699188 1.479918 -0.062500 0 0 0 0 0 0 4 65185
-0.008437 0.013199 0.118534 -0.148419 0.895010 1.291675 -0.062500 0 0 0 0 0 0 4 66185
-0.008434 0.013191 0.118538 -0.086605 0.810055 1.381015 -0.062500 0 0 0 0 0 0 4 67190
-0.008433 0.013187 0.118540 -0.071241 0.752911 1.429000 -0.062500 0 0 0 0 0 0 4 68177
-0.008432 0.013185 0.118541 -0.061362 0.720406 1.447914 -0.062500 0 0 0 0 0 0 4 69187
-0.008432 0.013183 0.118541 -0.055694 0.703112 1.454892 -0.062500 0 0 0 0 0 0 4 70176
-0.008432 0.013183 0.118541 -0.052633 0.694135 1.457441 -0.062500 0 0 0 0 0 0 4 71185
-0.008432 0.013183 0.118541 -0.050968 0.689530 1.458345 -0.062500 0 0 0 0 0 0 4 72190
-0.008431 0.013182 0.118541 -0.050149 0.687177 1.458682 -0.062500 0 0 0 0 0 0 4 73176
-0.008431 0.013182 0.118541 -0.049700 0.685999 1.458801 -0.062500 0 0 0 0 0 0 4 74185
-0.008427 0.013167 0.118555 -0.101693 0.881429 1.270683 -0.062500 0 0 0 0 0 0 4 75187
-0.008425 0.013159 0.118559 -0.086726 0.810377 1.359999 -0.062500 0 0 0 0 0 0 4 76194
-0.008424 0.013155 0.118561 -0.071294 0.753068 1.407983 -0.062500 0 0 0 0 0 0 4 77193
-0.008423 0.013153 0.118562 -0.061371 0.720470 1.426872 -0.062500 0 0 0 0 0 0 4 78190
-0.008422 0.013151 0.118562 -0.055717 0.703153 1.433864 -0.062500 0 0 0 0 0 0 4 79194
-0.008422 0.013151 0.118562 -0.052631 0.694159 1.436406 -0.062500 0 0 0 0 0 0 4 80179
-0.008422 0.013151 0.118562 -0.050977 0.689529 1.437301 -0.062500 0 0 0 0 0 0 4 81167
-0.008418 0.013135 0.118576 -0.102396 0.883362 1.249558 -0.062500 0 0 0 0 0 0 4 82164
-0.008415 0.013127 0.118580 -0.087087 0.811331 1.338947 -0.062500 0 0 0 0 0 0 4 83192
-0.008414 0.013123 0.118582 -0.071453 0.753547 1.386949 -0.062500 0 0 0 0 0 0 4 84192
-0.008413 0.013121 0.118583 -0.061493 0.720707 1.405854 -0.062500 0 0 0 0 0 0 4 85161
-0.008413 0.013119 0.118583 -0.055745 0.703261 1.412829 -0.062500 0 0 0 0 0 0 4 86193
-0.008413 0.013119 0.118583 -0.052657 0.694210 1.415376 -0.062500 0 0 0 0 0 0 4 87195
-0.008413 0.013119 0.118583 -0.051000 0.689559 1.416282 -0.062500 0 0 0 0 0 0 4 88191
-0.008408 0.013103 0.118597 -0.102440 0.883513 1.228607 -0.062500 0 0 0 0 0 0 4 89193
-0.008406 0.013095 0.118601 -0.087115 0.811415 1.317967 -0.062500 0 0 0 0 0 0 4 90199
-0.008405 0.013091 0.118603 -0.071482 0.753568 1.365941 -0.062500 0 0 0 0 0 0 4 91197
-0.008404 0.013089 0.118604 -0.061468 0.720723 1.384846 -0.062500 0 0 0 0 0 0 4 92178
-0.008403 0.013087 0.118604 -0.055752 0.703258 1.391813 -0.062500 0 0 0 0 0 0 4 93162
-0.008403 0.013087 0.118604 -0.052643 0.694201 1.394342 -0.062500 0 0 0 0 0 0 4 94184
-0.008403 0.013086 0.118604 -0.050991 0.689568 1.395270 -0.062500 0 0 0 0 0 0 4 95166
-0.008403 0.013086 0.118604 -0.050146 0.687199 1.395602 -0.062500 0 0 0 0 0 0 4 96191
-0.008399 0.013071 0.118618 -0.102051 0.882446 1.207773 -0.062500 0 0 0 0 0 0 4 97193
-0.008396 0.013063 0.118622 -0.086903 0.810866 1.297040 -0.062500 0 0 0 0 0 0 4 98191
-0.008395 0.013059 0.118624 -0.071366 0.753284 1.344967 -0.062500 0 0 0 0 0 0 4 99185
-0.008394 0.013056 0.118625 -0.061417 0.720574 1.363844 -0.062500 0 0 0 0 0 0 4 100190
-0.008394 0.013055 0.118625 -0.055740 0.703188 1.370810 -0.062500 0 0 0 0 0 0 4 101189
-0.008394 0.013055 0.118625 -0.052621 0.694163 1.373339 -0.062500 0 0 0 0 0 0 4 102170
-0.008394 0.013054 0.118625 -0.050994 0.689546 1.374267 -0.062500 0 0 0 0 0 0 4 103192
-0.008393 0.013054 0.118625 -0.050146 0.687196 1.374596 -0.062500 0 0 0 0 0 0 4 104176
-0.008389 0.013039 0.118639 -0.102099 0.882580 1.186838 -0.062500 0 0 0 0 0 0 4 105192
-0.008387 0.013031 0.118643 -0.086912 0.810923 1.276072 -0.062500 0 0 0 0 0 0 4 106196
-0.008386 0.013027 0.118645 -0.071384 0.753307 1.323987 -0.062500 0 0 0 0 0 0 4 107197
-0.008385 0.013024 0.118646 -0.061406 0.720573 1.342843 -0.062500 0 0 0 0 0 0 4 108191
-0.008384 0.013023 0.118646 -0.055749 0.703184 1.349811 -0.062500 0 0 0 0 0 0 4 109191
-0.008384 0.013023 0.118646 -0.052615 0.694173 1.352349 -0.062500 0 0 0 0 0 0 4 110191
-0.008380 0.013007 0.118660 -0.103449 0.886254 1.165460 -0.062500 0 0 0 0 0 0 4 111191
-0.008377 0.012999 0.118664 -0.087612 0.812780 1.254957 -0.062500 0 0 0 0 0 0 4 112191
-0.008376 0.012995 0.118666 -0.071701 0.754230 1.302946 -0.062500 0 0 0 0 0 0 4 113179
-0.008375 0.012992 0.118667 -0.061581 0.721041 1.321844 -0.062500 0 0 0 0 0 0 4 114189
-0.008375 0.012991 0.118667 -0.055805 0.703418 1.328816 -0.062500 0 0 0 0 0 0 4 115190
-0.008375 0.012991 0.118667 -0.052669 0.694280 1.331345 -0.062500 0 0 0 0 0 0 4 116191
-0.008375 0.012990 0.118667 -0.051024 0.689602 1.332270 -0.062500 0 0 0 0 0 0 4 117189
-0.008370 0.012975 0.118681 -0.068824 0.865963 1.144871 -0.062500 0 0 0 0 0 0 4 118162
-0.008368 0.012967 0.118685 -0.053371 0.793572 1.234132 -0.062500 0 0 0 0 0 0 4 119191
-0.008367 0.012962 0.118687 -0.037679 0.735565 1.282028 -0.062500 0 0 0 0 0 0 4 120189
-0.008366 0.012960 0.118688 -0.027664 0.702657 1.300889 -0.062500 0 0 0 0 0 0 4 121192
-0.008365 0.012959 0.118688 -0.021923 0.685177 1.307842 -0.062500 0 0 0 0 0 0 4 122189
-0.008365 0.012958 0.118688 -0.018823 0.676117 1.310377 -0.062500 0 0 0 0 0 0 4 123192
-0.008365 0.012958 0.118688 -0.017179 0.671473 1.311290 -0.062500 0 0 0 0 0 0 4 124188
-0.008365 0.012958 0.118688 -0.016333 0.669100 1.311617 -0.062500 0 0 0 0 0 0 4 125184
-0.008361 0.012943 0.118702 -0.068424 0.864894 1.124083 -0.062500 0 0 0 0 0 0 4 126175
-0.008358 0.012935 0.118706 -0.053166 0.793014 1.213237 -0.062500 0 0 0 0 0 0 4 127183
-0.008357 0.012930 0.118708 -0.037563 0.735280 1.261090 -0.062500 0 0 0 0 0 0 4 128174
-0.008356 0.012928 0.118709 -0.027596 0.702493 1.279909 -0.062500 0 0 0 0 0 0 4 129183
-0.008356 0.012927 0.118709 -0.021901 0.685110 1.286884 -0.062500 0 0 0 0 0 0 4 130174
-0.008356 0.012926 0.118709 -0.018809 0.676074 1.289401 -0.062500 0 0 0 0 0 0 4 131184
-0.008351 0.012911 0.118723 -0.069742 0.868568 1.102737 -0.062500 0 0 0 0 0 0 4 132183
-0.008349 0.012903 0.118727 -0.053847 0.794856 1.192138 -0.062500 0 0 0 0 0 0 4 133173
-0.008347 0.012898 0.118729 -0.037912 0.736199 1.240079 -0.062500 0 0 0 0 0 0 4 134183
-0.008347 0.012896 0.118730 -0.027767 0.702969 1.258943 -0.062500 0 0 0 0 0 0 4 135175
-0.008346 0.012895 0.118730 -0.021996 0.685333 1.265916 -0.062500 0 0 0 0 0 0 4 136182
-0.008342 0.012879 0.118743 -0.071489 0.873440 1.080933 -0.062500 0 0 0 0 0 0 4 137193
-0.008339 0.012871 0.118748 -0.054720 0.797336 1.170898 -0.062500 0 0 0 0 0 0 4 138187
-0.008338 0.012866 0.118750 -0.038381 0.737438 1.219022 -0.062500 0 0 0 0 0 0 4 139180
-0.008337 0.012864 0.118751 -0.028003 0.703583 1.237946 -0.062500 0 0 0 0 0 0 4 140165
-0.008337 0.012863 0.118751 -0.022111 0.685645 1.244942 -0.062500 0 0 0 0 0 0 4 141183
-0.008337 0.012862 0.118751 -0.018890 0.676348 1.247478 -0.062500 0 0 0 0 0 0 4 142174
-0.008332 0.012847 0.118764 -0.069913 0.868967 1.060966 -0.062500 0 0 0 0 0 0 4 143182
-0.008330 0.012838 0.118769 -0.053906 0.795052 1.150313 -0.062500 0 0 0 0 0 0 4 144184
-0.008328 0.012834 0.118771 -0.037948 0.736276 1.198215 -0.062500 0 0 0 0 0 0 4 145186
-0.008328 0.012832 0.118772 -0.027763 0.702990 1.217054 -0.062500 0 0 0 0 0 0 4 146188
-0.008327 0.012831 0.118772 -0.022002 0.685355 1.224023 -0.062500 0 0 0 0 0 0 4 147198
-0.008327 0.012830 0.118772 -0.018853 0.676204 1.226547 -0.062500 0 0 0 0 0 0 4 148182
-0.008327 0.012830 0.118772 -0.017180 0.671512 1.227454 -0.062500 0 0 0 0 0 0 4 149188
-0.008323 0.012814 0.118785 -0.069067 0.866646 1.040422 -0.062500 0 0 0 0 0 0 4 150192
-0.008320 0.012806 0.118790 -0.053465 0.793867 1.129541 -0.062500 0 0 0 0 0 0 4 151189
-0.008319 0.012802 0.118792 -0.037702 0.735667 1.177328 -0.062500 0 0 0 0 0 0 4 152189
-0.008318 0.012800 0.118793 -0.027669 0.702677 1.196147 -0.062500 0 0 0 0 0 0 4 153187
-0.008318 0.012798 0.118793 -0.021925 0.685186 1.203084 -0.062500 0 0 0 0 0 0 4 154190
-0.008317 0.012798 0.118793 -0.018812 0.676117 1.205608 -0.062500 0 0 0 0 0 0 4 155195
-0.008317 0.012797 0.118793 -0.017187 0.671467 1.206525 -0.062500 0 0 0 0 0 0 4 156192
-0.008313 0.012782 0.118806 -0.069113 0.866767 1.019572 -0.062500 0 0 0 0 0 0 4 157188
-0.008311 0.012774 0.118811 -0.053474 0.793923 1.108648 -0.062500 0 0 0 0 0 0 4 158187
-0.008309 0.012770 0.118813 -0.037719 0.735685 1.156427 -0.062500 0 0 0 0 0 0 4 159192
-0.008309 0.012767 0.118814 -0.027651 0.702689 1.175222 -0.062500 0 0 0 0 0 0 4 160187
-0.008308 0.012766 0.118814 -0.021925 0.685192 1.182165 -0.062500 0 0 0 0 0 0 4 161189
-0.008308 0.012766 0.118814 0.003796 0.656139 1.184687 -0.062500 0 0 0 0 0 0 4 162189
-0.008308 0.012765 0.118814 0.005420 0.651492 1.185598 -0.062500 0 0 0 0 0 0 4 163189
-0.008304 0.012750 0.118827 -0.046537 0.846906 0.998706 -0.062500 0 0 0 0 0 0 4 164187
-0.008301 0.012742 0.118832 -0.030913 0.773986 1.087758 -0.062500 0 0 0 0 0 0 4 165189
-0.008300 0.012737 0.118834 -0.015100 0.715729 1.135525 -0.062500 0 0 0 0 0 0 4 166190
-0.008299 0.012735 0.118834 -0.005046 0.682722 1.154319 -0.062500 0 0 0 0 0 0 4 167190
-0.008299 0.012734 0.118835 0.000673 0.665208 1.161250 -0.062500 0 0 0 0 0 0 4 168187
-0.008298 0.012733 0.118835 0.003786 0.656132 1.163768 -0.062500 0 0 0 0 0 0 4 169188
-0.008294 0.012718 0.118848 -0.064861 0.849809 0.977542 -0.062500 0 0 0 0 0 0 4 170179
-0.008292 0.012710 0.118853 -0.048799 0.775633 1.066772 -0.062500 0 0 0 0 0 0 4 171192
-0.008290 0.012705 0.118855 -0.032778 0.716742 1.114582 -0.062500 0 0 0 0 0 0 4 172187
-0.008289 0.012703 0.118855 -0.022599 0.683411 1.133405 -0.062500 0 0 0 0 0 0 4 173191
-0.008289 0.012702 0.118856 -0.016799 0.665757 1.140338 -0.062500 0 0 0 0 0 0 4 174190
-0.008289 0.012701 0.118856 -0.013659 0.656607 1.142861 -0.062500 0 0 0 0 0 0 4 175190
-0.008285 0.012686 0.118869 -0.064940 0.849973 0.956708 -0.062500 0 0 0 0 0 0 4 176189
-0.008282 0.012677 0.118874 -0.048807 0.775717 1.045899 -0.062500 0 0 0 0 0 0 4 177186
-0.008281 0.012673 0.118876 -0.032780 0.716781 1.093719 -0.062500 0 0 0 0 0 0 4 178179
-0.008280 0.012671 0.118876 -0.022615 0.683432 1.112505 -0.062500 0 0 0 0 0 0 4 179258
-0.008279 0.012670 0.118876 -0.016812 0.665760 1.119436 -0.062500 0 0 0 0 0 0 4 180241
-0.008279 0.012669 0.118877 -0.013660 0.656605 1.121970 -0.062500 0 0 0 0 0 0 4 181254
-0.008279 0.012669 0.118877 -0.012003 0.651929 1.122877 -0.062500 0 0 0 0 0 0 4 182286
-0.008279 0.012668 0.118877 -0.011152 0.649538 1.123205 -0.062500 0 0 0 0 0 0 4 183262
-0.008275 0.012653 0.118890 -0.063683 0.846526 0.936332 -0.062500 0 0 0 0 0 0 4 184258
-0.008272 0.012645 0.118895 -0.048177 0.773960 1.025210 -0.062500 0 0 0 0 0 0 4 185258
-0.008271 0.012641 0.118897 -0.032429 0.715881 1.072890 -0.062500 0 0 0 0 0 0 4 186264
-0.008270 0.012638 0.118897 -0.022442 0.682979 1.091657 -0.062500 0 0 0 0 0 0 4 187270
-0.008270 0.012637 0.118897 -0.016734 0.665526 1.098562 -0.062500 0 0 0 0 0 0 4 188276
-0.008270 0.012637 0.118897 -0.013623 0.656493 1.101083 -0.062500 0 0 0 0 0 0 4 189237
-0.008265 0.012621 0.118911 -0.065020 0.850190 0.915072 -0.062500 0 0 0 0 0 0 4 190238
-0.008263 0.012613 0.118916 -0.048819 0.775808 1.004212 -0.062500 0 0 0 0 0 0 4 191264
-0.008262 0.012608 0.118917 -0.032781 0.716794 1.051963 -0.062500 0 0 0 0 0 0 4 192257
-0.008261 0.012606 0.118918 -0.022607 0.683441 1.070747 -0.062500 0 0 0 0 0 0 4 193240
-0.008260 0.012605 0.118918 -0.016815 0.665771 1.077682 -0.062500 0 0 0 0 0 0 4 194254
-0.008260 0.012604 0.118918 -0.013670 0.656601 1.080205 -0.062500 0 0 0 0 0 0 4 195240
-0.008260 0.012604 0.118918 -0.012012 0.651921 1.081108 -0.062500 0 0 0 0 0 0 4 196254
-0.008260 0.012604 0.118918 -0.011153 0.649537 1.081440 -0.062500 0 0 0 0 0 0 4 197239
-0.008256 0.012589 0.118932 -0.063780 0.846795 0.894717 -0.062500 0 0 0 0 0 0 4 198254
-0.008253 0.012580 0.118937 -0.048195 0.774074 0.983524 -0.062500 0 0 0 0 0 0 4 199260
-0.008252 0.012576 0.118938 -0.032473 0.715918 1.031175 -0.062500 0 0 0 0 0 0 4 200171
-0.008251 0.012574 0.118939 -0.022416 0.682994 1.049902 -0.062500 0 0 0 0 0 0 4 201185
-0.008251 0.012573 0.118939 -0.016735 0.665538 1.056825 -0.062500 0 0 0 0 0 0 4 202171
-0.008251 0.012572 0.118939 -0.013625 0.656499 1.059342 -0.062500 0 0 0 0 0 0 4 203181
-0.008250 0.012572 0.118939 -0.011968 0.651858 1.060231 -0.062500 0 0 0 0 0 0 4 204172
-0.008250 0.012572 0.118939 -0.011130 0.649511 1.060559 -0.062500 0 0 0 0 0 0 4 205181
-0.008250 0.012572 0.118939 -0.010707 0.648315 1.060681 -0.062500 0 0 0 0 0 0 4 206171
-0.008246 0.012556 0.118953 -0.063581 0.846313 0.873962 -0.062500 0 0 0 0 0 0 4 207181
-0.008244 0.012548 0.118957 -0.025419 0.753735 0.962729 -0.062500 0 0 0 0 0 0 4 208172
-0.008242 0.012544 0.118959 -0.009702 0.695696 1.010330 -0.062500 0 0 0 0 0 0 4 209191
-0.008242 0.012542 0.118960 0.000286 0.662824 1.029052 -0.062500 0 0 0 0 0 0 4 210178
-0.008241 0.012540 0.118960 0.005981 0.645412 1.035969 -0.062500 0 0 0 0 0 0 4 211186
-0.008241 0.012540 0.118960 0.009083 0.636375 1.038468 -0.062500 0 0 0 0 0 0 4 212178
-0.008241 0.012540 0.118960 0.010698 0.631755 1.039378 -0.062500 0 0 0 0 0 0 4 213179
-0.008241 0.012539 0.118960 0.011564 0.629411 1.039704 -0.062500 0 0 0 0 0 0 4 214169
-0.008237 0.012524 0.118973 -0.041154 0.826960 0.853127 -0.062500 0 0 0 0 0 0 4 215181
-0.008234 0.012516 0.118978 -0.025529 0.754099 0.941897 -0.062500 0 0 0 0 0 0 4 216189
-0.008233 0.012511 0.118980 -0.009789 0.695864 0.989495 -0.062500 0 0 0 0 0 0 4 217180
-0.008232 0.012509 0.118981 0.000255 0.662909 1.008206 -0.062500 0 0 0 0 0 0 4 218194
-0.008232 0.012508 0.118981 0.005972 0.645440 1.015113 -0.062500 0 0 0 0 0 0 4 219189
-0.008231 0.012508 0.118981 0.009068 0.636418 1.017628 -0.062500 0 0 0 0 0 0 4 220187
-0.008227 0.012492 0.118994 -0.042502 0.830624 0.831905 -0.062500 0 0 0 0 0 0 4 221187
-0.008225 0.012484 0.118999 -0.026207 0.755956 0.920935 -0.062500 0 0 0 0 0 0 4 222187
-0.008223 0.012479 0.119001 -0.010106 0.696791 0.968609 -0.062500 0 0 0 0 0 0 4 223189
-0.008222 0.012477 0.119001 0.000072 0.663371 0.987353 -0.062500 0 0 0 0 0 0 4 224187
-0.008222 0.012476 0.119002 0.005881 0.645676 0.994268 -0.062500 0 0 0 0 0 0 4 225193
-0.008222 0.012475 0.119002 0.009038 0.636510 0.996773 -0.062500 0 0 0 0 0 0 4 226193
-0.008222 0.012475 0.119002 0.010684 0.631830 0.997691 -0.062500 0 0 0 0 0 0 4 227191
-0.008218 0.012459 0.119015 -0.041705 0.828448 0.811468 -0.062500 0 0 0 0 0 0 4 228192
-0.008215 0.012451 0.119020 -0.025797 0.754834 0.900243 -0.062500 0 0 0 0 0 0 4 229187
-0.008214 0.012447 0.119022 -0.009906 0.696217 0.947835 -0.062500 0 0 0 0 0 0 4 230180
-0.008213 0.012445 0.119022 0.000199 0.663081 0.966542 -0.062500 0 0 0 0 0 0 4 231188
-0.008212 0.012443 0.119023 0.005944 0.645528 0.973440 -0.062500 0 0 0 0 0 0 4 232158
-0.008212 0.012443 0.119023 0.009053 0.636431 0.975947 -0.062500 0 0 0 0 0 0 4 233189
-0.008212 0.012443 0.119023 0.010706 0.631794 0.976859 -0.062500 0 0 0 0 0 0 4 234180
-0.008208 0.012427 0.119036 -0.041758 0.828566 0.790711 -0.062500 0 0 0 0 0 0 4 235188
-0.008205 0.012419 0.119041 -0.025830 0.754892 0.879465 -0.062500 0 0 0 0 0 0 4 236185
-0.008204 0.012414 0.119042 -0.009893 0.696238 0.927035 -0.062500 0 0 0 0 0 0 4 237186
-0.008203 0.012412 0.119043 0.000182 0.663073 0.945727 -0.062500 0 0 0 0 0 0 4 238187
-0.008203 0.012411 0.119043 0.005941 0.645528 0.952630 -0.062500 0 0 0 0 0 0 4 239188
-0.008203 0.012411 0.119043 0.009076 0.636432 0.955116 -0.062500 0 0 0 0 0 0 4 240185
-0.008202 0.012410 0.119043 0.010691 0.631781 0.956021 -0.062500 0 0 0 0 0 0 4 241185
-0.008198 0.012395 0.119057 -0.041799 0.828703 0.769974 -0.062500 0 0 0 0 0 0 4 242189
-0.008196 0.012386 0.119062 -0.025847 0.754945 0.858675 -0.062500 0 0 0 0 0 0 4 243188
-0.008194 0.012382 0.119063 -0.009913 0.696265 0.906236 -0.062500 0 0 0 0 0 0 4 244187
-0.008194 0.012380 0.119064 0.000207 0.663094 0.924919 -0.062500 0 0 0 0 0 0 4 245186
-0.008193 0.012379 0.119064 0.005933 0.645531 0.931813 -0.062500 0 0 0 0 0 0 4 246176
-0.008193 0.012378 0.119064 0.009075 0.636429 0.934309 -0.062500 0 0 0 0 0 0 4 247190
-0.008189 0.012362 0.119078 -0.042716 0.831192 0.748913 -0.062500 0 0 0 0 0 0 4 248181
-0.008186 0.012354 0.119082 -0.026306 0.756202 0.837797 -0.062500 0 0 0 0 0 0 4 249169
-0.008185 0.012350 0.119084 -0.010130 0.696891 0.885396 -0.062500 0 0 0 0 0 0 4 250185
-0.008184 0.012347 0.119085 0.000078 0.663388 0.904099 -0.062500 0 0 0 0 0 0 4 251190
-0.008184 0.012346 0.119085 0.005891 0.645683 0.911008 -0.062500 0 0 0 0 0 0 4 252193
-0.008183 0.012346 0.119085 0.009025 0.636519 0.913501 -0.062500 0 0 0 0 0 0 4 253194
-0.008179 0.012330 0.119098 -0.028992 0.810570 0.728186 -0.062500 0 0 0 0 0 0 4 254199
-0.008177 0.012322 0.119103 -0.012567 0.735486 0.817047 -0.062500 0 0 0 0 0 0 4 255198
-0.008175 0.012317 0.119105 0.003607 0.676115 0.864613 -0.062500 0 0 0 0 0 0 4 256197
-0.008174 0.012315 0.119106 0.013844 0.642618 0.883320 -0.062500 0 0 0 0 0 0 4 257197
-0.008174 0.012314 0.119106 0.019647 0.624889 0.890212 -0.062500 0 0 0 0 0 0 4 258199
-0.008174 0.012313 0.119106 0.022824 0.615722 0.892711 -0.062500 0 0 0 0 0 0 4 259202
-0.008174 0.012313 0.119106 0.024466 0.611026 0.893615 -0.062500 0 0 0 0 0 0 4 260200
-0.008169 0.012298 0.119119 -0.028214 0.808326 0.707786 -0.062500 0 0 0 0 0 0 4 261195
-0.008167 0.012289 0.119124 -0.012127 0.734331 0.796407 -0.062500 0 0 0 0 0 0 4 262195
-0.008165 0.012285 0.119126 0.003837 0.675521 0.843885 -0.062500 0 0 0 0 0 0 4 263256
-0.008165 0.012283 0.119126 0.013967 0.642318 0.862549 -0.062500 0 0 0 0 0 0 4 264253
-0.008164 0.012281 0.119127 0.019711 0.624731 0.869439 -0.062500 0 0 0 0 0 0 4 265235
-0.008164 0.012281 0.119127 0.022807 0.615640 0.871936 -0.062500 0 0 0 0 0 0 4 266285
-0.008160 0.012265 0.119140 -0.029102 0.810806 0.686762 -0.062500 0 0 0 0 0 0 4 267254
-0.008157 0.012257 0.119145 -0.012569 0.735582 0.775536 -0.062500 0 0 0 0 0 0 4 268237
-0.008156 0.012252 0.119146 0.003608 0.676152 0.823096 -0.062500 0 0 0 0 0 0 4 269251
-0.008155 0.012250 0.119147 0.013845 0.642621 0.841768 -0.062500 0 0 0 0 0 0 4 270236
-0.008155 0.012249 0.119147 0.019668 0.624894 0.848655 -0.062500 0 0 0 0 0 0 4 271180
-0.008154 0.012248 0.119147 0.022792 0.615724 0.851162 -0.062500 0 0 0 0 0 0 4 272169
-0.008150 0.012233 0.119161 -0.029158 0.810973 0.666044 -0.062500 0 0 0 0 0 0 4 273171
-0.008148 0.012224 0.119166 -0.012622 0.735669 0.754821 -0.062500 0 0 0 0 0 0 4 274180
-0.008146 0.012220 0.119167 0.003609 0.676177 0.802338 -0.062500 0 0 0 0 0 0 4 275171
-0.008145 0.012218 0.119168 0.013842 0.642631 0.821019 -0.062500 0 0 0 0 0 0 4 276179
-0.008145 0.012217 0.119168 0.019656 0.624896 0.827888 -0.062500 0 0 0 0 0 0 4 277170
-0.008145 0.012216 0.119168 0.022788 0.615731 0.830395 -0.062500 0 0 0 0 0 0 4 278179
-0.008141 0.012200 0.119181 -0.029206 0.811105 0.645362 -0.062500 0 0 0 0 0 0 4 279170
-0.008138 0.012192 0.119186 -0.012638 0.735713 0.734097 -0.062500 0 0 0 0 0 0 4 280179
-0.008137 0.012188 0.119188 0.003613 0.676197 0.781588 -0.062500 0 0 0 0 0 0 4 281179
-0.008136 0.012185 0.119189 0.013837 0.642649 0.800272 -0.062500 0 0 0 0 0 0 4 282184
-0.008135 0.012184 0.119189 0.019655 0.624898 0.807144 -0.062500 0 0 0 0 0 0 4 283175
-0.008135 0.012184 0.119189 0.022803 0.615723 0.809624 -0.062500 0 0 0 0 0 0 4 284182
-0.008131 0.012168 0.119202 -0.029255 0.811244 0.624678 -0.062500 0 0 0 0 0 0 4 285180
-0.008128 0.012159 0.119207 -0.012671 0.735772 0.713396 -0.062500 0 0 0 0 0 0 4 286189
-0.008127 0.012155 0.119209 0.003594 0.676216 0.760868 -0.062500 0 0 0 0 0 0 4 287179
-0.008126 0.012153 0.119209 0.013846 0.642653 0.779520 -0.062500 0 0 0 0 0 0 4 288169
-0.008126 0.012152 0.119210 0.019645 0.624899 0.786392 -0.062500 0 0 0 0 0 0 4 289182
-0.008126 0.012151 0.119210 0.022810 0.615729 0.788890 -0.062500 0 0 0 0 0 0 4 290176
-0.008121 0.012135 0.119223 -0.029294 0.811384 0.604023 -0.062500 0 0 0 0 0 0 4 291173
-0.008119 0.012127 0.119228 -0.005270 0.714893 0.692689 -0.062500 0 0 0 0 0 0 4 292158
-0.008117 0.012123 0.119229 0.011009 0.655295 0.740137 -0.062500 0 0 0 0 0 0 4 293174
-0.008117 0.012120 0.119230 0.021236 0.621711 0.758780 -0.062500 0 0 0 0 0 0 4 294175
-0.008116 0.012119 0.119230 0.027053 0.603957 0.765665 -0.062500 0 0 0 0 0 0 4 295157
-0.008116 0.012119 0.119230 0.030210 0.594784 0.768147 -0.062500 0 0 0 0 0 0 4 296175
-0.008116 0.012118 0.119230 0.031887 0.590082 0.769035 -0.062500 0 0 0 0 0 0 4 297174
-0.008112 0.012103 0.119244 -0.021063 0.788195 0.583684 -0.062500 0 0 0 0 0 0 4 298180
-0.008109 0.012094 0.119248 -0.004843 0.713751 0.672119 -0.062500 0 0 0 0 0 0 4 299179
-0.008108 0.012090 0.119250 0.011213 0.654708 0.719477 -0.062500 0 0 0 0 0 0 4 300175
-0.008107 0.012088 0.119251 0.021367 0.621410 0.738082 -0.062500 0 0 0 0 0 0 4 301173
-0.008106 0.012087 0.119251 0.027113 0.603817 0.744935 -0.062500 0 0 0 0 0 0 4 302156
-0.008106 0.012086 0.119251 0.030226 0.594707 0.747424 -0.062500 0 0 0 0 0 0 4 303175
-0.008102 0.012070 0.119264 -0.021962 0.790680 0.562710 -0.062500 0 0 0 0 0 0 4 304176
-0.008099 0.012062 0.119269 -0.005285 0.714995 0.651317 -0.062500 0 0 0 0 0 0 4 305156
-0.008098 0.012058 0.119271 0.010990 0.655325 0.698717 -0.062500 0 0 0 0 0 0 4 306174
-0.008097 0.012055 0.119272 0.021253 0.621722 0.717360 -0.062500 0 0 0 0 0 0 4 307257
-0.008097 0.012054 0.119272 0.027067 0.603953 0.724220 -0.062500 0 0 0 0 0 0 4 308253
-0.008097 0.012054 0.119272 0.030202 0.594779 0.726702 -0.062500 0 0 0 0 0 0 4 309255
-0.008096 0.012053 0.119272 0.031868 0.590098 0.727609 -0.062500 0 0 0 0 0 0 4 310229
-0.008092 0.012038 0.119285 -0.021170 0.788457 0.542393 -0.062500 0 0 0 0 0 0 4 311257
-0.008090 0.012029 0.119290 -0.004898 0.713871 0.630753 -0.062500 0 0 0 0 0 0 4 312253
-0.008088 0.012025 0.119292 0.011206 0.654757 0.678087 -0.062500 0 0 0 0 0 0 4 313228
-0.008088 0.012023 0.119292 0.021367 0.621414 0.696662 -0.062500 0 0 0 0 0 0 4 314260
-0.008087 0.012022 0.119292 0.027126 0.603813 0.703507 -0.062500 0 0 0 0 0 0 4 315255
-0.008087 0.012021 0.119293 0.030225 0.594710 0.706005 -0.062500 0 0 0 0 0 0 4 316268
-0.008087 0.012021 0.119293 0.031883 0.590054 0.706895 -0.062500 0 0 0 0 0 0 4 317254
-0.008087 0.012021 0.119293 0.032753 0.587677 0.707207 -0.062500 0 0 0 0 0 0 4 318259
-0.008087 0.012020 0.119293 0.033164 0.586488 0.707336 -0.062500 0 0 0 0 0 0 4 319233
-0.008083 0.012005 0.119306 -0.022803 0.788154 0.521914 -0.062500 0 0 0 0 0 0 4 320227
-0.008080 0.011997 0.119311 -0.006830 0.714398 0.610151 -0.062500 0 0 0 0 0 0 4 321220
-0.008079 0.011992 0.119312 0.009128 0.655701 0.657416 -0.062500 0 0 0 0 0 0 4 324877
-0.008078 0.011990 0.119313 0.019191 0.622591 0.675977 -0.062500 0 0 0 0 0 0 4 325341
-0.008077 0.011989 0.119313 0.024882 0.605089 0.682828 -0.062500 0 0 0 0 0 0 4 326845
-0.008077 0.011988 0.119313 0.028008 0.596034 0.685301 -0.062500 0 0 0 0 0 0 4 327260
-0.008077 0.011988 0.119313 0.029650 0.591405 0.686194 -0.062500 0 0 0 0 0 0 4 328264
-0.008077 0.011988 0.119313 0.030491 0.589046 0.686507 -0.062500 0 0 0 0 0 0 4 329269
-0.008077 0.011988 0.119313 0.030907 0.587868 0.686642 -0.062500 0 0 0 0 0 0 4 330229
-0.008073 0.011972 0.119327 -0.022877 0.788299 0.501300 -0.062500 0 0 0 0 0 0 4 331235
-0.008070 0.011964 0.119331 -0.006832 0.714460 0.589506 -0.062500 0 0 0 0 0 0 4 332257
-0.008069 0.011960 0.119333 0.009110 0.655729 0.636744 -0.062500 0 0 0 0 0 0 4 333249
-0.008068 0.011958 0.119334 0.019178 0.622592 0.655301 -0.062500 0 0 0 0 0 0 4 334232
-0.008068 0.011956 0.119334 0.024894 0.605084 0.662127 -0.062500 0 0 0 0 0 0 4 335230
-0.008068 0.011956 0.119334 0.028007 0.596040 0.664610 -0.062500 0 0 0 0 0 0 4 336269
-0.008067 0.011956 0.119334 0.029648 0.591411 0.665502 -0.062500 0 0 0 0 0 0 4 337228
-0.008067 0.011955 0.119334 0.030492 0.589042 0.665823 -0.062500 0 0 0 0 0 0 4 338261
-0.008063 0.011940 0.119347 -0.023111 0.789035 0.480647 -0.062500 0 0 0 0 0 0 4 339259
-0.008061 0.011932 0.119352 -0.006983 0.714822 0.568838 -0.062500 0 0 0 0 0 0 4 340261
-0.008059 0.011927 0.119354 0.009051 0.655900 0.616077 -0.062500 0 0 0 0 0 0 4 341252
-0.008059 0.011925 0.119354 0.019150 0.622678 0.634627 -0.062500 0 0 0 0 0 0 4 342234
-0.008058 0.011924 0.119355 0.024894 0.605121 0.641448 -0.062500 0 0 0 0 0 0 4 343177
-0.008058 0.011923 0.119355 0.028005 0.596050 0.643929 -0.062500 0 0 0 0 0 0 4 344168
-0.008058 0.011923 0.119355 0.029624 0.591414 0.644838 -0.062500 0 0 0 0 0 0 4 345176
-0.008058 0.011923 0.119355 0.030496 0.589056 0.645149 -0.062500 0 0 0 0 0 0 4 346167
-0.008054 0.011907 0.119368 -0.015559 0.768186 0.460038 -0.062500 0 0 0 0 0 0 4 347177
-0.008051 0.011899 0.119373 0.000619 0.693894 0.548205 -0.062500 0 0 0 0 0 0 4 348166
-0.008050 0.011895 0.119374 0.016633 0.634938 0.595417 -0.062500 0 0 0 0 0 0 4 349176
-0.008049 0.011892 0.119375 0.026769 0.601700 0.613950 -0.062500 0 0 0 0 0 0 4 350184
-0.008048 0.011891 0.119375 0.032512 0.584150 0.620794 -0.062500 0 0 0 0 0 0 4 351167
-0.008048 0.011891 0.119375 0.035606 0.575068 0.623254 -0.062500 0 0 0 0 0 0 4 352177
-0.008044 0.011875 0.119389 -0.016914 0.771867 0.439022 -0.062500 0 0 0 0 0 0 4 353166
-0.008041 0.011866 0.119393 -0.000047 0.695747 0.527423 -0.062500 0 0 0 0 0 0 4 354186
-0.008040 0.011862 0.119395 0.016309 0.635860 0.574712 -0.062500 0 0 0 0 0 0 4 355181
-0.008039 0.011860 0.119396 0.026591 0.602172 0.593287 -0.062500 0 0 0 0 0 0 4 356175
-0.008039 0.011859 0.119396 0.032413 0.584379 0.600126 -0.062500 0 0 0 0 0 0 4 357169
-0.008034 0.011843 0.119409 -0.018628 0.776746 0.417538 -0.062500 0 0 0 0 0 0 4 358167
-0.008032 0.011834 0.119414 -0.000951 0.698231 0.506491 -0.062500 0 0 0 0 0 0 4 359175
-0.008030 0.011829 0.119416 0.015858 0.637099 0.553967 -0.062500 0 0 0 0 0 0 4 360180
-0.008029 0.011827 0.119416 0.026355 0.602790 0.572601 -0.062500 0 0 0 0 0 0 4 361176
-0.008029 0.011826 0.119417 0.032298 0.584695 0.579461 -0.062500 0 0 0 0 0 0 4 362168
-0.008029 0.011825 0.119417 0.035524 0.575345 0.581941 -0.062500 0 0 0 0 0 0 4 363172
-0.008025 0.011810 0.119430 -0.017062 0.772262 0.397861 -0.062500 0 0 0 0 0 0 4 364177
-0.008022 0.011801 0.119435 -0.000112 0.695933 0.486204 -0.062500 0 0 0 0 0 0 4 365172
-0.008021 0.011797 0.119436 0.016281 0.635940 0.533467 -0.062500 0 0 0 0 0 0 4 366176
-0.008020 0.011794 0.119437 0.026587 0.602189 0.551996 -0.062500 0 0 0 0 0 0 4 367172
-0.008019 0.011793 0.119437 0.032431 0.584394 0.558830 -0.062500 0 0 0 0 0 0 4 368173
-0.008019 0.011793 0.119437 0.035563 0.575199 0.561309 -0.062500 0 0 0 0 0 0 4 369171
-0.008015 0.011777 0.119450 -0.017064 0.772319 0.377300 -0.062500 0 0 0 0 0 0 4 370280
-0.008012 0.011768 0.119455 -0.000128 0.695951 0.465607 -0.062500 0 0 0 0 0 0 4 371181
-0.008011 0.011764 0.119457 0.016280 0.635940 0.512845 -0.062500 0 0 0 0 0 0 4 372156
-0.008010 0.011762 0.119458 0.026584 0.602196 0.531382 -0.062500 0 0 0 0 0 0 4 373175
-0.008010 0.011761 0.119458 0.032423 0.584387 0.538206 -0.062500 0 0 0 0 0 0 4 374170
-0.008005 0.011745 0.119471 -0.018777 0.777162 0.355860 -0.062500 0 0 0 0 0 0 4 375173
-0.008003 0.011736 0.119476 -0.001014 0.698409 0.444701 -0.062500 0 0 0 0 0 0 4 376172
-0.008001 0.011731 0.119478 0.015848 0.637162 0.492114 -0.062500 0 0 0 0 0 0 4 377169
-0.008000 0.011729 0.119478 0.026352 0.602803 0.510733 -0.062500 0 0 0 0 0 0 4 378300
-0.008000 0.011728 0.119478 0.032307 0.584701 0.517570 -0.062500 0 0 0 0 0 0 4 379298
-0.007996 0.011712 0.119492 -0.018876 0.777449 0.335301 -0.062500 0 0 0 0 0 0 4 380169
-0.007993 0.011703 0.119496 -0.001068 0.698536 0.424132 -0.062500 0 0 0 0 0 0 4 381169
-0.007991 0.011699 0.119498 0.019213 0.616325 0.471524 -0.062500 0 0 0 0 0 0 4 382279
-0.007991 0.011696 0.119499 0.029743 0.581930 0.490114 -0.062500 0 0 0 0 0 0 4 383299
-0.007990 0.011695 0.119499 0.035684 0.563805 0.496968 -0.062500 0 0 0 0 0 0 4 384172
-0.007986 0.011679 0.119512 -0.015551 0.756692 0.314769 -0.062500 0 0 0 0 0 0 4 385295
-0.007983 0.011671 0.119517 0.002296 0.677701 0.403560 -0.062500 0 0 0 0 0 0 4 386296
-0.007982 0.011666 0.119519 0.019185 0.616345 0.450932 -0.062500 0 0 0 0 0 0 4 387171
-0.007981 0.011664 0.119519 0.029737 0.581939 0.469529 -0.062500 0 0 0 0 0 0 4 388279
-0.007980 0.011663 0.119520 0.035672 0.563807 0.476365 -0.062500 0 0 0 0 0 0 4 389295
-0.007980 0.011662 0.119520 0.038886 0.554453 0.478842 -0.062500 0 0 0 0 0 0 4 390293
-0.007976 0.011646 0.119533 -0.013937 0.752055 0.295150 -0.062500 0 0 0 0 0 0 4 391297
-0.007973 0.011638 0.119538 0.003166 0.675340 0.383329 -0.062500 0 0 0 0 0 0 4 392295
-0.007972 0.011633 0.119539 0.019633 0.615144 0.430481 -0.062500 0 0 0 0 0 0 4 393294
-0.007971 0.011631 0.119540 0.029971 0.581332 0.448972 -0.062500 0 0 0 0 0 0 4 394294
-0.007971 0.011630 0.119540 0.035774 0.563503 0.455787 -0.062500 0 0 0 0 0 0 4 395384
-0.007966 0.011614 0.119553 -0.015588 0.756806 0.273743 -0.062500 0 0 0 0 0 0 4 396380
-0.007964 0.011605 0.119558 0.002295 0.677731 0.362462 -0.062500 0 0 0 0 0 0 4 397379
-0.007962 0.011601 0.119560 0.019180 0.616358 0.409809 -0.062500 0 0 0 0 0 0 4 398532
-0.007961 0.011598 0.119561 0.029737 0.581940 0.428365 -0.062500 0 0 0 0 0 0 4 399383
-0.007961 0.011597 0.119561 0.035685 0.563802 0.435190 -0.062500 0 0 0 0 0 0 4 400389
-0.007957 0.011581 0.119574 -0.015706 0.757089 0.253243 -0.062500 0 0 0 0 0 0 4 401265
-0.007954 0.011572 0.119579 0.002233 0.677877 0.341919 -0.062500 0 0 0 0 0 0 4 402391
-0.007953 0.011568 0.119581 0.019182 0.616416 0.389233 -0.062500 0 0 0 0 0 0 4 403381
-0.007952 0.011565 0.119581 0.029732 0.581963 0.407800 -0.062500 0 0 0 0 0 0 4 404391
-0.007951 0.011564 0.119581 0.035681 0.563814 0.414620 -0.062500 0 0 0 0 0 0 4 405349
-0.007951 0.011564 0.119581 0.038876 0.554456 0.417096 -0.062500 0 0 0 0 0 0 4 406353
-0.007947 0.011548 0.119595 -0.014067 0.752442 0.233639 -0.062500 0 0 0 0 0 0 4 407374
-0.007944 0.011539 0.119599 0.003088 0.675528 0.321728 -0.062500 0 0 0 0 0 0 4 408351
-0.007943 0.011535 0.119601 0.019622 0.615207 0.368804 -0.062500 0 0 0 0 0 0 4 409379
-0.007942 0.011533 0.119602 0.029968 0.581345 0.387279 -0.062500 0 0 0 0 0 0 4 410358
-0.007942 0.011532 0.119602 0.035786 0.563499 0.394080 -0.062500 0 0 0 0 0 0 4 411394
-0.007941 0.011531 0.119602 0.038937 0.554302 0.396534 -0.062500 0 0 0 0 0 0 4 412382
-0.007941 0.011531 0.119602 0.040591 0.549592 0.397430 -0.062500 0 0 0 0 0 0 4 413382
-0.007941 0.011530 0.119602 0.041479 0.547218 0.397743 -0.062500 0 0 0 0 0 0 4 414381
-0.007941 0.011530 0.119602 0.041913 0.546000 0.397858 -0.062500 0 0 0 0 0 0 4 415386
-0.007937 0.011515 0.119615 -0.012573 0.748310 0.213644 -0.062500 0 0 0 0 0 0 4 416664
-0.007934 0.011506 0.119620 0.003859 0.673406 0.301374 -0.062500 0 0 0 0 0 0 4 417376
-0.007933 0.011502 0.119622 0.020004 0.614145 0.348332 -0.062500 0 0 0 0 0 0 4 418358
-0.007932 0.011500 0.119622 0.030154 0.580810 0.366761 -0.062500 0 0 0 0 0 0 4 419374
-0.007932 0.011499 0.119623 0.035893 0.563239 0.373537 -0.062500 0 0 0 0 0 0 4 420358
-0.007932 0.011498 0.119623 0.039007 0.554162 0.375987 -0.062500 0 0 0 0 0 0 4 421374
-0.007931 0.011498 0.119623 0.040638 0.549525 0.376869 -0.062500 0 0 0 0 0 0 4 422355
-0.007931 0.011498 0.119623 0.041464 0.547170 0.377185 -0.062500 0 0 0 0 0 0 4 423372
-0.007931 0.011498 0.119623 0.041905 0.545981 0.377303 -0.062500 0 0 0 0 0 0 4 424373
-0.007931 0.011498 0.119623 0.042144 0.545391 0.377354 -0.062500 0 0 0 0 0 0 4 425357
-0.007927 0.011482 0.119636 -0.011689 0.727350 0.193177 -0.062500 0 0 0 0 0 0 4 426246
-0.007925 0.011474 0.119641 0.004696 0.652536 0.280875 -0.062500 0 0 0 0 0 0 4 427292
-0.007923 0.011469 0.119642 0.020823 0.593294 0.327802 -0.062500 0 0 0 0 0 0 4 428292
-0.007922 0.011467 0.119643 0.030971 0.559999 0.346229 -0.062500 0 0 0 0 0 0 4 429174
-0.007922 0.011466 0.119643 0.036709 0.542435 0.352990 -0.062500 0 0 0 0 0 0 4 430291
-0.007922 0.011465 0.119643 0.039799 0.533362 0.355445 -0.062500 0 0 0 0 0 0 4 431291
-0.007922 0.011465 0.119643 0.041428 0.528724 0.356326 -0.062500 0 0 0 0 0 0 4 432299
-0.007922 0.011465 0.119643 0.042270 0.526386 0.356653 -0.062500 0 0 0 0 0 0 4 433175
-0.007922 0.011465 0.119643 0.042702 0.525199 0.356758 -0.062500 0 0 0 0 0 0 4 434297
-0.007922 0.011465 0.119643 0.042924 0.524591 0.356794 -0.062500 0 0 0 0 0 0 4 435177
-0.007922 0.011465 0.119643 0.043019 0.524301 0.356827 -0.062500 0 0 0 0 0 0 4 436309
-0.007917 0.011449 0.119656 -0.011667 0.727329 0.172726 -0.062500 0 0 0 0 0 0 4 437185
-0.007915 0.011441 0.119661 0.004712 0.652520 0.260384 -0.062500 0 0 0 0 0 0 4 438159
-0.007913 0.011436 0.119663 0.020836 0.593289 0.307294 -0.062500 0 0 0 0 0 0 4 439299
-0.007913 0.011434 0.119663 0.030970 0.559972 0.325687 -0.062500 0 0 0 0 0 0 4 440290
-0.007912 0.011433 0.119664 0.036701 0.542424 0.332460 -0.062500 0 0 0 0 0 0 4 441299
-0.007912 0.011432 0.119664 0.039796 0.533367 0.334911 -0.062500 0 0 0 0 0 0 4 442298
-0.007912 0.011432 0.119664 0.041426 0.528730 0.335790 -0.062500 0 0 0 0 0 0 4 443188
-0.007912 0.011432 0.119664 0.042271 0.526382 0.336124 -0.062500 0 0 0 0 0 0 4 444285
-0.007912 0.011432 0.119664 0.042704 0.525193 0.336230 -0.062500 0 0 0 0 0 0 4 445303
-0.007912 0.011432 0.119664 0.042931 0.524604 0.336264 -0.062500 0 0 0 0 0 0 4 446306
-0.007912 0.011432 0.119664 0.043043 0.524300 0.336280 -0.062500 0 0 0 0 0 0 4 447306
-0.007912 0.011432 0.119664 0.043083 0.524146 0.336291 -0.062500 0 0 0 0 0 0 4 448306
-0.007912 0.011432 0.119664 0.043131 0.524062 0.336294 -0.062500 0 0 0 0 0 0 4 449180
-0.007912 0.011432 0.119664 0.043123 0.524027 0.336290 -0.062500 0 0 0 0 0 0 4 450299
-0.007912 0.011432 0.119664 0.043157 0.524016 0.336294 -0.062500 0 0 0 0 0 0 4 451309
-0.007912 0.011432 0.119664 0.043153 0.524006 0.336289 -0.062500 0 0 0 0 0 0 4 452309
-0.007912 0.011432 0.119664 0.043152 0.524005 0.336288 -0.062500 0 0 0 0 0 0 4 453310
-0.007908 0.011416 0.119677 -0.011700 0.727321 0.152288 -0.062500 0 0 0 0 0 0 4 454305
-0.007905 0.011408 0.119682 0.004715 0.652496 0.239897 -0.062500 0 0 0 0 0 0 4 455303
-0.007904 0.011404 0.119683 0.020865 0.593268 0.286778 -0.062500 0 0 0 0 0 0 4 456305
-0.007903 0.011401 0.119684 0.030970 0.559977 0.305181 -0.062500 0 0 0 0 0 0 4 457276
-0.007903 0.011400 0.119684 0.036717 0.542409 0.311934 -0.062500 0 0 0 0 0 0 4 458304
-0.007902 0.011400 0.119684 0.039798 0.533363 0.314396 -0.062500 0 0 0 0 0 0 4 459306
-0.007902 0.011399 0.119684 0.041427 0.528725 0.315274 -0.062500 0 0 0 0 0 0 4 460304
-0.007902 0.011399 0.119684 0.042262 0.526377 0.315593 -0.062500 0 0 0 0 0 0 4 461303
-0.007902 0.011399 0.119684 0.042702 0.525197 0.315702 -0.062500 0 0 0 0 0 0 4 462305
-0.007902 0.011399 0.119684 0.042925 0.524590 0.315739 -0.062500 0 0 0 0 0 0 4 463305
-0.007902 0.011399 0.119684 0.043052 0.524302 0.315768 -0.062500 0 0 0 0 0 0 4 464303
-0.007902 0.011399 0.119684 0.043083 0.524150 0.315765 -0.062500 0 0 0 0 0 0 4 465303
-0.007902 0.011399 0.119684 0.043130 0.524067 0.315766 -0.062500 0 0 0 0 0 0 4 466275
-0.007902 0.011399 0.119684 0.043129 0.524040 0.315769 -0.062500 0 0 0 0 0 0 4 467309
-0.007902 0.011399 0.119684 0.043149 0.524013 0.315761 -0.062500 0 0 0 0 0 0 4 468301
-0.007902 0.011399 0.119684 0.043153 0.524001 0.315769 -0.062500 0 0 0 0 0 0 4 469305
-0.007902 0.011399 0.119684 0.043154 0.523999 0.315770 -0.062500 0 0 0 0 0 0 4 470305
-0.007902 0.011399 0.119684 0.043154 0.523999 0.315770 -0.062500 0 0 0 0 0 0 4 471305
-0.007902 0.011399 0.119684 0.043154 0.523999 0.315770 -0.062500 0 0 0 0 0 0 4 472302
-0.007902 0.011399 0.119684 0.043154 0.523999 0.315770 -0.062500 0 0 0 0 0 0 4 473297
-0.007902 0.011399 0.119684 0.043121 0.523996 0.315774 -0.062500 0 0 0 0 0 0 4 474294
-0.007898 0.011383 0.119697 -0.011729 0.727453 0.131834 -0.062500 0 0 0 0 0 0 4 475752
-0.007895 0.011375 0.119702 0.004707 0.652557 0.219412 -0.062500 0 0 0 0 0 0 4 478088
-0.007894 0.011371 0.119704 0.020840 0.593278 0.266283 -0.062500 0 0 0 0 0 0 4 479380
-0.007893 0.011369 0.119704 0.030982 0.559970 0.284670 -0.062500 0 0 0 0 0 0 4 480369
-0.007893 0.011367 0.119705 0.036715 0.542419 0.291423 -0.062500 0 0 0 0 0 0 4 481385
-0.007893 0.011367 0.119705 0.039791 0.533352 0.293884 -0.062500 0 0 0 0 0 0 4 482370
-0.007892 0.011366 0.119705 0.041425 0.528729 0.294758 -0.062500 0 0 0 0 0 0 4 483380
-0.007892 0.011366 0.119705 0.042268 0.526391 0.295082 -0.062500 0 0 0 0 0 0 4 484362
-0.007892 0.011366 0.119705 0.042704 0.525193 0.295194 -0.062500 0 0 0 0 0 0 4 485352
-0.007892 0.011366 0.119705 0.042931 0.524602 0.295228 -0.062500 0 0 0 0 0 0 4 486382
-0.007892 0.011366 0.119705 0.043044 0.524299 0.295245 -0.062500 0 0 0 0 0 0 4 487380
-0.007892 0.011366 0.119705 0.043091 0.524154 0.295261 -0.062500 0 0 0 0 0 0 4 488377
-0.007892 0.011366 0.119705 0.043129 0.524071 0.295250 -0.062500 0 0 0 0 0 0 4 489348
-0.007888 0.011351 0.119718 -0.011805 0.727615 0.111398 -0.062500 0 0 0 0 0 0 4 490382
-0.007886 0.011342 0.119723 0.004677 0.652637 0.198953 -0.062500 0 0 0 0 0 0 4 491373
-0.007884 0.011338 0.119724 0.020826 0.593316 0.245803 -0.062500 0 0 0 0 0 0 4 492354
-0.007883 0.011336 0.119725 0.030965 0.559990 0.264163 -0.062500 0 0 0 0 0 0 4 493370
-0.007883 0.011334 0.119725 0.036713 0.542421 0.270930 -0.062500 0 0 0 0 0 0 4 494354
-0.007883 0.011334 0.119725 0.039813 0.533353 0.273371 -0.062500 0 0 0 0 0 0 4 495370
-0.007883 0.011334 0.119725 0.041426 0.528735 0.274251 -0.062500 0 0 0 0 0 0 4 496355
-0.007895 0.011319 0.119716 0.208925 0.716404 0.407924 -0.062500 0 0 0 0 0 0 4 497370
-0.007902 0.011312 0.119712 0.146643 0.634534 0.344598 -0.062500 0 0 0 0 0 0 4 498355
-0.007906 0.011308 0.119711 0.098393 0.579020 0.310655 -0.062500 0 0 0 0 0 0 4 499372
-0.007907 0.011307 0.119711 0.071625 0.550880 0.297319 -0.062500 0 0 0 0 0 0 4 500389
-0.007908 0.011306 0.119710 0.057654 0.537178 0.292416 -0.062500 0 0 0 0 0 0 4 501371
-0.007904 0.011290 0.119724 -0.004445 0.734238 0.106915 -0.062500 0 0 0 0 0 0 4 502353
-0.007902 0.011281 0.119728 0.008380 0.655878 0.193771 -0.062500 0 0 0 0 0 0 4 503372
-0.007901 0.011277 0.119730 0.022702 0.594903 0.240350 -0.062500 0 0 0 0 0 0 4 504353
-0.007900 0.011275 0.119731 0.032037 0.540008 0.258615 -0.062500 0 0 0 0 0 0 4 505370
-0.007900 0.011274 0.119731 0.037295 0.522047 0.265351 -0.062500 0 0 0 0 0 0 4 506352
-0.007900 0.011273 0.119731 0.040161 0.512798 0.267786 -0.062500 0 0 0 0 0 0 4 507369
-0.007899 0.011273 0.119731 0.041671 0.508066 0.268650 -0.062500 0 0 0 0 0 0 4 508353
-0.007899 0.011272 0.119731 0.042482 0.505680 0.268961 -0.062500 0 0 0 0 0 0 4 509368
-0.007895 0.011257 0.119744 -0.012116 0.708348 0.085438 -0.062500 0 0 0 0 0 0 4 510351
-0.007893 0.011248 0.119749 0.004565 0.632615 0.172957 -0.062500 0 0 0 0 0 0 4 511297
-0.007891 0.011244 0.119750 0.020857 0.572886 0.219750 -0.062500 0 0 0 0 0 0 4 512287
-0.007890 0.011242 0.119751 0.031038 0.539389 0.238107 -0.062500 0 0 0 0 0 0 4 513296
-0.007890 0.011241 0.119751 0.036810 0.521746 0.244853 -0.062500 0 0 0 0 0 0 4 514286
-0.007890 0.011240 0.119751 0.039912 0.512637 0.247295 -0.062500 0 0 0 0 0 0 4 515295
-0.007890 0.011240 0.119751 0.041556 0.507986 0.248178 -0.062500 0 0 0 0 0 0 4 516305
-0.007890 0.011240 0.119751 0.042386 0.505626 0.248487 -0.062500 0 0 0 0 0 0 4 517301
-0.007890 0.011239 0.119751 0.042836 0.504442 0.248608 -0.062500 0 0 0 0 0 0 4 518301
-0.007885 0.011224 0.119764 -0.011977 0.707880 0.065088 -0.062500 0 0 0 0 0 0 4 519283
-0.007883 0.011215 0.119769 0.004649 0.632344 0.152534 -0.062500 0 0 0 0 0 0 4 520299
-0.007881 0.011211 0.119771 0.020901 0.572751 0.199300 -0.062500 0 0 0 0 0 0 4 521286
-0.007881 0.011209 0.119771 0.031074 0.539314 0.217646 -0.062500 0 0 0 0 0 0 4 522306
-0.007880 0.011208 0.119772 0.036832 0.521714 0.224390 -0.062500 0 0 0 0 0 0 4 523297
-0.007880 0.011207 0.119772 0.039907 0.512622 0.226830 -0.062500 0 0 0 0 0 0 4 524296
-0.007880 0.011207 0.119772 0.041549 0.507971 0.227712 -0.062500 0 0 0 0 0 0 4 525291
-0.007880 0.011207 0.119772 0.042386 0.505619 0.228026 -0.062500 0 0 0 0 0 0 4 526294
-0.007876 0.011191 0.119785 -0.012256 0.708608 0.044667 -0.062500 0 0 0 0 0 0 4 527291
-0.007873 0.011182 0.119790 0.004526 0.632710 0.132091 -0.062500 0 0 0 0 0 0 4 528292
-0.007872 0.011178 0.119791 0.025560 0.574376 0.178849 -0.062500 0 0 0 0 0 0 4 529292
-0.007871 0.011176 0.119792 0.035764 0.540845 0.197195 -0.062500 0 0 0 0 0 0 4 530290
-0.007870 0.011175 0.119792 0.041520 0.523182 0.203946 -0.062500 0 0 0 0 0 0 4 531293
-0.007870 0.011174 0.119792 0.044621 0.514074 0.206374 -0.062500 0 0 0 0 0 0 4 532291
-0.007883 0.011159 0.119783 0.208158 0.697905 0.341009 -0.062500 0 0 0 0 0 0 4 533289
-0.007885 0.011136 0.119792 0.091204 0.819268 0.094311 -0.062500 0 0 0 0 0 0 4 534296
-0.007886 0.011125 0.119796 0.059732 0.687817 0.147718 -0.062500 0 0 0 0 0 0 4 535278
-0.007887 0.011119 0.119797 0.049303 0.599864 0.181075 -0.062500 0 0 0 0 0 0 4 536294
-0.007887 0.011116 0.119798 0.045535 0.552574 0.194476 -0.062500 0 0 0 0 0 0 4 537293
-0.007887 0.011114 0.119798 0.044154 0.528229 0.199426 -0.062500 0 0 0 0 0 0 4 538291
-0.007887 0.011113 0.119798 0.043609 0.515846 0.201223 -0.062500 0 0 0 0 0 0 4 539291
-0.007887 0.011113 0.119798 0.043419 0.509569 0.201866 -0.062500 0 0 0 0 0 0 4 540289
-0.007887 0.011113 0.119798 0.043343 0.506416 0.202093 -0.062500 0 0 0 0 0 0 4 541289
-0.007887 0.011113 0.119798 0.043297 0.504840 0.202184 -0.062500 0 0 0 0 0 0 4 542289
-0.007887 0.011113 0.119798 0.043301 0.504038 0.202204 -0.062500 0 0 0 0 0 0 4 543292
-0.007883 0.011097 0.119811 -0.011861 0.708100 0.018968 -0.062500 0 0 0 0 0 0 4 544289
-0.007880 0.011088 0.119816 0.004707 0.632426 0.106283 -0.062500 0 0 0 0 0 0 4 545289
-0.007879 0.011084 0.119817 0.020931 0.572764 0.152967 -0.062500 0 0 0 0 0 0 4 546289
-0.007878 0.011082 0.119818 0.031094 0.539310 0.171265 -0.062500 0 0 0 0 0 0 4 547292
-0.007877 0.011081 0.119818 0.036809 0.521700 0.178003 -0.062500 0 0 0 0 0 0 4 548291
-0.007877 0.011080 0.119818 0.039923 0.512610 0.180433 -0.062500 0 0 0 0 0 0 4 549290
-0.007877 0.011080 0.119818 0.041568 0.507965 0.181300 -0.062500 0 0 0 0 0 0 4 550287
-0.007877 0.011080 0.119818 0.042398 0.505636 0.181632 -0.062500 0 0 0 0 0 0 4 551293
-0.007877 0.011080 0.119818 0.042833 0.504436 0.181741 -0.062500 0 0 0 0 0 0 4 552286
-0.007873 0.011064 0.119831 -0.013322 0.687798 -0.001395 -0.062500 0 0 0 0 0 0 4 553294
-0.007870 0.011055 0.119836 0.008648 0.613355 0.085891 -0.062500 0 0 0 0 0 0 4 554290
-0.007869 0.011051 0.119838 0.024953 0.553610 0.132549 -0.062500 0 0 0 0 0 0 4 555377
-0.007868 0.011049 0.119838 0.035169 0.520107 0.150854 -0.062500 0 0 0 0 0 0 4 556372
-0.007880 0.011033 0.119829 0.202188 0.690861 0.291674 -0.062500 0 0 0 0 0 0 4 557346
-0.007887 0.011026 0.119826 0.142614 0.601263 0.230289 -0.062500 0 0 0 0 0 0 4 558379
-0.007890 0.011022 0.119824 0.095799 0.541774 0.196986 -0.062500 0 0 0 0 0 0 4 559375
-0.007892 0.011020 0.119824 0.069810 0.511592 0.183895 -0.062500 0 0 0 0 0 0 4 560376
-0.007893 0.011019 0.119824 0.056197 0.496829 0.179076 -0.062500 0 0 0 0 0 0 4 561372
-0.007893 0.011019 0.119824 0.049261 0.489606 0.177317 -0.062500 0 0 0 0 0 0 4 562381
-0.007894 0.011019 0.119824 0.045721 0.486054 0.176687 -0.062500 0 0 0 0 0 0 4 563350
-0.007894 0.011019 0.119824 0.043909 0.484323 0.176466 -0.062500 0 0 0 0 0 0 4 564346
-0.007889 0.011003 0.119837 -0.012204 0.688221 -0.006638 -0.062500 0 0 0 0 0 0 4 565347
-0.007900 0.010980 0.119832 0.170395 0.801856 0.214801 -0.062500 0 0 0 0 0 0 4 566392
-0.007905 0.010968 0.119830 0.123793 0.661519 0.197540 -0.062500 0 0 0 0 0 0 4 567387
-0.007908 0.010963 0.119829 0.085427 0.573152 0.181585 -0.062500 0 0 0 0 0 0 4 568385
-0.007909 0.010960 0.119829 0.064274 0.527680 0.174868 -0.062500 0 0 0 0 0 0 4 569353
-0.007910 0.010959 0.119829 0.053337 0.505003 0.172349 -0.062500 0 0 0 0 0 0 4 570353
-0.007910 0.010958 0.119829 0.047769 0.493746 0.171423 -0.062500 0 0 0 0 0 0 4 571347
-0.007910 0.010958 0.119829 0.044946 0.488160 0.171113 -0.062500 0 0 0 0 0 0 4 572345
-0.007910 0.010958 0.119829 0.043525 0.485364 0.170992 -0.062500 0 0 0 0 0 0 4 573370
-0.007906 0.010942 0.119842 -0.012400 0.688915 -0.011955 -0.062500 0 0 0 0 0 0 4 574372
-0.007904 0.010933 0.119847 0.003845 0.612452 0.075197 -0.062500 0 0 0 0 0 0 4 575368
-0.007902 0.010929 0.119849 0.019887 0.552417 0.121778 -0.062500 0 0 0 0 0 0 4 576353
-0.007902 0.010927 0.119849 0.029993 0.518792 0.140040 -0.062500 0 0 0 0 0 0 4 577366
-0.007901 0.010926 0.119849 0.035689 0.501108 0.146741 -0.062500 0 0 0 0 0 0 4 578352
-0.007901 0.010925 0.119849 0.038775 0.491989 0.149166 -0.062500 0 0 0 0 0 0 4 579367
-0.007901 0.010925 0.119849 0.040398 0.487334 0.150043 -0.062500 0 0 0 0 0 0 4 580371
-0.007897 0.010909 0.119863 -0.014044 0.690059 -0.032453 -0.062500 0 0 0 0 0 0 4 581377
-0.007907 0.010886 0.119858 0.169360 0.802654 0.189327 -0.062500 0 0 0 0 0 0 4 582352
-0.007912 0.010874 0.119856 0.123299 0.661933 0.171901 -0.062500 0 0 0 0 0 0 4 583295
-0.007915 0.010869 0.119855 0.085165 0.573354 0.155892 -0.062500 0 0 0 0 0 0 4 584294
-0.007916 0.010866 0.119855 0.064154 0.527773 0.149121 -0.062500 0 0 0 0 0 0 4 585284
-0.007917 0.010865 0.119855 0.053287 0.505064 0.146601 -0.062500 0 0 0 0 0 0 4 586294
-0.007917 0.010864 0.119855 0.047737 0.493773 0.145689 -0.062500 0 0 0 0 0 0 4 587285
-0.007917 0.010864 0.119855 0.044926 0.488158 0.145353 -0.062500 0 0 0 0 0 0 4 588284
-0.007917 0.010863 0.119855 0.043516 0.485368 0.145232 -0.062500 0 0 0 0 0 0 4 589294
-0.007917 0.010863 0.119855 0.042808 0.483977 0.145195 -0.062500 0 0 0 0 0 0 4 590285
-0.007913 0.010847 0.119868 -0.014083 0.667883 -0.037502 -0.062500 0 0 0 0 0 0 4 591295
-0.007911 0.010839 0.119873 0.002373 0.591597 0.049571 -0.062500 0 0 0 0 0 0 4 592294
-0.007909 0.010835 0.119874 0.018539 0.531647 0.096095 -0.062500 0 0 0 0 0 0 4 593297
-0.007908 0.010832 0.119875 0.028666 0.498070 0.114332 -0.062500 0 0 0 0 0 0 4 594298
-0.007908 0.010831 0.119875 0.034397 0.480424 0.121031 -0.062500 0 0 0 0 0 0 4 595302
-0.007908 0.010831 0.119875 0.037500 0.471339 0.123444 -0.062500 0 0 0 0 0 0 4 596301
-0.007921 0.010816 0.119866 0.205398 0.656224 0.259101 -0.062500 0 0 0 0 0 0 4 597285
-0.007923 0.010793 0.119875 0.088392 0.778929 0.012678 -0.062500 0 0 0 0 0 0 4 598300
-0.007924 0.010781 0.119879 0.057101 0.646950 0.065498 -0.062500 0 0 0 0 0 0 4 599306
-0.007924 0.010775 0.119880 0.046784 0.558709 0.098546 -0.062500 0 0 0 0 0 0 4 600290
-0.007924 0.010772 0.119880 0.043080 0.511335 0.111832 -0.062500 0 0 0 0 0 0 4 601304
-0.007924 0.010771 0.119880 0.041693 0.486949 0.116722 -0.062500 0 0 0 0 0 0 4 602303
-0.007924 0.010770 0.119880 0.041162 0.474565 0.118507 -0.062500 0 0 0 0 0 0 4 603301
-0.007924 0.010769 0.119880 0.040988 0.468287 0.119134 -0.062500 0 0 0 0 0 0 4 604302
-0.007924 0.010769 0.119880 0.040903 0.465136 0.119372 -0.062500 0 0 0 0 0 0 4 605301
-0.007924 0.010769 0.119880 0.040857 0.463557 0.119459 -0.062500 0 0 0 0 0 0 4 606300
-0.007920 0.010753 0.119894 -0.014508 0.668299 -0.062972 -0.062500 0 0 0 0 0 0 4 607301
-0.007918 0.010745 0.119898 0.002142 0.591778 0.024033 -0.062500 0 0 0 0 0 0 4 608300
-0.007916 0.010741 0.119900 0.018432 0.531704 0.070491 -0.062500 0 0 0 0 0 0 4 609302
-0.007915 0.010738 0.119900 0.028623 0.498086 0.088704 -0.062500 0 0 0 0 0 0 4 610295
-0.007915 0.010737 0.119901 0.034381 0.480439 0.095397 -0.062500 0 0 0 0 0 0 4 611303
-0.007915 0.010737 0.119901 0.037492 0.471340 0.097810 -0.062500 0 0 0 0 0 0 4 612301
-0.007915 0.010736 0.119901 0.039127 0.466690 0.098684 -0.062500 0 0 0 0 0 0 4 613298
-0.007910 0.010720 0.119914 -0.015445 0.670019 -0.083370 -0.062500 0 0 0 0 0 0 4 614297
-0.007908 0.010712 0.119919 0.001686 0.592633 0.003675 -0.062500 0 0 0 0 0 0 4 615299
-0.007906 0.010707 0.119920 0.018201 0.532123 0.050172 -0.062500 0 0 0 0 0 0 4 616297
-0.007918 0.010691 0.119911 0.194704 0.687732 0.203493 -0.062500 0 0 0 0 0 0 4 617300
-0.007925 0.010683 0.119908 0.138038 0.589705 0.145852 -0.062500 0 0 0 0 0 0 4 618300
-0.007928 0.010679 0.119907 0.092810 0.525821 0.113847 -0.062500 0 0 0 0 0 0 4 619301
-0.007929 0.010677 0.119906 0.067667 0.493348 0.101194 -0.062500 0 0 0 0 0 0 4 620298
-0.007930 0.010676 0.119906 0.054507 0.477416 0.096549 -0.062500 0 0 0 0 0 0 4 621299
-0.007931 0.010675 0.119906 0.047780 0.469587 0.094855 -0.062500 0 0 0 0 0 0 4 622297
-0.007931 0.010675 0.119906 0.044333 0.465725 0.094246 -0.062500 0 0 0 0 0 0 4 623298
[truncated: 39,536,395 more chars]
