# Supplementary material for: Increasing Patient Engagement in Rehabilitation Exercises Using Computer-Based Citizen Science
Source: PLoS One. 2015 Mar 20;10(3):e0117013. doi: 10.1371/journal.pone.0117013 (PMC4368773; doi:10.1371/journal.pone.0117013)
Supplement: S3 Dataset — (ZIP) [file pone.0117013.s003.zip]

Archive with 32 entries (21 files):
- Dataset_S3/H21/H21_without.dat
- Dataset_S3/H21/H21_with.dat
- Dataset_S3/H22/H22_without.dat
- Dataset_S3/H22/H22_with.dat
- Dataset_S3/H23/H23_with.dat
- Dataset_S3/H23/H23_without.dat
- Dataset_S3/H24/H24_with.dat
- Dataset_S3/H24/H24_without.dat
- Dataset_S3/H25/H25_without.dat
- Dataset_S3/H25/H25_with.dat
- Dataset_S3/H26/H26_without.dat
- Dataset_S3/H26/H26_with.dat
- Dataset_S3/H27/H27_without.dat
- Dataset_S3/H27/H27_with.dat
- Dataset_S3/H28/H28_with.dat
- Dataset_S3/H28/H28_without.dat
- Dataset_S3/H29/H29_without.dat
- Dataset_S3/H29/H29_with.dat
- Dataset_S3/H30/H30_without.dat
- Dataset_S3/H30/H30_with.dat
- Dataset_S3/README.txt
- Dataset_S3/H21/
- Dataset_S3/H22/
- Dataset_S3/H23/
- Dataset_S3/H24/
- Dataset_S3/H25/
- Dataset_S3/H26/
- Dataset_S3/H27/
- Dataset_S3/H28/
- Dataset_S3/H29/
- Dataset_S3/H30/
- Dataset_S3/
