# Supplementary material for: Increasing Patient Engagement in Rehabilitation Exercises Using Computer-Based Citizen Science
Source: PLoS One. 2015 Mar 20;10(3):e0117013. doi: 10.1371/journal.pone.0117013 (PMC4368773; doi:10.1371/journal.pone.0117013)
Supplement: S3 Dataset — (ZIP) [file pone.0117013.s003.zip › Dataset_S3/H21/H21_without.dat]

0.004808 -0.027426 0.170165 2.446385 -6.474818 -3.174790 -0.000000 1 0 0 0 0 0 0 634
0.004712 -0.027212 0.170263 1.499158 -3.416567 -1.612765 -0.000031 1 0 0 0 0 0 0 1639
0.004629 -0.026998 0.170359 1.212493 -3.104719 -1.456233 -0.000062 1 0 0 0 0 0 0 2609
0.004562 -0.026808 0.170438 0.989912 -2.735274 -1.246846 -0.000093 1 0 0 0 0 0 0 3608
0.004517 -0.026683 0.170478 0.670156 -1.850729 -0.738616 -0.000124 1 0 0 0 0 0 0 4605
0.004506 -0.026599 0.170506 0.201533 -1.214813 -0.554054 -0.000156 1 0 0 0 0 0 0 5630
0.004527 -0.026585 0.170512 -0.270021 -0.231151 -0.264904 -0.000187 1 0 0 0 0 0 0 6605
0.004576 -0.026592 0.170500 -0.696696 0.153894 -0.039798 -0.000219 1 0 0 0 0 0 0 7633
0.004657 -0.026660 0.170464 -1.137441 0.987561 0.285727 -0.000249 1 0 0 0 0 0 0 8603
0.004766 -0.026742 0.170423 -1.556866 1.273607 0.349436 -0.000280 1 0 0 0 0 0 0 9604
0.004881 -0.026808 0.170382 -1.694585 1.144620 0.286431 -0.000385 1 0 0 0 0 0 0 12953
0.005071 -0.026771 0.170305 -2.679938 -0.207881 0.736630 -0.000406 1 0 0 0 0 0 0 13629
0.005173 -0.026720 0.170262 -1.646749 -0.496604 0.279219 -0.000483 1 0 0 0 0 0 0 16084
0.005212 -0.026444 0.170255 -0.721598 -3.444771 -0.250476 -0.000500 1 0 0 0 0 0 0 16632
0.005208 -0.026237 0.170255 -0.081605 -2.841877 -0.408579 -0.000531 1 0 0 0 0 0 0 17628
0.005148 -0.026009 0.170267 0.723031 -3.032976 -0.612501 -0.000562 1 0 0 0 0 0 0 18611
0.005098 -0.025783 0.170286 0.655884 -3.022115 -0.732241 -0.000593 1 0 0 0 0 0 0 19626
0.005049 -0.025598 0.170297 0.638309 -2.472841 -0.680207 -0.000624 1 0 0 0 0 0 0 20610
0.005001 -0.025435 0.170306 0.626832 -2.130889 -0.655434 -0.000656 1 0 0 0 0 0 0 21626
0.004968 -0.025329 0.170311 0.414194 -1.337419 -0.628636 -0.000687 1 0 0 0 0 0 0 22608
0.004979 -0.025307 0.170290 -0.173022 -0.149436 -0.321343 -0.000717 1 0 0 0 0 0 0 23567
0.005005 -0.025305 0.170273 -0.433445 0.233777 -0.354291 -0.000748 1 0 0 0 0 0 0 24573
0.005087 -0.025350 0.170243 -1.183169 0.894740 -0.201346 -0.000779 1 0 0 0 0 0 0 25559
0.005169 -0.025390 0.170213 -1.270003 0.911519 -0.253420 -0.000846 1 0 0 0 0 0 0 27692
0.005311 -0.025447 0.170163 -2.063579 1.158378 -0.001158 -0.000873 1 0 0 0 0 0 0 28571
0.005415 -0.025471 0.170124 -1.666298 0.756330 -0.157106 -0.000906 1 0 0 0 0 0 0 29636
0.005514 -0.025458 0.170100 -1.554343 0.274424 -0.403117 -0.000968 1 0 0 0 0 0 0 31601
0.005558 -0.025326 0.170094 -0.836323 -1.325926 -0.681913 -0.000998 1 0 0 0 0 0 0 32572
0.005570 -0.025172 0.170101 -0.349070 -1.759407 -0.914311 -0.001029 1 0 0 0 0 0 0 33559
0.005552 -0.025024 0.170108 0.077821 -1.717869 -0.941433 -0.001060 1 0 0 0 0 0 0 34568
0.005513 -0.024854 0.170129 0.402652 -1.988347 -1.156754 -0.001091 1 0 0 0 0 0 0 35558
0.005470 -0.024696 0.170156 0.480710 -1.858026 -1.280884 -0.001123 1 0 0 0 0 0 0 36567
0.005432 -0.024568 0.170170 0.418318 -1.445119 -1.153796 -0.001154 1 0 0 0 0 0 0 37570
0.005384 -0.024472 0.170185 0.530532 -0.970766 -1.169341 -0.001186 1 0 0 0 0 0 0 38579
0.005372 -0.024406 0.170186 0.077447 -0.521476 -1.007738 -0.001217 1 0 0 0 0 0 0 39569
0.005387 -0.024380 0.170179 -0.309534 0.050038 -0.915209 -0.001248 1 0 0 0 0 0 0 40579
0.005422 -0.024398 0.170168 -0.625181 0.689334 -0.870542 -0.001279 1 0 0 0 0 0 0 41551
0.005480 -0.024422 0.170148 -0.960099 0.840089 -0.776011 -0.001311 1 0 0 0 0 0 0 42575
0.005530 -0.024443 0.170131 -0.889692 0.822769 -0.827212 -0.001342 1 0 0 0 0 0 0 43565
0.005595 -0.024468 0.170108 -1.093231 0.897877 -0.779265 -0.001373 1 0 0 0 0 0 0 44586
0.005649 -0.024489 0.170089 -0.962095 0.865156 -0.853459 -0.001404 1 0 0 0 0 0 0 45571
0.005689 -0.024485 0.170074 -0.773111 0.536608 -0.920272 -0.001435 1 0 0 0 0 0 0 46561
0.005727 -0.024426 0.170068 -0.734047 -0.195784 -1.082567 -0.001467 1 0 0 0 0 0 0 47574
0.005751 -0.024357 0.170060 -0.551294 -0.393235 -1.080059 -0.001498 1 0 0 0 0 0 0 48577
0.005747 -0.024276 0.170057 -0.185302 -0.557381 -1.176508 -0.001529 1 0 0 0 0 0 0 49564
0.005743 -0.024170 0.170065 -0.141125 -0.880266 -1.349495 -0.001561 1 0 0 0 0 0 0 50571
0.005726 -0.024070 0.170070 0.037187 -0.840255 -1.351968 -0.001592 1 0 0 0 0 0 0 51573
0.005689 -0.023989 0.170081 0.301690 -0.575442 -1.442964 -0.001623 1 0 0 0 0 0 0 52575
0.005663 -0.023924 0.170086 0.190799 -0.329996 -1.412205 -0.001654 1 0 0 0 0 0 0 53556
0.005662 -0.023875 0.170082 -0.155123 -0.096995 -1.306556 -0.001685 1 0 0 0 0 0 0 54551
0.005654 -0.023827 0.170081 -0.100912 -0.043894 -1.353213 -0.001717 1 0 0 0 0 0 0 55572
0.005670 -0.023810 0.170073 -0.414206 0.374207 -1.294391 -0.001748 1 0 0 0 0 0 0 56570
0.005698 -0.023808 0.170062 -0.610025 0.634517 -1.269224 -0.001779 1 0 0 0 0 0 0 57568
0.005733 -0.023816 0.170049 -0.715358 0.778669 -1.268813 -0.001811 1 0 0 0 0 0 0 58573
0.005771 -0.023827 0.170035 -0.771582 0.858948 -1.280461 -0.001841 1 0 0 0 0 0 0 59552
0.005811 -0.023841 0.170022 -0.802773 0.906622 -1.299264 -0.001873 1 0 0 0 0 0 0 60570
0.005823 -0.023825 0.170015 -0.458573 0.540838 -1.423629 -0.001904 1 0 0 0 0 0 0 61568
0.005842 -0.023801 0.170006 -0.511658 0.404759 -1.411680 -0.001935 1 0 0 0 0 0 0 62569
0.005850 -0.023724 0.170010 -0.370373 -0.279532 -1.617384 -0.001967 1 0 0 0 0 0 0 63578
0.005846 -0.023662 0.170013 -0.210342 -0.153860 -1.637434 -0.001998 1 0 0 0 0 0 0 64570
0.005828 -0.023584 0.170015 -0.023836 -0.345274 -1.657913 -0.002029 1 0 0 0 0 0 0 65571
0.005784 -0.023490 0.170024 0.341773 -0.550662 -1.775317 -0.002061 1 0 0 0 0 0 0 66575
0.005754 -0.023419 0.170029 0.191549 -0.271732 -1.751910 -0.002092 1 0 0 0 0 0 0 67578
0.005723 -0.023336 0.170033 0.179574 -0.392743 -1.750119 -0.002123 1 0 0 0 0 0 0 68567
0.005700 -0.023271 0.170035 0.078114 -0.166327 -1.755351 -0.002154 1 0 0 0 0 0 0 69566
0.005709 -0.023245 0.170028 -0.347678 0.376951 -1.669109 -0.002185 1 0 0 0 0 0 0 70551
0.005726 -0.023215 0.170018 -0.504238 0.397907 -1.636412 -0.002217 1 0 0 0 0 0 0 71568
0.005755 -0.023208 0.170006 -0.680380 0.698850 -1.626973 -0.002248 1 0 0 0 0 0 0 72568
0.005790 -0.023212 0.169993 -0.781481 0.885962 -1.634455 -0.002279 1 0 0 0 0 0 0 73569
0.005801 -0.023192 0.169987 -0.472612 0.593545 -1.751010 -0.002310 1 0 0 0 0 0 0 74555
0.005826 -0.023189 0.169977 -0.644531 0.802262 -1.730002 -0.002342 1 0 0 0 0 0 0 75569
0.005832 -0.023164 0.169972 -0.403735 0.555585 -1.824076 -0.002373 1 0 0 0 0 0 0 76568
0.005827 -0.023129 0.169970 -0.249952 0.395939 -1.891559 -0.002404 1 0 0 0 0 0 0 77567
0.005817 -0.023088 0.169970 -0.170089 0.314167 -1.937819 -0.002435 1 0 0 0 0 0 0 78568
0.005797 -0.023020 0.169971 -0.036537 -0.016299 -2.011966 -0.002509 1 0 0 0 0 0 0 80928
0.005764 -0.022915 0.169972 0.142670 -0.528993 -2.041489 -0.002531 1 0 0 0 0 0 0 81637
0.005740 -0.022839 0.169973 0.043086 -0.199673 -2.061331 -0.002562 1 0 0 0 0 0 0 82608
0.005720 -0.022777 0.169973 -0.027279 0.028177 -2.083404 -0.002593 1 0 0 0 0 0 0 83605
0.005702 -0.022722 0.169974 -0.065982 0.152831 -2.106870 -0.002624 1 0 0 0 0 0 0 84601
0.005686 -0.022671 0.169975 -0.087176 0.220461 -2.131061 -0.002655 1 0 0 0 0 0 0 85601
0.005698 -0.022653 0.169967 -0.464248 0.655477 -2.058206 -0.002688 1 0 0 0 0 0 0 86657
0.005717 -0.022627 0.169957 -0.595087 0.616624 -2.028018 -0.002719 1 0 0 0 0 0 0 87626
0.005727 -0.022615 0.169952 -0.493167 0.800390 -2.118127 -0.002750 1 0 0 0 0 0 0 88648
0.005732 -0.022609 0.169950 -0.424939 0.912241 -2.183066 -0.002781 1 0 0 0 0 0 0 89632
0.005747 -0.022589 0.169941 -0.555330 0.751973 -2.136387 -0.002813 1 0 0 0 0 0 0 90634
0.005755 -0.022580 0.169937 -0.476076 0.881035 -2.209379 -0.002844 1 0 0 0 0 0 0 91633
0.005751 -0.022552 0.169936 -0.322579 0.659052 -2.269063 -0.002875 1 0 0 0 0 0 0 92633
0.005750 -0.022538 0.169935 -0.334460 0.829828 -2.308549 -0.002906 1 0 0 0 0 0 0 93630
0.005721 -0.022501 0.169942 0.014105 0.551604 -2.438361 -0.002937 1 0 0 0 0 0 0 94608
0.005699 -0.022458 0.169946 -0.038789 0.459935 -2.428916 -0.002968 1 0 0 0 0 0 0 95624
0.005680 -0.022413 0.169948 -0.090680 0.426186 -2.428599 -0.003000 1 0 0 0 0 0 0 96633
0.005663 -0.022366 0.169949 -0.121720 0.417539 -2.443665 -0.003035 1 0 0 0 0 0 0 97770
0.005646 -0.022320 0.169949 -0.138628 0.416232 -2.458360 -0.003062 1 0 0 0 0 0 0 98626
0.005631 -0.022272 0.169950 -0.149016 0.421073 -2.479465 -0.003093 1 0 0 0 0 0 0 99608
0.005623 -0.022249 0.169950 -0.255559 0.737024 -2.500886 -0.003125 1 0 0 0 0 0 0 100624
0.005611 -0.022213 0.169950 -0.221034 0.622650 -2.525605 -0.003155 1 0 0 0 0 0 0 101609
0.005598 -0.022172 0.169951 -0.196451 0.542378 -2.550962 -0.003187 1 0 0 0 0 0 0 102623
0.005611 -0.022158 0.169944 -0.550329 0.899561 -2.479123 -0.003219 1 0 0 0 0 0 0 103630
0.005598 -0.022145 0.169932 -0.232035 0.967113 -2.441296 -0.003249 1 0 0 0 0 0 0 104608
0.005591 -0.022140 0.169927 -0.296960 1.073975 -2.535512 -0.003281 1 0 0 0 0 0 0 105622
0.005580 -0.022114 0.169925 -0.251624 0.825320 -2.604743 -0.003312 1 0 0 0 0 0 0 106606
0.005575 -0.022101 0.169923 -0.320964 0.980468 -2.649677 -0.003342 1 0 0 0 0 0 0 107566
0.005552 -0.022089 0.169915 -0.094522 1.014192 -2.583400 -0.003373 1 0 0 0 0 0 0 108555
0.005540 -0.022084 0.169911 -0.230155 1.113806 -2.655403 -0.003404 1 0 0 0 0 0 0 109566
0.005527 -0.022058 0.169909 -0.223087 0.863634 -2.713044 -0.003435 1 0 0 0 0 0 0 110554
0.005513 -0.022021 0.169908 -0.212631 0.710646 -2.754958 -0.003467 1 0 0 0 0 0 0 111565
0.005485 -0.021997 0.169900 -0.035470 0.867021 -2.685032 -0.003497 1 0 0 0 0 0 0 112554
0.005471 -0.021985 0.169896 -0.204885 1.055820 -2.755294 -0.003529 1 0 0 0 0 0 0 113554
0.005456 -0.021956 0.169894 -0.215673 0.853412 -2.812446 -0.003560 1 0 0 0 0 0 0 114565
0.005428 -0.021936 0.169886 -0.041877 0.957210 -2.750680 -0.003591 1 0 0 0 0 0 0 115554
0.005407 -0.021903 0.169882 -0.112335 0.807485 -2.826262 -0.003623 1 0 0 0 0 0 0 116565
0.005389 -0.021863 0.169880 -0.162836 0.711751 -2.884195 -0.003654 1 0 0 0 0 0 0 117555
0.005367 -0.021861 0.169871 -0.117665 1.205965 -2.822997 -0.003685 1 0 0 0 0 0 0 118564
0.005335 -0.021854 0.169859 0.008577 1.210309 -2.797161 -0.003718 1 0 0 0 0 0 0 119599
0.005311 -0.021828 0.169853 -0.091870 0.962006 -2.897574 -0.003748 1 0 0 0 0 0 0 120565
0.005287 -0.021834 0.169842 -0.085059 1.353512 -2.866340 -0.003779 1 0 0 0 0 0 0 121573
0.005267 -0.021813 0.169837 -0.150981 1.068600 -2.957290 -0.003810 1 0 0 0 0 0 0 122564
0.005236 -0.021798 0.169827 -0.017269 1.109480 -2.920410 -0.003842 1 0 0 0 0 0 0 123566
0.005200 -0.021785 0.169814 0.064119 1.157518 -2.905757 -0.003873 1 0 0 0 0 0 0 124571
0.005162 -0.021773 0.169800 0.105207 1.190656 -2.909602 -0.003904 1 0 0 0 0 0 0 125554
0.005143 -0.021768 0.169793 -0.148692 1.291136 -3.027439 -0.003936 1 0 0 0 0 0 0 126570
0.005113 -0.021760 0.169782 -0.028295 1.270798 -3.003566 -0.003966 1 0 0 0 0 0 0 127561
0.005077 -0.021751 0.169769 0.054775 1.261968 -2.995013 -0.003997 1 0 0 0 0 0 0 128553
0.005038 -0.021742 0.169755 0.097645 1.264199 -3.002700 -0.004029 1 0 0 0 0 0 0 129570
0.005012 -0.021714 0.169748 -0.054579 1.038937 -3.121699 -0.004061 1 0 0 0 0 0 0 130572
0.004978 -0.021695 0.169736 0.026770 1.132922 -3.098611 -0.004092 1 0 0 0 0 0 0 131578
0.004940 -0.021680 0.169723 0.081545 1.208784 -3.090330 -0.004123 1 0 0 0 0 0 0 132573
0.004900 -0.021668 0.169709 0.109526 1.255798 -3.097532 -0.004154 1 0 0 0 0 0 0 133566
0.004873 -0.021639 0.169702 -0.050567 1.053478 -3.216747 -0.004185 1 0 0 0 0 0 0 134566
0.004852 -0.021602 0.169683 -0.139737 0.935508 -3.098092 -0.004217 1 0 0 0 0 0 0 135567
0.004820 -0.021578 0.169666 -0.023313 1.111477 -3.129398 -0.004248 1 0 0 0 0 0 0 136568
0.004784 -0.021562 0.169650 0.051613 1.225913 -3.164163 -0.004279 1 0 0 0 0 0 0 137565
0.004745 -0.021548 0.169634 0.090974 1.289537 -3.193833 -0.004310 1 0 0 0 0 0 0 138566
0.004726 -0.021544 0.169611 -0.157798 1.412832 -3.126205 -0.004342 1 0 0 0 0 0 0 139566
0.004695 -0.021537 0.169592 -0.044260 1.407729 -3.190372 -0.004373 1 0 0 0 0 0 0 140567
0.004660 -0.021528 0.169575 0.037803 1.399390 -3.241237 -0.004404 1 0 0 0 0 0 0 141550
0.004613 -0.021495 0.169558 0.183796 1.086840 -3.277330 -0.004435 1 0 0 0 0 0 0 142569
0.004603 -0.021463 0.169543 -0.277162 1.067989 -3.318142 -0.004467 1 0 0 0 0 0 0 143568
0.004578 -0.021442 0.169528 -0.119523 1.219537 -3.341061 -0.004498 1 0 0 0 0 0 0 144565
0.004536 -0.021402 0.169512 0.100301 1.004899 -3.361012 -0.004529 1 0 0 0 0 0 0 145565
0.004495 -0.021377 0.169496 0.122880 1.182527 -3.384492 -0.004560 1 0 0 0 0 0 0 146569
0.004466 -0.021343 0.169473 -0.041741 1.079702 -3.311430 -0.004592 1 0 0 0 0 0 0 147569
0.004423 -0.021297 0.169454 0.124606 0.931636 -3.372091 -0.004623 1 0 0 0 0 0 0 148567
0.004381 -0.021269 0.169436 0.132426 1.158763 -3.424132 -0.004654 1 0 0 0 0 0 0 149565
0.004352 -0.021233 0.169412 -0.037938 1.080469 -3.365380 -0.004686 1 0 0 0 0 0 0 150570
0.004303 -0.021228 0.169384 0.199414 1.486280 -3.331584 -0.004717 1 0 0 0 0 0 0 151566
0.004279 -0.021228 0.169355 -0.095368 1.597963 -3.336085 -0.004748 1 0 0 0 0 0 0 152567
0.004259 -0.021206 0.169326 -0.183103 1.338519 -3.347084 -0.004779 1 0 0 0 0 0 0 153565
0.004229 -0.021191 0.169303 -0.054400 1.405972 -3.460957 -0.004810 1 0 0 0 0 0 0 154565
0.004206 -0.021162 0.169277 -0.137714 1.232482 -3.439318 -0.004842 1 0 0 0 0 0 0 155568
0.004173 -0.021143 0.169240 -0.020467 1.361739 -3.326140 -0.004873 1 0 0 0 0 0 0 156565
0.004136 -0.021129 0.169215 0.042977 1.455540 -3.474602 -0.004904 1 0 0 0 0 0 0 157564
0.004110 -0.021101 0.169186 -0.088665 1.274868 -3.478271 -0.004935 1 0 0 0 0 0 0 158565
0.004089 -0.021065 0.169157 -0.172445 1.166604 -3.483305 -0.004967 1 0 0 0 0 0 0 159566
0.004057 -0.021043 0.169119 -0.040858 1.344623 -3.390406 -0.004998 1 0 0 0 0 0 0 160564
0.004013 -0.021004 0.169092 0.134948 1.151268 -3.545336 -0.005029 1 0 0 0 0 0 0 161558
0.003970 -0.020980 0.169055 0.143760 1.336044 -3.450030 -0.005060 1 0 0 0 0 0 0 162567
0.003940 -0.020947 0.169021 -0.039283 1.238718 -3.502631 -0.005092 1 0 0 0 0 0 0 163566
0.003904 -0.020926 0.168981 0.027780 1.401030 -3.441560 -0.005123 1 0 0 0 0 0 0 164568
0.003879 -0.020895 0.168945 -0.101428 1.282561 -3.518997 -0.005154 1 0 0 0 0 0 0 165564
0.003837 -0.020851 0.168904 0.099600 1.118446 -3.464422 -0.005185 1 0 0 0 0 0 0 166565
0.003829 -0.020815 0.168860 -0.327415 1.202793 -3.455998 -0.005217 1 0 0 0 0 0 0 167565
0.003804 -0.020793 0.168815 -0.146984 1.409412 -3.450966 -0.005248 1 0 0 0 0 0 0 168564
0.003771 -0.020779 0.168769 -0.017080 1.534497 -3.457587 -0.005279 1 0 0 0 0 0 0 169563
0.003767 -0.020757 0.168724 -0.398240 1.460263 -3.483071 -0.005310 1 0 0 0 0 0 0 170565
0.003744 -0.020743 0.168678 -0.185137 1.555533 -3.494253 -0.005342 1 0 0 0 0 0 0 171565
0.003725 -0.020714 0.168624 -0.206474 1.392300 -3.406938 -0.005373 1 0 0 0 0 0 0 172566
0.003694 -0.020697 0.168573 -0.063979 1.526692 -3.465134 -0.005403 1 0 0 0 0 0 0 173542
0.003678 -0.020692 0.168517 -0.248749 1.702330 -3.417719 -0.005435 1 0 0 0 0 0 0 174554
0.003642 -0.020662 0.168465 0.008081 1.408901 -3.483230 -0.005467 1 0 0 0 0 0 0 175563
0.003629 -0.020608 0.168416 -0.277847 1.078982 -3.543699 -0.005497 1 0 0 0 0 0 0 176554
0.003601 -0.020578 0.168368 -0.115279 1.352879 -3.579470 -0.005529 1 0 0 0 0 0 0 177564
0.003579 -0.020542 0.168312 -0.171530 1.306668 -3.502511 -0.005560 1 0 0 0 0 0 0 178552
0.003539 -0.020496 0.168260 0.057898 1.187929 -3.559727 -0.005592 1 0 0 0 0 0 0 179564
0.003519 -0.020476 0.168202 -0.177757 1.518698 -3.517803 -0.005623 1 0 0 0 0 0 0 180563
0.003501 -0.020445 0.168142 -0.228634 1.415063 -3.490165 -0.005654 1 0 0 0 0 0 0 181552
0.003483 -0.020409 0.168080 -0.248723 1.340844 -3.484098 -0.005685 1 0 0 0 0 0 0 182562
0.003467 -0.020370 0.168018 -0.259083 1.304367 -3.488988 -0.005716 1 0 0 0 0 0 0 183552
0.003459 -0.020354 0.167956 -0.369895 1.605363 -3.509686 -0.005748 1 0 0 0 0 0 0 184563
0.003433 -0.020342 0.167884 -0.151688 1.703172 -3.410344 -0.005779 1 0 0 0 0 0 0 185552
0.003412 -0.020316 0.167817 -0.197163 1.528838 -3.468137 -0.005810 1 0 0 0 0 0 0 186562
0.003401 -0.020306 0.167752 -0.339560 1.735058 -3.523249 -0.005841 1 0 0 0 0 0 0 187552
0.003374 -0.020297 0.167679 -0.137254 1.780549 -3.440603 -0.005873 1 0 0 0 0 0 0 188562
0.003353 -0.020273 0.167611 -0.190757 1.578780 -3.506024 -0.005904 1 0 0 0 0 0 0 189552
0.003355 -0.020246 0.167538 -0.507857 1.538409 -3.458542 -0.005935 1 0 0 0 0 0 0 190562
0.003335 -0.020229 0.167460 -0.242464 1.673669 -3.420930 -0.005966 1 0 0 0 0 0 0 191552
0.003317 -0.020200 0.167390 -0.248489 1.535323 -3.518395 -0.005998 1 0 0 0 0 0 0 192563
0.003292 -0.020140 0.167321 -0.158278 1.123759 -3.571209 -0.006029 1 0 0 0 0 0 0 193563
0.003257 -0.020106 0.167246 -0.026544 1.427409 -3.504429 -0.006060 1 0 0 0 0 0 0 194563
0.003253 -0.020074 0.167169 -0.411158 1.494891 -3.483466 -0.006091 1 0 0 0 0 0 0 195559
0.003235 -0.020013 0.167097 -0.269449 1.121272 -3.565737 -0.006123 1 0 0 0 0 0 0 196560
0.003226 -0.019985 0.167012 -0.363557 1.518993 -3.424402 -0.006154 1 0 0 0 0 0 0 197571
0.003191 -0.019944 0.166928 -0.048762 1.386081 -3.429292 -0.006185 1 0 0 0 0 0 0 198559
0.003179 -0.019884 0.166845 -0.312956 1.143495 -3.457544 -0.006217 1 0 0 0 0 0 0 199566
0.003172 -0.019857 0.166754 -0.411648 1.549700 -3.380957 -0.006248 1 0 0 0 0 0 0 200571
0.003161 -0.019822 0.166660 -0.354808 1.494301 -3.326506 -0.006279 1 0 0 0 0 0 0 201549
0.003168 -0.019791 0.166572 -0.606203 1.538585 -3.430157 -0.006311 1 0 0 0 0 0 0 202571
0.003164 -0.019753 0.166479 -0.471155 1.470616 -3.370502 -0.006342 1 0 0 0 0 0 0 203563
0.003161 -0.019737 0.166383 -0.485163 1.753756 -3.350858 -0.006373 1 0 0 0 0 0 0 204571
0.003151 -0.019708 0.166285 -0.395956 1.611248 -3.332078 -0.006404 1 0 0 0 0 0 0 205574
0.003138 -0.019672 0.166186 -0.342509 1.513960 -3.325848 -0.006435 1 0 0 0 0 0 0 206566
0.003131 -0.019656 0.166087 -0.421130 1.785538 -3.342881 -0.006467 1 0 0 0 0 0 0 207567
0.003119 -0.019627 0.165987 -0.365816 1.635059 -3.341422 -0.006498 1 0 0 0 0 0 0 208563
0.003118 -0.019573 0.165896 -0.513624 1.306862 -3.456751 -0.006529 1 0 0 0 0 0 0 209563
0.003102 -0.019500 0.165797 -0.314316 1.015041 -3.396310 -0.006560 1 0 0 0 0 0 0 210546
0.003085 -0.019441 0.165697 -0.294278 1.181203 -3.376245 -0.006591 1 0 0 0 0 0 0 211548
0.003068 -0.019389 0.165596 -0.292843 1.297702 -3.371787 -0.006623 1 0 0 0 0 0 0 212564
0.003051 -0.019341 0.165494 -0.293231 1.360813 -3.373852 -0.006654 1 0 0 0 0 0 0 213575
0.003034 -0.019295 0.165392 -0.293723 1.393607 -3.378020 -0.006685 1 0 0 0 0 0 0 214549
0.003031 -0.019233 0.165298 -0.479959 1.186227 -3.498958 -0.006717 1 0 0 0 0 0 0 215572
0.003042 -0.019185 0.165191 -0.685575 1.359751 -3.355100 -0.006748 1 0 0 0 0 0 0 216565
0.003025 -0.019156 0.165077 -0.339164 1.628440 -3.257229 -0.006779 1 0 0 0 0 0 0 217564
0.003044 -0.019108 0.164970 -0.774040 1.419115 -3.338883 -0.006810 1 0 0 0 0 0 0 218563
0.003045 -0.019062 0.164864 -0.587965 1.419090 -3.379505 -0.006842 1 0 0 0 0 0 0 219565
0.003037 -0.019016 0.164759 -0.454116 1.428881 -3.401439 -0.006872 1 0 0 0 0 0 0 220551
0.003025 -0.018970 0.164654 -0.382982 1.435072 -3.415447 -0.006904 1 0 0 0 0 0 0 221565
0.003032 -0.018931 0.164541 -0.627958 1.519340 -3.322268 -0.006935 1 0 0 0 0 0 0 222565
0.003027 -0.018888 0.164432 -0.502044 1.495735 -3.373865 -0.006967 1 0 0 0 0 0 0 223565
0.003016 -0.018844 0.164325 -0.413144 1.475071 -3.410073 -0.006998 1 0 0 0 0 0 0 224564
0.002994 -0.018774 0.164216 -0.260162 1.139305 -3.408271 -0.007028 1 0 0 0 0 0 0 225545
0.002974 -0.018716 0.164109 -0.278064 1.261840 -3.430010 -0.007060 1 0 0 0 0 0 0 226563
0.002956 -0.018664 0.164002 -0.296172 1.351812 -3.444932 -0.007092 1 0 0 0 0 0 0 227564
0.002930 -0.018589 0.163893 -0.200541 1.075945 -3.431733 -0.007123 1 0 0 0 0 0 0 228570
0.002923 -0.018512 0.163794 -0.435749 1.005084 -3.565397 -0.007154 1 0 0 0 0 0 0 229564
0.002911 -0.018449 0.163690 -0.392779 1.192602 -3.527704 -0.007186 1 0 0 0 0 0 0 230573
0.002896 -0.018394 0.163584 -0.356326 1.312187 -3.502726 -0.007217 1 0 0 0 0 0 0 231568
0.002894 -0.018324 0.163466 -0.514072 1.131215 -3.362504 -0.007247 1 0 0 0 0 0 0 232546
0.002884 -0.018265 0.163354 -0.438185 1.268176 -3.415862 -0.007279 1 0 0 0 0 0 0 233557
0.002871 -0.018212 0.163243 -0.383542 1.356575 -3.454662 -0.007310 1 0 0 0 0 0 0 234567
0.002855 -0.018162 0.163133 -0.354023 1.401736 -3.476043 -0.007342 1 0 0 0 0 0 0 235570
0.002875 -0.018102 0.163024 -0.811087 1.279475 -3.500747 -0.007373 1 0 0 0 0 0 0 236563
0.002876 -0.018047 0.162914 -0.618475 1.346963 -3.502870 -0.007404 1 0 0 0 0 0 0 237562
0.002861 -0.017971 0.162802 -0.375000 1.069611 -3.477387 -0.007435 1 0 0 0 0 0 0 238562
0.002844 -0.017909 0.162691 -0.343658 1.224202 -3.491430 -0.007467 1 0 0 0 0 0 0 239564
0.002827 -0.017854 0.162580 -0.336765 1.330577 -3.502389 -0.007498 1 0 0 0 0 0 0 240564
0.002810 -0.017802 0.162469 -0.334102 1.386708 -3.509540 -0.007529 1 0 0 0 0 0 0 241561
0.002785 -0.017726 0.162355 -0.227797 1.090351 -3.485139 -0.007560 1 0 0 0 0 0 0 242544
0.002778 -0.017647 0.162251 -0.459578 1.011473 -3.620994 -0.007592 1 0 0 0 0 0 0 243563
0.002758 -0.017558 0.162141 -0.307940 0.868497 -3.550554 -0.007623 1 0 0 0 0 0 0 244571
0.002740 -0.017489 0.162029 -0.311134 1.113823 -3.535470 -0.007654 1 0 0 0 0 0 0 245557
0.002744 -0.017436 0.161908 -0.605297 1.348013 -3.428486 -0.007691 1 0 0 0 0 0 0 246744
0.002729 -0.017360 0.161789 -0.396539 1.077691 -3.440366 -0.007717 1 0 0 0 0 0 0 247567
0.002713 -0.017297 0.161673 -0.360517 1.226295 -3.485471 -0.007747 1 0 0 0 0 0 0 248551
0.002697 -0.017241 0.161559 -0.348519 1.327111 -3.511575 -0.007779 1 0 0 0 0 0 0 249563
0.002702 -0.017194 0.161436 -0.627224 1.456266 -3.416306 -0.007810 1 0 0 0 0 0 0 250551
0.002710 -0.017129 0.161327 -0.706529 1.235581 -3.591971 -0.007842 1 0 0 0 0 0 0 251562
0.002698 -0.017047 0.161212 -0.442742 0.983017 -3.540569 -0.007872 1 0 0 0 0 0 0 252552
0.002683 -0.016981 0.161097 -0.385561 1.169019 -3.537927 -0.007904 1 0 0 0 0 0 0 253561
0.002689 -0.016928 0.160974 -0.649123 1.369528 -3.430266 -0.007935 1 0 0 0 0 0 0 254552
0.002675 -0.016852 0.160852 -0.425390 1.085106 -3.445281 -0.007966 1 0 0 0 0 0 0 255561
0.002660 -0.016790 0.160733 -0.381161 1.225910 -3.492665 -0.007997 1 0 0 0 0 0 0 256551
0.002659 -0.016716 0.160625 -0.557439 1.100971 -3.640937 -0.008029 1 0 0 0 0 0 0 257561
0.002641 -0.016629 0.160509 -0.368371 0.906844 -3.563571 -0.008060 1 0 0 0 0 0 0 258549
0.002624 -0.016560 0.160393 -0.351041 1.123835 -3.550421 -0.008092 1 0 0 0 0 0 0 259562
0.002599 -0.016475 0.160273 -0.246119 0.938967 -3.509520 -0.008122 1 0 0 0 0 0 0 260550
0.002592 -0.016391 0.160164 -0.480885 0.920355 -3.646817 -0.008154 1 0 0 0 0 0 0 261564
0.002573 -0.016298 0.160047 -0.329717 0.806149 -3.564528 -0.008185 1 0 0 0 0 0 0 262551
0.002576 -0.016232 0.159921 -0.617474 1.140670 -3.439861 -0.008216 1 0 0 0 0 0 0 263552
0.002584 -0.016157 0.159808 -0.709762 1.056506 -3.608236 -0.008248 1 0 0 0 0 0 0 264561
0.002571 -0.016069 0.159689 -0.452839 0.875293 -3.544532 -0.008279 1 0 0 0 0 0 0 265551
0.002578 -0.016005 0.159561 -0.683950 1.171690 -3.429777 -0.008311 1 0 0 0 0 0 0 266579
0.002565 -0.015923 0.159435 -0.450416 0.964114 -3.438919 -0.008341 1 0 0 0 0 0 0 267557
0.002551 -0.015857 0.159313 -0.401073 1.145759 -3.488956 -0.008373 1 0 0 0 0 0 0 268567
0.002549 -0.015779 0.159180 -0.564942 1.012616 -3.361600 -0.008404 1 0 0 0 0 0 0 269558
0.002539 -0.015715 0.159053 -0.486895 1.177261 -3.441407 -0.008435 1 0 0 0 0 0 0 270566
0.002526 -0.015657 0.158930 -0.430691 1.279390 -3.493789 -0.008472 1 0 0 0 0 0 0 271741
0.002517 -0.015559 0.158793 -0.479642 0.754116 -3.313909 -0.008498 1 0 0 0 0 0 0 272563
0.002505 -0.015485 0.158665 -0.435926 1.012035 -3.410524 -0.008529 1 0 0 0 0 0 0 273570
0.002490 -0.015422 0.158540 -0.405206 1.187195 -3.470749 -0.008560 1 0 0 0 0 0 0 274567
0.002488 -0.015346 0.158405 -0.571556 1.026598 -3.340527 -0.008592 1 0 0 0 0 0 0 275564
0.002479 -0.015282 0.158277 -0.493297 1.175111 -3.421911 -0.008623 1 0 0 0 0 0 0 276561
0.002480 -0.015206 0.158140 -0.620188 1.017476 -3.311984 -0.008654 1 0 0 0 0 0 0 277570
0.002464 -0.015118 0.158007 -0.417577 0.844591 -3.358486 -0.008685 1 0 0 0 0 0 0 278564
0.002470 -0.015053 0.157871 -0.676818 1.139921 -3.318400 -0.008717 1 0 0 0 0 0 0 279568
0.002456 -0.014971 0.157738 -0.456899 0.930759 -3.359793 -0.008748 1 0 0 0 0 0 0 280567
0.002434 -0.014880 0.157606 -0.310607 0.785506 -3.381103 -0.008779 1 0 0 0 0 0 0 281569
0.002413 -0.014806 0.157457 -0.323867 0.997134 -3.147657 -0.008810 1 0 0 0 0 0 0 282562
0.002432 -0.014733 0.157322 -0.835029 1.024794 -3.314310 -0.008842 1 0 0 0 0 0 0 283563
0.002410 -0.014663 0.157180 -0.363529 1.063094 -3.228617 -0.008873 1 0 0 0 0 0 0 284561
0.002405 -0.014583 0.157034 -0.535766 0.941236 -3.180655 -0.008904 1 0 0 0 0 0 0 285566
0.002408 -0.014499 0.156887 -0.665050 0.864834 -3.153837 -0.008935 1 0 0 0 0 0 0 286566
0.002402 -0.014432 0.156752 -0.551301 1.073165 -3.303563 -0.008967 1 0 0 0 0 0 0 287571
0.002404 -0.014353 0.156609 -0.659160 0.944271 -3.216065 -0.008997 1 0 0 0 0 0 0 288543
0.002411 -0.014269 0.156463 -0.732960 0.858035 -3.157918 -0.009029 1 0 0 0 0 0 0 289563
0.002399 -0.014177 0.156323 -0.487926 0.739746 -3.241881 -0.009060 1 0 0 0 0 0 0 290561
0.002384 -0.014103 0.156168 -0.425572 0.956073 -3.042688 -0.009092 1 0 0 0 0 0 0 291563
0.002382 -0.014022 0.156016 -0.599041 0.880577 -3.052244 -0.009123 1 0 0 0 0 0 0 292570
0.002366 -0.013931 0.155873 -0.421110 0.748231 -3.177677 -0.009153 1 0 0 0 0 0 0 293545
0.002364 -0.013841 0.155725 -0.589734 0.735537 -3.123582 -0.009185 1 0 0 0 0 0 0 294562
0.002354 -0.013768 0.155566 -0.506075 0.951911 -2.956600 -0.009217 1 0 0 0 0 0 0 295562
0.002333 -0.013682 0.155419 -0.359196 0.798040 -3.107791 -0.009248 1 0 0 0 0 0 0 296559
0.002314 -0.013611 0.155260 -0.362175 0.973442 -2.946458 -0.009279 1 0 0 0 0 0 0 297568
0.002325 -0.013515 0.155113 -0.766312 0.656362 -3.101321 -0.009310 1 0 0 0 0 0 0 298563
0.002300 -0.013433 0.154962 -0.330734 0.809691 -3.049955 -0.009342 1 0 0 0 0 0 0 299563
0.002294 -0.013348 0.154810 -0.530098 0.771369 -3.018914 -0.009373 1 0 0 0 0 0 0 300560
0.002297 -0.013260 0.154656 -0.673592 0.738244 -2.998605 -0.009404 1 0 0 0 0 0 0 301562
0.002297 -0.013213 0.154497 -0.654870 1.254549 -2.913831 -0.009435 1 0 0 0 0 0 0 302567
0.002304 -0.013145 0.154340 -0.734791 1.033033 -2.932769 -0.009467 1 0 0 0 0 0 0 303565
0.002291 -0.013061 0.154193 -0.498985 0.799754 -3.059764 -0.009498 1 0 0 0 0 0 0 304566
0.002291 -0.012975 0.154041 -0.637365 0.732296 -3.001261 -0.009529 1 0 0 0 0 0 0 305559
0.002297 -0.012887 0.153887 -0.734853 0.702649 -2.958134 -0.009560 1 0 0 0 0 0 0 306559
0.002277 -0.012834 0.153735 -0.404925 1.151778 -2.984245 -0.009592 1 0 0 0 0 0 0 307564
0.002273 -0.012762 0.153581 -0.583217 0.956141 -2.941487 -0.009622 1 0 0 0 0 0 0 308551
0.002256 -0.012677 0.153434 -0.423028 0.744978 -3.031729 -0.009654 1 0 0 0 0 0 0 309559
0.002238 -0.012605 0.153271 -0.404849 0.906504 -2.825628 -0.009685 1 0 0 0 0 0 0 310561
0.002222 -0.012544 0.153125 -0.414286 1.052418 -3.017877 -0.009716 1 0 0 0 0 0 0 311561
0.002219 -0.012469 0.152972 -0.605098 0.873951 -2.939552 -0.009748 1 0 0 0 0 0 0 312561
0.002203 -0.012381 0.152825 -0.436214 0.690300 -3.003997 -0.009779 1 0 0 0 0 0 0 313557
0.002201 -0.012293 0.152671 -0.609390 0.651533 -2.913626 -0.009810 1 0 0 0 0 0 0 314560
0.002177 -0.012239 0.152518 -0.340110 1.100922 -2.913275 -0.009842 1 0 0 0 0 0 0 315563
0.002171 -0.012167 0.152361 -0.551892 0.908605 -2.853410 -0.009873 1 0 0 0 0 0 0 316559
0.002174 -0.012087 0.152203 -0.694909 0.769364 -2.814143 -0.009904 1 0 0 0 0 0 0 317562
0.002168 -0.012021 0.152057 -0.584905 0.940577 -2.977382 -0.009935 1 0 0 0 0 0 0 318564
0.002171 -0.011943 0.151903 -0.697010 0.794831 -2.870443 -0.009966 1 0 0 0 0 0 0 319559
0.002157 -0.011854 0.151754 -0.487632 0.630800 -2.921976 -0.009997 1 0 0 0 0 0 0 320548
0.002164 -0.011789 0.151603 -0.737913 0.917675 -2.892160 -0.010029 1 0 0 0 0 0 0 321559
0.002173 -0.011712 0.151446 -0.803587 0.781957 -2.799244 -0.010060 1 0 0 0 0 0 0 322548
0.002163 -0.011623 0.151295 -0.548273 0.617299 -2.867168 -0.010091 1 0 0 0 0 0 0 323558
0.002156 -0.011575 0.151133 -0.575103 1.116073 -2.714565 -0.010122 1 0 0 0 0 0 0 324548
0.002138 -0.011501 0.150980 -0.421157 0.831967 -2.809037 -0.010154 1 0 0 0 0 0 0 325559
0.002113 -0.011414 0.150830 -0.325331 0.628472 -2.857263 -0.010185 1 0 0 0 0 0 0 326547
0.002093 -0.011345 0.150687 -0.371178 0.829309 -2.942464 -0.010216 1 0 0 0 0 0 0 327558
0.002089 -0.011265 0.150532 -0.589920 0.708828 -2.783391 -0.010247 1 0 0 0 0 0 0 328548
0.002079 -0.011199 0.150387 -0.534653 0.874419 -2.884762 -0.010279 1 0 0 0 0 0 0 329559
0.002066 -0.011140 0.150245 -0.489018 0.973782 -2.938638 -0.010310 1 0 0 0 0 0 0 330558
0.002051 -0.011082 0.150080 -0.454076 0.989586 -2.626942 -0.010341 1 0 0 0 0 0 0 331547
0.002051 -0.011011 0.149940 -0.645185 0.821312 -2.914125 -0.010373 1 0 0 0 0 0 0 332558
0.002042 -0.010949 0.149801 -0.562800 0.918463 -2.939725 -0.010403 1 0 0 0 0 0 0 333546
0.002052 -0.010897 0.149652 -0.787851 1.050795 -2.809846 -0.010435 1 0 0 0 0 0 0 334562
0.002041 -0.010821 0.149502 -0.550414 0.748465 -2.784278 -0.010466 1 0 0 0 0 0 0 335550
0.002028 -0.010757 0.149358 -0.492174 0.868738 -2.843546 -0.010498 1 0 0 0 0 0 0 336559
0.002013 -0.010699 0.149216 -0.468082 0.951796 -2.868824 -0.010529 1 0 0 0 0 0 0 337546
0.001991 -0.010620 0.149070 -0.360142 0.681408 -2.797234 -0.010560 1 0 0 0 0 0 0 338558
0.001993 -0.010560 0.148917 -0.675790 0.891185 -2.700683 -0.010591 1 0 0 0 0 0 0 339557
0.001986 -0.010503 0.148771 -0.590182 0.964783 -2.772036 -0.010622 1 0 0 0 0 0 0 340545
0.001990 -0.010433 0.148638 -0.719244 0.781628 -2.939380 -0.010654 1 0 0 0 0 0 0 341566
0.001977 -0.010348 0.148494 -0.508633 0.560565 -2.806492 -0.010685 1 0 0 0 0 0 0 342569
0.001962 -0.010279 0.148351 -0.471634 0.747434 -2.800193 -0.010716 1 0 0 0 0 0 0 343558
0.001947 -0.010218 0.148209 -0.459506 0.868150 -2.795753 -0.010748 1 0 0 0 0 0 0 344558
0.001931 -0.010162 0.148067 -0.453744 0.929166 -2.786756 -0.010779 1 0 0 0 0 0 0 345564
0.001930 -0.010091 0.147934 -0.647655 0.746156 -2.908360 -0.010810 1 0 0 0 0 0 0 346565
0.001922 -0.010030 0.147796 -0.568315 0.837981 -2.834378 -0.010847 1 0 0 0 0 0 0 347736
0.001924 -0.009954 0.147639 -0.698962 0.658499 -2.572428 -0.010873 1 0 0 0 0 0 0 348567
0.001896 -0.009885 0.147501 -0.314992 0.726587 -2.767499 -0.010904 1 0 0 0 0 0 0 349553
0.001889 -0.009809 0.147369 -0.552467 0.621893 -2.878915 -0.010937 1 0 0 0 0 0 0 350613
0.001877 -0.009744 0.147231 -0.517958 0.759430 -2.787076 -0.010967 1 0 0 0 0 0 0 351563
0.001864 -0.009686 0.147089 -0.486030 0.848093 -2.728194 -0.010998 1 0 0 0 0 0 0 352561
0.001849 -0.009630 0.146946 -0.468661 0.893602 -2.693968 -0.011029 1 0 0 0 0 0 0 353559
0.001834 -0.009576 0.146803 -0.459705 0.915099 -2.670973 -0.011060 1 0 0 0 0 0 0 354559
0.001818 -0.009524 0.146659 -0.455043 0.924022 -2.652592 -0.011091 1 0 0 0 0 0 0 355560
0.001818 -0.009455 0.146525 -0.649105 0.716071 -2.770265 -0.011123 1 0 0 0 0 0 0 356564
0.001802 -0.009371 0.146378 -0.476074 0.486863 -2.605825 -0.011154 1 0 0 0 0 0 0 357570
0.001787 -0.009304 0.146233 -0.456716 0.666113 -2.591329 -0.011185 1 0 0 0 0 0 0 358562
0.001771 -0.009244 0.146087 -0.453286 0.782456 -2.582575 -0.011217 1 0 0 0 0 0 0 359563
0.001756 -0.009188 0.145942 -0.451811 0.841027 -2.570224 -0.011248 1 0 0 0 0 0 0 360560
0.001740 -0.009134 0.145797 -0.450794 0.868262 -2.555756 -0.011279 1 0 0 0 0 0 0 361559
0.001704 -0.009077 0.145661 -0.168652 0.814357 -2.669642 -0.011310 1 0 0 0 0 0 0 362559
0.001692 -0.009006 0.145529 -0.472700 0.630496 -2.727051 -0.011344 1 0 0 0 0 0 0 363628
0.001679 -0.008944 0.145389 -0.474093 0.726152 -2.607965 -0.011373 1 0 0 0 0 0 0 364560
0.001664 -0.008887 0.145246 -0.460386 0.793838 -2.536843 -0.011404 1 0 0 0 0 0 0 365558
0.001649 -0.008833 0.145100 -0.452150 0.828845 -2.496707 -0.011435 1 0 0 0 0 0 0 366566
0.001641 -0.008803 0.144961 -0.540510 1.148652 -2.558418 -0.011467 1 0 0 0 0 0 0 367564
0.001629 -0.008763 0.144817 -0.501097 1.033833 -2.495201 -0.011498 1 0 0 0 0 0 0 368558
0.001616 -0.008716 0.144672 -0.473215 0.948586 -2.451329 -0.011529 1 0 0 0 0 0 0 369559
0.001601 -0.008667 0.144525 -0.458367 0.901830 -2.422239 -0.011560 1 0 0 0 0 0 0 370559
0.001580 -0.008597 0.144399 -0.366185 0.603098 -2.666016 -0.011591 1 0 0 0 0 0 0 371560
0.001561 -0.008535 0.144259 -0.392853 0.687434 -2.517129 -0.011622 1 0 0 0 0 0 0 372548
0.001545 -0.008478 0.144115 -0.414351 0.755011 -2.422895 -0.011654 1 0 0 0 0 0 0 373563
0.001528 -0.008424 0.143969 -0.426018 0.790823 -2.371589 -0.011685 1 0 0 0 0 0 0 374563
0.001513 -0.008372 0.143822 -0.431760 0.807395 -2.339725 -0.011717 1 0 0 0 0 0 0 375564
0.001497 -0.008320 0.143674 -0.434369 0.813665 -2.315683 -0.011748 1 0 0 0 0 0 0 376558
0.001489 -0.008291 0.143533 -0.527049 1.115492 -2.386918 -0.011779 1 0 0 0 0 0 0 377557
0.001456 -0.008246 0.143397 -0.211358 0.929531 -2.454239 -0.011810 1 0 0 0 0 0 0 378556
0.001432 -0.008198 0.143254 -0.292664 0.862632 -2.345087 -0.011841 1 0 0 0 0 0 0 379551
0.001419 -0.008171 0.143114 -0.448949 1.132405 -2.370427 -0.011873 1 0 0 0 0 0 0 380555
0.001405 -0.008132 0.142969 -0.447370 0.997117 -2.285704 -0.011904 1 0 0 0 0 0 0 381563
0.001406 -0.008071 0.142832 -0.633598 0.695502 -2.368616 -0.011935 1 0 0 0 0 0 0 382559
0.001398 -0.008015 0.142687 -0.551770 0.720913 -2.267339 -0.011966 1 0 0 0 0 0 0 383559
0.001379 -0.008000 0.142537 -0.390080 1.256734 -2.159911 -0.011998 1 0 0 0 0 0 0 384557
0.001356 -0.007946 0.142407 -0.315953 0.806356 -2.411531 -0.012029 1 0 0 0 0 0 0 385557
0.001336 -0.007894 0.142266 -0.360075 0.767688 -2.264423 -0.012060 1 0 0 0 0 0 0 386557
0.001319 -0.007842 0.142119 -0.390934 0.768625 -2.169999 -0.012091 1 0 0 0 0 0 0 387559
0.001288 -0.007806 0.141960 -0.212971 0.976082 -1.980042 -0.012123 1 0 0 0 0 0 0 388562
0.001266 -0.007766 0.141834 -0.304147 0.926929 -2.380029 -0.012154 1 0 0 0 0 0 0 389557
0.001233 -0.007735 0.141683 -0.163493 1.051498 -2.076396 -0.012185 1 0 0 0 0 0 0 390558
0.001216 -0.007717 0.141539 -0.358370 1.228375 -2.130919 -0.012216 1 0 0 0 0 0 0 391558
0.001200 -0.007683 0.141392 -0.391690 1.029676 -2.063514 -0.012247 1 0 0 0 0 0 0 392549
0.001163 -0.007635 0.141252 -0.124679 0.837449 -2.148881 -0.012279 1 0 0 0 0 0 0 393555
0.001145 -0.007609 0.141113 -0.325732 1.086163 -2.148710 -0.012310 1 0 0 0 0 0 0 394546
0.001128 -0.007570 0.140967 -0.370139 0.949645 -2.038433 -0.012343 1 0 0 0 0 0 0 395612
0.001112 -0.007525 0.140818 -0.386757 0.855182 -1.971352 -0.012374 1 0 0 0 0 0 0 396599
0.001104 -0.007500 0.140675 -0.484043 1.099329 -2.029117 -0.012405 1 0 0 0 0 0 0 397599
0.001071 -0.007458 0.140537 -0.175448 0.890847 -2.084674 -0.012437 1 0 0 0 0 0 0 398612
0.001054 -0.007433 0.140398 -0.347363 1.107041 -2.065224 -0.012468 1 0 0 0 0 0 0 399600
0.001039 -0.007396 0.140251 -0.376895 0.953405 -1.944097 -0.012499 1 0 0 0 0 0 0 400615
0.000995 -0.007385 0.140109 -0.006759 1.285072 -1.965733 -0.012530 1 0 0 0 0 0 0 401594
0.000972 -0.007376 0.139968 -0.246514 1.352571 -1.977084 -0.012562 1 0 0 0 0 0 0 402614
0.000933 -0.007342 0.139830 -0.043974 1.019862 -2.004251 -0.012593 1 0 0 0 0 0 0 403597
0.000913 -0.007322 0.139691 -0.271460 1.170025 -1.974647 -0.012628 1 0 0 0 0 0 0 404728
0.000895 -0.007286 0.139544 -0.329154 0.983705 -1.845790 -0.012655 1 0 0 0 0 0 0 405597
0.000865 -0.007261 0.139412 -0.166183 1.095255 -2.005999 -0.012687 1 0 0 0 0 0 0 406616
0.000843 -0.007223 0.139267 -0.247982 0.936669 -1.845164 -0.012716 1 0 0 0 0 0 0 407545
0.000825 -0.007181 0.139146 -0.310871 0.865317 -2.122981 -0.012748 1 0 0 0 0 0 0 408556
0.000774 -0.007145 0.139005 0.129396 0.932195 -1.875138 -0.012778 1 0 0 0 0 0 0 409544
0.000762 -0.007108 0.138875 -0.344754 0.932219 -1.979343 -0.012810 1 0 0 0 0 0 0 410556
0.000728 -0.007060 0.138741 -0.098593 0.771075 -1.921320 -0.012841 1 0 0 0 0 0 0 411544
0.000711 -0.007033 0.138604 -0.286596 1.026324 -1.846309 -0.012873 1 0 0 0 0 0 0 412555
0.000681 -0.007011 0.138474 -0.137801 1.126586 -1.934213 -0.012903 1 0 0 0 0 0 0 413545
0.000666 -0.006997 0.138338 -0.310023 1.233830 -1.836636 -0.012935 1 0 0 0 0 0 0 414544
0.000630 -0.006961 0.138201 -0.059429 0.942980 -1.804504 -0.012966 1 0 0 0 0 0 0 415556
0.000591 -0.006934 0.138072 0.015404 1.050379 -1.884117 -0.012997 1 0 0 0 0 0 0 416546
0.000551 -0.006913 0.137946 0.051221 1.126975 -1.914474 -0.013029 1 0 0 0 0 0 0 417556
0.000544 -0.006884 0.137822 -0.391863 1.028812 -1.924278 -0.013061 1 0 0 0 0 0 0 418571
0.000513 -0.006839 0.137690 -0.110512 0.812184 -1.805371 -0.013091 1 0 0 0 0 0 0 419555
0.000477 -0.006809 0.137562 -0.003751 0.975367 -1.839521 -0.013123 1 0 0 0 0 0 0 420556
0.000438 -0.006786 0.137436 0.049543 1.082446 -1.850584 -0.013154 1 0 0 0 0 0 0 421562
0.000411 -0.006751 0.137322 -0.110349 0.938418 -1.986643 -0.013185 1 0 0 0 0 0 0 422556
0.000377 -0.006726 0.137201 -0.018005 1.040232 -1.901683 -0.013216 1 0 0 0 0 0 0 423561
0.000332 -0.006683 0.137070 0.135236 0.821941 -1.738761 -0.013247 1 0 0 0 0 0 0 424552
0.000303 -0.006639 0.136954 -0.050215 0.774643 -1.898917 -0.013279 1 0 0 0 0 0 0 425554
0.000268 -0.006608 0.136832 0.021379 0.949633 -1.833254 -0.013316 1 0 0 0 0 0 0 426736
0.000229 -0.006585 0.136708 0.076738 1.057235 -1.782337 -0.013342 1 0 0 0 0 0 0 427566
0.000203 -0.006550 0.136594 -0.079503 0.915303 -1.893007 -0.013372 1 0 0 0 0 0 0 428540
0.000170 -0.006527 0.136503 0.011144 1.044479 -2.181189 -0.013404 1 0 0 0 0 0 0 429562
0.000132 -0.006506 0.136390 0.080157 1.096112 -1.926834 -0.013435 1 0 0 0 0 0 0 430556
0.000092 -0.006488 0.136270 0.119319 1.126264 -1.781554 -0.013466 1 0 0 0 0 0 0 431556
0.000066 -0.006455 0.136157 -0.046024 0.946170 -1.853524 -0.013498 1 0 0 0 0 0 0 432562
0.000032 -0.006433 0.136066 0.039878 1.055997 -2.126707 -0.013529 1 0 0 0 0 0 0 433556
-0.000006 -0.006413 0.135954 0.105791 1.098480 -1.864983 -0.013560 1 0 0 0 0 0 0 434564
-0.000024 -0.006401 0.135852 -0.130491 1.212293 -1.969063 -0.013592 1 0 0 0 0 0 0 435566
-0.000061 -0.006367 0.135757 0.082651 0.929389 -2.047409 -0.013623 1 0 0 0 0 0 0 436559
-0.000100 -0.006342 0.135643 0.142547 1.007541 -1.795665 -0.013654 1 0 0 0 0 0 0 437557
-0.000140 -0.006323 0.135551 0.169004 1.099736 -2.046778 -0.013685 1 0 0 0 0 0 0 438555
-0.000138 -0.006260 0.135471 -0.374683 0.529052 -2.217926 -0.013716 1 0 0 0 0 0 0 439556
-0.000172 -0.006237 0.135381 0.041556 0.983194 -2.095276 -0.013748 1 0 0 0 0 0 0 440557
-0.000210 -0.006218 0.135298 0.136956 1.092729 -2.166530 -0.013779 1 0 0 0 0 0 0 441555
-0.000235 -0.006185 0.135199 -0.009078 0.911508 -1.956264 -0.013810 1 0 0 0 0 0 0 442556
-0.000282 -0.006177 0.135102 0.271998 1.217126 -1.941796 -0.013841 1 0 0 0 0 0 0 443557
-0.000306 -0.006171 0.135006 -0.004405 1.276961 -1.945803 -0.013872 1 0 0 0 0 0 0 444542
-0.000338 -0.006162 0.134921 0.086942 1.236731 -2.074386 -0.013904 1 0 0 0 0 0 0 445560
-0.000381 -0.006129 0.134832 0.244420 0.923723 -2.019442 -0.013935 1 0 0 0 0 0 0 446557
-0.000417 -0.006125 0.134728 0.168718 1.275694 -1.812635 -0.013969 1 0 0 0 0 0 0 447632
-0.000455 -0.006117 0.134640 0.202518 1.252540 -1.983773 -0.014000 1 0 0 0 0 0 0 448625
-0.000515 -0.006099 0.134538 0.501406 1.129680 -1.811127 -0.014031 1 0 0 0 0 0 0 449618
-0.000545 -0.006089 0.134440 0.144027 1.208414 -1.834693 -0.014062 1 0 0 0 0 0 0 450628
-0.000580 -0.006077 0.134354 0.185710 1.199985 -1.977710 -0.014093 1 0 0 0 0 0 0 451594
-0.000618 -0.006064 0.134273 0.232228 1.187999 -2.039204 -0.014124 1 0 0 0 0 0 0 452593
-0.000643 -0.006034 0.134174 0.075485 0.959736 -1.811965 -0.014155 1 0 0 0 0 0 0 453590
-0.000690 -0.006027 0.134077 0.351430 1.239603 -1.789504 -0.014186 1 0 0 0 0 0 0 454592
-0.000734 -0.006017 0.133991 0.345740 1.226766 -1.924756 -0.014217 1 0 0 0 0 0 0 455591
-0.000762 -0.005989 0.133891 0.145981 0.982317 -1.738614 -0.014249 1 0 0 0 0 0 0 456592
-0.000796 -0.005968 0.133804 0.213627 1.056861 -1.879419 -0.014280 1 0 0 0 0 0 0 457588
-0.000834 -0.005951 0.133722 0.267840 1.110212 -1.947237 -0.014311 1 0 0 0 0 0 0 458588
-0.000872 -0.005934 0.133612 0.298888 1.111617 -1.575519 -0.014343 1 0 0 0 0 0 0 459623
-0.000912 -0.005919 0.133521 0.320248 1.142185 -1.774857 -0.014374 1 0 0 0 0 0 0 460617
-0.000952 -0.005905 0.133437 0.335139 1.155369 -1.877250 -0.014405 1 0 0 0 0 0 0 461600
-0.000978 -0.005875 0.133338 0.160272 0.941202 -1.665941 -0.014437 1 0 0 0 0 0 0 462615
-0.001011 -0.005853 0.133251 0.242156 1.031725 -1.796464 -0.014468 1 0 0 0 0 0 0 463600
-0.001062 -0.005850 0.133158 0.487454 1.286287 -1.712810 -0.014500 1 0 0 0 0 0 0 464632
-0.001093 -0.005825 0.133055 0.266671 1.027606 -1.559391 -0.014531 1 0 0 0 0 0 0 465625
-0.001129 -0.005807 0.132966 0.309604 1.077415 -1.725061 -0.014562 1 0 0 0 0 0 0 466624
-0.001146 -0.005795 0.132873 0.079915 1.177289 -1.670028 -0.014593 1 0 0 0 0 0 0 467599
-0.001195 -0.005776 0.132769 0.476673 1.089154 -1.499156 -0.014624 1 0 0 0 0 0 0 468596
-0.001240 -0.005761 0.132680 0.467126 1.119293 -1.670283 -0.014655 1 0 0 0 0 0 0 469587
-0.001262 -0.005751 0.132587 0.175391 1.198743 -1.618608 -0.014686 1 0 0 0 0 0 0 470589
-0.001293 -0.005739 0.132503 0.270587 1.185739 -1.710854 -0.014717 1 0 0 0 0 0 0 471591
-0.001314 -0.005710 0.132403 0.159340 0.954870 -1.502022 -0.014749 1 0 0 0 0 0 0 472588
-0.001345 -0.005689 0.132315 0.275695 1.034737 -1.635467 -0.014781 1 0 0 0 0 0 0 473617
-0.001380 -0.005672 0.132233 0.354510 1.090587 -1.699018 -0.014811 1 0 0 0 0 0 0 474595
-0.001403 -0.005640 0.132134 0.213149 0.902524 -1.469213 -0.014843 1 0 0 0 0 0 0 475612
-0.001435 -0.005618 0.132047 0.312460 1.004133 -1.593811 -0.014874 1 0 0 0 0 0 0 476594
-0.001471 -0.005600 0.131964 0.382531 1.071092 -1.654008 -0.014905 1 0 0 0 0 0 0 477594
-0.001494 -0.005569 0.131865 0.236781 0.889200 -1.422269 -0.014937 1 0 0 0 0 0 0 478610
-0.001567 -0.005537 0.131797 0.872221 0.871479 -1.810382 -0.014966 1 0 0 0 0 0 0 479560
-0.001602 -0.005519 0.131712 0.464457 1.042317 -1.602818 -0.014997 1 0 0 0 0 0 0 480553
-0.001640 -0.005503 0.131631 0.457685 1.089918 -1.612520 -0.015028 1 0 0 0 0 0 0 481544
-0.001678 -0.005488 0.131550 0.477838 1.108922 -1.617113 -0.015060 1 0 0 0 0 0 0 482554
-0.001697 -0.005479 0.131460 0.225159 1.178261 -1.479306 -0.015091 1 0 0 0 0 0 0 483544
-0.001726 -0.005468 0.131376 0.341881 1.161135 -1.535769 -0.015122 1 0 0 0 0 0 0 484543
-0.001740 -0.005460 0.131285 0.159231 1.206482 -1.428045 -0.015154 1 0 0 0 0 0 0 485553
-0.001767 -0.005449 0.131201 0.312878 1.176307 -1.496538 -0.015185 1 0 0 0 0 0 0 486543
-0.001780 -0.005442 0.131109 0.149034 1.214843 -1.393268 -0.015216 1 0 0 0 0 0 0 487554
-0.001806 -0.005432 0.131025 0.311885 1.181192 -1.463338 -0.015247 1 0 0 0 0 0 0 488543
-0.001818 -0.005425 0.130934 0.152861 1.217898 -1.360549 -0.015279 1 0 0 0 0 0 0 489554
-0.001844 -0.005414 0.130849 0.317932 1.183375 -1.430676 -0.015310 1 0 0 0 0 0 0 490541
-0.001863 -0.005388 0.130779 0.248319 0.969803 -1.609191 -0.015341 1 0 0 0 0 0 0 491544
-0.001886 -0.005389 0.130711 0.297303 1.299964 -1.652937 -0.015372 1 0 0 0 0 0 0 492553
-0.001896 -0.005387 0.130626 0.146147 1.298450 -1.411117 -0.015404 1 0 0 0 0 0 0 493547
-0.001921 -0.005379 0.130544 0.321937 1.225589 -1.416721 -0.015435 1 0 0 0 0 0 0 494552
-0.001940 -0.005355 0.130475 0.258990 0.992304 -1.569948 -0.015466 1 0 0 0 0 0 0 495541
-0.001968 -0.005335 0.130398 0.392592 1.038473 -1.485731 -0.015498 1 0 0 0 0 0 0 496558
-0.001996 -0.005339 0.130329 0.399097 1.352254 -1.550299 -0.015529 1 0 0 0 0 0 0 497552
-0.002016 -0.005320 0.130264 0.300576 1.079094 -1.609233 -0.015560 1 0 0 0 0 0 0 498560
-0.002019 -0.005329 0.130188 0.072689 1.416819 -1.465291 -0.015591 1 0 0 0 0 0 0 499551
-0.002040 -0.005326 0.130110 0.288788 1.307186 -1.399491 -0.015622 1 0 0 0 0 0 0 500553
-0.002050 -0.005325 0.130050 0.174003 1.309777 -1.634618 -0.015654 1 0 0 0 0 0 0 501560
-0.002075 -0.005317 0.129978 0.352952 1.228440 -1.473771 -0.015684 1 0 0 0 0 0 0 502535
-0.002087 -0.005312 0.129921 0.211353 1.267215 -1.650665 -0.015716 1 0 0 0 0 0 0 503561
-0.002112 -0.005303 0.129849 0.375964 1.207041 -1.465589 -0.015747 1 0 0 0 0 0 0 504551
-0.002104 -0.005302 0.129783 -0.039635 1.317249 -1.502065 -0.015779 1 0 0 0 0 0 0 505562
-0.002120 -0.005295 0.129708 0.224574 1.242187 -1.380858 -0.015810 1 0 0 0 0 0 0 506555
-0.002141 -0.005305 0.129638 0.327800 1.465347 -1.432999 -0.015841 1 0 0 0 0 0 0 507558
-0.002157 -0.005289 0.129573 0.281276 1.146546 -1.486826 -0.015873 1 0 0 0 0 0 0 508564
-0.002178 -0.005294 0.129508 0.346863 1.398573 -1.471916 -0.015904 1 0 0 0 0 0 0 509563
-0.002195 -0.005276 0.129444 0.293856 1.111297 -1.487753 -0.015935 1 0 0 0 0 0 0 510556
-0.002216 -0.005280 0.129379 0.357519 1.380850 -1.457498 -0.015966 1 0 0 0 0 0 0 511558
-0.002233 -0.005261 0.129316 0.303865 1.103176 -1.467455 -0.015997 1 0 0 0 0 0 0 512554
-0.002240 -0.005251 0.129262 0.189427 1.190569 -1.586368 -0.016029 1 0 0 0 0 0 0 513554
-0.002264 -0.005239 0.129191 0.380687 1.171008 -1.365999 -0.016060 1 0 0 0 0 0 0 514554
-0.002275 -0.005232 0.129135 0.248813 1.242997 -1.520619 -0.016091 1 0 0 0 0 0 0 515557
-0.002286 -0.005208 0.129075 0.239249 1.013973 -1.476579 -0.016123 1 0 0 0 0 0 0 516559
-0.002305 -0.005209 0.129011 0.339074 1.327396 -1.412072 -0.016154 1 0 0 0 0 0 0 517559
-0.002320 -0.005188 0.128948 0.305300 1.075021 -1.407763 -0.016185 1 0 0 0 0 0 0 518556
-0.002327 -0.005177 0.128895 0.201442 1.174608 -1.521512 -0.016216 1 0 0 0 0 0 0 519537
-0.002350 -0.005165 0.128824 0.397074 1.161517 -1.298144 -0.016247 1 0 0 0 0 0 0 520533
-0.002361 -0.005158 0.128768 0.268403 1.236446 -1.452398 -0.016279 1 0 0 0 0 0 0 521554
-0.002352 -0.005138 0.128698 -0.005812 1.069595 -1.276215 -0.016310 1 0 0 0 0 0 0 522551
-0.002381 -0.005137 0.128640 0.463025 1.302408 -1.410302 -0.016341 1 0 0 0 0 0 0 523560
-0.002401 -0.005115 0.128580 0.401397 1.054882 -1.374046 -0.016373 1 0 0 0 0 0 0 524562
-0.002411 -0.005104 0.128527 0.263071 1.161531 -1.465990 -0.016404 1 0 0 0 0 0 0 525552
-0.002434 -0.005091 0.128457 0.438659 1.153041 -1.232514 -0.016435 1 0 0 0 0 0 0 526543
-0.002446 -0.005084 0.128400 0.300735 1.230135 -1.383569 -0.016466 1 0 0 0 0 0 0 527556
-0.002457 -0.005059 0.128340 0.287524 1.005297 -1.336505 -0.016497 1 0 0 0 0 0 0 528552
-0.002463 -0.005046 0.128288 0.208838 1.132936 -1.423071 -0.016529 1 0 0 0 0 0 0 529553
-0.002471 -0.005019 0.128229 0.240977 0.950979 -1.338886 -0.016560 1 0 0 0 0 0 0 530551
-0.002488 -0.005018 0.128166 0.363031 1.287408 -1.258873 -0.016593 1 0 0 0 0 0 0 531624
-0.002502 -0.004997 0.128103 0.341163 1.049584 -1.247481 -0.016625 1 0 0 0 0 0 0 532629
-0.002509 -0.004986 0.128049 0.244144 1.154822 -1.359324 -0.016656 1 0 0 0 0 0 0 533615
-0.002518 -0.004959 0.127990 0.265328 0.960212 -1.284933 -0.016686 1 0 0 0 0 0 0 534590
-0.002522 -0.004945 0.127938 0.205773 1.104079 -1.360688 -0.016717 1 0 0 0 0 0 0 535589
-0.002530 -0.004917 0.127879 0.247348 0.931336 -1.271615 -0.016749 1 0 0 0 0 0 0 536589
-0.002533 -0.004902 0.127827 0.198332 1.086269 -1.342066 -0.016781 1 0 0 0 0 0 0 537620
-0.002568 -0.004904 0.127776 0.606776 1.312077 -1.351678 -0.016812 1 0 0 0 0 0 0 538615
-0.002590 -0.004883 0.127718 0.500198 1.049990 -1.246870 -0.016843 1 0 0 0 0 0 0 539617
-0.002601 -0.004872 0.127666 0.339245 1.146988 -1.312592 -0.016874 1 0 0 0 0 0 0 540614
-0.002606 -0.004866 0.127616 0.247547 1.217559 -1.341767 -0.016906 1 0 0 0 0 0 0 541618
-0.002614 -0.004842 0.127559 0.279003 0.988144 -1.225022 -0.016936 1 0 0 0 0 0 0 542588
-0.002618 -0.004829 0.127507 0.226063 1.112297 -1.284662 -0.016967 1 0 0 0 0 0 0 543589
-0.002619 -0.004822 0.127458 0.192244 1.197604 -1.311282 -0.016999 1 0 0 0 0 0 0 544589
-0.002645 -0.004793 0.127410 0.517257 0.916525 -1.324205 -0.017030 1 0 0 0 0 0 0 545586
-0.002658 -0.004777 0.127362 0.377060 1.064810 -1.315720 -0.017062 1 0 0 0 0 0 0 546606
-0.002664 -0.004769 0.127314 0.276813 1.168605 -1.306027 -0.017093 1 0 0 0 0 0 0 547620
-0.002672 -0.004743 0.127256 0.302041 0.957793 -1.173250 -0.017124 1 0 0 0 0 0 0 548602
-0.002696 -0.004726 0.127215 0.510483 1.031221 -1.358041 -0.017155 1 0 0 0 0 0 0 549594
-0.002707 -0.004716 0.127169 0.373298 1.141488 -1.314573 -0.017186 1 0 0 0 0 0 0 550592
-0.002712 -0.004710 0.127122 0.281052 1.205737 -1.282357 -0.017218 1 0 0 0 0 0 0 551624
-0.002714 -0.004706 0.127074 0.232797 1.239840 -1.263341 -0.017249 1 0 0 0 0 0 0 552608
-0.002715 -0.004703 0.127026 0.208589 1.258027 -1.250128 -0.017280 1 0 0 0 0 0 0 553609
-0.002735 -0.004696 0.126988 0.460475 1.208609 -1.369737 -0.017311 1 0 0 0 0 0 0 554593
-0.002731 -0.004678 0.126955 0.178224 1.051472 -1.444302 -0.017343 1 0 0 0 0 0 0 555607
-0.002728 -0.004668 0.126912 0.167032 1.139552 -1.318863 -0.017374 1 0 0 0 0 0 0 556591
-0.002746 -0.004657 0.126876 0.439283 1.143750 -1.383278 -0.017405 1 0 0 0 0 0 0 557608
-0.002755 -0.004651 0.126832 0.343539 1.199551 -1.283470 -0.017436 1 0 0 0 0 0 0 558590
-0.002758 -0.004647 0.126786 0.273349 1.235296 -1.229310 -0.017468 1 0 0 0 0 0 0 559609
-0.002760 -0.004644 0.126738 0.236364 1.255328 -1.202065 -0.017499 1 0 0 0 0 0 0 560607
-0.002780 -0.004637 0.126700 0.481444 1.207180 -1.316298 -0.017530 1 0 0 0 0 0 0 561593
-0.002789 -0.004633 0.126656 0.370579 1.234322 -1.235975 -0.017562 1 0 0 0 0 0 0 562607
-0.002793 -0.004629 0.126609 0.292578 1.255019 -1.188638 -0.017591 1 0 0 0 0 0 0 563540
-0.002815 -0.004622 0.126571 0.515102 1.208153 -1.294578 -0.017622 1 0 0 0 0 0 0 564542
-0.002825 -0.004618 0.126527 0.392982 1.236082 -1.211061 -0.017654 1 0 0 0 0 0 0 565550
-0.002829 -0.004615 0.126480 0.309366 1.257340 -1.162669 -0.017685 1 0 0 0 0 0 0 566541
-0.002818 -0.004599 0.126444 0.091987 1.087104 -1.290374 -0.017716 1 0 0 0 0 0 0 567542
-0.002832 -0.004585 0.126410 0.398292 1.102610 -1.325666 -0.017747 1 0 0 0 0 0 0 568550
-0.002838 -0.004577 0.126367 0.334364 1.178844 -1.203075 -0.017778 1 0 0 0 0 0 0 569540
-0.002840 -0.004572 0.126321 0.281749 1.226575 -1.139247 -0.017810 1 0 0 0 0 0 0 570551
-0.002855 -0.004584 0.126293 0.439601 1.457777 -1.363221 -0.017841 1 0 0 0 0 0 0 571542
-0.002862 -0.004589 0.126252 0.352630 1.389849 -1.212533 -0.017872 1 0 0 0 0 0 0 572550
-0.002851 -0.004577 0.126218 0.120676 1.158380 -1.281888 -0.017903 1 0 0 0 0 0 0 573539
-0.002865 -0.004565 0.126185 0.418202 1.142205 -1.293691 -0.017935 1 0 0 0 0 0 0 574540
-0.002872 -0.004558 0.126142 0.350223 1.202717 -1.162300 -0.017966 1 0 0 0 0 0 0 575551
-0.002888 -0.004569 0.126115 0.481381 1.447295 -1.350337 -0.017997 1 0 0 0 0 0 0 576539
-0.002896 -0.004573 0.126074 0.379553 1.387558 -1.185278 -0.018029 1 0 0 0 0 0 0 577562
-0.002886 -0.004560 0.126041 0.140394 1.160741 -1.249360 -0.018060 1 0 0 0 0 0 0 578560
-0.002900 -0.004549 0.126008 0.433833 1.146758 -1.258930 -0.018091 1 0 0 0 0 0 0 579548
-0.002901 -0.004561 0.125974 0.286966 1.471930 -1.251377 -0.018122 1 0 0 0 0 0 0 580548
-0.002920 -0.004562 0.125941 0.522525 1.350738 -1.249589 -0.018154 1 0 0 0 0 0 0 581550
-0.002911 -0.004568 0.125920 0.163598 1.401775 -1.392676 -0.018185 1 0 0 0 0 0 0 582550
-0.002925 -0.004565 0.125891 0.442944 1.297866 -1.310300 -0.018216 1 0 0 0 0 0 0 583556
-0.002931 -0.004562 0.125850 0.371781 1.293127 -1.132686 -0.018247 1 0 0 0 0 0 0 584551
-0.002935 -0.004561 0.125835 0.329400 1.321241 -1.456387 -0.018279 1 0 0 0 0 0 0 585559
-0.002936 -0.004559 0.125799 0.291922 1.311566 -1.204687 -0.018312 1 0 0 0 0 0 0 586611
-0.002936 -0.004559 0.125786 0.286910 1.331753 -1.479429 -0.018341 1 0 0 0 0 0 0 587545
-0.002936 -0.004557 0.125750 0.270485 1.318280 -1.207709 -0.018373 1 0 0 0 0 0 0 588559
-0.002949 -0.004571 0.125726 0.449044 1.518946 -1.321825 -0.018404 1 0 0 0 0 0 0 589554
-0.002942 -0.004563 0.125698 0.201201 1.256196 -1.280568 -0.018435 1 0 0 0 0 0 0 590552
-0.002951 -0.004573 0.125676 0.398768 1.472495 -1.356097 -0.018466 1 0 0 0 0 0 0 591553
-0.002943 -0.004563 0.125649 0.174550 1.232778 -1.288802 -0.018497 1 0 0 0 0 0 0 592551
-0.002951 -0.004572 0.125628 0.385402 1.462327 -1.353710 -0.018529 1 0 0 0 0 0 0 593551
-0.002962 -0.004557 0.125611 0.430358 1.170641 -1.413046 -0.018559 1 0 0 0 0 0 0 594532
-0.002960 -0.004568 0.125584 0.281559 1.482885 -1.277807 -0.018591 1 0 0 0 0 0 0 595534
-0.002960 -0.004574 0.125574 0.279552 1.452373 -1.493749 -0.018623 1 0 0 0 0 0 0 596555
-0.002959 -0.004575 0.125539 0.270965 1.393267 -1.190069 -0.018654 1 0 0 0 0 0 0 597556
-0.002958 -0.004577 0.125527 0.281833 1.387849 -1.445458 -0.018685 1 0 0 0 0 0 0 598562
-0.002977 -0.004571 0.125502 0.535488 1.302484 -1.296629 -0.018716 1 0 0 0 0 0 0 599552
-0.002967 -0.004574 0.125483 0.182794 1.394145 -1.362952 -0.018747 1 0 0 0 0 0 0 600552
-0.002975 -0.004589 0.125464 0.387157 1.576892 -1.374710 -0.018779 1 0 0 0 0 0 0 601550
-0.002985 -0.004577 0.125448 0.435454 1.242266 -1.404875 -0.018810 1 0 0 0 0 0 0 602551
-0.002983 -0.004589 0.125421 0.289286 1.530810 -1.257858 -0.018841 1 0 0 0 0 0 0 603560
-0.002983 -0.004596 0.125411 0.288762 1.488733 -1.469437 -0.018872 1 0 0 0 0 0 0 604533
-0.002988 -0.004580 0.125398 0.370584 1.183696 -1.448539 -0.018904 1 0 0 0 0 0 0 605551
-0.002985 -0.004590 0.125372 0.255441 1.502166 -1.270728 -0.018935 1 0 0 0 0 0 0 606549
-0.002989 -0.004575 0.125354 0.348760 1.214423 -1.345026 -0.018966 1 0 0 0 0 0 0 607547
-0.002991 -0.004569 0.125347 0.334801 1.282821 -1.509625 -0.018997 1 0 0 0 0 0 0 608550
-0.002985 -0.004583 0.125323 0.230776 1.576712 -1.299428 -0.019028 1 0 0 0 0 0 0 609532
-0.002988 -0.004571 0.125305 0.335982 1.256700 -1.352186 -0.019060 1 0 0 0 0 0 0 610549
-0.002990 -0.004566 0.125299 0.328800 1.307096 -1.508049 -0.019091 1 0 0 0 0 0 0 611552
-0.003004 -0.004577 0.125285 0.490141 1.533063 -1.425344 -0.019122 1 0 0 0 0 0 0 612531
-0.002997 -0.004567 0.125261 0.234677 1.287597 -1.278022 -0.019154 1 0 0 0 0 0 0 613551
-0.002994 -0.004563 0.125252 0.256373 1.331992 -1.465557 -0.019185 1 0 0 0 0 0 0 614549
-0.002993 -0.004561 0.125249 0.280517 1.368579 -1.558524 -0.019216 1 0 0 0 0 0 0 615560
-0.002978 -0.004544 0.125228 0.108210 1.184330 -1.339741 -0.019247 1 0 0 0 0 0 0 616531
-0.002984 -0.004550 0.125209 0.359428 1.457640 -1.334431 -0.019279 1 0 0 0 0 0 0 617551
-0.002987 -0.004553 0.125203 0.350349 1.454086 -1.492048 -0.019310 1 0 0 0 0 0 0 618545
-0.002988 -0.004555 0.125200 0.331201 1.436872 -1.566275 -0.019343 1 0 0 0 0 0 0 619614
-0.002988 -0.004554 0.125169 0.306607 1.404252 -1.185902 -0.019374 1 0 0 0 0 0 0 620617
-0.002988 -0.004554 0.125157 0.309584 1.415045 -1.411692 -0.019405 1 0 0 0 0 0 0 621586
-0.002989 -0.004555 0.125153 0.310435 1.419887 -1.530543 -0.019437 1 0 0 0 0 0 0 622607
-0.002989 -0.004555 0.125152 0.310123 1.421697 -1.578442 -0.019468 1 0 0 0 0 0 0 623614
-0.002969 -0.004559 0.125141 0.048154 1.481659 -1.466660 -0.019498 1 0 0 0 0 0 0 624586
-0.002959 -0.004562 0.125138 0.148486 1.463086 -1.543259 -0.019530 1 0 0 0 0 0 0 625583
-0.002960 -0.004543 0.125127 0.297638 1.186183 -1.458568 -0.019561 1 0 0 0 0 0 0 626584
-0.002974 -0.004548 0.125111 0.480292 1.461563 -1.387183 -0.019592 1 0 0 0 0 0 0 627584
-0.002981 -0.004550 0.125106 0.414917 1.465477 -1.509760 -0.019625 1 0 0 0 0 0 0 628628
-0.002970 -0.004537 0.125085 0.180471 1.249329 -1.313526 -0.019656 1 0 0 0 0 0 0 629613
-0.002965 -0.004530 0.125077 0.226496 1.323292 -1.471530 -0.019687 1 0 0 0 0 0 0 630615
-0.002963 -0.004527 0.125074 0.264419 1.376549 -1.552601 -0.019719 1 0 0 0 0 0 0 631631
-0.002962 -0.004525 0.125073 0.284477 1.404710 -1.585525 -0.019749 1 0 0 0 0 0 0 632615
-0.002954 -0.004542 0.125052 0.205016 1.659435 -1.314114 -0.019780 1 0 0 0 0 0 0 633590
-0.002951 -0.004551 0.125044 0.246822 1.581755 -1.468855 -0.019812 1 0 0 0 0 0 0 634606
-0.002949 -0.004556 0.125041 0.274391 1.520334 -1.550866 -0.019841 1 0 0 0 0 0 0 635539
-0.002948 -0.004558 0.125040 0.288451 1.487441 -1.584485 -0.019872 1 0 0 0 0 0 0 636549
-0.002954 -0.004540 0.125030 0.371971 1.209082 -1.472912 -0.019903 1 0 0 0 0 0 0 637539
-0.002937 -0.004535 0.125017 0.086381 1.362115 -1.413620 -0.019935 1 0 0 0 0 0 0 638549
-0.002929 -0.004533 0.125012 0.167423 1.412186 -1.520146 -0.019966 1 0 0 0 0 0 0 639541
-0.002937 -0.004546 0.124999 0.401419 1.614904 -1.418668 -0.019997 1 0 0 0 0 0 0 640549
-0.002942 -0.004552 0.124994 0.370755 1.559698 -1.520349 -0.020028 1 0 0 0 0 0 0 641539
-0.002950 -0.004536 0.124983 0.416308 1.253486 -1.446583 -0.020060 1 0 0 0 0 0 0 642549
-0.002935 -0.004532 0.124969 0.110013 1.390231 -1.402114 -0.020091 1 0 0 0 0 0 0 643551
-0.002927 -0.004531 0.124964 0.180316 1.431806 -1.514167 -0.020123 1 0 0 0 0 0 0 644556
-0.002923 -0.004530 0.124962 0.236921 1.449012 -1.568544 -0.020153 1 0 0 0 0 0 0 645538
-0.002921 -0.004530 0.124962 0.267180 1.457622 -1.590934 -0.020185 1 0 0 0 0 0 0 646549
-0.002920 -0.004530 0.124961 0.282608 1.462656 -1.600650 -0.020216 1 0 0 0 0 0 0 647540
-0.002906 -0.004514 0.124942 0.105545 1.262685 -1.348810 -0.020247 1 0 0 0 0 0 0 648538
-0.002899 -0.004507 0.124935 0.181993 1.346830 -1.485719 -0.020279 1 0 0 0 0 0 0 649548
-0.002896 -0.004503 0.124933 0.235440 1.405602 -1.558965 -0.020310 1 0 0 0 0 0 0 650550
-0.002907 -0.004515 0.124920 0.435332 1.617834 -1.435106 -0.020341 1 0 0 0 0 0 0 651538
-0.002893 -0.004526 0.124906 0.124481 1.626972 -1.396287 -0.020372 1 0 0 0 0 0 0 652549
-0.002892 -0.004512 0.124891 0.260475 1.303834 -1.387191 -0.020404 1 0 0 0 0 0 0 653549
-0.002891 -0.004505 0.124886 0.283059 1.367081 -1.508706 -0.020435 1 0 0 0 0 0 0 654551
-0.002891 -0.004501 0.124884 0.288954 1.420161 -1.566171 -0.020466 1 0 0 0 0 0 0 655555
-0.002891 -0.004500 0.124883 0.291174 1.449104 -1.589558 -0.020498 1 0 0 0 0 0 0 656555
-0.002897 -0.004479 0.124874 0.368658 1.202497 -1.473853 -0.020529 1 0 0 0 0 0 0 657546
-0.002880 -0.004474 0.124860 0.080376 1.371081 -1.412891 -0.020560 1 0 0 0 0 0 0 658554
-0.002872 -0.004471 0.124856 0.159686 1.428971 -1.519022 -0.020591 1 0 0 0 0 0 0 659552
-0.002868 -0.004470 0.124854 0.221302 1.456806 -1.573807 -0.020655 1 0 0 0 0 0 0 661590
-0.002872 -0.004450 0.124844 0.330273 1.207679 -1.469635 -0.020688 1 0 0 0 0 0 0 662650
-0.002854 -0.004444 0.124830 0.057854 1.374324 -1.412564 -0.020716 1 0 0 0 0 0 0 663545
-0.002845 -0.004441 0.124826 0.144995 1.431329 -1.520316 -0.020748 1 0 0 0 0 0 0 664558
-0.002841 -0.004440 0.124824 0.210058 1.456281 -1.573044 -0.020778 1 0 0 0 0 0 0 665532
-0.002839 -0.004440 0.124823 0.244574 1.468819 -1.594836 -0.020810 1 0 0 0 0 0 0 666550
-0.002838 -0.004439 0.124823 0.262092 1.475849 -1.604290 -0.020841 1 0 0 0 0 0 0 667550
-0.002823 -0.004424 0.124804 0.086254 1.277027 -1.351559 -0.020872 1 0 0 0 0 0 0 668549
-0.002816 -0.004417 0.124797 0.162948 1.361321 -1.488655 -0.020904 1 0 0 0 0 0 0 669548
-0.002813 -0.004413 0.124794 0.216462 1.420211 -1.561932 -0.020935 1 0 0 0 0 0 0 670549
-0.002817 -0.004392 0.124784 0.320776 1.189482 -1.465888 -0.020966 1 0 0 0 0 0 0 671549
-0.002819 -0.004381 0.124780 0.307178 1.306785 -1.543842 -0.020997 1 0 0 0 0 0 0 672550
-0.002801 -0.004380 0.124769 0.032149 1.446915 -1.452662 -0.021029 1 0 0 0 0 0 0 673558
-0.002791 -0.004380 0.124765 0.124107 1.470385 -1.538209 -0.021060 1 0 0 0 0 0 0 674550
-0.002787 -0.004380 0.124763 0.192317 1.476977 -1.582053 -0.021091 1 0 0 0 0 0 0 675552
-0.002790 -0.004361 0.124754 0.304883 1.218411 -1.474258 -0.021122 1 0 0 0 0 0 0 676548
-0.002773 -0.004355 0.124740 0.034548 1.380257 -1.416093 -0.021154 1 0 0 0 0 0 0 677549
-0.002764 -0.004353 0.124735 0.122449 1.434731 -1.523571 -0.021185 1 0 0 0 0 0 0 678547
-0.002760 -0.004352 0.124734 0.187838 1.458496 -1.576240 -0.021216 1 0 0 0 0 0 0 679546
-0.002763 -0.004332 0.124723 0.298831 1.208658 -1.471599 -0.021247 1 0 0 0 0 0 0 680547
-0.002745 -0.004326 0.124710 0.027757 1.374703 -1.414509 -0.021278 1 0 0 0 0 0 0 681534
-0.002737 -0.004324 0.124705 0.115174 1.431284 -1.522497 -0.021310 1 0 0 0 0 0 0 682550
-0.002732 -0.004322 0.124703 0.180316 1.456094 -1.575343 -0.021341 1 0 0 0 0 0 0 683552
-0.002730 -0.004322 0.124703 0.214849 1.468480 -1.597034 -0.021372 1 0 0 0 0 0 0 684551
-0.002710 -0.004326 0.124693 -0.028493 1.534033 -1.474324 -0.021404 1 0 0 0 0 0 0 685549
-0.002705 -0.004308 0.124680 0.156204 1.256800 -1.421339 -0.021435 1 0 0 0 0 0 0 686549
-0.002703 -0.004300 0.124675 0.205070 1.344481 -1.526277 -0.021466 1 0 0 0 0 0 0 687530
-0.002702 -0.004296 0.124673 0.224426 1.410202 -1.577661 -0.021498 1 0 0 0 0 0 0 688557
-0.002688 -0.004279 0.124653 0.048945 1.242584 -1.340022 -0.021529 1 0 0 0 0 0 0 689553
-0.002681 -0.004270 0.124646 0.125111 1.341887 -1.483429 -0.021560 1 0 0 0 0 0 0 690554
-0.002677 -0.004266 0.124643 0.178317 1.408069 -1.558887 -0.021590 1 0 0 0 0 0 0 691530
-0.002676 -0.004264 0.124643 0.206086 1.442922 -1.589711 -0.021622 1 0 0 0 0 0 0 692548
-0.002661 -0.004248 0.124623 0.035639 1.258226 -1.343509 -0.021654 1 0 0 0 0 0 0 693547
-0.002654 -0.004240 0.124616 0.114368 1.348752 -1.483898 -0.021685 1 0 0 0 0 0 0 694542
-0.002650 -0.004237 0.124613 0.168873 1.410689 -1.558343 -0.021716 1 0 0 0 0 0 0 695550
-0.002629 -0.004239 0.124602 -0.063324 1.501926 -1.456320 -0.021747 1 0 0 0 0 0 0 696553
-0.002624 -0.004221 0.124589 0.126543 1.237610 -1.410843 -0.021778 1 0 0 0 0 0 0 697546
-0.002622 -0.004212 0.124584 0.177945 1.331345 -1.518762 -0.021810 1 0 0 0 0 0 0 698552
-0.002621 -0.004208 0.124583 0.198530 1.399966 -1.571106 -0.021841 1 0 0 0 0 0 0 699551
-0.002601 -0.004210 0.124572 -0.052419 1.495352 -1.460008 -0.021872 1 0 0 0 0 0 0 700546
-0.002596 -0.004192 0.124559 0.127795 1.233377 -1.411188 -0.021904 1 0 0 0 0 0 0 701548
-0.002594 -0.004183 0.124554 0.174411 1.328208 -1.517941 -0.021935 1 0 0 0 0 0 0 702547
-0.002580 -0.004163 0.124533 0.008380 1.194739 -1.310382 -0.021966 1 0 0 0 0 0 0 703549
-0.002572 -0.004154 0.124525 0.088238 1.312134 -1.466230 -0.021997 1 0 0 0 0 0 0 704551
-0.002569 -0.004149 0.124523 0.143118 1.387457 -1.546275 -0.022029 1 0 0 0 0 0 0 705548
-0.002573 -0.004127 0.124512 0.247916 1.165529 -1.451596 -0.022060 1 0 0 0 0 0 0 706538
-0.002555 -0.004121 0.124498 -0.025823 1.344805 -1.398058 -0.022091 1 0 0 0 0 0 0 707548
-0.002552 -0.004098 0.124484 0.135652 1.146675 -1.380621 -0.022122 1 0 0 0 0 0 0 708535
-0.002551 -0.004087 0.124479 0.172013 1.274916 -1.499972 -0.022154 1 0 0 0 0 0 0 709546
-0.002531 -0.004086 0.124467 -0.075398 1.419389 -1.423709 -0.022184 1 0 0 0 0 0 0 710535
-0.002527 -0.004066 0.124453 0.105502 1.183794 -1.388227 -0.022216 1 0 0 0 0 0 0 711545
-0.002525 -0.004057 0.124448 0.152357 1.291279 -1.500149 -0.022247 1 0 0 0 0 0 0 712535
-0.002510 -0.004037 0.124427 -0.013466 1.164481 -1.293774 -0.022279 1 0 0 0 0 0 0 713546
-0.002503 -0.004027 0.124420 0.066262 1.284663 -1.450571 -0.022310 1 0 0 0 0 0 0 714545
-0.002505 -0.004003 0.124407 0.197212 1.100503 -1.403486 -0.022341 1 0 0 0 0 0 0 715535
-0.002487 -0.003995 0.124393 -0.062088 1.299093 -1.369103 -0.022372 1 0 0 0 0 0 0 716545
-0.002483 -0.003972 0.124378 0.106222 1.110803 -1.358461 -0.022403 1 0 0 0 0 0 0 717535
-0.002482 -0.003961 0.124373 0.146000 1.243419 -1.480594 -0.022435 1 0 0 0 0 0 0 718546
-0.002467 -0.003940 0.124352 -0.023403 1.129428 -1.277391 -0.022466 1 0 0 0 0 0 0 719535
-0.002460 -0.003930 0.124344 0.054371 1.255620 -1.435775 -0.022497 1 0 0 0 0 0 0 720542
-0.002462 -0.003906 0.124332 0.184257 1.074757 -1.388905 -0.022528 1 0 0 0 0 0 0 721545
-0.002444 -0.003898 0.124318 -0.075360 1.274577 -1.354676 -0.022559 1 0 0 0 0 0 0 722534
-0.002441 -0.003875 0.124303 0.092512 1.087225 -1.343932 -0.022591 1 0 0 0 0 0 0 723546
-0.002439 -0.003864 0.124298 0.132137 1.219870 -1.466192 -0.022622 1 0 0 0 0 0 0 724534
-0.002444 -0.003839 0.124286 0.222698 1.047602 -1.395722 -0.022653 1 0 0 0 0 0 0 725545
-0.002427 -0.003831 0.124272 -0.058333 1.252329 -1.352177 -0.022685 1 0 0 0 0 0 0 726544
-0.002425 -0.003807 0.124258 0.098565 1.067713 -1.337773 -0.022716 1 0 0 0 0 0 0 727550
-0.002404 -0.003800 0.124242 -0.127128 1.260254 -1.325831 -0.022747 1 0 0 0 0 0 0 728554
-0.002399 -0.003778 0.124227 0.059316 1.068655 -1.323765 -0.022779 1 0 0 0 0 0 0 729553
-0.002397 -0.003766 0.124222 0.108431 1.198673 -1.449529 -0.022810 1 0 0 0 0 0 0 730542
-0.002377 -0.003765 0.124210 -0.132098 1.343984 -1.375054 -0.022841 1 0 0 0 0 0 0 731540
-0.002372 -0.003746 0.124196 0.051302 1.109543 -1.339374 -0.022872 1 0 0 0 0 0 0 732550
-0.002370 -0.003736 0.124191 0.099532 1.216467 -1.452125 -0.022903 1 0 0 0 0 0 0 733541
-0.002355 -0.003716 0.124170 -0.065284 1.090344 -1.244357 -0.022935 1 0 0 0 0 0 0 734547
-0.002348 -0.003706 0.124162 0.014460 1.209511 -1.401979 -0.022966 1 0 0 0 0 0 0 735554
-0.002345 -0.003702 0.124160 0.069245 1.285605 -1.482539 -0.022997 1 0 0 0 0 0 0 736537
-0.002329 -0.003684 0.124139 -0.085999 1.124188 -1.252951 -0.023029 1 0 0 0 0 0 0 737552
-0.002322 -0.003676 0.124132 -0.000826 1.223832 -1.401966 -0.023060 1 0 0 0 0 0 0 738558
-0.002324 -0.003652 0.124120 0.132711 1.030382 -1.350675 -0.023091 1 0 0 0 0 0 0 739551
-0.002305 -0.003645 0.124105 -0.124462 1.223059 -1.315113 -0.023122 1 0 0 0 0 0 0 740547
-0.002302 -0.003622 0.124090 0.043895 1.032708 -1.303310 -0.023154 1 0 0 0 0 0 0 741547
-0.002281 -0.003616 0.124075 -0.175621 1.221674 -1.292377 -0.023185 1 0 0 0 0 0 0 742548
-0.002270 -0.003612 0.124070 -0.062516 1.288237 -1.419202 -0.023216 1 0 0 0 0 0 0 743547
-0.002271 -0.003591 0.124058 0.091228 1.058327 -1.349769 -0.023247 1 0 0 0 0 0 0 744546
-0.002252 -0.003585 0.124044 -0.154863 1.230689 -1.306705 -0.023278 1 0 0 0 0 0 0 745528
-0.002242 -0.003583 0.124039 -0.056936 1.289682 -1.421053 -0.023310 1 0 0 0 0 0 0 746538
-0.002243 -0.003562 0.124028 0.089115 1.056302 -1.346955 -0.023341 1 0 0 0 0 0 0 747552
-0.002225 -0.003556 0.124014 -0.160718 1.226871 -1.302216 -0.023372 1 0 0 0 0 0 0 748550
-0.002221 -0.003534 0.123999 0.011036 1.025628 -1.286938 -0.023404 1 0 0 0 0 0 0 749549
-0.002219 -0.003523 0.123994 0.052775 1.150131 -1.408515 -0.023435 1 0 0 0 0 0 0 750546
-0.002199 -0.003522 0.123982 -0.190816 1.292714 -1.331864 -0.023466 1 0 0 0 0 0 0 751548
-0.002195 -0.003503 0.123968 -0.009854 1.057606 -1.294983 -0.023497 1 0 0 0 0 0 0 752553
-0.002193 -0.003493 0.123963 0.037221 1.163298 -1.407964 -0.023529 1 0 0 0 0 0 0 753551
-0.002178 -0.003473 0.123942 -0.127724 1.037256 -1.198753 -0.023560 1 0 0 0 0 0 0 754549
-0.002171 -0.003464 0.123934 -0.048687 1.155413 -1.356995 -0.023591 1 0 0 0 0 0 0 755548
-0.002167 -0.003459 0.123931 0.005746 1.231016 -1.437735 -0.023622 1 0 0 0 0 0 0 756546
-0.002152 -0.003442 0.123911 -0.149274 1.070289 -1.206884 -0.023657 1 0 0 0 0 0 0 757671
-0.002144 -0.003433 0.123903 -0.064637 1.168897 -1.356255 -0.023685 1 0 0 0 0 0 0 758544
-0.002140 -0.003429 0.123901 -0.007290 1.234759 -1.433826 -0.023716 1 0 0 0 0 0 0 759546
-0.002144 -0.003408 0.123890 0.098235 1.010363 -1.335438 -0.023747 1 0 0 0 0 0 0 760527
-0.002127 -0.003402 0.123876 -0.173350 1.185656 -1.281103 -0.023779 1 0 0 0 0 0 0 761546
-0.002118 -0.003399 0.123871 -0.088815 1.246354 -1.391866 -0.023814 1 0 0 0 0 0 0 762671
-0.002120 -0.003378 0.123860 0.050393 1.014363 -1.315699 -0.023845 1 0 0 0 0 0 0 763677
-0.002120 -0.003368 0.123856 0.056537 1.126255 -1.404407 -0.023876 1 0 0 0 0 0 0 764671
-0.002101 -0.003367 0.123844 -0.206267 1.263200 -1.314532 -0.023908 1 0 0 0 0 0 0 765679
-0.002098 -0.003347 0.123831 -0.035550 1.025836 -1.272516 -0.023939 1 0 0 0 0 0 0 766673
-0.002096 -0.003338 0.123826 0.006458 1.129686 -1.383802 -0.023966 1 0 0 0 0 0 0 767540
-0.002095 -0.003333 0.123824 0.022389 1.203483 -1.437494 -0.024001 1 0 0 0 0 0 0 768675
-0.002081 -0.003316 0.123804 -0.153580 1.042682 -1.194873 -0.024033 1 0 0 0 0 0 0 769675
-0.002074 -0.003307 0.123796 -0.079787 1.141210 -1.340816 -0.024064 1 0 0 0 0 0 0 770668
-0.002084 -0.003317 0.123782 0.145704 1.390145 -1.266433 -0.024097 1 0 0 0 0 0 0 771729
-0.002094 -0.003303 0.123768 0.184476 1.099445 -1.245313 -0.024128 1 0 0 0 0 0 0 772729
-0.002100 -0.003296 0.123763 0.122918 1.165462 -1.365963 -0.024159 1 0 0 0 0 0 0 773733
-0.002083 -0.003297 0.123751 -0.175518 1.277454 -1.288456 -0.024190 1 0 0 0 0 0 0 774707
-0.002080 -0.003278 0.123737 -0.023150 1.027375 -1.250496 -0.024217 1 0 0 0 0 0 0 775582
-0.002079 -0.003269 0.123732 0.009729 1.124973 -1.364005 -0.024252 1 0 0 0 0 0 0 776709
-0.002079 -0.003264 0.123730 0.021086 1.195198 -1.418043 -0.024284 1 0 0 0 0 0 0 777726
-0.002084 -0.003243 0.123720 0.101582 0.974061 -1.309327 -0.024311 1 0 0 0 0 0 0 778600
-0.002087 -0.003232 0.123716 0.076491 1.091876 -1.385852 -0.024344 1 0 0 0 0 0 0 779634
-0.002069 -0.003231 0.123705 -0.201900 1.232099 -1.291518 -0.024378 1 0 0 0 0 0 0 780742
-0.002066 -0.003212 0.123691 -0.039366 0.996782 -1.247423 -0.024411 1 0 0 0 0 0 0 781777
-0.002064 -0.003202 0.123686 -0.001331 1.101217 -1.358511 -0.024441 1 0 0 0 0 0 0 782736
-0.002063 -0.003197 0.123684 0.012628 1.174986 -1.411778 -0.024472 1 0 0 0 0 0 0 783740
-0.002049 -0.003180 0.123664 -0.164305 1.014750 -1.168338 -0.024503 1 0 0 0 0 0 0 784727
-0.002042 -0.003172 0.123657 -0.091138 1.112902 -1.314489 -0.024534 1 0 0 0 0 0 0 785727
-0.002039 -0.003168 0.123654 -0.039527 1.178423 -1.390715 -0.024565 1 0 0 0 0 0 0 786710
-0.002037 -0.003165 0.123653 -0.012620 1.212849 -1.421317 -0.024597 1 0 0 0 0 0 0 787727
-0.002042 -0.003145 0.123643 0.076345 0.972529 -1.303054 -0.024627 1 0 0 0 0 0 0 788713
-0.002045 -0.003135 0.123640 0.055649 1.080155 -1.376251 -0.024659 1 0 0 0 0 0 0 789726
-0.002046 -0.003130 0.123638 0.038256 1.156360 -1.414809 -0.024690 1 0 0 0 0 0 0 790711
-0.002033 -0.003113 0.123618 -0.154483 0.997750 -1.165653 -0.024720 1 0 0 0 0 0 0 791670
-0.002026 -0.003104 0.123611 -0.089255 1.096507 -1.310027 -0.024751 1 0 0 0 0 0 0 792669
-0.002023 -0.003100 0.123608 -0.041607 1.162331 -1.385613 -0.024782 1 0 0 0 0 0 0 793658
-0.002027 -0.003079 0.123598 0.058804 0.938984 -1.285202 -0.024814 1 0 0 0 0 0 0 794668
-0.002029 -0.003069 0.123594 0.043914 1.054707 -1.365043 -0.024844 1 0 0 0 0 0 0 795644
-0.002031 -0.003063 0.123593 0.029398 1.134973 -1.406081 -0.024876 1 0 0 0 0 0 0 796670
-0.002037 -0.003041 0.123582 0.096691 0.919783 -1.292018 -0.024907 1 0 0 0 0 0 0 797658
-0.002040 -0.003031 0.123579 0.065142 1.039720 -1.367075 -0.024938 1 0 0 0 0 0 0 798659
-0.002054 -0.003039 0.123566 0.216057 1.305536 -1.256085 -0.024970 1 0 0 0 0 0 0 799659
-0.002062 -0.003043 0.123562 0.139887 1.282531 -1.350206 -0.025001 1 0 0 0 0 0 0 800671
-0.002066 -0.003046 0.123560 0.086002 1.254941 -1.397967 -0.025032 1 0 0 0 0 0 0 801659
-0.002054 -0.003032 0.123540 -0.126035 1.040892 -1.151992 -0.025064 1 0 0 0 0 0 0 802668
-0.002048 -0.003025 0.123533 -0.070476 1.111016 -1.297693 -0.025095 1 0 0 0 0 0 0 803659
-0.002045 -0.003022 0.123530 -0.027693 1.162530 -1.373740 -0.025126 1 0 0 0 0 0 0 804668
-0.002057 -0.003034 0.123518 0.168509 1.373305 -1.253870 -0.025157 1 0 0 0 0 0 0 805660
-0.002068 -0.003021 0.123504 0.191303 1.063004 -1.212634 -0.025185 1 0 0 0 0 0 0 806554
-0.002074 -0.003015 0.123499 0.122088 1.118377 -1.326965 -0.025220 1 0 0 0 0 0 0 807666
-0.002077 -0.003012 0.123497 0.078663 1.166331 -1.381357 -0.025251 1 0 0 0 0 0 0 808669
-0.002097 -0.003004 0.123475 0.304779 1.118275 -1.121469 -0.025282 1 0 0 0 0 0 0 809664
-0.002107 -0.003001 0.123468 0.202194 1.163011 -1.276310 -0.025314 1 0 0 0 0 0 0 810672
-0.002112 -0.003000 0.123465 0.128213 1.190878 -1.356946 -0.025345 1 0 0 0 0 0 0 811677
-0.002115 -0.002999 0.123464 0.088561 1.205110 -1.388891 -0.025372 1 0 0 0 0 0 0 812544
-0.002103 -0.002984 0.123444 -0.115118 1.014274 -1.136248 -0.025407 1 0 0 0 0 0 0 813649
-0.002096 -0.002976 0.123437 -0.055045 1.096708 -1.280506 -0.025456 1 0 0 0 0 0 0 815237
-0.002093 -0.002973 0.123434 -0.010018 1.153087 -1.354649 -0.025470 1 0 0 0 0 0 0 815673
-0.002098 -0.002952 0.123424 0.088889 0.925881 -1.253323 -0.025501 1 0 0 0 0 0 0 816681
-0.002113 -0.002955 0.123409 0.247122 1.222440 -1.182982 -0.025532 1 0 0 0 0 0 0 817671
-0.002120 -0.002957 0.123403 0.168728 1.234626 -1.301858 -0.025564 1 0 0 0 0 0 0 818669
-0.002124 -0.002958 0.123401 0.112998 1.226428 -1.359373 -0.025595 1 0 0 0 0 0 0 819671
-0.002132 -0.002939 0.123391 0.158424 0.963656 -1.250758 -0.025626 1 0 0 0 0 0 0 820652
-0.002136 -0.002930 0.123387 0.116143 1.058717 -1.328203 -0.025657 1 0 0 0 0 0 0 821651
-0.002138 -0.002925 0.123386 0.087942 1.128573 -1.368279 -0.025689 1 0 0 0 0 0 0 822670
-0.002157 -0.002918 0.123364 0.321659 1.092116 -1.102687 -0.025720 1 0 0 0 0 0 0 823679
-0.002148 -0.002918 0.123347 -0.035423 1.201149 -1.121554 -0.025751 1 0 0 0 0 0 0 824653
-0.002143 -0.002919 0.123340 -0.009912 1.211313 -1.271080 -0.025782 1 0 0 0 0 0 0 825672
-0.002147 -0.002900 0.123328 0.097378 0.953590 -1.207408 -0.025810 1 0 0 0 0 0 0 826549
-0.002148 -0.002891 0.123324 0.087978 1.050402 -1.302448 -0.025845 1 0 0 0 0 0 0 827671
-0.002149 -0.002886 0.123323 0.076303 1.120758 -1.348768 -0.025876 1 0 0 0 0 0 0 828669
-0.002150 -0.002884 0.123322 0.069566 1.158386 -1.367421 -0.025907 1 0 0 0 0 0 0 829668
-0.002156 -0.002864 0.123312 0.141193 0.920830 -1.243383 -0.025939 1 0 0 0 0 0 0 830669
-0.002158 -0.002854 0.123309 0.112366 1.028443 -1.315450 -0.025970 1 0 0 0 0 0 0 831660
-0.002160 -0.002849 0.123307 0.090970 1.104614 -1.353602 -0.026001 1 0 0 0 0 0 0 832676
-0.002166 -0.002827 0.123297 0.154504 0.888190 -1.237344 -0.026032 1 0 0 0 0 0 0 833671
-0.002183 -0.002830 0.123282 0.295069 1.189816 -1.162046 -0.026064 1 0 0 0 0 0 0 834668
-0.002191 -0.002832 0.123277 0.208101 1.204553 -1.279093 -0.026095 1 0 0 0 0 0 0 835670
-0.002176 -0.002837 0.123265 -0.110765 1.256644 -1.201767 -0.026126 1 0 0 0 0 0 0 836669
-0.002174 -0.002820 0.123251 0.029651 0.974458 -1.161728 -0.026157 1 0 0 0 0 0 0 837668
-0.002173 -0.002812 0.123246 0.057120 1.053330 -1.275549 -0.026188 1 0 0 0 0 0 0 838652
-0.002172 -0.002808 0.123244 0.065793 1.114130 -1.329662 -0.026220 1 0 0 0 0 0 0 839669
-0.002178 -0.002787 0.123234 0.144388 0.889961 -1.218957 -0.026251 1 0 0 0 0 0 0 840674
-0.002181 -0.002777 0.123230 0.119077 1.003966 -1.296126 -0.026282 1 0 0 0 0 0 0 841670
-0.002182 -0.002772 0.123229 0.099377 1.083259 -1.336048 -0.026314 1 0 0 0 0 0 0 842673
-0.002188 -0.002750 0.123218 0.163644 0.868617 -1.220069 -0.026345 1 0 0 0 0 0 0 843670
-0.002192 -0.002739 0.123215 0.131239 0.987332 -1.295453 -0.026376 1 0 0 0 0 0 0 844668
-0.002193 -0.002734 0.123213 0.108007 1.068948 -1.334767 -0.026407 1 0 0 0 0 0 0 845666
-0.002180 -0.002717 0.123193 -0.088402 0.914481 -1.084090 -0.026434 1 0 0 0 0 0 0 846537
-0.002174 -0.002708 0.123186 -0.024412 1.013626 -1.229488 -0.026477 1 0 0 0 0 0 0 847898
-0.002171 -0.002704 0.123183 0.022519 1.079057 -1.304701 -0.026501 1 0 0 0 0 0 0 848677
-0.002175 -0.002683 0.123173 0.122051 0.856960 -1.202213 -0.026532 1 0 0 0 0 0 0 849669
-0.002190 -0.002686 0.123158 0.280952 1.155088 -1.132532 -0.026564 1 0 0 0 0 0 0 850668
-0.002198 -0.002688 0.123152 0.203218 1.167842 -1.251376 -0.026595 1 0 0 0 0 0 0 851669
-0.002207 -0.002670 0.123141 0.222709 0.903442 -1.176035 -0.026626 1 0 0 0 0 0 0 852669
-0.002193 -0.002665 0.123126 -0.092617 1.053975 -1.133320 -0.026657 1 0 0 0 0 0 0 853668
-0.002186 -0.002663 0.123121 -0.030979 1.101032 -1.247772 -0.026689 1 0 0 0 0 0 0 854668
-0.002188 -0.002643 0.123110 0.095789 0.864733 -1.169372 -0.026720 1 0 0 0 0 0 0 855672
-0.002189 -0.002633 0.123106 0.096716 0.971185 -1.259549 -0.026750 1 0 0 0 0 0 0 856648
-0.002189 -0.002628 0.123104 0.090296 1.046484 -1.304211 -0.026782 1 0 0 0 0 0 0 857667
-0.002195 -0.002606 0.123094 0.161031 0.830237 -1.189277 -0.026813 1 0 0 0 0 0 0 858666
-0.002198 -0.002596 0.123090 0.132026 0.947601 -1.265575 -0.026847 1 0 0 0 0 0 0 859729
-0.002200 -0.002590 0.123089 0.110503 1.028447 -1.305152 -0.026878 1 0 0 0 0 0 0 860723
-0.002181 -0.002592 0.123078 -0.159971 1.130486 -1.187204 -0.026909 1 0 0 0 0 0 0 861706
-0.002178 -0.002574 0.123065 0.005998 0.875823 -1.130355 -0.026940 1 0 0 0 0 0 0 862722
-0.002176 -0.002565 0.123060 0.046767 0.967723 -1.238725 -0.026969 1 0 0 0 0 0 0 863656
-0.002175 -0.002561 0.123058 0.062140 1.035085 -1.290883 -0.027001 1 0 0 0 0 0 0 864666
-0.002180 -0.002540 0.123048 0.143863 0.814949 -1.178423 -0.027032 1 0 0 0 0 0 0 865667
-0.002183 -0.002529 0.123044 0.120406 0.929967 -1.255691 -0.027063 1 0 0 0 0 0 0 866656
-0.002184 -0.002524 0.123043 0.101665 1.009672 -1.295662 -0.027095 1 0 0 0 0 0 0 867665
-0.002191 -0.002502 0.123032 0.166167 0.795936 -1.178617 -0.027126 1 0 0 0 0 0 0 868656
-0.002174 -0.002496 0.123019 -0.124656 0.973305 -1.120281 -0.027157 1 0 0 0 0 0 0 869665
-0.002167 -0.002493 0.123014 -0.050657 1.033876 -1.229067 -0.027188 1 0 0 0 0 0 0 870655
-0.002163 -0.002491 0.123012 0.007451 1.060860 -1.281381 -0.027220 1 0 0 0 0 0 0 871671
-0.002166 -0.002472 0.123001 0.113087 0.818213 -1.168685 -0.027251 1 0 0 0 0 0 0 872655
-0.002168 -0.002462 0.122998 0.101914 0.921503 -1.246126 -0.027282 1 0 0 0 0 0 0 873667
-0.002169 -0.002457 0.122996 0.089324 0.995265 -1.286094 -0.027313 1 0 0 0 0 0 0 874655
-0.002170 -0.002454 0.122996 0.082146 1.034638 -1.302394 -0.027345 1 0 0 0 0 0 0 875666
-0.002188 -0.002448 0.122975 0.326774 0.983064 -1.025797 -0.027376 1 0 0 0 0 0 0 876656
-0.002198 -0.002445 0.122967 0.234902 1.023173 -1.175751 -0.027407 1 0 0 0 0 0 0 877666
-0.002183 -0.002448 0.122955 -0.092466 1.107902 -1.120274 -0.027438 1 0 0 0 0 0 0 878655
-0.002182 -0.002430 0.122940 0.042237 0.844890 -1.087451 -0.027475 1 0 0 0 0 0 0 879823
-0.002181 -0.002422 0.122935 0.067108 0.931647 -1.204741 -0.027501 1 0 0 0 0 0 0 880658
-0.002181 -0.002418 0.122933 0.074506 0.996888 -1.260698 -0.027546 1 0 0 0 0 0 0 882095
-0.002186 -0.002396 0.122923 0.152040 0.775312 -1.148111 -0.027564 1 0 0 0 0 0 0 882673
-0.002189 -0.002386 0.122919 0.126651 0.889241 -1.225986 -0.027595 1 0 0 0 0 0 0 883662
-0.002190 -0.002381 0.122918 0.106966 0.968362 -1.266149 -0.027626 1 0 0 0 0 0 0 884673
-0.002191 -0.002378 0.122917 0.096233 1.010335 -1.282449 -0.027657 1 0 0 0 0 0 0 885662
-0.002178 -0.002362 0.122897 -0.093450 0.835691 -1.021190 -0.027688 1 0 0 0 0 0 0 886666
-0.002171 -0.002354 0.122890 -0.025960 0.922279 -1.163143 -0.027720 1 0 0 0 0 0 0 887673
-0.002168 -0.002351 0.122887 0.022775 0.981982 -1.237640 -0.027753 1 0 0 0 0 0 0 888723
-0.002167 -0.002349 0.122887 0.048256 1.013602 -1.267401 -0.027788 1 0 0 0 0 0 0 889853
-0.002171 -0.002329 0.122876 0.135572 0.774098 -1.144731 -0.027814 1 0 0 0 0 0 0 890676
-0.002174 -0.002319 0.122873 0.115282 0.878536 -1.219000 -0.027844 1 0 0 0 0 0 0 891658
-0.002175 -0.002314 0.122871 0.098148 0.952896 -1.257886 -0.027876 1 0 0 0 0 0 0 892667
-0.002181 -0.002293 0.122861 0.163289 0.737107 -1.139558 -0.027907 1 0 0 0 0 0 0 893673
-0.002184 -0.002282 0.122857 0.131828 0.853351 -1.215486 -0.027939 1 0 0 0 0 0 0 894669
-0.002186 -0.002277 0.122856 0.109106 0.933573 -1.254927 -0.027969 1 0 0 0 0 0 0 895650
-0.002168 -0.002279 0.122845 -0.161944 1.035480 -1.136823 -0.028001 1 0 0 0 0 0 0 896666
-0.002164 -0.002261 0.122832 0.003139 0.781309 -1.078536 -0.028032 1 0 0 0 0 0 0 897667
-0.002162 -0.002252 0.122827 0.043780 0.872333 -1.187402 -0.028064 1 0 0 0 0 0 0 898666
-0.002161 -0.002247 0.122825 0.059105 0.939130 -1.239625 -0.028095 1 0 0 0 0 0 0 899669
-0.002161 -0.002245 0.122825 0.066024 0.974833 -1.260292 -0.028126 1 0 0 0 0 0 0 900676
-0.002166 -0.002225 0.122814 0.143841 0.738029 -1.134189 -0.028158 1 0 0 0 0 0 0 901678
-0.002169 -0.002215 0.122811 0.118908 0.843361 -1.207472 -0.028189 1 0 0 0 0 0 0 902671
-0.002171 -0.002210 0.122810 0.099473 0.918128 -1.245970 -0.028220 1 0 0 0 0 0 0 903668
-0.002171 -0.002208 0.122809 0.088887 0.957960 -1.261657 -0.028251 1 0 0 0 0 0 0 904666
-0.002177 -0.002187 0.122799 0.157963 0.723361 -1.133633 -0.028282 1 0 0 0 0 0 0 905666
-0.002180 -0.002177 0.122795 0.128686 0.829688 -1.206362 -0.028313 1 0 0 0 0 0 0 906665
-0.002175 -0.002191 0.122773 0.022011 1.148642 -0.961035 -0.028345 1 0 0 0 0 0 0 907672
-0.002179 -0.002178 0.122755 0.118409 0.845899 -0.988519 -0.028376 1 0 0 0 0 0 0 908668
-0.002180 -0.002172 0.122749 0.108988 0.895745 -1.140979 -0.028407 1 0 0 0 0 0 0 909649
-0.002181 -0.002170 0.122747 0.097473 0.940022 -1.209913 -0.028438 1 0 0 0 0 0 0 910666
-0.002182 -0.002168 0.122746 0.090683 0.964124 -1.236537 -0.028470 1 0 0 0 0 0 0 911665
-0.002188 -0.002148 0.122735 0.161517 0.721728 -1.112185 -0.028501 1 0 0 0 0 0 0 912666
-0.002191 -0.002139 0.122732 0.133195 0.823887 -1.186347 -0.028532 1 0 0 0 0 0 0 913666
-0.002192 -0.002134 0.122731 0.112075 0.897013 -1.225137 -0.028563 1 0 0 0 0 0 0 914665
-0.002193 -0.002131 0.122730 0.100642 0.936093 -1.240995 -0.028597 1 0 0 0 0 0 0 915733
-0.002193 -0.002130 0.122730 0.094797 0.956214 -1.247548 -0.028628 1 0 0 0 0 0 0 916729
-0.002199 -0.002111 0.122720 0.166292 0.711878 -1.115833 -0.028659 1 0 0 0 0 0 0 917736
-0.002183 -0.002105 0.122706 -0.120468 0.872391 -1.053298 -0.028690 1 0 0 0 0 0 0 918702
-0.002175 -0.002103 0.122702 -0.044716 0.924136 -1.160498 -0.028721 1 0 0 0 0 0 0 919705
-0.002171 -0.002102 0.122700 0.014223 0.946711 -1.212032 -0.028752 1 0 0 0 0 0 0 920699
-0.002169 -0.002101 0.122699 0.045534 0.957828 -1.232383 -0.028783 1 0 0 0 0 0 0 921701
-0.002168 -0.002101 0.122699 0.061312 0.963764 -1.240618 -0.028816 1 0 0 0 0 0 0 922736
-0.002173 -0.002082 0.122689 0.143610 0.712336 -1.109320 -0.028847 1 0 0 0 0 0 0 923727
-0.002175 -0.002072 0.122685 0.121121 0.809738 -1.181218 -0.028878 1 0 0 0 0 0 0 924729
-0.002177 -0.002068 0.122684 0.102936 0.880497 -1.219217 -0.028909 1 0 0 0 0 0 0 925727
-0.002177 -0.002065 0.122684 0.092959 0.918299 -1.234675 -0.028941 1 0 0 0 0 0 0 926733
-0.002183 -0.002045 0.122673 0.162218 0.683046 -1.105869 -0.028971 1 0 0 0 0 0 0 927702
-0.002186 -0.002035 0.122670 0.133237 0.788421 -1.178777 -0.029002 1 0 0 0 0 0 0 928700
-0.002188 -0.002030 0.122669 0.111801 0.863149 -1.217125 -0.029033 1 0 0 0 0 0 0 929698
-0.002189 -0.002028 0.122668 0.100206 0.902918 -1.232706 -0.029065 1 0 0 0 0 0 0 930698
-0.002170 -0.002031 0.122658 -0.164596 0.982988 -1.105034 -0.029097 1 0 0 0 0 0 0 931745
-0.002160 -0.002033 0.122654 -0.071011 0.972810 -1.177423 -0.029128 1 0 0 0 0 0 0 932733
-0.002156 -0.002033 0.122653 -0.002268 0.962516 -1.215509 -0.029160 1 0 0 0 0 0 0 933741
-0.002153 -0.002034 0.122653 0.034119 0.957041 -1.230930 -0.029190 1 0 0 0 0 0 0 934707
-0.002158 -0.002015 0.122643 0.126819 0.699964 -1.102014 -0.029221 1 0 0 0 0 0 0 935709
-0.002160 -0.002006 0.122639 0.109589 0.794247 -1.174942 -0.029252 1 0 0 0 0 0 0 936692
-0.002161 -0.002001 0.122638 0.094028 0.863425 -1.213330 -0.029284 1 0 0 0 0 0 0 937707
-0.002162 -0.001999 0.122637 0.085378 0.900446 -1.228905 -0.029315 1 0 0 0 0 0 0 938722
-0.002162 -0.001998 0.122637 0.080915 0.919529 -1.235344 -0.029346 1 0 0 0 0 0 0 939708
-0.002162 -0.001997 0.122637 0.078690 0.929590 -1.238509 -0.029378 1 0 0 0 0 0 0 940723
-0.002162 -0.001997 0.122637 0.077595 0.935076 -1.240458 -0.029408 1 0 0 0 0 0 0 941705
-0.002149 -0.001982 0.122617 -0.107456 0.743238 -0.972182 -0.029440 1 0 0 0 0 0 0 942721
-0.002142 -0.001975 0.122610 -0.037618 0.819350 -1.112732 -0.029471 1 0 0 0 0 0 0 943706
-0.002139 -0.001972 0.122607 0.012290 0.873742 -1.186624 -0.029503 1 0 0 0 0 0 0 944722
-0.002137 -0.001970 0.122607 0.038338 0.902558 -1.215842 -0.029533 1 0 0 0 0 0 0 945705
-0.002136 -0.001969 0.122606 0.051338 0.917429 -1.227245 -0.029565 1 0 0 0 0 0 0 946722
-0.002136 -0.001969 0.122606 0.057818 0.925221 -1.232051 -0.029594 1 0 0 0 0 0 0 947658
-0.002136 -0.001969 0.122606 0.061052 0.929607 -1.234612 -0.029626 1 0 0 0 0 0 0 948654
-0.002136 -0.001968 0.122606 0.062702 0.932311 -1.236372 -0.029657 1 0 0 0 0 0 0 949664
-0.002141 -0.001949 0.122596 0.137906 0.679540 -1.102206 -0.029688 1 0 0 0 0 0 0 950654
-0.002144 -0.001940 0.122592 0.111974 0.775772 -1.173463 -0.029720 1 0 0 0 0 0 0 951663
-0.002145 -0.001935 0.122591 0.092095 0.845892 -1.211210 -0.029751 1 0 0 0 0 0 0 952652
-0.002146 -0.001933 0.122591 0.081267 0.883382 -1.226569 -0.029782 1 0 0 0 0 0 0 953662
-0.002127 -0.001936 0.122581 -0.183151 0.962285 -1.098502 -0.029813 1 0 0 0 0 0 0 954652
-0.002118 -0.001938 0.122577 -0.089595 0.951488 -1.170874 -0.029845 1 0 0 0 0 0 0 955663
-0.002119 -0.001920 0.122566 0.053456 0.686337 -1.073167 -0.029876 1 0 0 0 0 0 0 956653
-0.002119 -0.001911 0.122562 0.063437 0.775468 -1.158537 -0.029907 1 0 0 0 0 0 0 957663
-0.002119 -0.001907 0.122560 0.061611 0.841866 -1.201371 -0.029938 1 0 0 0 0 0 0 958650
-0.002120 -0.001904 0.122560 0.059810 0.877452 -1.218518 -0.029970 1 0 0 0 0 0 0 959663
-0.002120 -0.001903 0.122560 0.058756 0.895799 -1.225480 -0.030001 1 0 0 0 0 0 0 960651
-0.002120 -0.001903 0.122560 0.058209 0.905451 -1.228794 -0.030032 1 0 0 0 0 0 0 961665
-0.002120 -0.001903 0.122560 0.057953 0.910741 -1.230801 -0.030064 1 0 0 0 0 0 0 962678
-0.002125 -0.001884 0.122549 0.132174 0.659375 -1.096431 -0.030095 1 0 0 0 0 0 0 963662
-0.002128 -0.001874 0.122546 0.105803 0.756026 -1.167774 -0.030125 1 0 0 0 0 0 0 964649
-0.002130 -0.001869 0.122545 0.085710 0.826636 -1.205956 -0.030166 1 0 0 0 0 0 0 965953
-0.002130 -0.001867 0.122544 0.074762 0.863920 -1.220910 -0.030188 1 0 0 0 0 0 0 966652
-0.002131 -0.001866 0.122544 0.069201 0.883927 -1.228134 -0.030241 1 0 0 0 0 0 0 968342
-0.002112 -0.001870 0.122534 -0.192515 0.953993 -1.097093 -0.030282 1 0 0 0 0 0 0 969659
-0.002102 -0.001872 0.122530 -0.097685 0.938558 -1.168275 -0.030314 1 0 0 0 0 0 0 970667
-0.002098 -0.001873 0.122529 -0.028328 0.925630 -1.205868 -0.030345 1 0 0 0 0 0 0 971661
-0.002095 -0.001873 0.122529 0.008346 0.918867 -1.221118 -0.030376 1 0 0 0 0 0 0 972672
-0.002100 -0.001855 0.122519 0.101157 0.661340 -1.091374 -0.030407 1 0 0 0 0 0 0 973644
-0.002102 -0.001846 0.122515 0.084057 0.754785 -1.164480 -0.030438 1 0 0 0 0 0 0 974665
-0.002103 -0.001841 0.122514 0.068583 0.823474 -1.202886 -0.030470 1 0 0 0 0 0 0 975666
-0.002104 -0.001839 0.122513 0.059957 0.860208 -1.218410 -0.030501 1 0 0 0 0 0 0 976666
-0.002104 -0.001837 0.122513 0.055505 0.879141 -1.224816 -0.030532 1 0 0 0 0 0 0 977671
-0.002104 -0.001837 0.122513 0.053247 0.889043 -1.227897 -0.030564 1 0 0 0 0 0 0 978667
-0.002104 -0.001837 0.122513 0.052147 0.894459 -1.229798 -0.030595 1 0 0 0 0 0 0 979670
-0.002104 -0.001837 0.122513 0.051616 0.897603 -1.231258 -0.030625 1 0 0 0 0 0 0 980646
-0.002104 -0.001836 0.122513 0.051370 0.899646 -1.232621 -0.030657 1 0 0 0 0 0 0 981664
-0.002110 -0.001818 0.122503 0.125581 0.646737 -1.097708 -0.030689 1 0 0 0 0 0 0 982668
-0.002112 -0.001808 0.122499 0.099257 0.742355 -1.169055 -0.030720 1 0 0 0 0 0 0 983668
-0.002114 -0.001804 0.122498 0.079179 0.812139 -1.206838 -0.030751 1 0 0 0 0 0 0 984661
-0.002115 -0.001801 0.122498 0.068255 0.849431 -1.222154 -0.030782 1 0 0 0 0 0 0 985667
-0.002115 -0.001800 0.122497 0.062666 0.868637 -1.228478 -0.030814 1 0 0 0 0 0 0 986673
-0.002115 -0.001799 0.122497 0.059845 0.878658 -1.231499 -0.030844 1 0 0 0 0 0 0 987648
-0.002115 -0.001799 0.122497 0.058464 0.884127 -1.233408 -0.030876 1 0 0 0 0 0 0 988665
-0.002115 -0.001799 0.122497 0.057787 0.887314 -1.234887 -0.030907 1 0 0 0 0 0 0 989670
-0.002121 -0.001780 0.122487 0.131756 0.634982 -1.099800 -0.030938 1 0 0 0 0 0 0 990645
-0.002124 -0.001771 0.122484 0.105366 0.730797 -1.171255 -0.030970 1 0 0 0 0 0 0 991666
-0.002125 -0.001766 0.122482 0.085257 0.800654 -1.209070 -0.031001 1 0 0 0 0 0 0 992662
-0.002126 -0.001764 0.122482 0.074327 0.837956 -1.224379 -0.031032 1 0 0 0 0 0 0 993665
-0.002126 -0.001763 0.122482 0.068725 0.857172 -1.230715 -0.031064 1 0 0 0 0 0 0 994670
-0.002126 -0.001762 0.122482 0.065903 0.867216 -1.233756 -0.031095 1 0 0 0 0 0 0 995668
-0.002127 -0.001762 0.122482 0.064523 0.872659 -1.235620 -0.031126 1 0 0 0 0 0 0 996664
-0.002127 -0.001762 0.122482 0.063852 0.875820 -1.237083 -0.031157 1 0 0 0 0 0 0 997662
-0.002127 -0.001761 0.122482 0.063544 0.877872 -1.238452 -0.031190 1 0 0 0 0 0 0 998702
-0.002127 -0.001761 0.122482 0.063417 0.879288 -1.239673 -0.031220 1 0 0 0 0 0 0 999665
-0.002127 -0.001761 0.122482 0.063394 0.880443 -1.240924 -0.031251 1 0 0 0 0 0 1 663
-0.002132 -0.001743 0.122472 0.137679 0.627165 -1.105609 -0.031282 1 0 0 0 0 0 1 1663
-0.002135 -0.001733 0.122468 0.111490 0.722318 -1.177050 -0.031313 1 0 0 0 0 0 1 2663
-0.002136 -0.001729 0.122467 0.091505 0.791858 -1.214880 -0.031345 1 0 0 0 0 0 1 3668
-0.002137 -0.001726 0.122466 0.080618 0.828979 -1.230175 -0.031376 1 0 0 0 0 0 1 4656
-0.002137 -0.001725 0.122466 0.075030 0.848111 -1.236501 -0.031407 1 0 0 0 0 0 1 5663
-0.002138 -0.001725 0.122466 0.072238 0.858091 -1.239529 -0.031438 1 0 0 0 0 0 1 6664
-0.002138 -0.001724 0.122466 0.070868 0.863513 -1.241411 -0.031470 1 0 0 0 0 0 1 7665
-0.002138 -0.001724 0.122466 0.070206 0.866641 -1.242862 -0.031501 1 0 0 0 0 0 1 8662
-0.002138 -0.001724 0.122466 0.069906 0.868630 -1.244172 -0.031532 1 0 0 0 0 0 1 9666
-0.002138 -0.001724 0.122466 0.069796 0.870062 -1.245438 -0.031563 1 0 0 0 0 0 1 10661
-0.002143 -0.001705 0.122456 0.144017 0.616934 -1.109929 -0.031595 1 0 0 0 0 0 1 11664
-0.002146 -0.001696 0.122452 0.117850 0.712018 -1.181415 -0.031626 1 0 0 0 0 0 1 12661
-0.002148 -0.001691 0.122451 0.097870 0.781509 -1.219273 -0.031657 1 0 0 0 0 0 1 13662
-0.002148 -0.001689 0.122451 0.086997 0.818626 -1.234578 -0.031688 1 0 0 0 0 0 1 14661
-0.002149 -0.001688 0.122451 0.081427 0.837733 -1.240892 -0.031720 1 0 0 0 0 0 1 15663
-0.002149 -0.001687 0.122451 0.078632 0.847682 -1.243914 -0.031751 1 0 0 0 0 0 1 16652
-0.002149 -0.001687 0.122451 0.077267 0.853089 -1.245782 -0.031782 1 0 0 0 0 0 1 17661
-0.002149 -0.001687 0.122451 0.076610 0.856192 -1.247217 -0.031813 1 0 0 0 0 0 1 18652
-0.002149 -0.001687 0.122451 0.076312 0.858172 -1.248526 -0.031844 1 0 0 0 0 0 1 19655
-0.002155 -0.001668 0.122440 0.150441 0.605357 -1.112859 -0.031876 1 0 0 0 0 0 1 20662
-0.002170 -0.001672 0.122426 0.298700 0.885903 -1.035418 -0.031907 1 0 0 0 0 0 1 21652
-0.002178 -0.001674 0.122421 0.215975 0.888472 -1.149845 -0.031938 1 0 0 0 0 0 1 22663
-0.002182 -0.001676 0.122419 0.158091 0.875581 -1.205003 -0.031969 1 0 0 0 0 0 1 23651
-0.002184 -0.001676 0.122418 0.127222 0.867839 -1.226635 -0.032001 1 0 0 0 0 0 1 24661
-0.002185 -0.001676 0.122418 0.111503 0.864101 -1.235168 -0.032032 1 0 0 0 0 0 1 25656
-0.002191 -0.001658 0.122408 0.177826 0.608436 -1.101943 -0.032063 1 0 0 0 0 0 1 26662
-0.002194 -0.001649 0.122404 0.147807 0.701981 -1.174415 -0.032094 1 0 0 0 0 0 1 27653
-0.002196 -0.001644 0.122403 0.125891 0.770688 -1.212608 -0.032126 1 0 0 0 0 0 1 28662
-0.002178 -0.001646 0.122392 -0.145409 0.867297 -1.093552 -0.032157 1 0 0 0 0 0 1 29652
-0.002168 -0.001647 0.122389 -0.055486 0.865146 -1.168922 -0.032188 1 0 0 0 0 0 1 30660
-0.002164 -0.001648 0.122388 0.011373 0.858821 -1.207889 -0.032219 1 0 0 0 0 0 1 31652
-0.002162 -0.001648 0.122387 0.046793 0.855326 -1.223556 -0.032251 1 0 0 0 0 0 1 32651
-0.002161 -0.001648 0.122387 0.064634 0.853857 -1.229975 -0.032282 1 0 0 0 0 0 1 33663
-0.002160 -0.001648 0.122387 0.073590 0.853488 -1.233013 -0.032313 1 0 0 0 0 0 1 34650
-0.002165 -0.001630 0.122377 0.152282 0.599575 -1.097718 -0.032345 1 0 0 0 0 0 1 35671
-0.002168 -0.001620 0.122373 0.128491 0.693890 -1.169511 -0.032376 1 0 0 0 0 0 1 36657
-0.002169 -0.001616 0.122372 0.109692 0.763141 -1.207728 -0.032414 1 0 0 0 0 0 1 37881
-0.002170 -0.001613 0.122371 0.099407 0.799862 -1.222780 -0.032438 1 0 0 0 0 0 1 38658
-0.002170 -0.001612 0.122371 0.094140 0.818833 -1.229067 -0.032470 1 0 0 0 0 0 1 39664
-0.002170 -0.001612 0.122371 0.091498 0.828715 -1.232064 -0.032501 1 0 0 0 0 0 1 40666
-0.002171 -0.001611 0.122371 0.090204 0.834059 -1.233898 -0.032532 1 0 0 0 0 0 1 41672
-0.002176 -0.001592 0.122361 0.163761 0.583028 -1.097955 -0.032563 1 0 0 0 0 0 1 42652
-0.002179 -0.001583 0.122357 0.137456 0.678792 -1.169830 -0.032599 1 0 0 0 0 0 1 43791
-0.002180 -0.001578 0.122356 0.117387 0.748415 -1.207590 -0.032626 1 0 0 0 0 0 1 44664
-0.002162 -0.001580 0.122346 -0.153043 0.845603 -1.088339 -0.032657 1 0 0 0 0 0 1 45667
-0.002153 -0.001582 0.122342 -0.062768 0.843651 -1.163631 -0.032688 1 0 0 0 0 0 1 46666
-0.002161 -0.001596 0.122330 0.178766 1.023077 -1.053634 -0.032720 1 0 0 0 0 0 1 47663
-0.002165 -0.001603 0.122325 0.151652 0.952740 -1.145676 -0.032751 1 0 0 0 0 0 1 48662
-0.002173 -0.001588 0.122314 0.196726 0.647301 -1.054443 -0.032782 1 0 0 0 0 0 1 49662
-0.002177 -0.001580 0.122310 0.154384 0.713754 -1.143223 -0.032813 1 0 0 0 0 0 1 50661
-0.002179 -0.001577 0.122308 0.126024 0.768594 -1.187248 -0.032845 1 0 0 0 0 0 1 51663
-0.002180 -0.001575 0.122308 0.110929 0.798322 -1.204699 -0.032876 1 0 0 0 0 0 1 52664
-0.002186 -0.001555 0.122297 0.177338 0.559737 -1.074167 -0.032907 1 0 0 0 0 0 1 53646
-0.002189 -0.001545 0.122294 0.147475 0.661372 -1.147916 -0.032938 1 0 0 0 0 0 1 54664
-0.002191 -0.001541 0.122292 0.125650 0.734054 -1.186545 -0.032970 1 0 0 0 0 0 1 55666
-0.002191 -0.001538 0.122292 0.113842 0.772719 -1.202038 -0.033000 1 0 0 0 0 0 1 56643
-0.002192 -0.001537 0.122292 0.107822 0.792588 -1.208397 -0.033032 1 0 0 0 0 0 1 57661
-0.002186 -0.001554 0.122271 0.019729 1.048547 -0.927808 -0.033063 1 0 0 0 0 0 1 58660
-0.002183 -0.001563 0.122263 0.051504 0.966134 -1.075026 -0.033095 1 0 0 0 0 0 1 59662
-0.002181 -0.001568 0.122261 0.073652 0.903222 -1.152085 -0.033126 1 0 0 0 0 0 1 60657
-0.002186 -0.001551 0.122250 0.159009 0.615684 -1.044804 -0.033157 1 0 0 0 0 0 1 61659
-0.002189 -0.001543 0.122246 0.138558 0.692353 -1.126978 -0.033188 1 0 0 0 0 0 1 62664
-0.002190 -0.001539 0.122244 0.121371 0.752479 -1.168572 -0.033220 1 0 0 0 0 0 1 63663
-0.002191 -0.001537 0.122244 0.111873 0.784853 -1.185118 -0.033251 1 0 0 0 0 0 1 64661
-0.002191 -0.001536 0.122244 0.106986 0.801546 -1.191777 -0.033282 1 0 0 0 0 0 1 65659
-0.002209 -0.001530 0.122223 0.353082 0.742076 -0.908096 -0.033313 1 0 0 0 0 0 1 66665
-0.002219 -0.001528 0.122215 0.263465 0.773402 -1.056929 -0.033345 1 0 0 0 0 0 1 67666
-0.002224 -0.001527 0.122212 0.196134 0.794455 -1.134800 -0.033376 1 0 0 0 0 0 1 68660
-0.002207 -0.001530 0.122202 -0.099791 0.865501 -1.030867 -0.033407 1 0 0 0 0 0 1 69662
-0.002199 -0.001532 0.122198 -0.022663 0.850199 -1.111541 -0.033438 1 0 0 0 0 0 1 70660
-0.002194 -0.001533 0.122196 0.037719 0.837272 -1.152310 -0.033470 1 0 0 0 0 0 1 71662
-0.002192 -0.001534 0.122196 0.069884 0.830451 -1.168517 -0.033501 1 0 0 0 0 0 1 72660
-0.002191 -0.001534 0.122196 0.086091 0.827276 -1.175057 -0.033532 1 0 0 0 0 0 1 73661
-0.002209 -0.001529 0.122175 0.342739 0.757841 -0.891179 -0.033563 1 0 0 0 0 0 1 74659
-0.002218 -0.001527 0.122167 0.258518 0.784170 -1.039984 -0.033594 1 0 0 0 0 0 1 75653
-0.002223 -0.001526 0.122164 0.193872 0.802715 -1.117841 -0.033626 1 0 0 0 0 0 1 76664
-0.002225 -0.001525 0.122164 0.158871 0.812491 -1.148405 -0.033657 1 0 0 0 0 0 1 77666
-0.002226 -0.001525 0.122163 0.140995 0.817641 -1.160091 -0.033688 1 0 0 0 0 0 1 78659
-0.002227 -0.001525 0.122163 0.132012 0.820530 -1.164937 -0.033720 1 0 0 0 0 0 1 79664
-0.002214 -0.001510 0.122143 -0.058054 0.628613 -0.894848 -0.033751 1 0 0 0 0 0 1 80671
-0.002220 -0.001517 0.122125 0.183896 0.887692 -0.886876 -0.033782 1 0 0 0 0 0 1 81667
-0.002223 -0.001521 0.122118 0.170287 0.873966 -1.037205 -0.033814 1 0 0 0 0 0 1 82668
-0.002225 -0.001522 0.122116 0.148923 0.852240 -1.105976 -0.033845 1 0 0 0 0 0 1 83662
-0.002226 -0.001523 0.122115 0.136409 0.839923 -1.132338 -0.033875 1 0 0 0 0 0 1 84643
-0.002226 -0.001524 0.122115 0.129890 0.833874 -1.142475 -0.033907 1 0 0 0 0 0 1 85660
-0.002226 -0.001524 0.122115 0.126599 0.831157 -1.146727 -0.033939 1 0 0 0 0 0 1 86666
-0.002227 -0.001524 0.122115 0.124987 0.830131 -1.148900 -0.033969 1 0 0 0 0 0 1 87649
-0.002227 -0.001524 0.122115 0.124220 0.830015 -1.150363 -0.034001 1 0 0 0 0 0 1 88657
-0.002227 -0.001524 0.122115 0.123895 0.830325 -1.151549 -0.034032 1 0 0 0 0 0 1 89648
-0.002240 -0.001538 0.122104 0.298158 1.016434 -1.003419 -0.034063 1 0 0 0 0 0 1 90656
-0.002246 -0.001545 0.122100 0.235882 0.950457 -1.080907 -0.034095 1 0 0 0 0 0 1 91660
-0.002249 -0.001548 0.122099 0.189171 0.901378 -1.121733 -0.034125 1 0 0 0 0 0 1 92648
-0.002251 -0.001550 0.122098 0.164068 0.875422 -1.138068 -0.034157 1 0 0 0 0 0 1 93659
-0.002252 -0.001551 0.122098 0.151301 0.862552 -1.144608 -0.034188 1 0 0 0 0 0 1 94649
-0.002258 -0.001533 0.122088 0.218918 0.602645 -1.009681 -0.034219 1 0 0 0 0 0 1 95654
-0.002242 -0.001528 0.122074 -0.069698 0.753173 -0.947420 -0.034251 1 0 0 0 0 0 1 96658
-0.002234 -0.001526 0.122070 0.004458 0.799219 -1.054351 -0.034282 1 0 0 0 0 0 1 97647
-0.002243 -0.001538 0.122057 0.236835 1.004554 -0.956139 -0.034313 1 0 0 0 0 0 1 98661
-0.002247 -0.001545 0.122052 0.205477 0.947645 -1.052488 -0.034345 1 0 0 0 0 0 1 99660
-0.002249 -0.001548 0.122051 0.174278 0.902972 -1.100045 -0.034375 1 0 0 0 0 0 1 100648
-0.002251 -0.001549 0.122050 0.156906 0.879152 -1.118744 -0.034407 1 0 0 0 0 0 1 101658
-0.002251 -0.001550 0.122050 0.147982 0.867363 -1.126085 -0.034438 1 0 0 0 0 0 1 102648
-0.002252 -0.001551 0.122050 0.143529 0.861805 -1.129375 -0.034470 1 0 0 0 0 0 1 103658
-0.002252 -0.001551 0.122050 0.141340 0.859394 -1.131167 -0.034500 1 0 0 0 0 0 1 104647
-0.002252 -0.001551 0.122050 0.140293 0.858574 -1.132484 -0.034532 1 0 0 0 0 0 1 105658
-0.002252 -0.001551 0.122050 0.139856 0.858535 -1.133588 -0.034563 1 0 0 0 0 0 1 106647
-0.002252 -0.001551 0.122050 0.139678 0.858917 -1.134667 -0.034595 1 0 0 0 0 0 1 107659
-0.002265 -0.001565 0.122039 0.313984 1.045011 -0.986222 -0.034626 1 0 0 0 0 0 1 108656
-0.002271 -0.001572 0.122035 0.251883 0.979204 -1.063723 -0.034657 1 0 0 0 0 0 1 109664
-0.002274 -0.001575 0.122034 0.205283 0.930228 -1.104526 -0.034688 1 0 0 0 0 0 1 110655
-0.002276 -0.001577 0.122033 0.180226 0.904301 -1.120834 -0.034720 1 0 0 0 0 0 1 111659
-0.002277 -0.001578 0.122033 0.167508 0.891492 -1.127354 -0.034751 1 0 0 0 0 0 1 112666
-0.002277 -0.001578 0.122033 0.161143 0.885419 -1.130310 -0.034782 1 0 0 0 0 0 1 113659
-0.002278 -0.001578 0.122033 0.158019 0.882775 -1.132019 -0.034813 1 0 0 0 0 0 1 114663
-0.002278 -0.001579 0.122033 0.156519 0.881828 -1.133271 -0.034844 1 0 0 0 0 0 1 115657
-0.002278 -0.001579 0.122033 0.155850 0.881747 -1.134375 -0.034876 1 0 0 0 0 0 1 116656
-0.002278 -0.001579 0.122033 0.155573 0.882115 -1.135418 -0.034907 1 0 0 0 0 0 1 117664
-0.002278 -0.001579 0.122033 0.155508 0.882688 -1.136443 -0.034938 1 0 0 0 0 0 1 118662
-0.002278 -0.001579 0.122033 0.155551 0.883383 -1.137481 -0.034970 1 0 0 0 0 0 1 119672
-0.002291 -0.001592 0.122022 0.329915 1.069601 -0.988818 -0.035001 1 0 0 0 0 0 1 120661
-0.002297 -0.001599 0.122018 0.267982 1.003956 -1.066336 -0.035032 1 0 0 0 0 0 1 121659
-0.002300 -0.001603 0.122017 0.221470 0.955092 -1.107173 -0.035063 1 0 0 0 0 0 1 122660
-0.002302 -0.001604 0.122016 0.196454 0.929223 -1.123465 -0.035095 1 0 0 0 0 0 1 123661
-0.002303 -0.001605 0.122016 0.183750 0.916426 -1.129981 -0.035126 1 0 0 0 0 0 1 124660
-0.002303 -0.001606 0.122016 0.177432 0.910390 -1.132932 -0.035157 1 0 0 0 0 0 1 125658
-0.002304 -0.001606 0.122016 0.174305 0.907754 -1.134630 -0.035188 1 0 0 0 0 0 1 126658
-0.002304 -0.001606 0.122016 0.172828 0.906841 -1.135881 -0.035220 1 0 0 0 0 0 1 127665
-0.002304 -0.001606 0.122016 0.172171 0.906766 -1.136965 -0.035251 1 0 0 0 0 0 1 128653
-0.002304 -0.001606 0.122016 0.171896 0.907152 -1.138014 -0.035282 1 0 0 0 0 0 1 129661
-0.002304 -0.001606 0.122016 0.171846 0.907728 -1.139025 -0.035313 1 0 0 0 0 0 1 130659
-0.002304 -0.001606 0.122016 0.171909 0.908436 -1.140037 -0.035345 1 0 0 0 0 0 1 131659
-0.002304 -0.001606 0.122016 0.172006 0.909182 -1.141050 -0.035376 1 0 0 0 0 0 1 132661
-0.002309 -0.001587 0.122006 0.246138 0.655838 -1.004041 -0.035407 1 0 0 0 0 0 1 133660
-0.002312 -0.001578 0.122002 0.220581 0.749647 -1.075567 -0.035439 1 0 0 0 0 0 1 134688
-0.002313 -0.001574 0.122001 0.200913 0.818353 -1.113241 -0.035470 1 0 0 0 0 0 1 135666
-0.002314 -0.001571 0.122000 0.190246 0.855048 -1.128321 -0.035501 1 0 0 0 0 0 1 136662
-0.002315 -0.001570 0.122000 0.184803 0.873920 -1.134401 -0.035532 1 0 0 0 0 0 1 137657
-0.002315 -0.001570 0.122000 0.182108 0.883737 -1.137203 -0.035563 1 0 0 0 0 0 1 138665
-0.002315 -0.001569 0.122000 0.180827 0.889026 -1.138825 -0.035595 1 0 0 0 0 0 1 139661
-0.002315 -0.001569 0.122000 0.180255 0.892068 -1.140054 -0.035626 1 0 0 0 0 0 1 140659
-0.002315 -0.001569 0.122000 0.180054 0.893975 -1.141123 -0.035657 1 0 0 0 0 0 1 141659
-0.002315 -0.001569 0.122000 0.180027 0.895323 -1.142152 -0.035688 1 0 0 0 0 0 1 142661
-0.002315 -0.001569 0.122000 0.180100 0.896384 -1.143169 -0.035720 1 0 0 0 0 0 1 143665
-0.002315 -0.001569 0.122000 0.180197 0.897302 -1.144154 -0.035750 1 0 0 0 0 0 1 144643
-0.002315 -0.001569 0.122000 0.180334 0.898171 -1.145166 -0.035782 1 0 0 0 0 0 1 145662
-0.002315 -0.001569 0.122000 0.180482 0.898980 -1.146174 -0.035813 1 0 0 0 0 0 1 146657
-0.002315 -0.001569 0.122000 0.180636 0.899780 -1.147165 -0.035845 1 0 0 0 0 0 1 147660
-0.002315 -0.001569 0.122000 0.180789 0.900574 -1.148166 -0.035876 1 0 0 0 0 0 1 148656
-0.002315 -0.001569 0.122000 0.180946 0.901361 -1.149170 -0.035907 1 0 0 0 0 0 1 149659
-0.002315 -0.001569 0.122000 0.181113 0.902157 -1.150167 -0.035938 1 0 0 0 0 0 1 150663
-0.002328 -0.001583 0.121989 0.355644 1.088580 -1.001281 -0.035970 1 0 0 0 0 0 1 151664
-0.002315 -0.001594 0.121975 0.033787 1.083170 -0.944048 -0.036001 1 0 0 0 0 0 1 152658
-0.002309 -0.001600 0.121971 0.082638 1.013471 -1.053602 -0.036032 1 0 0 0 0 0 1 153658
-0.002306 -0.001603 0.121969 0.127119 0.971597 -1.105641 -0.036063 1 0 0 0 0 0 1 154659
-0.002304 -0.001604 0.121968 0.151103 0.950075 -1.125869 -0.036095 1 0 0 0 0 0 1 155659
-0.002304 -0.001605 0.121968 0.163217 0.939516 -1.133735 -0.036126 1 0 0 0 0 0 1 156657
-0.002303 -0.001605 0.121968 0.169319 0.934586 -1.137154 -0.036157 1 0 0 0 0 0 1 157656
-0.002303 -0.001605 0.121968 0.172429 0.932516 -1.138983 -0.036188 1 0 0 0 0 0 1 158658
-0.002303 -0.001605 0.121968 0.174045 0.931869 -1.140282 -0.036220 1 0 0 0 0 0 1 159662
-0.002303 -0.001605 0.121968 0.174930 0.931934 -1.141344 -0.036250 1 0 0 0 0 0 1 160640
-0.002303 -0.001606 0.121968 0.175450 0.932391 -1.142376 -0.036282 1 0 0 0 0 0 1 161650
-0.002303 -0.001606 0.121968 0.175783 0.932996 -1.143382 -0.036313 1 0 0 0 0 0 1 162656
-0.002303 -0.001606 0.121968 0.176020 0.933716 -1.144365 -0.036344 1 0 0 0 0 0 1 163648
-0.002303 -0.001606 0.121968 0.176213 0.934480 -1.145352 -0.036376 1 0 0 0 0 0 1 164657
-0.002303 -0.001606 0.121968 0.176393 0.935255 -1.146331 -0.036407 1 0 0 0 0 0 1 165647
-0.002303 -0.001606 0.121968 0.176563 0.936041 -1.147316 -0.036438 1 0 0 0 0 0 1 166647
-0.002303 -0.001606 0.121968 0.176717 0.936849 -1.148307 -0.036469 1 0 0 0 0 0 1 167655
-0.002303 -0.001606 0.121968 0.176871 0.937634 -1.149277 -0.036500 1 0 0 0 0 0 1 168647
-0.002303 -0.001606 0.121968 0.177024 0.938444 -1.150271 -0.036532 1 0 0 0 0 0 1 169658
-0.002303 -0.001606 0.121968 0.177170 0.939249 -1.151249 -0.036563 1 0 0 0 0 0 1 170646
-0.002303 -0.001606 0.121968 0.177326 0.940049 -1.152237 -0.036594 1 0 0 0 0 0 1 171656
-0.002303 -0.001606 0.121968 0.177473 0.940855 -1.153217 -0.036625 1 0 0 0 0 0 1 172646
-0.002303 -0.001606 0.121968 0.177629 0.941656 -1.154206 -0.036657 1 0 0 0 0 0 1 173657
-0.002284 -0.001610 0.121958 -0.082439 1.002546 -1.020276 -0.036688 1 0 0 0 0 0 1 174646
-0.002274 -0.001612 0.121955 0.012815 0.982492 -1.090000 -0.036719 1 0 0 0 0 0 1 175655
-0.002269 -0.001613 0.121953 0.082313 0.967270 -1.126771 -0.036751 1 0 0 0 0 0 1 176656
-0.002267 -0.001614 0.121953 0.119075 0.959322 -1.141479 -0.036782 1 0 0 0 0 0 1 177645
-0.002266 -0.001614 0.121953 0.137633 0.955615 -1.147412 -0.036813 1 0 0 0 0 0 1 178656
-0.002265 -0.001614 0.121953 0.146958 0.954127 -1.150135 -0.036844 1 0 0 0 0 0 1 179646
-0.002265 -0.001614 0.121953 0.151675 0.953777 -1.151725 -0.036876 1 0 0 0 0 0 1 180656
-0.002265 -0.001615 0.121953 0.154094 0.954003 -1.152923 -0.036907 1 0 0 0 0 0 1 181655
-0.002265 -0.001615 0.121953 0.155368 0.954520 -1.153973 -0.036938 1 0 0 0 0 0 1 182654
-0.002270 -0.001596 0.121942 0.230225 0.700695 -1.016763 -0.036970 1 0 0 0 0 0 1 183666
-0.002273 -0.001587 0.121939 0.204984 0.794157 -1.088131 -0.037001 1 0 0 0 0 0 1 184654
-0.002275 -0.001582 0.121938 0.185497 0.862719 -1.125760 -0.037032 1 0 0 0 0 0 1 185658
-0.002256 -0.001584 0.121927 -0.085326 0.959443 -1.005744 -0.037063 1 0 0 0 0 0 1 186661
-0.002247 -0.001585 0.121924 0.004254 0.957427 -1.080556 -0.037095 1 0 0 0 0 0 1 187663
-0.002242 -0.001586 0.121922 0.070863 0.951200 -1.119092 -0.037126 1 0 0 0 0 0 1 188651
-0.002240 -0.001586 0.121922 0.106157 0.947749 -1.134450 -0.037157 1 0 0 0 0 0 1 189661
-0.002239 -0.001586 0.121922 0.123968 0.946287 -1.140569 -0.037188 1 0 0 0 0 0 1 190665
-0.002239 -0.001586 0.121922 0.132912 0.945894 -1.143354 -0.037220 1 0 0 0 0 0 1 191664
-0.002238 -0.001586 0.121922 0.137431 0.946104 -1.144968 -0.037251 1 0 0 0 0 0 1 192666
-0.002238 -0.001586 0.121922 0.139741 0.946583 -1.146153 -0.037282 1 0 0 0 0 0 1 193665
-0.002219 -0.001591 0.121912 -0.119201 1.007321 -1.011958 -0.037313 1 0 0 0 0 0 1 194664
-0.002209 -0.001593 0.121908 -0.023653 0.987204 -1.081772 -0.037345 1 0 0 0 0 0 1 195661
-0.002205 -0.001594 0.121907 0.045985 0.971957 -1.118569 -0.037376 1 0 0 0 0 0 1 196658
-0.002202 -0.001595 0.121907 0.082797 0.964000 -1.133281 -0.037407 1 0 0 0 0 0 1 197656
-0.002201 -0.001595 0.121906 0.101360 0.960277 -1.139191 -0.037438 1 0 0 0 0 0 1 198656
-0.002201 -0.001595 0.121906 0.110680 0.958780 -1.141885 -0.037469 1 0 0 0 0 0 1 199654
-0.002200 -0.001595 0.121906 0.115372 0.958413 -1.143453 -0.037501 1 0 0 0 0 0 1 200657
-0.002200 -0.001595 0.121906 0.117782 0.958631 -1.144631 -0.037532 1 0 0 0 0 0 1 201664
-0.002200 -0.001595 0.121906 0.119001 0.959143 -1.145664 -0.037563 1 0 0 0 0 0 1 202662
-0.002200 -0.001595 0.121906 0.119690 0.959798 -1.146641 -0.037595 1 0 0 0 0 0 1 203664
-0.002200 -0.001595 0.121906 0.120073 0.960509 -1.147590 -0.037626 1 0 0 0 0 0 1 204656
-0.002181 -0.001600 0.121896 -0.139817 1.021350 -1.013133 -0.037657 1 0 0 0 0 0 1 205656
-0.002171 -0.001602 0.121893 -0.044878 1.001332 -1.082971 -0.037688 1 0 0 0 0 0 1 206655
-0.002167 -0.001603 0.121892 0.024430 0.986134 -1.119776 -0.037719 1 0 0 0 0 0 1 207657
-0.002164 -0.001604 0.121891 0.061085 0.978211 -1.134507 -0.037751 1 0 0 0 0 0 1 208665
-0.002163 -0.001604 0.121891 0.079550 0.974479 -1.140377 -0.037781 1 0 0 0 0 0 1 209639
-0.002168 -0.001586 0.121881 0.163083 0.718369 -1.004772 -0.037813 1 0 0 0 0 0 1 210657
-0.002170 -0.001576 0.121877 0.142061 0.810589 -1.076676 -0.037845 1 0 0 0 0 0 1 211658
-0.002172 -0.001572 0.121876 0.124669 0.878490 -1.114426 -0.037875 1 0 0 0 0 0 1 212638
-0.002172 -0.001569 0.121875 0.115106 0.914795 -1.129508 -0.037907 1 0 0 0 0 0 1 213656
-0.002173 -0.001568 0.121875 0.110203 0.933466 -1.135537 -0.037938 1 0 0 0 0 0 1 214656
-0.002173 -0.001568 0.121875 0.107727 0.943180 -1.138273 -0.037969 1 0 0 0 0 0 1 215658
-0.002173 -0.001567 0.121875 0.106536 0.948412 -1.139843 -0.038001 1 0 0 0 0 0 1 216663
-0.002173 -0.001567 0.121875 0.105979 0.951424 -1.141006 -0.038032 1 0 0 0 0 0 1 217660
-0.002154 -0.001572 0.121865 -0.154412 1.013430 -1.006446 -0.038063 1 0 0 0 0 0 1 218656
-0.002144 -0.001574 0.121862 -0.059831 0.993963 -1.076326 -0.038095 1 0 0 0 0 0 1 219659
-0.002140 -0.001575 0.121861 0.009295 0.979054 -1.113145 -0.038126 1 0 0 0 0 0 1 220655
-0.002137 -0.001576 0.121860 0.045837 0.971262 -1.127839 -0.038157 1 0 0 0 0 0 1 221658
-0.002136 -0.001576 0.121860 0.064261 0.967609 -1.133714 -0.038188 1 0 0 0 0 0 1 222647
-0.002136 -0.001576 0.121860 0.073479 0.966144 -1.136403 -0.038219 1 0 0 0 0 0 1 223657
-0.002135 -0.001576 0.121860 0.078117 0.965805 -1.137949 -0.038251 1 0 0 0 0 0 1 224658
-0.002135 -0.001576 0.121860 0.080468 0.966005 -1.139097 -0.038282 1 0 0 0 0 0 1 225656
-0.002135 -0.001576 0.121860 0.081683 0.966511 -1.140096 -0.038313 1 0 0 0 0 0 1 226656
-0.002135 -0.001576 0.121860 0.082311 0.967152 -1.141061 -0.038344 1 0 0 0 0 0 1 227656
-0.002135 -0.001576 0.121860 0.082664 0.967880 -1.141995 -0.038376 1 0 0 0 0 0 1 228656
-0.002135 -0.001576 0.121860 0.082870 0.968636 -1.142929 -0.038407 1 0 0 0 0 0 1 229656
-0.002135 -0.001576 0.121860 0.083010 0.969395 -1.143864 -0.038438 1 0 0 0 0 0 1 230655
-0.002135 -0.001576 0.121860 0.083119 0.970176 -1.144798 -0.038470 1 0 0 0 0 0 1 231660
-0.002135 -0.001576 0.121860 0.083201 0.971009 -1.145766 -0.038502 1 0 0 0 0 0 1 232708
-0.002116 -0.001581 0.121850 -0.176876 1.031846 -1.010875 -0.038532 1 0 0 0 0 0 1 233658
-0.002107 -0.001583 0.121846 -0.082286 1.011860 -1.080766 -0.038563 1 0 0 0 0 0 1 234647
-0.002102 -0.001584 0.121845 -0.013175 0.996702 -1.117593 -0.038594 1 0 0 0 0 0 1 235654
-0.002099 -0.001585 0.121845 0.023370 0.988761 -1.132276 -0.038625 1 0 0 0 0 0 1 236644
-0.002098 -0.001585 0.121845 0.041778 0.985075 -1.138165 -0.038657 1 0 0 0 0 0 1 237653
-0.002103 -0.001566 0.121834 0.125339 0.728801 -1.002353 -0.038688 1 0 0 0 0 0 1 238643
-0.002106 -0.001557 0.121831 0.104279 0.820827 -1.074220 -0.038719 1 0 0 0 0 0 1 239655
-0.002107 -0.001553 0.121830 0.086875 0.888636 -1.111937 -0.038750 1 0 0 0 0 0 1 240642
-0.002108 -0.001550 0.121829 0.077290 0.924879 -1.126986 -0.038782 1 0 0 0 0 0 1 241654
-0.002108 -0.001549 0.121829 0.072352 0.943499 -1.132966 -0.038813 1 0 0 0 0 0 1 242642
-0.002108 -0.001549 0.121829 0.069867 0.953203 -1.135684 -0.038844 1 0 0 0 0 0 1 243652
-0.002108 -0.001548 0.121829 0.068644 0.958421 -1.137224 -0.038875 1 0 0 0 0 0 1 244643
-0.002108 -0.001548 0.121829 0.068055 0.961431 -1.138357 -0.038907 1 0 0 0 0 0 1 245653
-0.002108 -0.001548 0.121829 0.067775 0.963298 -1.139347 -0.038938 1 0 0 0 0 0 1 246642
-0.002108 -0.001548 0.121829 0.067667 0.964644 -1.140298 -0.038969 1 0 0 0 0 0 1 247652
-0.002089 -0.001552 0.121819 -0.192544 1.025814 -1.005295 -0.039000 1 0 0 0 0 0 1 248646
-0.002080 -0.001555 0.121815 -0.098130 1.005971 -1.075189 -0.039032 1 0 0 0 0 0 1 249644
-0.002075 -0.001556 0.121814 -0.029109 0.990876 -1.112014 -0.039063 1 0 0 0 0 0 1 250654
-0.002073 -0.001556 0.121814 0.007376 0.982979 -1.126695 -0.039094 1 0 0 0 0 0 1 251643
-0.002071 -0.001557 0.121814 0.025745 0.979279 -1.132562 -0.039126 1 0 0 0 0 0 1 252654
-0.002071 -0.001557 0.121814 0.034931 0.977775 -1.135215 -0.039157 1 0 0 0 0 0 1 253645
-0.002071 -0.001557 0.121813 0.039533 0.977425 -1.136745 -0.039188 1 0 0 0 0 0 1 254658
-0.002070 -0.001557 0.121813 0.041845 0.977630 -1.137863 -0.039220 1 0 0 0 0 0 1 255661
-0.002070 -0.001557 0.121813 0.043021 0.978089 -1.138835 -0.039250 1 0 0 0 0 0 1 256635
-0.002070 -0.001557 0.121813 0.043632 0.978755 -1.139788 -0.039282 1 0 0 0 0 0 1 257660
-0.002070 -0.001557 0.121813 0.043948 0.979437 -1.140676 -0.039313 1 0 0 0 0 0 1 258636
-0.002070 -0.001557 0.121813 0.044122 0.980200 -1.141609 -0.039345 1 0 0 0 0 0 1 259660
-0.002070 -0.001557 0.121813 0.044226 0.980953 -1.142518 -0.039375 1 0 0 0 0 0 1 260649
-0.002070 -0.001557 0.121813 0.044293 0.981717 -1.143417 -0.039407 1 0 0 0 0 0 1 261654
-0.002070 -0.001557 0.121813 0.044343 0.982494 -1.144333 -0.039438 1 0 0 0 0 0 1 262659
-0.002076 -0.001538 0.121803 0.118802 0.728402 -1.006572 -0.039470 1 0 0 0 0 0 1 263663
-0.002079 -0.001529 0.121800 0.093180 0.821369 -1.077783 -0.039500 1 0 0 0 0 0 1 264647
-0.002080 -0.001524 0.121798 0.073517 0.889666 -1.115293 -0.039532 1 0 0 0 0 0 1 265660
-0.002062 -0.001527 0.121788 -0.197448 0.986285 -0.994134 -0.039563 1 0 0 0 0 0 1 266654
-0.002053 -0.001528 0.121784 -0.108699 0.984286 -1.069076 -0.039594 1 0 0 0 0 0 1 267639
-0.002048 -0.001528 0.121783 -0.042564 0.978104 -1.107669 -0.039625 1 0 0 0 0 0 1 268637
-0.002046 -0.001529 0.121783 -0.007550 0.974662 -1.122982 -0.039657 1 0 0 0 0 0 1 269660
-0.002045 -0.001529 0.121783 0.010088 0.973182 -1.129049 -0.039688 1 0 0 0 0 0 1 270661
-0.002044 -0.001529 0.121782 0.018910 0.972783 -1.131767 -0.039719 1 0 0 0 0 0 1 271657
-0.002044 -0.001529 0.121782 0.023308 0.972946 -1.133297 -0.039751 1 0 0 0 0 0 1 272655
-0.002044 -0.001529 0.121782 0.025517 0.973416 -1.134415 -0.039782 1 0 0 0 0 0 1 273653
-0.002044 -0.001529 0.121782 0.026632 0.974029 -1.135371 -0.039813 1 0 0 0 0 0 1 274654
-0.002044 -0.001529 0.121782 0.027200 0.974730 -1.136310 -0.039845 1 0 0 0 0 0 1 275663
-0.002044 -0.001529 0.121782 0.027490 0.975451 -1.137201 -0.039876 1 0 0 0 0 0 1 276657
-0.002044 -0.001529 0.121782 0.027649 0.976180 -1.138093 -0.039907 1 0 0 0 0 0 1 277653
-0.002044 -0.001529 0.121782 0.027736 0.976938 -1.138982 -0.039938 1 0 0 0 0 0 1 278652
-0.002044 -0.001529 0.121782 0.027794 0.977708 -1.139882 -0.039969 1 0 0 0 0 0 1 279656
-0.002044 -0.001529 0.121782 0.027830 0.978477 -1.140788 -0.040001 1 0 0 0 0 0 1 280665
-0.002044 -0.001529 0.121782 0.027864 0.979232 -1.141660 -0.040032 1 0 0 0 0 0 1 281657
-0.002044 -0.001529 0.121782 0.027899 0.979978 -1.142538 -0.040063 1 0 0 0 0 0 1 282637
-0.002044 -0.001529 0.121782 0.027911 0.980764 -1.143446 -0.040095 1 0 0 0 0 0 1 283662
-0.002044 -0.001529 0.121782 0.027935 0.981514 -1.144345 -0.040126 1 0 0 0 0 0 1 284657
-0.002044 -0.001529 0.121782 0.027953 0.982286 -1.145223 -0.040157 1 0 0 0 0 0 1 285655
-0.002044 -0.001529 0.121782 0.027986 0.983034 -1.146101 -0.040188 1 0 0 0 0 0 1 286635
-0.002044 -0.001529 0.121782 0.028006 0.983825 -1.147017 -0.040219 1 0 0 0 0 0 1 287655
-0.002044 -0.001529 0.121782 0.028019 0.984581 -1.147896 -0.040251 1 0 0 0 0 0 1 288654
-0.002044 -0.001529 0.121782 0.028051 0.985328 -1.148775 -0.040281 1 0 0 0 0 0 1 289635
-0.002044 -0.001529 0.121782 0.028075 0.986114 -1.149692 -0.040313 1 0 0 0 0 0 1 290664
-0.002030 -0.001515 0.121762 -0.157793 0.792045 -0.875334 -0.040345 1 0 0 0 0 0 1 291661
-0.002023 -0.001508 0.121755 -0.089312 0.864122 -1.015622 -0.040376 1 0 0 0 0 0 1 292658
-0.002020 -0.001504 0.121753 -0.040162 0.916385 -1.089029 -0.040407 1 0 0 0 0 0 1 293658
-0.002018 -0.001502 0.121752 -0.014531 0.944112 -1.117705 -0.040438 1 0 0 0 0 0 1 294658
-0.002018 -0.001501 0.121752 -0.001755 0.958342 -1.128582 -0.040469 1 0 0 0 0 0 1 295647
-0.002017 -0.001501 0.121751 0.004588 0.965796 -1.132979 -0.040501 1 0 0 0 0 0 1 296658
-0.002017 -0.001501 0.121751 0.007737 0.969877 -1.135103 -0.040532 1 0 0 0 0 0 1 297659
-0.002017 -0.001501 0.121751 0.009308 0.972289 -1.136420 -0.040563 1 0 0 0 0 0 1 298654
-0.002017 -0.001501 0.121751 0.010085 0.973865 -1.137431 -0.040594 1 0 0 0 0 0 1 299649
-0.002017 -0.001501 0.121751 0.010490 0.975023 -1.138365 -0.040626 1 0 0 0 0 0 1 300652
-0.002017 -0.001501 0.121751 0.010680 0.975982 -1.139260 -0.040657 1 0 0 0 0 0 1 301655
-0.002030 -0.001514 0.121740 0.186380 1.163506 -0.990157 -0.040688 1 0 0 0 0 0 1 302653
-0.002036 -0.001521 0.121737 0.124789 1.098507 -1.066934 -0.040719 1 0 0 0 0 0 1 303655
-0.002039 -0.001525 0.121735 0.078431 1.049974 -1.107302 -0.040751 1 0 0 0 0 0 1 304651
-0.002041 -0.001526 0.121735 0.053485 1.024264 -1.123318 -0.040782 1 0 0 0 0 0 1 305653
-0.002042 -0.001527 0.121735 0.040774 1.011534 -1.129621 -0.040813 1 0 0 0 0 0 1 306641
-0.002042 -0.001528 0.121734 0.034361 1.005514 -1.132416 -0.040844 1 0 0 0 0 0 1 307644
-0.002042 -0.001528 0.121734 0.031157 1.002864 -1.133964 -0.040875 1 0 0 0 0 0 1 308643
-0.002043 -0.001528 0.121734 0.029564 1.001925 -1.135067 -0.040907 1 0 0 0 0 0 1 309652
-0.002048 -0.001509 0.121724 0.103250 0.746732 -0.997006 -0.040938 1 0 0 0 0 0 1 310642
-0.002051 -0.001500 0.121721 0.077290 0.838971 -1.068215 -0.040969 1 0 0 0 0 0 1 311653
-0.002052 -0.001496 0.121719 0.057439 0.906847 -1.105674 -0.041000 1 0 0 0 0 0 1 312642
-0.002053 -0.001493 0.121719 0.046625 0.943129 -1.120576 -0.041032 1 0 0 0 0 0 1 313654
-0.002053 -0.001492 0.121719 0.041070 0.961767 -1.126472 -0.041063 1 0 0 0 0 0 1 314642
-0.002054 -0.001492 0.121719 0.038272 0.971461 -1.129121 -0.041094 1 0 0 0 0 0 1 315653
-0.002054 -0.001491 0.121719 0.036860 0.976658 -1.130617 -0.041126 1 0 0 0 0 0 1 316651
-0.002054 -0.001491 0.121719 0.036167 0.979626 -1.131675 -0.041157 1 0 0 0 0 0 1 317643
-0.002054 -0.001491 0.121719 0.035840 0.981490 -1.132627 -0.041188 1 0 0 0 0 0 1 318651
-0.002054 -0.001491 0.121719 0.035676 0.982777 -1.133495 -0.041219 1 0 0 0 0 0 1 319642
-0.002054 -0.001491 0.121719 0.035614 0.983811 -1.134380 -0.041251 1 0 0 0 0 0 1 320651
-0.002054 -0.001491 0.121719 0.035587 0.984688 -1.135230 -0.041281 1 0 0 0 0 0 1 321640
-0.002054 -0.001491 0.121719 0.035601 0.985520 -1.136108 -0.041313 1 0 0 0 0 0 1 322654
-0.002054 -0.001491 0.121719 0.035619 0.986286 -1.136951 -0.041344 1 0 0 0 0 0 1 323643
-0.002054 -0.001491 0.121719 0.035643 0.987052 -1.137824 -0.041376 1 0 0 0 0 0 1 324652
-0.002054 -0.001491 0.121719 0.035657 0.987793 -1.138668 -0.041406 1 0 0 0 0 0 1 325641
-0.002054 -0.001491 0.121719 0.035688 0.988567 -1.139536 -0.041438 1 0 0 0 0 0 1 326652
-0.002054 -0.001491 0.121719 0.035708 0.989328 -1.140428 -0.041470 1 0 0 0 0 0 1 327682
-0.002054 -0.001491 0.121719 0.035742 0.990065 -1.141261 -0.041501 1 0 0 0 0 0 1 328659
-0.002054 -0.001491 0.121719 0.035761 0.990794 -1.142117 -0.041532 1 0 0 0 0 0 1 329648
-0.002059 -0.001472 0.121709 0.110283 0.736418 -1.003756 -0.041564 1 0 0 0 0 0 1 330670
-0.002062 -0.001463 0.121705 0.084775 0.828875 -1.074941 -0.041594 1 0 0 0 0 0 1 331651
-0.002063 -0.001458 0.121704 0.065165 0.896884 -1.112416 -0.041626 1 0 0 0 0 0 1 332657
-0.002064 -0.001456 0.121703 0.054486 0.933208 -1.127304 -0.041657 1 0 0 0 0 0 1 333658
-0.002065 -0.001455 0.121703 0.048986 0.951860 -1.133202 -0.041688 1 0 0 0 0 0 1 334659
-0.002065 -0.001454 0.121703 0.046199 0.961544 -1.135834 -0.041719 1 0 0 0 0 0 1 335648
-0.002065 -0.001454 0.121703 0.044822 0.966745 -1.137308 -0.041751 1 0 0 0 0 0 1 336659
-0.002065 -0.001454 0.121703 0.044134 0.969706 -1.138384 -0.041782 1 0 0 0 0 0 1 337652
-0.002065 -0.001454 0.121703 0.043812 0.971549 -1.139309 -0.041813 1 0 0 0 0 0 1 338657
-0.002065 -0.001454 0.121703 0.043675 0.972836 -1.140201 -0.041845 1 0 0 0 0 0 1 339665
-0.002065 -0.001454 0.121703 0.043612 0.973827 -1.141048 -0.041876 1 0 0 0 0 0 1 340652
-0.002065 -0.001454 0.121703 0.043590 0.974693 -1.141901 -0.041907 1 0 0 0 0 0 1 341654
-0.002065 -0.001454 0.121703 0.043609 0.975494 -1.142756 -0.041938 1 0 0 0 0 0 1 342651
-0.002065 -0.001454 0.121703 0.043622 0.976256 -1.143618 -0.041969 1 0 0 0 0 0 1 343655
-0.002065 -0.001454 0.121703 0.043648 0.976993 -1.144454 -0.042001 1 0 0 0 0 0 1 344651
-0.002065 -0.001454 0.121703 0.043685 0.977740 -1.145301 -0.042032 1 0 0 0 0 0 1 345649
-0.002065 -0.001454 0.121703 0.043710 0.978470 -1.146171 -0.042063 1 0 0 0 0 0 1 346662
-0.002065 -0.001454 0.121703 0.043738 0.979205 -1.147027 -0.042095 1 0 0 0 0 0 1 347659
-0.002065 -0.001454 0.121703 0.043782 0.979930 -1.147865 -0.042126 1 0 0 0 0 0 1 348658
-0.002070 -0.001435 0.121693 0.118309 0.725460 -1.009264 -0.042157 1 0 0 0 0 0 1 349651
-0.002073 -0.001426 0.121689 0.092865 0.817766 -1.080484 -0.042188 1 0 0 0 0 0 1 350653
-0.002075 -0.001421 0.121688 0.073279 0.885664 -1.117959 -0.042219 1 0 0 0 0 0 1 351654
-0.002075 -0.001419 0.121688 0.062602 0.921942 -1.132849 -0.042251 1 0 0 0 0 0 1 352651
-0.002076 -0.001418 0.121687 0.057132 0.940565 -1.138747 -0.042282 1 0 0 0 0 0 1 353652
-0.002076 -0.001417 0.121687 0.054347 0.950223 -1.141375 -0.042313 1 0 0 0 0 0 1 354654
-0.002076 -0.001417 0.121687 0.052965 0.955397 -1.142848 -0.042344 1 0 0 0 0 0 1 355657
-0.002076 -0.001417 0.121687 0.052293 0.958335 -1.143905 -0.042376 1 0 0 0 0 0 1 356650
-0.002076 -0.001417 0.121687 0.051986 0.960153 -1.144818 -0.042406 1 0 0 0 0 0 1 357635
-0.002076 -0.001417 0.121687 0.051835 0.961421 -1.145691 -0.042438 1 0 0 0 0 0 1 358651
-0.002089 -0.001430 0.121676 0.227593 1.149459 -0.996308 -0.042469 1 0 0 0 0 0 1 359653
-0.002095 -0.001437 0.121672 0.166219 1.084657 -1.072929 -0.042500 1 0 0 0 0 0 1 360649
-0.002080 -0.001445 0.121661 -0.140976 1.096605 -0.976718 -0.042531 1 0 0 0 0 0 1 361633
-0.002072 -0.001449 0.121657 -0.072101 1.050266 -1.061525 -0.042563 1 0 0 0 0 0 1 362651
-0.002068 -0.001451 0.121656 -0.016143 1.021669 -1.103616 -0.042594 1 0 0 0 0 0 1 363652
-0.002066 -0.001452 0.121655 0.013737 1.006973 -1.120100 -0.042626 1 0 0 0 0 0 1 364652
-0.002065 -0.001453 0.121655 0.028804 0.999837 -1.126535 -0.042657 1 0 0 0 0 0 1 365650
-0.002065 -0.001453 0.121655 0.036332 0.996591 -1.129334 -0.042688 1 0 0 0 0 0 1 366645
-0.002064 -0.001453 0.121655 0.040111 0.995342 -1.130875 -0.042720 1 0 0 0 0 0 1 367668
-0.002070 -0.001435 0.121645 0.116497 0.739784 -0.992361 -0.042750 1 0 0 0 0 0 1 368646
-0.002072 -0.001425 0.121641 0.092029 0.831480 -1.063633 -0.042782 1 0 0 0 0 0 1 369656
-0.002074 -0.001421 0.121640 0.072937 0.899055 -1.101109 -0.042813 1 0 0 0 0 0 1 370655
-0.002075 -0.001418 0.121640 0.062508 0.935157 -1.115989 -0.042844 1 0 0 0 0 0 1 371655
-0.002075 -0.001417 0.121639 0.057141 0.953695 -1.121858 -0.042876 1 0 0 0 0 0 1 372651
-0.002075 -0.001417 0.121639 0.054440 0.963309 -1.124452 -0.042907 1 0 0 0 0 0 1 373651
-0.002075 -0.001416 0.121639 0.053088 0.968467 -1.125889 -0.042938 1 0 0 0 0 0 1 374649
-0.002075 -0.001416 0.121639 0.052424 0.971397 -1.126943 -0.042969 1 0 0 0 0 0 1 375653
-0.002075 -0.001416 0.121639 0.052108 0.973212 -1.127830 -0.043001 1 0 0 0 0 0 1 376650
-0.002075 -0.001416 0.121639 0.051984 0.974482 -1.128677 -0.043032 1 0 0 0 0 0 1 377650
-0.002056 -0.001421 0.121629 -0.209069 1.035874 -0.992872 -0.043063 1 0 0 0 0 0 1 378649
-0.002047 -0.001423 0.121626 -0.115455 1.016062 -1.062551 -0.043095 1 0 0 0 0 0 1 379662
-0.002042 -0.001424 0.121625 -0.046879 1.000951 -1.099198 -0.043126 1 0 0 0 0 0 1 380654
-0.002045 -0.001406 0.121614 0.063896 0.737786 -0.974008 -0.043157 1 0 0 0 0 0 1 381642
-0.002047 -0.001397 0.121610 0.056732 0.825404 -1.050154 -0.043188 1 0 0 0 0 0 1 382650
-0.002048 -0.001392 0.121609 0.046278 0.890951 -1.089399 -0.043221 1 0 0 0 0 0 1 383721
-0.002048 -0.001390 0.121608 0.040157 0.925989 -1.104849 -0.043252 1 0 0 0 0 0 1 384712
-0.002048 -0.001389 0.121608 0.036932 0.944003 -1.110915 -0.043284 1 0 0 0 0 0 1 385710
-0.002048 -0.001389 0.121608 0.035280 0.953329 -1.113551 -0.043314 1 0 0 0 0 0 1 386693
-0.002048 -0.001388 0.121608 0.034471 0.958359 -1.115024 -0.043346 1 0 0 0 0 0 1 387710
-0.002048 -0.001388 0.121608 0.034061 0.961185 -1.116045 -0.043377 1 0 0 0 0 0 1 388693
-0.002048 -0.001388 0.121608 0.033866 0.962974 -1.116941 -0.043409 1 0 0 0 0 0 1 389707
-0.002048 -0.001388 0.121608 0.033788 0.964193 -1.117759 -0.043439 1 0 0 0 0 0 1 390691
-0.002048 -0.001388 0.121608 0.033757 0.965123 -1.118537 -0.043469 1 0 0 0 0 0 1 391651
-0.002048 -0.001388 0.121608 0.033741 0.965943 -1.119338 -0.043500 1 0 0 0 0 0 1 392639
-0.002048 -0.001388 0.121608 0.033753 0.966720 -1.120157 -0.043532 1 0 0 0 0 0 1 393650
-0.002048 -0.001388 0.121608 0.033780 0.967432 -1.120952 -0.043563 1 0 0 0 0 0 1 394638
-0.002048 -0.001388 0.121608 0.033798 0.968155 -1.121754 -0.043594 1 0 0 0 0 0 1 395644
-0.002048 -0.001388 0.121608 0.033822 0.968855 -1.122562 -0.043626 1 0 0 0 0 0 1 396650
-0.002048 -0.001388 0.121608 0.033846 0.969541 -1.123357 -0.043656 1 0 0 0 0 0 1 397639
-0.002029 -0.001392 0.121598 -0.227200 1.030704 -0.987370 -0.043688 1 0 0 0 0 0 1 398650
-0.002020 -0.001395 0.121595 -0.133710 1.010736 -1.057010 -0.043719 1 0 0 0 0 0 1 399639
-0.002015 -0.001396 0.121594 -0.065194 0.995558 -1.093650 -0.043750 1 0 0 0 0 0 1 400639
-0.002013 -0.001396 0.121593 -0.028981 0.987621 -1.108191 -0.043782 1 0 0 0 0 0 1 401650
-0.002017 -0.001378 0.121583 0.063809 0.728534 -0.974016 -0.043813 1 0 0 0 0 0 1 402638
-0.002019 -0.001369 0.121579 0.047516 0.818175 -1.046970 -0.043844 1 0 0 0 0 0 1 403651
-0.002021 -0.001364 0.121578 0.032507 0.884693 -1.085004 -0.043875 1 0 0 0 0 0 1 404648
-0.002021 -0.001362 0.121577 0.024105 0.920248 -1.100053 -0.043907 1 0 0 0 0 0 1 405655
-0.002021 -0.001361 0.121577 0.019738 0.938508 -1.105950 -0.043938 1 0 0 0 0 0 1 406646
-0.002022 -0.001361 0.121577 0.017529 0.947983 -1.108563 -0.043969 1 0 0 0 0 0 1 407654
-0.002022 -0.001360 0.121577 0.016402 0.953044 -1.109968 -0.044000 1 0 0 0 0 0 1 408648
-0.002022 -0.001360 0.121577 0.015851 0.955893 -1.110983 -0.044032 1 0 0 0 0 0 1 409644
-0.002022 -0.001360 0.121577 0.015572 0.957691 -1.111854 -0.044063 1 0 0 0 0 0 1 410653
-0.002022 -0.001360 0.121577 0.015436 0.958900 -1.112674 -0.044094 1 0 0 0 0 0 1 411657
-0.002022 -0.001360 0.121577 0.015373 0.959848 -1.113460 -0.044125 1 0 0 0 0 0 1 412645
-0.002022 -0.001360 0.121577 0.015348 0.960692 -1.114263 -0.044157 1 0 0 0 0 0 1 413657
-0.002022 -0.001360 0.121577 0.015342 0.961425 -1.115054 -0.044188 1 0 0 0 0 0 1 414651
-0.002022 -0.001360 0.121577 0.015344 0.962132 -1.115836 -0.044219 1 0 0 0 0 0 1 415651
-0.002022 -0.001360 0.121577 0.015360 0.962838 -1.116628 -0.044251 1 0 0 0 0 0 1 416657
-0.002022 -0.001360 0.121577 0.015356 0.963529 -1.117411 -0.044282 1 0 0 0 0 0 1 417650
-0.002022 -0.001360 0.121577 0.015377 0.964208 -1.118206 -0.044313 1 0 0 0 0 0 1 418650
-0.002022 -0.001360 0.121577 0.015377 0.964891 -1.118990 -0.044344 1 0 0 0 0 0 1 419651
-0.002022 -0.001360 0.121577 0.015387 0.965570 -1.119776 -0.044375 1 0 0 0 0 0 1 420649
-0.002022 -0.001360 0.121577 0.015409 0.966251 -1.120576 -0.044407 1 0 0 0 0 0 1 421655
-0.002022 -0.001360 0.121577 0.015410 0.966938 -1.121364 -0.044438 1 0 0 0 0 0 1 422661
-0.002022 -0.001360 0.121577 0.015419 0.967615 -1.122148 -0.044469 1 0 0 0 0 0 1 423657
-0.002022 -0.001360 0.121577 0.015442 0.968289 -1.122939 -0.044501 1 0 0 0 0 0 1 424652
-0.002022 -0.001360 0.121577 0.015442 0.968971 -1.123722 -0.044532 1 0 0 0 0 0 1 425652
-0.002022 -0.001360 0.121577 0.015452 0.969650 -1.124508 -0.044563 1 0 0 0 0 0 1 426650
-0.002022 -0.001360 0.121577 0.015474 0.970327 -1.125303 -0.044594 1 0 0 0 0 0 1 427650
-0.002027 -0.001341 0.121567 0.090068 0.715569 -0.985923 -0.044625 1 0 0 0 0 0 1 428649
-0.002030 -0.001332 0.121563 0.064748 0.807253 -1.057137 -0.044657 1 0 0 0 0 0 1 429648
-0.002044 -0.001341 0.121551 0.221458 1.062318 -0.944206 -0.044688 1 0 0 0 0 0 1 430649
-0.002051 -0.001346 0.121547 0.149655 1.032948 -1.034598 -0.044719 1 0 0 0 0 0 1 431645
-0.002055 -0.001348 0.121545 0.098052 1.002379 -1.079731 -0.044750 1 0 0 0 0 0 1 432646
-0.002057 -0.001349 0.121545 0.070430 0.985611 -1.097355 -0.044782 1 0 0 0 0 0 1 433644
-0.002039 -0.001354 0.121535 -0.204952 1.037865 -0.967210 -0.044813 1 0 0 0 0 0 1 434652
-0.002030 -0.001357 0.121531 -0.118753 1.013376 -1.038899 -0.044844 1 0 0 0 0 0 1 435652
-0.002025 -0.001358 0.121530 -0.053912 0.995929 -1.076201 -0.044875 1 0 0 0 0 0 1 436631
-0.002023 -0.001359 0.121529 -0.019548 0.986839 -1.090960 -0.044907 1 0 0 0 0 0 1 437649
-0.002022 -0.001359 0.121529 -0.002236 0.982510 -1.096744 -0.044938 1 0 0 0 0 0 1 438648
-0.002021 -0.001359 0.121529 0.006400 0.980647 -1.099283 -0.044970 1 0 0 0 0 0 1 439660
-0.002021 -0.001359 0.121529 0.010727 0.980057 -1.100667 -0.045001 1 0 0 0 0 0 1 440652
-0.002021 -0.001359 0.121529 0.012892 0.980097 -1.101646 -0.045032 1 0 0 0 0 0 1 441655
-0.002021 -0.001359 0.121529 0.013959 0.980444 -1.102484 -0.045063 1 0 0 0 0 0 1 442648
-0.002021 -0.001359 0.121529 0.014509 0.980968 -1.103274 -0.045094 1 0 0 0 0 0 1 443651
-0.002021 -0.001359 0.121529 0.014788 0.981556 -1.104045 -0.045125 1 0 0 0 0 0 1 444646
-0.002021 -0.001359 0.121529 0.014935 0.982203 -1.104818 -0.045157 1 0 0 0 0 0 1 445650
-0.002021 -0.001359 0.121529 0.015018 0.982847 -1.105580 -0.045188 1 0 0 0 0 0 1 446639
-0.002021 -0.001359 0.121529 0.015057 0.983528 -1.106349 -0.045219 1 0 0 0 0 0 1 447653
-0.002021 -0.001359 0.121529 0.015082 0.984205 -1.107120 -0.045251 1 0 0 0 0 0 1 448654
-0.002021 -0.001359 0.121529 0.015092 0.984880 -1.107880 -0.045282 1 0 0 0 0 0 1 449648
-0.002021 -0.001359 0.121529 0.015123 0.985567 -1.108646 -0.045313 1 0 0 0 0 0 1 450650
-0.002021 -0.001359 0.121529 0.015139 0.986237 -1.109405 -0.045344 1 0 0 0 0 0 1 451652
-0.002021 -0.001359 0.121529 0.015126 0.986920 -1.110174 -0.045375 1 0 0 0 0 0 1 452649
-0.002021 -0.001359 0.121529 0.015154 0.987605 -1.110938 -0.045407 1 0 0 0 0 0 1 453648
-0.002026 -0.001341 0.121519 0.089786 0.732698 -0.971384 -0.045438 1 0 0 0 0 0 1 454648
-0.002029 -0.001332 0.121515 0.064516 0.824226 -1.042553 -0.045469 1 0 0 0 0 0 1 455649
-0.002031 -0.001327 0.121514 0.045022 0.891679 -1.079951 -0.045501 1 0 0 0 0 0 1 456651
-0.002031 -0.001325 0.121514 0.034387 0.927699 -1.094747 -0.045532 1 0 0 0 0 0 1 457647
-0.002032 -0.001323 0.121513 0.028910 0.946190 -1.100550 -0.045563 1 0 0 0 0 0 1 458648
-0.002032 -0.001323 0.121513 0.026143 0.955789 -1.103135 -0.045596 1 0 0 0 0 0 1 459712
-0.002032 -0.001323 0.121513 0.024745 0.960899 -1.104507 -0.045627 1 0 0 0 0 0 1 460709
-0.002032 -0.001322 0.121513 0.024056 0.963773 -1.105471 -0.045658 1 0 0 0 0 0 1 461692
-0.002032 -0.001322 0.121513 0.023717 0.965561 -1.106315 -0.045690 1 0 0 0 0 0 1 462707
-0.002032 -0.001322 0.121513 0.023550 0.966732 -1.107049 -0.045719 1 0 0 0 0 0 1 463639
-0.002032 -0.001322 0.121513 0.023471 0.967671 -1.107819 -0.045750 1 0 0 0 0 0 1 464647
-0.002032 -0.001322 0.121513 0.023464 0.968465 -1.108573 -0.045781 1 0 0 0 0 0 1 465636
-0.002032 -0.001322 0.121513 0.023442 0.969188 -1.109325 -0.045813 1 0 0 0 0 0 1 466637
-0.002032 -0.001322 0.121513 0.023456 0.969893 -1.110095 -0.045844 1 0 0 0 0 0 1 467648
-0.002032 -0.001322 0.121513 0.023457 0.970564 -1.110845 -0.045875 1 0 0 0 0 0 1 468638
-0.002032 -0.001322 0.121513 0.023468 0.971245 -1.111616 -0.045907 1 0 0 0 0 0 1 469648
-0.002032 -0.001322 0.121513 0.023491 0.971908 -1.112358 -0.045938 1 0 0 0 0 0 1 470637
-0.002032 -0.001322 0.121513 0.023512 0.972562 -1.113111 -0.045969 1 0 0 0 0 0 1 471642
-0.002032 -0.001322 0.121513 0.023517 0.973228 -1.113884 -0.046000 1 0 0 0 0 0 1 472647
-0.002032 -0.001322 0.121513 0.023528 0.973895 -1.114622 -0.046031 1 0 0 0 0 0 1 473638
-0.002032 -0.001322 0.121513 0.023547 0.974552 -1.115398 -0.046063 1 0 0 0 0 0 1 474648
-0.002032 -0.001322 0.121513 0.023571 0.975214 -1.116142 -0.046094 1 0 0 0 0 0 1 475638
-0.002037 -0.001304 0.121503 0.098231 0.720232 -0.976353 -0.046125 1 0 0 0 0 0 1 476648
-0.002040 -0.001294 0.121500 0.073005 0.811546 -1.047522 -0.046156 1 0 0 0 0 0 1 477636
-0.002042 -0.001290 0.121498 0.053539 0.878908 -1.084948 -0.046188 1 0 0 0 0 0 1 478646
-0.002042 -0.001288 0.121498 0.042939 0.914884 -1.099735 -0.046219 1 0 0 0 0 0 1 479638
-0.002043 -0.001286 0.121498 0.037464 0.933348 -1.105538 -0.046250 1 0 0 0 0 0 1 480649
-0.002043 -0.001286 0.121498 0.034704 0.942882 -1.108075 -0.046282 1 0 0 0 0 0 1 481655
-0.002043 -0.001286 0.121498 0.033312 0.947970 -1.109442 -0.046313 1 0 0 0 0 0 1 482653
-0.002043 -0.001285 0.121498 0.032633 0.950822 -1.110405 -0.046344 1 0 0 0 0 0 1 483653
-0.002043 -0.001285 0.121498 0.032301 0.952580 -1.111232 -0.046376 1 0 0 0 0 0 1 484655
-0.002043 -0.001285 0.121498 0.032141 0.953769 -1.112000 -0.046407 1 0 0 0 0 0 1 485643
-0.002043 -0.001285 0.121498 0.032079 0.954682 -1.112764 -0.046438 1 0 0 0 0 0 1 486644
-0.002043 -0.001285 0.121498 0.032044 0.955472 -1.113519 -0.046469 1 0 0 0 0 0 1 487643
-0.002043 -0.001285 0.121498 0.032043 0.956187 -1.114267 -0.046501 1 0 0 0 0 0 1 488650
-0.002043 -0.001285 0.121498 0.032068 0.956857 -1.115017 -0.046532 1 0 0 0 0 0 1 489654
-0.002043 -0.001285 0.121498 0.032071 0.957522 -1.115766 -0.046563 1 0 0 0 0 0 1 490645
-0.002043 -0.001285 0.121498 0.032099 0.958181 -1.116515 -0.046594 1 0 0 0 0 0 1 491654
-0.002043 -0.001285 0.121498 0.032113 0.958813 -1.117267 -0.046625 1 0 0 0 0 0 1 492650
-0.002043 -0.001285 0.121498 0.032142 0.959462 -1.118008 -0.046657 1 0 0 0 0 0 1 493648
-0.002043 -0.001285 0.121498 0.032165 0.960105 -1.118756 -0.046688 1 0 0 0 0 0 1 494647
-0.002043 -0.001285 0.121498 0.032175 0.960753 -1.119520 -0.046719 1 0 0 0 0 0 1 495650
-0.002043 -0.001285 0.121498 0.032195 0.961393 -1.120248 -0.046750 1 0 0 0 0 0 1 496647
-0.002043 -0.001285 0.121498 0.032228 0.962031 -1.120998 -0.046782 1 0 0 0 0 0 1 497643
-0.002043 -0.001285 0.121498 0.032240 0.962685 -1.121772 -0.046813 1 0 0 0 0 0 1 498657
-0.002048 -0.001267 0.121487 0.106931 0.707593 -0.981705 -0.046845 1 0 0 0 0 0 1 499658
-0.002051 -0.001257 0.121484 0.081759 0.798740 -1.052901 -0.046875 1 0 0 0 0 0 1 500649
-0.002053 -0.001253 0.121483 0.062343 0.865978 -1.090337 -0.046907 1 0 0 0 0 0 1 501652
-0.002053 -0.001251 0.121482 0.051740 0.901898 -1.105120 -0.046938 1 0 0 0 0 0 1 502646
-0.002054 -0.001249 0.121482 0.046290 0.920305 -1.110916 -0.046969 1 0 0 0 0 0 1 503650
-0.002054 -0.001249 0.121482 0.043536 0.929812 -1.113428 -0.047000 1 0 0 0 0 0 1 504645
-0.002054 -0.001249 0.121482 0.042164 0.934877 -1.114797 -0.047032 1 0 0 0 0 0 1 505646
-0.002054 -0.001248 0.121482 0.041477 0.937724 -1.115756 -0.047063 1 0 0 0 0 0 1 506649
-0.002054 -0.001248 0.121482 0.041149 0.939467 -1.116579 -0.047094 1 0 0 0 0 0 1 507655
-0.002054 -0.001248 0.121482 0.040998 0.940628 -1.117336 -0.047125 1 0 0 0 0 0 1 508647
-0.002054 -0.001248 0.121482 0.040939 0.941531 -1.118096 -0.047157 1 0 0 0 0 0 1 509646
-0.002054 -0.001248 0.121482 0.040921 0.942300 -1.118829 -0.047188 1 0 0 0 0 0 1 510643
-0.002054 -0.001248 0.121482 0.040919 0.942985 -1.119571 -0.047219 1 0 0 0 0 0 1 511646
-0.002054 -0.001248 0.121482 0.040944 0.943632 -1.120303 -0.047250 1 0 0 0 0 0 1 512626
-0.002054 -0.001248 0.121482 0.040957 0.944286 -1.121060 -0.047282 1 0 0 0 0 0 1 513646
-0.002054 -0.001248 0.121482 0.040982 0.944910 -1.121800 -0.047313 1 0 0 0 0 0 1 514645
-0.002054 -0.001248 0.121482 0.041014 0.945554 -1.122540 -0.047344 1 0 0 0 0 0 1 515644
-0.002054 -0.001248 0.121482 0.041045 0.946170 -1.123276 -0.047375 1 0 0 0 0 0 1 516646
-0.002054 -0.001248 0.121482 0.041062 0.946801 -1.124035 -0.047407 1 0 0 0 0 0 1 517654
-0.002054 -0.001248 0.121482 0.041083 0.947434 -1.124762 -0.047438 1 0 0 0 0 0 1 518650
-0.002060 -0.001230 0.121472 0.115781 0.692260 -0.984472 -0.047469 1 0 0 0 0 0 1 519648
-0.002062 -0.001220 0.121468 0.090690 0.783223 -1.055682 -0.047500 1 0 0 0 0 0 1 520640
-0.002064 -0.001216 0.121467 0.071293 0.850378 -1.093139 -0.047532 1 0 0 0 0 0 1 521649
-0.002064 -0.001214 0.121466 0.060707 0.886248 -1.107937 -0.047563 1 0 0 0 0 0 1 522653
-0.002065 -0.001212 0.121466 0.055277 0.904620 -1.113720 -0.047594 1 0 0 0 0 0 1 523648
-0.002046 -0.001216 0.121456 -0.209569 0.974920 -0.978943 -0.047625 1 0 0 0 0 0 1 524647
-0.002037 -0.001218 0.121453 -0.118102 0.959315 -1.048887 -0.047657 1 0 0 0 0 0 1 525645
-0.002032 -0.001219 0.121451 -0.050647 0.946324 -1.085557 -0.047688 1 0 0 0 0 0 1 526646
-0.002030 -0.001220 0.121451 -0.014946 0.939448 -1.100039 -0.047719 1 0 0 0 0 0 1 527646
-0.002029 -0.001220 0.121451 0.003023 0.936205 -1.105708 -0.047750 1 0 0 0 0 0 1 528646
-0.002028 -0.001220 0.121451 0.011996 0.934852 -1.108177 -0.047782 1 0 0 0 0 0 1 529646
-0.002028 -0.001220 0.121451 0.016474 0.934466 -1.109503 -0.047813 1 0 0 0 0 0 1 530646
-0.002028 -0.001220 0.121451 0.018725 0.934589 -1.110445 -0.047844 1 0 0 0 0 0 1 531654
-0.002027 -0.001220 0.121451 0.019843 0.934943 -1.111249 -0.047875 1 0 0 0 0 0 1 532649
-0.002027 -0.001220 0.121451 0.020424 0.935427 -1.111996 -0.047907 1 0 0 0 0 0 1 533649
-0.002033 -0.001202 0.121440 0.095416 0.680161 -0.971536 -0.047938 1 0 0 0 0 0 1 534634
-0.002036 -0.001192 0.121437 0.070446 0.770973 -1.042775 -0.047969 1 0 0 0 0 0 1 535644
-0.002037 -0.001188 0.121436 0.051127 0.838015 -1.080215 -0.048000 1 0 0 0 0 0 1 536633
-0.002038 -0.001186 0.121435 0.040578 0.873832 -1.094988 -0.048032 1 0 0 0 0 0 1 537644
-0.002038 -0.001184 0.121435 0.035146 0.892158 -1.100747 -0.048062 1 0 0 0 0 0 1 538633
-0.002038 -0.001184 0.121435 0.032395 0.901646 -1.103251 -0.048094 1 0 0 0 0 0 1 539644
-0.002038 -0.001183 0.121435 0.031013 0.906645 -1.104592 -0.048125 1 0 0 0 0 0 1 540633
-0.002038 -0.001183 0.121435 0.030340 0.909465 -1.105535 -0.048157 1 0 0 0 0 0 1 541645
-0.002038 -0.001183 0.121435 0.029998 0.911153 -1.106308 -0.048187 1 0 0 0 0 0 1 542632
-0.002038 -0.001183 0.121435 0.029845 0.912313 -1.107075 -0.048219 1 0 0 0 0 0 1 543644
-0.002044 -0.001165 0.121425 0.104446 0.657400 -0.966411 -0.048250 1 0 0 0 0 0 1 544633
-0.002047 -0.001155 0.121421 0.079340 0.748246 -1.037706 -0.048282 1 0 0 0 0 0 1 545644
-0.002048 -0.001151 0.121420 0.059959 0.815332 -1.075199 -0.048315 1 0 0 0 0 0 1 546699
-0.002030 -0.001153 0.121409 -0.212813 0.911996 -0.952524 -0.048344 1 0 0 0 0 0 1 547645
-0.002021 -0.001154 0.121406 -0.125599 0.909683 -1.026854 -0.048375 1 0 0 0 0 0 1 548633
-0.002016 -0.001155 0.121404 -0.060285 0.903347 -1.065060 -0.048407 1 0 0 0 0 0 1 549642
-0.002014 -0.001155 0.121404 -0.025694 0.899759 -1.080052 -0.048438 1 0 0 0 0 0 1 550644
-0.002013 -0.001155 0.121404 -0.008275 0.898142 -1.085882 -0.048469 1 0 0 0 0 0 1 551633
-0.002012 -0.001155 0.121404 0.000415 0.897597 -1.088394 -0.048500 1 0 0 0 0 0 1 552645
-0.002012 -0.001155 0.121404 0.004758 0.897626 -1.089739 -0.048532 1 0 0 0 0 0 1 553665
-0.002012 -0.001155 0.121404 0.006929 0.897898 -1.090649 -0.048563 1 0 0 0 0 0 1 554650
-0.002012 -0.001155 0.121404 0.008002 0.898335 -1.091426 -0.048594 1 0 0 0 0 0 1 555640
-0.002017 -0.001137 0.121394 0.083245 0.643239 -0.950842 -0.048634 1 0 0 0 0 0 1 556922
-0.002020 -0.001127 0.121390 0.058458 0.733621 -1.021948 -0.048656 1 0 0 0 0 0 1 557640
-0.002021 -0.001123 0.121389 0.039216 0.800519 -1.059397 -0.048688 1 0 0 0 0 0 1 558646
-0.002022 -0.001121 0.121388 0.028711 0.836245 -1.074171 -0.048719 1 0 0 0 0 0 1 559651
-0.002022 -0.001119 0.121388 0.023299 0.854536 -1.079913 -0.048751 1 0 0 0 0 0 1 560651
-0.002023 -0.001119 0.121388 0.020561 0.863959 -1.082392 -0.048782 1 0 0 0 0 0 1 561651
-0.002004 -0.001123 0.121378 -0.243041 0.929863 -0.946141 -0.048813 1 0 0 0 0 0 1 562653
-0.001994 -0.001125 0.121375 -0.151177 0.911978 -1.015667 -0.048845 1 0 0 0 0 0 1 563665
-0.001990 -0.001126 0.121373 -0.083525 0.897846 -1.052131 -0.048876 1 0 0 0 0 0 1 564653
-0.001987 -0.001127 0.121373 -0.047761 0.890387 -1.066525 -0.048907 1 0 0 0 0 0 1 565648
-0.001986 -0.001127 0.121373 -0.029745 0.886830 -1.072114 -0.048938 1 0 0 0 0 0 1 566645
-0.001986 -0.001127 0.121373 -0.020769 0.885302 -1.074536 -0.048969 1 0 0 0 0 0 1 567646
-0.001991 -0.001109 0.121362 0.058419 0.629076 -0.934188 -0.049000 1 0 0 0 0 0 1 568645
-0.001993 -0.001099 0.121359 0.035610 0.719000 -1.005699 -0.049032 1 0 0 0 0 0 1 569645
-0.001995 -0.001095 0.121358 0.017354 0.785568 -1.043211 -0.049063 1 0 0 0 0 0 1 570643
-0.001995 -0.001093 0.121357 0.007326 0.821120 -1.058000 -0.049094 1 0 0 0 0 0 1 571646
-0.001996 -0.001091 0.121357 0.002149 0.839326 -1.063734 -0.049126 1 0 0 0 0 0 1 572654
-0.001996 -0.001091 0.121357 -0.000477 0.848699 -1.066196 -0.049157 1 0 0 0 0 0 1 573654
-0.001996 -0.001091 0.121357 -0.001803 0.853643 -1.067492 -0.049188 1 0 0 0 0 0 1 574640
-0.001996 -0.001090 0.121357 -0.002475 0.856400 -1.068400 -0.049219 1 0 0 0 0 0 1 575656
-0.001996 -0.001090 0.121357 -0.002824 0.858037 -1.069143 -0.049250 1 0 0 0 0 0 1 576645
-0.001996 -0.001090 0.121357 -0.002987 0.859137 -1.069849 -0.049282 1 0 0 0 0 0 1 577643
-0.001996 -0.001090 0.121357 -0.003070 0.859952 -1.070543 -0.049313 1 0 0 0 0 0 1 578645
-0.001996 -0.001090 0.121357 -0.003125 0.860670 -1.071267 -0.049346 1 0 0 0 0 0 1 579712
-0.001996 -0.001090 0.121357 -0.003137 0.861283 -1.071950 -0.049378 1 0 0 0 0 0 1 580719
-0.001977 -0.001095 0.121347 -0.265431 0.922801 -0.934872 -0.049408 1 0 0 0 0 0 1 581680
-0.001968 -0.001097 0.121343 -0.173034 0.902716 -1.004165 -0.049439 1 0 0 0 0 0 1 582680
-0.001968 -0.001080 0.121332 -0.030405 0.631780 -0.898745 -0.049471 1 0 0 0 0 0 1 583699
-0.001969 -0.001071 0.121328 -0.019527 0.713520 -0.983767 -0.049503 1 0 0 0 0 0 1 584718
-0.001969 -0.001067 0.121326 -0.020807 0.775862 -1.026085 -0.049533 1 0 0 0 0 0 1 585687
-0.001969 -0.001064 0.121326 -0.022373 0.809281 -1.042555 -0.049564 1 0 0 0 0 0 1 586681
-0.001969 -0.001063 0.121326 -0.023318 0.826400 -1.048856 -0.049595 1 0 0 0 0 0 1 587681
-0.001969 -0.001063 0.121326 -0.023857 0.835215 -1.051510 -0.049626 1 0 0 0 0 0 1 588668
-0.001969 -0.001063 0.121326 -0.024143 0.839905 -1.052892 -0.049659 1 0 0 0 0 0 1 589709
-0.001969 -0.001062 0.121326 -0.024311 0.842516 -1.053809 -0.049690 1 0 0 0 0 0 1 590719
-0.001969 -0.001062 0.121326 -0.024390 0.844060 -1.054540 -0.049720 1 0 0 0 0 0 1 591687
-0.001969 -0.001062 0.121326 -0.024437 0.845117 -1.055240 -0.049752 1 0 0 0 0 0 1 592710
-0.001969 -0.001062 0.121326 -0.024469 0.845896 -1.055896 -0.049783 1 0 0 0 0 0 1 593682
-0.001982 -0.001076 0.121315 0.152759 1.035367 -0.906043 -0.049815 1 0 0 0 0 0 1 594710
-0.001989 -0.001083 0.121311 0.092109 0.970877 -0.981650 -0.049846 1 0 0 0 0 0 1 595705
-0.001992 -0.001086 0.121310 0.046232 0.922598 -1.021308 -0.049877 1 0 0 0 0 0 1 596687
-0.001994 -0.001088 0.121309 0.021531 0.896960 -1.036890 -0.049908 1 0 0 0 0 0 1 597685
-0.002000 -0.001070 0.121299 0.083617 0.628454 -0.900968 -0.049940 1 0 0 0 0 0 1 598713
-0.002003 -0.001062 0.121295 0.052276 0.711937 -0.974164 -0.049971 1 0 0 0 0 0 1 599713
-0.002005 -0.001057 0.121294 0.029766 0.775257 -1.012257 -0.050002 1 0 0 0 0 0 1 600709
-0.002005 -0.001055 0.121293 0.017601 0.809196 -1.027210 -0.050034 1 0 0 0 0 0 1 601713
-0.002006 -0.001054 0.121293 0.011370 0.826556 -1.032966 -0.050064 1 0 0 0 0 0 1 602678
-0.002006 -0.001053 0.121293 0.008209 0.835512 -1.035413 -0.050095 1 0 0 0 0 0 1 603680
-0.002006 -0.001053 0.121293 0.006614 0.840236 -1.036692 -0.050127 1 0 0 0 0 0 1 604683
-0.002006 -0.001053 0.121293 0.005799 0.842874 -1.037564 -0.050158 1 0 0 0 0 0 1 605685
-0.002006 -0.001053 0.121293 0.005417 0.844440 -1.038279 -0.050189 1 0 0 0 0 0 1 606676
-0.002006 -0.001053 0.121293 0.005210 0.845500 -1.038965 -0.050220 1 0 0 0 0 0 1 607679
-0.002006 -0.001053 0.121293 0.005111 0.846290 -1.039639 -0.050252 1 0 0 0 0 0 1 608707
-0.002006 -0.001053 0.121293 0.005069 0.846956 -1.040275 -0.050283 1 0 0 0 0 0 1 609701
-0.002006 -0.001053 0.121293 0.005043 0.847532 -1.040909 -0.050314 1 0 0 0 0 0 1 610683
-0.001987 -0.001057 0.121283 -0.257446 0.909116 -0.903734 -0.050345 1 0 0 0 0 0 1 611687
-0.001978 -0.001060 0.121280 -0.165197 0.889047 -0.972936 -0.050377 1 0 0 0 0 0 1 612700
-0.001973 -0.001061 0.121278 -0.097374 0.873810 -1.009257 -0.050408 1 0 0 0 0 0 1 613682
-0.001971 -0.001061 0.121278 -0.061525 0.865798 -1.023562 -0.050440 1 0 0 0 0 0 1 614699
-0.001970 -0.001062 0.121278 -0.043474 0.861932 -1.029090 -0.050470 1 0 0 0 0 0 1 615683
-0.001969 -0.001062 0.121278 -0.034485 0.860250 -1.031468 -0.050502 1 0 0 0 0 0 1 616699
-0.001969 -0.001062 0.121278 -0.029998 0.859674 -1.032707 -0.050533 1 0 0 0 0 0 1 617699
-0.001969 -0.001062 0.121278 -0.027780 0.859633 -1.033559 -0.050565 1 0 0 0 0 0 1 618699
-0.001969 -0.001062 0.121278 -0.026668 0.859854 -1.034224 -0.050594 1 0 0 0 0 0 1 619633
-0.001968 -0.001062 0.121278 -0.026128 0.860307 -1.034960 -0.050628 1 0 0 0 0 0 1 620740
-0.001968 -0.001062 0.121278 -0.025853 0.860700 -1.035539 -0.050656 1 0 0 0 0 0 1 621631
-0.001968 -0.001062 0.121278 -0.025732 0.861202 -1.036189 -0.050688 1 0 0 0 0 0 1 622641
-0.001968 -0.001062 0.121278 -0.025688 0.861703 -1.036822 -0.050719 1 0 0 0 0 0 1 623632
-0.001968 -0.001062 0.121278 -0.025661 0.862249 -1.037466 -0.050750 1 0 0 0 0 0 1 624642
-0.001968 -0.001062 0.121278 -0.025658 0.862766 -1.038103 -0.050781 1 0 0 0 0 0 1 625641
-0.001968 -0.001062 0.121278 -0.025672 0.863291 -1.038736 -0.050812 1 0 0 0 0 0 1 626631
-0.001974 -0.001043 0.121267 0.049093 0.607917 -0.897220 -0.050844 1 0 0 0 0 0 1 627641
-0.001977 -0.001034 0.121264 0.024134 0.697876 -0.968497 -0.050875 1 0 0 0 0 0 1 628630
-0.001978 -0.001030 0.121263 0.004833 0.764469 -1.005902 -0.050906 1 0 0 0 0 0 1 629641
-0.001979 -0.001027 0.121262 -0.005717 0.800013 -1.020614 -0.050937 1 0 0 0 0 0 1 630630
-0.001979 -0.001026 0.121262 -0.011165 0.818190 -1.026289 -0.050969 1 0 0 0 0 0 1 631641
-0.001979 -0.001026 0.121262 -0.013942 0.827550 -1.028705 -0.051000 1 0 0 0 0 0 1 632642
-0.001979 -0.001025 0.121262 -0.015342 0.832477 -1.029958 -0.051032 1 0 0 0 0 0 1 633649
-0.001979 -0.001025 0.121262 -0.016057 0.835186 -1.030805 -0.051063 1 0 0 0 0 0 1 634653
-0.001979 -0.001025 0.121262 -0.016407 0.836795 -1.031512 -0.051094 1 0 0 0 0 0 1 635639
-0.001979 -0.001025 0.121262 -0.016608 0.837866 -1.032176 -0.051126 1 0 0 0 0 0 1 636652
-0.001979 -0.001025 0.121262 -0.016694 0.838648 -1.032806 -0.051156 1 0 0 0 0 0 1 637639
-0.001979 -0.001025 0.121262 -0.016756 0.839300 -1.033441 -0.051188 1 0 0 0 0 0 1 638645
-0.001979 -0.001025 0.121262 -0.016779 0.839888 -1.034078 -0.051219 1 0 0 0 0 0 1 639645
-0.001979 -0.001025 0.121262 -0.016805 0.840415 -1.034704 -0.051250 1 0 0 0 0 0 1 640636
-0.001979 -0.001025 0.121262 -0.016824 0.840954 -1.035332 -0.051282 1 0 0 0 0 0 1 641642
-0.001979 -0.001025 0.121262 -0.016838 0.841474 -1.035961 -0.051312 1 0 0 0 0 0 1 642630
-0.001979 -0.001025 0.121262 -0.016849 0.841998 -1.036605 -0.051344 1 0 0 0 0 0 1 643650
-0.001979 -0.001025 0.121262 -0.016859 0.842506 -1.037230 -0.051375 1 0 0 0 0 0 1 644641
-0.001979 -0.001025 0.121262 -0.016869 0.843022 -1.037866 -0.051407 1 0 0 0 0 0 1 645649
-0.001979 -0.001025 0.121262 -0.016879 0.843522 -1.038482 -0.051437 1 0 0 0 0 0 1 646625
-0.001979 -0.001025 0.121262 -0.016890 0.844035 -1.039114 -0.051469 1 0 0 0 0 0 1 647627
-0.001979 -0.001025 0.121262 -0.016892 0.844563 -1.039747 -0.051500 1 0 0 0 0 0 1 648641
-0.001979 -0.001025 0.121262 -0.016912 0.845072 -1.040381 -0.051531 1 0 0 0 0 0 1 649625
-0.001979 -0.001025 0.121262 -0.016933 0.845597 -1.041027 -0.051564 1 0 0 0 0 0 1 650667
-0.001979 -0.001025 0.121262 -0.016933 0.846128 -1.041689 -0.051596 1 0 0 0 0 0 1 651709
-0.001979 -0.001025 0.121262 -0.016934 0.846648 -1.042313 -0.051627 1 0 0 0 0 0 1 652708
-0.001979 -0.001025 0.121262 -0.016951 0.847137 -1.042931 -0.051658 1 0 0 0 0 0 1 653678
-0.001979 -0.001025 0.121262 -0.016962 0.847663 -1.043580 -0.051690 1 0 0 0 0 0 1 654706
-0.001979 -0.001025 0.121262 -0.016976 0.848189 -1.044220 -0.051721 1 0 0 0 0 0 1 655709
-0.001960 -0.001029 0.121252 -0.279763 0.909806 -0.906680 -0.051751 1 0 0 0 0 0 1 656676
-0.001951 -0.001032 0.121248 -0.187796 0.889738 -0.975868 -0.051784 1 0 0 0 0 0 1 657712
-0.001946 -0.001033 0.121247 -0.120125 0.874510 -1.012151 -0.051814 1 0 0 0 0 0 1 658696
-0.001944 -0.001033 0.121247 -0.084346 0.866489 -1.026438 -0.051846 1 0 0 0 0 0 1 659700
-0.001943 -0.001034 0.121247 -0.066344 0.862629 -1.031940 -0.051877 1 0 0 0 0 0 1 660684
-0.001942 -0.001034 0.121246 -0.057383 0.860934 -1.034305 -0.051909 1 0 0 0 0 0 1 661714
-0.001942 -0.001034 0.121246 -0.052917 0.860342 -1.035524 -0.051940 1 0 0 0 0 0 1 662707
-0.001942 -0.001034 0.121246 -0.050708 0.860296 -1.036370 -0.051971 1 0 0 0 0 0 1 663703
-0.001942 -0.001034 0.121246 -0.049608 0.860527 -1.037058 -0.052002 1 0 0 0 0 0 1 664703
-0.001942 -0.001034 0.121246 -0.049078 0.860894 -1.037691 -0.052033 1 0 0 0 0 0 1 665675
-0.001942 -0.001034 0.121246 -0.048835 0.861358 -1.038340 -0.052065 1 0 0 0 0 0 1 666700
-0.001942 -0.001034 0.121246 -0.048730 0.861851 -1.038978 -0.052096 1 0 0 0 0 0 1 667715
-0.001942 -0.001034 0.121246 -0.048688 0.862336 -1.039603 -0.052127 1 0 0 0 0 0 1 668708
-0.001942 -0.001034 0.121246 -0.048681 0.862857 -1.040216 -0.052159 1 0 0 0 0 0 1 669714
-0.001947 -0.001015 0.121236 0.026191 0.607159 -0.898358 -0.052189 1 0 0 0 0 0 1 670674
-0.001950 -0.001006 0.121233 0.001276 0.696873 -0.969606 -0.052220 1 0 0 0 0 0 1 671680
-0.001951 -0.001002 0.121231 -0.018009 0.763293 -1.006981 -0.052251 1 0 0 0 0 0 1 672675
-0.001952 -0.000999 0.121231 -0.028555 0.798760 -1.021665 -0.052283 1 0 0 0 0 0 1 673674
-0.001952 -0.000998 0.121231 -0.034002 0.816922 -1.027337 -0.052315 1 0 0 0 0 0 1 674707
-0.001953 -0.000998 0.121231 -0.036772 0.826239 -1.029737 -0.052346 1 0 0 0 0 0 1 675706
-0.001953 -0.000997 0.121231 -0.038192 0.831142 -1.030964 -0.052377 1 0 0 0 0 0 1 676705
-0.001953 -0.000997 0.121231 -0.038912 0.833838 -1.031803 -0.052408 1 0 0 0 0 0 1 677702
-0.001953 -0.000997 0.121231 -0.039286 0.835443 -1.032500 -0.052440 1 0 0 0 0 0 1 678704
-0.001953 -0.000997 0.121231 -0.039485 0.836465 -1.033123 -0.052470 1 0 0 0 0 0 1 679676
-0.001953 -0.000997 0.121231 -0.039595 0.837242 -1.033741 -0.052501 1 0 0 0 0 0 1 680680
-0.001953 -0.000997 0.121231 -0.039663 0.837900 -1.034386 -0.052534 1 0 0 0 0 0 1 681708
-0.001953 -0.000997 0.121231 -0.039716 0.838460 -1.035007 -0.052565 1 0 0 0 0 0 1 682715
-0.001953 -0.000997 0.121231 -0.039752 0.838982 -1.035604 -0.052595 1 0 0 0 0 0 1 683685
-0.001953 -0.000997 0.121231 -0.039772 0.839516 -1.036234 -0.052627 1 0 0 0 0 0 1 684710
-0.001953 -0.000997 0.121231 -0.039807 0.840020 -1.036845 -0.052659 1 0 0 0 0 0 1 685713
-0.001953 -0.000997 0.121231 -0.039831 0.840499 -1.037436 -0.052689 1 0 0 0 0 0 1 686674
-0.001953 -0.000997 0.121231 -0.039859 0.841011 -1.038059 -0.052720 1 0 0 0 0 0 1 687677
-0.001953 -0.000997 0.121231 -0.039859 0.841500 -1.038662 -0.052751 1 0 0 0 0 0 1 688667
-0.001953 -0.000997 0.121231 -0.039904 0.842010 -1.039291 -0.052783 1 0 0 0 0 0 1 689680
-0.001953 -0.000997 0.121231 -0.039927 0.842505 -1.039911 -0.052814 1 0 0 0 0 0 1 690696
-0.001934 -0.001001 0.121221 -0.302928 0.904198 -0.902148 -0.052845 1 0 0 0 0 0 1 691682
-0.001924 -0.001004 0.121217 -0.211198 0.884142 -0.971272 -0.052877 1 0 0 0 0 0 1 692698
-0.001920 -0.001005 0.121216 -0.143655 0.868920 -1.007537 -0.052908 1 0 0 0 0 0 1 693679
-0.001917 -0.001005 0.121215 -0.107934 0.860901 -1.021806 -0.052939 1 0 0 0 0 0 1 694696
-0.001916 -0.001006 0.121215 -0.089993 0.857040 -1.027309 -0.052971 1 0 0 0 0 0 1 695705
-0.001916 -0.001006 0.121215 -0.081043 0.855333 -1.029643 -0.053002 1 0 0 0 0 0 1 696699
-0.001921 -0.000987 0.121205 -0.001677 0.598430 -0.888188 -0.053033 1 0 0 0 0 0 1 697704
-0.001923 -0.000978 0.121201 -0.024333 0.687376 -0.959614 -0.053065 1 0 0 0 0 0 1 698699
-0.001925 -0.000974 0.121200 -0.042497 0.753409 -0.997033 -0.053095 1 0 0 0 0 0 1 699682
-0.001925 -0.000971 0.121200 -0.052487 0.788681 -1.011733 -0.053126 1 0 0 0 0 0 1 700680
-0.001926 -0.000970 0.121199 -0.057653 0.806719 -1.017393 -0.053158 1 0 0 0 0 0 1 701698
-0.001926 -0.000970 0.121199 -0.060298 0.815980 -1.019761 -0.053189 1 0 0 0 0 0 1 702680
-0.001926 -0.000969 0.121199 -0.061646 0.820815 -1.020960 -0.053219 1 0 0 0 0 0 1 703640
-0.001926 -0.000969 0.121199 -0.062348 0.823482 -1.021773 -0.053250 1 0 0 0 0 0 1 704628
-0.001926 -0.000969 0.121199 -0.062725 0.825084 -1.022453 -0.053281 1 0 0 0 0 0 1 705639
-0.001926 -0.000969 0.121199 -0.062925 0.826098 -1.023076 -0.053312 1 0 0 0 0 0 1 706628
-0.001926 -0.000969 0.121199 -0.063048 0.826864 -1.023683 -0.053344 1 0 0 0 0 0 1 707638
-0.001926 -0.000969 0.121199 -0.063125 0.827477 -1.024283 -0.053375 1 0 0 0 0 0 1 708628
-0.001926 -0.000969 0.121199 -0.063182 0.828033 -1.024901 -0.053406 1 0 0 0 0 0 1 709637
-0.001926 -0.000969 0.121199 -0.063240 0.828542 -1.025484 -0.053437 1 0 0 0 0 0 1 710627
-0.001926 -0.000969 0.121199 -0.063274 0.829054 -1.026088 -0.053469 1 0 0 0 0 0 1 711638
-0.001926 -0.000969 0.121199 -0.063310 0.829534 -1.026681 -0.053500 1 0 0 0 0 0 1 712627
-0.001926 -0.000969 0.121199 -0.063351 0.830033 -1.027291 -0.053531 1 0 0 0 0 0 1 713633
-0.001907 -0.000974 0.121189 -0.326470 0.891761 -0.889322 -0.053563 1 0 0 0 0 0 1 714638
-0.001903 -0.000957 0.121176 -0.159966 0.615372 -0.815554 -0.053594 1 0 0 0 0 0 1 715632
-0.001901 -0.000949 0.121171 -0.117348 0.689002 -0.922489 -0.053625 1 0 0 0 0 0 1 716641
-0.001900 -0.000945 0.121169 -0.100907 0.746730 -0.973511 -0.053656 1 0 0 0 0 0 1 717635
-0.001900 -0.000943 0.121168 -0.093463 0.777733 -0.993043 -0.053688 1 0 0 0 0 0 1 718645
-0.001900 -0.000942 0.121168 -0.089949 0.793605 -1.000386 -0.053719 1 0 0 0 0 0 1 719635
-0.001899 -0.000942 0.121168 -0.088271 0.801761 -1.003360 -0.053750 1 0 0 0 0 0 1 720644
-0.001899 -0.000941 0.121168 -0.087477 0.806166 -1.004873 -0.053787 1 0 0 0 0 0 1 721820
-0.001899 -0.000941 0.121168 -0.087105 0.808455 -1.005638 -0.053812 1 0 0 0 0 0 1 722633
-0.001899 -0.000941 0.121168 -0.086939 0.809892 -1.006320 -0.053844 1 0 0 0 0 0 1 723637
-0.001899 -0.000941 0.121168 -0.086896 0.810844 -1.006943 -0.053875 1 0 0 0 0 0 1 724636
-0.001899 -0.000941 0.121168 -0.086890 0.811537 -1.007542 -0.053906 1 0 0 0 0 0 1 725638
-0.001899 -0.000941 0.121168 -0.086925 0.812214 -1.008232 -0.053943 1 0 0 0 0 0 1 726810
-0.001899 -0.000941 0.121168 -0.086952 0.812674 -1.008716 -0.053969 1 0 0 0 0 0 1 727640
-0.001899 -0.000941 0.121168 -0.086996 0.813164 -1.009292 -0.054000 1 0 0 0 0 0 1 728627
-0.001899 -0.000941 0.121168 -0.087041 0.813654 -1.009873 -0.054031 1 0 0 0 0 0 1 729622
-0.001899 -0.000941 0.121168 -0.087078 0.814122 -1.010462 -0.054062 1 0 0 0 0 0 1 730620
-0.001899 -0.000941 0.121168 -0.087140 0.814605 -1.011053 -0.054094 1 0 0 0 0 0 1 731641
-0.001899 -0.000941 0.121168 -0.087195 0.815086 -1.011642 -0.054125 1 0 0 0 0 0 1 732639
-0.001899 -0.000941 0.121168 -0.087242 0.815546 -1.012220 -0.054156 1 0 0 0 0 0 1 733638
-0.001899 -0.000941 0.121168 -0.087293 0.816015 -1.012803 -0.054188 1 0 0 0 0 0 1 734638
-0.001899 -0.000941 0.121168 -0.087334 0.816495 -1.013401 -0.054219 1 0 0 0 0 0 1 735639
-0.001899 -0.000941 0.121168 -0.087384 0.816970 -1.013972 -0.054250 1 0 0 0 0 0 1 736648
-0.001905 -0.000923 0.121158 -0.012471 0.561037 -0.871479 -0.054282 1 0 0 0 0 0 1 737644
-0.001907 -0.000914 0.121154 -0.037298 0.650190 -0.942711 -0.054313 1 0 0 0 0 0 1 738641
-0.001909 -0.000909 0.121153 -0.056545 0.716330 -0.980080 -0.054344 1 0 0 0 0 0 1 739641
-0.001910 -0.000907 0.121153 -0.067082 0.751684 -0.994801 -0.054379 1 0 0 0 0 0 1 740763
-0.001910 -0.000905 0.121152 -0.072525 0.769667 -1.000355 -0.054406 1 0 0 0 0 0 1 741639
-0.001910 -0.000905 0.121152 -0.075297 0.778907 -1.002686 -0.054437 1 0 0 0 0 0 1 742619
-0.001910 -0.000905 0.121152 -0.076737 0.783793 -1.003950 -0.054471 1 0 0 0 0 0 1 743713
-0.001910 -0.000904 0.121152 -0.077475 0.786435 -1.004733 -0.054502 1 0 0 0 0 0 1 744707
-0.001910 -0.000904 0.121152 -0.077867 0.787975 -1.005371 -0.054533 1 0 0 0 0 0 1 745676
-0.001910 -0.000904 0.121152 -0.078099 0.788963 -1.005963 -0.054564 1 0 0 0 0 0 1 746672
-0.001910 -0.000904 0.121152 -0.078224 0.789713 -1.006569 -0.054596 1 0 0 0 0 0 1 747700
-0.001910 -0.000904 0.121152 -0.078307 0.790287 -1.007136 -0.054626 1 0 0 0 0 0 1 748672
-0.001910 -0.000904 0.121152 -0.078372 0.790805 -1.007707 -0.054657 1 0 0 0 0 0 1 749673
-0.001910 -0.000904 0.121152 -0.078437 0.791287 -1.008288 -0.054689 1 0 0 0 0 0 1 750672
-0.001910 -0.000904 0.121152 -0.078493 0.791787 -1.008888 -0.054722 1 0 0 0 0 0 1 751724
-0.001910 -0.000904 0.121152 -0.078529 0.792239 -1.009462 -0.054752 1 0 0 0 0 0 1 752699
-0.001910 -0.000904 0.121152 -0.078585 0.792699 -1.010038 -0.054784 1 0 0 0 0 0 1 753707
-0.001910 -0.000904 0.121152 -0.078630 0.793137 -1.010595 -0.054814 1 0 0 0 0 0 1 754674
-0.001910 -0.000904 0.121152 -0.078672 0.793578 -1.011166 -0.054845 1 0 0 0 0 0 1 755676
-0.001910 -0.000904 0.121152 -0.078719 0.794038 -1.011745 -0.054876 1 0 0 0 0 0 1 756671
-0.001910 -0.000904 0.121152 -0.078766 0.794504 -1.012338 -0.054908 1 0 0 0 0 0 1 757700
-0.001910 -0.000904 0.121152 -0.078803 0.794965 -1.012907 -0.054940 1 0 0 0 0 0 1 758700
-0.001910 -0.000904 0.121152 -0.078855 0.795411 -1.013491 -0.054971 1 0 0 0 0 0 1 759703
-0.001910 -0.000904 0.121152 -0.078894 0.795913 -1.014143 -0.055006 1 0 0 0 0 0 1 760821
-0.001916 -0.000886 0.121142 -0.003950 0.539819 -0.871300 -0.055033 1 0 0 0 0 0 1 761700
-0.001919 -0.000877 0.121138 -0.028717 0.628775 -0.942529 -0.055064 1 0 0 0 0 0 1 762668
-0.001920 -0.000872 0.121137 -0.047924 0.694869 -0.980004 -0.055099 1 0 0 0 0 0 1 763817
-0.001921 -0.000870 0.121137 -0.058445 0.730099 -0.994644 -0.055130 1 0 0 0 0 0 1 764798
-0.001921 -0.000869 0.121137 -0.063870 0.748094 -1.000254 -0.055161 1 0 0 0 0 0 1 765794
-0.001921 -0.000868 0.121136 -0.066652 0.757267 -1.002529 -0.055189 1 0 0 0 0 0 1 766672
-0.001921 -0.000868 0.121136 -0.068071 0.762088 -1.003724 -0.055220 1 0 0 0 0 0 1 767680
-0.001921 -0.000868 0.121136 -0.068812 0.764789 -1.004596 -0.055256 1 0 0 0 0 0 1 768832
-0.001921 -0.000868 0.121136 -0.069209 0.766317 -1.005233 -0.055288 1 0 0 0 0 0 1 769835
-0.001921 -0.000868 0.121136 -0.069416 0.767290 -1.005834 -0.055319 1 0 0 0 0 0 1 770828
-0.001921 -0.000868 0.121136 -0.069540 0.768001 -1.006405 -0.055350 1 0 0 0 0 0 1 771828
-0.001921 -0.000868 0.121136 -0.069631 0.768566 -1.006968 -0.055381 1 0 0 0 0 0 1 772819
-0.001921 -0.000868 0.121136 -0.069683 0.769069 -1.007533 -0.055412 1 0 0 0 0 0 1 773804
-0.001921 -0.000868 0.121136 -0.069739 0.769529 -1.008111 -0.055443 1 0 0 0 0 0 1 774820
-0.001934 -0.000881 0.121126 0.108617 0.960099 -0.857652 -0.055472 1 0 0 0 0 0 1 775751
-0.001941 -0.000888 0.121122 0.048502 0.895941 -0.932622 -0.055504 1 0 0 0 0 0 1 776761
-0.001944 -0.000892 0.121120 0.002923 0.847821 -0.971923 -0.055535 1 0 0 0 0 0 1 777752
-0.001946 -0.000893 0.121120 -0.021649 0.822257 -0.987304 -0.055567 1 0 0 0 0 0 1 778762
-0.001946 -0.000894 0.121120 -0.034211 0.809472 -0.993172 -0.055597 1 0 0 0 0 0 1 779754
-0.001947 -0.000895 0.121120 -0.040552 0.803286 -0.995600 -0.055629 1 0 0 0 0 0 1 780761
-0.001947 -0.000895 0.121120 -0.043755 0.800404 -0.996813 -0.055660 1 0 0 0 0 0 1 781750
-0.001947 -0.000895 0.121120 -0.045361 0.799188 -0.997600 -0.055691 1 0 0 0 0 0 1 782755
-0.001953 -0.000876 0.121109 0.028790 0.542207 -0.854714 -0.055722 1 0 0 0 0 0 1 783751
-0.001955 -0.000867 0.121106 0.003717 0.630621 -0.925984 -0.055754 1 0 0 0 0 0 1 784751
-0.001957 -0.000863 0.121104 -0.015637 0.696355 -0.963367 -0.055785 1 0 0 0 0 0 1 785762
-0.001958 -0.000860 0.121104 -0.026209 0.731441 -0.977997 -0.055816 1 0 0 0 0 0 1 786751
-0.001958 -0.000859 0.121104 -0.031679 0.749373 -0.983603 -0.055848 1 0 0 0 0 0 1 787761
-0.001958 -0.000859 0.121104 -0.034471 0.758541 -0.985922 -0.055879 1 0 0 0 0 0 1 788751
-0.001939 -0.000863 0.121094 -0.299607 0.824822 -0.848321 -0.055910 1 0 0 0 0 0 1 789760
-0.001930 -0.000865 0.121090 -0.209097 0.806874 -0.917410 -0.055941 1 0 0 0 0 0 1 790751
-0.001931 -0.000848 0.121079 -0.067189 0.536212 -0.809967 -0.055973 1 0 0 0 0 0 1 791766
-0.001931 -0.000839 0.121075 -0.056423 0.616965 -0.894872 -0.056004 1 0 0 0 0 0 1 792750
-0.001931 -0.000835 0.121073 -0.057760 0.678780 -0.937138 -0.056036 1 0 0 0 0 0 1 793770
-0.001944 -0.000846 0.121062 0.119080 0.902082 -0.802406 -0.056066 1 0 0 0 0 0 1 794750
-0.001951 -0.000852 0.121058 0.058157 0.854427 -0.882901 -0.056094 1 0 0 0 0 0 1 795641
-0.001954 -0.000855 0.121057 0.012098 0.814638 -0.924187 -0.056129 1 0 0 0 0 0 1 796757
-0.001956 -0.000856 0.121056 -0.012720 0.793213 -0.940222 -0.056160 1 0 0 0 0 0 1 797768
-0.001962 -0.000839 0.121046 0.049562 0.525965 -0.802470 -0.056188 1 0 0 0 0 0 1 798649
-0.001965 -0.000830 0.121042 0.018551 0.608980 -0.875702 -0.056219 1 0 0 0 0 0 1 799640
-0.001967 -0.000825 0.121041 -0.003768 0.672049 -0.913814 -0.056254 1 0 0 0 0 0 1 800769
-0.001968 -0.000823 0.121040 -0.015842 0.705723 -0.928584 -0.056282 1 0 0 0 0 0 1 801645
-0.001968 -0.000822 0.121040 -0.022048 0.723058 -0.934371 -0.056321 1 0 0 0 0 0 1 802907
-0.001981 -0.000835 0.121029 0.153166 0.922030 -0.785462 -0.056348 1 0 0 0 0 0 1 803768
-0.001988 -0.000842 0.121025 0.091689 0.862166 -0.860997 -0.056379 1 0 0 0 0 0 1 804767
-0.001996 -0.000827 0.121014 0.120335 0.559767 -0.756593 -0.056411 1 0 0 0 0 0 1 805771
-0.002001 -0.000819 0.121010 0.070878 0.623387 -0.842765 -0.056442 1 0 0 0 0 0 1 806762
-0.002003 -0.000815 0.121008 0.039092 0.676496 -0.885455 -0.056473 1 0 0 0 0 0 1 807765
-0.002004 -0.000814 0.121008 0.022253 0.705239 -0.901921 -0.056504 1 0 0 0 0 0 1 808761
-0.001986 -0.000817 0.120997 -0.250189 0.781498 -0.769414 -0.056535 1 0 0 0 0 0 1 809762
-0.001977 -0.000819 0.120994 -0.163397 0.768516 -0.840146 -0.056566 1 0 0 0 0 0 1 810761
-0.001972 -0.000820 0.120993 -0.098360 0.756824 -0.876866 -0.056597 1 0 0 0 0 0 1 811743
-0.001970 -0.000820 0.120992 -0.063910 0.750547 -0.891187 -0.056628 1 0 0 0 0 0 1 812742
-0.001974 -0.000802 0.120982 0.028340 0.491137 -0.752677 -0.056661 1 0 0 0 0 0 1 813772
-0.001976 -0.000793 0.120978 0.012443 0.577833 -0.825714 -0.056691 1 0 0 0 0 0 1 814746
-0.001978 -0.000788 0.120977 -0.002319 0.642682 -0.863682 -0.056723 1 0 0 0 0 0 1 815769
-0.001978 -0.000786 0.120976 -0.010609 0.677306 -0.878457 -0.056754 1 0 0 0 0 0 1 816760
-0.001991 -0.000799 0.120965 0.163454 0.885234 -0.732900 -0.056785 1 0 0 0 0 0 1 817760
-0.001998 -0.000805 0.120961 0.101459 0.829834 -0.809525 -0.056816 1 0 0 0 0 0 1 818759
-0.002001 -0.000808 0.120960 0.054934 0.786102 -0.849327 -0.056847 1 0 0 0 0 0 1 819744
-0.002008 -0.000791 0.120949 0.104746 0.506345 -0.720690 -0.056875 1 0 0 0 0 0 1 820634
-0.002012 -0.000783 0.120945 0.067482 0.582642 -0.797430 -0.056910 1 0 0 0 0 0 1 821742
-0.002014 -0.000779 0.120944 0.042005 0.642221 -0.836679 -0.056941 1 0 0 0 0 0 1 822760
-0.002015 -0.000777 0.120944 0.028342 0.674223 -0.851914 -0.056973 1 0 0 0 0 0 1 823761
-0.002015 -0.000776 0.120944 0.021349 0.690565 -0.857641 -0.057003 1 0 0 0 0 0 1 824742
-0.002015 -0.000775 0.120943 0.017807 0.698961 -0.859972 -0.057035 1 0 0 0 0 0 1 825760
-0.002015 -0.000775 0.120943 0.016026 0.703328 -0.861097 -0.057066 1 0 0 0 0 0 1 826759
-0.002016 -0.000775 0.120943 0.015147 0.705723 -0.861797 -0.057098 1 0 0 0 0 0 1 827761
-0.001997 -0.000779 0.120933 -0.249221 0.768672 -0.723607 -0.057129 1 0 0 0 0 0 1 828759
-0.002000 -0.000795 0.120919 0.019926 0.939255 -0.641006 -0.057160 1 0 0 0 0 0 1 829759
-0.002002 -0.000803 0.120914 0.027299 0.859849 -0.751352 -0.057191 1 0 0 0 0 0 1 830758
-0.002003 -0.000807 0.120912 0.017382 0.803517 -0.804061 -0.057222 1 0 0 0 0 0 1 831743
-0.002003 -0.000809 0.120912 0.010778 0.773726 -0.824168 -0.057254 1 0 0 0 0 0 1 832760
-0.002004 -0.000810 0.120912 0.007205 0.758815 -0.831611 -0.057285 1 0 0 0 0 0 1 833752
-0.002009 -0.000792 0.120901 0.080219 0.495166 -0.690378 -0.057316 1 0 0 0 0 0 1 834759
-0.002012 -0.000783 0.120897 0.054815 0.579594 -0.762541 -0.057350 1 0 0 0 0 0 1 835822
-0.002013 -0.000779 0.120896 0.035311 0.643266 -0.800160 -0.057381 1 0 0 0 0 0 1 836824
-0.002014 -0.000777 0.120896 0.024672 0.677303 -0.814788 -0.057411 1 0 0 0 0 0 1 837797
-0.002014 -0.000775 0.120896 0.019185 0.694704 -0.820319 -0.057443 1 0 0 0 0 0 1 838818
-0.002015 -0.000775 0.120896 0.016403 0.703568 -0.822544 -0.057474 1 0 0 0 0 0 1 839797
-0.002015 -0.000775 0.120896 0.014996 0.708212 -0.823622 -0.057505 1 0 0 0 0 0 1 840793
-0.002015 -0.000774 0.120896 0.014285 0.710714 -0.824278 -0.057536 1 0 0 0 0 0 1 841793
-0.002015 -0.000774 0.120896 0.013942 0.712160 -0.824801 -0.057568 1 0 0 0 0 0 1 842795
-0.002015 -0.000774 0.120896 0.013771 0.713089 -0.825281 -0.057599 1 0 0 0 0 0 1 843795
-0.002015 -0.000774 0.120896 0.013685 0.713742 -0.825736 -0.057630 1 0 0 0 0 0 1 844791
-0.002015 -0.000774 0.120896 0.013655 0.714263 -0.826200 -0.057662 1 0 0 0 0 0 1 845826
-0.002015 -0.000774 0.120896 0.013631 0.714709 -0.826644 -0.057693 1 0 0 0 0 0 1 846803
-0.002015 -0.000774 0.120896 0.013628 0.715129 -0.827093 -0.057724 1 0 0 0 0 0 1 847818
-0.002015 -0.000774 0.120896 0.013636 0.715554 -0.827552 -0.057756 1 0 0 0 0 0 1 848830
-0.002015 -0.000774 0.120896 0.013644 0.715939 -0.827994 -0.057787 1 0 0 0 0 0 1 849817
-0.002015 -0.000774 0.120896 0.013652 0.716319 -0.828435 -0.057818 1 0 0 0 0 0 1 850800
-0.002015 -0.000774 0.120896 0.013647 0.716709 -0.828877 -0.057849 1 0 0 0 0 0 1 851801
-0.002015 -0.000774 0.120896 0.013666 0.717100 -0.829337 -0.057881 1 0 0 0 0 0 1 852816
-0.002015 -0.000774 0.120896 0.013662 0.717483 -0.829771 -0.057911 1 0 0 0 0 0 1 853799
-0.002015 -0.000774 0.120896 0.013668 0.717876 -0.830225 -0.057943 1 0 0 0 0 0 1 854815
-0.002015 -0.000774 0.120896 0.013688 0.718255 -0.830673 -0.057974 1 0 0 0 0 0 1 855802
-0.002015 -0.000774 0.120896 0.013693 0.718659 -0.831115 -0.058006 1 0 0 0 0 0 1 856817
-0.002015 -0.000774 0.120896 0.013700 0.719041 -0.831573 -0.058036 1 0 0 0 0 0 1 857799
-0.002015 -0.000774 0.120896 0.013699 0.719426 -0.832017 -0.058068 1 0 0 0 0 0 1 858815
-0.002015 -0.000774 0.120896 0.013717 0.719784 -0.832441 -0.058097 1 0 0 0 0 0 1 859749
-0.002015 -0.000774 0.120896 0.013714 0.720176 -0.832887 -0.058129 1 0 0 0 0 0 1 860758
-0.002015 -0.000774 0.120896 0.013716 0.720571 -0.833335 -0.058160 1 0 0 0 0 0 1 861747
-0.002015 -0.000774 0.120896 0.013739 0.720950 -0.833789 -0.058191 1 0 0 0 0 0 1 862758
-0.002015 -0.000774 0.120896 0.013736 0.721334 -0.834226 -0.058222 1 0 0 0 0 0 1 863748
-0.002015 -0.000774 0.120896 0.013742 0.721725 -0.834677 -0.058254 1 0 0 0 0 0 1 864758
-0.002015 -0.000774 0.120896 0.013758 0.722117 -0.835133 -0.058285 1 0 0 0 0 0 1 865747
-0.002015 -0.000774 0.120896 0.013766 0.722510 -0.835567 -0.058316 1 0 0 0 0 0 1 866758
-0.002015 -0.000774 0.120896 0.013777 0.722885 -0.836026 -0.058348 1 0 0 0 0 0 1 867758
-0.002015 -0.000774 0.120896 0.013773 0.723270 -0.836464 -0.058379 1 0 0 0 0 0 1 868748
-0.002015 -0.000774 0.120896 0.013788 0.723671 -0.836929 -0.058410 1 0 0 0 0 0 1 869759
-0.002015 -0.000774 0.120896 0.013787 0.724045 -0.837360 -0.058441 1 0 0 0 0 0 1 870747
-0.002015 -0.000774 0.120896 0.013794 0.724436 -0.837812 -0.058473 1 0 0 0 0 0 1 871758
-0.002015 -0.000774 0.120896 0.013813 0.724833 -0.838281 -0.058505 1 0 0 0 0 0 1 872793
-0.002015 -0.000774 0.120896 0.013806 0.725224 -0.838718 -0.058535 1 0 0 0 0 0 1 873766
-0.002015 -0.000774 0.120896 0.013815 0.725601 -0.839158 -0.058567 1 0 0 0 0 0 1 874764
-0.002015 -0.000774 0.120896 0.013835 0.725981 -0.839608 -0.058598 1 0 0 0 0 0 1 875756
-0.002015 -0.000774 0.120896 0.013840 0.726374 -0.840038 -0.058628 1 0 0 0 0 0 1 876744
-0.002015 -0.000774 0.120896 0.013848 0.726771 -0.840513 -0.058660 1 0 0 0 0 0 1 877765
-0.002015 -0.000774 0.120896 0.013849 0.727259 -0.841076 -0.058700 1 0 0 0 0 0 1 879046
-0.002015 -0.000774 0.120896 0.013853 0.727536 -0.841397 -0.058723 1 0 0 0 0 0 1 879765
-0.002015 -0.000774 0.120896 0.013873 0.727992 -0.841934 -0.058760 1 0 0 0 0 0 1 880952
-0.002015 -0.000774 0.120896 0.013865 0.728322 -0.842300 -0.058785 1 0 0 0 0 0 1 881766
-0.002015 -0.000774 0.120896 0.013886 0.728692 -0.842743 -0.058816 1 0 0 0 0 0 1 882755
-0.002015 -0.000774 0.120896 0.013883 0.729085 -0.843190 -0.058848 1 0 0 0 0 0 1 883767
-0.002015 -0.000774 0.120896 0.013889 0.729469 -0.843633 -0.058879 1 0 0 0 0 0 1 884760
-0.002015 -0.000774 0.120896 0.013905 0.729866 -0.844095 -0.058910 1 0 0 0 0 0 1 885761
-0.002015 -0.000774 0.120896 0.013913 0.730253 -0.844523 -0.058941 1 0 0 0 0 0 1 886759
-0.002015 -0.000774 0.120896 0.013925 0.730630 -0.844983 -0.058973 1 0 0 0 0 0 1 887761
-0.002015 -0.000774 0.120896 0.013921 0.731018 -0.845424 -0.059004 1 0 0 0 0 0 1 888759
-0.002015 -0.000774 0.120896 0.013923 0.731417 -0.845878 -0.059035 1 0 0 0 0 0 1 889759
-0.002015 -0.000774 0.120896 0.013945 0.731794 -0.846331 -0.059067 1 0 0 0 0 0 1 890768
-0.002015 -0.000774 0.120896 0.013942 0.732174 -0.846762 -0.059097 1 0 0 0 0 0 1 891745
-0.002015 -0.000774 0.120896 0.013961 0.732565 -0.847223 -0.059129 1 0 0 0 0 0 1 892763
-0.002015 -0.000774 0.120896 0.013957 0.732953 -0.847663 -0.059160 1 0 0 0 0 0 1 893759
-0.002015 -0.000774 0.120896 0.013960 0.733344 -0.848108 -0.059191 1 0 0 0 0 0 1 894738
-0.002015 -0.000774 0.120896 0.013990 0.733735 -0.848558 -0.059223 1 0 0 0 0 0 1 895759
-0.002015 -0.000774 0.120896 0.013980 0.734116 -0.849006 -0.059254 1 0 0 0 0 0 1 896759
-0.002015 -0.000774 0.120896 0.013994 0.734515 -0.849470 -0.059285 1 0 0 0 0 0 1 897767
-0.002015 -0.000774 0.120896 0.013994 0.734884 -0.849895 -0.059316 1 0 0 0 0 0 1 898741
-0.002015 -0.000774 0.120896 0.014000 0.735278 -0.850350 -0.059348 1 0 0 0 0 0 1 899761
-0.002015 -0.000774 0.120896 0.014019 0.735660 -0.850802 -0.059379 1 0 0 0 0 0 1 900757
-0.002015 -0.000774 0.120896 0.014016 0.736053 -0.851248 -0.059410 1 0 0 0 0 0 1 901765
-0.002015 -0.000774 0.120896 0.014031 0.736448 -0.851707 -0.059441 1 0 0 0 0 0 1 902761
-0.002015 -0.000774 0.120896 0.014030 0.736826 -0.852142 -0.059473 1 0 0 0 0 0 1 903759
-0.002015 -0.000774 0.120896 0.014037 0.737212 -0.852588 -0.059504 1 0 0 0 0 0 1 904758
-0.002015 -0.000774 0.120896 0.014064 0.737597 -0.853025 -0.059534 1 0 0 0 0 0 1 905736
-0.002015 -0.000774 0.120896 0.014051 0.738003 -0.853494 -0.059567 1 0 0 0 0 0 1 906767
-0.002015 -0.000774 0.120896 0.014071 0.738375 -0.853941 -0.059598 1 0 0 0 0 0 1 907765
-0.002015 -0.000774 0.120896 0.014068 0.738763 -0.854382 -0.059629 1 0 0 0 0 0 1 908763
-0.002015 -0.000774 0.120896 0.014074 0.739141 -0.854818 -0.059660 1 0 0 0 0 0 1 909739
-0.002015 -0.000774 0.120896 0.014090 0.739544 -0.855287 -0.059691 1 0 0 0 0 0 1 910758
-0.002015 -0.000774 0.120896 0.014089 0.739924 -0.855724 -0.059723 1 0 0 0 0 0 1 911759
-0.002015 -0.000774 0.120896 0.014096 0.740302 -0.856161 -0.059753 1 0 0 0 0 0 1 912738
-0.002015 -0.000774 0.120896 0.014115 0.740684 -0.856613 -0.059784 1 0 0 0 0 0 1 913734
-0.002015 -0.000774 0.120896 0.014108 0.741092 -0.857069 -0.059816 1 0 0 0 0 0 1 914749
-0.002015 -0.000774 0.120896 0.014138 0.741502 -0.857540 -0.059850 1 0 0 0 0 0 1 915818
-0.002015 -0.000774 0.120896 0.014128 0.741884 -0.857989 -0.059881 1 0 0 0 0 0 1 916821
-0.002015 -0.000774 0.120896 0.014133 0.742260 -0.858424 -0.059911 1 0 0 0 0 0 1 917794
-0.002015 -0.000774 0.120896 0.014149 0.742668 -0.858899 -0.059943 1 0 0 0 0 0 1 918825
-0.002015 -0.000774 0.120896 0.014149 0.743047 -0.859335 -0.059975 1 0 0 0 0 0 1 919825
-0.002015 -0.000774 0.120896 0.014167 0.743417 -0.859774 -0.060005 1 0 0 0 0 0 1 920792
-0.002015 -0.000774 0.120896 0.014164 0.743806 -0.860215 -0.060036 1 0 0 0 0 0 1 921791
-0.002015 -0.000774 0.120896 0.014166 0.744205 -0.860668 -0.060067 1 0 0 0 0 0 1 922790
-0.002015 -0.000774 0.120896 0.014189 0.744584 -0.861122 -0.060099 1 0 0 0 0 0 1 923801
-0.002015 -0.000774 0.120896 0.014194 0.744977 -0.861551 -0.060130 1 0 0 0 0 0 1 924790
-0.002015 -0.000774 0.120896 0.014205 0.745354 -0.862011 -0.060161 1 0 0 0 0 0 1 925791
-0.002015 -0.000774 0.120896 0.014201 0.745751 -0.862464 -0.060193 1 0 0 0 0 0 1 926814
-0.002015 -0.000774 0.120896 0.014204 0.746151 -0.862918 -0.060224 1 0 0 0 0 0 1 927815
-0.002015 -0.000774 0.120896 0.014226 0.746519 -0.863359 -0.060255 1 0 0 0 0 0 1 928799
-0.002015 -0.000774 0.120896 0.014223 0.746913 -0.863807 -0.060287 1 0 0 0 0 0 1 929814
-0.002015 -0.000774 0.120896 0.014241 0.747291 -0.864254 -0.060318 1 0 0 0 0 0 1 930798
-0.002015 -0.000774 0.120896 0.014234 0.747676 -0.864684 -0.060348 1 0 0 0 0 0 1 931756
-0.002015 -0.000774 0.120896 0.014243 0.748049 -0.865120 -0.060378 1 0 0 0 0 0 1 932745
-0.002015 -0.000774 0.120896 0.014263 0.748437 -0.865579 -0.060410 1 0 0 0 0 0 1 933757
-0.002020 -0.000756 0.120885 0.089347 0.491687 -0.721209 -0.060441 1 0 0 0 0 0 1 934758
-0.002023 -0.000747 0.120882 0.065059 0.579403 -0.792377 -0.060472 1 0 0 0 0 0 1 935747
-0.002024 -0.000742 0.120880 0.046134 0.644728 -0.829662 -0.060504 1 0 0 0 0 0 1 936756
-0.002025 -0.000740 0.120880 0.035764 0.679602 -0.844175 -0.060535 1 0 0 0 0 0 1 937745
-0.002025 -0.000739 0.120880 0.030416 0.697392 -0.849656 -0.060566 1 0 0 0 0 0 1 938762
-0.002026 -0.000738 0.120880 0.027716 0.706468 -0.851865 -0.060597 1 0 0 0 0 0 1 939746
-0.002026 -0.000738 0.120880 0.026346 0.711200 -0.852919 -0.060629 1 0 0 0 0 0 1 940756
-0.002026 -0.000738 0.120880 0.025675 0.713726 -0.853579 -0.060660 1 0 0 0 0 0 1 941745
-0.002026 -0.000738 0.120880 0.025342 0.715188 -0.854087 -0.060691 1 0 0 0 0 0 1 942755
-0.002026 -0.000738 0.120880 0.025174 0.716107 -0.854561 -0.060722 1 0 0 0 0 0 1 943747
-0.002026 -0.000738 0.120880 0.025105 0.716743 -0.855001 -0.060754 1 0 0 0 0 0 1 944756
-0.002026 -0.000738 0.120880 0.025066 0.717241 -0.855455 -0.060785 1 0 0 0 0 0 1 945745
-0.002026 -0.000738 0.120880 0.025066 0.717688 -0.855888 -0.060816 1 0 0 0 0 0 1 946755
-0.002026 -0.000738 0.120880 0.025059 0.718084 -0.856329 -0.060847 1 0 0 0 0 0 1 947746
-0.002026 -0.000738 0.120880 0.025076 0.718481 -0.856776 -0.060879 1 0 0 0 0 0 1 948761
-0.002026 -0.000738 0.120880 0.025089 0.718850 -0.857214 -0.060910 1 0 0 0 0 0 1 949757
-0.002026 -0.000738 0.120880 0.025087 0.719232 -0.857653 -0.060941 1 0 0 0 0 0 1 950754
-0.002026 -0.000738 0.120880 0.025114 0.719587 -0.858092 -0.060973 1 0 0 0 0 0 1 951754
-0.002026 -0.000738 0.120880 0.025113 0.719970 -0.858533 -0.061004 1 0 0 0 0 0 1 952756
-0.002026 -0.000738 0.120880 0.025124 0.720342 -0.858975 -0.061035 1 0 0 0 0 0 1 953760
-0.002026 -0.000738 0.120880 0.025152 0.720693 -0.859411 -0.061066 1 0 0 0 0 0 1 954752
-0.002031 -0.000719 0.120869 0.100240 0.463872 -0.714808 -0.061098 1 0 0 0 0 0 1 955761
-0.002034 -0.000710 0.120866 0.076037 0.551585 -0.786202 -0.061144 1 0 0 0 0 0 1 957238
-0.002035 -0.000705 0.120864 0.057127 0.616649 -0.823297 -0.061161 1 0 0 0 0 0 1 957789
-0.002036 -0.000703 0.120864 0.046778 0.651445 -0.837801 -0.061191 1 0 0 0 0 0 1 958757
-0.002036 -0.000702 0.120864 0.041439 0.669204 -0.843264 -0.061223 1 0 0 0 0 0 1 959766
-0.002037 -0.000701 0.120864 0.038742 0.678269 -0.845477 -0.061254 1 0 0 0 0 0 1 960758
-0.002042 -0.000683 0.120853 0.112446 0.425824 -0.701319 -0.061285 1 0 0 0 0 0 1 961757
-0.002045 -0.000674 0.120850 0.087568 0.515448 -0.772765 -0.061316 1 0 0 0 0 0 1 962755
-0.002046 -0.000669 0.120848 0.068331 0.581682 -0.810143 -0.061347 1 0 0 0 0 0 1 963740
-0.002047 -0.000667 0.120848 0.057828 0.616991 -0.824695 -0.061379 1 0 0 0 0 0 1 964756
-0.002047 -0.000665 0.120848 0.052435 0.634997 -0.830177 -0.061410 1 0 0 0 0 0 1 965756
-0.002048 -0.000665 0.120848 0.049697 0.644179 -0.832376 -0.061442 1 0 0 0 0 0 1 966766
-0.002048 -0.000665 0.120848 0.048323 0.648912 -0.833410 -0.061472 1 0 0 0 0 0 1 967742
-0.002048 -0.000664 0.120848 0.047629 0.651451 -0.834058 -0.061504 1 0 0 0 0 0 1 968762
-0.002053 -0.000646 0.120837 0.122343 0.395829 -0.689180 -0.061535 1 0 0 0 0 0 1 969760
-0.002056 -0.000637 0.120834 0.098019 0.483691 -0.760475 -0.061566 1 0 0 0 0 0 1 970755
-0.002057 -0.000632 0.120832 0.079072 0.549062 -0.797823 -0.061598 1 0 0 0 0 0 1 971759
-0.002058 -0.000630 0.120832 0.068708 0.583916 -0.812345 -0.061629 1 0 0 0 0 0 1 972754
-0.002058 -0.000629 0.120832 0.063364 0.601689 -0.817805 -0.061660 1 0 0 0 0 0 1 973754
-0.002058 -0.000628 0.120832 0.060669 0.610748 -0.819996 -0.061691 1 0 0 0 0 0 1 974755
-0.002059 -0.000628 0.120832 0.059331 0.615415 -0.821035 -0.061723 1 0 0 0 0 0 1 975760
-0.002059 -0.000628 0.120832 0.058660 0.617909 -0.821667 -0.061754 1 0 0 0 0 0 1 976757
-0.002059 -0.000628 0.120832 0.058339 0.619323 -0.822153 -0.061785 1 0 0 0 0 0 1 977755
-0.002064 -0.000609 0.120821 0.133203 0.363168 -0.677037 -0.061816 1 0 0 0 0 0 1 978756
-0.002067 -0.000600 0.120818 0.109015 0.450626 -0.748373 -0.061848 1 0 0 0 0 0 1 979757
-0.002068 -0.000595 0.120816 0.090137 0.515777 -0.785729 -0.061879 1 0 0 0 0 0 1 980757
-0.002069 -0.000593 0.120816 0.079805 0.550532 -0.800254 -0.061910 1 0 0 0 0 0 1 981755
-0.002069 -0.000592 0.120816 0.074494 0.568237 -0.805704 -0.061942 1 0 0 0 0 0 1 982764
-0.002069 -0.000592 0.120816 0.071804 0.577242 -0.807881 -0.061972 1 0 0 0 0 0 1 983742
-0.002070 -0.000591 0.120816 0.070472 0.581893 -0.808925 -0.062004 1 0 0 0 0 0 1 984773
-0.002070 -0.000591 0.120816 0.069806 0.584364 -0.809545 -0.062035 1 0 0 0 0 0 1 985756
-0.002070 -0.000591 0.120816 0.069486 0.585740 -0.810025 -0.062066 1 0 0 0 0 0 1 986758
-0.002070 -0.000591 0.120816 0.069351 0.586582 -0.810458 -0.062098 1 0 0 0 0 0 1 987756
-0.002075 -0.000573 0.120805 0.144294 0.330185 -0.665119 -0.062129 1 0 0 0 0 0 1 988755
-0.002078 -0.000563 0.120802 0.120190 0.417379 -0.736494 -0.062160 1 0 0 0 0 0 1 989749
-0.002079 -0.000559 0.120800 0.101361 0.482378 -0.773878 -0.062191 1 0 0 0 0 0 1 990758
-0.002080 -0.000557 0.120800 0.091057 0.517080 -0.788399 -0.062223 1 0 0 0 0 0 1 991761
-0.002080 -0.000555 0.120800 0.085743 0.534721 -0.793851 -0.062254 1 0 0 0 0 0 1 992754
-0.002080 -0.000555 0.120800 0.083071 0.543704 -0.796021 -0.062285 1 0 0 0 0 0 1 993756
-0.002080 -0.000555 0.120800 0.081733 0.548327 -0.797039 -0.062316 1 0 0 0 0 0 1 994755
-0.002081 -0.000554 0.120800 0.081088 0.550769 -0.797658 -0.062348 1 0 0 0 0 0 1 995757
-0.002086 -0.000536 0.120789 0.155759 0.295237 -0.652213 -0.062379 1 0 0 0 0 0 1 996754
-0.002089 -0.000527 0.120786 0.131561 0.382719 -0.723655 -0.062410 1 0 0 0 0 0 1 997755
-0.002090 -0.000522 0.120784 0.112669 0.447847 -0.761048 -0.062441 1 0 0 0 0 0 1 998759
-0.002091 -0.000520 0.120784 0.102347 0.482597 -0.775582 -0.062473 1 0 0 0 0 0 1 999757
-0.002091 -0.000519 0.120784 0.097038 0.500246 -0.780983 -0.062500 1 0 0 0 0 0 2 753
-0.002091 -0.000518 0.120784 0.094313 0.508964 -0.782756 -0.062500 1 0 0 0 0 0 2 1746
-0.002091 -0.000518 0.120784 0.092940 0.513329 -0.783377 -0.062500 1 0 0 0 0 0 2 2752
-0.002091 -0.000518 0.120784 0.092244 0.515497 -0.783590 -0.062500 1 0 0 0 0 0 2 3746
-0.002097 -0.000499 0.120773 0.166817 0.259781 -0.637594 -0.062500 1 0 0 0 0 0 2 4755
-0.002100 -0.000490 0.120770 0.142629 0.346929 -0.708707 -0.062500 1 0 0 0 0 0 2 5743
-0.002101 -0.000486 0.120768 0.123710 0.411753 -0.745743 -0.062500 1 0 0 0 0 0 2 6753
-0.002102 -0.000483 0.120768 0.113338 0.446228 -0.759898 -0.062500 1 0 0 0 0 0 2 7743
-0.002102 -0.000482 0.120768 0.107989 0.463641 -0.764944 -0.062500 1 0 0 0 0 0 2 8753
-0.002102 -0.000482 0.120768 0.105262 0.472368 -0.766727 -0.062500 1 0 0 0 0 0 2 9744
-0.002102 -0.000481 0.120768 0.103884 0.476712 -0.767351 -0.062500 1 0 0 0 0 0 2 10753
-0.002102 -0.000481 0.120768 0.103192 0.478898 -0.767565 -0.062500 1 0 0 0 0 0 2 11744
-0.002102 -0.000481 0.120768 0.102851 0.479974 -0.767644 -0.062500 1 0 0 0 0 0 2 12754
-0.002102 -0.000481 0.120768 0.102671 0.480523 -0.767665 -0.062500 1 0 0 0 0 0 2 13742
-0.002108 -0.000463 0.120757 0.177479 0.224138 -0.621473 -0.062500 1 0 0 0 0 0 2 14757
-0.002111 -0.000454 0.120754 0.153425 0.310796 -0.692627 -0.062500 1 0 0 0 0 0 2 15744
-0.002112 -0.000449 0.120752 0.134585 0.375395 -0.729690 -0.062500 1 0 0 0 0 0 2 16753
-0.002113 -0.000447 0.120752 0.124251 0.409751 -0.743850 -0.062500 1 0 0 0 0 0 2 17743
-0.002113 -0.000446 0.120752 0.118920 0.427105 -0.748897 -0.062500 1 0 0 0 0 0 2 18743
-0.002113 -0.000445 0.120752 0.116203 0.435802 -0.750691 -0.062500 1 0 0 0 0 0 2 19754
-0.002094 -0.000449 0.120742 -0.150722 0.502327 -0.612268 -0.062500 1 0 0 0 0 0 2 20742
-0.002085 -0.000451 0.120738 -0.061111 0.483905 -0.680144 -0.062500 1 0 0 0 0 0 2 21760
-0.002080 -0.000452 0.120737 0.005298 0.469354 -0.715472 -0.062500 1 0 0 0 0 0 2 22762
-0.002078 -0.000453 0.120737 0.040450 0.461481 -0.728953 -0.062500 1 0 0 0 0 0 2 23761
-0.002077 -0.000453 0.120736 0.058136 0.457472 -0.733783 -0.062500 1 0 0 0 0 0 2 24750
-0.002082 -0.000435 0.120726 0.141838 0.198928 -0.589202 -0.062500 1 0 0 0 0 0 2 25761
-0.002084 -0.000426 0.120722 0.122225 0.284388 -0.660985 -0.062500 1 0 0 0 0 0 2 26748
-0.002085 -0.000421 0.120721 0.105619 0.348361 -0.698273 -0.062500 1 0 0 0 0 0 2 27757
-0.002086 -0.000419 0.120721 0.096391 0.382420 -0.712495 -0.062500 1 0 0 0 0 0 2 28761
-0.002086 -0.000418 0.120720 0.091613 0.399635 -0.717592 -0.062500 1 0 0 0 0 0 2 29748
-0.002087 -0.000417 0.120720 0.089174 0.408230 -0.719379 -0.062500 1 0 0 0 0 0 2 30761
-0.002087 -0.000417 0.120720 0.087940 0.412542 -0.720003 -0.062500 1 0 0 0 0 0 2 31763
-0.002087 -0.000417 0.120720 0.087328 0.414708 -0.720217 -0.062500 1 0 0 0 0 0 2 32751
-0.002092 -0.000399 0.120710 0.161831 0.159367 -0.573887 -0.062500 1 0 0 0 0 0 2 33736
-0.002095 -0.000389 0.120706 0.137691 0.246325 -0.645184 -0.062500 1 0 0 0 0 0 2 34754
-0.002096 -0.000385 0.120705 0.118819 0.311050 -0.682294 -0.062500 1 0 0 0 0 0 2 35743
-0.002097 -0.000383 0.120705 0.108463 0.345476 -0.696476 -0.062500 1 0 0 0 0 0 2 36753
-0.002097 -0.000381 0.120704 0.103121 0.362868 -0.701544 -0.062500 1 0 0 0 0 0 2 37755
-0.002097 -0.000381 0.120704 0.100398 0.371584 -0.703319 -0.062500 1 0 0 0 0 0 2 38753
-0.002098 -0.000381 0.120704 0.099026 0.375943 -0.703947 -0.062500 1 0 0 0 0 0 2 39755
-0.002098 -0.000380 0.120704 0.098339 0.378117 -0.704158 -0.062500 1 0 0 0 0 0 2 40759
-0.002079 -0.000385 0.120694 -0.167455 0.441428 -0.565183 -0.062500 1 0 0 0 0 0 2 41757
-0.002069 -0.000387 0.120691 -0.077375 0.421314 -0.632885 -0.062500 1 0 0 0 0 0 2 42760
-0.002065 -0.000388 0.120690 -0.010728 0.405947 -0.668147 -0.062500 1 0 0 0 0 0 2 43757
-0.002068 -0.000370 0.120679 0.099345 0.141422 -0.535128 -0.062500 1 0 0 0 0 0 2 44753
-0.002069 -0.000362 0.120675 0.093096 0.223561 -0.611254 -0.062500 1 0 0 0 0 0 2 45753
-0.002070 -0.000357 0.120674 0.083165 0.285857 -0.650074 -0.062500 1 0 0 0 0 0 2 46753
-0.002070 -0.000355 0.120673 0.077273 0.319089 -0.664841 -0.062500 1 0 0 0 0 0 2 47754
-0.002071 -0.000354 0.120673 0.074156 0.335872 -0.670104 -0.062500 1 0 0 0 0 0 2 48734
-0.002071 -0.000353 0.120673 0.072543 0.344282 -0.671958 -0.062500 1 0 0 0 0 0 2 49735
-0.002071 -0.000353 0.120673 0.071725 0.348495 -0.672607 -0.062500 1 0 0 0 0 0 2 50752
-0.002071 -0.000353 0.120673 0.071322 0.350588 -0.672826 -0.062500 1 0 0 0 0 0 2 51760
-0.002071 -0.000353 0.120673 0.071101 0.351644 -0.672911 -0.062500 1 0 0 0 0 0 2 52752
-0.002071 -0.000353 0.120673 0.071003 0.352164 -0.672945 -0.062500 1 0 0 0 0 0 2 53753
-0.002071 -0.000353 0.120673 0.070946 0.352430 -0.672942 -0.062500 1 0 0 0 0 0 2 54753
-0.002071 -0.000353 0.120673 0.070928 0.352567 -0.672948 -0.062500 1 0 0 0 0 0 2 55735
-0.002071 -0.000353 0.120673 0.070913 0.352622 -0.672955 -0.062500 1 0 0 0 0 0 2 56756
-0.002071 -0.000353 0.120673 0.070902 0.352659 -0.672956 -0.062500 1 0 0 0 0 0 2 57751
-0.002071 -0.000353 0.120673 0.070897 0.352673 -0.672943 -0.062500 1 0 0 0 0 0 2 58753
-0.002071 -0.000353 0.120673 0.070905 0.352682 -0.672954 -0.062500 1 0 0 0 0 0 2 59755
-0.002076 -0.000334 0.120662 0.145657 0.096551 -0.526337 -0.062500 1 0 0 0 0 0 2 60753
-0.002079 -0.000325 0.120659 0.121676 0.182830 -0.597717 -0.062500 1 0 0 0 0 0 2 61755
-0.002080 -0.000321 0.120658 0.102906 0.247229 -0.634882 -0.062500 1 0 0 0 0 0 2 62745
-0.002081 -0.000318 0.120657 0.092598 0.281493 -0.649066 -0.062500 1 0 0 0 0 0 2 63758
-0.002081 -0.000317 0.120657 0.087278 0.298816 -0.654139 -0.062500 1 0 0 0 0 0 2 64753
-0.002082 -0.000317 0.120657 0.084576 0.307498 -0.655914 -0.062500 1 0 0 0 0 0 2 65753
-0.002082 -0.000316 0.120657 0.083206 0.311820 -0.656538 -0.062500 1 0 0 0 0 0 2 66752
-0.002082 -0.000316 0.120657 0.082516 0.314001 -0.656756 -0.062500 1 0 0 0 0 0 2 67755
-0.002082 -0.000316 0.120657 0.082176 0.315077 -0.656838 -0.062500 1 0 0 0 0 0 2 68754
-0.002082 -0.000316 0.120657 0.082000 0.315614 -0.656854 -0.062500 1 0 0 0 0 0 2 69753
-0.002082 -0.000316 0.120657 0.081912 0.315898 -0.656862 -0.062500 1 0 0 0 0 0 2 70753
-0.002082 -0.000316 0.120657 0.081872 0.316031 -0.656870 -0.062500 1 0 0 0 0 0 2 71753
-0.002082 -0.000316 0.120657 0.081843 0.316087 -0.656871 -0.062500 1 0 0 0 0 0 2 72761
-0.002082 -0.000316 0.120657 0.081831 0.316125 -0.656872 -0.062500 1 0 0 0 0 0 2 73754
-0.002082 -0.000316 0.120657 0.081835 0.316147 -0.656871 -0.062500 1 0 0 0 0 0 2 74752
-0.002082 -0.000316 0.120657 0.081823 0.316152 -0.656865 -0.062500 1 0 0 0 0 0 2 75795
-0.002082 -0.000316 0.120657 0.081822 0.316151 -0.656864 -0.062500 1 0 0 0 0 0 2 76810
-0.002082 -0.000316 0.120657 0.081818 0.316163 -0.656870 -0.062500 1 0 0 0 0 0 2 77793
-0.002082 -0.000316 0.120657 0.081830 0.316161 -0.656877 -0.062500 1 0 0 0 0 0 2 78808
-0.002082 -0.000316 0.120657 0.081819 0.316164 -0.656872 -0.062500 1 0 0 0 0 0 2 79793
-0.002082 -0.000316 0.120657 0.081822 0.316152 -0.656865 -0.062500 1 0 0 0 0 0 2 80806
-0.002082 -0.000316 0.120657 0.081818 0.316163 -0.656871 -0.062500 1 0 0 0 0 0 2 81839
-0.002082 -0.000316 0.120657 0.081830 0.316161 -0.656878 -0.062500 1 0 0 0 0 0 2 82808
-0.002082 -0.000316 0.120657 0.081823 0.316152 -0.656866 -0.062500 1 0 0 0 0 0 2 83794
-0.002082 -0.000316 0.120657 0.081818 0.316162 -0.656871 -0.062500 1 0 0 0 0 0 2 84809
-0.002082 -0.000316 0.120657 0.081818 0.316163 -0.656871 -0.062500 1 0 0 0 0 0 2 85809
-0.002082 -0.000316 0.120657 0.081830 0.316161 -0.656878 -0.062500 1 0 0 0 0 0 2 86792
-0.002082 -0.000316 0.120657 0.081822 0.316152 -0.656866 -0.062500 1 0 0 0 0 0 2 87743
-0.002082 -0.000316 0.120657 0.081818 0.316162 -0.656871 -0.062500 1 0 0 0 0 0 2 88750
-0.002082 -0.000316 0.120657 0.081826 0.316172 -0.656865 -0.062500 1 0 0 0 0 0 2 89740
-0.002082 -0.000316 0.120657 0.081831 0.316162 -0.656877 -0.062500 1 0 0 0 0 0 2 90740
-0.002082 -0.000316 0.120657 0.081823 0.316152 -0.656865 -0.062500 1 0 0 0 0 0 2 91741
-0.002082 -0.000316 0.120657 0.081819 0.316162 -0.656871 -0.062500 1 0 0 0 0 0 2 92751
-0.002082 -0.000316 0.120657 0.081818 0.316164 -0.656871 -0.062500 1 0 0 0 0 0 2 93741
-0.002082 -0.000316 0.120657 0.081817 0.316164 -0.656871 -0.062500 1 0 0 0 0 0 2 94749
-0.002082 -0.000316 0.120657 0.081833 0.316149 -0.656871 -0.062500 1 0 0 0 0 0 2 95792
-0.002082 -0.000316 0.120657 0.081819 0.316162 -0.656872 -0.062500 1 0 0 0 0 0 2 96752
-0.002082 -0.000316 0.120657 0.081818 0.316163 -0.656872 -0.062500 1 0 0 0 0 0 2 97742
-0.002063 -0.000321 0.120647 -0.183507 0.378413 -0.517804 -0.062500 1 0 0 0 0 0 2 98758
-0.002053 -0.000323 0.120643 -0.093284 0.357711 -0.585504 -0.062500 1 0 0 0 0 0 2 99740
-0.002049 -0.000324 0.120642 -0.026583 0.342071 -0.620755 -0.062500 1 0 0 0 0 0 2 100758
-0.002046 -0.000325 0.120642 0.008714 0.333672 -0.634212 -0.062500 1 0 0 0 0 0 2 101757
-0.002045 -0.000325 0.120642 0.026475 0.329414 -0.639021 -0.062500 1 0 0 0 0 0 2 102746
-0.002045 -0.000325 0.120642 0.035338 0.327260 -0.640711 -0.062500 1 0 0 0 0 0 2 103759
-0.002044 -0.000325 0.120642 0.039761 0.326169 -0.641300 -0.062500 1 0 0 0 0 0 2 104761
-0.002044 -0.000325 0.120642 0.041958 0.325641 -0.641512 -0.062500 1 0 0 0 0 0 2 105759
-0.002044 -0.000325 0.120642 0.043067 0.325376 -0.641577 -0.062500 1 0 0 0 0 0 2 106748
-0.002044 -0.000325 0.120642 0.043620 0.325233 -0.641597 -0.062500 1 0 0 0 0 0 2 107760
-0.002044 -0.000325 0.120642 0.043892 0.325156 -0.641619 -0.062500 1 0 0 0 0 0 2 109879
-0.002044 -0.000325 0.120642 0.044035 0.325131 -0.641618 -0.062500 1 0 0 0 0 0 2 110756
-0.002044 -0.000325 0.120642 0.044102 0.325116 -0.641609 -0.062500 1 0 0 0 0 0 2 111737
-0.002044 -0.000325 0.120642 0.044130 0.325109 -0.641621 -0.062500 1 0 0 0 0 0 2 112753
-0.002044 -0.000325 0.120642 0.044155 0.325103 -0.641615 -0.062500 1 0 0 0 0 0 2 113751
-0.002044 -0.000325 0.120642 0.044157 0.325103 -0.641614 -0.062500 1 0 0 0 0 0 2 114752
-0.002044 -0.000325 0.120642 0.044156 0.325103 -0.641614 -0.062500 1 0 0 0 0 0 2 115752
-0.002044 -0.000325 0.120642 0.044168 0.325101 -0.641621 -0.062500 1 0 0 0 0 0 2 116751
-0.002044 -0.000325 0.120642 0.044157 0.325103 -0.641615 -0.062500 1 0 0 0 0 0 2 117749
-0.002044 -0.000325 0.120642 0.044167 0.325101 -0.641621 -0.062500 1 0 0 0 0 0 2 118752
-0.002044 -0.000325 0.120642 0.044172 0.325089 -0.641615 -0.062500 1 0 0 0 0 0 2 119760
-0.002044 -0.000325 0.120642 0.044157 0.325102 -0.641615 -0.062500 1 0 0 0 0 0 2 120755
-0.002044 -0.000325 0.120642 0.044167 0.325100 -0.641621 -0.062500 1 0 0 0 0 0 2 121753
-0.002044 -0.000325 0.120642 0.044156 0.325103 -0.641615 -0.062500 1 0 0 0 0 0 2 122749
-0.002044 -0.000325 0.120642 0.044170 0.325089 -0.641614 -0.062500 1 0 0 0 0 0 2 123753
-0.002044 -0.000325 0.120642 0.044169 0.325099 -0.641621 -0.062500 1 0 0 0 0 0 2 124750
-0.002044 -0.000325 0.120642 0.044156 0.325103 -0.641615 -0.062500 1 0 0 0 0 0 2 125756
-0.002044 -0.000325 0.120642 0.044167 0.325100 -0.641621 -0.062500 1 0 0 0 0 0 2 126754
-0.002044 -0.000325 0.120642 0.044180 0.325097 -0.641608 -0.062500 1 0 0 0 0 0 2 127753
-0.002044 -0.000325 0.120642 0.044170 0.325100 -0.641620 -0.062500 1 0 0 0 0 0 2 128750
-0.002044 -0.000325 0.120642 0.044157 0.325103 -0.641615 -0.062500 1 0 0 0 0 0 2 129751
-0.002044 -0.000325 0.120642 0.044167 0.325101 -0.641621 -0.062500 1 0 0 0 0 0 2 130749
-0.002044 -0.000325 0.120642 0.044160 0.325092 -0.641609 -0.062500 1 0 0 0 0 0 2 131755
-0.002044 -0.000325 0.120642 0.044167 0.325099 -0.641620 -0.062500 1 0 0 0 0 0 2 132749
-0.002044 -0.000325 0.120642 0.044168 0.325100 -0.641622 -0.062500 1 0 0 0 0 0 2 133748
-0.002044 -0.000325 0.120642 0.044160 0.325091 -0.641609 -0.062500 1 0 0 0 0 0 2 134750
-0.002044 -0.000325 0.120642 0.044167 0.325099 -0.641620 -0.062500 1 0 0 0 0 0 2 135899
-0.002044 -0.000325 0.120642 0.044168 0.325100 -0.641622 -0.062500 1 0 0 0 0 0 2 136811
-0.002044 -0.000325 0.120642 0.044164 0.325112 -0.641609 -0.062500 1 0 0 0 0 0 2 137823
-0.002044 -0.000325 0.120642 0.044171 0.325090 -0.641613 -0.062500 1 0 0 0 0 0 2 138809
-0.002044 -0.000325 0.120642 0.044169 0.325099 -0.641621 -0.062500 1 0 0 0 0 0 2 139788
-0.002044 -0.000325 0.120642 0.044169 0.325100 -0.641622 -0.062500 1 0 0 0 0 0 2 140786
-0.002044 -0.000325 0.120642 0.044157 0.325103 -0.641615 -0.062500 1 0 0 0 0 0 2 141818
-0.002044 -0.000325 0.120642 0.044171 0.325089 -0.641614 -0.062500 1 0 0 0 0 0 2 142812
-0.002044 -0.000325 0.120642 0.044157 0.325101 -0.641615 -0.062500 1 0 0 0 0 0 2 143817
-0.002044 -0.000325 0.120642 0.044167 0.325100 -0.641621 -0.062500 1 0 0 0 0 0 2 144810
-0.002044 -0.000325 0.120642 0.044168 0.325100 -0.641622 -0.062500 1 0 0 0 0 0 2 145818
-0.002044 -0.000325 0.120642 0.044168 0.325100 -0.641602 -0.062500 1 0 0 0 0 0 2 146784
-0.002044 -0.000325 0.120642 0.044169 0.325100 -0.641619 -0.062500 1 0 0 0 0 0 2 147786
-0.002044 -0.000325 0.120642 0.044169 0.325100 -0.641621 -0.062500 1 0 0 0 0 0 2 148783
-0.002044 -0.000325 0.120642 0.044156 0.325103 -0.641615 -0.062500 1 0 0 0 0 0 2 149782
-0.002044 -0.000325 0.120642 0.044171 0.325089 -0.641614 -0.062500 1 0 0 0 0 0 2 150829
-0.002044 -0.000325 0.120642 0.044169 0.325099 -0.641621 -0.062500 1 0 0 0 0 0 2 151835
-0.002044 -0.000325 0.120642 0.044156 0.325103 -0.641615 -0.062500 1 0 0 0 0 0 2 152817
-0.002044 -0.000325 0.120642 0.044167 0.325101 -0.641621 -0.062500 1 0 0 0 0 0 2 153825
-0.002044 -0.000325 0.120642 0.044172 0.325088 -0.641615 -0.062500 1 0 0 0 0 0 2 154790
-0.002044 -0.000325 0.120642 0.044157 0.325101 -0.641615 -0.062500 1 0 0 0 0 0 2 155786
-0.002044 -0.000325 0.120642 0.044167 0.325100 -0.641621 -0.062500 1 0 0 0 0 0 2 156806
-0.002044 -0.000325 0.120642 0.044180 0.325097 -0.641608 -0.062500 1 0 0 0 0 0 2 157791
-0.002044 -0.000325 0.120642 0.044170 0.325100 -0.641620 -0.062500 1 0 0 0 0 0 2 158791
-0.002044 -0.000325 0.120642 0.044157 0.325103 -0.641615 -0.062500 1 0 0 0 0 0 2 159750
-0.002044 -0.000325 0.120642 0.044167 0.325100 -0.641621 -0.062500 1 0 0 0 0 0 2 160739
-0.002044 -0.000325 0.120642 0.044160 0.325091 -0.641609 -0.062500 1 0 0 0 0 0 2 161748
-0.002044 -0.000325 0.120642 0.044167 0.325099 -0.641620 -0.062500 1 0 0 0 0 0 2 162738
-0.002044 -0.000325 0.120642 0.044168 0.325100 -0.641622 -0.062500 1 0 0 0 0 0 2 163749
-0.002044 -0.000325 0.120642 0.044156 0.325103 -0.641615 -0.062500 1 0 0 0 0 0 2 164737
-0.002044 -0.000325 0.120642 0.044170 0.325088 -0.641614 -0.062500 1 0 0 0 0 0 2 165739
-0.002044 -0.000325 0.120642 0.044169 0.325098 -0.641621 -0.062500 1 0 0 0 0 0 2 166744
-0.002044 -0.000325 0.120642 0.044165 0.325111 -0.641608 -0.062500 1 0 0 0 0 0 2 167749
-0.002044 -0.000325 0.120642 0.044168 0.325102 -0.641620 -0.062500 1 0 0 0 0 0 2 168749
-0.002044 -0.000325 0.120642 0.044172 0.325089 -0.641615 -0.062500 1 0 0 0 0 0 2 169737
-0.002044 -0.000325 0.120642 0.044157 0.325102 -0.641614 -0.062500 1 0 0 0 0 0 2 170748
-0.002057 -0.000339 0.120631 0.223470 0.516825 -0.490359 -0.062500 1 0 0 0 0 0 2 171738
-0.002063 -0.000346 0.120627 0.164399 0.452661 -0.564008 -0.062500 1 0 0 0 0 0 2 172739
-0.002067 -0.000349 0.120626 0.119338 0.404472 -0.602348 -0.062500 1 0 0 0 0 0 2 173749
-0.002068 -0.000351 0.120625 0.095028 0.378708 -0.616976 -0.062500 1 0 0 0 0 0 2 174737
-0.002069 -0.000352 0.120625 0.082609 0.365648 -0.622214 -0.062500 1 0 0 0 0 0 2 175749
-0.002070 -0.000352 0.120625 0.076334 0.359109 -0.624044 -0.062500 1 0 0 0 0 0 2 176738
-0.002070 -0.000352 0.120625 0.073196 0.355820 -0.624690 -0.062500 1 0 0 0 0 0 2 177758
-0.002070 -0.000352 0.120625 0.071616 0.354185 -0.624905 -0.062500 1 0 0 0 0 0 2 178760
-0.002070 -0.000352 0.120625 0.070812 0.353356 -0.624984 -0.062500 1 0 0 0 0 0 2 179746
-0.002070 -0.000353 0.120625 0.070430 0.352940 -0.625008 -0.062500 1 0 0 0 0 0 2 180749
-0.002070 -0.000353 0.120625 0.070232 0.352745 -0.625021 -0.062500 1 0 0 0 0 0 2 181754
-0.002070 -0.000353 0.120625 0.070130 0.352639 -0.625019 -0.062500 1 0 0 0 0 0 2 182752
-0.002070 -0.000353 0.120625 0.070083 0.352590 -0.625033 -0.062500 1 0 0 0 0 0 2 183746
-0.002070 -0.000353 0.120625 0.070059 0.352549 -0.625029 -0.062500 1 0 0 0 0 0 2 184746
-0.002070 -0.000353 0.120625 0.070046 0.352548 -0.625022 -0.062500 1 0 0 0 0 0 2 185928
-0.002070 -0.000353 0.120625 0.070037 0.352540 -0.625028 -0.062500 1 0 0 0 0 0 2 186755
-0.002070 -0.000353 0.120625 0.070037 0.352540 -0.625029 -0.062500 1 0 0 0 0 0 2 187758
-0.002070 -0.000353 0.120625 0.070024 0.352543 -0.625022 -0.062500 1 0 0 0 0 0 2 188751
-0.002070 -0.000353 0.120625 0.070027 0.352532 -0.625035 -0.062500 1 0 0 0 0 0 2 189749
-0.002070 -0.000353 0.120625 0.070023 0.352542 -0.625023 -0.062500 1 0 0 0 0 0 2 190750
-0.002070 -0.000353 0.120625 0.070038 0.352529 -0.625021 -0.062500 1 0 0 0 0 0 2 191751
-0.002070 -0.000353 0.120625 0.070028 0.352530 -0.625035 -0.062500 1 0 0 0 0 0 2 192750
-0.002070 -0.000353 0.120625 0.070023 0.352542 -0.625023 -0.062500 1 0 0 0 0 0 2 193741
-0.002070 -0.000353 0.120625 0.070035 0.352541 -0.625028 -0.062500 1 0 0 0 0 0 2 194750
-0.002070 -0.000353 0.120625 0.070031 0.352520 -0.625029 -0.062500 1 0 0 0 0 0 2 195758
-0.002070 -0.000353 0.120625 0.070023 0.352541 -0.625022 -0.062500 1 0 0 0 0 0 2 196751
-0.002070 -0.000353 0.120625 0.070035 0.352541 -0.625028 -0.062500 1 0 0 0 0 0 2 197751
-0.002070 -0.000353 0.120625 0.070028 0.352532 -0.625036 -0.062500 1 0 0 0 0 0 2 198749
-0.002070 -0.000353 0.120625 0.070026 0.352531 -0.625017 -0.062500 1 0 0 0 0 0 2 199749
-0.002070 -0.000353 0.120625 0.070035 0.352539 -0.625027 -0.062500 1 0 0 0 0 0 2 200751
-0.002070 -0.000353 0.120625 0.070028 0.352531 -0.625036 -0.062500 1 0 0 0 0 0 2 201758
-0.002070 -0.000353 0.120625 0.070023 0.352542 -0.625023 -0.062500 1 0 0 0 0 0 2 202756
-0.002070 -0.000353 0.120625 0.070038 0.352529 -0.625021 -0.062500 1 0 0 0 0 0 2 203755
-0.002070 -0.000353 0.120625 0.070028 0.352530 -0.625035 -0.062500 1 0 0 0 0 0 2 204748
-0.002070 -0.000353 0.120625 0.070023 0.352542 -0.625023 -0.062500 1 0 0 0 0 0 2 205749
-0.002070 -0.000353 0.120625 0.070034 0.352541 -0.625028 -0.062500 1 0 0 0 0 0 2 206747
-0.002070 -0.000353 0.120625 0.070040 0.352529 -0.625022 -0.062500 1 0 0 0 0 0 2 207749
-0.002070 -0.000353 0.120625 0.070029 0.352530 -0.625035 -0.062500 1 0 0 0 0 0 2 208731
-0.002070 -0.000353 0.120625 0.070023 0.352542 -0.625023 -0.062500 1 0 0 0 0 0 2 209753
-0.002070 -0.000353 0.120625 0.070035 0.352541 -0.625028 -0.062500 1 0 0 0 0 0 2 210753
-0.002070 -0.000353 0.120625 0.070019 0.352523 -0.625023 -0.062500 1 0 0 0 0 0 2 211756
-0.002070 -0.000353 0.120625 0.070034 0.352539 -0.625028 -0.062500 1 0 0 0 0 0 2 212749
-0.002070 -0.000353 0.120625 0.070036 0.352540 -0.625029 -0.062500 1 0 0 0 0 0 2 213747
-0.002070 -0.000353 0.120625 0.070016 0.352535 -0.625029 -0.062500 1 0 0 0 0 0 2 214747
-0.002070 -0.000353 0.120625 0.070037 0.352528 -0.625022 -0.062500 1 0 0 0 0 0 2 215749
-0.002070 -0.000353 0.120625 0.070036 0.352539 -0.625028 -0.062500 1 0 0 0 0 0 2 216747
-0.002070 -0.000353 0.120625 0.070016 0.352534 -0.625029 -0.062500 1 0 0 0 0 0 2 217743
-0.002070 -0.000353 0.120625 0.070034 0.352540 -0.625029 -0.062500 1 0 0 0 0 0 2 218809
-0.002070 -0.000353 0.120625 0.070039 0.352529 -0.625022 -0.062500 1 0 0 0 0 0 2 219741
-0.002070 -0.000353 0.120625 0.070016 0.352533 -0.625029 -0.062500 1 0 0 0 0 0 2 220746
-0.002070 -0.000353 0.120625 0.070034 0.352540 -0.625029 -0.062500 1 0 0 0 0 0 2 221750
-0.002070 -0.000353 0.120625 0.070039 0.352529 -0.625022 -0.062500 1 0 0 0 0 0 2 222748
-0.002070 -0.000353 0.120625 0.070016 0.352533 -0.625029 -0.062500 1 0 0 0 0 0 2 223749
-0.002070 -0.000353 0.120625 0.070034 0.352539 -0.625029 -0.062500 1 0 0 0 0 0 2 224747
-0.002070 -0.000353 0.120625 0.070036 0.352540 -0.625029 -0.062500 1 0 0 0 0 0 2 225747
-0.002070 -0.000353 0.120625 0.070028 0.352532 -0.625016 -0.062500 1 0 0 0 0 0 2 226750
-0.002070 -0.000353 0.120625 0.070027 0.352531 -0.625034 -0.062500 1 0 0 0 0 0 2 227748
-0.002070 -0.000353 0.120625 0.070035 0.352539 -0.625029 -0.062500 1 0 0 0 0 0 2 228747
-0.002070 -0.000353 0.120625 0.070024 0.352543 -0.625022 -0.062500 1 0 0 0 0 0 2 229730
-0.002070 -0.000353 0.120625 0.070030 0.352520 -0.625028 -0.062500 1 0 0 0 0 0 2 230739
-0.002070 -0.000353 0.120625 0.070036 0.352538 -0.625029 -0.062500 1 0 0 0 0 0 2 231746
-0.002070 -0.000353 0.120625 0.070024 0.352543 -0.625022 -0.062500 1 0 0 0 0 0 2 232736
-0.002070 -0.000353 0.120625 0.070027 0.352532 -0.625035 -0.062500 1 0 0 0 0 0 2 233746
-0.002070 -0.000353 0.120625 0.070039 0.352528 -0.625023 -0.062500 1 0 0 0 0 0 2 234736
-0.002070 -0.000353 0.120625 0.070024 0.352542 -0.625022 -0.062500 1 0 0 0 0 0 2 235738
-0.002070 -0.000353 0.120625 0.070027 0.352532 -0.625035 -0.062500 1 0 0 0 0 0 2 236747
-0.002070 -0.000353 0.120625 0.070035 0.352540 -0.625030 -0.062500 1 0 0 0 0 0 2 237736
-0.002070 -0.000353 0.120625 0.070027 0.352532 -0.625016 -0.062500 1 0 0 0 0 0 2 238746
-0.002070 -0.000353 0.120625 0.070027 0.352531 -0.625034 -0.062500 1 0 0 0 0 0 2 239737
-0.002070 -0.000353 0.120625 0.070035 0.352539 -0.625029 -0.062500 1 0 0 0 0 0 2 240746
-0.002070 -0.000353 0.120625 0.070024 0.352543 -0.625023 -0.062500 1 0 0 0 0 0 2 241734
-0.002070 -0.000353 0.120625 0.070030 0.352520 -0.625028 -0.062500 1 0 0 0 0 0 2 242750
-0.002070 -0.000353 0.120625 0.070036 0.352538 -0.625029 -0.062500 1 0 0 0 0 0 2 243737
-0.002070 -0.000353 0.120625 0.070024 0.352543 -0.625022 -0.062500 1 0 0 0 0 0 2 244747
-0.002070 -0.000353 0.120625 0.070027 0.352532 -0.625035 -0.062500 1 0 0 0 0 0 2 245735
-0.002070 -0.000353 0.120625 0.070039 0.352528 -0.625023 -0.062500 1 0 0 0 0 0 2 246746
-0.002070 -0.000353 0.120625 0.070024 0.352542 -0.625022 -0.062500 1 0 0 0 0 0 2 247735
-0.002070 -0.000353 0.120625 0.070027 0.352532 -0.625035 -0.062500 1 0 0 0 0 0 2 248747
-0.002070 -0.000353 0.120625 0.070039 0.352528 -0.625023 -0.062500 1 0 0 0 0 0 2 249722
-0.002070 -0.000353 0.120625 0.070024 0.352542 -0.625022 -0.062500 1 0 0 0 0 0 2 250760
-0.002070 -0.000353 0.120625 0.070027 0.352532 -0.625035 -0.062500 1 0 0 0 0 0 2 251744
-0.002070 -0.000353 0.120625 0.070035 0.352539 -0.625030 -0.062500 1 0 0 0 0 0 2 252756
-0.002070 -0.000353 0.120625 0.070027 0.352531 -0.625016 -0.062500 1 0 0 0 0 0 2 253742
-0.002070 -0.000353 0.120625 0.070027 0.352530 -0.625034 -0.062500 1 0 0 0 0 0 2 254746
-0.002070 -0.000353 0.120625 0.070035 0.352539 -0.625030 -0.062500 1 0 0 0 0 0 2 255749
-0.002070 -0.000353 0.120625 0.070024 0.352543 -0.625023 -0.062500 1 0 0 0 0 0 2 256740
-0.002070 -0.000353 0.120625 0.070035 0.352541 -0.625028 -0.062500 1 0 0 0 0 0 2 257757
-0.002070 -0.000353 0.120625 0.070031 0.352520 -0.625029 -0.062500 1 0 0 0 0 0 2 258745
-0.002070 -0.000353 0.120625 0.070024 0.352541 -0.625022 -0.062500 1 0 0 0 0 0 2 259744
-0.002070 -0.000353 0.120625 0.070035 0.352541 -0.625028 -0.062500 1 0 0 0 0 0 2 260756
-0.002070 -0.000353 0.120625 0.070031 0.352520 -0.625029 -0.062500 1 0 0 0 0 0 2 261748
-0.002070 -0.000353 0.120625 0.070024 0.352541 -0.625022 -0.062500 1 0 0 0 0 0 2 262748
-0.002070 -0.000353 0.120625 0.070035 0.352541 -0.625028 -0.062500 1 0 0 0 0 0 2 263734
-0.002070 -0.000353 0.120625 0.070028 0.352532 -0.625036 -0.062500 1 0 0 0 0 0 2 264747
-0.002070 -0.000353 0.120625 0.070027 0.352531 -0.625017 -0.062500 1 0 0 0 0 0 2 265746
-0.002070 -0.000353 0.120625 0.070035 0.352539 -0.625027 -0.062500 1 0 0 0 0 0 2 266746
-0.002070 -0.000353 0.120625 0.070028 0.352532 -0.625036 -0.062500 1 0 0 0 0 0 2 267748
-0.002070 -0.000353 0.120625 0.070023 0.352542 -0.625023 -0.062500 1 0 0 0 0 0 2 268746
-0.002070 -0.000353 0.120625 0.070038 0.352529 -0.625021 -0.062500 1 0 0 0 0 0 2 269745
-0.002070 -0.000353 0.120625 0.070028 0.352530 -0.625035 -0.062500 1 0 0 0 0 0 2 270755
-0.002070 -0.000353 0.120625 0.070023 0.352542 -0.625023 -0.062500 1 0 0 0 0 0 2 271753
-0.002070 -0.000353 0.120625 0.070035 0.352541 -0.625028 -0.062500 1 0 0 0 0 0 2 272730
-0.002070 -0.000353 0.120625 0.070031 0.352520 -0.625029 -0.062500 1 0 0 0 0 0 2 273745
-0.002070 -0.000353 0.120625 0.070024 0.352541 -0.625023 -0.062500 1 0 0 0 0 0 2 274745
-0.002070 -0.000353 0.120625 0.070035 0.352541 -0.625028 -0.062500 1 0 0 0 0 0 2 275746
-0.002070 -0.000353 0.120625 0.070028 0.352532 -0.625036 -0.062500 1 0 0 0 0 0 2 276746
-0.002070 -0.000353 0.120625 0.070026 0.352531 -0.625017 -0.062500 1 0 0 0 0 0 2 277746
-0.002070 -0.000353 0.120625 0.070035 0.352539 -0.625027 -0.062500 1 0 0 0 0 0 2 278746
-0.002070 -0.000353 0.120625 0.070028 0.352532 -0.625036 -0.062500 1 0 0 0 0 0 2 279747
-0.002070 -0.000353 0.120625 0.070027 0.352530 -0.625017 -0.062500 1 0 0 0 0 0 2 280745
-0.002070 -0.000353 0.120625 0.070035 0.352539 -0.625027 -0.062500 1 0 0 0 0 0 2 281745
-0.002070 -0.000353 0.120625 0.070036 0.352540 -0.625029 -0.062500 1 0 0 0 0 0 2 282750
-0.002070 -0.000353 0.120625 0.070016 0.352535 -0.625029 -0.062500 1 0 0 0 0 0 2 283747
-0.002070 -0.000353 0.120625 0.070034 0.352540 -0.625029 -0.062500 1 0 0 0 0 0 2 284727
-0.002070 -0.000353 0.120625 0.070040 0.352529 -0.625022 -0.062500 1 0 0 0 0 0 2 285750
-0.002070 -0.000353 0.120625 0.070016 0.352533 -0.625029 -0.062500 1 0 0 0 0 0 2 286747
-0.002070 -0.000353 0.120625 0.070034 0.352540 -0.625029 -0.062500 1 0 0 0 0 0 2 287748
-0.002070 -0.000353 0.120625 0.070040 0.352529 -0.625022 -0.062500 1 0 0 0 0 0 2 288745
-0.002070 -0.000353 0.120625 0.070016 0.352533 -0.625029 -0.062500 1 0 0 0 0 0 2 289744
-0.002070 -0.000353 0.120625 0.070034 0.352540 -0.625029 -0.062500 1 0 0 0 0 0 2 290744
-0.002070 -0.000353 0.120625 0.070036 0.352540 -0.625029 -0.062500 1 0 0 0 0 0 2 291723
-0.002070 -0.000353 0.120625 0.070019 0.352523 -0.625023 -0.062500 1 0 0 0 0 0 2 292738
-0.002070 -0.000353 0.120625 0.070034 0.352538 -0.625028 -0.062500 1 0 0 0 0 0 2 293747
-0.002070 -0.000353 0.120625 0.070036 0.352540 -0.625029 -0.062500 1 0 0 0 0 0 2 294747
-0.002070 -0.000353 0.120625 0.070016 0.352535 -0.625029 -0.062500 1 0 0 0 0 0 2 295749
-0.002070 -0.000353 0.120625 0.070037 0.352528 -0.625022 -0.062500 1 0 0 0 0 0 2 296743
-0.002070 -0.000353 0.120625 0.070037 0.352539 -0.625028 -0.062500 1 0 0 0 0 0 2 297745
-0.002070 -0.000353 0.120625 0.070016 0.352534 -0.625029 -0.062500 1 0 0 0 0 0 2 298744
-0.002070 -0.000353 0.120625 0.070034 0.352540 -0.625029 -0.062500 1 0 0 0 0 0 2 299747
-0.002070 -0.000353 0.120625 0.070039 0.352529 -0.625022 -0.062500 1 0 0 0 0 0 2 300745
-0.002070 -0.000353 0.120625 0.070016 0.352533 -0.625029 -0.062500 1 0 0 0 0 0 2 301735
-0.002070 -0.000353 0.120625 0.070034 0.352539 -0.625029 -0.062500 1 0 0 0 0 0 2 302747
-0.002070 -0.000353 0.120625 0.070036 0.352540 -0.625029 -0.062500 1 0 0 0 0 0 2 303721
-0.002070 -0.000353 0.120625 0.070028 0.352532 -0.625016 -0.062500 1 0 0 0 0 0 2 304734
-0.002070 -0.000353 0.120625 0.070027 0.352531 -0.625034 -0.062500 1 0 0 0 0 0 2 305744
-0.002070 -0.000353 0.120625 0.070035 0.352539 -0.625029 -0.062500 1 0 0 0 0 0 2 306732
-0.002070 -0.000353 0.120625 0.070024 0.352543 -0.625023 -0.062500 1 0 0 0 0 0 2 307745
-0.002070 -0.000353 0.120625 0.070030 0.352521 -0.625028 -0.062500 1 0 0 0 0 0 2 308733
-0.002070 -0.000353 0.120625 0.070036 0.352538 -0.625029 -0.062500 1 0 0 0 0 0 2 309745
-0.002070 -0.000353 0.120625 0.070024 0.352543 -0.625022 -0.062500 1 0 0 0 0 0 2 310733
-0.002070 -0.000353 0.120625 0.070027 0.352532 -0.625035 -0.062500 1 0 0 0 0 0 2 311744
-0.002070 -0.000353 0.120625 0.070039 0.352528 -0.625023 -0.062500 1 0 0 0 0 0 2 312733
-0.002070 -0.000353 0.120625 0.070025 0.352542 -0.625022 -0.062500 1 0 0 0 0 0 2 313744
-0.002070 -0.000353 0.120625 0.070027 0.352532 -0.625035 -0.062500 1 0 0 0 0 0 2 314733
-0.002070 -0.000353 0.120625 0.070035 0.352540 -0.625030 -0.062500 1 0 0 0 0 0 2 315744
-0.002070 -0.000353 0.120625 0.070028 0.352532 -0.625016 -0.062500 1 0 0 0 0 0 2 316733
-0.002070 -0.000353 0.120625 0.070027 0.352531 -0.625034 -0.062500 1 0 0 0 0 0 2 317743
-0.002070 -0.000353 0.120625 0.070035 0.352539 -0.625030 -0.062500 1 0 0 0 0 0 2 318733
-0.002070 -0.000353 0.120625 0.070028 0.352531 -0.625016 -0.062500 1 0 0 0 0 0 2 319734
-0.002070 -0.000353 0.120625 0.070027 0.352530 -0.625034 -0.062500 1 0 0 0 0 0 2 320744
-0.002075 -0.000334 0.120615 0.144762 0.096511 -0.478410 -0.062500 1 0 0 0 0 0 2 321733
-0.002078 -0.000325 0.120611 0.120786 0.182746 -0.549802 -0.062500 1 0 0 0 0 0 2 322744
-0.002080 -0.000321 0.120610 0.102025 0.247117 -0.586970 -0.062500 1 0 0 0 0 0 2 323760
-0.002080 -0.000318 0.120609 0.091731 0.281376 -0.601148 -0.062500 1 0 0 0 0 0 2 324750
-0.002081 -0.000317 0.120609 0.086406 0.298685 -0.606208 -0.062500 1 0 0 0 0 0 2 325752
-0.002081 -0.000317 0.120609 0.083696 0.307353 -0.607988 -0.062500 1 0 0 0 0 0 2 326740
-0.002081 -0.000316 0.120609 0.082330 0.311693 -0.608612 -0.062500 1 0 0 0 0 0 2 327746
-0.002081 -0.000316 0.120609 0.081648 0.313852 -0.608837 -0.062500 1 0 0 0 0 0 2 328748
-0.002081 -0.000316 0.120609 0.081305 0.314936 -0.608906 -0.062500 1 0 0 0 0 0 2 329739
-0.002081 -0.000316 0.120609 0.081125 0.315485 -0.608927 -0.062500 1 0 0 0 0 0 2 330750
-0.002081 -0.000316 0.120609 0.081044 0.315748 -0.608943 -0.062500 1 0 0 0 0 0 2 331741
-0.002081 -0.000316 0.120609 0.080992 0.315881 -0.608945 -0.062500 1 0 0 0 0 0 2 332750
-0.002081 -0.000316 0.120609 0.080980 0.315955 -0.608952 -0.062500 1 0 0 0 0 0 2 333745
-0.002081 -0.000316 0.120609 0.080956 0.315997 -0.608946 -0.062500 1 0 0 0 0 0 2 334731
-0.002081 -0.000316 0.120609 0.080954 0.316000 -0.608946 -0.062500 1 0 0 0 0 0 2 335750
-0.002086 -0.000298 0.120598 0.155631 0.060119 -0.462202 -0.062500 1 0 0 0 0 0 2 336748
-0.002089 -0.000289 0.120595 0.131694 0.146303 -0.533659 -0.062500 1 0 0 0 0 0 2 337743
-0.002090 -0.000284 0.120594 0.112935 0.210644 -0.570857 -0.062500 1 0 0 0 0 0 2 338726
-0.002091 -0.000282 0.120593 0.102649 0.244875 -0.585047 -0.062500 1 0 0 0 0 0 2 339747
-0.002092 -0.000281 0.120593 0.097323 0.262186 -0.590123 -0.062500 1 0 0 0 0 0 2 340744
-0.002092 -0.000280 0.120593 0.094623 0.270860 -0.591902 -0.062500 1 0 0 0 0 0 2 341744
-0.002092 -0.000280 0.120593 0.093250 0.275191 -0.592515 -0.062500 1 0 0 0 0 0 2 342742
-0.002092 -0.000280 0.120593 0.092567 0.277348 -0.592740 -0.062500 1 0 0 0 0 0 2 343736
-0.002092 -0.000280 0.120593 0.092208 0.278446 -0.592809 -0.062500 1 0 0 0 0 0 2 344734
-0.002092 -0.000280 0.120593 0.092054 0.278980 -0.592837 -0.062500 1 0 0 0 0 0 2 345746
-0.002092 -0.000280 0.120593 0.091961 0.279255 -0.592853 -0.062500 1 0 0 0 0 0 2 346747
-0.002092 -0.000280 0.120593 0.091908 0.279390 -0.592856 -0.062500 1 0 0 0 0 0 2 347744
-0.002097 -0.000261 0.120582 0.166520 0.023699 -0.445969 -0.062500 1 0 0 0 0 0 2 348747
-0.002100 -0.000252 0.120579 0.142595 0.109854 -0.517503 -0.062500 1 0 0 0 0 0 2 349728
-0.002101 -0.000248 0.120577 0.123851 0.174149 -0.554731 -0.062500 1 0 0 0 0 0 2 350751
-0.002102 -0.000245 0.120577 0.113560 0.208396 -0.568940 -0.062500 1 0 0 0 0 0 2 351809
-0.002102 -0.000244 0.120577 0.108236 0.225703 -0.574005 -0.062500 1 0 0 0 0 0 2 352824
-0.002103 -0.000244 0.120577 0.105536 0.234374 -0.575786 -0.062500 1 0 0 0 0 0 2 353818
-0.002103 -0.000243 0.120577 0.104173 0.238713 -0.576415 -0.062500 1 0 0 0 0 0 2 354786
-0.002103 -0.000243 0.120577 0.103480 0.240873 -0.576636 -0.062500 1 0 0 0 0 0 2 355780
-0.002103 -0.000243 0.120577 0.103123 0.241960 -0.576699 -0.062500 1 0 0 0 0 0 2 356779
-0.002108 -0.000225 0.120566 0.177545 -0.013125 -0.429728 -0.062500 1 0 0 0 0 0 2 357777
-0.002111 -0.000216 0.120563 0.153572 0.073197 -0.501325 -0.062500 1 0 0 0 0 0 2 358777
-0.002112 -0.000211 0.120561 0.134786 0.137598 -0.538598 -0.062500 1 0 0 0 0 0 2 359810
-0.002113 -0.000209 0.120561 0.124486 0.171873 -0.552806 -0.062500 1 0 0 0 0 0 2 360820
-0.002113 -0.000208 0.120561 0.119152 0.189209 -0.557878 -0.062500 1 0 0 0 0 0 2 361782
-0.002114 -0.000207 0.120561 0.116450 0.197891 -0.559671 -0.062500 1 0 0 0 0 0 2 362784
-0.002114 -0.000207 0.120561 0.115074 0.202231 -0.560297 -0.062500 1 0 0 0 0 0 2 363796
-0.002114 -0.000207 0.120561 0.114388 0.204399 -0.560511 -0.062500 1 0 0 0 0 0 2 364810
-0.002114 -0.000207 0.120561 0.114045 0.205483 -0.560581 -0.062500 1 0 0 0 0 0 2 365806
-0.002114 -0.000207 0.120561 0.113857 0.206023 -0.560609 -0.062500 1 0 0 0 0 0 2 366787
-0.002114 -0.000207 0.120561 0.113779 0.206305 -0.560626 -0.062500 1 0 0 0 0 0 2 367805
-0.002114 -0.000207 0.120561 0.113732 0.206428 -0.560622 -0.062500 1 0 0 0 0 0 2 368810
-0.002114 -0.000207 0.120561 0.113707 0.206503 -0.560622 -0.062500 1 0 0 0 0 0 2 369809
-0.002119 -0.000188 0.120550 0.188248 -0.048943 -0.413486 -0.062500 1 0 0 0 0 0 2 370811
-0.002122 -0.000179 0.120546 0.164376 0.037064 -0.485150 -0.062500 1 0 0 0 0 0 2 371780
-0.002123 -0.000175 0.120545 0.145645 0.101289 -0.522446 -0.062500 1 0 0 0 0 0 2 372778
-0.002124 -0.000172 0.120545 0.135367 0.135493 -0.536665 -0.062500 1 0 0 0 0 0 2 373777
-0.002124 -0.000171 0.120545 0.130044 0.152796 -0.541753 -0.062500 1 0 0 0 0 0 2 374776
-0.002124 -0.000171 0.120545 0.127337 0.161452 -0.543531 -0.062500 1 0 0 0 0 0 2 375804
-0.002125 -0.000170 0.120545 0.125973 0.165786 -0.544164 -0.062500 1 0 0 0 0 0 2 376775
-0.002125 -0.000170 0.120544 0.125300 0.167951 -0.544366 -0.062500 1 0 0 0 0 0 2 377777
-0.002125 -0.000170 0.120544 0.124947 0.169037 -0.544448 -0.062500 1 0 0 0 0 0 2 378787
-0.002125 -0.000170 0.120544 0.124770 0.169575 -0.544485 -0.062500 1 0 0 0 0 0 2 379800
-0.002125 -0.000170 0.120544 0.124673 0.169851 -0.544483 -0.062500 1 0 0 0 0 0 2 380785
-0.002125 -0.000170 0.120544 0.124632 0.169982 -0.544490 -0.062500 1 0 0 0 0 0 2 381797
-0.002125 -0.000170 0.120544 0.124624 0.170044 -0.544491 -0.062500 1 0 0 0 0 0 2 382782
-0.002125 -0.000170 0.120544 0.124601 0.170084 -0.544485 -0.062500 1 0 0 0 0 0 2 383801
-0.002125 -0.000170 0.120544 0.124596 0.170099 -0.544491 -0.062500 1 0 0 0 0 0 2 384784
-0.002125 -0.000170 0.120544 0.124600 0.170120 -0.544491 -0.062500 1 0 0 0 0 0 2 385817
-0.002125 -0.000170 0.120544 0.124596 0.170101 -0.544492 -0.062500 1 0 0 0 0 0 2 386801
-0.002125 -0.000170 0.120544 0.124601 0.170119 -0.544491 -0.062500 1 0 0 0 0 0 2 387732
-0.002125 -0.000170 0.120544 0.124602 0.170121 -0.544492 -0.062500 1 0 0 0 0 0 2 388741
-0.002125 -0.000170 0.120544 0.124590 0.170125 -0.544485 -0.062500 1 0 0 0 0 0 2 389730
-0.002125 -0.000170 0.120544 0.124592 0.170113 -0.544498 -0.062500 1 0 0 0 0 0 2 390742
-0.002125 -0.000170 0.120544 0.124601 0.170121 -0.544492 -0.062500 1 0 0 0 0 0 2 391748
-0.002125 -0.000170 0.120544 0.124585 0.170104 -0.544486 -0.062500 1 0 0 0 0 0 2 392731
-0.002125 -0.000170 0.120544 0.124600 0.170119 -0.544491 -0.062500 1 0 0 0 0 0 2 393740
-0.002125 -0.000170 0.120544 0.124602 0.170121 -0.544491 -0.062500 1 0 0 0 0 0 2 394730
-0.002125 -0.000170 0.120544 0.124590 0.170124 -0.544485 -0.062500 1 0 0 0 0 0 2 395740
-0.002125 -0.000170 0.120544 0.124592 0.170113 -0.544498 -0.062500 1 0 0 0 0 0 2 396731
-0.002125 -0.000170 0.120544 0.124601 0.170121 -0.544492 -0.062500 1 0 0 0 0 0 2 397741
-0.002125 -0.000170 0.120544 0.124581 0.170116 -0.544492 -0.062500 1 0 0 0 0 0 2 398731
-0.002125 -0.000170 0.120544 0.124603 0.170109 -0.544485 -0.062500 1 0 0 0 0 0 2 399742
-0.002125 -0.000170 0.120544 0.124602 0.170120 -0.544491 -0.062500 1 0 0 0 0 0 2 400731
-0.002125 -0.000170 0.120544 0.124590 0.170124 -0.544485 -0.062500 1 0 0 0 0 0 2 401740
-0.002125 -0.000170 0.120544 0.124592 0.170113 -0.544498 -0.062500 1 0 0 0 0 0 2 402743
-0.002125 -0.000170 0.120544 0.124601 0.170121 -0.544492 -0.062500 1 0 0 0 0 0 2 403754
-0.002125 -0.000170 0.120544 0.124590 0.170125 -0.544485 -0.062500 1 0 0 0 0 0 2 404738
-0.002125 -0.000170 0.120544 0.124592 0.170113 -0.544498 -0.062500 1 0 0 0 0 0 2 405728
-0.002125 -0.000170 0.120544 0.124604 0.170109 -0.544486 -0.062500 1 0 0 0 0 0 2 406941
-0.002125 -0.000170 0.120544 0.124590 0.170123 -0.544484 -0.062500 1 0 0 0 0 0 2 407745
-0.002125 -0.000170 0.120544 0.124592 0.170113 -0.544498 -0.062500 1 0 0 0 0 0 2 408747
-0.002125 -0.000170 0.120544 0.124601 0.170120 -0.544492 -0.062500 1 0 0 0 0 0 2 409736
-0.002125 -0.000170 0.120544 0.124590 0.170124 -0.544485 -0.062500 1 0 0 0 0 0 2 411209
-0.002125 -0.000170 0.120544 0.124592 0.170113 -0.544498 -0.062500 1 0 0 0 0 0 2 411807
-0.002125 -0.000170 0.120544 0.124601 0.170121 -0.544493 -0.062500 1 0 0 0 0 0 2 412740
-0.002125 -0.000170 0.120544 0.124593 0.170113 -0.544479 -0.062500 1 0 0 0 0 0 2 413750
-0.002125 -0.000170 0.120544 0.124593 0.170112 -0.544497 -0.062500 1 0 0 0 0 0 2 414725
-0.002125 -0.000170 0.120544 0.124601 0.170120 -0.544492 -0.062500 1 0 0 0 0 0 2 415747
-0.002125 -0.000170 0.120544 0.124590 0.170124 -0.544485 -0.062500 1 0 0 0 0 0 2 416741
-0.002125 -0.000170 0.120544 0.124592 0.170113 -0.544498 -0.062500 1 0 0 0 0 0 2 417742
-0.002125 -0.000170 0.120544 0.124601 0.170121 -0.544492 -0.062500 1 0 0 0 0 0 2 418741
-0.002125 -0.000170 0.120544 0.124589 0.170125 -0.544485 -0.062500 1 0 0 0 0 0 2 419741
-0.002125 -0.000170 0.120544 0.124595 0.170101 -0.544491 -0.062500 1 0 0 0 0 0 2 420739
-0.002125 -0.000170 0.120544 0.124601 0.170119 -0.544492 -0.062500 1 0 0 0 0 0 2 421725
-0.002125 -0.000170 0.120544 0.124590 0.170124 -0.544485 -0.062500 1 0 0 0 0 0 2 422745
-0.002125 -0.000170 0.120544 0.124592 0.170113 -0.544498 -0.062500 1 0 0 0 0 0 2 423745
-0.002125 -0.000170 0.120544 0.124601 0.170120 -0.544492 -0.062500 1 0 0 0 0 0 2 424744
-0.002125 -0.000170 0.120544 0.124589 0.170124 -0.544485 -0.062500 1 0 0 0 0 0 2 425741
-0.002125 -0.000170 0.120544 0.124592 0.170113 -0.544498 -0.062500 1 0 0 0 0 0 2 426739
-0.002125 -0.000170 0.120544 0.124604 0.170109 -0.544486 -0.062500 1 0 0 0 0 0 2 427743
-0.002125 -0.000170 0.120544 0.124590 0.170123 -0.544485 -0.062500 1 0 0 0 0 0 2 428740
-0.002125 -0.000170 0.120544 0.124592 0.170113 -0.544498 -0.062500 1 0 0 0 0 0 2 429742
-0.002125 -0.000170 0.120544 0.124601 0.170120 -0.544492 -0.062500 1 0 0 0 0 0 2 430740
-0.002125 -0.000170 0.120544 0.124589 0.170124 -0.544485 -0.062500 1 0 0 0 0 0 2 431724
-0.002125 -0.000170 0.120544 0.124600 0.170122 -0.544491 -0.062500 1 0 0 0 0 0 2 432739
-0.002125 -0.000170 0.120544 0.124593 0.170113 -0.544499 -0.062500 1 0 0 0 0 0 2 433742
-0.002125 -0.000170 0.120544 0.124592 0.170112 -0.544479 -0.062500 1 0 0 0 0 0 2 434722
-0.002125 -0.000170 0.120544 0.124592 0.170111 -0.544497 -0.062500 1 0 0 0 0 0 2 435742
-0.002125 -0.000170 0.120544 0.124601 0.170120 -0.544492 -0.062500 1 0 0 0 0 0 2 436743
-0.002125 -0.000170 0.120544 0.124589 0.170124 -0.544485 -0.062500 1 0 0 0 0 0 2 437741
-0.002125 -0.000170 0.120544 0.124600 0.170122 -0.544491 -0.062500 1 0 0 0 0 0 2 438722
-0.002125 -0.000170 0.120544 0.124593 0.170113 -0.544499 -0.062500 1 0 0 0 0 0 2 439741
-0.002125 -0.000170 0.120544 0.124589 0.170124 -0.544486 -0.062500 1 0 0 0 0 0 2 440741
-0.002125 -0.000170 0.120544 0.124604 0.170110 -0.544484 -0.062500 1 0 0 0 0 0 2 441739
-0.002125 -0.000170 0.120544 0.124602 0.170120 -0.544491 -0.062500 1 0 0 0 0 0 2 442740
-0.002125 -0.000170 0.120544 0.124582 0.170115 -0.544492 -0.062500 1 0 0 0 0 0 2 443744
-0.002125 -0.000170 0.120544 0.124600 0.170121 -0.544491 -0.062500 1 0 0 0 0 0 2 444731
-0.002125 -0.000170 0.120544 0.124593 0.170113 -0.544499 -0.062500 1 0 0 0 0 0 2 445741
-0.002125 -0.000170 0.120544 0.124589 0.170123 -0.544486 -0.062500 1 0 0 0 0 0 2 446741
-0.002125 -0.000170 0.120544 0.124600 0.170122 -0.544491 -0.062500 1 0 0 0 0 0 2 447743
-0.002125 -0.000170 0.120544 0.124597 0.170101 -0.544492 -0.062500 1 0 0 0 0 0 2 448739
-0.002125 -0.000170 0.120544 0.124589 0.170122 -0.544485 -0.062500 1 0 0 0 0 0 2 449741
-0.002125 -0.000170 0.120544 0.124600 0.170121 -0.544491 -0.062500 1 0 0 0 0 0 2 450741
-0.002125 -0.000170 0.120544 0.124602 0.170122 -0.544491 -0.062500 1 0 0 0 0 0 2 451742
-0.002125 -0.000170 0.120544 0.124590 0.170125 -0.544485 -0.062500 1 0 0 0 0 0 2 452742
-0.002125 -0.000170 0.120544 0.124592 0.170114 -0.544498 -0.062500 1 0 0 0 0 0 2 453741
-0.002125 -0.000170 0.120544 0.124601 0.170121 -0.544492 -0.062500 1 0 0 0 0 0 2 454739
-0.002125 -0.000170 0.120544 0.124585 0.170104 -0.544485 -0.062500 1 0 0 0 0 0 2 455732
-0.002125 -0.000170 0.120544 0.124600 0.170119 -0.544491 -0.062500 1 0 0 0 0 0 2 456740
-0.002125 -0.000170 0.120544 0.124602 0.170121 -0.544491 -0.062500 1 0 0 0 0 0 2 457729
-0.002125 -0.000170 0.120544 0.124590 0.170125 -0.544485 -0.062500 1 0 0 0 0 0 2 458741
-0.002125 -0.000170 0.120544 0.124592 0.170113 -0.544498 -0.062500 1 0 0 0 0 0 2 459730
-0.002125 -0.000170 0.120544 0.124601 0.170121 -0.544492 -0.062500 1 0 0 0 0 0 2 460739
-0.002125 -0.000170 0.120544 0.124581 0.170116 -0.544492 -0.062500 1 0 0 0 0 0 2 461728
-0.002125 -0.000170 0.120544 0.124603 0.170109 -0.544485 -0.062500 1 0 0 0 0 0 2 462739
-0.002125 -0.000170 0.120544 0.124602 0.170120 -0.544491 -0.062500 1 0 0 0 0 0 2 463729
-0.002125 -0.000170 0.120544 0.124590 0.170124 -0.544485 -0.062500 1 0 0 0 0 0 2 464739
-0.002125 -0.000170 0.120544 0.124592 0.170113 -0.544498 -0.062500 1 0 0 0 0 0 2 465728
-0.002125 -0.000170 0.120544 0.124601 0.170121 -0.544492 -0.062500 1 0 0 0 0 0 2 466739
-0.002125 -0.000170 0.120544 0.124590 0.170125 -0.544485 -0.062500 1 0 0 0 0 0 2 467728
-0.002125 -0.000170 0.120544 0.124592 0.170113 -0.544498 -0.062500 1 0 0 0 0 0 2 468739
-0.002125 -0.000170 0.120544 0.124604 0.170109 -0.544486 -0.062500 1 0 0 0 0 0 2 469739
-0.002125 -0.000170 0.120544 0.124590 0.170123 -0.544484 -0.062500 1 0 0 0 0 0 2 470729
-0.002125 -0.000170 0.120544 0.124592 0.170113 -0.544497 -0.062500 1 0 0 0 0 0 2 471739
-0.002125 -0.000170 0.120544 0.124601 0.170120 -0.544492 -0.062500 1 0 0 0 0 0 2 472728
-0.002125 -0.000170 0.120544 0.124590 0.170124 -0.544485 -0.062500 1 0 0 0 0 0 2 473738
-0.002125 -0.000170 0.120544 0.124592 0.170113 -0.544498 -0.062500 1 0 0 0 0 0 2 474728
-0.002125 -0.000170 0.120544 0.124601 0.170121 -0.544492 -0.062500 1 0 0 0 0 0 2 475740
-0.002125 -0.000170 0.120544 0.124593 0.170113 -0.544479 -0.062500 1 0 0 0 0 0 2 476729
-0.002125 -0.000170 0.120544 0.124593 0.170112 -0.544497 -0.062500 1 0 0 0 0 0 2 477746
-0.002125 -0.000170 0.120544 0.124601 0.170120 -0.544492 -0.062500 1 0 0 0 0 0 2 478736
-0.002125 -0.000170 0.120544 0.124590 0.170124 -0.544485 -0.062500 1 0 0 0 0 0 2 479752
-0.002125 -0.000170 0.120544 0.124592 0.170113 -0.544498 -0.062500 1 0 0 0 0 0 2 480738
-0.002125 -0.000170 0.120544 0.124601 0.170121 -0.544492 -0.062500 1 0 0 0 0 0 2 481736
-0.002125 -0.000170 0.120544 0.124590 0.170125 -0.544485 -0.062500 1 0 0 0 0 0 2 482745
-0.002125 -0.000170 0.120544 0.124592 0.170113 -0.544498 -0.062500 1 0 0 0 0 0 2 483748
-0.002125 -0.000170 0.120544 0.124604 0.170109 -0.544486 -0.062500 1 0 0 0 0 0 2 484746
-0.002125 -0.000170 0.120544 0.124590 0.170123 -0.544485 -0.062500 1 0 0 0 0 0 2 485736
-0.002125 -0.000170 0.120544 0.124592 0.170113 -0.544498 -0.062500 1 0 0 0 0 0 2 486738
-0.002125 -0.000170 0.120544 0.124601 0.170120 -0.544492 -0.062500 1 0 0 0 0 0 2 487749
-0.002125 -0.000170 0.120544 0.124590 0.170124 -0.544485 -0.062500 1 0 0 0 0 0 2 488748
-0.002125 -0.000170 0.120544 0.124592 0.170113 -0.544498 -0.062500 1 0 0 0 0 0 2 489741
-0.002125 -0.000170 0.120544 0.124592 0.170112 -0.544479 -0.062500 1 0 0 0 0 0 2 490740
-0.002125 -0.000170 0.120544 0.124601 0.170120 -0.544490 -0.062500 1 0 0 0 0 0 2 491742
-0.002125 -0.000170 0.120544 0.124593 0.170112 -0.544498 -0.062500 1 0 0 0 0 0 2 492738
-0.002125 -0.000170 0.120544 0.124601 0.170120 -0.544492 -0.062500 1 0 0 0 0 0 2 493740
-0.002125 -0.000170 0.120544 0.124590 0.170124 -0.544485 -0.062500 1 0 0 0 0 0 2 494737
-0.002125 -0.000170 0.120544 0.124592 0.170113 -0.544498 -0.062500 1 0 0 0 0 0 2 495739
-0.002125 -0.000170 0.120544 0.124588 0.170124 -0.544486 -0.062500 1 0 0 0 0 0 2 496743
-0.002125 -0.000170 0.120544 0.124600 0.170122 -0.544491 -0.062500 1 0 0 0 0 0 2 497743
-0.002125 -0.000170 0.120544 0.124597 0.170101 -0.544492 -0.062500 1 0 0 0 0 0 2 498744
-0.002125 -0.000170 0.120544 0.124601 0.170119 -0.544492 -0.062500 1 0 0 0 0 0 2 499741
-0.002125 -0.000170 0.120544 0.124590 0.170124 -0.544485 -0.062500 1 0 0 0 0 0 2 500738
-0.002125 -0.000170 0.120544 0.124592 0.170113 -0.544498 -0.062500 1 0 0 0 0 0 2 501738
-0.002125 -0.000170 0.120544 0.124588 0.170123 -0.544486 -0.062500 1 0 0 0 0 0 2 502748
-0.002125 -0.000170 0.120544 0.124600 0.170122 -0.544491 -0.062500 1 0 0 0 0 0 2 503823
-0.002125 -0.000170 0.120544 0.124602 0.170122 -0.544492 -0.062500 1 0 0 0 0 0 2 504799
-0.002125 -0.000170 0.120544 0.124597 0.170101 -0.544492 -0.062500 1 0 0 0 0 0 2 505809
-0.002125 -0.000170 0.120544 0.124589 0.170122 -0.544485 -0.062500 1 0 0 0 0 0 2 506795
-0.002125 -0.000170 0.120544 0.124592 0.170113 -0.544498 -0.062500 1 0 0 0 0 0 2 507798
-0.002125 -0.000170 0.120544 0.124588 0.170123 -0.544486 -0.062500 1 0 0 0 0 0 2 508800
-0.002125 -0.000170 0.120544 0.124600 0.170122 -0.544491 -0.062500 1 0 0 0 0 0 2 509774
-0.002125 -0.000170 0.120544 0.124602 0.170122 -0.544492 -0.062500 1 0 0 0 0 0 2 510775
-0.002125 -0.000170 0.120544 0.124594 0.170113 -0.544499 -0.062500 1 0 0 0 0 0 2 511772
-0.002125 -0.000170 0.120544 0.124592 0.170112 -0.544479 -0.062500 1 0 0 0 0 0 2 512811
-0.002125 -0.000170 0.120544 0.124601 0.170120 -0.544490 -0.062500 1 0 0 0 0 0 2 513778
-0.002125 -0.000170 0.120544 0.124602 0.170121 -0.544491 -0.062500 1 0 0 0 0 0 2 514779
-0.002125 -0.000170 0.120544 0.124582 0.170116 -0.544492 -0.062500 1 0 0 0 0 0 2 515778
-0.002125 -0.000170 0.120544 0.124600 0.170121 -0.544492 -0.062500 1 0 0 0 0 0 2 516790
-0.002125 -0.000170 0.120544 0.124594 0.170113 -0.544499 -0.062500 1 0 0 0 0 0 2 517801
-0.002125 -0.000170 0.120544 0.124592 0.170112 -0.544479 -0.062500 1 0 0 0 0 0 2 518804
-0.002125 -0.000170 0.120544 0.124601 0.170120 -0.544490 -0.062500 1 0 0 0 0 0 2 519880
-0.002125 -0.000170 0.120544 0.124602 0.170121 -0.544491 -0.062500 1 0 0 0 0 0 2 520803
-0.002125 -0.000170 0.120544 0.124582 0.170116 -0.544492 -0.062500 1 0 0 0 0 0 2 521801
-0.002125 -0.000170 0.120544 0.124600 0.170121 -0.544492 -0.062500 1 0 0 0 0 0 2 522772
-0.002125 -0.000170 0.120544 0.124594 0.170113 -0.544499 -0.062500 1 0 0 0 0 0 2 523801
-0.002125 -0.000170 0.120544 0.124589 0.170123 -0.544486 -0.062500 1 0 0 0 0 0 2 524773
-0.002125 -0.000170 0.120544 0.124600 0.170122 -0.544491 -0.062500 1 0 0 0 0 0 2 525772
-0.002125 -0.000170 0.120544 0.124585 0.170104 -0.544485 -0.062500 1 0 0 0 0 0 2 526771
-0.002125 -0.000170 0.120544 0.124600 0.170119 -0.544491 -0.062500 1 0 0 0 0 0 2 527771
-0.002125 -0.000170 0.120544 0.124601 0.170121 -0.544491 -0.062500 1 0 0 0 0 0 2 528782
-0.002125 -0.000170 0.120544 0.124602 0.170122 -0.544492 -0.062500 1 0 0 0 0 0 2 529777
-0.002125 -0.000170 0.120544 0.124590 0.170125 -0.544485 -0.062500 1 0 0 0 0 0 2 530771
-0.002125 -0.000170 0.120544 0.124593 0.170114 -0.544498 -0.062500 1 0 0 0 0 0 2 531781
-0.002125 -0.000170 0.120544 0.124589 0.170124 -0.544486 -0.062500 1 0 0 0 0 0 2 532794
-0.002125 -0.000170 0.120544 0.124595 0.170102 -0.544491 -0.062500 1 0 0 0 0 0 2 533779
-0.002125 -0.000170 0.120544 0.124601 0.170119 -0.544491 -0.062500 1 0 0 0 0 0 2 534793
-0.002125 -0.000170 0.120544 0.124602 0.170121 -0.544492 -0.062500 1 0 0 0 0 0 2 535778
-0.002125 -0.000170 0.120544 0.124590 0.170125 -0.544485 -0.062500 1 0 0 0 0 0 2 536778
-0.002125 -0.000170 0.120544 0.124593 0.170113 -0.544498 -0.062500 1 0 0 0 0 0 2 537795
-0.002125 -0.000170 0.120544 0.124589 0.170124 -0.544486 -0.062500 1 0 0 0 0 0 2 538777
-0.002125 -0.000170 0.120544 0.124592 0.170113 -0.544498 -0.062500 1 0 0 0 0 0 2 539796
-0.002125 -0.000170 0.120544 0.124604 0.170109 -0.544486 -0.062500 1 0 0 0 0 0 2 540778
-0.002125 -0.000170 0.120544 0.124590 0.170123 -0.544484 -0.062500 1 0 0 0 0 0 2 541793
-0.002125 -0.000170 0.120544 0.124592 0.170113 -0.544498 -0.062500 1 0 0 0 0 0 2 542778
-0.002125 -0.000170 0.120544 0.124601 0.170120 -0.544492 -0.062500 1 0 0 0 0 0 2 543737
-0.002125 -0.000170 0.120544 0.124589 0.170124 -0.544485 -0.062500 1 0 0 0 0 0 2 544726
-0.002125 -0.000170 0.120544 0.124592 0.170113 -0.544498 -0.062500 1 0 0 0 0 0 2 545736
-0.002125 -0.000170 0.120544 0.124601 0.170121 -0.544493 -0.062500 1 0 0 0 0 0 2 546725
-0.002125 -0.000170 0.120544 0.124593 0.170113 -0.544479 -0.062500 1 0 0 0 0 0 2 547737
-0.002125 -0.000170 0.120544 0.124592 0.170112 -0.544497 -0.062500 1 0 0 0 0 0 2 548726
-0.002125 -0.000170 0.120544 0.124601 0.170120 -0.544492 -0.062500 1 0 0 0 0 0 2 549736
-0.002125 -0.000170 0.120544 0.124589 0.170124 -0.544485 -0.062500 1 0 0 0 0 0 2 550725
-0.002125 -0.000170 0.120544 0.124592 0.170113 -0.544498 -0.062500 1 0 0 0 0 0 2 551737
-0.002125 -0.000170 0.120544 0.124601 0.170121 -0.544492 -0.062500 1 0 0 0 0 0 2 552726
-0.002125 -0.000170 0.120544 0.124589 0.170125 -0.544486 -0.062500 1 0 0 0 0 0 2 553725
-0.002125 -0.000170 0.120544 0.124595 0.170101 -0.544491 -0.062500 1 0 0 0 0 0 2 554735
-0.002125 -0.000170 0.120544 0.124601 0.170119 -0.544492 -0.062500 1 0 0 0 0 0 2 555726
-0.002125 -0.000170 0.120544 0.124589 0.170124 -0.544485 -0.062500 1 0 0 0 0 0 2 556736
-0.002125 -0.000170 0.120544 0.124592 0.170113 -0.544498 -0.062500 1 0 0 0 0 0 2 557737
-0.002125 -0.000170 0.120544 0.124601 0.170120 -0.544492 -0.062500 1 0 0 0 0 0 2 558739
-0.002125 -0.000170 0.120544 0.124589 0.170124 -0.544485 -0.062500 1 0 0 0 0 0 2 559744
-0.002125 -0.000170 0.120544 0.124600 0.170122 -0.544491 -0.062500 1 0 0 0 0 0 2 560743
-0.002125 -0.000170 0.120544 0.124597 0.170101 -0.544492 -0.062500 1 0 0 0 0 0 2 561731
-0.002125 -0.000170 0.120544 0.124589 0.170122 -0.544485 -0.062500 1 0 0 0 0 0 2 563197
-0.002125 -0.000170 0.120544 0.124600 0.170122 -0.544491 -0.062500 1 0 0 0 0 0 2 563851
-0.002125 -0.000170 0.120544 0.124593 0.170113 -0.544498 -0.062500 1 0 0 0 0 0 2 564731
-0.002125 -0.000170 0.120544 0.124589 0.170123 -0.544486 -0.062500 1 0 0 0 0 0 2 565791
-0.002125 -0.000170 0.120544 0.124600 0.170122 -0.544491 -0.062500 1 0 0 0 0 0 2 566740
-0.002125 -0.000170 0.120544 0.124593 0.170113 -0.544499 -0.062500 1 0 0 0 0 0 2 567745
-0.002125 -0.000170 0.120544 0.124592 0.170112 -0.544479 -0.062500 1 0 0 0 0 0 2 568739
-0.002125 -0.000170 0.120544 0.124601 0.170120 -0.544490 -0.062500 1 0 0 0 0 0 2 569737
-0.002125 -0.000170 0.120544 0.124602 0.170121 -0.544491 -0.062500 1 0 0 0 0 0 2 570738
-0.002125 -0.000170 0.120544 0.124582 0.170116 -0.544492 -0.062500 1 0 0 0 0 0 2 571737
-0.002125 -0.000170 0.120544 0.124599 0.170121 -0.544492 -0.062500 1 0 0 0 0 0 2 572736
-0.002125 -0.000170 0.120544 0.124593 0.170113 -0.544499 -0.062500 1 0 0 0 0 0 2 573736
-0.002125 -0.000170 0.120544 0.124589 0.170124 -0.544486 -0.062500 1 0 0 0 0 0 2 574747
-0.002125 -0.000170 0.120544 0.124604 0.170110 -0.544484 -0.062500 1 0 0 0 0 0 2 575740
-0.002125 -0.000170 0.120544 0.124602 0.170120 -0.544491 -0.062500 1 0 0 0 0 0 2 576739
-0.002125 -0.000170 0.120544 0.124582 0.170115 -0.544492 -0.062500 1 0 0 0 0 0 2 577740
-0.002125 -0.000170 0.120544 0.124599 0.170121 -0.544491 -0.062500 1 0 0 0 0 0 2 578735
-0.002125 -0.000170 0.120544 0.124593 0.170113 -0.544499 -0.062500 1 0 0 0 0 0 2 579739
-0.002125 -0.000170 0.120544 0.124589 0.170123 -0.544486 -0.062500 1 0 0 0 0 0 2 580736
-0.002125 -0.000170 0.120544 0.124600 0.170122 -0.544491 -0.062500 1 0 0 0 0 0 2 581732
-0.002125 -0.000170 0.120544 0.124605 0.170110 -0.544485 -0.062500 1 0 0 0 0 0 2 582736
-0.002125 -0.000170 0.120544 0.124590 0.170123 -0.544484 -0.062500 1 0 0 0 0 0 2 583740
-0.002125 -0.000170 0.120544 0.124593 0.170113 -0.544497 -0.062500 1 0 0 0 0 0 2 584736
-0.002125 -0.000170 0.120544 0.124601 0.170121 -0.544492 -0.062500 1 0 0 0 0 0 2 585734
-0.002125 -0.000170 0.120544 0.124590 0.170125 -0.544485 -0.062500 1 0 0 0 0 0 2 586742
-0.002125 -0.000170 0.120544 0.124592 0.170113 -0.544498 -0.062500 1 0 0 0 0 0 2 587798
-0.002125 -0.000170 0.120544 0.124601 0.170121 -0.544492 -0.062500 1 0 0 0 0 0 2 588808
-0.002125 -0.000170 0.120544 0.124585 0.170104 -0.544486 -0.062500 1 0 0 0 0 0 2 589771
-0.002125 -0.000170 0.120544 0.124600 0.170119 -0.544491 -0.062500 1 0 0 0 0 0 2 590770
-0.002125 -0.000170 0.120544 0.124602 0.170121 -0.544491 -0.062500 1 0 0 0 0 0 2 591813
-0.002125 -0.000170 0.120544 0.124590 0.170124 -0.544485 -0.062500 1 0 0 0 0 0 2 592803
-0.002125 -0.000170 0.120544 0.124592 0.170113 -0.544498 -0.062500 1 0 0 0 0 0 2 593803
-0.002125 -0.000170 0.120544 0.124601 0.170121 -0.544492 -0.062500 1 0 0 0 0 0 2 594776
-0.002125 -0.000170 0.120544 0.124581 0.170116 -0.544492 -0.062500 1 0 0 0 0 0 2 595777
-0.002125 -0.000170 0.120544 0.124603 0.170109 -0.544485 -0.062500 1 0 0 0 0 0 2 596769
-0.002125 -0.000170 0.120544 0.124602 0.170120 -0.544491 -0.062500 1 0 0 0 0 0 2 597763
-0.002125 -0.000170 0.120544 0.124590 0.170124 -0.544485 -0.062500 1 0 0 0 0 0 2 598810
-0.002125 -0.000170 0.120544 0.124592 0.170113 -0.544498 -0.062500 1 0 0 0 0 0 2 599802
-0.002125 -0.000170 0.120544 0.124601 0.170121 -0.544492 -0.062500 1 0 0 0 0 0 2 600800
-0.002125 -0.000170 0.120544 0.124590 0.170125 -0.544485 -0.062500 1 0 0 0 0 0 2 601794
-0.002125 -0.000170 0.120544 0.124592 0.170113 -0.544498 -0.062500 1 0 0 0 0 0 2 602799
-0.002125 -0.000170 0.120544 0.124604 0.170109 -0.544486 -0.062500 1 0 0 0 0 0 2 603800
-0.002125 -0.000170 0.120544 0.124590 0.170123 -0.544484 -0.062500 1 0 0 0 0 0 2 604802
-0.002125 -0.000170 0.120544 0.124592 0.170113 -0.544497 -0.062500 1 0 0 0 0 0 2 605769
-0.002125 -0.000170 0.120544 0.124601 0.170120 -0.544492 -0.062500 1 0 0 0 0 0 2 606769
-0.002125 -0.000170 0.120544 0.124590 0.170124 -0.544485 -0.062500 1 0 0 0 0 0 2 607771
-0.002125 -0.000170 0.120544 0.124592 0.170113 -0.544498 -0.062500 1 0 0 0 0 0 2 608770
-0.002125 -0.000170 0.120544 0.124601 0.170121 -0.544492 -0.062500 1 0 0 0 0 0 2 609769
-0.002125 -0.000170 0.120544 0.124593 0.170113 -0.544479 -0.062500 1 0 0 0 0 0 2 610768
-0.002125 -0.000170 0.120544 0.124593 0.170112 -0.544497 -0.062500 1 0 0 0 0 0 2 611779
-0.002125 -0.000170 0.120544 0.124601 0.170120 -0.544492 -0.062500 1 0 0 0 0 0 2 612791
-0.002125 -0.000170 0.120544 0.124590 0.170124 -0.544485 -0.062500 1 0 0 0 0 0 2 613775
-0.002125 -0.000170 0.120544 0.124592 0.170113 -0.544498 -0.062500 1 0 0 0 0 0 2 614791
-0.002125 -0.000170 0.120544 0.124601 0.170121 -0.544492 -0.062500 1 0 0 0 0 0 2 615775
-0.002125 -0.000170 0.120544 0.124590 0.170125 -0.544485 -0.062500 1 0 0 0 0 0 2 616793
-0.002125 -0.000170 0.120544 0.124592 0.170113 -0.544498 -0.062500 1 0 0 0 0 0 2 617775
-0.002125 -0.000170 0.120544 0.124604 0.170109 -0.544486 -0.062500 1 0 0 0 0 0 2 618791
-0.002125 -0.000170 0.120544 0.124590 0.170123 -0.544485 -0.062500 1 0 0 0 0 0 2 619817
-0.002125 -0.000170 0.120544 0.124592 0.170113 -0.544498 -0.062500 1 0 0 0 0 0 2 620794
-0.002125 -0.000170 0.120544 0.124601 0.170120 -0.544492 -0.062500 1 0 0 0 0 0 2 621776
-0.002125 -0.000170 0.120544 0.124590 0.170124 -0.544485 -0.062500 1 0 0 0 0 0 2 622792
-0.002125 -0.000170 0.120544 0.124592 0.170113 -0.544498 -0.062500 1 0 0 0 0 0 2 623778
-0.002125 -0.000170 0.120544 0.124604 0.170109 -0.544486 -0.062500 1 0 0 0 0 0 2 624791
-0.002125 -0.000170 0.120544 0.124590 0.170123 -0.544485 -0.062500 1 0 0 0 0 0 2 625775
-0.002125 -0.000170 0.120544 0.124592 0.170113 -0.544498 -0.062500 1 0 0 0 0 0 2 626789
-0.002125 -0.000170 0.120544 0.124601 0.170120 -0.544492 -0.062500 1 0 0 0 0 0 2 627724
-0.002125 -0.000170 0.120544 0.124590 0.170124 -0.544485 -0.062500 1 0 0 0 0 0 2 628734
-0.002125 -0.000170 0.120544 0.124592 0.170113 -0.544498 -0.062500 1 0 0 0 0 0 2 629722
-0.002125 -0.000170 0.120544 0.124601 0.170121 -0.544493 -0.062500 1 0 0 0 0 0 2 630733
-0.002125 -0.000170 0.120544 0.124593 0.170113 -0.544479 -0.062500 1 0 0 0 0 0 2 631723
-0.002125 -0.000170 0.120544 0.124601 0.170120 -0.544490 -0.062500 1 0 0 0 0 0 2 632733
-0.002125 -0.000170 0.120544 0.124602 0.170121 -0.544491 -0.062500 1 0 0 0 0 0 2 633723
-0.002125 -0.000170 0.120544 0.124582 0.170116 -0.544492 -0.062500 1 0 0 0 0 0 2 634733
-0.002125 -0.000170 0.120544 0.124591 0.170112 -0.544499 -0.062500 1 0 0 0 0 0 2 635723
-0.002125 -0.000170 0.120544 0.124601 0.170120 -0.544493 -0.062500 1 0 0 0 0 0 2 636724
-0.002125 -0.000170 0.120544 0.124589 0.170124 -0.544486 -0.062500 1 0 0 0 0 0 2 637733
-0.002125 -0.000170 0.120544 0.124600 0.170122 -0.544491 -0.062500 1 0 0 0 0 0 2 640124
-0.002125 -0.000170 0.120544 0.124597 0.170101 -0.544492 -0.062500 1 0 0 0 0 0 2 640234
-0.002125 -0.000170 0.120544 0.124589 0.170122 -0.544485 -0.062500 1 0 0 0 0 0 2 640743
-0.002125 -0.000170 0.120544 0.124600 0.170122 -0.544491 -0.062500 1 0 0 0 0 0 2 642562
-0.002125 -0.000170 0.120544 0.124594 0.170113 -0.544498 -0.062500 1 0 0 0 0 0 2 643741
-0.002125 -0.000170 0.120544 0.124589 0.170123 -0.544486 -0.062500 1 0 0 0 0 0 2 644734
-0.002125 -0.000170 0.120544 0.124600 0.170122 -0.544491 -0.062500 1 0 0 0 0 0 2 645739
-0.002125 -0.000170 0.120544 0.124593 0.170113 -0.544499 -0.062500 1 0 0 0 0 0 2 646731
-0.002125 -0.000170 0.120544 0.124592 0.170112 -0.544479 -0.062500 1 0 0 0 0 0 2 647743
-0.002125 -0.000170 0.120544 0.124601 0.170120 -0.544490 -0.062500 1 0 0 0 0 0 2 648750
-0.002125 -0.000170 0.120544 0.124602 0.170121 -0.544491 -0.062500 1 0 0 0 0 0 2 649744
-0.002125 -0.000170 0.120544 0.124582 0.170116 -0.544492 -0.062500 1 0 0 0 0 0 2 650736
-0.002125 -0.000170 0.120544 0.124600 0.170121 -0.544492 -0.062500 1 0 0 0 0 0 2 651734
-0.002125 -0.000170 0.120544 0.124593 0.170113 -0.544499 -0.062500 1 0 0 0 0 0 2 652716
-0.002125 -0.000170 0.120544 0.124592 0.170112 -0.544479 -0.062500 1 0 0 0 0 0 2 653734
-0.002125 -0.000170 0.120544 0.124601 0.170120 -0.544490 -0.062500 1 0 0 0 0 0 2 654735
-0.002125 -0.000170 0.120544 0.124602 0.170121 -0.544491 -0.062500 1 0 0 0 0 0 2 655736
-0.002125 -0.000170 0.120544 0.124590 0.170125 -0.544485 -0.062500 1 0 0 0 0 0 2 656735
-0.002125 -0.000170 0.120544 0.124593 0.170113 -0.544498 -0.062500 1 0 0 0 0 0 2 657805
-0.002125 -0.000170 0.120544 0.124593 0.170112 -0.544499 -0.062500 1 0 0 0 0 0 2 658743
-0.002125 -0.000170 0.120544 0.124589 0.170123 -0.544486 -0.062500 1 0 0 0 0 0 2 659803
-0.002125 -0.000170 0.120544 0.124600 0.170122 -0.544491 -0.062500 1 0 0 0 0 0 2 660789
-0.002125 -0.000170 0.120544 0.124605 0.170110 -0.544485 -0.062500 1 0 0 0 0 0 2 661797
-0.002125 -0.000170 0.120544 0.124590 0.170123 -0.544484 -0.062500 1 0 0 0 0 0 2 662772
-0.002125 -0.000170 0.120544 0.124593 0.170113 -0.544497 -0.062500 1 0 0 0 0 0 2 663795
-0.002125 -0.000170 0.120544 0.124601 0.170121 -0.544492 -0.062500 1 0 0 0 0 0 2 664774
-0.002125 -0.000170 0.120544 0.124590 0.170125 -0.544485 -0.062500 1 0 0 0 0 0 2 665768
-0.002125 -0.000170 0.120544 0.124592 0.170113 -0.544498 -0.062500 1 0 0 0 0 0 2 666769
-0.002125 -0.000170 0.120544 0.124601 0.170121 -0.544492 -0.062500 1 0 0 0 0 0 2 667769
-0.002125 -0.000170 0.120544 0.124585 0.170104 -0.544486 -0.062500 1 0 0 0 0 0 2 668768
-0.002125 -0.000170 0.120544 0.124600 0.170119 -0.544491 -0.062500 1 0 0 0 0 0 2 669765
-0.002125 -0.000170 0.120544 0.124602 0.170121 -0.544491 -0.062500 1 0 0 0 0 0 2 670813
-0.002125 -0.000170 0.120544 0.124590 0.170124 -0.544485 -0.062500 1 0 0 0 0 0 2 671798
-0.002125 -0.000170 0.120544 0.124592 0.170113 -0.544498 -0.062500 1 0 0 0 0 0 2 672805
-0.002125 -0.000170 0.120544 0.124601 0.170121 -0.544492 -0.062500 1 0 0 0 0 0 2 673793
-0.002125 -0.000170 0.120544 0.124581 0.170116 -0.544492 -0.062500 1 0 0 0 0 0 2 674770
-0.002125 -0.000170 0.120544 0.124603 0.170109 -0.544485 -0.062500 1 0 0 0 0 0 2 675768
-0.002125 -0.000170 0.120544 0.124602 0.170120 -0.544491 -0.062500 1 0 0 0 0 0 2 676769
-0.002125 -0.000170 0.120544 0.124590 0.170124 -0.544485 -0.062500 1 0 0 0 0 0 2 677768
-0.002125 -0.000170 0.120544 0.124592 0.170113 -0.544498 -0.062500 1 0 0 0 0 0 2 678767
-0.002125 -0.000170 0.120544 0.124601 0.170121 -0.544492 -0.062500 1 0 0 0 0 0 2 679770
-0.002125 -0.000170 0.120544 0.124590 0.170125 -0.544485 -0.062500 1 0 0 0 0 0 2 680808
-0.002125 -0.000170 0.120544 0.124592 0.170113 -0.544498 -0.062500 1 0 0 0 0 0 2 681814
-0.002125 -0.000170 0.120544 0.124592 0.170112 -0.544479 -0.062500 1 0 0 0 0 0 2 682820
-0.002125 -0.000170 0.120544 0.124592 0.170112 -0.544497 -0.062500 1 0 0 0 0 0 2 683810
-0.002125 -0.000170 0.120544 0.124601 0.170120 -0.544492 -0.062500 1 0 0 0 0 0 2 684807
-0.002125 -0.000170 0.120544 0.124602 0.170121 -0.544492 -0.062500 1 0 0 0 0 0 2 685810
-0.002125 -0.000170 0.120544 0.124590 0.170124 -0.544485 -0.062500 1 0 0 0 0 0 2 687013
-0.002125 -0.000170 0.120544 0.124592 0.170113 -0.544498 -0.062500 1 0 0 0 0 0 2 687735
-0.002125 -0.000170 0.120544 0.124588 0.170124 -0.544486 -0.062500 1 0 0 0 0 0 2 688736
-0.002125 -0.000170 0.120544 0.124604 0.170110 -0.544484 -0.062500 1 0 0 0 0 0 2 689733
-0.002125 -0.000170 0.120544 0.124602 0.170120 -0.544490 -0.062500 1 0 0 0 0 0 2 690732
-0.002125 -0.000170 0.120544 0.124594 0.170113 -0.544498 -0.062500 1 0 0 0 0 0 2 691735
-0.002125 -0.000170 0.120544 0.124589 0.170123 -0.544486 -0.062500 1 0 0 0 0 0 2 692731
-0.002125 -0.000170 0.120544 0.124592 0.170113 -0.544498 -0.062500 1 0 0 0 0 0 2 693731
-0.002125 -0.000170 0.120544 0.124588 0.170124 -0.544486 -0.062500 1 0 0 0 0 0 2 694731
-0.002125 -0.000170 0.120544 0.124600 0.170122 -0.544491 -0.062500 1 0 0 0 0 0 2 695733
-0.002125 -0.000170 0.120544 0.124597 0.170101 -0.544492 -0.062500 1 0 0 0 0 0 2 696735
-0.002125 -0.000170 0.120544 0.124589 0.170122 -0.544485 -0.062500 1 0 0 0 0 0 2 697723
-0.002125 -0.000170 0.120544 0.124600 0.170121 -0.544491 -0.062500 1 0 0 0 0 0 2 698730
-0.002125 -0.000170 0.120544 0.124593 0.170113 -0.544498 -0.062500 1 0 0 0 0 0 2 699773
-0.002125 -0.000170 0.120544 0.124589 0.170123 -0.544486 -0.062500 1 0 0 0 0 0 2 700790
-0.002125 -0.000170 0.120544 0.124600 0.170122 -0.544491 -0.062500 1 0 0 0 0 0 2 701772
-0.002125 -0.000170 0.120544 0.124593 0.170113 -0.544499 -0.062500 1 0 0 0 0 0 2 702789
-0.002125 -0.000170 0.120544 0.124592 0.170112 -0.544479 -0.062500 1 0 0 0 0 0 2 703789
-0.002125 -0.000170 0.120544 0.124601 0.170120 -0.544490 -0.062500 1 0 0 0 0 0 2 704773
-0.002125 -0.000170 0.120544 0.124593 0.170112 -0.544498 -0.062500 1 0 0 0 0 0 2 705789
-0.002125 -0.000170 0.120544 0.124589 0.170123 -0.544486 -0.062500 1 0 0 0 0 0 2 706772
-0.002125 -0.000170 0.120544 0.124600 0.170122 -0.544491 -0.062500 1 0 0 0 0 0 2 707787
-0.002125 -0.000170 0.120544 0.124593 0.170113 -0.544499 -0.062500 1 0 0 0 0 0 2 708772
-0.002125 -0.000170 0.120544 0.124588 0.170124 -0.544486 -0.062500 1 0 0 0 0 0 2 709788
-0.002125 -0.000170 0.120544 0.124603 0.170110 -0.544484 -0.062500 1 0 0 0 0 0 2 710773
-0.002125 -0.000170 0.120544 0.124602 0.170120 -0.544491 -0.062500 1 0 0 0 0 0 2 711731
-0.002125 -0.000170 0.120544 0.124602 0.170121 -0.544491 -0.062500 1 0 0 0 0 0 2 712727
-0.002125 -0.000170 0.120544 0.124582 0.170116 -0.544492 -0.062500 1 0 0 0 0 0 2 713730
-0.002125 -0.000170 0.120544 0.124600 0.170121 -0.544492 -0.062500 1 0 0 0 0 0 2 714719
-0.002125 -0.000170 0.120544 0.124581 0.170116 -0.544492 -0.062500 1 0 0 0 0 0 2 716096
-0.002125 -0.000170 0.120544 0.124599 0.170121 -0.544492 -0.062500 1 0 0 0 0 0 2 716733
-0.002125 -0.000170 0.120544 0.124605 0.170110 -0.544485 -0.062500 1 0 0 0 0 0 2 718376
-0.002125 -0.000170 0.120544 0.124603 0.170120 -0.544491 -0.062500 1 0 0 0 0 0 2 718722
-0.002125 -0.000170 0.120544 0.124582 0.170115 -0.544492 -0.062500 1 0 0 0 0 0 2 719731
-0.002125 -0.000170 0.120544 0.124600 0.170121 -0.544492 -0.062500 1 0 0 0 0 0 2 720731
-0.002125 -0.000170 0.120544 0.124590 0.170125 -0.544485 -0.062500 1 0 0 0 0 0 2 721720
-0.002125 -0.000170 0.120544 0.124592 0.170113 -0.544498 -0.062500 1 0 0 0 0 0 2 722731
-0.002125 -0.000170 0.120544 0.124601 0.170121 -0.544492 -0.062500 1 0 0 0 0 0 2 723723
-0.002125 -0.000170 0.120544 0.124585 0.170104 -0.544486 -0.062500 1 0 0 0 0 0 2 724738
-0.002125 -0.000170 0.120544 0.124600 0.170119 -0.544491 -0.062500 1 0 0 0 0 0 2 725740
-0.002125 -0.000170 0.120544 0.124602 0.170121 -0.544491 -0.062500 1 0 0 0 0 0 2 726729
-0.002125 -0.000170 0.120544 0.124590 0.170124 -0.544485 -0.062500 1 0 0 0 0 0 2 727738
-0.002125 -0.000170 0.120544 0.124592 0.170113 -0.544498 -0.062500 1 0 0 0 0 0 2 728736
-0.002125 -0.000170 0.120544 0.124601 0.170121 -0.544492 -0.062500 1 0 0 0 0 0 2 729726
-0.002125 -0.000170 0.120544 0.124581 0.170116 -0.544492 -0.062500 1 0 0 0 0 0 2 730731
-0.002125 -0.000170 0.120544 0.124603 0.170109 -0.544485 -0.062500 1 0 0 0 0 0 2 731729
-0.002125 -0.000170 0.120544 0.124602 0.170120 -0.544491 -0.062500 1 0 0 0 0 0 2 732730
-0.002125 -0.000170 0.120544 0.124590 0.170124 -0.544485 -0.062500 1 0 0 0 0 0 2 733739
-0.002125 -0.000170 0.120544 0.124592 0.170113 -0.544498 -0.062500 1 0 0 0 0 0 2 734738
-0.002125 -0.000170 0.120544 0.124601 0.170121 -0.544492 -0.062500 1 0 0 0 0 0 2 735737
-0.002125 -0.000170 0.120544 0.124590 0.170125 -0.544485 -0.062500 1 0 0 0 0 0 2 736744
-0.002125 -0.000170 0.120544 0.124592 0.170113 -0.544498 -0.062500 1 0 0 0 0 0 2 737739
-0.002125 -0.000170 0.120544 0.124604 0.170109 -0.544486 -0.062500 1 0 0 0 0 0 2 738734
-0.002125 -0.000170 0.120544 0.124590 0.170123 -0.544484 -0.062500 1 0 0 0 0 0 2 739733
-0.002125 -0.000170 0.120544 0.124592 0.170113 -0.544497 -0.062500 1 0 0 0 0 0 2 740731
-0.002125 -0.000170 0.120544 0.124601 0.170120 -0.544492 -0.062500 1 0 0 0 0 0 2 741731
-0.002125 -0.000170 0.120544 0.124590 0.170124 -0.544485 -0.062500 1 0 0 0 0 0 2 742729
-0.002125 -0.000170 0.120544 0.124592 0.170113 -0.544498 -0.062500 1 0 0 0 0 0 2 743733
-0.002125 -0.000170 0.120544 0.124601 0.170121 -0.544492 -0.062500 1 0 0 0 0 0 2 744730
-0.002125 -0.000170 0.120544 0.124593 0.170113 -0.544479 -0.062500 1 0 0 0 0 0 2 745731
-0.002125 -0.000170 0.120544 0.124593 0.170112 -0.544497 -0.062500 1 0 0 0 0 0 2 746713
-0.002125 -0.000170 0.120544 0.124601 0.170120 -0.544492 -0.062500 1 0 0 0 0 0 2 747732
-0.002125 -0.000170 0.120544 0.124590 0.170124 -0.544485 -0.062500 1 0 0 0 0 0 2 748729
-0.002125 -0.000170 0.120544 0.124592 0.170113 -0.544498 -0.062500 1 0 0 0 0 0 2 749731
-0.002125 -0.000170 0.120544 0.124601 0.170121 -0.544492 -0.062500 1 0 0 0 0 0 2 750731
-0.002125 -0.000170 0.120544 0.124589 0.170124 -0.544485 -0.062500 1 0 0 0 0 0 2 751732
-0.002125 -0.000170 0.120544 0.124592 0.170113 -0.544498 -0.062500 1 0 0 0 0 0 2 752736
-0.002125 -0.000170 0.120544 0.124604 0.170109 -0.544486 -0.062500 1 0 0 0 0 0 2 753736
-0.002125 -0.000170 0.120544 0.124590 0.170123 -0.544485 -0.062500 1 0 0 0 0 0 2 754734
-0.002125 -0.000170 0.120544 0.124592 0.170113 -0.544498 -0.062500 1 0 0 0 0 0 2 755734
-0.002125 -0.000170 0.120544 0.124601 0.170120 -0.544492 -0.062500 1 0 0 0 0 0 2 756712
-0.002125 -0.000170 0.120544 0.124589 0.170124 -0.544485 -0.062500 1 0 0 0 0 0 2 757731
-0.002125 -0.000170 0.120544 0.124592 0.170113 -0.544498 -0.062500 1 0 0 0 0 0 2 758730
-0.002125 -0.000170 0.120544 0.124604 0.170109 -0.544486 -0.062500 1 0 0 0 0 0 2 759732
-0.002125 -0.000170 0.120544 0.124590 0.170123 -0.544485 -0.062500 1 0 0 0 0 0 2 760730
-0.002125 -0.000170 0.120544 0.124592 0.170113 -0.544498 -0.062500 1 0 0 0 0 0 2 761730
-0.002125 -0.000170 0.120544 0.124601 0.170120 -0.544492 -0.062500 1 0 0 0 0 0 2 762729
-0.002125 -0.000170 0.120544 0.124589 0.170124 -0.544485 -0.062500 1 0 0 0 0 0 2 763731
-0.002125 -0.000170 0.120544 0.124600 0.170122 -0.544491 -0.062500 1 0 0 0 0 0 2 764732
-0.002125 -0.000170 0.120544 0.124593 0.170113 -0.544499 -0.062500 1 0 0 0 0 0 2 765722
-0.002125 -0.000170 0.120544 0.124592 0.170112 -0.544479 -0.062500 1 0 0 0 0 0 2 766855
-0.002125 -0.000170 0.120544 0.124592 0.170111 -0.544497 -0.062500 1 0 0 0 0 0 2 767736
-0.002125 -0.000170 0.120544 0.124601 0.170120 -0.544492 -0.062500 1 0 0 0 0 0 2 768733
-0.002125 -0.000170 0.120544 0.124589 0.170124 -0.544485 -0.062500 1 0 0 0 0 0 2 769711
-0.002125 -0.000170 0.120544 0.124600 0.170122 -0.544491 -0.062500 1 0 0 0 0 0 2 770730
-0.002125 -0.000170 0.120544 0.124593 0.170113 -0.544498 -0.062500 1 0 0 0 0 0 2 771731
-0.002125 -0.000170 0.120544 0.124589 0.170124 -0.544486 -0.062500 1 0 0 0 0 0 2 772730
-0.002125 -0.000170 0.120544 0.124600 0.170122 -0.544491 -0.062500 1 0 0 0 0 0 2 773838
-0.002125 -0.000170 0.120544 0.124597 0.170101 -0.544492 -0.062500 1 0 0 0 0 0 2 774856
-0.002125 -0.000170 0.120544 0.124589 0.170122 -0.544485 -0.062500 1 0 0 0 0 0 2 775730
-0.002125 -0.000170 0.120544 0.124600 0.170121 -0.544491 -0.062500 1 0 0 0 0 0 2 776846
-0.002125 -0.000170 0.120544 0.124593 0.170113 -0.544498 -0.062500 1 0 0 0 0 0 2 777719
-0.002125 -0.000170 0.120544 0.124589 0.170123 -0.544486 -0.062500 1 0 0 0 0 0 2 778854
-0.002125 -0.000170 0.120544 0.124600 0.170122 -0.544491 -0.062500 1 0 0 0 0 0 2 779922
-0.002125 -0.000170 0.120544 0.124593 0.170113 -0.544499 -0.062500 1 0 0 0 0 0 2 780910
-0.002125 -0.000170 0.120544 0.124592 0.170112 -0.544479 -0.062500 1 0 0 0 0 0 2 781770
-0.002125 -0.000170 0.120544 0.124601 0.170120 -0.544490 -0.062500 1 0 0 0 0 0 2 782912
-0.002125 -0.000170 0.120544 0.124602 0.170121 -0.544491 -0.062500 1 0 0 0 0 0 2 783844
-0.002125 -0.000170 0.120544 0.124590 0.170125 -0.544485 -0.062500 1 0 0 0 0 0 2 784850
-0.002125 -0.000170 0.120544 0.124592 0.170113 -0.544498 -0.062500 1 0 0 0 0 0 2 785843
-0.002125 -0.000170 0.120544 0.124601 0.170121 -0.544492 -0.062500 1 0 0 0 0 0 2 786853
-0.002125 -0.000170 0.120544 0.124581 0.170116 -0.544492 -0.062500 1 0 0 0 0 0 2 787853
-0.002125 -0.000170 0.120544 0.124603 0.170109 -0.544485 -0.062500 1 0 0 0 0 0 2 788717
-0.002125 -0.000170 0.120544 0.124602 0.170120 -0.544491 -0.062500 1 0 0 0 0 0 2 789728
-0.002125 -0.000170 0.120544 0.124590 0.170124 -0.544485 -0.062500 1 0 0 0 0 0 2 790842
-0.002125 -0.000170 0.120544 0.124592 0.170113 -0.544498 -0.062500 1 0 0 0 0 0 2 792212
-0.002125 -0.000170 0.120544 0.124601 0.170121 -0.544492 -0.062500 1 0 0 0 0 0 2 792856
-0.002125 -0.000170 0.120544 0.124581 0.170116 -0.544492 -0.062500 1 0 0 0 0 0 2 794489
-0.002125 -0.000170 0.120544 0.124599 0.170121 -0.544492 -0.062500 1 0 0 0 0 0 2 794720
-0.002125 -0.000170 0.120544 0.124605 0.170110 -0.544485 -0.062500 1 0 0 0 0 0 2 795855
-0.002125 -0.000170 0.120544 0.124590 0.170123 -0.544484 -0.062500 1 0 0 0 0 0 2 796844
-0.002125 -0.000170 0.120544 0.124592 0.170113 -0.544497 -0.062500 1 0 0 0 0 0 2 797853
-0.002125 -0.000170 0.120544 0.124601 0.170121 -0.544492 -0.062500 1 0 0 0 0 0 2 798845
-0.002125 -0.000170 0.120544 0.124590 0.170125 -0.544485 -0.062500 1 0 0 0 0 0 2 799727
-0.002125 -0.000170 0.120544 0.124592 0.170113 -0.544498 -0.062500 1 0 0 0 0 0 2 800863
-0.002125 -0.000170 0.120544 0.124601 0.170121 -0.544492 -0.062500 1 0 0 0 0 0 2 801866
-0.002125 -0.000170 0.120544 0.124585 0.170104 -0.544486 -0.062500 1 0 0 0 0 0 2 802852
-0.002125 -0.000170 0.120544 0.124600 0.170119 -0.544491 -0.062500 1 0 0 0 0 0 2 803725
-0.002125 -0.000170 0.120544 0.124602 0.170121 -0.544492 -0.062500 1 0 0 0 0 0 2 804729
-0.002125 -0.000170 0.120544 0.124590 0.170124 -0.544485 -0.062500 1 0 0 0 0 0 2 805863
-0.002125 -0.000170 0.120544 0.124592 0.170113 -0.544498 -0.062500 1 0 0 0 0 0 2 806851
-0.002125 -0.000170 0.120544 0.124601 0.170121 -0.544492 -0.062500 1 0 0 0 0 0 2 807855
-0.002125 -0.000170 0.120544 0.124581 0.170116 -0.544492 -0.062500 1 0 0 0 0 0 2 808861
-0.002125 -0.000170 0.120544 0.124603 0.170109 -0.544485 -0.062500 1 0 0 0 0 0 2 810161
-0.002125 -0.000170 0.120544 0.124602 0.170120 -0.544491 -0.062500 1 0 0 0 0 0 2 810860
-0.002125 -0.000170 0.120544 0.124590 0.170124 -0.544485 -0.062500 1 0 0 0 0 0 2 811857
-0.002125 -0.000170 0.120544 0.124592 0.170113 -0.544498 -0.062500 1 0 0 0 0 0 2 812854
-0.002125 -0.000170 0.120544 0.124601 0.170121 -0.544492 -0.062500 1 0 0 0 0 0 2 813854
-0.002125 -0.000170 0.120544 0.124590 0.170125 -0.544485 -0.062500 1 0 0 0 0 0 2 814854
-0.002125 -0.000170 0.120544 0.124592 0.170113 -0.544498 -0.062500 1 0 0 0 0 0 2 815858
-0.002125 -0.000170 0.120544 0.124604 0.170109 -0.544486 -0.062500 1 0 0 0 0 0 2 816835
-0.002125 -0.000170 0.120544 0.124590 0.170123 -0.544484 -0.062500 1 0 0 0 0 0 2 817854
-0.002125 -0.000170 0.120544 0.124592 0.170113 -0.544498 -0.062500 1 0 0 0 0 0 2 818852
-0.002125 -0.000170 0.120544 0.124601 0.170120 -0.544492 -0.062500 1 0 0 0 0 0 2 819853
-0.002125 -0.000170 0.120544 0.124590 0.170124 -0.544485 -0.062500 1 0 0 0 0 0 2 820908
-0.002125 -0.000170 0.120544 0.124592 0.170113 -0.544498 -0.062500 1 0 0 0 0 0 2 821855
-0.002125 -0.000170 0.120544 0.124601 0.170121 -0.544493 -0.062500 1 0 0 0 0 0 2 822856
-0.002125 -0.000170 0.120544 0.124593 0.170113 -0.544479 -0.062500 1 0 0 0 0 0 2 823715
-0.002125 -0.000170 0.120544 0.124593 0.170112 -0.544497 -0.062500 1 0 0 0 0 0 2 824835
-0.002125 -0.000170 0.120544 0.124601 0.170120 -0.544492 -0.062500 1 0 0 0 0 0 2 825854
-0.002125 -0.000170 0.120544 0.124590 0.170124 -0.544485 -0.062500 1 0 0 0 0 0 2 826852
-0.002125 -0.000170 0.120544 0.124592 0.170113 -0.544498 -0.062500 1 0 0 0 0 0 2 827853
-0.002125 -0.000170 0.120544 0.124601 0.170121 -0.544493 -0.062500 1 0 0 0 0 0 2 828709
-0.002125 -0.000170 0.120544 0.124590 0.170125 -0.544486 -0.062500 1 0 0 0 0 0 2 829730
-0.002125 -0.000170 0.120544 0.124596 0.170101 -0.544491 -0.062500 1 0 0 0 0 0 2 830854
-0.002125 -0.000170 0.120544 0.124601 0.170119 -0.544492 -0.062500 1 0 0 0 0 0 2 831853
-0.002125 -0.000170 0.120544 0.124590 0.170124 -0.544485 -0.062500 1 0 0 0 0 0 2 832864
-0.002125 -0.000170 0.120544 0.124592 0.170113 -0.544498 -0.062500 1 0 0 0 0 0 2 833854
-0.002125 -0.000170 0.120544 0.124601 0.170120 -0.544493 -0.062500 1 0 0 0 0 0 2 834857
-0.002130 -0.000152 0.120534 0.199084 -0.085223 -0.397213 -0.062500 1 0 0 0 0 0 2 835854
-0.002133 -0.000143 0.120530 0.175244 0.000680 -0.468953 -0.062500 1 0 0 0 0 0 2 836852
-0.002134 -0.000138 0.120529 0.156543 0.064883 -0.506272 -0.062500 1 0 0 0 0 0 2 837855
-0.002135 -0.000136 0.120529 0.146264 0.099063 -0.520515 -0.062500 1 0 0 0 0 0 2 838854
-0.002135 -0.000135 0.120528 0.140939 0.116370 -0.525600 -0.062500 1 0 0 0 0 0 2 839845
-0.002135 -0.000134 0.120528 0.138245 0.125022 -0.527389 -0.062500 1 0 0 0 0 0 2 840855
-0.002135 -0.000134 0.120528 0.136875 0.129346 -0.528011 -0.062500 1 0 0 0 0 0 2 841856
-0.002135 -0.000134 0.120528 0.136189 0.131511 -0.528227 -0.062500 1 0 0 0 0 0 2 842853
-0.002135 -0.000134 0.120528 0.135846 0.132594 -0.528298 -0.062500 1 0 0 0 0 0 2 843854
-0.002135 -0.000134 0.120528 0.135658 0.133134 -0.528327 -0.062500 1 0 0 0 0 0 2 844853
-0.002135 -0.000134 0.120528 0.135584 0.133404 -0.528337 -0.062500 1 0 0 0 0 0 2 845852
-0.002135 -0.000134 0.120528 0.135530 0.133549 -0.528346 -0.062500 1 0 0 0 0 0 2 846852
-0.002135 -0.000134 0.120528 0.135521 0.133613 -0.528347 -0.062500 1 0 0 0 0 0 2 847853
-0.002135 -0.000134 0.120528 0.135501 0.133642 -0.528335 -0.062500 1 0 0 0 0 0 2 848857
-0.002135 -0.000134 0.120528 0.135493 0.133667 -0.528347 -0.062500 1 0 0 0 0 0 2 849855
-0.002135 -0.000134 0.120528 0.135500 0.133678 -0.528341 -0.062500 1 0 0 0 0 0 2 850852
-0.002135 -0.000134 0.120528 0.135502 0.133679 -0.528340 -0.062500 1 0 0 0 0 0 2 851845
-0.002135 -0.000134 0.120528 0.135494 0.133670 -0.528347 -0.062500 1 0 0 0 0 0 2 852853
-0.002135 -0.000134 0.120528 0.135489 0.133680 -0.528335 -0.062500 1 0 0 0 0 0 2 853853
-0.002135 -0.000134 0.120528 0.135501 0.133678 -0.528339 -0.062500 1 0 0 0 0 0 2 854842
-0.002135 -0.000134 0.120528 0.135494 0.133669 -0.528347 -0.062500 1 0 0 0 0 0 2 855911
-0.002135 -0.000134 0.120528 0.135486 0.133691 -0.528341 -0.062500 1 0 0 0 0 0 2 856895
-0.002135 -0.000134 0.120528 0.135500 0.133679 -0.528340 -0.062500 1 0 0 0 0 0 2 857912
-0.002135 -0.000134 0.120528 0.135494 0.133669 -0.528347 -0.062500 1 0 0 0 0 0 2 858894
-0.002135 -0.000134 0.120528 0.135489 0.133679 -0.528334 -0.062500 1 0 0 0 0 0 2 859913
-0.002135 -0.000134 0.120528 0.135497 0.133690 -0.528346 -0.062500 1 0 0 0 0 0 2 860892
-0.002135 -0.000134 0.120528 0.135494 0.133670 -0.528348 -0.062500 1 0 0 0 0 0 2 861910
-0.002135 -0.000134 0.120528 0.135489 0.133680 -0.528334 -0.062500 1 0 0 0 0 0 2 862895
-0.002135 -0.000134 0.120528 0.135497 0.133690 -0.528346 -0.062500 1 0 0 0 0 0 2 863908
-0.002135 -0.000134 0.120528 0.135493 0.133670 -0.528348 -0.062500 1 0 0 0 0 0 2 864919
-0.002135 -0.000134 0.120528 0.135489 0.133680 -0.528335 -0.062500 1 0 0 0 0 0 2 865895
-0.002135 -0.000134 0.120528 0.135497 0.133690 -0.528346 -0.062500 1 0 0 0 0 0 2 866909
-0.002135 -0.000134 0.120528 0.135493 0.133670 -0.528348 -0.062500 1 0 0 0 0 0 2 868375
-0.002135 -0.000134 0.120528 0.135489 0.133680 -0.528335 -0.062500 1 0 0 0 0 0 2 868843
-0.002135 -0.000134 0.120528 0.135501 0.133678 -0.528339 -0.062500 1 0 0 0 0 0 2 870660
-0.002135 -0.000134 0.120528 0.135490 0.133681 -0.528354 -0.062500 1 0 0 0 0 0 2 871849
-0.002135 -0.000134 0.120528 0.135489 0.133681 -0.528335 -0.062500 1 0 0 0 0 0 2 872855
-0.002135 -0.000134 0.120528 0.135501 0.133678 -0.528339 -0.062500 1 0 0 0 0 0 2 873842
-0.002135 -0.000134 0.120528 0.135494 0.133669 -0.528347 -0.062500 1 0 0 0 0 0 2 874852
-0.002135 -0.000134 0.120528 0.135486 0.133691 -0.528341 -0.062500 1 0 0 0 0 0 2 875841
-0.002135 -0.000134 0.120528 0.135500 0.133679 -0.528340 -0.062500 1 0 0 0 0 0 2 876853
-0.002135 -0.000134 0.120528 0.135494 0.133669 -0.528347 -0.062500 1 0 0 0 0 0 2 877843
-0.002135 -0.000134 0.120528 0.135489 0.133679 -0.528334 -0.062500 1 0 0 0 0 0 2 878872
-0.002135 -0.000134 0.120528 0.135497 0.133689 -0.528346 -0.062500 1 0 0 0 0 0 2 879850
-0.002135 -0.000134 0.120528 0.135502 0.133679 -0.528341 -0.062500 1 0 0 0 0 0 2 880861
-0.002135 -0.000134 0.120528 0.135482 0.133672 -0.528340 -0.062500 1 0 0 0 0 0 2 881860
-0.002135 -0.000134 0.120528 0.135496 0.133689 -0.528347 -0.062500 1 0 0 0 0 0 2 882857
-0.002135 -0.000134 0.120528 0.135502 0.133679 -0.528341 -0.062500 1 0 0 0 0 0 2 883838
-0.002135 -0.000134 0.120528 0.135482 0.133672 -0.528341 -0.062500 1 0 0 0 0 0 2 884858
-0.002135 -0.000134 0.120528 0.135496 0.133689 -0.528347 -0.062500 1 0 0 0 0 0 2 885847
-0.002135 -0.000134 0.120528 0.135502 0.133679 -0.528341 -0.062500 1 0 0 0 0 0 2 886871
-0.002135 -0.000134 0.120528 0.135482 0.133672 -0.528341 -0.062500 1 0 0 0 0 0 2 887863
-0.002135 -0.000134 0.120528 0.135500 0.133677 -0.528340 -0.062500 1 0 0 0 0 0 2 888856
-0.002135 -0.000134 0.120528 0.135499 0.133689 -0.528347 -0.062500 1 0 0 0 0 0 2 889863
-0.002135 -0.000134 0.120528 0.135481 0.133673 -0.528341 -0.062500 1 0 0 0 0 0 2 890860
-0.002135 -0.000134 0.120528 0.135500 0.133677 -0.528340 -0.062500 1 0 0 0 0 0 2 891854
-0.002135 -0.000134 0.120528 0.135499 0.133689 -0.528347 -0.062500 1 0 0 0 0 0 2 892853
-0.002135 -0.000134 0.120528 0.135481 0.133673 -0.528341 -0.062500 1 0 0 0 0 0 2 893851
-0.002135 -0.000134 0.120528 0.135500 0.133677 -0.528340 -0.062500 1 0 0 0 0 0 2 894852
-0.002135 -0.000134 0.120528 0.135502 0.133678 -0.528340 -0.062500 1 0 0 0 0 0 2 895857
-0.002135 -0.000134 0.120528 0.135478 0.133683 -0.528347 -0.062500 1 0 0 0 0 0 2 896854
-0.002154 -0.000129 0.120538 0.400769 0.071306 -0.667103 -0.062500 1 0 0 0 0 0 2 897860
-0.002164 -0.000127 0.120542 0.310638 0.092108 -0.599413 -0.062500 1 0 0 0 0 0 2 898851
-0.002169 -0.000126 0.120543 0.243915 0.107804 -0.564276 -0.062500 1 0 0 0 0 0 2 899835
-0.002171 -0.000125 0.120543 0.208604 0.116197 -0.550884 -0.062500 1 0 0 0 0 0 2 900849
-0.002172 -0.000125 0.120543 0.190851 0.120452 -0.546118 -0.062500 1 0 0 0 0 0 2 901852
-0.002173 -0.000125 0.120544 0.181980 0.122597 -0.544435 -0.062500 1 0 0 0 0 0 2 902849
-0.002173 -0.000125 0.120544 0.177551 0.123666 -0.543855 -0.062500 1 0 0 0 0 0 2 903852
-0.002173 -0.000125 0.120544 0.175349 0.124203 -0.543655 -0.062500 1 0 0 0 0 0 2 904855
-0.002173 -0.000125 0.120544 0.174251 0.124466 -0.543580 -0.062500 1 0 0 0 0 0 2 905851
-0.002173 -0.000125 0.120544 0.173699 0.124609 -0.543560 -0.062500 1 0 0 0 0 0 2 906832
-0.002173 -0.000125 0.120544 0.173431 0.124674 -0.543552 -0.062500 1 0 0 0 0 0 2 907852
-0.002173 -0.000125 0.120544 0.173286 0.124709 -0.543542 -0.062500 1 0 0 0 0 0 2 908851
-0.002173 -0.000125 0.120544 0.173230 0.124722 -0.543535 -0.062500 1 0 0 0 0 0 2 909850
-0.002173 -0.000125 0.120544 0.173181 0.124734 -0.543549 -0.062500 1 0 0 0 0 0 2 910833
-0.002173 -0.000125 0.120544 0.173165 0.124738 -0.543545 -0.062500 1 0 0 0 0 0 2 911854
-0.002173 -0.000125 0.120544 0.173164 0.124738 -0.543544 -0.062500 1 0 0 0 0 0 2 912853
-0.002173 -0.000125 0.120544 0.173153 0.124741 -0.543538 -0.062500 1 0 0 0 0 0 2 913851
-0.002173 -0.000125 0.120544 0.173151 0.124741 -0.543537 -0.062500 1 0 0 0 0 0 2 914851
-0.002173 -0.000125 0.120544 0.173155 0.124729 -0.543550 -0.062500 1 0 0 0 0 0 2 915853
-0.002178 -0.000107 0.120533 0.247567 -0.130466 -0.396075 -0.062500 1 0 0 0 0 0 2 916852
-0.002181 -0.000097 0.120529 0.223779 -0.044614 -0.467912 -0.062500 1 0 0 0 0 0 2 917831
-0.002183 -0.000093 0.120528 0.205083 0.019536 -0.505278 -0.062500 1 0 0 0 0 0 2 918827
-0.002183 -0.000091 0.120528 0.194826 0.053716 -0.519534 -0.062500 1 0 0 0 0 0 2 919916
-0.002184 -0.000089 0.120527 0.189501 0.070997 -0.524632 -0.062500 1 0 0 0 0 0 2 920894
-0.002184 -0.000089 0.120527 0.186804 0.079655 -0.526414 -0.062500 1 0 0 0 0 0 2 921912
-0.002184 -0.000089 0.120527 0.185418 0.083992 -0.527039 -0.062500 1 0 0 0 0 0 2 922916
-0.002184 -0.000088 0.120527 0.184743 0.086156 -0.527264 -0.062500 1 0 0 0 0 0 2 923884
-0.002184 -0.000088 0.120527 0.184389 0.087242 -0.527329 -0.062500 1 0 0 0 0 0 2 924908
-0.002184 -0.000088 0.120527 0.184215 0.087768 -0.527358 -0.062500 1 0 0 0 0 0 2 925907
-0.002184 -0.000088 0.120527 0.184139 0.088048 -0.527375 -0.062500 1 0 0 0 0 0 2 926883
-0.002184 -0.000088 0.120527 0.184097 0.088191 -0.527371 -0.062500 1 0 0 0 0 0 2 927909
-0.002184 -0.000088 0.120527 0.184069 0.088249 -0.527371 -0.062500 1 0 0 0 0 0 2 928914
-0.002184 -0.000088 0.120527 0.184056 0.088286 -0.527372 -0.062500 1 0 0 0 0 0 2 929883
-0.002184 -0.000088 0.120527 0.184052 0.088300 -0.527378 -0.062500 1 0 0 0 0 0 2 930885
-0.002184 -0.000088 0.120527 0.184040 0.088304 -0.527373 -0.062500 1 0 0 0 0 0 2 931886
-0.002184 -0.000088 0.120527 0.184046 0.088312 -0.527365 -0.062500 1 0 0 0 0 0 2 932893
-0.002184 -0.000088 0.120527 0.184035 0.088315 -0.527378 -0.062500 1 0 0 0 0 0 2 933907
-0.002184 -0.000088 0.120527 0.184054 0.088322 -0.527379 -0.062500 1 0 0 0 0 0 2 934891
-0.002184 -0.000088 0.120527 0.184048 0.088314 -0.527366 -0.062500 1 0 0 0 0 0 2 935906
-0.002184 -0.000088 0.120527 0.184044 0.088324 -0.527371 -0.062500 1 0 0 0 0 0 2 936889
-0.002184 -0.000088 0.120527 0.184035 0.088317 -0.527378 -0.062500 1 0 0 0 0 0 2 937891
-0.002184 -0.000088 0.120527 0.184055 0.088322 -0.527379 -0.062500 1 0 0 0 0 0 2 938907
-0.002184 -0.000088 0.120527 0.184048 0.088314 -0.527366 -0.062500 1 0 0 0 0 0 2 939891
-0.002184 -0.000088 0.120527 0.184036 0.088316 -0.527378 -0.062500 1 0 0 0 0 0 2 940903
-0.002171 -0.000075 0.120538 0.004972 -0.103512 -0.678387 -0.062500 1 0 0 0 0 0 2 941888
-0.002165 -0.000068 0.120542 0.063810 -0.039264 -0.604732 -0.062500 1 0 0 0 0 0 2 942904
-0.002161 -0.000064 0.120543 0.108819 0.008978 -0.566489 -0.062500 1 0 0 0 0 0 2 945300
-0.002160 -0.000063 0.120544 0.133151 0.034728 -0.551915 -0.062500 1 0 0 0 0 0 2 945891
-0.002159 -0.000062 0.120544 0.145586 0.047785 -0.546714 -0.062500 1 0 0 0 0 0 2 948475
-0.002159 -0.000061 0.120544 0.151853 0.054326 -0.544895 -0.062500 1 0 0 0 0 0 2 948915
-0.002158 -0.000061 0.120544 0.155026 0.057606 -0.544257 -0.062500 1 0 0 0 0 0 2 949892
-0.002158 -0.000061 0.120544 0.156599 0.059242 -0.544040 -0.062500 1 0 0 0 0 0 2 950908
-0.002158 -0.000061 0.120544 0.157382 0.060065 -0.543963 -0.062500 1 0 0 0 0 0 2 951839
-0.002158 -0.000061 0.120544 0.157786 0.060474 -0.543933 -0.062500 1 0 0 0 0 0 2 952848
-0.002158 -0.000061 0.120544 0.157983 0.060680 -0.543926 -0.062500 1 0 0 0 0 0 2 953838
-0.002158 -0.000061 0.120544 0.158084 0.060788 -0.543909 -0.062500 1 0 0 0 0 0 2 954838
-0.002158 -0.000061 0.120544 0.158136 0.060826 -0.543926 -0.062500 1 0 0 0 0 0 2 955849
-0.002158 -0.000061 0.120544 0.158160 0.060866 -0.543914 -0.062500 1 0 0 0 0 0 2 956860
-0.002158 -0.000061 0.120544 0.158173 0.060866 -0.543919 -0.062500 1 0 0 0 0 0 2 957842
-0.002158 -0.000061 0.120544 0.158182 0.060873 -0.543913 -0.062500 1 0 0 0 0 0 2 958854
-0.002158 -0.000061 0.120544 0.158180 0.060886 -0.543919 -0.062500 1 0 0 0 0 0 2 959843
-0.002158 -0.000061 0.120544 0.158179 0.060887 -0.543919 -0.062500 1 0 0 0 0 0 2 960849
-0.002158 -0.000061 0.120544 0.158179 0.060887 -0.543919 -0.062500 1 0 0 0 0 0 2 961839
-0.002158 -0.000061 0.120544 0.158194 0.060873 -0.543919 -0.062500 1 0 0 0 0 0 2 962854
-0.002158 -0.000061 0.120544 0.158181 0.060885 -0.543920 -0.062500 1 0 0 0 0 0 2 963857
-0.002158 -0.000061 0.120544 0.158179 0.060887 -0.543920 -0.062500 1 0 0 0 0 0 2 964860
-0.002158 -0.000061 0.120544 0.158182 0.060875 -0.543913 -0.062500 1 0 0 0 0 0 2 965847
-0.002158 -0.000061 0.120544 0.158179 0.060886 -0.543919 -0.062500 1 0 0 0 0 0 2 966848
-0.002158 -0.000061 0.120544 0.158191 0.060884 -0.543926 -0.062500 1 0 0 0 0 0 2 967855
-0.002158 -0.000061 0.120544 0.158183 0.060875 -0.543914 -0.062500 1 0 0 0 0 0 2 968844
-0.002158 -0.000061 0.120544 0.158179 0.060885 -0.543919 -0.062500 1 0 0 0 0 0 2 969856
-0.002158 -0.000061 0.120544 0.158178 0.060886 -0.543920 -0.062500 1 0 0 0 0 0 2 970902
-0.002163 -0.000043 0.120533 0.232581 -0.194160 -0.396270 -0.062500 1 0 0 0 0 0 2 971840
-0.002166 -0.000034 0.120530 0.208795 -0.108401 -0.468175 -0.062500 1 0 0 0 0 0 2 972857
-0.002168 -0.000029 0.120528 0.190113 -0.044287 -0.505604 -0.062500 1 0 0 0 0 0 2 973858
-0.002168 -0.000027 0.120528 0.179838 -0.010119 -0.519876 -0.062500 1 0 0 0 0 0 2 974850
-0.002169 -0.000026 0.120528 0.174536 0.007149 -0.524980 -0.062500 1 0 0 0 0 0 2 975835
-0.002169 -0.000025 0.120528 0.171827 0.015817 -0.526769 -0.062500 1 0 0 0 0 0 2 976848
-0.002169 -0.000025 0.120528 0.170456 0.020140 -0.527397 -0.062500 1 0 0 0 0 0 2 977848
-0.002169 -0.000025 0.120528 0.169759 0.022308 -0.527610 -0.062500 1 0 0 0 0 0 2 978847
-0.002169 -0.000025 0.120528 0.169426 0.023388 -0.527688 -0.062500 1 0 0 0 0 0 2 979851
-0.002169 -0.000025 0.120528 0.169248 0.023936 -0.527712 -0.062500 1 0 0 0 0 0 2 980829
-0.002169 -0.000024 0.120528 0.169155 0.024201 -0.527723 -0.062500 1 0 0 0 0 0 2 981848
-0.002169 -0.000024 0.120528 0.169122 0.024339 -0.527724 -0.062500 1 0 0 0 0 0 2 982851
-0.002169 -0.000024 0.120528 0.169091 0.024408 -0.527732 -0.062500 1 0 0 0 0 0 2 983833
-0.002169 -0.000024 0.120528 0.169078 0.024447 -0.527733 -0.062500 1 0 0 0 0 0 2 984848
-0.002169 -0.000024 0.120528 0.169085 0.024458 -0.527727 -0.062500 1 0 0 0 0 0 2 985859
-0.002169 -0.000024 0.120528 0.169071 0.024473 -0.527726 -0.062500 1 0 0 0 0 0 2 986833
-0.002169 -0.000024 0.120528 0.169082 0.024471 -0.527733 -0.062500 1 0 0 0 0 0 2 987854
-0.002169 -0.000024 0.120528 0.169071 0.024474 -0.527727 -0.062500 1 0 0 0 0 0 2 988852
-0.002169 -0.000024 0.120528 0.169070 0.024474 -0.527726 -0.062500 1 0 0 0 0 0 2 989848
-0.002169 -0.000024 0.120528 0.169069 0.024474 -0.527726 -0.062500 1 0 0 0 0 0 2 990846
-0.002169 -0.000024 0.120528 0.169090 0.024480 -0.527726 -0.062500 1 0 0 0 0 0 2 991850
-0.002169 -0.000024 0.120528 0.169072 0.024474 -0.527726 -0.062500 1 0 0 0 0 0 2 992849
-0.002169 -0.000024 0.120528 0.169070 0.024474 -0.527726 -0.062500 1 0 0 0 0 0 2 993848
-0.002169 -0.000024 0.120528 0.169070 0.024474 -0.527726 -0.062500 1 0 0 0 0 0 2 994847
-0.002169 -0.000024 0.120528 0.169082 0.024471 -0.527732 -0.062500 1 0 0 0 0 0 2 995849
-0.002169 -0.000024 0.120528 0.169071 0.024473 -0.527727 -0.062500 1 0 0 0 0 0 2 996846
-0.002169 -0.000024 0.120528 0.169070 0.024473 -0.527726 -0.062500 1 0 0 0 0 0 2 997846
-0.002169 -0.000024 0.120528 0.169066 0.024485 -0.527733 -0.062500 1 0 0 0 0 0 2 998848
-0.002169 -0.000024 0.120528 0.169081 0.024472 -0.527733 -0.062500 1 0 0 0 0 0 2 999848
-0.002169 -0.000024 0.120528 0.169079 0.024482 -0.527720 -0.062500 1 0 0 0 0 0 3 845
-0.002169 -0.000024 0.120528 0.169071 0.024475 -0.527725 -0.062500 1 0 0 0 0 0 3 1845
-0.002169 -0.000024 0.120528 0.169070 0.024474 -0.527726 -0.062500 1 0 0 0 0 0 3 2839
-0.002169 -0.000024 0.120528 0.169082 0.024471 -0.527732 -0.062500 1 0 0 0 0 0 3 3910
-0.002169 -0.000024 0.120528 0.169072 0.024473 -0.527726 -0.062500 1 0 0 0 0 0 3 4909
-0.002169 -0.000024 0.120528 0.169070 0.024473 -0.527726 -0.062500 1 0 0 0 0 0 3 5913
-0.002169 -0.000024 0.120528 0.169066 0.024485 -0.527733 -0.062500 1 0 0 0 0 0 3 6904
-0.002169 -0.000024 0.120528 0.169069 0.024475 -0.527727 -0.062500 1 0 0 0 0 0 3 7915
-0.002169 -0.000024 0.120528 0.169082 0.024471 -0.527732 -0.062500 1 0 0 0 0 0 3 8883
-0.002169 -0.000024 0.120528 0.169071 0.024473 -0.527727 -0.062500 1 0 0 0 0 0 3 9883
-0.002169 -0.000024 0.120528 0.169070 0.024473 -0.527726 -0.062500 1 0 0 0 0 0 3 10881
-0.002169 -0.000024 0.120528 0.169078 0.024482 -0.527719 -0.062500 1 0 0 0 0 0 3 11883
-0.002169 -0.000024 0.120528 0.169083 0.024471 -0.527731 -0.062500 1 0 0 0 0 0 3 12881
-0.002169 -0.000024 0.120528 0.169072 0.024473 -0.527726 -0.062500 1 0 0 0 0 0 3 13903
-0.002188 -0.000020 0.120538 0.434479 -0.038001 -0.666292 -0.062500 1 0 0 0 0 0 3 14881
-0.002197 -0.000018 0.120541 0.344291 -0.017110 -0.598693 -0.062500 1 0 0 0 0 0 3 15882
-0.002202 -0.000017 0.120542 0.277527 -0.001401 -0.563611 -0.062500 1 0 0 0 0 0 3 16874
-0.002204 -0.000016 0.120543 0.242223 0.006993 -0.550241 -0.062500 1 0 0 0 0 0 3 17891
-0.002206 -0.000016 0.120543 0.224440 0.011256 -0.545476 -0.062500 1 0 0 0 0 0 3 18904
-0.002206 -0.000016 0.120543 0.215575 0.013399 -0.543805 -0.062500 1 0 0 0 0 0 3 21274
-0.002206 -0.000016 0.120543 0.211157 0.014465 -0.543216 -0.062500 1 0 0 0 0 0 3 21908
-0.002207 -0.000016 0.120543 0.208956 0.015002 -0.543017 -0.062500 1 0 0 0 0 0 3 23924
-0.002207 -0.000016 0.120543 0.207851 0.015256 -0.542949 -0.062500 1 0 0 0 0 0 3 24838
-0.002207 -0.000016 0.120543 0.207298 0.015397 -0.542911 -0.062500 1 0 0 0 0 0 3 25846
-0.002207 -0.000016 0.120543 0.207017 0.015465 -0.542914 -0.062500 1 0 0 0 0 0 3 26835
-0.002207 -0.000016 0.120543 0.206891 0.015506 -0.542905 -0.062500 1 0 0 0 0 0 3 27847
-0.002207 -0.000016 0.120543 0.206805 0.015518 -0.542913 -0.062500 1 0 0 0 0 0 3 28836
-0.002207 -0.000016 0.120543 0.206787 0.015521 -0.542907 -0.062500 1 0 0 0 0 0 3 29845
-0.002207 -0.000016 0.120543 0.206772 0.015535 -0.542907 -0.062500 1 0 0 0 0 0 3 30834
-0.002207 -0.000016 0.120543 0.206751 0.015531 -0.542908 -0.062500 1 0 0 0 0 0 3 32002
-0.002207 -0.000016 0.120543 0.206749 0.015530 -0.542908 -0.062500 1 0 0 0 0 0 3 32840
-0.002207 -0.000016 0.120543 0.206749 0.015530 -0.542908 -0.062500 1 0 0 0 0 0 3 33849
-0.002207 -0.000016 0.120543 0.206749 0.015530 -0.542908 -0.062500 1 0 0 0 0 0 3 34837
-0.002207 -0.000016 0.120543 0.206749 0.015529 -0.542908 -0.062500 1 0 0 0 0 0 3 35846
-0.002207 -0.000016 0.120543 0.206758 0.015538 -0.542901 -0.062500 1 0 0 0 0 0 3 36834
-0.002207 -0.000016 0.120543 0.206751 0.015530 -0.542907 -0.062500 1 0 0 0 0 0 3 37840
-0.002207 -0.000016 0.120543 0.206738 0.015532 -0.542901 -0.062500 1 0 0 0 0 0 3 38846
-0.002194 -0.000002 0.120554 0.027629 -0.176447 -0.693793 -0.062500 1 0 0 0 0 0 3 39838
-0.002187 0.000005 0.120557 0.086465 -0.112098 -0.620205 -0.062500 1 0 0 0 0 0 3 40862
-0.002184 0.000008 0.120559 0.131489 -0.063828 -0.581990 -0.062500 1 0 0 0 0 0 3 41843
-0.002183 0.000010 0.120559 0.155830 -0.038063 -0.567434 -0.062500 1 0 0 0 0 0 3 42853
-0.002182 0.000011 0.120559 0.168257 -0.024997 -0.562236 -0.062500 1 0 0 0 0 0 3 43843
-0.002181 0.000011 0.120559 0.174548 -0.018459 -0.560414 -0.062500 1 0 0 0 0 0 3 44849
-0.002181 0.000012 0.120559 0.177705 -0.015184 -0.559778 -0.062500 1 0 0 0 0 0 3 45857
-0.002181 0.000012 0.120559 0.179288 -0.013551 -0.559548 -0.062500 1 0 0 0 0 0 3 46851
-0.002181 0.000012 0.120559 0.180085 -0.012731 -0.559476 -0.062500 1 0 0 0 0 0 3 47852
-0.002181 0.000012 0.120559 0.180479 -0.012319 -0.559461 -0.062500 1 0 0 0 0 0 3 48854
-0.002181 0.000012 0.120559 0.180666 -0.012122 -0.559443 -0.062500 1 0 0 0 0 0 3 49854
-0.002181 0.000012 0.120559 0.180779 -0.012019 -0.559431 -0.062500 1 0 0 0 0 0 3 50852
-0.002181 0.000012 0.120559 0.180824 -0.011958 -0.559442 -0.062500 1 0 0 0 0 0 3 51855
-0.002181 0.000012 0.120559 0.180855 -0.011939 -0.559436 -0.062500 1 0 0 0 0 0 3 52852
-0.002181 0.000012 0.120559 0.180865 -0.011930 -0.559449 -0.062500 1 0 0 0 0 0 3 53849
-0.002181 0.000012 0.120559 0.180862 -0.011918 -0.559437 -0.062500 1 0 0 0 0 0 3 54847
-0.002181 0.000012 0.120559 0.180881 -0.011911 -0.559435 -0.062500 1 0 0 0 0 0 3 55851
-0.002181 0.000012 0.120559 0.180875 -0.011919 -0.559442 -0.062500 1 0 0 0 0 0 3 56830
-0.002181 0.000012 0.120559 0.180883 -0.011911 -0.559436 -0.062500 1 0 0 0 0 0 3 57848
-0.002181 0.000012 0.120559 0.180876 -0.011919 -0.559442 -0.062500 1 0 0 0 0 0 3 58847
-0.002181 0.000012 0.120559 0.180871 -0.011909 -0.559429 -0.062500 1 0 0 0 0 0 3 59849
-0.002181 0.000012 0.120559 0.180874 -0.011919 -0.559441 -0.062500 1 0 0 0 0 0 3 60861
-0.002181 0.000012 0.120559 0.180883 -0.011912 -0.559435 -0.062500 1 0 0 0 0 0 3 61851
-0.002181 0.000012 0.120559 0.180876 -0.011920 -0.559442 -0.062500 1 0 0 0 0 0 3 62852
-0.002181 0.000012 0.120559 0.180883 -0.011912 -0.559435 -0.062500 1 0 0 0 0 0 3 63854
-0.002181 0.000012 0.120559 0.180863 -0.011917 -0.559435 -0.062500 1 0 0 0 0 0 3 64847
-0.002181 0.000012 0.120559 0.180881 -0.011912 -0.559434 -0.062500 1 0 0 0 0 0 3 65847
-0.002181 0.000012 0.120559 0.180872 -0.011908 -0.559448 -0.062500 1 0 0 0 0 0 3 66846
-0.002181 0.000012 0.120559 0.180882 -0.011910 -0.559436 -0.062500 1 0 0 0 0 0 3 67849
-0.002181 0.000012 0.120559 0.180875 -0.011920 -0.559442 -0.062500 1 0 0 0 0 0 3 68848
-0.002181 0.000012 0.120559 0.180871 -0.011909 -0.559429 -0.062500 1 0 0 0 0 0 3 69847
-0.002181 0.000012 0.120559 0.180874 -0.011919 -0.559441 -0.062500 1 0 0 0 0 0 3 70844
-0.002181 0.000012 0.120559 0.180882 -0.011912 -0.559435 -0.062500 1 0 0 0 0 0 3 71853
-0.002181 0.000012 0.120559 0.180875 -0.011920 -0.559442 -0.062500 1 0 0 0 0 0 3 72829
-0.002181 0.000012 0.120559 0.180883 -0.011912 -0.559435 -0.062500 1 0 0 0 0 0 3 73846
-0.002181 0.000012 0.120559 0.180881 -0.011899 -0.559441 -0.062500 1 0 0 0 0 0 3 74848
-0.002181 0.000012 0.120559 0.180863 -0.011915 -0.559436 -0.062500 1 0 0 0 0 0 3 75849
-0.002181 0.000012 0.120559 0.180881 -0.011911 -0.559435 -0.062500 1 0 0 0 0 0 3 76847
-0.002181 0.000012 0.120559 0.180875 -0.011919 -0.559441 -0.062500 1 0 0 0 0 0 3 77846
-0.002181 0.000012 0.120559 0.180883 -0.011912 -0.559435 -0.062500 1 0 0 0 0 0 3 78847
-0.002181 0.000012 0.120559 0.180876 -0.011920 -0.559442 -0.062500 1 0 0 0 0 0 3 79830
-0.002181 0.000012 0.120559 0.180883 -0.011912 -0.559435 -0.062500 1 0 0 0 0 0 3 80847
-0.002181 0.000012 0.120559 0.180864 -0.011917 -0.559435 -0.062500 1 0 0 0 0 0 3 81840
-0.002181 0.000012 0.120559 0.180878 -0.011900 -0.559441 -0.062500 1 0 0 0 0 0 3 82925
-0.002181 0.000012 0.120559 0.180875 -0.011918 -0.559442 -0.062500 1 0 0 0 0 0 3 83850
-0.002181 0.000012 0.120559 0.180883 -0.011912 -0.559436 -0.062500 1 0 0 0 0 0 3 84828
-0.002186 0.000030 0.120549 0.255209 -0.266796 -0.411533 -0.062500 1 0 0 0 0 0 3 85847
-0.002208 0.000044 0.120555 0.496993 -0.243672 -0.622022 -0.062500 1 0 0 0 0 0 3 86844
-0.002219 0.000050 0.120557 0.388081 -0.158662 -0.591943 -0.062500 1 0 0 0 0 0 3 87916
-0.002224 0.000054 0.120558 0.311037 -0.108778 -0.571198 -0.062500 1 0 0 0 0 0 3 88907
-0.002227 0.000056 0.120558 0.270396 -0.083109 -0.562957 -0.062500 1 0 0 0 0 0 3 89903
-0.002228 0.000056 0.120558 0.249907 -0.070181 -0.559987 -0.062500 1 0 0 0 0 0 3 90878
-0.002229 0.000057 0.120558 0.239659 -0.063724 -0.558940 -0.062500 1 0 0 0 0 0 3 91904
-0.002229 0.000057 0.120558 0.234558 -0.060475 -0.558574 -0.062500 1 0 0 0 0 0 3 92905
-0.002229 0.000057 0.120558 0.232009 -0.058874 -0.558450 -0.062500 1 0 0 0 0 0 3 93872
-0.002229 0.000057 0.120558 0.230719 -0.058062 -0.558413 -0.062500 1 0 0 0 0 0 3 94907
-0.002229 0.000057 0.120558 0.230084 -0.057657 -0.558394 -0.062500 1 0 0 0 0 0 3 97066
-0.002229 0.000057 0.120558 0.229772 -0.057451 -0.558380 -0.062500 1 0 0 0 0 0 3 97918
-0.002229 0.000057 0.120558 0.229607 -0.057350 -0.558383 -0.062500 1 0 0 0 0 0 3 99193
-0.002229 0.000057 0.120558 0.229531 -0.057307 -0.558385 -0.062500 1 0 0 0 0 0 3 100137
-0.002229 0.000057 0.120558 0.229496 -0.057276 -0.558386 -0.062500 1 0 0 0 0 0 3 101351
-0.002229 0.000057 0.120558 0.229467 -0.057257 -0.558381 -0.062500 1 0 0 0 0 0 3 101887
-0.002229 0.000057 0.120558 0.229465 -0.057255 -0.558380 -0.062500 1 0 0 0 0 0 3 102906
-0.002229 0.000057 0.120558 0.229457 -0.057264 -0.558387 -0.062500 1 0 0 0 0 0 3 103907
-0.002229 0.000057 0.120558 0.229465 -0.057257 -0.558380 -0.062500 1 0 0 0 0 0 3 104905
-0.002229 0.000057 0.120558 0.229442 -0.057251 -0.558387 -0.062500 1 0 0 0 0 0 3 105888
-0.002229 0.000057 0.120558 0.229448 -0.057241 -0.558381 -0.062500 1 0 0 0 0 0 3 106902
-0.002229 0.000057 0.120558 0.229455 -0.057263 -0.558387 -0.062500 1 0 0 0 0 0 3 107836
-0.002217 0.000071 0.120569 0.050280 -0.249359 -0.709138 -0.062500 1 0 0 0 0 0 3 108844
-0.002210 0.000078 0.120573 0.109112 -0.184936 -0.635627 -0.062500 1 0 0 0 0 0 3 109907
-0.002207 0.000081 0.120574 0.154158 -0.136632 -0.597436 -0.062500 1 0 0 0 0 0 3 110848
-0.002205 0.000083 0.120575 0.178516 -0.110844 -0.582890 -0.062500 1 0 0 0 0 0 3 111836
-0.002204 0.000084 0.120575 0.190948 -0.097803 -0.577694 -0.062500 1 0 0 0 0 0 3 112848
-0.002204 0.000084 0.120575 0.197226 -0.091252 -0.575877 -0.062500 1 0 0 0 0 0 3 113834
-0.002204 0.000084 0.120575 0.200398 -0.087990 -0.575242 -0.062500 1 0 0 0 0 0 3 114844
-0.002204 0.000085 0.120575 0.201980 -0.086347 -0.575020 -0.062500 1 0 0 0 0 0 3 115833
-0.002204 0.000085 0.120575 0.202765 -0.085523 -0.574944 -0.062500 1 0 0 0 0 0 3 116832
-0.002204 0.000085 0.120575 0.203169 -0.085113 -0.574915 -0.062500 1 0 0 0 0 0 3 117843
-0.002204 0.000085 0.120575 0.203382 -0.084922 -0.574907 -0.062500 1 0 0 0 0 0 3 118833
-0.002204 0.000085 0.120575 0.203474 -0.084813 -0.574905 -0.062500 1 0 0 0 0 0 3 119843
-0.002204 0.000085 0.120575 0.203517 -0.084752 -0.574897 -0.062500 1 0 0 0 0 0 3 120843
-0.002204 0.000085 0.120575 0.203548 -0.084733 -0.574908 -0.062500 1 0 0 0 0 0 3 121850
-0.002204 0.000085 0.120575 0.203558 -0.084723 -0.574903 -0.062500 1 0 0 0 0 0 3 122846
-0.002204 0.000085 0.120575 0.203567 -0.084714 -0.574895 -0.062500 1 0 0 0 0 0 3 123829
-0.002204 0.000085 0.120575 0.203556 -0.084711 -0.574908 -0.062500 1 0 0 0 0 0 3 124836
-0.002204 0.000085 0.120575 0.203566 -0.084714 -0.574896 -0.062500 1 0 0 0 0 0 3 125840
-0.002204 0.000085 0.120575 0.203575 -0.084705 -0.574908 -0.062500 1 0 0 0 0 0 3 126828
-0.002204 0.000085 0.120575 0.203568 -0.084713 -0.574896 -0.062500 1 0 0 0 0 0 3 127838
-0.002204 0.000085 0.120575 0.203576 -0.084705 -0.574908 -0.062500 1 0 0 0 0 0 3 128847
-0.002204 0.000085 0.120575 0.203568 -0.084713 -0.574896 -0.062500 1 0 0 0 0 0 3 129850
-0.002204 0.000085 0.120575 0.203564 -0.084702 -0.574901 -0.062500 1 0 0 0 0 0 3 130850
-0.002204 0.000085 0.120575 0.203579 -0.084716 -0.574901 -0.062500 1 0 0 0 0 0 3 131852
-0.002204 0.000085 0.120575 0.203565 -0.084703 -0.574902 -0.062500 1 0 0 0 0 0 3 132842
-0.002204 0.000085 0.120575 0.203579 -0.084716 -0.574901 -0.062500 1 0 0 0 0 0 3 133852
-0.002204 0.000085 0.120575 0.203565 -0.084703 -0.574902 -0.062500 1 0 0 0 0 0 3 134849
-0.002191 0.000098 0.120586 0.024293 -0.276921 -0.725532 -0.062500 1 0 0 0 0 0 3 135846
-0.002184 0.000105 0.120589 0.083188 -0.212452 -0.652084 -0.062500 1 0 0 0 0 0 3 136843
-0.002181 0.000109 0.120591 0.128247 -0.164106 -0.613929 -0.062500 1 0 0 0 0 0 3 137838
-0.002179 0.000110 0.120591 0.152610 -0.138324 -0.599382 -0.062500 1 0 0 0 0 0 3 138847
-0.002179 0.000111 0.120591 0.165056 -0.125271 -0.594206 -0.062500 1 0 0 0 0 0 3 139851
-0.002178 0.000112 0.120591 0.171349 -0.118720 -0.592381 -0.062500 1 0 0 0 0 0 3 140846
-0.002178 0.000112 0.120591 0.174500 -0.115451 -0.591735 -0.062500 1 0 0 0 0 0 3 141850
-0.002178 0.000112 0.120591 0.176083 -0.113818 -0.591526 -0.062500 1 0 0 0 0 0 3 142841
-0.002178 0.000112 0.120591 0.176881 -0.112998 -0.591457 -0.062500 1 0 0 0 0 0 3 143846
-0.002178 0.000112 0.120591 0.177274 -0.112586 -0.591423 -0.062500 1 0 0 0 0 0 3 144842
-0.002178 0.000112 0.120591 0.177482 -0.112383 -0.591402 -0.062500 1 0 0 0 0 0 3 145843
-0.002178 0.000112 0.120591 0.177577 -0.112284 -0.591411 -0.062500 1 0 0 0 0 0 3 146844
-0.002178 0.000112 0.120591 0.177633 -0.112227 -0.591411 -0.062500 1 0 0 0 0 0 3 147844
-0.002178 0.000112 0.120591 0.177649 -0.112194 -0.591404 -0.062500 1 0 0 0 0 0 3 148842
-0.002178 0.000112 0.120591 0.177661 -0.112195 -0.591410 -0.062500 1 0 0 0 0 0 3 149843
-0.002178 0.000112 0.120591 0.177670 -0.112187 -0.591403 -0.062500 1 0 0 0 0 0 3 150841
-0.002178 0.000112 0.120591 0.177667 -0.112175 -0.591409 -0.062500 1 0 0 0 0 0 3 151845
-0.002178 0.000112 0.120591 0.177670 -0.112185 -0.591403 -0.062500 1 0 0 0 0 0 3 152843
-0.002178 0.000112 0.120591 0.177687 -0.112169 -0.591409 -0.062500 1 0 0 0 0 0 3 153843
-0.002178 0.000112 0.120591 0.177672 -0.112185 -0.591403 -0.062500 1 0 0 0 0 0 3 154845
-0.002165 0.000126 0.120602 -0.001693 -0.304502 -0.741920 -0.062500 1 0 0 0 0 0 3 155846
-0.002158 0.000133 0.120606 0.057250 -0.239969 -0.668516 -0.062500 1 0 0 0 0 0 3 156841
-0.002155 0.000136 0.120607 0.102327 -0.191603 -0.630400 -0.062500 1 0 0 0 0 0 3 157843
-0.002153 0.000138 0.120608 0.126702 -0.165809 -0.615872 -0.062500 1 0 0 0 0 0 3 158841
-0.002153 0.000139 0.120608 0.139149 -0.152739 -0.610693 -0.062500 1 0 0 0 0 0 3 159844
-0.002152 0.000139 0.120608 0.145440 -0.146204 -0.608871 -0.062500 1 0 0 0 0 0 3 160840
-0.002152 0.000139 0.120608 0.148600 -0.142926 -0.608240 -0.062500 1 0 0 0 0 0 3 161836
-0.002152 0.000140 0.120608 0.150185 -0.141292 -0.608014 -0.062500 1 0 0 0 0 0 3 162845
-0.002152 0.000140 0.120608 0.150970 -0.140469 -0.607938 -0.062500 1 0 0 0 0 0 3 163847
-0.002152 0.000140 0.120608 0.151366 -0.140068 -0.607916 -0.062500 1 0 0 0 0 0 3 164842
-0.002152 0.000140 0.120608 0.151574 -0.139865 -0.607896 -0.062500 1 0 0 0 0 0 3 165843
-0.002152 0.000140 0.120608 0.151678 -0.139759 -0.607899 -0.062500 1 0 0 0 0 0 3 166843
-0.002152 0.000140 0.120608 0.151725 -0.139709 -0.607905 -0.062500 1 0 0 0 0 0 3 167844
-0.002152 0.000140 0.120608 0.151753 -0.139680 -0.607905 -0.062500 1 0 0 0 0 0 3 168843
-0.002152 0.000140 0.120608 0.151763 -0.139669 -0.607898 -0.062500 1 0 0 0 0 0 3 169842
-0.002152 0.000140 0.120608 0.151772 -0.139660 -0.607891 -0.062500 1 0 0 0 0 0 3 170841
-0.002152 0.000140 0.120608 0.151764 -0.139669 -0.607896 -0.062500 1 0 0 0 0 0 3 171848
-0.002152 0.000140 0.120608 0.151768 -0.139649 -0.607897 -0.062500 1 0 0 0 0 0 3 172851
-0.002152 0.000140 0.120608 0.151784 -0.139662 -0.607896 -0.062500 1 0 0 0 0 0 3 174725
-0.002152 0.000140 0.120608 0.151770 -0.139648 -0.607897 -0.062500 1 0 0 0 0 0 3 175836
-0.002152 0.000140 0.120608 0.151760 -0.139656 -0.607904 -0.062500 1 0 0 0 0 0 3 176843
-0.002152 0.000140 0.120608 0.151783 -0.139662 -0.607897 -0.062500 1 0 0 0 0 0 3 177831
-0.002152 0.000140 0.120608 0.151770 -0.139648 -0.607897 -0.062500 1 0 0 0 0 0 3 178841
-0.002152 0.000140 0.120608 0.151772 -0.139658 -0.607890 -0.062500 1 0 0 0 0 0 3 179833
-0.002152 0.000140 0.120608 0.151772 -0.139660 -0.607909 -0.062500 1 0 0 0 0 0 3 180842
-0.002152 0.000140 0.120608 0.151772 -0.139660 -0.607892 -0.062500 1 0 0 0 0 0 3 181830
-0.002152 0.000140 0.120608 0.151781 -0.139651 -0.607903 -0.062500 1 0 0 0 0 0 3 182895
-0.002152 0.000140 0.120608 0.151773 -0.139659 -0.607891 -0.062500 1 0 0 0 0 0 3 183834
-0.002152 0.000140 0.120608 0.151781 -0.139651 -0.607903 -0.062500 1 0 0 0 0 0 3 184847
-0.002152 0.000140 0.120608 0.151773 -0.139659 -0.607891 -0.062500 1 0 0 0 0 0 3 185833
-0.002152 0.000140 0.120608 0.151761 -0.139657 -0.607903 -0.062500 1 0 0 0 0 0 3 186841
-0.002152 0.000140 0.120608 0.151779 -0.139651 -0.607904 -0.062500 1 0 0 0 0 0 3 187834
-0.002152 0.000140 0.120608 0.151773 -0.139659 -0.607891 -0.062500 1 0 0 0 0 0 3 188835
-0.002152 0.000140 0.120608 0.151769 -0.139648 -0.607896 -0.062500 1 0 0 0 0 0 3 189842
-0.002152 0.000140 0.120608 0.151775 -0.139670 -0.607903 -0.062500 1 0 0 0 0 0 3 190831
-0.002152 0.000140 0.120608 0.151769 -0.139649 -0.607898 -0.062500 1 0 0 0 0 0 3 191841
-0.002152 0.000140 0.120608 0.151784 -0.139662 -0.607897 -0.062500 1 0 0 0 0 0 3 192830
-0.002152 0.000140 0.120608 0.151770 -0.139648 -0.607897 -0.062500 1 0 0 0 0 0 3 193849
-0.002152 0.000140 0.120608 0.151772 -0.139659 -0.607890 -0.062500 1 0 0 0 0 0 3 194838
-0.002152 0.000140 0.120608 0.151772 -0.139660 -0.607909 -0.062500 1 0 0 0 0 0 3 195846
-0.002152 0.000140 0.120608 0.151772 -0.139660 -0.607891 -0.062500 1 0 0 0 0 0 3 196851
-0.002152 0.000140 0.120608 0.151781 -0.139651 -0.607903 -0.062500 1 0 0 0 0 0 3 197848
-0.002152 0.000140 0.120608 0.151770 -0.139647 -0.607898 -0.062500 1 0 0 0 0 0 3 198846
-0.002152 0.000140 0.120608 0.151772 -0.139658 -0.607890 -0.062500 1 0 0 0 0 0 3 199848
-0.002152 0.000140 0.120608 0.151772 -0.139660 -0.607909 -0.062500 1 0 0 0 0 0 3 200851
-0.002152 0.000140 0.120608 0.151772 -0.139660 -0.607892 -0.062500 1 0 0 0 0 0 3 201838
-0.002152 0.000140 0.120608 0.151781 -0.139651 -0.607903 -0.062500 1 0 0 0 0 0 3 202839
-0.002152 0.000140 0.120608 0.151773 -0.139659 -0.607891 -0.062500 1 0 0 0 0 0 3 203846
-0.002152 0.000140 0.120608 0.151769 -0.139648 -0.607896 -0.062500 1 0 0 0 0 0 3 204848
-0.002152 0.000140 0.120608 0.151772 -0.139658 -0.607910 -0.062500 1 0 0 0 0 0 3 205851
-0.002152 0.000140 0.120608 0.151772 -0.139660 -0.607892 -0.062500 1 0 0 0 0 0 3 206826
-0.002152 0.000140 0.120608 0.151781 -0.139651 -0.607903 -0.062500 1 0 0 0 0 0 3 207826
-0.002152 0.000140 0.120608 0.151773 -0.139659 -0.607891 -0.062500 1 0 0 0 0 0 3 208842
-0.002152 0.000140 0.120608 0.151769 -0.139648 -0.607896 -0.062500 1 0 0 0 0 0 3 209842
-0.002152 0.000140 0.120608 0.151776 -0.139670 -0.607903 -0.062500 1 0 0 0 0 0 3 210840
-0.002152 0.000140 0.120608 0.151769 -0.139649 -0.607898 -0.062500 1 0 0 0 0 0 3 211844
-0.002152 0.000140 0.120608 0.151784 -0.139662 -0.607897 -0.062500 1 0 0 0 0 0 3 212844
-0.002152 0.000140 0.120608 0.151770 -0.139648 -0.607897 -0.062500 1 0 0 0 0 0 3 213847
-0.002152 0.000140 0.120608 0.151772 -0.139659 -0.607890 -0.062500 1 0 0 0 0 0 3 214827
-0.002152 0.000140 0.120608 0.151773 -0.139660 -0.607909 -0.062500 1 0 0 0 0 0 3 215843
-0.002152 0.000140 0.120608 0.151769 -0.139648 -0.607898 -0.062500 1 0 0 0 0 0 3 216840
-0.002139 0.000153 0.120619 -0.027702 -0.332086 -0.758268 -0.062500 1 0 0 0 0 0 3 217841
-0.002132 0.000160 0.120622 0.031279 -0.267500 -0.684950 -0.062500 1 0 0 0 0 0 3 218839
-0.002129 0.000164 0.120624 0.076406 -0.219113 -0.646866 -0.062500 1 0 0 0 0 0 3 219841
-0.002128 0.000165 0.120624 0.100783 -0.193305 -0.632349 -0.062500 1 0 0 0 0 0 3 220839
-0.002127 0.000166 0.120624 0.113239 -0.180240 -0.627172 -0.062500 1 0 0 0 0 0 3 221842
-0.002126 0.000167 0.120624 0.119520 -0.173701 -0.625348 -0.062500 1 0 0 0 0 0 3 222839
-0.002126 0.000167 0.120624 0.122680 -0.170423 -0.624720 -0.062500 1 0 0 0 0 0 3 223842
-0.002126 0.000167 0.120624 0.124273 -0.168780 -0.624488 -0.062500 1 0 0 0 0 0 3 224822
-0.002126 0.000167 0.120624 0.125052 -0.167963 -0.624418 -0.062500 1 0 0 0 0 0 3 225841
-0.002126 0.000167 0.120624 0.125455 -0.167554 -0.624390 -0.062500 1 0 0 0 0 0 3 226840
-0.002126 0.000167 0.120624 0.125652 -0.167348 -0.624384 -0.062500 1 0 0 0 0 0 3 227841
-0.002126 0.000167 0.120624 0.125758 -0.167252 -0.624381 -0.062500 1 0 0 0 0 0 3 228838
-0.002126 0.000167 0.120624 0.125814 -0.167195 -0.624380 -0.062500 1 0 0 0 0 0 3 229838
-0.002126 0.000167 0.120624 0.125834 -0.167174 -0.624366 -0.062500 1 0 0 0 0 0 3 230822
-0.002126 0.000167 0.120624 0.125844 -0.167164 -0.624377 -0.062500 1 0 0 0 0 0 3 231841
-0.002126 0.000167 0.120624 0.125852 -0.167155 -0.624371 -0.062500 1 0 0 0 0 0 3 232840
-0.002126 0.000167 0.120624 0.125862 -0.167146 -0.624384 -0.062500 1 0 0 0 0 0 3 233843
-0.002126 0.000167 0.120624 0.125854 -0.167154 -0.624372 -0.062500 1 0 0 0 0 0 3 234831
-0.002145 0.000172 0.120634 0.391482 -0.229837 -0.762921 -0.062500 1 0 0 0 0 0 3 235901
-0.002154 0.000174 0.120638 0.301230 -0.208771 -0.695352 -0.062500 1 0 0 0 0 0 3 236907
-0.002159 0.000175 0.120639 0.234426 -0.193005 -0.660266 -0.062500 1 0 0 0 0 0 3 237873
-0.002161 0.000176 0.120639 0.199073 -0.184598 -0.646898 -0.062500 1 0 0 0 0 0 3 238898
-0.002162 0.000176 0.120639 0.181292 -0.180357 -0.642128 -0.062500 1 0 0 0 0 0 3 239902
-0.002163 0.000176 0.120640 0.172400 -0.178222 -0.640458 -0.062500 1 0 0 0 0 0 3 240898
-0.002163 0.000176 0.120640 0.167976 -0.177157 -0.639870 -0.062500 1 0 0 0 0 0 3 241894
-0.002163 0.000176 0.120640 0.165775 -0.176632 -0.639664 -0.062500 1 0 0 0 0 0 3 242873
-0.002163 0.000176 0.120640 0.164665 -0.176368 -0.639602 -0.062500 1 0 0 0 0 0 3 243872
-0.002164 0.000176 0.120640 0.164111 -0.176225 -0.639565 -0.062500 1 0 0 0 0 0 3 244883
-0.002164 0.000176 0.120640 0.163834 -0.176169 -0.639562 -0.062500 1 0 0 0 0 0 3 245872
-0.002164 0.000176 0.120640 0.163707 -0.176129 -0.639551 -0.062500 1 0 0 0 0 0 3 246875
-0.002164 0.000176 0.120640 0.163642 -0.176113 -0.639558 -0.062500 1 0 0 0 0 0 3 249587
-0.002164 0.000176 0.120640 0.163603 -0.176103 -0.639560 -0.062500 1 0 0 0 0 0 3 252115
-0.002164 0.000176 0.120640 0.163581 -0.176109 -0.639561 -0.062500 1 0 0 0 0 0 3 252845
-0.002164 0.000176 0.120640 0.163567 -0.176107 -0.639555 -0.062500 1 0 0 0 0 0 3 253830
-0.002164 0.000176 0.120640 0.163570 -0.176086 -0.639554 -0.062500 1 0 0 0 0 0 3 254839
-0.002164 0.000176 0.120640 0.163566 -0.176105 -0.639554 -0.062500 1 0 0 0 0 0 3 255839
-0.002164 0.000176 0.120640 0.163562 -0.176095 -0.639561 -0.062500 1 0 0 0 0 0 3 256828
-0.002164 0.000176 0.120640 0.163574 -0.176097 -0.639548 -0.062500 1 0 0 0 0 0 3 257839
-0.002164 0.000176 0.120640 0.163563 -0.176094 -0.639560 -0.062500 1 0 0 0 0 0 3 258828
-0.002164 0.000176 0.120640 0.163562 -0.176094 -0.639562 -0.062500 1 0 0 0 0 0 3 259838
-0.002164 0.000176 0.120640 0.163565 -0.176105 -0.639555 -0.062500 1 0 0 0 0 0 3 260837
-0.002164 0.000176 0.120640 0.163571 -0.176086 -0.639554 -0.062500 1 0 0 0 0 0 3 261842
-0.002164 0.000176 0.120640 0.163566 -0.176104 -0.639554 -0.062500 1 0 0 0 0 0 3 262830
-0.002164 0.000176 0.120640 0.163563 -0.176095 -0.639561 -0.062500 1 0 0 0 0 0 3 263839
-0.002164 0.000176 0.120640 0.163566 -0.176105 -0.639555 -0.062500 1 0 0 0 0 0 3 264828
-0.002164 0.000176 0.120640 0.163562 -0.176095 -0.639561 -0.062500 1 0 0 0 0 0 3 265839
-0.002164 0.000176 0.120640 0.163574 -0.176097 -0.639548 -0.062500 1 0 0 0 0 0 3 266827
-0.002164 0.000176 0.120640 0.163564 -0.176094 -0.639560 -0.062500 1 0 0 0 0 0 3 267838
-0.002164 0.000176 0.120640 0.163566 -0.176105 -0.639555 -0.062500 1 0 0 0 0 0 3 268828
-0.002164 0.000176 0.120640 0.163563 -0.176095 -0.639561 -0.062500 1 0 0 0 0 0 3 269847
-0.002164 0.000176 0.120640 0.163574 -0.176097 -0.639548 -0.062500 1 0 0 0 0 0 3 270861
-0.002158 0.000158 0.120650 0.089252 0.078532 -0.787971 -0.062500 1 0 0 0 0 0 3 271836
-0.002156 0.000149 0.120654 0.112965 -0.006864 -0.715610 -0.062500 1 0 0 0 0 0 3 272846
-0.002154 0.000144 0.120655 0.131624 -0.070891 -0.678016 -0.062500 1 0 0 0 0 0 3 273837
-0.002153 0.000142 0.120656 0.141903 -0.105057 -0.663683 -0.062500 1 0 0 0 0 0 3 274844
-0.002153 0.000141 0.120656 0.147216 -0.122356 -0.658580 -0.062500 1 0 0 0 0 0 3 275834
-0.002153 0.000140 0.120656 0.149934 -0.131019 -0.656788 -0.062500 1 0 0 0 0 0 3 276841
-0.002153 0.000140 0.120656 0.151294 -0.135372 -0.656159 -0.062500 1 0 0 0 0 0 3 277848
-0.002153 0.000140 0.120656 0.151978 -0.137540 -0.655936 -0.062500 1 0 0 0 0 0 3 278847
-0.002153 0.000140 0.120656 0.152328 -0.138614 -0.655854 -0.062500 1 0 0 0 0 0 3 279836
-0.002153 0.000140 0.120656 0.152501 -0.139171 -0.655835 -0.062500 1 0 0 0 0 0 3 280848
-0.002153 0.000140 0.120656 0.152593 -0.139437 -0.655825 -0.062500 1 0 0 0 0 0 3 281822
-0.002153 0.000140 0.120656 0.152646 -0.139570 -0.655822 -0.062500 1 0 0 0 0 0 3 282819
-0.002153 0.000140 0.120656 0.152655 -0.139632 -0.655822 -0.062500 1 0 0 0 0 0 3 283842
-0.002153 0.000140 0.120656 0.152666 -0.139670 -0.655822 -0.062500 1 0 0 0 0 0 3 284842
-0.002153 0.000140 0.120656 0.152674 -0.139696 -0.655828 -0.062500 1 0 0 0 0 0 3 285837
-0.002153 0.000140 0.120656 0.152683 -0.139689 -0.655822 -0.062500 1 0 0 0 0 0 3 286838
-0.002153 0.000140 0.120656 0.152679 -0.139708 -0.655822 -0.062500 1 0 0 0 0 0 3 287841
-0.002153 0.000140 0.120656 0.152666 -0.139707 -0.655816 -0.062500 1 0 0 0 0 0 3 288838
-0.002153 0.000140 0.120656 0.152676 -0.139710 -0.655821 -0.062500 1 0 0 0 0 0 3 289847
-0.002153 0.000140 0.120656 0.152686 -0.139701 -0.655815 -0.062500 1 0 0 0 0 0 3 290844
-0.002153 0.000140 0.120656 0.152679 -0.139709 -0.655821 -0.062500 1 0 0 0 0 0 3 291843
-0.002153 0.000140 0.120656 0.152678 -0.139710 -0.655821 -0.062500 1 0 0 0 0 0 3 292839
-0.002153 0.000140 0.120656 0.152674 -0.139698 -0.655828 -0.062500 1 0 0 0 0 0 3 293837
-0.002153 0.000140 0.120656 0.152685 -0.139700 -0.655816 -0.062500 1 0 0 0 0 0 3 294838
-0.002153 0.000140 0.120656 0.152679 -0.139709 -0.655821 -0.062500 1 0 0 0 0 0 3 295837
-0.002153 0.000140 0.120656 0.152678 -0.139710 -0.655821 -0.062500 1 0 0 0 0 0 3 296838
-0.002153 0.000140 0.120656 0.152678 -0.139710 -0.655822 -0.062500 1 0 0 0 0 0 3 297842
-0.002140 0.000153 0.120667 -0.026873 -0.332218 -0.806194 -0.062500 1 0 0 0 0 0 3 298819
-0.002133 0.000160 0.120670 0.032134 -0.267604 -0.732881 -0.062500 1 0 0 0 0 0 3 299840
-0.002130 0.000164 0.120672 0.077264 -0.219181 -0.694799 -0.062500 1 0 0 0 0 0 3 300838
-0.002128 0.000165 0.120672 0.101665 -0.193375 -0.680283 -0.062500 1 0 0 0 0 0 3 301839
-0.002128 0.000166 0.120672 0.114126 -0.180307 -0.675086 -0.062500 1 0 0 0 0 0 3 302819
-0.002127 0.000167 0.120672 0.120420 -0.173756 -0.673273 -0.062500 1 0 0 0 0 0 3 303840
-0.002127 0.000167 0.120672 0.123586 -0.170487 -0.672638 -0.062500 1 0 0 0 0 0 3 304838
-0.002127 0.000167 0.120672 0.125161 -0.168850 -0.672426 -0.062500 1 0 0 0 0 0 3 305822
-0.002127 0.000167 0.120672 0.125957 -0.168029 -0.672339 -0.062500 1 0 0 0 0 0 3 306837
-0.002127 0.000167 0.120672 0.126339 -0.167613 -0.672317 -0.062500 1 0 0 0 0 0 3 307840
-0.002127 0.000167 0.120672 0.126558 -0.167412 -0.672303 -0.062500 1 0 0 0 0 0 3 308837
-0.002127 0.000167 0.120672 0.126650 -0.167302 -0.672300 -0.062500 1 0 0 0 0 0 3 309817
-0.002127 0.000167 0.120672 0.126700 -0.167263 -0.672298 -0.062500 1 0 0 0 0 0 3 310814
-0.002127 0.000167 0.120672 0.126728 -0.167236 -0.672297 -0.062500 1 0 0 0 0 0 3 311902
-0.002121 0.000149 0.120683 0.052366 0.087520 -0.820648 -0.062500 1 0 0 0 0 0 3 312898
-0.002119 0.000140 0.120687 0.076117 0.002086 -0.748329 -0.062500 1 0 0 0 0 0 3 313881
-0.002117 0.000135 0.120688 0.094814 -0.061964 -0.710754 -0.062500 1 0 0 0 0 0 3 314895
-0.002117 0.000133 0.120688 0.105090 -0.096141 -0.696425 -0.062500 1 0 0 0 0 0 3 315901
-0.002116 0.000132 0.120688 0.110393 -0.113444 -0.691320 -0.062500 1 0 0 0 0 0 3 316897
-0.002116 0.000131 0.120689 0.113114 -0.122122 -0.689524 -0.062500 1 0 0 0 0 0 3 317873
-0.002116 0.000131 0.120689 0.114479 -0.126457 -0.688895 -0.062500 1 0 0 0 0 0 3 318870
-0.002116 0.000131 0.120689 0.115163 -0.128623 -0.688672 -0.062500 1 0 0 0 0 0 3 319872
-0.002116 0.000131 0.120689 0.115522 -0.129721 -0.688597 -0.062500 1 0 0 0 0 0 3 320873
-0.002116 0.000131 0.120689 0.115688 -0.130257 -0.688573 -0.062500 1 0 0 0 0 0 3 321895
-0.002116 0.000131 0.120689 0.115771 -0.130530 -0.688569 -0.062500 1 0 0 0 0 0 3 322899
-0.002116 0.000131 0.120689 0.115814 -0.130673 -0.688554 -0.062500 1 0 0 0 0 0 3 323874
-0.002116 0.000131 0.120689 0.115834 -0.130739 -0.688559 -0.062500 1 0 0 0 0 0 3 325772
-0.002103 0.000145 0.120699 -0.063814 -0.323339 -0.838866 -0.062500 1 0 0 0 0 0 3 326866
-0.002097 0.000151 0.120703 -0.004746 -0.258738 -0.765595 -0.062500 1 0 0 0 0 0 3 327874
-0.002093 0.000155 0.120704 0.040439 -0.210305 -0.727525 -0.062500 1 0 0 0 0 0 3 328870
-0.002111 0.000161 0.120715 0.330534 -0.247198 -0.851656 -0.062500 1 0 0 0 0 0 3 329871
-0.002119 0.000164 0.120718 0.252735 -0.213060 -0.778889 -0.062500 1 0 0 0 0 0 3 330905
-0.002123 0.000166 0.120720 0.192205 -0.190737 -0.741948 -0.062500 1 0 0 0 0 0 3 331897
-0.002126 0.000166 0.120720 0.160005 -0.179056 -0.727930 -0.062500 1 0 0 0 0 0 3 332879
-0.002127 0.000167 0.120720 0.143788 -0.173164 -0.722926 -0.062500 1 0 0 0 0 0 3 333896
-0.002127 0.000167 0.120720 0.135696 -0.170229 -0.721170 -0.062500 1 0 0 0 0 0 3 334878
-0.002127 0.000167 0.120720 0.131661 -0.168742 -0.720550 -0.062500 1 0 0 0 0 0 3 335837
-0.002128 0.000167 0.120720 0.129652 -0.167998 -0.720343 -0.062500 1 0 0 0 0 0 3 336826
-0.002128 0.000167 0.120720 0.128650 -0.167648 -0.720272 -0.062500 1 0 0 0 0 0 3 337959
-0.002128 0.000167 0.120720 0.128141 -0.167446 -0.720246 -0.062500 1 0 0 0 0 0 3 338829
-0.002122 0.000149 0.120731 0.053486 0.087480 -0.868567 -0.062500 1 0 0 0 0 0 3 339842
-0.002120 0.000140 0.120735 0.077120 0.002062 -0.796266 -0.062500 1 0 0 0 0 0 3 340827
-0.002118 0.000135 0.120736 0.095752 -0.062005 -0.758690 -0.062500 1 0 0 0 0 0 3 341836
-0.002117 0.000133 0.120736 0.106013 -0.096182 -0.744362 -0.062500 1 0 0 0 0 0 3 342825
-0.002117 0.000132 0.120736 0.111306 -0.113489 -0.739252 -0.062500 1 0 0 0 0 0 3 343836
-0.002117 0.000131 0.120736 0.113995 -0.122174 -0.737449 -0.062500 1 0 0 0 0 0 3 344836
-0.002117 0.000131 0.120736 0.115378 -0.126505 -0.736819 -0.062500 1 0 0 0 0 0 3 345824
-0.002117 0.000131 0.120736 0.116053 -0.128669 -0.736609 -0.062500 1 0 0 0 0 0 3 346836
-0.002117 0.000131 0.120736 0.116398 -0.129764 -0.736530 -0.062500 1 0 0 0 0 0 3 347825
-0.002117 0.000131 0.120736 0.116583 -0.130294 -0.736505 -0.062500 1 0 0 0 0 0 3 348832
-0.002117 0.000131 0.120736 0.116660 -0.130574 -0.736487 -0.062500 1 0 0 0 0 0 3 349840
-0.002117 0.000131 0.120736 0.116703 -0.130718 -0.736491 -0.062500 1 0 0 0 0 0 3 350848
-0.002117 0.000131 0.120736 0.116732 -0.130775 -0.736491 -0.062500 1 0 0 0 0 0 3 351832
-0.002117 0.000131 0.120736 0.116744 -0.130813 -0.736490 -0.062500 1 0 0 0 0 0 3 352866
-0.002117 0.000131 0.120736 0.116740 -0.130836 -0.736491 -0.062500 1 0 0 0 0 0 3 353831
-0.002117 0.000131 0.120736 0.116739 -0.130837 -0.736491 -0.062500 1 0 0 0 0 0 3 354840
-0.002117 0.000131 0.120736 0.116763 -0.130843 -0.736483 -0.062500 1 0 0 0 0 0 3 355854
-0.002117 0.000131 0.120736 0.116742 -0.130837 -0.736490 -0.062500 1 0 0 0 0 0 3 356832
-0.002136 0.000135 0.120746 0.382585 -0.193563 -0.875066 -0.062500 1 0 0 0 0 0 3 357834
-0.002145 0.000138 0.120750 0.292268 -0.172502 -0.807526 -0.062500 1 0 0 0 0 0 3 358834
-0.002150 0.000139 0.120751 0.225411 -0.156731 -0.772415 -0.062500 1 0 0 0 0 0 3 359836
-0.002147 0.000121 0.120762 0.115585 0.106649 -0.907288 -0.062500 1 0 0 0 0 0 3 360826
-0.002145 0.000112 0.120766 0.121559 0.025375 -0.830263 -0.062500 1 0 0 0 0 0 3 361841
-0.002144 0.000108 0.120767 0.131375 -0.036609 -0.791035 -0.062500 1 0 0 0 0 0 3 362840
-0.002144 0.000106 0.120768 0.137220 -0.069749 -0.776120 -0.062500 1 0 0 0 0 0 3 363839
-0.002144 0.000104 0.120768 0.140320 -0.086530 -0.770801 -0.062500 1 0 0 0 0 0 3 364836
-0.002144 0.000104 0.120768 0.141940 -0.094940 -0.768937 -0.062500 1 0 0 0 0 0 3 365818
-0.002144 0.000104 0.120768 0.142740 -0.099163 -0.768278 -0.062500 1 0 0 0 0 0 3 366844
-0.002144 0.000104 0.120768 0.143163 -0.101261 -0.768059 -0.062500 1 0 0 0 0 0 3 367822
-0.002144 0.000103 0.120768 0.143385 -0.102316 -0.767969 -0.062500 1 0 0 0 0 0 3 368839
-0.002144 0.000103 0.120768 0.143488 -0.102847 -0.767944 -0.062500 1 0 0 0 0 0 3 369836
-0.002144 0.000103 0.120768 0.143541 -0.103103 -0.767934 -0.062500 1 0 0 0 0 0 3 370835
-0.002144 0.000103 0.120768 0.143556 -0.103226 -0.767933 -0.062500 1 0 0 0 0 0 3 371842
-0.002144 0.000103 0.120768 0.143577 -0.103302 -0.767932 -0.062500 1 0 0 0 0 0 3 372818
-0.002144 0.000103 0.120768 0.143574 -0.103327 -0.767932 -0.062500 1 0 0 0 0 0 3 373836
-0.002144 0.000103 0.120768 0.143584 -0.103363 -0.767932 -0.062500 1 0 0 0 0 0 3 374835
-0.002144 0.000103 0.120768 0.143584 -0.103366 -0.767932 -0.062500 1 0 0 0 0 0 3 375818
-0.002144 0.000103 0.120768 0.143584 -0.103367 -0.767932 -0.062500 1 0 0 0 0 0 3 376834
-0.002138 0.000085 0.120779 0.069108 0.151745 -0.916071 -0.062500 1 0 0 0 0 0 3 377835
-0.002136 0.000076 0.120782 0.092890 0.066153 -0.843877 -0.062500 1 0 0 0 0 0 3 378835
-0.002134 0.000071 0.120783 0.111603 0.001999 -0.806350 -0.062500 1 0 0 0 0 0 3 379818
-0.002133 0.000069 0.120784 0.121892 -0.032225 -0.792049 -0.062500 1 0 0 0 0 0 3 380815
-0.002133 0.000068 0.120784 0.127218 -0.049533 -0.786926 -0.062500 1 0 0 0 0 0 3 381834
-0.002133 0.000067 0.120784 0.129925 -0.058225 -0.785133 -0.062500 1 0 0 0 0 0 3 382840
-0.002133 0.000067 0.120784 0.131290 -0.062565 -0.784508 -0.062500 1 0 0 0 0 0 3 383819
-0.002133 0.000067 0.120784 0.131990 -0.064749 -0.784287 -0.062500 1 0 0 0 0 0 3 384835
-0.002133 0.000067 0.120784 0.132336 -0.065836 -0.784213 -0.062500 1 0 0 0 0 0 3 385835
-0.002133 0.000067 0.120784 0.132500 -0.066371 -0.784190 -0.062500 1 0 0 0 0 0 3 386833
-0.002133 0.000067 0.120784 0.132595 -0.066647 -0.784172 -0.062500 1 0 0 0 0 0 3 387836
-0.002133 0.000067 0.120784 0.132636 -0.066778 -0.784183 -0.062500 1 0 0 0 0 0 3 388839
-0.002133 0.000067 0.120784 0.132656 -0.066843 -0.784170 -0.062500 1 0 0 0 0 0 3 389834
-0.002133 0.000067 0.120784 0.132667 -0.066881 -0.784169 -0.062500 1 0 0 0 0 0 3 390816
-0.002133 0.000067 0.120784 0.132684 -0.066898 -0.784168 -0.062500 1 0 0 0 0 0 3 391909
-0.002133 0.000067 0.120784 0.132677 -0.066908 -0.784175 -0.062500 1 0 0 0 0 0 3 392897
-0.002133 0.000067 0.120784 0.132676 -0.066908 -0.784176 -0.062500 1 0 0 0 0 0 3 393899
-0.002133 0.000067 0.120784 0.132680 -0.066920 -0.784169 -0.062500 1 0 0 0 0 0 3 394896
-0.002133 0.000067 0.120784 0.132676 -0.066909 -0.784175 -0.062500 1 0 0 0 0 0 3 395903
-0.002133 0.000067 0.120784 0.132679 -0.066920 -0.784169 -0.062500 1 0 0 0 0 0 3 396869
-0.002133 0.000067 0.120784 0.132676 -0.066909 -0.784175 -0.062500 1 0 0 0 0 0 3 397870
-0.002133 0.000067 0.120784 0.132679 -0.066920 -0.784169 -0.062500 1 0 0 0 0 0 3 398877
-0.002133 0.000067 0.120784 0.132679 -0.066921 -0.784168 -0.062500 1 0 0 0 0 0 3 399862
-0.002120 0.000081 0.120795 -0.047053 -0.259519 -0.934661 -0.062500 1 0 0 0 0 0 3 400899
-0.002108 0.000069 0.120809 -0.062496 0.060324 -1.009366 -0.062500 1 0 0 0 0 0 3 401902
-0.002102 0.000064 0.120814 0.006497 0.023100 -0.899141 -0.062500 1 0 0 0 0 0 3 402898
-0.002099 0.000061 0.120816 0.049634 -0.015240 -0.847076 -0.062500 1 0 0 0 0 0 3 403908
-0.002097 0.000059 0.120817 0.072397 -0.036386 -0.827584 -0.062500 1 0 0 0 0 0 3 404908
-0.002097 0.000059 0.120817 0.084018 -0.047164 -0.820649 -0.062500 1 0 0 0 0 0 3 405915
-0.002096 0.000058 0.120817 0.089898 -0.052569 -0.818202 -0.062500 1 0 0 0 0 0 3 406895
-0.002096 0.000058 0.120817 0.092839 -0.055270 -0.817362 -0.062500 1 0 0 0 0 0 3 407896
-0.002096 0.000058 0.120817 0.094334 -0.056621 -0.817059 -0.062500 1 0 0 0 0 0 3 408892
-0.002096 0.000058 0.120817 0.095065 -0.057302 -0.816957 -0.062500 1 0 0 0 0 0 3 409874
-0.002096 0.000058 0.120817 0.095445 -0.057626 -0.816926 -0.062500 1 0 0 0 0 0 3 410890
-0.002096 0.000058 0.120817 0.095627 -0.057810 -0.816906 -0.062500 1 0 0 0 0 0 3 411876
-0.002096 0.000058 0.120817 0.095726 -0.057897 -0.816908 -0.062500 1 0 0 0 0 0 3 412952
-0.002096 0.000058 0.120817 0.095784 -0.057925 -0.816907 -0.062500 1 0 0 0 0 0 3 413912
-0.002096 0.000058 0.120817 0.095798 -0.057960 -0.816907 -0.062500 1 0 0 0 0 0 3 414900
-0.002096 0.000058 0.120817 0.095807 -0.057954 -0.816900 -0.062500 1 0 0 0 0 0 3 415903
-0.002096 0.000058 0.120817 0.095814 -0.057976 -0.816906 -0.062500 1 0 0 0 0 0 3 416900
-0.002096 0.000058 0.120817 0.095823 -0.057970 -0.816900 -0.062500 1 0 0 0 0 0 3 417875
-0.002096 0.000058 0.120817 0.095816 -0.057978 -0.816906 -0.062500 1 0 0 0 0 0 3 418892
-0.002096 0.000058 0.120817 0.095823 -0.057970 -0.816899 -0.062500 1 0 0 0 0 0 3 419824
-0.002096 0.000058 0.120817 0.095816 -0.057978 -0.816906 -0.062500 1 0 0 0 0 0 3 420841
-0.002090 0.000040 0.120827 0.021231 0.197389 -0.964841 -0.062500 1 0 0 0 0 0 3 421823
-0.002088 0.000031 0.120831 0.045072 0.111692 -0.892767 -0.062500 1 0 0 0 0 0 3 422827
-0.002086 0.000026 0.120832 0.063828 0.047470 -0.855284 -0.062500 1 0 0 0 0 0 3 423834
-0.002086 0.000024 0.120833 0.074115 0.013229 -0.840991 -0.062500 1 0 0 0 0 0 3 424823
-0.002085 0.000023 0.120833 0.079440 -0.004112 -0.835881 -0.062500 1 0 0 0 0 0 3 425833
-0.002085 0.000022 0.120833 0.082144 -0.012802 -0.834082 -0.062500 1 0 0 0 0 0 3 426822
-0.002085 0.000022 0.120833 0.083521 -0.017148 -0.833466 -0.062500 1 0 0 0 0 0 3 427839
-0.002085 0.000022 0.120833 0.084208 -0.019319 -0.833247 -0.062500 1 0 0 0 0 0 3 428823
-0.002085 0.000022 0.120833 0.084551 -0.020404 -0.833155 -0.062500 1 0 0 0 0 0 3 429826
-0.002085 0.000022 0.120833 0.084728 -0.020943 -0.833136 -0.062500 1 0 0 0 0 0 3 430835
-0.002085 0.000022 0.120833 0.084812 -0.021216 -0.833132 -0.062500 1 0 0 0 0 0 3 431824
-0.002085 0.000021 0.120833 0.084868 -0.021361 -0.833124 -0.062500 1 0 0 0 0 0 3 432843
-0.002085 0.000021 0.120833 0.084877 -0.021425 -0.833123 -0.062500 1 0 0 0 0 0 3 433845
-0.002085 0.000021 0.120833 0.084896 -0.021454 -0.833116 -0.062500 1 0 0 0 0 0 3 434830
-0.002085 0.000021 0.120833 0.084901 -0.021467 -0.833128 -0.062500 1 0 0 0 0 0 3 435834
-0.002085 0.000021 0.120833 0.084905 -0.021479 -0.833123 -0.062500 1 0 0 0 0 0 3 436838
-0.002085 0.000021 0.120833 0.084897 -0.021489 -0.833129 -0.062500 1 0 0 0 0 0 3 437830
-0.002085 0.000021 0.120833 0.084905 -0.021481 -0.833123 -0.062500 1 0 0 0 0 0 3 438829
-0.002080 0.000003 0.120844 0.010262 0.233996 -0.980934 -0.062500 1 0 0 0 0 0 3 439838
-0.002077 -0.000006 0.120847 0.034146 0.148232 -0.908918 -0.062500 1 0 0 0 0 0 3 440843
-0.002063 0.000003 0.120859 -0.126976 -0.108655 -1.022006 -0.062500 1 0 0 0 0 0 3 441841
-0.002055 0.000008 0.120864 -0.057516 -0.078324 -0.934398 -0.062500 1 0 0 0 0 0 3 442828
-0.002052 0.000010 0.120865 -0.006965 -0.047216 -0.891152 -0.062500 1 0 0 0 0 0 3 443842
-0.002050 0.000011 0.120866 0.020169 -0.030075 -0.874810 -0.062500 1 0 0 0 0 0 3 444836
-0.002049 0.000012 0.120866 0.034009 -0.021323 -0.868986 -0.062500 1 0 0 0 0 0 3 445833
-0.002048 0.000012 0.120866 0.040992 -0.016922 -0.866936 -0.062500 1 0 0 0 0 0 3 446834
-0.002048 0.000012 0.120866 0.044492 -0.014729 -0.866218 -0.062500 1 0 0 0 0 0 3 447834
-0.002048 0.000012 0.120866 0.046255 -0.013631 -0.865974 -0.062500 1 0 0 0 0 0 3 448833
-0.002043 -0.000006 0.120876 -0.027569 0.242526 -1.013624 -0.062500 1 0 0 0 0 0 3 449832
-0.002040 -0.000015 0.120880 -0.003213 0.156996 -0.941621 -0.062500 1 0 0 0 0 0 3 450832
-0.002039 -0.000019 0.120881 0.015781 0.092854 -0.904185 -0.062500 1 0 0 0 0 0 3 451835
-0.002038 -0.000022 0.120882 0.026205 0.058649 -0.889891 -0.062500 1 0 0 0 0 0 3 452842
-0.002037 -0.000023 0.120882 0.031585 0.041340 -0.884797 -0.062500 1 0 0 0 0 0 3 453841
-0.002037 -0.000023 0.120882 0.034322 0.032661 -0.883000 -0.062500 1 0 0 0 0 0 3 454817
-0.002037 -0.000024 0.120882 0.035690 0.028317 -0.882380 -0.062500 1 0 0 0 0 0 3 455836
-0.002037 -0.000024 0.120882 0.036395 0.026149 -0.882162 -0.062500 1 0 0 0 0 0 3 456831
-0.002037 -0.000024 0.120882 0.036753 0.025060 -0.882077 -0.062500 1 0 0 0 0 0 3 457832
-0.002037 -0.000024 0.120882 0.036919 0.024524 -0.882053 -0.062500 1 0 0 0 0 0 3 458815
-0.002037 -0.000024 0.120882 0.037010 0.024260 -0.882042 -0.062500 1 0 0 0 0 0 3 459834
-0.002032 -0.000042 0.120893 -0.037707 0.279853 -1.029648 -0.062500 1 0 0 0 0 0 3 460833
-0.002029 -0.000051 0.120896 -0.013734 0.193914 -0.957744 -0.062500 1 0 0 0 0 0 3 461833
-0.002028 -0.000056 0.120898 0.005065 0.129568 -0.920353 -0.062500 1 0 0 0 0 0 3 462832
-0.002027 -0.000058 0.120898 0.015381 0.095275 -0.906075 -0.062500 1 0 0 0 0 0 3 463834
-0.002027 -0.000059 0.120898 0.020703 0.077916 -0.900978 -0.062500 1 0 0 0 0 0 3 464814
-0.002026 -0.000060 0.120898 0.023412 0.069205 -0.899184 -0.062500 1 0 0 0 0 0 3 465832
-0.002026 -0.000060 0.120898 0.024779 0.064856 -0.898567 -0.062500 1 0 0 0 0 0 3 466830
-0.002021 -0.000079 0.120909 -0.049326 0.318571 -1.045828 -0.062500 1 0 0 0 0 0 3 467832
-0.002018 -0.000088 0.120912 -0.025024 0.231542 -0.973905 -0.062500 1 0 0 0 0 0 3 468833
-0.002017 -0.000092 0.120914 -0.006044 0.166635 -0.936519 -0.062500 1 0 0 0 0 0 3 469833
-0.002016 -0.000095 0.120914 0.004354 0.132076 -0.922249 -0.062500 1 0 0 0 0 0 3 470832
-0.002003 -0.000082 0.120925 -0.170284 -0.078056 -1.067747 -0.062500 1 0 0 0 0 0 3 471833
-0.001996 -0.000076 0.120929 -0.108295 -0.022297 -0.992612 -0.062500 1 0 0 0 0 0 3 472830
-0.001993 -0.000073 0.120930 -0.061666 0.021773 -0.953829 -0.062500 1 0 0 0 0 0 3 473824
-0.001991 -0.000071 0.120931 -0.036548 0.045440 -0.939051 -0.062500 1 0 0 0 0 0 3 474824
-0.001990 -0.000070 0.120931 -0.023722 0.057444 -0.933766 -0.062500 1 0 0 0 0 0 3 476790
-0.001984 -0.000088 0.120941 -0.092123 0.319464 -1.079316 -0.062500 1 0 0 0 0 0 3 477915
-0.001981 -0.000097 0.120945 -0.064870 0.236490 -1.006879 -0.062500 1 0 0 0 0 0 3 478892
-0.001980 -0.000102 0.120946 -0.044418 0.173634 -0.969302 -0.062500 1 0 0 0 0 0 3 479907
-0.001979 -0.000104 0.120947 -0.033291 0.140066 -0.954968 -0.062500 1 0 0 0 0 0 3 480916
-0.001979 -0.000105 0.120947 -0.027555 0.123086 -0.949850 -0.062500 1 0 0 0 0 0 3 481904
-0.001979 -0.000106 0.120947 -0.024638 0.114583 -0.948049 -0.062500 1 0 0 0 0 0 3 482909
-0.001978 -0.000106 0.120947 -0.023159 0.110318 -0.947425 -0.062500 1 0 0 0 0 0 3 483909
-0.001973 -0.000124 0.120958 -0.097347 0.364310 -1.094488 -0.062500 1 0 0 0 0 0 3 484880
-0.001970 -0.000133 0.120961 -0.072929 0.277202 -1.022672 -0.062500 1 0 0 0 0 0 3 485872
-0.001969 -0.000138 0.120963 -0.053925 0.212267 -0.985323 -0.062500 1 0 0 0 0 0 3 486858
-0.001968 -0.000140 0.120963 -0.043502 0.177678 -0.971086 -0.062500 1 0 0 0 0 0 3 487894
-0.001968 -0.000141 0.120963 -0.038133 0.160165 -0.965987 -0.062500 1 0 0 0 0 0 3 488894
-0.001968 -0.000142 0.120963 -0.035399 0.151411 -0.964196 -0.062500 1 0 0 0 0 0 3 489871
-0.001955 -0.000129 0.120974 -0.214165 -0.045673 -1.114170 -0.062500 1 0 0 0 0 0 3 490890
-0.001948 -0.000122 0.120978 -0.154145 0.016661 -1.040616 -0.062500 1 0 0 0 0 0 3 491873
-0.001945 -0.000118 0.120979 -0.108505 0.064004 -1.002381 -0.062500 1 0 0 0 0 0 3 492888
-0.001943 -0.000117 0.120980 -0.083894 0.089347 -0.987784 -0.062500 1 0 0 0 0 0 3 493872
-0.001942 -0.000116 0.120980 -0.071326 0.102184 -0.982572 -0.062500 1 0 0 0 0 0 3 494890
-0.001942 -0.000115 0.120980 -0.064993 0.108623 -0.980737 -0.062500 1 0 0 0 0 0 3 495875
-0.001942 -0.000115 0.120980 -0.061806 0.111848 -0.980090 -0.062500 1 0 0 0 0 0 3 496895
-0.001936 -0.000133 0.120990 -0.135204 0.369704 -1.127097 -0.062500 1 0 0 0 0 0 3 497874
-0.001933 -0.000143 0.120994 -0.110318 0.284415 -1.055316 -0.062500 1 0 0 0 0 0 3 498888
-0.001932 -0.000147 0.120995 -0.091071 0.220379 -1.017994 -0.062500 1 0 0 0 0 0 3 499873
-0.001931 -0.000149 0.120996 -0.080549 0.186247 -1.003746 -0.062500 1 0 0 0 0 0 3 500889
-0.001931 -0.000151 0.120996 -0.075108 0.168976 -0.998654 -0.062500 1 0 0 0 0 0 3 501870
-0.001931 -0.000151 0.120996 -0.072361 0.160317 -0.996859 -0.062500 1 0 0 0 0 0 3 502871
-0.001931 -0.000151 0.120996 -0.070975 0.155983 -0.996234 -0.062500 1 0 0 0 0 0 3 503831
-0.001930 -0.000152 0.120996 -0.070271 0.153825 -0.996026 -0.062500 1 0 0 0 0 0 3 504819
-0.001930 -0.000152 0.120996 -0.069906 0.152744 -0.995937 -0.062500 1 0 0 0 0 0 3 505827
-0.001930 -0.000152 0.120996 -0.069739 0.152208 -0.995913 -0.062500 1 0 0 0 0 0 3 506831
-0.001918 -0.000138 0.121007 -0.249905 -0.040826 -1.146445 -0.062500 1 0 0 0 0 0 3 507821
-0.001911 -0.000131 0.121010 -0.190459 0.023572 -1.073133 -0.062500 1 0 0 0 0 0 3 508830
-0.001908 -0.000128 0.121012 -0.145142 0.071984 -1.034992 -0.062500 1 0 0 0 0 0 3 509831
-0.001901 -0.000144 0.121023 -0.195730 0.354186 -1.167573 -0.062500 1 0 0 0 0 0 3 510820
-0.001897 -0.000152 0.121027 -0.159111 0.281151 -1.090720 -0.062500 1 0 0 0 0 0 3 511832
-0.001895 -0.000157 0.121028 -0.133960 0.223260 -1.051612 -0.062500 1 0 0 0 0 0 3 512833
-0.001894 -0.000159 0.121028 -0.120473 0.192203 -1.036742 -0.062500 1 0 0 0 0 0 3 513820
-0.001894 -0.000160 0.121028 -0.113566 0.176452 -1.031425 -0.062500 1 0 0 0 0 0 3 514831
-0.001894 -0.000160 0.121029 -0.110064 0.168583 -1.029556 -0.062500 1 0 0 0 0 0 3 515826
-0.001894 -0.000160 0.121029 -0.108286 0.164629 -1.028910 -0.062500 1 0 0 0 0 0 3 516828
-0.001894 -0.000161 0.121029 -0.107401 0.162657 -1.028671 -0.062500 1 0 0 0 0 0 3 517831
-0.001894 -0.000161 0.121029 -0.106966 0.161680 -1.028597 -0.062500 1 0 0 0 0 0 3 518840
-0.001894 -0.000161 0.121029 -0.106731 0.161187 -1.028574 -0.062500 1 0 0 0 0 0 3 519823
-0.001893 -0.000161 0.121029 -0.106626 0.160933 -1.028557 -0.062500 1 0 0 0 0 0 3 520825
-0.001893 -0.000161 0.121029 -0.106569 0.160820 -1.028554 -0.062500 1 0 0 0 0 0 3 521834
-0.001893 -0.000161 0.121029 -0.106544 0.160745 -1.028554 -0.062500 1 0 0 0 0 0 3 522832
-0.001893 -0.000161 0.121029 -0.106528 0.160725 -1.028553 -0.062500 1 0 0 0 0 0 3 523812
-0.001893 -0.000161 0.121029 -0.106511 0.160710 -1.028553 -0.062500 1 0 0 0 0 0 3 524830
-0.001893 -0.000161 0.121029 -0.106517 0.160701 -1.028560 -0.062500 1 0 0 0 0 0 3 526143
-0.001893 -0.000161 0.121029 -0.106515 0.160689 -1.028554 -0.062500 1 0 0 0 0 0 3 526839
-0.001893 -0.000161 0.121029 -0.106506 0.160696 -1.028546 -0.062500 1 0 0 0 0 0 3 527832
-0.001893 -0.000161 0.121029 -0.106514 0.160688 -1.028552 -0.062500 1 0 0 0 0 0 3 528832
-0.001893 -0.000161 0.121029 -0.106518 0.160699 -1.028559 -0.062500 1 0 0 0 0 0 3 529828
-0.001888 -0.000179 0.121039 -0.181612 0.417176 -1.175570 -0.062500 1 0 0 0 0 0 3 530831
-0.001872 -0.000174 0.121053 -0.337826 0.138160 -1.254490 -0.062500 1 0 0 0 0 0 3 531832
-0.001865 -0.000172 0.121058 -0.259509 0.138212 -1.143979 -0.062500 1 0 0 0 0 0 3 532831
-0.001861 -0.000171 0.121060 -0.203840 0.152324 -1.091623 -0.062500 1 0 0 0 0 0 3 533829
-0.001859 -0.000170 0.121061 -0.174040 0.160845 -1.071978 -0.062500 1 0 0 0 0 0 3 534832
-0.001858 -0.000170 0.121061 -0.158857 0.165254 -1.064974 -0.062500 1 0 0 0 0 0 3 535831
-0.001857 -0.000170 0.121061 -0.151196 0.167486 -1.062506 -0.062500 1 0 0 0 0 0 3 536816
-0.001857 -0.000170 0.121061 -0.147341 0.168602 -1.061660 -0.062500 1 0 0 0 0 0 3 537832
-0.001857 -0.000170 0.121061 -0.145419 0.169158 -1.061359 -0.062500 1 0 0 0 0 0 3 538831
-0.001857 -0.000170 0.121061 -0.144456 0.169445 -1.061247 -0.062500 1 0 0 0 0 0 3 539836
-0.001857 -0.000170 0.121061 -0.143966 0.169583 -1.061214 -0.062500 1 0 0 0 0 0 3 540812
-0.001857 -0.000170 0.121061 -0.143716 0.169655 -1.061206 -0.062500 1 0 0 0 0 0 3 541830
-0.001857 -0.000170 0.121061 -0.143600 0.169689 -1.061204 -0.062500 1 0 0 0 0 0 3 542829
-0.001857 -0.000170 0.121061 -0.143546 0.169712 -1.061196 -0.062500 1 0 0 0 0 0 3 543832
-0.001857 -0.000170 0.121061 -0.143502 0.169725 -1.061194 -0.062500 1 0 0 0 0 0 3 544830
-0.001857 -0.000170 0.121061 -0.143496 0.169715 -1.061187 -0.062500 1 0 0 0 0 0 3 545829
-0.001857 -0.000170 0.121061 -0.143487 0.169722 -1.061199 -0.062500 1 0 0 0 0 0 3 546829
-0.001857 -0.000170 0.121061 -0.143487 0.169723 -1.061200 -0.062500 1 0 0 0 0 0 3 547811
-0.001857 -0.000170 0.121061 -0.143479 0.169732 -1.061194 -0.062500 1 0 0 0 0 0 3 548829
-0.001857 -0.000170 0.121061 -0.143475 0.169721 -1.061186 -0.062500 1 0 0 0 0 0 3 549829
-0.001857 -0.000170 0.121061 -0.143486 0.169722 -1.061199 -0.062500 1 0 0 0 0 0 3 550828
-0.001857 -0.000170 0.121061 -0.143479 0.169732 -1.061193 -0.062500 1 0 0 0 0 0 3 551890
-0.001857 -0.000170 0.121061 -0.143487 0.169724 -1.061200 -0.062500 1 0 0 0 0 0 3 552894
-0.001857 -0.000170 0.121061 -0.143479 0.169732 -1.061194 -0.062500 1 0 0 0 0 0 3 553895
-0.001857 -0.000170 0.121061 -0.143475 0.169721 -1.061186 -0.062500 1 0 0 0 0 0 3 554874
-0.001857 -0.000170 0.121061 -0.143474 0.169720 -1.061205 -0.062500 1 0 0 0 0 0 3 556557
-0.001857 -0.000170 0.121061 -0.143478 0.169731 -1.061194 -0.062500 1 0 0 0 0 0 3 556864
-0.001857 -0.000170 0.121061 -0.143486 0.169724 -1.061200 -0.062500 1 0 0 0 0 0 3 557887
-0.001857 -0.000170 0.121061 -0.143476 0.169720 -1.061187 -0.062500 1 0 0 0 0 0 3 558892
-0.001857 -0.000170 0.121061 -0.143478 0.169731 -1.061192 -0.062500 1 0 0 0 0 0 3 559898
-0.001857 -0.000170 0.121061 -0.143486 0.169724 -1.061199 -0.062500 1 0 0 0 0 0 3 560890
-0.001857 -0.000170 0.121061 -0.143479 0.169732 -1.061193 -0.062500 1 0 0 0 0 0 3 561864
-0.001857 -0.000170 0.121061 -0.143487 0.169724 -1.061200 -0.062500 1 0 0 0 0 0 3 562864
-0.001857 -0.000170 0.121061 -0.143476 0.169720 -1.061187 -0.062500 1 0 0 0 0 0 3 563888
-0.001857 -0.000170 0.121061 -0.143466 0.169728 -1.061198 -0.062500 1 0 0 0 0 0 3 564888
-0.001857 -0.000170 0.121061 -0.143485 0.169723 -1.061200 -0.062500 1 0 0 0 0 0 3 565885
-0.001857 -0.000170 0.121061 -0.143479 0.169732 -1.061194 -0.062500 1 0 0 0 0 0 3 566861
-0.001857 -0.000170 0.121061 -0.143487 0.169724 -1.061200 -0.062500 1 0 0 0 0 0 3 567903
-0.001857 -0.000170 0.121061 -0.143476 0.169720 -1.061187 -0.062500 1 0 0 0 0 0 3 568866
-0.001857 -0.000170 0.121061 -0.143478 0.169731 -1.061192 -0.062500 1 0 0 0 0 0 3 569874
-0.001857 -0.000170 0.121061 -0.143474 0.169721 -1.061206 -0.062500 1 0 0 0 0 0 3 570900
-0.001857 -0.000170 0.121061 -0.143478 0.169732 -1.061194 -0.062500 1 0 0 0 0 0 3 571895
-0.001857 -0.000170 0.121061 -0.143474 0.169721 -1.061186 -0.062500 1 0 0 0 0 0 3 572895
-0.001857 -0.000170 0.121061 -0.143486 0.169723 -1.061199 -0.062500 1 0 0 0 0 0 3 573871
-0.001857 -0.000170 0.121061 -0.143479 0.169732 -1.061193 -0.062500 1 0 0 0 0 0 3 574885
-0.001857 -0.000170 0.121061 -0.143487 0.169724 -1.061200 -0.062500 1 0 0 0 0 0 3 575818
-0.001857 -0.000170 0.121061 -0.143479 0.169732 -1.061194 -0.062500 1 0 0 0 0 0 3 576826
-0.001857 -0.000170 0.121061 -0.143475 0.169721 -1.061186 -0.062500 1 0 0 0 0 0 3 577816
-0.001857 -0.000170 0.121061 -0.143474 0.169720 -1.061205 -0.062500 1 0 0 0 0 0 3 578828
-0.001857 -0.000170 0.121061 -0.143477 0.169731 -1.061194 -0.062500 1 0 0 0 0 0 3 579817
-0.001857 -0.000170 0.121061 -0.143486 0.169724 -1.061200 -0.062500 1 0 0 0 0 0 3 580828
-0.001857 -0.000170 0.121061 -0.143475 0.169720 -1.061187 -0.062500 1 0 0 0 0 0 3 581816
-0.001857 -0.000170 0.121061 -0.143486 0.169722 -1.061199 -0.062500 1 0 0 0 0 0 3 582827
-0.001857 -0.000170 0.121061 -0.143479 0.169731 -1.061193 -0.062500 1 0 0 0 0 0 3 583834
-0.001857 -0.000170 0.121061 -0.143478 0.169733 -1.061193 -0.062500 1 0 0 0 0 0 3 584816
-0.001844 -0.000156 0.121072 -0.323964 -0.023186 -1.211602 -0.062500 1 0 0 0 0 0 3 585828
-0.001837 -0.000149 0.121076 -0.264451 0.041396 -1.138377 -0.062500 1 0 0 0 0 0 3 586817
-0.001834 -0.000146 0.121077 -0.219071 0.089906 -1.100262 -0.062500 1 0 0 0 0 0 3 587830
-0.001832 -0.000144 0.121077 -0.194617 0.115817 -1.085709 -0.062500 1 0 0 0 0 0 3 588817
-0.001831 -0.000143 0.121078 -0.182130 0.128946 -1.080508 -0.062500 1 0 0 0 0 0 3 589819
-0.001831 -0.000143 0.121078 -0.175835 0.135537 -1.078675 -0.062500 1 0 0 0 0 0 3 590827
-0.001831 -0.000142 0.121078 -0.172666 0.138833 -1.078045 -0.062500 1 0 0 0 0 0 3 591817
-0.001831 -0.000142 0.121078 -0.171088 0.140478 -1.077813 -0.062500 1 0 0 0 0 0 3 592836
-0.001831 -0.000142 0.121078 -0.170301 0.141307 -1.077737 -0.062500 1 0 0 0 0 0 3 593827
-0.001831 -0.000142 0.121078 -0.169895 0.141718 -1.077708 -0.062500 1 0 0 0 0 0 3 594826
-0.001831 -0.000142 0.121078 -0.169697 0.141926 -1.077701 -0.062500 1 0 0 0 0 0 3 595827
-0.001831 -0.000142 0.121078 -0.169591 0.142022 -1.077699 -0.062500 1 0 0 0 0 0 3 596825
-0.001831 -0.000142 0.121078 -0.169555 0.142073 -1.077698 -0.062500 1 0 0 0 0 0 3 597833
-0.001831 -0.000142 0.121078 -0.169521 0.142112 -1.077690 -0.062500 1 0 0 0 0 0 3 598869
-0.001831 -0.000142 0.121078 -0.169506 0.142111 -1.077695 -0.062500 1 0 0 0 0 0 3 599833
-0.001831 -0.000142 0.121078 -0.169508 0.142122 -1.077703 -0.062500 1 0 0 0 0 0 3 600806
-0.001831 -0.000142 0.121078 -0.169497 0.142120 -1.077690 -0.062500 1 0 0 0 0 0 3 601836
-0.001831 -0.000142 0.121078 -0.169500 0.142131 -1.077696 -0.062500 1 0 0 0 0 0 3 602828
-0.001831 -0.000142 0.121078 -0.169500 0.142132 -1.077696 -0.062500 1 0 0 0 0 0 3 603825
-0.001831 -0.000142 0.121078 -0.169500 0.142133 -1.077696 -0.062500 1 0 0 0 0 0 3 604831
-0.001831 -0.000142 0.121078 -0.169497 0.142121 -1.077689 -0.062500 1 0 0 0 0 0 3 605835
-0.001831 -0.000142 0.121078 -0.169500 0.142131 -1.077695 -0.062500 1 0 0 0 0 0 3 606830
-0.001831 -0.000142 0.121078 -0.169488 0.142129 -1.077702 -0.062500 1 0 0 0 0 0 3 607829
-0.001831 -0.000142 0.121078 -0.169499 0.142132 -1.077697 -0.062500 1 0 0 0 0 0 3 608828
-0.001831 -0.000142 0.121078 -0.169497 0.142121 -1.077690 -0.062500 1 0 0 0 0 0 3 609826
-0.001831 -0.000142 0.121078 -0.169500 0.142131 -1.077695 -0.062500 1 0 0 0 0 0 3 610828
-0.001831 -0.000142 0.121078 -0.169500 0.142132 -1.077696 -0.062500 1 0 0 0 0 0 3 611828
-0.001831 -0.000142 0.121078 -0.169500 0.142132 -1.077696 -0.062500 1 0 0 0 0 0 3 612836
-0.001831 -0.000142 0.121078 -0.169501 0.142133 -1.077696 -0.062500 1 0 0 0 0 0 3 613831
-0.001831 -0.000142 0.121078 -0.169497 0.142121 -1.077689 -0.062500 1 0 0 0 0 0 3 614834
-0.001831 -0.000142 0.121078 -0.169488 0.142128 -1.077702 -0.062500 1 0 0 0 0 0 3 615828
-0.001831 -0.000142 0.121078 -0.169499 0.142132 -1.077697 -0.062500 1 0 0 0 0 0 3 616828
-0.001831 -0.000142 0.121078 -0.169500 0.142132 -1.077697 -0.062500 1 0 0 0 0 0 3 617825
-0.001831 -0.000142 0.121078 -0.169497 0.142121 -1.077690 -0.062500 1 0 0 0 0 0 3 618828
-0.001831 -0.000142 0.121078 -0.169500 0.142131 -1.077695 -0.062500 1 0 0 0 0 0 3 619826
-0.001831 -0.000142 0.121078 -0.169501 0.142132 -1.077696 -0.062500 1 0 0 0 0 0 3 620827
-0.001831 -0.000142 0.121078 -0.169501 0.142132 -1.077696 -0.062500 1 0 0 0 0 0 3 621826
-0.001831 -0.000142 0.121078 -0.169501 0.142132 -1.077696 -0.062500 1 0 0 0 0 0 3 622830
-0.001831 -0.000142 0.121078 -0.169498 0.142121 -1.077689 -0.062500 1 0 0 0 0 0 3 623828
-0.001831 -0.000142 0.121078 -0.169488 0.142128 -1.077702 -0.062500 1 0 0 0 0 0 3 624828
-0.001831 -0.000142 0.121078 -0.169499 0.142132 -1.077697 -0.062500 1 0 0 0 0 0 3 625827
-0.001831 -0.000142 0.121078 -0.169500 0.142132 -1.077697 -0.062500 1 0 0 0 0 0 3 626828
-0.001831 -0.000142 0.121078 -0.169497 0.142120 -1.077690 -0.062500 1 0 0 0 0 0 3 627829
-0.001831 -0.000142 0.121078 -0.169500 0.142131 -1.077696 -0.062500 1 0 0 0 0 0 3 628832
-0.001831 -0.000142 0.121078 -0.169501 0.142132 -1.077696 -0.062500 1 0 0 0 0 0 3 629830
-0.001831 -0.000142 0.121078 -0.169501 0.142132 -1.077696 -0.062500 1 0 0 0 0 0 3 630827
-0.001831 -0.000142 0.121078 -0.169501 0.142132 -1.077696 -0.062500 1 0 0 0 0 0 3 631830
-0.001831 -0.000142 0.121078 -0.169485 0.142118 -1.077696 -0.062500 1 0 0 0 0 0 3 632829
-0.001831 -0.000142 0.121078 -0.169499 0.142130 -1.077696 -0.062500 1 0 0 0 0 0 3 633832
-0.001831 -0.000142 0.121078 -0.169500 0.142132 -1.077696 -0.062500 1 0 0 0 0 0 3 634820
-0.001831 -0.000142 0.121078 -0.169492 0.142141 -1.077690 -0.062500 1 0 0 0 0 0 3 635884
-0.001831 -0.000142 0.121078 -0.169500 0.142134 -1.077695 -0.062500 1 0 0 0 0 0 3 636892
-0.001831 -0.000142 0.121078 -0.169497 0.142121 -1.077689 -0.062500 1 0 0 0 0 0 3 637860
-0.001831 -0.000142 0.121078 -0.169500 0.142131 -1.077695 -0.062500 1 0 0 0 0 0 3 638886
-0.001831 -0.000142 0.121078 -0.169488 0.142130 -1.077702 -0.062500 1 0 0 0 0 0 3 639883
-0.001831 -0.000142 0.121078 -0.169499 0.142132 -1.077697 -0.062500 1 0 0 0 0 0 3 640887
-0.001831 -0.000142 0.121078 -0.169496 0.142121 -1.077690 -0.062500 1 0 0 0 0 0 3 641859
-0.001831 -0.000142 0.121078 -0.169500 0.142131 -1.077695 -0.062500 1 0 0 0 0 0 3 642861
-0.001831 -0.000142 0.121078 -0.169500 0.142132 -1.077696 -0.062500 1 0 0 0 0 0 3 643861
-0.001831 -0.000142 0.121078 -0.169500 0.142133 -1.077696 -0.062500 1 0 0 0 0 0 3 644859
-0.001831 -0.000142 0.121078 -0.169501 0.142133 -1.077696 -0.062500 1 0 0 0 0 0 3 645892
-0.001831 -0.000142 0.121078 -0.169497 0.142121 -1.077689 -0.062500 1 0 0 0 0 0 3 646895
-0.001831 -0.000142 0.121078 -0.169488 0.142128 -1.077702 -0.062500 1 0 0 0 0 0 3 647891
-0.001849 -0.000138 0.121088 0.096216 0.079617 -1.217406 -0.062500 1 0 0 0 0 0 3 648871
-0.001859 -0.000135 0.121091 0.006092 0.100470 -1.149383 -0.062500 1 0 0 0 0 0 3 649890
-0.001864 -0.000134 0.121092 -0.060736 0.116182 -1.113984 -0.062500 1 0 0 0 0 0 3 650866
-0.001866 -0.000134 0.121093 -0.096125 0.124603 -1.100465 -0.062500 1 0 0 0 0 0 3 651884
-0.001862 -0.000152 0.121103 -0.189116 0.385447 -1.242700 -0.062500 1 0 0 0 0 0 3 652867
-0.001860 -0.000161 0.121107 -0.173837 0.301379 -1.169416 -0.062500 1 0 0 0 0 0 3 653883
-0.001858 -0.000165 0.121108 -0.159396 0.237932 -1.131561 -0.062500 1 0 0 0 0 0 3 654868
-0.001858 -0.000168 0.121109 -0.151283 0.204084 -1.117113 -0.062500 1 0 0 0 0 0 3 655884
-0.001858 -0.000169 0.121109 -0.147057 0.186960 -1.111946 -0.062500 1 0 0 0 0 0 3 656895
-0.001857 -0.000169 0.121109 -0.144898 0.178381 -1.110135 -0.062500 1 0 0 0 0 0 3 657993
-0.001857 -0.000170 0.121109 -0.143813 0.174103 -1.109497 -0.062500 1 0 0 0 0 0 3 658882
-0.001857 -0.000170 0.121109 -0.143258 0.171946 -1.109272 -0.062500 1 0 0 0 0 0 3 659818
-0.001857 -0.000170 0.121109 -0.142984 0.170883 -1.109197 -0.062500 1 0 0 0 0 0 3 660817
-0.001857 -0.000170 0.121109 -0.142843 0.170342 -1.109176 -0.062500 1 0 0 0 0 0 3 661828
-0.001857 -0.000170 0.121109 -0.142772 0.170070 -1.109167 -0.062500 1 0 0 0 0 0 3 662814
-0.001857 -0.000170 0.121109 -0.142753 0.169932 -1.109159 -0.062500 1 0 0 0 0 0 3 663816
-0.001857 -0.000170 0.121109 -0.142727 0.169875 -1.109158 -0.062500 1 0 0 0 0 0 3 664825
-0.001857 -0.000170 0.121109 -0.142714 0.169838 -1.109158 -0.062500 1 0 0 0 0 0 3 665814
-0.001857 -0.000170 0.121109 -0.142710 0.169824 -1.109151 -0.062500 1 0 0 0 0 0 3 666823
-0.001857 -0.000170 0.121109 -0.142706 0.169812 -1.109163 -0.062500 1 0 0 0 0 0 3 667825
-0.001857 -0.000170 0.121109 -0.142702 0.169799 -1.109158 -0.062500 1 0 0 0 0 0 3 668813
-0.001876 -0.000165 0.121119 0.123135 0.107291 -1.248797 -0.062500 1 0 0 0 0 0 3 669823
-0.001886 -0.000163 0.121123 0.032955 0.128129 -1.180810 -0.062500 1 0 0 0 0 0 3 670813
-0.001890 -0.000162 0.121124 -0.033905 0.143841 -1.145432 -0.062500 1 0 0 0 0 0 3 671816
-0.001893 -0.000161 0.121124 -0.069310 0.152264 -1.131924 -0.062500 1 0 0 0 0 0 3 672842
-0.001894 -0.000161 0.121124 -0.087152 0.156541 -1.127097 -0.062500 1 0 0 0 0 0 3 673823
-0.001894 -0.000161 0.121124 -0.096064 0.158684 -1.125389 -0.062500 1 0 0 0 0 0 3 674824
-0.001889 -0.000179 0.121135 -0.175682 0.416466 -1.271799 -0.062500 1 0 0 0 0 0 3 675832
-0.001887 -0.000188 0.121139 -0.153705 0.330733 -1.200036 -0.062500 1 0 0 0 0 0 3 676834
-0.001885 -0.000193 0.121140 -0.135943 0.266451 -1.162723 -0.062500 1 0 0 0 0 0 3 677822
-0.001885 -0.000195 0.121140 -0.126150 0.232186 -1.148465 -0.062500 1 0 0 0 0 0 3 678825
-0.001884 -0.000196 0.121141 -0.121075 0.214853 -1.143360 -0.062500 1 0 0 0 0 0 3 679829
-0.001884 -0.000197 0.121141 -0.118517 0.206165 -1.141574 -0.062500 1 0 0 0 0 0 3 680820
-0.001884 -0.000197 0.121141 -0.117220 0.201833 -1.140941 -0.062500 1 0 0 0 0 0 3 681833
-0.001884 -0.000197 0.121141 -0.116572 0.199664 -1.140729 -0.062500 1 0 0 0 0 0 3 682827
-0.001884 -0.000197 0.121141 -0.116242 0.198577 -1.140654 -0.062500 1 0 0 0 0 0 3 683826
-0.001884 -0.000197 0.121141 -0.116066 0.198037 -1.140619 -0.062500 1 0 0 0 0 0 3 684829
-0.001884 -0.000197 0.121141 -0.115981 0.197763 -1.140615 -0.062500 1 0 0 0 0 0 3 685828
-0.001884 -0.000197 0.121141 -0.115948 0.197623 -1.140615 -0.062500 1 0 0 0 0 0 3 686825
-0.001884 -0.000197 0.121141 -0.115930 0.197557 -1.140601 -0.062500 1 0 0 0 0 0 3 687828
-0.001884 -0.000197 0.121141 -0.115918 0.197518 -1.140599 -0.062500 1 0 0 0 0 0 3 688825
-0.001903 -0.000193 0.121151 0.150050 0.134982 -1.280169 -0.062500 1 0 0 0 0 0 3 689824
-0.001907 -0.000209 0.121165 -0.015365 0.412647 -1.359134 -0.062500 1 0 0 0 0 0 3 690826
-0.001909 -0.000217 0.121169 -0.058067 0.342032 -1.252308 -0.062500 1 0 0 0 0 0 3 691808
-0.001910 -0.000221 0.121171 -0.074613 0.285852 -1.201574 -0.062500 1 0 0 0 0 0 3 692823
-0.001910 -0.000223 0.121172 -0.082107 0.255724 -1.182504 -0.062500 1 0 0 0 0 0 3 693830
-0.001911 -0.000224 0.121172 -0.085684 0.240456 -1.175711 -0.062500 1 0 0 0 0 0 3 694826
-0.001911 -0.000225 0.121172 -0.087410 0.232818 -1.173330 -0.062500 1 0 0 0 0 0 3 695828
-0.001911 -0.000225 0.121172 -0.088265 0.229011 -1.172497 -0.062500 1 0 0 0 0 0 3 696824
-0.001911 -0.000225 0.121172 -0.088680 0.227097 -1.172205 -0.062500 1 0 0 0 0 0 3 697825
-0.001911 -0.000225 0.121172 -0.088886 0.226138 -1.172088 -0.062500 1 0 0 0 0 0 3 698828
-0.001911 -0.000225 0.121172 -0.088998 0.225655 -1.172062 -0.062500 1 0 0 0 0 0 3 699828
-0.001911 -0.000225 0.121172 -0.089045 0.225433 -1.172055 -0.062500 1 0 0 0 0 0 3 700824
-0.001906 -0.000244 0.121183 -0.164296 0.482274 -1.318845 -0.062500 1 0 0 0 0 0 3 701822
-0.001903 -0.000253 0.121186 -0.140115 0.395816 -1.247407 -0.062500 1 0 0 0 0 0 3 702827
-0.001901 -0.000257 0.121187 -0.121220 0.331170 -1.210205 -0.062500 1 0 0 0 0 0 3 703828
-0.001901 -0.000260 0.121188 -0.110874 0.296731 -1.195989 -0.062500 1 0 0 0 0 0 3 704822
-0.001900 -0.000261 0.121188 -0.105547 0.279313 -1.190908 -0.062500 1 0 0 0 0 0 3 705831
-0.001900 -0.000261 0.121188 -0.102823 0.270589 -1.189120 -0.062500 1 0 0 0 0 0 3 706826
-0.001900 -0.000262 0.121188 -0.101463 0.266229 -1.188489 -0.062500 1 0 0 0 0 0 3 707828
-0.001900 -0.000262 0.121188 -0.100764 0.264045 -1.188263 -0.062500 1 0 0 0 0 0 3 708827
-0.001900 -0.000262 0.121188 -0.100418 0.262954 -1.188194 -0.062500 1 0 0 0 0 0 3 709825
-0.001900 -0.000262 0.121188 -0.100253 0.262417 -1.188173 -0.062500 1 0 0 0 0 0 3 710824
-0.001900 -0.000262 0.121188 -0.100166 0.262131 -1.188164 -0.062500 1 0 0 0 0 0 3 711826
-0.001895 -0.000280 0.121199 -0.175392 0.519109 -1.334814 -0.062500 1 0 0 0 0 0 3 712823
-0.001892 -0.000289 0.121202 -0.151147 0.432576 -1.263452 -0.062500 1 0 0 0 0 0 3 713817
-0.001890 -0.000294 0.121204 -0.132237 0.367894 -1.226288 -0.062500 1 0 0 0 0 0 3 714828
-0.001890 -0.000296 0.121204 -0.121876 0.333435 -1.212077 -0.062500 1 0 0 0 0 0 3 715892
-0.001889 -0.000297 0.121204 -0.116524 0.316016 -1.207004 -0.062500 1 0 0 0 0 0 3 716883
-0.001889 -0.000298 0.121204 -0.113806 0.307280 -1.205208 -0.062500 1 0 0 0 0 0 3 717881
-0.001889 -0.000298 0.121204 -0.112437 0.302927 -1.204591 -0.062500 1 0 0 0 0 0 3 718862
-0.001889 -0.000298 0.121204 -0.111757 0.300737 -1.204368 -0.062500 1 0 0 0 0 0 3 719859
-0.001889 -0.000298 0.121204 -0.111404 0.299654 -1.204293 -0.062500 1 0 0 0 0 0 3 720860
-0.001889 -0.000299 0.121204 -0.111235 0.299105 -1.204266 -0.062500 1 0 0 0 0 0 3 721856
-0.001889 -0.000299 0.121204 -0.111139 0.298827 -1.204249 -0.062500 1 0 0 0 0 0 3 722897
-0.001884 -0.000317 0.121215 -0.186430 0.555936 -1.350786 -0.062500 1 0 0 0 0 0 3 723898
-0.001881 -0.000326 0.121218 -0.162165 0.469335 -1.279485 -0.062500 1 0 0 0 0 0 3 724898
-0.001879 -0.000331 0.121220 -0.143223 0.404622 -1.242357 -0.062500 1 0 0 0 0 0 3 725856
-0.001879 -0.000333 0.121220 -0.132865 0.370150 -1.228159 -0.062500 1 0 0 0 0 0 3 726891
-0.001878 -0.000334 0.121220 -0.127513 0.352723 -1.223075 -0.062500 1 0 0 0 0 0 3 727890
-0.001878 -0.000335 0.121220 -0.124805 0.343987 -1.221295 -0.062500 1 0 0 0 0 0 3 728867
-0.001878 -0.000335 0.121220 -0.123426 0.339629 -1.220668 -0.062500 1 0 0 0 0 0 3 729879
-0.001878 -0.000335 0.121220 -0.122748 0.337450 -1.220452 -0.062500 1 0 0 0 0 0 3 730862
-0.001878 -0.000335 0.121220 -0.122392 0.336356 -1.220371 -0.062500 1 0 0 0 0 0 3 731881
-0.001873 -0.000354 0.121231 -0.197593 0.593193 -1.366750 -0.062500 1 0 0 0 0 0 3 732863
-0.001870 -0.000363 0.121234 -0.173243 0.506327 -1.295504 -0.062500 1 0 0 0 0 0 3 733878
-0.001868 -0.000367 0.121236 -0.154257 0.441474 -1.258398 -0.062500 1 0 0 0 0 0 3 734864
-0.001868 -0.000370 0.121236 -0.143869 0.406943 -1.244225 -0.062500 1 0 0 0 0 0 3 735881
-0.001867 -0.000371 0.121236 -0.138513 0.389475 -1.239144 -0.062500 1 0 0 0 0 0 3 736863
-0.001867 -0.000371 0.121236 -0.135805 0.380733 -1.237369 -0.062500 1 0 0 0 0 0 3 737881
-0.001867 -0.000372 0.121236 -0.134422 0.376362 -1.236738 -0.062500 1 0 0 0 0 0 3 738864
-0.001867 -0.000372 0.121236 -0.133740 0.374169 -1.236516 -0.062500 1 0 0 0 0 0 3 739896
-0.001862 -0.000390 0.121247 -0.208800 0.630597 -1.382709 -0.062500 1 0 0 0 0 0 3 740882
-0.001859 -0.000400 0.121250 -0.184345 0.543400 -1.311524 -0.062500 1 0 0 0 0 0 3 741862
-0.001857 -0.000404 0.121252 -0.165303 0.478369 -1.274441 -0.062500 1 0 0 0 0 0 3 742881
-0.001857 -0.000406 0.121252 -0.154902 0.443757 -1.260265 -0.062500 1 0 0 0 0 0 3 743814
-0.001856 -0.000408 0.121252 -0.149537 0.426255 -1.255199 -0.062500 1 0 0 0 0 0 3 744824
-0.001856 -0.000408 0.121252 -0.146800 0.417492 -1.253415 -0.062500 1 0 0 0 0 0 3 745812
-0.001856 -0.000408 0.121252 -0.145422 0.413109 -1.252792 -0.062500 1 0 0 0 0 0 3 746822
-0.001856 -0.000409 0.121252 -0.144741 0.410915 -1.252571 -0.062500 1 0 0 0 0 0 3 747823
-0.001856 -0.000409 0.121252 -0.144388 0.409831 -1.252498 -0.062500 1 0 0 0 0 0 3 748812
-0.001851 -0.000427 0.121263 -0.219677 0.666930 -1.398606 -0.062500 1 0 0 0 0 0 3 749822
-0.001848 -0.000436 0.121267 -0.195284 0.579939 -1.327504 -0.062500 1 0 0 0 0 0 3 750811
-0.001846 -0.000441 0.121268 -0.176270 0.515004 -1.290467 -0.062500 1 0 0 0 0 0 3 751822
-0.001846 -0.000443 0.121268 -0.165884 0.480441 -1.276305 -0.062500 1 0 0 0 0 0 3 752810
-0.001845 -0.000444 0.121268 -0.160520 0.462978 -1.271241 -0.062500 1 0 0 0 0 0 3 753823
-0.001845 -0.000445 0.121268 -0.157810 0.454231 -1.269455 -0.062500 1 0 0 0 0 0 3 754824
-0.001845 -0.000445 0.121268 -0.156425 0.449858 -1.268827 -0.062500 1 0 0 0 0 0 3 755829
-0.001845 -0.000445 0.121268 -0.155734 0.447673 -1.268620 -0.062500 1 0 0 0 0 0 3 756829
-0.001845 -0.000445 0.121268 -0.155389 0.446580 -1.268536 -0.062500 1 0 0 0 0 0 3 757833
-0.001845 -0.000445 0.121268 -0.155220 0.446030 -1.268508 -0.062500 1 0 0 0 0 0 3 758830
-0.001845 -0.000445 0.121268 -0.155127 0.445763 -1.268499 -0.062500 1 0 0 0 0 0 3 759826
-0.001845 -0.000445 0.121268 -0.155095 0.445623 -1.268498 -0.062500 1 0 0 0 0 0 3 760818
-0.001845 -0.000445 0.121268 -0.155067 0.445566 -1.268498 -0.062500 1 0 0 0 0 0 3 761826
-0.001845 -0.000445 0.121268 -0.155055 0.445529 -1.268498 -0.062500 1 0 0 0 0 0 3 762830
-0.001840 -0.000464 0.121279 -0.230540 0.703284 -1.414491 -0.062500 1 0 0 0 0 0 3 763829
-0.001837 -0.000473 0.121283 -0.206225 0.616493 -1.343471 -0.062500 1 0 0 0 0 0 3 764837
-0.001835 -0.000478 0.121284 -0.187245 0.551664 -1.306465 -0.062500 1 0 0 0 0 0 3 765830
-0.001835 -0.000480 0.121284 -0.176865 0.517160 -1.292328 -0.062500 1 0 0 0 0 0 3 766810
-0.001834 -0.000481 0.121284 -0.171527 0.499712 -1.287269 -0.062500 1 0 0 0 0 0 3 767825
-0.001834 -0.000482 0.121284 -0.168804 0.490992 -1.285480 -0.062500 1 0 0 0 0 0 3 768823
-0.001834 -0.000482 0.121285 -0.167430 0.486622 -1.284867 -0.062500 1 0 0 0 0 0 3 769822
-0.001834 -0.000482 0.121285 -0.166752 0.484440 -1.284637 -0.062500 1 0 0 0 0 0 3 770822
-0.001834 -0.000482 0.121285 -0.166396 0.483344 -1.284557 -0.062500 1 0 0 0 0 0 3 771804
-0.001834 -0.000482 0.121285 -0.166229 0.482805 -1.284537 -0.062500 1 0 0 0 0 0 3 772804
-0.001834 -0.000482 0.121285 -0.166146 0.482530 -1.284535 -0.062500 1 0 0 0 0 0 3 773830
-0.001829 -0.000501 0.121295 -0.241632 0.740312 -1.430389 -0.062500 1 0 0 0 0 0 3 774826
-0.001826 -0.000510 0.121299 -0.217275 0.653390 -1.359433 -0.062500 1 0 0 0 0 0 3 775828
-0.001824 -0.000514 0.121300 -0.198265 0.588507 -1.322465 -0.062500 1 0 0 0 0 0 3 776826
-0.001824 -0.000517 0.121300 -0.187895 0.553969 -1.308341 -0.062500 1 0 0 0 0 0 3 777821
-0.001823 -0.000518 0.121300 -0.182536 0.536518 -1.303270 -0.062500 1 0 0 0 0 0 3 778804
-0.001823 -0.000518 0.121301 -0.179828 0.527778 -1.301498 -0.062500 1 0 0 0 0 0 3 779930
-0.001823 -0.000519 0.121301 -0.178443 0.523402 -1.300875 -0.062500 1 0 0 0 0 0 3 780827
-0.001823 -0.000519 0.121301 -0.177755 0.521227 -1.300658 -0.062500 1 0 0 0 0 0 3 781830
-0.001823 -0.000519 0.121301 -0.177409 0.520135 -1.300573 -0.062500 1 0 0 0 0 0 3 782954
-0.001823 -0.000519 0.121301 -0.177240 0.519584 -1.300546 -0.062500 1 0 0 0 0 0 3 783822
-0.001823 -0.000519 0.121301 -0.177148 0.519317 -1.300537 -0.062500 1 0 0 0 0 0 3 784944
-0.001823 -0.000519 0.121301 -0.177115 0.519176 -1.300536 -0.062500 1 0 0 0 0 0 3 785950
-0.001823 -0.000519 0.121301 -0.177088 0.519119 -1.300536 -0.062500 1 0 0 0 0 0 3 786948
-0.001818 -0.000537 0.121311 -0.252672 0.777138 -1.446269 -0.062500 1 0 0 0 0 0 3 787821
-0.001815 -0.000547 0.121315 -0.228289 0.690207 -1.375381 -0.062500 1 0 0 0 0 0 3 788821
-0.001813 -0.000551 0.121316 -0.209290 0.625297 -1.338457 -0.062500 1 0 0 0 0 0 3 789817
-0.001813 -0.000554 0.121316 -0.198900 0.590759 -1.324319 -0.062500 1 0 0 0 0 0 3 790956
-0.001812 -0.000555 0.121316 -0.193552 0.573317 -1.319275 -0.062500 1 0 0 0 0 0 3 791955
-0.001812 -0.000555 0.121317 -0.190831 0.564572 -1.317496 -0.062500 1 0 0 0 0 0 3 792947
-0.001812 -0.000556 0.121317 -0.189460 0.560208 -1.316874 -0.062500 1 0 0 0 0 0 3 793945
-0.001812 -0.000556 0.121317 -0.188782 0.558025 -1.316645 -0.062500 1 0 0 0 0 0 3 794947
-0.001812 -0.000556 0.121317 -0.188438 0.556932 -1.316580 -0.062500 1 0 0 0 0 0 3 795941
-0.001812 -0.000556 0.121317 -0.188261 0.556389 -1.316548 -0.062500 1 0 0 0 0 0 3 796939
-0.001812 -0.000556 0.121317 -0.188168 0.556123 -1.316539 -0.062500 1 0 0 0 0 0 3 797823
-0.001812 -0.000556 0.121317 -0.188119 0.555969 -1.316538 -0.062500 1 0 0 0 0 0 3 798948
-0.001812 -0.000556 0.121317 -0.188102 0.555912 -1.316531 -0.062500 1 0 0 0 0 0 3 799947
-0.001812 -0.000556 0.121317 -0.188094 0.555886 -1.316537 -0.062500 1 0 0 0 0 0 3 800944
-0.001807 -0.000574 0.121327 -0.263738 0.814045 -1.462131 -0.062500 1 0 0 0 0 0 3 801821
-0.001804 -0.000583 0.121331 -0.239319 0.727075 -1.391314 -0.062500 1 0 0 0 0 0 3 802927
-0.001802 -0.000588 0.121332 -0.220319 0.662135 -1.354421 -0.062500 1 0 0 0 0 0 3 803947
-0.001802 -0.000590 0.121332 -0.209925 0.627582 -1.340302 -0.062500 1 0 0 0 0 0 3 804943
-0.001801 -0.000592 0.121332 -0.204570 0.610120 -1.335261 -0.062500 1 0 0 0 0 0 3 805949
-0.001801 -0.000592 0.121332 -0.201856 0.601393 -1.333480 -0.062500 1 0 0 0 0 0 3 806954
-0.001801 -0.000592 0.121333 -0.200493 0.597022 -1.332847 -0.062500 1 0 0 0 0 0 3 807947
-0.001801 -0.000593 0.121333 -0.199796 0.594843 -1.332637 -0.062500 1 0 0 0 0 0 3 808934
-0.001801 -0.000593 0.121333 -0.199449 0.593750 -1.332554 -0.062500 1 0 0 0 0 0 3 809821
-0.001801 -0.000593 0.121333 -0.199283 0.593210 -1.332534 -0.062500 1 0 0 0 0 0 3 810934
-0.001801 -0.000593 0.121333 -0.199196 0.592924 -1.332526 -0.062500 1 0 0 0 0 0 3 811947
-0.001801 -0.000593 0.121333 -0.199147 0.592799 -1.332532 -0.062500 1 0 0 0 0 0 3 812936
-0.001801 -0.000593 0.121333 -0.199126 0.592735 -1.332520 -0.062500 1 0 0 0 0 0 3 813935
-0.001801 -0.000593 0.121333 -0.199114 0.592696 -1.332519 -0.062500 1 0 0 0 0 0 3 814946
-0.001801 -0.000593 0.121333 -0.199110 0.592683 -1.332512 -0.062500 1 0 0 0 0 0 3 815936
-0.001801 -0.000593 0.121333 -0.199106 0.592670 -1.332524 -0.062500 1 0 0 0 0 0 3 816944
-0.001795 -0.000611 0.121343 -0.274791 0.850986 -1.477985 -0.062500 1 0 0 0 0 0 3 817934
-0.001793 -0.000620 0.121347 -0.250357 0.763941 -1.407235 -0.062500 1 0 0 0 0 0 3 818944
-0.001791 -0.000625 0.121348 -0.231352 0.698987 -1.370372 -0.062500 1 0 0 0 0 0 3 819934
-0.001791 -0.000627 0.121348 -0.220953 0.664419 -1.356272 -0.062500 1 0 0 0 0 0 3 820934
-0.001790 -0.000628 0.121348 -0.215600 0.646962 -1.351227 -0.062500 1 0 0 0 0 0 3 821951
-0.001790 -0.000629 0.121348 -0.212881 0.638221 -1.349442 -0.062500 1 0 0 0 0 0 3 822934
-0.001790 -0.000629 0.121348 -0.211518 0.633847 -1.348831 -0.062500 1 0 0 0 0 0 3 823934
-0.001790 -0.000629 0.121348 -0.210824 0.631679 -1.348611 -0.062500 1 0 0 0 0 0 3 824944
-0.001790 -0.000629 0.121348 -0.210477 0.630587 -1.348528 -0.062500 1 0 0 0 0 0 3 825935
-0.001790 -0.000629 0.121348 -0.210308 0.630036 -1.348502 -0.062500 1 0 0 0 0 0 3 826943
-0.001790 -0.000629 0.121348 -0.210224 0.629759 -1.348500 -0.062500 1 0 0 0 0 0 3 827947
-0.001790 -0.000629 0.121348 -0.210176 0.629636 -1.348486 -0.062500 1 0 0 0 0 0 3 828943
-0.001790 -0.000629 0.121348 -0.210160 0.629551 -1.348492 -0.062500 1 0 0 0 0 0 3 829826
-0.001790 -0.000629 0.121348 -0.210144 0.629531 -1.348492 -0.062500 1 0 0 0 0 0 3 830803
-0.001790 -0.000629 0.121348 -0.210135 0.629507 -1.348499 -0.062500 1 0 0 0 0 0 3 831826
-0.001790 -0.000629 0.121348 -0.210135 0.629505 -1.348480 -0.062500 1 0 0 0 0 0 3 832817
-0.001790 -0.000629 0.121348 -0.210131 0.629494 -1.348491 -0.062500 1 0 0 0 0 0 3 833948
-0.001790 -0.000629 0.121348 -0.210131 0.629493 -1.348493 -0.062500 1 0 0 0 0 0 3 834951
-0.001790 -0.000629 0.121348 -0.210131 0.629493 -1.348493 -0.062500 1 0 0 0 0 0 3 835949
-0.001790 -0.000629 0.121348 -0.210131 0.629493 -1.348493 -0.062500 1 0 0 0 0 0 3 836827
-0.001784 -0.000648 0.121359 -0.285865 0.887957 -1.493825 -0.062500 1 0 0 0 0 0 3 837952
-0.001782 -0.000657 0.121362 -0.261417 0.800837 -1.423142 -0.062500 1 0 0 0 0 0 3 838953
-0.001780 -0.000662 0.121364 -0.242389 0.735843 -1.386303 -0.062500 1 0 0 0 0 0 3 839953
-0.001780 -0.000664 0.121364 -0.231987 0.701269 -1.372226 -0.062500 1 0 0 0 0 0 3 840944
-0.001779 -0.000665 0.121364 -0.226636 0.683818 -1.367178 -0.062500 1 0 0 0 0 0 3 841948
-0.001779 -0.000666 0.121364 -0.223917 0.675076 -1.365397 -0.062500 1 0 0 0 0 0 3 842947
-0.001779 -0.000666 0.121364 -0.222553 0.670700 -1.364788 -0.062500 1 0 0 0 0 0 3 843943
-0.001779 -0.000666 0.121364 -0.221855 0.668519 -1.364563 -0.062500 1 0 0 0 0 0 3 844946
-0.001779 -0.000666 0.121364 -0.221516 0.667417 -1.364487 -0.062500 1 0 0 0 0 0 3 845945
-0.001779 -0.000666 0.121364 -0.221331 0.666882 -1.364468 -0.062500 1 0 0 0 0 0 3 846945
-0.001779 -0.000666 0.121364 -0.221249 0.666619 -1.364454 -0.062500 1 0 0 0 0 0 3 847953
-0.001779 -0.000666 0.121364 -0.221205 0.666477 -1.364439 -0.062500 1 0 0 0 0 0 3 848942
-0.001779 -0.000666 0.121364 -0.221193 0.666401 -1.364451 -0.062500 1 0 0 0 0 0 3 849947
-0.001779 -0.000666 0.121364 -0.221174 0.666370 -1.364446 -0.062500 1 0 0 0 0 0 3 850951
-0.001779 -0.000666 0.121364 -0.221156 0.666354 -1.364445 -0.062500 1 0 0 0 0 0 3 851946
-0.001779 -0.000666 0.121364 -0.221175 0.666347 -1.364445 -0.062500 1 0 0 0 0 0 3 852942
-0.001779 -0.000666 0.121364 -0.221165 0.666344 -1.364452 -0.062500 1 0 0 0 0 0 3 853944
-0.001779 -0.000666 0.121364 -0.221164 0.666344 -1.364453 -0.062500 1 0 0 0 0 0 3 854926
-0.001779 -0.000666 0.121364 -0.221161 0.666333 -1.364446 -0.062500 1 0 0 0 0 0 3 855946
-0.001779 -0.000666 0.121364 -0.221160 0.666331 -1.364445 -0.062500 1 0 0 0 0 0 3 856941
-0.001779 -0.000666 0.121364 -0.221163 0.666343 -1.364452 -0.062500 1 0 0 0 0 0 3 857949
-0.001779 -0.000666 0.121364 -0.221173 0.666335 -1.364440 -0.062500 1 0 0 0 0 0 3 858951
-0.001779 -0.000666 0.121364 -0.221165 0.666343 -1.364451 -0.062500 1 0 0 0 0 0 3 860009
-0.001779 -0.000666 0.121364 -0.221161 0.666332 -1.364446 -0.062500 1 0 0 0 0 0 3 861018
-0.001779 -0.000666 0.121364 -0.221164 0.666343 -1.364452 -0.062500 1 0 0 0 0 0 3 862005
-0.001779 -0.000666 0.121364 -0.221161 0.666332 -1.364446 -0.062500 1 0 0 0 0 0 3 863004
-0.001779 -0.000666 0.121364 -0.221160 0.666331 -1.364445 -0.062500 1 0 0 0 0 0 3 864021
-0.001779 -0.000666 0.121364 -0.221164 0.666342 -1.364452 -0.062500 1 0 0 0 0 0 3 865011
-0.001779 -0.000666 0.121364 -0.221173 0.666335 -1.364440 -0.062500 1 0 0 0 0 0 3 866012
-0.001779 -0.000666 0.121364 -0.221165 0.666343 -1.364451 -0.062500 1 0 0 0 0 0 3 867010
-0.001779 -0.000666 0.121364 -0.221161 0.666332 -1.364446 -0.062500 1 0 0 0 0 0 3 868010
-0.001779 -0.000666 0.121364 -0.221164 0.666343 -1.364452 -0.062500 1 0 0 0 0 0 3 868994
-0.001779 -0.000666 0.121364 -0.221161 0.666332 -1.364446 -0.062500 1 0 0 0 0 0 3 870005
-0.001779 -0.000666 0.121364 -0.221160 0.666331 -1.364446 -0.062500 1 0 0 0 0 0 3 870987
-0.001779 -0.000666 0.121364 -0.221164 0.666342 -1.364452 -0.062500 1 0 0 0 0 0 3 872003
-0.001779 -0.000666 0.121364 -0.221173 0.666335 -1.364440 -0.062500 1 0 0 0 0 0 3 873012
-0.001779 -0.000666 0.121364 -0.221166 0.666343 -1.364451 -0.062500 1 0 0 0 0 0 3 874012
-0.001779 -0.000666 0.121364 -0.221161 0.666332 -1.364446 -0.062500 1 0 0 0 0 0 3 875006
-0.001779 -0.000666 0.121364 -0.221164 0.666343 -1.364452 -0.062500 1 0 0 0 0 0 3 876003
-0.001779 -0.000666 0.121364 -0.221161 0.666332 -1.364446 -0.062500 1 0 0 0 0 0 3 877003
-0.001779 -0.000666 0.121364 -0.221164 0.666343 -1.364452 -0.062500 1 0 0 0 0 0 3 878000
-0.001779 -0.000666 0.121364 -0.221152 0.666341 -1.364439 -0.062500 1 0 0 0 0 0 3 879002
-0.001779 -0.000666 0.121364 -0.221159 0.666332 -1.364445 -0.062500 1 0 0 0 0 0 3 880007
-0.001779 -0.000666 0.121364 -0.221175 0.666346 -1.364445 -0.062500 1 0 0 0 0 0 3 880976
-0.001779 -0.000666 0.121364 -0.221162 0.666333 -1.364445 -0.062500 1 0 0 0 0 0 3 881978
-0.001779 -0.000666 0.121364 -0.221164 0.666343 -1.364452 -0.062500 1 0 0 0 0 0 3 882991
-0.001779 -0.000666 0.121364 -0.221160 0.666333 -1.364446 -0.062500 1 0 0 0 0 0 3 884010
-0.001779 -0.000666 0.121364 -0.221164 0.666343 -1.364452 -0.062500 1 0 0 0 0 0 3 884984
-0.001779 -0.000666 0.121364 -0.221160 0.666333 -1.364446 -0.062500 1 0 0 0 0 0 3 886001
-0.001779 -0.000666 0.121364 -0.221160 0.666331 -1.364445 -0.062500 1 0 0 0 0 0 3 886982
-0.001779 -0.000666 0.121364 -0.221176 0.666346 -1.364445 -0.062500 1 0 0 0 0 0 3 887942
-0.001779 -0.000666 0.121364 -0.221162 0.666333 -1.364445 -0.062500 1 0 0 0 0 0 3 888942
-0.001779 -0.000666 0.121364 -0.221164 0.666343 -1.364452 -0.062500 1 0 0 0 0 0 3 889945
-0.001779 -0.000666 0.121364 -0.221161 0.666332 -1.364446 -0.062500 1 0 0 0 0 0 3 890932
-0.001779 -0.000666 0.121364 -0.221164 0.666343 -1.364452 -0.062500 1 0 0 0 0 0 3 891943
-0.001779 -0.000666 0.121364 -0.221160 0.666332 -1.364446 -0.062500 1 0 0 0 0 0 3 892933
-0.001779 -0.000666 0.121364 -0.221176 0.666346 -1.364446 -0.062500 1 0 0 0 0 0 3 893943
-0.001779 -0.000666 0.121364 -0.221162 0.666333 -1.364445 -0.062500 1 0 0 0 0 0 3 894932
-0.001779 -0.000666 0.121364 -0.221161 0.666331 -1.364445 -0.062500 1 0 0 0 0 0 3 895947
-0.001779 -0.000666 0.121364 -0.221164 0.666343 -1.364452 -0.062500 1 0 0 0 0 0 3 896943
-0.001779 -0.000666 0.121364 -0.221161 0.666332 -1.364446 -0.062500 1 0 0 0 0 0 3 897931
-0.001779 -0.000666 0.121364 -0.221164 0.666343 -1.364452 -0.062500 1 0 0 0 0 0 3 898942
-0.001779 -0.000666 0.121364 -0.221160 0.666332 -1.364446 -0.062500 1 0 0 0 0 0 3 899932
-0.001779 -0.000666 0.121364 -0.221176 0.666346 -1.364446 -0.062500 1 0 0 0 0 0 3 900942
-0.001779 -0.000666 0.121364 -0.221162 0.666333 -1.364445 -0.062500 1 0 0 0 0 0 3 901932
-0.001779 -0.000666 0.121364 -0.221161 0.666331 -1.364445 -0.062500 1 0 0 0 0 0 3 902932
-0.001779 -0.000666 0.121364 -0.221164 0.666343 -1.364452 -0.062500 1 0 0 0 0 0 3 903942
-0.001779 -0.000666 0.121364 -0.221161 0.666332 -1.364446 -0.062500 1 0 0 0 0 0 3 904934
-0.001779 -0.000666 0.121364 -0.221164 0.666343 -1.364452 -0.062500 1 0 0 0 0 0 3 905951
-0.001779 -0.000666 0.121364 -0.221161 0.666332 -1.364446 -0.062500 1 0 0 0 0 0 3 906965
-0.001779 -0.000666 0.121364 -0.221176 0.666346 -1.364446 -0.062500 1 0 0 0 0 0 3 907940
-0.001779 -0.000666 0.121364 -0.221162 0.666333 -1.364445 -0.062500 1 0 0 0 0 0 3 908941
-0.001779 -0.000666 0.121364 -0.221161 0.666331 -1.364445 -0.062500 1 0 0 0 0 0 3 909941
-0.001779 -0.000666 0.121364 -0.221164 0.666342 -1.364452 -0.062500 1 0 0 0 0 0 3 910938
-0.001779 -0.000666 0.121364 -0.221161 0.666332 -1.364446 -0.062500 1 0 0 0 0 0 3 911949
-0.001779 -0.000666 0.121364 -0.221164 0.666343 -1.364452 -0.062500 1 0 0 0 0 0 3 912927
-0.001779 -0.000666 0.121364 -0.221161 0.666332 -1.364446 -0.062500 1 0 0 0 0 0 3 913943
-0.001779 -0.000666 0.121364 -0.221176 0.666346 -1.364446 -0.062500 1 0 0 0 0 0 3 914944
-0.001779 -0.000666 0.121364 -0.221163 0.666332 -1.364446 -0.062500 1 0 0 0 0 0 3 915941
-0.001779 -0.000666 0.121364 -0.221161 0.666331 -1.364445 -0.062500 1 0 0 0 0 0 3 916953
-0.001779 -0.000666 0.121364 -0.221164 0.666342 -1.364452 -0.062500 1 0 0 0 0 0 3 917944
-0.001779 -0.000666 0.121364 -0.221153 0.666341 -1.364439 -0.062500 1 0 0 0 0 0 3 918944
-0.001779 -0.000666 0.121364 -0.221163 0.666344 -1.364451 -0.062500 1 0 0 0 0 0 3 919945
-0.001779 -0.000666 0.121364 -0.221160 0.666333 -1.364446 -0.062500 1 0 0 0 0 0 3 920943
-0.001779 -0.000666 0.121364 -0.221163 0.666343 -1.364452 -0.062500 1 0 0 0 0 0 3 921941
-0.001779 -0.000666 0.121364 -0.221172 0.666335 -1.364440 -0.062500 1 0 0 0 0 0 3 922924
-0.001779 -0.000666 0.121364 -0.221165 0.666344 -1.364451 -0.062500 1 0 0 0 0 0 3 923941
-0.001779 -0.000666 0.121364 -0.221161 0.666333 -1.364446 -0.062500 1 0 0 0 0 0 3 924950
-0.001779 -0.000666 0.121364 -0.221160 0.666331 -1.364445 -0.062500 1 0 0 0 0 0 3 925927
-0.001779 -0.000666 0.121364 -0.221163 0.666343 -1.364452 -0.062500 1 0 0 0 0 0 3 926947
-0.001779 -0.000666 0.121364 -0.221160 0.666332 -1.364446 -0.062500 1 0 0 0 0 0 3 927944
-0.001779 -0.000666 0.121364 -0.221163 0.666343 -1.364452 -0.062500 1 0 0 0 0 0 3 928942
-0.001779 -0.000666 0.121364 -0.221173 0.666335 -1.364440 -0.062500 1 0 0 0 0 0 3 929942
-0.001779 -0.000666 0.121364 -0.221165 0.666343 -1.364451 -0.062500 1 0 0 0 0 0 3 930941
-0.001779 -0.000666 0.121364 -0.221161 0.666333 -1.364446 -0.062500 1 0 0 0 0 0 3 931944
-0.001779 -0.000666 0.121364 -0.221160 0.666331 -1.364445 -0.062500 1 0 0 0 0 0 3 932938
-0.001779 -0.000666 0.121364 -0.221164 0.666343 -1.364452 -0.062500 1 0 0 0 0 0 3 933948
-0.001779 -0.000666 0.121364 -0.221160 0.666332 -1.364446 -0.062500 1 0 0 0 0 0 3 934948
-0.001779 -0.000666 0.121364 -0.221176 0.666346 -1.364446 -0.062500 1 0 0 0 0 0 3 935945
-0.001779 -0.000666 0.121364 -0.221162 0.666333 -1.364445 -0.062500 1 0 0 0 0 0 3 936944
-0.001779 -0.000666 0.121364 -0.221164 0.666343 -1.364452 -0.062500 1 0 0 0 0 0 3 937942
-0.001779 -0.000666 0.121364 -0.221161 0.666332 -1.364446 -0.062500 1 0 0 0 0 0 3 938940
-0.001779 -0.000666 0.121364 -0.221160 0.666331 -1.364445 -0.062500 1 0 0 0 0 0 3 939943
-0.001779 -0.000666 0.121364 -0.221164 0.666343 -1.364452 -0.062500 1 0 0 0 0 0 3 940951
-0.001779 -0.000666 0.121364 -0.221160 0.666332 -1.364446 -0.062500 1 0 0 0 0 0 3 941943
-0.001779 -0.000666 0.121364 -0.221176 0.666346 -1.364446 -0.062500 1 0 0 0 0 0 3 942945
-0.001779 -0.000666 0.121364 -0.221162 0.666332 -1.364445 -0.062500 1 0 0 0 0 0 3 943945
-0.001779 -0.000666 0.121364 -0.221164 0.666343 -1.364452 -0.062500 1 0 0 0 0 0 3 944941
-0.001779 -0.000666 0.121364 -0.221161 0.666332 -1.364446 -0.062500 1 0 0 0 0 0 3 945943
-0.001779 -0.000666 0.121364 -0.221164 0.666343 -1.364452 -0.062500 1 0 0 0 0 0 3 946945
-0.001779 -0.000666 0.121364 -0.221161 0.666332 -1.364446 -0.062500 1 0 0 0 0 0 3 947988
-0.001779 -0.000666 0.121364 -0.221160 0.666331 -1.364446 -0.062500 1 0 0 0 0 0 3 949581
-0.001779 -0.000666 0.121364 -0.221176 0.666345 -1.364446 -0.062500 1 0 0 0 0 0 3 950022
-0.001779 -0.000666 0.121364 -0.221162 0.666332 -1.364445 -0.062500 1 0 0 0 0 0 3 950985
-0.001779 -0.000666 0.121364 -0.221164 0.666343 -1.364452 -0.062500 1 0 0 0 0 0 3 951997
-0.001779 -0.000666 0.121364 -0.221161 0.666332 -1.364446 -0.062500 1 0 0 0 0 0 3 952986
-0.001779 -0.000666 0.121364 -0.221164 0.666343 -1.364452 -0.062500 1 0 0 0 0 0 3 953993
-0.001779 -0.000666 0.121364 -0.221152 0.666341 -1.364439 -0.062500 1 0 0 0 0 0 3 954982
-0.001779 -0.000666 0.121364 -0.221159 0.666332 -1.364445 -0.062500 1 0 0 0 0 0 3 955995
-0.001779 -0.000666 0.121364 -0.221163 0.666343 -1.364452 -0.062500 1 0 0 0 0 0 3 957358
-0.001779 -0.000666 0.121364 -0.221172 0.666335 -1.364439 -0.062500 1 0 0 0 0 0 3 957992
-0.001779 -0.000666 0.121364 -0.221165 0.666343 -1.364451 -0.062500 1 0 0 0 0 0 3 959002
-0.001779 -0.000666 0.121364 -0.221161 0.666333 -1.364446 -0.062500 1 0 0 0 0 0 3 961278
-0.001779 -0.000666 0.121364 -0.221164 0.666343 -1.364452 -0.062500 1 0 0 0 0 0 3 961932
-0.001779 -0.000666 0.121364 -0.221160 0.666333 -1.364446 -0.062500 1 0 0 0 0 0 3 962943
-0.001779 -0.000666 0.121364 -0.221163 0.666343 -1.364452 -0.062500 1 0 0 0 0 0 3 963933
-0.001779 -0.000666 0.121364 -0.221173 0.666335 -1.364440 -0.062500 1 0 0 0 0 0 3 964939
-0.001779 -0.000666 0.121364 -0.221162 0.666332 -1.364444 -0.062500 1 0 0 0 0 0 3 965930
-0.001779 -0.000666 0.121364 -0.221164 0.666343 -1.364452 -0.062500 1 0 0 0 0 0 3 966938
-0.001779 -0.000666 0.121364 -0.221161 0.666332 -1.364446 -0.062500 1 0 0 0 0 0 3 967931
-0.001779 -0.000666 0.121364 -0.221164 0.666343 -1.364452 -0.062500 1 0 0 0 0 0 3 968940
-0.001779 -0.000666 0.121364 -0.221160 0.666332 -1.364446 -0.062500 1 0 0 0 0 0 3 969929
-0.001779 -0.000666 0.121364 -0.221164 0.666343 -1.364452 -0.062500 1 0 0 0 0 0 3 970938
-0.001779 -0.000666 0.121364 -0.221173 0.666335 -1.364440 -0.062500 1 0 0 0 0 0 3 971934
-0.001779 -0.000666 0.121364 -0.221162 0.666331 -1.364445 -0.062500 1 0 0 0 0 0 3 972941
-0.001779 -0.000666 0.121364 -0.221164 0.666343 -1.364452 -0.062500 1 0 0 0 0 0 3 973942
-0.001779 -0.000666 0.121364 -0.221161 0.666332 -1.364446 -0.062500 1 0 0 0 0 0 3 974930
-0.001779 -0.000666 0.121364 -0.221164 0.666343 -1.364452 -0.062500 1 0 0 0 0 0 3 975942
-0.001779 -0.000666 0.121364 -0.221161 0.666332 -1.364446 -0.062500 1 0 0 0 0 0 3 976929
-0.001779 -0.000666 0.121364 -0.221164 0.666343 -1.364452 -0.062500 1 0 0 0 0 0 3 977940
-0.001779 -0.000666 0.121364 -0.221173 0.666335 -1.364440 -0.062500 1 0 0 0 0 0 3 978931
-0.001779 -0.000666 0.121364 -0.221162 0.666331 -1.364445 -0.062500 1 0 0 0 0 0 3 979955
-0.001779 -0.000666 0.121364 -0.221164 0.666343 -1.364452 -0.062500 1 0 0 0 0 0 3 980937
-0.001779 -0.000666 0.121364 -0.221161 0.666332 -1.364446 -0.062500 1 0 0 0 0 0 3 981947
-0.001779 -0.000666 0.121364 -0.221164 0.666343 -1.364452 -0.062500 1 0 0 0 0 0 3 982936
-0.001779 -0.000666 0.121364 -0.221161 0.666332 -1.364446 -0.062500 1 0 0 0 0 0 3 983934
-0.001779 -0.000666 0.121364 -0.221164 0.666343 -1.364452 -0.062500 1 0 0 0 0 0 3 984936
-0.001779 -0.000666 0.121364 -0.221173 0.666335 -1.364440 -0.062500 1 0 0 0 0 0 3 985935
-0.001779 -0.000666 0.121364 -0.221162 0.666331 -1.364445 -0.062500 1 0 0 0 0 0 3 986941
-0.001779 -0.000666 0.121364 -0.221164 0.666343 -1.364452 -0.062500 1 0 0 0 0 0 3 987947
-0.001779 -0.000666 0.121364 -0.221161 0.666332 -1.364446 -0.062500 1 0 0 0 0 0 3 988950
-0.001779 -0.000666 0.121364 -0.221164 0.666343 -1.364452 -0.062500 1 0 0 0 0 0 3 989947
-0.001779 -0.000666 0.121364 -0.221161 0.666332 -1.364446 -0.062500 1 0 0 0 0 0 3 990942
-0.001779 -0.000666 0.121364 -0.221164 0.666343 -1.364452 -0.062500 1 0 0 0 0 0 3 991943
-0.001779 -0.000666 0.121364 -0.221173 0.666335 -1.364440 -0.062500 1 0 0 0 0 0 3 992940
-0.001779 -0.000666 0.121364 -0.221166 0.666343 -1.364452 -0.062500 1 0 0 0 0 0 3 993940
-0.001779 -0.000666 0.121364 -0.221153 0.666341 -1.364439 -0.062500 1 0 0 0 0 0 3 994922
-0.001779 -0.000666 0.121364 -0.221159 0.666332 -1.364444 -0.062500 1 0 0 0 0 0 3 996003
-0.001779 -0.000666 0.121364 -0.221163 0.666343 -1.364452 -0.062500 1 0 0 0 0 0 3 997000
-0.001779 -0.000666 0.121364 -0.221160 0.666332 -1.364446 -0.062500 1 0 0 0 0 0 3 997974
-0.001779 -0.000666 0.121364 -0.221163 0.666343 -1.364452 -0.062500 1 0 0 0 0 0 3 999000
-0.001779 -0.000666 0.121364 -0.221173 0.666335 -1.364440 -0.062500 1 0 0 0 0 0 4 7
-0.001779 -0.000666 0.121364 -0.221165 0.666344 -1.364451 -0.062500 1 0 0 0 0 0 4 1010
-0.001779 -0.000666 0.121364 -0.221161 0.666333 -1.364446 -0.062500 1 0 0 0 0 0 4 2006
-0.001779 -0.000666 0.121364 -0.221160 0.666331 -1.364445 -0.062500 1 0 0 0 0 0 4 3008
-0.001779 -0.000666 0.121364 -0.221164 0.666343 -1.364452 -0.062500 1 0 0 0 0 0 4 4005
-0.001779 -0.000666 0.121364 -0.221160 0.666332 -1.364446 -0.062500 1 0 0 0 0 0 4 4999
-0.001779 -0.000666 0.121364 -0.221163 0.666343 -1.364452 -0.062500 1 0 0 0 0 0 4 5999
-0.001779 -0.000666 0.121364 -0.221173 0.666335 -1.364440 -0.062500 1 0 0 0 0 0 4 7004
-0.001779 -0.000666 0.121364 -0.221165 0.666343 -1.364451 -0.062500 1 0 0 0 0 0 4 7998
-0.001779 -0.000666 0.121364 -0.221161 0.666333 -1.364446 -0.062500 1 0 0 0 0 0 4 8999
-0.001779 -0.000666 0.121364 -0.221160 0.666331 -1.364445 -0.062500 1 0 0 0 0 0 4 9988
-0.001779 -0.000666 0.121364 -0.221164 0.666343 -1.364452 -0.062500 1 0 0 0 0 0 4 11013
-0.001779 -0.000666 0.121364 -0.221160 0.666332 -1.364446 -0.062500 1 0 0 0 0 0 4 11998
-0.001779 -0.000666 0.121364 -0.221164 0.666343 -1.364452 -0.062500 1 0 0 0 0 0 4 13005
-0.001779 -0.000666 0.121364 -0.221173 0.666335 -1.364440 -0.062500 1 0 0 0 0 0 4 14008
-0.001779 -0.000666 0.121364 -0.221165 0.666343 -1.364451 -0.062500 1 0 0 0 0 0 4 15009
-0.001779 -0.000666 0.121364 -0.221161 0.666332 -1.364446 -0.062500 1 0 0 0 0 0 4 16008
-0.001779 -0.000666 0.121364 -0.221164 0.666343 -1.364452 -0.062500 1 0 0 0 0 0 4 17005
-0.001779 -0.000666 0.121364 -0.221161 0.666332 -1.364446 -0.062500 1 0 0 0 0 0 4 18000
-0.001779 -0.000666 0.121364 -0.221160 0.666331 -1.364446 -0.062500 1 0 0 0 0 0 4 18995
-0.001779 -0.000666 0.121364 -0.221164 0.666343 -1.364452 -0.062500 1 0 0 0 0 0 4 19999
-0.001779 -0.000666 0.121364 -0.221173 0.666335 -1.364440 -0.062500 1 0 0 0 0 0 4 20987
-0.001779 -0.000666 0.121364 -0.221165 0.666343 -1.364451 -0.062500 1 0 0 0 0 0 4 21999
-0.001779 -0.000666 0.121364 -0.221161 0.666332 -1.364446 -0.062500 1 0 0 0 0 0 4 22986
-0.001779 -0.000666 0.121364 -0.221164 0.666343 -1.364452 -0.062500 1 0 0 0 0 0 4 23996
-0.001779 -0.000666 0.121364 -0.221161 0.666332 -1.364446 -0.062500 1 0 0 0 0 0 4 25001
-0.001779 -0.000666 0.121364 -0.221160 0.666331 -1.364446 -0.062500 1 0 0 0 0 0 4 26002
-0.001779 -0.000666 0.121364 -0.221164 0.666342 -1.364452 -0.062500 1 0 0 0 0 0 4 27000
-0.001779 -0.000666 0.121364 -0.221173 0.666335 -1.364440 -0.062500 1 0 0 0 0 0 4 27996
-0.001779 -0.000666 0.121364 -0.221166 0.666343 -1.364451 -0.062500 1 0 0 0 0 0 4 29009
-0.001779 -0.000666 0.121364 -0.221161 0.666332 -1.364446 -0.062500 1 0 0 0 0 0 4 29995
-0.001779 -0.000666 0.121364 -0.221164 0.666343 -1.364452 -0.062500 1 0 0 0 0 0 4 30997
-0.001779 -0.000666 0.121364 -0.221161 0.666332 -1.364446 -0.062500 1 0 0 0 0 0 4 31997
-0.001779 -0.000666 0.121364 -0.221160 0.666331 -1.364446 -0.062500 1 0 0 0 0 0 4 32995
-0.001779 -0.000666 0.121364 -0.221164 0.666342 -1.364452 -0.062500 1 0 0 0 0 0 4 33998
-0.001779 -0.000666 0.121364 -0.221165 0.666344 -1.364433 -0.062500 1 0 0 0 0 0 4 34997
-0.001773 -0.000685 0.121375 -0.296945 0.924944 -1.509649 -0.062500 1 0 0 0 0 0 4 35983
-0.001771 -0.000694 0.121378 -0.272465 0.837767 -1.439039 -0.062500 1 0 0 0 0 0 4 36995
-0.001769 -0.000699 0.121380 -0.253420 0.772725 -1.402232 -0.062500 1 0 0 0 0 0 4 37979
-0.001769 -0.000701 0.121380 -0.243036 0.738140 -1.388162 -0.062500 1 0 0 0 0 0 4 38995
-0.001768 -0.000702 0.121380 -0.237670 0.720667 -1.383122 -0.062500 1 0 0 0 0 0 4 39980
-0.001768 -0.000703 0.121380 -0.234951 0.711931 -1.381353 -0.062500 1 0 0 0 0 0 4 40980
-0.001768 -0.000703 0.121380 -0.233579 0.707563 -1.380720 -0.062500 1 0 0 0 0 0 4 41998
-0.001768 -0.000703 0.121380 -0.232891 0.705386 -1.380507 -0.062500 1 0 0 0 0 0 4 42981
-0.001768 -0.000703 0.121380 -0.232554 0.704284 -1.380432 -0.062500 1 0 0 0 0 0 4 43938
-0.001768 -0.000703 0.121380 -0.232377 0.703740 -1.380400 -0.062500 1 0 0 0 0 0 4 44927
-0.001768 -0.000703 0.121380 -0.232284 0.703473 -1.380391 -0.062500 1 0 0 0 0 0 4 45940
-0.001768 -0.000703 0.121380 -0.232251 0.703333 -1.380391 -0.062500 1 0 0 0 0 0 4 46928
-0.001768 -0.000703 0.121380 -0.232211 0.703273 -1.380397 -0.062500 1 0 0 0 0 0 4 47939
-0.001768 -0.000703 0.121380 -0.232209 0.703238 -1.380392 -0.062500 1 0 0 0 0 0 4 48929
-0.001768 -0.000703 0.121380 -0.232215 0.703215 -1.380392 -0.062500 1 0 0 0 0 0 4 49939
-0.001768 -0.000703 0.121380 -0.232200 0.703199 -1.380391 -0.062500 1 0 0 0 0 0 4 50927
-0.001768 -0.000703 0.121380 -0.232198 0.703197 -1.380392 -0.062500 1 0 0 0 0 0 4 51939
-0.001768 -0.000703 0.121380 -0.232198 0.703197 -1.380392 -0.062500 1 0 0 0 0 0 4 52927
-0.001768 -0.000703 0.121380 -0.232210 0.703200 -1.380385 -0.062500 1 0 0 0 0 0 4 53929
-0.001768 -0.000703 0.121380 -0.232200 0.703197 -1.380391 -0.062500 1 0 0 0 0 0 4 54938
-0.001768 -0.000703 0.121380 -0.232199 0.703197 -1.380391 -0.062500 1 0 0 0 0 0 4 55928
-0.001768 -0.000703 0.121380 -0.232199 0.703197 -1.380391 -0.062500 1 0 0 0 0 0 4 56938
-0.001768 -0.000703 0.121380 -0.232198 0.703197 -1.380392 -0.062500 1 0 0 0 0 0 4 57938
-0.001768 -0.000703 0.121380 -0.232198 0.703197 -1.380392 -0.062500 1 0 0 0 0 0 4 58953
-0.001768 -0.000703 0.121380 -0.232211 0.703200 -1.380385 -0.062500 1 0 0 0 0 0 4 59937
-0.001762 -0.000722 0.121391 -0.308027 0.961933 -1.525455 -0.062500 1 0 0 0 0 0 4 60937
-0.001760 -0.000731 0.121394 -0.283526 0.874699 -1.454910 -0.062500 1 0 0 0 0 0 4 61945
-0.001758 -0.000735 0.121396 -0.264473 0.809636 -1.418146 -0.062500 1 0 0 0 0 0 4 62944
-0.001757 -0.000738 0.121396 -0.254059 0.775030 -1.404089 -0.062500 1 0 0 0 0 0 4 63932
-0.001757 -0.000739 0.121396 -0.248712 0.757555 -1.399046 -0.062500 1 0 0 0 0 0 4 64922
-0.001757 -0.000740 0.121396 -0.245994 0.748817 -1.397280 -0.062500 1 0 0 0 0 0 4 65932
-0.001757 -0.000740 0.121396 -0.244630 0.744439 -1.396657 -0.062500 1 0 0 0 0 0 4 66941
-0.001757 -0.000740 0.121396 -0.243932 0.742257 -1.396432 -0.062500 1 0 0 0 0 0 4 67936
-0.001757 -0.000740 0.121396 -0.243597 0.741165 -1.396363 -0.062500 1 0 0 0 0 0 4 68940
-0.001757 -0.000740 0.121396 -0.243408 0.740620 -1.396339 -0.062500 1 0 0 0 0 0 4 69942
-0.001757 -0.000740 0.121396 -0.243322 0.740344 -1.396318 -0.062500 1 0 0 0 0 0 4 70949
-0.001757 -0.000740 0.121396 -0.243293 0.740214 -1.396323 -0.062500 1 0 0 0 0 0 4 71940
-0.001757 -0.000740 0.121396 -0.243263 0.740146 -1.396317 -0.062500 1 0 0 0 0 0 4 72937
-0.001757 -0.000740 0.121396 -0.243250 0.740107 -1.396316 -0.062500 1 0 0 0 0 0 4 73938
-0.001757 -0.000740 0.121396 -0.243245 0.740093 -1.396329 -0.062500 1 0 0 0 0 0 4 74938
-0.001757 -0.000740 0.121396 -0.243254 0.740084 -1.396318 -0.062500 1 0 0 0 0 0 4 75938
-0.001757 -0.000740 0.121396 -0.243243 0.740080 -1.396323 -0.062500 1 0 0 0 0 0 4 76938
-0.001757 -0.000740 0.121396 -0.243238 0.740068 -1.396317 -0.062500 1 0 0 0 0 0 4 77938
-0.001757 -0.000740 0.121396 -0.243241 0.740078 -1.396323 -0.062500 1 0 0 0 0 0 4 78943
-0.001751 -0.000759 0.121407 -0.319111 0.998939 -1.541247 -0.062500 1 0 0 0 0 0 4 79943
-0.001749 -0.000768 0.121410 -0.294599 0.911640 -1.470774 -0.062500 1 0 0 0 0 0 4 80941
-0.001747 -0.000772 0.121412 -0.275515 0.846546 -1.434047 -0.062500 1 0 0 0 0 0 4 81936
-0.001746 -0.000775 0.121412 -0.265118 0.811931 -1.419997 -0.062500 1 0 0 0 0 0 4 82938
-0.001746 -0.000776 0.121412 -0.259750 0.794455 -1.414962 -0.062500 1 0 0 0 0 0 4 83943
-0.001746 -0.000776 0.121412 -0.257038 0.785705 -1.413187 -0.062500 1 0 0 0 0 0 4 84947
-0.001746 -0.000777 0.121412 -0.255674 0.781324 -1.412565 -0.062500 1 0 0 0 0 0 4 85944
-0.001746 -0.000777 0.121412 -0.254987 0.779144 -1.412355 -0.062500 1 0 0 0 0 0 4 86943
-0.001746 -0.000777 0.121412 -0.254633 0.778058 -1.412268 -0.062500 1 0 0 0 0 0 4 87945
-0.001746 -0.000777 0.121412 -0.254467 0.777519 -1.412248 -0.062500 1 0 0 0 0 0 4 88940
-0.001746 -0.000777 0.121412 -0.254379 0.777232 -1.412241 -0.062500 1 0 0 0 0 0 4 89940
-0.001746 -0.000777 0.121412 -0.254327 0.777095 -1.412241 -0.062500 1 0 0 0 0 0 4 90988
-0.001746 -0.000777 0.121412 -0.254309 0.777041 -1.412235 -0.062500 1 0 0 0 0 0 4 91937
-0.001740 -0.000795 0.121423 -0.330216 1.036011 -1.557029 -0.062500 1 0 0 0 0 0 4 92936
-0.001738 -0.000805 0.121426 -0.305662 0.948618 -1.486630 -0.062500 1 0 0 0 0 0 4 93940
-0.001736 -0.000809 0.121427 -0.286572 0.883476 -1.449928 -0.062500 1 0 0 0 0 0 4 94918
-0.001735 -0.000812 0.121428 -0.276162 0.848852 -1.435889 -0.062500 1 0 0 0 0 0 4 96007
-0.001735 -0.000813 0.121428 -0.270811 0.831364 -1.430863 -0.062500 1 0 0 0 0 0 4 97016
-0.001735 -0.000813 0.121428 -0.268100 0.822610 -1.429094 -0.062500 1 0 0 0 0 0 4 98000
-0.001735 -0.000814 0.121428 -0.266728 0.818237 -1.428468 -0.062500 1 0 0 0 0 0 4 98989
-0.001735 -0.000814 0.121428 -0.266028 0.816054 -1.428244 -0.062500 1 0 0 0 0 0 4 100009
-0.001735 -0.000814 0.121428 -0.265693 0.814962 -1.428176 -0.062500 1 0 0 0 0 0 4 100984
-0.001735 -0.000814 0.121428 -0.265517 0.814419 -1.428146 -0.062500 1 0 0 0 0 0 4 101997
-0.001735 -0.000814 0.121428 -0.265432 0.814143 -1.428144 -0.062500 1 0 0 0 0 0 4 102980
-0.001729 -0.000832 0.121438 -0.341336 1.073160 -1.572798 -0.062500 1 0 0 0 0 0 4 103997
-0.001726 -0.000842 0.121442 -0.316752 0.985651 -1.502465 -0.062500 1 0 0 0 0 0 4 104998
-0.001725 -0.000846 0.121443 -0.297655 0.920451 -1.465801 -0.062500 1 0 0 0 0 0 4 105997
-0.001724 -0.000849 0.121444 -0.287234 0.885786 -1.451768 -0.062500 1 0 0 0 0 0 4 106995
-0.001724 -0.000850 0.121444 -0.281872 0.868297 -1.446744 -0.062500 1 0 0 0 0 0 4 108004
-0.001724 -0.000850 0.121444 -0.279144 0.859526 -1.444979 -0.062500 1 0 0 0 0 0 4 108997
-0.001724 -0.000851 0.121444 -0.277772 0.855161 -1.444361 -0.062500 1 0 0 0 0 0 4 109995
-0.001724 -0.000851 0.121444 -0.277084 0.852982 -1.444134 -0.062500 1 0 0 0 0 0 4 110998
-0.001724 -0.000851 0.121444 -0.276750 0.851890 -1.444066 -0.062500 1 0 0 0 0 0 4 111999
-0.001724 -0.000851 0.121444 -0.276562 0.851344 -1.444043 -0.062500 1 0 0 0 0 0 4 112994
-0.001718 -0.000869 0.121454 -0.352486 1.110346 -1.588547 -0.062500 1 0 0 0 0 0 4 113996
-0.001715 -0.000879 0.121458 -0.327852 1.022712 -1.518292 -0.062500 1 0 0 0 0 0 4 114983
-0.001714 -0.000883 0.121459 -0.308731 0.957438 -1.481648 -0.062500 1 0 0 0 0 0 4 115992
-0.001713 -0.000885 0.121460 -0.298291 0.922751 -1.467638 -0.062500 1 0 0 0 0 0 4 116976
-0.001713 -0.000887 0.121460 -0.292942 0.905237 -1.462618 -0.062500 1 0 0 0 0 0 4 117992
-0.001713 -0.000887 0.121460 -0.290207 0.896470 -1.460850 -0.062500 1 0 0 0 0 0 4 118975
-0.001713 -0.000887 0.121460 -0.288846 0.892107 -1.460228 -0.062500 1 0 0 0 0 0 4 119994
-0.001713 -0.000888 0.121460 -0.288148 0.889925 -1.460007 -0.062500 1 0 0 0 0 0 4 120977
-0.001713 -0.000888 0.121460 -0.287797 0.888818 -1.459941 -0.062500 1 0 0 0 0 0 4 121991
-0.001713 -0.000888 0.121460 -0.287630 0.888276 -1.459905 -0.062500 1 0 0 0 0 0 4 122976
-0.001713 -0.000888 0.121460 -0.287538 0.888009 -1.459896 -0.062500 1 0 0 0 0 0 4 124003
-0.001707 -0.000906 0.121470 -0.363549 1.147280 -1.604292 -0.062500 1 0 0 0 0 0 4 124991
-0.001704 -0.000915 0.121474 -0.090623 0.127146 -1.534100 -0.062500 0 0 0 0 0 0 4 125977
-0.001703 -0.000920 0.121475 -0.070087 0.057270 -1.497493 -0.062500 0 0 0 0 0 0 4 126993
-0.001702 -0.000922 0.121476 -0.058932 0.020283 -1.483489 -0.062500 0 0 0 0 0 0 4 127925
-0.001702 -0.000924 0.121476 -0.057541 0.007995 -1.478471 -0.062500 0 0 0 0 0 0 4 128935
-0.001702 -0.000924 0.121476 -0.054637 -0.001334 -1.476707 -0.062500 0 0 0 0 0 0 4 129935
-0.001709 -0.000957 0.121475 0.048321 0.407267 -1.468540 -0.062500 0 0 0 0 0 0 4 130924
-0.001713 -0.000973 0.121475 0.010190 0.237109 -1.471847 -0.062500 0 0 0 0 0 0 4 131934
-0.001709 -0.001000 0.121485 -0.088300 0.355386 -1.617822 -0.062500 0 0 0 0 0 0 4 132923
-0.001702 -0.001032 0.121499 -0.150690 0.440830 -1.692499 -0.062500 0 0 0 0 0 0 4 133934
-0.001698 -0.001047 0.121504 -0.110195 0.241010 -1.586200 -0.062500 0 0 0 0 0 0 4 134923
-0.001672 -0.001078 0.121506 -0.397355 0.411646 -1.538901 -0.062500 0 0 0 0 0 0 4 135935
-0.001653 -0.001112 0.121517 -0.326097 0.469676 -1.662003 -0.062500 0 0 0 0 0 0 4 136935
-0.001644 -0.001129 0.121521 -0.198817 0.253823 -1.584599 -0.062500 0 0 0 0 0 0 4 137926
-0.001647 -0.001170 0.121521 -0.028462 0.541731 -1.536945 -0.062500 0 0 0 0 0 0 4 138935
-0.001642 -0.001209 0.121532 -0.100274 0.547157 -1.669491 -0.062500 0 0 0 0 0 0 4 139926
-0.001640 -0.001229 0.121535 -0.081721 0.293790 -1.596671 -0.062500 0 0 0 0 0 0 4 140956
-0.001634 -0.001257 0.121547 -0.137395 0.383691 -1.702566 -0.062500 0 0 0 0 0 0 4 141934
-0.001625 -0.001290 0.121561 -0.170263 0.446495 -1.761822 -0.062500 0 0 0 0 0 0 4 142936
-0.001615 -0.001324 0.121576 -0.188707 0.481713 -1.793818 -0.062500 0 0 0 0 0 0 4 143934
-0.001617 -0.001374 0.121581 -0.030350 0.677753 -1.662636 -0.062500 0 0 0 0 0 0 4 144934
-0.001619 -0.001399 0.121583 -0.030379 0.373871 -1.611404 -0.062500 0 0 0 0 0 0 4 145943
-0.001614 -0.001430 0.121593 -0.109130 0.424287 -1.735724 -0.062500 0 0 0 0 0 0 4 146931
-0.001606 -0.001464 0.121607 -0.157107 0.469235 -1.802502 -0.062500 0 0 0 0 0 0 4 147945
-0.001590 -0.001518 0.121601 -0.260359 0.727826 -1.542983 -0.062500 0 0 0 0 0 0 4 148935
-0.001582 -0.001545 0.121599 -0.168813 0.404930 -1.565641 -0.062500 0 0 0 0 0 0 4 149941
-0.001573 -0.001577 0.121608 -0.180173 0.440719 -1.727276 -0.062500 0 0 0 0 0 0 4 150943
-0.001563 -0.001612 0.121622 -0.192457 0.477588 -1.808240 -0.062500 0 0 0 0 0 0 4 151946
-0.001558 -0.001629 0.121627 -0.128306 0.254727 -1.706181 -0.062500 0 0 0 0 0 0 4 152945
-0.001549 -0.001656 0.121638 -0.159844 0.362819 -1.799253 -0.062500 0 0 0 0 0 0 4 153935
-0.001545 -0.001670 0.121642 -0.111185 0.195230 -1.712046 -0.062500 0 0 0 0 0 0 4 154937
-0.001551 -0.001709 0.121643 0.017627 0.508240 -1.657973 -0.062500 0 0 0 0 0 0 4 155938
-0.001529 -0.001752 0.121643 -0.322199 0.585474 -1.647098 -0.062500 0 0 0 0 0 0 4 156937
-0.001518 -0.001773 0.121643 -0.214551 0.315964 -1.644231 -0.062500 0 0 0 0 0 0 4 157933
-0.001507 -0.001802 0.121653 -0.204395 0.393798 -1.784755 -0.062500 0 0 0 0 0 0 4 158935
-0.001502 -0.001817 0.121657 -0.132970 0.209690 -1.715935 -0.062500 0 0 0 0 0 0 4 159936
-0.001506 -0.001857 0.121657 0.006071 0.516977 -1.667714 -0.062500 0 0 0 0 0 0 4 160945
-0.001508 -0.001877 0.121657 -0.010121 0.289723 -1.659826 -0.062500 0 0 0 0 0 0 4 161933
-0.001504 -0.001905 0.121667 -0.098252 0.381741 -1.798972 -0.062500 0 0 0 0 0 0 4 162947
-0.001483 -0.001924 0.121661 -0.328067 0.263115 -1.588022 -0.062500 0 0 0 0 0 0 4 163942
-0.001467 -0.001952 0.121669 -0.284254 0.374387 -1.761691 -0.062500 0 0 0 0 0 0 4 164918
-0.001472 -0.001980 0.121660 -0.008370 0.379404 -1.561969 -0.062500 0 0 0 0 0 0 4 165934
-0.001469 -0.002012 0.121667 -0.083274 0.444955 -1.750230 -0.062500 0 0 0 0 0 0 4 166935
-0.001467 -0.002029 0.121670 -0.071394 0.238610 -1.710524 -0.062500 0 0 0 0 0 0 4 167944
-0.001442 -0.002060 0.121671 -0.378026 0.412632 -1.684205 -0.062500 0 0 0 0 0 0 4 168918
-0.001442 -0.002089 0.121660 -0.077002 0.404064 -1.521498 -0.062500 0 0 0 0 0 0 4 169937
-0.001437 -0.002123 0.121666 -0.119698 0.458400 -1.733270 -0.062500 0 0 0 0 0 0 4 170935
-0.001434 -0.002139 0.121668 -0.089459 0.245883 -1.703267 -0.062500 0 0 0 0 0 0 4 171938
-0.001427 -0.002167 0.121679 -0.140814 0.360207 -1.822328 -0.062500 0 0 0 0 0 0 4 172934
-0.001405 -0.002184 0.121673 -0.347975 0.250609 -1.603563 -0.062500 0 0 0 0 0 0 4 173935
-0.001388 -0.002212 0.121680 -0.294319 0.369003 -1.773866 -0.062500 0 0 0 0 0 0 4 174942
-0.001393 -0.002240 0.121672 -0.013291 0.376508 -1.573363 -0.062500 0 0 0 0 0 0 4 175940
-0.001389 -0.002272 0.121679 -0.085857 0.444436 -1.760818 -0.062500 0 0 0 0 0 0 4 176935
-0.001388 -0.002288 0.121682 -0.072534 0.238531 -1.721703 -0.062500 0 0 0 0 0 0 4 177934
-0.001381 -0.002315 0.121692 -0.132497 0.356865 -1.836966 -0.062500 0 0 0 0 0 0 4 178936
-0.001354 -0.002352 0.121696 -0.414845 0.491972 -1.756323 -0.062500 0 0 0 0 0 0 4 179937
-0.001353 -0.002384 0.121686 -0.095843 0.444570 -1.564657 -0.062500 0 0 0 0 0 0 4 180935
-0.001347 -0.002419 0.121693 -0.129096 0.478980 -1.764674 -0.062500 0 0 0 0 0 0 4 181936
-0.001344 -0.002436 0.121695 -0.093976 0.255133 -1.731441 -0.062500 0 0 0 0 0 0 4 182929
-0.001337 -0.002464 0.121706 -0.142993 0.364749 -1.848365 -0.062500 0 0 0 0 0 0 4 183937
-0.001314 -0.002482 0.121699 -0.348365 0.251681 -1.629272 -0.062500 0 0 0 0 0 0 4 184940
-0.001297 -0.002509 0.121707 -0.294432 0.369562 -1.798857 -0.062500 0 0 0 0 0 0 4 185933
-0.001296 -0.002556 0.121708 -0.084887 0.619412 -1.737126 -0.062500 0 0 0 0 0 0 4 186936
-0.001296 -0.002579 0.121709 -0.057159 0.343095 -1.718256 -0.062500 0 0 0 0 0 0 4 187935
-0.001290 -0.002609 0.121719 -0.123043 0.410387 -1.850393 -0.062500 0 0 0 0 0 0 4 188935
-0.001268 -0.002629 0.121712 -0.341172 0.280172 -1.637922 -0.062500 0 0 0 0 0 0 4 189944
-0.001252 -0.002658 0.121720 -0.292457 0.386668 -1.809629 -0.062500 0 0 0 0 0 0 4 190932
-0.001256 -0.002685 0.121711 -0.013552 0.386289 -1.610400 -0.062500 0 0 0 0 0 0 4 191939
-0.001253 -0.002718 0.121718 -0.087617 0.452195 -1.797362 -0.062500 0 0 0 0 0 0 4 192939
-0.001246 -0.002754 0.121730 -0.146816 0.489917 -1.897336 -0.062500 0 0 0 0 0 0 4 193933
-0.001242 -0.002771 0.121735 -0.106504 0.264530 -1.806909 -0.062500 0 0 0 0 0 0 4 194933
-0.001216 -0.002803 0.121736 -0.396735 0.429187 -1.756791 -0.062500 0 0 0 0 0 0 4 195924
-0.001197 -0.002838 0.121746 -0.327314 0.484066 -1.880191 -0.062500 0 0 0 0 0 0 4 196934
-0.001201 -0.002869 0.121738 -0.031771 0.437523 -1.653862 -0.062500 0 0 0 0 0 0 4 197923
-0.001197 -0.002903 0.121745 -0.096987 0.479381 -1.829901 -0.062500 0 0 0 0 0 0 4 198934
-0.001189 -0.002940 0.121758 -0.151630 0.504939 -1.925873 -0.062500 0 0 0 0 0 0 4 199924
-0.001167 -0.002962 0.121752 -0.354212 0.326705 -1.690873 -0.062500 0 0 0 0 0 0 4 200934
-0.001150 -0.002992 0.121759 -0.298566 0.410881 -1.852975 -0.062500 0 0 0 0 0 0 4 201922
-0.001154 -0.003020 0.121751 -0.016204 0.398355 -1.650885 -0.062500 0 0 0 0 0 0 4 202934
-0.001151 -0.003054 0.121758 -0.088851 0.459646 -1.836088 -0.062500 0 0 0 0 0 0 4 203923
-0.001144 -0.003089 0.121770 -0.147286 0.494964 -1.935330 -0.062500 0 0 0 0 0 0 4 204932
-0.001116 -0.003130 0.121774 -0.424077 0.567975 -1.838129 -0.062500 0 0 0 0 0 0 4 206044
-0.001101 -0.003151 0.121775 -0.269115 0.308767 -1.797854 -0.062500 0 0 0 0 0 0 4 206934
-0.001102 -0.003194 0.121774 -0.066268 0.569588 -1.763799 -0.062500 0 0 0 0 0 0 4 207935
-0.001102 -0.003215 0.121774 -0.047737 0.318428 -1.767961 -0.062500 0 0 0 0 0 0 4 208923
-0.001096 -0.003245 0.121783 -0.119413 0.401697 -1.907085 -0.062500 0 0 0 0 0 0 4 209932
-0.001069 -0.003283 0.121786 -0.408748 0.518170 -1.833932 -0.062500 0 0 0 0 0 0 4 210921
-0.001055 -0.003302 0.121787 -0.263583 0.288645 -1.803871 -0.062500 0 0 0 0 0 0 4 211926
-0.001043 -0.003330 0.121797 -0.233077 0.388999 -1.928614 -0.062500 0 0 0 0 0 0 4 212922
-0.001050 -0.003358 0.121789 0.017738 0.387597 -1.703158 -0.062500 0 0 0 0 0 0 4 213933
-0.001047 -0.003391 0.121796 -0.072939 0.456655 -1.878297 -0.062500 0 0 0 0 0 0 4 214932
-0.001046 -0.003407 0.121799 -0.065652 0.244396 -1.838554 -0.062500 0 0 0 0 0 0 4 215939
-0.001021 -0.003439 0.121799 -0.375367 0.419574 -1.805125 -0.062500 0 0 0 0 0 0 4 216930
-0.001003 -0.003473 0.121808 -0.316622 0.480380 -1.935130 -0.062500 0 0 0 0 0 0 4 217939
-0.000994 -0.003491 0.121812 -0.193359 0.258665 -1.868601 -0.062500 0 0 0 0 0 0 4 218938
-0.000984 -0.003518 0.121823 -0.195079 0.371630 -1.968988 -0.062500 0 0 0 0 0 0 4 219933
-0.000979 -0.003532 0.121826 -0.129570 0.201218 -1.890394 -0.062500 0 0 0 0 0 0 4 220930
-0.000965 -0.003576 0.121816 -0.240068 0.572986 -1.685030 -0.062500 0 0 0 0 0 0 4 221937
-0.000958 -0.003598 0.121812 -0.158939 0.328508 -1.750614 -0.062500 0 0 0 0 0 0 4 222928
-0.000948 -0.003628 0.121820 -0.177093 0.409010 -1.922035 -0.062500 0 0 0 0 0 0 4 223940
-0.000938 -0.003662 0.121833 -0.193109 0.468386 -2.005546 -0.062500 0 0 0 0 0 0 4 224945
-0.000933 -0.003679 0.121837 -0.128788 0.250803 -1.911517 -0.062500 0 0 0 0 0 0 4 225942
-0.000925 -0.003706 0.121848 -0.162256 0.367192 -2.000369 -0.062500 0 0 0 0 0 0 4 226937
-0.000902 -0.003724 0.121842 -0.357050 0.253099 -1.773036 -0.062500 0 0 0 0 0 0 4 227937
-0.000890 -0.003733 0.121840 -0.227182 0.127009 -1.803131 -0.062500 0 0 0 0 0 0 4 228934
-0.000892 -0.003770 0.121837 -0.045451 0.480026 -1.802181 -0.062500 0 0 0 0 0 0 4 229933
-0.000893 -0.003789 0.121836 -0.037195 0.274459 -1.821690 -0.062500 0 0 0 0 0 0 4 230934
-0.000869 -0.003821 0.121835 -0.358897 0.436814 -1.818979 -0.062500 0 0 0 0 0 0 4 231915
-0.000857 -0.003838 0.121835 -0.233376 0.237655 -1.827823 -0.062500 0 0 0 0 0 0 4 232931
-0.000845 -0.003865 0.121844 -0.219349 0.365804 -1.965530 -0.062500 0 0 0 0 0 0 4 233935
-0.000839 -0.003879 0.121848 -0.142200 0.198739 -1.902438 -0.062500 0 0 0 0 0 0 4 234936
-0.000812 -0.003909 0.121848 -0.414094 0.397241 -1.856915 -0.062500 0 0 0 0 0 0 4 235939
-0.000798 -0.003924 0.121848 -0.263476 0.221495 -1.849871 -0.062500 0 0 0 0 0 0 4 236927
-0.000791 -0.003931 0.121848 -0.159500 0.106123 -1.848445 -0.062500 0 0 0 0 0 0 4 237996
-0.000782 -0.003954 0.121857 -0.178107 0.294906 -1.981165 -0.062500 0 0 0 0 0 0 4 238933
-0.000778 -0.003966 0.121861 -0.121282 0.162958 -1.916543 -0.062500 0 0 0 0 0 0 4 239932
-0.000770 -0.003989 0.121840 -0.162544 0.304834 -1.580176 -0.062500 0 0 0 0 0 0 4 240935
-0.000760 -0.004020 0.121843 -0.186552 0.421105 -1.846483 -0.062500 0 0 0 0 0 0 4 241943
-0.000755 -0.004035 0.121843 -0.126008 0.230120 -1.854186 -0.062500 0 0 0 0 0 0 4 242934
-0.000747 -0.004062 0.121853 -0.159871 0.355948 -1.981076 -0.062500 0 0 0 0 0 0 4 243996
-0.000743 -0.004076 0.121857 -0.111168 0.191920 -1.913886 -0.062500 0 0 0 0 0 0 4 244994
-0.000716 -0.004106 0.121857 -0.397386 0.392287 -1.865645 -0.062500 0 0 0 0 0 0 4 245967
-0.000703 -0.004121 0.121857 -0.254050 0.217314 -1.858678 -0.062500 0 0 0 0 0 0 4 246993
-0.000697 -0.004128 0.121857 -0.153750 0.102299 -1.857369 -0.062500 0 0 0 0 0 0 4 247996
-0.000688 -0.004151 0.121866 -0.174369 0.291776 -1.989367 -0.062500 0 0 0 0 0 0 4 248990
-0.000683 -0.004163 0.121870 -0.118338 0.159630 -1.925160 -0.062500 0 0 0 0 0 0 4 249978
-0.000656 -0.004192 0.121870 -0.400881 0.376277 -1.877450 -0.062500 0 0 0 0 0 0 4 250997
-0.000643 -0.004206 0.121870 -0.255792 0.209323 -1.871190 -0.062500 0 0 0 0 0 0 4 252000
-0.000636 -0.004213 0.121870 -0.161060 0.105144 -1.870180 -0.062500 0 0 0 0 0 0 4 252998
-0.000627 -0.004236 0.121879 -0.181343 0.296857 -2.001917 -0.062500 0 0 0 0 0 0 4 253997
-0.000623 -0.004247 0.121883 -0.125027 0.165577 -1.937930 -0.062500 0 0 0 0 0 0 4 254963
-0.000628 -0.004286 0.121882 0.005938 0.500813 -1.879234 -0.062500 0 0 0 0 0 0 4 255980
-0.000612 -0.004309 0.121871 -0.256950 0.340372 -1.731855 -0.062500 0 0 0 0 0 0 4 256991
-0.000604 -0.004321 0.121868 -0.177356 0.175075 -1.804525 -0.062500 0 0 0 0 0 0 4 258043
-0.000594 -0.004346 0.121876 -0.190416 0.332704 -1.974137 -0.062500 0 0 0 0 0 0 4 258975
-0.000589 -0.004359 0.121878 -0.128625 0.182870 -1.925072 -0.062500 0 0 0 0 0 0 4 259987
-0.000581 -0.004384 0.121889 -0.164651 0.336497 -2.028386 -0.062500 0 0 0 0 0 0 4 260993
-0.000577 -0.004397 0.121892 -0.115626 0.184263 -1.953783 -0.062500 0 0 0 0 0 0 4 261991
-0.000556 -0.004407 0.121883 -0.327661 0.140739 -1.769737 -0.062500 0 0 0 0 0 0 4 262989
-0.000540 -0.004432 0.121889 -0.287661 0.321333 -1.957649 -0.062500 0 0 0 0 0 0 4 263991
-0.000532 -0.004444 0.121892 -0.179402 0.178142 -1.926261 -0.062500 0 0 0 0 0 0 4 264988
-0.000528 -0.004450 0.121892 -0.116389 0.084030 -1.905541 -0.062500 0 0 0 0 0 0 4 265990
-0.000520 -0.004472 0.121902 -0.155675 0.282312 -2.028294 -0.062500 0 0 0 0 0 0 4 266988
-0.000516 -0.004483 0.121905 -0.109896 0.155491 -1.961860 -0.062500 0 0 0 0 0 0 4 267989
-0.000496 -0.004493 0.121896 -0.323476 0.124653 -1.780548 -0.062500 0 0 0 0 0 0 4 268968
-0.000480 -0.004517 0.121902 -0.284553 0.311937 -1.969250 -0.062500 0 0 0 0 0 0 4 269977
-0.000472 -0.004529 0.121904 -0.176709 0.171821 -1.938496 -0.062500 0 0 0 0 0 0 4 270988
-0.000468 -0.004535 0.121905 -0.113901 0.079219 -1.918024 -0.062500 0 0 0 0 0 0 4 271972
-0.000460 -0.004557 0.121914 -0.155662 0.281801 -2.040501 -0.062500 0 0 0 0 0 0 4 272985
-0.000456 -0.004568 0.121918 -0.109864 0.155222 -1.974278 -0.062500 0 0 0 0 0 0 4 273971
-0.000454 -0.004574 0.121919 -0.080250 0.070484 -1.940095 -0.062500 0 0 0 0 0 0 4 274971
-0.000448 -0.004596 0.121929 -0.138855 0.277416 -2.057457 -0.062500 0 0 0 0 0 0 4 275989
-0.000425 -0.004611 0.121922 -0.352532 0.214987 -1.842240 -0.062500 0 0 0 0 0 0 4 276973
-0.000414 -0.004618 0.121919 -0.229783 0.112138 -1.878642 -0.062500 0 0 0 0 0 0 4 277987
-0.000403 -0.004641 0.121928 -0.220088 0.304011 -2.033006 -0.062500 0 0 0 0 0 0 4 278970
-0.000398 -0.004653 0.121931 -0.146311 0.170781 -1.979547 -0.062500 0 0 0 0 0 0 4 279988
-0.000395 -0.004658 0.121932 -0.102500 0.082449 -1.950012 -0.062500 0 0 0 0 0 0 4 280970
-0.000393 -0.004661 0.121932 -0.079896 0.036536 -1.938559 -0.062500 0 0 0 0 0 0 4 282164
-0.000387 -0.004682 0.121941 -0.140205 0.262208 -2.064512 -0.062500 0 0 0 0 0 0 4 282974
-0.000384 -0.004692 0.121945 -0.104882 0.148213 -2.000077 -0.062500 0 0 0 0 0 0 4 283930
-0.000382 -0.004697 0.121946 -0.080508 0.069756 -1.966550 -0.062500 0 0 0 0 0 0 4 284923
-0.000363 -0.004704 0.121936 -0.310475 0.082631 -1.806063 -0.062500 0 0 0 0 0 0 4 285930
-0.000347 -0.004727 0.121941 -0.281028 0.294414 -2.002653 -0.062500 0 0 0 0 0 0 4 286920
-0.000340 -0.004738 0.121943 -0.177680 0.165936 -1.975589 -0.062500 0 0 0 0 0 0 4 287929
-0.000336 -0.004744 0.121944 -0.117132 0.079088 -1.956500 -0.062500 0 0 0 0 0 0 4 288919
-0.000334 -0.004746 0.121944 -0.085957 0.033671 -1.948837 -0.062500 0 0 0 0 0 0 4 289929
-0.000333 -0.004748 0.121944 -0.070295 0.010886 -1.946054 -0.062500 0 0 0 0 0 0 4 290919
-0.000327 -0.004768 0.121954 -0.136765 0.250970 -2.074781 -0.062500 0 0 0 0 0 0 4 291921
-0.000323 -0.004778 0.121957 -0.103128 0.142620 -2.011650 -0.062500 0 0 0 0 0 0 4 292930
-0.000322 -0.004783 0.121958 -0.079614 0.066957 -1.978606 -0.062500 0 0 0 0 0 0 4 293920
-0.000321 -0.004785 0.121959 -0.067192 0.027459 -1.965898 -0.062500 0 0 0 0 0 0 4 294930
-0.000315 -0.004806 0.121968 -0.135244 0.259292 -2.090901 -0.062500 0 0 0 0 0 0 4 295921
-0.000293 -0.004820 0.121961 -0.345062 0.200384 -1.878690 -0.062500 0 0 0 0 0 0 4 296955
-0.000282 -0.004827 0.121958 -0.224815 0.103645 -1.916648 -0.062500 0 0 0 0 0 0 4 297928
-0.000277 -0.004831 0.121957 -0.142194 0.047458 -1.941363 -0.062500 0 0 0 0 0 0 4 298928
-0.000274 -0.004833 0.121957 -0.098652 0.018199 -1.951206 -0.062500 0 0 0 0 0 0 4 299939
-0.000273 -0.004834 0.121957 -0.076650 0.003305 -1.954801 -0.062500 0 0 0 0 0 0 4 300939
-0.000267 -0.004853 0.121966 -0.140045 0.247491 -2.085428 -0.062500 0 0 0 0 0 0 4 301927
-0.000263 -0.004863 0.121969 -0.104755 0.140885 -2.023300 -0.062500 0 0 0 0 0 0 4 302931
-0.000262 -0.004868 0.121970 -0.080406 0.066083 -1.990636 -0.062500 0 0 0 0 0 0 4 303934
-0.000261 -0.004870 0.121971 -0.067580 0.027034 -1.978045 -0.062500 0 0 0 0 0 0 4 304928
-0.000242 -0.004876 0.121960 -0.303620 0.061068 -1.825421 -0.062500 0 0 0 0 0 0 4 305935
-0.000227 -0.004898 0.121966 -0.276025 0.283903 -2.024522 -0.062500 0 0 0 0 0 0 4 306938
-0.000219 -0.004909 0.121968 -0.174271 0.160558 -1.999033 -0.062500 0 0 0 0 0 0 4 307937
-0.000215 -0.004914 0.121969 -0.114513 0.076221 -1.980569 -0.062500 0 0 0 0 0 0 4 308934
-0.000213 -0.004917 0.121969 -0.083749 0.032077 -1.973126 -0.062500 0 0 0 0 0 0 4 309930
-0.000212 -0.004918 0.121969 -0.076930 0.022624 -1.970416 -0.062500 0 0 0 0 0 0 4 310932
-0.000206 -0.004938 0.121978 -0.143702 0.263505 -2.098443 -0.062500 0 0 0 0 0 0 4 311931
-0.000203 -0.004948 0.121981 -0.109976 0.155054 -2.035694 -0.062500 0 0 0 0 0 0 4 312930
-0.000202 -0.004953 0.121983 -0.086431 0.079342 -2.002844 -0.062500 0 0 0 0 0 0 4 313947
-0.000182 -0.004960 0.121972 -0.316370 0.093268 -1.841864 -0.062500 0 0 0 0 0 0 4 314933
-0.000172 -0.004963 0.121969 -0.213179 0.054713 -1.908936 -0.062500 0 0 0 0 0 0 4 315931
-0.000168 -0.004965 0.121967 -0.139751 0.029280 -1.945001 -0.062500 0 0 0 0 0 0 4 316934
-0.000165 -0.004966 0.121967 -0.100849 0.015406 -1.958956 -0.062500 0 0 0 0 0 0 4 317913
-0.000158 -0.004986 0.121976 -0.155746 0.260201 -2.092778 -0.062500 0 0 0 0 0 0 4 318929
-0.000168 -0.005009 0.121968 0.051972 0.327133 -1.874670 -0.062500 0 0 0 0 0 0 4 319933
-0.000172 -0.005021 0.121965 0.011214 0.185472 -1.918713 -0.062500 0 0 0 0 0 0 4 320929
-0.000175 -0.005026 0.121964 -0.023551 0.095865 -1.946389 -0.062500 0 0 0 0 0 0 4 321928
-0.000176 -0.005029 0.121964 -0.042347 0.048752 -1.957380 -0.062500 0 0 0 0 0 0 4 322929
-0.000176 -0.005031 0.121964 -0.051886 0.024801 -1.961369 -0.062500 0 0 0 0 0 0 4 323999
-0.000177 -0.005032 0.121964 -0.056669 0.012729 -1.962806 -0.062500 0 0 0 0 0 0 4 324990
-0.000158 -0.005036 0.121953 -0.301287 0.060006 -1.814831 -0.062500 0 0 0 0 0 0 4 325994
-0.000149 -0.005039 0.121949 -0.205637 0.038230 -1.886716 -0.062500 0 0 0 0 0 0 4 326991
-0.000144 -0.005040 0.121948 -0.135985 0.021119 -1.924479 -0.062500 0 0 0 0 0 0 4 327968
-0.000142 -0.005041 0.121947 -0.098971 0.011338 -1.939040 -0.062500 0 0 0 0 0 0 4 328989
-0.000141 -0.005041 0.121947 -0.080233 0.006113 -1.944300 -0.062500 0 0 0 0 0 0 4 329991
-0.000140 -0.005041 0.121947 -0.070850 0.003398 -1.946175 -0.062500 0 0 0 0 0 0 4 331001
-0.000140 -0.005041 0.121947 -0.066140 0.002012 -1.946835 -0.062500 0 0 0 0 0 0 4 331997
-0.000140 -0.005041 0.121947 -0.063803 0.001290 -1.947061 -0.062500 0 0 0 0 0 0 4 332996
-0.000134 -0.005061 0.121956 -0.137237 0.253132 -2.075627 -0.062500 0 0 0 0 0 0 4 333996
-0.000131 -0.005070 0.121960 -0.106729 0.149850 -2.013514 -0.062500 0 0 0 0 0 0 4 334986
-0.000130 -0.005075 0.121961 -0.084792 0.076730 -1.980912 -0.062500 0 0 0 0 0 0 4 335989
-0.000129 -0.005077 0.121961 -0.073178 0.038524 -1.968360 -0.062500 0 0 0 0 0 0 4 336979
-0.000129 -0.005078 0.121961 -0.067313 0.019431 -1.963838 -0.062500 0 0 0 0 0 0 4 337993
-0.000110 -0.005083 0.121951 -0.306462 0.063233 -1.813578 -0.062500 0 0 0 0 0 0 4 338976
-0.000100 -0.005086 0.121947 -0.208227 0.039829 -1.884790 -0.062500 0 0 0 0 0 0 4 339992
-0.000096 -0.005087 0.121946 -0.137306 0.021911 -1.922346 -0.062500 0 0 0 0 0 0 4 341000
-0.000093 -0.005088 0.121945 -0.099623 0.011739 -1.936842 -0.062500 0 0 0 0 0 0 4 341996
-0.000092 -0.005088 0.121945 -0.080569 0.006325 -1.942079 -0.062500 0 0 0 0 0 0 4 342989
-0.000092 -0.005088 0.121945 -0.071019 0.003511 -1.943930 -0.062500 0 0 0 0 0 0 4 343989
-0.000091 -0.005088 0.121945 -0.066223 0.002056 -1.944601 -0.062500 0 0 0 0 0 0 4 344985
-0.000091 -0.005088 0.121945 -0.063832 0.001315 -1.944818 -0.062500 0 0 0 0 0 0 4 345989
-0.000091 -0.005088 0.121945 -0.062645 0.000950 -1.944906 -0.062500 0 0 0 0 0 0 4 346989
-0.000091 -0.005088 0.121945 -0.062050 0.000761 -1.944936 -0.062500 0 0 0 0 0 0 4 347987
-0.000091 -0.005088 0.121945 -0.061738 0.000667 -1.944943 -0.062500 0 0 0 0 0 0 4 348992
-0.000091 -0.005088 0.121945 -0.061590 0.000617 -1.944946 -0.062500 0 0 0 0 0 0 4 349999
-0.000091 -0.005088 0.121945 -0.061514 0.000587 -1.944955 -0.062500 0 0 0 0 0 0 4 350978
-0.000091 -0.005088 0.121945 -0.061476 0.000586 -1.944942 -0.062500 0 0 0 0 0 0 4 351987
-0.000091 -0.005088 0.121945 -0.061461 0.000583 -1.944947 -0.062500 0 0 0 0 0 0 4 352971
-0.000091 -0.005088 0.121945 -0.061460 0.000583 -1.944948 -0.062500 0 0 0 0 0 0 4 353985
-0.000091 -0.005088 0.121945 -0.061445 0.000568 -1.944949 -0.062500 0 0 0 0 0 0 4 354969
-0.000091 -0.005088 0.121945 -0.061443 0.000567 -1.944949 -0.062500 0 0 0 0 0 0 4 355932
-0.000085 -0.005108 0.121954 -0.133555 0.249313 -2.073216 -0.062500 0 0 0 0 0 0 4 356919
-0.000082 -0.005117 0.121957 -0.103585 0.146156 -2.011184 -0.062500 0 0 0 0 0 0 4 357925
-0.000081 -0.005122 0.121958 -0.081926 0.073079 -1.978617 -0.062500 0 0 0 0 0 0 4 358928
-0.000062 -0.005128 0.121948 -0.312401 0.088110 -1.817253 -0.062500 0 0 0 0 0 0 4 359918
-0.000052 -0.005132 0.121945 -0.209924 0.050413 -1.884593 -0.062500 0 0 0 0 0 0 4 360928
-0.000047 -0.005134 0.121943 -0.136877 0.025387 -1.920801 -0.062500 0 0 0 0 0 0 4 361923
-0.000045 -0.005135 0.121943 -0.098133 0.011682 -1.934807 -0.062500 0 0 0 0 0 0 4 362929
-0.000044 -0.005135 0.121943 -0.078537 0.004494 -1.939879 -0.062500 0 0 0 0 0 0 4 363918
-0.000043 -0.005135 0.121943 -0.068703 0.000807 -1.941684 -0.062500 0 0 0 0 0 0 4 364929
-0.000043 -0.005135 0.121943 -0.063790 -0.001068 -1.942317 -0.062500 0 0 0 0 0 0 4 365917
-0.000042 -0.005135 0.121943 -0.061333 -0.002034 -1.942538 -0.062500 0 0 0 0 0 0 4 366929
-0.000042 -0.005135 0.121943 -0.060100 -0.002517 -1.942627 -0.062500 0 0 0 0 0 0 4 367919
-0.000042 -0.005135 0.121943 -0.059479 -0.002755 -1.942647 -0.062500 0 0 0 0 0 0 4 368927
-0.000042 -0.005135 0.121943 -0.059188 -0.002880 -1.942655 -0.062500 0 0 0 0 0 0 4 369917
-0.000042 -0.005135 0.121943 -0.059027 -0.002947 -1.942659 -0.062500 0 0 0 0 0 0 4 370919
-0.000042 -0.005135 0.121943 -0.058942 -0.002971 -1.942661 -0.062500 0 0 0 0 0 0 4 371929
-0.000042 -0.005135 0.121943 -0.058919 -0.002988 -1.942662 -0.062500 0 0 0 0 0 0 4 372920
-0.000042 -0.005135 0.121943 -0.058886 -0.002986 -1.942668 -0.062500 0 0 0 0 0 0 4 373932
-0.000042 -0.005135 0.121943 -0.058880 -0.002998 -1.942663 -0.062500 0 0 0 0 0 0 4 374925
-0.000042 -0.005135 0.121943 -0.058879 -0.002999 -1.942663 -0.062500 0 0 0 0 0 0 4 375927
-0.000042 -0.005135 0.121943 -0.058879 -0.002999 -1.942662 -0.062500 0 0 0 0 0 0 4 376933
-0.000042 -0.005135 0.121943 -0.058879 -0.002999 -1.942662 -0.062500 0 0 0 0 0 0 4 377918
-0.000042 -0.005135 0.121943 -0.058867 -0.003002 -1.942669 -0.062500 0 0 0 0 0 0 4 378923
-0.000042 -0.005135 0.121943 -0.058878 -0.002999 -1.942663 -0.062500 0 0 0 0 0 0 4 379931
-0.000042 -0.005135 0.121943 -0.058875 -0.003011 -1.942657 -0.062500 0 0 0 0 0 0 4 380937
-0.000042 -0.005135 0.121943 -0.058867 -0.003003 -1.942669 -0.062500 0 0 0 0 0 0 4 381935
-0.000042 -0.005135 0.121943 -0.058878 -0.002999 -1.942663 -0.062500 0 0 0 0 0 0 4 382937
-0.000042 -0.005135 0.121943 -0.058867 -0.003002 -1.942670 -0.062500 0 0 0 0 0 0 4 383949
-0.000042 -0.005135 0.121943 -0.058870 -0.002991 -1.942656 -0.062500 0 0 0 0 0 0 4 384932
-0.000042 -0.005135 0.121943 -0.058878 -0.002998 -1.942662 -0.062500 0 0 0 0 0 0 4 385932
-0.000042 -0.005135 0.121943 -0.058864 -0.003013 -1.942663 -0.062500 0 0 0 0 0 0 4 386930
-0.000042 -0.005135 0.121943 -0.058877 -0.003000 -1.942663 -0.062500 0 0 0 0 0 0 4 387931
-0.000042 -0.005135 0.121943 -0.058867 -0.003002 -1.942670 -0.062500 0 0 0 0 0 0 4 388927
-0.000042 -0.005135 0.121943 -0.058878 -0.002999 -1.942664 -0.062500 0 0 0 0 0 0 4 389933
-0.000042 -0.005135 0.121943 -0.058879 -0.002999 -1.942663 -0.062500 0 0 0 0 0 0 4 390935
-0.000042 -0.005135 0.121943 -0.058856 -0.003005 -1.942657 -0.062500 0 0 0 0 0 0 4 391937
-0.000042 -0.005135 0.121943 -0.058877 -0.003000 -1.942662 -0.062500 0 0 0 0 0 0 4 392912
-0.000042 -0.005135 0.121943 -0.058867 -0.003002 -1.942669 -0.062500 0 0 0 0 0 0 4 393929
-0.000042 -0.005135 0.121943 -0.058878 -0.002999 -1.942663 -0.062500 0 0 0 0 0 0 4 394929
-0.000024 -0.005140 0.121932 -0.300694 0.050160 -1.793688 -0.062500 0 0 0 0 0 0 4 395926
-0.000014 -0.005142 0.121928 -0.204070 0.031546 -1.865627 -0.062500 0 0 0 0 0 0 4 396928
-0.000010 -0.005143 0.121927 -0.133952 0.016003 -1.903466 -0.062500 0 0 0 0 0 0 4 397926
-0.000007 -0.005144 0.121926 -0.096672 0.007013 -1.918055 -0.062500 0 0 0 0 0 0 4 398912
-0.000006 -0.005144 0.121926 -0.077806 0.002169 -1.923329 -0.062500 0 0 0 0 0 0 4 399911
-0.000006 -0.005144 0.121926 -0.068350 -0.000356 -1.925211 -0.062500 0 0 0 0 0 0 4 400936
-0.000005 -0.005144 0.121926 -0.063604 -0.001658 -1.925855 -0.062500 0 0 0 0 0 0 4 401911
-0.000005 -0.005144 0.121926 -0.061249 -0.002321 -1.926094 -0.062500 0 0 0 0 0 0 4 402929
-0.000005 -0.005144 0.121926 -0.060061 -0.002659 -1.926184 -0.062500 0 0 0 0 0 0 4 403927
-0.000005 -0.005144 0.121926 -0.059459 -0.002837 -1.926208 -0.062500 0 0 0 0 0 0 4 404928
-0.000005 -0.005144 0.121926 -0.059161 -0.002915 -1.926214 -0.062500 0 0 0 0 0 0 4 405931
-0.000005 -0.005144 0.121926 -0.059029 -0.002949 -1.926215 -0.062500 0 0 0 0 0 0 4 406908
-0.000005 -0.005144 0.121926 -0.058955 -0.002978 -1.926224 -0.062500 0 0 0 0 0 0 4 407928
-0.000005 -0.005144 0.121926 -0.058914 -0.002990 -1.926225 -0.062500 0 0 0 0 0 0 4 408934
-0.000005 -0.005144 0.121926 -0.058887 -0.002997 -1.926219 -0.062500 0 0 0 0 0 0 4 409927
-0.000005 -0.005144 0.121926 -0.058884 -0.002998 -1.926218 -0.062500 0 0 0 0 0 0 4 410929
-0.000005 -0.005144 0.121926 -0.058873 -0.003000 -1.926225 -0.062500 0 0 0 0 0 0 4 411927
-0.000005 -0.005144 0.121926 -0.058872 -0.003001 -1.926226 -0.062500 0 0 0 0 0 0 4 412926
-0.000005 -0.005144 0.121926 -0.058872 -0.003001 -1.926226 -0.062500 0 0 0 0 0 0 4 413908
-0.000005 -0.005144 0.121926 -0.058883 -0.002998 -1.926220 -0.062500 0 0 0 0 0 0 4 414928
-0.000005 -0.005144 0.121926 -0.058873 -0.003000 -1.926226 -0.062500 0 0 0 0 0 0 4 415920
-0.000005 -0.005144 0.121926 -0.058868 -0.003012 -1.926221 -0.062500 0 0 0 0 0 0 4 416927
-0.000005 -0.005144 0.121926 -0.058871 -0.003002 -1.926226 -0.062500 0 0 0 0 0 0 4 417931
-0.000005 -0.005144 0.121926 -0.058864 -0.002993 -1.926219 -0.062500 0 0 0 0 0 0 4 418909
-0.000005 -0.005144 0.121926 -0.058871 -0.003000 -1.926226 -0.062500 0 0 0 0 0 0 4 419927
-0.000005 -0.005144 0.121926 -0.058883 -0.002998 -1.926220 -0.062500 0 0 0 0 0 0 4 420925
-0.000005 -0.005144 0.121926 -0.058873 -0.003000 -1.926226 -0.062500 0 0 0 0 0 0 4 421936
-0.000005 -0.005144 0.121926 -0.058868 -0.003012 -1.926221 -0.062500 0 0 0 0 0 0 4 422931
-0.000005 -0.005144 0.121926 -0.058871 -0.003002 -1.926226 -0.062500 0 0 0 0 0 0 4 423911
-0.000005 -0.005144 0.121926 -0.058872 -0.003001 -1.926227 -0.062500 0 0 0 0 0 0 4 424925
-0.000005 -0.005144 0.121926 -0.058875 -0.002990 -1.926213 -0.062500 0 0 0 0 0 0 4 425925
-0.000005 -0.005144 0.121926 -0.058872 -0.003000 -1.926225 -0.062500 0 0 0 0 0 0 4 426917
-0.000005 -0.005144 0.121926 -0.058868 -0.003012 -1.926220 -0.062500 0 0 0 0 0 0 4 427925
-0.000005 -0.005144 0.121926 -0.058871 -0.003002 -1.926226 -0.062500 0 0 0 0 0 0 4 428917
-0.000005 -0.005144 0.121926 -0.058872 -0.003001 -1.926226 -0.062500 0 0 0 0 0 0 4 429926
-0.000005 -0.005144 0.121926 -0.058883 -0.002998 -1.926220 -0.062500 0 0 0 0 0 0 4 430915
-0.000005 -0.005144 0.121926 -0.058873 -0.003000 -1.926226 -0.062500 0 0 0 0 0 0 4 431925
-0.000005 -0.005144 0.121926 -0.058860 -0.003004 -1.926213 -0.062500 0 0 0 0 0 0 4 432915
-0.000005 -0.005144 0.121926 -0.058870 -0.003001 -1.926225 -0.062500 0 0 0 0 0 0 4 433925
-0.000005 -0.005144 0.121926 -0.058871 -0.003001 -1.926226 -0.062500 0 0 0 0 0 0 4 434915
-0.000005 -0.005144 0.121926 -0.058872 -0.003001 -1.926226 -0.062500 0 0 0 0 0 0 4 435925
-0.000005 -0.005144 0.121926 -0.058883 -0.002998 -1.926220 -0.062500 0 0 0 0 0 0 4 436915
-0.000005 -0.005144 0.121926 -0.058873 -0.003000 -1.926226 -0.062500 0 0 0 0 0 0 4 438034
-0.000005 -0.005144 0.121926 -0.058868 -0.003012 -1.926221 -0.062500 0 0 0 0 0 0 4 438915
-0.000005 -0.005144 0.121926 -0.058863 -0.002994 -1.926219 -0.062500 0 0 0 0 0 0 4 439926
-0.000005 -0.005144 0.121926 -0.058871 -0.003000 -1.926225 -0.062500 0 0 0 0 0 0 4 440914
-0.000005 -0.005144 0.121926 -0.058871 -0.003001 -1.926226 -0.062500 0 0 0 0 0 0 4 441915
-0.000005 -0.005144 0.121926 -0.058883 -0.002998 -1.926220 -0.062500 0 0 0 0 0 0 4 442926
-0.000005 -0.005144 0.121926 -0.058873 -0.003000 -1.926226 -0.062500 0 0 0 0 0 0 4 443915
-0.000005 -0.005144 0.121926 -0.058868 -0.003012 -1.926221 -0.062500 0 0 0 0 0 0 4 444925
-0.000005 -0.005144 0.121926 -0.058871 -0.003002 -1.926226 -0.062500 0 0 0 0 0 0 4 445914
-0.000005 -0.005144 0.121926 -0.058864 -0.002993 -1.926219 -0.062500 0 0 0 0 0 0 4 446934
-0.000005 -0.005144 0.121926 -0.058882 -0.002997 -1.926219 -0.062500 0 0 0 0 0 0 4 447938
-0.000005 -0.005144 0.121926 -0.058873 -0.003000 -1.926225 -0.062500 0 0 0 0 0 0 4 448923
0.000014 -0.005148 0.121916 -0.308515 0.068968 -1.777116 -0.062500 0 0 0 0 0 0 4 449925
0.000023 -0.005151 0.121912 -0.211970 0.050398 -1.849123 -0.062500 0 0 0 0 0 0 4 450931
0.000027 -0.005152 0.121910 -0.141890 0.034870 -1.886999 -0.062500 0 0 0 0 0 0 4 451934
0.000030 -0.005152 0.121910 -0.104643 0.025867 -1.901601 -0.062500 0 0 0 0 0 0 4 452923
0.000031 -0.005153 0.121910 -0.085767 0.021029 -1.906864 -0.062500 0 0 0 0 0 0 4 453921
0.000032 -0.005153 0.121910 -0.076313 0.018505 -1.908748 -0.062500 0 0 0 0 0 0 4 454921
0.000032 -0.005153 0.121910 -0.071565 0.017194 -1.909409 -0.062500 0 0 0 0 0 0 4 455932
0.000032 -0.005153 0.121910 -0.069202 0.016537 -1.909643 -0.062500 0 0 0 0 0 0 4 456925
0.000032 -0.005153 0.121910 -0.068018 0.016211 -1.909719 -0.062500 0 0 0 0 0 0 4 457947
0.000032 -0.005153 0.121910 -0.067424 0.016026 -1.909749 -0.062500 0 0 0 0 0 0 4 458929
0.000032 -0.005153 0.121910 -0.067134 0.015939 -1.909762 -0.062500 0 0 0 0 0 0 4 459912
0.000032 -0.005153 0.121910 -0.066973 0.015907 -1.909772 -0.062500 0 0 0 0 0 0 4 460928
0.000032 -0.005153 0.121910 -0.066900 0.015889 -1.909767 -0.062500 0 0 0 0 0 0 4 461926
0.000032 -0.005153 0.121910 -0.066878 0.015873 -1.909768 -0.062500 0 0 0 0 0 0 4 462925
0.000032 -0.005153 0.121910 -0.066853 0.015865 -1.909762 -0.062500 0 0 0 0 0 0 4 463928
0.000032 -0.005153 0.121910 -0.066839 0.015862 -1.909768 -0.062500 0 0 0 0 0 0 4 464925
0.000032 -0.005153 0.121910 -0.066838 0.015862 -1.909768 -0.062500 0 0 0 0 0 0 4 465931
0.000032 -0.005153 0.121910 -0.066838 0.015862 -1.909768 -0.062500 0 0 0 0 0 0 4 466931
0.000032 -0.005153 0.121910 -0.066826 0.015859 -1.909775 -0.062500 0 0 0 0 0 0 4 467931
0.000032 -0.005153 0.121910 -0.066836 0.015862 -1.909769 -0.062500 0 0 0 0 0 0 4 468928
0.000032 -0.005153 0.121910 -0.066837 0.015862 -1.909769 -0.062500 0 0 0 0 0 0 4 469925
0.000032 -0.005153 0.121910 -0.066834 0.015850 -1.909763 -0.062500 0 0 0 0 0 0 4 470925
0.000032 -0.005153 0.121910 -0.066837 0.015861 -1.909768 -0.062500 0 0 0 0 0 0 4 471926
0.000032 -0.005153 0.121910 -0.066826 0.015859 -1.909775 -0.062500 0 0 0 0 0 0 4 472925
0.000032 -0.005153 0.121910 -0.066828 0.015870 -1.909762 -0.062500 0 0 0 0 0 0 4 473930
0.000032 -0.005153 0.121910 -0.066837 0.015863 -1.909768 -0.062500 0 0 0 0 0 0 4 474917
0.000032 -0.005153 0.121910 -0.066837 0.015862 -1.909768 -0.062500 0 0 0 0 0 0 4 476000
0.000032 -0.005153 0.121910 -0.066823 0.015847 -1.909770 -0.062500 0 0 0 0 0 0 4 476982
0.000032 -0.005153 0.121910 -0.066836 0.015860 -1.909769 -0.062500 0 0 0 0 0 0 4 477989
0.000032 -0.005153 0.121910 -0.066837 0.015862 -1.909769 -0.062500 0 0 0 0 0 0 4 478982
0.000032 -0.005153 0.121910 -0.066837 0.015862 -1.909769 -0.062500 0 0 0 0 0 0 4 479986
0.000032 -0.005153 0.121910 -0.066826 0.015859 -1.909776 -0.062500 0 0 0 0 0 0 4 480982
0.000032 -0.005153 0.121910 -0.066825 0.015858 -1.909757 -0.062500 0 0 0 0 0 0 4 481988
0.000032 -0.005153 0.121910 -0.066836 0.015861 -1.909767 -0.062500 0 0 0 0 0 0 4 482996
0.000032 -0.005153 0.121910 -0.066837 0.015862 -1.909768 -0.062500 0 0 0 0 0 0 4 483993
0.000032 -0.005153 0.121910 -0.066826 0.015859 -1.909775 -0.062500 0 0 0 0 0 0 4 484998
0.000032 -0.005153 0.121910 -0.066836 0.015862 -1.909770 -0.062500 0 0 0 0 0 0 4 485994
0.000032 -0.005153 0.121910 -0.066834 0.015850 -1.909763 -0.062500 0 0 0 0 0 0 4 486990
0.000032 -0.005153 0.121910 -0.066837 0.015861 -1.909768 -0.062500 0 0 0 0 0 0 4 487972
0.000032 -0.005153 0.121910 -0.066830 0.015870 -1.909761 -0.062500 0 0 0 0 0 0 4 488985
0.000032 -0.005153 0.121910 -0.066825 0.015860 -1.909774 -0.062500 0 0 0 0 0 0 4 489968
0.000032 -0.005153 0.121910 -0.066836 0.015862 -1.909769 -0.062500 0 0 0 0 0 0 4 490983
0.000032 -0.005153 0.121910 -0.066837 0.015862 -1.909769 -0.062500 0 0 0 0 0 0 4 491982
0.000032 -0.005153 0.121910 -0.066834 0.015850 -1.909763 -0.062500 0 0 0 0 0 0 4 492981
0.000032 -0.005153 0.121910 -0.066826 0.015858 -1.909775 -0.062500 0 0 0 0 0 0 4 493983
0.000032 -0.005153 0.121910 -0.066836 0.015861 -1.909769 -0.062500 0 0 0 0 0 0 4 494982
0.000032 -0.005153 0.121910 -0.066830 0.015870 -1.909762 -0.062500 0 0 0 0 0 0 4 495958
0.000032 -0.005153 0.121910 -0.066825 0.015860 -1.909775 -0.062500 0 0 0 0 0 0 4 496959
0.000032 -0.005153 0.121910 -0.066833 0.015850 -1.909764 -0.062500 0 0 0 0 0 0 4 497965
0.000032 -0.005153 0.121910 -0.066837 0.015861 -1.909768 -0.062500 0 0 0 0 0 0 4 498981
0.000032 -0.005153 0.121910 -0.066837 0.015862 -1.909769 -0.062500 0 0 0 0 0 0 4 499991
0.000032 -0.005153 0.121910 -0.066837 0.015862 -1.909769 -0.062500 0 0 0 0 0 0 4 501002
0.000032 -0.005153 0.121910 -0.066826 0.015859 -1.909776 -0.062500 0 0 0 0 0 0 4 501970
0.000032 -0.005153 0.121910 -0.066825 0.015858 -1.909756 -0.062500 0 0 0 0 0 0 4 502965
0.000032 -0.005153 0.121910 -0.066836 0.015861 -1.909767 -0.062500 0 0 0 0 0 0 4 503979
0.000032 -0.005153 0.121910 -0.066837 0.015862 -1.909768 -0.062500 0 0 0 0 0 0 4 504962
0.000032 -0.005153 0.121910 -0.066826 0.015859 -1.909775 -0.062500 0 0 0 0 0 0 4 505979
0.000032 -0.005153 0.121910 -0.066836 0.015862 -1.909770 -0.062500 0 0 0 0 0 0 4 506963
0.000032 -0.005153 0.121910 -0.066837 0.015862 -1.909769 -0.062500 0 0 0 0 0 0 4 507980
0.000032 -0.005153 0.121910 -0.066834 0.015850 -1.909763 -0.062500 0 0 0 0 0 0 4 508979
0.000032 -0.005153 0.121910 -0.066818 0.015866 -1.909768 -0.062500 0 0 0 0 0 0 4 509980
0.000032 -0.005153 0.121910 -0.066836 0.015862 -1.909768 -0.062500 0 0 0 0 0 0 4 510965
0.000032 -0.005153 0.121910 -0.066837 0.015862 -1.909769 -0.062500 0 0 0 0 0 0 4 511924
0.000032 -0.005153 0.121910 -0.066837 0.015862 -1.909769 -0.062500 0 0 0 0 0 0 4 512912
0.000032 -0.005153 0.121910 -0.066826 0.015859 -1.909776 -0.062500 0 0 0 0 0 0 4 513921
0.000032 -0.005153 0.121910 -0.066833 0.015850 -1.909764 -0.062500 0 0 0 0 0 0 4 514913
0.000032 -0.005153 0.121910 -0.066837 0.015861 -1.909768 -0.062500 0 0 0 0 0 0 4 515923
0.000032 -0.005153 0.121910 -0.066830 0.015870 -1.909761 -0.062500 0 0 0 0 0 0 4 516923
0.000032 -0.005153 0.121910 -0.066825 0.015860 -1.909775 -0.062500 0 0 0 0 0 0 4 517913
0.000032 -0.005153 0.121910 -0.066836 0.015862 -1.909769 -0.062500 0 0 0 0 0 0 4 518923
0.000032 -0.005153 0.121910 -0.066834 0.015850 -1.909763 -0.062500 0 0 0 0 0 0 4 519911
0.000032 -0.005153 0.121910 -0.066837 0.015861 -1.909768 -0.062500 0 0 0 0 0 0 4 520922
0.000032 -0.005153 0.121910 -0.066826 0.015859 -1.909775 -0.062500 0 0 0 0 0 0 4 521911
0.000032 -0.005153 0.121910 -0.066836 0.015862 -1.909770 -0.062500 0 0 0 0 0 0 4 522922
0.000032 -0.005153 0.121910 -0.066830 0.015870 -1.909762 -0.062500 0 0 0 0 0 0 4 523923
0.000032 -0.005153 0.121910 -0.066837 0.015863 -1.909768 -0.062500 0 0 0 0 0 0 4 524912
0.000032 -0.005153 0.121910 -0.066823 0.015848 -1.909770 -0.062500 0 0 0 0 0 0 4 525912
0.000032 -0.005153 0.121910 -0.066836 0.015860 -1.909769 -0.062500 0 0 0 0 0 0 4 526927
0.000032 -0.005153 0.121910 -0.066837 0.015862 -1.909769 -0.062500 0 0 0 0 0 0 4 527922
0.000032 -0.005153 0.121910 -0.066837 0.015862 -1.909769 -0.062500 0 0 0 0 0 0 4 528921
0.000032 -0.005153 0.121910 -0.066837 0.015862 -1.909769 -0.062500 0 0 0 0 0 0 4 529930
0.000032 -0.005153 0.121910 -0.066815 0.015856 -1.909762 -0.062500 0 0 0 0 0 0 4 530922
0.000032 -0.005153 0.121910 -0.066835 0.015861 -1.909768 -0.062500 0 0 0 0 0 0 4 531928
0.000032 -0.005153 0.121910 -0.066837 0.015862 -1.909768 -0.062500 0 0 0 0 0 0 4 532931
0.000032 -0.005153 0.121910 -0.066837 0.015862 -1.909768 -0.062500 0 0 0 0 0 0 4 533920
0.000032 -0.005153 0.121910 -0.066826 0.015859 -1.909775 -0.062500 0 0 0 0 0 0 4 534927
0.000032 -0.005153 0.121910 -0.066833 0.015850 -1.909764 -0.062500 0 0 0 0 0 0 4 535913
0.000032 -0.005153 0.121910 -0.066837 0.015861 -1.909768 -0.062500 0 0 0 0 0 0 4 536929
0.000032 -0.005153 0.121910 -0.066837 0.015862 -1.909769 -0.062500 0 0 0 0 0 0 4 537930
0.000032 -0.005153 0.121910 -0.066818 0.015867 -1.909768 -0.062500 0 0 0 0 0 0 4 538926
0.000032 -0.005153 0.121910 -0.066836 0.015862 -1.909769 -0.062500 0 0 0 0 0 0 4 539926
0.000032 -0.005153 0.121910 -0.066837 0.015862 -1.909769 -0.062500 0 0 0 0 0 0 4 540923
0.000032 -0.005153 0.121910 -0.066834 0.015850 -1.909763 -0.062500 0 0 0 0 0 0 4 541921
0.000032 -0.005153 0.121910 -0.066826 0.015858 -1.909775 -0.062500 0 0 0 0 0 0 4 542932
0.000032 -0.005153 0.121910 -0.066836 0.015861 -1.909770 -0.062500 0 0 0 0 0 0 4 543930
0.000032 -0.005153 0.121910 -0.066830 0.015870 -1.909762 -0.062500 0 0 0 0 0 0 4 544907
0.000032 -0.005153 0.121910 -0.066837 0.015863 -1.909768 -0.062500 0 0 0 0 0 0 4 545924
0.000032 -0.005153 0.121910 -0.066826 0.015859 -1.909775 -0.062500 0 0 0 0 0 0 4 546923
0.000032 -0.005153 0.121910 -0.066833 0.015850 -1.909764 -0.062500 0 0 0 0 0 0 4 547923
0.000032 -0.005153 0.121910 -0.066837 0.015861 -1.909768 -0.062500 0 0 0 0 0 0 4 548921
0.000032 -0.005153 0.121910 -0.066837 0.015862 -1.909769 -0.062500 0 0 0 0 0 0 4 549923
0.000032 -0.005153 0.121910 -0.066826 0.015859 -1.909776 -0.062500 0 0 0 0 0 0 4 550922
0.000032 -0.005153 0.121910 -0.066825 0.015858 -1.909756 -0.062500 0 0 0 0 0 0 4 551922
0.000032 -0.005153 0.121910 -0.066836 0.015861 -1.909767 -0.062500 0 0 0 0 0 0 4 552920
0.000032 -0.005153 0.121910 -0.066837 0.015862 -1.909768 -0.062500 0 0 0 0 0 0 4 553931
0.000032 -0.005153 0.121910 -0.066826 0.015859 -1.909775 -0.062500 0 0 0 0 0 0 4 554929
0.000032 -0.005153 0.121910 -0.066836 0.015862 -1.909770 -0.062500 0 0 0 0 0 0 4 555921
0.000032 -0.005153 0.121910 -0.066837 0.015862 -1.909769 -0.062500 0 0 0 0 0 0 4 556922
0.000032 -0.005153 0.121910 -0.066834 0.015850 -1.909763 -0.062500 0 0 0 0 0 0 4 557903
[truncated: 6,736,386 more chars]
