# Supplementary material for: Increasing Patient Engagement in Rehabilitation Exercises Using Computer-Based Citizen Science
Source: PLoS One. 2015 Mar 20;10(3):e0117013. doi: 10.1371/journal.pone.0117013 (PMC4368773; doi:10.1371/journal.pone.0117013)
Supplement: S3 Dataset — (ZIP) [file pone.0117013.s003.zip › Dataset_S3/H21/H21_with.dat]

-0.016029 -0.022014 0.170031 -0.809205 -0.987473 -0.445044 -0.000000 1 0 0 0 0 0 0 807
-0.015980 -0.021989 0.170047 -0.721237 -0.417131 -0.268797 -0.000032 1 0 0 0 0 0 0 1826
-0.015941 -0.021960 0.170064 -0.556110 -0.394169 -0.297819 -0.000063 1 0 0 0 0 0 0 2812
-0.015920 -0.021907 0.170080 -0.309188 -0.700884 -0.313596 -0.000094 1 0 0 0 0 0 0 3822
-0.015896 -0.021864 0.170098 -0.315365 -0.584861 -0.354020 -0.000125 1 0 0 0 0 0 0 4810
-0.015885 -0.021842 0.170106 -0.152225 -0.295166 -0.260256 -0.000156 1 0 0 0 0 0 0 5813
-0.015865 -0.021815 0.170120 -0.228063 -0.317759 -0.344482 -0.000188 1 0 0 0 0 0 0 6816
-0.015842 -0.021786 0.170137 -0.277895 -0.344030 -0.409099 -0.000219 1 0 0 0 0 0 0 7812
-0.015818 -0.021755 0.170154 -0.300634 -0.355179 -0.454126 -0.000250 1 0 0 0 0 0 0 8812
-0.015805 -0.021739 0.170163 -0.132622 -0.155800 -0.360736 -0.000281 1 0 0 0 0 0 0 9812
-0.015786 -0.021715 0.170177 -0.204870 -0.226456 -0.444534 -0.000313 1 0 0 0 0 0 0 10810
-0.015754 -0.021711 0.170180 -0.358176 0.037574 -0.341494 -0.000344 1 0 0 0 0 0 0 11827
-0.015725 -0.021694 0.170192 -0.339644 -0.104681 -0.457468 -0.000376 1 0 0 0 0 0 0 12823
-0.015697 -0.021669 0.170207 -0.316740 -0.202821 -0.540975 -0.000407 1 0 0 0 0 0 0 13816
-0.015684 -0.021656 0.170214 -0.124453 -0.050911 -0.467761 -0.000438 1 0 0 0 0 0 0 14813
-0.015663 -0.021634 0.170228 -0.184266 -0.146633 -0.561043 -0.000469 1 0 0 0 0 0 0 15812
-0.015664 -0.021600 0.170232 0.097727 -0.304743 -0.480684 -0.000500 1 0 0 0 0 0 0 16812
-0.015652 -0.021567 0.170244 -0.051994 -0.290896 -0.591054 -0.000531 1 0 0 0 0 0 0 17812
-0.015645 -0.021550 0.170250 0.024181 -0.072927 -0.543061 -0.000563 1 0 0 0 0 0 0 18814
-0.015607 -0.021535 0.170259 -0.377941 -0.022519 -0.608968 -0.000594 1 0 0 0 0 0 0 19810
-0.015599 -0.021504 0.170262 -0.014713 -0.207976 -0.552201 -0.000625 1 0 0 0 0 0 0 20821
-0.015582 -0.021473 0.170273 -0.098205 -0.219332 -0.677242 -0.000657 1 0 0 0 0 0 0 21818
-0.015552 -0.021466 0.170275 -0.267710 0.097600 -0.596386 -0.000688 1 0 0 0 0 0 0 22812
-0.015537 -0.021462 0.170276 -0.081842 0.185110 -0.596804 -0.000720 1 0 0 0 0 0 0 23842
-0.015494 -0.021453 0.170283 -0.416999 0.138497 -0.698241 -0.000750 1 0 0 0 0 0 0 24814
-0.015473 -0.021449 0.170287 -0.166060 0.196056 -0.682313 -0.000781 1 0 0 0 0 0 0 25813
-0.015452 -0.021432 0.170284 -0.130746 0.057188 -0.617375 -0.000813 1 0 0 0 0 0 0 26810
-0.015428 -0.021408 0.170292 -0.161922 -0.039652 -0.782457 -0.000844 1 0 0 0 0 0 0 27822
-0.015416 -0.021396 0.170296 -0.001724 0.109033 -0.765433 -0.000875 1 0 0 0 0 0 0 28814
-0.015408 -0.021352 0.170306 0.068893 -0.286577 -0.864369 -0.000907 1 0 0 0 0 0 0 29816
-0.015404 -0.021329 0.170310 0.136420 -0.033346 -0.829324 -0.000938 1 0 0 0 0 0 0 30811
-0.015413 -0.021295 0.170311 0.322725 -0.149267 -0.794758 -0.000970 1 0 0 0 0 0 0 31840
-0.015404 -0.021263 0.170321 0.110266 -0.131349 -0.936211 -0.001000 1 0 0 0 0 0 0 32812
-0.015378 -0.021255 0.170322 -0.127575 0.199084 -0.864601 -0.001031 1 0 0 0 0 0 0 33811
-0.015365 -0.021250 0.170323 0.023591 0.292919 -0.868815 -0.001062 1 0 0 0 0 0 0 34804
-0.015359 -0.021248 0.170324 0.129114 0.338104 -0.886895 -0.001094 1 0 0 0 0 0 0 35813
-0.015320 -0.021240 0.170330 -0.270313 0.276464 -0.994798 -0.001125 1 0 0 0 0 0 0 36819
-0.015301 -0.021236 0.170334 -0.053273 0.328302 -0.984011 -0.001159 1 0 0 0 0 0 0 37895
-0.015270 -0.021243 0.170332 -0.182666 0.481022 -0.942519 -0.001190 1 0 0 0 0 0 0 38889
-0.015252 -0.021208 0.170339 -0.017706 -0.032106 -1.075552 -0.001221 1 0 0 0 0 0 0 39881
-0.015221 -0.021199 0.170339 -0.159739 0.261425 -1.021464 -0.001252 1 0 0 0 0 0 0 40881
-0.015217 -0.021171 0.170338 0.176358 0.063841 -1.014131 -0.001284 1 0 0 0 0 0 0 41881
-0.015202 -0.021142 0.170347 0.065245 0.029551 -1.172885 -0.001314 1 0 0 0 0 0 0 42869
-0.015205 -0.021105 0.170349 0.308432 -0.075708 -1.127930 -0.001346 1 0 0 0 0 0 0 43869
-0.015207 -0.021086 0.170350 0.316318 0.165979 -1.128978 -0.001377 1 0 0 0 0 0 0 44869
-0.015208 -0.021076 0.170351 0.311684 0.321684 -1.143777 -0.001408 1 0 0 0 0 0 0 45872
-0.015173 -0.021065 0.170358 -0.147278 0.318115 -1.248904 -0.001439 1 0 0 0 0 0 0 46858
-0.015156 -0.021059 0.170361 0.039370 0.399487 -1.236034 -0.001471 1 0 0 0 0 0 0 47870
-0.015147 -0.021055 0.170363 0.180668 0.461297 -1.250343 -0.001521 1 0 0 0 0 0 0 49465
-0.015121 -0.021062 0.170360 -0.029342 0.601919 -1.206506 -0.001533 1 0 0 0 0 0 0 49874
-0.015108 -0.021066 0.170359 0.123874 0.581954 -1.242080 -0.001564 1 0 0 0 0 0 0 50850
-0.015091 -0.021054 0.170354 0.093148 0.383418 -1.212558 -0.001596 1 0 0 0 0 0 0 51866
-0.015069 -0.021032 0.170361 0.028481 0.253204 -1.394963 -0.001626 1 0 0 0 0 0 0 52850
-0.015058 -0.021021 0.170364 0.172359 0.385328 -1.388250 -0.001658 1 0 0 0 0 0 0 53868
-0.015064 -0.020993 0.170364 0.409888 0.182033 -1.364617 -0.001690 1 0 0 0 0 0 0 54875
-0.015067 -0.020979 0.170364 0.402354 0.354899 -1.385520 -0.001720 1 0 0 0 0 0 0 55859
-0.015058 -0.020957 0.170359 0.252423 0.289767 -1.346875 -0.001752 1 0 0 0 0 0 0 56873
-0.015053 -0.020947 0.170356 0.302039 0.433704 -1.401949 -0.001786 1 0 0 0 0 0 0 57973
-0.015051 -0.020942 0.170355 0.341608 0.525054 -1.443393 -0.001814 1 0 0 0 0 0 0 58869
-0.015049 -0.020939 0.170355 0.366314 0.577213 -1.477685 -0.001845 1 0 0 0 0 0 0 59850
-0.015027 -0.020947 0.170351 0.099997 0.720249 -1.466530 -0.001877 1 0 0 0 0 0 0 60864
-0.015016 -0.020951 0.170350 0.222774 0.697445 -1.509648 -0.001906 1 0 0 0 0 0 0 61799
-0.015000 -0.020938 0.170344 0.176139 0.496770 -1.483555 -0.001938 1 0 0 0 0 0 0 62809
-0.014970 -0.020941 0.170338 -0.001310 0.679643 -1.501178 -0.001969 1 0 0 0 0 0 0 63815
-0.014942 -0.020927 0.170345 0.003228 0.491916 -1.695066 -0.002005 1 0 0 0 0 0 0 64954
-0.014917 -0.020906 0.170343 0.056954 0.383348 -1.621544 -0.002031 1 0 0 0 0 0 0 65800
-0.014904 -0.020895 0.170342 0.228419 0.521698 -1.649047 -0.002062 1 0 0 0 0 0 0 66807
-0.014898 -0.020890 0.170342 0.331627 0.614144 -1.679785 -0.002093 1 0 0 0 0 0 0 67796
-0.014885 -0.020873 0.170337 0.250440 0.482845 -1.643501 -0.002125 1 0 0 0 0 0 0 68806
-0.014889 -0.020842 0.170332 0.480906 0.294582 -1.674385 -0.002156 1 0 0 0 0 0 0 69807
-0.014891 -0.020827 0.170330 0.481598 0.487635 -1.728676 -0.002187 1 0 0 0 0 0 0 70797
-0.014870 -0.020828 0.170326 0.191192 0.727952 -1.729062 -0.002219 1 0 0 0 0 0 0 71807
-0.014871 -0.020806 0.170322 0.446293 0.460990 -1.756599 -0.002250 1 0 0 0 0 0 0 72806
-0.014850 -0.020803 0.170317 0.189534 0.699911 -1.765891 -0.002281 1 0 0 0 0 0 0 73807
-0.014850 -0.020780 0.170313 0.452287 0.454770 -1.799984 -0.002312 1 0 0 0 0 0 0 74806
-0.014828 -0.020777 0.170308 0.198486 0.706635 -1.812674 -0.002344 1 0 0 0 0 0 0 75810
-0.014818 -0.020775 0.170305 0.318057 0.764372 -1.872131 -0.002375 1 0 0 0 0 0 0 76816
-0.014802 -0.020760 0.170299 0.267252 0.604406 -1.851731 -0.002406 1 0 0 0 0 0 0 77805
-0.014793 -0.020753 0.170296 0.371328 0.696833 -1.914733 -0.002438 1 0 0 0 0 0 0 78813
-0.014779 -0.020736 0.170290 0.300923 0.578050 -1.897964 -0.002469 1 0 0 0 0 0 0 79810
-0.014771 -0.020727 0.170287 0.394002 0.693295 -1.962645 -0.002500 1 0 0 0 0 0 0 80807
-0.014757 -0.020709 0.170280 0.318008 0.585937 -1.946700 -0.002531 1 0 0 0 0 0 0 81805
-0.014750 -0.020700 0.170277 0.408526 0.707057 -2.012052 -0.002563 1 0 0 0 0 0 0 82808
-0.014735 -0.020681 0.170271 0.331050 0.602487 -1.996380 -0.002594 1 0 0 0 0 0 0 83812
-0.014717 -0.020658 0.170262 0.281835 0.539371 -1.995558 -0.002625 1 0 0 0 0 0 0 84807
-0.014708 -0.020646 0.170259 0.397533 0.697336 -2.073788 -0.002656 1 0 0 0 0 0 0 85811
-0.014693 -0.020627 0.170252 0.333501 0.612092 -2.064563 -0.002688 1 0 0 0 0 0 0 86817
-0.014675 -0.020603 0.170243 0.291203 0.558423 -2.066992 -0.002719 1 0 0 0 0 0 0 87819
-0.014666 -0.020591 0.170239 0.410650 0.721159 -2.146637 -0.002750 1 0 0 0 0 0 0 88810
-0.014650 -0.020571 0.170232 0.348174 0.637914 -2.137878 -0.002781 1 0 0 0 0 0 0 89813
-0.014621 -0.020570 0.170226 0.162691 0.882015 -2.164585 -0.002813 1 0 0 0 0 0 0 90809
-0.014617 -0.020547 0.170221 0.484212 0.630004 -2.210519 -0.002844 1 0 0 0 0 0 0 91809
-0.014604 -0.020521 0.170213 0.405851 0.579933 -2.204680 -0.002875 1 0 0 0 0 0 0 92807
-0.014576 -0.020517 0.170206 0.200968 0.864623 -2.235074 -0.002906 1 0 0 0 0 0 0 93810
-0.014573 -0.020493 0.170201 0.511669 0.635071 -2.282906 -0.002938 1 0 0 0 0 0 0 94811
-0.014549 -0.020489 0.170195 0.284026 0.893514 -2.302526 -0.002969 1 0 0 0 0 0 0 95820
-0.014549 -0.020465 0.170191 0.561422 0.657594 -2.341366 -0.003000 1 0 0 0 0 0 0 96814
-0.014537 -0.020438 0.170183 0.458382 0.616609 -2.331772 -0.003032 1 0 0 0 0 0 0 97818
-0.014521 -0.020411 0.170175 0.384410 0.608881 -2.335590 -0.003063 1 0 0 0 0 0 0 98810
-0.014513 -0.020398 0.170171 0.488341 0.797916 -2.417550 -0.003094 1 0 0 0 0 0 0 99813
-0.014498 -0.020377 0.170163 0.416615 0.727012 -2.408748 -0.003125 1 0 0 0 0 0 0 100815
-0.014501 -0.020344 0.170158 0.654601 0.569944 -2.453716 -0.003156 1 0 0 0 0 0 0 101794
-0.014481 -0.020336 0.170152 0.376825 0.889562 -2.474121 -0.003187 1 0 0 0 0 0 0 102806
-0.014460 -0.020318 0.170144 0.343026 0.796973 -2.470446 -0.003219 1 0 0 0 0 0 0 103813
-0.014460 -0.020287 0.170139 0.623358 0.620270 -2.522024 -0.003250 1 0 0 0 0 0 0 104819
-0.014450 -0.020257 0.170131 0.511801 0.631076 -2.520019 -0.003281 1 0 0 0 0 0 0 105810
-0.014422 -0.020250 0.170124 0.289748 0.948814 -2.553155 -0.003312 1 0 0 0 0 0 0 106807
-0.014420 -0.020225 0.170118 0.591862 0.736022 -2.602076 -0.003344 1 0 0 0 0 0 0 107809
-0.014407 -0.020198 0.170110 0.502630 0.704784 -2.596951 -0.003375 1 0 0 0 0 0 0 108808
-0.014390 -0.020170 0.170102 0.435744 0.701576 -2.603206 -0.003406 1 0 0 0 0 0 0 109811
-0.014360 -0.020165 0.170094 0.259302 1.003186 -2.643779 -0.003437 1 0 0 0 0 0 0 110807
-0.014333 -0.020148 0.170085 0.301271 0.890888 -2.653193 -0.003469 1 0 0 0 0 0 0 111814
-0.014331 -0.020118 0.170079 0.622550 0.703125 -2.711489 -0.003500 1 0 0 0 0 0 0 112812
-0.014319 -0.020088 0.170071 0.531296 0.707695 -2.712781 -0.003532 1 0 0 0 0 0 0 113816
-0.014302 -0.020059 0.170061 0.462227 0.724285 -2.721820 -0.003562 1 0 0 0 0 0 0 114805
-0.014304 -0.020022 0.170055 0.712963 0.629035 -2.782466 -0.003594 1 0 0 0 0 0 0 115816
-0.014294 -0.019989 0.170047 0.584599 0.682030 -2.784221 -0.003625 1 0 0 0 0 0 0 116799
-0.014267 -0.019982 0.170039 0.354859 1.021392 -2.820340 -0.003656 1 0 0 0 0 0 0 117808
-0.014243 -0.019964 0.170031 0.367142 0.928571 -2.826476 -0.003688 1 0 0 0 0 0 0 118811
-0.014241 -0.019932 0.170024 0.673814 0.751114 -2.883377 -0.003719 1 0 0 0 0 0 0 119807
-0.014229 -0.019902 0.170016 0.574660 0.760371 -2.883665 -0.003750 1 0 0 0 0 0 0 120809
-0.014212 -0.019873 0.170007 0.501567 0.779301 -2.892467 -0.003781 1 0 0 0 0 0 0 121808
-0.014182 -0.019867 0.169999 0.322815 1.092554 -2.935329 -0.003813 1 0 0 0 0 0 0 122808
-0.014156 -0.019850 0.169990 0.362537 0.985381 -2.944615 -0.003844 1 0 0 0 0 0 0 123806
-0.014131 -0.019827 0.169980 0.397102 0.909583 -2.959370 -0.003875 1 0 0 0 0 0 0 124807
-0.014108 -0.019801 0.169970 0.417715 0.873184 -2.978724 -0.003906 1 0 0 0 0 0 0 125807
-0.014107 -0.019766 0.169963 0.716769 0.750201 -3.044736 -0.003937 1 0 0 0 0 0 0 126805
-0.014095 -0.019734 0.169955 0.612159 0.788451 -3.049104 -0.003969 1 0 0 0 0 0 0 127807
-0.014092 -0.019720 0.169935 0.714995 1.025428 -2.934516 -0.004000 1 0 0 0 0 0 0 128798
-0.014079 -0.019698 0.169921 0.605370 0.972263 -3.006229 -0.004033 1 0 0 0 0 0 0 129861
-0.014061 -0.019674 0.169909 0.536396 0.929202 -3.062892 -0.004064 1 0 0 0 0 0 0 130847
-0.014041 -0.019647 0.169897 0.502523 0.908562 -3.103604 -0.004095 1 0 0 0 0 0 0 131847
-0.014020 -0.019620 0.169886 0.487679 0.901321 -3.135937 -0.004127 1 0 0 0 0 0 0 132861
-0.013998 -0.019592 0.169876 0.481861 0.900514 -3.162079 -0.004156 1 0 0 0 0 0 0 133797
-0.013976 -0.019564 0.169865 0.481272 0.904187 -3.188030 -0.004187 1 0 0 0 0 0 0 134806
-0.013953 -0.019535 0.169855 0.482899 0.909528 -3.212482 -0.004218 1 0 0 0 0 0 0 135794
-0.013966 -0.019514 0.169838 0.952711 1.011921 -3.156840 -0.004250 1 0 0 0 0 0 0 136805
-0.013950 -0.019475 0.169819 0.624305 0.792766 -3.142172 -0.004281 1 0 0 0 0 0 0 137795
-0.013920 -0.019465 0.169806 0.410993 1.150273 -3.247827 -0.004312 1 0 0 0 0 0 0 138806
-0.013904 -0.019422 0.169793 0.582095 0.778539 -3.264609 -0.004343 1 0 0 0 0 0 0 139795
-0.013885 -0.019387 0.169781 0.557248 0.839539 -3.308457 -0.004375 1 0 0 0 0 0 0 140804
-0.013864 -0.019355 0.169769 0.535570 0.897248 -3.343816 -0.004406 1 0 0 0 0 0 0 141797
-0.013856 -0.019340 0.169749 0.705303 1.135751 -3.248618 -0.004438 1 0 0 0 0 0 0 142807
-0.013840 -0.019319 0.169734 0.630779 1.080733 -3.327906 -0.004469 1 0 0 0 0 0 0 143800
-0.013821 -0.019294 0.169721 0.579679 1.036698 -3.389324 -0.004500 1 0 0 0 0 0 0 144805
-0.013792 -0.019291 0.169696 0.445727 1.326304 -3.261242 -0.004531 1 0 0 0 0 0 0 145796
-0.013776 -0.019253 0.169676 0.617031 0.901565 -3.337642 -0.004562 1 0 0 0 0 0 0 146805
-0.013757 -0.019220 0.169661 0.589105 0.931194 -3.426551 -0.004593 1 0 0 0 0 0 0 147795
-0.013728 -0.019213 0.169635 0.456845 1.282539 -3.314482 -0.004625 1 0 0 0 0 0 0 148794
-0.013712 -0.019172 0.169615 0.628079 0.890500 -3.398923 -0.004656 1 0 0 0 0 0 0 149813
-0.013706 -0.019154 0.169591 0.780263 1.140894 -3.366838 -0.004688 1 0 0 0 0 0 0 150813
-0.013680 -0.019116 0.169567 0.535731 0.919732 -3.405526 -0.004719 1 0 0 0 0 0 0 151816
-0.013670 -0.019098 0.169541 0.711953 1.173310 -3.389421 -0.004750 1 0 0 0 0 0 0 152816
-0.013663 -0.019053 0.169521 0.791705 0.837461 -3.484809 -0.004781 1 0 0 0 0 0 0 153805
-0.013651 -0.019017 0.169490 0.723520 0.932807 -3.379385 -0.004812 1 0 0 0 0 0 0 154802
-0.013643 -0.018962 0.169467 0.789276 0.703805 -3.496061 -0.004844 1 0 0 0 0 0 0 155807
-0.013630 -0.018921 0.169435 0.724893 0.869926 -3.406795 -0.004875 1 0 0 0 0 0 0 156811
-0.013626 -0.018903 0.169405 0.835534 1.182795 -3.436416 -0.004906 1 0 0 0 0 0 0 157814
-0.013614 -0.018880 0.169369 0.756414 1.171097 -3.391510 -0.004938 1 0 0 0 0 0 0 158813
-0.013598 -0.018856 0.169331 0.704466 1.153656 -3.373908 -0.004969 1 0 0 0 0 0 0 159809
-0.013567 -0.018816 0.169301 0.497836 0.943397 -3.500783 -0.005000 1 0 0 0 0 0 0 160792
-0.013542 -0.018782 0.169265 0.557716 1.020095 -3.459040 -0.005031 1 0 0 0 0 0 0 161797
-0.013519 -0.018752 0.169227 0.605155 1.082154 -3.438977 -0.005063 1 0 0 0 0 0 0 162808
-0.013476 -0.018733 0.169184 0.340518 1.225515 -3.391803 -0.005094 1 0 0 0 0 0 0 163810
-0.013455 -0.018687 0.169139 0.607937 0.905891 -3.390692 -0.005125 1 0 0 0 0 0 0 164804
-0.013435 -0.018651 0.169097 0.645610 1.010476 -3.432579 -0.005156 1 0 0 0 0 0 0 165807
-0.013425 -0.018597 0.169052 0.793987 0.788908 -3.434697 -0.005188 1 0 0 0 0 0 0 166808
-0.013424 -0.018573 0.169000 0.926422 1.158959 -3.348239 -0.005219 1 0 0 0 0 0 0 167806
-0.013402 -0.018533 0.168948 0.664870 0.998138 -3.354021 -0.005250 1 0 0 0 0 0 0 168807
-0.013391 -0.018477 0.168898 0.793478 0.779023 -3.417709 -0.005282 1 0 0 0 0 0 0 169818
-0.013378 -0.018436 0.168838 0.773970 0.964059 -3.287725 -0.005313 1 0 0 0 0 0 0 170810
-0.013371 -0.018380 0.168784 0.868417 0.784240 -3.392708 -0.005344 1 0 0 0 0 0 0 171811
-0.013346 -0.018324 0.168731 0.634598 0.769095 -3.418929 -0.005375 1 0 0 0 0 0 0 172806
-0.013347 -0.018276 0.168671 0.964428 0.869481 -3.358968 -0.005406 1 0 0 0 0 0 0 173807
-0.013325 -0.018224 0.168615 0.701605 0.835510 -3.409507 -0.005437 1 0 0 0 0 0 0 174806
-0.013306 -0.018185 0.168550 0.708698 1.013752 -3.322229 -0.005469 1 0 0 0 0 0 0 175803
-0.013298 -0.018130 0.168478 0.863318 0.824352 -3.243573 -0.005500 1 0 0 0 0 0 0 176812
-0.013272 -0.018075 0.168416 0.638830 0.804532 -3.370248 -0.005531 1 0 0 0 0 0 0 177814
-0.013227 -0.018043 0.168344 0.382915 1.106958 -3.277033 -0.005562 1 0 0 0 0 0 0 178789
-0.013206 -0.017991 0.168269 0.670418 0.887627 -3.239721 -0.005594 1 0 0 0 0 0 0 179806
-0.013187 -0.017953 0.168195 0.721326 1.047085 -3.263808 -0.005625 1 0 0 0 0 0 0 180806
-0.013156 -0.017906 0.168114 0.578095 0.954036 -3.200992 -0.005656 1 0 0 0 0 0 0 181801
-0.013131 -0.017870 0.168037 0.649538 1.094789 -3.255462 -0.005688 1 0 0 0 0 0 0 182815
-0.013108 -0.017801 0.167952 0.674055 0.676808 -3.174074 -0.005719 1 0 0 0 0 0 0 183813
-0.013086 -0.017754 0.167873 0.711279 0.927999 -3.251642 -0.005749 1 0 0 0 0 0 0 184787
-0.013054 -0.017703 0.167790 0.571382 0.896876 -3.220233 -0.005781 1 0 0 0 0 0 0 185809
-0.013049 -0.017617 0.167705 0.915918 0.458177 -3.217620 -0.005812 1 0 0 0 0 0 0 186805
-0.013024 -0.017547 0.167619 0.699434 0.603539 -3.208137 -0.005844 1 0 0 0 0 0 0 187804
-0.013013 -0.017475 0.167535 0.849288 0.610782 -3.259579 -0.005875 1 0 0 0 0 0 0 188805
-0.012995 -0.017388 0.167446 0.786789 0.401899 -3.205131 -0.005906 1 0 0 0 0 0 0 189795
-0.012977 -0.017331 0.167347 0.790739 0.787419 -3.085111 -0.005937 1 0 0 0 0 0 0 190796
-0.012946 -0.017275 0.167254 0.613860 0.830358 -3.153120 -0.005969 1 0 0 0 0 0 0 191808
-0.012932 -0.017210 0.167149 0.822689 0.731521 -3.033550 -0.006000 1 0 0 0 0 0 0 192811
-0.012879 -0.017158 0.167049 0.341810 0.878218 -3.081554 -0.006031 1 0 0 0 0 0 0 193807
-0.012830 -0.017103 0.166953 0.339012 0.867919 -3.170990 -0.006062 1 0 0 0 0 0 0 194805
-0.012796 -0.017062 0.166851 0.543870 1.056444 -3.094338 -0.006094 1 0 0 0 0 0 0 195804
-0.012733 -0.017021 0.166750 0.183417 1.070984 -3.126574 -0.006124 1 0 0 0 0 0 0 196786
-0.012703 -0.016963 0.166641 0.569472 0.864892 -3.035286 -0.006156 1 0 0 0 0 0 0 197807
-0.012651 -0.016890 0.166535 0.334959 0.638959 -3.060581 -0.006188 1 0 0 0 0 0 0 198811
-0.012626 -0.016817 0.166422 0.656439 0.614418 -3.005238 -0.006219 1 0 0 0 0 0 0 199812
-0.012613 -0.016743 0.166307 0.862032 0.612219 -2.975128 -0.006250 1 0 0 0 0 0 0 200810
-0.012571 -0.016662 0.166197 0.484088 0.507484 -3.038705 -0.006281 1 0 0 0 0 0 0 201807
-0.012572 -0.016576 0.166086 1.031654 0.445129 -3.057385 -0.006312 1 0 0 0 0 0 0 202795
-0.012550 -0.016504 0.165967 0.778042 0.610909 -2.957275 -0.006344 1 0 0 0 0 0 0 203804
-0.012535 -0.016391 0.165855 0.844750 0.102237 -3.044003 -0.006375 1 0 0 0 0 0 0 204794
-0.012526 -0.016297 0.165738 0.951526 0.295621 -3.012995 -0.006408 1 0 0 0 0 0 0 205859
-0.012499 -0.016221 0.165615 0.710011 0.535823 -2.936280 -0.006439 1 0 0 0 0 0 0 206845
-0.012461 -0.016152 0.165490 0.558512 0.671594 -2.895982 -0.006470 1 0 0 0 0 0 0 207860
-0.012429 -0.016065 0.165358 0.606640 0.430824 -2.831134 -0.006501 1 0 0 0 0 0 0 208845
-0.012378 -0.016015 0.165231 0.384762 0.898771 -2.888823 -0.006533 1 0 0 0 0 0 0 209861
-0.012329 -0.015959 0.165103 0.375238 0.880292 -2.878937 -0.006564 1 0 0 0 0 0 0 210842
-0.012266 -0.015886 0.164983 0.193393 0.641003 -3.004530 -0.006595 1 0 0 0 0 0 0 211860
-0.012220 -0.015795 0.164853 0.393082 0.385371 -2.895554 -0.006626 1 0 0 0 0 0 0 212843
-0.012172 -0.015718 0.164722 0.393624 0.555538 -2.876027 -0.006658 1 0 0 0 0 0 0 213860
-0.012133 -0.015626 0.164587 0.509015 0.358390 -2.821352 -0.006689 1 0 0 0 0 0 0 214840
-0.012099 -0.015525 0.164449 0.576647 0.229875 -2.790532 -0.006720 1 0 0 0 0 0 0 215844
-0.012056 -0.015444 0.164313 0.483640 0.471182 -2.824095 -0.006752 1 0 0 0 0 0 0 216859
-0.012043 -0.015342 0.164179 0.854127 0.211862 -2.852947 -0.006781 1 0 0 0 0 0 0 217795
-0.011996 -0.015244 0.164055 0.463709 0.242898 -2.992101 -0.006812 1 0 0 0 0 0 0 218801
-0.011995 -0.015148 0.163915 1.010618 0.269331 -2.810262 -0.006843 1 0 0 0 0 0 0 219792
-0.011978 -0.015045 0.163773 0.869348 0.178561 -2.774385 -0.006875 1 0 0 0 0 0 0 220802
-0.011944 -0.014962 0.163635 0.630866 0.430914 -2.812613 -0.006906 1 0 0 0 0 0 0 221794
-0.011910 -0.014866 0.163493 0.617083 0.272551 -2.782902 -0.006937 1 0 0 0 0 0 0 222804
-0.011826 -0.014726 0.163277 -0.044401 -0.315445 -1.812497 -0.006969 1 0 0 0 0 0 0 223814
-0.011800 -0.014686 0.163160 0.643262 0.927135 -3.019920 -0.007000 1 0 0 0 0 0 0 224802
-0.011746 -0.014616 0.163023 0.353139 0.672536 -2.872404 -0.007031 1 0 0 0 0 0 0 225793
-0.011693 -0.014550 0.162884 0.327482 0.680049 -2.849384 -0.007062 1 0 0 0 0 0 0 226803
-0.011625 -0.014468 0.162736 0.138951 0.477776 -2.723326 -0.007093 1 0 0 0 0 0 0 227792
-0.011574 -0.014371 0.162588 0.331857 0.262599 -2.714520 -0.007125 1 0 0 0 0 0 0 228813
-0.011497 -0.014253 0.162350 0.011471 -0.032592 -1.536631 -0.007157 1 0 0 0 0 0 0 229833
-0.011467 -0.014177 0.162234 0.581416 0.473077 -3.023744 -0.007188 1 0 0 0 0 0 0 230814
-0.011424 -0.014104 0.162084 0.480770 0.570139 -2.728821 -0.007219 1 0 0 0 0 0 0 231801
-0.011384 -0.014012 0.161934 0.514909 0.316799 -2.694689 -0.007250 1 0 0 0 0 0 0 232796
-0.011346 -0.013909 0.161783 0.538250 0.156275 -2.686200 -0.007281 1 0 0 0 0 0 0 233813
-0.011292 -0.013751 0.161533 0.325349 -0.593358 -1.399890 -0.007313 1 0 0 0 0 0 0 234833
-0.011273 -0.013644 0.161410 0.770059 -0.010250 -2.912694 -0.007344 1 0 0 0 0 0 0 235800
-0.011236 -0.013557 0.161274 0.570050 0.304917 -2.912588 -0.007375 1 0 0 0 0 0 0 236807
-0.011181 -0.013409 0.161033 0.319403 -0.465703 -1.535453 -0.007407 1 0 0 0 0 0 0 237834
-0.011152 -0.013327 0.160914 0.641637 0.312818 -2.989382 -0.007438 1 0 0 0 0 0 0 238829
-0.011109 -0.013250 0.160759 0.483128 0.462921 -2.669140 -0.007469 1 0 0 0 0 0 0 239813
-0.011030 -0.013146 0.160609 -0.001957 0.115274 -2.697176 -0.007500 1 0 0 0 0 0 0 240803
-0.010930 -0.013021 0.160363 -0.335779 -0.203056 -1.447303 -0.007532 1 0 0 0 0 0 0 241827
-0.010861 -0.012973 0.160241 0.031819 0.767691 -2.945303 -0.007562 1 0 0 0 0 0 0 242787
-0.010815 -0.012867 0.160094 0.371336 0.104910 -2.769749 -0.007594 1 0 0 0 0 0 0 243804
-0.010748 -0.012764 0.159935 0.131456 0.062593 -2.594798 -0.007625 1 0 0 0 0 0 0 244806
-0.010635 -0.012615 0.159697 -0.509522 -0.540127 -1.535747 -0.007657 1 0 0 0 0 0 0 245827
-0.010595 -0.012531 0.159575 0.387196 0.252629 -2.951833 -0.007687 1 0 0 0 0 0 0 246803
-0.010540 -0.012414 0.159421 0.267083 -0.117675 -2.673091 -0.007718 1 0 0 0 0 0 0 247788
-0.010492 -0.012298 0.159262 0.346283 -0.150430 -2.589152 -0.007750 1 0 0 0 0 0 0 248809
-0.010447 -0.012183 0.159102 0.398250 -0.154483 -2.550777 -0.007781 1 0 0 0 0 0 0 249813
-0.010384 -0.012012 0.158837 0.161494 -0.877382 -1.180387 -0.007813 1 0 0 0 0 0 0 250827
-0.010352 -0.011926 0.158709 0.547181 0.133892 -2.835271 -0.007844 1 0 0 0 0 0 0 251808
-0.010323 -0.011800 0.158556 0.624848 -0.282031 -2.662315 -0.007875 1 0 0 0 0 0 0 252811
-0.010279 -0.011703 0.158401 0.428631 0.041868 -2.627918 -0.007906 1 0 0 0 0 0 0 253788
-0.010212 -0.011603 0.158235 0.106978 0.030556 -2.468832 -0.007937 1 0 0 0 0 0 0 254804
-0.010171 -0.011511 0.158058 0.421469 0.126198 -2.311471 -0.007969 1 0 0 0 0 0 0 255802
-0.010076 -0.011370 0.157803 -0.267028 -0.509107 -1.267416 -0.008001 1 0 0 0 0 0 0 256824
-0.010014 -0.011295 0.157669 0.099210 0.271800 -2.741408 -0.008031 1 0 0 0 0 0 0 257811
-0.009953 -0.011222 0.157521 0.134392 0.380676 -2.711083 -0.008062 1 0 0 0 0 0 0 258805
-0.009885 -0.011110 0.157350 0.047824 -0.125801 -2.401388 -0.008094 1 0 0 0 0 0 0 259805
-0.009821 -0.011019 0.157186 0.083261 0.101211 -2.451021 -0.008125 1 0 0 0 0 0 0 260804
-0.009766 -0.010916 0.157018 0.215096 -0.051753 -2.412199 -0.008156 1 0 0 0 0 0 0 261805
-0.009717 -0.010806 0.156848 0.290219 -0.158343 -2.382463 -0.008187 1 0 0 0 0 0 0 262803
-0.009670 -0.010693 0.156678 0.326529 -0.218907 -2.361488 -0.008219 1 0 0 0 0 0 0 263802
-0.009624 -0.010579 0.156506 0.342220 -0.254343 -2.344817 -0.008250 1 0 0 0 0 0 0 264807
-0.009579 -0.010464 0.156334 0.347652 -0.276885 -2.330836 -0.008283 1 0 0 0 0 0 0 265861
-0.009548 -0.010283 0.156063 0.536205 -1.144355 -1.016205 -0.008316 1 0 0 0 0 0 0 266914
-0.009520 -0.010194 0.155928 0.589602 -0.043661 -2.678181 -0.008350 1 0 0 0 0 0 0 267993
-0.009458 -0.010097 0.155765 0.162937 -0.049128 -2.465498 -0.008381 1 0 0 0 0 0 0 269000
-0.009405 -0.009990 0.155596 0.214920 -0.186329 -2.347581 -0.008408 1 0 0 0 0 0 0 269851
-0.009347 -0.009902 0.155429 0.160119 0.037981 -2.370640 -0.008443 1 0 0 0 0 0 0 270989
-0.009295 -0.009800 0.155256 0.227038 -0.133256 -2.297449 -0.008470 1 0 0 0 0 0 0 271846
-0.009237 -0.009714 0.155088 0.162413 0.057652 -2.332813 -0.008502 1 0 0 0 0 0 0 272860
-0.009185 -0.009612 0.154914 0.222690 -0.130741 -2.266657 -0.008533 1 0 0 0 0 0 0 273865
-0.009128 -0.009527 0.154745 0.154680 0.050454 -2.304317 -0.008564 1 0 0 0 0 0 0 274861
-0.009076 -0.009426 0.154570 0.212591 -0.142438 -2.238176 -0.008596 1 0 0 0 0 0 0 275873
-0.009018 -0.009341 0.154399 0.143919 0.035985 -2.276356 -0.008627 1 0 0 0 0 0 0 276860
-0.008966 -0.009240 0.154223 0.200869 -0.158003 -2.209073 -0.008658 1 0 0 0 0 0 0 277863
-0.008916 -0.009131 0.154045 0.236534 -0.286732 -2.162991 -0.008689 1 0 0 0 0 0 0 278859
-0.008867 -0.009019 0.153865 0.252855 -0.358618 -2.132831 -0.008720 1 0 0 0 0 0 0 279861
-0.008819 -0.008904 0.153685 0.258429 -0.400007 -2.110373 -0.008752 1 0 0 0 0 0 0 280879
-0.008801 -0.008822 0.153506 0.655115 0.004722 -2.120291 -0.008783 1 0 0 0 0 0 0 281871
-0.008768 -0.008723 0.153325 0.497132 -0.183437 -2.089860 -0.008814 1 0 0 0 0 0 0 282869
-0.008728 -0.008615 0.153143 0.380161 -0.321141 -2.063948 -0.008846 1 0 0 0 0 0 0 283868
-0.008699 -0.008521 0.152973 0.521782 -0.173999 -2.215619 -0.008876 1 0 0 0 0 0 0 284848
-0.008660 -0.008415 0.152796 0.403356 -0.310526 -2.118771 -0.008912 1 0 0 0 0 0 0 285985
-0.008609 -0.008327 0.152621 0.221661 -0.099454 -2.137489 -0.008939 1 0 0 0 0 0 0 286845
-0.008551 -0.008249 0.152447 0.115892 0.030755 -2.147448 -0.008974 1 0 0 0 0 0 0 287983
-0.008498 -0.008151 0.152267 0.159157 -0.209272 -2.052214 -0.009005 1 0 0 0 0 0 0 288970
-0.008462 -0.008061 0.152097 0.396033 -0.138092 -2.169423 -0.009035 1 0 0 0 0 0 0 289929
-0.008405 -0.007943 0.151928 0.134299 -0.520276 -2.189918 -0.009062 1 0 0 0 0 0 0 290792
-0.008360 -0.007866 0.151769 0.259097 -0.026840 -2.319250 -0.009097 1 0 0 0 0 0 0 291927
-0.008312 -0.007768 0.151594 0.236161 -0.243735 -2.107401 -0.009129 1 0 0 0 0 0 0 292928
-0.008287 -0.007656 0.151419 0.524549 -0.477041 -2.068975 -0.009160 1 0 0 0 0 0 0 293916
-0.008242 -0.007565 0.151243 0.290864 -0.232320 -2.051763 -0.009187 1 0 0 0 0 0 0 294801
-0.008219 -0.007457 0.151091 0.557967 -0.436578 -2.359311 -0.009222 1 0 0 0 0 0 0 295916
-0.008197 -0.007360 0.150906 0.590278 -0.320259 -1.956792 -0.009254 1 0 0 0 0 0 0 296927
-0.008162 -0.007256 0.150744 0.429464 -0.421729 -2.191578 -0.009285 1 0 0 0 0 0 0 297924
-0.008135 -0.007163 0.150579 0.514820 -0.294475 -2.181929 -0.009316 1 0 0 0 0 0 0 298915
-0.008088 -0.007081 0.150407 0.267017 -0.139543 -2.069604 -0.009348 1 0 0 0 0 0 0 299927
-0.008056 -0.006999 0.150238 0.419648 -0.131136 -2.092670 -0.009378 1 0 0 0 0 0 0 300916
-0.008030 -0.006918 0.150070 0.522010 -0.138160 -2.101864 -0.009410 1 0 0 0 0 0 0 301927
-0.007984 -0.006842 0.149896 0.267834 -0.070978 -2.004399 -0.009437 1 0 0 0 0 0 0 302790
-0.007975 -0.006757 0.149732 0.722027 -0.183581 -2.129827 -0.009472 1 0 0 0 0 0 0 303925
-0.007937 -0.006680 0.149559 0.393515 -0.109388 -2.007479 -0.009503 1 0 0 0 0 0 0 304916
-0.007908 -0.006601 0.149389 0.479048 -0.136213 -2.021358 -0.009535 1 0 0 0 0 0 0 305927
-0.007870 -0.006505 0.149231 0.354616 -0.365021 -2.168235 -0.009567 1 0 0 0 0 0 0 306945
-0.007840 -0.006416 0.149066 0.460840 -0.304678 -2.092852 -0.009598 1 0 0 0 0 0 0 307932
-0.007816 -0.006331 0.148899 0.531159 -0.259792 -2.037750 -0.009625 1 0 0 0 0 0 0 308816
-0.007817 -0.006242 0.148737 0.873949 -0.313809 -2.099284 -0.009660 1 0 0 0 0 0 0 309926
-0.007784 -0.006163 0.148563 0.465591 -0.203852 -1.938330 -0.009691 1 0 0 0 0 0 0 310926
-0.007757 -0.006083 0.148392 0.508139 -0.211533 -1.934347 -0.009719 1 0 0 0 0 0 0 311807
-0.007735 -0.006004 0.148246 0.572915 -0.207891 -2.271594 -0.009753 1 0 0 0 0 0 0 312907
-0.007721 -0.005901 0.148078 0.677691 -0.528948 -1.997005 -0.009785 1 0 0 0 0 0 0 313931
-0.007697 -0.005831 0.147916 0.553278 -0.130501 -2.037193 -0.009816 1 0 0 0 0 0 0 314921
-0.007674 -0.005756 0.147749 0.565366 -0.174500 -1.958338 -0.009848 1 0 0 0 0 0 0 315935
-0.007661 -0.005657 0.147597 0.693420 -0.502057 -2.144497 -0.009879 1 0 0 0 0 0 0 316934
-0.007637 -0.005590 0.147441 0.557892 -0.132181 -2.102732 -0.009910 1 0 0 0 0 0 0 317937
-0.007614 -0.005515 0.147275 0.563636 -0.189958 -1.960709 -0.009941 1 0 0 0 0 0 0 318929
-0.007615 -0.005432 0.147113 0.879336 -0.319005 -1.975211 -0.009972 1 0 0 0 0 0 0 319926
-0.007598 -0.005373 0.146952 0.672543 -0.030279 -1.990580 -0.010004 1 0 0 0 0 0 0 320927
-0.007588 -0.005282 0.146802 0.737762 -0.424568 -2.122429 -0.010035 1 0 0 0 0 0 0 321928
-0.007564 -0.005218 0.146646 0.578138 -0.112693 -2.048985 -0.010066 1 0 0 0 0 0 0 322925
-0.007543 -0.005148 0.146506 0.592962 -0.184011 -2.237758 -0.010097 1 0 0 0 0 0 0 323925
-0.007545 -0.005066 0.146353 0.887448 -0.338768 -2.079694 -0.010129 1 0 0 0 0 0 0 324926
-0.007513 -0.004992 0.146207 0.483352 -0.267534 -2.137778 -0.010160 1 0 0 0 0 0 0 325919
-0.007509 -0.004909 0.146051 0.805795 -0.384453 -2.009390 -0.010188 1 0 0 0 0 0 0 326810
-0.007498 -0.004829 0.145911 0.742709 -0.371856 -2.187777 -0.010223 1 0 0 0 0 0 0 327936
-0.007474 -0.004771 0.145758 0.571143 -0.089216 -2.035770 -0.010254 1 0 0 0 0 0 0 328921
-0.007474 -0.004696 0.145599 0.867067 -0.284396 -1.930039 -0.010285 1 0 0 0 0 0 0 329929
-0.007442 -0.004626 0.145450 0.473446 -0.258220 -2.029702 -0.010316 1 0 0 0 0 0 0 330926
-0.007430 -0.004567 0.145301 0.708700 -0.107816 -2.030543 -0.010347 1 0 0 0 0 0 0 331925
-0.007429 -0.004515 0.145151 0.870717 -0.021178 -2.019308 -0.010379 1 0 0 0 0 0 0 332927
-0.007396 -0.004455 0.145005 0.466346 -0.109471 -2.051610 -0.010410 1 0 0 0 0 0 0 333923
-0.007384 -0.004402 0.144857 0.702175 -0.040773 -2.012961 -0.010437 1 0 0 0 0 0 0 334804
-0.007369 -0.004337 0.144719 0.676997 -0.199509 -2.130546 -0.010473 1 0 0 0 0 0 0 335929
-0.007372 -0.004259 0.144565 0.925620 -0.390706 -1.926968 -0.010504 1 0 0 0 0 0 0 336926
-0.007356 -0.004202 0.144406 0.690887 -0.138099 -1.823574 -0.010535 1 0 0 0 0 0 0 337927
-0.007338 -0.004135 0.144263 0.650020 -0.253086 -2.013074 -0.010566 1 0 0 0 0 0 0 338924
-0.007334 -0.004079 0.144115 0.821173 -0.138926 -1.961434 -0.010597 1 0 0 0 0 0 0 339925
-0.007328 -0.003990 0.143968 0.828712 -0.557135 -1.949222 -0.010628 1 0 0 0 0 0 0 340908
-0.007323 -0.003945 0.143827 0.835310 -0.042205 -2.020667 -0.010659 1 0 0 0 0 0 0 341908
-0.007311 -0.003883 0.143691 0.738416 -0.203602 -2.080317 -0.010691 1 0 0 0 0 0 0 342934
-0.007315 -0.003808 0.143537 0.955038 -0.416046 -1.839970 -0.010723 1 0 0 0 0 0 0 343929
-0.007299 -0.003753 0.143377 0.707796 -0.178788 -1.721794 -0.010754 1 0 0 0 0 0 0 344928
-0.007275 -0.003709 0.143242 0.572522 -0.014306 -2.022427 -0.010785 1 0 0 0 0 0 0 345927
-0.007267 -0.003663 0.143097 0.772162 -0.017245 -1.911302 -0.010816 1 0 0 0 0 0 0 346934
-0.007253 -0.003603 0.142958 0.714359 -0.230170 -1.978939 -0.010848 1 0 0 0 0 0 0 347929
-0.007250 -0.003549 0.142812 0.855105 -0.161130 -1.864534 -0.010878 1 0 0 0 0 0 0 348913
-0.007238 -0.003485 0.142673 0.758111 -0.312152 -1.940298 -0.010910 1 0 0 0 0 0 0 349934
-0.007236 -0.003429 0.142526 0.877971 -0.209962 -1.829713 -0.010941 1 0 0 0 0 0 0 350926
-0.007240 -0.003379 0.142375 0.958171 -0.142538 -1.761971 -0.010972 1 0 0 0 0 0 0 351925
-0.007225 -0.003337 0.142244 0.727965 -0.026287 -1.986167 -0.011004 1 0 0 0 0 0 0 352924
-0.007243 -0.003288 0.142107 1.152523 -0.118209 -1.931870 -0.011034 1 0 0 0 0 0 0 353907
-0.007257 -0.003241 0.141960 1.125800 -0.110557 -1.786006 -0.011066 1 0 0 0 0 0 0 354906
-0.007247 -0.003201 0.141830 0.818938 -0.020138 -1.970194 -0.011097 1 0 0 0 0 0 0 355924
-0.007231 -0.003143 0.141697 0.717005 -0.253766 -1.941503 -0.011129 1 0 0 0 0 0 0 356926
-0.007227 -0.003091 0.141551 0.858215 -0.201470 -1.766059 -0.011160 1 0 0 0 0 0 0 357928
-0.007214 -0.003028 0.141412 0.765619 -0.360358 -1.815112 -0.011191 1 0 0 0 0 0 0 358932
-0.007228 -0.002989 0.141281 1.099255 -0.050860 -1.914856 -0.011222 1 0 0 0 0 0 0 359925
-0.007224 -0.002932 0.141147 0.906881 -0.271510 -1.877826 -0.011253 1 0 0 0 0 0 0 360914
-0.007205 -0.002888 0.141021 0.689476 -0.141619 -1.967871 -0.011285 1 0 0 0 0 0 0 361922
-0.007185 -0.002827 0.140890 0.650489 -0.337422 -1.885411 -0.011316 1 0 0 0 0 0 0 362913
-0.007194 -0.002791 0.140761 1.036980 -0.053573 -1.910955 -0.011347 1 0 0 0 0 0 0 363923
-0.007188 -0.002735 0.140628 0.875259 -0.285982 -1.840281 -0.011378 1 0 0 0 0 0 0 364913
-0.007205 -0.002700 0.140499 1.157542 -0.032568 -1.874683 -0.011410 1 0 0 0 0 0 0 365914
-0.007196 -0.002667 0.140375 0.854930 -0.000310 -1.929862 -0.011441 1 0 0 0 0 0 0 366921
-0.007181 -0.002612 0.140244 0.741179 -0.276368 -1.825416 -0.011472 1 0 0 0 0 0 0 367913
-0.007178 -0.002564 0.140126 0.901060 -0.237423 -1.988467 -0.011504 1 0 0 0 0 0 0 368922
-0.007174 -0.002538 0.139995 0.890156 0.065405 -1.818121 -0.011535 1 0 0 0 0 0 0 369914
-0.007183 -0.002483 0.139869 1.074155 -0.302721 -1.843967 -0.011566 1 0 0 0 0 0 0 370923
-0.007184 -0.002454 0.139734 0.992075 0.004523 -1.729658 -0.011597 1 0 0 0 0 0 0 371910
-0.007190 -0.002418 0.139615 1.046621 -0.061621 -1.912566 -0.011629 1 0 0 0 0 0 0 372925
-0.007176 -0.002384 0.139495 0.785293 -0.051168 -1.896992 -0.011660 1 0 0 0 0 0 0 373914
-0.007174 -0.002345 0.139382 0.920116 -0.113152 -1.978133 -0.011691 1 0 0 0 0 0 0 374930
-0.007175 -0.002304 0.139243 0.987046 -0.163309 -1.637197 -0.011722 1 0 0 0 0 0 0 375913
-0.007181 -0.002261 0.139122 1.055463 -0.181450 -1.829998 -0.011754 1 0 0 0 0 0 0 376923
-0.007167 -0.002224 0.139001 0.794918 -0.124903 -1.827312 -0.011785 1 0 0 0 0 0 0 377913
-0.007165 -0.002184 0.138887 0.928562 -0.161639 -1.914544 -0.011816 1 0 0 0 0 0 0 378924
-0.007160 -0.002163 0.138757 0.911444 0.078532 -1.700212 -0.011847 1 0 0 0 0 0 0 379922
-0.007162 -0.002131 0.138639 1.009261 -0.042341 -1.832329 -0.011879 1 0 0 0 0 0 0 380930
-0.007146 -0.002099 0.138519 0.772676 -0.061438 -1.793992 -0.011910 1 0 0 0 0 0 0 381923
-0.007143 -0.002062 0.138405 0.919089 -0.137864 -1.866265 -0.011942 1 0 0 0 0 0 0 382936
-0.007124 -0.002027 0.138287 0.724591 -0.117017 -1.791265 -0.011972 1 0 0 0 0 0 0 383922
-0.007119 -0.001988 0.138173 0.894078 -0.171452 -1.847998 -0.012004 1 0 0 0 0 0 0 384922
-0.007135 -0.001963 0.138051 1.189366 -0.009942 -1.725069 -0.012035 1 0 0 0 0 0 0 385920
-0.007126 -0.001934 0.137929 0.887084 -0.039627 -1.695333 -0.012066 1 0 0 0 0 0 0 386928
-0.007126 -0.001898 0.137814 0.982889 -0.136451 -1.782690 -0.012101 1 0 0 0 0 0 0 388027
-0.007136 -0.001839 0.137693 1.136109 -0.471555 -1.689871 -0.012129 1 0 0 0 0 0 0 388927
-0.007118 -0.001814 0.137580 0.771743 -0.054762 -1.783071 -0.012160 1 0 0 0 0 0 0 389924
-0.007113 -0.001780 0.137470 0.914744 -0.131381 -1.802273 -0.012191 1 0 0 0 0 0 0 390934
-0.007116 -0.001742 0.137359 1.019739 -0.201155 -1.800348 -0.012222 1 0 0 0 0 0 0 391926
-0.007099 -0.001707 0.137241 0.784712 -0.173412 -1.685493 -0.012254 1 0 0 0 0 0 0 392925
-0.007095 -0.001669 0.137128 0.931196 -0.223556 -1.726059 -0.012285 1 0 0 0 0 0 0 393926
-0.007098 -0.001628 0.137017 1.030802 -0.258378 -1.742444 -0.012316 1 0 0 0 0 0 0 394922
-0.007081 -0.001592 0.136898 0.792575 -0.211247 -1.635181 -0.012347 1 0 0 0 0 0 0 395925
-0.007071 -0.001574 0.136794 0.856029 0.021278 -1.808563 -0.012379 1 0 0 0 0 0 0 396923
-0.007071 -0.001544 0.136687 0.982933 -0.115310 -1.761254 -0.012410 1 0 0 0 0 0 0 397926
-0.007075 -0.001508 0.136577 1.058627 -0.211451 -1.723565 -0.012441 1 0 0 0 0 0 0 398933
-0.007059 -0.001474 0.136459 0.808581 -0.196732 -1.592704 -0.012473 1 0 0 0 0 0 0 399932
-0.007055 -0.001436 0.136346 0.946577 -0.253125 -1.627246 -0.012504 1 0 0 0 0 0 0 400929
-0.007066 -0.001432 0.136233 1.144288 0.177751 -1.624569 -0.012535 1 0 0 0 0 0 0 401929
-0.007075 -0.001409 0.136122 1.156477 -0.027219 -1.629903 -0.012566 1 0 0 0 0 0 0 402924
-0.007084 -0.001376 0.136011 1.155132 -0.174663 -1.624171 -0.012597 1 0 0 0 0 0 0 403920
-0.007087 -0.001360 0.135910 1.075487 0.015059 -1.743967 -0.012629 1 0 0 0 0 0 0 404928
-0.007092 -0.001331 0.135803 1.105278 -0.135185 -1.664303 -0.012660 1 0 0 0 0 0 0 405922
-0.007077 -0.001300 0.135686 0.840492 -0.169239 -1.505884 -0.012691 1 0 0 0 0 0 0 406924
-0.007074 -0.001265 0.135572 0.971366 -0.251826 -1.528973 -0.012722 1 0 0 0 0 0 0 407926
-0.007070 -0.001246 0.135471 0.984074 -0.032968 -1.669388 -0.012754 1 0 0 0 0 0 0 408923
-0.007073 -0.001217 0.135363 1.061735 -0.168150 -1.597612 -0.012785 1 0 0 0 0 0 0 409926
-0.007072 -0.001201 0.135264 1.031760 0.006700 -1.680971 -0.012816 1 0 0 0 0 0 0 410923
-0.007075 -0.001173 0.135157 1.087369 -0.151503 -1.584743 -0.012847 1 0 0 0 0 0 0 411922
-0.007067 -0.001123 0.135059 0.944802 -0.453783 -1.673666 -0.012879 1 0 0 0 0 0 0 412923
-0.007061 -0.001098 0.134963 0.955470 -0.168346 -1.698293 -0.012910 1 0 0 0 0 0 0 413924
-0.007062 -0.001065 0.134857 1.047821 -0.250986 -1.566981 -0.012941 1 0 0 0 0 0 0 414924
-0.007060 -0.001048 0.134759 1.028405 -0.048954 -1.626770 -0.012972 1 0 0 0 0 0 0 415919
-0.007063 -0.001019 0.134652 1.089427 -0.192271 -1.520266 -0.013004 1 0 0 0 0 0 0 416926
-0.007062 -0.001004 0.134553 1.052491 -0.023043 -1.590945 -0.013035 1 0 0 0 0 0 0 417929
-0.007060 -0.000997 0.134456 1.025864 0.085178 -1.621697 -0.013066 1 0 0 0 0 0 0 418922
-0.007062 -0.000972 0.134350 1.089738 -0.126012 -1.492714 -0.013097 1 0 0 0 0 0 0 419908
-0.007062 -0.000960 0.134251 1.055690 0.006704 -1.554174 -0.013129 1 0 0 0 0 0 0 420927
-0.007059 -0.000953 0.134155 1.030785 0.096481 -1.581127 -0.013160 1 0 0 0 0 0 0 421929
-0.007070 -0.000910 0.134068 1.202859 -0.385903 -1.705946 -0.013191 1 0 0 0 0 0 0 422923
-0.007072 -0.000887 0.133976 1.121798 -0.157449 -1.637043 -0.013222 1 0 0 0 0 0 0 423922
-0.007071 -0.000876 0.133883 1.066972 0.003893 -1.591878 -0.013254 1 0 0 0 0 0 0 424923
-0.007074 -0.000850 0.133778 1.116989 -0.177035 -1.430648 -0.013285 1 0 0 0 0 0 0 425924
-0.007074 -0.000837 0.133679 1.077156 -0.030114 -1.480004 -0.013316 1 0 0 0 0 0 0 426922
-0.007058 -0.000815 0.133594 0.870273 -0.127903 -1.650044 -0.013347 1 0 0 0 0 0 0 427921
-0.007047 -0.000804 0.133502 0.921693 -0.002409 -1.575749 -0.013379 1 0 0 0 0 0 0 428922
-0.007039 -0.000798 0.133408 0.965358 0.078072 -1.525970 -0.013410 1 0 0 0 0 0 0 429923
-0.007033 -0.000795 0.133314 0.990279 0.120218 -1.497055 -0.013441 1 0 0 0 0 0 0 430922
-0.007020 -0.000758 0.133220 0.901925 -0.317939 -1.490015 -0.013472 1 0 0 0 0 0 0 431922
-0.007033 -0.000735 0.133133 1.234641 -0.196379 -1.575656 -0.013504 1 0 0 0 0 0 0 432932
-0.007036 -0.000723 0.133041 1.154750 -0.035799 -1.501535 -0.013535 1 0 0 0 0 0 0 433915
-0.007036 -0.000716 0.132947 1.092588 0.054678 -1.454981 -0.013566 1 0 0 0 0 0 0 434925
-0.007033 -0.000713 0.132852 1.060566 0.101008 -1.427214 -0.013597 1 0 0 0 0 0 0 435911
-0.007038 -0.000691 0.132776 1.152325 -0.136323 -1.664885 -0.013629 1 0 0 0 0 0 0 436922
-0.007037 -0.000680 0.132688 1.098084 -0.024499 -1.517258 -0.013660 1 0 0 0 0 0 0 437912
-0.007021 -0.000660 0.132607 0.887083 -0.138701 -1.578120 -0.013691 1 0 0 0 0 0 0 438922
-0.007010 -0.000649 0.132517 0.937613 -0.021983 -1.457886 -0.013722 1 0 0 0 0 0 0 439912
-0.007024 -0.000639 0.132432 1.266628 -0.012711 -1.499267 -0.013754 1 0 0 0 0 0 0 440922
-0.007014 -0.000619 0.132351 1.001432 -0.140657 -1.555746 -0.013784 1 0 0 0 0 0 0 441911
-0.007007 -0.000608 0.132261 1.000636 -0.027248 -1.426243 -0.013816 1 0 0 0 0 0 0 442919
-0.007022 -0.000598 0.132176 1.301314 -0.019149 -1.463297 -0.013847 1 0 0 0 0 0 0 443910
-0.007014 -0.000578 0.132096 1.022585 -0.147478 -1.517985 -0.013879 1 0 0 0 0 0 0 444920
-0.007007 -0.000568 0.132006 1.014752 -0.034487 -1.387358 -0.013910 1 0 0 0 0 0 0 445912
-0.007003 -0.000562 0.131943 1.058285 0.043004 -1.709742 -0.013941 1 0 0 0 0 0 0 446921
-0.006998 -0.000560 0.131859 1.046793 0.080017 -1.469679 -0.013973 1 0 0 0 0 0 0 447928
-0.006980 -0.000543 0.131779 0.867080 -0.093745 -1.483366 -0.014003 1 0 0 0 0 0 0 448911
-0.006970 -0.000535 0.131720 0.964870 -0.006843 -1.739123 -0.014035 1 0 0 0 0 0 0 449912
-0.006983 -0.000526 0.131646 1.279901 -0.016027 -1.571189 -0.014066 1 0 0 0 0 0 0 450911
-0.006974 -0.000506 0.131569 1.012238 -0.152471 -1.513594 -0.014097 1 0 0 0 0 0 0 451922
-0.006987 -0.000491 0.131489 1.295065 -0.110213 -1.446999 -0.014129 1 0 0 0 0 0 0 452933
-0.006972 -0.000489 0.131421 0.948250 0.056606 -1.586398 -0.014160 1 0 0 0 0 0 0 453919
-0.006970 -0.000468 0.131355 1.077827 -0.172657 -1.622734 -0.014191 1 0 0 0 0 0 0 454924
-0.006981 -0.000472 0.131290 1.275651 0.131481 -1.618412 -0.014222 1 0 0 0 0 0 0 455925
-0.006970 -0.000459 0.131216 1.006809 -0.059060 -1.510577 -0.014253 1 0 0 0 0 0 0 456915
-0.006964 -0.000453 0.131159 1.043755 0.003810 -1.700811 -0.014285 1 0 0 0 0 0 0 457927
-0.006966 -0.000430 0.131097 1.150260 -0.210292 -1.653818 -0.014316 1 0 0 0 0 0 0 458930
-0.006945 -0.000423 0.131036 0.858083 -0.018409 -1.646713 -0.014347 1 0 0 0 0 0 0 459917
-0.006952 -0.000415 0.130961 1.208055 -0.026496 -1.463686 -0.014379 1 0 0 0 0 0 0 460925
-0.006955 -0.000411 0.130904 1.189897 0.027120 -1.656796 -0.014410 1 0 0 0 0 0 0 461921
-0.006934 -0.000413 0.130844 0.875115 0.125371 -1.641115 -0.014441 1 0 0 0 0 0 0 462918
-0.006929 -0.000395 0.130781 1.041505 -0.143700 -1.593828 -0.014473 1 0 0 0 0 0 0 463931
-0.006925 -0.000386 0.130727 1.085115 -0.053398 -1.704811 -0.014504 1 0 0 0 0 0 0 464925
-0.006922 -0.000381 0.130678 1.100939 0.013917 -1.755683 -0.014535 1 0 0 0 0 0 0 465923
-0.006919 -0.000379 0.130629 1.107997 0.049752 -1.772214 -0.014566 1 0 0 0 0 0 0 466922
-0.006923 -0.000358 0.130570 1.186381 -0.191988 -1.636204 -0.014597 1 0 0 0 0 0 0 467904
-0.006923 -0.000347 0.130518 1.163645 -0.082482 -1.704442 -0.014629 1 0 0 0 0 0 0 468922
-0.006922 -0.000342 0.130469 1.144888 -0.004900 -1.738219 -0.014660 1 0 0 0 0 0 0 469923
-0.006899 -0.000344 0.130412 0.853417 0.102047 -1.637301 -0.014691 1 0 0 0 0 0 0 470921
-0.006887 -0.000346 0.130361 0.959900 0.097613 -1.694050 -0.014723 1 0 0 0 0 0 0 471931
-0.006880 -0.000346 0.130312 1.037313 0.089551 -1.721041 -0.014754 1 0 0 0 0 0 0 472925
-0.006880 -0.000327 0.130253 1.152896 -0.174313 -1.589372 -0.014785 1 0 0 0 0 0 0 473927
-0.006880 -0.000317 0.130201 1.149041 -0.076581 -1.659265 -0.014816 1 0 0 0 0 0 0 474920
-0.006900 -0.000307 0.130160 1.420604 -0.070764 -1.804693 -0.014847 1 0 0 0 0 0 0 475919
-0.006908 -0.000302 0.130115 1.304580 -0.007648 -1.757503 -0.014879 1 0 0 0 0 0 0 476922
-0.006898 -0.000285 0.130079 1.048224 -0.160998 -1.875494 -0.014910 1 0 0 0 0 0 0 477921
-0.006891 -0.000276 0.130036 1.070641 -0.068233 -1.782221 -0.014941 1 0 0 0 0 0 0 478921
-0.006887 -0.000272 0.129990 1.100101 -0.004715 -1.730301 -0.014972 1 0 0 0 0 0 0 479917
-0.006883 -0.000270 0.129942 1.118383 0.028852 -1.705654 -0.015004 1 0 0 0 0 0 0 480925
-0.006880 -0.000269 0.129895 1.128988 0.045844 -1.692169 -0.015035 1 0 0 0 0 0 0 481918
-0.006858 -0.000273 0.129869 0.886344 0.121970 -1.971536 -0.015066 1 0 0 0 0 0 0 482919
-0.006867 -0.000270 0.129837 1.259697 0.034170 -1.927086 -0.015097 1 0 0 0 0 0 0 483923
-0.006870 -0.000269 0.129795 1.222281 0.042516 -1.782438 -0.015129 1 0 0 0 0 0 0 484923
-0.006856 -0.000254 0.129761 1.010153 -0.138595 -1.861608 -0.015160 1 0 0 0 0 0 0 485924
-0.006848 -0.000246 0.129718 1.055437 -0.060029 -1.753331 -0.015191 1 0 0 0 0 0 0 486921
-0.006864 -0.000237 0.129680 1.376793 -0.069267 -1.807294 -0.015222 1 0 0 0 0 0 0 487921
-0.006865 -0.000252 0.129647 1.217096 0.243752 -1.862526 -0.015254 1 0 0 0 0 0 0 488930
-0.006850 -0.000245 0.129615 1.002355 -0.012557 -1.894579 -0.015285 1 0 0 0 0 0 0 489926
-0.006842 -0.000241 0.129574 1.053600 0.005617 -1.756727 -0.015316 1 0 0 0 0 0 0 490925
-0.006857 -0.000235 0.129536 1.379015 -0.036003 -1.798565 -0.015347 1 0 0 0 0 0 0 491921
-0.006844 -0.000236 0.129514 1.047274 0.069817 -1.998454 -0.015379 1 0 0 0 0 0 0 492925
-0.006836 -0.000237 0.129476 1.072271 0.068954 -1.802332 -0.015410 1 0 0 0 0 0 0 493912
-0.006818 -0.000223 0.129442 0.935031 -0.126947 -1.848375 -0.015441 1 0 0 0 0 0 0 494919
-0.006822 -0.000230 0.129419 1.228486 0.134932 -1.977749 -0.015472 1 0 0 0 0 0 0 495923
-0.006823 -0.000234 0.129380 1.206307 0.112706 -1.785239 -0.015503 1 0 0 0 0 0 0 496919
-0.006808 -0.000221 0.129347 1.009248 -0.103711 -1.835557 -0.015535 1 0 0 0 0 0 0 497922
-0.006815 -0.000229 0.129323 1.268910 0.146721 -1.966849 -0.015566 1 0 0 0 0 0 0 498919
-0.006804 -0.000219 0.129295 1.055009 -0.071578 -1.924320 -0.015597 1 0 0 0 0 0 0 499923
-0.006796 -0.000214 0.129255 1.087351 -0.027709 -1.748405 -0.015629 1 0 0 0 0 0 0 500922
-0.006772 -0.000216 0.129232 0.874273 0.076801 -1.952618 -0.015660 1 0 0 0 0 0 0 501922
-0.006780 -0.000212 0.129201 1.263194 0.005678 -1.878244 -0.015691 1 0 0 0 0 0 0 502921
-0.006768 -0.000196 0.129171 1.060995 -0.167960 -1.870856 -0.015722 1 0 0 0 0 0 0 503924
-0.006756 -0.000207 0.129140 1.019015 0.175686 -1.858711 -0.015753 1 0 0 0 0 0 0 504895
-0.006756 -0.000193 0.129118 1.181687 -0.117908 -1.973279 -0.015785 1 0 0 0 0 0 0 505911
-0.006748 -0.000206 0.129090 1.103046 0.197053 -1.905770 -0.015816 1 0 0 0 0 0 0 506918
-0.006730 -0.000198 0.129061 0.947935 -0.042140 -1.877383 -0.015847 1 0 0 0 0 0 0 507909
-0.006721 -0.000194 0.129050 1.062625 -0.012823 -2.117227 -0.015878 1 0 0 0 0 0 0 508918
-0.006715 -0.000191 0.129016 1.103358 0.014904 -1.831099 -0.015909 1 0 0 0 0 0 0 509908
-0.006697 -0.000176 0.128984 0.955673 -0.159586 -1.833454 -0.015941 1 0 0 0 0 0 0 510920
-0.006688 -0.000168 0.128973 1.067384 -0.077331 -2.095749 -0.015972 1 0 0 0 0 0 0 511909
-0.006682 -0.000164 0.128938 1.105681 -0.021019 -1.818884 -0.016003 1 0 0 0 0 0 0 512918
-0.006659 -0.000167 0.128917 0.883240 0.075757 -1.964712 -0.016034 1 0 0 0 0 0 0 513908
-0.006653 -0.000149 0.128898 1.091986 -0.190124 -2.016198 -0.016066 1 0 0 0 0 0 0 514917
-0.006630 -0.000146 0.128883 0.878046 -0.036928 -2.062312 -0.016097 1 0 0 0 0 0 0 515908
-0.006616 -0.000143 0.128847 0.982258 0.002829 -1.792942 -0.016128 1 0 0 0 0 0 0 516906
-0.006610 -0.000142 0.128834 1.093311 0.020652 -2.063323 -0.016160 1 0 0 0 0 0 0 517918
-0.006592 -0.000128 0.128810 0.943696 -0.162344 -1.948766 -0.016191 1 0 0 0 0 0 0 518908
-0.006563 -0.000125 0.128793 0.776143 -0.019594 -2.023599 -0.016222 1 0 0 0 0 0 0 519925
-0.006554 -0.000104 0.128776 1.028696 -0.245502 -2.035891 -0.016253 1 0 0 0 0 0 0 520907
-0.006542 -0.000113 0.128750 1.013963 0.119207 -1.917061 -0.016285 1 0 0 0 0 0 0 521919
-0.006521 -0.000104 0.128721 0.893317 -0.092661 -1.867558 -0.016316 1 0 0 0 0 0 0 522906
-0.006512 -0.000099 0.128711 1.024959 -0.050020 -2.100507 -0.016347 1 0 0 0 0 0 0 523917
-0.006486 -0.000101 0.128698 0.827638 0.051012 -2.100299 -0.016379 1 0 0 0 0 0 0 524937
-0.006458 -0.000088 0.128674 0.772516 -0.145660 -1.951427 -0.016410 1 0 0 0 0 0 0 525928
-0.006458 -0.000096 0.128654 1.129457 0.109444 -1.984882 -0.016441 1 0 0 0 0 0 0 526930
-0.006437 -0.000105 0.128639 0.897077 0.150640 -2.041166 -0.016473 1 0 0 0 0 0 0 527928
-0.006412 -0.000095 0.128614 0.807973 -0.092578 -1.926048 -0.016503 1 0 0 0 0 0 0 528917
-0.006400 -0.000090 0.128604 0.970865 -0.052602 -2.122341 -0.016535 1 0 0 0 0 0 0 529924
-0.006373 -0.000092 0.128593 0.791726 0.048377 -2.106776 -0.016566 1 0 0 0 0 0 0 530927
-0.006344 -0.000079 0.128569 0.746213 -0.148061 -1.952053 -0.016597 1 0 0 0 0 0 0 531915
-0.006310 -0.000077 0.128552 0.655630 -0.017980 -2.018647 -0.016628 1 0 0 0 0 0 0 532917
-0.006298 -0.000057 0.128535 0.948356 -0.250241 -2.029404 -0.016660 1 0 0 0 0 0 0 533925
-0.006272 -0.000052 0.128520 0.780189 -0.079517 -2.058091 -0.016691 1 0 0 0 0 0 0 534917
-0.006238 -0.000054 0.128506 0.660198 0.035596 -2.071365 -0.016722 1 0 0 0 0 0 0 535922
-0.006201 -0.000060 0.128492 0.592486 0.097294 -2.076641 -0.016754 1 0 0 0 0 0 0 536920
-0.006201 -0.000058 0.128465 1.078817 -0.001019 -1.904414 -0.016785 1 0 0 0 0 0 0 537923
-0.006181 -0.000062 0.128447 0.858248 0.066650 -1.995601 -0.016816 1 0 0 0 0 0 0 538920
-0.006151 -0.000069 0.128431 0.695315 0.113241 -2.044609 -0.016847 1 0 0 0 0 0 0 539920
-0.006115 -0.000078 0.128417 0.603753 0.138930 -2.064212 -0.016878 1 0 0 0 0 0 0 540918
-0.006103 -0.000063 0.128401 0.902609 -0.167699 -2.046301 -0.016910 1 0 0 0 0 0 0 541922
-0.006076 -0.000060 0.128387 0.739242 -0.036690 -2.062498 -0.016941 1 0 0 0 0 0 0 542917
-0.006043 -0.000063 0.128373 0.621919 0.058389 -2.070847 -0.016972 1 0 0 0 0 0 0 543918
-0.006005 -0.000070 0.128359 0.555564 0.110044 -2.074276 -0.017004 1 0 0 0 0 0 0 544931
-0.005992 -0.000054 0.128343 0.867153 -0.183290 -2.050643 -0.017035 1 0 0 0 0 0 0 545923
-0.005965 -0.000051 0.128329 0.710532 -0.045759 -2.064348 -0.017066 1 0 0 0 0 0 0 546925
-0.005931 -0.000054 0.128315 0.596591 0.052571 -2.071673 -0.017097 1 0 0 0 0 0 0 547919
-0.005915 -0.000056 0.128310 0.808084 0.041124 -2.190395 -0.017129 1 0 0 0 0 0 0 548920
-0.005886 -0.000062 0.128299 0.662879 0.093982 -2.132059 -0.017160 1 0 0 0 0 0 0 549923
-0.005851 -0.000070 0.128287 0.562544 0.127550 -2.100577 -0.017191 1 0 0 0 0 0 0 550919
-0.005818 -0.000059 0.128263 0.579358 -0.109737 -1.947605 -0.017222 1 0 0 0 0 0 0 551901
-0.005802 -0.000054 0.128254 0.797389 -0.065845 -2.131715 -0.017253 1 0 0 0 0 0 0 552918
-0.005774 -0.000056 0.128242 0.648184 0.036800 -2.109156 -0.017285 1 0 0 0 0 0 0 553919
-0.005752 -0.000076 0.128218 0.719752 0.287880 -1.943998 -0.017316 1 0 0 0 0 0 0 554918
-0.005742 -0.000087 0.128209 0.873011 0.183271 -2.129685 -0.017347 1 0 0 0 0 0 0 555922
-0.005716 -0.000097 0.128197 0.682448 0.172394 -2.107989 -0.017379 1 0 0 0 0 0 0 556925
-0.005683 -0.000107 0.128183 0.557089 0.172379 -2.091097 -0.017410 1 0 0 0 0 0 0 557925
-0.005646 -0.000116 0.128170 0.487507 0.174163 -2.083985 -0.017441 1 0 0 0 0 0 0 558927
-0.005633 -0.000102 0.128154 0.796726 -0.144087 -2.057952 -0.017472 1 0 0 0 0 0 0 559923
-0.005606 -0.000100 0.128140 0.639596 -0.019317 -2.069132 -0.017504 1 0 0 0 0 0 0 560921
-0.005572 -0.000103 0.128126 0.525340 0.072603 -2.075226 -0.017535 1 0 0 0 0 0 0 561920
-0.005556 -0.000105 0.128121 0.735455 0.058280 -2.194804 -0.017566 1 0 0 0 0 0 0 562918
-0.005527 -0.000111 0.128110 0.590512 0.109463 -2.135288 -0.017597 1 0 0 0 0 0 0 563917
-0.005492 -0.000119 0.128097 0.490197 0.142188 -2.103147 -0.017628 1 0 0 0 0 0 0 564913
-0.005475 -0.000123 0.128092 0.708539 0.096131 -2.208112 -0.017662 1 0 0 0 0 0 0 565985
-0.005445 -0.000129 0.128082 0.568196 0.131204 -2.142723 -0.017693 1 0 0 0 0 0 0 566982
-0.005431 -0.000133 0.128078 0.745072 0.091490 -2.226112 -0.017724 1 0 0 0 0 0 0 567978
-0.005409 -0.000120 0.128057 0.656043 -0.125862 -2.011825 -0.017756 1 0 0 0 0 0 0 568989
-0.005377 -0.000119 0.128041 0.521496 -0.001594 -2.046313 -0.017786 1 0 0 0 0 0 0 569957
-0.005362 -0.000118 0.128035 0.714435 0.020635 -2.188085 -0.017817 1 0 0 0 0 0 0 570952
-0.005354 -0.000118 0.128033 0.835015 0.027631 -2.255085 -0.017848 1 0 0 0 0 0 0 571951
-0.005330 -0.000122 0.128023 0.622953 0.095046 -2.165349 -0.017880 1 0 0 0 0 0 0 572971
-0.005318 -0.000125 0.128019 0.761626 0.072181 -2.239269 -0.017912 1 0 0 0 0 0 0 573986
-0.005291 -0.000131 0.128009 0.580148 0.119322 -2.160973 -0.017943 1 0 0 0 0 0 0 574991
-0.005257 -0.000138 0.127996 0.461444 0.150135 -2.121582 -0.017973 1 0 0 0 0 0 0 575958
-0.005241 -0.000142 0.127992 0.669833 0.103301 -2.224493 -0.018005 1 0 0 0 0 0 0 576960
-0.005212 -0.000149 0.127981 0.525164 0.137845 -2.157529 -0.018036 1 0 0 0 0 0 0 577954
-0.005177 -0.000157 0.127968 0.424961 0.162251 -2.122488 -0.018067 1 0 0 0 0 0 0 578960
-0.005160 -0.000162 0.127964 0.642230 0.112286 -2.227275 -0.018099 1 0 0 0 0 0 0 579973
-0.005131 -0.000169 0.127953 0.502181 0.145198 -2.160650 -0.018130 1 0 0 0 0 0 0 580956
-0.005116 -0.000172 0.127949 0.678271 0.104641 -2.244832 -0.018162 1 0 0 0 0 0 0 581997
-0.005089 -0.000179 0.127939 0.516222 0.142805 -2.170289 -0.018199 1 0 0 0 0 0 0 583184
-0.005054 -0.000187 0.127926 0.406683 0.169085 -2.131160 -0.018224 1 0 0 0 0 0 0 583961
-0.005038 -0.000191 0.127921 0.619118 0.120168 -2.235218 -0.018255 1 0 0 0 0 0 0 584974
-0.005009 -0.000198 0.127911 0.476906 0.153528 -2.167826 -0.018286 1 0 0 0 0 0 0 585959
-0.004994 -0.000201 0.127907 0.651531 0.113297 -2.252040 -0.018318 1 0 0 0 0 0 0 586971
-0.004967 -0.000208 0.127896 0.488775 0.151522 -2.176307 -0.018348 1 0 0 0 0 0 0 587958
-0.004953 -0.000211 0.127893 0.652897 0.113804 -2.257528 -0.018380 1 0 0 0 0 0 0 588974
-0.004926 -0.000217 0.127882 0.484924 0.153279 -2.180318 -0.018409 1 0 0 0 0 0 0 589907
-0.004912 -0.000221 0.127878 0.646367 0.116225 -2.261180 -0.018441 1 0 0 0 0 0 0 590918
-0.004885 -0.000227 0.127868 0.477262 0.155997 -2.183918 -0.018472 1 0 0 0 0 0 0 591906
-0.004851 -0.000235 0.127855 0.364573 0.183144 -2.144827 -0.018503 1 0 0 0 0 0 0 592915
-0.004834 -0.000239 0.127851 0.574547 0.134809 -2.249240 -0.018534 1 0 0 0 0 0 0 593907
-0.004805 -0.000246 0.127840 0.431663 0.168376 -2.181324 -0.018566 1 0 0 0 0 0 0 594915
-0.004791 -0.000249 0.127836 0.605243 0.128398 -2.265905 -0.018597 1 0 0 0 0 0 0 595904
-0.004763 -0.000256 0.127825 0.442496 0.166608 -2.189680 -0.018629 1 0 0 0 0 0 0 596928
-0.004750 -0.000259 0.127822 0.605910 0.129059 -2.271222 -0.018659 1 0 0 0 0 0 0 597906
-0.004743 -0.000261 0.127820 0.711208 0.104586 -2.314203 -0.018691 1 0 0 0 0 0 0 598916
-0.004719 -0.000267 0.127811 0.493287 0.155678 -2.212847 -0.018722 1 0 0 0 0 0 0 599916
-0.004721 -0.000284 0.127796 0.803749 0.315984 -2.137723 -0.018753 1 0 0 0 0 0 0 600905
-0.004701 -0.000297 0.127782 0.556743 0.286729 -2.132052 -0.018785 1 0 0 0 0 0 0 601915
-0.004692 -0.000304 0.127777 0.661042 0.198687 -2.252511 -0.018816 1 0 0 0 0 0 0 602905
-0.004667 -0.000312 0.127766 0.461782 0.211066 -2.190089 -0.018847 1 0 0 0 0 0 0 603916
-0.004654 -0.000316 0.127762 0.606169 0.160525 -2.277185 -0.018878 1 0 0 0 0 0 0 604899
-0.004627 -0.000323 0.127751 0.429141 0.193347 -2.201278 -0.018910 1 0 0 0 0 0 0 605923
-0.004614 -0.000326 0.127747 0.584871 0.153292 -2.283469 -0.018941 1 0 0 0 0 0 0 606912
-0.004587 -0.000333 0.127737 0.413692 0.191317 -2.205562 -0.018972 1 0 0 0 0 0 0 607923
-0.004574 -0.000336 0.127733 0.572273 0.153877 -2.287147 -0.019003 1 0 0 0 0 0 0 608906
-0.004547 -0.000343 0.127722 0.402584 0.193238 -2.208886 -0.019035 1 0 0 0 0 0 0 609921
-0.004534 -0.000346 0.127719 0.561800 0.156487 -2.290499 -0.019066 1 0 0 0 0 0 0 610911
-0.004506 -0.000352 0.127708 0.392535 0.196152 -2.212059 -0.019097 1 0 0 0 0 0 0 611918
-0.004493 -0.000356 0.127704 0.551843 0.159601 -2.293842 -0.019129 1 0 0 0 0 0 0 612931
-0.004486 -0.000357 0.127703 0.655001 0.135644 -2.336819 -0.019160 1 0 0 0 0 0 0 613922
-0.004463 -0.000363 0.127693 0.437091 0.186857 -2.235627 -0.019201 1 0 0 0 0 0 0 615252
-0.004451 -0.000366 0.127690 0.569530 0.156598 -2.306616 -0.019223 1 0 0 0 0 0 0 615933
-0.004445 -0.000367 0.127688 0.659399 0.135868 -2.346020 -0.019254 1 0 0 0 0 0 0 616924
-0.004422 -0.000372 0.127679 0.434544 0.188645 -2.242030 -0.019285 1 0 0 0 0 0 0 617917
-0.004410 -0.000375 0.127675 0.563993 0.159294 -2.313863 -0.019316 1 0 0 0 0 0 0 618916
-0.004384 -0.000381 0.127665 0.380016 0.202640 -2.231102 -0.019347 1 0 0 0 0 0 0 619898
-0.004371 -0.000385 0.127661 0.531663 0.168052 -2.311819 -0.019378 1 0 0 0 0 0 0 620915
-0.004365 -0.000386 0.127660 0.630953 0.145049 -2.354413 -0.019410 1 0 0 0 0 0 0 621915
-0.004341 -0.000392 0.127650 0.410995 0.196648 -2.251236 -0.019440 1 0 0 0 0 0 0 622898
-0.004330 -0.000394 0.127646 0.542616 0.166771 -2.323717 -0.019472 1 0 0 0 0 0 0 623920
-0.004303 -0.000401 0.127636 0.359924 0.209812 -2.240933 -0.019504 1 0 0 0 0 0 0 624921
-0.004291 -0.000404 0.127632 0.511964 0.175133 -2.322040 -0.019537 1 0 0 0 0 0 0 625987
-0.004284 -0.000405 0.127631 0.611422 0.152111 -2.364754 -0.019568 1 0 0 0 0 0 0 626986
-0.004274 -0.000425 0.127610 0.568741 0.394559 -2.114716 -0.019598 1 0 0 0 0 0 0 627956
-0.004269 -0.000435 0.127603 0.635370 0.292670 -2.262894 -0.019630 1 0 0 0 0 0 0 628972
-0.004267 -0.000440 0.127600 0.675354 0.219213 -2.342692 -0.019661 1 0 0 0 0 0 0 629954
-0.004245 -0.000447 0.127590 0.423894 0.243746 -2.253881 -0.019692 1 0 0 0 0 0 0 630951
-0.004235 -0.000451 0.127586 0.538999 0.200257 -2.331990 -0.019723 1 0 0 0 0 0 0 631954
-0.004229 -0.000453 0.127585 0.619881 0.172888 -2.373748 -0.019756 1 0 0 0 0 0 0 632997
-0.004206 -0.000459 0.127575 0.391028 0.222182 -2.269553 -0.019787 1 0 0 0 0 0 0 633988
-0.004195 -0.000462 0.127571 0.517691 0.191314 -2.342108 -0.019819 1 0 0 0 0 0 0 635001
-0.004189 -0.000463 0.127570 0.604393 0.170251 -2.381644 -0.019849 1 0 0 0 0 0 0 635991
-0.004166 -0.000468 0.127560 0.378601 0.222720 -2.276586 -0.019881 1 0 0 0 0 0 0 636991
-0.004155 -0.000471 0.127557 0.506626 0.193458 -2.348777 -0.019911 1 0 0 0 0 0 0 637956
-0.004149 -0.000473 0.127556 0.594025 0.173208 -2.388262 -0.019942 1 0 0 0 0 0 0 638951
-0.004146 -0.000473 0.127555 0.640108 0.162570 -2.406094 -0.019973 1 0 0 0 0 0 0 639950
-0.004124 -0.000478 0.127546 0.392304 0.220778 -2.292139 -0.020006 1 0 0 0 0 0 0 640990
-0.004114 -0.000481 0.127542 0.509130 0.194479 -2.361182 -0.020037 1 0 0 0 0 0 0 641983
-0.004108 -0.000482 0.127541 0.590904 0.175760 -2.399501 -0.020068 1 0 0 0 0 0 0 642981
-0.004106 -0.000483 0.127541 0.634176 0.165856 -2.416816 -0.020098 1 0 0 0 0 0 0 643958
-0.004084 -0.000488 0.127531 0.385076 0.224411 -2.302524 -0.020131 1 0 0 0 0 0 0 644999
-0.004073 -0.000491 0.127528 0.501094 0.198326 -2.371530 -0.020162 1 0 0 0 0 0 0 645978
-0.004068 -0.000492 0.127526 0.582449 0.179713 -2.409873 -0.020193 1 0 0 0 0 0 0 646980
-0.004045 -0.000497 0.127517 0.354274 0.233305 -2.303838 -0.020224 1 0 0 0 0 0 0 647978
-0.004034 -0.000500 0.127513 0.480767 0.204732 -2.376211 -0.020255 1 0 0 0 0 0 0 648979
-0.004028 -0.000501 0.127512 0.567361 0.184861 -2.415922 -0.020288 1 0 0 0 0 0 0 650026
-0.004025 -0.000502 0.127511 0.612955 0.174388 -2.433568 -0.020318 1 0 0 0 0 0 0 650979
-0.004024 -0.000502 0.127511 0.636336 0.169187 -2.442564 -0.020349 1 0 0 0 0 0 0 651980
-0.004003 -0.000507 0.127502 0.377256 0.230083 -2.324482 -0.020380 1 0 0 0 0 0 0 652951
-0.003992 -0.000510 0.127499 0.488114 0.205285 -2.392575 -0.020411 1 0 0 0 0 0 0 653952
-0.003987 -0.000511 0.127497 0.566858 0.187320 -2.430545 -0.020442 1 0 0 0 0 0 0 654948
-0.003985 -0.000512 0.127497 0.608621 0.177826 -2.447804 -0.020473 1 0 0 0 0 0 0 655950
-0.003963 -0.000517 0.127487 0.358977 0.236492 -2.332895 -0.020505 1 0 0 0 0 0 0 656983
-0.003952 -0.000519 0.127484 0.474323 0.210589 -2.402072 -0.020536 1 0 0 0 0 0 0 657951
-0.003947 -0.000521 0.127483 0.555324 0.192041 -2.440485 -0.020567 1 0 0 0 0 0 0 658950
-0.003945 -0.000521 0.127482 0.598197 0.182264 -2.457894 -0.020598 1 0 0 0 0 0 0 659948
-0.003943 -0.000522 0.127482 0.620176 0.177456 -2.466787 -0.020630 1 0 0 0 0 0 0 660970
-0.003922 -0.000527 0.127473 0.360580 0.238473 -2.348357 -0.020661 1 0 0 0 0 0 0 661958
-0.003912 -0.000529 0.127469 0.470859 0.213827 -2.416656 -0.020693 1 0 0 0 0 0 0 662982
-0.003907 -0.000530 0.127468 0.549327 0.195908 -2.454582 -0.020723 1 0 0 0 0 0 0 663955
-0.003904 -0.000531 0.127468 0.590935 0.186458 -2.471928 -0.020755 1 0 0 0 0 0 0 664972
-0.003903 -0.000531 0.127468 0.612251 0.181769 -2.480608 -0.020786 1 0 0 0 0 0 0 665954
-0.003882 -0.000536 0.127458 0.352404 0.242891 -2.362025 -0.020817 1 0 0 0 0 0 0 666954
-0.003872 -0.000539 0.127455 0.462447 0.218271 -2.430363 -0.020849 1 0 0 0 0 0 0 667970
-0.003867 -0.000540 0.127454 0.540758 0.200404 -2.468359 -0.020880 1 0 0 0 0 0 0 668956
-0.003864 -0.000540 0.127453 0.582294 0.190982 -2.485688 -0.020911 1 0 0 0 0 0 0 669970
-0.003863 -0.000541 0.127453 0.603547 0.186300 -2.494377 -0.020942 1 0 0 0 0 0 0 670955
-0.003842 -0.000546 0.127444 0.343761 0.247379 -2.375670 -0.020974 1 0 0 0 0 0 0 671971
-0.003826 -0.000567 0.127451 0.378760 0.480319 -2.582336 -0.021005 1 0 0 0 0 0 0 672957
-0.003818 -0.000578 0.127453 0.483326 0.365029 -2.548945 -0.021035 1 0 0 0 0 0 0 673914
-0.003814 -0.000584 0.127454 0.545545 0.284419 -2.528255 -0.021065 1 0 0 0 0 0 0 674903
-0.003812 -0.000586 0.127454 0.578324 0.242033 -2.522105 -0.021097 1 0 0 0 0 0 0 675912
-0.003811 -0.000588 0.127454 0.595390 0.220764 -2.522082 -0.021128 1 0 0 0 0 0 0 676901
-0.003810 -0.000589 0.127454 0.604456 0.210258 -2.524506 -0.021160 1 0 0 0 0 0 0 677913
-0.003790 -0.000594 0.127445 0.338636 0.268437 -2.403126 -0.021190 1 0 0 0 0 0 0 678902
-0.003779 -0.000596 0.127442 0.445423 0.242492 -2.470782 -0.021222 1 0 0 0 0 0 0 679914
-0.003774 -0.000597 0.127441 0.522112 0.223942 -2.508564 -0.021253 1 0 0 0 0 0 0 680901
-0.003772 -0.000598 0.127440 0.562791 0.214222 -2.525801 -0.021285 1 0 0 0 0 0 0 681913
-0.003771 -0.000598 0.127440 0.583650 0.209368 -2.534475 -0.021315 1 0 0 0 0 0 0 682902
-0.003770 -0.000599 0.127440 0.594460 0.207097 -2.539999 -0.021347 1 0 0 0 0 0 0 683901
-0.003770 -0.000599 0.127440 0.600296 0.206123 -2.544439 -0.021378 1 0 0 0 0 0 0 684912
-0.003749 -0.000603 0.127430 0.332917 0.269017 -2.423615 -0.021409 1 0 0 0 0 0 0 685903
-0.003752 -0.000620 0.127416 0.616659 0.436708 -2.345353 -0.021441 1 0 0 0 0 0 0 686922
-0.003754 -0.000629 0.127411 0.627716 0.347699 -2.458510 -0.021472 1 0 0 0 0 0 0 687912
-0.003755 -0.000633 0.127409 0.619032 0.285730 -2.515814 -0.021503 1 0 0 0 0 0 0 688912
-0.003756 -0.000635 0.127408 0.613105 0.253083 -2.540384 -0.021535 1 0 0 0 0 0 0 689921
-0.003756 -0.000636 0.127408 0.610172 0.236653 -2.551733 -0.021566 1 0 0 0 0 0 0 690913
-0.003756 -0.000637 0.127408 0.609040 0.228573 -2.558266 -0.021597 1 0 0 0 0 0 0 691918
-0.003736 -0.000642 0.127399 0.338178 0.287922 -2.438123 -0.021629 1 0 0 0 0 0 0 692923
-0.003726 -0.000644 0.127395 0.442135 0.262653 -2.506324 -0.021659 1 0 0 0 0 0 0 693910
-0.003721 -0.000645 0.127394 0.517426 0.244463 -2.544405 -0.021691 1 0 0 0 0 0 0 694911
-0.003726 -0.000680 0.127393 0.660217 0.684023 -2.553433 -0.021722 1 0 0 0 0 0 0 695922
-0.003729 -0.000697 0.127393 0.642024 0.510220 -2.566198 -0.021753 1 0 0 0 0 0 0 696910
-0.003710 -0.000710 0.127383 0.353714 0.447316 -2.449179 -0.021786 1 0 0 0 0 0 0 697960
-0.003701 -0.000717 0.127380 0.447842 0.357025 -2.518564 -0.021816 1 0 0 0 0 0 0 698921
-0.003696 -0.000720 0.127378 0.518084 0.305972 -2.557096 -0.021847 1 0 0 0 0 0 0 699913
-0.003694 -0.000722 0.127378 0.555529 0.279938 -2.574544 -0.021878 1 0 0 0 0 0 0 700914
-0.003706 -0.000737 0.127367 0.752638 0.458138 -2.436819 -0.021910 1 0 0 0 0 0 0 701916
-0.003712 -0.000745 0.127363 0.697528 0.380290 -2.517628 -0.021941 1 0 0 0 0 0 0 702914
-0.003695 -0.000753 0.127352 0.383290 0.387778 -2.436941 -0.021972 1 0 0 0 0 0 0 703913
-0.003687 -0.000757 0.127348 0.463283 0.334944 -2.521003 -0.022003 1 0 0 0 0 0 0 704914
-0.003682 -0.000760 0.127346 0.526134 0.302771 -2.564914 -0.022035 1 0 0 0 0 0 0 705915
-0.003694 -0.000775 0.127335 0.737705 0.477264 -2.437677 -0.022066 1 0 0 0 0 0 0 706915
-0.003699 -0.000783 0.127331 0.689945 0.397638 -2.522506 -0.022097 1 0 0 0 0 0 0 707921
-0.003682 -0.000791 0.127320 0.379405 0.404138 -2.443087 -0.022128 1 0 0 0 0 0 0 708909
-0.003674 -0.000796 0.127316 0.461130 0.350893 -2.527725 -0.022160 1 0 0 0 0 0 0 709918
-0.003669 -0.000798 0.127315 0.524863 0.318513 -2.571842 -0.022191 1 0 0 0 0 0 0 710916
-0.003667 -0.000799 0.127314 0.558970 0.301831 -2.591273 -0.022222 1 0 0 0 0 0 0 711914
-0.003680 -0.000814 0.127303 0.754300 0.484595 -2.454004 -0.022253 1 0 0 0 0 0 0 712913
-0.003666 -0.000826 0.127289 0.427979 0.472375 -2.409712 -0.022285 1 0 0 0 0 0 0 713912
-0.003659 -0.000832 0.127285 0.487236 0.394683 -2.518737 -0.022316 1 0 0 0 0 0 0 714914
-0.003656 -0.000835 0.127283 0.538000 0.348491 -2.572834 -0.022347 1 0 0 0 0 0 0 715915
-0.003667 -0.000851 0.127271 0.743213 0.515665 -2.449175 -0.022379 1 0 0 0 0 0 0 716921
-0.003673 -0.000859 0.127267 0.692266 0.432554 -2.535370 -0.022410 1 0 0 0 0 0 0 717915
-0.003656 -0.000868 0.127256 0.380280 0.437285 -2.456287 -0.022441 1 0 0 0 0 0 0 718915
-0.003648 -0.000872 0.127252 0.461019 0.383268 -2.541131 -0.022472 1 0 0 0 0 0 0 719913
-0.003643 -0.000874 0.127251 0.524262 0.350518 -2.585333 -0.022503 1 0 0 0 0 0 0 720914
-0.003655 -0.000890 0.127239 0.735918 0.524550 -2.457844 -0.022535 1 0 0 0 0 0 0 721914
-0.003640 -0.000902 0.127226 0.418047 0.508007 -2.417110 -0.022566 1 0 0 0 0 0 0 722923
-0.003633 -0.000908 0.127221 0.481292 0.428248 -2.527538 -0.022597 1 0 0 0 0 0 0 723914
-0.003643 -0.000926 0.127208 0.711790 0.571872 -2.435144 -0.022628 1 0 0 0 0 0 0 724919
-0.003648 -0.000935 0.127203 0.675192 0.476436 -2.533897 -0.022660 1 0 0 0 0 0 0 725913
-0.003630 -0.000944 0.127192 0.370566 0.474839 -2.459260 -0.022691 1 0 0 0 0 0 0 726918
-0.003622 -0.000948 0.127188 0.454756 0.417744 -2.545856 -0.022722 1 0 0 0 0 0 0 727914
-0.003617 -0.000951 0.127187 0.519671 0.383468 -2.590643 -0.022753 1 0 0 0 0 0 0 728903
-0.003629 -0.000966 0.127175 0.732068 0.556589 -2.463179 -0.022785 1 0 0 0 0 0 0 729913
-0.003634 -0.000974 0.127171 0.684939 0.476832 -2.548216 -0.022816 1 0 0 0 0 0 0 730914
-0.003617 -0.000982 0.127160 0.375108 0.483118 -2.468305 -0.022847 1 0 0 0 0 0 0 731910
-0.003609 -0.000987 0.127156 0.456618 0.430100 -2.553127 -0.022878 1 0 0 0 0 0 0 732912
-0.003618 -0.001003 0.127144 0.697893 0.588542 -2.450078 -0.022910 1 0 0 0 0 0 0 733919
-0.003622 -0.001012 0.127139 0.667068 0.500904 -2.544999 -0.022941 1 0 0 0 0 0 0 734913
-0.003605 -0.001020 0.127128 0.365523 0.503189 -2.468692 -0.022972 1 0 0 0 0 0 0 735916
-0.003596 -0.001025 0.127124 0.451063 0.448178 -2.554807 -0.023003 1 0 0 0 0 0 0 736895
-0.003591 -0.001027 0.127123 0.516641 0.414929 -2.599494 -0.023035 1 0 0 0 0 0 0 737915
-0.003603 -0.001043 0.127111 0.729309 0.588432 -2.471644 -0.023065 1 0 0 0 0 0 0 738893
-0.003588 -0.001055 0.127097 0.412388 0.571985 -2.430656 -0.023097 1 0 0 0 0 0 0 739905
-0.003581 -0.001061 0.127092 0.475725 0.492544 -2.541334 -0.023128 1 0 0 0 0 0 0 740911
-0.003591 -0.001079 0.127080 0.706152 0.636022 -2.448734 -0.023161 1 0 0 0 0 0 0 741955
-0.003596 -0.001087 0.127075 0.669691 0.540961 -2.547666 -0.023193 1 0 0 0 0 0 0 742968
-0.003578 -0.001096 0.127064 0.365423 0.539428 -2.472519 -0.023223 1 0 0 0 0 0 0 743953
-0.003570 -0.001101 0.127060 0.449405 0.482637 -2.559384 -0.023255 1 0 0 0 0 0 0 744979
-0.003579 -0.001118 0.127047 0.691686 0.638907 -2.456409 -0.023284 1 0 0 0 0 0 0 745900
-0.003563 -0.001131 0.127033 0.391661 0.613383 -2.425433 -0.023316 1 0 0 0 0 0 0 746910
-0.003556 -0.001137 0.127028 0.463294 0.529443 -2.539917 -0.023347 1 0 0 0 0 0 0 747901
-0.003552 -0.001141 0.127027 0.520193 0.480121 -2.596006 -0.023378 1 0 0 0 0 0 0 748910
-0.003563 -0.001156 0.127015 0.728101 0.645162 -2.472103 -0.023409 1 0 0 0 0 0 0 749901
-0.003549 -0.001169 0.127001 0.409128 0.624680 -2.432375 -0.023440 1 0 0 0 0 0 0 750901
-0.003542 -0.001176 0.126996 0.471111 0.543380 -2.543765 -0.023472 1 0 0 0 0 0 0 751910
-0.003552 -0.001193 0.126983 0.700677 0.685705 -2.450900 -0.023503 1 0 0 0 0 0 0 752899
-0.003537 -0.001206 0.126969 0.394230 0.653158 -2.423497 -0.023534 1 0 0 0 0 0 0 753907
-0.003529 -0.001213 0.126964 0.462430 0.565761 -2.539492 -0.023566 1 0 0 0 0 0 0 754912
-0.003539 -0.001231 0.126951 0.695017 0.704944 -2.448219 -0.023597 1 0 0 0 0 0 0 755899
-0.003524 -0.001244 0.126937 0.390196 0.670879 -2.421362 -0.023628 1 0 0 0 0 0 0 756909
-0.003516 -0.001251 0.126932 0.459098 0.582762 -2.537574 -0.023659 1 0 0 0 0 0 0 757900
-0.003513 -0.001255 0.126930 0.514562 0.531383 -2.594263 -0.023691 1 0 0 0 0 0 0 758910
-0.003504 -0.001275 0.126909 0.452124 0.757834 -2.343538 -0.023722 1 0 0 0 0 0 0 759899
-0.003500 -0.001286 0.126901 0.505153 0.651445 -2.495401 -0.023753 1 0 0 0 0 0 0 760911
-0.003498 -0.001291 0.126899 0.538261 0.575775 -2.576523 -0.023784 1 0 0 0 0 0 0 761910
-0.003510 -0.001308 0.126887 0.732478 0.725771 -2.462565 -0.023816 1 0 0 0 0 0 0 762930
-0.003497 -0.001321 0.126873 0.406867 0.697844 -2.426254 -0.023847 1 0 0 0 0 0 0 763912
-0.003490 -0.001328 0.126868 0.465061 0.613067 -2.539234 -0.023879 1 0 0 0 0 0 0 764921
-0.003500 -0.001345 0.126855 0.692546 0.753334 -2.446562 -0.023910 1 0 0 0 0 0 0 765918
-0.003505 -0.001354 0.126850 0.654908 0.657464 -2.545939 -0.023941 1 0 0 0 0 0 0 766919
-0.003507 -0.001359 0.126849 0.620058 0.592705 -2.597096 -0.023972 1 0 0 0 0 0 0 767909
-0.003502 -0.001380 0.126827 0.508830 0.811236 -2.343969 -0.024003 1 0 0 0 0 0 0 768908
-0.003499 -0.001390 0.126820 0.537048 0.701284 -2.495307 -0.024035 1 0 0 0 0 0 0 769914
-0.003498 -0.001396 0.126817 0.557760 0.623846 -2.576256 -0.024066 1 0 0 0 0 0 0 770917
-0.003478 -0.001403 0.126806 0.299071 0.645394 -2.483063 -0.024097 1 0 0 0 0 0 0 771909
-0.003481 -0.001421 0.126792 0.584034 0.791994 -2.414525 -0.024129 1 0 0 0 0 0 0 772919
-0.003488 -0.001411 0.126776 0.671841 0.435169 -2.396553 -0.024160 1 0 0 0 0 0 0 773917
-0.003492 -0.001406 0.126770 0.637198 0.466913 -2.525275 -0.024191 1 0 0 0 0 0 0 774912
-0.003507 -0.001417 0.126757 0.788039 0.693194 -2.438907 -0.024222 1 0 0 0 0 0 0 775913
-0.003495 -0.001428 0.126743 0.439997 0.705834 -2.413767 -0.024253 1 0 0 0 0 0 0 776910
-0.003489 -0.001433 0.126738 0.486483 0.641730 -2.530982 -0.024285 1 0 0 0 0 0 0 777913
-0.003499 -0.001450 0.126725 0.707818 0.792034 -2.439430 -0.024316 1 0 0 0 0 0 0 778911
-0.003504 -0.001459 0.126720 0.667373 0.701565 -2.539464 -0.024347 1 0 0 0 0 0 0 779911
-0.003487 -0.001467 0.126709 0.361949 0.701999 -2.463738 -0.024379 1 0 0 0 0 0 0 780920
-0.003492 -0.001486 0.126694 0.621389 0.836426 -2.402349 -0.024410 1 0 0 0 0 0 0 781917
-0.003494 -0.001496 0.126689 0.620822 0.733049 -2.523368 -0.024441 1 0 0 0 0 0 0 782921
-0.003501 -0.001481 0.126676 0.681915 0.404446 -2.447296 -0.024472 1 0 0 0 0 0 0 783912
-0.003485 -0.001478 0.126663 0.377365 0.528464 -2.414972 -0.024503 1 0 0 0 0 0 0 784904
-0.003490 -0.001491 0.126646 0.631350 0.748585 -2.380011 -0.024535 1 0 0 0 0 0 0 785913
-0.003492 -0.001498 0.126641 0.627300 0.690343 -2.511649 -0.024566 1 0 0 0 0 0 0 786914
-0.003507 -0.001515 0.126627 0.787918 0.833537 -2.426816 -0.024597 1 0 0 0 0 0 0 787909
-0.003495 -0.001529 0.126613 0.444645 0.801168 -2.402365 -0.024628 1 0 0 0 0 0 0 788917
-0.003488 -0.001536 0.126608 0.493229 0.714292 -2.519851 -0.024659 1 0 0 0 0 0 0 789895
-0.003499 -0.001553 0.126595 0.715361 0.852963 -2.428110 -0.024691 1 0 0 0 0 0 0 790911
-0.003510 -0.001543 0.126580 0.751112 0.497464 -2.392364 -0.024722 1 0 0 0 0 0 0 791911
-0.003495 -0.001542 0.126565 0.419642 0.592845 -2.386110 -0.024753 1 0 0 0 0 0 0 792908
-0.003501 -0.001556 0.126549 0.658147 0.796865 -2.361414 -0.024784 1 0 0 0 0 0 0 793893
-0.003505 -0.001563 0.126543 0.646225 0.730670 -2.497098 -0.024816 1 0 0 0 0 0 0 794910
-0.003506 -0.001567 0.126541 0.625912 0.680342 -2.562379 -0.024847 1 0 0 0 0 0 0 795911
-0.003487 -0.001573 0.126531 0.345158 0.715842 -2.462101 -0.024878 1 0 0 0 0 0 0 796911
-0.003496 -0.001571 0.126506 0.693498 0.609790 -2.254489 -0.024910 1 0 0 0 0 0 0 797911
-0.003501 -0.001570 0.126497 0.673605 0.614296 -2.441594 -0.024941 1 0 0 0 0 0 0 798909
-0.003517 -0.001584 0.126482 0.818916 0.810666 -2.388130 -0.024972 1 0 0 0 0 0 0 799908
-0.003525 -0.001591 0.126477 0.736302 0.744884 -2.503612 -0.025003 1 0 0 0 0 0 0 800917
-0.003509 -0.001599 0.126466 0.409557 0.757567 -2.433235 -0.025035 1 0 0 0 0 0 0 801915
-0.003515 -0.001618 0.126450 0.657399 0.897881 -2.373285 -0.025065 1 0 0 0 0 0 0 802902
-0.003517 -0.001627 0.126445 0.651428 0.798063 -2.495199 -0.025097 1 0 0 0 0 0 0 803909
-0.003525 -0.001612 0.126433 0.709838 0.471247 -2.419586 -0.025128 1 0 0 0 0 0 0 804913
-0.003521 -0.001624 0.126408 0.580953 0.785038 -2.237714 -0.025160 1 0 0 0 0 0 0 805912
-0.003520 -0.001629 0.126399 0.592911 0.746452 -2.427680 -0.025191 1 0 0 0 0 0 0 806910
-0.003520 -0.001632 0.126396 0.604356 0.706757 -2.523556 -0.025222 1 0 0 0 0 0 0 807907
-0.003519 -0.001634 0.126394 0.610087 0.684767 -2.562705 -0.025253 1 0 0 0 0 0 0 808910
-0.003512 -0.001654 0.126373 0.520826 0.925046 -2.302361 -0.025285 1 0 0 0 0 0 0 809911
-0.003515 -0.001644 0.126356 0.635697 0.568329 -2.316311 -0.025316 1 0 0 0 0 0 0 810910
-0.003516 -0.001639 0.126349 0.635506 0.594985 -2.466093 -0.025347 1 0 0 0 0 0 0 811909
-0.003530 -0.001651 0.126336 0.804808 0.817216 -2.387062 -0.025378 1 0 0 0 0 0 0 812911
-0.003537 -0.001657 0.126331 0.736135 0.766343 -2.492308 -0.025410 1 0 0 0 0 0 0 813912
-0.003541 -0.001660 0.126329 0.685497 0.724440 -2.545464 -0.025441 1 0 0 0 0 0 0 814912
-0.003536 -0.001681 0.126308 0.566205 0.953064 -2.290991 -0.025472 1 0 0 0 0 0 0 815899
-0.003534 -0.001691 0.126300 0.590542 0.850194 -2.443540 -0.025507 1 0 0 0 0 0 0 817044
-0.003538 -0.001677 0.126287 0.684646 0.516718 -2.388590 -0.025536 1 0 0 0 0 0 0 817973
-0.003554 -0.001684 0.126272 0.844169 0.763960 -2.342203 -0.025567 1 0 0 0 0 0 0 818964
-0.003562 -0.001687 0.126266 0.764464 0.745895 -2.470008 -0.025598 1 0 0 0 0 0 0 819952
-0.003566 -0.001689 0.126264 0.707578 0.722386 -2.532762 -0.025634 1 0 0 0 0 0 0 821090
-0.003548 -0.001695 0.126254 0.408370 0.771291 -2.430725 -0.025661 1 0 0 0 0 0 0 821951
-0.003552 -0.001712 0.126239 0.671278 0.931417 -2.358389 -0.025697 1 0 0 0 0 0 0 823119
-0.003555 -0.001720 0.126233 0.673340 0.842014 -2.475264 -0.025723 1 0 0 0 0 0 0 823950
-0.003556 -0.001725 0.126231 0.660499 0.780251 -2.534175 -0.025759 1 0 0 0 0 0 0 825091
-0.003562 -0.001707 0.126221 0.727879 0.488094 -2.422856 -0.025790 1 0 0 0 0 0 0 826076
-0.003578 -0.001713 0.126206 0.873762 0.758215 -2.353644 -0.025821 1 0 0 0 0 0 0 827090
-0.003567 -0.001720 0.126191 0.518788 0.814169 -2.345155 -0.025848 1 0 0 0 0 0 0 827949
-0.003561 -0.001724 0.126185 0.560453 0.774499 -2.470491 -0.025887 1 0 0 0 0 0 0 829191
-0.003558 -0.001726 0.126183 0.601753 0.747230 -2.529350 -0.025913 1 0 0 0 0 0 0 830024
-0.003570 -0.001741 0.126171 0.800620 0.921701 -2.404226 -0.025945 1 0 0 0 0 0 0 831035
-0.003576 -0.001749 0.126167 0.748455 0.845586 -2.491827 -0.025975 1 0 0 0 0 0 0 832022
-0.003579 -0.001753 0.126166 0.706427 0.790994 -2.538479 -0.026007 1 0 0 0 0 0 0 833033
-0.003581 -0.001755 0.126165 0.683733 0.762190 -2.558547 -0.026038 1 0 0 0 0 0 0 834033
-0.003575 -0.001774 0.126144 0.580004 0.998675 -2.290328 -0.026069 1 0 0 0 0 0 0 835023
-0.003572 -0.001784 0.126137 0.612373 0.900381 -2.437363 -0.026097 1 0 0 0 0 0 0 835907
-0.003576 -0.001770 0.126124 0.710794 0.569460 -2.381371 -0.026132 1 0 0 0 0 0 0 837035
-0.003579 -0.001763 0.126119 0.695997 0.628894 -2.483284 -0.026159 1 0 0 0 0 0 0 837898
-0.003580 -0.001759 0.126118 0.681445 0.680946 -2.534583 -0.026195 1 0 0 0 0 0 0 839032
-0.003594 -0.001772 0.126106 0.849324 0.897684 -2.405689 -0.026222 1 0 0 0 0 0 0 839898
-0.003601 -0.001778 0.126102 0.781774 0.843364 -2.492681 -0.026257 1 0 0 0 0 0 0 841042
-0.003604 -0.001781 0.126100 0.731853 0.799543 -2.538461 -0.026284 1 0 0 0 0 0 0 841906
-0.003606 -0.001783 0.126100 0.705313 0.776196 -2.558375 -0.026316 1 0 0 0 0 0 0 842913
-0.003600 -0.001802 0.126079 0.599554 1.015292 -2.289962 -0.026347 1 0 0 0 0 0 0 843924
-0.003597 -0.001812 0.126071 0.631097 0.918624 -2.437312 -0.026378 1 0 0 0 0 0 0 844909
-0.003596 -0.001817 0.126068 0.653625 0.848072 -2.516893 -0.026413 1 0 0 0 0 0 0 846030
-0.003601 -0.001800 0.126057 0.740503 0.550869 -2.414127 -0.026444 1 0 0 0 0 0 0 847030
-0.003604 -0.001792 0.126053 0.719873 0.629486 -2.497148 -0.026472 1 0 0 0 0 0 0 847907
-0.003618 -0.001802 0.126041 0.878666 0.879828 -2.391219 -0.026507 1 0 0 0 0 0 0 849041
-0.003626 -0.001807 0.126036 0.805616 0.844153 -2.486934 -0.026539 1 0 0 0 0 0 0 850041
-0.003629 -0.001809 0.126035 0.752973 0.809952 -2.536513 -0.026570 1 0 0 0 0 0 0 851046
-0.003644 -0.001825 0.126023 0.900947 0.979737 -2.407340 -0.026601 1 0 0 0 0 0 0 852041
-0.003632 -0.001837 0.126009 0.554791 0.963763 -2.366246 -0.026632 1 0 0 0 0 0 0 853038
-0.003626 -0.001843 0.126004 0.601507 0.885996 -2.477687 -0.026663 1 0 0 0 0 0 0 854035
-0.003623 -0.001846 0.126002 0.645742 0.839802 -2.532135 -0.026695 1 0 0 0 0 0 0 855035
-0.003622 -0.001848 0.126002 0.669825 0.816130 -2.554921 -0.026726 1 0 0 0 0 0 0 856034
-0.003621 -0.001849 0.126001 0.682224 0.804530 -2.565144 -0.026757 1 0 0 0 0 0 0 857034
-0.003634 -0.001863 0.125990 0.864707 0.987423 -2.420354 -0.026788 1 0 0 0 0 0 0 858035
-0.003640 -0.001871 0.125986 0.804890 0.916289 -2.501201 -0.026820 1 0 0 0 0 0 0 859034
-0.003643 -0.001874 0.125985 0.758992 0.864173 -2.544957 -0.026847 1 0 0 0 0 0 0 859914
-0.003644 -0.001875 0.125953 0.717171 0.827249 -2.150282 -0.026879 1 0 0 0 0 0 0 860919
-0.003644 -0.001876 0.125942 0.716671 0.820291 -2.371222 -0.026914 1 0 0 0 0 0 0 862043
-0.003645 -0.001877 0.125938 0.715458 0.816349 -2.488141 -0.026941 1 0 0 0 0 0 0 862916
-0.003645 -0.001877 0.125936 0.714124 0.814280 -2.536120 -0.026975 1 0 0 0 0 0 0 864014
-0.003645 -0.001877 0.125936 0.713300 0.813367 -2.555590 -0.027007 1 0 0 0 0 0 0 865033
-0.003658 -0.001891 0.125925 0.888911 1.001437 -2.413923 -0.027038 1 0 0 0 0 0 0 866033
-0.003645 -0.001903 0.125911 0.557211 0.995094 -2.368359 -0.027070 1 0 0 0 0 0 0 867052
-0.003639 -0.001909 0.125906 0.611038 0.922323 -2.478154 -0.027101 1 0 0 0 0 0 0 868041
-0.003649 -0.001926 0.125893 0.834636 1.066739 -2.381299 -0.027132 1 0 0 0 0 0 0 869036
-0.003654 -0.001934 0.125888 0.797139 0.975611 -2.480811 -0.027163 1 0 0 0 0 0 0 870036
-0.003656 -0.001939 0.125887 0.762448 0.913267 -2.531372 -0.027191 1 0 0 0 0 0 0 870909
-0.003663 -0.001922 0.125876 0.818909 0.620988 -2.417688 -0.027225 1 0 0 0 0 0 0 872014
-0.003667 -0.001913 0.125872 0.783222 0.702258 -2.496764 -0.027257 1 0 0 0 0 0 0 873033
-0.003662 -0.001927 0.125850 0.665477 1.015481 -2.260546 -0.027290 1 0 0 0 0 0 0 874093
-0.003660 -0.001935 0.125842 0.690086 0.958645 -2.420740 -0.027317 1 0 0 0 0 0 0 874965
-0.003658 -0.001939 0.125839 0.709018 0.908262 -2.505162 -0.027353 1 0 0 0 0 0 0 876110
-0.003671 -0.001954 0.125827 0.894270 1.068693 -2.388766 -0.027384 1 0 0 0 0 0 0 877101
-0.003678 -0.001962 0.125823 0.835917 0.986389 -2.480351 -0.027415 1 0 0 0 0 0 0 878099
-0.003681 -0.001967 0.125821 0.790765 0.928737 -2.528322 -0.027447 1 0 0 0 0 0 0 879102
-0.003663 -0.001973 0.125811 0.498011 0.960374 -2.420889 -0.027477 1 0 0 0 0 0 0 880072
-0.003653 -0.001977 0.125807 0.587112 0.923411 -2.495571 -0.027509 1 0 0 0 0 0 0 881097
-0.003662 -0.001992 0.125795 0.830140 1.087389 -2.384443 -0.027540 1 0 0 0 0 0 0 882094
-0.003667 -0.002000 0.125790 0.802885 1.006587 -2.478871 -0.027572 1 0 0 0 0 0 0 883097
-0.003674 -0.001985 0.125779 0.848861 0.689794 -2.392552 -0.027603 1 0 0 0 0 0 0 884112
-0.003692 -0.001991 0.125763 0.981859 0.944959 -2.331425 -0.027634 1 0 0 0 0 0 0 885089
-0.003700 -0.001995 0.125758 0.890023 0.932459 -2.454765 -0.027665 1 0 0 0 0 0 0 886101
-0.003685 -0.002001 0.125746 0.558621 0.973603 -2.387377 -0.027696 1 0 0 0 0 0 0 887069
-0.003677 -0.002004 0.125742 0.626359 0.939900 -2.477684 -0.027727 1 0 0 0 0 0 0 888068
-0.003673 -0.002006 0.125740 0.682672 0.917372 -2.523240 -0.027758 1 0 0 0 0 0 0 889065
-0.003685 -0.002021 0.125729 0.888602 1.093522 -2.391463 -0.027789 1 0 0 0 0 0 0 890069
-0.003690 -0.002028 0.125724 0.841093 1.019622 -2.477525 -0.027821 1 0 0 0 0 0 0 891064
-0.003679 -0.002017 0.125703 0.608438 0.768252 -2.260158 -0.027852 1 0 0 0 0 0 0 892056
-0.003687 -0.002026 0.125685 0.837331 1.003195 -2.263204 -0.027884 1 0 0 0 0 0 0 893090
-0.003691 -0.002030 0.125678 0.816093 0.974822 -2.420745 -0.027915 1 0 0 0 0 0 0 894097
-0.003693 -0.002033 0.125675 0.790348 0.945327 -2.494556 -0.027946 1 0 0 0 0 0 0 895076
-0.003694 -0.002034 0.125674 0.775629 0.929128 -2.524494 -0.027978 1 0 0 0 0 0 0 896089
-0.003707 -0.002048 0.125663 0.943639 1.108775 -2.385815 -0.028008 1 0 0 0 0 0 0 897071
-0.003694 -0.002060 0.125649 0.608850 1.098858 -2.341636 -0.028040 1 0 0 0 0 0 0 898091
-0.003688 -0.002066 0.125644 0.660753 1.024588 -2.451952 -0.028071 1 0 0 0 0 0 0 899072
-0.003698 -0.002083 0.125631 0.882940 1.167736 -2.354487 -0.028103 1 0 0 0 0 0 0 900087
-0.003703 -0.002092 0.125627 0.845303 1.076712 -2.454201 -0.028134 1 0 0 0 0 0 0 901086
-0.003711 -0.002077 0.125615 0.885942 0.754630 -2.369650 -0.028163 1 0 0 0 0 0 0 902021
-0.003716 -0.002070 0.125611 0.840788 0.819331 -2.460156 -0.028194 1 0 0 0 0 0 0 903030
-0.003731 -0.002080 0.125598 0.986139 1.061437 -2.354860 -0.028225 1 0 0 0 0 0 0 904021
-0.003719 -0.002090 0.125584 0.639131 1.084821 -2.323918 -0.028257 1 0 0 0 0 0 0 905030
-0.003713 -0.002095 0.125579 0.684620 1.027418 -2.439095 -0.028288 1 0 0 0 0 0 0 906021
-0.003710 -0.002097 0.125577 0.728156 0.991419 -2.494765 -0.028320 1 0 0 0 0 0 0 907031
-0.003721 -0.002112 0.125565 0.927101 1.160236 -2.366142 -0.028350 1 0 0 0 0 0 0 908019
-0.003727 -0.002120 0.125561 0.876452 1.083134 -2.453713 -0.028382 1 0 0 0 0 0 0 909032
-0.003730 -0.002124 0.125559 0.835261 1.028141 -2.500111 -0.028413 1 0 0 0 0 0 0 910020
-0.003731 -0.002125 0.125528 0.795241 0.988500 -2.104915 -0.028444 1 0 0 0 0 0 0 911030
-0.003731 -0.002126 0.125517 0.796088 0.981569 -2.325805 -0.028475 1 0 0 0 0 0 0 912019
-0.003732 -0.002127 0.125512 0.795696 0.977799 -2.442981 -0.028507 1 0 0 0 0 0 0 913030
-0.003745 -0.002141 0.125500 0.969741 1.162924 -2.338627 -0.028538 1 0 0 0 0 0 0 914021
-0.003752 -0.002148 0.125495 0.906305 1.094033 -2.435243 -0.028569 1 0 0 0 0 0 0 915029
-0.003735 -0.002156 0.125484 0.590333 1.104889 -2.356904 -0.028600 1 0 0 0 0 0 0 916020
-0.003727 -0.002160 0.125480 0.665604 1.056161 -2.443148 -0.028632 1 0 0 0 0 0 0 917031
-0.003729 -0.002143 0.125469 0.801029 0.766211 -2.351893 -0.028663 1 0 0 0 0 0 0 918031
-0.003743 -0.002149 0.125453 0.982287 1.035255 -2.287737 -0.028694 1 0 0 0 0 0 0 919030
-0.003750 -0.002151 0.125448 0.915677 1.030561 -2.410354 -0.028726 1 0 0 0 0 0 0 920033
-0.003753 -0.002153 0.125446 0.865473 1.013742 -2.470483 -0.028757 1 0 0 0 0 0 0 921030
-0.003748 -0.002172 0.125424 0.745285 1.252995 -2.215299 -0.028789 1 0 0 0 0 0 0 922044
-0.003752 -0.002163 0.125406 0.845071 0.898792 -2.233632 -0.028819 1 0 0 0 0 0 0 923029
-0.003754 -0.002158 0.125400 0.837847 0.926410 -2.383912 -0.028851 1 0 0 0 0 0 0 924032
-0.003768 -0.002170 0.125386 1.002003 1.147106 -2.301761 -0.028882 1 0 0 0 0 0 0 925027
-0.003755 -0.002180 0.125372 0.664829 1.159789 -2.279481 -0.028913 1 0 0 0 0 0 0 926035
-0.003749 -0.002186 0.125367 0.714831 1.097199 -2.397844 -0.028945 1 0 0 0 0 0 0 927039
-0.003759 -0.002202 0.125354 0.935476 1.245588 -2.302432 -0.028976 1 0 0 0 0 0 0 928038
-0.003769 -0.002191 0.125339 0.972841 0.898000 -2.268048 -0.029007 1 0 0 0 0 0 0 929045
-0.003775 -0.002186 0.125334 0.912091 0.934645 -2.388289 -0.029038 1 0 0 0 0 0 0 930038
-0.003758 -0.002188 0.125322 0.604523 1.035168 -2.318139 -0.029070 1 0 0 0 0 0 0 931034
-0.003763 -0.002203 0.125307 0.859213 1.222034 -2.255143 -0.029101 1 0 0 0 0 0 0 932030
-0.003765 -0.002211 0.125301 0.859061 1.148904 -2.377710 -0.029132 1 0 0 0 0 0 0 933033
-0.003772 -0.002195 0.125289 0.920207 0.835312 -2.302416 -0.029163 1 0 0 0 0 0 0 934030
-0.003769 -0.002206 0.125264 0.792335 1.152507 -2.115750 -0.029195 1 0 0 0 0 0 0 935031
-0.003767 -0.002212 0.125255 0.805686 1.119521 -2.305977 -0.029226 1 0 0 0 0 0 0 936030
-0.003767 -0.002214 0.125252 0.817822 1.082705 -2.401402 -0.029257 1 0 0 0 0 0 0 937026
-0.003752 -0.002201 0.125231 0.631029 0.864050 -2.176379 -0.029289 1 0 0 0 0 0 0 938040
-0.003758 -0.002209 0.125213 0.883410 1.115981 -2.174282 -0.029320 1 0 0 0 0 0 0 939037
-0.003761 -0.002213 0.125206 0.874970 1.097343 -2.330386 -0.029351 1 0 0 0 0 0 0 940037
-0.003769 -0.002195 0.125193 0.930858 0.813066 -2.268160 -0.029382 1 0 0 0 0 0 0 941032
-0.003766 -0.002205 0.125168 0.800258 1.144719 -2.086132 -0.029413 1 0 0 0 0 0 0 942032
-0.003764 -0.002210 0.125159 0.812109 1.119122 -2.278116 -0.029445 1 0 0 0 0 0 0 943032
-0.003764 -0.002213 0.125156 0.823451 1.085971 -2.374110 -0.029476 1 0 0 0 0 0 0 944029
-0.003782 -0.002209 0.125133 1.078868 0.994374 -2.125003 -0.029507 1 0 0 0 0 0 0 945032
-0.003772 -0.002212 0.125116 0.725513 1.076006 -2.159300 -0.029538 1 0 0 0 0 0 0 946037
-0.003767 -0.002213 0.125109 0.759893 1.069859 -2.309585 -0.029570 1 0 0 0 0 0 0 947033
-0.003764 -0.002214 0.125107 0.796678 1.061365 -2.378672 -0.029600 1 0 0 0 0 0 0 948022
-0.003762 -0.002214 0.125075 0.798671 1.045394 -1.990376 -0.029632 1 0 0 0 0 0 0 949028
-0.003761 -0.002214 0.125064 0.821074 1.050991 -2.214384 -0.029663 1 0 0 0 0 0 0 950033
-0.003761 -0.002214 0.125060 0.831441 1.053436 -2.332340 -0.029694 1 0 0 0 0 0 0 951022
-0.003754 -0.002232 0.125038 0.742585 1.302621 -2.099094 -0.029726 1 0 0 0 0 0 0 952030
-0.003756 -0.002222 0.125020 0.857630 0.954615 -2.125903 -0.029757 1 0 0 0 0 0 0 953032
-0.003757 -0.002218 0.125013 0.858142 0.984842 -2.279084 -0.029788 1 0 0 0 0 0 0 954032
-0.003757 -0.002215 0.124980 0.833082 1.008265 -1.933396 -0.029819 1 0 0 0 0 0 0 955012
-0.003757 -0.002213 0.124968 0.840648 1.035330 -2.174097 -0.029850 1 0 0 0 0 0 0 956012
-0.003757 -0.002213 0.124964 0.843319 1.048606 -2.298170 -0.029882 1 0 0 0 0 0 0 957029
-0.003738 -0.002217 0.124953 0.576081 1.116429 -2.219356 -0.029913 1 0 0 0 0 0 0 958032
-0.003733 -0.002200 0.124939 0.751303 0.838735 -2.169047 -0.029944 1 0 0 0 0 0 0 959030
-0.003725 -0.002210 0.124913 0.705070 1.168871 -2.000515 -0.029976 1 0 0 0 0 0 0 960031
-0.003721 -0.002215 0.124904 0.761159 1.142465 -2.198507 -0.030007 1 0 0 0 0 0 0 961021
-0.003704 -0.002203 0.124881 0.602309 0.911045 -2.032529 -0.030038 1 0 0 0 0 0 0 962035
-0.003710 -0.002211 0.124861 0.867758 1.153622 -2.054026 -0.030069 1 0 0 0 0 0 0 963010
-0.003712 -0.002216 0.124854 0.865952 1.130351 -2.218811 -0.030101 1 0 0 0 0 0 0 964029
-0.003700 -0.002203 0.124832 0.657579 0.905636 -2.030642 -0.030132 1 0 0 0 0 0 0 965030
-0.003694 -0.002197 0.124824 0.721868 0.965694 -2.195707 -0.030163 1 0 0 0 0 0 0 966031
-0.003689 -0.002193 0.124791 0.751047 1.000652 -1.862671 -0.030195 1 0 0 0 0 0 0 967036
-0.003688 -0.002192 0.124779 0.787488 1.032940 -2.109078 -0.030226 1 0 0 0 0 0 0 968039
-0.003667 -0.002195 0.124765 0.537544 1.110139 -2.106278 -0.030257 1 0 0 0 0 0 0 969015
-0.003675 -0.002192 0.124738 0.894440 1.023446 -1.934166 -0.030288 1 0 0 0 0 0 0 970017
-0.003660 -0.002195 0.124719 0.615201 1.101308 -2.006813 -0.030319 1 0 0 0 0 0 0 971030
-0.003653 -0.002197 0.124713 0.687580 1.092639 -2.172196 -0.030351 1 0 0 0 0 0 0 972027
-0.003629 -0.002202 0.124701 0.476309 1.144159 -2.117646 -0.030382 1 0 0 0 0 0 0 973018
-0.003636 -0.002200 0.124675 0.854952 1.044538 -1.924929 -0.030413 1 0 0 0 0 0 0 974028
-0.003620 -0.002203 0.124656 0.587215 1.115960 -1.989729 -0.030444 1 0 0 0 0 0 0 975018
-0.003593 -0.002210 0.124640 0.398419 1.165553 -2.023306 -0.030475 1 0 0 0 0 0 0 976019
-0.003585 -0.002194 0.124624 0.631694 0.873688 -2.026952 -0.030507 1 0 0 0 0 0 0 977030
-0.003574 -0.002204 0.124598 0.616586 1.194876 -1.878444 -0.030538 1 0 0 0 0 0 0 978018
-0.003575 -0.002191 0.124578 0.762307 0.905346 -1.948534 -0.030569 1 0 0 0 0 0 0 979027
-0.003556 -0.002189 0.124562 0.510655 1.027225 -1.989062 -0.030600 1 0 0 0 0 0 0 980017
-0.003546 -0.002188 0.124556 0.610319 1.055704 -2.131495 -0.030632 1 0 0 0 0 0 0 981027
-0.003547 -0.002168 0.124544 0.756199 0.807196 -2.060776 -0.030663 1 0 0 0 0 0 0 982017
-0.003541 -0.002177 0.124518 0.675613 1.155950 -1.874326 -0.030695 1 0 0 0 0 0 0 983035
-0.003518 -0.002186 0.124500 0.445195 1.201265 -1.935927 -0.030726 1 0 0 0 0 0 0 984028
-0.003513 -0.002171 0.124483 0.642973 0.892843 -1.961443 -0.030757 1 0 0 0 0 0 0 985018
-0.003490 -0.002169 0.124467 0.434465 1.017473 -1.973974 -0.030788 1 0 0 0 0 0 0 986028
-0.003480 -0.002168 0.124462 0.557304 1.048777 -2.105303 -0.030819 1 0 0 0 0 0 0 987018
-0.003467 -0.002185 0.124439 0.548380 1.308320 -1.884412 -0.030851 1 0 0 0 0 0 0 988028
-0.003467 -0.002175 0.124421 0.703729 0.966772 -1.916879 -0.030882 1 0 0 0 0 0 0 989016
-0.003447 -0.002175 0.124405 0.458497 1.060413 -1.942429 -0.030913 1 0 0 0 0 0 0 990028
-0.003438 -0.002175 0.124399 0.561057 1.074740 -2.079617 -0.030944 1 0 0 0 0 0 0 991016
-0.003419 -0.002160 0.124377 0.442383 0.880608 -1.877086 -0.030976 1 0 0 0 0 0 0 992034
-0.003410 -0.002153 0.124369 0.553825 0.956669 -2.037738 -0.031007 1 0 0 0 0 0 0 993027
-0.003398 -0.002168 0.124346 0.533307 1.258437 -1.837636 -0.031038 1 0 0 0 0 0 0 994025
-0.003399 -0.002157 0.124327 0.681660 0.940114 -1.878724 -0.031070 1 0 0 0 0 0 0 995036
-0.003379 -0.002155 0.124311 0.433012 1.045246 -1.907113 -0.031101 1 0 0 0 0 0 0 996044
-0.003370 -0.002155 0.124305 0.533506 1.065354 -2.045495 -0.031132 1 0 0 0 0 0 0 997024
-0.003351 -0.002140 0.124284 0.414056 0.874207 -1.842998 -0.031163 1 0 0 0 0 0 0 998028
-0.003342 -0.002133 0.124276 0.524766 0.951629 -2.003951 -0.031195 1 0 0 0 0 0 0 999034
-0.003318 -0.002134 0.124263 0.329685 1.067678 -1.955646 -0.031226 1 0 0 0 0 0 1 23
-0.003311 -0.002115 0.124249 0.539874 0.817017 -1.919119 -0.031257 1 0 0 0 0 0 1 1039
-0.003301 -0.002125 0.124223 0.512990 1.158768 -1.754578 -0.031288 1 0 0 0 0 0 1 2025
-0.003297 -0.002129 0.124214 0.576502 1.138963 -1.954890 -0.031320 1 0 0 0 0 0 1 3060
-0.003275 -0.002136 0.124201 0.348263 1.169770 -1.922840 -0.031351 1 0 0 0 0 0 1 4036
-0.003270 -0.002121 0.124186 0.540558 0.872838 -1.892486 -0.031382 1 0 0 0 0 0 1 5029
-0.003248 -0.002118 0.124171 0.330153 1.004608 -1.881789 -0.031413 1 0 0 0 0 0 1 6030
-0.003237 -0.002116 0.124166 0.451197 1.040042 -2.005338 -0.031444 1 0 0 0 0 0 1 7029
-0.003217 -0.002101 0.124144 0.342791 0.856946 -1.796738 -0.031476 1 0 0 0 0 0 1 8028
-0.003208 -0.002094 0.124136 0.458490 0.938238 -1.955991 -0.031507 1 0 0 0 0 0 1 9027
-0.003203 -0.002090 0.124134 0.531554 0.995166 -2.037290 -0.031538 1 0 0 0 0 0 1 10030
-0.003181 -0.002093 0.124123 0.304003 1.086213 -1.939094 -0.031569 1 0 0 0 0 0 1 11028
-0.003176 -0.002075 0.124109 0.496454 0.822204 -1.883007 -0.031601 1 0 0 0 0 0 1 12035
-0.003167 -0.002085 0.124083 0.461279 1.156983 -1.711086 -0.031632 1 0 0 0 0 0 1 13029
-0.003162 -0.002090 0.124074 0.520049 1.133747 -1.908849 -0.031663 1 0 0 0 0 0 1 14037
-0.003141 -0.002097 0.124061 0.289955 1.162835 -1.875329 -0.031695 1 0 0 0 0 0 1 15033
-0.003130 -0.002100 0.124056 0.405891 1.123451 -1.980655 -0.031726 1 0 0 0 0 0 1 16027
-0.003111 -0.002088 0.124035 0.295995 0.900809 -1.764026 -0.031757 1 0 0 0 0 0 1 17028
-0.003101 -0.002081 0.124027 0.410568 0.962066 -1.920705 -0.031788 1 0 0 0 0 0 1 18033
-0.003083 -0.002064 0.124005 0.293200 0.811814 -1.733791 -0.031819 1 0 0 0 0 0 1 19026
-0.003074 -0.002055 0.123997 0.402971 0.911194 -1.902319 -0.031851 1 0 0 0 0 0 1 20034
-0.003049 -0.002055 0.123984 0.208233 1.038152 -1.855669 -0.031882 1 0 0 0 0 0 1 21033
-0.003051 -0.002069 0.123969 0.517371 1.237892 -1.805025 -0.031913 1 0 0 0 0 0 1 22030
-0.003057 -0.002057 0.123953 0.619246 0.914184 -1.794917 -0.031944 1 0 0 0 0 0 1 23009
-0.003040 -0.002056 0.123938 0.328322 1.020628 -1.793333 -0.031976 1 0 0 0 0 0 1 24028
-0.003032 -0.002055 0.123932 0.404560 1.042301 -1.921000 -0.032007 1 0 0 0 0 0 1 25027
-0.003015 -0.002041 0.123911 0.274065 0.852429 -1.712783 -0.032038 1 0 0 0 0 0 1 26029
-0.003006 -0.002033 0.123903 0.377710 0.929979 -1.872949 -0.032070 1 0 0 0 0 0 1 27032
-0.002982 -0.002034 0.123890 0.180333 1.045852 -1.822884 -0.032101 1 0 0 0 0 0 1 28032
-0.002970 -0.002035 0.123886 0.313028 1.053691 -1.922557 -0.032132 1 0 0 0 0 0 1 29033
-0.002950 -0.002021 0.123865 0.212188 0.855299 -1.703022 -0.032163 1 0 0 0 0 0 1 30030
-0.002941 -0.002014 0.123857 0.330593 0.928380 -1.859271 -0.032194 1 0 0 0 0 0 1 31029
-0.002949 -0.002024 0.123843 0.579947 1.167620 -1.788278 -0.032225 1 0 0 0 0 0 1 32020
-0.002939 -0.002015 0.123818 0.366495 0.931678 -1.629452 -0.032257 1 0 0 0 0 0 1 33031
-0.002934 -0.002010 0.123809 0.410595 0.969991 -1.819544 -0.032288 1 0 0 0 0 0 1 34021
-0.002913 -0.002013 0.123797 0.181716 1.064415 -1.781000 -0.032320 1 0 0 0 0 0 1 35032
-0.002907 -0.001995 0.123782 0.372881 0.803680 -1.748789 -0.032350 1 0 0 0 0 0 1 36009
-0.002905 -0.001986 0.123777 0.427208 0.892042 -1.868217 -0.032382 1 0 0 0 0 0 1 37028
-0.002897 -0.002000 0.123754 0.360145 1.204773 -1.641815 -0.032413 1 0 0 0 0 0 1 38028
-0.002893 -0.002007 0.123746 0.405841 1.151556 -1.808851 -0.032444 1 0 0 0 0 0 1 39027
-0.002878 -0.001996 0.123723 0.245804 0.906212 -1.625676 -0.032476 1 0 0 0 0 0 1 40025
-0.002870 -0.001991 0.123715 0.332293 0.953723 -1.796501 -0.032507 1 0 0 0 0 0 1 41029
-0.002866 -0.001988 0.123712 0.390452 0.993465 -1.881816 -0.032538 1 0 0 0 0 0 1 42028
-0.002845 -0.001992 0.123701 0.156723 1.075613 -1.783496 -0.032569 1 0 0 0 0 0 1 43027
-0.002840 -0.001974 0.123688 0.344402 0.808047 -1.728023 -0.032601 1 0 0 0 0 0 1 44026
-0.002838 -0.001966 0.123683 0.397048 0.892795 -1.838937 -0.032632 1 0 0 0 0 0 1 45019
-0.002830 -0.001980 0.123660 0.329549 1.203735 -1.609309 -0.032663 1 0 0 0 0 0 1 46027
-0.002832 -0.001968 0.123642 0.449504 0.892286 -1.638900 -0.032694 1 0 0 0 0 0 1 47016
-0.002833 -0.001962 0.123635 0.452279 0.938502 -1.793211 -0.032726 1 0 0 0 0 0 1 48026
-0.002814 -0.001964 0.123623 0.183017 1.041750 -1.731086 -0.032757 1 0 0 0 0 0 1 49017
-0.002823 -0.001959 0.123598 0.526553 0.972891 -1.538760 -0.032788 1 0 0 0 0 0 1 50025
-0.002828 -0.001957 0.123589 0.507015 0.996750 -1.731881 -0.032819 1 0 0 0 0 0 1 51025
-0.002811 -0.001961 0.123576 0.212702 1.074039 -1.695186 -0.032850 1 0 0 0 0 0 1 52015
-0.002803 -0.001963 0.123571 0.292258 1.061517 -1.800408 -0.032882 1 0 0 0 0 0 1 53026
-0.002804 -0.001945 0.123559 0.428557 0.792498 -1.714120 -0.032913 1 0 0 0 0 0 1 54017
-0.002785 -0.001940 0.123545 0.171832 0.941880 -1.671424 -0.032944 1 0 0 0 0 0 1 55025
-0.002776 -0.001938 0.123540 0.265799 0.987048 -1.783884 -0.032975 1 0 0 0 0 0 1 56015
-0.002785 -0.001951 0.123528 0.508993 1.192670 -1.686769 -0.033007 1 0 0 0 0 0 1 57026
-0.002769 -0.001962 0.123513 0.219198 1.195798 -1.652622 -0.033038 1 0 0 0 0 0 1 58016
-0.002768 -0.001949 0.123498 0.362589 0.872334 -1.632952 -0.033069 1 0 0 0 0 0 1 59025
-0.002767 -0.001942 0.123493 0.391232 0.926897 -1.757948 -0.033101 1 0 0 0 0 0 1 60034
-0.002747 -0.001943 0.123481 0.136887 1.035879 -1.683827 -0.033131 1 0 0 0 0 0 1 61015
-0.002756 -0.001939 0.123455 0.487700 0.970365 -1.487311 -0.033163 1 0 0 0 0 0 1 62027
-0.002760 -0.001937 0.123446 0.471867 0.995746 -1.678852 -0.033194 1 0 0 0 0 0 1 63015
-0.002763 -0.001936 0.123443 0.443036 1.013131 -1.773889 -0.033225 1 0 0 0 0 0 1 64022
-0.002744 -0.001940 0.123432 0.162739 1.082787 -1.678622 -0.033257 1 0 0 0 0 0 1 65033
-0.002754 -0.001937 0.123407 0.500839 0.995695 -1.473469 -0.033288 1 0 0 0 0 0 1 66032
-0.002759 -0.001935 0.123398 0.478851 1.010128 -1.661889 -0.033319 1 0 0 0 0 0 1 67022
-0.002761 -0.001935 0.123395 0.446999 1.022043 -1.755780 -0.033351 1 0 0 0 0 0 1 68039
-0.002743 -0.001939 0.123384 0.165254 1.088935 -1.660009 -0.033382 1 0 0 0 0 0 1 69023
-0.002753 -0.001936 0.123359 0.502468 1.000512 -1.454634 -0.033413 1 0 0 0 0 0 1 70022
-0.002758 -0.001934 0.123350 0.480144 1.014280 -1.643026 -0.033445 1 0 0 0 0 0 1 71031
-0.002741 -0.001938 0.123337 0.184974 1.086407 -1.604094 -0.033475 1 0 0 0 0 0 1 72022
-0.002732 -0.001940 0.123333 0.263533 1.071449 -1.708700 -0.033507 1 0 0 0 0 0 1 73031
-0.002728 -0.001941 0.123331 0.324526 1.058496 -1.758543 -0.033538 1 0 0 0 0 0 1 74017
-0.002745 -0.001937 0.123309 0.606539 0.980913 -1.490978 -0.033570 1 0 0 0 0 0 1 75035
-0.002734 -0.001939 0.123292 0.271737 1.066280 -1.513065 -0.033601 1 0 0 0 0 0 1 76036
-0.002728 -0.001940 0.123286 0.310210 1.063033 -1.661597 -0.033632 1 0 0 0 0 0 1 77027
-0.002731 -0.001922 0.123273 0.423454 0.799301 -1.592555 -0.033663 1 0 0 0 0 0 1 78031
-0.002746 -0.001927 0.123258 0.593205 1.076175 -1.537731 -0.033694 1 0 0 0 0 0 1 79009
-0.002753 -0.001929 0.123252 0.521509 1.076720 -1.661742 -0.033725 1 0 0 0 0 0 1 80008
-0.002737 -0.001935 0.123241 0.205994 1.123278 -1.588136 -0.033757 1 0 0 0 0 0 1 81028
-0.002730 -0.001938 0.123236 0.274865 1.093879 -1.679302 -0.033788 1 0 0 0 0 0 1 82028
-0.002744 -0.001934 0.123214 0.580566 1.002939 -1.436561 -0.033819 1 0 0 0 0 0 1 83026
-0.002752 -0.001932 0.123206 0.522638 1.020334 -1.601416 -0.033851 1 0 0 0 0 0 1 84027
-0.002736 -0.001936 0.123193 0.208094 1.094873 -1.552912 -0.033882 1 0 0 0 0 0 1 85033
-0.002729 -0.001938 0.123188 0.276568 1.081306 -1.654042 -0.033913 1 0 0 0 0 0 1 86029
-0.002738 -0.001953 0.123176 0.507211 1.255174 -1.551630 -0.033944 1 0 0 0 0 0 1 87028
-0.002748 -0.001941 0.123161 0.549603 0.925264 -1.511236 -0.033975 1 0 0 0 0 0 1 88008
-0.002734 -0.001940 0.123146 0.229222 1.027428 -1.496369 -0.034007 1 0 0 0 0 0 1 89023
-0.002727 -0.001940 0.123141 0.288559 1.047389 -1.620070 -0.034038 1 0 0 0 0 0 1 90031
-0.002723 -0.001939 0.123139 0.339122 1.053749 -1.677653 -0.034069 1 0 0 0 0 0 1 91029
-0.002740 -0.001934 0.123117 0.615529 0.985983 -1.412527 -0.034101 1 0 0 0 0 0 1 92030
-0.002749 -0.001932 0.123109 0.541290 1.015640 -1.568434 -0.034132 1 0 0 0 0 0 1 93028
-0.002753 -0.001930 0.123107 0.481423 1.035862 -1.649472 -0.034163 1 0 0 0 0 0 1 94029
-0.002736 -0.001934 0.123096 0.185972 1.106986 -1.548691 -0.034194 1 0 0 0 0 0 1 95023
-0.002746 -0.001931 0.123071 0.515410 1.020916 -1.341165 -0.034226 1 0 0 0 0 0 1 96026
-0.002751 -0.001930 0.123062 0.489715 1.035771 -1.528944 -0.034257 1 0 0 0 0 0 1 97030
-0.002754 -0.001929 0.123059 0.456040 1.047856 -1.622377 -0.034288 1 0 0 0 0 0 1 98029
-0.002755 -0.001929 0.123058 0.436587 1.054245 -1.658985 -0.034319 1 0 0 0 0 0 1 99025
-0.002756 -0.001929 0.123057 0.426542 1.057708 -1.673166 -0.034350 1 0 0 0 0 0 1 100017
-0.002749 -0.001947 0.123036 0.333442 1.306547 -1.395552 -0.034391 1 0 0 0 0 0 1 101308
-0.002752 -0.001937 0.123019 0.440387 0.963770 -1.406288 -0.034415 1 0 0 0 0 0 1 102099
-0.002754 -0.001932 0.123012 0.437190 0.993228 -1.553866 -0.034446 1 0 0 0 0 0 1 103064
-0.002754 -0.001930 0.123010 0.428714 1.027369 -1.621292 -0.034477 1 0 0 0 0 0 1 104060
-0.002768 -0.001943 0.122998 0.597977 1.232301 -1.496385 -0.034508 1 0 0 0 0 0 1 105056
-0.002774 -0.001949 0.122994 0.533295 1.175922 -1.583845 -0.034540 1 0 0 0 0 0 1 106090
-0.002764 -0.001938 0.122973 0.297033 0.935449 -1.358898 -0.034571 1 0 0 0 0 0 1 107086
-0.002759 -0.001932 0.122965 0.342312 0.985123 -1.514617 -0.034602 1 0 0 0 0 0 1 108069
-0.002756 -0.001930 0.122962 0.379728 1.026033 -1.594075 -0.034634 1 0 0 0 0 0 1 109082
-0.002755 -0.001928 0.122961 0.399462 1.048064 -1.625487 -0.034665 1 0 0 0 0 0 1 110092
-0.002755 -0.001928 0.122961 0.409369 1.059467 -1.637709 -0.034695 1 0 0 0 0 0 1 111059
-0.002767 -0.001941 0.122950 0.588924 1.251465 -1.491830 -0.034727 1 0 0 0 0 0 1 112061
-0.002779 -0.001929 0.122936 0.604182 0.932070 -1.434722 -0.034758 1 0 0 0 0 0 1 113060
-0.002766 -0.001927 0.122921 0.270526 1.039192 -1.413771 -0.034789 1 0 0 0 0 0 1 114060
-0.002759 -0.001927 0.122916 0.322974 1.061720 -1.535236 -0.034820 1 0 0 0 0 0 1 115058
-0.002756 -0.001926 0.122914 0.370086 1.069437 -1.591957 -0.034853 1 0 0 0 0 0 1 116103
-0.002767 -0.001940 0.122902 0.569902 1.258845 -1.462948 -0.034884 1 0 0 0 0 0 1 117093
-0.002773 -0.001947 0.122898 0.520904 1.194587 -1.548924 -0.034915 1 0 0 0 0 0 1 118092
-0.002782 -0.001931 0.122886 0.555252 0.889830 -1.456288 -0.034946 1 0 0 0 0 0 1 119087
-0.002786 -0.001924 0.122882 0.507775 0.958402 -1.544022 -0.034978 1 0 0 0 0 0 1 120094
-0.002788 -0.001920 0.122881 0.476837 1.014435 -1.587899 -0.035008 1 0 0 0 0 0 1 121078
-0.002789 -0.001918 0.122880 0.460478 1.044804 -1.605525 -0.035039 1 0 0 0 0 0 1 122069
-0.002790 -0.001917 0.122880 0.452293 1.060580 -1.612819 -0.035071 1 0 0 0 0 0 1 123080
-0.002784 -0.001935 0.122859 0.360002 1.315156 -1.331962 -0.035102 1 0 0 0 0 0 1 124065
-0.002786 -0.001925 0.122841 0.467474 0.976142 -1.341889 -0.035134 1 0 0 0 0 0 1 125080
-0.002788 -0.001920 0.122835 0.464686 1.007086 -1.489114 -0.035164 1 0 0 0 0 0 1 126066
-0.002788 -0.001918 0.122833 0.456425 1.041927 -1.556336 -0.035196 1 0 0 0 0 0 1 127064
-0.002789 -0.001917 0.122832 0.451282 1.061327 -1.582443 -0.035227 1 0 0 0 0 0 1 128082
-0.002789 -0.001916 0.122832 0.448605 1.071515 -1.592688 -0.035258 1 0 0 0 0 0 1 129066
-0.002789 -0.001916 0.122832 0.447355 1.076998 -1.597194 -0.035288 1 0 0 0 0 0 1 130024
-0.002789 -0.001916 0.122832 0.446905 1.080215 -1.599702 -0.035319 1 0 0 0 0 0 1 131012
-0.002802 -0.001929 0.122821 0.621225 1.268074 -1.450122 -0.035351 1 0 0 0 0 0 1 132023
-0.002814 -0.001917 0.122807 0.634060 0.946956 -1.391551 -0.035381 1 0 0 0 0 0 1 133013
-0.002820 -0.001911 0.122802 0.562081 0.992495 -1.503142 -0.035413 1 0 0 0 0 0 1 134014
-0.002823 -0.001908 0.122800 0.517327 1.035409 -1.556619 -0.035444 1 0 0 0 0 0 1 135013
-0.002825 -0.001907 0.122799 0.493853 1.058989 -1.577745 -0.035475 1 0 0 0 0 0 1 136022
-0.002806 -0.001911 0.122789 0.219279 1.131783 -1.453242 -0.035506 1 0 0 0 0 0 1 137011
-0.002797 -0.001913 0.122786 0.310053 1.117470 -1.524845 -0.035538 1 0 0 0 0 0 1 138023
-0.002793 -0.001914 0.122785 0.377572 1.105039 -1.562497 -0.035569 1 0 0 0 0 0 1 139012
-0.002790 -0.001914 0.122784 0.413429 1.098542 -1.577868 -0.035601 1 0 0 0 0 0 1 140024
-0.002795 -0.001896 0.122774 0.506041 0.839250 -1.447034 -0.035632 1 0 0 0 0 0 1 141024
-0.002797 -0.001886 0.122770 0.489701 0.932122 -1.520053 -0.035663 1 0 0 0 0 0 1 142013
-0.002798 -0.001882 0.122769 0.474624 1.000561 -1.558606 -0.035694 1 0 0 0 0 0 1 143022
-0.002799 -0.001879 0.122768 0.466284 1.037157 -1.574286 -0.035725 1 0 0 0 0 0 1 144012
-0.002812 -0.001892 0.122757 0.636480 1.241890 -1.429455 -0.035757 1 0 0 0 0 0 1 145033
-0.002819 -0.001898 0.122753 0.572868 1.185606 -1.509717 -0.035788 1 0 0 0 0 0 1 146034
-0.002822 -0.001902 0.122752 0.525486 1.141331 -1.552000 -0.035819 1 0 0 0 0 0 1 147021
-0.002824 -0.001903 0.122751 0.500112 1.117814 -1.569152 -0.035851 1 0 0 0 0 0 1 148033
-0.002830 -0.001885 0.122741 0.561683 0.849918 -1.438807 -0.035882 1 0 0 0 0 0 1 149020
-0.002833 -0.001876 0.122737 0.529855 0.938366 -1.512091 -0.035913 1 0 0 0 0 0 1 150024
-0.002835 -0.001872 0.122736 0.507048 1.004602 -1.550722 -0.035944 1 0 0 0 0 0 1 151029
-0.002817 -0.001874 0.122726 0.232031 1.100604 -1.433421 -0.035976 1 0 0 0 0 0 1 152027
-0.002807 -0.001875 0.122722 0.322361 1.097995 -1.507589 -0.036006 1 0 0 0 0 0 1 153009
-0.002803 -0.001876 0.122721 0.389637 1.091460 -1.546178 -0.036038 1 0 0 0 0 0 1 154030
-0.002801 -0.001876 0.122720 0.425395 1.087943 -1.561938 -0.036072 1 0 0 0 0 0 1 155109
-0.002799 -0.001876 0.122720 0.443493 1.086387 -1.568359 -0.036101 1 0 0 0 0 0 1 156034
-0.002804 -0.001857 0.122710 0.527091 0.829785 -1.434034 -0.036132 1 0 0 0 0 0 1 157026
-0.002807 -0.001848 0.122706 0.506339 0.923801 -1.505949 -0.036163 1 0 0 0 0 0 1 158026
-0.002821 -0.001857 0.122694 0.663448 1.178646 -1.392595 -0.036194 1 0 0 0 0 0 1 159007
-0.002828 -0.001862 0.122690 0.592449 1.149420 -1.485159 -0.036226 1 0 0 0 0 0 1 160024
-0.002832 -0.001864 0.122688 0.541195 1.118836 -1.531884 -0.036257 1 0 0 0 0 0 1 161023
-0.002834 -0.001865 0.122688 0.513811 1.102118 -1.550557 -0.036288 1 0 0 0 0 0 1 162026
-0.002835 -0.001866 0.122687 0.500013 1.093931 -1.558155 -0.036319 1 0 0 0 0 0 1 163023
-0.002835 -0.001866 0.122687 0.493255 1.090251 -1.561732 -0.036351 1 0 0 0 0 0 1 164036
-0.002835 -0.001866 0.122687 0.490059 1.088866 -1.563848 -0.036382 1 0 0 0 0 0 1 165034
-0.002835 -0.001866 0.122687 0.488664 1.088629 -1.565483 -0.036413 1 0 0 0 0 0 1 166035
-0.002841 -0.001848 0.122677 0.562486 0.832700 -1.429283 -0.036444 1 0 0 0 0 0 1 167028
-0.002825 -0.001843 0.122664 0.274077 0.987508 -1.367515 -0.036476 1 0 0 0 0 0 1 168026
-0.002816 -0.001840 0.122659 0.350789 1.035722 -1.473060 -0.036507 1 0 0 0 0 0 1 169022
-0.002812 -0.001839 0.122657 0.410267 1.056503 -1.523824 -0.036538 1 0 0 0 0 0 1 170009
-0.002810 -0.001839 0.122657 0.441892 1.066706 -1.543859 -0.036569 1 0 0 0 0 0 1 171009
-0.002809 -0.001838 0.122657 0.457960 1.072116 -1.551959 -0.036601 1 0 0 0 0 0 1 172031
-0.002809 -0.001838 0.122656 0.466140 1.075217 -1.555671 -0.036632 1 0 0 0 0 0 1 173029
-0.002809 -0.001838 0.122656 0.470409 1.077204 -1.557834 -0.036663 1 0 0 0 0 0 1 174025
-0.002809 -0.001838 0.122656 0.472744 1.078666 -1.559455 -0.036694 1 0 0 0 0 0 1 175026
-0.002814 -0.001819 0.122646 0.548413 0.823603 -1.423115 -0.036725 1 0 0 0 0 0 1 176004
-0.002817 -0.001810 0.122643 0.523835 0.918210 -1.494470 -0.036757 1 0 0 0 0 0 1 177024
-0.002818 -0.001805 0.122641 0.504650 0.987479 -1.532383 -0.036788 1 0 0 0 0 0 1 178025
-0.002819 -0.001803 0.122641 0.494278 1.024484 -1.547807 -0.036819 1 0 0 0 0 0 1 179022
-0.002819 -0.001802 0.122641 0.489077 1.043568 -1.554226 -0.036851 1 0 0 0 0 0 1 180030
-0.002800 -0.001806 0.122631 0.223741 1.114103 -1.424152 -0.036881 1 0 0 0 0 0 1 181007
-0.002791 -0.001808 0.122628 0.318951 1.098609 -1.493772 -0.036913 1 0 0 0 0 0 1 182029
-0.002799 -0.001822 0.122615 0.563130 1.271613 -1.379176 -0.036944 1 0 0 0 0 0 1 183028
-0.002803 -0.001830 0.122611 0.538590 1.198729 -1.471121 -0.036975 1 0 0 0 0 0 1 184022
-0.002811 -0.001815 0.122599 0.585195 0.889889 -1.379761 -0.037007 1 0 0 0 0 0 1 185031
-0.002815 -0.001807 0.122595 0.544173 0.955595 -1.468385 -0.037040 1 0 0 0 0 0 1 186091
-0.002817 -0.001804 0.122594 0.516454 1.010113 -1.512464 -0.037071 1 0 0 0 0 0 1 187085
-0.002818 -0.001802 0.122593 0.501729 1.039714 -1.530061 -0.037103 1 0 0 0 0 0 1 188088
-0.002818 -0.001801 0.122593 0.494339 1.055019 -1.537187 -0.037133 1 0 0 0 0 0 1 189058
-0.002799 -0.001805 0.122583 0.227898 1.123685 -1.407329 -0.037164 1 0 0 0 0 0 1 190059
-0.002790 -0.001807 0.122579 0.322468 1.107262 -1.476990 -0.037195 1 0 0 0 0 0 1 191057
-0.002785 -0.001808 0.122578 0.391855 1.093810 -1.513889 -0.037227 1 0 0 0 0 0 1 192057
-0.002788 -0.001790 0.122568 0.502962 0.830613 -1.390949 -0.037258 1 0 0 0 0 0 1 193057
-0.002790 -0.001781 0.122564 0.496194 0.920768 -1.467223 -0.037289 1 0 0 0 0 0 1 194061
-0.002791 -0.001776 0.122563 0.485899 0.987752 -1.506835 -0.037320 1 0 0 0 0 0 1 195055
-0.002791 -0.001774 0.122562 0.479961 1.023641 -1.522872 -0.037352 1 0 0 0 0 0 1 196085
-0.002772 -0.001777 0.122552 0.214131 1.102665 -1.396066 -0.037383 1 0 0 0 0 0 1 197056
-0.002762 -0.001779 0.122549 0.308831 1.091423 -1.466903 -0.037414 1 0 0 0 0 0 1 198048
-0.002758 -0.001780 0.122547 0.378283 1.080567 -1.504221 -0.037446 1 0 0 0 0 0 1 199064
-0.002755 -0.001780 0.122547 0.415102 1.074844 -1.519377 -0.037477 1 0 0 0 0 0 1 200078
-0.002760 -0.001762 0.122537 0.508090 0.816127 -1.387585 -0.037508 1 0 0 0 0 0 1 201061
-0.002743 -0.001757 0.122523 0.229405 0.969097 -1.327215 -0.037540 1 0 0 0 0 0 1 202086
-0.002734 -0.001755 0.122518 0.310533 1.016294 -1.433440 -0.037571 1 0 0 0 0 0 1 203064
-0.002730 -0.001753 0.122517 0.372191 1.036616 -1.484406 -0.037602 1 0 0 0 0 0 1 204079
-0.002728 -0.001753 0.122516 0.404886 1.046551 -1.504442 -0.037633 1 0 0 0 0 0 1 205061
-0.002727 -0.001753 0.122516 0.421464 1.051819 -1.512483 -0.037665 1 0 0 0 0 0 1 206079
-0.002727 -0.001753 0.122516 0.429893 1.054830 -1.516113 -0.037695 1 0 0 0 0 0 1 207062
-0.002726 -0.001752 0.122516 0.434270 1.056770 -1.518234 -0.037727 1 0 0 0 0 0 1 208079
-0.002707 -0.001757 0.122506 0.173920 1.118706 -1.386135 -0.037758 1 0 0 0 0 0 1 209062
-0.002710 -0.001773 0.122491 0.445839 1.285114 -1.303924 -0.037790 1 0 0 0 0 0 1 210080
-0.002717 -0.001762 0.122476 0.529439 0.947903 -1.279315 -0.037820 1 0 0 0 0 0 1 211063
-0.002721 -0.001757 0.122471 0.494975 0.983693 -1.404378 -0.037852 1 0 0 0 0 0 1 212061
-0.002723 -0.001754 0.122469 0.469077 1.021533 -1.462594 -0.037884 1 0 0 0 0 0 1 213080
-0.002705 -0.001757 0.122458 0.192346 1.103012 -1.351464 -0.037913 1 0 0 0 0 0 1 214011
-0.002696 -0.001759 0.122455 0.281050 1.093119 -1.428188 -0.037944 1 0 0 0 0 0 1 215021
-0.002691 -0.001760 0.122453 0.347387 1.082921 -1.467535 -0.037975 1 0 0 0 0 0 1 216021
-0.002689 -0.001760 0.122453 0.382600 1.077473 -1.483348 -0.038006 1 0 0 0 0 0 1 217009
-0.002693 -0.001742 0.122443 0.474800 0.818992 -1.351668 -0.038038 1 0 0 0 0 0 1 218011
-0.002695 -0.001733 0.122439 0.458442 0.911282 -1.424825 -0.038069 1 0 0 0 0 0 1 219022
-0.002677 -0.001732 0.122428 0.180798 1.039869 -1.329490 -0.038100 1 0 0 0 0 0 1 220009
-0.002668 -0.001732 0.122424 0.268203 1.055391 -1.412898 -0.038132 1 0 0 0 0 0 1 221020
-0.002664 -0.001732 0.122423 0.333751 1.058045 -1.454683 -0.038163 1 0 0 0 0 0 1 222011
-0.002662 -0.001732 0.122422 0.368557 1.059028 -1.471365 -0.038194 1 0 0 0 0 0 1 223010
-0.002661 -0.001732 0.122422 0.386197 1.059801 -1.478164 -0.038225 1 0 0 0 0 0 1 224021
-0.002646 -0.001718 0.122402 0.206987 0.865106 -1.209111 -0.038256 1 0 0 0 0 0 1 225009
-0.002639 -0.001711 0.122395 0.281849 0.938080 -1.349070 -0.038288 1 0 0 0 0 0 1 226020
-0.002636 -0.001708 0.122392 0.334280 0.990828 -1.422576 -0.038320 1 0 0 0 0 0 1 227035
-0.002634 -0.001706 0.122391 0.361573 1.018784 -1.451572 -0.038350 1 0 0 0 0 0 1 228018
-0.002633 -0.001705 0.122391 0.375297 1.033176 -1.462805 -0.038382 1 0 0 0 0 0 1 229020
-0.002633 -0.001705 0.122391 0.382212 1.040745 -1.467553 -0.038413 1 0 0 0 0 0 1 230020
-0.002633 -0.001704 0.122391 0.385817 1.044930 -1.470015 -0.038444 1 0 0 0 0 0 1 231021
-0.002613 -0.001709 0.122381 0.125311 1.107984 -1.337594 -0.038476 1 0 0 0 0 0 1 232027
-0.002604 -0.001711 0.122378 0.222011 1.088777 -1.406846 -0.038506 1 0 0 0 0 0 1 233000
-0.002617 -0.001707 0.122355 0.541610 1.004319 -1.154033 -0.038538 1 0 0 0 0 0 1 234025
-0.002624 -0.001705 0.122347 0.491976 1.023555 -1.315702 -0.038569 1 0 0 0 0 0 1 235022
-0.002628 -0.001704 0.122344 0.444673 1.038461 -1.398406 -0.038601 1 0 0 0 0 0 1 236023
-0.002630 -0.001704 0.122343 0.418329 1.046380 -1.430792 -0.038632 1 0 0 0 0 0 1 237019
-0.002631 -0.001704 0.122343 0.404811 1.050617 -1.443194 -0.038663 1 0 0 0 0 0 1 238025
-0.002612 -0.001708 0.122333 0.135683 1.113611 -1.314250 -0.038694 1 0 0 0 0 0 1 239025
-0.002602 -0.001710 0.122330 0.227945 1.094398 -1.384762 -0.038725 1 0 0 0 0 0 1 240020
-0.002598 -0.001711 0.122328 0.296090 1.079587 -1.421899 -0.038757 1 0 0 0 0 0 1 241027
-0.002601 -0.001693 0.122318 0.406586 0.815906 -1.298498 -0.038788 1 0 0 0 0 0 1 242032
-0.002603 -0.001684 0.122314 0.399450 0.905153 -1.374750 -0.038819 1 0 0 0 0 0 1 243025
-0.002603 -0.001680 0.122313 0.388997 0.971636 -1.414283 -0.038851 1 0 0 0 0 0 1 244027
-0.002604 -0.001677 0.122312 0.382923 1.007212 -1.430125 -0.038882 1 0 0 0 0 0 1 245019
-0.002604 -0.001676 0.122312 0.379854 1.025563 -1.436602 -0.038913 1 0 0 0 0 0 1 246031
-0.002590 -0.001661 0.122292 0.190370 0.839807 -1.166850 -0.038944 1 0 0 0 0 0 1 247022
-0.002584 -0.001654 0.122285 0.259802 0.916913 -1.306851 -0.038975 1 0 0 0 0 0 1 248020
-0.002581 -0.001650 0.122282 0.309499 0.971712 -1.380327 -0.039007 1 0 0 0 0 0 1 249021
-0.002579 -0.001649 0.122282 0.335437 1.000704 -1.409296 -0.039038 1 0 0 0 0 0 1 250022
-0.002578 -0.001648 0.122281 0.348448 1.015601 -1.420457 -0.039069 1 0 0 0 0 0 1 251022
-0.002578 -0.001647 0.122281 0.355015 1.023420 -1.425163 -0.039101 1 0 0 0 0 0 1 252024
-0.002590 -0.001661 0.122270 0.533343 1.214098 -1.276407 -0.039132 1 0 0 0 0 0 1 253019
-0.002597 -0.001668 0.122266 0.473803 1.150762 -1.354536 -0.039163 1 0 0 0 0 0 1 254028
-0.002600 -0.001671 0.122265 0.428479 1.103042 -1.395770 -0.039194 1 0 0 0 0 0 1 255025
-0.002602 -0.001673 0.122264 0.404108 1.077730 -1.412302 -0.039225 1 0 0 0 0 0 1 256020
-0.002608 -0.001655 0.122254 0.466107 0.809402 -1.280371 -0.039257 1 0 0 0 0 0 1 257023
-0.002592 -0.001650 0.122240 0.172287 0.956744 -1.219392 -0.039288 1 0 0 0 0 0 1 258030
-0.002584 -0.001648 0.122236 0.245010 1.001164 -1.325826 -0.039319 1 0 0 0 0 0 1 259026
-0.002580 -0.001647 0.122234 0.302388 1.020081 -1.376751 -0.039351 1 0 0 0 0 0 1 260024
-0.002578 -0.001647 0.122233 0.332951 1.029342 -1.396665 -0.039382 1 0 0 0 0 0 1 261021
-0.002577 -0.001647 0.122233 0.348403 1.034224 -1.404527 -0.039413 1 0 0 0 0 0 1 262021
-0.002577 -0.001646 0.122233 0.356247 1.037030 -1.408027 -0.039444 1 0 0 0 0 0 1 263019
-0.002577 -0.001646 0.122233 0.360288 1.038828 -1.409979 -0.039475 1 0 0 0 0 0 1 264018
-0.002582 -0.001628 0.122223 0.436764 0.784339 -1.272661 -0.039507 1 0 0 0 0 0 1 265020
-0.002585 -0.001618 0.122219 0.412611 0.877974 -1.344092 -0.039538 1 0 0 0 0 0 1 266021
-0.002586 -0.001614 0.122218 0.393684 0.946649 -1.381866 -0.039569 1 0 0 0 0 0 1 267013
-0.002587 -0.001611 0.122218 0.383391 0.983351 -1.397095 -0.039600 1 0 0 0 0 0 1 268022
-0.002587 -0.001610 0.122217 0.378195 1.002218 -1.403279 -0.039632 1 0 0 0 0 0 1 269022
-0.002587 -0.001610 0.122217 0.375694 1.012048 -1.406192 -0.039663 1 0 0 0 0 0 1 270022
-0.002587 -0.001609 0.122217 0.374572 1.017365 -1.407931 -0.039694 1 0 0 0 0 0 1 271019
-0.002587 -0.001609 0.122217 0.374154 1.020411 -1.409273 -0.039725 1 0 0 0 0 0 1 272020
-0.002587 -0.001609 0.122217 0.374090 1.022332 -1.410449 -0.039757 1 0 0 0 0 0 1 273018
-0.002588 -0.001609 0.122217 0.374196 1.023711 -1.411596 -0.039788 1 0 0 0 0 0 1 274022
-0.002588 -0.001609 0.122217 0.374415 1.024784 -1.412702 -0.039819 1 0 0 0 0 0 1 275019
-0.002588 -0.001609 0.122217 0.374645 1.025730 -1.413823 -0.039850 1 0 0 0 0 0 1 276019
-0.002593 -0.001590 0.122207 0.449238 0.770824 -1.276000 -0.039882 1 0 0 0 0 0 1 277020
-0.002609 -0.001595 0.122193 0.599174 1.050659 -1.196177 -0.039913 1 0 0 0 0 0 1 278021
-0.002617 -0.001597 0.122187 0.518553 1.053335 -1.310434 -0.039944 1 0 0 0 0 0 1 279020
-0.002621 -0.001598 0.122186 0.461724 1.040556 -1.365509 -0.039975 1 0 0 0 0 0 1 280010
-0.002623 -0.001599 0.122185 0.431420 1.032858 -1.387023 -0.040007 1 0 0 0 0 0 1 281018
-0.002624 -0.001599 0.122185 0.416091 1.029186 -1.395493 -0.040039 1 0 0 0 0 0 1 282062
-0.002605 -0.001603 0.122175 0.145969 1.088282 -1.264874 -0.040071 1 0 0 0 0 0 1 283076
-0.002596 -0.001606 0.122171 0.237475 1.067057 -1.334774 -0.040102 1 0 0 0 0 0 1 284060
-0.002591 -0.001607 0.122170 0.305231 1.051228 -1.371617 -0.040133 1 0 0 0 0 0 1 285060
-0.002594 -0.001589 0.122159 0.415444 0.787174 -1.247394 -0.040163 1 0 0 0 0 0 1 286018
-0.002596 -0.001580 0.122156 0.408348 0.875684 -1.323680 -0.040194 1 0 0 0 0 0 1 287008
-0.002597 -0.001575 0.122154 0.397930 0.941738 -1.363198 -0.040225 1 0 0 0 0 0 1 288019
-0.002597 -0.001573 0.122154 0.391863 0.977108 -1.378973 -0.040256 1 0 0 0 0 0 1 289008
-0.002597 -0.001572 0.122154 0.388791 0.995315 -1.385357 -0.040288 1 0 0 0 0 0 1 290019
-0.002598 -0.001572 0.122154 0.387351 1.004801 -1.388323 -0.040319 1 0 0 0 0 0 1 291025
-0.002598 -0.001571 0.122154 0.386760 1.009906 -1.390032 -0.040350 1 0 0 0 0 0 1 292008
-0.002598 -0.001571 0.122154 0.386615 1.012869 -1.391355 -0.040382 1 0 0 0 0 0 1 293019
-0.002598 -0.001571 0.122154 0.386672 1.014723 -1.392513 -0.040413 1 0 0 0 0 0 1 294008
-0.002598 -0.001571 0.122154 0.386868 1.016055 -1.393628 -0.040444 1 0 0 0 0 0 1 295017
-0.002598 -0.001571 0.122154 0.387117 1.017107 -1.394695 -0.040475 1 0 0 0 0 0 1 296008
-0.002598 -0.001571 0.122154 0.387380 1.018036 -1.395787 -0.040507 1 0 0 0 0 0 1 297018
-0.002603 -0.001552 0.122143 0.461931 0.763133 -1.257666 -0.040538 1 0 0 0 0 0 1 298008
-0.002606 -0.001543 0.122140 0.436978 0.856217 -1.329076 -0.040569 1 0 0 0 0 0 1 299017
-0.002620 -0.001552 0.122128 0.592681 1.111224 -1.215572 -0.040600 1 0 0 0 0 0 1 300008
-0.002627 -0.001557 0.122123 0.521055 1.082006 -1.307187 -0.040632 1 0 0 0 0 0 1 301025
-0.002631 -0.001559 0.122122 0.469521 1.051459 -1.353176 -0.040663 1 0 0 0 0 0 1 302017
-0.002633 -0.001560 0.122121 0.441995 1.034734 -1.371364 -0.040694 1 0 0 0 0 0 1 303016
-0.002634 -0.001561 0.122121 0.428073 1.026504 -1.378586 -0.040726 1 0 0 0 0 0 1 304025
-0.002634 -0.001561 0.122121 0.421212 1.022725 -1.381820 -0.040757 1 0 0 0 0 0 1 305029
-0.002635 -0.001561 0.122121 0.417905 1.021214 -1.383653 -0.040788 1 0 0 0 0 0 1 306027
-0.002635 -0.001561 0.122121 0.416419 1.020830 -1.384973 -0.040819 1 0 0 0 0 0 1 307024
-0.002635 -0.001561 0.122121 0.415818 1.021027 -1.386120 -0.040850 1 0 0 0 0 0 1 308013
-0.002635 -0.001561 0.122121 0.415683 1.021524 -1.387212 -0.040881 1 0 0 0 0 0 1 309006
-0.002616 -0.001566 0.122111 0.153080 1.082846 -1.253909 -0.040913 1 0 0 0 0 0 1 310027
-0.002606 -0.001568 0.122108 0.248318 1.062715 -1.322798 -0.040944 1 0 0 0 0 0 1 311015
-0.002601 -0.001569 0.122106 0.317935 1.047454 -1.359302 -0.040976 1 0 0 0 0 0 1 312050
-0.002599 -0.001570 0.122106 0.354780 1.039450 -1.373928 -0.041007 1 0 0 0 0 0 1 313019
-0.002603 -0.001551 0.122096 0.447750 0.779950 -1.240611 -0.041038 1 0 0 0 0 0 1 314026
-0.002605 -0.001542 0.122092 0.431997 0.870571 -1.313703 -0.041069 1 0 0 0 0 0 1 315018
-0.002607 -0.001538 0.122091 0.417253 0.937702 -1.352041 -0.041100 1 0 0 0 0 0 1 316020
-0.002607 -0.001535 0.122090 0.409042 0.973603 -1.367405 -0.041132 1 0 0 0 0 0 1 317024
-0.002607 -0.001534 0.122090 0.404906 0.992063 -1.373610 -0.041163 1 0 0 0 0 0 1 318028
-0.002608 -0.001534 0.122090 0.402923 1.001662 -1.376468 -0.041194 1 0 0 0 0 0 1 319021
-0.002608 -0.001533 0.122090 0.402063 1.006834 -1.378159 -0.041225 1 0 0 0 0 0 1 320020
-0.002608 -0.001533 0.122090 0.401803 1.009809 -1.379438 -0.041257 1 0 0 0 0 0 1 321023
-0.002608 -0.001533 0.122090 0.401795 1.011653 -1.380545 -0.041287 1 0 0 0 0 0 1 322003
-0.002608 -0.001533 0.122090 0.401954 1.012991 -1.381622 -0.041319 1 0 0 0 0 0 1 323019
-0.002608 -0.001533 0.122090 0.402191 1.014017 -1.382679 -0.041350 1 0 0 0 0 0 1 324020
-0.002608 -0.001533 0.122090 0.402450 1.014926 -1.383734 -0.041382 1 0 0 0 0 0 1 325017
-0.002608 -0.001533 0.122090 0.402742 1.015773 -1.384770 -0.041413 1 0 0 0 0 0 1 326021
-0.002608 -0.001533 0.122090 0.403037 1.016566 -1.385823 -0.041444 1 0 0 0 0 0 1 327017
-0.002608 -0.001533 0.122090 0.403328 1.017337 -1.386863 -0.041475 1 0 0 0 0 0 1 328017
-0.002608 -0.001533 0.122090 0.403638 1.018131 -1.387917 -0.041507 1 0 0 0 0 0 1 329027
-0.002608 -0.001533 0.122090 0.403940 1.018894 -1.388953 -0.041538 1 0 0 0 0 0 1 330019
-0.002608 -0.001533 0.122090 0.404242 1.019674 -1.390007 -0.041569 1 0 0 0 0 0 1 331021
-0.002589 -0.001538 0.122080 0.141754 1.081133 -1.256439 -0.041600 1 0 0 0 0 0 1 332000
-0.002579 -0.001540 0.122077 0.236945 1.061093 -1.325362 -0.041632 1 0 0 0 0 0 1 333017
-0.002587 -0.001555 0.122064 0.481712 1.232669 -1.210434 -0.041663 1 0 0 0 0 0 1 334020
-0.002591 -0.001562 0.122060 0.457536 1.159064 -1.301424 -0.041694 1 0 0 0 0 0 1 335011
-0.002599 -0.001547 0.122048 0.504325 0.850232 -1.207764 -0.041726 1 0 0 0 0 0 1 336028
-0.002603 -0.001540 0.122044 0.463641 0.914253 -1.296100 -0.041756 1 0 0 0 0 0 1 337002
-0.002605 -0.001536 0.122043 0.436167 0.967827 -1.339937 -0.041788 1 0 0 0 0 0 1 338021
-0.002606 -0.001534 0.122042 0.421513 0.996890 -1.357193 -0.041819 1 0 0 0 0 0 1 339000
-0.002606 -0.001533 0.122042 0.414131 1.011924 -1.364058 -0.041850 1 0 0 0 0 0 1 339999
-0.002606 -0.001533 0.122042 0.410542 1.019809 -1.367145 -0.041881 1 0 0 0 0 0 1 341011
-0.002607 -0.001533 0.122042 0.408858 1.024138 -1.368906 -0.041913 1 0 0 0 0 0 1 342021
-0.002607 -0.001533 0.122042 0.408168 1.026668 -1.370172 -0.041944 1 0 0 0 0 0 1 343008
-0.002587 -0.001537 0.122032 0.145198 1.089042 -1.236623 -0.041975 1 0 0 0 0 0 1 344018
-0.002578 -0.001539 0.122029 0.240019 1.069459 -1.305546 -0.042007 1 0 0 0 0 0 1 345020
-0.002573 -0.001540 0.122027 0.309410 1.054446 -1.341972 -0.042038 1 0 0 0 0 0 1 346021
-0.002571 -0.001541 0.122027 0.346162 1.046591 -1.356587 -0.042069 1 0 0 0 0 0 1 347013
-0.002570 -0.001541 0.122027 0.364756 1.042934 -1.362514 -0.042100 1 0 0 0 0 0 1 348021
-0.002569 -0.001541 0.122027 0.374185 1.041442 -1.365262 -0.042132 1 0 0 0 0 0 1 349019
-0.002569 -0.001541 0.122027 0.379023 1.041071 -1.366884 -0.042163 1 0 0 0 0 0 1 350023
-0.002569 -0.001541 0.122027 0.381585 1.041264 -1.368111 -0.042194 1 0 0 0 0 0 1 351022
-0.002569 -0.001542 0.122027 0.383005 1.041757 -1.369201 -0.042225 1 0 0 0 0 0 1 352023
-0.002569 -0.001542 0.122027 0.383847 1.042379 -1.370244 -0.042257 1 0 0 0 0 0 1 353019
-0.002574 -0.001523 0.122016 0.458764 0.787118 -1.231673 -0.042287 1 0 0 0 0 0 1 354000
-0.002577 -0.001514 0.122013 0.434034 0.879740 -1.303000 -0.042319 1 0 0 0 0 0 1 355017
-0.002559 -0.001513 0.122002 0.152034 1.008559 -1.205861 -0.042350 1 0 0 0 0 0 1 356005
-0.002550 -0.001513 0.121998 0.236265 1.024175 -1.288876 -0.042382 1 0 0 0 0 0 1 357016
-0.002546 -0.001513 0.121996 0.300153 1.026883 -1.330367 -0.042413 1 0 0 0 0 0 1 358007
-0.002544 -0.001513 0.121996 0.334083 1.027878 -1.346769 -0.042444 1 0 0 0 0 0 1 359016
-0.002543 -0.001513 0.121996 0.351268 1.028606 -1.353289 -0.042475 1 0 0 0 0 0 1 360006
-0.002542 -0.001513 0.121996 0.359968 1.029326 -1.356257 -0.042507 1 0 0 0 0 0 1 361017
-0.002542 -0.001513 0.121996 0.364433 1.030030 -1.357933 -0.042537 1 0 0 0 0 0 1 362006
-0.002542 -0.001513 0.121996 0.366795 1.030786 -1.359172 -0.042569 1 0 0 0 0 0 1 363016
-0.002522 -0.001518 0.121986 0.105368 1.092231 -1.225274 -0.042600 1 0 0 0 0 0 1 364005
-0.002513 -0.001520 0.121982 0.200742 1.072232 -1.294259 -0.042631 1 0 0 0 0 0 1 365014
-0.002508 -0.001521 0.121981 0.270369 1.057010 -1.330719 -0.042663 1 0 0 0 0 0 1 366022
-0.002506 -0.001522 0.121981 0.307214 1.049054 -1.345318 -0.042694 1 0 0 0 0 0 1 367005
-0.002505 -0.001522 0.121981 0.325857 1.045320 -1.351214 -0.042725 1 0 0 0 0 0 1 368013
-0.002504 -0.001522 0.121981 0.335302 1.043797 -1.353948 -0.042757 1 0 0 0 0 0 1 369016
-0.002504 -0.001522 0.121981 0.340118 1.043411 -1.355555 -0.042788 1 0 0 0 0 0 1 370018
-0.002504 -0.001522 0.121981 0.342654 1.043585 -1.356737 -0.042819 1 0 0 0 0 0 1 371007
-0.002504 -0.001522 0.121981 0.344055 1.044073 -1.357819 -0.042850 1 0 0 0 0 0 1 372016
-0.002497 -0.001541 0.121960 0.257640 1.292389 -1.072248 -0.042881 1 0 0 0 0 0 1 373006
-0.002494 -0.001550 0.121952 0.291710 1.206873 -1.217521 -0.042913 1 0 0 0 0 0 1 374023
-0.002493 -0.001554 0.121950 0.315018 1.142485 -1.293692 -0.042944 1 0 0 0 0 0 1 375009
-0.002492 -0.001557 0.121949 0.326857 1.108122 -1.323557 -0.042975 1 0 0 0 0 0 1 376014
-0.002497 -0.001539 0.121938 0.407157 0.834899 -1.195342 -0.043007 1 0 0 0 0 0 1 377024
-0.002500 -0.001530 0.121935 0.384950 0.918336 -1.270220 -0.043038 1 0 0 0 0 0 1 378016
-0.002501 -0.001526 0.121933 0.366973 0.981836 -1.309110 -0.043069 1 0 0 0 0 0 1 379011
-0.002483 -0.001528 0.121923 0.094484 1.076604 -1.189392 -0.043100 1 0 0 0 0 0 1 380021
-0.002473 -0.001530 0.121919 0.183885 1.073413 -1.263583 -0.043131 1 0 0 0 0 0 1 380996
-0.002469 -0.001530 0.121918 0.250449 1.066613 -1.301871 -0.043162 1 0 0 0 0 0 1 381999
-0.002467 -0.001531 0.121918 0.285760 1.062878 -1.317118 -0.043194 1 0 0 0 0 0 1 383024
-0.002465 -0.001531 0.121917 0.303626 1.061232 -1.323202 -0.043225 1 0 0 0 0 0 1 384015
-0.002465 -0.001531 0.121917 0.312647 1.060767 -1.325993 -0.043257 1 0 0 0 0 0 1 385023
-0.002465 -0.001531 0.121917 0.317259 1.060899 -1.327573 -0.043288 1 0 0 0 0 0 1 386018
-0.002465 -0.001531 0.121917 0.319673 1.061351 -1.328771 -0.043319 1 0 0 0 0 0 1 387021
-0.002445 -0.001535 0.121907 0.058401 1.122624 -1.194410 -0.043350 1 0 0 0 0 0 1 388015
-0.002436 -0.001538 0.121904 0.153468 1.102634 -1.263470 -0.043382 1 0 0 0 0 0 1 389018
-0.002431 -0.001539 0.121903 0.222917 1.087424 -1.299947 -0.043413 1 0 0 0 0 0 1 390018
-0.002429 -0.001539 0.121902 0.259667 1.079460 -1.314533 -0.043444 1 0 0 0 0 0 1 391016
-0.002427 -0.001540 0.121902 0.278243 1.075741 -1.320389 -0.043475 1 0 0 0 0 0 1 392014
-0.002427 -0.001540 0.121902 0.287626 1.074230 -1.323089 -0.043507 1 0 0 0 0 0 1 393026
-0.002432 -0.001521 0.121892 0.366886 0.817754 -1.184951 -0.043538 1 0 0 0 0 0 1 394013
-0.002435 -0.001512 0.121888 0.344214 0.909599 -1.256416 -0.043571 1 0 0 0 0 0 1 395095
-0.002436 -0.001507 0.121887 0.326011 0.977285 -1.294059 -0.043603 1 0 0 0 0 0 1 396095
-0.002418 -0.001509 0.121877 0.053507 1.074123 -1.173559 -0.043634 1 0 0 0 0 0 1 397082
-0.002408 -0.001511 0.121873 0.142651 1.072012 -1.247668 -0.043664 1 0 0 0 0 0 1 398054
-0.002404 -0.001511 0.121872 0.209071 1.065746 -1.285913 -0.043695 1 0 0 0 0 0 1 399051
-0.002402 -0.001511 0.121871 0.244286 1.062264 -1.301116 -0.043726 1 0 0 0 0 0 1 400050
-0.002400 -0.001512 0.121871 0.262103 1.060777 -1.307220 -0.043759 1 0 0 0 0 0 1 401090
-0.002400 -0.001512 0.121871 0.271079 1.060364 -1.309949 -0.043790 1 0 0 0 0 0 1 402081
-0.002400 -0.001512 0.121871 0.275657 1.060535 -1.311545 -0.043821 1 0 0 0 0 0 1 403089
-0.002400 -0.001512 0.121871 0.278041 1.060977 -1.312682 -0.043852 1 0 0 0 0 0 1 404076
-0.002399 -0.001512 0.121871 0.279337 1.061591 -1.313710 -0.043884 1 0 0 0 0 0 1 405092
-0.002380 -0.001516 0.121861 0.017545 1.122943 -1.178971 -0.043915 1 0 0 0 0 0 1 406076
-0.002371 -0.001518 0.121858 0.112114 1.102966 -1.248066 -0.043945 1 0 0 0 0 0 1 407054
-0.002366 -0.001520 0.121856 0.181270 1.087794 -1.284535 -0.043976 1 0 0 0 0 0 1 408048
-0.002364 -0.001520 0.121856 0.217880 1.079884 -1.299157 -0.044009 1 0 0 0 0 0 1 409081
-0.002375 -0.001534 0.121845 0.412141 1.263344 -1.153620 -0.044039 1 0 0 0 0 0 1 410059
-0.002381 -0.001541 0.121841 0.360535 1.196505 -1.232314 -0.044070 1 0 0 0 0 0 1 411057
-0.002390 -0.001526 0.121829 0.393723 0.890884 -1.133744 -0.044101 1 0 0 0 0 0 1 412055
-0.002394 -0.001519 0.121825 0.346150 0.956189 -1.220296 -0.044133 1 0 0 0 0 0 1 413056
-0.002396 -0.001515 0.121824 0.315220 1.010385 -1.263378 -0.044165 1 0 0 0 0 0 1 414083
-0.002397 -0.001513 0.121823 0.298856 1.039753 -1.280289 -0.044196 1 0 0 0 0 0 1 415078
-0.002398 -0.001512 0.121823 0.290571 1.054929 -1.286935 -0.044227 1 0 0 0 0 0 1 416079
-0.002398 -0.001512 0.121823 0.286478 1.062896 -1.289875 -0.044258 1 0 0 0 0 0 1 417077
-0.002379 -0.001516 0.121813 0.021979 1.127911 -1.155733 -0.044290 1 0 0 0 0 0 1 418083
-0.002370 -0.001518 0.121810 0.115083 1.109820 -1.225072 -0.044321 1 0 0 0 0 0 1 419084
-0.002365 -0.001519 0.121808 0.183511 1.095568 -1.261609 -0.044352 1 0 0 0 0 0 1 420082
-0.002363 -0.001520 0.121808 0.219745 1.088083 -1.276164 -0.044383 1 0 0 0 0 0 1 421052
-0.002362 -0.001520 0.121808 0.238044 1.084581 -1.281983 -0.044414 1 0 0 0 0 0 1 422049
-0.002366 -0.001501 0.121798 0.321813 0.827066 -1.144779 -0.044446 1 0 0 0 0 0 1 423077
-0.002369 -0.001492 0.121794 0.301330 0.918102 -1.216514 -0.044477 1 0 0 0 0 0 1 424071
-0.002370 -0.001488 0.121793 0.284241 0.985398 -1.254231 -0.044508 1 0 0 0 0 0 1 425077
-0.002371 -0.001485 0.121792 0.274842 1.021342 -1.269225 -0.044539 1 0 0 0 0 0 1 426051
-0.002371 -0.001484 0.121792 0.270053 1.039840 -1.275201 -0.044570 1 0 0 0 0 0 1 427051
-0.002371 -0.001484 0.121792 0.267707 1.049441 -1.277896 -0.044602 1 0 0 0 0 0 1 428059
-0.002384 -0.001497 0.121781 0.442413 1.241901 -1.128035 -0.044633 1 0 0 0 0 0 1 429073
-0.002391 -0.001504 0.121777 0.381131 1.179569 -1.205145 -0.044664 1 0 0 0 0 0 1 430058
-0.002394 -0.001507 0.121776 0.334962 1.132403 -1.245724 -0.044696 1 0 0 0 0 0 1 431073
-0.002396 -0.001509 0.121775 0.310152 1.107352 -1.261823 -0.044727 1 0 0 0 0 0 1 432058
-0.002397 -0.001510 0.121775 0.297575 1.094971 -1.268199 -0.044758 1 0 0 0 0 0 1 433072
-0.002397 -0.001510 0.121775 0.291325 1.089101 -1.271008 -0.044789 1 0 0 0 0 0 1 434058
-0.002403 -0.001492 0.121765 0.362773 0.830388 -1.132592 -0.044821 1 0 0 0 0 0 1 435072
-0.002406 -0.001482 0.121761 0.336246 0.920757 -1.203953 -0.044852 1 0 0 0 0 0 1 436073
-0.002407 -0.001478 0.121760 0.316128 0.987682 -1.241522 -0.044883 1 0 0 0 0 0 1 437057
-0.002408 -0.001476 0.121760 0.305221 1.023490 -1.256491 -0.044915 1 0 0 0 0 0 1 438074
-0.002389 -0.001479 0.121750 0.037052 1.102606 -1.126597 -0.044945 1 0 0 0 0 0 1 439057
-0.002380 -0.001481 0.121746 0.128222 1.091543 -1.197402 -0.044977 1 0 0 0 0 0 1 440073
-0.002375 -0.001481 0.121745 0.195657 1.080844 -1.234491 -0.045010 1 0 0 0 0 0 1 441136
-0.002373 -0.001482 0.121744 0.231348 1.075025 -1.249103 -0.045038 1 0 0 0 0 0 1 442017
-0.002372 -0.001482 0.121744 0.249417 1.072386 -1.254943 -0.045069 1 0 0 0 0 0 1 443006
-0.002371 -0.001482 0.121744 0.258519 1.071413 -1.257572 -0.045100 1 0 0 0 0 0 1 444014
-0.002376 -0.001464 0.121734 0.337662 0.815163 -1.118939 -0.045131 1 0 0 0 0 0 1 445004
-0.002379 -0.001454 0.121730 0.314971 0.906654 -1.190309 -0.045163 1 0 0 0 0 0 1 446014
-0.002380 -0.001450 0.121729 0.296768 0.974126 -1.227869 -0.045194 1 0 0 0 0 0 1 447004
-0.002381 -0.001447 0.121729 0.286832 1.010194 -1.242814 -0.045225 1 0 0 0 0 0 1 448015
-0.002381 -0.001446 0.121728 0.281755 1.028712 -1.248731 -0.045256 1 0 0 0 0 0 1 449003
-0.002381 -0.001446 0.121728 0.279284 1.038338 -1.251396 -0.045288 1 0 0 0 0 0 1 450015
-0.002394 -0.001459 0.121717 0.453991 1.230872 -1.101409 -0.045319 1 0 0 0 0 0 1 451003
-0.002401 -0.001466 0.121713 0.392777 1.168612 -1.178432 -0.045350 1 0 0 0 0 0 1 452004
-0.002404 -0.001469 0.121712 0.346663 1.121483 -1.218952 -0.045382 1 0 0 0 0 0 1 453015
-0.002406 -0.001471 0.121712 0.321865 1.096451 -1.235018 -0.045412 1 0 0 0 0 0 1 454004
-0.002407 -0.001472 0.121711 0.309317 1.084061 -1.241341 -0.045444 1 0 0 0 0 0 1 455015
-0.002407 -0.001472 0.121711 0.303063 1.078210 -1.244150 -0.045476 1 0 0 0 0 0 1 456035
-0.002407 -0.001472 0.121711 0.300023 1.075620 -1.245676 -0.045507 1 0 0 0 0 0 1 457025
-0.002407 -0.001473 0.121711 0.298606 1.074692 -1.246757 -0.045538 1 0 0 0 0 0 1 458017
-0.002413 -0.001454 0.121701 0.372490 0.818457 -1.107444 -0.045569 1 0 0 0 0 0 1 459025
-0.002416 -0.001445 0.121698 0.347243 0.909834 -1.178594 -0.045600 1 0 0 0 0 0 1 460009
-0.002417 -0.001440 0.121696 0.327774 0.977272 -1.216094 -0.045632 1 0 0 0 0 0 1 461015
-0.002418 -0.001438 0.121696 0.317204 1.013285 -1.230984 -0.045662 1 0 0 0 0 0 1 461997
-0.002418 -0.001437 0.121696 0.311846 1.031820 -1.236911 -0.045694 1 0 0 0 0 0 1 463019
-0.002419 -0.001436 0.121696 0.309211 1.041401 -1.239531 -0.045725 1 0 0 0 0 0 1 464006
-0.002419 -0.001436 0.121696 0.307989 1.046566 -1.241006 -0.045756 1 0 0 0 0 0 1 465008
-0.002419 -0.001436 0.121696 0.307473 1.049517 -1.242090 -0.045788 1 0 0 0 0 0 1 466026
-0.002419 -0.001436 0.121696 0.307315 1.051317 -1.242996 -0.045819 1 0 0 0 0 0 1 467004
-0.002419 -0.001436 0.121696 0.307344 1.052596 -1.243883 -0.045850 1 0 0 0 0 0 1 468016
-0.002419 -0.001436 0.121696 0.307464 1.053592 -1.244727 -0.045881 1 0 0 0 0 0 1 469011
-0.002419 -0.001436 0.121696 0.307626 1.054442 -1.245594 -0.045913 1 0 0 0 0 0 1 470019
-0.002400 -0.001440 0.121686 0.044960 1.116034 -1.110506 -0.045944 1 0 0 0 0 0 1 471016
-0.002390 -0.001442 0.121682 0.138855 1.096157 -1.179414 -0.045975 1 0 0 0 0 0 1 472015
-0.002385 -0.001443 0.121681 0.207674 1.081031 -1.215739 -0.046006 1 0 0 0 0 0 1 473014
-0.002383 -0.001444 0.121681 0.244077 1.073103 -1.230187 -0.046038 1 0 0 0 0 0 1 474008
-0.002387 -0.001426 0.121670 0.336995 0.813214 -1.095500 -0.046069 1 0 0 0 0 0 1 475017
-0.002390 -0.001417 0.121667 0.321268 0.902622 -1.168384 -0.046100 1 0 0 0 0 0 1 476018
-0.002391 -0.001412 0.121665 0.306547 0.969027 -1.206466 -0.046132 1 0 0 0 0 0 1 477018
-0.002391 -0.001410 0.121665 0.298320 1.004547 -1.221568 -0.046163 1 0 0 0 0 0 1 478017
-0.002392 -0.001409 0.121665 0.294128 1.022785 -1.227511 -0.046194 1 0 0 0 0 0 1 479013
-0.002392 -0.001408 0.121665 0.292092 1.032262 -1.230158 -0.046225 1 0 0 0 0 0 1 480014
-0.002392 -0.001408 0.121665 0.291141 1.037334 -1.231639 -0.046256 1 0 0 0 0 0 1 481014
-0.002392 -0.001408 0.121665 0.290765 1.040225 -1.232676 -0.046288 1 0 0 0 0 0 1 482011
-0.002392 -0.001408 0.121665 0.290671 1.042017 -1.233605 -0.046319 1 0 0 0 0 0 1 483022
-0.002392 -0.001408 0.121665 0.290711 1.043262 -1.234454 -0.046350 1 0 0 0 0 0 1 484015
-0.002392 -0.001408 0.121665 0.290844 1.044239 -1.235298 -0.046381 1 0 0 0 0 0 1 485014
-0.002392 -0.001408 0.121665 0.291010 1.045093 -1.236137 -0.046413 1 0 0 0 0 0 1 486023
-0.002392 -0.001408 0.121665 0.291189 1.045849 -1.236971 -0.046444 1 0 0 0 0 0 1 487017
-0.002373 -0.001412 0.121655 0.028482 1.107419 -1.101706 -0.046475 1 0 0 0 0 0 1 488014
-0.002363 -0.001414 0.121651 0.122231 1.087519 -1.170619 -0.046506 1 0 0 0 0 0 1 489013
-0.002371 -0.001429 0.121639 0.366991 1.259989 -1.055358 -0.046538 1 0 0 0 0 0 1 490016
-0.002375 -0.001436 0.121635 0.342802 1.186982 -1.145645 -0.046569 1 0 0 0 0 0 1 491021
-0.002378 -0.001440 0.121633 0.315294 1.134356 -1.190871 -0.046600 1 0 0 0 0 0 1 492016
-0.002379 -0.001442 0.121633 0.299792 1.106550 -1.208567 -0.046632 1 0 0 0 0 0 1 493019
-0.002379 -0.001443 0.121632 0.291843 1.092764 -1.215429 -0.046663 1 0 0 0 0 0 1 494015
-0.002385 -0.001425 0.121622 0.362431 0.829934 -1.077850 -0.046694 1 0 0 0 0 0 1 495012
-0.002388 -0.001416 0.121619 0.335561 0.917790 -1.149711 -0.046725 1 0 0 0 0 0 1 496021
-0.002389 -0.001411 0.121617 0.315284 0.983428 -1.187394 -0.046756 1 0 0 0 0 0 1 497006
-0.002390 -0.001409 0.121617 0.304289 1.018567 -1.202354 -0.046788 1 0 0 0 0 0 1 498015
-0.002371 -0.001412 0.121607 0.035816 1.097438 -1.072073 -0.046819 1 0 0 0 0 0 1 499018
-0.002362 -0.001414 0.121603 0.126542 1.086222 -1.142769 -0.046850 1 0 0 0 0 0 1 500014
-0.002357 -0.001415 0.121602 0.193723 1.075417 -1.179679 -0.046881 1 0 0 0 0 0 1 501013
-0.002355 -0.001415 0.121602 0.229335 1.069644 -1.194310 -0.046913 1 0 0 0 0 0 1 502016
-0.002354 -0.001416 0.121601 0.247315 1.066976 -1.200076 -0.046944 1 0 0 0 0 0 1 503019
-0.002353 -0.001416 0.121601 0.256386 1.065977 -1.202636 -0.046975 1 0 0 0 0 0 1 504017
-0.002353 -0.001416 0.121601 0.260980 1.065808 -1.204048 -0.047006 1 0 0 0 0 0 1 505013
-0.002353 -0.001416 0.121601 0.263363 1.066071 -1.205063 -0.047038 1 0 0 0 0 0 1 506015
-0.002353 -0.001416 0.121601 0.264654 1.066569 -1.205942 -0.047069 1 0 0 0 0 0 1 507016
-0.002353 -0.001416 0.121601 0.265372 1.067143 -1.206752 -0.047100 1 0 0 0 0 0 1 507994
-0.002353 -0.001416 0.121601 0.265830 1.067819 -1.207576 -0.047131 1 0 0 0 0 0 1 509012
-0.002334 -0.001420 0.121591 0.003280 1.129305 -1.072017 -0.047162 1 0 0 0 0 0 1 510002
-0.002324 -0.001423 0.121588 0.096875 1.109439 -1.140964 -0.047194 1 0 0 0 0 0 1 511012
-0.002320 -0.001424 0.121587 0.165504 1.094315 -1.177265 -0.047225 1 0 0 0 0 0 1 512001
-0.002317 -0.001424 0.121586 0.201821 1.086400 -1.191682 -0.047256 1 0 0 0 0 0 1 513011
-0.002316 -0.001425 0.121586 0.220169 1.082651 -1.197360 -0.047287 1 0 0 0 0 0 1 514001
-0.002316 -0.001425 0.121586 0.229390 1.081117 -1.199891 -0.047319 1 0 0 0 0 0 1 515010
-0.002328 -0.001439 0.121575 0.410276 1.268377 -1.049625 -0.047350 1 0 0 0 0 0 1 515998
-0.002340 -0.001427 0.121561 0.426776 0.947248 -0.985773 -0.047381 1 0 0 0 0 0 1 517010
-0.002346 -0.001421 0.121556 0.357250 0.989493 -1.096396 -0.047412 1 0 0 0 0 0 1 518000
-0.002349 -0.001418 0.121554 0.313826 1.030521 -1.148943 -0.047444 1 0 0 0 0 0 1 519000
-0.002350 -0.001417 0.121554 0.291003 1.053121 -1.169197 -0.047475 1 0 0 0 0 0 1 520010
-0.002332 -0.001420 0.121544 0.016578 1.125665 -1.040507 -0.047506 1 0 0 0 0 0 1 521000
-0.002323 -0.001422 0.121540 0.104075 1.111328 -1.111877 -0.047538 1 0 0 0 0 0 1 522010
-0.002318 -0.001423 0.121539 0.169616 1.098958 -1.149021 -0.047569 1 0 0 0 0 0 1 523007
-0.002316 -0.001424 0.121538 0.204378 1.092412 -1.163701 -0.047600 1 0 0 0 0 0 1 524009
-0.002315 -0.001424 0.121538 0.221948 1.089351 -1.169463 -0.047631 1 0 0 0 0 0 1 525000
-0.002315 -0.001424 0.121538 0.230803 1.088157 -1.172004 -0.047663 1 0 0 0 0 0 1 526012
-0.002314 -0.001424 0.121538 0.235292 1.087904 -1.173377 -0.047694 1 0 0 0 0 0 1 527000
-0.002314 -0.001424 0.121538 0.237600 1.088122 -1.174370 -0.047725 1 0 0 0 0 0 1 528011
-0.002314 -0.001424 0.121538 0.238830 1.088598 -1.175215 -0.047756 1 0 0 0 0 0 1 529014
-0.002314 -0.001424 0.121538 0.239529 1.089193 -1.176013 -0.047788 1 0 0 0 0 0 1 530017
-0.002314 -0.001424 0.121538 0.239946 1.089835 -1.176796 -0.047819 1 0 0 0 0 0 1 531006
-0.002314 -0.001424 0.121538 0.240250 1.090541 -1.177584 -0.047851 1 0 0 0 0 0 1 532032
-0.002300 -0.001410 0.121518 0.052237 0.895648 -0.900959 -0.047881 1 0 0 0 0 0 1 533011
-0.002294 -0.001403 0.121511 0.120637 0.966391 -1.040224 -0.047913 1 0 0 0 0 0 1 534008
-0.002290 -0.001400 0.121508 0.169720 1.017910 -1.113122 -0.047944 1 0 0 0 0 0 1 535017
-0.002289 -0.001398 0.121508 0.195308 1.045257 -1.141516 -0.047975 1 0 0 0 0 0 1 536010
-0.002288 -0.001397 0.121507 0.208130 1.059306 -1.152196 -0.048006 1 0 0 0 0 0 1 537011
-0.002288 -0.001397 0.121507 0.214534 1.066627 -1.156455 -0.048038 1 0 0 0 0 0 1 538020
-0.002287 -0.001397 0.121507 0.217766 1.070614 -1.158426 -0.048069 1 0 0 0 0 0 1 539009
-0.002287 -0.001396 0.121507 0.219470 1.072964 -1.159615 -0.048100 1 0 0 0 0 0 1 540020
-0.002287 -0.001396 0.121507 0.220378 1.074479 -1.160521 -0.048132 1 0 0 0 0 0 1 541016
-0.002287 -0.001396 0.121507 0.220899 1.075591 -1.161329 -0.048163 1 0 0 0 0 0 1 542014
-0.002287 -0.001396 0.121507 0.221225 1.076482 -1.162093 -0.048194 1 0 0 0 0 0 1 543014
-0.002300 -0.001410 0.121496 0.397805 1.265121 -1.011148 -0.048225 1 0 0 0 0 0 1 544012
-0.002306 -0.001417 0.121492 0.337574 1.201015 -1.087593 -0.048256 1 0 0 0 0 0 1 545004
-0.002310 -0.001420 0.121491 0.291966 1.152981 -1.127785 -0.048288 1 0 0 0 0 0 1 546012
-0.002311 -0.001422 0.121490 0.267433 1.127518 -1.143641 -0.048319 1 0 0 0 0 0 1 547018
-0.002312 -0.001423 0.121490 0.254951 1.114891 -1.149806 -0.048350 1 0 0 0 0 0 1 548018
-0.002313 -0.001423 0.121490 0.248747 1.108887 -1.152466 -0.048382 1 0 0 0 0 0 1 549018
-0.002294 -0.001428 0.121480 -0.017191 1.167035 -1.017144 -0.048412 1 0 0 0 0 0 1 549996
-0.002290 -0.001412 0.121466 0.149011 0.889169 -0.945497 -0.048444 1 0 0 0 0 0 1 551013
-0.002288 -0.001404 0.121462 0.191664 0.963655 -1.052104 -0.048475 1 0 0 0 0 0 1 552011
-0.002287 -0.001400 0.121460 0.208089 1.021882 -1.103071 -0.048506 1 0 0 0 0 0 1 553014
-0.002287 -0.001398 0.121459 0.215534 1.053181 -1.122711 -0.048538 1 0 0 0 0 0 1 554015
-0.002286 -0.001397 0.121459 0.219146 1.069285 -1.130193 -0.048569 1 0 0 0 0 0 1 555011
-0.002286 -0.001396 0.121459 0.220949 1.077669 -1.133305 -0.048600 1 0 0 0 0 0 1 556010
-0.002286 -0.001396 0.121459 0.221917 1.082190 -1.134872 -0.048631 1 0 0 0 0 0 1 557009
-0.002286 -0.001396 0.121459 0.222465 1.084801 -1.135894 -0.048663 1 0 0 0 0 0 1 558015
-0.002286 -0.001396 0.121459 0.222796 1.086453 -1.136717 -0.048694 1 0 0 0 0 0 1 559011
-0.002286 -0.001396 0.121459 0.223042 1.087634 -1.137492 -0.048725 1 0 0 0 0 0 1 560013
-0.002286 -0.001396 0.121459 0.223230 1.088557 -1.138226 -0.048756 1 0 0 0 0 0 1 561011
-0.002286 -0.001396 0.121459 0.223396 1.089384 -1.138962 -0.048788 1 0 0 0 0 0 1 562014
-0.002286 -0.001396 0.121459 0.223560 1.090145 -1.139709 -0.048819 1 0 0 0 0 0 1 563021
-0.002292 -0.001377 0.121449 0.298341 0.834435 -0.999430 -0.048850 1 0 0 0 0 0 1 564014
-0.002294 -0.001368 0.121445 0.273605 0.925453 -1.070428 -0.048881 1 0 0 0 0 0 1 565013
-0.002296 -0.001363 0.121444 0.254390 0.992646 -1.107759 -0.048913 1 0 0 0 0 0 1 566013
-0.002297 -0.001361 0.121444 0.243938 1.028539 -1.122512 -0.048944 1 0 0 0 0 0 1 567010
-0.002297 -0.001360 0.121443 0.238590 1.046958 -1.128269 -0.048975 1 0 0 0 0 0 1 568011
-0.002297 -0.001359 0.121443 0.235965 1.056542 -1.130799 -0.049008 1 0 0 0 0 0 1 569065
-0.002278 -0.001363 0.121433 -0.028293 1.122488 -0.995265 -0.049037 1 0 0 0 0 0 1 570004
-0.002269 -0.001366 0.121430 0.064043 1.104877 -1.064387 -0.049069 1 0 0 0 0 0 1 571010
-0.002264 -0.001367 0.121429 0.131995 1.090894 -1.100691 -0.049100 1 0 0 0 0 0 1 572013
-0.002262 -0.001367 0.121428 0.167943 1.083526 -1.115046 -0.049131 1 0 0 0 0 0 1 573009
-0.002261 -0.001367 0.121428 0.186109 1.080067 -1.120650 -0.049163 1 0 0 0 0 0 1 574014
-0.002260 -0.001368 0.121428 0.195234 1.078647 -1.123093 -0.049194 1 0 0 0 0 0 1 575009
-0.002260 -0.001368 0.121428 0.199838 1.078259 -1.124411 -0.049225 1 0 0 0 0 0 1 576010
-0.002260 -0.001368 0.121428 0.202211 1.078421 -1.125338 -0.049256 1 0 0 0 0 0 1 577009
-0.002259 -0.001368 0.121428 0.203464 1.078826 -1.126127 -0.049288 1 0 0 0 0 0 1 578011
-0.002259 -0.001368 0.121428 0.204142 1.079377 -1.126864 -0.049319 1 0 0 0 0 0 1 579014
-0.002259 -0.001368 0.121428 0.204556 1.079991 -1.127591 -0.049350 1 0 0 0 0 0 1 580012
-0.002259 -0.001368 0.121428 0.204822 1.080633 -1.128303 -0.049381 1 0 0 0 0 0 1 581001
-0.002259 -0.001368 0.121428 0.205020 1.081306 -1.129016 -0.049413 1 0 0 0 0 0 1 582010
-0.002265 -0.001349 0.121418 0.279866 0.825510 -0.988562 -0.049444 1 0 0 0 0 0 1 583005
-0.002268 -0.001340 0.121414 0.255137 0.916337 -1.059564 -0.049475 1 0 0 0 0 0 1 584010
-0.002269 -0.001335 0.121413 0.235947 0.983422 -1.096876 -0.049506 1 0 0 0 0 0 1 585000
-0.002270 -0.001333 0.121413 0.225483 1.019268 -1.111616 -0.049537 1 0 0 0 0 0 1 586001
-0.002270 -0.001332 0.121412 0.220148 1.037667 -1.117367 -0.049569 1 0 0 0 0 0 1 587011
-0.002270 -0.001331 0.121412 0.217493 1.047187 -1.119829 -0.049600 1 0 0 0 0 0 1 587999
-0.002270 -0.001331 0.121412 0.216228 1.052265 -1.121167 -0.049631 1 0 0 0 0 0 1 589009
-0.002270 -0.001331 0.121412 0.215644 1.055147 -1.122088 -0.049662 1 0 0 0 0 0 1 589999
-0.002251 -0.001335 0.121402 -0.047638 1.117837 -0.985862 -0.049694 1 0 0 0 0 0 1 591009
-0.002242 -0.001337 0.121399 0.045065 1.098565 -1.054769 -0.049725 1 0 0 0 0 0 1 591998
-0.002237 -0.001339 0.121398 0.113184 1.083745 -1.091004 -0.049756 1 0 0 0 0 0 1 593009
-0.002235 -0.001339 0.121397 0.149237 1.076025 -1.105385 -0.049790 1 0 0 0 0 0 1 594099
-0.002234 -0.001339 0.121397 0.167426 1.072282 -1.110905 -0.049819 1 0 0 0 0 0 1 595011
-0.002233 -0.001340 0.121397 0.176549 1.070742 -1.113310 -0.049850 1 0 0 0 0 0 1 595999
-0.002233 -0.001340 0.121397 0.181180 1.070307 -1.114623 -0.049881 1 0 0 0 0 0 1 597008
-0.002233 -0.001340 0.121397 0.183531 1.070411 -1.115534 -0.049912 1 0 0 0 0 0 1 598003
-0.002233 -0.001340 0.121397 0.184754 1.070815 -1.116310 -0.049944 1 0 0 0 0 0 1 599009
-0.002233 -0.001340 0.121397 0.185441 1.071328 -1.117028 -0.049975 1 0 0 0 0 0 1 599998
-0.002233 -0.001340 0.121397 0.185834 1.071938 -1.117745 -0.050006 1 0 0 0 0 0 1 601010
-0.002233 -0.001340 0.121397 0.186097 1.072569 -1.118432 -0.050037 1 0 0 0 0 0 1 602006
-0.002233 -0.001340 0.121397 0.186283 1.073223 -1.119141 -0.050069 1 0 0 0 0 0 1 603006
-0.002238 -0.001321 0.121387 0.261161 0.817340 -0.978493 -0.050100 1 0 0 0 0 0 1 604012
-0.002241 -0.001312 0.121383 0.236427 0.907996 -1.049490 -0.050132 1 0 0 0 0 0 1 605016
-0.002242 -0.001307 0.121382 0.217251 0.975001 -1.086796 -0.050163 1 0 0 0 0 0 1 606017
-0.002243 -0.001305 0.121381 0.206775 1.010776 -1.101504 -0.050194 1 0 0 0 0 0 1 607005
-0.002243 -0.001304 0.121381 0.201438 1.029145 -1.107229 -0.050225 1 0 0 0 0 0 1 608008
-0.002224 -0.001308 0.121371 -0.064331 1.099612 -0.972524 -0.050256 1 0 0 0 0 0 1 609013
-0.002215 -0.001310 0.121368 0.026995 1.084200 -1.042030 -0.050288 1 0 0 0 0 0 1 610007
-0.002210 -0.001311 0.121367 0.094398 1.071307 -1.078475 -0.050319 1 0 0 0 0 0 1 611015
-0.002208 -0.001311 0.121366 0.130082 1.064485 -1.092831 -0.050350 1 0 0 0 0 0 1 612017
-0.002207 -0.001311 0.121366 0.148099 1.061285 -1.098429 -0.050382 1 0 0 0 0 0 1 613020
-0.002206 -0.001312 0.121366 0.157130 1.059967 -1.100838 -0.050413 1 0 0 0 0 0 1 614013
-0.002206 -0.001312 0.121366 0.161681 1.059636 -1.102136 -0.050444 1 0 0 0 0 0 1 615010
-0.002219 -0.001325 0.121355 0.340818 1.248113 -0.951273 -0.050475 1 0 0 0 0 0 1 616009
-0.002225 -0.001332 0.121351 0.281793 1.183885 -1.027458 -0.050506 1 0 0 0 0 0 1 617011
-0.002228 -0.001336 0.121350 0.236781 1.135770 -1.067444 -0.050538 1 0 0 0 0 0 1 618007
-0.002230 -0.001337 0.121349 0.212546 1.110240 -1.083176 -0.050569 1 0 0 0 0 0 1 619011
-0.002231 -0.001338 0.121349 0.200211 1.097586 -1.089246 -0.050600 1 0 0 0 0 0 1 620008
-0.002231 -0.001339 0.121349 0.194039 1.091601 -1.091872 -0.050634 1 0 0 0 0 0 1 621085
-0.002231 -0.001339 0.121349 0.191006 1.088862 -1.093167 -0.050662 1 0 0 0 0 0 1 622004
-0.002232 -0.001339 0.121349 0.189524 1.087848 -1.094084 -0.050694 1 0 0 0 0 0 1 623018
-0.002213 -0.001343 0.121339 -0.074297 1.148603 -0.957502 -0.050725 1 0 0 0 0 0 1 624013
-0.002203 -0.001346 0.121336 0.017915 1.128423 -1.026421 -0.050756 1 0 0 0 0 0 1 625010
-0.002204 -0.001328 0.121324 0.160524 0.856498 -0.921203 -0.050788 1 0 0 0 0 0 1 626011
-0.002204 -0.001320 0.121320 0.171609 0.938359 -1.005755 -0.050819 1 0 0 0 0 0 1 627009
-0.002205 -0.001315 0.121319 0.170416 1.000821 -1.047905 -0.050850 1 0 0 0 0 0 1 628016
-0.002205 -0.001313 0.121318 0.168938 1.034309 -1.064268 -0.050881 1 0 0 0 0 0 1 628991
-0.002205 -0.001312 0.121318 0.168057 1.051520 -1.070572 -0.050913 1 0 0 0 0 0 1 630012
-0.002205 -0.001312 0.121318 0.167618 1.060448 -1.073213 -0.050944 1 0 0 0 0 0 1 631008
-0.002205 -0.001311 0.121318 0.167450 1.065226 -1.074566 -0.050975 1 0 0 0 0 0 1 632010
-0.002205 -0.001311 0.121318 0.167396 1.067933 -1.075467 -0.051006 1 0 0 0 0 0 1 633008
-0.002205 -0.001311 0.121318 0.167421 1.069620 -1.076208 -0.051038 1 0 0 0 0 0 1 634012
-0.002205 -0.001311 0.121318 0.167497 1.070783 -1.076885 -0.051068 1 0 0 0 0 0 1 634991
-0.002205 -0.001311 0.121318 0.167564 1.071706 -1.077567 -0.051100 1 0 0 0 0 0 1 636006
-0.002205 -0.001311 0.121318 0.167664 1.072490 -1.078236 -0.051131 1 0 0 0 0 0 1 637012
-0.002205 -0.001311 0.121318 0.167760 1.073210 -1.078897 -0.051163 1 0 0 0 0 0 1 638015
-0.002205 -0.001311 0.121318 0.167867 1.073886 -1.079552 -0.051194 1 0 0 0 0 0 1 639009
-0.002205 -0.001311 0.121318 0.167959 1.074579 -1.080211 -0.051225 1 0 0 0 0 0 1 640010
-0.002205 -0.001311 0.121318 0.168060 1.075236 -1.080868 -0.051256 1 0 0 0 0 0 1 641007
-0.002205 -0.001311 0.121318 0.168162 1.075888 -1.081524 -0.051287 1 0 0 0 0 0 1 642002
-0.002205 -0.001311 0.121318 0.168265 1.076550 -1.082188 -0.051319 1 0 0 0 0 0 1 643011
-0.002205 -0.001311 0.121318 0.168368 1.077207 -1.082849 -0.051350 1 0 0 0 0 0 1 644014
-0.002205 -0.001311 0.121318 0.168482 1.077857 -1.083511 -0.051381 1 0 0 0 0 0 1 645009
-0.002186 -0.001316 0.121308 -0.094647 1.139495 -0.946648 -0.051413 1 0 0 0 0 0 1 646010
-0.002176 -0.001318 0.121305 -0.002220 1.119726 -1.015535 -0.051444 1 0 0 0 0 0 1 647010
-0.002172 -0.001319 0.121303 0.065730 1.104674 -1.051727 -0.051475 1 0 0 0 0 0 1 648008
-0.002169 -0.001319 0.121303 0.101682 1.096774 -1.065998 -0.051506 1 0 0 0 0 0 1 649008
-0.002168 -0.001320 0.121303 0.119809 1.093049 -1.071522 -0.051537 1 0 0 0 0 0 1 650007
-0.002168 -0.001320 0.121303 0.128900 1.091465 -1.073894 -0.051569 1 0 0 0 0 0 1 651008
-0.002167 -0.001320 0.121303 0.133482 1.090993 -1.075157 -0.051600 1 0 0 0 0 0 1 652007
-0.002167 -0.001320 0.121303 0.135803 1.091107 -1.076026 -0.051632 1 0 0 0 0 0 1 653019
-0.002167 -0.001320 0.121303 0.137008 1.091468 -1.076740 -0.051663 1 0 0 0 0 0 1 654011
-0.002167 -0.001320 0.121303 0.137641 1.091976 -1.077419 -0.051694 1 0 0 0 0 0 1 655002
-0.002167 -0.001320 0.121303 0.138004 1.092581 -1.078078 -0.051725 1 0 0 0 0 0 1 656007
-0.002167 -0.001320 0.121303 0.138239 1.093188 -1.078727 -0.051756 1 0 0 0 0 0 1 656998
-0.002167 -0.001320 0.121303 0.138389 1.093848 -1.079382 -0.051787 1 0 0 0 0 0 1 658006
-0.002167 -0.001320 0.121303 0.138503 1.094483 -1.080033 -0.051818 1 0 0 0 0 0 1 658995
-0.002167 -0.001320 0.121303 0.138601 1.095146 -1.080678 -0.051850 1 0 0 0 0 0 1 660006
-0.002180 -0.001334 0.121292 0.315749 1.284341 -0.929385 -0.051881 1 0 0 0 0 0 1 660995
-0.002186 -0.001341 0.121288 0.255746 1.220543 -1.005384 -0.051912 1 0 0 0 0 0 1 662006
-0.002190 -0.001344 0.121286 0.210247 1.172669 -1.045259 -0.051943 1 0 0 0 0 0 1 662997
-0.002191 -0.001346 0.121286 0.185754 1.147268 -1.060926 -0.051975 1 0 0 0 0 0 1 664006
-0.002192 -0.001347 0.121286 0.173284 1.134672 -1.066946 -0.052006 1 0 0 0 0 0 1 664995
-0.002193 -0.001347 0.121286 0.167045 1.128663 -1.069500 -0.052037 1 0 0 0 0 0 1 666007
-0.002193 -0.001347 0.121286 0.163960 1.125979 -1.070798 -0.052068 1 0 0 0 0 0 1 666995
-0.002193 -0.001347 0.121286 0.162454 1.124981 -1.071686 -0.052100 1 0 0 0 0 0 1 668005
-0.002193 -0.001347 0.121286 0.161750 1.124814 -1.072413 -0.052131 1 0 0 0 0 0 1 669014
-0.002193 -0.001347 0.121286 0.161449 1.125064 -1.073074 -0.052163 1 0 0 0 0 0 1 670008
-0.002193 -0.001348 0.121286 0.161346 1.125520 -1.073719 -0.052193 1 0 0 0 0 0 1 670995
-0.002193 -0.001348 0.121286 0.161328 1.126095 -1.074380 -0.052225 1 0 0 0 0 0 1 672006
-0.002193 -0.001348 0.121286 0.161374 1.126711 -1.075013 -0.052256 1 0 0 0 0 0 1 672995
-0.002193 -0.001348 0.121286 0.161464 1.127370 -1.075663 -0.052288 1 0 0 0 0 0 1 674007
-0.002193 -0.001348 0.121286 0.161534 1.128002 -1.076294 -0.052318 1 0 0 0 0 0 1 674986
-0.002193 -0.001348 0.121286 0.161619 1.128694 -1.076948 -0.052350 1 0 0 0 0 0 1 676013
-0.002193 -0.001348 0.121286 0.161725 1.129359 -1.077590 -0.052381 1 0 0 0 0 0 1 677004
-0.002193 -0.001348 0.121286 0.161824 1.130038 -1.078239 -0.052413 1 0 0 0 0 0 1 678012
-0.002193 -0.001348 0.121286 0.161908 1.130708 -1.078870 -0.052444 1 0 0 0 0 0 1 679003
-0.002193 -0.001348 0.121286 0.162012 1.131396 -1.079529 -0.052475 1 0 0 0 0 0 1 680010
-0.002193 -0.001348 0.121286 0.162105 1.132053 -1.080176 -0.052506 1 0 0 0 0 0 1 681013
-0.002193 -0.001348 0.121286 0.162196 1.132725 -1.080795 -0.052537 1 0 0 0 0 0 1 681997
-0.002193 -0.001348 0.121286 0.162306 1.133409 -1.081454 -0.052569 1 0 0 0 0 0 1 683014
-0.002193 -0.001348 0.121286 0.162382 1.134072 -1.082094 -0.052600 1 0 0 0 0 0 1 684007
-0.002193 -0.001348 0.121286 0.162502 1.134784 -1.082768 -0.052633 1 0 0 0 0 0 1 685057
-0.002193 -0.001348 0.121286 0.162584 1.135431 -1.083375 -0.052663 1 0 0 0 0 0 1 686011
-0.002193 -0.001348 0.121286 0.162683 1.136091 -1.084028 -0.052694 1 0 0 0 0 0 1 687008
-0.002193 -0.001348 0.121286 0.162788 1.136772 -1.084666 -0.052725 1 0 0 0 0 0 1 688008
-0.002193 -0.001348 0.121286 0.162873 1.137448 -1.085300 -0.052756 1 0 0 0 0 0 1 689006
-0.002193 -0.001348 0.121286 0.162972 1.138113 -1.085958 -0.052788 1 0 0 0 0 0 1 690009
-0.002193 -0.001348 0.121286 0.163065 1.138795 -1.086587 -0.052819 1 0 0 0 0 0 1 691006
-0.002193 -0.001348 0.121286 0.163173 1.139467 -1.087235 -0.052850 1 0 0 0 0 0 1 692006
-0.002193 -0.001348 0.121286 0.163263 1.140132 -1.087885 -0.052881 1 0 0 0 0 0 1 693006
-0.002193 -0.001348 0.121286 0.163356 1.140823 -1.088523 -0.052913 1 0 0 0 0 0 1 694017
-0.002193 -0.001348 0.121286 0.163463 1.141490 -1.089165 -0.052944 1 0 0 0 0 0 1 695009
-0.002193 -0.001348 0.121286 0.163541 1.142161 -1.089812 -0.052975 1 0 0 0 0 0 1 696013
-0.002193 -0.001348 0.121286 0.163655 1.142835 -1.090450 -0.053006 1 0 0 0 0 0 1 697006
-0.002193 -0.001348 0.121286 0.163741 1.143514 -1.091088 -0.053038 1 0 0 0 0 0 1 698009
-0.002193 -0.001348 0.121286 0.163837 1.144191 -1.091753 -0.053069 1 0 0 0 0 0 1 699013
-0.002174 -0.001352 0.121276 -0.099670 1.205900 -0.954519 -0.053100 1 0 0 0 0 0 1 700006
-0.002164 -0.001354 0.121272 -0.007573 1.186260 -1.023339 -0.053131 1 0 0 0 0 0 1 701011
-0.002160 -0.001355 0.121271 0.060222 1.171271 -1.059509 -0.053163 1 0 0 0 0 0 1 702009
-0.002157 -0.001356 0.121271 0.096091 1.163415 -1.073749 -0.053194 1 0 0 0 0 0 1 703015
-0.002156 -0.001356 0.121271 0.114178 1.159683 -1.079251 -0.053225 1 0 0 0 0 0 1 703995
-0.002156 -0.001356 0.121270 0.123246 1.158126 -1.081615 -0.053256 1 0 0 0 0 0 1 705007
-0.002155 -0.001356 0.121270 0.127808 1.157689 -1.082853 -0.053288 1 0 0 0 0 0 1 706010
-0.002155 -0.001356 0.121270 0.130109 1.157803 -1.083701 -0.053319 1 0 0 0 0 0 1 707006
-0.002155 -0.001356 0.121270 0.131317 1.158185 -1.084412 -0.053350 1 0 0 0 0 0 1 708007
-0.002155 -0.001356 0.121270 0.131961 1.158733 -1.085067 -0.053381 1 0 0 0 0 0 1 709005
-0.002155 -0.001356 0.121270 0.132308 1.159331 -1.085717 -0.053413 1 0 0 0 0 0 1 710013
-0.002155 -0.001357 0.121270 0.132525 1.159993 -1.086355 -0.053444 1 0 0 0 0 0 1 711010
-0.002155 -0.001357 0.121270 0.132662 1.160649 -1.086990 -0.053475 1 0 0 0 0 0 1 712011
-0.002155 -0.001357 0.121270 0.132778 1.161313 -1.087621 -0.053506 1 0 0 0 0 0 1 713005
-0.002155 -0.001357 0.121270 0.132873 1.161978 -1.088257 -0.053538 1 0 0 0 0 0 1 714008
-0.002155 -0.001357 0.121270 0.132972 1.162655 -1.088886 -0.053569 1 0 0 0 0 0 1 714999
-0.002155 -0.001357 0.121270 0.133044 1.163331 -1.089535 -0.053600 1 0 0 0 0 0 1 716009
-0.002155 -0.001357 0.121270 0.133128 1.164011 -1.090157 -0.053631 1 0 0 0 0 0 1 716999
-0.002155 -0.001357 0.121270 0.133207 1.164696 -1.090797 -0.053663 1 0 0 0 0 0 1 718008
-0.002155 -0.001357 0.121270 0.133277 1.165365 -1.091439 -0.053694 1 0 0 0 0 0 1 719007
-0.002155 -0.001357 0.121270 0.133362 1.166053 -1.092070 -0.053725 1 0 0 0 0 0 1 720010
-0.002161 -0.001338 0.121260 0.208464 0.909294 -0.950852 -0.053756 1 0 0 0 0 0 1 721007
-0.002163 -0.001329 0.121257 0.183799 0.999351 -1.021554 -0.053787 1 0 0 0 0 0 1 721990
-0.002165 -0.001324 0.121255 0.164654 1.066058 -1.058704 -0.053819 1 0 0 0 0 0 1 723006
-0.002165 -0.001322 0.121255 0.154211 1.101681 -1.073308 -0.053850 1 0 0 0 0 0 1 724005
-0.002166 -0.001321 0.121255 0.148853 1.119980 -1.078947 -0.053881 1 0 0 0 0 0 1 725010
-0.002166 -0.001320 0.121255 0.146176 1.129436 -1.081345 -0.053912 1 0 0 0 0 0 1 725989
-0.002166 -0.001320 0.121255 0.144872 1.134508 -1.082588 -0.053944 1 0 0 0 0 0 1 727006
-0.002166 -0.001320 0.121255 0.144239 1.137362 -1.083435 -0.053975 1 0 0 0 0 0 1 728006
-0.002166 -0.001320 0.121255 0.143984 1.139103 -1.084131 -0.054006 1 0 0 0 0 0 1 728994
-0.002166 -0.001320 0.121255 0.143882 1.140359 -1.084825 -0.054039 1 0 0 0 0 0 1 730064
-0.002147 -0.001324 0.121245 -0.119908 1.202380 -0.947363 -0.054070 1 0 0 0 0 0 1 731048
-0.002138 -0.001326 0.121241 -0.028052 1.182903 -1.016168 -0.054102 1 0 0 0 0 0 1 732062
-0.002133 -0.001327 0.121240 0.039597 1.167969 -1.052319 -0.054132 1 0 0 0 0 0 1 733047
-0.002131 -0.001328 0.121240 0.075389 1.160155 -1.066554 -0.054164 1 0 0 0 0 0 1 734064
-0.002130 -0.001328 0.121239 0.093430 1.156444 -1.072040 -0.054195 1 0 0 0 0 0 1 735049
-0.002129 -0.001328 0.121239 0.102468 1.154902 -1.074388 -0.054227 1 0 0 0 0 0 1 736079
-0.002129 -0.001328 0.121239 0.107010 1.154441 -1.075617 -0.054258 1 0 0 0 0 0 1 737063
-0.002129 -0.001328 0.121239 0.109305 1.154533 -1.076434 -0.054289 1 0 0 0 0 0 1 738049
-0.002128 -0.001328 0.121239 0.110494 1.154933 -1.077129 -0.054320 1 0 0 0 0 0 1 739063
-0.002128 -0.001328 0.121239 0.111109 1.155432 -1.077767 -0.054351 1 0 0 0 0 0 1 740047
-0.002128 -0.001329 0.121239 0.111446 1.156046 -1.078414 -0.054383 1 0 0 0 0 0 1 741075
-0.002128 -0.001329 0.121239 0.111649 1.156641 -1.078988 -0.054412 1 0 0 0 0 0 1 742006
-0.002128 -0.001329 0.121239 0.111784 1.157270 -1.079606 -0.054443 1 0 0 0 0 0 1 742994
-0.002128 -0.001329 0.121239 0.111889 1.157931 -1.080232 -0.054475 1 0 0 0 0 0 1 744005
-0.002128 -0.001329 0.121239 0.111955 1.158586 -1.080844 -0.054506 1 0 0 0 0 0 1 744993
-0.002128 -0.001329 0.121239 0.112040 1.159265 -1.081470 -0.054537 1 0 0 0 0 0 1 746005
-0.002128 -0.001329 0.121239 0.112108 1.159911 -1.082077 -0.054568 1 0 0 0 0 0 1 746995
-0.002128 -0.001329 0.121239 0.112174 1.160581 -1.082721 -0.054600 1 0 0 0 0 0 1 748004
-0.002128 -0.001329 0.121239 0.112237 1.161237 -1.083317 -0.054631 1 0 0 0 0 0 1 748993
-0.002128 -0.001329 0.121239 0.112311 1.161918 -1.083954 -0.054662 1 0 0 0 0 0 1 750004
-0.002128 -0.001329 0.121239 0.112358 1.162558 -1.084562 -0.054693 1 0 0 0 0 0 1 750993
-0.002128 -0.001329 0.121239 0.112430 1.163236 -1.085181 -0.054725 1 0 0 0 0 0 1 752004
-0.002128 -0.001329 0.121239 0.112503 1.163909 -1.085812 -0.054756 1 0 0 0 0 0 1 753003
-0.002128 -0.001329 0.121239 0.112555 1.164592 -1.086460 -0.054789 1 0 0 0 0 0 1 754056
-0.002128 -0.001329 0.121239 0.112631 1.165242 -1.087057 -0.054819 1 0 0 0 0 0 1 755010
-0.002128 -0.001329 0.121239 0.112688 1.165892 -1.087658 -0.054850 1 0 0 0 0 0 1 756000
-0.002128 -0.001329 0.121239 0.112753 1.166563 -1.088303 -0.054881 1 0 0 0 0 0 1 757011
-0.002128 -0.001329 0.121239 0.112816 1.167220 -1.088898 -0.054912 1 0 0 0 0 0 1 758000
-0.002128 -0.001329 0.121239 0.112878 1.167913 -1.089538 -0.054944 1 0 0 0 0 0 1 759025
-0.002128 -0.001329 0.121239 0.112947 1.168540 -1.090150 -0.054975 1 0 0 0 0 0 1 760002
-0.002128 -0.001329 0.121239 0.113005 1.169223 -1.090763 -0.055006 1 0 0 0 0 0 1 761000
-0.002128 -0.001329 0.121239 0.113084 1.169877 -1.091384 -0.055037 1 0 0 0 0 0 1 762003
-0.002128 -0.001329 0.121239 0.113127 1.170551 -1.092015 -0.055069 1 0 0 0 0 0 1 763011
-0.002128 -0.001329 0.121239 0.113199 1.171208 -1.092617 -0.055100 1 0 0 0 0 0 1 764003
-0.002128 -0.001329 0.121239 0.113274 1.171889 -1.093256 -0.055131 1 0 0 0 0 0 1 765015
-0.002128 -0.001329 0.121239 0.113322 1.172533 -1.093868 -0.055163 1 0 0 0 0 0 1 766010
-0.002128 -0.001329 0.121239 0.113401 1.173210 -1.094491 -0.055194 1 0 0 0 0 0 1 767006
-0.002109 -0.001333 0.121229 -0.150547 1.235020 -0.956684 -0.055225 1 0 0 0 0 0 1 768006
-0.002100 -0.001335 0.121226 -0.058908 1.215451 -1.025494 -0.055256 1 0 0 0 0 0 1 769004
-0.002095 -0.001336 0.121225 0.008620 1.200495 -1.061652 -0.055287 1 0 0 0 0 0 1 770004
-0.002093 -0.001337 0.121224 0.044356 1.192645 -1.075865 -0.055319 1 0 0 0 0 0 1 771002
-0.002105 -0.001351 0.121213 0.240118 1.378155 -0.928913 -0.055350 1 0 0 0 0 0 1 772006
-0.002110 -0.001358 0.121209 0.189358 1.312573 -1.006337 -0.055381 1 0 0 0 0 0 1 773014
-0.002113 -0.001361 0.121208 0.148482 1.263777 -1.046672 -0.055412 1 0 0 0 0 0 1 774005
-0.002115 -0.001363 0.121207 0.126277 1.237986 -1.062511 -0.055446 1 0 0 0 0 0 1 775085
-0.002116 -0.001364 0.121207 0.114932 1.225179 -1.068556 -0.055477 1 0 0 0 0 0 1 776085
-0.002116 -0.001364 0.121207 0.109237 1.219041 -1.071068 -0.055508 1 0 0 0 0 0 1 777071
-0.002122 -0.001346 0.121197 0.181583 0.958451 -0.930252 -0.055539 1 0 0 0 0 0 1 778069
-0.002125 -0.001337 0.121193 0.155517 1.046510 -1.001034 -0.055570 1 0 0 0 0 0 1 779038
-0.002126 -0.001332 0.121192 0.135655 1.112182 -1.038166 -0.055601 1 0 0 0 0 0 1 780031
-0.002127 -0.001330 0.121192 0.124859 1.147348 -1.052777 -0.055634 1 0 0 0 0 0 1 781081
-0.002127 -0.001329 0.121191 0.119322 1.165389 -1.058391 -0.055665 1 0 0 0 0 0 1 782073
-0.002127 -0.001329 0.121191 0.116547 1.174706 -1.060734 -0.055695 1 0 0 0 0 0 1 783053
-0.002127 -0.001328 0.121191 0.115161 1.179710 -1.061953 -0.055727 1 0 0 0 0 0 1 784063
-0.002127 -0.001328 0.121191 0.114500 1.182526 -1.062759 -0.055757 1 0 0 0 0 0 1 785046
-0.002128 -0.001328 0.121191 0.114203 1.184279 -1.063435 -0.055789 1 0 0 0 0 0 1 786041
-0.002128 -0.001328 0.121191 0.114085 1.185558 -1.064117 -0.055823 1 0 0 0 0 0 1 787157
-0.002128 -0.001328 0.121191 0.114061 1.186432 -1.064676 -0.055852 1 0 0 0 0 0 1 788074
-0.002128 -0.001328 0.121191 0.114070 1.187209 -1.065252 -0.055882 1 0 0 0 0 0 1 789041
-0.002128 -0.001328 0.121191 0.114124 1.187937 -1.065847 -0.055914 1 0 0 0 0 0 1 790041
-0.002128 -0.001328 0.121191 0.114169 1.188629 -1.066448 -0.055945 1 0 0 0 0 0 1 791039
-0.002128 -0.001328 0.121191 0.114224 1.189317 -1.067038 -0.055976 1 0 0 0 0 0 1 792039
-0.002128 -0.001328 0.121191 0.114287 1.189982 -1.067632 -0.056007 1 0 0 0 0 0 1 793037
-0.002128 -0.001328 0.121191 0.114347 1.190655 -1.068231 -0.056038 1 0 0 0 0 0 1 794033
-0.002128 -0.001328 0.121191 0.114413 1.191342 -1.068848 -0.056071 1 0 0 0 0 0 1 795067
-0.002128 -0.001328 0.121191 0.114484 1.192012 -1.069435 -0.056102 1 0 0 0 0 0 1 796063
-0.002109 -0.001332 0.121181 -0.149632 1.253862 -0.931468 -0.056133 1 0 0 0 0 0 1 797068
-0.002099 -0.001335 0.121178 -0.058168 1.234331 -1.000209 -0.056164 1 0 0 0 0 0 1 798061
-0.002094 -0.001336 0.121177 0.009276 1.219401 -1.036321 -0.056196 1 0 0 0 0 0 1 799070
-0.002092 -0.001336 0.121176 0.044939 1.211549 -1.050494 -0.056226 1 0 0 0 0 0 1 800038
-0.002091 -0.001337 0.121176 0.062935 1.207845 -1.055949 -0.056257 1 0 0 0 0 0 1 801038
-0.002090 -0.001337 0.121176 0.071917 1.206297 -1.058263 -0.056289 1 0 0 0 0 0 1 802040
-0.002090 -0.001337 0.121176 0.076430 1.205852 -1.059456 -0.056320 1 0 0 0 0 0 1 803054
-0.002090 -0.001337 0.121176 0.078710 1.205987 -1.060278 -0.056352 1 0 0 0 0 0 1 804083
-0.002090 -0.001337 0.121176 0.079871 1.206357 -1.060930 -0.056383 1 0 0 0 0 0 1 805074
-0.002090 -0.001337 0.121176 0.080471 1.206890 -1.061546 -0.056415 1 0 0 0 0 0 1 806075
-0.002090 -0.001337 0.121176 0.080789 1.207462 -1.062121 -0.056445 1 0 0 0 0 0 1 807046
-0.002103 -0.001351 0.121165 0.258893 1.397487 -0.910083 -0.056477 1 0 0 0 0 0 1 808066
-0.002109 -0.001357 0.121161 0.199367 1.334255 -0.985698 -0.056508 1 0 0 0 0 0 1 809059
-0.002112 -0.001361 0.121160 0.154132 1.286667 -1.025400 -0.056539 1 0 0 0 0 0 1 810065
-0.002114 -0.001363 0.121159 0.129745 1.261408 -1.040929 -0.056570 1 0 0 0 0 0 1 811043
-0.002115 -0.001363 0.121159 0.117332 1.248909 -1.046874 -0.056602 1 0 0 0 0 0 1 812060
-0.002115 -0.001364 0.121159 0.111090 1.242925 -1.049337 -0.056632 1 0 0 0 0 0 1 813042
-0.002115 -0.001364 0.121159 0.107983 1.240250 -1.050553 -0.056662 1 0 0 0 0 0 1 814003
-0.002115 -0.001364 0.121159 0.106458 1.239252 -1.051369 -0.056693 1 0 0 0 0 0 1 814992
-0.002116 -0.001364 0.121159 0.105717 1.239112 -1.052020 -0.056725 1 0 0 0 0 0 1 816003
-0.002116 -0.001364 0.121159 0.105383 1.239358 -1.052626 -0.056756 1 0 0 0 0 0 1 816990
-0.002116 -0.001364 0.121159 0.105244 1.239832 -1.053218 -0.056787 1 0 0 0 0 0 1 817992
-0.002116 -0.001364 0.121159 0.105192 1.240403 -1.053808 -0.056819 1 0 0 0 0 0 1 819002
-0.002116 -0.001364 0.121159 0.105198 1.241045 -1.054390 -0.056850 1 0 0 0 0 0 1 820002
-0.002116 -0.001364 0.121159 0.105235 1.241701 -1.054958 -0.056881 1 0 0 0 0 0 1 820991
-0.002116 -0.001364 0.121159 0.105288 1.242368 -1.055543 -0.056912 1 0 0 0 0 0 1 822000
-0.002116 -0.001364 0.121159 0.105325 1.243037 -1.056117 -0.056943 1 0 0 0 0 0 1 822991
-0.002116 -0.001364 0.121159 0.105381 1.243726 -1.056703 -0.056975 1 0 0 0 0 0 1 824002
-0.002116 -0.001364 0.121159 0.105451 1.244405 -1.057289 -0.057006 1 0 0 0 0 0 1 825002
-0.002116 -0.001364 0.121159 0.105497 1.245082 -1.057856 -0.057037 1 0 0 0 0 0 1 825990
-0.002116 -0.001364 0.121159 0.105555 1.245772 -1.058442 -0.057069 1 0 0 0 0 0 1 827001
-0.002116 -0.001364 0.121159 0.105611 1.246447 -1.059015 -0.057099 1 0 0 0 0 0 1 827990
-0.002097 -0.001369 0.121149 -0.158674 1.308336 -0.920801 -0.057131 1 0 0 0 0 0 1 829000
-0.002087 -0.001371 0.121146 -0.067421 1.288891 -0.989509 -0.057162 1 0 0 0 0 0 1 829991
-0.002083 -0.001372 0.121144 -0.000101 1.274016 -1.025621 -0.057194 1 0 0 0 0 0 1 831001
-0.002080 -0.001373 0.121144 0.035523 1.266230 -1.039786 -0.057225 1 0 0 0 0 0 1 832008
-0.002079 -0.001373 0.121144 0.053472 1.262535 -1.045221 -0.057256 1 0 0 0 0 0 1 833009
-0.002078 -0.001373 0.121144 0.062454 1.261011 -1.047518 -0.057288 1 0 0 0 0 0 1 834010
-0.002078 -0.001373 0.121144 0.066956 1.260571 -1.048682 -0.057319 1 0 0 0 0 0 1 835000
-0.002078 -0.001373 0.121144 0.069206 1.260699 -1.049472 -0.057350 1 0 0 0 0 0 1 836001
-0.002078 -0.001373 0.121144 0.070357 1.261091 -1.050112 -0.057381 1 0 0 0 0 0 1 836998
-0.002083 -0.001355 0.121134 0.146285 1.003331 -0.908358 -0.057412 1 0 0 0 0 0 1 838001
-0.002086 -0.001346 0.121130 0.121989 1.092740 -0.978791 -0.057443 1 0 0 0 0 0 1 838998
-0.002087 -0.001341 0.121129 0.103030 1.159072 -1.015764 -0.057475 1 0 0 0 0 0 1 840002
-0.002088 -0.001339 0.121128 0.092669 1.194548 -1.030280 -0.057506 1 0 0 0 0 0 1 841007
-0.002089 -0.001337 0.121128 0.087341 1.212747 -1.035826 -0.057537 1 0 0 0 0 0 1 842001
-0.002089 -0.001337 0.121128 0.084659 1.222174 -1.038149 -0.057569 1 0 0 0 0 0 1 843009
-0.002102 -0.001350 0.121117 0.261402 1.416759 -0.886486 -0.057600 1 0 0 0 0 0 1 844005
-0.002108 -0.001357 0.121113 0.201271 1.355884 -0.962249 -0.057631 1 0 0 0 0 0 1 845002
-0.002111 -0.001360 0.121112 0.155705 1.309475 -1.001959 -0.057662 1 0 0 0 0 0 1 846000
-0.002113 -0.001362 0.121111 0.131183 1.284828 -1.017489 -0.057694 1 0 0 0 0 0 1 847000
-0.002114 -0.001363 0.121111 0.118679 1.272593 -1.023420 -0.057725 1 0 0 0 0 0 1 848004
-0.002114 -0.001363 0.121111 0.112409 1.266781 -1.025856 -0.057756 1 0 0 0 0 0 1 849004
-0.002115 -0.001364 0.121111 0.109290 1.264201 -1.027078 -0.057787 1 0 0 0 0 0 1 849998
-0.002115 -0.001364 0.121111 0.107749 1.263255 -1.027874 -0.057819 1 0 0 0 0 0 1 851015
-0.002115 -0.001364 0.121111 0.106994 1.263109 -1.028504 -0.057850 1 0 0 0 0 0 1 852011
-0.002115 -0.001364 0.121111 0.106651 1.263370 -1.029074 -0.057881 1 0 0 0 0 0 1 852986
-0.002115 -0.001364 0.121111 0.106508 1.263868 -1.029656 -0.057912 1 0 0 0 0 0 1 854003
-0.002115 -0.001364 0.121111 0.106483 1.264448 -1.030209 -0.057944 1 0 0 0 0 0 1 855001
-0.002115 -0.001364 0.121111 0.106487 1.265072 -1.030767 -0.057975 1 0 0 0 0 0 1 856002
-0.002115 -0.001364 0.121111 0.106504 1.265725 -1.031317 -0.058006 1 0 0 0 0 0 1 857000
-0.002115 -0.001364 0.121111 0.106550 1.266399 -1.031880 -0.058037 1 0 0 0 0 0 1 858003
-0.002115 -0.001364 0.121111 0.106610 1.267071 -1.032432 -0.058069 1 0 0 0 0 0 1 859007
-0.002115 -0.001364 0.121111 0.106665 1.267762 -1.032992 -0.058100 1 0 0 0 0 0 1 860004
-0.002115 -0.001364 0.121111 0.106717 1.268423 -1.033548 -0.058131 1 0 0 0 0 0 1 861002
-0.002115 -0.001364 0.121111 0.106783 1.269114 -1.034098 -0.058162 1 0 0 0 0 0 1 862005
-0.002115 -0.001364 0.121111 0.106829 1.269784 -1.034654 -0.058193 1 0 0 0 0 0 1 862982
-0.002096 -0.001368 0.121101 -0.157695 1.331732 -0.896209 -0.058225 1 0 0 0 0 0 1 864001
-0.002086 -0.001370 0.121098 -0.066633 1.312338 -0.964866 -0.058256 1 0 0 0 0 0 1 865000
-0.002082 -0.001372 0.121097 0.000586 1.297492 -1.000926 -0.058287 1 0 0 0 0 0 1 866000
-0.002085 -0.001354 0.121086 0.111516 1.031215 -0.872543 -0.058319 1 0 0 0 0 0 1 867002
-0.002086 -0.001345 0.121082 0.104880 1.116163 -0.947777 -0.058350 1 0 0 0 0 0 1 868000
-0.002087 -0.001340 0.121081 0.094744 1.180225 -0.986433 -0.058381 1 0 0 0 0 0 1 869001
-0.002088 -0.001338 0.121080 0.088775 1.214548 -1.001494 -0.058412 1 0 0 0 0 0 1 869998
-0.002088 -0.001337 0.121080 0.085646 1.232178 -1.007231 -0.058444 1 0 0 0 0 0 1 871005
-0.002088 -0.001336 0.121080 0.084059 1.241323 -1.009602 -0.058475 1 0 0 0 0 0 1 872007
-0.002088 -0.001336 0.121080 0.083256 1.246223 -1.010789 -0.058506 1 0 0 0 0 0 1 873005
-0.002101 -0.001350 0.121069 0.261090 1.438705 -0.858559 -0.058539 1 0 0 0 0 0 1 874068
-0.002107 -0.001356 0.121065 0.201553 1.376822 -0.934126 -0.058570 1 0 0 0 0 0 1 875059
-0.002111 -0.001360 0.121064 0.156311 1.329906 -0.973731 -0.058601 1 0 0 0 0 0 1 876038
-0.002112 -0.001361 0.121064 0.131925 1.305011 -0.989213 -0.058632 1 0 0 0 0 0 1 877034
-0.002113 -0.001362 0.121063 0.119511 1.292663 -0.995097 -0.058663 1 0 0 0 0 0 1 878037
-0.002113 -0.001363 0.121063 0.113267 1.286772 -0.997511 -0.058695 1 0 0 0 0 0 1 879034
-0.002114 -0.001363 0.121063 0.110172 1.284182 -0.998717 -0.058726 1 0 0 0 0 0 1 880054
-0.002114 -0.001363 0.121063 0.108644 1.283208 -0.999474 -0.058757 1 0 0 0 0 0 1 881033
-0.002114 -0.001363 0.121063 0.107903 1.283067 -1.000073 -0.058789 1 0 0 0 0 0 1 882039
-0.002114 -0.001363 0.121063 0.107569 1.283362 -1.000666 -0.058821 1 0 0 0 0 0 1 883079
-0.002114 -0.001363 0.121063 0.107417 1.283835 -1.001199 -0.058852 1 0 0 0 0 0 1 884073
-0.002114 -0.001363 0.121063 0.107382 1.284401 -1.001731 -0.058883 1 0 0 0 0 0 1 885066
-0.002095 -0.001368 0.121053 -0.157301 1.346308 -0.863156 -0.058914 1 0 0 0 0 0 1 886064
-0.002085 -0.001370 0.121050 -0.066407 1.326931 -0.931771 -0.058946 1 0 0 0 0 0 1 887081
-0.002081 -0.001371 0.121049 0.000720 1.312076 -0.967771 -0.058977 1 0 0 0 0 0 1 888056
-0.002078 -0.001372 0.121048 0.036243 1.304277 -0.981866 -0.059007 1 0 0 0 0 0 1 889040
-0.002077 -0.001372 0.121048 0.054141 1.300617 -0.987267 -0.059039 1 0 0 0 0 0 1 890060
-0.002077 -0.001372 0.121048 0.063088 1.299076 -0.989492 -0.059070 1 0 0 0 0 0 1 891039
-0.002076 -0.001372 0.121048 0.067565 1.298659 -0.990615 -0.059102 1 0 0 0 0 0 1 892057
-0.002076 -0.001372 0.121048 0.069830 1.298770 -0.991339 -0.059132 1 0 0 0 0 0 1 893039
-0.002076 -0.001372 0.121048 0.070965 1.299175 -0.991949 -0.059163 1 0 0 0 0 0 1 894034
-0.002076 -0.001372 0.121048 0.071566 1.299738 -0.992501 -0.059195 1 0 0 0 0 0 1 895055
-0.002076 -0.001372 0.121048 0.071877 1.300336 -0.993019 -0.059226 1 0 0 0 0 0 1 896038
-0.002076 -0.001372 0.121048 0.072063 1.300997 -0.993562 -0.059258 1 0 0 0 0 0 1 897055
-0.002076 -0.001372 0.121048 0.072158 1.301612 -0.994051 -0.059287 1 0 0 0 0 0 1 897989
-0.002076 -0.001372 0.121048 0.072232 1.302302 -0.994583 -0.059318 1 0 0 0 0 0 1 898993
-0.002076 -0.001372 0.121048 0.072283 1.302989 -0.995097 -0.059350 1 0 0 0 0 0 1 899998
-0.002076 -0.001372 0.121048 0.072334 1.303671 -0.995624 -0.059381 1 0 0 0 0 0 1 900996
-0.002076 -0.001372 0.121048 0.072385 1.304356 -0.996157 -0.059412 1 0 0 0 0 0 1 901999
-0.002076 -0.001372 0.121048 0.072412 1.305038 -0.996669 -0.059443 1 0 0 0 0 0 1 902988
-0.002076 -0.001372 0.121048 0.072461 1.305721 -0.997199 -0.059474 1 0 0 0 0 0 1 903988
-0.002076 -0.001372 0.121048 0.072492 1.306405 -0.997716 -0.059506 1 0 0 0 0 0 1 904998
-0.002076 -0.001372 0.121048 0.072538 1.307092 -0.998246 -0.059537 1 0 0 0 0 0 1 905988
-0.002076 -0.001372 0.121048 0.072565 1.307788 -0.998770 -0.059568 1 0 0 0 0 0 1 906997
-0.002076 -0.001372 0.121048 0.072614 1.308471 -0.999299 -0.059600 1 0 0 0 0 0 1 907995
-0.002076 -0.001372 0.121048 0.072644 1.309150 -0.999812 -0.059631 1 0 0 0 0 0 1 908999
-0.002076 -0.001372 0.121048 0.072690 1.309837 -1.000342 -0.059662 1 0 0 0 0 0 1 909989
-0.002076 -0.001372 0.121048 0.072729 1.310531 -1.000873 -0.059694 1 0 0 0 0 0 1 910999
-0.002076 -0.001372 0.121048 0.072756 1.311228 -1.001397 -0.059725 1 0 0 0 0 0 1 912011
-0.002076 -0.001372 0.121048 0.072808 1.311891 -1.001913 -0.059756 1 0 0 0 0 0 1 912998
-0.002076 -0.001372 0.121048 0.072832 1.312590 -1.002437 -0.059787 1 0 0 0 0 0 1 913998
-0.002076 -0.001372 0.121048 0.072873 1.313275 -1.002982 -0.059819 1 0 0 0 0 0 1 915011
-0.002076 -0.001372 0.121048 0.072910 1.313958 -1.003486 -0.059850 1 0 0 0 0 0 1 916009
-0.002082 -0.001354 0.121038 0.148424 1.055801 -0.861242 -0.059881 1 0 0 0 0 0 1 916997
-0.002084 -0.001344 0.121034 0.123980 1.144846 -0.931504 -0.059912 1 0 0 0 0 0 1 917999
-0.002086 -0.001340 0.121033 0.104955 1.210988 -0.968390 -0.059944 1 0 0 0 0 0 1 919004
-0.002086 -0.001338 0.121032 0.094576 1.246366 -0.982823 -0.059975 1 0 0 0 0 0 1 920020
-0.002087 -0.001336 0.121032 0.089228 1.264507 -0.988310 -0.060006 1 0 0 0 0 0 1 921004
-0.002087 -0.001336 0.121032 0.086529 1.273902 -0.990585 -0.060037 1 0 0 0 0 0 1 922001
-0.002100 -0.001349 0.121021 0.263627 1.468869 -0.838424 -0.060069 1 0 0 0 0 0 1 923007
-0.002106 -0.001356 0.121017 0.203787 1.408294 -0.914025 -0.060100 1 0 0 0 0 0 1 924003
-0.002110 -0.001359 0.121016 0.158407 1.362062 -0.953621 -0.060131 1 0 0 0 0 0 1 925001
-0.002111 -0.001361 0.121016 0.133963 1.337490 -0.969089 -0.060162 1 0 0 0 0 0 1 925996
-0.002112 -0.001362 0.121015 0.121506 1.325321 -0.974949 -0.060194 1 0 0 0 0 0 1 927005
-0.002113 -0.001362 0.121015 0.115237 1.319526 -0.977351 -0.060225 1 0 0 0 0 0 1 928002
-0.002113 -0.001362 0.121015 0.112124 1.316947 -0.978500 -0.060255 1 0 0 0 0 0 1 928982
-0.002113 -0.001363 0.121015 0.110597 1.315991 -0.979243 -0.060287 1 0 0 0 0 0 1 929982
-0.002113 -0.001363 0.121015 0.109855 1.315872 -0.979831 -0.060319 1 0 0 0 0 0 1 931001
-0.002113 -0.001363 0.121015 0.109516 1.316158 -0.980370 -0.060350 1 0 0 0 0 0 1 932009
-0.002113 -0.001363 0.121015 0.109367 1.316620 -0.980891 -0.060381 1 0 0 0 0 0 1 933003
-0.002113 -0.001363 0.121015 0.109317 1.317206 -0.981406 -0.060412 1 0 0 0 0 0 1 934006
-0.002113 -0.001363 0.121015 0.109337 1.317830 -0.981913 -0.060443 1 0 0 0 0 0 1 934999
-0.002113 -0.001363 0.121015 0.109364 1.318494 -0.982408 -0.060475 1 0 0 0 0 0 1 935999
-0.002113 -0.001363 0.121015 0.109406 1.319148 -0.982924 -0.060506 1 0 0 0 0 0 1 937003
-0.002126 -0.001376 0.121004 0.287887 1.509743 -0.829939 -0.060537 1 0 0 0 0 0 1 937988
-0.002113 -0.001387 0.120991 -0.036226 1.508473 -0.765992 -0.060569 1 0 0 0 0 0 1 939008
-0.002107 -0.001393 0.120986 0.009380 1.441268 -0.873549 -0.060600 1 0 0 0 0 0 1 940002
-0.002104 -0.001396 0.120984 0.052064 1.400712 -0.924411 -0.060631 1 0 0 0 0 0 1 941000
-0.002103 -0.001397 0.120983 0.075114 1.379846 -0.943808 -0.060662 1 0 0 0 0 0 1 942001
-0.002102 -0.001398 0.120983 0.086717 1.369590 -0.951038 -0.060693 1 0 0 0 0 0 1 942999
-0.002101 -0.001399 0.120983 0.092530 1.364755 -0.953895 -0.060725 1 0 0 0 0 0 1 943997
-0.002101 -0.001399 0.120983 0.095434 1.362689 -0.955205 -0.060756 1 0 0 0 0 0 1 944998
-0.002101 -0.001399 0.120983 0.096905 1.361996 -0.955997 -0.060787 1 0 0 0 0 0 1 946000
-0.002101 -0.001399 0.120983 0.097667 1.362000 -0.956586 -0.060819 1 0 0 0 0 0 1 946999
-0.002101 -0.001399 0.120983 0.098061 1.362367 -0.957113 -0.060850 1 0 0 0 0 0 1 948007
-0.002101 -0.001399 0.120983 0.098304 1.362877 -0.957619 -0.060881 1 0 0 0 0 0 1 949008
-0.002101 -0.001399 0.120983 0.098436 1.363482 -0.958118 -0.060912 1 0 0 0 0 0 1 950006
-0.002101 -0.001399 0.120983 0.098521 1.364143 -0.958607 -0.060944 1 0 0 0 0 0 1 951001
-0.002101 -0.001399 0.120983 0.098600 1.364817 -0.959101 -0.060975 1 0 0 0 0 0 1 951992
-0.002101 -0.001399 0.120983 0.098657 1.365511 -0.959591 -0.061006 1 0 0 0 0 0 1 953001
-0.002101 -0.001399 0.120983 0.098731 1.366205 -0.960076 -0.061037 1 0 0 0 0 0 1 954003
-0.002101 -0.001399 0.120983 0.098764 1.366899 -0.960568 -0.061069 1 0 0 0 0 0 1 955005
-0.002114 -0.001413 0.120972 0.277306 1.557503 -0.807397 -0.061099 1 0 0 0 0 0 1 955980
-0.002120 -0.001419 0.120968 0.218341 1.495040 -0.882808 -0.061131 1 0 0 0 0 0 1 957000
-0.002124 -0.001423 0.120967 0.173412 1.447865 -0.922338 -0.061162 1 0 0 0 0 0 1 958002
-0.002125 -0.001425 0.120966 0.149181 1.422831 -0.937754 -0.061193 1 0 0 0 0 0 1 958999
-0.002126 -0.001425 0.120966 0.136849 1.410433 -0.943580 -0.061225 1 0 0 0 0 0 1 959998
-0.002126 -0.001426 0.120966 0.130652 1.404548 -0.945945 -0.061256 1 0 0 0 0 0 1 960998
-0.002127 -0.001426 0.120966 0.127578 1.401944 -0.947081 -0.061287 1 0 0 0 0 0 1 962000
-0.002127 -0.001426 0.120966 0.126059 1.400996 -0.947800 -0.061318 1 0 0 0 0 0 1 962997
-0.002127 -0.001426 0.120966 0.125342 1.400867 -0.948366 -0.061350 1 0 0 0 0 0 1 963993
-0.002127 -0.001426 0.120966 0.125000 1.401184 -0.948874 -0.061381 1 0 0 0 0 0 1 964998
-0.002127 -0.001426 0.120966 0.124869 1.401673 -0.949356 -0.061412 1 0 0 0 0 0 1 965989
-0.002127 -0.001426 0.120966 0.124831 1.402284 -0.949861 -0.061443 1 0 0 0 0 0 1 966998
-0.002127 -0.001426 0.120966 0.124847 1.402939 -0.950336 -0.061474 1 0 0 0 0 0 1 967987
-0.002127 -0.001426 0.120966 0.124892 1.403638 -0.950818 -0.061506 1 0 0 0 0 0 1 968996
-0.002127 -0.001426 0.120966 0.124947 1.404346 -0.951310 -0.061537 1 0 0 0 0 0 1 970001
-0.002127 -0.001426 0.120966 0.124993 1.405030 -0.951780 -0.061568 1 0 0 0 0 0 1 970986
-0.002127 -0.001426 0.120966 0.125055 1.405750 -0.952268 -0.061600 1 0 0 0 0 0 1 971998
-0.002127 -0.001426 0.120966 0.125118 1.406456 -0.952746 -0.061631 1 0 0 0 0 0 1 972987
-0.002140 -0.001440 0.120955 0.303668 1.597120 -0.799369 -0.061662 1 0 0 0 0 0 1 973997
-0.002146 -0.001447 0.120951 0.244823 1.534753 -0.874771 -0.061693 1 0 0 0 0 0 1 974986
-0.002149 -0.001450 0.120950 0.199963 1.487654 -0.914317 -0.061725 1 0 0 0 0 0 1 975996
-0.002151 -0.001452 0.120950 0.175780 1.462666 -0.929728 -0.061756 1 0 0 0 0 0 1 976986
-0.002152 -0.001453 0.120949 0.163459 1.450289 -0.935553 -0.061787 1 0 0 0 0 0 1 977998
-0.002152 -0.001453 0.120949 0.157299 1.444419 -0.937906 -0.061818 1 0 0 0 0 0 1 978986
-0.002152 -0.001453 0.120949 0.154220 1.441842 -0.939046 -0.061850 1 0 0 0 0 0 1 979993
-0.002153 -0.001454 0.120949 0.152725 1.440912 -0.939748 -0.061881 1 0 0 0 0 0 1 980998
-0.002153 -0.001454 0.120949 0.152022 1.440793 -0.940302 -0.061912 1 0 0 0 0 0 1 981987
-0.002153 -0.001454 0.120949 0.151689 1.441107 -0.940805 -0.061943 1 0 0 0 0 0 1 982997
-0.002153 -0.001454 0.120949 0.151578 1.441646 -0.941310 -0.061975 1 0 0 0 0 0 1 984013
-0.002153 -0.001454 0.120949 0.151539 1.442255 -0.941769 -0.062006 1 0 0 0 0 0 1 984993
-0.002153 -0.001454 0.120949 0.151579 1.442933 -0.942247 -0.062037 1 0 0 0 0 0 1 985998
-0.002153 -0.001454 0.120949 0.151629 1.443629 -0.942722 -0.062068 1 0 0 0 0 0 1 986996
-0.002153 -0.001454 0.120949 0.151687 1.444337 -0.943191 -0.062100 1 0 0 0 0 0 1 987997
-0.002153 -0.001454 0.120949 0.151759 1.445078 -0.943674 -0.062131 1 0 0 0 0 0 1 989002
-0.002153 -0.001454 0.120949 0.151839 1.445797 -0.944144 -0.062162 1 0 0 0 0 0 1 990005
-0.002153 -0.001454 0.120949 0.151907 1.446507 -0.944620 -0.062193 1 0 0 0 0 0 1 990995
-0.002153 -0.001454 0.120949 0.151983 1.447237 -0.945098 -0.062225 1 0 0 0 0 0 1 992001
-0.002158 -0.001435 0.120939 0.227635 1.188456 -0.802597 -0.062256 1 0 0 0 0 0 1 993007
-0.002161 -0.001426 0.120935 0.203427 1.277234 -0.872608 -0.062287 1 0 0 0 0 0 1 993994
-0.002162 -0.001421 0.120934 0.184518 1.343234 -0.909340 -0.062319 1 0 0 0 0 0 1 995003
-0.002163 -0.001419 0.120934 0.174188 1.378519 -0.923674 -0.062350 1 0 0 0 0 0 1 996002
-0.002163 -0.001418 0.120934 0.168901 1.396666 -0.929112 -0.062381 1 0 0 0 0 0 1 996999
-0.002164 -0.001417 0.120934 0.166240 1.406070 -0.931320 -0.062412 1 0 0 0 0 0 1 997999
-0.002164 -0.001417 0.120934 0.164948 1.411129 -0.932401 -0.062443 1 0 0 0 0 0 1 998999
-0.002164 -0.001417 0.120934 0.164330 1.414013 -0.933078 -0.062475 1 0 0 0 0 0 1 999997
-0.002164 -0.001417 0.120934 -0.054812 -0.031417 -0.933531 -0.062500 0 0 0 0 0 0 2 997
-0.002164 -0.001417 0.120934 -0.055005 -0.030830 -0.933566 -0.062500 0 0 0 0 0 0 2 1994
-0.002164 -0.001417 0.120934 -0.055082 -0.030551 -0.933566 -0.062500 0 0 0 0 0 0 2 3005
-0.002164 -0.001417 0.120934 -0.055128 -0.030400 -0.933578 -0.062500 0 0 0 0 0 0 2 4008
-0.002164 -0.001417 0.120934 -0.055150 -0.030329 -0.933572 -0.062500 0 0 0 0 0 0 2 5000
-0.002164 -0.001417 0.120934 -0.055181 -0.030294 -0.933572 -0.062500 0 0 0 0 0 0 2 6000
-0.002171 -0.001449 0.120933 0.040467 0.387120 -0.922636 -0.062500 0 0 0 0 0 0 2 6996
-0.002187 -0.001478 0.120921 0.168019 0.396642 -0.773632 -0.062500 0 0 0 0 0 0 2 7997
-0.002196 -0.001493 0.120918 0.071530 0.205824 -0.851338 -0.062500 0 0 0 0 0 0 2 8996
-0.002207 -0.001533 0.120915 0.104168 0.507686 -0.880136 -0.062500 0 0 0 0 0 0 2 9999
-0.002226 -0.001566 0.120904 0.198274 0.457087 -0.746390 -0.062500 0 0 0 0 0 0 2 11006
-0.002248 -0.001597 0.120888 0.253996 0.412216 -0.675265 -0.062500 0 0 0 0 0 0 2 11999
-0.002272 -0.001625 0.120872 0.282984 0.387999 -0.637944 -0.062500 0 0 0 0 0 0 2 12996
-0.002297 -0.001653 0.120855 0.297638 0.375735 -0.613581 -0.062500 0 0 0 0 0 0 2 13995
-0.002303 -0.001685 0.120828 0.058292 0.426402 -0.454532 -0.062500 0 0 0 0 0 0 2 14997
-0.002313 -0.001734 0.120818 0.088726 0.640654 -0.646712 -0.062500 0 0 0 0 0 0 2 15978
-0.002332 -0.001771 0.120803 0.188873 0.525114 -0.595025 -0.062500 0 0 0 0 0 0 2 16996
-0.002341 -0.001790 0.120798 0.069151 0.266975 -0.710393 -0.062500 0 0 0 0 0 0 2 17999
-0.002339 -0.001818 0.120775 -0.068594 0.353727 -0.469499 -0.062500 0 0 0 0 0 0 2 18996
-0.002351 -0.001845 0.120756 0.080890 0.358861 -0.477539 -0.062500 0 0 0 0 0 0 2 20002
-0.002370 -0.001872 0.120738 0.185725 0.358983 -0.479450 -0.062500 0 0 0 0 0 0 2 21004
-0.002373 -0.001904 0.120711 -0.006247 0.415112 -0.330641 -0.062500 0 0 0 0 0 0 2 22000
-0.002382 -0.001952 0.120701 0.046651 0.632267 -0.525746 -0.062500 0 0 0 0 0 0 2 22996
-0.002387 -0.001976 0.120697 -0.006061 0.342967 -0.631413 -0.062500 0 0 0 0 0 0 2 23990
-0.002402 -0.002001 0.120685 0.123379 0.332688 -0.516327 -0.062500 0 0 0 0 0 0 2 25001
-0.002422 -0.002028 0.120669 0.204550 0.341748 -0.450835 -0.062500 0 0 0 0 0 0 2 25989
-0.002426 -0.002059 0.120643 0.000631 0.404408 -0.276065 -0.062500 0 0 0 0 0 0 2 26995
-0.002441 -0.002088 0.120622 0.121834 0.386077 -0.320045 -0.062500 0 0 0 0 0 0 2 27999
-0.002449 -0.002103 0.120615 0.039646 0.196736 -0.492028 -0.062500 0 0 0 0 0 0 2 28995
-0.002465 -0.002124 0.120601 0.147117 0.257238 -0.411440 -0.062500 0 0 0 0 0 0 2 29999
-0.002486 -0.002147 0.120585 0.210991 0.303323 -0.359070 -0.062500 0 0 0 0 0 0 2 30979
-0.002510 -0.002173 0.120569 0.247328 0.328260 -0.328172 -0.062500 0 0 0 0 0 0 2 31978
-0.002534 -0.002199 0.120552 0.265664 0.340899 -0.305940 -0.062500 0 0 0 0 0 0 2 32996
-0.002541 -0.002231 0.120556 0.040860 0.414952 -0.584530 -0.062500 0 0 0 0 0 0 2 33997
-0.002557 -0.002260 0.120546 0.118630 0.387403 -0.421612 -0.062500 0 0 0 0 0 0 2 34998
-0.002578 -0.002289 0.120531 0.188846 0.369359 -0.328588 -0.062500 0 0 0 0 0 0 2 36002
-0.002601 -0.002316 0.120515 0.226643 0.360295 -0.282295 -0.062500 0 0 0 0 0 0 2 37096
-0.002625 -0.002343 0.120498 0.240277 0.354734 -0.254532 -0.062500 0 0 0 0 0 0 2 38000
-0.002637 -0.002357 0.120492 0.086380 0.178810 -0.390754 -0.062500 0 0 0 0 0 0 2 38985
-0.002651 -0.002396 0.120489 0.085400 0.488027 -0.436126 -0.062500 0 0 0 0 0 0 2 39997
-0.002670 -0.002429 0.120476 0.162046 0.439859 -0.309844 -0.062500 0 0 0 0 0 0 2 40985
-0.002680 -0.002446 0.120472 0.045723 0.223002 -0.398960 -0.062500 0 0 0 0 0 0 2 41996
-0.002697 -0.002467 0.120459 0.134531 0.267784 -0.285818 -0.062500 0 0 0 0 0 0 2 42983
-0.002719 -0.002491 0.120444 0.194566 0.306447 -0.221676 -0.062500 0 0 0 0 0 0 2 43994
-0.002724 -0.002522 0.120448 -0.006723 0.396699 -0.484534 -0.062500 0 0 0 0 0 0 2 44984
-0.002739 -0.002551 0.120438 0.100148 0.377396 -0.315665 -0.062500 0 0 0 0 0 0 2 45995
-0.002760 -0.002579 0.120424 0.170437 0.360896 -0.220446 -0.062500 0 0 0 0 0 0 2 46984
-0.002777 -0.002625 0.120417 0.122146 0.592891 -0.313198 -0.062500 0 0 0 0 0 0 2 47994
-0.002786 -0.002648 0.120415 0.006694 0.318293 -0.375052 -0.062500 0 0 0 0 0 0 2 48983
-0.002803 -0.002673 0.120403 0.101336 0.314126 -0.241440 -0.062500 0 0 0 0 0 0 2 49996
-0.002824 -0.002699 0.120387 0.165048 0.326551 -0.168997 -0.062500 0 0 0 0 0 0 2 51110
-0.002842 -0.002744 0.120380 0.128937 0.577189 -0.270358 -0.062500 0 0 0 0 0 0 2 51997
-0.002851 -0.002766 0.120378 0.004453 0.307619 -0.336003 -0.062500 0 0 0 0 0 0 2 52984
-0.002868 -0.002791 0.120366 0.097132 0.307050 -0.203371 -0.062500 0 0 0 0 0 0 2 53986
-0.002883 -0.002835 0.120360 0.089885 0.564064 -0.270488 -0.062500 0 0 0 0 0 0 2 54994
-0.002904 -0.002871 0.120347 0.149906 0.474527 -0.164366 -0.062500 0 0 0 0 0 0 2 55984
-0.002914 -0.002889 0.120342 0.024821 0.236685 -0.263243 -0.062500 0 0 0 0 0 0 2 57036
-0.002926 -0.002929 0.120339 0.038095 0.512410 -0.291270 -0.062500 0 0 0 0 0 0 2 57992
-0.002945 -0.002963 0.120327 0.121944 0.446483 -0.159804 -0.062500 0 0 0 0 0 0 2 59124
-0.002962 -0.003012 0.120321 0.096505 0.636307 -0.228261 -0.062500 0 0 0 0 0 0 2 59990
-0.002970 -0.003037 0.120319 -0.012338 0.338181 -0.282730 -0.062500 0 0 0 0 0 0 2 61126
-0.002987 -0.003062 0.120307 0.066537 0.314557 -0.145391 -0.062500 0 0 0 0 0 0 2 61987
-0.003008 -0.003088 0.120291 0.131644 0.320593 -0.071450 -0.062500 0 0 0 0 0 0 2 62989
-0.003013 -0.003120 0.120295 -0.065700 0.397152 -0.330885 -0.062500 0 0 0 0 0 0 2 64103
-0.003028 -0.003149 0.120286 0.041853 0.368103 -0.160489 -0.062500 0 0 0 0 0 0 2 64992
-0.003048 -0.003177 0.120271 0.118104 0.348914 -0.064557 -0.062500 0 0 0 0 0 0 2 66000
-0.003053 -0.003210 0.120275 -0.079031 0.410815 -0.315294 -0.062500 0 0 0 0 0 0 2 66993
-0.003067 -0.003240 0.120265 0.031767 0.374283 -0.141720 -0.062500 0 0 0 0 0 0 2 68004
-0.003082 -0.003286 0.120260 0.039700 0.594959 -0.182592 -0.062500 0 0 0 0 0 0 2 69121
-0.003102 -0.003323 0.120247 0.108143 0.484786 -0.067300 -0.062500 0 0 0 0 0 0 2 70121
-0.003106 -0.003360 0.120252 -0.081654 0.481493 -0.302001 -0.062500 0 0 0 0 0 0 2 71120
-0.003121 -0.003392 0.120243 0.030016 0.409382 -0.121911 -0.062500 0 0 0 0 0 0 2 72119
-0.003141 -0.003421 0.120228 0.102333 0.367709 -0.022469 -0.062500 0 0 0 0 0 0 2 73102
-0.003146 -0.003455 0.120232 -0.086891 0.420709 -0.271902 -0.062500 0 0 0 0 0 0 2 74121
-0.003160 -0.003484 0.120223 0.024289 0.378193 -0.097847 -0.062500 0 0 0 0 0 0 2 75119
-0.003180 -0.003513 0.120208 0.102432 0.352370 -0.000561 -0.062500 0 0 0 0 0 0 2 76122
-0.003185 -0.003546 0.120212 -0.086813 0.413267 -0.250743 -0.062500 0 0 0 0 0 0 2 77124
-0.003200 -0.003575 0.120202 0.005437 0.368007 -0.076913 -0.062500 0 0 0 0 0 0 2 78120
-0.003214 -0.003622 0.120197 0.007206 0.587514 -0.116587 -0.062500 0 0 0 0 0 0 2 79120
-0.003221 -0.003645 0.120195 -0.085280 0.306138 -0.163132 -0.062500 0 0 0 0 0 0 2 80123
-0.003237 -0.003670 0.120183 0.019377 0.295975 -0.021327 -0.062500 0 0 0 0 0 0 2 81120
-0.003252 -0.003715 0.120177 0.018135 0.550049 -0.082145 -0.062500 0 0 0 0 0 0 2 82121
-0.003260 -0.003737 0.120175 -0.079605 0.287396 -0.137602 -0.062500 0 0 0 0 0 0 2 83119
-0.003271 -0.003780 0.120172 -0.047973 0.530906 -0.135188 -0.062500 0 0 0 0 0 0 2 84126
-0.003276 -0.003802 0.120171 -0.114805 0.275727 -0.155734 -0.062500 0 0 0 0 0 0 2 85122
-0.003291 -0.003826 0.120159 0.004045 0.280031 -0.003237 -0.062500 0 0 0 0 0 0 2 86120
-0.003306 -0.003870 0.120153 0.003944 0.541506 -0.059626 -0.062500 0 0 0 0 0 0 2 87140
-0.003313 -0.003892 0.120151 -0.089798 0.282923 -0.114359 -0.062500 0 0 0 0 0 0 2 88126
-0.003324 -0.003935 0.120149 -0.056449 0.528372 -0.110829 -0.062500 0 0 0 0 0 0 2 89125
-0.003329 -0.003956 0.120148 -0.122136 0.274259 -0.131787 -0.062500 0 0 0 0 0 0 2 90121
-0.003339 -0.003999 0.120145 -0.073106 0.523592 -0.114775 -0.062500 0 0 0 0 0 0 2 91120
-0.003344 -0.004020 0.120145 -0.130572 0.271770 -0.131207 -0.062500 0 0 0 0 0 0 2 92119
-0.003359 -0.004044 0.120133 -0.013259 0.276610 0.023249 -0.062500 0 0 0 0 0 0 2 93123
-0.003373 -0.004088 0.120127 -0.005028 0.539679 -0.031663 -0.062500 0 0 0 0 0 0 2 94124
-0.003380 -0.004110 0.120125 -0.097287 0.281749 -0.087035 -0.062500 0 0 0 0 0 0 2 95118
-0.003396 -0.004134 0.120112 0.006614 0.282208 0.052719 -0.062500 0 0 0 0 0 0 2 96119
-0.003399 -0.004165 0.120117 -0.155306 0.373517 -0.170133 -0.062500 0 0 0 0 0 0 2 97111
-0.003400 -0.004180 0.120119 -0.190108 0.179513 -0.148607 -0.062500 0 0 0 0 0 0 2 98132
-0.003408 -0.004220 0.120118 -0.131460 0.467792 -0.103167 -0.062500 0 0 0 0 0 0 2 99124
-0.003412 -0.004240 0.120117 -0.172590 0.240272 -0.109589 -0.062500 0 0 0 0 0 0 2 100120
-0.003426 -0.004263 0.120106 -0.047024 0.256649 0.049038 -0.062500 0 0 0 0 0 0 2 101118
-0.003428 -0.004293 0.120111 -0.194728 0.357507 -0.166937 -0.062500 0 0 0 0 0 0 2 102120
-0.003441 -0.004321 0.120101 -0.062326 0.336777 0.020013 -0.062500 0 0 0 0 0 0 2 103116
-0.003448 -0.004336 0.120098 -0.133152 0.153766 -0.041317 -0.062500 0 0 0 0 0 0 2 104122
-0.003458 -0.004375 0.120095 -0.093601 0.457901 -0.046503 -0.062500 0 0 0 0 0 0 2 105120
-0.003463 -0.004394 0.120093 -0.155999 0.235278 -0.073632 -0.062500 0 0 0 0 0 0 2 106119
-0.003478 -0.004417 0.120081 -0.035909 0.254504 0.077896 -0.062500 0 0 0 0 0 0 2 107119
-0.003486 -0.004429 0.120077 -0.118876 0.111062 -0.006184 -0.062500 0 0 0 0 0 0 2 108122
-0.003496 -0.004466 0.120074 -0.086408 0.436509 -0.019758 -0.062500 0 0 0 0 0 0 2 109110
-0.003502 -0.004485 0.120072 -0.157990 0.223095 -0.050399 -0.062500 0 0 0 0 0 0 2 110118
-0.003517 -0.004508 0.120060 -0.039887 0.247424 0.100128 -0.062500 0 0 0 0 0 0 2 111106
-0.003519 -0.004538 0.120065 -0.193979 0.352738 -0.118536 -0.062500 0 0 0 0 0 0 2 112115
-0.003520 -0.004553 0.120067 -0.224722 0.164917 -0.096642 -0.062500 0 0 0 0 0 0 2 113104
-0.003533 -0.004574 0.120056 -0.075382 0.215789 0.084900 -0.062500 0 0 0 0 0 0 2 114118
-0.003534 -0.004603 0.120062 -0.212125 0.336605 -0.121596 -0.062500 0 0 0 0 0 0 2 115106
-0.003534 -0.004617 0.120064 -0.233896 0.156731 -0.095524 -0.062500 0 0 0 0 0 0 2 116117
-0.003547 -0.004638 0.120053 -0.080090 0.211494 0.087645 -0.062500 0 0 0 0 0 0 2 117106
-0.003548 -0.004667 0.120058 -0.214515 0.334596 -0.118224 -0.062500 0 0 0 0 0 0 2 118117
-0.003548 -0.004681 0.120060 -0.240630 0.153763 -0.092120 -0.062500 0 0 0 0 0 0 2 119106
-0.003561 -0.004701 0.120049 -0.086304 0.208896 0.091218 -0.062500 0 0 0 0 0 0 2 120115
-0.003567 -0.004712 0.120046 -0.150031 0.086140 0.018853 -0.062500 0 0 0 0 0 0 2 121117
-0.003565 -0.004736 0.120054 -0.267475 0.254437 -0.153476 -0.062500 0 0 0 0 0 0 2 122105
-0.003576 -0.004761 0.120045 -0.106970 0.280050 0.061051 -0.062500 0 0 0 0 0 0 2 123116
-0.003581 -0.004773 0.120042 -0.161430 0.123328 0.009491 -0.062500 0 0 0 0 0 0 2 124176
-0.003591 -0.004811 0.120038 -0.114223 0.440687 0.010360 -0.062500 0 0 0 0 0 0 2 125118
-0.003596 -0.004831 0.120037 -0.171964 0.224992 -0.016848 -0.062500 0 0 0 0 0 0 2 126106
-0.003598 -0.004840 0.120037 -0.209265 0.079170 -0.029259 -0.062500 0 0 0 0 0 0 2 127114
-0.003612 -0.004858 0.120025 -0.069760 0.169686 0.131023 -0.062500 0 0 0 0 0 0 2 128106
-0.003613 -0.004886 0.120030 -0.211963 0.313276 -0.083628 -0.062500 0 0 0 0 0 0 2 129117
-0.003614 -0.004900 0.120032 -0.241887 0.141481 -0.061373 -0.062500 0 0 0 0 0 0 2 130129
-0.003627 -0.004920 0.120021 -0.109070 0.195517 0.121157 -0.062500 0 0 0 0 0 0 2 131116
-0.003633 -0.004930 0.120017 -0.173657 0.075514 0.048008 -0.062500 0 0 0 0 0 0 2 132118
-0.003655 -0.004931 0.120025 0.025439 -0.055473 -0.128411 -0.062500 0 0 0 0 0 0 2 133125
-0.003666 -0.004931 0.120028 -0.100352 -0.076842 -0.076836 -0.062500 0 0 0 0 0 0 2 134126
-0.003678 -0.004963 0.120027 -0.096488 0.332164 -0.014914 -0.062500 0 0 0 0 0 0 2 135113
-0.003685 -0.004979 0.120027 -0.175722 0.165767 -0.019254 -0.062500 0 0 0 0 0 0 2 136123
-0.003688 -0.004987 0.120026 -0.223524 0.045269 -0.023460 -0.062500 0 0 0 0 0 0 2 137117
-0.003696 -0.005023 0.120024 -0.159970 0.395146 0.007706 -0.062500 0 0 0 0 0 0 2 138125
-0.003700 -0.005041 0.120023 -0.207453 0.197722 -0.008780 -0.062500 0 0 0 0 0 0 2 139119
-0.003702 -0.005050 0.120023 -0.239357 0.061405 -0.017409 -0.062500 0 0 0 0 0 0 2 140115
-0.003716 -0.005067 0.120011 -0.097451 0.156216 0.144845 -0.062500 0 0 0 0 0 0 2 141120
-0.003722 -0.005076 0.120007 -0.167606 0.055952 0.063230 -0.062500 0 0 0 0 0 0 2 142128
-0.003720 -0.005100 0.120015 -0.288513 0.236165 -0.111398 -0.062500 0 0 0 0 0 0 2 143118
-0.003732 -0.005124 0.120006 -0.135687 0.262834 0.102415 -0.062500 0 0 0 0 0 0 2 144118
-0.003737 -0.005136 0.120002 -0.190672 0.109211 0.049638 -0.062500 0 0 0 0 0 0 2 145117
-0.003759 -0.005139 0.120011 0.014204 -0.040042 -0.118540 -0.062500 0 0 0 0 0 0 2 146121
-0.003782 -0.005152 0.120002 0.049832 0.095796 0.101690 -0.062500 0 0 0 0 0 0 2 147118
-0.003788 -0.005178 0.120009 -0.165265 0.269795 -0.080545 -0.062500 0 0 0 0 0 0 2 148116
-0.003791 -0.005191 0.120011 -0.228096 0.116387 -0.046719 -0.062500 0 0 0 0 0 0 2 149123
-0.003793 -0.005198 0.120012 -0.254338 0.016652 -0.025203 -0.062500 0 0 0 0 0 0 2 150122
-0.003806 -0.005214 0.120000 -0.108274 0.131362 0.149378 -0.062500 0 0 0 0 0 0 2 151122
-0.003812 -0.005222 0.119996 -0.175742 0.041856 0.071806 -0.062500 0 0 0 0 0 0 2 152116
-0.003816 -0.005226 0.119994 -0.224745 -0.019498 0.030759 -0.062500 0 0 0 0 0 0 2 153116
-0.003817 -0.005228 0.119994 -0.251197 -0.052522 0.015000 -0.062500 0 0 0 0 0 0 2 154123
-0.003830 -0.005242 0.119982 -0.125643 0.091702 0.175547 -0.062500 0 0 0 0 0 0 2 155125
-0.003832 -0.005268 0.119987 -0.264407 0.266937 -0.038872 -0.062500 0 0 0 0 0 0 2 156133
-0.003832 -0.005281 0.119989 -0.287270 0.112815 -0.017653 -0.062500 0 0 0 0 0 0 2 157124
-0.003845 -0.005300 0.119978 -0.135213 0.178703 0.165682 -0.062500 0 0 0 0 0 0 2 158123
-0.003851 -0.005310 0.119974 -0.198936 0.063096 0.091827 -0.062500 0 0 0 0 0 0 2 159126
-0.003873 -0.005311 0.119982 0.000848 -0.065509 -0.084488 -0.062500 0 0 0 0 0 0 2 160117
-0.003884 -0.005311 0.119985 -0.124916 -0.086133 -0.033352 -0.062500 0 0 0 0 0 0 2 161119
-0.003902 -0.005324 0.119974 -0.056626 0.072027 0.162291 -0.062500 0 0 0 0 0 0 2 162117
-0.003911 -0.005331 0.119970 -0.162041 0.007540 0.092781 -0.062500 0 0 0 0 0 0 2 163117
-0.003910 -0.005353 0.119978 -0.300624 0.206410 -0.076870 -0.062500 0 0 0 0 0 0 2 164116
-0.003921 -0.005377 0.119969 -0.152006 0.244391 0.138966 -0.062500 0 0 0 0 0 0 2 165128
-0.003927 -0.005389 0.119966 -0.211045 0.095705 0.086099 -0.062500 0 0 0 0 0 0 2 166123
-0.003930 -0.005395 0.119965 -0.254865 0.003045 0.054709 -0.062500 0 0 0 0 0 0 2 167120
-0.003932 -0.005398 0.119965 -0.278554 -0.045666 0.042413 -0.062500 0 0 0 0 0 0 2 168121
-0.003933 -0.005400 0.119965 -0.290712 -0.070456 0.037971 -0.062500 0 0 0 0 0 0 2 169116
-0.003945 -0.005413 0.119953 -0.138913 0.082941 0.203205 -0.062500 0 0 0 0 0 0 2 170109
-0.003952 -0.005420 0.119948 -0.203170 0.013477 0.121679 -0.062500 0 0 0 0 0 0 2 171116
-0.003949 -0.005443 0.119956 -0.321134 0.209702 -0.052013 -0.062500 0 0 0 0 0 0 2 172115
-0.003948 -0.005454 0.119959 -0.320277 0.080039 -0.004503 -0.062500 0 0 0 0 0 0 2 173119
-0.003979 -0.005468 0.119958 0.091837 0.105585 0.053476 -0.062500 0 0 0 0 0 0 2 174117
-0.003994 -0.005476 0.119957 -0.065056 0.016642 0.049432 -0.062500 0 0 0 0 0 0 2 175118
-0.004002 -0.005479 0.119957 -0.179940 -0.038194 0.045484 -0.062500 0 0 0 0 0 0 2 176116
-0.004005 -0.005481 0.119957 -0.241064 -0.066718 0.043822 -0.062500 0 0 0 0 0 0 2 177117
-0.004007 -0.005482 0.119957 -0.272004 -0.081118 0.043213 -0.062500 0 0 0 0 0 0 2 178117
-0.004020 -0.005495 0.119945 -0.129804 0.077323 0.210110 -0.062500 0 0 0 0 0 0 2 179116
-0.004027 -0.005502 0.119941 -0.198607 0.010693 0.128923 -0.062500 0 0 0 0 0 0 2 180116
-0.004031 -0.005505 0.119940 -0.248320 -0.039319 0.086502 -0.062500 0 0 0 0 0 0 2 181121
-0.004032 -0.005507 0.119939 -0.275190 -0.066720 0.070249 -0.062500 0 0 0 0 0 0 2 182116
-0.004028 -0.005527 0.119948 -0.359478 0.166839 -0.066566 -0.062500 0 0 0 0 0 0 2 183105
-0.004037 -0.005550 0.119939 -0.187596 0.219804 0.162298 -0.062500 0 0 0 0 0 0 2 184111
-0.004061 -0.005557 0.119946 -0.003603 0.022081 -0.022496 -0.062500 0 0 0 0 0 0 2 185117
-0.004073 -0.005560 0.119948 -0.140318 -0.046449 0.013685 -0.062500 0 0 0 0 0 0 2 186107
-0.004079 -0.005562 0.119949 -0.231764 -0.076732 0.036385 -0.062500 0 0 0 0 0 0 2 187117
-0.004082 -0.005563 0.119950 -0.279530 -0.091065 0.045313 -0.062500 0 0 0 0 0 0 2 188117
-0.004084 -0.005563 0.119950 -0.303528 -0.097981 0.048537 -0.062500 0 0 0 0 0 0 2 189105
-0.004084 -0.005563 0.119950 -0.315518 -0.101384 0.049679 -0.062500 0 0 0 0 0 0 2 190116
-0.004097 -0.005576 0.119938 -0.163982 0.062376 0.217531 -0.062500 0 0 0 0 0 0 2 191105
-0.004103 -0.005583 0.119934 -0.227854 -0.001324 0.136409 -0.062500 0 0 0 0 0 0 2 192116
-0.004126 -0.005582 0.119942 -0.027929 -0.103794 -0.041917 -0.062500 0 0 0 0 0 0 2 193104
-0.004137 -0.005582 0.119945 -0.154144 -0.111656 0.007860 -0.062500 0 0 0 0 0 0 2 194116
-0.004142 -0.005581 0.119946 -0.238957 -0.109714 0.036466 -0.062500 0 0 0 0 0 0 2 195105
-0.004145 -0.005581 0.119946 -0.283184 -0.107643 0.047594 -0.062500 0 0 0 0 0 0 2 196116
-0.004146 -0.005581 0.119946 -0.305379 -0.106319 0.051603 -0.062500 0 0 0 0 0 0 2 197121
-0.004147 -0.005581 0.119946 -0.316448 -0.105549 0.053012 -0.062500 0 0 0 0 0 0 2 198107
-0.004159 -0.005594 0.119934 -0.164577 0.060186 0.221122 -0.062500 0 0 0 0 0 0 2 199115
-0.004166 -0.005600 0.119930 -0.228145 -0.002418 0.139974 -0.062500 0 0 0 0 0 0 2 200105
-0.004188 -0.005600 0.119938 -0.027921 -0.104363 -0.038190 -0.062500 0 0 0 0 0 0 2 201115
-0.004199 -0.005599 0.119941 -0.154150 -0.111932 0.011460 -0.062500 0 0 0 0 0 0 2 202130
-0.004204 -0.005599 0.119942 -0.238958 -0.109856 0.040019 -0.062500 0 0 0 0 0 0 2 203113
-0.004207 -0.005598 0.119943 -0.283203 -0.107714 0.051136 -0.062500 0 0 0 0 0 0 2 204135
-0.004209 -0.005598 0.119943 -0.305385 -0.106343 0.055128 -0.062500 0 0 0 0 0 0 2 205122
-0.004209 -0.005598 0.119943 -0.316443 -0.105570 0.056541 -0.062500 0 0 0 0 0 0 2 206126
-0.004204 -0.005617 0.119952 -0.392383 0.142781 -0.073774 -0.062500 0 0 0 0 0 0 2 207111
-0.004201 -0.005627 0.119955 -0.368691 0.041253 -0.010050 -0.062500 0 0 0 0 0 0 2 208119
-0.004200 -0.005631 0.119956 -0.349554 -0.030413 0.023167 -0.062500 0 0 0 0 0 0 2 209110
-0.004218 -0.005629 0.119967 -0.091404 -0.121712 -0.099715 -0.062500 0 0 0 0 0 0 2 210119
-0.004227 -0.005628 0.119970 -0.186531 -0.121475 -0.029291 -0.062500 0 0 0 0 0 0 2 211126
-0.004232 -0.005628 0.119971 -0.255336 -0.114907 0.006686 -0.062500 0 0 0 0 0 0 2 212113
-0.004234 -0.005627 0.119972 -0.291447 -0.110329 0.020434 -0.062500 0 0 0 0 0 0 2 213123
-0.004235 -0.005627 0.119972 -0.309532 -0.107676 0.025346 -0.062500 0 0 0 0 0 0 2 214103
-0.004236 -0.005627 0.119972 -0.318522 -0.106251 0.027085 -0.062500 0 0 0 0 0 0 2 215117
-0.004236 -0.005627 0.119972 -0.323000 -0.105490 0.027698 -0.062500 0 0 0 0 0 0 2 216117
-0.004255 -0.005623 0.119982 -0.077665 -0.159103 -0.107562 -0.062500 0 0 0 0 0 0 2 217115
-0.004265 -0.005620 0.119985 -0.198661 -0.145416 -0.041692 -0.062500 0 0 0 0 0 0 2 218114
-0.004269 -0.005619 0.119986 -0.270920 -0.129507 -0.007326 -0.062500 0 0 0 0 0 0 2 219116
-0.004272 -0.005619 0.119987 -0.308798 -0.120299 0.005850 -0.062500 0 0 0 0 0 0 2 220114
-0.004273 -0.005618 0.119987 -0.327764 -0.115352 0.010568 -0.062500 0 0 0 0 0 0 2 221119
-0.004273 -0.005618 0.119987 -0.337192 -0.112758 0.012224 -0.062500 0 0 0 0 0 0 2 222122
-0.004274 -0.005618 0.119987 -0.341888 -0.111432 0.012812 -0.062500 0 0 0 0 0 0 2 223102
-0.004274 -0.005618 0.119987 -0.344223 -0.110754 0.013025 -0.062500 0 0 0 0 0 0 2 224120
-0.004274 -0.005618 0.119987 -0.345398 -0.110414 0.013095 -0.062500 0 0 0 0 0 0 2 225097
-0.004274 -0.005618 0.119987 -0.345987 -0.110238 0.013124 -0.062500 0 0 0 0 0 0 2 226115
-0.004274 -0.005618 0.119987 -0.346269 -0.110142 0.013133 -0.062500 0 0 0 0 0 0 2 227115
-0.004293 -0.005614 0.119997 -0.098723 -0.164152 -0.122195 -0.062500 0 0 0 0 0 0 2 228114
-0.004302 -0.005611 0.120000 -0.199637 -0.145247 -0.056473 -0.062500 0 0 0 0 0 0 2 229115
-0.004307 -0.005610 0.120001 -0.271428 -0.129426 -0.022169 -0.062500 0 0 0 0 0 0 2 230114
-0.004309 -0.005610 0.120002 -0.309044 -0.120250 -0.009024 -0.062500 0 0 0 0 0 0 2 231120
-0.004311 -0.005609 0.120002 -0.327880 -0.115323 -0.004306 -0.062500 0 0 0 0 0 0 2 232112
-0.004311 -0.005609 0.120002 -0.337261 -0.112751 -0.002646 -0.062500 0 0 0 0 0 0 2 233115
-0.004311 -0.005609 0.120002 -0.341912 -0.111428 -0.002051 -0.062500 0 0 0 0 0 0 2 234122
-0.004331 -0.005605 0.120011 -0.096446 -0.164837 -0.137044 -0.062500 0 0 0 0 0 0 2 235115
-0.004340 -0.005602 0.120015 -0.198498 -0.145595 -0.071326 -0.062500 0 0 0 0 0 0 2 236116
-0.004345 -0.005601 0.120016 -0.270862 -0.129589 -0.037023 -0.062500 0 0 0 0 0 0 2 237115
-0.004347 -0.005601 0.120016 -0.308765 -0.120335 -0.023876 -0.062500 0 0 0 0 0 0 2 238189
-0.004348 -0.005600 0.120017 -0.327748 -0.115369 -0.019164 -0.062500 0 0 0 0 0 0 2 239190
-0.004349 -0.005600 0.120017 -0.337187 -0.112761 -0.017502 -0.062500 0 0 0 0 0 0 2 240151
-0.004349 -0.005600 0.120017 -0.341887 -0.111433 -0.016917 -0.062500 0 0 0 0 0 0 2 241151
-0.004349 -0.005600 0.120017 -0.344224 -0.110754 -0.016706 -0.062500 0 0 0 0 0 0 2 242180
-0.004349 -0.005600 0.120017 -0.345387 -0.110416 -0.016643 -0.062500 0 0 0 0 0 0 2 243179
-0.004349 -0.005600 0.120017 -0.345976 -0.110240 -0.016616 -0.062500 0 0 0 0 0 0 2 244179
-0.004349 -0.005600 0.120017 -0.346277 -0.110150 -0.016609 -0.062500 0 0 0 0 0 0 2 245178
-0.004368 -0.005596 0.120026 -0.098482 -0.164237 -0.151651 -0.062500 0 0 0 0 0 0 2 246173
-0.004378 -0.005594 0.120030 -0.199519 -0.145285 -0.086080 -0.062500 0 0 0 0 0 0 2 247183
-0.004382 -0.005592 0.120031 -0.271385 -0.129429 -0.051840 -0.062500 0 0 0 0 0 0 2 248149
-0.004385 -0.005592 0.120031 -0.309023 -0.120245 -0.038720 -0.062500 0 0 0 0 0 0 2 249154
-0.004386 -0.005591 0.120031 -0.327881 -0.115322 -0.034008 -0.062500 0 0 0 0 0 0 2 250173
-0.004386 -0.005591 0.120031 -0.337258 -0.112752 -0.032343 -0.062500 0 0 0 0 0 0 2 251149
-0.004406 -0.005587 0.120041 -0.093871 -0.165599 -0.166680 -0.062500 0 0 0 0 0 0 2 252148
-0.004415 -0.005585 0.120044 -0.197216 -0.145971 -0.100964 -0.062500 0 0 0 0 0 0 2 253176
-0.004420 -0.005583 0.120046 -0.270231 -0.129768 -0.066691 -0.062500 0 0 0 0 0 0 2 254192
-0.004422 -0.005583 0.120046 -0.308462 -0.120426 -0.053551 -0.062500 0 0 0 0 0 0 2 255182
-0.004424 -0.005582 0.120046 -0.327596 -0.115410 -0.048845 -0.062500 0 0 0 0 0 0 2 256178
-0.004424 -0.005582 0.120046 -0.337128 -0.112797 -0.047177 -0.062500 0 0 0 0 0 0 2 257182
-0.004444 -0.005578 0.120056 -0.093663 -0.165665 -0.181369 -0.062500 0 0 0 0 0 0 2 258180
-0.004453 -0.005576 0.120059 -0.197137 -0.145996 -0.115726 -0.062500 0 0 0 0 0 0 2 259156
-0.004458 -0.005574 0.120060 -0.270194 -0.129779 -0.081492 -0.062500 0 0 0 0 0 0 2 260170
-0.004460 -0.005574 0.120061 -0.308442 -0.120430 -0.068372 -0.062500 0 0 0 0 0 0 2 261155
-0.004461 -0.005573 0.120061 -0.327584 -0.115413 -0.063657 -0.062500 0 0 0 0 0 0 2 262170
-0.004462 -0.005573 0.120061 -0.337108 -0.112802 -0.061998 -0.062500 0 0 0 0 0 0 2 263154
-0.004462 -0.005573 0.120061 -0.341861 -0.111441 -0.061414 -0.062500 0 0 0 0 0 0 2 264168
-0.004481 -0.005569 0.120071 -0.115098 -0.170193 -0.195840 -0.062500 0 0 0 0 0 0 2 265156
-0.004491 -0.005567 0.120074 -0.217437 -0.150840 -0.130413 -0.062500 0 0 0 0 0 0 2 266173
-0.004496 -0.005565 0.120075 -0.289948 -0.134784 -0.096247 -0.062500 0 0 0 0 0 0 2 267156
-0.004498 -0.005565 0.120076 -0.327913 -0.125520 -0.083153 -0.062500 0 0 0 0 0 0 2 268171
-0.004499 -0.005564 0.120076 -0.346926 -0.120546 -0.078458 -0.062500 0 0 0 0 0 0 2 269154
-0.004500 -0.005564 0.120076 -0.356364 -0.117949 -0.076794 -0.062500 0 0 0 0 0 0 2 270114
-0.004519 -0.005560 0.120085 -0.112654 -0.170921 -0.210713 -0.062500 0 0 0 0 0 0 2 271121
-0.004529 -0.005558 0.120089 -0.216226 -0.151195 -0.145214 -0.062500 0 0 0 0 0 0 2 272102
-0.004533 -0.005556 0.120090 -0.289344 -0.134975 -0.111048 -0.062500 0 0 0 0 0 0 2 273113
-0.004536 -0.005556 0.120090 -0.327621 -0.125599 -0.097946 -0.062500 0 0 0 0 0 0 2 274103
-0.004537 -0.005555 0.120091 -0.346773 -0.120587 -0.093243 -0.062500 0 0 0 0 0 0 2 275112
-0.004557 -0.005551 0.120100 -0.107762 -0.172309 -0.225943 -0.062500 0 0 0 0 0 0 2 276101
-0.004566 -0.005549 0.120104 -0.213785 -0.151905 -0.160151 -0.062500 0 0 0 0 0 0 2 277112
-0.004571 -0.005547 0.120105 -0.288140 -0.135325 -0.125867 -0.062500 0 0 0 0 0 0 2 278102
-0.004574 -0.005547 0.120105 -0.327019 -0.125789 -0.112737 -0.062500 0 0 0 0 0 0 2 279112
-0.004594 -0.005542 0.120115 -0.097820 -0.175061 -0.242251 -0.062500 0 0 0 0 0 0 2 280102
-0.004604 -0.005540 0.120118 -0.208849 -0.153320 -0.175437 -0.062500 0 0 0 0 0 0 2 281112
-0.004609 -0.005538 0.120120 -0.285670 -0.136031 -0.140823 -0.062500 0 0 0 0 0 0 2 282103
-0.004611 -0.005538 0.120120 -0.325798 -0.126151 -0.127567 -0.062500 0 0 0 0 0 0 2 283112
-0.004612 -0.005537 0.120120 -0.345855 -0.120862 -0.122817 -0.062500 0 0 0 0 0 0 2 284127
-0.004632 -0.005533 0.120130 -0.107070 -0.172525 -0.255195 -0.062500 0 0 0 0 0 0 2 285110
-0.004642 -0.005531 0.120133 -0.208273 -0.148172 -0.189556 -0.062500 0 0 0 0 0 0 2 286112
-0.004647 -0.005529 0.120134 -0.282794 -0.131532 -0.155342 -0.062500 0 0 0 0 0 0 2 287120
-0.004649 -0.005529 0.120135 -0.321766 -0.121960 -0.142235 -0.062500 0 0 0 0 0 0 2 288113
-0.004650 -0.005528 0.120135 -0.341271 -0.116844 -0.137522 -0.062500 0 0 0 0 0 0 2 289119
-0.004651 -0.005528 0.120135 -0.350962 -0.114179 -0.135868 -0.062500 0 0 0 0 0 0 2 290121
-0.004670 -0.005524 0.120145 -0.106881 -0.167280 -0.269218 -0.062500 0 0 0 0 0 0 2 291109
-0.004680 -0.005522 0.120148 -0.210759 -0.147447 -0.204021 -0.062500 0 0 0 0 0 0 2 292112
-0.004685 -0.005520 0.120149 -0.303257 -0.136398 -0.169989 -0.062500 0 0 0 0 0 0 2 293120
-0.004692 -0.005501 0.120140 -0.271446 -0.375021 -0.025474 -0.062500 0 0 0 0 0 0 2 294120
-0.004716 -0.005487 0.120146 -0.067753 -0.322680 -0.218233 -0.062500 0 0 0 0 0 0 2 295122
-0.004727 -0.005480 0.120149 -0.199259 -0.229112 -0.185002 -0.062500 0 0 0 0 0 0 2 296116
-0.004733 -0.005476 0.120150 -0.287518 -0.174444 -0.163324 -0.062500 0 0 0 0 0 0 2 297113
-0.004736 -0.005474 0.120150 -0.333610 -0.145903 -0.154733 -0.062500 0 0 0 0 0 0 2 298115
-0.004737 -0.005473 0.120150 -0.356751 -0.131378 -0.151622 -0.062500 0 0 0 0 0 0 2 299111
-0.004738 -0.005473 0.120150 -0.368286 -0.124052 -0.150526 -0.062500 0 0 0 0 0 0 2 300112
-0.004757 -0.005469 0.120159 -0.124895 -0.174924 -0.283726 -0.062500 0 0 0 0 0 0 2 301110
-0.004767 -0.005466 0.120163 -0.229376 -0.153867 -0.218773 -0.062500 0 0 0 0 0 0 2 302110
-0.004772 -0.005465 0.120164 -0.302987 -0.136978 -0.184849 -0.062500 0 0 0 0 0 0 2 303128
-0.004774 -0.005464 0.120164 -0.341468 -0.127305 -0.171839 -0.062500 0 0 0 0 0 0 2 304119
-0.004794 -0.005460 0.120174 -0.111445 -0.176751 -0.300622 -0.062500 0 0 0 0 0 0 2 305116
-0.004804 -0.005457 0.120177 -0.222697 -0.154828 -0.234217 -0.062500 0 0 0 0 0 0 2 306113
-0.004809 -0.005456 0.120179 -0.299653 -0.137465 -0.199801 -0.062500 0 0 0 0 0 0 2 307118
-0.004812 -0.005455 0.120179 -0.339809 -0.127559 -0.186615 -0.062500 0 0 0 0 0 0 2 308115
-0.004813 -0.005455 0.120179 -0.359882 -0.122255 -0.181878 -0.062500 0 0 0 0 0 0 2 309094
-0.004833 -0.005450 0.120189 -0.120478 -0.174164 -0.313515 -0.062500 0 0 0 0 0 0 2 310103
-0.004842 -0.005448 0.120192 -0.227192 -0.153495 -0.248269 -0.062500 0 0 0 0 0 0 2 311116
-0.004847 -0.005447 0.120193 -0.301906 -0.136793 -0.214244 -0.062500 0 0 0 0 0 0 2 312114
-0.004850 -0.005446 0.120194 -0.340937 -0.127211 -0.201193 -0.062500 0 0 0 0 0 0 2 313112
-0.004851 -0.005446 0.120194 -0.360447 -0.122083 -0.196516 -0.062500 0 0 0 0 0 0 2 314115
-0.004871 -0.005441 0.120203 -0.120649 -0.174118 -0.328031 -0.062500 0 0 0 0 0 0 2 315114
-0.004880 -0.005439 0.120207 -0.227271 -0.153457 -0.262851 -0.062500 0 0 0 0 0 0 2 316093
-0.004885 -0.005438 0.120208 -0.301945 -0.136771 -0.228870 -0.062500 0 0 0 0 0 0 2 317093
-0.004907 -0.005433 0.120218 -0.110499 -0.187347 -0.348887 -0.062500 0 0 0 0 0 0 2 318113
-0.004917 -0.005430 0.120221 -0.231863 -0.162921 -0.279660 -0.062500 0 0 0 0 0 0 2 319115
-0.004923 -0.005429 0.120223 -0.313867 -0.144242 -0.244285 -0.062500 0 0 0 0 0 0 2 320092
-0.004925 -0.005428 0.120223 -0.356516 -0.133647 -0.230748 -0.062500 0 0 0 0 0 0 2 321103
-0.004927 -0.005428 0.120223 -0.377832 -0.128011 -0.225895 -0.062500 0 0 0 0 0 0 2 322118
-0.004946 -0.005423 0.120233 -0.138667 -0.179861 -0.357064 -0.062500 0 0 0 0 0 0 2 323092
-0.004956 -0.005421 0.120236 -0.245878 -0.159031 -0.292014 -0.062500 0 0 0 0 0 0 2 324100
-0.004961 -0.005420 0.120237 -0.320844 -0.142253 -0.258108 -0.062500 0 0 0 0 0 0 2 325117
-0.004963 -0.005419 0.120238 -0.359997 -0.132636 -0.245090 -0.062500 0 0 0 0 0 0 2 326181
-0.004984 -0.005414 0.120247 -0.129698 -0.182323 -0.373170 -0.062500 0 0 0 0 0 0 2 327171
-0.004994 -0.005412 0.120251 -0.241420 -0.160298 -0.307124 -0.062500 0 0 0 0 0 0 2 328148
-0.004999 -0.005411 0.120252 -0.318621 -0.142893 -0.272887 -0.062500 0 0 0 0 0 0 2 329146
-0.005001 -0.005410 0.120252 -0.358902 -0.132954 -0.259768 -0.062500 0 0 0 0 0 0 2 330173
-0.005022 -0.005405 0.120262 -0.129030 -0.182531 -0.387647 -0.062500 0 0 0 0 0 0 2 331172
-0.005032 -0.005403 0.120265 -0.241087 -0.160390 -0.321686 -0.062500 0 0 0 0 0 0 2 332146
-0.005037 -0.005402 0.120266 -0.318463 -0.142946 -0.287466 -0.062500 0 0 0 0 0 0 2 333145
-0.005039 -0.005401 0.120267 -0.358825 -0.132976 -0.274348 -0.062500 0 0 0 0 0 0 2 334144
-0.005060 -0.005396 0.120276 -0.128868 -0.182583 -0.402101 -0.062500 0 0 0 0 0 0 2 335183
-0.005070 -0.005394 0.120280 -0.241011 -0.160414 -0.336204 -0.062500 0 0 0 0 0 0 2 336143
-0.005075 -0.005393 0.120281 -0.318441 -0.142943 -0.302024 -0.062500 0 0 0 0 0 0 2 337180
-0.005077 -0.005392 0.120281 -0.358799 -0.132972 -0.288920 -0.062500 0 0 0 0 0 0 2 338192
-0.005098 -0.005387 0.120291 -0.128735 -0.182628 -0.416528 -0.062500 0 0 0 0 0 0 2 339179
-0.005108 -0.005385 0.120294 -0.260224 -0.165492 -0.350719 -0.062500 0 0 0 0 0 0 2 340153
-0.005113 -0.005384 0.120296 -0.337692 -0.148009 -0.316563 -0.062500 0 0 0 0 0 0 2 341171
-0.005121 -0.005364 0.120287 -0.308247 -0.385882 -0.171195 -0.062500 0 0 0 0 0 0 2 342101
-0.005125 -0.005354 0.120283 -0.354227 -0.278841 -0.230508 -0.062500 0 0 0 0 0 0 2 343112
-0.005146 -0.005345 0.120292 -0.134226 -0.259367 -0.394541 -0.062500 0 0 0 0 0 0 2 344100
-0.005157 -0.005340 0.120295 -0.252878 -0.201099 -0.342813 -0.062500 0 0 0 0 0 0 2 345111
-0.005162 -0.005338 0.120296 -0.333884 -0.165667 -0.313748 -0.062500 0 0 0 0 0 0 2 346101
-0.005164 -0.005337 0.120296 -0.376116 -0.146806 -0.302458 -0.062500 0 0 0 0 0 0 2 347112
-0.005185 -0.005332 0.120306 -0.146761 -0.192165 -0.430365 -0.062500 0 0 0 0 0 0 2 348107
-0.005195 -0.005329 0.120309 -0.259606 -0.167705 -0.364938 -0.062500 0 0 0 0 0 0 2 349111
-0.005200 -0.005328 0.120310 -0.337390 -0.149101 -0.330971 -0.062500 0 0 0 0 0 0 2 350100
-0.005203 -0.005327 0.120310 -0.377927 -0.138585 -0.317937 -0.062500 0 0 0 0 0 0 2 351096
-0.005204 -0.005327 0.120311 -0.398186 -0.132995 -0.313244 -0.062500 0 0 0 0 0 0 2 352099
-0.005224 -0.005322 0.120320 -0.157629 -0.185197 -0.443424 -0.062500 0 0 0 0 0 0 2 353110
-0.005233 -0.005320 0.120323 -0.265029 -0.164193 -0.378934 -0.062500 0 0 0 0 0 0 2 354101
-0.005238 -0.005319 0.120325 -0.334792 -0.144378 -0.345299 -0.062500 0 0 0 0 0 0 2 355099
-0.005241 -0.005318 0.120325 -0.373972 -0.134734 -0.332382 -0.062500 0 0 0 0 0 0 2 356109
-0.005261 -0.005313 0.120335 -0.142825 -0.184748 -0.459427 -0.062500 0 0 0 0 0 0 2 357098
-0.005271 -0.005311 0.120338 -0.254997 -0.162512 -0.393950 -0.062500 0 0 0 0 0 0 2 358110
-0.005276 -0.005310 0.120339 -0.332462 -0.145030 -0.359970 -0.062500 0 0 0 0 0 0 2 359100
-0.005279 -0.005309 0.120339 -0.372812 -0.135057 -0.346943 -0.062500 0 0 0 0 0 0 2 360113
-0.005285 -0.005290 0.120330 -0.323297 -0.377449 -0.209573 -0.062500 0 0 0 0 0 0 2 361114
-0.005289 -0.005280 0.120327 -0.358970 -0.273065 -0.272108 -0.062500 0 0 0 0 0 0 2 362119
-0.005310 -0.005271 0.120335 -0.133392 -0.255168 -0.436703 -0.062500 0 0 0 0 0 0 2 363109
-0.005320 -0.005267 0.120338 -0.268976 -0.202964 -0.385716 -0.062500 0 0 0 0 0 0 2 364109
-0.005325 -0.005264 0.120339 -0.348886 -0.167823 -0.356960 -0.062500 0 0 0 0 0 0 2 365107
-0.005328 -0.005263 0.120339 -0.390558 -0.149135 -0.345787 -0.062500 0 0 0 0 0 0 2 366119
-0.005329 -0.005262 0.120339 -0.411415 -0.139510 -0.341758 -0.062500 0 0 0 0 0 0 2 367105
-0.005330 -0.005262 0.120340 -0.421798 -0.134604 -0.340322 -0.062500 0 0 0 0 0 0 2 368117
-0.005349 -0.005258 0.120349 -0.175975 -0.187381 -0.471152 -0.062500 0 0 0 0 0 0 2 369109
-0.005359 -0.005255 0.120352 -0.281128 -0.166495 -0.407337 -0.062500 0 0 0 0 0 0 2 370109
-0.005364 -0.005254 0.120353 -0.355099 -0.149723 -0.373949 -0.062500 0 0 0 0 0 0 2 371115
-0.005366 -0.005253 0.120354 -0.393726 -0.140135 -0.361136 -0.062500 0 0 0 0 0 0 2 372109
-0.005367 -0.005253 0.120354 -0.413021 -0.135020 -0.356518 -0.062500 0 0 0 0 0 0 2 373114
-0.005387 -0.005249 0.120363 -0.171504 -0.187674 -0.486082 -0.062500 0 0 0 0 0 0 2 374111
-0.005402 -0.005227 0.120357 -0.209358 -0.414218 -0.288964 -0.062500 0 0 0 0 0 0 2 375111
-0.005410 -0.005217 0.120355 -0.309994 -0.295810 -0.319775 -0.062500 0 0 0 0 0 0 2 376111
-0.005414 -0.005211 0.120354 -0.369443 -0.214515 -0.340688 -0.062500 0 0 0 0 0 0 2 377112
-0.005416 -0.005209 0.120354 -0.400426 -0.172039 -0.349072 -0.062500 0 0 0 0 0 0 2 378112
-0.005417 -0.005207 0.120354 -0.416146 -0.150750 -0.352114 -0.062500 0 0 0 0 0 0 2 379095
-0.005437 -0.005202 0.120363 -0.172854 -0.195523 -0.484184 -0.062500 0 0 0 0 0 0 2 380112
-0.005446 -0.005200 0.120366 -0.279572 -0.170531 -0.421094 -0.062500 0 0 0 0 0 0 2 381114
-0.005451 -0.005198 0.120368 -0.354330 -0.151714 -0.387996 -0.062500 0 0 0 0 0 0 2 382107
-0.005454 -0.005198 0.120368 -0.393336 -0.141119 -0.375287 -0.062500 0 0 0 0 0 0 2 383115
-0.005455 -0.005197 0.120368 -0.412826 -0.135511 -0.370715 -0.062500 0 0 0 0 0 0 2 384113
-0.005455 -0.005197 0.120368 -0.422513 -0.132603 -0.369092 -0.062500 0 0 0 0 0 0 2 385093
-0.005461 -0.005178 0.120359 -0.357847 -0.378555 -0.235300 -0.062500 0 0 0 0 0 0 2 386100
-0.005464 -0.005169 0.120355 -0.385713 -0.276326 -0.299545 -0.062500 0 0 0 0 0 0 2 387116
-0.005485 -0.005160 0.120364 -0.155801 -0.259761 -0.464081 -0.062500 0 0 0 0 0 0 2 388104
-0.005495 -0.005155 0.120366 -0.270598 -0.202472 -0.413682 -0.062500 0 0 0 0 0 0 2 389117
-0.005500 -0.005153 0.120367 -0.349718 -0.167560 -0.385197 -0.062500 0 0 0 0 0 0 2 390118
-0.005503 -0.005152 0.120368 -0.390976 -0.148983 -0.374114 -0.062500 0 0 0 0 0 0 2 391110
-0.005504 -0.005151 0.120368 -0.411629 -0.139424 -0.370114 -0.062500 0 0 0 0 0 0 2 392092
-0.005505 -0.005151 0.120368 -0.421904 -0.134569 -0.368702 -0.062500 0 0 0 0 0 0 2 393091
-0.005505 -0.005151 0.120368 -0.427012 -0.132108 -0.368195 -0.062500 0 0 0 0 0 0 2 394111
-0.005505 -0.005150 0.120368 -0.429554 -0.130851 -0.368015 -0.062500 0 0 0 0 0 0 2 395110
-0.005511 -0.005131 0.120358 -0.361434 -0.377536 -0.234535 -0.062500 0 0 0 0 0 0 2 396114
-0.005533 -0.005118 0.120364 -0.155167 -0.336779 -0.429655 -0.062500 0 0 0 0 0 0 2 397113
-0.005544 -0.005111 0.120366 -0.278587 -0.245242 -0.400220 -0.062500 0 0 0 0 0 0 2 398110
-0.005549 -0.005107 0.120367 -0.362980 -0.191617 -0.380120 -0.062500 0 0 0 0 0 0 2 399109
-0.005552 -0.005106 0.120367 -0.401480 -0.161985 -0.372097 -0.062500 0 0 0 0 0 0 2 400112
-0.005553 -0.005105 0.120368 -0.423622 -0.147777 -0.369193 -0.062500 0 0 0 0 0 0 2 401101
-0.005554 -0.005104 0.120368 -0.434653 -0.140615 -0.368154 -0.062500 0 0 0 0 0 0 2 402165
-0.005560 -0.005085 0.120358 -0.370861 -0.384180 -0.234174 -0.062500 0 0 0 0 0 0 2 403176
-0.005563 -0.005076 0.120355 -0.398949 -0.281038 -0.298678 -0.062500 0 0 0 0 0 0 2 404166
-0.005564 -0.005071 0.120354 -0.420525 -0.208576 -0.332559 -0.062500 0 0 0 0 0 0 2 405175
-0.005565 -0.005069 0.120353 -0.432608 -0.170804 -0.345606 -0.062500 0 0 0 0 0 0 2 406178
-0.005585 -0.005063 0.120362 -0.187346 -0.207549 -0.480657 -0.062500 0 0 0 0 0 0 2 407143
-0.005595 -0.005060 0.120365 -0.293572 -0.178340 -0.419158 -0.062500 0 0 0 0 0 0 2 408146
-0.005599 -0.005059 0.120367 -0.368110 -0.157468 -0.386672 -0.062500 0 0 0 0 0 0 2 409142
-0.005602 -0.005058 0.120367 -0.407018 -0.145854 -0.374174 -0.062500 0 0 0 0 0 0 2 410142
-0.005603 -0.005058 0.120367 -0.426438 -0.139758 -0.369673 -0.062500 0 0 0 0 0 0 2 411169
-0.005609 -0.005038 0.120358 -0.366856 -0.383683 -0.234255 -0.062500 0 0 0 0 0 0 2 412144
-0.005612 -0.005029 0.120354 -0.396935 -0.280798 -0.298424 -0.062500 0 0 0 0 0 0 2 413166
-0.005614 -0.005024 0.120353 -0.419512 -0.208474 -0.332215 -0.062500 0 0 0 0 0 0 2 414175
-0.005615 -0.005022 0.120353 -0.432103 -0.170758 -0.345220 -0.062500 0 0 0 0 0 0 2 415168
-0.005615 -0.005021 0.120353 -0.438718 -0.151943 -0.349909 -0.062500 0 0 0 0 0 0 2 416150
-0.005635 -0.005016 0.120362 -0.190362 -0.198262 -0.481726 -0.062500 0 0 0 0 0 0 2 417164
-0.005644 -0.005014 0.120365 -0.295120 -0.173708 -0.419228 -0.062500 0 0 0 0 0 0 2 418150
-0.005654 -0.004993 0.120357 -0.299745 -0.402095 -0.252421 -0.062500 0 0 0 0 0 0 2 419165
-0.005659 -0.004983 0.120354 -0.363509 -0.290418 -0.304609 -0.062500 0 0 0 0 0 0 2 420149
-0.005662 -0.004978 0.120353 -0.402897 -0.213423 -0.334105 -0.062500 0 0 0 0 0 0 2 421166
-0.005663 -0.004976 0.120352 -0.423829 -0.173295 -0.345597 -0.062500 0 0 0 0 0 0 2 422166
-0.005664 -0.004975 0.120352 -0.434595 -0.153220 -0.349749 -0.062500 0 0 0 0 0 0 2 423149
-0.005664 -0.004974 0.120352 -0.440068 -0.143265 -0.351223 -0.062500 0 0 0 0 0 0 2 424166
-0.005665 -0.004974 0.120352 -0.442840 -0.138307 -0.351743 -0.062500 0 0 0 0 0 0 2 425149
-0.005665 -0.004973 0.120352 -0.444237 -0.135837 -0.351930 -0.062500 0 0 0 0 0 0 2 426108
-0.005665 -0.004973 0.120352 -0.444934 -0.134601 -0.351994 -0.062500 0 0 0 0 0 0 2 427102
-0.005670 -0.004954 0.120342 -0.376183 -0.380807 -0.217844 -0.062500 0 0 0 0 0 0 2 428108
-0.005692 -0.004941 0.120348 -0.149657 -0.335074 -0.412665 -0.062500 0 0 0 0 0 0 2 429098
-0.005703 -0.004934 0.120350 -0.273010 -0.243503 -0.383758 -0.062500 0 0 0 0 0 0 2 430107
-0.005709 -0.004930 0.120351 -0.357376 -0.189878 -0.363919 -0.062500 0 0 0 0 0 0 2 431096
-0.005711 -0.004929 0.120351 -0.401508 -0.161947 -0.355992 -0.062500 0 0 0 0 0 0 2 432107
-0.005713 -0.004928 0.120351 -0.423631 -0.147755 -0.353118 -0.062500 0 0 0 0 0 0 2 433095
-0.005719 -0.004908 0.120342 -0.365642 -0.387291 -0.217724 -0.062500 0 0 0 0 0 0 2 434106
-0.005722 -0.004899 0.120339 -0.396275 -0.282602 -0.282354 -0.062500 0 0 0 0 0 0 2 435096
-0.005724 -0.004894 0.120337 -0.419159 -0.209388 -0.316344 -0.062500 0 0 0 0 0 0 2 436106
-0.005725 -0.004892 0.120337 -0.425960 -0.170510 -0.329444 -0.062500 0 0 0 0 0 0 2 437095
-0.005725 -0.004891 0.120337 -0.432670 -0.151472 -0.334148 -0.062500 0 0 0 0 0 0 2 438098
-0.005725 -0.004890 0.120337 -0.436143 -0.142017 -0.335815 -0.062500 0 0 0 0 0 0 2 439110
-0.005725 -0.004890 0.120337 -0.437889 -0.137322 -0.336406 -0.062500 0 0 0 0 0 0 2 440107
-0.005750 -0.004866 0.120336 -0.136709 -0.443619 -0.331776 -0.062500 0 0 0 0 0 0 2 441120
-0.005762 -0.004855 0.120336 -0.265458 -0.321389 -0.334038 -0.062500 0 0 0 0 0 0 2 442107
-0.005769 -0.004849 0.120336 -0.358779 -0.233121 -0.335323 -0.062500 0 0 0 0 0 0 2 443104
-0.005772 -0.004846 0.120336 -0.408367 -0.186289 -0.335855 -0.062500 0 0 0 0 0 0 2 444106
-0.005773 -0.004844 0.120336 -0.433460 -0.162618 -0.336050 -0.062500 0 0 0 0 0 0 2 445088
-0.005774 -0.004844 0.120336 -0.446046 -0.150766 -0.336132 -0.062500 0 0 0 0 0 0 2 446105
-0.005774 -0.004843 0.120336 -0.452330 -0.144832 -0.336157 -0.062500 0 0 0 0 0 0 2 447120
-0.005780 -0.004824 0.120327 -0.386581 -0.388311 -0.201450 -0.062500 0 0 0 0 0 0 2 448114
-0.005783 -0.004815 0.120323 -0.413208 -0.285874 -0.266629 -0.062500 0 0 0 0 0 0 2 449098
-0.005784 -0.004810 0.120322 -0.434102 -0.213793 -0.300824 -0.062500 0 0 0 0 0 0 2 450163
-0.005805 -0.004804 0.120331 -0.193684 -0.232107 -0.443406 -0.062500 0 0 0 0 0 0 2 451110
-0.005815 -0.004800 0.120334 -0.303173 -0.193221 -0.385424 -0.062500 0 0 0 0 0 0 2 452108
-0.005819 -0.004798 0.120335 -0.379417 -0.167569 -0.354271 -0.062500 0 0 0 0 0 0 2 453092
-0.005822 -0.004797 0.120335 -0.419153 -0.153651 -0.342265 -0.062500 0 0 0 0 0 0 2 454106
-0.005823 -0.004797 0.120335 -0.439020 -0.146406 -0.337934 -0.062500 0 0 0 0 0 0 2 455108
-0.005829 -0.004778 0.120326 -0.380054 -0.389020 -0.201484 -0.062500 0 0 0 0 0 0 2 456107
-0.005832 -0.004768 0.120323 -0.409935 -0.286258 -0.266209 -0.062500 0 0 0 0 0 0 2 457107
-0.005834 -0.004764 0.120321 -0.432441 -0.213999 -0.300279 -0.062500 0 0 0 0 0 0 2 458107
-0.005835 -0.004761 0.120321 -0.445043 -0.176313 -0.313390 -0.062500 0 0 0 0 0 0 2 459099
-0.005835 -0.004760 0.120321 -0.451676 -0.157488 -0.318114 -0.062500 0 0 0 0 0 0 2 460112
-0.005835 -0.004760 0.120321 -0.455095 -0.148136 -0.319795 -0.062500 0 0 0 0 0 0 2 461113
-0.005855 -0.004755 0.120330 -0.204532 -0.199490 -0.449574 -0.062500 0 0 0 0 0 0 2 462113
-0.005870 -0.004734 0.120324 -0.240002 -0.423194 -0.252087 -0.062500 0 0 0 0 0 0 2 463088
-0.005877 -0.004723 0.120321 -0.338464 -0.304888 -0.284717 -0.062500 0 0 0 0 0 0 2 464106
-0.005881 -0.004718 0.120320 -0.396857 -0.223735 -0.306448 -0.062500 0 0 0 0 0 0 2 465113
-0.005883 -0.004715 0.120320 -0.427359 -0.181311 -0.315137 -0.062500 0 0 0 0 0 0 2 466180
-0.005884 -0.004714 0.120320 -0.442883 -0.160044 -0.318300 -0.062500 0 0 0 0 0 0 2 467176
-0.005884 -0.004713 0.120320 -0.450721 -0.149436 -0.319411 -0.062500 0 0 0 0 0 0 2 468145
-0.005885 -0.004713 0.120320 -0.454657 -0.144166 -0.319819 -0.062500 0 0 0 0 0 0 2 469170
-0.005890 -0.004694 0.120310 -0.387951 -0.387608 -0.184703 -0.062500 0 0 0 0 0 0 2 470166
-0.005893 -0.004684 0.120307 -0.413839 -0.285539 -0.250179 -0.062500 0 0 0 0 0 0 2 471143
-0.005894 -0.004680 0.120306 -0.428066 -0.213870 -0.284546 -0.062500 0 0 0 0 0 0 2 472184
-0.005895 -0.004678 0.120305 -0.439676 -0.176363 -0.297755 -0.062500 0 0 0 0 0 0 2 473168
-0.005896 -0.004676 0.120305 -0.445838 -0.157630 -0.302523 -0.062500 0 0 0 0 0 0 2 474183
-0.005896 -0.004676 0.120305 -0.449018 -0.148332 -0.304206 -0.062500 0 0 0 0 0 0 2 475143
-0.005915 -0.004671 0.120314 -0.198192 -0.199791 -0.433723 -0.062500 0 0 0 0 0 0 2 476142
-0.005925 -0.004669 0.120318 -0.302447 -0.177220 -0.371450 -0.062500 0 0 0 0 0 0 2 477141
-0.005930 -0.004668 0.120319 -0.375961 -0.159706 -0.338831 -0.062500 0 0 0 0 0 0 2 478140
-0.005937 -0.004648 0.120309 -0.345689 -0.395792 -0.190831 -0.062500 0 0 0 0 0 0 2 479133
-0.005941 -0.004638 0.120306 -0.389664 -0.289886 -0.251847 -0.062500 0 0 0 0 0 0 2 480172
-0.005943 -0.004634 0.120305 -0.419169 -0.215983 -0.284650 -0.062500 0 0 0 0 0 0 2 481170
-0.005944 -0.004631 0.120305 -0.435250 -0.177446 -0.297319 -0.062500 0 0 0 0 0 0 2 482170
-0.005945 -0.004630 0.120304 -0.443615 -0.158183 -0.301884 -0.062500 0 0 0 0 0 0 2 483165
-0.005945 -0.004629 0.120304 -0.447909 -0.148605 -0.303513 -0.062500 0 0 0 0 0 0 2 484173
-0.005945 -0.004629 0.120304 -0.450101 -0.143853 -0.304079 -0.062500 0 0 0 0 0 0 2 485142
-0.005945 -0.004629 0.120304 -0.451196 -0.141482 -0.304281 -0.062500 0 0 0 0 0 0 2 486143
-0.005951 -0.004610 0.120295 -0.383196 -0.386139 -0.168752 -0.062500 0 0 0 0 0 0 2 487141
-0.005954 -0.004601 0.120291 -0.408280 -0.284927 -0.234377 -0.062500 0 0 0 0 0 0 2 488139
-0.005955 -0.004596 0.120290 -0.428416 -0.213476 -0.268814 -0.062500 0 0 0 0 0 0 2 489178
-0.005956 -0.004594 0.120290 -0.439851 -0.176164 -0.282061 -0.062500 0 0 0 0 0 0 2 490183
-0.005956 -0.004593 0.120290 -0.445925 -0.157540 -0.286840 -0.062500 0 0 0 0 0 0 2 491151
-0.005956 -0.004592 0.120289 -0.449064 -0.148286 -0.288533 -0.062500 0 0 0 0 0 0 2 492149
-0.005957 -0.004592 0.120289 -0.450669 -0.143688 -0.289129 -0.062500 0 0 0 0 0 0 2 493160
-0.005962 -0.004573 0.120280 -0.401847 -0.393477 -0.153580 -0.062500 0 0 0 0 0 0 2 494168
-0.005965 -0.004563 0.120276 -0.427019 -0.291792 -0.219344 -0.062500 0 0 0 0 0 0 2 495161
-0.005966 -0.004559 0.120275 -0.447228 -0.220088 -0.253837 -0.062500 0 0 0 0 0 0 2 496146
-0.005967 -0.004557 0.120275 -0.458693 -0.182642 -0.267101 -0.062500 0 0 0 0 0 0 2 497162
-0.005967 -0.004555 0.120275 -0.464764 -0.163962 -0.271873 -0.062500 0 0 0 0 0 0 2 498167
-0.005968 -0.004555 0.120275 -0.467917 -0.154690 -0.273569 -0.062500 0 0 0 0 0 0 2 499161
-0.005968 -0.004555 0.120274 -0.469530 -0.150070 -0.274160 -0.062500 0 0 0 0 0 0 2 500145
-0.005968 -0.004554 0.120274 -0.470348 -0.147768 -0.274379 -0.062500 0 0 0 0 0 0 2 501162
-0.005987 -0.004550 0.120284 -0.218150 -0.202819 -0.403037 -0.062500 0 0 0 0 0 0 2 502147
-0.005997 -0.004548 0.120287 -0.321874 -0.181894 -0.340731 -0.062500 0 0 0 0 0 0 2 503163
-0.006007 -0.004528 0.120278 -0.326701 -0.410793 -0.172200 -0.062500 0 0 0 0 0 0 2 504145
-0.006012 -0.004518 0.120275 -0.389607 -0.300854 -0.225434 -0.062500 0 0 0 0 0 0 2 505175
-0.006015 -0.004513 0.120274 -0.428631 -0.224749 -0.255440 -0.062500 0 0 0 0 0 0 2 506166
-0.006016 -0.004510 0.120274 -0.449443 -0.185045 -0.267131 -0.062500 0 0 0 0 0 0 2 507148
-0.006017 -0.004509 0.120274 -0.460156 -0.165167 -0.271350 -0.062500 0 0 0 0 0 0 2 508162
-0.006017 -0.004509 0.120274 -0.465632 -0.155288 -0.272849 -0.062500 0 0 0 0 0 0 2 509143
-0.006017 -0.004508 0.120274 -0.468385 -0.150377 -0.273380 -0.062500 0 0 0 0 0 0 2 510105
-0.006017 -0.004508 0.120274 -0.469777 -0.147930 -0.273560 -0.062500 0 0 0 0 0 0 2 511093
-0.006017 -0.004508 0.120274 -0.470471 -0.146710 -0.273626 -0.062500 0 0 0 0 0 0 2 512104
-0.006017 -0.004508 0.120274 -0.470821 -0.146105 -0.273651 -0.062500 0 0 0 0 0 0 2 513093
-0.006022 -0.004489 0.120264 -0.402628 -0.391261 -0.137566 -0.062500 0 0 0 0 0 0 2 514095
-0.006025 -0.004480 0.120261 -0.427397 -0.290689 -0.203433 -0.062500 0 0 0 0 0 0 2 515104
-0.006027 -0.004475 0.120259 -0.447392 -0.219542 -0.237975 -0.062500 0 0 0 0 0 0 2 516092
-0.006028 -0.004473 0.120259 -0.458764 -0.182398 -0.251273 -0.062500 0 0 0 0 0 0 2 517103
-0.006028 -0.004472 0.120259 -0.464820 -0.163832 -0.256053 -0.062500 0 0 0 0 0 0 2 518094
-0.006028 -0.004471 0.120259 -0.467933 -0.154627 -0.257747 -0.062500 0 0 0 0 0 0 2 519104
-0.006028 -0.004471 0.120259 -0.469539 -0.150027 -0.258336 -0.062500 0 0 0 0 0 0 2 520093
-0.006028 -0.004471 0.120259 -0.470357 -0.147759 -0.258553 -0.062500 0 0 0 0 0 0 2 521111
-0.006028 -0.004471 0.120259 -0.470759 -0.146627 -0.258635 -0.062500 0 0 0 0 0 0 2 522111
-0.006028 -0.004471 0.120259 -0.470971 -0.146050 -0.258647 -0.062500 0 0 0 0 0 0 2 523110
-0.006053 -0.004447 0.120258 -0.143360 -0.448232 -0.250749 -0.062500 0 0 0 0 0 0 2 524113
-0.006065 -0.004436 0.120258 -0.271670 -0.327291 -0.254440 -0.062500 0 0 0 0 0 0 2 525120
-0.006072 -0.004430 0.120258 -0.364815 -0.239755 -0.256475 -0.062500 0 0 0 0 0 0 2 526113
-0.006075 -0.004427 0.120258 -0.414326 -0.193302 -0.257294 -0.062500 0 0 0 0 0 0 2 527107
-0.006076 -0.004426 0.120258 -0.439407 -0.169838 -0.257600 -0.062500 0 0 0 0 0 0 2 528100
-0.006077 -0.004425 0.120258 -0.451964 -0.158073 -0.257718 -0.062500 0 0 0 0 0 0 2 529102
-0.006077 -0.004425 0.120258 -0.458250 -0.152192 -0.257749 -0.062500 0 0 0 0 0 0 2 530102
-0.006078 -0.004424 0.120258 -0.461391 -0.149258 -0.257769 -0.062500 0 0 0 0 0 0 2 531111
-0.006078 -0.004424 0.120258 -0.462980 -0.147787 -0.257771 -0.062500 0 0 0 0 0 0 2 532102
-0.006078 -0.004424 0.120258 -0.463760 -0.147050 -0.257773 -0.062500 0 0 0 0 0 0 2 533114
-0.006078 -0.004424 0.120258 -0.464144 -0.146683 -0.257767 -0.062500 0 0 0 0 0 0 2 534115
-0.006083 -0.004405 0.120248 -0.396113 -0.391722 -0.121356 -0.062500 0 0 0 0 0 0 2 535155
-0.006086 -0.004396 0.120245 -0.420796 -0.291335 -0.187370 -0.062500 0 0 0 0 0 0 2 536105
-0.006087 -0.004392 0.120243 -0.440753 -0.220296 -0.221998 -0.062500 0 0 0 0 0 0 2 537105
-0.006088 -0.004389 0.120243 -0.452130 -0.183193 -0.235325 -0.062500 0 0 0 0 0 0 2 538108
-0.006089 -0.004388 0.120243 -0.458163 -0.164637 -0.240126 -0.062500 0 0 0 0 0 0 2 539105
-0.006108 -0.004383 0.120252 -0.208401 -0.211807 -0.369860 -0.062500 0 0 0 0 0 0 2 540104
-0.006118 -0.004381 0.120255 -0.313692 -0.186707 -0.308386 -0.062500 0 0 0 0 0 0 2 541086
-0.006123 -0.004379 0.120256 -0.387728 -0.167982 -0.276123 -0.062500 0 0 0 0 0 0 2 542110
-0.006125 -0.004379 0.120257 -0.426307 -0.157546 -0.263727 -0.062500 0 0 0 0 0 0 2 543110
-0.006126 -0.004378 0.120257 -0.445567 -0.152062 -0.259263 -0.062500 0 0 0 0 0 0 2 544106
-0.006127 -0.004378 0.120257 -0.455107 -0.149228 -0.257687 -0.062500 0 0 0 0 0 0 2 545104
-0.006127 -0.004378 0.120257 -0.459840 -0.147784 -0.257145 -0.062500 0 0 0 0 0 0 2 546107
-0.006132 -0.004359 0.120247 -0.394041 -0.392160 -0.120316 -0.062500 0 0 0 0 0 0 2 547104
-0.006135 -0.004350 0.120244 -0.419732 -0.291565 -0.186367 -0.062500 0 0 0 0 0 0 2 548101
-0.006137 -0.004345 0.120242 -0.440223 -0.220410 -0.221023 -0.062500 0 0 0 0 0 0 2 549108
-0.006138 -0.004343 0.120242 -0.451840 -0.183240 -0.234355 -0.062500 0 0 0 0 0 0 2 550104
-0.006138 -0.004342 0.120242 -0.458021 -0.164681 -0.239159 -0.062500 0 0 0 0 0 0 2 551087
-0.006138 -0.004341 0.120242 -0.461229 -0.155453 -0.240857 -0.062500 0 0 0 0 0 0 2 552104
-0.006138 -0.004341 0.120242 -0.462863 -0.150859 -0.241456 -0.062500 0 0 0 0 0 0 2 553104
-0.006138 -0.004341 0.120242 -0.463707 -0.148588 -0.241667 -0.062500 0 0 0 0 0 0 2 554104
-0.006138 -0.004341 0.120242 -0.464124 -0.147453 -0.241744 -0.062500 0 0 0 0 0 0 2 555113
-0.006158 -0.004336 0.120251 -0.211299 -0.203320 -0.369589 -0.062500 0 0 0 0 0 0 2 556111
-0.006167 -0.004334 0.120254 -0.315168 -0.182469 -0.307642 -0.062500 0 0 0 0 0 0 2 557107
-0.006172 -0.004333 0.120255 -0.407217 -0.172535 -0.275218 -0.062500 0 0 0 0 0 0 2 558106
-0.006180 -0.004313 0.120246 -0.377340 -0.408121 -0.125961 -0.062500 0 0 0 0 0 0 2 559103
-0.006184 -0.004304 0.120243 -0.420860 -0.303002 -0.187678 -0.062500 0 0 0 0 0 0 2 560104
-0.006186 -0.004299 0.120241 -0.450190 -0.229512 -0.220831 -0.062500 0 0 0 0 0 0 2 561102
-0.006187 -0.004297 0.120241 -0.466217 -0.191149 -0.233625 -0.062500 0 0 0 0 0 0 2 562099
-0.006187 -0.004296 0.120241 -0.474568 -0.171969 -0.238251 -0.062500 0 0 0 0 0 0 2 563107
-0.006188 -0.004295 0.120241 -0.478874 -0.162438 -0.239888 -0.062500 0 0 0 0 0 0 2 564109
-0.006188 -0.004295 0.120241 -0.481053 -0.157703 -0.240462 -0.062500 0 0 0 0 0 0 2 565104
-0.006188 -0.004295 0.120241 -0.482151 -0.155327 -0.240663 -0.062500 0 0 0 0 0 0 2 566105
-0.006188 -0.004294 0.120241 -0.482719 -0.154150 -0.240736 -0.062500 0 0 0 0 0 0 2 567102
-0.006188 -0.004294 0.120241 -0.482996 -0.153576 -0.240766 -0.062500 0 0 0 0 0 0 2 568102
-0.006207 -0.004290 0.120250 -0.229968 -0.209785 -0.368385 -0.062500 0 0 0 0 0 0 2 569104
-0.006217 -0.004288 0.120253 -0.333882 -0.189019 -0.306522 -0.062500 0 0 0 0 0 0 2 570104
-0.006227 -0.004268 0.120244 -0.339203 -0.417296 -0.137157 -0.062500 0 0 0 0 0 0 2 571106
-0.006232 -0.004258 0.120241 -0.401825 -0.307860 -0.191019 -0.062500 0 0 0 0 0 0 2 572112
-0.006235 -0.004253 0.120240 -0.433846 -0.233137 -0.221326 -0.062500 0 0 0 0 0 0 2 573089
-0.006236 -0.004251 0.120240 -0.454627 -0.193539 -0.233122 -0.062500 0 0 0 0 0 0 2 574105
-0.006237 -0.004249 0.120240 -0.465346 -0.173722 -0.237385 -0.062500 0 0 0 0 0 0 2 575091
-0.006237 -0.004249 0.120240 -0.470814 -0.163857 -0.238901 -0.062500 0 0 0 0 0 0 2 576101
-0.006237 -0.004248 0.120240 -0.473574 -0.158962 -0.239441 -0.062500 0 0 0 0 0 0 2 577091
-0.006237 -0.004248 0.120240 -0.474971 -0.156510 -0.239618 -0.062500 0 0 0 0 0 0 2 578160
-0.006257 -0.004244 0.120249 -0.222393 -0.211860 -0.367087 -0.062500 0 0 0 0 0 0 2 579145
-0.006266 -0.004241 0.120252 -0.326644 -0.190578 -0.305369 -0.062500 0 0 0 0 0 0 2 580159
-0.006271 -0.004240 0.120253 -0.400167 -0.173774 -0.273052 -0.062500 0 0 0 0 0 0 2 581144
-0.006279 -0.004221 0.120244 -0.370524 -0.409030 -0.123437 -0.062500 0 0 0 0 0 0 2 582103
-0.006283 -0.004211 0.120240 -0.413969 -0.304023 -0.185355 -0.062500 0 0 0 0 0 0 2 583091
-0.006285 -0.004206 0.120239 -0.443264 -0.230592 -0.218616 -0.062500 0 0 0 0 0 0 2 584130
-0.006286 -0.004204 0.120239 -0.459298 -0.192235 -0.231461 -0.062500 0 0 0 0 0 0 2 585091
-0.006286 -0.004203 0.120239 -0.467660 -0.173064 -0.236094 -0.062500 0 0 0 0 0 0 2 586102
-0.006287 -0.004202 0.120239 -0.471970 -0.163528 -0.237731 -0.062500 0 0 0 0 0 0 2 587092
-0.006287 -0.004202 0.120239 -0.474150 -0.158795 -0.238312 -0.062500 0 0 0 0 0 0 2 588101
-0.006287 -0.004202 0.120239 -0.475266 -0.156426 -0.238519 -0.062500 0 0 0 0 0 0 2 589103
-0.006287 -0.004202 0.120239 -0.475817 -0.155245 -0.238592 -0.062500 0 0 0 0 0 0 2 590090
-0.006287 -0.004202 0.120239 -0.476105 -0.154667 -0.238618 -0.062500 0 0 0 0 0 0 2 591101
-0.006292 -0.004183 0.120229 -0.408375 -0.398965 -0.101261 -0.062500 0 0 0 0 0 0 2 592089
-0.006295 -0.004174 0.120225 -0.432748 -0.298876 -0.167739 -0.062500 0 0 0 0 0 0 2 593101
-0.006316 -0.004165 0.120233 -0.199186 -0.284625 -0.329758 -0.062500 0 0 0 0 0 0 2 594092
-0.006326 -0.004160 0.120236 -0.314494 -0.226833 -0.281525 -0.062500 0 0 0 0 0 0 2 595102
-0.006331 -0.004158 0.120237 -0.393920 -0.191785 -0.254110 -0.062500 0 0 0 0 0 0 2 596094
-0.006334 -0.004157 0.120237 -0.435275 -0.173273 -0.243438 -0.062500 0 0 0 0 0 0 2 597111
-0.006335 -0.004156 0.120237 -0.455947 -0.163772 -0.239580 -0.062500 0 0 0 0 0 0 2 598098
-0.006336 -0.004156 0.120237 -0.466212 -0.158958 -0.238220 -0.062500 0 0 0 0 0 0 2 599100
-0.006341 -0.004137 0.120228 -0.403515 -0.401009 -0.100197 -0.062500 0 0 0 0 0 0 2 600100
-0.006344 -0.004128 0.120224 -0.430300 -0.299905 -0.166581 -0.062500 0 0 0 0 0 0 2 601106
-0.006346 -0.004123 0.120223 -0.451373 -0.228502 -0.201446 -0.062500 0 0 0 0 0 0 2 602098
-0.006347 -0.004121 0.120223 -0.463321 -0.191193 -0.214859 -0.062500 0 0 0 0 0 0 2 603094
-0.006347 -0.004119 0.120222 -0.469673 -0.172530 -0.219680 -0.062500 0 0 0 0 0 0 2 604098
-0.006347 -0.004119 0.120222 -0.472971 -0.163264 -0.221405 -0.062500 0 0 0 0 0 0 2 605116
-0.006347 -0.004119 0.120222 -0.474651 -0.158652 -0.222011 -0.062500 0 0 0 0 0 0 2 606102
-0.006347 -0.004119 0.120222 -0.475496 -0.156363 -0.222208 -0.062500 0 0 0 0 0 0 2 607100
-0.006367 -0.004114 0.120231 -0.222394 -0.211947 -0.349207 -0.062500 0 0 0 0 0 0 2 608107
-0.006382 -0.004093 0.120225 -0.258946 -0.434922 -0.149985 -0.062500 0 0 0 0 0 0 2 609106
-0.006389 -0.004082 0.120222 -0.375319 -0.325021 -0.184433 -0.062500 0 0 0 0 0 0 2 610103
-0.006393 -0.004077 0.120222 -0.433384 -0.244810 -0.207037 -0.062500 0 0 0 0 0 0 2 611101
-0.006395 -0.004075 0.120221 -0.463789 -0.202817 -0.216043 -0.062500 0 0 0 0 0 0 2 612102
-0.006396 -0.004073 0.120221 -0.479295 -0.181761 -0.219320 -0.062500 0 0 0 0 0 0 2 613106
-0.006396 -0.004073 0.120221 -0.487114 -0.171270 -0.220484 -0.062500 0 0 0 0 0 0 2 614103
-0.006402 -0.004054 0.120211 -0.423414 -0.410263 -0.083012 -0.062500 0 0 0 0 0 0 2 615102
-0.006405 -0.004044 0.120208 -0.449541 -0.307894 -0.149880 -0.062500 0 0 0 0 0 0 2 616101
-0.006406 -0.004040 0.120207 -0.463612 -0.235829 -0.184941 -0.062500 0 0 0 0 0 0 2 617109
-0.006407 -0.004037 0.120206 -0.475428 -0.198210 -0.198415 -0.062500 0 0 0 0 0 0 2 618169
-0.006408 -0.004036 0.120206 -0.481700 -0.179388 -0.203275 -0.062500 0 0 0 0 0 0 2 619170
-0.006427 -0.004031 0.120215 -0.231282 -0.226852 -0.331632 -0.062500 0 0 0 0 0 0 2 620170
-0.006437 -0.004029 0.120218 -0.337090 -0.201336 -0.270846 -0.062500 0 0 0 0 0 0 2 621134
-0.006447 -0.004008 0.120209 -0.343813 -0.426553 -0.100872 -0.062500 0 0 0 0 0 0 2 622147
-0.006452 -0.003999 0.120206 -0.406590 -0.316388 -0.155414 -0.062500 0 0 0 0 0 0 2 623186
-0.006455 -0.003994 0.120205 -0.445601 -0.240224 -0.186057 -0.062500 0 0 0 0 0 0 2 624178
-0.006456 -0.003991 0.120205 -0.466473 -0.200446 -0.197982 -0.062500 0 0 0 0 0 0 2 625169
-0.006457 -0.003990 0.120205 -0.477247 -0.180519 -0.202301 -0.062500 0 0 0 0 0 0 2 626179
-0.006477 -0.003985 0.120214 -0.228938 -0.227490 -0.330248 -0.062500 0 0 0 0 0 0 2 627164
-0.006492 -0.003964 0.120207 -0.268414 -0.445616 -0.131257 -0.062500 0 0 0 0 0 0 2 628140
-0.006499 -0.003953 0.120205 -0.367354 -0.326955 -0.166245 -0.062500 0 0 0 0 0 0 2 629163
-0.006503 -0.003948 0.120204 -0.426029 -0.245752 -0.189107 -0.062500 0 0 0 0 0 0 2 630161
-0.006505 -0.003945 0.120203 -0.456762 -0.203279 -0.198209 -0.062500 0 0 0 0 0 0 2 631138
-0.006506 -0.003944 0.120203 -0.472427 -0.181966 -0.201514 -0.062500 0 0 0 0 0 0 2 632179
-0.006506 -0.003943 0.120203 -0.480349 -0.171353 -0.202687 -0.062500 0 0 0 0 0 0 2 633171
-0.006507 -0.003943 0.120203 -0.484350 -0.166042 -0.203104 -0.062500 0 0 0 0 0 0 2 634143
-0.006520 -0.003907 0.120215 -0.319508 -0.631028 -0.359803 -0.062500 0 0 0 0 0 0 2 635138
-0.006526 -0.003888 0.120218 -0.390640 -0.444904 -0.283839 -0.062500 0 0 0 0 0 0 2 636142
-0.006529 -0.003879 0.120220 -0.439362 -0.308519 -0.244173 -0.062500 0 0 0 0 0 0 2 637168
-0.006530 -0.003875 0.120220 -0.464277 -0.235482 -0.228972 -0.062500 0 0 0 0 0 0 2 638166
-0.006531 -0.003872 0.120220 -0.476511 -0.198298 -0.223513 -0.062500 0 0 0 0 0 0 2 639173
-0.006537 -0.003852 0.120211 -0.415113 -0.423299 -0.082908 -0.062500 0 0 0 0 0 0 2 640166
-0.006540 -0.003843 0.120207 -0.442023 -0.314445 -0.149336 -0.062500 0 0 0 0 0 0 2 641160
-0.006561 -0.003833 0.120215 -0.209095 -0.296201 -0.310328 -0.062500 0 0 0 0 0 0 2 642165
-0.006571 -0.003829 0.120218 -0.319373 -0.233893 -0.262679 -0.062500 0 0 0 0 0 0 2 643137
-0.006576 -0.003826 0.120219 -0.399318 -0.197603 -0.235572 -0.062500 0 0 0 0 0 0 2 644158
-0.006579 -0.003825 0.120219 -0.440946 -0.178513 -0.225012 -0.062500 0 0 0 0 0 0 2 645139
-0.006580 -0.003824 0.120219 -0.461723 -0.168740 -0.221212 -0.062500 0 0 0 0 0 0 2 646136
-0.006586 -0.003805 0.120209 -0.404750 -0.407384 -0.080984 -0.062500 0 0 0 0 0 0 2 647137
-0.006589 -0.003796 0.120206 -0.433767 -0.305494 -0.147720 -0.062500 0 0 0 0 0 0 2 648161
-0.006591 -0.003791 0.120204 -0.455973 -0.233706 -0.182796 -0.062500 0 0 0 0 0 0 2 649133
-0.006592 -0.003789 0.120204 -0.468556 -0.196164 -0.196304 -0.062500 0 0 0 0 0 0 2 650137
-0.006612 -0.003784 0.120213 -0.239987 -0.240203 -0.326969 -0.062500 0 0 0 0 0 0 2 651163
-0.006627 -0.003762 0.120206 -0.280623 -0.453219 -0.128668 -0.062500 0 0 0 0 0 0 2 652158
-0.006634 -0.003751 0.120204 -0.379840 -0.332593 -0.164624 -0.062500 0 0 0 0 0 0 2 653142
-0.006638 -0.003746 0.120203 -0.438686 -0.250450 -0.187875 -0.062500 0 0 0 0 0 0 2 654158
-0.006640 -0.003743 0.120203 -0.469516 -0.207499 -0.197150 -0.062500 0 0 0 0 0 0 2 655141
-0.006641 -0.003742 0.120202 -0.485242 -0.185944 -0.200498 -0.062500 0 0 0 0 0 0 2 656139
-0.006647 -0.003723 0.120192 -0.426050 -0.418529 -0.062495 -0.062500 0 0 0 0 0 0 2 657140
-0.006669 -0.003709 0.120198 -0.199489 -0.371102 -0.255827 -0.062500 0 0 0 0 0 0 2 658157
-0.006680 -0.003702 0.120200 -0.325622 -0.276783 -0.230427 -0.062500 0 0 0 0 0 0 2 659140
-0.006686 -0.003698 0.120200 -0.411544 -0.221899 -0.212237 -0.062500 0 0 0 0 0 0 2 660154
-0.006689 -0.003696 0.120201 -0.456425 -0.193433 -0.204925 -0.062500 0 0 0 0 0 0 2 661141
-0.006695 -0.003677 0.120191 -0.411825 -0.422248 -0.062872 -0.062500 0 0 0 0 0 0 2 662158
-0.006699 -0.003667 0.120187 -0.446757 -0.315803 -0.129387 -0.062500 0 0 0 0 0 0 2 663141
-0.006720 -0.003658 0.120195 -0.217473 -0.298999 -0.289764 -0.062500 0 0 0 0 0 0 2 664151
-0.006731 -0.003653 0.120198 -0.336093 -0.239074 -0.242512 -0.062500 0 0 0 0 0 0 2 665157
-0.006736 -0.003651 0.120199 -0.417187 -0.203015 -0.215584 -0.062500 0 0 0 0 0 0 2 666090
-0.006744 -0.003631 0.120189 -0.392369 -0.427149 -0.065515 -0.062500 0 0 0 0 0 0 2 667099
-0.006748 -0.003621 0.120186 -0.437083 -0.318322 -0.129264 -0.062500 0 0 0 0 0 0 2 668088
-0.006738 -0.003603 0.120197 -0.616262 -0.405665 -0.331876 -0.062500 0 0 0 0 0 0 2 669098
-0.006733 -0.003594 0.120200 -0.574867 -0.301704 -0.263391 -0.062500 0 0 0 0 0 0 2 670089
-0.006730 -0.003590 0.120202 -0.538549 -0.233390 -0.225386 -0.062500 0 0 0 0 0 0 2 671088
-0.006748 -0.003583 0.120211 -0.263447 -0.254502 -0.335788 -0.062500 0 0 0 0 0 0 2 672088
-0.006762 -0.003561 0.120204 -0.290354 -0.457668 -0.129996 -0.062500 0 0 0 0 0 0 2 673099
-0.006770 -0.003550 0.120202 -0.382170 -0.332589 -0.163995 -0.062500 0 0 0 0 0 0 2 674088
-0.006773 -0.003544 0.120201 -0.437258 -0.248202 -0.186652 -0.062500 0 0 0 0 0 0 2 675098
-0.006775 -0.003542 0.120201 -0.466223 -0.204099 -0.195697 -0.062500 0 0 0 0 0 0 2 676087
-0.006776 -0.003540 0.120201 -0.481007 -0.181957 -0.198984 -0.062500 0 0 0 0 0 0 2 677098
-0.006801 -0.003516 0.120200 -0.166887 -0.471146 -0.185101 -0.062500 0 0 0 0 0 0 2 678100
-0.006814 -0.003505 0.120199 -0.318147 -0.350374 -0.192649 -0.062500 0 0 0 0 0 0 2 679098
-0.006820 -0.003499 0.120199 -0.413330 -0.260573 -0.196651 -0.062500 0 0 0 0 0 0 2 680083
-0.006823 -0.003496 0.120199 -0.463921 -0.213034 -0.198210 -0.062500 0 0 0 0 0 0 2 681095
-0.006830 -0.003476 0.120189 -0.422742 -0.431702 -0.058609 -0.062500 0 0 0 0 0 0 2 682102
-0.006834 -0.003466 0.120186 -0.459126 -0.320788 -0.126636 -0.062500 0 0 0 0 0 0 2 683093
-0.006836 -0.003461 0.120184 -0.485077 -0.244492 -0.162297 -0.062500 0 0 0 0 0 0 2 684105
-0.006856 -0.003454 0.120193 -0.244708 -0.262170 -0.300688 -0.062500 0 0 0 0 0 0 2 685098
-0.006866 -0.003450 0.120196 -0.357138 -0.220816 -0.245192 -0.062500 0 0 0 0 0 0 2 686104
-0.006876 -0.003430 0.120187 -0.368144 -0.436699 -0.074961 -0.062500 0 0 0 0 0 0 2 687097
-0.006882 -0.003420 0.120184 -0.432024 -0.323602 -0.131330 -0.062500 0 0 0 0 0 0 2 688108
-0.006884 -0.003415 0.120183 -0.471660 -0.246003 -0.162829 -0.062500 0 0 0 0 0 0 2 689097
-0.006886 -0.003412 0.120182 -0.492910 -0.205462 -0.175062 -0.062500 0 0 0 0 0 0 2 690108
-0.006906 -0.003407 0.120191 -0.248924 -0.242694 -0.303944 -0.062500 0 0 0 0 0 0 2 691103
-0.006916 -0.003404 0.120194 -0.354487 -0.206062 -0.245186 -0.062500 0 0 0 0 0 0 2 692083
-0.006926 -0.003383 0.120185 -0.364522 -0.426686 -0.073614 -0.062500 0 0 0 0 0 0 2 693082
-0.006931 -0.003373 0.120182 -0.427756 -0.316084 -0.129685 -0.062500 0 0 0 0 0 0 2 694103
-0.006934 -0.003369 0.120181 -0.467066 -0.239721 -0.161070 -0.062500 0 0 0 0 0 0 2 695100
-0.006935 -0.003366 0.120180 -0.488168 -0.199794 -0.173296 -0.062500 0 0 0 0 0 0 2 696100
-0.006941 -0.003346 0.120170 -0.432507 -0.422103 -0.037005 -0.062500 0 0 0 0 0 0 2 697098
-0.006944 -0.003336 0.120167 -0.461451 -0.313441 -0.106636 -0.062500 0 0 0 0 0 0 2 698103
-0.006966 -0.003327 0.120174 -0.228621 -0.295940 -0.267095 -0.062500 0 0 0 0 0 0 2 699106
-0.006976 -0.003322 0.120177 -0.346227 -0.235158 -0.220827 -0.062500 0 0 0 0 0 0 2 700084
-0.006986 -0.003301 0.120168 -0.360348 -0.440897 -0.053481 -0.062500 0 0 0 0 0 0 2 701102
-0.006992 -0.003291 0.120164 -0.425578 -0.323150 -0.111297 -0.062500 0 0 0 0 0 0 2 702103
-0.006995 -0.003286 0.120163 -0.465942 -0.243257 -0.143359 -0.062500 0 0 0 0 0 0 2 703097
-0.006996 -0.003283 0.120163 -0.487577 -0.201573 -0.155798 -0.062500 0 0 0 0 0 0 2 704100
-0.006997 -0.003282 0.120163 -0.498791 -0.180671 -0.160293 -0.062500 0 0 0 0 0 0 2 705097
-0.006997 -0.003281 0.120163 -0.504519 -0.170260 -0.161885 -0.062500 0 0 0 0 0 0 2 706103
-0.007022 -0.003258 0.120162 -0.204993 -0.469895 -0.145360 -0.062500 0 0 0 0 0 0 2 707098
-0.007034 -0.003246 0.120161 -0.334721 -0.347170 -0.153685 -0.062500 0 0 0 0 0 0 2 708081
-0.007041 -0.003240 0.120161 -0.428753 -0.258969 -0.158121 -0.062500 0 0 0 0 0 0 2 709097
-0.007032 -0.003225 0.120173 -0.632828 -0.379858 -0.328094 -0.062500 0 0 0 0 0 0 2 710097
-0.007027 -0.003217 0.120177 -0.600621 -0.291222 -0.247240 -0.062500 0 0 0 0 0 0 2 711097
-0.007030 -0.003194 0.120168 -0.502103 -0.472585 -0.063503 -0.062500 0 0 0 0 0 0 2 712080
-0.007032 -0.003183 0.120165 -0.501739 -0.337339 -0.115523 -0.062500 0 0 0 0 0 0 2 713098
-0.007052 -0.003173 0.120173 -0.255898 -0.308525 -0.269258 -0.062500 0 0 0 0 0 0 2 714102
-0.007062 -0.003168 0.120176 -0.367105 -0.241765 -0.221001 -0.062500 0 0 0 0 0 0 2 715079
-0.007067 -0.003165 0.120177 -0.444459 -0.202315 -0.193856 -0.062500 0 0 0 0 0 0 2 716098
-0.007075 -0.003145 0.120167 -0.418452 -0.423480 -0.041838 -0.062500 0 0 0 0 0 0 2 717096
-0.007079 -0.003135 0.120164 -0.461681 -0.314588 -0.106465 -0.062500 0 0 0 0 0 0 2 718100
-0.007081 -0.003130 0.120162 -0.491037 -0.239252 -0.141041 -0.062500 0 0 0 0 0 0 2 719100
-0.007101 -0.003123 0.120171 -0.251725 -0.257720 -0.277914 -0.062500 0 0 0 0 0 0 2 720090
-0.007117 -0.003101 0.120164 -0.299141 -0.457938 -0.081213 -0.062500 0 0 0 0 0 0 2 721101
-0.007125 -0.003090 0.120161 -0.400583 -0.332932 -0.120085 -0.062500 0 0 0 0 0 0 2 722101
-0.007128 -0.003085 0.120160 -0.460646 -0.248690 -0.144609 -0.062500 0 0 0 0 0 0 2 723099
-0.007130 -0.003082 0.120160 -0.492147 -0.204661 -0.154341 -0.062500 0 0 0 0 0 0 2 724099
-0.007131 -0.003081 0.120160 -0.508255 -0.182558 -0.157881 -0.062500 0 0 0 0 0 0 2 725097
-0.007137 -0.003062 0.120150 -0.450239 -0.413047 -0.017328 -0.062500 0 0 0 0 0 0 2 726099
-0.007140 -0.003052 0.120146 -0.477407 -0.309304 -0.086371 -0.062500 0 0 0 0 0 0 2 727098
-0.007142 -0.003047 0.120145 -0.498818 -0.236588 -0.122532 -0.062500 0 0 0 0 0 0 2 728097
-0.007143 -0.003045 0.120144 -0.511090 -0.198536 -0.136431 -0.062500 0 0 0 0 0 0 2 729096
-0.007143 -0.003044 0.120144 -0.517658 -0.179463 -0.141459 -0.062500 0 0 0 0 0 0 2 730096
-0.007137 -0.003012 0.120146 -0.608954 -0.579264 -0.169282 -0.062500 0 0 0 0 0 0 2 731101
-0.007133 -0.002996 0.120147 -0.576247 -0.411098 -0.157150 -0.062500 0 0 0 0 0 0 2 732098
-0.007151 -0.002983 0.120156 -0.295968 -0.348003 -0.274032 -0.062500 0 0 0 0 0 0 2 733086
-0.007160 -0.002977 0.120159 -0.382790 -0.258133 -0.211871 -0.062500 0 0 0 0 0 0 2 734097
-0.007169 -0.002955 0.120150 -0.383964 -0.449975 -0.037579 -0.062500 0 0 0 0 0 0 2 735089
-0.007174 -0.002944 0.120147 -0.441976 -0.326194 -0.094033 -0.062500 0 0 0 0 0 0 2 736098
-0.007177 -0.002939 0.120146 -0.478697 -0.243275 -0.125708 -0.062500 0 0 0 0 0 0 2 737087
-0.007178 -0.002936 0.120145 -0.498537 -0.200037 -0.138031 -0.062500 0 0 0 0 0 0 2 738099
-0.007184 -0.002916 0.120135 -0.442872 -0.419499 -0.000167 -0.062500 0 0 0 0 0 0 2 739098
-0.007187 -0.002907 0.120131 -0.471099 -0.310636 -0.070607 -0.062500 0 0 0 0 0 0 2 740086
-0.007189 -0.002902 0.120130 -0.493066 -0.235413 -0.107297 -0.062500 0 0 0 0 0 0 2 741096
-0.007190 -0.002899 0.120129 -0.505649 -0.196071 -0.121393 -0.062500 0 0 0 0 0 0 2 742086
-0.007190 -0.002898 0.120129 -0.512384 -0.176352 -0.126469 -0.062500 0 0 0 0 0 0 2 743096
-0.007195 -0.002879 0.120119 -0.449972 -0.407551 0.014188 -0.062500 0 0 0 0 0 0 2 744085
-0.007206 -0.002852 0.120136 -0.372850 -0.530891 -0.346036 -0.062500 0 0 0 0 0 0 2 745096
-0.007211 -0.002839 0.120142 -0.440894 -0.371293 -0.241579 -0.062500 0 0 0 0 0 0 2 746086
-0.007213 -0.002832 0.120144 -0.481760 -0.267673 -0.181833 -0.062500 0 0 0 0 0 0 2 747097
-0.007214 -0.002828 0.120145 -0.501548 -0.212901 -0.158546 -0.062500 0 0 0 0 0 0 2 748086
-0.007220 -0.002808 0.120135 -0.445027 -0.425891 -0.007426 -0.062500 0 0 0 0 0 0 2 749095
-0.007223 -0.002798 0.120132 -0.472348 -0.313940 -0.073497 -0.062500 0 0 0 0 0 0 2 750086
-0.007225 -0.002793 0.120130 -0.493751 -0.237115 -0.108678 -0.062500 0 0 0 0 0 0 2 751096
-0.007225 -0.002790 0.120130 -0.506013 -0.196937 -0.122248 -0.062500 0 0 0 0 0 0 2 752097
-0.007226 -0.002789 0.120130 -0.512567 -0.176796 -0.127154 -0.062500 0 0 0 0 0 0 2 753100
-0.007226 -0.002789 0.120130 -0.515981 -0.166749 -0.128880 -0.062500 0 0 0 0 0 0 2 754102
-0.007231 -0.002770 0.120120 -0.451945 -0.402506 0.013369 -0.062500 0 0 0 0 0 0 2 755108
-0.007254 -0.002756 0.120125 -0.233667 -0.362768 -0.178687 -0.062500 0 0 0 0 0 0 2 756097
-0.007253 -0.002736 0.120139 -0.512698 -0.438099 -0.323096 -0.062500 0 0 0 0 0 0 2 757093
-0.007257 -0.002708 0.120133 -0.475071 -0.558977 -0.081736 -0.062500 0 0 0 0 0 0 2 758102
-0.007260 -0.002693 0.120131 -0.497632 -0.384297 -0.101475 -0.062500 0 0 0 0 0 0 2 759092
-0.007261 -0.002686 0.120131 -0.514243 -0.273969 -0.118956 -0.062500 0 0 0 0 0 0 2 760093
-0.007262 -0.002683 0.120130 -0.523507 -0.216696 -0.126160 -0.062500 0 0 0 0 0 0 2 761102
-0.007262 -0.002681 0.120130 -0.528384 -0.187911 -0.128799 -0.062500 0 0 0 0 0 0 2 762180
-0.007267 -0.002662 0.120120 -0.465215 -0.414015 0.013495 -0.062500 0 0 0 0 0 0 2 763112
-0.007270 -0.002652 0.120116 -0.489226 -0.309169 -0.056159 -0.062500 0 0 0 0 0 0 2 764105
-0.007272 -0.002647 0.120115 -0.509101 -0.235919 -0.092630 -0.062500 0 0 0 0 0 0 2 765098
-0.007272 -0.002645 0.120115 -0.520620 -0.197535 -0.106666 -0.062500 0 0 0 0 0 0 2 766099
-0.007273 -0.002644 0.120115 -0.526834 -0.178290 -0.111717 -0.062500 0 0 0 0 0 0 2 767099
-0.007281 -0.002626 0.120135 -0.428044 -0.395479 -0.403343 -0.062500 0 0 0 0 0 0 2 768097
-0.007289 -0.002598 0.120132 -0.412110 -0.543229 -0.120120 -0.062500 0 0 0 0 0 0 2 769097
-0.007294 -0.002584 0.120131 -0.464907 -0.377339 -0.116184 -0.062500 0 0 0 0 0 0 2 770098
-0.007296 -0.002577 0.120131 -0.498051 -0.270716 -0.124419 -0.062500 0 0 0 0 0 0 2 771097
-0.007297 -0.002574 0.120131 -0.515514 -0.215131 -0.128300 -0.062500 0 0 0 0 0 0 2 772099
-0.007303 -0.002554 0.120120 -0.458864 -0.427366 0.013853 -0.062500 0 0 0 0 0 0 2 773101
-0.007306 -0.002544 0.120117 -0.480345 -0.314364 -0.056156 -0.062500 0 0 0 0 0 0 2 774083
-0.007327 -0.002534 0.120124 -0.245618 -0.296162 -0.215076 -0.062500 0 0 0 0 0 0 2 775097
-0.007337 -0.002529 0.120127 -0.363425 -0.233920 -0.169888 -0.062500 0 0 0 0 0 0 2 776094
-0.007331 -0.002514 0.120140 -0.598192 -0.365511 -0.311191 -0.062500 0 0 0 0 0 0 2 777096
-0.007332 -0.002488 0.120134 -0.517321 -0.520361 -0.076239 -0.062500 0 0 0 0 0 0 2 778102
-0.007333 -0.002474 0.120132 -0.515995 -0.364089 -0.099722 -0.062500 0 0 0 0 0 0 2 779079
-0.007333 -0.002468 0.120131 -0.520530 -0.263111 -0.118647 -0.062500 0 0 0 0 0 0 2 780097
-0.007334 -0.002465 0.120131 -0.523784 -0.210515 -0.126385 -0.062500 0 0 0 0 0 0 2 781095
-0.007334 -0.002463 0.120131 -0.525663 -0.184073 -0.129213 -0.062500 0 0 0 0 0 0 2 782100
-0.007339 -0.002444 0.120121 -0.461242 -0.410787 0.013790 -0.062500 0 0 0 0 0 0 2 783097
-0.007361 -0.002430 0.120126 -0.228053 -0.365327 -0.178305 -0.062500 0 0 0 0 0 0 2 784095
-0.007373 -0.002423 0.120127 -0.353043 -0.270254 -0.155805 -0.062500 0 0 0 0 0 0 2 785102
-0.007378 -0.002419 0.120128 -0.438548 -0.215061 -0.138964 -0.062500 0 0 0 0 0 0 2 786097
-0.007369 -0.002404 0.120140 -0.637234 -0.355395 -0.299222 -0.062500 0 0 0 0 0 0 2 787095
-0.007369 -0.002378 0.120134 -0.536898 -0.514797 -0.071588 -0.062500 0 0 0 0 0 0 2 788078
-0.007369 -0.002366 0.120132 -0.525666 -0.361263 -0.098084 -0.062500 0 0 0 0 0 0 2 789086
-0.007370 -0.002359 0.120131 -0.525322 -0.261698 -0.118106 -0.062500 0 0 0 0 0 0 2 790169
-0.007370 -0.002356 0.120131 -0.526151 -0.209799 -0.126228 -0.062500 0 0 0 0 0 0 2 791169
-0.007389 -0.002350 0.120140 -0.270408 -0.242264 -0.251081 -0.062500 0 0 0 0 0 0 2 792124
-0.007404 -0.002328 0.120132 -0.305101 -0.446191 -0.048639 -0.062500 0 0 0 0 0 0 2 793160
-0.007412 -0.002318 0.120130 -0.402052 -0.325455 -0.087949 -0.062500 0 0 0 0 0 0 2 794159
-0.007416 -0.002312 0.120129 -0.459850 -0.243413 -0.112878 -0.062500 0 0 0 0 0 0 2 795160
-0.007406 -0.002297 0.120140 -0.644299 -0.369458 -0.289663 -0.062500 0 0 0 0 0 0 2 796151
-0.007405 -0.002270 0.120134 -0.537317 -0.521255 -0.067789 -0.062500 0 0 0 0 0 0 2 797162
-0.007405 -0.002257 0.120132 -0.522752 -0.364270 -0.096664 -0.062500 0 0 0 0 0 0 2 798155
-0.007405 -0.002250 0.120131 -0.520791 -0.262997 -0.117551 -0.062500 0 0 0 0 0 0 2 799135
-0.007425 -0.002243 0.120140 -0.264288 -0.268918 -0.247653 -0.062500 0 0 0 0 0 0 2 800129
-0.007440 -0.002220 0.120132 -0.305095 -0.459397 -0.046960 -0.062500 0 0 0 0 0 0 2 801155
-0.007448 -0.002209 0.120130 -0.420858 -0.338544 -0.087233 -0.062500 0 0 0 0 0 0 2 802153
-0.007451 -0.002204 0.120129 -0.478670 -0.253212 -0.112525 -0.062500 0 0 0 0 0 0 2 803131
-0.007441 -0.002188 0.120140 -0.644294 -0.371276 -0.289286 -0.062500 0 0 0 0 0 0 2 804171
-0.007436 -0.002180 0.120144 -0.602578 -0.282586 -0.212158 -0.062500 0 0 0 0 0 0 2 805173
-0.007433 -0.002176 0.120146 -0.565586 -0.222236 -0.171145 -0.062500 0 0 0 0 0 0 2 806176
-0.007437 -0.002155 0.120136 -0.479393 -0.429417 -0.010318 -0.062500 0 0 0 0 0 0 2 807161
-0.007459 -0.002141 0.120141 -0.252808 -0.381352 -0.196262 -0.062500 0 0 0 0 0 0 2 808163
-0.007470 -0.002133 0.120143 -0.371879 -0.281322 -0.172179 -0.062500 0 0 0 0 0 0 2 809152
-0.007463 -0.002117 0.120155 -0.602091 -0.393525 -0.321429 -0.062500 0 0 0 0 0 0 2 810156
-0.007464 -0.002090 0.120150 -0.522848 -0.536540 -0.088522 -0.062500 0 0 0 0 0 0 2 811150
-0.007465 -0.002076 0.120147 -0.521849 -0.375494 -0.113944 -0.062500 0 0 0 0 0 0 2 812135
-0.007466 -0.002070 0.120147 -0.526594 -0.272193 -0.133678 -0.062500 0 0 0 0 0 0 2 813150
-0.007486 -0.002062 0.120155 -0.273183 -0.277221 -0.263012 -0.062500 0 0 0 0 0 0 2 814136
-0.007501 -0.002040 0.120148 -0.315940 -0.466595 -0.061725 -0.062500 0 0 0 0 0 0 2 815151
-0.007508 -0.002028 0.120145 -0.413614 -0.339189 -0.102334 -0.062500 0 0 0 0 0 0 2 816134
-0.007500 -0.002010 0.120156 -0.625932 -0.423341 -0.294256 -0.062500 0 0 0 0 0 0 2 817154
-0.007496 -0.002000 0.120160 -0.599273 -0.312209 -0.223733 -0.062500 0 0 0 0 0 0 2 818137
-0.007494 -0.001996 0.120161 -0.570053 -0.240545 -0.185166 -0.062500 0 0 0 0 0 0 2 819151
-0.007497 -0.001975 0.120151 -0.487995 -0.441644 -0.024580 -0.062500 0 0 0 0 0 0 2 820172
-0.007500 -0.001965 0.120148 -0.501093 -0.325821 -0.089660 -0.062500 0 0 0 0 0 0 2 821153
-0.007501 -0.001960 0.120147 -0.515356 -0.246994 -0.124730 -0.062500 0 0 0 0 0 0 2 822086
-0.007509 -0.001939 0.120167 -0.421373 -0.434265 -0.425648 -0.062500 0 0 0 0 0 0 2 823084
-0.007513 -0.001929 0.120174 -0.474720 -0.324312 -0.291358 -0.062500 0 0 0 0 0 0 2 824084
-0.007520 -0.001906 0.120166 -0.434856 -0.488160 -0.074295 -0.062500 0 0 0 0 0 0 2 825094
-0.007523 -0.001894 0.120163 -0.471913 -0.350533 -0.117429 -0.062500 0 0 0 0 0 0 2 826085
-0.007525 -0.001888 0.120162 -0.497624 -0.260421 -0.144596 -0.062500 0 0 0 0 0 0 2 827093
-0.007526 -0.001885 0.120162 -0.511873 -0.213442 -0.155367 -0.062500 0 0 0 0 0 0 2 828083
-0.007520 -0.001852 0.120163 -0.608784 -0.598141 -0.179389 -0.062500 0 0 0 0 0 0 2 829093
-0.007536 -0.001831 0.120172 -0.320400 -0.482153 -0.291820 -0.062500 0 0 0 0 0 0 2 830084
-0.007544 -0.001821 0.120175 -0.402324 -0.335101 -0.228649 -0.062500 0 0 0 0 0 0 2 831083
-0.007548 -0.001816 0.120176 -0.463770 -0.252081 -0.196223 -0.062500 0 0 0 0 0 0 2 832094
-0.007543 -0.001782 0.120178 -0.585329 -0.617730 -0.203572 -0.062500 0 0 0 0 0 0 2 833083
-0.007541 -0.001764 0.120179 -0.565957 -0.433015 -0.189387 -0.062500 0 0 0 0 0 0 2 834094
-0.007539 -0.001756 0.120179 -0.547806 -0.303782 -0.182843 -0.062500 0 0 0 0 0 0 2 835110
-0.007539 -0.001752 0.120179 -0.537715 -0.235452 -0.180410 -0.062500 0 0 0 0 0 0 2 836092
-0.007538 -0.001750 0.120179 -0.532497 -0.200902 -0.179545 -0.062500 0 0 0 0 0 0 2 837097
-0.007538 -0.001748 0.120179 -0.529883 -0.183580 -0.179250 -0.062500 0 0 0 0 0 0 2 838091
-0.007531 -0.001717 0.120180 -0.618200 -0.583213 -0.198499 -0.062500 0 0 0 0 0 0 2 839091
-0.007528 -0.001701 0.120181 -0.574517 -0.419334 -0.188949 -0.062500 0 0 0 0 0 0 2 840096
-0.007546 -0.001688 0.120190 -0.290992 -0.357864 -0.304824 -0.062500 0 0 0 0 0 0 2 842050
-0.007559 -0.001663 0.120182 -0.318153 -0.509164 -0.097748 -0.062500 0 0 0 0 0 0 2 843091
-0.007555 -0.001638 0.120192 -0.561840 -0.533503 -0.303107 -0.062500 0 0 0 0 0 0 2 844101
-0.007552 -0.001625 0.120195 -0.558404 -0.371961 -0.248072 -0.062500 0 0 0 0 0 0 2 845095
-0.007551 -0.001619 0.120196 -0.541934 -0.273247 -0.216061 -0.062500 0 0 0 0 0 0 2 846096
-0.007550 -0.001616 0.120196 -0.531428 -0.221915 -0.203564 -0.062500 0 0 0 0 0 0 2 847095
-0.007549 -0.001614 0.120196 -0.525710 -0.195967 -0.199029 -0.062500 0 0 0 0 0 0 2 848098
-0.007554 -0.001595 0.120186 -0.458053 -0.420928 -0.050495 -0.062500 0 0 0 0 0 0 2 849077
-0.007545 -0.001572 0.120194 -0.633008 -0.488560 -0.286554 -0.062500 0 0 0 0 0 0 2 850098
-0.007540 -0.001561 0.120197 -0.593716 -0.349275 -0.243455 -0.062500 0 0 0 0 0 0 2 851101
-0.007538 -0.001555 0.120198 -0.559423 -0.261860 -0.215743 -0.062500 0 0 0 0 0 0 2 852084
-0.007541 -0.001534 0.120188 -0.475535 -0.454018 -0.057634 -0.062500 0 0 0 0 0 0 2 853078
-0.007544 -0.001524 0.120184 -0.487412 -0.334866 -0.124815 -0.062500 0 0 0 0 0 0 2 854096
-0.007533 -0.001505 0.120195 -0.655711 -0.424811 -0.326124 -0.062500 0 0 0 0 0 0 2 855092
-0.007527 -0.001496 0.120199 -0.606766 -0.315515 -0.259889 -0.062500 0 0 0 0 0 0 2 856098
-0.007529 -0.001473 0.120189 -0.493846 -0.486436 -0.075620 -0.062500 0 0 0 0 0 0 2 857093
-0.007550 -0.001457 0.120195 -0.235867 -0.412574 -0.253111 -0.062500 0 0 0 0 0 0 2 858085
-0.007561 -0.001449 0.120197 -0.348934 -0.301880 -0.226888 -0.062500 0 0 0 0 0 0 2 859102
-0.007566 -0.001445 0.120197 -0.428414 -0.238874 -0.208862 -0.062500 0 0 0 0 0 0 2 860098
-0.007556 -0.001430 0.120209 -0.624621 -0.377089 -0.366896 -0.062500 0 0 0 0 0 0 2 861094
-0.007556 -0.001404 0.120203 -0.523497 -0.531072 -0.136707 -0.062500 0 0 0 0 0 0 2 862096
-0.007556 -0.001391 0.120201 -0.510730 -0.377461 -0.165210 -0.062500 0 0 0 0 0 0 2 863094
-0.007557 -0.001385 0.120200 -0.509624 -0.277953 -0.186224 -0.062500 0 0 0 0 0 0 2 864094
-0.007557 -0.001382 0.120200 -0.510102 -0.226050 -0.194746 -0.062500 0 0 0 0 0 0 2 865096
-0.007550 -0.001349 0.120201 -0.600917 -0.608065 -0.215212 -0.062500 0 0 0 0 0 0 2 866104
-0.007546 -0.001332 0.120201 -0.565696 -0.431830 -0.207758 -0.062500 0 0 0 0 0 0 2 867095
-0.007545 -0.001324 0.120201 -0.539691 -0.306935 -0.203788 -0.062500 0 0 0 0 0 0 2 868097
-0.007544 -0.001320 0.120201 -0.525757 -0.240792 -0.202267 -0.062500 0 0 0 0 0 0 2 869097
-0.007548 -0.001299 0.120191 -0.454240 -0.444614 -0.053828 -0.062500 0 0 0 0 0 0 2 870095
-0.007539 -0.001276 0.120199 -0.618622 -0.507997 -0.290052 -0.062500 0 0 0 0 0 0 2 871092
-0.007534 -0.001264 0.120202 -0.578160 -0.363409 -0.247662 -0.062500 0 0 0 0 0 0 2 872093
-0.007531 -0.001259 0.120203 -0.543234 -0.273326 -0.220262 -0.062500 0 0 0 0 0 0 2 873098
-0.007530 -0.001256 0.120203 -0.523673 -0.226362 -0.209386 -0.062500 0 0 0 0 0 0 2 874078
-0.007534 -0.001236 0.120193 -0.449034 -0.439776 -0.057364 -0.062500 0 0 0 0 0 0 2 875087
-0.007537 -0.001226 0.120189 -0.465654 -0.332226 -0.127601 -0.062500 0 0 0 0 0 0 2 876095
-0.007526 -0.001208 0.120199 -0.636685 -0.428552 -0.329398 -0.062500 0 0 0 0 0 0 2 877099
-0.007521 -0.001199 0.120203 -0.588869 -0.321760 -0.263893 -0.062500 0 0 0 0 0 0 2 878095
-0.007523 -0.001176 0.120194 -0.484782 -0.489338 -0.078994 -0.062500 0 0 0 0 0 0 2 879092
-0.007524 -0.001165 0.120191 -0.484274 -0.357312 -0.136495 -0.062500 0 0 0 0 0 0 2 880092
-0.007525 -0.001159 0.120189 -0.491369 -0.270158 -0.169011 -0.062500 0 0 0 0 0 0 2 881093
-0.007525 -0.001156 0.120189 -0.496414 -0.224621 -0.181674 -0.062500 0 0 0 0 0 0 2 882097
-0.007513 -0.001142 0.120201 -0.654327 -0.372846 -0.350751 -0.062500 0 0 0 0 0 0 2 883073
-0.007507 -0.001135 0.120205 -0.598315 -0.293750 -0.272688 -0.062500 0 0 0 0 0 0 2 884093
-0.007509 -0.001113 0.120195 -0.489737 -0.475204 -0.083060 -0.062500 0 0 0 0 0 0 2 885093
-0.007510 -0.001102 0.120192 -0.486825 -0.350245 -0.139043 -0.062500 0 0 0 0 0 0 2 886095
-0.007511 -0.001096 0.120191 -0.492685 -0.266645 -0.171039 -0.062500 0 0 0 0 0 0 2 887084
-0.007516 -0.001075 0.120180 -0.432839 -0.459592 -0.034936 -0.062500 0 0 0 0 0 0 2 888091
-0.007507 -0.001052 0.120188 -0.602789 -0.519665 -0.275631 -0.062500 0 0 0 0 0 0 2 889081
-0.007502 -0.001040 0.120191 -0.565393 -0.372308 -0.235338 -0.062500 0 0 0 0 0 0 2 890135
-0.007500 -0.001034 0.120192 -0.532071 -0.280853 -0.208741 -0.062500 0 0 0 0 0 0 2 891150
-0.007499 -0.001031 0.120192 -0.513293 -0.233239 -0.198166 -0.062500 0 0 0 0 0 0 2 892132
-0.007503 -0.001011 0.120182 -0.439253 -0.445763 -0.045524 -0.062500 0 0 0 0 0 0 2 893146
-0.007505 -0.001002 0.120178 -0.456026 -0.338399 -0.116158 -0.062500 0 0 0 0 0 0 2 894082
-0.007495 -0.000983 0.120188 -0.627338 -0.435226 -0.317569 -0.062500 0 0 0 0 0 0 2 895092
-0.007489 -0.000974 0.120192 -0.579450 -0.328143 -0.252407 -0.062500 0 0 0 0 0 0 2 896081
-0.007486 -0.000970 0.120193 -0.539608 -0.258630 -0.215949 -0.062500 0 0 0 0 0 0 2 897090
-0.007490 -0.000949 0.120183 -0.453064 -0.458545 -0.052810 -0.062500 0 0 0 0 0 0 2 898087
-0.007492 -0.000939 0.120179 -0.463092 -0.344847 -0.119795 -0.062500 0 0 0 0 0 0 2 899092
-0.007481 -0.000921 0.120190 -0.631011 -0.438595 -0.319739 -0.062500 0 0 0 0 0 0 2 900079
-0.007475 -0.000912 0.120194 -0.581309 -0.329816 -0.254214 -0.062500 0 0 0 0 0 0 2 901092
-0.007472 -0.000907 0.120195 -0.540550 -0.259442 -0.217633 -0.062500 0 0 0 0 0 0 2 902080
-0.007476 -0.000887 0.120185 -0.453565 -0.458809 -0.054265 -0.062500 0 0 0 0 0 0 2 903091
-0.007478 -0.000876 0.120181 -0.463342 -0.344993 -0.121341 -0.062500 0 0 0 0 0 0 2 904080
-0.007479 -0.000871 0.120180 -0.475978 -0.267130 -0.157383 -0.062500 0 0 0 0 0 0 2 905090
-0.007467 -0.000856 0.120191 -0.639188 -0.397932 -0.335078 -0.062500 0 0 0 0 0 0 2 906091
-0.007461 -0.000848 0.120195 -0.575247 -0.317232 -0.260743 -0.062500 0 0 0 0 0 0 2 907079
-0.007463 -0.000826 0.120186 -0.468280 -0.493235 -0.071620 -0.062500 0 0 0 0 0 0 2 908090
-0.007464 -0.000815 0.120182 -0.466002 -0.366410 -0.128562 -0.062500 0 0 0 0 0 0 2 909083
-0.007465 -0.000809 0.120181 -0.472190 -0.281840 -0.160959 -0.062500 0 0 0 0 0 0 2 910100
-0.007454 -0.000793 0.120193 -0.632154 -0.409374 -0.337179 -0.062500 0 0 0 0 0 0 2 911088
-0.007447 -0.000785 0.120197 -0.577041 -0.318989 -0.262482 -0.062500 0 0 0 0 0 0 2 912096
-0.007449 -0.000763 0.120187 -0.469219 -0.493972 -0.073030 -0.062500 0 0 0 0 0 0 2 913082
-0.007450 -0.000752 0.120184 -0.466478 -0.366775 -0.130032 -0.062500 0 0 0 0 0 0 2 914096
-0.007451 -0.000746 0.120183 -0.472426 -0.282042 -0.162472 -0.062500 0 0 0 0 0 0 2 915109
-0.007451 -0.000744 0.120182 -0.476909 -0.237676 -0.175116 -0.062500 0 0 0 0 0 0 2 916092
-0.007440 -0.000729 0.120194 -0.622579 -0.366424 -0.343100 -0.062500 0 0 0 0 0 0 2 918100
-0.007438 -0.000703 0.120187 -0.502165 -0.522904 -0.115802 -0.062500 0 0 0 0 0 0 2 919071
-0.007438 -0.000691 0.120185 -0.479360 -0.372545 -0.147355 -0.062500 0 0 0 0 0 0 2 920084
-0.007438 -0.000684 0.120184 -0.473256 -0.274724 -0.169654 -0.062500 0 0 0 0 0 0 2 921093
-0.007431 -0.000650 0.120185 -0.562833 -0.631429 -0.191984 -0.062500 0 0 0 0 0 0 2 922094
-0.007427 -0.000633 0.120185 -0.516081 -0.449293 -0.188628 -0.062500 0 0 0 0 0 0 2 923091
-0.007425 -0.000624 0.120185 -0.489267 -0.318135 -0.186427 -0.062500 0 0 0 0 0 0 2 924093
-0.007424 -0.000620 0.120185 -0.474969 -0.248895 -0.185578 -0.062500 0 0 0 0 0 0 2 925091
-0.007424 -0.000617 0.120185 -0.467692 -0.213895 -0.185286 -0.062500 0 0 0 0 0 0 2 926099
-0.007417 -0.000585 0.120186 -0.555707 -0.604128 -0.198179 -0.062500 0 0 0 0 0 0 2 927101
-0.007413 -0.000569 0.120186 -0.517604 -0.432301 -0.191705 -0.062500 0 0 0 0 0 0 2 928097
-0.007411 -0.000561 0.120186 -0.490083 -0.309644 -0.188422 -0.062500 0 0 0 0 0 0 2 929095
-0.007410 -0.000557 0.120187 -0.475381 -0.244647 -0.187195 -0.062500 0 0 0 0 0 0 2 930094
-0.007410 -0.000555 0.120187 -0.467899 -0.211780 -0.186769 -0.062500 0 0 0 0 0 0 2 931093
-0.007402 -0.000522 0.120187 -0.555938 -0.603055 -0.199248 -0.062500 0 0 0 0 0 0 2 932091
-0.007399 -0.000506 0.120188 -0.517716 -0.431738 -0.192936 -0.062500 0 0 0 0 0 0 2 933089
-0.007397 -0.000498 0.120188 -0.490121 -0.309368 -0.189741 -0.062500 0 0 0 0 0 0 2 934162
-0.007396 -0.000494 0.120188 -0.475411 -0.244519 -0.188556 -0.062500 0 0 0 0 0 0 2 935153
-0.007384 -0.000479 0.120200 -0.623688 -0.384158 -0.350862 -0.062500 0 0 0 0 0 0 2 936164
-0.007382 -0.000453 0.120193 -0.498023 -0.534458 -0.121360 -0.062500 0 0 0 0 0 0 2 937127
-0.007381 -0.000440 0.120191 -0.472385 -0.381669 -0.152846 -0.062500 0 0 0 0 0 0 2 938128
-0.007381 -0.000434 0.120190 -0.464857 -0.282666 -0.175173 -0.062500 0 0 0 0 0 0 2 939125
-0.007369 -0.000417 0.120201 -0.606806 -0.412450 -0.346727 -0.062500 0 0 0 0 0 0 2 940225
-0.007367 -0.000391 0.120194 -0.483834 -0.552916 -0.120533 -0.062500 0 0 0 0 0 0 2 941168
-0.007367 -0.000377 0.120192 -0.459650 -0.395352 -0.153357 -0.062500 0 0 0 0 0 0 2 942130
-0.007367 -0.000371 0.120191 -0.452849 -0.293972 -0.176191 -0.062500 0 0 0 0 0 0 2 943129
-0.007367 -0.000368 0.120191 -0.450540 -0.241081 -0.185362 -0.062500 0 0 0 0 0 0 2 944127
-0.007360 -0.000335 0.120191 -0.541839 -0.622119 -0.200245 -0.062500 0 0 0 0 0 0 2 945130
-0.007356 -0.000318 0.120192 -0.505007 -0.445733 -0.195687 -0.062500 0 0 0 0 0 0 2 946125
-0.007354 -0.000310 0.120192 -0.478125 -0.320823 -0.193217 -0.062500 0 0 0 0 0 0 2 947127
-0.007341 -0.000292 0.120203 -0.619832 -0.427506 -0.354494 -0.062500 0 0 0 0 0 0 2 948124
-0.007339 -0.000266 0.120197 -0.490573 -0.560152 -0.124487 -0.062500 0 0 0 0 0 0 2 949160
-0.007339 -0.000252 0.120194 -0.463067 -0.398982 -0.156305 -0.062500 0 0 0 0 0 0 2 950151
-0.007326 -0.000232 0.120205 -0.610705 -0.468739 -0.340875 -0.062500 0 0 0 0 0 0 2 951155
-0.007320 -0.000222 0.120209 -0.549346 -0.346075 -0.271368 -0.062500 0 0 0 0 0 0 2 952160
-0.007317 -0.000217 0.120210 -0.502566 -0.268788 -0.233562 -0.062500 0 0 0 0 0 0 2 953152
-0.007320 -0.000197 0.120200 -0.399066 -0.476304 -0.067676 -0.062500 0 0 0 0 0 0 2 954158
-0.007310 -0.000173 0.120208 -0.563363 -0.534856 -0.297542 -0.062500 0 0 0 0 0 0 2 955152
-0.007304 -0.000161 0.120210 -0.516870 -0.387700 -0.255584 -0.062500 0 0 0 0 0 0 2 956181
-0.007302 -0.000155 0.120211 -0.478869 -0.296334 -0.228626 -0.062500 0 0 0 0 0 0 2 957166
-0.007293 -0.000121 0.120213 -0.550297 -0.656523 -0.228249 -0.062500 0 0 0 0 0 0 2 958170
-0.007289 -0.000104 0.120213 -0.502570 -0.469502 -0.219232 -0.062500 0 0 0 0 0 0 2 959133
-0.007287 -0.000095 0.120213 -0.470054 -0.339279 -0.215294 -0.062500 0 0 0 0 0 0 2 960134
-0.007286 -0.000091 0.120213 -0.452864 -0.270485 -0.213841 -0.062500 0 0 0 0 0 0 2 961161
-0.007278 -0.000058 0.120214 -0.536801 -0.643403 -0.223277 -0.062500 0 0 0 0 0 0 2 962150
-0.007274 -0.000041 0.120214 -0.495648 -0.462920 -0.218144 -0.062500 0 0 0 0 0 0 2 963125
-0.007272 -0.000032 0.120214 -0.466538 -0.335973 -0.215597 -0.062500 0 0 0 0 0 0 2 964148
-0.007264 0.000003 0.120215 -0.526558 -0.693912 -0.224252 -0.062500 0 0 0 0 0 0 2 965154
-0.007260 0.000021 0.120215 -0.481893 -0.496920 -0.219101 -0.062500 0 0 0 0 0 0 2 966152
-0.007258 0.000030 0.120215 -0.451003 -0.361688 -0.216591 -0.062500 0 0 0 0 0 0 2 967152
-0.007245 0.000048 0.120227 -0.591218 -0.463937 -0.376928 -0.062500 0 0 0 0 0 0 2 968147
-0.007238 0.000056 0.120231 -0.524512 -0.358675 -0.298417 -0.062500 0 0 0 0 0 0 2 969133
-0.007239 0.000079 0.120221 -0.411032 -0.524371 -0.105321 -0.062500 0 0 0 0 0 0 2 970148
-0.007228 0.000104 0.120229 -0.558965 -0.533845 -0.324305 -0.062500 0 0 0 0 0 0 2 971132
-0.007222 0.000116 0.120232 -0.504784 -0.378589 -0.279113 -0.062500 0 0 0 0 0 0 2 972148
-0.007219 0.000122 0.120233 -0.462794 -0.283160 -0.251117 -0.062500 0 0 0 0 0 0 2 973160
-0.007211 0.000156 0.120234 -0.532738 -0.641341 -0.248753 -0.062500 0 0 0 0 0 0 2 974151
-0.007206 0.000174 0.120235 -0.483747 -0.453307 -0.240388 -0.062500 0 0 0 0 0 0 2 975151
-0.007204 0.000182 0.120235 -0.450570 -0.322585 -0.236803 -0.062500 0 0 0 0 0 0 2 976149
-0.007196 0.000218 0.120235 -0.511033 -0.675837 -0.243852 -0.062500 0 0 0 0 0 0 2 977131
-0.007192 0.000236 0.120236 -0.465098 -0.477892 -0.239197 -0.062500 0 0 0 0 0 0 2 978091
-0.007178 0.000258 0.120247 -0.590506 -0.516166 -0.397595 -0.062500 0 0 0 0 0 0 2 979079
-0.007170 0.000269 0.120251 -0.515213 -0.375120 -0.318874 -0.062500 0 0 0 0 0 0 2 980090
-0.007171 0.000293 0.120242 -0.397428 -0.522143 -0.125156 -0.062500 0 0 0 0 0 0 2 981079
-0.007160 0.000318 0.120250 -0.546329 -0.557842 -0.343800 -0.062500 0 0 0 0 0 0 2 982089
-0.007154 0.000330 0.120253 -0.490835 -0.397875 -0.299085 -0.062500 0 0 0 0 0 0 2 983078
-0.007151 0.000337 0.120254 -0.448181 -0.300079 -0.271298 -0.062500 0 0 0 0 0 0 2 984089
-0.007142 0.000371 0.120255 -0.518270 -0.657092 -0.267759 -0.062500 0 0 0 0 0 0 2 985085
-0.007138 0.000389 0.120255 -0.468872 -0.468482 -0.260053 -0.062500 0 0 0 0 0 0 2 986090
-0.007124 0.000411 0.120266 -0.592701 -0.511809 -0.416969 -0.062500 0 0 0 0 0 0 2 987079
-0.007116 0.000422 0.120270 -0.516326 -0.372881 -0.338125 -0.062500 0 0 0 0 0 0 2 988089
-0.007117 0.000445 0.120261 -0.379436 -0.538294 -0.143958 -0.062500 0 0 0 0 0 0 2 989092
-0.007106 0.000470 0.120269 -0.528328 -0.575107 -0.362345 -0.062500 0 0 0 0 0 0 2 990091
-0.007100 0.000483 0.120272 -0.472545 -0.415288 -0.317978 -0.062500 0 0 0 0 0 0 2 991656
-0.007090 0.000520 0.120273 -0.523582 -0.725282 -0.296899 -0.062500 0 0 0 0 0 0 2 992062
-0.007085 0.000539 0.120274 -0.462719 -0.511572 -0.282644 -0.062500 0 0 0 0 0 0 2 993532
-0.007070 0.000562 0.120285 -0.580723 -0.542499 -0.436790 -0.062500 0 0 0 0 0 0 2 994098
-0.007062 0.000573 0.120289 -0.501058 -0.397000 -0.357357 -0.062500 0 0 0 0 0 0 2 995102
-0.007063 0.000597 0.120280 -0.381155 -0.541184 -0.162587 -0.062500 0 0 0 0 0 0 2 996094
-0.007052 0.000622 0.120288 -0.529468 -0.576926 -0.380681 -0.062500 0 0 0 0 0 0 2 997086
-0.007046 0.000635 0.120291 -0.473124 -0.416173 -0.336625 -0.062500 0 0 0 0 0 0 2 998090
-0.007043 0.000641 0.120292 -0.407381 -0.338001 -0.309155 -0.062500 0 0 0 0 0 0 2 999094
-0.007034 0.000676 0.120292 -0.477880 -0.694888 -0.303928 -0.062500 0 0 0 0 0 0 3 102
-0.007030 0.000693 0.120293 -0.428107 -0.506195 -0.297135 -0.062500 0 0 0 0 0 0 3 1221
-0.007027 0.000702 0.120293 -0.394513 -0.375156 -0.294363 -0.062500 0 0 0 0 0 0 3 2095
-0.007014 0.000719 0.120304 -0.539434 -0.441517 -0.452576 -0.062500 0 0 0 0 0 0 3 3091
-0.007012 0.000746 0.120297 -0.407898 -0.569017 -0.221043 -0.062500 0 0 0 0 0 0 3 4074
-0.006999 0.000773 0.120306 -0.536804 -0.582990 -0.414161 -0.062500 0 0 0 0 0 0 3 5089
-0.006992 0.000787 0.120309 -0.468524 -0.409600 -0.360529 -0.062500 0 0 0 0 0 0 3 6091
-0.006989 0.000793 0.120310 -0.419011 -0.304981 -0.329663 -0.062500 0 0 0 0 0 0 3 7088
-0.006980 0.000828 0.120311 -0.486516 -0.658639 -0.322315 -0.062500 0 0 0 0 0 0 3 8087
-0.006975 0.000845 0.120311 -0.434886 -0.468336 -0.315536 -0.062500 0 0 0 0 0 0 3 9088
-0.006961 0.000867 0.120323 -0.537497 -0.530500 -0.471603 -0.062500 0 0 0 0 0 0 3 10094
-0.006958 0.000896 0.120316 -0.396686 -0.622857 -0.239232 -0.062500 0 0 0 0 0 0 3 11089
-0.006957 0.000911 0.120313 -0.362969 -0.444177 -0.273374 -0.062500 0 0 0 0 0 0 3 12091
-0.006944 0.000932 0.120324 -0.509437 -0.507731 -0.455595 -0.062500 0 0 0 0 0 0 3 13088
-0.006938 0.000942 0.120327 -0.445468 -0.378968 -0.388175 -0.062500 0 0 0 0 0 0 3 14091
-0.006939 0.000965 0.120318 -0.333943 -0.530902 -0.196780 -0.062500 0 0 0 0 0 0 3 15087
-0.006928 0.000990 0.120325 -0.487190 -0.572271 -0.415822 -0.062500 0 0 0 0 0 0 3 16092
-0.006922 0.001003 0.120328 -0.432646 -0.413418 -0.373149 -0.062500 0 0 0 0 0 0 3 17090
-0.006919 0.001009 0.120329 -0.390470 -0.316164 -0.346244 -0.062500 0 0 0 0 0 0 3 18090
-0.006906 0.001025 0.120341 -0.525532 -0.441526 -0.493901 -0.062500 0 0 0 0 0 0 3 19088
-0.006903 0.001052 0.120334 -0.390755 -0.577577 -0.258434 -0.062500 0 0 0 0 0 0 3 20087
-0.006902 0.001065 0.120331 -0.335276 -0.441015 -0.291897 -0.062500 0 0 0 0 0 0 3 21094
-0.006890 0.001085 0.120342 -0.483536 -0.516266 -0.473426 -0.062500 0 0 0 0 0 0 3 22090
-0.006888 0.001113 0.120334 -0.356752 -0.624831 -0.251123 -0.062500 0 0 0 0 0 0 3 23085
-0.006887 0.001127 0.120332 -0.330440 -0.454932 -0.289496 -0.062500 0 0 0 0 0 0 3 24095
-0.006875 0.001147 0.120342 -0.481132 -0.523346 -0.472597 -0.062500 0 0 0 0 0 0 3 25091
-0.006869 0.001157 0.120346 -0.418916 -0.396499 -0.406047 -0.062500 0 0 0 0 0 0 3 26095
-0.006870 0.001180 0.120336 -0.308336 -0.548899 -0.214381 -0.062500 0 0 0 0 0 0 3 27089
-0.006871 0.001192 0.120333 -0.303801 -0.415479 -0.275475 -0.062500 0 0 0 0 0 0 3 28087
-0.006859 0.001211 0.120343 -0.467349 -0.503657 -0.467546 -0.062500 0 0 0 0 0 0 3 29088
-0.006853 0.001221 0.120346 -0.411850 -0.386619 -0.404411 -0.062500 0 0 0 0 0 0 3 30090
-0.006855 0.001243 0.120336 -0.304770 -0.543801 -0.213795 -0.062500 0 0 0 0 0 0 3 31088
-0.006856 0.001255 0.120333 -0.302009 -0.412954 -0.275395 -0.062500 0 0 0 0 0 0 3 32090
-0.006845 0.001274 0.120343 -0.466550 -0.502525 -0.467483 -0.062500 0 0 0 0 0 0 3 33095
-0.006839 0.001283 0.120346 -0.382968 -0.404754 -0.404524 -0.062500 0 0 0 0 0 0 3 34173
-0.006836 0.001288 0.120348 -0.339415 -0.330656 -0.369398 -0.062500 0 0 0 0 0 0 3 35163
-0.006822 0.001304 0.120359 -0.473987 -0.468398 -0.513215 -0.062500 0 0 0 0 0 0 3 36161
-0.006819 0.001330 0.120352 -0.338489 -0.609409 -0.276299 -0.062500 0 0 0 0 0 0 3 37142
-0.006818 0.001343 0.120350 -0.307306 -0.456558 -0.309981 -0.062500 0 0 0 0 0 0 3 38133
-0.006818 0.001349 0.120349 -0.296939 -0.357607 -0.333558 -0.062500 0 0 0 0 0 0 3 39122
-0.006823 0.001370 0.120337 -0.229549 -0.537064 -0.187224 -0.062500 0 0 0 0 0 0 3 40155
-0.006813 0.001394 0.120345 -0.408124 -0.595337 -0.423313 -0.062500 0 0 0 0 0 0 3 41153
-0.006808 0.001406 0.120347 -0.379592 -0.404147 -0.387837 -0.062500 0 0 0 0 0 0 3 42146
-0.006806 0.001412 0.120348 -0.343859 -0.310668 -0.363615 -0.062500 0 0 0 0 0 0 3 43123
-0.006804 0.001415 0.120348 -0.323961 -0.262237 -0.353932 -0.062500 0 0 0 0 0 0 3 44120
-0.006796 0.001448 0.120349 -0.409326 -0.645503 -0.351467 -0.062500 0 0 0 0 0 0 3 45147
-0.006792 0.001465 0.120349 -0.365823 -0.470242 -0.349578 -0.062500 0 0 0 0 0 0 3 46147
-0.006790 0.001473 0.120349 -0.335397 -0.345954 -0.348899 -0.062500 0 0 0 0 0 0 3 47131
-0.006789 0.001477 0.120349 -0.319263 -0.280141 -0.348689 -0.062500 0 0 0 0 0 0 3 48149
-0.006776 0.001493 0.120360 -0.443779 -0.440991 -0.505508 -0.062500 0 0 0 0 0 0 3 49127
-0.006775 0.001518 0.120353 -0.316762 -0.583993 -0.273199 -0.062500 0 0 0 0 0 0 3 50144
-0.006774 0.001531 0.120350 -0.289872 -0.432682 -0.309024 -0.062500 0 0 0 0 0 0 3 51129
-0.006774 0.001537 0.120349 -0.281691 -0.334505 -0.333403 -0.062500 0 0 0 0 0 0 3 52144
-0.006774 0.001541 0.120349 -0.278670 -0.283061 -0.343165 -0.062500 0 0 0 0 0 0 3 53128
-0.006766 0.001573 0.120349 -0.373429 -0.664643 -0.347026 -0.062500 0 0 0 0 0 0 3 54145
-0.006762 0.001590 0.120349 -0.334614 -0.488573 -0.347970 -0.062500 0 0 0 0 0 0 3 55128
-0.006761 0.001598 0.120349 -0.306542 -0.363864 -0.348391 -0.062500 0 0 0 0 0 0 3 56143
-0.006760 0.001602 0.120349 -0.291662 -0.297838 -0.348547 -0.062500 0 0 0 0 0 0 3 57146
-0.006764 0.001622 0.120337 -0.220987 -0.495115 -0.192074 -0.062500 0 0 0 0 0 0 3 58130
-0.006754 0.001646 0.120345 -0.397872 -0.563672 -0.424367 -0.062500 0 0 0 0 0 0 3 59143
-0.006749 0.001657 0.120347 -0.354634 -0.416968 -0.388235 -0.062500 0 0 0 0 0 0 3 60128
-0.006747 0.001663 0.120348 -0.318238 -0.325785 -0.363823 -0.062500 0 0 0 0 0 0 3 61144
-0.006745 0.001666 0.120348 -0.297972 -0.278504 -0.354096 -0.062500 0 0 0 0 0 0 3 62080
-0.006732 0.001681 0.120360 -0.446725 -0.431753 -0.506895 -0.062500 0 0 0 0 0 0 3 63086
-0.006730 0.001707 0.120353 -0.288262 -0.594966 -0.273073 -0.062500 0 0 0 0 0 0 3 64152
-0.006730 0.001719 0.120350 -0.260600 -0.446234 -0.308872 -0.062500 0 0 0 0 0 0 3 65084
-0.006729 0.001725 0.120349 -0.251983 -0.349362 -0.333292 -0.062500 0 0 0 0 0 0 3 66075
-0.006729 0.001729 0.120349 -0.248792 -0.298567 -0.343061 -0.062500 0 0 0 0 0 0 3 67952
-0.006717 0.001744 0.120360 -0.406848 -0.450032 -0.502774 -0.062500 0 0 0 0 0 0 3 70279
-0.006715 0.001769 0.120352 -0.283297 -0.595887 -0.271369 -0.062500 0 0 0 0 0 0 3 71088
-0.006702 0.001795 0.120361 -0.417504 -0.623916 -0.464204 -0.062500 0 0 0 0 0 0 3 72075
-0.006696 0.001809 0.120364 -0.350246 -0.455194 -0.413304 -0.062500 0 0 0 0 0 0 3 73085
-0.006692 0.001815 0.120365 -0.301200 -0.352907 -0.383658 -0.062500 0 0 0 0 0 0 3 74078
-0.006695 0.001836 0.120354 -0.211414 -0.530287 -0.214923 -0.062500 0 0 0 0 0 0 3 75096
-0.006697 0.001847 0.120350 -0.219042 -0.412476 -0.286834 -0.062500 0 0 0 0 0 0 3 76084
-0.006686 0.001866 0.120360 -0.390026 -0.509820 -0.481047 -0.062500 0 0 0 0 0 0 3 77218
-0.006680 0.001875 0.120364 -0.337343 -0.395765 -0.420316 -0.062500 0 0 0 0 0 0 3 78083
-0.006677 0.001880 0.120365 -0.294984 -0.322916 -0.386131 -0.062500 0 0 0 0 0 0 3 79089
-0.006676 0.001882 0.120365 -0.271451 -0.285076 -0.372858 -0.062500 0 0 0 0 0 0 3 80092
-0.006680 0.001901 0.120354 -0.196144 -0.496084 -0.210720 -0.062500 0 0 0 0 0 0 3 81193
-0.006682 0.001910 0.120350 -0.211292 -0.395399 -0.285222 -0.062500 0 0 0 0 0 0 3 82091
-0.006671 0.001929 0.120360 -0.354396 -0.513465 -0.480165 -0.062500 0 0 0 0 0 0 3 83209
-0.006665 0.001938 0.120363 -0.303608 -0.403605 -0.419858 -0.062500 0 0 0 0 0 0 3 84093
-0.006662 0.001942 0.120365 -0.262217 -0.332860 -0.385832 -0.062500 0 0 0 0 0 0 3 85090
-0.006661 0.001945 0.120365 -0.239158 -0.296068 -0.372620 -0.062500 0 0 0 0 0 0 3 86086
-0.006665 0.001964 0.120354 -0.164101 -0.507456 -0.210332 -0.062500 0 0 0 0 0 0 3 87100
-0.006655 0.001987 0.120361 -0.339115 -0.584718 -0.440353 -0.062500 0 0 0 0 0 0 3 88087
-0.006650 0.001998 0.120364 -0.294336 -0.441531 -0.404363 -0.062500 0 0 0 0 0 0 3 89086
-0.006647 0.002004 0.120365 -0.257116 -0.352117 -0.380089 -0.062500 0 0 0 0 0 0 3 90083
-0.006646 0.002007 0.120365 -0.236434 -0.305740 -0.370436 -0.062500 0 0 0 0 0 0 3 91090
-0.006633 0.002022 0.120376 -0.385539 -0.460142 -0.522221 -0.062500 0 0 0 0 0 0 3 92090
-0.006631 0.002047 0.120369 -0.256932 -0.606232 -0.287936 -0.062500 0 0 0 0 0 0 3 93212
-0.006630 0.002060 0.120366 -0.229048 -0.457927 -0.324460 -0.062500 0 0 0 0 0 0 3 94146
-0.006630 0.002066 0.120365 -0.220306 -0.361282 -0.349236 -0.062500 0 0 0 0 0 0 3 95145
-0.006629 0.002069 0.120365 -0.217031 -0.310574 -0.359144 -0.062500 0 0 0 0 0 0 3 96245
-0.006629 0.002071 0.120365 -0.215688 -0.284930 -0.362746 -0.062500 0 0 0 0 0 0 3 97271
-0.006617 0.002085 0.120376 -0.375052 -0.449883 -0.519124 -0.062500 0 0 0 0 0 0 3 98277
-0.006615 0.002110 0.120368 -0.251630 -0.600941 -0.286450 -0.062500 0 0 0 0 0 0 3 99275
-0.006615 0.002122 0.120366 -0.226354 -0.455300 -0.323729 -0.062500 0 0 0 0 0 0 3 100269
-0.006602 0.002142 0.120376 -0.346766 -0.545069 -0.503700 -0.062500 0 0 0 0 0 0 3 101244
-0.006596 0.002152 0.120380 -0.283911 -0.422943 -0.438566 -0.062500 0 0 0 0 0 0 3 102267
-0.006592 0.002157 0.120381 -0.258305 -0.315572 -0.402904 -0.062500 0 0 0 0 0 0 3 103241
-0.006596 0.002177 0.120370 -0.169159 -0.505132 -0.230988 -0.062500 0 0 0 0 0 0 3 104242
-0.006597 0.002187 0.120366 -0.154983 -0.424863 -0.302591 -0.062500 0 0 0 0 0 0 3 105268
-0.006586 0.002206 0.120376 -0.348528 -0.495871 -0.495715 -0.062500 0 0 0 0 0 0 3 106288
-0.006580 0.002216 0.120379 -0.295576 -0.383105 -0.435480 -0.062500 0 0 0 0 0 0 3 107285
-0.006577 0.002220 0.120380 -0.253073 -0.310903 -0.401576 -0.062500 0 0 0 0 0 0 3 108285
-0.006568 0.002254 0.120381 -0.326717 -0.680768 -0.384718 -0.062500 0 0 0 0 0 0 3 109251
-0.006564 0.002271 0.120381 -0.275484 -0.499043 -0.381585 -0.062500 0 0 0 0 0 0 3 110251
-0.006561 0.002279 0.120381 -0.240979 -0.371515 -0.380885 -0.062500 0 0 0 0 0 0 3 111245
-0.006560 0.002283 0.120381 -0.222812 -0.304101 -0.380693 -0.062500 0 0 0 0 0 0 3 112243
-0.006547 0.002299 0.120392 -0.373903 -0.448286 -0.535096 -0.062500 0 0 0 0 0 0 3 113244
-0.006541 0.002307 0.120396 -0.308934 -0.358891 -0.460191 -0.062500 0 0 0 0 0 0 3 114242
-0.006542 0.002328 0.120386 -0.197051 -0.527749 -0.262486 -0.062500 0 0 0 0 0 0 3 115236
-0.006543 0.002339 0.120382 -0.191478 -0.405759 -0.324184 -0.062500 0 0 0 0 0 0 3 116273
-0.006531 0.002358 0.120392 -0.326250 -0.508449 -0.513281 -0.062500 0 0 0 0 0 0 3 117272
-0.006525 0.002368 0.120395 -0.269483 -0.392635 -0.452052 -0.062500 0 0 0 0 0 0 3 118275
-0.006527 0.002390 0.120385 -0.162129 -0.547826 -0.259111 -0.062500 0 0 0 0 0 0 3 119267
-0.006528 0.002402 0.120382 -0.158977 -0.419098 -0.322642 -0.062500 0 0 0 0 0 0 3 120275
-0.006516 0.002421 0.120391 -0.325045 -0.511988 -0.512225 -0.062500 0 0 0 0 0 0 3 121243
-0.006510 0.002431 0.120395 -0.268861 -0.394379 -0.451321 -0.062500 0 0 0 0 0 0 3 122273
-0.006507 0.002435 0.120396 -0.224704 -0.319788 -0.417219 -0.062500 0 0 0 0 0 0 3 123246
-0.006498 0.002469 0.120396 -0.297982 -0.688434 -0.399028 -0.062500 0 0 0 0 0 0 3 124267
-0.006493 0.002486 0.120396 -0.246122 -0.506149 -0.396497 -0.062500 0 0 0 0 0 0 3 125269
-0.006491 0.002494 0.120396 -0.211300 -0.378351 -0.396108 -0.062500 0 0 0 0 0 0 3 126266
-0.006477 0.002512 0.120407 -0.353597 -0.489484 -0.549828 -0.062500 0 0 0 0 0 0 3 127246
-0.006470 0.002521 0.120411 -0.283785 -0.382749 -0.475254 -0.062500 0 0 0 0 0 0 3 128240
-0.006467 0.002526 0.120412 -0.232380 -0.313866 -0.436240 -0.062500 0 0 0 0 0 0 3 129245
-0.006470 0.002545 0.120401 -0.141339 -0.506688 -0.262125 -0.062500 0 0 0 0 0 0 3 130271
-0.006459 0.002569 0.120408 -0.279900 -0.578913 -0.487404 -0.062500 0 0 0 0 0 0 3 131250
-0.006454 0.002581 0.120411 -0.230214 -0.430989 -0.451405 -0.062500 0 0 0 0 0 0 3 132265
-0.006451 0.002587 0.120412 -0.190463 -0.339196 -0.427308 -0.062500 0 0 0 0 0 0 3 133250
-0.006442 0.002621 0.120412 -0.266530 -0.698983 -0.411856 -0.062500 0 0 0 0 0 0 3 134209
-0.006437 0.002638 0.120412 -0.215888 -0.512238 -0.411046 -0.062500 0 0 0 0 0 0 3 135198
-0.006435 0.002647 0.120412 -0.181714 -0.382198 -0.411341 -0.062500 0 0 0 0 0 0 3 136207
-0.006422 0.002665 0.120423 -0.324620 -0.492520 -0.564821 -0.062500 0 0 0 0 0 0 3 137198
-0.006415 0.002674 0.120426 -0.254812 -0.385024 -0.490581 -0.062500 0 0 0 0 0 0 3 138091
-0.006411 0.002678 0.120428 -0.203437 -0.315764 -0.451731 -0.062500 0 0 0 0 0 0 3 139199
-0.006414 0.002698 0.120417 -0.112412 -0.508099 -0.277250 -0.062500 0 0 0 0 0 0 3 140073
-0.006403 0.002722 0.120424 -0.280204 -0.579175 -0.502252 -0.062500 0 0 0 0 0 0 3 141209
-0.006398 0.002733 0.120426 -0.230377 -0.431129 -0.466610 -0.062500 0 0 0 0 0 0 3 142198
-0.006395 0.002739 0.120427 -0.190527 -0.339238 -0.442679 -0.062500 0 0 0 0 0 0 3 144077
-0.006386 0.002774 0.120427 -0.239660 -0.696014 -0.426378 -0.062500 0 0 0 0 0 0 3 146394
-0.006369 0.002805 0.120438 -0.369777 -0.667648 -0.578922 -0.062500 0 0 0 0 0 0 3 147199
-0.006365 0.002837 0.120430 -0.211871 -0.692631 -0.345346 -0.062500 0 0 0 0 0 0 3 148208
-0.006364 0.002854 0.120428 -0.168351 -0.482098 -0.384224 -0.062500 0 0 0 0 0 0 3 149196
-0.006350 0.002876 0.120438 -0.312950 -0.533452 -0.562719 -0.062500 0 0 0 0 0 0 3 150208
-0.006343 0.002887 0.120441 -0.244791 -0.393854 -0.499035 -0.062500 0 0 0 0 0 0 3 151198
-0.006340 0.002892 0.120442 -0.194520 -0.308281 -0.464067 -0.062500 0 0 0 0 0 0 3 152084
-0.006338 0.002895 0.120443 -0.167012 -0.264185 -0.450542 -0.062500 0 0 0 0 0 0 3 153215
-0.006330 0.002928 0.120442 -0.251383 -0.649380 -0.437979 -0.062500 0 0 0 0 0 0 3 154201
-0.006325 0.002944 0.120442 -0.204545 -0.475518 -0.439834 -0.062500 0 0 0 0 0 0 3 155205
-0.006323 0.002952 0.120442 -0.172252 -0.351930 -0.441227 -0.062500 0 0 0 0 0 0 3 156209
-0.006310 0.002970 0.120453 -0.316725 -0.466113 -0.594104 -0.062500 0 0 0 0 0 0 3 157205
-0.006303 0.002979 0.120457 -0.221257 -0.356895 -0.520496 -0.062500 0 0 0 0 0 0 3 158201
-0.006304 0.003001 0.120447 -0.107175 -0.515823 -0.321549 -0.062500 0 0 0 0 0 0 3 159081
-0.006305 0.003012 0.120443 -0.100482 -0.390661 -0.384378 -0.062500 0 0 0 0 0 0 3 160208
-0.006293 0.003031 0.120453 -0.265845 -0.486562 -0.571871 -0.062500 0 0 0 0 0 0 3 161219
-0.006292 0.003059 0.120445 -0.145388 -0.596392 -0.351363 -0.062500 0 0 0 0 0 0 3 162213
-0.006291 0.003072 0.120442 -0.121854 -0.432259 -0.395442 -0.062500 0 0 0 0 0 0 3 163216
-0.006279 0.003093 0.120452 -0.277056 -0.507547 -0.575092 -0.062500 0 0 0 0 0 0 3 164211
-0.006272 0.003103 0.120455 -0.213871 -0.379411 -0.512408 -0.062500 0 0 0 0 0 0 3 165208
-0.006269 0.003108 0.120456 -0.166086 -0.299571 -0.477852 -0.062500 0 0 0 0 0 0 3 166210
-0.006259 0.003142 0.120456 -0.238871 -0.665592 -0.455510 -0.062500 0 0 0 0 0 0 3 167207
-0.006255 0.003159 0.120456 -0.185510 -0.482147 -0.454857 -0.062500 0 0 0 0 0 0 3 168213
-0.006252 0.003167 0.120456 -0.149841 -0.353790 -0.455470 -0.062500 0 0 0 0 0 0 3 169190
-0.006251 0.003172 0.120456 -0.131125 -0.285917 -0.455784 -0.062500 0 0 0 0 0 0 3 170208
-0.006238 0.003188 0.120467 -0.283501 -0.431719 -0.607534 -0.062500 0 0 0 0 0 0 3 171208
-0.006236 0.003213 0.120459 -0.131707 -0.560984 -0.373127 -0.062500 0 0 0 0 0 0 3 172206
-0.006235 0.003226 0.120456 -0.103637 -0.410922 -0.412578 -0.062500 0 0 0 0 0 0 3 173208
-0.006223 0.003246 0.120466 -0.256747 -0.493597 -0.590116 -0.062500 0 0 0 0 0 0 3 174216
-0.006216 0.003256 0.120470 -0.192122 -0.368821 -0.527118 -0.062500 0 0 0 0 0 0 3 175211
-0.006217 0.003278 0.120459 -0.080947 -0.517604 -0.331336 -0.062500 0 0 0 0 0 0 3 176209
-0.006206 0.003304 0.120467 -0.237789 -0.568347 -0.547174 -0.062500 0 0 0 0 0 0 3 177208
-0.006200 0.003316 0.120469 -0.181041 -0.408690 -0.509915 -0.062500 0 0 0 0 0 0 3 178209
-0.006197 0.003322 0.120470 -0.137644 -0.310991 -0.485580 -0.062500 0 0 0 0 0 0 3 179207
-0.006188 0.003357 0.120470 -0.213324 -0.667731 -0.465691 -0.062500 0 0 0 0 0 0 3 180210
-0.006183 0.003374 0.120469 -0.161118 -0.479666 -0.466985 -0.062500 0 0 0 0 0 0 3 181207
-0.006181 0.003383 0.120469 -0.126044 -0.348981 -0.468382 -0.062500 0 0 0 0 0 0 3 182209
-0.006167 0.003401 0.120480 -0.286052 -0.443944 -0.619907 -0.062500 0 0 0 0 0 0 3 183190
-0.006160 0.003410 0.120484 -0.193427 -0.328259 -0.546999 -0.062500 0 0 0 0 0 0 3 184217
-0.006161 0.003432 0.120474 -0.078904 -0.485066 -0.347238 -0.062500 0 0 0 0 0 0 3 185215
-0.006150 0.003457 0.120481 -0.234243 -0.540629 -0.561495 -0.062500 0 0 0 0 0 0 3 186213
-0.006144 0.003469 0.120483 -0.176440 -0.383012 -0.524146 -0.062500 0 0 0 0 0 0 3 187211
-0.006141 0.003475 0.120484 -0.132470 -0.286331 -0.499824 -0.062500 0 0 0 0 0 0 3 188209
-0.006131 0.003510 0.120484 -0.208173 -0.643586 -0.479035 -0.062500 0 0 0 0 0 0 3 189207
-0.006127 0.003527 0.120484 -0.155682 -0.455831 -0.480761 -0.062500 0 0 0 0 0 0 3 190204
-0.006124 0.003535 0.120484 -0.120480 -0.325262 -0.482387 -0.062500 0 0 0 0 0 0 3 191207
-0.006123 0.003540 0.120484 -0.101977 -0.256305 -0.483094 -0.062500 0 0 0 0 0 0 3 192210
-0.006110 0.003556 0.120494 -0.255147 -0.402301 -0.633772 -0.062500 0 0 0 0 0 0 3 193198
-0.006108 0.003581 0.120486 -0.126312 -0.537111 -0.399007 -0.062500 0 0 0 0 0 0 3 194268
-0.006107 0.003594 0.120484 -0.098082 -0.387244 -0.439246 -0.062500 0 0 0 0 0 0 3 195278
-0.006095 0.003614 0.120493 -0.251743 -0.470784 -0.615960 -0.062500 0 0 0 0 0 0 3 196242
-0.006093 0.003642 0.120485 -0.105132 -0.561079 -0.391563 -0.062500 0 0 0 0 0 0 3 197244
-0.006092 0.003655 0.120482 -0.077825 -0.394044 -0.435711 -0.062500 0 0 0 0 0 0 3 198264
-0.006079 0.003676 0.120492 -0.232143 -0.469056 -0.613652 -0.062500 0 0 0 0 0 0 3 199267
-0.006073 0.003687 0.120496 -0.167414 -0.339408 -0.552007 -0.062500 0 0 0 0 0 0 3 200298
-0.006074 0.003709 0.120485 -0.056261 -0.484749 -0.355616 -0.062500 0 0 0 0 0 0 3 201265
-0.006062 0.003734 0.120492 -0.213825 -0.535840 -0.570840 -0.062500 0 0 0 0 0 0 3 202272
-0.006056 0.003747 0.120495 -0.156690 -0.375336 -0.534637 -0.062500 0 0 0 0 0 0 3 203241
-0.006053 0.003753 0.120496 -0.113018 -0.277193 -0.510805 -0.062500 0 0 0 0 0 0 3 204252
-0.006044 0.003788 0.120495 -0.189473 -0.633594 -0.488539 -0.062500 0 0 0 0 0 0 3 205237
-0.006040 0.003805 0.120495 -0.136826 -0.445565 -0.491130 -0.062500 0 0 0 0 0 0 3 206268
-0.006037 0.003813 0.120495 -0.101488 -0.314885 -0.493197 -0.062500 0 0 0 0 0 0 3 207263
-0.006024 0.003832 0.120505 -0.230263 -0.413734 -0.643609 -0.062500 0 0 0 0 0 0 3 208265
-0.006021 0.003858 0.120497 -0.096584 -0.530148 -0.408745 -0.062500 0 0 0 0 0 0 3 209246
-0.006020 0.003871 0.120495 -0.065884 -0.371793 -0.449636 -0.062500 0 0 0 0 0 0 3 210264
-0.006020 0.003878 0.120494 -0.055747 -0.270151 -0.476420 -0.062500 0 0 0 0 0 0 3 211247
-0.006012 0.003913 0.120492 -0.152254 -0.623700 -0.473581 -0.062500 0 0 0 0 0 0 3 212264
-0.006008 0.003930 0.120492 -0.110102 -0.434037 -0.483841 -0.062500 0 0 0 0 0 0 3 213247
-0.006006 0.003939 0.120492 -0.080236 -0.302437 -0.488675 -0.062500 0 0 0 0 0 0 3 214264
-0.005993 0.003957 0.120502 -0.227587 -0.414491 -0.639705 -0.062500 0 0 0 0 0 0 3 215251
-0.005990 0.003983 0.120494 -0.095255 -0.530187 -0.405039 -0.062500 0 0 0 0 0 0 3 216262
-0.005989 0.003997 0.120492 -0.065232 -0.371824 -0.446309 -0.062500 0 0 0 0 0 0 3 217268
-0.005977 0.004017 0.120501 -0.218607 -0.451878 -0.622228 -0.062500 0 0 0 0 0 0 3 218208
-0.005970 0.004027 0.120505 -0.152845 -0.324004 -0.560778 -0.062500 0 0 0 0 0 0 3 220151
-0.005959 0.004064 0.120505 -0.191783 -0.635660 -0.512497 -0.062500 0 0 0 0 0 0 3 222443
-0.005953 0.004082 0.120505 -0.132046 -0.424698 -0.506138 -0.062500 0 0 0 0 0 0 3 223197
-0.005942 0.004122 0.120504 -0.189776 -0.693067 -0.490389 -0.062500 0 0 0 0 0 0 3 224195
-0.005937 0.004143 0.120503 -0.126633 -0.457572 -0.497086 -0.062500 0 0 0 0 0 0 3 225206
-0.005935 0.004153 0.120503 -0.086020 -0.302753 -0.500825 -0.062500 0 0 0 0 0 0 3 226196
-0.005921 0.004172 0.120514 -0.228355 -0.403618 -0.650762 -0.062500 0 0 0 0 0 0 3 227207
-0.005918 0.004198 0.120506 -0.093139 -0.512729 -0.415759 -0.062500 0 0 0 0 0 0 3 228194
-0.005917 0.004212 0.120503 -0.061677 -0.351686 -0.457430 -0.062500 0 0 0 0 0 0 3 229204
-0.005904 0.004233 0.120513 -0.214685 -0.430800 -0.632839 -0.062500 0 0 0 0 0 0 3 230194
-0.005902 0.004260 0.120504 -0.076520 -0.510478 -0.408015 -0.062500 0 0 0 0 0 0 3 231216
-0.005902 0.004274 0.120501 -0.048514 -0.342615 -0.453533 -0.062500 0 0 0 0 0 0 3 232206
-0.005869 0.004290 0.120502 -0.460642 -0.355898 -0.508675 -0.062500 0 0 0 0 0 0 3 233204
-0.005853 0.004298 0.120502 -0.289658 -0.251845 -0.506940 -0.062500 0 0 0 0 0 0 3 234223
-0.005837 0.004334 0.120501 -0.267541 -0.595578 -0.488292 -0.062500 0 0 0 0 0 0 3 235204
-0.005829 0.004351 0.120501 -0.161206 -0.400510 -0.494787 -0.062500 0 0 0 0 0 0 3 236203
-0.005825 0.004360 0.120501 -0.098639 -0.266160 -0.498517 -0.062500 0 0 0 0 0 0 3 237212
-0.005815 0.004396 0.120500 -0.167914 -0.601977 -0.483571 -0.062500 0 0 0 0 0 0 3 238211
-0.005810 0.004414 0.120499 -0.110918 -0.403655 -0.491886 -0.062500 0 0 0 0 0 0 3 239212
-0.005808 0.004423 0.120499 -0.073434 -0.267731 -0.496314 -0.062500 0 0 0 0 0 0 3 240231
-0.005798 0.004458 0.120498 -0.155404 -0.602723 -0.481245 -0.062500 0 0 0 0 0 0 3 241217
-0.005794 0.004476 0.120497 -0.102548 -0.385851 -0.489832 -0.062500 0 0 0 0 0 0 3 242208
-0.005779 0.004499 0.120508 -0.232219 -0.432377 -0.641695 -0.062500 0 0 0 0 0 0 3 243220
-0.005771 0.004511 0.120511 -0.151833 -0.285517 -0.572079 -0.062500 0 0 0 0 0 0 3 244213
-0.005772 0.004533 0.120501 -0.032630 -0.420312 -0.370829 -0.062500 0 0 0 0 0 0 3 245213
-0.005760 0.004559 0.120508 -0.187451 -0.470068 -0.583406 -0.062500 0 0 0 0 0 0 3 246213
-0.005754 0.004572 0.120510 -0.127398 -0.307067 -0.548791 -0.062500 0 0 0 0 0 0 3 247206
-0.005743 0.004609 0.120510 -0.189372 -0.608055 -0.508085 -0.062500 0 0 0 0 0 0 3 248205
-0.005738 0.004628 0.120510 -0.123733 -0.394448 -0.507271 -0.062500 0 0 0 0 0 0 3 249188
-0.005735 0.004638 0.120509 -0.081583 -0.250878 -0.508458 -0.062500 0 0 0 0 0 0 3 250207
-0.005726 0.004674 0.120508 -0.161524 -0.581983 -0.491003 -0.062500 0 0 0 0 0 0 3 251205
-0.005721 0.004692 0.120508 -0.112358 -0.362806 -0.499824 -0.062500 0 0 0 0 0 0 3 252206
-0.005706 0.004715 0.120518 -0.241668 -0.408842 -0.651156 -0.062500 0 0 0 0 0 0 3 253207
-0.005704 0.004743 0.120510 -0.098343 -0.484703 -0.416909 -0.062500 0 0 0 0 0 0 3 254207
-0.005690 0.004772 0.120517 -0.227204 -0.491354 -0.606637 -0.062500 0 0 0 0 0 0 3 255207
-0.005682 0.004786 0.120520 -0.151916 -0.305213 -0.563527 -0.062500 0 0 0 0 0 0 3 256204
-0.005684 0.004810 0.120509 -0.036423 -0.417487 -0.372229 -0.062500 0 0 0 0 0 0 3 257194
-0.005672 0.004836 0.120516 -0.193855 -0.456904 -0.588106 -0.062500 0 0 0 0 0 0 3 258208
-0.005666 0.004850 0.120518 -0.134704 -0.288076 -0.555516 -0.062500 0 0 0 0 0 0 3 259205
-0.005655 0.004887 0.120518 -0.192372 -0.592166 -0.513949 -0.062500 0 0 0 0 0 0 3 260207
-0.005649 0.004906 0.120517 -0.131363 -0.358046 -0.514206 -0.062500 0 0 0 0 0 0 3 261205
-0.005634 0.004930 0.120528 -0.253955 -0.397242 -0.661854 -0.062500 0 0 0 0 0 0 3 262212
-0.005631 0.004959 0.120519 -0.106840 -0.468771 -0.426357 -0.062500 0 0 0 0 0 0 3 263208
-0.005629 0.004973 0.120517 -0.069257 -0.290700 -0.469686 -0.062500 0 0 0 0 0 0 3 264205
-0.005621 0.005012 0.120514 -0.158204 -0.585564 -0.477590 -0.062500 0 0 0 0 0 0 3 265205
-0.005617 0.005031 0.120513 -0.111054 -0.364878 -0.498215 -0.062500 0 0 0 0 0 0 3 266205
-0.005602 0.005055 0.120523 -0.243686 -0.401081 -0.652923 -0.062500 0 0 0 0 0 0 3 267206
-0.005599 0.005084 0.120515 -0.101643 -0.470391 -0.419937 -0.062500 0 0 0 0 0 0 3 268204
-0.005585 0.005112 0.120522 -0.235737 -0.456340 -0.609801 -0.062500 0 0 0 0 0 0 3 269205
-0.005583 0.005144 0.120513 -0.098173 -0.491114 -0.401685 -0.062500 0 0 0 0 0 0 3 270205
-0.005582 0.005159 0.120510 -0.066524 -0.292904 -0.456364 -0.062500 0 0 0 0 0 0 3 271206
-0.005569 0.005182 0.120519 -0.221279 -0.354835 -0.633594 -0.062500 0 0 0 0 0 0 3 272203
-0.005567 0.005210 0.120511 -0.092006 -0.437520 -0.409646 -0.062500 0 0 0 0 0 0 3 273203
-0.005553 0.005238 0.120518 -0.228934 -0.449704 -0.602719 -0.062500 0 0 0 0 0 0 3 274275
-0.005551 0.005269 0.120509 -0.094772 -0.487485 -0.395755 -0.062500 0 0 0 0 0 0 3 275267
-0.005537 0.005299 0.120516 -0.230106 -0.475218 -0.595914 -0.062500 0 0 0 0 0 0 3 276272
-0.005535 0.005331 0.120506 -0.097894 -0.481721 -0.391594 -0.062500 0 0 0 0 0 0 3 277240
-0.005534 0.005347 0.120503 -0.067650 -0.279068 -0.448067 -0.062500 0 0 0 0 0 0 3 278243
-0.005521 0.005369 0.120512 -0.223401 -0.335784 -0.625418 -0.062500 0 0 0 0 0 0 3 279238
-0.005519 0.005397 0.120503 -0.094423 -0.416622 -0.401521 -0.062500 0 0 0 0 0 0 3 280240
-0.005506 0.005426 0.120511 -0.231733 -0.428742 -0.594467 -0.062500 0 0 0 0 0 0 3 281240
-0.005499 0.005440 0.120513 -0.159733 -0.243965 -0.554470 -0.062500 0 0 0 0 0 0 3 282239
-0.005500 0.005464 0.120502 -0.046072 -0.355232 -0.362700 -0.062500 0 0 0 0 0 0 3 283262
-0.005488 0.005490 0.120508 -0.205324 -0.397217 -0.577740 -0.062500 0 0 0 0 0 0 3 284239
-0.005487 0.005520 0.120499 -0.083901 -0.449805 -0.379696 -0.062500 0 0 0 0 0 0 3 285239
-0.005474 0.005550 0.120506 -0.226863 -0.429056 -0.582905 -0.062500 0 0 0 0 0 0 3 286248
-0.005472 0.005581 0.120496 -0.095320 -0.457082 -0.379750 -0.062500 0 0 0 0 0 0 3 287259
-0.005471 0.005597 0.120493 -0.066677 -0.256676 -0.437231 -0.062500 0 0 0 0 0 0 3 288244
-0.005458 0.005619 0.120502 -0.223566 -0.318192 -0.614214 -0.062500 0 0 0 0 0 0 3 289261
-0.005456 0.005647 0.120493 -0.094907 -0.398621 -0.390213 -0.062500 0 0 0 0 0 0 3 290247
-0.005442 0.005676 0.120500 -0.232643 -0.411705 -0.582933 -0.062500 0 0 0 0 0 0 3 291245
-0.005440 0.005707 0.120491 -0.098387 -0.447955 -0.375989 -0.062500 0 0 0 0 0 0 3 292260
-0.005439 0.005723 0.120487 -0.068279 -0.252096 -0.432426 -0.062500 0 0 0 0 0 0 3 293244
-0.005431 0.005762 0.120484 -0.161839 -0.519682 -0.440946 -0.062500 0 0 0 0 0 0 3 294263
-0.005427 0.005781 0.120483 -0.116160 -0.294567 -0.465446 -0.062500 0 0 0 0 0 0 3 297215
-0.005417 0.005822 0.120481 -0.188549 -0.550470 -0.451644 -0.062500 0 0 0 0 0 0 3 300369
-0.005404 0.005874 0.120479 -0.234064 -0.715482 -0.442520 -0.062500 0 0 0 0 0 0 3 301247
-0.005390 0.005931 0.120476 -0.257755 -0.801738 -0.436825 -0.062500 0 0 0 0 0 0 3 302204
-0.005382 0.005960 0.120475 -0.162871 -0.421108 -0.458105 -0.062500 0 0 0 0 0 0 3 303193
-0.005379 0.005974 0.120475 -0.106729 -0.199166 -0.468246 -0.062500 0 0 0 0 0 0 3 304204
-0.005369 0.006012 0.120473 -0.182149 -0.489442 -0.446311 -0.062500 0 0 0 0 0 0 3 305192
-0.005364 0.006032 0.120472 -0.125481 -0.269611 -0.460032 -0.062500 0 0 0 0 0 0 3 306203
-0.005362 0.006041 0.120472 -0.088011 -0.122891 -0.467161 -0.062500 0 0 0 0 0 0 3 307203
-0.005348 0.006060 0.120482 -0.234854 -0.231106 -0.612279 -0.062500 0 0 0 0 0 0 3 308338
-0.005345 0.006087 0.120473 -0.099470 -0.335284 -0.375827 -0.062500 0 0 0 0 0 0 3 309208
-0.005344 0.006100 0.120470 -0.067588 -0.177276 -0.421458 -0.062500 0 0 0 0 0 0 3 310196
-0.005344 0.006107 0.120469 -0.056757 -0.075838 -0.450518 -0.062500 0 0 0 0 0 0 3 311206
-0.005335 0.006141 0.120467 -0.156958 -0.427686 -0.435449 -0.062500 0 0 0 0 0 0 3 312193
-0.005331 0.006159 0.120466 -0.112759 -0.238830 -0.452358 -0.062500 0 0 0 0 0 0 3 313202
-0.005329 0.006167 0.120466 -0.081602 -0.107549 -0.460651 -0.062500 0 0 0 0 0 0 3 314218
-0.005320 0.006203 0.120464 -0.164039 -0.423204 -0.436864 -0.062500 0 0 0 0 0 0 3 315203
-0.005316 0.006221 0.120463 -0.113348 -0.225376 -0.450879 -0.062500 0 0 0 0 0 0 3 316203
-0.005318 0.006246 0.120451 -0.017040 -0.309773 -0.289139 -0.062500 0 0 0 0 0 0 3 317211
-0.005325 0.006276 0.120434 0.041296 -0.374327 -0.204452 -0.062500 0 0 0 0 0 0 3 318211
-0.005328 0.006292 0.120428 0.010844 -0.189869 -0.330031 -0.062500 0 0 0 0 0 0 3 319200
-0.005317 0.006314 0.120437 -0.179815 -0.257825 -0.531555 -0.062500 0 0 0 0 0 0 3 320203
-0.005316 0.006342 0.120427 -0.068246 -0.338162 -0.316455 -0.062500 0 0 0 0 0 0 3 321206
-0.005316 0.006356 0.120424 -0.048685 -0.168428 -0.370403 -0.062500 0 0 0 0 0 0 3 322198
-0.005308 0.006394 0.120421 -0.140443 -0.445352 -0.374472 -0.062500 0 0 0 0 0 0 3 323210
-0.005304 0.006413 0.120420 -0.096833 -0.227300 -0.400428 -0.062500 0 0 0 0 0 0 3 324209
-0.005307 0.006440 0.120407 -0.004419 -0.300027 -0.242599 -0.062500 0 0 0 0 0 0 3 325215
-0.005296 0.006467 0.120413 -0.176520 -0.324714 -0.470043 -0.062500 0 0 0 0 0 0 3 326206
-0.005290 0.006481 0.120415 -0.122708 -0.144852 -0.446439 -0.062500 0 0 0 0 0 0 3 327204
-0.005292 0.006505 0.120403 -0.019054 -0.255529 -0.258051 -0.062500 0 0 0 0 0 0 3 328205
-0.005293 0.006517 0.120399 -0.017499 -0.115960 -0.332419 -0.062500 0 0 0 0 0 0 3 329204
-0.005281 0.006537 0.120408 -0.190703 -0.210612 -0.513699 -0.062500 0 0 0 0 0 0 3 330204
-0.005279 0.006564 0.120399 -0.069726 -0.303366 -0.291306 -0.062500 0 0 0 0 0 0 3 331202
-0.005279 0.006578 0.120396 -0.045162 -0.140712 -0.343195 -0.062500 0 0 0 0 0 0 3 332204
-0.005270 0.006616 0.120393 -0.132271 -0.420985 -0.345312 -0.062500 0 0 0 0 0 0 3 333201
-0.005266 0.006635 0.120391 -0.087200 -0.204899 -0.371658 -0.062500 0 0 0 0 0 0 3 334205
-0.005269 0.006661 0.120379 0.005885 -0.278007 -0.213485 -0.062500 0 0 0 0 0 0 3 335185
-0.005258 0.006689 0.120384 -0.166065 -0.303868 -0.440626 -0.062500 0 0 0 0 0 0 3 336204
-0.005252 0.006703 0.120386 -0.111916 -0.124182 -0.417537 -0.062500 0 0 0 0 0 0 3 337206
-0.005254 0.006726 0.120375 -0.008151 -0.234335 -0.228824 -0.062500 0 0 0 0 0 0 3 338210
-0.005255 0.006739 0.120371 -0.006507 -0.095168 -0.303519 -0.062500 0 0 0 0 0 0 3 339206
-0.005243 0.006759 0.120379 -0.179888 -0.190366 -0.484325 -0.062500 0 0 0 0 0 0 3 340208
-0.005241 0.006786 0.120370 -0.058823 -0.282335 -0.261768 -0.062500 0 0 0 0 0 0 3 341208
-0.005241 0.006799 0.120367 -0.034154 -0.119995 -0.314090 -0.062500 0 0 0 0 0 0 3 342268
-0.005227 0.006821 0.120376 -0.182141 -0.182646 -0.485807 -0.062500 0 0 0 0 0 0 3 343262
-0.005225 0.006848 0.120367 -0.054056 -0.268168 -0.259931 -0.062500 0 0 0 0 0 0 3 344263
-0.005225 0.006862 0.120364 -0.025769 -0.102856 -0.311237 -0.062500 0 0 0 0 0 0 3 345239
-0.005229 0.006885 0.120350 0.044753 -0.215384 -0.171748 -0.062500 0 0 0 0 0 0 3 346237
-0.005219 0.006912 0.120356 -0.140435 -0.263048 -0.406319 -0.062500 0 0 0 0 0 0 3 347238
-0.005213 0.006925 0.120357 -0.092939 -0.093827 -0.386609 -0.062500 0 0 0 0 0 0 3 348266
-0.005215 0.006948 0.120346 0.007322 -0.208497 -0.198550 -0.062500 0 0 0 0 0 0 3 349272
-0.005204 0.006974 0.120352 -0.160103 -0.258972 -0.413589 -0.062500 0 0 0 0 0 0 3 350260
-0.005198 0.006987 0.120354 -0.103013 -0.091534 -0.386923 -0.062500 0 0 0 0 0 0 3 351257
-0.005200 0.007011 0.120342 0.002168 -0.207092 -0.196252 -0.062500 0 0 0 0 0 0 3 352236
-0.005188 0.007037 0.120348 -0.155664 -0.238585 -0.410304 -0.062500 0 0 0 0 0 0 3 353235
-0.005182 0.007050 0.120350 -0.097258 -0.071438 -0.383473 -0.062500 0 0 0 0 0 0 3 354265
-0.005183 0.007073 0.120339 0.008598 -0.186973 -0.192601 -0.062500 0 0 0 0 0 0 3 355268
-0.005185 0.007085 0.120335 0.011460 -0.051653 -0.267269 -0.062500 0 0 0 0 0 0 3 356263
-0.005172 0.007105 0.120343 -0.161752 -0.149275 -0.447071 -0.062500 0 0 0 0 0 0 3 357269
-0.005171 0.007132 0.120334 -0.040258 -0.240853 -0.224209 -0.062500 0 0 0 0 0 0 3 358245
-0.005170 0.007145 0.120331 -0.015271 -0.079416 -0.277245 -0.062500 0 0 0 0 0 0 3 359260
-0.005157 0.007167 0.120339 -0.175630 -0.163083 -0.448184 -0.062500 0 0 0 0 0 0 3 360267
-0.005155 0.007194 0.120330 -0.047356 -0.247491 -0.222106 -0.062500 0 0 0 0 0 0 3 361239
-0.005154 0.007208 0.120327 -0.018865 -0.082702 -0.274130 -0.062500 0 0 0 0 0 0 3 362240
-0.005141 0.007229 0.120336 -0.177535 -0.164814 -0.444550 -0.062500 0 0 0 0 0 0 3 363235
-0.005134 0.007239 0.120339 -0.108658 -0.011896 -0.389996 -0.062500 0 0 0 0 0 0 3 364235
-0.005135 0.007261 0.120328 0.002970 -0.146264 -0.187589 -0.062500 0 0 0 0 0 0 3 365263
-0.005136 0.007272 0.120324 0.009016 -0.021414 -0.258448 -0.062500 0 0 0 0 0 0 3 366258
-0.005124 0.007293 0.120332 -0.162728 -0.124663 -0.436335 -0.062500 0 0 0 0 0 0 3 367236
-0.005117 0.007302 0.120335 -0.101669 -0.001656 -0.384690 -0.062500 0 0 0 0 0 0 3 368246
-0.005119 0.007324 0.120324 0.006474 -0.141017 -0.183179 -0.062500 0 0 0 0 0 0 3 369267
-0.005107 0.007349 0.120330 -0.157151 -0.206080 -0.392888 -0.062500 0 0 0 0 0 0 3 370264
-0.005101 0.007362 0.120332 -0.108687 -0.046620 -0.365472 -0.062500 0 0 0 0 0 0 3 373277
-0.005089 0.007399 0.120330 -0.170265 -0.351899 -0.311966 -0.062500 0 0 0 0 0 0 3 376358
-0.005084 0.007418 0.120330 -0.102611 -0.140593 -0.320091 -0.062500 0 0 0 0 0 0 3 376557
-0.005073 0.007458 0.120327 -0.172299 -0.383514 -0.291709 -0.062500 0 0 0 0 0 0 3 377265
-0.005067 0.007478 0.120326 -0.106423 -0.147828 -0.310282 -0.062500 0 0 0 0 0 0 3 378264
-0.005065 0.007489 0.120326 -0.064165 0.007181 -0.319844 -0.062500 0 0 0 0 0 0 3 379263
-0.005050 0.007508 0.120336 -0.210445 -0.098934 -0.461417 -0.062500 0 0 0 0 0 0 3 380244
-0.005048 0.007534 0.120327 -0.073505 -0.195524 -0.223832 -0.062500 0 0 0 0 0 0 3 381259
-0.005047 0.007548 0.120324 -0.040359 -0.038274 -0.272395 -0.062500 0 0 0 0 0 0 3 382264
-0.005046 0.007554 0.120322 -0.028847 0.062760 -0.302882 -0.062500 0 0 0 0 0 0 3 383262
-0.005033 0.007572 0.120332 -0.192442 -0.071425 -0.452619 -0.062500 0 0 0 0 0 0 3 384473
-0.005031 0.007597 0.120323 -0.064421 -0.181677 -0.218033 -0.062500 0 0 0 0 0 0 3 385280
-0.005030 0.007610 0.120320 -0.035776 -0.031413 -0.267832 -0.062500 0 0 0 0 0 0 3 386195
-0.005017 0.007631 0.120328 -0.194930 -0.121569 -0.436200 -0.062500 0 0 0 0 0 0 3 387204
-0.005010 0.007641 0.120331 -0.126696 0.008573 -0.382100 -0.062500 0 0 0 0 0 0 3 388193
-0.005011 0.007663 0.120320 -0.022447 -0.108490 -0.178966 -0.062500 0 0 0 0 0 0 3 389201
-0.004999 0.007689 0.120326 -0.184789 -0.172975 -0.387601 -0.062500 0 0 0 0 0 0 3 390192
-0.004993 0.007701 0.120328 -0.123891 -0.011287 -0.360897 -0.062500 0 0 0 0 0 0 3 391197
-0.004994 0.007724 0.120316 -0.016864 -0.127872 -0.168632 -0.062500 0 0 0 0 0 0 3 392201
-0.004995 0.007736 0.120312 -0.013391 0.004970 -0.244084 -0.062500 0 0 0 0 0 0 3 393193
-0.004983 0.007756 0.120321 -0.187199 -0.094902 -0.422173 -0.062500 0 0 0 0 0 0 3 394203
-0.004977 0.007766 0.120324 -0.126438 0.030746 -0.371998 -0.062500 0 0 0 0 0 0 3 395190
-0.004978 0.007788 0.120312 -0.018540 -0.106050 -0.169962 -0.062500 0 0 0 0 0 0 3 396202
-0.004966 0.007813 0.120318 -0.182992 -0.172014 -0.378829 -0.062500 0 0 0 0 0 0 3 397192
-0.004960 0.007826 0.120320 -0.123002 -0.010823 -0.352587 -0.062500 0 0 0 0 0 0 3 398208
-0.004962 0.007849 0.120308 -0.016438 -0.127307 -0.160219 -0.062500 0 0 0 0 0 0 3 399200
-0.004963 0.007860 0.120304 -0.013181 0.005200 -0.235879 -0.062500 0 0 0 0 0 0 3 400203
-0.004950 0.007881 0.120313 -0.196495 -0.077689 -0.413666 -0.062500 0 0 0 0 0 0 3 401201
-0.004944 0.007891 0.120316 -0.135702 0.048036 -0.363729 -0.062500 0 0 0 0 0 0 3 402196
-0.004945 0.007912 0.120304 -0.027778 -0.088408 -0.161513 -0.062500 0 0 0 0 0 0 3 403199
-0.004933 0.007938 0.120310 -0.192420 -0.154750 -0.370140 -0.062500 0 0 0 0 0 0 3 404181
-0.004927 0.007950 0.120312 -0.132295 0.006450 -0.344206 -0.062500 0 0 0 0 0 0 3 405205
-0.004929 0.007973 0.120300 -0.025724 -0.109666 -0.151663 -0.062500 0 0 0 0 0 0 3 406227
-0.004917 0.007999 0.120306 -0.191345 -0.165670 -0.363756 -0.062500 0 0 0 0 0 0 3 407192
-0.004911 0.008012 0.120308 -0.131722 0.000932 -0.339263 -0.062500 0 0 0 0 0 0 3 408198
-0.004912 0.008035 0.120296 -0.025430 -0.112271 -0.147074 -0.062500 0 0 0 0 0 0 3 409204
-0.004914 0.008047 0.120292 -0.022298 0.021315 -0.223189 -0.062500 0 0 0 0 0 0 3 410188
-0.004901 0.008068 0.120300 -0.196718 -0.078625 -0.400569 -0.062500 0 0 0 0 0 0 3 411202
-0.004895 0.008078 0.120303 -0.135806 0.047572 -0.351024 -0.062500 0 0 0 0 0 0 3 412201
-0.004896 0.008099 0.120292 -0.038238 -0.071413 -0.148540 -0.062500 0 0 0 0 0 0 3 413201
-0.004897 0.008110 0.120288 -0.034010 0.050258 -0.220996 -0.062500 0 0 0 0 0 0 3 414212
-0.004885 0.008130 0.120296 -0.227625 -0.065601 -0.396866 -0.062500 0 0 0 0 0 0 3 415205
-0.004883 0.008156 0.120286 -0.105095 -0.156776 -0.173051 -0.062500 0 0 0 0 0 0 3 416204
-0.004882 0.008170 0.120283 -0.079439 0.001818 -0.227989 -0.062500 0 0 0 0 0 0 3 417200
-0.004869 0.008191 0.120292 -0.240951 -0.084901 -0.396513 -0.062500 0 0 0 0 0 0 3 418262
-0.004862 0.008202 0.120295 -0.173059 0.048048 -0.344097 -0.062500 0 0 0 0 0 0 3 419261
-0.004864 0.008223 0.120283 -0.061620 -0.084014 -0.140300 -0.062500 0 0 0 0 0 0 3 420263
-0.004864 0.008234 0.120279 -0.055585 0.039056 -0.212530 -0.062500 0 0 0 0 0 0 3 421235
-0.004852 0.008255 0.120287 -0.228721 -0.066542 -0.387951 -0.062500 0 0 0 0 0 0 3 422236
-0.004850 0.008281 0.120278 -0.105703 -0.156880 -0.164028 -0.062500 0 0 0 0 0 0 3 423235
-0.004849 0.008294 0.120275 -0.079744 0.001725 -0.219212 -0.062500 0 0 0 0 0 0 3 424299
-0.004849 0.008301 0.120273 -0.084471 0.117991 -0.252241 -0.062500 0 0 0 0 0 0 3 425257
-0.004849 0.008305 0.120273 -0.081632 0.172016 -0.265300 -0.062500 0 0 0 0 0 0 3 426266
-0.004841 0.008337 0.120270 -0.188757 -0.203058 -0.230847 -0.062500 0 0 0 0 0 0 3 427236
-0.004837 0.008354 0.120269 -0.144316 -0.029042 -0.251291 -0.062500 0 0 0 0 0 0 3 428262
-0.004835 0.008362 0.120269 -0.112764 0.094794 -0.261884 -0.062500 0 0 0 0 0 0 3 429236
-0.004838 0.008383 0.120256 -0.035119 -0.053050 -0.091484 -0.062500 0 0 0 0 0 0 3 430235
-0.004827 0.008408 0.120261 -0.217509 -0.127677 -0.311928 -0.062500 0 0 0 0 0 0 3 431266
-0.004822 0.008420 0.120263 -0.166006 0.030432 -0.291742 -0.062500 0 0 0 0 0 0 3 432234
-0.004819 0.008426 0.120264 -0.125080 0.127797 -0.274841 -0.062500 0 0 0 0 0 0 3 433259
-0.004822 0.008446 0.120251 -0.041705 -0.035668 -0.093219 -0.062500 0 0 0 0 0 0 3 434257
-0.004811 0.008470 0.120257 -0.221032 -0.118916 -0.309479 -0.062500 0 0 0 0 0 0 3 435235
-0.004805 0.008483 0.120258 -0.167812 0.034874 -0.287997 -0.062500 0 0 0 0 0 0 3 436233
-0.004802 0.008489 0.120259 -0.125987 0.130049 -0.270650 -0.062500 0 0 0 0 0 0 3 437234
-0.004806 0.008508 0.120247 -0.042162 -0.034365 -0.088732 -0.062500 0 0 0 0 0 0 3 438267
-0.004808 0.008518 0.120243 -0.065783 0.084115 -0.170263 -0.062500 0 0 0 0 0 0 3 439263
-0.004796 0.008538 0.120251 -0.247360 -0.030753 -0.348265 -0.062500 0 0 0 0 0 0 3 440262
-0.004794 0.008564 0.120241 -0.128364 -0.124339 -0.125345 -0.062500 0 0 0 0 0 0 3 441244
-0.004793 0.008577 0.120238 -0.104394 0.031777 -0.181513 -0.062500 0 0 0 0 0 0 3 442258
-0.004793 0.008584 0.120236 -0.097525 0.132465 -0.214947 -0.062500 0 0 0 0 0 0 3 443264
-0.004793 0.008587 0.120236 -0.095168 0.185915 -0.228173 -0.062500 0 0 0 0 0 0 3 444235
-0.004785 0.008620 0.120233 -0.202999 -0.189024 -0.192195 -0.062500 0 0 0 0 0 0 3 445234
-0.004781 0.008636 0.120232 -0.158487 -0.015370 -0.213414 -0.062500 0 0 0 0 0 0 3 446257
-0.004779 0.008645 0.120231 -0.126856 0.108294 -0.224426 -0.062500 0 0 0 0 0 0 3 447274
-0.004778 0.008649 0.120231 -0.110274 0.174079 -0.228699 -0.062500 0 0 0 0 0 0 3 448264
-0.004782 0.008667 0.120219 -0.040972 -0.005435 -0.055051 -0.062500 0 0 0 0 0 0 3 449266
-0.004784 0.008677 0.120214 -0.058042 0.091690 -0.139934 -0.062500 0 0 0 0 0 0 3 450275
-0.004772 0.008696 0.120222 -0.243633 -0.027244 -0.318666 -0.062500 0 0 0 0 0 0 3 451275
-0.004766 0.008706 0.120225 -0.187555 0.090630 -0.271392 -0.062500 0 0 0 0 0 0 3 452272
-0.004768 0.008727 0.120213 -0.096631 -0.034637 -0.068280 -0.062500 0 0 0 0 0 0 3 453262
-0.004769 0.008738 0.120209 -0.093599 0.083832 -0.141747 -0.062500 0 0 0 0 0 0 3 454257
-0.004769 0.008743 0.120208 -0.098915 0.164664 -0.182359 -0.062500 0 0 0 0 0 0 3 455240
-0.004757 0.008761 0.120217 -0.272843 0.018870 -0.331979 -0.062500 0 0 0 0 0 0 3 456254
-0.004750 0.008769 0.120220 -0.209747 0.120824 -0.273278 -0.062500 0 0 0 0 0 0 3 457238
-0.004752 0.008789 0.120209 -0.100701 -0.025527 -0.065830 -0.062500 0 0 0 0 0 0 3 458260
-0.004752 0.008800 0.120205 -0.095677 0.088436 -0.137869 -0.062500 0 0 0 0 0 0 3 459257
-0.004753 0.008805 0.120203 -0.100009 0.166986 -0.177970 -0.062500 0 0 0 0 0 0 3 460471
-0.004758 0.008825 0.120190 -0.042560 -0.002989 -0.018040 -0.062500 0 0 0 0 0 0 3 461268
-0.004761 0.008834 0.120186 -0.065862 0.098983 -0.108243 -0.062500 0 0 0 0 0 0 3 462268
-0.004769 0.008859 0.120202 0.001631 -0.082354 -0.409538 -0.062500 0 0 0 0 0 0 3 463263
-0.004773 0.008871 0.120208 -0.048587 0.066388 -0.304890 -0.062500 0 0 0 0 0 0 3 464266
-0.004774 0.008877 0.120210 -0.079365 0.160495 -0.246740 -0.062500 0 0 0 0 0 0 3 465263
-0.004780 0.008896 0.120198 -0.033492 -0.004224 -0.048245 -0.062500 0 0 0 0 0 0 3 466241
-0.004783 0.008906 0.120194 -0.061750 0.099026 -0.124567 -0.062500 0 0 0 0 0 0 3 467255
-0.004771 0.008925 0.120202 -0.252981 -0.017402 -0.299676 -0.062500 0 0 0 0 0 0 3 468239
-0.004765 0.008935 0.120205 -0.199444 0.102011 -0.251695 -0.062500 0 0 0 0 0 0 3 469253
-0.004762 0.008940 0.120206 -0.171938 0.189200 -0.223736 -0.062500 0 0 0 0 0 0 3 470187
-0.004761 0.008942 0.120206 -0.148319 0.227766 -0.212737 -0.062500 0 0 0 0 0 0 3 471198
-0.004760 0.008943 0.120206 -0.136125 0.246857 -0.208748 -0.062500 0 0 0 0 0 0 3 472186
-0.004764 0.008960 0.120194 -0.069093 0.044229 -0.031334 -0.062500 0 0 0 0 0 0 3 473197
-0.004767 0.008969 0.120189 -0.087092 0.128739 -0.115478 -0.062500 0 0 0 0 0 0 3 474416
-0.004768 0.008973 0.120188 -0.103315 0.192789 -0.160037 -0.062500 0 0 0 0 0 0 3 475188
-0.004756 0.008990 0.120197 -0.282987 0.038422 -0.310455 -0.062500 0 0 0 0 0 0 3 476199
-0.004754 0.009015 0.120187 -0.161787 -0.075423 -0.076494 -0.062500 0 0 0 0 0 0 3 477187
-0.004753 0.009027 0.120184 -0.136184 0.068617 -0.129592 -0.062500 0 0 0 0 0 0 3 478197
-0.004753 0.009034 0.120183 -0.128416 0.163110 -0.162062 -0.062500 0 0 0 0 0 0 3 479187
-0.004753 0.009037 0.120183 -0.125564 0.213483 -0.174953 -0.062500 0 0 0 0 0 0 3 480196
-0.004753 0.009039 0.120182 -0.124464 0.239295 -0.179664 -0.062500 0 0 0 0 0 0 3 481214
-0.004757 0.009056 0.120170 -0.063218 0.040581 -0.005131 -0.062500 0 0 0 0 0 0 3 482198
-0.004760 0.009065 0.120165 -0.084129 0.126842 -0.090489 -0.062500 0 0 0 0 0 0 3 483198
-0.004748 0.009084 0.120173 -0.271992 0.001981 -0.268380 -0.062500 0 0 0 0 0 0 3 484206
-0.004742 0.009093 0.120176 -0.216717 0.117567 -0.221808 -0.062500 0 0 0 0 0 0 3 485196
-0.004739 0.009098 0.120177 -0.172786 0.191079 -0.194400 -0.062500 0 0 0 0 0 0 3 486204
-0.004742 0.009116 0.120165 -0.087969 0.017100 -0.007219 -0.062500 0 0 0 0 0 0 3 487209
-0.004744 0.009126 0.120160 -0.096673 0.115268 -0.088100 -0.062500 0 0 0 0 0 0 3 488194
-0.004745 0.009131 0.120159 -0.108126 0.186077 -0.131524 -0.062500 0 0 0 0 0 0 3 489186
-0.004746 0.009134 0.120158 -0.115315 0.224772 -0.148406 -0.062500 0 0 0 0 0 0 3 490208
-0.004746 0.009135 0.120158 -0.119271 0.244853 -0.154543 -0.062500 0 0 0 0 0 0 3 491195
-0.004746 0.009135 0.120158 -0.121394 0.255113 -0.156734 -0.062500 0 0 0 0 0 0 3 492209
-0.004746 0.009136 0.120158 -0.122493 0.260316 -0.157526 -0.062500 0 0 0 0 0 0 3 493202
-0.004733 0.009151 0.120167 -0.309466 0.084018 -0.290458 -0.062500 0 0 0 0 0 0 3 494200
-0.004746 0.009163 0.120179 0.012435 0.100202 -0.347525 -0.062500 0 0 0 0 0 0 3 495197
-0.004757 0.009185 0.120171 0.017753 -0.026156 -0.079150 -0.062500 0 0 0 0 0 0 3 496182
-0.004763 0.009196 0.120168 -0.050751 0.100368 -0.120268 -0.062500 0 0 0 0 0 0 3 497197
-0.004766 0.009201 0.120167 -0.093480 0.184781 -0.148517 -0.062500 0 0 0 0 0 0 3 498199
-0.004767 0.009204 0.120167 -0.116164 0.229867 -0.159931 -0.062500 0 0 0 0 0 0 3 499197
-0.004768 0.009206 0.120167 -0.127836 0.252998 -0.164115 -0.062500 0 0 0 0 0 0 3 500206
-0.004768 0.009207 0.120166 -0.133742 0.264698 -0.165621 -0.062500 0 0 0 0 0 0 3 501203
-0.004768 0.009207 0.120166 -0.136734 0.270615 -0.166151 -0.062500 0 0 0 0 0 0 3 502204
-0.004768 0.009207 0.120166 -0.138250 0.273589 -0.166334 -0.062500 0 0 0 0 0 0 3 503204
-0.004768 0.009207 0.120166 -0.139025 0.275088 -0.166397 -0.062500 0 0 0 0 0 0 3 504198
-0.004768 0.009207 0.120166 -0.139403 0.275821 -0.166427 -0.062500 0 0 0 0 0 0 3 505198
-0.004755 0.009222 0.120176 -0.309916 0.086214 -0.298946 -0.062500 0 0 0 0 0 0 3 506196
-0.004753 0.009245 0.120167 -0.183637 -0.045005 -0.058476 -0.062500 0 0 0 0 0 0 3 507197
-0.004752 0.009257 0.120163 -0.155243 0.089374 -0.109728 -0.062500 0 0 0 0 0 0 3 508202
-0.004772 0.009268 0.120171 0.110635 0.113946 -0.262290 -0.062500 0 0 0 0 0 0 3 509200
-0.004781 0.009273 0.120173 0.009379 0.191445 -0.216896 -0.062500 0 0 0 0 0 0 3 510197
-0.004786 0.009276 0.120174 -0.063478 0.234722 -0.190866 -0.062500 0 0 0 0 0 0 3 511195
-0.004788 0.009277 0.120175 -0.101696 0.256117 -0.180661 -0.062500 0 0 0 0 0 0 3 512200
-0.004790 0.009278 0.120175 -0.120825 0.266527 -0.176930 -0.062500 0 0 0 0 0 0 3 513197
-0.004790 0.009278 0.120175 -0.130341 0.271616 -0.175619 -0.062500 0 0 0 0 0 0 3 514261
-0.004791 0.009278 0.120175 -0.135071 0.274122 -0.175142 -0.062500 0 0 0 0 0 0 3 515230
-0.004791 0.009278 0.120175 -0.137437 0.275356 -0.174983 -0.062500 0 0 0 0 0 0 3 516262
-0.004791 0.009278 0.120175 -0.138580 0.275966 -0.174923 -0.062500 0 0 0 0 0 0 3 517259
-0.004811 0.009283 0.120183 0.117589 0.211229 -0.295400 -0.062500 0 0 0 0 0 0 3 518256
-0.004820 0.009286 0.120187 0.012412 0.240966 -0.237405 -0.062500 0 0 0 0 0 0 3 519230
-0.004825 0.009287 0.120188 -0.062111 0.259742 -0.206766 -0.062500 0 0 0 0 0 0 3 520230
-0.004827 0.009287 0.120188 -0.101070 0.268698 -0.194912 -0.062500 0 0 0 0 0 0 3 521258
-0.004829 0.009287 0.120188 -0.120529 0.272861 -0.190608 -0.062500 0 0 0 0 0 0 3 522265
-0.004829 0.009288 0.120188 -0.130206 0.274790 -0.189060 -0.062500 0 0 0 0 0 0 3 523259
-0.004829 0.009288 0.120188 -0.134996 0.275707 -0.188528 -0.062500 0 0 0 0 0 0 3 526655
-0.004849 0.009293 0.120197 0.119504 0.211103 -0.308682 -0.062500 0 0 0 0 0 0 3 527255
-0.004859 0.009295 0.120200 0.013364 0.240906 -0.250694 -0.062500 0 0 0 0 0 0 3 528265
-0.004864 0.009296 0.120201 -0.061651 0.259710 -0.220077 -0.062500 0 0 0 0 0 0 3 529411
-0.004866 0.009296 0.120201 -0.100830 0.268684 -0.208229 -0.062500 0 0 0 0 0 0 3 530271
-0.004868 0.009297 0.120201 -0.120408 0.272859 -0.203922 -0.062500 0 0 0 0 0 0 3 531238
-0.004868 0.009297 0.120202 -0.130142 0.274788 -0.202386 -0.062500 0 0 0 0 0 0 3 532234
-0.004888 0.009302 0.120210 0.122045 0.210647 -0.322056 -0.062500 0 0 0 0 0 0 3 533234
-0.004898 0.009304 0.120213 0.037627 0.259375 -0.263995 -0.062500 0 0 0 0 0 0 3 534255
-0.004903 0.009305 0.120214 -0.038024 0.278296 -0.233391 -0.062500 0 0 0 0 0 0 3 535253
-0.004905 0.009306 0.120215 -0.077523 0.287328 -0.221537 -0.062500 0 0 0 0 0 0 3 536234
-0.004907 0.009306 0.120215 -0.097262 0.291516 -0.217221 -0.062500 0 0 0 0 0 0 3 537260
-0.004907 0.009306 0.120215 -0.107076 0.293470 -0.215689 -0.062500 0 0 0 0 0 0 3 538272
-0.004907 0.009306 0.120215 -0.111939 0.294393 -0.215148 -0.062500 0 0 0 0 0 0 3 539265
-0.004908 0.009306 0.120215 -0.114370 0.294851 -0.214946 -0.062500 0 0 0 0 0 0 3 540262
-0.004927 0.009311 0.120223 0.141570 0.229986 -0.334932 -0.062500 0 0 0 0 0 0 3 541466
-0.004937 0.009313 0.120226 0.035901 0.259690 -0.277145 -0.062500 0 0 0 0 0 0 3 542266
-0.004942 0.009314 0.120228 -0.038899 0.278460 -0.246626 -0.062500 0 0 0 0 0 0 3 543253
-0.004944 0.009315 0.120228 -0.077966 0.287411 -0.234798 -0.062500 0 0 0 0 0 0 3 544237
-0.004946 0.009315 0.120228 -0.097480 0.291551 -0.230502 -0.062500 0 0 0 0 0 0 3 545250
-0.004966 0.009320 0.120237 0.150079 0.228403 -0.348876 -0.062500 0 0 0 0 0 0 3 546258
-0.004976 0.009322 0.120240 0.040122 0.258924 -0.290644 -0.062500 0 0 0 0 0 0 3 547254
-0.004981 0.009323 0.120241 -0.036773 0.278067 -0.259984 -0.062500 0 0 0 0 0 0 3 548238
-0.004983 0.009324 0.120241 -0.076910 0.287210 -0.248113 -0.062500 0 0 0 0 0 0 3 549254
-0.004985 0.009324 0.120241 -0.096960 0.291463 -0.243783 -0.062500 0 0 0 0 0 0 3 550238
-0.004985 0.009324 0.120241 -0.106905 0.293444 -0.242253 -0.062500 0 0 0 0 0 0 3 551253
-0.005005 0.009329 0.120250 0.145509 0.229292 -0.361444 -0.062500 0 0 0 0 0 0 3 552236
-0.005015 0.009332 0.120253 0.037856 0.259332 -0.303652 -0.062500 0 0 0 0 0 0 3 553254
-0.005020 0.009333 0.120254 -0.037912 0.278276 -0.273151 -0.062500 0 0 0 0 0 0 3 554186
-0.005023 0.009333 0.120254 -0.077474 0.287318 -0.261335 -0.062500 0 0 0 0 0 0 3 555198
-0.005024 0.009333 0.120255 -0.097258 0.291505 -0.257030 -0.062500 0 0 0 0 0 0 3 556185
-0.005044 0.009338 0.120263 0.150443 0.228354 -0.375110 -0.062500 0 0 0 0 0 0 3 557196
-0.005054 0.009341 0.120266 0.040304 0.258887 -0.317018 -0.062500 0 0 0 0 0 0 3 558195
-0.005059 0.009342 0.120267 -0.036694 0.278052 -0.286441 -0.062500 0 0 0 0 0 0 3 559185
-0.005062 0.009342 0.120268 -0.076873 0.287214 -0.274582 -0.062500 0 0 0 0 0 0 3 560196
-0.005083 0.009347 0.120276 0.160659 0.226334 -0.389726 -0.062500 0 0 0 0 0 0 3 561184
-0.005093 0.009350 0.120279 0.045379 0.257923 -0.330739 -0.062500 0 0 0 0 0 0 3 562194
-0.005098 0.009351 0.120281 -0.034175 0.277578 -0.299841 -0.062500 0 0 0 0 0 0 3 563185
-0.005101 0.009351 0.120281 -0.075594 0.286984 -0.287879 -0.062500 0 0 0 0 0 0 3 564195
-0.005102 0.009352 0.120281 -0.096322 0.291351 -0.283530 -0.062500 0 0 0 0 0 0 3 565187
-0.005102 0.009352 0.120281 -0.106603 0.293403 -0.281971 -0.062500 0 0 0 0 0 0 3 566204
-0.005123 0.009357 0.120290 0.171290 0.244254 -0.400703 -0.062500 0 0 0 0 0 0 3 567207
-0.005132 0.009359 0.120293 0.063380 0.274298 -0.343164 -0.062500 0 0 0 0 0 0 3 568193
-0.005137 0.009360 0.120294 -0.012547 0.293253 -0.312766 -0.062500 0 0 0 0 0 0 3 569201
-0.005140 0.009361 0.120294 -0.052172 0.302323 -0.300990 -0.062500 0 0 0 0 0 0 3 570201
-0.005161 0.009366 0.120303 0.169508 0.255143 -0.415834 -0.062500 0 0 0 0 0 0 3 571183
-0.005171 0.009368 0.120306 0.054233 0.286714 -0.357011 -0.062500 0 0 0 0 0 0 3 572201
-0.005176 0.009369 0.120307 -0.025313 0.306368 -0.326205 -0.062500 0 0 0 0 0 0 3 573191
-0.005179 0.009370 0.120307 -0.066777 0.315762 -0.314263 -0.062500 0 0 0 0 0 0 3 574207
-0.005200 0.009375 0.120316 0.170533 0.254984 -0.428907 -0.062500 0 0 0 0 0 0 3 575203
-0.005210 0.009377 0.120319 0.054736 0.286626 -0.370153 -0.062500 0 0 0 0 0 0 3 576529
-0.005215 0.009378 0.120320 -0.025068 0.306319 -0.339361 -0.062500 0 0 0 0 0 0 3 577205
-0.005218 0.009379 0.120320 -0.066633 0.315742 -0.327439 -0.062500 0 0 0 0 0 0 3 578197
-0.005239 0.009384 0.120329 0.170702 0.254965 -0.441913 -0.062500 0 0 0 0 0 0 3 579197
-0.005249 0.009386 0.120332 0.054830 0.286601 -0.383262 -0.062500 0 0 0 0 0 0 3 580196
-0.005255 0.009388 0.120333 -0.025031 0.306321 -0.352510 -0.062500 0 0 0 0 0 0 3 581195
-0.005257 0.009388 0.120334 -0.066636 0.315744 -0.340591 -0.062500 0 0 0 0 0 0 3 582195
-0.005258 0.009388 0.120334 -0.087384 0.320113 -0.336254 -0.062500 0 0 0 0 0 0 3 583195
-0.005279 0.009393 0.120342 0.160547 0.256994 -0.453378 -0.062500 0 0 0 0 0 0 3 584193
-0.005289 0.009396 0.120345 0.049774 0.287561 -0.395791 -0.062500 0 0 0 0 0 0 3 585204
-0.005294 0.009397 0.120346 -0.027556 0.306779 -0.365433 -0.062500 0 0 0 0 0 0 3 586200
-0.005296 0.009397 0.120347 -0.067882 0.315964 -0.353668 -0.062500 0 0 0 0 0 0 3 587200
-0.005317 0.009403 0.120355 0.170311 0.255045 -0.467888 -0.062500 0 0 0 0 0 0 3 588199
-0.005328 0.009405 0.120358 0.081230 0.299504 -0.409399 -0.062500 0 0 0 0 0 0 3 589195
-0.005333 0.009406 0.120360 0.001427 0.319196 -0.378733 -0.062500 0 0 0 0 0 0 3 590196
-0.005355 0.009411 0.120368 0.218356 0.263396 -0.485223 -0.062500 0 0 0 0 0 0 3 591199
-0.005366 0.009414 0.120372 0.091864 0.297384 -0.424010 -0.062500 0 0 0 0 0 0 3 592196
-0.005372 0.009415 0.120373 0.006715 0.318174 -0.392372 -0.062500 0 0 0 0 0 0 3 593196
-0.005374 0.009416 0.120373 -0.037461 0.328116 -0.380157 -0.062500 0 0 0 0 0 0 3 594255
-0.005376 0.009416 0.120373 -0.059540 0.332742 -0.375707 -0.062500 0 0 0 0 0 0 3 595255
-0.005396 0.009421 0.120382 0.188092 0.269703 -0.492317 -0.062500 0 0 0 0 0 0 3 596259
-0.005406 0.009423 0.120385 0.076860 0.300337 -0.434974 -0.062500 0 0 0 0 0 0 3 597229
-0.005411 0.009424 0.120386 -0.000745 0.319591 -0.404717 -0.062500 0 0 0 0 0 0 3 598263
-0.005414 0.009425 0.120386 -0.041207 0.328792 -0.392976 -0.062500 0 0 0 0 0 0 3 599258
-0.005415 0.009425 0.120386 -0.061391 0.333067 -0.388721 -0.062500 0 0 0 0 0 0 3 600261
-0.005436 0.009430 0.120395 0.187289 0.269864 -0.505221 -0.062500 0 0 0 0 0 0 3 601267
-0.005446 0.009432 0.120398 0.076457 0.300407 -0.447969 -0.062500 0 0 0 0 0 0 3 602290
-0.005451 0.009434 0.120399 -0.000951 0.319625 -0.417773 -0.062500 0 0 0 0 0 0 3 603265
-0.005453 0.009434 0.120399 -0.041305 0.328811 -0.406054 -0.062500 0 0 0 0 0 0 3 604273
-0.005454 0.009434 0.120399 -0.061438 0.333078 -0.401792 -0.062500 0 0 0 0 0 0 3 605256
-0.005475 0.009439 0.120408 0.187393 0.269848 -0.518142 -0.062500 0 0 0 0 0 0 3 606265
-0.005485 0.009442 0.120411 0.076481 0.300406 -0.460986 -0.062500 0 0 0 0 0 0 3 607257
-0.005490 0.009443 0.120412 -0.000927 0.319610 -0.430825 -0.062500 0 0 0 0 0 0 3 608256
-0.005492 0.009443 0.120412 -0.041310 0.328811 -0.419111 -0.062500 0 0 0 0 0 0 3 609259
-0.005514 0.009448 0.120421 0.197498 0.267846 -0.532590 -0.062500 0 0 0 0 0 0 3 610250
-0.005524 0.009451 0.120424 0.081523 0.299450 -0.474512 -0.062500 0 0 0 0 0 0 3 611265
-0.005529 0.009452 0.120425 0.001558 0.319153 -0.444047 -0.062500 0 0 0 0 0 0 3 612253
-0.005532 0.009452 0.120425 -0.040071 0.328571 -0.432228 -0.062500 0 0 0 0 0 0 3 613253
-0.005553 0.009458 0.120434 0.223170 0.276403 -0.545493 -0.062500 0 0 0 0 0 0 3 614254
-0.005563 0.009460 0.120437 0.106815 0.308057 -0.487507 -0.062500 0 0 0 0 0 0 3 615229
-0.005568 0.009461 0.120438 0.026650 0.327800 -0.457050 -0.062500 0 0 0 0 0 0 3 616254
-0.005571 0.009462 0.120438 -0.015051 0.337240 -0.445261 -0.062500 0 0 0 0 0 0 3 617261
-0.005592 0.009467 0.120447 0.223324 0.276387 -0.558367 -0.062500 0 0 0 0 0 0 3 618269
-0.005602 0.009469 0.120450 0.106891 0.308048 -0.500456 -0.062500 0 0 0 0 0 0 3 619260
-0.005608 0.009470 0.120451 0.026677 0.327795 -0.470058 -0.062500 0 0 0 0 0 0 3 620262
-0.005610 0.009471 0.120451 -0.015052 0.337231 -0.458261 -0.062500 0 0 0 0 0 0 3 621255
-0.005631 0.009476 0.120460 0.223456 0.276372 -0.571238 -0.062500 0 0 0 0 0 0 3 622257
-0.005642 0.009478 0.120463 0.106957 0.308029 -0.513396 -0.062500 0 0 0 0 0 0 3 623252
-0.005647 0.009479 0.120464 0.026706 0.327778 -0.483044 -0.062500 0 0 0 0 0 0 3 624235
-0.005649 0.009480 0.120464 -0.015024 0.337234 -0.471258 -0.062500 0 0 0 0 0 0 3 625265
-0.005671 0.009485 0.120473 0.223578 0.276363 -0.584068 -0.062500 0 0 0 0 0 0 3 626255
-0.005681 0.009488 0.120476 0.106995 0.308028 -0.526315 -0.062500 0 0 0 0 0 0 3 627238
-0.005686 0.009489 0.120477 0.026741 0.327773 -0.496005 -0.062500 0 0 0 0 0 0 3 628251
-0.005689 0.009489 0.120477 -0.015003 0.337229 -0.484243 -0.062500 0 0 0 0 0 0 3 629237
-0.005690 0.009489 0.120477 -0.035838 0.341625 -0.479953 -0.062500 0 0 0 0 0 0 3 630253
-0.005711 0.009495 0.120486 0.213359 0.278407 -0.595362 -0.062500 0 0 0 0 0 0 3 631237
-0.005721 0.009497 0.120489 0.101926 0.309000 -0.538686 -0.062500 0 0 0 0 0 0 3 632252
-0.005726 0.009498 0.120490 0.024216 0.328241 -0.508761 -0.062500 0 0 0 0 0 0 3 633259
-0.005728 0.009498 0.120490 -0.016301 0.337463 -0.497130 -0.062500 0 0 0 0 0 0 3 634236
-0.005749 0.009504 0.120499 0.245990 0.281704 -0.609675 -0.062500 0 0 0 0 0 0 3 635252
-0.005760 0.009506 0.120502 0.129626 0.313311 -0.552120 -0.062500 0 0 0 0 0 0 3 636236
-0.005765 0.009507 0.120503 0.049423 0.333050 -0.521879 -0.062500 0 0 0 0 0 0 3 637251
-0.005767 0.009508 0.120503 0.007728 0.342494 -0.510153 -0.062500 0 0 0 0 0 0 3 638184
-0.005789 0.009513 0.120512 0.246706 0.281599 -0.622491 -0.062500 0 0 0 0 0 0 3 639192
-0.005799 0.009515 0.120515 0.129980 0.313255 -0.565002 -0.062500 0 0 0 0 0 0 3 640182
-0.005804 0.009516 0.120516 0.049608 0.333012 -0.534808 -0.062500 0 0 0 0 0 0 3 641190
-0.005807 0.009517 0.120516 0.007807 0.342487 -0.523082 -0.062500 0 0 0 0 0 0 3 642195
-0.005808 0.009517 0.120516 -0.013030 0.346884 -0.518795 -0.062500 0 0 0 0 0 0 3 643182
-0.005829 0.009522 0.120525 0.236531 0.283635 -0.633730 -0.062500 0 0 0 0 0 0 3 644193
-0.005839 0.009525 0.120528 0.124915 0.314217 -0.577322 -0.062500 0 0 0 0 0 0 3 645182
-0.005844 0.009526 0.120529 0.047057 0.333486 -0.547507 -0.062500 0 0 0 0 0 0 3 646193
-0.005846 0.009526 0.120529 0.006565 0.342708 -0.535927 -0.062500 0 0 0 0 0 0 3 647182
-0.005847 0.009526 0.120529 -0.013672 0.347008 -0.531689 -0.062500 0 0 0 0 0 0 3 648194
-0.005848 0.009526 0.120529 -0.023695 0.348996 -0.530180 -0.062500 0 0 0 0 0 0 3 649199
-0.005868 0.009532 0.120538 0.231378 0.284624 -0.645950 -0.062500 0 0 0 0 0 0 3 650192
-0.005878 0.009534 0.120541 0.122339 0.314699 -0.589979 -0.062500 0 0 0 0 0 0 3 651194
-0.005883 0.009535 0.120542 0.045790 0.333714 -0.560321 -0.062500 0 0 0 0 0 0 3 652191
-0.005886 0.009535 0.120542 0.005894 0.342829 -0.548791 -0.062500 0 0 0 0 0 0 3 653190
-0.005887 0.009536 0.120542 -0.013981 0.347051 -0.544586 -0.062500 0 0 0 0 0 0 3 654199
-0.005907 0.009541 0.120551 0.236289 0.283683 -0.659235 -0.062500 0 0 0 0 0 0 3 655183
-0.005918 0.009543 0.120553 0.124778 0.314245 -0.602984 -0.062500 0 0 0 0 0 0 3 656197
-0.005923 0.009544 0.120555 0.047009 0.333498 -0.573252 -0.062500 0 0 0 0 0 0 3 657189
-0.005925 0.009545 0.120555 0.006514 0.342710 -0.561695 -0.062500 0 0 0 0 0 0 3 658202
-0.005926 0.009545 0.120555 -0.013675 0.346997 -0.557484 -0.062500 0 0 0 0 0 0 3 659201
-0.005927 0.009545 0.120555 -0.023716 0.348999 -0.555970 -0.062500 0 0 0 0 0 0 3 660204
-0.005947 0.009550 0.120563 0.231601 0.284617 -0.671421 -0.062500 0 0 0 0 0 0 3 661195
-0.005957 0.009552 0.120566 0.122471 0.314674 -0.615614 -0.062500 0 0 0 0 0 0 3 662178
-0.005962 0.009553 0.120567 0.067066 0.336215 -0.586052 -0.062500 0 0 0 0 0 0 3 663194
-0.005965 0.009554 0.120568 0.027126 0.345329 -0.574536 -0.062500 0 0 0 0 0 0 3 664194
-0.005966 0.009554 0.120568 0.007236 0.349551 -0.570351 -0.062500 0 0 0 0 0 0 3 665192
-0.005986 0.009559 0.120576 0.257766 0.286180 -0.684667 -0.062500 0 0 0 0 0 0 3 666194
-0.005996 0.009561 0.120579 0.146118 0.316733 -0.628598 -0.062500 0 0 0 0 0 0 3 667192
-0.006001 0.009562 0.120580 0.068288 0.335990 -0.598944 -0.062500 0 0 0 0 0 0 3 668185
-0.006004 0.009563 0.120581 0.027744 0.345219 -0.587415 -0.062500 0 0 0 0 0 0 3 669198
-0.006005 0.009563 0.120581 0.007525 0.349513 -0.583200 -0.062500 0 0 0 0 0 0 3 670198
-0.006006 0.009563 0.120581 -0.002491 0.351520 -0.581699 -0.062500 0 0 0 0 0 0 3 671198
-0.006006 0.009563 0.120581 -0.007458 0.352468 -0.581162 -0.062500 0 0 0 0 0 0 3 672191
-0.006026 0.009568 0.120589 0.250593 0.287556 -0.696631 -0.062500 0 0 0 0 0 0 3 673193
-0.006036 0.009571 0.120592 0.142539 0.317399 -0.641109 -0.062500 0 0 0 0 0 0 3 674194
-0.006041 0.009572 0.120593 0.066500 0.336306 -0.611677 -0.062500 0 0 0 0 0 0 3 675198
-0.006043 0.009572 0.120593 0.026855 0.345383 -0.600218 -0.062500 0 0 0 0 0 0 3 676182
-0.006045 0.009572 0.120594 0.007075 0.349587 -0.596019 -0.062500 0 0 0 0 0 0 3 677200
-0.006045 0.009573 0.120594 -0.002711 0.351544 -0.594530 -0.062500 0 0 0 0 0 0 3 678199
-0.006066 0.009578 0.120602 0.245476 0.306862 -0.709507 -0.062500 0 0 0 0 0 0 3 679197
-0.006076 0.009580 0.120605 0.136192 0.336913 -0.653943 -0.062500 0 0 0 0 0 0 3 680201
-0.006080 0.009581 0.120606 0.059514 0.355950 -0.624506 -0.062500 0 0 0 0 0 0 3 681193
-0.006083 0.009581 0.120606 0.019577 0.365059 -0.613038 -0.062500 0 0 0 0 0 0 3 682191
-0.006084 0.009582 0.120606 -0.000331 0.369316 -0.608855 -0.062500 0 0 0 0 0 0 3 683193
-0.006085 0.009582 0.120606 -0.010221 0.371280 -0.607353 -0.062500 0 0 0 0 0 0 3 684193
-0.006085 0.009582 0.120607 -0.015103 0.372228 -0.606815 -0.062500 0 0 0 0 0 0 3 685196
-0.006105 0.009587 0.120615 0.243193 0.307306 -0.721977 -0.062500 0 0 0 0 0 0 3 686262
-0.006115 0.009589 0.120618 0.135073 0.337125 -0.666629 -0.062500 0 0 0 0 0 0 3 687259
-0.006120 0.009590 0.120619 0.058953 0.356049 -0.637271 -0.062500 0 0 0 0 0 0 3 688254
-0.006122 0.009591 0.120619 0.019291 0.365109 -0.625824 -0.062500 0 0 0 0 0 0 3 689222
-0.006124 0.009591 0.120619 -0.000505 0.369322 -0.621653 -0.062500 0 0 0 0 0 0 3 690259
-0.006124 0.009591 0.120619 -0.010297 0.371314 -0.620146 -0.062500 0 0 0 0 0 0 3 691256
-0.006145 0.009596 0.120628 0.245727 0.306841 -0.734816 -0.062500 0 0 0 0 0 0 3 692268
-0.006155 0.009598 0.120630 0.136316 0.336888 -0.679429 -0.062500 0 0 0 0 0 0 3 693260
-0.006159 0.009599 0.120632 0.059578 0.355928 -0.650069 -0.062500 0 0 0 0 0 0 3 694230
-0.006162 0.009600 0.120632 0.019601 0.365064 -0.638622 -0.062500 0 0 0 0 0 0 3 695229
-0.006163 0.009600 0.120632 -0.000341 0.369310 -0.634432 -0.062500 0 0 0 0 0 0 3 696225
-0.006184 0.009605 0.120640 0.271648 0.306802 -0.747992 -0.062500 0 0 0 0 0 0 3 697226
-0.006194 0.009608 0.120643 0.159691 0.337352 -0.692328 -0.062500 0 0 0 0 0 0 3 698248
-0.006199 0.009609 0.120644 0.081670 0.356626 -0.662875 -0.062500 0 0 0 0 0 0 3 699225
-0.006201 0.009609 0.120645 0.041081 0.365879 -0.651417 -0.062500 0 0 0 0 0 0 3 700257
-0.006203 0.009609 0.120645 0.020843 0.370166 -0.647232 -0.062500 0 0 0 0 0 0 3 701251
-0.006203 0.009609 0.120645 0.010806 0.372188 -0.645726 -0.062500 0 0 0 0 0 0 3 702227
-0.006203 0.009610 0.120645 0.005808 0.373133 -0.645181 -0.062500 0 0 0 0 0 0 3 703254
-0.006204 0.009610 0.120645 0.003331 0.373600 -0.644989 -0.062500 0 0 0 0 0 0 3 704249
-0.006224 0.009615 0.120653 0.263228 0.308409 -0.759803 -0.062500 0 0 0 0 0 0 3 705232
-0.006234 0.009617 0.120656 0.155504 0.338125 -0.704743 -0.062500 0 0 0 0 0 0 3 706249
-0.006239 0.009618 0.120657 0.079602 0.357010 -0.675522 -0.062500 0 0 0 0 0 0 3 707232
-0.006241 0.009618 0.120657 0.040038 0.366057 -0.664125 -0.062500 0 0 0 0 0 0 3 708264
-0.006242 0.009619 0.120658 0.020317 0.370255 -0.659964 -0.062500 0 0 0 0 0 0 3 709245
-0.006243 0.009619 0.120658 0.010518 0.372227 -0.658469 -0.062500 0 0 0 0 0 0 3 710233
-0.006243 0.009619 0.120658 0.005701 0.373163 -0.657947 -0.062500 0 0 0 0 0 0 3 711246
-0.006263 0.009624 0.120666 0.264517 0.308183 -0.772466 -0.062500 0 0 0 0 0 0 3 712232
-0.006273 0.009626 0.120669 0.156160 0.338013 -0.717455 -0.062500 0 0 0 0 0 0 3 713249
-0.006278 0.009627 0.120670 0.079898 0.356952 -0.688237 -0.062500 0 0 0 0 0 0 3 714233
-0.006280 0.009628 0.120670 0.040180 0.366027 -0.676870 -0.062500 0 0 0 0 0 0 3 715248
-0.006282 0.009628 0.120670 0.020385 0.370250 -0.672707 -0.062500 0 0 0 0 0 0 3 716257
-0.006302 0.009633 0.120679 0.271933 0.306786 -0.785781 -0.062500 0 0 0 0 0 0 3 717232
-0.006313 0.009635 0.120681 0.159844 0.337327 -0.730375 -0.062500 0 0 0 0 0 0 3 718248
-0.006318 0.009636 0.120683 0.081732 0.356606 -0.701046 -0.062500 0 0 0 0 0 0 3 719234
-0.006320 0.009637 0.120683 0.041093 0.365866 -0.689616 -0.062500 0 0 0 0 0 0 3 720247
-0.006321 0.009637 0.120683 0.020851 0.370164 -0.685440 -0.062500 0 0 0 0 0 0 3 721232
-0.006322 0.009637 0.120683 0.010809 0.372177 -0.683941 -0.062500 0 0 0 0 0 0 3 722192
-0.006322 0.009637 0.120683 0.005813 0.373141 -0.683404 -0.062500 0 0 0 0 0 0 3 723179
-0.006342 0.009642 0.120691 0.264813 0.308151 -0.797609 -0.062500 0 0 0 0 0 0 3 724190
-0.006352 0.009645 0.120694 0.156299 0.337986 -0.742763 -0.062500 0 0 0 0 0 0 3 725189
-0.006357 0.009646 0.120695 0.079960 0.356939 -0.713642 -0.062500 0 0 0 0 0 0 3 726180
-0.006360 0.009646 0.120696 0.040231 0.366016 -0.702293 -0.062500 0 0 0 0 0 0 3 727190
-0.006361 0.009646 0.120696 0.020403 0.370237 -0.698131 -0.062500 0 0 0 0 0 0 3 728178
-0.006361 0.009646 0.120696 0.010570 0.372227 -0.696634 -0.062500 0 0 0 0 0 0 3 729190
-0.006362 0.009647 0.120696 0.005712 0.373162 -0.696112 -0.062500 0 0 0 0 0 0 3 730178
-0.006382 0.009652 0.120704 0.264873 0.308144 -0.810162 -0.062500 0 0 0 0 0 0 3 731189
-0.006392 0.009654 0.120707 0.171191 0.337117 -0.755404 -0.062500 0 0 0 0 0 0 3 732180
-0.006397 0.009655 0.120708 0.094802 0.356069 -0.726311 -0.062500 0 0 0 0 0 0 3 733200
-0.006399 0.009655 0.120708 0.055063 0.365156 -0.714976 -0.062500 0 0 0 0 0 0 3 734200
-0.006400 0.009656 0.120708 0.035236 0.369387 -0.710818 -0.062500 0 0 0 0 0 0 3 735187
-0.006401 0.009656 0.120708 0.025419 0.371353 -0.709334 -0.062500 0 0 0 0 0 0 3 736192
-0.006401 0.009656 0.120708 0.020538 0.372292 -0.708806 -0.062500 0 0 0 0 0 0 3 737190
-0.006401 0.009656 0.120709 0.018140 0.372744 -0.708614 -0.062500 0 0 0 0 0 0 3 738187
-0.006422 0.009661 0.120717 0.278650 0.307501 -0.822617 -0.062500 0 0 0 0 0 0 3 739194
-0.006432 0.009663 0.120720 0.170631 0.337211 -0.767989 -0.062500 0 0 0 0 0 0 3 740186
-0.006436 0.009664 0.120721 0.094542 0.356112 -0.738968 -0.062500 0 0 0 0 0 0 3 741196
-0.006439 0.009665 0.120721 0.054902 0.365180 -0.727636 -0.062500 0 0 0 0 0 0 3 742190
-0.006440 0.009665 0.120721 0.035174 0.369389 -0.723490 -0.062500 0 0 0 0 0 0 3 743523
-0.006441 0.009665 0.120721 0.025373 0.371362 -0.722005 -0.062500 0 0 0 0 0 0 3 744198
-0.006441 0.009665 0.120721 0.020528 0.372295 -0.721475 -0.062500 0 0 0 0 0 0 3 745173
-0.006441 0.009665 0.120721 0.018130 0.372756 -0.721292 -0.062500 0 0 0 0 0 0 3 746192
-0.006461 0.009670 0.120729 0.278759 0.307504 -0.835136 -0.062500 0 0 0 0 0 0 3 747190
-0.006471 0.009672 0.120732 0.170690 0.337205 -0.780597 -0.062500 0 0 0 0 0 0 3 748189
-0.006476 0.009673 0.120733 0.094556 0.356103 -0.751589 -0.062500 0 0 0 0 0 0 3 749190
-0.006478 0.009674 0.120734 0.054931 0.365173 -0.740280 -0.062500 0 0 0 0 0 0 3 750172
-0.006480 0.009674 0.120734 0.035189 0.369384 -0.736159 -0.062500 0 0 0 0 0 0 3 751189
-0.006480 0.009674 0.120734 0.025394 0.371357 -0.734667 -0.062500 0 0 0 0 0 0 3 752200
-0.006481 0.009674 0.120734 0.020521 0.372306 -0.734137 -0.062500 0 0 0 0 0 0 3 753194
-0.006481 0.009674 0.120734 0.018118 0.372740 -0.733945 -0.062500 0 0 0 0 0 0 3 754273
-0.006481 0.009674 0.120734 0.016908 0.372973 -0.733878 -0.062500 0 0 0 0 0 0 3 755259
-0.006481 0.009674 0.120734 0.016318 0.373079 -0.733844 -0.062500 0 0 0 0 0 0 3 756235
-0.006481 0.009674 0.120734 0.016026 0.373128 -0.733846 -0.062500 0 0 0 0 0 0 3 757224
-0.006481 0.009674 0.120734 0.015869 0.373151 -0.733839 -0.062500 0 0 0 0 0 0 3 758249
-0.006501 0.009679 0.120742 0.277745 0.307688 -0.847598 -0.062500 0 0 0 0 0 0 3 759248
-0.006511 0.009682 0.120745 0.170166 0.337299 -0.793157 -0.062500 0 0 0 0 0 0 3 760281
-0.006516 0.009683 0.120746 0.094308 0.356155 -0.764207 -0.062500 0 0 0 0 0 0 3 761261
-0.006518 0.009683 0.120746 0.054793 0.365202 -0.752924 -0.062500 0 0 0 0 0 0 3 762266
-0.006519 0.009683 0.120746 0.035129 0.369387 -0.748800 -0.062500 0 0 0 0 0 0 3 763253
-0.006520 0.009683 0.120746 0.025349 0.371366 -0.747306 -0.062500 0 0 0 0 0 0 3 764225
-0.006520 0.009684 0.120746 0.020502 0.372300 -0.746780 -0.062500 0 0 0 0 0 0 3 765247
-0.006520 0.009684 0.120746 0.018106 0.372751 -0.746591 -0.062500 0 0 0 0 0 0 3 766254
-0.006541 0.009689 0.120755 0.279008 0.307472 -0.860110 -0.062500 0 0 0 0 0 0 3 767225
-0.006550 0.009691 0.120757 0.170796 0.337194 -0.805738 -0.062500 0 0 0 0 0 0 3 768233
-0.006555 0.009692 0.120759 0.094623 0.356101 -0.776823 -0.062500 0 0 0 0 0 0 3 769259
-0.006558 0.009692 0.120759 0.054940 0.365162 -0.765548 -0.062500 0 0 0 0 0 0 3 770262
-0.006559 0.009693 0.120759 0.035177 0.369377 -0.761410 -0.062500 0 0 0 0 0 0 3 771233
-0.006560 0.009693 0.120759 0.025398 0.371354 -0.759943 -0.062500 0 0 0 0 0 0 3 772232
-0.006560 0.009693 0.120759 0.020537 0.372293 -0.759397 -0.062500 0 0 0 0 0 0 3 773226
-0.006560 0.009693 0.120759 0.018111 0.372761 -0.759205 -0.062500 0 0 0 0 0 0 3 774257
-0.006580 0.009698 0.120767 0.279110 0.307465 -0.872584 -0.062500 0 0 0 0 0 0 3 775413
-0.006590 0.009700 0.120770 0.170856 0.337177 -0.818289 -0.062500 0 0 0 0 0 0 3 776255
-0.006595 0.009701 0.120771 0.094650 0.356085 -0.789419 -0.062500 0 0 0 0 0 0 3 777233
-0.006597 0.009702 0.120772 0.064566 0.363463 -0.778145 -0.062500 0 0 0 0 0 0 3 778249
-0.006599 0.009702 0.120772 0.044763 0.367687 -0.774020 -0.062500 0 0 0 0 0 0 3 779258
-0.006599 0.009702 0.120772 0.034988 0.369664 -0.772544 -0.062500 0 0 0 0 0 0 3 780225
-0.006600 0.009702 0.120772 0.030116 0.370604 -0.772014 -0.062500 0 0 0 0 0 0 3 781225
-0.006620 0.009707 0.120780 0.290033 0.305548 -0.885098 -0.062500 0 0 0 0 0 0 3 782250
-0.006630 0.009709 0.120783 0.181124 0.335372 -0.830835 -0.062500 0 0 0 0 0 0 3 783226
-0.006635 0.009710 0.120784 0.104566 0.354339 -0.802001 -0.062500 0 0 0 0 0 0 3 784236
-0.006637 0.009711 0.120784 0.064711 0.363433 -0.790742 -0.062500 0 0 0 0 0 0 3 785268
-0.006638 0.009711 0.120784 0.044868 0.367675 -0.786612 -0.062500 0 0 0 0 0 0 3 786258
-0.006639 0.009711 0.120784 0.035018 0.369658 -0.785140 -0.062500 0 0 0 0 0 0 3 787225
-0.006639 0.009711 0.120784 0.030148 0.370598 -0.784598 -0.062500 0 0 0 0 0 0 3 788251
-0.006639 0.009711 0.120784 0.027737 0.371051 -0.784426 -0.062500 0 0 0 0 0 0 3 789245
-0.006660 0.009716 0.120792 0.288943 0.305755 -0.897445 -0.062500 0 0 0 0 0 0 3 790231
-0.006670 0.009719 0.120795 0.180582 0.335469 -0.843339 -0.062500 0 0 0 0 0 0 3 791246
-0.006674 0.009720 0.120796 0.104286 0.354379 -0.814543 -0.062500 0 0 0 0 0 0 3 792243
-0.006677 0.009720 0.120797 0.064580 0.363460 -0.803306 -0.062500 0 0 0 0 0 0 3 793259
-0.006678 0.009720 0.120797 0.044782 0.367693 -0.799182 -0.062500 0 0 0 0 0 0 3 794248
-0.006679 0.009721 0.120797 0.034997 0.369653 -0.797714 -0.062500 0 0 0 0 0 0 3 795250
-0.006679 0.009721 0.120797 0.030137 0.370609 -0.797177 -0.062500 0 0 0 0 0 0 3 796246
-0.006699 0.009726 0.120805 0.290252 0.305524 -0.909941 -0.062500 0 0 0 0 0 0 3 797231
-0.006709 0.009728 0.120808 0.181243 0.335346 -0.855859 -0.062500 0 0 0 0 0 0 3 798246
-0.006714 0.009729 0.120809 0.104605 0.354323 -0.827092 -0.062500 0 0 0 0 0 0 3 799230
-0.006717 0.009729 0.120809 0.064732 0.363438 -0.815864 -0.062500 0 0 0 0 0 0 3 800246
-0.006718 0.009730 0.120809 0.044871 0.367664 -0.811753 -0.062500 0 0 0 0 0 0 3 801250
-0.006718 0.009730 0.120809 0.035041 0.369663 -0.810265 -0.062500 0 0 0 0 0 0 3 802250
-0.006719 0.009730 0.120809 0.030152 0.370597 -0.809747 -0.062500 0 0 0 0 0 0 3 803231
-0.006739 0.009735 0.120817 0.290400 0.305507 -0.922332 -0.062500 0 0 0 0 0 0 3 804246
-0.006749 0.009737 0.120820 0.181314 0.335347 -0.868344 -0.062500 0 0 0 0 0 0 3 805230
-0.006754 0.009738 0.120821 0.104634 0.354309 -0.839621 -0.062500 0 0 0 0 0 0 3 806189
-0.006756 0.009739 0.120822 0.064730 0.363429 -0.828392 -0.062500 0 0 0 0 0 0 3 807177
-0.006757 0.009739 0.120822 0.044866 0.367674 -0.824290 -0.062500 0 0 0 0 0 0 3 808188
-0.006758 0.009739 0.120822 0.035028 0.369657 -0.822806 -0.062500 0 0 0 0 0 0 3 809187
-0.006758 0.009739 0.120822 0.030145 0.370598 -0.822284 -0.062500 0 0 0 0 0 0 3 810178
-0.006779 0.009744 0.120830 0.290533 0.305503 -0.934727 -0.062500 0 0 0 0 0 0 3 811189
-0.006789 0.009746 0.120833 0.181353 0.335336 -0.880802 -0.062500 0 0 0 0 0 0 3 812178
-0.006794 0.009748 0.120834 0.104667 0.354303 -0.852126 -0.062500 0 0 0 0 0 0 3 813188
-0.006796 0.009748 0.120834 0.064751 0.363424 -0.840919 -0.062500 0 0 0 0 0 0 3 814178
-0.006797 0.009748 0.120834 0.044883 0.367660 -0.836822 -0.062500 0 0 0 0 0 0 3 815186
-0.006798 0.009748 0.120834 0.035025 0.369657 -0.835326 -0.062500 0 0 0 0 0 0 3 816177
-0.006818 0.009753 0.120843 0.298936 0.303010 -0.947285 -0.062500 0 0 0 0 0 0 3 817187
-0.006828 0.009756 0.120845 0.188504 0.333083 -0.893317 -0.062500 0 0 0 0 0 0 3 818185
-0.006833 0.009757 0.120846 0.111175 0.352183 -0.864641 -0.062500 0 0 0 0 0 0 3 819195
-0.006836 0.009757 0.120847 0.070937 0.361353 -0.853426 -0.062500 0 0 0 0 0 0 3 820184
-0.006837 0.009758 0.120847 0.050903 0.365612 -0.849331 -0.062500 0 0 0 0 0 0 3 821193
-0.006838 0.009758 0.120847 0.040991 0.367618 -0.847844 -0.062500 0 0 0 0 0 0 3 822198
-0.006838 0.009758 0.120847 0.036038 0.368575 -0.847320 -0.062500 0 0 0 0 0 0 3 823194
-0.006838 0.009758 0.120847 0.033613 0.369034 -0.847115 -0.062500 0 0 0 0 0 0 3 824176
-0.006858 0.009763 0.120855 0.295437 0.303680 -0.959375 -0.062500 0 0 0 0 0 0 3 825193
-0.006868 0.009765 0.120858 0.186752 0.333406 -0.905670 -0.062500 0 0 0 0 0 0 3 826196
-0.006873 0.009766 0.120859 0.110301 0.352337 -0.877077 -0.062500 0 0 0 0 0 0 3 827186
-0.006876 0.009767 0.120859 0.070484 0.361417 -0.865900 -0.062500 0 0 0 0 0 0 3 828202
-0.006877 0.009767 0.120859 0.050690 0.365654 -0.861817 -0.062500 0 0 0 0 0 0 3 829193
-0.006877 0.009767 0.120859 0.040870 0.367644 -0.860327 -0.062500 0 0 0 0 0 0 3 830190
-0.006878 0.009767 0.120860 0.036010 0.368580 -0.859821 -0.062500 0 0 0 0 0 0 3 831189
-0.006878 0.009767 0.120860 0.033593 0.369037 -0.859620 -0.062500 0 0 0 0 0 0 3 832186
-0.006878 0.009767 0.120860 0.032383 0.369263 -0.859549 -0.062500 0 0 0 0 0 0 3 833188
-0.006878 0.009767 0.120860 0.031791 0.369368 -0.859517 -0.062500 0 0 0 0 0 0 3 834187
-0.006898 0.009772 0.120868 0.294629 0.303824 -0.971671 -0.062500 0 0 0 0 0 0 3 835187
-0.006908 0.009774 0.120870 0.186343 0.333476 -0.918068 -0.062500 0 0 0 0 0 0 3 836190
-0.006913 0.009775 0.120871 0.110094 0.352361 -0.889525 -0.062500 0 0 0 0 0 0 3 837194
-0.006915 0.009776 0.120872 0.070385 0.361435 -0.878375 -0.062500 0 0 0 0 0 0 3 838191
-0.006917 0.009776 0.120872 0.050632 0.365665 -0.874300 -0.062500 0 0 0 0 0 0 3 839193
-0.006917 0.009776 0.120872 0.040857 0.367657 -0.872805 -0.062500 0 0 0 0 0 0 3 840187
-0.006917 0.009776 0.120872 0.036002 0.368583 -0.872293 -0.062500 0 0 0 0 0 0 3 841188
-0.006918 0.009776 0.120872 0.033586 0.369039 -0.872092 -0.062500 0 0 0 0 0 0 3 842256
-0.006918 0.009776 0.120872 0.032367 0.369256 -0.872028 -0.062500 0 0 0 0 0 0 3 843274
-0.006918 0.009776 0.120872 0.031799 0.369354 -0.872007 -0.062500 0 0 0 0 0 0 3 844259
-0.006918 0.009776 0.120872 0.031492 0.369418 -0.871996 -0.062500 0 0 0 0 0 0 3 845253
-0.006938 0.009781 0.120880 0.294587 0.303857 -0.983979 -0.062500 0 0 0 0 0 0 3 846262
-0.006948 0.009784 0.120883 0.186337 0.333485 -0.930456 -0.062500 0 0 0 0 0 0 3 847248
-0.006953 0.009785 0.120884 0.110087 0.352364 -0.901967 -0.062500 0 0 0 0 0 0 3 848248
-0.006955 0.009785 0.120884 0.070377 0.361438 -0.890827 -0.062500 0 0 0 0 0 0 3 849257
-0.006956 0.009785 0.120884 0.050629 0.365667 -0.886746 -0.062500 0 0 0 0 0 0 3 850250
-0.006957 0.009785 0.120884 0.040836 0.367641 -0.885268 -0.062500 0 0 0 0 0 0 3 851223
-0.006957 0.009786 0.120884 0.036002 0.368592 -0.884741 -0.062500 0 0 0 0 0 0 3 852261
-0.006957 0.009786 0.120884 0.033593 0.369037 -0.884570 -0.062500 0 0 0 0 0 0 3 853229
-0.006957 0.009786 0.120884 0.032386 0.369252 -0.884496 -0.062500 0 0 0 0 0 0 3 854255
-0.006958 0.009786 0.120884 0.031769 0.369361 -0.884454 -0.062500 0 0 0 0 0 0 3 855227
-0.006958 0.009786 0.120884 0.031490 0.369429 -0.884444 -0.062500 0 0 0 0 0 0 3 856229
-0.006958 0.009786 0.120884 0.031348 0.369448 -0.884462 -0.062500 0 0 0 0 0 0 3 857248
-0.006958 0.009786 0.120884 0.031252 0.369460 -0.884440 -0.062500 0 0 0 0 0 0 3 858255
-0.006978 0.009791 0.120892 0.296607 0.324381 -0.996271 -0.062500 0 0 0 0 0 0 3 859264
-0.006988 0.009793 0.120895 0.188344 0.353999 -0.942857 -0.062500 0 0 0 0 0 0 3 860248
-0.006993 0.009794 0.120896 0.112058 0.372893 -0.914386 -0.062500 0 0 0 0 0 0 3 861255
-0.006995 0.009794 0.120897 0.072392 0.381957 -0.903272 -0.062500 0 0 0 0 0 0 3 862223
-0.006996 0.009795 0.120897 0.052621 0.386182 -0.899184 -0.062500 0 0 0 0 0 0 3 863247
-0.006997 0.009795 0.120897 0.042852 0.388168 -0.897722 -0.062500 0 0 0 0 0 0 3 864224
-0.006997 0.009795 0.120897 0.037998 0.389117 -0.897181 -0.062500 0 0 0 0 0 0 3 865221
-0.006997 0.009795 0.120897 0.035589 0.389551 -0.897001 -0.062500 0 0 0 0 0 0 3 866246
-0.006997 0.009795 0.120897 0.034379 0.389775 -0.896934 -0.062500 0 0 0 0 0 0 3 867221
-0.006997 0.009795 0.120897 0.033784 0.389889 -0.896912 -0.062500 0 0 0 0 0 0 3 868244
-0.006997 0.009795 0.120897 0.033485 0.389954 -0.896886 -0.062500 0 0 0 0 0 0 3 869251
-0.006997 0.009795 0.120897 0.033344 0.389963 -0.896894 -0.062500 0 0 0 0 0 0 3 870243
-0.006997 0.009795 0.120897 0.033269 0.389977 -0.896889 -0.062500 0 0 0 0 0 0 3 871212
-0.006997 0.009795 0.120897 0.033227 0.389986 -0.896892 -0.062500 0 0 0 0 0 0 3 872229
-0.006997 0.009795 0.120897 0.033195 0.390003 -0.896891 -0.062500 0 0 0 0 0 0 3 873244
-0.006997 0.009795 0.120897 0.033187 0.389985 -0.896888 -0.062500 0 0 0 0 0 0 3 874228
-0.006997 0.009795 0.120897 0.033191 0.390003 -0.896890 -0.062500 0 0 0 0 0 0 3 875263
-0.006997 0.009795 0.120897 0.033186 0.389985 -0.896888 -0.062500 0 0 0 0 0 0 3 876242
-0.006997 0.009795 0.120897 0.033191 0.390003 -0.896890 -0.062500 0 0 0 0 0 0 3 877227
-0.007018 0.009800 0.120905 0.296701 0.324376 -1.008564 -0.062500 0 0 0 0 0 0 3 878242
-0.007028 0.009802 0.120908 0.192536 0.351761 -0.955209 -0.062500 0 0 0 0 0 0 3 879227
-0.007032 0.009803 0.120909 0.116234 0.370642 -0.926797 -0.062500 0 0 0 0 0 0 3 880244
-0.007035 0.009804 0.120909 0.076537 0.379720 -0.915690 -0.062500 0 0 0 0 0 0 3 881227
-0.007036 0.009804 0.120909 0.056790 0.383950 -0.911616 -0.062500 0 0 0 0 0 0 3 882243
-0.007037 0.009804 0.120909 0.046994 0.385914 -0.910140 -0.062500 0 0 0 0 0 0 3 883227
-0.007037 0.009804 0.120909 0.042133 0.386871 -0.909606 -0.062500 0 0 0 0 0 0 3 884217
-0.007037 0.009804 0.120909 0.039737 0.387334 -0.909425 -0.062500 0 0 0 0 0 0 3 885226
-0.007037 0.009804 0.120909 0.038522 0.387542 -0.909356 -0.062500 0 0 0 0 0 0 3 886243
-0.007037 0.009804 0.120909 0.037951 0.387649 -0.909344 -0.062500 0 0 0 0 0 0 3 887228
-0.007037 0.009804 0.120909 0.037654 0.387712 -0.909320 -0.062500 0 0 0 0 0 0 3 888242
-0.007037 0.009804 0.120909 0.037488 0.387727 -0.909318 -0.062500 0 0 0 0 0 0 3 889227
-0.007037 0.009804 0.120909 0.037412 0.387742 -0.909312 -0.062500 0 0 0 0 0 0 3 890186
-0.007037 0.009804 0.120909 0.037369 0.387751 -0.909315 -0.062500 0 0 0 0 0 0 3 891175
-0.007037 0.009804 0.120909 0.037362 0.387761 -0.909324 -0.062500 0 0 0 0 0 0 3 892174
-0.007037 0.009804 0.120909 0.037356 0.387744 -0.909323 -0.062500 0 0 0 0 0 0 3 893184
-0.007037 0.009804 0.120909 0.037328 0.387758 -0.909321 -0.062500 0 0 0 0 0 0 3 894175
-0.007037 0.009804 0.120909 0.037333 0.387768 -0.909315 -0.062500 0 0 0 0 0 0 3 895183
-0.007037 0.009804 0.120909 0.037353 0.387744 -0.909322 -0.062500 0 0 0 0 0 0 3 896175
-0.007037 0.009804 0.120909 0.037336 0.387767 -0.909315 -0.062500 0 0 0 0 0 0 3 897185
-0.007037 0.009804 0.120909 0.037326 0.387760 -0.909320 -0.062500 0 0 0 0 0 0 3 898174
-0.007037 0.009804 0.120909 0.037360 0.387753 -0.909316 -0.062500 0 0 0 0 0 0 3 899185
-0.007037 0.009804 0.120909 0.037328 0.387759 -0.909320 -0.062500 0 0 0 0 0 0 3 900176
-0.007037 0.009804 0.120909 0.037336 0.387759 -0.909306 -0.062500 0 0 0 0 0 0 3 901193
-0.007037 0.009804 0.120909 0.037351 0.387753 -0.909329 -0.062500 0 0 0 0 0 0 3 902208
-0.007037 0.009804 0.120909 0.037327 0.387759 -0.909322 -0.062500 0 0 0 0 0 0 3 903189
-0.007058 0.009809 0.120917 0.300971 0.322130 -1.020811 -0.062500 0 0 0 0 0 0 3 904681
-0.007067 0.009811 0.120920 0.192587 0.351744 -0.967572 -0.062500 0 0 0 0 0 0 3 905342
-0.007072 0.009812 0.120921 0.116268 0.370635 -0.939188 -0.062500 0 0 0 0 0 0 3 906189
-0.007075 0.009813 0.120922 0.076541 0.379730 -0.928085 -0.062500 0 0 0 0 0 0 3 907308
-0.007076 0.009813 0.120922 0.056780 0.383944 -0.924019 -0.062500 0 0 0 0 0 0 3 908187
-0.007076 0.009813 0.120922 0.046994 0.385934 -0.922543 -0.062500 0 0 0 0 0 0 3 909182
-0.007077 0.009813 0.120922 0.042152 0.386868 -0.922020 -0.062500 0 0 0 0 0 0 3 910185
-0.007077 0.009813 0.120922 0.039727 0.387317 -0.921828 -0.062500 0 0 0 0 0 0 3 911186
-0.007077 0.009813 0.120922 0.038539 0.387536 -0.921772 -0.062500 0 0 0 0 0 0 3 912169
-0.007077 0.009813 0.120922 0.037946 0.387650 -0.921751 -0.062500 0 0 0 0 0 0 3 913185
-0.007077 0.009813 0.120922 0.037638 0.387705 -0.921732 -0.062500 0 0 0 0 0 0 3 914185
-0.007077 0.009813 0.120922 0.037480 0.387728 -0.921725 -0.062500 0 0 0 0 0 0 3 915185
-0.007077 0.009813 0.120922 0.037426 0.387748 -0.921737 -0.062500 0 0 0 0 0 0 3 916183
-0.007077 0.009813 0.120922 0.037363 0.387753 -0.921724 -0.062500 0 0 0 0 0 0 3 917187
-0.007077 0.009813 0.120922 0.037357 0.387754 -0.921722 -0.062500 0 0 0 0 0 0 3 918191
-0.007077 0.009813 0.120922 0.037346 0.387755 -0.921737 -0.062500 0 0 0 0 0 0 3 919188
-0.007077 0.009813 0.120922 0.037355 0.387754 -0.921724 -0.062500 0 0 0 0 0 0 3 920184
-0.007077 0.009813 0.120922 0.037345 0.387755 -0.921737 -0.062500 0 0 0 0 0 0 3 921186
-0.007077 0.009813 0.120922 0.037328 0.387770 -0.921722 -0.062500 0 0 0 0 0 0 3 922184
-0.007077 0.009813 0.120922 0.037345 0.387746 -0.921729 -0.062500 0 0 0 0 0 0 3 923185
-0.007077 0.009813 0.120922 0.037352 0.387763 -0.921731 -0.062500 0 0 0 0 0 0 3 924192
-0.007077 0.009813 0.120922 0.037320 0.387762 -0.921728 -0.062500 0 0 0 0 0 0 3 925186
-0.007077 0.009813 0.120922 0.037353 0.387754 -0.921723 -0.062500 0 0 0 0 0 0 3 926191
-0.007077 0.009813 0.120922 0.037345 0.387755 -0.921737 -0.062500 0 0 0 0 0 0 3 927186
-0.007077 0.009813 0.120922 0.037322 0.387751 -0.921720 -0.062500 0 0 0 0 0 0 3 928167
-0.007077 0.009813 0.120922 0.037350 0.387763 -0.921730 -0.062500 0 0 0 0 0 0 3 929185
-0.007077 0.009813 0.120922 0.037345 0.387756 -0.921738 -0.062500 0 0 0 0 0 0 3 930184
-0.007097 0.009818 0.120930 0.301059 0.322128 -1.033045 -0.062500 0 0 0 0 0 0 3 931187
-0.007107 0.009821 0.120933 0.192654 0.351737 -0.979897 -0.062500 0 0 0 0 0 0 3 932186
-0.007112 0.009822 0.120934 0.116302 0.370639 -0.951567 -0.062500 0 0 0 0 0 0 3 933190
-0.007115 0.009822 0.120934 0.076564 0.379717 -0.940472 -0.062500 0 0 0 0 0 0 3 934256
-0.007116 0.009822 0.120934 0.056780 0.383944 -0.936399 -0.062500 0 0 0 0 0 0 3 935251
-0.007116 0.009823 0.120934 0.047006 0.385921 -0.934943 -0.062500 0 0 0 0 0 0 3 936253
-0.007117 0.009823 0.120934 0.042137 0.386870 -0.934423 -0.062500 0 0 0 0 0 0 3 937221
-0.007117 0.009823 0.120934 0.039751 0.387321 -0.934222 -0.062500 0 0 0 0 0 0 3 938218
-0.007117 0.009823 0.120934 0.038534 0.387538 -0.934161 -0.062500 0 0 0 0 0 0 3 939221
-0.007112 0.009807 0.120947 -0.019918 0.598221 -1.113825 -0.062500 0 0 0 0 0 0 3 940218
-0.007110 0.009798 0.120952 -0.001910 0.519524 -1.028093 -0.062500 0 0 0 0 0 0 3 941253
-0.007108 0.009794 0.120953 0.014907 0.458246 -0.982323 -0.062500 0 0 0 0 0 0 3 942350
-0.007108 0.009791 0.120954 0.025250 0.424160 -0.964411 -0.062500 0 0 0 0 0 0 3 943249
-0.007107 0.009790 0.120954 0.030972 0.406329 -0.957835 -0.062500 0 0 0 0 0 0 3 944250
-0.007107 0.009790 0.120954 0.034033 0.397163 -0.955460 -0.062500 0 0 0 0 0 0 3 945243
-0.007107 0.009789 0.120954 0.035659 0.392505 -0.954609 -0.062500 0 0 0 0 0 0 3 946252
-0.007107 0.009789 0.120954 0.036480 0.390156 -0.954299 -0.062500 0 0 0 0 0 0 3 947220
-0.007107 0.009789 0.120954 0.036909 0.388963 -0.954188 -0.062500 0 0 0 0 0 0 3 948219
-0.007107 0.009789 0.120954 0.037139 0.388364 -0.954165 -0.062500 0 0 0 0 0 0 3 949255
-0.007107 0.009789 0.120954 0.037230 0.388051 -0.954137 -0.062500 0 0 0 0 0 0 3 950243
-0.007107 0.009789 0.120954 0.037266 0.387904 -0.954136 -0.062500 0 0 0 0 0 0 3 951244
-0.007107 0.009789 0.120954 0.037311 0.387829 -0.954145 -0.062500 0 0 0 0 0 0 3 952219
-0.007107 0.009789 0.120954 0.037321 0.387802 -0.954130 -0.062500 0 0 0 0 0 0 3 953220
-0.007127 0.009794 0.120962 0.301196 0.322152 -1.065368 -0.062500 0 0 0 0 0 0 3 954240
-0.007137 0.009796 0.120965 0.192702 0.351742 -1.012257 -0.062500 0 0 0 0 0 0 3 955245
-0.007142 0.009797 0.120966 0.116310 0.370614 -0.983942 -0.062500 0 0 0 0 0 0 3 956240
-0.007144 0.009798 0.120966 0.076585 0.379703 -0.972871 -0.062500 0 0 0 0 0 0 3 957226
-0.007146 0.009798 0.120966 0.056796 0.383932 -0.968807 -0.062500 0 0 0 0 0 0 3 958242
-0.007146 0.009798 0.120966 0.047002 0.385925 -0.967338 -0.062500 0 0 0 0 0 0 3 959241
-0.007142 0.009782 0.120979 -0.018193 0.577108 -1.146452 -0.062500 0 0 0 0 0 0 3 960226
-0.007140 0.009774 0.120984 -0.002321 0.498739 -1.060573 -0.062500 0 0 0 0 0 0 3 961241
-0.007138 0.009769 0.120986 0.013442 0.437626 -1.014757 -0.062500 0 0 0 0 0 0 3 962245
-0.007137 0.009767 0.120986 0.023246 0.403618 -0.996819 -0.062500 0 0 0 0 0 0 3 963241
-0.007137 0.009766 0.120986 0.028733 0.385838 -0.990234 -0.062500 0 0 0 0 0 0 3 964226
-0.007137 0.009765 0.120986 0.031678 0.376695 -0.987858 -0.062500 0 0 0 0 0 0 3 965249
-0.007137 0.009765 0.120987 0.033217 0.372034 -0.987015 -0.062500 0 0 0 0 0 0 3 966226
-0.007137 0.009765 0.120987 0.034004 0.369690 -0.986695 -0.062500 0 0 0 0 0 0 3 967242
-0.007137 0.009765 0.120987 0.034431 0.368497 -0.986584 -0.062500 0 0 0 0 0 0 3 968225
-0.007137 0.009765 0.120987 0.034635 0.367904 -0.986550 -0.062500 0 0 0 0 0 0 3 969242
-0.007137 0.009765 0.120987 0.034722 0.367602 -0.986530 -0.062500 0 0 0 0 0 0 3 970225
-0.007137 0.009765 0.120987 0.034800 0.367457 -0.986519 -0.062500 0 0 0 0 0 0 3 971240
-0.007132 0.009748 0.120999 -0.023097 0.578200 -1.166076 -0.062500 0 0 0 0 0 0 3 972223
-0.007130 0.009740 0.121004 -0.004761 0.499267 -1.080420 -0.062500 0 0 0 0 0 0 3 973240
-0.007128 0.009735 0.121006 0.012255 0.437879 -1.034705 -0.062500 0 0 0 0 0 0 3 974174
-0.007127 0.009733 0.121006 0.022648 0.403752 -1.016787 -0.062500 0 0 0 0 0 0 3 975182
-0.007127 0.009732 0.121006 0.028431 0.385882 -1.010231 -0.062500 0 0 0 0 0 0 3 976182
-0.007127 0.009731 0.121006 0.031517 0.376724 -1.007850 -0.062500 0 0 0 0 0 0 3 977173
-0.007127 0.009731 0.121007 0.033147 0.372064 -1.007001 -0.062500 0 0 0 0 0 0 3 978182
-0.007127 0.009731 0.121007 0.033963 0.369695 -1.006690 -0.062500 0 0 0 0 0 0 3 979172
-0.007122 0.009715 0.121019 -0.023530 0.579465 -1.186041 -0.062500 0 0 0 0 0 0 3 981268
-0.007120 0.009706 0.121024 -0.004977 0.499896 -1.100400 -0.062500 0 0 0 0 0 0 3 982172
-0.007118 0.009702 0.121026 0.012130 0.438193 -1.054667 -0.062500 0 0 0 0 0 0 3 983567
-0.007117 0.009699 0.121026 0.022605 0.403883 -1.036788 -0.062500 0 0 0 0 0 0 3 984187
-0.007137 0.009703 0.121034 0.292377 0.320338 -1.141488 -0.062500 0 0 0 0 0 0 3 985200
-0.007147 0.009705 0.121037 0.186957 0.340690 -1.085999 -0.062500 0 0 0 0 0 0 3 986192
-0.007147 0.009690 0.121051 0.054176 0.566006 -1.236222 -0.062500 0 0 0 0 0 0 3 987188
-0.007147 0.009681 0.121056 0.033595 0.493692 -1.139252 -0.062500 0 0 0 0 0 0 3 988180
-0.007147 0.009677 0.121058 0.031258 0.435266 -1.089400 -0.062500 0 0 0 0 0 0 3 989185
-0.007147 0.009675 0.121059 0.032074 0.402514 -1.069995 -0.062500 0 0 0 0 0 0 3 990191
-0.007147 0.009674 0.121059 0.033135 0.385298 -1.062885 -0.062500 0 0 0 0 0 0 3 991179
-0.007146 0.009673 0.121059 0.033859 0.376433 -1.060329 -0.062500 0 0 0 0 0 0 3 992183
-0.007146 0.009673 0.121059 0.034310 0.371926 -1.059401 -0.062500 0 0 0 0 0 0 3 993190
-0.007142 0.009657 0.121072 -0.023448 0.580851 -1.238388 -0.062500 0 0 0 0 0 0 3 994190
-0.007139 0.009648 0.121076 -0.004939 0.500571 -1.152734 -0.062500 0 0 0 0 0 0 3 995186
-0.007138 0.009643 0.121078 0.012171 0.438505 -1.107024 -0.062500 0 0 0 0 0 0 3 996166
-0.007137 0.009641 0.121079 0.022591 0.404048 -1.089121 -0.062500 0 0 0 0 0 0 3 997183
-0.007137 0.009640 0.121079 0.028401 0.386034 -1.082561 -0.062500 0 0 0 0 0 0 3 998184
-0.007137 0.009639 0.121079 0.031510 0.376799 -1.080187 -0.062500 0 0 0 0 0 0 3 999172
-0.007136 0.009639 0.121079 0.033142 0.372099 -1.079332 -0.062500 0 0 0 0 0 0 4 187
-0.007132 0.009623 0.121092 -0.024075 0.581056 -1.258259 -0.062500 0 0 0 0 0 0 4 1184
-0.007129 0.009614 0.121096 -0.005256 0.500685 -1.172643 -0.062500 0 0 0 0 0 0 4 2184
-0.007128 0.009610 0.121098 0.011993 0.438556 -1.126960 -0.062500 0 0 0 0 0 0 4 3182
-0.007127 0.009607 0.121098 0.022524 0.404068 -1.109081 -0.062500 0 0 0 0 0 0 4 4183
-0.007127 0.009606 0.121099 0.028391 0.386046 -1.102520 -0.062500 0 0 0 0 0 0 4 5185
-0.007122 0.009589 0.121112 -0.026603 0.588288 -1.279293 -0.062500 0 0 0 0 0 0 4 6183
-0.007119 0.009581 0.121116 -0.006550 0.504320 -1.192973 -0.062500 0 0 0 0 0 0 4 7181
-0.007118 0.009576 0.121118 0.011356 0.440380 -1.147051 -0.062500 0 0 0 0 0 0 4 8183
-0.007117 0.009574 0.121118 0.020043 0.384488 -1.129077 -0.062500 0 0 0 0 0 0 4 9180
-0.007117 0.009572 0.121119 0.026045 0.366007 -1.122485 -0.062500 0 0 0 0 0 0 4 10254
-0.007112 0.009556 0.121132 -0.028886 0.568165 -1.299142 -0.062500 0 0 0 0 0 0 4 11254
-0.007109 0.009547 0.121136 -0.008745 0.484018 -1.212871 -0.062500 0 0 0 0 0 0 4 12245
-0.007108 0.009542 0.121138 0.009192 0.419965 -1.166981 -0.062500 0 0 0 0 0 0 4 13220
-0.007107 0.009540 0.121138 0.020029 0.384532 -1.149023 -0.062500 0 0 0 0 0 0 4 14241
-0.007106 0.009539 0.121139 0.026056 0.366039 -1.142411 -0.062500 0 0 0 0 0 0 4 15243
-0.007106 0.009538 0.121139 0.029256 0.356542 -1.140041 -0.062500 0 0 0 0 0 0 4 16218
-0.007102 0.009521 0.121151 -0.027263 0.563484 -1.318143 -0.062500 0 0 0 0 0 0 4 17216
-0.007099 0.009513 0.121156 -0.007892 0.481632 -1.232467 -0.062500 0 0 0 0 0 0 4 18216
-0.007098 0.009508 0.121158 0.009605 0.418758 -1.186775 -0.062500 0 0 0 0 0 0 4 19238
-0.007097 0.009506 0.121158 0.020258 0.383927 -1.168902 -0.062500 0 0 0 0 0 0 4 20217
-0.007092 0.009488 0.121171 -0.032089 0.577620 -1.341196 -0.062500 0 0 0 0 0 0 4 21213
-0.007089 0.009479 0.121176 -0.010410 0.488807 -1.253491 -0.062500 0 0 0 0 0 0 4 22260
-0.007088 0.009475 0.121178 0.008352 0.422372 -1.207103 -0.062500 0 0 0 0 0 0 4 23223
-0.007087 0.009472 0.121178 0.019608 0.385733 -1.188955 -0.062500 0 0 0 0 0 0 4 24221
-0.007082 0.009455 0.121191 -0.032443 0.578654 -1.361075 -0.062500 0 0 0 0 0 0 4 25215
-0.007079 0.009445 0.121196 -0.010602 0.489325 -1.273366 -0.062500 0 0 0 0 0 0 4 26269
-0.007077 0.009441 0.121198 0.008243 0.422633 -1.226987 -0.062500 0 0 0 0 0 0 4 27248
-0.007077 0.009438 0.121198 0.019566 0.385859 -1.208876 -0.062500 0 0 0 0 0 0 4 28244
-0.007076 0.009437 0.121198 0.025814 0.366689 -1.202224 -0.062500 0 0 0 0 0 0 4 29244
-0.007071 0.009420 0.121211 -0.029205 0.569050 -1.378480 -0.062500 0 0 0 0 0 0 4 30241
-0.007069 0.009411 0.121216 -0.008893 0.484415 -1.292371 -0.062500 0 0 0 0 0 0 4 31248
-0.007067 0.009407 0.121217 0.009145 0.420134 -1.246563 -0.062500 0 0 0 0 0 0 4 32218
-0.007066 0.009404 0.121218 0.020019 0.384600 -1.228646 -0.062500 0 0 0 0 0 0 4 33216
-0.007062 0.009387 0.121231 -0.032344 0.578356 -1.400656 -0.062500 0 0 0 0 0 0 4 34239
-0.007059 0.009378 0.121236 -0.010514 0.489146 -1.313063 -0.062500 0 0 0 0 0 0 4 35216
-0.007057 0.009373 0.121237 0.008267 0.422528 -1.266734 -0.062500 0 0 0 0 0 0 4 36215
-0.007056 0.009371 0.121238 0.019596 0.385794 -1.248633 -0.062500 0 0 0 0 0 0 4 37243
-0.007056 0.009369 0.121238 0.025835 0.366658 -1.241989 -0.062500 0 0 0 0 0 0 4 38215
-0.007056 0.009369 0.121238 0.029152 0.356864 -1.239600 -0.062500 0 0 0 0 0 0 4 39218
-0.007051 0.009352 0.121251 -0.029687 0.543844 -1.417218 -0.062500 0 0 0 0 0 0 4 40242
-0.007048 0.009343 0.121256 -0.010180 0.461523 -1.331736 -0.062500 0 0 0 0 0 0 4 41238
-0.007047 0.009339 0.121257 0.007439 0.398426 -1.286193 -0.062500 0 0 0 0 0 0 4 42222
-0.007046 0.009336 0.121258 0.018105 0.363500 -1.268339 -0.062500 0 0 0 0 0 0 4 43221
-0.007041 0.009319 0.121271 -0.034477 0.557835 -1.440208 -0.062500 0 0 0 0 0 0 4 44238
-0.007038 0.009310 0.121275 -0.012640 0.468619 -1.352716 -0.062500 0 0 0 0 0 0 4 45222
-0.007037 0.009305 0.121277 0.006158 0.401995 -1.306439 -0.062500 0 0 0 0 0 0 4 46238
-0.007036 0.009303 0.121278 0.017457 0.365290 -1.288361 -0.062500 0 0 0 0 0 0 4 47223
-0.007031 0.009285 0.121291 -0.034823 0.558878 -1.460027 -0.062500 0 0 0 0 0 0 4 48238
-0.007028 0.009276 0.121295 -0.012817 0.469133 -1.372560 -0.062500 0 0 0 0 0 0 4 49223
-0.007027 0.009271 0.121297 0.006083 0.402259 -1.326275 -0.062500 0 0 0 0 0 0 4 50238
-0.007026 0.009269 0.121298 0.017432 0.365406 -1.308206 -0.062500 0 0 0 0 0 0 4 51223
-0.007026 0.009267 0.121298 0.023683 0.346227 -1.301577 -0.062500 0 0 0 0 0 0 4 52238
-0.007025 0.009267 0.121298 0.027010 0.336400 -1.299184 -0.062500 0 0 0 0 0 0 4 53355
-0.007021 0.009250 0.121311 -0.033300 0.546339 -1.476533 -0.062500 0 0 0 0 0 0 4 54242
-0.007018 0.009241 0.121315 -0.013693 0.463807 -1.391179 -0.062500 0 0 0 0 0 0 4 55223
-0.007017 0.009237 0.121317 0.003958 0.400596 -1.345690 -0.062500 0 0 0 0 0 0 4 57880
-0.007016 0.009235 0.121317 0.014660 0.365600 -1.327894 -0.062500 0 0 0 0 0 0 4 58169
-0.007011 0.009217 0.121330 -0.038068 0.560336 -1.499485 -0.062500 0 0 0 0 0 0 4 60165
-0.007008 0.009208 0.121335 -0.016150 0.470899 -1.412110 -0.062500 0 0 0 0 0 0 4 61171
-0.007006 0.009203 0.121337 0.002691 0.404162 -1.365922 -0.062500 0 0 0 0 0 0 4 62181
-0.007006 0.009201 0.121337 0.014029 0.367408 -1.347872 -0.062500 0 0 0 0 0 0 4 63170
-0.007005 0.009200 0.121337 0.020239 0.348258 -1.341240 -0.062500 0 0 0 0 0 0 4 64185
-0.007005 0.009199 0.121337 0.023575 0.338465 -1.338857 -0.062500 0 0 0 0 0 0 4 65168
-0.007000 0.009182 0.121350 -0.033396 0.546607 -1.516013 -0.062500 0 0 0 0 0 0 4 66179
-0.006998 0.009173 0.121355 -0.013719 0.463912 -1.430756 -0.062500 0 0 0 0 0 0 4 67168
-0.006996 0.009169 0.121356 0.003962 0.400619 -1.385322 -0.062500 0 0 0 0 0 0 4 68311
-0.006995 0.009167 0.121357 0.014644 0.365616 -1.367523 -0.062500 0 0 0 0 0 0 4 69172
-0.006995 0.009165 0.121357 0.020584 0.347364 -1.361020 -0.062500 0 0 0 0 0 0 4 70187
-0.006995 0.009165 0.121357 0.023735 0.338014 -1.358658 -0.062500 0 0 0 0 0 0 4 71191
-0.006995 0.009165 0.121357 0.025384 0.333263 -1.357813 -0.062500 0 0 0 0 0 0 4 72186
-0.006990 0.009148 0.121370 -0.034472 0.523591 -1.535424 -0.062500 0 0 0 0 0 0 4 73177
-0.006988 0.009139 0.121375 -0.015218 0.442130 -1.450407 -0.062500 0 0 0 0 0 0 4 74180
-0.006986 0.009135 0.121376 0.002232 0.379460 -1.405066 -0.062500 0 0 0 0 0 0 4 75186
-0.006985 0.009133 0.121377 0.012840 0.344754 -1.387336 -0.062500 0 0 0 0 0 0 4 76185
-0.006985 0.009131 0.121377 0.018683 0.326669 -1.380806 -0.062500 0 0 0 0 0 0 4 77186
-0.006985 0.009131 0.121377 0.021827 0.317401 -1.378472 -0.062500 0 0 0 0 0 0 4 78191
-0.006985 0.009131 0.121377 0.023461 0.312700 -1.377625 -0.062500 0 0 0 0 0 0 4 79188
-0.006980 0.009114 0.121390 -0.034500 0.523702 -1.555151 -0.062500 0 0 0 0 0 0 4 80188
-0.006977 0.009105 0.121394 -0.015224 0.442179 -1.470164 -0.062500 0 0 0 0 0 0 4 81195
-0.006976 0.009101 0.121396 0.002240 0.379470 -1.424847 -0.062500 0 0 0 0 0 0 4 82186
-0.006975 0.009099 0.121397 0.012811 0.344778 -1.407113 -0.062500 0 0 0 0 0 0 4 83185
-0.006975 0.009097 0.121397 0.018701 0.326676 -1.400610 -0.062500 0 0 0 0 0 0 4 84184
-0.006975 0.009097 0.121397 0.021802 0.317414 -1.398261 -0.062500 0 0 0 0 0 0 4 85181
-0.006974 0.009097 0.121397 0.023451 0.312688 -1.397422 -0.062500 0 0 0 0 0 0 4 86180
-0.006974 0.009096 0.121397 0.024290 0.310317 -1.397116 -0.062500 0 0 0 0 0 0 4 87180
-0.006974 0.009096 0.121397 0.024724 0.309115 -1.397014 -0.062500 0 0 0 0 0 0 4 88178
-0.006970 0.009080 0.121410 -0.033906 0.522022 -1.574711 -0.062500 0 0 0 0 0 0 4 89179
-0.006967 0.009071 0.121414 -0.014910 0.441312 -1.489862 -0.062500 0 0 0 0 0 0 4 90181
-0.006966 0.009067 0.121416 0.002382 0.379037 -1.444595 -0.062500 0 0 0 0 0 0 4 91160
-0.006965 0.009065 0.121416 0.012926 0.344557 -1.426887 -0.062500 0 0 0 0 0 0 4 92178
-0.006965 0.009063 0.121417 0.018742 0.326565 -1.420398 -0.062500 0 0 0 0 0 0 4 93183
-0.006964 0.009063 0.121417 0.021821 0.317356 -1.418047 -0.062500 0 0 0 0 0 0 4 94180
-0.006964 0.009062 0.121417 0.023455 0.312678 -1.417203 -0.062500 0 0 0 0 0 0 4 95178
-0.006964 0.009062 0.121417 0.024309 0.310296 -1.416914 -0.062500 0 0 0 0 0 0 4 96177
-0.006964 0.009062 0.121417 0.024727 0.309107 -1.416798 -0.062500 0 0 0 0 0 0 4 97180
-0.006964 0.009062 0.121417 0.024935 0.308502 -1.416761 -0.062500 0 0 0 0 0 0 4 98223
-0.006960 0.009046 0.121429 -0.033836 0.521857 -1.594392 -0.062500 0 0 0 0 0 0 4 99248
-0.006957 0.009037 0.121434 -0.014896 0.441232 -1.509581 -0.062500 0 0 0 0 0 0 4 100234
-0.006956 0.009033 0.121436 0.002409 0.378980 -1.464350 -0.062500 0 0 0 0 0 0 4 101244
-0.006955 0.009030 0.121436 0.012938 0.344523 -1.446658 -0.062500 0 0 0 0 0 0 4 102241
-0.006954 0.009029 0.121436 0.018734 0.326553 -1.440168 -0.062500 0 0 0 0 0 0 4 103214
-0.006954 0.009029 0.121436 0.021838 0.317337 -1.437831 -0.062500 0 0 0 0 0 0 4 104214
-0.006954 0.009028 0.121437 0.023474 0.312656 -1.436991 -0.062500 0 0 0 0 0 0 4 105237
-0.006954 0.009028 0.121437 0.024287 0.310295 -1.436676 -0.062500 0 0 0 0 0 0 4 106237
-0.006954 0.009028 0.121437 0.024724 0.309112 -1.436576 -0.062500 0 0 0 0 0 0 4 107237
-0.006954 0.009028 0.121437 0.024934 0.308506 -1.436541 -0.062500 0 0 0 0 0 0 4 108212
-0.006954 0.009028 0.121437 0.025054 0.308204 -1.436527 -0.062500 0 0 0 0 0 0 4 109212
-0.006954 0.009028 0.121437 0.025103 0.308056 -1.436515 -0.062500 0 0 0 0 0 0 4 110243
-0.006954 0.009028 0.121437 0.025125 0.307987 -1.436512 -0.062500 0 0 0 0 0 0 4 111239
-0.006954 0.009028 0.121437 0.025150 0.307945 -1.436512 -0.062500 0 0 0 0 0 0 4 112244
-0.006954 0.009028 0.121437 0.025139 0.307913 -1.436516 -0.062500 0 0 0 0 0 0 4 113248
-0.006954 0.009028 0.121437 0.025171 0.307912 -1.436521 -0.062500 0 0 0 0 0 0 4 114245
-0.006949 0.009012 0.121449 -0.033796 0.521693 -1.614060 -0.062500 0 0 0 0 0 0 4 115215
-0.006947 0.009003 0.121454 -0.014839 0.441150 -1.529317 -0.062500 0 0 0 0 0 0 4 116213
-0.006945 0.008999 0.121455 0.002449 0.378932 -1.484092 -0.062500 0 0 0 0 0 0 4 117215
-0.006945 0.008996 0.121456 0.012943 0.344482 -1.466425 -0.062500 0 0 0 0 0 0 4 118236
-0.006944 0.008995 0.121456 0.018727 0.326540 -1.459929 -0.062500 0 0 0 0 0 0 4 119213
-0.006944 0.008995 0.121456 0.021838 0.317332 -1.457589 -0.062500 0 0 0 0 0 0 4 120213
-0.006944 0.008994 0.121456 0.023475 0.312651 -1.456749 -0.062500 0 0 0 0 0 0 4 121214
-0.006944 0.008994 0.121456 0.024311 0.310293 -1.456454 -0.062500 0 0 0 0 0 0 4 122237
-0.006944 0.008994 0.121456 0.024720 0.309097 -1.456345 -0.062500 0 0 0 0 0 0 4 123214
-0.006944 0.008994 0.121456 0.024940 0.308518 -1.456304 -0.062500 0 0 0 0 0 0 4 124239
-0.006944 0.008994 0.121456 0.025039 0.308214 -1.456271 -0.062500 0 0 0 0 0 0 4 125236
-0.006944 0.008994 0.121456 0.025093 0.308052 -1.456287 -0.062500 0 0 0 0 0 0 4 126234
-0.006944 0.008994 0.121456 0.025140 0.307976 -1.456298 -0.062500 0 0 0 0 0 0 4 127220
-0.006944 0.008994 0.121456 0.025153 0.307938 -1.456275 -0.062500 0 0 0 0 0 0 4 128235
-0.006944 0.008994 0.121456 0.025146 0.307925 -1.456279 -0.062500 0 0 0 0 0 0 4 129218
-0.006944 0.008994 0.121456 0.025146 0.307924 -1.456279 -0.062500 0 0 0 0 0 0 4 130178
-0.006944 0.008994 0.121456 0.025173 0.307908 -1.456282 -0.062500 0 0 0 0 0 0 4 131167
-0.006944 0.008994 0.121456 0.025151 0.307912 -1.456271 -0.062500 0 0 0 0 0 0 4 132178
-0.006944 0.008994 0.121456 0.025166 0.307898 -1.456287 -0.062500 0 0 0 0 0 0 4 133356
-0.006944 0.008994 0.121456 0.025150 0.307911 -1.456272 -0.062500 0 0 0 0 0 0 4 134178
-0.006939 0.008978 0.121469 -0.033821 0.521815 -1.633734 -0.062500 0 0 0 0 0 0 4 135612
-0.006937 0.008969 0.121473 -0.014869 0.441206 -1.549017 -0.062500 0 0 0 0 0 0 4 136167
-0.006935 0.008965 0.121475 0.002434 0.378946 -1.503856 -0.062500 0 0 0 0 0 0 4 137177
-0.006934 0.008962 0.121476 0.012936 0.344500 -1.486171 -0.062500 0 0 0 0 0 0 4 138166
-0.006934 0.008961 0.121476 0.018750 0.326535 -1.479682 -0.062500 0 0 0 0 0 0 4 139177
-0.006934 0.008961 0.121476 0.021841 0.317329 -1.477335 -0.062500 0 0 0 0 0 0 4 140166
-0.006934 0.008960 0.121476 0.023474 0.312656 -1.476505 -0.062500 0 0 0 0 0 0 4 141176
-0.006934 0.008960 0.121476 0.024277 0.310296 -1.476207 -0.062500 0 0 0 0 0 0 4 142168
-0.006934 0.008960 0.121476 0.024723 0.309111 -1.476096 -0.062500 0 0 0 0 0 0 4 143167
-0.006934 0.008960 0.121476 0.024942 0.308514 -1.476053 -0.062500 0 0 0 0 0 0 4 144176
-0.006934 0.008960 0.121476 0.025055 0.308203 -1.476044 -0.062500 0 0 0 0 0 0 4 145181
-0.006934 0.008960 0.121476 0.025096 0.308045 -1.476039 -0.062500 0 0 0 0 0 0 4 146171
-0.006934 0.008960 0.121476 0.025125 0.307984 -1.476031 -0.062500 0 0 0 0 0 0 4 147178
-0.006929 0.008943 0.121489 -0.033894 0.521987 -1.653388 -0.062500 0 0 0 0 0 0 4 148170
-0.006926 0.008935 0.121493 -0.017130 0.420783 -1.568732 -0.062500 0 0 0 0 0 0 4 149186
-0.006925 0.008930 0.121495 0.000179 0.358476 -1.523567 -0.062500 0 0 0 0 0 0 4 150173
-0.006924 0.008928 0.121495 0.010676 0.324012 -1.505907 -0.062500 0 0 0 0 0 0 4 151182
-0.006924 0.008927 0.121496 0.016500 0.306048 -1.499421 -0.062500 0 0 0 0 0 0 4 152186
-0.006924 0.008926 0.121496 0.019618 0.296833 -1.497088 -0.062500 0 0 0 0 0 0 4 153184
-0.006924 0.008926 0.121496 0.021229 0.292164 -1.496251 -0.062500 0 0 0 0 0 0 4 154181
-0.006923 0.008926 0.121496 0.022065 0.289796 -1.495949 -0.062500 0 0 0 0 0 0 4 155174
-0.006923 0.008926 0.121496 0.022482 0.288607 -1.495834 -0.062500 0 0 0 0 0 0 4 156173
-0.006919 0.008909 0.121508 -0.036398 0.502198 -1.673062 -0.062500 0 0 0 0 0 0 4 157185
-0.006916 0.008901 0.121513 -0.017263 0.421115 -1.588433 -0.062500 0 0 0 0 0 0 4 158194
-0.006915 0.008896 0.121515 0.000120 0.358648 -1.543277 -0.062500 0 0 0 0 0 0 4 159186
-0.006914 0.008894 0.121515 0.010647 0.324099 -1.525629 -0.062500 0 0 0 0 0 0 4 160184
-0.006914 0.008893 0.121515 0.016491 0.306077 -1.519157 -0.062500 0 0 0 0 0 0 4 161180
-0.006913 0.008892 0.121515 0.019590 0.296849 -1.516811 -0.062500 0 0 0 0 0 0 4 162180
-0.006909 0.008876 0.121528 -0.037909 0.506491 -1.693146 -0.062500 0 0 0 0 0 0 4 163177
-0.006906 0.008867 0.121533 -0.018041 0.423271 -1.608264 -0.062500 0 0 0 0 0 0 4 164177
-0.006905 0.008862 0.121534 -0.000262 0.359718 -1.563055 -0.062500 0 0 0 0 0 0 4 165176
-0.006904 0.008860 0.121535 0.010477 0.324621 -1.545371 -0.062500 0 0 0 0 0 0 4 166238
-0.006903 0.008859 0.121535 0.016397 0.306336 -1.538881 -0.062500 0 0 0 0 0 0 4 167235
-0.006903 0.008858 0.121535 0.019544 0.296990 -1.536535 -0.062500 0 0 0 0 0 0 4 168215
-0.006903 0.008858 0.121535 0.021201 0.292245 -1.535709 -0.062500 0 0 0 0 0 0 4 169238
-0.006899 0.008841 0.121548 -0.037143 0.504294 -1.712465 -0.062500 0 0 0 0 0 0 4 170242
-0.006896 0.008833 0.121552 -0.017632 0.422166 -1.627825 -0.062500 0 0 0 0 0 0 4 171215
-0.006894 0.008828 0.121554 -0.000066 0.359151 -1.582704 -0.062500 0 0 0 0 0 0 4 172214
-0.006894 0.008826 0.121555 0.010583 0.324330 -1.565060 -0.062500 0 0 0 0 0 0 4 173234
-0.006893 0.008825 0.121555 0.016441 0.306199 -1.558574 -0.062500 0 0 0 0 0 0 4 174254
-0.006888 0.008807 0.121568 -0.039651 0.511501 -1.733230 -0.062500 0 0 0 0 0 0 4 175220
-0.006886 0.008799 0.121572 -0.018920 0.425788 -1.647883 -0.062500 0 0 0 0 0 0 4 176253
-0.006884 0.008794 0.121574 -0.000714 0.360976 -1.602530 -0.062500 0 0 0 0 0 0 4 177254
-0.006883 0.008792 0.121574 0.010242 0.325240 -1.584794 -0.062500 0 0 0 0 0 0 4 178239
-0.006883 0.008790 0.121575 0.016292 0.306655 -1.578304 -0.062500 0 0 0 0 0 0 4 179363
-0.006883 0.008790 0.121575 0.019486 0.297135 -1.575953 -0.062500 0 0 0 0 0 0 4 180235
-0.006878 0.008773 0.121587 -0.038104 0.507038 -1.751988 -0.062500 0 0 0 0 0 0 4 181211
-0.006875 0.008764 0.121592 -0.018120 0.423532 -1.667241 -0.062500 0 0 0 0 0 0 4 182212
-0.006874 0.008760 0.121593 -0.000293 0.359813 -1.622096 -0.062500 0 0 0 0 0 0 4 183210
-0.006873 0.008757 0.121594 0.010450 0.324671 -1.604437 -0.062500 0 0 0 0 0 0 4 184210
-0.006868 0.008740 0.121607 -0.042935 0.521200 -1.774768 -0.062500 0 0 0 0 0 0 4 185210
-0.006865 0.008730 0.121611 -0.020605 0.430710 -1.688010 -0.062500 0 0 0 0 0 0 4 186240
-0.006864 0.008726 0.121613 -0.001566 0.363430 -1.642164 -0.062500 0 0 0 0 0 0 4 187343
-0.006863 0.008723 0.121614 0.007614 0.305981 -1.624256 -0.062500 0 0 0 0 0 0 4 188357
-0.006863 0.008722 0.121614 0.013876 0.286766 -1.617693 -0.062500 0 0 0 0 0 0 4 189244
-0.006862 0.008721 0.121614 0.017174 0.276960 -1.615324 -0.062500 0 0 0 0 0 0 4 190365
-0.006858 0.008705 0.121627 -0.040479 0.486955 -1.791162 -0.062500 0 0 0 0 0 0 4 191365
-0.006855 0.008696 0.121631 -0.020387 0.403230 -1.706499 -0.062500 0 0 0 0 0 0 4 192363
-0.006854 0.008691 0.121633 -0.002495 0.339397 -1.661403 -0.062500 0 0 0 0 0 0 4 193383
-0.006853 0.008689 0.121633 0.008252 0.304187 -1.643779 -0.062500 0 0 0 0 0 0 4 194364
-0.006852 0.008688 0.121634 0.014195 0.285857 -1.637314 -0.062500 0 0 0 0 0 0 4 195362
-0.006848 0.008671 0.121646 -0.042070 0.491625 -1.811566 -0.062500 0 0 0 0 0 0 4 196358
-0.006845 0.008662 0.121651 -0.021208 0.405587 -1.726403 -0.062500 0 0 0 0 0 0 4 197354
-0.006843 0.008657 0.121652 -0.002940 0.340571 -1.681144 -0.062500 0 0 0 0 0 0 4 198336
-0.006843 0.008655 0.121653 0.008055 0.304784 -1.663463 -0.062500 0 0 0 0 0 0 4 199335
-0.006838 0.008637 0.121666 -0.045400 0.501416 -1.833460 -0.062500 0 0 0 0 0 0 4 200335
-0.006835 0.008628 0.121670 -0.022921 0.410528 -1.746855 -0.062500 0 0 0 0 0 0 4 201375
-0.006833 0.008623 0.121672 -0.003822 0.343078 -1.701073 -0.062500 0 0 0 0 0 0 4 202238
-0.006828 0.008604 0.121685 -0.051918 0.521425 -1.859606 -0.062500 0 0 0 0 0 0 4 203395
-0.006825 0.008594 0.121690 -0.026374 0.420743 -1.768810 -0.062500 0 0 0 0 0 0 4 204364
-0.006823 0.008589 0.121692 -0.005598 0.348257 -1.721538 -0.062500 0 0 0 0 0 0 4 205397
-0.006822 0.008587 0.121692 0.006684 0.308638 -1.703128 -0.062500 0 0 0 0 0 0 4 206343
-0.006822 0.008585 0.121692 0.013380 0.288100 -1.696393 -0.062500 0 0 0 0 0 0 4 207360
-0.006817 0.008568 0.121705 -0.042629 0.493149 -1.870252 -0.062500 0 0 0 0 0 0 4 210455
-0.006814 0.008559 0.121710 -0.021461 0.406309 -1.785198 -0.062500 0 0 0 0 0 0 4 211358
-0.006808 0.008538 0.121724 -0.065441 0.558203 -1.916222 -0.062500 0 0 0 0 0 0 4 213683
-0.006805 0.008527 0.121729 -0.035081 0.440679 -1.814389 -0.062500 0 0 0 0 0 0 4 214365
-0.006803 0.008521 0.121731 -0.011523 0.359229 -1.763044 -0.062500 0 0 0 0 0 0 4 215361
-0.006797 0.008502 0.121744 -0.059180 0.510229 -1.919295 -0.062500 0 0 0 0 0 0 4 216361
-0.006794 0.008492 0.121749 -0.032303 0.405694 -1.827918 -0.062500 0 0 0 0 0 0 4 217376
-0.006792 0.008486 0.121750 -0.010843 0.331258 -1.780463 -0.062500 0 0 0 0 0 0 4 218342
-0.006791 0.008484 0.121751 0.001770 0.290683 -1.761993 -0.062500 0 0 0 0 0 0 4 219357
-0.006791 0.008482 0.121751 0.008658 0.269654 -1.755233 -0.062500 0 0 0 0 0 0 4 220341
-0.006786 0.008465 0.121764 -0.047418 0.474865 -1.928789 -0.062500 0 0 0 0 0 0 4 221373
-0.006783 0.008456 0.121768 -0.026134 0.387697 -1.843866 -0.062500 0 0 0 0 0 0 4 222374
-0.006782 0.008451 0.121770 -0.007641 0.322125 -1.798748 -0.062500 0 0 0 0 0 0 4 223370
-0.006781 0.008449 0.121771 0.003402 0.286069 -1.781111 -0.062500 0 0 0 0 0 0 4 224371
-0.006781 0.008448 0.121771 0.009474 0.267341 -1.774648 -0.062500 0 0 0 0 0 0 4 225409
-0.006776 0.008431 0.121784 -0.047052 0.473826 -1.948225 -0.062500 0 0 0 0 0 0 4 226435
-0.006773 0.008422 0.121788 -0.025940 0.387163 -1.863383 -0.062500 0 0 0 0 0 0 4 227289
-0.006772 0.008417 0.121790 -0.007541 0.321851 -1.818291 -0.062500 0 0 0 0 0 0 4 228299
-0.006766 0.008398 0.121803 -0.056359 0.502125 -1.976501 -0.062500 0 0 0 0 0 0 4 229298
-0.006763 0.008388 0.121808 -0.030846 0.401597 -1.886058 -0.062500 0 0 0 0 0 0 4 230300
-0.006761 0.008383 0.121809 -0.010082 0.329146 -1.838965 -0.062500 0 0 0 0 0 0 4 231287
-0.006756 0.008364 0.121822 -0.057702 0.505937 -1.996359 -0.062500 0 0 0 0 0 0 4 232299
-0.006753 0.008354 0.121827 -0.031529 0.403497 -1.905716 -0.062500 0 0 0 0 0 0 4 233298
-0.006751 0.008349 0.121829 -0.010423 0.330089 -1.858563 -0.062500 0 0 0 0 0 0 4 234299
-0.006750 0.008346 0.121829 0.001987 0.290088 -1.840207 -0.062500 0 0 0 0 0 0 4 235187
-0.006745 0.008328 0.121842 -0.051138 0.485816 -2.009096 -0.062500 0 0 0 0 0 0 4 236297
-0.006742 0.008319 0.121847 -0.028035 0.393205 -1.922798 -0.062500 0 0 0 0 0 0 4 237175
-0.006741 0.008314 0.121848 -0.008614 0.324874 -1.877216 -0.062500 0 0 0 0 0 0 4 238308
-0.006740 0.008312 0.121849 0.002913 0.287444 -1.859434 -0.062500 0 0 0 0 0 0 4 239308
-0.006735 0.008294 0.121862 -0.052165 0.464042 -2.028423 -0.062500 0 0 0 0 0 0 4 240170
-0.006732 0.008284 0.121866 -0.029246 0.372013 -1.942247 -0.062500 0 0 0 0 0 0 4 241314
-0.006731 0.008280 0.121868 -0.009933 0.303961 -1.896718 -0.062500 0 0 0 0 0 0 4 242167
-0.006709 0.008272 0.121860 -0.262518 0.331866 -1.764921 -0.062500 0 0 0 0 0 0 4 243168
-0.006694 0.008252 0.121870 -0.207718 0.500279 -1.988179 -0.062500 0 0 0 0 0 0 4 244306
-0.006687 0.008242 0.121874 -0.108345 0.389454 -1.931080 -0.062500 0 0 0 0 0 0 4 245306
-0.006683 0.008236 0.121875 -0.049230 0.312237 -1.896960 -0.062500 0 0 0 0 0 0 4 246188
-0.006676 0.008217 0.121888 -0.078062 0.487526 -2.058664 -0.062500 0 0 0 0 0 0 4 247303
-0.006672 0.008207 0.121893 -0.042299 0.383877 -1.969927 -0.062500 0 0 0 0 0 0 4 248301
-0.006670 0.008202 0.121894 -0.016472 0.309927 -1.923509 -0.062500 0 0 0 0 0 0 4 249322
-0.006669 0.008199 0.121895 -0.001739 0.269675 -1.905430 -0.062500 0 0 0 0 0 0 4 250299
-0.006669 0.008198 0.121895 0.006196 0.248857 -1.898810 -0.062500 0 0 0 0 0 0 4 251292
-0.006664 0.008181 0.121908 -0.049793 0.455251 -2.071583 -0.062500 0 0 0 0 0 0 4 252300
-0.006661 0.008172 0.121912 -0.027969 0.367518 -1.987056 -0.062500 0 0 0 0 0 0 4 253366
-0.006660 0.008167 0.121914 -0.009244 0.301670 -1.942152 -0.062500 0 0 0 0 0 0 4 254365
-0.006659 0.008165 0.121914 0.001912 0.265532 -1.924616 -0.062500 0 0 0 0 0 0 4 255367
-0.006658 0.008163 0.121914 0.008015 0.246765 -1.918185 -0.062500 0 0 0 0 0 0 4 256336
-0.006654 0.008146 0.121927 -0.048947 0.454331 -2.090932 -0.062500 0 0 0 0 0 0 4 257352
-0.006651 0.008137 0.121932 -0.027534 0.367055 -2.006480 -0.062500 0 0 0 0 0 0 4 258335
-0.006649 0.008132 0.121933 -0.009008 0.301438 -1.961605 -0.062500 0 0 0 0 0 0 4 259358
-0.006649 0.008130 0.121934 0.002024 0.265403 -1.944086 -0.062500 0 0 0 0 0 0 4 260239
-0.006648 0.008129 0.121934 0.008093 0.246686 -1.937669 -0.062500 0 0 0 0 0 0 4 261402
-0.006648 0.008128 0.121934 0.011299 0.237151 -1.935343 -0.062500 0 0 0 0 0 0 4 262356
-0.006643 0.008111 0.121947 -0.047298 0.449602 -2.109467 -0.062500 0 0 0 0 0 0 4 263334
-0.006640 0.008102 0.121951 -0.026689 0.364655 -2.025590 -0.062500 0 0 0 0 0 0 4 264332
-0.006639 0.008098 0.121953 -0.008567 0.300210 -1.980961 -0.062500 0 0 0 0 0 0 4 265233
-0.006638 0.008096 0.121953 0.002258 0.264789 -1.963513 -0.062500 0 0 0 0 0 0 4 266332
-0.006638 0.008094 0.121953 0.008188 0.246396 -1.957109 -0.062500 0 0 0 0 0 0 4 267239
-0.006638 0.008094 0.121953 0.011361 0.236996 -1.954813 -0.062500 0 0 0 0 0 0 4 268359
-0.006638 0.008094 0.121954 0.013004 0.232224 -1.953983 -0.062500 0 0 0 0 0 0 4 269378
-0.006650 0.008079 0.121944 0.181039 0.398635 -1.814382 -0.062500 0 0 0 0 0 0 4 270357
-0.006653 0.008055 0.121952 0.057096 0.535615 -2.055582 -0.062500 0 0 0 0 0 0 4 271357
-0.006653 0.008043 0.121956 0.027979 0.397662 -2.007475 -0.062500 0 0 0 0 0 0 4 272332
-0.006654 0.008037 0.121957 0.018713 0.305993 -1.976833 -0.062500 0 0 0 0 0 0 4 273366
-0.006654 0.008034 0.121957 0.015352 0.257184 -1.964555 -0.062500 0 0 0 0 0 0 4 274355
-0.006654 0.008032 0.121957 0.014038 0.232220 -1.960012 -0.062500 0 0 0 0 0 0 4 275326
-0.006654 0.008031 0.121957 0.013498 0.219588 -1.958369 -0.062500 0 0 0 0 0 0 4 276371
-0.006654 0.008031 0.121957 0.013295 0.213237 -1.957785 -0.062500 0 0 0 0 0 0 4 277381
-0.006654 0.008031 0.121957 0.013177 0.210038 -1.957579 -0.062500 0 0 0 0 0 0 4 278361
-0.006654 0.008031 0.121957 0.013142 0.208430 -1.957492 -0.062500 0 0 0 0 0 0 4 279338
-0.006654 0.008030 0.121957 0.013143 0.207630 -1.957475 -0.062500 0 0 0 0 0 0 4 280333
-0.006654 0.008030 0.121957 0.013114 0.207223 -1.957462 -0.062500 0 0 0 0 0 0 4 281348
-0.006654 0.008030 0.121957 0.013128 0.207026 -1.957462 -0.062500 0 0 0 0 0 0 4 282330
-0.006649 0.008014 0.121970 -0.047198 0.424515 -2.132169 -0.062500 0 0 0 0 0 0 4 283356
-0.006647 0.008005 0.121974 -0.027434 0.341795 -2.048681 -0.062500 0 0 0 0 0 0 4 284343
-0.006645 0.008000 0.121976 -0.009747 0.278458 -2.004219 -0.062500 0 0 0 0 0 0 4 285405
-0.006644 0.007998 0.121977 0.000876 0.243608 -1.986838 -0.062500 0 0 0 0 0 0 4 286366
-0.006644 0.007997 0.121977 0.006724 0.225506 -1.980470 -0.062500 0 0 0 0 0 0 4 287375
-0.006644 0.007996 0.121977 0.009804 0.216260 -1.978174 -0.062500 0 0 0 0 0 0 4 288373
-0.006644 0.007996 0.121977 0.011426 0.211575 -1.977351 -0.062500 0 0 0 0 0 0 4 289389
-0.006644 0.007996 0.121977 0.012282 0.209216 -1.977070 -0.062500 0 0 0 0 0 0 4 290363
-0.006644 0.007996 0.121977 0.012690 0.208025 -1.976945 -0.062500 0 0 0 0 0 0 4 291356
-0.006644 0.007996 0.121977 0.012904 0.207433 -1.976915 -0.062500 0 0 0 0 0 0 4 292359
-0.006644 0.007996 0.121977 0.013017 0.207121 -1.976911 -0.062500 0 0 0 0 0 0 4 293374
-0.006644 0.007996 0.121977 0.013066 0.206970 -1.976902 -0.062500 0 0 0 0 0 0 4 294355
-0.006657 0.007981 0.121967 0.181823 0.396172 -1.837312 -0.062500 0 0 0 0 0 0 4 295338
-0.006663 0.007974 0.121963 0.117754 0.316967 -1.903930 -0.062500 0 0 0 0 0 0 4 296353
-0.006667 0.007971 0.121962 0.068697 0.262214 -1.939484 -0.062500 0 0 0 0 0 0 4 297587
-0.006669 0.007969 0.121962 0.041671 0.234112 -1.953385 -0.062500 0 0 0 0 0 0 4 298368
-0.006669 0.007968 0.121961 0.027644 0.220267 -1.958492 -0.062500 0 0 0 0 0 0 4 299366
-0.006670 0.007968 0.121961 0.020465 0.213466 -1.960332 -0.062500 0 0 0 0 0 0 4 300364
-0.006670 0.007968 0.121961 0.016798 0.210125 -1.960981 -0.062500 0 0 0 0 0 0 4 301387
-0.006670 0.007968 0.121961 0.014970 0.208462 -1.961223 -0.062500 0 0 0 0 0 0 4 302364
-0.006670 0.007968 0.121961 0.014059 0.207638 -1.961315 -0.062500 0 0 0 0 0 0 4 303340
-0.006670 0.007968 0.121961 0.013599 0.207219 -1.961339 -0.062500 0 0 0 0 0 0 4 304354
-0.006670 0.007968 0.121961 0.013358 0.207026 -1.961348 -0.062500 0 0 0 0 0 0 4 305374
-0.006670 0.007968 0.121961 0.013237 0.206926 -1.961349 -0.062500 0 0 0 0 0 0 4 306354
-0.006670 0.007968 0.121961 0.013172 0.206877 -1.961356 -0.062500 0 0 0 0 0 0 4 307339
-0.006670 0.007968 0.121961 0.013152 0.206844 -1.961361 -0.062500 0 0 0 0 0 0 4 308353
-0.006670 0.007968 0.121961 0.013126 0.206847 -1.961351 -0.062500 0 0 0 0 0 0 4 309399
-0.006670 0.007968 0.121961 0.013118 0.206828 -1.961348 -0.062500 0 0 0 0 0 0 4 310293
-0.006670 0.007968 0.121961 0.013117 0.206826 -1.961348 -0.062500 0 0 0 0 0 0 4 311298
-0.006670 0.007968 0.121961 0.013142 0.206820 -1.961358 -0.062500 0 0 0 0 0 0 4 312286
-0.006670 0.007968 0.121961 0.013112 0.206816 -1.961355 -0.062500 0 0 0 0 0 0 4 313305
-0.006670 0.007968 0.121961 0.013117 0.206825 -1.961348 -0.062500 0 0 0 0 0 0 4 314300
-0.006683 0.007953 0.121951 0.181726 0.396018 -1.821651 -0.062500 0 0 0 0 0 0 4 315285
-0.006690 0.007946 0.121948 0.117735 0.316891 -1.888335 -0.062500 0 0 0 0 0 0 4 316296
-0.006694 0.007943 0.121947 0.068694 0.262180 -1.923909 -0.062500 0 0 0 0 0 0 4 317296
-0.006695 0.007941 0.121946 0.041682 0.234090 -1.937828 -0.062500 0 0 0 0 0 0 4 318295
-0.006696 0.007940 0.121946 0.027636 0.220257 -1.942934 -0.062500 0 0 0 0 0 0 4 319285
-0.006697 0.007940 0.121946 0.020466 0.213467 -1.944771 -0.062500 0 0 0 0 0 0 4 320303
-0.006697 0.007940 0.121946 0.016818 0.210113 -1.945439 -0.062500 0 0 0 0 0 0 4 321339
-0.006697 0.007939 0.121946 0.014975 0.208465 -1.945667 -0.062500 0 0 0 0 0 0 4 322294
-0.006697 0.007939 0.121946 0.014062 0.207642 -1.945758 -0.062500 0 0 0 0 0 0 4 323296
-0.006697 0.007939 0.121946 0.013578 0.207229 -1.945771 -0.062500 0 0 0 0 0 0 4 324302
-0.006697 0.007939 0.121946 0.013351 0.207022 -1.945796 -0.062500 0 0 0 0 0 0 4 325299
-0.006697 0.007939 0.121946 0.013232 0.206921 -1.945798 -0.062500 0 0 0 0 0 0 4 326291
-0.006697 0.007939 0.121946 0.013167 0.206871 -1.945806 -0.062500 0 0 0 0 0 0 4 327293
-0.006697 0.007939 0.121946 0.013155 0.206847 -1.945805 -0.062500 0 0 0 0 0 0 4 328285
-0.006697 0.007939 0.121946 0.013146 0.206836 -1.945812 -0.062500 0 0 0 0 0 0 4 329316
-0.006697 0.007939 0.121946 0.013123 0.206830 -1.945794 -0.062500 0 0 0 0 0 0 4 330297
-0.006697 0.007939 0.121946 0.013113 0.206821 -1.945798 -0.062500 0 0 0 0 0 0 4 331305
-0.006697 0.007939 0.121946 0.013112 0.206820 -1.945799 -0.062500 0 0 0 0 0 0 4 332302
-0.006697 0.007939 0.121946 0.013134 0.206824 -1.945817 -0.062500 0 0 0 0 0 0 4 333350
-0.006697 0.007939 0.121946 0.013114 0.206820 -1.945801 -0.062500 0 0 0 0 0 0 4 334358
-0.006697 0.007939 0.121946 0.013112 0.206820 -1.945799 -0.062500 0 0 0 0 0 0 4 335334
-0.006697 0.007939 0.121946 0.013120 0.206829 -1.945793 -0.062500 0 0 0 0 0 0 4 336332
-0.006697 0.007939 0.121946 0.013138 0.206815 -1.945809 -0.062500 0 0 0 0 0 0 4 337346
-0.006697 0.007939 0.121946 0.013112 0.206830 -1.945808 -0.062500 0 0 0 0 0 0 4 338333
-0.006697 0.007939 0.121946 0.013112 0.206821 -1.945800 -0.062500 0 0 0 0 0 0 4 339375
-0.006697 0.007939 0.121946 0.013112 0.206820 -1.945799 -0.062500 0 0 0 0 0 0 4 340366
-0.006697 0.007939 0.121946 0.013120 0.206829 -1.945792 -0.062500 0 0 0 0 0 0 4 341409
-0.006697 0.007939 0.121946 0.013135 0.206825 -1.945817 -0.062500 0 0 0 0 0 0 4 342362
-0.006710 0.007925 0.121936 0.181629 0.395931 -1.805955 -0.062500 0 0 0 0 0 0 4 343359
-0.006717 0.007918 0.121932 0.117681 0.316861 -1.872697 -0.062500 0 0 0 0 0 0 4 344365
-0.006720 0.007914 0.121931 0.068686 0.262161 -1.908324 -0.062500 0 0 0 0 0 0 4 345371
-0.006722 0.007913 0.121930 0.041664 0.234086 -1.922254 -0.062500 0 0 0 0 0 0 4 346361
-0.006723 0.007912 0.121930 0.027633 0.220257 -1.927354 -0.062500 0 0 0 0 0 0 4 347356
-0.006723 0.007911 0.121930 0.020456 0.213470 -1.929209 -0.062500 0 0 0 0 0 0 4 348342
-0.006724 0.007911 0.121930 0.016819 0.210117 -1.929866 -0.062500 0 0 0 0 0 0 4 349375
-0.006724 0.007911 0.121930 0.014995 0.208453 -1.930112 -0.062500 0 0 0 0 0 0 4 350356
-0.006724 0.007911 0.121930 0.014062 0.207625 -1.930187 -0.062500 0 0 0 0 0 0 4 351360
-0.006724 0.007911 0.121930 0.013579 0.207241 -1.930208 -0.062500 0 0 0 0 0 0 4 352356
-0.006724 0.007911 0.121930 0.013354 0.207027 -1.930226 -0.062500 0 0 0 0 0 0 4 353375
-0.006724 0.007911 0.121930 0.013236 0.206925 -1.930228 -0.062500 0 0 0 0 0 0 4 354350
-0.006724 0.007911 0.121930 0.013170 0.206875 -1.930235 -0.062500 0 0 0 0 0 0 4 355360
-0.006724 0.007911 0.121930 0.013151 0.206842 -1.930241 -0.062500 0 0 0 0 0 0 4 356330
-0.006724 0.007911 0.121930 0.013152 0.206829 -1.930233 -0.062500 0 0 0 0 0 0 4 357365
-0.006724 0.007911 0.121930 0.013116 0.206835 -1.930237 -0.062500 0 0 0 0 0 0 4 358353
-0.006724 0.007911 0.121930 0.013116 0.206825 -1.930229 -0.062500 0 0 0 0 0 0 4 359330
-0.006724 0.007911 0.121930 0.013116 0.206824 -1.930228 -0.062500 0 0 0 0 0 0 4 360336
-0.006724 0.007911 0.121930 0.013140 0.206818 -1.930238 -0.062500 0 0 0 0 0 0 4 361394
-0.006724 0.007911 0.121930 0.013107 0.206825 -1.930243 -0.062500 0 0 0 0 0 0 4 365691
-0.006724 0.007911 0.121930 0.013115 0.206824 -1.930230 -0.062500 0 0 0 0 0 0 4 366379
-0.006724 0.007911 0.121930 0.013116 0.206824 -1.930228 -0.062500 0 0 0 0 0 0 4 367329
-0.006724 0.007911 0.121930 0.013116 0.206824 -1.930227 -0.062500 0 0 0 0 0 0 4 368334
-0.006724 0.007911 0.121930 0.013130 0.206819 -1.930252 -0.062500 0 0 0 0 0 0 4 369398
-0.006724 0.007911 0.121930 0.013117 0.206824 -1.930231 -0.062500 0 0 0 0 0 0 4 370356
-0.006724 0.007911 0.121930 0.013116 0.206824 -1.930228 -0.062500 0 0 0 0 0 0 4 371326
-0.006724 0.007911 0.121930 0.013116 0.206824 -1.930228 -0.062500 0 0 0 0 0 0 4 372359
-0.006724 0.007911 0.121930 0.013133 0.206809 -1.930244 -0.062500 0 0 0 0 0 0 4 373415
-0.006724 0.007911 0.121930 0.013117 0.206823 -1.930230 -0.062500 0 0 0 0 0 0 4 374361
-0.006724 0.007911 0.121930 0.013113 0.206834 -1.930236 -0.062500 0 0 0 0 0 0 4 375338
-0.006724 0.007911 0.121930 0.013115 0.206825 -1.930228 -0.062500 0 0 0 0 0 0 4 376358
-0.006724 0.007911 0.121930 0.013140 0.206818 -1.930238 -0.062500 0 0 0 0 0 0 4 377384
-0.006724 0.007911 0.121930 0.013110 0.206815 -1.930235 -0.062500 0 0 0 0 0 0 4 378353
-0.006724 0.007911 0.121930 0.013115 0.206823 -1.930228 -0.062500 0 0 0 0 0 0 4 379337
-0.006724 0.007911 0.121930 0.013113 0.206834 -1.930236 -0.062500 0 0 0 0 0 0 4 380350
-0.006724 0.007911 0.121930 0.013140 0.206819 -1.930239 -0.062500 0 0 0 0 0 0 4 381391
-0.006724 0.007911 0.121930 0.013110 0.206815 -1.930235 -0.062500 0 0 0 0 0 0 4 382351
-0.006724 0.007911 0.121930 0.013115 0.206823 -1.930229 -0.062500 0 0 0 0 0 0 4 383336
-0.006724 0.007911 0.121930 0.013113 0.206834 -1.930236 -0.062500 0 0 0 0 0 0 4 384352
-0.006724 0.007911 0.121930 0.013115 0.206825 -1.930228 -0.062500 0 0 0 0 0 0 4 385372
-0.006724 0.007911 0.121930 0.013133 0.206809 -1.930245 -0.062500 0 0 0 0 0 0 4 386369
-0.006724 0.007911 0.121930 0.013117 0.206823 -1.930230 -0.062500 0 0 0 0 0 0 4 387354
-0.006724 0.007911 0.121930 0.013116 0.206824 -1.930228 -0.062500 0 0 0 0 0 0 4 388336
-0.006724 0.007911 0.121930 0.013113 0.206834 -1.930235 -0.062500 0 0 0 0 0 0 4 389370
-0.006724 0.007911 0.121930 0.013132 0.206810 -1.930245 -0.062500 0 0 0 0 0 0 4 390355
-0.006724 0.007911 0.121930 0.013117 0.206823 -1.930230 -0.062500 0 0 0 0 0 0 4 391352
-0.006724 0.007911 0.121930 0.013116 0.206824 -1.930228 -0.062500 0 0 0 0 0 0 4 392334
-0.006724 0.007911 0.121930 0.013116 0.206824 -1.930227 -0.062500 0 0 0 0 0 0 4 393398
-0.006724 0.007911 0.121930 0.013130 0.206819 -1.930252 -0.062500 0 0 0 0 0 0 4 394294
-0.006724 0.007911 0.121930 0.013117 0.206824 -1.930231 -0.062500 0 0 0 0 0 0 4 395282
-0.006724 0.007911 0.121930 0.013116 0.206824 -1.930228 -0.062500 0 0 0 0 0 0 4 396293
-0.006724 0.007911 0.121930 0.013116 0.206824 -1.930228 -0.062500 0 0 0 0 0 0 4 397292
-0.006724 0.007911 0.121930 0.013130 0.206819 -1.930253 -0.062500 0 0 0 0 0 0 4 398293
-0.006724 0.007911 0.121930 0.013117 0.206824 -1.930231 -0.062500 0 0 0 0 0 0 4 399282
-0.006724 0.007911 0.121930 0.013116 0.206824 -1.930228 -0.062500 0 0 0 0 0 0 4 400293
-0.006724 0.007911 0.121930 0.013116 0.206824 -1.930228 -0.062500 0 0 0 0 0 0 4 401292
-0.006724 0.007911 0.121930 0.013108 0.206815 -1.930234 -0.062500 0 0 0 0 0 0 4 402308
-0.006724 0.007911 0.121930 0.013140 0.206817 -1.930239 -0.062500 0 0 0 0 0 0 4 403284
-0.006724 0.007911 0.121930 0.013115 0.206834 -1.930237 -0.062500 0 0 0 0 0 0 4 404293
-0.006724 0.007911 0.121930 0.013116 0.206825 -1.930229 -0.062500 0 0 0 0 0 0 4 405332
-0.006719 0.007894 0.121943 -0.047181 0.424645 -2.104659 -0.062500 0 0 0 0 0 0 4 406299
-0.006717 0.007886 0.121947 -0.027433 0.341794 -2.021313 -0.062500 0 0 0 0 0 0 4 407289
-0.006715 0.007881 0.121949 -0.009757 0.278434 -1.976905 -0.062500 0 0 0 0 0 0 4 408285
-0.006714 0.007879 0.121949 0.000847 0.243588 -1.959553 -0.062500 0 0 0 0 0 0 4 409302
-0.006714 0.007878 0.121950 0.006701 0.225498 -1.953205 -0.062500 0 0 0 0 0 0 4 410276
-0.006714 0.007877 0.121950 0.009819 0.216242 -1.950917 -0.062500 0 0 0 0 0 0 4 411299
-0.006714 0.007877 0.121950 0.011427 0.211581 -1.950090 -0.062500 0 0 0 0 0 0 4 412302
-0.006714 0.007877 0.121950 0.012252 0.209211 -1.949799 -0.062500 0 0 0 0 0 0 4 413304
-0.006714 0.007877 0.121950 0.012680 0.208022 -1.949692 -0.062500 0 0 0 0 0 0 4 414301
-0.006714 0.007877 0.121950 0.012898 0.207421 -1.949656 -0.062500 0 0 0 0 0 0 4 415299
-0.006714 0.007877 0.121950 0.013017 0.207126 -1.949654 -0.062500 0 0 0 0 0 0 4 416289
-0.006714 0.007877 0.121950 0.013070 0.206968 -1.949637 -0.062500 0 0 0 0 0 0 4 417322
-0.006714 0.007877 0.121950 0.013092 0.206897 -1.949635 -0.062500 0 0 0 0 0 0 4 418277
-0.006714 0.007877 0.121950 0.013114 0.206865 -1.949644 -0.062500 0 0 0 0 0 0 4 419294
-0.006714 0.007877 0.121950 0.013119 0.206852 -1.949637 -0.062500 0 0 0 0 0 0 4 420293
-0.006714 0.007877 0.121950 0.013107 0.206822 -1.949641 -0.062500 0 0 0 0 0 0 4 421306
-0.006709 0.007860 0.121962 -0.048702 0.404209 -2.123966 -0.062500 0 0 0 0 0 0 4 422293
-0.006706 0.007851 0.121967 -0.028928 0.321286 -2.040642 -0.062500 0 0 0 0 0 0 4 423294
-0.006705 0.007847 0.121968 -0.011248 0.257888 -1.996273 -0.062500 0 0 0 0 0 0 4 424303
-0.006704 0.007844 0.121969 -0.000614 0.223017 -1.978948 -0.062500 0 0 0 0 0 0 4 425277
-0.006704 0.007843 0.121969 0.005224 0.204915 -1.972592 -0.062500 0 0 0 0 0 0 4 426367
-0.006703 0.007843 0.121969 0.008346 0.195674 -1.970307 -0.062500 0 0 0 0 0 0 4 427367
-0.006703 0.007842 0.121969 0.009955 0.191012 -1.969482 -0.062500 0 0 0 0 0 0 4 428370
-0.006716 0.007828 0.121959 0.179216 0.377630 -1.829068 -0.062500 0 0 0 0 0 0 4 429365
-0.006723 0.007820 0.121955 0.115729 0.297452 -1.895857 -0.062500 0 0 0 0 0 0 4 430330
-0.006726 0.007817 0.121954 0.066988 0.242182 -1.931512 -0.062500 0 0 0 0 0 0 4 431354
-0.006723 0.007799 0.121966 -0.020283 0.431934 -2.119623 -0.062500 0 0 0 0 0 0 4 432356
-0.006722 0.007789 0.121970 -0.014481 0.334936 -2.041487 -0.062500 0 0 0 0 0 0 4 433371
-0.006721 0.007784 0.121972 -0.003955 0.264619 -1.998983 -0.062500 0 0 0 0 0 0 4 434354
-0.006720 0.007782 0.121972 0.003053 0.226355 -1.982331 -0.062500 0 0 0 0 0 0 4 435330
-0.006720 0.007780 0.121973 0.007070 0.206579 -1.976233 -0.062500 0 0 0 0 0 0 4 436329
-0.006720 0.007780 0.121973 0.009270 0.196515 -1.974025 -0.062500 0 0 0 0 0 0 4 437380
-0.006720 0.007779 0.121973 0.010428 0.191408 -1.973249 -0.062500 0 0 0 0 0 0 4 438356
-0.006720 0.007779 0.121973 0.011025 0.188841 -1.972958 -0.062500 0 0 0 0 0 0 4 439336
-0.006715 0.007762 0.121985 -0.049058 0.405800 -2.146936 -0.062500 0 0 0 0 0 0 4 440364
-0.006712 0.007754 0.121990 -0.029128 0.322064 -2.063693 -0.062500 0 0 0 0 0 0 4 441414
-0.006711 0.007749 0.121991 -0.011342 0.258245 -2.019365 -0.062500 0 0 0 0 0 0 4 442356
-0.006710 0.007747 0.121992 -0.000675 0.223190 -2.002056 -0.062500 0 0 0 0 0 0 4 443361
-0.006710 0.007746 0.121992 0.005213 0.204995 -1.995728 -0.062500 0 0 0 0 0 0 4 444353
-0.006709 0.007745 0.121992 0.008349 0.195719 -1.993439 -0.062500 0 0 0 0 0 0 4 445372
-0.006709 0.007745 0.121992 0.009947 0.191023 -1.992624 -0.062500 0 0 0 0 0 0 4 446363
-0.006709 0.007745 0.121992 0.010775 0.188637 -1.992329 -0.062500 0 0 0 0 0 0 4 447357
-0.006722 0.007730 0.121982 0.179562 0.376341 -1.851830 -0.062500 0 0 0 0 0 0 4 448359
-0.006724 0.007706 0.121991 0.055461 0.515223 -2.092765 -0.062500 0 0 0 0 0 0 4 449402
-0.006725 0.007694 0.121994 0.026424 0.377104 -2.045332 -0.062500 0 0 0 0 0 0 4 450362
-0.006725 0.007688 0.121995 0.017228 0.285362 -2.015044 -0.062500 0 0 0 0 0 0 4 451328
-0.006726 0.007685 0.121996 0.013848 0.236551 -2.002880 -0.062500 0 0 0 0 0 0 4 452329
-0.006726 0.007683 0.121996 0.012546 0.211618 -1.998389 -0.062500 0 0 0 0 0 0 4 453362
-0.006726 0.007682 0.121996 0.012037 0.198992 -1.996783 -0.062500 0 0 0 0 0 0 4 454359
-0.006726 0.007682 0.121996 0.011795 0.192647 -1.996204 -0.062500 0 0 0 0 0 0 4 455371
-0.006726 0.007682 0.121996 0.011728 0.189455 -1.995993 -0.062500 0 0 0 0 0 0 4 456360
-0.006721 0.007665 0.122008 -0.048800 0.406402 -2.169740 -0.062500 0 0 0 0 0 0 4 457376
-0.006718 0.007656 0.122013 -0.030488 0.301769 -2.086614 -0.062500 0 0 0 0 0 0 4 458336
-0.006717 0.007652 0.122014 -0.012757 0.237796 -2.042371 -0.062500 0 0 0 0 0 0 4 459328
-0.006716 0.007649 0.122015 -0.002115 0.202682 -2.025091 -0.062500 0 0 0 0 0 0 4 460581
-0.006729 0.007634 0.122005 0.171997 0.373245 -1.878101 -0.062500 0 0 0 0 0 0 4 461369
-0.006735 0.007626 0.122002 0.111290 0.285095 -1.942986 -0.062500 0 0 0 0 0 0 4 462334
-0.006739 0.007622 0.122000 0.063963 0.225795 -1.977988 -0.062500 0 0 0 0 0 0 4 463349
-0.006736 0.007604 0.122012 -0.022684 0.414079 -2.165367 -0.062500 0 0 0 0 0 0 4 464334
-0.006734 0.007594 0.122016 -0.016451 0.315678 -2.087367 -0.062500 0 0 0 0 0 0 4 465388
-0.006733 0.007589 0.122018 -0.005667 0.244667 -2.044975 -0.062500 0 0 0 0 0 0 4 466334
-0.006732 0.007587 0.122019 0.001460 0.206079 -2.028366 -0.062500 0 0 0 0 0 0 4 467349
-0.006732 0.007585 0.122019 0.005528 0.186148 -2.022278 -0.062500 0 0 0 0 0 0 4 468333
-0.006732 0.007585 0.122019 0.007754 0.176012 -2.020097 -0.062500 0 0 0 0 0 0 4 469366
-0.006727 0.007568 0.122031 -0.051653 0.389741 -2.192856 -0.062500 0 0 0 0 0 0 4 470353
-0.006737 0.007544 0.122026 0.137021 0.492357 -1.968717 -0.062500 0 0 0 0 0 0 4 471350
-0.006743 0.007533 0.122024 0.091290 0.348636 -1.991695 -0.062500 0 0 0 0 0 0 4 472334
-0.006745 0.007527 0.122023 0.053196 0.258467 -2.010282 -0.062500 0 0 0 0 0 0 4 473366
-0.006747 0.007524 0.122023 0.032167 0.211978 -2.017989 -0.062500 0 0 0 0 0 0 4 474332
-0.006747 0.007523 0.122023 0.021287 0.188733 -2.020864 -0.062500 0 0 0 0 0 0 4 475350
-0.006748 0.007522 0.122023 0.015771 0.177175 -2.021905 -0.062500 0 0 0 0 0 0 4 476331
-0.006743 0.007505 0.122035 -0.047603 0.390434 -2.195675 -0.062500 0 0 0 0 0 0 4 477384
-0.006741 0.007496 0.122039 -0.029129 0.303999 -2.112903 -0.062500 0 0 0 0 0 0 4 478293
-0.006739 0.007491 0.122041 -0.012101 0.238874 -2.068813 -0.062500 0 0 0 0 0 0 4 479280
-0.006738 0.007489 0.122041 -0.001787 0.203201 -2.051602 -0.062500 0 0 0 0 0 0 4 480292
-0.006751 0.007473 0.122032 0.171998 0.373281 -1.904165 -0.062500 0 0 0 0 0 0 4 481279
-0.006758 0.007466 0.122028 0.111290 0.285152 -1.969295 -0.062500 0 0 0 0 0 0 4 482291
-0.006756 0.007445 0.122039 0.001855 0.424468 -2.177669 -0.062500 0 0 0 0 0 0 4 483279
-0.006755 0.007435 0.122043 -0.004398 0.310385 -2.108584 -0.062500 0 0 0 0 0 0 4 484292
-0.006755 0.007429 0.122045 -0.000219 0.231590 -2.069544 -0.062500 0 0 0 0 0 0 4 485280
-0.006754 0.007427 0.122045 0.003467 0.189202 -2.054138 -0.062500 0 0 0 0 0 0 4 486287
-0.006767 0.007411 0.122035 0.173800 0.355889 -1.907157 -0.062500 0 0 0 0 0 0 4 487290
-0.006774 0.007403 0.122032 0.111442 0.266178 -1.972630 -0.062500 0 0 0 0 0 0 4 488279
-0.006772 0.007382 0.122043 0.002683 0.425425 -2.180970 -0.062500 0 0 0 0 0 0 4 489325
-0.006772 0.007372 0.122047 -0.003987 0.310837 -2.112005 -0.062500 0 0 0 0 0 0 4 490298
-0.006771 0.007366 0.122048 -0.000047 0.231810 -2.073009 -0.062500 0 0 0 0 0 0 4 491298
-0.006771 0.007364 0.122049 0.003584 0.189300 -2.057647 -0.062500 0 0 0 0 0 0 4 492287
-0.006770 0.007362 0.122049 0.005871 0.167462 -2.052000 -0.062500 0 0 0 0 0 0 4 493304
-0.006783 0.007347 0.122039 0.175067 0.344749 -1.908441 -0.062500 0 0 0 0 0 0 4 494288
-0.006785 0.007323 0.122047 0.051492 0.480073 -2.148255 -0.062500 0 0 0 0 0 0 4 495290
-0.006786 0.007311 0.122051 0.022923 0.338931 -2.101303 -0.062500 0 0 0 0 0 0 4 496295
-0.006786 0.007304 0.122052 0.013942 0.245659 -2.071286 -0.062500 0 0 0 0 0 0 4 497297
-0.006799 0.007287 0.122042 0.178555 0.384383 -1.917516 -0.062500 0 0 0 0 0 0 4 498297
-0.006806 0.007278 0.122038 0.113698 0.280579 -1.980772 -0.062500 0 0 0 0 0 0 4 499274
-0.006810 0.007274 0.122037 0.064352 0.212108 -2.015269 -0.062500 0 0 0 0 0 0 4 500301
-0.006807 0.007255 0.122049 -0.023375 0.398568 -2.201555 -0.062500 0 0 0 0 0 0 4 501317
-0.006805 0.007245 0.122053 -0.017591 0.297544 -2.123878 -0.062500 0 0 0 0 0 0 4 502293
-0.006804 0.007240 0.122055 -0.006986 0.225250 -2.081716 -0.062500 0 0 0 0 0 0 4 503291
-0.006803 0.007238 0.122055 0.000044 0.186053 -2.065195 -0.062500 0 0 0 0 0 0 4 504294
-0.006816 0.007222 0.122046 0.162091 0.332484 -1.917206 -0.062500 0 0 0 0 0 0 4 505301
-0.006823 0.007214 0.122042 0.100750 0.243768 -1.982827 -0.062500 0 0 0 0 0 0 4 506291
-0.006826 0.007210 0.122041 0.053134 0.184156 -2.018201 -0.062500 0 0 0 0 0 0 4 507290
-0.006823 0.007192 0.122053 -0.033876 0.373377 -2.204635 -0.062500 0 0 0 0 0 0 4 508286
-0.006821 0.007182 0.122057 -0.027678 0.274151 -2.127157 -0.062500 0 0 0 0 0 0 4 509359
-0.006833 0.007163 0.122048 0.150748 0.390847 -1.942943 -0.062500 0 0 0 0 0 0 4 510384
-0.006839 0.007153 0.122045 0.094382 0.273727 -1.994331 -0.062500 0 0 0 0 0 0 4 511357
-0.006843 0.007148 0.122044 0.049694 0.199359 -2.024471 -0.062500 0 0 0 0 0 0 4 512356
-0.006844 0.007146 0.122044 0.025015 0.161211 -2.036454 -0.062500 0 0 0 0 0 0 4 513402
-0.006853 0.007114 0.122046 0.119019 0.550249 -2.071043 -0.062500 0 0 0 0 0 0 4 514351
-0.006858 0.007097 0.122046 0.068916 0.378354 -2.058048 -0.062500 0 0 0 0 0 0 4 515366
-0.006860 0.007089 0.122047 0.034673 0.255348 -2.050972 -0.062500 0 0 0 0 0 0 4 516366
-0.006861 0.007085 0.122047 0.016798 0.189983 -2.048222 -0.062500 0 0 0 0 0 0 4 517369
-0.006861 0.007083 0.122047 0.007833 0.156880 -2.047214 -0.062500 0 0 0 0 0 0 4 518354
-0.006875 0.007068 0.122036 0.170809 0.328146 -1.904405 -0.062500 0 0 0 0 0 0 4 519348
-0.006877 0.007043 0.122045 0.044503 0.461732 -2.144580 -0.062500 0 0 0 0 0 0 4 520358
-0.006878 0.007031 0.122048 0.014567 0.318915 -2.098391 -0.062500 0 0 0 0 0 0 4 521343
-0.006878 0.007024 0.122049 0.004938 0.224833 -2.068718 -0.062500 0 0 0 0 0 0 4 522350
-0.006878 0.007021 0.122050 -0.013416 0.154619 -2.056811 -0.062500 0 0 0 0 0 0 4 523325
-0.006891 0.007005 0.122040 0.152508 0.316946 -1.909755 -0.062500 0 0 0 0 0 0 4 524326
-0.006898 0.006997 0.122036 0.088606 0.225866 -1.976350 -0.062500 0 0 0 0 0 0 4 525389
-0.006901 0.006994 0.122035 0.039687 0.165069 -2.012098 -0.062500 0 0 0 0 0 0 4 526350
-0.006916 0.006977 0.122024 0.179963 0.321572 -1.883293 -0.062500 0 0 0 0 0 0 4 527371
-0.006919 0.006952 0.122033 0.041926 0.448317 -2.128677 -0.062500 0 0 0 0 0 0 4 528361
-0.006920 0.006940 0.122036 0.005949 0.301989 -2.084546 -0.062500 0 0 0 0 0 0 4 529375
-0.006921 0.006933 0.122037 -0.006727 0.206175 -2.055649 -0.062500 0 0 0 0 0 0 4 530359
-0.006921 0.006930 0.122037 -0.011856 0.155421 -2.044018 -0.062500 0 0 0 0 0 0 4 531351
-0.006934 0.006914 0.122027 0.153097 0.317156 -1.896722 -0.062500 0 0 0 0 0 0 4 532333
-0.006941 0.006906 0.122023 0.088906 0.225986 -1.963520 -0.062500 0 0 0 0 0 0 4 533367
-0.006944 0.006903 0.122022 0.039844 0.165146 -1.999370 -0.062500 0 0 0 0 0 0 4 534368
-0.006941 0.006884 0.122034 -0.047931 0.354454 -2.185241 -0.062500 0 0 0 0 0 0 4 535326
-0.006952 0.006860 0.122028 0.124915 0.441964 -1.964987 -0.062500 0 0 0 0 0 0 4 536322
-0.006958 0.006848 0.122026 0.072325 0.292151 -1.991496 -0.062500 0 0 0 0 0 0 4 537384
-0.006961 0.006842 0.122025 0.030806 0.199035 -2.011564 -0.062500 0 0 0 0 0 0 4 538355
-0.006962 0.006839 0.122025 0.008005 0.151091 -2.019806 -0.062500 0 0 0 0 0 0 4 539348
-0.006976 0.006823 0.122014 0.163188 0.314530 -1.879543 -0.062500 0 0 0 0 0 0 4 540326
-0.006978 0.006798 0.122023 0.019478 0.424331 -2.120774 -0.062500 0 0 0 0 0 0 4 541372
-0.006979 0.006786 0.122026 -0.012242 0.279506 -2.075504 -0.062500 0 0 0 0 0 0 4 542358
-0.006993 0.006765 0.122017 0.144067 0.371763 -1.902731 -0.062500 0 0 0 0 0 0 4 543387
-0.006999 0.006755 0.122014 0.076969 0.243414 -1.959545 -0.062500 0 0 0 0 0 0 4 544364
-0.007003 0.006750 0.122012 0.026793 0.163561 -1.991750 -0.062500 0 0 0 0 0 0 4 545402
-0.007005 0.006747 0.122012 -0.000709 0.122664 -2.004456 -0.062500 0 0 0 0 0 0 4 546355
-0.007014 0.006715 0.122014 0.091041 0.510492 -2.036936 -0.062500 0 0 0 0 0 0 4 547331
-0.007018 0.006698 0.122014 0.040562 0.337752 -2.025163 -0.062500 0 0 0 0 0 0 4 548346
-0.007020 0.006690 0.122015 0.006197 0.214351 -2.018735 -0.062500 0 0 0 0 0 0 4 549380
-0.007034 0.006672 0.122005 0.154916 0.334945 -1.872377 -0.062500 0 0 0 0 0 0 4 550348
-0.007042 0.006663 0.122001 0.082962 0.223897 -1.940234 -0.062500 0 0 0 0 0 0 4 551332
-0.007045 0.006658 0.122000 0.029983 0.153124 -1.976524 -0.062500 0 0 0 0 0 0 4 552371
-0.007060 0.006642 0.121989 0.167536 0.303921 -1.846743 -0.062500 0 0 0 0 0 0 4 553366
-0.007068 0.006634 0.121985 0.089547 0.208170 -1.920745 -0.062500 0 0 0 0 0 0 4 554347
-0.007067 0.006613 0.121996 -0.027336 0.366309 -2.130465 -0.062500 0 0 0 0 0 0 4 555330
-0.007079 0.006587 0.121989 0.117119 0.414660 -1.919357 -0.062500 0 0 0 0 0 0 4 556348
-0.007085 0.006575 0.121987 0.056158 0.256658 -1.950152 -0.062500 0 0 0 0 0 0 4 557490
-0.007089 0.006569 0.121986 0.010307 0.159557 -1.971849 -0.062500 0 0 0 0 0 0 4 558350
-0.007103 0.006552 0.121976 0.151690 0.296495 -1.836387 -0.062500 0 0 0 0 0 0 4 559331
[truncated: 35,578,055 more chars]
