# Supplementary material for: Increasing Patient Engagement in Rehabilitation Exercises Using Computer-Based Citizen Science
Source: PLoS One. 2015 Mar 20;10(3):e0117013. doi: 10.1371/journal.pone.0117013 (PMC4368773; doi:10.1371/journal.pone.0117013)
Supplement: S3 Dataset — (ZIP) [file pone.0117013.s003.zip › Dataset_S3/H22/H22_without.dat]

-0.007217 -0.021300 0.170254 -1.482425 0.582402 -4.970494 -0.000000 1 0 0 0 0 0 0 844
-0.007172 -0.021310 0.170464 -0.722571 0.198502 -3.260384 -0.000031 1 0 0 0 0 0 0 1845
-0.007147 -0.021283 0.170664 -0.399397 -0.305008 -2.967336 -0.000062 1 0 0 0 0 0 0 2817
-0.007133 -0.021265 0.170782 -0.214073 -0.231377 -1.907278 -0.000093 1 0 0 0 0 0 0 3831
-0.007108 -0.021220 0.171015 -0.332108 -0.578836 -3.313216 -0.000125 1 0 0 0 0 0 0 4847
-0.007139 -0.021182 0.171132 0.376850 -0.495863 -1.972243 -0.000156 1 0 0 0 0 0 0 5830
-0.007184 -0.021114 0.171327 0.642965 -0.876837 -2.867692 -0.000187 1 0 0 0 0 0 0 6818
-0.007214 -0.021058 0.171432 0.473252 -0.743122 -1.813689 -0.000218 1 0 0 0 0 0 0 7831
-0.007265 -0.021003 0.171547 0.728139 -0.722649 -1.873778 -0.000249 1 0 0 0 0 0 0 8825
-0.007336 -0.020923 0.171667 1.017855 -1.017666 -1.953733 -0.000281 1 0 0 0 0 0 0 9830
-0.007410 -0.020856 0.171775 1.080343 -0.879750 -1.833098 -0.000312 1 0 0 0 0 0 0 10840
-0.007476 -0.020820 0.171864 1.001107 -0.455662 -1.598561 -0.000343 1 0 0 0 0 0 0 11813
-0.007535 -0.020761 0.171951 0.899708 -0.695221 -1.586142 -0.000380 1 0 0 0 0 0 0 13016
-0.007593 -0.020693 0.172024 0.870866 -0.833544 -1.411447 -0.000406 1 0 0 0 0 0 0 13820
-0.007621 -0.020653 0.172073 0.487089 -0.468594 -1.103471 -0.000439 1 0 0 0 0 0 0 14902
-0.007634 -0.020629 0.172110 0.253168 -0.222513 -0.945472 -0.000470 1 0 0 0 0 0 0 15884
-0.007648 -0.020591 0.172140 0.257029 -0.371009 -0.869969 -0.000502 1 0 0 0 0 0 0 16899
-0.007622 -0.020561 0.172159 -0.271190 -0.258321 -0.733001 -0.000532 1 0 0 0 0 0 0 17884
-0.007589 -0.020554 0.172164 -0.417400 0.041869 -0.557872 -0.000562 1 0 0 0 0 0 0 18826
-0.007561 -0.020535 0.172160 -0.354762 -0.059682 -0.463678 -0.000593 1 0 0 0 0 0 0 19817
-0.007505 -0.020542 0.172150 -0.708472 0.266469 -0.386019 -0.000624 1 0 0 0 0 0 0 20827
-0.007445 -0.020539 0.172136 -0.798563 0.186095 -0.344416 -0.000655 1 0 0 0 0 0 0 21816
-0.007383 -0.020532 0.172119 -0.835303 0.129916 -0.339446 -0.000691 1 0 0 0 0 0 0 22952
-0.007320 -0.020523 0.172101 -0.853515 0.103519 -0.344622 -0.000718 1 0 0 0 0 0 0 23816
-0.007276 -0.020504 0.172088 -0.591048 -0.005740 -0.419467 -0.000750 1 0 0 0 0 0 0 24838
-0.007232 -0.020467 0.172070 -0.571038 -0.237230 -0.454937 -0.000842 1 0 0 0 0 0 0 27774
-0.007185 -0.020418 0.172065 -0.606153 -0.411219 -0.610777 -0.000844 1 0 0 0 0 0 0 27862
-0.007128 -0.020350 0.172046 -0.741216 -0.665951 -0.475859 -0.000875 1 0 0 0 0 0 0 28834
-0.007087 -0.020302 0.172032 -0.530018 -0.409716 -0.568135 -0.000938 1 0 0 0 0 0 0 30872
-0.007054 -0.020228 0.172013 -0.417163 -0.729711 -0.539286 -0.000968 1 0 0 0 0 0 0 31807
-0.006991 -0.020168 0.172002 -0.785284 -0.559084 -0.668180 -0.000999 1 0 0 0 0 0 0 32826
-0.006948 -0.020124 0.171992 -0.563419 -0.329234 -0.703727 -0.001031 1 0 0 0 0 0 0 33834
-0.006905 -0.020110 0.171982 -0.535699 0.096369 -0.743523 -0.001062 1 0 0 0 0 0 0 34827
-0.006838 -0.020080 0.171976 -0.850575 -0.060979 -0.815376 -0.001093 1 0 0 0 0 0 0 35830
-0.006784 -0.020073 0.171969 -0.718174 0.230264 -0.828574 -0.001125 1 0 0 0 0 0 0 36832
-0.006701 -0.020069 0.171965 -1.068915 0.304655 -0.895851 -0.001156 1 0 0 0 0 0 0 37825
-0.006635 -0.020036 0.171965 -0.888315 -0.056150 -0.991187 -0.001187 1 0 0 0 0 0 0 38829
-0.006581 -0.020027 0.171961 -0.710927 0.230893 -0.958153 -0.001217 1 0 0 0 0 0 0 39802
-0.006519 -0.020014 0.171963 -0.788041 0.214719 -1.057579 -0.001250 1 0 0 0 0 0 0 40836
-0.006464 -0.019976 0.171967 -0.717538 -0.101818 -1.114375 -0.001281 1 0 0 0 0 0 0 41827
-0.006411 -0.019926 0.171971 -0.670848 -0.288345 -1.154824 -0.001312 1 0 0 0 0 0 0 42839
-0.006372 -0.019884 0.171982 -0.496726 -0.189201 -1.260105 -0.001343 1 0 0 0 0 0 0 43832
-0.006327 -0.019831 0.171989 -0.541636 -0.312297 -1.258156 -0.001375 1 0 0 0 0 0 0 44831
-0.006301 -0.019765 0.172000 -0.305195 -0.485740 -1.323730 -0.001406 1 0 0 0 0 0 0 45835
-0.006288 -0.019732 0.172006 -0.108297 -0.074283 -1.278380 -0.001437 1 0 0 0 0 0 0 46821
-0.006248 -0.019706 0.172012 -0.449429 0.073957 -1.311060 -0.001468 1 0 0 0 0 0 0 47831
-0.006214 -0.019676 0.172023 -0.390595 0.045812 -1.403616 -0.001499 1 0 0 0 0 0 0 48824
-0.006163 -0.019652 0.172032 -0.608952 0.123280 -1.411454 -0.001535 1 0 0 0 0 0 0 49958
-0.006117 -0.019647 0.172032 -0.568967 0.391305 -1.313275 -0.001566 1 0 0 0 0 0 0 50957
-0.006080 -0.019628 0.172040 -0.437820 0.242550 -1.433655 -0.001593 1 0 0 0 0 0 0 51831
-0.006037 -0.019586 0.172046 -0.508516 -0.052780 -1.450596 -0.001628 1 0 0 0 0 0 0 52935
-0.005995 -0.019573 0.172045 -0.505878 0.289664 -1.371478 -0.001660 1 0 0 0 0 0 0 53960
-0.005960 -0.019550 0.172052 -0.403856 0.204395 -1.505240 -0.001691 1 0 0 0 0 0 0 54958
-0.005918 -0.019506 0.172059 -0.490889 -0.059065 -1.523991 -0.001722 1 0 0 0 0 0 0 55954
-0.005863 -0.019475 0.172065 -0.670480 0.083820 -1.554546 -0.001753 1 0 0 0 0 0 0 56955
-0.005822 -0.019443 0.172076 -0.500852 0.087516 -1.644322 -0.001785 1 0 0 0 0 0 0 57970
-0.005790 -0.019411 0.172076 -0.365174 0.105929 -1.524091 -0.001816 1 0 0 0 0 0 0 58954
-0.005761 -0.019379 0.172084 -0.317995 0.105634 -1.645198 -0.001847 1 0 0 0 0 0 0 59955
-0.005712 -0.019353 0.172092 -0.566781 0.201709 -1.672398 -0.001878 1 0 0 0 0 0 0 60955
-0.005684 -0.019301 0.172102 -0.324583 -0.127333 -1.740855 -0.001910 1 0 0 0 0 0 0 61956
-0.005635 -0.019265 0.172111 -0.559698 0.062315 -1.743991 -0.001940 1 0 0 0 0 0 0 62926
-0.005590 -0.019255 0.172110 -0.538895 0.413298 -1.645671 -0.001968 1 0 0 0 0 0 0 63826
-0.005554 -0.019233 0.172118 -0.418094 0.311556 -1.773608 -0.002003 1 0 0 0 0 0 0 64950
-0.005511 -0.019190 0.172124 -0.496591 0.036517 -1.787039 -0.002035 1 0 0 0 0 0 0 65957
-0.005456 -0.019159 0.172131 -0.671029 0.173260 -1.815120 -0.002066 1 0 0 0 0 0 0 66953
-0.005428 -0.019143 0.172134 -0.324181 0.391360 -1.797299 -0.002097 1 0 0 0 0 0 0 67939
-0.005389 -0.019103 0.172137 -0.434796 0.110682 -1.828970 -0.002128 1 0 0 0 0 0 0 68941
-0.005356 -0.019067 0.172147 -0.365818 0.128595 -1.936331 -0.002160 1 0 0 0 0 0 0 69953
-0.005315 -0.019016 0.172154 -0.469987 -0.040719 -1.934615 -0.002193 1 0 0 0 0 0 0 71024
-0.005294 -0.018991 0.172158 -0.208969 0.272963 -1.909637 -0.002224 1 0 0 0 0 0 0 72021
-0.005259 -0.018946 0.172161 -0.375465 0.064222 -1.936957 -0.002255 1 0 0 0 0 0 0 72997
-0.005228 -0.018907 0.172171 -0.335203 0.121545 -2.044114 -0.002288 1 0 0 0 0 0 0 74051
-0.005191 -0.018895 0.172171 -0.399079 0.480633 -1.948800 -0.002319 1 0 0 0 0 0 0 75049
-0.005148 -0.018857 0.172174 -0.497346 0.193560 -1.990564 -0.002349 1 0 0 0 0 0 0 76006
-0.005105 -0.018845 0.172170 -0.497427 0.515014 -1.941335 -0.002380 1 0 0 0 0 0 0 77006
-0.005080 -0.018800 0.172175 -0.276361 0.123313 -2.075893 -0.002412 1 0 0 0 0 0 0 78027
-0.005046 -0.018785 0.172173 -0.358759 0.476727 -2.015547 -0.002443 1 0 0 0 0 0 0 79026
-0.004995 -0.018768 0.172175 -0.596178 0.499503 -2.091261 -0.002474 1 0 0 0 0 0 0 79999
-0.004978 -0.018737 0.172175 -0.166449 0.324816 -2.092523 -0.002506 1 0 0 0 0 0 0 81025
-0.004958 -0.018707 0.172169 -0.169799 0.320536 -2.039483 -0.002537 1 0 0 0 0 0 0 82029
-0.004948 -0.018692 0.172166 -0.040082 0.529561 -2.098211 -0.002568 1 0 0 0 0 0 0 83020
-0.004918 -0.018653 0.172167 -0.290615 0.243784 -2.174072 -0.002599 1 0 0 0 0 0 0 84004
-0.004911 -0.018611 0.172166 0.001716 0.183657 -2.184831 -0.002630 1 0 0 0 0 0 0 85020
-0.004887 -0.018597 0.172160 -0.202025 0.555797 -2.153131 -0.002662 1 0 0 0 0 0 0 86036
-0.004863 -0.018576 0.172152 -0.221411 0.495979 -2.130152 -0.002693 1 0 0 0 0 0 0 87019
-0.004839 -0.018550 0.172142 -0.223685 0.446752 -2.130211 -0.002724 1 0 0 0 0 0 0 88004
-0.004806 -0.018545 0.172132 -0.342898 0.717883 -2.159668 -0.002755 1 0 0 0 0 0 0 89019
-0.004798 -0.018521 0.172127 -0.022126 0.497789 -2.235605 -0.002787 1 0 0 0 0 0 0 90034
-0.004782 -0.018494 0.172118 -0.095900 0.448556 -2.225069 -0.002816 1 0 0 0 0 0 0 90951
-0.004753 -0.018488 0.172109 -0.275204 0.728757 -2.244197 -0.002847 1 0 0 0 0 0 0 91937
-0.004727 -0.018471 0.172099 -0.261175 0.610774 -2.252095 -0.002878 1 0 0 0 0 0 0 92948
-0.004701 -0.018447 0.172088 -0.244315 0.528826 -2.263910 -0.002905 1 0 0 0 0 0 0 93814
-0.004676 -0.018421 0.172076 -0.234876 0.491245 -2.287745 -0.002941 1 0 0 0 0 0 0 94949
-0.004652 -0.018393 0.172065 -0.230375 0.475356 -2.310301 -0.002972 1 0 0 0 0 0 0 95939
-0.004627 -0.018364 0.172053 -0.228186 0.471359 -2.334428 -0.003003 1 0 0 0 0 0 0 96944
-0.004603 -0.018335 0.172042 -0.227320 0.473104 -2.359138 -0.003035 1 0 0 0 0 0 0 97949
-0.004569 -0.018329 0.172031 -0.344837 0.771434 -2.400257 -0.003065 1 0 0 0 0 0 0 98939
-0.004540 -0.018311 0.172020 -0.297628 0.660365 -2.418757 -0.003097 1 0 0 0 0 0 0 99954
-0.004535 -0.018280 0.172014 0.010903 0.486709 -2.502909 -0.003129 1 0 0 0 0 0 0 100964
-0.004520 -0.018249 0.172004 -0.079255 0.482735 -2.495020 -0.003155 1 0 0 0 0 0 0 101818
-0.004500 -0.018219 0.171994 -0.149452 0.494752 -2.500647 -0.003187 1 0 0 0 0 0 0 102823
-0.004478 -0.018190 0.171983 -0.187456 0.507137 -2.518886 -0.003222 1 0 0 0 0 0 0 103941
-0.004454 -0.018160 0.171971 -0.207096 0.516871 -2.539149 -0.003253 1 0 0 0 0 0 0 104941
-0.004430 -0.018130 0.171959 -0.217229 0.525675 -2.562283 -0.003285 1 0 0 0 0 0 0 105955
-0.004397 -0.018123 0.171949 -0.339962 0.828076 -2.602879 -0.003315 1 0 0 0 0 0 0 106936
-0.004368 -0.018105 0.171938 -0.295910 0.718390 -2.620572 -0.003347 1 0 0 0 0 0 0 107949
-0.004341 -0.018081 0.171926 -0.263771 0.640899 -2.640357 -0.003378 1 0 0 0 0 0 0 108947
-0.004316 -0.018054 0.171914 -0.247116 0.603325 -2.662636 -0.003409 1 0 0 0 0 0 0 109945
-0.004290 -0.018026 0.171903 -0.238954 0.587867 -2.686361 -0.003441 1 0 0 0 0 0 0 110946
-0.004257 -0.018020 0.171892 -0.352173 0.878695 -2.728123 -0.003472 1 0 0 0 0 0 0 111944
-0.004227 -0.018002 0.171881 -0.303795 0.762548 -2.745498 -0.003503 1 0 0 0 0 0 0 112944
-0.004221 -0.017971 0.171874 0.006089 0.587261 -2.830517 -0.003535 1 0 0 0 0 0 0 113965
-0.004206 -0.017940 0.171864 -0.084373 0.581468 -2.822067 -0.003562 1 0 0 0 0 0 0 114829
-0.004186 -0.017910 0.171854 -0.154877 0.593213 -2.829792 -0.003597 1 0 0 0 0 0 0 115937
-0.004164 -0.017880 0.171842 -0.193323 0.603888 -2.845181 -0.003629 1 0 0 0 0 0 0 116958
-0.004161 -0.017843 0.171835 0.062711 0.518540 -2.930154 -0.003660 1 0 0 0 0 0 0 117959
-0.004148 -0.017809 0.171826 -0.055929 0.561315 -2.925120 -0.003691 1 0 0 0 0 0 0 118949
-0.004129 -0.017777 0.171815 -0.140803 0.595800 -2.929943 -0.003722 1 0 0 0 0 0 0 119942
-0.004107 -0.017746 0.171803 -0.186413 0.618316 -2.945064 -0.003753 1 0 0 0 0 0 0 120953
-0.004074 -0.017739 0.171793 -0.326551 0.929260 -2.983672 -0.003785 1 0 0 0 0 0 0 121960
-0.004067 -0.017713 0.171786 -0.015898 0.728331 -3.063675 -0.003816 1 0 0 0 0 0 0 122956
-0.004042 -0.017707 0.171778 -0.213563 0.982635 -3.073117 -0.003847 1 0 0 0 0 0 0 123954
-0.004017 -0.017689 0.171768 -0.232540 0.854629 -3.068175 -0.003878 1 0 0 0 0 0 0 124954
-0.003992 -0.017665 0.171757 -0.234911 0.769283 -3.076612 -0.003910 1 0 0 0 0 0 0 125953
-0.003958 -0.017661 0.171747 -0.352172 1.024219 -3.112077 -0.003941 1 0 0 0 0 0 0 126955
-0.003950 -0.017637 0.171740 -0.030229 0.795118 -3.190844 -0.003972 1 0 0 0 0 0 0 127954
-0.003925 -0.017632 0.171732 -0.222204 1.035464 -3.199547 -0.004003 1 0 0 0 0 0 0 128954
-0.003899 -0.017614 0.171722 -0.238664 0.900070 -3.193968 -0.004035 1 0 0 0 0 0 0 129955
-0.003896 -0.017583 0.171716 0.036861 0.717145 -3.267719 -0.004066 1 0 0 0 0 0 0 130947
-0.003881 -0.017553 0.171706 -0.072079 0.708130 -3.256031 -0.004096 1 0 0 0 0 0 0 131927
-0.003883 -0.017515 0.171700 0.124620 0.623033 -3.324115 -0.004128 1 0 0 0 0 0 0 132941
-0.003883 -0.017496 0.171697 0.133933 0.869680 -3.394907 -0.004160 1 0 0 0 0 0 0 133952
-0.003885 -0.017488 0.171682 0.147657 1.040171 -3.254887 -0.004190 1 0 0 0 0 0 0 134925
-0.003894 -0.017462 0.171673 0.252285 0.828763 -3.353148 -0.004222 1 0 0 0 0 0 0 135941
-0.003908 -0.017427 0.171667 0.316712 0.691889 -3.427827 -0.004253 1 0 0 0 0 0 0 136942
-0.003893 -0.017417 0.171659 -0.041360 1.011322 -3.431655 -0.004284 1 0 0 0 0 0 0 137947
-0.003908 -0.017406 0.171646 0.310702 1.044406 -3.384722 -0.004316 1 0 0 0 0 0 0 138941
-0.003894 -0.017409 0.171635 -0.030929 1.225761 -3.426815 -0.004347 1 0 0 0 0 0 0 139942
-0.003896 -0.017388 0.171628 0.139164 0.945761 -3.511257 -0.004378 1 0 0 0 0 0 0 140935
-0.003898 -0.017378 0.171610 0.161080 1.081959 -3.401272 -0.004411 1 0 0 0 0 0 0 141991
-0.003886 -0.017359 0.171595 -0.014526 0.968331 -3.449512 -0.004443 1 0 0 0 0 0 0 143028
-0.003894 -0.017367 0.171580 0.219606 1.317773 -3.475410 -0.004474 1 0 0 0 0 0 0 144022
-0.003885 -0.017356 0.171567 0.029595 1.114597 -3.517142 -0.004505 1 0 0 0 0 0 0 144998
-0.003903 -0.017345 0.171551 0.360265 1.103659 -3.514416 -0.004537 1 0 0 0 0 0 0 146012
-0.003899 -0.017325 0.171536 0.113031 0.985831 -3.560324 -0.004568 1 0 0 0 0 0 0 147026
-0.003920 -0.017309 0.171520 0.404878 1.043742 -3.560831 -0.004600 1 0 0 0 0 0 0 148045
-0.003939 -0.017279 0.171511 0.415183 0.869262 -3.673955 -0.004631 1 0 0 0 0 0 0 149031
-0.003958 -0.017243 0.171491 0.425700 0.775177 -3.560304 -0.004662 1 0 0 0 0 0 0 150041
-0.003990 -0.017220 0.171471 0.592984 0.940350 -3.586918 -0.004693 1 0 0 0 0 0 0 151032
-0.003993 -0.017193 0.171456 0.237546 0.920699 -3.656873 -0.004724 1 0 0 0 0 0 0 152020
-0.004017 -0.017175 0.171439 0.473844 1.027497 -3.669036 -0.004755 1 0 0 0 0 0 0 153004
-0.004030 -0.017167 0.171416 0.356640 1.189889 -3.618464 -0.004787 1 0 0 0 0 0 0 154019
-0.004059 -0.017159 0.171396 0.552800 1.195763 -3.665571 -0.004817 1 0 0 0 0 0 0 155002
-0.004075 -0.017156 0.171371 0.400032 1.286463 -3.640645 -0.004849 1 0 0 0 0 0 0 156017
-0.004083 -0.017157 0.171345 0.298267 1.346433 -3.634479 -0.004880 1 0 0 0 0 0 0 157001
-0.004088 -0.017160 0.171318 0.245014 1.383117 -3.643886 -0.004912 1 0 0 0 0 0 0 158022
-0.004114 -0.017157 0.171281 0.514296 1.326585 -3.533419 -0.004942 1 0 0 0 0 0 0 159001
-0.004114 -0.017142 0.171257 0.203455 1.160405 -3.711703 -0.004974 1 0 0 0 0 0 0 160016
-0.004129 -0.017153 0.171222 0.364650 1.497040 -3.619746 -0.005005 1 0 0 0 0 0 0 161001
-0.004167 -0.017131 0.171195 0.693151 1.106969 -3.719757 -0.005037 1 0 0 0 0 0 0 162019
-0.004188 -0.017122 0.171167 0.490287 1.245941 -3.747102 -0.005068 1 0 0 0 0 0 0 163023
-0.004207 -0.017097 0.171137 0.468920 1.053361 -3.746547 -0.005099 1 0 0 0 0 0 0 164002
-0.004218 -0.017086 0.171109 0.350694 1.233468 -3.778085 -0.005130 1 0 0 0 0 0 0 165017
-0.004247 -0.017077 0.171070 0.578228 1.274007 -3.679582 -0.005162 1 0 0 0 0 0 0 166040
-0.004271 -0.017052 0.171036 0.541300 1.078244 -3.736274 -0.005193 1 0 0 0 0 0 0 167017
-0.004293 -0.017019 0.171003 0.509496 0.958680 -3.783684 -0.005224 1 0 0 0 0 0 0 168002
-0.004297 -0.017029 0.170959 0.276858 1.509737 -3.668924 -0.005255 1 0 0 0 0 0 0 169017
-0.004308 -0.017013 0.170922 0.353994 1.245866 -3.761125 -0.005287 1 0 0 0 0 0 0 170033
-0.004324 -0.016985 0.170887 0.414287 1.058216 -3.828961 -0.005318 1 0 0 0 0 0 0 171018
-0.004325 -0.016997 0.170843 0.231000 1.571013 -3.723170 -0.005349 1 0 0 0 0 0 0 172001
-0.004335 -0.016982 0.170805 0.333687 1.287229 -3.820100 -0.005380 1 0 0 0 0 0 0 173017
-0.004342 -0.016978 0.170757 0.306193 1.400861 -3.717102 -0.005412 1 0 0 0 0 0 0 174035
-0.004368 -0.016973 0.170710 0.565133 1.398728 -3.727381 -0.005441 1 0 0 0 0 0 0 174945
-0.004370 -0.016957 0.170665 0.261455 1.269124 -3.788229 -0.005472 1 0 0 0 0 0 0 175936
-0.004394 -0.016945 0.170619 0.529569 1.317970 -3.792809 -0.005503 1 0 0 0 0 0 0 176945
-0.004408 -0.016943 0.170567 0.425682 1.450275 -3.734267 -0.005534 1 0 0 0 0 0 0 177947
-0.004416 -0.016945 0.170512 0.349545 1.533995 -3.709485 -0.005566 1 0 0 0 0 0 0 178950
-0.004444 -0.016943 0.170461 0.591969 1.490059 -3.774399 -0.005597 1 0 0 0 0 0 0 179943
-0.004460 -0.016945 0.170406 0.461633 1.553209 -3.754412 -0.005628 1 0 0 0 0 0 0 180955
-0.004478 -0.016927 0.170348 0.488407 1.295995 -3.724092 -0.005660 1 0 0 0 0 0 0 181956
-0.004489 -0.016921 0.170290 0.394640 1.444402 -3.740158 -0.005691 1 0 0 0 0 0 0 182949
-0.004505 -0.016899 0.170230 0.454831 1.246793 -3.734862 -0.005722 1 0 0 0 0 0 0 183952
-0.004536 -0.016884 0.170176 0.663345 1.333706 -3.832073 -0.005753 1 0 0 0 0 0 0 184941
-0.004563 -0.016857 0.170118 0.622713 1.184788 -3.804457 -0.005785 1 0 0 0 0 0 0 185979
-0.004565 -0.016830 0.170052 0.304096 1.186563 -3.722294 -0.005816 1 0 0 0 0 0 0 186952
-0.004576 -0.016798 0.169989 0.397405 1.108184 -3.752689 -0.005847 1 0 0 0 0 0 0 187937
-0.004598 -0.016802 0.169919 0.536347 1.583575 -3.698163 -0.005877 1 0 0 0 0 0 0 188924
-0.004597 -0.016791 0.169848 0.266035 1.450763 -3.688293 -0.005909 1 0 0 0 0 0 0 189937
-0.004621 -0.016783 0.169773 0.563796 1.475439 -3.651625 -0.005941 1 0 0 0 0 0 0 190948
-0.004622 -0.016766 0.169699 0.289919 1.375733 -3.678729 -0.005972 1 0 0 0 0 0 0 191953
-0.004625 -0.016762 0.169617 0.293016 1.533492 -3.592490 -0.006003 1 0 0 0 0 0 0 192953
-0.004650 -0.016757 0.169536 0.593933 1.548346 -3.617727 -0.006035 1 0 0 0 0 0 0 193954
-0.004666 -0.016759 0.169451 0.491541 1.643082 -3.572801 -0.006066 1 0 0 0 0 0 0 194951
-0.004685 -0.016741 0.169361 0.532394 1.398580 -3.524531 -0.006097 1 0 0 0 0 0 0 195951
-0.004718 -0.016729 0.169276 0.731888 1.464317 -3.601808 -0.006128 1 0 0 0 0 0 0 196949
-0.004746 -0.016704 0.169186 0.684146 1.301061 -3.556656 -0.006160 1 0 0 0 0 0 0 197960
-0.004772 -0.016672 0.169094 0.646065 1.202857 -3.531935 -0.006191 1 0 0 0 0 0 0 198958
-0.004787 -0.016661 0.169002 0.508994 1.460961 -3.553173 -0.006222 1 0 0 0 0 0 0 199954
-0.004784 -0.016642 0.168903 0.259295 1.407509 -3.472272 -0.006253 1 0 0 0 0 0 0 200940
-0.004793 -0.016614 0.168806 0.402136 1.275672 -3.500689 -0.006285 1 0 0 0 0 0 0 201954
-0.004809 -0.016580 0.168709 0.502031 1.198610 -3.524801 -0.006316 1 0 0 0 0 0 0 202944
-0.004820 -0.016567 0.168598 0.452550 1.467634 -3.357259 -0.006347 1 0 0 0 0 0 0 203951
-0.004805 -0.016572 0.168492 0.114064 1.733838 -3.406835 -0.006378 1 0 0 0 0 0 0 204949
-0.004823 -0.016572 0.168382 0.504041 1.698438 -3.375366 -0.006410 1 0 0 0 0 0 0 205953
-0.004821 -0.016559 0.168273 0.282891 1.541614 -3.399526 -0.006440 1 0 0 0 0 0 0 206923
-0.004823 -0.016557 0.168156 0.315064 1.666570 -3.304608 -0.006472 1 0 0 0 0 0 0 207950
-0.004821 -0.016520 0.168041 0.276972 1.229171 -3.335403 -0.006503 1 0 0 0 0 0 0 208952
-0.004823 -0.016505 0.167920 0.320288 1.484276 -3.275454 -0.006535 1 0 0 0 0 0 0 209951
-0.004836 -0.016478 0.167794 0.465635 1.353910 -3.210452 -0.006566 1 0 0 0 0 0 0 210941
-0.004845 -0.016468 0.167668 0.433929 1.576009 -3.209469 -0.006597 1 0 0 0 0 0 0 211950
-0.004847 -0.016427 0.167548 0.339527 1.190522 -3.297786 -0.006628 1 0 0 0 0 0 0 212949
-0.004859 -0.016386 0.167421 0.470791 1.159656 -3.233490 -0.006660 1 0 0 0 0 0 0 213960
-0.004868 -0.016369 0.167294 0.437703 1.475372 -3.228236 -0.006693 1 0 0 0 0 0 0 215033
-0.004871 -0.016323 0.167155 0.354498 1.134836 -3.087435 -0.006724 1 0 0 0 0 0 0 216022
-0.004852 -0.016311 0.167016 0.069638 1.541871 -3.073186 -0.006755 1 0 0 0 0 0 0 216996
-0.004854 -0.016285 0.166879 0.310528 1.403990 -3.114505 -0.006787 1 0 0 0 0 0 0 218012
-0.004844 -0.016258 0.166738 0.178158 1.388590 -3.062371 -0.006817 1 0 0 0 0 0 0 218994
-0.004842 -0.016248 0.166585 0.272053 1.604957 -2.912533 -0.006849 1 0 0 0 0 0 0 220020
-0.004829 -0.016229 0.166435 0.146856 1.526648 -2.946258 -0.006880 1 0 0 0 0 0 0 221003
-0.004803 -0.016230 0.166290 -0.050700 1.781035 -3.007850 -0.006913 1 0 0 0 0 0 0 222045
-0.004799 -0.016205 0.166057 0.230188 1.472121 -1.887896 -0.006944 1 0 0 0 0 0 0 223068
-0.004788 -0.016185 0.165943 0.148306 1.523845 -3.322809 -0.006975 1 0 0 0 0 0 0 224028
-0.004748 -0.016167 0.165804 -0.223791 1.543858 -3.147692 -0.007006 1 0 0 0 0 0 0 225021
-0.004740 -0.016135 0.165648 0.149029 1.378552 -2.901483 -0.007037 1 0 0 0 0 0 0 226031
-0.004728 -0.016060 0.165419 0.140108 0.798588 -1.944420 -0.007069 1 0 0 0 0 0 0 227063
-0.004714 -0.016032 0.165304 0.115186 1.351169 -3.333665 -0.007099 1 0 0 0 0 0 0 228015
-0.004719 -0.015994 0.165157 0.353961 1.281763 -3.058571 -0.007130 1 0 0 0 0 0 0 228994
-0.004739 -0.015938 0.164921 0.571346 1.038938 -1.861076 -0.007164 1 0 0 0 0 0 0 230084
-0.004716 -0.015895 0.164794 0.048717 1.191931 -3.185126 -0.007193 1 0 0 0 0 0 0 231034
-0.004717 -0.015849 0.164641 0.290029 1.175090 -2.965585 -0.007224 1 0 0 0 0 0 0 232027
-0.004698 -0.015797 0.164389 0.074025 1.089933 -1.659370 -0.007257 1 0 0 0 0 0 0 233081
-0.004675 -0.015795 0.164252 -0.014439 1.739787 -3.040042 -0.007287 1 0 0 0 0 0 0 234031
-0.004652 -0.015776 0.164087 -0.022568 1.592646 -2.795408 -0.007318 1 0 0 0 0 0 0 235016
-0.004616 -0.015744 0.163825 -0.194850 1.408659 -1.513788 -0.007351 1 0 0 0 0 0 0 236061
-0.004598 -0.015720 0.163683 0.026288 1.508655 -2.946870 -0.007381 1 0 0 0 0 0 0 237021
-0.004569 -0.015715 0.163516 -0.105088 1.755286 -2.771890 -0.007412 1 0 0 0 0 0 0 238017
-0.004528 -0.015692 0.163252 -0.273433 1.558047 -1.477666 -0.007444 1 0 0 0 0 0 0 239064
-0.004509 -0.015669 0.163108 -0.001163 1.550994 -2.917091 -0.007474 1 0 0 0 0 0 0 240016
-0.004489 -0.015595 0.162853 0.008389 0.876055 -1.605946 -0.007507 1 0 0 0 0 0 0 241061
-0.004474 -0.015563 0.162709 0.068856 1.366688 -2.928843 -0.007537 1 0 0 0 0 0 0 242019
-0.004454 -0.015529 0.162536 0.015849 1.374962 -2.678188 -0.007567 1 0 0 0 0 0 0 243002
-0.004466 -0.015436 0.162269 0.433739 0.627924 -1.422903 -0.007601 1 0 0 0 0 0 0 244061
-0.004456 -0.015401 0.162122 0.179521 1.301689 -2.862459 -0.007630 1 0 0 0 0 0 0 245000
-0.004442 -0.015317 0.161862 0.101440 0.717943 -1.518748 -0.007663 1 0 0 0 0 0 0 246073
-0.004404 -0.015289 0.161708 -0.212299 1.404384 -2.774560 -0.007690 1 0 0 0 0 0 0 246934
-0.004378 -0.015270 0.161433 -0.096635 1.597788 -1.304296 -0.007722 1 0 0 0 0 0 0 247948
-0.004370 -0.015223 0.161279 0.145546 1.241313 -2.743023 -0.007753 1 0 0 0 0 0 0 248944
-0.004343 -0.015164 0.161017 -0.064153 1.061983 -1.460885 -0.007785 1 0 0 0 0 0 0 249969
-0.004318 -0.015156 0.160851 -0.074620 1.708316 -2.587412 -0.007816 1 0 0 0 0 0 0 250944
-0.004279 -0.015127 0.160580 -0.258446 1.508116 -1.312605 -0.007847 1 0 0 0 0 0 0 251947
-0.004268 -0.015077 0.160425 0.089798 1.210111 -2.700116 -0.007878 1 0 0 0 0 0 0 252944
-0.004227 -0.015050 0.160134 -0.266956 1.483478 -1.065126 -0.007910 1 0 0 0 0 0 0 253958
-0.004216 -0.015000 0.159975 0.078853 1.215986 -2.612164 -0.007941 1 0 0 0 0 0 0 254943
-0.004200 -0.014903 0.159700 0.048189 0.561211 -1.240513 -0.007972 1 0 0 0 0 0 0 255963
-0.004176 -0.014887 0.159529 -0.057763 1.570426 -2.455389 -0.008003 1 0 0 0 0 0 0 256949
-0.004149 -0.014815 0.159245 -0.096206 0.939252 -1.088682 -0.008035 1 0 0 0 0 0 0 257971
-0.004132 -0.014780 0.159067 0.011485 1.346399 -2.338449 -0.008065 1 0 0 0 0 0 0 258935
-0.004111 -0.014693 0.158777 -0.030525 0.719473 -0.986009 -0.008097 1 0 0 0 0 0 0 259963
-0.004094 -0.014657 0.158619 0.019916 1.313509 -2.564412 -0.008128 1 0 0 0 0 0 0 260944
-0.004060 -0.014601 0.158316 -0.190050 1.128853 -0.808800 -0.008161 1 0 0 0 0 0 0 261981
-0.004049 -0.014546 0.158151 0.081609 1.106349 -2.434494 -0.008191 1 0 0 0 0 0 0 262955
-0.003986 -0.014488 0.157862 -0.580081 1.075142 -0.969135 -0.008222 1 0 0 0 0 0 0 263949
-0.003985 -0.014447 0.157687 0.160240 1.297485 -2.308257 -0.008253 1 0 0 0 0 0 0 264954
-0.003928 -0.014401 0.157391 -0.486532 1.245759 -0.841418 -0.008285 1 0 0 0 0 0 0 265969
-0.003914 -0.014346 0.157225 -0.013849 1.129444 -2.380988 -0.008315 1 0 0 0 0 0 0 266921
-0.003893 -0.014243 0.156938 -0.036624 0.477325 -0.936463 -0.008347 1 0 0 0 0 0 0 267962
-0.003868 -0.014224 0.156758 -0.109011 1.523575 -2.193999 -0.008378 1 0 0 0 0 0 0 268951
-0.003840 -0.014148 0.156461 -0.155132 0.879170 -0.767742 -0.008410 1 0 0 0 0 0 0 269964
-0.003829 -0.014088 0.156292 0.069186 1.017439 -2.297887 -0.008441 1 0 0 0 0 0 0 270951
-0.003800 -0.014013 0.155975 -0.156045 0.840647 -0.488887 -0.008472 1 0 0 0 0 0 0 271963
-0.003781 -0.013978 0.155807 -0.046146 1.332321 -2.253943 -0.008503 1 0 0 0 0 0 0 272940
-0.003757 -0.013887 0.155515 -0.098392 0.666516 -0.788980 -0.008535 1 0 0 0 0 0 0 273973
-0.003747 -0.013824 0.155345 0.073724 0.950777 -2.229863 -0.008566 1 0 0 0 0 0 0 274955
-0.003729 -0.013713 0.155050 -0.003837 0.350415 -0.725840 -0.008598 1 0 0 0 0 0 0 275968
-0.003689 -0.013677 0.154876 -0.309967 1.257599 -2.139841 -0.008627 1 0 0 0 0 0 0 276922
-0.003650 -0.013586 0.154577 -0.342043 0.634862 -0.639330 -0.008660 1 0 0 0 0 0 0 277965
-0.003629 -0.013546 0.154409 -0.104991 1.246269 -2.186593 -0.008691 1 0 0 0 0 0 0 278949
-0.003603 -0.013452 0.154113 -0.144698 0.593131 -0.653099 -0.008722 1 0 0 0 0 0 0 279963
-0.003599 -0.013428 0.153934 0.131190 1.435673 -2.013472 -0.008753 1 0 0 0 0 0 0 280944
-0.003585 -0.013346 0.153630 0.039926 0.764573 -0.501173 -0.008785 1 0 0 0 0 0 0 281962
-0.003568 -0.013308 0.153460 -0.016870 1.269034 -2.082053 -0.008816 1 0 0 0 0 0 0 282949
-0.003545 -0.013214 0.153160 -0.103129 0.596938 -0.533708 -0.008848 1 0 0 0 0 0 0 283964
-0.003527 -0.013174 0.152989 -0.056900 1.219423 -2.050811 -0.008878 1 0 0 0 0 0 0 284948
-0.003488 -0.013114 0.152794 -0.317562 1.019103 -1.877323 -0.008910 1 0 0 0 0 0 0 285956
-0.003449 -0.013005 0.152478 -0.358136 0.366465 -0.254471 -0.008944 1 0 0 0 0 0 0 287064
-0.003458 -0.012933 0.152307 0.268569 0.766147 -1.972346 -0.008974 1 0 0 0 0 0 0 288017
-0.003454 -0.012814 0.152004 0.163094 0.187762 -0.405440 -0.009007 1 0 0 0 0 0 0 289060
-0.003438 -0.012769 0.151830 -0.000505 1.096278 -1.928680 -0.009037 1 0 0 0 0 0 0 290027
-0.003445 -0.012692 0.151624 0.285336 0.769039 -1.641176 -0.009068 1 0 0 0 0 0 0 291007
-0.003428 -0.012607 0.151306 -0.005736 0.627639 -0.129484 -0.009100 1 0 0 0 0 0 0 292042
-0.003433 -0.012563 0.151138 0.246123 1.132920 -1.919341 -0.009131 1 0 0 0 0 0 0 293029
-0.003420 -0.012515 0.150930 0.043845 1.147497 -1.568558 -0.009162 1 0 0 0 0 0 0 294032
-0.003443 -0.012467 0.150606 0.496109 1.141203 0.005401 -0.009194 1 0 0 0 0 0 0 295060
-0.003417 -0.012418 0.150439 -0.099243 1.130517 -1.865993 -0.009224 1 0 0 0 0 0 0 296027
-0.003411 -0.012363 0.150238 0.102549 1.042515 -1.610092 -0.009256 1 0 0 0 0 0 0 297022
-0.003415 -0.012306 0.150024 0.253992 1.004333 -1.384044 -0.009288 1 0 0 0 0 0 0 298051
-0.003407 -0.012200 0.149690 0.109087 0.362689 0.220590 -0.009319 1 0 0 0 0 0 0 299066
-0.003413 -0.012152 0.149517 0.273970 1.044940 -1.705216 -0.009349 1 0 0 0 0 0 0 300020
-0.003386 -0.012087 0.149316 -0.138197 0.892939 -1.510373 -0.009380 1 0 0 0 0 0 0 301017
-0.003379 -0.012025 0.149099 0.086746 0.909031 -1.278993 -0.009412 1 0 0 0 0 0 0 302014
-0.003383 -0.011964 0.148876 0.242810 0.931355 -1.152299 -0.009442 1 0 0 0 0 0 0 302993
-0.003377 -0.011889 0.148661 0.135556 0.742387 -1.227324 -0.009473 1 0 0 0 0 0 0 303992
-0.003381 -0.011823 0.148438 0.252137 0.823800 -1.112610 -0.009505 1 0 0 0 0 0 0 304989
-0.003361 -0.011745 0.148105 -0.048230 0.688133 0.362526 -0.009538 1 0 0 0 0 0 0 306064
-0.003364 -0.011701 0.147930 0.225797 1.111644 -1.535664 -0.009567 1 0 0 0 0 0 0 306991
-0.003372 -0.011649 0.147723 0.318778 1.034414 -1.288700 -0.009598 1 0 0 0 0 0 0 307992
-0.003383 -0.011592 0.147501 0.362046 0.979714 -1.066776 -0.009630 1 0 0 0 0 0 0 308991
-0.003395 -0.011535 0.147274 0.384147 0.955388 -0.947657 -0.009662 1 0 0 0 0 0 0 310030
-0.003407 -0.011477 0.147045 0.395919 0.944242 -0.879500 -0.009693 1 0 0 0 0 0 0 311021
-0.003405 -0.011404 0.146825 0.213343 0.737181 -0.981040 -0.009724 1 0 0 0 0 0 0 312014
-0.003411 -0.011338 0.146597 0.290854 0.806817 -0.874072 -0.009755 1 0 0 0 0 0 0 312999
-0.003420 -0.011275 0.146366 0.347226 0.860450 -0.799653 -0.009787 1 0 0 0 0 0 0 314035
-0.003430 -0.011215 0.146134 0.377792 0.888867 -0.750240 -0.009820 1 0 0 0 0 0 0 315084
-0.003442 -0.011156 0.145900 0.393794 0.901546 -0.710628 -0.009849 1 0 0 0 0 0 0 316018
-0.003440 -0.011082 0.145677 0.214072 0.706594 -0.824921 -0.009880 1 0 0 0 0 0 0 317015
-0.003437 -0.011039 0.145454 0.195621 1.086243 -0.806477 -0.009912 1 0 0 0 0 0 0 318037
-0.003442 -0.010988 0.145223 0.290062 1.018409 -0.691267 -0.009941 1 0 0 0 0 0 0 318942
-0.003437 -0.010918 0.145001 0.160300 0.761194 -0.765921 -0.009972 1 0 0 0 0 0 0 319932
-0.003462 -0.010849 0.144779 0.553327 0.733519 -0.759666 -0.010003 1 0 0 0 0 0 0 320942
-0.003459 -0.010792 0.144566 0.225599 0.901324 -0.858225 -0.010034 1 0 0 0 0 0 0 321939
-0.003463 -0.010735 0.144339 0.290808 0.893032 -0.658369 -0.010066 1 0 0 0 0 0 0 322943
-0.003493 -0.010671 0.144115 0.635901 0.815153 -0.651481 -0.010096 1 0 0 0 0 0 0 323932
-0.003499 -0.010595 0.143893 0.366590 0.636233 -0.673852 -0.010128 1 0 0 0 0 0 0 324941
-0.003523 -0.010545 0.143678 0.567036 0.959534 -0.724462 -0.010159 1 0 0 0 0 0 0 325940
-0.003526 -0.010476 0.143460 0.322714 0.728597 -0.679609 -0.010191 1 0 0 0 0 0 0 326942
-0.003526 -0.010434 0.143236 0.257501 1.070298 -0.577503 -0.010222 1 0 0 0 0 0 0 327934
-0.003539 -0.010364 0.143023 0.426217 0.723061 -0.689772 -0.010253 1 0 0 0 0 0 0 328944
-0.003552 -0.010302 0.142822 0.436976 0.790505 -0.825990 -0.010285 1 0 0 0 0 0 0 329959
-0.003564 -0.010241 0.142597 0.428152 0.805627 -0.517175 -0.010316 1 0 0 0 0 0 0 330943
-0.003576 -0.010184 0.142391 0.431347 0.854930 -0.698276 -0.010347 1 0 0 0 0 0 0 331943
-0.003601 -0.010143 0.142179 0.619284 1.070692 -0.636933 -0.010378 1 0 0 0 0 0 0 332937
-0.003606 -0.010078 0.141962 0.355610 0.771529 -0.525060 -0.010410 1 0 0 0 0 0 0 333956
-0.003613 -0.010019 0.141758 0.380584 0.812202 -0.664724 -0.010440 1 0 0 0 0 0 0 334936
-0.003623 -0.009962 0.141558 0.408634 0.844473 -0.725763 -0.010472 1 0 0 0 0 0 0 335949
-0.003634 -0.009906 0.141361 0.424531 0.857828 -0.736570 -0.010503 1 0 0 0 0 0 0 336937
-0.003644 -0.009851 0.141164 0.433289 0.861825 -0.725676 -0.010535 1 0 0 0 0 0 0 337952
-0.003676 -0.009788 0.140949 0.715379 0.758809 -0.458382 -0.010565 1 0 0 0 0 0 0 338937
-0.003691 -0.009752 0.140752 0.519697 1.101363 -0.650042 -0.010597 1 0 0 0 0 0 0 339948
-0.003711 -0.009685 0.140548 0.570963 0.711757 -0.553031 -0.010628 1 0 0 0 0 0 0 340947
-0.003726 -0.009624 0.140348 0.521617 0.756376 -0.576129 -0.010660 1 0 0 0 0 0 0 341948
-0.003732 -0.009589 0.140157 0.398640 1.094726 -0.673220 -0.010691 1 0 0 0 0 0 0 342948
-0.003741 -0.009544 0.139962 0.418130 0.996812 -0.611086 -0.010722 1 0 0 0 0 0 0 343947
-0.003750 -0.009494 0.139765 0.436926 0.921128 -0.561340 -0.010753 1 0 0 0 0 0 0 344947
-0.003760 -0.009442 0.139567 0.448004 0.879605 -0.524008 -0.010785 1 0 0 0 0 0 0 345948
-0.003792 -0.009383 0.139378 0.737935 0.791206 -0.612158 -0.010816 1 0 0 0 0 0 0 346952
-0.003806 -0.009349 0.139191 0.540069 1.094240 -0.621563 -0.010847 1 0 0 0 0 0 0 347948
-0.003804 -0.009290 0.139009 0.314476 0.794176 -0.664795 -0.010878 1 0 0 0 0 0 0 348956
-0.003830 -0.009228 0.138825 0.653175 0.720694 -0.638009 -0.010910 1 0 0 0 0 0 0 349962
-0.003813 -0.009162 0.138663 0.133091 0.663632 -0.895948 -0.010941 1 0 0 0 0 0 0 350943
-0.003831 -0.009096 0.138488 0.536135 0.647877 -0.726267 -0.010972 1 0 0 0 0 0 0 351947
-0.003838 -0.009058 0.138305 0.436499 1.001315 -0.597827 -0.011003 1 0 0 0 0 0 0 352950
-0.003854 -0.008992 0.138133 0.546570 0.668627 -0.701863 -0.011035 1 0 0 0 0 0 0 353951
-0.003882 -0.008948 0.137961 0.710993 0.926281 -0.691423 -0.011066 1 0 0 0 0 0 0 354949
-0.003900 -0.008899 0.137772 0.614159 0.871151 -0.447496 -0.011097 1 0 0 0 0 0 0 355946
-0.003929 -0.008864 0.137593 0.742970 1.055452 -0.534262 -0.011128 1 0 0 0 0 0 0 356946
-0.003962 -0.008836 0.137418 0.826836 1.164842 -0.573323 -0.011160 1 0 0 0 0 0 0 357948
-0.004005 -0.008790 0.137236 0.961540 0.929942 -0.473593 -0.011191 1 0 0 0 0 0 0 358949
-0.004010 -0.008747 0.137062 0.492146 0.947622 -0.544574 -0.011222 1 0 0 0 0 0 0 359945
-0.004032 -0.008715 0.136889 0.663189 1.091364 -0.536110 -0.011253 1 0 0 0 0 0 0 360947
-0.004055 -0.008652 0.136720 0.699137 0.697950 -0.567983 -0.011285 1 0 0 0 0 0 0 361954
-0.004064 -0.008615 0.136539 0.525795 0.991612 -0.396706 -0.011316 1 0 0 0 0 0 0 362941
-0.004074 -0.008572 0.136374 0.521384 0.938372 -0.573919 -0.011347 1 0 0 0 0 0 0 363947
-0.004091 -0.008504 0.136208 0.613844 0.596373 -0.550775 -0.011378 1 0 0 0 0 0 0 364952
-0.004097 -0.008464 0.136028 0.484348 0.930772 -0.345770 -0.011410 1 0 0 0 0 0 0 365955
-0.004105 -0.008419 0.135864 0.503531 0.900760 -0.509000 -0.011441 1 0 0 0 0 0 0 366947
-0.004128 -0.008386 0.135694 0.700123 1.047268 -0.428114 -0.011472 1 0 0 0 0 0 0 367946
-0.004145 -0.008345 0.135533 0.641105 0.950146 -0.524129 -0.011502 1 0 0 0 0 0 0 368915
-0.004158 -0.008299 0.135376 0.595920 0.879698 -0.561862 -0.011535 1 0 0 0 0 0 0 369962
-0.004183 -0.008266 0.135208 0.751323 1.027296 -0.407924 -0.011568 1 0 0 0 0 0 0 371020
-0.004201 -0.008224 0.135048 0.672016 0.934991 -0.473482 -0.011599 1 0 0 0 0 0 0 372018
-0.004194 -0.008183 0.134882 0.338678 0.931286 -0.376504 -0.011631 1 0 0 0 0 0 0 373024
-0.004209 -0.008152 0.134711 0.598167 1.058441 -0.278056 -0.011661 1 0 0 0 0 0 0 374009
-0.004221 -0.008112 0.134549 0.595441 0.949487 -0.376108 -0.011693 1 0 0 0 0 0 0 375015
-0.004232 -0.008067 0.134391 0.580572 0.872461 -0.414006 -0.011723 1 0 0 0 0 0 0 375989
-0.004236 -0.008041 0.134243 0.487017 1.112140 -0.523311 -0.011755 1 0 0 0 0 0 0 376989
-0.004243 -0.008003 0.134090 0.515973 0.973980 -0.455607 -0.011787 1 0 0 0 0 0 0 378037
-0.004251 -0.007959 0.133936 0.539421 0.878717 -0.405173 -0.011818 1 0 0 0 0 0 0 379024
-0.004280 -0.007907 0.133790 0.829733 0.764406 -0.492639 -0.011849 1 0 0 0 0 0 0 380022
-0.004293 -0.007878 0.133646 0.644312 1.040174 -0.510957 -0.011881 1 0 0 0 0 0 0 381025
-0.004304 -0.007838 0.133494 0.603236 0.929108 -0.395860 -0.011912 1 0 0 0 0 0 0 382036
-0.004314 -0.007793 0.133340 0.589810 0.849263 -0.325954 -0.011943 1 0 0 0 0 0 0 383014
-0.004318 -0.007767 0.133193 0.500933 1.087257 -0.392621 -0.011974 1 0 0 0 0 0 0 383998
-0.004345 -0.007724 0.133050 0.807304 0.888698 -0.428441 -0.012005 1 0 0 0 0 0 0 385012
-0.004362 -0.007678 0.132898 0.723307 0.816472 -0.307836 -0.012037 1 0 0 0 0 0 0 386037
-0.004370 -0.007651 0.132752 0.575990 1.063926 -0.344937 -0.012068 1 0 0 0 0 0 0 387011
-0.004377 -0.007613 0.132600 0.575068 0.934642 -0.244443 -0.012099 1 0 0 0 0 0 0 387997
-0.004400 -0.007586 0.132462 0.775105 1.062539 -0.414743 -0.012130 1 0 0 0 0 0 0 389011
-0.004416 -0.007547 0.132313 0.704731 0.923398 -0.255089 -0.012162 1 0 0 0 0 0 0 390030
-0.004428 -0.007503 0.132159 0.655101 0.835210 -0.157339 -0.012190 1 0 0 0 0 0 0 390939
-0.004440 -0.007459 0.132033 0.646671 0.821508 -0.494944 -0.012221 1 0 0 0 0 0 0 391929
-0.004443 -0.007432 0.131897 0.542279 1.052380 -0.369824 -0.012253 1 0 0 0 0 0 0 392938
-0.004436 -0.007380 0.131759 0.389749 0.733654 -0.330525 -0.012284 1 0 0 0 0 0 0 393940
-0.004451 -0.007346 0.131628 0.668349 0.926845 -0.381298 -0.012315 1 0 0 0 0 0 0 394939
-0.004456 -0.007325 0.131489 0.571846 1.118433 -0.272536 -0.012346 1 0 0 0 0 0 0 395929
-0.004470 -0.007271 0.131360 0.682463 0.704381 -0.374403 -0.012378 1 0 0 0 0 0 0 396929
-0.004462 -0.007226 0.131234 0.398814 0.777132 -0.405161 -0.012409 1 0 0 0 0 0 0 397937
-0.004476 -0.007194 0.131106 0.668082 0.960541 -0.370304 -0.012440 1 0 0 0 0 0 0 398940
-0.004502 -0.007170 0.130978 0.847054 1.067262 -0.341028 -0.012471 1 0 0 0 0 0 0 399929
-0.004505 -0.007119 0.130844 0.579590 0.724898 -0.237736 -0.012503 1 0 0 0 0 0 0 400936
-0.004512 -0.007071 0.130725 0.601051 0.726533 -0.413972 -0.012535 1 0 0 0 0 0 0 401960
-0.004513 -0.007043 0.130591 0.527370 0.981189 -0.209808 -0.012565 1 0 0 0 0 0 0 402931
-0.004518 -0.007007 0.130472 0.583390 0.895660 -0.374958 -0.012597 1 0 0 0 0 0 0 403945
-0.004539 -0.006980 0.130347 0.792621 1.006884 -0.292507 -0.012628 1 0 0 0 0 0 0 404928
-0.004534 -0.006948 0.130222 0.474746 0.958929 -0.270097 -0.012660 1 0 0 0 0 0 0 405956
-0.004537 -0.006910 0.130107 0.543285 0.861907 -0.374373 -0.012691 1 0 0 0 0 0 0 406943
-0.004556 -0.006882 0.129984 0.772724 0.982927 -0.256099 -0.012722 1 0 0 0 0 0 0 407943
-0.004570 -0.006846 0.129869 0.738775 0.881151 -0.342379 -0.012753 1 0 0 0 0 0 0 408932
-0.004576 -0.006826 0.129766 0.626305 1.082742 -0.492964 -0.012784 1 0 0 0 0 0 0 409947
-0.004584 -0.006793 0.129659 0.639460 0.932513 -0.436527 -0.012815 1 0 0 0 0 0 0 410935
-0.004606 -0.006767 0.129538 0.827122 1.012921 -0.235556 -0.012847 1 0 0 0 0 0 0 411945
-0.004601 -0.006736 0.129414 0.501898 0.952325 -0.165057 -0.012878 1 0 0 0 0 0 0 412945
-0.004597 -0.006719 0.129308 0.486363 1.123047 -0.367383 -0.012910 1 0 0 0 0 0 0 413967
-0.004600 -0.006688 0.129200 0.570602 0.951721 -0.339950 -0.012941 1 0 0 0 0 0 0 414954
-0.004606 -0.006650 0.129091 0.623454 0.839057 -0.308904 -0.012972 1 0 0 0 0 0 0 415954
-0.004608 -0.006629 0.128990 0.572566 1.049793 -0.401446 -0.013003 1 0 0 0 0 0 0 416953
-0.004634 -0.006591 0.128893 0.887619 0.848093 -0.444415 -0.013035 1 0 0 0 0 0 0 417978
-0.004651 -0.006549 0.128787 0.813414 0.772884 -0.327715 -0.013066 1 0 0 0 0 0 0 418959
-0.004658 -0.006526 0.128688 0.676478 1.008929 -0.377938 -0.013097 1 0 0 0 0 0 0 419956
-0.004666 -0.006492 0.128582 0.676727 0.882468 -0.279267 -0.013128 1 0 0 0 0 0 0 420945
-0.004669 -0.006472 0.128482 0.606980 1.065097 -0.337957 -0.013160 1 0 0 0 0 0 0 421966
-0.004675 -0.006440 0.128376 0.643385 0.909484 -0.242014 -0.013191 1 0 0 0 0 0 0 422953
-0.004676 -0.006422 0.128276 0.592116 1.076705 -0.301799 -0.013222 1 0 0 0 0 0 0 423953
-0.004695 -0.006406 0.128188 0.827402 1.123429 -0.448206 -0.013254 1 0 0 0 0 0 0 424957
-0.004703 -0.006395 0.128095 0.704202 1.199988 -0.382914 -0.013285 1 0 0 0 0 0 0 425980
-0.004712 -0.006367 0.127992 0.698379 0.976408 -0.219003 -0.013316 1 0 0 0 0 0 0 426944
-0.004714 -0.006351 0.127893 0.625679 1.108623 -0.252028 -0.013347 1 0 0 0 0 0 0 427958
-0.004740 -0.006316 0.127796 0.928341 0.869434 -0.269441 -0.013378 1 0 0 0 0 0 0 428955
-0.004739 -0.006283 0.127712 0.601511 0.865156 -0.420022 -0.013410 1 0 0 0 0 0 0 429963
-0.004736 -0.006263 0.127620 0.556252 1.048726 -0.323919 -0.013444 1 0 0 0 0 0 0 431063
-0.004759 -0.006227 0.127526 0.892731 0.833269 -0.268390 -0.013472 1 0 0 0 0 0 0 431960
-0.004769 -0.006206 0.127431 0.756255 1.020531 -0.231324 -0.013503 1 0 0 0 0 0 0 432955
-0.004760 -0.006180 0.127347 0.488865 0.966102 -0.365501 -0.013537 1 0 0 0 0 0 0 434026
-0.004779 -0.006139 0.127256 0.845736 0.770328 -0.267310 -0.013568 1 0 0 0 0 0 0 435013
-0.004787 -0.006117 0.127162 0.734153 0.981662 -0.202048 -0.013598 1 0 0 0 0 0 0 435989
-0.004776 -0.006090 0.127078 0.481249 0.941278 -0.324302 -0.013629 1 0 0 0 0 0 0 436988
-0.004790 -0.006069 0.126996 0.767179 1.020616 -0.341321 -0.013662 1 0 0 0 0 0 0 438027
-0.004794 -0.006056 0.126905 0.687927 1.129416 -0.212242 -0.013693 1 0 0 0 0 0 0 439010
-0.004802 -0.006030 0.126833 0.725929 0.956171 -0.424592 -0.013724 1 0 0 0 0 0 0 440010
-0.004810 -0.005993 0.126736 0.730276 0.810782 -0.118402 -0.013755 1 0 0 0 0 0 0 441012
-0.004819 -0.005955 0.126661 0.757318 0.764997 -0.359826 -0.013787 1 0 0 0 0 0 0 442035
-0.004822 -0.005933 0.126573 0.672965 0.973568 -0.193810 -0.013818 1 0 0 0 0 0 0 443014
-0.004829 -0.005902 0.126501 0.721682 0.868032 -0.380818 -0.013849 1 0 0 0 0 0 0 444017
-0.004838 -0.005866 0.126435 0.753492 0.787230 -0.467320 -0.013880 1 0 0 0 0 0 0 445014
-0.004834 -0.005865 0.126359 0.595980 1.242402 -0.332598 -0.013912 1 0 0 0 0 0 0 446024
-0.004838 -0.005844 0.126292 0.675548 1.024048 -0.420197 -0.013942 1 0 0 0 0 0 0 446985
-0.004845 -0.005813 0.126228 0.731076 0.865761 -0.459529 -0.013975 1 0 0 0 0 0 0 448038
-0.004846 -0.005794 0.126143 0.663587 1.015133 -0.184956 -0.014005 1 0 0 0 0 0 0 449019
-0.004846 -0.005785 0.126082 0.645686 1.146737 -0.450522 -0.014037 1 0 0 0 0 0 0 450027
-0.004851 -0.005759 0.126020 0.710699 0.948334 -0.457204 -0.014067 1 0 0 0 0 0 0 450995
-0.004859 -0.005725 0.125958 0.752298 0.820470 -0.444155 -0.014098 1 0 0 0 0 0 0 451994
-0.004855 -0.005726 0.125883 0.601710 1.251838 -0.270172 -0.014129 1 0 0 0 0 0 0 452986
-0.004858 -0.005705 0.125816 0.684796 1.024244 -0.342634 -0.014162 1 0 0 0 0 0 0 454031
-0.004865 -0.005675 0.125752 0.742067 0.861453 -0.375689 -0.014193 1 0 0 0 0 0 0 455010
-0.004868 -0.005659 0.125698 0.697177 1.035441 -0.503852 -0.014223 1 0 0 0 0 0 0 455994
-0.004874 -0.005630 0.125639 0.741973 0.882661 -0.435026 -0.014255 1 0 0 0 0 0 0 457006
-0.004876 -0.005614 0.125587 0.697752 1.044544 -0.514307 -0.014287 1 0 0 0 0 0 0 458032
-0.004883 -0.005586 0.125528 0.743917 0.884954 -0.426115 -0.014318 1 0 0 0 0 0 0 459007
-0.004885 -0.005571 0.125476 0.700831 1.043281 -0.498321 -0.014348 1 0 0 0 0 0 0 459994
-0.004891 -0.005542 0.125417 0.747650 0.882458 -0.407456 -0.014380 1 0 0 0 0 0 0 461008
-0.004913 -0.005523 0.125375 0.969537 0.980862 -0.603192 -0.014412 1 0 0 0 0 0 0 462028
-0.004923 -0.005512 0.125329 0.837019 1.102676 -0.569475 -0.014443 1 0 0 0 0 0 0 463007
-0.004927 -0.005505 0.125282 0.747903 1.173171 -0.542487 -0.014479 1 0 0 0 0 0 0 464167
-0.004934 -0.005481 0.125225 0.776954 0.947536 -0.402639 -0.014505 1 0 0 0 0 0 0 464995
-0.004937 -0.005468 0.125173 0.727071 1.071116 -0.455563 -0.014536 1 0 0 0 0 0 0 466012
-0.004937 -0.005461 0.125124 0.694985 1.155821 -0.480022 -0.014567 1 0 0 0 0 0 0 466992
-0.004957 -0.005452 0.125085 0.942430 1.141919 -0.608722 -0.014599 1 0 0 0 0 0 0 468009
-0.004965 -0.005446 0.125040 0.830729 1.185733 -0.539713 -0.014630 1 0 0 0 0 0 0 468992
-0.004974 -0.005422 0.124984 0.828338 0.953390 -0.374898 -0.014661 1 0 0 0 0 0 0 470010
-0.004965 -0.005396 0.124945 0.594727 0.897350 -0.576579 -0.014692 1 0 0 0 0 0 0 470991
-0.004980 -0.005377 0.124910 0.879402 0.986388 -0.638206 -0.014724 1 0 0 0 0 0 0 472007
-0.004986 -0.005366 0.124866 0.801673 1.100607 -0.531918 -0.014755 1 0 0 0 0 0 0 472990
-0.004988 -0.005360 0.124820 0.743020 1.167744 -0.475767 -0.014786 1 0 0 0 0 0 0 474011
-0.004975 -0.005342 0.124784 0.546457 1.027604 -0.607158 -0.014815 1 0 0 0 0 0 0 474926
-0.004988 -0.005328 0.124750 0.856965 1.052958 -0.632430 -0.014847 1 0 0 0 0 0 0 475936
-0.004993 -0.005319 0.124707 0.793626 1.133692 -0.511851 -0.014878 1 0 0 0 0 0 0 476925
-0.004982 -0.005301 0.124673 0.576401 1.008112 -0.609127 -0.014910 1 0 0 0 0 0 0 477954
-0.004995 -0.005286 0.124639 0.874759 1.041658 -0.620764 -0.014940 1 0 0 0 0 0 0 478926
-0.005001 -0.005277 0.124597 0.805577 1.126890 -0.495173 -0.014972 1 0 0 0 0 0 0 479937
-0.005010 -0.005253 0.124572 0.848985 0.944697 -0.714650 -0.015003 1 0 0 0 0 0 0 480932
-0.005007 -0.005260 0.124542 0.704451 1.319254 -0.660630 -0.015034 1 0 0 0 0 0 0 481946
-0.005012 -0.005244 0.124521 0.788151 1.063987 -0.783208 -0.015065 1 0 0 0 0 0 0 482939
-0.005013 -0.005235 0.124483 0.747933 1.121500 -0.557705 -0.015096 1 0 0 0 0 0 0 483932
-0.005020 -0.005211 0.124460 0.821250 0.939481 -0.727275 -0.015128 1 0 0 0 0 0 0 484934
-0.005022 -0.005198 0.124421 0.768606 1.055505 -0.529480 -0.015160 1 0 0 0 0 0 0 485956
-0.005030 -0.005172 0.124398 0.834585 0.904347 -0.709965 -0.015190 1 0 0 0 0 0 0 486935
-0.005032 -0.005158 0.124359 0.777985 1.035792 -0.516202 -0.015222 1 0 0 0 0 0 0 487948
-0.005014 -0.005156 0.124335 0.504317 1.211219 -0.698768 -0.015253 1 0 0 0 0 0 0 488940
-0.005011 -0.005136 0.124317 0.673790 0.989330 -0.788059 -0.015285 1 0 0 0 0 0 0 489958
-0.005008 -0.005124 0.124280 0.692402 1.077654 -0.538688 -0.015316 1 0 0 0 0 0 0 490944
-0.005012 -0.005100 0.124257 0.796993 0.912833 -0.698385 -0.015347 1 0 0 0 0 0 0 491940
-0.005013 -0.005086 0.124218 0.760338 1.037616 -0.496773 -0.015378 1 0 0 0 0 0 0 492941
-0.005015 -0.005080 0.124204 0.759947 1.150603 -0.800831 -0.015408 1 0 0 0 0 0 0 493913
-0.005021 -0.005057 0.124190 0.831353 0.947666 -0.823687 -0.015441 1 0 0 0 0 0 0 494943
-0.005023 -0.005044 0.124154 0.778891 1.051847 -0.539441 -0.015472 1 0 0 0 0 0 0 495942
-0.005024 -0.005039 0.124141 0.771888 1.155471 -0.810609 -0.015502 1 0 0 0 0 0 0 496911
-0.005011 -0.005021 0.124118 0.577575 1.007484 -0.696921 -0.015535 1 0 0 0 0 0 0 497954
-0.005023 -0.005006 0.124088 0.889546 1.030822 -0.597602 -0.015565 1 0 0 0 0 0 0 498934
-0.005009 -0.005004 0.124068 0.590009 1.196071 -0.712231 -0.015597 1 0 0 0 0 0 0 499936
-0.005008 -0.004983 0.124051 0.725980 0.975745 -0.766175 -0.015628 1 0 0 0 0 0 0 500937
-0.004994 -0.004958 0.124026 0.560989 0.890197 -0.661455 -0.015659 1 0 0 0 0 0 0 501946
-0.005000 -0.004959 0.124005 0.808635 1.225731 -0.699810 -0.015690 1 0 0 0 0 0 0 502931
-0.005009 -0.004941 0.123988 0.876705 0.999690 -0.752462 -0.015721 1 0 0 0 0 0 0 503931
-0.004999 -0.004917 0.123964 0.643680 0.902002 -0.649807 -0.015753 1 0 0 0 0 0 0 504936
-0.004995 -0.004905 0.123955 0.688419 1.054788 -0.847865 -0.015786 1 0 0 0 0 0 0 505998
-0.004991 -0.004898 0.123921 0.701079 1.124175 -0.534953 -0.015818 1 0 0 0 0 0 0 507020
-0.004990 -0.004895 0.123908 0.735226 1.189184 -0.787102 -0.015848 1 0 0 0 0 0 0 507985
-0.004995 -0.004874 0.123895 0.825134 0.961944 -0.789037 -0.015879 1 0 0 0 0 0 0 508986
-0.004978 -0.004868 0.123880 0.543269 1.137069 -0.781386 -0.015912 1 0 0 0 0 0 0 510012
-0.004975 -0.004846 0.123866 0.702422 0.938231 -0.775142 -0.015943 1 0 0 0 0 0 0 511010
-0.004974 -0.004835 0.123860 0.740075 1.065660 -0.897471 -0.015974 1 0 0 0 0 0 0 512010
-0.004959 -0.004815 0.123840 0.564814 0.950992 -0.704244 -0.016004 1 0 0 0 0 0 0 512984
-0.004965 -0.004818 0.123820 0.812712 1.252979 -0.700633 -0.016037 1 0 0 0 0 0 0 514021
-0.004954 -0.004805 0.123794 0.619468 1.068077 -0.611802 -0.016068 1 0 0 0 0 0 0 515026
-0.004948 -0.004799 0.123785 0.678505 1.141031 -0.818599 -0.016099 1 0 0 0 0 0 0 516016
-0.004952 -0.004777 0.123772 0.794574 0.932861 -0.791256 -0.016131 1 0 0 0 0 0 0 517022
-0.004934 -0.004770 0.123758 0.527857 1.118963 -0.771951 -0.016162 1 0 0 0 0 0 0 518025
-0.004925 -0.004767 0.123753 0.620675 1.184564 -0.887435 -0.016192 1 0 0 0 0 0 0 518987
-0.004939 -0.004760 0.123730 0.927780 1.131169 -0.657690 -0.016223 1 0 0 0 0 0 0 519986
-0.004926 -0.004761 0.123712 0.614642 1.241020 -0.704391 -0.016254 1 0 0 0 0 0 0 520983
-0.004926 -0.004742 0.123697 0.742512 0.993600 -0.731088 -0.016287 1 0 0 0 0 0 0 522036
-0.004926 -0.004733 0.123691 0.762587 1.093985 -0.866753 -0.016318 1 0 0 0 0 0 0 523016
-0.004906 -0.004733 0.123679 0.504637 1.224030 -0.804355 -0.016349 1 0 0 0 0 0 0 524012
-0.004902 -0.004714 0.123666 0.682053 0.983565 -0.767852 -0.016380 1 0 0 0 0 0 0 524992
-0.004900 -0.004704 0.123661 0.730097 1.088080 -0.878756 -0.016412 1 0 0 0 0 0 0 526012
-0.004885 -0.004685 0.123640 0.560531 0.962463 -0.680534 -0.016443 1 0 0 0 0 0 0 527017
-0.004878 -0.004675 0.123633 0.645407 1.082380 -0.833722 -0.016473 1 0 0 0 0 0 0 527986
-0.004874 -0.004671 0.123630 0.702686 1.158640 -0.911963 -0.016504 1 0 0 0 0 0 0 528983
-0.004859 -0.004653 0.123610 0.544202 0.999206 -0.691849 -0.016537 1 0 0 0 0 0 0 530029
-0.004851 -0.004645 0.123603 0.635513 1.100418 -0.836426 -0.016568 1 0 0 0 0 0 0 531018
-0.004847 -0.004641 0.123601 0.696189 1.167269 -0.911451 -0.016599 1 0 0 0 0 0 0 532024
-0.004831 -0.004624 0.123581 0.539442 1.003154 -0.689901 -0.016631 1 0 0 0 0 0 0 533023
-0.004824 -0.004616 0.123574 0.631604 1.102015 -0.834170 -0.016662 1 0 0 0 0 0 0 534038
-0.004820 -0.004612 0.123571 0.692645 1.167587 -0.909017 -0.016693 1 0 0 0 0 0 0 535008
-0.004804 -0.004595 0.123551 0.536176 1.002981 -0.687223 -0.016724 1 0 0 0 0 0 0 536013
-0.004796 -0.004587 0.123544 0.628350 1.101373 -0.831504 -0.016755 1 0 0 0 0 0 0 536990
-0.004792 -0.004583 0.123542 0.689449 1.166876 -0.906434 -0.016786 1 0 0 0 0 0 0 538009
-0.004796 -0.004562 0.123531 0.794798 0.943487 -0.809465 -0.016817 1 0 0 0 0 0 0 538989
-0.004779 -0.004556 0.123518 0.523217 1.120825 -0.763195 -0.016849 1 0 0 0 0 0 0 540004
-0.004770 -0.004553 0.123513 0.613247 1.182329 -0.869269 -0.016880 1 0 0 0 0 0 0 540989
-0.004766 -0.004552 0.123512 0.679693 1.209602 -0.920441 -0.016911 1 0 0 0 0 0 0 542008
-0.004744 -0.004555 0.123502 0.453330 1.281847 -0.815836 -0.016942 1 0 0 0 0 0 0 542988
-0.004739 -0.004538 0.123488 0.647198 1.011563 -0.763011 -0.016974 1 0 0 0 0 0 0 544004
-0.004717 -0.004534 0.123474 0.442120 1.159096 -0.743098 -0.017004 1 0 0 0 0 0 0 544988
-0.004706 -0.004532 0.123469 0.567162 1.204862 -0.859916 -0.017037 1 0 0 0 0 0 0 546017
-0.004706 -0.004512 0.123458 0.724608 0.966188 -0.787634 -0.017065 1 0 0 0 0 0 0 546925
-0.004687 -0.004506 0.123444 0.481048 1.134778 -0.750965 -0.017097 1 0 0 0 0 0 0 547935
-0.004677 -0.004504 0.123440 0.584818 1.191722 -0.860837 -0.017128 1 0 0 0 0 0 0 548924
-0.004672 -0.004503 0.123438 0.658128 1.216679 -0.913395 -0.017160 1 0 0 0 0 0 0 549951
-0.004650 -0.004507 0.123428 0.435368 1.287658 -0.808856 -0.017190 1 0 0 0 0 0 0 550923
-0.004645 -0.004489 0.123415 0.630670 1.016909 -0.756189 -0.017222 1 0 0 0 0 0 0 551933
-0.004643 -0.004481 0.123410 0.687899 1.105363 -0.861737 -0.017252 1 0 0 0 0 0 0 552924
-0.004622 -0.004481 0.123399 0.450059 1.229759 -0.787210 -0.017284 1 0 0 0 0 0 0 553944
-0.004617 -0.004462 0.123385 0.636512 0.987421 -0.746265 -0.017315 1 0 0 0 0 0 0 554924
-0.004615 -0.004453 0.123380 0.689125 1.090069 -0.856213 -0.017347 1 0 0 0 0 0 0 555934
-0.004594 -0.004453 0.123369 0.448923 1.221445 -0.783116 -0.017378 1 0 0 0 0 0 0 556937
-0.004590 -0.004433 0.123356 0.634107 0.982702 -0.742713 -0.017409 1 0 0 0 0 0 0 557942
-0.004568 -0.004428 0.123341 0.424848 1.145604 -0.727085 -0.017441 1 0 0 0 0 0 0 558948
-0.004557 -0.004426 0.123336 0.547096 1.198900 -0.845759 -0.017471 1 0 0 0 0 0 0 559932
-0.004558 -0.004406 0.123325 0.703200 0.964514 -0.773929 -0.017502 1 0 0 0 0 0 0 560923
-0.004538 -0.004400 0.123311 0.459343 1.134639 -0.737078 -0.017534 1 0 0 0 0 0 0 561941
-0.004529 -0.004398 0.123306 0.562431 1.192391 -0.847305 -0.017565 1 0 0 0 0 0 0 562939
-0.004504 -0.004401 0.123295 0.374462 1.276602 -0.774128 -0.017602 1 0 0 0 0 0 0 564107
-0.004498 -0.004383 0.123282 0.587755 1.011426 -0.733357 -0.017628 1 0 0 0 0 0 0 564933
-0.004495 -0.004375 0.123277 0.654054 1.102189 -0.843619 -0.017659 1 0 0 0 0 0 0 565923
-0.004474 -0.004375 0.123266 0.421084 1.227512 -0.770149 -0.017690 1 0 0 0 0 0 0 566912
-0.004469 -0.004356 0.123252 0.609448 0.986081 -0.729765 -0.017722 1 0 0 0 0 0 0 567940
-0.004447 -0.004351 0.123238 0.402066 1.147215 -0.713862 -0.017753 1 0 0 0 0 0 0 568939
-0.004436 -0.004349 0.123232 0.524878 1.199740 -0.832830 -0.017785 1 0 0 0 0 0 0 569962
-0.004417 -0.004333 0.123212 0.420446 1.023671 -0.634439 -0.017816 1 0 0 0 0 0 0 570950
-0.004408 -0.004325 0.123204 0.538906 1.114549 -0.789888 -0.017847 1 0 0 0 0 0 0 571948
-0.004384 -0.004326 0.123192 0.352489 1.234492 -0.742314 -0.017878 1 0 0 0 0 0 0 572955
-0.004377 -0.004307 0.123178 0.565432 0.989642 -0.712213 -0.017910 1 0 0 0 0 0 0 573967
-0.004355 -0.004302 0.123163 0.370621 1.148548 -0.699843 -0.017941 1 0 0 0 0 0 0 574953
-0.004349 -0.004281 0.123149 0.572903 0.943071 -0.692435 -0.017972 1 0 0 0 0 0 0 575954
-0.004347 -0.004270 0.123143 0.632437 1.064790 -0.815797 -0.018003 1 0 0 0 0 0 0 576948
-0.004326 -0.004269 0.123132 0.396307 1.205496 -0.746535 -0.018035 1 0 0 0 0 0 0 577950
-0.004321 -0.004250 0.123118 0.582361 0.972034 -0.707692 -0.018066 1 0 0 0 0 0 0 578947
-0.004299 -0.004245 0.123104 0.374229 1.136641 -0.692087 -0.018097 1 0 0 0 0 0 0 579951
-0.004275 -0.004227 0.123080 0.309314 0.992649 -0.556627 -0.018129 1 0 0 0 0 0 0 580957
-0.004263 -0.004219 0.123071 0.466385 1.095528 -0.746271 -0.018160 1 0 0 0 0 0 0 581977
-0.004237 -0.004220 0.123058 0.301144 1.220484 -0.711392 -0.018191 1 0 0 0 0 0 0 582950
-0.004230 -0.004201 0.123044 0.524099 0.978320 -0.685974 -0.018222 1 0 0 0 0 0 0 583950
-0.004207 -0.004196 0.123030 0.334693 1.138020 -0.675058 -0.018253 1 0 0 0 0 0 0 584949
-0.004202 -0.004174 0.123015 0.539135 0.933428 -0.668353 -0.018287 1 0 0 0 0 0 0 586021
-0.004179 -0.004168 0.123000 0.339676 1.113458 -0.664964 -0.018318 1 0 0 0 0 0 0 587013
-0.004174 -0.004146 0.122985 0.538716 0.919025 -0.660920 -0.018349 1 0 0 0 0 0 0 588007
-0.004172 -0.004135 0.122980 0.596519 1.045646 -0.785763 -0.018379 1 0 0 0 0 0 0 588972
-0.004151 -0.004134 0.122968 0.360151 1.188801 -0.716416 -0.018412 1 0 0 0 0 0 0 590018
-0.004146 -0.004115 0.122955 0.545328 0.956997 -0.677591 -0.018443 1 0 0 0 0 0 0 591023
-0.004124 -0.004110 0.122940 0.337244 1.121726 -0.661651 -0.018473 1 0 0 0 0 0 0 591989
-0.004119 -0.004088 0.122925 0.531981 0.919839 -0.653006 -0.018505 1 0 0 0 0 0 0 592989
-0.004097 -0.004082 0.122910 0.328035 1.101072 -0.648964 -0.018537 1 0 0 0 0 0 0 594023
-0.004073 -0.004064 0.122886 0.264769 0.965802 -0.517036 -0.018568 1 0 0 0 0 0 0 595006
-0.004061 -0.004056 0.122877 0.421807 1.072351 -0.708916 -0.018599 1 0 0 0 0 0 0 596002
-0.004041 -0.004037 0.122855 0.330651 0.943120 -0.545510 -0.018630 1 0 0 0 0 0 0 597012
-0.004031 -0.004028 0.122847 0.453478 1.057696 -0.716298 -0.018661 1 0 0 0 0 0 0 598010
-0.004012 -0.004008 0.122825 0.343553 0.933318 -0.544150 -0.018693 1 0 0 0 0 0 0 599016
-0.004003 -0.003999 0.122817 0.456767 1.050336 -0.711850 -0.018723 1 0 0 0 0 0 0 599991
-0.003985 -0.003980 0.122795 0.342157 0.927371 -0.538446 -0.018755 1 0 0 0 0 0 0 601004
-0.003976 -0.003970 0.122787 0.453000 1.045089 -0.705902 -0.018787 1 0 0 0 0 0 0 602029
-0.003977 -0.003946 0.122775 0.596488 0.864144 -0.660093 -0.018817 1 0 0 0 0 0 0 603003
-0.003959 -0.003939 0.122761 0.347196 1.060446 -0.632461 -0.018849 1 0 0 0 0 0 0 604015
-0.003955 -0.003916 0.122746 0.518565 0.875633 -0.618636 -0.018879 1 0 0 0 0 0 0 604986
-0.003934 -0.003910 0.122731 0.303383 1.064854 -0.612534 -0.018912 1 0 0 0 0 0 0 606023
-0.003909 -0.003892 0.122706 0.234340 0.934096 -0.479225 -0.018943 1 0 0 0 0 0 0 607009
-0.003898 -0.003883 0.122698 0.387876 1.042261 -0.671527 -0.018974 1 0 0 0 0 0 0 608005
-0.003878 -0.003864 0.122675 0.295381 0.914320 -0.507060 -0.019004 1 0 0 0 0 0 0 608982
-0.003868 -0.003855 0.122667 0.416980 1.028904 -0.678387 -0.019036 1 0 0 0 0 0 0 609997
-0.003869 -0.003831 0.122655 0.565743 0.846744 -0.633581 -0.019067 1 0 0 0 0 0 0 610980
-0.003856 -0.003805 0.122631 0.392762 0.786701 -0.476879 -0.019099 1 0 0 0 0 0 0 612003
-0.003849 -0.003792 0.122623 0.465767 0.955755 -0.660355 -0.019130 1 0 0 0 0 0 0 613010
-0.003832 -0.003771 0.122600 0.330465 0.861297 -0.492257 -0.019162 1 0 0 0 0 0 0 614041
-0.003824 -0.003761 0.122592 0.430212 0.992388 -0.662552 -0.019193 1 0 0 0 0 0 0 615004
-0.003806 -0.003741 0.122570 0.309250 0.877164 -0.488632 -0.019223 1 0 0 0 0 0 0 615988
-0.003798 -0.003731 0.122562 0.416290 0.997775 -0.657015 -0.019255 1 0 0 0 0 0 0 617002
-0.003779 -0.003712 0.122540 0.299091 0.877418 -0.482238 -0.019287 1 0 0 0 0 0 0 618024
-0.003776 -0.003683 0.122522 0.481083 0.740405 -0.520669 -0.019317 1 0 0 0 0 0 0 619001
-0.003775 -0.003669 0.122516 0.524075 0.913817 -0.672029 -0.019348 1 0 0 0 0 0 0 619989
-0.003760 -0.003648 0.122495 0.353932 0.827013 -0.481734 -0.019381 1 0 0 0 0 0 0 621021
-0.003753 -0.003637 0.122487 0.434295 0.962297 -0.643755 -0.019412 1 0 0 0 0 0 0 622030
-0.003736 -0.003617 0.122465 0.303679 0.849682 -0.466101 -0.019443 1 0 0 0 0 0 0 623006
-0.003727 -0.003607 0.122457 0.405680 0.971109 -0.633657 -0.019474 1 0 0 0 0 0 0 624010
-0.003729 -0.003584 0.122444 0.544489 0.793252 -0.586614 -0.019505 1 0 0 0 0 0 0 624988
-0.003716 -0.003557 0.122421 0.367015 0.735274 -0.428516 -0.019537 1 0 0 0 0 0 0 626022
-0.003709 -0.003544 0.122412 0.437340 0.904206 -0.612505 -0.019567 1 0 0 0 0 0 0 626986
-0.003693 -0.003523 0.122390 0.300994 0.810525 -0.443280 -0.019599 1 0 0 0 0 0 0 628006
-0.003684 -0.003513 0.122382 0.399796 0.941038 -0.614232 -0.019629 1 0 0 0 0 0 0 628987
-0.003686 -0.003489 0.122369 0.536936 0.768137 -0.568154 -0.019662 1 0 0 0 0 0 0 630039
-0.003667 -0.003481 0.122355 0.285611 0.966404 -0.540466 -0.019690 1 0 0 0 0 0 0 630922
-0.003664 -0.003459 0.122340 0.454506 0.783996 -0.525930 -0.019721 1 0 0 0 0 0 0 631922
-0.003662 -0.003448 0.122335 0.497412 0.914316 -0.648706 -0.019753 1 0 0 0 0 0 0 632931
-0.003648 -0.003427 0.122314 0.328372 0.805018 -0.446048 -0.019784 1 0 0 0 0 0 0 633929
-0.003641 -0.003418 0.122306 0.409133 0.928071 -0.604464 -0.019815 1 0 0 0 0 0 0 634931
-0.003623 -0.003398 0.122284 0.279008 0.810144 -0.424426 -0.019846 1 0 0 0 0 0 0 635921
-0.003620 -0.003370 0.122266 0.453869 0.674184 -0.461249 -0.019878 1 0 0 0 0 0 0 636938
-0.003619 -0.003356 0.122260 0.493517 0.846943 -0.612876 -0.019909 1 0 0 0 0 0 0 637935
-0.003605 -0.003334 0.122238 0.322010 0.760771 -0.421023 -0.019940 1 0 0 0 0 0 0 638927
-0.003598 -0.003324 0.122231 0.401221 0.895060 -0.583752 -0.019972 1 0 0 0 0 0 0 639942
-0.003600 -0.003299 0.122218 0.528276 0.724677 -0.533880 -0.020002 1 0 0 0 0 0 0 640924
-0.003582 -0.003292 0.122204 0.272498 0.923860 -0.505265 -0.020034 1 0 0 0 0 0 0 641936
-0.003578 -0.003269 0.122189 0.438556 0.742267 -0.489890 -0.020065 1 0 0 0 0 0 0 642930
-0.003577 -0.003258 0.122184 0.480185 0.872268 -0.612837 -0.020096 1 0 0 0 0 0 0 643915
-0.003562 -0.003238 0.122162 0.310670 0.763476 -0.409330 -0.020128 1 0 0 0 0 0 0 644929
-0.003555 -0.003228 0.122155 0.390945 0.885963 -0.568181 -0.020159 1 0 0 0 0 0 0 645940
-0.003538 -0.003209 0.122133 0.260715 0.768373 -0.387359 -0.020190 1 0 0 0 0 0 0 646926
-0.003529 -0.003199 0.122125 0.362301 0.885586 -0.555380 -0.020221 1 0 0 0 0 0 0 647928
-0.003531 -0.003176 0.122112 0.500572 0.706992 -0.507031 -0.020253 1 0 0 0 0 0 0 648926
-0.003512 -0.003168 0.122098 0.250718 0.901531 -0.479059 -0.020284 1 0 0 0 0 0 0 649933
-0.003509 -0.003146 0.122083 0.419379 0.717954 -0.463663 -0.020315 1 0 0 0 0 0 0 650926
-0.003507 -0.003135 0.122078 0.462327 0.846524 -0.586929 -0.020346 1 0 0 0 0 0 0 651924
-0.003492 -0.003115 0.122057 0.293645 0.737368 -0.382854 -0.020378 1 0 0 0 0 0 0 652926
-0.003485 -0.003105 0.122049 0.374114 0.859203 -0.542070 -0.020410 1 0 0 0 0 0 0 653974
-0.003487 -0.003081 0.122036 0.501690 0.683401 -0.490215 -0.020443 1 0 0 0 0 0 0 655025
-0.003488 -0.003070 0.122032 0.504223 0.820638 -0.590505 -0.020474 1 0 0 0 0 0 0 656023
-0.003475 -0.003049 0.122011 0.313594 0.716751 -0.377024 -0.020505 1 0 0 0 0 0 0 657015
-0.003469 -0.003039 0.122003 0.382929 0.841034 -0.532996 -0.020537 1 0 0 0 0 0 0 658021
-0.003471 -0.003015 0.121991 0.504863 0.666603 -0.479672 -0.020567 1 0 0 0 0 0 0 658986
-0.003453 -0.003008 0.121977 0.247215 0.862739 -0.450183 -0.020598 1 0 0 0 0 0 0 659979
-0.003450 -0.002985 0.121962 0.411603 0.680444 -0.433879 -0.020631 1 0 0 0 0 0 0 661021
-0.003448 -0.002974 0.121957 0.452526 0.809034 -0.557219 -0.020662 1 0 0 0 0 0 0 662019
-0.003453 -0.002950 0.121945 0.540294 0.641989 -0.481957 -0.020693 1 0 0 0 0 0 0 663009
-0.003436 -0.002942 0.121931 0.263906 0.842314 -0.443826 -0.020724 1 0 0 0 0 0 0 664003
-0.003434 -0.002920 0.121916 0.418635 0.662285 -0.424119 -0.020754 1 0 0 0 0 0 0 664981
-0.003432 -0.002909 0.121911 0.454856 0.791918 -0.546499 -0.020787 1 0 0 0 0 0 0 666019
-0.003437 -0.002884 0.121899 0.540204 0.625603 -0.470644 -0.020818 1 0 0 0 0 0 0 667015
-0.003421 -0.002876 0.121885 0.262756 0.826062 -0.432444 -0.020849 1 0 0 0 0 0 0 668009
-0.003418 -0.002854 0.121870 0.416790 0.646233 -0.412507 -0.020879 1 0 0 0 0 0 0 668980
-0.003417 -0.002843 0.121865 0.452715 0.775735 -0.534970 -0.020912 1 0 0 0 0 0 0 670022
-0.003421 -0.002818 0.121853 0.537868 0.609553 -0.458913 -0.020943 1 0 0 0 0 0 0 671016
-0.003424 -0.002806 0.121849 0.517698 0.751358 -0.550384 -0.020974 1 0 0 0 0 0 0 672010
-0.003412 -0.002786 0.121828 0.315680 0.650821 -0.332586 -0.021006 1 0 0 0 0 0 0 673021
-0.003406 -0.002776 0.121821 0.379168 0.775601 -0.487909 -0.021037 1 0 0 0 0 0 0 674027
-0.003403 -0.002771 0.121818 0.425551 0.854113 -0.566306 -0.021068 1 0 0 0 0 0 0 675012
-0.003407 -0.002750 0.121807 0.522204 0.643108 -0.463880 -0.021099 1 0 0 0 0 0 0 676009
-0.003409 -0.002739 0.121803 0.508686 0.760471 -0.545194 -0.021129 1 0 0 0 0 0 0 676978
-0.003396 -0.002719 0.121782 0.310228 0.647932 -0.323481 -0.021162 1 0 0 0 0 0 0 678031
-0.003390 -0.002710 0.121775 0.375486 0.766369 -0.477573 -0.021193 1 0 0 0 0 0 0 679012
-0.003387 -0.002705 0.121772 0.422770 0.841742 -0.555549 -0.021224 1 0 0 0 0 0 0 680007
-0.003391 -0.002684 0.121761 0.519799 0.629360 -0.452691 -0.021255 1 0 0 0 0 0 0 680988
-0.003393 -0.002673 0.121758 0.506605 0.745888 -0.534122 -0.021287 1 0 0 0 0 0 0 682037
-0.003394 -0.002668 0.121756 0.493039 0.825938 -0.575011 -0.021317 1 0 0 0 0 0 0 683000
-0.003400 -0.002647 0.121746 0.557861 0.616914 -0.457851 -0.021349 1 0 0 0 0 0 0 684014
-0.003384 -0.002640 0.121732 0.271309 0.793704 -0.404543 -0.021380 1 0 0 0 0 0 0 685003
-0.003381 -0.002619 0.121718 0.420588 0.602522 -0.378363 -0.021411 1 0 0 0 0 0 0 685998
-0.003380 -0.002608 0.121712 0.454331 0.725419 -0.499201 -0.021442 1 0 0 0 0 0 0 686979
-0.003380 -0.002602 0.121711 0.465980 0.808019 -0.555231 -0.021473 1 0 0 0 0 0 0 687979
-0.003385 -0.002581 0.121700 0.543374 0.600265 -0.443264 -0.021505 1 0 0 0 0 0 0 689007
-0.003388 -0.002570 0.121696 0.520337 0.718796 -0.521642 -0.021537 1 0 0 0 0 0 0 690018
-0.003389 -0.002565 0.121695 0.501889 0.799866 -0.561447 -0.021567 1 0 0 0 0 0 0 690978
-0.003395 -0.002544 0.121684 0.564170 0.591650 -0.443507 -0.021598 1 0 0 0 0 0 0 691987
-0.003399 -0.002533 0.121681 0.533674 0.709901 -0.519875 -0.021630 1 0 0 0 0 0 0 693003
-0.003406 -0.002509 0.121669 0.583772 0.539760 -0.425234 -0.021662 1 0 0 0 0 0 0 694022
-0.003409 -0.002497 0.121665 0.546352 0.678632 -0.510912 -0.021692 1 0 0 0 0 0 0 695000
-0.003411 -0.002491 0.121664 0.520587 0.770028 -0.553442 -0.021723 1 0 0 0 0 0 0 695985
-0.003417 -0.002469 0.121654 0.579107 0.567138 -0.436169 -0.021755 1 0 0 0 0 0 0 697000
-0.003421 -0.002459 0.121650 0.546833 0.687784 -0.513015 -0.021787 1 0 0 0 0 0 0 698017
-0.003422 -0.002453 0.121649 0.523781 0.769891 -0.552314 -0.021817 1 0 0 0 0 0 0 698987
-0.003423 -0.002451 0.121648 0.511535 0.813417 -0.567852 -0.021849 1 0 0 0 0 0 0 699999
-0.003429 -0.002430 0.121638 0.577646 0.584914 -0.439822 -0.021879 1 0 0 0 0 0 0 700987
-0.003432 -0.002420 0.121634 0.549428 0.692551 -0.512932 -0.021912 1 0 0 0 0 0 0 702041
-0.003434 -0.002416 0.121633 0.528435 0.768138 -0.550892 -0.021942 1 0 0 0 0 0 0 702984
-0.003435 -0.002413 0.121633 0.517245 0.808406 -0.565962 -0.021974 1 0 0 0 0 0 0 704000
-0.003440 -0.002393 0.121622 0.583855 0.578371 -0.437602 -0.022004 1 0 0 0 0 0 0 704986
-0.003443 -0.002383 0.121619 0.555932 0.685077 -0.510698 -0.022037 1 0 0 0 0 0 0 706018
-0.003445 -0.002378 0.121617 0.535114 0.760222 -0.548662 -0.022067 1 0 0 0 0 0 0 706983
-0.003446 -0.002376 0.121617 0.524009 0.800263 -0.563742 -0.022099 1 0 0 0 0 0 0 707999
-0.003452 -0.002356 0.121607 0.590609 0.570193 -0.435219 -0.022129 1 0 0 0 0 0 0 708983
-0.003455 -0.002346 0.121603 0.562741 0.676736 -0.508382 -0.022162 1 0 0 0 0 0 0 710015
-0.003456 -0.002341 0.121602 0.541944 0.751792 -0.546362 -0.022192 1 0 0 0 0 0 0 710982
-0.003457 -0.002339 0.121602 0.530862 0.791804 -0.561449 -0.022224 1 0 0 0 0 0 0 712002
-0.003463 -0.002319 0.121591 0.597431 0.561760 -0.432767 -0.022254 1 0 0 0 0 0 0 712983
-0.003466 -0.002309 0.121588 0.569631 0.668226 -0.506002 -0.022287 1 0 0 0 0 0 0 714032
-0.003467 -0.002304 0.121586 0.548796 0.743139 -0.543957 -0.022315 1 0 0 0 0 0 0 714919
-0.003468 -0.002301 0.121586 0.537712 0.783074 -0.559027 -0.022346 1 0 0 0 0 0 0 715925
-0.003469 -0.002300 0.121586 0.532301 0.803707 -0.564962 -0.022378 1 0 0 0 0 0 0 716928
-0.003469 -0.002299 0.121586 0.529880 0.814567 -0.567570 -0.022409 1 0 0 0 0 0 0 717929
-0.003469 -0.002299 0.121586 0.529028 0.820570 -0.568998 -0.022440 1 0 0 0 0 0 0 718928
-0.003474 -0.002280 0.121576 0.600941 0.573544 -0.435247 -0.022472 1 0 0 0 0 0 0 719937
-0.003477 -0.002271 0.121572 0.575873 0.671319 -0.506771 -0.022503 1 0 0 0 0 0 0 720938
-0.003479 -0.002266 0.121571 0.556543 0.742041 -0.544229 -0.022534 1 0 0 0 0 0 0 721933
-0.003479 -0.002264 0.121570 0.546166 0.779823 -0.559093 -0.022565 1 0 0 0 0 0 0 722939
-0.003480 -0.002263 0.121570 0.541115 0.799348 -0.564925 -0.022596 1 0 0 0 0 0 0 723924
-0.003480 -0.002262 0.121570 0.538894 0.809675 -0.567501 -0.022628 1 0 0 0 0 0 0 724933
-0.003480 -0.002262 0.121570 0.538144 0.815402 -0.568937 -0.022660 1 0 0 0 0 0 0 725955
-0.003480 -0.002262 0.121570 0.538101 0.818800 -0.569925 -0.022690 1 0 0 0 0 0 0 726927
-0.003480 -0.002262 0.121570 0.538464 0.821058 -0.570783 -0.022721 1 0 0 0 0 0 0 727927
-0.003480 -0.002262 0.121570 0.539001 0.822772 -0.571595 -0.022753 1 0 0 0 0 0 0 728929
-0.003485 -0.002243 0.121560 0.611593 0.573595 -0.437416 -0.022783 1 0 0 0 0 0 0 729906
-0.003488 -0.002234 0.121557 0.586950 0.670200 -0.508935 -0.022815 1 0 0 0 0 0 0 730934
-0.003490 -0.002229 0.121555 0.567822 0.740298 -0.546382 -0.022846 1 0 0 0 0 0 0 731923
-0.003490 -0.002227 0.121555 0.557566 0.777795 -0.561241 -0.022878 1 0 0 0 0 0 0 732936
-0.003491 -0.002226 0.121555 0.552526 0.797134 -0.567051 -0.022908 1 0 0 0 0 0 0 733906
-0.003491 -0.002225 0.121555 0.550365 0.807394 -0.569643 -0.022940 1 0 0 0 0 0 0 734934
-0.003491 -0.002225 0.121555 0.549612 0.813057 -0.571050 -0.022972 1 0 0 0 0 0 0 735933
-0.003491 -0.002225 0.121555 0.549619 0.816430 -0.572042 -0.023003 1 0 0 0 0 0 0 736935
-0.003491 -0.002225 0.121555 0.549991 0.818702 -0.572925 -0.023035 1 0 0 0 0 0 0 737955
-0.003491 -0.002224 0.121555 0.550517 0.820342 -0.573697 -0.023065 1 0 0 0 0 0 0 738927
-0.003497 -0.002206 0.121545 0.623104 0.571210 -0.439347 -0.023096 1 0 0 0 0 0 0 739922
-0.003499 -0.002196 0.121541 0.598496 0.667648 -0.510888 -0.023127 1 0 0 0 0 0 0 740921
-0.003501 -0.002192 0.121540 0.579399 0.737691 -0.548368 -0.023159 1 0 0 0 0 0 0 741929
-0.003502 -0.002190 0.121539 0.569132 0.775109 -0.563207 -0.023190 1 0 0 0 0 0 0 742920
-0.003502 -0.002188 0.121539 0.564140 0.794466 -0.569046 -0.023221 1 0 0 0 0 0 0 743920
-0.003502 -0.002188 0.121539 0.561960 0.804682 -0.571612 -0.023253 1 0 0 0 0 0 0 744926
-0.003502 -0.002188 0.121539 0.561213 0.810311 -0.573019 -0.023284 1 0 0 0 0 0 0 745932
-0.003502 -0.002187 0.121539 0.561214 0.813661 -0.574002 -0.023315 1 0 0 0 0 0 0 746923
-0.003502 -0.002187 0.121539 0.561574 0.815890 -0.574843 -0.023346 1 0 0 0 0 0 0 747921
-0.003502 -0.002187 0.121539 0.562150 0.817554 -0.575649 -0.023378 1 0 0 0 0 0 0 748926
-0.003483 -0.002192 0.121529 0.304947 0.877976 -0.447091 -0.023409 1 0 0 0 0 0 0 749935
-0.003474 -0.002194 0.121526 0.403947 0.858173 -0.515537 -0.023440 1 0 0 0 0 0 0 750926
-0.003469 -0.002195 0.121525 0.475479 0.843093 -0.551413 -0.023471 1 0 0 0 0 0 0 751921
-0.003467 -0.002196 0.121524 0.513405 0.835280 -0.565636 -0.023502 1 0 0 0 0 0 0 752918
-0.003471 -0.002177 0.121514 0.604770 0.581235 -0.435976 -0.023534 1 0 0 0 0 0 0 753934
-0.003473 -0.002168 0.121510 0.589498 0.675023 -0.509231 -0.023565 1 0 0 0 0 0 0 754923
-0.003474 -0.002164 0.121509 0.575052 0.743731 -0.547304 -0.023596 1 0 0 0 0 0 0 755925
-0.003475 -0.002161 0.121509 0.567107 0.780467 -0.562343 -0.023627 1 0 0 0 0 0 0 756920
-0.003475 -0.002160 0.121509 0.563266 0.799482 -0.568238 -0.023659 1 0 0 0 0 0 0 757928
-0.003475 -0.002160 0.121509 0.561648 0.809491 -0.570806 -0.023690 1 0 0 0 0 0 0 758919
-0.003475 -0.002159 0.121509 0.561177 0.815033 -0.572195 -0.023721 1 0 0 0 0 0 0 759920
-0.003475 -0.002159 0.121509 0.561301 0.818329 -0.573175 -0.023752 1 0 0 0 0 0 0 760914
-0.003475 -0.002159 0.121509 0.561777 0.820592 -0.574048 -0.023785 1 0 0 0 0 0 0 761977
-0.003475 -0.002159 0.121509 0.562381 0.822254 -0.574858 -0.023818 1 0 0 0 0 0 0 763008
-0.003475 -0.002159 0.121509 0.563034 0.823605 -0.575610 -0.023849 1 0 0 0 0 0 0 763998
-0.003475 -0.002159 0.121509 0.563751 0.824833 -0.576385 -0.023880 1 0 0 0 0 0 0 765010
-0.003475 -0.002159 0.121509 0.564475 0.825994 -0.577155 -0.023912 1 0 0 0 0 0 0 766030
-0.003475 -0.002159 0.121509 0.565186 0.827091 -0.577881 -0.023942 1 0 0 0 0 0 0 767002
-0.003475 -0.002159 0.121509 0.565920 0.828186 -0.578641 -0.023974 1 0 0 0 0 0 0 768002
-0.003481 -0.002140 0.121498 0.638587 0.578689 -0.443882 -0.024004 1 0 0 0 0 0 0 768976
-0.003484 -0.002131 0.121495 0.614086 0.674725 -0.515483 -0.024036 1 0 0 0 0 0 0 769994
-0.003485 -0.002127 0.121494 0.595021 0.744502 -0.552952 -0.024067 1 0 0 0 0 0 0 770975
-0.003486 -0.002124 0.121493 0.584790 0.781810 -0.567796 -0.024098 1 0 0 0 0 0 0 771974
-0.003486 -0.002123 0.121493 0.579815 0.801085 -0.573603 -0.024129 1 0 0 0 0 0 0 772972
-0.003486 -0.002123 0.121493 0.577675 0.811296 -0.576197 -0.024162 1 0 0 0 0 0 0 774039
-0.003486 -0.002122 0.121493 0.576893 0.816834 -0.577524 -0.024192 1 0 0 0 0 0 0 774983
-0.003486 -0.002122 0.121493 0.576889 0.820172 -0.578505 -0.024224 1 0 0 0 0 0 0 776000
-0.003486 -0.002122 0.121493 0.577240 0.822346 -0.579318 -0.024254 1 0 0 0 0 0 0 776982
-0.003486 -0.002122 0.121493 0.577819 0.823994 -0.580108 -0.024286 1 0 0 0 0 0 0 778012
-0.003486 -0.002122 0.121493 0.578437 0.825310 -0.580842 -0.024317 1 0 0 0 0 0 0 778980
-0.003486 -0.002122 0.121493 0.579158 0.826541 -0.581617 -0.024349 1 0 0 0 0 0 0 780010
-0.003486 -0.002122 0.121493 0.579858 0.827640 -0.582335 -0.024379 1 0 0 0 0 0 0 780981
-0.003486 -0.002122 0.121493 0.580609 0.828790 -0.583126 -0.024412 1 0 0 0 0 0 0 782024
-0.003486 -0.002122 0.121493 0.581338 0.829834 -0.583847 -0.024442 1 0 0 0 0 0 0 782997
-0.003486 -0.002122 0.121493 0.582071 0.830880 -0.584581 -0.024473 1 0 0 0 0 0 0 783982
-0.003486 -0.002122 0.121493 0.582811 0.831973 -0.585341 -0.024505 1 0 0 0 0 0 0 784999
-0.003486 -0.002122 0.121493 0.583581 0.833056 -0.586109 -0.024537 1 0 0 0 0 0 0 786021
-0.003486 -0.002122 0.121493 0.584243 0.834019 -0.586780 -0.024565 1 0 0 0 0 0 0 786926
-0.003486 -0.002122 0.121493 0.584990 0.835067 -0.587524 -0.024596 1 0 0 0 0 0 0 787916
-0.003467 -0.002126 0.121483 0.327592 0.895284 -0.458724 -0.024627 1 0 0 0 0 0 0 788924
-0.003458 -0.002129 0.121480 0.426411 0.875331 -0.527105 -0.024659 1 0 0 0 0 0 0 789924
-0.003458 -0.002111 0.121469 0.569825 0.609534 -0.427253 -0.024690 1 0 0 0 0 0 0 790925
-0.003459 -0.002102 0.121465 0.582504 0.696428 -0.512312 -0.024721 1 0 0 0 0 0 0 791917
-0.003459 -0.002098 0.121463 0.582117 0.761520 -0.554625 -0.024753 1 0 0 0 0 0 0 792925
-0.003459 -0.002096 0.121463 0.581152 0.796402 -0.571160 -0.024784 1 0 0 0 0 0 0 793925
-0.003459 -0.002095 0.121462 0.580797 0.814471 -0.577560 -0.024815 1 0 0 0 0 0 0 794936
-0.003459 -0.002094 0.121462 0.580900 0.823979 -0.580277 -0.024846 1 0 0 0 0 0 0 795921
-0.003459 -0.002094 0.121462 0.581285 0.829243 -0.581717 -0.024878 1 0 0 0 0 0 0 796928
-0.003459 -0.002094 0.121462 0.581861 0.832427 -0.582718 -0.024910 1 0 0 0 0 0 0 797955
-0.003459 -0.002094 0.121462 0.582471 0.834484 -0.583502 -0.024940 1 0 0 0 0 0 0 798917
-0.003459 -0.002094 0.121462 0.583144 0.836049 -0.584255 -0.024971 1 0 0 0 0 0 0 799906
-0.003459 -0.002094 0.121462 0.583864 0.837381 -0.585007 -0.025002 1 0 0 0 0 0 0 800921
-0.003459 -0.002094 0.121462 0.584598 0.838586 -0.585775 -0.025034 1 0 0 0 0 0 0 801946
-0.003459 -0.002094 0.121462 0.585300 0.839672 -0.586483 -0.025065 1 0 0 0 0 0 0 802930
-0.003459 -0.002094 0.121462 0.586034 0.840763 -0.587223 -0.025097 1 0 0 0 0 0 0 803937
-0.003459 -0.002094 0.121462 0.586766 0.841830 -0.587952 -0.025128 1 0 0 0 0 0 0 804934
-0.003465 -0.002075 0.121452 0.659483 0.592239 -0.452802 -0.025159 1 0 0 0 0 0 0 805941
-0.003468 -0.002066 0.121449 0.635040 0.687916 -0.524423 -0.025190 1 0 0 0 0 0 0 806936
-0.003469 -0.002061 0.121447 0.616008 0.757512 -0.561897 -0.025221 1 0 0 0 0 0 0 807904
-0.003470 -0.002059 0.121447 0.605818 0.794733 -0.576736 -0.025253 1 0 0 0 0 0 0 808932
-0.003470 -0.002058 0.121447 0.600853 0.813965 -0.582541 -0.025285 1 0 0 0 0 0 0 809953
-0.003470 -0.002057 0.121447 0.598690 0.824113 -0.585087 -0.025317 1 0 0 0 0 0 0 810999
-0.003470 -0.002057 0.121447 0.597951 0.829680 -0.586441 -0.025349 1 0 0 0 0 0 0 812008
-0.003471 -0.002057 0.121447 0.597925 0.832940 -0.587379 -0.025379 1 0 0 0 0 0 0 812988
-0.003451 -0.002061 0.121437 0.340029 0.894350 -0.458514 -0.025412 1 0 0 0 0 0 0 814027
-0.003442 -0.002063 0.121434 0.438462 0.874899 -0.526886 -0.025443 1 0 0 0 0 0 0 815008
-0.003437 -0.002065 0.121433 0.509724 0.859994 -0.562688 -0.025474 1 0 0 0 0 0 0 816015
-0.003435 -0.002065 0.121432 0.547504 0.852252 -0.576857 -0.025505 1 0 0 0 0 0 0 817010
-0.003434 -0.002066 0.121432 0.566817 0.848756 -0.582410 -0.025537 1 0 0 0 0 0 0 818016
-0.003433 -0.002066 0.121432 0.576758 0.847417 -0.584801 -0.025567 1 0 0 0 0 0 0 818976
-0.003433 -0.002066 0.121432 0.582127 0.847325 -0.586159 -0.025599 1 0 0 0 0 0 0 820022
-0.003433 -0.002066 0.121432 0.585132 0.847774 -0.587081 -0.025631 1 0 0 0 0 0 0 821022
-0.003438 -0.002047 0.121422 0.658998 0.597843 -0.451832 -0.025662 1 0 0 0 0 0 0 822026
-0.003441 -0.002038 0.121418 0.635120 0.693195 -0.523466 -0.025692 1 0 0 0 0 0 0 822999
-0.003442 -0.002033 0.121417 0.616412 0.762656 -0.560968 -0.025724 1 0 0 0 0 0 0 824001
-0.003443 -0.002031 0.121416 0.606309 0.799741 -0.575757 -0.025754 1 0 0 0 0 0 0 824976
-0.003443 -0.002030 0.121416 0.601432 0.818943 -0.581561 -0.025787 1 0 0 0 0 0 0 826018
-0.003443 -0.002029 0.121416 0.599250 0.828987 -0.584043 -0.025817 1 0 0 0 0 0 0 826994
-0.003443 -0.002029 0.121416 0.598525 0.834548 -0.585399 -0.025849 1 0 0 0 0 0 0 828018
-0.003424 -0.002033 0.121407 0.340186 0.897056 -0.456480 -0.025880 1 0 0 0 0 0 0 829006
-0.003415 -0.002035 0.121403 0.438334 0.878188 -0.524931 -0.025912 1 0 0 0 0 0 0 830026
-0.003410 -0.002037 0.121402 0.509406 0.863535 -0.560732 -0.025943 1 0 0 0 0 0 0 831004
-0.003408 -0.002037 0.121402 0.547090 0.855934 -0.574900 -0.025974 1 0 0 0 0 0 0 832006
-0.003407 -0.002037 0.121401 0.566344 0.852472 -0.580419 -0.026005 1 0 0 0 0 0 0 832999
-0.003406 -0.002038 0.121401 0.576319 0.851252 -0.582865 -0.026037 1 0 0 0 0 0 0 834041
-0.003411 -0.002019 0.121391 0.653610 0.600413 -0.447954 -0.026067 1 0 0 0 0 0 0 834999
-0.003414 -0.002010 0.121388 0.631447 0.695196 -0.519780 -0.026098 1 0 0 0 0 0 0 835968
-0.003415 -0.002005 0.121386 0.613611 0.764393 -0.557366 -0.026130 1 0 0 0 0 0 0 837003
-0.003416 -0.002003 0.121386 0.603978 0.801367 -0.572203 -0.026162 1 0 0 0 0 0 0 838021
-0.003416 -0.002002 0.121386 0.599255 0.820414 -0.577928 -0.026192 1 0 0 0 0 0 0 838982
-0.003416 -0.002001 0.121386 0.597182 0.830444 -0.580433 -0.026224 1 0 0 0 0 0 0 839997
-0.003416 -0.002001 0.121386 0.596503 0.835975 -0.581769 -0.026255 1 0 0 0 0 0 0 841015
-0.003416 -0.002001 0.121386 0.596492 0.839233 -0.582687 -0.026287 1 0 0 0 0 0 0 842027
-0.003417 -0.002001 0.121386 0.596815 0.841308 -0.583421 -0.026317 1 0 0 0 0 0 0 842980
-0.003417 -0.002001 0.121386 0.597362 0.842875 -0.584165 -0.026349 1 0 0 0 0 0 0 844005
-0.003417 -0.002001 0.121386 0.597986 0.844164 -0.584868 -0.026380 1 0 0 0 0 0 0 845001
-0.003417 -0.002001 0.121386 0.598649 0.845318 -0.585570 -0.026412 1 0 0 0 0 0 0 846014
-0.003422 -0.001982 0.121376 0.671313 0.595689 -0.449855 -0.026442 1 0 0 0 0 0 0 846974
-0.003405 -0.001977 0.121362 0.388552 0.750274 -0.391574 -0.026473 1 0 0 0 0 0 0 847974
-0.003397 -0.001975 0.121358 0.467233 0.798690 -0.496783 -0.026506 1 0 0 0 0 0 0 849020
-0.003393 -0.001974 0.121356 0.527493 0.819557 -0.546647 -0.026537 1 0 0 0 0 0 0 850015
-0.003391 -0.001973 0.121355 0.559518 0.829786 -0.565808 -0.026567 1 0 0 0 0 0 0 850994
-0.003390 -0.001973 0.121355 0.575871 0.835215 -0.573098 -0.026598 1 0 0 0 0 0 0 851980
-0.003390 -0.001973 0.121355 0.584345 0.838378 -0.576124 -0.026630 1 0 0 0 0 0 0 852993
-0.003395 -0.001954 0.121345 0.660936 0.589852 -0.441154 -0.026662 1 0 0 0 0 0 0 854020
-0.003398 -0.001945 0.121341 0.638430 0.685505 -0.513118 -0.026692 1 0 0 0 0 0 0 854981
-0.003399 -0.001940 0.121340 0.620441 0.755119 -0.550746 -0.026724 1 0 0 0 0 0 0 856019
-0.003400 -0.001938 0.121340 0.610667 0.792230 -0.565526 -0.026754 1 0 0 0 0 0 0 856980
-0.003400 -0.001937 0.121340 0.605951 0.811448 -0.571319 -0.026787 1 0 0 0 0 0 0 858031
-0.003400 -0.001936 0.121339 0.603787 0.821388 -0.573706 -0.026815 1 0 0 0 0 0 0 858914
-0.003401 -0.001936 0.121339 0.603057 0.826881 -0.575012 -0.026846 1 0 0 0 0 0 0 859917
-0.003401 -0.001936 0.121339 0.603056 0.830123 -0.575903 -0.026877 1 0 0 0 0 0 0 860923
-0.003401 -0.001936 0.121339 0.603381 0.832199 -0.576641 -0.026908 1 0 0 0 0 0 0 861913
-0.003401 -0.001936 0.121339 0.603909 0.833748 -0.577339 -0.026940 1 0 0 0 0 0 0 862924
-0.003406 -0.001917 0.121329 0.676498 0.584427 -0.441357 -0.026971 1 0 0 0 0 0 0 863914
-0.003409 -0.001908 0.121326 0.652115 0.679600 -0.513118 -0.027002 1 0 0 0 0 0 0 864923
-0.003410 -0.001903 0.121324 0.633138 0.748898 -0.550642 -0.027034 1 0 0 0 0 0 0 865931
-0.003392 -0.001905 0.121314 0.364462 0.845278 -0.435349 -0.027065 1 0 0 0 0 0 0 866913
-0.003383 -0.001906 0.121311 0.456996 0.843328 -0.508734 -0.027096 1 0 0 0 0 0 0 867925
-0.003378 -0.001907 0.121310 0.525170 0.837129 -0.546249 -0.027127 1 0 0 0 0 0 0 868921
-0.003376 -0.001907 0.121309 0.561422 0.833739 -0.560984 -0.027159 1 0 0 0 0 0 0 869945
-0.003375 -0.001907 0.121309 0.579910 0.832339 -0.566665 -0.027190 1 0 0 0 0 0 0 870924
-0.003380 -0.001889 0.121299 0.661443 0.581562 -0.432320 -0.027221 1 0 0 0 0 0 0 871924
-0.003382 -0.001880 0.121295 0.641499 0.675845 -0.504717 -0.027252 1 0 0 0 0 0 0 872908
-0.003383 -0.001875 0.121294 0.624755 0.744723 -0.542472 -0.027284 1 0 0 0 0 0 0 873931
-0.003384 -0.001873 0.121293 0.615639 0.781478 -0.557298 -0.027314 1 0 0 0 0 0 0 874906
-0.003365 -0.001876 0.121284 0.352780 0.859832 -0.432856 -0.027346 1 0 0 0 0 0 0 875913
-0.003356 -0.001878 0.121280 0.448258 0.848749 -0.503000 -0.027378 1 0 0 0 0 0 0 876934
-0.003351 -0.001879 0.121279 0.517960 0.837979 -0.539350 -0.027409 1 0 0 0 0 0 0 877940
-0.003349 -0.001879 0.121278 0.554935 0.832273 -0.553650 -0.027440 1 0 0 0 0 0 0 878929
-0.003348 -0.001879 0.121278 0.573804 0.829716 -0.559176 -0.027470 1 0 0 0 0 0 0 879900
-0.003347 -0.001879 0.121278 0.583566 0.828921 -0.561555 -0.027503 1 0 0 0 0 0 0 880928
-0.003352 -0.001861 0.121268 0.660754 0.578465 -0.425912 -0.027534 1 0 0 0 0 0 0 881943
-0.003336 -0.001856 0.121255 0.380293 0.732207 -0.367606 -0.027566 1 0 0 0 0 0 0 882953
-0.003328 -0.001854 0.121250 0.459772 0.780035 -0.472934 -0.027597 1 0 0 0 0 0 0 883945
-0.003324 -0.001853 0.121249 0.520412 0.800634 -0.522805 -0.027628 1 0 0 0 0 0 0 884944
-0.003322 -0.001852 0.121248 0.552644 0.810743 -0.541937 -0.027660 1 0 0 0 0 0 0 885948
-0.003321 -0.001852 0.121248 0.569069 0.816081 -0.549182 -0.027690 1 0 0 0 0 0 0 886937
-0.003320 -0.001852 0.121248 0.577558 0.819152 -0.552121 -0.027721 1 0 0 0 0 0 0 887921
-0.003301 -0.001856 0.121238 0.323818 0.880523 -0.423130 -0.027753 1 0 0 0 0 0 0 888937
-0.003296 -0.001840 0.121224 0.495674 0.610510 -0.354834 -0.027785 1 0 0 0 0 0 0 889948
-0.003294 -0.001832 0.121220 0.542484 0.689281 -0.461860 -0.027815 1 0 0 0 0 0 0 890938
-0.003294 -0.001828 0.121218 0.560939 0.749585 -0.512844 -0.027847 1 0 0 0 0 0 0 891936
-0.003293 -0.001826 0.121217 0.569490 0.781960 -0.532411 -0.027878 1 0 0 0 0 0 0 892947
-0.003274 -0.001829 0.121207 0.315575 0.858045 -0.409243 -0.027910 1 0 0 0 0 0 0 893961
-0.003264 -0.001831 0.121204 0.415170 0.845838 -0.480079 -0.027942 1 0 0 0 0 0 0 895000
-0.003259 -0.001832 0.121203 0.486876 0.834496 -0.516670 -0.027974 1 0 0 0 0 0 0 895999
-0.003257 -0.001832 0.121202 0.524822 0.828484 -0.531000 -0.028004 1 0 0 0 0 0 0 896972
-0.003256 -0.001832 0.121202 0.544208 0.825833 -0.536553 -0.028037 1 0 0 0 0 0 0 898016
-0.003236 -0.001837 0.121192 0.296011 0.884284 -0.408204 -0.028069 1 0 0 0 0 0 0 899044
-0.003226 -0.001839 0.121189 0.398332 0.863221 -0.477273 -0.028099 1 0 0 0 0 0 0 900013
-0.003221 -0.001841 0.121188 0.471428 0.847497 -0.513243 -0.028129 1 0 0 0 0 0 0 900984
-0.003224 -0.001822 0.121177 0.582175 0.588920 -0.390356 -0.028162 1 0 0 0 0 0 0 902013
-0.003226 -0.001814 0.121173 0.576809 0.678795 -0.466968 -0.028192 1 0 0 0 0 0 0 903000
-0.003227 -0.001809 0.121172 0.567289 0.745361 -0.506129 -0.028223 1 0 0 0 0 0 0 903975
-0.003227 -0.001807 0.121172 0.561792 0.780996 -0.521445 -0.028255 1 0 0 0 0 0 0 905002
-0.003208 -0.001810 0.121162 0.300997 0.858731 -0.396478 -0.028286 1 0 0 0 0 0 0 906008
-0.003199 -0.001812 0.121158 0.396871 0.847320 -0.466828 -0.028316 1 0 0 0 0 0 0 906972
-0.003194 -0.001813 0.121157 0.466706 0.836430 -0.503250 -0.028348 1 0 0 0 0 0 0 907972
-0.003192 -0.001813 0.121157 0.503754 0.830682 -0.517543 -0.028380 1 0 0 0 0 0 0 909003
-0.003191 -0.001814 0.121157 0.522643 0.828113 -0.523043 -0.028412 1 0 0 0 0 0 0 910017
-0.003171 -0.001818 0.121147 0.274286 0.886535 -0.394353 -0.028442 1 0 0 0 0 0 0 910981
-0.003161 -0.001820 0.121143 0.376337 0.865572 -0.463536 -0.028474 1 0 0 0 0 0 0 912000
-0.003144 -0.001808 0.121153 0.279498 0.668572 -0.650593 -0.028505 1 0 0 0 0 0 0 913006
-0.003135 -0.001802 0.121157 0.379004 0.726247 -0.586206 -0.028536 1 0 0 0 0 0 0 913989
-0.003131 -0.001799 0.121158 0.444792 0.771740 -0.551048 -0.028567 1 0 0 0 0 0 0 914972
-0.003128 -0.001797 0.121159 0.479882 0.796824 -0.537859 -0.028599 1 0 0 0 0 0 0 916007
-0.003108 -0.001801 0.121149 0.240078 0.869375 -0.402281 -0.028630 1 0 0 0 0 0 0 917008
-0.003098 -0.001803 0.121146 0.346310 0.855548 -0.469213 -0.028663 1 0 0 0 0 0 0 918053
-0.003093 -0.001804 0.121144 0.421317 0.843403 -0.504417 -0.028693 1 0 0 0 0 0 0 919007
-0.003090 -0.001804 0.121144 0.460916 0.837016 -0.518264 -0.028723 1 0 0 0 0 0 0 919980
-0.003089 -0.001804 0.121144 0.481067 0.834134 -0.523606 -0.028754 1 0 0 0 0 0 0 920976
-0.003069 -0.001809 0.121134 0.233525 0.892427 -0.394494 -0.028786 1 0 0 0 0 0 0 921990
-0.003060 -0.001811 0.121131 0.335632 0.871380 -0.463787 -0.028817 1 0 0 0 0 0 0 922980
-0.003055 -0.001812 0.121129 0.408583 0.855683 -0.499886 -0.028848 1 0 0 0 0 0 0 923994
-0.003052 -0.001813 0.121129 0.447129 0.847515 -0.514013 -0.028879 1 0 0 0 0 0 0 924978
-0.003057 -0.001795 0.121119 0.538994 0.593230 -0.382372 -0.028912 1 0 0 0 0 0 0 926017
-0.003059 -0.001786 0.121115 0.523859 0.685213 -0.455755 -0.028942 1 0 0 0 0 0 0 926976
-0.003041 -0.001786 0.121104 0.251693 0.812176 -0.362261 -0.028973 1 0 0 0 0 0 0 927992
-0.003032 -0.001786 0.121100 0.340354 0.827383 -0.445323 -0.029004 1 0 0 0 0 0 0 928975
-0.003028 -0.001786 0.121099 0.406365 0.829973 -0.486353 -0.029037 1 0 0 0 0 0 0 930030
-0.003025 -0.001786 0.121098 0.441319 0.830806 -0.502165 -0.029065 1 0 0 0 0 0 0 930911
-0.003024 -0.001786 0.121098 0.459156 0.831567 -0.508195 -0.029096 1 0 0 0 0 0 0 931924
-0.003024 -0.001786 0.121098 0.468277 0.832360 -0.510669 -0.029127 1 0 0 0 0 0 0 932922
-0.003023 -0.001786 0.121098 0.473077 0.833157 -0.511893 -0.029158 1 0 0 0 0 0 0 933913
-0.003004 -0.001790 0.121088 0.217981 0.893311 -0.381024 -0.029190 1 0 0 0 0 0 0 934921
-0.002995 -0.001792 0.121085 0.316085 0.873240 -0.449919 -0.029221 1 0 0 0 0 0 0 935911
-0.002990 -0.001794 0.121084 0.386985 0.858038 -0.485844 -0.029252 1 0 0 0 0 0 0 936920
-0.002988 -0.001794 0.121083 0.424521 0.850099 -0.499918 -0.029283 1 0 0 0 0 0 0 937912
-0.002974 -0.001781 0.121094 0.273454 0.664842 -0.656105 -0.029315 1 0 0 0 0 0 0 938921
-0.002967 -0.001774 0.121098 0.344280 0.729238 -0.580078 -0.029346 1 0 0 0 0 0 0 939911
-0.002963 -0.001771 0.121099 0.395574 0.778240 -0.540780 -0.029377 1 0 0 0 0 0 0 940921
-0.002942 -0.001774 0.121090 0.165700 0.864357 -0.394235 -0.029409 1 0 0 0 0 0 0 941943
-0.002932 -0.001775 0.121087 0.276547 0.857500 -0.457635 -0.029439 1 0 0 0 0 0 0 942905
-0.002927 -0.001776 0.121086 0.353888 0.848972 -0.491663 -0.029471 1 0 0 0 0 0 0 943909
-0.002924 -0.001776 0.121085 0.394671 0.844419 -0.505080 -0.029502 1 0 0 0 0 0 0 944920
-0.002928 -0.001758 0.121075 0.487716 0.591844 -0.373011 -0.029533 1 0 0 0 0 0 0 945911
-0.002930 -0.001749 0.121071 0.473115 0.684716 -0.446373 -0.029569 1 0 0 0 0 0 0 947061
-0.002932 -0.001744 0.121070 0.458926 0.752616 -0.484244 -0.029596 1 0 0 0 0 0 0 947927
-0.002932 -0.001742 0.121070 0.451076 0.788959 -0.499056 -0.029628 1 0 0 0 0 0 0 948927
-0.002932 -0.001741 0.121070 0.447160 0.807667 -0.504696 -0.029658 1 0 0 0 0 0 0 949899
-0.002933 -0.001740 0.121069 0.445382 0.817454 -0.507042 -0.029690 1 0 0 0 0 0 0 950917
-0.002933 -0.001740 0.121069 0.444715 0.822771 -0.508218 -0.029721 1 0 0 0 0 0 0 951928
-0.002914 -0.001744 0.121060 0.186939 0.885173 -0.376968 -0.029753 1 0 0 0 0 0 0 952928
-0.002904 -0.001746 0.121056 0.283432 0.866236 -0.445972 -0.029785 1 0 0 0 0 0 0 953951
-0.002899 -0.001747 0.121055 0.353482 0.851570 -0.481925 -0.029815 1 0 0 0 0 0 0 954936
-0.002902 -0.001729 0.121044 0.462943 0.593371 -0.358642 -0.029847 1 0 0 0 0 0 0 955937
-0.002904 -0.001720 0.121041 0.456604 0.683058 -0.435186 -0.029878 1 0 0 0 0 0 0 956935
-0.002905 -0.001716 0.121039 0.446637 0.749537 -0.474288 -0.029910 1 0 0 0 0 0 0 957978
-0.002905 -0.001714 0.121039 0.440811 0.785062 -0.489465 -0.029940 1 0 0 0 0 0 0 958929
-0.002906 -0.001713 0.121039 0.437929 0.803382 -0.495249 -0.029972 1 0 0 0 0 0 0 959938
-0.002887 -0.001717 0.121029 0.179043 0.872271 -0.365485 -0.030003 1 0 0 0 0 0 0 960946
-0.002877 -0.001719 0.121025 0.274818 0.856544 -0.435079 -0.030034 1 0 0 0 0 0 0 961948
-0.002873 -0.001720 0.121024 0.344513 0.843493 -0.471250 -0.030065 1 0 0 0 0 0 0 962936
-0.002870 -0.001720 0.121024 0.381431 0.836647 -0.485369 -0.030097 1 0 0 0 0 0 0 963936
-0.002869 -0.001720 0.121024 0.400199 0.833504 -0.490771 -0.030128 1 0 0 0 0 0 0 964935
-0.002869 -0.001720 0.121024 0.409753 0.832331 -0.493015 -0.030159 1 0 0 0 0 0 0 965947
-0.002868 -0.001721 0.121024 0.414765 0.832229 -0.494158 -0.030193 1 0 0 0 0 0 0 967008
-0.002868 -0.001721 0.121024 0.417476 0.832554 -0.494879 -0.030224 1 0 0 0 0 0 0 968009
-0.002873 -0.001702 0.121013 0.491392 0.582582 -0.357947 -0.030254 1 0 0 0 0 0 0 968972
-0.002876 -0.001693 0.121010 0.467214 0.676435 -0.429684 -0.030286 1 0 0 0 0 0 0 970010
-0.002878 -0.001688 0.121009 0.448333 0.744987 -0.467039 -0.030318 1 0 0 0 0 0 0 971010
-0.002859 -0.001690 0.120998 0.180487 0.840905 -0.349366 -0.030348 1 0 0 0 0 0 0 971989
-0.002850 -0.001691 0.120995 0.271485 0.838841 -0.423384 -0.030380 1 0 0 0 0 0 0 973005
-0.002846 -0.001692 0.120993 0.338761 0.832627 -0.461103 -0.030412 1 0 0 0 0 0 0 974030
-0.002843 -0.001692 0.120993 0.374429 0.829162 -0.475768 -0.030443 1 0 0 0 0 0 0 975012
-0.002842 -0.001692 0.120993 0.392524 0.827683 -0.481320 -0.030473 1 0 0 0 0 0 0 975979
-0.002842 -0.001693 0.120993 0.401767 0.827344 -0.483604 -0.030504 1 0 0 0 0 0 0 976977
-0.002841 -0.001693 0.120993 0.406616 0.827635 -0.484755 -0.030537 1 0 0 0 0 0 0 978041
-0.002841 -0.001693 0.120993 0.409200 0.828127 -0.485452 -0.030567 1 0 0 0 0 0 0 978994
-0.002841 -0.001693 0.120993 0.410705 0.828832 -0.486023 -0.030598 1 0 0 0 0 0 0 979995
-0.002841 -0.001693 0.120993 0.411687 0.829593 -0.486536 -0.030630 1 0 0 0 0 0 0 980995
-0.002847 -0.001674 0.120983 0.484766 0.579869 -0.349424 -0.030662 1 0 0 0 0 0 0 982023
-0.002849 -0.001665 0.120979 0.460146 0.673679 -0.421126 -0.030693 1 0 0 0 0 0 0 983013
-0.002851 -0.001660 0.120978 0.441042 0.742186 -0.458463 -0.030724 1 0 0 0 0 0 0 983997
-0.002851 -0.001658 0.120977 0.430693 0.778767 -0.473031 -0.030754 1 0 0 0 0 0 0 984978
-0.002852 -0.001657 0.120977 0.425542 0.797623 -0.478589 -0.030787 1 0 0 0 0 0 0 986013
-0.002852 -0.001656 0.120977 0.423110 0.807436 -0.480841 -0.030817 1 0 0 0 0 0 0 986997
-0.002852 -0.001656 0.120977 0.422090 0.812740 -0.481945 -0.030848 1 0 0 0 0 0 0 987992
-0.002852 -0.001656 0.120977 0.421769 0.815788 -0.482642 -0.030879 1 0 0 0 0 0 0 988969
-0.002852 -0.001656 0.120977 0.421866 0.817791 -0.483254 -0.030912 1 0 0 0 0 0 0 990039
-0.002852 -0.001656 0.120977 0.422087 0.819140 -0.483731 -0.030942 1 0 0 0 0 0 0 990994
-0.002852 -0.001656 0.120977 0.422407 0.820225 -0.484233 -0.030973 1 0 0 0 0 0 0 991971
-0.002852 -0.001656 0.120977 0.422785 0.821197 -0.484715 -0.031004 1 0 0 0 0 0 0 992968
-0.002852 -0.001656 0.120977 0.423200 0.822096 -0.485217 -0.031036 1 0 0 0 0 0 0 993984
-0.002858 -0.001637 0.120967 0.495991 0.572410 -0.347858 -0.031066 1 0 0 0 0 0 0 994968
-0.002860 -0.001628 0.120963 0.471260 0.666108 -0.419600 -0.031098 1 0 0 0 0 0 0 995972
-0.002862 -0.001623 0.120962 0.452128 0.734607 -0.456971 -0.031130 1 0 0 0 0 0 0 996992
-0.002863 -0.001621 0.120962 0.441787 0.771169 -0.471567 -0.031162 1 0 0 0 0 0 0 998012
-0.002863 -0.001620 0.120962 0.436596 0.789950 -0.477086 -0.031192 1 0 0 0 0 0 0 998990
-0.002863 -0.001619 0.120961 0.434177 0.799750 -0.479341 -0.031223 1 0 0 0 0 0 0 999989
-0.002863 -0.001619 0.120961 0.433145 0.805039 -0.480435 -0.031254 1 0 0 0 0 0 1 975
-0.002869 -0.001600 0.120951 0.505223 0.557631 -0.343162 -0.031287 1 0 0 0 0 0 1 2025
-0.002871 -0.001591 0.120948 0.480131 0.652234 -0.414972 -0.031315 1 0 0 0 0 0 1 2910
-0.002873 -0.001586 0.120946 0.460829 0.721192 -0.452392 -0.031346 1 0 0 0 0 0 1 3918
-0.002874 -0.001584 0.120946 0.450387 0.757972 -0.466978 -0.031377 1 0 0 0 0 0 1 4908
-0.002874 -0.001583 0.120946 0.445197 0.776918 -0.472525 -0.031409 1 0 0 0 0 0 1 5948
-0.002874 -0.001582 0.120946 0.442728 0.786727 -0.474753 -0.031440 1 0 0 0 0 0 1 6909
-0.002874 -0.001582 0.120946 0.441714 0.792021 -0.475861 -0.031471 1 0 0 0 0 0 1 7910
-0.002874 -0.001582 0.120946 0.441418 0.795089 -0.476548 -0.031502 1 0 0 0 0 0 1 8919
-0.002874 -0.001582 0.120946 0.441481 0.796994 -0.477099 -0.031533 1 0 0 0 0 0 1 9910
-0.002874 -0.001582 0.120946 0.441725 0.798354 -0.477600 -0.031565 1 0 0 0 0 0 1 10919
-0.002874 -0.001582 0.120946 0.442075 0.799429 -0.478081 -0.031596 1 0 0 0 0 0 1 11909
-0.002874 -0.001582 0.120946 0.442482 0.800359 -0.478562 -0.031628 1 0 0 0 0 0 1 12926
-0.002880 -0.001563 0.120935 0.515218 0.550775 -0.340854 -0.031659 1 0 0 0 0 0 1 13947
-0.002882 -0.001554 0.120932 0.490589 0.644241 -0.412677 -0.031690 1 0 0 0 0 0 1 14927
-0.002884 -0.001550 0.120931 0.471489 0.712564 -0.450086 -0.031722 1 0 0 0 0 0 1 15935
-0.002885 -0.001547 0.120930 0.461146 0.749022 -0.464666 -0.031752 1 0 0 0 0 0 1 16923
-0.002885 -0.001546 0.120930 0.455993 0.767767 -0.470175 -0.031783 1 0 0 0 0 0 1 17910
-0.002885 -0.001546 0.120930 0.453652 0.777633 -0.472503 -0.031819 1 0 0 0 0 0 1 19067
-0.002885 -0.001545 0.120930 0.452577 0.782783 -0.473529 -0.031846 1 0 0 0 0 0 1 19928
-0.002885 -0.001545 0.120930 0.452291 0.785785 -0.474202 -0.031877 1 0 0 0 0 0 1 20923
-0.002885 -0.001545 0.120930 0.452357 0.787684 -0.474748 -0.031909 1 0 0 0 0 0 1 21932
-0.002885 -0.001545 0.120930 0.452605 0.788996 -0.475219 -0.031939 1 0 0 0 0 0 1 22896
-0.002885 -0.001545 0.120930 0.452976 0.790065 -0.475711 -0.031971 1 0 0 0 0 0 1 23926
-0.002885 -0.001545 0.120930 0.453376 0.790970 -0.476180 -0.032002 1 0 0 0 0 0 1 24922
-0.002885 -0.001545 0.120930 0.453790 0.791826 -0.476653 -0.032035 1 0 0 0 0 0 1 25950
-0.002885 -0.001545 0.120930 0.454215 0.792626 -0.477118 -0.032065 1 0 0 0 0 0 1 26924
-0.002885 -0.001545 0.120930 0.454654 0.793414 -0.477571 -0.032096 1 0 0 0 0 0 1 27925
-0.002885 -0.001545 0.120930 0.455091 0.794197 -0.478040 -0.032127 1 0 0 0 0 0 1 28922
-0.002885 -0.001545 0.120930 0.455546 0.794994 -0.478519 -0.032160 1 0 0 0 0 0 1 29951
-0.002885 -0.001545 0.120930 0.455969 0.795713 -0.478952 -0.032189 1 0 0 0 0 0 1 30897
-0.002891 -0.001526 0.120920 0.528758 0.546019 -0.341025 -0.032221 1 0 0 0 0 0 1 31930
-0.002893 -0.001517 0.120916 0.504197 0.639280 -0.412885 -0.032253 1 0 0 0 0 0 1 32925
-0.002895 -0.001513 0.120915 0.485129 0.707503 -0.450312 -0.032284 1 0 0 0 0 0 1 33932
-0.002896 -0.001510 0.120914 0.474815 0.743919 -0.464895 -0.032315 1 0 0 0 0 0 1 34926
-0.002896 -0.001509 0.120914 0.469662 0.762620 -0.470404 -0.032346 1 0 0 0 0 0 1 35924
-0.002896 -0.001509 0.120914 0.467247 0.772336 -0.472635 -0.032377 1 0 0 0 0 0 1 36908
-0.002896 -0.001508 0.120914 0.466272 0.777587 -0.473735 -0.032409 1 0 0 0 0 0 1 37947
-0.002896 -0.001508 0.120914 0.466016 0.780620 -0.474433 -0.032442 1 0 0 0 0 0 1 38997
-0.002896 -0.001508 0.120914 0.466087 0.782461 -0.474957 -0.032473 1 0 0 0 0 0 1 39972
-0.002896 -0.001508 0.120914 0.466344 0.783780 -0.475429 -0.032504 1 0 0 0 0 0 1 40968
-0.002896 -0.001508 0.120914 0.466726 0.784839 -0.475918 -0.032536 1 0 0 0 0 0 1 42010
-0.002896 -0.001508 0.120914 0.467109 0.785728 -0.476373 -0.032567 1 0 0 0 0 0 1 42991
-0.002896 -0.001508 0.120914 0.467540 0.786543 -0.476839 -0.032598 1 0 0 0 0 0 1 43995
-0.002896 -0.001508 0.120914 0.467980 0.787325 -0.477291 -0.032630 1 0 0 0 0 0 1 44997
-0.002896 -0.001508 0.120914 0.468444 0.788160 -0.477774 -0.032663 1 0 0 0 0 0 1 46056
-0.002896 -0.001508 0.120914 0.468866 0.788875 -0.478205 -0.032692 1 0 0 0 0 0 1 47000
-0.002902 -0.001490 0.120904 0.541635 0.539093 -0.340027 -0.032723 1 0 0 0 0 0 1 47979
-0.002904 -0.001480 0.120900 0.517129 0.632215 -0.411937 -0.032755 1 0 0 0 0 0 1 49001
-0.002906 -0.001476 0.120899 0.498168 0.700447 -0.449441 -0.032790 1 0 0 0 0 0 1 50137
-0.002907 -0.001474 0.120899 0.487857 0.736809 -0.464004 -0.032821 1 0 0 0 0 0 1 51125
-0.002907 -0.001472 0.120899 0.482652 0.755369 -0.469453 -0.032848 1 0 0 0 0 0 1 51966
-0.002907 -0.001472 0.120898 0.480257 0.765060 -0.471682 -0.032879 1 0 0 0 0 0 1 52966
-0.002907 -0.001472 0.120898 0.479329 0.770390 -0.472831 -0.032915 1 0 0 0 0 0 1 54126
-0.002907 -0.001471 0.120898 0.479047 0.773341 -0.473496 -0.032946 1 0 0 0 0 0 1 55118
-0.002907 -0.001471 0.120898 0.479129 0.775205 -0.474019 -0.032977 1 0 0 0 0 0 1 56122
-0.002907 -0.001471 0.120898 0.479362 0.776399 -0.474433 -0.033005 1 0 0 0 0 0 1 56994
-0.002913 -0.001453 0.120888 0.552089 0.527032 -0.336147 -0.033040 1 0 0 0 0 0 1 58126
-0.002916 -0.001444 0.120885 0.527569 0.620135 -0.408085 -0.033071 1 0 0 0 0 0 1 59116
-0.002917 -0.001439 0.120883 0.508517 0.688246 -0.445542 -0.033102 1 0 0 0 0 0 1 60093
-0.002918 -0.001437 0.120883 0.498168 0.724503 -0.460062 -0.033129 1 0 0 0 0 0 1 60964
-0.002918 -0.001436 0.120883 0.493115 0.743275 -0.465640 -0.033165 1 0 0 0 0 0 1 62122
-0.002918 -0.001435 0.120883 0.490697 0.752934 -0.467851 -0.033195 1 0 0 0 0 0 1 63091
-0.002918 -0.001435 0.120883 0.489711 0.758136 -0.468917 -0.033227 1 0 0 0 0 0 1 64094
-0.002918 -0.001435 0.120883 0.489443 0.761094 -0.469577 -0.033258 1 0 0 0 0 0 1 65093
-0.002918 -0.001435 0.120883 0.489537 0.762916 -0.470098 -0.033289 1 0 0 0 0 0 1 66094
-0.002918 -0.001435 0.120883 0.489821 0.764204 -0.470579 -0.033321 1 0 0 0 0 0 1 67115
-0.002918 -0.001434 0.120883 0.490185 0.765194 -0.471015 -0.033352 1 0 0 0 0 0 1 68101
-0.002918 -0.001434 0.120883 0.490539 0.765969 -0.471406 -0.033379 1 0 0 0 0 0 1 68988
-0.002918 -0.001434 0.120883 0.491027 0.766834 -0.471909 -0.033414 1 0 0 0 0 0 1 70099
-0.002918 -0.001434 0.120883 0.491480 0.767600 -0.472358 -0.033446 1 0 0 0 0 0 1 71112
-0.002918 -0.001434 0.120883 0.491870 0.768230 -0.472724 -0.033473 1 0 0 0 0 0 1 71971
-0.002918 -0.001434 0.120883 0.492390 0.769061 -0.473232 -0.033508 1 0 0 0 0 0 1 73112
-0.002918 -0.001434 0.120883 0.492843 0.769771 -0.473669 -0.033539 1 0 0 0 0 0 1 74100
-0.002918 -0.001434 0.120883 0.493276 0.770447 -0.474085 -0.033569 1 0 0 0 0 0 1 75043
-0.002918 -0.001434 0.120883 0.493730 0.771156 -0.474521 -0.033600 1 0 0 0 0 0 1 76032
-0.002918 -0.001434 0.120883 0.494190 0.771891 -0.474973 -0.033631 1 0 0 0 0 0 1 77041
-0.002918 -0.001434 0.120883 0.494604 0.772522 -0.475362 -0.033659 1 0 0 0 0 0 1 77935
-0.002918 -0.001434 0.120883 0.495108 0.773308 -0.475846 -0.033693 1 0 0 0 0 0 1 79032
-0.002918 -0.001434 0.120883 0.495572 0.774033 -0.476292 -0.033725 1 0 0 0 0 0 1 80043
-0.002918 -0.001434 0.120883 0.496023 0.774753 -0.476734 -0.033756 1 0 0 0 0 0 1 81031
-0.002924 -0.001416 0.120872 0.568805 0.524893 -0.338107 -0.033787 1 0 0 0 0 0 1 82040
-0.002927 -0.001407 0.120869 0.544413 0.617687 -0.410078 -0.033819 1 0 0 0 0 0 1 83041
-0.002928 -0.001402 0.120868 0.525441 0.685618 -0.447543 -0.033850 1 0 0 0 0 0 1 84031
-0.002929 -0.001400 0.120867 0.515125 0.721796 -0.462075 -0.033878 1 0 0 0 0 0 1 84928
-0.002929 -0.001399 0.120867 0.510063 0.740490 -0.467630 -0.033912 1 0 0 0 0 0 1 86039
-0.002929 -0.001398 0.120867 0.507673 0.750132 -0.469845 -0.033944 1 0 0 0 0 0 1 87041
-0.002929 -0.001398 0.120867 0.506694 0.755311 -0.470905 -0.033975 1 0 0 0 0 0 1 88044
-0.002929 -0.001398 0.120867 0.506382 0.758156 -0.471502 -0.034003 1 0 0 0 0 0 1 88928
-0.002935 -0.001379 0.120857 0.578833 0.509524 -0.332837 -0.034037 1 0 0 0 0 0 1 90038
-0.002938 -0.001370 0.120853 0.554291 0.602746 -0.404868 -0.034069 1 0 0 0 0 0 1 91041
-0.002939 -0.001365 0.120852 0.535197 0.670807 -0.442320 -0.034096 1 0 0 0 0 0 1 91929
-0.002940 -0.001363 0.120851 0.524953 0.707253 -0.456965 -0.034131 1 0 0 0 0 0 1 93037
-0.002940 -0.001362 0.120851 0.519825 0.725910 -0.462461 -0.034163 1 0 0 0 0 0 1 94051
-0.002940 -0.001361 0.120851 0.517436 0.735574 -0.464663 -0.034194 1 0 0 0 0 0 1 95050
-0.002946 -0.001343 0.120841 0.588725 0.490276 -0.326329 -0.034225 1 0 0 0 0 0 1 96047
-0.002948 -0.001333 0.120837 0.563650 0.585057 -0.398599 -0.034255 1 0 0 0 0 0 1 97018
-0.002950 -0.001329 0.120836 0.544381 0.653996 -0.436191 -0.034288 1 0 0 0 0 0 1 98049
-0.002956 -0.001308 0.120825 0.606199 0.440381 -0.311293 -0.034319 1 0 0 0 0 0 1 99048
-0.002959 -0.001298 0.120821 0.576238 0.551021 -0.388474 -0.034350 1 0 0 0 0 0 1 100046
-0.002961 -0.001292 0.120820 0.554438 0.627839 -0.427800 -0.034381 1 0 0 0 0 0 1 101048
-0.002962 -0.001290 0.120820 0.542746 0.668521 -0.443019 -0.034413 1 0 0 0 0 0 1 102055
-0.002962 -0.001289 0.120820 0.536888 0.689287 -0.448712 -0.034443 1 0 0 0 0 0 1 103021
-0.002968 -0.001269 0.120809 0.606373 0.449771 -0.311306 -0.034475 1 0 0 0 0 0 1 104054
-0.002970 -0.001260 0.120806 0.580492 0.547134 -0.384130 -0.034506 1 0 0 0 0 0 1 105040
-0.002972 -0.001255 0.120804 0.560781 0.617332 -0.421921 -0.034538 1 0 0 0 0 0 1 106050
-0.002973 -0.001253 0.120804 0.550157 0.654684 -0.436590 -0.034569 1 0 0 0 0 0 1 107047
-0.002978 -0.001233 0.120793 0.617023 0.423650 -0.302269 -0.034600 1 0 0 0 0 0 1 108045
-0.002981 -0.001223 0.120790 0.589855 0.525149 -0.376286 -0.034631 1 0 0 0 0 0 1 109047
-0.002983 -0.001219 0.120788 0.569503 0.597368 -0.414489 -0.034662 1 0 0 0 0 0 1 110037
-0.002984 -0.001216 0.120788 0.558592 0.635809 -0.429350 -0.034697 1 0 0 0 0 0 1 111133
-0.002984 -0.001215 0.120788 0.553132 0.655441 -0.434907 -0.034728 1 0 0 0 0 0 1 112137
-0.002984 -0.001214 0.120788 0.550579 0.665542 -0.437091 -0.034758 1 0 0 0 0 0 1 113115
-0.002990 -0.001196 0.120777 0.621671 0.420821 -0.298138 -0.034790 1 0 0 0 0 0 1 114132
-0.002992 -0.001186 0.120774 0.596712 0.515304 -0.370636 -0.034821 1 0 0 0 0 0 1 115115
-0.002994 -0.001182 0.120773 0.577482 0.584044 -0.408322 -0.034852 1 0 0 0 0 0 1 116119
-0.003000 -0.001161 0.120762 0.639228 0.370698 -0.282839 -0.034885 1 0 0 0 0 0 1 117180
-0.003003 -0.001151 0.120758 0.609397 0.480884 -0.360225 -0.034915 1 0 0 0 0 0 1 118124
-0.003005 -0.001145 0.120757 0.587684 0.557451 -0.399650 -0.034946 1 0 0 0 0 0 1 119128
-0.002993 -0.001129 0.120767 0.404677 0.414464 -0.565289 -0.034976 1 0 0 0 0 0 1 120090
-0.002987 -0.001121 0.120771 0.459349 0.500986 -0.493665 -0.035009 1 0 0 0 0 0 1 121118
-0.002984 -0.001117 0.120772 0.502516 0.560722 -0.455966 -0.035039 1 0 0 0 0 0 1 122094
-0.002988 -0.001097 0.120762 0.598320 0.342752 -0.301424 -0.035070 1 0 0 0 0 0 1 123088
-0.002990 -0.001087 0.120759 0.586129 0.450566 -0.368621 -0.035101 1 0 0 0 0 0 1 124089
-0.002991 -0.001081 0.120758 0.573366 0.525958 -0.404454 -0.035133 1 0 0 0 0 0 1 125087
-0.002991 -0.001079 0.120757 0.566202 0.565911 -0.418435 -0.035164 1 0 0 0 0 0 1 126081
-0.002991 -0.001078 0.120757 0.562688 0.586324 -0.423709 -0.035196 1 0 0 0 0 0 1 127119
-0.002997 -0.001059 0.120747 0.633156 0.346991 -0.285278 -0.035227 1 0 0 0 0 0 1 128116
-0.003000 -0.001049 0.120743 0.608008 0.443728 -0.358356 -0.035259 1 0 0 0 0 0 1 129117
-0.003001 -0.001044 0.120742 0.588690 0.513535 -0.396258 -0.035290 1 0 0 0 0 0 1 130111
-0.003002 -0.001042 0.120741 0.578240 0.550694 -0.410963 -0.035321 1 0 0 0 0 0 1 131123
-0.003002 -0.001041 0.120741 0.573029 0.569654 -0.416448 -0.035351 1 0 0 0 0 0 1 132088
-0.003003 -0.001040 0.120741 0.570633 0.579392 -0.418624 -0.035383 1 0 0 0 0 0 1 133099
-0.003003 -0.001040 0.120741 0.569683 0.584549 -0.419641 -0.035416 1 0 0 0 0 0 1 134142
-0.003008 -0.001021 0.120731 0.641447 0.337626 -0.279525 -0.035446 1 0 0 0 0 0 1 135121
-0.003011 -0.001012 0.120727 0.617012 0.430446 -0.352148 -0.035477 1 0 0 0 0 0 1 136116
-0.003012 -0.001008 0.120726 0.598053 0.498277 -0.389883 -0.035508 1 0 0 0 0 0 1 137098
-0.003013 -0.001005 0.120725 0.587788 0.534421 -0.404508 -0.035539 1 0 0 0 0 0 1 138091
-0.003001 -0.000991 0.120736 0.411180 0.369100 -0.560202 -0.035570 1 0 0 0 0 0 1 139089
-0.002994 -0.000983 0.120740 0.469224 0.444472 -0.485222 -0.035601 1 0 0 0 0 0 1 140081
-0.002991 -0.000980 0.120742 0.514165 0.498615 -0.446376 -0.035633 1 0 0 0 0 0 1 141097
-0.002990 -0.000978 0.120742 0.538808 0.527694 -0.431781 -0.035665 1 0 0 0 0 0 1 142113
-0.002994 -0.000958 0.120732 0.623691 0.293041 -0.285882 -0.035696 1 0 0 0 0 0 1 143110
-0.002996 -0.000949 0.120728 0.605916 0.391836 -0.356609 -0.035727 1 0 0 0 0 0 1 144095
-0.002998 -0.000944 0.120727 0.590311 0.462688 -0.393716 -0.035758 1 0 0 0 0 0 1 145108
-0.002998 -0.000942 0.120726 0.581727 0.500316 -0.408130 -0.035789 1 0 0 0 0 0 1 146096
-0.002999 -0.000940 0.120726 0.577451 0.519503 -0.413502 -0.035819 1 0 0 0 0 0 1 147038
-0.002999 -0.000940 0.120726 0.575503 0.529341 -0.415627 -0.035850 1 0 0 0 0 0 1 148029
-0.002999 -0.000939 0.120726 0.574773 0.534484 -0.416612 -0.035881 1 0 0 0 0 0 1 149040
-0.002999 -0.000939 0.120726 0.574635 0.537300 -0.417186 -0.035912 1 0 0 0 0 0 1 150031
-0.002999 -0.000939 0.120726 0.574819 0.538934 -0.417628 -0.035944 1 0 0 0 0 0 1 151039
-0.002999 -0.000939 0.120726 0.575158 0.539982 -0.418019 -0.035975 1 0 0 0 0 0 1 152029
-0.002999 -0.000939 0.120726 0.575585 0.540748 -0.418402 -0.036006 1 0 0 0 0 0 1 153039
-0.002999 -0.000939 0.120726 0.576034 0.541360 -0.418756 -0.036037 1 0 0 0 0 0 1 154029
-0.003004 -0.000921 0.120716 0.648513 0.292275 -0.278009 -0.036069 1 0 0 0 0 0 1 155039
-0.003007 -0.000912 0.120712 0.624519 0.383675 -0.350662 -0.036100 1 0 0 0 0 0 1 156029
-0.002989 -0.000912 0.120701 0.346339 0.511097 -0.256237 -0.036131 1 0 0 0 0 0 1 157035
-0.002981 -0.000911 0.120697 0.431527 0.525577 -0.338629 -0.036162 1 0 0 0 0 0 1 158044
-0.002976 -0.000911 0.120696 0.495713 0.527742 -0.379154 -0.036194 1 0 0 0 0 0 1 159040
-0.002974 -0.000911 0.120696 0.529810 0.528397 -0.394669 -0.036225 1 0 0 0 0 0 1 160043
-0.002973 -0.000912 0.120695 0.547163 0.528849 -0.400426 -0.036256 1 0 0 0 0 0 1 161035
-0.002973 -0.000912 0.120695 0.556037 0.529268 -0.402685 -0.036287 1 0 0 0 0 0 1 162033
-0.002960 -0.000898 0.120706 0.388924 0.345565 -0.553749 -0.036318 1 0 0 0 0 0 1 163024
-0.002953 -0.000891 0.120710 0.451898 0.411967 -0.477390 -0.036350 1 0 0 0 0 0 1 164048
-0.002950 -0.000888 0.120712 0.499388 0.461657 -0.438157 -0.036389 1 0 0 0 0 0 1 165293
-0.002948 -0.000886 0.120712 0.525130 0.488313 -0.423308 -0.036413 1 0 0 0 0 0 1 166047
-0.002947 -0.000885 0.120712 0.538594 0.502115 -0.418237 -0.036443 1 0 0 0 0 0 1 167016
-0.002947 -0.000885 0.120712 0.545661 0.509295 -0.416714 -0.036475 1 0 0 0 0 0 1 168047
-0.002947 -0.000884 0.120712 0.549433 0.513110 -0.416394 -0.036505 1 0 0 0 0 0 1 169015
-0.002946 -0.000884 0.120712 0.551586 0.515251 -0.416534 -0.036538 1 0 0 0 0 0 1 170045
-0.002946 -0.000884 0.120712 0.552890 0.516530 -0.416810 -0.036569 1 0 0 0 0 0 1 171044
-0.002952 -0.000866 0.120702 0.625814 0.267732 -0.275784 -0.036599 1 0 0 0 0 0 1 172015
-0.002954 -0.000857 0.120698 0.602025 0.359149 -0.348485 -0.036631 1 0 0 0 0 0 1 173045
-0.002956 -0.000852 0.120697 0.583371 0.426247 -0.386284 -0.036663 1 0 0 0 0 0 1 174054
-0.002957 -0.000850 0.120697 0.573263 0.462013 -0.400933 -0.036694 1 0 0 0 0 0 1 175047
-0.002957 -0.000849 0.120696 0.568232 0.480266 -0.406388 -0.036725 1 0 0 0 0 0 1 176049
-0.002957 -0.000848 0.120696 0.565884 0.489588 -0.408533 -0.036756 1 0 0 0 0 0 1 177048
-0.002938 -0.000852 0.120687 0.305418 0.554853 -0.277069 -0.036788 1 0 0 0 0 0 1 178047
-0.002929 -0.000854 0.120683 0.400341 0.536164 -0.345392 -0.036818 1 0 0 0 0 0 1 179015
-0.002924 -0.000856 0.120682 0.469612 0.521612 -0.380899 -0.036850 1 0 0 0 0 0 1 180045
-0.002922 -0.000856 0.120682 0.506309 0.513898 -0.394659 -0.036881 1 0 0 0 0 0 1 181043
-0.002921 -0.000856 0.120681 0.524971 0.510163 -0.399794 -0.036913 1 0 0 0 0 0 1 182047
-0.002920 -0.000856 0.120681 0.534487 0.508480 -0.401831 -0.036944 1 0 0 0 0 0 1 183045
-0.002920 -0.000857 0.120681 0.539457 0.507850 -0.402751 -0.036975 1 0 0 0 0 0 1 184046
-0.002920 -0.000857 0.120681 0.542174 0.507746 -0.403310 -0.037006 1 0 0 0 0 0 1 185044
-0.002920 -0.000857 0.120681 0.543753 0.507906 -0.403718 -0.037038 1 0 0 0 0 0 1 186048
-0.002920 -0.000857 0.120681 0.544776 0.508198 -0.404080 -0.037069 1 0 0 0 0 0 1 187047
-0.002919 -0.000857 0.120681 0.545518 0.508550 -0.404429 -0.037100 1 0 0 0 0 0 1 188033
-0.002919 -0.000857 0.120681 0.546121 0.508963 -0.404785 -0.037131 1 0 0 0 0 0 1 189050
-0.002919 -0.000857 0.120681 0.546648 0.509375 -0.405118 -0.037163 1 0 0 0 0 0 1 190048
-0.002900 -0.000861 0.120672 0.287635 0.570163 -0.272811 -0.037194 1 0 0 0 0 0 1 191044
-0.002891 -0.000863 0.120668 0.383161 0.549296 -0.340970 -0.037225 1 0 0 0 0 0 1 192044
-0.002886 -0.000864 0.120667 0.452703 0.533634 -0.376412 -0.037256 1 0 0 0 0 0 1 193044
-0.002884 -0.000865 0.120667 0.489548 0.525377 -0.390154 -0.037288 1 0 0 0 0 0 1 194045
-0.002883 -0.000865 0.120666 0.508250 0.521369 -0.395281 -0.037319 1 0 0 0 0 0 1 195043
-0.002882 -0.000865 0.120666 0.517804 0.519554 -0.397301 -0.037350 1 0 0 0 0 0 1 196045
-0.002882 -0.000866 0.120666 0.522795 0.518867 -0.398220 -0.037381 1 0 0 0 0 0 1 197044
-0.002882 -0.000866 0.120666 0.525521 0.518757 -0.398781 -0.037415 1 0 0 0 0 0 1 198122
-0.002869 -0.000852 0.120677 0.354916 0.334414 -0.549147 -0.037446 1 0 0 0 0 0 1 199115
-0.002863 -0.000845 0.120681 0.416425 0.400700 -0.472865 -0.037486 1 0 0 0 0 0 1 200393
-0.002840 -0.000846 0.120673 0.203418 0.510435 -0.300600 -0.037509 1 0 0 0 0 0 1 201131
-0.002829 -0.000847 0.120670 0.323754 0.515857 -0.353712 -0.037540 1 0 0 0 0 0 1 202127
-0.002824 -0.000847 0.120669 0.406007 0.513554 -0.383805 -0.037571 1 0 0 0 0 0 1 203124
-0.002821 -0.000847 0.120668 0.449255 0.511990 -0.395673 -0.037602 1 0 0 0 0 0 1 204117
-0.002819 -0.000847 0.120668 0.471182 0.511353 -0.400141 -0.037634 1 0 0 0 0 0 1 205130
-0.002819 -0.000847 0.120668 0.482319 0.511201 -0.401919 -0.037664 1 0 0 0 0 0 1 206090
-0.002818 -0.000847 0.120668 0.488082 0.511337 -0.402762 -0.037695 1 0 0 0 0 0 1 207088
-0.002824 -0.000829 0.120658 0.563371 0.261784 -0.261745 -0.037726 1 0 0 0 0 0 1 208088
-0.002826 -0.000820 0.120654 0.540591 0.352638 -0.334442 -0.037758 1 0 0 0 0 0 1 209090
-0.002828 -0.000815 0.120653 0.522448 0.419452 -0.372209 -0.037789 1 0 0 0 0 0 1 210091
-0.002809 -0.000817 0.120643 0.253142 0.515478 -0.253818 -0.037821 1 0 0 0 0 0 1 211111
-0.002800 -0.000819 0.120639 0.343015 0.512350 -0.327192 -0.037851 1 0 0 0 0 0 1 212086
-0.002796 -0.000819 0.120638 0.409642 0.505580 -0.364483 -0.037883 1 0 0 0 0 0 1 213088
-0.002793 -0.000819 0.120637 0.445011 0.501777 -0.378849 -0.037915 1 0 0 0 0 0 1 214119
-0.002792 -0.000820 0.120637 0.462961 0.499963 -0.384187 -0.037946 1 0 0 0 0 0 1 215113
-0.002792 -0.000820 0.120637 0.472084 0.499235 -0.386268 -0.037977 1 0 0 0 0 0 1 216114
-0.002792 -0.000820 0.120637 0.476843 0.499068 -0.387203 -0.038008 1 0 0 0 0 0 1 217114
-0.002791 -0.000820 0.120637 0.479415 0.499199 -0.387734 -0.038040 1 0 0 0 0 0 1 218113
-0.002772 -0.000824 0.120627 0.221483 0.559805 -0.254904 -0.038068 1 0 0 0 0 0 1 219028
-0.002763 -0.000826 0.120624 0.317135 0.538887 -0.323262 -0.038100 1 0 0 0 0 0 1 220038
-0.002758 -0.000828 0.120623 0.386704 0.523211 -0.358763 -0.038131 1 0 0 0 0 0 1 221027
-0.002756 -0.000828 0.120622 0.423539 0.514938 -0.372528 -0.038162 1 0 0 0 0 0 1 222036
-0.002755 -0.000828 0.120622 0.442218 0.510901 -0.377636 -0.038193 1 0 0 0 0 0 1 223028
-0.002754 -0.000829 0.120622 0.451714 0.509089 -0.379634 -0.038225 1 0 0 0 0 0 1 224036
-0.002754 -0.000829 0.120622 0.456646 0.508371 -0.380534 -0.038256 1 0 0 0 0 0 1 225028
-0.002754 -0.000829 0.120622 0.459293 0.508220 -0.381053 -0.038287 1 0 0 0 0 0 1 226037
-0.002754 -0.000829 0.120622 0.460810 0.508342 -0.381432 -0.038318 1 0 0 0 0 0 1 227028
-0.002753 -0.000829 0.120622 0.461755 0.508622 -0.381769 -0.038350 1 0 0 0 0 0 1 228037
-0.002753 -0.000829 0.120622 0.462398 0.508958 -0.382093 -0.038381 1 0 0 0 0 0 1 229031
-0.002734 -0.000833 0.120612 0.203566 0.569724 -0.249021 -0.038412 1 0 0 0 0 0 1 230043
-0.002725 -0.000835 0.120609 0.298610 0.548885 -0.317392 -0.038444 1 0 0 0 0 0 1 231037
-0.002720 -0.000837 0.120608 0.367868 0.533254 -0.352927 -0.038475 1 0 0 0 0 0 1 232035
-0.002718 -0.000837 0.120607 0.404553 0.525013 -0.366678 -0.038506 1 0 0 0 0 0 1 233040
-0.002717 -0.000837 0.120607 0.423134 0.521000 -0.371774 -0.038537 1 0 0 0 0 0 1 234033
-0.002716 -0.000838 0.120607 0.432587 0.519167 -0.373761 -0.038568 1 0 0 0 0 0 1 235017
-0.002716 -0.000838 0.120607 0.437476 0.518476 -0.374668 -0.038600 1 0 0 0 0 0 1 236047
-0.002716 -0.000838 0.120607 0.440091 0.518320 -0.375174 -0.038631 1 0 0 0 0 0 1 237032
-0.002721 -0.000819 0.120597 0.513926 0.268462 -0.233903 -0.038663 1 0 0 0 0 0 1 238051
-0.002724 -0.000810 0.120593 0.490280 0.359053 -0.306489 -0.038694 1 0 0 0 0 0 1 239046
-0.002725 -0.000806 0.120592 0.471710 0.425738 -0.344185 -0.038725 1 0 0 0 0 0 1 240042
-0.002726 -0.000803 0.120591 0.461614 0.461290 -0.358747 -0.038756 1 0 0 0 0 0 1 241042
-0.002726 -0.000802 0.120591 0.456539 0.479417 -0.364138 -0.038788 1 0 0 0 0 0 1 242045
-0.002726 -0.000802 0.120591 0.454121 0.488689 -0.366211 -0.038819 1 0 0 0 0 0 1 243044
-0.002727 -0.000801 0.120591 0.453083 0.493518 -0.367148 -0.038850 1 0 0 0 0 0 1 244043
-0.002727 -0.000801 0.120591 0.452731 0.496134 -0.367659 -0.038881 1 0 0 0 0 0 1 245042
-0.002708 -0.000806 0.120581 0.193357 0.558041 -0.234484 -0.038912 1 0 0 0 0 0 1 246031
-0.002698 -0.000808 0.120578 0.288012 0.537769 -0.302897 -0.038944 1 0 0 0 0 0 1 247044
-0.002693 -0.000809 0.120577 0.357060 0.522424 -0.338433 -0.038975 1 0 0 0 0 0 1 248045
-0.002691 -0.000809 0.120576 0.393616 0.514318 -0.352164 -0.039006 1 0 0 0 0 0 1 249046
-0.002690 -0.000810 0.120576 0.412180 0.510405 -0.357278 -0.039040 1 0 0 0 0 0 1 250124
-0.002689 -0.000810 0.120576 0.421593 0.508608 -0.359250 -0.039071 1 0 0 0 0 0 1 251119
-0.002689 -0.000810 0.120576 0.426448 0.507891 -0.360116 -0.039101 1 0 0 0 0 0 1 252087
-0.002689 -0.000810 0.120576 0.429059 0.507750 -0.360624 -0.039133 1 0 0 0 0 0 1 253112
-0.002689 -0.000810 0.120576 0.430530 0.507883 -0.360986 -0.039165 1 0 0 0 0 0 1 254113
-0.002689 -0.000810 0.120576 0.431420 0.508133 -0.361298 -0.039195 1 0 0 0 0 0 1 255087
-0.002689 -0.000810 0.120576 0.432050 0.508467 -0.361580 -0.039226 1 0 0 0 0 0 1 256085
-0.002689 -0.000810 0.120576 0.432524 0.508830 -0.361877 -0.039258 1 0 0 0 0 0 1 257085
-0.002676 -0.000796 0.120587 0.260133 0.324194 -0.511937 -0.039289 1 0 0 0 0 0 1 258086
-0.002670 -0.000790 0.120591 0.320921 0.390354 -0.435809 -0.039320 1 0 0 0 0 0 1 259085
-0.002666 -0.000786 0.120592 0.367107 0.439813 -0.396661 -0.039352 1 0 0 0 0 0 1 260109
-0.002665 -0.000784 0.120593 0.392242 0.466467 -0.381914 -0.039383 1 0 0 0 0 0 1 261094
-0.002664 -0.000784 0.120593 0.405295 0.480203 -0.376855 -0.039415 1 0 0 0 0 0 1 262118
-0.002669 -0.000765 0.120583 0.484463 0.237219 -0.233361 -0.039446 1 0 0 0 0 0 1 263119
-0.002671 -0.000755 0.120579 0.463466 0.331098 -0.305276 -0.039478 1 0 0 0 0 0 1 264124
-0.002673 -0.000751 0.120578 0.446227 0.399410 -0.342739 -0.039508 1 0 0 0 0 0 1 265114
-0.002673 -0.000749 0.120577 0.436787 0.435772 -0.357239 -0.039540 1 0 0 0 0 0 1 266135
-0.002674 -0.000747 0.120577 0.432047 0.454296 -0.362586 -0.039571 1 0 0 0 0 0 1 267124
-0.002674 -0.000747 0.120577 0.429761 0.463727 -0.364648 -0.039601 1 0 0 0 0 0 1 268086
-0.002655 -0.000751 0.120567 0.169304 0.529107 -0.231763 -0.039633 1 0 0 0 0 0 1 269088
-0.002646 -0.000753 0.120564 0.263269 0.510535 -0.300404 -0.039665 1 0 0 0 0 0 1 270116
-0.002641 -0.000754 0.120563 0.331970 0.496028 -0.336008 -0.039696 1 0 0 0 0 0 1 271114
-0.002639 -0.000755 0.120562 0.368334 0.488319 -0.349764 -0.039727 1 0 0 0 0 0 1 272094
-0.002637 -0.000755 0.120562 0.386769 0.484561 -0.354864 -0.039758 1 0 0 0 0 0 1 273111
-0.002637 -0.000755 0.120562 0.396118 0.482848 -0.356836 -0.039789 1 0 0 0 0 0 1 274094
-0.002637 -0.000755 0.120562 0.400937 0.482188 -0.357704 -0.039821 1 0 0 0 0 0 1 275104
-0.002636 -0.000755 0.120562 0.403499 0.482035 -0.358203 -0.039852 1 0 0 0 0 0 1 276119
-0.002636 -0.000755 0.120562 0.404930 0.482160 -0.358548 -0.039883 1 0 0 0 0 0 1 277107
-0.002636 -0.000755 0.120562 0.405813 0.482408 -0.358856 -0.039915 1 0 0 0 0 0 1 278118
-0.002636 -0.000755 0.120562 0.406419 0.482703 -0.359142 -0.039946 1 0 0 0 0 0 1 279111
-0.002636 -0.000755 0.120562 0.406866 0.483067 -0.359432 -0.039978 1 0 0 0 0 0 1 280130
-0.002636 -0.000755 0.120562 0.407250 0.483413 -0.359714 -0.040009 1 0 0 0 0 0 1 281116
-0.002636 -0.000755 0.120562 0.407609 0.483781 -0.359996 -0.040040 1 0 0 0 0 0 1 282120
-0.002636 -0.000755 0.120562 0.407939 0.484150 -0.360266 -0.040070 1 0 0 0 0 0 1 283084
-0.002636 -0.000755 0.120562 0.408270 0.484541 -0.360556 -0.040102 1 0 0 0 0 0 1 284118
-0.002636 -0.000755 0.120562 0.408595 0.484895 -0.360830 -0.040133 1 0 0 0 0 0 1 285093
-0.002636 -0.000755 0.120562 0.408916 0.485288 -0.361121 -0.040164 1 0 0 0 0 0 1 286107
-0.002636 -0.000755 0.120562 0.409220 0.485651 -0.361386 -0.040195 1 0 0 0 0 0 1 287090
-0.002636 -0.000755 0.120562 0.409559 0.486051 -0.361676 -0.040227 1 0 0 0 0 0 1 288106
-0.002636 -0.000755 0.120562 0.409870 0.486405 -0.361953 -0.040258 1 0 0 0 0 0 1 289091
-0.002642 -0.000737 0.120552 0.482659 0.236597 -0.220127 -0.040289 1 0 0 0 0 0 1 290107
-0.002644 -0.000728 0.120548 0.458423 0.326882 -0.292643 -0.040318 1 0 0 0 0 0 1 291025
-0.002646 -0.000723 0.120547 0.439572 0.393395 -0.330342 -0.040350 1 0 0 0 0 0 1 292034
-0.002647 -0.000721 0.120546 0.429324 0.428861 -0.344875 -0.040381 1 0 0 0 0 0 1 293026
-0.002647 -0.000720 0.120546 0.424164 0.446931 -0.350253 -0.040412 1 0 0 0 0 0 1 294030
-0.002647 -0.000719 0.120546 0.421689 0.456149 -0.352318 -0.040443 1 0 0 0 0 0 1 295034
-0.002647 -0.000719 0.120546 0.420587 0.460930 -0.353202 -0.040474 1 0 0 0 0 0 1 296024
-0.002647 -0.000719 0.120546 0.420207 0.463512 -0.353704 -0.040506 1 0 0 0 0 0 1 297033
-0.002647 -0.000719 0.120546 0.420166 0.464971 -0.354048 -0.040537 1 0 0 0 0 0 1 298025
-0.002647 -0.000719 0.120546 0.420302 0.465874 -0.354344 -0.040568 1 0 0 0 0 0 1 299034
-0.002647 -0.000719 0.120546 0.420539 0.466513 -0.354640 -0.040600 1 0 0 0 0 0 1 300037
-0.002647 -0.000719 0.120546 0.420829 0.467031 -0.354919 -0.040632 1 0 0 0 0 0 1 301074
-0.002647 -0.000719 0.120546 0.421126 0.467436 -0.355190 -0.040663 1 0 0 0 0 0 1 302044
-0.002647 -0.000719 0.120546 0.421429 0.467839 -0.355446 -0.040693 1 0 0 0 0 0 1 303029
-0.002647 -0.000719 0.120546 0.421750 0.468216 -0.355726 -0.040725 1 0 0 0 0 0 1 304035
-0.002647 -0.000719 0.120546 0.422069 0.468587 -0.356005 -0.040756 1 0 0 0 0 0 1 305033
-0.002647 -0.000719 0.120546 0.422391 0.468946 -0.356278 -0.040787 1 0 0 0 0 0 1 306029
-0.002647 -0.000719 0.120546 0.422715 0.469305 -0.356551 -0.040818 1 0 0 0 0 0 1 307029
-0.002647 -0.000719 0.120546 0.423028 0.469670 -0.356820 -0.040850 1 0 0 0 0 0 1 308035
-0.002647 -0.000719 0.120546 0.423362 0.470026 -0.357098 -0.040881 1 0 0 0 0 0 1 309034
-0.002647 -0.000719 0.120546 0.423692 0.470375 -0.357366 -0.040912 1 0 0 0 0 0 1 310038
-0.002647 -0.000719 0.120546 0.424010 0.470742 -0.357643 -0.040943 1 0 0 0 0 0 1 311031
-0.002647 -0.000719 0.120546 0.424333 0.471101 -0.357916 -0.040975 1 0 0 0 0 0 1 312028
-0.002653 -0.000700 0.120536 0.497136 0.221193 -0.215810 -0.041006 1 0 0 0 0 0 1 313029
-0.002655 -0.000691 0.120532 0.472994 0.311307 -0.288390 -0.041037 1 0 0 0 0 0 1 314032
-0.002657 -0.000687 0.120531 0.454178 0.377727 -0.326082 -0.041068 1 0 0 0 0 0 1 315028
-0.002657 -0.000684 0.120530 0.443938 0.413121 -0.340636 -0.041100 1 0 0 0 0 0 1 316031
-0.002658 -0.000683 0.120530 0.438805 0.431153 -0.345993 -0.041131 1 0 0 0 0 0 1 317029
-0.002658 -0.000683 0.120530 0.436330 0.440348 -0.348046 -0.041162 1 0 0 0 0 0 1 318035
-0.002658 -0.000682 0.120530 0.435246 0.445117 -0.348939 -0.041193 1 0 0 0 0 0 1 319035
-0.002658 -0.000682 0.120530 0.434841 0.447662 -0.349420 -0.041225 1 0 0 0 0 0 1 320033
-0.002658 -0.000682 0.120530 0.434825 0.449107 -0.349757 -0.041256 1 0 0 0 0 0 1 321031
-0.002658 -0.000682 0.120530 0.434962 0.450001 -0.350050 -0.041287 1 0 0 0 0 0 1 322033
-0.002658 -0.000682 0.120530 0.435210 0.450629 -0.350329 -0.041318 1 0 0 0 0 0 1 323028
-0.002658 -0.000682 0.120530 0.435491 0.451097 -0.350590 -0.041350 1 0 0 0 0 0 1 324030
-0.002658 -0.000682 0.120530 0.435798 0.451503 -0.350868 -0.041381 1 0 0 0 0 0 1 325028
-0.002658 -0.000682 0.120530 0.436104 0.451887 -0.351129 -0.041412 1 0 0 0 0 0 1 326031
-0.002658 -0.000682 0.120530 0.436439 0.452239 -0.351386 -0.041443 1 0 0 0 0 0 1 327030
-0.002658 -0.000682 0.120530 0.436765 0.452592 -0.351656 -0.041475 1 0 0 0 0 0 1 328029
-0.002658 -0.000682 0.120530 0.437093 0.452933 -0.351921 -0.041506 1 0 0 0 0 0 1 329027
-0.002658 -0.000682 0.120530 0.437423 0.453275 -0.352187 -0.041537 1 0 0 0 0 0 1 330030
-0.002658 -0.000682 0.120530 0.437752 0.453615 -0.352452 -0.041568 1 0 0 0 0 0 1 331028
-0.002658 -0.000682 0.120530 0.438078 0.453967 -0.352723 -0.041600 1 0 0 0 0 0 1 332028
-0.002658 -0.000682 0.120530 0.438405 0.454293 -0.352978 -0.041630 1 0 0 0 0 0 1 333012
-0.002658 -0.000682 0.120530 0.438737 0.454651 -0.353235 -0.041662 1 0 0 0 0 0 1 334032
-0.002658 -0.000682 0.120530 0.439065 0.454992 -0.353517 -0.041693 1 0 0 0 0 0 1 335028
-0.002663 -0.000664 0.120519 0.511885 0.204969 -0.211158 -0.041725 1 0 0 0 0 0 1 336032
-0.002666 -0.000655 0.120516 0.487814 0.294915 -0.283759 -0.041756 1 0 0 0 0 0 1 337028
-0.002668 -0.000650 0.120515 0.469038 0.361220 -0.321460 -0.041787 1 0 0 0 0 0 1 338027
-0.002668 -0.000648 0.120514 0.458820 0.396554 -0.336000 -0.041818 1 0 0 0 0 0 1 339034
-0.002669 -0.000647 0.120514 0.453661 0.414554 -0.341354 -0.041849 1 0 0 0 0 0 1 340025
-0.002669 -0.000646 0.120514 0.451211 0.423727 -0.343403 -0.041881 1 0 0 0 0 0 1 341032
-0.002669 -0.000646 0.120514 0.450128 0.428452 -0.344288 -0.041912 1 0 0 0 0 0 1 342024
-0.002669 -0.000646 0.120514 0.449761 0.430991 -0.344758 -0.041943 1 0 0 0 0 0 1 343033
-0.002669 -0.000646 0.120514 0.449722 0.432415 -0.345101 -0.041975 1 0 0 0 0 0 1 344031
-0.002669 -0.000646 0.120514 0.449872 0.433286 -0.345373 -0.042006 1 0 0 0 0 0 1 345028
-0.002669 -0.000646 0.120514 0.450129 0.433897 -0.345645 -0.042037 1 0 0 0 0 0 1 346031
-0.002669 -0.000646 0.120514 0.450405 0.434351 -0.345899 -0.042068 1 0 0 0 0 0 1 347011
-0.002669 -0.000646 0.120514 0.450721 0.434729 -0.346163 -0.042099 1 0 0 0 0 0 1 348011
-0.002669 -0.000646 0.120514 0.451046 0.435106 -0.346412 -0.042131 1 0 0 0 0 0 1 349028
-0.002669 -0.000646 0.120514 0.451379 0.435448 -0.346676 -0.042162 1 0 0 0 0 0 1 350039
-0.002669 -0.000646 0.120514 0.451712 0.435770 -0.346932 -0.042193 1 0 0 0 0 0 1 351033
-0.002669 -0.000646 0.120514 0.452043 0.436104 -0.347196 -0.042225 1 0 0 0 0 0 1 352033
-0.002669 -0.000646 0.120514 0.452371 0.436422 -0.347449 -0.042255 1 0 0 0 0 0 1 353014
-0.002669 -0.000646 0.120514 0.452711 0.436750 -0.347710 -0.042287 1 0 0 0 0 0 1 354031
-0.002669 -0.000646 0.120514 0.453033 0.437061 -0.347952 -0.042318 1 0 0 0 0 0 1 355019
-0.002669 -0.000646 0.120514 0.453378 0.437394 -0.348222 -0.042349 1 0 0 0 0 0 1 356028
-0.002669 -0.000646 0.120514 0.453711 0.437715 -0.348478 -0.042381 1 0 0 0 0 0 1 357020
-0.002669 -0.000646 0.120514 0.454039 0.438031 -0.348725 -0.042412 1 0 0 0 0 0 1 358028
-0.002669 -0.000646 0.120514 0.454378 0.438358 -0.348990 -0.042443 1 0 0 0 0 0 1 359017
-0.002669 -0.000646 0.120514 0.454725 0.438694 -0.349244 -0.042474 1 0 0 0 0 0 1 360027
-0.002669 -0.000646 0.120514 0.455050 0.439006 -0.349505 -0.042505 1 0 0 0 0 0 1 361018
-0.002669 -0.000646 0.120514 0.455378 0.439322 -0.349752 -0.042537 1 0 0 0 0 0 1 362027
-0.002669 -0.000646 0.120514 0.455718 0.439651 -0.350020 -0.042568 1 0 0 0 0 0 1 363023
-0.002669 -0.000646 0.120514 0.456057 0.439978 -0.350280 -0.042600 1 0 0 0 0 0 1 364033
-0.002669 -0.000646 0.120514 0.456384 0.440309 -0.350522 -0.042631 1 0 0 0 0 0 1 365022
-0.002669 -0.000646 0.120514 0.456728 0.440613 -0.350786 -0.042662 1 0 0 0 0 0 1 366030
-0.002669 -0.000646 0.120514 0.457088 0.440972 -0.351071 -0.042696 1 0 0 0 0 0 1 367114
-0.002669 -0.000646 0.120514 0.457383 0.441272 -0.351302 -0.042725 1 0 0 0 0 0 1 368032
-0.002669 -0.000646 0.120514 0.457727 0.441591 -0.351563 -0.042756 1 0 0 0 0 0 1 369028
-0.002669 -0.000646 0.120514 0.458080 0.441916 -0.351812 -0.042788 1 0 0 0 0 0 1 370047
-0.002669 -0.000646 0.120514 0.458398 0.442235 -0.352076 -0.042818 1 0 0 0 0 0 1 371025
-0.002669 -0.000646 0.120514 0.458721 0.442563 -0.352329 -0.042850 1 0 0 0 0 0 1 372031
-0.002669 -0.000646 0.120514 0.459071 0.442887 -0.352596 -0.042881 1 0 0 0 0 0 1 373045
-0.002669 -0.000646 0.120514 0.459410 0.443198 -0.352847 -0.042913 1 0 0 0 0 0 1 374045
-0.002669 -0.000646 0.120514 0.459726 0.443530 -0.353100 -0.042943 1 0 0 0 0 0 1 375034
-0.002669 -0.000646 0.120514 0.460080 0.443862 -0.353358 -0.042975 1 0 0 0 0 0 1 376039
-0.002669 -0.000646 0.120514 0.460411 0.444179 -0.353623 -0.043006 1 0 0 0 0 0 1 377044
-0.002669 -0.000646 0.120514 0.460730 0.444486 -0.353863 -0.043037 1 0 0 0 0 0 1 378025
-0.002669 -0.000646 0.120514 0.461076 0.444820 -0.354135 -0.043069 1 0 0 0 0 0 1 379038
-0.002669 -0.000646 0.120514 0.461412 0.445144 -0.354393 -0.043100 1 0 0 0 0 0 1 380039
-0.002669 -0.000646 0.120514 0.461758 0.445464 -0.354636 -0.043131 1 0 0 0 0 0 1 381038
-0.002669 -0.000646 0.120514 0.462074 0.445795 -0.354902 -0.043163 1 0 0 0 0 0 1 382048
-0.002669 -0.000646 0.120514 0.462405 0.446104 -0.355156 -0.043193 1 0 0 0 0 0 1 383010
-0.002669 -0.000646 0.120514 0.462751 0.446436 -0.355422 -0.043225 1 0 0 0 0 0 1 384042
-0.002669 -0.000646 0.120514 0.463074 0.446747 -0.355663 -0.043256 1 0 0 0 0 0 1 385032
-0.002669 -0.000646 0.120514 0.463418 0.447080 -0.355934 -0.043287 1 0 0 0 0 0 1 386039
-0.002669 -0.000646 0.120514 0.463761 0.447412 -0.356185 -0.043319 1 0 0 0 0 0 1 387038
-0.002669 -0.000646 0.120514 0.464090 0.447728 -0.356448 -0.043350 1 0 0 0 0 0 1 388040
-0.002669 -0.000646 0.120514 0.464414 0.448040 -0.356693 -0.043381 1 0 0 0 0 0 1 389038
-0.002669 -0.000646 0.120514 0.464757 0.448371 -0.356961 -0.043412 1 0 0 0 0 0 1 390039
-0.002669 -0.000646 0.120514 0.465091 0.448694 -0.357219 -0.043444 1 0 0 0 0 0 1 391037
-0.002669 -0.000646 0.120514 0.465422 0.449028 -0.357463 -0.043475 1 0 0 0 0 0 1 392036
-0.002656 -0.000632 0.120525 0.292008 0.263173 -0.507822 -0.043506 1 0 0 0 0 0 1 393038
-0.002650 -0.000625 0.120529 0.352363 0.328973 -0.432120 -0.043537 1 0 0 0 0 0 1 394039
-0.002647 -0.000622 0.120530 0.398312 0.378167 -0.393121 -0.043568 1 0 0 0 0 0 1 395036
-0.002645 -0.000620 0.120530 0.423323 0.404632 -0.378432 -0.043600 1 0 0 0 0 0 1 396036
-0.002644 -0.000619 0.120531 0.436299 0.418214 -0.373365 -0.043631 1 0 0 0 0 0 1 397038
-0.002644 -0.000619 0.120531 0.443018 0.425199 -0.371764 -0.043662 1 0 0 0 0 0 1 398037
-0.002644 -0.000618 0.120531 0.446553 0.428846 -0.371379 -0.043694 1 0 0 0 0 0 1 399036
-0.002649 -0.000600 0.120520 0.521131 0.180047 -0.228273 -0.043725 1 0 0 0 0 0 1 400037
-0.002651 -0.000591 0.120517 0.497956 0.270416 -0.300767 -0.043756 1 0 0 0 0 0 1 401040
-0.002640 -0.000573 0.120526 0.305715 0.150570 -0.488428 -0.043787 1 0 0 0 0 0 1 402039
-0.002634 -0.000564 0.120530 0.355742 0.251512 -0.427097 -0.043819 1 0 0 0 0 0 1 403037
-0.002632 -0.000559 0.120531 0.396351 0.318443 -0.393248 -0.043850 1 0 0 0 0 0 1 404036
-0.002630 -0.000557 0.120531 0.418623 0.353752 -0.380375 -0.043881 1 0 0 0 0 0 1 405037
-0.002629 -0.000556 0.120531 0.430205 0.371738 -0.375941 -0.043912 1 0 0 0 0 0 1 406038
-0.002629 -0.000555 0.120531 0.436216 0.380903 -0.374558 -0.043943 1 0 0 0 0 0 1 407036
-0.002629 -0.000555 0.120531 0.439391 0.385622 -0.374243 -0.043975 1 0 0 0 0 0 1 408032
-0.002629 -0.000555 0.120531 0.441135 0.388125 -0.374310 -0.044006 1 0 0 0 0 0 1 409024
-0.002629 -0.000554 0.120531 0.442178 0.389520 -0.374502 -0.044037 1 0 0 0 0 0 1 410040
-0.002616 -0.000541 0.120542 0.268797 0.203822 -0.524640 -0.044069 1 0 0 0 0 0 1 411037
-0.002609 -0.000534 0.120546 0.329327 0.269944 -0.449124 -0.044100 1 0 0 0 0 0 1 412038
-0.002606 -0.000531 0.120548 0.375385 0.319251 -0.410226 -0.044131 1 0 0 0 0 0 1 413035
-0.002605 -0.000529 0.120548 0.400434 0.345747 -0.395590 -0.044163 1 0 0 0 0 0 1 414044
-0.002604 -0.000528 0.120548 0.413400 0.359327 -0.390530 -0.044193 1 0 0 0 0 0 1 415031
-0.002603 -0.000528 0.120548 0.420115 0.366271 -0.388937 -0.044225 1 0 0 0 0 0 1 416038
-0.002603 -0.000527 0.120548 0.423628 0.369884 -0.388552 -0.044256 1 0 0 0 0 0 1 417039
-0.002603 -0.000527 0.120548 0.425543 0.371830 -0.388601 -0.044287 1 0 0 0 0 0 1 418014
-0.002603 -0.000527 0.120548 0.426648 0.372908 -0.388794 -0.044318 1 0 0 0 0 0 1 419007
-0.002603 -0.000527 0.120548 0.427362 0.373601 -0.389045 -0.044349 1 0 0 0 0 0 1 420025
-0.002603 -0.000527 0.120548 0.427883 0.374079 -0.389309 -0.044381 1 0 0 0 0 0 1 421022
-0.002603 -0.000527 0.120548 0.428273 0.374449 -0.389588 -0.044412 1 0 0 0 0 0 1 422032
-0.002603 -0.000527 0.120548 0.428629 0.374757 -0.389851 -0.044443 1 0 0 0 0 0 1 423019
-0.002603 -0.000527 0.120548 0.428962 0.375052 -0.390126 -0.044475 1 0 0 0 0 0 1 424030
-0.002603 -0.000527 0.120548 0.429337 0.375396 -0.390460 -0.044513 1 0 0 0 0 0 1 425250
-0.002603 -0.000527 0.120548 0.429573 0.375604 -0.390675 -0.044537 1 0 0 0 0 0 1 426034
-0.002603 -0.000527 0.120548 0.429883 0.375862 -0.390952 -0.044568 1 0 0 0 0 0 1 427022
-0.002603 -0.000527 0.120548 0.430189 0.376128 -0.391230 -0.044600 1 0 0 0 0 0 1 428033
-0.002603 -0.000527 0.120548 0.430495 0.376396 -0.391493 -0.044631 1 0 0 0 0 0 1 429020
-0.002590 -0.000513 0.120559 0.256507 0.189899 -0.541640 -0.044662 1 0 0 0 0 0 1 430031
-0.002584 -0.000507 0.120563 0.316846 0.255703 -0.466255 -0.044693 1 0 0 0 0 0 1 431021
-0.002580 -0.000503 0.120564 0.362782 0.304872 -0.427404 -0.044725 1 0 0 0 0 0 1 432031
-0.002579 -0.000501 0.120565 0.387781 0.331270 -0.412781 -0.044756 1 0 0 0 0 0 1 433029
-0.002578 -0.000501 0.120565 0.400698 0.344796 -0.407748 -0.044787 1 0 0 0 0 0 1 434019
-0.002578 -0.000500 0.120565 0.407405 0.351726 -0.406189 -0.044821 1 0 0 0 0 0 1 435115
-0.002577 -0.000500 0.120565 0.410913 0.355319 -0.405818 -0.044852 1 0 0 0 0 0 1 436109
-0.002577 -0.000500 0.120565 0.412824 0.357227 -0.405879 -0.044883 1 0 0 0 0 0 1 437115
-0.002577 -0.000500 0.120565 0.413905 0.358322 -0.406081 -0.044914 1 0 0 0 0 0 1 438107
-0.002577 -0.000500 0.120565 0.414580 0.358969 -0.406307 -0.044943 1 0 0 0 0 0 1 439028
-0.002577 -0.000500 0.120565 0.415078 0.359423 -0.406583 -0.044974 1 0 0 0 0 0 1 440018
-0.002577 -0.000500 0.120565 0.415488 0.359808 -0.406889 -0.045008 1 0 0 0 0 0 1 441114
-0.002577 -0.000500 0.120565 0.415801 0.360075 -0.407145 -0.045037 1 0 0 0 0 0 1 442025
-0.002577 -0.000500 0.120565 0.416118 0.360352 -0.407426 -0.045068 1 0 0 0 0 0 1 443023
-0.002577 -0.000500 0.120565 0.416416 0.360627 -0.407712 -0.045100 1 0 0 0 0 0 1 444036
-0.002577 -0.000500 0.120565 0.416705 0.360881 -0.407979 -0.045130 1 0 0 0 0 0 1 445009
-0.002577 -0.000500 0.120565 0.417015 0.361137 -0.408276 -0.045162 1 0 0 0 0 0 1 446039
-0.002577 -0.000500 0.120565 0.417304 0.361386 -0.408558 -0.045194 1 0 0 0 0 0 1 447036
-0.002577 -0.000500 0.120565 0.417581 0.361639 -0.408834 -0.045225 1 0 0 0 0 0 1 448037
-0.002577 -0.000500 0.120565 0.417872 0.361877 -0.409129 -0.045256 1 0 0 0 0 0 1 449035
-0.002577 -0.000500 0.120565 0.418169 0.362134 -0.409406 -0.045287 1 0 0 0 0 0 1 450037
-0.002577 -0.000500 0.120565 0.418443 0.362399 -0.409688 -0.045318 1 0 0 0 0 0 1 451035
-0.002577 -0.000500 0.120565 0.418747 0.362638 -0.409972 -0.045350 1 0 0 0 0 0 1 452042
-0.002577 -0.000500 0.120565 0.419035 0.362885 -0.410253 -0.045381 1 0 0 0 0 0 1 453036
-0.002577 -0.000500 0.120565 0.419325 0.363135 -0.410536 -0.045412 1 0 0 0 0 0 1 454038
-0.002577 -0.000500 0.120565 0.419602 0.363388 -0.410812 -0.045444 1 0 0 0 0 0 1 455038
-0.002577 -0.000500 0.120565 0.419902 0.363636 -0.411101 -0.045475 1 0 0 0 0 0 1 456041
-0.002577 -0.000500 0.120565 0.420180 0.363889 -0.411398 -0.045506 1 0 0 0 0 0 1 457041
-0.002577 -0.000500 0.120565 0.420465 0.364138 -0.411661 -0.045537 1 0 0 0 0 0 1 458037
-0.002577 -0.000500 0.120565 0.420765 0.364384 -0.411947 -0.045568 1 0 0 0 0 0 1 459034
-0.002577 -0.000500 0.120565 0.421055 0.364634 -0.412230 -0.045600 1 0 0 0 0 0 1 460036
-0.002577 -0.000500 0.120565 0.421332 0.364887 -0.412507 -0.045631 1 0 0 0 0 0 1 461036
-0.002577 -0.000500 0.120565 0.421632 0.365134 -0.412795 -0.045662 1 0 0 0 0 0 1 462037
-0.002577 -0.000500 0.120565 0.421918 0.365395 -0.413084 -0.045694 1 0 0 0 0 0 1 463036
-0.002577 -0.000500 0.120565 0.422210 0.365635 -0.413361 -0.045725 1 0 0 0 0 0 1 464036
-0.002577 -0.000500 0.120565 0.422478 0.365878 -0.413644 -0.045756 1 0 0 0 0 0 1 465035
-0.002577 -0.000500 0.120565 0.422785 0.366133 -0.413926 -0.045787 1 0 0 0 0 0 1 466037
-0.002577 -0.000500 0.120565 0.423075 0.366382 -0.414208 -0.045818 1 0 0 0 0 0 1 467034
-0.002577 -0.000500 0.120565 0.423352 0.366635 -0.414484 -0.045850 1 0 0 0 0 0 1 468035
-0.002577 -0.000500 0.120565 0.423648 0.366895 -0.414779 -0.045881 1 0 0 0 0 0 1 469035
-0.002577 -0.000500 0.120565 0.423941 0.367135 -0.415056 -0.045912 1 0 0 0 0 0 1 470037
-0.002577 -0.000500 0.120565 0.424217 0.367386 -0.415332 -0.045943 1 0 0 0 0 0 1 471035
-0.002577 -0.000500 0.120565 0.424508 0.367624 -0.415626 -0.045975 1 0 0 0 0 0 1 472035
-0.002577 -0.000500 0.120565 0.424802 0.367879 -0.415901 -0.046006 1 0 0 0 0 0 1 473025
-0.002558 -0.000504 0.120555 0.163812 0.429221 -0.281249 -0.046037 1 0 0 0 0 0 1 474033
-0.002549 -0.000506 0.120552 0.257320 0.408294 -0.349384 -0.046069 1 0 0 0 0 0 1 475039
-0.002544 -0.000508 0.120551 0.325795 0.392604 -0.384820 -0.046100 1 0 0 0 0 0 1 476033
-0.002542 -0.000508 0.120550 0.362045 0.384276 -0.398520 -0.046131 1 0 0 0 0 0 1 477036
-0.002541 -0.000508 0.120550 0.380382 0.380162 -0.403594 -0.046162 1 0 0 0 0 0 1 478036
-0.002540 -0.000509 0.120550 0.389663 0.378230 -0.405544 -0.046193 1 0 0 0 0 0 1 479035
-0.002540 -0.000509 0.120550 0.394436 0.377372 -0.406407 -0.046225 1 0 0 0 0 0 1 480035
-0.002540 -0.000509 0.120550 0.396936 0.377079 -0.406890 -0.046256 1 0 0 0 0 0 1 481036
-0.002539 -0.000509 0.120550 0.398337 0.377050 -0.407238 -0.046287 1 0 0 0 0 0 1 482035
-0.002539 -0.000509 0.120550 0.399139 0.377156 -0.407531 -0.046318 1 0 0 0 0 0 1 483006
-0.002539 -0.000509 0.120550 0.399707 0.377342 -0.407811 -0.046349 1 0 0 0 0 0 1 484023
-0.002539 -0.000509 0.120550 0.400114 0.377562 -0.408088 -0.046381 1 0 0 0 0 0 1 485020
-0.002539 -0.000509 0.120550 0.400455 0.377802 -0.408377 -0.046412 1 0 0 0 0 0 1 486029
-0.002539 -0.000509 0.120550 0.400750 0.378048 -0.408643 -0.046443 1 0 0 0 0 0 1 487019
-0.002539 -0.000509 0.120550 0.401035 0.378301 -0.408926 -0.046475 1 0 0 0 0 0 1 488029
-0.002539 -0.000509 0.120550 0.401326 0.378547 -0.409192 -0.046505 1 0 0 0 0 0 1 489018
-0.002539 -0.000509 0.120550 0.401599 0.378801 -0.409466 -0.046537 1 0 0 0 0 0 1 490020
-0.002539 -0.000509 0.120550 0.401916 0.379100 -0.409789 -0.046573 1 0 0 0 0 0 1 491194
-0.002539 -0.000509 0.120550 0.402138 0.379310 -0.410016 -0.046599 1 0 0 0 0 0 1 492020
-0.002539 -0.000509 0.120550 0.402456 0.379625 -0.410350 -0.046636 1 0 0 0 0 0 1 493212
-0.002539 -0.000509 0.120550 0.402680 0.379823 -0.410570 -0.046662 1 0 0 0 0 0 1 494031
-0.002539 -0.000509 0.120550 0.402939 0.380065 -0.410847 -0.046693 1 0 0 0 0 0 1 495019
-0.002539 -0.000509 0.120550 0.403218 0.380329 -0.411119 -0.046724 1 0 0 0 0 0 1 496028
-0.002539 -0.000509 0.120550 0.403486 0.380581 -0.411390 -0.046755 1 0 0 0 0 0 1 497019
-0.002539 -0.000509 0.120550 0.403759 0.380839 -0.411669 -0.046787 1 0 0 0 0 0 1 498031
-0.002539 -0.000509 0.120550 0.404037 0.381102 -0.411956 -0.046818 1 0 0 0 0 0 1 499029
-0.002539 -0.000509 0.120550 0.404301 0.381350 -0.412222 -0.046850 1 0 0 0 0 0 1 500037
-0.002539 -0.000509 0.120550 0.404570 0.381603 -0.412495 -0.046881 1 0 0 0 0 0 1 501035
-0.002539 -0.000509 0.120550 0.404828 0.381846 -0.412773 -0.046912 1 0 0 0 0 0 1 502023
-0.002539 -0.000509 0.120550 0.405105 0.382109 -0.413043 -0.046943 1 0 0 0 0 0 1 503027
-0.002539 -0.000509 0.120550 0.405377 0.382365 -0.413319 -0.046975 1 0 0 0 0 0 1 504031
-0.002539 -0.000509 0.120550 0.405644 0.382632 -0.413601 -0.047006 1 0 0 0 0 0 1 505035
-0.002539 -0.000509 0.120550 0.405918 0.382877 -0.413871 -0.047037 1 0 0 0 0 0 1 506038
-0.002539 -0.000509 0.120550 0.406199 0.383127 -0.414151 -0.047068 1 0 0 0 0 0 1 507036
-0.002539 -0.000509 0.120550 0.406458 0.383383 -0.414420 -0.047100 1 0 0 0 0 0 1 508034
-0.002539 -0.000509 0.120550 0.406727 0.383638 -0.414694 -0.047131 1 0 0 0 0 0 1 509034
-0.002539 -0.000509 0.120550 0.406991 0.383886 -0.414978 -0.047162 1 0 0 0 0 0 1 510043
-0.002539 -0.000509 0.120550 0.407265 0.384146 -0.415245 -0.047194 1 0 0 0 0 0 1 511036
-0.002539 -0.000509 0.120550 0.407532 0.384412 -0.415526 -0.047225 1 0 0 0 0 0 1 512034
-0.002539 -0.000509 0.120550 0.407804 0.384656 -0.415794 -0.047256 1 0 0 0 0 0 1 513032
-0.002539 -0.000509 0.120550 0.408075 0.384910 -0.416069 -0.047287 1 0 0 0 0 0 1 514035
-0.002539 -0.000509 0.120550 0.408356 0.385161 -0.416349 -0.047318 1 0 0 0 0 0 1 515032
-0.002539 -0.000509 0.120550 0.408615 0.385418 -0.416619 -0.047350 1 0 0 0 0 0 1 516033
-0.002539 -0.000509 0.120550 0.408872 0.385675 -0.416907 -0.047381 1 0 0 0 0 0 1 517032
-0.002539 -0.000509 0.120550 0.409154 0.385929 -0.417172 -0.047412 1 0 0 0 0 0 1 518040
-0.002539 -0.000509 0.120550 0.409422 0.386181 -0.417443 -0.047443 1 0 0 0 0 0 1 519031
-0.002539 -0.000509 0.120550 0.409693 0.386436 -0.417719 -0.047475 1 0 0 0 0 0 1 520034
-0.002539 -0.000509 0.120550 0.409963 0.386691 -0.417994 -0.047506 1 0 0 0 0 0 1 521036
-0.002539 -0.000509 0.120550 0.410244 0.386942 -0.418275 -0.047537 1 0 0 0 0 0 1 522034
-0.002539 -0.000509 0.120550 0.410504 0.387199 -0.418544 -0.047568 1 0 0 0 0 0 1 523035
-0.002539 -0.000509 0.120550 0.410768 0.387465 -0.418825 -0.047600 1 0 0 0 0 0 1 524033
-0.002539 -0.000509 0.120550 0.411041 0.387709 -0.419094 -0.047631 1 0 0 0 0 0 1 525032
-0.002539 -0.000509 0.120550 0.411303 0.387954 -0.419375 -0.047662 1 0 0 0 0 0 1 526034
-0.002539 -0.000509 0.120550 0.411579 0.388215 -0.419644 -0.047693 1 0 0 0 0 0 1 527032
-0.002539 -0.000509 0.120550 0.411850 0.388470 -0.419918 -0.047725 1 0 0 0 0 0 1 528033
-0.002539 -0.000509 0.120550 0.412116 0.388721 -0.420189 -0.047755 1 0 0 0 0 0 1 529020
-0.002539 -0.000509 0.120550 0.412398 0.388988 -0.420481 -0.047787 1 0 0 0 0 0 1 530033
-0.002539 -0.000509 0.120550 0.412654 0.389229 -0.420738 -0.047818 1 0 0 0 0 0 1 531010
-0.002539 -0.000509 0.120550 0.412922 0.389482 -0.421011 -0.047849 1 0 0 0 0 0 1 532007
-0.002539 -0.000509 0.120550 0.413191 0.389734 -0.421300 -0.047881 1 0 0 0 0 0 1 533035
-0.002539 -0.000509 0.120550 0.413464 0.389993 -0.421565 -0.047912 1 0 0 0 0 0 1 534021
-0.002539 -0.000509 0.120550 0.413738 0.390251 -0.421843 -0.047943 1 0 0 0 0 0 1 535035
-0.002539 -0.000509 0.120550 0.414004 0.390517 -0.422125 -0.047975 1 0 0 0 0 0 1 536034
-0.002539 -0.000509 0.120550 0.414276 0.390761 -0.422393 -0.048006 1 0 0 0 0 0 1 537031
-0.002539 -0.000509 0.120550 0.414551 0.391004 -0.422666 -0.048036 1 0 0 0 0 0 1 538004
-0.002539 -0.000509 0.120550 0.414819 0.391269 -0.422944 -0.048069 1 0 0 0 0 0 1 539036
-0.002539 -0.000509 0.120550 0.415084 0.391520 -0.423215 -0.048099 1 0 0 0 0 0 1 540022
-0.002539 -0.000509 0.120550 0.415346 0.391767 -0.423498 -0.048131 1 0 0 0 0 0 1 541027
-0.002539 -0.000509 0.120550 0.415622 0.392043 -0.423776 -0.048162 1 0 0 0 0 0 1 542035
-0.002539 -0.000509 0.120550 0.415895 0.392287 -0.424044 -0.048193 1 0 0 0 0 0 1 543034
-0.002539 -0.000509 0.120550 0.416165 0.392541 -0.424318 -0.048225 1 0 0 0 0 0 1 544034
-0.002539 -0.000509 0.120550 0.416426 0.392787 -0.424584 -0.048255 1 0 0 0 0 0 1 545003
-0.002539 -0.000509 0.120550 0.416716 0.393046 -0.424874 -0.048287 1 0 0 0 0 0 1 546033
-0.002539 -0.000509 0.120550 0.416976 0.393303 -0.425143 -0.048318 1 0 0 0 0 0 1 547034
-0.002539 -0.000509 0.120550 0.417240 0.393569 -0.425424 -0.048350 1 0 0 0 0 0 1 548032
-0.002539 -0.000509 0.120550 0.417505 0.393805 -0.425700 -0.048381 1 0 0 0 0 0 1 549033
-0.002539 -0.000509 0.120550 0.417782 0.394066 -0.425968 -0.048412 1 0 0 0 0 0 1 550033
-0.002539 -0.000509 0.120550 0.418052 0.394321 -0.426242 -0.048443 1 0 0 0 0 0 1 551032
-0.002539 -0.000509 0.120550 0.418318 0.394571 -0.426513 -0.048474 1 0 0 0 0 0 1 552017
-0.002539 -0.000509 0.120550 0.418590 0.394828 -0.426790 -0.048506 1 0 0 0 0 0 1 553026
-0.002539 -0.000509 0.120550 0.418866 0.395089 -0.427076 -0.048537 1 0 0 0 0 0 1 554017
-0.002539 -0.000509 0.120550 0.419131 0.395338 -0.427342 -0.048568 1 0 0 0 0 0 1 555026
-0.002539 -0.000509 0.120550 0.419397 0.395589 -0.427613 -0.048599 1 0 0 0 0 0 1 556016
-0.002539 -0.000509 0.120550 0.419661 0.395837 -0.427897 -0.048631 1 0 0 0 0 0 1 557026
-0.002539 -0.000509 0.120550 0.419935 0.396096 -0.428163 -0.048662 1 0 0 0 0 0 1 558016
-0.002539 -0.000509 0.120550 0.420208 0.396354 -0.428440 -0.048693 1 0 0 0 0 0 1 559025
-0.002539 -0.000509 0.120550 0.420472 0.396618 -0.428719 -0.048724 1 0 0 0 0 0 1 560016
-0.002539 -0.000509 0.120550 0.420747 0.396864 -0.428990 -0.048756 1 0 0 0 0 0 1 561025
-0.002539 -0.000509 0.120550 0.421026 0.397112 -0.429268 -0.048787 1 0 0 0 0 0 1 562016
-0.002539 -0.000509 0.120550 0.421289 0.397373 -0.429542 -0.048818 1 0 0 0 0 0 1 563030
-0.002539 -0.000509 0.120550 0.421549 0.397617 -0.429822 -0.048849 1 0 0 0 0 0 1 564025
-0.002539 -0.000509 0.120550 0.421825 0.397878 -0.430090 -0.048881 1 0 0 0 0 0 1 565023
-0.002545 -0.000490 0.120539 0.495225 0.146040 -0.286107 -0.048912 1 0 0 0 0 0 1 566026
-0.002547 -0.000481 0.120536 0.471777 0.234998 -0.358951 -0.048993 1 0 0 0 0 0 1 568613
-0.002549 -0.000477 0.120535 0.452951 0.300478 -0.396494 -0.049008 1 0 0 0 0 0 1 569105
-0.002550 -0.000475 0.120534 0.443119 0.335726 -0.411353 -0.049078 1 0 0 0 0 0 1 571326
-0.002550 -0.000473 0.120534 0.437879 0.353433 -0.416642 -0.049099 1 0 0 0 0 0 1 572021
-0.002550 -0.000473 0.120534 0.435382 0.362450 -0.418704 -0.049131 1 0 0 0 0 0 1 573027
-0.002550 -0.000473 0.120534 0.434262 0.367078 -0.419589 -0.049162 1 0 0 0 0 0 1 574038
-0.002550 -0.000472 0.120534 0.433829 0.369503 -0.420072 -0.049193 1 0 0 0 0 0 1 575032
-0.002550 -0.000472 0.120534 0.433741 0.370840 -0.420421 -0.049225 1 0 0 0 0 0 1 576032
-0.002550 -0.000472 0.120534 0.433840 0.371612 -0.420702 -0.049255 1 0 0 0 0 0 1 577003
-0.002550 -0.000472 0.120534 0.434026 0.372135 -0.420994 -0.049287 1 0 0 0 0 0 1 578033
-0.002550 -0.000472 0.120534 0.434259 0.372503 -0.421269 -0.049318 1 0 0 0 0 0 1 579031
-0.002550 -0.000472 0.120534 0.434522 0.372815 -0.421524 -0.049350 1 0 0 0 0 0 1 580034
-0.002550 -0.000472 0.120534 0.434780 0.373083 -0.421798 -0.049381 1 0 0 0 0 0 1 581038
-0.002550 -0.000472 0.120534 0.435052 0.373320 -0.422064 -0.049412 1 0 0 0 0 0 1 582033
-0.002550 -0.000472 0.120534 0.435319 0.373577 -0.422324 -0.049443 1 0 0 0 0 0 1 583031
-0.002550 -0.000472 0.120534 0.435591 0.373828 -0.422597 -0.049475 1 0 0 0 0 0 1 584032
-0.002550 -0.000472 0.120534 0.435869 0.374053 -0.422858 -0.049506 1 0 0 0 0 0 1 585031
-0.002550 -0.000472 0.120534 0.436128 0.374288 -0.423133 -0.049537 1 0 0 0 0 0 1 586016
-0.002550 -0.000472 0.120534 0.436417 0.374524 -0.423392 -0.049568 1 0 0 0 0 0 1 587030
-0.002550 -0.000472 0.120534 0.436683 0.374765 -0.423657 -0.049599 1 0 0 0 0 0 1 588003
-0.002550 -0.000472 0.120534 0.436978 0.375007 -0.423938 -0.049631 1 0 0 0 0 0 1 589032
-0.002550 -0.000472 0.120534 0.437246 0.375234 -0.424194 -0.049662 1 0 0 0 0 0 1 590033
-0.002550 -0.000472 0.120534 0.437516 0.375480 -0.424465 -0.049693 1 0 0 0 0 0 1 591031
-0.002550 -0.000472 0.120534 0.437795 0.375707 -0.424727 -0.049725 1 0 0 0 0 0 1 592033
-0.002550 -0.000472 0.120534 0.438058 0.375944 -0.425006 -0.049756 1 0 0 0 0 0 1 593031
-0.002550 -0.000472 0.120534 0.438340 0.376189 -0.425268 -0.049787 1 0 0 0 0 0 1 594032
-0.002550 -0.000472 0.120534 0.438621 0.376416 -0.425529 -0.049819 1 0 0 0 0 0 1 595038
-0.002550 -0.000472 0.120534 0.438892 0.376662 -0.425801 -0.049850 1 0 0 0 0 0 1 596034
-0.002550 -0.000472 0.120534 0.439183 0.376884 -0.426068 -0.049881 1 0 0 0 0 0 1 597034
-0.002550 -0.000472 0.120534 0.439445 0.377134 -0.426336 -0.049912 1 0 0 0 0 0 1 598036
-0.002550 -0.000472 0.120534 0.439721 0.377359 -0.426595 -0.049943 1 0 0 0 0 0 1 599032
-0.002550 -0.000472 0.120534 0.439984 0.377597 -0.426874 -0.049975 1 0 0 0 0 0 1 600031
-0.002550 -0.000472 0.120534 0.440260 0.377837 -0.427130 -0.050005 1 0 0 0 0 0 1 601010
-0.002550 -0.000472 0.120534 0.440546 0.378067 -0.427396 -0.050037 1 0 0 0 0 0 1 602033
-0.002550 -0.000472 0.120534 0.440817 0.378313 -0.427668 -0.050068 1 0 0 0 0 0 1 603030
-0.002550 -0.000472 0.120534 0.441096 0.378540 -0.427930 -0.050100 1 0 0 0 0 0 1 604033
-0.002550 -0.000472 0.120534 0.441377 0.378780 -0.428205 -0.050130 1 0 0 0 0 0 1 605019
-0.002550 -0.000472 0.120534 0.441664 0.379040 -0.428490 -0.050164 1 0 0 0 0 0 1 606103
-0.002550 -0.000472 0.120534 0.441942 0.379265 -0.428750 -0.050196 1 0 0 0 0 0 1 607105
-0.002550 -0.000472 0.120534 0.442212 0.379510 -0.429021 -0.050227 1 0 0 0 0 0 1 608097
-0.002550 -0.000472 0.120534 0.442485 0.379730 -0.429292 -0.050258 1 0 0 0 0 0 1 609110
-0.002550 -0.000472 0.120534 0.442756 0.379977 -0.429550 -0.050289 1 0 0 0 0 0 1 610078
-0.002550 -0.000472 0.120534 0.443030 0.380214 -0.429817 -0.050320 1 0 0 0 0 0 1 611076
-0.002550 -0.000472 0.120534 0.443311 0.380441 -0.430079 -0.050351 1 0 0 0 0 0 1 612085
-0.002550 -0.000472 0.120534 0.443595 0.380684 -0.430357 -0.050382 1 0 0 0 0 0 1 613082
-0.002550 -0.000472 0.120534 0.443869 0.380917 -0.430618 -0.050414 1 0 0 0 0 0 1 614103
-0.002550 -0.000472 0.120534 0.444132 0.381157 -0.430883 -0.050445 1 0 0 0 0 0 1 615074
-0.002550 -0.000472 0.120534 0.444407 0.381395 -0.431151 -0.050476 1 0 0 0 0 0 1 616075
-0.002550 -0.000472 0.120534 0.444676 0.381611 -0.431418 -0.050507 1 0 0 0 0 0 1 617074
-0.002550 -0.000472 0.120534 0.444956 0.381865 -0.431685 -0.050538 1 0 0 0 0 0 1 618075
-0.002550 -0.000472 0.120534 0.445241 0.382097 -0.431951 -0.050570 1 0 0 0 0 0 1 619098
-0.002550 -0.000472 0.120534 0.445521 0.382337 -0.432226 -0.050601 1 0 0 0 0 0 1 620082
-0.002550 -0.000472 0.120534 0.445815 0.382588 -0.432507 -0.050635 1 0 0 0 0 0 1 621178
-0.002550 -0.000472 0.120534 0.446067 0.382818 -0.432761 -0.050664 1 0 0 0 0 0 1 622108
-0.002550 -0.000472 0.120534 0.446338 0.383052 -0.433025 -0.050695 1 0 0 0 0 0 1 623095
-0.002550 -0.000472 0.120534 0.446613 0.383274 -0.433281 -0.050726 1 0 0 0 0 0 1 624082
-0.002550 -0.000472 0.120534 0.446880 0.383515 -0.433565 -0.050758 1 0 0 0 0 0 1 625095
-0.002550 -0.000472 0.120534 0.447167 0.383750 -0.433821 -0.050789 1 0 0 0 0 0 1 626102
-0.002550 -0.000472 0.120534 0.447419 0.383979 -0.434073 -0.050818 1 0 0 0 0 0 1 627024
-0.002550 -0.000472 0.120534 0.447703 0.384211 -0.434344 -0.050849 1 0 0 0 0 0 1 628015
-0.002550 -0.000472 0.120534 0.447975 0.384442 -0.434603 -0.050881 1 0 0 0 0 0 1 629028
-0.002550 -0.000472 0.120534 0.448242 0.384685 -0.434871 -0.050912 1 0 0 0 0 0 1 630015
-0.002550 -0.000472 0.120534 0.448523 0.384913 -0.435134 -0.050943 1 0 0 0 0 0 1 631024
-0.002550 -0.000472 0.120534 0.448784 0.385149 -0.435412 -0.050974 1 0 0 0 0 0 1 632014
-0.002550 -0.000472 0.120534 0.449072 0.385384 -0.435669 -0.051006 1 0 0 0 0 0 1 633025
-0.002550 -0.000472 0.120534 0.449342 0.385629 -0.435939 -0.051037 1 0 0 0 0 0 1 634014
-0.002550 -0.000472 0.120534 0.449617 0.385867 -0.436206 -0.051068 1 0 0 0 0 0 1 635015
-0.002550 -0.000472 0.120534 0.449910 0.386090 -0.436475 -0.051099 1 0 0 0 0 0 1 636022
-0.002550 -0.000472 0.120534 0.450174 0.386341 -0.436744 -0.051131 1 0 0 0 0 0 1 637030
-0.002550 -0.000472 0.120534 0.450447 0.386564 -0.437001 -0.051162 1 0 0 0 0 0 1 638016
-0.002550 -0.000472 0.120534 0.450722 0.386813 -0.437277 -0.051193 1 0 0 0 0 0 1 639027
-0.002550 -0.000472 0.120534 0.450985 0.387039 -0.437548 -0.051224 1 0 0 0 0 0 1 640015
-0.002550 -0.000472 0.120534 0.451272 0.387273 -0.437804 -0.051256 1 0 0 0 0 0 1 641021
-0.002550 -0.000472 0.120534 0.451547 0.387522 -0.438078 -0.051287 1 0 0 0 0 0 1 642030
-0.002550 -0.000472 0.120534 0.451824 0.387746 -0.438337 -0.051318 1 0 0 0 0 0 1 643023
-0.002550 -0.000472 0.120534 0.452110 0.387992 -0.438619 -0.051350 1 0 0 0 0 0 1 644031
-0.002550 -0.000472 0.120534 0.452373 0.388230 -0.438879 -0.051381 1 0 0 0 0 0 1 645026
-0.002550 -0.000472 0.120534 0.452654 0.388458 -0.439142 -0.051412 1 0 0 0 0 0 1 646037
-0.002550 -0.000472 0.120534 0.452924 0.388703 -0.439413 -0.051443 1 0 0 0 0 0 1 647031
-0.002550 -0.000472 0.120534 0.453194 0.388920 -0.439681 -0.051475 1 0 0 0 0 0 1 648030
-0.002550 -0.000472 0.120534 0.453472 0.389174 -0.439947 -0.051506 1 0 0 0 0 0 1 649029
-0.002550 -0.000472 0.120534 0.453748 0.389412 -0.440214 -0.051537 1 0 0 0 0 0 1 650030
-0.002550 -0.000472 0.120534 0.454027 0.389637 -0.440475 -0.051568 1 0 0 0 0 0 1 651032
-0.002550 -0.000472 0.120534 0.454311 0.389880 -0.440754 -0.051600 1 0 0 0 0 0 1 652029
-0.002550 -0.000472 0.120534 0.454579 0.390109 -0.441009 -0.051631 1 0 0 0 0 0 1 653030
-0.002531 -0.000477 0.120524 0.191979 0.451842 -0.305386 -0.051662 1 0 0 0 0 0 1 654034
-0.002522 -0.000479 0.120521 0.284595 0.431072 -0.373238 -0.051693 1 0 0 0 0 0 1 655035
-0.002517 -0.000480 0.120519 0.352582 0.415472 -0.408579 -0.051724 1 0 0 0 0 0 1 656026
-0.002515 -0.000481 0.120519 0.388600 0.407193 -0.422231 -0.051756 1 0 0 0 0 0 1 657030
-0.002514 -0.000481 0.120519 0.406809 0.403105 -0.427269 -0.051787 1 0 0 0 0 0 1 658030
-0.002513 -0.000481 0.120519 0.416037 0.401160 -0.429199 -0.051818 1 0 0 0 0 0 1 659030
-0.002513 -0.000481 0.120519 0.420750 0.400289 -0.430047 -0.051850 1 0 0 0 0 0 1 660029
-0.002513 -0.000481 0.120519 0.423241 0.399989 -0.430514 -0.051881 1 0 0 0 0 0 1 661029
-0.002513 -0.000481 0.120519 0.424609 0.399964 -0.430847 -0.051912 1 0 0 0 0 0 1 662030
-0.002513 -0.000481 0.120519 0.425415 0.400050 -0.431131 -0.051943 1 0 0 0 0 0 1 663028
-0.002513 -0.000481 0.120519 0.425950 0.400233 -0.431392 -0.051975 1 0 0 0 0 0 1 664029
-0.002513 -0.000481 0.120519 0.426341 0.400441 -0.431653 -0.052006 1 0 0 0 0 0 1 665027
-0.002513 -0.000481 0.120519 0.426669 0.400655 -0.431919 -0.052037 1 0 0 0 0 0 1 666030
-0.002513 -0.000481 0.120519 0.426964 0.400884 -0.432176 -0.052068 1 0 0 0 0 0 1 667026
-0.002513 -0.000481 0.120519 0.427236 0.401121 -0.432443 -0.052100 1 0 0 0 0 0 1 668029
-0.002513 -0.000481 0.120519 0.427502 0.401370 -0.432696 -0.052131 1 0 0 0 0 0 1 669030
-0.002513 -0.000481 0.120519 0.427759 0.401612 -0.432955 -0.052162 1 0 0 0 0 0 1 670030
-0.002513 -0.000481 0.120519 0.428027 0.401850 -0.433220 -0.052193 1 0 0 0 0 0 1 671029
-0.002513 -0.000481 0.120519 0.428275 0.402081 -0.433467 -0.052224 1 0 0 0 0 0 1 672026
-0.002513 -0.000481 0.120519 0.428540 0.402330 -0.433738 -0.052256 1 0 0 0 0 0 1 673029
-0.002513 -0.000481 0.120519 0.428788 0.402563 -0.433986 -0.052287 1 0 0 0 0 0 1 674029
-0.002513 -0.000481 0.120519 0.429052 0.402811 -0.434256 -0.052318 1 0 0 0 0 0 1 675028
-0.002494 -0.000486 0.120509 0.166357 0.464533 -0.298375 -0.052349 1 0 0 0 0 0 1 676027
-0.002484 -0.000488 0.120505 0.258781 0.443834 -0.366247 -0.052380 1 0 0 0 0 0 1 677015
-0.002479 -0.000489 0.120504 0.326688 0.428275 -0.401623 -0.052414 1 0 0 0 0 0 1 678099
-0.002477 -0.000490 0.120504 0.362633 0.420012 -0.415276 -0.052446 1 0 0 0 0 0 1 679102
-0.002476 -0.000490 0.120504 0.380823 0.415926 -0.420304 -0.052477 1 0 0 0 0 0 1 680093
-0.002475 -0.000490 0.120504 0.390007 0.413983 -0.422233 -0.052508 1 0 0 0 0 0 1 681103
-0.002475 -0.000490 0.120504 0.394705 0.413128 -0.423076 -0.052539 1 0 0 0 0 0 1 682077
-0.002475 -0.000490 0.120504 0.397166 0.412826 -0.423523 -0.052570 1 0 0 0 0 0 1 683072
-0.002475 -0.000490 0.120504 0.398518 0.412793 -0.423842 -0.052601 1 0 0 0 0 0 1 684077
-0.002475 -0.000490 0.120504 0.399322 0.412917 -0.424134 -0.052633 1 0 0 0 0 0 1 685091
-0.002475 -0.000490 0.120504 0.399831 0.413082 -0.424385 -0.052663 1 0 0 0 0 0 1 686073
-0.002475 -0.000490 0.120504 0.400203 0.413293 -0.424639 -0.052695 1 0 0 0 0 0 1 687071
-0.002475 -0.000490 0.120504 0.400499 0.413513 -0.424889 -0.052726 1 0 0 0 0 0 1 688069
-0.002475 -0.000490 0.120504 0.400776 0.413748 -0.425141 -0.052757 1 0 0 0 0 0 1 689073
-0.002475 -0.000490 0.120504 0.401029 0.413991 -0.425400 -0.052789 1 0 0 0 0 0 1 690080
-0.002475 -0.000490 0.120504 0.401291 0.414245 -0.425655 -0.052820 1 0 0 0 0 0 1 691093
-0.002475 -0.000490 0.120504 0.401527 0.414487 -0.425904 -0.052851 1 0 0 0 0 0 1 692078
-0.002475 -0.000490 0.120504 0.401763 0.414716 -0.426160 -0.052883 1 0 0 0 0 0 1 693094
-0.002475 -0.000490 0.120504 0.402001 0.414975 -0.426408 -0.052914 1 0 0 0 0 0 1 694078
-0.002475 -0.000490 0.120504 0.402246 0.415214 -0.426656 -0.052945 1 0 0 0 0 0 1 695092
-0.002475 -0.000490 0.120504 0.402477 0.415466 -0.426910 -0.052976 1 0 0 0 0 0 1 696077
-0.002475 -0.000490 0.120504 0.402718 0.415716 -0.427167 -0.053008 1 0 0 0 0 0 1 697093
-0.002475 -0.000490 0.120504 0.402955 0.415946 -0.427408 -0.053039 1 0 0 0 0 0 1 698078
-0.002480 -0.000472 0.120493 0.476679 0.162989 -0.282681 -0.053068 1 0 0 0 0 0 1 699022
-0.002483 -0.000463 0.120490 0.452889 0.250895 -0.354852 -0.053099 1 0 0 0 0 0 1 700011
-0.002484 -0.000458 0.120488 0.434268 0.316156 -0.392417 -0.053131 1 0 0 0 0 0 1 701020
-0.002485 -0.000456 0.120488 0.424114 0.350950 -0.406904 -0.053162 1 0 0 0 0 0 1 702021
-0.002485 -0.000455 0.120488 0.418963 0.368636 -0.412249 -0.053193 1 0 0 0 0 0 1 703021
-0.002486 -0.000454 0.120488 0.416456 0.377596 -0.414267 -0.053224 1 0 0 0 0 0 1 704010
-0.002486 -0.000454 0.120488 0.415307 0.382206 -0.415133 -0.053255 1 0 0 0 0 0 1 705020
-0.002467 -0.000458 0.120478 0.151736 0.446175 -0.279227 -0.053287 1 0 0 0 0 0 1 706012
-0.002457 -0.000460 0.120474 0.243592 0.426554 -0.347167 -0.053318 1 0 0 0 0 0 1 707020
-0.002453 -0.000462 0.120473 0.311198 0.411533 -0.382532 -0.053349 1 0 0 0 0 0 1 708014
-0.002450 -0.000462 0.120473 0.347004 0.403537 -0.396175 -0.053381 1 0 0 0 0 0 1 709041
-0.002449 -0.000462 0.120473 0.365098 0.399586 -0.401195 -0.053412 1 0 0 0 0 0 1 710020
-0.002449 -0.000462 0.120473 0.374244 0.397694 -0.403108 -0.053443 1 0 0 0 0 0 1 711017
-0.002448 -0.000463 0.120472 0.378919 0.396872 -0.403924 -0.053474 1 0 0 0 0 0 1 712021
-0.002448 -0.000463 0.120472 0.381349 0.396575 -0.404375 -0.053505 1 0 0 0 0 0 1 713019
-0.002448 -0.000463 0.120472 0.382692 0.396538 -0.404673 -0.053537 1 0 0 0 0 0 1 714021
-0.002453 -0.000444 0.120462 0.456992 0.143426 -0.259824 -0.053568 1 0 0 0 0 0 1 715031
-0.002456 -0.000435 0.120458 0.433491 0.231124 -0.331992 -0.053599 1 0 0 0 0 0 1 716020
-0.002458 -0.000431 0.120457 0.415017 0.296278 -0.369568 -0.053631 1 0 0 0 0 0 1 717034
-0.002458 -0.000428 0.120457 0.404905 0.330987 -0.384028 -0.053661 1 0 0 0 0 0 1 718012
-0.002459 -0.000427 0.120456 0.399794 0.348641 -0.389354 -0.053693 1 0 0 0 0 0 1 719020
-0.002440 -0.000431 0.120447 0.134174 0.419182 -0.254843 -0.053725 1 0 0 0 0 0 1 720029
-0.002430 -0.000433 0.120443 0.224873 0.402825 -0.323342 -0.053756 1 0 0 0 0 0 1 721029
-0.002426 -0.000434 0.120442 0.291879 0.389435 -0.358891 -0.053787 1 0 0 0 0 0 1 722028
-0.002424 -0.000435 0.120442 0.327371 0.382243 -0.372585 -0.053818 1 0 0 0 0 0 1 723028
-0.002422 -0.000435 0.120441 0.345315 0.378693 -0.377611 -0.053849 1 0 0 0 0 0 1 724025
-0.002422 -0.000435 0.120441 0.354378 0.377002 -0.379523 -0.053881 1 0 0 0 0 0 1 725035
-0.002422 -0.000435 0.120441 0.358984 0.376267 -0.380324 -0.053911 1 0 0 0 0 0 1 726002
-0.002421 -0.000435 0.120441 0.361404 0.376002 -0.380754 -0.053943 1 0 0 0 0 0 1 727031
-0.002421 -0.000435 0.120441 0.362709 0.375989 -0.381048 -0.053974 1 0 0 0 0 0 1 728025
-0.002421 -0.000435 0.120441 0.363458 0.376079 -0.381286 -0.054006 1 0 0 0 0 0 1 729021
-0.002421 -0.000435 0.120441 0.363945 0.376223 -0.381515 -0.054036 1 0 0 0 0 0 1 729998
-0.002402 -0.000440 0.120431 0.101213 0.438016 -0.245044 -0.054068 1 0 0 0 0 0 1 731027
-0.002393 -0.000442 0.120428 0.193230 0.417311 -0.312957 -0.054099 1 0 0 0 0 0 1 732026
-0.002388 -0.000443 0.120427 0.260882 0.401736 -0.348323 -0.054131 1 0 0 0 0 0 1 733024
-0.002386 -0.000443 0.120426 0.296693 0.393479 -0.361927 -0.054162 1 0 0 0 0 0 1 734029
-0.002385 -0.000444 0.120426 0.314785 0.389383 -0.366929 -0.054193 1 0 0 0 0 0 1 735019
-0.002384 -0.000444 0.120426 0.323915 0.387430 -0.368827 -0.054224 1 0 0 0 0 0 1 736027
-0.002384 -0.000444 0.120426 0.328567 0.386550 -0.369616 -0.054256 1 0 0 0 0 0 1 737027
-0.002384 -0.000444 0.120426 0.330975 0.386239 -0.370032 -0.054287 1 0 0 0 0 0 1 738029
-0.002384 -0.000444 0.120426 0.332286 0.386180 -0.370317 -0.054318 1 0 0 0 0 0 1 739020
-0.002384 -0.000444 0.120426 0.333026 0.386261 -0.370564 -0.054350 1 0 0 0 0 0 1 740028
-0.002384 -0.000444 0.120426 0.333490 0.386419 -0.370773 -0.054380 1 0 0 0 0 0 1 740999
-0.002365 -0.000448 0.120416 0.070763 0.448189 -0.234101 -0.054412 1 0 0 0 0 0 1 742028
-0.002355 -0.000451 0.120413 0.162642 0.427517 -0.302070 -0.054443 1 0 0 0 0 0 1 743031
-0.002351 -0.000452 0.120412 0.230213 0.411961 -0.337443 -0.054475 1 0 0 0 0 0 1 744031
-0.002348 -0.000452 0.120411 0.265985 0.403711 -0.351060 -0.054506 1 0 0 0 0 0 1 745027
-0.002347 -0.000453 0.120411 0.284060 0.399623 -0.356052 -0.054537 1 0 0 0 0 0 1 746028
-0.002347 -0.000453 0.120411 0.293165 0.397673 -0.357944 -0.054568 1 0 0 0 0 0 1 747026
-0.002346 -0.000453 0.120411 0.297779 0.396813 -0.358727 -0.054599 1 0 0 0 0 0 1 748024
-0.002346 -0.000453 0.120411 0.300179 0.396492 -0.359135 -0.054630 1 0 0 0 0 0 1 749017
-0.002346 -0.000453 0.120411 0.301461 0.396440 -0.359408 -0.054662 1 0 0 0 0 0 1 750013
-0.002346 -0.000453 0.120411 0.302180 0.396525 -0.359646 -0.054693 1 0 0 0 0 0 1 751019
-0.002346 -0.000453 0.120411 0.302644 0.396693 -0.359862 -0.054724 1 0 0 0 0 0 1 752028
-0.002346 -0.000453 0.120411 0.302941 0.396891 -0.360065 -0.054756 1 0 0 0 0 0 1 753026
-0.002346 -0.000453 0.120411 0.303184 0.397091 -0.360276 -0.054787 1 0 0 0 0 0 1 754028
-0.002346 -0.000453 0.120411 0.303396 0.397305 -0.360480 -0.054818 1 0 0 0 0 0 1 755024
-0.002346 -0.000453 0.120411 0.303584 0.397529 -0.360692 -0.054849 1 0 0 0 0 0 1 756026
-0.002346 -0.000453 0.120411 0.303765 0.397763 -0.360891 -0.054881 1 0 0 0 0 0 1 757024
-0.002327 -0.000457 0.120401 0.040877 0.459552 -0.223984 -0.054912 1 0 0 0 0 0 1 758026
-0.002318 -0.000460 0.120398 0.132526 0.438944 -0.291995 -0.054943 1 0 0 0 0 0 1 759027
-0.002313 -0.000461 0.120396 0.199976 0.423418 -0.327378 -0.054974 1 0 0 0 0 0 1 760025
-0.002311 -0.000461 0.120396 0.235678 0.415195 -0.341001 -0.055005 1 0 0 0 0 0 1 761015
-0.002309 -0.000462 0.120396 0.253727 0.411140 -0.346024 -0.055042 1 0 0 0 0 0 1 762193
-0.002309 -0.000462 0.120396 0.262782 0.409180 -0.347877 -0.055070 1 0 0 0 0 0 1 763077
-0.002309 -0.000462 0.120396 0.267388 0.408327 -0.348663 -0.055102 1 0 0 0 0 0 1 764093
-0.002308 -0.000462 0.120396 0.269755 0.408011 -0.349056 -0.055132 1 0 0 0 0 0 1 765075
-0.002308 -0.000462 0.120396 0.271011 0.407960 -0.349333 -0.055164 1 0 0 0 0 0 1 766092
-0.002308 -0.000462 0.120396 0.271726 0.408050 -0.349560 -0.055195 1 0 0 0 0 0 1 767077
-0.002308 -0.000462 0.120396 0.272164 0.408231 -0.349767 -0.055227 1 0 0 0 0 0 1 768109
-0.002308 -0.000462 0.120396 0.272451 0.408427 -0.349964 -0.055258 1 0 0 0 0 0 1 769091
-0.002308 -0.000462 0.120396 0.272662 0.408630 -0.350159 -0.055289 1 0 0 0 0 0 1 770078
-0.002308 -0.000462 0.120396 0.272845 0.408838 -0.350344 -0.055318 1 0 0 0 0 0 1 771020
-0.002308 -0.000462 0.120396 0.273033 0.409069 -0.350545 -0.055349 1 0 0 0 0 0 1 772010
-0.002308 -0.000462 0.120396 0.273183 0.409293 -0.350753 -0.055380 1 0 0 0 0 0 1 773019
-0.002308 -0.000462 0.120396 0.273347 0.409519 -0.350937 -0.055412 1 0 0 0 0 0 1 774014
-0.002308 -0.000462 0.120396 0.273500 0.409763 -0.351142 -0.055443 1 0 0 0 0 0 1 775021
-0.002308 -0.000462 0.120396 0.273656 0.409981 -0.351331 -0.055474 1 0 0 0 0 0 1 776010
-0.002308 -0.000462 0.120396 0.273808 0.410225 -0.351537 -0.055505 1 0 0 0 0 0 1 777019
-0.002308 -0.000462 0.120396 0.273964 0.410444 -0.351727 -0.055536 1 0 0 0 0 0 1 778010
-0.002308 -0.000462 0.120396 0.274117 0.410687 -0.351933 -0.055568 1 0 0 0 0 0 1 779019
-0.002308 -0.000462 0.120396 0.274273 0.410907 -0.352124 -0.055599 1 0 0 0 0 0 1 780016
-0.002308 -0.000462 0.120396 0.274419 0.411127 -0.352327 -0.055630 1 0 0 0 0 0 1 781013
-0.002308 -0.000462 0.120396 0.274578 0.411379 -0.352527 -0.055662 1 0 0 0 0 0 1 782020
-0.002308 -0.000462 0.120396 0.274735 0.411600 -0.352718 -0.055693 1 0 0 0 0 0 1 783017
-0.002308 -0.000462 0.120396 0.274886 0.411841 -0.352921 -0.055724 1 0 0 0 0 0 1 784014
-0.002308 -0.000462 0.120396 0.275042 0.412060 -0.353112 -0.055755 1 0 0 0 0 0 1 785009
-0.002308 -0.000462 0.120396 0.275197 0.412307 -0.353320 -0.055787 1 0 0 0 0 0 1 786031
-0.002308 -0.000462 0.120396 0.275352 0.412524 -0.353509 -0.055818 1 0 0 0 0 0 1 787015
-0.002308 -0.000462 0.120396 0.275505 0.412769 -0.353716 -0.055850 1 0 0 0 0 0 1 788031
-0.002308 -0.000462 0.120396 0.275653 0.412979 -0.353914 -0.055881 1 0 0 0 0 0 1 789025
-0.002308 -0.000462 0.120396 0.275815 0.413217 -0.354106 -0.055912 1 0 0 0 0 0 1 790029
-0.002308 -0.000462 0.120396 0.275966 0.413460 -0.354309 -0.055943 1 0 0 0 0 0 1 791025
-0.002308 -0.000462 0.120396 0.276124 0.413681 -0.354501 -0.055974 1 0 0 0 0 0 1 792026
-0.002308 -0.000462 0.120396 0.276275 0.413922 -0.354704 -0.056006 1 0 0 0 0 0 1 793025
-0.002308 -0.000462 0.120396 0.276444 0.414140 -0.354903 -0.056037 1 0 0 0 0 0 1 794026
-0.002308 -0.000462 0.120396 0.276583 0.414381 -0.355099 -0.056068 1 0 0 0 0 0 1 795015
-0.002308 -0.000462 0.120396 0.276742 0.414606 -0.355294 -0.056100 1 0 0 0 0 0 1 796033
-0.002308 -0.000462 0.120396 0.276888 0.414827 -0.355497 -0.056131 1 0 0 0 0 0 1 797030
-0.002308 -0.000462 0.120396 0.277046 0.415076 -0.355696 -0.056162 1 0 0 0 0 0 1 798029
-0.002308 -0.000462 0.120396 0.277198 0.415290 -0.355880 -0.056192 1 0 0 0 0 0 1 798996
-0.002289 -0.000466 0.120386 0.014013 0.477173 -0.218632 -0.056224 1 0 0 0 0 0 1 800024
-0.002280 -0.000469 0.120382 0.105379 0.456606 -0.286628 -0.056255 1 0 0 0 0 0 1 800994
-0.002275 -0.000470 0.120381 0.172699 0.441140 -0.322029 -0.056287 1 0 0 0 0 0 1 802027
-0.002273 -0.000470 0.120381 0.208301 0.432921 -0.335631 -0.056318 1 0 0 0 0 0 1 803018
-0.002272 -0.000471 0.120381 0.226288 0.428853 -0.340621 -0.056349 1 0 0 0 0 0 1 804017
-0.002271 -0.000471 0.120381 0.235333 0.426921 -0.342489 -0.056381 1 0 0 0 0 0 1 805027
-0.002271 -0.000471 0.120381 0.239898 0.426073 -0.343259 -0.056412 1 0 0 0 0 0 1 806027
-0.002271 -0.000471 0.120381 0.242248 0.425755 -0.343662 -0.056443 1 0 0 0 0 0 1 807025
-0.002271 -0.000471 0.120381 0.243498 0.425720 -0.343916 -0.056474 1 0 0 0 0 0 1 808025
-0.002271 -0.000471 0.120381 0.244177 0.425814 -0.344138 -0.056506 1 0 0 0 0 0 1 809025
-0.002271 -0.000471 0.120381 0.244588 0.425991 -0.344329 -0.056537 1 0 0 0 0 0 1 810016
-0.002271 -0.000471 0.120381 0.244859 0.426197 -0.344524 -0.056568 1 0 0 0 0 0 1 811025
-0.002271 -0.000471 0.120381 0.245065 0.426406 -0.344720 -0.056599 1 0 0 0 0 0 1 812027
-0.002271 -0.000471 0.120381 0.245241 0.426631 -0.344911 -0.056631 1 0 0 0 0 0 1 813029
-0.002271 -0.000471 0.120381 0.245391 0.426863 -0.345108 -0.056662 1 0 0 0 0 0 1 814030
-0.002271 -0.000471 0.120381 0.245534 0.427105 -0.345291 -0.056693 1 0 0 0 0 0 1 815024
-0.002271 -0.000471 0.120381 0.245674 0.427330 -0.345474 -0.056724 1 0 0 0 0 0 1 816025
-0.002271 -0.000471 0.120381 0.245805 0.427576 -0.345670 -0.056756 1 0 0 0 0 0 1 817024
-0.002271 -0.000471 0.120381 0.245952 0.427792 -0.345854 -0.056786 1 0 0 0 0 0 1 817995
-0.002271 -0.000471 0.120381 0.246077 0.428046 -0.346050 -0.056818 1 0 0 0 0 0 1 819021
-0.002271 -0.000471 0.120381 0.246226 0.428268 -0.346240 -0.056849 1 0 0 0 0 0 1 820019
-0.002271 -0.000471 0.120381 0.246350 0.428504 -0.346423 -0.056880 1 0 0 0 0 0 1 821014
-0.002271 -0.000471 0.120381 0.246488 0.428745 -0.346637 -0.056912 1 0 0 0 0 0 1 822037
-0.002271 -0.000471 0.120381 0.246623 0.428980 -0.346810 -0.056944 1 0 0 0 0 0 1 823039
-0.002271 -0.000471 0.120381 0.246766 0.429224 -0.347010 -0.056975 1 0 0 0 0 0 1 824034
-0.002271 -0.000471 0.120381 0.246894 0.429451 -0.347188 -0.057006 1 0 0 0 0 0 1 825033
-0.002271 -0.000471 0.120381 0.247037 0.429695 -0.347390 -0.057037 1 0 0 0 0 0 1 826033
-0.002271 -0.000471 0.120381 0.247164 0.429922 -0.347569 -0.057068 1 0 0 0 0 0 1 827031
-0.002271 -0.000471 0.120381 0.247308 0.430167 -0.347772 -0.057100 1 0 0 0 0 0 1 828037
-0.002271 -0.000471 0.120381 0.247448 0.430390 -0.347956 -0.057131 1 0 0 0 0 0 1 829033
-0.002271 -0.000471 0.120381 0.247563 0.430619 -0.348147 -0.057162 1 0 0 0 0 0 1 830035
-0.002271 -0.000471 0.120381 0.247713 0.430870 -0.348343 -0.057193 1 0 0 0 0 0 1 831031
-0.002271 -0.000471 0.120381 0.247841 0.431098 -0.348521 -0.057225 1 0 0 0 0 0 1 832032
-0.002271 -0.000471 0.120381 0.247984 0.431342 -0.348723 -0.057256 1 0 0 0 0 0 1 833032
-0.002271 -0.000471 0.120381 0.248120 0.431584 -0.348913 -0.057289 1 0 0 0 0 0 1 834094
-0.002271 -0.000471 0.120381 0.248261 0.431824 -0.349112 -0.057320 1 0 0 0 0 0 1 835076
-0.002271 -0.000471 0.120381 0.248391 0.432055 -0.349293 -0.057351 1 0 0 0 0 0 1 836091
-0.002271 -0.000471 0.120381 0.248535 0.432282 -0.349485 -0.057382 1 0 0 0 0 0 1 837074
-0.002271 -0.000471 0.120381 0.248650 0.432527 -0.349687 -0.057414 1 0 0 0 0 0 1 838092
-0.002271 -0.000471 0.120381 0.248804 0.432753 -0.349867 -0.057445 1 0 0 0 0 0 1 839074
-0.002271 -0.000471 0.120381 0.248929 0.433006 -0.350061 -0.057476 1 0 0 0 0 0 1 840091
-0.002271 -0.000471 0.120381 0.249080 0.433232 -0.350253 -0.057508 1 0 0 0 0 0 1 841104
-0.002271 -0.000471 0.120381 0.249199 0.433477 -0.350440 -0.057539 1 0 0 0 0 0 1 842087
-0.002271 -0.000471 0.120381 0.249338 0.433680 -0.350615 -0.057568 1 0 0 0 0 0 1 843008
-0.002271 -0.000471 0.120381 0.249463 0.433918 -0.350799 -0.057599 1 0 0 0 0 0 1 844010
-0.002271 -0.000471 0.120381 0.249598 0.434155 -0.351010 -0.057630 1 0 0 0 0 0 1 845016
-0.002271 -0.000471 0.120381 0.249733 0.434389 -0.351183 -0.057662 1 0 0 0 0 0 1 846015
-0.002271 -0.000471 0.120381 0.249877 0.434634 -0.351384 -0.057693 1 0 0 0 0 0 1 847016
-0.002271 -0.000471 0.120381 0.250003 0.434859 -0.351561 -0.057724 1 0 0 0 0 0 1 848007
-0.002271 -0.000471 0.120381 0.250148 0.435105 -0.351765 -0.057755 1 0 0 0 0 0 1 849015
-0.002271 -0.000471 0.120381 0.250273 0.435328 -0.351940 -0.057786 1 0 0 0 0 0 1 849997
-0.002271 -0.000471 0.120381 0.250422 0.435564 -0.352138 -0.057818 1 0 0 0 0 0 1 851015
-0.002271 -0.000471 0.120381 0.250542 0.435812 -0.352329 -0.057849 1 0 0 0 0 0 1 852010
-0.002271 -0.000471 0.120381 0.250683 0.436025 -0.352525 -0.057880 1 0 0 0 0 0 1 853007
-0.002271 -0.000471 0.120381 0.250828 0.436310 -0.352733 -0.057915 1 0 0 0 0 0 1 854130
-0.002271 -0.000471 0.120381 0.250964 0.436509 -0.352902 -0.057943 1 0 0 0 0 0 1 855024
-0.002271 -0.000471 0.120381 0.251084 0.436755 -0.353091 -0.057974 1 0 0 0 0 0 1 856013
-0.002271 -0.000471 0.120381 0.251233 0.436978 -0.353281 -0.058005 1 0 0 0 0 0 1 857014
-0.002271 -0.000471 0.120381 0.251358 0.437213 -0.353464 -0.058036 1 0 0 0 0 0 1 858010
-0.002271 -0.000471 0.120381 0.251502 0.437461 -0.353669 -0.058068 1 0 0 0 0 0 1 859023
-0.002271 -0.000471 0.120381 0.251629 0.437687 -0.353847 -0.058099 1 0 0 0 0 0 1 860018
-0.002271 -0.000471 0.120381 0.251764 0.437923 -0.354056 -0.058131 1 0 0 0 0 0 1 861021
-0.002271 -0.000471 0.120381 0.251899 0.438157 -0.354229 -0.058162 1 0 0 0 0 0 1 862020
-0.002271 -0.000471 0.120381 0.252039 0.438396 -0.354425 -0.058192 1 0 0 0 0 0 1 862994
-0.002271 -0.000471 0.120381 0.252171 0.438630 -0.354609 -0.058224 1 0 0 0 0 0 1 864021
-0.002271 -0.000471 0.120381 0.252314 0.438874 -0.354811 -0.058256 1 0 0 0 0 0 1 865023
-0.002271 -0.000471 0.120381 0.252442 0.439102 -0.354991 -0.058287 1 0 0 0 0 0 1 866027
-0.002271 -0.000471 0.120381 0.252588 0.439333 -0.355185 -0.058318 1 0 0 0 0 0 1 867022
-0.002271 -0.000471 0.120381 0.252722 0.439579 -0.355383 -0.058349 1 0 0 0 0 0 1 868023
-0.002271 -0.000471 0.120381 0.252840 0.439799 -0.355568 -0.058381 1 0 0 0 0 0 1 869025
-0.002271 -0.000471 0.120381 0.252975 0.440047 -0.355753 -0.058411 1 0 0 0 0 0 1 869999
-0.002271 -0.000471 0.120381 0.253128 0.440273 -0.355946 -0.058443 1 0 0 0 0 0 1 871015
-0.002271 -0.000471 0.120381 0.253249 0.440522 -0.356136 -0.058474 1 0 0 0 0 0 1 872015
-0.002271 -0.000471 0.120381 0.253399 0.440745 -0.356327 -0.058505 1 0 0 0 0 0 1 873018
-0.002271 -0.000471 0.120381 0.253536 0.440979 -0.356517 -0.058537 1 0 0 0 0 0 1 874016
-0.002271 -0.000471 0.120381 0.253657 0.441230 -0.356708 -0.058568 1 0 0 0 0 0 1 875021
-0.002271 -0.000471 0.120381 0.253806 0.441452 -0.356898 -0.058599 1 0 0 0 0 0 1 876020
-0.002271 -0.000471 0.120381 0.253920 0.441693 -0.357097 -0.058631 1 0 0 0 0 0 1 877024
-0.002271 -0.000471 0.120381 0.254076 0.441923 -0.357281 -0.058662 1 0 0 0 0 0 1 878025
-0.002271 -0.000471 0.120381 0.254198 0.442172 -0.357471 -0.058693 1 0 0 0 0 0 1 879023
-0.002271 -0.000471 0.120381 0.254348 0.442394 -0.357660 -0.058724 1 0 0 0 0 0 1 880023
-0.002271 -0.000471 0.120381 0.254472 0.442631 -0.357844 -0.058756 1 0 0 0 0 0 1 881023
-0.002271 -0.000471 0.120381 0.254612 0.442870 -0.358042 -0.058786 1 0 0 0 0 0 1 882000
-0.002271 -0.000471 0.120381 0.254739 0.443096 -0.358220 -0.058817 1 0 0 0 0 0 1 882993
-0.002271 -0.000471 0.120381 0.254877 0.443337 -0.358434 -0.058849 1 0 0 0 0 0 1 884020
-0.002271 -0.000471 0.120381 0.255012 0.443573 -0.358607 -0.058881 1 0 0 0 0 0 1 885022
-0.002271 -0.000471 0.120381 0.255157 0.443818 -0.358809 -0.058912 1 0 0 0 0 0 1 886028
-0.002271 -0.000471 0.120381 0.255284 0.444044 -0.358987 -0.058943 1 0 0 0 0 0 1 887022
-0.002271 -0.000471 0.120381 0.255426 0.444287 -0.359188 -0.058974 1 0 0 0 0 0 1 888017
-0.002271 -0.000471 0.120381 0.255551 0.444509 -0.359362 -0.059005 1 0 0 0 0 0 1 888993
-0.002271 -0.000471 0.120381 0.255701 0.444747 -0.359563 -0.059037 1 0 0 0 0 0 1 890023
-0.002271 -0.000471 0.120381 0.255822 0.444996 -0.359753 -0.059068 1 0 0 0 0 0 1 891020
-0.002271 -0.000471 0.120381 0.255972 0.445219 -0.359944 -0.059099 1 0 0 0 0 0 1 892021
-0.002271 -0.000471 0.120381 0.256085 0.445459 -0.360141 -0.059131 1 0 0 0 0 0 1 893020
-0.002271 -0.000471 0.120381 0.256242 0.445689 -0.360326 -0.059162 1 0 0 0 0 0 1 894024
-0.002271 -0.000471 0.120381 0.256364 0.445940 -0.360517 -0.059193 1 0 0 0 0 0 1 895030
-0.002271 -0.000471 0.120381 0.256514 0.446163 -0.360707 -0.059225 1 0 0 0 0 0 1 896032
-0.002271 -0.000471 0.120381 0.256639 0.446400 -0.360891 -0.059256 1 0 0 0 0 0 1 897031
-0.002271 -0.000471 0.120381 0.256782 0.446644 -0.361093 -0.059287 1 0 0 0 0 0 1 898031
-0.002271 -0.000471 0.120381 0.256909 0.446872 -0.361272 -0.059318 1 0 0 0 0 0 1 899031
-0.002271 -0.000471 0.120381 0.257044 0.447106 -0.361481 -0.059350 1 0 0 0 0 0 1 900031
-0.002271 -0.000471 0.120381 0.257179 0.447342 -0.361654 -0.059381 1 0 0 0 0 0 1 901033
-0.002271 -0.000471 0.120381 0.257324 0.447587 -0.361857 -0.059412 1 0 0 0 0 0 1 902038
-0.002271 -0.000471 0.120381 0.257449 0.447810 -0.362031 -0.059443 1 0 0 0 0 0 1 903017
-0.002271 -0.000471 0.120381 0.257594 0.448057 -0.362236 -0.059475 1 0 0 0 0 0 1 904030
-0.002271 -0.000471 0.120381 0.257720 0.448283 -0.362413 -0.059506 1 0 0 0 0 0 1 905023
-0.002271 -0.000471 0.120381 0.257876 0.448530 -0.362621 -0.059539 1 0 0 0 0 0 1 906089
-0.002271 -0.000471 0.120381 0.257995 0.448775 -0.362808 -0.059570 1 0 0 0 0 0 1 907072
-0.002271 -0.000471 0.120381 0.258138 0.448993 -0.363009 -0.059601 1 0 0 0 0 0 1 908089
-0.002271 -0.000471 0.120381 0.258264 0.449245 -0.363190 -0.059632 1 0 0 0 0 0 1 909073
-0.002271 -0.000471 0.120381 0.258416 0.449472 -0.363383 -0.059664 1 0 0 0 0 0 1 910089
-0.002271 -0.000471 0.120381 0.258536 0.449717 -0.363570 -0.059695 1 0 0 0 0 0 1 911073
-0.002271 -0.000471 0.120381 0.258687 0.449943 -0.363763 -0.059726 1 0 0 0 0 0 1 912088
-0.002271 -0.000471 0.120381 0.258810 0.450176 -0.363944 -0.059757 1 0 0 0 0 0 1 913073
-0.002271 -0.000471 0.120381 0.258955 0.450425 -0.364150 -0.059789 1 0 0 0 0 0 1 914089
-0.002271 -0.000471 0.120381 0.259084 0.450630 -0.364319 -0.059818 1 0 0 0 0 0 1 915006
-0.002271 -0.000471 0.120381 0.259197 0.450872 -0.364518 -0.059849 1 0 0 0 0 0 1 916014
-0.002271 -0.000471 0.120381 0.259341 0.451104 -0.364695 -0.059880 1 0 0 0 0 0 1 917013
-0.002271 -0.000471 0.120381 0.259485 0.451347 -0.364896 -0.059911 1 0 0 0 0 0 1 918006
-0.002271 -0.000471 0.120381 0.259613 0.451575 -0.365074 -0.059943 1 0 0 0 0 0 1 919007
-0.002271 -0.000471 0.120381 0.259757 0.451820 -0.365278 -0.059974 1 0 0 0 0 0 1 920015
-0.002271 -0.000471 0.120381 0.259895 0.452042 -0.365461 -0.060005 1 0 0 0 0 0 1 921003
-0.002271 -0.000471 0.120381 0.260018 0.452277 -0.365642 -0.060036 1 0 0 0 0 0 1 921994
-0.002271 -0.000471 0.120381 0.260155 0.452517 -0.365856 -0.060068 1 0 0 0 0 0 1 923015
-0.002271 -0.000471 0.120381 0.260290 0.452752 -0.366028 -0.060099 1 0 0 0 0 0 1 924013
-0.002271 -0.000471 0.120381 0.260433 0.452996 -0.366229 -0.060130 1 0 0 0 0 0 1 925012
-0.002271 -0.000471 0.120381 0.260562 0.453226 -0.366409 -0.060162 1 0 0 0 0 0 1 926021
-0.002271 -0.000471 0.120381 0.260707 0.453472 -0.366614 -0.060193 1 0 0 0 0 0 1 927033
-0.002271 -0.000471 0.120381 0.260833 0.453697 -0.366790 -0.060224 1 0 0 0 0 0 1 928022
-0.002271 -0.000471 0.120381 0.260978 0.453925 -0.366982 -0.060255 1 0 0 0 0 0 1 929006
-0.002271 -0.000471 0.120381 0.261102 0.454179 -0.367178 -0.060287 1 0 0 0 0 0 1 930027
-0.002271 -0.000471 0.120381 0.261251 0.454401 -0.367367 -0.060318 1 0 0 0 0 0 1 931023
-0.002271 -0.000471 0.120381 0.261364 0.454641 -0.367565 -0.060349 1 0 0 0 0 0 1 932026
-0.002271 -0.000471 0.120381 0.261520 0.454871 -0.367749 -0.060381 1 0 0 0 0 0 1 933023
-0.002271 -0.000471 0.120381 0.261642 0.455120 -0.367938 -0.060412 1 0 0 0 0 0 1 934022
-0.002271 -0.000471 0.120381 0.261787 0.455335 -0.368122 -0.060442 1 0 0 0 0 0 1 934991
-0.002271 -0.000471 0.120381 0.261916 0.455579 -0.368312 -0.060474 1 0 0 0 0 0 1 936020
-0.002271 -0.000471 0.120381 0.262058 0.455822 -0.368513 -0.060505 1 0 0 0 0 0 1 937015
-0.002271 -0.000471 0.120381 0.262187 0.456051 -0.368693 -0.060537 1 0 0 0 0 0 1 938022
-0.002271 -0.000471 0.120381 0.262322 0.456286 -0.368902 -0.060568 1 0 0 0 0 0 1 939021
-0.002271 -0.000471 0.120381 0.262455 0.456518 -0.369073 -0.060599 1 0 0 0 0 0 1 940010
-0.002271 -0.000471 0.120381 0.262600 0.456766 -0.369277 -0.060631 1 0 0 0 0 0 1 941024
-0.002271 -0.000471 0.120381 0.262727 0.456992 -0.369454 -0.060662 1 0 0 0 0 0 1 942018
-0.002271 -0.000471 0.120381 0.262875 0.457225 -0.369650 -0.060693 1 0 0 0 0 0 1 943023
-0.002271 -0.000471 0.120381 0.262996 0.457474 -0.369841 -0.060724 1 0 0 0 0 0 1 944022
-0.002271 -0.000471 0.120381 0.263145 0.457696 -0.370031 -0.060755 1 0 0 0 0 0 1 945020
-0.002271 -0.000471 0.120381 0.263266 0.457945 -0.370222 -0.060787 1 0 0 0 0 0 1 946021
-0.002271 -0.000471 0.120381 0.263407 0.458158 -0.370418 -0.060818 1 0 0 0 0 0 1 947018
-0.002271 -0.000471 0.120381 0.263536 0.458415 -0.370604 -0.060849 1 0 0 0 0 0 1 948024
-0.002271 -0.000471 0.120381 0.263685 0.458636 -0.370791 -0.060880 1 0 0 0 0 0 1 949014
-0.002271 -0.000471 0.120381 0.263811 0.458874 -0.370976 -0.060912 1 0 0 0 0 0 1 950021
-0.002271 -0.000471 0.120381 0.263954 0.459119 -0.371179 -0.060943 1 0 0 0 0 0 1 951021
-0.002271 -0.000471 0.120381 0.264079 0.459343 -0.371355 -0.060974 1 0 0 0 0 0 1 952005
-0.002271 -0.000471 0.120381 0.264224 0.459590 -0.371559 -0.061005 1 0 0 0 0 0 1 953020
-0.002271 -0.000471 0.120381 0.264352 0.459818 -0.371738 -0.061037 1 0 0 0 0 0 1 954020
-0.002271 -0.000471 0.120381 0.264488 0.460054 -0.371948 -0.061068 1 0 0 0 0 0 1 955026
-0.002271 -0.000471 0.120381 0.264621 0.460287 -0.372120 -0.061099 1 0 0 0 0 0 1 956021
-0.002271 -0.000471 0.120381 0.264765 0.460532 -0.372321 -0.061131 1 0 0 0 0 0 1 957021
-0.002271 -0.000471 0.120381 0.264893 0.460759 -0.372500 -0.061162 1 0 0 0 0 0 1 958021
-0.002271 -0.000471 0.120381 0.265040 0.460991 -0.372695 -0.061193 1 0 0 0 0 0 1 959021
-0.002271 -0.000471 0.120381 0.265173 0.461237 -0.372892 -0.061224 1 0 0 0 0 0 1 960020
-0.002271 -0.000471 0.120381 0.265300 0.461465 -0.373071 -0.061256 1 0 0 0 0 0 1 961021
-0.002271 -0.000471 0.120381 0.265435 0.461700 -0.373280 -0.061287 1 0 0 0 0 0 1 962021
-0.002271 -0.000471 0.120381 0.265569 0.461935 -0.373452 -0.061318 1 0 0 0 0 0 1 963020
-0.002271 -0.000471 0.120381 0.265699 0.462180 -0.373645 -0.061349 1 0 0 0 0 0 1 964009
-0.002271 -0.000471 0.120381 0.265849 0.462401 -0.373835 -0.061380 1 0 0 0 0 0 1 965005
-0.002271 -0.000471 0.120381 0.265988 0.462637 -0.374027 -0.061412 1 0 0 0 0 0 1 966016
-0.002271 -0.000471 0.120381 0.266109 0.462888 -0.374218 -0.061443 1 0 0 0 0 0 1 967019
-0.002271 -0.000471 0.120381 0.266258 0.463111 -0.374408 -0.061474 1 0 0 0 0 0 1 968020
-0.002271 -0.000471 0.120381 0.266380 0.463360 -0.374600 -0.061506 1 0 0 0 0 0 1 969023
-0.002271 -0.000471 0.120381 0.266529 0.463582 -0.374789 -0.061537 1 0 0 0 0 0 1 970022
-0.002271 -0.000471 0.120381 0.266642 0.463822 -0.374987 -0.061568 1 0 0 0 0 0 1 971021
-0.002271 -0.000471 0.120381 0.266798 0.464051 -0.375171 -0.061599 1 0 0 0 0 0 1 972020
-0.002271 -0.000471 0.120381 0.266924 0.464289 -0.375354 -0.061630 1 0 0 0 0 0 1 973019
-0.002271 -0.000471 0.120381 0.267067 0.464534 -0.375557 -0.061662 1 0 0 0 0 0 1 974022
-0.002271 -0.000471 0.120381 0.267194 0.464761 -0.375735 -0.061693 1 0 0 0 0 0 1 975020
-0.002271 -0.000471 0.120381 0.267333 0.464997 -0.375931 -0.061723 1 0 0 0 0 0 1 975988
-0.002271 -0.000471 0.120381 0.267464 0.465231 -0.376115 -0.061755 1 0 0 0 0 0 1 977014
-0.002271 -0.000471 0.120381 0.267598 0.465463 -0.376322 -0.061786 1 0 0 0 0 0 1 978004
-0.002271 -0.000471 0.120381 0.267734 0.465700 -0.376496 -0.061818 1 0 0 0 0 0 1 979013
-0.002271 -0.000471 0.120381 0.267876 0.465942 -0.376696 -0.061849 1 0 0 0 0 0 1 980003
-0.002271 -0.000471 0.120381 0.268005 0.466172 -0.376876 -0.061880 1 0 0 0 0 0 1 981013
-0.002271 -0.000471 0.120381 0.268151 0.466402 -0.377070 -0.061911 1 0 0 0 0 0 1 982005
-0.002271 -0.000471 0.120381 0.268273 0.466653 -0.377262 -0.061943 1 0 0 0 0 0 1 983013
-0.002271 -0.000471 0.120381 0.268421 0.466874 -0.377451 -0.061974 1 0 0 0 0 0 1 984004
-0.002271 -0.000471 0.120381 0.268543 0.467123 -0.377642 -0.062005 1 0 0 0 0 0 1 985008
-0.002271 -0.000471 0.120381 0.268684 0.467336 -0.377838 -0.062036 1 0 0 0 0 0 1 986004
-0.002271 -0.000471 0.120381 0.268813 0.467594 -0.378024 -0.062068 1 0 0 0 0 0 1 987011
-0.002271 -0.000471 0.120381 0.268962 0.467815 -0.378212 -0.062099 1 0 0 0 0 0 1 988003
-0.002271 -0.000471 0.120381 0.269085 0.468049 -0.378394 -0.062130 1 0 0 0 0 0 1 988991
-0.002271 -0.000471 0.120381 0.269231 0.468298 -0.378600 -0.062161 1 0 0 0 0 0 1 990010
-0.002271 -0.000471 0.120381 0.269358 0.468526 -0.378779 -0.062193 1 0 0 0 0 0 1 991011
-0.002271 -0.000471 0.120381 0.269503 0.468772 -0.378983 -0.062224 1 0 0 0 0 0 1 992022
-0.002271 -0.000471 0.120381 0.269630 0.468999 -0.379161 -0.062255 1 0 0 0 0 0 1 993019
-0.002271 -0.000471 0.120381 0.269765 0.469233 -0.379369 -0.062287 1 0 0 0 0 0 1 994017
-0.002271 -0.000471 0.120381 0.269898 0.469465 -0.379540 -0.062318 1 0 0 0 0 0 1 995004
-0.002271 -0.000471 0.120381 0.270042 0.469710 -0.379742 -0.062349 1 0 0 0 0 0 1 996009
-0.002271 -0.000471 0.120381 0.270170 0.469937 -0.379920 -0.062380 1 0 0 0 0 0 1 997007
-0.002271 -0.000471 0.120381 0.270319 0.470173 -0.380119 -0.062412 1 0 0 0 0 0 1 998025
-0.002271 -0.000471 0.120381 0.270439 0.470422 -0.380309 -0.062443 1 0 0 0 0 0 1 999021
-0.002271 -0.000471 0.120381 0.270589 0.470644 -0.380499 -0.062474 1 0 0 0 0 0 2 20
-0.002271 -0.000471 0.120381 0.270686 0.470851 -0.380656 -0.062500 1 0 0 0 0 0 2 1018
-0.002271 -0.000471 0.120381 0.270692 0.470830 -0.380663 -0.062500 1 0 0 0 0 0 2 2019
-0.002271 -0.000471 0.120381 0.270685 0.470850 -0.380657 -0.062500 1 0 0 0 0 0 2 3017
-0.002271 -0.000471 0.120381 0.270700 0.470838 -0.380656 -0.062500 1 0 0 0 0 0 2 4018
-0.002271 -0.000471 0.120381 0.270689 0.470839 -0.380649 -0.062500 1 0 0 0 0 0 2 5019
-0.002271 -0.000471 0.120381 0.270697 0.470848 -0.380662 -0.062500 1 0 0 0 0 0 2 6026
-0.002271 -0.000471 0.120381 0.270689 0.470841 -0.380650 -0.062500 1 0 0 0 0 0 2 6991
-0.002271 -0.000471 0.120381 0.270697 0.470849 -0.380662 -0.062500 1 0 0 0 0 0 2 8019
-0.002271 -0.000471 0.120381 0.270702 0.470838 -0.380656 -0.062500 1 0 0 0 0 0 2 9020
-0.002271 -0.000471 0.120381 0.270678 0.470843 -0.380663 -0.062500 1 0 0 0 0 0 2 10012
-0.002271 -0.000471 0.120381 0.270687 0.470840 -0.380650 -0.062500 1 0 0 0 0 0 2 11012
-0.002271 -0.000471 0.120381 0.270697 0.470849 -0.380662 -0.062500 1 0 0 0 0 0 2 11988
-0.002271 -0.000471 0.120381 0.270689 0.470841 -0.380650 -0.062500 1 0 0 0 0 0 2 13018
-0.002271 -0.000471 0.120381 0.270700 0.470837 -0.380655 -0.062500 1 0 0 0 0 0 2 14018
-0.002252 -0.000475 0.120371 0.005591 0.532895 -0.242073 -0.062500 1 0 0 0 0 0 2 15017
-0.002242 -0.000478 0.120367 0.095812 0.512341 -0.309600 -0.062500 1 0 0 0 0 0 2 16015
-0.002238 -0.000479 0.120366 0.162467 0.496749 -0.344722 -0.062500 1 0 0 0 0 0 2 17016
-0.002235 -0.000479 0.120366 0.197705 0.488362 -0.358113 -0.062500 1 0 0 0 0 0 2 18019
-0.002234 -0.000479 0.120366 0.215435 0.484089 -0.362888 -0.062500 1 0 0 0 0 0 2 19018
-0.002234 -0.000480 0.120365 0.224280 0.481946 -0.364568 -0.062500 1 0 0 0 0 0 2 20020
-0.002233 -0.000480 0.120365 0.228687 0.480848 -0.365156 -0.062500 1 0 0 0 0 0 2 20989
-0.002233 -0.000480 0.120365 0.230895 0.480305 -0.365364 -0.062500 1 0 0 0 0 0 2 22139
-0.002233 -0.000480 0.120365 0.231991 0.480040 -0.365421 -0.062500 1 0 0 0 0 0 2 23003
-0.002233 -0.000480 0.120365 0.232551 0.479906 -0.365451 -0.062500 1 0 0 0 0 0 2 24020
-0.002233 -0.000480 0.120365 0.232812 0.479833 -0.365468 -0.062500 1 0 0 0 0 0 2 25152
-0.002233 -0.000480 0.120365 0.232940 0.479811 -0.365460 -0.062500 1 0 0 0 0 0 2 26146
-0.002214 -0.000484 0.120356 -0.031950 0.541795 -0.226742 -0.062500 1 0 0 0 0 0 2 27147
-0.002205 -0.000486 0.120352 0.058238 0.521270 -0.294343 -0.062500 1 0 0 0 0 0 2 28141
-0.002200 -0.000488 0.120351 0.124895 0.505679 -0.329504 -0.062500 1 0 0 0 0 0 2 29143
-0.002198 -0.000488 0.120350 0.160111 0.497288 -0.342902 -0.062500 1 0 0 0 0 0 2 30215
-0.002197 -0.000488 0.120350 0.177848 0.493001 -0.347685 -0.062500 1 0 0 0 0 0 2 31198
-0.002196 -0.000489 0.120350 0.186679 0.490860 -0.349364 -0.062500 1 0 0 0 0 0 2 32211
-0.002196 -0.000489 0.120350 0.191111 0.489777 -0.349946 -0.062500 1 0 0 0 0 0 2 33223
-0.002196 -0.000489 0.120350 0.193302 0.489229 -0.350154 -0.062500 1 0 0 0 0 0 2 34210
-0.002196 -0.000489 0.120350 0.194392 0.488977 -0.350219 -0.062500 1 0 0 0 0 0 2 35222
-0.002196 -0.000489 0.120350 0.194946 0.488824 -0.350251 -0.062500 1 0 0 0 0 0 2 36220
-0.002196 -0.000489 0.120350 0.195222 0.488766 -0.350253 -0.062500 1 0 0 0 0 0 2 37220
-0.002177 -0.000493 0.120340 -0.069481 0.550714 -0.211391 -0.062500 1 0 0 0 0 0 2 38222
-0.002167 -0.000495 0.120337 0.020686 0.530174 -0.279078 -0.062500 1 0 0 0 0 0 2 39219
-0.002163 -0.000496 0.120336 0.087321 0.514587 -0.314266 -0.062500 1 0 0 0 0 0 2 40211
-0.002160 -0.000497 0.120335 0.122542 0.506204 -0.327682 -0.062500 1 0 0 0 0 0 2 41082
-0.002159 -0.000497 0.120335 0.140270 0.501932 -0.332462 -0.062500 1 0 0 0 0 0 2 42187
-0.002158 -0.000497 0.120335 0.149113 0.499778 -0.334144 -0.062500 1 0 0 0 0 0 2 43197
-0.002158 -0.000498 0.120335 0.153525 0.498689 -0.334729 -0.062500 1 0 0 0 0 0 2 44209
-0.002158 -0.000498 0.120335 0.155729 0.498158 -0.334925 -0.062500 1 0 0 0 0 0 2 45192
-0.002158 -0.000498 0.120335 0.156816 0.497887 -0.335008 -0.062500 1 0 0 0 0 0 2 46206
-0.002158 -0.000498 0.120335 0.157374 0.497752 -0.335022 -0.062500 1 0 0 0 0 0 2 47193
-0.002158 -0.000498 0.120335 0.157646 0.497676 -0.335043 -0.062500 1 0 0 0 0 0 2 48208
-0.002158 -0.000498 0.120335 0.157775 0.497654 -0.335036 -0.062500 1 0 0 0 0 0 2 49193
-0.002158 -0.000498 0.120335 0.157845 0.497628 -0.335040 -0.062500 1 0 0 0 0 0 2 50205
-0.002158 -0.000498 0.120335 0.157884 0.497617 -0.335039 -0.062500 1 0 0 0 0 0 2 51092
-0.002158 -0.000498 0.120335 0.157907 0.497623 -0.335039 -0.062500 1 0 0 0 0 0 2 52068
-0.002158 -0.000498 0.120335 0.157921 0.497621 -0.335045 -0.062500 1 0 0 0 0 0 2 53195
-0.002158 -0.000498 0.120335 0.157913 0.497612 -0.335032 -0.062500 1 0 0 0 0 0 2 54208
-0.002158 -0.000498 0.120335 0.157921 0.497620 -0.335044 -0.062500 1 0 0 0 0 0 2 55194
-0.002158 -0.000498 0.120335 0.157925 0.497610 -0.335039 -0.062500 1 0 0 0 0 0 2 56206
-0.002158 -0.000498 0.120335 0.157918 0.497599 -0.335045 -0.062500 1 0 0 0 0 0 2 57189
-0.002158 -0.000498 0.120335 0.157922 0.497618 -0.335046 -0.062500 1 0 0 0 0 0 2 58202
-0.002158 -0.000498 0.120335 0.157913 0.497612 -0.335033 -0.062500 1 0 0 0 0 0 2 59125
-0.002158 -0.000498 0.120335 0.157921 0.497620 -0.335044 -0.062500 1 0 0 0 0 0 2 60010
-0.002158 -0.000498 0.120335 0.157925 0.497609 -0.335039 -0.062500 1 0 0 0 0 0 2 61124
-0.002158 -0.000498 0.120335 0.157923 0.497620 -0.335045 -0.062500 1 0 0 0 0 0 2 62136
-0.002158 -0.000498 0.120335 0.157914 0.497612 -0.335032 -0.062500 1 0 0 0 0 0 2 63126
-0.002158 -0.000498 0.120335 0.157913 0.497611 -0.335051 -0.062500 1 0 0 0 0 0 2 64135
-0.002158 -0.000498 0.120335 0.157924 0.497608 -0.335040 -0.062500 1 0 0 0 0 0 2 65136
-0.002158 -0.000498 0.120335 0.157926 0.497608 -0.335038 -0.062500 1 0 0 0 0 0 2 66162
-0.002158 -0.000498 0.120335 0.157923 0.497619 -0.335045 -0.062500 1 0 0 0 0 0 2 67131
-0.002158 -0.000498 0.120335 0.157913 0.497612 -0.335032 -0.062500 1 0 0 0 0 0 2 68133
-0.002158 -0.000498 0.120335 0.157921 0.497620 -0.335044 -0.062500 1 0 0 0 0 0 2 69138
-0.002158 -0.000498 0.120335 0.157925 0.497609 -0.335039 -0.062500 1 0 0 0 0 0 2 70134
-0.002158 -0.000498 0.120335 0.157923 0.497620 -0.335045 -0.062500 1 0 0 0 0 0 2 71134
-0.002158 -0.000498 0.120335 0.157914 0.497612 -0.335032 -0.062500 1 0 0 0 0 0 2 71993
-0.002158 -0.000498 0.120335 0.157913 0.497612 -0.335051 -0.062500 1 0 0 0 0 0 2 73143
-0.002158 -0.000498 0.120335 0.157924 0.497608 -0.335040 -0.062500 1 0 0 0 0 0 2 74128
-0.002158 -0.000498 0.120335 0.157926 0.497608 -0.335038 -0.062500 1 0 0 0 0 0 2 75147
-0.002158 -0.000498 0.120335 0.157923 0.497619 -0.335045 -0.062500 1 0 0 0 0 0 2 76010
-0.002158 -0.000498 0.120335 0.157913 0.497612 -0.335032 -0.062500 1 0 0 0 0 0 2 77142
-0.002158 -0.000498 0.120335 0.157921 0.497620 -0.335044 -0.062500 1 0 0 0 0 0 2 78142
-0.002158 -0.000498 0.120335 0.157925 0.497609 -0.335039 -0.062500 1 0 0 0 0 0 2 79112
-0.002158 -0.000498 0.120335 0.157918 0.497599 -0.335045 -0.062500 1 0 0 0 0 0 2 80141
-0.002158 -0.000498 0.120335 0.157909 0.497621 -0.335039 -0.062500 1 0 0 0 0 0 2 81140
-0.002158 -0.000498 0.120335 0.157924 0.497609 -0.335038 -0.062500 1 0 0 0 0 0 2 82142
-0.002158 -0.000498 0.120335 0.157922 0.497620 -0.335045 -0.062500 1 0 0 0 0 0 2 83122
-0.002158 -0.000498 0.120335 0.157925 0.497609 -0.335039 -0.062500 1 0 0 0 0 0 2 84016
-0.002158 -0.000498 0.120335 0.157923 0.497620 -0.335045 -0.062500 1 0 0 0 0 0 2 85148
-0.002158 -0.000498 0.120335 0.157914 0.497612 -0.335032 -0.062500 1 0 0 0 0 0 2 86144
-0.002158 -0.000498 0.120335 0.157913 0.497611 -0.335051 -0.062500 1 0 0 0 0 0 2 87127
-0.002158 -0.000498 0.120335 0.157924 0.497608 -0.335040 -0.062500 1 0 0 0 0 0 2 88141
-0.002158 -0.000498 0.120335 0.157926 0.497608 -0.335038 -0.062500 1 0 0 0 0 0 2 89139
-0.002158 -0.000498 0.120335 0.157923 0.497619 -0.335045 -0.062500 1 0 0 0 0 0 2 90142
-0.002158 -0.000498 0.120335 0.157913 0.497612 -0.335033 -0.062500 1 0 0 0 0 0 2 91140
-0.002163 -0.000479 0.120325 0.232424 0.241887 -0.188776 -0.062500 1 0 0 0 0 0 2 92138
-0.002166 -0.000470 0.120321 0.208578 0.328111 -0.260074 -0.062500 1 0 0 0 0 0 2 93138
-0.002167 -0.000466 0.120320 0.189860 0.392399 -0.297131 -0.062500 1 0 0 0 0 0 2 94111
-0.002168 -0.000463 0.120319 0.179584 0.426588 -0.311259 -0.062500 1 0 0 0 0 0 2 95138
-0.002168 -0.000462 0.120319 0.174281 0.443864 -0.316300 -0.062500 1 0 0 0 0 0 2 96141
-0.002169 -0.000462 0.120319 0.171566 0.452519 -0.318062 -0.062500 1 0 0 0 0 0 2 97129
-0.002169 -0.000461 0.120319 0.170192 0.456843 -0.318686 -0.062500 1 0 0 0 0 0 2 98137
-0.002169 -0.000461 0.120319 0.169518 0.459006 -0.318902 -0.062500 1 0 0 0 0 0 2 99132
-0.002169 -0.000461 0.120319 0.169168 0.460080 -0.318975 -0.062500 1 0 0 0 0 0 2 100142
-0.002169 -0.000461 0.120319 0.169003 0.460613 -0.318996 -0.062500 1 0 0 0 0 0 2 101137
-0.002169 -0.000461 0.120319 0.168896 0.460891 -0.319005 -0.062500 1 0 0 0 0 0 2 102144
-0.002169 -0.000461 0.120319 0.168862 0.461031 -0.319006 -0.062500 1 0 0 0 0 0 2 103144
-0.002169 -0.000461 0.120319 0.168846 0.461085 -0.319012 -0.062500 1 0 0 0 0 0 2 104142
-0.002169 -0.000461 0.120319 0.168835 0.461122 -0.319013 -0.062500 1 0 0 0 0 0 2 105111
-0.002169 -0.000461 0.120319 0.168819 0.461138 -0.319014 -0.062500 1 0 0 0 0 0 2 106142
-0.002169 -0.000461 0.120319 0.168822 0.461160 -0.319013 -0.062500 1 0 0 0 0 0 2 107142
-0.002169 -0.000461 0.120319 0.168826 0.461150 -0.319007 -0.062500 1 0 0 0 0 0 2 108127
-0.002169 -0.000461 0.120319 0.168824 0.461160 -0.319013 -0.062500 1 0 0 0 0 0 2 109138
-0.002169 -0.000461 0.120319 0.168824 0.461162 -0.319013 -0.062500 1 0 0 0 0 0 2 110137
-0.002169 -0.000461 0.120319 0.168824 0.461162 -0.319013 -0.062500 1 0 0 0 0 0 2 111109
-0.002169 -0.000461 0.120319 0.168812 0.461165 -0.319007 -0.062500 1 0 0 0 0 0 2 112139
-0.002169 -0.000461 0.120319 0.168814 0.461154 -0.319020 -0.062500 1 0 0 0 0 0 2 113140
-0.002169 -0.000461 0.120319 0.168826 0.461149 -0.319007 -0.062500 1 0 0 0 0 0 2 114141
-0.002169 -0.000461 0.120319 0.168824 0.461160 -0.319013 -0.062500 1 0 0 0 0 0 2 115138
-0.002169 -0.000461 0.120319 0.168812 0.461164 -0.319007 -0.062500 1 0 0 0 0 0 2 116143
-0.002169 -0.000461 0.120319 0.168822 0.461162 -0.319013 -0.062500 1 0 0 0 0 0 2 117143
-0.002169 -0.000461 0.120319 0.168823 0.461162 -0.319013 -0.062500 1 0 0 0 0 0 2 118140
-0.002169 -0.000461 0.120319 0.168824 0.461162 -0.319013 -0.062500 1 0 0 0 0 0 2 119125
-0.002169 -0.000461 0.120319 0.168824 0.461162 -0.319013 -0.062500 1 0 0 0 0 0 2 120134
-0.002169 -0.000461 0.120319 0.168803 0.461156 -0.319014 -0.062500 1 0 0 0 0 0 2 121124
-0.002169 -0.000461 0.120319 0.168824 0.461149 -0.319007 -0.062500 1 0 0 0 0 0 2 122149
-0.002169 -0.000461 0.120319 0.168824 0.461160 -0.319013 -0.062500 1 0 0 0 0 0 2 123137
-0.002169 -0.000461 0.120319 0.168824 0.461161 -0.319013 -0.062500 1 0 0 0 0 0 2 124148
-0.002169 -0.000461 0.120319 0.168811 0.461165 -0.319007 -0.062500 1 0 0 0 0 0 2 125137
-0.002169 -0.000461 0.120319 0.168822 0.461162 -0.319013 -0.062500 1 0 0 0 0 0 2 126147
-0.002169 -0.000461 0.120319 0.168823 0.461162 -0.319013 -0.062500 1 0 0 0 0 0 2 127137
-0.002169 -0.000461 0.120319 0.168815 0.461153 -0.319020 -0.062500 1 0 0 0 0 0 2 128147
-0.002169 -0.000461 0.120319 0.168826 0.461149 -0.319008 -0.062500 1 0 0 0 0 0 2 129136
-0.002169 -0.000461 0.120319 0.168812 0.461163 -0.319007 -0.062500 1 0 0 0 0 0 2 130148
-0.002169 -0.000461 0.120319 0.168822 0.461162 -0.319013 -0.062500 1 0 0 0 0 0 2 131219
-0.002174 -0.000443 0.120309 0.243280 0.205565 -0.172614 -0.062500 1 0 0 0 0 0 2 132134
-0.002177 -0.000434 0.120305 0.219453 0.291732 -0.243976 -0.062500 1 0 0 0 0 0 2 133122
-0.002178 -0.000429 0.120304 0.200759 0.355982 -0.281075 -0.062500 1 0 0 0 0 0 2 134133
-0.002179 -0.000427 0.120303 0.190479 0.390158 -0.295217 -0.062500 1 0 0 0 0 0 2 135117
-0.002179 -0.000426 0.120303 0.185173 0.407438 -0.300254 -0.062500 1 0 0 0 0 0 2 136124
-0.002180 -0.000425 0.120303 0.182465 0.416068 -0.302026 -0.062500 1 0 0 0 0 0 2 137136
-0.002180 -0.000425 0.120303 0.181098 0.420408 -0.302633 -0.062500 1 0 0 0 0 0 2 138130
-0.002180 -0.000425 0.120303 0.180396 0.422557 -0.302854 -0.062500 1 0 0 0 0 0 2 139142
-0.002180 -0.000425 0.120303 0.180063 0.423635 -0.302928 -0.062500 1 0 0 0 0 0 2 140140
-0.002180 -0.000425 0.120303 0.179896 0.424180 -0.302956 -0.062500 1 0 0 0 0 0 2 141124
-0.002180 -0.000425 0.120303 0.179801 0.424456 -0.302973 -0.062500 1 0 0 0 0 0 2 142142
-0.002180 -0.000425 0.120303 0.179760 0.424587 -0.302961 -0.062500 1 0 0 0 0 0 2 143127
-0.002180 -0.000425 0.120303 0.179728 0.424655 -0.302967 -0.062500 1 0 0 0 0 0 2 144144
-0.002180 -0.000425 0.120303 0.179730 0.424679 -0.302967 -0.062500 1 0 0 0 0 0 2 145138
-0.002180 -0.000425 0.120303 0.179721 0.424715 -0.302967 -0.062500 1 0 0 0 0 0 2 146142
-0.002180 -0.000425 0.120303 0.179720 0.424718 -0.302967 -0.062500 1 0 0 0 0 0 2 147139
-0.002180 -0.000425 0.120303 0.179712 0.424710 -0.302974 -0.062500 1 0 0 0 0 0 2 148137
-0.002180 -0.000425 0.120303 0.179719 0.424717 -0.302968 -0.062500 1 0 0 0 0 0 2 149114
-0.002180 -0.000425 0.120303 0.179720 0.424717 -0.302967 -0.062500 1 0 0 0 0 0 2 150141
-0.002180 -0.000425 0.120303 0.179721 0.424717 -0.302967 -0.062500 1 0 0 0 0 0 2 151138
-0.002180 -0.000425 0.120303 0.179721 0.424717 -0.302967 -0.062500 1 0 0 0 0 0 2 152137
-0.002180 -0.000425 0.120303 0.179718 0.424729 -0.302974 -0.062500 1 0 0 0 0 0 2 153140
-0.002180 -0.000425 0.120303 0.179709 0.424722 -0.302962 -0.062500 1 0 0 0 0 0 2 154139
-0.002180 -0.000425 0.120303 0.179711 0.424709 -0.302973 -0.062500 1 0 0 0 0 0 2 155109
-0.002180 -0.000425 0.120303 0.179716 0.424728 -0.302975 -0.062500 1 0 0 0 0 0 2 156136
-0.002180 -0.000425 0.120303 0.179720 0.424718 -0.302968 -0.062500 1 0 0 0 0 0 2 157138
-0.002180 -0.000425 0.120303 0.179709 0.424720 -0.302961 -0.062500 1 0 0 0 0 0 2 158141
-0.002180 -0.000425 0.120303 0.179719 0.424717 -0.302966 -0.062500 1 0 0 0 0 0 2 159137
-0.002180 -0.000425 0.120303 0.179717 0.424729 -0.302974 -0.062500 1 0 0 0 0 0 2 160137
-0.002180 -0.000425 0.120303 0.179721 0.424719 -0.302968 -0.062500 1 0 0 0 0 0 2 161136
-0.002180 -0.000425 0.120303 0.179721 0.424718 -0.302967 -0.062500 1 0 0 0 0 0 2 162139
-0.002180 -0.000425 0.120303 0.179697 0.424723 -0.302975 -0.062500 1 0 0 0 0 0 2 163135
-0.002180 -0.000425 0.120303 0.179718 0.424718 -0.302968 -0.062500 1 0 0 0 0 0 2 164141
-0.002180 -0.000425 0.120303 0.179720 0.424717 -0.302967 -0.062500 1 0 0 0 0 0 2 165132
-0.002180 -0.000425 0.120303 0.179721 0.424717 -0.302967 -0.062500 1 0 0 0 0 0 2 166140
-0.002180 -0.000425 0.120303 0.179718 0.424729 -0.302974 -0.062500 1 0 0 0 0 0 2 167136
-0.002180 -0.000425 0.120303 0.179709 0.424721 -0.302962 -0.062500 1 0 0 0 0 0 2 168137
-0.002180 -0.000425 0.120303 0.179720 0.424718 -0.302966 -0.062500 1 0 0 0 0 0 2 169145
-0.002180 -0.000425 0.120303 0.179717 0.424729 -0.302974 -0.062500 1 0 0 0 0 0 2 170138
-0.002180 -0.000425 0.120303 0.179712 0.424710 -0.302975 -0.062500 1 0 0 0 0 0 2 171139
-0.002180 -0.000425 0.120303 0.179708 0.424719 -0.302962 -0.062500 1 0 0 0 0 0 2 172137
-0.002180 -0.000425 0.120303 0.179719 0.424717 -0.302967 -0.062500 1 0 0 0 0 0 2 173139
-0.002180 -0.000425 0.120303 0.179717 0.424729 -0.302974 -0.062500 1 0 0 0 0 0 2 174139
-0.002180 -0.000425 0.120303 0.179720 0.424719 -0.302968 -0.062500 1 0 0 0 0 0 2 175130
-0.002180 -0.000425 0.120303 0.179721 0.424717 -0.302967 -0.062500 1 0 0 0 0 0 2 176136
-0.002180 -0.000425 0.120303 0.179709 0.424720 -0.302961 -0.062500 1 0 0 0 0 0 2 178209
-0.002180 -0.000425 0.120303 0.179708 0.424720 -0.302980 -0.062500 1 0 0 0 0 0 2 179159
-0.002180 -0.000425 0.120303 0.179719 0.424717 -0.302969 -0.062500 1 0 0 0 0 0 2 180149
-0.002180 -0.000425 0.120303 0.179721 0.424717 -0.302968 -0.062500 1 0 0 0 0 0 2 181149
-0.002180 -0.000425 0.120303 0.179705 0.424732 -0.302968 -0.062500 1 0 0 0 0 0 2 182130
-0.002180 -0.000425 0.120303 0.179719 0.424719 -0.302967 -0.062500 1 0 0 0 0 0 2 183130
-0.002180 -0.000425 0.120303 0.179721 0.424718 -0.302967 -0.062500 1 0 0 0 0 0 2 184148
-0.002180 -0.000425 0.120303 0.179721 0.424717 -0.302967 -0.062500 1 0 0 0 0 0 2 185147
-0.002180 -0.000425 0.120303 0.179718 0.424729 -0.302974 -0.062500 1 0 0 0 0 0 2 186154
-0.002180 -0.000425 0.120303 0.179709 0.424722 -0.302961 -0.062500 1 0 0 0 0 0 2 187157
-0.002180 -0.000425 0.120303 0.179711 0.424709 -0.302973 -0.062500 1 0 0 0 0 0 2 188150
-0.002180 -0.000425 0.120303 0.179716 0.424728 -0.302975 -0.062500 1 0 0 0 0 0 2 189139
-0.002180 -0.000425 0.120303 0.179720 0.424718 -0.302968 -0.062500 1 0 0 0 0 0 2 190206
-0.002180 -0.000425 0.120303 0.179709 0.424720 -0.302961 -0.062500 1 0 0 0 0 0 2 191191
-0.002180 -0.000425 0.120303 0.179719 0.424718 -0.302966 -0.062500 1 0 0 0 0 0 2 192205
-0.002180 -0.000425 0.120303 0.179717 0.424729 -0.302974 -0.062500 1 0 0 0 0 0 2 193187
-0.002180 -0.000425 0.120303 0.179721 0.424719 -0.302968 -0.062500 1 0 0 0 0 0 2 194207
-0.002180 -0.000425 0.120303 0.179713 0.424709 -0.302974 -0.062500 1 0 0 0 0 0 2 195189
-0.002180 -0.000425 0.120303 0.179708 0.424719 -0.302962 -0.062500 1 0 0 0 0 0 2 196208
-0.002180 -0.000425 0.120303 0.179716 0.424729 -0.302973 -0.062500 1 0 0 0 0 0 2 197187
-0.002180 -0.000425 0.120303 0.179720 0.424718 -0.302968 -0.062500 1 0 0 0 0 0 2 198205
-0.002180 -0.000425 0.120303 0.179721 0.424717 -0.302967 -0.062500 1 0 0 0 0 0 2 199188
-0.002180 -0.000425 0.120303 0.179718 0.424729 -0.302974 -0.062500 1 0 0 0 0 0 2 200204
-0.002180 -0.000425 0.120303 0.179709 0.424722 -0.302962 -0.062500 1 0 0 0 0 0 2 201188
-0.002180 -0.000425 0.120303 0.179720 0.424718 -0.302966 -0.062500 1 0 0 0 0 0 2 202201
-0.002180 -0.000425 0.120303 0.179709 0.424720 -0.302981 -0.062500 1 0 0 0 0 0 2 203135
-0.002180 -0.000425 0.120303 0.179720 0.424718 -0.302969 -0.062500 1 0 0 0 0 0 2 204122
-0.002180 -0.000425 0.120303 0.179708 0.424720 -0.302961 -0.062500 1 0 0 0 0 0 2 205130
-0.002180 -0.000425 0.120303 0.179719 0.424717 -0.302966 -0.062500 1 0 0 0 0 0 2 206121
-0.002180 -0.000425 0.120303 0.179717 0.424729 -0.302974 -0.062500 1 0 0 0 0 0 2 207130
-0.002180 -0.000425 0.120303 0.179721 0.424719 -0.302968 -0.062500 1 0 0 0 0 0 2 208121
-0.002180 -0.000425 0.120303 0.179721 0.424717 -0.302967 -0.062500 1 0 0 0 0 0 2 209130
-0.002180 -0.000425 0.120303 0.179709 0.424720 -0.302961 -0.062500 1 0 0 0 0 0 2 210128
-0.002180 -0.000425 0.120303 0.179708 0.424720 -0.302980 -0.062500 1 0 0 0 0 0 2 211121
-0.002180 -0.000425 0.120303 0.179719 0.424717 -0.302969 -0.062500 1 0 0 0 0 0 2 212122
-0.002180 -0.000425 0.120303 0.179721 0.424717 -0.302968 -0.062500 1 0 0 0 0 0 2 213132
-0.002180 -0.000425 0.120303 0.179705 0.424732 -0.302968 -0.062500 1 0 0 0 0 0 2 214121
-0.002180 -0.000425 0.120303 0.179719 0.424719 -0.302967 -0.062500 1 0 0 0 0 0 2 215129
-0.002180 -0.000425 0.120303 0.179721 0.424718 -0.302967 -0.062500 1 0 0 0 0 0 2 216128
-0.002180 -0.000425 0.120303 0.179721 0.424717 -0.302967 -0.062500 1 0 0 0 0 0 2 217141
-0.002180 -0.000425 0.120303 0.179710 0.424720 -0.302981 -0.062500 1 0 0 0 0 0 2 218134
-0.002180 -0.000425 0.120303 0.179707 0.424720 -0.302963 -0.062500 1 0 0 0 0 0 2 219143
-0.002180 -0.000425 0.120303 0.179719 0.424717 -0.302967 -0.062500 1 0 0 0 0 0 2 220137
-0.002180 -0.000425 0.120303 0.179717 0.424729 -0.302974 -0.062500 1 0 0 0 0 0 2 221136
-0.002180 -0.000425 0.120303 0.179720 0.424719 -0.302968 -0.062500 1 0 0 0 0 0 2 222140
-0.002180 -0.000425 0.120303 0.179709 0.424720 -0.302961 -0.062500 1 0 0 0 0 0 2 223137
-0.002180 -0.000425 0.120303 0.179719 0.424718 -0.302966 -0.062500 1 0 0 0 0 0 2 224135
-0.002180 -0.000425 0.120303 0.179717 0.424729 -0.302974 -0.062500 1 0 0 0 0 0 2 225134
-0.002180 -0.000425 0.120303 0.179721 0.424719 -0.302968 -0.062500 1 0 0 0 0 0 2 226106
-0.002180 -0.000425 0.120303 0.179713 0.424709 -0.302974 -0.062500 1 0 0 0 0 0 2 227142
-0.002180 -0.000425 0.120303 0.179708 0.424719 -0.302962 -0.062500 1 0 0 0 0 0 2 228143
-0.002180 -0.000425 0.120303 0.179716 0.424729 -0.302973 -0.062500 1 0 0 0 0 0 2 229109
-0.002180 -0.000425 0.120303 0.179720 0.424718 -0.302968 -0.062500 1 0 0 0 0 0 2 230143
-0.002180 -0.000425 0.120303 0.179721 0.424717 -0.302967 -0.062500 1 0 0 0 0 0 2 231135
-0.002180 -0.000425 0.120303 0.179718 0.424729 -0.302974 -0.062500 1 0 0 0 0 0 2 232137
-0.002180 -0.000425 0.120303 0.179709 0.424722 -0.302962 -0.062500 1 0 0 0 0 0 2 233137
-0.002180 -0.000425 0.120303 0.179711 0.424709 -0.302973 -0.062500 1 0 0 0 0 0 2 234139
-0.002180 -0.000425 0.120303 0.179720 0.424716 -0.302968 -0.062500 1 0 0 0 0 0 2 235135
-0.002180 -0.000425 0.120303 0.179717 0.424728 -0.302974 -0.062500 1 0 0 0 0 0 2 236126
-0.002180 -0.000425 0.120303 0.179708 0.424721 -0.302962 -0.062500 1 0 0 0 0 0 2 237135
-0.002180 -0.000425 0.120303 0.179719 0.424718 -0.302966 -0.062500 1 0 0 0 0 0 2 238108
-0.002180 -0.000425 0.120303 0.179717 0.424729 -0.302974 -0.062500 1 0 0 0 0 0 2 239105
-0.002180 -0.000425 0.120303 0.179721 0.424719 -0.302968 -0.062500 1 0 0 0 0 0 2 240135
-0.002180 -0.000425 0.120303 0.179721 0.424718 -0.302967 -0.062500 1 0 0 0 0 0 2 241132
-0.002180 -0.000425 0.120303 0.179701 0.424711 -0.302968 -0.062500 1 0 0 0 0 0 2 242131
-0.002180 -0.000425 0.120303 0.179715 0.424728 -0.302974 -0.062500 1 0 0 0 0 0 2 243135
-0.002180 -0.000425 0.120303 0.179720 0.424718 -0.302968 -0.062500 1 0 0 0 0 0 2 244105
-0.002180 -0.000425 0.120303 0.179721 0.424717 -0.302967 -0.062500 1 0 0 0 0 0 2 245136
-0.002180 -0.000425 0.120303 0.179705 0.424732 -0.302968 -0.062500 1 0 0 0 0 0 2 246137
-0.002180 -0.000425 0.120303 0.179719 0.424719 -0.302967 -0.062500 1 0 0 0 0 0 2 247129
-0.002180 -0.000425 0.120303 0.179721 0.424718 -0.302967 -0.062500 1 0 0 0 0 0 2 248136
-0.002180 -0.000425 0.120303 0.179721 0.424717 -0.302967 -0.062500 1 0 0 0 0 0 2 249134
-0.002180 -0.000425 0.120303 0.179710 0.424720 -0.302981 -0.062500 1 0 0 0 0 0 2 250135
-0.002180 -0.000425 0.120303 0.179708 0.424720 -0.302963 -0.062500 1 0 0 0 0 0 2 252643
-0.002180 -0.000425 0.120303 0.179719 0.424717 -0.302967 -0.062500 1 0 0 0 0 0 2 252724
-0.002180 -0.000425 0.120303 0.179717 0.424729 -0.302974 -0.062500 1 0 0 0 0 0 2 253122
-0.002180 -0.000425 0.120303 0.179721 0.424719 -0.302968 -0.062500 1 0 0 0 0 0 2 254130
-0.002180 -0.000425 0.120303 0.179709 0.424720 -0.302961 -0.062500 1 0 0 0 0 0 2 255154
-0.002180 -0.000425 0.120303 0.179720 0.424718 -0.302966 -0.062500 1 0 0 0 0 0 2 256150
-0.002180 -0.000425 0.120303 0.179709 0.424720 -0.302981 -0.062500 1 0 0 0 0 0 2 257145
-0.002180 -0.000425 0.120303 0.179719 0.424717 -0.302969 -0.062500 1 0 0 0 0 0 2 258147
-0.002180 -0.000425 0.120303 0.179708 0.424720 -0.302961 -0.062500 1 0 0 0 0 0 2 259148
-0.002180 -0.000425 0.120303 0.179716 0.424729 -0.302973 -0.062500 1 0 0 0 0 0 2 260149
-0.002180 -0.000425 0.120303 0.179720 0.424719 -0.302968 -0.062500 1 0 0 0 0 0 2 261149
-0.002180 -0.000425 0.120303 0.179721 0.424718 -0.302967 -0.062500 1 0 0 0 0 0 2 262152
-0.002180 -0.000425 0.120303 0.179721 0.424717 -0.302967 -0.062500 1 0 0 0 0 0 2 263146
-0.002180 -0.000425 0.120303 0.179706 0.424732 -0.302967 -0.062500 1 0 0 0 0 0 2 264143
-0.002180 -0.000425 0.120303 0.179719 0.424719 -0.302967 -0.062500 1 0 0 0 0 0 2 265135
-0.002180 -0.000425 0.120303 0.179712 0.424709 -0.302974 -0.062500 1 0 0 0 0 0 2 266144
-0.002180 -0.000425 0.120303 0.179720 0.424716 -0.302968 -0.062500 1 0 0 0 0 0 2 267135
-0.002180 -0.000425 0.120303 0.179718 0.424728 -0.302974 -0.062500 1 0 0 0 0 0 2 268143
-0.002180 -0.000425 0.120303 0.179708 0.424721 -0.302962 -0.062500 1 0 0 0 0 0 2 269134
-0.002180 -0.000425 0.120303 0.179719 0.424718 -0.302966 -0.062500 1 0 0 0 0 0 2 270144
-0.002180 -0.000425 0.120303 0.179717 0.424729 -0.302974 -0.062500 1 0 0 0 0 0 2 271144
-0.002180 -0.000425 0.120303 0.179721 0.424719 -0.302968 -0.062500 1 0 0 0 0 0 2 272134
-0.002180 -0.000425 0.120303 0.179713 0.424709 -0.302974 -0.062500 1 0 0 0 0 0 2 273143
-0.002180 -0.000425 0.120303 0.179708 0.424719 -0.302962 -0.062500 1 0 0 0 0 0 2 274141
-0.002180 -0.000425 0.120303 0.179716 0.424729 -0.302973 -0.062500 1 0 0 0 0 0 2 275121
-0.002180 -0.000425 0.120303 0.179720 0.424718 -0.302968 -0.062500 1 0 0 0 0 0 2 276128
-0.002180 -0.000425 0.120303 0.179721 0.424717 -0.302967 -0.062500 1 0 0 0 0 0 2 277119
-0.002180 -0.000425 0.120303 0.179705 0.424732 -0.302968 -0.062500 1 0 0 0 0 0 2 278128
-0.002180 -0.000425 0.120303 0.179719 0.424719 -0.302967 -0.062500 1 0 0 0 0 0 2 279118
-0.002180 -0.000425 0.120303 0.179721 0.424718 -0.302967 -0.062500 1 0 0 0 0 0 2 280136
-0.002180 -0.000425 0.120303 0.179713 0.424708 -0.302974 -0.062500 1 0 0 0 0 0 2 281134
-0.002180 -0.000425 0.120303 0.179704 0.424731 -0.302968 -0.062500 1 0 0 0 0 0 2 282119
-0.002180 -0.000425 0.120303 0.179719 0.424719 -0.302967 -0.062500 1 0 0 0 0 0 2 283131
-0.002180 -0.000425 0.120303 0.179720 0.424717 -0.302967 -0.062500 1 0 0 0 0 0 2 284108
-0.002180 -0.000425 0.120303 0.179717 0.424729 -0.302974 -0.062500 1 0 0 0 0 0 2 285126
-0.002180 -0.000425 0.120303 0.179721 0.424719 -0.302968 -0.062500 1 0 0 0 0 0 2 286138
-0.002180 -0.000425 0.120303 0.179709 0.424720 -0.302961 -0.062500 1 0 0 0 0 0 2 287141
-0.002180 -0.000425 0.120303 0.179720 0.424718 -0.302966 -0.062500 1 0 0 0 0 0 2 288139
-0.002180 -0.000425 0.120303 0.179709 0.424720 -0.302981 -0.062500 1 0 0 0 0 0 2 289140
-0.002180 -0.000425 0.120303 0.179720 0.424717 -0.302969 -0.062500 1 0 0 0 0 0 2 290141
-0.002180 -0.000425 0.120303 0.179708 0.424720 -0.302961 -0.062500 1 0 0 0 0 0 2 291134
-0.002180 -0.000425 0.120303 0.179716 0.424729 -0.302973 -0.062500 1 0 0 0 0 0 2 292133
-0.002180 -0.000425 0.120303 0.179720 0.424719 -0.302968 -0.062500 1 0 0 0 0 0 2 293134
-0.002180 -0.000425 0.120303 0.179721 0.424718 -0.302967 -0.062500 1 0 0 0 0 0 2 294107
-0.002180 -0.000425 0.120303 0.179721 0.424717 -0.302967 -0.062500 1 0 0 0 0 0 2 295133
-0.002180 -0.000425 0.120303 0.179697 0.424723 -0.302974 -0.062500 1 0 0 0 0 0 2 296135
-0.002180 -0.000425 0.120303 0.179718 0.424718 -0.302968 -0.062500 1 0 0 0 0 0 2 297130
-0.002180 -0.000425 0.120303 0.179720 0.424717 -0.302967 -0.062500 1 0 0 0 0 0 2 298133
-0.002180 -0.000425 0.120303 0.179721 0.424717 -0.302967 -0.062500 1 0 0 0 0 0 2 299137
-0.002180 -0.000425 0.120303 0.179718 0.424729 -0.302974 -0.062500 1 0 0 0 0 0 2 300135
-0.002180 -0.000425 0.120303 0.179709 0.424721 -0.302962 -0.062500 1 0 0 0 0 0 2 301133
-0.002180 -0.000425 0.120303 0.179720 0.424718 -0.302966 -0.062500 1 0 0 0 0 0 2 302136
-0.002180 -0.000425 0.120303 0.179717 0.424729 -0.302974 -0.062500 1 0 0 0 0 0 2 303136
-0.002180 -0.000425 0.120303 0.179721 0.424719 -0.302968 -0.062500 1 0 0 0 0 0 2 304138
-0.002180 -0.000425 0.120303 0.179701 0.424712 -0.302968 -0.062500 1 0 0 0 0 0 2 305135
-0.002180 -0.000425 0.120303 0.179718 0.424716 -0.302967 -0.062500 1 0 0 0 0 0 2 306136
-0.002180 -0.000425 0.120303 0.179717 0.424729 -0.302974 -0.062500 1 0 0 0 0 0 2 307134
-0.002180 -0.000425 0.120303 0.179720 0.424718 -0.302968 -0.062500 1 0 0 0 0 0 2 308134
-0.002180 -0.000425 0.120303 0.179721 0.424717 -0.302967 -0.062500 1 0 0 0 0 0 2 309134
-0.002180 -0.000425 0.120303 0.179706 0.424732 -0.302968 -0.062500 1 0 0 0 0 0 2 310136
-0.002180 -0.000425 0.120303 0.179719 0.424719 -0.302967 -0.062500 1 0 0 0 0 0 2 311133
-0.002180 -0.000425 0.120303 0.179713 0.424709 -0.302974 -0.062500 1 0 0 0 0 0 2 312132
-0.002180 -0.000425 0.120303 0.179720 0.424716 -0.302968 -0.062500 1 0 0 0 0 0 2 313124
-0.002180 -0.000425 0.120303 0.179705 0.424731 -0.302968 -0.062500 1 0 0 0 0 0 2 314136
-0.002180 -0.000425 0.120303 0.179719 0.424719 -0.302967 -0.062500 1 0 0 0 0 0 2 315133
-0.002180 -0.000425 0.120303 0.179721 0.424717 -0.302967 -0.062500 1 0 0 0 0 0 2 316133
-0.002180 -0.000425 0.120303 0.179717 0.424729 -0.302974 -0.062500 1 0 0 0 0 0 2 317131
-0.002180 -0.000425 0.120303 0.179721 0.424719 -0.302968 -0.062500 1 0 0 0 0 0 2 318134
-0.002180 -0.000425 0.120303 0.179709 0.424720 -0.302961 -0.062500 1 0 0 0 0 0 2 319136
-0.002180 -0.000425 0.120303 0.179711 0.424709 -0.302973 -0.062500 1 0 0 0 0 0 2 320133
-0.002180 -0.000425 0.120303 0.179716 0.424728 -0.302975 -0.062500 1 0 0 0 0 0 2 321129
-0.002180 -0.000425 0.120303 0.179720 0.424718 -0.302968 -0.062500 1 0 0 0 0 0 2 322131
-0.002180 -0.000425 0.120303 0.179709 0.424720 -0.302961 -0.062500 1 0 0 0 0 0 2 323133
-0.002180 -0.000425 0.120303 0.179716 0.424729 -0.302973 -0.062500 1 0 0 0 0 0 2 324131
-0.002180 -0.000425 0.120303 0.179720 0.424719 -0.302968 -0.062500 1 0 0 0 0 0 2 325134
-0.002180 -0.000425 0.120303 0.179721 0.424718 -0.302967 -0.062500 1 0 0 0 0 0 2 326135
-0.002180 -0.000425 0.120303 0.179721 0.424717 -0.302967 -0.062500 1 0 0 0 0 0 2 327134
-0.002180 -0.000425 0.120303 0.179697 0.424723 -0.302974 -0.062500 1 0 0 0 0 0 2 328119
-0.002180 -0.000425 0.120303 0.179718 0.424718 -0.302968 -0.062500 1 0 0 0 0 0 2 329131
-0.002180 -0.000425 0.120303 0.179720 0.424717 -0.302967 -0.062500 1 0 0 0 0 0 2 330119
-0.002180 -0.000425 0.120303 0.179721 0.424717 -0.302967 -0.062500 1 0 0 0 0 0 2 331135
-0.002180 -0.000425 0.120303 0.179718 0.424729 -0.302974 -0.062500 1 0 0 0 0 0 2 332134
-0.002180 -0.000425 0.120303 0.179709 0.424721 -0.302962 -0.062500 1 0 0 0 0 0 2 333121
-0.002180 -0.000425 0.120303 0.179720 0.424718 -0.302966 -0.062500 1 0 0 0 0 0 2 334120
-0.002180 -0.000425 0.120303 0.179709 0.424720 -0.302981 -0.062500 1 0 0 0 0 0 2 335129
-0.002180 -0.000425 0.120303 0.179720 0.424717 -0.302969 -0.062500 1 0 0 0 0 0 2 336132
-0.002180 -0.000425 0.120303 0.179708 0.424720 -0.302961 -0.062500 1 0 0 0 0 0 2 337127
-0.002180 -0.000425 0.120303 0.179719 0.424717 -0.302966 -0.062500 1 0 0 0 0 0 2 338277
-0.002180 -0.000425 0.120303 0.179717 0.424729 -0.302974 -0.062500 1 0 0 0 0 0 2 339133
-0.002180 -0.000425 0.120303 0.179721 0.424719 -0.302968 -0.062500 1 0 0 0 0 0 2 340121
-0.002180 -0.000425 0.120303 0.179721 0.424717 -0.302967 -0.062500 1 0 0 0 0 0 2 341128
-0.002180 -0.000425 0.120303 0.179706 0.424732 -0.302968 -0.062500 1 0 0 0 0 0 2 342118
-0.002180 -0.000425 0.120303 0.179719 0.424719 -0.302967 -0.062500 1 0 0 0 0 0 2 343126
-0.002180 -0.000425 0.120303 0.179713 0.424709 -0.302974 -0.062500 1 0 0 0 0 0 2 344117
-0.002180 -0.000425 0.120303 0.179720 0.424716 -0.302968 -0.062500 1 0 0 0 0 0 2 345125
-0.002180 -0.000425 0.120303 0.179705 0.424731 -0.302968 -0.062500 1 0 0 0 0 0 2 346126
-0.002180 -0.000425 0.120303 0.179719 0.424719 -0.302967 -0.062500 1 0 0 0 0 0 2 347105
-0.002180 -0.000425 0.120303 0.179721 0.424717 -0.302967 -0.062500 1 0 0 0 0 0 2 348123
-0.002180 -0.000425 0.120303 0.179718 0.424729 -0.302974 -0.062500 1 0 0 0 0 0 2 349136
-0.002180 -0.000425 0.120303 0.179721 0.424719 -0.302968 -0.062500 1 0 0 0 0 0 2 350117
-0.002180 -0.000425 0.120303 0.179709 0.424721 -0.302961 -0.062500 1 0 0 0 0 0 2 351133
-0.002180 -0.000425 0.120303 0.179711 0.424709 -0.302973 -0.062500 1 0 0 0 0 0 2 352129
-0.002180 -0.000425 0.120303 0.179716 0.424728 -0.302975 -0.062500 1 0 0 0 0 0 2 353120
-0.002180 -0.000425 0.120303 0.179720 0.424718 -0.302968 -0.062500 1 0 0 0 0 0 2 354133
-0.002180 -0.000425 0.120303 0.179709 0.424720 -0.302961 -0.062500 1 0 0 0 0 0 2 355136
-0.002180 -0.000425 0.120303 0.179716 0.424729 -0.302973 -0.062500 1 0 0 0 0 0 2 356122
-0.002180 -0.000425 0.120303 0.179720 0.424719 -0.302968 -0.062500 1 0 0 0 0 0 2 357134
-0.002180 -0.000425 0.120303 0.179721 0.424718 -0.302967 -0.062500 1 0 0 0 0 0 2 358134
-0.002180 -0.000425 0.120303 0.179713 0.424708 -0.302974 -0.062500 1 0 0 0 0 0 2 359130
-0.002180 -0.000425 0.120303 0.179704 0.424731 -0.302968 -0.062500 1 0 0 0 0 0 2 360132
-0.002180 -0.000425 0.120303 0.179719 0.424719 -0.302967 -0.062500 1 0 0 0 0 0 2 361132
-0.002180 -0.000425 0.120303 0.179721 0.424717 -0.302967 -0.062500 1 0 0 0 0 0 2 362135
-0.002180 -0.000425 0.120303 0.179721 0.424717 -0.302967 -0.062500 1 0 0 0 0 0 2 363131
-0.002180 -0.000425 0.120303 0.179718 0.424729 -0.302974 -0.062500 1 0 0 0 0 0 2 364131
-0.002180 -0.000425 0.120303 0.179709 0.424721 -0.302962 -0.062500 1 0 0 0 0 0 2 365132
-0.002180 -0.000425 0.120303 0.179720 0.424718 -0.302966 -0.062500 1 0 0 0 0 0 2 366118
-0.002180 -0.000425 0.120303 0.179709 0.424720 -0.302981 -0.062500 1 0 0 0 0 0 2 367121
-0.002180 -0.000425 0.120303 0.179720 0.424718 -0.302969 -0.062500 1 0 0 0 0 0 2 368128
-0.002180 -0.000425 0.120303 0.179709 0.424720 -0.302961 -0.062500 1 0 0 0 0 0 2 369137
-0.002180 -0.000425 0.120303 0.179719 0.424717 -0.302966 -0.062500 1 0 0 0 0 0 2 370222
-0.002180 -0.000425 0.120303 0.179717 0.424729 -0.302974 -0.062500 1 0 0 0 0 0 2 371203
-0.002180 -0.000425 0.120303 0.179721 0.424719 -0.302968 -0.062500 1 0 0 0 0 0 2 372199
-0.002180 -0.000425 0.120303 0.179721 0.424717 -0.302967 -0.062500 1 0 0 0 0 0 2 373202
-0.002180 -0.000425 0.120303 0.179706 0.424732 -0.302967 -0.062500 1 0 0 0 0 0 2 374200
-0.002180 -0.000425 0.120303 0.179711 0.424710 -0.302974 -0.062500 1 0 0 0 0 0 2 375201
-0.002180 -0.000425 0.120303 0.179720 0.424716 -0.302968 -0.062500 1 0 0 0 0 0 2 376201
-0.002180 -0.000425 0.120303 0.179721 0.424717 -0.302967 -0.062500 1 0 0 0 0 0 2 377206
-0.002180 -0.000425 0.120303 0.179705 0.424732 -0.302968 -0.062500 1 0 0 0 0 0 2 378200
-0.002180 -0.000425 0.120303 0.179719 0.424719 -0.302967 -0.062500 1 0 0 0 0 0 2 379202
-0.002180 -0.000425 0.120303 0.179721 0.424717 -0.302967 -0.062500 1 0 0 0 0 0 2 380197
-0.002180 -0.000425 0.120303 0.179718 0.424729 -0.302974 -0.062500 1 0 0 0 0 0 2 381198
-0.002180 -0.000425 0.120303 0.179721 0.424719 -0.302968 -0.062500 1 0 0 0 0 0 2 382202
-0.002180 -0.000425 0.120303 0.179701 0.424712 -0.302968 -0.062500 1 0 0 0 0 0 2 383202
-0.002180 -0.000425 0.120303 0.179719 0.424716 -0.302967 -0.062500 1 0 0 0 0 0 2 384201
-0.002180 -0.000425 0.120303 0.179717 0.424729 -0.302974 -0.062500 1 0 0 0 0 0 2 385200
-0.002180 -0.000425 0.120303 0.179721 0.424718 -0.302968 -0.062500 1 0 0 0 0 0 2 386202
-0.002180 -0.000425 0.120303 0.179709 0.424720 -0.302961 -0.062500 1 0 0 0 0 0 2 387205
-0.002180 -0.000425 0.120303 0.179716 0.424729 -0.302973 -0.062500 1 0 0 0 0 0 2 388186
-0.002180 -0.000425 0.120303 0.179720 0.424719 -0.302968 -0.062500 1 0 0 0 0 0 2 389203
-0.002180 -0.000425 0.120303 0.179713 0.424709 -0.302974 -0.062500 1 0 0 0 0 0 2 390189
-0.002180 -0.000425 0.120303 0.179708 0.424719 -0.302962 -0.062500 1 0 0 0 0 0 2 391200
-0.002180 -0.000425 0.120303 0.179716 0.424729 -0.302973 -0.062500 1 0 0 0 0 0 2 392198
-0.002180 -0.000425 0.120303 0.179720 0.424719 -0.302968 -0.062500 1 0 0 0 0 0 2 393202
-0.002180 -0.000425 0.120303 0.179721 0.424717 -0.302967 -0.062500 1 0 0 0 0 0 2 394202
-0.002180 -0.000425 0.120303 0.179718 0.424729 -0.302974 -0.062500 1 0 0 0 0 0 2 395196
-0.002180 -0.000425 0.120303 0.179708 0.424722 -0.302962 -0.062500 1 0 0 0 0 0 2 396197
-0.002180 -0.000425 0.120303 0.179719 0.424718 -0.302966 -0.062500 1 0 0 0 0 0 2 397197
-0.002180 -0.000425 0.120303 0.179713 0.424709 -0.302974 -0.062500 1 0 0 0 0 0 2 398179
-0.002180 -0.000425 0.120303 0.179716 0.424728 -0.302975 -0.062500 1 0 0 0 0 0 2 399197
-0.002180 -0.000425 0.120303 0.179708 0.424721 -0.302962 -0.062500 1 0 0 0 0 0 2 400189
-0.002180 -0.000425 0.120303 0.179719 0.424718 -0.302967 -0.062500 1 0 0 0 0 0 2 401185
-0.002180 -0.000425 0.120303 0.179717 0.424729 -0.302974 -0.062500 1 0 0 0 0 0 2 402197
-0.002180 -0.000425 0.120303 0.179720 0.424719 -0.302968 -0.062500 1 0 0 0 0 0 2 403196
-0.002180 -0.000425 0.120303 0.179721 0.424718 -0.302967 -0.062500 1 0 0 0 0 0 2 405488
-0.002180 -0.000425 0.120303 0.179709 0.424720 -0.302961 -0.062500 1 0 0 0 0 0 2 406186
-0.002180 -0.000425 0.120303 0.179708 0.424721 -0.302980 -0.062500 1 0 0 0 0 0 2 407351
-0.002180 -0.000425 0.120303 0.179719 0.424718 -0.302969 -0.062500 1 0 0 0 0 0 2 408126
-0.002180 -0.000425 0.120303 0.179721 0.424717 -0.302968 -0.062500 1 0 0 0 0 0 2 409116
-0.002180 -0.000425 0.120303 0.179721 0.424717 -0.302967 -0.062500 1 0 0 0 0 0 2 410125
-0.002180 -0.000425 0.120303 0.179705 0.424732 -0.302968 -0.062500 1 0 0 0 0 0 2 411114
-0.002180 -0.000425 0.120303 0.179719 0.424719 -0.302967 -0.062500 1 0 0 0 0 0 2 412124
-0.002180 -0.000425 0.120303 0.179721 0.424718 -0.302967 -0.062500 1 0 0 0 0 0 2 413114
-0.002180 -0.000425 0.120303 0.179709 0.424720 -0.302981 -0.062500 1 0 0 0 0 0 2 414123
-0.002180 -0.000425 0.120303 0.179707 0.424720 -0.302963 -0.062500 1 0 0 0 0 0 2 415114
-0.002180 -0.000425 0.120303 0.179719 0.424717 -0.302967 -0.062500 1 0 0 0 0 0 2 416125
-0.002180 -0.000425 0.120303 0.179720 0.424717 -0.302967 -0.062500 1 0 0 0 0 0 2 417129
-0.002180 -0.000425 0.120303 0.179717 0.424729 -0.302974 -0.062500 1 0 0 0 0 0 2 418143
-0.002180 -0.000425 0.120303 0.179721 0.424719 -0.302968 -0.062500 1 0 0 0 0 0 2 419122
-0.002180 -0.000425 0.120303 0.179709 0.424720 -0.302961 -0.062500 1 0 0 0 0 0 2 420132
-0.002180 -0.000425 0.120303 0.179716 0.424729 -0.302973 -0.062500 1 0 0 0 0 0 2 421115
-0.002180 -0.000425 0.120303 0.179720 0.424719 -0.302968 -0.062500 1 0 0 0 0 0 2 422124
-0.002180 -0.000425 0.120303 0.179713 0.424709 -0.302974 -0.062500 1 0 0 0 0 0 2 423116
-0.002180 -0.000425 0.120303 0.179708 0.424719 -0.302962 -0.062500 1 0 0 0 0 0 2 424135
-0.002180 -0.000425 0.120303 0.179716 0.424729 -0.302973 -0.062500 1 0 0 0 0 0 2 425117
-0.002180 -0.000425 0.120303 0.179720 0.424719 -0.302968 -0.062500 1 0 0 0 0 0 2 426124
-0.002180 -0.000425 0.120303 0.179721 0.424717 -0.302967 -0.062500 1 0 0 0 0 0 2 427128
-0.002180 -0.000425 0.120303 0.179718 0.424729 -0.302974 -0.062500 1 0 0 0 0 0 2 428120
-0.002180 -0.000425 0.120303 0.179709 0.424722 -0.302962 -0.062500 1 0 0 0 0 0 2 429119
-0.002180 -0.000425 0.120303 0.179711 0.424709 -0.302973 -0.062500 1 0 0 0 0 0 2 430123
-0.002180 -0.000425 0.120303 0.179720 0.424716 -0.302968 -0.062500 1 0 0 0 0 0 2 431119
-0.002180 -0.000425 0.120303 0.179717 0.424729 -0.302974 -0.062500 1 0 0 0 0 0 2 432119
-0.002180 -0.000425 0.120303 0.179708 0.424721 -0.302962 -0.062500 1 0 0 0 0 0 2 433126
-0.002180 -0.000425 0.120303 0.179719 0.424718 -0.302967 -0.062500 1 0 0 0 0 0 2 434122
-0.002180 -0.000425 0.120303 0.179717 0.424729 -0.302974 -0.062500 1 0 0 0 0 0 2 435116
-0.002180 -0.000425 0.120303 0.179720 0.424719 -0.302968 -0.062500 1 0 0 0 0 0 2 436117
-0.002180 -0.000425 0.120303 0.179721 0.424718 -0.302967 -0.062500 1 0 0 0 0 0 2 437120
-0.002180 -0.000425 0.120303 0.179701 0.424711 -0.302968 -0.062500 1 0 0 0 0 0 2 438123
-0.002180 -0.000425 0.120303 0.179715 0.424728 -0.302974 -0.062500 1 0 0 0 0 0 2 439116
-0.002180 -0.000425 0.120303 0.179720 0.424718 -0.302968 -0.062500 1 0 0 0 0 0 2 440121
-0.002180 -0.000425 0.120303 0.179721 0.424717 -0.302967 -0.062500 1 0 0 0 0 0 2 441118
-0.002180 -0.000425 0.120303 0.179721 0.424717 -0.302967 -0.062500 1 0 0 0 0 0 2 442120
-0.002180 -0.000425 0.120303 0.179706 0.424732 -0.302968 -0.062500 1 0 0 0 0 0 2 443117
-0.002180 -0.000425 0.120303 0.179719 0.424719 -0.302967 -0.062500 1 0 0 0 0 0 2 444118
-0.002180 -0.000425 0.120303 0.179721 0.424718 -0.302967 -0.062500 1 0 0 0 0 0 2 445117
-0.002180 -0.000425 0.120303 0.179709 0.424720 -0.302981 -0.062500 1 0 0 0 0 0 2 446120
-0.002180 -0.000425 0.120303 0.179707 0.424720 -0.302963 -0.062500 1 0 0 0 0 0 2 447118
-0.002180 -0.000425 0.120303 0.179719 0.424718 -0.302967 -0.062500 1 0 0 0 0 0 2 448116
-0.002180 -0.000425 0.120303 0.179721 0.424717 -0.302967 -0.062500 1 0 0 0 0 0 2 449122
-0.002180 -0.000425 0.120303 0.179717 0.424729 -0.302974 -0.062500 1 0 0 0 0 0 2 450102
-0.002180 -0.000425 0.120303 0.179721 0.424719 -0.302968 -0.062500 1 0 0 0 0 0 2 451120
-0.002180 -0.000425 0.120303 0.179709 0.424720 -0.302961 -0.062500 1 0 0 0 0 0 2 452118
-0.002180 -0.000425 0.120303 0.179708 0.424721 -0.302980 -0.062500 1 0 0 0 0 0 2 453101
-0.002180 -0.000425 0.120303 0.179719 0.424718 -0.302969 -0.062500 1 0 0 0 0 0 2 454124
-0.002180 -0.000425 0.120303 0.179721 0.424717 -0.302968 -0.062500 1 0 0 0 0 0 2 455119
-0.002180 -0.000425 0.120303 0.179709 0.424720 -0.302961 -0.062500 1 0 0 0 0 0 2 456117
-0.002180 -0.000425 0.120303 0.179716 0.424729 -0.302973 -0.062500 1 0 0 0 0 0 2 457118
-0.002180 -0.000425 0.120303 0.179720 0.424719 -0.302968 -0.062500 1 0 0 0 0 0 2 458120
-0.002180 -0.000425 0.120303 0.179721 0.424717 -0.302967 -0.062500 1 0 0 0 0 0 2 459111
-0.002180 -0.000425 0.120303 0.179718 0.424729 -0.302974 -0.062500 1 0 0 0 0 0 2 460120
-0.002180 -0.000425 0.120303 0.179709 0.424722 -0.302962 -0.062500 1 0 0 0 0 0 2 461122
-0.002180 -0.000425 0.120303 0.179711 0.424709 -0.302973 -0.062500 1 0 0 0 0 0 2 462119
-0.002180 -0.000425 0.120303 0.179720 0.424716 -0.302968 -0.062500 1 0 0 0 0 0 2 463119
-0.002180 -0.000425 0.120303 0.179717 0.424729 -0.302974 -0.062500 1 0 0 0 0 0 2 464117
-0.002180 -0.000425 0.120303 0.179708 0.424721 -0.302962 -0.062500 1 0 0 0 0 0 2 465117
-0.002180 -0.000425 0.120303 0.179719 0.424718 -0.302966 -0.062500 1 0 0 0 0 0 2 466119
-0.002180 -0.000425 0.120303 0.179717 0.424729 -0.302974 -0.062500 1 0 0 0 0 0 2 467116
-0.002180 -0.000425 0.120303 0.179721 0.424719 -0.302968 -0.062500 1 0 0 0 0 0 2 468117
-0.002180 -0.000425 0.120303 0.179721 0.424718 -0.302967 -0.062500 1 0 0 0 0 0 2 469117
-0.002180 -0.000425 0.120303 0.179701 0.424711 -0.302968 -0.062500 1 0 0 0 0 0 2 470117
-0.002180 -0.000425 0.120303 0.179715 0.424728 -0.302974 -0.062500 1 0 0 0 0 0 2 471116
-0.002180 -0.000425 0.120303 0.179720 0.424719 -0.302968 -0.062500 1 0 0 0 0 0 2 472108
-0.002180 -0.000425 0.120303 0.179721 0.424717 -0.302967 -0.062500 1 0 0 0 0 0 2 473117
-0.002180 -0.000425 0.120303 0.179721 0.424717 -0.302967 -0.062500 1 0 0 0 0 0 2 474109
-0.002180 -0.000425 0.120303 0.179706 0.424732 -0.302967 -0.062500 1 0 0 0 0 0 2 475116
-0.002180 -0.000425 0.120303 0.179719 0.424719 -0.302967 -0.062500 1 0 0 0 0 0 2 476109
-0.002180 -0.000425 0.120303 0.179713 0.424709 -0.302974 -0.062500 1 0 0 0 0 0 2 477117
-0.002180 -0.000425 0.120303 0.179717 0.424728 -0.302975 -0.062500 1 0 0 0 0 0 2 478113
-0.002180 -0.000425 0.120303 0.179708 0.424721 -0.302962 -0.062500 1 0 0 0 0 0 2 479121
-0.002180 -0.000425 0.120303 0.179719 0.424718 -0.302967 -0.062500 1 0 0 0 0 0 2 480635
-0.002180 -0.000425 0.120303 0.179721 0.424717 -0.302967 -0.062500 1 0 0 0 0 0 2 481123
-0.002180 -0.000425 0.120303 0.179718 0.424729 -0.302974 -0.062500 1 0 0 0 0 0 2 482672
-0.002180 -0.000425 0.120303 0.179721 0.424719 -0.302968 -0.062500 1 0 0 0 0 0 2 483116
-0.002180 -0.000425 0.120303 0.179709 0.424720 -0.302961 -0.062500 1 0 0 0 0 0 2 484140
-0.002180 -0.000425 0.120303 0.179708 0.424721 -0.302980 -0.062500 1 0 0 0 0 0 2 485126
-0.002180 -0.000425 0.120303 0.179719 0.424718 -0.302969 -0.062500 1 0 0 0 0 0 2 486114
-0.002180 -0.000425 0.120303 0.179721 0.424717 -0.302968 -0.062500 1 0 0 0 0 0 2 487113
-0.002180 -0.000425 0.120303 0.179709 0.424720 -0.302961 -0.062500 1 0 0 0 0 0 2 488126
-0.002180 -0.000425 0.120303 0.179716 0.424729 -0.302973 -0.062500 1 0 0 0 0 0 2 489123
-0.002180 -0.000425 0.120303 0.179720 0.424719 -0.302968 -0.062500 1 0 0 0 0 0 2 490119
-0.002180 -0.000425 0.120303 0.179721 0.424718 -0.302967 -0.062500 1 0 0 0 0 0 2 491116
-0.002180 -0.000425 0.120303 0.179718 0.424729 -0.302974 -0.062500 1 0 0 0 0 0 2 492117
-0.002180 -0.000425 0.120303 0.179700 0.424713 -0.302969 -0.062500 1 0 0 0 0 0 2 493118
-0.002180 -0.000425 0.120303 0.179718 0.424717 -0.302967 -0.062500 1 0 0 0 0 0 2 494118
-0.002180 -0.000425 0.120303 0.179720 0.424717 -0.302967 -0.062500 1 0 0 0 0 0 2 495117
-0.002180 -0.000425 0.120303 0.179718 0.424729 -0.302974 -0.062500 1 0 0 0 0 0 2 496116
-0.002180 -0.000425 0.120303 0.179708 0.424721 -0.302962 -0.062500 1 0 0 0 0 0 2 497117
-0.002180 -0.000425 0.120303 0.179719 0.424718 -0.302966 -0.062500 1 0 0 0 0 0 2 498118
-0.002180 -0.000425 0.120303 0.179717 0.424729 -0.302974 -0.062500 1 0 0 0 0 0 2 499121
-0.002180 -0.000425 0.120303 0.179721 0.424719 -0.302968 -0.062500 1 0 0 0 0 0 2 500116
-0.002180 -0.000425 0.120303 0.179713 0.424709 -0.302974 -0.062500 1 0 0 0 0 0 2 501118
-0.002180 -0.000425 0.120303 0.179708 0.424719 -0.302962 -0.062500 1 0 0 0 0 0 2 502119
-0.002180 -0.000425 0.120303 0.179716 0.424729 -0.302973 -0.062500 1 0 0 0 0 0 2 503117
-0.002180 -0.000425 0.120303 0.179720 0.424719 -0.302968 -0.062500 1 0 0 0 0 0 2 504122
-0.002180 -0.000425 0.120303 0.179721 0.424717 -0.302967 -0.062500 1 0 0 0 0 0 2 505118
-0.002180 -0.000425 0.120303 0.179721 0.424717 -0.302967 -0.062500 1 0 0 0 0 0 2 506118
-0.002180 -0.000425 0.120303 0.179706 0.424732 -0.302967 -0.062500 1 0 0 0 0 0 2 507116
-0.002180 -0.000425 0.120303 0.179711 0.424710 -0.302974 -0.062500 1 0 0 0 0 0 2 508116
-0.002180 -0.000425 0.120303 0.179720 0.424716 -0.302968 -0.062500 1 0 0 0 0 0 2 509115
-0.002180 -0.000425 0.120303 0.179717 0.424729 -0.302974 -0.062500 1 0 0 0 0 0 2 510116
-0.002180 -0.000425 0.120303 0.179708 0.424721 -0.302962 -0.062500 1 0 0 0 0 0 2 511115
-0.002180 -0.000425 0.120303 0.179719 0.424718 -0.302967 -0.062500 1 0 0 0 0 0 2 512116
-0.002180 -0.000425 0.120303 0.179721 0.424717 -0.302967 -0.062500 1 0 0 0 0 0 2 513116
-0.002180 -0.000425 0.120303 0.179718 0.424729 -0.302974 -0.062500 1 0 0 0 0 0 2 514116
-0.002180 -0.000425 0.120303 0.179721 0.424719 -0.302968 -0.062500 1 0 0 0 0 0 2 515117
-0.002180 -0.000425 0.120303 0.179701 0.424711 -0.302968 -0.062500 1 0 0 0 0 0 2 516115
-0.002180 -0.000425 0.120303 0.179715 0.424728 -0.302974 -0.062500 1 0 0 0 0 0 2 517116
-0.002180 -0.000425 0.120303 0.179720 0.424718 -0.302968 -0.062500 1 0 0 0 0 0 2 518117
-0.002180 -0.000425 0.120303 0.179721 0.424717 -0.302968 -0.062500 1 0 0 0 0 0 2 519123
-0.002180 -0.000425 0.120303 0.179709 0.424720 -0.302961 -0.062500 1 0 0 0 0 0 2 520114
-0.002180 -0.000425 0.120303 0.179716 0.424729 -0.302973 -0.062500 1 0 0 0 0 0 2 521122
-0.002180 -0.000425 0.120303 0.179720 0.424719 -0.302968 -0.062500 1 0 0 0 0 0 2 522121
-0.002180 -0.000425 0.120303 0.179721 0.424718 -0.302967 -0.062500 1 0 0 0 0 0 2 523117
-0.002180 -0.000425 0.120303 0.179710 0.424720 -0.302981 -0.062500 1 0 0 0 0 0 2 524110
-0.002180 -0.000425 0.120303 0.179707 0.424720 -0.302963 -0.062500 1 0 0 0 0 0 2 525108
-0.002180 -0.000425 0.120303 0.179719 0.424718 -0.302967 -0.062500 1 0 0 0 0 0 2 526116
-0.002180 -0.000425 0.120303 0.179721 0.424717 -0.302967 -0.062500 1 0 0 0 0 0 2 527115
-0.002180 -0.000425 0.120303 0.179718 0.424729 -0.302974 -0.062500 1 0 0 0 0 0 2 528116
-0.002180 -0.000425 0.120303 0.179708 0.424722 -0.302962 -0.062500 1 0 0 0 0 0 2 529114
-0.002180 -0.000425 0.120303 0.179719 0.424718 -0.302966 -0.062500 1 0 0 0 0 0 2 530117
-0.002180 -0.000425 0.120303 0.179709 0.424720 -0.302981 -0.062500 1 0 0 0 0 0 2 531113
-0.002180 -0.000425 0.120303 0.179719 0.424718 -0.302969 -0.062500 1 0 0 0 0 0 2 532117
-0.002180 -0.000425 0.120303 0.179708 0.424720 -0.302961 -0.062500 1 0 0 0 0 0 2 533114
-0.002180 -0.000425 0.120303 0.179719 0.424717 -0.302966 -0.062500 1 0 0 0 0 0 2 534116
-0.002180 -0.000425 0.120303 0.179717 0.424729 -0.302974 -0.062500 1 0 0 0 0 0 2 535114
-0.002180 -0.000425 0.120303 0.179720 0.424719 -0.302968 -0.062500 1 0 0 0 0 0 2 536117
-0.002180 -0.000425 0.120303 0.179721 0.424717 -0.302967 -0.062500 1 0 0 0 0 0 2 537115
-0.002180 -0.000425 0.120303 0.179709 0.424720 -0.302961 -0.062500 1 0 0 0 0 0 2 538107
-0.002180 -0.000425 0.120303 0.179708 0.424720 -0.302980 -0.062500 1 0 0 0 0 0 2 539115
-0.002180 -0.000425 0.120303 0.179719 0.424717 -0.302969 -0.062500 1 0 0 0 0 0 2 540105
-0.002180 -0.000425 0.120303 0.179721 0.424717 -0.302968 -0.062500 1 0 0 0 0 0 2 541115
-0.002180 -0.000425 0.120303 0.179718 0.424729 -0.302974 -0.062500 1 0 0 0 0 0 2 542105
-0.002180 -0.000425 0.120303 0.179708 0.424721 -0.302962 -0.062500 1 0 0 0 0 0 2 543114
-0.002180 -0.000425 0.120303 0.179719 0.424718 -0.302967 -0.062500 1 0 0 0 0 0 2 544106
-0.002180 -0.000425 0.120303 0.179721 0.424717 -0.302967 -0.062500 1 0 0 0 0 0 2 545115
-0.002180 -0.000425 0.120303 0.179718 0.424729 -0.302974 -0.062500 1 0 0 0 0 0 2 546104
-0.002180 -0.000425 0.120303 0.179709 0.424722 -0.302961 -0.062500 1 0 0 0 0 0 2 547115
-0.002180 -0.000425 0.120303 0.179711 0.424709 -0.302973 -0.062500 1 0 0 0 0 0 2 548105
-0.002180 -0.000425 0.120303 0.179716 0.424728 -0.302975 -0.062500 1 0 0 0 0 0 2 549147
-0.002180 -0.000425 0.120303 0.179720 0.424719 -0.302968 -0.062500 1 0 0 0 0 0 2 550195
-0.002180 -0.000425 0.120303 0.179721 0.424717 -0.302967 -0.062500 1 0 0 0 0 0 2 551203
-0.002180 -0.000425 0.120303 0.179709 0.424720 -0.302961 -0.062500 1 0 0 0 0 0 2 552196
-0.002180 -0.000425 0.120303 0.179716 0.424729 -0.302973 -0.062500 1 0 0 0 0 0 2 553181
-0.002180 -0.000425 0.120303 0.179720 0.424719 -0.302968 -0.062500 1 0 0 0 0 0 2 554191
-0.002180 -0.000425 0.120303 0.179713 0.424709 -0.302974 -0.062500 1 0 0 0 0 0 2 555196
-0.002180 -0.000425 0.120303 0.179708 0.424719 -0.302962 -0.062500 1 0 0 0 0 0 2 557730
-0.002180 -0.000425 0.120303 0.179716 0.424729 -0.302973 -0.062500 1 0 0 0 0 0 2 558181
-0.002180 -0.000425 0.120303 0.179720 0.424718 -0.302968 -0.062500 1 0 0 0 0 0 2 559366
-0.002180 -0.000425 0.120303 0.179721 0.424717 -0.302967 -0.062500 1 0 0 0 0 0 2 560113
-0.002180 -0.000425 0.120303 0.179718 0.424729 -0.302974 -0.062500 1 0 0 0 0 0 2 561095
-0.002180 -0.000425 0.120303 0.179709 0.424722 -0.302962 -0.062500 1 0 0 0 0 0 2 562128
-0.002180 -0.000425 0.120303 0.179720 0.424718 -0.302966 -0.062500 1 0 0 0 0 0 2 563129
-0.002180 -0.000425 0.120303 0.179709 0.424720 -0.302981 -0.062500 1 0 0 0 0 0 2 564124
-0.002180 -0.000425 0.120303 0.179719 0.424718 -0.302969 -0.062500 1 0 0 0 0 0 2 565125
-0.002180 -0.000425 0.120303 0.179708 0.424720 -0.302961 -0.062500 1 0 0 0 0 0 2 566127
-0.002180 -0.000425 0.120303 0.179719 0.424717 -0.302966 -0.062500 1 0 0 0 0 0 2 567126
-0.002180 -0.000425 0.120303 0.179717 0.424729 -0.302974 -0.062500 1 0 0 0 0 0 2 568134
-0.002180 -0.000425 0.120303 0.179720 0.424719 -0.302968 -0.062500 1 0 0 0 0 0 2 569128
-0.002180 -0.000425 0.120303 0.179721 0.424718 -0.302967 -0.062500 1 0 0 0 0 0 2 570131
-0.002185 -0.000406 0.120293 0.254119 0.169259 -0.156431 -0.062500 1 0 0 0 0 0 2 571132
-0.002188 -0.000397 0.120289 0.230326 0.255357 -0.227876 -0.062500 1 0 0 0 0 0 2 572125
-0.002189 -0.000393 0.120288 0.211642 0.319582 -0.265001 -0.062500 1 0 0 0 0 0 2 573127
-0.002190 -0.000391 0.120287 0.201375 0.353751 -0.279153 -0.062500 1 0 0 0 0 0 2 574125
-0.002190 -0.000389 0.120287 0.196053 0.371019 -0.284199 -0.062500 1 0 0 0 0 0 2 575123
-0.002190 -0.000389 0.120287 0.193352 0.379654 -0.285969 -0.062500 1 0 0 0 0 0 2 576120
-0.002191 -0.000389 0.120287 0.191980 0.383973 -0.286578 -0.062500 1 0 0 0 0 0 2 577097
-0.002191 -0.000388 0.120287 0.191304 0.386146 -0.286800 -0.062500 1 0 0 0 0 0 2 578098
-0.002191 -0.000388 0.120287 0.190953 0.387220 -0.286876 -0.062500 1 0 0 0 0 0 2 579123
-0.002191 -0.000388 0.120287 0.190789 0.387753 -0.286897 -0.062500 1 0 0 0 0 0 2 580125
-0.002191 -0.000388 0.120287 0.190694 0.388028 -0.286913 -0.062500 1 0 0 0 0 0 2 581124
-0.002191 -0.000388 0.120287 0.190649 0.388171 -0.286908 -0.062500 1 0 0 0 0 0 2 582126
-0.002191 -0.000388 0.120287 0.190620 0.388228 -0.286908 -0.062500 1 0 0 0 0 0 2 583115
-0.002191 -0.000388 0.120287 0.190620 0.388263 -0.286914 -0.062500 1 0 0 0 0 0 2 584124
-0.002191 -0.000388 0.120287 0.190604 0.388279 -0.286915 -0.062500 1 0 0 0 0 0 2 585127
-0.002191 -0.000388 0.120287 0.190611 0.388289 -0.286909 -0.062500 1 0 0 0 0 0 2 586129
-0.002191 -0.000388 0.120287 0.190612 0.388289 -0.286908 -0.062500 1 0 0 0 0 0 2 587114
-0.002191 -0.000388 0.120287 0.190601 0.388292 -0.286921 -0.062500 1 0 0 0 0 0 2 588126
-0.002191 -0.000388 0.120287 0.190608 0.388301 -0.286916 -0.062500 1 0 0 0 0 0 2 589124
-0.002191 -0.000388 0.120287 0.190612 0.388290 -0.286909 -0.062500 1 0 0 0 0 0 2 590124
-0.002191 -0.000388 0.120287 0.190597 0.388303 -0.286908 -0.062500 1 0 0 0 0 0 2 591122
-0.002191 -0.000388 0.120287 0.190607 0.388302 -0.286915 -0.062500 1 0 0 0 0 0 2 592110
-0.002191 -0.000388 0.120287 0.190612 0.388290 -0.286908 -0.062500 1 0 0 0 0 0 2 593121
-0.002191 -0.000388 0.120287 0.190609 0.388300 -0.286914 -0.062500 1 0 0 0 0 0 2 594124
-0.002191 -0.000388 0.120287 0.190609 0.388302 -0.286915 -0.062500 1 0 0 0 0 0 2 595124
-0.002191 -0.000388 0.120287 0.190592 0.388284 -0.286909 -0.062500 1 0 0 0 0 0 2 596123
-0.002191 -0.000388 0.120287 0.190607 0.388299 -0.286915 -0.062500 1 0 0 0 0 0 2 597123
-0.002191 -0.000388 0.120287 0.190609 0.388301 -0.286915 -0.062500 1 0 0 0 0 0 2 598124
-0.002191 -0.000388 0.120287 0.190609 0.388302 -0.286916 -0.062500 1 0 0 0 0 0 2 599104
-0.002191 -0.000388 0.120287 0.190600 0.388293 -0.286902 -0.062500 1 0 0 0 0 0 2 600126
-0.002191 -0.000388 0.120287 0.190608 0.388301 -0.286914 -0.062500 1 0 0 0 0 0 2 601124
-0.002191 -0.000388 0.120287 0.190609 0.388302 -0.286915 -0.062500 1 0 0 0 0 0 2 602124
-0.002191 -0.000388 0.120287 0.190613 0.388290 -0.286908 -0.062500 1 0 0 0 0 0 2 603124
-0.002191 -0.000388 0.120287 0.190601 0.388292 -0.286921 -0.062500 1 0 0 0 0 0 2 604182
-0.002191 -0.000388 0.120287 0.190596 0.388303 -0.286910 -0.062500 1 0 0 0 0 0 2 605118
-0.002191 -0.000388 0.120287 0.190607 0.388302 -0.286915 -0.062500 1 0 0 0 0 0 2 606109
-0.002191 -0.000388 0.120287 0.190612 0.388290 -0.286909 -0.062500 1 0 0 0 0 0 2 607118
-0.002191 -0.000388 0.120287 0.190609 0.388300 -0.286915 -0.062500 1 0 0 0 0 0 2 608109
-0.002191 -0.000388 0.120287 0.190597 0.388305 -0.286909 -0.062500 1 0 0 0 0 0 2 609118
-0.002191 -0.000388 0.120287 0.190611 0.388291 -0.286908 -0.062500 1 0 0 0 0 0 2 610108
-0.002191 -0.000388 0.120287 0.190601 0.388292 -0.286921 -0.062500 1 0 0 0 0 0 2 611116
-0.002191 -0.000388 0.120287 0.190608 0.388300 -0.286916 -0.062500 1 0 0 0 0 0 2 612107
-0.002191 -0.000388 0.120287 0.190600 0.388292 -0.286902 -0.062500 1 0 0 0 0 0 2 613117
-0.002191 -0.000388 0.120287 0.190608 0.388300 -0.286914 -0.062500 1 0 0 0 0 0 2 614108
-0.002191 -0.000388 0.120287 0.190608 0.388301 -0.286915 -0.062500 1 0 0 0 0 0 2 615117
-0.002191 -0.000388 0.120287 0.190609 0.388302 -0.286915 -0.062500 1 0 0 0 0 0 2 616097
-0.002191 -0.000388 0.120287 0.190612 0.388290 -0.286909 -0.062500 1 0 0 0 0 0 2 617118
-0.002191 -0.000388 0.120287 0.190597 0.388303 -0.286908 -0.062500 1 0 0 0 0 0 2 618127
-0.002191 -0.000388 0.120287 0.190599 0.388293 -0.286921 -0.062500 1 0 0 0 0 0 2 619108
-0.002191 -0.000388 0.120287 0.190611 0.388289 -0.286909 -0.062500 1 0 0 0 0 0 2 620116
-0.002191 -0.000388 0.120287 0.190609 0.388300 -0.286915 -0.062500 1 0 0 0 0 0 2 621152
-0.002191 -0.000388 0.120287 0.190609 0.388301 -0.286915 -0.062500 1 0 0 0 0 0 2 622109
-0.002191 -0.000388 0.120287 0.190600 0.388293 -0.286902 -0.062500 1 0 0 0 0 0 2 623116
-0.002191 -0.000388 0.120287 0.190608 0.388301 -0.286914 -0.062500 1 0 0 0 0 0 2 624109
-0.002191 -0.000388 0.120287 0.190609 0.388302 -0.286915 -0.062500 1 0 0 0 0 0 2 625101
-0.002191 -0.000388 0.120287 0.190609 0.388302 -0.286915 -0.062500 1 0 0 0 0 0 2 626114
-0.002191 -0.000388 0.120287 0.190600 0.388293 -0.286902 -0.062500 1 0 0 0 0 0 2 627112
-0.002191 -0.000388 0.120287 0.190600 0.388292 -0.286921 -0.062500 1 0 0 0 0 0 2 628114
-0.002191 -0.000388 0.120287 0.190608 0.388301 -0.286916 -0.062500 1 0 0 0 0 0 2 629095
-0.002191 -0.000388 0.120287 0.190612 0.388290 -0.286909 -0.062500 1 0 0 0 0 0 2 630112
-0.002191 -0.000388 0.120287 0.190609 0.388300 -0.286915 -0.062500 1 0 0 0 0 0 2 631111
-0.002191 -0.000388 0.120287 0.190597 0.388304 -0.286909 -0.062500 1 0 0 0 0 0 2 632116
-0.002191 -0.000388 0.120287 0.190607 0.388302 -0.286915 -0.062500 1 0 0 0 0 0 2 633101
-0.002191 -0.000388 0.120287 0.190612 0.388290 -0.286908 -0.062500 1 0 0 0 0 0 2 634118
-0.002191 -0.000388 0.120287 0.190601 0.388292 -0.286921 -0.062500 1 0 0 0 0 0 2 635117
-0.002191 -0.000388 0.120287 0.190596 0.388303 -0.286910 -0.062500 1 0 0 0 0 0 2 636111
-0.002191 -0.000388 0.120287 0.190610 0.388290 -0.286908 -0.062500 1 0 0 0 0 0 2 637104
-0.002191 -0.000388 0.120287 0.190609 0.388300 -0.286914 -0.062500 1 0 0 0 0 0 2 638097
-0.002191 -0.000388 0.120287 0.190609 0.388301 -0.286915 -0.062500 1 0 0 0 0 0 2 639112
-0.002191 -0.000388 0.120287 0.190613 0.388290 -0.286909 -0.062500 1 0 0 0 0 0 2 640110
-0.002191 -0.000388 0.120287 0.190597 0.388303 -0.286908 -0.062500 1 0 0 0 0 0 2 641116
-0.002191 -0.000388 0.120287 0.190599 0.388293 -0.286921 -0.062500 1 0 0 0 0 0 2 642116
-0.002191 -0.000388 0.120287 0.190608 0.388301 -0.286916 -0.062500 1 0 0 0 0 0 2 643112
-0.002191 -0.000388 0.120287 0.190612 0.388290 -0.286909 -0.062500 1 0 0 0 0 0 2 644111
-0.002191 -0.000388 0.120287 0.190597 0.388303 -0.286908 -0.062500 1 0 0 0 0 0 2 645110
-0.002191 -0.000388 0.120287 0.190607 0.388302 -0.286914 -0.062500 1 0 0 0 0 0 2 646114
-0.002191 -0.000388 0.120287 0.190612 0.388290 -0.286908 -0.062500 1 0 0 0 0 0 2 647112
-0.002191 -0.000388 0.120287 0.190609 0.388300 -0.286914 -0.062500 1 0 0 0 0 0 2 648094
-0.002191 -0.000388 0.120287 0.190609 0.388302 -0.286915 -0.062500 1 0 0 0 0 0 2 649113
-0.002191 -0.000388 0.120287 0.190597 0.388305 -0.286909 -0.062500 1 0 0 0 0 0 2 650115
-0.002191 -0.000388 0.120287 0.190603 0.388282 -0.286915 -0.062500 1 0 0 0 0 0 2 651117
-0.002191 -0.000388 0.120287 0.190608 0.388299 -0.286915 -0.062500 1 0 0 0 0 0 2 652113
-0.002191 -0.000388 0.120287 0.190609 0.388301 -0.286915 -0.062500 1 0 0 0 0 0 2 653111
-0.002191 -0.000388 0.120287 0.190600 0.388293 -0.286902 -0.062500 1 0 0 0 0 0 2 654116
-0.002191 -0.000388 0.120287 0.190608 0.388301 -0.286914 -0.062500 1 0 0 0 0 0 2 655111
-0.002191 -0.000388 0.120287 0.190609 0.388302 -0.286915 -0.062500 1 0 0 0 0 0 2 656111
-0.002191 -0.000388 0.120287 0.190612 0.388290 -0.286908 -0.062500 1 0 0 0 0 0 2 657104
-0.002191 -0.000388 0.120287 0.190601 0.388291 -0.286921 -0.062500 1 0 0 0 0 0 2 658195
-0.002191 -0.000388 0.120287 0.190596 0.388303 -0.286910 -0.062500 1 0 0 0 0 0 2 659177
-0.002191 -0.000388 0.120287 0.190607 0.388302 -0.286915 -0.062500 1 0 0 0 0 0 2 660186
-0.002191 -0.000388 0.120287 0.190612 0.388290 -0.286909 -0.062500 1 0 0 0 0 0 2 661200
-0.002191 -0.000388 0.120287 0.190609 0.388300 -0.286915 -0.062500 1 0 0 0 0 0 2 662192
-0.002191 -0.000388 0.120287 0.190609 0.388302 -0.286915 -0.062500 1 0 0 0 0 0 2 663193
-0.002191 -0.000388 0.120287 0.190600 0.388293 -0.286902 -0.062500 1 0 0 0 0 0 2 664190
-0.002191 -0.000388 0.120287 0.190608 0.388301 -0.286914 -0.062500 1 0 0 0 0 0 2 665174
-0.002191 -0.000388 0.120287 0.190601 0.388293 -0.286922 -0.062500 1 0 0 0 0 0 2 666167
-0.002191 -0.000388 0.120287 0.190611 0.388289 -0.286909 -0.062500 1 0 0 0 0 0 2 667192
-0.002191 -0.000388 0.120287 0.190597 0.388303 -0.286908 -0.062500 1 0 0 0 0 0 2 668188
-0.002191 -0.000388 0.120287 0.190607 0.388302 -0.286914 -0.062500 1 0 0 0 0 0 2 669187
-0.002191 -0.000388 0.120287 0.190609 0.388302 -0.286915 -0.062500 1 0 0 0 0 0 2 670187
-0.002191 -0.000388 0.120287 0.190612 0.388290 -0.286909 -0.062500 1 0 0 0 0 0 2 671187
-0.002191 -0.000388 0.120287 0.190610 0.388300 -0.286915 -0.062500 1 0 0 0 0 0 2 672171
-0.002191 -0.000388 0.120287 0.190597 0.388305 -0.286909 -0.062500 1 0 0 0 0 0 2 673186
-0.002191 -0.000388 0.120287 0.190603 0.388282 -0.286915 -0.062500 1 0 0 0 0 0 2 674173
-0.002191 -0.000388 0.120287 0.190608 0.388299 -0.286915 -0.062500 1 0 0 0 0 0 2 675186
-0.002196 -0.000370 0.120276 0.264972 0.132976 -0.140255 -0.062500 1 0 0 0 0 0 2 676170
-0.002199 -0.000361 0.120273 0.241192 0.219009 -0.211754 -0.062500 1 0 0 0 0 0 2 677186
-0.002200 -0.000356 0.120272 0.222519 0.283199 -0.248913 -0.062500 1 0 0 0 0 0 2 678173
-0.002201 -0.000354 0.120271 0.212261 0.317340 -0.263077 -0.062500 1 0 0 0 0 0 2 679188
-0.002201 -0.000353 0.120271 0.206950 0.334608 -0.268125 -0.062500 1 0 0 0 0 0 2 680171
-0.002201 -0.000352 0.120271 0.204236 0.343255 -0.269899 -0.062500 1 0 0 0 0 0 2 681337
-0.002201 -0.000352 0.120271 0.202864 0.347574 -0.270510 -0.062500 1 0 0 0 0 0 2 682175
-0.002201 -0.000352 0.120271 0.202191 0.349735 -0.270727 -0.062500 1 0 0 0 0 0 2 683114
-0.002201 -0.000352 0.120271 0.201841 0.350807 -0.270802 -0.062500 1 0 0 0 0 0 2 684105
-0.002201 -0.000352 0.120271 0.201673 0.351352 -0.270830 -0.062500 1 0 0 0 0 0 2 685114
-0.002201 -0.000352 0.120271 0.201581 0.351616 -0.270840 -0.062500 1 0 0 0 0 0 2 686106
-0.002201 -0.000352 0.120271 0.201528 0.351748 -0.270842 -0.062500 1 0 0 0 0 0 2 687114
-0.002201 -0.000352 0.120271 0.201507 0.351813 -0.270836 -0.062500 1 0 0 0 0 0 2 688114
-0.002201 -0.000352 0.120271 0.201503 0.351860 -0.270848 -0.062500 1 0 0 0 0 0 2 689106
-0.002201 -0.000352 0.120271 0.201500 0.351875 -0.270836 -0.062500 1 0 0 0 0 0 2 690114
-0.002201 -0.000352 0.120271 0.201488 0.351878 -0.270848 -0.062500 1 0 0 0 0 0 2 691121
-0.002207 -0.000334 0.120260 0.275811 0.096698 -0.124053 -0.062500 1 0 0 0 0 0 2 692119
-0.002210 -0.000325 0.120257 0.252065 0.182673 -0.195621 -0.062500 1 0 0 0 0 0 2 693110
-0.002211 -0.000320 0.120255 0.233389 0.246810 -0.232811 -0.062500 1 0 0 0 0 0 2 694122
-0.002212 -0.000318 0.120255 0.223135 0.280964 -0.246979 -0.062500 1 0 0 0 0 0 2 695105
-0.002212 -0.000317 0.120255 0.217830 0.298217 -0.252049 -0.062500 1 0 0 0 0 0 2 696123
-0.002212 -0.000316 0.120255 0.215117 0.306859 -0.253809 -0.062500 1 0 0 0 0 0 2 697098
-0.002212 -0.000316 0.120255 0.213758 0.311173 -0.254428 -0.062500 1 0 0 0 0 0 2 698127
-0.002212 -0.000316 0.120255 0.213071 0.313347 -0.254646 -0.062500 1 0 0 0 0 0 2 699119
-0.002212 -0.000316 0.120255 0.212720 0.314422 -0.254722 -0.062500 1 0 0 0 0 0 2 700128
-0.002212 -0.000316 0.120255 0.212555 0.314955 -0.254744 -0.062500 1 0 0 0 0 0 2 701121
-0.002212 -0.000316 0.120255 0.212464 0.315217 -0.254753 -0.062500 1 0 0 0 0 0 2 702121
-0.002212 -0.000316 0.120255 0.212408 0.315361 -0.254762 -0.062500 1 0 0 0 0 0 2 703122
-0.002212 -0.000315 0.120255 0.212385 0.315427 -0.254756 -0.062500 1 0 0 0 0 0 2 704107
-0.002212 -0.000315 0.120255 0.212385 0.315463 -0.254762 -0.062500 1 0 0 0 0 0 2 705120
-0.002212 -0.000315 0.120255 0.212379 0.315488 -0.254756 -0.062500 1 0 0 0 0 0 2 706122
-0.002212 -0.000315 0.120255 0.212370 0.315481 -0.254763 -0.062500 1 0 0 0 0 0 2 707119
-0.002212 -0.000315 0.120255 0.212377 0.315489 -0.254756 -0.062500 1 0 0 0 0 0 2 708124
-0.002212 -0.000315 0.120255 0.212378 0.315489 -0.254756 -0.062500 1 0 0 0 0 0 2 709110
-0.002212 -0.000315 0.120255 0.212375 0.315501 -0.254762 -0.062500 1 0 0 0 0 0 2 710124
-0.002212 -0.000315 0.120255 0.212379 0.315490 -0.254756 -0.062500 1 0 0 0 0 0 2 711121
-0.002212 -0.000315 0.120255 0.212364 0.315504 -0.254756 -0.062500 1 0 0 0 0 0 2 712120
-0.002212 -0.000315 0.120255 0.212365 0.315494 -0.254769 -0.062500 1 0 0 0 0 0 2 713121
-0.002212 -0.000315 0.120255 0.212377 0.315489 -0.254757 -0.062500 1 0 0 0 0 0 2 714121
-0.002218 -0.000297 0.120244 0.286645 0.060448 -0.107843 -0.062500 1 0 0 0 0 0 2 715121
-0.002220 -0.000288 0.120241 0.262912 0.146347 -0.179477 -0.062500 1 0 0 0 0 0 2 716125
-0.002222 -0.000284 0.120239 0.244264 0.210464 -0.216689 -0.062500 1 0 0 0 0 0 2 717124
-0.002223 -0.000281 0.120239 0.234022 0.244593 -0.230888 -0.062500 1 0 0 0 0 0 2 718121
-0.002223 -0.000280 0.120239 0.228708 0.261839 -0.235942 -0.062500 1 0 0 0 0 0 2 719122
-0.002223 -0.000280 0.120239 0.225992 0.270490 -0.237711 -0.062500 1 0 0 0 0 0 2 720120
-0.002223 -0.000279 0.120239 0.224624 0.274796 -0.238339 -0.062500 1 0 0 0 0 0 2 721113
-0.002223 -0.000279 0.120239 0.223947 0.276965 -0.238547 -0.062500 1 0 0 0 0 0 2 722123
-0.002223 -0.000279 0.120239 0.223597 0.278039 -0.238622 -0.062500 1 0 0 0 0 0 2 723120
-0.002223 -0.000279 0.120239 0.223429 0.278583 -0.238650 -0.062500 1 0 0 0 0 0 2 724090
-0.002223 -0.000279 0.120239 0.223338 0.278847 -0.238661 -0.062500 1 0 0 0 0 0 2 725120
-0.002223 -0.000279 0.120239 0.223285 0.278980 -0.238663 -0.062500 1 0 0 0 0 0 2 726122
-0.002223 -0.000279 0.120239 0.223263 0.279044 -0.238656 -0.062500 1 0 0 0 0 0 2 727113
-0.002223 -0.000279 0.120239 0.223263 0.279079 -0.238662 -0.062500 1 0 0 0 0 0 2 728118
-0.002223 -0.000279 0.120239 0.223257 0.279104 -0.238656 -0.062500 1 0 0 0 0 0 2 729118
-0.002223 -0.000279 0.120239 0.223245 0.279109 -0.238669 -0.062500 1 0 0 0 0 0 2 730122
-0.002223 -0.000279 0.120239 0.223252 0.279118 -0.238664 -0.062500 1 0 0 0 0 0 2 731120
-0.002223 -0.000279 0.120239 0.223252 0.279119 -0.238663 -0.062500 1 0 0 0 0 0 2 732116
-0.002223 -0.000279 0.120239 0.223253 0.279119 -0.238663 -0.062500 1 0 0 0 0 0 2 733109
-0.002223 -0.000279 0.120239 0.223253 0.279119 -0.238663 -0.062500 1 0 0 0 0 0 2 734115
-0.002223 -0.000279 0.120239 0.223253 0.279119 -0.238663 -0.062500 1 0 0 0 0 0 2 735118
-0.002223 -0.000279 0.120239 0.223245 0.279110 -0.238650 -0.062500 1 0 0 0 0 0 2 736101
-0.002229 -0.000261 0.120228 0.297467 0.024192 -0.091618 -0.062500 1 0 0 0 0 0 2 737122
-0.002231 -0.000252 0.120225 0.273775 0.110039 -0.163318 -0.062500 1 0 0 0 0 0 2 738129
-0.002233 -0.000247 0.120223 0.255129 0.174125 -0.200580 -0.062500 1 0 0 0 0 0 2 739126
-0.002233 -0.000245 0.120223 0.244882 0.208229 -0.214767 -0.062500 1 0 0 0 0 0 2 740117
-0.002234 -0.000244 0.120223 0.239574 0.225488 -0.219827 -0.062500 1 0 0 0 0 0 2 741119
-0.002234 -0.000243 0.120223 0.236875 0.234123 -0.221600 -0.062500 1 0 0 0 0 0 2 742120
-0.002234 -0.000243 0.120223 0.235506 0.238437 -0.222217 -0.062500 1 0 0 0 0 0 2 743118
-0.002234 -0.000243 0.120223 0.234810 0.240601 -0.222444 -0.062500 1 0 0 0 0 0 2 744113
-0.002234 -0.000243 0.120223 0.234470 0.241671 -0.222509 -0.062500 1 0 0 0 0 0 2 745103
-0.002234 -0.000243 0.120223 0.234290 0.242217 -0.222530 -0.062500 1 0 0 0 0 0 2 746113
-0.002234 -0.000243 0.120223 0.234206 0.242490 -0.222552 -0.062500 1 0 0 0 0 0 2 747106
-0.002234 -0.000243 0.120223 0.234157 0.242612 -0.222549 -0.062500 1 0 0 0 0 0 2 748112
-0.002234 -0.000243 0.120223 0.234145 0.242684 -0.222555 -0.062500 1 0 0 0 0 0 2 749102
-0.002234 -0.000243 0.120223 0.234134 0.242723 -0.222556 -0.062500 1 0 0 0 0 0 2 750103
-0.002234 -0.000243 0.120223 0.234130 0.242737 -0.222543 -0.062500 1 0 0 0 0 0 2 751112
-0.002234 -0.000243 0.120223 0.234126 0.242749 -0.222548 -0.062500 1 0 0 0 0 0 2 752103
-0.002234 -0.000243 0.120223 0.234118 0.242741 -0.222556 -0.062500 1 0 0 0 0 0 2 753108
-0.002234 -0.000243 0.120223 0.234122 0.242761 -0.222557 -0.062500 1 0 0 0 0 0 2 754099
-0.002234 -0.000243 0.120223 0.234126 0.242751 -0.222550 -0.062500 1 0 0 0 0 0 2 755113
-0.002234 -0.000243 0.120223 0.234114 0.242753 -0.222543 -0.062500 1 0 0 0 0 0 2 756105
-0.002234 -0.000243 0.120223 0.234122 0.242762 -0.222555 -0.062500 1 0 0 0 0 0 2 757125
-0.002234 -0.000243 0.120223 0.234126 0.242751 -0.222550 -0.062500 1 0 0 0 0 0 2 758118
-0.002234 -0.000243 0.120223 0.234123 0.242762 -0.222556 -0.062500 1 0 0 0 0 0 2 759120
-0.002234 -0.000243 0.120223 0.234126 0.242752 -0.222550 -0.062500 1 0 0 0 0 0 2 760125
-0.002234 -0.000243 0.120223 0.234106 0.242744 -0.222550 -0.062500 1 0 0 0 0 0 2 761105
-0.002234 -0.000243 0.120223 0.234121 0.242761 -0.222556 -0.062500 1 0 0 0 0 0 2 762122
-0.002234 -0.000243 0.120223 0.234126 0.242751 -0.222550 -0.062500 1 0 0 0 0 0 2 763123
-0.002234 -0.000243 0.120223 0.234123 0.242762 -0.222556 -0.062500 1 0 0 0 0 0 2 764104
-0.002234 -0.000243 0.120223 0.234114 0.242754 -0.222544 -0.062500 1 0 0 0 0 0 2 765126
-0.002234 -0.000243 0.120223 0.234125 0.242751 -0.222548 -0.062500 1 0 0 0 0 0 2 766114
-0.002239 -0.000225 0.120212 0.308300 -0.012018 -0.075376 -0.062500 1 0 0 0 0 0 2 767119
-0.002242 -0.000215 0.120208 0.284614 0.073745 -0.147146 -0.062500 1 0 0 0 0 0 2 768119
-0.002244 -0.000211 0.120207 0.265990 0.137790 -0.184431 -0.062500 1 0 0 0 0 0 2 769109
-0.002244 -0.000209 0.120207 0.255747 0.171888 -0.198641 -0.062500 1 0 0 0 0 0 2 770125
-0.002245 -0.000208 0.120207 0.250429 0.189144 -0.203705 -0.062500 1 0 0 0 0 0 2 771123
-0.002245 -0.000207 0.120206 0.247729 0.197776 -0.205483 -0.062500 1 0 0 0 0 0 2 772118
-0.002245 -0.000207 0.120206 0.246368 0.202098 -0.206096 -0.062500 1 0 0 0 0 0 2 773118
-0.002232 -0.000193 0.120217 0.067366 0.013235 -0.357780 -0.062500 1 0 0 0 0 0 2 774131
-0.002226 -0.000186 0.120221 0.125560 0.078235 -0.283898 -0.062500 1 0 0 0 0 0 2 775129
-0.002223 -0.000183 0.120222 0.170214 0.126798 -0.245578 -0.062500 1 0 0 0 0 0 2 776108
-0.002221 -0.000181 0.120223 0.194363 0.152728 -0.230989 -0.062500 1 0 0 0 0 0 2 777129
-0.002220 -0.000180 0.120223 0.206708 0.165879 -0.225792 -0.062500 1 0 0 0 0 0 2 778109
-0.002220 -0.000180 0.120223 0.212940 0.172471 -0.223987 -0.062500 1 0 0 0 0 0 2 779126
-0.002219 -0.000179 0.120223 0.216071 0.175773 -0.223344 -0.062500 1 0 0 0 0 0 2 780126
-0.002219 -0.000179 0.120223 0.217639 0.177425 -0.223123 -0.062500 1 0 0 0 0 0 2 781126
-0.002219 -0.000179 0.120223 0.218440 0.178253 -0.223043 -0.062500 1 0 0 0 0 0 2 782129
-0.002219 -0.000179 0.120223 0.218834 0.178664 -0.223026 -0.062500 1 0 0 0 0 0 2 783127
-0.002219 -0.000179 0.120223 0.219020 0.178860 -0.223006 -0.062500 1 0 0 0 0 0 2 784132
-0.002219 -0.000179 0.120223 0.219121 0.178966 -0.223008 -0.062500 1 0 0 0 0 0 2 785133
-0.002219 -0.000179 0.120223 0.219177 0.179024 -0.223007 -0.062500 1 0 0 0 0 0 2 786184
-0.002219 -0.000179 0.120223 0.219197 0.179045 -0.223013 -0.062500 1 0 0 0 0 0 2 787191
-0.002219 -0.000179 0.120223 0.219223 0.179072 -0.223013 -0.062500 1 0 0 0 0 0 2 788187
-0.002219 -0.000179 0.120223 0.219216 0.179066 -0.223000 -0.062500 1 0 0 0 0 0 2 789183
-0.002219 -0.000179 0.120223 0.219224 0.179073 -0.223011 -0.062500 1 0 0 0 0 0 2 790191
-0.002219 -0.000179 0.120223 0.219225 0.179074 -0.223013 -0.062500 1 0 0 0 0 0 2 791165
-0.002219 -0.000179 0.120223 0.219225 0.179074 -0.223013 -0.062500 1 0 0 0 0 0 2 792160
-0.002219 -0.000179 0.120223 0.219212 0.179077 -0.223007 -0.062500 1 0 0 0 0 0 2 793184
-0.002219 -0.000179 0.120223 0.219231 0.179083 -0.223006 -0.062500 1 0 0 0 0 0 2 794186
-0.002219 -0.000179 0.120223 0.219229 0.179064 -0.223006 -0.062500 1 0 0 0 0 0 2 795185
-0.002219 -0.000179 0.120223 0.219225 0.179073 -0.223013 -0.062500 1 0 0 0 0 0 2 796186
-0.002219 -0.000179 0.120223 0.219233 0.179082 -0.223006 -0.062500 1 0 0 0 0 0 2 797189
-0.002225 -0.000161 0.120212 0.293366 -0.075541 -0.075634 -0.062500 1 0 0 0 0 0 2 798174
-0.002227 -0.000152 0.120209 0.269708 0.010143 -0.147501 -0.062500 1 0 0 0 0 0 2 799187
-0.002229 -0.000147 0.120208 0.251081 0.074148 -0.184833 -0.062500 1 0 0 0 0 0 2 800169
-0.002229 -0.000145 0.120207 0.240840 0.108229 -0.199071 -0.062500 1 0 0 0 0 0 2 801199
-0.002230 -0.000144 0.120207 0.235536 0.125474 -0.204135 -0.062500 1 0 0 0 0 0 2 802177
-0.002217 -0.000130 0.120218 0.054418 -0.057040 -0.357203 -0.062500 1 0 0 0 0 0 2 803118
-0.002211 -0.000123 0.120221 0.111646 0.011269 -0.283949 -0.062500 1 0 0 0 0 0 2 804121
-0.002208 -0.000119 0.120223 0.155805 0.061495 -0.245854 -0.062500 1 0 0 0 0 0 2 805117
-0.002206 -0.000117 0.120223 0.179702 0.088260 -0.231364 -0.062500 1 0 0 0 0 0 2 806119
-0.002205 -0.000116 0.120223 0.191923 0.101800 -0.226197 -0.062500 1 0 0 0 0 0 2 807116
-0.002205 -0.000116 0.120223 0.198093 0.108599 -0.224388 -0.062500 1 0 0 0 0 0 2 808113
-0.002205 -0.000116 0.120223 0.201197 0.111994 -0.223754 -0.062500 1 0 0 0 0 0 2 809117
-0.002204 -0.000116 0.120223 0.202751 0.113697 -0.223542 -0.062500 1 0 0 0 0 0 2 810117
-0.002204 -0.000115 0.120223 0.203525 0.114545 -0.223458 -0.062500 1 0 0 0 0 0 2 811117
-0.002204 -0.000115 0.120223 0.203919 0.114977 -0.223441 -0.062500 1 0 0 0 0 0 2 812087
-0.002204 -0.000115 0.120223 0.204124 0.115193 -0.223427 -0.062500 1 0 0 0 0 0 2 813083
-0.002204 -0.000115 0.120223 0.204210 0.115283 -0.223424 -0.062500 1 0 0 0 0 0 2 814175
-0.002204 -0.000115 0.120223 0.204264 0.115339 -0.223422 -0.062500 1 0 0 0 0 0 2 815181
-0.002204 -0.000115 0.120223 0.204288 0.115380 -0.223428 -0.062500 1 0 0 0 0 0 2 816164
-0.002192 -0.000102 0.120234 0.025787 -0.075859 -0.374586 -0.062500 1 0 0 0 0 0 2 817191
-0.002185 -0.000095 0.120238 0.084427 -0.011816 -0.300773 -0.062500 1 0 0 0 0 0 2 818168
-0.002182 -0.000091 0.120239 0.129307 0.036274 -0.262502 -0.062500 1 0 0 0 0 0 2 819182
-0.002180 -0.000090 0.120240 0.153560 0.061971 -0.247940 -0.062500 1 0 0 0 0 0 2 820165
-0.002179 -0.000089 0.120240 0.165970 0.074990 -0.242757 -0.062500 1 0 0 0 0 0 2 821164
-0.002179 -0.000088 0.120240 0.172220 0.081511 -0.240936 -0.062500 1 0 0 0 0 0 2 822181
-0.002179 -0.000088 0.120240 0.175377 0.084774 -0.240302 -0.062500 1 0 0 0 0 0 2 823165
-0.002179 -0.000088 0.120240 0.176940 0.086415 -0.240091 -0.062500 1 0 0 0 0 0 2 824182
-0.002179 -0.000088 0.120240 0.177737 0.087223 -0.240014 -0.062500 1 0 0 0 0 0 2 825163
-0.002179 -0.000088 0.120240 0.178128 0.087632 -0.239978 -0.062500 1 0 0 0 0 0 2 826179
-0.002179 -0.000088 0.120240 0.178332 0.087846 -0.239983 -0.062500 1 0 0 0 0 0 2 827100
-0.002179 -0.000088 0.120240 0.178426 0.087946 -0.239975 -0.062500 1 0 0 0 0 0 2 828109
-0.002179 -0.000088 0.120240 0.178485 0.087992 -0.239966 -0.062500 1 0 0 0 0 0 2 829099
-0.002179 -0.000088 0.120240 0.178505 0.088011 -0.239971 -0.062500 1 0 0 0 0 0 2 830109
-0.002166 -0.000074 0.120251 -0.000102 -0.103323 -0.391010 -0.062500 1 0 0 0 0 0 2 831100
-0.002165 -0.000049 0.120244 0.132749 -0.293641 -0.169600 -0.062500 1 0 0 0 0 0 2 832109
-0.002164 -0.000037 0.120242 0.153959 -0.159954 -0.203335 -0.062500 1 0 0 0 0 0 2 833114
-0.002164 -0.000031 0.120241 0.159605 -0.070308 -0.226200 -0.062500 1 0 0 0 0 0 2 834127
-0.002164 -0.000027 0.120240 0.161766 -0.023212 -0.235290 -0.062500 1 0 0 0 0 0 2 835120
-0.002164 -0.000026 0.120240 0.162723 0.000559 -0.238553 -0.062500 1 0 0 0 0 0 2 836101
-0.002164 -0.000025 0.120240 0.163173 0.012452 -0.239710 -0.062500 1 0 0 0 0 0 2 837117
-0.002164 -0.000025 0.120240 0.163389 0.018410 -0.240108 -0.062500 1 0 0 0 0 0 2 838109
-0.002164 -0.000025 0.120240 0.163492 0.021380 -0.240243 -0.062500 1 0 0 0 0 0 2 839111
-0.002164 -0.000024 0.120240 0.163541 0.022870 -0.240298 -0.062500 1 0 0 0 0 0 2 840104
-0.002164 -0.000024 0.120240 0.163566 0.023631 -0.240309 -0.062500 1 0 0 0 0 0 2 841103
-0.002164 -0.000024 0.120240 0.163579 0.023992 -0.240316 -0.062500 1 0 0 0 0 0 2 842134
-0.002164 -0.000024 0.120240 0.163586 0.024171 -0.240329 -0.062500 1 0 0 0 0 0 2 843107
-0.002164 -0.000024 0.120240 0.163594 0.024263 -0.240324 -0.062500 1 0 0 0 0 0 2 844105
-0.002164 -0.000024 0.120240 0.163589 0.024323 -0.240324 -0.062500 1 0 0 0 0 0 2 845103
-0.002151 -0.000011 0.120251 -0.015104 -0.167153 -0.391168 -0.062500 1 0 0 0 0 0 2 846111
-0.002144 -0.000004 0.120255 0.043610 -0.102960 -0.317513 -0.062500 1 0 0 0 0 0 2 847117
-0.002141 -0.000000 0.120256 0.088527 -0.054801 -0.279323 -0.062500 1 0 0 0 0 0 2 848116
-0.002139 0.000001 0.120257 0.112809 -0.029100 -0.264792 -0.062500 1 0 0 0 0 0 2 849115
-0.002139 0.000002 0.120257 0.125210 -0.016079 -0.259612 -0.062500 1 0 0 0 0 0 2 850116
-0.002138 0.000003 0.120257 0.131479 -0.009535 -0.257807 -0.062500 1 0 0 0 0 0 2 851123
-0.002138 0.000003 0.120257 0.134623 -0.006286 -0.257174 -0.062500 1 0 0 0 0 0 2 852111
-0.002138 0.000003 0.120257 0.136197 -0.004648 -0.256951 -0.062500 1 0 0 0 0 0 2 853120
-0.002138 0.000003 0.120257 0.136992 -0.003829 -0.256881 -0.062500 1 0 0 0 0 0 2 854101
-0.002138 0.000003 0.120257 0.137396 -0.003421 -0.256853 -0.062500 1 0 0 0 0 0 2 855120
-0.002138 0.000003 0.120257 0.137584 -0.003225 -0.256832 -0.062500 1 0 0 0 0 0 2 856110
-0.002138 0.000003 0.120257 0.137685 -0.003119 -0.256834 -0.062500 1 0 0 0 0 0 2 857113
-0.002143 0.000021 0.120246 0.211891 -0.257305 -0.108949 -0.062500 1 0 0 0 0 0 2 858117
-0.002146 0.000030 0.120243 0.188211 -0.171836 -0.181072 -0.062500 1 0 0 0 0 0 2 859118
-0.002147 0.000035 0.120241 0.169603 -0.107895 -0.218532 -0.062500 1 0 0 0 0 0 2 860114
-0.002148 0.000037 0.120241 0.159365 -0.073840 -0.232808 -0.062500 1 0 0 0 0 0 2 861119
-0.002148 0.000038 0.120241 0.154072 -0.056602 -0.237899 -0.062500 1 0 0 0 0 0 2 862107
-0.002148 0.000039 0.120241 0.151383 -0.047959 -0.239680 -0.062500 1 0 0 0 0 0 2 863119
-0.002149 0.000039 0.120241 0.150013 -0.043637 -0.240296 -0.062500 1 0 0 0 0 0 2 864117
-0.002149 0.000039 0.120241 0.149329 -0.041477 -0.240516 -0.062500 1 0 0 0 0 0 2 865113
-0.002149 0.000039 0.120241 0.148983 -0.040386 -0.240596 -0.062500 1 0 0 0 0 0 2 866103
-0.002136 0.000053 0.120251 -0.029968 -0.231474 -0.391284 -0.062500 1 0 0 0 0 0 2 867107
-0.002129 0.000060 0.120255 0.028696 -0.166946 -0.317717 -0.062500 1 0 0 0 0 0 2 868111
-0.002126 0.000063 0.120256 0.073587 -0.118630 -0.279593 -0.062500 1 0 0 0 0 0 2 869108
-0.002124 0.000065 0.120257 0.097859 -0.092851 -0.265064 -0.062500 1 0 0 0 0 0 2 870106
-0.002124 0.000066 0.120257 0.110266 -0.079788 -0.259902 -0.062500 1 0 0 0 0 0 2 871092
-0.002123 0.000066 0.120257 0.116509 -0.073255 -0.258092 -0.062500 1 0 0 0 0 0 2 872103
-0.002123 0.000066 0.120257 0.119664 -0.069978 -0.257474 -0.062500 1 0 0 0 0 0 2 873103
-0.002123 0.000067 0.120257 0.121241 -0.068337 -0.257235 -0.062500 1 0 0 0 0 0 2 874103
-0.002123 0.000067 0.120257 0.122036 -0.067518 -0.257163 -0.062500 1 0 0 0 0 0 2 875107
-0.002123 0.000067 0.120257 0.122432 -0.067119 -0.257141 -0.062500 1 0 0 0 0 0 2 876096
-0.002123 0.000067 0.120257 0.122628 -0.066915 -0.257135 -0.062500 1 0 0 0 0 0 2 877103
-0.002123 0.000067 0.120257 0.122718 -0.066805 -0.257133 -0.062500 1 0 0 0 0 0 2 878104
-0.002123 0.000067 0.120257 0.122776 -0.066758 -0.257125 -0.062500 1 0 0 0 0 0 2 879103
-0.002123 0.000067 0.120257 0.122805 -0.066730 -0.257123 -0.062500 1 0 0 0 0 0 2 880103
-0.002123 0.000067 0.120257 0.122811 -0.066707 -0.257123 -0.062500 1 0 0 0 0 0 2 881103
-0.002123 0.000067 0.120257 0.122811 -0.066705 -0.257123 -0.062500 1 0 0 0 0 0 2 882104
-0.002123 0.000067 0.120257 0.122823 -0.066708 -0.257129 -0.062500 1 0 0 0 0 0 2 883101
-0.002123 0.000067 0.120257 0.122824 -0.066709 -0.257130 -0.062500 1 0 0 0 0 0 2 884102
-0.002123 0.000067 0.120257 0.122824 -0.066709 -0.257130 -0.062500 1 0 0 0 0 0 2 885100
-0.002123 0.000067 0.120257 0.122820 -0.066698 -0.257117 -0.062500 1 0 0 0 0 0 2 886103
-0.002123 0.000067 0.120257 0.122823 -0.066708 -0.257128 -0.062500 1 0 0 0 0 0 2 887104
-0.002128 0.000085 0.120247 0.196959 -0.320783 -0.109047 -0.062500 1 0 0 0 0 0 2 888231
-0.002118 0.000108 0.120254 -0.005631 -0.427162 -0.331770 -0.062500 1 0 0 0 0 0 2 889094
-0.002113 0.000119 0.120256 0.034549 -0.298961 -0.295769 -0.062500 1 0 0 0 0 0 2 890181
-0.002110 0.000125 0.120257 0.069275 -0.216698 -0.271957 -0.062500 1 0 0 0 0 0 2 891164
-0.002109 0.000128 0.120257 0.088280 -0.173746 -0.262569 -0.062500 1 0 0 0 0 0 2 892179
-0.002108 0.000129 0.120257 0.098017 -0.152088 -0.259184 -0.062500 1 0 0 0 0 0 2 893161
-0.002108 0.000130 0.120257 0.102908 -0.141238 -0.258005 -0.062500 1 0 0 0 0 0 2 894309
-0.002108 0.000130 0.120257 0.105378 -0.135822 -0.257593 -0.062500 1 0 0 0 0 0 2 895164
-0.002108 0.000130 0.120257 0.106613 -0.133103 -0.257448 -0.062500 1 0 0 0 0 0 2 896305
-0.002108 0.000130 0.120257 0.107221 -0.131745 -0.257411 -0.062500 1 0 0 0 0 0 2 897164
-0.002108 0.000130 0.120257 0.107528 -0.131062 -0.257382 -0.062500 1 0 0 0 0 0 2 898245
-0.002108 0.000130 0.120257 0.107691 -0.130717 -0.257375 -0.062500 1 0 0 0 0 0 2 899105
-0.002108 0.000130 0.120257 0.107770 -0.130564 -0.257373 -0.062500 1 0 0 0 0 0 2 900223
-0.002108 0.000130 0.120257 0.107805 -0.130479 -0.257379 -0.062500 1 0 0 0 0 0 2 901232
-0.002108 0.000130 0.120257 0.107824 -0.130425 -0.257373 -0.062500 1 0 0 0 0 0 2 902223
-0.002108 0.000130 0.120257 0.107842 -0.130403 -0.257378 -0.062500 1 0 0 0 0 0 2 903232
-0.002108 0.000130 0.120257 0.107844 -0.130402 -0.257379 -0.062500 1 0 0 0 0 0 2 904222
-0.002108 0.000130 0.120257 0.107840 -0.130391 -0.257366 -0.062500 1 0 0 0 0 0 2 905230
-0.002108 0.000130 0.120257 0.107843 -0.130402 -0.257377 -0.062500 1 0 0 0 0 0 2 906233
-0.002108 0.000130 0.120257 0.107848 -0.130383 -0.257379 -0.062500 1 0 0 0 0 0 2 907242
-0.002108 0.000130 0.120257 0.107852 -0.130393 -0.257372 -0.062500 1 0 0 0 0 0 2 908107
-0.002095 0.000144 0.120268 -0.071127 -0.322243 -0.407728 -0.062500 1 0 0 0 0 0 2 909099
-0.002089 0.000151 0.120272 -0.012300 -0.257858 -0.334304 -0.062500 1 0 0 0 0 0 2 910235
-0.002085 0.000154 0.120273 0.032703 -0.209614 -0.296250 -0.062500 1 0 0 0 0 0 2 911107
-0.002084 0.000156 0.120274 0.057000 -0.183879 -0.281772 -0.062500 1 0 0 0 0 0 2 912242
-0.002083 0.000157 0.120274 0.069418 -0.170852 -0.276601 -0.062500 1 0 0 0 0 0 2 913244
-0.002082 0.000157 0.120274 0.075702 -0.164326 -0.274798 -0.062500 1 0 0 0 0 0 2 914247
-0.002082 0.000158 0.120274 0.078838 -0.161074 -0.274166 -0.062500 1 0 0 0 0 0 2 915240
-0.002082 0.000158 0.120274 0.080413 -0.159435 -0.273948 -0.062500 1 0 0 0 0 0 2 916237
-0.002082 0.000158 0.120274 0.081216 -0.158607 -0.273872 -0.062500 1 0 0 0 0 0 2 917237
-0.002082 0.000158 0.120274 0.081613 -0.158206 -0.273851 -0.062500 1 0 0 0 0 0 2 918240
-0.002082 0.000158 0.120274 0.081810 -0.158001 -0.273846 -0.062500 1 0 0 0 0 0 2 919100
-0.002082 0.000158 0.120274 0.081903 -0.157903 -0.273837 -0.062500 1 0 0 0 0 0 2 920240
-0.002082 0.000158 0.120274 0.081961 -0.157857 -0.273828 -0.062500 1 0 0 0 0 0 2 921237
-0.002082 0.000158 0.120274 0.081987 -0.157817 -0.273833 -0.062500 1 0 0 0 0 0 2 922247
-0.002082 0.000158 0.120274 0.081988 -0.157814 -0.273834 -0.062500 1 0 0 0 0 0 2 923236
-0.002082 0.000158 0.120274 0.082008 -0.157809 -0.273833 -0.062500 1 0 0 0 0 0 2 924238
-0.002082 0.000158 0.120274 0.082007 -0.157797 -0.273840 -0.062500 1 0 0 0 0 0 2 925238
-0.002082 0.000158 0.120274 0.081997 -0.157804 -0.273828 -0.062500 1 0 0 0 0 0 2 926239
-0.002082 0.000158 0.120274 0.082005 -0.157797 -0.273839 -0.062500 1 0 0 0 0 0 2 927207
-0.002082 0.000158 0.120274 0.082009 -0.157808 -0.273834 -0.062500 1 0 0 0 0 0 2 928235
-0.002082 0.000158 0.120274 0.082018 -0.157800 -0.273826 -0.062500 1 0 0 0 0 0 2 929237
-0.002082 0.000158 0.120274 0.081995 -0.157794 -0.273833 -0.062500 1 0 0 0 0 0 2 930239
-0.002082 0.000158 0.120274 0.082005 -0.157796 -0.273840 -0.062500 1 0 0 0 0 0 2 931238
-0.002082 0.000158 0.120274 0.082009 -0.157808 -0.273834 -0.062500 1 0 0 0 0 0 2 932238
-0.002082 0.000158 0.120274 0.082014 -0.157788 -0.273833 -0.062500 1 0 0 0 0 0 2 933238
-0.002082 0.000158 0.120274 0.081998 -0.157804 -0.273827 -0.062500 1 0 0 0 0 0 2 934237
-0.002082 0.000158 0.120274 0.082005 -0.157797 -0.273839 -0.062500 1 0 0 0 0 0 2 935232
-0.002082 0.000158 0.120274 0.082009 -0.157808 -0.273834 -0.062500 1 0 0 0 0 0 2 936105
-0.002082 0.000158 0.120274 0.082014 -0.157788 -0.273833 -0.062500 1 0 0 0 0 0 2 937242
-0.002082 0.000158 0.120274 0.082010 -0.157807 -0.273833 -0.062500 1 0 0 0 0 0 2 938237
-0.002082 0.000158 0.120274 0.081994 -0.157794 -0.273834 -0.062500 1 0 0 0 0 0 2 939242
-0.002082 0.000158 0.120274 0.082008 -0.157807 -0.273833 -0.062500 1 0 0 0 0 0 2 940239
-0.002069 0.000172 0.120285 -0.097064 -0.349753 -0.424057 -0.062500 1 0 0 0 0 0 2 941238
-0.002063 0.000178 0.120288 -0.038185 -0.285315 -0.350708 -0.062500 1 0 0 0 0 0 2 942239
-0.002059 0.000182 0.120290 0.006837 -0.237052 -0.312677 -0.062500 1 0 0 0 0 0 2 943239
-0.002058 0.000184 0.120290 0.031157 -0.211308 -0.298203 -0.062500 1 0 0 0 0 0 2 944238
-0.002057 0.000184 0.120290 0.043574 -0.198286 -0.293046 -0.062500 1 0 0 0 0 0 2 945238
-0.002057 0.000185 0.120290 0.049835 -0.191753 -0.291236 -0.062500 1 0 0 0 0 0 2 946234
-0.002056 0.000185 0.120290 0.052999 -0.188484 -0.290617 -0.062500 1 0 0 0 0 0 2 947224
-0.002056 0.000185 0.120290 0.054569 -0.186851 -0.290388 -0.062500 1 0 0 0 0 0 2 948230
-0.002056 0.000185 0.120290 0.055355 -0.186041 -0.290326 -0.062500 1 0 0 0 0 0 2 949238
-0.002056 0.000185 0.120290 0.055767 -0.185624 -0.290293 -0.062500 1 0 0 0 0 0 2 950240
-0.002056 0.000185 0.120290 0.055953 -0.185415 -0.290280 -0.062500 1 0 0 0 0 0 2 951238
-0.002056 0.000185 0.120290 0.056049 -0.185327 -0.290283 -0.062500 1 0 0 0 0 0 2 952245
-0.002056 0.000185 0.120290 0.056104 -0.185271 -0.290283 -0.062500 1 0 0 0 0 0 2 953211
-0.002056 0.000185 0.120290 0.056135 -0.185253 -0.290275 -0.062500 1 0 0 0 0 0 2 954242
-0.002056 0.000185 0.120290 0.056154 -0.185235 -0.290281 -0.062500 1 0 0 0 0 0 2 955239
-0.002056 0.000185 0.120290 0.056144 -0.185232 -0.290275 -0.062500 1 0 0 0 0 0 2 956238
-0.002056 0.000185 0.120290 0.056159 -0.185214 -0.290281 -0.062500 1 0 0 0 0 0 2 957235
-0.002061 0.000203 0.120280 0.130306 -0.439102 -0.141888 -0.062500 1 0 0 0 0 0 2 958093
-0.002064 0.000212 0.120276 0.106560 -0.353860 -0.214240 -0.062500 1 0 0 0 0 0 2 959232
-0.002066 0.000217 0.120275 0.087943 -0.290042 -0.251837 -0.062500 1 0 0 0 0 0 2 960223
-0.002066 0.000219 0.120274 0.077713 -0.256009 -0.266165 -0.062500 1 0 0 0 0 0 2 961231
-0.002067 0.000220 0.120274 0.072433 -0.238775 -0.271264 -0.062500 1 0 0 0 0 0 2 962230
-0.002067 0.000221 0.120274 0.069739 -0.230147 -0.273067 -0.062500 1 0 0 0 0 0 2 963232
-0.002067 0.000221 0.120274 0.068378 -0.225819 -0.273687 -0.062500 1 0 0 0 0 0 2 964221
-0.002067 0.000221 0.120274 0.067693 -0.223648 -0.273898 -0.062500 1 0 0 0 0 0 2 965231
-0.002067 0.000221 0.120274 0.067339 -0.222564 -0.273986 -0.062500 1 0 0 0 0 0 2 966222
-0.002067 0.000221 0.120274 0.067174 -0.222031 -0.274012 -0.062500 1 0 0 0 0 0 2 967230
-0.002067 0.000221 0.120274 0.067091 -0.221760 -0.274017 -0.062500 1 0 0 0 0 0 2 968234
-0.002067 0.000221 0.120274 0.067048 -0.221618 -0.274012 -0.062500 1 0 0 0 0 0 2 969222
-0.002067 0.000221 0.120274 0.067032 -0.221563 -0.274018 -0.062500 1 0 0 0 0 0 2 970231
-0.002067 0.000221 0.120274 0.067021 -0.221527 -0.274019 -0.062500 1 0 0 0 0 0 2 971234
-0.002067 0.000221 0.120274 0.067005 -0.221510 -0.274019 -0.062500 1 0 0 0 0 0 2 972225
-0.002067 0.000221 0.120274 0.067000 -0.221498 -0.274026 -0.062500 1 0 0 0 0 0 2 973240
-0.002067 0.000221 0.120274 0.067008 -0.221488 -0.274020 -0.062500 1 0 0 0 0 0 2 974221
-0.002067 0.000221 0.120274 0.067009 -0.221487 -0.274020 -0.062500 1 0 0 0 0 0 2 975240
-0.002067 0.000221 0.120274 0.067009 -0.221486 -0.274020 -0.062500 1 0 0 0 0 0 2 976237
-0.002067 0.000221 0.120274 0.066992 -0.221504 -0.274013 -0.062500 1 0 0 0 0 0 2 977228
-0.002067 0.000221 0.120274 0.067007 -0.221489 -0.274019 -0.062500 1 0 0 0 0 0 2 978208
-0.002067 0.000221 0.120274 0.067009 -0.221487 -0.274019 -0.062500 1 0 0 0 0 0 2 979230
-0.002067 0.000221 0.120274 0.067001 -0.221496 -0.274026 -0.062500 1 0 0 0 0 0 2 980237
-0.002067 0.000221 0.120274 0.066996 -0.221485 -0.274014 -0.062500 1 0 0 0 0 0 2 981231
-0.002067 0.000221 0.120274 0.067008 -0.221487 -0.274019 -0.062500 1 0 0 0 0 0 2 982207
-0.002067 0.000221 0.120274 0.067001 -0.221496 -0.274026 -0.062500 1 0 0 0 0 0 2 983238
-0.002067 0.000221 0.120274 0.067008 -0.221488 -0.274020 -0.062500 1 0 0 0 0 0 2 984241
-0.002067 0.000221 0.120274 0.067009 -0.221487 -0.274020 -0.062500 1 0 0 0 0 0 2 985240
-0.002067 0.000221 0.120274 0.066989 -0.221493 -0.274020 -0.062500 1 0 0 0 0 0 2 986242
-0.002067 0.000221 0.120274 0.067007 -0.221487 -0.274020 -0.062500 1 0 0 0 0 0 2 987237
-0.002067 0.000221 0.120274 0.067009 -0.221487 -0.274020 -0.062500 1 0 0 0 0 0 2 988225
-0.002067 0.000221 0.120274 0.067001 -0.221495 -0.274027 -0.062500 1 0 0 0 0 0 2 989236
-0.002067 0.000221 0.120274 0.066996 -0.221485 -0.274014 -0.062500 1 0 0 0 0 0 2 990237
-0.002072 0.000240 0.120263 0.141111 -0.475219 -0.125497 -0.062500 1 0 0 0 0 0 2 991226
-0.002075 0.000249 0.120260 0.117389 -0.390075 -0.197920 -0.062500 1 0 0 0 0 0 2 992236
-0.002076 0.000253 0.120258 0.098777 -0.326274 -0.235547 -0.062500 1 0 0 0 0 0 2 993234
-0.002077 0.000255 0.120258 0.088555 -0.292267 -0.249886 -0.062500 1 0 0 0 0 0 2 994237
-0.002077 0.000257 0.120258 0.083275 -0.275031 -0.255001 -0.062500 1 0 0 0 0 0 2 995234
-0.002078 0.000257 0.120258 0.080578 -0.266393 -0.256796 -0.062500 1 0 0 0 0 0 2 996235
-0.002078 0.000257 0.120258 0.079217 -0.262065 -0.257418 -0.062500 1 0 0 0 0 0 2 997235
-0.002078 0.000258 0.120258 0.078536 -0.259906 -0.257623 -0.062500 1 0 0 0 0 0 2 998237
-0.002078 0.000258 0.120258 0.078182 -0.258824 -0.257710 -0.062500 1 0 0 0 0 0 2 999234
-0.002078 0.000258 0.120258 0.078018 -0.258291 -0.257736 -0.062500 1 0 0 0 0 0 3 236
-0.002078 0.000258 0.120258 0.077935 -0.258021 -0.257741 -0.062500 1 0 0 0 0 0 3 1210
-0.002078 0.000258 0.120258 0.077880 -0.257876 -0.257750 -0.062500 1 0 0 0 0 0 3 2237
-0.002078 0.000258 0.120258 0.077870 -0.257812 -0.257751 -0.062500 1 0 0 0 0 0 3 3235
-0.002078 0.000258 0.120258 0.077851 -0.257783 -0.257739 -0.062500 1 0 0 0 0 0 3 4235
-0.002078 0.000258 0.120258 0.077851 -0.257750 -0.257744 -0.062500 1 0 0 0 0 0 3 5237
-0.002078 0.000258 0.120258 0.077843 -0.257756 -0.257751 -0.062500 1 0 0 0 0 0 3 6236
-0.002097 0.000262 0.120268 0.342567 -0.320313 -0.396436 -0.062500 1 0 0 0 0 0 3 7235
-0.002106 0.000264 0.120271 0.252641 -0.299235 -0.328715 -0.062500 1 0 0 0 0 0 3 8234
-0.002111 0.000266 0.120272 0.186058 -0.283504 -0.293602 -0.062500 1 0 0 0 0 0 3 9234
-0.002113 0.000266 0.120273 0.150815 -0.275129 -0.280240 -0.062500 1 0 0 0 0 0 3 10235
-0.002114 0.000266 0.120273 0.133092 -0.270902 -0.275481 -0.062500 1 0 0 0 0 0 3 11234
-0.002115 0.000267 0.120273 0.124234 -0.268786 -0.273821 -0.062500 1 0 0 0 0 0 3 13684
-0.002115 0.000267 0.120273 0.119837 -0.267730 -0.273237 -0.062500 1 0 0 0 0 0 3 14312
-0.002115 0.000267 0.120273 0.117622 -0.267202 -0.273039 -0.062500 1 0 0 0 0 0 3 15318
-0.002115 0.000267 0.120273 0.116521 -0.266930 -0.272970 -0.062500 1 0 0 0 0 0 3 16324
-0.002115 0.000267 0.120273 0.115973 -0.266798 -0.272945 -0.062500 1 0 0 0 0 0 3 17305
-0.002115 0.000267 0.120273 0.115693 -0.266731 -0.272930 -0.062500 1 0 0 0 0 0 3 18318
-0.002115 0.000267 0.120273 0.115571 -0.266702 -0.272932 -0.062500 1 0 0 0 0 0 3 19305
-0.002115 0.000267 0.120273 0.115502 -0.266675 -0.272927 -0.062500 1 0 0 0 0 0 3 20279
-0.002115 0.000267 0.120273 0.115458 -0.266685 -0.272928 -0.062500 1 0 0 0 0 0 3 21278
-0.002115 0.000267 0.120273 0.115440 -0.266672 -0.272928 -0.062500 1 0 0 0 0 0 3 22302
-0.002115 0.000267 0.120273 0.115439 -0.266671 -0.272928 -0.062500 1 0 0 0 0 0 3 23303
-0.002115 0.000267 0.120273 0.115439 -0.266671 -0.272928 -0.062500 1 0 0 0 0 0 3 24301
-0.002115 0.000267 0.120273 0.115424 -0.266657 -0.272929 -0.062500 1 0 0 0 0 0 3 25319
-0.002115 0.000267 0.120273 0.115418 -0.266675 -0.272929 -0.062500 1 0 0 0 0 0 3 26313
-0.002115 0.000267 0.120273 0.115437 -0.266672 -0.272928 -0.062500 1 0 0 0 0 0 3 27308
-0.002115 0.000267 0.120273 0.115424 -0.266657 -0.272929 -0.062500 1 0 0 0 0 0 3 28287
-0.002115 0.000267 0.120273 0.115417 -0.266675 -0.272929 -0.062500 1 0 0 0 0 0 3 29314
-0.002115 0.000267 0.120273 0.115434 -0.266660 -0.272935 -0.062500 1 0 0 0 0 0 3 30237
-0.002115 0.000267 0.120273 0.115427 -0.266667 -0.272923 -0.062500 1 0 0 0 0 0 3 31228
-0.002115 0.000267 0.120273 0.115418 -0.266676 -0.272928 -0.062500 1 0 0 0 0 0 3 32218
-0.002115 0.000267 0.120273 0.115434 -0.266660 -0.272935 -0.062500 1 0 0 0 0 0 3 33228
-0.002115 0.000267 0.120273 0.115427 -0.266667 -0.272923 -0.062500 1 0 0 0 0 0 3 34218
-0.002115 0.000267 0.120273 0.115430 -0.266679 -0.272934 -0.062500 1 0 0 0 0 0 3 35227
-0.002115 0.000267 0.120273 0.115423 -0.266658 -0.272930 -0.062500 1 0 0 0 0 0 3 36218
-0.002115 0.000267 0.120273 0.115426 -0.266667 -0.272922 -0.062500 1 0 0 0 0 0 3 37228
-0.002115 0.000267 0.120273 0.115430 -0.266679 -0.272934 -0.062500 1 0 0 0 0 0 3 38439
-0.002115 0.000267 0.120273 0.115423 -0.266658 -0.272929 -0.062500 1 0 0 0 0 0 3 39219
-0.002115 0.000267 0.120273 0.115426 -0.266667 -0.272922 -0.062500 1 0 0 0 0 0 3 40229
-0.002115 0.000267 0.120273 0.115435 -0.266659 -0.272934 -0.062500 1 0 0 0 0 0 3 41226
-0.002115 0.000267 0.120273 0.115419 -0.266675 -0.272929 -0.062500 1 0 0 0 0 0 3 42232
-0.002115 0.000267 0.120273 0.115425 -0.266668 -0.272922 -0.062500 1 0 0 0 0 0 3 43235
-0.002115 0.000267 0.120273 0.115435 -0.266659 -0.272934 -0.062500 1 0 0 0 0 0 3 44228
-0.002115 0.000267 0.120273 0.115419 -0.266675 -0.272929 -0.062500 1 0 0 0 0 0 3 45222
-0.002115 0.000267 0.120273 0.115425 -0.266669 -0.272922 -0.062500 1 0 0 0 0 0 3 46226
-0.002115 0.000267 0.120273 0.115435 -0.266659 -0.272934 -0.062500 1 0 0 0 0 0 3 47206
-0.002115 0.000267 0.120273 0.115419 -0.266675 -0.272929 -0.062500 1 0 0 0 0 0 3 48209
-0.002115 0.000267 0.120273 0.115425 -0.266669 -0.272922 -0.062500 1 0 0 0 0 0 3 49205
-0.002115 0.000267 0.120273 0.115434 -0.266659 -0.272934 -0.062500 1 0 0 0 0 0 3 50230
-0.002115 0.000267 0.120273 0.115419 -0.266675 -0.272929 -0.062500 1 0 0 0 0 0 3 51207
-0.002115 0.000267 0.120273 0.115437 -0.266672 -0.272928 -0.062500 1 0 0 0 0 0 3 52224
-0.002115 0.000267 0.120273 0.115424 -0.266657 -0.272929 -0.062500 1 0 0 0 0 0 3 53224
-0.002115 0.000267 0.120273 0.115418 -0.266675 -0.272929 -0.062500 1 0 0 0 0 0 3 54224
-0.002115 0.000267 0.120273 0.115437 -0.266672 -0.272928 -0.062500 1 0 0 0 0 0 3 55232
-0.002115 0.000267 0.120273 0.115424 -0.266657 -0.272929 -0.062500 1 0 0 0 0 0 3 56225
-0.002115 0.000267 0.120273 0.115417 -0.266675 -0.272929 -0.062500 1 0 0 0 0 0 3 57227
-0.002115 0.000267 0.120273 0.115434 -0.266660 -0.272935 -0.062500 1 0 0 0 0 0 3 58206
-0.002115 0.000267 0.120273 0.115427 -0.266667 -0.272923 -0.062500 1 0 0 0 0 0 3 59205
-0.002115 0.000267 0.120273 0.115418 -0.266676 -0.272928 -0.062500 1 0 0 0 0 0 3 60224
-0.002115 0.000267 0.120273 0.115434 -0.266660 -0.272935 -0.062500 1 0 0 0 0 0 3 61221
-0.002115 0.000267 0.120273 0.115427 -0.266667 -0.272923 -0.062500 1 0 0 0 0 0 3 62225
-0.002115 0.000267 0.120273 0.115430 -0.266679 -0.272934 -0.062500 1 0 0 0 0 0 3 63204
-0.002115 0.000267 0.120273 0.115423 -0.266658 -0.272930 -0.062500 1 0 0 0 0 0 3 64221
-0.002115 0.000267 0.120273 0.115426 -0.266667 -0.272922 -0.062500 1 0 0 0 0 0 3 65224
-0.002115 0.000267 0.120273 0.115438 -0.266670 -0.272927 -0.062500 1 0 0 0 0 0 3 66222
-0.002115 0.000267 0.120273 0.115424 -0.266656 -0.272928 -0.062500 1 0 0 0 0 0 3 67223
-0.002115 0.000267 0.120273 0.115418 -0.266675 -0.272928 -0.062500 1 0 0 0 0 0 3 68220
-0.002115 0.000267 0.120273 0.115434 -0.266659 -0.272935 -0.062500 1 0 0 0 0 0 3 69222
-0.002115 0.000267 0.120273 0.115419 -0.266675 -0.272930 -0.062500 1 0 0 0 0 0 3 70222
-0.002115 0.000267 0.120273 0.115425 -0.266669 -0.272922 -0.062500 1 0 0 0 0 0 3 71220
-0.002115 0.000267 0.120273 0.115435 -0.266659 -0.272934 -0.062500 1 0 0 0 0 0 3 72223
-0.002115 0.000267 0.120273 0.115419 -0.266675 -0.272929 -0.062500 1 0 0 0 0 0 3 73205
-0.002115 0.000267 0.120273 0.115425 -0.266669 -0.272922 -0.062500 1 0 0 0 0 0 3 74223
-0.002115 0.000267 0.120273 0.115435 -0.266659 -0.272934 -0.062500 1 0 0 0 0 0 3 75223
-0.002115 0.000267 0.120273 0.115419 -0.266675 -0.272929 -0.062500 1 0 0 0 0 0 3 76205
-0.002115 0.000267 0.120273 0.115425 -0.266669 -0.272922 -0.062500 1 0 0 0 0 0 3 77222
-0.002115 0.000267 0.120273 0.115434 -0.266659 -0.272934 -0.062500 1 0 0 0 0 0 3 78205
-0.002115 0.000267 0.120273 0.115419 -0.266675 -0.272929 -0.062500 1 0 0 0 0 0 3 79222
-0.002115 0.000267 0.120273 0.115437 -0.266672 -0.272928 -0.062500 1 0 0 0 0 0 3 80221
-0.002115 0.000267 0.120273 0.115424 -0.266657 -0.272929 -0.062500 1 0 0 0 0 0 3 81221
-0.002115 0.000267 0.120273 0.115417 -0.266675 -0.272929 -0.062500 1 0 0 0 0 0 3 82214
-0.002115 0.000267 0.120273 0.115434 -0.266660 -0.272935 -0.062500 1 0 0 0 0 0 3 83225
-0.002115 0.000267 0.120273 0.115427 -0.266667 -0.272923 -0.062500 1 0 0 0 0 0 3 84226
-0.002115 0.000267 0.120273 0.115418 -0.266676 -0.272928 -0.062500 1 0 0 0 0 0 3 85222
-0.002115 0.000267 0.120273 0.115434 -0.266660 -0.272935 -0.062500 1 0 0 0 0 0 3 86222
-0.002115 0.000267 0.120273 0.115427 -0.266667 -0.272923 -0.062500 1 0 0 0 0 0 3 87220
-0.002115 0.000267 0.120273 0.115426 -0.266667 -0.272921 -0.062500 1 0 0 0 0 0 3 88220
-0.002115 0.000267 0.120273 0.115426 -0.266668 -0.272941 -0.062500 1 0 0 0 0 0 3 89226
-0.002115 0.000267 0.120273 0.115426 -0.266668 -0.272923 -0.062500 1 0 0 0 0 0 3 90215
-0.002115 0.000267 0.120273 0.115438 -0.266671 -0.272927 -0.062500 1 0 0 0 0 0 3 91229
-0.002115 0.000267 0.120273 0.115424 -0.266656 -0.272928 -0.062500 1 0 0 0 0 0 3 92224
-0.002115 0.000267 0.120273 0.115418 -0.266675 -0.272928 -0.062500 1 0 0 0 0 0 3 93221
-0.002115 0.000267 0.120273 0.115434 -0.266659 -0.272935 -0.062500 1 0 0 0 0 0 3 94219
-0.002115 0.000267 0.120273 0.115419 -0.266675 -0.272930 -0.062500 1 0 0 0 0 0 3 95226
-0.002115 0.000267 0.120273 0.115425 -0.266668 -0.272922 -0.062500 1 0 0 0 0 0 3 96217
-0.002115 0.000267 0.120273 0.115435 -0.266659 -0.272934 -0.062500 1 0 0 0 0 0 3 97227
-0.002115 0.000267 0.120273 0.115419 -0.266675 -0.272929 -0.062500 1 0 0 0 0 0 3 98216
-0.002115 0.000267 0.120273 0.115425 -0.266669 -0.272922 -0.062500 1 0 0 0 0 0 3 99283
-0.002115 0.000267 0.120273 0.115435 -0.266659 -0.272934 -0.062500 1 0 0 0 0 0 3 100219
-0.002115 0.000267 0.120273 0.115419 -0.266675 -0.272929 -0.062500 1 0 0 0 0 0 3 101229
-0.002115 0.000267 0.120273 0.115425 -0.266669 -0.272922 -0.062500 1 0 0 0 0 0 3 102219
-0.002115 0.000267 0.120273 0.115434 -0.266659 -0.272934 -0.062500 1 0 0 0 0 0 3 103225
-0.002115 0.000267 0.120273 0.115419 -0.266675 -0.272929 -0.062500 1 0 0 0 0 0 3 104336
-0.002115 0.000267 0.120273 0.115425 -0.266669 -0.272922 -0.062500 1 0 0 0 0 0 3 105242
-0.002115 0.000267 0.120273 0.115434 -0.266659 -0.272934 -0.062500 1 0 0 0 0 0 3 106226
-0.002115 0.000267 0.120273 0.115419 -0.266676 -0.272929 -0.062500 1 0 0 0 0 0 3 107224
-0.002115 0.000267 0.120273 0.115437 -0.266672 -0.272928 -0.062500 1 0 0 0 0 0 3 108241
-0.002115 0.000267 0.120273 0.115424 -0.266657 -0.272929 -0.062500 1 0 0 0 0 0 3 109228
-0.002115 0.000267 0.120273 0.115417 -0.266675 -0.272929 -0.062500 1 0 0 0 0 0 3 110223
-0.002115 0.000267 0.120273 0.115434 -0.266660 -0.272935 -0.062500 1 0 0 0 0 0 3 111222
-0.002115 0.000267 0.120273 0.115427 -0.266667 -0.272923 -0.062500 1 0 0 0 0 0 3 112223
-0.002115 0.000267 0.120273 0.115426 -0.266667 -0.272921 -0.062500 1 0 0 0 0 0 3 113239
-0.002115 0.000267 0.120273 0.115427 -0.266668 -0.272941 -0.062500 1 0 0 0 0 0 3 114242
-0.002115 0.000267 0.120273 0.115426 -0.266668 -0.272923 -0.062500 1 0 0 0 0 0 3 115238
-0.002115 0.000267 0.120273 0.115426 -0.266668 -0.272921 -0.062500 1 0 0 0 0 0 3 116234
-0.002115 0.000267 0.120273 0.115426 -0.266668 -0.272941 -0.062500 1 0 0 0 0 0 3 117230
-0.002115 0.000267 0.120273 0.115426 -0.266668 -0.272923 -0.062500 1 0 0 0 0 0 3 118232
-0.002115 0.000267 0.120273 0.115438 -0.266671 -0.272927 -0.062500 1 0 0 0 0 0 3 119198
-0.002115 0.000267 0.120273 0.115424 -0.266656 -0.272928 -0.062500 1 0 0 0 0 0 3 120233
-0.002115 0.000267 0.120273 0.115418 -0.266675 -0.272928 -0.062500 1 0 0 0 0 0 3 121229
-0.002115 0.000267 0.120273 0.115434 -0.266660 -0.272935 -0.062500 1 0 0 0 0 0 3 122231
-0.002115 0.000267 0.120273 0.115419 -0.266675 -0.272930 -0.062500 1 0 0 0 0 0 3 123230
-0.002115 0.000267 0.120273 0.115425 -0.266669 -0.272922 -0.062500 1 0 0 0 0 0 3 124229
-0.002115 0.000267 0.120273 0.115435 -0.266659 -0.272934 -0.062500 1 0 0 0 0 0 3 125229
-0.002115 0.000267 0.120273 0.115419 -0.266675 -0.272929 -0.062500 1 0 0 0 0 0 3 126230
-0.002115 0.000267 0.120273 0.115425 -0.266669 -0.272922 -0.062500 1 0 0 0 0 0 3 127232
-0.002115 0.000267 0.120273 0.115435 -0.266659 -0.272934 -0.062500 1 0 0 0 0 0 3 128229
-0.002115 0.000267 0.120273 0.115427 -0.266666 -0.272922 -0.062500 1 0 0 0 0 0 3 129233
-0.002115 0.000267 0.120273 0.115430 -0.266679 -0.272934 -0.062500 1 0 0 0 0 0 3 130238
-0.002115 0.000267 0.120273 0.115423 -0.266657 -0.272929 -0.062500 1 0 0 0 0 0 3 131234
-0.002115 0.000267 0.120273 0.115426 -0.266666 -0.272922 -0.062500 1 0 0 0 0 0 3 132202
-0.002115 0.000267 0.120273 0.115427 -0.266667 -0.272941 -0.062500 1 0 0 0 0 0 3 133232
-0.002115 0.000267 0.120273 0.115426 -0.266667 -0.272923 -0.062500 1 0 0 0 0 0 3 134232
-0.002115 0.000267 0.120273 0.115426 -0.266667 -0.272921 -0.062500 1 0 0 0 0 0 3 135201
-0.002115 0.000267 0.120273 0.115435 -0.266658 -0.272934 -0.062500 1 0 0 0 0 0 3 136229
-0.002115 0.000267 0.120273 0.115419 -0.266675 -0.272929 -0.062500 1 0 0 0 0 0 3 137220
-0.002115 0.000267 0.120273 0.115425 -0.266668 -0.272922 -0.062500 1 0 0 0 0 0 3 138232
-0.002115 0.000267 0.120273 0.115435 -0.266659 -0.272934 -0.062500 1 0 0 0 0 0 3 139233
-0.002134 0.000271 0.120283 0.380271 -0.329272 -0.411482 -0.062500 1 0 0 0 0 0 3 140226
-0.002144 0.000273 0.120286 0.290287 -0.308184 -0.343829 -0.062500 1 0 0 0 0 0 3 141201
-0.002148 0.000274 0.120287 0.223674 -0.292426 -0.308754 -0.062500 1 0 0 0 0 0 3 142232
-0.002151 0.000275 0.120288 0.188418 -0.284055 -0.295406 -0.062500 1 0 0 0 0 0 3 143229
-0.002152 0.000275 0.120288 0.170700 -0.279830 -0.290642 -0.062500 1 0 0 0 0 0 3 144231
-0.002152 0.000275 0.120288 0.161840 -0.277714 -0.288986 -0.062500 1 0 0 0 0 0 3 145230
-0.002153 0.000276 0.120288 0.157426 -0.276643 -0.288405 -0.062500 1 0 0 0 0 0 3 146231
-0.002153 0.000276 0.120288 0.155224 -0.276127 -0.288208 -0.062500 1 0 0 0 0 0 3 147223
-0.002153 0.000276 0.120288 0.154112 -0.275853 -0.288133 -0.062500 1 0 0 0 0 0 3 148218
-0.002153 0.000276 0.120288 0.153575 -0.275724 -0.288114 -0.062500 1 0 0 0 0 0 3 149227
-0.002153 0.000276 0.120288 0.153296 -0.275658 -0.288100 -0.062500 1 0 0 0 0 0 3 150234
-0.002153 0.000276 0.120288 0.153162 -0.275626 -0.288096 -0.062500 1 0 0 0 0 0 3 151231
-0.002153 0.000276 0.120288 0.153092 -0.275598 -0.288090 -0.062500 1 0 0 0 0 0 3 152201
-0.002153 0.000276 0.120288 0.153060 -0.275611 -0.288097 -0.062500 1 0 0 0 0 0 3 153232
-0.002153 0.000276 0.120288 0.153043 -0.275599 -0.288098 -0.062500 1 0 0 0 0 0 3 154232
-0.002153 0.000276 0.120288 0.153030 -0.275595 -0.288092 -0.062500 1 0 0 0 0 0 3 155212
-0.002153 0.000276 0.120288 0.153029 -0.275594 -0.288091 -0.062500 1 0 0 0 0 0 3 156231
-0.002153 0.000276 0.120288 0.153025 -0.275583 -0.288097 -0.062500 1 0 0 0 0 0 3 157230
-0.002153 0.000276 0.120288 0.153020 -0.275602 -0.288098 -0.062500 1 0 0 0 0 0 3 158232
-0.002153 0.000276 0.120288 0.153028 -0.275595 -0.288092 -0.062500 1 0 0 0 0 0 3 159228
-0.002153 0.000276 0.120288 0.153025 -0.275583 -0.288098 -0.062500 1 0 0 0 0 0 3 160216
-0.002153 0.000276 0.120288 0.153020 -0.275602 -0.288098 -0.062500 1 0 0 0 0 0 3 161218
-0.002153 0.000276 0.120288 0.153028 -0.275595 -0.288092 -0.062500 1 0 0 0 0 0 3 162294
-0.002153 0.000276 0.120288 0.153026 -0.275583 -0.288098 -0.062500 1 0 0 0 0 0 3 163281
-0.002153 0.000276 0.120288 0.153021 -0.275602 -0.288098 -0.062500 1 0 0 0 0 0 3 164297
-0.002153 0.000276 0.120288 0.153028 -0.275595 -0.288092 -0.062500 1 0 0 0 0 0 3 166491
-0.002153 0.000276 0.120288 0.153026 -0.275583 -0.288098 -0.062500 1 0 0 0 0 0 3 167280
-0.002153 0.000276 0.120288 0.153021 -0.275602 -0.288099 -0.062500 1 0 0 0 0 0 3 169508
-0.002153 0.000276 0.120288 0.153028 -0.275596 -0.288092 -0.062500 1 0 0 0 0 0 3 170303
-0.002153 0.000276 0.120288 0.153026 -0.275583 -0.288098 -0.062500 1 0 0 0 0 0 3 171280
-0.002153 0.000276 0.120288 0.153021 -0.275602 -0.288099 -0.062500 1 0 0 0 0 0 3 172278
-0.002153 0.000276 0.120288 0.153025 -0.275584 -0.288099 -0.062500 1 0 0 0 0 0 3 173296
-0.002153 0.000276 0.120288 0.153029 -0.275593 -0.288092 -0.062500 1 0 0 0 0 0 3 174236
-0.002153 0.000276 0.120288 0.153021 -0.275603 -0.288098 -0.062500 1 0 0 0 0 0 3 175225
-0.002153 0.000276 0.120288 0.153025 -0.275584 -0.288099 -0.062500 1 0 0 0 0 0 3 176214
-0.002153 0.000276 0.120288 0.153029 -0.275593 -0.288092 -0.062500 1 0 0 0 0 0 3 177223
-0.002153 0.000276 0.120288 0.153030 -0.275594 -0.288091 -0.062500 1 0 0 0 0 0 3 178218
-0.002153 0.000276 0.120288 0.153027 -0.275583 -0.288098 -0.062500 1 0 0 0 0 0 3 179228
-0.002153 0.000276 0.120288 0.153009 -0.275599 -0.288092 -0.062500 1 0 0 0 0 0 3 180216
-0.002153 0.000276 0.120288 0.153027 -0.275595 -0.288091 -0.062500 1 0 0 0 0 0 3 181218
-0.002153 0.000276 0.120288 0.153018 -0.275592 -0.288104 -0.062500 1 0 0 0 0 0 3 182219
-0.002153 0.000276 0.120288 0.153028 -0.275594 -0.288092 -0.062500 1 0 0 0 0 0 3 183214
-0.002153 0.000276 0.120288 0.153026 -0.275583 -0.288098 -0.062500 1 0 0 0 0 0 3 184224
-0.002153 0.000276 0.120288 0.153021 -0.275602 -0.288099 -0.062500 1 0 0 0 0 0 3 185229
-0.002153 0.000276 0.120288 0.153028 -0.275595 -0.288092 -0.062500 1 0 0 0 0 0 3 186224
-0.002153 0.000276 0.120288 0.153026 -0.275583 -0.288098 -0.062500 1 0 0 0 0 0 3 187216
-0.002153 0.000276 0.120288 0.153021 -0.275602 -0.288099 -0.062500 1 0 0 0 0 0 3 188217
-0.002153 0.000276 0.120288 0.153029 -0.275595 -0.288092 -0.062500 1 0 0 0 0 0 3 189235
-0.002153 0.000276 0.120288 0.153026 -0.275583 -0.288098 -0.062500 1 0 0 0 0 0 3 190221
-0.002153 0.000276 0.120288 0.153021 -0.275602 -0.288099 -0.062500 1 0 0 0 0 0 3 191219
-0.002153 0.000276 0.120288 0.153029 -0.275596 -0.288092 -0.062500 1 0 0 0 0 0 3 192203
-0.002153 0.000276 0.120288 0.153026 -0.275583 -0.288098 -0.062500 1 0 0 0 0 0 3 193218
-0.002153 0.000276 0.120288 0.153021 -0.275602 -0.288099 -0.062500 1 0 0 0 0 0 3 194228
-0.002153 0.000276 0.120288 0.153017 -0.275593 -0.288086 -0.062500 1 0 0 0 0 0 3 195223
-0.002153 0.000276 0.120288 0.153025 -0.275583 -0.288097 -0.062500 1 0 0 0 0 0 3 196222
-0.002153 0.000276 0.120288 0.153020 -0.275602 -0.288098 -0.062500 1 0 0 0 0 0 3 197219
-0.002153 0.000276 0.120288 0.153025 -0.275584 -0.288099 -0.062500 1 0 0 0 0 0 3 198219
-0.002153 0.000276 0.120288 0.153029 -0.275593 -0.288092 -0.062500 1 0 0 0 0 0 3 199218
-0.002153 0.000276 0.120288 0.153021 -0.275603 -0.288098 -0.062500 1 0 0 0 0 0 3 200216
-0.002153 0.000276 0.120288 0.153025 -0.275584 -0.288099 -0.062500 1 0 0 0 0 0 3 201216
-0.002153 0.000276 0.120288 0.153029 -0.275593 -0.288092 -0.062500 1 0 0 0 0 0 3 202218
-0.002153 0.000276 0.120288 0.153030 -0.275594 -0.288091 -0.062500 1 0 0 0 0 0 3 203215
-0.002153 0.000276 0.120288 0.153018 -0.275592 -0.288105 -0.062500 1 0 0 0 0 0 3 204220
-0.002153 0.000276 0.120288 0.153028 -0.275594 -0.288093 -0.062500 1 0 0 0 0 0 3 205217
-0.002153 0.000276 0.120288 0.153030 -0.275594 -0.288091 -0.062500 1 0 0 0 0 0 3 206220
-0.002140 0.000289 0.120299 -0.026049 -0.467721 -0.438190 -0.062500 1 0 0 0 0 0 3 207219
-0.002134 0.000296 0.120303 0.032786 -0.403167 -0.364916 -0.062500 1 0 0 0 0 0 3 208217
-0.002130 0.000300 0.120304 0.077800 -0.354843 -0.326910 -0.062500 1 0 0 0 0 0 3 209218
-0.002129 0.000301 0.120304 0.102142 -0.329107 -0.312446 -0.062500 1 0 0 0 0 0 3 210221
-0.002128 0.000302 0.120304 0.114565 -0.316081 -0.307297 -0.062500 1 0 0 0 0 0 3 211199
-0.002128 0.000303 0.120304 0.120841 -0.309549 -0.305498 -0.062500 1 0 0 0 0 0 3 212219
-0.002127 0.000303 0.120305 0.123987 -0.306286 -0.304863 -0.062500 1 0 0 0 0 0 3 213217
-0.002127 0.000303 0.120305 0.125579 -0.304660 -0.304646 -0.062500 1 0 0 0 0 0 3 214219
-0.002127 0.000303 0.120305 0.126365 -0.303838 -0.304573 -0.062500 1 0 0 0 0 0 3 215218
-0.002127 0.000303 0.120305 0.126772 -0.303441 -0.304539 -0.062500 1 0 0 0 0 0 3 216216
-0.002127 0.000303 0.120305 0.126962 -0.303214 -0.304525 -0.062500 1 0 0 0 0 0 3 217218
-0.002127 0.000303 0.120305 0.127071 -0.303127 -0.304535 -0.062500 1 0 0 0 0 0 3 218218
-0.002127 0.000303 0.120305 0.127119 -0.303079 -0.304521 -0.062500 1 0 0 0 0 0 3 219217
-0.002127 0.000303 0.120305 0.127135 -0.303048 -0.304533 -0.062500 1 0 0 0 0 0 3 220216
-0.002127 0.000303 0.120305 0.127144 -0.303037 -0.304528 -0.062500 1 0 0 0 0 0 3 221217
-0.002127 0.000303 0.120305 0.127164 -0.303031 -0.304526 -0.062500 1 0 0 0 0 0 3 222212
-0.002127 0.000303 0.120305 0.127166 -0.303031 -0.304526 -0.062500 1 0 0 0 0 0 3 223220
-0.002127 0.000303 0.120305 0.127166 -0.303031 -0.304526 -0.062500 1 0 0 0 0 0 3 224218
-0.002127 0.000303 0.120305 0.127163 -0.303019 -0.304533 -0.062500 1 0 0 0 0 0 3 225216
-0.002127 0.000303 0.120305 0.127166 -0.303030 -0.304527 -0.062500 1 0 0 0 0 0 3 226219
-0.002127 0.000303 0.120305 0.127166 -0.303031 -0.304526 -0.062500 1 0 0 0 0 0 3 227216
-0.002127 0.000303 0.120305 0.127163 -0.303020 -0.304533 -0.062500 1 0 0 0 0 0 3 228200
-0.002127 0.000303 0.120305 0.127166 -0.303030 -0.304527 -0.062500 1 0 0 0 0 0 3 229218
-0.002127 0.000303 0.120305 0.127166 -0.303031 -0.304527 -0.062500 1 0 0 0 0 0 3 230219
-0.002127 0.000303 0.120305 0.127151 -0.303017 -0.304527 -0.062500 1 0 0 0 0 0 3 231215
-0.002127 0.000303 0.120305 0.127164 -0.303030 -0.304526 -0.062500 1 0 0 0 0 0 3 232218
-0.002127 0.000303 0.120305 0.127165 -0.303031 -0.304526 -0.062500 1 0 0 0 0 0 3 233216
-0.002127 0.000303 0.120305 0.127162 -0.303020 -0.304533 -0.062500 1 0 0 0 0 0 3 234305
-0.002127 0.000303 0.120305 0.127174 -0.303021 -0.304520 -0.062500 1 0 0 0 0 0 3 235301
-0.002127 0.000303 0.120305 0.127163 -0.303018 -0.304532 -0.062500 1 0 0 0 0 0 3 236296
-0.002127 0.000303 0.120305 0.127166 -0.303030 -0.304527 -0.062500 1 0 0 0 0 0 3 237278
-0.002127 0.000303 0.120305 0.127166 -0.303031 -0.304526 -0.062500 1 0 0 0 0 0 3 238294
-0.002127 0.000303 0.120305 0.127163 -0.303020 -0.304533 -0.062500 1 0 0 0 0 0 3 239292
-0.002127 0.000303 0.120305 0.127166 -0.303030 -0.304527 -0.062500 1 0 0 0 0 0 3 240278
-0.002127 0.000303 0.120305 0.127166 -0.303031 -0.304527 -0.062500 1 0 0 0 0 0 3 242598
-0.002127 0.000303 0.120305 0.127163 -0.303020 -0.304533 -0.062500 1 0 0 0 0 0 3 243298
-0.002127 0.000303 0.120305 0.127174 -0.303021 -0.304520 -0.062500 1 0 0 0 0 0 3 245578
-0.002127 0.000303 0.120305 0.127167 -0.303030 -0.304526 -0.062500 1 0 0 0 0 0 3 246235
-0.002127 0.000303 0.120305 0.127163 -0.303019 -0.304533 -0.062500 1 0 0 0 0 0 3 247222
-0.002127 0.000303 0.120305 0.127154 -0.303027 -0.304521 -0.062500 1 0 0 0 0 0 3 248212
-0.002127 0.000303 0.120305 0.127161 -0.303019 -0.304532 -0.062500 1 0 0 0 0 0 3 249222
-0.002127 0.000303 0.120305 0.127165 -0.303030 -0.304527 -0.062500 1 0 0 0 0 0 3 250213
-0.002127 0.000303 0.120305 0.127166 -0.303031 -0.304526 -0.062500 1 0 0 0 0 0 3 251221
-0.002127 0.000303 0.120305 0.127162 -0.303020 -0.304533 -0.062500 1 0 0 0 0 0 3 252212
-0.002127 0.000303 0.120305 0.127165 -0.303030 -0.304527 -0.062500 1 0 0 0 0 0 3 253222
-0.002127 0.000303 0.120305 0.127166 -0.303031 -0.304527 -0.062500 1 0 0 0 0 0 3 254223
-0.002127 0.000303 0.120305 0.127162 -0.303020 -0.304533 -0.062500 1 0 0 0 0 0 3 255220
-0.002127 0.000303 0.120305 0.127174 -0.303021 -0.304520 -0.062500 1 0 0 0 0 0 3 256221
-0.002127 0.000303 0.120305 0.127167 -0.303030 -0.304526 -0.062500 1 0 0 0 0 0 3 257220
-0.002127 0.000303 0.120305 0.127163 -0.303019 -0.304533 -0.062500 1 0 0 0 0 0 3 258222
-0.002127 0.000303 0.120305 0.127166 -0.303030 -0.304527 -0.062500 1 0 0 0 0 0 3 259225
-0.002127 0.000303 0.120305 0.127166 -0.303031 -0.304527 -0.062500 1 0 0 0 0 0 3 260218
-0.002127 0.000303 0.120305 0.127163 -0.303020 -0.304533 -0.062500 1 0 0 0 0 0 3 261226
-0.002127 0.000303 0.120305 0.127166 -0.303030 -0.304527 -0.062500 1 0 0 0 0 0 3 262238
-0.002127 0.000303 0.120305 0.127154 -0.303029 -0.304520 -0.062500 1 0 0 0 0 0 3 263222
-0.002114 0.000317 0.120315 -0.052017 -0.495262 -0.454498 -0.062500 1 0 0 0 0 0 3 264233
-0.002108 0.000324 0.120319 0.006891 -0.430650 -0.381280 -0.062500 1 0 0 0 0 0 3 265227
-0.002105 0.000327 0.120320 0.051927 -0.382307 -0.343316 -0.062500 1 0 0 0 0 0 3 266223
-0.002103 0.000329 0.120321 0.076253 -0.356542 -0.328865 -0.062500 1 0 0 0 0 0 3 267199
-0.002102 0.000330 0.120321 0.088693 -0.343523 -0.323704 -0.062500 1 0 0 0 0 0 3 268228
-0.002102 0.000330 0.120321 0.094965 -0.336998 -0.321914 -0.062500 1 0 0 0 0 0 3 269223
-0.002102 0.000330 0.120321 0.098131 -0.333729 -0.321282 -0.062500 1 0 0 0 0 0 3 270234
-0.002101 0.000330 0.120321 0.099707 -0.332108 -0.321067 -0.062500 1 0 0 0 0 0 3 271226
-0.002101 0.000330 0.120321 0.100499 -0.331278 -0.320987 -0.062500 1 0 0 0 0 0 3 272207
-0.002101 0.000330 0.120321 0.100895 -0.330877 -0.320966 -0.062500 1 0 0 0 0 0 3 273226
-0.002120 0.000335 0.120331 0.366049 -0.393345 -0.459482 -0.062500 1 0 0 0 0 0 3 274228
-0.002130 0.000337 0.120334 0.276125 -0.372103 -0.391851 -0.062500 1 0 0 0 0 0 3 275229
-0.002134 0.000338 0.120335 0.209535 -0.356285 -0.356780 -0.062500 1 0 0 0 0 0 3 276227
-0.002137 0.000339 0.120336 0.174313 -0.347874 -0.343432 -0.062500 1 0 0 0 0 0 3 277197
-0.002138 0.000339 0.120336 0.156576 -0.343630 -0.338670 -0.062500 1 0 0 0 0 0 3 278197
-0.002138 0.000339 0.120336 0.147721 -0.341514 -0.337000 -0.062500 1 0 0 0 0 0 3 279227
-0.002139 0.000339 0.120336 0.143301 -0.340464 -0.336418 -0.062500 1 0 0 0 0 0 3 280196
-0.002139 0.000339 0.120336 0.141101 -0.339931 -0.336220 -0.062500 1 0 0 0 0 0 3 281227
-0.002139 0.000339 0.120336 0.140014 -0.339661 -0.336159 -0.062500 1 0 0 0 0 0 3 282225
-0.002139 0.000339 0.120336 0.139455 -0.339527 -0.336129 -0.062500 1 0 0 0 0 0 3 283226
-0.002139 0.000339 0.120336 0.139186 -0.339463 -0.336119 -0.062500 1 0 0 0 0 0 3 284195
-0.002139 0.000339 0.120336 0.139033 -0.339437 -0.336116 -0.062500 1 0 0 0 0 0 3 285223
-0.002139 0.000339 0.120336 0.138972 -0.339413 -0.336117 -0.062500 1 0 0 0 0 0 3 286198
-0.002139 0.000339 0.120336 0.138937 -0.339415 -0.336112 -0.062500 1 0 0 0 0 0 3 287226
-0.002139 0.000339 0.120336 0.138931 -0.339404 -0.336118 -0.062500 1 0 0 0 0 0 3 288225
-0.002139 0.000339 0.120336 0.138920 -0.339400 -0.336112 -0.062500 1 0 0 0 0 0 3 289227
-0.002139 0.000339 0.120336 0.138919 -0.339400 -0.336111 -0.062500 1 0 0 0 0 0 3 290228
-0.002139 0.000339 0.120336 0.138904 -0.339385 -0.336112 -0.062500 1 0 0 0 0 0 3 291197
-0.002139 0.000339 0.120336 0.138910 -0.339407 -0.336118 -0.062500 1 0 0 0 0 0 3 292196
-0.002139 0.000339 0.120336 0.138907 -0.339398 -0.336105 -0.062500 1 0 0 0 0 0 3 293226
-0.002139 0.000339 0.120336 0.138907 -0.339397 -0.336124 -0.062500 1 0 0 0 0 0 3 294196
-0.002139 0.000339 0.120336 0.138906 -0.339396 -0.336106 -0.062500 1 0 0 0 0 0 3 295219
-0.002139 0.000339 0.120336 0.138907 -0.339396 -0.336124 -0.062500 1 0 0 0 0 0 3 296223
-0.002139 0.000339 0.120336 0.138906 -0.339396 -0.336106 -0.062500 1 0 0 0 0 0 3 297226
-0.002139 0.000339 0.120336 0.138910 -0.339408 -0.336118 -0.062500 1 0 0 0 0 0 3 298226
-0.002139 0.000339 0.120336 0.138903 -0.339386 -0.336112 -0.062500 1 0 0 0 0 0 3 299225
-0.002139 0.000339 0.120336 0.138918 -0.339398 -0.336111 -0.062500 1 0 0 0 0 0 3 300226
-0.002139 0.000339 0.120336 0.138912 -0.339408 -0.336118 -0.062500 1 0 0 0 0 0 3 301225
-0.002139 0.000339 0.120336 0.138904 -0.339386 -0.336112 -0.062500 1 0 0 0 0 0 3 302215
-0.002139 0.000339 0.120336 0.138910 -0.339407 -0.336118 -0.062500 1 0 0 0 0 0 3 303226
-0.002139 0.000339 0.120336 0.138907 -0.339398 -0.336106 -0.062500 1 0 0 0 0 0 3 304224
-0.002139 0.000339 0.120336 0.138907 -0.339397 -0.336124 -0.062500 1 0 0 0 0 0 3 305226
-0.002139 0.000339 0.120336 0.138907 -0.339396 -0.336106 -0.062500 1 0 0 0 0 0 3 306226
-0.002139 0.000339 0.120336 0.138907 -0.339396 -0.336124 -0.062500 1 0 0 0 0 0 3 307205
-0.002139 0.000339 0.120336 0.138907 -0.339396 -0.336106 -0.062500 1 0 0 0 0 0 3 308220
-0.002139 0.000339 0.120336 0.138910 -0.339408 -0.336118 -0.062500 1 0 0 0 0 0 3 309210
-0.002139 0.000339 0.120336 0.138907 -0.339398 -0.336105 -0.062500 1 0 0 0 0 0 3 310219
-0.002139 0.000339 0.120336 0.138907 -0.339397 -0.336124 -0.062500 1 0 0 0 0 0 3 311209
-0.002139 0.000339 0.120336 0.138907 -0.339397 -0.336106 -0.062500 1 0 0 0 0 0 3 312220
-0.002139 0.000339 0.120336 0.138907 -0.339397 -0.336124 -0.062500 1 0 0 0 0 0 3 313209
-0.002139 0.000339 0.120336 0.138906 -0.339396 -0.336106 -0.062500 1 0 0 0 0 0 3 314218
-0.002139 0.000339 0.120336 0.138910 -0.339408 -0.336118 -0.062500 1 0 0 0 0 0 3 315210
-0.002139 0.000339 0.120336 0.138903 -0.339386 -0.336112 -0.062500 1 0 0 0 0 0 3 316218
-0.002139 0.000339 0.120336 0.138910 -0.339407 -0.336118 -0.062500 1 0 0 0 0 0 3 317715
-0.002139 0.000339 0.120336 0.138907 -0.339398 -0.336106 -0.062500 1 0 0 0 0 0 3 318220
-0.002139 0.000339 0.120336 0.138907 -0.339397 -0.336124 -0.062500 1 0 0 0 0 0 3 319822
-0.002139 0.000339 0.120336 0.138906 -0.339397 -0.336106 -0.062500 1 0 0 0 0 0 3 320218
-0.002139 0.000339 0.120336 0.138915 -0.339388 -0.336118 -0.062500 1 0 0 0 0 0 3 321216
-0.002139 0.000339 0.120336 0.138899 -0.339404 -0.336112 -0.062500 1 0 0 0 0 0 3 322218
-0.002139 0.000339 0.120336 0.138918 -0.339400 -0.336111 -0.062500 1 0 0 0 0 0 3 323222
-0.002139 0.000339 0.120336 0.138896 -0.339394 -0.336119 -0.062500 1 0 0 0 0 0 3 324223
-0.002139 0.000339 0.120336 0.138917 -0.339399 -0.336112 -0.062500 1 0 0 0 0 0 3 325219
-0.002139 0.000339 0.120336 0.138899 -0.339405 -0.336112 -0.062500 1 0 0 0 0 0 3 326213
-0.002139 0.000339 0.120336 0.138914 -0.339389 -0.336118 -0.062500 1 0 0 0 0 0 3 327230
-0.002139 0.000339 0.120336 0.138899 -0.339404 -0.336112 -0.062500 1 0 0 0 0 0 3 328226
-0.002139 0.000339 0.120336 0.138918 -0.339400 -0.336111 -0.062500 1 0 0 0 0 0 3 329225
-0.002139 0.000339 0.120336 0.138896 -0.339394 -0.336118 -0.062500 1 0 0 0 0 0 3 330226
-0.002139 0.000339 0.120336 0.138917 -0.339399 -0.336112 -0.062500 1 0 0 0 0 0 3 331225
-0.002139 0.000339 0.120336 0.138899 -0.339406 -0.336112 -0.062500 1 0 0 0 0 0 3 332223
-0.002139 0.000339 0.120336 0.138914 -0.339389 -0.336118 -0.062500 1 0 0 0 0 0 3 333224
-0.002139 0.000339 0.120336 0.138899 -0.339404 -0.336112 -0.062500 1 0 0 0 0 0 3 334225
-0.002139 0.000339 0.120336 0.138914 -0.339389 -0.336118 -0.062500 1 0 0 0 0 0 3 335224
-0.002139 0.000339 0.120336 0.138907 -0.339395 -0.336106 -0.062500 1 0 0 0 0 0 3 336218
-0.002139 0.000339 0.120336 0.138910 -0.339408 -0.336117 -0.062500 1 0 0 0 0 0 3 337226
-0.002139 0.000339 0.120336 0.138895 -0.339395 -0.336119 -0.062500 1 0 0 0 0 0 3 338226
-0.002139 0.000339 0.120336 0.138917 -0.339399 -0.336112 -0.062500 1 0 0 0 0 0 3 339210
-0.002139 0.000339 0.120336 0.138907 -0.339397 -0.336105 -0.062500 1 0 0 0 0 0 3 340229
-0.002139 0.000339 0.120336 0.138907 -0.339396 -0.336124 -0.062500 1 0 0 0 0 0 3 341225
-0.002139 0.000339 0.120336 0.138906 -0.339396 -0.336106 -0.062500 1 0 0 0 0 0 3 342226
-0.002139 0.000339 0.120336 0.138910 -0.339408 -0.336117 -0.062500 1 0 0 0 0 0 3 343224
-0.002139 0.000339 0.120336 0.138903 -0.339386 -0.336112 -0.062500 1 0 0 0 0 0 3 344225
-0.002139 0.000339 0.120336 0.138910 -0.339407 -0.336118 -0.062500 1 0 0 0 0 0 3 345224
-0.002139 0.000339 0.120336 0.138907 -0.339398 -0.336105 -0.062500 1 0 0 0 0 0 3 346225
-0.002139 0.000339 0.120336 0.138907 -0.339397 -0.336124 -0.062500 1 0 0 0 0 0 3 347224
-0.002139 0.000339 0.120336 0.138906 -0.339396 -0.336106 -0.062500 1 0 0 0 0 0 3 348223
-0.002139 0.000339 0.120336 0.138907 -0.339396 -0.336124 -0.062500 1 0 0 0 0 0 3 349223
-0.002139 0.000339 0.120336 0.138906 -0.339396 -0.336106 -0.062500 1 0 0 0 0 0 3 350224
-0.002139 0.000339 0.120336 0.138910 -0.339408 -0.336117 -0.062500 1 0 0 0 0 0 3 351224
-0.002139 0.000339 0.120336 0.138916 -0.339389 -0.336119 -0.062500 1 0 0 0 0 0 3 352223
-0.002139 0.000339 0.120336 0.138899 -0.339404 -0.336113 -0.062500 1 0 0 0 0 0 3 353223
-0.002139 0.000339 0.120336 0.138918 -0.339400 -0.336111 -0.062500 1 0 0 0 0 0 3 354224
-0.002139 0.000339 0.120336 0.138896 -0.339394 -0.336119 -0.062500 1 0 0 0 0 0 3 355227
-0.002139 0.000339 0.120336 0.138917 -0.339399 -0.336112 -0.062500 1 0 0 0 0 0 3 356226
-0.002139 0.000339 0.120336 0.138908 -0.339397 -0.336105 -0.062500 1 0 0 0 0 0 3 357228
-0.002139 0.000339 0.120336 0.138907 -0.339396 -0.336124 -0.062500 1 0 0 0 0 0 3 358231
-0.002139 0.000339 0.120336 0.138907 -0.339396 -0.336106 -0.062500 1 0 0 0 0 0 3 359223
-0.002139 0.000339 0.120336 0.138907 -0.339396 -0.336124 -0.062500 1 0 0 0 0 0 3 360217
-0.002139 0.000339 0.120336 0.138907 -0.339396 -0.336106 -0.062500 1 0 0 0 0 0 3 361221
-0.002139 0.000339 0.120336 0.138910 -0.339408 -0.336118 -0.062500 1 0 0 0 0 0 3 362301
-0.002139 0.000339 0.120336 0.138904 -0.339386 -0.336112 -0.062500 1 0 0 0 0 0 3 363289
-0.002139 0.000339 0.120336 0.138910 -0.339407 -0.336118 -0.062500 1 0 0 0 0 0 3 364267
-0.002139 0.000339 0.120336 0.138907 -0.339398 -0.336106 -0.062500 1 0 0 0 0 0 3 365288
-0.002139 0.000339 0.120336 0.138907 -0.339397 -0.336124 -0.062500 1 0 0 0 0 0 3 366267
-0.002139 0.000339 0.120336 0.138906 -0.339396 -0.336106 -0.062500 1 0 0 0 0 0 3 367290
-0.002139 0.000339 0.120336 0.138910 -0.339408 -0.336117 -0.062500 1 0 0 0 0 0 3 368266
-0.002139 0.000339 0.120336 0.138903 -0.339386 -0.336112 -0.062500 1 0 0 0 0 0 3 369265
-0.002139 0.000339 0.120336 0.138910 -0.339407 -0.336118 -0.062500 1 0 0 0 0 0 3 370267
-0.002139 0.000339 0.120336 0.138907 -0.339398 -0.336106 -0.062500 1 0 0 0 0 0 3 371266
-0.002139 0.000339 0.120336 0.138907 -0.339397 -0.336124 -0.062500 1 0 0 0 0 0 3 372298
-0.002139 0.000339 0.120336 0.138906 -0.339397 -0.336106 -0.062500 1 0 0 0 0 0 3 373290
-0.002139 0.000339 0.120336 0.138907 -0.339396 -0.336124 -0.062500 1 0 0 0 0 0 3 374296
-0.002139 0.000339 0.120336 0.138906 -0.339396 -0.336106 -0.062500 1 0 0 0 0 0 3 375288
-0.002139 0.000339 0.120336 0.138910 -0.339408 -0.336118 -0.062500 1 0 0 0 0 0 3 376273
-0.002139 0.000339 0.120336 0.138903 -0.339386 -0.336112 -0.062500 1 0 0 0 0 0 3 377289
-0.002139 0.000339 0.120336 0.138918 -0.339398 -0.336111 -0.062500 1 0 0 0 0 0 3 378230
-0.002139 0.000339 0.120336 0.138899 -0.339405 -0.336112 -0.062500 1 0 0 0 0 0 3 379216
-0.002139 0.000339 0.120336 0.138914 -0.339389 -0.336118 -0.062500 1 0 0 0 0 0 3 380207
-0.002139 0.000339 0.120336 0.138899 -0.339404 -0.336112 -0.062500 1 0 0 0 0 0 3 381217
-0.002139 0.000339 0.120336 0.138918 -0.339400 -0.336111 -0.062500 1 0 0 0 0 0 3 382208
-0.002139 0.000339 0.120336 0.138896 -0.339394 -0.336118 -0.062500 1 0 0 0 0 0 3 383216
-0.002139 0.000339 0.120336 0.138917 -0.339399 -0.336112 -0.062500 1 0 0 0 0 0 3 384207
-0.002139 0.000339 0.120336 0.138899 -0.339406 -0.336112 -0.062500 1 0 0 0 0 0 3 385216
-0.002139 0.000339 0.120336 0.138914 -0.339389 -0.336118 -0.062500 1 0 0 0 0 0 3 386207
-0.002139 0.000339 0.120336 0.138899 -0.339404 -0.336112 -0.062500 1 0 0 0 0 0 3 387217
-0.002139 0.000339 0.120336 0.138914 -0.339388 -0.336118 -0.062500 1 0 0 0 0 0 3 388217
-0.002139 0.000339 0.120336 0.138899 -0.339404 -0.336113 -0.062500 1 0 0 0 0 0 3 389224
-0.002139 0.000339 0.120336 0.138917 -0.339400 -0.336111 -0.062500 1 0 0 0 0 0 3 390226
-0.002139 0.000339 0.120336 0.138908 -0.339397 -0.336125 -0.062500 1 0 0 0 0 0 3 391211
-0.002139 0.000339 0.120336 0.138907 -0.339396 -0.336107 -0.062500 1 0 0 0 0 0 3 392225
-0.002139 0.000339 0.120336 0.138910 -0.339408 -0.336118 -0.062500 1 0 0 0 0 0 3 393225
-0.002139 0.000339 0.120336 0.138904 -0.339386 -0.336113 -0.062500 1 0 0 0 0 0 3 394213
-0.002139 0.000339 0.120336 0.138918 -0.339398 -0.336111 -0.062500 1 0 0 0 0 0 3 395595
-0.002139 0.000339 0.120336 0.138900 -0.339405 -0.336112 -0.062500 1 0 0 0 0 0 3 396209
-0.002139 0.000339 0.120336 0.138906 -0.339398 -0.336125 -0.062500 1 0 0 0 0 0 3 397214
-0.002139 0.000339 0.120336 0.138906 -0.339397 -0.336107 -0.062500 1 0 0 0 0 0 3 398225
-0.002139 0.000339 0.120336 0.138919 -0.339399 -0.336111 -0.062500 1 0 0 0 0 0 3 399223
-0.002139 0.000339 0.120336 0.138896 -0.339394 -0.336118 -0.062500 1 0 0 0 0 0 3 400221
-0.002139 0.000339 0.120336 0.138918 -0.339399 -0.336112 -0.062500 1 0 0 0 0 0 3 401222
-0.002139 0.000339 0.120336 0.138896 -0.339394 -0.336119 -0.062500 1 0 0 0 0 0 3 402224
-0.002139 0.000339 0.120336 0.138917 -0.339399 -0.336112 -0.062500 1 0 0 0 0 0 3 403221
-0.002139 0.000339 0.120336 0.138900 -0.339405 -0.336112 -0.062500 1 0 0 0 0 0 3 404217
-0.002139 0.000339 0.120336 0.138914 -0.339389 -0.336118 -0.062500 1 0 0 0 0 0 3 405196
-0.002139 0.000339 0.120336 0.138899 -0.339404 -0.336113 -0.062500 1 0 0 0 0 0 3 406227
-0.002139 0.000339 0.120336 0.138918 -0.339400 -0.336111 -0.062500 1 0 0 0 0 0 3 407221
-0.002139 0.000339 0.120336 0.138896 -0.339394 -0.336119 -0.062500 1 0 0 0 0 0 3 408221
-0.002139 0.000339 0.120336 0.138917 -0.339399 -0.336112 -0.062500 1 0 0 0 0 0 3 409222
-0.002139 0.000339 0.120336 0.138899 -0.339406 -0.336112 -0.062500 1 0 0 0 0 0 3 410225
-0.002139 0.000339 0.120336 0.138914 -0.339389 -0.336118 -0.062500 1 0 0 0 0 0 3 411192
-0.002139 0.000339 0.120336 0.138899 -0.339404 -0.336113 -0.062500 1 0 0 0 0 0 3 412226
-0.002139 0.000339 0.120336 0.138918 -0.339400 -0.336111 -0.062500 1 0 0 0 0 0 3 413193
-0.002139 0.000339 0.120336 0.138896 -0.339394 -0.336119 -0.062500 1 0 0 0 0 0 3 414225
-0.002139 0.000339 0.120336 0.138917 -0.339399 -0.336112 -0.062500 1 0 0 0 0 0 3 415223
-0.002139 0.000339 0.120336 0.138904 -0.339385 -0.336112 -0.062500 1 0 0 0 0 0 3 416222
-0.002139 0.000339 0.120336 0.138910 -0.339407 -0.336118 -0.062500 1 0 0 0 0 0 3 417220
-0.002139 0.000339 0.120336 0.138907 -0.339397 -0.336106 -0.062500 1 0 0 0 0 0 3 418223
-0.002139 0.000339 0.120336 0.138907 -0.339396 -0.336124 -0.062500 1 0 0 0 0 0 3 419193
-0.002139 0.000339 0.120336 0.138906 -0.339396 -0.336106 -0.062500 1 0 0 0 0 0 3 420219
-0.002139 0.000339 0.120336 0.138910 -0.339408 -0.336117 -0.062500 1 0 0 0 0 0 3 421222
-0.002139 0.000339 0.120336 0.138903 -0.339386 -0.336112 -0.062500 1 0 0 0 0 0 3 422222
-0.002139 0.000339 0.120336 0.138910 -0.339407 -0.336118 -0.062500 1 0 0 0 0 0 3 423225
-0.002139 0.000339 0.120336 0.138907 -0.339398 -0.336105 -0.062500 1 0 0 0 0 0 3 424224
-0.002139 0.000339 0.120336 0.138907 -0.339397 -0.336124 -0.062500 1 0 0 0 0 0 3 425220
-0.002139 0.000339 0.120336 0.138906 -0.339396 -0.336106 -0.062500 1 0 0 0 0 0 3 426223
-0.002139 0.000339 0.120336 0.138907 -0.339396 -0.336124 -0.062500 1 0 0 0 0 0 3 427221
-0.002139 0.000339 0.120336 0.138906 -0.339396 -0.336106 -0.062500 1 0 0 0 0 0 3 428222
-0.002139 0.000339 0.120336 0.138910 -0.339408 -0.336118 -0.062500 1 0 0 0 0 0 3 429208
-0.002139 0.000339 0.120336 0.138903 -0.339386 -0.336112 -0.062500 1 0 0 0 0 0 3 430217
-0.002139 0.000339 0.120336 0.138910 -0.339407 -0.336118 -0.062500 1 0 0 0 0 0 3 431209
-0.002139 0.000339 0.120336 0.138907 -0.339398 -0.336106 -0.062500 1 0 0 0 0 0 3 432214
-0.002139 0.000339 0.120336 0.138907 -0.339397 -0.336124 -0.062500 1 0 0 0 0 0 3 433221
-0.002139 0.000339 0.120336 0.138906 -0.339396 -0.336106 -0.062500 1 0 0 0 0 0 3 434223
-0.002139 0.000339 0.120336 0.138910 -0.339408 -0.336117 -0.062500 1 0 0 0 0 0 3 435220
-0.002139 0.000339 0.120336 0.138903 -0.339386 -0.336112 -0.062500 1 0 0 0 0 0 3 436211
-0.002144 0.000358 0.120325 0.212921 -0.592926 -0.187156 -0.062500 1 0 0 0 0 0 3 437225
-0.002147 0.000367 0.120322 0.189273 -0.507900 -0.259780 -0.062500 1 0 0 0 0 0 3 438226
-0.002148 0.000371 0.120320 0.170681 -0.444162 -0.297513 -0.062500 1 0 0 0 0 0 3 439224
-0.002149 0.000373 0.120320 0.160472 -0.410157 -0.311894 -0.062500 1 0 0 0 0 0 3 440222
-0.002149 0.000375 0.120320 0.155183 -0.392923 -0.317031 -0.062500 1 0 0 0 0 0 3 441220
-0.002150 0.000375 0.120320 0.152477 -0.384296 -0.318829 -0.062500 1 0 0 0 0 0 3 442207
-0.002150 0.000375 0.120320 0.151123 -0.379962 -0.319451 -0.062500 1 0 0 0 0 0 3 443216
-0.002150 0.000375 0.120320 0.150443 -0.377803 -0.319679 -0.062500 1 0 0 0 0 0 3 444205
-0.002150 0.000376 0.120320 0.150090 -0.376721 -0.319751 -0.062500 1 0 0 0 0 0 3 445214
-0.002150 0.000376 0.120320 0.149922 -0.376177 -0.319783 -0.062500 1 0 0 0 0 0 3 446206
-0.002150 0.000376 0.120320 0.149826 -0.375901 -0.319783 -0.062500 1 0 0 0 0 0 3 447214
-0.002150 0.000376 0.120320 0.149785 -0.375770 -0.319791 -0.062500 1 0 0 0 0 0 3 448204
-0.002150 0.000376 0.120320 0.149765 -0.375706 -0.319785 -0.062500 1 0 0 0 0 0 3 449215
-0.002150 0.000376 0.120320 0.149757 -0.375679 -0.319798 -0.062500 1 0 0 0 0 0 3 450204
-0.002150 0.000376 0.120320 0.149750 -0.375655 -0.319794 -0.062500 1 0 0 0 0 0 3 451214
-0.002150 0.000376 0.120320 0.149758 -0.375645 -0.319786 -0.062500 1 0 0 0 0 0 3 452204
-0.002150 0.000376 0.120320 0.149735 -0.375639 -0.319793 -0.062500 1 0 0 0 0 0 3 453218
-0.002150 0.000376 0.120320 0.149756 -0.375644 -0.319786 -0.062500 1 0 0 0 0 0 3 454206
-0.002150 0.000376 0.120320 0.149735 -0.375639 -0.319792 -0.062500 1 0 0 0 0 0 3 455222
-0.002150 0.000376 0.120320 0.149753 -0.375632 -0.319793 -0.062500 1 0 0 0 0 0 3 456218
-0.002150 0.000376 0.120320 0.149734 -0.375638 -0.319793 -0.062500 1 0 0 0 0 0 3 457204
-0.002150 0.000376 0.120320 0.149756 -0.375644 -0.319786 -0.062500 1 0 0 0 0 0 3 458220
-0.002150 0.000376 0.120320 0.149747 -0.375642 -0.319799 -0.062500 1 0 0 0 0 0 3 459201
-0.002150 0.000376 0.120320 0.149742 -0.375630 -0.319787 -0.062500 1 0 0 0 0 0 3 460216
-0.002150 0.000376 0.120320 0.149742 -0.375628 -0.319786 -0.062500 1 0 0 0 0 0 3 461226
-0.002150 0.000376 0.120320 0.149746 -0.375640 -0.319799 -0.062500 1 0 0 0 0 0 3 462211
-0.002150 0.000376 0.120320 0.149745 -0.375641 -0.319780 -0.062500 1 0 0 0 0 0 3 463217
-0.002155 0.000394 0.120309 0.223702 -0.629032 -0.170715 -0.062500 1 0 0 0 0 0 3 464223
-0.002158 0.000403 0.120305 0.200084 -0.544064 -0.243391 -0.062500 1 0 0 0 0 0 3 465222
-0.002159 0.000407 0.120304 0.181521 -0.480376 -0.281158 -0.062500 1 0 0 0 0 0 3 466192
-0.002160 0.000410 0.120304 0.171304 -0.446375 -0.295557 -0.062500 1 0 0 0 0 0 3 467341
-0.002160 0.000411 0.120304 0.166007 -0.429156 -0.300691 -0.062500 1 0 0 0 0 0 3 468337
-0.002160 0.000411 0.120303 0.163314 -0.420504 -0.302486 -0.062500 1 0 0 0 0 0 3 469340
-0.002167 0.000430 0.120324 0.247858 -0.671361 -0.591179 -0.062500 1 0 0 0 0 0 3 470352
-0.002170 0.000439 0.120331 0.215951 -0.583250 -0.450814 -0.062500 1 0 0 0 0 0 3 471350
-0.002171 0.000444 0.120334 0.193972 -0.517992 -0.377949 -0.062500 1 0 0 0 0 0 3 472345
-0.002172 0.000446 0.120335 0.182880 -0.483311 -0.350197 -0.062500 1 0 0 0 0 0 3 473352
-0.002172 0.000447 0.120335 0.177479 -0.465790 -0.340317 -0.062500 1 0 0 0 0 0 3 474348
-0.002172 0.000448 0.120335 0.174862 -0.457011 -0.336853 -0.062500 1 0 0 0 0 0 3 475346
-0.002172 0.000448 0.120335 0.173581 -0.452634 -0.335644 -0.062500 1 0 0 0 0 0 3 476315
-0.002172 0.000448 0.120335 0.172941 -0.450430 -0.335222 -0.062500 1 0 0 0 0 0 3 477345
-0.002172 0.000448 0.120335 0.172640 -0.449347 -0.335081 -0.062500 1 0 0 0 0 0 3 478347
-0.002172 0.000448 0.120335 0.172482 -0.448794 -0.335030 -0.062500 1 0 0 0 0 0 3 479329
-0.002172 0.000448 0.120335 0.172402 -0.448533 -0.335003 -0.062500 1 0 0 0 0 0 3 480349
-0.002172 0.000448 0.120335 0.172367 -0.448383 -0.335008 -0.062500 1 0 0 0 0 0 3 481349
-0.002172 0.000448 0.120335 0.172335 -0.448314 -0.334997 -0.062500 1 0 0 0 0 0 3 482344
-0.002172 0.000448 0.120335 0.172337 -0.448290 -0.334996 -0.062500 1 0 0 0 0 0 3 483316
-0.002172 0.000448 0.120335 0.172343 -0.448269 -0.334996 -0.062500 1 0 0 0 0 0 3 484343
-0.002172 0.000448 0.120335 0.172329 -0.448253 -0.334996 -0.062500 1 0 0 0 0 0 3 485210
-0.002172 0.000448 0.120335 0.172327 -0.448251 -0.334996 -0.062500 1 0 0 0 0 0 3 486325
-0.002172 0.000448 0.120335 0.172327 -0.448251 -0.334996 -0.062500 1 0 0 0 0 0 3 487344
-0.002172 0.000448 0.120335 0.172327 -0.448252 -0.334995 -0.062500 1 0 0 0 0 0 3 488219
-0.002172 0.000448 0.120335 0.172319 -0.448261 -0.335002 -0.062500 1 0 0 0 0 0 3 489347
-0.002172 0.000448 0.120335 0.172326 -0.448253 -0.334996 -0.062500 1 0 0 0 0 0 3 490225
-0.002172 0.000448 0.120335 0.172335 -0.448244 -0.335009 -0.062500 1 0 0 0 0 0 3 491350
-0.002172 0.000448 0.120335 0.172328 -0.448251 -0.334997 -0.062500 1 0 0 0 0 0 3 492344
-0.002172 0.000448 0.120335 0.172327 -0.448252 -0.334996 -0.062500 1 0 0 0 0 0 3 493343
-0.002172 0.000448 0.120335 0.172327 -0.448252 -0.334996 -0.062500 1 0 0 0 0 0 3 494344
-0.002172 0.000448 0.120335 0.172327 -0.448252 -0.334996 -0.062500 1 0 0 0 0 0 3 495326
-0.002172 0.000448 0.120335 0.172324 -0.448241 -0.335002 -0.062500 1 0 0 0 0 0 3 496341
-0.002172 0.000448 0.120335 0.172327 -0.448251 -0.334996 -0.062500 1 0 0 0 0 0 3 497330
-0.002172 0.000448 0.120335 0.172327 -0.448252 -0.334996 -0.062500 1 0 0 0 0 0 3 498344
-0.002172 0.000448 0.120335 0.172327 -0.448252 -0.334995 -0.062500 1 0 0 0 0 0 3 499346
-0.002172 0.000448 0.120335 0.172323 -0.448240 -0.335002 -0.062500 1 0 0 0 0 0 3 500343
-0.002172 0.000448 0.120335 0.172326 -0.448250 -0.334996 -0.062500 1 0 0 0 0 0 3 501346
-0.002172 0.000448 0.120335 0.172327 -0.448251 -0.334996 -0.062500 1 0 0 0 0 0 3 502348
-0.002172 0.000448 0.120335 0.172339 -0.448255 -0.335002 -0.062500 1 0 0 0 0 0 3 503348
-0.002172 0.000448 0.120335 0.172329 -0.448252 -0.334996 -0.062500 1 0 0 0 0 0 3 504349
-0.002172 0.000448 0.120335 0.172324 -0.448240 -0.335003 -0.062500 1 0 0 0 0 0 3 505343
-0.002160 0.000462 0.120346 -0.006950 -0.640769 -0.484703 -0.062500 1 0 0 0 0 0 3 506325
-0.002153 0.000469 0.120349 0.051942 -0.575985 -0.411641 -0.062500 1 0 0 0 0 0 3 507337
-0.002150 0.000472 0.120351 0.097021 -0.527572 -0.373725 -0.062500 1 0 0 0 0 0 3 508194
-0.002148 0.000474 0.120351 0.121370 -0.501790 -0.359301 -0.062500 1 0 0 0 0 0 3 509318
-0.002147 0.000475 0.120351 0.133819 -0.488760 -0.354159 -0.062500 1 0 0 0 0 0 3 510354
-0.002166 0.000480 0.120361 0.405321 -0.545083 -0.490613 -0.062500 1 0 0 0 0 0 3 511343
-0.002175 0.000482 0.120365 0.318348 -0.520538 -0.422495 -0.062500 1 0 0 0 0 0 3 512351
-0.002180 0.000483 0.120366 0.253222 -0.503110 -0.387276 -0.062500 1 0 0 0 0 0 3 513341
-0.002182 0.000484 0.120366 0.218728 -0.493904 -0.373868 -0.062500 1 0 0 0 0 0 3 514352
-0.002183 0.000484 0.120366 0.201374 -0.489270 -0.369097 -0.062500 1 0 0 0 0 0 3 515341
-0.002184 0.000485 0.120367 0.192713 -0.486961 -0.367425 -0.062500 1 0 0 0 0 0 3 516227
-0.002184 0.000485 0.120367 0.188381 -0.485801 -0.366845 -0.062500 1 0 0 0 0 0 3 517342
-0.002184 0.000485 0.120367 0.186217 -0.485227 -0.366643 -0.062500 1 0 0 0 0 0 3 518227
-0.002184 0.000485 0.120367 0.185162 -0.484952 -0.366567 -0.062500 1 0 0 0 0 0 3 519340
-0.002184 0.000485 0.120367 0.184622 -0.484801 -0.366542 -0.062500 1 0 0 0 0 0 3 520360
-0.002184 0.000485 0.120367 0.184347 -0.484713 -0.366527 -0.062500 1 0 0 0 0 0 3 521342
-0.002184 0.000485 0.120367 0.184216 -0.484690 -0.366536 -0.062500 1 0 0 0 0 0 3 522211
-0.002184 0.000485 0.120367 0.184146 -0.484664 -0.366532 -0.062500 1 0 0 0 0 0 3 523337
-0.002184 0.000485 0.120367 0.184110 -0.484665 -0.366526 -0.062500 1 0 0 0 0 0 3 524203
-0.002184 0.000485 0.120367 0.184104 -0.484654 -0.366532 -0.062500 1 0 0 0 0 0 3 525330
-0.002184 0.000485 0.120367 0.184093 -0.484650 -0.366527 -0.062500 1 0 0 0 0 0 3 526337
-0.002184 0.000485 0.120367 0.184084 -0.484659 -0.366533 -0.062500 1 0 0 0 0 0 3 527210
-0.002184 0.000485 0.120367 0.184083 -0.484660 -0.366534 -0.062500 1 0 0 0 0 0 3 528231
-0.002184 0.000485 0.120367 0.184092 -0.484651 -0.366527 -0.062500 1 0 0 0 0 0 3 529327
-0.002184 0.000485 0.120367 0.184072 -0.484657 -0.366527 -0.062500 1 0 0 0 0 0 3 530500
-0.002184 0.000485 0.120367 0.184082 -0.484660 -0.366533 -0.062500 1 0 0 0 0 0 3 531329
-0.002184 0.000485 0.120367 0.184092 -0.484652 -0.366527 -0.062500 1 0 0 0 0 0 3 532343
-0.002184 0.000485 0.120367 0.184069 -0.484645 -0.366533 -0.062500 1 0 0 0 0 0 3 533330
-0.002184 0.000485 0.120367 0.184082 -0.484659 -0.366534 -0.062500 1 0 0 0 0 0 3 534320
-0.002184 0.000485 0.120367 0.184091 -0.484652 -0.366527 -0.062500 1 0 0 0 0 0 3 535334
-0.002184 0.000485 0.120367 0.184072 -0.484657 -0.366527 -0.062500 1 0 0 0 0 0 3 536314
-0.002184 0.000485 0.120367 0.184087 -0.484640 -0.366533 -0.062500 1 0 0 0 0 0 3 537343
-0.002184 0.000485 0.120367 0.184084 -0.484658 -0.366534 -0.062500 1 0 0 0 0 0 3 538345
-0.002184 0.000485 0.120367 0.184071 -0.484657 -0.366527 -0.062500 1 0 0 0 0 0 3 539343
-0.002184 0.000485 0.120367 0.184090 -0.484651 -0.366526 -0.062500 1 0 0 0 0 0 3 540340
-0.002184 0.000485 0.120367 0.184084 -0.484660 -0.366533 -0.062500 1 0 0 0 0 0 3 541341
-0.002184 0.000485 0.120367 0.184068 -0.484646 -0.366534 -0.062500 1 0 0 0 0 0 3 542349
-0.002184 0.000485 0.120367 0.184090 -0.484650 -0.366527 -0.062500 1 0 0 0 0 0 3 543315
-0.002184 0.000485 0.120367 0.184084 -0.484659 -0.366533 -0.062500 1 0 0 0 0 0 3 544347
-0.002171 0.000498 0.120377 0.004739 -0.677276 -0.516159 -0.062500 1 0 0 0 0 0 3 545338
-0.002165 0.000505 0.120381 0.063645 -0.612431 -0.443148 -0.062500 1 0 0 0 0 0 3 546348
-0.002161 0.000509 0.120382 0.108739 -0.563988 -0.405252 -0.062500 1 0 0 0 0 0 3 547345
-0.002160 0.000510 0.120383 0.133104 -0.538216 -0.390825 -0.062500 1 0 0 0 0 0 3 548343
-0.002159 0.000511 0.120383 0.145555 -0.525172 -0.385673 -0.062500 1 0 0 0 0 0 3 549343
-0.002159 0.000512 0.120383 0.151838 -0.518652 -0.383886 -0.062500 1 0 0 0 0 0 3 550315
-0.002158 0.000512 0.120383 0.155012 -0.515393 -0.383252 -0.062500 1 0 0 0 0 0 3 551343
-0.002158 0.000512 0.120383 0.156587 -0.513759 -0.383026 -0.062500 1 0 0 0 0 0 3 552342
-0.002158 0.000512 0.120383 0.157383 -0.512939 -0.382959 -0.062500 1 0 0 0 0 0 3 553312
-0.002158 0.000512 0.120383 0.157781 -0.512539 -0.382940 -0.062500 1 0 0 0 0 0 3 554345
-0.002158 0.000512 0.120383 0.157977 -0.512334 -0.382916 -0.062500 1 0 0 0 0 0 3 555347
-0.002158 0.000512 0.120383 0.158079 -0.512227 -0.382918 -0.062500 1 0 0 0 0 0 3 556326
-0.002158 0.000512 0.120383 0.158130 -0.512189 -0.382917 -0.062500 1 0 0 0 0 0 3 557345
-0.002158 0.000512 0.120383 0.158158 -0.512162 -0.382917 -0.062500 1 0 0 0 0 0 3 558345
-0.002158 0.000512 0.120383 0.158165 -0.512140 -0.382916 -0.062500 1 0 0 0 0 0 3 559343
-0.002158 0.000512 0.120383 0.158164 -0.512138 -0.382916 -0.062500 1 0 0 0 0 0 3 560340
-0.002158 0.000512 0.120383 0.158184 -0.512132 -0.382916 -0.062500 1 0 0 0 0 0 3 561342
-0.002158 0.000512 0.120383 0.158187 -0.512132 -0.382916 -0.062500 1 0 0 0 0 0 3 562343
-0.002158 0.000512 0.120383 0.158175 -0.512129 -0.382909 -0.062500 1 0 0 0 0 0 3 563341
-0.002158 0.000512 0.120383 0.158174 -0.512129 -0.382929 -0.062500 1 0 0 0 0 0 3 564341
-0.002158 0.000512 0.120383 0.158173 -0.512129 -0.382911 -0.062500 1 0 0 0 0 0 3 565342
-0.002158 0.000512 0.120383 0.158185 -0.512131 -0.382915 -0.062500 1 0 0 0 0 0 3 566329
-0.002158 0.000512 0.120383 0.158187 -0.512132 -0.382916 -0.062500 1 0 0 0 0 0 3 567340
-0.002158 0.000512 0.120383 0.158187 -0.512132 -0.382916 -0.062500 1 0 0 0 0 0 3 568338
-0.002158 0.000512 0.120383 0.158163 -0.512126 -0.382923 -0.062500 1 0 0 0 0 0 3 569342
-0.002158 0.000512 0.120383 0.158184 -0.512131 -0.382917 -0.062500 1 0 0 0 0 0 3 570343
-0.002158 0.000512 0.120383 0.158174 -0.512129 -0.382910 -0.062500 1 0 0 0 0 0 3 571341
-0.002158 0.000512 0.120383 0.158185 -0.512131 -0.382915 -0.062500 1 0 0 0 0 0 3 572342
-0.002158 0.000512 0.120383 0.158183 -0.512120 -0.382922 -0.062500 1 0 0 0 0 0 3 573347
-0.002158 0.000512 0.120383 0.158187 -0.512130 -0.382916 -0.062500 1 0 0 0 0 0 3 574346
-0.002158 0.000512 0.120383 0.158167 -0.512137 -0.382916 -0.062500 1 0 0 0 0 0 3 575345
-0.002158 0.000512 0.120383 0.158185 -0.512132 -0.382916 -0.062500 1 0 0 0 0 0 3 576342
-0.002158 0.000512 0.120383 0.158187 -0.512132 -0.382916 -0.062500 1 0 0 0 0 0 3 577342
-0.002158 0.000512 0.120383 0.158175 -0.512129 -0.382909 -0.062500 1 0 0 0 0 0 3 578336
-0.002158 0.000512 0.120383 0.158174 -0.512129 -0.382929 -0.062500 1 0 0 0 0 0 3 579326
-0.002158 0.000512 0.120383 0.158173 -0.512129 -0.382911 -0.062500 1 0 0 0 0 0 3 580335
-0.002158 0.000512 0.120383 0.158185 -0.512131 -0.382915 -0.062500 1 0 0 0 0 0 3 581325
-0.002158 0.000512 0.120383 0.158187 -0.512132 -0.382916 -0.062500 1 0 0 0 0 0 3 582336
-0.002158 0.000512 0.120383 0.158184 -0.512120 -0.382923 -0.062500 1 0 0 0 0 0 3 583325
-0.002158 0.000512 0.120383 0.158166 -0.512136 -0.382917 -0.062500 1 0 0 0 0 0 3 584335
-0.002158 0.000512 0.120383 0.158185 -0.512132 -0.382916 -0.062500 1 0 0 0 0 0 3 585325
-0.002158 0.000512 0.120383 0.158174 -0.512129 -0.382909 -0.062500 1 0 0 0 0 0 3 586334
-0.002158 0.000512 0.120383 0.158185 -0.512132 -0.382915 -0.062500 1 0 0 0 0 0 3 587325
-0.002158 0.000512 0.120383 0.158183 -0.512120 -0.382922 -0.062500 1 0 0 0 0 0 3 588335
-0.002158 0.000512 0.120383 0.158166 -0.512136 -0.382917 -0.062500 1 0 0 0 0 0 3 589326
-0.002158 0.000512 0.120383 0.158184 -0.512132 -0.382916 -0.062500 1 0 0 0 0 0 3 590338
-0.002158 0.000512 0.120383 0.158187 -0.512132 -0.382916 -0.062500 1 0 0 0 0 0 3 591339
-0.002158 0.000512 0.120383 0.158175 -0.512129 -0.382909 -0.062500 1 0 0 0 0 0 3 592335
-0.002158 0.000512 0.120383 0.158174 -0.512129 -0.382929 -0.062500 1 0 0 0 0 0 3 593352
-0.002158 0.000512 0.120383 0.158185 -0.512131 -0.382917 -0.062500 1 0 0 0 0 0 3 594339
-0.002158 0.000512 0.120383 0.158174 -0.512129 -0.382910 -0.062500 1 0 0 0 0 0 3 595331
-0.002158 0.000512 0.120383 0.158185 -0.512131 -0.382915 -0.062500 1 0 0 0 0 0 3 596326
-0.002158 0.000512 0.120383 0.158187 -0.512132 -0.382915 -0.062500 1 0 0 0 0 0 3 597342
-0.002158 0.000512 0.120383 0.158184 -0.512120 -0.382922 -0.062500 1 0 0 0 0 0 3 598333
-0.002158 0.000512 0.120383 0.158166 -0.512136 -0.382917 -0.062500 1 0 0 0 0 0 3 599346
-0.002158 0.000512 0.120383 0.158185 -0.512132 -0.382916 -0.062500 1 0 0 0 0 0 3 600343
-0.002158 0.000512 0.120383 0.158174 -0.512129 -0.382909 -0.062500 1 0 0 0 0 0 3 601343
-0.002158 0.000512 0.120383 0.158185 -0.512132 -0.382915 -0.062500 1 0 0 0 0 0 3 602344
-0.002158 0.000512 0.120383 0.158175 -0.512129 -0.382929 -0.062500 1 0 0 0 0 0 3 603341
-0.002158 0.000512 0.120383 0.158173 -0.512129 -0.382911 -0.062500 1 0 0 0 0 0 3 604344
-0.002158 0.000512 0.120383 0.158185 -0.512131 -0.382915 -0.062500 1 0 0 0 0 0 3 605341
-0.002158 0.000512 0.120383 0.158187 -0.512132 -0.382916 -0.062500 1 0 0 0 0 0 3 606346
-0.002158 0.000512 0.120383 0.158175 -0.512129 -0.382909 -0.062500 1 0 0 0 0 0 3 607343
-0.002158 0.000512 0.120383 0.158174 -0.512129 -0.382929 -0.062500 1 0 0 0 0 0 3 608344
-0.002158 0.000512 0.120383 0.158185 -0.512131 -0.382917 -0.062500 1 0 0 0 0 0 3 609339
-0.002145 0.000526 0.120394 -0.021268 -0.704860 -0.532422 -0.062500 1 0 0 0 0 0 3 610356
-0.002139 0.000533 0.120397 0.037700 -0.639967 -0.459473 -0.062500 1 0 0 0 0 0 3 611353
-0.002136 0.000536 0.120399 0.082811 -0.591495 -0.421606 -0.062500 1 0 0 0 0 0 3 612331
-0.002134 0.000538 0.120399 0.107182 -0.565698 -0.407184 -0.062500 1 0 0 0 0 0 3 613349
-0.002133 0.000539 0.120399 0.119643 -0.552658 -0.402053 -0.062500 1 0 0 0 0 0 3 614351
-0.002133 0.000539 0.120399 0.125929 -0.546136 -0.400252 -0.062500 1 0 0 0 0 0 3 615350
-0.002132 0.000539 0.120399 0.129096 -0.542885 -0.399625 -0.062500 1 0 0 0 0 0 3 616348
-0.002132 0.000540 0.120399 0.130682 -0.541255 -0.399407 -0.062500 1 0 0 0 0 0 3 617350
-0.002132 0.000540 0.120399 0.131468 -0.540432 -0.399336 -0.062500 1 0 0 0 0 0 3 618349
-0.002132 0.000540 0.120399 0.131860 -0.540020 -0.399304 -0.062500 1 0 0 0 0 0 3 619349
-0.002132 0.000540 0.120399 0.132059 -0.539826 -0.399290 -0.062500 1 0 0 0 0 0 3 620347
-0.002132 0.000540 0.120399 0.132162 -0.539720 -0.399294 -0.062500 1 0 0 0 0 0 3 621543
-0.002132 0.000540 0.120399 0.132221 -0.539673 -0.399287 -0.062500 1 0 0 0 0 0 3 622354
-0.002132 0.000540 0.120399 0.132247 -0.539632 -0.399292 -0.062500 1 0 0 0 0 0 3 623358
-0.002132 0.000540 0.120399 0.132248 -0.539629 -0.399293 -0.062500 1 0 0 0 0 0 3 624355
-0.002132 0.000540 0.120399 0.132268 -0.539624 -0.399293 -0.062500 1 0 0 0 0 0 3 625352
-0.002132 0.000540 0.120399 0.132258 -0.539620 -0.399286 -0.062500 1 0 0 0 0 0 3 626411
-0.002132 0.000540 0.120399 0.132269 -0.539623 -0.399292 -0.062500 1 0 0 0 0 0 3 627407
-0.002132 0.000540 0.120399 0.132270 -0.539624 -0.399292 -0.062500 1 0 0 0 0 0 3 628385
-0.002132 0.000540 0.120399 0.132258 -0.539621 -0.399286 -0.062500 1 0 0 0 0 0 3 629382
-0.002132 0.000540 0.120399 0.132268 -0.539624 -0.399292 -0.062500 1 0 0 0 0 0 3 630385
-0.002132 0.000540 0.120399 0.132278 -0.539616 -0.399286 -0.062500 1 0 0 0 0 0 3 631378
-0.002119 0.000553 0.120410 -0.047272 -0.732457 -0.548676 -0.062500 1 0 0 0 0 0 3 632392
-0.002113 0.000560 0.120414 0.011731 -0.667501 -0.475786 -0.062500 1 0 0 0 0 0 3 633409
-0.002110 0.000564 0.120415 0.056870 -0.619010 -0.437948 -0.062500 1 0 0 0 0 0 3 634407
-0.002108 0.000565 0.120415 0.081254 -0.593202 -0.423543 -0.062500 1 0 0 0 0 0 3 635408
-0.002107 0.000566 0.120416 0.093712 -0.580166 -0.418408 -0.062500 1 0 0 0 0 0 3 636416
-0.002107 0.000567 0.120416 0.099999 -0.573642 -0.416611 -0.062500 1 0 0 0 0 0 3 637382
-0.002107 0.000567 0.120416 0.103163 -0.570378 -0.415993 -0.062500 1 0 0 0 0 0 3 638426
-0.002106 0.000567 0.120416 0.104761 -0.568749 -0.415764 -0.062500 1 0 0 0 0 0 3 639391
-0.002106 0.000567 0.120416 0.105549 -0.567926 -0.415691 -0.062500 1 0 0 0 0 0 3 640425
-0.002106 0.000567 0.120416 0.105936 -0.567535 -0.415659 -0.062500 1 0 0 0 0 0 3 641418
-0.002106 0.000567 0.120416 0.106149 -0.567313 -0.415659 -0.062500 1 0 0 0 0 0 3 642422
-0.002106 0.000567 0.120416 0.106245 -0.567212 -0.415651 -0.062500 1 0 0 0 0 0 3 643384
-0.002106 0.000567 0.120416 0.106295 -0.567175 -0.415649 -0.062500 1 0 0 0 0 0 3 644380
-0.002106 0.000567 0.120416 0.106323 -0.567148 -0.415649 -0.062500 1 0 0 0 0 0 3 645375
-0.002094 0.000581 0.120426 -0.073315 -0.760063 -0.564906 -0.062500 1 0 0 0 0 0 3 646391
-0.002087 0.000588 0.120430 -0.014254 -0.695075 -0.492077 -0.062500 1 0 0 0 0 0 3 647407
-0.002084 0.000591 0.120431 0.030909 -0.646549 -0.454281 -0.062500 1 0 0 0 0 0 3 648390
-0.002082 0.000593 0.120432 0.055313 -0.620720 -0.439889 -0.062500 1 0 0 0 0 0 3 649403
-0.002081 0.000594 0.120432 0.067777 -0.607677 -0.434764 -0.062500 1 0 0 0 0 0 3 650388
-0.002081 0.000594 0.120432 0.074066 -0.601150 -0.432951 -0.062500 1 0 0 0 0 0 3 651404
-0.002081 0.000594 0.120432 0.077232 -0.597885 -0.432334 -0.062500 1 0 0 0 0 0 3 652387
-0.002081 0.000595 0.120432 0.078822 -0.596264 -0.432111 -0.062500 1 0 0 0 0 0 3 653404
-0.002080 0.000595 0.120432 0.079609 -0.595442 -0.432041 -0.062500 1 0 0 0 0 0 3 654330
-0.002080 0.000595 0.120432 0.080002 -0.595029 -0.432009 -0.062500 1 0 0 0 0 0 3 655324
-0.002080 0.000595 0.120432 0.080201 -0.594835 -0.431996 -0.062500 1 0 0 0 0 0 3 656332
-0.002080 0.000595 0.120432 0.080304 -0.594728 -0.431999 -0.062500 1 0 0 0 0 0 3 657324
-0.002080 0.000595 0.120432 0.080363 -0.594682 -0.431992 -0.062500 1 0 0 0 0 0 3 658334
-0.002080 0.000595 0.120432 0.080384 -0.594662 -0.431997 -0.062500 1 0 0 0 0 0 3 659323
-0.002080 0.000595 0.120432 0.080390 -0.594641 -0.431998 -0.062500 1 0 0 0 0 0 3 660333
-0.002080 0.000595 0.120432 0.080410 -0.594634 -0.431998 -0.062500 1 0 0 0 0 0 3 661324
-0.002068 0.000608 0.120443 -0.099334 -0.787673 -0.581127 -0.062500 1 0 0 0 0 0 3 662332
-0.002061 0.000615 0.120446 -0.040238 -0.722622 -0.508356 -0.062500 1 0 0 0 0 0 3 663322
-0.002058 0.000619 0.120448 0.004954 -0.674078 -0.470608 -0.062500 1 0 0 0 0 0 3 664338
-0.002056 0.000620 0.120448 0.029354 -0.648254 -0.456209 -0.062500 1 0 0 0 0 0 3 665343
-0.002061 0.000639 0.120438 0.115833 -0.888261 -0.301318 -0.062500 1 0 0 0 0 0 3 666333
-0.002063 0.000649 0.120434 0.098459 -0.797016 -0.372504 -0.062500 1 0 0 0 0 0 3 667340
-0.002064 0.000654 0.120433 0.083024 -0.730151 -0.409828 -0.062500 1 0 0 0 0 0 3 668340
-0.002065 0.000656 0.120432 0.074406 -0.694530 -0.424076 -0.062500 1 0 0 0 0 0 3 669345
-0.002065 0.000657 0.120432 0.069916 -0.676478 -0.429173 -0.062500 1 0 0 0 0 0 3 670332
-0.002065 0.000658 0.120432 0.067634 -0.667428 -0.430960 -0.062500 1 0 0 0 0 0 3 671344
-0.002065 0.000658 0.120432 0.066466 -0.662906 -0.431583 -0.062500 1 0 0 0 0 0 3 672318
-0.002065 0.000658 0.120432 0.065883 -0.660630 -0.431790 -0.062500 1 0 0 0 0 0 3 673323
-0.002084 0.000663 0.120442 0.330879 -0.722513 -0.570254 -0.062500 1 0 0 0 0 0 3 674336
-0.002094 0.000665 0.120445 0.240602 -0.700506 -0.502748 -0.062500 1 0 0 0 0 0 3 675337
-0.002098 0.000666 0.120446 0.173814 -0.684376 -0.467725 -0.062500 1 0 0 0 0 0 3 676339
-0.002101 0.000667 0.120447 0.138463 -0.675854 -0.454384 -0.062500 1 0 0 0 0 0 3 677309
-0.002089 0.000681 0.120458 -0.059127 -0.864740 -0.598621 -0.062500 1 0 0 0 0 0 3 678310
-0.002083 0.000688 0.120461 -0.008885 -0.797472 -0.524262 -0.062500 1 0 0 0 0 0 3 679337
-0.002080 0.000691 0.120463 0.031880 -0.747825 -0.485952 -0.062500 1 0 0 0 0 0 3 680308
-0.002079 0.000693 0.120463 0.054084 -0.721453 -0.471374 -0.062500 1 0 0 0 0 0 3 681340
-0.002078 0.000694 0.120463 0.065462 -0.708152 -0.466184 -0.062500 1 0 0 0 0 0 3 682337
-0.002077 0.000694 0.120463 0.071205 -0.701481 -0.464361 -0.062500 1 0 0 0 0 0 3 683341
-0.002077 0.000695 0.120463 0.074096 -0.698157 -0.463728 -0.062500 1 0 0 0 0 0 3 684308
-0.002077 0.000695 0.120463 0.075538 -0.696490 -0.463503 -0.062500 1 0 0 0 0 0 3 685331
-0.002077 0.000695 0.120463 0.076272 -0.695665 -0.463421 -0.062500 1 0 0 0 0 0 3 686309
-0.002077 0.000695 0.120463 0.076631 -0.695256 -0.463402 -0.062500 1 0 0 0 0 0 3 687337
-0.002077 0.000695 0.120463 0.076810 -0.695037 -0.463398 -0.062500 1 0 0 0 0 0 3 688337
-0.002077 0.000695 0.120463 0.076903 -0.694937 -0.463390 -0.062500 1 0 0 0 0 0 3 689337
-0.002077 0.000695 0.120463 0.076959 -0.694879 -0.463389 -0.062500 1 0 0 0 0 0 3 690341
-0.002077 0.000695 0.120463 0.076983 -0.694870 -0.463388 -0.062500 1 0 0 0 0 0 3 691308
-0.002077 0.000695 0.120463 0.076989 -0.694850 -0.463388 -0.062500 1 0 0 0 0 0 3 692337
-0.002064 0.000709 0.120474 -0.102913 -0.888117 -0.612266 -0.062500 1 0 0 0 0 0 3 693333
-0.002058 0.000716 0.120478 -0.043740 -0.822929 -0.539624 -0.062500 1 0 0 0 0 0 3 694339
-0.002054 0.000719 0.120479 0.001472 -0.774326 -0.501928 -0.062500 1 0 0 0 0 0 3 695335
-0.002053 0.000721 0.120479 0.025910 -0.748470 -0.487564 -0.062500 1 0 0 0 0 0 3 696326
-0.002052 0.000722 0.120480 0.038398 -0.735435 -0.482450 -0.062500 1 0 0 0 0 0 3 697336
-0.002051 0.000722 0.120480 0.044693 -0.728892 -0.480657 -0.062500 1 0 0 0 0 0 3 698342
-0.002051 0.000722 0.120480 0.047845 -0.725640 -0.480021 -0.062500 1 0 0 0 0 0 3 699329
-0.002051 0.000722 0.120480 0.049443 -0.724011 -0.479813 -0.062500 1 0 0 0 0 0 3 700339
-0.002051 0.000722 0.120480 0.050223 -0.723196 -0.479732 -0.062500 1 0 0 0 0 0 3 701336
-0.002051 0.000722 0.120480 0.050624 -0.722776 -0.479713 -0.062500 1 0 0 0 0 0 3 702341
-0.002051 0.000722 0.120480 0.050824 -0.722580 -0.479702 -0.062500 1 0 0 0 0 0 3 703337
-0.002051 0.000722 0.120480 0.050939 -0.722476 -0.479692 -0.062500 1 0 0 0 0 0 3 704338
-0.002038 0.000736 0.120490 -0.129012 -0.915809 -0.628440 -0.062500 1 0 0 0 0 0 3 705325
-0.002032 0.000743 0.120494 -0.069780 -0.850548 -0.555875 -0.062500 1 0 0 0 0 0 3 706334
-0.002028 0.000747 0.120495 -0.024532 -0.801908 -0.518210 -0.062500 1 0 0 0 0 0 3 707330
-0.002027 0.000748 0.120496 -0.000078 -0.776051 -0.503857 -0.062500 1 0 0 0 0 0 3 708340
-0.002026 0.000749 0.120496 0.012395 -0.762986 -0.498739 -0.062500 1 0 0 0 0 0 3 709336
-0.002025 0.000750 0.120496 0.018709 -0.756464 -0.496942 -0.062500 1 0 0 0 0 0 3 710338
-0.002025 0.000750 0.120496 0.021869 -0.753193 -0.496328 -0.062500 1 0 0 0 0 0 3 711335
-0.002025 0.000750 0.120496 0.023456 -0.751559 -0.496097 -0.062500 1 0 0 0 0 0 3 712338
-0.002025 0.000750 0.120496 0.024259 -0.750749 -0.496026 -0.062500 1 0 0 0 0 0 3 713333
-0.002025 0.000750 0.120496 0.024646 -0.750346 -0.496002 -0.062500 1 0 0 0 0 0 3 714342
-0.002025 0.000750 0.120496 0.024850 -0.750132 -0.495990 -0.062500 1 0 0 0 0 0 3 715341
-0.002025 0.000750 0.120496 0.024957 -0.750035 -0.495988 -0.062500 1 0 0 0 0 0 3 716337
-0.002025 0.000750 0.120496 0.024993 -0.749984 -0.495987 -0.062500 1 0 0 0 0 0 3 717317
-0.002012 0.000764 0.120507 -0.155070 -0.943443 -0.644608 -0.062500 1 0 0 0 0 0 3 718329
-0.002006 0.000771 0.120510 -0.095817 -0.878147 -0.572107 -0.062500 1 0 0 0 0 0 3 719321
-0.002021 0.000779 0.120521 0.214853 -0.892614 -0.672947 -0.062500 1 0 0 0 0 0 3 720333
-0.002029 0.000783 0.120525 0.149182 -0.845212 -0.591061 -0.062500 1 0 0 0 0 0 3 721330
-0.002033 0.000784 0.120527 0.094924 -0.816280 -0.550886 -0.062500 1 0 0 0 0 0 3 722322
-0.002035 0.000785 0.120527 0.065894 -0.801362 -0.535727 -0.062500 1 0 0 0 0 0 3 723330
-0.002036 0.000786 0.120527 0.051271 -0.793881 -0.530333 -0.062500 1 0 0 0 0 0 3 724332
-0.002036 0.000786 0.120527 0.043981 -0.790153 -0.528453 -0.062500 1 0 0 0 0 0 3 725321
-0.002037 0.000786 0.120527 0.040368 -0.788298 -0.527790 -0.062500 1 0 0 0 0 0 3 726331
-0.002037 0.000786 0.120527 0.038544 -0.787372 -0.527554 -0.062500 1 0 0 0 0 0 3 727320
-0.002037 0.000786 0.120527 0.037641 -0.786907 -0.527493 -0.062500 1 0 0 0 0 0 3 728331
-0.002037 0.000786 0.120527 0.037195 -0.786669 -0.527455 -0.062500 1 0 0 0 0 0 3 729325
-0.002037 0.000786 0.120527 0.036965 -0.786565 -0.527438 -0.062500 1 0 0 0 0 0 3 730325
-0.002024 0.000800 0.120538 -0.143310 -0.980087 -0.675985 -0.062500 1 0 0 0 0 0 3 731329
-0.002017 0.000807 0.120542 -0.084095 -0.914730 -0.603523 -0.062500 1 0 0 0 0 0 3 732321
-0.002014 0.000811 0.120543 -0.038833 -0.866030 -0.565920 -0.062500 1 0 0 0 0 0 3 733337
-0.002012 0.000812 0.120543 -0.014391 -0.840150 -0.551571 -0.062500 1 0 0 0 0 0 3 734320
-0.002012 0.000813 0.120544 -0.001910 -0.827074 -0.546466 -0.062500 1 0 0 0 0 0 3 735338
-0.002011 0.000814 0.120544 0.004397 -0.820545 -0.544670 -0.062500 1 0 0 0 0 0 3 736343
-0.002011 0.000814 0.120544 0.007562 -0.817282 -0.544051 -0.062500 1 0 0 0 0 0 3 737337
-0.002011 0.000814 0.120544 0.009143 -0.815657 -0.543828 -0.062500 1 0 0 0 0 0 3 738357
-0.002011 0.000814 0.120544 0.009942 -0.814836 -0.543746 -0.062500 1 0 0 0 0 0 3 739326
-0.002011 0.000814 0.120544 0.010341 -0.814435 -0.543727 -0.062500 1 0 0 0 0 0 3 740327
-0.002011 0.000814 0.120544 0.010547 -0.814221 -0.543716 -0.062500 1 0 0 0 0 0 3 741326
-0.002011 0.000814 0.120544 0.010642 -0.814121 -0.543707 -0.062500 1 0 0 0 0 0 3 742326
-0.002011 0.000814 0.120544 0.010689 -0.814072 -0.543713 -0.062500 1 0 0 0 0 0 3 743326
-0.002011 0.000814 0.120544 0.010716 -0.814043 -0.543713 -0.062500 1 0 0 0 0 0 3 744324
-0.002011 0.000814 0.120544 0.010726 -0.814032 -0.543706 -0.062500 1 0 0 0 0 0 3 745333
-0.002011 0.000814 0.120544 0.010735 -0.814023 -0.543718 -0.062500 1 0 0 0 0 0 3 746329
-0.002011 0.000814 0.120544 0.010739 -0.814034 -0.543713 -0.062500 1 0 0 0 0 0 3 747329
-0.002011 0.000814 0.120544 0.010736 -0.814024 -0.543720 -0.062500 1 0 0 0 0 0 3 748324
-0.002011 0.000814 0.120544 0.010735 -0.814023 -0.543700 -0.062500 1 0 0 0 0 0 3 749325
-0.002011 0.000814 0.120544 0.010744 -0.814014 -0.543711 -0.062500 1 0 0 0 0 0 3 750326
-0.002011 0.000814 0.120544 0.010736 -0.814022 -0.543719 -0.062500 1 0 0 0 0 0 3 751324
-0.002011 0.000814 0.120544 0.010747 -0.814026 -0.543707 -0.062500 1 0 0 0 0 0 3 752324
-0.002011 0.000814 0.120544 0.010737 -0.814024 -0.543719 -0.062500 1 0 0 0 0 0 3 753325
-0.002011 0.000814 0.120544 0.010744 -0.814014 -0.543714 -0.062500 1 0 0 0 0 0 3 754326
-0.002011 0.000814 0.120544 0.010736 -0.814022 -0.543700 -0.062500 1 0 0 0 0 0 3 755325
-0.002011 0.000814 0.120544 0.010736 -0.814023 -0.543718 -0.062500 1 0 0 0 0 0 3 756324
-0.001998 0.000828 0.120554 -0.169520 -1.007722 -0.692124 -0.062500 1 0 0 0 0 0 3 757326
-0.001991 0.000835 0.120558 -0.110199 -0.942331 -0.619742 -0.062500 1 0 0 0 0 0 3 758328
-0.001988 0.000838 0.120559 -0.064892 -0.893617 -0.582157 -0.062500 1 0 0 0 0 0 3 759324
-0.001986 0.000840 0.120560 -0.040425 -0.867729 -0.567830 -0.062500 1 0 0 0 0 0 3 760328
-0.001986 0.000841 0.120560 -0.027931 -0.854670 -0.562721 -0.062500 1 0 0 0 0 0 3 761325
-0.001985 0.000841 0.120560 -0.021625 -0.848129 -0.560935 -0.062500 1 0 0 0 0 0 3 762326
-0.001985 0.000841 0.120560 -0.018455 -0.844876 -0.560313 -0.062500 1 0 0 0 0 0 3 763308
-0.001985 0.000842 0.120560 -0.016866 -0.843242 -0.560084 -0.062500 1 0 0 0 0 0 3 764325
-0.001985 0.000842 0.120560 -0.016074 -0.842429 -0.560008 -0.062500 1 0 0 0 0 0 3 765324
-0.001985 0.000842 0.120560 -0.015667 -0.842020 -0.559983 -0.062500 1 0 0 0 0 0 3 766326
-0.001985 0.000842 0.120560 -0.015469 -0.841814 -0.559979 -0.062500 1 0 0 0 0 0 3 767323
-0.001985 0.000842 0.120560 -0.015375 -0.841715 -0.559971 -0.062500 1 0 0 0 0 0 3 768324
-0.001985 0.000842 0.120560 -0.015319 -0.841657 -0.559969 -0.062500 1 0 0 0 0 0 3 769323
-0.001985 0.000842 0.120560 -0.015299 -0.841636 -0.559976 -0.062500 1 0 0 0 0 0 3 770327
-0.001985 0.000842 0.120560 -0.015290 -0.841627 -0.559970 -0.062500 1 0 0 0 0 0 3 771318
-0.001985 0.000842 0.120560 -0.015273 -0.841608 -0.559975 -0.062500 1 0 0 0 0 0 3 772327
-0.001985 0.000842 0.120560 -0.015268 -0.841618 -0.559969 -0.062500 1 0 0 0 0 0 3 773325
-0.001985 0.000842 0.120560 -0.015271 -0.841608 -0.559975 -0.062500 1 0 0 0 0 0 3 774416
-0.001985 0.000842 0.120560 -0.015271 -0.841607 -0.559976 -0.062500 1 0 0 0 0 0 3 775432
-0.001985 0.000842 0.120560 -0.015280 -0.841615 -0.559963 -0.062500 1 0 0 0 0 0 3 776412
-0.001985 0.000842 0.120560 -0.015272 -0.841608 -0.559975 -0.062500 1 0 0 0 0 0 3 777420
-0.001985 0.000842 0.120560 -0.015271 -0.841607 -0.559976 -0.062500 1 0 0 0 0 0 3 778392
-0.001985 0.000842 0.120560 -0.015268 -0.841618 -0.559969 -0.062500 1 0 0 0 0 0 3 779383
-0.001985 0.000842 0.120560 -0.015271 -0.841608 -0.559976 -0.062500 1 0 0 0 0 0 3 780380
-0.001985 0.000842 0.120560 -0.015280 -0.841616 -0.559963 -0.062500 1 0 0 0 0 0 3 781377
-0.001985 0.000842 0.120560 -0.015272 -0.841608 -0.559975 -0.062500 1 0 0 0 0 0 3 782380
-0.001985 0.000842 0.120560 -0.015272 -0.841607 -0.559976 -0.062500 1 0 0 0 0 0 3 783406
-0.001985 0.000842 0.120560 -0.015268 -0.841618 -0.559969 -0.062500 1 0 0 0 0 0 3 784399
-0.001985 0.000842 0.120560 -0.015271 -0.841608 -0.559976 -0.062500 1 0 0 0 0 0 3 785417
-0.001985 0.000842 0.120560 -0.015271 -0.841607 -0.559977 -0.062500 1 0 0 0 0 0 3 786415
-0.001985 0.000842 0.120560 -0.015280 -0.841615 -0.559963 -0.062500 1 0 0 0 0 0 3 787407
-0.001985 0.000842 0.120560 -0.015272 -0.841608 -0.559975 -0.062500 1 0 0 0 0 0 3 788411
-0.001985 0.000842 0.120560 -0.015268 -0.841618 -0.559969 -0.062500 1 0 0 0 0 0 3 789406
-0.001985 0.000842 0.120560 -0.015271 -0.841608 -0.559976 -0.062500 1 0 0 0 0 0 3 790687
-0.001985 0.000842 0.120560 -0.015271 -0.841607 -0.559976 -0.062500 1 0 0 0 0 0 3 791405
-0.001985 0.000842 0.120560 -0.015280 -0.841616 -0.559963 -0.062500 1 0 0 0 0 0 3 792402
-0.001985 0.000842 0.120560 -0.015273 -0.841608 -0.559975 -0.062500 1 0 0 0 0 0 3 793384
-0.001985 0.000842 0.120560 -0.015272 -0.841607 -0.559976 -0.062500 1 0 0 0 0 0 3 794385
-0.001985 0.000842 0.120560 -0.015268 -0.841618 -0.559970 -0.062500 1 0 0 0 0 0 3 795402
-0.001985 0.000842 0.120560 -0.015271 -0.841608 -0.559976 -0.062500 1 0 0 0 0 0 3 796383
-0.001985 0.000842 0.120560 -0.015268 -0.841619 -0.559970 -0.062500 1 0 0 0 0 0 3 797399
-0.001985 0.000842 0.120560 -0.015283 -0.841606 -0.559969 -0.062500 1 0 0 0 0 0 3 798318
-0.001985 0.000842 0.120560 -0.015273 -0.841607 -0.559976 -0.062500 1 0 0 0 0 0 3 799327
-0.001985 0.000842 0.120560 -0.015268 -0.841618 -0.559970 -0.062500 1 0 0 0 0 0 3 800318
-0.001985 0.000842 0.120560 -0.015271 -0.841608 -0.559976 -0.062500 1 0 0 0 0 0 3 801318
-0.001985 0.000842 0.120560 -0.015271 -0.841607 -0.559977 -0.062500 1 0 0 0 0 0 3 802331
-0.001985 0.000842 0.120560 -0.015280 -0.841616 -0.559963 -0.062500 1 0 0 0 0 0 3 803318
-0.001985 0.000842 0.120560 -0.015273 -0.841608 -0.559975 -0.062500 1 0 0 0 0 0 3 804328
-0.001985 0.000842 0.120560 -0.015272 -0.841607 -0.559976 -0.062500 1 0 0 0 0 0 3 805317
-0.001985 0.000842 0.120560 -0.015268 -0.841618 -0.559970 -0.062500 1 0 0 0 0 0 3 806335
-0.001985 0.000842 0.120560 -0.015271 -0.841608 -0.559976 -0.062500 1 0 0 0 0 0 3 807332
-0.001985 0.000842 0.120560 -0.015280 -0.841616 -0.559963 -0.062500 1 0 0 0 0 0 3 808325
-0.001985 0.000842 0.120560 -0.015273 -0.841608 -0.559975 -0.062500 1 0 0 0 0 0 3 809329
-0.001985 0.000842 0.120560 -0.015272 -0.841607 -0.559976 -0.062500 1 0 0 0 0 0 3 810322
-0.001985 0.000842 0.120560 -0.015268 -0.841619 -0.559970 -0.062500 1 0 0 0 0 0 3 811313
-0.001985 0.000842 0.120560 -0.015271 -0.841608 -0.559976 -0.062500 1 0 0 0 0 0 3 812327
-0.001985 0.000842 0.120560 -0.015268 -0.841619 -0.559970 -0.062500 1 0 0 0 0 0 3 813339
-0.001985 0.000842 0.120560 -0.015283 -0.841606 -0.559970 -0.062500 1 0 0 0 0 0 3 814319
-0.001985 0.000842 0.120560 -0.015273 -0.841607 -0.559976 -0.062500 1 0 0 0 0 0 3 815330
-0.001985 0.000842 0.120560 -0.015269 -0.841619 -0.559970 -0.062500 1 0 0 0 0 0 3 816306
-0.001985 0.000842 0.120560 -0.015271 -0.841609 -0.559976 -0.062500 1 0 0 0 0 0 3 817321
-0.001985 0.000842 0.120560 -0.015272 -0.841607 -0.559977 -0.062500 1 0 0 0 0 0 3 818323
-0.001985 0.000842 0.120560 -0.015281 -0.841616 -0.559964 -0.062500 1 0 0 0 0 0 3 819324
-0.001985 0.000842 0.120560 -0.015273 -0.841608 -0.559975 -0.062500 1 0 0 0 0 0 3 820322
-0.001985 0.000842 0.120560 -0.015272 -0.841607 -0.559977 -0.062500 1 0 0 0 0 0 3 821324
-0.001985 0.000842 0.120560 -0.015269 -0.841619 -0.559970 -0.062500 1 0 0 0 0 0 3 822324
-0.001985 0.000842 0.120560 -0.015271 -0.841609 -0.559976 -0.062500 1 0 0 0 0 0 3 823324
-0.001985 0.000842 0.120560 -0.015268 -0.841619 -0.559970 -0.062500 1 0 0 0 0 0 3 824323
-0.001985 0.000842 0.120560 -0.015284 -0.841606 -0.559970 -0.062500 1 0 0 0 0 0 3 825324
-0.001985 0.000842 0.120560 -0.015273 -0.841607 -0.559976 -0.062500 1 0 0 0 0 0 3 826322
-0.001985 0.000842 0.120560 -0.015269 -0.841619 -0.559970 -0.062500 1 0 0 0 0 0 3 827324
-0.001985 0.000842 0.120560 -0.015272 -0.841609 -0.559976 -0.062500 1 0 0 0 0 0 3 828321
-0.001985 0.000842 0.120560 -0.015268 -0.841619 -0.559970 -0.062500 1 0 0 0 0 0 3 829323
-0.002004 0.000846 0.120570 0.250186 -0.904814 -0.698452 -0.062500 1 0 0 0 0 0 3 830325
-0.002013 0.000848 0.120573 0.160061 -0.883222 -0.630911 -0.062500 1 0 0 0 0 0 3 831322
-0.002018 0.000849 0.120575 0.093284 -0.867312 -0.595834 -0.062500 1 0 0 0 0 0 3 832323
-0.002020 0.000850 0.120575 0.057944 -0.858945 -0.582473 -0.062500 1 0 0 0 0 0 3 833321
-0.002021 0.000850 0.120575 0.040154 -0.854739 -0.577713 -0.062500 1 0 0 0 0 0 3 834324
-0.002022 0.000850 0.120575 0.031273 -0.852646 -0.576045 -0.062500 1 0 0 0 0 0 3 835321
-0.002022 0.000850 0.120575 0.026838 -0.851587 -0.575451 -0.062500 1 0 0 0 0 0 3 836322
-0.002022 0.000851 0.120575 0.024628 -0.851073 -0.575253 -0.062500 1 0 0 0 0 0 3 837324
-0.002022 0.000851 0.120575 0.023529 -0.850814 -0.575178 -0.062500 1 0 0 0 0 0 3 838305
-0.002022 0.000851 0.120575 0.022972 -0.850693 -0.575159 -0.062500 1 0 0 0 0 0 3 839320
-0.002022 0.000851 0.120575 0.022702 -0.850631 -0.575151 -0.062500 1 0 0 0 0 0 3 840325
-0.002022 0.000851 0.120575 0.022556 -0.850597 -0.575141 -0.062500 1 0 0 0 0 0 3 841320
-0.002022 0.000851 0.120575 0.022497 -0.850573 -0.575141 -0.062500 1 0 0 0 0 0 3 842321
-0.002022 0.000851 0.120575 0.022458 -0.850562 -0.575142 -0.062500 1 0 0 0 0 0 3 843322
-0.002022 0.000851 0.120575 0.022448 -0.850571 -0.575149 -0.062500 1 0 0 0 0 0 3 844322
-0.002010 0.000864 0.120586 -0.157898 -1.044361 -0.723499 -0.062500 1 0 0 0 0 0 3 845321
-0.002003 0.000871 0.120589 -0.098563 -0.978922 -0.651145 -0.062500 1 0 0 0 0 0 3 846414
-0.002000 0.000875 0.120591 -0.053240 -0.930181 -0.613577 -0.062500 1 0 0 0 0 0 3 847410
-0.001998 0.000876 0.120591 -0.028764 -0.904279 -0.599261 -0.062500 1 0 0 0 0 0 3 848403
-0.001997 0.000877 0.120591 -0.016253 -0.891218 -0.594143 -0.062500 1 0 0 0 0 0 3 852462
-0.002016 0.000882 0.120601 0.255650 -0.947935 -0.730762 -0.062500 1 0 0 0 0 0 3 853400
-0.002025 0.000885 0.120605 0.168613 -0.923043 -0.662637 -0.062500 1 0 0 0 0 0 3 854436
-0.002030 0.000886 0.120606 0.103399 -0.905507 -0.627378 -0.062500 1 0 0 0 0 0 3 855422
-0.002032 0.000887 0.120606 0.068841 -0.896303 -0.613937 -0.062500 1 0 0 0 0 0 3 856411
-0.002033 0.000887 0.120606 0.051453 -0.891695 -0.609149 -0.062500 1 0 0 0 0 0 3 857397
-0.002034 0.000887 0.120607 0.042766 -0.889397 -0.607459 -0.062500 1 0 0 0 0 0 3 858399
-0.002034 0.000887 0.120607 0.038441 -0.888253 -0.606876 -0.062500 1 0 0 0 0 0 3 859380
-0.002034 0.000887 0.120607 0.036275 -0.887681 -0.606671 -0.062500 1 0 0 0 0 0 3 860379
-0.002034 0.000887 0.120607 0.035194 -0.887401 -0.606603 -0.062500 1 0 0 0 0 0 3 861376
-0.002034 0.000887 0.120607 0.034651 -0.887250 -0.606578 -0.062500 1 0 0 0 0 0 3 862376
-0.002034 0.000887 0.120607 0.034390 -0.887176 -0.606563 -0.062500 1 0 0 0 0 0 3 863402
-0.002034 0.000887 0.120607 0.034246 -0.887141 -0.606572 -0.062500 1 0 0 0 0 0 3 864405
-0.002034 0.000887 0.120607 0.034177 -0.887124 -0.606562 -0.062500 1 0 0 0 0 0 3 865408
-0.002034 0.000887 0.120607 0.034150 -0.887118 -0.606568 -0.062500 1 0 0 0 0 0 3 866404
-0.002034 0.000887 0.120607 0.034136 -0.887115 -0.606562 -0.062500 1 0 0 0 0 0 3 867408
-0.002034 0.000887 0.120607 0.034124 -0.887112 -0.606555 -0.062500 1 0 0 0 0 0 3 868404
-0.002034 0.000887 0.120607 0.034111 -0.887109 -0.606568 -0.062500 1 0 0 0 0 0 3 869381
-0.002034 0.000887 0.120607 0.034122 -0.887112 -0.606556 -0.062500 1 0 0 0 0 0 3 870325
-0.002034 0.000887 0.120607 0.034111 -0.887109 -0.606568 -0.062500 1 0 0 0 0 0 3 871316
-0.002034 0.000887 0.120607 0.034118 -0.887100 -0.606563 -0.062500 1 0 0 0 0 0 3 872325
-0.002034 0.000887 0.120607 0.034114 -0.887119 -0.606562 -0.062500 1 0 0 0 0 0 3 873315
-0.002034 0.000887 0.120607 0.034119 -0.887101 -0.606562 -0.062500 1 0 0 0 0 0 3 874323
-0.002034 0.000887 0.120607 0.034114 -0.887120 -0.606562 -0.062500 1 0 0 0 0 0 3 875325
-0.002053 0.000892 0.120616 0.299837 -0.950402 -0.744835 -0.062500 1 0 0 0 0 0 3 876316
-0.002063 0.000894 0.120620 0.209586 -0.928753 -0.677406 -0.062500 1 0 0 0 0 0 3 877325
-0.002067 0.000895 0.120621 0.142756 -0.912835 -0.642388 -0.062500 1 0 0 0 0 0 3 878316
-0.002070 0.000896 0.120621 0.107370 -0.904446 -0.629039 -0.062500 1 0 0 0 0 0 3 879325
-0.002071 0.000896 0.120622 0.089575 -0.900237 -0.624279 -0.062500 1 0 0 0 0 0 3 880324
-0.002071 0.000896 0.120622 0.080699 -0.898146 -0.622604 -0.062500 1 0 0 0 0 0 3 881322
-0.002072 0.000896 0.120622 0.076267 -0.897098 -0.622025 -0.062500 1 0 0 0 0 0 3 882331
-0.002072 0.000896 0.120622 0.074044 -0.896583 -0.621823 -0.062500 1 0 0 0 0 0 3 883335
-0.002072 0.000896 0.120622 0.072954 -0.896327 -0.621755 -0.062500 1 0 0 0 0 0 3 884325
-0.002072 0.000896 0.120622 0.072394 -0.896194 -0.621725 -0.062500 1 0 0 0 0 0 3 885328
-0.002072 0.000896 0.120622 0.072125 -0.896131 -0.621716 -0.062500 1 0 0 0 0 0 3 886321
-0.002072 0.000896 0.120622 0.071988 -0.896088 -0.621718 -0.062500 1 0 0 0 0 0 3 887325
-0.002072 0.000896 0.120622 0.071913 -0.896079 -0.621714 -0.062500 1 0 0 0 0 0 3 888319
-0.002072 0.000896 0.120622 0.071872 -0.896071 -0.621715 -0.062500 1 0 0 0 0 0 3 889328
-0.002072 0.000896 0.120622 0.071857 -0.896067 -0.621708 -0.062500 1 0 0 0 0 0 3 890325
-0.002072 0.000896 0.120622 0.071857 -0.896067 -0.621707 -0.062500 1 0 0 0 0 0 3 891322
-0.002072 0.000896 0.120622 0.071845 -0.896065 -0.621721 -0.062500 1 0 0 0 0 0 3 892322
-0.002072 0.000896 0.120622 0.071856 -0.896067 -0.621709 -0.062500 1 0 0 0 0 0 3 893320
-0.002072 0.000896 0.120622 0.071834 -0.896062 -0.621715 -0.062500 1 0 0 0 0 0 3 894322
-0.002072 0.000896 0.120622 0.071852 -0.896055 -0.621715 -0.062500 1 0 0 0 0 0 3 895317
-0.002072 0.000896 0.120622 0.071836 -0.896072 -0.621709 -0.062500 1 0 0 0 0 0 3 896306
-0.002072 0.000896 0.120622 0.071843 -0.896065 -0.621721 -0.062500 1 0 0 0 0 0 3 897325
-0.002072 0.000896 0.120622 0.071840 -0.896053 -0.621710 -0.062500 1 0 0 0 0 0 3 898324
-0.002072 0.000896 0.120622 0.071847 -0.896075 -0.621715 -0.062500 1 0 0 0 0 0 3 899303
-0.002072 0.000896 0.120622 0.071841 -0.896054 -0.621709 -0.062500 1 0 0 0 0 0 3 900319
-0.002072 0.000896 0.120622 0.071844 -0.896063 -0.621721 -0.062500 1 0 0 0 0 0 3 901321
-0.002091 0.000901 0.120632 0.337706 -0.959386 -0.759829 -0.062500 1 0 0 0 0 0 3 902322
-0.002100 0.000903 0.120635 0.247393 -0.937736 -0.692492 -0.062500 1 0 0 0 0 0 3 903319
-0.002105 0.000904 0.120636 0.180516 -0.921808 -0.657510 -0.062500 1 0 0 0 0 0 3 904320
-0.002107 0.000904 0.120637 0.145141 -0.913401 -0.644173 -0.062500 1 0 0 0 0 0 3 905318
-0.002108 0.000905 0.120637 0.127324 -0.909207 -0.639416 -0.062500 1 0 0 0 0 0 3 906321
-0.002109 0.000905 0.120637 0.118436 -0.907093 -0.637739 -0.062500 1 0 0 0 0 0 3 907364
-0.002109 0.000905 0.120637 0.113996 -0.906062 -0.637162 -0.062500 1 0 0 0 0 0 3 908320
-0.002109 0.000905 0.120637 0.111800 -0.905534 -0.636954 -0.062500 1 0 0 0 0 0 3 909321
-0.002110 0.000905 0.120637 0.110693 -0.905282 -0.636886 -0.062500 1 0 0 0 0 0 3 910304
-0.002110 0.000905 0.120637 0.110143 -0.905153 -0.636862 -0.062500 1 0 0 0 0 0 3 911319
-0.002110 0.000905 0.120637 0.109862 -0.905087 -0.636848 -0.062500 1 0 0 0 0 0 3 912318
-0.002110 0.000905 0.120637 0.109715 -0.905053 -0.636857 -0.062500 1 0 0 0 0 0 3 913320
-0.002110 0.000905 0.120637 0.109659 -0.905039 -0.636853 -0.062500 1 0 0 0 0 0 3 914320
-0.002110 0.000905 0.120637 0.109621 -0.905030 -0.636854 -0.062500 1 0 0 0 0 0 3 915320
-0.002110 0.000905 0.120637 0.109606 -0.905027 -0.636848 -0.062500 1 0 0 0 0 0 3 916319
-0.002110 0.000905 0.120637 0.109606 -0.905027 -0.636847 -0.062500 1 0 0 0 0 0 3 917319
-0.002110 0.000905 0.120637 0.109583 -0.905022 -0.636854 -0.062500 1 0 0 0 0 0 3 918321
-0.002110 0.000905 0.120637 0.109589 -0.905012 -0.636848 -0.062500 1 0 0 0 0 0 3 919319
-0.002110 0.000905 0.120637 0.109584 -0.905031 -0.636847 -0.062500 1 0 0 0 0 0 3 920315
-0.002110 0.000905 0.120637 0.109589 -0.905013 -0.636847 -0.062500 1 0 0 0 0 0 3 921311
-0.002110 0.000905 0.120637 0.109581 -0.905020 -0.636854 -0.062500 1 0 0 0 0 0 3 922401
-0.002110 0.000905 0.120637 0.109591 -0.905023 -0.636841 -0.062500 1 0 0 0 0 0 3 923384
-0.002110 0.000905 0.120637 0.109593 -0.905024 -0.636860 -0.062500 1 0 0 0 0 0 3 924380
-0.002110 0.000905 0.120637 0.109585 -0.905033 -0.636849 -0.062500 1 0 0 0 0 0 3 925404
-0.002110 0.000905 0.120637 0.109589 -0.905013 -0.636848 -0.062500 1 0 0 0 0 0 3 926400
-0.002110 0.000905 0.120637 0.109581 -0.905020 -0.636854 -0.062500 1 0 0 0 0 0 3 927416
-0.002110 0.000905 0.120637 0.109592 -0.905023 -0.636841 -0.062500 1 0 0 0 0 0 3 928441
-0.002110 0.000905 0.120637 0.109581 -0.905021 -0.636853 -0.062500 1 0 0 0 0 0 3 929406
-0.002110 0.000905 0.120637 0.109588 -0.905012 -0.636848 -0.062500 1 0 0 0 0 0 3 930413
-0.002110 0.000905 0.120637 0.109584 -0.905031 -0.636847 -0.062500 1 0 0 0 0 0 3 931384
-0.002110 0.000905 0.120637 0.109601 -0.905016 -0.636853 -0.062500 1 0 0 0 0 0 3 932375
-0.002110 0.000905 0.120637 0.109582 -0.905020 -0.636855 -0.062500 1 0 0 0 0 0 3 933378
-0.002110 0.000905 0.120637 0.109592 -0.905023 -0.636841 -0.062500 1 0 0 0 0 0 3 934375
-0.002110 0.000905 0.120637 0.109581 -0.905021 -0.636853 -0.062500 1 0 0 0 0 0 3 935366
-0.002110 0.000905 0.120637 0.109583 -0.905032 -0.636848 -0.062500 1 0 0 0 0 0 3 936381
-0.002110 0.000905 0.120637 0.109588 -0.905013 -0.636847 -0.062500 1 0 0 0 0 0 3 937398
-0.002110 0.000905 0.120637 0.109581 -0.905020 -0.636854 -0.062500 1 0 0 0 0 0 3 938390
-0.002110 0.000905 0.120637 0.109591 -0.905023 -0.636841 -0.062500 1 0 0 0 0 0 3 939403
-0.002110 0.000905 0.120637 0.109593 -0.905024 -0.636860 -0.062500 1 0 0 0 0 0 3 940384
-0.002110 0.000905 0.120637 0.109593 -0.905024 -0.636842 -0.062500 1 0 0 0 0 0 3 941418
-0.002110 0.000905 0.120637 0.109582 -0.905021 -0.636853 -0.062500 1 0 0 0 0 0 3 942406
-0.002110 0.000905 0.120637 0.109589 -0.905012 -0.636848 -0.062500 1 0 0 0 0 0 3 943380
-0.002110 0.000905 0.120637 0.109584 -0.905031 -0.636847 -0.062500 1 0 0 0 0 0 3 944396
-0.002110 0.000905 0.120637 0.109580 -0.905022 -0.636854 -0.062500 1 0 0 0 0 0 3 945378
-0.002110 0.000905 0.120637 0.109588 -0.905012 -0.636848 -0.062500 1 0 0 0 0 0 3 946396
-0.002110 0.000905 0.120637 0.109584 -0.905031 -0.636847 -0.062500 1 0 0 0 0 0 3 947377
-0.002110 0.000905 0.120637 0.109601 -0.905016 -0.636854 -0.062500 1 0 0 0 0 0 3 948395
-0.002110 0.000905 0.120637 0.109582 -0.905020 -0.636855 -0.062500 1 0 0 0 0 0 3 949379
-0.002110 0.000905 0.120637 0.109592 -0.905023 -0.636841 -0.062500 1 0 0 0 0 0 3 950393
-0.002110 0.000905 0.120637 0.109581 -0.905021 -0.636853 -0.062500 1 0 0 0 0 0 3 951378
-0.002110 0.000905 0.120637 0.109592 -0.905023 -0.636841 -0.062500 1 0 0 0 0 0 3 952377
-0.002110 0.000905 0.120637 0.109581 -0.905021 -0.636853 -0.062500 1 0 0 0 0 0 3 953393
-0.002110 0.000905 0.120637 0.109580 -0.905021 -0.636855 -0.062500 1 0 0 0 0 0 3 954314
-0.002110 0.000905 0.120637 0.109591 -0.905023 -0.636841 -0.062500 1 0 0 0 0 0 3 955317
-0.002110 0.000905 0.120637 0.109593 -0.905024 -0.636860 -0.062500 1 0 0 0 0 0 3 956322
-0.002110 0.000905 0.120637 0.109590 -0.905012 -0.636849 -0.062500 1 0 0 0 0 0 3 957314
-0.002110 0.000905 0.120637 0.109584 -0.905031 -0.636848 -0.062500 1 0 0 0 0 0 3 958314
-0.002110 0.000905 0.120637 0.109589 -0.905013 -0.636847 -0.062500 1 0 0 0 0 0 3 959314
-0.002110 0.000905 0.120637 0.109584 -0.905031 -0.636847 -0.062500 1 0 0 0 0 0 3 960323
-0.002110 0.000905 0.120637 0.109589 -0.905013 -0.636847 -0.062500 1 0 0 0 0 0 3 961321
-0.002110 0.000905 0.120637 0.109581 -0.905020 -0.636854 -0.062500 1 0 0 0 0 0 3 962327
-0.002110 0.000905 0.120637 0.109591 -0.905023 -0.636841 -0.062500 1 0 0 0 0 0 3 963328
-0.002110 0.000905 0.120637 0.109593 -0.905024 -0.636859 -0.062500 1 0 0 0 0 0 3 964335
-0.002110 0.000905 0.120637 0.109581 -0.905021 -0.636856 -0.062500 1 0 0 0 0 0 3 965307
-0.002110 0.000905 0.120637 0.109592 -0.905023 -0.636842 -0.062500 1 0 0 0 0 0 3 966312
-0.002097 0.000919 0.120647 -0.070738 -1.098944 -0.785252 -0.062500 1 0 0 0 0 0 3 967328
-0.002090 0.000926 0.120651 -0.011439 -1.033428 -0.712900 -0.062500 1 0 0 0 0 0 3 968299
-0.002087 0.000929 0.120652 0.033882 -0.984665 -0.675315 -0.062500 1 0 0 0 0 0 3 969315
-0.002085 0.000931 0.120653 0.058365 -0.958763 -0.660984 -0.062500 1 0 0 0 0 0 3 970334
-0.002103 0.000936 0.120663 0.336864 -1.009060 -0.793913 -0.062500 1 0 0 0 0 0 3 971335
-0.002112 0.000939 0.120666 0.252817 -0.980837 -0.724823 -0.062500 1 0 0 0 0 0 3 972329
-0.002117 0.000940 0.120668 0.189077 -0.961628 -0.689227 -0.062500 1 0 0 0 0 0 3 973299
-0.002119 0.000941 0.120668 0.155276 -0.951611 -0.675683 -0.062500 1 0 0 0 0 0 3 974318
-0.002120 0.000941 0.120668 0.138261 -0.946587 -0.670843 -0.062500 1 0 0 0 0 0 3 975329
-0.002121 0.000941 0.120668 0.129761 -0.944080 -0.669157 -0.062500 1 0 0 0 0 0 3 976327
-0.002121 0.000942 0.120668 0.125536 -0.942838 -0.668557 -0.062500 1 0 0 0 0 0 3 977329
-0.002121 0.000942 0.120668 0.123424 -0.942208 -0.668354 -0.062500 1 0 0 0 0 0 3 978332
-0.002121 0.000942 0.120668 0.122375 -0.941909 -0.668279 -0.062500 1 0 0 0 0 0 3 979333
-0.002121 0.000942 0.120668 0.121837 -0.941737 -0.668255 -0.062500 1 0 0 0 0 0 3 980302
-0.002121 0.000942 0.120668 0.121581 -0.941673 -0.668253 -0.062500 1 0 0 0 0 0 3 981298
-0.002121 0.000942 0.120668 0.121435 -0.941640 -0.668244 -0.062500 1 0 0 0 0 0 3 982330
-0.002121 0.000942 0.120668 0.121375 -0.941615 -0.668245 -0.062500 1 0 0 0 0 0 3 983299
-0.002108 0.000955 0.120679 -0.059027 -1.135630 -0.816575 -0.062500 1 0 0 0 0 0 3 984328
-0.002102 0.000962 0.120683 0.000235 -1.070064 -0.744268 -0.062500 1 0 0 0 0 0 3 985329
-0.002099 0.000966 0.120684 0.045575 -1.021265 -0.706697 -0.062500 1 0 0 0 0 0 3 986329
-0.002097 0.000968 0.120684 0.070068 -0.995350 -0.692375 -0.062500 1 0 0 0 0 0 3 987299
-0.002096 0.000968 0.120684 0.082596 -0.982270 -0.687250 -0.062500 1 0 0 0 0 0 3 988298
-0.002096 0.000969 0.120684 0.088909 -0.975742 -0.685464 -0.062500 1 0 0 0 0 0 3 989326
-0.002095 0.000969 0.120684 0.092091 -0.972479 -0.684836 -0.062500 1 0 0 0 0 0 3 990299
-0.002095 0.000969 0.120684 0.093676 -0.970852 -0.684613 -0.062500 1 0 0 0 0 0 3 991331
-0.002095 0.000969 0.120684 0.094465 -0.970027 -0.684546 -0.062500 1 0 0 0 0 0 3 992321
-0.002095 0.000969 0.120685 0.094875 -0.969628 -0.684515 -0.062500 1 0 0 0 0 0 3 993329
-0.002095 0.000969 0.120685 0.095074 -0.969423 -0.684511 -0.062500 1 0 0 0 0 0 3 994299
-0.002095 0.000969 0.120685 0.095177 -0.969315 -0.684496 -0.062500 1 0 0 0 0 0 3 995298
-0.002095 0.000969 0.120685 0.095225 -0.969265 -0.684500 -0.062500 1 0 0 0 0 0 3 996326
-0.002095 0.000969 0.120685 0.095244 -0.969245 -0.684507 -0.062500 1 0 0 0 0 0 3 997298
-0.002095 0.000969 0.120685 0.095261 -0.969226 -0.684494 -0.062500 1 0 0 0 0 0 3 998329
-0.002095 0.000969 0.120684 0.095263 -0.969225 -0.684493 -0.062500 1 0 0 0 0 0 3 999326
-0.002095 0.000969 0.120685 0.095271 -0.969217 -0.684506 -0.062500 1 0 0 0 0 0 4 327
-0.002095 0.000969 0.120685 0.095272 -0.969216 -0.684507 -0.062500 1 0 0 0 0 0 4 1298
-0.002095 0.000969 0.120685 0.095263 -0.969224 -0.684494 -0.062500 1 0 0 0 0 0 4 2872
-0.002095 0.000969 0.120685 0.095271 -0.969217 -0.684506 -0.062500 1 0 0 0 0 0 4 3329
-0.002095 0.000969 0.120685 0.095275 -0.969228 -0.684501 -0.062500 1 0 0 0 0 0 4 4329
-0.002095 0.000969 0.120685 0.095268 -0.969206 -0.684494 -0.062500 1 0 0 0 0 0 4 5346
-0.002082 0.000983 0.120695 -0.085214 -1.163348 -0.832707 -0.062500 1 0 0 0 0 0 4 6344
-0.002076 0.000990 0.120699 -0.025869 -1.097730 -0.760464 -0.062500 1 0 0 0 0 0 4 7335
-0.002073 0.000993 0.120700 0.019504 -1.048915 -0.722922 -0.062500 1 0 0 0 0 0 4 8336
-0.002071 0.000995 0.120701 0.044010 -1.022988 -0.708618 -0.062500 1 0 0 0 0 0 4 9337
-0.002070 0.000996 0.120701 0.056535 -1.009912 -0.703489 -0.062500 1 0 0 0 0 0 4 10338
-0.002070 0.000996 0.120701 0.062849 -1.003382 -0.701707 -0.062500 1 0 0 0 0 0 4 11336
-0.002069 0.000997 0.120701 0.066029 -1.000107 -0.701088 -0.062500 1 0 0 0 0 0 4 12334
-0.002069 0.000997 0.120701 0.067614 -0.998478 -0.700868 -0.062500 1 0 0 0 0 0 4 13336
-0.002069 0.000997 0.120701 0.068418 -0.997667 -0.700780 -0.062500 1 0 0 0 0 0 4 14342
-0.002088 0.001001 0.120711 0.334915 -1.060707 -0.838792 -0.062500 1 0 0 0 0 0 4 15338
-0.002098 0.001004 0.120714 0.244702 -1.038743 -0.771501 -0.062500 1 0 0 0 0 0 4 16328
-0.002102 0.001005 0.120715 0.177875 -1.022693 -0.736535 -0.062500 1 0 0 0 0 0 4 17335
-0.002105 0.001005 0.120716 0.142524 -1.014249 -0.723203 -0.062500 1 0 0 0 0 0 4 18325
-0.002106 0.001006 0.120716 0.124717 -1.010013 -0.718438 -0.062500 1 0 0 0 0 0 4 19336
-0.002106 0.001006 0.120716 0.115847 -1.007901 -0.716775 -0.062500 1 0 0 0 0 0 4 20324
-0.002107 0.001006 0.120716 0.111401 -1.006860 -0.716188 -0.062500 1 0 0 0 0 0 4 21336
-0.002107 0.001006 0.120716 0.109203 -1.006331 -0.715980 -0.062500 1 0 0 0 0 0 4 22326
-0.002107 0.001006 0.120716 0.108095 -1.006079 -0.715912 -0.062500 1 0 0 0 0 0 4 23334
-0.002107 0.001006 0.120716 0.107544 -1.005950 -0.715888 -0.062500 1 0 0 0 0 0 4 24468
-0.002107 0.001006 0.120716 0.107263 -1.005884 -0.715874 -0.062500 1 0 0 0 0 0 4 25330
-0.002107 0.001006 0.120716 0.107137 -1.005844 -0.715883 -0.062500 1 0 0 0 0 0 4 26321
-0.002107 0.001006 0.120716 0.107062 -1.005836 -0.715879 -0.062500 1 0 0 0 0 0 4 27311
-0.002107 0.001006 0.120716 0.107030 -1.005818 -0.715873 -0.062500 1 0 0 0 0 0 4 28321
-0.002107 0.001006 0.120716 0.107008 -1.005823 -0.715873 -0.062500 1 0 0 0 0 0 4 29311
-0.002107 0.001006 0.120716 0.107007 -1.005823 -0.715873 -0.062500 1 0 0 0 0 0 4 30324
-0.002107 0.001006 0.120716 0.106992 -1.005809 -0.715873 -0.062500 1 0 0 0 0 0 4 31314
-0.002107 0.001006 0.120716 0.106990 -1.005807 -0.715873 -0.062500 1 0 0 0 0 0 4 32328
-0.002107 0.001006 0.120716 0.107006 -1.005821 -0.715873 -0.062500 1 0 0 0 0 0 4 33328
-0.002107 0.001006 0.120716 0.106992 -1.005808 -0.715873 -0.062500 1 0 0 0 0 0 4 34318
-0.002094 0.001020 0.120726 -0.073567 -1.200056 -0.864011 -0.062500 1 0 0 0 0 0 4 35328
-0.002088 0.001027 0.120730 -0.158867 -0.117039 -0.791806 -0.062500 0 0 0 0 0 0 4 36312
-0.002084 0.001030 0.120731 -0.110181 -0.064744 -0.754291 -0.062500 0 0 0 0 0 0 4 37319
-0.002083 0.001032 0.120732 -0.083999 -0.037111 -0.739984 -0.062500 0 0 0 0 0 0 4 38322
-0.002082 0.001033 0.120732 -0.070638 -0.023164 -0.734866 -0.062500 0 0 0 0 0 0 4 39311
-0.002081 0.001033 0.120732 -0.063892 -0.016205 -0.733073 -0.062500 0 0 0 0 0 0 4 40320
-0.002086 0.001051 0.120721 0.008141 -0.247262 -0.581397 -0.062500 0 0 0 0 0 0 4 41314
-0.002089 0.001060 0.120718 -0.016495 -0.152152 -0.654690 -0.062500 0 0 0 0 0 0 4 42319
-0.002096 0.001083 0.120705 0.030114 -0.313002 -0.541757 -0.062500 0 0 0 0 0 0 4 43315
-0.002118 0.001099 0.120711 0.240494 -0.241965 -0.767771 -0.062500 0 0 0 0 0 0 4 44317
-0.002135 0.001125 0.120702 0.192479 -0.375171 -0.592764 -0.062500 0 0 0 0 0 0 4 45319
-0.002135 0.001170 0.120699 -0.018284 -0.633976 -0.644417 -0.062500 0 0 0 0 0 0 4 46320
-0.002160 0.001215 0.120697 0.272435 -0.661248 -0.662938 -0.062500 0 0 0 0 0 0 4 47320
-0.002177 0.001255 0.120685 0.209955 -0.605378 -0.530633 -0.062500 0 0 0 0 0 0 4 48319
-0.002186 0.001276 0.120681 0.090491 -0.336982 -0.612647 -0.062500 0 0 0 0 0 0 4 49315
-0.002183 0.001318 0.120679 -0.080377 -0.590826 -0.649940 -0.062500 0 0 0 0 0 0 4 50316
-0.002206 0.001361 0.120678 0.239236 -0.636088 -0.652991 -0.062500 0 0 0 0 0 0 4 51315
-0.002223 0.001401 0.120666 0.191965 -0.591067 -0.514461 -0.062500 0 0 0 0 0 0 4 52314
-0.002231 0.001421 0.120662 0.080375 -0.328784 -0.594680 -0.062500 0 0 0 0 0 0 4 53316
-0.002228 0.001463 0.120660 -0.084502 -0.587570 -0.630645 -0.062500 0 0 0 0 0 0 4 54318
-0.002231 0.001502 0.120649 -0.013294 -0.570095 -0.495970 -0.062500 0 0 0 0 0 0 4 55316
-0.002233 0.001521 0.120645 -0.027722 -0.316816 -0.577050 -0.062500 0 0 0 0 0 0 4 56315
-0.002245 0.001567 0.120653 0.107104 -0.638570 -0.749689 -0.062500 0 0 0 0 0 0 4 57315
-0.002251 0.001590 0.120656 0.039348 -0.370014 -0.701088 -0.062500 0 0 0 0 0 0 4 58320
-0.002260 0.001620 0.120646 0.060668 -0.426062 -0.520508 -0.062500 0 0 0 0 0 0 4 59315
-0.002283 0.001639 0.120652 0.257915 -0.300505 -0.721106 -0.062500 0 0 0 0 0 0 4 60314
-0.002287 0.001681 0.120654 0.025903 -0.575758 -0.683158 -0.062500 0 0 0 0 0 0 4 61315
-0.002289 0.001701 0.120654 -0.022993 -0.333535 -0.664816 -0.062500 0 0 0 0 0 0 4 62316
-0.002295 0.001730 0.120643 0.024608 -0.400198 -0.504708 -0.062500 0 0 0 0 0 0 4 63299
-0.002304 0.001762 0.120660 0.070640 -0.465533 -0.860344 -0.062500 0 0 0 0 0 0 4 64316
-0.002314 0.001796 0.120655 0.080519 -0.490682 -0.606726 -0.062500 0 0 0 0 0 0 4 65314
-0.002319 0.001813 0.120653 0.018697 -0.271596 -0.624182 -0.062500 0 0 0 0 0 0 4 66298
-0.002346 0.001845 0.120651 0.304227 -0.441043 -0.623739 -0.062500 0 0 0 0 0 0 4 67313
-0.002346 0.001874 0.120661 -0.009681 -0.436878 -0.785439 -0.062500 0 0 0 0 0 0 4 68316
-0.002352 0.001907 0.120653 0.022379 -0.476266 -0.567035 -0.062500 0 0 0 0 0 0 4 69298
-0.002374 0.001927 0.120660 0.237326 -0.325727 -0.743673 -0.062500 0 0 0 0 0 0 4 70317
-0.002390 0.001956 0.120652 0.184087 -0.406552 -0.548930 -0.062500 0 0 0 0 0 0 4 71315
-0.002398 0.001970 0.120649 0.075306 -0.231639 -0.599543 -0.062500 0 0 0 0 0 0 4 72315
-0.002413 0.002013 0.120657 0.160130 -0.595540 -0.757338 -0.062500 0 0 0 0 0 0 4 73310
-0.002421 0.002035 0.120660 0.067017 -0.348324 -0.706204 -0.062500 0 0 0 0 0 0 4 74334
-0.002425 0.002046 0.120661 0.007539 -0.182267 -0.677935 -0.062500 0 0 0 0 0 0 4 75332
-0.002451 0.002074 0.120660 0.292804 -0.386775 -0.648477 -0.062500 0 0 0 0 0 0 4 76337
-0.002464 0.002088 0.120659 0.151157 -0.226323 -0.653465 -0.062500 0 0 0 0 0 0 4 77331
-0.002458 0.002109 0.120670 -0.116125 -0.301561 -0.803111 -0.062500 0 0 0 0 0 0 4 78340
-0.002460 0.002137 0.120662 -0.037820 -0.398108 -0.578506 -0.062500 0 0 0 0 0 0 4 79339
-0.002480 0.002156 0.120669 0.207195 -0.285537 -0.752929 -0.062500 0 0 0 0 0 0 4 80341
-0.002495 0.002183 0.120661 0.167461 -0.383034 -0.557168 -0.062500 0 0 0 0 0 0 4 81343
-0.002490 0.002210 0.120668 -0.102204 -0.399070 -0.754162 -0.062500 0 0 0 0 0 0 4 82339
-0.002487 0.002224 0.120671 -0.096158 -0.220442 -0.712794 -0.062500 0 0 0 0 0 0 4 83336
-0.002510 0.002253 0.120670 0.237767 -0.404226 -0.667828 -0.062500 0 0 0 0 0 0 4 84333
-0.002521 0.002268 0.120670 0.122088 -0.232383 -0.667252 -0.062500 0 0 0 0 0 0 4 85322
-0.002527 0.002275 0.120670 0.035920 -0.120081 -0.668684 -0.062500 0 0 0 0 0 0 4 86335
-0.002554 0.002301 0.120668 0.312486 -0.362492 -0.649421 -0.062500 0 0 0 0 0 0 4 87322
-0.002555 0.002328 0.120678 -0.005022 -0.398502 -0.805115 -0.062500 0 0 0 0 0 0 4 88331
-0.002580 0.002364 0.120680 0.271488 -0.511767 -0.718970 -0.062500 0 0 0 0 0 0 4 89331
-0.002592 0.002382 0.120681 0.139379 -0.290355 -0.693676 -0.062500 0 0 0 0 0 0 4 90339
-0.002598 0.002391 0.120681 0.046346 -0.151776 -0.685511 -0.062500 0 0 0 0 0 0 4 91371
-0.002625 0.002418 0.120680 0.313525 -0.370796 -0.662032 -0.062500 0 0 0 0 0 0 4 92326
-0.002626 0.002445 0.120690 -0.005589 -0.400431 -0.816739 -0.062500 0 0 0 0 0 0 4 93332
-0.002632 0.002477 0.120682 0.023251 -0.454602 -0.594818 -0.062500 0 0 0 0 0 0 4 94323
-0.002635 0.002493 0.120679 -0.008376 -0.256761 -0.635605 -0.062500 0 0 0 0 0 0 4 95332
-0.002655 0.002505 0.120688 0.219687 -0.195152 -0.796568 -0.062500 0 0 0 0 0 0 4 96321
-0.002670 0.002529 0.120680 0.174675 -0.337051 -0.585117 -0.062500 0 0 0 0 0 0 4 97332
-0.002678 0.002541 0.120677 0.071301 -0.196582 -0.630586 -0.062500 0 0 0 0 0 0 4 98308
-0.002694 0.002584 0.120685 0.157185 -0.574794 -0.782355 -0.062500 0 0 0 0 0 0 4 99317
-0.002701 0.002605 0.120688 0.065215 -0.336173 -0.732777 -0.062500 0 0 0 0 0 0 4 100308
-0.002710 0.002633 0.120677 0.073443 -0.404804 -0.548909 -0.062500 0 0 0 0 0 0 4 101318
-0.002715 0.002647 0.120674 0.017663 -0.229111 -0.614404 -0.062500 0 0 0 0 0 0 4 102323
-0.002723 0.002673 0.120693 0.064258 -0.362472 -0.930073 -0.062500 0 0 0 0 0 0 4 103317
-0.002733 0.002703 0.120688 0.077529 -0.435815 -0.651067 -0.062500 0 0 0 0 0 0 4 104319
-0.002737 0.002719 0.120686 0.019389 -0.245782 -0.661284 -0.062500 0 0 0 0 0 0 4 105327
-0.002745 0.002744 0.120674 0.050445 -0.357738 -0.518854 -0.062500 0 0 0 0 0 0 4 106317
-0.002768 0.002761 0.120680 0.261131 -0.275997 -0.735410 -0.062500 0 0 0 0 0 0 4 107314
-0.002779 0.002770 0.120682 0.128993 -0.148206 -0.712095 -0.062500 0 0 0 0 0 0 4 108320
-0.002777 0.002806 0.120682 -0.060015 -0.491809 -0.682263 -0.062500 0 0 0 0 0 0 4 109324
-0.002795 0.002829 0.120691 0.184070 -0.352490 -0.814648 -0.062500 0 0 0 0 0 0 4 110316
-0.002809 0.002858 0.120683 0.155912 -0.419607 -0.592579 -0.062500 0 0 0 0 0 0 4 111329
-0.002817 0.002872 0.120680 0.062387 -0.239314 -0.635280 -0.062500 0 0 0 0 0 0 4 112327
-0.002812 0.002911 0.120679 -0.094278 -0.539503 -0.649927 -0.062500 0 0 0 0 0 0 4 113326
-0.002810 0.002931 0.120678 -0.082549 -0.316163 -0.666434 -0.062500 0 0 0 0 0 0 4 114296
-0.002834 0.002963 0.120676 0.248752 -0.457113 -0.649704 -0.062500 0 0 0 0 0 0 4 115325
-0.002845 0.002979 0.120675 0.128920 -0.259656 -0.663698 -0.062500 0 0 0 0 0 0 4 116323
-0.002843 0.003019 0.120674 -0.060102 -0.548118 -0.657768 -0.062500 0 0 0 0 0 0 4 117324
-0.002842 0.003039 0.120674 -0.066216 -0.318768 -0.666567 -0.062500 0 0 0 0 0 0 4 118326
-0.002866 0.003071 0.120672 0.256077 -0.456549 -0.646532 -0.062500 0 0 0 0 0 0 4 119325
-0.002878 0.003087 0.120671 0.133418 -0.260971 -0.659827 -0.062500 0 0 0 0 0 0 4 120329
-0.002884 0.003095 0.120671 0.043513 -0.136613 -0.666648 -0.062500 0 0 0 0 0 0 4 121327
-0.002880 0.003131 0.120670 -0.105888 -0.483715 -0.655763 -0.062500 0 0 0 0 0 0 4 122332
-0.002877 0.003149 0.120669 -0.089435 -0.286291 -0.663129 -0.062500 0 0 0 0 0 0 4 123325
-0.002895 0.003162 0.120679 0.177875 -0.211277 -0.800297 -0.062500 0 0 0 0 0 0 4 124294
-0.002909 0.003187 0.120671 0.152557 -0.342657 -0.578548 -0.062500 0 0 0 0 0 0 4 125326
-0.002916 0.003199 0.120668 0.058249 -0.197354 -0.622191 -0.062500 0 0 0 0 0 0 4 126318
-0.002931 0.003241 0.120676 0.151708 -0.576602 -0.768741 -0.062500 0 0 0 0 0 0 4 127324
-0.002939 0.003262 0.120678 0.062334 -0.337047 -0.721395 -0.062500 0 0 0 0 0 0 4 128322
-0.002942 0.003273 0.120679 0.004786 -0.175089 -0.695183 -0.062500 0 0 0 0 0 0 4 129323
-0.002949 0.003296 0.120668 0.041452 -0.318596 -0.526384 -0.062500 0 0 0 0 0 0 4 130295
-0.002972 0.003312 0.120674 0.251955 -0.247072 -0.732830 -0.062500 0 0 0 0 0 0 4 131293
-0.002971 0.003334 0.120686 -0.044555 -0.316875 -0.851324 -0.062500 0 0 0 0 0 0 4 132322
-0.002975 0.003363 0.120679 0.000505 -0.406351 -0.603539 -0.062500 0 0 0 0 0 0 4 133317
-0.002977 0.003377 0.120676 -0.021013 -0.231058 -0.636641 -0.062500 0 0 0 0 0 0 4 134295
-0.002997 0.003389 0.120685 0.218736 -0.191611 -0.793060 -0.062500 0 0 0 0 0 0 4 135323
-0.003013 0.003412 0.120677 0.174543 -0.337671 -0.578820 -0.062500 0 0 0 0 0 0 4 136326
-0.003020 0.003424 0.120674 0.072707 -0.201315 -0.625864 -0.062500 0 0 0 0 0 0 4 137295
-0.003011 0.003444 0.120683 -0.155250 -0.294957 -0.798617 -0.062500 0 0 0 0 0 0 4 138294
-0.003031 0.003476 0.120684 0.196148 -0.461762 -0.713169 -0.062500 0 0 0 0 0 0 4 139323
-0.003041 0.003492 0.120685 0.102871 -0.269182 -0.693529 -0.062500 0 0 0 0 0 0 4 140293
-0.003051 0.003518 0.120674 0.095685 -0.373345 -0.528375 -0.062500 0 0 0 0 0 0 4 141313
-0.003056 0.003531 0.120670 0.031640 -0.219380 -0.603910 -0.062500 0 0 0 0 0 0 4 142322
-0.003078 0.003542 0.120678 0.243085 -0.181915 -0.776117 -0.062500 0 0 0 0 0 0 4 143319
-0.003089 0.003548 0.120680 0.120634 -0.104007 -0.726992 -0.062500 0 0 0 0 0 0 4 144310
-0.003086 0.003582 0.120680 -0.064684 -0.471319 -0.683171 -0.062500 0 0 0 0 0 0 4 145316
-0.003085 0.003599 0.120680 -0.067254 -0.284717 -0.679783 -0.062500 0 0 0 0 0 0 4 146326
-0.003104 0.003612 0.120690 0.191264 -0.215649 -0.812125 -0.062500 0 0 0 0 0 0 4 147325
-0.003113 0.003619 0.120693 0.093017 -0.120068 -0.748018 -0.062500 0 0 0 0 0 0 4 148323
-0.003123 0.003640 0.120683 0.088919 -0.295120 -0.554727 -0.062500 0 0 0 0 0 0 4 149320
-0.003127 0.003650 0.120679 0.027434 -0.179529 -0.619558 -0.062500 0 0 0 0 0 0 4 150324
-0.003130 0.003655 0.120678 -0.010353 -0.100360 -0.655539 -0.062500 0 0 0 0 0 0 4 151293
-0.003151 0.003663 0.120687 0.220579 -0.119589 -0.801470 -0.062500 0 0 0 0 0 0 4 152318
-0.003166 0.003684 0.120679 0.174513 -0.299471 -0.582244 -0.062500 0 0 0 0 0 0 4 153293
-0.003174 0.003695 0.120676 0.072094 -0.181857 -0.628228 -0.062500 0 0 0 0 0 0 4 154314
-0.003177 0.003700 0.120675 0.012064 -0.101424 -0.656658 -0.062500 0 0 0 0 0 0 4 155401
-0.003166 0.003717 0.120685 -0.187340 -0.242548 -0.811541 -0.062500 0 0 0 0 0 0 4 157806
-0.003185 0.003747 0.120686 0.179357 -0.434287 -0.717331 -0.062500 0 0 0 0 0 0 4 158392
-0.003195 0.003762 0.120686 0.098142 -0.261099 -0.695975 -0.062500 0 0 0 0 0 0 4 159375
-0.003199 0.003770 0.120687 0.028619 -0.144121 -0.689786 -0.062500 0 0 0 0 0 0 4 160388
-0.003207 0.003791 0.120675 0.057155 -0.310075 -0.527365 -0.062500 0 0 0 0 0 0 4 161371
-0.003230 0.003807 0.120681 0.264911 -0.251764 -0.736156 -0.062500 0 0 0 0 0 0 4 162390
-0.003241 0.003815 0.120683 0.134216 -0.144195 -0.712592 -0.062500 0 0 0 0 0 0 4 163373
-0.003247 0.003818 0.120683 0.045983 -0.083164 -0.694750 -0.062500 0 0 0 0 0 0 4 164388
-0.003255 0.003838 0.120672 0.066907 -0.281660 -0.526987 -0.062500 0 0 0 0 0 0 4 165371
-0.003259 0.003848 0.120668 0.019273 -0.177320 -0.602318 -0.062500 0 0 0 0 0 0 4 166412
-0.003261 0.003852 0.120667 -0.011517 -0.103692 -0.642132 -0.062500 0 0 0 0 0 0 4 167400
-0.003262 0.003855 0.120666 -0.028057 -0.064298 -0.657421 -0.062500 0 0 0 0 0 0 4 168397
-0.003263 0.003856 0.120666 -0.036582 -0.044188 -0.662914 -0.062500 0 0 0 0 0 0 4 169396
-0.003282 0.003862 0.120675 0.210364 -0.095553 -0.796209 -0.062500 0 0 0 0 0 0 4 170311
-0.003297 0.003882 0.120667 0.171838 -0.291030 -0.572283 -0.062500 0 0 0 0 0 0 4 171316
-0.003305 0.003892 0.120664 0.073580 -0.181957 -0.617226 -0.062500 0 0 0 0 0 0 4 172306
-0.003308 0.003897 0.120663 0.015642 -0.105824 -0.645352 -0.062500 0 0 0 0 0 0 4 173315
-0.003310 0.003899 0.120663 -0.014533 -0.065289 -0.656448 -0.062500 0 0 0 0 0 0 4 174306
-0.003316 0.003918 0.120651 0.035858 -0.271348 -0.499585 -0.062500 0 0 0 0 0 0 4 175312
-0.003320 0.003928 0.120647 0.003837 -0.172281 -0.579081 -0.062500 0 0 0 0 0 0 4 176316
-0.003321 0.003932 0.120646 -0.019191 -0.101217 -0.620386 -0.062500 0 0 0 0 0 0 4 177305
-0.003341 0.003940 0.120655 0.219556 -0.124659 -0.767286 -0.062500 0 0 0 0 0 0 4 178306
-0.003356 0.003960 0.120646 0.176409 -0.305424 -0.548205 -0.062500 0 0 0 0 0 0 4 179316
-0.003364 0.003971 0.120643 0.075921 -0.189189 -0.595122 -0.062500 0 0 0 0 0 0 4 180325
-0.003368 0.003976 0.120642 0.016851 -0.109468 -0.623955 -0.062500 0 0 0 0 0 0 4 181318
-0.003370 0.003979 0.120642 -0.013920 -0.067112 -0.635307 -0.062500 0 0 0 0 0 0 4 182325
-0.003371 0.003980 0.120642 -0.029538 -0.045582 -0.639411 -0.062500 0 0 0 0 0 0 4 183324
-0.003371 0.003981 0.120642 -0.037419 -0.034718 -0.640863 -0.062500 0 0 0 0 0 0 4 184307
-0.003372 0.003981 0.120642 -0.041379 -0.029272 -0.641366 -0.062500 0 0 0 0 0 0 4 185326
-0.003377 0.003999 0.120630 0.022202 -0.252975 -0.480382 -0.062500 0 0 0 0 0 0 4 186306
-0.003379 0.004008 0.120626 -0.002991 -0.163070 -0.558665 -0.062500 0 0 0 0 0 0 4 187315
-0.003381 0.004012 0.120625 -0.022604 -0.096633 -0.599569 -0.062500 0 0 0 0 0 0 4 188312
-0.003382 0.004015 0.120624 -0.033571 -0.060792 -0.615251 -0.062500 0 0 0 0 0 0 4 189310
-0.003401 0.004021 0.120633 0.212234 -0.104071 -0.751670 -0.062500 0 0 0 0 0 0 4 190311
-0.003411 0.004023 0.120637 0.108305 -0.072258 -0.690076 -0.062500 0 0 0 0 0 0 4 191309
-0.003416 0.004025 0.120638 0.033900 -0.049788 -0.657620 -0.062500 0 0 0 0 0 0 4 192295
-0.003418 0.004025 0.120638 -0.005105 -0.038479 -0.645173 -0.062500 0 0 0 0 0 0 4 193310
-0.003419 0.004026 0.120638 -0.024670 -0.032959 -0.640722 -0.062500 0 0 0 0 0 0 4 194313
-0.003425 0.004043 0.120627 0.034132 -0.258378 -0.477799 -0.062500 0 0 0 0 0 0 4 195321
-0.003428 0.004052 0.120623 0.005141 -0.168611 -0.555545 -0.062500 0 0 0 0 0 0 4 196313
-0.003430 0.004057 0.120621 -0.016349 -0.102227 -0.596282 -0.062500 0 0 0 0 0 0 4 197316
-0.003430 0.004059 0.120621 -0.028287 -0.066427 -0.611900 -0.062500 0 0 0 0 0 0 4 198311
-0.003431 0.004060 0.120621 -0.034533 -0.048087 -0.617506 -0.062500 0 0 0 0 0 0 4 199309
-0.003431 0.004061 0.120621 -0.037735 -0.038818 -0.619498 -0.062500 0 0 0 0 0 0 4 200309
-0.003450 0.004066 0.120630 0.212333 -0.095832 -0.750759 -0.062500 0 0 0 0 0 0 4 201308
-0.003460 0.004068 0.120633 0.109192 -0.067093 -0.687540 -0.062500 0 0 0 0 0 0 4 202310
-0.003465 0.004069 0.120634 0.035834 -0.048128 -0.654529 -0.062500 0 0 0 0 0 0 4 203308
-0.003472 0.004087 0.120623 0.062798 -0.264709 -0.480382 -0.062500 0 0 0 0 0 0 4 204308
-0.003476 0.004096 0.120619 0.019431 -0.171704 -0.554219 -0.062500 0 0 0 0 0 0 4 205308
-0.003478 0.004101 0.120618 -0.009229 -0.103758 -0.593589 -0.062500 0 0 0 0 0 0 4 206309
-0.003479 0.004103 0.120617 -0.024728 -0.067176 -0.608734 -0.062500 0 0 0 0 0 0 4 207308
-0.003480 0.004105 0.120617 -0.032746 -0.048458 -0.614183 -0.062500 0 0 0 0 0 0 4 208315
-0.003480 0.004105 0.120617 -0.036852 -0.038997 -0.616104 -0.062500 0 0 0 0 0 0 4 209313
-0.003480 0.004105 0.120617 -0.038926 -0.034256 -0.616782 -0.062500 0 0 0 0 0 0 4 210295
-0.003480 0.004106 0.120617 -0.039970 -0.031859 -0.617007 -0.062500 0 0 0 0 0 0 4 211312
-0.003480 0.004106 0.120617 -0.040509 -0.030659 -0.617098 -0.062500 0 0 0 0 0 0 4 212311
-0.003480 0.004106 0.120617 -0.040766 -0.030056 -0.617114 -0.062500 0 0 0 0 0 0 4 213292
-0.003480 0.004106 0.120617 -0.040897 -0.029759 -0.617133 -0.062500 0 0 0 0 0 0 4 214311
-0.003480 0.004106 0.120617 -0.040970 -0.029605 -0.617145 -0.062500 0 0 0 0 0 0 4 215311
-0.003499 0.004111 0.120626 0.210846 -0.091248 -0.747500 -0.062500 0 0 0 0 0 0 4 216293
-0.003514 0.004130 0.120618 0.173754 -0.290809 -0.522499 -0.062500 0 0 0 0 0 0 4 217310
-0.003521 0.004140 0.120615 0.076772 -0.184686 -0.567870 -0.062500 0 0 0 0 0 0 4 218311
-0.003525 0.004145 0.120614 0.019438 -0.110062 -0.596231 -0.062500 0 0 0 0 0 0 4 219311
-0.003527 0.004148 0.120614 -0.010450 -0.070253 -0.607430 -0.062500 0 0 0 0 0 0 4 220303
-0.003528 0.004149 0.120614 -0.025632 -0.049962 -0.611470 -0.062500 0 0 0 0 0 0 4 221307
-0.003529 0.004150 0.120614 -0.033301 -0.039749 -0.612905 -0.062500 0 0 0 0 0 0 4 222312
-0.003529 0.004150 0.120614 -0.037155 -0.034616 -0.613406 -0.062500 0 0 0 0 0 0 4 223308
-0.003529 0.004150 0.120614 -0.039088 -0.032040 -0.613593 -0.062500 0 0 0 0 0 0 4 224303
-0.003529 0.004150 0.120614 -0.040052 -0.030745 -0.613649 -0.062500 0 0 0 0 0 0 4 225311
-0.003529 0.004150 0.120614 -0.040540 -0.030110 -0.613666 -0.062500 0 0 0 0 0 0 4 226312
-0.003529 0.004150 0.120614 -0.040790 -0.029778 -0.613685 -0.062500 0 0 0 0 0 0 4 227308
-0.003529 0.004150 0.120614 -0.040915 -0.029631 -0.613678 -0.062500 0 0 0 0 0 0 4 228310
-0.003529 0.004150 0.120614 -0.040974 -0.029534 -0.613677 -0.062500 0 0 0 0 0 0 4 229308
-0.003529 0.004150 0.120614 -0.040990 -0.029492 -0.613679 -0.062500 0 0 0 0 0 0 4 230358
-0.003529 0.004150 0.120614 -0.041027 -0.029480 -0.613681 -0.062500 0 0 0 0 0 0 4 231313
-0.003548 0.004155 0.120623 0.210937 -0.091224 -0.743832 -0.062500 0 0 0 0 0 0 4 232302
-0.003558 0.004157 0.120626 0.108462 -0.064775 -0.680595 -0.062500 0 0 0 0 0 0 4 233321
-0.003563 0.004158 0.120627 0.035478 -0.046944 -0.647597 -0.062500 0 0 0 0 0 0 4 234301
-0.003565 0.004159 0.120628 -0.002815 -0.037972 -0.634967 -0.062500 0 0 0 0 0 0 4 235308
-0.003566 0.004159 0.120628 -0.021999 -0.033609 -0.630441 -0.062500 0 0 0 0 0 0 4 236299
-0.003567 0.004159 0.120628 -0.031549 -0.031500 -0.628837 -0.062500 0 0 0 0 0 0 4 237309
-0.003567 0.004159 0.120628 -0.036303 -0.030474 -0.628282 -0.062500 0 0 0 0 0 0 4 238299
-0.003567 0.004159 0.120628 -0.038672 -0.029957 -0.628084 -0.062500 0 0 0 0 0 0 4 239307
-0.003567 0.004159 0.120628 -0.039863 -0.029708 -0.628018 -0.062500 0 0 0 0 0 0 4 240298
-0.003567 0.004159 0.120628 -0.040445 -0.029577 -0.627994 -0.062500 0 0 0 0 0 0 4 241307
-0.003567 0.004159 0.120628 -0.040734 -0.029512 -0.627992 -0.062500 0 0 0 0 0 0 4 242308
-0.003567 0.004159 0.120628 -0.040887 -0.029487 -0.627979 -0.062500 0 0 0 0 0 0 4 243317
-0.003567 0.004159 0.120628 -0.040952 -0.029463 -0.627982 -0.062500 0 0 0 0 0 0 4 244318
-0.003567 0.004159 0.120628 -0.040998 -0.029472 -0.627983 -0.062500 0 0 0 0 0 0 4 245312
-0.003567 0.004159 0.120628 -0.041014 -0.029470 -0.627977 -0.062500 0 0 0 0 0 0 4 246308
-0.003567 0.004159 0.120628 -0.041019 -0.029460 -0.627984 -0.062500 0 0 0 0 0 0 4 247324
-0.003567 0.004159 0.120628 -0.041031 -0.029456 -0.627979 -0.062500 0 0 0 0 0 0 4 248322
-0.003567 0.004159 0.120628 -0.041033 -0.029455 -0.627978 -0.062500 0 0 0 0 0 0 4 249309
-0.003567 0.004159 0.120628 -0.041033 -0.029455 -0.627978 -0.062500 0 0 0 0 0 0 4 250311
-0.003567 0.004159 0.120628 -0.041021 -0.029458 -0.627984 -0.062500 0 0 0 0 0 0 4 251296
-0.003567 0.004159 0.120628 -0.041032 -0.029455 -0.627979 -0.062500 0 0 0 0 0 0 4 252310
-0.003567 0.004159 0.120628 -0.041033 -0.029455 -0.627978 -0.062500 0 0 0 0 0 0 4 253324
-0.003567 0.004159 0.120628 -0.041033 -0.029455 -0.627978 -0.062500 0 0 0 0 0 0 4 254291
-0.003567 0.004159 0.120628 -0.041041 -0.029464 -0.627985 -0.062500 0 0 0 0 0 0 4 255318
-0.003587 0.004164 0.120637 0.211065 -0.091246 -0.757987 -0.062500 0 0 0 0 0 0 4 256314
-0.003596 0.004166 0.120641 0.108519 -0.064775 -0.694823 -0.062500 0 0 0 0 0 0 4 257319
-0.003601 0.004167 0.120642 0.035494 -0.046957 -0.661865 -0.062500 0 0 0 0 0 0 4 258332
-0.003603 0.004168 0.120642 -0.002809 -0.037974 -0.649250 -0.062500 0 0 0 0 0 0 4 259325
-0.003605 0.004168 0.120642 -0.022000 -0.033608 -0.644713 -0.062500 0 0 0 0 0 0 4 260291
-0.003605 0.004168 0.120642 -0.031545 -0.031491 -0.643126 -0.062500 0 0 0 0 0 0 4 261291
-0.003605 0.004168 0.120642 -0.036311 -0.030461 -0.642568 -0.062500 0 0 0 0 0 0 4 262321
-0.003606 0.004168 0.120642 -0.038668 -0.029957 -0.642370 -0.062500 0 0 0 0 0 0 4 263289
-0.003606 0.004168 0.120642 -0.039857 -0.029709 -0.642304 -0.062500 0 0 0 0 0 0 4 264319
-0.003606 0.004168 0.120642 -0.040439 -0.029579 -0.642281 -0.062500 0 0 0 0 0 0 4 265317
-0.003606 0.004168 0.120642 -0.040737 -0.029521 -0.642266 -0.062500 0 0 0 0 0 0 4 266320
-0.003606 0.004168 0.120642 -0.040883 -0.029489 -0.642265 -0.062500 0 0 0 0 0 0 4 267317
-0.003606 0.004168 0.120642 -0.040966 -0.029470 -0.642269 -0.062500 0 0 0 0 0 0 4 268319
-0.003606 0.004168 0.120642 -0.040987 -0.029466 -0.642264 -0.062500 0 0 0 0 0 0 4 269318
-0.003606 0.004168 0.120642 -0.041011 -0.029460 -0.642271 -0.062500 0 0 0 0 0 0 4 270320
-0.003606 0.004168 0.120642 -0.041018 -0.029448 -0.642260 -0.062500 0 0 0 0 0 0 4 271317
-0.003606 0.004168 0.120642 -0.041026 -0.029456 -0.642265 -0.062500 0 0 0 0 0 0 4 272319
-0.003606 0.004168 0.120642 -0.041027 -0.029456 -0.642265 -0.062500 0 0 0 0 0 0 4 273326
-0.003606 0.004168 0.120642 -0.041027 -0.029457 -0.642265 -0.062500 0 0 0 0 0 0 4 274325
-0.003606 0.004168 0.120642 -0.041027 -0.029457 -0.642266 -0.062500 0 0 0 0 0 0 4 275325
-0.003606 0.004168 0.120642 -0.041027 -0.029457 -0.642266 -0.062500 0 0 0 0 0 0 4 276322
-0.003606 0.004168 0.120642 -0.041039 -0.029454 -0.642259 -0.062500 0 0 0 0 0 0 4 277319
-0.003606 0.004168 0.120642 -0.041036 -0.029465 -0.642271 -0.062500 0 0 0 0 0 0 4 278319
-0.003606 0.004168 0.120642 -0.041028 -0.029457 -0.642266 -0.062500 0 0 0 0 0 0 4 279318
-0.003606 0.004168 0.120642 -0.041027 -0.029457 -0.642266 -0.062500 0 0 0 0 0 0 4 280317
-0.003606 0.004168 0.120642 -0.041039 -0.029454 -0.642260 -0.062500 0 0 0 0 0 0 4 281319
-0.003606 0.004168 0.120642 -0.041028 -0.029456 -0.642265 -0.062500 0 0 0 0 0 0 4 282319
-0.003606 0.004168 0.120642 -0.041027 -0.029457 -0.642265 -0.062500 0 0 0 0 0 0 4 283319
-0.003606 0.004168 0.120642 -0.041027 -0.029457 -0.642265 -0.062500 0 0 0 0 0 0 4 284319
-0.003606 0.004168 0.120642 -0.041027 -0.029457 -0.642265 -0.062500 0 0 0 0 0 0 4 285316
-0.003606 0.004168 0.120642 -0.041047 -0.029462 -0.642266 -0.062500 0 0 0 0 0 0 4 286306
-0.003606 0.004168 0.120642 -0.041029 -0.029457 -0.642266 -0.062500 0 0 0 0 0 0 4 287310
-0.003625 0.004173 0.120652 0.210289 -0.095244 -0.772120 -0.062500 0 0 0 0 0 0 4 288316
-0.003635 0.004175 0.120655 0.107676 -0.068773 -0.709034 -0.062500 0 0 0 0 0 0 4 289319
-0.003639 0.004176 0.120656 0.034622 -0.050940 -0.676111 -0.062500 0 0 0 0 0 0 4 290318
-0.003642 0.004177 0.120656 -0.003696 -0.041954 -0.663516 -0.062500 0 0 0 0 0 0 4 291321
-0.003643 0.004177 0.120656 -0.022891 -0.037597 -0.658983 -0.062500 0 0 0 0 0 0 4 292318
-0.003644 0.004177 0.120657 -0.032439 -0.035480 -0.657400 -0.062500 0 0 0 0 0 0 4 293317
-0.003644 0.004177 0.120657 -0.037199 -0.034442 -0.656839 -0.062500 0 0 0 0 0 0 4 294319
-0.003644 0.004177 0.120657 -0.039567 -0.033934 -0.656635 -0.062500 0 0 0 0 0 0 4 295318
-0.003644 0.004177 0.120657 -0.040739 -0.033680 -0.656568 -0.062500 0 0 0 0 0 0 4 296317
-0.003644 0.004177 0.120657 -0.041339 -0.033554 -0.656545 -0.062500 0 0 0 0 0 0 4 297303
-0.003644 0.004177 0.120657 -0.041634 -0.033509 -0.656543 -0.062500 0 0 0 0 0 0 4 298313
-0.003644 0.004177 0.120657 -0.041772 -0.033469 -0.656537 -0.062500 0 0 0 0 0 0 4 299303
-0.003644 0.004177 0.120657 -0.041855 -0.033450 -0.656541 -0.062500 0 0 0 0 0 0 4 300311
-0.003644 0.004177 0.120657 -0.041887 -0.033442 -0.656530 -0.062500 0 0 0 0 0 0 4 301302
-0.003644 0.004177 0.120657 -0.041905 -0.033428 -0.656530 -0.062500 0 0 0 0 0 0 4 302313
-0.003644 0.004177 0.120657 -0.041914 -0.033435 -0.656537 -0.062500 0 0 0 0 0 0 4 303301
-0.003644 0.004177 0.120657 -0.041927 -0.033433 -0.656531 -0.062500 0 0 0 0 0 0 4 304326
-0.003644 0.004177 0.120657 -0.041917 -0.033436 -0.656537 -0.062500 0 0 0 0 0 0 4 305303
-0.003644 0.004177 0.120657 -0.041927 -0.033433 -0.656531 -0.062500 0 0 0 0 0 0 4 306985
-0.003644 0.004177 0.120657 -0.041928 -0.033433 -0.656531 -0.062500 0 0 0 0 0 0 4 307304
-0.003644 0.004177 0.120657 -0.041917 -0.033436 -0.656536 -0.062500 0 0 0 0 0 0 4 309004
-0.003644 0.004177 0.120657 -0.041935 -0.033442 -0.656538 -0.062500 0 0 0 0 0 0 4 309298
-0.003644 0.004177 0.120657 -0.041917 -0.033437 -0.656538 -0.062500 0 0 0 0 0 0 4 310307
-0.003644 0.004177 0.120657 -0.041927 -0.033433 -0.656532 -0.062500 0 0 0 0 0 0 4 311311
-0.003644 0.004177 0.120657 -0.041928 -0.033433 -0.656531 -0.062500 0 0 0 0 0 0 4 312301
-0.003644 0.004177 0.120657 -0.041917 -0.033436 -0.656537 -0.062500 0 0 0 0 0 0 4 313327
-0.003644 0.004177 0.120657 -0.041927 -0.033433 -0.656531 -0.062500 0 0 0 0 0 0 4 314307
-0.003644 0.004177 0.120657 -0.041928 -0.033433 -0.656531 -0.062500 0 0 0 0 0 0 4 315315
-0.003664 0.004182 0.120666 0.210418 -0.095266 -0.786243 -0.062500 0 0 0 0 0 0 4 316305
-0.003673 0.004184 0.120669 0.107740 -0.068795 -0.723237 -0.062500 0 0 0 0 0 0 4 317309
-0.003678 0.004185 0.120670 0.034643 -0.050935 -0.690350 -0.062500 0 0 0 0 0 0 4 318310
-0.003680 0.004186 0.120671 -0.003689 -0.041954 -0.677769 -0.062500 0 0 0 0 0 0 4 319306
-0.003681 0.004186 0.120671 -0.022884 -0.037589 -0.673238 -0.062500 0 0 0 0 0 0 4 320307
-0.003682 0.004186 0.120671 -0.032443 -0.035478 -0.671647 -0.062500 0 0 0 0 0 0 4 321309
-0.003682 0.004186 0.120671 -0.037201 -0.034451 -0.671099 -0.062500 0 0 0 0 0 0 4 322308
-0.003682 0.004186 0.120671 -0.039562 -0.033936 -0.670892 -0.062500 0 0 0 0 0 0 4 323308
-0.003682 0.004187 0.120671 -0.040753 -0.033687 -0.670826 -0.062500 0 0 0 0 0 0 4 324306
-0.003683 0.004187 0.120671 -0.041335 -0.033556 -0.670803 -0.062500 0 0 0 0 0 0 4 325303
-0.003683 0.004187 0.120671 -0.041633 -0.033499 -0.670788 -0.062500 0 0 0 0 0 0 4 326312
-0.003683 0.004187 0.120671 -0.041778 -0.033467 -0.670787 -0.062500 0 0 0 0 0 0 4 327310
-0.003683 0.004187 0.120671 -0.041842 -0.033442 -0.670791 -0.062500 0 0 0 0 0 0 4 328289
-0.003683 0.004187 0.120671 -0.041880 -0.033443 -0.670786 -0.062500 0 0 0 0 0 0 4 329290
-0.003683 0.004187 0.120671 -0.041907 -0.033438 -0.670793 -0.062500 0 0 0 0 0 0 4 330310
-0.003683 0.004187 0.120671 -0.041921 -0.033435 -0.670788 -0.062500 0 0 0 0 0 0 4 331312
-0.003683 0.004187 0.120671 -0.041923 -0.033434 -0.670788 -0.062500 0 0 0 0 0 0 4 332308
-0.003702 0.004191 0.120680 0.210536 -0.095287 -0.800346 -0.062500 0 0 0 0 0 0 4 333307
-0.003712 0.004194 0.120683 0.107808 -0.068798 -0.737425 -0.062500 0 0 0 0 0 0 4 334306
-0.003716 0.004195 0.120684 0.034659 -0.050948 -0.704575 -0.062500 0 0 0 0 0 0 4 335306
-0.003719 0.004195 0.120685 -0.003672 -0.041959 -0.691992 -0.062500 0 0 0 0 0 0 4 336308
-0.003720 0.004195 0.120685 -0.022880 -0.037600 -0.687477 -0.062500 0 0 0 0 0 0 4 337306
-0.003720 0.004195 0.120685 -0.032435 -0.035481 -0.685884 -0.062500 0 0 0 0 0 0 4 338307
-0.003721 0.004196 0.120685 -0.037198 -0.034442 -0.685326 -0.062500 0 0 0 0 0 0 4 339305
-0.003721 0.004196 0.120685 -0.039556 -0.033936 -0.685130 -0.062500 0 0 0 0 0 0 4 340305
-0.003721 0.004196 0.120685 -0.040747 -0.033688 -0.685066 -0.062500 0 0 0 0 0 0 4 341305
-0.003721 0.004196 0.120685 -0.041341 -0.033555 -0.685037 -0.062500 0 0 0 0 0 0 4 342308
-0.003721 0.004196 0.120685 -0.041639 -0.033498 -0.685043 -0.062500 0 0 0 0 0 0 4 343307
-0.003721 0.004196 0.120685 -0.041774 -0.033468 -0.685030 -0.062500 0 0 0 0 0 0 4 344304
-0.003721 0.004196 0.120685 -0.041857 -0.033449 -0.685034 -0.062500 0 0 0 0 0 0 4 345306
-0.003721 0.004196 0.120685 -0.041889 -0.033442 -0.685022 -0.062500 0 0 0 0 0 0 4 346308
-0.003721 0.004196 0.120685 -0.041907 -0.033428 -0.685022 -0.062500 0 0 0 0 0 0 4 347289
-0.003721 0.004196 0.120685 -0.041916 -0.033435 -0.685029 -0.062500 0 0 0 0 0 0 4 348307
-0.003721 0.004196 0.120685 -0.041917 -0.033435 -0.685029 -0.062500 0 0 0 0 0 0 4 349305
-0.003721 0.004196 0.120685 -0.041917 -0.033436 -0.685030 -0.062500 0 0 0 0 0 0 4 350307
-0.003721 0.004196 0.120685 -0.041929 -0.033433 -0.685024 -0.062500 0 0 0 0 0 0 4 351300
-0.003721 0.004196 0.120685 -0.041919 -0.033435 -0.685029 -0.062500 0 0 0 0 0 0 4 352307
-0.003740 0.004200 0.120694 0.210653 -0.095307 -0.814434 -0.062500 0 0 0 0 0 0 4 353308
-0.003750 0.004203 0.120698 0.107858 -0.068818 -0.751591 -0.062500 0 0 0 0 0 0 4 354318
-0.003755 0.004204 0.120699 0.034693 -0.050956 -0.718781 -0.062500 0 0 0 0 0 0 4 355317
-0.003757 0.004204 0.120699 -0.003664 -0.041961 -0.706214 -0.062500 0 0 0 0 0 0 4 356316
-0.003758 0.004204 0.120699 -0.022880 -0.037600 -0.701709 -0.062500 0 0 0 0 0 0 4 357317
-0.003759 0.004205 0.120699 -0.032440 -0.035480 -0.700102 -0.062500 0 0 0 0 0 0 4 358317
-0.003759 0.004205 0.120699 -0.037192 -0.034443 -0.699549 -0.062500 0 0 0 0 0 0 4 359314
-0.003759 0.004205 0.120699 -0.039569 -0.033944 -0.699356 -0.062500 0 0 0 0 0 0 4 360314
-0.003759 0.004205 0.120699 -0.040743 -0.033690 -0.699292 -0.062500 0 0 0 0 0 0 4 361309
-0.003759 0.004205 0.120699 -0.041335 -0.033556 -0.699264 -0.062500 0 0 0 0 0 0 4 362314
-0.003759 0.004205 0.120699 -0.041638 -0.033488 -0.699257 -0.062500 0 0 0 0 0 0 4 363284
-0.003759 0.004205 0.120699 -0.041781 -0.033465 -0.699250 -0.062500 0 0 0 0 0 0 4 364301
-0.003759 0.004205 0.120699 -0.041852 -0.033450 -0.699259 -0.062500 0 0 0 0 0 0 4 365310
-0.003759 0.004205 0.120699 -0.041883 -0.033443 -0.699249 -0.062500 0 0 0 0 0 0 4 366296
-0.003759 0.004205 0.120699 -0.041909 -0.033438 -0.699256 -0.062500 0 0 0 0 0 0 4 367304
-0.003759 0.004205 0.120699 -0.041923 -0.033434 -0.699251 -0.062500 0 0 0 0 0 0 4 368295
-0.003759 0.004205 0.120699 -0.041913 -0.033437 -0.699256 -0.062500 0 0 0 0 0 0 4 369304
-0.003759 0.004205 0.120699 -0.041921 -0.033445 -0.699243 -0.062500 0 0 0 0 0 0 4 370295
-0.003759 0.004205 0.120699 -0.041925 -0.033435 -0.699249 -0.062500 0 0 0 0 0 0 4 371304
-0.003759 0.004205 0.120699 -0.041925 -0.033434 -0.699249 -0.062500 0 0 0 0 0 0 4 372294
-0.003759 0.004205 0.120699 -0.041925 -0.033434 -0.699249 -0.062500 0 0 0 0 0 0 4 373303
-0.003759 0.004205 0.120699 -0.041925 -0.033434 -0.699249 -0.062500 0 0 0 0 0 0 4 374301
-0.003759 0.004205 0.120699 -0.041925 -0.033434 -0.699249 -0.062500 0 0 0 0 0 0 4 375297
-0.003779 0.004209 0.120708 0.210782 -0.095330 -0.828511 -0.062500 0 0 0 0 0 0 4 376315
-0.003788 0.004212 0.120712 0.107927 -0.068821 -0.765749 -0.062500 0 0 0 0 0 0 4 377295
-0.003793 0.004213 0.120713 0.034710 -0.050968 -0.732974 -0.062500 0 0 0 0 0 0 4 378308
-0.003796 0.004213 0.120713 -0.003658 -0.041963 -0.720421 -0.062500 0 0 0 0 0 0 4 379299
-0.003797 0.004214 0.120713 -0.022882 -0.037600 -0.715905 -0.062500 0 0 0 0 0 0 4 380286
-0.003797 0.004214 0.120713 -0.032444 -0.035479 -0.714321 -0.062500 0 0 0 0 0 0 4 381308
-0.003798 0.004214 0.120713 -0.037187 -0.034444 -0.713760 -0.062500 0 0 0 0 0 0 4 382310
-0.003798 0.004214 0.120713 -0.039555 -0.033936 -0.713560 -0.062500 0 0 0 0 0 0 4 383317
-0.003798 0.004214 0.120713 -0.040748 -0.033688 -0.713496 -0.062500 0 0 0 0 0 0 4 384323
-0.003798 0.004214 0.120713 -0.041331 -0.033557 -0.713474 -0.062500 0 0 0 0 0 0 4 385317
-0.003798 0.004214 0.120713 -0.041632 -0.033489 -0.713468 -0.062500 0 0 0 0 0 0 4 386315
-0.003798 0.004214 0.120713 -0.041775 -0.033467 -0.713461 -0.062500 0 0 0 0 0 0 4 387314
-0.003798 0.004214 0.120713 -0.041859 -0.033449 -0.713465 -0.062500 0 0 0 0 0 0 4 388315
-0.003798 0.004214 0.120713 -0.041891 -0.033441 -0.713453 -0.062500 0 0 0 0 0 0 4 389314
-0.003798 0.004214 0.120713 -0.041905 -0.033439 -0.713466 -0.062500 0 0 0 0 0 0 4 390317
-0.003798 0.004214 0.120713 -0.041918 -0.033435 -0.713462 -0.062500 0 0 0 0 0 0 4 391315
-0.003798 0.004214 0.120713 -0.041919 -0.033435 -0.713461 -0.062500 0 0 0 0 0 0 4 392323
-0.003798 0.004214 0.120713 -0.041919 -0.033435 -0.713461 -0.062500 0 0 0 0 0 0 4 393316
-0.003798 0.004214 0.120713 -0.041931 -0.033432 -0.713455 -0.062500 0 0 0 0 0 0 4 394322
-0.003798 0.004214 0.120713 -0.041921 -0.033435 -0.713461 -0.062500 0 0 0 0 0 0 4 395318
-0.003798 0.004214 0.120713 -0.041920 -0.033435 -0.713461 -0.062500 0 0 0 0 0 0 4 396317
-0.003798 0.004214 0.120713 -0.041931 -0.033432 -0.713455 -0.062500 0 0 0 0 0 0 4 397285
-0.003798 0.004214 0.120713 -0.041928 -0.033443 -0.713467 -0.062500 0 0 0 0 0 0 4 398316
-0.003817 0.004219 0.120723 0.210910 -0.095354 -0.842575 -0.062500 0 0 0 0 0 0 4 399315
-0.003827 0.004221 0.120726 0.107967 -0.068838 -0.779880 -0.062500 0 0 0 0 0 0 4 400312
-0.003832 0.004222 0.120727 0.030780 -0.056112 -0.747138 -0.062500 0 0 0 0 0 0 4 401315
-0.003834 0.004222 0.120727 -0.007602 -0.047102 -0.734604 -0.062500 0 0 0 0 0 0 4 402316
-0.003835 0.004223 0.120728 -0.026826 -0.042760 -0.730104 -0.062500 0 0 0 0 0 0 4 403313
-0.003836 0.004223 0.120728 -0.036394 -0.040629 -0.728513 -0.062500 0 0 0 0 0 0 4 404315
-0.003836 0.004223 0.120728 -0.041151 -0.039590 -0.727947 -0.062500 0 0 0 0 0 0 4 405313
-0.003836 0.004223 0.120728 -0.043533 -0.039080 -0.727762 -0.062500 0 0 0 0 0 0 4 406315
-0.003836 0.004223 0.120728 -0.044704 -0.038836 -0.727693 -0.062500 0 0 0 0 0 0 4 407284
-0.003836 0.004223 0.120728 -0.045297 -0.038703 -0.727665 -0.062500 0 0 0 0 0 0 4 408315
-0.003849 0.004209 0.120717 0.122059 0.145499 -0.583882 -0.062500 0 0 0 0 0 0 4 409318
-0.003856 0.004202 0.120714 0.056887 0.069889 -0.653569 -0.062500 0 0 0 0 0 0 4 410318
-0.003859 0.004198 0.120713 0.008090 0.016605 -0.690057 -0.062500 0 0 0 0 0 0 4 411314
-0.003861 0.004197 0.120712 -0.018378 -0.011142 -0.704066 -0.062500 0 0 0 0 0 0 4 412315
-0.003862 0.004196 0.120712 -0.031988 -0.024964 -0.709096 -0.062500 0 0 0 0 0 0 4 413314
-0.003862 0.004195 0.120712 -0.038893 -0.031819 -0.710868 -0.062500 0 0 0 0 0 0 4 414317
-0.003862 0.004195 0.120712 -0.042375 -0.035203 -0.711485 -0.062500 0 0 0 0 0 0 4 415314
-0.003862 0.004195 0.120712 -0.044123 -0.036898 -0.711722 -0.062500 0 0 0 0 0 0 4 416297
-0.003863 0.004195 0.120712 -0.045000 -0.037744 -0.711786 -0.062500 0 0 0 0 0 0 4 417310
-0.003863 0.004195 0.120712 -0.045445 -0.038165 -0.711810 -0.062500 0 0 0 0 0 0 4 418390
-0.003863 0.004195 0.120712 -0.045663 -0.038372 -0.711838 -0.062500 0 0 0 0 0 0 4 419379
-0.003863 0.004195 0.120712 -0.045768 -0.038475 -0.711827 -0.062500 0 0 0 0 0 0 4 420391
-0.003863 0.004195 0.120712 -0.045827 -0.038535 -0.711825 -0.062500 0 0 0 0 0 0 4 421358
-0.003882 0.004200 0.120721 0.207107 -0.100478 -0.840733 -0.062500 0 0 0 0 0 0 4 422359
-0.003892 0.004202 0.120724 0.104095 -0.073980 -0.778145 -0.062500 0 0 0 0 0 0 4 423382
-0.003896 0.004203 0.120725 0.030800 -0.056121 -0.745469 -0.062500 0 0 0 0 0 0 4 424393
-0.003899 0.004204 0.120726 -0.007599 -0.047121 -0.732940 -0.062500 0 0 0 0 0 0 4 425430
-0.003900 0.004204 0.120726 -0.026828 -0.042747 -0.728440 -0.062500 0 0 0 0 0 0 4 426392
-0.003900 0.004204 0.120726 -0.036395 -0.040624 -0.726868 -0.062500 0 0 0 0 0 0 4 427402
-0.003901 0.004204 0.120726 -0.041150 -0.039596 -0.726300 -0.062500 0 0 0 0 0 0 4 428362
-0.003901 0.004204 0.120726 -0.043524 -0.039078 -0.726110 -0.062500 0 0 0 0 0 0 4 429359
-0.003914 0.004190 0.120716 0.122795 0.145222 -0.582076 -0.062500 0 0 0 0 0 0 4 430382
-0.003921 0.004183 0.120712 0.057287 0.069751 -0.651829 -0.062500 0 0 0 0 0 0 4 431365
-0.003924 0.004180 0.120711 0.008316 0.016531 -0.688351 -0.062500 0 0 0 0 0 0 4 432379
-0.003926 0.004178 0.120710 -0.018276 -0.011163 -0.702375 -0.062500 0 0 0 0 0 0 4 433363
-0.003926 0.004177 0.120710 -0.031926 -0.024978 -0.707412 -0.062500 0 0 0 0 0 0 4 434308
-0.003927 0.004177 0.120710 -0.038868 -0.031822 -0.709193 -0.062500 0 0 0 0 0 0 4 435298
-0.003927 0.004177 0.120710 -0.042360 -0.035213 -0.709820 -0.062500 0 0 0 0 0 0 4 436308
-0.003927 0.004176 0.120710 -0.044113 -0.036897 -0.710048 -0.062500 0 0 0 0 0 0 4 437298
-0.003927 0.004176 0.120710 -0.044999 -0.037750 -0.710118 -0.062500 0 0 0 0 0 0 4 438306
-0.003927 0.004176 0.120710 -0.045445 -0.038172 -0.710144 -0.062500 0 0 0 0 0 0 4 439299
-0.003927 0.004176 0.120710 -0.045659 -0.038359 -0.710153 -0.062500 0 0 0 0 0 0 4 440307
-0.003947 0.004181 0.120719 0.207325 -0.100403 -0.838840 -0.062500 0 0 0 0 0 0 4 441312
-0.003969 0.004169 0.120712 0.271580 0.110018 -0.632246 -0.062500 0 0 0 0 0 0 4 442308
-0.003981 0.004163 0.120710 0.133364 0.052292 -0.669444 -0.062500 0 0 0 0 0 0 4 443297
-0.003986 0.004160 0.120709 0.046310 0.008037 -0.693522 -0.062500 0 0 0 0 0 0 4 444307
-0.003989 0.004159 0.120709 0.000645 -0.015313 -0.703082 -0.062500 0 0 0 0 0 0 4 445308
-0.003991 0.004158 0.120708 -0.022512 -0.027002 -0.706540 -0.062500 0 0 0 0 0 0 4 446312
-0.003991 0.004158 0.120708 -0.034166 -0.032824 -0.707779 -0.062500 0 0 0 0 0 0 4 447304
-0.003992 0.004158 0.120708 -0.040021 -0.035717 -0.708210 -0.062500 0 0 0 0 0 0 4 448304
-0.003992 0.004158 0.120708 -0.042936 -0.037149 -0.708364 -0.062500 0 0 0 0 0 0 4 449304
-0.003992 0.004158 0.120708 -0.044413 -0.037867 -0.708406 -0.062500 0 0 0 0 0 0 4 450305
-0.003992 0.004158 0.120708 -0.045149 -0.038223 -0.708431 -0.062500 0 0 0 0 0 0 4 451298
-0.003992 0.004158 0.120708 -0.045510 -0.038407 -0.708433 -0.062500 0 0 0 0 0 0 4 452316
-0.003992 0.004158 0.120708 -0.045697 -0.038493 -0.708444 -0.062500 0 0 0 0 0 0 4 453555
-0.003992 0.004158 0.120708 -0.045791 -0.038535 -0.708441 -0.062500 0 0 0 0 0 0 4 454321
-0.003992 0.004158 0.120708 -0.045837 -0.038561 -0.708435 -0.062500 0 0 0 0 0 0 4 455316
-0.004005 0.004143 0.120698 0.121411 0.145327 -0.564154 -0.062500 0 0 0 0 0 0 4 456318
-0.004012 0.004137 0.120695 0.056618 0.069793 -0.634096 -0.062500 0 0 0 0 0 0 4 457313
-0.004034 0.004138 0.120702 0.261238 -0.045358 -0.799130 -0.062500 0 0 0 0 0 0 4 458312
-0.004046 0.004138 0.120705 0.125933 -0.053558 -0.750819 -0.062500 0 0 0 0 0 0 4 459320
-0.004051 0.004139 0.120706 0.038985 -0.049501 -0.723317 -0.062500 0 0 0 0 0 0 4 460318
-0.004054 0.004139 0.120706 -0.006323 -0.047338 -0.712626 -0.062500 0 0 0 0 0 0 4 461318
-0.004055 0.004139 0.120707 -0.029036 -0.046363 -0.708772 -0.062500 0 0 0 0 0 0 4 462319
-0.004056 0.004139 0.120707 -0.040359 -0.045921 -0.707427 -0.062500 0 0 0 0 0 0 4 463313
-0.004057 0.004139 0.120707 -0.045988 -0.045716 -0.706932 -0.062500 0 0 0 0 0 0 4 464311
-0.004057 0.004139 0.120707 -0.048812 -0.045635 -0.706770 -0.062500 0 0 0 0 0 0 4 465284
-0.004070 0.004125 0.120696 0.116943 0.138223 -0.562235 -0.062500 0 0 0 0 0 0 4 466316
-0.004076 0.004118 0.120693 0.051537 0.062766 -0.632232 -0.062500 0 0 0 0 0 0 4 467313
-0.004080 0.004114 0.120691 0.002613 0.009560 -0.668895 -0.062500 0 0 0 0 0 0 4 468284
-0.004081 0.004113 0.120691 -0.023958 -0.018120 -0.682967 -0.062500 0 0 0 0 0 0 4 469311
-0.004082 0.004112 0.120691 -0.037621 -0.031935 -0.688027 -0.062500 0 0 0 0 0 0 4 470311
-0.004083 0.004112 0.120691 -0.044568 -0.038782 -0.689813 -0.062500 0 0 0 0 0 0 4 471313
-0.004083 0.004111 0.120691 -0.048066 -0.042178 -0.690436 -0.062500 0 0 0 0 0 0 4 472314
-0.004083 0.004111 0.120691 -0.049831 -0.043858 -0.690661 -0.062500 0 0 0 0 0 0 4 473312
-0.004083 0.004111 0.120691 -0.050720 -0.044699 -0.690741 -0.062500 0 0 0 0 0 0 4 474317
-0.004096 0.004097 0.120680 0.115879 0.138582 -0.546151 -0.062500 0 0 0 0 0 0 4 475315
-0.004102 0.004090 0.120677 0.051014 0.062944 -0.616268 -0.062500 0 0 0 0 0 0 4 476316
-0.004106 0.004087 0.120676 0.002372 0.009674 -0.652959 -0.062500 0 0 0 0 0 0 4 477315
-0.004108 0.004085 0.120675 -0.024075 -0.018073 -0.667046 -0.062500 0 0 0 0 0 0 4 478314
-0.004108 0.004084 0.120675 -0.037703 -0.031915 -0.672107 -0.062500 0 0 0 0 0 0 4 479312
-0.004109 0.004084 0.120675 -0.044589 -0.038764 -0.673894 -0.062500 0 0 0 0 0 0 4 480312
-0.004109 0.004084 0.120675 -0.048081 -0.042160 -0.674519 -0.062500 0 0 0 0 0 0 4 481312
-0.004109 0.004083 0.120675 -0.049837 -0.043861 -0.674750 -0.062500 0 0 0 0 0 0 4 482314
-0.004142 0.004074 0.120674 0.369618 0.077019 -0.658222 -0.062500 0 0 0 0 0 0 4 483312
-0.004158 0.004069 0.120673 0.201305 0.027661 -0.666135 -0.062500 0 0 0 0 0 0 4 484310
-0.004166 0.004067 0.120673 0.079162 -0.007848 -0.670408 -0.062500 0 0 0 0 0 0 4 485312
-0.004170 0.004066 0.120673 0.014253 -0.026608 -0.672077 -0.062500 0 0 0 0 0 0 4 486384
-0.004172 0.004065 0.120673 -0.018617 -0.036078 -0.672680 -0.062500 0 0 0 0 0 0 4 487388
-0.004173 0.004065 0.120673 -0.035105 -0.040812 -0.672896 -0.062500 0 0 0 0 0 0 4 488383
-0.004174 0.004065 0.120673 -0.043344 -0.043180 -0.672973 -0.062500 0 0 0 0 0 0 4 489384
-0.004174 0.004065 0.120673 -0.047474 -0.044362 -0.673004 -0.062500 0 0 0 0 0 0 4 490381
-0.004174 0.004065 0.120673 -0.049545 -0.044956 -0.673012 -0.062500 0 0 0 0 0 0 4 491384
-0.004174 0.004065 0.120673 -0.050562 -0.045247 -0.673005 -0.062500 0 0 0 0 0 0 4 492401
-0.004187 0.004051 0.120663 0.115718 0.138145 -0.528084 -0.062500 0 0 0 0 0 0 4 493406
-0.004193 0.004044 0.120659 0.050970 0.062736 -0.598341 -0.062500 0 0 0 0 0 0 4 494394
-0.004197 0.004040 0.120658 -0.006133 0.010351 -0.635109 -0.062500 0 0 0 0 0 0 4 495389
-0.004198 0.004039 0.120657 -0.032574 -0.017343 -0.649231 -0.062500 0 0 0 0 0 0 4 496379
-0.004199 0.004038 0.120657 -0.046176 -0.031154 -0.654302 -0.062500 0 0 0 0 0 0 4 497355
-0.004200 0.004037 0.120657 -0.053091 -0.037988 -0.656102 -0.062500 0 0 0 0 0 0 4 498356
-0.004219 0.004042 0.120666 0.196967 -0.103278 -0.784580 -0.062500 0 0 0 0 0 0 4 499354
-0.004229 0.004044 0.120669 0.100329 -0.079354 -0.722727 -0.062500 0 0 0 0 0 0 4 500379
-0.004234 0.004045 0.120671 0.026012 -0.062327 -0.690386 -0.062500 0 0 0 0 0 0 4 501377
-0.004249 0.004031 0.120661 0.145313 0.130523 -0.532878 -0.062500 0 0 0 0 0 0 4 502363
-0.004257 0.004025 0.120657 0.052325 0.051112 -0.598768 -0.062500 0 0 0 0 0 0 4 503377
-0.004261 0.004021 0.120656 -0.005802 0.000032 -0.634013 -0.062500 0 0 0 0 0 0 4 504360
-0.004263 0.004020 0.120655 -0.036960 -0.026631 -0.647601 -0.062500 0 0 0 0 0 0 4 505374
-0.004264 0.004019 0.120655 -0.052938 -0.039926 -0.652491 -0.062500 0 0 0 0 0 0 4 506295
-0.004264 0.004019 0.120655 -0.061028 -0.046531 -0.654212 -0.062500 0 0 0 0 0 0 4 507297
-0.004265 0.004018 0.120655 -0.065106 -0.049813 -0.654824 -0.062500 0 0 0 0 0 0 4 508305
-0.004265 0.004018 0.120655 -0.067140 -0.051421 -0.655036 -0.062500 0 0 0 0 0 0 4 509306
-0.004284 0.004023 0.120664 0.185496 -0.114135 -0.782750 -0.062500 0 0 0 0 0 0 4 510295
-0.004294 0.004025 0.120667 0.081537 -0.088148 -0.720810 -0.062500 0 0 0 0 0 0 4 511304
-0.004299 0.004026 0.120669 0.007792 -0.070491 -0.688453 -0.062500 0 0 0 0 0 0 4 512296
-0.004314 0.004013 0.120659 0.135746 0.121815 -0.530754 -0.062500 0 0 0 0 0 0 4 513305
-0.004322 0.004006 0.120655 0.052121 0.050907 -0.596730 -0.062500 0 0 0 0 0 0 4 514305
-0.004326 0.004003 0.120654 -0.005888 -0.000064 -0.632020 -0.062500 0 0 0 0 0 0 4 515295
-0.004347 0.004006 0.120663 0.216810 -0.088567 -0.773061 -0.062500 0 0 0 0 0 0 4 516304
-0.004358 0.004007 0.120666 0.097322 -0.075479 -0.716085 -0.062500 0 0 0 0 0 0 4 517312
-0.004363 0.004008 0.120667 0.015730 -0.064181 -0.685516 -0.062500 0 0 0 0 0 0 4 518312
-0.004366 0.004008 0.120667 -0.026809 -0.058421 -0.673736 -0.062500 0 0 0 0 0 0 4 519315
-0.004367 0.004009 0.120667 -0.048105 -0.055651 -0.669501 -0.062500 0 0 0 0 0 0 4 520322
-0.004368 0.004009 0.120667 -0.058690 -0.054323 -0.668005 -0.062500 0 0 0 0 0 0 4 521302
-0.004368 0.004009 0.120667 -0.063971 -0.053672 -0.667492 -0.062500 0 0 0 0 0 0 4 522297
-0.004368 0.004009 0.120667 -0.066595 -0.053358 -0.667307 -0.062500 0 0 0 0 0 0 4 523299
-0.004368 0.004009 0.120667 -0.067908 -0.053207 -0.667233 -0.062500 0 0 0 0 0 0 4 524300
-0.004401 0.003999 0.120666 0.351788 0.068227 -0.648991 -0.062500 0 0 0 0 0 0 4 525305
-0.004417 0.003995 0.120665 0.183622 0.019459 -0.657663 -0.062500 0 0 0 0 0 0 4 526303
-0.004425 0.003992 0.120665 0.061538 -0.015705 -0.662328 -0.062500 0 0 0 0 0 0 4 527304
-0.004429 0.003991 0.120665 -0.003364 -0.034303 -0.664141 -0.062500 0 0 0 0 0 0 4 528283
-0.004431 0.003991 0.120665 -0.036223 -0.043675 -0.664816 -0.062500 0 0 0 0 0 0 4 529298
-0.004432 0.003990 0.120665 -0.052708 -0.048367 -0.665049 -0.062500 0 0 0 0 0 0 4 530300
-0.004432 0.003990 0.120665 -0.060953 -0.050713 -0.665120 -0.062500 0 0 0 0 0 0 4 531301
-0.004452 0.003995 0.120674 0.188991 -0.113814 -0.792223 -0.062500 0 0 0 0 0 0 4 532299
-0.004462 0.003997 0.120677 0.083246 -0.088012 -0.730550 -0.062500 0 0 0 0 0 0 4 533301
-0.004467 0.003998 0.120679 0.008626 -0.070429 -0.698344 -0.062500 0 0 0 0 0 0 4 534312
-0.004469 0.003999 0.120679 -0.039286 -0.071602 -0.685998 -0.062500 0 0 0 0 0 0 4 535308
-0.004470 0.003999 0.120679 -0.058787 -0.067277 -0.681556 -0.062500 0 0 0 0 0 0 4 536310
-0.004471 0.003999 0.120679 -0.068479 -0.065172 -0.679986 -0.062500 0 0 0 0 0 0 4 537300
-0.004471 0.003999 0.120679 -0.073307 -0.064140 -0.679448 -0.062500 0 0 0 0 0 0 4 538303
-0.004471 0.003999 0.120679 -0.075697 -0.063638 -0.679253 -0.062500 0 0 0 0 0 0 4 539300
-0.004471 0.003999 0.120679 -0.076894 -0.063387 -0.679179 -0.062500 0 0 0 0 0 0 4 540300
-0.004491 0.004004 0.120688 0.176700 -0.125208 -0.806069 -0.062500 0 0 0 0 0 0 4 541300
-0.004513 0.003992 0.120681 0.238857 0.084460 -0.598702 -0.062500 0 0 0 0 0 0 4 542307
-0.004525 0.003986 0.120678 0.100995 0.027200 -0.637117 -0.062500 0 0 0 0 0 0 4 543304
-0.004531 0.003984 0.120678 0.014109 -0.016784 -0.661784 -0.062500 0 0 0 0 0 0 4 544303
-0.004533 0.003982 0.120677 -0.031515 -0.039998 -0.671563 -0.062500 0 0 0 0 0 0 4 545299
-0.004535 0.003981 0.120677 -0.054691 -0.051626 -0.675104 -0.062500 0 0 0 0 0 0 4 546302
-0.004536 0.003981 0.120677 -0.066355 -0.057404 -0.676370 -0.062500 0 0 0 0 0 0 4 547298
-0.004536 0.003981 0.120677 -0.072217 -0.060289 -0.676808 -0.062500 0 0 0 0 0 0 4 548301
-0.004556 0.003986 0.120686 0.179189 -0.123664 -0.803671 -0.062500 0 0 0 0 0 0 4 549299
-0.004565 0.003988 0.120689 0.073887 -0.097994 -0.742233 -0.062500 0 0 0 0 0 0 4 550308
-0.004570 0.003989 0.120690 -0.000522 -0.080458 -0.710118 -0.062500 0 0 0 0 0 0 4 551285
-0.004573 0.003989 0.120691 -0.039400 -0.071595 -0.697811 -0.062500 0 0 0 0 0 0 4 552302
-0.004574 0.003990 0.120691 -0.058854 -0.067271 -0.693384 -0.062500 0 0 0 0 0 0 4 553300
-0.004574 0.003990 0.120691 -0.068522 -0.065171 -0.691838 -0.062500 0 0 0 0 0 0 4 554283
-0.004575 0.003990 0.120691 -0.073328 -0.064142 -0.691280 -0.062500 0 0 0 0 0 0 4 555300
-0.004575 0.003990 0.120691 -0.075720 -0.063629 -0.691093 -0.062500 0 0 0 0 0 0 4 556299
-0.004607 0.003980 0.120690 0.343604 0.057751 -0.671576 -0.062500 0 0 0 0 0 0 4 557282
-0.004623 0.003976 0.120689 0.175130 0.009148 -0.680832 -0.062500 0 0 0 0 0 0 4 558303
-0.004632 0.003974 0.120689 0.052882 -0.025903 -0.685788 -0.062500 0 0 0 0 0 0 4 559306
-0.004636 0.003972 0.120689 -0.012139 -0.044452 -0.687724 -0.062500 0 0 0 0 0 0 4 560303
[truncated: 9,324,832 more chars]
