# Supplementary material for: Increasing Patient Engagement in Rehabilitation Exercises Using Computer-Based Citizen Science
Source: PLoS One. 2015 Mar 20;10(3):e0117013. doi: 10.1371/journal.pone.0117013 (PMC4368773; doi:10.1371/journal.pone.0117013)
Supplement: S3 Dataset — (ZIP) [file pone.0117013.s003.zip › Dataset_S3/H22/H22_with.dat]

0.022431 0.009621 0.170307 -0.977832 -0.094797 -7.318615 -0.000000 1 0 0 0 0 0 0 947
0.022448 0.009595 0.170582 -0.333729 0.327696 -4.330908 -0.000031 1 0 0 0 0 0 0 1950
0.022456 0.009598 0.170846 -0.154553 -0.013076 -3.905726 -0.000062 1 0 0 0 0 0 0 2930
0.022422 0.009516 0.171092 0.385196 1.048640 -3.665781 -0.000094 1 0 0 0 0 0 0 3946
0.022401 0.009442 0.171333 0.276322 1.042437 -3.590472 -0.000125 1 0 0 0 0 0 0 4947
0.022394 0.009338 0.171537 0.057458 1.436926 -3.134117 -0.000156 1 0 0 0 0 0 0 5944
0.022363 0.009254 0.171664 0.339663 1.217240 -2.098556 -0.000187 1 0 0 0 0 0 0 6926
0.022296 0.009046 0.171880 0.828786 2.797013 -3.189835 -0.000219 1 0 0 0 0 0 0 7947
0.022263 0.008921 0.171985 0.425490 1.868169 -1.870421 -0.000249 1 0 0 0 0 0 0 8924
0.022224 0.008791 0.172087 0.443202 1.843675 -1.726211 -0.000280 1 0 0 0 0 0 0 9921
0.022196 0.008615 0.172171 0.302881 2.436692 -1.499432 -0.000314 1 0 0 0 0 0 0 11001
0.022167 0.008459 0.172235 0.287026 2.217844 -1.245819 -0.000345 1 0 0 0 0 0 0 11972
0.022153 0.008356 0.172271 0.077596 1.514406 -0.878802 -0.000377 1 0 0 0 0 0 0 13015
0.022145 0.008303 0.172288 -0.025288 0.799951 -0.622656 -0.000408 1 0 0 0 0 0 0 13996
0.022157 0.008294 0.172283 -0.323865 0.144859 -0.328652 -0.000439 1 0 0 0 0 0 0 15004
0.022196 0.008349 0.172248 -0.704170 -0.756474 0.061273 -0.000470 1 0 0 0 0 0 0 15988
0.022271 0.008435 0.172191 -1.213029 -1.255755 0.373993 -0.000501 1 0 0 0 0 0 0 16986
0.022339 0.008562 0.172125 -1.200838 -1.845589 0.487086 -0.000532 1 0 0 0 0 0 0 17958
0.022426 0.008708 0.172047 -1.452900 -2.149778 0.639368 -0.000563 1 0 0 0 0 0 0 18961
0.022509 0.008844 0.171963 -1.426509 -2.067740 0.713410 -0.000595 1 0 0 0 0 0 0 19996
0.022600 0.009018 0.171870 -1.556503 -2.540855 0.811600 -0.000626 1 0 0 0 0 0 0 20993
0.022664 0.009172 0.171786 -1.222924 -2.345059 0.677395 -0.000658 1 0 0 0 0 0 0 21987
0.022724 0.009272 0.171703 -1.139581 -1.635081 0.623021 -0.000689 1 0 0 0 0 0 0 22998
0.022774 0.009368 0.171630 -1.029287 -1.504507 0.478336 -0.000720 1 0 0 0 0 0 0 23986
0.022784 0.009444 0.171570 -0.499592 -1.241000 0.270173 -0.000751 1 0 0 0 0 0 0 24991
0.022797 0.009485 0.171513 -0.500292 -0.765711 0.186614 -0.000781 1 0 0 0 0 0 0 25952
0.022794 0.009490 0.171471 -0.299837 -0.247334 -0.048733 -0.000814 1 0 0 0 0 0 0 26993
0.022782 0.009475 0.171438 -0.175526 0.051796 -0.194193 -0.000846 1 0 0 0 0 0 0 28009
0.022786 0.009447 0.171399 -0.385769 0.245341 -0.166355 -0.000877 1 0 0 0 0 0 0 29008
0.022792 0.009435 0.171366 -0.447258 0.054744 -0.263213 -0.000907 1 0 0 0 0 0 0 29974
0.022824 0.009407 0.171333 -0.794098 0.249514 -0.292380 -0.000939 1 0 0 0 0 0 0 30995
0.022859 0.009413 0.171303 -0.883526 -0.193931 -0.355276 -0.000971 1 0 0 0 0 0 0 32016
0.022917 0.009435 0.171265 -1.197983 -0.434544 -0.288036 -0.001002 1 0 0 0 0 0 0 32997
0.022986 0.009464 0.171224 -1.392432 -0.565460 -0.255940 -0.001032 1 0 0 0 0 0 0 33969
0.023061 0.009498 0.171181 -1.503044 -0.638143 -0.253542 -0.001066 1 0 0 0 0 0 0 35050
0.023136 0.009555 0.171131 -1.522150 -0.960026 -0.189822 -0.001095 1 0 0 0 0 0 0 35995
0.023215 0.009603 0.171084 -1.582006 -0.877094 -0.234986 -0.001126 1 0 0 0 0 0 0 36967
0.023274 0.009649 0.171046 -1.348524 -0.847812 -0.390641 -0.001157 1 0 0 0 0 0 0 37980
0.023347 0.009669 0.171010 -1.523093 -0.511508 -0.448734 -0.001189 1 0 0 0 0 0 0 38991
0.023403 0.009700 0.170979 -1.327579 -0.629063 -0.528316 -0.001220 1 0 0 0 0 0 0 39979
0.023450 0.009737 0.170949 -1.205203 -0.715627 -0.583287 -0.001251 1 0 0 0 0 0 0 40965
0.023475 0.009757 0.170934 -0.916711 -0.517153 -0.811748 -0.001282 1 0 0 0 0 0 0 41981
0.023506 0.009787 0.170912 -0.976514 -0.628050 -0.766514 -0.001314 1 0 0 0 0 0 0 42989
0.023543 0.009801 0.170893 -1.080619 -0.431940 -0.813402 -0.001346 1 0 0 0 0 0 0 44006
0.023563 0.009809 0.170884 -0.871086 -0.344664 -0.969714 -0.001376 1 0 0 0 0 0 0 44991
0.023594 0.009811 0.170870 -1.013511 -0.259813 -0.955269 -0.001408 1 0 0 0 0 0 0 45988
0.023631 0.009811 0.170855 -1.118108 -0.218953 -0.950629 -0.001439 1 0 0 0 0 0 0 46986
0.023651 0.009811 0.170847 -0.907014 -0.238226 -1.074753 -0.001468 1 0 0 0 0 0 0 47935
0.023682 0.009809 0.170835 -1.049725 -0.211172 -1.043715 -0.001499 1 0 0 0 0 0 0 48914
0.023719 0.009806 0.170820 -1.155417 -0.200788 -1.031475 -0.001531 1 0 0 0 0 0 0 49927
0.023759 0.009803 0.170803 -1.219172 -0.200052 -1.036605 -0.001561 1 0 0 0 0 0 0 50912
0.023798 0.009822 0.170781 -1.216246 -0.485281 -0.978888 -0.001593 1 0 0 0 0 0 0 51922
0.023839 0.009830 0.170761 -1.264321 -0.382915 -1.028743 -0.001624 1 0 0 0 0 0 0 52912
0.023882 0.009832 0.170742 -1.298303 -0.307163 -1.072601 -0.001655 1 0 0 0 0 0 0 53922
0.023921 0.009854 0.170719 -1.278469 -0.549781 -1.033495 -0.001686 1 0 0 0 0 0 0 54911
0.023963 0.009863 0.170698 -1.317660 -0.424537 -1.093327 -0.001718 1 0 0 0 0 0 0 55921
0.023982 0.009891 0.170682 -1.030173 -0.654593 -1.184948 -0.001749 1 0 0 0 0 0 0 56911
0.024013 0.009904 0.170666 -1.174955 -0.479365 -1.204075 -0.001780 1 0 0 0 0 0 0 57921
0.024047 0.009930 0.170643 -1.241249 -0.648216 -1.150493 -0.001814 1 0 0 0 0 0 0 59004
0.024086 0.009942 0.170623 -1.324903 -0.484010 -1.199058 -0.001842 1 0 0 0 0 0 0 59902
0.024103 0.009971 0.170608 -1.067115 -0.697348 -1.297828 -0.001887 1 0 0 0 0 0 0 61335
0.024134 0.009983 0.170591 -1.218578 -0.510848 -1.304496 -0.001906 1 0 0 0 0 0 0 61936
0.024170 0.009988 0.170574 -1.332510 -0.392593 -1.320688 -0.001936 1 0 0 0 0 0 0 62908
0.024186 0.010014 0.170560 -1.084452 -0.652074 -1.385445 -0.001968 1 0 0 0 0 0 0 63929
0.024216 0.010024 0.170544 -1.249590 -0.495479 -1.389931 -0.001999 1 0 0 0 0 0 0 64929
0.024253 0.010028 0.170527 -1.368461 -0.392333 -1.400093 -0.002030 1 0 0 0 0 0 0 65904
0.024268 0.010053 0.170513 -1.123367 -0.659877 -1.462194 -0.002062 1 0 0 0 0 0 0 66934
0.024298 0.010064 0.170498 -1.289799 -0.507349 -1.464700 -0.002093 1 0 0 0 0 0 0 67917
0.024313 0.010070 0.170490 -1.136760 -0.442622 -1.592716 -0.002124 1 0 0 0 0 0 0 68907
0.024318 0.010095 0.170480 -0.994929 -0.688554 -1.605609 -0.002155 1 0 0 0 0 0 0 69919
0.024342 0.010106 0.170467 -1.240001 -0.525499 -1.574126 -0.002187 1 0 0 0 0 0 0 70919
0.024355 0.010112 0.170460 -1.130504 -0.457722 -1.684689 -0.002218 1 0 0 0 0 0 0 71918
0.024382 0.010113 0.170448 -1.327137 -0.384854 -1.644669 -0.002249 1 0 0 0 0 0 0 72929
0.024396 0.010114 0.170442 -1.187906 -0.388163 -1.745409 -0.002281 1 0 0 0 0 0 0 73931
0.024422 0.010134 0.170424 -1.326521 -0.636283 -1.625098 -0.002312 1 0 0 0 0 0 0 74930
0.024456 0.010143 0.170406 -1.473388 -0.516528 -1.634901 -0.002343 1 0 0 0 0 0 0 75927
0.024474 0.010148 0.170397 -1.288392 -0.470894 -1.776399 -0.002374 1 0 0 0 0 0 0 76922
0.024504 0.010149 0.170384 -1.443135 -0.406951 -1.751880 -0.002405 1 0 0 0 0 0 0 77919
0.024541 0.010147 0.170369 -1.554964 -0.377581 -1.741994 -0.002437 1 0 0 0 0 0 0 78928
0.024560 0.010148 0.170361 -1.349660 -0.403723 -1.867382 -0.002468 1 0 0 0 0 0 0 79925
0.024591 0.010146 0.170348 -1.494534 -0.379360 -1.834058 -0.002499 1 0 0 0 0 0 0 80922
0.024607 0.010146 0.170342 -1.329076 -0.406931 -1.938715 -0.002530 1 0 0 0 0 0 0 81920
0.024616 0.010146 0.170339 -1.224240 -0.420740 -2.013213 -0.002561 1 0 0 0 0 0 0 82908
0.024641 0.010144 0.170328 -1.446296 -0.390481 -1.944279 -0.002592 1 0 0 0 0 0 0 83904
0.024654 0.010143 0.170323 -1.323937 -0.417531 -2.031120 -0.002624 1 0 0 0 0 0 0 84921
0.024661 0.010143 0.170320 -1.241920 -0.432398 -2.096934 -0.002656 1 0 0 0 0 0 0 85923
0.024649 0.010124 0.170320 -1.003879 -0.181555 -2.150031 -0.002687 1 0 0 0 0 0 0 86922
0.024640 0.010136 0.170314 -1.025996 -0.570875 -2.107872 -0.002718 1 0 0 0 0 0 0 87922
0.024636 0.010142 0.170311 -1.103025 -0.542625 -2.166510 -0.002749 1 0 0 0 0 0 0 88920
0.024639 0.010123 0.170301 -1.225603 -0.210878 -2.102310 -0.002781 1 0 0 0 0 0 0 89923
0.024642 0.010114 0.170296 -1.232743 -0.315959 -2.185596 -0.002812 1 0 0 0 0 0 0 90932
0.024643 0.010110 0.170293 -1.233566 -0.393101 -2.248956 -0.002843 1 0 0 0 0 0 0 91926
0.024628 0.010089 0.170293 -1.038677 -0.175643 -2.300721 -0.002874 1 0 0 0 0 0 0 92924
0.024642 0.010075 0.170283 -1.397925 -0.262798 -2.213070 -0.002905 1 0 0 0 0 0 0 93920
0.024631 0.010071 0.170273 -1.121048 -0.397489 -2.222189 -0.002937 1 0 0 0 0 0 0 94926
0.024626 0.010069 0.170269 -1.184329 -0.452214 -2.310837 -0.002968 1 0 0 0 0 0 0 95921
0.024623 0.010069 0.170266 -1.239177 -0.475953 -2.374223 -0.002999 1 0 0 0 0 0 0 96924
0.024607 0.010049 0.170266 -1.073658 -0.228913 -2.425364 -0.003030 1 0 0 0 0 0 0 97922
0.024580 0.010041 0.170260 -0.932919 -0.362213 -2.389120 -0.003062 1 0 0 0 0 0 0 98923
0.024567 0.010038 0.170257 -1.107411 -0.436995 -2.444645 -0.003093 1 0 0 0 0 0 0 99919
0.024546 0.010016 0.170257 -1.023692 -0.216361 -2.497285 -0.003124 1 0 0 0 0 0 0 100920
0.024531 0.010027 0.170250 -1.125428 -0.621398 -2.455757 -0.003155 1 0 0 0 0 0 0 101920
0.024509 0.010013 0.170248 -1.044032 -0.342396 -2.522995 -0.003189 1 0 0 0 0 0 0 102986
0.024480 0.010008 0.170241 -0.949161 -0.435584 -2.500189 -0.003220 1 0 0 0 0 0 0 103983
0.024462 0.010028 0.170233 -1.103663 -0.770226 -2.488643 -0.003251 1 0 0 0 0 0 0 104985
0.024438 0.010019 0.170229 -1.051989 -0.430133 -2.575553 -0.003283 1 0 0 0 0 0 0 105994
0.024408 0.010016 0.170222 -0.971138 -0.488989 -2.562744 -0.003313 1 0 0 0 0 0 0 106958
0.024378 0.009996 0.170219 -0.976326 -0.263850 -2.638349 -0.003345 1 0 0 0 0 0 0 107986
0.024344 0.009988 0.170212 -0.942241 -0.406438 -2.619440 -0.003376 1 0 0 0 0 0 0 108988
0.024312 0.009964 0.170209 -0.972503 -0.225803 -2.691169 -0.003408 1 0 0 0 0 0 0 110000
0.024278 0.009955 0.170202 -0.951238 -0.391350 -2.670617 -0.003439 1 0 0 0 0 0 0 111005
0.024242 0.009952 0.170194 -0.943891 -0.505620 -2.665993 -0.003470 1 0 0 0 0 0 0 111996
0.024224 0.009952 0.170189 -1.190820 -0.544924 -2.744447 -0.003501 1 0 0 0 0 0 0 112966
0.024197 0.009954 0.170182 -1.098018 -0.586017 -2.732981 -0.003532 1 0 0 0 0 0 0 113959
0.024165 0.009957 0.170173 -1.036704 -0.614085 -2.733660 -0.003563 1 0 0 0 0 0 0 114959
0.024131 0.009961 0.170163 -1.009995 -0.632561 -2.745492 -0.003594 1 0 0 0 0 0 0 115948
0.024095 0.009966 0.170153 -1.002470 -0.645535 -2.764064 -0.003626 1 0 0 0 0 0 0 116963
0.024063 0.009949 0.170149 -1.048851 -0.371461 -2.861044 -0.003657 1 0 0 0 0 0 0 117979
0.024028 0.009943 0.170141 -1.034056 -0.486205 -2.853154 -0.003689 1 0 0 0 0 0 0 118989
0.023992 0.009943 0.170132 -1.029068 -0.573855 -2.854587 -0.003720 1 0 0 0 0 0 0 119977
0.023955 0.009945 0.170122 -1.032253 -0.624429 -2.866703 -0.003750 1 0 0 0 0 0 0 120960
0.023919 0.009949 0.170112 -1.040112 -0.653716 -2.886087 -0.003783 1 0 0 0 0 0 0 121999
0.023882 0.009953 0.170102 -1.049070 -0.671374 -2.907334 -0.003814 1 0 0 0 0 0 0 122996
0.023845 0.009958 0.170091 -1.058727 -0.683043 -2.929942 -0.003845 1 0 0 0 0 0 0 123991
0.023808 0.009963 0.170080 -1.068706 -0.691680 -2.953340 -0.003876 1 0 0 0 0 0 0 124991
0.023771 0.009968 0.170070 -1.078674 -0.698738 -2.976965 -0.003907 1 0 0 0 0 0 0 125986
0.023731 0.009995 0.170053 -1.043204 -0.988978 -2.924923 -0.003939 1 0 0 0 0 0 0 126985
0.023693 0.010012 0.170040 -1.077285 -0.888711 -2.984959 -0.003976 1 0 0 0 0 0 0 128189
0.023655 0.010023 0.170028 -1.097937 -0.812210 -3.025568 -0.004001 1 0 0 0 0 0 0 128979
0.023618 0.010032 0.170016 -1.113736 -0.773015 -3.060436 -0.004032 1 0 0 0 0 0 0 129961
0.023581 0.010039 0.170005 -1.126295 -0.755249 -3.090128 -0.004063 1 0 0 0 0 0 0 130967
0.023528 0.010025 0.169995 -0.933770 -0.489948 -3.119192 -0.004093 1 0 0 0 0 0 0 131909
0.023483 0.010021 0.169984 -1.023921 -0.591279 -3.142876 -0.004124 1 0 0 0 0 0 0 132919
0.023442 0.010021 0.169973 -1.091910 -0.667760 -3.166015 -0.004155 1 0 0 0 0 0 0 133908
0.023403 0.010025 0.169962 -1.132813 -0.711107 -3.190001 -0.004187 1 0 0 0 0 0 0 134920
0.023365 0.010029 0.169951 -1.158087 -0.735701 -3.213528 -0.004218 1 0 0 0 0 0 0 135908
0.023327 0.010034 0.169940 -1.175769 -0.750835 -3.237629 -0.004249 1 0 0 0 0 0 0 136917
0.023289 0.010039 0.169929 -1.189354 -0.761081 -3.261441 -0.004280 1 0 0 0 0 0 0 137915
0.023252 0.010044 0.169918 -1.200982 -0.769028 -3.285437 -0.004312 1 0 0 0 0 0 0 138920
0.023214 0.010049 0.169907 -1.211399 -0.775610 -3.309075 -0.004343 1 0 0 0 0 0 0 139910
0.023177 0.010055 0.169896 -1.221563 -0.781778 -3.333108 -0.004374 1 0 0 0 0 0 0 140918
0.023140 0.010060 0.169885 -1.231126 -0.787524 -3.356676 -0.004405 1 0 0 0 0 0 0 141907
0.023102 0.010066 0.169874 -1.240879 -0.793225 -3.380897 -0.004437 1 0 0 0 0 0 0 142922
0.023065 0.010071 0.169863 -1.250323 -0.798773 -3.404623 -0.004468 1 0 0 0 0 0 0 143919
0.023027 0.010077 0.169852 -1.259836 -0.804426 -3.428603 -0.004499 1 0 0 0 0 0 0 144926
0.022986 0.010104 0.169835 -1.221233 -1.094344 -3.374733 -0.004530 1 0 0 0 0 0 0 145918
0.022931 0.010101 0.169821 -1.048379 -0.734398 -3.432671 -0.004562 1 0 0 0 0 0 0 146921
0.022885 0.010102 0.169809 -1.151811 -0.760621 -3.477110 -0.004592 1 0 0 0 0 0 0 147904
0.022843 0.010106 0.169797 -1.226293 -0.795760 -3.512142 -0.004624 1 0 0 0 0 0 0 148925
0.022803 0.010110 0.169785 -1.269152 -0.817329 -3.540720 -0.004655 1 0 0 0 0 0 0 149907
0.022765 0.010115 0.169774 -1.295412 -0.830894 -3.567490 -0.004687 1 0 0 0 0 0 0 150925
0.022726 0.010121 0.169763 -1.312721 -0.840167 -3.592167 -0.004718 1 0 0 0 0 0 0 151914
0.022673 0.010106 0.169751 -1.120786 -0.589534 -3.618257 -0.004749 1 0 0 0 0 0 0 152919
0.022627 0.010102 0.169740 -1.212508 -0.697779 -3.641278 -0.004780 1 0 0 0 0 0 0 153919
0.022585 0.010103 0.169729 -1.281308 -0.777879 -3.664565 -0.004812 1 0 0 0 0 0 0 154920
0.022541 0.010127 0.169711 -1.272726 -1.107667 -3.609759 -0.004843 1 0 0 0 0 0 0 155917
0.022485 0.010123 0.169697 -1.114826 -0.767926 -3.666723 -0.004874 1 0 0 0 0 0 0 156922
0.022438 0.010124 0.169684 -1.227048 -0.804124 -3.712178 -0.004906 1 0 0 0 0 0 0 157924
0.022395 0.010128 0.169672 -1.305362 -0.844137 -3.746895 -0.004937 1 0 0 0 0 0 0 158921
0.022355 0.010132 0.169660 -1.350238 -0.868248 -3.775996 -0.004968 1 0 0 0 0 0 0 159921
0.022300 0.010117 0.169649 -1.170748 -0.625082 -3.802850 -0.004999 1 0 0 0 0 0 0 160919
0.022271 0.010132 0.169622 -1.495534 -0.982062 -3.630512 -0.005030 1 0 0 0 0 0 0 161917
0.022238 0.010143 0.169603 -1.487440 -0.979290 -3.735729 -0.005062 1 0 0 0 0 0 0 162923
0.022203 0.010151 0.169588 -1.465420 -0.955880 -3.816063 -0.005093 1 0 0 0 0 0 0 163918
0.022166 0.010159 0.169575 -1.454374 -0.941540 -3.868869 -0.005124 1 0 0 0 0 0 0 164923
0.022125 0.010187 0.169556 -1.401044 -1.220128 -3.827513 -0.005156 1 0 0 0 0 0 0 165927
0.022069 0.010185 0.169541 -1.219439 -0.853603 -3.890366 -0.005187 1 0 0 0 0 0 0 166923
0.022023 0.010187 0.169528 -1.320415 -0.875830 -3.939587 -0.005218 1 0 0 0 0 0 0 167920
0.021980 0.010190 0.169515 -1.392856 -0.908622 -3.976180 -0.005249 1 0 0 0 0 0 0 168917
0.021936 0.010217 0.169497 -1.383587 -1.214133 -3.926537 -0.005280 1 0 0 0 0 0 0 169920
0.021895 0.010234 0.169482 -1.432010 -1.119540 -3.985835 -0.005312 1 0 0 0 0 0 0 170920
0.021855 0.010245 0.169469 -1.463249 -1.047442 -4.033645 -0.005343 1 0 0 0 0 0 0 171919
0.021816 0.010253 0.169456 -1.482385 -1.010176 -4.069489 -0.005374 1 0 0 0 0 0 0 172919
0.021777 0.010261 0.169444 -1.495420 -0.993285 -4.098957 -0.005405 1 0 0 0 0 0 0 173919
0.021734 0.010289 0.169426 -1.454171 -1.272435 -4.045149 -0.005437 1 0 0 0 0 0 0 174922
0.021694 0.010306 0.169411 -1.486925 -1.164810 -4.102785 -0.005468 1 0 0 0 0 0 0 175919
0.021655 0.010318 0.169398 -1.510351 -1.086199 -4.149775 -0.005499 1 0 0 0 0 0 0 176916
0.021616 0.010327 0.169385 -1.525488 -1.045738 -4.185335 -0.005530 1 0 0 0 0 0 0 177920
0.021577 0.010334 0.169373 -1.536513 -1.027454 -4.214597 -0.005562 1 0 0 0 0 0 0 178923
0.021538 0.010340 0.169360 -1.545646 -1.020730 -4.240639 -0.005593 1 0 0 0 0 0 0 179920
0.021499 0.010346 0.169348 -1.553950 -1.020177 -4.265233 -0.005624 1 0 0 0 0 0 0 180919
0.021460 0.010352 0.169336 -1.561954 -1.022635 -4.289056 -0.005655 1 0 0 0 0 0 0 181916
0.021421 0.010358 0.169324 -1.569814 -1.026746 -4.312673 -0.005687 1 0 0 0 0 0 0 182919
0.021383 0.010364 0.169312 -1.578238 -1.031932 -4.337449 -0.005720 1 0 0 0 0 0 0 183977
0.021344 0.010370 0.169300 -1.585328 -1.037096 -4.359386 -0.005749 1 0 0 0 0 0 0 184924
0.021305 0.010376 0.169288 -1.597153 -1.044534 -4.391536 -0.005792 1 0 0 0 0 0 0 186286
0.021246 0.010383 0.169269 -1.338233 -1.076272 -4.322810 -0.005812 1 0 0 0 0 0 0 186929
0.021213 0.010410 0.169254 -1.661601 -1.333246 -4.381299 -0.005842 1 0 0 0 0 0 0 187902
0.021177 0.010427 0.169240 -1.662230 -1.230123 -4.428058 -0.005874 1 0 0 0 0 0 0 188919
0.021140 0.010438 0.169227 -1.648802 -1.156822 -4.462947 -0.005905 1 0 0 0 0 0 0 189921
0.021102 0.010446 0.169215 -1.643570 -1.120100 -4.491702 -0.005937 1 0 0 0 0 0 0 190920
0.021063 0.010454 0.169202 -1.644173 -1.104158 -4.517473 -0.005968 1 0 0 0 0 0 0 191919
0.021024 0.010460 0.169190 -1.647970 -1.098819 -4.541852 -0.005999 1 0 0 0 0 0 0 192918
0.020965 0.010468 0.169171 -1.389540 -1.127266 -4.481038 -0.006030 1 0 0 0 0 0 0 193918
0.020932 0.010495 0.169155 -1.713487 -1.381431 -4.541670 -0.006062 1 0 0 0 0 0 0 194922
0.020880 0.010492 0.169141 -1.502772 -1.019850 -4.585638 -0.006093 1 0 0 0 0 0 0 195926
0.020834 0.010494 0.169128 -1.571432 -1.047281 -4.621230 -0.006124 1 0 0 0 0 0 0 196923
0.020792 0.010498 0.169115 -1.625906 -1.083838 -4.650471 -0.006155 1 0 0 0 0 0 0 197918
0.020751 0.010502 0.169103 -1.658068 -1.106698 -4.676529 -0.006187 1 0 0 0 0 0 0 198916
0.020710 0.010508 0.169090 -1.677786 -1.121125 -4.700986 -0.006218 1 0 0 0 0 0 0 199917
0.020671 0.010513 0.169077 -1.690933 -1.131174 -4.724404 -0.006249 1 0 0 0 0 0 0 200906
0.020631 0.010519 0.169065 -1.701089 -1.139222 -4.747946 -0.006280 1 0 0 0 0 0 0 201917
0.020591 0.010525 0.169052 -1.709408 -1.146132 -4.770869 -0.006311 1 0 0 0 0 0 0 202911
0.020568 0.010550 0.169040 -1.928494 -1.409450 -4.797581 -0.006343 1 0 0 0 0 0 0 203919
0.020537 0.010566 0.169027 -1.852508 -1.314345 -4.818878 -0.006374 1 0 0 0 0 0 0 204907
0.020501 0.010576 0.169015 -1.799252 -1.247022 -4.841017 -0.006405 1 0 0 0 0 0 0 205916
0.020463 0.010585 0.169002 -1.773989 -1.213990 -4.863244 -0.006436 1 0 0 0 0 0 0 206910
0.020425 0.010592 0.168989 -1.764631 -1.200395 -4.885989 -0.006468 1 0 0 0 0 0 0 207917
0.020386 0.010598 0.168976 -1.763082 -1.196527 -4.908376 -0.006499 1 0 0 0 0 0 0 208905
0.020346 0.010604 0.168964 -1.765798 -1.197710 -4.931375 -0.006530 1 0 0 0 0 0 0 209916
0.020307 0.010611 0.168951 -1.770457 -1.201270 -4.954332 -0.006562 1 0 0 0 0 0 0 210924
0.020271 0.010595 0.168944 -1.831591 -0.920627 -5.060730 -0.006593 1 0 0 0 0 0 0 211923
0.020249 0.010609 0.168935 -2.024330 -1.289830 -5.052661 -0.006624 1 0 0 0 0 0 0 212906
0.020219 0.010619 0.168924 -1.931052 -1.275633 -5.050030 -0.006655 1 0 0 0 0 0 0 213917
0.020183 0.010627 0.168911 -1.869241 -1.252610 -5.059251 -0.006686 1 0 0 0 0 0 0 214912
0.020150 0.010612 0.168905 -1.896175 -0.957409 -5.159535 -0.006718 1 0 0 0 0 0 0 215917
0.020113 0.010607 0.168896 -1.859576 -1.063136 -5.144637 -0.006750 1 0 0 0 0 0 0 216933
0.020091 0.010627 0.168885 -2.053376 -1.403069 -5.146035 -0.006780 1 0 0 0 0 0 0 217915
0.020064 0.010618 0.168879 -2.020555 -1.065269 -5.238182 -0.006812 1 0 0 0 0 0 0 218921
0.020030 0.010616 0.168869 -1.935088 -1.127647 -5.218454 -0.006843 1 0 0 0 0 0 0 219923
0.020009 0.010637 0.168859 -2.103268 -1.444050 -5.218419 -0.006874 1 0 0 0 0 0 0 220930
0.019983 0.010629 0.168853 -2.057146 -1.094240 -5.309006 -0.006905 1 0 0 0 0 0 0 221913
0.019950 0.010627 0.168843 -1.965026 -1.150834 -5.288700 -0.006937 1 0 0 0 0 0 0 222921
0.019933 0.010627 0.168839 -2.186592 -1.178597 -5.372745 -0.006968 1 0 0 0 0 0 0 223922
0.019905 0.010629 0.168830 -2.056456 -1.220333 -5.343950 -0.006999 1 0 0 0 0 0 0 224913
0.019891 0.010631 0.168826 -2.242520 -1.220859 -5.423979 -0.007030 1 0 0 0 0 0 0 225919
0.019864 0.010634 0.168817 -2.093023 -1.247214 -5.393154 -0.007062 1 0 0 0 0 0 0 226920
0.019834 0.010617 0.168812 -2.056018 -0.983404 -5.466597 -0.007093 1 0 0 0 0 0 0 227914
0.019820 0.010608 0.168810 -2.255447 -1.077424 -5.527204 -0.007124 1 0 0 0 0 0 0 228910
0.019792 0.010607 0.168802 -2.110403 -1.177069 -5.480310 -0.007155 1 0 0 0 0 0 0 229918
0.019762 0.010587 0.168798 -2.076203 -0.953243 -5.545555 -0.007187 1 0 0 0 0 0 0 230920
0.019747 0.010577 0.168796 -2.277383 -1.068027 -5.602435 -0.007218 1 0 0 0 0 0 0 231919
0.019719 0.010574 0.168788 -2.132943 -1.178287 -5.553168 -0.007249 1 0 0 0 0 0 0 232916
0.019706 0.010573 0.168784 -2.312766 -1.216146 -5.623365 -0.007280 1 0 0 0 0 0 0 233917
0.019683 0.010554 0.168782 -2.217084 -0.976449 -5.671697 -0.007312 1 0 0 0 0 0 0 234919
0.019667 0.010566 0.168774 -2.309093 -1.372166 -5.628912 -0.007343 1 0 0 0 0 0 0 235917
0.019643 0.010553 0.168770 -2.220436 -1.087930 -5.691772 -0.007375 1 0 0 0 0 0 0 236933
0.019615 0.010527 0.168768 -2.163561 -0.895399 -5.740761 -0.007405 1 0 0 0 0 0 0 237921
0.019601 0.010514 0.168767 -2.349735 -1.049451 -5.783866 -0.007437 1 0 0 0 0 0 0 238923
0.019574 0.010510 0.168759 -2.197326 -1.182759 -5.726659 -0.007468 1 0 0 0 0 0 0 239918
0.019560 0.010508 0.168756 -2.373794 -1.232487 -5.793552 -0.007499 1 0 0 0 0 0 0 240916
0.019537 0.010488 0.168753 -2.276319 -0.998914 -5.839845 -0.007530 1 0 0 0 0 0 0 241918
0.019526 0.010478 0.168752 -2.425063 -1.111872 -5.881218 -0.007562 1 0 0 0 0 0 0 242918
0.019500 0.010476 0.168745 -2.251983 -1.222678 -5.822961 -0.007593 1 0 0 0 0 0 0 243918
0.019492 0.010452 0.168732 -2.485323 -0.961863 -5.766958 -0.007624 1 0 0 0 0 0 0 244907
0.019489 0.010441 0.168726 -2.575457 -1.102575 -5.870748 -0.007655 1 0 0 0 0 0 0 245915
0.019471 0.010416 0.168722 -2.405136 -0.941321 -5.937655 -0.007687 1 0 0 0 0 0 0 246919
0.019458 0.010426 0.168714 -2.455827 -1.378442 -5.904741 -0.007718 1 0 0 0 0 0 0 247915
0.019435 0.010411 0.168710 -2.345760 -1.114227 -5.971174 -0.007749 1 0 0 0 0 0 0 248918
0.019424 0.010404 0.168708 -2.491995 -1.187783 -6.029393 -0.007780 1 0 0 0 0 0 0 249916
0.019398 0.010403 0.168700 -2.316808 -1.275845 -5.979307 -0.007812 1 0 0 0 0 0 0 250918
0.019369 0.010384 0.168695 -2.268097 -1.045484 -6.043017 -0.007843 1 0 0 0 0 0 0 251916
0.019355 0.010374 0.168693 -2.462641 -1.156799 -6.100786 -0.007874 1 0 0 0 0 0 0 252917
0.019348 0.010368 0.168677 -2.594377 -1.222916 -5.934815 -0.007905 1 0 0 0 0 0 0 253920
0.019330 0.010347 0.168668 -2.453676 -1.026175 -6.046518 -0.007937 1 0 0 0 0 0 0 254918
0.019321 0.010337 0.168664 -2.575139 -1.155579 -6.137549 -0.007968 1 0 0 0 0 0 0 255915
0.019317 0.010331 0.168646 -2.666247 -1.229211 -5.988023 -0.007999 1 0 0 0 0 0 0 256916
0.019316 0.010329 0.168638 -2.718519 -1.291775 -6.115470 -0.008030 1 0 0 0 0 0 0 257910
0.019299 0.010309 0.168633 -2.530855 -1.065056 -6.199747 -0.008062 1 0 0 0 0 0 0 258918
0.019287 0.010321 0.168624 -2.572212 -1.466499 -6.176527 -0.008093 1 0 0 0 0 0 0 259926
0.019286 0.010304 0.168611 -2.738420 -1.139951 -6.131050 -0.008124 1 0 0 0 0 0 0 260921
0.019265 0.010299 0.168597 -2.504210 -1.256917 -6.146945 -0.008155 1 0 0 0 0 0 0 261915
0.019256 0.010297 0.168591 -2.630758 -1.316086 -6.262172 -0.008187 1 0 0 0 0 0 0 262926
0.019252 0.010296 0.168572 -2.727613 -1.329887 -6.130131 -0.008218 1 0 0 0 0 0 0 263925
0.019230 0.010298 0.168556 -2.509569 -1.389527 -6.173802 -0.008249 1 0 0 0 0 0 0 264916
0.019219 0.010300 0.168548 -2.648045 -1.395272 -6.309201 -0.008280 1 0 0 0 0 0 0 265919
0.019215 0.010301 0.168529 -2.750225 -1.378897 -6.187124 -0.008312 1 0 0 0 0 0 0 266918
0.019198 0.010283 0.168519 -2.593229 -1.135835 -6.321006 -0.008343 1 0 0 0 0 0 0 267914
0.019206 0.010293 0.168499 -2.928907 -1.484313 -6.222377 -0.008374 1 0 0 0 0 0 0 268915
0.019195 0.010279 0.168489 -2.713302 -1.217060 -6.361871 -0.008406 1 0 0 0 0 0 0 269923
0.019169 0.010275 0.168477 -2.506302 -1.319906 -6.374499 -0.008439 1 0 0 0 0 0 0 271006
0.019173 0.010292 0.168456 -2.891777 -1.611654 -6.276529 -0.008470 1 0 0 0 0 0 0 271981
0.019160 0.010282 0.168445 -2.707958 -1.292321 -6.422334 -0.008501 1 0 0 0 0 0 0 272975
0.019155 0.010277 0.168424 -2.797966 -1.322317 -6.320650 -0.008532 1 0 0 0 0 0 0 273979
0.019132 0.010278 0.168407 -2.590036 -1.409489 -6.380718 -0.008564 1 0 0 0 0 0 0 274982
0.019142 0.010276 0.168390 -3.016153 -1.385947 -6.407177 -0.008593 1 0 0 0 0 0 0 275915
0.019149 0.010275 0.168366 -3.015476 -1.399640 -6.336054 -0.008624 1 0 0 0 0 0 0 276904
0.019133 0.010278 0.168347 -2.720971 -1.460175 -6.419775 -0.008655 1 0 0 0 0 0 0 277915
0.019126 0.010279 0.168323 -2.825077 -1.450801 -6.365396 -0.008687 1 0 0 0 0 0 0 278924
0.019107 0.010261 0.168310 -2.688111 -1.205383 -6.541170 -0.008718 1 0 0 0 0 0 0 279910
0.019098 0.010252 0.168288 -2.818909 -1.293268 -6.453977 -0.008749 1 0 0 0 0 0 0 280915
0.019096 0.010248 0.168262 -2.914199 -1.367010 -6.404538 -0.008780 1 0 0 0 0 0 0 281905
0.019074 0.010249 0.168242 -2.690460 -1.456481 -6.506367 -0.008812 1 0 0 0 0 0 0 282916
0.019065 0.010250 0.168216 -2.831406 -1.460259 -6.460557 -0.008842 1 0 0 0 0 0 0 283905
0.019062 0.010250 0.168188 -2.935224 -1.464284 -6.439076 -0.008874 1 0 0 0 0 0 0 284915
0.019062 0.010251 0.168159 -2.996833 -1.470600 -6.438020 -0.008905 1 0 0 0 0 0 0 285919
0.019042 0.010255 0.168137 -2.752152 -1.521709 -6.564051 -0.008936 1 0 0 0 0 0 0 286913
0.019017 0.010238 0.168110 -2.665500 -1.247408 -6.520443 -0.008968 1 0 0 0 0 0 0 287914
0.019007 0.010229 0.168081 -2.847423 -1.341192 -6.507706 -0.008999 1 0 0 0 0 0 0 288904
0.019003 0.010226 0.168051 -2.967030 -1.414824 -6.512057 -0.009030 1 0 0 0 0 0 0 289915
0.018986 0.010205 0.168020 -2.818537 -1.199537 -6.514046 -0.009061 1 0 0 0 0 0 0 290911
0.018979 0.010195 0.167989 -2.943158 -1.324862 -6.533834 -0.009093 1 0 0 0 0 0 0 291914
0.018978 0.010190 0.167958 -3.030039 -1.412891 -6.554149 -0.009124 1 0 0 0 0 0 0 292913
0.018962 0.010169 0.167927 -2.864421 -1.204054 -6.564382 -0.009156 1 0 0 0 0 0 0 293943
0.018951 0.010180 0.167889 -2.919162 -1.619981 -6.500556 -0.009187 1 0 0 0 0 0 0 294923
0.018931 0.010167 0.167854 -2.811711 -1.343639 -6.547995 -0.009218 1 0 0 0 0 0 0 295911
0.018919 0.010184 0.167814 -2.901484 -1.700699 -6.510569 -0.009249 1 0 0 0 0 0 0 296914
0.018898 0.010173 0.167778 -2.811014 -1.390935 -6.571195 -0.009280 1 0 0 0 0 0 0 297910
0.018884 0.010190 0.167738 -2.908961 -1.730519 -6.540058 -0.009312 1 0 0 0 0 0 0 298920
0.018863 0.010180 0.167702 -2.822192 -1.411576 -6.603503 -0.009343 1 0 0 0 0 0 0 299912
0.018838 0.010156 0.167668 -2.765593 -1.200264 -6.649964 -0.009374 1 0 0 0 0 0 0 300913
0.018805 0.010147 0.167627 -2.675855 -1.375906 -6.593986 -0.009405 1 0 0 0 0 0 0 301898
0.018770 0.010145 0.167584 -2.629784 -1.498552 -6.567962 -0.009437 1 0 0 0 0 0 0 302921
0.018759 0.010123 0.167538 -2.953309 -1.233581 -6.532776 -0.009468 1 0 0 0 0 0 0 303918
0.018751 0.010134 0.167492 -3.031057 -1.662321 -6.562852 -0.009499 1 0 0 0 0 0 0 304920
0.018733 0.010122 0.167454 -2.908597 -1.390362 -6.665733 -0.009530 1 0 0 0 0 0 0 305915
0.018725 0.010115 0.167402 -3.050436 -1.443526 -6.525304 -0.009562 1 0 0 0 0 0 0 306917
0.018724 0.010112 0.167345 -3.152961 -1.499154 -6.446001 -0.009593 1 0 0 0 0 0 0 307914
0.018705 0.010114 0.167293 -2.932797 -1.582286 -6.531657 -0.009624 1 0 0 0 0 0 0 308916
0.018697 0.010115 0.167236 -3.076060 -1.581586 -6.472961 -0.009655 1 0 0 0 0 0 0 309913
0.018696 0.010116 0.167175 -3.180880 -1.583025 -6.441331 -0.009687 1 0 0 0 0 0 0 310916
0.018660 0.010101 0.167121 -2.741594 -1.375650 -6.538080 -0.009718 1 0 0 0 0 0 0 311919
0.018644 0.010094 0.167062 -2.969300 -1.458943 -6.495213 -0.009749 1 0 0 0 0 0 0 312924
0.018601 0.010074 0.167009 -2.633568 -1.312440 -6.577954 -0.009780 1 0 0 0 0 0 0 313918
0.018581 0.010065 0.166950 -2.918078 -1.428523 -6.527674 -0.009812 1 0 0 0 0 0 0 314917
0.018553 0.010062 0.166881 -2.830411 -1.540914 -6.397980 -0.009843 1 0 0 0 0 0 0 315914
0.018520 0.010066 0.166823 -2.770448 -1.628938 -6.552788 -0.009874 1 0 0 0 0 0 0 316915
0.018488 0.010048 0.166761 -2.796582 -1.364606 -6.521011 -0.009905 1 0 0 0 0 0 0 317912
0.018471 0.010061 0.166691 -2.975828 -1.752051 -6.424582 -0.009937 1 0 0 0 0 0 0 318916
0.018447 0.010049 0.166623 -2.933531 -1.459471 -6.451450 -0.009968 1 0 0 0 0 0 0 319913
0.018438 0.010042 0.166540 -3.118408 -1.503879 -6.265442 -0.009998 1 0 0 0 0 0 0 320896
0.018432 0.010062 0.166460 -3.181297 -1.863609 -6.294982 -0.010030 1 0 0 0 0 0 0 321895
0.018415 0.010054 0.166387 -3.055830 -1.531878 -6.401388 -0.010061 1 0 0 0 0 0 0 322915
0.018387 0.010053 0.166310 -2.910753 -1.598891 -6.374021 -0.010093 1 0 0 0 0 0 0 323915
0.018376 0.010052 0.166222 -3.115145 -1.611968 -6.236151 -0.010124 1 0 0 0 0 0 0 324912
0.018352 0.010055 0.166138 -2.972377 -1.673472 -6.281611 -0.010155 1 0 0 0 0 0 0 325914
0.018321 0.010060 0.166056 -2.875064 -1.709700 -6.317232 -0.010186 1 0 0 0 0 0 0 326915
0.018286 0.010066 0.165975 -2.823634 -1.729655 -6.338624 -0.010218 1 0 0 0 0 0 0 327916
0.018271 0.010068 0.165884 -3.080497 -1.692802 -6.231084 -0.010249 1 0 0 0 0 0 0 328919
0.018228 0.010054 0.165798 -2.741438 -1.466067 -6.275819 -0.010280 1 0 0 0 0 0 0 329914
0.018187 0.010050 0.165714 -2.743069 -1.589079 -6.324828 -0.010312 1 0 0 0 0 0 0 330915
0.018169 0.010047 0.165622 -3.042794 -1.625444 -6.231950 -0.010343 1 0 0 0 0 0 0 331914
0.018136 0.010072 0.165528 -2.882020 -1.986836 -6.207334 -0.010374 1 0 0 0 0 0 0 332919
0.018105 0.010064 0.165430 -2.897110 -1.609083 -6.153019 -0.010405 1 0 0 0 0 0 0 333907
0.018065 0.010086 0.165333 -2.791385 -1.965537 -6.170012 -0.010437 1 0 0 0 0 0 0 334916
0.018048 0.010098 0.165235 -3.075304 -1.863399 -6.154891 -0.010468 1 0 0 0 0 0 0 335913
0.018020 0.010105 0.165127 -2.965809 -1.816520 -6.034983 -0.010499 1 0 0 0 0 0 0 336920
0.018008 0.010110 0.165023 -3.181970 -1.772211 -6.080624 -0.010533 1 0 0 0 0 0 0 338002
0.017983 0.010114 0.164912 -3.026893 -1.775937 -5.997405 -0.010562 1 0 0 0 0 0 0 338923
0.017973 0.010117 0.164806 -3.217975 -1.757257 -6.060691 -0.010592 1 0 0 0 0 0 0 339897
0.017926 0.010125 0.164703 -2.767592 -1.824471 -6.111644 -0.010624 1 0 0 0 0 0 0 340914
0.017888 0.010109 0.164600 -2.832708 -1.526116 -6.108780 -0.010655 1 0 0 0 0 0 0 341897
0.017849 0.010103 0.164488 -2.827933 -1.632736 -6.008957 -0.010686 1 0 0 0 0 0 0 342898
0.017826 0.010122 0.164375 -3.050382 -1.978879 -5.970924 -0.010718 1 0 0 0 0 0 0 343923
0.017795 0.010135 0.164258 -2.963036 -1.926851 -5.932949 -0.010749 1 0 0 0 0 0 0 344907
0.017765 0.010121 0.164148 -2.969469 -1.592284 -6.008496 -0.010780 1 0 0 0 0 0 0 345906
0.017729 0.010117 0.164032 -2.907306 -1.679312 -5.956724 -0.010813 1 0 0 0 0 0 0 346969
0.017691 0.010118 0.163914 -2.871391 -1.752899 -5.920860 -0.010844 1 0 0 0 0 0 0 347955
0.017652 0.010120 0.163795 -2.854167 -1.796304 -5.901446 -0.010876 1 0 0 0 0 0 0 348969
0.017650 0.010140 0.163667 -3.353884 -2.029573 -5.785158 -0.010906 1 0 0 0 0 0 0 349954
0.017629 0.010153 0.163543 -3.157206 -1.968353 -5.822426 -0.010938 1 0 0 0 0 0 0 350971
0.017599 0.010162 0.163420 -3.011666 -1.919783 -5.845766 -0.010969 1 0 0 0 0 0 0 351953
0.017589 0.010143 0.163296 -3.285742 -1.552605 -5.828222 -0.011001 1 0 0 0 0 0 0 352971
0.017542 0.010138 0.163164 -2.813195 -1.704705 -5.719552 -0.011031 1 0 0 0 0 0 0 353951
0.017503 0.010117 0.163044 -2.882999 -1.503057 -5.876084 -0.011063 1 0 0 0 0 0 0 354969
0.017462 0.010108 0.162923 -2.871843 -1.654978 -5.867709 -0.011094 1 0 0 0 0 0 0 355953
0.017421 0.010106 0.162801 -2.862372 -1.759317 -5.853627 -0.011126 1 0 0 0 0 0 0 356969
0.017401 0.010103 0.162668 -3.139296 -1.763208 -5.715411 -0.011156 1 0 0 0 0 0 0 357954
0.017353 0.010085 0.162538 -2.805298 -1.560493 -5.738003 -0.011188 1 0 0 0 0 0 0 358961
0.017329 0.010074 0.162402 -3.094960 -1.642562 -5.647988 -0.011218 1 0 0 0 0 0 0 359920
0.017296 0.010071 0.162272 -3.009840 -1.760834 -5.719984 -0.011249 1 0 0 0 0 0 0 360903
0.017280 0.010068 0.162134 -3.223062 -1.772001 -5.634174 -0.011281 1 0 0 0 0 0 0 361952
0.017228 0.010071 0.161994 -2.779710 -1.860932 -5.577817 -0.011312 1 0 0 0 0 0 0 362915
0.017202 0.010072 0.161852 -3.081815 -1.834718 -5.542809 -0.011342 1 0 0 0 0 0 0 363901
0.017190 0.010070 0.161708 -3.289383 -1.816559 -5.521087 -0.011374 1 0 0 0 0 0 0 364912
0.017145 0.010053 0.161572 -2.892243 -1.602843 -5.608204 -0.011405 1 0 0 0 0 0 0 365901
0.017117 0.010064 0.161423 -3.073640 -1.965617 -5.446520 -0.011436 1 0 0 0 0 0 0 366912
0.017086 0.010049 0.161274 -3.055107 -1.655506 -5.421718 -0.011467 1 0 0 0 0 0 0 367901
0.017049 0.010044 0.161137 -2.981694 -1.765416 -5.565757 -0.011499 1 0 0 0 0 0 0 368911
0.017008 0.010042 0.160984 -2.911646 -1.815512 -5.381026 -0.011530 1 0 0 0 0 0 0 369901
0.016987 0.010039 0.160835 -3.182326 -1.821461 -5.396559 -0.011564 1 0 0 0 0 0 0 370979
0.016953 0.010038 0.160677 -3.046112 -1.850004 -5.272457 -0.011593 1 0 0 0 0 0 0 371909
0.016915 0.010041 0.160535 -2.975803 -1.900815 -5.459294 -0.011624 1 0 0 0 0 0 0 372917
0.016878 0.010021 0.160387 -2.983746 -1.606579 -5.404221 -0.011655 1 0 0 0 0 0 0 373906
0.016838 0.010013 0.160249 -2.942510 -1.744981 -5.518595 -0.011687 1 0 0 0 0 0 0 374922
0.016793 0.010009 0.160095 -2.889209 -1.811525 -5.312376 -0.011718 1 0 0 0 0 0 0 375919
0.016770 0.010005 0.159943 -3.169738 -1.826100 -5.319278 -0.011749 1 0 0 0 0 0 0 376908
0.016735 0.010004 0.159782 -3.038132 -1.859727 -5.189088 -0.011780 1 0 0 0 0 0 0 377908
0.016717 0.010001 0.159628 -3.253850 -1.857715 -5.246832 -0.011815 1 0 0 0 0 0 0 379033
0.016684 0.010000 0.159465 -3.083228 -1.880259 -5.136022 -0.011843 1 0 0 0 0 0 0 379920
0.016646 0.010003 0.159318 -3.000310 -1.930234 -5.341412 -0.011884 1 0 0 0 0 0 0 381225
0.016618 0.010021 0.159141 -3.125773 -2.151600 -4.930710 -0.011905 1 0 0 0 0 0 0 381921
0.016605 0.010031 0.158998 -3.349134 -2.073731 -5.340438 -0.011937 1 0 0 0 0 0 0 382916
0.016559 0.010019 0.158858 -2.926699 -1.767150 -5.410069 -0.011968 1 0 0 0 0 0 0 383914
0.016528 0.010031 0.158703 -3.090987 -2.074353 -5.211738 -0.011999 1 0 0 0 0 0 0 384912
0.016493 0.010015 0.158547 -3.065998 -1.739478 -5.166950 -0.012030 1 0 0 0 0 0 0 385911
0.016453 0.010010 0.158402 -2.992995 -1.839241 -5.309905 -0.012061 1 0 0 0 0 0 0 386913
0.016414 0.009985 0.158251 -2.993202 -1.593918 -5.216760 -0.012093 1 0 0 0 0 0 0 387912
0.016386 0.009991 0.158089 -3.154005 -1.990351 -5.072931 -0.012124 1 0 0 0 0 0 0 388911
0.016333 0.009977 0.157940 -2.823482 -1.761922 -5.200563 -0.012155 1 0 0 0 0 0 0 389912
0.016303 0.009967 0.157787 -3.117044 -1.798245 -5.168669 -0.012187 1 0 0 0 0 0 0 390922
0.016287 0.009960 0.157633 -3.313375 -1.833546 -5.137308 -0.012218 1 0 0 0 0 0 0 391916
0.016255 0.009958 0.157489 -3.140089 -1.913244 -5.248980 -0.012248 1 0 0 0 0 0 0 392893
0.016219 0.009934 0.157336 -3.069763 -1.638883 -5.134047 -0.012280 1 0 0 0 0 0 0 393911
0.016193 0.009941 0.157172 -3.193377 -2.018442 -4.979829 -0.012312 1 0 0 0 0 0 0 394940
0.016178 0.009942 0.157013 -3.354646 -1.982516 -5.002082 -0.012343 1 0 0 0 0 0 0 395917
0.016168 0.009940 0.156855 -3.445727 -1.941015 -5.012662 -0.012374 1 0 0 0 0 0 0 396914
0.016134 0.009962 0.156699 -3.137517 -2.263880 -5.032486 -0.012405 1 0 0 0 0 0 0 397912
0.016097 0.009950 0.156540 -3.070741 -1.860049 -4.973061 -0.012436 1 0 0 0 0 0 0 398913
0.016054 0.009946 0.156392 -2.999377 -1.919406 -5.104267 -0.012468 1 0 0 0 0 0 0 399912
0.016007 0.009943 0.156227 -2.922688 -1.939410 -4.881547 -0.012499 1 0 0 0 0 0 0 400911
0.015960 0.009943 0.156076 -2.917707 -1.990697 -5.032413 -0.012530 1 0 0 0 0 0 0 401914
0.015915 0.009920 0.155917 -2.957654 -1.697355 -4.940603 -0.012561 1 0 0 0 0 0 0 402913
0.015890 0.009906 0.155758 -3.215296 -1.777847 -4.911385 -0.012592 1 0 0 0 0 0 0 403894
0.015854 0.009900 0.155610 -3.092668 -1.902139 -5.029505 -0.012624 1 0 0 0 0 0 0 404911
0.015815 0.009874 0.155452 -3.047001 -1.651692 -4.908738 -0.012655 1 0 0 0 0 0 0 405912
0.015792 0.009858 0.155292 -3.260290 -1.755017 -4.866416 -0.012686 1 0 0 0 0 0 0 406912
0.015778 0.009847 0.155132 -3.393292 -1.830775 -4.838964 -0.012718 1 0 0 0 0 0 0 407909
0.015740 0.009864 0.154974 -3.108709 -2.217830 -4.839134 -0.012749 1 0 0 0 0 0 0 408911
0.015718 0.009869 0.154814 -3.284474 -2.105308 -4.806845 -0.012780 1 0 0 0 0 0 0 409893
0.015682 0.009873 0.154663 -3.130376 -2.081313 -4.919808 -0.012811 1 0 0 0 0 0 0 410913
0.015643 0.009851 0.154503 -3.076429 -1.756085 -4.806416 -0.012869 1 0 0 0 0 0 0 412744
0.015549 0.009806 0.154184 -2.345831 -1.407112 -2.682422 -0.012923 1 0 0 0 0 0 0 414484
0.015484 0.009773 0.153988 -2.647783 -1.532990 -4.057959 -0.012939 1 0 0 0 0 0 0 415002
0.015437 0.009740 0.153853 -2.909317 -1.543798 -4.972660 -0.012969 1 0 0 0 0 0 0 415950
0.015388 0.009723 0.153713 -2.905842 -1.761118 -4.982357 -0.013000 1 0 0 0 0 0 0 416948
0.015359 0.009711 0.153559 -3.167999 -1.833787 -4.797099 -0.013031 1 0 0 0 0 0 0 417947
0.015308 0.009664 0.153416 -2.908667 -1.397405 -4.902762 -0.013063 1 0 0 0 0 0 0 418948
0.015277 0.009637 0.153261 -3.156768 -1.598101 -4.741866 -0.013094 1 0 0 0 0 0 0 419943
0.015258 0.009619 0.153100 -3.326790 -1.746999 -4.639807 -0.013125 1 0 0 0 0 0 0 420945
0.015206 0.009592 0.152944 -2.915901 -1.637129 -4.677481 -0.013156 1 0 0 0 0 0 0 421945
0.015176 0.009574 0.152783 -3.159527 -1.752712 -4.595075 -0.013189 1 0 0 0 0 0 0 422993
0.015156 0.009561 0.152619 -3.330517 -1.830638 -4.537102 -0.013220 1 0 0 0 0 0 0 423977
0.015122 0.009556 0.152465 -3.149445 -1.935865 -4.641100 -0.013251 1 0 0 0 0 0 0 424985
0.015082 0.009530 0.152300 -3.070910 -1.675832 -4.499269 -0.013282 1 0 0 0 0 0 0 425979
0.015041 0.009493 0.152131 -3.037317 -1.517659 -4.405108 -0.013313 1 0 0 0 0 0 0 426976
0.014996 0.009476 0.151974 -2.977300 -1.751740 -4.538073 -0.013344 1 0 0 0 0 0 0 427952
0.014947 0.009469 0.151821 -2.935503 -1.895736 -4.604235 -0.013377 1 0 0 0 0 0 0 428997
0.014901 0.009441 0.151657 -2.953497 -1.653521 -4.430392 -0.013407 1 0 0 0 0 0 0 429970
0.014835 0.009409 0.151497 -2.697670 -1.567729 -4.464715 -0.013438 1 0 0 0 0 0 0 430953
0.014798 0.009389 0.151333 -3.038675 -1.714172 -4.382965 -0.013468 1 0 0 0 0 0 0 431911
0.014736 0.009360 0.151173 -2.757657 -1.619712 -4.420447 -0.013498 1 0 0 0 0 0 0 432899
0.014701 0.009341 0.151008 -3.067580 -1.741425 -4.337358 -0.013530 1 0 0 0 0 0 0 433910
0.014661 0.009309 0.150837 -3.042890 -1.570068 -4.228094 -0.013561 1 0 0 0 0 0 0 434899
0.014616 0.009294 0.150678 -2.970323 -1.776949 -4.355047 -0.013593 1 0 0 0 0 0 0 435910
0.014588 0.009282 0.150513 -3.193104 -1.842034 -4.270959 -0.013624 1 0 0 0 0 0 0 436899
0.014549 0.009276 0.150356 -3.062408 -1.937564 -4.353246 -0.013655 1 0 0 0 0 0 0 437909
0.014507 0.009250 0.150187 -3.011697 -1.675021 -4.192771 -0.013689 1 0 0 0 0 0 0 438988
0.014481 0.009233 0.150017 -3.219916 -1.766588 -4.139685 -0.013718 1 0 0 0 0 0 0 439910
0.014425 0.009206 0.149854 -2.849276 -1.648513 -4.198509 -0.013748 1 0 0 0 0 0 0 440899
0.014372 0.009193 0.149697 -2.836911 -1.819464 -4.271894 -0.013780 1 0 0 0 0 0 0 441909
0.014308 0.009146 0.149548 -2.696759 -1.396556 -4.367863 -0.013811 1 0 0 0 0 0 0 442899
0.014270 0.009118 0.149386 -3.023307 -1.591178 -4.186559 -0.013843 1 0 0 0 0 0 0 443910
0.014208 0.009085 0.149226 -2.734495 -1.549293 -4.164839 -0.013873 1 0 0 0 0 0 0 444899
0.014151 0.009069 0.149069 -2.767280 -1.762288 -4.202322 -0.013905 1 0 0 0 0 0 0 445899
0.014079 0.009042 0.148911 -2.569392 -1.641979 -4.155876 -0.013936 1 0 0 0 0 0 0 446911
0.014038 0.009024 0.148744 -2.944006 -1.744181 -4.024657 -0.013967 1 0 0 0 0 0 0 447902
0.013974 0.008997 0.148580 -2.685677 -1.630737 -4.034558 -0.013999 1 0 0 0 0 0 0 448923
0.013937 0.008979 0.148411 -3.003619 -1.739288 -3.940425 -0.014030 1 0 0 0 0 0 0 449918
0.013886 0.008991 0.148240 -2.857706 -2.154962 -3.896423 -0.014061 1 0 0 0 0 0 0 450914
0.013839 0.008974 0.148064 -2.878085 -1.814359 -3.784913 -0.014093 1 0 0 0 0 0 0 451915
0.013789 0.008966 0.147900 -2.855667 -1.902304 -3.916742 -0.014124 1 0 0 0 0 0 0 452905
0.013721 0.008943 0.147736 -2.606096 -1.720072 -3.919584 -0.014155 1 0 0 0 0 0 0 453910
0.013688 0.008906 0.147576 -3.032084 -1.511008 -3.939515 -0.014186 1 0 0 0 0 0 0 454915
0.013639 0.008909 0.147409 -2.864868 -2.007784 -3.828421 -0.014218 1 0 0 0 0 0 0 455922
0.013577 0.008871 0.147253 -2.683074 -1.524370 -3.951490 -0.014249 1 0 0 0 0 0 0 456910
0.013540 0.008847 0.147086 -2.985703 -1.657950 -3.790462 -0.014280 1 0 0 0 0 0 0 457918
0.013479 0.008816 0.146921 -2.687487 -1.585630 -3.773865 -0.014311 1 0 0 0 0 0 0 458910
0.013422 0.008801 0.146760 -2.713628 -1.779778 -3.817191 -0.014343 1 0 0 0 0 0 0 459914
0.013350 0.008775 0.146597 -2.513374 -1.652773 -3.765843 -0.014374 1 0 0 0 0 0 0 460912
0.013308 0.008757 0.146427 -2.882809 -1.747735 -3.634516 -0.014405 1 0 0 0 0 0 0 461909
0.013261 0.008748 0.146263 -2.850589 -1.879565 -3.701520 -0.014437 1 0 0 0 0 0 0 462918
0.013194 0.008725 0.146099 -2.581128 -1.706554 -3.665345 -0.014468 1 0 0 0 0 0 0 463910
0.013141 0.008693 0.145948 -2.725488 -1.565839 -3.820603 -0.014499 1 0 0 0 0 0 0 464911
0.013088 0.008676 0.145793 -2.734114 -1.756111 -3.760246 -0.014530 1 0 0 0 0 0 0 465909
0.013034 0.008667 0.145636 -2.731651 -1.880532 -3.708344 -0.014561 1 0 0 0 0 0 0 466911
0.012981 0.008663 0.145478 -2.728268 -1.947923 -3.669738 -0.014593 1 0 0 0 0 0 0 467920
0.012928 0.008660 0.145320 -2.724267 -1.983949 -3.637286 -0.014624 1 0 0 0 0 0 0 468915
0.012875 0.008658 0.145161 -2.719837 -2.003952 -3.607466 -0.014655 1 0 0 0 0 0 0 469913
0.012828 0.008636 0.145012 -2.798761 -1.742590 -3.710280 -0.014686 1 0 0 0 0 0 0 470912
0.012761 0.008606 0.144852 -2.532465 -1.608212 -3.554815 -0.014718 1 0 0 0 0 0 0 471910
0.012700 0.008591 0.144692 -2.592718 -1.787006 -3.519077 -0.014749 1 0 0 0 0 0 0 472909
0.012650 0.008563 0.144542 -2.723190 -1.629470 -3.624510 -0.014780 1 0 0 0 0 0 0 473909
0.012581 0.008529 0.144381 -2.484771 -1.549369 -3.468419 -0.014811 1 0 0 0 0 0 0 474909
0.012520 0.008512 0.144221 -2.558565 -1.754587 -3.433403 -0.014843 1 0 0 0 0 0 0 475910
0.012469 0.008483 0.144070 -2.695715 -1.610748 -3.539558 -0.014874 1 0 0 0 0 0 0 476911
0.012417 0.008468 0.143914 -2.684335 -1.779350 -3.449211 -0.014905 1 0 0 0 0 0 0 477909
0.012348 0.008441 0.143749 -2.447835 -1.650170 -3.315198 -0.014937 1 0 0 0 0 0 0 478934
0.012293 0.008407 0.143597 -2.611159 -1.535731 -3.433937 -0.014968 1 0 0 0 0 0 0 479911
0.012218 0.008395 0.143451 -2.363844 -1.802536 -3.503487 -0.014999 1 0 0 0 0 0 0 480909
0.012154 0.008388 0.143295 -2.463919 -1.902606 -3.369974 -0.015030 1 0 0 0 0 0 0 481892
0.012102 0.008363 0.143146 -2.621789 -1.683859 -3.417403 -0.015061 1 0 0 0 0 0 0 482910
0.012032 0.008332 0.142984 -2.400752 -1.573007 -3.228818 -0.015093 1 0 0 0 0 0 0 483909
0.011970 0.008316 0.142822 -2.482642 -1.761089 -3.182846 -0.015124 1 0 0 0 0 0 0 484908
0.011913 0.008308 0.142660 -2.539982 -1.880655 -3.151007 -0.015155 1 0 0 0 0 0 0 485909
0.011844 0.008288 0.142519 -2.386073 -1.740130 -3.405508 -0.015186 1 0 0 0 0 0 0 486911
0.011766 0.008258 0.142360 -2.235498 -1.604772 -3.166851 -0.015218 1 0 0 0 0 0 0 487915
0.011706 0.008223 0.142208 -2.460774 -1.506026 -3.223774 -0.015249 1 0 0 0 0 0 0 488915
0.011633 0.008187 0.142045 -2.297627 -1.481157 -3.047825 -0.015302 1 0 0 0 0 0 0 490612
0.011602 0.008174 0.141978 -2.827168 -1.782055 -4.285621 -0.015313 1 0 0 0 0 0 0 490970
0.011511 0.008143 0.141778 -2.084237 -1.576547 -2.641099 -0.015345 1 0 0 0 0 0 0 491980
0.011447 0.008108 0.141610 -2.349609 -1.499012 -2.859819 -0.015375 1 0 0 0 0 0 0 492946
0.011369 0.008095 0.141456 -2.181664 -1.781236 -3.037955 -0.015407 1 0 0 0 0 0 0 493969
0.011303 0.008088 0.141296 -2.318949 -1.885206 -2.953218 -0.015438 1 0 0 0 0 0 0 494970
0.011213 0.008051 0.141149 -2.008668 -1.498343 -3.097898 -0.015469 1 0 0 0 0 0 0 495963
0.011158 0.008050 0.140998 -2.421024 -1.925992 -3.022504 -0.015500 1 0 0 0 0 0 0 496941
0.011084 0.008053 0.140850 -2.202116 -2.037394 -3.038399 -0.015531 1 0 0 0 0 0 0 497943
0.011006 0.008038 0.140713 -2.125762 -1.817114 -3.171063 -0.015563 1 0 0 0 0 0 0 498971
0.010940 0.008030 0.140560 -2.259788 -1.874252 -2.935520 -0.015594 1 0 0 0 0 0 0 499942
0.010861 0.008030 0.140411 -2.084760 -1.993588 -2.945127 -0.015626 1 0 0 0 0 0 0 500983
0.010781 0.008014 0.140273 -2.047784 -1.796790 -3.080933 -0.015657 1 0 0 0 0 0 0 501982
0.010720 0.007984 0.140130 -2.286980 -1.600918 -2.984614 -0.015688 1 0 0 0 0 0 0 502973
0.010643 0.007974 0.139984 -2.085833 -1.824784 -2.927618 -0.015720 1 0 0 0 0 0 0 503974
0.010584 0.007947 0.139837 -2.294127 -1.640565 -2.874484 -0.015751 1 0 0 0 0 0 0 504972
0.010514 0.007918 0.139700 -2.164458 -1.582812 -2.984549 -0.015781 1 0 0 0 0 0 0 505948
0.010458 0.007882 0.139556 -2.329419 -1.485960 -2.877505 -0.015813 1 0 0 0 0 0 0 506965
0.010390 0.007848 0.139421 -2.172669 -1.496585 -2.953729 -0.015844 1 0 0 0 0 0 0 507948
0.010335 0.007810 0.139277 -2.324183 -1.437197 -2.831577 -0.015875 1 0 0 0 0 0 0 508962
0.010268 0.007775 0.139141 -2.161285 -1.467135 -2.901569 -0.015906 1 0 0 0 0 0 0 509946
0.010187 0.007761 0.138998 -1.963145 -1.747654 -2.788100 -0.015938 1 0 0 0 0 0 0 510963
0.010143 0.007750 0.138858 -2.411296 -1.821780 -2.781897 -0.015969 1 0 0 0 0 0 0 511952
0.010080 0.007729 0.138723 -2.211090 -1.685802 -2.838170 -0.016001 1 0 0 0 0 0 0 512980
0.010009 0.007702 0.138590 -2.060040 -1.596662 -2.851407 -0.016032 1 0 0 0 0 0 0 513966
0.009942 0.007710 0.138454 -2.105064 -2.042364 -2.783591 -0.016063 1 0 0 0 0 0 0 514950
0.009869 0.007697 0.138321 -2.003952 -1.826368 -2.791285 -0.016093 1 0 0 0 0 0 0 515909
0.009792 0.007675 0.138189 -1.933911 -1.672176 -2.783099 -0.016124 1 0 0 0 0 0 0 516911
0.009749 0.007660 0.138052 -2.368162 -1.753355 -2.696714 -0.016155 1 0 0 0 0 0 0 517898
0.009687 0.007636 0.137919 -2.157554 -1.647438 -2.706129 -0.016186 1 0 0 0 0 0 0 518907
0.009632 0.007625 0.137793 -2.217584 -1.807271 -2.782952 -0.016217 1 0 0 0 0 0 0 519897
0.009570 0.007584 0.137674 -2.126454 -1.415277 -2.864079 -0.016249 1 0 0 0 0 0 0 520906
0.009515 0.007564 0.137553 -2.192664 -1.655390 -2.831992 -0.016280 1 0 0 0 0 0 0 521896
0.009447 0.007537 0.137425 -2.019702 -1.591541 -2.714988 -0.016311 1 0 0 0 0 0 0 522907
0.009389 0.007525 0.137301 -2.123655 -1.771411 -2.728306 -0.016342 1 0 0 0 0 0 0 523896
0.009325 0.007483 0.137183 -2.059110 -1.392470 -2.781839 -0.016374 1 0 0 0 0 0 0 524906
0.009269 0.007463 0.137062 -2.138994 -1.638235 -2.739159 -0.016405 1 0 0 0 0 0 0 525896
0.009217 0.007453 0.136941 -2.187829 -1.806792 -2.702907 -0.016436 1 0 0 0 0 0 0 526907
0.009167 0.007450 0.136819 -2.210229 -1.897389 -2.673033 -0.016467 1 0 0 0 0 0 0 527896
0.009123 0.007429 0.136708 -2.301688 -1.684855 -2.788178 -0.016500 1 0 0 0 0 0 0 528931
0.009061 0.007402 0.136583 -2.052802 -1.578862 -2.605094 -0.016530 1 0 0 0 0 0 0 529904
0.009009 0.007392 0.136489 -2.146697 -1.790068 -2.962291 -0.016561 1 0 0 0 0 0 0 530907
0.008941 0.007370 0.136371 -1.952577 -1.652292 -2.669708 -0.016592 1 0 0 0 0 0 0 531906
0.008870 0.007345 0.136272 -1.869180 -1.599254 -2.876699 -0.016624 1 0 0 0 0 0 0 532906
0.008810 0.007333 0.136159 -1.993424 -1.759847 -2.688755 -0.016658 1 0 0 0 0 0 0 533992
0.008742 0.007312 0.136062 -1.895868 -1.671570 -2.866166 -0.016686 1 0 0 0 0 0 0 534915
0.008689 0.007283 0.135960 -2.079584 -1.537600 -2.801319 -0.016717 1 0 0 0 0 0 0 535904
0.008619 0.007274 0.135856 -1.851203 -1.785718 -2.758474 -0.016749 1 0 0 0 0 0 0 536906
0.008565 0.007250 0.135752 -2.041379 -1.619888 -2.721408 -0.016782 1 0 0 0 0 0 0 537965
0.008485 0.007207 0.135651 -1.692666 -1.345532 -2.752150 -0.016811 1 0 0 0 0 0 0 538911
0.008442 0.007183 0.135555 -2.146670 -1.568366 -2.788229 -0.016842 1 0 0 0 0 0 0 539907
0.008367 0.007140 0.135457 -1.753141 -1.330066 -2.763218 -0.016874 1 0 0 0 0 0 0 540910
0.008311 0.007099 0.135354 -1.956541 -1.330715 -2.678986 -0.016905 1 0 0 0 0 0 0 541911
0.008245 0.007065 0.135261 -1.837689 -1.407608 -2.776636 -0.016936 1 0 0 0 0 0 0 542908
0.008209 0.007045 0.135167 -2.217399 -1.607575 -2.760235 -0.016968 1 0 0 0 0 0 0 543909
0.008138 0.007004 0.135070 -1.771226 -1.341479 -2.703698 -0.016999 1 0 0 0 0 0 0 544907
0.008080 0.006986 0.134986 -1.896900 -1.616309 -2.849517 -0.017030 1 0 0 0 0 0 0 545904
0.007997 0.006946 0.134893 -1.566248 -1.343867 -2.729383 -0.017061 1 0 0 0 0 0 0 546910
0.007937 0.006907 0.134792 -1.824902 -1.322834 -2.596688 -0.017092 1 0 0 0 0 0 0 547905
0.007870 0.006873 0.134699 -1.737171 -1.389323 -2.674060 -0.017124 1 0 0 0 0 0 0 548917
0.007798 0.006842 0.134609 -1.662193 -1.425712 -2.706468 -0.017155 1 0 0 0 0 0 0 549910
0.007725 0.006812 0.134520 -1.613822 -1.441496 -2.709070 -0.017186 1 0 0 0 0 0 0 550913
0.007670 0.006778 0.134421 -1.841262 -1.381303 -2.549862 -0.017217 1 0 0 0 0 0 0 551906
0.007611 0.006728 0.134339 -1.803936 -1.153769 -2.752759 -0.017249 1 0 0 0 0 0 0 552906
0.007543 0.006688 0.134253 -1.676791 -1.265087 -2.705257 -0.017279 1 0 0 0 0 0 0 553889
0.007472 0.006654 0.134166 -1.596974 -1.342812 -2.664206 -0.017311 1 0 0 0 0 0 0 554889
0.007433 0.006635 0.134074 -2.017435 -1.538928 -2.583352 -0.017342 1 0 0 0 0 0 0 555906
0.007377 0.006611 0.133984 -1.808190 -1.498611 -2.587672 -0.017374 1 0 0 0 0 0 0 556908
0.007310 0.006585 0.133895 -1.654242 -1.462224 -2.582137 -0.017405 1 0 0 0 0 0 0 557907
0.007240 0.006558 0.133806 -1.565246 -1.440456 -2.568484 -0.017436 1 0 0 0 0 0 0 558898
0.007167 0.006531 0.133717 -1.512637 -1.427468 -2.551428 -0.017467 1 0 0 0 0 0 0 559906
0.007093 0.006503 0.133629 -1.478456 -1.418913 -2.532782 -0.017498 1 0 0 0 0 0 0 560889
0.007040 0.006472 0.133558 -1.742993 -1.377307 -2.756034 -0.017530 1 0 0 0 0 0 0 561906
0.006976 0.006442 0.133476 -1.606673 -1.379770 -2.615986 -0.017561 1 0 0 0 0 0 0 562911
0.006906 0.006413 0.133390 -1.508122 -1.385124 -2.529068 -0.017593 1 0 0 0 0 0 0 563912
0.006840 0.006366 0.133312 -1.531835 -1.132070 -2.625943 -0.017624 1 0 0 0 0 0 0 564913
0.006804 0.006339 0.133224 -1.927157 -1.380684 -2.474324 -0.017655 1 0 0 0 0 0 0 565903
0.006749 0.006312 0.133135 -1.701540 -1.392325 -2.435275 -0.017686 1 0 0 0 0 0 0 566913
0.006706 0.006282 0.133064 -1.827505 -1.349128 -2.655216 -0.017717 1 0 0 0 0 0 0 567905
0.006646 0.006253 0.132982 -1.619310 -1.350500 -2.511615 -0.017749 1 0 0 0 0 0 0 568909
0.006601 0.006221 0.132914 -1.771827 -1.318879 -2.667905 -0.017780 1 0 0 0 0 0 0 569901
0.006521 0.006196 0.132843 -1.321064 -1.394547 -2.644603 -0.017811 1 0 0 0 0 0 0 570910
0.006459 0.006186 0.132769 -1.496516 -1.594760 -2.571749 -0.017843 1 0 0 0 0 0 0 571910
0.006396 0.006147 0.132695 -1.497661 -1.240711 -2.572474 -0.017874 1 0 0 0 0 0 0 572907
0.006349 0.006111 0.132630 -1.688713 -1.229660 -2.668232 -0.017905 1 0 0 0 0 0 0 573905
0.006303 0.006095 0.132558 -1.717478 -1.490176 -2.563047 -0.017936 1 0 0 0 0 0 0 574908
0.006249 0.006054 0.132485 -1.599866 -1.178419 -2.542806 -0.017967 1 0 0 0 0 0 0 575905
0.006206 0.006017 0.132420 -1.726885 -1.189580 -2.630336 -0.017999 1 0 0 0 0 0 0 576905
0.006147 0.005984 0.132340 -1.518833 -1.243687 -2.419068 -0.018030 1 0 0 0 0 0 0 577904
0.006082 0.005955 0.132283 -1.411074 -1.306351 -2.697867 -0.018062 1 0 0 0 0 0 0 578917
0.006034 0.005924 0.132224 -1.602350 -1.267334 -2.687906 -0.018093 1 0 0 0 0 0 0 579913
0.005987 0.005911 0.132154 -1.639750 -1.492874 -2.521274 -0.018124 1 0 0 0 0 0 0 580910
0.005933 0.005871 0.132082 -1.528870 -1.164120 -2.474089 -0.018155 1 0 0 0 0 0 0 581909
0.005890 0.005834 0.132017 -1.658771 -1.166034 -2.552358 -0.018186 1 0 0 0 0 0 0 582895
0.005852 0.005799 0.131955 -1.738075 -1.178538 -2.584886 -0.018217 1 0 0 0 0 0 0 583904
0.005783 0.005753 0.131897 -1.313478 -1.031021 -2.632681 -0.018248 1 0 0 0 0 0 0 584895
0.005726 0.005732 0.131827 -1.424569 -1.340371 -2.460518 -0.018280 1 0 0 0 0 0 0 585904
0.005682 0.005705 0.131763 -1.592348 -1.284399 -2.512342 -0.018311 1 0 0 0 0 0 0 586895
0.005644 0.005674 0.131701 -1.683567 -1.230691 -2.536704 -0.018342 1 0 0 0 0 0 0 587905
0.005589 0.005647 0.131651 -1.467808 -1.262678 -2.685601 -0.018373 1 0 0 0 0 0 0 588894
0.005531 0.005600 0.131587 -1.379958 -0.999060 -2.499048 -0.018405 1 0 0 0 0 0 0 589905
0.005486 0.005560 0.131524 -1.538078 -1.051709 -2.501084 -0.018436 1 0 0 0 0 0 0 590895
0.005447 0.005523 0.131463 -1.634301 -1.092678 -2.502247 -0.018467 1 0 0 0 0 0 0 591904
0.005406 0.005507 0.131392 -1.600851 -1.364995 -2.350578 -0.018498 1 0 0 0 0 0 0 592893
0.005335 0.005471 0.131330 -1.194059 -1.127502 -2.452858 -0.018530 1 0 0 0 0 0 0 593904
0.005284 0.005436 0.131269 -1.399121 -1.112823 -2.460748 -0.018561 1 0 0 0 0 0 0 594900
0.005243 0.005402 0.131208 -1.539750 -1.112534 -2.453611 -0.018592 1 0 0 0 0 0 0 595895
0.005206 0.005368 0.131147 -1.611341 -1.109916 -2.442802 -0.018624 1 0 0 0 0 0 0 596904
0.005153 0.005339 0.131097 -1.385730 -1.170062 -2.576254 -0.018655 1 0 0 0 0 0 0 597893
0.005110 0.005308 0.131040 -1.495752 -1.136677 -2.489534 -0.018686 1 0 0 0 0 0 0 598905
0.005073 0.005275 0.130981 -1.571987 -1.112257 -2.436099 -0.018717 1 0 0 0 0 0 0 599894
0.005038 0.005242 0.130921 -1.610347 -1.096835 -2.406732 -0.018749 1 0 0 0 0 0 0 600903
0.004971 0.005198 0.130863 -1.167535 -0.937336 -2.423935 -0.018780 1 0 0 0 0 0 0 601905
0.004921 0.005159 0.130803 -1.347690 -0.984505 -2.388983 -0.018811 1 0 0 0 0 0 0 602894
0.004881 0.005123 0.130742 -1.475734 -1.017995 -2.364629 -0.018843 1 0 0 0 0 0 0 603912
0.004845 0.005088 0.130681 -1.541072 -1.032682 -2.346876 -0.018874 1 0 0 0 0 0 0 604914
0.004792 0.005059 0.130631 -1.312438 -1.101352 -2.476933 -0.018905 1 0 0 0 0 0 0 605903
0.004750 0.005028 0.130574 -1.420817 -1.072498 -2.388745 -0.018936 1 0 0 0 0 0 0 606891
0.004728 0.005011 0.130523 -1.696033 -1.262596 -2.445231 -0.018968 1 0 0 0 0 0 0 607910
0.004701 0.004986 0.130466 -1.655805 -1.165099 -2.359398 -0.018999 1 0 0 0 0 0 0 608900
0.004653 0.004962 0.130417 -1.357954 -1.160126 -2.454069 -0.019030 1 0 0 0 0 0 0 609904
0.004619 0.004914 0.130371 -1.510292 -0.840469 -2.496729 -0.019061 1 0 0 0 0 0 0 610913
0.004586 0.004873 0.130315 -1.535035 -0.892676 -2.363213 -0.019092 1 0 0 0 0 0 0 611900
0.004535 0.004841 0.130267 -1.282958 -1.003650 -2.435903 -0.019124 1 0 0 0 0 0 0 612916
0.004493 0.004808 0.130211 -1.379787 -0.999315 -2.324921 -0.019155 1 0 0 0 0 0 0 613908
0.004457 0.004775 0.130151 -1.449445 -0.989775 -2.262068 -0.019186 1 0 0 0 0 0 0 614907
0.004423 0.004742 0.130091 -1.484293 -0.981675 -2.228599 -0.019217 1 0 0 0 0 0 0 615906
0.004406 0.004725 0.130038 -1.697821 -1.185246 -2.319479 -0.019249 1 0 0 0 0 0 0 616904
0.004362 0.004705 0.129991 -1.366699 -1.160168 -2.390278 -0.019280 1 0 0 0 0 0 0 617905
0.004325 0.004678 0.129934 -1.406966 -1.067273 -2.270097 -0.019311 1 0 0 0 0 0 0 618905
0.004311 0.004645 0.129894 -1.724389 -0.969531 -2.460597 -0.019342 1 0 0 0 0 0 0 619904
0.004270 0.004616 0.129852 -1.376333 -1.013836 -2.438575 -0.019373 1 0 0 0 0 0 0 620896
0.004233 0.004585 0.129797 -1.402666 -0.979521 -2.271298 -0.019405 1 0 0 0 0 0 0 621913
0.004199 0.004553 0.129738 -1.435319 -0.956017 -2.185249 -0.019436 1 0 0 0 0 0 0 622914
0.004162 0.004542 0.129697 -1.390892 -1.215580 -2.400723 -0.019467 1 0 0 0 0 0 0 623889
0.004128 0.004519 0.129643 -1.415923 -1.096221 -2.244162 -0.019499 1 0 0 0 0 0 0 624904
0.004111 0.004507 0.129593 -1.630183 -1.220958 -2.268298 -0.019530 1 0 0 0 0 0 0 625902
0.004086 0.004485 0.129535 -1.560471 -1.091859 -2.165611 -0.019561 1 0 0 0 0 0 0 626906
0.004045 0.004443 0.129497 -1.327490 -0.818399 -2.397151 -0.019592 1 0 0 0 0 0 0 627903
0.004024 0.004421 0.129453 -1.557407 -1.046779 -2.332066 -0.019624 1 0 0 0 0 0 0 628903
0.003998 0.004393 0.129397 -1.512065 -0.990048 -2.172791 -0.019655 1 0 0 0 0 0 0 629909
0.003965 0.004384 0.129357 -1.411186 -1.216903 -2.350901 -0.019686 1 0 0 0 0 0 0 630889
0.003932 0.004362 0.129304 -1.407330 -1.081240 -2.178151 -0.019717 1 0 0 0 0 0 0 631906
0.003901 0.004335 0.129245 -1.409601 -0.988023 -2.082014 -0.019749 1 0 0 0 0 0 0 632905
0.003865 0.004326 0.129204 -1.347675 -1.209534 -2.294099 -0.019780 1 0 0 0 0 0 0 633903
0.003838 0.004286 0.129161 -1.443650 -0.820443 -2.279110 -0.019811 1 0 0 0 0 0 0 634905
0.003818 0.004284 0.129103 -1.541738 -1.280202 -2.084574 -0.019842 1 0 0 0 0 0 0 635903
0.003779 0.004252 0.129065 -1.301305 -0.936040 -2.302976 -0.019874 1 0 0 0 0 0 0 636904
0.003759 0.004236 0.129021 -1.517455 -1.091381 -2.236448 -0.019905 1 0 0 0 0 0 0 637903
0.003733 0.004211 0.128965 -1.465165 -0.995428 -2.075247 -0.019936 1 0 0 0 0 0 0 638904
0.003700 0.004203 0.128925 -1.359885 -1.201065 -2.253586 -0.019967 1 0 0 0 0 0 0 639906
0.003669 0.004182 0.128871 -1.354509 -1.055918 -2.079355 -0.019999 1 0 0 0 0 0 0 640909
0.003652 0.004171 0.128821 -1.553685 -1.167406 -2.102390 -0.020054 1 0 0 0 0 0 0 642668
0.003614 0.004134 0.128755 -1.282252 -0.825469 -1.879695 -0.020094 1 0 0 0 0 0 0 643968
0.003588 0.004134 0.128689 -1.417031 -1.277063 -1.851294 -0.020126 1 0 0 0 0 0 0 644973
0.003547 0.004103 0.128648 -1.214995 -0.924208 -2.153207 -0.020156 1 0 0 0 0 0 0 645939
0.003526 0.004087 0.128602 -1.450727 -1.072587 -2.120735 -0.020188 1 0 0 0 0 0 0 646966
0.003495 0.004083 0.128566 -1.346074 -1.244505 -2.231858 -0.020219 1 0 0 0 0 0 0 647965
0.003465 0.004065 0.128513 -1.328201 -1.069184 -2.020287 -0.020250 1 0 0 0 0 0 0 648937
0.003429 0.004060 0.128474 -1.259489 -1.226112 -2.169515 -0.020281 1 0 0 0 0 0 0 649937
0.003396 0.004041 0.128420 -1.275446 -1.057447 -1.982243 -0.020313 1 0 0 0 0 0 0 650964
0.003385 0.004012 0.128381 -1.560659 -0.903458 -2.142958 -0.020343 1 0 0 0 0 0 0 651939
0.003360 0.004001 0.128347 -1.395395 -1.126765 -2.219746 -0.020375 1 0 0 0 0 0 0 652937
0.003332 0.003979 0.128295 -1.339830 -0.998969 -1.984712 -0.020407 1 0 0 0 0 0 0 653958
0.003298 0.003973 0.128257 -1.251148 -1.181339 -2.124671 -0.020438 1 0 0 0 0 0 0 654970
0.003280 0.003968 0.128212 -1.451682 -1.232663 -2.051565 -0.020470 1 0 0 0 0 0 0 655974
0.003243 0.003936 0.128178 -1.204913 -0.862803 -2.175528 -0.020501 1 0 0 0 0 0 0 656969
0.003223 0.003919 0.128135 -1.411580 -1.021838 -2.062917 -0.020532 1 0 0 0 0 0 0 657971
0.003193 0.003914 0.128099 -1.292546 -1.201741 -2.142561 -0.020563 1 0 0 0 0 0 0 658957
0.003178 0.003911 0.128056 -1.462381 -1.238327 -2.036713 -0.020592 1 0 0 0 0 0 0 659892
0.003150 0.003913 0.128020 -1.314975 -1.317317 -2.121111 -0.020624 1 0 0 0 0 0 0 660903
0.003121 0.003898 0.127968 -1.276002 -1.093676 -1.898188 -0.020654 1 0 0 0 0 0 0 661891
0.003112 0.003871 0.127929 -1.531001 -0.910442 -2.046282 -0.020686 1 0 0 0 0 0 0 662894
0.003073 0.003846 0.127886 -1.157649 -0.912792 -1.998066 -0.020717 1 0 0 0 0 0 0 663903
0.003053 0.003833 0.127840 -1.363449 -1.063597 -1.940067 -0.020748 1 0 0 0 0 0 0 664892
0.003008 0.003815 0.127794 -1.056322 -1.013405 -1.931391 -0.020780 1 0 0 0 0 0 0 665902
0.002986 0.003805 0.127747 -1.303378 -1.114928 -1.899581 -0.020811 1 0 0 0 0 0 0 666892
0.002954 0.003804 0.127710 -1.210697 -1.242857 -2.021147 -0.020842 1 0 0 0 0 0 0 667902
0.002924 0.003788 0.127657 -1.200962 -1.045805 -1.811927 -0.020873 1 0 0 0 0 0 0 668890
0.002914 0.003760 0.127618 -1.469462 -0.875407 -1.965999 -0.020905 1 0 0 0 0 0 0 669895
0.002889 0.003750 0.127584 -1.296580 -1.089155 -2.038712 -0.020936 1 0 0 0 0 0 0 670888
0.002861 0.003729 0.127532 -1.238634 -0.958536 -1.799826 -0.020967 1 0 0 0 0 0 0 671886
0.002828 0.003722 0.127493 -1.147000 -1.137342 -1.939640 -0.020999 1 0 0 0 0 0 0 672902
0.002810 0.003718 0.127448 -1.345476 -1.187017 -1.866537 -0.021030 1 0 0 0 0 0 0 673891
0.002793 0.003682 0.127403 -1.356226 -0.755221 -1.844987 -0.021061 1 0 0 0 0 0 0 674902
0.002764 0.003667 0.127367 -1.208626 -1.002212 -1.948820 -0.021092 1 0 0 0 0 0 0 675891
0.002749 0.003659 0.127323 -1.370682 -1.108753 -1.851347 -0.021124 1 0 0 0 0 0 0 676902
0.002727 0.003640 0.127298 -1.297717 -0.976015 -2.082891 -0.021155 1 0 0 0 0 0 0 677906
0.002702 0.003615 0.127249 -1.227789 -0.866181 -1.783849 -0.021186 1 0 0 0 0 0 0 678911
0.002669 0.003606 0.127211 -1.123961 -1.074828 -1.890542 -0.021217 1 0 0 0 0 0 0 679904
0.002633 0.003606 0.127178 -1.058893 -1.205435 -1.946658 -0.021249 1 0 0 0 0 0 0 680909
0.002600 0.003589 0.127126 -1.084957 -1.007322 -1.700595 -0.021280 1 0 0 0 0 0 0 681911
0.002569 0.003567 0.127098 -1.114789 -0.899033 -1.983676 -0.021311 1 0 0 0 0 0 0 682912
0.002554 0.003554 0.127057 -1.304778 -1.022062 -1.835237 -0.021343 1 0 0 0 0 0 0 683909
0.002526 0.003552 0.127022 -1.162567 -1.167461 -1.891054 -0.021373 1 0 0 0 0 0 0 684898
0.002517 0.003531 0.126989 -1.396505 -0.936662 -1.921272 -0.021405 1 0 0 0 0 0 0 685907
0.002493 0.003525 0.126958 -1.211923 -1.098206 -1.925824 -0.021436 1 0 0 0 0 0 0 686911
0.002486 0.003502 0.126926 -1.418667 -0.895736 -1.925794 -0.021467 1 0 0 0 0 0 0 687901
0.002449 0.003479 0.126886 -1.029248 -0.870538 -1.795677 -0.021499 1 0 0 0 0 0 0 688909
0.002435 0.003449 0.126851 -1.302223 -0.755073 -1.853997 -0.021530 1 0 0 0 0 0 0 689906
0.002409 0.003437 0.126819 -1.153156 -0.993426 -1.878189 -0.021561 1 0 0 0 0 0 0 690904
0.002381 0.003417 0.126798 -1.122092 -0.894538 -2.028107 -0.021592 1 0 0 0 0 0 0 691904
0.002367 0.003405 0.126759 -1.285881 -1.003466 -1.808326 -0.021624 1 0 0 0 0 0 0 692902
0.002340 0.003404 0.126725 -1.131553 -1.140483 -1.835745 -0.021655 1 0 0 0 0 0 0 693906
0.002313 0.003388 0.126704 -1.102395 -0.969295 -1.997053 -0.021686 1 0 0 0 0 0 0 694903
0.002284 0.003364 0.126656 -1.077207 -0.837216 -1.659102 -0.021717 1 0 0 0 0 0 0 695903
0.002256 0.003338 0.126630 -1.073544 -0.783610 -1.896969 -0.021749 1 0 0 0 0 0 0 696918
0.002222 0.003328 0.126600 -0.989851 -0.999740 -1.872477 -0.021780 1 0 0 0 0 0 0 697907
0.002210 0.003304 0.126569 -1.268822 -0.822161 -1.851712 -0.021811 1 0 0 0 0 0 0 698887
0.002185 0.003296 0.126538 -1.109199 -1.012050 -1.835108 -0.021842 1 0 0 0 0 0 0 699905
0.002158 0.003277 0.126518 -1.071389 -0.887836 -1.968784 -0.021874 1 0 0 0 0 0 0 700903
0.002150 0.003248 0.126490 -1.308999 -0.735016 -1.888337 -0.021905 1 0 0 0 0 0 0 701902
0.002126 0.003237 0.126460 -1.122883 -0.957525 -1.838306 -0.021936 1 0 0 0 0 0 0 702906
0.002100 0.003217 0.126440 -1.071310 -0.851987 -1.958609 -0.021967 1 0 0 0 0 0 0 703884
0.002092 0.003188 0.126413 -1.302082 -0.708905 -1.873246 -0.021998 1 0 0 0 0 0 0 704883
0.002068 0.003177 0.126383 -1.112629 -0.936264 -1.821364 -0.022029 1 0 0 0 0 0 0 705883
0.002043 0.003157 0.126363 -1.059392 -0.833208 -1.941019 -0.022061 1 0 0 0 0 0 0 706903
0.002035 0.003127 0.126335 -1.289290 -0.691436 -1.855388 -0.022092 1 0 0 0 0 0 0 707904
0.002011 0.003116 0.126305 -1.099369 -0.919262 -1.803289 -0.022123 1 0 0 0 0 0 0 708882
0.001985 0.003096 0.126285 -1.045879 -0.816478 -1.922780 -0.022155 1 0 0 0 0 0 0 709902
0.001953 0.003089 0.126258 -0.941981 -0.986944 -1.833323 -0.022186 1 0 0 0 0 0 0 710904
0.001942 0.003067 0.126228 -1.211226 -0.785323 -1.786913 -0.022217 1 0 0 0 0 0 0 711901
0.001922 0.003041 0.126208 -1.123946 -0.713833 -1.905275 -0.022248 1 0 0 0 0 0 0 712897
0.001893 0.003032 0.126180 -0.976968 -0.924549 -1.815113 -0.022280 1 0 0 0 0 0 0 713901
0.001864 0.003012 0.126161 -0.965196 -0.808600 -1.909497 -0.022311 1 0 0 0 0 0 0 714905
0.001855 0.002983 0.126134 -1.217972 -0.660276 -1.813770 -0.022342 1 0 0 0 0 0 0 715907
0.001836 0.002954 0.126115 -1.116618 -0.635681 -1.902599 -0.022374 1 0 0 0 0 0 0 716906
0.001813 0.002924 0.126099 -1.040746 -0.624512 -1.948257 -0.022434 1 0 0 0 0 0 0 718828
0.001801 0.002909 0.126062 -1.175758 -0.800013 -1.678079 -0.022470 1 0 0 0 0 0 0 719974
0.001781 0.002886 0.126039 -1.082729 -0.723066 -1.829611 -0.022501 1 0 0 0 0 0 0 720970
0.001757 0.002860 0.126022 -1.015425 -0.662051 -1.907416 -0.022531 1 0 0 0 0 0 0 721937
0.001731 0.002833 0.126006 -0.975698 -0.624486 -1.936269 -0.022562 1 0 0 0 0 0 0 722938
0.001738 0.002814 0.125990 -1.396427 -0.738015 -1.930999 -0.022593 1 0 0 0 0 0 0 723936
0.001721 0.002809 0.125963 -1.136274 -0.918897 -1.795582 -0.022625 1 0 0 0 0 0 0 724937
0.001699 0.002791 0.125945 -1.031074 -0.775924 -1.873150 -0.022656 1 0 0 0 0 0 0 725935
0.001674 0.002768 0.125928 -0.976767 -0.676033 -1.912123 -0.022687 1 0 0 0 0 0 0 726936
0.001661 0.002756 0.125922 -1.133550 -0.818775 -2.052637 -0.022718 1 0 0 0 0 0 0 727935
0.001641 0.002736 0.125911 -1.042341 -0.708536 -1.990494 -0.022749 1 0 0 0 0 0 0 728926
0.001617 0.002711 0.125897 -0.976636 -0.631956 -1.955521 -0.022782 1 0 0 0 0 0 0 729984
0.001604 0.002697 0.125861 -1.118424 -0.773944 -1.654904 -0.022813 1 0 0 0 0 0 0 730973
0.001598 0.002691 0.125849 -1.216570 -0.879745 -1.922202 -0.022845 1 0 0 0 0 0 0 731974
0.001581 0.002673 0.125834 -1.079757 -0.733911 -1.929992 -0.022876 1 0 0 0 0 0 0 732967
0.001573 0.002664 0.125829 -1.176834 -0.836792 -2.049868 -0.022907 1 0 0 0 0 0 0 733967
0.001555 0.002645 0.125818 -1.054377 -0.705525 -1.978767 -0.022938 1 0 0 0 0 0 0 734962
0.001532 0.002620 0.125804 -0.972732 -0.618199 -1.940152 -0.022969 1 0 0 0 0 0 0 735942
0.001539 0.002603 0.125789 -1.370698 -0.705247 -1.910639 -0.023000 1 0 0 0 0 0 0 736958
0.001529 0.002580 0.125774 -1.176369 -0.624295 -1.909414 -0.023031 1 0 0 0 0 0 0 737942
0.001510 0.002554 0.125759 -1.036168 -0.567109 -1.908362 -0.023063 1 0 0 0 0 0 0 738965
0.001501 0.002541 0.125753 -1.145364 -0.731931 -2.034233 -0.023094 1 0 0 0 0 0 0 739965
0.001482 0.002519 0.125742 -1.030627 -0.633641 -1.965653 -0.023125 1 0 0 0 0 0 0 740961
0.001459 0.002494 0.125728 -0.952964 -0.562924 -1.927994 -0.023157 1 0 0 0 0 0 0 741961
0.001447 0.002481 0.125723 -1.095668 -0.720609 -2.039788 -0.023188 1 0 0 0 0 0 0 742961
0.001428 0.002460 0.125712 -0.997990 -0.618897 -1.965568 -0.023217 1 0 0 0 0 0 0 743892
0.001404 0.002435 0.125698 -0.928959 -0.546516 -1.925899 -0.023249 1 0 0 0 0 0 0 744901
0.001386 0.002441 0.125682 -0.999367 -0.952719 -1.893263 -0.023280 1 0 0 0 0 0 0 745905
0.001363 0.002429 0.125667 -0.933382 -0.758473 -1.893165 -0.023311 1 0 0 0 0 0 0 746902
0.001371 0.002419 0.125651 -1.330340 -0.753611 -1.881036 -0.023342 1 0 0 0 0 0 0 747890
0.001361 0.002399 0.125636 -1.135059 -0.623145 -1.885161 -0.023374 1 0 0 0 0 0 0 748900
0.001343 0.002374 0.125621 -0.994186 -0.540689 -1.885703 -0.023404 1 0 0 0 0 0 0 749890
0.001333 0.002362 0.125615 -1.102443 -0.692213 -2.013054 -0.023436 1 0 0 0 0 0 0 750904
0.001315 0.002341 0.125604 -0.987693 -0.587752 -1.943990 -0.023467 1 0 0 0 0 0 0 751890
0.001291 0.002316 0.125590 -0.909965 -0.513871 -1.906032 -0.023499 1 0 0 0 0 0 0 752901
0.001280 0.002303 0.125585 -1.051952 -0.669253 -2.018501 -0.023529 1 0 0 0 0 0 0 753890
0.001260 0.002282 0.125573 -0.954599 -0.567056 -1.943824 -0.023561 1 0 0 0 0 0 0 754902
0.001236 0.002257 0.125560 -0.885479 -0.494234 -1.903671 -0.023592 1 0 0 0 0 0 0 755889
0.001225 0.002245 0.125555 -1.031674 -0.650028 -2.015735 -0.023624 1 0 0 0 0 0 0 756901
0.001205 0.002224 0.125543 -0.936526 -0.548149 -1.940571 -0.023655 1 0 0 0 0 0 0 757905
0.001175 0.002217 0.125519 -0.792220 -0.725293 -1.756562 -0.023686 1 0 0 0 0 0 0 758908
0.001180 0.002209 0.125499 -1.225039 -0.726029 -1.803011 -0.023717 1 0 0 0 0 0 0 759895
0.001168 0.002191 0.125483 -1.055370 -0.580189 -1.839137 -0.023749 1 0 0 0 0 0 0 760907
0.001149 0.002167 0.125467 -0.927877 -0.487909 -1.852119 -0.023780 1 0 0 0 0 0 0 761905
0.001139 0.002155 0.125462 -1.042042 -0.633412 -1.984949 -0.023811 1 0 0 0 0 0 0 762907
0.001120 0.002134 0.125450 -0.930875 -0.526554 -1.916769 -0.023842 1 0 0 0 0 0 0 763882
0.001111 0.002124 0.125446 -1.040963 -0.649417 -2.009212 -0.023874 1 0 0 0 0 0 0 764911
0.001087 0.002123 0.125424 -0.850474 -0.779925 -1.781699 -0.023905 1 0 0 0 0 0 0 765895
0.001074 0.002122 0.125416 -0.987925 -0.803980 -1.942589 -0.023936 1 0 0 0 0 0 0 766906
0.001055 0.002107 0.125403 -0.893832 -0.612938 -1.895566 -0.023967 1 0 0 0 0 0 0 767899
0.001031 0.002085 0.125389 -0.826723 -0.493105 -1.866346 -0.023999 1 0 0 0 0 0 0 768906
0.001038 0.002070 0.125373 -1.230360 -0.561831 -1.843577 -0.024030 1 0 0 0 0 0 0 769907
0.001042 0.002062 0.125368 -1.225928 -0.670415 -1.971937 -0.024061 1 0 0 0 0 0 0 770902
0.001030 0.002043 0.125356 -1.017500 -0.533781 -1.902404 -0.024092 1 0 0 0 0 0 0 771901
0.001024 0.002034 0.125352 -1.074715 -0.640174 -1.994782 -0.024124 1 0 0 0 0 0 0 772902
0.001007 0.002015 0.125341 -0.933973 -0.512783 -1.910313 -0.024155 1 0 0 0 0 0 0 773901
0.000993 0.002024 0.125326 -0.952533 -0.874813 -1.853876 -0.024186 1 0 0 0 0 0 0 774902
0.000991 0.002009 0.125300 -1.117202 -0.595655 -1.701646 -0.024217 1 0 0 0 0 0 0 775900
0.000991 0.002002 0.125291 -1.146547 -0.664946 -1.899153 -0.024249 1 0 0 0 0 0 0 776905
0.000976 0.001984 0.125278 -0.970226 -0.521730 -1.865496 -0.024280 1 0 0 0 0 0 0 777903
0.000969 0.001975 0.125274 -1.044683 -0.625654 -1.972121 -0.024311 1 0 0 0 0 0 0 778906
0.000966 0.001970 0.125272 -1.098462 -0.694759 -2.023672 -0.024343 1 0 0 0 0 0 0 779908
0.000950 0.001953 0.125261 -0.941933 -0.533678 -1.913777 -0.024374 1 0 0 0 0 0 0 780901
0.000943 0.001945 0.125258 -1.027082 -0.627205 -1.990823 -0.024404 1 0 0 0 0 0 0 781881
0.000952 0.001955 0.125235 -1.267563 -0.878867 -1.748641 -0.024436 1 0 0 0 0 0 0 782902
0.000943 0.001945 0.125217 -1.047070 -0.647227 -1.780879 -0.024468 1 0 0 0 0 0 0 783908
0.000939 0.001940 0.125211 -1.083933 -0.687979 -1.933589 -0.024498 1 0 0 0 0 0 0 784899
0.000923 0.001923 0.125199 -0.931803 -0.526003 -1.872460 -0.024530 1 0 0 0 0 0 0 785901
0.000915 0.001915 0.125195 -1.020181 -0.619979 -1.968395 -0.024561 1 0 0 0 0 0 0 786902
0.000916 0.001891 0.125173 -1.152938 -0.424518 -1.744803 -0.024592 1 0 0 0 0 0 0 787897
0.000917 0.001880 0.125165 -1.159618 -0.557439 -1.904593 -0.024623 1 0 0 0 0 0 0 788898
0.000917 0.001874 0.125162 -1.157063 -0.645991 -1.987137 -0.024654 1 0 0 0 0 0 0 789881
0.000898 0.001875 0.125141 -0.894290 -0.745358 -1.745917 -0.024686 1 0 0 0 0 0 0 790900
0.000908 0.001871 0.125123 -1.249854 -0.688988 -1.761963 -0.024717 1 0 0 0 0 0 0 791906
0.000912 0.001869 0.125116 -1.226428 -0.710944 -1.915401 -0.024749 1 0 0 0 0 0 0 792906
0.000901 0.001853 0.125104 -1.009555 -0.529192 -1.854786 -0.024780 1 0 0 0 0 0 0 793903
0.000895 0.001846 0.125100 -1.061909 -0.611922 -1.951225 -0.024811 1 0 0 0 0 0 0 794911
0.000879 0.001827 0.125088 -0.919217 -0.473251 -1.867153 -0.024842 1 0 0 0 0 0 0 795900
0.000865 0.001837 0.125074 -0.936178 -0.828884 -1.811794 -0.024874 1 0 0 0 0 0 0 796899
0.000863 0.001822 0.125048 -1.100277 -0.547258 -1.658776 -0.024905 1 0 0 0 0 0 0 797902
0.000863 0.001815 0.125039 -1.128826 -0.614283 -1.856562 -0.024936 1 0 0 0 0 0 0 798889
0.000848 0.001797 0.125026 -0.952729 -0.470581 -1.821925 -0.024967 1 0 0 0 0 0 0 799896
0.000841 0.001788 0.125021 -1.026596 -0.573484 -1.928896 -0.024999 1 0 0 0 0 0 0 800902
0.000838 0.001783 0.124989 -1.076113 -0.633045 -1.565560 -0.025030 1 0 0 0 0 0 0 801900
0.000836 0.001780 0.124977 -1.107591 -0.675282 -1.800969 -0.025061 1 0 0 0 0 0 0 802902
0.000821 0.001765 0.124963 -0.938956 -0.499469 -1.790761 -0.025092 1 0 0 0 0 0 0 803898
0.000814 0.001757 0.124958 -1.016923 -0.583997 -1.907697 -0.025123 1 0 0 0 0 0 0 804899
0.000796 0.001738 0.124946 -0.887527 -0.446392 -1.830626 -0.025155 1 0 0 0 0 0 0 805898
0.000801 0.001743 0.124921 -1.167901 -0.739911 -1.638650 -0.025186 1 0 0 0 0 0 0 806901
0.000790 0.001731 0.124902 -0.982615 -0.544988 -1.697882 -0.025217 1 0 0 0 0 0 0 807900
0.000784 0.001725 0.124895 -1.037676 -0.604573 -1.861951 -0.025248 1 0 0 0 0 0 0 808889
0.000781 0.001722 0.124862 -1.076557 -0.640783 -1.521009 -0.025279 1 0 0 0 0 0 0 809890
0.000780 0.001720 0.124850 -1.102208 -0.670652 -1.764853 -0.025311 1 0 0 0 0 0 0 810904
0.000765 0.001705 0.124836 -0.930867 -0.488844 -1.757154 -0.025342 1 0 0 0 0 0 0 811889
0.000758 0.001697 0.124831 -1.007202 -0.570085 -1.875295 -0.025373 1 0 0 0 0 0 0 812897
0.000754 0.001693 0.124798 -1.058325 -0.618961 -1.515559 -0.025405 1 0 0 0 0 0 0 813903
0.000753 0.001691 0.124786 -1.090133 -0.655258 -1.752522 -0.025436 1 0 0 0 0 0 0 814888
0.000738 0.001675 0.124772 -0.922096 -0.476921 -1.742222 -0.025467 1 0 0 0 0 0 0 815898
0.000744 0.001681 0.124746 -1.180930 -0.747560 -1.576790 -0.025498 1 0 0 0 0 0 0 816886
0.000733 0.001670 0.124727 -0.985031 -0.541222 -1.645246 -0.025530 1 0 0 0 0 0 0 817896
0.000728 0.001665 0.124720 -1.034413 -0.594698 -1.812869 -0.025561 1 0 0 0 0 0 0 818887
0.000731 0.001643 0.124697 -1.146527 -0.378206 -1.615808 -0.025592 1 0 0 0 0 0 0 819896
0.000713 0.001636 0.124669 -0.881750 -0.552265 -1.510257 -0.025623 1 0 0 0 0 0 0 820887
0.000704 0.001633 0.124658 -0.971225 -0.616133 -1.738907 -0.025655 1 0 0 0 0 0 0 821898
0.000719 0.001626 0.124644 -1.294901 -0.582623 -1.708723 -0.025686 1 0 0 0 0 0 0 822888
0.000707 0.001627 0.124619 -0.975541 -0.674116 -1.547859 -0.025717 1 0 0 0 0 0 0 823897
0.000701 0.001628 0.124610 -1.021689 -0.679678 -1.745334 -0.025748 1 0 0 0 0 0 0 824891
0.000703 0.001609 0.124586 -1.137968 -0.419568 -1.569735 -0.025780 1 0 0 0 0 0 0 825896
0.000705 0.001600 0.124578 -1.135921 -0.515660 -1.749091 -0.025811 1 0 0 0 0 0 0 826886
0.000686 0.001599 0.124554 -0.869131 -0.639340 -1.562308 -0.025842 1 0 0 0 0 0 0 827881
0.000696 0.001595 0.124535 -1.219700 -0.595978 -1.600960 -0.025873 1 0 0 0 0 0 0 828896
0.000687 0.001578 0.124519 -1.010120 -0.428192 -1.629074 -0.025905 1 0 0 0 0 0 0 829898
0.000683 0.001569 0.124513 -1.046446 -0.520348 -1.771388 -0.025936 1 0 0 0 0 0 0 830912
0.000694 0.001579 0.124490 -1.259822 -0.771364 -1.553919 -0.025967 1 0 0 0 0 0 0 831905
0.000686 0.001570 0.124471 -1.027838 -0.540995 -1.593372 -0.026012 1 0 0 0 0 0 0 833317
0.000682 0.001565 0.124465 -1.056534 -0.580084 -1.748679 -0.026030 1 0 0 0 0 0 0 833905
0.000686 0.001544 0.124442 -1.158539 -0.357103 -1.546725 -0.026062 1 0 0 0 0 0 0 834928
0.000687 0.001533 0.124434 -1.148771 -0.473402 -1.715789 -0.026092 1 0 0 0 0 0 0 835903
0.000674 0.001513 0.124421 -0.954100 -0.357896 -1.667854 -0.026123 1 0 0 0 0 0 0 836893
0.000682 0.001517 0.124396 -1.198079 -0.661593 -1.488352 -0.026155 1 0 0 0 0 0 0 837897
0.000685 0.001519 0.124387 -1.179453 -0.668216 -1.684313 -0.026186 1 0 0 0 0 0 0 838896
0.000673 0.001506 0.124373 -0.972407 -0.460608 -1.647686 -0.026217 1 0 0 0 0 0 0 839898
0.000667 0.001499 0.124369 -1.028928 -0.526674 -1.755732 -0.026258 1 0 0 0 0 0 0 841196
0.000670 0.001477 0.124347 -1.145512 -0.318708 -1.533110 -0.026280 1 0 0 0 0 0 0 841900
0.000671 0.001466 0.124339 -1.143432 -0.442536 -1.695167 -0.026311 1 0 0 0 0 0 0 842902
0.000672 0.001460 0.124336 -1.136535 -0.526462 -1.778166 -0.026342 1 0 0 0 0 0 0 843898
0.000678 0.001438 0.124315 -1.205523 -0.313375 -1.537779 -0.026373 1 0 0 0 0 0 0 844880
0.000680 0.001428 0.124307 -1.177906 -0.432990 -1.692510 -0.026405 1 0 0 0 0 0 0 845895
0.000682 0.001422 0.124304 -1.158120 -0.514718 -1.772804 -0.026436 1 0 0 0 0 0 0 846898
0.000669 0.001405 0.124293 -0.964402 -0.362416 -1.671246 -0.026467 1 0 0 0 0 0 0 847897
0.000657 0.001415 0.124279 -0.952744 -0.707525 -1.610739 -0.026498 1 0 0 0 0 0 0 848878
0.000651 0.001420 0.124274 -1.029771 -0.679999 -1.726738 -0.026530 1 0 0 0 0 0 0 849910
0.000634 0.001408 0.124262 -0.893223 -0.450648 -1.648914 -0.026561 1 0 0 0 0 0 0 850901
0.000626 0.001402 0.124258 -0.986656 -0.504952 -1.740740 -0.026592 1 0 0 0 0 0 0 851902
0.000641 0.001395 0.124246 -1.306187 -0.487025 -1.646734 -0.026624 1 0 0 0 0 0 0 852900
0.000648 0.001391 0.124242 -1.245010 -0.534395 -1.737738 -0.026655 1 0 0 0 0 0 0 853898
0.000638 0.001375 0.124230 -1.009195 -0.368303 -1.649659 -0.026686 1 0 0 0 0 0 0 854898
0.000634 0.001367 0.124226 -1.049924 -0.456745 -1.737782 -0.026717 1 0 0 0 0 0 0 855898
0.000631 0.001363 0.124225 -1.086491 -0.517892 -1.782278 -0.026748 1 0 0 0 0 0 0 856895
0.000630 0.001361 0.124224 -1.106945 -0.550283 -1.800643 -0.026780 1 0 0 0 0 0 0 857897
0.000616 0.001345 0.124214 -0.934428 -0.371771 -1.674398 -0.026811 1 0 0 0 0 0 0 858897
0.000608 0.001337 0.124210 -1.008999 -0.453558 -1.747840 -0.026842 1 0 0 0 0 0 0 859897
0.000605 0.001333 0.124209 -1.062769 -0.511394 -1.787009 -0.026873 1 0 0 0 0 0 0 860896
0.000603 0.001332 0.124209 -1.091813 -0.542141 -1.803463 -0.026905 1 0 0 0 0 0 0 861897
0.000602 0.001331 0.124208 -1.107125 -0.557956 -1.810793 -0.026936 1 0 0 0 0 0 0 862899
0.000588 0.001316 0.124198 -0.931975 -0.371116 -1.680339 -0.026967 1 0 0 0 0 0 0 863899
0.000575 0.001327 0.124184 -0.929443 -0.698666 -1.609843 -0.026998 1 0 0 0 0 0 0 864897
0.000569 0.001332 0.124179 -1.010835 -0.662237 -1.722013 -0.027029 1 0 0 0 0 0 0 865879
0.000552 0.001321 0.124167 -0.876787 -0.428793 -1.642343 -0.027061 1 0 0 0 0 0 0 866898
0.000544 0.001315 0.124163 -0.971098 -0.480669 -1.733880 -0.027092 1 0 0 0 0 0 0 867904
0.000540 0.001312 0.124162 -1.034748 -0.523249 -1.779588 -0.027124 1 0 0 0 0 0 0 868902
0.000538 0.001311 0.124161 -1.068722 -0.546323 -1.798366 -0.027155 1 0 0 0 0 0 0 869902
0.000537 0.001310 0.124161 -1.086476 -0.558278 -1.806517 -0.027186 1 0 0 0 0 0 0 870907
0.000523 0.001295 0.124151 -0.912686 -0.369624 -1.676068 -0.027217 1 0 0 0 0 0 0 871903
0.000515 0.001288 0.124147 -0.986280 -0.446033 -1.748291 -0.027248 1 0 0 0 0 0 0 872891
0.000512 0.001284 0.124146 -1.039547 -0.501183 -1.787065 -0.027280 1 0 0 0 0 0 0 873896
0.000510 0.001282 0.124145 -1.068326 -0.530592 -1.803348 -0.027311 1 0 0 0 0 0 0 874900
0.000496 0.001267 0.124135 -0.900235 -0.350840 -1.675744 -0.027342 1 0 0 0 0 0 0 875897
0.000483 0.001278 0.124121 -0.900978 -0.681704 -1.606564 -0.027373 1 0 0 0 0 0 0 876897
0.000476 0.001283 0.124116 -0.983870 -0.646948 -1.719209 -0.027405 1 0 0 0 0 0 0 877896
0.000473 0.001286 0.124114 -1.033914 -0.609335 -1.774147 -0.027436 1 0 0 0 0 0 0 878897
0.000458 0.001273 0.124104 -0.877130 -0.393759 -1.661421 -0.027467 1 0 0 0 0 0 0 879903
0.000450 0.001267 0.124100 -0.959065 -0.456261 -1.740247 -0.027498 1 0 0 0 0 0 0 880888
0.000447 0.001263 0.124098 -1.016474 -0.504409 -1.781379 -0.027530 1 0 0 0 0 0 0 881899
0.000445 0.001262 0.124098 -1.047317 -0.530273 -1.798487 -0.027561 1 0 0 0 0 0 0 882902
0.000430 0.001246 0.124088 -0.880390 -0.348862 -1.670892 -0.027592 1 0 0 0 0 0 0 883896
0.000423 0.001239 0.124084 -0.957111 -0.428645 -1.744454 -0.027623 1 0 0 0 0 0 0 884886
0.000419 0.001235 0.124083 -1.011906 -0.485445 -1.783697 -0.027655 1 0 0 0 0 0 0 885895
0.000417 0.001233 0.124082 -1.041437 -0.515654 -1.800115 -0.027686 1 0 0 0 0 0 0 886889
0.000403 0.001218 0.124072 -0.873917 -0.336490 -1.672148 -0.027717 1 0 0 0 0 0 0 887893
0.000396 0.001210 0.124068 -0.950246 -0.417284 -1.745685 -0.027748 1 0 0 0 0 0 0 888885
0.000392 0.001206 0.124067 -1.004834 -0.474564 -1.784930 -0.027780 1 0 0 0 0 0 0 889893
0.000390 0.001204 0.124067 -1.034371 -0.505080 -1.801514 -0.027813 1 0 0 0 0 0 0 890978
0.000376 0.001189 0.124056 -0.866822 -0.326086 -1.673324 -0.027844 1 0 0 0 0 0 0 891954
0.000368 0.001181 0.124053 -0.943040 -0.406860 -1.746902 -0.027875 1 0 0 0 0 0 0 892937
0.000365 0.001177 0.124052 -0.997598 -0.464140 -1.786197 -0.027906 1 0 0 0 0 0 0 893954
0.000363 0.001176 0.124051 -1.026958 -0.494585 -1.802577 -0.027937 1 0 0 0 0 0 0 894938
0.000343 0.001179 0.124030 -0.784196 -0.566060 -1.532199 -0.027976 1 0 0 0 0 0 0 896173
0.000333 0.001180 0.124023 -0.888314 -0.554641 -1.678985 -0.028002 1 0 0 0 0 0 0 897003
0.000328 0.001181 0.124020 -0.963271 -0.543783 -1.756628 -0.028032 1 0 0 0 0 0 0 897958
0.000312 0.001167 0.124009 -0.820687 -0.343363 -1.652262 -0.028063 1 0 0 0 0 0 0 898956
0.000304 0.001160 0.124005 -0.909299 -0.413043 -1.734604 -0.028092 1 0 0 0 0 0 0 899885
0.000300 0.001157 0.124004 -0.970034 -0.464730 -1.777039 -0.028123 1 0 0 0 0 0 0 900896
0.000298 0.001155 0.124003 -1.002510 -0.492361 -1.794547 -0.028154 1 0 0 0 0 0 0 901884
0.000283 0.001140 0.123993 -0.836737 -0.312151 -1.666390 -0.028186 1 0 0 0 0 0 0 902896
0.000276 0.001132 0.123990 -0.913516 -0.392045 -1.740273 -0.028217 1 0 0 0 0 0 0 903884
0.000272 0.001128 0.123988 -0.968311 -0.448848 -1.779649 -0.028248 1 0 0 0 0 0 0 904895
0.000257 0.001112 0.123978 -0.815110 -0.284693 -1.660113 -0.028279 1 0 0 0 0 0 0 905885
0.000249 0.001104 0.123974 -0.898262 -0.372655 -1.737324 -0.028311 1 0 0 0 0 0 0 906896
0.000245 0.001100 0.123973 -0.956351 -0.433535 -1.778113 -0.028346 1 0 0 0 0 0 0 908020
0.000230 0.001083 0.123962 -0.804696 -0.271398 -1.658624 -0.028374 1 0 0 0 0 0 0 908902
0.000222 0.001075 0.123958 -0.888691 -0.360348 -1.736262 -0.028408 1 0 0 0 0 0 0 910018
0.000218 0.001071 0.123957 -0.947001 -0.421627 -1.776904 -0.028440 1 0 0 0 0 0 0 911024
0.000203 0.001055 0.123946 -0.795715 -0.259856 -1.657510 -0.028471 1 0 0 0 0 0 0 912027
0.000195 0.001047 0.123943 -0.879621 -0.348774 -1.735009 -0.028503 1 0 0 0 0 0 0 913029
0.000191 0.001042 0.123941 -0.937922 -0.410062 -1.775640 -0.028534 1 0 0 0 0 0 0 914027
0.000176 0.001026 0.123931 -0.786694 -0.248380 -1.656088 -0.028565 1 0 0 0 0 0 0 915012
0.000168 0.001018 0.123927 -0.870536 -0.337229 -1.733649 -0.028596 1 0 0 0 0 0 0 916019
0.000164 0.001014 0.123925 -0.928811 -0.398481 -1.774343 -0.028628 1 0 0 0 0 0 0 917029
0.000149 0.000997 0.123915 -0.777506 -0.236777 -1.654413 -0.028655 1 0 0 0 0 0 0 917897
0.000141 0.000989 0.123911 -0.861410 -0.325624 -1.732286 -0.028690 1 0 0 0 0 0 0 919032
0.000137 0.000985 0.123910 -0.919622 -0.386820 -1.772990 -0.028721 1 0 0 0 0 0 0 920029
0.000116 0.000987 0.123889 -0.693072 -0.475832 -1.510782 -0.028752 1 0 0 0 0 0 0 921021
0.000105 0.000988 0.123881 -0.804659 -0.472478 -1.661753 -0.028784 1 0 0 0 0 0 0 922020
0.000100 0.000989 0.123878 -0.883288 -0.465604 -1.740780 -0.028814 1 0 0 0 0 0 0 923003
0.000084 0.000975 0.123867 -0.743099 -0.267742 -1.635690 -0.028845 1 0 0 0 0 0 0 924001
0.000076 0.000968 0.123863 -0.832218 -0.337958 -1.718825 -0.028877 1 0 0 0 0 0 0 925021
0.000072 0.000964 0.123862 -0.893073 -0.389823 -1.761474 -0.028909 1 0 0 0 0 0 0 926019
0.000056 0.000948 0.123851 -0.743458 -0.223695 -1.642085 -0.028940 1 0 0 0 0 0 0 927028
0.000048 0.000940 0.123847 -0.827654 -0.309953 -1.720110 -0.028971 1 0 0 0 0 0 0 928029
0.000045 0.000936 0.123846 -0.886061 -0.369878 -1.760941 -0.029002 1 0 0 0 0 0 0 929023
0.000029 0.000920 0.123835 -0.735253 -0.207838 -1.640715 -0.029033 1 0 0 0 0 0 0 930004
0.000021 0.000912 0.123832 -0.818788 -0.296049 -1.718593 -0.029065 1 0 0 0 0 0 0 931021
0.000037 0.000903 0.123820 -1.134276 -0.295367 -1.620530 -0.029096 1 0 0 0 0 0 0 932022
0.000031 0.000884 0.123806 -0.888372 -0.157080 -1.571596 -0.029127 1 0 0 0 0 0 0 933019
0.000028 0.000875 0.123801 -0.901926 -0.262129 -1.686898 -0.029159 1 0 0 0 0 0 0 934020
0.000013 0.000856 0.123789 -0.740833 -0.138248 -1.604808 -0.029190 1 0 0 0 0 0 0 935021
0.000005 0.000847 0.123784 -0.820271 -0.246743 -1.697526 -0.029221 1 0 0 0 0 0 0 936020
0.000002 0.000842 0.123783 -0.876394 -0.317867 -1.743711 -0.029252 1 0 0 0 0 0 0 937020
-0.000014 0.000825 0.123772 -0.724664 -0.161681 -1.625005 -0.029284 1 0 0 0 0 0 0 938022
-0.000022 0.000817 0.123768 -0.807460 -0.252456 -1.703702 -0.029315 1 0 0 0 0 0 0 939026
-0.000025 0.000813 0.123767 -0.865158 -0.314608 -1.744776 -0.029346 1 0 0 0 0 0 0 940021
-0.000041 0.000796 0.123756 -0.714266 -0.154003 -1.624088 -0.029377 1 0 0 0 0 0 0 941020
-0.000048 0.000788 0.123752 -0.797361 -0.242477 -1.702182 -0.029408 1 0 0 0 0 0 0 942019
-0.000058 0.000803 0.123741 -0.779888 -0.554360 -1.600982 -0.029440 1 0 0 0 0 0 0 943022
-0.000076 0.000796 0.123726 -0.656867 -0.301169 -1.553169 -0.029471 1 0 0 0 0 0 0 944027
-0.000066 0.000788 0.123711 -1.017869 -0.259791 -1.530800 -0.029502 1 0 0 0 0 0 0 945026
-0.000075 0.000769 0.123695 -0.809916 -0.114095 -1.519936 -0.029534 1 0 0 0 0 0 0 946026
-0.000079 0.000760 0.123689 -0.843537 -0.216179 -1.650362 -0.029565 1 0 0 0 0 0 0 947029
-0.000081 0.000756 0.123687 -0.874430 -0.284398 -1.710837 -0.029592 1 0 0 0 0 0 0 947898
-0.000096 0.000739 0.123677 -0.710300 -0.127120 -1.597080 -0.029627 1 0 0 0 0 0 0 949014
-0.000103 0.000731 0.123673 -0.786491 -0.216946 -1.677831 -0.029659 1 0 0 0 0 0 0 950020
-0.000126 0.000731 0.123650 -0.584018 -0.336372 -1.439504 -0.029690 1 0 0 0 0 0 0 951026
-0.000118 0.000727 0.123632 -0.965214 -0.286958 -1.461996 -0.029721 1 0 0 0 0 0 0 952019
-0.000127 0.000710 0.123616 -0.773632 -0.117810 -1.477871 -0.029752 1 0 0 0 0 0 0 953019
-0.000132 0.000702 0.123610 -0.815800 -0.205868 -1.619075 -0.029783 1 0 0 0 0 0 0 954018
-0.000148 0.000683 0.123597 -0.669768 -0.073922 -1.545416 -0.029815 1 0 0 0 0 0 0 955021
-0.000162 0.000693 0.123582 -0.680796 -0.428525 -1.499862 -0.029846 1 0 0 0 0 0 0 956018
-0.000168 0.000698 0.123577 -0.767908 -0.405131 -1.620333 -0.029877 1 0 0 0 0 0 0 957019
-0.000185 0.000686 0.123565 -0.638792 -0.180328 -1.539264 -0.029908 1 0 0 0 0 0 0 958018
-0.000174 0.000675 0.123550 -0.990337 -0.172416 -1.494605 -0.029940 1 0 0 0 0 0 0 959020
-0.000169 0.000670 0.123545 -0.958743 -0.238546 -1.612397 -0.029971 1 0 0 0 0 0 0 960010
-0.000180 0.000653 0.123533 -0.741531 -0.085608 -1.530010 -0.030002 1 0 0 0 0 0 0 961021
-0.000191 0.000663 0.123518 -0.713377 -0.428513 -1.481506 -0.030033 1 0 0 0 0 0 0 962009
-0.000210 0.000654 0.123503 -0.599315 -0.206440 -1.462317 -0.030065 1 0 0 0 0 0 0 963021
-0.000200 0.000645 0.123487 -0.965500 -0.181538 -1.451855 -0.030096 1 0 0 0 0 0 0 964024
-0.000209 0.000626 0.123471 -0.760922 -0.044512 -1.444273 -0.030127 1 0 0 0 0 0 0 965008
-0.000213 0.000617 0.123466 -0.795641 -0.150252 -1.576430 -0.030159 1 0 0 0 0 0 0 966028
-0.000215 0.000612 0.123464 -0.827154 -0.220303 -1.637647 -0.030189 1 0 0 0 0 0 0 967007
-0.000235 0.000614 0.123442 -0.588582 -0.315339 -1.381060 -0.030221 1 0 0 0 0 0 0 968018
-0.000246 0.000615 0.123435 -0.691985 -0.313204 -1.535104 -0.030252 1 0 0 0 0 0 0 969008
-0.000264 0.000602 0.123422 -0.585494 -0.114352 -1.476217 -0.030283 1 0 0 0 0 0 0 970017
-0.000254 0.000590 0.123407 -0.949322 -0.120497 -1.440867 -0.030314 1 0 0 0 0 0 0 971006
-0.000255 0.000603 0.123391 -0.849016 -0.444479 -1.420071 -0.030346 1 0 0 0 0 0 0 972017
-0.000269 0.000595 0.123375 -0.662815 -0.203461 -1.411218 -0.030377 1 0 0 0 0 0 0 973005
-0.000275 0.000591 0.123369 -0.731558 -0.229130 -1.543396 -0.030408 1 0 0 0 0 0 0 974017
-0.000292 0.000575 0.123357 -0.601760 -0.063971 -1.465562 -0.030439 1 0 0 0 0 0 0 975008
-0.000301 0.000567 0.123353 -0.695723 -0.150133 -1.561080 -0.030471 1 0 0 0 0 0 0 976016
-0.000305 0.000563 0.123351 -0.759040 -0.209956 -1.608161 -0.030502 1 0 0 0 0 0 0 977022
-0.000307 0.000561 0.123320 -0.794372 -0.238768 -1.207471 -0.030533 1 0 0 0 0 0 0 978005
-0.000308 0.000560 0.123308 -0.810728 -0.256742 -1.431078 -0.030565 1 0 0 0 0 0 0 979017
-0.000322 0.000545 0.123294 -0.638767 -0.073379 -1.408300 -0.030596 1 0 0 0 0 0 0 980006
-0.000329 0.000538 0.123289 -0.709910 -0.148721 -1.525709 -0.030627 1 0 0 0 0 0 0 981016
-0.000332 0.000534 0.123287 -0.761704 -0.202940 -1.580736 -0.030659 1 0 0 0 0 0 0 982023
-0.000353 0.000537 0.123266 -0.533988 -0.290341 -1.321191 -0.030690 1 0 0 0 0 0 0 983030
-0.000363 0.000538 0.123258 -0.642096 -0.284015 -1.474592 -0.030721 1 0 0 0 0 0 0 984026
-0.000382 0.000524 0.123245 -0.538352 -0.083485 -1.414782 -0.030752 1 0 0 0 0 0 0 985022
-0.000391 0.000518 0.123241 -0.645602 -0.149625 -1.518064 -0.030784 1 0 0 0 0 0 0 986026
-0.000377 0.000510 0.123229 -0.973092 -0.137944 -1.429665 -0.030815 1 0 0 0 0 0 0 987022
-0.000389 0.000510 0.123204 -0.659931 -0.245890 -1.239102 -0.030846 1 0 0 0 0 0 0 988015
-0.000395 0.000510 0.123195 -0.702874 -0.254875 -1.429081 -0.030877 1 0 0 0 0 0 0 989023
-0.000411 0.000496 0.123181 -0.564524 -0.062615 -1.383192 -0.030909 1 0 0 0 0 0 0 990025
-0.000419 0.000489 0.123177 -0.654077 -0.132751 -1.491592 -0.030940 1 0 0 0 0 0 0 991016
-0.000423 0.000486 0.123175 -0.715234 -0.184312 -1.543303 -0.030971 1 0 0 0 0 0 0 992024
-0.000444 0.000488 0.123153 -0.492623 -0.270602 -1.282109 -0.031002 1 0 0 0 0 0 0 993023
-0.000455 0.000490 0.123146 -0.602731 -0.263485 -1.435222 -0.031033 1 0 0 0 0 0 0 994018
-0.000460 0.000490 0.123143 -0.680512 -0.254708 -1.514762 -0.031065 1 0 0 0 0 0 0 995021
-0.000457 0.000472 0.123122 -0.799429 0.003307 -1.268242 -0.031096 1 0 0 0 0 0 0 996018
-0.000455 0.000463 0.123114 -0.792027 -0.087618 -1.423466 -0.031127 1 0 0 0 0 0 0 997016
-0.000455 0.000458 0.123111 -0.782319 -0.154813 -1.503431 -0.031158 1 0 0 0 0 0 0 998015
-0.000468 0.000442 0.123100 -0.597129 0.001198 -1.395065 -0.031189 1 0 0 0 0 0 0 999002
-0.000480 0.000452 0.123085 -0.585908 -0.338267 -1.337295 -0.031217 1 0 0 0 0 0 0 999897
-0.000486 0.000457 0.123080 -0.661183 -0.307501 -1.453321 -0.031252 1 0 0 0 0 0 1 1024
-0.000502 0.000446 0.123068 -0.527296 -0.080276 -1.368645 -0.031284 1 0 0 0 0 0 1 2023
-0.000510 0.000440 0.123064 -0.617462 -0.131091 -1.462468 -0.031315 1 0 0 0 0 0 1 3022
-0.000514 0.000437 0.123062 -0.678735 -0.172855 -1.508859 -0.031346 1 0 0 0 0 0 1 4018
-0.000530 0.000422 0.123051 -0.531377 -0.003758 -1.387249 -0.031377 1 0 0 0 0 0 1 5018
-0.000543 0.000432 0.123037 -0.539187 -0.336487 -1.324959 -0.031408 1 0 0 0 0 0 1 6018
-0.000550 0.000438 0.123032 -0.623739 -0.302356 -1.439127 -0.031440 1 0 0 0 0 0 1 7018
-0.000566 0.000426 0.123020 -0.494688 -0.073594 -1.353619 -0.031471 1 0 0 0 0 0 1 8018
-0.000575 0.000420 0.123015 -0.587079 -0.123501 -1.447311 -0.031502 1 0 0 0 0 0 1 9016
-0.000579 0.000418 0.123014 -0.649447 -0.164782 -1.493668 -0.031533 1 0 0 0 0 0 1 10018
-0.000575 0.000397 0.122993 -0.760448 0.065617 -1.233813 -0.031565 1 0 0 0 0 0 1 11019
-0.000573 0.000387 0.122985 -0.748459 -0.038787 -1.384403 -0.031596 1 0 0 0 0 0 1 12016
-0.000573 0.000382 0.122983 -0.736452 -0.112754 -1.462649 -0.031627 1 0 0 0 0 0 1 13017
-0.000585 0.000366 0.122971 -0.550482 0.039555 -1.353104 -0.031659 1 0 0 0 0 0 1 14022
-0.000592 0.000357 0.122967 -0.613336 -0.050613 -1.437355 -0.031690 1 0 0 0 0 0 1 15020
-0.000595 0.000353 0.122966 -0.660838 -0.112257 -1.480264 -0.031721 1 0 0 0 0 0 1 16019
-0.000597 0.000351 0.122965 -0.686567 -0.144756 -1.497581 -0.031752 1 0 0 0 0 0 1 17017
-0.000611 0.000336 0.122955 -0.520240 0.030121 -1.364084 -0.031783 1 0 0 0 0 0 1 18018
-0.000618 0.000328 0.122951 -0.592836 -0.048466 -1.439783 -0.031815 1 0 0 0 0 0 1 19018
-0.000627 0.000343 0.122939 -0.570428 -0.355156 -1.337819 -0.031846 1 0 0 0 0 0 1 20016
-0.000645 0.000336 0.122925 -0.446221 -0.101824 -1.286582 -0.031889 1 0 0 0 0 0 1 21394
-0.000654 0.000333 0.122920 -0.546177 -0.119376 -1.403053 -0.031908 1 0 0 0 0 0 1 22009
-0.000658 0.000331 0.122918 -0.613125 -0.142540 -1.458813 -0.031941 1 0 0 0 0 0 1 23074
-0.000674 0.000316 0.122907 -0.469064 0.035644 -1.339832 -0.031973 1 0 0 0 0 0 1 24091
-0.000682 0.000309 0.122903 -0.552764 -0.041237 -1.420940 -0.032005 1 0 0 0 0 0 1 25094
-0.000686 0.000305 0.122901 -0.610660 -0.096199 -1.462675 -0.032035 1 0 0 0 0 0 1 26060
-0.000701 0.000289 0.122890 -0.462083 0.065798 -1.338506 -0.032066 1 0 0 0 0 0 1 27056
-0.000709 0.000281 0.122887 -0.543407 -0.019110 -1.417862 -0.032097 1 0 0 0 0 0 1 28052
-0.000712 0.000277 0.122885 -0.600111 -0.078085 -1.459039 -0.032128 1 0 0 0 0 0 1 29051
-0.000714 0.000275 0.122885 -0.630458 -0.109249 -1.475782 -0.032161 1 0 0 0 0 0 1 30086
-0.000729 0.000260 0.122874 -0.466695 0.066022 -1.341491 -0.032192 1 0 0 0 0 0 1 31087
-0.000736 0.000253 0.122870 -0.540155 -0.012001 -1.417309 -0.032223 1 0 0 0 0 0 1 32090
-0.000739 0.000249 0.122869 -0.592883 -0.067492 -1.457180 -0.032253 1 0 0 0 0 0 1 33057
-0.000760 0.000251 0.122848 -0.367202 -0.156887 -1.190292 -0.032286 1 0 0 0 0 0 1 34088
-0.000770 0.000253 0.122840 -0.474024 -0.150112 -1.342298 -0.032316 1 0 0 0 0 0 1 35074
-0.000775 0.000253 0.122837 -0.550087 -0.141497 -1.421329 -0.032347 1 0 0 0 0 0 1 36059
-0.000778 0.000254 0.122837 -0.590839 -0.136685 -1.452592 -0.032379 1 0 0 0 0 0 1 37073
-0.000779 0.000254 0.122836 -0.611817 -0.134258 -1.464731 -0.032410 1 0 0 0 0 0 1 38055
-0.000793 0.000240 0.122826 -0.443386 0.057852 -1.328511 -0.032441 1 0 0 0 0 0 1 39072
-0.000800 0.000233 0.122822 -0.514242 -0.011547 -1.403787 -0.032472 1 0 0 0 0 0 1 40053
-0.000804 0.000229 0.122821 -0.565697 -0.062732 -1.443541 -0.032504 1 0 0 0 0 0 1 41073
-0.000819 0.000213 0.122810 -0.414143 0.100871 -1.318042 -0.032535 1 0 0 0 0 0 1 42055
-0.000826 0.000205 0.122806 -0.493537 0.017159 -1.397312 -0.032565 1 0 0 0 0 0 1 43024
-0.000830 0.000201 0.122804 -0.549249 -0.041178 -1.438441 -0.032596 1 0 0 0 0 0 1 44004
-0.000832 0.000199 0.122804 -0.579083 -0.072022 -1.455105 -0.032627 1 0 0 0 0 0 1 45015
-0.000833 0.000198 0.122804 -0.594466 -0.087649 -1.461984 -0.032658 1 0 0 0 0 0 1 46006
-0.000847 0.000184 0.122793 -0.423453 0.095263 -1.323818 -0.032695 1 0 0 0 0 0 1 47187
-0.000853 0.000177 0.122790 -0.492664 0.021510 -1.398321 -0.032721 1 0 0 0 0 0 1 48017
-0.000857 0.000173 0.122788 -0.543313 -0.031856 -1.437845 -0.032752 1 0 0 0 0 0 1 49004
-0.000859 0.000171 0.122788 -0.570578 -0.060196 -1.453937 -0.032783 1 0 0 0 0 0 1 50016
-0.000873 0.000156 0.122777 -0.405600 0.116155 -1.318668 -0.032814 1 0 0 0 0 0 1 51004
-0.000880 0.000149 0.122773 -0.477940 0.039191 -1.394683 -0.032846 1 0 0 0 0 0 1 52015
-0.000883 0.000145 0.122772 -0.530086 -0.015757 -1.434657 -0.032877 1 0 0 0 0 0 1 53005
-0.000885 0.000143 0.122772 -0.558101 -0.044906 -1.450884 -0.032908 1 0 0 0 0 0 1 54015
-0.000886 0.000142 0.122771 -0.572576 -0.059654 -1.457602 -0.032939 1 0 0 0 0 0 1 55005
-0.000887 0.000142 0.122771 -0.580147 -0.067078 -1.460901 -0.032971 1 0 0 0 0 0 1 56014
-0.000900 0.000127 0.122761 -0.405173 0.119835 -1.320846 -0.033002 1 0 0 0 0 0 1 57004
-0.000907 0.000120 0.122757 -0.472372 0.048281 -1.395268 -0.033033 1 0 0 0 0 0 1 58015
-0.000910 0.000117 0.122756 -0.521962 -0.003964 -1.434768 -0.033066 1 0 0 0 0 0 1 59067
-0.000912 0.000115 0.122755 -0.548648 -0.031740 -1.450730 -0.033096 1 0 0 0 0 0 1 60021
-0.000926 0.000100 0.122745 -0.383535 0.144787 -1.315127 -0.033127 1 0 0 0 0 0 1 61012
-0.000933 0.000092 0.122741 -0.455564 0.068132 -1.391221 -0.033158 1 0 0 0 0 0 1 62012
-0.000937 0.000089 0.122740 -0.507542 0.013338 -1.431252 -0.033190 1 0 0 0 0 0 1 63017
-0.000938 0.000087 0.122739 -0.535484 -0.015710 -1.447477 -0.033221 1 0 0 0 0 0 1 64020
-0.000939 0.000086 0.122739 -0.549905 -0.030414 -1.454204 -0.033252 1 0 0 0 0 0 1 65010
-0.000958 0.000090 0.122718 -0.303961 -0.098578 -1.173415 -0.033283 1 0 0 0 0 0 1 66017
-0.000968 0.000092 0.122710 -0.399449 -0.080174 -1.320945 -0.033315 1 0 0 0 0 0 1 67020
-0.000954 0.000088 0.122698 -0.728189 -0.004647 -1.261054 -0.033346 1 0 0 0 0 0 1 68024
-0.000947 0.000087 0.122693 -0.671379 -0.019202 -1.361990 -0.033377 1 0 0 0 0 0 1 69017
-0.000943 0.000086 0.122692 -0.621531 -0.031725 -1.410607 -0.033410 1 0 0 0 0 0 1 70060
-0.000955 0.000071 0.122681 -0.415960 0.151992 -1.287273 -0.033440 1 0 0 0 0 0 1 71017
-0.000960 0.000064 0.122677 -0.467424 0.079068 -1.367959 -0.033471 1 0 0 0 0 0 1 72015
-0.000963 0.000060 0.122675 -0.509095 0.026162 -1.409567 -0.033502 1 0 0 0 0 0 1 72999
-0.000965 0.000058 0.122675 -0.531874 -0.001946 -1.426356 -0.033533 1 0 0 0 0 0 1 74015
-0.000966 0.000058 0.122675 -0.543735 -0.016169 -1.433246 -0.033565 1 0 0 0 0 0 1 75018
-0.000979 0.000043 0.122664 -0.371152 0.167106 -1.293949 -0.033596 1 0 0 0 0 0 1 76014
-0.000986 0.000036 0.122660 -0.439167 0.094127 -1.368943 -0.033627 1 0 0 0 0 0 1 76997
-0.000989 0.000032 0.122659 -0.489128 0.041200 -1.408584 -0.033658 1 0 0 0 0 0 1 78013
-0.000991 0.000030 0.122658 -0.516035 0.013106 -1.424660 -0.033690 1 0 0 0 0 0 1 79020
-0.001005 0.000015 0.122648 -0.351221 0.189225 -1.288555 -0.033721 1 0 0 0 0 0 1 80023
-0.000993 0.000003 0.122634 -0.681439 0.173783 -1.227462 -0.033752 1 0 0 0 0 0 1 81021
-0.000987 -0.000003 0.122629 -0.638652 0.096904 -1.337828 -0.033783 1 0 0 0 0 0 1 82016
-0.000984 -0.000006 0.122627 -0.597160 0.051582 -1.390629 -0.033814 1 0 0 0 0 0 1 82998
-0.000983 -0.000007 0.122627 -0.574802 0.028212 -1.411421 -0.033846 1 0 0 0 0 0 1 84015
-0.000982 -0.000008 0.122626 -0.563731 0.016452 -1.419723 -0.033877 1 0 0 0 0 0 1 85014
-0.000995 -0.000022 0.122616 -0.379781 0.200858 -1.280640 -0.033908 1 0 0 0 0 0 1 86015
-0.001001 -0.000030 0.122612 -0.441940 0.128674 -1.355915 -0.033940 1 0 0 0 0 0 1 87016
-0.001004 -0.000033 0.122611 -0.488961 0.076166 -1.395627 -0.033971 1 0 0 0 0 0 1 88015
-0.001000 -0.000053 0.122590 -0.594108 0.299463 -1.131265 -0.034002 1 0 0 0 0 0 1 89018
-0.001004 -0.000045 0.122572 -0.502652 -0.057537 -1.139904 -0.034033 1 0 0 0 0 0 1 89994
-0.001005 -0.000041 0.122565 -0.514772 -0.040359 -1.290286 -0.034065 1 0 0 0 0 0 1 91018
-0.001006 -0.000039 0.122563 -0.527367 -0.012283 -1.358662 -0.034096 1 0 0 0 0 0 1 92014
-0.001007 -0.000038 0.122562 -0.534736 0.003701 -1.385034 -0.034127 1 0 0 0 0 0 1 93015
-0.001007 -0.000037 0.122562 -0.538822 0.011880 -1.395286 -0.034158 1 0 0 0 0 0 1 94014
-0.001007 -0.000037 0.122562 -0.541151 0.015993 -1.399736 -0.034190 1 0 0 0 0 0 1 95015
-0.001020 -0.000051 0.122551 -0.363982 0.208230 -1.259072 -0.034221 1 0 0 0 0 0 1 96012
-0.001027 -0.000058 0.122548 -0.429394 0.140159 -1.333919 -0.034252 1 0 0 0 0 0 1 97022
-0.001030 -0.000061 0.122546 -0.477990 0.089699 -1.373458 -0.034284 1 0 0 0 0 0 1 98019
-0.001032 -0.000063 0.122546 -0.505248 0.062903 -1.392155 -0.034381 1 0 0 0 0 0 1 101151
-0.001033 -0.000064 0.122515 -0.524071 0.048836 -0.976379 -0.034408 1 0 0 0 0 0 1 102015
-0.001033 -0.000064 0.122504 -0.527591 0.042397 -1.195499 -0.034440 1 0 0 0 0 0 1 103017
-0.001033 -0.000065 0.122500 -0.529940 0.039152 -1.309845 -0.034470 1 0 0 0 0 0 1 103997
-0.001033 -0.000065 0.122498 -0.531770 0.037506 -1.354542 -0.034502 1 0 0 0 0 0 1 105013
-0.001052 -0.000060 0.122477 -0.280063 -0.024773 -1.086640 -0.034533 1 0 0 0 0 0 1 106014
-0.001061 -0.000058 0.122469 -0.371896 -0.002727 -1.239062 -0.034565 1 0 0 0 0 0 1 107015
-0.001066 -0.000057 0.122467 -0.440409 0.013548 -1.318094 -0.034596 1 0 0 0 0 0 1 108014
-0.001069 -0.000056 0.122466 -0.477376 0.022185 -1.349160 -0.034627 1 0 0 0 0 0 1 109011
-0.001070 -0.000056 0.122465 -0.496410 0.026569 -1.361136 -0.034658 1 0 0 0 0 0 1 110014
-0.001064 -0.000074 0.122444 -0.586225 0.279756 -1.085439 -0.034690 1 0 0 0 0 0 1 111016
-0.001062 -0.000084 0.122437 -0.561227 0.189804 -1.231546 -0.034721 1 0 0 0 0 0 1 112020
-0.001061 -0.000088 0.122435 -0.542635 0.123170 -1.307956 -0.034752 1 0 0 0 0 0 1 113005
-0.001060 -0.000090 0.122434 -0.533212 0.087679 -1.338161 -0.034786 1 0 0 0 0 0 1 114090
-0.001060 -0.000092 0.122433 -0.528765 0.069746 -1.349752 -0.034816 1 0 0 0 0 0 1 115073
-0.001065 -0.000074 0.122423 -0.452314 -0.190763 -1.213094 -0.034847 1 0 0 0 0 0 1 116056
-0.001068 -0.000065 0.122419 -0.478083 -0.103825 -1.287950 -0.034879 1 0 0 0 0 0 1 117071
-0.001082 -0.000074 0.122407 -0.319505 0.151286 -1.183864 -0.034910 1 0 0 0 0 0 1 118055
-0.001090 -0.000079 0.122403 -0.394642 0.117090 -1.273026 -0.034941 1 0 0 0 0 0 1 119071
-0.001074 -0.000086 0.122391 -0.706618 0.144764 -1.180233 -0.034972 1 0 0 0 0 0 1 120053
-0.001067 -0.000089 0.122387 -0.640991 0.104449 -1.268202 -0.035004 1 0 0 0 0 0 1 121069
-0.001063 -0.000091 0.122386 -0.586643 0.078879 -1.311884 -0.035035 1 0 0 0 0 0 1 122053
-0.001080 -0.000087 0.122364 -0.304862 0.003989 -1.044143 -0.035066 1 0 0 0 0 0 1 123071
-0.001088 -0.000086 0.122357 -0.381081 0.019778 -1.196819 -0.035097 1 0 0 0 0 0 1 124053
-0.001092 -0.000085 0.122354 -0.441777 0.032926 -1.275907 -0.035129 1 0 0 0 0 0 1 125071
-0.001094 -0.000084 0.122353 -0.474878 0.040000 -1.307086 -0.035164 1 0 0 0 0 0 1 126197
-0.001095 -0.000084 0.122353 -0.491882 0.043576 -1.318795 -0.035190 1 0 0 0 0 0 1 127018
-0.001096 -0.000084 0.122353 -0.500701 0.045403 -1.323752 -0.035220 1 0 0 0 0 0 1 128002
-0.001109 -0.000098 0.122342 -0.327071 0.236221 -1.182692 -0.035252 1 0 0 0 0 0 1 129013
-0.001122 -0.000086 0.122328 -0.319291 -0.083557 -1.115987 -0.035283 1 0 0 0 0 0 1 130001
-0.001128 -0.000080 0.122323 -0.394898 -0.042803 -1.227899 -0.035314 1 0 0 0 0 0 1 131002
-0.001112 -0.000082 0.122311 -0.699753 0.058502 -1.144108 -0.035346 1 0 0 0 0 0 1 132013
-0.001104 -0.000083 0.122307 -0.629881 0.058646 -1.235187 -0.035377 1 0 0 0 0 0 1 133001
-0.001113 -0.000097 0.122295 -0.395150 0.243490 -1.136325 -0.035408 1 0 0 0 0 0 1 134011
-0.001118 -0.000104 0.122291 -0.429121 0.171720 -1.227350 -0.035439 1 0 0 0 0 0 1 135001
-0.001120 -0.000108 0.122289 -0.461836 0.119430 -1.272638 -0.035471 1 0 0 0 0 0 1 136011
-0.001127 -0.000091 0.122278 -0.405680 -0.159788 -1.148838 -0.035502 1 0 0 0 0 0 1 137000
-0.001130 -0.000083 0.122274 -0.441639 -0.082600 -1.228373 -0.035534 1 0 0 0 0 0 1 138022
-0.001132 -0.000079 0.122273 -0.466573 -0.022407 -1.269313 -0.035565 1 0 0 0 0 0 1 139025
-0.001133 -0.000077 0.122272 -0.480054 0.009837 -1.285655 -0.035596 1 0 0 0 0 0 1 140018
-0.001133 -0.000076 0.122272 -0.487141 0.026199 -1.292263 -0.035627 1 0 0 0 0 0 1 141021
-0.001147 -0.000089 0.122262 -0.312739 0.224242 -1.151580 -0.035658 1 0 0 0 0 0 1 142010
-0.001159 -0.000077 0.122247 -0.304456 -0.091719 -1.084961 -0.035690 1 0 0 0 0 0 1 143013
-0.001146 -0.000076 0.122232 -0.638159 0.011735 -1.059602 -0.035721 1 0 0 0 0 0 1 144009
-0.001139 -0.000075 0.122227 -0.590166 0.030947 -1.183307 -0.035752 1 0 0 0 0 0 1 145017
-0.001136 -0.000075 0.122225 -0.545467 0.037240 -1.240682 -0.035784 1 0 0 0 0 0 1 146020
-0.001135 -0.000075 0.122225 -0.521429 0.040070 -1.262886 -0.035815 1 0 0 0 0 0 1 147021
-0.001147 -0.000089 0.122214 -0.331329 0.231261 -1.127739 -0.035846 1 0 0 0 0 0 1 148010
-0.001153 -0.000096 0.122210 -0.389494 0.163296 -1.204913 -0.035877 1 0 0 0 0 0 1 149020
-0.001156 -0.000099 0.122209 -0.434453 0.112981 -1.245143 -0.035908 1 0 0 0 0 0 1 150016
-0.001158 -0.000101 0.122208 -0.458812 0.086195 -1.261229 -0.035939 1 0 0 0 0 0 1 150995
-0.001159 -0.000102 0.122208 -0.471426 0.072658 -1.267712 -0.035970 1 0 0 0 0 0 1 151994
-0.001165 -0.000084 0.122197 -0.403640 -0.185474 -1.128902 -0.036002 1 0 0 0 0 0 1 153011
-0.001168 -0.000075 0.122194 -0.433443 -0.097775 -1.203048 -0.036033 1 0 0 0 0 0 1 154013
-0.001169 -0.000070 0.122192 -0.455257 -0.032305 -1.242056 -0.036065 1 0 0 0 0 0 1 155013
-0.001170 -0.000068 0.122192 -0.467168 0.002563 -1.257700 -0.036096 1 0 0 0 0 0 1 156012
-0.001170 -0.000067 0.122192 -0.473458 0.020227 -1.264020 -0.036127 1 0 0 0 0 0 1 157003
-0.001184 -0.000080 0.122181 -0.298728 0.218899 -1.123091 -0.036159 1 0 0 0 0 0 1 158022
-0.001190 -0.000087 0.122177 -0.364441 0.154741 -1.198212 -0.036189 1 0 0 0 0 0 1 158999
-0.001194 -0.000090 0.122176 -0.413159 0.106334 -1.237762 -0.036221 1 0 0 0 0 0 1 160016
-0.001195 -0.000092 0.122176 -0.439406 0.080500 -1.253593 -0.036252 1 0 0 0 0 0 1 161012
-0.001196 -0.000093 0.122175 -0.452947 0.067447 -1.259978 -0.036283 1 0 0 0 0 0 1 162003
-0.001197 -0.000093 0.122175 -0.459953 0.060922 -1.262952 -0.036315 1 0 0 0 0 0 1 163014
-0.001197 -0.000093 0.122175 -0.463666 0.057682 -1.264701 -0.036346 1 0 0 0 0 0 1 164015
-0.001197 -0.000093 0.122175 -0.465726 0.056085 -1.266030 -0.036377 1 0 0 0 0 0 1 165018
-0.001210 -0.000107 0.122165 -0.288881 0.245056 -1.123094 -0.036408 1 0 0 0 0 0 1 165993
-0.001217 -0.000114 0.122161 -0.353452 0.176173 -1.197688 -0.036440 1 0 0 0 0 0 1 167014
-0.001220 -0.000118 0.122160 -0.401551 0.125406 -1.237011 -0.036471 1 0 0 0 0 0 1 168011
-0.001222 -0.000120 0.122159 -0.427500 0.098397 -1.252775 -0.036502 1 0 0 0 0 0 1 169013
-0.001222 -0.000121 0.122159 -0.440881 0.084755 -1.259128 -0.036533 1 0 0 0 0 0 1 169993
-0.001228 -0.000103 0.122149 -0.373506 -0.173518 -1.120139 -0.036565 1 0 0 0 0 0 1 171015
-0.001231 -0.000094 0.122145 -0.403380 -0.085926 -1.194226 -0.036596 1 0 0 0 0 0 1 172011
-0.001214 -0.000093 0.122134 -0.683927 0.040443 -1.095914 -0.036627 1 0 0 0 0 0 1 173017
-0.001205 -0.000093 0.122130 -0.601762 0.053343 -1.181515 -0.036658 1 0 0 0 0 0 1 174018
-0.001201 -0.000093 0.122128 -0.539112 0.054726 -1.224312 -0.036692 1 0 0 0 0 0 1 175092
-0.001212 -0.000107 0.122117 -0.327887 0.244667 -1.097026 -0.036723 1 0 0 0 0 0 1 176071
-0.001217 -0.000114 0.122113 -0.375037 0.176265 -1.177249 -0.036754 1 0 0 0 0 0 1 177085
-0.001220 -0.000118 0.122112 -0.414438 0.125748 -1.218539 -0.036785 1 0 0 0 0 0 1 178078
-0.001221 -0.000120 0.122111 -0.436045 0.098864 -1.234979 -0.036817 1 0 0 0 0 0 1 179080
-0.001222 -0.000121 0.122111 -0.447260 0.085274 -1.241553 -0.036848 1 0 0 0 0 0 1 180075
-0.001222 -0.000121 0.122111 -0.453099 0.078498 -1.244553 -0.036879 1 0 0 0 0 0 1 181072
-0.001223 -0.000121 0.122111 -0.456225 0.075129 -1.246304 -0.036910 1 0 0 0 0 0 1 182080
-0.001223 -0.000121 0.122111 -0.457970 0.073488 -1.247571 -0.036941 1 0 0 0 0 0 1 183049
-0.001236 -0.000135 0.122100 -0.281020 0.262386 -1.104405 -0.036972 1 0 0 0 0 0 1 184046
-0.001242 -0.000142 0.122097 -0.345379 0.193636 -1.179018 -0.037004 1 0 0 0 0 0 1 185067
-0.001246 -0.000146 0.122095 -0.393353 0.142955 -1.218312 -0.037034 1 0 0 0 0 0 1 186046
-0.001247 -0.000148 0.122095 -0.419227 0.115993 -1.234052 -0.037066 1 0 0 0 0 0 1 187047
-0.001248 -0.000148 0.122095 -0.432581 0.102385 -1.240380 -0.037097 1 0 0 0 0 0 1 188044
-0.001249 -0.000149 0.122095 -0.439476 0.095596 -1.243301 -0.037128 1 0 0 0 0 0 1 189045
-0.001249 -0.000149 0.122095 -0.443142 0.092246 -1.245039 -0.037161 1 0 0 0 0 0 1 190089
-0.001249 -0.000149 0.122095 -0.445145 0.090600 -1.246316 -0.037192 1 0 0 0 0 0 1 191081
-0.001249 -0.000149 0.122095 -0.446345 0.089805 -1.247446 -0.037223 1 0 0 0 0 0 1 192085
-0.001262 -0.000163 0.122084 -0.269154 0.279114 -1.104027 -0.037254 1 0 0 0 0 0 1 193078
-0.001269 -0.000170 0.122080 -0.333261 0.210677 -1.178651 -0.037285 1 0 0 0 0 0 1 194077
-0.001272 -0.000174 0.122079 -0.381121 0.160166 -1.217958 -0.037316 1 0 0 0 0 0 1 195054
-0.001274 -0.000176 0.122078 -0.406941 0.133286 -1.233706 -0.037347 1 0 0 0 0 0 1 196067
-0.001275 -0.000176 0.122078 -0.420227 0.119715 -1.240018 -0.037378 1 0 0 0 0 0 1 197051
-0.001275 -0.000177 0.122078 -0.427130 0.112973 -1.242953 -0.037410 1 0 0 0 0 0 1 198081
-0.001275 -0.000177 0.122078 -0.430719 0.109628 -1.244587 -0.037440 1 0 0 0 0 0 1 199020
-0.001275 -0.000177 0.122078 -0.432727 0.108001 -1.245834 -0.037470 1 0 0 0 0 0 1 200001
-0.001275 -0.000177 0.122078 -0.433898 0.107228 -1.246962 -0.037502 1 0 0 0 0 0 1 201011
-0.001289 -0.000191 0.122068 -0.256737 0.296502 -1.103362 -0.037533 1 0 0 0 0 0 1 202000
-0.001295 -0.000198 0.122064 -0.320748 0.228173 -1.178046 -0.037565 1 0 0 0 0 0 1 203011
-0.001298 -0.000202 0.122063 -0.368553 0.177709 -1.217384 -0.037595 1 0 0 0 0 0 1 204000
-0.001300 -0.000203 0.122062 -0.394341 0.150874 -1.233122 -0.037627 1 0 0 0 0 0 1 205009
-0.001301 -0.000204 0.122062 -0.407632 0.137324 -1.239436 -0.037658 1 0 0 0 0 0 1 206014
-0.001301 -0.000205 0.122062 -0.414489 0.130582 -1.242338 -0.037689 1 0 0 0 0 0 1 206999
-0.001302 -0.000205 0.122062 -0.418111 0.127263 -1.244029 -0.037721 1 0 0 0 0 0 1 208009
-0.001302 -0.000205 0.122062 -0.420077 0.125655 -1.245282 -0.037752 1 0 0 0 0 0 1 208998
-0.001302 -0.000205 0.122062 -0.421252 0.124891 -1.246404 -0.037783 1 0 0 0 0 0 1 210009
-0.001302 -0.000205 0.122062 -0.422017 0.124564 -1.247451 -0.037814 1 0 0 0 0 0 1 210999
-0.001302 -0.000205 0.122062 -0.422579 0.124464 -1.248505 -0.037846 1 0 0 0 0 0 1 212009
-0.001315 -0.000219 0.122051 -0.245098 0.314051 -1.104680 -0.037877 1 0 0 0 0 0 1 212998
-0.001321 -0.000226 0.122047 -0.308860 0.245982 -1.179391 -0.037908 1 0 0 0 0 0 1 214010
-0.001325 -0.000230 0.122046 -0.356542 0.195653 -1.218752 -0.037939 1 0 0 0 0 0 1 215010
-0.001326 -0.000231 0.122046 -0.382254 0.168894 -1.234502 -0.037971 1 0 0 0 0 0 1 216011
-0.001327 -0.000232 0.122046 -0.395511 0.155392 -1.240828 -0.038003 1 0 0 0 0 0 1 217039
-0.001328 -0.000233 0.122045 -0.402335 0.148677 -1.243703 -0.038033 1 0 0 0 0 0 1 218009
-0.001328 -0.000233 0.122045 -0.405929 0.145383 -1.245370 -0.038064 1 0 0 0 0 0 1 219008
-0.001328 -0.000233 0.122045 -0.407892 0.143783 -1.246633 -0.038096 1 0 0 0 0 0 1 220008
-0.001341 -0.000247 0.122035 -0.231173 0.332583 -1.102717 -0.038127 1 0 0 0 0 0 1 221006
-0.001348 -0.000254 0.122031 -0.295207 0.264242 -1.177486 -0.038158 1 0 0 0 0 0 1 222014
-0.001351 -0.000257 0.122030 -0.343021 0.213787 -1.216880 -0.038189 1 0 0 0 0 0 1 223006
-0.001353 -0.000259 0.122029 -0.368787 0.186958 -1.232616 -0.038221 1 0 0 0 0 0 1 224007
-0.001354 -0.000260 0.122029 -0.382066 0.173438 -1.238942 -0.038252 1 0 0 0 0 0 1 225017
-0.001354 -0.000261 0.122029 -0.388896 0.166701 -1.241825 -0.038283 1 0 0 0 0 0 1 226015
-0.001354 -0.000261 0.122029 -0.392488 0.163422 -1.243501 -0.038315 1 0 0 0 0 0 1 227018
-0.001367 -0.000275 0.122018 -0.216621 0.351328 -1.099560 -0.038346 1 0 0 0 0 0 1 228014
-0.001379 -0.000263 0.122004 -0.206663 0.030595 -1.032494 -0.038377 1 0 0 0 0 0 1 229011
-0.001386 -0.000258 0.121999 -0.280630 0.070769 -1.144078 -0.038408 1 0 0 0 0 0 1 230009
-0.001389 -0.000255 0.121997 -0.326210 0.110790 -1.197341 -0.038440 1 0 0 0 0 0 1 231011
-0.001390 -0.000253 0.121997 -0.350206 0.132793 -1.218033 -0.038471 1 0 0 0 0 0 1 232008
-0.001391 -0.000253 0.121997 -0.362540 0.144020 -1.226076 -0.038502 1 0 0 0 0 0 1 233009
-0.001404 -0.000266 0.121986 -0.191132 0.339186 -1.084267 -0.038533 1 0 0 0 0 0 1 233992
-0.001411 -0.000273 0.121982 -0.257615 0.274176 -1.159954 -0.038564 1 0 0 0 0 0 1 235001
-0.001415 -0.000276 0.121981 -0.306638 0.225401 -1.199665 -0.038596 1 0 0 0 0 0 1 236011
-0.001416 -0.000278 0.121980 -0.333011 0.199418 -1.215503 -0.038627 1 0 0 0 0 0 1 237010
-0.001417 -0.000279 0.121980 -0.346574 0.186306 -1.221830 -0.038658 1 0 0 0 0 0 1 238011
-0.001418 -0.000279 0.121980 -0.353531 0.179808 -1.224689 -0.038689 1 0 0 0 0 0 1 238993
-0.001431 -0.000293 0.121969 -0.179480 0.366030 -1.080912 -0.038721 1 0 0 0 0 0 1 240009
-0.001438 -0.000300 0.121966 -0.244524 0.296673 -1.155999 -0.038752 1 0 0 0 0 0 1 241011
-0.001441 -0.000304 0.121964 -0.292801 0.245703 -1.195504 -0.038783 1 0 0 0 0 0 1 242007
-0.001443 -0.000306 0.121964 -0.318810 0.218652 -1.211258 -0.038814 1 0 0 0 0 0 1 243011
-0.001443 -0.000307 0.121964 -0.332174 0.205018 -1.217551 -0.038846 1 0 0 0 0 0 1 244008
-0.001457 -0.000321 0.121953 -0.161407 0.387591 -1.074818 -0.038877 1 0 0 0 0 0 1 245009
-0.001464 -0.000328 0.121949 -0.227995 0.316495 -1.150372 -0.038908 1 0 0 0 0 0 1 246006
-0.001467 -0.000332 0.121948 -0.277033 0.264700 -1.190054 -0.038939 1 0 0 0 0 0 1 247010
-0.001469 -0.000334 0.121947 -0.303430 0.237222 -1.205862 -0.038971 1 0 0 0 0 0 1 248012
-0.001470 -0.000335 0.121947 -0.316975 0.223382 -1.212184 -0.039002 1 0 0 0 0 0 1 249015
-0.001483 -0.000349 0.121936 -0.146362 0.405792 -1.069289 -0.039033 1 0 0 0 0 0 1 250014
-0.001490 -0.000356 0.121933 -0.212929 0.334735 -1.144898 -0.039065 1 0 0 0 0 0 1 251014
-0.001493 -0.000360 0.121931 -0.261960 0.282966 -1.184600 -0.039096 1 0 0 0 0 0 1 252019
-0.001495 -0.000361 0.121931 -0.288317 0.255481 -1.200407 -0.039127 1 0 0 0 0 0 1 253009
-0.001496 -0.000362 0.121931 -0.301859 0.241653 -1.206708 -0.039158 1 0 0 0 0 0 1 254010
-0.001509 -0.000377 0.121920 -0.131305 0.424004 -1.063663 -0.039189 1 0 0 0 0 0 1 255011
-0.001522 -0.000365 0.121906 -0.123529 0.100763 -0.997426 -0.039221 1 0 0 0 0 0 1 256010
-0.001528 -0.000360 0.121901 -0.198363 0.139752 -1.109169 -0.039252 1 0 0 0 0 0 1 257002
-0.001531 -0.000357 0.121899 -0.244381 0.179160 -1.162451 -0.039283 1 0 0 0 0 0 1 258014
-0.001533 -0.000355 0.121898 -0.268572 0.200866 -1.183086 -0.039314 1 0 0 0 0 0 1 258995
-0.001533 -0.000355 0.121898 -0.280988 0.211974 -1.191086 -0.039346 1 0 0 0 0 0 1 260008
-0.001547 -0.000368 0.121887 -0.109931 0.406787 -1.048525 -0.039377 1 0 0 0 0 0 1 261010
-0.001553 -0.000375 0.121884 -0.176026 0.342121 -1.124423 -0.039408 1 0 0 0 0 0 1 262008
-0.001538 -0.000383 0.121872 -0.484470 0.354495 -1.027257 -0.039439 1 0 0 0 0 0 1 263010
-0.001530 -0.000387 0.121868 -0.416856 0.307000 -1.112563 -0.039471 1 0 0 0 0 0 1 264012
-0.001539 -0.000403 0.121856 -0.184162 0.466930 -1.008907 -0.039502 1 0 0 0 0 0 1 265016
-0.001544 -0.000411 0.121852 -0.217414 0.384306 -1.099699 -0.039533 1 0 0 0 0 0 1 266011
-0.001552 -0.000396 0.121840 -0.175425 0.074399 -1.002928 -0.039565 1 0 0 0 0 0 1 267016
-0.001556 -0.000389 0.121836 -0.219171 0.134658 -1.092598 -0.039596 1 0 0 0 0 0 1 268007
-0.001558 -0.000385 0.121834 -0.248167 0.186185 -1.136974 -0.039627 1 0 0 0 0 0 1 269014
-0.001572 -0.000397 0.121823 -0.086364 0.403155 -1.008165 -0.039658 1 0 0 0 0 0 1 270001
-0.001579 -0.000403 0.121819 -0.157074 0.349941 -1.089189 -0.039691 1 0 0 0 0 0 1 271064
-0.001582 -0.000406 0.121818 -0.208191 0.307099 -1.130735 -0.039722 1 0 0 0 0 0 1 272048
-0.001565 -0.000412 0.121807 -0.495257 0.345040 -1.010213 -0.039754 1 0 0 0 0 0 1 273063
-0.001575 -0.000411 0.121782 -0.164057 0.248591 -0.797884 -0.039784 1 0 0 0 0 0 1 274049
-0.001580 -0.000410 0.121774 -0.190904 0.249921 -0.983147 -0.039816 1 0 0 0 0 0 1 275065
-0.001583 -0.000410 0.121771 -0.224808 0.255267 -1.074556 -0.039847 1 0 0 0 0 0 1 276049
-0.001584 -0.000410 0.121770 -0.244312 0.258376 -1.109789 -0.039879 1 0 0 0 0 0 1 277063
-0.001566 -0.000414 0.121759 -0.514157 0.320915 -0.985975 -0.039909 1 0 0 0 0 0 1 278046
-0.001556 -0.000416 0.121756 -0.425757 0.300269 -1.060662 -0.039941 1 0 0 0 0 0 1 279066
-0.001570 -0.000413 0.121733 -0.108432 0.221406 -0.810855 -0.039972 1 0 0 0 0 0 1 280048
-0.001577 -0.000411 0.121725 -0.161946 0.236316 -0.972380 -0.040004 1 0 0 0 0 0 1 281079
-0.001581 -0.000410 0.121723 -0.211030 0.248939 -1.054375 -0.040034 1 0 0 0 0 0 1 282049
-0.001583 -0.000410 0.121722 -0.238244 0.255739 -1.086141 -0.040065 1 0 0 0 0 0 1 283016
-0.001565 -0.000414 0.121711 -0.511921 0.320144 -0.961051 -0.040095 1 0 0 0 0 0 1 283996
-0.001569 -0.000430 0.121697 -0.248303 0.489335 -0.888912 -0.040127 1 0 0 0 0 0 1 285011
-0.001576 -0.000419 0.121681 -0.171814 0.154727 -0.859474 -0.040158 1 0 0 0 0 0 1 285996
-0.001580 -0.000414 0.121676 -0.210059 0.187219 -0.985248 -0.040189 1 0 0 0 0 0 1 287007
-0.001582 -0.000412 0.121674 -0.237638 0.223275 -1.043393 -0.040220 1 0 0 0 0 0 1 287995
-0.001583 -0.000410 0.121673 -0.252636 0.243279 -1.065687 -0.040252 1 0 0 0 0 0 1 289005
-0.001564 -0.000414 0.121663 -0.519937 0.314433 -0.937111 -0.040283 1 0 0 0 0 0 1 289996
-0.001555 -0.000416 0.121660 -0.430390 0.298146 -1.010099 -0.040314 1 0 0 0 0 0 1 291006
-0.001556 -0.000399 0.121648 -0.289794 0.032627 -0.905924 -0.040345 1 0 0 0 0 0 1 291995
-0.001570 -0.000404 0.121633 -0.103212 0.304749 -0.846557 -0.040377 1 0 0 0 0 0 1 293006
-0.001576 -0.000406 0.121628 -0.167729 0.300573 -0.964100 -0.040408 1 0 0 0 0 0 1 293995
-0.001580 -0.000408 0.121626 -0.216544 0.284364 -1.019601 -0.040439 1 0 0 0 0 0 1 295008
-0.001563 -0.000413 0.121615 -0.502397 0.335725 -0.903845 -0.040471 1 0 0 0 0 0 1 296016
-0.001554 -0.000415 0.121612 -0.422451 0.309386 -0.981465 -0.040502 1 0 0 0 0 0 1 297015
-0.001555 -0.000398 0.121600 -0.286708 0.038883 -0.878860 -0.040533 1 0 0 0 0 0 1 298004
-0.001556 -0.000389 0.121596 -0.279715 0.119522 -0.966412 -0.040564 1 0 0 0 0 0 1 299007
-0.001556 -0.000385 0.121594 -0.282933 0.181295 -1.009911 -0.040595 1 0 0 0 0 0 1 300002
-0.001569 -0.000397 0.121583 -0.108363 0.403229 -0.880487 -0.040626 1 0 0 0 0 0 1 300989
-0.001576 -0.000403 0.121579 -0.172373 0.352814 -0.961289 -0.040658 1 0 0 0 0 0 1 302013
-0.001566 -0.000392 0.121557 -0.405432 0.120273 -0.723290 -0.040689 1 0 0 0 0 0 1 303004
-0.001561 -0.000386 0.121550 -0.363326 0.166787 -0.881154 -0.040721 1 0 0 0 0 0 1 304012
-0.001558 -0.000383 0.121547 -0.327593 0.206043 -0.961012 -0.040752 1 0 0 0 0 0 1 305014
-0.001557 -0.000382 0.121546 -0.308720 0.227247 -0.991886 -0.040783 1 0 0 0 0 0 1 306017
-0.001556 -0.000381 0.121546 -0.299415 0.238060 -1.003443 -0.040815 1 0 0 0 0 0 1 307017
-0.001556 -0.000381 0.121546 -0.294934 0.243540 -1.007986 -0.040845 1 0 0 0 0 0 1 307990
-0.001556 -0.000381 0.121546 -0.292808 0.246382 -1.010091 -0.040876 1 0 0 0 0 0 1 308991
-0.001542 -0.000367 0.121525 -0.477151 0.056808 -0.731795 -0.040908 1 0 0 0 0 0 1 310007
-0.001536 -0.000360 0.121518 -0.409040 0.126363 -0.874359 -0.040939 1 0 0 0 0 0 1 311011
-0.001532 -0.000356 0.121515 -0.360070 0.177307 -0.948728 -0.040971 1 0 0 0 0 0 1 312008
-0.001531 -0.000355 0.121515 -0.334561 0.204390 -0.977664 -0.041002 1 0 0 0 0 0 1 313008
-0.001530 -0.000354 0.121514 -0.321927 0.218123 -0.988523 -0.041033 1 0 0 0 0 0 1 314007
-0.001529 -0.000353 0.121514 -0.315755 0.225076 -0.992833 -0.041064 1 0 0 0 0 0 1 314992
-0.001529 -0.000353 0.121514 -0.312804 0.228650 -0.994848 -0.041096 1 0 0 0 0 0 1 316011
-0.001535 -0.000335 0.121504 -0.237372 -0.021396 -0.853629 -0.041126 1 0 0 0 0 0 1 316993
-0.001537 -0.000325 0.121500 -0.262447 0.069725 -0.926653 -0.041158 1 0 0 0 0 0 1 318012
-0.001539 -0.000321 0.121499 -0.281846 0.136800 -0.964916 -0.041189 1 0 0 0 0 0 1 319008
-0.001539 -0.000318 0.121498 -0.292499 0.172506 -0.980013 -0.041221 1 0 0 0 0 0 1 320006
-0.001553 -0.000331 0.121487 -0.120872 0.379604 -0.839583 -0.041252 1 0 0 0 0 0 1 321007
-0.001559 -0.000337 0.121484 -0.186191 0.321572 -0.916231 -0.041283 1 0 0 0 0 0 1 322006
-0.001563 -0.000341 0.121482 -0.234536 0.276365 -0.956089 -0.041314 1 0 0 0 0 0 1 323008
-0.001565 -0.000342 0.121482 -0.260549 0.252187 -0.971782 -0.041346 1 0 0 0 0 0 1 324006
-0.001565 -0.000343 0.121482 -0.273911 0.239996 -0.977885 -0.041377 1 0 0 0 0 0 1 325005
-0.001566 -0.000343 0.121482 -0.280738 0.233972 -0.980526 -0.041408 1 0 0 0 0 0 1 326011
-0.001566 -0.000344 0.121482 -0.284273 0.231029 -0.981925 -0.041439 1 0 0 0 0 0 1 327011
-0.001547 -0.000348 0.121471 -0.545592 0.290581 -0.845590 -0.041471 1 0 0 0 0 0 1 328010
-0.001538 -0.000350 0.121468 -0.453380 0.268468 -0.915877 -0.041502 1 0 0 0 0 0 1 329006
-0.001533 -0.000352 0.121467 -0.385613 0.252188 -0.952748 -0.041533 1 0 0 0 0 0 1 330007
-0.001536 -0.000334 0.121456 -0.275766 -0.008370 -0.824815 -0.041564 1 0 0 0 0 0 1 331008
-0.001538 -0.000325 0.121452 -0.283449 0.077326 -0.902609 -0.041596 1 0 0 0 0 0 1 332012
-0.001539 -0.000320 0.121451 -0.294153 0.141657 -0.942526 -0.041627 1 0 0 0 0 0 1 333006
-0.001539 -0.000318 0.121450 -0.300465 0.175987 -0.958196 -0.041658 1 0 0 0 0 0 1 333990
-0.001539 -0.000317 0.121450 -0.303898 0.193429 -0.964274 -0.041689 1 0 0 0 0 0 1 335006
-0.001539 -0.000316 0.121450 -0.305759 0.202230 -0.966887 -0.041720 1 0 0 0 0 0 1 336000
-0.001539 -0.000316 0.121450 -0.306818 0.206722 -0.968281 -0.041752 1 0 0 0 0 0 1 337011
-0.001539 -0.000316 0.121450 -0.307460 0.209035 -0.969246 -0.041783 1 0 0 0 0 0 1 338012
-0.001539 -0.000316 0.121450 -0.307919 0.210287 -0.970092 -0.041817 1 0 0 0 0 0 1 339077
-0.001539 -0.000316 0.121450 -0.308259 0.210981 -0.970835 -0.041847 1 0 0 0 0 0 1 340066
-0.001539 -0.000316 0.121450 -0.308534 0.211400 -0.971581 -0.041879 1 0 0 0 0 0 1 341074
-0.001539 -0.000316 0.121450 -0.308787 0.211695 -0.972283 -0.041909 1 0 0 0 0 0 1 342041
-0.001539 -0.000316 0.121450 -0.309041 0.211933 -0.973011 -0.041941 1 0 0 0 0 0 1 343045
-0.001539 -0.000316 0.121450 -0.309274 0.212121 -0.973753 -0.041973 1 0 0 0 0 0 1 344068
-0.001539 -0.000316 0.121450 -0.309500 0.212302 -0.974482 -0.042004 1 0 0 0 0 0 1 345074
-0.001539 -0.000316 0.121450 -0.309751 0.212456 -0.975212 -0.042035 1 0 0 0 0 0 1 346080
-0.001539 -0.000316 0.121450 -0.309961 0.212627 -0.975923 -0.042066 1 0 0 0 0 0 1 347052
-0.001539 -0.000316 0.121450 -0.310256 0.212817 -0.976818 -0.042105 1 0 0 0 0 0 1 348304
-0.001539 -0.000316 0.121450 -0.310436 0.212949 -0.977378 -0.042129 1 0 0 0 0 0 1 349070
-0.001539 -0.000316 0.121450 -0.310662 0.213105 -0.978088 -0.042159 1 0 0 0 0 0 1 350048
-0.001539 -0.000316 0.121450 -0.310892 0.213254 -0.978837 -0.042191 1 0 0 0 0 0 1 351063
-0.001539 -0.000316 0.121450 -0.311118 0.213408 -0.979532 -0.042222 1 0 0 0 0 0 1 352046
-0.001539 -0.000316 0.121450 -0.311356 0.213579 -0.980272 -0.042254 1 0 0 0 0 0 1 353061
-0.001539 -0.000316 0.121450 -0.311571 0.213733 -0.980993 -0.042284 1 0 0 0 0 0 1 354046
-0.001539 -0.000316 0.121450 -0.311799 0.213876 -0.981676 -0.042314 1 0 0 0 0 0 1 355005
-0.001539 -0.000316 0.121450 -0.312033 0.214045 -0.982406 -0.042346 1 0 0 0 0 0 1 356005
-0.001539 -0.000316 0.121450 -0.312262 0.214202 -0.983124 -0.042376 1 0 0 0 0 0 1 356995
-0.001539 -0.000316 0.121450 -0.312487 0.214338 -0.983863 -0.042408 1 0 0 0 0 0 1 358004
-0.001539 -0.000316 0.121450 -0.312721 0.214515 -0.984575 -0.042439 1 0 0 0 0 0 1 358995
-0.001539 -0.000316 0.121450 -0.312955 0.214677 -0.985306 -0.042471 1 0 0 0 0 0 1 360004
-0.001539 -0.000316 0.121450 -0.313183 0.214834 -0.986025 -0.042502 1 0 0 0 0 0 1 360996
-0.001539 -0.000316 0.121450 -0.313394 0.214975 -0.986738 -0.042532 1 0 0 0 0 0 1 361980
-0.001539 -0.000316 0.121450 -0.313642 0.215149 -0.987475 -0.042564 1 0 0 0 0 0 1 362995
-0.001539 -0.000316 0.121450 -0.313884 0.215301 -0.988214 -0.042596 1 0 0 0 0 0 1 364005
-0.001539 -0.000316 0.121450 -0.314092 0.215452 -0.988933 -0.042627 1 0 0 0 0 0 1 365006
-0.001539 -0.000316 0.121450 -0.314332 0.215622 -0.989649 -0.042658 1 0 0 0 0 0 1 365994
-0.001539 -0.000316 0.121450 -0.314566 0.215783 -0.990382 -0.042689 1 0 0 0 0 0 1 367005
-0.001539 -0.000316 0.121450 -0.314791 0.215928 -0.991092 -0.042720 1 0 0 0 0 0 1 367994
-0.001539 -0.000316 0.121450 -0.315025 0.216087 -0.991849 -0.042752 1 0 0 0 0 0 1 369012
-0.001552 -0.000330 0.121439 -0.137787 0.405503 -0.845952 -0.042783 1 0 0 0 0 0 1 369994
-0.001559 -0.000337 0.121436 -0.200199 0.338663 -0.920677 -0.042814 1 0 0 0 0 0 1 371004
-0.001562 -0.000340 0.121434 -0.247084 0.289068 -0.959857 -0.042846 1 0 0 0 0 0 1 372005
-0.001564 -0.000342 0.121434 -0.272373 0.262705 -0.975312 -0.042878 1 0 0 0 0 0 1 373035
-0.001565 -0.000343 0.121434 -0.285354 0.249418 -0.981285 -0.042908 1 0 0 0 0 0 1 374013
-0.001565 -0.000343 0.121434 -0.292003 0.242834 -0.983853 -0.042939 1 0 0 0 0 0 1 375010
-0.001565 -0.000343 0.121434 -0.295443 0.239636 -0.985226 -0.042971 1 0 0 0 0 0 1 376015
-0.001565 -0.000344 0.121434 -0.297277 0.238101 -0.986174 -0.043002 1 0 0 0 0 0 1 377010
-0.001566 -0.000344 0.121434 -0.298301 0.237433 -0.986967 -0.043033 1 0 0 0 0 0 1 378000
-0.001566 -0.000344 0.121434 -0.298922 0.237181 -0.987703 -0.043064 1 0 0 0 0 0 1 379005
-0.001566 -0.000344 0.121434 -0.299343 0.237142 -0.988451 -0.043096 1 0 0 0 0 0 1 380014
-0.001566 -0.000344 0.121434 -0.299656 0.237212 -0.989157 -0.043127 1 0 0 0 0 0 1 381011
-0.001566 -0.000344 0.121434 -0.299932 0.237336 -0.989881 -0.043158 1 0 0 0 0 0 1 382011
-0.001566 -0.000344 0.121434 -0.300179 0.237479 -0.990600 -0.043190 1 0 0 0 0 0 1 383012
-0.001566 -0.000344 0.121434 -0.300404 0.237629 -0.991318 -0.043221 1 0 0 0 0 0 1 384014
-0.001566 -0.000344 0.121434 -0.300631 0.237800 -0.992022 -0.043252 1 0 0 0 0 0 1 385005
-0.001571 -0.000325 0.121423 -0.226672 -0.014357 -0.849900 -0.043283 1 0 0 0 0 0 1 386004
-0.001574 -0.000316 0.121419 -0.252367 0.075504 -0.922649 -0.043314 1 0 0 0 0 0 1 387004
-0.001575 -0.000311 0.121418 -0.272065 0.141931 -0.960797 -0.043345 1 0 0 0 0 0 1 388003
-0.001576 -0.000309 0.121418 -0.282862 0.177309 -0.975820 -0.043376 1 0 0 0 0 0 1 388988
-0.001576 -0.000308 0.121418 -0.288515 0.195271 -0.981673 -0.043408 1 0 0 0 0 0 1 390004
-0.001576 -0.000307 0.121417 -0.291482 0.204330 -0.984195 -0.043439 1 0 0 0 0 0 1 391001
-0.001577 -0.000307 0.121417 -0.293081 0.208942 -0.985538 -0.043471 1 0 0 0 0 0 1 392007
-0.001577 -0.000307 0.121417 -0.294003 0.211317 -0.986463 -0.043502 1 0 0 0 0 0 1 393006
-0.001577 -0.000307 0.121417 -0.294559 0.212594 -0.987251 -0.043533 1 0 0 0 0 0 1 394006
-0.001577 -0.000307 0.121417 -0.294946 0.213299 -0.987982 -0.043564 1 0 0 0 0 0 1 394989
-0.001577 -0.000307 0.121417 -0.295248 0.213735 -0.988705 -0.043596 1 0 0 0 0 0 1 396005
-0.001577 -0.000307 0.121417 -0.295501 0.214023 -0.989420 -0.043627 1 0 0 0 0 0 1 397004
-0.001582 -0.000288 0.121407 -0.221579 -0.038060 -0.847107 -0.043658 1 0 0 0 0 0 1 398005
-0.001585 -0.000279 0.121403 -0.247222 0.051705 -0.919887 -0.043689 1 0 0 0 0 0 1 399005
-0.001586 -0.000275 0.121402 -0.266912 0.118078 -0.958044 -0.043721 1 0 0 0 0 0 1 400006
-0.001600 -0.000286 0.121391 -0.100154 0.342826 -0.826311 -0.043752 1 0 0 0 0 0 1 401011
-0.001607 -0.000292 0.121387 -0.167813 0.293866 -0.906117 -0.043783 1 0 0 0 0 0 1 402009
-0.001610 -0.000295 0.121386 -0.217349 0.253236 -0.947046 -0.043814 1 0 0 0 0 0 1 403002
-0.001612 -0.000296 0.121385 -0.243956 0.231340 -0.963085 -0.043846 1 0 0 0 0 0 1 404011
-0.001613 -0.000297 0.121385 -0.257596 0.220270 -0.969268 -0.043877 1 0 0 0 0 0 1 405007
-0.001613 -0.000297 0.121385 -0.264555 0.214796 -0.971893 -0.043908 1 0 0 0 0 0 1 406005
-0.001613 -0.000298 0.121385 -0.268153 0.212123 -0.973260 -0.043939 1 0 0 0 0 0 1 407005
-0.001619 -0.000279 0.121374 -0.195925 -0.041429 -0.831045 -0.043971 1 0 0 0 0 0 1 408007
-0.001622 -0.000270 0.121371 -0.222354 0.047517 -0.903925 -0.044002 1 0 0 0 0 0 1 409006
-0.001623 -0.000266 0.121370 -0.242406 0.113452 -0.942103 -0.044033 1 0 0 0 0 0 1 410007
-0.001624 -0.000263 0.121369 -0.253380 0.148569 -0.957118 -0.044064 1 0 0 0 0 0 1 410990
-0.001624 -0.000262 0.121369 -0.259113 0.166394 -0.962964 -0.044095 1 0 0 0 0 0 1 412002
-0.001625 -0.000262 0.121369 -0.262106 0.175380 -0.965455 -0.044127 1 0 0 0 0 0 1 413005
-0.001625 -0.000261 0.121369 -0.263709 0.179944 -0.966773 -0.044158 1 0 0 0 0 0 1 413997
-0.001625 -0.000261 0.121369 -0.264633 0.182296 -0.967744 -0.044192 1 0 0 0 0 0 1 415087
-0.001625 -0.000261 0.121369 -0.265178 0.183527 -0.968489 -0.044222 1 0 0 0 0 0 1 416066
-0.001625 -0.000261 0.121369 -0.265537 0.184217 -0.969197 -0.044253 1 0 0 0 0 0 1 417059
-0.001625 -0.000261 0.121369 -0.265811 0.184629 -0.969886 -0.044285 1 0 0 0 0 0 1 418062
-0.001625 -0.000261 0.121369 -0.266034 0.184890 -0.970557 -0.044315 1 0 0 0 0 0 1 419032
-0.001625 -0.000261 0.121369 -0.266257 0.185083 -0.971267 -0.044348 1 0 0 0 0 0 1 420068
-0.001625 -0.000261 0.121369 -0.266452 0.185248 -0.971932 -0.044378 1 0 0 0 0 0 1 421039
-0.001625 -0.000261 0.121369 -0.266636 0.185401 -0.972615 -0.044409 1 0 0 0 0 0 1 422038
-0.001625 -0.000261 0.121369 -0.266834 0.185537 -0.973314 -0.044440 1 0 0 0 0 0 1 423039
-0.001625 -0.000261 0.121369 -0.267025 0.185677 -0.973979 -0.044471 1 0 0 0 0 0 1 424028
-0.001625 -0.000261 0.121369 -0.267219 0.185813 -0.974685 -0.044504 1 0 0 0 0 0 1 425061
-0.001625 -0.000261 0.121369 -0.267392 0.185939 -0.975366 -0.044534 1 0 0 0 0 0 1 426047
-0.001625 -0.000261 0.121369 -0.267593 0.186074 -0.976052 -0.044566 1 0 0 0 0 0 1 427058
-0.001625 -0.000261 0.121369 -0.267779 0.186203 -0.976728 -0.044597 1 0 0 0 0 0 1 428046
-0.001625 -0.000261 0.121369 -0.267969 0.186335 -0.977420 -0.044628 1 0 0 0 0 0 1 429057
-0.001625 -0.000261 0.121369 -0.268142 0.186461 -0.978100 -0.044659 1 0 0 0 0 0 1 430042
-0.001625 -0.000261 0.121369 -0.268343 0.186596 -0.978790 -0.044691 1 0 0 0 0 0 1 431058
-0.001625 -0.000261 0.121369 -0.268532 0.186727 -0.979474 -0.044722 1 0 0 0 0 0 1 432059
-0.001625 -0.000261 0.121369 -0.268705 0.186852 -0.980154 -0.044753 1 0 0 0 0 0 1 433042
-0.001625 -0.000261 0.121369 -0.268906 0.186987 -0.980843 -0.044785 1 0 0 0 0 0 1 434058
-0.001625 -0.000261 0.121369 -0.269092 0.187116 -0.981518 -0.044816 1 0 0 0 0 0 1 435045
-0.001625 -0.000261 0.121369 -0.269283 0.187249 -0.982212 -0.044847 1 0 0 0 0 0 1 436059
-0.001625 -0.000261 0.121369 -0.269456 0.187374 -0.982892 -0.044878 1 0 0 0 0 0 1 437043
-0.001625 -0.000261 0.121369 -0.269657 0.187509 -0.983582 -0.044910 1 0 0 0 0 0 1 438059
-0.001625 -0.000261 0.121369 -0.269835 0.187633 -0.984228 -0.044939 1 0 0 0 0 0 1 439004
-0.001625 -0.000261 0.121369 -0.270023 0.187763 -0.984910 -0.044970 1 0 0 0 0 0 1 440001
-0.001625 -0.000261 0.121369 -0.270197 0.187890 -0.985595 -0.045001 1 0 0 0 0 0 1 440993
-0.001625 -0.000261 0.121369 -0.270397 0.188024 -0.986280 -0.045033 1 0 0 0 0 0 1 442001
-0.001625 -0.000261 0.121369 -0.270584 0.188153 -0.986957 -0.045064 1 0 0 0 0 0 1 442992
-0.001638 -0.000275 0.121358 -0.093047 0.377925 -0.840588 -0.045095 1 0 0 0 0 0 1 444001
-0.001644 -0.000282 0.121354 -0.155049 0.311333 -0.915174 -0.045126 1 0 0 0 0 0 1 444990
-0.001648 -0.000285 0.121353 -0.201708 0.261871 -0.954275 -0.045158 1 0 0 0 0 0 1 446002
-0.001655 -0.000268 0.121342 -0.152700 -0.016974 -0.826215 -0.045189 1 0 0 0 0 0 1 446993
-0.001658 -0.000260 0.121338 -0.190901 0.059024 -0.904258 -0.045220 1 0 0 0 0 0 1 448002
-0.001660 -0.000256 0.121337 -0.216869 0.118465 -0.944236 -0.045252 1 0 0 0 0 0 1 449003
-0.001661 -0.000254 0.121337 -0.230803 0.150333 -0.959885 -0.045283 1 0 0 0 0 0 1 449990
-0.001661 -0.000253 0.121336 -0.238023 0.166523 -0.965924 -0.045314 1 0 0 0 0 0 1 451002
-0.001662 -0.000252 0.121336 -0.241749 0.174703 -0.968475 -0.045345 1 0 0 0 0 0 1 451990
-0.001662 -0.000252 0.121336 -0.243716 0.178846 -0.969813 -0.045377 1 0 0 0 0 0 1 453011
-0.001662 -0.000252 0.121336 -0.244784 0.180982 -0.970711 -0.045408 1 0 0 0 0 0 1 453999
-0.001662 -0.000252 0.121336 -0.245414 0.182122 -0.971458 -0.045439 1 0 0 0 0 0 1 455009
-0.001662 -0.000252 0.121336 -0.245798 0.182746 -0.972153 -0.045470 1 0 0 0 0 0 1 455998
-0.001662 -0.000252 0.121336 -0.246090 0.183114 -0.972836 -0.045502 1 0 0 0 0 0 1 457004
-0.001662 -0.000252 0.121336 -0.246315 0.183374 -0.973505 -0.045533 1 0 0 0 0 0 1 458003
-0.001662 -0.000252 0.121336 -0.246514 0.183558 -0.974176 -0.045564 1 0 0 0 0 0 1 459006
-0.001662 -0.000252 0.121336 -0.246683 0.183719 -0.974845 -0.045595 1 0 0 0 0 0 1 459998
-0.001662 -0.000252 0.121336 -0.246864 0.183850 -0.975511 -0.045627 1 0 0 0 0 0 1 461002
-0.001662 -0.000252 0.121336 -0.247042 0.184000 -0.976176 -0.045658 1 0 0 0 0 0 1 462009
-0.001662 -0.000252 0.121336 -0.247207 0.184116 -0.976853 -0.045689 1 0 0 0 0 0 1 463003
-0.001675 -0.000266 0.121326 -0.069652 0.373972 -0.830284 -0.045721 1 0 0 0 0 0 1 464014
-0.001681 -0.000273 0.121322 -0.131507 0.307457 -0.904858 -0.045752 1 0 0 0 0 0 1 465003
-0.001685 -0.000276 0.121320 -0.178085 0.258053 -0.943948 -0.045783 1 0 0 0 0 0 1 466003
-0.001686 -0.000278 0.121320 -0.203194 0.231756 -0.959298 -0.045814 1 0 0 0 0 0 1 466986
-0.001687 -0.000279 0.121320 -0.216063 0.218488 -0.965236 -0.045846 1 0 0 0 0 0 1 468003
-0.001687 -0.000279 0.121320 -0.222631 0.211923 -0.967744 -0.045877 1 0 0 0 0 0 1 469002
-0.001688 -0.000279 0.121320 -0.226005 0.208701 -0.969066 -0.045908 1 0 0 0 0 0 1 470003
-0.001688 -0.000279 0.121320 -0.227776 0.207154 -0.969950 -0.045939 1 0 0 0 0 0 1 471004
-0.001688 -0.000279 0.121320 -0.228734 0.206446 -0.970679 -0.045970 1 0 0 0 0 0 1 471994
-0.001688 -0.000280 0.121320 -0.229305 0.206168 -0.971377 -0.046002 1 0 0 0 0 0 1 473009
-0.001688 -0.000280 0.121320 -0.229660 0.206093 -0.972028 -0.046032 1 0 0 0 0 0 1 473986
-0.001688 -0.000280 0.121320 -0.229916 0.206134 -0.972711 -0.046064 1 0 0 0 0 0 1 475007
-0.001688 -0.000280 0.121320 -0.230119 0.206223 -0.973363 -0.046095 1 0 0 0 0 0 1 476002
-0.001688 -0.000280 0.121320 -0.230307 0.206346 -0.974033 -0.046127 1 0 0 0 0 0 1 477007
-0.001688 -0.000280 0.121320 -0.230470 0.206465 -0.974694 -0.046158 1 0 0 0 0 0 1 478007
-0.001701 -0.000293 0.121309 -0.052901 0.396299 -0.827882 -0.046189 1 0 0 0 0 0 1 478988
-0.001707 -0.000300 0.121305 -0.114651 0.329915 -0.902525 -0.046221 1 0 0 0 0 0 1 480010
-0.001711 -0.000304 0.121304 -0.161160 0.280567 -0.941623 -0.046252 1 0 0 0 0 0 1 481001
-0.001712 -0.000305 0.121304 -0.186233 0.254309 -0.956965 -0.046283 1 0 0 0 0 0 1 481993
-0.001713 -0.000306 0.121303 -0.199099 0.241073 -0.962905 -0.046314 1 0 0 0 0 0 1 483006
-0.001714 -0.000307 0.121303 -0.205651 0.234528 -0.965410 -0.046346 1 0 0 0 0 0 1 484004
-0.001714 -0.000307 0.121303 -0.208997 0.231319 -0.966711 -0.046377 1 0 0 0 0 0 1 485003
-0.001714 -0.000307 0.121303 -0.210753 0.229787 -0.967584 -0.046408 1 0 0 0 0 0 1 486001
-0.001714 -0.000307 0.121303 -0.211707 0.229087 -0.968319 -0.046439 1 0 0 0 0 0 1 487002
-0.001714 -0.000307 0.121303 -0.212255 0.228828 -0.968994 -0.046471 1 0 0 0 0 0 1 488003
-0.001714 -0.000307 0.121303 -0.212601 0.228773 -0.969658 -0.046502 1 0 0 0 0 0 1 489012
-0.001727 -0.000321 0.121293 -0.035135 0.418505 -0.822682 -0.046533 1 0 0 0 0 0 1 490004
-0.001733 -0.000328 0.121289 -0.096839 0.352165 -0.897345 -0.046564 1 0 0 0 0 0 1 491007
-0.001737 -0.000331 0.121287 -0.143323 0.302860 -0.936452 -0.046595 1 0 0 0 0 0 1 492001
-0.001738 -0.000333 0.121287 -0.168381 0.276619 -0.951816 -0.046627 1 0 0 0 0 0 1 492996
-0.001739 -0.000334 0.121287 -0.181204 0.263410 -0.957729 -0.046658 1 0 0 0 0 0 1 493994
-0.001740 -0.000334 0.121287 -0.187738 0.256855 -0.960227 -0.046689 1 0 0 0 0 0 1 495002
-0.001740 -0.000335 0.121287 -0.191092 0.253664 -0.961529 -0.046720 1 0 0 0 0 0 1 496002
-0.001740 -0.000335 0.121287 -0.192837 0.252147 -0.962396 -0.046752 1 0 0 0 0 0 1 497001
-0.001758 -0.000330 0.121266 0.058082 0.188165 -0.671688 -0.046783 1 0 0 0 0 0 1 498001
-0.001768 -0.000328 0.121258 -0.029005 0.210596 -0.818421 -0.046814 1 0 0 0 0 0 1 499007
-0.001772 -0.000327 0.121256 -0.094944 0.227050 -0.894960 -0.046845 1 0 0 0 0 0 1 499999
-0.001775 -0.000326 0.121255 -0.130592 0.235771 -0.924614 -0.046877 1 0 0 0 0 0 1 501000
-0.001776 -0.000326 0.121254 -0.148859 0.240208 -0.935628 -0.046907 1 0 0 0 0 0 1 501983
-0.001777 -0.000326 0.121254 -0.158151 0.242506 -0.939929 -0.046939 1 0 0 0 0 0 1 503001
-0.001777 -0.000326 0.121254 -0.162875 0.243737 -0.941824 -0.046970 1 0 0 0 0 0 1 503983
-0.001758 -0.000330 0.121244 -0.426464 0.305738 -0.805391 -0.047002 1 0 0 0 0 0 1 505005
-0.001749 -0.000332 0.121241 -0.335182 0.284867 -0.875035 -0.047033 1 0 0 0 0 0 1 505992
-0.001744 -0.000334 0.121239 -0.267883 0.269200 -0.911533 -0.047064 1 0 0 0 0 0 1 507000
-0.001742 -0.000334 0.121239 -0.232320 0.260868 -0.925857 -0.047095 1 0 0 0 0 0 1 507989
-0.001740 -0.000334 0.121239 -0.214474 0.256727 -0.931399 -0.047127 1 0 0 0 0 0 1 508998
-0.001740 -0.000335 0.121239 -0.205623 0.254711 -0.933745 -0.047158 1 0 0 0 0 0 1 509989
-0.001740 -0.000335 0.121239 -0.201275 0.253786 -0.934975 -0.047189 1 0 0 0 0 0 1 510999
-0.001739 -0.000335 0.121239 -0.199176 0.253417 -0.935803 -0.047220 1 0 0 0 0 0 1 511988
-0.001739 -0.000335 0.121239 -0.198190 0.253319 -0.936492 -0.047252 1 0 0 0 0 0 1 512999
-0.001739 -0.000335 0.121239 -0.197753 0.253328 -0.937140 -0.047283 1 0 0 0 0 0 1 513989
-0.001752 -0.000348 0.121228 -0.019910 0.443109 -0.789872 -0.047314 1 0 0 0 0 0 1 515000
-0.001759 -0.000355 0.121224 -0.081248 0.376977 -0.864537 -0.047345 1 0 0 0 0 0 1 516000
-0.001762 -0.000359 0.121223 -0.127543 0.327781 -0.903631 -0.047376 1 0 0 0 0 0 1 516988
-0.001764 -0.000361 0.121222 -0.152509 0.301606 -0.918973 -0.047408 1 0 0 0 0 0 1 517999
-0.001765 -0.000361 0.121222 -0.165284 0.288428 -0.924841 -0.047439 1 0 0 0 0 0 1 518989
-0.001765 -0.000362 0.121222 -0.171783 0.281895 -0.927317 -0.047470 1 0 0 0 0 0 1 519999
-0.001765 -0.000362 0.121222 -0.175109 0.278721 -0.928581 -0.047502 1 0 0 0 0 0 1 521007
-0.001765 -0.000362 0.121222 -0.176830 0.277238 -0.929405 -0.047533 1 0 0 0 0 0 1 521989
-0.001765 -0.000362 0.121222 -0.177757 0.276571 -0.930107 -0.047564 1 0 0 0 0 0 1 523000
-0.001765 -0.000362 0.121222 -0.178266 0.276337 -0.930740 -0.047595 1 0 0 0 0 0 1 523988
-0.001765 -0.000362 0.121222 -0.178592 0.276302 -0.931373 -0.047627 1 0 0 0 0 0 1 525001
-0.001765 -0.000362 0.121222 -0.178809 0.276385 -0.931987 -0.047659 1 0 0 0 0 0 1 526021
-0.001765 -0.000362 0.121222 -0.178971 0.276513 -0.932602 -0.047689 1 0 0 0 0 0 1 527006
-0.001765 -0.000362 0.121222 -0.179112 0.276651 -0.933203 -0.047720 1 0 0 0 0 0 1 527996
-0.001765 -0.000362 0.121222 -0.179252 0.276825 -0.933819 -0.047752 1 0 0 0 0 0 1 529005
-0.001765 -0.000362 0.121222 -0.179370 0.277003 -0.934424 -0.047783 1 0 0 0 0 0 1 529995
-0.001765 -0.000362 0.121222 -0.179489 0.277189 -0.935049 -0.047815 1 0 0 0 0 0 1 531018
-0.001765 -0.000362 0.121222 -0.179625 0.277362 -0.935653 -0.047846 1 0 0 0 0 0 1 532005
-0.001765 -0.000362 0.121222 -0.179725 0.277548 -0.936263 -0.047877 1 0 0 0 0 0 1 533004
-0.001765 -0.000362 0.121222 -0.179866 0.277750 -0.936976 -0.047913 1 0 0 0 0 0 1 534159
-0.001765 -0.000362 0.121222 -0.179958 0.277912 -0.937490 -0.047939 1 0 0 0 0 0 1 535010
-0.001765 -0.000362 0.121222 -0.180094 0.278087 -0.938097 -0.047971 1 0 0 0 0 0 1 536004
-0.001765 -0.000362 0.121222 -0.180203 0.278266 -0.938718 -0.048002 1 0 0 0 0 0 1 537010
-0.001765 -0.000362 0.121222 -0.180306 0.278442 -0.939311 -0.048033 1 0 0 0 0 0 1 538000
-0.001765 -0.000362 0.121222 -0.180449 0.278633 -0.939944 -0.048065 1 0 0 0 0 0 1 539027
-0.001765 -0.000362 0.121222 -0.180546 0.278816 -0.940539 -0.048095 1 0 0 0 0 0 1 540001
-0.001765 -0.000362 0.121222 -0.180669 0.278989 -0.941156 -0.048127 1 0 0 0 0 0 1 541000
-0.001765 -0.000362 0.121222 -0.180791 0.279181 -0.941755 -0.048158 1 0 0 0 0 0 1 542000
-0.001765 -0.000362 0.121222 -0.180905 0.279352 -0.942379 -0.048189 1 0 0 0 0 0 1 543001
-0.001765 -0.000362 0.121222 -0.181010 0.279529 -0.942976 -0.048220 1 0 0 0 0 0 1 543999
-0.001765 -0.000362 0.121222 -0.181138 0.279713 -0.943602 -0.048252 1 0 0 0 0 0 1 545003
-0.001765 -0.000362 0.121222 -0.181268 0.279896 -0.944206 -0.048283 1 0 0 0 0 0 1 545999
-0.001765 -0.000362 0.121222 -0.181365 0.280082 -0.944809 -0.048314 1 0 0 0 0 0 1 546987
-0.001778 -0.000376 0.121211 -0.003684 0.470052 -0.797232 -0.048345 1 0 0 0 0 0 1 547999
-0.001785 -0.000383 0.121208 -0.064990 0.404132 -0.871883 -0.048377 1 0 0 0 0 0 1 549003
-0.001788 -0.000386 0.121206 -0.111260 0.355053 -0.910974 -0.048408 1 0 0 0 0 0 1 549999
-0.001790 -0.000388 0.121206 -0.136188 0.328932 -0.926295 -0.048439 1 0 0 0 0 0 1 550985
-0.001791 -0.000389 0.121206 -0.148977 0.315792 -0.932183 -0.048470 1 0 0 0 0 0 1 551999
-0.001791 -0.000389 0.121206 -0.155451 0.309300 -0.934647 -0.048501 1 0 0 0 0 0 1 552995
-0.001791 -0.000390 0.121206 -0.158767 0.306139 -0.935893 -0.048533 1 0 0 0 0 0 1 554006
-0.001791 -0.000390 0.121206 -0.160472 0.304662 -0.936732 -0.048564 1 0 0 0 0 0 1 555004
-0.001791 -0.000390 0.121206 -0.161387 0.304020 -0.937410 -0.048596 1 0 0 0 0 0 1 556007
-0.001791 -0.000390 0.121206 -0.161889 0.303782 -0.938041 -0.048627 1 0 0 0 0 0 1 557006
-0.001791 -0.000390 0.121206 -0.162195 0.303775 -0.938653 -0.048658 1 0 0 0 0 0 1 557999
-0.001791 -0.000390 0.121206 -0.162404 0.303862 -0.939255 -0.048689 1 0 0 0 0 0 1 559002
-0.001791 -0.000390 0.121206 -0.162556 0.304006 -0.939871 -0.048720 1 0 0 0 0 0 1 560000
-0.001791 -0.000390 0.121206 -0.162693 0.304183 -0.940463 -0.048752 1 0 0 0 0 0 1 561001
-0.001791 -0.000390 0.121206 -0.162804 0.304357 -0.941064 -0.048783 1 0 0 0 0 0 1 561999
-0.001791 -0.000390 0.121206 -0.162917 0.304542 -0.941676 -0.048814 1 0 0 0 0 0 1 563004
-0.001791 -0.000390 0.121206 -0.163020 0.304732 -0.942269 -0.048845 1 0 0 0 0 0 1 563986
-0.001791 -0.000390 0.121206 -0.163126 0.304930 -0.942879 -0.048877 1 0 0 0 0 0 1 564997
-0.001791 -0.000390 0.121206 -0.163222 0.305134 -0.943476 -0.048908 1 0 0 0 0 0 1 565998
-0.001791 -0.000390 0.121206 -0.163332 0.305320 -0.944082 -0.048939 1 0 0 0 0 0 1 566994
-0.001791 -0.000390 0.121206 -0.163437 0.305514 -0.944684 -0.048970 1 0 0 0 0 0 1 567991
-0.001791 -0.000390 0.121206 -0.163551 0.305701 -0.945277 -0.049002 1 0 0 0 0 0 1 568997
-0.001791 -0.000390 0.121206 -0.163648 0.305904 -0.945894 -0.049033 1 0 0 0 0 0 1 570000
-0.001791 -0.000390 0.121206 -0.163751 0.306100 -0.946497 -0.049064 1 0 0 0 0 0 1 570999
-0.001791 -0.000390 0.121206 -0.163867 0.306298 -0.947094 -0.049095 1 0 0 0 0 0 1 571999
-0.001791 -0.000390 0.121206 -0.163961 0.306490 -0.947702 -0.049127 1 0 0 0 0 0 1 572998
-0.001791 -0.000390 0.121206 -0.164064 0.306685 -0.948306 -0.049158 1 0 0 0 0 0 1 573999
-0.001804 -0.000404 0.121195 0.013704 0.496749 -0.800423 -0.049189 1 0 0 0 0 0 1 574999
-0.001811 -0.000411 0.121191 -0.047441 0.430997 -0.875100 -0.049220 1 0 0 0 0 0 1 575999
-0.001814 -0.000414 0.121190 -0.093622 0.381993 -0.914191 -0.049251 1 0 0 0 0 0 1 576985
-0.001816 -0.000416 0.121189 -0.118526 0.355928 -0.929509 -0.049282 1 0 0 0 0 0 1 577981
-0.001817 -0.000417 0.121189 -0.131273 0.342838 -0.935426 -0.049316 1 0 0 0 0 0 1 579049
-0.001817 -0.000417 0.121189 -0.137727 0.336348 -0.937839 -0.049345 1 0 0 0 0 0 1 579988
-0.001817 -0.000417 0.121189 -0.141035 0.333196 -0.939083 -0.049377 1 0 0 0 0 0 1 580997
-0.001817 -0.000417 0.121189 -0.142732 0.331748 -0.939959 -0.049410 1 0 0 0 0 0 1 582068
-0.001817 -0.000417 0.121189 -0.143618 0.331112 -0.940573 -0.049439 1 0 0 0 0 0 1 582989
-0.001817 -0.000417 0.121189 -0.144109 0.330904 -0.941208 -0.049470 1 0 0 0 0 0 1 583998
-0.001817 -0.000418 0.121189 -0.144404 0.330880 -0.941805 -0.049501 1 0 0 0 0 0 1 584989
-0.001817 -0.000418 0.121189 -0.144596 0.330999 -0.942402 -0.049533 1 0 0 0 0 0 1 585998
-0.001817 -0.000418 0.121189 -0.144734 0.331156 -0.943004 -0.049564 1 0 0 0 0 0 1 586988
-0.001817 -0.000418 0.121189 -0.144853 0.331338 -0.943606 -0.049595 1 0 0 0 0 0 1 587997
-0.001830 -0.000431 0.121178 0.032918 0.521405 -0.795508 -0.049626 1 0 0 0 0 0 1 588986
-0.001837 -0.000438 0.121175 -0.028144 0.455743 -0.870214 -0.049658 1 0 0 0 0 0 1 589997
-0.001840 -0.000442 0.121173 -0.074268 0.406816 -0.909332 -0.049689 1 0 0 0 0 0 1 590987
-0.001842 -0.000443 0.121173 -0.099134 0.380780 -0.924654 -0.049720 1 0 0 0 0 0 1 591987
-0.001843 -0.000444 0.121173 -0.111857 0.367721 -0.930568 -0.049754 1 0 0 0 0 0 1 593085
-0.001843 -0.000445 0.121173 -0.118299 0.361233 -0.932960 -0.049782 1 0 0 0 0 0 1 593987
-0.001843 -0.000445 0.121173 -0.121575 0.358114 -0.934205 -0.049814 1 0 0 0 0 0 1 594997
-0.001843 -0.000445 0.121173 -0.123258 0.356658 -0.935013 -0.049845 1 0 0 0 0 0 1 595985
-0.001843 -0.000445 0.121173 -0.124147 0.356046 -0.935679 -0.049877 1 0 0 0 0 0 1 596997
-0.001843 -0.000445 0.121173 -0.124621 0.355834 -0.936288 -0.049907 1 0 0 0 0 0 1 597986
-0.001843 -0.000445 0.121173 -0.124903 0.355861 -0.936899 -0.049939 1 0 0 0 0 0 1 599004
-0.001843 -0.000445 0.121173 -0.125085 0.355972 -0.937477 -0.049970 1 0 0 0 0 0 1 599994
-0.001843 -0.000445 0.121173 -0.125204 0.356155 -0.938075 -0.050002 1 0 0 0 0 0 1 601002
-0.001843 -0.000445 0.121173 -0.125309 0.356351 -0.938667 -0.050033 1 0 0 0 0 0 1 602009
-0.001843 -0.000445 0.121173 -0.125406 0.356553 -0.939245 -0.050064 1 0 0 0 0 0 1 603005
-0.001843 -0.000445 0.121173 -0.125485 0.356773 -0.939829 -0.050095 1 0 0 0 0 0 1 604002
-0.001843 -0.000445 0.121173 -0.125570 0.356985 -0.940416 -0.050126 1 0 0 0 0 0 1 604993
-0.001856 -0.000459 0.121162 0.052220 0.547096 -0.792111 -0.050158 1 0 0 0 0 0 1 606002
-0.001863 -0.000466 0.121158 -0.008704 0.481565 -0.866829 -0.050189 1 0 0 0 0 0 1 607004
-0.001866 -0.000469 0.121157 -0.054747 0.432709 -0.905975 -0.050221 1 0 0 0 0 0 1 608006
-0.001868 -0.000471 0.121156 -0.079573 0.406719 -0.921276 -0.050251 1 0 0 0 0 0 1 608980
-0.001869 -0.000472 0.121156 -0.092270 0.393653 -0.927147 -0.050283 1 0 0 0 0 0 1 610008
-0.001869 -0.000472 0.121156 -0.098704 0.387215 -0.929576 -0.050314 1 0 0 0 0 0 1 611002
-0.001869 -0.000472 0.121156 -0.101972 0.384102 -0.930814 -0.050345 1 0 0 0 0 0 1 612000
-0.001869 -0.000473 0.121156 -0.103634 0.382672 -0.931616 -0.050377 1 0 0 0 0 0 1 613003
-0.001869 -0.000473 0.121156 -0.104516 0.382063 -0.932271 -0.050408 1 0 0 0 0 0 1 613998
-0.001869 -0.000473 0.121156 -0.104973 0.381888 -0.932879 -0.050439 1 0 0 0 0 0 1 614998
-0.001875 -0.000454 0.121146 -0.030862 0.127859 -0.789516 -0.050470 1 0 0 0 0 0 1 615997
-0.001878 -0.000445 0.121142 -0.055877 0.216574 -0.861718 -0.050502 1 0 0 0 0 0 1 616996
-0.001879 -0.000441 0.121141 -0.075202 0.282372 -0.899544 -0.050532 1 0 0 0 0 0 1 617980
-0.001880 -0.000438 0.121140 -0.085779 0.317461 -0.914373 -0.050564 1 0 0 0 0 0 1 619008
-0.001880 -0.000437 0.121140 -0.091263 0.335291 -0.920041 -0.050595 1 0 0 0 0 0 1 620002
-0.001880 -0.000437 0.121140 -0.094078 0.344323 -0.922416 -0.050627 1 0 0 0 0 0 1 621002
-0.001880 -0.000436 0.121140 -0.095511 0.348943 -0.923604 -0.050658 1 0 0 0 0 0 1 621997
-0.001880 -0.000436 0.121140 -0.096279 0.351373 -0.924395 -0.050689 1 0 0 0 0 0 1 622999
-0.001880 -0.000436 0.121140 -0.096685 0.352683 -0.925044 -0.050720 1 0 0 0 0 0 1 623997
-0.001880 -0.000436 0.121140 -0.096927 0.353459 -0.925634 -0.050751 1 0 0 0 0 0 1 624995
-0.001893 -0.000450 0.121129 0.080830 0.543893 -0.777155 -0.050783 1 0 0 0 0 0 1 625997
-0.001900 -0.000457 0.121125 0.019994 0.478605 -0.851864 -0.050814 1 0 0 0 0 0 1 626997
-0.001903 -0.000460 0.121124 -0.026006 0.429848 -0.890986 -0.050845 1 0 0 0 0 0 1 627997
-0.001905 -0.000462 0.121124 -0.050800 0.403927 -0.906294 -0.050877 1 0 0 0 0 0 1 629003
-0.001906 -0.000463 0.121123 -0.063460 0.390887 -0.912135 -0.050908 1 0 0 0 0 0 1 630003
-0.001906 -0.000463 0.121123 -0.069868 0.384451 -0.914545 -0.050939 1 0 0 0 0 0 1 630989
-0.001906 -0.000463 0.121123 -0.073118 0.381354 -0.915767 -0.050971 1 0 0 0 0 0 1 632009
-0.001906 -0.000463 0.121123 -0.074768 0.379911 -0.916555 -0.051002 1 0 0 0 0 0 1 633004
-0.001906 -0.000463 0.121123 -0.075627 0.379318 -0.917195 -0.051033 1 0 0 0 0 0 1 634001
-0.001906 -0.000463 0.121123 -0.076070 0.379120 -0.917786 -0.051064 1 0 0 0 0 0 1 635000
-0.001906 -0.000464 0.121123 -0.076315 0.379136 -0.918344 -0.051095 1 0 0 0 0 0 1 635978
-0.001906 -0.000464 0.121123 -0.076462 0.379283 -0.918913 -0.051127 1 0 0 0 0 0 1 636998
-0.001906 -0.000464 0.121123 -0.076552 0.379454 -0.919481 -0.051158 1 0 0 0 0 0 1 637996
-0.001906 -0.000464 0.121123 -0.076638 0.379659 -0.920039 -0.051189 1 0 0 0 0 0 1 638999
-0.001906 -0.000464 0.121123 -0.076696 0.379878 -0.920601 -0.051220 1 0 0 0 0 0 1 639988
-0.001906 -0.000464 0.121123 -0.076741 0.380101 -0.921164 -0.051252 1 0 0 0 0 0 1 641001
-0.001906 -0.000464 0.121123 -0.076794 0.380319 -0.921723 -0.051282 1 0 0 0 0 0 1 641985
-0.001906 -0.000464 0.121123 -0.076837 0.380573 -0.922292 -0.051314 1 0 0 0 0 0 1 642997
-0.001906 -0.000464 0.121123 -0.076888 0.380787 -0.922855 -0.051345 1 0 0 0 0 0 1 643999
-0.001906 -0.000464 0.121123 -0.076935 0.381015 -0.923415 -0.051376 1 0 0 0 0 0 1 644995
-0.001906 -0.000464 0.121123 -0.076986 0.381259 -0.923964 -0.051408 1 0 0 0 0 0 1 645996
-0.001906 -0.000464 0.121123 -0.077033 0.381492 -0.924543 -0.051439 1 0 0 0 0 0 1 646995
-0.001906 -0.000464 0.121123 -0.077077 0.381715 -0.925108 -0.051471 1 0 0 0 0 0 1 648008
-0.001906 -0.000464 0.121123 -0.077127 0.381956 -0.925653 -0.051502 1 0 0 0 0 0 1 649004
-0.001906 -0.000464 0.121123 -0.077170 0.382176 -0.926224 -0.051533 1 0 0 0 0 0 1 649999
-0.001906 -0.000464 0.121123 -0.077219 0.382415 -0.926784 -0.051564 1 0 0 0 0 0 1 650983
-0.001906 -0.000464 0.121123 -0.077255 0.382648 -0.927342 -0.051595 1 0 0 0 0 0 1 651997
-0.001906 -0.000464 0.121123 -0.077321 0.382871 -0.927897 -0.051626 1 0 0 0 0 0 1 652987
-0.001919 -0.000477 0.121113 0.100622 0.573138 -0.779127 -0.051658 1 0 0 0 0 0 1 653993
-0.001926 -0.000484 0.121109 0.039986 0.507865 -0.853832 -0.051689 1 0 0 0 0 0 1 654985
-0.001929 -0.000488 0.121107 -0.005903 0.459155 -0.892955 -0.051720 1 0 0 0 0 0 1 655995
-0.001931 -0.000489 0.121107 -0.030628 0.433220 -0.908261 -0.051751 1 0 0 0 0 0 1 656984
-0.001932 -0.000490 0.121107 -0.043280 0.420215 -0.914096 -0.051783 1 0 0 0 0 0 1 657995
-0.001932 -0.000491 0.121107 -0.049655 0.413789 -0.916503 -0.051814 1 0 0 0 0 0 1 658986
-0.001932 -0.000491 0.121107 -0.052891 0.410686 -0.917712 -0.051845 1 0 0 0 0 0 1 659994
-0.001932 -0.000491 0.121107 -0.054518 0.409265 -0.918482 -0.051876 1 0 0 0 0 0 1 660983
-0.001932 -0.000491 0.121107 -0.055350 0.408688 -0.919129 -0.051908 1 0 0 0 0 0 1 661996
-0.001932 -0.000491 0.121107 -0.055790 0.408505 -0.919702 -0.051939 1 0 0 0 0 0 1 662985
-0.001932 -0.000491 0.121107 -0.056023 0.408544 -0.920272 -0.051970 1 0 0 0 0 0 1 664002
-0.001932 -0.000491 0.121107 -0.056164 0.408688 -0.920818 -0.052001 1 0 0 0 0 0 1 664984
-0.001932 -0.000491 0.121107 -0.056255 0.408875 -0.921374 -0.052032 1 0 0 0 0 0 1 665984
-0.001932 -0.000491 0.121107 -0.056297 0.409099 -0.921933 -0.052064 1 0 0 0 0 0 1 666995
-0.001932 -0.000491 0.121107 -0.056351 0.409335 -0.922481 -0.052095 1 0 0 0 0 0 1 667983
-0.001932 -0.000491 0.121107 -0.056395 0.409574 -0.923047 -0.052126 1 0 0 0 0 0 1 668994
-0.001932 -0.000491 0.121107 -0.056426 0.409805 -0.923590 -0.052157 1 0 0 0 0 0 1 669985
-0.001932 -0.000491 0.121107 -0.056459 0.410052 -0.924148 -0.052189 1 0 0 0 0 0 1 670995
-0.001932 -0.000491 0.121107 -0.056492 0.410295 -0.924697 -0.052220 1 0 0 0 0 0 1 671987
-0.001932 -0.000491 0.121107 -0.056539 0.410547 -0.925252 -0.052252 1 0 0 0 0 0 1 673001
-0.001932 -0.000491 0.121107 -0.056565 0.410802 -0.925817 -0.052283 1 0 0 0 0 0 1 674001
-0.001932 -0.000491 0.121107 -0.056595 0.411038 -0.926368 -0.052314 1 0 0 0 0 0 1 675005
-0.001932 -0.000491 0.121107 -0.056640 0.411284 -0.926911 -0.052345 1 0 0 0 0 0 1 676000
-0.001938 -0.000473 0.121096 0.017785 0.157004 -0.783199 -0.052376 1 0 0 0 0 0 1 676991
-0.001941 -0.000464 0.121093 -0.006951 0.245533 -0.855281 -0.052408 1 0 0 0 0 0 1 677994
-0.001942 -0.000459 0.121091 -0.026130 0.311234 -0.893045 -0.052439 1 0 0 0 0 0 1 679000
-0.001943 -0.000457 0.121091 -0.036624 0.346265 -0.907828 -0.052471 1 0 0 0 0 0 1 680003
-0.001943 -0.000456 0.121091 -0.042053 0.364067 -0.913449 -0.052501 1 0 0 0 0 0 1 680975
-0.001943 -0.000455 0.121091 -0.044814 0.373110 -0.915796 -0.052533 1 0 0 0 0 0 1 681996
-0.001943 -0.000455 0.121091 -0.046223 0.377734 -0.916971 -0.052564 1 0 0 0 0 0 1 682994
-0.001943 -0.000455 0.121091 -0.046955 0.380159 -0.917739 -0.052596 1 0 0 0 0 0 1 684007
-0.001956 -0.000468 0.121080 0.130735 0.571660 -0.768790 -0.052627 1 0 0 0 0 0 1 684995
-0.001963 -0.000475 0.121076 0.070103 0.507048 -0.843482 -0.052658 1 0 0 0 0 0 1 685995
-0.001966 -0.000478 0.121075 0.024217 0.458677 -0.882588 -0.052689 1 0 0 0 0 0 1 686979
-0.001968 -0.000480 0.121074 -0.000497 0.432927 -0.897891 -0.052720 1 0 0 0 0 0 1 687996
-0.001968 -0.000481 0.121074 -0.013129 0.419989 -0.903692 -0.052752 1 0 0 0 0 0 1 688996
-0.001969 -0.000481 0.121074 -0.019500 0.413611 -0.906101 -0.052783 1 0 0 0 0 0 1 689996
-0.001969 -0.000482 0.121074 -0.022702 0.410538 -0.907285 -0.052814 1 0 0 0 0 0 1 690997
-0.001969 -0.000482 0.121074 -0.024328 0.409115 -0.908046 -0.052845 1 0 0 0 0 0 1 691998
-0.001969 -0.000482 0.121074 -0.025142 0.408533 -0.908674 -0.052877 1 0 0 0 0 0 1 693006
-0.001969 -0.000482 0.121074 -0.025563 0.408346 -0.909233 -0.052908 1 0 0 0 0 0 1 694000
-0.001969 -0.000482 0.121074 -0.025773 0.408396 -0.909775 -0.052939 1 0 0 0 0 0 1 694996
-0.001969 -0.000482 0.121074 -0.025899 0.408521 -0.910316 -0.052970 1 0 0 0 0 0 1 695996
-0.001950 -0.000486 0.121064 -0.288953 0.470312 -0.772872 -0.053002 1 0 0 0 0 0 1 696995
-0.001941 -0.000489 0.121061 -0.197248 0.449564 -0.841730 -0.053033 1 0 0 0 0 0 1 697993
-0.001936 -0.000490 0.121059 -0.129732 0.433994 -0.877864 -0.053066 1 0 0 0 0 0 1 699065
-0.001934 -0.000490 0.121059 -0.094042 0.425731 -0.891978 -0.053097 1 0 0 0 0 0 1 700054
-0.001933 -0.000491 0.121059 -0.076089 0.421644 -0.897380 -0.053128 1 0 0 0 0 0 1 701059
-0.001932 -0.000491 0.121059 -0.067145 0.419686 -0.899603 -0.053159 1 0 0 0 0 0 1 702030
-0.001932 -0.000491 0.121059 -0.062694 0.418845 -0.900770 -0.053192 1 0 0 0 0 0 1 703076
-0.001932 -0.000491 0.121059 -0.060489 0.418547 -0.901492 -0.053222 1 0 0 0 0 0 1 704054
-0.001932 -0.000491 0.121059 -0.059419 0.418517 -0.902088 -0.053253 1 0 0 0 0 0 1 705053
-0.001932 -0.000491 0.121059 -0.058884 0.418615 -0.902645 -0.053285 1 0 0 0 0 0 1 706054
-0.001932 -0.000491 0.121059 -0.058645 0.418798 -0.903194 -0.053316 1 0 0 0 0 0 1 707071
-0.001932 -0.000491 0.121059 -0.058545 0.419011 -0.903729 -0.053348 1 0 0 0 0 0 1 708074
-0.001932 -0.000491 0.121059 -0.058512 0.419241 -0.904252 -0.053379 1 0 0 0 0 0 1 709076
-0.001932 -0.000491 0.121059 -0.058509 0.419480 -0.904769 -0.053409 1 0 0 0 0 0 1 710043
-0.001932 -0.000491 0.121059 -0.058525 0.419710 -0.905294 -0.053440 1 0 0 0 0 0 1 711035
-0.001932 -0.000491 0.121059 -0.058546 0.419950 -0.905826 -0.053471 1 0 0 0 0 0 1 712028
-0.001932 -0.000491 0.121059 -0.058571 0.420204 -0.906349 -0.053503 1 0 0 0 0 0 1 713028
-0.001932 -0.000491 0.121059 -0.058614 0.420450 -0.906903 -0.053535 1 0 0 0 0 0 1 714062
-0.001932 -0.000491 0.121059 -0.058637 0.420690 -0.907416 -0.053566 1 0 0 0 0 0 1 715055
-0.001932 -0.000491 0.121059 -0.058682 0.420937 -0.907957 -0.053597 1 0 0 0 0 0 1 716054
-0.001932 -0.000491 0.121059 -0.058709 0.421193 -0.908483 -0.053629 1 0 0 0 0 0 1 717059
-0.001932 -0.000491 0.121059 -0.058747 0.421417 -0.909007 -0.053659 1 0 0 0 0 0 1 718049
-0.001932 -0.000491 0.121059 -0.058778 0.421684 -0.909544 -0.053691 1 0 0 0 0 0 1 719065
-0.001932 -0.000491 0.121059 -0.058806 0.421911 -0.910068 -0.053721 1 0 0 0 0 0 1 720028
-0.001937 -0.000472 0.121048 0.015694 0.167323 -0.766068 -0.053753 1 0 0 0 0 0 1 721028
-0.001940 -0.000463 0.121045 -0.008973 0.255624 -0.838072 -0.053784 1 0 0 0 0 0 1 722028
-0.001941 -0.000459 0.121043 -0.028114 0.321208 -0.875809 -0.053817 1 0 0 0 0 0 1 723075
-0.001942 -0.000456 0.121043 -0.038579 0.356179 -0.890545 -0.053847 1 0 0 0 0 0 1 724062
-0.001942 -0.000455 0.121043 -0.043996 0.373951 -0.896141 -0.053878 1 0 0 0 0 0 1 725037
-0.001942 -0.000455 0.121043 -0.046768 0.382955 -0.898444 -0.053909 1 0 0 0 0 0 1 726035
-0.001942 -0.000454 0.121043 -0.048177 0.387569 -0.899596 -0.053940 1 0 0 0 0 0 1 727036
-0.001943 -0.000454 0.121043 -0.048900 0.389992 -0.900338 -0.053971 1 0 0 0 0 0 1 728021
-0.001943 -0.000454 0.121043 -0.049277 0.391322 -0.900934 -0.054003 1 0 0 0 0 0 1 729034
-0.001943 -0.000454 0.121043 -0.049497 0.392101 -0.901490 -0.054034 1 0 0 0 0 0 1 730050
-0.001943 -0.000454 0.121043 -0.049601 0.392598 -0.902012 -0.054065 1 0 0 0 0 0 1 731034
-0.001943 -0.000454 0.121043 -0.049669 0.392961 -0.902548 -0.054097 1 0 0 0 0 0 1 732048
-0.001943 -0.000454 0.121043 -0.049718 0.393257 -0.903071 -0.054129 1 0 0 0 0 0 1 733062
-0.001943 -0.000454 0.121043 -0.049761 0.393528 -0.903583 -0.054159 1 0 0 0 0 0 1 734034
-0.001943 -0.000454 0.121043 -0.049804 0.393766 -0.904108 -0.054191 1 0 0 0 0 0 1 735051
-0.001924 -0.000459 0.121033 -0.313070 0.455674 -0.766377 -0.054222 1 0 0 0 0 0 1 736038
-0.001914 -0.000461 0.121029 -0.221604 0.434977 -0.835205 -0.054253 1 0 0 0 0 0 1 737049
-0.001909 -0.000462 0.121028 -0.154194 0.419410 -0.871269 -0.054284 1 0 0 0 0 0 1 738034
-0.001907 -0.000463 0.121028 -0.118566 0.411150 -0.885351 -0.054314 1 0 0 0 0 0 1 739001
-0.001906 -0.000463 0.121027 -0.100655 0.407055 -0.890736 -0.054345 1 0 0 0 0 0 1 739999
-0.001905 -0.000463 0.121027 -0.091734 0.405110 -0.892952 -0.054376 1 0 0 0 0 0 1 740983
-0.001905 -0.000463 0.121027 -0.087318 0.404265 -0.894064 -0.054408 1 0 0 0 0 0 1 741992
-0.001905 -0.000463 0.121027 -0.085133 0.403928 -0.894789 -0.054439 1 0 0 0 0 0 1 742982
-0.001905 -0.000463 0.121027 -0.084059 0.403890 -0.895376 -0.054470 1 0 0 0 0 0 1 743991
-0.001905 -0.000463 0.121027 -0.083551 0.403986 -0.895912 -0.054501 1 0 0 0 0 0 1 744982
-0.001905 -0.000463 0.121027 -0.083328 0.404155 -0.896441 -0.054533 1 0 0 0 0 0 1 745991
-0.001905 -0.000463 0.121027 -0.083225 0.404337 -0.896954 -0.054564 1 0 0 0 0 0 1 746981
-0.001905 -0.000463 0.121027 -0.083207 0.404565 -0.897472 -0.054595 1 0 0 0 0 0 1 747991
-0.001905 -0.000463 0.121027 -0.083216 0.404788 -0.897985 -0.054626 1 0 0 0 0 0 1 748991
-0.001905 -0.000463 0.121027 -0.083257 0.405005 -0.898487 -0.054657 1 0 0 0 0 0 1 749982
-0.001905 -0.000463 0.121027 -0.083297 0.405247 -0.899018 -0.054689 1 0 0 0 0 0 1 750992
-0.001905 -0.000463 0.121027 -0.083332 0.405474 -0.899514 -0.054720 1 0 0 0 0 0 1 751982
-0.001905 -0.000463 0.121027 -0.083375 0.405697 -0.900046 -0.054751 1 0 0 0 0 0 1 752994
-0.001905 -0.000463 0.121027 -0.083414 0.405936 -0.900554 -0.054783 1 0 0 0 0 0 1 753994
-0.001905 -0.000463 0.121027 -0.083480 0.406162 -0.901067 -0.054814 1 0 0 0 0 0 1 754993
-0.001905 -0.000463 0.121027 -0.083510 0.406401 -0.901585 -0.054845 1 0 0 0 0 0 1 756001
-0.001905 -0.000463 0.121027 -0.083576 0.406625 -0.902094 -0.054876 1 0 0 0 0 0 1 756992
-0.001905 -0.000463 0.121027 -0.083605 0.406862 -0.902608 -0.054908 1 0 0 0 0 0 1 757993
-0.001905 -0.000463 0.121027 -0.083671 0.407090 -0.903126 -0.054939 1 0 0 0 0 0 1 759000
-0.001905 -0.000463 0.121027 -0.083701 0.407327 -0.903640 -0.054970 1 0 0 0 0 0 1 760002
-0.001905 -0.000463 0.121027 -0.083766 0.407551 -0.904148 -0.055001 1 0 0 0 0 0 1 760990
-0.001905 -0.000463 0.121027 -0.083799 0.407801 -0.904671 -0.055033 1 0 0 0 0 0 1 761996
-0.001905 -0.000463 0.121027 -0.083850 0.408016 -0.905190 -0.055064 1 0 0 0 0 0 1 763004
-0.001905 -0.000463 0.121027 -0.083902 0.408256 -0.905689 -0.055095 1 0 0 0 0 0 1 764002
-0.001905 -0.000463 0.121027 -0.083946 0.408477 -0.906215 -0.055127 1 0 0 0 0 0 1 765002
-0.001905 -0.000463 0.121027 -0.083997 0.408718 -0.906712 -0.055158 1 0 0 0 0 0 1 765994
-0.001905 -0.000463 0.121027 -0.084041 0.408939 -0.907239 -0.055189 1 0 0 0 0 0 1 766995
-0.001905 -0.000463 0.121027 -0.084091 0.409177 -0.907732 -0.055220 1 0 0 0 0 0 1 767978
-0.001905 -0.000463 0.121027 -0.084136 0.409401 -0.908265 -0.055251 1 0 0 0 0 0 1 768993
-0.001905 -0.000463 0.121027 -0.084187 0.409644 -0.908768 -0.055283 1 0 0 0 0 0 1 769995
-0.001905 -0.000463 0.121027 -0.084231 0.409865 -0.909293 -0.055314 1 0 0 0 0 0 1 770995
-0.001905 -0.000463 0.121027 -0.084291 0.410098 -0.909802 -0.055345 1 0 0 0 0 0 1 771995
-0.001905 -0.000463 0.121027 -0.084320 0.410337 -0.910319 -0.055377 1 0 0 0 0 0 1 773004
-0.001905 -0.000463 0.121027 -0.084377 0.410572 -0.910845 -0.055408 1 0 0 0 0 0 1 774002
-0.001905 -0.000463 0.121027 -0.084426 0.410804 -0.911339 -0.055439 1 0 0 0 0 0 1 774999
-0.001905 -0.000463 0.121027 -0.084469 0.411023 -0.911863 -0.055470 1 0 0 0 0 0 1 775997
-0.001905 -0.000463 0.121027 -0.084520 0.411264 -0.912363 -0.055501 1 0 0 0 0 0 1 776993
-0.001905 -0.000463 0.121027 -0.084564 0.411486 -0.912889 -0.055533 1 0 0 0 0 0 1 777994
-0.001910 -0.000445 0.121017 -0.009940 0.156492 -0.768507 -0.055564 1 0 0 0 0 0 1 778995
-0.001913 -0.000436 0.121013 -0.034547 0.244441 -0.840435 -0.055595 1 0 0 0 0 0 1 779992
-0.001914 -0.000431 0.121012 -0.053648 0.309841 -0.878110 -0.055626 1 0 0 0 0 0 1 780991
-0.001915 -0.000429 0.121012 -0.064113 0.344723 -0.892849 -0.055659 1 0 0 0 0 0 1 782048
-0.001915 -0.000428 0.121011 -0.069515 0.362453 -0.898423 -0.055689 1 0 0 0 0 0 1 783000
-0.001916 -0.000427 0.121011 -0.072291 0.371423 -0.900709 -0.055720 1 0 0 0 0 0 1 783992
-0.001916 -0.000427 0.121011 -0.073721 0.376016 -0.901837 -0.055751 1 0 0 0 0 0 1 784987
-0.001916 -0.000427 0.121011 -0.074455 0.378414 -0.902569 -0.055783 1 0 0 0 0 0 1 785996
-0.001897 -0.000431 0.121001 -0.338437 0.441505 -0.764558 -0.055814 1 0 0 0 0 0 1 786993
-0.001887 -0.000433 0.120998 -0.247453 0.421397 -0.833363 -0.055845 1 0 0 0 0 0 1 787993
-0.001883 -0.000434 0.120997 -0.180311 0.406112 -0.869413 -0.055877 1 0 0 0 0 0 1 789002
-0.001880 -0.000435 0.120996 -0.144806 0.397996 -0.883483 -0.055907 1 0 0 0 0 0 1 789977
-0.001879 -0.000435 0.120996 -0.126966 0.393968 -0.888860 -0.055939 1 0 0 0 0 0 1 791000
-0.001879 -0.000435 0.120996 -0.118090 0.392055 -0.891064 -0.055970 1 0 0 0 0 0 1 791991
-0.001878 -0.000435 0.120996 -0.113684 0.391196 -0.892164 -0.056001 1 0 0 0 0 0 1 792992
-0.001878 -0.000435 0.120996 -0.111523 0.390870 -0.892870 -0.056032 1 0 0 0 0 0 1 793986
-0.001878 -0.000435 0.120996 -0.110481 0.390835 -0.893463 -0.056066 1 0 0 0 0 0 1 795053
-0.001878 -0.000435 0.120996 -0.109977 0.390918 -0.893996 -0.056097 1 0 0 0 0 0 1 796058
-0.001883 -0.000417 0.120986 -0.035055 0.135797 -0.749449 -0.056128 1 0 0 0 0 0 1 797046
-0.001886 -0.000408 0.120982 -0.059518 0.223567 -0.821370 -0.056160 1 0 0 0 0 0 1 798060
-0.001888 -0.000403 0.120981 -0.078560 0.288858 -0.859028 -0.056190 1 0 0 0 0 0 1 799028
-0.001888 -0.000401 0.120980 -0.088990 0.323675 -0.873744 -0.056222 1 0 0 0 0 0 1 800059
-0.001889 -0.000400 0.120980 -0.094384 0.341368 -0.879311 -0.056254 1 0 0 0 0 0 1 801062
-0.001889 -0.000399 0.120980 -0.097159 0.350319 -0.881581 -0.056284 1 0 0 0 0 0 1 802027
-0.001889 -0.000399 0.120980 -0.098578 0.354890 -0.882693 -0.056315 1 0 0 0 0 0 1 803030
-0.001889 -0.000399 0.120980 -0.099328 0.357292 -0.883395 -0.056346 1 0 0 0 0 0 1 804026
-0.001889 -0.000399 0.120980 -0.099728 0.358584 -0.883980 -0.056378 1 0 0 0 0 0 1 805057
-0.001889 -0.000399 0.120980 -0.099960 0.359325 -0.884501 -0.056409 1 0 0 0 0 0 1 806049
-0.001889 -0.000399 0.120980 -0.100101 0.359800 -0.884994 -0.056441 1 0 0 0 0 0 1 807049
-0.001889 -0.000399 0.120980 -0.100208 0.360131 -0.885477 -0.056471 1 0 0 0 0 0 1 808033
-0.001889 -0.000399 0.120980 -0.100274 0.360397 -0.885974 -0.056503 1 0 0 0 0 0 1 809047
-0.001889 -0.000399 0.120980 -0.100347 0.360622 -0.886462 -0.056534 1 0 0 0 0 0 1 810030
-0.001889 -0.000399 0.120980 -0.100410 0.360840 -0.886933 -0.056564 1 0 0 0 0 0 1 811003
-0.001889 -0.000399 0.120980 -0.100457 0.361046 -0.887405 -0.056595 1 0 0 0 0 0 1 811981
-0.001889 -0.000399 0.120980 -0.100524 0.361250 -0.887911 -0.056626 1 0 0 0 0 0 1 812989
-0.001889 -0.000399 0.120980 -0.100580 0.361448 -0.888398 -0.056657 1 0 0 0 0 0 1 813979
-0.001889 -0.000399 0.120980 -0.100628 0.361659 -0.888888 -0.056689 1 0 0 0 0 0 1 814992
-0.001889 -0.000399 0.120980 -0.100691 0.361850 -0.889383 -0.056720 1 0 0 0 0 0 1 815991
-0.001889 -0.000399 0.120980 -0.100738 0.362055 -0.889861 -0.056751 1 0 0 0 0 0 1 816978
-0.001889 -0.000399 0.120980 -0.100802 0.362249 -0.890363 -0.056783 1 0 0 0 0 0 1 817990
-0.001889 -0.000399 0.120980 -0.100849 0.362454 -0.890841 -0.056814 1 0 0 0 0 0 1 818979
-0.001889 -0.000399 0.120980 -0.100913 0.362647 -0.891343 -0.056845 1 0 0 0 0 0 1 819990
-0.001889 -0.000399 0.120980 -0.100960 0.362854 -0.891824 -0.056876 1 0 0 0 0 0 1 820984
-0.001889 -0.000399 0.120980 -0.101023 0.363046 -0.892323 -0.056908 1 0 0 0 0 0 1 821990
-0.001889 -0.000399 0.120980 -0.101071 0.363252 -0.892802 -0.056939 1 0 0 0 0 0 1 822981
-0.001889 -0.000399 0.120980 -0.101134 0.363445 -0.893303 -0.056970 1 0 0 0 0 0 1 823989
-0.001889 -0.000399 0.120980 -0.101178 0.363638 -0.893775 -0.057001 1 0 0 0 0 0 1 824979
-0.001889 -0.000399 0.120980 -0.101245 0.363842 -0.894282 -0.057033 1 0 0 0 0 0 1 825989
-0.001889 -0.000399 0.120980 -0.101292 0.364048 -0.894761 -0.057063 1 0 0 0 0 0 1 826978
-0.001889 -0.000399 0.120980 -0.101356 0.364242 -0.895263 -0.057095 1 0 0 0 0 0 1 827990
-0.001889 -0.000399 0.120980 -0.101404 0.364447 -0.895742 -0.057126 1 0 0 0 0 0 1 828981
-0.001889 -0.000399 0.120980 -0.101467 0.364642 -0.896246 -0.057158 1 0 0 0 0 0 1 829996
-0.001889 -0.000399 0.120980 -0.101515 0.364847 -0.896725 -0.057189 1 0 0 0 0 0 1 830986
-0.001889 -0.000399 0.120980 -0.101578 0.365041 -0.897225 -0.057220 1 0 0 0 0 0 1 831995
-0.001889 -0.000399 0.120980 -0.101626 0.365247 -0.897707 -0.057251 1 0 0 0 0 0 1 832990
-0.001889 -0.000399 0.120980 -0.101689 0.365440 -0.898208 -0.057283 1 0 0 0 0 0 1 834000
-0.001889 -0.000399 0.120980 -0.101737 0.365645 -0.898685 -0.057314 1 0 0 0 0 0 1 834987
-0.001889 -0.000399 0.120980 -0.101800 0.365838 -0.899186 -0.057345 1 0 0 0 0 0 1 835995
-0.001889 -0.000399 0.120980 -0.101848 0.366047 -0.899673 -0.057377 1 0 0 0 0 0 1 837003
-0.001889 -0.000399 0.120980 -0.101911 0.366238 -0.900168 -0.057408 1 0 0 0 0 0 1 837999
-0.001889 -0.000399 0.120980 -0.101955 0.366432 -0.900642 -0.057439 1 0 0 0 0 0 1 838994
-0.001889 -0.000399 0.120980 -0.102021 0.366635 -0.901147 -0.057470 1 0 0 0 0 0 1 839999
-0.001889 -0.000399 0.120980 -0.102070 0.366842 -0.901629 -0.057501 1 0 0 0 0 0 1 840994
-0.001889 -0.000399 0.120980 -0.102132 0.367034 -0.902125 -0.057533 1 0 0 0 0 0 1 841994
-0.001889 -0.000399 0.120980 -0.102180 0.367241 -0.902608 -0.057564 1 0 0 0 0 0 1 842993
-0.001889 -0.000399 0.120980 -0.102243 0.367432 -0.903103 -0.057595 1 0 0 0 0 0 1 843991
-0.001889 -0.000399 0.120980 -0.102291 0.367639 -0.903587 -0.057626 1 0 0 0 0 0 1 844990
-0.001889 -0.000399 0.120980 -0.102354 0.367831 -0.904084 -0.057658 1 0 0 0 0 0 1 845991
-0.001889 -0.000399 0.120980 -0.102402 0.368038 -0.904567 -0.057689 1 0 0 0 0 0 1 846991
-0.001889 -0.000399 0.120980 -0.102465 0.368229 -0.905063 -0.057720 1 0 0 0 0 0 1 847989
-0.001889 -0.000399 0.120980 -0.102513 0.368437 -0.905547 -0.057751 1 0 0 0 0 0 1 848989
-0.001889 -0.000399 0.120980 -0.102576 0.368629 -0.906044 -0.057783 1 0 0 0 0 0 1 849991
-0.001889 -0.000399 0.120980 -0.102624 0.368837 -0.906530 -0.057814 1 0 0 0 0 0 1 850995
-0.001889 -0.000399 0.120980 -0.102686 0.369024 -0.907015 -0.057845 1 0 0 0 0 0 1 851972
-0.001889 -0.000399 0.120980 -0.102735 0.369234 -0.907507 -0.057876 1 0 0 0 0 0 1 852990
-0.001889 -0.000399 0.120980 -0.102798 0.369426 -0.908003 -0.057908 1 0 0 0 0 0 1 853990
-0.001889 -0.000399 0.120980 -0.102842 0.369621 -0.908480 -0.057939 1 0 0 0 0 0 1 854990
-0.001889 -0.000399 0.120980 -0.102908 0.369823 -0.908983 -0.057970 1 0 0 0 0 0 1 855991
-0.001889 -0.000399 0.120980 -0.102965 0.370022 -0.909473 -0.058001 1 0 0 0 0 0 1 856988
-0.001889 -0.000399 0.120980 -0.103013 0.370232 -0.909961 -0.058033 1 0 0 0 0 0 1 857997
-0.001889 -0.000399 0.120980 -0.103076 0.370424 -0.910459 -0.058064 1 0 0 0 0 0 1 859002
-0.001870 -0.000403 0.120970 -0.367297 0.432574 -0.771912 -0.058095 1 0 0 0 0 0 1 859995
-0.001861 -0.000405 0.120967 -0.276554 0.411956 -0.840594 -0.058127 1 0 0 0 0 0 1 860995
-0.001856 -0.000407 0.120965 -0.209528 0.396434 -0.876584 -0.058158 1 0 0 0 0 0 1 861993
-0.001854 -0.000407 0.120965 -0.174091 0.388187 -0.890643 -0.058188 1 0 0 0 0 0 1 862974
-0.001853 -0.000407 0.120965 -0.156285 0.384097 -0.895981 -0.058220 1 0 0 0 0 0 1 863990
-0.001852 -0.000408 0.120965 -0.147442 0.382132 -0.898179 -0.058251 1 0 0 0 0 0 1 864990
-0.001852 -0.000408 0.120965 -0.143070 0.381248 -0.899249 -0.058282 1 0 0 0 0 0 1 865985
-0.001851 -0.000408 0.120965 -0.140911 0.380919 -0.899947 -0.058314 1 0 0 0 0 0 1 867000
-0.001851 -0.000408 0.120965 -0.139875 0.380846 -0.900502 -0.058345 1 0 0 0 0 0 1 867994
-0.001851 -0.000408 0.120965 -0.139397 0.380915 -0.901010 -0.058376 1 0 0 0 0 0 1 868989
-0.001851 -0.000408 0.120965 -0.139198 0.381044 -0.901498 -0.058408 1 0 0 0 0 0 1 869993
-0.001857 -0.000389 0.120954 -0.064249 0.125406 -0.756508 -0.058441 1 0 0 0 0 0 1 871057
-0.001859 -0.000380 0.120951 -0.088691 0.212783 -0.828319 -0.058472 1 0 0 0 0 0 1 872045
-0.001861 -0.000376 0.120949 -0.107721 0.277873 -0.865946 -0.058504 1 0 0 0 0 0 1 873059
-0.001862 -0.000373 0.120949 -0.118144 0.312566 -0.880601 -0.058534 1 0 0 0 0 0 1 874025
-0.001862 -0.000372 0.120949 -0.123548 0.330199 -0.886145 -0.058565 1 0 0 0 0 0 1 875028
-0.001862 -0.000372 0.120949 -0.126331 0.339117 -0.888414 -0.058596 1 0 0 0 0 0 1 876024
-0.001862 -0.000371 0.120949 -0.127774 0.343676 -0.889509 -0.058627 1 0 0 0 0 0 1 877023
-0.001862 -0.000371 0.120949 -0.128529 0.346037 -0.890204 -0.058659 1 0 0 0 0 0 1 878022
-0.001862 -0.000371 0.120949 -0.128944 0.347315 -0.890746 -0.058690 1 0 0 0 0 0 1 879024
-0.001862 -0.000371 0.120949 -0.129190 0.348042 -0.891252 -0.058721 1 0 0 0 0 0 1 880021
-0.001862 -0.000371 0.120949 -0.129351 0.348522 -0.891757 -0.058754 1 0 0 0 0 0 1 881063
-0.001862 -0.000371 0.120949 -0.129457 0.348829 -0.892230 -0.058785 1 0 0 0 0 0 1 882059
-0.001862 -0.000371 0.120949 -0.129555 0.349107 -0.892748 -0.058819 1 0 0 0 0 0 1 883150
-0.001862 -0.000371 0.120949 -0.129629 0.349315 -0.893177 -0.058847 1 0 0 0 0 0 1 884055
-0.001862 -0.000371 0.120949 -0.129699 0.349503 -0.893652 -0.058878 1 0 0 0 0 0 1 885057
-0.001862 -0.000371 0.120949 -0.129770 0.349698 -0.894128 -0.058909 1 0 0 0 0 0 1 886046
-0.001862 -0.000371 0.120949 -0.129838 0.349881 -0.894595 -0.058940 1 0 0 0 0 0 1 887029
-0.001862 -0.000371 0.120949 -0.129912 0.350080 -0.895064 -0.058972 1 0 0 0 0 0 1 888045
-0.001862 -0.000371 0.120949 -0.129979 0.350264 -0.895548 -0.059003 1 0 0 0 0 0 1 889027
-0.001862 -0.000371 0.120949 -0.130050 0.350453 -0.896013 -0.059034 1 0 0 0 0 0 1 890045
-0.001862 -0.000371 0.120949 -0.130126 0.350627 -0.896485 -0.059065 1 0 0 0 0 0 1 891030
-0.001862 -0.000371 0.120949 -0.130188 0.350823 -0.896980 -0.059097 1 0 0 0 0 0 1 892045
-0.001862 -0.000371 0.120949 -0.130255 0.351006 -0.897428 -0.059128 1 0 0 0 0 0 1 893028
-0.001862 -0.000371 0.120949 -0.130334 0.351185 -0.897915 -0.059159 1 0 0 0 0 0 1 894044
-0.001862 -0.000371 0.120949 -0.130383 0.351379 -0.898373 -0.059189 1 0 0 0 0 0 1 894995
-0.001862 -0.000371 0.120949 -0.130467 0.351547 -0.898838 -0.059220 1 0 0 0 0 0 1 895987
-0.001862 -0.000371 0.120949 -0.130522 0.351750 -0.899346 -0.059254 1 0 0 0 0 0 1 897061
-0.001862 -0.000371 0.120949 -0.130599 0.351938 -0.899786 -0.059283 1 0 0 0 0 0 1 897989
-0.001862 -0.000371 0.120949 -0.130673 0.352102 -0.900255 -0.059313 1 0 0 0 0 0 1 898977
-0.001862 -0.000371 0.120949 -0.130731 0.352282 -0.900735 -0.059345 1 0 0 0 0 0 1 899976
-0.001862 -0.000371 0.120949 -0.130806 0.352493 -0.901209 -0.059376 1 0 0 0 0 0 1 900987
-0.001862 -0.000371 0.120949 -0.130868 0.352655 -0.901684 -0.059407 1 0 0 0 0 0 1 901976
-0.001862 -0.000371 0.120949 -0.130940 0.352852 -0.902151 -0.059439 1 0 0 0 0 0 1 902987
-0.001862 -0.000371 0.120949 -0.131012 0.353048 -0.902625 -0.059470 1 0 0 0 0 0 1 903976
-0.001862 -0.000371 0.120949 -0.131075 0.353214 -0.903111 -0.059501 1 0 0 0 0 0 1 904986
-0.001862 -0.000371 0.120949 -0.131150 0.353419 -0.903575 -0.059532 1 0 0 0 0 0 1 905976
-0.001862 -0.000371 0.120949 -0.131213 0.353586 -0.904061 -0.059564 1 0 0 0 0 0 1 906988
-0.001862 -0.000371 0.120949 -0.131284 0.353778 -0.904517 -0.059595 1 0 0 0 0 0 1 907976
-0.001862 -0.000371 0.120949 -0.131366 0.353971 -0.905012 -0.059626 1 0 0 0 0 0 1 908994
-0.001862 -0.000371 0.120949 -0.131421 0.354143 -0.905489 -0.059658 1 0 0 0 0 0 1 909997
-0.001862 -0.000371 0.120949 -0.131490 0.354332 -0.905935 -0.059688 1 0 0 0 0 0 1 910964
-0.001862 -0.000371 0.120949 -0.131552 0.354533 -0.906435 -0.059720 1 0 0 0 0 0 1 911995
-0.001862 -0.000371 0.120949 -0.131636 0.354700 -0.906899 -0.059751 1 0 0 0 0 0 1 912984
-0.001862 -0.000371 0.120949 -0.131708 0.354888 -0.907383 -0.059783 1 0 0 0 0 0 1 914005
-0.001862 -0.000371 0.120949 -0.131768 0.355110 -0.907913 -0.059818 1 0 0 0 0 0 1 915110
-0.001862 -0.000371 0.120949 -0.131852 0.355280 -0.908382 -0.059849 1 0 0 0 0 0 1 916109
-0.001862 -0.000371 0.120949 -0.131905 0.355481 -0.908862 -0.059880 1 0 0 0 0 0 1 917110
-0.001862 -0.000371 0.120949 -0.131990 0.355653 -0.909335 -0.059912 1 0 0 0 0 0 1 918119
-0.001862 -0.000371 0.120949 -0.132050 0.355840 -0.909787 -0.059942 1 0 0 0 0 0 1 919088
-0.001862 -0.000371 0.120949 -0.132120 0.356032 -0.910295 -0.059974 1 0 0 0 0 0 1 920119
-0.001862 -0.000371 0.120949 -0.132180 0.356194 -0.910692 -0.060001 1 0 0 0 0 0 1 920992
-0.001862 -0.000371 0.120949 -0.132244 0.356363 -0.911167 -0.060032 1 0 0 0 0 0 1 921970
-0.001862 -0.000371 0.120949 -0.132320 0.356574 -0.911643 -0.060064 1 0 0 0 0 0 1 922986
-0.001843 -0.000375 0.120939 -0.397051 0.418824 -0.772695 -0.060095 1 0 0 0 0 0 1 923987
-0.001834 -0.000378 0.120935 -0.306663 0.398285 -0.841356 -0.060130 1 0 0 0 0 0 1 925112
-0.001835 -0.000360 0.120923 -0.164823 0.126599 -0.731427 -0.060161 1 0 0 0 0 0 1 926114
-0.001835 -0.000352 0.120919 -0.153848 0.205222 -0.816749 -0.060192 1 0 0 0 0 0 1 927096
-0.001835 -0.000348 0.120918 -0.155042 0.265837 -0.859141 -0.060220 1 0 0 0 0 0 1 927988
-0.001835 -0.000345 0.120917 -0.156595 0.298329 -0.875559 -0.060255 1 0 0 0 0 0 1 929119
-0.001836 -0.000344 0.120917 -0.157565 0.314824 -0.881666 -0.060286 1 0 0 0 0 0 1 930097
-0.001836 -0.000344 0.120917 -0.158137 0.323169 -0.884127 -0.060318 1 0 0 0 0 0 1 931116
-0.001836 -0.000344 0.120917 -0.158487 0.327440 -0.885286 -0.060349 1 0 0 0 0 0 1 932112
-0.001836 -0.000343 0.120917 -0.158681 0.329626 -0.885923 -0.060376 1 0 0 0 0 0 1 932985
-0.001836 -0.000343 0.120917 -0.158848 0.330845 -0.886515 -0.060411 1 0 0 0 0 0 1 934110
-0.001836 -0.000343 0.120917 -0.158974 0.331527 -0.887014 -0.060443 1 0 0 0 0 0 1 935116
-0.001836 -0.000343 0.120917 -0.159049 0.331922 -0.887436 -0.060470 1 0 0 0 0 0 1 936001
-0.001836 -0.000343 0.120917 -0.159167 0.332251 -0.887948 -0.060505 1 0 0 0 0 0 1 937113
-0.001836 -0.000343 0.120917 -0.159238 0.332494 -0.888409 -0.060537 1 0 0 0 0 0 1 938120
-0.001836 -0.000343 0.120917 -0.159324 0.332662 -0.888807 -0.060564 1 0 0 0 0 0 1 938988
-0.001836 -0.000343 0.120917 -0.159413 0.332876 -0.889325 -0.060599 1 0 0 0 0 0 1 940118
-0.001836 -0.000343 0.120917 -0.159495 0.333049 -0.889783 -0.060630 1 0 0 0 0 0 1 941116
-0.001836 -0.000343 0.120917 -0.159580 0.333231 -0.890246 -0.060661 1 0 0 0 0 0 1 942112
-0.001836 -0.000343 0.120917 -0.159655 0.333413 -0.890700 -0.060693 1 0 0 0 0 0 1 943114
-0.001836 -0.000343 0.120917 -0.159735 0.333586 -0.891157 -0.060724 1 0 0 0 0 0 1 944112
-0.001836 -0.000343 0.120917 -0.159823 0.333739 -0.891620 -0.060755 1 0 0 0 0 0 1 945122
-0.001848 -0.000357 0.120906 0.019865 0.525903 -0.741569 -0.060786 1 0 0 0 0 0 1 946098
-0.001855 -0.000364 0.120903 -0.039861 0.461539 -0.815489 -0.060818 1 0 0 0 0 0 1 947119
-0.001839 -0.000372 0.120891 -0.350049 0.475382 -0.714623 -0.060849 1 0 0 0 0 0 1 948110
-0.001832 -0.000376 0.120887 -0.284258 0.428955 -0.797833 -0.060880 1 0 0 0 0 0 1 949113
-0.001828 -0.000378 0.120886 -0.229997 0.400351 -0.838982 -0.060912 1 0 0 0 0 0 1 950125
-0.001826 -0.000379 0.120886 -0.200984 0.385532 -0.854779 -0.060941 1 0 0 0 0 0 1 951052
-0.001825 -0.000379 0.120885 -0.186429 0.378158 -0.860769 -0.060976 1 0 0 0 0 0 1 952166
-0.001824 -0.000380 0.120885 -0.179202 0.374554 -0.863147 -0.061007 1 0 0 0 0 0 1 953180
-0.001824 -0.000380 0.120885 -0.175638 0.372817 -0.864255 -0.061037 1 0 0 0 0 0 1 954147
-0.001824 -0.000380 0.120885 -0.173916 0.372063 -0.864932 -0.061069 1 0 0 0 0 0 1 955148
-0.001824 -0.000380 0.120885 -0.173089 0.371780 -0.865450 -0.061100 1 0 0 0 0 0 1 956147
-0.001829 -0.000361 0.120875 -0.097664 0.115351 -0.719897 -0.061132 1 0 0 0 0 0 1 957171
-0.001832 -0.000352 0.120871 -0.121843 0.202114 -0.791581 -0.061163 1 0 0 0 0 0 1 958170
-0.001833 -0.000348 0.120870 -0.140737 0.266882 -0.829120 -0.061194 1 0 0 0 0 0 1 959147
-0.001834 -0.000345 0.120870 -0.151086 0.301425 -0.843728 -0.061225 1 0 0 0 0 0 1 960144
-0.001834 -0.000344 0.120869 -0.156475 0.318960 -0.849247 -0.061257 1 0 0 0 0 0 1 961173
-0.001835 -0.000344 0.120869 -0.159242 0.327837 -0.851459 -0.061288 1 0 0 0 0 0 1 962173
-0.001835 -0.000343 0.120869 -0.160688 0.332355 -0.852524 -0.061319 1 0 0 0 0 0 1 963169
-0.001835 -0.000343 0.120869 -0.161436 0.334682 -0.853123 -0.061347 1 0 0 0 0 0 1 964049
-0.001835 -0.000343 0.120869 -0.161879 0.335952 -0.853676 -0.061381 1 0 0 0 0 0 1 965153
-0.001835 -0.000343 0.120869 -0.162139 0.336689 -0.854183 -0.061416 1 0 0 0 0 0 1 966257
-0.001835 -0.000343 0.120869 -0.162302 0.337102 -0.854564 -0.061443 1 0 0 0 0 0 1 967111
-0.001816 -0.000348 0.120859 -0.427260 0.399575 -0.715272 -0.061474 1 0 0 0 0 0 1 968101
-0.001806 -0.000350 0.120856 -0.337203 0.379103 -0.783823 -0.061505 1 0 0 0 0 0 1 969110
-0.001802 -0.000351 0.120855 -0.270566 0.363649 -0.819725 -0.061536 1 0 0 0 0 0 1 970099
-0.001799 -0.000352 0.120854 -0.235348 0.355433 -0.833721 -0.061568 1 0 0 0 0 0 1 971110
-0.001798 -0.000352 0.120854 -0.217645 0.351339 -0.838986 -0.061598 1 0 0 0 0 0 1 972098
-0.001798 -0.000352 0.120854 -0.208867 0.349380 -0.841116 -0.061630 1 0 0 0 0 0 1 973110
-0.001797 -0.000352 0.120854 -0.204542 0.348475 -0.842147 -0.061661 1 0 0 0 0 0 1 974099
-0.001797 -0.000352 0.120854 -0.202429 0.348111 -0.842777 -0.061693 1 0 0 0 0 0 1 975109
-0.001797 -0.000352 0.120854 -0.201426 0.348009 -0.843274 -0.061724 1 0 0 0 0 0 1 976099
-0.001797 -0.000352 0.120854 -0.200957 0.348041 -0.843672 -0.061751 1 0 0 0 0 0 1 976980
-0.001797 -0.000352 0.120854 -0.200790 0.348173 -0.844170 -0.061786 1 0 0 0 0 0 1 978109
-0.001797 -0.000352 0.120854 -0.200764 0.348307 -0.844586 -0.061817 1 0 0 0 0 0 1 979101
-0.001797 -0.000352 0.120854 -0.200801 0.348468 -0.845028 -0.061849 1 0 0 0 0 0 1 980110
-0.001797 -0.000352 0.120854 -0.200862 0.348632 -0.845451 -0.061880 1 0 0 0 0 0 1 981099
-0.001797 -0.000352 0.120854 -0.200942 0.348815 -0.845881 -0.061911 1 0 0 0 0 0 1 982109
-0.001797 -0.000352 0.120854 -0.201038 0.348981 -0.846302 -0.061943 1 0 0 0 0 0 1 983110
-0.001797 -0.000352 0.120854 -0.201130 0.349163 -0.846738 -0.061974 1 0 0 0 0 0 1 984101
-0.001797 -0.000352 0.120854 -0.201241 0.349334 -0.847159 -0.062005 1 0 0 0 0 0 1 985115
-0.001797 -0.000352 0.120854 -0.201331 0.349507 -0.847592 -0.062037 1 0 0 0 0 0 1 986117
-0.001797 -0.000352 0.120854 -0.201431 0.349682 -0.848020 -0.062068 1 0 0 0 0 0 1 987118
-0.001797 -0.000352 0.120854 -0.201543 0.349859 -0.848435 -0.062099 1 0 0 0 0 0 1 988106
-0.001797 -0.000352 0.120854 -0.201638 0.350045 -0.848877 -0.062130 1 0 0 0 0 0 1 989111
-0.001797 -0.000352 0.120854 -0.201736 0.350212 -0.849301 -0.062162 1 0 0 0 0 0 1 990116
-0.001778 -0.000357 0.120844 -0.466770 0.412557 -0.709734 -0.062193 1 0 0 0 0 0 1 991108
-0.001769 -0.000359 0.120840 -0.376881 0.392074 -0.778316 -0.062224 1 0 0 0 0 0 1 992116
-0.001764 -0.000360 0.120839 -0.310343 0.376610 -0.814240 -0.062255 1 0 0 0 0 0 1 993117
-0.001762 -0.000360 0.120839 -0.275161 0.368399 -0.828213 -0.062287 1 0 0 0 0 0 1 994118
-0.001761 -0.000361 0.120839 -0.257544 0.364367 -0.833643 -0.062328 1 0 0 0 0 0 1 995443
-0.001760 -0.000361 0.120839 -0.248740 0.362339 -0.835612 -0.062349 1 0 0 0 0 0 1 996119
-0.001760 -0.000361 0.120839 -0.244448 0.361442 -0.836630 -0.062380 1 0 0 0 0 0 1 997109
-0.001760 -0.000361 0.120839 -0.242344 0.361078 -0.837254 -0.062411 1 0 0 0 0 0 1 998108
-0.001760 -0.000361 0.120839 -0.241375 0.360995 -0.837744 -0.062442 1 0 0 0 0 0 1 999095
-0.001760 -0.000361 0.120839 -0.240926 0.361042 -0.838192 -0.062474 1 0 0 0 0 0 2 111
-0.001760 -0.000361 0.120839 -0.240756 0.361129 -0.838552 -0.062500 1 0 0 0 0 0 2 1111
-0.001760 -0.000361 0.120839 -0.240618 0.361085 -0.838551 -0.062500 1 0 0 0 0 0 2 2111
-0.001760 -0.000361 0.120839 -0.240563 0.361071 -0.838556 -0.062500 1 0 0 0 0 0 2 3112
-0.001760 -0.000361 0.120839 -0.240526 0.361061 -0.838556 -0.062500 1 0 0 0 0 0 2 4117
-0.001765 -0.000343 0.120828 -0.165293 0.104417 -0.692279 -0.062500 1 0 0 0 0 0 2 5113
-0.001768 -0.000334 0.120824 -0.189587 0.190855 -0.763462 -0.062500 1 0 0 0 0 0 2 6112
-0.001769 -0.000329 0.120823 -0.208480 0.255370 -0.800542 -0.062500 1 0 0 0 0 0 2 7096
-0.001770 -0.000327 0.120823 -0.218781 0.289723 -0.814709 -0.062500 1 0 0 0 0 0 2 8110
-0.001770 -0.000326 0.120823 -0.224106 0.307071 -0.819773 -0.062500 1 0 0 0 0 0 2 9109
-0.001770 -0.000325 0.120823 -0.226787 0.315763 -0.821549 -0.062500 1 0 0 0 0 0 2 10118
-0.001770 -0.000325 0.120823 -0.228159 0.320105 -0.822174 -0.062500 1 0 0 0 0 0 2 11116
-0.001770 -0.000325 0.120823 -0.228834 0.322277 -0.822389 -0.062500 1 0 0 0 0 0 2 12114
-0.001770 -0.000325 0.120823 -0.229188 0.323367 -0.822470 -0.062500 1 0 0 0 0 0 2 13108
-0.001770 -0.000324 0.120823 -0.229354 0.323904 -0.822491 -0.062500 1 0 0 0 0 0 2 14094
-0.001770 -0.000324 0.120823 -0.229449 0.324180 -0.822507 -0.062500 1 0 0 0 0 0 2 15113
-0.001770 -0.000324 0.120823 -0.229494 0.324324 -0.822502 -0.062500 1 0 0 0 0 0 2 16110
-0.001770 -0.000324 0.120823 -0.229503 0.324388 -0.822501 -0.062500 1 0 0 0 0 0 2 17118
-0.001770 -0.000324 0.120823 -0.229521 0.324417 -0.822508 -0.062500 1 0 0 0 0 0 2 18113
-0.001770 -0.000324 0.120823 -0.229539 0.324433 -0.822509 -0.062500 1 0 0 0 0 0 2 19113
-0.001770 -0.000324 0.120823 -0.229532 0.324443 -0.822502 -0.062500 1 0 0 0 0 0 2 20108
-0.001770 -0.000324 0.120823 -0.229519 0.324440 -0.822508 -0.062500 1 0 0 0 0 0 2 21109
-0.001770 -0.000324 0.120823 -0.229530 0.324442 -0.822502 -0.062500 1 0 0 0 0 0 2 22108
-0.001770 -0.000324 0.120823 -0.229534 0.324454 -0.822508 -0.062500 1 0 0 0 0 0 2 23112
-0.001770 -0.000324 0.120823 -0.229535 0.324455 -0.822509 -0.062500 1 0 0 0 0 0 2 24108
-0.001770 -0.000324 0.120823 -0.229531 0.324444 -0.822502 -0.062500 1 0 0 0 0 0 2 25102
-0.001770 -0.000324 0.120823 -0.229535 0.324454 -0.822508 -0.062500 1 0 0 0 0 0 2 26115
-0.001770 -0.000324 0.120823 -0.229535 0.324456 -0.822509 -0.062500 1 0 0 0 0 0 2 27118
-0.001770 -0.000324 0.120823 -0.229532 0.324444 -0.822502 -0.062500 1 0 0 0 0 0 2 28109
-0.001770 -0.000324 0.120823 -0.229535 0.324454 -0.822508 -0.062500 1 0 0 0 0 0 2 29109
-0.001770 -0.000324 0.120823 -0.229532 0.324444 -0.822502 -0.062500 1 0 0 0 0 0 2 30110
-0.001770 -0.000324 0.120823 -0.229535 0.324454 -0.822508 -0.062500 1 0 0 0 0 0 2 31110
-0.001770 -0.000324 0.120823 -0.229523 0.324452 -0.822515 -0.062500 1 0 0 0 0 0 2 32109
-0.001770 -0.000324 0.120823 -0.229530 0.324443 -0.822503 -0.062500 1 0 0 0 0 0 2 33125
-0.001770 -0.000324 0.120823 -0.229526 0.324463 -0.822501 -0.062500 1 0 0 0 0 0 2 34112
-0.001770 -0.000324 0.120823 -0.229534 0.324457 -0.822508 -0.062500 1 0 0 0 0 0 2 35121
-0.001770 -0.000324 0.120823 -0.229531 0.324444 -0.822502 -0.062500 1 0 0 0 0 0 2 36112
-0.001770 -0.000324 0.120823 -0.229534 0.324454 -0.822508 -0.062500 1 0 0 0 0 0 2 37100
-0.001770 -0.000324 0.120823 -0.229535 0.324456 -0.822509 -0.062500 1 0 0 0 0 0 2 38109
-0.001770 -0.000324 0.120823 -0.229532 0.324444 -0.822502 -0.062500 1 0 0 0 0 0 2 39100
-0.001770 -0.000324 0.120823 -0.229535 0.324455 -0.822508 -0.062500 1 0 0 0 0 0 2 40099
-0.001770 -0.000324 0.120823 -0.229532 0.324444 -0.822502 -0.062500 1 0 0 0 0 0 2 41108
-0.001770 -0.000324 0.120823 -0.229535 0.324454 -0.822508 -0.062500 1 0 0 0 0 0 2 42097
-0.001770 -0.000324 0.120823 -0.229523 0.324453 -0.822515 -0.062500 1 0 0 0 0 0 2 43109
-0.001770 -0.000324 0.120823 -0.229530 0.324443 -0.822503 -0.062500 1 0 0 0 0 0 2 44097
-0.001770 -0.000324 0.120823 -0.229534 0.324454 -0.822508 -0.062500 1 0 0 0 0 0 2 45108
-0.001770 -0.000324 0.120823 -0.229531 0.324443 -0.822502 -0.062500 1 0 0 0 0 0 2 46099
-0.001770 -0.000324 0.120823 -0.229526 0.324463 -0.822501 -0.062500 1 0 0 0 0 0 2 47098
-0.001770 -0.000324 0.120823 -0.229534 0.324457 -0.822508 -0.062500 1 0 0 0 0 0 2 48108
-0.001752 -0.000329 0.120812 -0.494421 0.386632 -0.682394 -0.062500 1 0 0 0 0 0 2 49096
-0.001742 -0.000331 0.120809 -0.404517 0.365962 -0.750590 -0.062500 1 0 0 0 0 0 2 50100
-0.001737 -0.000332 0.120808 -0.337917 0.350333 -0.786098 -0.062500 1 0 0 0 0 0 2 51110
-0.001735 -0.000333 0.120807 -0.302641 0.341947 -0.799659 -0.062500 1 0 0 0 0 0 2 52097
-0.001734 -0.000333 0.120807 -0.284877 0.337679 -0.804519 -0.062500 1 0 0 0 0 0 2 53108
-0.001733 -0.000333 0.120807 -0.276009 0.335533 -0.806218 -0.062500 1 0 0 0 0 0 2 54109
-0.001733 -0.000333 0.120807 -0.271570 0.334461 -0.806809 -0.062500 1 0 0 0 0 0 2 55098
-0.001733 -0.000333 0.120807 -0.269367 0.333924 -0.807021 -0.062500 1 0 0 0 0 0 2 56107
-0.001733 -0.000333 0.120807 -0.268266 0.333649 -0.807098 -0.062500 1 0 0 0 0 0 2 57092
-0.001733 -0.000333 0.120807 -0.267706 0.333514 -0.807113 -0.062500 1 0 0 0 0 0 2 58114
-0.001733 -0.000333 0.120807 -0.267437 0.333450 -0.807122 -0.062500 1 0 0 0 0 0 2 59106
-0.001733 -0.000333 0.120807 -0.267299 0.333406 -0.807140 -0.062500 1 0 0 0 0 0 2 60109
-0.001733 -0.000333 0.120807 -0.267224 0.333398 -0.807128 -0.062500 1 0 0 0 0 0 2 61108
-0.001733 -0.000333 0.120807 -0.267208 0.333395 -0.807133 -0.062500 1 0 0 0 0 0 2 62106
-0.001733 -0.000333 0.120807 -0.267172 0.333387 -0.807132 -0.062500 1 0 0 0 0 0 2 63115
-0.001733 -0.000333 0.120807 -0.267169 0.333386 -0.807132 -0.062500 1 0 0 0 0 0 2 64117
-0.001733 -0.000333 0.120807 -0.267170 0.333386 -0.807132 -0.062500 1 0 0 0 0 0 2 65106
-0.001733 -0.000333 0.120807 -0.267158 0.333384 -0.807139 -0.062500 1 0 0 0 0 0 2 66119
-0.001733 -0.000333 0.120807 -0.267165 0.333375 -0.807126 -0.062500 1 0 0 0 0 0 2 67110
-0.001733 -0.000333 0.120807 -0.267157 0.333383 -0.807138 -0.062500 1 0 0 0 0 0 2 68131
-0.001733 -0.000333 0.120807 -0.267165 0.333374 -0.807126 -0.062500 1 0 0 0 0 0 2 69115
-0.001733 -0.000333 0.120807 -0.267157 0.333382 -0.807138 -0.062500 1 0 0 0 0 0 2 70110
-0.001733 -0.000333 0.120807 -0.267169 0.333386 -0.807133 -0.062500 1 0 0 0 0 0 2 71113
-0.001738 -0.000315 0.120797 -0.191957 0.076853 -0.660785 -0.062500 1 0 0 0 0 0 2 72110
-0.001741 -0.000306 0.120793 -0.216280 0.163254 -0.732008 -0.062500 1 0 0 0 0 0 2 73109
-0.001742 -0.000301 0.120792 -0.235173 0.227738 -0.769108 -0.062500 1 0 0 0 0 0 2 74107
-0.001743 -0.000299 0.120791 -0.245480 0.262065 -0.783272 -0.062500 1 0 0 0 0 0 2 75110
-0.001743 -0.000298 0.120791 -0.250788 0.279423 -0.788345 -0.062500 1 0 0 0 0 0 2 76107
-0.001744 -0.000297 0.120791 -0.253486 0.288107 -0.790125 -0.062500 1 0 0 0 0 0 2 77112
-0.001744 -0.000297 0.120791 -0.254839 0.292453 -0.790752 -0.062500 1 0 0 0 0 0 2 78114
-0.001744 -0.000297 0.120791 -0.255520 0.294616 -0.790955 -0.062500 1 0 0 0 0 0 2 79112
-0.001744 -0.000297 0.120791 -0.255875 0.295705 -0.791034 -0.062500 1 0 0 0 0 0 2 80108
-0.001744 -0.000297 0.120791 -0.256044 0.296253 -0.791061 -0.062500 1 0 0 0 0 0 2 81106
-0.001744 -0.000297 0.120791 -0.256124 0.296516 -0.791078 -0.062500 1 0 0 0 0 0 2 82108
-0.001744 -0.000297 0.120791 -0.256168 0.296658 -0.791073 -0.062500 1 0 0 0 0 0 2 83109
-0.001744 -0.000297 0.120791 -0.256200 0.296727 -0.791080 -0.062500 1 0 0 0 0 0 2 84111
-0.001744 -0.000297 0.120791 -0.256189 0.296760 -0.791073 -0.062500 1 0 0 0 0 0 2 85107
-0.001744 -0.000297 0.120791 -0.256202 0.296777 -0.791073 -0.062500 1 0 0 0 0 0 2 86114
-0.001744 -0.000297 0.120791 -0.256215 0.296780 -0.791086 -0.062500 1 0 0 0 0 0 2 87117
-0.001744 -0.000297 0.120791 -0.256220 0.296792 -0.791075 -0.062500 1 0 0 0 0 0 2 88106
-0.001744 -0.000297 0.120791 -0.256221 0.296793 -0.791073 -0.062500 1 0 0 0 0 0 2 89107
-0.001744 -0.000297 0.120791 -0.256209 0.296790 -0.791080 -0.062500 1 0 0 0 0 0 2 90112
-0.001744 -0.000297 0.120791 -0.256220 0.296793 -0.791074 -0.062500 1 0 0 0 0 0 2 91108
-0.001744 -0.000297 0.120791 -0.256209 0.296790 -0.791080 -0.062500 1 0 0 0 0 0 2 92108
-0.001744 -0.000297 0.120791 -0.256220 0.296793 -0.791074 -0.062500 1 0 0 0 0 0 2 93110
-0.001744 -0.000297 0.120791 -0.256209 0.296790 -0.791080 -0.062500 1 0 0 0 0 0 2 94114
-0.001744 -0.000297 0.120791 -0.256208 0.296789 -0.791080 -0.062500 1 0 0 0 0 0 2 95095
-0.001744 -0.000297 0.120791 -0.256220 0.296792 -0.791074 -0.062500 1 0 0 0 0 0 2 96106
-0.001744 -0.000297 0.120791 -0.256209 0.296790 -0.791080 -0.062500 1 0 0 0 0 0 2 97101
-0.001744 -0.000297 0.120791 -0.256220 0.296792 -0.791074 -0.062500 1 0 0 0 0 0 2 98113
-0.001757 -0.000311 0.120780 -0.076072 0.489116 -0.640576 -0.062500 1 0 0 0 0 0 2 99175
-0.001763 -0.000317 0.120777 -0.135603 0.424738 -0.713825 -0.062500 1 0 0 0 0 0 2 100176
-0.001766 -0.000321 0.120775 -0.180874 0.376383 -0.751971 -0.062500 1 0 0 0 0 0 2 101150
-0.001768 -0.000323 0.120775 -0.205260 0.350557 -0.766555 -0.062500 1 0 0 0 0 0 2 102167
-0.001769 -0.000323 0.120775 -0.217694 0.337453 -0.771756 -0.062500 1 0 0 0 0 0 2 103145
-0.001769 -0.000324 0.120775 -0.223964 0.330901 -0.773578 -0.062500 1 0 0 0 0 0 2 104141
-0.001775 -0.000306 0.120764 -0.151977 0.071195 -0.627815 -0.062500 1 0 0 0 0 0 2 105143
-0.001778 -0.000297 0.120760 -0.177823 0.155902 -0.699299 -0.062500 1 0 0 0 0 0 2 106142
-0.001779 -0.000292 0.120759 -0.197493 0.219532 -0.736489 -0.062500 1 0 0 0 0 0 2 107143
-0.001780 -0.000290 0.120759 -0.208198 0.253435 -0.750692 -0.062500 1 0 0 0 0 0 2 108140
-0.001780 -0.000289 0.120759 -0.213701 0.270579 -0.755758 -0.062500 1 0 0 0 0 0 2 109170
-0.001780 -0.000288 0.120759 -0.216492 0.279161 -0.757547 -0.062500 1 0 0 0 0 0 2 110135
-0.001781 -0.000288 0.120759 -0.217908 0.283439 -0.758163 -0.062500 1 0 0 0 0 0 2 111168
-0.001781 -0.000288 0.120759 -0.218613 0.285590 -0.758386 -0.062500 1 0 0 0 0 0 2 112165
-0.001781 -0.000288 0.120759 -0.218966 0.286667 -0.758460 -0.062500 1 0 0 0 0 0 2 113147
-0.001781 -0.000288 0.120759 -0.219142 0.287206 -0.758495 -0.062500 1 0 0 0 0 0 2 114163
-0.001794 -0.000301 0.120748 -0.039220 0.479714 -0.607923 -0.062500 1 0 0 0 0 0 2 115147
-0.001800 -0.000308 0.120744 -0.098720 0.415483 -0.681233 -0.062500 1 0 0 0 0 0 2 116162
-0.001803 -0.000312 0.120743 -0.143994 0.367225 -0.719395 -0.062500 1 0 0 0 0 0 2 117163
-0.001805 -0.000314 0.120742 -0.168378 0.341437 -0.733962 -0.062500 1 0 0 0 0 0 2 118148
-0.001806 -0.000314 0.120742 -0.180814 0.328364 -0.739178 -0.062500 1 0 0 0 0 0 2 119163
-0.001806 -0.000315 0.120742 -0.187081 0.321816 -0.741004 -0.062500 1 0 0 0 0 0 2 120147
-0.001806 -0.000315 0.120742 -0.190226 0.318530 -0.741646 -0.062500 1 0 0 0 0 0 2 121162
-0.001807 -0.000315 0.120742 -0.191817 0.316884 -0.741862 -0.062500 1 0 0 0 0 0 2 122146
-0.001807 -0.000315 0.120742 -0.192607 0.316070 -0.741945 -0.062500 1 0 0 0 0 0 2 123106
-0.001807 -0.000315 0.120742 -0.192996 0.315646 -0.741974 -0.062500 1 0 0 0 0 0 2 124096
-0.001812 -0.000297 0.120732 -0.118130 0.059141 -0.595498 -0.062500 1 0 0 0 0 0 2 125111
-0.001815 -0.000288 0.120728 -0.142457 0.145359 -0.666810 -0.062500 1 0 0 0 0 0 2 126096
-0.001829 -0.000297 0.120716 0.018540 0.401906 -0.553290 -0.062500 1 0 0 0 0 0 2 127106
-0.001836 -0.000302 0.120712 -0.051188 0.371836 -0.640826 -0.062500 1 0 0 0 0 0 2 128095
-0.001840 -0.000304 0.120710 -0.101724 0.340866 -0.684067 -0.062500 1 0 0 0 0 0 2 129104
-0.001842 -0.000305 0.120710 -0.128792 0.323730 -0.700418 -0.062500 1 0 0 0 0 0 2 130094
-0.001843 -0.000306 0.120709 -0.142588 0.314974 -0.706254 -0.062500 1 0 0 0 0 0 2 131097
-0.001843 -0.000306 0.120709 -0.149535 0.310588 -0.708305 -0.062500 1 0 0 0 0 0 2 132106
-0.001843 -0.000306 0.120709 -0.153019 0.308377 -0.709009 -0.062500 1 0 0 0 0 0 2 133094
-0.001843 -0.000306 0.120709 -0.154780 0.307290 -0.709259 -0.062500 1 0 0 0 0 0 2 134094
-0.001843 -0.000306 0.120709 -0.155658 0.306731 -0.709345 -0.062500 1 0 0 0 0 0 2 135107
-0.001843 -0.000306 0.120709 -0.156103 0.306452 -0.709383 -0.062500 1 0 0 0 0 0 2 136094
-0.001843 -0.000306 0.120709 -0.156321 0.306310 -0.709384 -0.062500 1 0 0 0 0 0 2 137115
-0.001843 -0.000306 0.120709 -0.156427 0.306249 -0.709393 -0.062500 1 0 0 0 0 0 2 138102
-0.001843 -0.000306 0.120709 -0.156478 0.306214 -0.709395 -0.062500 1 0 0 0 0 0 2 139116
-0.001843 -0.000306 0.120709 -0.156505 0.306186 -0.709396 -0.062500 1 0 0 0 0 0 2 140105
-0.001843 -0.000306 0.120709 -0.156518 0.306187 -0.709390 -0.062500 1 0 0 0 0 0 2 141119
-0.001843 -0.000306 0.120709 -0.156527 0.306178 -0.709396 -0.062500 1 0 0 0 0 0 2 142103
-0.001843 -0.000306 0.120709 -0.156527 0.306178 -0.709397 -0.062500 1 0 0 0 0 0 2 143109
-0.001843 -0.000306 0.120709 -0.156539 0.306181 -0.709391 -0.062500 1 0 0 0 0 0 2 144100
-0.001843 -0.000306 0.120709 -0.156529 0.306178 -0.709396 -0.062500 1 0 0 0 0 0 2 145108
-0.001843 -0.000306 0.120709 -0.156539 0.306181 -0.709390 -0.062500 1 0 0 0 0 0 2 146113
-0.001843 -0.000306 0.120709 -0.156528 0.306179 -0.709396 -0.062500 1 0 0 0 0 0 2 147107
-0.001849 -0.000288 0.120699 -0.081546 0.049996 -0.562838 -0.062500 1 0 0 0 0 0 2 148113
-0.001852 -0.000279 0.120695 -0.105718 0.136257 -0.634190 -0.062500 1 0 0 0 0 0 2 149110
-0.001853 -0.000274 0.120694 -0.124556 0.200666 -0.671338 -0.062500 1 0 0 0 0 0 2 150107
-0.001854 -0.000272 0.120694 -0.134870 0.234936 -0.685518 -0.062500 1 0 0 0 0 0 2 151109
-0.001854 -0.000271 0.120693 -0.140173 0.252271 -0.690586 -0.062500 1 0 0 0 0 0 2 152106
-0.001854 -0.000270 0.120693 -0.142861 0.260953 -0.692364 -0.062500 1 0 0 0 0 0 2 153107
-0.001854 -0.000270 0.120693 -0.144224 0.265297 -0.692987 -0.062500 1 0 0 0 0 0 2 154104
-0.001854 -0.000270 0.120693 -0.144917 0.267461 -0.693205 -0.062500 1 0 0 0 0 0 2 155109
-0.001854 -0.000270 0.120693 -0.145249 0.268543 -0.693279 -0.062500 1 0 0 0 0 0 2 156109
-0.001854 -0.000270 0.120693 -0.145428 0.269093 -0.693300 -0.062500 1 0 0 0 0 0 2 157113
-0.001854 -0.000270 0.120693 -0.145512 0.269368 -0.693323 -0.062500 1 0 0 0 0 0 2 158090
-0.001854 -0.000270 0.120693 -0.145552 0.269499 -0.693312 -0.062500 1 0 0 0 0 0 2 159112
-0.001854 -0.000270 0.120693 -0.145584 0.269567 -0.693318 -0.062500 1 0 0 0 0 0 2 160104
-0.001854 -0.000270 0.120693 -0.145597 0.269606 -0.693319 -0.062500 1 0 0 0 0 0 2 161105
-0.001854 -0.000270 0.120693 -0.145598 0.269609 -0.693319 -0.062500 1 0 0 0 0 0 2 162112
-0.001854 -0.000270 0.120693 -0.145601 0.269619 -0.693325 -0.062500 1 0 0 0 0 0 2 163114
-0.001854 -0.000270 0.120693 -0.145606 0.269631 -0.693313 -0.062500 1 0 0 0 0 0 2 164109
-0.001854 -0.000270 0.120693 -0.145594 0.269630 -0.693318 -0.062500 1 0 0 0 0 0 2 165105
-0.001854 -0.000270 0.120693 -0.145605 0.269632 -0.693312 -0.062500 1 0 0 0 0 0 2 166089
-0.001854 -0.000270 0.120693 -0.145597 0.269641 -0.693324 -0.062500 1 0 0 0 0 0 2 167104
-0.001854 -0.000270 0.120693 -0.145601 0.269622 -0.693326 -0.062500 1 0 0 0 0 0 2 168107
-0.001854 -0.000270 0.120693 -0.145605 0.269631 -0.693313 -0.062500 1 0 0 0 0 0 2 169107
-0.001854 -0.000270 0.120693 -0.145597 0.269641 -0.693325 -0.062500 1 0 0 0 0 0 2 170087
-0.001854 -0.000270 0.120693 -0.145605 0.269634 -0.693313 -0.062500 1 0 0 0 0 0 2 171088
-0.001854 -0.000270 0.120693 -0.145593 0.269630 -0.693318 -0.062500 1 0 0 0 0 0 2 172112
-0.001854 -0.000270 0.120693 -0.145616 0.269635 -0.693326 -0.062500 1 0 0 0 0 0 2 173109
-0.001854 -0.000270 0.120693 -0.145607 0.269633 -0.693313 -0.062500 1 0 0 0 0 0 2 174107
-0.001854 -0.000270 0.120693 -0.145594 0.269630 -0.693318 -0.062500 1 0 0 0 0 0 2 175107
-0.001854 -0.000270 0.120693 -0.145596 0.269641 -0.693325 -0.062500 1 0 0 0 0 0 2 176103
-0.001854 -0.000270 0.120693 -0.145604 0.269634 -0.693313 -0.062500 1 0 0 0 0 0 2 177080
-0.001854 -0.000270 0.120693 -0.145602 0.269621 -0.693325 -0.062500 1 0 0 0 0 0 2 178096
-0.001854 -0.000270 0.120693 -0.145605 0.269631 -0.693313 -0.062500 1 0 0 0 0 0 2 179104
-0.001854 -0.000270 0.120693 -0.145597 0.269641 -0.693324 -0.062500 1 0 0 0 0 0 2 180106
-0.001854 -0.000270 0.120693 -0.145605 0.269633 -0.693313 -0.062500 1 0 0 0 0 0 2 181104
-0.001854 -0.000270 0.120693 -0.145605 0.269633 -0.693331 -0.062500 1 0 0 0 0 0 2 182104
-0.001854 -0.000270 0.120693 -0.145606 0.269633 -0.693314 -0.062500 1 0 0 0 0 0 2 183105
-0.001854 -0.000270 0.120693 -0.145594 0.269630 -0.693318 -0.062500 1 0 0 0 0 0 2 184110
-0.001854 -0.000270 0.120693 -0.145604 0.269632 -0.693312 -0.062500 1 0 0 0 0 0 2 185088
-0.001854 -0.000270 0.120693 -0.145597 0.269641 -0.693324 -0.062500 1 0 0 0 0 0 2 186105
-0.001854 -0.000270 0.120693 -0.145605 0.269634 -0.693313 -0.062500 1 0 0 0 0 0 2 187106
-0.001854 -0.000270 0.120693 -0.145602 0.269621 -0.693324 -0.062500 1 0 0 0 0 0 2 188106
-0.001854 -0.000270 0.120693 -0.145609 0.269643 -0.693319 -0.062500 1 0 0 0 0 0 2 189091
-0.001854 -0.000270 0.120693 -0.145594 0.269631 -0.693319 -0.062500 1 0 0 0 0 0 2 190094
-0.001854 -0.000270 0.120693 -0.145604 0.269632 -0.693312 -0.062500 1 0 0 0 0 0 2 191161
-0.001854 -0.000270 0.120693 -0.145605 0.269633 -0.693331 -0.062500 1 0 0 0 0 0 2 192145
-0.001854 -0.000270 0.120693 -0.145606 0.269632 -0.693314 -0.062500 1 0 0 0 0 0 2 193161
-0.001854 -0.000270 0.120693 -0.145594 0.269629 -0.693318 -0.062500 1 0 0 0 0 0 2 194145
-0.001854 -0.000270 0.120693 -0.145608 0.269644 -0.693319 -0.062500 1 0 0 0 0 0 2 195104
-0.001854 -0.000270 0.120693 -0.145594 0.269631 -0.693318 -0.062500 1 0 0 0 0 0 2 196093
-0.001860 -0.000251 0.120683 -0.070665 0.013574 -0.546636 -0.062500 1 0 0 0 0 0 2 197104
-0.001863 -0.000242 0.120679 -0.094802 0.099796 -0.618060 -0.062500 1 0 0 0 0 0 2 198092
-0.001864 -0.000238 0.120678 -0.113634 0.164163 -0.655231 -0.062500 1 0 0 0 0 0 2 199103
-0.001865 -0.000235 0.120677 -0.123936 0.198426 -0.669423 -0.062500 1 0 0 0 0 0 2 200092
-0.001865 -0.000234 0.120677 -0.129235 0.215754 -0.674499 -0.062500 1 0 0 0 0 0 2 201092
-0.001865 -0.000234 0.120677 -0.131938 0.224415 -0.676276 -0.062500 1 0 0 0 0 0 2 202103
-0.001865 -0.000233 0.120677 -0.133294 0.228765 -0.676894 -0.062500 1 0 0 0 0 0 2 203093
-0.001865 -0.000233 0.120677 -0.133990 0.230940 -0.677119 -0.062500 1 0 0 0 0 0 2 204110
-0.001865 -0.000233 0.120677 -0.134335 0.232026 -0.677188 -0.062500 1 0 0 0 0 0 2 205092
-0.001865 -0.000233 0.120677 -0.134500 0.232562 -0.677208 -0.062500 1 0 0 0 0 0 2 206104
-0.001865 -0.000233 0.120677 -0.134583 0.232835 -0.677231 -0.062500 1 0 0 0 0 0 2 207095
-0.001865 -0.000233 0.120677 -0.134635 0.232969 -0.677234 -0.062500 1 0 0 0 0 0 2 208104
-0.001865 -0.000233 0.120677 -0.134656 0.233034 -0.677228 -0.062500 1 0 0 0 0 0 2 209092
-0.001865 -0.000233 0.120677 -0.134668 0.233072 -0.677227 -0.062500 1 0 0 0 0 0 2 210102
-0.001865 -0.000233 0.120677 -0.134672 0.233086 -0.677234 -0.062500 1 0 0 0 0 0 2 211097
-0.001865 -0.000233 0.120677 -0.134664 0.233096 -0.677228 -0.062500 1 0 0 0 0 0 2 212107
-0.001865 -0.000233 0.120677 -0.134666 0.233108 -0.677234 -0.062500 1 0 0 0 0 0 2 213111
-0.001865 -0.000233 0.120677 -0.134675 0.233100 -0.677221 -0.062500 1 0 0 0 0 0 2 214111
-0.001865 -0.000233 0.120677 -0.134667 0.233108 -0.677233 -0.062500 1 0 0 0 0 0 2 215100
-0.001865 -0.000233 0.120677 -0.134678 0.233112 -0.677227 -0.062500 1 0 0 0 0 0 2 216103
-0.001865 -0.000233 0.120677 -0.134676 0.233101 -0.677240 -0.062500 1 0 0 0 0 0 2 217098
-0.001865 -0.000233 0.120677 -0.134676 0.233100 -0.677222 -0.062500 1 0 0 0 0 0 2 218098
-0.001865 -0.000233 0.120677 -0.134667 0.233108 -0.677233 -0.062500 1 0 0 0 0 0 2 219107
-0.001865 -0.000233 0.120677 -0.134666 0.233109 -0.677234 -0.062500 1 0 0 0 0 0 2 220245
-0.001865 -0.000233 0.120677 -0.134678 0.233113 -0.677228 -0.062500 1 0 0 0 0 0 2 221104
-0.001865 -0.000233 0.120677 -0.134672 0.233089 -0.677234 -0.062500 1 0 0 0 0 0 2 222100
-0.001865 -0.000233 0.120677 -0.134679 0.233110 -0.677228 -0.062500 1 0 0 0 0 0 2 223116
-0.001865 -0.000233 0.120677 -0.134667 0.233109 -0.677234 -0.062500 1 0 0 0 0 0 2 224105
-0.001865 -0.000233 0.120677 -0.134678 0.233112 -0.677228 -0.062500 1 0 0 0 0 0 2 225085
-0.001865 -0.000233 0.120677 -0.134664 0.233098 -0.677227 -0.062500 1 0 0 0 0 0 2 226086
-0.001865 -0.000233 0.120677 -0.134686 0.233102 -0.677234 -0.062500 1 0 0 0 0 0 2 227105
-0.001865 -0.000233 0.120677 -0.134668 0.233109 -0.677234 -0.062500 1 0 0 0 0 0 2 228103
-0.001865 -0.000233 0.120677 -0.134678 0.233112 -0.677228 -0.062500 1 0 0 0 0 0 2 229104
-0.001865 -0.000233 0.120677 -0.134664 0.233098 -0.677227 -0.062500 1 0 0 0 0 0 2 230103
-0.001865 -0.000233 0.120677 -0.134678 0.233111 -0.677227 -0.062500 1 0 0 0 0 0 2 231114
-0.001865 -0.000233 0.120677 -0.134675 0.233101 -0.677240 -0.062500 1 0 0 0 0 0 2 232090
-0.001865 -0.000233 0.120677 -0.134676 0.233100 -0.677222 -0.062500 1 0 0 0 0 0 2 233086
-0.001865 -0.000233 0.120677 -0.134667 0.233108 -0.677233 -0.062500 1 0 0 0 0 0 2 234112
-0.001865 -0.000233 0.120677 -0.134678 0.233112 -0.677228 -0.062500 1 0 0 0 0 0 2 235107
-0.001865 -0.000233 0.120677 -0.134667 0.233110 -0.677233 -0.062500 1 0 0 0 0 0 2 236103
-0.001865 -0.000233 0.120677 -0.134686 0.233104 -0.677235 -0.062500 1 0 0 0 0 0 2 237085
-0.001865 -0.000233 0.120677 -0.134665 0.233097 -0.677228 -0.062500 1 0 0 0 0 0 2 238100
-0.001865 -0.000233 0.120677 -0.134678 0.233111 -0.677227 -0.062500 1 0 0 0 0 0 2 239111
-0.001865 -0.000233 0.120677 -0.134667 0.233110 -0.677233 -0.062500 1 0 0 0 0 0 2 240126
-0.001865 -0.000233 0.120677 -0.134678 0.233113 -0.677228 -0.062500 1 0 0 0 0 0 2 241109
-0.001865 -0.000233 0.120677 -0.134672 0.233090 -0.677234 -0.062500 1 0 0 0 0 0 2 242106
-0.001865 -0.000233 0.120677 -0.134679 0.233110 -0.677228 -0.062500 1 0 0 0 0 0 2 243104
-0.001865 -0.000233 0.120677 -0.134667 0.233110 -0.677234 -0.062500 1 0 0 0 0 0 2 244103
-0.001865 -0.000233 0.120677 -0.134675 0.233101 -0.677221 -0.062500 1 0 0 0 0 0 2 245102
-0.001865 -0.000233 0.120677 -0.134675 0.233100 -0.677239 -0.062500 1 0 0 0 0 0 2 246104
-0.001865 -0.000233 0.120677 -0.134679 0.233111 -0.677228 -0.062500 1 0 0 0 0 0 2 247108
-0.001865 -0.000233 0.120677 -0.134668 0.233110 -0.677234 -0.062500 1 0 0 0 0 0 2 248107
-0.001865 -0.000233 0.120677 -0.134675 0.233101 -0.677221 -0.062500 1 0 0 0 0 0 2 249107
-0.001865 -0.000233 0.120677 -0.134667 0.233108 -0.677233 -0.062500 1 0 0 0 0 0 2 250101
-0.001865 -0.000233 0.120677 -0.134686 0.233103 -0.677234 -0.062500 1 0 0 0 0 0 2 251103
-0.001865 -0.000233 0.120677 -0.134668 0.233109 -0.677234 -0.062500 1 0 0 0 0 0 2 252106
-0.001865 -0.000233 0.120677 -0.134675 0.233101 -0.677221 -0.062500 1 0 0 0 0 0 2 253095
-0.001865 -0.000233 0.120677 -0.134667 0.233108 -0.677233 -0.062500 1 0 0 0 0 0 2 254103
-0.001865 -0.000233 0.120677 -0.134678 0.233112 -0.677227 -0.062500 1 0 0 0 0 0 2 255105
-0.001865 -0.000233 0.120677 -0.134676 0.233101 -0.677240 -0.062500 1 0 0 0 0 0 2 256102
-0.001865 -0.000233 0.120677 -0.134676 0.233100 -0.677222 -0.062500 1 0 0 0 0 0 2 257101
-0.001865 -0.000233 0.120677 -0.134667 0.233108 -0.677233 -0.062500 1 0 0 0 0 0 2 258102
-0.001865 -0.000233 0.120677 -0.134678 0.233112 -0.677228 -0.062500 1 0 0 0 0 0 2 259103
-0.001865 -0.000233 0.120677 -0.134667 0.233110 -0.677233 -0.062500 1 0 0 0 0 0 2 260101
-0.001865 -0.000233 0.120677 -0.134675 0.233101 -0.677221 -0.062500 1 0 0 0 0 0 2 261100
-0.001865 -0.000233 0.120677 -0.134675 0.233100 -0.677239 -0.062500 1 0 0 0 0 0 2 262104
-0.001865 -0.000233 0.120677 -0.134679 0.233111 -0.677228 -0.062500 1 0 0 0 0 0 2 263104
-0.001865 -0.000233 0.120677 -0.134668 0.233110 -0.677233 -0.062500 1 0 0 0 0 0 2 264097
-0.001865 -0.000233 0.120677 -0.134675 0.233101 -0.677221 -0.062500 1 0 0 0 0 0 2 265091
-0.001865 -0.000233 0.120677 -0.134675 0.233100 -0.677239 -0.062500 1 0 0 0 0 0 2 266100
-0.001865 -0.000233 0.120677 -0.134679 0.233111 -0.677228 -0.062500 1 0 0 0 0 0 2 267180
-0.001865 -0.000233 0.120677 -0.134668 0.233110 -0.677234 -0.062500 1 0 0 0 0 0 2 268161
-0.001865 -0.000233 0.120677 -0.134663 0.233098 -0.677227 -0.062500 1 0 0 0 0 0 2 269145
-0.001865 -0.000233 0.120677 -0.134677 0.233111 -0.677227 -0.062500 1 0 0 0 0 0 2 270158
-0.001865 -0.000233 0.120677 -0.134675 0.233101 -0.677240 -0.062500 1 0 0 0 0 0 2 271163
-0.001865 -0.000233 0.120677 -0.134676 0.233100 -0.677222 -0.062500 1 0 0 0 0 0 2 272144
-0.001865 -0.000233 0.120677 -0.134667 0.233108 -0.677233 -0.062500 1 0 0 0 0 0 2 273160
-0.001865 -0.000233 0.120677 -0.134678 0.233112 -0.677228 -0.062500 1 0 0 0 0 0 2 274142
-0.001865 -0.000233 0.120677 -0.134667 0.233110 -0.677233 -0.062500 1 0 0 0 0 0 2 275161
-0.001865 -0.000233 0.120677 -0.134686 0.233104 -0.677235 -0.062500 1 0 0 0 0 0 2 276163
-0.001865 -0.000233 0.120677 -0.134665 0.233097 -0.677228 -0.062500 1 0 0 0 0 0 2 277160
-0.001865 -0.000233 0.120677 -0.134678 0.233111 -0.677227 -0.062500 1 0 0 0 0 0 2 278142
-0.001865 -0.000233 0.120677 -0.134667 0.233110 -0.677233 -0.062500 1 0 0 0 0 0 2 279102
-0.001865 -0.000233 0.120677 -0.134675 0.233101 -0.677221 -0.062500 1 0 0 0 0 0 2 280091
-0.001865 -0.000233 0.120677 -0.134675 0.233100 -0.677239 -0.062500 1 0 0 0 0 0 2 281101
-0.001865 -0.000233 0.120677 -0.134679 0.233111 -0.677228 -0.062500 1 0 0 0 0 0 2 282091
-0.001865 -0.000233 0.120677 -0.134667 0.233110 -0.677234 -0.062500 1 0 0 0 0 0 2 283100
-0.001865 -0.000233 0.120677 -0.134675 0.233101 -0.677221 -0.062500 1 0 0 0 0 0 2 284099
-0.001865 -0.000233 0.120677 -0.134675 0.233100 -0.677240 -0.062500 1 0 0 0 0 0 2 285098
-0.001865 -0.000233 0.120677 -0.134679 0.233111 -0.677228 -0.062500 1 0 0 0 0 0 2 286102
-0.001865 -0.000233 0.120677 -0.134668 0.233110 -0.677234 -0.062500 1 0 0 0 0 0 2 287090
-0.001865 -0.000233 0.120677 -0.134675 0.233101 -0.677221 -0.062500 1 0 0 0 0 0 2 288102
-0.001865 -0.000233 0.120677 -0.134667 0.233108 -0.677233 -0.062500 1 0 0 0 0 0 2 289089
-0.001865 -0.000233 0.120677 -0.134678 0.233112 -0.677227 -0.062500 1 0 0 0 0 0 2 290100
-0.001865 -0.000233 0.120677 -0.134675 0.233101 -0.677240 -0.062500 1 0 0 0 0 0 2 291108
-0.001865 -0.000233 0.120677 -0.134676 0.233100 -0.677222 -0.062500 1 0 0 0 0 0 2 292107
-0.001865 -0.000233 0.120677 -0.134667 0.233108 -0.677233 -0.062500 1 0 0 0 0 0 2 293097
-0.001865 -0.000233 0.120677 -0.134678 0.233112 -0.677227 -0.062500 1 0 0 0 0 0 2 294120
-0.001865 -0.000233 0.120677 -0.134676 0.233101 -0.677240 -0.062500 1 0 0 0 0 0 2 295101
-0.001865 -0.000233 0.120677 -0.134676 0.233100 -0.677222 -0.062500 1 0 0 0 0 0 2 296095
-0.001865 -0.000233 0.120677 -0.134667 0.233108 -0.677233 -0.062500 1 0 0 0 0 0 2 297106
-0.001865 -0.000233 0.120677 -0.134678 0.233112 -0.677228 -0.062500 1 0 0 0 0 0 2 298100
-0.001865 -0.000233 0.120677 -0.134667 0.233110 -0.677233 -0.062500 1 0 0 0 0 0 2 299110
-0.001865 -0.000233 0.120677 -0.134675 0.233101 -0.677221 -0.062500 1 0 0 0 0 0 2 300102
-0.001865 -0.000233 0.120677 -0.134675 0.233100 -0.677239 -0.062500 1 0 0 0 0 0 2 301106
-0.001865 -0.000233 0.120677 -0.134679 0.233111 -0.677228 -0.062500 1 0 0 0 0 0 2 302111
-0.001865 -0.000233 0.120677 -0.134668 0.233110 -0.677234 -0.062500 1 0 0 0 0 0 2 303105
-0.001865 -0.000233 0.120677 -0.134675 0.233101 -0.677221 -0.062500 1 0 0 0 0 0 2 304101
-0.001865 -0.000233 0.120677 -0.134675 0.233100 -0.677239 -0.062500 1 0 0 0 0 0 2 305083
-0.001865 -0.000233 0.120677 -0.134679 0.233111 -0.677228 -0.062500 1 0 0 0 0 0 2 306081
-0.001865 -0.000233 0.120677 -0.134668 0.233110 -0.677234 -0.062500 1 0 0 0 0 0 2 307101
-0.001865 -0.000233 0.120677 -0.134675 0.233101 -0.677221 -0.062500 1 0 0 0 0 0 2 308101
-0.001865 -0.000233 0.120677 -0.134667 0.233109 -0.677232 -0.062500 1 0 0 0 0 0 2 309101
-0.001865 -0.000233 0.120677 -0.134674 0.233101 -0.677241 -0.062500 1 0 0 0 0 0 2 310115
-0.001865 -0.000233 0.120677 -0.134675 0.233099 -0.677222 -0.062500 1 0 0 0 0 0 2 311105
-0.001865 -0.000233 0.120677 -0.134667 0.233108 -0.677233 -0.062500 1 0 0 0 0 0 2 312086
-0.001865 -0.000233 0.120677 -0.134678 0.233112 -0.677228 -0.062500 1 0 0 0 0 0 2 313083
-0.001865 -0.000233 0.120677 -0.134667 0.233110 -0.677233 -0.062500 1 0 0 0 0 0 2 314106
-0.001865 -0.000233 0.120677 -0.134683 0.233092 -0.677228 -0.062500 1 0 0 0 0 0 2 315108
-0.001865 -0.000233 0.120677 -0.134668 0.233107 -0.677234 -0.062500 1 0 0 0 0 0 2 316102
-0.001865 -0.000233 0.120677 -0.134678 0.233112 -0.677228 -0.062500 1 0 0 0 0 0 2 317097
-0.001865 -0.000233 0.120677 -0.134667 0.233110 -0.677234 -0.062500 1 0 0 0 0 0 2 318110
-0.001865 -0.000233 0.120677 -0.134675 0.233101 -0.677221 -0.062500 1 0 0 0 0 0 2 319086
-0.001865 -0.000233 0.120677 -0.134675 0.233100 -0.677240 -0.062500 1 0 0 0 0 0 2 320101
-0.001865 -0.000233 0.120677 -0.134679 0.233111 -0.677228 -0.062500 1 0 0 0 0 0 2 321101
-0.001865 -0.000233 0.120677 -0.134667 0.233110 -0.677234 -0.062500 1 0 0 0 0 0 2 322102
-0.001865 -0.000233 0.120677 -0.134675 0.233101 -0.677221 -0.062500 1 0 0 0 0 0 2 323101
-0.001865 -0.000233 0.120677 -0.134667 0.233109 -0.677233 -0.062500 1 0 0 0 0 0 2 324100
-0.001865 -0.000233 0.120677 -0.134686 0.233103 -0.677234 -0.062500 1 0 0 0 0 0 2 325099
-0.001865 -0.000233 0.120677 -0.134668 0.233109 -0.677234 -0.062500 1 0 0 0 0 0 2 326107
-0.001865 -0.000233 0.120677 -0.134675 0.233101 -0.677221 -0.062500 1 0 0 0 0 0 2 327103
-0.001865 -0.000233 0.120677 -0.134667 0.233108 -0.677233 -0.062500 1 0 0 0 0 0 2 328105
-0.001865 -0.000233 0.120677 -0.134678 0.233112 -0.677227 -0.062500 1 0 0 0 0 0 2 329103
-0.001865 -0.000233 0.120677 -0.134675 0.233101 -0.677240 -0.062500 1 0 0 0 0 0 2 330098
-0.001865 -0.000233 0.120677 -0.134676 0.233100 -0.677222 -0.062500 1 0 0 0 0 0 2 331105
-0.001865 -0.000233 0.120677 -0.134667 0.233108 -0.677233 -0.062500 1 0 0 0 0 0 2 332092
-0.001865 -0.000233 0.120677 -0.134678 0.233112 -0.677228 -0.062500 1 0 0 0 0 0 2 333105
-0.001865 -0.000233 0.120677 -0.134667 0.233110 -0.677233 -0.062500 1 0 0 0 0 0 2 334098
-0.001865 -0.000233 0.120677 -0.134683 0.233092 -0.677228 -0.062500 1 0 0 0 0 0 2 335100
-0.001865 -0.000233 0.120677 -0.134668 0.233107 -0.677233 -0.062500 1 0 0 0 0 0 2 336101
-0.001865 -0.000233 0.120677 -0.134678 0.233112 -0.677228 -0.062500 1 0 0 0 0 0 2 337097
-0.001865 -0.000233 0.120677 -0.134667 0.233110 -0.677233 -0.062500 1 0 0 0 0 0 2 338100
-0.001865 -0.000233 0.120677 -0.134675 0.233101 -0.677221 -0.062500 1 0 0 0 0 0 2 339100
-0.001865 -0.000233 0.120677 -0.134675 0.233100 -0.677239 -0.062500 1 0 0 0 0 0 2 340105
-0.001865 -0.000233 0.120677 -0.134679 0.233111 -0.677228 -0.062500 1 0 0 0 0 0 2 341101
-0.001865 -0.000233 0.120677 -0.134668 0.233110 -0.677234 -0.062500 1 0 0 0 0 0 2 342099
-0.001878 -0.000247 0.120666 0.045108 0.425233 -0.526584 -0.062500 1 0 0 0 0 0 2 343091
-0.001885 -0.000254 0.120663 -0.014228 0.360882 -0.599949 -0.062500 1 0 0 0 0 0 2 344098
-0.001888 -0.000257 0.120661 -0.059407 0.312584 -0.638126 -0.062500 1 0 0 0 0 0 2 345087
-0.001890 -0.000259 0.120661 -0.083754 0.286788 -0.652690 -0.062500 1 0 0 0 0 0 2 346097
-0.001890 -0.000260 0.120661 -0.096186 0.273715 -0.657897 -0.062500 1 0 0 0 0 0 2 347100
-0.001891 -0.000260 0.120661 -0.102458 0.267165 -0.659731 -0.062500 1 0 0 0 0 0 2 348087
-0.001891 -0.000260 0.120661 -0.105598 0.263870 -0.660367 -0.062500 1 0 0 0 0 0 2 349098
-0.001891 -0.000260 0.120661 -0.107179 0.262233 -0.660597 -0.062500 1 0 0 0 0 0 2 350087
-0.001891 -0.000261 0.120661 -0.107976 0.261411 -0.660669 -0.062500 1 0 0 0 0 0 2 351089
-0.001891 -0.000261 0.120661 -0.108378 0.260990 -0.660691 -0.062500 1 0 0 0 0 0 2 352097
-0.001891 -0.000261 0.120661 -0.108567 0.260791 -0.660710 -0.062500 1 0 0 0 0 0 2 353087
-0.001891 -0.000261 0.120661 -0.108661 0.260693 -0.660701 -0.062500 1 0 0 0 0 0 2 354087
-0.001891 -0.000261 0.120661 -0.108715 0.260635 -0.660701 -0.062500 1 0 0 0 0 0 2 355097
-0.001891 -0.000261 0.120661 -0.108735 0.260614 -0.660715 -0.062500 1 0 0 0 0 0 2 356104
-0.001891 -0.000261 0.120661 -0.108752 0.260595 -0.660710 -0.062500 1 0 0 0 0 0 2 357087
-0.001891 -0.000261 0.120661 -0.108753 0.260594 -0.660710 -0.062500 1 0 0 0 0 0 2 358098
-0.001891 -0.000261 0.120661 -0.108765 0.260597 -0.660703 -0.062500 1 0 0 0 0 0 2 359087
-0.001891 -0.000261 0.120661 -0.108762 0.260586 -0.660716 -0.062500 1 0 0 0 0 0 2 360097
-0.001891 -0.000261 0.120661 -0.108774 0.260588 -0.660711 -0.062500 1 0 0 0 0 0 2 361098
-0.001891 -0.000261 0.120661 -0.108755 0.260594 -0.660710 -0.062500 1 0 0 0 0 0 2 362087
-0.001891 -0.000261 0.120661 -0.108770 0.260577 -0.660704 -0.062500 1 0 0 0 0 0 2 363105
-0.001891 -0.000261 0.120661 -0.108763 0.260584 -0.660716 -0.062500 1 0 0 0 0 0 2 364108
-0.001891 -0.000261 0.120661 -0.108766 0.260597 -0.660704 -0.062500 1 0 0 0 0 0 2 365096
-0.001891 -0.000261 0.120661 -0.108763 0.260587 -0.660716 -0.062500 1 0 0 0 0 0 2 366098
-0.001891 -0.000261 0.120661 -0.108763 0.260585 -0.660697 -0.062500 1 0 0 0 0 0 2 367103
-0.001891 -0.000261 0.120661 -0.108762 0.260585 -0.660715 -0.062500 1 0 0 0 0 0 2 368092
-0.001891 -0.000261 0.120661 -0.108774 0.260588 -0.660711 -0.062500 1 0 0 0 0 0 2 369294
-0.001891 -0.000261 0.120661 -0.108752 0.260583 -0.660703 -0.062500 1 0 0 0 0 0 2 370093
-0.001891 -0.000261 0.120661 -0.108773 0.260588 -0.660709 -0.062500 1 0 0 0 0 0 2 371087
-0.001891 -0.000261 0.120661 -0.108764 0.260585 -0.660717 -0.062500 1 0 0 0 0 0 2 372108
-0.001891 -0.000261 0.120661 -0.108766 0.260597 -0.660704 -0.062500 1 0 0 0 0 0 2 373096
-0.001891 -0.000261 0.120661 -0.108759 0.260575 -0.660709 -0.062500 1 0 0 0 0 0 2 374104
-0.001891 -0.000261 0.120661 -0.108766 0.260596 -0.660703 -0.062500 1 0 0 0 0 0 2 375083
-0.001891 -0.000261 0.120661 -0.108763 0.260586 -0.660716 -0.062500 1 0 0 0 0 0 2 376082
-0.001891 -0.000261 0.120661 -0.108775 0.260588 -0.660711 -0.062500 1 0 0 0 0 0 2 377098
-0.001891 -0.000261 0.120661 -0.108752 0.260583 -0.660703 -0.062500 1 0 0 0 0 0 2 378099
-0.001891 -0.000261 0.120661 -0.108761 0.260585 -0.660716 -0.062500 1 0 0 0 0 0 2 379080
-0.001891 -0.000261 0.120661 -0.108774 0.260588 -0.660711 -0.062500 1 0 0 0 0 0 2 380098
-0.001891 -0.000261 0.120661 -0.108768 0.260597 -0.660704 -0.062500 1 0 0 0 0 0 2 381099
-0.001891 -0.000261 0.120661 -0.108760 0.260575 -0.660709 -0.062500 1 0 0 0 0 0 2 382103
-0.001891 -0.000261 0.120661 -0.108753 0.260593 -0.660710 -0.062500 1 0 0 0 0 0 2 383104
-0.001891 -0.000261 0.120661 -0.108773 0.260589 -0.660710 -0.062500 1 0 0 0 0 0 2 384089
-0.001891 -0.000261 0.120661 -0.108763 0.260586 -0.660717 -0.062500 1 0 0 0 0 0 2 385103
-0.001891 -0.000261 0.120661 -0.108763 0.260585 -0.660698 -0.062500 1 0 0 0 0 0 2 386081
-0.001891 -0.000261 0.120661 -0.108762 0.260585 -0.660715 -0.062500 1 0 0 0 0 0 2 387100
-0.001891 -0.000261 0.120661 -0.108774 0.260588 -0.660711 -0.062500 1 0 0 0 0 0 2 388096
-0.001891 -0.000261 0.120661 -0.108755 0.260594 -0.660710 -0.062500 1 0 0 0 0 0 2 389099
-0.001891 -0.000261 0.120661 -0.108770 0.260577 -0.660704 -0.062500 1 0 0 0 0 0 2 390102
-0.001891 -0.000261 0.120661 -0.108755 0.260593 -0.660709 -0.062500 1 0 0 0 0 0 2 391105
-0.001891 -0.000261 0.120661 -0.108773 0.260589 -0.660710 -0.062500 1 0 0 0 0 0 2 392116
-0.001891 -0.000261 0.120661 -0.108763 0.260586 -0.660717 -0.062500 1 0 0 0 0 0 2 393102
-0.001891 -0.000261 0.120661 -0.108763 0.260585 -0.660698 -0.062500 1 0 0 0 0 0 2 394099
-0.001891 -0.000261 0.120661 -0.108762 0.260585 -0.660715 -0.062500 1 0 0 0 0 0 2 395083
-0.001891 -0.000261 0.120661 -0.108774 0.260588 -0.660711 -0.062500 1 0 0 0 0 0 2 396097
-0.001891 -0.000261 0.120661 -0.108752 0.260582 -0.660703 -0.062500 1 0 0 0 0 0 2 397097
-0.001891 -0.000261 0.120661 -0.108773 0.260587 -0.660709 -0.062500 1 0 0 0 0 0 2 398097
-0.001891 -0.000261 0.120661 -0.108755 0.260594 -0.660710 -0.062500 1 0 0 0 0 0 2 399101
-0.001891 -0.000261 0.120661 -0.108773 0.260589 -0.660710 -0.062500 1 0 0 0 0 0 2 400078
-0.001891 -0.000261 0.120661 -0.108763 0.260586 -0.660717 -0.062500 1 0 0 0 0 0 2 401086
-0.001891 -0.000261 0.120661 -0.108763 0.260585 -0.660698 -0.062500 1 0 0 0 0 0 2 402104
-0.001891 -0.000261 0.120661 -0.108762 0.260585 -0.660715 -0.062500 1 0 0 0 0 0 2 403100
-0.001891 -0.000261 0.120661 -0.108774 0.260588 -0.660711 -0.062500 1 0 0 0 0 0 2 404101
-0.001891 -0.000261 0.120661 -0.108752 0.260582 -0.660703 -0.062500 1 0 0 0 0 0 2 405091
-0.001891 -0.000261 0.120661 -0.108773 0.260588 -0.660709 -0.062500 1 0 0 0 0 0 2 406098
-0.001891 -0.000261 0.120661 -0.108763 0.260585 -0.660717 -0.062500 1 0 0 0 0 0 2 407100
-0.001891 -0.000261 0.120661 -0.108766 0.260597 -0.660704 -0.062500 1 0 0 0 0 0 2 408098
-0.001891 -0.000261 0.120661 -0.108759 0.260575 -0.660709 -0.062500 1 0 0 0 0 0 2 409097
-0.001891 -0.000261 0.120661 -0.108766 0.260595 -0.660703 -0.062500 1 0 0 0 0 0 2 410099
-0.001891 -0.000261 0.120661 -0.108762 0.260586 -0.660716 -0.062500 1 0 0 0 0 0 2 411098
-0.001891 -0.000261 0.120661 -0.108774 0.260588 -0.660711 -0.062500 1 0 0 0 0 0 2 412097
-0.001891 -0.000261 0.120661 -0.108752 0.260583 -0.660703 -0.062500 1 0 0 0 0 0 2 413096
-0.001891 -0.000261 0.120661 -0.108773 0.260588 -0.660709 -0.062500 1 0 0 0 0 0 2 414098
-0.001891 -0.000261 0.120661 -0.108764 0.260585 -0.660717 -0.062500 1 0 0 0 0 0 2 415106
-0.001891 -0.000261 0.120661 -0.108766 0.260597 -0.660704 -0.062500 1 0 0 0 0 0 2 416100
-0.001891 -0.000261 0.120661 -0.108759 0.260575 -0.660709 -0.062500 1 0 0 0 0 0 2 417089
-0.001891 -0.000261 0.120661 -0.108766 0.260596 -0.660703 -0.062500 1 0 0 0 0 0 2 418094
-0.001891 -0.000261 0.120661 -0.108763 0.260586 -0.660716 -0.062500 1 0 0 0 0 0 2 419155
-0.001891 -0.000261 0.120661 -0.108775 0.260588 -0.660711 -0.062500 1 0 0 0 0 0 2 420140
-0.001891 -0.000261 0.120661 -0.108752 0.260583 -0.660703 -0.062500 1 0 0 0 0 0 2 421154
-0.001891 -0.000261 0.120661 -0.108773 0.260588 -0.660709 -0.062500 1 0 0 0 0 0 2 422141
-0.001891 -0.000261 0.120661 -0.108764 0.260585 -0.660717 -0.062500 1 0 0 0 0 0 2 423097
-0.001891 -0.000261 0.120661 -0.108767 0.260597 -0.660704 -0.062500 1 0 0 0 0 0 2 424085
-0.001891 -0.000261 0.120661 -0.108759 0.260575 -0.660709 -0.062500 1 0 0 0 0 0 2 425095
-0.001891 -0.000261 0.120661 -0.108766 0.260596 -0.660703 -0.062500 1 0 0 0 0 0 2 426086
-0.001891 -0.000261 0.120661 -0.108763 0.260586 -0.660716 -0.062500 1 0 0 0 0 0 2 427096
-0.001891 -0.000261 0.120661 -0.108775 0.260588 -0.660711 -0.062500 1 0 0 0 0 0 2 428087
-0.001891 -0.000261 0.120661 -0.108752 0.260583 -0.660703 -0.062500 1 0 0 0 0 0 2 429095
-0.001891 -0.000261 0.120661 -0.108761 0.260585 -0.660716 -0.062500 1 0 0 0 0 0 2 430085
-0.001891 -0.000261 0.120661 -0.108774 0.260588 -0.660711 -0.062500 1 0 0 0 0 0 2 431092
-0.001891 -0.000261 0.120661 -0.108764 0.260585 -0.660697 -0.062500 1 0 0 0 0 0 2 432095
-0.001891 -0.000261 0.120661 -0.108763 0.260585 -0.660715 -0.062500 1 0 0 0 0 0 2 433086
-0.001891 -0.000261 0.120661 -0.108754 0.260594 -0.660710 -0.062500 1 0 0 0 0 0 2 434096
-0.001891 -0.000261 0.120661 -0.108773 0.260589 -0.660710 -0.062500 1 0 0 0 0 0 2 435096
-0.001891 -0.000261 0.120661 -0.108760 0.260574 -0.660710 -0.062500 1 0 0 0 0 0 2 436086
-0.001891 -0.000261 0.120661 -0.108766 0.260595 -0.660703 -0.062500 1 0 0 0 0 0 2 437096
-0.001891 -0.000261 0.120661 -0.108762 0.260586 -0.660716 -0.062500 1 0 0 0 0 0 2 438088
-0.001891 -0.000261 0.120661 -0.108774 0.260588 -0.660711 -0.062500 1 0 0 0 0 0 2 439099
-0.001891 -0.000261 0.120661 -0.108752 0.260582 -0.660703 -0.062500 1 0 0 0 0 0 2 440102
-0.001891 -0.000261 0.120661 -0.108773 0.260587 -0.660710 -0.062500 1 0 0 0 0 0 2 441107
-0.001891 -0.000261 0.120661 -0.108755 0.260594 -0.660710 -0.062500 1 0 0 0 0 0 2 442093
-0.001891 -0.000261 0.120661 -0.108773 0.260589 -0.660710 -0.062500 1 0 0 0 0 0 2 443094
-0.001891 -0.000261 0.120661 -0.108760 0.260574 -0.660710 -0.062500 1 0 0 0 0 0 2 444102
-0.001891 -0.000261 0.120661 -0.108766 0.260595 -0.660703 -0.062500 1 0 0 0 0 0 2 445091
-0.001891 -0.000261 0.120661 -0.108762 0.260586 -0.660716 -0.062500 1 0 0 0 0 0 2 446093
-0.001891 -0.000261 0.120661 -0.108774 0.260588 -0.660711 -0.062500 1 0 0 0 0 0 2 447095
-0.001891 -0.000261 0.120661 -0.108752 0.260583 -0.660703 -0.062500 1 0 0 0 0 0 2 448105
-0.001891 -0.000261 0.120661 -0.108773 0.260588 -0.660710 -0.062500 1 0 0 0 0 0 2 449085
-0.001891 -0.000261 0.120661 -0.108755 0.260594 -0.660710 -0.062500 1 0 0 0 0 0 2 450106
-0.001891 -0.000261 0.120661 -0.108773 0.260589 -0.660710 -0.062500 1 0 0 0 0 0 2 451096
-0.001891 -0.000261 0.120661 -0.108760 0.260574 -0.660710 -0.062500 1 0 0 0 0 0 2 452098
-0.001891 -0.000261 0.120661 -0.108766 0.260595 -0.660703 -0.062500 1 0 0 0 0 0 2 453096
-0.001891 -0.000261 0.120661 -0.108762 0.260586 -0.660716 -0.062500 1 0 0 0 0 0 2 454096
-0.001891 -0.000261 0.120661 -0.108774 0.260588 -0.660711 -0.062500 1 0 0 0 0 0 2 455097
-0.001891 -0.000261 0.120661 -0.108752 0.260583 -0.660703 -0.062500 1 0 0 0 0 0 2 456076
-0.001891 -0.000261 0.120661 -0.108773 0.260588 -0.660709 -0.062500 1 0 0 0 0 0 2 457099
-0.001891 -0.000261 0.120661 -0.108764 0.260585 -0.660717 -0.062500 1 0 0 0 0 0 2 458098
-0.001891 -0.000261 0.120661 -0.108763 0.260585 -0.660697 -0.062500 1 0 0 0 0 0 2 459107
-0.001891 -0.000261 0.120661 -0.108762 0.260585 -0.660715 -0.062500 1 0 0 0 0 0 2 460097
-0.001891 -0.000261 0.120661 -0.108766 0.260597 -0.660704 -0.062500 1 0 0 0 0 0 2 461100
-0.001891 -0.000261 0.120661 -0.108763 0.260587 -0.660716 -0.062500 1 0 0 0 0 0 2 462076
-0.001891 -0.000261 0.120661 -0.108775 0.260588 -0.660711 -0.062500 1 0 0 0 0 0 2 463160
-0.001891 -0.000261 0.120661 -0.108752 0.260583 -0.660703 -0.062500 1 0 0 0 0 0 2 464154
-0.001891 -0.000261 0.120661 -0.108773 0.260588 -0.660709 -0.062500 1 0 0 0 0 0 2 465130
-0.001891 -0.000261 0.120661 -0.108764 0.260585 -0.660717 -0.062500 1 0 0 0 0 0 2 466164
-0.001891 -0.000261 0.120661 -0.108763 0.260585 -0.660697 -0.062500 1 0 0 0 0 0 2 467163
-0.001891 -0.000261 0.120661 -0.108762 0.260585 -0.660715 -0.062500 1 0 0 0 0 0 2 468166
-0.001891 -0.000261 0.120661 -0.108766 0.260597 -0.660704 -0.062500 1 0 0 0 0 0 2 469174
-0.001891 -0.000261 0.120661 -0.108763 0.260587 -0.660716 -0.062500 1 0 0 0 0 0 2 470171
-0.001891 -0.000261 0.120661 -0.108771 0.260576 -0.660704 -0.062500 1 0 0 0 0 0 2 471183
-0.001891 -0.000261 0.120661 -0.108755 0.260593 -0.660709 -0.062500 1 0 0 0 0 0 2 472165
-0.001891 -0.000261 0.120661 -0.108761 0.260586 -0.660717 -0.062500 1 0 0 0 0 0 2 473165
-0.001891 -0.000261 0.120661 -0.108766 0.260597 -0.660704 -0.062500 1 0 0 0 0 0 2 474138
-0.001891 -0.000261 0.120661 -0.108759 0.260575 -0.660709 -0.062500 1 0 0 0 0 0 2 475140
-0.001891 -0.000261 0.120661 -0.108774 0.260587 -0.660710 -0.062500 1 0 0 0 0 0 2 476128
-0.001891 -0.000261 0.120661 -0.108755 0.260594 -0.660710 -0.062500 1 0 0 0 0 0 2 477132
-0.001891 -0.000261 0.120661 -0.108773 0.260589 -0.660710 -0.062500 1 0 0 0 0 0 2 478128
-0.001891 -0.000261 0.120661 -0.108760 0.260574 -0.660710 -0.062500 1 0 0 0 0 0 2 479135
-0.001891 -0.000261 0.120661 -0.108766 0.260595 -0.660703 -0.062500 1 0 0 0 0 0 2 480157
-0.001904 -0.000274 0.120650 0.070919 0.452614 -0.509952 -0.062500 1 0 0 0 0 0 2 481159
-0.001911 -0.000281 0.120646 0.011634 0.388315 -0.583357 -0.062500 1 0 0 0 0 0 2 482154
-0.001914 -0.000285 0.120645 -0.033526 0.340036 -0.621573 -0.062500 1 0 0 0 0 0 2 483143
-0.001915 -0.000286 0.120644 -0.057874 0.314254 -0.636149 -0.062500 1 0 0 0 0 0 2 484128
-0.001916 -0.000287 0.120644 -0.070290 0.301185 -0.641371 -0.062500 1 0 0 0 0 0 2 485162
-0.001917 -0.000288 0.120644 -0.076558 0.294637 -0.643191 -0.062500 1 0 0 0 0 0 2 486161
-0.001917 -0.000288 0.120644 -0.079706 0.291334 -0.643835 -0.062500 1 0 0 0 0 0 2 487131
-0.001917 -0.000288 0.120644 -0.081276 0.289694 -0.644052 -0.062500 1 0 0 0 0 0 2 488131
-0.001917 -0.000288 0.120644 -0.082074 0.288883 -0.644129 -0.062500 1 0 0 0 0 0 2 489128
-0.001917 -0.000288 0.120644 -0.082467 0.288472 -0.644165 -0.062500 1 0 0 0 0 0 2 490129
-0.001917 -0.000288 0.120644 -0.082663 0.288266 -0.644174 -0.062500 1 0 0 0 0 0 2 491130
-0.001917 -0.000288 0.120644 -0.082766 0.288159 -0.644170 -0.062500 1 0 0 0 0 0 2 492127
-0.001917 -0.000288 0.120644 -0.082821 0.288100 -0.644171 -0.062500 1 0 0 0 0 0 2 493120
-0.001917 -0.000288 0.120644 -0.082845 0.288090 -0.644171 -0.062500 1 0 0 0 0 0 2 494133
-0.001917 -0.000288 0.120644 -0.082851 0.288070 -0.644172 -0.062500 1 0 0 0 0 0 2 495151
-0.001917 -0.000288 0.120644 -0.082860 0.288060 -0.644178 -0.062500 1 0 0 0 0 0 2 496135
-0.001917 -0.000288 0.120644 -0.082860 0.288059 -0.644179 -0.062500 1 0 0 0 0 0 2 497147
-0.001917 -0.000288 0.120644 -0.082872 0.288062 -0.644173 -0.062500 1 0 0 0 0 0 2 498135
-0.001917 -0.000288 0.120644 -0.082861 0.288060 -0.644179 -0.062500 1 0 0 0 0 0 2 499148
-0.001917 -0.000288 0.120644 -0.082869 0.288051 -0.644167 -0.062500 1 0 0 0 0 0 2 500133
-0.001917 -0.000288 0.120644 -0.082861 0.288058 -0.644178 -0.062500 1 0 0 0 0 0 2 501162
-0.001917 -0.000288 0.120644 -0.082872 0.288062 -0.644173 -0.062500 1 0 0 0 0 0 2 502136
-0.001930 -0.000302 0.120633 0.096720 0.479983 -0.493288 -0.062500 1 0 0 0 0 0 2 503150
-0.001936 -0.000309 0.120630 0.037468 0.415719 -0.566762 -0.062500 1 0 0 0 0 0 2 504134
-0.001940 -0.000312 0.120628 -0.007650 0.367483 -0.605000 -0.062500 1 0 0 0 0 0 2 505136
-0.001941 -0.000314 0.120628 -0.031993 0.341707 -0.619600 -0.062500 1 0 0 0 0 0 2 506152
-0.001942 -0.000315 0.120628 -0.044404 0.328643 -0.624812 -0.062500 1 0 0 0 0 0 2 507084
-0.001943 -0.000315 0.120628 -0.050666 0.322085 -0.626648 -0.062500 1 0 0 0 0 0 2 508093
-0.001943 -0.000315 0.120628 -0.053819 0.318806 -0.627289 -0.062500 1 0 0 0 0 0 2 509081
-0.001943 -0.000315 0.120628 -0.055398 0.317160 -0.627514 -0.062500 1 0 0 0 0 0 2 510092
-0.001943 -0.000315 0.120628 -0.056194 0.316338 -0.627586 -0.062500 1 0 0 0 0 0 2 511082
-0.001943 -0.000315 0.120628 -0.056575 0.315923 -0.627609 -0.062500 1 0 0 0 0 0 2 512082
-0.001943 -0.000316 0.120628 -0.056773 0.315728 -0.627622 -0.062500 1 0 0 0 0 0 2 513093
-0.001943 -0.000316 0.120628 -0.056883 0.315612 -0.627626 -0.062500 1 0 0 0 0 0 2 514081
-0.001943 -0.000316 0.120628 -0.056932 0.315561 -0.627621 -0.062500 1 0 0 0 0 0 2 515093
-0.001943 -0.000316 0.120628 -0.056951 0.315541 -0.627634 -0.062500 1 0 0 0 0 0 2 516081
-0.001943 -0.000316 0.120628 -0.056960 0.315531 -0.627622 -0.062500 1 0 0 0 0 0 2 517092
-0.001943 -0.000316 0.120628 -0.056980 0.315525 -0.627621 -0.062500 1 0 0 0 0 0 2 518091
-0.001943 -0.000316 0.120628 -0.056970 0.315522 -0.627627 -0.062500 1 0 0 0 0 0 2 519091
-0.001943 -0.000316 0.120628 -0.056990 0.315516 -0.627629 -0.062500 1 0 0 0 0 0 2 520114
-0.001956 -0.000329 0.120617 0.122509 0.507340 -0.476612 -0.062500 1 0 0 0 0 0 2 521091
-0.001962 -0.000336 0.120613 0.063309 0.443130 -0.550161 -0.062500 1 0 0 0 0 0 2 522092
-0.001966 -0.000340 0.120612 0.018208 0.394913 -0.588422 -0.062500 1 0 0 0 0 0 2 523099
-0.001967 -0.000341 0.120611 -0.006123 0.369148 -0.603040 -0.062500 1 0 0 0 0 0 2 524108
-0.001968 -0.000342 0.120611 -0.018537 0.356081 -0.608248 -0.062500 1 0 0 0 0 0 2 525090
-0.001968 -0.000343 0.120611 -0.024790 0.349533 -0.610080 -0.062500 1 0 0 0 0 0 2 526094
-0.001969 -0.000343 0.120611 -0.027941 0.346256 -0.610722 -0.062500 1 0 0 0 0 0 2 527098
-0.001969 -0.000343 0.120611 -0.029518 0.344611 -0.610948 -0.062500 1 0 0 0 0 0 2 528089
-0.001969 -0.000343 0.120611 -0.030310 0.343778 -0.611034 -0.062500 1 0 0 0 0 0 2 529101
-0.001969 -0.000343 0.120611 -0.030703 0.343364 -0.611052 -0.062500 1 0 0 0 0 0 2 530095
-0.001969 -0.000343 0.120611 -0.030914 0.343171 -0.611059 -0.062500 1 0 0 0 0 0 2 531095
-0.001969 -0.000343 0.120611 -0.031006 0.343062 -0.611062 -0.062500 1 0 0 0 0 0 2 532095
-0.001969 -0.000343 0.120611 -0.031056 0.343024 -0.611063 -0.062500 1 0 0 0 0 0 2 533094
-0.001969 -0.000343 0.120611 -0.031072 0.342994 -0.611070 -0.062500 1 0 0 0 0 0 2 534093
-0.001969 -0.000343 0.120611 -0.031089 0.342975 -0.611065 -0.062500 1 0 0 0 0 0 2 535102
-0.001969 -0.000343 0.120611 -0.031090 0.342974 -0.611064 -0.062500 1 0 0 0 0 0 2 536094
-0.001969 -0.000343 0.120611 -0.031110 0.342968 -0.611065 -0.062500 1 0 0 0 0 0 2 537094
-0.001969 -0.000343 0.120611 -0.031100 0.342965 -0.611071 -0.062500 1 0 0 0 0 0 2 538094
-0.001969 -0.000343 0.120611 -0.031108 0.342955 -0.611059 -0.062500 1 0 0 0 0 0 2 539094
-0.001969 -0.000343 0.120611 -0.031100 0.342963 -0.611071 -0.062500 1 0 0 0 0 0 2 540102
-0.001969 -0.000343 0.120611 -0.031111 0.342967 -0.611066 -0.062500 1 0 0 0 0 0 2 541097
-0.001969 -0.000343 0.120611 -0.031100 0.342964 -0.611072 -0.062500 1 0 0 0 0 0 2 542090
-0.001969 -0.000343 0.120611 -0.031108 0.342955 -0.611059 -0.062500 1 0 0 0 0 0 2 543096
-0.001969 -0.000343 0.120611 -0.031100 0.342963 -0.611071 -0.062500 1 0 0 0 0 0 2 544098
-0.001969 -0.000343 0.120611 -0.031103 0.342975 -0.611059 -0.062500 1 0 0 0 0 0 2 545095
-0.001969 -0.000343 0.120611 -0.031099 0.342966 -0.611071 -0.062500 1 0 0 0 0 0 2 546092
-0.001969 -0.000343 0.120611 -0.031107 0.342956 -0.611059 -0.062500 1 0 0 0 0 0 2 547097
-0.001969 -0.000343 0.120611 -0.031100 0.342963 -0.611070 -0.062500 1 0 0 0 0 0 2 548096
-0.001969 -0.000343 0.120611 -0.031111 0.342967 -0.611065 -0.062500 1 0 0 0 0 0 2 549093
-0.001969 -0.000343 0.120611 -0.031100 0.342965 -0.611071 -0.062500 1 0 0 0 0 0 2 550091
-0.001969 -0.000343 0.120611 -0.031108 0.342955 -0.611059 -0.062500 1 0 0 0 0 0 2 551092
-0.001963 -0.000361 0.120590 -0.116637 0.596825 -0.320444 -0.062500 1 0 0 0 0 0 2 552099
-0.001960 -0.000370 0.120583 -0.085753 0.512018 -0.462020 -0.062500 1 0 0 0 0 0 2 553099
-0.001958 -0.000375 0.120581 -0.064223 0.448218 -0.535672 -0.062500 1 0 0 0 0 0 2 554092
-0.001958 -0.000377 0.120580 -0.053303 0.414073 -0.563761 -0.062500 1 0 0 0 0 0 2 555096
-0.001957 -0.000378 0.120579 -0.047972 0.396746 -0.573800 -0.062500 1 0 0 0 0 0 2 556103
-0.001957 -0.000379 0.120579 -0.045370 0.388047 -0.577317 -0.062500 1 0 0 0 0 0 2 557076
-0.001957 -0.000379 0.120579 -0.044094 0.383689 -0.578548 -0.062500 1 0 0 0 0 0 2 558097
-0.001957 -0.000379 0.120579 -0.043463 0.381515 -0.578974 -0.062500 1 0 0 0 0 0 2 559098
-0.001957 -0.000379 0.120579 -0.043157 0.380420 -0.579120 -0.062500 1 0 0 0 0 0 2 560100
-0.001957 -0.000379 0.120579 -0.043011 0.379866 -0.579170 -0.062500 1 0 0 0 0 0 2 561087
-0.001957 -0.000379 0.120579 -0.042931 0.379604 -0.579200 -0.062500 1 0 0 0 0 0 2 562096
-0.001957 -0.000379 0.120579 -0.042888 0.379462 -0.579189 -0.062500 1 0 0 0 0 0 2 563100
-0.001957 -0.000379 0.120579 -0.042867 0.379396 -0.579194 -0.062500 1 0 0 0 0 0 2 564092
-0.001957 -0.000379 0.120579 -0.042855 0.379358 -0.579214 -0.062500 1 0 0 0 0 0 2 565093
-0.001957 -0.000379 0.120579 -0.042863 0.379347 -0.579204 -0.062500 1 0 0 0 0 0 2 566092
-0.001957 -0.000379 0.120579 -0.042849 0.379333 -0.579202 -0.062500 1 0 0 0 0 0 2 567091
-0.001957 -0.000379 0.120579 -0.042847 0.379332 -0.579202 -0.062500 1 0 0 0 0 0 2 568082
-0.001957 -0.000379 0.120579 -0.042847 0.379332 -0.579202 -0.062500 1 0 0 0 0 0 2 569093
-0.001957 -0.000379 0.120579 -0.042846 0.379332 -0.579202 -0.062500 1 0 0 0 0 0 2 570092
-0.001957 -0.000379 0.120579 -0.042851 0.379312 -0.579203 -0.062500 1 0 0 0 0 0 2 571093
-0.001957 -0.000379 0.120579 -0.042847 0.379330 -0.579202 -0.062500 1 0 0 0 0 0 2 572091
-0.001957 -0.000379 0.120579 -0.042846 0.379332 -0.579202 -0.062500 1 0 0 0 0 0 2 573083
-0.001957 -0.000379 0.120579 -0.042854 0.379323 -0.579209 -0.062500 1 0 0 0 0 0 2 574091
-0.001957 -0.000379 0.120579 -0.042844 0.379319 -0.579197 -0.062500 1 0 0 0 0 0 2 575081
-0.001957 -0.000379 0.120579 -0.042846 0.379331 -0.579202 -0.062500 1 0 0 0 0 0 2 576091
-0.001970 -0.000393 0.120568 0.136462 0.570925 -0.428000 -0.062500 1 0 0 0 0 0 2 577080
-0.001958 -0.000404 0.120555 -0.187457 0.568924 -0.362116 -0.062500 1 0 0 0 0 0 2 578091
-0.001951 -0.000410 0.120550 -0.142546 0.500151 -0.468421 -0.062500 1 0 0 0 0 0 2 579086
-0.001948 -0.000413 0.120548 -0.100279 0.458806 -0.518390 -0.062500 1 0 0 0 0 0 2 580091
-0.001947 -0.000414 0.120548 -0.077451 0.437368 -0.537105 -0.062500 1 0 0 0 0 0 2 581079
-0.001946 -0.000415 0.120547 -0.065969 0.426543 -0.543754 -0.062500 1 0 0 0 0 0 2 582090
-0.001946 -0.000415 0.120547 -0.060249 0.421119 -0.546082 -0.062500 1 0 0 0 0 0 2 583080
-0.001946 -0.000415 0.120547 -0.057412 0.418397 -0.546891 -0.062500 1 0 0 0 0 0 2 584201
-0.001946 -0.000416 0.120547 -0.056009 0.417038 -0.547171 -0.062500 1 0 0 0 0 0 2 585091
-0.001945 -0.000416 0.120547 -0.055294 0.416360 -0.547274 -0.062500 1 0 0 0 0 0 2 586081
-0.001945 -0.000416 0.120547 -0.054938 0.416011 -0.547302 -0.062500 1 0 0 0 0 0 2 587090
-0.001945 -0.000416 0.120547 -0.054763 0.415847 -0.547321 -0.062500 1 0 0 0 0 0 2 588079
-0.001945 -0.000416 0.120547 -0.054676 0.415766 -0.547321 -0.062500 1 0 0 0 0 0 2 589090
-0.001945 -0.000416 0.120547 -0.054633 0.415710 -0.547327 -0.062500 1 0 0 0 0 0 2 590079
-0.001945 -0.000416 0.120547 -0.054616 0.415691 -0.547328 -0.062500 1 0 0 0 0 0 2 591090
-0.001945 -0.000416 0.120547 -0.054599 0.415675 -0.547328 -0.062500 1 0 0 0 0 0 2 592079
-0.001945 -0.000416 0.120547 -0.054598 0.415674 -0.547328 -0.062500 1 0 0 0 0 0 2 593100
-0.001945 -0.000416 0.120547 -0.054599 0.415674 -0.547328 -0.062500 1 0 0 0 0 0 2 594096
-0.001945 -0.000416 0.120547 -0.054591 0.415683 -0.547321 -0.062500 1 0 0 0 0 0 2 595097
-0.001945 -0.000416 0.120547 -0.054598 0.415676 -0.547327 -0.062500 1 0 0 0 0 0 2 596087
-0.001945 -0.000416 0.120547 -0.054587 0.415672 -0.547334 -0.062500 1 0 0 0 0 0 2 597096
-0.001945 -0.000416 0.120547 -0.054586 0.415672 -0.547315 -0.062500 1 0 0 0 0 0 2 598087
-0.001945 -0.000416 0.120547 -0.054585 0.415672 -0.547332 -0.062500 1 0 0 0 0 0 2 599105
-0.001945 -0.000416 0.120547 -0.054597 0.415674 -0.547328 -0.062500 1 0 0 0 0 0 2 600087
-0.001945 -0.000416 0.120547 -0.054599 0.415675 -0.547328 -0.062500 1 0 0 0 0 0 2 601091
-0.001945 -0.000416 0.120547 -0.054588 0.415672 -0.547314 -0.062500 1 0 0 0 0 0 2 602097
-0.001945 -0.000416 0.120547 -0.054586 0.415672 -0.547332 -0.062500 1 0 0 0 0 0 2 603089
-0.001927 -0.000420 0.120537 -0.319272 0.477712 -0.407696 -0.062500 1 0 0 0 0 0 2 604098
-0.001917 -0.000422 0.120534 -0.229347 0.457140 -0.475707 -0.062500 1 0 0 0 0 0 2 605095
-0.001912 -0.000423 0.120533 -0.162801 0.441545 -0.511099 -0.062500 1 0 0 0 0 0 2 606091
-0.001910 -0.000424 0.120532 -0.127572 0.433165 -0.524601 -0.062500 1 0 0 0 0 0 2 607093
-0.001922 -0.000438 0.120521 0.069448 0.620377 -0.378195 -0.062500 1 0 0 0 0 0 2 608091
-0.001928 -0.000445 0.120517 0.019153 0.554209 -0.453571 -0.062500 1 0 0 0 0 0 2 609090
-0.001931 -0.000448 0.120516 -0.021485 0.504994 -0.492471 -0.062500 1 0 0 0 0 0 2 610090
-0.001932 -0.000450 0.120516 -0.043568 0.478724 -0.507298 -0.062500 1 0 0 0 0 0 2 611093
-0.001933 -0.000451 0.120516 -0.054878 0.465401 -0.512585 -0.062500 1 0 0 0 0 0 2 612093
-0.001933 -0.000452 0.120515 -0.060581 0.458709 -0.514452 -0.062500 1 0 0 0 0 0 2 613097
-0.001933 -0.000452 0.120515 -0.063446 0.455354 -0.515088 -0.062500 1 0 0 0 0 0 2 614096
-0.001934 -0.000452 0.120515 -0.064887 0.453677 -0.515318 -0.062500 1 0 0 0 0 0 2 615097
-0.001934 -0.000452 0.120515 -0.065607 0.452848 -0.515397 -0.062500 1 0 0 0 0 0 2 616071
-0.001934 -0.000452 0.120515 -0.065968 0.452419 -0.515420 -0.062500 1 0 0 0 0 0 2 617092
-0.001934 -0.000452 0.120515 -0.066142 0.452217 -0.515426 -0.062500 1 0 0 0 0 0 2 618933
-0.001934 -0.000452 0.120515 -0.066234 0.452120 -0.515436 -0.062500 1 0 0 0 0 0 2 620094
-0.001934 -0.000452 0.120515 -0.066276 0.452060 -0.515445 -0.062500 1 0 0 0 0 0 2 621100
-0.001934 -0.000452 0.120515 -0.066312 0.452021 -0.515434 -0.062500 1 0 0 0 0 0 2 622091
-0.001934 -0.000452 0.120515 -0.066315 0.452018 -0.515432 -0.062500 1 0 0 0 0 0 2 623094
-0.001934 -0.000452 0.120515 -0.066323 0.452009 -0.515439 -0.062500 1 0 0 0 0 0 2 624094
-0.001934 -0.000452 0.120515 -0.066324 0.452009 -0.515440 -0.062500 1 0 0 0 0 0 2 625088
-0.001934 -0.000452 0.120515 -0.066324 0.452009 -0.515440 -0.062500 1 0 0 0 0 0 2 626090
-0.001934 -0.000452 0.120515 -0.066323 0.452009 -0.515440 -0.062500 1 0 0 0 0 0 2 627088
-0.001946 -0.000466 0.120505 0.112868 0.643390 -0.364099 -0.062500 1 0 0 0 0 0 2 628091
-0.001953 -0.000473 0.120501 0.053758 0.579410 -0.437834 -0.062500 1 0 0 0 0 0 2 629095
-0.001956 -0.000476 0.120500 0.008733 0.531299 -0.476183 -0.062500 1 0 0 0 0 0 2 630096
-0.001958 -0.000478 0.120499 -0.015543 0.505570 -0.490807 -0.062500 1 0 0 0 0 0 2 631096
-0.001959 -0.000479 0.120499 -0.027947 0.492526 -0.496028 -0.062500 1 0 0 0 0 0 2 632089
-0.001959 -0.000479 0.120499 -0.034187 0.485977 -0.497864 -0.062500 1 0 0 0 0 0 2 633089
-0.001959 -0.000479 0.120499 -0.037341 0.482695 -0.498499 -0.062500 1 0 0 0 0 0 2 634083
-0.001959 -0.000479 0.120499 -0.038917 0.481051 -0.498726 -0.062500 1 0 0 0 0 0 2 635173
-0.001959 -0.000479 0.120499 -0.039700 0.480227 -0.498807 -0.062500 1 0 0 0 0 0 2 636153
-0.001959 -0.000479 0.120499 -0.040103 0.479817 -0.498838 -0.062500 1 0 0 0 0 0 2 637136
-0.001959 -0.000479 0.120499 -0.040291 0.479620 -0.498839 -0.062500 1 0 0 0 0 0 2 638126
-0.001959 -0.000479 0.120499 -0.040401 0.479505 -0.498842 -0.062500 1 0 0 0 0 0 2 639154
-0.001960 -0.000479 0.120499 -0.040440 0.479463 -0.498850 -0.062500 1 0 0 0 0 0 2 640152
-0.001960 -0.000479 0.120499 -0.040467 0.479436 -0.498852 -0.062500 1 0 0 0 0 0 2 641124
-0.001960 -0.000479 0.120499 -0.040485 0.479416 -0.498846 -0.062500 1 0 0 0 0 0 2 642146
-0.001960 -0.000479 0.120499 -0.040487 0.479415 -0.498846 -0.062500 1 0 0 0 0 0 2 643125
-0.001960 -0.000479 0.120499 -0.040486 0.479415 -0.498846 -0.062500 1 0 0 0 0 0 2 644126
-0.001960 -0.000479 0.120499 -0.040486 0.479416 -0.498845 -0.062500 1 0 0 0 0 0 2 645156
-0.001960 -0.000479 0.120499 -0.040490 0.479395 -0.498846 -0.062500 1 0 0 0 0 0 2 646145
-0.001960 -0.000479 0.120499 -0.040507 0.479407 -0.498846 -0.062500 1 0 0 0 0 0 2 647129
-0.001960 -0.000479 0.120499 -0.040488 0.479415 -0.498845 -0.062500 1 0 0 0 0 0 2 648153
-0.001960 -0.000479 0.120499 -0.040494 0.479407 -0.498852 -0.062500 1 0 0 0 0 0 2 649147
-0.001972 -0.000493 0.120488 0.138607 0.670679 -0.347373 -0.062500 1 0 0 0 0 0 2 650132
-0.001979 -0.000500 0.120484 0.079549 0.606750 -0.421182 -0.062500 1 0 0 0 0 0 2 651146
-0.001982 -0.000503 0.120483 0.034539 0.558669 -0.459561 -0.062500 1 0 0 0 0 0 2 652147
-0.001984 -0.000505 0.120482 0.010258 0.532968 -0.474202 -0.062500 1 0 0 0 0 0 2 653130
-0.001985 -0.000506 0.120482 -0.002127 0.519917 -0.479433 -0.062500 1 0 0 0 0 0 2 654146
-0.001985 -0.000506 0.120482 -0.008372 0.513361 -0.481262 -0.062500 1 0 0 0 0 0 2 655130
-0.001985 -0.000507 0.120482 -0.011517 0.510087 -0.481890 -0.062500 1 0 0 0 0 0 2 656147
-0.001985 -0.000507 0.120482 -0.013092 0.508445 -0.482118 -0.062500 1 0 0 0 0 0 2 657130
-0.001985 -0.000507 0.120482 -0.013883 0.507613 -0.482205 -0.062500 1 0 0 0 0 0 2 658146
-0.001985 -0.000507 0.120482 -0.014278 0.507211 -0.482231 -0.062500 1 0 0 0 0 0 2 659149
-0.001985 -0.000507 0.120482 -0.014474 0.507006 -0.482239 -0.062500 1 0 0 0 0 0 2 660132
-0.001985 -0.000507 0.120482 -0.014576 0.506899 -0.482235 -0.062500 1 0 0 0 0 0 2 661279
-0.001985 -0.000507 0.120482 -0.014611 0.506846 -0.482236 -0.062500 1 0 0 0 0 0 2 662130
-0.001985 -0.000507 0.120482 -0.014640 0.506829 -0.482243 -0.062500 1 0 0 0 0 0 2 663089
-0.001985 -0.000507 0.120482 -0.014659 0.506811 -0.482238 -0.062500 1 0 0 0 0 0 2 664077
-0.001985 -0.000507 0.120482 -0.014668 0.506801 -0.482244 -0.062500 1 0 0 0 0 0 2 665089
-0.001985 -0.000507 0.120482 -0.014669 0.506800 -0.482245 -0.062500 1 0 0 0 0 0 2 666077
-0.001985 -0.000507 0.120482 -0.014669 0.506800 -0.482245 -0.062500 1 0 0 0 0 0 2 667088
-0.001985 -0.000507 0.120482 -0.014669 0.506800 -0.482245 -0.062500 1 0 0 0 0 0 2 668078
-0.001985 -0.000507 0.120482 -0.014669 0.506800 -0.482246 -0.062500 1 0 0 0 0 0 2 669076
-0.001985 -0.000507 0.120482 -0.014678 0.506792 -0.482232 -0.062500 1 0 0 0 0 0 2 670087
-0.001985 -0.000507 0.120482 -0.014670 0.506799 -0.482244 -0.062500 1 0 0 0 0 0 2 671078
-0.001985 -0.000507 0.120482 -0.014669 0.506800 -0.482245 -0.062500 1 0 0 0 0 0 2 672087
-0.001985 -0.000507 0.120482 -0.014669 0.506801 -0.482245 -0.062500 1 0 0 0 0 0 2 673076
-0.001985 -0.000507 0.120482 -0.014678 0.506792 -0.482232 -0.062500 1 0 0 0 0 0 2 674087
-0.001985 -0.000507 0.120482 -0.014670 0.506799 -0.482244 -0.062500 1 0 0 0 0 0 2 675081
-0.001985 -0.000507 0.120482 -0.014669 0.506800 -0.482245 -0.062500 1 0 0 0 0 0 2 676092
-0.001985 -0.000507 0.120482 -0.014669 0.506801 -0.482245 -0.062500 1 0 0 0 0 0 2 677084
-0.001985 -0.000507 0.120482 -0.014666 0.506789 -0.482239 -0.062500 1 0 0 0 0 0 2 678087
-0.001985 -0.000507 0.120482 -0.014681 0.506802 -0.482238 -0.062500 1 0 0 0 0 0 2 679094
-0.001985 -0.000507 0.120482 -0.014670 0.506801 -0.482244 -0.062500 1 0 0 0 0 0 2 680096
-0.001985 -0.000507 0.120482 -0.014669 0.506801 -0.482245 -0.062500 1 0 0 0 0 0 2 681083
-0.001985 -0.000507 0.120482 -0.014666 0.506789 -0.482239 -0.062500 1 0 0 0 0 0 2 682091
-0.001985 -0.000507 0.120482 -0.014681 0.506802 -0.482238 -0.062500 1 0 0 0 0 0 2 683083
-0.001985 -0.000507 0.120482 -0.014671 0.506801 -0.482244 -0.062500 1 0 0 0 0 0 2 684240
-0.001985 -0.000507 0.120482 -0.014669 0.506801 -0.482245 -0.062500 1 0 0 0 0 0 2 685103
-0.001985 -0.000507 0.120482 -0.014666 0.506789 -0.482239 -0.062500 1 0 0 0 0 0 2 686087
-0.001985 -0.000507 0.120482 -0.014668 0.506799 -0.482245 -0.062500 1 0 0 0 0 0 2 687098
-0.001985 -0.000507 0.120482 -0.014681 0.506803 -0.482239 -0.062500 1 0 0 0 0 0 2 688092
-0.001985 -0.000507 0.120482 -0.014671 0.506801 -0.482245 -0.062500 1 0 0 0 0 0 2 689090
-0.001985 -0.000507 0.120482 -0.014666 0.506789 -0.482239 -0.062500 1 0 0 0 0 0 2 690089
-0.001985 -0.000507 0.120482 -0.014669 0.506799 -0.482245 -0.062500 1 0 0 0 0 0 2 691070
-0.001985 -0.000507 0.120482 -0.014669 0.506800 -0.482245 -0.062500 1 0 0 0 0 0 2 692069
-0.001985 -0.000507 0.120482 -0.014677 0.506792 -0.482232 -0.062500 1 0 0 0 0 0 2 693087
-0.001985 -0.000507 0.120482 -0.014670 0.506799 -0.482244 -0.062500 1 0 0 0 0 0 2 694087
-0.001985 -0.000507 0.120482 -0.014669 0.506800 -0.482245 -0.062500 1 0 0 0 0 0 2 695089
-0.001985 -0.000507 0.120482 -0.014669 0.506801 -0.482245 -0.062500 1 0 0 0 0 0 2 696099
-0.001985 -0.000507 0.120482 -0.014678 0.506792 -0.482232 -0.062500 1 0 0 0 0 0 2 697074
-0.001985 -0.000507 0.120482 -0.014670 0.506800 -0.482244 -0.062500 1 0 0 0 0 0 2 698073
-0.001985 -0.000507 0.120482 -0.014669 0.506800 -0.482245 -0.062500 1 0 0 0 0 0 2 699071
-0.001985 -0.000507 0.120482 -0.014669 0.506801 -0.482245 -0.062500 1 0 0 0 0 0 2 700086
-0.001985 -0.000507 0.120482 -0.014665 0.506789 -0.482239 -0.062500 1 0 0 0 0 0 2 701089
-0.001985 -0.000507 0.120482 -0.014680 0.506802 -0.482238 -0.062500 1 0 0 0 0 0 2 702093
-0.001985 -0.000507 0.120482 -0.014670 0.506801 -0.482244 -0.062500 1 0 0 0 0 0 2 703094
-0.001985 -0.000507 0.120482 -0.014669 0.506801 -0.482245 -0.062500 1 0 0 0 0 0 2 704096
-0.001985 -0.000507 0.120482 -0.014665 0.506789 -0.482239 -0.062500 1 0 0 0 0 0 2 705070
-0.001985 -0.000507 0.120482 -0.014681 0.506802 -0.482238 -0.062500 1 0 0 0 0 0 2 706085
-0.001985 -0.000507 0.120482 -0.014670 0.506801 -0.482244 -0.062500 1 0 0 0 0 0 2 707087
-0.001985 -0.000507 0.120482 -0.014669 0.506801 -0.482245 -0.062500 1 0 0 0 0 0 2 708085
-0.001985 -0.000507 0.120482 -0.014665 0.506789 -0.482238 -0.062500 1 0 0 0 0 0 2 709068
-0.001985 -0.000507 0.120482 -0.014668 0.506799 -0.482244 -0.062500 1 0 0 0 0 0 2 710086
-0.001985 -0.000507 0.120482 -0.014681 0.506803 -0.482239 -0.062500 1 0 0 0 0 0 2 711089
-0.001985 -0.000507 0.120482 -0.014670 0.506801 -0.482244 -0.062500 1 0 0 0 0 0 2 712091
-0.001985 -0.000507 0.120482 -0.014666 0.506789 -0.482238 -0.062500 1 0 0 0 0 0 2 713092
-0.001985 -0.000507 0.120482 -0.014668 0.506799 -0.482244 -0.062500 1 0 0 0 0 0 2 714073
-0.001985 -0.000507 0.120482 -0.014681 0.506803 -0.482239 -0.062500 1 0 0 0 0 0 2 715094
-0.001985 -0.000507 0.120482 -0.014670 0.506801 -0.482244 -0.062500 1 0 0 0 0 0 2 716082
-0.001985 -0.000507 0.120482 -0.014666 0.506789 -0.482238 -0.062500 1 0 0 0 0 0 2 717091
-0.001985 -0.000507 0.120482 -0.014668 0.506799 -0.482244 -0.062500 1 0 0 0 0 0 2 718091
-0.001985 -0.000507 0.120482 -0.014669 0.506801 -0.482245 -0.062500 1 0 0 0 0 0 2 719096
-0.001985 -0.000507 0.120482 -0.014681 0.506804 -0.482239 -0.062500 1 0 0 0 0 0 2 720087
-0.001985 -0.000507 0.120482 -0.014667 0.506790 -0.482238 -0.062500 1 0 0 0 0 0 2 721088
-0.001985 -0.000507 0.120482 -0.014669 0.506800 -0.482244 -0.062500 1 0 0 0 0 0 2 722069
-0.001985 -0.000507 0.120482 -0.014669 0.506801 -0.482245 -0.062500 1 0 0 0 0 0 2 723089
-0.001985 -0.000507 0.120482 -0.014665 0.506789 -0.482238 -0.062500 1 0 0 0 0 0 2 724085
-0.001985 -0.000507 0.120482 -0.014680 0.506802 -0.482238 -0.062500 1 0 0 0 0 0 2 725087
-0.001998 -0.000520 0.120471 0.164320 0.697971 -0.330652 -0.062500 1 0 0 0 0 0 2 726086
-0.002005 -0.000527 0.120468 0.105310 0.634096 -0.404519 -0.062500 1 0 0 0 0 0 2 727089
-0.002008 -0.000531 0.120466 0.060331 0.586031 -0.442925 -0.062500 1 0 0 0 0 0 2 728090
-0.002009 -0.000532 0.120466 0.036074 0.560339 -0.457571 -0.062500 1 0 0 0 0 0 2 729075
-0.002010 -0.000533 0.120466 0.023675 0.547287 -0.462810 -0.062500 1 0 0 0 0 0 2 730085
-0.002011 -0.000534 0.120466 0.017436 0.540753 -0.464643 -0.062500 1 0 0 0 0 0 2 731076
-0.002011 -0.000534 0.120466 0.014299 0.537459 -0.465280 -0.062500 1 0 0 0 0 0 2 732085
-0.002011 -0.000534 0.120466 0.012714 0.535818 -0.465504 -0.062500 1 0 0 0 0 0 2 733074
-0.002011 -0.000534 0.120466 0.011931 0.534994 -0.465585 -0.062500 1 0 0 0 0 0 2 734083
-0.002011 -0.000534 0.120466 0.011536 0.534594 -0.465609 -0.062500 1 0 0 0 0 0 2 735086
-0.002011 -0.000534 0.120466 0.011332 0.534381 -0.465624 -0.062500 1 0 0 0 0 0 2 736073
-0.002011 -0.000534 0.120466 0.011237 0.534281 -0.465615 -0.062500 1 0 0 0 0 0 2 737083
-0.002011 -0.000534 0.120466 0.011191 0.534233 -0.465628 -0.062500 1 0 0 0 0 0 2 738076
-0.002011 -0.000534 0.120466 0.011168 0.534192 -0.465624 -0.062500 1 0 0 0 0 0 2 739084
-0.002011 -0.000534 0.120466 0.011155 0.534192 -0.465617 -0.062500 1 0 0 0 0 0 2 740236
-0.002011 -0.000534 0.120466 0.011146 0.534184 -0.465623 -0.062500 1 0 0 0 0 0 2 741087
-0.002011 -0.000534 0.120466 0.011145 0.534183 -0.465624 -0.062500 1 0 0 0 0 0 2 742073
-0.002011 -0.000534 0.120466 0.011137 0.534175 -0.465631 -0.062500 1 0 0 0 0 0 2 743085
-0.002011 -0.000534 0.120466 0.011144 0.534183 -0.465625 -0.062500 1 0 0 0 0 0 2 744073
-0.002011 -0.000534 0.120466 0.011146 0.534184 -0.465624 -0.062500 1 0 0 0 0 0 2 745085
-0.002011 -0.000534 0.120466 0.011141 0.534163 -0.465624 -0.062500 1 0 0 0 0 0 2 746073
-0.002011 -0.000534 0.120466 0.011133 0.534184 -0.465618 -0.062500 1 0 0 0 0 0 2 747085
-0.002011 -0.000534 0.120466 0.011136 0.534175 -0.465630 -0.062500 1 0 0 0 0 0 2 748104
-0.002011 -0.000534 0.120466 0.011144 0.534183 -0.465625 -0.062500 1 0 0 0 0 0 2 749091
-0.002011 -0.000534 0.120466 0.011141 0.534163 -0.465625 -0.062500 1 0 0 0 0 0 2 750081
-0.002011 -0.000534 0.120466 0.011145 0.534181 -0.465624 -0.062500 1 0 0 0 0 0 2 751107
-0.002011 -0.000534 0.120466 0.011125 0.534177 -0.465625 -0.062500 1 0 0 0 0 0 2 752093
-0.002011 -0.000534 0.120466 0.011143 0.534183 -0.465624 -0.062500 1 0 0 0 0 0 2 753075
-0.002011 -0.000534 0.120466 0.011149 0.534172 -0.465618 -0.062500 1 0 0 0 0 0 2 754091
-0.002011 -0.000534 0.120466 0.011138 0.534174 -0.465630 -0.062500 1 0 0 0 0 0 2 755090
-0.002011 -0.000534 0.120466 0.011133 0.534186 -0.465618 -0.062500 1 0 0 0 0 0 2 756081
-0.002011 -0.000534 0.120466 0.011136 0.534175 -0.465630 -0.062500 1 0 0 0 0 0 2 757092
-0.002011 -0.000534 0.120466 0.011148 0.534171 -0.465618 -0.062500 1 0 0 0 0 0 2 758083
-0.002011 -0.000534 0.120466 0.011138 0.534174 -0.465630 -0.062500 1 0 0 0 0 0 2 759126
-0.002011 -0.000534 0.120466 0.011145 0.534183 -0.465625 -0.062500 1 0 0 0 0 0 2 760086
-0.002011 -0.000534 0.120466 0.011134 0.534187 -0.465618 -0.062500 1 0 0 0 0 0 2 761091
-0.002011 -0.000534 0.120466 0.011140 0.534164 -0.465624 -0.062500 1 0 0 0 0 0 2 762085
-0.002011 -0.000534 0.120466 0.011145 0.534182 -0.465624 -0.062500 1 0 0 0 0 0 2 763089
-0.002011 -0.000534 0.120466 0.011138 0.534175 -0.465631 -0.062500 1 0 0 0 0 0 2 764085
-0.002011 -0.000534 0.120466 0.011136 0.534174 -0.465612 -0.062500 1 0 0 0 0 0 2 765084
-0.002011 -0.000534 0.120466 0.011136 0.534174 -0.465630 -0.062500 1 0 0 0 0 0 2 766089
-0.002011 -0.000534 0.120466 0.011144 0.534183 -0.465625 -0.062500 1 0 0 0 0 0 2 767088
-0.002011 -0.000534 0.120466 0.011137 0.534175 -0.465631 -0.062500 1 0 0 0 0 0 2 768093
-0.002011 -0.000534 0.120466 0.011148 0.534171 -0.465618 -0.062500 1 0 0 0 0 0 2 769090
-0.002011 -0.000534 0.120466 0.011134 0.534185 -0.465617 -0.062500 1 0 0 0 0 0 2 770088
-0.002011 -0.000534 0.120466 0.011136 0.534175 -0.465630 -0.062500 1 0 0 0 0 0 2 771083
-0.002011 -0.000534 0.120466 0.011145 0.534183 -0.465625 -0.062500 1 0 0 0 0 0 2 772153
-0.002011 -0.000534 0.120466 0.011141 0.534163 -0.465625 -0.062500 1 0 0 0 0 0 2 773155
-0.002011 -0.000534 0.120466 0.011145 0.534181 -0.465624 -0.062500 1 0 0 0 0 0 2 774120
-0.002011 -0.000534 0.120466 0.011125 0.534177 -0.465625 -0.062500 1 0 0 0 0 0 2 775162
-0.002011 -0.000534 0.120466 0.011143 0.534183 -0.465624 -0.062500 1 0 0 0 0 0 2 776146
-0.002011 -0.000534 0.120466 0.011149 0.534172 -0.465617 -0.062500 1 0 0 0 0 0 2 777156
-0.002011 -0.000534 0.120466 0.011138 0.534174 -0.465630 -0.062500 1 0 0 0 0 0 2 778121
-0.002011 -0.000534 0.120466 0.011133 0.534185 -0.465618 -0.062500 1 0 0 0 0 0 2 779151
-0.002011 -0.000534 0.120466 0.011136 0.534175 -0.465630 -0.062500 1 0 0 0 0 0 2 780144
-0.002011 -0.000534 0.120466 0.011148 0.534171 -0.465618 -0.062500 1 0 0 0 0 0 2 781122
-0.002011 -0.000534 0.120466 0.011138 0.534173 -0.465630 -0.062500 1 0 0 0 0 0 2 782143
-0.002011 -0.000534 0.120466 0.011133 0.534185 -0.465619 -0.062500 1 0 0 0 0 0 2 783120
-0.002011 -0.000534 0.120466 0.011136 0.534175 -0.465631 -0.062500 1 0 0 0 0 0 2 784118
-0.002011 -0.000534 0.120466 0.011148 0.534171 -0.465618 -0.062500 1 0 0 0 0 0 2 785186
-0.002011 -0.000534 0.120466 0.011146 0.534182 -0.465623 -0.062500 1 0 0 0 0 0 2 786157
-0.002011 -0.000534 0.120466 0.011138 0.534175 -0.465631 -0.062500 1 0 0 0 0 0 2 787147
-0.002011 -0.000534 0.120466 0.011133 0.534186 -0.465619 -0.062500 1 0 0 0 0 0 2 788157
-0.002011 -0.000534 0.120466 0.011139 0.534164 -0.465624 -0.062500 1 0 0 0 0 0 2 789154
-0.002011 -0.000534 0.120466 0.011145 0.534181 -0.465624 -0.062500 1 0 0 0 0 0 2 790151
-0.002011 -0.000534 0.120466 0.011137 0.534175 -0.465631 -0.062500 1 0 0 0 0 0 2 791151
-0.002011 -0.000534 0.120466 0.011136 0.534174 -0.465612 -0.062500 1 0 0 0 0 0 2 792150
-0.002011 -0.000534 0.120466 0.011136 0.534174 -0.465630 -0.062500 1 0 0 0 0 0 2 793155
-0.002011 -0.000534 0.120466 0.011144 0.534182 -0.465625 -0.062500 1 0 0 0 0 0 2 794121
-0.002011 -0.000534 0.120466 0.011145 0.534184 -0.465624 -0.062500 1 0 0 0 0 0 2 795123
-0.002011 -0.000534 0.120466 0.011138 0.534175 -0.465631 -0.062500 1 0 0 0 0 0 2 796147
-0.002011 -0.000534 0.120466 0.011136 0.534174 -0.465612 -0.062500 1 0 0 0 0 0 2 797120
-0.002011 -0.000534 0.120466 0.011136 0.534174 -0.465630 -0.062500 1 0 0 0 0 0 2 798120
-0.002011 -0.000534 0.120466 0.011144 0.534183 -0.465625 -0.062500 1 0 0 0 0 0 2 799122
-0.002011 -0.000534 0.120466 0.011146 0.534184 -0.465624 -0.062500 1 0 0 0 0 0 2 800165
-0.002011 -0.000534 0.120466 0.011141 0.534164 -0.465625 -0.062500 1 0 0 0 0 0 2 801149
-0.002011 -0.000534 0.120466 0.011133 0.534184 -0.465618 -0.062500 1 0 0 0 0 0 2 802188
-0.002011 -0.000534 0.120466 0.011136 0.534175 -0.465630 -0.062500 1 0 0 0 0 0 2 803157
-0.002011 -0.000534 0.120466 0.011148 0.534171 -0.465618 -0.062500 1 0 0 0 0 0 2 804150
-0.002011 -0.000534 0.120466 0.011138 0.534173 -0.465630 -0.062500 1 0 0 0 0 0 2 805126
-0.002011 -0.000534 0.120466 0.011133 0.534185 -0.465618 -0.062500 1 0 0 0 0 0 2 806140
-0.002011 -0.000534 0.120466 0.011136 0.534175 -0.465631 -0.062500 1 0 0 0 0 0 2 807147
-0.002011 -0.000534 0.120466 0.011148 0.534171 -0.465618 -0.062500 1 0 0 0 0 0 2 808142
-0.002011 -0.000534 0.120466 0.011146 0.534182 -0.465623 -0.062500 1 0 0 0 0 0 2 809127
-0.002011 -0.000534 0.120466 0.011138 0.534175 -0.465631 -0.062500 1 0 0 0 0 0 2 810141
-0.002011 -0.000534 0.120466 0.011133 0.534186 -0.465619 -0.062500 1 0 0 0 0 0 2 811125
-0.002011 -0.000534 0.120466 0.011139 0.534164 -0.465624 -0.062500 1 0 0 0 0 0 2 812141
-0.002011 -0.000534 0.120466 0.011145 0.534181 -0.465624 -0.062500 1 0 0 0 0 0 2 813126
-0.002011 -0.000534 0.120466 0.011137 0.534175 -0.465631 -0.062500 1 0 0 0 0 0 2 814141
-0.002011 -0.000534 0.120466 0.011133 0.534186 -0.465619 -0.062500 1 0 0 0 0 0 2 815146
-0.002011 -0.000534 0.120466 0.011147 0.534172 -0.465617 -0.062500 1 0 0 0 0 0 2 816152
-0.002011 -0.000534 0.120466 0.011138 0.534174 -0.465630 -0.062500 1 0 0 0 0 0 2 817126
-0.002011 -0.000534 0.120466 0.011145 0.534183 -0.465625 -0.062500 1 0 0 0 0 0 2 818142
-0.002011 -0.000534 0.120466 0.011138 0.534175 -0.465631 -0.062500 1 0 0 0 0 0 2 819084
-0.002011 -0.000534 0.120466 0.011136 0.534174 -0.465612 -0.062500 1 0 0 0 0 0 2 820073
-0.002011 -0.000534 0.120466 0.011136 0.534174 -0.465630 -0.062500 1 0 0 0 0 0 2 821083
-0.002011 -0.000534 0.120466 0.011144 0.534183 -0.465625 -0.062500 1 0 0 0 0 0 2 822071
-0.002011 -0.000534 0.120466 0.011146 0.534184 -0.465624 -0.062500 1 0 0 0 0 0 2 823084
-0.002011 -0.000534 0.120466 0.011141 0.534163 -0.465625 -0.062500 1 0 0 0 0 0 2 824073
-0.002011 -0.000534 0.120466 0.011133 0.534184 -0.465618 -0.062500 1 0 0 0 0 0 2 825083
-0.002016 -0.000516 0.120455 0.085913 0.277997 -0.319632 -0.062500 1 0 0 0 0 0 2 826072
-0.002019 -0.000507 0.120452 0.061894 0.364386 -0.390759 -0.062500 1 0 0 0 0 0 2 827082
-0.002021 -0.000502 0.120450 0.043117 0.428805 -0.427762 -0.062500 1 0 0 0 0 0 2 828071
-0.002021 -0.000500 0.120450 0.032819 0.463042 -0.441865 -0.062500 1 0 0 0 0 0 2 829082
-0.002022 -0.000499 0.120450 0.027506 0.480345 -0.446907 -0.062500 1 0 0 0 0 0 2 830073
-0.002022 -0.000498 0.120450 0.024810 0.489009 -0.448674 -0.062500 1 0 0 0 0 0 2 831085
-0.002022 -0.000498 0.120450 0.023438 0.493339 -0.449294 -0.062500 1 0 0 0 0 0 2 832098
-0.002022 -0.000498 0.120450 0.022752 0.495508 -0.449501 -0.062500 1 0 0 0 0 0 2 833080
-0.002022 -0.000498 0.120450 0.022404 0.496572 -0.449586 -0.062500 1 0 0 0 0 0 2 834085
-0.002022 -0.000498 0.120450 0.022231 0.497128 -0.449600 -0.062500 1 0 0 0 0 0 2 835090
-0.002022 -0.000498 0.120450 0.022151 0.497392 -0.449615 -0.062500 1 0 0 0 0 0 2 836082
-0.002003 -0.000502 0.120440 -0.242509 0.559469 -0.310165 -0.062500 1 0 0 0 0 0 2 837087
-0.001994 -0.000504 0.120436 -0.152592 0.539044 -0.378122 -0.062500 1 0 0 0 0 0 2 838070
-0.001989 -0.000505 0.120435 -0.086073 0.523515 -0.413449 -0.062500 1 0 0 0 0 0 2 839086
-0.001987 -0.000506 0.120435 -0.050877 0.515140 -0.426925 -0.062500 1 0 0 0 0 0 2 840078
-0.001986 -0.000506 0.120434 -0.033159 0.510881 -0.431751 -0.062500 1 0 0 0 0 0 2 841081
-0.001985 -0.000506 0.120434 -0.024311 0.508737 -0.433428 -0.062500 1 0 0 0 0 0 2 842410
-0.001985 -0.000507 0.120434 -0.019893 0.507669 -0.434021 -0.062500 1 0 0 0 0 0 2 843092
-0.001985 -0.000507 0.120434 -0.017705 0.507124 -0.434216 -0.062500 1 0 0 0 0 0 2 844082
-0.001985 -0.000507 0.120434 -0.016595 0.506845 -0.434294 -0.062500 1 0 0 0 0 0 2 845081
-0.001985 -0.000507 0.120434 -0.016047 0.506712 -0.434322 -0.062500 1 0 0 0 0 0 2 846065
-0.001985 -0.000507 0.120434 -0.015779 0.506648 -0.434332 -0.062500 1 0 0 0 0 0 2 847079
-0.001985 -0.000507 0.120434 -0.015643 0.506604 -0.434331 -0.062500 1 0 0 0 0 0 2 848092
-0.001985 -0.000507 0.120434 -0.015568 0.506596 -0.434335 -0.062500 1 0 0 0 0 0 2 849090
-0.001984 -0.000507 0.120434 -0.015540 0.506590 -0.434329 -0.062500 1 0 0 0 0 0 2 850085
-0.001984 -0.000507 0.120434 -0.015527 0.506587 -0.434334 -0.062500 1 0 0 0 0 0 2 851085
-0.001984 -0.000507 0.120434 -0.015511 0.506573 -0.434334 -0.062500 1 0 0 0 0 0 2 852083
-0.001984 -0.000507 0.120434 -0.015502 0.506580 -0.434327 -0.062500 1 0 0 0 0 0 2 853083
-0.001984 -0.000507 0.120434 -0.015509 0.506572 -0.434334 -0.062500 1 0 0 0 0 0 2 854082
-0.001984 -0.000507 0.120434 -0.015502 0.506579 -0.434327 -0.062500 1 0 0 0 0 0 2 855085
-0.001984 -0.000507 0.120434 -0.015509 0.506571 -0.434333 -0.062500 1 0 0 0 0 0 2 856081
-0.001984 -0.000507 0.120434 -0.015505 0.506591 -0.434334 -0.062500 1 0 0 0 0 0 2 857082
-0.001984 -0.000507 0.120434 -0.015510 0.506573 -0.434334 -0.062500 1 0 0 0 0 0 2 858082
-0.001984 -0.000507 0.120434 -0.015490 0.506577 -0.434334 -0.062500 1 0 0 0 0 0 2 859090
-0.001984 -0.000507 0.120434 -0.015500 0.506580 -0.434327 -0.062500 1 0 0 0 0 0 2 860066
-0.001984 -0.000507 0.120434 -0.015509 0.506572 -0.434333 -0.062500 1 0 0 0 0 0 2 861082
-0.001984 -0.000507 0.120434 -0.015502 0.506579 -0.434327 -0.062500 1 0 0 0 0 0 2 862083
-0.001984 -0.000507 0.120434 -0.015501 0.506580 -0.434346 -0.062500 1 0 0 0 0 0 2 863065
-0.001984 -0.000507 0.120434 -0.015501 0.506581 -0.434329 -0.062500 1 0 0 0 0 0 2 864088
-0.001984 -0.000507 0.120434 -0.015509 0.506572 -0.434334 -0.062500 1 0 0 0 0 0 2 865063
-0.001984 -0.000507 0.120434 -0.015502 0.506579 -0.434327 -0.062500 1 0 0 0 0 0 2 866082
-0.001984 -0.000507 0.120434 -0.015510 0.506571 -0.434333 -0.062500 1 0 0 0 0 0 2 867083
-0.001984 -0.000507 0.120434 -0.015502 0.506579 -0.434327 -0.062500 1 0 0 0 0 0 2 868082
-0.001984 -0.000507 0.120434 -0.015493 0.506589 -0.434339 -0.062500 1 0 0 0 0 0 2 869090
-0.001984 -0.000507 0.120434 -0.015508 0.506573 -0.434335 -0.062500 1 0 0 0 0 0 2 870088
-0.001984 -0.000507 0.120434 -0.015502 0.506580 -0.434327 -0.062500 1 0 0 0 0 0 2 871085
-0.001984 -0.000507 0.120434 -0.015509 0.506572 -0.434333 -0.062500 1 0 0 0 0 0 2 872082
-0.001984 -0.000507 0.120434 -0.015490 0.506577 -0.434333 -0.062500 1 0 0 0 0 0 2 873074
-0.001984 -0.000507 0.120434 -0.015508 0.506571 -0.434334 -0.062500 1 0 0 0 0 0 2 874082
-0.001984 -0.000507 0.120434 -0.015505 0.506591 -0.434334 -0.062500 1 0 0 0 0 0 2 875146
-0.001984 -0.000507 0.120434 -0.015501 0.506582 -0.434327 -0.062500 1 0 0 0 0 0 2 876144
-0.001984 -0.000507 0.120434 -0.015509 0.506572 -0.434333 -0.062500 1 0 0 0 0 0 2 877142
-0.001984 -0.000507 0.120434 -0.015490 0.506577 -0.434333 -0.062500 1 0 0 0 0 0 2 878119
-0.001984 -0.000507 0.120434 -0.015508 0.506571 -0.434334 -0.062500 1 0 0 0 0 0 2 879119
-0.001984 -0.000507 0.120434 -0.015502 0.506579 -0.434327 -0.062500 1 0 0 0 0 0 2 880115
-0.001984 -0.000507 0.120434 -0.015513 0.506583 -0.434340 -0.062500 1 0 0 0 0 0 2 881161
-0.001984 -0.000507 0.120434 -0.015503 0.506581 -0.434328 -0.062500 1 0 0 0 0 0 2 882149
-0.001984 -0.000507 0.120434 -0.015489 0.506578 -0.434333 -0.062500 1 0 0 0 0 0 2 883152
-0.001984 -0.000507 0.120434 -0.015508 0.506572 -0.434334 -0.062500 1 0 0 0 0 0 2 884130
-0.001984 -0.000507 0.120434 -0.015502 0.506579 -0.434327 -0.062500 1 0 0 0 0 0 2 885152
-0.001984 -0.000507 0.120434 -0.015509 0.506571 -0.434333 -0.062500 1 0 0 0 0 0 2 886150
-0.001984 -0.000507 0.120434 -0.015506 0.506591 -0.434334 -0.062500 1 0 0 0 0 0 2 887139
-0.001984 -0.000507 0.120434 -0.015498 0.506570 -0.434341 -0.062500 1 0 0 0 0 0 2 888122
-0.001984 -0.000507 0.120434 -0.015501 0.506579 -0.434328 -0.062500 1 0 0 0 0 0 2 889138
-0.001984 -0.000507 0.120434 -0.015509 0.506572 -0.434334 -0.062500 1 0 0 0 0 0 2 890121
-0.001984 -0.000507 0.120434 -0.015502 0.506579 -0.434327 -0.062500 1 0 0 0 0 0 2 891081
-0.001984 -0.000507 0.120434 -0.015501 0.506580 -0.434326 -0.062500 1 0 0 0 0 0 2 892071
-0.001984 -0.000507 0.120434 -0.015501 0.506581 -0.434346 -0.062500 1 0 0 0 0 0 2 893079
-0.001984 -0.000507 0.120434 -0.015501 0.506581 -0.434329 -0.062500 1 0 0 0 0 0 2 894069
-0.001984 -0.000507 0.120434 -0.015509 0.506572 -0.434334 -0.062500 1 0 0 0 0 0 2 895080
-0.001984 -0.000507 0.120434 -0.015502 0.506580 -0.434327 -0.062500 1 0 0 0 0 0 2 896080
-0.001984 -0.000507 0.120434 -0.015510 0.506572 -0.434333 -0.062500 1 0 0 0 0 0 2 897087
-0.001984 -0.000507 0.120434 -0.015490 0.506576 -0.434333 -0.062500 1 0 0 0 0 0 2 898068
-0.001984 -0.000507 0.120434 -0.015503 0.506592 -0.434334 -0.062500 1 0 0 0 0 0 2 899080
-0.001984 -0.000507 0.120434 -0.015509 0.506573 -0.434334 -0.062500 1 0 0 0 0 0 2 900069
-0.001984 -0.000507 0.120434 -0.015502 0.506580 -0.434327 -0.062500 1 0 0 0 0 0 2 901078
-0.001984 -0.000507 0.120434 -0.015510 0.506572 -0.434333 -0.062500 1 0 0 0 0 0 2 902069
-0.001984 -0.000507 0.120434 -0.015490 0.506577 -0.434333 -0.062500 1 0 0 0 0 0 2 903081
-0.001984 -0.000507 0.120434 -0.015508 0.506571 -0.434334 -0.062500 1 0 0 0 0 0 2 904069
-0.001984 -0.000507 0.120434 -0.015505 0.506591 -0.434334 -0.062500 1 0 0 0 0 0 2 905079
-0.001984 -0.000507 0.120434 -0.015502 0.506582 -0.434327 -0.062500 1 0 0 0 0 0 2 906069
-0.001984 -0.000507 0.120434 -0.015509 0.506572 -0.434333 -0.062500 1 0 0 0 0 0 2 907079
-0.001984 -0.000507 0.120434 -0.015490 0.506577 -0.434333 -0.062500 1 0 0 0 0 0 2 908068
-0.001984 -0.000507 0.120434 -0.015508 0.506571 -0.434334 -0.062500 1 0 0 0 0 0 2 909086
-0.001984 -0.000507 0.120434 -0.015502 0.506579 -0.434327 -0.062500 1 0 0 0 0 0 2 910085
-0.001984 -0.000507 0.120434 -0.015513 0.506583 -0.434340 -0.062500 1 0 0 0 0 0 2 911219
-0.001984 -0.000507 0.120434 -0.015503 0.506581 -0.434328 -0.062500 1 0 0 0 0 0 2 912079
-0.001984 -0.000507 0.120434 -0.015498 0.506569 -0.434340 -0.062500 1 0 0 0 0 0 2 913084
-0.001984 -0.000507 0.120434 -0.015501 0.506579 -0.434328 -0.062500 1 0 0 0 0 0 2 914078
-0.001984 -0.000507 0.120434 -0.015501 0.506580 -0.434326 -0.062500 1 0 0 0 0 0 2 915076
-0.001984 -0.000507 0.120434 -0.015509 0.506572 -0.434333 -0.062500 1 0 0 0 0 0 2 916084
-0.001984 -0.000507 0.120434 -0.015493 0.506588 -0.434340 -0.062500 1 0 0 0 0 0 2 917214
-0.001984 -0.000507 0.120434 -0.015508 0.506573 -0.434335 -0.062500 1 0 0 0 0 0 2 918078
-0.001984 -0.000507 0.120434 -0.015502 0.506580 -0.434328 -0.062500 1 0 0 0 0 0 2 919114
-0.001984 -0.000507 0.120434 -0.015509 0.506572 -0.434334 -0.062500 1 0 0 0 0 0 2 920083
-0.001984 -0.000507 0.120434 -0.015502 0.506579 -0.434327 -0.062500 1 0 0 0 0 0 2 921083
-0.001984 -0.000507 0.120434 -0.015497 0.506568 -0.434340 -0.062500 1 0 0 0 0 0 2 922080
-0.001984 -0.000507 0.120434 -0.015500 0.506579 -0.434328 -0.062500 1 0 0 0 0 0 2 923079
-0.001984 -0.000507 0.120434 -0.015504 0.506592 -0.434333 -0.062500 1 0 0 0 0 0 2 924085
-0.001984 -0.000507 0.120434 -0.015510 0.506573 -0.434334 -0.062500 1 0 0 0 0 0 2 925082
-0.001984 -0.000507 0.120434 -0.015502 0.506580 -0.434327 -0.062500 1 0 0 0 0 0 2 926081
-0.001984 -0.000507 0.120434 -0.015497 0.506569 -0.434340 -0.062500 1 0 0 0 0 0 2 927082
-0.001984 -0.000507 0.120434 -0.015500 0.506579 -0.434328 -0.062500 1 0 0 0 0 0 2 928083
-0.001984 -0.000507 0.120434 -0.015512 0.506583 -0.434340 -0.062500 1 0 0 0 0 0 2 929086
-0.001984 -0.000507 0.120434 -0.015502 0.506581 -0.434328 -0.062500 1 0 0 0 0 0 2 930081
-0.001984 -0.000507 0.120434 -0.015501 0.506581 -0.434327 -0.062500 1 0 0 0 0 0 2 931083
-0.001984 -0.000507 0.120434 -0.015497 0.506569 -0.434340 -0.062500 1 0 0 0 0 0 2 932204
-0.001984 -0.000507 0.120434 -0.015500 0.506579 -0.434328 -0.062500 1 0 0 0 0 0 2 933205
-0.001984 -0.000507 0.120434 -0.015509 0.506571 -0.434333 -0.062500 1 0 0 0 0 0 2 934080
-0.001984 -0.000507 0.120434 -0.015505 0.506591 -0.434334 -0.062500 1 0 0 0 0 0 2 935213
-0.001984 -0.000507 0.120434 -0.015510 0.506573 -0.434334 -0.062500 1 0 0 0 0 0 2 936217
-0.001984 -0.000507 0.120434 -0.015502 0.506580 -0.434327 -0.062500 1 0 0 0 0 0 2 937213
-0.001984 -0.000507 0.120434 -0.015489 0.506578 -0.434333 -0.062500 1 0 0 0 0 0 2 938207
-0.001984 -0.000507 0.120434 -0.015508 0.506571 -0.434334 -0.062500 1 0 0 0 0 0 2 939189
-0.001984 -0.000507 0.120434 -0.015502 0.506579 -0.434327 -0.062500 1 0 0 0 0 0 2 940206
-0.001984 -0.000507 0.120434 -0.015513 0.506583 -0.434340 -0.062500 1 0 0 0 0 0 2 941215
-0.001984 -0.000507 0.120434 -0.015490 0.506578 -0.434334 -0.062500 1 0 0 0 0 0 2 942210
-0.001984 -0.000507 0.120434 -0.015508 0.506572 -0.434334 -0.062500 1 0 0 0 0 0 2 943214
-0.001984 -0.000507 0.120434 -0.015502 0.506579 -0.434327 -0.062500 1 0 0 0 0 0 2 944204
-0.001984 -0.000507 0.120434 -0.015509 0.506571 -0.434333 -0.062500 1 0 0 0 0 0 2 945205
-0.001984 -0.000507 0.120434 -0.015502 0.506579 -0.434327 -0.062500 1 0 0 0 0 0 2 946204
-0.001984 -0.000507 0.120434 -0.015493 0.506589 -0.434339 -0.062500 1 0 0 0 0 0 2 947207
-0.001984 -0.000507 0.120434 -0.015508 0.506573 -0.434335 -0.062500 1 0 0 0 0 0 2 948197
-0.001984 -0.000507 0.120434 -0.015502 0.506580 -0.434327 -0.062500 1 0 0 0 0 0 2 949208
-0.001984 -0.000507 0.120434 -0.015509 0.506572 -0.434333 -0.062500 1 0 0 0 0 0 2 950210
-0.001984 -0.000507 0.120434 -0.015502 0.506579 -0.434327 -0.062500 1 0 0 0 0 0 2 951206
-0.001984 -0.000507 0.120434 -0.015497 0.506569 -0.434340 -0.062500 1 0 0 0 0 0 2 952205
-0.001984 -0.000507 0.120434 -0.015500 0.506579 -0.434328 -0.062500 1 0 0 0 0 0 2 953210
-0.001984 -0.000507 0.120434 -0.015504 0.506592 -0.434333 -0.062500 1 0 0 0 0 0 2 954205
-0.001984 -0.000507 0.120434 -0.015510 0.506573 -0.434334 -0.062500 1 0 0 0 0 0 2 955206
-0.001984 -0.000507 0.120434 -0.015502 0.506580 -0.434327 -0.062500 1 0 0 0 0 0 2 956204
-0.001984 -0.000507 0.120434 -0.015497 0.506569 -0.434340 -0.062500 1 0 0 0 0 0 2 957207
-0.001984 -0.000507 0.120434 -0.015500 0.506579 -0.434328 -0.062500 1 0 0 0 0 0 2 958186
-0.001984 -0.000507 0.120434 -0.015513 0.506583 -0.434340 -0.062500 1 0 0 0 0 0 2 959205
-0.001984 -0.000507 0.120434 -0.015503 0.506581 -0.434328 -0.062500 1 0 0 0 0 0 2 960203
-0.001984 -0.000507 0.120434 -0.015501 0.506581 -0.434326 -0.062500 1 0 0 0 0 0 2 961193
-0.001984 -0.000507 0.120434 -0.015497 0.506569 -0.434340 -0.062500 1 0 0 0 0 0 2 962202
-0.001984 -0.000507 0.120434 -0.015500 0.506579 -0.434328 -0.062500 1 0 0 0 0 0 2 963246
-0.001984 -0.000507 0.120434 -0.015509 0.506571 -0.434333 -0.062500 1 0 0 0 0 0 2 964258
-0.001984 -0.000507 0.120434 -0.015505 0.506591 -0.434334 -0.062500 1 0 0 0 0 0 2 965243
-0.001984 -0.000507 0.120434 -0.015510 0.506573 -0.434334 -0.062500 1 0 0 0 0 0 2 966368
-0.001984 -0.000507 0.120434 -0.015490 0.506577 -0.434334 -0.062500 1 0 0 0 0 0 2 967246
-0.001984 -0.000507 0.120434 -0.015500 0.506580 -0.434327 -0.062500 1 0 0 0 0 0 2 968261
-0.001984 -0.000507 0.120434 -0.015509 0.506572 -0.434333 -0.062500 1 0 0 0 0 0 2 969263
-0.001984 -0.000507 0.120434 -0.015502 0.506579 -0.434327 -0.062500 1 0 0 0 0 0 2 970243
-0.001984 -0.000507 0.120434 -0.015501 0.506581 -0.434346 -0.062500 1 0 0 0 0 0 2 971259
-0.001984 -0.000507 0.120434 -0.015501 0.506581 -0.434329 -0.062500 1 0 0 0 0 0 2 972245
-0.001984 -0.000507 0.120434 -0.015509 0.506572 -0.434334 -0.062500 1 0 0 0 0 0 2 973267
-0.001984 -0.000507 0.120434 -0.015502 0.506580 -0.434327 -0.062500 1 0 0 0 0 0 2 974260
-0.001984 -0.000507 0.120434 -0.015509 0.506572 -0.434333 -0.062500 1 0 0 0 0 0 2 975068
-0.001984 -0.000507 0.120434 -0.015502 0.506579 -0.434327 -0.062500 1 0 0 0 0 0 2 976201
-0.001984 -0.000507 0.120434 -0.015501 0.506580 -0.434346 -0.062500 1 0 0 0 0 0 2 977192
-0.001984 -0.000507 0.120434 -0.015501 0.506580 -0.434329 -0.062500 1 0 0 0 0 0 2 978202
-0.001984 -0.000507 0.120434 -0.015501 0.506581 -0.434327 -0.062500 1 0 0 0 0 0 2 979191
-0.001984 -0.000507 0.120434 -0.015509 0.506572 -0.434333 -0.062500 1 0 0 0 0 0 2 980204
-0.001984 -0.000507 0.120434 -0.015502 0.506580 -0.434327 -0.062500 1 0 0 0 0 0 2 981191
-0.001984 -0.000507 0.120434 -0.015497 0.506569 -0.434340 -0.062500 1 0 0 0 0 0 2 982201
-0.001984 -0.000507 0.120434 -0.015501 0.506579 -0.434328 -0.062500 1 0 0 0 0 0 2 983066
-0.001984 -0.000507 0.120434 -0.015513 0.506583 -0.434340 -0.062500 1 0 0 0 0 0 2 984202
-0.001984 -0.000507 0.120434 -0.015503 0.506581 -0.434328 -0.062500 1 0 0 0 0 0 2 985192
-0.001984 -0.000507 0.120434 -0.015502 0.506581 -0.434326 -0.062500 1 0 0 0 0 0 2 986194
-0.001984 -0.000507 0.120434 -0.015497 0.506569 -0.434340 -0.062500 1 0 0 0 0 0 2 987208
-0.001984 -0.000507 0.120434 -0.015500 0.506579 -0.434328 -0.062500 1 0 0 0 0 0 2 988085
-0.001984 -0.000507 0.120434 -0.015513 0.506583 -0.434340 -0.062500 1 0 0 0 0 0 2 989276
-0.001984 -0.000507 0.120434 -0.015503 0.506581 -0.434328 -0.062500 1 0 0 0 0 0 2 990209
-0.001984 -0.000507 0.120434 -0.015497 0.506569 -0.434340 -0.062500 1 0 0 0 0 0 2 991209
-0.001984 -0.000507 0.120434 -0.015501 0.506579 -0.434328 -0.062500 1 0 0 0 0 0 2 992212
-0.001984 -0.000507 0.120434 -0.015501 0.506580 -0.434327 -0.062500 1 0 0 0 0 0 2 993209
-0.001984 -0.000507 0.120434 -0.015509 0.506572 -0.434333 -0.062500 1 0 0 0 0 0 2 994202
-0.001984 -0.000507 0.120434 -0.015505 0.506591 -0.434334 -0.062500 1 0 0 0 0 0 2 995212
-0.001984 -0.000507 0.120434 -0.015498 0.506570 -0.434341 -0.062500 1 0 0 0 0 0 2 996204
-0.001984 -0.000507 0.120434 -0.015501 0.506580 -0.434328 -0.062500 1 0 0 0 0 0 2 997201
-0.001984 -0.000507 0.120434 -0.015509 0.506572 -0.434334 -0.062500 1 0 0 0 0 0 2 998071
-0.001984 -0.000507 0.120434 -0.015502 0.506579 -0.434327 -0.062500 1 0 0 0 0 0 2 999280
-0.001984 -0.000507 0.120434 -0.015501 0.506580 -0.434326 -0.062500 1 0 0 0 0 0 3 276
-0.001984 -0.000507 0.120434 -0.015501 0.506581 -0.434346 -0.062500 1 0 0 0 0 0 3 1246
-0.001984 -0.000507 0.120434 -0.015501 0.506581 -0.434329 -0.062500 1 0 0 0 0 0 3 2240
-0.001984 -0.000507 0.120434 -0.015509 0.506572 -0.434334 -0.062500 1 0 0 0 0 0 3 3266
-0.001984 -0.000507 0.120434 -0.015502 0.506580 -0.434327 -0.062500 1 0 0 0 0 0 3 4263
-0.001984 -0.000507 0.120434 -0.015510 0.506572 -0.434333 -0.062500 1 0 0 0 0 0 3 5270
-0.001984 -0.000507 0.120434 -0.015490 0.506576 -0.434333 -0.062500 1 0 0 0 0 0 3 6268
-0.001984 -0.000507 0.120434 -0.015508 0.506571 -0.434334 -0.062500 1 0 0 0 0 0 3 7268
-0.001984 -0.000507 0.120434 -0.015505 0.506591 -0.434334 -0.062500 1 0 0 0 0 0 3 8281
-0.001984 -0.000507 0.120434 -0.015502 0.506582 -0.434327 -0.062500 1 0 0 0 0 0 3 9268
-0.001984 -0.000507 0.120434 -0.015509 0.506572 -0.434333 -0.062500 1 0 0 0 0 0 3 10262
-0.001984 -0.000507 0.120434 -0.015490 0.506577 -0.434333 -0.062500 1 0 0 0 0 0 3 11238
-0.001984 -0.000507 0.120434 -0.015508 0.506571 -0.434334 -0.062500 1 0 0 0 0 0 3 12238
-0.001984 -0.000507 0.120434 -0.015502 0.506579 -0.434327 -0.062500 1 0 0 0 0 0 3 13268
-0.001984 -0.000507 0.120434 -0.015513 0.506583 -0.434340 -0.062500 1 0 0 0 0 0 3 14269
-0.001984 -0.000507 0.120434 -0.015503 0.506581 -0.434328 -0.062500 1 0 0 0 0 0 3 15276
-0.001984 -0.000507 0.120434 -0.015489 0.506578 -0.434333 -0.062500 1 0 0 0 0 0 3 16262
-0.001984 -0.000507 0.120434 -0.015508 0.506571 -0.434334 -0.062500 1 0 0 0 0 0 3 17239
-0.001984 -0.000507 0.120434 -0.015502 0.506579 -0.434327 -0.062500 1 0 0 0 0 0 3 18261
-0.001984 -0.000507 0.120434 -0.015513 0.506583 -0.434340 -0.062500 1 0 0 0 0 0 3 20230
-0.001984 -0.000507 0.120434 -0.015503 0.506581 -0.434328 -0.062500 1 0 0 0 0 0 3 21299
-0.001984 -0.000507 0.120434 -0.015498 0.506569 -0.434340 -0.062500 1 0 0 0 0 0 3 22297
-0.001984 -0.000507 0.120434 -0.015501 0.506579 -0.434328 -0.062500 1 0 0 0 0 0 3 23293
-0.001984 -0.000507 0.120434 -0.015501 0.506580 -0.434327 -0.062500 1 0 0 0 0 0 3 24293
-0.001984 -0.000507 0.120434 -0.015509 0.506572 -0.434333 -0.062500 1 0 0 0 0 0 3 25290
-0.001984 -0.000507 0.120434 -0.015502 0.506579 -0.434327 -0.062500 1 0 0 0 0 0 3 26294
-0.001984 -0.000507 0.120434 -0.015501 0.506580 -0.434346 -0.062500 1 0 0 0 0 0 3 27287
-0.001984 -0.000507 0.120434 -0.015501 0.506581 -0.434329 -0.062500 1 0 0 0 0 0 3 31061
-0.001984 -0.000507 0.120434 -0.015509 0.506572 -0.434334 -0.062500 1 0 0 0 0 0 3 32291
-0.001984 -0.000507 0.120434 -0.015502 0.506579 -0.434327 -0.062500 1 0 0 0 0 0 3 33296
-0.001984 -0.000507 0.120434 -0.015510 0.506571 -0.434333 -0.062500 1 0 0 0 0 0 3 34290
-0.001984 -0.000507 0.120434 -0.015490 0.506576 -0.434333 -0.062500 1 0 0 0 0 0 3 35468
-0.001984 -0.000507 0.120434 -0.015503 0.506592 -0.434334 -0.062500 1 0 0 0 0 0 3 36311
-0.001984 -0.000507 0.120434 -0.015509 0.506573 -0.434334 -0.062500 1 0 0 0 0 0 3 37284
-0.001984 -0.000507 0.120434 -0.015502 0.506580 -0.434327 -0.062500 1 0 0 0 0 0 3 38282
-0.001984 -0.000507 0.120434 -0.015497 0.506569 -0.434340 -0.062500 1 0 0 0 0 0 3 39282
-0.001984 -0.000507 0.120434 -0.015500 0.506579 -0.434328 -0.062500 1 0 0 0 0 0 3 40281
-0.001984 -0.000507 0.120434 -0.015509 0.506571 -0.434333 -0.062500 1 0 0 0 0 0 3 41291
-0.001984 -0.000507 0.120434 -0.015505 0.506591 -0.434334 -0.062500 1 0 0 0 0 0 3 46967
-0.001984 -0.000507 0.120434 -0.015502 0.506582 -0.434327 -0.062500 1 0 0 0 0 0 3 48224
-0.001984 -0.000507 0.120434 -0.015497 0.506569 -0.434340 -0.062500 1 0 0 0 0 0 3 49223
-0.001984 -0.000507 0.120434 -0.015500 0.506579 -0.434328 -0.062500 1 0 0 0 0 0 3 50225
-0.001984 -0.000507 0.120434 -0.015509 0.506571 -0.434333 -0.062500 1 0 0 0 0 0 3 51304
-0.001997 -0.000520 0.120424 0.163412 0.697669 -0.282731 -0.062500 1 0 0 0 0 0 3 52228
-0.002004 -0.000527 0.120420 0.104441 0.633819 -0.356626 -0.062500 1 0 0 0 0 0 3 53255
-0.002007 -0.000531 0.120418 0.059474 0.585798 -0.395030 -0.062500 1 0 0 0 0 0 3 54254
-0.002009 -0.000532 0.120418 0.035223 0.560099 -0.409676 -0.062500 1 0 0 0 0 0 3 55255
-0.002009 -0.000533 0.120418 0.022828 0.547051 -0.414896 -0.062500 1 0 0 0 0 0 3 56254
-0.002010 -0.000534 0.120418 0.016583 0.540510 -0.416733 -0.062500 1 0 0 0 0 0 3 57250
-0.002023 -0.000547 0.120407 0.192269 0.728212 -0.265665 -0.062500 1 0 0 0 0 0 3 58252
-0.002029 -0.000554 0.120403 0.131762 0.662771 -0.339820 -0.062500 1 0 0 0 0 0 3 59204
-0.002033 -0.000558 0.120402 0.086039 0.613955 -0.378336 -0.062500 1 0 0 0 0 0 3 60206
-0.002034 -0.000560 0.120401 0.061397 0.587860 -0.393032 -0.062500 1 0 0 0 0 0 3 61204
-0.002035 -0.000560 0.120401 0.048820 0.574621 -0.398262 -0.062500 1 0 0 0 0 0 3 62204
-0.002036 -0.000561 0.120401 0.042468 0.567968 -0.400107 -0.062500 1 0 0 0 0 0 3 63205
-0.002036 -0.000561 0.120401 0.039289 0.564646 -0.400743 -0.062500 1 0 0 0 0 0 3 64202
-0.002049 -0.000575 0.120390 0.216406 0.753845 -0.249123 -0.062500 1 0 0 0 0 0 3 65203
-0.002055 -0.000582 0.120386 0.156731 0.689266 -0.323210 -0.062500 1 0 0 0 0 0 3 66201
-0.002059 -0.000585 0.120385 0.111410 0.640871 -0.361714 -0.062500 1 0 0 0 0 0 3 67201
-0.002060 -0.000587 0.120385 0.086970 0.615004 -0.376385 -0.062500 1 0 0 0 0 0 3 68206
-0.002074 -0.000601 0.120374 0.253111 0.792639 -0.229662 -0.062500 1 0 0 0 0 0 3 69204
-0.002081 -0.000609 0.120370 0.187990 0.722346 -0.305565 -0.062500 1 0 0 0 0 0 3 70173
-0.002084 -0.000612 0.120369 0.139932 0.671079 -0.344700 -0.062500 1 0 0 0 0 0 3 71184
-0.002086 -0.000614 0.120368 0.114122 0.643765 -0.359613 -0.062500 1 0 0 0 0 0 3 72182
-0.002087 -0.000615 0.120368 0.100957 0.629924 -0.364928 -0.062500 1 0 0 0 0 0 3 73173
-0.002087 -0.000616 0.120368 0.094317 0.622952 -0.366804 -0.062500 1 0 0 0 0 0 3 74175
-0.002087 -0.000616 0.120368 0.090984 0.619465 -0.367445 -0.062500 1 0 0 0 0 0 3 75399
-0.002100 -0.000629 0.120357 0.267829 0.808396 -0.215573 -0.062500 1 0 0 0 0 0 3 76232
-0.002107 -0.000636 0.120353 0.208194 0.743891 -0.289785 -0.062500 1 0 0 0 0 0 3 77187
-0.002110 -0.000640 0.120352 0.162921 0.695520 -0.328353 -0.062500 1 0 0 0 0 0 3 78183
-0.002112 -0.000642 0.120351 0.138492 0.669646 -0.343048 -0.062500 1 0 0 0 0 0 3 79378
-0.002113 -0.000642 0.120351 0.126015 0.656512 -0.348298 -0.062500 1 0 0 0 0 0 3 80214
-0.002113 -0.000643 0.120351 0.119737 0.649921 -0.350142 -0.062500 1 0 0 0 0 0 3 81185
-0.002113 -0.000643 0.120351 0.116567 0.646605 -0.350783 -0.062500 1 0 0 0 0 0 3 82185
-0.002113 -0.000643 0.120351 0.114973 0.644956 -0.350998 -0.062500 1 0 0 0 0 0 3 83203
-0.002113 -0.000643 0.120351 0.114191 0.644134 -0.351080 -0.062500 1 0 0 0 0 0 3 84185
-0.002113 -0.000643 0.120351 0.113781 0.643717 -0.351099 -0.062500 1 0 0 0 0 0 3 85303
-0.002126 -0.000657 0.120340 0.291993 0.834076 -0.198907 -0.062500 1 0 0 0 0 0 3 86204
-0.002133 -0.000664 0.120336 0.233170 0.770379 -0.273098 -0.062500 1 0 0 0 0 0 3 87203
-0.002136 -0.000667 0.120335 0.188286 0.722428 -0.311669 -0.062500 1 0 0 0 0 0 3 88201
-0.002137 -0.000669 0.120335 0.164043 0.696766 -0.326373 -0.062500 1 0 0 0 0 0 3 89202
-0.002138 -0.000670 0.120335 0.151666 0.683725 -0.331617 -0.062500 1 0 0 0 0 0 3 90201
-0.002139 -0.000670 0.120334 0.145429 0.677175 -0.333456 -0.062500 1 0 0 0 0 0 3 91202
-0.002139 -0.000670 0.120334 0.142283 0.673900 -0.334104 -0.062500 1 0 0 0 0 0 3 92199
-0.002139 -0.000671 0.120334 0.140711 0.672261 -0.334320 -0.062500 1 0 0 0 0 0 3 93201
-0.002144 -0.000652 0.120324 0.214549 0.415249 -0.188709 -0.062500 1 0 0 0 0 0 3 94199
-0.002147 -0.000643 0.120320 0.190243 0.501311 -0.259753 -0.062500 1 0 0 0 0 0 3 95209
-0.002149 -0.000639 0.120319 0.171312 0.565503 -0.296678 -0.062500 1 0 0 0 0 0 3 96203
-0.002149 -0.000636 0.120319 0.160912 0.599627 -0.310750 -0.062500 1 0 0 0 0 0 3 97205
-0.002150 -0.000635 0.120319 0.155551 0.616886 -0.315772 -0.062500 1 0 0 0 0 0 3 98203
-0.002163 -0.000648 0.120308 0.331118 0.815987 -0.165244 -0.062500 1 0 0 0 0 0 3 99200
-0.002169 -0.000655 0.120304 0.271056 0.756727 -0.240107 -0.062500 1 0 0 0 0 0 3 100199
-0.002172 -0.000658 0.120302 0.225564 0.710998 -0.278901 -0.062500 1 0 0 0 0 0 3 101198
-0.002174 -0.000660 0.120302 0.201018 0.686459 -0.293678 -0.062500 1 0 0 0 0 0 3 102208
-0.002175 -0.000661 0.120302 0.188482 0.673972 -0.298951 -0.062500 1 0 0 0 0 0 3 103253
-0.002175 -0.000661 0.120302 0.182155 0.667689 -0.300801 -0.062500 1 0 0 0 0 0 3 104199
-0.002176 -0.000661 0.120302 0.178973 0.664566 -0.301438 -0.062500 1 0 0 0 0 0 3 105198
-0.002176 -0.000661 0.120302 0.177374 0.662985 -0.301673 -0.062500 1 0 0 0 0 0 3 106183
-0.002176 -0.000661 0.120302 0.176572 0.662193 -0.301745 -0.062500 1 0 0 0 0 0 3 107201
-0.002176 -0.000661 0.120302 0.176182 0.661815 -0.301769 -0.062500 1 0 0 0 0 0 3 108202
-0.002176 -0.000661 0.120302 0.175980 0.661603 -0.301785 -0.062500 1 0 0 0 0 0 3 109201
-0.002176 -0.000661 0.120302 0.175882 0.661516 -0.301782 -0.062500 1 0 0 0 0 0 3 110179
-0.002176 -0.000661 0.120302 0.175827 0.661459 -0.301784 -0.062500 1 0 0 0 0 0 3 111207
-0.002176 -0.000661 0.120302 0.175796 0.661441 -0.301791 -0.062500 1 0 0 0 0 0 3 112203
-0.002176 -0.000661 0.120302 0.175789 0.661420 -0.301793 -0.062500 1 0 0 0 0 0 3 113204
-0.002176 -0.000661 0.120302 0.175776 0.661421 -0.301787 -0.062500 1 0 0 0 0 0 3 114200
-0.002176 -0.000661 0.120302 0.175775 0.661422 -0.301786 -0.062500 1 0 0 0 0 0 3 115201
-0.002189 -0.000675 0.120291 0.353972 0.851796 -0.149373 -0.062500 1 0 0 0 0 0 3 116200
-0.002195 -0.000682 0.120287 0.295360 0.788289 -0.223692 -0.062500 1 0 0 0 0 0 3 117198
-0.002198 -0.000685 0.120286 0.250572 0.740426 -0.262292 -0.062500 1 0 0 0 0 0 3 118203
-0.002200 -0.000687 0.120285 0.226385 0.714803 -0.277014 -0.062500 1 0 0 0 0 0 3 119203
-0.002201 -0.000688 0.120285 0.214026 0.701794 -0.282270 -0.062500 1 0 0 0 0 0 3 120205
-0.002201 -0.000688 0.120285 0.207790 0.695263 -0.284103 -0.062500 1 0 0 0 0 0 3 121199
-0.002201 -0.000688 0.120285 0.204649 0.691981 -0.284747 -0.062500 1 0 0 0 0 0 3 122198
-0.002201 -0.000689 0.120285 0.203079 0.690341 -0.284964 -0.062500 1 0 0 0 0 0 3 123197
-0.002201 -0.000689 0.120285 0.202287 0.689523 -0.285040 -0.062500 1 0 0 0 0 0 3 124196
-0.002201 -0.000689 0.120285 0.201884 0.689115 -0.285073 -0.062500 1 0 0 0 0 0 3 125180
-0.002201 -0.000689 0.120285 0.201699 0.688908 -0.285088 -0.062500 1 0 0 0 0 0 3 126199
-0.002201 -0.000689 0.120285 0.201599 0.688800 -0.285087 -0.062500 1 0 0 0 0 0 3 127202
-0.002201 -0.000689 0.120285 0.201552 0.688750 -0.285081 -0.062500 1 0 0 0 0 0 3 128180
-0.002201 -0.000689 0.120285 0.201525 0.688721 -0.285081 -0.062500 1 0 0 0 0 0 3 129198
-0.002201 -0.000689 0.120285 0.201515 0.688711 -0.285088 -0.062500 1 0 0 0 0 0 3 130197
-0.002201 -0.000689 0.120285 0.201494 0.688704 -0.285090 -0.062500 1 0 0 0 0 0 3 131188
-0.002201 -0.000689 0.120285 0.201492 0.688704 -0.285090 -0.062500 1 0 0 0 0 0 3 132196
-0.002201 -0.000689 0.120285 0.201500 0.688713 -0.285083 -0.062500 1 0 0 0 0 0 3 133186
-0.002201 -0.000689 0.120285 0.201508 0.688691 -0.285089 -0.062500 1 0 0 0 0 0 3 134196
-0.002201 -0.000689 0.120285 0.201494 0.688703 -0.285090 -0.062500 1 0 0 0 0 0 3 135185
-0.002201 -0.000689 0.120285 0.201496 0.688693 -0.285083 -0.062500 1 0 0 0 0 0 3 136172
-0.002201 -0.000689 0.120285 0.201492 0.688703 -0.285089 -0.062500 1 0 0 0 0 0 3 137197
-0.002201 -0.000689 0.120285 0.201500 0.688713 -0.285083 -0.062500 1 0 0 0 0 0 3 138185
-0.002201 -0.000689 0.120285 0.201508 0.688691 -0.285089 -0.062500 1 0 0 0 0 0 3 139197
-0.002201 -0.000689 0.120285 0.201494 0.688703 -0.285090 -0.062500 1 0 0 0 0 0 3 140185
-0.002201 -0.000689 0.120285 0.201496 0.688693 -0.285083 -0.062500 1 0 0 0 0 0 3 141206
-0.002201 -0.000689 0.120285 0.201492 0.688703 -0.285089 -0.062500 1 0 0 0 0 0 3 142186
-0.002201 -0.000689 0.120285 0.201500 0.688713 -0.285083 -0.062500 1 0 0 0 0 0 3 143197
-0.002201 -0.000689 0.120285 0.201508 0.688691 -0.285089 -0.062500 1 0 0 0 0 0 3 144186
-0.002201 -0.000689 0.120285 0.201494 0.688703 -0.285090 -0.062500 1 0 0 0 0 0 3 145196
-0.002201 -0.000689 0.120285 0.201496 0.688693 -0.285083 -0.062500 1 0 0 0 0 0 3 146184
-0.002201 -0.000689 0.120285 0.201492 0.688703 -0.285089 -0.062500 1 0 0 0 0 0 3 147196
-0.002201 -0.000689 0.120285 0.201491 0.688704 -0.285090 -0.062500 1 0 0 0 0 0 3 148185
-0.002201 -0.000689 0.120285 0.201515 0.688699 -0.285083 -0.062500 1 0 0 0 0 0 3 149196
-0.002201 -0.000689 0.120285 0.201495 0.688704 -0.285089 -0.062500 1 0 0 0 0 0 3 150198
-0.002201 -0.000689 0.120285 0.201496 0.688693 -0.285083 -0.062500 1 0 0 0 0 0 3 151201
-0.002201 -0.000689 0.120285 0.201492 0.688703 -0.285089 -0.062500 1 0 0 0 0 0 3 152205
-0.002201 -0.000689 0.120285 0.201504 0.688702 -0.285097 -0.062500 1 0 0 0 0 0 3 153198
-0.002201 -0.000689 0.120285 0.201505 0.688701 -0.285077 -0.062500 1 0 0 0 0 0 3 154201
-0.002201 -0.000689 0.120285 0.201494 0.688705 -0.285089 -0.062500 1 0 0 0 0 0 3 155205
-0.002201 -0.000689 0.120285 0.201496 0.688693 -0.285083 -0.062500 1 0 0 0 0 0 3 156193
-0.002201 -0.000689 0.120285 0.201492 0.688703 -0.285089 -0.062500 1 0 0 0 0 0 3 157193
-0.002201 -0.000689 0.120285 0.201507 0.688690 -0.285090 -0.062500 1 0 0 0 0 0 3 158195
-0.002201 -0.000689 0.120285 0.201494 0.688703 -0.285090 -0.062500 1 0 0 0 0 0 3 159207
-0.002201 -0.000689 0.120285 0.201500 0.688713 -0.285083 -0.062500 1 0 0 0 0 0 3 160207
-0.002201 -0.000689 0.120285 0.201496 0.688694 -0.285083 -0.062500 1 0 0 0 0 0 3 161209
-0.002201 -0.000689 0.120285 0.201492 0.688704 -0.285089 -0.062500 1 0 0 0 0 0 3 162181
-0.002201 -0.000689 0.120285 0.201507 0.688690 -0.285090 -0.062500 1 0 0 0 0 0 3 163201
-0.002201 -0.000689 0.120285 0.201494 0.688703 -0.285090 -0.062500 1 0 0 0 0 0 3 164178
-0.002207 -0.000670 0.120275 0.276032 0.432598 -0.139399 -0.062500 1 0 0 0 0 0 3 165197
-0.002210 -0.000661 0.120271 0.252194 0.519061 -0.210419 -0.062500 1 0 0 0 0 0 3 166185
-0.002211 -0.000657 0.120270 0.233472 0.583442 -0.247330 -0.062500 1 0 0 0 0 0 3 167198
-0.002212 -0.000654 0.120269 0.223199 0.617647 -0.261404 -0.062500 1 0 0 0 0 0 3 168180
-0.002212 -0.000653 0.120269 0.217873 0.634930 -0.266427 -0.062500 1 0 0 0 0 0 3 169197
-0.002212 -0.000653 0.120269 0.215157 0.643579 -0.268183 -0.062500 1 0 0 0 0 0 3 170200
-0.002212 -0.000652 0.120269 0.213782 0.647904 -0.268799 -0.062500 1 0 0 0 0 0 3 171199
-0.002212 -0.000652 0.120269 0.213107 0.650068 -0.269009 -0.062500 1 0 0 0 0 0 3 172199
-0.002212 -0.000652 0.120269 0.212757 0.651143 -0.269079 -0.062500 1 0 0 0 0 0 3 173179
-0.002212 -0.000652 0.120269 0.212580 0.651679 -0.269112 -0.062500 1 0 0 0 0 0 3 174196
-0.002212 -0.000652 0.120269 0.212487 0.651943 -0.269122 -0.062500 1 0 0 0 0 0 3 175199
-0.002212 -0.000652 0.120269 0.212454 0.652081 -0.269123 -0.062500 1 0 0 0 0 0 3 176195
-0.002212 -0.000652 0.120269 0.212435 0.652147 -0.269116 -0.062500 1 0 0 0 0 0 3 177203
-0.002212 -0.000652 0.120269 0.212416 0.652176 -0.269122 -0.062500 1 0 0 0 0 0 3 178179
-0.002212 -0.000652 0.120269 0.212419 0.652198 -0.269122 -0.062500 1 0 0 0 0 0 3 179182
-0.002212 -0.000652 0.120269 0.212404 0.652214 -0.269122 -0.062500 1 0 0 0 0 0 3 180196
-0.002212 -0.000652 0.120269 0.212402 0.652215 -0.269122 -0.062500 1 0 0 0 0 0 3 181194
-0.002212 -0.000652 0.120269 0.212402 0.652215 -0.269122 -0.062500 1 0 0 0 0 0 3 182196
-0.002212 -0.000652 0.120269 0.212402 0.652215 -0.269122 -0.062500 1 0 0 0 0 0 3 183180
-0.002212 -0.000652 0.120269 0.212414 0.652212 -0.269129 -0.062500 1 0 0 0 0 0 3 184195
-0.002212 -0.000652 0.120269 0.212403 0.652215 -0.269124 -0.062500 1 0 0 0 0 0 3 185197
-0.002212 -0.000652 0.120269 0.212402 0.652215 -0.269123 -0.062500 1 0 0 0 0 0 3 186200
-0.002212 -0.000652 0.120269 0.212401 0.652215 -0.269123 -0.062500 1 0 0 0 0 0 3 187206
-0.002212 -0.000652 0.120269 0.212401 0.652215 -0.269123 -0.062500 1 0 0 0 0 0 3 188199
-0.002212 -0.000652 0.120269 0.212409 0.652224 -0.269116 -0.062500 1 0 0 0 0 0 3 189197
-0.002212 -0.000652 0.120269 0.212414 0.652213 -0.269128 -0.062500 1 0 0 0 0 0 3 190190
-0.002212 -0.000652 0.120269 0.212403 0.652215 -0.269123 -0.062500 1 0 0 0 0 0 3 191200
-0.002212 -0.000652 0.120269 0.212402 0.652215 -0.269123 -0.062500 1 0 0 0 0 0 3 192187
-0.002212 -0.000652 0.120269 0.212401 0.652215 -0.269123 -0.062500 1 0 0 0 0 0 3 193195
-0.002212 -0.000652 0.120269 0.212401 0.652215 -0.269123 -0.062500 1 0 0 0 0 0 3 194198
-0.002212 -0.000652 0.120269 0.212421 0.652221 -0.269122 -0.062500 1 0 0 0 0 0 3 195196
-0.002212 -0.000652 0.120269 0.212404 0.652216 -0.269123 -0.062500 1 0 0 0 0 0 3 196197
-0.002212 -0.000652 0.120269 0.212402 0.652215 -0.269123 -0.062500 1 0 0 0 0 0 3 197196
-0.002212 -0.000652 0.120269 0.212401 0.652215 -0.269123 -0.062500 1 0 0 0 0 0 3 198197
-0.002212 -0.000652 0.120269 0.212413 0.652212 -0.269129 -0.062500 1 0 0 0 0 0 3 199197
-0.002212 -0.000652 0.120269 0.212411 0.652223 -0.269117 -0.062500 1 0 0 0 0 0 3 200197
-0.002212 -0.000652 0.120269 0.212403 0.652216 -0.269122 -0.062500 1 0 0 0 0 0 3 201196
-0.002212 -0.000652 0.120269 0.212402 0.652215 -0.269123 -0.062500 1 0 0 0 0 0 3 202206
-0.002212 -0.000652 0.120269 0.212401 0.652215 -0.269123 -0.062500 1 0 0 0 0 0 3 203226
-0.002212 -0.000652 0.120269 0.212413 0.652212 -0.269129 -0.062500 1 0 0 0 0 0 3 204187
-0.002212 -0.000652 0.120269 0.212403 0.652214 -0.269124 -0.062500 1 0 0 0 0 0 3 205198
-0.002212 -0.000652 0.120269 0.212410 0.652223 -0.269116 -0.062500 1 0 0 0 0 0 3 206185
-0.002212 -0.000652 0.120269 0.212402 0.652216 -0.269122 -0.062500 1 0 0 0 0 0 3 207195
-0.002212 -0.000652 0.120269 0.212401 0.652215 -0.269122 -0.062500 1 0 0 0 0 0 3 208184
-0.002212 -0.000652 0.120269 0.212414 0.652212 -0.269129 -0.062500 1 0 0 0 0 0 3 209194
-0.002212 -0.000652 0.120269 0.212403 0.652214 -0.269124 -0.062500 1 0 0 0 0 0 3 210183
-0.002212 -0.000652 0.120269 0.212410 0.652223 -0.269116 -0.062500 1 0 0 0 0 0 3 211197
-0.002212 -0.000652 0.120269 0.212403 0.652216 -0.269122 -0.062500 1 0 0 0 0 0 3 212183
-0.002212 -0.000652 0.120269 0.212402 0.652215 -0.269122 -0.062500 1 0 0 0 0 0 3 213194
-0.002212 -0.000652 0.120269 0.212414 0.652212 -0.269129 -0.062500 1 0 0 0 0 0 3 214183
-0.002212 -0.000652 0.120269 0.212403 0.652214 -0.269123 -0.062500 1 0 0 0 0 0 3 215194
-0.002212 -0.000652 0.120269 0.212402 0.652214 -0.269123 -0.062500 1 0 0 0 0 0 3 216184
-0.002212 -0.000652 0.120269 0.212410 0.652223 -0.269116 -0.062500 1 0 0 0 0 0 3 217193
-0.002212 -0.000652 0.120269 0.212402 0.652216 -0.269122 -0.062500 1 0 0 0 0 0 3 218186
-0.002212 -0.000652 0.120269 0.212414 0.652212 -0.269129 -0.062500 1 0 0 0 0 0 3 219196
-0.002212 -0.000652 0.120269 0.212403 0.652214 -0.269123 -0.062500 1 0 0 0 0 0 3 220194
-0.002212 -0.000652 0.120269 0.212402 0.652214 -0.269123 -0.062500 1 0 0 0 0 0 3 221182
-0.002212 -0.000652 0.120269 0.212401 0.652214 -0.269123 -0.062500 1 0 0 0 0 0 3 222195
-0.002212 -0.000652 0.120269 0.212409 0.652223 -0.269116 -0.062500 1 0 0 0 0 0 3 223194
-0.002212 -0.000652 0.120269 0.212414 0.652213 -0.269128 -0.062500 1 0 0 0 0 0 3 224200
-0.002212 -0.000652 0.120269 0.212403 0.652214 -0.269123 -0.062500 1 0 0 0 0 0 3 225196
-0.002212 -0.000652 0.120269 0.212402 0.652214 -0.269123 -0.062500 1 0 0 0 0 0 3 226202
-0.002212 -0.000652 0.120269 0.212401 0.652214 -0.269123 -0.062500 1 0 0 0 0 0 3 227192
-0.002212 -0.000652 0.120269 0.212409 0.652223 -0.269116 -0.062500 1 0 0 0 0 0 3 228199
-0.002212 -0.000652 0.120269 0.212415 0.652213 -0.269128 -0.062500 1 0 0 0 0 0 3 229202
-0.002212 -0.000652 0.120269 0.212403 0.652214 -0.269123 -0.062500 1 0 0 0 0 0 3 230190
-0.002212 -0.000652 0.120269 0.212402 0.652214 -0.269123 -0.062500 1 0 0 0 0 0 3 231198
-0.002212 -0.000652 0.120269 0.212401 0.652214 -0.269123 -0.062500 1 0 0 0 0 0 3 232200
-0.002212 -0.000652 0.120269 0.212401 0.652214 -0.269123 -0.062500 1 0 0 0 0 0 3 233194
-0.002212 -0.000652 0.120269 0.212422 0.652220 -0.269122 -0.062500 1 0 0 0 0 0 3 234202
-0.002212 -0.000652 0.120269 0.212404 0.652215 -0.269122 -0.062500 1 0 0 0 0 0 3 235192
-0.002212 -0.000652 0.120269 0.212402 0.652215 -0.269123 -0.062500 1 0 0 0 0 0 3 236199
-0.002212 -0.000652 0.120269 0.212401 0.652214 -0.269123 -0.062500 1 0 0 0 0 0 3 237193
-0.002212 -0.000652 0.120269 0.212401 0.652214 -0.269122 -0.062500 1 0 0 0 0 0 3 238194
-0.002212 -0.000652 0.120269 0.212413 0.652211 -0.269129 -0.062500 1 0 0 0 0 0 3 239180
-0.002212 -0.000652 0.120269 0.212411 0.652223 -0.269116 -0.062500 1 0 0 0 0 0 3 240193
-0.002212 -0.000652 0.120269 0.212403 0.652215 -0.269122 -0.062500 1 0 0 0 0 0 3 241196
-0.002212 -0.000652 0.120269 0.212402 0.652214 -0.269122 -0.062500 1 0 0 0 0 0 3 242196
-0.002212 -0.000652 0.120269 0.212414 0.652211 -0.269129 -0.062500 1 0 0 0 0 0 3 243204
-0.002212 -0.000652 0.120269 0.212403 0.652214 -0.269123 -0.062500 1 0 0 0 0 0 3 244196
-0.002212 -0.000652 0.120269 0.212410 0.652223 -0.269116 -0.062500 1 0 0 0 0 0 3 245196
-0.002212 -0.000652 0.120269 0.212403 0.652215 -0.269122 -0.062500 1 0 0 0 0 0 3 246178
-0.002212 -0.000652 0.120269 0.212402 0.652214 -0.269122 -0.062500 1 0 0 0 0 0 3 247178
-0.002212 -0.000652 0.120269 0.212414 0.652211 -0.269129 -0.062500 1 0 0 0 0 0 3 248195
-0.002212 -0.000652 0.120269 0.212403 0.652214 -0.269123 -0.062500 1 0 0 0 0 0 3 249182
-0.002212 -0.000652 0.120269 0.212402 0.652214 -0.269123 -0.062500 1 0 0 0 0 0 3 250199
-0.002212 -0.000652 0.120269 0.212410 0.652223 -0.269116 -0.062500 1 0 0 0 0 0 3 251200
-0.002212 -0.000652 0.120269 0.212402 0.652215 -0.269122 -0.062500 1 0 0 0 0 0 3 252195
-0.002212 -0.000652 0.120269 0.212414 0.652212 -0.269129 -0.062500 1 0 0 0 0 0 3 253201
-0.002212 -0.000652 0.120269 0.212403 0.652214 -0.269123 -0.062500 1 0 0 0 0 0 3 254201
-0.002212 -0.000652 0.120269 0.212402 0.652214 -0.269123 -0.062500 1 0 0 0 0 0 3 255199
-0.002212 -0.000652 0.120269 0.212410 0.652223 -0.269116 -0.062500 1 0 0 0 0 0 3 256194
-0.002212 -0.000652 0.120269 0.212402 0.652215 -0.269121 -0.062500 1 0 0 0 0 0 3 257194
-0.002212 -0.000652 0.120269 0.212414 0.652212 -0.269129 -0.062500 1 0 0 0 0 0 3 258204
-0.002212 -0.000652 0.120269 0.212403 0.652214 -0.269123 -0.062500 1 0 0 0 0 0 3 259199
-0.002212 -0.000652 0.120269 0.212402 0.652214 -0.269123 -0.062500 1 0 0 0 0 0 3 260199
-0.002212 -0.000652 0.120269 0.212401 0.652214 -0.269123 -0.062500 1 0 0 0 0 0 3 261192
-0.002212 -0.000652 0.120269 0.212409 0.652223 -0.269115 -0.062500 1 0 0 0 0 0 3 262194
-0.002212 -0.000652 0.120269 0.212415 0.652212 -0.269128 -0.062500 1 0 0 0 0 0 3 263261
-0.002212 -0.000652 0.120269 0.212403 0.652214 -0.269123 -0.062500 1 0 0 0 0 0 3 264264
-0.002212 -0.000652 0.120269 0.212402 0.652214 -0.269123 -0.062500 1 0 0 0 0 0 3 265258
-0.002212 -0.000652 0.120269 0.212402 0.652214 -0.269122 -0.062500 1 0 0 0 0 0 3 266255
-0.002212 -0.000652 0.120269 0.212401 0.652214 -0.269122 -0.062500 1 0 0 0 0 0 3 267266
-0.002212 -0.000652 0.120269 0.212422 0.652220 -0.269122 -0.062500 1 0 0 0 0 0 3 268227
-0.002212 -0.000652 0.120269 0.212404 0.652215 -0.269122 -0.062500 1 0 0 0 0 0 3 269229
-0.002212 -0.000652 0.120269 0.212402 0.652214 -0.269122 -0.062500 1 0 0 0 0 0 3 270264
-0.002212 -0.000652 0.120269 0.212402 0.652214 -0.269122 -0.062500 1 0 0 0 0 0 3 271259
-0.002212 -0.000652 0.120269 0.212401 0.652214 -0.269122 -0.062500 1 0 0 0 0 0 3 272229
-0.002212 -0.000652 0.120269 0.212422 0.652220 -0.269122 -0.062500 1 0 0 0 0 0 3 273229
-0.002212 -0.000652 0.120269 0.212404 0.652215 -0.269122 -0.062500 1 0 0 0 0 0 3 274229
-0.002212 -0.000652 0.120269 0.212402 0.652214 -0.269122 -0.062500 1 0 0 0 0 0 3 275229
-0.002212 -0.000652 0.120269 0.212402 0.652214 -0.269122 -0.062500 1 0 0 0 0 0 3 276227
-0.002218 -0.000634 0.120259 0.286895 0.396243 -0.123300 -0.062500 1 0 0 0 0 0 3 277236
-0.002220 -0.000625 0.120255 0.263081 0.482639 -0.194398 -0.062500 1 0 0 0 0 0 3 278249
-0.002222 -0.000620 0.120254 0.244380 0.546992 -0.231340 -0.062500 1 0 0 0 0 0 3 279236
-0.002223 -0.000618 0.120253 0.234085 0.581199 -0.245427 -0.062500 1 0 0 0 0 0 3 280252
-0.002223 -0.000617 0.120253 0.228770 0.598474 -0.250445 -0.062500 1 0 0 0 0 0 3 281233
-0.002223 -0.000616 0.120253 0.226072 0.607106 -0.252205 -0.062500 1 0 0 0 0 0 3 282249
-0.002223 -0.000616 0.120253 0.224688 0.611430 -0.252816 -0.062500 1 0 0 0 0 0 3 283233
-0.002223 -0.000616 0.120253 0.224012 0.613593 -0.253026 -0.062500 1 0 0 0 0 0 3 284249
-0.002223 -0.000616 0.120253 0.223650 0.614670 -0.253111 -0.062500 1 0 0 0 0 0 3 285263
-0.002223 -0.000616 0.120253 0.223492 0.615213 -0.253125 -0.062500 1 0 0 0 0 0 3 286344
-0.002223 -0.000616 0.120253 0.223393 0.615468 -0.253140 -0.062500 1 0 0 0 0 0 3 287185
-0.002223 -0.000616 0.120253 0.223356 0.615618 -0.253148 -0.062500 1 0 0 0 0 0 3 288193
-0.002223 -0.000616 0.120253 0.223336 0.615685 -0.253142 -0.062500 1 0 0 0 0 0 3 289183
-0.002223 -0.000616 0.120253 0.223317 0.615715 -0.253148 -0.062500 1 0 0 0 0 0 3 290192
-0.002223 -0.000616 0.120253 0.223311 0.615728 -0.253135 -0.062500 1 0 0 0 0 0 3 291181
-0.002223 -0.000616 0.120253 0.223319 0.615737 -0.253147 -0.062500 1 0 0 0 0 0 3 292192
-0.002223 -0.000616 0.120253 0.223308 0.615740 -0.253142 -0.062500 1 0 0 0 0 0 3 293181
-0.002223 -0.000616 0.120253 0.223320 0.615737 -0.253148 -0.062500 1 0 0 0 0 0 3 294191
-0.002223 -0.000616 0.120253 0.223305 0.615751 -0.253149 -0.062500 1 0 0 0 0 0 3 295181
-0.002223 -0.000616 0.120253 0.223307 0.615741 -0.253142 -0.062500 1 0 0 0 0 0 3 296190
-0.002223 -0.000616 0.120253 0.223304 0.615751 -0.253148 -0.062500 1 0 0 0 0 0 3 297182
-0.002229 -0.000597 0.120243 0.297753 0.359905 -0.107189 -0.062500 1 0 0 0 0 0 3 298191
-0.002231 -0.000588 0.120239 0.273972 0.446242 -0.178357 -0.062500 1 0 0 0 0 0 3 299181
-0.002233 -0.000584 0.120238 0.255265 0.510553 -0.215338 -0.062500 1 0 0 0 0 0 3 300190
-0.002233 -0.000582 0.120237 0.244993 0.544750 -0.229423 -0.062500 1 0 0 0 0 0 3 301181
-0.002234 -0.000580 0.120237 0.239670 0.562021 -0.234441 -0.062500 1 0 0 0 0 0 3 302227
-0.002234 -0.000580 0.120237 0.236960 0.570652 -0.236218 -0.062500 1 0 0 0 0 0 3 303192
-0.002234 -0.000580 0.120237 0.235583 0.574984 -0.236827 -0.062500 1 0 0 0 0 0 3 304197
-0.002234 -0.000579 0.120237 0.234900 0.577139 -0.237045 -0.062500 1 0 0 0 0 0 3 305199
-0.002234 -0.000579 0.120237 0.234557 0.578221 -0.237111 -0.062500 1 0 0 0 0 0 3 306199
-0.002234 -0.000579 0.120237 0.234384 0.578746 -0.237136 -0.062500 1 0 0 0 0 0 3 307199
-0.002234 -0.000579 0.120237 0.234297 0.579028 -0.237145 -0.062500 1 0 0 0 0 0 3 308199
-0.002234 -0.000579 0.120237 0.234257 0.579161 -0.237153 -0.062500 1 0 0 0 0 0 3 309188
-0.002234 -0.000579 0.120237 0.234229 0.579217 -0.237154 -0.062500 1 0 0 0 0 0 3 310195
-0.002234 -0.000579 0.120237 0.234216 0.579253 -0.237154 -0.062500 1 0 0 0 0 0 3 312171
-0.002234 -0.000579 0.120237 0.234220 0.579276 -0.237154 -0.062500 1 0 0 0 0 0 3 313257
-0.002234 -0.000579 0.120237 0.234205 0.579292 -0.237154 -0.062500 1 0 0 0 0 0 3 314191
-0.002234 -0.000579 0.120237 0.234207 0.579282 -0.237148 -0.062500 1 0 0 0 0 0 3 315181
-0.002234 -0.000579 0.120237 0.234216 0.579289 -0.237160 -0.062500 1 0 0 0 0 0 3 316191
-0.002234 -0.000579 0.120237 0.234213 0.579301 -0.237148 -0.062500 1 0 0 0 0 0 3 317194
-0.002234 -0.000579 0.120237 0.234205 0.579294 -0.237153 -0.062500 1 0 0 0 0 0 3 318190
-0.002234 -0.000579 0.120237 0.234204 0.579294 -0.237154 -0.062500 1 0 0 0 0 0 3 319193
-0.002234 -0.000579 0.120237 0.234203 0.579294 -0.237154 -0.062500 1 0 0 0 0 0 3 320191
-0.002234 -0.000579 0.120237 0.234215 0.579291 -0.237161 -0.062500 1 0 0 0 0 0 3 321192
-0.002234 -0.000579 0.120237 0.234217 0.579290 -0.237141 -0.062500 1 0 0 0 0 0 3 322199
-0.002234 -0.000579 0.120237 0.234205 0.579293 -0.237153 -0.062500 1 0 0 0 0 0 3 323198
-0.002234 -0.000579 0.120237 0.234204 0.579293 -0.237154 -0.062500 1 0 0 0 0 0 3 324196
-0.002234 -0.000579 0.120237 0.234203 0.579294 -0.237154 -0.062500 1 0 0 0 0 0 3 325190
-0.002234 -0.000579 0.120237 0.234216 0.579291 -0.237161 -0.062500 1 0 0 0 0 0 3 326192
-0.002234 -0.000579 0.120237 0.234205 0.579293 -0.237155 -0.062500 1 0 0 0 0 0 3 327193
-0.002234 -0.000579 0.120237 0.234212 0.579302 -0.237148 -0.062500 1 0 0 0 0 0 3 328192
-0.002234 -0.000579 0.120237 0.234208 0.579283 -0.237147 -0.062500 1 0 0 0 0 0 3 329198
-0.002234 -0.000579 0.120237 0.234204 0.579292 -0.237153 -0.062500 1 0 0 0 0 0 3 330195
-0.002234 -0.000579 0.120237 0.234216 0.579290 -0.237160 -0.062500 1 0 0 0 0 0 3 331193
-0.002234 -0.000579 0.120237 0.234205 0.579293 -0.237155 -0.062500 1 0 0 0 0 0 3 332200
-0.002234 -0.000579 0.120237 0.234212 0.579302 -0.237147 -0.062500 1 0 0 0 0 0 3 333192
-0.002234 -0.000579 0.120237 0.234205 0.579295 -0.237153 -0.062500 1 0 0 0 0 0 3 334191
-0.002234 -0.000579 0.120237 0.234204 0.579294 -0.237154 -0.062500 1 0 0 0 0 0 3 335194
-0.002234 -0.000579 0.120237 0.234219 0.579279 -0.237154 -0.062500 1 0 0 0 0 0 3 336190
-0.002234 -0.000579 0.120237 0.234205 0.579292 -0.237154 -0.062500 1 0 0 0 0 0 3 337199
-0.002234 -0.000579 0.120237 0.234204 0.579293 -0.237154 -0.062500 1 0 0 0 0 0 3 338195
-0.002234 -0.000579 0.120237 0.234212 0.579302 -0.237147 -0.062500 1 0 0 0 0 0 3 339193
-0.002234 -0.000579 0.120237 0.234204 0.579295 -0.237153 -0.062500 1 0 0 0 0 0 3 340192
-0.002234 -0.000579 0.120237 0.234216 0.579291 -0.237160 -0.062500 1 0 0 0 0 0 3 341195
-0.002234 -0.000579 0.120237 0.234205 0.579293 -0.237155 -0.062500 1 0 0 0 0 0 3 342193
-0.002240 -0.000561 0.120227 0.308607 0.323582 -0.091064 -0.062500 1 0 0 0 0 0 3 343184
-0.002242 -0.000552 0.120223 0.284837 0.409853 -0.162304 -0.062500 1 0 0 0 0 0 3 344194
-0.002244 -0.000547 0.120222 0.266157 0.474147 -0.199307 -0.062500 1 0 0 0 0 0 3 345180
-0.002244 -0.000545 0.120221 0.255885 0.508321 -0.213416 -0.062500 1 0 0 0 0 0 3 346192
-0.002245 -0.000544 0.120221 0.250564 0.525583 -0.218446 -0.062500 1 0 0 0 0 0 3 347193
-0.002245 -0.000543 0.120221 0.247855 0.534211 -0.220208 -0.062500 1 0 0 0 0 0 3 348190
-0.002245 -0.000543 0.120221 0.246478 0.538541 -0.220816 -0.062500 1 0 0 0 0 0 3 349190
-0.002245 -0.000543 0.120221 0.245796 0.540695 -0.221035 -0.062500 1 0 0 0 0 0 3 350191
-0.002245 -0.000543 0.120221 0.245452 0.541776 -0.221101 -0.062500 1 0 0 0 0 0 3 351192
-0.002245 -0.000543 0.120221 0.245277 0.542313 -0.221134 -0.062500 1 0 0 0 0 0 3 352190
-0.002245 -0.000543 0.120221 0.245189 0.542597 -0.221144 -0.062500 1 0 0 0 0 0 3 353198
-0.002245 -0.000543 0.120221 0.245152 0.542718 -0.221145 -0.062500 1 0 0 0 0 0 3 354199
-0.002245 -0.000543 0.120221 0.245121 0.542784 -0.221152 -0.062500 1 0 0 0 0 0 3 355196
-0.002245 -0.000543 0.120221 0.245108 0.542822 -0.221153 -0.062500 1 0 0 0 0 0 3 356193
-0.002245 -0.000543 0.120221 0.245115 0.542833 -0.221146 -0.062500 1 0 0 0 0 0 3 357181
-0.002245 -0.000543 0.120221 0.245101 0.542848 -0.221146 -0.062500 1 0 0 0 0 0 3 358191
-0.002245 -0.000543 0.120221 0.245111 0.542846 -0.221152 -0.062500 1 0 0 0 0 0 3 359183
-0.002245 -0.000543 0.120221 0.245101 0.542849 -0.221147 -0.062500 1 0 0 0 0 0 3 360191
-0.002245 -0.000543 0.120221 0.245099 0.542849 -0.221146 -0.062500 1 0 0 0 0 0 3 361179
-0.002245 -0.000543 0.120221 0.245099 0.542848 -0.221146 -0.062500 1 0 0 0 0 0 3 362176
-0.002245 -0.000543 0.120221 0.245104 0.542869 -0.221145 -0.062500 1 0 0 0 0 0 3 363190
-0.002245 -0.000543 0.120221 0.245112 0.542848 -0.221152 -0.062500 1 0 0 0 0 0 3 364179
-0.002245 -0.000543 0.120221 0.245101 0.542849 -0.221146 -0.062500 1 0 0 0 0 0 3 365190
-0.002245 -0.000543 0.120221 0.245100 0.542848 -0.221146 -0.062500 1 0 0 0 0 0 3 366179
-0.002245 -0.000543 0.120221 0.245096 0.542860 -0.221152 -0.062500 1 0 0 0 0 0 3 367190
-0.002245 -0.000543 0.120221 0.245098 0.542850 -0.221146 -0.062500 1 0 0 0 0 0 3 368180
-0.002245 -0.000543 0.120221 0.245119 0.542854 -0.221145 -0.062500 1 0 0 0 0 0 3 369189
-0.002245 -0.000543 0.120221 0.245098 0.542861 -0.221152 -0.062500 1 0 0 0 0 0 3 370195
-0.002245 -0.000543 0.120221 0.245099 0.542850 -0.221146 -0.062500 1 0 0 0 0 0 3 371192
-0.002245 -0.000543 0.120221 0.245099 0.542849 -0.221146 -0.062500 1 0 0 0 0 0 3 372181
-0.002245 -0.000543 0.120221 0.245099 0.542848 -0.221146 -0.062500 1 0 0 0 0 0 3 373192
-0.002245 -0.000543 0.120221 0.245108 0.542857 -0.221159 -0.062500 1 0 0 0 0 0 3 374177
-0.002245 -0.000543 0.120221 0.245108 0.542858 -0.221140 -0.062500 1 0 0 0 0 0 3 375195
-0.002245 -0.000543 0.120221 0.245100 0.542850 -0.221145 -0.062500 1 0 0 0 0 0 3 376188
-0.002245 -0.000543 0.120221 0.245099 0.542848 -0.221145 -0.062500 1 0 0 0 0 0 3 377195
-0.002245 -0.000543 0.120221 0.245096 0.542860 -0.221152 -0.062500 1 0 0 0 0 0 3 378203
-0.002245 -0.000543 0.120221 0.245111 0.542847 -0.221153 -0.062500 1 0 0 0 0 0 3 379198
-0.002245 -0.000543 0.120221 0.245109 0.542857 -0.221139 -0.062500 1 0 0 0 0 0 3 380198
-0.002245 -0.000543 0.120221 0.245097 0.542861 -0.221152 -0.062500 1 0 0 0 0 0 3 381187
-0.002245 -0.000543 0.120221 0.245099 0.542850 -0.221146 -0.062500 1 0 0 0 0 0 3 382195
-0.002245 -0.000543 0.120221 0.245099 0.542849 -0.221146 -0.062500 1 0 0 0 0 0 3 383198
-0.002245 -0.000543 0.120221 0.245111 0.542845 -0.221152 -0.062500 1 0 0 0 0 0 3 384197
-0.002245 -0.000543 0.120221 0.245097 0.542860 -0.221153 -0.062500 1 0 0 0 0 0 3 385173
-0.002245 -0.000543 0.120221 0.245107 0.542858 -0.221140 -0.062500 1 0 0 0 0 0 3 386199
-0.002245 -0.000543 0.120221 0.245100 0.542850 -0.221145 -0.062500 1 0 0 0 0 0 3 387195
-0.002245 -0.000543 0.120221 0.245108 0.542858 -0.221159 -0.062500 1 0 0 0 0 0 3 388259
-0.002245 -0.000543 0.120221 0.245100 0.542850 -0.221147 -0.062500 1 0 0 0 0 0 3 389191
-0.002245 -0.000543 0.120221 0.245099 0.542848 -0.221146 -0.062500 1 0 0 0 0 0 3 390192
-0.002245 -0.000543 0.120221 0.245107 0.542857 -0.221139 -0.062500 1 0 0 0 0 0 3 391178
-0.002245 -0.000543 0.120221 0.245097 0.542861 -0.221151 -0.062500 1 0 0 0 0 0 3 392192
-0.002245 -0.000543 0.120221 0.245099 0.542850 -0.221146 -0.062500 1 0 0 0 0 0 3 393191
-0.002245 -0.000543 0.120221 0.245111 0.542846 -0.221152 -0.062500 1 0 0 0 0 0 3 394191
-0.002245 -0.000543 0.120221 0.245097 0.542860 -0.221153 -0.062500 1 0 0 0 0 0 3 395200
-0.002245 -0.000543 0.120221 0.245107 0.542859 -0.221140 -0.062500 1 0 0 0 0 0 3 396194
-0.002245 -0.000543 0.120221 0.245100 0.542850 -0.221145 -0.062500 1 0 0 0 0 0 3 397197
-0.002245 -0.000543 0.120221 0.245112 0.542846 -0.221152 -0.062500 1 0 0 0 0 0 3 398190
-0.002245 -0.000543 0.120221 0.245097 0.542860 -0.221153 -0.062500 1 0 0 0 0 0 3 399173
-0.002245 -0.000543 0.120221 0.245099 0.542850 -0.221147 -0.062500 1 0 0 0 0 0 3 400189
-0.002245 -0.000543 0.120221 0.245099 0.542848 -0.221146 -0.062500 1 0 0 0 0 0 3 401191
-0.002245 -0.000543 0.120221 0.245107 0.542857 -0.221138 -0.062500 1 0 0 0 0 0 3 402199
-0.002245 -0.000543 0.120221 0.245109 0.542858 -0.221158 -0.062500 1 0 0 0 0 0 3 403193
-0.002245 -0.000543 0.120221 0.245101 0.542850 -0.221147 -0.062500 1 0 0 0 0 0 3 404198
-0.002245 -0.000543 0.120221 0.245100 0.542848 -0.221146 -0.062500 1 0 0 0 0 0 3 405193
-0.002245 -0.000543 0.120221 0.245096 0.542860 -0.221152 -0.062500 1 0 0 0 0 0 3 406192
-0.002245 -0.000543 0.120221 0.245098 0.542850 -0.221146 -0.062500 1 0 0 0 0 0 3 407174
-0.002245 -0.000543 0.120221 0.245107 0.542857 -0.221139 -0.062500 1 0 0 0 0 0 3 408191
-0.002245 -0.000543 0.120221 0.245109 0.542859 -0.221158 -0.062500 1 0 0 0 0 0 3 409188
-0.002245 -0.000543 0.120221 0.245100 0.542850 -0.221147 -0.062500 1 0 0 0 0 0 3 410192
-0.002245 -0.000543 0.120221 0.245099 0.542849 -0.221146 -0.062500 1 0 0 0 0 0 3 411198
-0.002245 -0.000543 0.120221 0.245099 0.542848 -0.221146 -0.062500 1 0 0 0 0 0 3 412193
-0.002245 -0.000543 0.120221 0.245108 0.542857 -0.221159 -0.062500 1 0 0 0 0 0 3 413194
-0.002245 -0.000543 0.120221 0.245108 0.542858 -0.221140 -0.062500 1 0 0 0 0 0 3 414189
-0.002245 -0.000543 0.120221 0.245100 0.542850 -0.221145 -0.062500 1 0 0 0 0 0 3 415191
-0.002245 -0.000543 0.120221 0.245099 0.542848 -0.221145 -0.062500 1 0 0 0 0 0 3 416184
-0.002245 -0.000543 0.120221 0.245096 0.542860 -0.221152 -0.062500 1 0 0 0 0 0 3 417194
-0.002245 -0.000543 0.120221 0.245111 0.542847 -0.221153 -0.062500 1 0 0 0 0 0 3 418195
-0.002245 -0.000543 0.120221 0.245109 0.542857 -0.221140 -0.062500 1 0 0 0 0 0 3 419191
-0.002245 -0.000543 0.120221 0.245097 0.542861 -0.221152 -0.062500 1 0 0 0 0 0 3 420190
-0.002245 -0.000543 0.120221 0.245099 0.542850 -0.221146 -0.062500 1 0 0 0 0 0 3 421194
-0.002245 -0.000543 0.120221 0.245099 0.542849 -0.221146 -0.062500 1 0 0 0 0 0 3 422191
-0.002245 -0.000543 0.120221 0.245111 0.542845 -0.221152 -0.062500 1 0 0 0 0 0 3 423191
-0.002245 -0.000543 0.120221 0.245097 0.542860 -0.221153 -0.062500 1 0 0 0 0 0 3 424188
-0.002245 -0.000543 0.120221 0.245107 0.542858 -0.221140 -0.062500 1 0 0 0 0 0 3 425190
-0.002245 -0.000543 0.120221 0.245100 0.542850 -0.221145 -0.062500 1 0 0 0 0 0 3 426189
-0.002245 -0.000543 0.120221 0.245096 0.542860 -0.221152 -0.062500 1 0 0 0 0 0 3 427193
-0.002245 -0.000543 0.120221 0.245111 0.542847 -0.221153 -0.062500 1 0 0 0 0 0 3 428179
-0.002245 -0.000543 0.120221 0.245100 0.542848 -0.221147 -0.062500 1 0 0 0 0 0 3 429190
-0.002245 -0.000543 0.120221 0.245108 0.542857 -0.221139 -0.062500 1 0 0 0 0 0 3 430177
-0.002245 -0.000543 0.120221 0.245097 0.542861 -0.221151 -0.062500 1 0 0 0 0 0 3 431187
-0.002245 -0.000543 0.120221 0.245099 0.542850 -0.221146 -0.062500 1 0 0 0 0 0 3 432178
-0.002245 -0.000543 0.120221 0.245111 0.542846 -0.221152 -0.062500 1 0 0 0 0 0 3 433189
-0.002245 -0.000543 0.120221 0.245101 0.542848 -0.221146 -0.062500 1 0 0 0 0 0 3 434177
-0.002245 -0.000543 0.120221 0.245096 0.542860 -0.221152 -0.062500 1 0 0 0 0 0 3 435188
-0.002245 -0.000543 0.120221 0.245107 0.542858 -0.221139 -0.062500 1 0 0 0 0 0 3 436177
-0.002245 -0.000543 0.120221 0.245100 0.542850 -0.221145 -0.062500 1 0 0 0 0 0 3 437179
-0.002245 -0.000543 0.120221 0.245108 0.542858 -0.221158 -0.062500 1 0 0 0 0 0 3 438187
-0.002245 -0.000543 0.120221 0.245100 0.542850 -0.221147 -0.062500 1 0 0 0 0 0 3 439178
-0.002245 -0.000543 0.120221 0.245099 0.542848 -0.221146 -0.062500 1 0 0 0 0 0 3 440188
-0.002245 -0.000543 0.120221 0.245107 0.542857 -0.221139 -0.062500 1 0 0 0 0 0 3 441177
-0.002245 -0.000543 0.120221 0.245109 0.542858 -0.221158 -0.062500 1 0 0 0 0 0 3 442187
-0.002245 -0.000543 0.120221 0.245101 0.542850 -0.221147 -0.062500 1 0 0 0 0 0 3 443196
-0.002245 -0.000543 0.120221 0.245100 0.542848 -0.221146 -0.062500 1 0 0 0 0 0 3 444178
-0.002245 -0.000543 0.120221 0.245096 0.542860 -0.221152 -0.062500 1 0 0 0 0 0 3 445188
-0.002245 -0.000543 0.120221 0.245098 0.542850 -0.221147 -0.062500 1 0 0 0 0 0 3 446177
-0.002245 -0.000543 0.120221 0.245107 0.542857 -0.221139 -0.062500 1 0 0 0 0 0 3 447187
-0.002245 -0.000543 0.120221 0.245109 0.542859 -0.221158 -0.062500 1 0 0 0 0 0 3 448180
-0.002245 -0.000543 0.120221 0.245100 0.542850 -0.221147 -0.062500 1 0 0 0 0 0 3 449190
-0.002245 -0.000543 0.120221 0.245099 0.542849 -0.221146 -0.062500 1 0 0 0 0 0 3 450196
-0.002245 -0.000543 0.120221 0.245099 0.542848 -0.221146 -0.062500 1 0 0 0 0 0 3 451192
-0.002245 -0.000543 0.120221 0.245095 0.542860 -0.221152 -0.062500 1 0 0 0 0 0 3 452184
-0.002245 -0.000543 0.120221 0.245119 0.542856 -0.221146 -0.062500 1 0 0 0 0 0 3 453185
-0.002245 -0.000543 0.120221 0.245101 0.542849 -0.221146 -0.062500 1 0 0 0 0 0 3 454185
-0.002245 -0.000543 0.120221 0.245100 0.542848 -0.221146 -0.062500 1 0 0 0 0 0 3 455193
-0.002245 -0.000543 0.120221 0.245096 0.542860 -0.221152 -0.062500 1 0 0 0 0 0 3 456182
-0.002245 -0.000543 0.120221 0.245098 0.542850 -0.221146 -0.062500 1 0 0 0 0 0 3 457345
-0.002245 -0.000543 0.120221 0.245119 0.542854 -0.221145 -0.062500 1 0 0 0 0 0 3 458190
-0.002250 -0.000525 0.120211 0.319451 0.287297 -0.074938 -0.062500 1 0 0 0 0 0 3 459202
-0.002253 -0.000516 0.120207 0.295706 0.373492 -0.146231 -0.062500 1 0 0 0 0 0 3 460199
-0.002255 -0.000511 0.120206 0.277030 0.437740 -0.183276 -0.062500 1 0 0 0 0 0 3 461191
-0.002255 -0.000509 0.120205 0.266774 0.471893 -0.197391 -0.062500 1 0 0 0 0 0 3 462189
-0.002256 -0.000508 0.120205 0.261449 0.489171 -0.202422 -0.062500 1 0 0 0 0 0 3 463187
-0.002256 -0.000507 0.120205 0.258740 0.497798 -0.204188 -0.062500 1 0 0 0 0 0 3 464193
-0.002256 -0.000507 0.120205 0.257380 0.502112 -0.204799 -0.062500 1 0 0 0 0 0 3 465196
-0.002256 -0.000507 0.120205 0.256684 0.504278 -0.205019 -0.062500 1 0 0 0 0 0 3 466173
-0.002256 -0.000506 0.120205 0.256334 0.505340 -0.205086 -0.062500 1 0 0 0 0 0 3 467192
-0.002256 -0.000506 0.120205 0.256162 0.505895 -0.205119 -0.062500 1 0 0 0 0 0 3 468188
-0.002256 -0.000506 0.120205 0.256078 0.506169 -0.205123 -0.062500 1 0 0 0 0 0 3 469187
-0.002256 -0.000506 0.120205 0.256042 0.506288 -0.205123 -0.062500 1 0 0 0 0 0 3 470187
-0.002256 -0.000506 0.120205 0.256019 0.506363 -0.205123 -0.062500 1 0 0 0 0 0 3 471188
-0.002256 -0.000506 0.120205 0.255999 0.506394 -0.205130 -0.062500 1 0 0 0 0 0 3 472187
-0.002256 -0.000506 0.120205 0.256002 0.506416 -0.205130 -0.062500 1 0 0 0 0 0 3 473185
-0.002256 -0.000506 0.120205 0.255991 0.506420 -0.205124 -0.062500 1 0 0 0 0 0 3 474169
-0.002256 -0.000506 0.120205 0.255999 0.506429 -0.205136 -0.062500 1 0 0 0 0 0 3 475189
-0.002256 -0.000506 0.120205 0.255988 0.506433 -0.205132 -0.062500 1 0 0 0 0 0 3 476191
-0.002256 -0.000506 0.120205 0.255990 0.506421 -0.205124 -0.062500 1 0 0 0 0 0 3 477188
-0.002256 -0.000506 0.120205 0.255986 0.506431 -0.205130 -0.062500 1 0 0 0 0 0 3 478171
-0.002256 -0.000506 0.120205 0.255986 0.506433 -0.205131 -0.062500 1 0 0 0 0 0 3 479189
-0.002256 -0.000506 0.120205 0.256001 0.506418 -0.205131 -0.062500 1 0 0 0 0 0 3 480185
-0.002256 -0.000506 0.120205 0.255987 0.506431 -0.205131 -0.062500 1 0 0 0 0 0 3 481191
-0.002256 -0.000506 0.120205 0.255994 0.506441 -0.205124 -0.062500 1 0 0 0 0 0 3 482186
-0.002256 -0.000506 0.120205 0.255987 0.506434 -0.205130 -0.062500 1 0 0 0 0 0 3 483189
-0.002261 -0.000488 0.120195 0.330296 0.250993 -0.058779 -0.062500 1 0 0 0 0 0 3 484186
-0.002264 -0.000479 0.120191 0.306581 0.337139 -0.130148 -0.062500 1 0 0 0 0 0 3 485187
-0.002265 -0.000475 0.120190 0.287919 0.401353 -0.167231 -0.062500 1 0 0 0 0 0 3 486187
-0.002266 -0.000472 0.120189 0.277645 0.435495 -0.181353 -0.062500 1 0 0 0 0 0 3 487190
-0.002267 -0.000471 0.120189 0.272336 0.452752 -0.186392 -0.062500 1 0 0 0 0 0 3 488195
-0.002267 -0.000471 0.120189 0.269622 0.461396 -0.188156 -0.062500 1 0 0 0 0 0 3 489183
-0.002267 -0.000470 0.120189 0.268261 0.465712 -0.188768 -0.062500 1 0 0 0 0 0 3 490192
-0.002267 -0.000470 0.120189 0.267569 0.467866 -0.188983 -0.062500 1 0 0 0 0 0 3 491194
-0.002267 -0.000470 0.120189 0.267237 0.468944 -0.189056 -0.062500 1 0 0 0 0 0 3 492187
-0.002267 -0.000470 0.120189 0.267051 0.469483 -0.189084 -0.062500 1 0 0 0 0 0 3 493169
-0.002267 -0.000470 0.120189 0.266965 0.469756 -0.189087 -0.062500 1 0 0 0 0 0 3 494185
-0.002267 -0.000470 0.120189 0.266926 0.469886 -0.189094 -0.062500 1 0 0 0 0 0 3 495189
-0.002267 -0.000470 0.120189 0.266894 0.469954 -0.189102 -0.062500 1 0 0 0 0 0 3 496185
-0.002267 -0.000470 0.120189 0.266884 0.469981 -0.189096 -0.062500 1 0 0 0 0 0 3 497187
-0.002267 -0.000470 0.120189 0.266889 0.470002 -0.189095 -0.062500 1 0 0 0 0 0 3 498188
-0.002267 -0.000470 0.120189 0.266874 0.470018 -0.189096 -0.062500 1 0 0 0 0 0 3 499193
-0.002267 -0.000470 0.120189 0.266872 0.470019 -0.189096 -0.062500 1 0 0 0 0 0 3 500188
-0.002267 -0.000470 0.120189 0.266872 0.470019 -0.189096 -0.062500 1 0 0 0 0 0 3 501179
-0.002267 -0.000470 0.120189 0.266872 0.470019 -0.189095 -0.062500 1 0 0 0 0 0 3 502176
-0.002267 -0.000470 0.120189 0.266884 0.470016 -0.189102 -0.062500 1 0 0 0 0 0 3 503241
-0.002267 -0.000470 0.120189 0.266873 0.470018 -0.189096 -0.062500 1 0 0 0 0 0 3 504246
-0.002267 -0.000470 0.120189 0.266872 0.470018 -0.189096 -0.062500 1 0 0 0 0 0 3 505228
-0.002267 -0.000470 0.120189 0.266872 0.470018 -0.189096 -0.062500 1 0 0 0 0 0 3 506243
-0.002267 -0.000470 0.120189 0.266880 0.470027 -0.189088 -0.062500 1 0 0 0 0 0 3 507229
-0.002267 -0.000470 0.120189 0.266885 0.470016 -0.189101 -0.062500 1 0 0 0 0 0 3 508243
-0.002267 -0.000470 0.120189 0.266874 0.470018 -0.189096 -0.062500 1 0 0 0 0 0 3 509225
-0.002267 -0.000470 0.120189 0.266872 0.470018 -0.189095 -0.062500 1 0 0 0 0 0 3 510242
-0.002267 -0.000470 0.120189 0.266872 0.470017 -0.189095 -0.062500 1 0 0 0 0 0 3 511226
-0.002267 -0.000470 0.120189 0.266868 0.470029 -0.189102 -0.062500 1 0 0 0 0 0 3 512242
-0.002267 -0.000470 0.120189 0.266891 0.470025 -0.189096 -0.062500 1 0 0 0 0 0 3 513261
-0.002267 -0.000470 0.120189 0.266874 0.470019 -0.189096 -0.062500 1 0 0 0 0 0 3 514242
-0.002267 -0.000470 0.120189 0.266872 0.470018 -0.189096 -0.062500 1 0 0 0 0 0 3 515176
-0.002267 -0.000470 0.120189 0.266872 0.470018 -0.189095 -0.062500 1 0 0 0 0 0 3 516185
-0.002267 -0.000470 0.120189 0.266871 0.470018 -0.189095 -0.062500 1 0 0 0 0 0 3 517174
-0.002267 -0.000470 0.120189 0.266892 0.470023 -0.189095 -0.062500 1 0 0 0 0 0 3 518185
-0.002267 -0.000470 0.120189 0.266871 0.470030 -0.189102 -0.062500 1 0 0 0 0 0 3 519174
-0.002267 -0.000470 0.120189 0.266872 0.470019 -0.189096 -0.062500 1 0 0 0 0 0 3 520184
-0.002267 -0.000470 0.120189 0.266872 0.470018 -0.189096 -0.062500 1 0 0 0 0 0 3 521184
-0.002267 -0.000470 0.120189 0.266871 0.470018 -0.189095 -0.062500 1 0 0 0 0 0 3 522173
-0.002272 -0.000452 0.120179 0.341143 0.214722 -0.042627 -0.062500 1 0 0 0 0 0 3 523183
-0.002275 -0.000443 0.120175 0.317442 0.300805 -0.114049 -0.062500 1 0 0 0 0 0 3 524174
-0.002276 -0.000438 0.120174 0.298791 0.364983 -0.151166 -0.062500 1 0 0 0 0 0 3 525184
-0.002277 -0.000436 0.120173 0.288530 0.399118 -0.165299 -0.062500 1 0 0 0 0 0 3 526173
-0.002277 -0.000435 0.120173 0.283213 0.416372 -0.170341 -0.062500 1 0 0 0 0 0 3 527462
-0.002278 -0.000434 0.120173 0.280514 0.425000 -0.172109 -0.062500 1 0 0 0 0 0 3 528182
-0.002278 -0.000434 0.120173 0.279136 0.429306 -0.172724 -0.062500 1 0 0 0 0 0 3 529190
-0.002278 -0.000434 0.120173 0.278450 0.431467 -0.172933 -0.062500 1 0 0 0 0 0 3 530193
-0.002278 -0.000434 0.120173 0.278103 0.432559 -0.173007 -0.062500 1 0 0 0 0 0 3 531193
-0.002278 -0.000434 0.120173 0.277930 0.433086 -0.173034 -0.062500 1 0 0 0 0 0 3 532193
-0.002278 -0.000434 0.120173 0.277835 0.433359 -0.173051 -0.062500 1 0 0 0 0 0 3 533188
-0.002278 -0.000434 0.120173 0.277801 0.433499 -0.173053 -0.062500 1 0 0 0 0 0 3 534181
-0.002278 -0.000434 0.120173 0.277782 0.433565 -0.173047 -0.062500 1 0 0 0 0 0 3 535182
-0.002278 -0.000434 0.120173 0.277763 0.433595 -0.173053 -0.062500 1 0 0 0 0 0 3 536193
-0.002278 -0.000434 0.120173 0.277769 0.433605 -0.173047 -0.062500 1 0 0 0 0 0 3 537185
-0.002278 -0.000434 0.120173 0.277767 0.433616 -0.173053 -0.062500 1 0 0 0 0 0 3 538191
-0.002278 -0.000434 0.120173 0.277755 0.433619 -0.173047 -0.062500 1 0 0 0 0 0 3 539197
-0.002278 -0.000434 0.120173 0.277751 0.433631 -0.173053 -0.062500 1 0 0 0 0 0 3 540183
-0.002278 -0.000434 0.120173 0.277753 0.433621 -0.173047 -0.062500 1 0 0 0 0 0 3 541193
-0.002278 -0.000434 0.120173 0.277750 0.433631 -0.173053 -0.062500 1 0 0 0 0 0 3 542184
-0.002283 -0.000415 0.120163 0.351975 0.178473 -0.026455 -0.062500 1 0 0 0 0 0 3 543188
-0.002286 -0.000406 0.120159 0.328300 0.264477 -0.097948 -0.062500 1 0 0 0 0 0 3 544185
-0.002287 -0.000402 0.120158 0.309662 0.328617 -0.135083 -0.062500 1 0 0 0 0 0 3 545185
-0.002288 -0.000400 0.120157 0.299391 0.362750 -0.149233 -0.062500 1 0 0 0 0 0 3 546178
-0.002288 -0.000398 0.120157 0.294090 0.379983 -0.154283 -0.062500 1 0 0 0 0 0 3 547178
-0.002288 -0.000398 0.120157 0.291386 0.388629 -0.156050 -0.062500 1 0 0 0 0 0 3 548186
-0.002289 -0.000398 0.120157 0.290008 0.392937 -0.156667 -0.062500 1 0 0 0 0 0 3 549192
-0.002289 -0.000397 0.120157 0.289325 0.395085 -0.156871 -0.062500 1 0 0 0 0 0 3 550182
-0.002289 -0.000397 0.120157 0.288971 0.396167 -0.156951 -0.062500 1 0 0 0 0 0 3 551186
-0.002289 -0.000397 0.120157 0.288802 0.396712 -0.156979 -0.062500 1 0 0 0 0 0 3 552185
-0.002289 -0.000397 0.120157 0.288730 0.396982 -0.156989 -0.062500 1 0 0 0 0 0 3 553184
-0.002289 -0.000397 0.120157 0.288680 0.397116 -0.156990 -0.062500 1 0 0 0 0 0 3 554178
-0.002289 -0.000397 0.120157 0.288660 0.397180 -0.156984 -0.062500 1 0 0 0 0 0 3 555191
-0.002289 -0.000397 0.120157 0.288640 0.397210 -0.156990 -0.062500 1 0 0 0 0 0 3 556188
-0.002289 -0.000397 0.120157 0.288631 0.397234 -0.156984 -0.062500 1 0 0 0 0 0 3 557190
-0.002289 -0.000397 0.120157 0.288639 0.397245 -0.156996 -0.062500 1 0 0 0 0 0 3 558184
-0.002289 -0.000397 0.120157 0.288628 0.397248 -0.156992 -0.062500 1 0 0 0 0 0 3 559188
-0.002289 -0.000397 0.120157 0.288626 0.397249 -0.156991 -0.062500 1 0 0 0 0 0 3 560185
-0.002289 -0.000397 0.120157 0.288626 0.397249 -0.156991 -0.062500 1 0 0 0 0 0 3 561188
-0.002289 -0.000397 0.120157 0.288626 0.397249 -0.156991 -0.062500 1 0 0 0 0 0 3 562185
-0.002289 -0.000397 0.120157 0.288638 0.397246 -0.156998 -0.062500 1 0 0 0 0 0 3 563188
-0.002289 -0.000397 0.120157 0.288627 0.397248 -0.156992 -0.062500 1 0 0 0 0 0 3 564189
-0.002289 -0.000397 0.120157 0.288626 0.397248 -0.156992 -0.062500 1 0 0 0 0 0 3 565187
-0.002289 -0.000397 0.120157 0.288625 0.397248 -0.156992 -0.062500 1 0 0 0 0 0 3 566184
-0.002289 -0.000397 0.120157 0.288633 0.397257 -0.156984 -0.062500 1 0 0 0 0 0 3 567185
-0.002289 -0.000397 0.120157 0.288639 0.397247 -0.156997 -0.062500 1 0 0 0 0 0 3 568179
-0.002289 -0.000397 0.120157 0.288627 0.397248 -0.156992 -0.062500 1 0 0 0 0 0 3 569190
-0.002289 -0.000397 0.120157 0.288626 0.397249 -0.156992 -0.062500 1 0 0 0 0 0 3 570189
-0.002289 -0.000397 0.120157 0.288625 0.397249 -0.156992 -0.062500 1 0 0 0 0 0 3 571188
-0.002289 -0.000397 0.120157 0.288633 0.397257 -0.156984 -0.062500 1 0 0 0 0 0 3 572186
-0.002289 -0.000397 0.120157 0.288639 0.397247 -0.156997 -0.062500 1 0 0 0 0 0 3 573185
-0.002289 -0.000397 0.120157 0.288627 0.397249 -0.156992 -0.062500 1 0 0 0 0 0 3 574184
-0.002289 -0.000397 0.120157 0.288626 0.397249 -0.156992 -0.062500 1 0 0 0 0 0 3 575183
-0.002289 -0.000397 0.120157 0.288625 0.397249 -0.156992 -0.062500 1 0 0 0 0 0 3 576185
-0.002289 -0.000397 0.120157 0.288625 0.397249 -0.156992 -0.062500 1 0 0 0 0 0 3 577182
-0.002289 -0.000397 0.120157 0.288646 0.397255 -0.156991 -0.062500 1 0 0 0 0 0 3 578184
-0.002289 -0.000397 0.120157 0.288628 0.397250 -0.156991 -0.062500 1 0 0 0 0 0 3 579187
-0.002289 -0.000397 0.120157 0.288626 0.397249 -0.156992 -0.062500 1 0 0 0 0 0 3 580175
-0.002289 -0.000397 0.120157 0.288625 0.397249 -0.156992 -0.062500 1 0 0 0 0 0 3 581183
-0.002289 -0.000397 0.120157 0.288625 0.397249 -0.156992 -0.062500 1 0 0 0 0 0 3 582172
-0.002289 -0.000397 0.120157 0.288646 0.397255 -0.156991 -0.062500 1 0 0 0 0 0 3 583183
-0.002289 -0.000397 0.120157 0.288628 0.397250 -0.156991 -0.062500 1 0 0 0 0 0 3 584173
-0.002289 -0.000397 0.120157 0.288626 0.397249 -0.156992 -0.062500 1 0 0 0 0 0 3 585185
-0.002289 -0.000397 0.120157 0.288625 0.397249 -0.156992 -0.062500 1 0 0 0 0 0 3 586172
-0.002289 -0.000397 0.120157 0.288629 0.397237 -0.156985 -0.062500 1 0 0 0 0 0 3 587183
-0.002289 -0.000397 0.120157 0.288638 0.397244 -0.156997 -0.062500 1 0 0 0 0 0 3 588184
-0.002289 -0.000397 0.120157 0.288635 0.397256 -0.156985 -0.062500 1 0 0 0 0 0 3 589182
-0.002289 -0.000397 0.120157 0.288627 0.397249 -0.156990 -0.062500 1 0 0 0 0 0 3 590172
-0.002289 -0.000397 0.120157 0.288626 0.397248 -0.156991 -0.062500 1 0 0 0 0 0 3 591182
-0.002289 -0.000397 0.120157 0.288625 0.397248 -0.156991 -0.062500 1 0 0 0 0 0 3 592172
-0.002289 -0.000397 0.120157 0.288637 0.397245 -0.156998 -0.062500 1 0 0 0 0 0 3 593181
-0.002289 -0.000397 0.120157 0.288635 0.397257 -0.156985 -0.062500 1 0 0 0 0 0 3 594171
-0.002289 -0.000397 0.120157 0.288627 0.397249 -0.156990 -0.062500 1 0 0 0 0 0 3 595179
-0.002289 -0.000397 0.120157 0.288626 0.397249 -0.156991 -0.062500 1 0 0 0 0 0 3 596172
-0.002289 -0.000397 0.120157 0.288625 0.397249 -0.156991 -0.062500 1 0 0 0 0 0 3 597182
-0.002289 -0.000397 0.120157 0.288637 0.397246 -0.156998 -0.062500 1 0 0 0 0 0 3 598170
-0.002289 -0.000397 0.120157 0.288627 0.397248 -0.156992 -0.062500 1 0 0 0 0 0 3 599182
-0.002289 -0.000397 0.120157 0.288634 0.397257 -0.156984 -0.062500 1 0 0 0 0 0 3 600180
-0.002289 -0.000397 0.120157 0.288626 0.397250 -0.156990 -0.062500 1 0 0 0 0 0 3 601187
-0.002289 -0.000397 0.120157 0.288638 0.397246 -0.156997 -0.062500 1 0 0 0 0 0 3 602179
-0.002289 -0.000397 0.120157 0.288627 0.397248 -0.156992 -0.062500 1 0 0 0 0 0 3 603180
-0.002289 -0.000397 0.120157 0.288626 0.397248 -0.156992 -0.062500 1 0 0 0 0 0 3 604180
-0.002289 -0.000397 0.120157 0.288625 0.397248 -0.156992 -0.062500 1 0 0 0 0 0 3 605187
-0.002289 -0.000397 0.120157 0.288633 0.397257 -0.156984 -0.062500 1 0 0 0 0 0 3 606192
-0.002289 -0.000397 0.120157 0.288639 0.397247 -0.156997 -0.062500 1 0 0 0 0 0 3 607180
-0.002289 -0.000397 0.120157 0.288627 0.397248 -0.156992 -0.062500 1 0 0 0 0 0 3 608187
-0.002289 -0.000397 0.120157 0.288626 0.397249 -0.156992 -0.062500 1 0 0 0 0 0 3 609190
-0.002289 -0.000397 0.120157 0.288625 0.397249 -0.156992 -0.062500 1 0 0 0 0 0 3 610182
-0.002289 -0.000397 0.120157 0.288633 0.397257 -0.156984 -0.062500 1 0 0 0 0 0 3 611191
-0.002289 -0.000397 0.120157 0.288639 0.397247 -0.156997 -0.062500 1 0 0 0 0 0 3 612187
-0.002289 -0.000397 0.120157 0.288627 0.397249 -0.156992 -0.062500 1 0 0 0 0 0 3 613183
-0.002289 -0.000397 0.120157 0.288626 0.397249 -0.156992 -0.062500 1 0 0 0 0 0 3 614183
-0.002289 -0.000397 0.120157 0.288625 0.397249 -0.156992 -0.062500 1 0 0 0 0 0 3 615185
-0.002289 -0.000397 0.120157 0.288625 0.397249 -0.156992 -0.062500 1 0 0 0 0 0 3 616186
-0.002289 -0.000397 0.120157 0.288633 0.397258 -0.156984 -0.062500 1 0 0 0 0 0 3 617190
-0.002289 -0.000397 0.120157 0.288638 0.397247 -0.156997 -0.062500 1 0 0 0 0 0 3 618186
-0.002289 -0.000397 0.120157 0.288627 0.397249 -0.156992 -0.062500 1 0 0 0 0 0 3 619186
-0.002289 -0.000397 0.120157 0.288626 0.397249 -0.156992 -0.062500 1 0 0 0 0 0 3 620185
-0.002289 -0.000397 0.120157 0.288625 0.397249 -0.156992 -0.062500 1 0 0 0 0 0 3 621182
-0.002289 -0.000397 0.120157 0.288633 0.397258 -0.156984 -0.062500 1 0 0 0 0 0 3 622182
-0.002289 -0.000397 0.120157 0.288638 0.397247 -0.156997 -0.062500 1 0 0 0 0 0 3 623165
-0.002289 -0.000397 0.120157 0.288627 0.397249 -0.156992 -0.062500 1 0 0 0 0 0 3 624182
-0.002289 -0.000397 0.120157 0.288629 0.397237 -0.156985 -0.062500 1 0 0 0 0 0 3 625182
-0.002289 -0.000397 0.120157 0.288626 0.397247 -0.156990 -0.062500 1 0 0 0 0 0 3 626183
-0.002289 -0.000397 0.120157 0.288638 0.397245 -0.156998 -0.062500 1 0 0 0 0 0 3 627190
-0.002289 -0.000397 0.120157 0.288635 0.397257 -0.156985 -0.062500 1 0 0 0 0 0 3 628166
-0.002289 -0.000397 0.120157 0.288627 0.397249 -0.156990 -0.062500 1 0 0 0 0 0 3 629183
-0.002289 -0.000397 0.120157 0.288626 0.397249 -0.156991 -0.062500 1 0 0 0 0 0 3 630185
-0.002289 -0.000397 0.120157 0.288625 0.397248 -0.156991 -0.062500 1 0 0 0 0 0 3 631166
-0.002289 -0.000397 0.120157 0.288638 0.397245 -0.156998 -0.062500 1 0 0 0 0 0 3 632157
-0.002289 -0.000397 0.120157 0.288635 0.397257 -0.156985 -0.062500 1 0 0 0 0 0 3 633185
-0.002289 -0.000397 0.120157 0.288627 0.397249 -0.156990 -0.062500 1 0 0 0 0 0 3 634181
-0.002289 -0.000397 0.120157 0.288626 0.397249 -0.156991 -0.062500 1 0 0 0 0 0 3 635183
-0.002289 -0.000397 0.120157 0.288625 0.397249 -0.156991 -0.062500 1 0 0 0 0 0 3 636162
-0.002289 -0.000397 0.120157 0.288638 0.397246 -0.156998 -0.062500 1 0 0 0 0 0 3 637164
-0.002289 -0.000397 0.120157 0.288627 0.397248 -0.156992 -0.062500 1 0 0 0 0 0 3 638189
-0.002289 -0.000397 0.120157 0.288634 0.397257 -0.156985 -0.062500 1 0 0 0 0 0 3 639185
-0.002289 -0.000397 0.120157 0.288627 0.397250 -0.156990 -0.062500 1 0 0 0 0 0 3 640185
-0.002289 -0.000397 0.120157 0.288626 0.397249 -0.156991 -0.062500 1 0 0 0 0 0 3 641175
-0.002289 -0.000397 0.120157 0.288638 0.397246 -0.156998 -0.062500 1 0 0 0 0 0 3 642180
-0.002289 -0.000397 0.120157 0.288627 0.397248 -0.156992 -0.062500 1 0 0 0 0 0 3 643186
-0.002289 -0.000397 0.120157 0.288634 0.397257 -0.156985 -0.062500 1 0 0 0 0 0 3 644164
-0.002289 -0.000397 0.120157 0.288627 0.397250 -0.156990 -0.062500 1 0 0 0 0 0 3 645163
-0.002289 -0.000397 0.120157 0.288626 0.397249 -0.156991 -0.062500 1 0 0 0 0 0 3 646183
-0.002289 -0.000397 0.120157 0.288638 0.397246 -0.156998 -0.062500 1 0 0 0 0 0 3 647182
-0.002289 -0.000397 0.120157 0.288627 0.397248 -0.156992 -0.062500 1 0 0 0 0 0 3 648174
-0.002289 -0.000397 0.120157 0.288626 0.397249 -0.156992 -0.062500 1 0 0 0 0 0 3 649185
-0.002289 -0.000397 0.120157 0.288634 0.397257 -0.156984 -0.062500 1 0 0 0 0 0 3 650189
-0.002289 -0.000397 0.120157 0.288626 0.397250 -0.156990 -0.062500 1 0 0 0 0 0 3 651188
-0.002289 -0.000397 0.120157 0.288638 0.397246 -0.156998 -0.062500 1 0 0 0 0 0 3 652183
-0.002289 -0.000397 0.120157 0.288627 0.397249 -0.156992 -0.062500 1 0 0 0 0 0 3 653173
-0.002289 -0.000397 0.120157 0.288626 0.397249 -0.156992 -0.062500 1 0 0 0 0 0 3 654181
-0.002289 -0.000397 0.120157 0.288625 0.397249 -0.156992 -0.062500 1 0 0 0 0 0 3 655185
-0.002289 -0.000397 0.120157 0.288633 0.397258 -0.156984 -0.062500 1 0 0 0 0 0 3 656172
-0.002289 -0.000397 0.120157 0.288638 0.397247 -0.156997 -0.062500 1 0 0 0 0 0 3 657181
-0.002289 -0.000397 0.120157 0.288627 0.397249 -0.156992 -0.062500 1 0 0 0 0 0 3 658171
-0.002289 -0.000397 0.120157 0.288626 0.397249 -0.156992 -0.062500 1 0 0 0 0 0 3 659183
-0.002289 -0.000397 0.120157 0.288625 0.397249 -0.156992 -0.062500 1 0 0 0 0 0 3 660171
-0.002289 -0.000397 0.120157 0.288633 0.397258 -0.156985 -0.062500 1 0 0 0 0 0 3 661182
-0.002289 -0.000397 0.120157 0.288638 0.397247 -0.156997 -0.062500 1 0 0 0 0 0 3 662170
-0.002289 -0.000397 0.120157 0.288631 0.397237 -0.156985 -0.062500 1 0 0 0 0 0 3 663180
-0.002289 -0.000397 0.120157 0.288626 0.397247 -0.156991 -0.062500 1 0 0 0 0 0 3 664170
-0.002289 -0.000397 0.120157 0.288626 0.397248 -0.156991 -0.062500 1 0 0 0 0 0 3 665187
-0.002289 -0.000397 0.120157 0.288625 0.397248 -0.156991 -0.062500 1 0 0 0 0 0 3 666171
-0.002289 -0.000397 0.120157 0.288646 0.397254 -0.156991 -0.062500 1 0 0 0 0 0 3 667181
-0.002289 -0.000397 0.120157 0.288628 0.397249 -0.156991 -0.062500 1 0 0 0 0 0 3 668169
-0.002289 -0.000397 0.120157 0.288626 0.397248 -0.156991 -0.062500 1 0 0 0 0 0 3 669180
-0.002289 -0.000397 0.120157 0.288625 0.397248 -0.156991 -0.062500 1 0 0 0 0 0 3 670169
-0.002289 -0.000397 0.120157 0.288638 0.397245 -0.156998 -0.062500 1 0 0 0 0 0 3 671170
-0.002289 -0.000397 0.120157 0.288635 0.397257 -0.156985 -0.062500 1 0 0 0 0 0 3 672181
-0.002294 -0.000379 0.120147 0.362793 0.142229 -0.010255 -0.062500 1 0 0 0 0 0 3 673194
-0.002297 -0.000370 0.120143 0.339153 0.228162 -0.081833 -0.062500 1 0 0 0 0 0 3 674178
-0.002298 -0.000365 0.120142 0.320524 0.292277 -0.118992 -0.062500 1 0 0 0 0 0 3 675181
-0.002299 -0.000363 0.120141 0.310258 0.326395 -0.133160 -0.062500 1 0 0 0 0 0 3 676189
-0.002299 -0.000362 0.120141 0.304955 0.343632 -0.138207 -0.062500 1 0 0 0 0 0 3 677189
-0.002299 -0.000361 0.120141 0.302248 0.352256 -0.139977 -0.062500 1 0 0 0 0 0 3 678186
-0.002299 -0.000361 0.120141 0.300898 0.356574 -0.140588 -0.062500 1 0 0 0 0 0 3 679175
-0.002299 -0.000361 0.120141 0.300195 0.358729 -0.140800 -0.062500 1 0 0 0 0 0 3 680196
-0.002299 -0.000361 0.120141 0.299839 0.359812 -0.140881 -0.062500 1 0 0 0 0 0 3 681186
-0.002299 -0.000361 0.120141 0.299673 0.360345 -0.140903 -0.062500 1 0 0 0 0 0 3 682190
-0.002299 -0.000361 0.120141 0.299602 0.360614 -0.140912 -0.062500 1 0 0 0 0 0 3 683165
-0.002299 -0.000361 0.120141 0.299549 0.360759 -0.140921 -0.062500 1 0 0 0 0 0 3 684188
-0.002299 -0.000361 0.120141 0.299519 0.360816 -0.140922 -0.062500 1 0 0 0 0 0 3 685181
-0.002300 -0.000361 0.120141 0.299518 0.360850 -0.140909 -0.062500 1 0 0 0 0 0 3 686180
-0.002300 -0.000361 0.120141 0.299500 0.360879 -0.140914 -0.062500 1 0 0 0 0 0 3 687166
-0.002300 -0.000361 0.120141 0.299510 0.360878 -0.140921 -0.062500 1 0 0 0 0 0 3 688181
-0.002300 -0.000361 0.120141 0.299499 0.360880 -0.140915 -0.062500 1 0 0 0 0 0 3 689180
-0.002300 -0.000361 0.120141 0.299498 0.360880 -0.140915 -0.062500 1 0 0 0 0 0 3 690180
-0.002300 -0.000361 0.120141 0.299510 0.360877 -0.140921 -0.062500 1 0 0 0 0 0 3 691164
-0.002300 -0.000361 0.120141 0.299496 0.360891 -0.140922 -0.062500 1 0 0 0 0 0 3 692186
-0.002300 -0.000361 0.120141 0.299498 0.360881 -0.140916 -0.062500 1 0 0 0 0 0 3 693191
-0.002300 -0.000361 0.120141 0.299494 0.360891 -0.140922 -0.062500 1 0 0 0 0 0 3 694167
-0.002300 -0.000361 0.120141 0.299497 0.360881 -0.140916 -0.062500 1 0 0 0 0 0 3 695186
-0.002299 -0.000361 0.120141 0.299497 0.360879 -0.140915 -0.062500 1 0 0 0 0 0 3 696180
-0.002305 -0.000343 0.120130 0.373625 0.106003 0.005937 -0.062500 1 0 0 0 0 0 3 697179
-0.002308 -0.000334 0.120127 0.350006 0.191882 -0.065686 -0.062500 1 0 0 0 0 0 3 698181
-0.002309 -0.000329 0.120126 0.331374 0.255946 -0.102893 -0.062500 1 0 0 0 0 0 3 699186
-0.002310 -0.000327 0.120125 0.321132 0.290051 -0.117060 -0.062500 1 0 0 0 0 0 3 700163
-0.002310 -0.000326 0.120125 0.315822 0.307285 -0.122128 -0.062500 1 0 0 0 0 0 3 701181
-0.002310 -0.000325 0.120125 0.313114 0.315905 -0.123884 -0.062500 1 0 0 0 0 0 3 702180
-0.002310 -0.000325 0.120125 0.311761 0.320233 -0.124503 -0.062500 1 0 0 0 0 0 3 703183
-0.002310 -0.000325 0.120125 0.311059 0.322389 -0.124716 -0.062500 1 0 0 0 0 0 3 704179
-0.002310 -0.000325 0.120125 0.310718 0.323457 -0.124798 -0.062500 1 0 0 0 0 0 3 705186
-0.002310 -0.000325 0.120125 0.310542 0.323991 -0.124814 -0.062500 1 0 0 0 0 0 3 706179
-0.002310 -0.000325 0.120125 0.310454 0.324275 -0.124823 -0.062500 1 0 0 0 0 0 3 707165
-0.002310 -0.000325 0.120125 0.310414 0.324407 -0.124831 -0.062500 1 0 0 0 0 0 3 708179
-0.002310 -0.000325 0.120125 0.310386 0.324463 -0.124832 -0.062500 1 0 0 0 0 0 3 709181
-0.002310 -0.000325 0.120125 0.310373 0.324499 -0.124833 -0.062500 1 0 0 0 0 0 3 710183
-0.002310 -0.000325 0.120125 0.310377 0.324522 -0.124832 -0.062500 1 0 0 0 0 0 3 711167
-0.002310 -0.000325 0.120125 0.310363 0.324538 -0.124833 -0.062500 1 0 0 0 0 0 3 712182
-0.002310 -0.000325 0.120125 0.310364 0.324528 -0.124826 -0.062500 1 0 0 0 0 0 3 713181
-0.002310 -0.000325 0.120125 0.310361 0.324538 -0.124832 -0.062500 1 0 0 0 0 0 3 714170
-0.002310 -0.000325 0.120125 0.310360 0.324539 -0.124833 -0.062500 1 0 0 0 0 0 3 715180
-0.002310 -0.000325 0.120125 0.310381 0.324545 -0.124832 -0.062500 1 0 0 0 0 0 3 716183
-0.002316 -0.000306 0.120114 0.384436 0.069792 0.022162 -0.062500 1 0 0 0 0 0 3 717178
-0.002318 -0.000297 0.120111 0.360838 0.155602 -0.049537 -0.062500 1 0 0 0 0 0 3 718179
-0.002320 -0.000293 0.120109 0.342237 0.219635 -0.086781 -0.062500 1 0 0 0 0 0 3 719179
-0.002321 -0.000290 0.120109 0.331991 0.253727 -0.100961 -0.062500 1 0 0 0 0 0 3 720179
-0.002321 -0.000289 0.120109 0.326682 0.270953 -0.106018 -0.062500 1 0 0 0 0 0 3 721190
-0.002321 -0.000289 0.120109 0.323984 0.279579 -0.107789 -0.062500 1 0 0 0 0 0 3 722183
-0.002321 -0.000288 0.120109 0.322604 0.283892 -0.108399 -0.062500 1 0 0 0 0 0 3 723181
-0.002321 -0.000288 0.120109 0.321930 0.286048 -0.108618 -0.062500 1 0 0 0 0 0 3 724179
-0.002321 -0.000288 0.120109 0.321569 0.287122 -0.108689 -0.062500 1 0 0 0 0 0 3 725170
-0.002321 -0.000288 0.120109 0.321399 0.287665 -0.108716 -0.062500 1 0 0 0 0 0 3 726179
-0.002321 -0.000288 0.120109 0.321315 0.287937 -0.108720 -0.062500 1 0 0 0 0 0 3 727222
-0.002321 -0.000288 0.120109 0.321272 0.288080 -0.108734 -0.062500 1 0 0 0 0 0 3 728236
-0.002321 -0.000288 0.120109 0.321244 0.288137 -0.108736 -0.062500 1 0 0 0 0 0 3 729219
-0.002321 -0.000288 0.120109 0.321235 0.288163 -0.108730 -0.062500 1 0 0 0 0 0 3 730232
-0.002321 -0.000288 0.120109 0.321239 0.288184 -0.108729 -0.062500 1 0 0 0 0 0 3 731169
-0.002321 -0.000288 0.120109 0.321224 0.288199 -0.108729 -0.062500 1 0 0 0 0 0 3 732178
-0.002327 -0.000270 0.120098 0.395261 0.033585 0.038388 -0.062500 1 0 0 0 0 0 3 733166
-0.002329 -0.000261 0.120095 0.371678 0.119331 -0.033382 -0.062500 1 0 0 0 0 0 3 734177
-0.002331 -0.000256 0.120093 0.353085 0.183339 -0.070650 -0.062500 1 0 0 0 0 0 3 735167
-0.002331 -0.000254 0.120093 0.342844 0.217416 -0.084847 -0.062500 1 0 0 0 0 0 3 736178
-0.002332 -0.000253 0.120093 0.337534 0.234647 -0.089901 -0.062500 1 0 0 0 0 0 3 737166
-0.002332 -0.000252 0.120093 0.334840 0.243259 -0.091669 -0.062500 1 0 0 0 0 0 3 738168
-0.002332 -0.000252 0.120093 0.333469 0.247578 -0.092294 -0.062500 1 0 0 0 0 0 3 739177
-0.002332 -0.000252 0.120093 0.332777 0.249729 -0.092496 -0.062500 1 0 0 0 0 0 3 740165
-0.002332 -0.000252 0.120093 0.332421 0.250810 -0.092577 -0.062500 1 0 0 0 0 0 3 741295
-0.002332 -0.000252 0.120093 0.332252 0.251355 -0.092607 -0.062500 1 0 0 0 0 0 3 742168
-0.002332 -0.000252 0.120093 0.332172 0.251616 -0.092604 -0.062500 1 0 0 0 0 0 3 743177
-0.002332 -0.000252 0.120093 0.332129 0.251757 -0.092617 -0.062500 1 0 0 0 0 0 3 744167
-0.002332 -0.000252 0.120093 0.332101 0.251814 -0.092619 -0.062500 1 0 0 0 0 0 3 745177
-0.002332 -0.000252 0.120093 0.332088 0.251851 -0.092620 -0.062500 1 0 0 0 0 0 3 746167
-0.002332 -0.000252 0.120093 0.332092 0.251873 -0.092620 -0.062500 1 0 0 0 0 0 3 747220
-0.002332 -0.000252 0.120093 0.332093 0.251875 -0.092620 -0.062500 1 0 0 0 0 0 3 748175
-0.002332 -0.000252 0.120093 0.332078 0.251889 -0.092621 -0.062500 1 0 0 0 0 0 3 749182
-0.002332 -0.000252 0.120093 0.332080 0.251879 -0.092614 -0.062500 1 0 0 0 0 0 3 750189
-0.002332 -0.000252 0.120093 0.332076 0.251889 -0.092620 -0.062500 1 0 0 0 0 0 3 751185
-0.002332 -0.000252 0.120093 0.332084 0.251899 -0.092613 -0.062500 1 0 0 0 0 0 3 752183
-0.002332 -0.000252 0.120093 0.332093 0.251877 -0.092619 -0.062500 1 0 0 0 0 0 3 753183
-0.002332 -0.000252 0.120093 0.332078 0.251889 -0.092620 -0.062500 1 0 0 0 0 0 3 754163
-0.002332 -0.000252 0.120093 0.332076 0.251891 -0.092620 -0.062500 1 0 0 0 0 0 3 755173
-0.002332 -0.000252 0.120093 0.332079 0.251879 -0.092614 -0.062500 1 0 0 0 0 0 3 756185
-0.002332 -0.000252 0.120093 0.332076 0.251889 -0.092620 -0.062500 1 0 0 0 0 0 3 757486
-0.002332 -0.000252 0.120093 0.332096 0.251896 -0.092620 -0.062500 1 0 0 0 0 0 3 758175
-0.002332 -0.000252 0.120093 0.332082 0.251880 -0.092614 -0.062500 1 0 0 0 0 0 3 759184
-0.002337 -0.000234 0.120082 0.406056 -0.002587 0.054634 -0.062500 1 0 0 0 0 0 3 760162
-0.002340 -0.000225 0.120078 0.382506 0.083090 -0.017200 -0.062500 1 0 0 0 0 0 3 761160
-0.002341 -0.000220 0.120077 0.363939 0.147059 -0.054510 -0.062500 1 0 0 0 0 0 3 762179
-0.002342 -0.000218 0.120077 0.353685 0.181114 -0.068708 -0.062500 1 0 0 0 0 0 3 763179
-0.002343 -0.000217 0.120077 0.348395 0.198342 -0.073767 -0.062500 1 0 0 0 0 0 3 764179
-0.002343 -0.000216 0.120077 0.345681 0.206957 -0.075548 -0.062500 1 0 0 0 0 0 3 765178
-0.002343 -0.000216 0.120077 0.344319 0.211272 -0.076162 -0.062500 1 0 0 0 0 0 3 766180
-0.002343 -0.000216 0.120076 0.343637 0.213430 -0.076377 -0.062500 1 0 0 0 0 0 3 767161
-0.002343 -0.000216 0.120076 0.343271 0.214515 -0.076455 -0.062500 1 0 0 0 0 0 3 768177
-0.002343 -0.000216 0.120076 0.343104 0.215048 -0.076478 -0.062500 1 0 0 0 0 0 3 769179
-0.002343 -0.000216 0.120076 0.343021 0.215320 -0.076481 -0.062500 1 0 0 0 0 0 3 770183
-0.002343 -0.000216 0.120076 0.342981 0.215450 -0.076488 -0.062500 1 0 0 0 0 0 3 771160
-0.002330 -0.000202 0.120087 0.165036 0.024838 -0.228224 -0.062500 1 0 0 0 0 0 3 772176
-0.002324 -0.000195 0.120091 0.223376 0.088653 -0.154096 -0.062500 1 0 0 0 0 0 3 773178
-0.002321 -0.000192 0.120092 0.268101 0.136627 -0.115690 -0.062500 1 0 0 0 0 0 3 774190
-0.002319 -0.000190 0.120093 0.292291 0.162264 -0.101081 -0.062500 1 0 0 0 0 0 3 775180
-0.002318 -0.000189 0.120093 0.304669 0.175250 -0.095880 -0.062500 1 0 0 0 0 0 3 776181
-0.002318 -0.000189 0.120093 0.310909 0.181776 -0.094059 -0.062500 1 0 0 0 0 0 3 777178
-0.002317 -0.000189 0.120093 0.314059 0.185033 -0.093436 -0.062500 1 0 0 0 0 0 3 778175
-0.002317 -0.000188 0.120093 0.315631 0.186668 -0.093209 -0.062500 1 0 0 0 0 0 3 779178
-0.002317 -0.000188 0.120093 0.316423 0.187486 -0.093134 -0.062500 1 0 0 0 0 0 3 780160
-0.002317 -0.000188 0.120093 0.316818 0.187884 -0.093110 -0.062500 1 0 0 0 0 0 3 781178
-0.002317 -0.000188 0.120093 0.317021 0.188096 -0.093096 -0.062500 1 0 0 0 0 0 3 782176
-0.002317 -0.000188 0.120093 0.317104 0.188198 -0.093099 -0.062500 1 0 0 0 0 0 3 783189
-0.002317 -0.000188 0.120093 0.317172 0.188241 -0.093098 -0.062500 1 0 0 0 0 0 3 784179
-0.002317 -0.000188 0.120093 0.317190 0.188272 -0.093091 -0.062500 1 0 0 0 0 0 3 785184
-0.002317 -0.000188 0.120093 0.317207 0.188291 -0.093096 -0.062500 1 0 0 0 0 0 3 786160
-0.002317 -0.000188 0.120093 0.317209 0.188293 -0.093096 -0.062500 1 0 0 0 0 0 3 787178
-0.002317 -0.000188 0.120093 0.317217 0.188302 -0.093090 -0.062500 1 0 0 0 0 0 3 788186
-0.002317 -0.000188 0.120093 0.317209 0.188294 -0.093096 -0.062500 1 0 0 0 0 0 3 789172
-0.002317 -0.000188 0.120093 0.317216 0.188302 -0.093089 -0.062500 1 0 0 0 0 0 3 790178
-0.002317 -0.000188 0.120093 0.317209 0.188294 -0.093096 -0.062500 1 0 0 0 0 0 3 791181
-0.002317 -0.000188 0.120093 0.317216 0.188301 -0.093089 -0.062500 1 0 0 0 0 0 3 792178
-0.002317 -0.000188 0.120093 0.317208 0.188293 -0.093095 -0.062500 1 0 0 0 0 0 3 793177
-0.002317 -0.000188 0.120093 0.317228 0.188298 -0.093096 -0.062500 1 0 0 0 0 0 3 794178
-0.002317 -0.000188 0.120093 0.317218 0.188302 -0.093089 -0.062500 1 0 0 0 0 0 3 795178
-0.002317 -0.000188 0.120093 0.317209 0.188293 -0.093095 -0.062500 1 0 0 0 0 0 3 796177
-0.002317 -0.000188 0.120093 0.317216 0.188301 -0.093089 -0.062500 1 0 0 0 0 0 3 797176
-0.002317 -0.000188 0.120093 0.317208 0.188293 -0.093095 -0.062500 1 0 0 0 0 0 3 798175
-0.002317 -0.000188 0.120093 0.317228 0.188298 -0.093095 -0.062500 1 0 0 0 0 0 3 799177
-0.002317 -0.000188 0.120093 0.317218 0.188301 -0.093089 -0.062500 1 0 0 0 0 0 3 800152
-0.002317 -0.000188 0.120093 0.317209 0.188293 -0.093095 -0.062500 1 0 0 0 0 0 3 801166
-0.002317 -0.000188 0.120093 0.317229 0.188298 -0.093095 -0.062500 1 0 0 0 0 0 3 802176
-0.002317 -0.000188 0.120093 0.317211 0.188292 -0.093096 -0.062500 1 0 0 0 0 0 3 803165
-0.002317 -0.000188 0.120093 0.317217 0.188300 -0.093089 -0.062500 1 0 0 0 0 0 3 804174
-0.002317 -0.000188 0.120093 0.317214 0.188313 -0.093095 -0.062500 1 0 0 0 0 0 3 805176
-0.002317 -0.000188 0.120093 0.317209 0.188295 -0.093096 -0.062500 1 0 0 0 0 0 3 806165
-0.002317 -0.000188 0.120093 0.317216 0.188301 -0.093089 -0.062500 1 0 0 0 0 0 3 807166
-0.002317 -0.000188 0.120093 0.317208 0.188293 -0.093095 -0.062500 1 0 0 0 0 0 3 808174
-0.002317 -0.000188 0.120093 0.317228 0.188298 -0.093095 -0.062500 1 0 0 0 0 0 3 809164
-0.002317 -0.000188 0.120093 0.317218 0.188301 -0.093089 -0.062500 1 0 0 0 0 0 3 810174
-0.002317 -0.000188 0.120093 0.317209 0.188293 -0.093095 -0.062500 1 0 0 0 0 0 3 811164
-0.002317 -0.000188 0.120093 0.317228 0.188298 -0.093095 -0.062500 1 0 0 0 0 0 3 812175
-0.002317 -0.000188 0.120093 0.317219 0.188301 -0.093089 -0.062500 1 0 0 0 0 0 3 813164
-0.002317 -0.000188 0.120093 0.317210 0.188293 -0.093095 -0.062500 1 0 0 0 0 0 3 814278
-0.002317 -0.000188 0.120093 0.317213 0.188312 -0.093096 -0.062500 1 0 0 0 0 0 3 815177
-0.002317 -0.000188 0.120093 0.317208 0.188295 -0.093096 -0.062500 1 0 0 0 0 0 3 816164
-0.002317 -0.000188 0.120093 0.317216 0.188301 -0.093089 -0.062500 1 0 0 0 0 0 3 817177
-0.002317 -0.000188 0.120093 0.317229 0.188299 -0.093095 -0.062500 1 0 0 0 0 0 3 818164
-0.002317 -0.000188 0.120093 0.317211 0.188293 -0.093096 -0.062500 1 0 0 0 0 0 3 819175
-0.002317 -0.000188 0.120093 0.317217 0.188301 -0.093089 -0.062500 1 0 0 0 0 0 3 820167
-0.002317 -0.000188 0.120093 0.317209 0.188293 -0.093095 -0.062500 1 0 0 0 0 0 3 821576
-0.002317 -0.000188 0.120093 0.317228 0.188298 -0.093095 -0.062500 1 0 0 0 0 0 3 822182
-0.002317 -0.000188 0.120093 0.317219 0.188301 -0.093089 -0.062500 1 0 0 0 0 0 3 823172
-0.002317 -0.000188 0.120093 0.317210 0.188293 -0.093095 -0.062500 1 0 0 0 0 0 3 824181
-0.002317 -0.000188 0.120093 0.317217 0.188301 -0.093089 -0.062500 1 0 0 0 0 0 3 825171
-0.002317 -0.000188 0.120093 0.317205 0.188305 -0.093102 -0.062500 1 0 0 0 0 0 3 826192
-0.002317 -0.000188 0.120093 0.317215 0.188302 -0.093090 -0.062500 1 0 0 0 0 0 3 827173
-0.002317 -0.000188 0.120093 0.317229 0.188299 -0.093095 -0.062500 1 0 0 0 0 0 3 828172
-0.002317 -0.000188 0.120093 0.317210 0.188293 -0.093096 -0.062500 1 0 0 0 0 0 3 829173
-0.002317 -0.000188 0.120093 0.317216 0.188301 -0.093089 -0.062500 1 0 0 0 0 0 3 830182
-0.002317 -0.000188 0.120093 0.317209 0.188293 -0.093095 -0.062500 1 0 0 0 0 0 3 831181
-0.002317 -0.000188 0.120093 0.317228 0.188298 -0.093095 -0.062500 1 0 0 0 0 0 3 832185
-0.002317 -0.000188 0.120093 0.317219 0.188301 -0.093089 -0.062500 1 0 0 0 0 0 3 833178
-0.002317 -0.000188 0.120093 0.317209 0.188293 -0.093095 -0.062500 1 0 0 0 0 0 3 834158
-0.002317 -0.000188 0.120093 0.317216 0.188301 -0.093089 -0.062500 1 0 0 0 0 0 3 835160
-0.002317 -0.000188 0.120093 0.317209 0.188293 -0.093095 -0.062500 1 0 0 0 0 0 3 836176
-0.002317 -0.000188 0.120093 0.317228 0.188298 -0.093095 -0.062500 1 0 0 0 0 0 3 837174
-0.002317 -0.000188 0.120093 0.317215 0.188313 -0.093096 -0.062500 1 0 0 0 0 0 3 838174
-0.002317 -0.000188 0.120093 0.317209 0.188295 -0.093096 -0.062500 1 0 0 0 0 0 3 839177
-0.002317 -0.000188 0.120093 0.317216 0.188301 -0.093089 -0.062500 1 0 0 0 0 0 3 840192
-0.002317 -0.000188 0.120093 0.317209 0.188293 -0.093095 -0.062500 1 0 0 0 0 0 3 841180
-0.002317 -0.000188 0.120093 0.317228 0.188298 -0.093095 -0.062500 1 0 0 0 0 0 3 842180
-0.002317 -0.000188 0.120093 0.317219 0.188301 -0.093089 -0.062500 1 0 0 0 0 0 3 843176
-0.002317 -0.000188 0.120093 0.317209 0.188293 -0.093095 -0.062500 1 0 0 0 0 0 3 844180
-0.002317 -0.000188 0.120093 0.317216 0.188301 -0.093089 -0.062500 1 0 0 0 0 0 3 845183
-0.002317 -0.000188 0.120093 0.317209 0.188293 -0.093095 -0.062500 1 0 0 0 0 0 3 846177
-0.002317 -0.000188 0.120093 0.317228 0.188298 -0.093095 -0.062500 1 0 0 0 0 0 3 847172
-0.002317 -0.000188 0.120093 0.317219 0.188301 -0.093089 -0.062500 1 0 0 0 0 0 3 848180
-0.002317 -0.000188 0.120093 0.317206 0.188305 -0.093102 -0.062500 1 0 0 0 0 0 3 849157
-0.002317 -0.000188 0.120093 0.317216 0.188302 -0.093090 -0.062500 1 0 0 0 0 0 3 850174
-0.002317 -0.000188 0.120093 0.317209 0.188293 -0.093095 -0.062500 1 0 0 0 0 0 3 851177
-0.002317 -0.000188 0.120093 0.317228 0.188298 -0.093096 -0.062500 1 0 0 0 0 0 3 852175
-0.002317 -0.000188 0.120093 0.317219 0.188302 -0.093089 -0.062500 1 0 0 0 0 0 3 853155
-0.002317 -0.000188 0.120093 0.317209 0.188293 -0.093095 -0.062500 1 0 0 0 0 0 3 854174
-0.002317 -0.000188 0.120093 0.317216 0.188301 -0.093089 -0.062500 1 0 0 0 0 0 3 855182
-0.002317 -0.000188 0.120093 0.317209 0.188293 -0.093095 -0.062500 1 0 0 0 0 0 3 856174
-0.002317 -0.000188 0.120093 0.317228 0.188298 -0.093095 -0.062500 1 0 0 0 0 0 3 857177
-0.002317 -0.000188 0.120093 0.317219 0.188301 -0.093089 -0.062500 1 0 0 0 0 0 3 858173
-0.002317 -0.000188 0.120093 0.317209 0.188293 -0.093095 -0.062500 1 0 0 0 0 0 3 859175
-0.002317 -0.000188 0.120093 0.317213 0.188312 -0.093096 -0.062500 1 0 0 0 0 0 3 860172
-0.002317 -0.000188 0.120093 0.317208 0.188294 -0.093096 -0.062500 1 0 0 0 0 0 3 861178
-0.002317 -0.000188 0.120093 0.317216 0.188301 -0.093089 -0.062500 1 0 0 0 0 0 3 862167
-0.002317 -0.000188 0.120093 0.317229 0.188299 -0.093095 -0.062500 1 0 0 0 0 0 3 863176
-0.002317 -0.000188 0.120093 0.317210 0.188293 -0.093096 -0.062500 1 0 0 0 0 0 3 864177
-0.002317 -0.000188 0.120093 0.317216 0.188301 -0.093089 -0.062500 1 0 0 0 0 0 3 865155
-0.002317 -0.000188 0.120093 0.317209 0.188293 -0.093095 -0.062500 1 0 0 0 0 0 3 866173
-0.002317 -0.000188 0.120093 0.317228 0.188298 -0.093095 -0.062500 1 0 0 0 0 0 3 867174
-0.002317 -0.000188 0.120093 0.317219 0.188301 -0.093089 -0.062500 1 0 0 0 0 0 3 868173
-0.002317 -0.000188 0.120093 0.317209 0.188293 -0.093095 -0.062500 1 0 0 0 0 0 3 869155
-0.002317 -0.000188 0.120093 0.317216 0.188301 -0.093089 -0.062500 1 0 0 0 0 0 3 870173
-0.002317 -0.000188 0.120093 0.317218 0.188302 -0.093108 -0.062500 1 0 0 0 0 0 3 871175
-0.002317 -0.000188 0.120093 0.317217 0.188302 -0.093091 -0.062500 1 0 0 0 0 0 3 872184
-0.002317 -0.000188 0.120093 0.317217 0.188302 -0.093089 -0.062500 1 0 0 0 0 0 3 873167
-0.002317 -0.000188 0.120093 0.317209 0.188293 -0.093095 -0.062500 1 0 0 0 0 0 3 874177
-0.002317 -0.000188 0.120093 0.317216 0.188301 -0.093089 -0.062500 1 0 0 0 0 0 3 875217
-0.002317 -0.000188 0.120093 0.317209 0.188293 -0.093095 -0.062500 1 0 0 0 0 0 3 876230
-0.002317 -0.000188 0.120093 0.317228 0.188298 -0.093095 -0.062500 1 0 0 0 0 0 3 877213
-0.002317 -0.000188 0.120093 0.317219 0.188301 -0.093089 -0.062500 1 0 0 0 0 0 3 878229
-0.002317 -0.000188 0.120093 0.317209 0.188293 -0.093095 -0.062500 1 0 0 0 0 0 3 879217
-0.002317 -0.000188 0.120093 0.317216 0.188301 -0.093089 -0.062500 1 0 0 0 0 0 3 880230
-0.002317 -0.000188 0.120093 0.317221 0.188290 -0.093101 -0.062500 1 0 0 0 0 0 3 881213
-0.002317 -0.000188 0.120093 0.317218 0.188300 -0.093090 -0.062500 1 0 0 0 0 0 3 882230
-0.002317 -0.000188 0.120093 0.317214 0.188313 -0.093095 -0.062500 1 0 0 0 0 0 3 883214
-0.002317 -0.000188 0.120093 0.317209 0.188295 -0.093096 -0.062500 1 0 0 0 0 0 3 884230
-0.002317 -0.000188 0.120093 0.317216 0.188301 -0.093089 -0.062500 1 0 0 0 0 0 3 885213
-0.002317 -0.000188 0.120093 0.317209 0.188293 -0.093095 -0.062500 1 0 0 0 0 0 3 886228
-0.002317 -0.000188 0.120093 0.317228 0.188298 -0.093095 -0.062500 1 0 0 0 0 0 3 887164
-0.002317 -0.000188 0.120093 0.317218 0.188301 -0.093089 -0.062500 1 0 0 0 0 0 3 888179
-0.002317 -0.000188 0.120093 0.317209 0.188293 -0.093095 -0.062500 1 0 0 0 0 0 3 889173
-0.002317 -0.000188 0.120093 0.317216 0.188301 -0.093089 -0.062500 1 0 0 0 0 0 3 890163
-0.002317 -0.000188 0.120093 0.317209 0.188293 -0.093095 -0.062500 1 0 0 0 0 0 3 891172
-0.002317 -0.000188 0.120093 0.317228 0.188298 -0.093095 -0.062500 1 0 0 0 0 0 3 892162
-0.002317 -0.000188 0.120093 0.317219 0.188301 -0.093089 -0.062500 1 0 0 0 0 0 3 893172
-0.002317 -0.000188 0.120093 0.317206 0.188305 -0.093102 -0.062500 1 0 0 0 0 0 3 894160
-0.002317 -0.000188 0.120093 0.317216 0.188302 -0.093090 -0.062500 1 0 0 0 0 0 3 895173
-0.002317 -0.000188 0.120093 0.317217 0.188302 -0.093088 -0.062500 1 0 0 0 0 0 3 896162
-0.002317 -0.000188 0.120093 0.317221 0.188291 -0.093101 -0.062500 1 0 0 0 0 0 3 897172
-0.002317 -0.000188 0.120093 0.317218 0.188301 -0.093090 -0.062500 1 0 0 0 0 0 3 898162
-0.002317 -0.000188 0.120093 0.317209 0.188293 -0.093095 -0.062500 1 0 0 0 0 0 3 899181
-0.002317 -0.000188 0.120093 0.317216 0.188301 -0.093089 -0.062500 1 0 0 0 0 0 3 900180
-0.002317 -0.000188 0.120093 0.317209 0.188293 -0.093095 -0.062500 1 0 0 0 0 0 3 901180
-0.002317 -0.000188 0.120093 0.317228 0.188298 -0.093095 -0.062500 1 0 0 0 0 0 3 902170
-0.002317 -0.000188 0.120093 0.317218 0.188301 -0.093089 -0.062500 1 0 0 0 0 0 3 903180
-0.002317 -0.000188 0.120093 0.317206 0.188305 -0.093102 -0.062500 1 0 0 0 0 0 3 904179
-0.002317 -0.000188 0.120093 0.317216 0.188302 -0.093090 -0.062500 1 0 0 0 0 0 3 905169
-0.002317 -0.000188 0.120093 0.317217 0.188302 -0.093088 -0.062500 1 0 0 0 0 0 3 906178
-0.002317 -0.000188 0.120093 0.317221 0.188291 -0.093101 -0.062500 1 0 0 0 0 0 3 907169
-0.002317 -0.000188 0.120093 0.317218 0.188301 -0.093090 -0.062500 1 0 0 0 0 0 3 908177
-0.002317 -0.000188 0.120093 0.317209 0.188293 -0.093095 -0.062500 1 0 0 0 0 0 3 909175
-0.002317 -0.000188 0.120093 0.317228 0.188298 -0.093095 -0.062500 1 0 0 0 0 0 3 910172
-0.002317 -0.000188 0.120093 0.317219 0.188301 -0.093089 -0.062500 1 0 0 0 0 0 3 911175
-0.002317 -0.000188 0.120093 0.317210 0.188293 -0.093095 -0.062500 1 0 0 0 0 0 3 912176
-0.002317 -0.000188 0.120093 0.317217 0.188301 -0.093089 -0.062500 1 0 0 0 0 0 3 913173
-0.002317 -0.000188 0.120093 0.317209 0.188293 -0.093095 -0.062500 1 0 0 0 0 0 3 914172
-0.002317 -0.000188 0.120093 0.317229 0.188298 -0.093095 -0.062500 1 0 0 0 0 0 3 915173
-0.002317 -0.000188 0.120093 0.317215 0.188313 -0.093096 -0.062500 1 0 0 0 0 0 3 916172
-0.002317 -0.000188 0.120093 0.317209 0.188295 -0.093096 -0.062500 1 0 0 0 0 0 3 917173
-0.002317 -0.000188 0.120093 0.317216 0.188301 -0.093089 -0.062500 1 0 0 0 0 0 3 918172
-0.002317 -0.000188 0.120093 0.317209 0.188293 -0.093095 -0.062500 1 0 0 0 0 0 3 919177
-0.002317 -0.000188 0.120093 0.317228 0.188298 -0.093096 -0.062500 1 0 0 0 0 0 3 920175
-0.002317 -0.000188 0.120093 0.317219 0.188301 -0.093089 -0.062500 1 0 0 0 0 0 3 921179
-0.002317 -0.000188 0.120093 0.317210 0.188293 -0.093095 -0.062500 1 0 0 0 0 0 3 922178
-0.002317 -0.000188 0.120093 0.317216 0.188301 -0.093089 -0.062500 1 0 0 0 0 0 3 923177
-0.002317 -0.000188 0.120093 0.317209 0.188293 -0.093095 -0.062500 1 0 0 0 0 0 3 924172
-0.002317 -0.000188 0.120093 0.317228 0.188298 -0.093095 -0.062500 1 0 0 0 0 0 3 925172
-0.002317 -0.000188 0.120093 0.317219 0.188301 -0.093089 -0.062500 1 0 0 0 0 0 3 926172
-0.002317 -0.000188 0.120093 0.317206 0.188305 -0.093102 -0.062500 1 0 0 0 0 0 3 927181
-0.002317 -0.000188 0.120093 0.317216 0.188302 -0.093090 -0.062500 1 0 0 0 0 0 3 928176
-0.002317 -0.000188 0.120093 0.317209 0.188293 -0.093096 -0.062500 1 0 0 0 0 0 3 929171
-0.002322 -0.000170 0.120083 0.391171 -0.066014 0.054357 -0.062500 1 0 0 0 0 0 3 930173
-0.002325 -0.000161 0.120079 0.367624 0.019570 -0.017582 -0.062500 1 0 0 0 0 0 3 931156
-0.002327 -0.000157 0.120078 0.349059 0.083507 -0.054933 -0.062500 1 0 0 0 0 0 3 932171
-0.002327 -0.000154 0.120077 0.338820 0.117542 -0.069163 -0.062500 1 0 0 0 0 0 3 933174
-0.002328 -0.000153 0.120077 0.333510 0.134767 -0.074225 -0.062500 1 0 0 0 0 0 3 934173
-0.002328 -0.000153 0.120077 0.330811 0.143397 -0.075997 -0.062500 1 0 0 0 0 0 3 935175
-0.002328 -0.000152 0.120077 0.329446 0.147693 -0.076614 -0.062500 1 0 0 0 0 0 3 936178
-0.002328 -0.000152 0.120077 0.328760 0.149860 -0.076837 -0.062500 1 0 0 0 0 0 3 937178
-0.002328 -0.000152 0.120077 0.328409 0.150931 -0.076896 -0.062500 1 0 0 0 0 0 3 938174
-0.002328 -0.000152 0.120077 0.328229 0.151477 -0.076937 -0.062500 1 0 0 0 0 0 3 939184
-0.002328 -0.000152 0.120077 0.328160 0.151735 -0.076942 -0.062500 1 0 0 0 0 0 3 940168
-0.002328 -0.000152 0.120077 0.328107 0.151879 -0.076951 -0.062500 1 0 0 0 0 0 3 941176
-0.002328 -0.000152 0.120077 0.328086 0.151945 -0.076946 -0.062500 1 0 0 0 0 0 3 942181
-0.002328 -0.000152 0.120077 0.328074 0.151983 -0.076945 -0.062500 1 0 0 0 0 0 3 943175
-0.002328 -0.000152 0.120077 0.328061 0.151988 -0.076939 -0.062500 1 0 0 0 0 0 3 944174
-0.002328 -0.000152 0.120077 0.328077 0.152005 -0.076944 -0.062500 1 0 0 0 0 0 3 945172
-0.002328 -0.000152 0.120077 0.328058 0.152000 -0.076945 -0.062500 1 0 0 0 0 0 3 946172
-0.002328 -0.000152 0.120077 0.328061 0.152020 -0.076945 -0.062500 1 0 0 0 0 0 3 947172
-0.002328 -0.000152 0.120077 0.328057 0.152002 -0.076945 -0.062500 1 0 0 0 0 0 3 948172
-0.002328 -0.000152 0.120077 0.328061 0.152020 -0.076945 -0.062500 1 0 0 0 0 0 3 949171
-0.002328 -0.000152 0.120077 0.328068 0.151999 -0.076951 -0.062500 1 0 0 0 0 0 3 950171
-0.002328 -0.000152 0.120077 0.328062 0.152020 -0.076946 -0.062500 1 0 0 0 0 0 3 951178
-0.002328 -0.000152 0.120077 0.328065 0.152010 -0.076938 -0.062500 1 0 0 0 0 0 3 952155
-0.002328 -0.000152 0.120077 0.328054 0.152012 -0.076951 -0.062500 1 0 0 0 0 0 3 953172
-0.002328 -0.000152 0.120077 0.328064 0.152010 -0.076939 -0.062500 1 0 0 0 0 0 3 954161
-0.002328 -0.000152 0.120077 0.328065 0.152009 -0.076957 -0.062500 1 0 0 0 0 0 3 955164
-0.002328 -0.000152 0.120077 0.328065 0.152009 -0.076940 -0.062500 1 0 0 0 0 0 3 956170
-0.002328 -0.000152 0.120077 0.328062 0.152021 -0.076944 -0.062500 1 0 0 0 0 0 3 957163
-0.002328 -0.000152 0.120077 0.328053 0.152014 -0.076952 -0.062500 1 0 0 0 0 0 3 958171
-0.002328 -0.000152 0.120077 0.328063 0.152010 -0.076939 -0.062500 1 0 0 0 0 0 3 959160
-0.002328 -0.000152 0.120077 0.328074 0.152019 -0.076951 -0.062500 1 0 0 0 0 0 3 960172
-0.002333 -0.000134 0.120066 0.401966 -0.102177 0.070629 -0.062500 1 0 0 0 0 0 3 961161
-0.002336 -0.000125 0.120063 0.378457 -0.016646 -0.001374 -0.062500 1 0 0 0 0 0 3 962172
-0.002337 -0.000120 0.120061 0.359886 0.047251 -0.038761 -0.062500 1 0 0 0 0 0 3 963161
-0.002338 -0.000118 0.120061 0.349655 0.081288 -0.052990 -0.062500 1 0 0 0 0 0 3 964171
-0.002339 -0.000117 0.120061 0.344351 0.098498 -0.058052 -0.062500 1 0 0 0 0 0 3 965166
-0.002339 -0.000116 0.120061 0.341657 0.107111 -0.059841 -0.062500 1 0 0 0 0 0 3 966307
-0.002339 -0.000116 0.120061 0.340286 0.111427 -0.060455 -0.062500 1 0 0 0 0 0 3 967164
-0.002339 -0.000116 0.120061 0.339603 0.113584 -0.060672 -0.062500 1 0 0 0 0 0 3 968165
-0.002339 -0.000116 0.120061 0.339261 0.114663 -0.060744 -0.062500 1 0 0 0 0 0 3 969172
-0.002339 -0.000116 0.120061 0.339074 0.115200 -0.060774 -0.062500 1 0 0 0 0 0 3 970161
-0.002339 -0.000116 0.120061 0.338989 0.115472 -0.060779 -0.062500 1 0 0 0 0 0 3 971171
-0.002339 -0.000116 0.120061 0.338949 0.115602 -0.060787 -0.062500 1 0 0 0 0 0 3 972177
-0.002339 -0.000116 0.120061 0.338929 0.115667 -0.060781 -0.062500 1 0 0 0 0 0 3 973167
-0.002339 -0.000116 0.120061 0.338917 0.115705 -0.060781 -0.062500 1 0 0 0 0 0 3 974173
-0.002339 -0.000116 0.120061 0.338913 0.115718 -0.060787 -0.062500 1 0 0 0 0 0 3 975172
-0.002339 -0.000116 0.120061 0.338906 0.115742 -0.060781 -0.062500 1 0 0 0 0 0 3 976168
-0.002339 -0.000116 0.120061 0.338897 0.115736 -0.060788 -0.062500 1 0 0 0 0 0 3 977294
-0.002339 -0.000116 0.120061 0.338904 0.115744 -0.060781 -0.062500 1 0 0 0 0 0 3 978301
-0.002344 -0.000098 0.120050 0.412757 -0.138306 0.086916 -0.062500 1 0 0 0 0 0 3 979167
-0.002347 -0.000089 0.120047 0.389264 -0.052851 0.014848 -0.062500 1 0 0 0 0 0 3 980343
-0.002348 -0.000084 0.120045 0.370721 0.011027 -0.022562 -0.062500 1 0 0 0 0 0 3 981288
-0.002349 -0.000082 0.120045 0.360492 0.045030 -0.036807 -0.062500 1 0 0 0 0 0 3 982282
-0.002349 -0.000081 0.120045 0.355187 0.062241 -0.041886 -0.062500 1 0 0 0 0 0 3 983183
-0.002350 -0.000080 0.120045 0.352494 0.070852 -0.043661 -0.062500 1 0 0 0 0 0 3 984279
-0.002350 -0.000080 0.120045 0.351120 0.075177 -0.044282 -0.062500 1 0 0 0 0 0 3 985284
-0.002350 -0.000080 0.120045 0.350440 0.077324 -0.044494 -0.062500 1 0 0 0 0 0 3 986296
-0.002350 -0.000080 0.120045 0.350096 0.078412 -0.044572 -0.062500 1 0 0 0 0 0 3 987297
-0.002350 -0.000080 0.120045 0.349912 0.078940 -0.044597 -0.062500 1 0 0 0 0 0 3 988296
-0.002350 -0.000079 0.120045 0.349826 0.079210 -0.044600 -0.062500 1 0 0 0 0 0 3 989296
-0.002350 -0.000079 0.120045 0.349786 0.079340 -0.044608 -0.062500 1 0 0 0 0 0 3 990296
-0.002350 -0.000079 0.120045 0.349763 0.079416 -0.044609 -0.062500 1 0 0 0 0 0 3 991308
-0.002350 -0.000079 0.120045 0.349751 0.079455 -0.044610 -0.062500 1 0 0 0 0 0 3 992301
-0.002350 -0.000079 0.120045 0.349747 0.079469 -0.044617 -0.062500 1 0 0 0 0 0 3 993300
-0.002350 -0.000079 0.120045 0.349743 0.079482 -0.044604 -0.062500 1 0 0 0 0 0 3 994295
-0.002350 -0.000079 0.120045 0.349755 0.079480 -0.044609 -0.062500 1 0 0 0 0 0 3 995298
-0.002350 -0.000079 0.120045 0.349737 0.079474 -0.044610 -0.062500 1 0 0 0 0 0 3 996174
-0.002350 -0.000079 0.120045 0.349743 0.079481 -0.044603 -0.062500 1 0 0 0 0 0 3 997179
-0.002350 -0.000079 0.120045 0.349735 0.079473 -0.044609 -0.062500 1 0 0 0 0 0 3 998324
-0.002350 -0.000079 0.120045 0.349739 0.079493 -0.044610 -0.062500 1 0 0 0 0 0 3 999304
-0.002350 -0.000079 0.120045 0.349747 0.079472 -0.044616 -0.062500 1 0 0 0 0 0 4 277
-0.002355 -0.000061 0.120034 0.423558 -0.174426 0.103228 -0.062500 1 0 0 0 0 0 4 1295
-0.002358 -0.000052 0.120030 0.400090 -0.089036 0.031085 -0.062500 1 0 0 0 0 0 4 2295
-0.002359 -0.000048 0.120029 0.381539 -0.025200 -0.006362 -0.062500 1 0 0 0 0 0 4 3296
-0.002360 -0.000046 0.120029 0.371331 0.008803 -0.020613 -0.062500 1 0 0 0 0 0 4 4299
-0.002360 -0.000044 0.120029 0.366017 0.026012 -0.025693 -0.062500 1 0 0 0 0 0 4 5282
-0.002360 -0.000044 0.120028 0.363324 0.034621 -0.027472 -0.062500 1 0 0 0 0 0 4 6304
-0.002360 -0.000044 0.120028 0.361958 0.038922 -0.028102 -0.062500 1 0 0 0 0 0 4 7302
-0.002361 -0.000043 0.120028 0.361272 0.041088 -0.028310 -0.062500 1 0 0 0 0 0 4 8296
-0.002361 -0.000043 0.120028 0.360918 0.042169 -0.028375 -0.062500 1 0 0 0 0 0 4 9295
-0.002361 -0.000043 0.120028 0.360741 0.042705 -0.028411 -0.062500 1 0 0 0 0 0 4 10295
-0.002361 -0.000043 0.120028 0.360660 0.042964 -0.028409 -0.062500 1 0 0 0 0 0 4 11295
-0.002361 -0.000043 0.120028 0.360617 0.043105 -0.028423 -0.062500 1 0 0 0 0 0 4 12294
-0.002361 -0.000043 0.120028 0.360597 0.043170 -0.028419 -0.062500 1 0 0 0 0 0 4 13288
-0.002361 -0.000043 0.120028 0.360585 0.043208 -0.028418 -0.062500 1 0 0 0 0 0 4 14299
-0.002361 -0.000043 0.120028 0.360581 0.043222 -0.028425 -0.062500 1 0 0 0 0 0 4 15176
-0.002361 -0.000043 0.120028 0.360581 0.043222 -0.028426 -0.062500 1 0 0 0 0 0 4 16151
-0.002361 -0.000043 0.120028 0.360574 0.043245 -0.028420 -0.062500 1 0 0 0 0 0 4 17295
-0.002361 -0.000043 0.120028 0.360574 0.043248 -0.028419 -0.062500 1 0 0 0 0 0 4 18295
-0.002361 -0.000043 0.120028 0.360565 0.043239 -0.028426 -0.062500 1 0 0 0 0 0 4 19298
-0.002361 -0.000043 0.120028 0.360564 0.043238 -0.028427 -0.062500 1 0 0 0 0 0 4 20295
-0.002361 -0.000043 0.120028 0.360575 0.043235 -0.028413 -0.062500 1 0 0 0 0 0 4 21293
-0.002361 -0.000043 0.120028 0.360585 0.043244 -0.028424 -0.062500 1 0 0 0 0 0 4 22303
-0.002361 -0.000043 0.120028 0.360575 0.043248 -0.028419 -0.062500 1 0 0 0 0 0 4 23303
-0.002361 -0.000043 0.120028 0.360565 0.043239 -0.028426 -0.062500 1 0 0 0 0 0 4 24298
-0.002361 -0.000043 0.120028 0.360576 0.043236 -0.028413 -0.062500 1 0 0 0 0 0 4 25298
-0.002361 -0.000043 0.120028 0.360578 0.043235 -0.028431 -0.062500 1 0 0 0 0 0 4 26284
-0.002361 -0.000043 0.120028 0.360574 0.043246 -0.028420 -0.062500 1 0 0 0 0 0 4 27353
-0.002361 -0.000043 0.120028 0.360574 0.043248 -0.028419 -0.062500 1 0 0 0 0 0 4 28337
-0.002361 -0.000043 0.120028 0.360565 0.043240 -0.028426 -0.062500 1 0 0 0 0 0 4 29350
-0.002361 -0.000043 0.120028 0.360576 0.043236 -0.028413 -0.062500 1 0 0 0 0 0 4 30336
-0.002361 -0.000043 0.120028 0.360577 0.043235 -0.028431 -0.062500 1 0 0 0 0 0 4 31294
-0.002361 -0.000043 0.120028 0.360574 0.043246 -0.028420 -0.062500 1 0 0 0 0 0 4 32157
-0.002361 -0.000043 0.120028 0.360574 0.043248 -0.028419 -0.062500 1 0 0 0 0 0 4 33295
-0.002361 -0.000043 0.120028 0.360565 0.043240 -0.028426 -0.062500 1 0 0 0 0 0 4 34283
-0.002361 -0.000043 0.120028 0.360576 0.043236 -0.028413 -0.062500 1 0 0 0 0 0 4 35298
-0.002361 -0.000043 0.120028 0.360577 0.043235 -0.028431 -0.062500 1 0 0 0 0 0 4 36283
-0.002361 -0.000043 0.120028 0.360574 0.043246 -0.028420 -0.062500 1 0 0 0 0 0 4 37298
-0.002361 -0.000043 0.120028 0.360573 0.043248 -0.028419 -0.062500 1 0 0 0 0 0 4 38283
-0.002361 -0.000043 0.120028 0.360569 0.043228 -0.028419 -0.062500 1 0 0 0 0 0 4 39284
-0.002361 -0.000043 0.120028 0.360573 0.043246 -0.028419 -0.062500 1 0 0 0 0 0 4 40294
-0.002361 -0.000043 0.120028 0.360585 0.043245 -0.028425 -0.062500 1 0 0 0 0 0 4 41282
-0.002361 -0.000043 0.120028 0.360567 0.043239 -0.028426 -0.062500 1 0 0 0 0 0 4 42293
-0.002361 -0.000043 0.120028 0.360576 0.043235 -0.028413 -0.062500 1 0 0 0 0 0 4 43284
-0.002361 -0.000043 0.120028 0.360566 0.043238 -0.028425 -0.062500 1 0 0 0 0 0 4 44294
-0.002361 -0.000043 0.120028 0.360572 0.043247 -0.028419 -0.062500 1 0 0 0 0 0 4 45159
-0.002361 -0.000043 0.120028 0.360577 0.043236 -0.028432 -0.062500 1 0 0 0 0 0 4 46294
-0.002361 -0.000043 0.120028 0.360574 0.043247 -0.028420 -0.062500 1 0 0 0 0 0 4 47328
-0.002361 -0.000043 0.120028 0.360577 0.043236 -0.028412 -0.062500 1 0 0 0 0 0 4 48164
-0.002361 -0.000043 0.120028 0.360566 0.043238 -0.028425 -0.062500 1 0 0 0 0 0 4 49300
-0.002361 -0.000043 0.120028 0.360572 0.043247 -0.028419 -0.062500 1 0 0 0 0 0 4 50304
-0.002361 -0.000043 0.120028 0.360577 0.043236 -0.028432 -0.062500 1 0 0 0 0 0 4 51290
-0.002361 -0.000043 0.120028 0.360577 0.043235 -0.028414 -0.062500 1 0 0 0 0 0 4 52291
-0.002361 -0.000043 0.120028 0.360574 0.043246 -0.028418 -0.062500 1 0 0 0 0 0 4 53298
-0.002361 -0.000043 0.120028 0.360565 0.043239 -0.028425 -0.062500 1 0 0 0 0 0 4 54300
-0.002361 -0.000043 0.120028 0.360585 0.043244 -0.028426 -0.062500 1 0 0 0 0 0 4 55288
-0.002361 -0.000043 0.120028 0.360575 0.043248 -0.028420 -0.062500 1 0 0 0 0 0 4 56302
-0.002361 -0.000043 0.120028 0.360569 0.043228 -0.028419 -0.062500 1 0 0 0 0 0 4 57290
-0.002361 -0.000043 0.120028 0.360573 0.043246 -0.028419 -0.062500 1 0 0 0 0 0 4 58329
-0.002361 -0.000043 0.120028 0.360565 0.043239 -0.028425 -0.062500 1 0 0 0 0 0 4 59305
-0.002361 -0.000043 0.120028 0.360585 0.043244 -0.028426 -0.062500 1 0 0 0 0 0 4 60293
-0.002361 -0.000043 0.120028 0.360575 0.043248 -0.028420 -0.062500 1 0 0 0 0 0 4 61295
-0.002361 -0.000043 0.120028 0.360569 0.043228 -0.028419 -0.062500 1 0 0 0 0 0 4 62294
-0.002361 -0.000043 0.120028 0.360573 0.043246 -0.028419 -0.062500 1 0 0 0 0 0 4 63296
-0.002361 -0.000043 0.120028 0.360565 0.043239 -0.028426 -0.062500 1 0 0 0 0 0 4 64292
-0.002361 -0.000043 0.120028 0.360584 0.043244 -0.028426 -0.062500 1 0 0 0 0 0 4 65295
-0.002361 -0.000043 0.120028 0.360578 0.043236 -0.028413 -0.062500 1 0 0 0 0 0 4 66292
-0.002361 -0.000043 0.120028 0.360566 0.043238 -0.028425 -0.062500 1 0 0 0 0 0 4 67299
-0.002361 -0.000043 0.120028 0.360573 0.043247 -0.028419 -0.062500 1 0 0 0 0 0 4 68299
-0.002361 -0.000043 0.120028 0.360565 0.043239 -0.028426 -0.062500 1 0 0 0 0 0 4 69296
-0.002361 -0.000043 0.120028 0.360584 0.043244 -0.028426 -0.062500 1 0 0 0 0 0 4 70294
-0.002361 -0.000043 0.120028 0.360578 0.043236 -0.028413 -0.062500 1 0 0 0 0 0 4 71295
-0.002361 -0.000043 0.120028 0.360566 0.043238 -0.028425 -0.062500 1 0 0 0 0 0 4 72292
-0.002361 -0.000043 0.120028 0.360573 0.043247 -0.028419 -0.062500 1 0 0 0 0 0 4 73301
-0.002361 -0.000043 0.120028 0.360565 0.043239 -0.028426 -0.062500 1 0 0 0 0 0 4 74289
-0.002361 -0.000043 0.120028 0.360584 0.043244 -0.028426 -0.062500 1 0 0 0 0 0 4 75300
-0.002361 -0.000043 0.120028 0.360578 0.043236 -0.028413 -0.062500 1 0 0 0 0 0 4 76297
-0.002361 -0.000043 0.120028 0.360566 0.043238 -0.028425 -0.062500 1 0 0 0 0 0 4 77294
-0.002361 -0.000043 0.120028 0.360573 0.043247 -0.028419 -0.062500 1 0 0 0 0 0 4 78292
-0.002361 -0.000043 0.120028 0.360565 0.043239 -0.028426 -0.062500 1 0 0 0 0 0 4 79295
-0.002361 -0.000043 0.120028 0.360588 0.043233 -0.028419 -0.062500 1 0 0 0 0 0 4 80292
-0.002361 -0.000043 0.120028 0.360575 0.043246 -0.028419 -0.062500 1 0 0 0 0 0 4 81292
-0.002361 -0.000043 0.120028 0.360566 0.043239 -0.028426 -0.062500 1 0 0 0 0 0 4 82294
-0.002361 -0.000043 0.120028 0.360573 0.043247 -0.028419 -0.062500 1 0 0 0 0 0 4 83299
-0.002361 -0.000043 0.120028 0.360565 0.043239 -0.028426 -0.062500 1 0 0 0 0 0 4 84297
-0.002361 -0.000043 0.120028 0.360588 0.043233 -0.028419 -0.062500 1 0 0 0 0 0 4 85296
-0.002361 -0.000043 0.120028 0.360575 0.043246 -0.028419 -0.062500 1 0 0 0 0 0 4 86291
-0.002361 -0.000043 0.120028 0.360566 0.043239 -0.028426 -0.062500 1 0 0 0 0 0 4 87294
-0.002361 -0.000043 0.120028 0.360572 0.043247 -0.028420 -0.062500 1 0 0 0 0 0 4 88285
-0.002361 -0.000043 0.120028 0.360568 0.043228 -0.028419 -0.062500 1 0 0 0 0 0 4 89292
-0.002361 -0.000043 0.120028 0.360585 0.043243 -0.028425 -0.062500 1 0 0 0 0 0 4 90293
-0.002361 -0.000043 0.120028 0.360575 0.043247 -0.028419 -0.062500 1 0 0 0 0 0 4 91295
-0.002361 -0.000043 0.120028 0.360566 0.043239 -0.028426 -0.062500 1 0 0 0 0 0 4 92292
-0.002348 -0.000030 0.120039 0.182612 -0.147657 -0.179775 -0.062500 1 0 0 0 0 0 4 93290
-0.002341 -0.000023 0.120043 0.240958 -0.083695 -0.105824 -0.062500 1 0 0 0 0 0 4 94291
-0.002338 -0.000019 0.120044 0.285694 -0.035701 -0.067507 -0.062500 1 0 0 0 0 0 4 95293
-0.002337 -0.000018 0.120045 0.309907 -0.010061 -0.052948 -0.062500 1 0 0 0 0 0 4 96293
-0.002336 -0.000017 0.120045 0.322282 0.002921 -0.047761 -0.062500 1 0 0 0 0 0 4 97290
-0.002335 -0.000016 0.120045 0.328543 0.009421 -0.045946 -0.062500 1 0 0 0 0 0 4 98293
-0.002335 -0.000016 0.120045 0.331684 0.012678 -0.045324 -0.062500 1 0 0 0 0 0 4 99295
-0.002340 0.000002 0.120034 0.407045 -0.239432 0.102924 -0.062500 1 0 0 0 0 0 4 100282
-0.002343 0.000011 0.120031 0.384379 -0.153310 0.030774 -0.062500 1 0 0 0 0 0 4 101290
-0.002344 0.000016 0.120029 0.366237 -0.089110 -0.006694 -0.062500 1 0 0 0 0 0 4 102280
-0.002345 0.000018 0.120029 0.356229 -0.054920 -0.020964 -0.062500 1 0 0 0 0 0 4 103291
-0.002345 0.000019 0.120029 0.351015 -0.037633 -0.026042 -0.062500 1 0 0 0 0 0 4 104280
-0.002345 0.000020 0.120029 0.348383 -0.028952 -0.027825 -0.062500 1 0 0 0 0 0 4 105290
-0.002346 0.000020 0.120029 0.347026 -0.024626 -0.028438 -0.062500 1 0 0 0 0 0 4 106291
-0.002346 0.000020 0.120029 0.346360 -0.022454 -0.028664 -0.062500 1 0 0 0 0 0 4 107281
-0.002346 0.000020 0.120029 0.346016 -0.021364 -0.028726 -0.062500 1 0 0 0 0 0 4 108289
-0.002346 0.000020 0.120029 0.345840 -0.020828 -0.028761 -0.062500 1 0 0 0 0 0 4 109279
-0.002346 0.000020 0.120029 0.345755 -0.020558 -0.028767 -0.062500 1 0 0 0 0 0 4 110290
-0.002346 0.000020 0.120029 0.345724 -0.020419 -0.028768 -0.062500 1 0 0 0 0 0 4 111280
-0.002346 0.000020 0.120029 0.345693 -0.020351 -0.028776 -0.062500 1 0 0 0 0 0 4 112289
-0.002333 0.000034 0.120040 0.167632 -0.211351 -0.179946 -0.062500 1 0 0 0 0 0 4 113279
-0.002326 0.000041 0.120043 0.226019 -0.147283 -0.106079 -0.062500 1 0 0 0 0 0 4 114285
-0.002323 0.000044 0.120045 0.270780 -0.099249 -0.067812 -0.062500 1 0 0 0 0 0 4 115283
-0.002322 0.000046 0.120045 0.294983 -0.073602 -0.053261 -0.062500 1 0 0 0 0 0 4 116290
-0.002321 0.000047 0.120045 0.307374 -0.060618 -0.048092 -0.062500 1 0 0 0 0 0 4 117280
-0.002320 0.000047 0.120045 0.313626 -0.054113 -0.046278 -0.062500 1 0 0 0 0 0 4 118290
-0.002320 0.000047 0.120045 0.316775 -0.050846 -0.045651 -0.062500 1 0 0 0 0 0 4 119282
-0.002320 0.000047 0.120045 0.318351 -0.049221 -0.045421 -0.062500 1 0 0 0 0 0 4 120295
-0.002320 0.000048 0.120045 0.319145 -0.048405 -0.045348 -0.062500 1 0 0 0 0 0 4 121290
-0.002320 0.000048 0.120045 0.319536 -0.047995 -0.045332 -0.062500 1 0 0 0 0 0 4 122298
-0.002320 0.000048 0.120045 0.319735 -0.047801 -0.045319 -0.062500 1 0 0 0 0 0 4 123288
-0.002320 0.000048 0.120045 0.319846 -0.047687 -0.045315 -0.062500 1 0 0 0 0 0 4 124291
-0.002325 0.000066 0.120035 0.393652 -0.301228 0.102908 -0.062500 1 0 0 0 0 0 4 125296
-0.002328 0.000075 0.120031 0.370217 -0.215976 0.030574 -0.062500 1 0 0 0 0 0 4 126287
-0.002329 0.000079 0.120030 0.351690 -0.152228 -0.006966 -0.062500 1 0 0 0 0 0 4 127295
-0.002330 0.000082 0.120029 0.341494 -0.118242 -0.021250 -0.062500 1 0 0 0 0 0 4 128292
-0.002330 0.000083 0.120029 0.336206 -0.101041 -0.026355 -0.062500 1 0 0 0 0 0 4 129299
-0.002331 0.000083 0.120029 0.333501 -0.092424 -0.028128 -0.062500 1 0 0 0 0 0 4 130291
-0.002331 0.000084 0.120029 0.332143 -0.088115 -0.028756 -0.062500 1 0 0 0 0 0 4 131299
-0.002331 0.000084 0.120029 0.331462 -0.085961 -0.028960 -0.062500 1 0 0 0 0 0 4 132295
-0.002331 0.000084 0.120029 0.331109 -0.084881 -0.029046 -0.062500 1 0 0 0 0 0 4 133291
-0.002331 0.000084 0.120029 0.330933 -0.084347 -0.029065 -0.062500 1 0 0 0 0 0 4 134293
-0.002331 0.000084 0.120029 0.330845 -0.084065 -0.029076 -0.062500 1 0 0 0 0 0 4 135291
-0.002331 0.000084 0.120029 0.330805 -0.083933 -0.029084 -0.062500 1 0 0 0 0 0 4 136290
-0.002331 0.000084 0.120029 0.330785 -0.083868 -0.029079 -0.062500 1 0 0 0 0 0 4 137291
-0.002318 0.000097 0.120040 0.152630 -0.275011 -0.180068 -0.062500 1 0 0 0 0 0 4 138290
-0.002312 0.000104 0.120044 0.211046 -0.210870 -0.106291 -0.062500 1 0 0 0 0 0 4 139295
-0.002308 0.000108 0.120045 0.255832 -0.162780 -0.068075 -0.062500 1 0 0 0 0 0 4 140294
-0.002307 0.000109 0.120045 0.280051 -0.137128 -0.053545 -0.062500 1 0 0 0 0 0 4 141296
-0.002306 0.000110 0.120046 0.292447 -0.124139 -0.048369 -0.062500 1 0 0 0 0 0 4 142299
-0.002305 0.000111 0.120046 0.298705 -0.117643 -0.046573 -0.062500 1 0 0 0 0 0 4 143294
-0.002305 0.000111 0.120046 0.301856 -0.114376 -0.045931 -0.062500 1 0 0 0 0 0 4 144293
-0.002305 0.000111 0.120046 0.303422 -0.112748 -0.045714 -0.062500 1 0 0 0 0 0 4 145271
-0.002305 0.000111 0.120046 0.304214 -0.111931 -0.045643 -0.062500 1 0 0 0 0 0 4 146291
-0.002305 0.000111 0.120046 0.304617 -0.111524 -0.045614 -0.062500 1 0 0 0 0 0 4 147292
-0.002310 0.000129 0.120035 0.378557 -0.364740 0.102799 -0.062500 1 0 0 0 0 0 4 148281
-0.002313 0.000138 0.120031 0.355192 -0.279522 0.030394 -0.062500 1 0 0 0 0 0 4 149294
-0.002314 0.000143 0.120030 0.336725 -0.215764 -0.007214 -0.062500 1 0 0 0 0 0 4 150291
-0.002315 0.000145 0.120030 0.326533 -0.181781 -0.021514 -0.062500 1 0 0 0 0 0 4 151297
-0.002315 0.000146 0.120029 0.321262 -0.164570 -0.026619 -0.062500 1 0 0 0 0 0 4 152293
-0.002316 0.000147 0.120029 0.318580 -0.155950 -0.028397 -0.062500 1 0 0 0 0 0 4 153289
-0.002316 0.000147 0.120029 0.317201 -0.151637 -0.029015 -0.062500 1 0 0 0 0 0 4 154290
-0.002316 0.000147 0.120029 0.316526 -0.149474 -0.029232 -0.062500 1 0 0 0 0 0 4 155283
-0.002316 0.000147 0.120029 0.316182 -0.148384 -0.029314 -0.062500 1 0 0 0 0 0 4 156297
-0.002316 0.000147 0.120029 0.315998 -0.147857 -0.029340 -0.062500 1 0 0 0 0 0 4 157294
-0.002316 0.000147 0.120029 0.315913 -0.147587 -0.029345 -0.062500 1 0 0 0 0 0 4 158290
-0.002316 0.000147 0.120029 0.315881 -0.147448 -0.029346 -0.062500 1 0 0 0 0 0 4 159293
-0.002316 0.000147 0.120029 0.315854 -0.147392 -0.029347 -0.062500 1 0 0 0 0 0 4 160283
-0.002316 0.000147 0.120029 0.315838 -0.147343 -0.029354 -0.062500 1 0 0 0 0 0 4 161296
-0.002316 0.000147 0.120029 0.315837 -0.147340 -0.029355 -0.062500 1 0 0 0 0 0 4 162295
-0.002316 0.000147 0.120029 0.315830 -0.147317 -0.029349 -0.062500 1 0 0 0 0 0 4 163291
-0.002316 0.000147 0.120029 0.315841 -0.147318 -0.029354 -0.062500 1 0 0 0 0 0 4 164292
-0.002316 0.000147 0.120029 0.315831 -0.147315 -0.029349 -0.062500 1 0 0 0 0 0 4 165289
-0.002316 0.000147 0.120029 0.315830 -0.147315 -0.029348 -0.062500 1 0 0 0 0 0 4 166291
-0.002316 0.000147 0.120029 0.315830 -0.147315 -0.029348 -0.062500 1 0 0 0 0 0 4 167290
-0.002316 0.000147 0.120029 0.315829 -0.147314 -0.029347 -0.062500 1 0 0 0 0 0 4 168290
-0.002316 0.000147 0.120029 0.315833 -0.147326 -0.029361 -0.062500 1 0 0 0 0 0 4 169288
-0.002316 0.000147 0.120029 0.315830 -0.147316 -0.029349 -0.062500 1 0 0 0 0 0 4 170290
-0.002316 0.000147 0.120029 0.315830 -0.147315 -0.029348 -0.062500 1 0 0 0 0 0 4 171288
-0.002316 0.000147 0.120029 0.315829 -0.147315 -0.029348 -0.062500 1 0 0 0 0 0 4 172285
-0.002316 0.000147 0.120029 0.315829 -0.147315 -0.029347 -0.062500 1 0 0 0 0 0 4 173284
-0.002316 0.000147 0.120029 0.315842 -0.147318 -0.029354 -0.062500 1 0 0 0 0 0 4 174292
-0.002316 0.000147 0.120029 0.315831 -0.147315 -0.029348 -0.062500 1 0 0 0 0 0 4 175280
-0.002316 0.000147 0.120029 0.315822 -0.147324 -0.029354 -0.062500 1 0 0 0 0 0 4 176289
-0.002316 0.000147 0.120029 0.315828 -0.147316 -0.029348 -0.062500 1 0 0 0 0 0 4 177278
-0.002316 0.000147 0.120029 0.315829 -0.147315 -0.029348 -0.062500 1 0 0 0 0 0 4 178289
-0.002316 0.000147 0.120029 0.315841 -0.147318 -0.029354 -0.062500 1 0 0 0 0 0 4 179278
-0.002316 0.000147 0.120029 0.315831 -0.147316 -0.029348 -0.062500 1 0 0 0 0 0 4 180288
-0.002316 0.000147 0.120029 0.315830 -0.147315 -0.029347 -0.062500 1 0 0 0 0 0 4 181278
-0.002316 0.000147 0.120029 0.315830 -0.147315 -0.029347 -0.062500 1 0 0 0 0 0 4 182288
-0.002316 0.000147 0.120029 0.315842 -0.147318 -0.029353 -0.062500 1 0 0 0 0 0 4 183279
-0.002316 0.000147 0.120029 0.315823 -0.147324 -0.029355 -0.062500 1 0 0 0 0 0 4 184288
-0.002316 0.000147 0.120029 0.315829 -0.147317 -0.029348 -0.062500 1 0 0 0 0 0 4 185279
-0.002316 0.000147 0.120029 0.315830 -0.147316 -0.029348 -0.062500 1 0 0 0 0 0 4 186289
-0.002316 0.000147 0.120029 0.315830 -0.147316 -0.029347 -0.062500 1 0 0 0 0 0 4 187279
-0.002316 0.000147 0.120029 0.315842 -0.147318 -0.029354 -0.062500 1 0 0 0 0 0 4 188296
-0.002316 0.000147 0.120029 0.315831 -0.147316 -0.029348 -0.062500 1 0 0 0 0 0 4 189288
-0.002316 0.000147 0.120029 0.315830 -0.147316 -0.029347 -0.062500 1 0 0 0 0 0 4 190278
-0.002316 0.000147 0.120029 0.315822 -0.147324 -0.029354 -0.062500 1 0 0 0 0 0 4 191291
-0.002316 0.000147 0.120029 0.315829 -0.147317 -0.029348 -0.062500 1 0 0 0 0 0 4 192283
-0.002316 0.000147 0.120029 0.315842 -0.147319 -0.029354 -0.062500 1 0 0 0 0 0 4 193297
-0.002316 0.000147 0.120029 0.315831 -0.147316 -0.029348 -0.062500 1 0 0 0 0 0 4 194294
-0.002316 0.000147 0.120029 0.315830 -0.147316 -0.029347 -0.062500 1 0 0 0 0 0 4 195284
-0.002316 0.000147 0.120029 0.315830 -0.147316 -0.029347 -0.062500 1 0 0 0 0 0 4 196289
-0.002316 0.000147 0.120029 0.315830 -0.147316 -0.029347 -0.062500 1 0 0 0 0 0 4 197287
-0.002316 0.000147 0.120029 0.315839 -0.147307 -0.029360 -0.062500 1 0 0 0 0 0 4 198283
-0.002316 0.000147 0.120029 0.315831 -0.147314 -0.029349 -0.062500 1 0 0 0 0 0 4 199295
-0.002316 0.000147 0.120029 0.315822 -0.147324 -0.029354 -0.062500 1 0 0 0 0 0 4 200285
-0.002316 0.000147 0.120029 0.315829 -0.147316 -0.029348 -0.062500 1 0 0 0 0 0 4 201294
-0.002316 0.000147 0.120029 0.315829 -0.147316 -0.029347 -0.062500 1 0 0 0 0 0 4 202299
-0.002316 0.000147 0.120029 0.315842 -0.147318 -0.029354 -0.062500 1 0 0 0 0 0 4 203285
-0.002316 0.000147 0.120029 0.315831 -0.147316 -0.029348 -0.062500 1 0 0 0 0 0 4 204292
-0.002316 0.000147 0.120029 0.315830 -0.147315 -0.029347 -0.062500 1 0 0 0 0 0 4 205291
-0.002316 0.000147 0.120029 0.315830 -0.147315 -0.029347 -0.062500 1 0 0 0 0 0 4 206289
-0.002316 0.000147 0.120029 0.315821 -0.147324 -0.029354 -0.062500 1 0 0 0 0 0 4 207291
-0.002316 0.000147 0.120029 0.315841 -0.147320 -0.029354 -0.062500 1 0 0 0 0 0 4 208288
-0.002316 0.000147 0.120029 0.315831 -0.147316 -0.029348 -0.062500 1 0 0 0 0 0 4 209290
-0.002316 0.000147 0.120029 0.315830 -0.147316 -0.029347 -0.062500 1 0 0 0 0 0 4 210287
-0.002316 0.000147 0.120029 0.315830 -0.147316 -0.029347 -0.062500 1 0 0 0 0 0 4 211290
-0.002316 0.000147 0.120029 0.315830 -0.147316 -0.029347 -0.062500 1 0 0 0 0 0 4 212291
-0.002316 0.000147 0.120029 0.315842 -0.147319 -0.029353 -0.062500 1 0 0 0 0 0 4 213291
-0.002316 0.000147 0.120029 0.315831 -0.147316 -0.029348 -0.062500 1 0 0 0 0 0 4 214273
-0.002316 0.000147 0.120029 0.315822 -0.147325 -0.029354 -0.062500 1 0 0 0 0 0 4 215289
-0.002316 0.000147 0.120029 0.315829 -0.147317 -0.029348 -0.062500 1 0 0 0 0 0 4 216286
-0.002316 0.000147 0.120029 0.315829 -0.147316 -0.029347 -0.062500 1 0 0 0 0 0 4 217288
-0.002316 0.000147 0.120029 0.315838 -0.147307 -0.029360 -0.062500 1 0 0 0 0 0 4 218287
-0.002316 0.000147 0.120029 0.315831 -0.147315 -0.029349 -0.062500 1 0 0 0 0 0 4 219289
-0.002316 0.000147 0.120029 0.315830 -0.147315 -0.029348 -0.062500 1 0 0 0 0 0 4 220286
-0.002316 0.000147 0.120029 0.315830 -0.147315 -0.029347 -0.062500 1 0 0 0 0 0 4 221288
-0.002316 0.000147 0.120029 0.315842 -0.147318 -0.029354 -0.062500 1 0 0 0 0 0 4 222287
-0.002316 0.000147 0.120029 0.315823 -0.147324 -0.029355 -0.062500 1 0 0 0 0 0 4 223292
-0.002321 0.000165 0.120019 0.389525 -0.400601 0.119185 -0.062500 1 0 0 0 0 0 4 224294
-0.002324 0.000174 0.120015 0.366092 -0.315549 0.046695 -0.062500 1 0 0 0 0 0 4 225294
-0.002325 0.000179 0.120014 0.347578 -0.251872 0.009081 -0.062500 1 0 0 0 0 0 4 226294
-0.002326 0.000181 0.120013 0.337380 -0.217916 -0.005241 -0.062500 1 0 0 0 0 0 4 227298
-0.002326 0.000182 0.120013 0.332087 -0.200739 -0.010356 -0.062500 1 0 0 0 0 0 4 228292
-0.002326 0.000183 0.120013 0.329392 -0.192121 -0.012133 -0.062500 1 0 0 0 0 0 4 229289
-0.002327 0.000183 0.120013 0.328033 -0.187803 -0.012753 -0.062500 1 0 0 0 0 0 4 230287
-0.002327 0.000183 0.120013 0.327340 -0.185645 -0.012972 -0.062500 1 0 0 0 0 0 4 231290
-0.002327 0.000183 0.120013 0.326990 -0.184577 -0.013054 -0.062500 1 0 0 0 0 0 4 232286
-0.002327 0.000183 0.120013 0.326821 -0.184035 -0.013066 -0.062500 1 0 0 0 0 0 4 233288
-0.002327 0.000183 0.120013 0.326730 -0.183772 -0.013076 -0.062500 1 0 0 0 0 0 4 234282
-0.002327 0.000183 0.120013 0.326686 -0.183632 -0.013092 -0.062500 1 0 0 0 0 0 4 235291
-0.002327 0.000183 0.120013 0.326666 -0.183566 -0.013088 -0.062500 1 0 0 0 0 0 4 236292
-0.002327 0.000183 0.120013 0.326654 -0.183528 -0.013088 -0.062500 1 0 0 0 0 0 4 237289
-0.002327 0.000183 0.120013 0.326661 -0.183517 -0.013081 -0.062500 1 0 0 0 0 0 4 238288
-0.002327 0.000183 0.120013 0.326639 -0.183511 -0.013087 -0.062500 1 0 0 0 0 0 4 239289
-0.002327 0.000183 0.120013 0.326645 -0.183503 -0.013081 -0.062500 1 0 0 0 0 0 4 240295
-0.002327 0.000183 0.120013 0.326654 -0.183493 -0.013094 -0.062500 1 0 0 0 0 0 4 241295
-0.002327 0.000183 0.120013 0.326647 -0.183501 -0.013082 -0.062500 1 0 0 0 0 0 4 242289
-0.002327 0.000183 0.120013 0.326642 -0.183490 -0.013087 -0.062500 1 0 0 0 0 0 4 243289
-0.002327 0.000183 0.120013 0.326645 -0.183500 -0.013081 -0.062500 1 0 0 0 0 0 4 244287
-0.002327 0.000183 0.120013 0.326642 -0.183490 -0.013087 -0.062500 1 0 0 0 0 0 4 245287
-0.002327 0.000183 0.120013 0.326637 -0.183509 -0.013088 -0.062500 1 0 0 0 0 0 4 246285
-0.002327 0.000183 0.120013 0.326653 -0.183494 -0.013094 -0.062500 1 0 0 0 0 0 4 247277
-0.002327 0.000183 0.120013 0.326646 -0.183501 -0.013082 -0.062500 1 0 0 0 0 0 4 248285
-0.002327 0.000183 0.120013 0.326646 -0.183502 -0.013080 -0.062500 1 0 0 0 0 0 4 249276
-0.002327 0.000183 0.120013 0.326642 -0.183490 -0.013087 -0.062500 1 0 0 0 0 0 4 250286
-0.002327 0.000183 0.120013 0.326657 -0.183503 -0.013087 -0.062500 1 0 0 0 0 0 4 251275
-0.002327 0.000183 0.120013 0.326644 -0.183490 -0.013088 -0.062500 1 0 0 0 0 0 4 252285
-0.002327 0.000183 0.120013 0.326646 -0.183500 -0.013081 -0.062500 1 0 0 0 0 0 4 253275
-0.002327 0.000183 0.120013 0.326634 -0.183499 -0.013094 -0.062500 1 0 0 0 0 0 4 254285
-0.002327 0.000183 0.120013 0.326644 -0.183501 -0.013082 -0.062500 1 0 0 0 0 0 4 255275
-0.002327 0.000183 0.120013 0.326654 -0.183493 -0.013094 -0.062500 1 0 0 0 0 0 4 256279
-0.002327 0.000183 0.120013 0.326647 -0.183501 -0.013082 -0.062500 1 0 0 0 0 0 4 257285
-0.002327 0.000183 0.120013 0.326642 -0.183490 -0.013087 -0.062500 1 0 0 0 0 0 4 258275
-0.002327 0.000183 0.120013 0.326645 -0.183500 -0.013081 -0.062500 1 0 0 0 0 0 4 259286
-0.002327 0.000183 0.120013 0.326642 -0.183490 -0.013087 -0.062500 1 0 0 0 0 0 4 260274
-0.002327 0.000183 0.120013 0.326649 -0.183512 -0.013094 -0.062500 1 0 0 0 0 0 4 261286
-0.002327 0.000183 0.120013 0.326643 -0.183491 -0.013089 -0.062500 1 0 0 0 0 0 4 262274
-0.002327 0.000183 0.120013 0.326645 -0.183501 -0.013081 -0.062500 1 0 0 0 0 0 4 263286
-0.002327 0.000183 0.120013 0.326642 -0.183490 -0.013087 -0.062500 1 0 0 0 0 0 4 264282
-0.002327 0.000183 0.120013 0.326645 -0.183500 -0.013081 -0.062500 1 0 0 0 0 0 4 265284
-0.002327 0.000183 0.120013 0.326654 -0.183493 -0.013093 -0.062500 1 0 0 0 0 0 4 266284
-0.002327 0.000183 0.120013 0.326647 -0.183500 -0.013082 -0.062500 1 0 0 0 0 0 4 267278
-0.002327 0.000183 0.120013 0.326646 -0.183501 -0.013080 -0.062500 1 0 0 0 0 0 4 268289
-0.002327 0.000183 0.120013 0.326634 -0.183499 -0.013094 -0.062500 1 0 0 0 0 0 4 269282
-0.002327 0.000183 0.120013 0.326644 -0.183502 -0.013082 -0.062500 1 0 0 0 0 0 4 270291
-0.002327 0.000183 0.120013 0.326654 -0.183493 -0.013093 -0.062500 1 0 0 0 0 0 4 271291
-0.002327 0.000183 0.120013 0.326647 -0.183501 -0.013082 -0.062500 1 0 0 0 0 0 4 272298
-0.002327 0.000183 0.120013 0.326642 -0.183490 -0.013087 -0.062500 1 0 0 0 0 0 4 273282
-0.002327 0.000183 0.120013 0.326645 -0.183500 -0.013081 -0.062500 1 0 0 0 0 0 4 274291
-0.002327 0.000183 0.120013 0.326654 -0.183493 -0.013093 -0.062500 1 0 0 0 0 0 4 275295
-0.002327 0.000183 0.120013 0.326647 -0.183501 -0.013082 -0.062500 1 0 0 0 0 0 4 276284
-0.002327 0.000183 0.120013 0.326634 -0.183499 -0.013094 -0.062500 1 0 0 0 0 0 4 277294
-0.002327 0.000183 0.120013 0.326644 -0.183502 -0.013082 -0.062500 1 0 0 0 0 0 4 278291
-0.002327 0.000183 0.120013 0.326642 -0.183490 -0.013087 -0.062500 1 0 0 0 0 0 4 279289
-0.002327 0.000183 0.120013 0.326645 -0.183500 -0.013081 -0.062500 1 0 0 0 0 0 4 280286
-0.002327 0.000183 0.120013 0.326654 -0.183493 -0.013093 -0.062500 1 0 0 0 0 0 4 281287
-0.002327 0.000183 0.120013 0.326647 -0.183501 -0.013082 -0.062500 1 0 0 0 0 0 4 282285
-0.002327 0.000183 0.120013 0.326642 -0.183490 -0.013087 -0.062500 1 0 0 0 0 0 4 283288
-0.002327 0.000183 0.120013 0.326645 -0.183500 -0.013081 -0.062500 1 0 0 0 0 0 4 284285
-0.002327 0.000183 0.120013 0.326646 -0.183501 -0.013100 -0.062500 1 0 0 0 0 0 4 285286
-0.002327 0.000183 0.120013 0.326646 -0.183502 -0.013083 -0.062500 1 0 0 0 0 0 4 286290
-0.002327 0.000183 0.120013 0.326646 -0.183502 -0.013081 -0.062500 1 0 0 0 0 0 4 287294
-0.002327 0.000183 0.120013 0.326642 -0.183490 -0.013087 -0.062500 1 0 0 0 0 0 4 288272
-0.002327 0.000183 0.120013 0.326645 -0.183501 -0.013081 -0.062500 1 0 0 0 0 0 4 289285
-0.002327 0.000183 0.120013 0.326654 -0.183493 -0.013093 -0.062500 1 0 0 0 0 0 4 290286
-0.002327 0.000183 0.120013 0.326647 -0.183501 -0.013082 -0.062500 1 0 0 0 0 0 4 291289
-0.002327 0.000183 0.120013 0.326634 -0.183499 -0.013094 -0.062500 1 0 0 0 0 0 4 292267
-0.002327 0.000183 0.120013 0.326644 -0.183502 -0.013082 -0.062500 1 0 0 0 0 0 4 293267
-0.002327 0.000183 0.120013 0.326642 -0.183490 -0.013087 -0.062500 1 0 0 0 0 0 4 294285
-0.002327 0.000183 0.120013 0.326657 -0.183503 -0.013087 -0.062500 1 0 0 0 0 0 4 295287
-0.002332 0.000202 0.120002 0.400293 -0.436638 0.135573 -0.062500 1 0 0 0 0 0 4 296284
-0.002335 0.000211 0.119999 0.376881 -0.351653 0.063026 -0.062500 1 0 0 0 0 0 4 297283
-0.002336 0.000215 0.119997 0.358384 -0.288024 0.025364 -0.062500 1 0 0 0 0 0 4 298287
-0.002337 0.000217 0.119997 0.348187 -0.254075 0.011034 -0.062500 1 0 0 0 0 0 4 299286
-0.002337 0.000219 0.119997 0.342896 -0.236903 0.005931 -0.062500 1 0 0 0 0 0 4 300284
-0.002337 0.000219 0.119997 0.340199 -0.228277 0.004145 -0.062500 1 0 0 0 0 0 4 301327
-0.002337 0.000219 0.119997 0.338835 -0.223980 0.003522 -0.062500 1 0 0 0 0 0 4 302287
-0.002337 0.000220 0.119997 0.338150 -0.221817 0.003309 -0.062500 1 0 0 0 0 0 4 303367
-0.002337 0.000220 0.119997 0.337808 -0.220739 0.003234 -0.062500 1 0 0 0 0 0 4 304347
-0.002337 0.000220 0.119997 0.337622 -0.220203 0.003202 -0.062500 1 0 0 0 0 0 4 305359
-0.002337 0.000220 0.119997 0.337536 -0.219932 0.003196 -0.062500 1 0 0 0 0 0 4 306345
-0.002337 0.000220 0.119997 0.337504 -0.219793 0.003194 -0.062500 1 0 0 0 0 0 4 307359
-0.002337 0.000220 0.119997 0.337477 -0.219736 0.003193 -0.062500 1 0 0 0 0 0 4 308350
-0.002337 0.000220 0.119997 0.337465 -0.219699 0.003193 -0.062500 1 0 0 0 0 0 4 309349
-0.002337 0.000220 0.119997 0.337461 -0.219686 0.003186 -0.062500 1 0 0 0 0 0 4 310351
-0.002337 0.000220 0.119997 0.337453 -0.219662 0.003192 -0.062500 1 0 0 0 0 0 4 311342
-0.002337 0.000220 0.119997 0.337452 -0.219659 0.003192 -0.062500 1 0 0 0 0 0 4 312354
-0.002337 0.000220 0.119997 0.337465 -0.219662 0.003186 -0.062500 1 0 0 0 0 0 4 313323
-0.002337 0.000220 0.119997 0.337458 -0.219671 0.003199 -0.062500 1 0 0 0 0 0 4 314321
-0.002337 0.000220 0.119997 0.337453 -0.219661 0.003193 -0.062500 1 0 0 0 0 0 4 315323
-0.002337 0.000220 0.119997 0.337453 -0.219659 0.003193 -0.062500 1 0 0 0 0 0 4 316346
-0.002337 0.000220 0.119997 0.337457 -0.219671 0.003180 -0.062500 1 0 0 0 0 0 4 317343
-0.002343 0.000238 0.119986 0.411056 -0.472671 0.151980 -0.062500 1 0 0 0 0 0 4 318363
-0.002345 0.000247 0.119982 0.387669 -0.387755 0.079357 -0.062500 1 0 0 0 0 0 4 319352
-0.002347 0.000251 0.119981 0.369189 -0.324142 0.041678 -0.062500 1 0 0 0 0 0 4 320326
-0.002348 0.000254 0.119981 0.358982 -0.290224 0.027339 -0.062500 1 0 0 0 0 0 4 321357
-0.002348 0.000255 0.119981 0.353696 -0.273042 0.022227 -0.062500 1 0 0 0 0 0 4 322350
-0.002348 0.000255 0.119981 0.351015 -0.264431 0.020437 -0.062500 1 0 0 0 0 0 4 323356
-0.002348 0.000256 0.119981 0.349638 -0.260122 0.019812 -0.062500 1 0 0 0 0 0 4 324346
-0.002348 0.000256 0.119981 0.348956 -0.257970 0.019604 -0.062500 1 0 0 0 0 0 4 325344
-0.002348 0.000256 0.119981 0.348603 -0.256892 0.019515 -0.062500 1 0 0 0 0 0 4 326325
-0.002348 0.000256 0.119981 0.348426 -0.256358 0.019494 -0.062500 1 0 0 0 0 0 4 327327
-0.002348 0.000256 0.119981 0.348354 -0.256090 0.019484 -0.062500 1 0 0 0 0 0 4 328342
-0.002348 0.000256 0.119981 0.348309 -0.255938 0.019481 -0.062500 1 0 0 0 0 0 4 329327
-0.002348 0.000256 0.119981 0.348280 -0.255879 0.019479 -0.062500 1 0 0 0 0 0 4 330341
-0.002348 0.000256 0.119981 0.348271 -0.255853 0.019486 -0.062500 1 0 0 0 0 0 4 331276
-0.002348 0.000256 0.119981 0.348264 -0.255830 0.019473 -0.062500 1 0 0 0 0 0 4 332284
-0.002348 0.000256 0.119981 0.348259 -0.255816 0.019484 -0.062500 1 0 0 0 0 0 4 333291
-0.002348 0.000256 0.119981 0.348259 -0.255815 0.019486 -0.062500 1 0 0 0 0 0 4 334285
-0.002348 0.000256 0.119981 0.348259 -0.255815 0.019486 -0.062500 1 0 0 0 0 0 4 335273
-0.002348 0.000256 0.119981 0.348271 -0.255818 0.019480 -0.062500 1 0 0 0 0 0 4 336283
-0.002348 0.000256 0.119981 0.348261 -0.255816 0.019486 -0.062500 1 0 0 0 0 0 4 337272
-0.002348 0.000256 0.119981 0.348256 -0.255804 0.019480 -0.062500 1 0 0 0 0 0 4 338282
-0.002354 0.000274 0.119970 0.421815 -0.508687 0.168402 -0.062500 1 0 0 0 0 0 4 339273
-0.002356 0.000283 0.119966 0.398449 -0.423830 0.095715 -0.062500 1 0 0 0 0 0 4 340273
-0.002358 0.000287 0.119965 0.379972 -0.360261 0.057994 -0.062500 1 0 0 0 0 0 4 341272
-0.002358 0.000290 0.119964 0.369790 -0.326355 0.043636 -0.062500 1 0 0 0 0 0 4 342281
-0.002359 0.000291 0.119964 0.364505 -0.309167 0.038528 -0.062500 1 0 0 0 0 0 4 343284
-0.002359 0.000291 0.119964 0.361809 -0.300577 0.036740 -0.062500 1 0 0 0 0 0 4 344273
-0.002359 0.000292 0.119964 0.360439 -0.296263 0.036120 -0.062500 1 0 0 0 0 0 4 345284
-0.002359 0.000292 0.119964 0.359754 -0.294099 0.035905 -0.062500 1 0 0 0 0 0 4 346275
-0.002359 0.000292 0.119964 0.359404 -0.293031 0.035822 -0.062500 1 0 0 0 0 0 4 347290
-0.002359 0.000292 0.119964 0.359233 -0.292478 0.035802 -0.062500 1 0 0 0 0 0 4 348284
-0.002359 0.000292 0.119964 0.359153 -0.292217 0.035784 -0.062500 1 0 0 0 0 0 4 349290
-0.002359 0.000292 0.119964 0.359102 -0.292085 0.035780 -0.062500 1 0 0 0 0 0 4 350291
-0.002359 0.000292 0.119964 0.359081 -0.292020 0.035786 -0.062500 1 0 0 0 0 0 4 351291
-0.002359 0.000292 0.119964 0.359069 -0.291983 0.035786 -0.062500 1 0 0 0 0 0 4 352287
-0.002359 0.000292 0.119964 0.359061 -0.291957 0.035792 -0.062500 1 0 0 0 0 0 4 353279
-0.002359 0.000292 0.119964 0.359065 -0.291967 0.035780 -0.062500 1 0 0 0 0 0 4 354287
-0.002359 0.000292 0.119964 0.359061 -0.291957 0.035792 -0.062500 1 0 0 0 0 0 4 355283
-0.002359 0.000292 0.119964 0.359057 -0.291945 0.035787 -0.062500 1 0 0 0 0 0 4 356291
-0.002359 0.000292 0.119964 0.359057 -0.291943 0.035786 -0.062500 1 0 0 0 0 0 4 357503
-0.002359 0.000292 0.119964 0.359057 -0.291943 0.035786 -0.062500 1 0 0 0 0 0 4 358292
-0.002359 0.000292 0.119964 0.359069 -0.291945 0.035780 -0.062500 1 0 0 0 0 0 4 359286
-0.002364 0.000310 0.119954 0.432571 -0.544691 0.184835 -0.062500 1 0 0 0 0 0 4 360283
-0.002367 0.000319 0.119950 0.409236 -0.459893 0.112080 -0.062500 1 0 0 0 0 0 4 361264
-0.002368 0.000324 0.119949 0.390761 -0.396356 0.074329 -0.062500 1 0 0 0 0 0 4 362284
-0.002369 0.000326 0.119948 0.380571 -0.362463 0.059959 -0.062500 1 0 0 0 0 0 4 363283
-0.002369 0.000327 0.119948 0.375290 -0.345295 0.054849 -0.062500 1 0 0 0 0 0 4 364283
-0.002370 0.000328 0.119948 0.372600 -0.336688 0.053058 -0.062500 1 0 0 0 0 0 4 365265
-0.002370 0.000328 0.119948 0.371243 -0.332376 0.052429 -0.062500 1 0 0 0 0 0 4 366292
-0.002370 0.000328 0.119948 0.370551 -0.330222 0.052225 -0.062500 1 0 0 0 0 0 4 367286
-0.002370 0.000328 0.119948 0.370209 -0.329147 0.052150 -0.062500 1 0 0 0 0 0 4 368269
-0.002370 0.000328 0.119948 0.370022 -0.328611 0.052117 -0.062500 1 0 0 0 0 0 4 369286
-0.002370 0.000328 0.119948 0.369949 -0.328343 0.052104 -0.062500 1 0 0 0 0 0 4 370264
-0.002370 0.000328 0.119948 0.369896 -0.328199 0.052094 -0.062500 1 0 0 0 0 0 4 371285
-0.002370 0.000328 0.119948 0.369882 -0.328124 0.052106 -0.062500 1 0 0 0 0 0 4 372284
-0.002370 0.000328 0.119948 0.369867 -0.328105 0.052106 -0.062500 1 0 0 0 0 0 4 373287
-0.002370 0.000328 0.119948 0.369850 -0.328091 0.052106 -0.062500 1 0 0 0 0 0 4 374284
-0.002370 0.000328 0.119948 0.369865 -0.328073 0.052100 -0.062500 1 0 0 0 0 0 4 375267
-0.002370 0.000328 0.119948 0.369855 -0.328068 0.052106 -0.062500 1 0 0 0 0 0 4 376282
-0.002370 0.000328 0.119948 0.369846 -0.328077 0.052099 -0.062500 1 0 0 0 0 0 4 377267
-0.002370 0.000328 0.119948 0.369853 -0.328069 0.052106 -0.062500 1 0 0 0 0 0 4 378289
-0.002370 0.000328 0.119948 0.369853 -0.328069 0.052106 -0.062500 1 0 0 0 0 0 4 379357
-0.002370 0.000328 0.119948 0.369866 -0.328071 0.052100 -0.062500 1 0 0 0 0 0 4 380352
-0.002370 0.000328 0.119948 0.369855 -0.328069 0.052106 -0.062500 1 0 0 0 0 0 4 381357
-0.002370 0.000328 0.119948 0.369854 -0.328069 0.052107 -0.062500 1 0 0 0 0 0 4 382345
-0.002370 0.000328 0.119948 0.369842 -0.328066 0.052093 -0.062500 1 0 0 0 0 0 4 383348
-0.002370 0.000328 0.119948 0.369852 -0.328068 0.052105 -0.062500 1 0 0 0 0 0 4 384317
-0.002370 0.000328 0.119948 0.369865 -0.328072 0.052100 -0.062500 1 0 0 0 0 0 4 385318
-0.002370 0.000328 0.119948 0.369855 -0.328069 0.052106 -0.062500 1 0 0 0 0 0 4 386317
-0.002370 0.000328 0.119948 0.369854 -0.328069 0.052106 -0.062500 1 0 0 0 0 0 4 387318
-0.002370 0.000328 0.119948 0.369854 -0.328069 0.052107 -0.062500 1 0 0 0 0 0 4 388350
-0.002370 0.000328 0.119948 0.369863 -0.328060 0.052094 -0.062500 1 0 0 0 0 0 4 389345
-0.002370 0.000328 0.119948 0.369855 -0.328067 0.052105 -0.062500 1 0 0 0 0 0 4 390359
-0.002370 0.000328 0.119948 0.369854 -0.328068 0.052106 -0.062500 1 0 0 0 0 0 4 391349
-0.002370 0.000328 0.119948 0.369846 -0.328077 0.052100 -0.062500 1 0 0 0 0 0 4 392340
-0.002370 0.000328 0.119948 0.369853 -0.328070 0.052106 -0.062500 1 0 0 0 0 0 4 393348
-0.002370 0.000328 0.119948 0.369866 -0.328072 0.052100 -0.062500 1 0 0 0 0 0 4 394317
-0.002370 0.000328 0.119948 0.369852 -0.328058 0.052099 -0.062500 1 0 0 0 0 0 4 395357
-0.002370 0.000328 0.119948 0.369854 -0.328067 0.052106 -0.062500 1 0 0 0 0 0 4 396323
-0.002370 0.000328 0.119948 0.369854 -0.328068 0.052106 -0.062500 1 0 0 0 0 0 4 397324
-0.002370 0.000328 0.119948 0.369854 -0.328068 0.052107 -0.062500 1 0 0 0 0 0 4 398321
-0.002370 0.000328 0.119948 0.369858 -0.328080 0.052093 -0.062500 1 0 0 0 0 0 4 399326
-0.002370 0.000328 0.119948 0.369854 -0.328070 0.052105 -0.062500 1 0 0 0 0 0 4 400314
-0.002370 0.000328 0.119948 0.369850 -0.328058 0.052099 -0.062500 1 0 0 0 0 0 4 401316
-0.002370 0.000328 0.119948 0.369853 -0.328067 0.052106 -0.062500 1 0 0 0 0 0 4 402343
-0.002370 0.000328 0.119948 0.369853 -0.328068 0.052106 -0.062500 1 0 0 0 0 0 4 403341
-0.002370 0.000328 0.119948 0.369866 -0.328071 0.052100 -0.062500 1 0 0 0 0 0 4 404323
-0.002370 0.000328 0.119948 0.369855 -0.328069 0.052106 -0.062500 1 0 0 0 0 0 4 405336
-0.002370 0.000328 0.119948 0.369854 -0.328069 0.052107 -0.062500 1 0 0 0 0 0 4 406340
-0.002370 0.000328 0.119948 0.369842 -0.328066 0.052093 -0.062500 1 0 0 0 0 0 4 407322
-0.002370 0.000328 0.119948 0.369852 -0.328068 0.052105 -0.062500 1 0 0 0 0 0 4 408336
-0.002370 0.000328 0.119948 0.369865 -0.328071 0.052100 -0.062500 1 0 0 0 0 0 4 409322
-0.002370 0.000328 0.119948 0.369855 -0.328069 0.052106 -0.062500 1 0 0 0 0 0 4 410338
-0.002370 0.000328 0.119948 0.369854 -0.328069 0.052106 -0.062500 1 0 0 0 0 0 4 411371
-0.002370 0.000328 0.119948 0.369854 -0.328069 0.052107 -0.062500 1 0 0 0 0 0 4 412339
-0.002370 0.000328 0.119948 0.369850 -0.328057 0.052100 -0.062500 1 0 0 0 0 0 4 413322
-0.002370 0.000328 0.119948 0.369866 -0.328070 0.052100 -0.062500 1 0 0 0 0 0 4 414337
-0.002370 0.000328 0.119948 0.369847 -0.328077 0.052099 -0.062500 1 0 0 0 0 0 4 415270
-0.002370 0.000328 0.119948 0.369853 -0.328070 0.052106 -0.062500 1 0 0 0 0 0 4 416281
-0.002370 0.000328 0.119948 0.369853 -0.328069 0.052106 -0.062500 1 0 0 0 0 0 4 417269
-0.002370 0.000328 0.119948 0.369853 -0.328069 0.052107 -0.062500 1 0 0 0 0 0 4 418280
-0.002370 0.000328 0.119948 0.369862 -0.328060 0.052094 -0.062500 1 0 0 0 0 0 4 419271
-0.002370 0.000328 0.119948 0.369855 -0.328068 0.052105 -0.062500 1 0 0 0 0 0 4 420280
-0.002370 0.000328 0.119948 0.369854 -0.328068 0.052106 -0.062500 1 0 0 0 0 0 4 421270
-0.002370 0.000328 0.119948 0.369854 -0.328068 0.052107 -0.062500 1 0 0 0 0 0 4 422279
-0.002370 0.000328 0.119948 0.369845 -0.328077 0.052100 -0.062500 1 0 0 0 0 0 4 423281
-0.002370 0.000328 0.119948 0.369865 -0.328073 0.052100 -0.062500 1 0 0 0 0 0 4 424270
-0.002389 0.000333 0.119958 0.634656 -0.390653 -0.085580 -0.062500 1 0 0 0 0 0 4 425282
-0.002398 0.000335 0.119961 0.544550 -0.369541 -0.018278 -0.062500 1 0 0 0 0 0 4 426270
-0.002403 0.000336 0.119962 0.477948 -0.353815 0.016568 -0.062500 1 0 0 0 0 0 4 427279
-0.002405 0.000336 0.119963 0.442742 -0.345438 0.029802 -0.062500 1 0 0 0 0 0 4 428274
-0.002406 0.000337 0.119963 0.425043 -0.341215 0.034524 -0.062500 1 0 0 0 0 0 4 429292
-0.002407 0.000337 0.119963 0.416205 -0.339103 0.036164 -0.062500 1 0 0 0 0 0 4 430279
-0.002407 0.000337 0.119963 0.411802 -0.338045 0.036737 -0.062500 1 0 0 0 0 0 4 431275
-0.002407 0.000337 0.119963 0.409607 -0.337511 0.036948 -0.062500 1 0 0 0 0 0 4 432289
-0.002407 0.000337 0.119963 0.408514 -0.337250 0.037001 -0.062500 1 0 0 0 0 0 4 433264
-0.002407 0.000337 0.119963 0.407956 -0.337116 0.037029 -0.062500 1 0 0 0 0 0 4 434285
-0.002407 0.000337 0.119963 0.407687 -0.337052 0.037037 -0.062500 1 0 0 0 0 0 4 435276
-0.002407 0.000337 0.119963 0.407554 -0.337021 0.037040 -0.062500 1 0 0 0 0 0 4 436290
-0.002407 0.000337 0.119963 0.407479 -0.337014 0.037045 -0.062500 1 0 0 0 0 0 4 437462
-0.002407 0.000337 0.119963 0.407459 -0.337000 0.037045 -0.062500 1 0 0 0 0 0 4 438288
-0.002407 0.000337 0.119963 0.407435 -0.336993 0.037038 -0.062500 1 0 0 0 0 0 4 439271
-0.002407 0.000337 0.119963 0.407422 -0.336990 0.037043 -0.062500 1 0 0 0 0 0 4 440289
-0.002407 0.000337 0.119963 0.407421 -0.336990 0.037044 -0.062500 1 0 0 0 0 0 4 441284
-0.002407 0.000337 0.119963 0.407421 -0.336990 0.037044 -0.062500 1 0 0 0 0 0 4 442282
-0.002407 0.000337 0.119963 0.407421 -0.336990 0.037044 -0.062500 1 0 0 0 0 0 4 443282
-0.002407 0.000337 0.119963 0.407421 -0.336990 0.037044 -0.062500 1 0 0 0 0 0 4 444282
-0.002407 0.000337 0.119963 0.407409 -0.336987 0.037050 -0.062500 1 0 0 0 0 0 4 445263
-0.002407 0.000337 0.119963 0.407417 -0.336978 0.037038 -0.062500 1 0 0 0 0 0 4 446282
-0.002407 0.000337 0.119963 0.407421 -0.336988 0.037043 -0.062500 1 0 0 0 0 0 4 447283
-0.002407 0.000337 0.119963 0.407422 -0.336989 0.037044 -0.062500 1 0 0 0 0 0 4 448283
-0.002407 0.000337 0.119963 0.407422 -0.336990 0.037044 -0.062500 1 0 0 0 0 0 4 449282
-0.002407 0.000337 0.119963 0.407410 -0.336987 0.037051 -0.062500 1 0 0 0 0 0 4 450266
-0.002407 0.000337 0.119963 0.407417 -0.336978 0.037038 -0.062500 1 0 0 0 0 0 4 451282
-0.002407 0.000337 0.119963 0.407421 -0.336988 0.037044 -0.062500 1 0 0 0 0 0 4 452279
-0.002407 0.000337 0.119963 0.407422 -0.336989 0.037044 -0.062500 1 0 0 0 0 0 4 453279
-0.002407 0.000337 0.119963 0.407402 -0.336995 0.037044 -0.062500 1 0 0 0 0 0 4 454284
-0.002407 0.000337 0.119963 0.407419 -0.336990 0.037044 -0.062500 1 0 0 0 0 0 4 455284
-0.002407 0.000337 0.119963 0.407421 -0.336990 0.037044 -0.062500 1 0 0 0 0 0 4 456288
-0.002407 0.000337 0.119963 0.407418 -0.336978 0.037037 -0.062500 1 0 0 0 0 0 4 457286
-0.002413 0.000355 0.119952 0.480850 -0.589582 0.186273 -0.062500 1 0 0 0 0 0 4 458285
-0.002415 0.000364 0.119949 0.457553 -0.504865 0.113435 -0.062500 1 0 0 0 0 0 4 459340
-0.002417 0.000369 0.119947 0.439119 -0.441361 0.075634 -0.062500 1 0 0 0 0 0 4 460346
-0.002417 0.000371 0.119947 0.428940 -0.407484 0.061257 -0.062500 1 0 0 0 0 0 4 461315
-0.002418 0.000372 0.119947 0.423646 -0.390309 0.056135 -0.062500 1 0 0 0 0 0 4 462316
-0.002418 0.000373 0.119947 0.420955 -0.381704 0.054337 -0.062500 1 0 0 0 0 0 4 463359
-0.002418 0.000373 0.119947 0.419590 -0.377402 0.053717 -0.062500 1 0 0 0 0 0 4 464321
-0.002418 0.000373 0.119947 0.418897 -0.375249 0.053493 -0.062500 1 0 0 0 0 0 4 465348
-0.002418 0.000373 0.119947 0.418563 -0.374165 0.053421 -0.062500 1 0 0 0 0 0 4 466352
-0.002418 0.000373 0.119947 0.418381 -0.373640 0.053395 -0.062500 1 0 0 0 0 0 4 467324
-0.002418 0.000373 0.119947 0.418293 -0.373359 0.053382 -0.062500 1 0 0 0 0 0 4 468317
-0.002418 0.000373 0.119947 0.418252 -0.373228 0.053393 -0.062500 1 0 0 0 0 0 4 469313
-0.002418 0.000373 0.119947 0.418233 -0.373164 0.053380 -0.062500 1 0 0 0 0 0 4 470344
-0.002418 0.000373 0.119947 0.418222 -0.373126 0.053378 -0.062500 1 0 0 0 0 0 4 471343
-0.002418 0.000373 0.119947 0.418206 -0.373109 0.053378 -0.062500 1 0 0 0 0 0 4 472347
-0.002418 0.000373 0.119947 0.418212 -0.373100 0.053384 -0.062500 1 0 0 0 0 0 4 473682
-0.002418 0.000373 0.119947 0.418213 -0.373099 0.053385 -0.062500 1 0 0 0 0 0 4 474343
-0.002418 0.000373 0.119947 0.418210 -0.373088 0.053379 -0.062500 1 0 0 0 0 0 4 475343
-0.002418 0.000373 0.119947 0.418214 -0.373098 0.053385 -0.062500 1 0 0 0 0 0 4 476317
-0.002418 0.000373 0.119947 0.418190 -0.373094 0.053378 -0.062500 1 0 0 0 0 0 4 477314
-0.002418 0.000373 0.119947 0.418207 -0.373087 0.053378 -0.062500 1 0 0 0 0 0 4 478335
-0.002418 0.000373 0.119947 0.418213 -0.373098 0.053384 -0.062500 1 0 0 0 0 0 4 479318
-0.002418 0.000373 0.119947 0.418210 -0.373088 0.053378 -0.062500 1 0 0 0 0 0 4 480344
-0.002418 0.000373 0.119947 0.418201 -0.373095 0.053391 -0.062500 1 0 0 0 0 0 4 481314
-0.002418 0.000373 0.119947 0.418209 -0.373087 0.053379 -0.062500 1 0 0 0 0 0 4 482315
-0.002418 0.000373 0.119947 0.418210 -0.373086 0.053378 -0.062500 1 0 0 0 0 0 4 483315
-0.002418 0.000373 0.119947 0.418213 -0.373098 0.053385 -0.062500 1 0 0 0 0 0 4 484342
-0.002418 0.000373 0.119947 0.418202 -0.373096 0.053371 -0.062500 1 0 0 0 0 0 4 485337
-0.002418 0.000373 0.119947 0.418200 -0.373096 0.053390 -0.062500 1 0 0 0 0 0 4 486321
-0.002418 0.000373 0.119947 0.418209 -0.373088 0.053379 -0.062500 1 0 0 0 0 0 4 487337
-0.002418 0.000373 0.119947 0.418213 -0.373098 0.053385 -0.062500 1 0 0 0 0 0 4 488321
-0.002418 0.000373 0.119947 0.418210 -0.373088 0.053378 -0.062500 1 0 0 0 0 0 4 489335
-0.002418 0.000373 0.119947 0.418210 -0.373087 0.053378 -0.062500 1 0 0 0 0 0 4 490335
-0.002418 0.000373 0.119947 0.418201 -0.373095 0.053391 -0.062500 1 0 0 0 0 0 4 491320
-0.002418 0.000373 0.119947 0.418209 -0.373087 0.053379 -0.062500 1 0 0 0 0 0 4 492336
-0.002418 0.000373 0.119947 0.418205 -0.373107 0.053378 -0.062500 1 0 0 0 0 0 4 493322
-0.002418 0.000373 0.119947 0.418209 -0.373089 0.053378 -0.062500 1 0 0 0 0 0 4 494336
-0.002418 0.000373 0.119947 0.418198 -0.373084 0.053384 -0.062500 1 0 0 0 0 0 4 495322
-0.002418 0.000373 0.119947 0.418212 -0.373098 0.053385 -0.062500 1 0 0 0 0 0 4 496347
-0.002418 0.000373 0.119947 0.418210 -0.373088 0.053378 -0.062500 1 0 0 0 0 0 4 497319
-0.002405 0.000387 0.119957 0.240112 -0.564587 -0.097095 -0.062500 1 0 0 0 0 0 4 498337
-0.002399 0.000394 0.119961 0.298445 -0.500183 -0.023556 -0.062500 1 0 0 0 0 0 4 499270
-0.002396 0.000397 0.119962 0.343223 -0.452022 0.014536 -0.062500 1 0 0 0 0 0 4 500280
-0.002394 0.000399 0.119963 0.367464 -0.426381 0.029011 -0.062500 1 0 0 0 0 0 4 501268
-0.002393 0.000400 0.119963 0.379865 -0.413422 0.034159 -0.062500 1 0 0 0 0 0 4 502278
-0.002393 0.000400 0.119963 0.386130 -0.406909 0.035958 -0.062500 1 0 0 0 0 0 4 503270
-0.002393 0.000400 0.119963 0.389290 -0.403664 0.036586 -0.062500 1 0 0 0 0 0 4 504279
-0.002393 0.000400 0.119963 0.390860 -0.402050 0.036805 -0.062500 1 0 0 0 0 0 4 505267
-0.002393 0.000400 0.119963 0.391662 -0.401227 0.036880 -0.062500 1 0 0 0 0 0 4 506279
-0.002392 0.000400 0.119963 0.392046 -0.400825 0.036908 -0.062500 1 0 0 0 0 0 4 507278
-0.002392 0.000400 0.119963 0.392256 -0.400636 0.036916 -0.062500 1 0 0 0 0 0 4 508268
-0.002392 0.000400 0.119963 0.392348 -0.400528 0.036918 -0.062500 1 0 0 0 0 0 4 509278
-0.002392 0.000400 0.119963 0.392402 -0.400470 0.036920 -0.062500 1 0 0 0 0 0 4 510269
-0.002392 0.000400 0.119963 0.392430 -0.400440 0.036920 -0.062500 1 0 0 0 0 0 4 511280
-0.002392 0.000400 0.119963 0.392432 -0.400438 0.036920 -0.062500 1 0 0 0 0 0 4 512304
-0.002392 0.000400 0.119963 0.392452 -0.400433 0.036921 -0.062500 1 0 0 0 0 0 4 513287
-0.002392 0.000400 0.119963 0.392450 -0.400421 0.036914 -0.062500 1 0 0 0 0 0 4 514285
-0.002392 0.000400 0.119963 0.392441 -0.400429 0.036926 -0.062500 1 0 0 0 0 0 4 515278
-0.002392 0.000400 0.119963 0.392449 -0.400421 0.036915 -0.062500 1 0 0 0 0 0 4 516278
-0.002392 0.000400 0.119963 0.392458 -0.400411 0.036920 -0.062500 1 0 0 0 0 0 4 517282
-0.002392 0.000400 0.119963 0.392454 -0.400430 0.036921 -0.062500 1 0 0 0 0 0 4 518273
-0.002392 0.000400 0.119963 0.392450 -0.400421 0.036914 -0.062500 1 0 0 0 0 0 4 519283
-0.002392 0.000400 0.119963 0.392449 -0.400420 0.036933 -0.062500 1 0 0 0 0 0 4 520271
-0.002392 0.000400 0.119963 0.392450 -0.400420 0.036916 -0.062500 1 0 0 0 0 0 4 521285
-0.002392 0.000400 0.119963 0.392450 -0.400420 0.036913 -0.062500 1 0 0 0 0 0 4 522279
-0.002392 0.000400 0.119963 0.392461 -0.400423 0.036927 -0.062500 1 0 0 0 0 0 4 523290
-0.002392 0.000400 0.119963 0.392451 -0.400420 0.036915 -0.062500 1 0 0 0 0 0 4 524280
-0.002392 0.000400 0.119963 0.392441 -0.400429 0.036926 -0.062500 1 0 0 0 0 0 4 525283
-0.002392 0.000400 0.119963 0.392449 -0.400421 0.036915 -0.062500 1 0 0 0 0 0 4 526278
-0.002392 0.000400 0.119963 0.392461 -0.400423 0.036927 -0.062500 1 0 0 0 0 0 4 527261
-0.002392 0.000400 0.119963 0.392451 -0.400420 0.036915 -0.062500 1 0 0 0 0 0 4 528260
-0.002392 0.000400 0.119963 0.392438 -0.400417 0.036920 -0.062500 1 0 0 0 0 0 4 529284
-0.002392 0.000400 0.119963 0.392460 -0.400422 0.036928 -0.062500 1 0 0 0 0 0 4 530288
-0.002392 0.000400 0.119963 0.392451 -0.400420 0.036915 -0.062500 1 0 0 0 0 0 4 531287
-0.002392 0.000400 0.119963 0.392453 -0.400432 0.036920 -0.062500 1 0 0 0 0 0 4 532282
-0.002392 0.000400 0.119963 0.392450 -0.400422 0.036914 -0.062500 1 0 0 0 0 0 4 533280
-0.002392 0.000400 0.119963 0.392446 -0.400409 0.036926 -0.062500 1 0 0 0 0 0 4 534278
-0.002392 0.000400 0.119963 0.392453 -0.400430 0.036921 -0.062500 1 0 0 0 0 0 4 535261
-0.002392 0.000400 0.119963 0.392450 -0.400421 0.036914 -0.062500 1 0 0 0 0 0 4 536284
-0.002392 0.000400 0.119963 0.392461 -0.400423 0.036927 -0.062500 1 0 0 0 0 0 4 537278
-0.002392 0.000400 0.119963 0.392451 -0.400420 0.036915 -0.062500 1 0 0 0 0 0 4 538288
-0.002392 0.000400 0.119963 0.392441 -0.400429 0.036926 -0.062500 1 0 0 0 0 0 4 539281
-0.002392 0.000400 0.119963 0.392449 -0.400421 0.036915 -0.062500 1 0 0 0 0 0 4 540276
-0.002392 0.000400 0.119963 0.392458 -0.400412 0.036920 -0.062500 1 0 0 0 0 0 4 541282
-0.002392 0.000400 0.119963 0.392454 -0.400431 0.036921 -0.062500 1 0 0 0 0 0 4 542286
-0.002392 0.000400 0.119963 0.392438 -0.400418 0.036920 -0.062500 1 0 0 0 0 0 4 543287
-0.002392 0.000400 0.119963 0.392460 -0.400423 0.036928 -0.062500 1 0 0 0 0 0 4 544283
-0.002392 0.000400 0.119963 0.392451 -0.400420 0.036915 -0.062500 1 0 0 0 0 0 4 545281
-0.002392 0.000400 0.119963 0.392450 -0.400420 0.036913 -0.062500 1 0 0 0 0 0 4 546278
-0.002392 0.000400 0.119963 0.392449 -0.400420 0.036933 -0.062500 1 0 0 0 0 0 4 547278
-0.002392 0.000400 0.119963 0.392450 -0.400420 0.036916 -0.062500 1 0 0 0 0 0 4 548277
[truncated: 37,092,212 more chars]
