# Supplementary material for: Increasing Patient Engagement in Rehabilitation Exercises Using Computer-Based Citizen Science
Source: PLoS One. 2015 Mar 20;10(3):e0117013. doi: 10.1371/journal.pone.0117013 (PMC4368773; doi:10.1371/journal.pone.0117013)
Supplement: S3 Dataset — (ZIP) [file pone.0117013.s003.zip › Dataset_S3/H23/H23_with.dat]

-0.012093 -0.002089 0.170183 0.362665 -0.108769 -3.189449 -0.000000 1 0 0 0 0 0 0 969
-0.012119 -0.002078 0.170390 0.369799 -0.159667 -3.046496 -0.000032 1 0 0 0 0 0 0 1978
-0.012140 -0.002070 0.170502 0.325665 -0.116558 -1.802418 -0.000063 1 0 0 0 0 0 0 2972
-0.012144 -0.002066 0.170631 0.103593 -0.060684 -1.935284 -0.000094 1 0 0 0 0 0 0 3967
-0.012168 -0.002053 0.170836 0.333969 -0.163165 -2.945923 -0.000125 1 0 0 0 0 0 0 4979
-0.012180 -0.002067 0.170936 0.218315 0.164966 -1.709288 -0.000156 1 0 0 0 0 0 0 5966
-0.012195 -0.002089 0.171052 0.243194 0.313621 -1.816589 -0.000187 1 0 0 0 0 0 0 6964
-0.012219 -0.002094 0.171169 0.370424 0.104877 -1.868671 -0.000219 1 0 0 0 0 0 0 7967
-0.012248 -0.002091 0.171286 0.444646 -0.027284 -1.901374 -0.000250 1 0 0 0 0 0 0 8963
-0.012262 -0.002126 0.171399 0.266019 0.464705 -1.873135 -0.000281 1 0 0 0 0 0 0 9957
-0.012285 -0.002138 0.171515 0.374345 0.206490 -1.924880 -0.000321 1 0 0 0 0 0 0 11233
-0.012312 -0.002137 0.171630 0.445433 0.027256 -1.955245 -0.000346 1 0 0 0 0 0 0 12047
-0.012319 -0.002137 0.171728 0.201766 0.010705 -1.788504 -0.000417 1 0 0 0 0 0 0 14328
-0.012384 -0.002174 0.171952 0.924287 0.497124 -3.413399 -0.000441 1 0 0 0 0 0 0 15091
-0.012388 -0.002180 0.172014 0.226040 0.140941 -1.503860 -0.000471 1 0 0 0 0 0 0 16044
-0.012409 -0.002177 0.172089 0.360524 -0.009584 -1.507599 -0.000502 1 0 0 0 0 0 0 17040
-0.012413 -0.002175 0.172168 0.173291 -0.005969 -1.577444 -0.000533 1 0 0 0 0 0 0 18026
-0.012433 -0.002168 0.172236 0.367724 -0.071874 -1.469698 -0.000565 1 0 0 0 0 0 0 19041
-0.012430 -0.002186 0.172302 0.086260 0.242569 -1.455684 -0.000596 1 0 0 0 0 0 0 20026
-0.012432 -0.002174 0.172370 0.124744 -0.119838 -1.515142 -0.000627 1 0 0 0 0 0 0 21040
-0.012451 -0.002161 0.172434 0.360346 -0.150851 -1.471639 -0.000658 1 0 0 0 0 0 0 22024
-0.012456 -0.002155 0.172492 0.206743 -0.074974 -1.427172 -0.000690 1 0 0 0 0 0 0 23053
-0.012470 -0.002167 0.172541 0.304244 0.173688 -1.325351 -0.000719 1 0 0 0 0 0 0 23962
-0.012472 -0.002173 0.172592 0.177940 0.118674 -1.371719 -0.000750 1 0 0 0 0 0 0 24971
-0.012446 -0.002182 0.172642 -0.192593 0.150181 -1.411246 -0.000812 1 0 0 0 0 0 0 26960
-0.012434 -0.002223 0.172707 -0.048795 0.573325 -1.624684 -0.000844 1 0 0 0 0 0 0 27985
-0.012433 -0.002222 0.172760 0.103111 0.072534 -1.522020 -0.000875 1 0 0 0 0 0 0 28958
-0.012420 -0.002242 0.172804 -0.019340 0.304044 -1.418664 -0.000906 1 0 0 0 0 0 0 29972
-0.012411 -0.002253 0.172839 0.020864 0.192921 -1.309462 -0.000937 1 0 0 0 0 0 0 30960
-0.012404 -0.002257 0.172869 0.056947 0.115539 -1.265578 -0.000969 1 0 0 0 0 0 0 31969
-0.012398 -0.002260 0.172898 0.083081 0.075941 -1.272150 -0.001016 1 0 0 0 0 0 0 33491
-0.012393 -0.002261 0.172925 0.095558 0.055590 -1.268744 -0.001031 1 0 0 0 0 0 0 33960
-0.012389 -0.002261 0.172938 0.125420 0.046643 -1.105401 -0.001062 1 0 0 0 0 0 0 34968
-0.012387 -0.002262 0.172944 0.150203 0.043196 -1.024569 -0.001093 1 0 0 0 0 0 0 35960
-0.012385 -0.002262 0.172961 0.149107 0.042058 -1.182266 -0.001126 1 0 0 0 0 0 0 36987
-0.012383 -0.002262 0.172968 0.164844 0.041986 -1.105517 -0.001157 1 0 0 0 0 0 0 37981
-0.012382 -0.002262 0.172972 0.179993 0.042727 -1.067348 -0.001188 1 0 0 0 0 0 0 38981
-0.012381 -0.002262 0.172974 0.192161 0.043823 -1.061809 -0.001219 1 0 0 0 0 0 0 39978
-0.012381 -0.002262 0.172975 0.201735 0.045053 -1.073069 -0.001250 1 0 0 0 0 0 0 40975
-0.012380 -0.002262 0.172975 0.209448 0.046246 -1.092455 -0.001281 1 0 0 0 0 0 0 41975
-0.012358 -0.002267 0.172973 -0.077861 0.122546 -1.086766 -0.001313 1 0 0 0 0 0 0 42974
-0.012346 -0.002270 0.172972 0.046128 0.093835 -1.123942 -0.001344 1 0 0 0 0 0 0 43972
-0.012341 -0.002272 0.172972 0.136748 0.073278 -1.157860 -0.001375 1 0 0 0 0 0 0 44963
-0.012338 -0.002273 0.172971 0.187245 0.062896 -1.188548 -0.001406 1 0 0 0 0 0 0 45976
-0.012337 -0.002273 0.172971 0.215073 0.058126 -1.216474 -0.001437 1 0 0 0 0 0 0 46961
-0.012336 -0.002273 0.172971 0.231665 0.056341 -1.244351 -0.001469 1 0 0 0 0 0 0 47980
-0.012336 -0.002273 0.172971 0.242419 0.056017 -1.270889 -0.001500 1 0 0 0 0 0 0 48967
-0.012335 -0.002273 0.172971 0.250588 0.056473 -1.298468 -0.001532 1 0 0 0 0 0 0 50001
-0.012335 -0.002273 0.172971 0.256861 0.057195 -1.323617 -0.001562 1 0 0 0 0 0 0 50947
-0.012335 -0.002273 0.172971 0.262744 0.058106 -1.350180 -0.001593 1 0 0 0 0 0 0 51948
-0.012335 -0.002273 0.172971 0.268439 0.059219 -1.377423 -0.001625 1 0 0 0 0 0 0 52976
-0.012335 -0.002273 0.172971 0.273595 0.060287 -1.403100 -0.001656 1 0 0 0 0 0 0 53945
-0.012335 -0.002273 0.172971 0.279014 0.061389 -1.430401 -0.001688 1 0 0 0 0 0 0 54976
-0.012313 -0.002279 0.172969 -0.010010 0.137733 -1.427910 -0.001719 1 0 0 0 0 0 0 55975
-0.012301 -0.002282 0.172968 0.113126 0.108982 -1.466700 -0.001750 1 0 0 0 0 0 0 56973
-0.012296 -0.002283 0.172967 0.203298 0.088393 -1.501755 -0.001782 1 0 0 0 0 0 0 57978
-0.012293 -0.002284 0.172967 0.253363 0.077965 -1.532428 -0.001813 1 0 0 0 0 0 0 58976
-0.012292 -0.002284 0.172967 0.281157 0.073321 -1.560950 -0.001844 1 0 0 0 0 0 0 59977
-0.012268 -0.002290 0.172965 0.003270 0.146679 -1.559219 -0.001875 1 0 0 0 0 0 0 60975
-0.012257 -0.002293 0.172964 0.131917 0.116470 -1.598564 -0.001906 1 0 0 0 0 0 0 61975
-0.012251 -0.002295 0.172963 0.224876 0.095201 -1.633744 -0.001938 1 0 0 0 0 0 0 62975
-0.012248 -0.002296 0.172963 0.276352 0.084474 -1.664597 -0.001969 1 0 0 0 0 0 0 63976
-0.012247 -0.002296 0.172963 0.304749 0.079535 -1.693098 -0.002000 1 0 0 0 0 0 0 64974
-0.012246 -0.002296 0.172963 0.321483 0.077727 -1.720780 -0.002032 1 0 0 0 0 0 0 65982
-0.012246 -0.002296 0.172963 0.332412 0.077294 -1.747647 -0.002063 1 0 0 0 0 0 0 66979
-0.012246 -0.002296 0.172963 0.340365 0.077707 -1.774277 -0.002094 1 0 0 0 0 0 0 67977
-0.012246 -0.002296 0.172963 0.346792 0.078400 -1.800026 -0.002124 1 0 0 0 0 0 0 68946
-0.012223 -0.002302 0.172961 0.058436 0.154628 -1.797986 -0.002156 1 0 0 0 0 0 0 69973
-0.012212 -0.002305 0.172959 0.181703 0.125854 -1.836995 -0.002188 1 0 0 0 0 0 0 70973
-0.012206 -0.002306 0.172959 0.272060 0.105262 -1.872063 -0.002219 1 0 0 0 0 0 0 71975
-0.012203 -0.002307 0.172959 0.322096 0.094850 -1.902804 -0.002250 1 0 0 0 0 0 0 72974
-0.012179 -0.002313 0.172956 0.055452 0.165369 -1.901873 -0.002281 1 0 0 0 0 0 0 73974
-0.012167 -0.002316 0.172955 0.189601 0.133720 -1.941870 -0.002313 1 0 0 0 0 0 0 74974
-0.012161 -0.002318 0.172955 0.285331 0.111703 -1.977418 -0.002344 1 0 0 0 0 0 0 75976
-0.012158 -0.002319 0.172954 0.338080 0.100595 -2.008349 -0.002375 1 0 0 0 0 0 0 76974
-0.012157 -0.002319 0.172954 0.367120 0.095552 -2.036585 -0.002406 1 0 0 0 0 0 0 77960
-0.012156 -0.002319 0.172954 0.384263 0.093618 -2.064457 -0.002438 1 0 0 0 0 0 0 78974
-0.012156 -0.002319 0.172954 0.395257 0.093172 -2.091413 -0.002469 1 0 0 0 0 0 0 79974
-0.012156 -0.002319 0.172954 0.403295 0.093568 -2.118107 -0.002500 1 0 0 0 0 0 0 80974
-0.012156 -0.002319 0.172954 0.409895 0.094347 -2.144773 -0.002532 1 0 0 0 0 0 0 81977
-0.012156 -0.002319 0.172954 0.415619 0.095286 -2.171192 -0.002563 1 0 0 0 0 0 0 82973
-0.012156 -0.002319 0.172954 0.421140 0.096380 -2.197744 -0.002594 1 0 0 0 0 0 0 83975
-0.012133 -0.002325 0.172952 0.131851 0.172679 -2.194588 -0.002625 1 0 0 0 0 0 0 84974
-0.012122 -0.002328 0.172951 0.254754 0.144042 -2.233700 -0.002656 1 0 0 0 0 0 0 85974
-0.012116 -0.002330 0.172950 0.344831 0.123524 -2.268778 -0.002688 1 0 0 0 0 0 0 86974
-0.012113 -0.002330 0.172950 0.394745 0.113154 -2.299631 -0.002719 1 0 0 0 0 0 0 87976
-0.012112 -0.002331 0.172950 0.422396 0.108449 -2.328114 -0.002750 1 0 0 0 0 0 0 88974
-0.012111 -0.002331 0.172950 0.438714 0.106669 -2.355371 -0.002781 1 0 0 0 0 0 0 89967
-0.012111 -0.002331 0.172950 0.449366 0.106381 -2.382057 -0.002812 1 0 0 0 0 0 0 90958
-0.012111 -0.002331 0.172950 0.457251 0.106801 -2.408990 -0.002844 1 0 0 0 0 0 0 91967
-0.012111 -0.002331 0.172950 0.463658 0.107547 -2.435287 -0.002875 1 0 0 0 0 0 0 92957
-0.012111 -0.002331 0.172950 0.469480 0.108579 -2.462022 -0.002906 1 0 0 0 0 0 0 93965
-0.012111 -0.002331 0.172950 0.474786 0.109665 -2.488312 -0.002937 1 0 0 0 0 0 0 94957
-0.012088 -0.002337 0.172948 0.185412 0.186046 -2.485271 -0.002969 1 0 0 0 0 0 0 95966
-0.012077 -0.002340 0.172947 0.308153 0.157386 -2.524156 -0.003000 1 0 0 0 0 0 0 96956
-0.012071 -0.002341 0.172946 0.398164 0.136849 -2.559420 -0.003031 1 0 0 0 0 0 0 97961
-0.012068 -0.002342 0.172946 0.448139 0.126511 -2.590337 -0.003062 1 0 0 0 0 0 0 98965
-0.012067 -0.002342 0.172946 0.475790 0.121821 -2.618934 -0.003094 1 0 0 0 0 0 0 99967
-0.012066 -0.002342 0.172946 0.492069 0.120045 -2.646114 -0.003125 1 0 0 0 0 0 0 100957
-0.012066 -0.002342 0.172946 0.502726 0.119797 -2.673245 -0.003156 1 0 0 0 0 0 0 101965
-0.012066 -0.002343 0.172946 0.510492 0.120203 -2.699701 -0.003187 1 0 0 0 0 0 0 102956
-0.012066 -0.002343 0.172946 0.516971 0.120978 -2.726499 -0.003219 1 0 0 0 0 0 0 103965
-0.012066 -0.002343 0.172946 0.522684 0.121995 -2.752782 -0.003250 1 0 0 0 0 0 0 104956
-0.012066 -0.002343 0.172946 0.528104 0.123092 -2.779499 -0.003281 1 0 0 0 0 0 0 105964
-0.012066 -0.002343 0.172946 0.533268 0.124167 -2.805789 -0.003312 1 0 0 0 0 0 0 106957
-0.012066 -0.002343 0.172946 0.538433 0.125329 -2.832585 -0.003344 1 0 0 0 0 0 0 107969
-0.012066 -0.002343 0.172946 0.543491 0.126532 -2.858997 -0.003375 1 0 0 0 0 0 0 108966
-0.012066 -0.002343 0.172946 0.548665 0.127683 -2.886068 -0.003407 1 0 0 0 0 0 0 109989
-0.012066 -0.002343 0.172946 0.553554 0.128815 -2.911772 -0.003437 1 0 0 0 0 0 0 110960
-0.012066 -0.002343 0.172946 0.558611 0.130048 -2.938496 -0.003469 1 0 0 0 0 0 0 111969
-0.012066 -0.002343 0.172946 0.563704 0.131182 -2.965169 -0.003500 1 0 0 0 0 0 0 112977
-0.012066 -0.002343 0.172946 0.568698 0.132339 -2.991429 -0.003531 1 0 0 0 0 0 0 113969
-0.012081 -0.002358 0.172939 0.771836 0.335231 -2.931508 -0.003563 1 0 0 0 0 0 0 114977
-0.012089 -0.002366 0.172936 0.700721 0.256756 -2.994912 -0.003594 1 0 0 0 0 0 0 115976
-0.012070 -0.002375 0.172932 0.354046 0.275361 -3.016462 -0.003625 1 0 0 0 0 0 0 116972
-0.012061 -0.002380 0.172930 0.445808 0.215891 -3.068226 -0.003656 1 0 0 0 0 0 0 117972
-0.012056 -0.002383 0.172930 0.519732 0.179742 -3.109407 -0.003688 1 0 0 0 0 0 0 118974
-0.012054 -0.002384 0.172929 0.561374 0.161527 -3.142253 -0.003718 1 0 0 0 0 0 0 119945
-0.012053 -0.002385 0.172929 0.584822 0.152894 -3.172047 -0.003749 1 0 0 0 0 0 0 120943
-0.012052 -0.002385 0.172929 0.599141 0.149218 -3.200857 -0.003781 1 0 0 0 0 0 0 121972
-0.012052 -0.002385 0.172929 0.608745 0.147962 -3.228136 -0.003813 1 0 0 0 0 0 0 122974
-0.012067 -0.002400 0.172922 0.814114 0.349765 -3.168343 -0.003844 1 0 0 0 0 0 0 123979
-0.012075 -0.002408 0.172919 0.744125 0.270733 -3.231900 -0.003875 1 0 0 0 0 0 0 124977
-0.012079 -0.002412 0.172918 0.692916 0.213590 -3.283580 -0.003907 1 0 0 0 0 0 0 125977
-0.012081 -0.002414 0.172917 0.667434 0.183805 -3.322533 -0.003938 1 0 0 0 0 0 0 126973
-0.012082 -0.002415 0.172917 0.656721 0.169233 -3.355052 -0.003969 1 0 0 0 0 0 0 127975
-0.012097 -0.002431 0.172910 0.851794 0.364441 -3.297312 -0.004000 1 0 0 0 0 0 0 128971
-0.012105 -0.002439 0.172907 0.776601 0.282124 -3.362151 -0.004031 1 0 0 0 0 0 0 129972
-0.012109 -0.002443 0.172905 0.722809 0.223294 -3.414434 -0.004063 1 0 0 0 0 0 0 130973
-0.012127 -0.002461 0.172898 0.894125 0.394563 -3.366728 -0.004094 1 0 0 0 0 0 0 131973
-0.012136 -0.002469 0.172894 0.806586 0.300033 -3.435604 -0.004124 1 0 0 0 0 0 0 132944
-0.012133 -0.002495 0.172884 0.649461 0.512836 -3.373742 -0.004156 1 0 0 0 0 0 0 133972
-0.012131 -0.002508 0.172879 0.660862 0.369773 -3.463850 -0.004187 1 0 0 0 0 0 0 134965
-0.012146 -0.002530 0.172870 0.874111 0.475565 -3.443846 -0.004219 1 0 0 0 0 0 0 135975
-0.012154 -0.002541 0.172866 0.807998 0.345924 -3.527478 -0.004250 1 0 0 0 0 0 0 136973
-0.012173 -0.002562 0.172857 0.956387 0.465179 -3.501275 -0.004281 1 0 0 0 0 0 0 137972
-0.012183 -0.002572 0.172853 0.855382 0.343019 -3.581993 -0.004313 1 0 0 0 0 0 0 138970
-0.012180 -0.002599 0.172842 0.690766 0.542121 -3.524334 -0.004344 1 0 0 0 0 0 0 139973
-0.012179 -0.002612 0.172837 0.698554 0.391920 -3.617281 -0.004375 1 0 0 0 0 0 0 140973
-0.012194 -0.002634 0.172828 0.909881 0.494272 -3.597843 -0.004406 1 0 0 0 0 0 0 141972
-0.012217 -0.002661 0.172817 1.040849 0.564978 -3.594523 -0.004438 1 0 0 0 0 0 0 142973
-0.012228 -0.002674 0.172811 0.914789 0.401827 -3.693471 -0.004469 1 0 0 0 0 0 0 143973
-0.012227 -0.002702 0.172800 0.735401 0.579184 -3.644565 -0.004500 1 0 0 0 0 0 0 144973
-0.012242 -0.002731 0.172788 0.933503 0.619835 -3.654027 -0.004531 1 0 0 0 0 0 0 145971
-0.012249 -0.002746 0.172782 0.866987 0.434835 -3.761940 -0.004563 1 0 0 0 0 0 0 146972
-0.012268 -0.002769 0.172773 1.015246 0.524304 -3.747370 -0.004594 1 0 0 0 0 0 0 147972
-0.012271 -0.002802 0.172759 0.816302 0.665686 -3.715571 -0.004625 1 0 0 0 0 0 0 148961
-0.012296 -0.002812 0.172741 1.105179 0.393983 -3.673767 -0.004656 1 0 0 0 0 0 0 149953
-0.012325 -0.002833 0.172726 1.177530 0.502022 -3.730005 -0.004687 1 0 0 0 0 0 0 150967
-0.012354 -0.002859 0.172712 1.208883 0.582023 -3.775908 -0.004719 1 0 0 0 0 0 0 151974
-0.012362 -0.002894 0.172696 0.930802 0.703223 -3.781050 -0.004750 1 0 0 0 0 0 0 152969
-0.012382 -0.002926 0.172682 1.060959 0.697366 -3.823921 -0.004781 1 0 0 0 0 0 0 153972
-0.012407 -0.002958 0.172669 1.155781 0.689421 -3.860004 -0.004813 1 0 0 0 0 0 0 154972
-0.012412 -0.002996 0.172653 0.913159 0.763860 -3.860428 -0.004844 1 0 0 0 0 0 0 155975
-0.012439 -0.003008 0.172634 1.178504 0.455834 -3.833711 -0.004874 1 0 0 0 0 0 0 156943
-0.012446 -0.003036 0.172616 0.942039 0.623297 -3.867508 -0.004906 1 0 0 0 0 0 0 157971
-0.012442 -0.003072 0.172598 0.788049 0.741559 -3.899305 -0.004938 1 0 0 0 0 0 0 158971
-0.012456 -0.003105 0.172583 1.005725 0.729130 -3.957889 -0.004969 1 0 0 0 0 0 0 159975
-0.012465 -0.003122 0.172562 0.967182 0.516253 -3.904616 -0.005000 1 0 0 0 0 0 0 160959
-0.012485 -0.003146 0.172545 1.117208 0.591271 -3.979812 -0.005031 1 0 0 0 0 0 0 161957
-0.012488 -0.003179 0.172528 0.914329 0.726382 -4.006882 -0.005062 1 0 0 0 0 0 0 162965
-0.012514 -0.003190 0.172508 1.201478 0.449544 -3.995911 -0.005095 1 0 0 0 0 0 0 164022
-0.012519 -0.003217 0.172489 0.974690 0.633741 -4.035417 -0.005127 1 0 0 0 0 0 0 165037
-0.012539 -0.003246 0.172459 1.140825 0.684228 -3.913379 -0.005159 1 0 0 0 0 0 0 166048
-0.012565 -0.003277 0.172438 1.240884 0.706183 -4.039169 -0.005189 1 0 0 0 0 0 0 167020
-0.012580 -0.003292 0.172414 1.113364 0.517108 -4.030449 -0.005219 1 0 0 0 0 0 0 167964
-0.012590 -0.003300 0.172388 1.035485 0.403485 -4.031396 -0.005250 1 0 0 0 0 0 0 168954
-0.012625 -0.003335 0.172362 1.375830 0.749620 -4.049919 -0.005281 1 0 0 0 0 0 0 169964
-0.012645 -0.003352 0.172336 1.211052 0.562161 -4.065075 -0.005312 1 0 0 0 0 0 0 170954
-0.012648 -0.003383 0.172314 0.980152 0.712944 -4.151127 -0.005344 1 0 0 0 0 0 0 171963
-0.012667 -0.003414 0.172282 1.165437 0.738259 -4.052404 -0.005375 1 0 0 0 0 0 0 172954
-0.012678 -0.003430 0.172253 1.097371 0.545518 -4.094399 -0.005406 1 0 0 0 0 0 0 173954
-0.012692 -0.003475 0.172223 1.128934 0.912290 -4.109137 -0.005437 1 0 0 0 0 0 0 174963
-0.012701 -0.003497 0.172194 1.074557 0.662906 -4.151210 -0.005468 1 0 0 0 0 0 0 175955
-0.012723 -0.003525 0.172159 1.240146 0.698735 -4.093757 -0.005500 1 0 0 0 0 0 0 176963
-0.012736 -0.003538 0.172128 1.150222 0.531998 -4.161395 -0.005531 1 0 0 0 0 0 0 177954
-0.012760 -0.003561 0.172092 1.286962 0.633858 -4.121486 -0.005562 1 0 0 0 0 0 0 178964
-0.012774 -0.003573 0.172061 1.181165 0.502512 -4.198163 -0.005593 1 0 0 0 0 0 0 179954
-0.012798 -0.003594 0.172024 1.309556 0.622477 -4.161902 -0.005625 1 0 0 0 0 0 0 180953
-0.012813 -0.003605 0.171993 1.199661 0.500135 -4.241245 -0.005656 1 0 0 0 0 0 0 181964
-0.012837 -0.003627 0.171956 1.325938 0.624657 -4.205879 -0.005688 1 0 0 0 0 0 0 182973
-0.012853 -0.003638 0.171910 1.231462 0.506256 -4.093815 -0.005719 1 0 0 0 0 0 0 183980
-0.012863 -0.003644 0.171873 1.157589 0.428544 -4.232427 -0.005750 1 0 0 0 0 0 0 184957
-0.012863 -0.003668 0.171832 1.015226 0.671401 -4.202788 -0.005781 1 0 0 0 0 0 0 185959
-0.012880 -0.003697 0.171790 1.236858 0.744403 -4.220850 -0.005813 1 0 0 0 0 0 0 186975
-0.012883 -0.003733 0.171747 1.080529 0.858169 -4.210674 -0.005844 1 0 0 0 0 0 0 187970
-0.012896 -0.003730 0.171706 1.198743 0.360364 -4.272286 -0.005875 1 0 0 0 0 0 0 188976
-0.012897 -0.003750 0.171663 1.058602 0.620231 -4.258663 -0.005905 1 0 0 0 0 0 0 189942
-0.012901 -0.003761 0.171613 1.089616 0.521997 -4.191003 -0.005938 1 0 0 0 0 0 0 190971
-0.012921 -0.003782 0.171567 1.302595 0.653466 -4.261563 -0.005969 1 0 0 0 0 0 0 191973
-0.012934 -0.003793 0.171516 1.248223 0.537038 -4.214660 -0.006000 1 0 0 0 0 0 0 192969
-0.012959 -0.003814 0.171455 1.407139 0.665690 -4.098086 -0.006031 1 0 0 0 0 0 0 193965
-0.012967 -0.003847 0.171402 1.196182 0.830444 -4.205120 -0.006062 1 0 0 0 0 0 0 194941
-0.012974 -0.003864 0.171347 1.178851 0.642585 -4.213544 -0.006094 1 0 0 0 0 0 0 195970
-0.012981 -0.003873 0.171291 1.181767 0.522459 -4.221758 -0.006125 1 0 0 0 0 0 0 196972
-0.012989 -0.003878 0.171235 1.187074 0.460607 -4.234764 -0.006156 1 0 0 0 0 0 0 197973
-0.013011 -0.003897 0.171171 1.390639 0.634702 -4.153913 -0.006188 1 0 0 0 0 0 0 198974
-0.013003 -0.003913 0.171108 1.018036 0.621550 -4.178976 -0.006219 1 0 0 0 0 0 0 199975
-0.013002 -0.003921 0.171048 1.086593 0.525549 -4.237838 -0.006250 1 0 0 0 0 0 0 200969
-0.012998 -0.003948 0.170980 1.042633 0.754845 -4.148477 -0.006281 1 0 0 0 0 0 0 201971
-0.012999 -0.003961 0.170918 1.122367 0.615150 -4.232607 -0.006313 1 0 0 0 0 0 0 202970
-0.013004 -0.003969 0.170842 1.184988 0.521678 -4.092477 -0.006344 1 0 0 0 0 0 0 203971
-0.012987 -0.003979 0.170774 0.908755 0.554045 -4.182664 -0.006375 1 0 0 0 0 0 0 204970
-0.013007 -0.003979 0.170698 1.357722 0.417853 -4.114039 -0.006406 1 0 0 0 0 0 0 205970
-0.012997 -0.003986 0.170630 1.027346 0.496654 -4.211985 -0.006438 1 0 0 0 0 0 0 206969
-0.012996 -0.003989 0.170551 1.120015 0.471571 -4.109653 -0.006469 1 0 0 0 0 0 0 207971
-0.012991 -0.004014 0.170473 1.079877 0.739672 -4.123252 -0.006500 1 0 0 0 0 0 0 208970
-0.012993 -0.004027 0.170390 1.169672 0.619235 -4.071715 -0.006531 1 0 0 0 0 0 0 209970
-0.012984 -0.004018 0.170312 1.030754 0.329036 -4.147152 -0.006563 1 0 0 0 0 0 0 210970
-0.012983 -0.004014 0.170228 1.140050 0.365241 -4.099350 -0.006594 1 0 0 0 0 0 0 211971
-0.012987 -0.004013 0.170142 1.216335 0.402617 -4.074344 -0.006625 1 0 0 0 0 0 0 212969
-0.012994 -0.004013 0.170054 1.259532 0.424291 -4.068027 -0.006656 1 0 0 0 0 0 0 213971
-0.012978 -0.004020 0.169963 0.977035 0.518040 -4.035504 -0.006688 1 0 0 0 0 0 0 214970
-0.012974 -0.004024 0.169873 1.113030 0.493112 -4.057896 -0.006719 1 0 0 0 0 0 0 215972
-0.012953 -0.004032 0.169780 0.902635 0.556062 -4.041193 -0.006750 1 0 0 0 0 0 0 216961
-0.012947 -0.004037 0.169689 1.077656 0.514848 -4.071950 -0.006781 1 0 0 0 0 0 0 217970
-0.012924 -0.004047 0.169596 0.886335 0.569681 -4.058790 -0.006812 1 0 0 0 0 0 0 218969
-0.012917 -0.004052 0.169504 1.071273 0.524244 -4.091255 -0.006844 1 0 0 0 0 0 0 219971
-0.012894 -0.004061 0.169410 0.884327 0.576997 -4.078344 -0.006875 1 0 0 0 0 0 0 220969
-0.012910 -0.004060 0.169304 1.387057 0.448601 -3.935451 -0.006906 1 0 0 0 0 0 0 221969
-0.012899 -0.004067 0.169203 1.081811 0.533834 -3.996614 -0.006937 1 0 0 0 0 0 0 222955
-0.012874 -0.004077 0.169104 0.871419 0.592741 -4.044396 -0.006971 1 0 0 0 0 0 0 224044
-0.012889 -0.004076 0.168995 1.383485 0.460630 -3.932214 -0.007002 1 0 0 0 0 0 0 225047
-0.012877 -0.004082 0.168892 1.083716 0.543700 -4.008857 -0.007033 1 0 0 0 0 0 0 226036
-0.012860 -0.004070 0.168786 0.991069 0.311547 -3.987191 -0.007065 1 0 0 0 0 0 0 227048
-0.012855 -0.004065 0.168670 1.150097 0.374388 -3.868970 -0.007095 1 0 0 0 0 0 0 228015
-0.012833 -0.004069 0.168564 0.940419 0.507947 -3.985859 -0.007127 1 0 0 0 0 0 0 229041
-0.012826 -0.004071 0.168447 1.117212 0.502955 -3.880413 -0.007159 1 0 0 0 0 0 0 230046
-0.012803 -0.004079 0.168340 0.923890 0.577491 -3.997239 -0.007189 1 0 0 0 0 0 0 231013
-0.012795 -0.004084 0.168223 1.109373 0.540420 -3.890584 -0.007220 1 0 0 0 0 0 0 232014
-0.012770 -0.004093 0.168115 0.920878 0.598982 -4.008507 -0.007251 1 0 0 0 0 0 0 233012
-0.012746 -0.004082 0.168005 0.909295 0.345543 -4.007470 -0.007283 1 0 0 0 0 0 0 234033
-0.012738 -0.004077 0.167886 1.111126 0.397561 -3.896591 -0.007314 1 0 0 0 0 0 0 235012
-0.012713 -0.004081 0.167759 0.924603 0.525466 -3.794658 -0.007346 1 0 0 0 0 0 0 236026
-0.012689 -0.004067 0.167640 0.917325 0.310520 -3.891349 -0.007377 1 0 0 0 0 0 0 237038
-0.012681 -0.004061 0.167515 1.118646 0.381882 -3.844666 -0.007408 1 0 0 0 0 0 0 238020
-0.012641 -0.004049 0.167394 0.729869 0.310533 -3.880907 -0.007440 1 0 0 0 0 0 0 239035
-0.012624 -0.004043 0.167268 0.995543 0.389373 -3.838423 -0.007470 1 0 0 0 0 0 0 240021
-0.012594 -0.004046 0.167137 0.863229 0.523998 -3.771218 -0.007502 1 0 0 0 0 0 0 241034
-0.012559 -0.004055 0.167003 0.770619 0.602506 -3.734367 -0.007533 1 0 0 0 0 0 0 242018
-0.012529 -0.004043 0.166879 0.836275 0.352854 -3.869739 -0.007565 1 0 0 0 0 0 0 243036
-0.012493 -0.004044 0.166748 0.760859 0.488865 -3.795032 -0.007595 1 0 0 0 0 0 0 244020
-0.012477 -0.004045 0.166616 1.028540 0.502274 -3.791404 -0.007627 1 0 0 0 0 0 0 245033
-0.012433 -0.004036 0.166489 0.679117 0.377538 -3.857656 -0.007658 1 0 0 0 0 0 0 246018
-0.012398 -0.004015 0.166350 0.763554 0.216566 -3.705236 -0.007690 1 0 0 0 0 0 0 247033
-0.012359 -0.004012 0.166210 0.722250 0.419715 -3.694869 -0.007720 1 0 0 0 0 0 0 248018
-0.012342 -0.004010 0.166074 1.007721 0.468598 -3.741692 -0.007752 1 0 0 0 0 0 0 249030
-0.012321 -0.003993 0.165929 0.977151 0.276307 -3.640261 -0.007783 1 0 0 0 0 0 0 250018
-0.012288 -0.003991 0.165787 0.834373 0.452264 -3.660684 -0.007814 1 0 0 0 0 0 0 251017
-0.012251 -0.003997 0.165644 0.747754 0.568529 -3.674046 -0.007844 1 0 0 0 0 0 0 251961
-0.012194 -0.003990 0.165511 0.501368 0.420730 -3.791634 -0.007874 1 0 0 0 0 0 0 252951
-0.012153 -0.003971 0.165366 0.662593 0.239966 -3.661688 -0.007906 1 0 0 0 0 0 0 253961
-0.012110 -0.003967 0.165222 0.663033 0.433583 -3.663670 -0.007937 1 0 0 0 0 0 0 254952
-0.012090 -0.003966 0.165082 0.970508 0.477733 -3.718434 -0.007969 1 0 0 0 0 0 0 255962
-0.012066 -0.003949 0.164933 0.948324 0.281755 -3.615401 -0.008000 1 0 0 0 0 0 0 256961
-0.012032 -0.003946 0.164787 0.811334 0.457073 -3.638779 -0.008035 1 0 0 0 0 0 0 258077
-0.011984 -0.003974 0.164628 0.609502 0.865574 -3.486326 -0.008062 1 0 0 0 0 0 0 258961
-0.011946 -0.003972 0.164489 0.732376 0.521258 -3.726609 -0.008093 1 0 0 0 0 0 0 259951
-0.011905 -0.003977 0.164346 0.690953 0.584308 -3.702087 -0.008125 1 0 0 0 0 0 0 260960
-0.011869 -0.003963 0.164195 0.769882 0.344977 -3.592823 -0.008160 1 0 0 0 0 0 0 262076
-0.011813 -0.003946 0.164035 0.502062 0.279253 -3.473878 -0.008187 1 0 0 0 0 0 0 262960
-0.011786 -0.003938 0.163886 0.863190 0.384017 -3.599523 -0.008218 1 0 0 0 0 0 0 263961
-0.011750 -0.003940 0.163737 0.773243 0.532230 -3.623064 -0.008253 1 0 0 0 0 0 0 265076
-0.011693 -0.003930 0.163577 0.489190 0.402056 -3.484345 -0.008281 1 0 0 0 0 0 0 265962
-0.011626 -0.003916 0.163432 0.333441 0.320726 -3.662093 -0.008317 1 0 0 0 0 0 0 267107
-0.011569 -0.003914 0.163264 0.434574 0.483254 -3.385814 -0.008344 1 0 0 0 0 0 0 267963
-0.011526 -0.003898 0.163119 0.638018 0.299242 -3.653074 -0.008379 1 0 0 0 0 0 0 269085
-0.011474 -0.003861 0.162866 0.539058 0.019014 -2.260675 -0.008411 1 0 0 0 0 0 0 270112
-0.011442 -0.003861 0.162747 0.777346 0.468514 -3.873619 -0.008437 1 0 0 0 0 0 0 270957
-0.011386 -0.003850 0.162618 0.494475 0.381103 -3.919349 -0.008473 1 0 0 0 0 0 0 272097
-0.011317 -0.003834 0.162465 0.300649 0.301802 -3.605003 -0.008504 1 0 0 0 0 0 0 273096
-0.011267 -0.003810 0.162306 0.521298 0.178346 -3.481047 -0.008535 1 0 0 0 0 0 0 274094
-0.011195 -0.003810 0.162145 0.238424 0.486254 -3.454033 -0.008566 1 0 0 0 0 0 0 275093
-0.011143 -0.003793 0.161980 0.479175 0.300091 -3.407783 -0.008597 1 0 0 0 0 0 0 276086
-0.011093 -0.003790 0.161821 0.530452 0.469507 -3.468105 -0.008628 1 0 0 0 0 0 0 277064
-0.011028 -0.003779 0.161653 0.333486 0.364637 -3.351184 -0.008660 1 0 0 0 0 0 0 278094
-0.010971 -0.003779 0.161491 0.424145 0.509847 -3.426890 -0.008691 1 0 0 0 0 0 0 279093
-0.010927 -0.003762 0.161325 0.590106 0.305040 -3.379108 -0.008723 1 0 0 0 0 0 0 280101
-0.010865 -0.003743 0.161153 0.366030 0.254593 -3.283407 -0.008754 1 0 0 0 0 0 0 281096
-0.010810 -0.003739 0.160989 0.434692 0.451292 -3.378200 -0.008785 1 0 0 0 0 0 0 282096
-0.010751 -0.003704 0.160830 0.387820 0.062100 -3.458836 -0.008816 1 0 0 0 0 0 0 283096
-0.010681 -0.003676 0.160660 0.231981 0.107435 -3.311079 -0.008848 1 0 0 0 0 0 0 284094
-0.010622 -0.003668 0.160496 0.354382 0.371560 -3.374158 -0.008879 1 0 0 0 0 0 0 285094
-0.010560 -0.003630 0.160336 0.336299 0.018022 -3.439012 -0.008910 1 0 0 0 0 0 0 286091
-0.010481 -0.003624 0.160171 0.091271 0.379227 -3.374727 -0.008941 1 0 0 0 0 0 0 287094
-0.010424 -0.003603 0.160002 0.364839 0.237526 -3.300834 -0.008973 1 0 0 0 0 0 0 288094
-0.010357 -0.003582 0.159846 0.237292 0.218949 -3.472865 -0.009004 1 0 0 0 0 0 0 289094
-0.010281 -0.003561 0.159675 0.123801 0.207013 -3.284535 -0.009035 1 0 0 0 0 0 0 290093
-0.010219 -0.003556 0.159509 0.277556 0.419324 -3.326176 -0.009066 1 0 0 0 0 0 0 291092
-0.010171 -0.003536 0.159338 0.475069 0.249957 -3.257326 -0.009098 1 0 0 0 0 0 0 292093
-0.010108 -0.003516 0.159180 0.282866 0.222099 -3.428978 -0.009129 1 0 0 0 0 0 0 293092
-0.010034 -0.003495 0.159007 0.133856 0.205642 -3.235353 -0.009160 1 0 0 0 0 0 0 294092
-0.009973 -0.003490 0.158839 0.270195 0.416107 -3.277291 -0.009191 1 0 0 0 0 0 0 295093
-0.009925 -0.003470 0.158665 0.457928 0.245872 -3.206923 -0.009223 1 0 0 0 0 0 0 296092
-0.009861 -0.003449 0.158506 0.261682 0.217354 -3.379023 -0.009253 1 0 0 0 0 0 0 297063
-0.009788 -0.003428 0.158330 0.110233 0.200304 -3.181687 -0.009285 1 0 0 0 0 0 0 298092
-0.009734 -0.003400 0.158153 0.347313 0.112883 -3.127577 -0.009316 1 0 0 0 0 0 0 299091
-0.009667 -0.003375 0.157991 0.194734 0.144935 -3.320976 -0.009348 1 0 0 0 0 0 0 300093
-0.009591 -0.003352 0.157813 0.066056 0.159662 -3.129868 -0.009379 1 0 0 0 0 0 0 301091
-0.009537 -0.003323 0.157634 0.314076 0.088585 -3.079961 -0.009410 1 0 0 0 0 0 0 302091
-0.009469 -0.003297 0.157470 0.167517 0.128597 -3.276561 -0.009441 1 0 0 0 0 0 0 303092
-0.009393 -0.003273 0.157291 0.041461 0.147086 -3.083379 -0.009473 1 0 0 0 0 0 0 304093
-0.009315 -0.003250 0.157127 -0.009588 0.162828 -3.257550 -0.009504 1 0 0 0 0 0 0 305092
-0.009251 -0.003244 0.156960 0.156809 0.381679 -3.228422 -0.009535 1 0 0 0 0 0 0 306095
-0.009177 -0.003230 0.156778 0.041104 0.294177 -3.025203 -0.009566 1 0 0 0 0 0 0 307080
-0.009115 -0.003228 0.156603 0.179914 0.450449 -3.081268 -0.009597 1 0 0 0 0 0 0 308085
-0.009051 -0.003193 0.156432 0.164682 0.038783 -3.138898 -0.009629 1 0 0 0 0 0 0 309093
-0.008994 -0.003181 0.156261 0.243429 0.290000 -3.133750 -0.009660 1 0 0 0 0 0 0 310093
-0.008932 -0.003142 0.156092 0.188934 -0.047831 -3.146720 -0.009691 1 0 0 0 0 0 0 311091
-0.008876 -0.003127 0.155921 0.248003 0.242732 -3.118032 -0.009718 1 0 0 0 0 0 0 311954
-0.008807 -0.003109 0.155759 0.085733 0.222398 -3.224989 -0.009754 1 0 0 0 0 0 0 313093
-0.008754 -0.003082 0.155583 0.276180 0.109538 -3.046774 -0.009785 1 0 0 0 0 0 0 314092
-0.008702 -0.003074 0.155408 0.302216 0.339303 -3.040041 -0.009816 1 0 0 0 0 0 0 315091
-0.008612 -0.003065 0.155238 -0.208804 0.347851 -3.085450 -0.009848 1 0 0 0 0 0 0 316094
-0.008541 -0.003065 0.155065 -0.010578 0.476231 -3.051529 -0.009878 1 0 0 0 0 0 0 317079
-0.008465 -0.003054 0.154901 -0.067316 0.341336 -3.151147 -0.009910 1 0 0 0 0 0 0 318079
-0.008394 -0.003015 0.154733 -0.020699 -0.044434 -3.095328 -0.009941 1 0 0 0 0 0 0 319075
-0.008333 -0.003000 0.154560 0.109261 0.236835 -3.029855 -0.009975 1 0 0 0 0 0 0 320164
-0.008261 -0.002982 0.154395 -0.015716 0.213282 -3.116152 -0.010006 1 0 0 0 0 0 0 321158
-0.008200 -0.002978 0.154224 0.095248 0.395853 -3.028845 -0.010037 1 0 0 0 0 0 0 322141
-0.008128 -0.002964 0.154059 -0.031582 0.295516 -3.098943 -0.010068 1 0 0 0 0 0 0 323157
-0.008074 -0.002940 0.153879 0.175733 0.140992 -2.897759 -0.010097 1 0 0 0 0 0 0 324075
-0.008045 -0.002927 0.153707 0.525339 0.272989 -2.966021 -0.010129 1 0 0 0 0 0 0 325083
-0.007990 -0.002909 0.153542 0.210912 0.222808 -3.048878 -0.010160 1 0 0 0 0 0 0 326074
-0.007937 -0.002905 0.153369 0.197607 0.396865 -2.952768 -0.010191 1 0 0 0 0 0 0 327084
-0.007869 -0.002892 0.153202 0.006016 0.292885 -3.018146 -0.010222 1 0 0 0 0 0 0 328074
-0.007817 -0.002868 0.153021 0.179918 0.137090 -2.813576 -0.010254 1 0 0 0 0 0 0 329083
-0.007750 -0.002844 0.152850 0.001535 0.131430 -2.927505 -0.010285 1 0 0 0 0 0 0 330075
-0.007691 -0.002838 0.152674 0.076978 0.345820 -2.858069 -0.010316 1 0 0 0 0 0 0 331083
-0.007621 -0.002823 0.152505 -0.068557 0.263794 -2.936648 -0.010347 1 0 0 0 0 0 0 332081
-0.007560 -0.002820 0.152330 0.032243 0.414248 -2.842185 -0.010379 1 0 0 0 0 0 0 333083
-0.007496 -0.002785 0.152153 -0.004404 0.003265 -2.802439 -0.010410 1 0 0 0 0 0 0 334084
-0.007417 -0.002779 0.151991 -0.224673 0.334629 -2.989639 -0.010441 1 0 0 0 0 0 0 335074
-0.007358 -0.002758 0.151810 0.023238 0.177059 -2.736333 -0.010472 1 0 0 0 0 0 0 336083
-0.007288 -0.002736 0.151638 -0.106890 0.148388 -2.822536 -0.010503 1 0 0 0 0 0 0 337074
-0.007212 -0.002714 0.151470 -0.204315 0.136845 -2.869083 -0.010535 1 0 0 0 0 0 0 338083
-0.007149 -0.002707 0.151293 -0.063911 0.341717 -2.749515 -0.010566 1 0 0 0 0 0 0 339076
-0.007100 -0.002687 0.151130 0.136302 0.180493 -2.895121 -0.010598 1 0 0 0 0 0 0 340096
-0.007042 -0.002643 0.150956 0.028130 -0.148808 -2.769685 -0.010629 1 0 0 0 0 0 0 341108
-0.006987 -0.002626 0.150776 0.055816 0.164006 -2.664630 -0.010660 1 0 0 0 0 0 0 342075
-0.006919 -0.002606 0.150604 -0.121088 0.157565 -2.735941 -0.010691 1 0 0 0 0 0 0 343087
-0.006860 -0.002601 0.150424 -0.037251 0.347847 -2.636133 -0.010723 1 0 0 0 0 0 0 344099
-0.006789 -0.002587 0.150252 -0.176980 0.252145 -2.701250 -0.010754 1 0 0 0 0 0 0 345085
-0.006730 -0.002585 0.150097 -0.055886 0.402421 -2.931398 -0.010785 1 0 0 0 0 0 0 346095
-0.006674 -0.002588 0.149924 -0.001166 0.489211 -2.706359 -0.010816 1 0 0 0 0 0 0 347090
-0.006606 -0.002579 0.149754 -0.170480 0.324944 -2.700727 -0.010848 1 0 0 0 0 0 0 348093
-0.006555 -0.002557 0.149591 0.027242 0.147163 -2.789895 -0.010879 1 0 0 0 0 0 0 349089
-0.006488 -0.002534 0.149424 -0.156943 0.119597 -2.734007 -0.010910 1 0 0 0 0 0 0 350092
-0.006422 -0.002549 0.149254 -0.175895 0.614298 -2.669859 -0.010941 1 0 0 0 0 0 0 351083
-0.006372 -0.002540 0.149091 0.020522 0.340149 -2.743973 -0.010973 1 0 0 0 0 0 0 352090
-0.006306 -0.002524 0.148924 -0.170977 0.221686 -2.680989 -0.011004 1 0 0 0 0 0 0 353092
-0.006256 -0.002498 0.148762 0.006466 0.090468 -2.729879 -0.011035 1 0 0 0 0 0 0 354091
-0.006190 -0.002474 0.148595 -0.186747 0.088155 -2.652785 -0.011066 1 0 0 0 0 0 0 355093
-0.006140 -0.002445 0.148432 -0.009728 0.019654 -2.696140 -0.011098 1 0 0 0 0 0 0 356091
-0.006098 -0.002413 0.148272 0.102760 -0.023718 -2.712277 -0.011129 1 0 0 0 0 0 0 357089
-0.006029 -0.002408 0.148113 -0.237122 0.314933 -2.725466 -0.011160 1 0 0 0 0 0 0 358091
-0.005977 -0.002388 0.147954 -0.056882 0.158245 -2.705665 -0.011191 1 0 0 0 0 0 0 359089
-0.005934 -0.002361 0.147794 0.065939 0.045546 -2.685556 -0.011223 1 0 0 0 0 0 0 360093
-0.005872 -0.002336 0.147627 -0.175785 0.056073 -2.567698 -0.011253 1 0 0 0 0 0 0 361060
-0.005831 -0.002344 0.147462 0.080061 0.495794 -2.576428 -0.011285 1 0 0 0 0 0 0 362091
-0.005794 -0.002331 0.147300 0.137898 0.261455 -2.594876 -0.011316 1 0 0 0 0 0 0 363089
-0.005728 -0.002335 0.147140 -0.236384 0.458649 -2.609048 -0.011348 1 0 0 0 0 0 0 364090
-0.005677 -0.002320 0.146979 -0.076628 0.228501 -2.589932 -0.011379 1 0 0 0 0 0 0 365091
-0.005628 -0.002317 0.146826 -0.054346 0.368230 -2.684277 -0.011410 1 0 0 0 0 0 0 366090
-0.005563 -0.002304 0.146661 -0.266356 0.246151 -2.508884 -0.011441 1 0 0 0 0 0 0 367091
-0.005513 -0.002281 0.146498 -0.094848 0.094192 -2.504274 -0.011473 1 0 0 0 0 0 0 368092
-0.005464 -0.002274 0.146344 -0.073704 0.295883 -2.613973 -0.011504 1 0 0 0 0 0 0 369089
-0.005422 -0.002253 0.146185 0.014911 0.135780 -2.545298 -0.011535 1 0 0 0 0 0 0 370094
-0.005384 -0.002226 0.146024 0.065652 0.028100 -2.494736 -0.011565 1 0 0 0 0 0 0 371059
-0.005347 -0.002195 0.145862 0.089888 -0.030268 -2.461634 -0.011598 1 0 0 0 0 0 0 372091
-0.005289 -0.002168 0.145692 -0.200999 0.009213 -2.333051 -0.011629 1 0 0 0 0 0 0 373089
-0.005236 -0.002160 0.145535 -0.168210 0.251704 -2.475802 -0.011660 1 0 0 0 0 0 0 374088
-0.005192 -0.002138 0.145374 -0.051028 0.107264 -2.426921 -0.011691 1 0 0 0 0 0 0 375090
-0.005146 -0.002132 0.145220 -0.072549 0.294256 -2.502244 -0.011723 1 0 0 0 0 0 0 376090
-0.005120 -0.002128 0.145051 0.187914 0.335722 -2.280474 -0.011754 1 0 0 0 0 0 0 377091
-0.005083 -0.002131 0.144893 0.064713 0.430891 -2.404864 -0.011785 1 0 0 0 0 0 0 378088
-0.005025 -0.002121 0.144724 -0.238473 0.269578 -2.244220 -0.011816 1 0 0 0 0 0 0 379090
-0.004972 -0.002120 0.144567 -0.206171 0.383893 -2.367303 -0.011847 1 0 0 0 0 0 0 380086
-0.004928 -0.002103 0.144405 -0.089220 0.174001 -2.307556 -0.011878 1 0 0 0 0 0 0 381077
-0.004883 -0.002099 0.144250 -0.110094 0.327028 -2.379014 -0.011910 1 0 0 0 0 0 0 382084
-0.004842 -0.002080 0.144090 -0.045194 0.143512 -2.288640 -0.011941 1 0 0 0 0 0 0 383089
-0.004813 -0.002091 0.143925 0.100447 0.518430 -2.211201 -0.011972 1 0 0 0 0 0 0 384083
-0.004781 -0.002080 0.143760 0.077389 0.262139 -2.180873 -0.012004 1 0 0 0 0 0 0 385089
-0.004742 -0.002079 0.143604 -0.033251 0.373198 -2.275330 -0.012035 1 0 0 0 0 0 0 386089
-0.004705 -0.002061 0.143442 -0.015849 0.167582 -2.193962 -0.012066 1 0 0 0 0 0 0 387090
-0.004662 -0.002057 0.143286 -0.088324 0.322148 -2.256229 -0.012098 1 0 0 0 0 0 0 388091
-0.004624 -0.002038 0.143125 -0.049995 0.140682 -2.160180 -0.012129 1 0 0 0 0 0 0 389089
-0.004559 -0.002038 0.142961 -0.407369 0.376699 -2.108393 -0.012160 1 0 0 0 0 0 0 390089
-0.004509 -0.002022 0.142796 -0.247003 0.175153 -2.061872 -0.012191 1 0 0 0 0 0 0 391089
-0.004483 -0.002013 0.142647 0.073291 0.255307 -2.256822 -0.012222 1 0 0 0 0 0 0 392070
-0.004453 -0.001991 0.142488 0.045809 0.097709 -2.117215 -0.012254 1 0 0 0 0 0 0 393082
-0.004414 -0.001985 0.142333 -0.073517 0.281636 -2.147029 -0.012284 1 0 0 0 0 0 0 394072
-0.004377 -0.001965 0.142171 -0.061384 0.116816 -2.035442 -0.012316 1 0 0 0 0 0 0 395081
-0.004336 -0.001960 0.142014 -0.135443 0.290488 -2.086100 -0.012347 1 0 0 0 0 0 0 396073
-0.004291 -0.001962 0.141861 -0.184586 0.403158 -2.104141 -0.012378 1 0 0 0 0 0 0 397081
-0.004252 -0.001946 0.141698 -0.128187 0.180069 -1.978003 -0.012409 1 0 0 0 0 0 0 398073
-0.004223 -0.001958 0.141532 0.014023 0.528182 -1.885508 -0.012441 1 0 0 0 0 0 0 399081
-0.004185 -0.001969 0.141374 -0.096518 0.545400 -1.967920 -0.012472 1 0 0 0 0 0 0 400072
-0.004172 -0.001952 0.141218 0.203615 0.187994 -1.990441 -0.012503 1 0 0 0 0 0 0 401072
-0.004141 -0.001948 0.141064 0.011581 0.320317 -1.996208 -0.012535 1 0 0 0 0 0 0 402081
-0.004109 -0.001929 0.140901 -0.036596 0.136573 -1.863788 -0.012566 1 0 0 0 0 0 0 403072
-0.004070 -0.001924 0.140744 -0.142151 0.299818 -1.906234 -0.012597 1 0 0 0 0 0 0 404082
-0.004027 -0.001927 0.140589 -0.207187 0.407198 -1.919778 -0.012628 1 0 0 0 0 0 0 405072
-0.003988 -0.001911 0.140426 -0.159503 0.183259 -1.789861 -0.012660 1 0 0 0 0 0 0 406080
-0.003968 -0.001902 0.140277 0.076908 0.254832 -1.946783 -0.012691 1 0 0 0 0 0 0 407072
-0.003934 -0.001902 0.140125 -0.076610 0.375936 -1.904891 -0.012722 1 0 0 0 0 0 0 408078
-0.003900 -0.001886 0.139963 -0.098581 0.165887 -1.742273 -0.012753 1 0 0 0 0 0 0 409081
-0.003846 -0.001866 0.139816 -0.380904 0.107850 -1.910372 -0.012784 1 0 0 0 0 0 0 410071
-0.003831 -0.001871 0.139662 0.115135 0.422225 -1.826352 -0.012816 1 0 0 0 0 0 0 411096
-0.003801 -0.001878 0.139509 -0.050998 0.479880 -1.788977 -0.012847 1 0 0 0 0 0 0 412077
-0.003769 -0.001865 0.139345 -0.094242 0.220464 -1.637191 -0.012878 1 0 0 0 0 0 0 413081
-0.003752 -0.001858 0.139196 0.091593 0.272279 -1.788069 -0.012910 1 0 0 0 0 0 0 414082
-0.003720 -0.001858 0.139043 -0.085507 0.382770 -1.741033 -0.012941 1 0 0 0 0 0 0 415086
-0.003688 -0.001842 0.138908 -0.106229 0.176454 -1.953139 -0.012973 1 0 0 0 0 0 0 416092
-0.003649 -0.001839 0.138761 -0.212311 0.314575 -1.794185 -0.013004 1 0 0 0 0 0 0 417095
-0.003606 -0.001841 0.138609 -0.276452 0.409605 -1.694495 -0.013035 1 0 0 0 0 0 0 418087
-0.003583 -0.001842 0.138464 -0.025115 0.393889 -1.754799 -0.013066 1 0 0 0 0 0 0 419090
-0.003549 -0.001846 0.138313 -0.159466 0.446531 -1.659544 -0.013098 1 0 0 0 0 0 0 420090
-0.003530 -0.001848 0.138168 0.031558 0.413354 -1.713785 -0.013129 1 0 0 0 0 0 0 421090
-0.003520 -0.001848 0.138025 0.151636 0.390637 -1.731896 -0.013160 1 0 0 0 0 0 0 422089
-0.003483 -0.001816 0.137876 -0.178901 -0.034424 -1.623465 -0.013191 1 0 0 0 0 0 0 423088
-0.003463 -0.001799 0.137731 0.005249 0.120569 -1.658706 -0.013222 1 0 0 0 0 0 0 424061
-0.003452 -0.001790 0.137589 0.131319 0.234371 -1.668340 -0.013254 1 0 0 0 0 0 0 425096
-0.003409 -0.001774 0.137449 -0.277296 0.159014 -1.680302 -0.013284 1 0 0 0 0 0 0 426060
-0.003386 -0.001765 0.137308 -0.060382 0.242140 -1.652184 -0.013316 1 0 0 0 0 0 0 427092
-0.003373 -0.001760 0.137166 0.089885 0.295968 -1.625521 -0.013348 1 0 0 0 0 0 0 428092
-0.003351 -0.001742 0.137035 -0.019964 0.122330 -1.740774 -0.013379 1 0 0 0 0 0 0 429089
-0.003303 -0.001721 0.136899 -0.381389 0.078738 -1.667916 -0.013410 1 0 0 0 0 0 0 430088
-0.003277 -0.001710 0.136760 -0.125081 0.195477 -1.594524 -0.013441 1 0 0 0 0 0 0 431089
-0.003263 -0.001704 0.136619 0.046728 0.268055 -1.548875 -0.013472 1 0 0 0 0 0 0 432060
-0.003240 -0.001685 0.136488 -0.051546 0.104563 -1.656927 -0.013504 1 0 0 0 0 0 0 433089
-0.003221 -0.001695 0.136360 -0.016650 0.475629 -1.686375 -0.013535 1 0 0 0 0 0 0 434088
-0.003195 -0.001684 0.136234 -0.098448 0.234090 -1.698561 -0.013566 1 0 0 0 0 0 0 435088
-0.003181 -0.001678 0.136098 0.036046 0.269330 -1.551977 -0.013597 1 0 0 0 0 0 0 436089
-0.003158 -0.001658 0.135969 -0.066173 0.102536 -1.607742 -0.013629 1 0 0 0 0 0 0 437089
-0.003131 -0.001633 0.135842 -0.137597 -0.002141 -1.628725 -0.013660 1 0 0 0 0 0 0 438086
-0.003116 -0.001619 0.135706 0.009541 0.141476 -1.484979 -0.013691 1 0 0 0 0 0 0 439088
-0.003093 -0.001596 0.135576 -0.085333 0.033084 -1.541793 -0.013722 1 0 0 0 0 0 0 440088
-0.003065 -0.001569 0.135449 -0.153014 -0.042034 -1.562930 -0.013754 1 0 0 0 0 0 0 441088
-0.003072 -0.001550 0.135322 0.276714 0.050393 -1.540069 -0.013785 1 0 0 0 0 0 0 442088
-0.003059 -0.001524 0.135196 0.072915 -0.025826 -1.535355 -0.013815 1 0 0 0 0 0 0 443058
-0.003037 -0.001495 0.135070 -0.073381 -0.078677 -1.522410 -0.013848 1 0 0 0 0 0 0 444089
-0.003010 -0.001465 0.134945 -0.153553 -0.109180 -1.504256 -0.013879 1 0 0 0 0 0 0 445087
-0.002996 -0.001450 0.134838 0.002133 0.078871 -1.734377 -0.013910 1 0 0 0 0 0 0 446085
-0.002973 -0.001426 0.134720 -0.101971 -0.014209 -1.586881 -0.013941 1 0 0 0 0 0 0 447087
-0.002960 -0.001413 0.134586 0.013513 0.118500 -1.354874 -0.013972 1 0 0 0 0 0 0 448088
-0.002953 -0.001407 0.134476 0.101574 0.210030 -1.626888 -0.014004 1 0 0 0 0 0 0 449086
-0.002934 -0.001387 0.134357 -0.052945 0.051235 -1.505982 -0.014034 1 0 0 0 0 0 0 450057
-0.002894 -0.001347 0.134244 -0.337902 -0.249598 -1.566319 -0.014066 1 0 0 0 0 0 0 451082
-0.002874 -0.001326 0.134142 -0.122447 -0.023426 -1.700471 -0.014097 1 0 0 0 0 0 0 452076
-0.002834 -0.001285 0.134035 -0.365061 -0.277650 -1.642320 -0.014128 1 0 0 0 0 0 0 453081
-0.002813 -0.001264 0.133936 -0.141840 -0.042556 -1.711026 -0.014160 1 0 0 0 0 0 0 454088
-0.002808 -0.001233 0.133829 0.083455 -0.158890 -1.607834 -0.014191 1 0 0 0 0 0 0 455087
-0.002783 -0.001222 0.133720 -0.148955 0.090826 -1.552279 -0.014222 1 0 0 0 0 0 0 456089
-0.002776 -0.001196 0.133610 0.054795 -0.086579 -1.512178 -0.014254 1 0 0 0 0 0 0 457085
-0.002778 -0.001162 0.133499 0.189641 -0.208743 -1.484366 -0.014285 1 0 0 0 0 0 0 458087
-0.002778 -0.001145 0.133398 0.181410 -0.007959 -1.592268 -0.014316 1 0 0 0 0 0 0 459088
-0.002778 -0.001136 0.133300 0.168694 0.117921 -1.635968 -0.014347 1 0 0 0 0 0 0 460088
-0.002782 -0.001111 0.133194 0.240778 -0.084975 -1.513036 -0.014379 1 0 0 0 0 0 0 461087
-0.002784 -0.001098 0.133094 0.206979 0.052099 -1.572839 -0.014410 1 0 0 0 0 0 0 462087
-0.002749 -0.001081 0.132999 -0.279774 0.010472 -1.613673 -0.014441 1 0 0 0 0 0 0 463067
-0.002737 -0.001052 0.132893 -0.035441 -0.157396 -1.473939 -0.014472 1 0 0 0 0 0 0 464080
-0.002716 -0.001022 0.132804 -0.127357 -0.189568 -1.666792 -0.014503 1 0 0 0 0 0 0 465071
-0.002704 -0.001007 0.132711 -0.014166 -0.006299 -1.615998 -0.014535 1 0 0 0 0 0 0 466079
-0.002698 -0.000999 0.132617 0.058701 0.105473 -1.575543 -0.014566 1 0 0 0 0 0 0 467070
-0.002679 -0.000980 0.132532 -0.088176 -0.034213 -1.689719 -0.014597 1 0 0 0 0 0 0 468070
-0.002675 -0.000950 0.132430 0.080315 -0.195733 -1.465758 -0.014628 1 0 0 0 0 0 0 469080
-0.002658 -0.000920 0.132343 -0.072417 -0.219544 -1.616356 -0.014659 1 0 0 0 0 0 0 470070
-0.002670 -0.000899 0.132260 0.283259 -0.096111 -1.672930 -0.014691 1 0 0 0 0 0 0 471079
-0.002661 -0.000874 0.132180 0.047723 -0.155148 -1.702546 -0.014722 1 0 0 0 0 0 0 472070
-0.002655 -0.000861 0.132089 0.070341 -0.002329 -1.566579 -0.014753 1 0 0 0 0 0 0 473078
-0.002646 -0.000874 0.132036 0.029305 0.362453 -2.022231 -0.014784 1 0 0 0 0 0 0 474069
-0.002640 -0.000881 0.131956 0.065669 0.306448 -1.710887 -0.014816 1 0 0 0 0 0 0 475079
-0.002637 -0.000884 0.131866 0.092467 0.255853 -1.537207 -0.014847 1 0 0 0 0 0 0 476069
-0.002640 -0.000865 0.131792 0.197772 -0.032158 -1.723116 -0.014878 1 0 0 0 0 0 0 477078
-0.002641 -0.000855 0.131705 0.168918 0.054179 -1.545789 -0.014909 1 0 0 0 0 0 0 478069
-0.002627 -0.000835 0.131623 -0.036270 -0.075749 -1.586385 -0.014941 1 0 0 0 0 0 0 479078
-0.002645 -0.000800 0.131531 0.375176 -0.293063 -1.455791 -0.014972 1 0 0 0 0 0 0 480069
-0.002640 -0.000767 0.131448 0.101996 -0.289208 -1.531234 -0.015003 1 0 0 0 0 0 0 481078
-0.002643 -0.000731 0.131377 0.187713 -0.343304 -1.689270 -0.015035 1 0 0 0 0 0 0 482084
-0.002643 -0.000713 0.131290 0.162769 -0.119878 -1.488993 -0.015066 1 0 0 0 0 0 0 483087
-0.002628 -0.000688 0.131208 -0.038482 -0.179033 -1.519703 -0.015097 1 0 0 0 0 0 0 484083
-0.002627 -0.000656 0.131137 0.111969 -0.292686 -1.659091 -0.015128 1 0 0 0 0 0 0 485074
-0.002625 -0.000640 0.131051 0.122543 -0.101984 -1.451422 -0.015160 1 0 0 0 0 0 0 486086
-0.002609 -0.000617 0.130969 -0.060399 -0.177589 -1.479207 -0.015191 1 0 0 0 0 0 0 487076
-0.002607 -0.000585 0.130898 0.098808 -0.299379 -1.617612 -0.015223 1 0 0 0 0 0 0 488091
-0.002605 -0.000569 0.130812 0.113930 -0.113027 -1.409136 -0.015254 1 0 0 0 0 0 0 489088
-0.002617 -0.000576 0.130739 0.311665 0.204264 -1.555904 -0.015285 1 0 0 0 0 0 0 490087
-0.002609 -0.000564 0.130662 0.052786 -0.006964 -1.506984 -0.015315 1 0 0 0 0 0 0 491056
-0.002610 -0.000539 0.130593 0.157602 -0.215964 -1.596506 -0.015347 1 0 0 0 0 0 0 492084
-0.002609 -0.000526 0.130507 0.144475 -0.075424 -1.367320 -0.015379 1 0 0 0 0 0 0 493085
-0.002609 -0.000519 0.130445 0.144864 0.022571 -1.647527 -0.015410 1 0 0 0 0 0 0 494085
-0.002594 -0.000501 0.130372 -0.051438 -0.124718 -1.522837 -0.015441 1 0 0 0 0 0 0 495086
-0.002606 -0.000487 0.130294 0.283801 -0.088623 -1.430743 -0.015473 1 0 0 0 0 0 0 496092
-0.002617 -0.000460 0.130225 0.316495 -0.255883 -1.524382 -0.015503 1 0 0 0 0 0 0 497059
-0.002664 -0.000437 0.130188 0.785721 -0.227962 -1.952701 -0.015535 1 0 0 0 0 0 0 498089
-0.002692 -0.000405 0.130134 0.604769 -0.340058 -1.762384 -0.015566 1 0 0 0 0 0 0 499088
-0.002691 -0.000375 0.130064 0.204258 -0.348528 -1.525447 -0.015597 1 0 0 0 0 0 0 500088
-0.002704 -0.000374 0.129998 0.348921 0.041905 -1.533378 -0.015628 1 0 0 0 0 0 0 501080
-0.002690 -0.000379 0.129933 0.004424 0.147848 -1.554770 -0.015660 1 0 0 0 0 0 0 502087
-0.002668 -0.000366 0.129859 -0.136792 -0.067807 -1.422471 -0.015691 1 0 0 0 0 0 0 503086
-0.002657 -0.000360 0.129802 -0.011905 -0.008224 -1.612839 -0.015722 1 0 0 0 0 0 0 504088
-0.002650 -0.000356 0.129720 0.056012 0.035974 -1.299515 -0.015754 1 0 0 0 0 0 0 505085
-0.002626 -0.000359 0.129650 -0.165578 0.125509 -1.411964 -0.015785 1 0 0 0 0 0 0 506085
-0.002619 -0.000341 0.129583 0.040074 -0.145833 -1.459883 -0.015816 1 0 0 0 0 0 0 507085
-0.002609 -0.000352 0.129509 0.009736 0.201032 -1.339943 -0.015847 1 0 0 0 0 0 0 508087
-0.002604 -0.000357 0.129451 0.069601 0.168892 -1.540879 -0.015879 1 0 0 0 0 0 0 509085
-0.002606 -0.000340 0.129389 0.181696 -0.127795 -1.498769 -0.015910 1 0 0 0 0 0 0 510085
-0.002587 -0.000336 0.129326 -0.099255 0.014897 -1.474455 -0.015941 1 0 0 0 0 0 0 511084
-0.002596 -0.000329 0.129252 0.250841 -0.012129 -1.307233 -0.015972 1 0 0 0 0 0 0 512077
-0.002601 -0.000326 0.129194 0.222203 0.028973 -1.498431 -0.016004 1 0 0 0 0 0 0 513085
-0.002588 -0.000309 0.129122 -0.007652 -0.141475 -1.326262 -0.016035 1 0 0 0 0 0 0 514085
-0.002595 -0.000315 0.129055 0.229126 0.141611 -1.351561 -0.016066 1 0 0 0 0 0 0 515085
-0.002599 -0.000318 0.129000 0.203803 0.128874 -1.504080 -0.016097 1 0 0 0 0 0 0 516087
-0.002585 -0.000305 0.128930 -0.017734 -0.088886 -1.306372 -0.016129 1 0 0 0 0 0 0 517085
-0.002578 -0.000299 0.128873 0.042439 -0.025916 -1.462784 -0.016160 1 0 0 0 0 0 0 518085
-0.002574 -0.000295 0.128822 0.087959 0.022428 -1.538215 -0.016191 1 0 0 0 0 0 0 519085
-0.002557 -0.000279 0.128753 -0.081297 -0.147330 -1.299393 -0.016222 1 0 0 0 0 0 0 520085
-0.002549 -0.000270 0.128697 0.006725 -0.058891 -1.439735 -0.016254 1 0 0 0 0 0 0 521084
-0.002558 -0.000281 0.128636 0.247319 0.196002 -1.367598 -0.016285 1 0 0 0 0 0 0 522074
-0.002534 -0.000257 0.128574 -0.163490 -0.234615 -1.340803 -0.016316 1 0 0 0 0 0 0 523080
-0.002535 -0.000259 0.128510 0.126260 0.070261 -1.305189 -0.016350 1 0 0 0 0 0 0 524160
-0.002535 -0.000261 0.128456 0.142970 0.084352 -1.423687 -0.016381 1 0 0 0 0 0 0 525150
-0.002541 -0.000242 0.128395 0.213416 -0.180406 -1.338419 -0.016412 1 0 0 0 0 0 0 526164
-0.002543 -0.000232 0.128343 0.180895 -0.086295 -1.423859 -0.016443 1 0 0 0 0 0 0 527129
-0.002544 -0.000227 0.128293 0.157002 -0.016751 -1.461874 -0.016474 1 0 0 0 0 0 0 528140
-0.002523 -0.000230 0.128235 -0.124208 0.083127 -1.344044 -0.016505 1 0 0 0 0 0 0 529134
-0.002519 -0.000211 0.128172 0.048806 -0.179561 -1.270956 -0.016536 1 0 0 0 0 0 0 530128
-0.002530 -0.000217 0.128108 0.272806 0.104154 -1.229497 -0.016567 1 0 0 0 0 0 0 531128
-0.002535 -0.000219 0.128055 0.221483 0.097645 -1.347050 -0.016600 1 0 0 0 0 0 0 532158
-0.002537 -0.000221 0.128004 0.178440 0.079460 -1.397972 -0.016631 1 0 0 0 0 0 0 533159
-0.002543 -0.000202 0.127945 0.230460 -0.188105 -1.274811 -0.016661 1 0 0 0 0 0 0 534127
-0.002526 -0.000197 0.127883 -0.077072 -0.032173 -1.218127 -0.016693 1 0 0 0 0 0 0 535158
-0.002517 -0.000195 0.127830 -0.000802 0.013030 -1.316402 -0.016725 1 0 0 0 0 0 0 536156
-0.002512 -0.000194 0.127780 0.059236 0.032250 -1.358812 -0.016756 1 0 0 0 0 0 0 537151
-0.002515 -0.000174 0.127721 0.166574 -0.215046 -1.232167 -0.016786 1 0 0 0 0 0 0 538134
-0.002516 -0.000164 0.127669 0.154795 -0.112086 -1.301790 -0.016818 1 0 0 0 0 0 0 539151
-0.002496 -0.000163 0.127610 -0.125470 0.024514 -1.205192 -0.016847 1 0 0 0 0 0 0 540069
-0.002485 -0.000163 0.127558 -0.029746 0.039862 -1.278295 -0.016878 1 0 0 0 0 0 0 541076
-0.002480 -0.000163 0.127508 0.040762 0.042158 -1.310267 -0.016909 1 0 0 0 0 0 0 542067
-0.002476 -0.000163 0.127459 0.077967 0.042771 -1.317109 -0.016941 1 0 0 0 0 0 0 543076
-0.002480 -0.000144 0.127401 0.171965 -0.212903 -1.175950 -0.016972 1 0 0 0 0 0 0 544068
-0.002481 -0.000134 0.127349 0.153570 -0.114670 -1.240238 -0.017003 1 0 0 0 0 0 0 545076
-0.002482 -0.000129 0.127299 0.137138 -0.043151 -1.269588 -0.017034 1 0 0 0 0 0 0 546066
-0.002481 -0.000127 0.127251 0.127920 -0.005193 -1.275347 -0.017065 1 0 0 0 0 0 0 547057
-0.002481 -0.000125 0.127202 0.123096 0.014023 -1.271513 -0.017097 1 0 0 0 0 0 0 548076
-0.002480 -0.000125 0.127154 0.120617 0.023624 -1.263925 -0.017128 1 0 0 0 0 0 0 549067
-0.002459 -0.000129 0.127096 -0.146686 0.090929 -1.126838 -0.017160 1 0 0 0 0 0 0 550076
-0.002454 -0.000112 0.127034 0.030610 -0.185623 -1.045958 -0.017191 1 0 0 0 0 0 0 551076
-0.002464 -0.000118 0.126970 0.256034 0.087663 -1.001640 -0.017222 1 0 0 0 0 0 0 552086
-0.002456 -0.000106 0.126927 0.027748 -0.114630 -1.259577 -0.017253 1 0 0 0 0 0 0 553076
-0.002465 -0.000115 0.126870 0.231885 0.130003 -1.093247 -0.017284 1 0 0 0 0 0 0 554067
-0.002469 -0.000119 0.126819 0.191616 0.098821 -1.140838 -0.017316 1 0 0 0 0 0 0 555076
-0.002470 -0.000122 0.126769 0.156653 0.067881 -1.162989 -0.017347 1 0 0 0 0 0 0 556066
-0.002470 -0.000123 0.126721 0.137433 0.050896 -1.165756 -0.017378 1 0 0 0 0 0 0 557079
-0.002476 -0.000104 0.126662 0.202394 -0.212238 -1.022178 -0.017410 1 0 0 0 0 0 0 558085
-0.002478 -0.000095 0.126610 0.170009 -0.119150 -1.085731 -0.017441 1 0 0 0 0 0 0 559093
-0.002479 -0.000090 0.126561 0.146585 -0.050319 -1.114293 -0.017472 1 0 0 0 0 0 0 560080
-0.002479 -0.000088 0.126512 0.133884 -0.013712 -1.119305 -0.017504 1 0 0 0 0 0 0 561083
-0.002478 -0.000086 0.126464 0.127330 0.004781 -1.114634 -0.017535 1 0 0 0 0 0 0 562077
-0.002491 -0.000100 0.126405 0.302266 0.205056 -0.964223 -0.017566 1 0 0 0 0 0 0 563086
-0.002497 -0.000107 0.126353 0.233722 0.136846 -1.028608 -0.017597 1 0 0 0 0 0 0 564088
-0.002499 -0.000110 0.126303 0.183091 0.085949 -1.057653 -0.017629 1 0 0 0 0 0 0 565084
-0.002500 -0.000112 0.126255 0.155900 0.058826 -1.062663 -0.017660 1 0 0 0 0 0 0 566081
-0.002500 -0.000113 0.126206 0.142014 0.045119 -1.057862 -0.017691 1 0 0 0 0 0 0 567081
-0.002499 -0.000113 0.126158 0.135000 0.038292 -1.049404 -0.017723 1 0 0 0 0 0 0 568095
-0.002499 -0.000113 0.126110 0.131438 0.034901 -1.039548 -0.017754 1 0 0 0 0 0 0 569094
-0.002498 -0.000113 0.126062 0.129660 0.033221 -1.029149 -0.017785 1 0 0 0 0 0 0 570091
-0.002503 -0.000094 0.126003 0.203103 -0.220905 -0.879882 -0.017816 1 0 0 0 0 0 0 571096
-0.002505 -0.000085 0.125951 0.175472 -0.124485 -0.941451 -0.017848 1 0 0 0 0 0 0 572101
-0.002525 -0.000075 0.125911 0.418424 -0.116093 -1.097649 -0.017879 1 0 0 0 0 0 0 573096
-0.002535 -0.000071 0.125866 0.305117 -0.055182 -1.034484 -0.017910 1 0 0 0 0 0 0 574076
-0.002539 -0.000068 0.125819 0.225623 -0.019027 -0.993641 -0.017941 1 0 0 0 0 0 0 575073
-0.002540 -0.000067 0.125771 0.183876 -0.000360 -0.970907 -0.017973 1 0 0 0 0 0 0 576093
-0.002541 -0.000066 0.125723 0.162877 0.009031 -0.955567 -0.018004 1 0 0 0 0 0 0 577094
-0.002540 -0.000066 0.125675 0.152379 0.013755 -0.942887 -0.018034 1 0 0 0 0 0 0 578073
-0.002534 -0.000085 0.125637 0.073125 0.268596 -1.070359 -0.018066 1 0 0 0 0 0 0 579091
-0.002550 -0.000090 0.125603 0.360933 0.111577 -1.115272 -0.018098 1 0 0 0 0 0 0 580093
-0.002558 -0.000092 0.125559 0.278680 0.065358 -0.998509 -0.018129 1 0 0 0 0 0 0 581090
-0.002561 -0.000093 0.125513 0.215973 0.045583 -0.936912 -0.018160 1 0 0 0 0 0 0 582093
-0.002562 -0.000094 0.125465 0.182830 0.036084 -0.906334 -0.018191 1 0 0 0 0 0 0 583092
-0.002549 -0.000080 0.125428 -0.010569 -0.158105 -1.030893 -0.018223 1 0 0 0 0 0 0 584093
-0.002561 -0.000068 0.125394 0.310323 -0.150129 -1.071259 -0.018254 1 0 0 0 0 0 0 585096
-0.002567 -0.000062 0.125350 0.254044 -0.075061 -0.952338 -0.018285 1 0 0 0 0 0 0 586094
-0.002569 -0.000059 0.125304 0.205304 -0.030336 -0.889837 -0.018316 1 0 0 0 0 0 0 587093
-0.002590 -0.000053 0.125266 0.442179 -0.069018 -0.987656 -0.018347 1 0 0 0 0 0 0 588074
-0.002599 -0.000050 0.125222 0.327801 -0.033958 -0.901691 -0.018379 1 0 0 0 0 0 0 589091
-0.002604 -0.000048 0.125175 0.248138 -0.010925 -0.852163 -0.018410 1 0 0 0 0 0 0 590092
-0.002606 -0.000048 0.125158 0.219157 0.001764 -1.237115 -0.018441 1 0 0 0 0 0 0 591091
-0.002607 -0.000047 0.125121 0.189499 0.007374 -1.005211 -0.018473 1 0 0 0 0 0 0 592092
-0.002626 -0.000042 0.125087 0.438312 -0.051460 -1.007424 -0.018504 1 0 0 0 0 0 0 593091
-0.002622 -0.000026 0.125054 0.154836 -0.215552 -1.026651 -0.018535 1 0 0 0 0 0 0 594073
-0.002613 -0.000036 0.125022 0.071413 0.125551 -1.027928 -0.018566 1 0 0 0 0 0 0 595073
-0.002628 -0.000037 0.124990 0.370100 0.030289 -1.013123 -0.018598 1 0 0 0 0 0 0 596092
-0.002622 -0.000023 0.124958 0.119895 -0.172298 -1.016239 -0.018629 1 0 0 0 0 0 0 597085
-0.002638 -0.000011 0.124925 0.389907 -0.165553 -0.999953 -0.018660 1 0 0 0 0 0 0 598095
-0.002640 -0.000024 0.124893 0.233736 0.160092 -0.998887 -0.018692 1 0 0 0 0 0 0 599097
-0.002646 -0.000012 0.124871 0.284800 -0.141462 -1.127148 -0.018722 1 0 0 0 0 0 0 600073
-0.002649 -0.000006 0.124832 0.237258 -0.093152 -0.912378 -0.018754 1 0 0 0 0 0 0 601094
-0.002650 -0.000003 0.124818 0.221288 -0.048576 -1.214436 -0.018785 1 0 0 0 0 0 0 602073
-0.002650 -0.000001 0.124782 0.198126 -0.024848 -0.949700 -0.018816 1 0 0 0 0 0 0 603090
-0.002664 -0.000015 0.124759 0.376695 0.176391 -1.079625 -0.018848 1 0 0 0 0 0 0 604093
-0.002657 -0.000007 0.124730 0.122367 -0.078114 -1.021396 -0.018879 1 0 0 0 0 0 0 605090
-0.002667 -0.000017 0.124709 0.322695 0.133086 -1.111465 -0.018910 1 0 0 0 0 0 0 606091
-0.002658 -0.000009 0.124682 0.093650 -0.101339 -1.027670 -0.018941 1 0 0 0 0 0 0 607088
-0.002659 0.000015 0.124661 0.205661 -0.317859 -1.110890 -0.018972 1 0 0 0 0 0 0 608089
-0.002653 0.000008 0.124634 0.125442 0.059529 -1.017995 -0.019003 1 0 0 0 0 0 0 609079
-0.002656 0.000023 0.124613 0.230694 -0.198790 -1.100667 -0.019035 1 0 0 0 0 0 0 610082
-0.002651 0.000012 0.124585 0.139051 0.122810 -1.007911 -0.019066 1 0 0 0 0 0 0 611092
-0.002655 0.000025 0.124565 0.237711 -0.166720 -1.090545 -0.019097 1 0 0 0 0 0 0 612081
-0.002670 0.000017 0.124547 0.404675 0.077203 -1.126702 -0.019129 1 0 0 0 0 0 0 613090
-0.002663 0.000028 0.124520 0.139026 -0.135333 -1.012904 -0.019160 1 0 0 0 0 0 0 614079
-0.002673 0.000019 0.124500 0.333138 0.098246 -1.081115 -0.019191 1 0 0 0 0 0 0 615089
-0.002665 0.000028 0.124473 0.101528 -0.124200 -0.988899 -0.019222 1 0 0 0 0 0 0 616079
-0.002660 0.000033 0.124463 0.138911 -0.084541 -1.209153 -0.019254 1 0 0 0 0 0 0 617089
-0.002672 0.000021 0.124449 0.346329 0.138588 -1.170859 -0.019285 1 0 0 0 0 0 0 618089
-0.002663 0.000030 0.124423 0.109055 -0.102508 -1.018043 -0.019316 1 0 0 0 0 0 0 619079
-0.002659 0.000034 0.124414 0.142797 -0.073587 -1.214521 -0.019347 1 0 0 0 0 0 0 620088
-0.002651 0.000017 0.124391 0.086709 0.205531 -1.038414 -0.019378 1 0 0 0 0 0 0 621077
-0.002652 0.000028 0.124372 0.210982 -0.123081 -1.078966 -0.019410 1 0 0 0 0 0 0 622089
-0.002653 0.000033 0.124365 0.216373 -0.089322 -1.242161 -0.019441 1 0 0 0 0 0 0 623077
-0.002640 0.000050 0.124342 0.023441 -0.241192 -1.047131 -0.019472 1 0 0 0 0 0 0 624074
-0.002646 0.000044 0.124323 0.269674 0.038831 -1.073848 -0.019503 1 0 0 0 0 0 0 625065
-0.002650 0.000041 0.124317 0.255015 0.030037 -1.234634 -0.019535 1 0 0 0 0 0 0 626074
-0.002637 0.000054 0.124294 0.044002 -0.177637 -1.038826 -0.019565 1 0 0 0 0 0 0 627064
-0.002645 0.000046 0.124275 0.280299 0.070887 -1.065392 -0.019597 1 0 0 0 0 0 0 628074
-0.002648 0.000042 0.124269 0.260653 0.046061 -1.226041 -0.019628 1 0 0 0 0 0 0 629065
-0.002636 0.000054 0.124246 0.047201 -0.169598 -1.030145 -0.019660 1 0 0 0 0 0 0 630074
-0.002630 0.000060 0.124238 0.106849 -0.113349 -1.200037 -0.019690 1 0 0 0 0 0 0 631064
-0.002621 0.000045 0.124215 0.065534 0.180740 -1.013108 -0.019722 1 0 0 0 0 0 0 632074
-0.002622 0.000055 0.124196 0.197109 -0.139704 -1.049572 -0.019753 1 0 0 0 0 0 0 633080
-0.002623 0.000061 0.124189 0.206307 -0.102224 -1.211398 -0.019785 1 0 0 0 0 0 0 634086
-0.002603 0.000059 0.124177 -0.057442 -0.002304 -1.155756 -0.019816 1 0 0 0 0 0 0 635089
-0.002607 0.000044 0.124162 0.215778 0.183706 -1.108952 -0.019847 1 0 0 0 0 0 0 636076
-0.002615 0.000055 0.124146 0.294752 -0.143466 -1.090804 -0.019878 1 0 0 0 0 0 0 637075
-0.002599 0.000056 0.124131 -0.003832 -0.043228 -1.093382 -0.019910 1 0 0 0 0 0 0 638075
-0.002591 0.000057 0.124125 0.068841 -0.026916 -1.222922 -0.019941 1 0 0 0 0 0 0 639068
-0.002587 0.000057 0.124123 0.126250 -0.022185 -1.283064 -0.019972 1 0 0 0 0 0 0 640072
-0.002579 0.000038 0.124102 0.070880 0.229334 -1.034201 -0.020003 1 0 0 0 0 0 0 641072
-0.002581 0.000048 0.124084 0.194321 -0.113737 -1.046498 -0.020034 1 0 0 0 0 0 0 642068
-0.002562 0.000048 0.124068 -0.061507 -0.026442 -1.069916 -0.020065 1 0 0 0 0 0 0 643053
-0.002566 0.000034 0.124051 0.209463 0.170982 -1.064653 -0.020097 1 0 0 0 0 0 0 644068
-0.002568 0.000027 0.124046 0.213530 0.101081 -1.202875 -0.020128 1 0 0 0 0 0 0 645071
-0.002550 0.000018 0.124034 -0.059699 0.110659 -1.137577 -0.020159 1 0 0 0 0 0 0 646069
-0.002546 0.000033 0.124019 0.105317 -0.189727 -1.090544 -0.020191 1 0 0 0 0 0 0 647070
-0.002544 0.000040 0.124014 0.147087 -0.126227 -1.209901 -0.020222 1 0 0 0 0 0 0 648079
-0.002524 0.000040 0.124002 -0.097986 -0.011825 -1.137328 -0.020253 1 0 0 0 0 0 0 649055
-0.002527 0.000025 0.123987 0.184253 0.181600 -1.084688 -0.020284 1 0 0 0 0 0 0 650056
-0.002529 0.000018 0.123982 0.194925 0.108068 -1.204698 -0.020315 1 0 0 0 0 0 0 651052
-0.002529 0.000014 0.123980 0.186202 0.054249 -1.262403 -0.020347 1 0 0 0 0 0 0 652074
-0.002510 0.000008 0.123970 -0.080659 0.086974 -1.155742 -0.020378 1 0 0 0 0 0 0 653069
-0.002520 0.000009 0.123945 0.264138 -0.012308 -0.949474 -0.020409 1 0 0 0 0 0 0 654071
-0.002524 0.000010 0.123936 0.243485 -0.013118 -1.138048 -0.020441 1 0 0 0 0 0 0 655069
-0.002507 0.000005 0.123923 -0.048630 0.052582 -1.102511 -0.020472 1 0 0 0 0 0 0 656071
-0.002499 0.000003 0.123918 0.032774 0.032097 -1.207696 -0.020503 1 0 0 0 0 0 0 657069
-0.002495 0.000002 0.123917 0.095304 0.016480 -1.257971 -0.020534 1 0 0 0 0 0 0 658070
-0.002486 -0.000017 0.123896 0.043056 0.257309 -1.004824 -0.020566 1 0 0 0 0 0 0 659069
-0.002482 -0.000027 0.123888 0.094633 0.159011 -1.156320 -0.020597 1 0 0 0 0 0 0 660070
-0.002480 -0.000031 0.123886 0.126677 0.087972 -1.235389 -0.020628 1 0 0 0 0 0 0 661069
-0.002479 -0.000034 0.123885 0.142862 0.050250 -1.267102 -0.020659 1 0 0 0 0 0 0 662070
-0.002459 -0.000040 0.123875 -0.109693 0.092438 -1.149785 -0.020691 1 0 0 0 0 0 0 663069
-0.002468 -0.000038 0.123850 0.242141 -0.001984 -0.939837 -0.020722 1 0 0 0 0 0 0 664073
-0.002473 -0.000037 0.123841 0.225069 -0.000203 -1.127025 -0.020753 1 0 0 0 0 0 0 665070
-0.002455 -0.000041 0.123828 -0.064974 0.066717 -1.090611 -0.020784 1 0 0 0 0 0 0 666068
-0.002447 -0.000043 0.123823 0.017153 0.046948 -1.195676 -0.020816 1 0 0 0 0 0 0 667070
-0.002443 -0.000044 0.123822 0.080017 0.031694 -1.245891 -0.020847 1 0 0 0 0 0 0 668069
-0.002441 -0.000045 0.123821 0.113375 0.023521 -1.266101 -0.020878 1 0 0 0 0 0 0 669069
-0.002440 -0.000045 0.123821 0.130224 0.019392 -1.274618 -0.020909 1 0 0 0 0 0 0 670068
-0.002433 -0.000064 0.123800 0.053499 0.266338 -1.005065 -0.020941 1 0 0 0 0 0 0 671069
-0.002429 -0.000073 0.123793 0.092472 0.171464 -1.150890 -0.020972 1 0 0 0 0 0 0 672071
-0.002428 -0.000078 0.123790 0.118228 0.102158 -1.227887 -0.021003 1 0 0 0 0 0 0 673069
-0.002427 -0.000080 0.123790 0.131298 0.065299 -1.258837 -0.021034 1 0 0 0 0 0 0 674071
-0.002407 -0.000086 0.123779 -0.122598 0.107858 -1.140899 -0.021065 1 0 0 0 0 0 0 675065
-0.002397 -0.000089 0.123776 -0.019951 0.075521 -1.214642 -0.021097 1 0 0 0 0 0 0 676070
-0.002398 -0.000072 0.123764 0.126685 -0.195709 -1.113415 -0.021128 1 0 0 0 0 0 0 677071
-0.002392 -0.000082 0.123739 0.054140 0.136212 -0.928648 -0.021159 1 0 0 0 0 0 0 678067
-0.002389 -0.000087 0.123731 0.088053 0.105746 -1.117179 -0.021191 1 0 0 0 0 0 0 679070
-0.002388 -0.000089 0.123728 0.110295 0.070790 -1.210502 -0.021222 1 0 0 0 0 0 0 680069
-0.002387 -0.000091 0.123726 0.121392 0.051305 -1.247332 -0.021253 1 0 0 0 0 0 0 681069
-0.002387 -0.000091 0.123726 0.126797 0.041379 -1.261840 -0.021284 1 0 0 0 0 0 0 682068
-0.002380 -0.000110 0.123705 0.044481 0.285242 -0.993988 -0.021316 1 0 0 0 0 0 0 683069
-0.002377 -0.000120 0.123698 0.080345 0.189138 -1.140685 -0.021347 1 0 0 0 0 0 0 684070
-0.002376 -0.000125 0.123695 0.104531 0.119222 -1.217946 -0.021378 1 0 0 0 0 0 0 685067
-0.002375 -0.000127 0.123694 0.116816 0.082067 -1.248936 -0.021409 1 0 0 0 0 0 0 686066
-0.002355 -0.000133 0.123684 -0.137243 0.124398 -1.130687 -0.021440 1 0 0 0 0 0 0 687059
-0.002359 -0.000150 0.123670 0.140147 0.279716 -1.060813 -0.021472 1 0 0 0 0 0 0 688067
-0.002360 -0.000158 0.123665 0.148700 0.187573 -1.174694 -0.021503 1 0 0 0 0 0 0 689058
-0.002361 -0.000162 0.123663 0.139036 0.124490 -1.230032 -0.021534 1 0 0 0 0 0 0 690066
-0.002342 -0.000169 0.123653 -0.127488 0.152324 -1.121416 -0.021565 1 0 0 0 0 0 0 691059
-0.002333 -0.000172 0.123649 -0.031836 0.112685 -1.198876 -0.021597 1 0 0 0 0 0 0 692068
-0.002328 -0.000174 0.123648 0.038147 0.087459 -1.238977 -0.021628 1 0 0 0 0 0 0 693057
-0.002339 -0.000189 0.123636 0.250336 0.261890 -1.111751 -0.021659 1 0 0 0 0 0 0 694071
-0.002325 -0.000201 0.123623 -0.055690 0.245812 -1.063070 -0.021690 1 0 0 0 0 0 0 695057
-0.002318 -0.000207 0.123618 0.004412 0.167952 -1.174359 -0.021722 1 0 0 0 0 0 0 696063
-0.002328 -0.000224 0.123605 0.229952 0.309496 -1.083845 -0.021753 1 0 0 0 0 0 0 697070
-0.002333 -0.000233 0.123601 0.192165 0.215337 -1.180285 -0.021784 1 0 0 0 0 0 0 698063
-0.002316 -0.000242 0.123589 -0.102431 0.212750 -1.097413 -0.021816 1 0 0 0 0 0 0 699070
-0.002308 -0.000246 0.123585 -0.022621 0.156500 -1.185258 -0.021847 1 0 0 0 0 0 0 700072
-0.002303 -0.000248 0.123584 0.039220 0.122836 -1.229149 -0.021878 1 0 0 0 0 0 0 701062
-0.002314 -0.000263 0.123573 0.247195 0.292890 -1.103051 -0.021909 1 0 0 0 0 0 0 702063
-0.002320 -0.000271 0.123569 0.199075 0.213826 -1.185816 -0.021941 1 0 0 0 0 0 0 703071
-0.002303 -0.000279 0.123557 -0.100661 0.218798 -1.097831 -0.021972 1 0 0 0 0 0 0 704066
-0.002295 -0.000284 0.123553 -0.023523 0.166428 -1.183943 -0.022003 1 0 0 0 0 0 0 705067
-0.002304 -0.000300 0.123541 0.212031 0.322067 -1.083161 -0.022035 1 0 0 0 0 0 0 706085
-0.002309 -0.000308 0.123537 0.179579 0.235355 -1.175973 -0.022066 1 0 0 0 0 0 0 707071
-0.002292 -0.000316 0.123526 -0.112134 0.236431 -1.091551 -0.022097 1 0 0 0 0 0 0 708063
-0.002283 -0.000321 0.123522 -0.031104 0.182147 -1.179012 -0.022128 1 0 0 0 0 0 0 709080
-0.002292 -0.000337 0.123509 0.206340 0.336762 -1.078552 -0.022159 1 0 0 0 0 0 0 710062
-0.002297 -0.000345 0.123505 0.174868 0.249658 -1.171608 -0.022191 1 0 0 0 0 0 0 711080
-0.002299 -0.000349 0.123503 0.143377 0.189624 -1.218442 -0.022222 1 0 0 0 0 0 0 712079
-0.002294 -0.000370 0.123482 0.041119 0.406061 -0.961871 -0.022253 1 0 0 0 0 0 0 713076
-0.002292 -0.000380 0.123475 0.066286 0.297283 -1.113631 -0.022285 1 0 0 0 0 0 0 714077
-0.002290 -0.000385 0.123472 0.085087 0.221031 -1.192670 -0.022316 1 0 0 0 0 0 0 715082
-0.002290 -0.000388 0.123471 0.094648 0.180717 -1.224209 -0.022347 1 0 0 0 0 0 0 716081
-0.002283 -0.000408 0.123450 0.014644 0.408353 -0.960964 -0.022378 1 0 0 0 0 0 0 717079
-0.002280 -0.000418 0.123443 0.051105 0.305502 -1.110411 -0.022410 1 0 0 0 0 0 0 718077
-0.002279 -0.000423 0.123440 0.075598 0.232238 -1.188617 -0.022441 1 0 0 0 0 0 0 719087
-0.002291 -0.000439 0.123428 0.262865 0.380465 -1.075347 -0.022472 1 0 0 0 0 0 0 720081
-0.002297 -0.000447 0.123424 0.204421 0.290856 -1.163101 -0.022504 1 0 0 0 0 0 0 721083
-0.002281 -0.000456 0.123413 -0.100234 0.290413 -1.076533 -0.022535 1 0 0 0 0 0 0 722079
-0.002286 -0.000474 0.123398 0.148846 0.422584 -1.018755 -0.022566 1 0 0 0 0 0 0 723080
-0.002289 -0.000484 0.123393 0.143363 0.319676 -1.137642 -0.022597 1 0 0 0 0 0 0 724079
-0.002290 -0.000488 0.123391 0.126692 0.251228 -1.194659 -0.022628 1 0 0 0 0 0 0 725080
-0.002284 -0.000509 0.123370 0.031977 0.462957 -0.941123 -0.022660 1 0 0 0 0 0 0 726079
-0.002282 -0.000520 0.123362 0.060855 0.352472 -1.094424 -0.022691 1 0 0 0 0 0 0 727079
-0.002281 -0.000525 0.123359 0.081487 0.275391 -1.173985 -0.022722 1 0 0 0 0 0 0 728079
-0.002280 -0.000527 0.123358 0.091963 0.234648 -1.205644 -0.022753 1 0 0 0 0 0 0 729079
-0.002273 -0.000547 0.123337 0.012436 0.461639 -0.941777 -0.022785 1 0 0 0 0 0 0 730078
-0.002270 -0.000557 0.123330 0.049081 0.359139 -1.091458 -0.022816 1 0 0 0 0 0 0 731078
-0.002282 -0.000576 0.123317 0.248318 0.472797 -1.024859 -0.022847 1 0 0 0 0 0 0 732080
-0.002288 -0.000586 0.123312 0.196351 0.364283 -1.131555 -0.022878 1 0 0 0 0 0 0 733078
-0.002291 -0.000590 0.123310 0.154401 0.293410 -1.183322 -0.022910 1 0 0 0 0 0 0 734080
-0.002273 -0.000597 0.123300 -0.127750 0.316971 -1.072335 -0.022941 1 0 0 0 0 0 0 735072
-0.002277 -0.000615 0.123285 0.133656 0.462601 -1.004511 -0.022972 1 0 0 0 0 0 0 736079
-0.002279 -0.000624 0.123280 0.134783 0.367051 -1.120015 -0.023003 1 0 0 0 0 0 0 737078
-0.002280 -0.000628 0.123278 0.121482 0.302307 -1.175792 -0.023035 1 0 0 0 0 0 0 738078
-0.002281 -0.000630 0.123277 0.113159 0.268263 -1.197965 -0.023066 1 0 0 0 0 0 0 739078
-0.002294 -0.000645 0.123266 0.283327 0.437766 -1.061905 -0.023097 1 0 0 0 0 0 0 740080
-0.002282 -0.000657 0.123253 -0.042458 0.420301 -1.010069 -0.023128 1 0 0 0 0 0 0 741078
-0.002275 -0.000663 0.123248 0.006855 0.342560 -1.120777 -0.023160 1 0 0 0 0 0 0 742078
-0.002272 -0.000666 0.123246 0.051797 0.296654 -1.173790 -0.023191 1 0 0 0 0 0 0 743079
-0.002284 -0.000682 0.123235 0.250543 0.459534 -1.049667 -0.023222 1 0 0 0 0 0 0 744080
-0.002290 -0.000690 0.123231 0.198498 0.378204 -1.133939 -0.023253 1 0 0 0 0 0 0 745065
-0.002293 -0.000694 0.123229 0.156633 0.321200 -1.177554 -0.023285 1 0 0 0 0 0 0 746074
-0.002294 -0.000696 0.123229 0.133914 0.291141 -1.195286 -0.023316 1 0 0 0 0 0 0 747077
-0.002289 -0.000715 0.123208 0.037580 0.523020 -0.925528 -0.023346 1 0 0 0 0 0 0 748050
-0.002286 -0.000725 0.123200 0.065897 0.423823 -1.073698 -0.023378 1 0 0 0 0 0 0 749073
-0.002285 -0.000730 0.123198 0.086321 0.352411 -1.151376 -0.023410 1 0 0 0 0 0 0 750076
-0.002284 -0.000732 0.123197 0.096703 0.314526 -1.182306 -0.023441 1 0 0 0 0 0 0 751077
-0.002284 -0.000733 0.123196 0.101793 0.295462 -1.194527 -0.023472 1 0 0 0 0 0 0 752079
-0.002284 -0.000734 0.123196 0.104331 0.286064 -1.199895 -0.023503 1 0 0 0 0 0 0 753077
-0.002284 -0.000734 0.123196 0.105640 0.281527 -1.202822 -0.023535 1 0 0 0 0 0 0 754076
-0.002284 -0.000734 0.123196 0.106356 0.279451 -1.204897 -0.023566 1 0 0 0 0 0 0 755077
-0.002277 -0.000753 0.123176 0.022035 0.525462 -0.929269 -0.023597 1 0 0 0 0 0 0 756079
-0.002274 -0.000762 0.123168 0.056353 0.433541 -1.075410 -0.023628 1 0 0 0 0 0 0 757062
-0.002273 -0.000767 0.123166 0.079792 0.365794 -1.152405 -0.023659 1 0 0 0 0 0 0 758071
-0.002272 -0.000769 0.123165 0.091691 0.329724 -1.183046 -0.023690 1 0 0 0 0 0 0 759062
-0.002272 -0.000771 0.123164 0.097563 0.311620 -1.195279 -0.023724 1 0 0 0 0 0 0 760141
-0.002272 -0.000771 0.123164 0.100475 0.302667 -1.200583 -0.023755 1 0 0 0 0 0 0 761128
-0.002271 -0.000771 0.123164 0.101970 0.298389 -1.203514 -0.023787 1 0 0 0 0 0 0 762144
-0.002252 -0.000776 0.123154 -0.156373 0.356905 -1.073497 -0.023817 1 0 0 0 0 0 0 763127
-0.002242 -0.000778 0.123151 -0.057780 0.333901 -1.144012 -0.023849 1 0 0 0 0 0 0 764142
-0.002238 -0.000780 0.123150 0.013643 0.317078 -1.181486 -0.023880 1 0 0 0 0 0 0 765126
-0.002235 -0.000780 0.123149 0.051363 0.308229 -1.196942 -0.023912 1 0 0 0 0 0 0 766141
-0.002247 -0.000794 0.123138 0.244886 0.490235 -1.057973 -0.023942 1 0 0 0 0 0 0 767124
-0.002253 -0.000802 0.123134 0.190286 0.418940 -1.137007 -0.023972 1 0 0 0 0 0 0 768070
-0.002256 -0.000805 0.123133 0.147200 0.366998 -1.178729 -0.024003 1 0 0 0 0 0 0 769071
-0.002258 -0.000807 0.123132 0.123882 0.339467 -1.195753 -0.024034 1 0 0 0 0 0 0 770060
-0.002259 -0.000808 0.123132 0.112010 0.325693 -1.202927 -0.024066 1 0 0 0 0 0 0 771069
-0.002259 -0.000808 0.123132 0.106082 0.318978 -1.206467 -0.024097 1 0 0 0 0 0 0 772060
-0.002259 -0.000809 0.123132 0.103166 0.315816 -1.208751 -0.024128 1 0 0 0 0 0 0 773069
-0.002259 -0.000809 0.123132 0.101768 0.314423 -1.210546 -0.024159 1 0 0 0 0 0 0 774059
-0.002259 -0.000809 0.123132 0.101128 0.313940 -1.212220 -0.024191 1 0 0 0 0 0 0 775068
-0.002240 -0.000813 0.123122 -0.158298 0.374350 -1.081621 -0.024222 1 0 0 0 0 0 0 776060
-0.002230 -0.000816 0.123119 -0.060332 0.352348 -1.151987 -0.024253 1 0 0 0 0 0 0 777069
-0.002226 -0.000817 0.123117 0.010755 0.336052 -1.189400 -0.024284 1 0 0 0 0 0 0 778059
-0.002223 -0.000817 0.123117 0.048309 0.327466 -1.204815 -0.024316 1 0 0 0 0 0 0 779068
-0.002222 -0.000818 0.123117 0.067263 0.323289 -1.211381 -0.024347 1 0 0 0 0 0 0 780060
-0.002221 -0.000818 0.123117 0.076762 0.321379 -1.214734 -0.024378 1 0 0 0 0 0 0 781071
-0.002221 -0.000818 0.123117 0.081571 0.320612 -1.216923 -0.024409 1 0 0 0 0 0 0 782070
-0.002221 -0.000818 0.123117 0.084025 0.320436 -1.218718 -0.024441 1 0 0 0 0 0 0 783080
-0.002221 -0.000818 0.123117 0.085300 0.320555 -1.220330 -0.024472 1 0 0 0 0 0 0 784063
-0.002221 -0.000818 0.123117 0.085989 0.320805 -1.221922 -0.024503 1 0 0 0 0 0 0 785067
-0.002221 -0.000818 0.123117 0.086393 0.321155 -1.223497 -0.024535 1 0 0 0 0 0 0 786076
-0.002221 -0.000818 0.123117 0.086648 0.321514 -1.225053 -0.024565 1 0 0 0 0 0 0 787064
-0.002234 -0.000832 0.123106 0.261402 0.508300 -1.080915 -0.024597 1 0 0 0 0 0 0 788079
-0.002240 -0.000839 0.123102 0.197479 0.439547 -1.158228 -0.024628 1 0 0 0 0 0 0 789076
-0.002244 -0.000842 0.123101 0.149749 0.388855 -1.199304 -0.024660 1 0 0 0 0 0 0 790075
-0.002245 -0.000844 0.123100 0.124126 0.361979 -1.216089 -0.024691 1 0 0 0 0 0 0 791068
-0.002227 -0.000849 0.123090 -0.148110 0.408974 -1.090829 -0.024722 1 0 0 0 0 0 0 792077
-0.002218 -0.000852 0.123087 -0.056738 0.380325 -1.163129 -0.024753 1 0 0 0 0 0 0 793076
-0.002213 -0.000854 0.123085 0.011041 0.360686 -1.201258 -0.024785 1 0 0 0 0 0 0 794075
-0.002211 -0.000854 0.123085 0.046930 0.350423 -1.216857 -0.024815 1 0 0 0 0 0 0 795057
-0.002210 -0.000855 0.123085 0.065059 0.345420 -1.223536 -0.024847 1 0 0 0 0 0 0 796086
-0.002209 -0.000855 0.123085 0.074137 0.343093 -1.226875 -0.024878 1 0 0 0 0 0 0 797076
-0.002209 -0.000855 0.123085 0.078715 0.342144 -1.229066 -0.024910 1 0 0 0 0 0 0 798080
-0.002209 -0.000855 0.123085 0.081055 0.341865 -1.230789 -0.024940 1 0 0 0 0 0 0 799046
-0.002222 -0.000869 0.123074 0.256869 0.528327 -1.086602 -0.024972 1 0 0 0 0 0 0 800077
-0.002228 -0.000876 0.123070 0.193502 0.459508 -1.163940 -0.025003 1 0 0 0 0 0 0 801063
-0.002232 -0.000879 0.123069 0.146079 0.408832 -1.205037 -0.025035 1 0 0 0 0 0 0 802079
-0.002233 -0.000881 0.123068 0.120583 0.381928 -1.221778 -0.025065 1 0 0 0 0 0 0 803047
-0.002234 -0.000882 0.123068 0.107634 0.368512 -1.228873 -0.025097 1 0 0 0 0 0 0 804078
-0.002215 -0.000887 0.123058 -0.158057 0.422388 -1.099885 -0.025128 1 0 0 0 0 0 0 805075
-0.002206 -0.000889 0.123054 -0.063481 0.397279 -1.170925 -0.025160 1 0 0 0 0 0 0 806076
-0.002201 -0.000891 0.123053 0.005895 0.379424 -1.208600 -0.025191 1 0 0 0 0 0 0 807076
-0.002199 -0.000891 0.123053 0.042589 0.370068 -1.224060 -0.025222 1 0 0 0 0 0 0 808076
-0.002198 -0.000892 0.123053 0.061097 0.365490 -1.230577 -0.025252 1 0 0 0 0 0 0 809046
-0.002197 -0.000892 0.123053 0.070389 0.363411 -1.233903 -0.025284 1 0 0 0 0 0 0 810045
-0.002210 -0.000906 0.123042 0.249672 0.548936 -1.090125 -0.025316 1 0 0 0 0 0 0 811078
-0.002216 -0.000913 0.123038 0.188084 0.479759 -1.167644 -0.025346 1 0 0 0 0 0 0 812048
-0.002220 -0.000916 0.123036 0.141552 0.428923 -1.208822 -0.025378 1 0 0 0 0 0 0 813076
-0.002221 -0.000918 0.123036 0.116499 0.401968 -1.225615 -0.025409 1 0 0 0 0 0 0 814073
-0.002222 -0.000919 0.123036 0.103745 0.388499 -1.232664 -0.025441 1 0 0 0 0 0 0 815075
-0.002223 -0.000920 0.123036 0.097394 0.381995 -1.236240 -0.025474 1 0 0 0 0 0 0 816142
-0.002236 -0.000934 0.123025 0.268790 0.565195 -1.092284 -0.025505 1 0 0 0 0 0 0 817120
-0.002223 -0.000945 0.123011 -0.055845 0.555395 -1.037332 -0.025536 1 0 0 0 0 0 0 818120
-0.002217 -0.000951 0.123006 -0.006630 0.482041 -1.147371 -0.025568 1 0 0 0 0 0 0 819143
-0.002214 -0.000954 0.123005 0.038222 0.438297 -1.200030 -0.025598 1 0 0 0 0 0 0 820120
-0.002212 -0.000955 0.123004 0.062391 0.415809 -1.220913 -0.025630 1 0 0 0 0 0 0 821130
-0.002217 -0.000937 0.122993 0.148173 0.152989 -1.091253 -0.025662 1 0 0 0 0 0 0 822155
-0.002219 -0.000929 0.122990 0.127966 0.241918 -1.166933 -0.025693 1 0 0 0 0 0 0 823147
-0.002234 -0.000938 0.122977 0.285447 0.494468 -1.060501 -0.025724 1 0 0 0 0 0 0 824151
-0.002241 -0.000943 0.122973 0.212198 0.461095 -1.152617 -0.025756 1 0 0 0 0 0 0 825147
-0.002245 -0.000945 0.122972 0.159641 0.428279 -1.199006 -0.025787 1 0 0 0 0 0 0 826154
-0.002246 -0.000946 0.122971 0.131547 0.410343 -1.217593 -0.025817 1 0 0 0 0 0 0 827127
-0.002241 -0.000965 0.122950 0.032517 0.647934 -0.946290 -0.025849 1 0 0 0 0 0 0 828122
-0.002239 -0.000975 0.122943 0.059198 0.552898 -1.094760 -0.025880 1 0 0 0 0 0 0 829120
-0.002237 -0.000980 0.122940 0.078784 0.483621 -1.172492 -0.025911 1 0 0 0 0 0 0 830120
-0.002237 -0.000982 0.122939 0.088762 0.446779 -1.203310 -0.025942 1 0 0 0 0 0 0 831118
-0.002236 -0.000983 0.122939 0.093638 0.428283 -1.215392 -0.025973 1 0 0 0 0 0 0 832119
-0.002236 -0.000984 0.122939 0.096065 0.419220 -1.220637 -0.026005 1 0 0 0 0 0 0 833118
-0.002236 -0.000984 0.122939 0.097295 0.414917 -1.223434 -0.026036 1 0 0 0 0 0 0 834115
-0.002236 -0.000984 0.122939 0.097969 0.413020 -1.225369 -0.026067 1 0 0 0 0 0 0 835117
-0.002236 -0.000984 0.122939 0.098367 0.412316 -1.227054 -0.026099 1 0 0 0 0 0 0 836148
-0.002249 -0.000998 0.122928 0.273060 0.598314 -1.082125 -0.026130 1 0 0 0 0 0 0 837143
-0.002256 -0.001005 0.122924 0.209519 0.529833 -1.159548 -0.026161 1 0 0 0 0 0 0 838126
-0.002259 -0.001009 0.122923 0.162018 0.479351 -1.200648 -0.026193 1 0 0 0 0 0 0 839139
-0.002261 -0.001011 0.122922 0.136473 0.452541 -1.217265 -0.026222 1 0 0 0 0 0 0 840061
-0.002242 -0.001016 0.122912 -0.135727 0.499528 -1.091552 -0.026253 1 0 0 0 0 0 0 841068
-0.002246 -0.001033 0.122897 0.129700 0.657221 -1.017193 -0.026284 1 0 0 0 0 0 0 842058
-0.002248 -0.001041 0.122892 0.133569 0.569156 -1.131261 -0.026316 1 0 0 0 0 0 0 843066
-0.002249 -0.001045 0.122891 0.121731 0.508204 -1.186396 -0.026347 1 0 0 0 0 0 0 844058
-0.002250 -0.001047 0.122890 0.114160 0.476113 -1.208208 -0.026378 1 0 0 0 0 0 0 845067
-0.002250 -0.001048 0.122890 0.110129 0.460078 -1.216969 -0.026409 1 0 0 0 0 0 0 846058
-0.002250 -0.001049 0.122890 0.108113 0.452282 -1.221020 -0.026441 1 0 0 0 0 0 0 847066
-0.002256 -0.001030 0.122879 0.180736 0.196723 -1.085309 -0.026472 1 0 0 0 0 0 0 848059
-0.002259 -0.001021 0.122876 0.154067 0.289372 -1.158654 -0.026503 1 0 0 0 0 0 0 849066
-0.002273 -0.001030 0.122863 0.308173 0.543606 -1.050842 -0.026534 1 0 0 0 0 0 0 850058
-0.002280 -0.001035 0.122859 0.233557 0.511449 -1.142752 -0.026566 1 0 0 0 0 0 0 851067
-0.002284 -0.001037 0.122858 0.180361 0.479288 -1.189033 -0.026597 1 0 0 0 0 0 0 852067
-0.002286 -0.001039 0.122857 0.151934 0.461678 -1.207570 -0.026628 1 0 0 0 0 0 0 853058
-0.002268 -0.001044 0.122847 -0.121757 0.513222 -1.082451 -0.026659 1 0 0 0 0 0 0 854066
-0.002258 -0.001046 0.122843 -0.031553 0.487212 -1.154836 -0.026690 1 0 0 0 0 0 0 855057
-0.002254 -0.001048 0.122842 0.035597 0.468922 -1.192908 -0.026722 1 0 0 0 0 0 0 856066
-0.002265 -0.001062 0.122831 0.245527 0.645340 -1.061667 -0.026753 1 0 0 0 0 0 0 857066
-0.002270 -0.001069 0.122827 0.199917 0.572259 -1.144243 -0.026785 1 0 0 0 0 0 0 858073
-0.002273 -0.001073 0.122825 0.161367 0.519447 -1.187092 -0.026815 1 0 0 0 0 0 0 859061
-0.002274 -0.001075 0.122825 0.140330 0.491532 -1.204420 -0.026847 1 0 0 0 0 0 0 860066
-0.002275 -0.001076 0.122825 0.129598 0.477607 -1.211570 -0.026878 1 0 0 0 0 0 0 861067
-0.002281 -0.001058 0.122814 0.197814 0.218941 -1.076945 -0.026910 1 0 0 0 0 0 0 862073
-0.002284 -0.001048 0.122811 0.168994 0.309968 -1.150622 -0.026941 1 0 0 0 0 0 0 863074
-0.002285 -0.001044 0.122809 0.147668 0.377332 -1.189536 -0.026971 1 0 0 0 0 0 0 864048
-0.002286 -0.001042 0.122809 0.136144 0.413314 -1.205431 -0.027003 1 0 0 0 0 0 0 865073
-0.002286 -0.001040 0.122809 0.130253 0.431717 -1.212058 -0.027035 1 0 0 0 0 0 0 866074
-0.002300 -0.001054 0.122798 0.301655 0.627150 -1.068431 -0.027066 1 0 0 0 0 0 0 867067
-0.002287 -0.001065 0.122784 -0.022553 0.624017 -1.013751 -0.027096 1 0 0 0 0 0 0 868046
-0.002281 -0.001071 0.122779 0.026631 0.554283 -1.123856 -0.027128 1 0 0 0 0 0 0 869072
-0.002278 -0.001073 0.122778 0.071418 0.512359 -1.176449 -0.027160 1 0 0 0 0 0 0 870073
-0.002276 -0.001075 0.122777 0.095554 0.490778 -1.197161 -0.027190 1 0 0 0 0 0 0 871055
-0.002281 -0.001057 0.122766 0.181305 0.228158 -1.067377 -0.027222 1 0 0 0 0 0 0 872076
-0.002283 -0.001048 0.122763 0.161283 0.317109 -1.142767 -0.027253 1 0 0 0 0 0 0 873077
-0.002285 -0.001043 0.122761 0.144335 0.383421 -1.182308 -0.027285 1 0 0 0 0 0 0 874077
-0.002285 -0.001041 0.122761 0.134986 0.418864 -1.198363 -0.027316 1 0 0 0 0 0 0 875075
-0.002286 -0.001040 0.122761 0.130205 0.436999 -1.205033 -0.027347 1 0 0 0 0 0 0 876075
-0.002286 -0.001039 0.122761 0.127836 0.446310 -1.208288 -0.027378 1 0 0 0 0 0 0 877062
-0.002299 -0.001053 0.122750 0.301000 0.637189 -1.063347 -0.027409 1 0 0 0 0 0 0 878044
-0.002286 -0.001064 0.122736 -0.022219 0.631893 -1.008222 -0.027441 1 0 0 0 0 0 0 879074
-0.002280 -0.001070 0.122731 0.027349 0.561076 -1.118111 -0.027472 1 0 0 0 0 0 0 880073
-0.002277 -0.001073 0.122729 0.072334 0.518627 -1.170617 -0.027503 1 0 0 0 0 0 0 881073
-0.002281 -0.001056 0.122719 0.170119 0.244828 -1.053068 -0.027535 1 0 0 0 0 0 0 882074
-0.002283 -0.001047 0.122715 0.156229 0.327987 -1.132929 -0.027566 1 0 0 0 0 0 0 883074
-0.002284 -0.001043 0.122713 0.142344 0.391377 -1.174044 -0.027597 1 0 0 0 0 0 0 884075
-0.002284 -0.001041 0.122713 0.134525 0.425342 -1.190614 -0.027628 1 0 0 0 0 0 0 885073
-0.002265 -0.001044 0.122703 -0.128800 0.503051 -1.064528 -0.027660 1 0 0 0 0 0 0 886075
-0.002256 -0.001046 0.122699 -0.033650 0.490216 -1.136608 -0.027690 1 0 0 0 0 0 0 887063
-0.002257 -0.001028 0.122688 0.109492 0.226658 -1.036176 -0.027722 1 0 0 0 0 0 0 888074
-0.002257 -0.001019 0.122684 0.120177 0.314285 -1.123152 -0.027753 1 0 0 0 0 0 0 889074
-0.002258 -0.001015 0.122682 0.118711 0.379827 -1.166871 -0.027785 1 0 0 0 0 0 0 890074
-0.002258 -0.001012 0.122682 0.117080 0.414838 -1.184375 -0.027816 1 0 0 0 0 0 0 891074
-0.002271 -0.001025 0.122671 0.290506 0.618765 -1.044601 -0.027847 1 0 0 0 0 0 0 892073
-0.002277 -0.001032 0.122667 0.226673 0.559693 -1.124035 -0.027878 1 0 0 0 0 0 0 893073
-0.002281 -0.001035 0.122665 0.179047 0.513940 -1.165696 -0.027909 1 0 0 0 0 0 0 894072
-0.002282 -0.001036 0.122665 0.153467 0.489537 -1.182543 -0.027941 1 0 0 0 0 0 0 895074
-0.002289 -0.001019 0.122654 0.213988 0.225538 -1.051020 -0.027972 1 0 0 0 0 0 0 896074
-0.002292 -0.001010 0.122651 0.181431 0.313475 -1.125939 -0.028003 1 0 0 0 0 0 0 897072
-0.002294 -0.001005 0.122649 0.158238 0.379273 -1.165279 -0.028034 1 0 0 0 0 0 0 898069
-0.002275 -0.001007 0.122639 -0.113550 0.474762 -1.048244 -0.028065 1 0 0 0 0 0 0 899063
-0.002266 -0.001009 0.122635 -0.022843 0.470973 -1.123622 -0.028097 1 0 0 0 0 0 0 900073
-0.002262 -0.001009 0.122634 0.044476 0.463803 -1.162636 -0.028128 1 0 0 0 0 0 0 901074
-0.002265 -0.000991 0.122623 0.153645 0.208019 -1.039847 -0.028159 1 0 0 0 0 0 0 902064
-0.002279 -0.000995 0.122609 0.319922 0.485922 -0.971072 -0.028191 1 0 0 0 0 0 0 903068
-0.002287 -0.000998 0.122603 0.245669 0.485399 -1.087586 -0.028222 1 0 0 0 0 0 0 904073
-0.002291 -0.000999 0.122602 0.191907 0.470949 -1.143489 -0.028253 1 0 0 0 0 0 0 905073
-0.002292 -0.001000 0.122601 0.163082 0.462369 -1.165421 -0.028284 1 0 0 0 0 0 0 906071
-0.002293 -0.001000 0.122601 0.148415 0.458101 -1.174145 -0.028316 1 0 0 0 0 0 0 907072
-0.002280 -0.000986 0.122580 -0.044743 0.264783 -0.906426 -0.028347 1 0 0 0 0 0 0 908073
-0.002287 -0.000993 0.122562 0.196887 0.521935 -0.902099 -0.028378 1 0 0 0 0 0 0 909072
-0.002290 -0.000996 0.122556 0.182348 0.505609 -1.052903 -0.028409 1 0 0 0 0 0 0 910058
-0.002292 -0.000998 0.122554 0.160405 0.482594 -1.122042 -0.028440 1 0 0 0 0 0 0 911065
-0.002293 -0.000999 0.122553 0.147601 0.469651 -1.148803 -0.028474 1 0 0 0 0 0 0 912124
-0.002293 -0.000999 0.122553 0.140936 0.463180 -1.159199 -0.028505 1 0 0 0 0 0 0 913137
-0.002299 -0.000981 0.122542 0.211035 0.208457 -1.024989 -0.028536 1 0 0 0 0 0 0 914121
-0.002302 -0.000972 0.122539 0.183400 0.300758 -1.099102 -0.028568 1 0 0 0 0 0 0 915137
-0.002316 -0.000981 0.122526 0.336934 0.554667 -0.991003 -0.028599 1 0 0 0 0 0 0 916122
-0.002323 -0.000986 0.122522 0.262527 0.522762 -1.082830 -0.028630 1 0 0 0 0 0 0 917135
-0.002327 -0.000988 0.122521 0.209472 0.490775 -1.128897 -0.028661 1 0 0 0 0 0 0 918121
-0.002310 -0.000994 0.122510 -0.078161 0.533602 -1.014275 -0.028692 1 0 0 0 0 0 0 919123
-0.002307 -0.000978 0.122496 0.077779 0.251482 -0.951657 -0.028724 1 0 0 0 0 0 0 920137
-0.002305 -0.000970 0.122491 0.115020 0.324440 -1.062581 -0.028755 1 0 0 0 0 0 0 921122
-0.002317 -0.000980 0.122479 0.302889 0.567982 -0.968587 -0.028786 1 0 0 0 0 0 0 922136
-0.002324 -0.000985 0.122474 0.245831 0.530834 -1.065458 -0.028817 1 0 0 0 0 0 0 923120
-0.002327 -0.000987 0.122473 0.201422 0.496177 -1.113247 -0.028847 1 0 0 0 0 0 0 924065
-0.002334 -0.000970 0.122462 0.250777 0.225765 -0.993344 -0.028878 1 0 0 0 0 0 0 925055
-0.002350 -0.000975 0.122447 0.386758 0.495719 -0.925467 -0.028909 1 0 0 0 0 0 0 926064
-0.002359 -0.000978 0.122442 0.297676 0.491426 -1.042386 -0.028940 1 0 0 0 0 0 0 927055
-0.002363 -0.000979 0.122440 0.236511 0.475111 -1.098379 -0.028972 1 0 0 0 0 0 0 928064
-0.002365 -0.000980 0.122439 0.203994 0.465575 -1.120264 -0.029003 1 0 0 0 0 0 0 929055
-0.002372 -0.000962 0.122429 0.260835 0.209331 -0.990003 -0.029034 1 0 0 0 0 0 0 930064
-0.002375 -0.000952 0.122425 0.226715 0.300549 -1.065598 -0.029065 1 0 0 0 0 0 0 931054
-0.002377 -0.000948 0.122424 0.202754 0.367924 -1.105115 -0.029097 1 0 0 0 0 0 0 932064
-0.002390 -0.000959 0.122412 0.363957 0.589740 -0.973707 -0.029128 1 0 0 0 0 0 0 933062
-0.002397 -0.000965 0.122408 0.294492 0.540093 -1.056307 -0.029159 1 0 0 0 0 0 0 934064
-0.002401 -0.000968 0.122407 0.244050 0.499086 -1.098998 -0.029190 1 0 0 0 0 0 0 935055
-0.002408 -0.000951 0.122396 0.290348 0.225599 -0.977055 -0.029221 1 0 0 0 0 0 0 936057
-0.002412 -0.000942 0.122392 0.250851 0.307926 -1.055801 -0.029253 1 0 0 0 0 0 0 937071
-0.002427 -0.000952 0.122380 0.398147 0.556655 -0.949000 -0.029284 1 0 0 0 0 0 0 938067
-0.002434 -0.000957 0.122376 0.321049 0.522363 -1.041418 -0.029316 1 0 0 0 0 0 0 939067
-0.002438 -0.000959 0.122374 0.266666 0.489204 -1.087632 -0.029346 1 0 0 0 0 0 0 940049
-0.002440 -0.000960 0.122374 0.237676 0.471112 -1.106000 -0.029378 1 0 0 0 0 0 0 941072
-0.002446 -0.000942 0.122363 0.296214 0.210662 -0.974227 -0.029409 1 0 0 0 0 0 0 942063
-0.002450 -0.000933 0.122359 0.263154 0.299608 -1.049438 -0.029441 1 0 0 0 0 0 0 943078
-0.002464 -0.000943 0.122347 0.413636 0.551601 -0.941272 -0.029472 1 0 0 0 0 0 0 944073
-0.002472 -0.000947 0.122343 0.338271 0.519033 -1.033264 -0.029503 1 0 0 0 0 0 0 945072
-0.002475 -0.000950 0.122341 0.284758 0.486732 -1.079342 -0.029534 1 0 0 0 0 0 0 946071
-0.002483 -0.000932 0.122330 0.329389 0.217728 -0.958385 -0.029566 1 0 0 0 0 0 0 947071
-0.002486 -0.000924 0.122327 0.289224 0.302089 -1.037581 -0.029597 1 0 0 0 0 0 0 948072
-0.002501 -0.000933 0.122314 0.436038 0.551727 -0.930726 -0.029628 1 0 0 0 0 0 0 949072
-0.002509 -0.000938 0.122310 0.358927 0.518026 -1.023235 -0.029659 1 0 0 0 0 0 0 950071
-0.002512 -0.000940 0.122308 0.304555 0.485166 -1.069484 -0.029691 1 0 0 0 0 0 0 951071
-0.002514 -0.000941 0.122308 0.275588 0.467225 -1.087813 -0.029722 1 0 0 0 0 0 0 952075
-0.002521 -0.000923 0.122297 0.334050 0.206965 -0.955817 -0.029753 1 0 0 0 0 0 0 953074
-0.002524 -0.000914 0.122294 0.301099 0.295773 -1.031043 -0.029784 1 0 0 0 0 0 0 954070
-0.002526 -0.000910 0.122292 0.277765 0.361916 -1.070390 -0.029816 1 0 0 0 0 0 0 955072
-0.002539 -0.000921 0.122281 0.439000 0.582970 -0.938489 -0.029847 1 0 0 0 0 0 0 956072
-0.002546 -0.000927 0.122277 0.370045 0.533175 -1.021137 -0.029878 1 0 0 0 0 0 0 957072
-0.002550 -0.000930 0.122275 0.319877 0.492116 -1.063790 -0.029909 1 0 0 0 0 0 0 958069
-0.002557 -0.000913 0.122265 0.366151 0.218829 -0.941401 -0.029941 1 0 0 0 0 0 0 959070
-0.002561 -0.000904 0.122261 0.326968 0.300830 -1.020190 -0.029972 1 0 0 0 0 0 0 960069
-0.002563 -0.000900 0.122259 0.300447 0.363529 -1.060784 -0.030003 1 0 0 0 0 0 0 961070
-0.002564 -0.000898 0.122259 0.286327 0.397120 -1.077015 -0.030034 1 0 0 0 0 0 0 962064
-0.002577 -0.000911 0.122248 0.452924 0.600023 -0.935802 -0.030066 1 0 0 0 0 0 0 963070
-0.002584 -0.000917 0.122244 0.386922 0.541078 -1.015165 -0.030099 1 0 0 0 0 0 0 964148
-0.002593 -0.000902 0.122232 0.411317 0.244224 -0.917090 -0.030130 1 0 0 0 0 0 0 965138
-0.002597 -0.000894 0.122228 0.359698 0.312831 -1.005659 -0.030161 1 0 0 0 0 0 0 966135
-0.002600 -0.000890 0.122227 0.326747 0.368635 -1.049807 -0.030193 1 0 0 0 0 0 0 967139
-0.002601 -0.000888 0.122226 0.309370 0.398753 -1.067298 -0.030224 1 0 0 0 0 0 0 968149
-0.002601 -0.000887 0.122226 0.300608 0.414186 -1.074276 -0.030255 1 0 0 0 0 0 0 969138
-0.002607 -0.000868 0.122216 0.369309 0.170984 -0.937764 -0.030286 1 0 0 0 0 0 0 970116
-0.002610 -0.000859 0.122212 0.341779 0.268039 -1.011629 -0.030317 1 0 0 0 0 0 0 971114
-0.002624 -0.000868 0.122200 0.494799 0.524013 -0.902606 -0.030348 1 0 0 0 0 0 0 972117
-0.002632 -0.000872 0.122195 0.421195 0.493594 -0.994450 -0.030380 1 0 0 0 0 0 0 973113
-0.002635 -0.000875 0.122194 0.368591 0.462403 -1.040437 -0.030411 1 0 0 0 0 0 0 974114
-0.002643 -0.000857 0.122183 0.413470 0.194232 -0.918834 -0.030442 1 0 0 0 0 0 0 975113
-0.002646 -0.000849 0.122179 0.373807 0.278483 -0.998145 -0.030473 1 0 0 0 0 0 0 976115
-0.002648 -0.000844 0.122178 0.347053 0.342246 -1.038888 -0.030504 1 0 0 0 0 0 0 977112
-0.002649 -0.000842 0.122177 0.332840 0.376387 -1.055183 -0.030537 1 0 0 0 0 0 0 978145
-0.002663 -0.000855 0.122166 0.499258 0.579548 -0.913784 -0.030568 1 0 0 0 0 0 0 979154
-0.002669 -0.000861 0.122162 0.433411 0.520730 -0.993057 -0.030599 1 0 0 0 0 0 0 980144
-0.002678 -0.000846 0.122150 0.457794 0.224202 -0.894608 -0.030631 1 0 0 0 0 0 0 981154
-0.002683 -0.000838 0.122146 0.406371 0.292621 -0.983260 -0.030662 1 0 0 0 0 0 0 982139
-0.002685 -0.000834 0.122145 0.373526 0.348299 -1.027422 -0.030693 1 0 0 0 0 0 0 983141
-0.002686 -0.000832 0.122144 0.356216 0.378356 -1.044882 -0.030724 1 0 0 0 0 0 0 984149
-0.002687 -0.000831 0.122144 0.347492 0.393718 -1.051797 -0.030754 1 0 0 0 0 0 0 985112
-0.002687 -0.000831 0.122144 0.343251 0.401622 -1.054976 -0.030787 1 0 0 0 0 0 0 986138
-0.002687 -0.000831 0.122144 0.341273 0.405768 -1.056751 -0.030817 1 0 0 0 0 0 0 987111
-0.002693 -0.000812 0.122134 0.413337 0.157125 -0.918069 -0.030849 1 0 0 0 0 0 0 988141
-0.002696 -0.000803 0.122130 0.387707 0.251116 -0.991378 -0.030880 1 0 0 0 0 0 0 989140
-0.002697 -0.000798 0.122129 0.368045 0.319751 -1.029981 -0.030911 1 0 0 0 0 0 0 990112
-0.002711 -0.000810 0.122117 0.530943 0.542102 -0.897491 -0.030943 1 0 0 0 0 0 0 991146
-0.002718 -0.000815 0.122113 0.463331 0.493037 -0.980003 -0.030974 1 0 0 0 0 0 0 992143
-0.002721 -0.000818 0.122112 0.413891 0.452388 -1.022559 -0.031005 1 0 0 0 0 0 0 993138
-0.002728 -0.000801 0.122101 0.460263 0.179649 -0.899338 -0.031037 1 0 0 0 0 0 0 994140
-0.002732 -0.000792 0.122097 0.421564 0.261273 -0.978294 -0.031068 1 0 0 0 0 0 0 995136
-0.002734 -0.000788 0.122096 0.395297 0.323661 -1.018836 -0.031096 1 0 0 0 0 0 0 996055
-0.002735 -0.000786 0.122095 0.381332 0.357109 -1.035021 -0.031128 1 0 0 0 0 0 0 997061
-0.002735 -0.000785 0.122095 0.374325 0.374190 -1.041505 -0.031159 1 0 0 0 0 0 0 998053
-0.002735 -0.000785 0.122095 0.370939 0.382931 -1.044478 -0.031190 1 0 0 0 0 0 0 999055
-0.002741 -0.000766 0.122085 0.442206 0.136674 -0.905903 -0.031222 1 0 0 0 0 0 1 63
-0.002744 -0.000756 0.122081 0.416320 0.231619 -0.979421 -0.031253 1 0 0 0 0 0 1 1056
-0.002745 -0.000752 0.122080 0.396551 0.300747 -1.018132 -0.031284 1 0 0 0 0 0 1 2061
-0.002746 -0.000749 0.122079 0.385832 0.337531 -1.033641 -0.031315 1 0 0 0 0 0 1 3063
-0.002746 -0.000748 0.122079 0.380461 0.356265 -1.039879 -0.031346 1 0 0 0 0 0 1 4053
-0.002747 -0.000748 0.122079 0.377901 0.365841 -1.042763 -0.031378 1 0 0 0 0 0 1 5062
-0.002752 -0.000729 0.122069 0.449547 0.120060 -0.903978 -0.031409 1 0 0 0 0 0 1 6052
-0.002755 -0.000719 0.122065 0.423911 0.215111 -0.977548 -0.031440 1 0 0 0 0 0 1 7062
-0.002756 -0.000715 0.122064 0.404257 0.284268 -1.016259 -0.031471 1 0 0 0 0 0 1 8053
-0.002757 -0.000712 0.122063 0.393623 0.321068 -1.031788 -0.031503 1 0 0 0 0 0 1 9061
-0.002757 -0.000711 0.122063 0.388269 0.339809 -1.038016 -0.031534 1 0 0 0 0 0 1 10053
-0.002758 -0.000711 0.122063 0.385727 0.349361 -1.040901 -0.031565 1 0 0 0 0 0 1 11061
-0.002758 -0.000710 0.122063 0.384633 0.354312 -1.042570 -0.031596 1 0 0 0 0 0 1 12052
-0.002763 -0.000692 0.122053 0.456999 0.106309 -0.903212 -0.031628 1 0 0 0 0 0 1 13070
-0.002766 -0.000682 0.122049 0.431783 0.200076 -0.976659 -0.031659 1 0 0 0 0 0 1 14054
-0.002748 -0.000682 0.122038 0.151865 0.329365 -0.883491 -0.031690 1 0 0 0 0 0 1 15062
-0.002739 -0.000682 0.122034 0.238086 0.343964 -0.966832 -0.031722 1 0 0 0 0 0 1 16058
-0.002735 -0.000682 0.122033 0.303006 0.346162 -1.008351 -0.031753 1 0 0 0 0 0 1 17067
-0.002738 -0.000663 0.122022 0.410311 0.096292 -0.884292 -0.031793 1 0 0 0 0 0 1 18340
-0.002740 -0.000654 0.122018 0.402461 0.188793 -0.962960 -0.031815 1 0 0 0 0 0 1 19063
-0.002741 -0.000650 0.122017 0.391741 0.256674 -1.003589 -0.031847 1 0 0 0 0 0 1 20072
-0.002741 -0.000647 0.122016 0.385539 0.292820 -1.019739 -0.031878 1 0 0 0 0 0 1 21070
-0.002747 -0.000628 0.122005 0.455110 0.060735 -0.885310 -0.031909 1 0 0 0 0 0 1 22070
-0.002750 -0.000618 0.122002 0.428470 0.162227 -0.960696 -0.031941 1 0 0 0 0 0 1 23071
-0.002751 -0.000613 0.122000 0.408295 0.234552 -1.000060 -0.031972 1 0 0 0 0 0 1 24071
-0.002752 -0.000610 0.122000 0.397397 0.272931 -1.015772 -0.032003 1 0 0 0 0 0 1 25069
-0.002752 -0.000609 0.122000 0.391912 0.292435 -1.022059 -0.032034 1 0 0 0 0 0 1 26068
-0.002739 -0.000595 0.121980 0.201490 0.112760 -0.751970 -0.032066 1 0 0 0 0 0 1 27072
-0.002732 -0.000587 0.121972 0.271855 0.188010 -0.894018 -0.032097 1 0 0 0 0 0 1 28073
-0.002729 -0.000584 0.121970 0.322016 0.241749 -0.968232 -0.032128 1 0 0 0 0 0 1 29072
-0.002727 -0.000582 0.121969 0.348152 0.270221 -0.997309 -0.032159 1 0 0 0 0 0 1 30071
-0.002726 -0.000581 0.121969 0.361293 0.284676 -1.008397 -0.032191 1 0 0 0 0 0 1 31068
-0.002726 -0.000581 0.121969 0.367947 0.292046 -1.012957 -0.032222 1 0 0 0 0 0 1 32069
-0.002731 -0.000562 0.121958 0.444098 0.045523 -0.874047 -0.032253 1 0 0 0 0 0 1 33069
-0.002734 -0.000553 0.121954 0.420827 0.139494 -0.947999 -0.032283 1 0 0 0 0 0 1 34037
-0.002735 -0.000548 0.121953 0.402397 0.208081 -0.986891 -0.032316 1 0 0 0 0 0 1 35069
-0.002741 -0.000527 0.121942 0.464969 -0.005682 -0.861140 -0.032347 1 0 0 0 0 0 1 36068
-0.002725 -0.000521 0.121929 0.174296 0.165608 -0.807971 -0.032378 1 0 0 0 0 0 1 37069
-0.002717 -0.000518 0.121924 0.248904 0.220455 -0.916404 -0.032409 1 0 0 0 0 0 1 38068
-0.002713 -0.000517 0.121922 0.307178 0.244641 -0.967782 -0.032441 1 0 0 0 0 0 1 39068
-0.002717 -0.000498 0.121911 0.410785 0.006276 -0.846335 -0.032472 1 0 0 0 0 0 1 40069
-0.002719 -0.000488 0.121907 0.401353 0.103984 -0.926749 -0.032503 1 0 0 0 0 0 1 41068
-0.002720 -0.000483 0.121906 0.389766 0.174395 -0.967886 -0.032534 1 0 0 0 0 0 1 42068
-0.002720 -0.000481 0.121905 0.383133 0.211770 -0.984165 -0.032566 1 0 0 0 0 0 1 43068
-0.002720 -0.000480 0.121905 0.379759 0.230749 -0.990613 -0.032596 1 0 0 0 0 0 1 44040
-0.002721 -0.000479 0.121905 0.378218 0.240388 -0.993540 -0.032628 1 0 0 0 0 0 1 45066
-0.002707 -0.000465 0.121885 0.189725 0.056152 -0.721580 -0.032659 1 0 0 0 0 0 1 46069
-0.002700 -0.000458 0.121878 0.260977 0.128458 -0.863368 -0.032691 1 0 0 0 0 0 1 47066
-0.002697 -0.000454 0.121875 0.311596 0.180745 -0.937472 -0.032722 1 0 0 0 0 0 1 48069
-0.002695 -0.000452 0.121874 0.337959 0.208454 -0.966467 -0.032753 1 0 0 0 0 0 1 49068
-0.002694 -0.000451 0.121874 0.351177 0.222529 -0.977503 -0.032784 1 0 0 0 0 0 1 50067
-0.002699 -0.000433 0.121864 0.430486 -0.020327 -0.840362 -0.032816 1 0 0 0 0 0 1 51067
-0.002702 -0.000423 0.121860 0.408869 0.074962 -0.915316 -0.032847 1 0 0 0 0 0 1 52069
-0.002703 -0.000418 0.121859 0.391231 0.144134 -0.954480 -0.032878 1 0 0 0 0 0 1 53049
-0.002709 -0.000398 0.121848 0.454154 -0.069014 -0.828318 -0.032909 1 0 0 0 0 0 1 54064
-0.002712 -0.000387 0.121844 0.424214 0.041181 -0.907329 -0.032941 1 0 0 0 0 0 1 55067
-0.002714 -0.000382 0.121842 0.402385 0.117829 -0.947972 -0.032972 1 0 0 0 0 0 1 56068
-0.002696 -0.000384 0.121832 0.130167 0.219287 -0.832005 -0.033003 1 0 0 0 0 0 1 57066
-0.002686 -0.000385 0.121829 0.220638 0.217781 -0.906206 -0.033034 1 0 0 0 0 0 1 58067
-0.002682 -0.000385 0.121827 0.287785 0.211753 -0.944284 -0.033065 1 0 0 0 0 0 1 59058
-0.002680 -0.000386 0.121827 0.323405 0.208234 -0.959388 -0.033096 1 0 0 0 0 0 1 60038
-0.002684 -0.000367 0.121816 0.414015 -0.043317 -0.823536 -0.033128 1 0 0 0 0 0 1 61068
-0.002686 -0.000358 0.121812 0.398128 0.047316 -0.899104 -0.033159 1 0 0 0 0 0 1 62065
-0.002687 -0.000354 0.121811 0.383354 0.114140 -0.938518 -0.033191 1 0 0 0 0 0 1 63068
-0.002688 -0.000351 0.121811 0.375146 0.149736 -0.954233 -0.033224 1 0 0 0 0 0 1 64139
-0.002669 -0.000355 0.121801 0.110587 0.228803 -0.828265 -0.033256 1 0 0 0 0 0 1 65152
-0.002665 -0.000338 0.121787 0.277458 -0.033840 -0.756864 -0.033287 1 0 0 0 0 0 1 66138
-0.002663 -0.000330 0.121782 0.321522 0.045771 -0.866611 -0.033318 1 0 0 0 0 0 1 67133
-0.002662 -0.000325 0.121780 0.338626 0.106474 -0.919142 -0.033348 1 0 0 0 0 0 1 68119
-0.002662 -0.000323 0.121780 0.346441 0.138932 -0.939522 -0.033381 1 0 0 0 0 0 1 69150
-0.002662 -0.000322 0.121779 0.350255 0.155395 -0.947360 -0.033411 1 0 0 0 0 0 1 70131
-0.002661 -0.000322 0.121779 0.352264 0.163726 -0.950694 -0.033442 1 0 0 0 0 0 1 71117
-0.002661 -0.000321 0.121779 0.353419 0.167968 -0.952468 -0.033474 1 0 0 0 0 0 1 72133
-0.002667 -0.000303 0.121769 0.426670 -0.079504 -0.811503 -0.033505 1 0 0 0 0 0 1 73138
-0.002669 -0.000294 0.121765 0.402168 0.012905 -0.885458 -0.033536 1 0 0 0 0 0 1 74134
-0.002671 -0.000289 0.121764 0.383101 0.080617 -0.924258 -0.033567 1 0 0 0 0 0 1 75116
-0.002672 -0.000287 0.121763 0.372742 0.116625 -0.939706 -0.033599 1 0 0 0 0 0 1 76131
-0.002653 -0.000290 0.121753 0.107083 0.195930 -0.813554 -0.033630 1 0 0 0 0 0 1 77115
-0.002643 -0.000292 0.121750 0.200792 0.183113 -0.884146 -0.033661 1 0 0 0 0 0 1 78130
-0.002639 -0.000293 0.121749 0.269574 0.171402 -0.920926 -0.033692 1 0 0 0 0 0 1 79115
-0.002637 -0.000293 0.121748 0.306001 0.165030 -0.935500 -0.033722 1 0 0 0 0 0 1 80059
-0.002641 -0.000275 0.121738 0.396973 -0.087783 -0.799031 -0.033753 1 0 0 0 0 0 1 81051
-0.002643 -0.000266 0.121734 0.381325 0.001835 -0.874646 -0.033784 1 0 0 0 0 0 1 82059
-0.002644 -0.000261 0.121733 0.366670 0.068118 -0.914035 -0.033815 1 0 0 0 0 0 1 83050
-0.002645 -0.000259 0.121732 0.358512 0.103416 -0.929677 -0.033847 1 0 0 0 0 0 1 84059
-0.002645 -0.000258 0.121732 0.354368 0.121314 -0.935831 -0.033878 1 0 0 0 0 0 1 85050
-0.002645 -0.000257 0.121732 0.352413 0.130352 -0.938573 -0.033909 1 0 0 0 0 0 1 86056
-0.002645 -0.000257 0.121732 0.351569 0.134919 -0.940097 -0.033940 1 0 0 0 0 0 1 87059
-0.002645 -0.000257 0.121732 0.351306 0.137278 -0.941186 -0.033971 1 0 0 0 0 0 1 88050
-0.002626 -0.000261 0.121722 0.090911 0.199589 -0.809755 -0.034003 1 0 0 0 0 0 1 89059
-0.002616 -0.000263 0.121719 0.187163 0.178232 -0.878519 -0.034034 1 0 0 0 0 0 1 90049
-0.002612 -0.000265 0.121717 0.257258 0.162264 -0.914670 -0.034065 1 0 0 0 0 0 1 91058
-0.002609 -0.000265 0.121717 0.294326 0.153761 -0.929051 -0.034096 1 0 0 0 0 0 1 92049
-0.002608 -0.000265 0.121717 0.313110 0.149504 -0.934776 -0.034128 1 0 0 0 0 0 1 93058
-0.002613 -0.000247 0.121706 0.395181 -0.102194 -0.794953 -0.034159 1 0 0 0 0 0 1 94069
-0.002616 -0.000238 0.121703 0.375079 -0.012134 -0.869421 -0.034191 1 0 0 0 0 0 1 95073
-0.002617 -0.000233 0.121701 0.358208 0.054363 -0.908422 -0.034222 1 0 0 0 0 0 1 96072
-0.002617 -0.000231 0.121701 0.348920 0.089756 -0.923877 -0.034253 1 0 0 0 0 0 1 97058
-0.002618 -0.000230 0.121701 0.344228 0.107706 -0.929987 -0.034284 1 0 0 0 0 0 1 98070
-0.002618 -0.000229 0.121701 0.341984 0.116760 -0.932672 -0.034315 1 0 0 0 0 0 1 99053
-0.002618 -0.000229 0.121701 0.340991 0.121342 -0.934182 -0.034347 1 0 0 0 0 0 1 100063
-0.002618 -0.000229 0.121701 0.340646 0.123684 -0.935278 -0.034378 1 0 0 0 0 0 1 101069
-0.002618 -0.000229 0.121701 0.340636 0.124914 -0.936200 -0.034409 1 0 0 0 0 0 1 102067
-0.002618 -0.000229 0.121701 0.340775 0.125583 -0.937070 -0.034440 1 0 0 0 0 0 1 103064
-0.002618 -0.000229 0.121701 0.341002 0.125970 -0.937940 -0.034472 1 0 0 0 0 0 1 104068
-0.002599 -0.000233 0.121691 0.080799 0.187332 -0.806241 -0.034503 1 0 0 0 0 0 1 105067
-0.002589 -0.000236 0.121687 0.177053 0.165480 -0.874996 -0.034534 1 0 0 0 0 0 1 106066
-0.002585 -0.000237 0.121686 0.247112 0.149269 -0.911121 -0.034566 1 0 0 0 0 0 1 107066
-0.002582 -0.000237 0.121686 0.284180 0.140635 -0.925497 -0.034596 1 0 0 0 0 0 1 108055
-0.002581 -0.000238 0.121686 0.302952 0.136313 -0.931207 -0.034628 1 0 0 0 0 0 1 109067
-0.002581 -0.000238 0.121686 0.312447 0.134203 -0.933758 -0.034659 1 0 0 0 0 0 1 110070
-0.002580 -0.000238 0.121686 0.317345 0.133208 -0.935207 -0.034691 1 0 0 0 0 0 1 111070
-0.002580 -0.000238 0.121685 0.319916 0.132770 -0.936254 -0.034722 1 0 0 0 0 0 1 112067
-0.002580 -0.000238 0.121685 0.321355 0.132592 -0.937175 -0.034753 1 0 0 0 0 0 1 113067
-0.002580 -0.000238 0.121685 0.322211 0.132582 -0.938043 -0.034784 1 0 0 0 0 0 1 114060
-0.002580 -0.000238 0.121685 0.322784 0.132624 -0.938891 -0.034815 1 0 0 0 0 0 1 115064
-0.002580 -0.000238 0.121685 0.323227 0.132706 -0.939746 -0.034847 1 0 0 0 0 0 1 116068
-0.002580 -0.000238 0.121685 0.323583 0.132819 -0.940584 -0.034878 1 0 0 0 0 0 1 117064
-0.002580 -0.000238 0.121685 0.323914 0.132930 -0.941428 -0.034909 1 0 0 0 0 0 1 118067
-0.002580 -0.000238 0.121685 0.324207 0.133048 -0.942270 -0.034941 1 0 0 0 0 0 1 119066
-0.002561 -0.000242 0.121676 0.064032 0.194256 -0.810353 -0.034972 1 0 0 0 0 0 1 120063
-0.002551 -0.000245 0.121672 0.160150 0.172372 -0.879148 -0.035003 1 0 0 0 0 0 1 121063
-0.002547 -0.000246 0.121671 0.230143 0.156141 -0.915302 -0.035034 1 0 0 0 0 0 1 122063
-0.002544 -0.000246 0.121671 0.267153 0.147508 -0.929665 -0.035065 1 0 0 0 0 0 1 123063
-0.002543 -0.000247 0.121670 0.285896 0.143189 -0.935362 -0.035096 1 0 0 0 0 0 1 124055
-0.002542 -0.000247 0.121670 0.295383 0.141073 -0.937918 -0.035128 1 0 0 0 0 0 1 125068
-0.002542 -0.000247 0.121670 0.300240 0.140081 -0.939329 -0.035158 1 0 0 0 0 0 1 126036
-0.002542 -0.000247 0.121670 0.302800 0.139640 -0.940409 -0.035191 1 0 0 0 0 0 1 127065
-0.002542 -0.000247 0.121670 0.304212 0.139488 -0.941319 -0.035222 1 0 0 0 0 0 1 128066
-0.002542 -0.000247 0.121670 0.305057 0.139468 -0.942160 -0.035252 1 0 0 0 0 0 1 129036
-0.002542 -0.000247 0.121670 0.305620 0.139516 -0.943021 -0.035284 1 0 0 0 0 0 1 130065
-0.002523 -0.000252 0.121661 0.045585 0.200710 -0.810904 -0.035316 1 0 0 0 0 0 1 131066
-0.002513 -0.000254 0.121657 0.141625 0.178837 -0.879755 -0.035347 1 0 0 0 0 0 1 132066
-0.002508 -0.000255 0.121656 0.211552 0.162620 -0.915923 -0.035378 1 0 0 0 0 0 1 133066
-0.002506 -0.000255 0.121656 0.248558 0.153986 -0.930288 -0.035409 1 0 0 0 0 0 1 134051
-0.002505 -0.000256 0.121655 0.267273 0.149687 -0.935990 -0.035440 1 0 0 0 0 0 1 135062
-0.002504 -0.000256 0.121655 0.276723 0.147569 -0.938540 -0.035472 1 0 0 0 0 0 1 136064
-0.002504 -0.000256 0.121655 0.281583 0.146572 -0.939977 -0.035503 1 0 0 0 0 0 1 137070
-0.002504 -0.000256 0.121655 0.284119 0.146150 -0.941002 -0.035534 1 0 0 0 0 0 1 138064
-0.002485 -0.000261 0.121646 0.025117 0.207075 -0.808791 -0.035566 1 0 0 0 0 0 1 139066
-0.002475 -0.000263 0.121642 0.121543 0.185107 -0.877707 -0.035597 1 0 0 0 0 0 1 140066
-0.002470 -0.000264 0.121641 0.191649 0.168836 -0.913907 -0.035628 1 0 0 0 0 0 1 141063
-0.002468 -0.000265 0.121640 0.228733 0.160207 -0.928287 -0.035659 1 0 0 0 0 0 1 142064
-0.002467 -0.000265 0.121640 0.247482 0.155873 -0.933955 -0.035690 1 0 0 0 0 0 1 143035
-0.002466 -0.000265 0.121640 0.256941 0.153767 -0.936526 -0.035722 1 0 0 0 0 0 1 144067
-0.002466 -0.000265 0.121640 0.261786 0.152783 -0.937945 -0.035753 1 0 0 0 0 0 1 145065
-0.002466 -0.000265 0.121640 0.264323 0.152342 -0.938980 -0.035784 1 0 0 0 0 0 1 146064
-0.002466 -0.000265 0.121640 0.265705 0.152207 -0.939863 -0.035815 1 0 0 0 0 0 1 147059
-0.002466 -0.000265 0.121640 0.266518 0.152206 -0.940778 -0.035849 1 0 0 0 0 0 1 148137
-0.002446 -0.000270 0.121630 0.006667 0.213331 -0.808281 -0.035880 1 0 0 0 0 0 1 149132
-0.002437 -0.000272 0.121627 0.102531 0.191505 -0.877233 -0.035911 1 0 0 0 0 0 1 150114
-0.002432 -0.000273 0.121626 0.172361 0.175316 -0.913453 -0.035942 1 0 0 0 0 0 1 151128
-0.002430 -0.000274 0.121625 0.209266 0.166694 -0.927766 -0.035971 1 0 0 0 0 0 1 152048
-0.002429 -0.000274 0.121625 0.227933 0.162383 -0.933454 -0.036002 1 0 0 0 0 0 1 153048
-0.002428 -0.000274 0.121625 0.237349 0.160303 -0.935996 -0.036034 1 0 0 0 0 0 1 154057
-0.002428 -0.000274 0.121625 0.242154 0.159309 -0.937398 -0.036065 1 0 0 0 0 0 1 155048
-0.002409 -0.000279 0.121615 -0.015636 0.219951 -0.804941 -0.036096 1 0 0 0 0 0 1 156057
-0.002399 -0.000281 0.121612 0.081116 0.197905 -0.874028 -0.036127 1 0 0 0 0 0 1 157047
-0.002394 -0.000282 0.121611 0.151365 0.181603 -0.910293 -0.036159 1 0 0 0 0 0 1 158056
-0.002392 -0.000283 0.121610 0.188487 0.172952 -0.924677 -0.036190 1 0 0 0 0 0 1 159047
-0.002391 -0.000283 0.121610 0.207253 0.168610 -0.930364 -0.036221 1 0 0 0 0 0 1 160056
-0.002390 -0.000283 0.121610 0.216721 0.166513 -0.932886 -0.036252 1 0 0 0 0 0 1 161047
-0.002390 -0.000283 0.121610 0.221523 0.165534 -0.934309 -0.036284 1 0 0 0 0 0 1 162056
-0.002390 -0.000283 0.121610 0.224026 0.165109 -0.935319 -0.036315 1 0 0 0 0 0 1 163047
-0.002390 -0.000283 0.121610 0.225379 0.164964 -0.936206 -0.036346 1 0 0 0 0 0 1 164056
-0.002390 -0.000283 0.121610 0.226146 0.164954 -0.937022 -0.036377 1 0 0 0 0 0 1 165047
-0.002370 -0.000288 0.121600 -0.033646 0.226086 -0.804174 -0.036409 1 0 0 0 0 0 1 166056
-0.002361 -0.000290 0.121597 0.061971 0.204303 -0.873228 -0.036440 1 0 0 0 0 0 1 167048
-0.002356 -0.000291 0.121595 0.131650 0.188147 -0.909500 -0.036472 1 0 0 0 0 0 1 168060
-0.002354 -0.000292 0.121595 0.168495 0.179574 -0.923876 -0.036502 1 0 0 0 0 0 1 169048
-0.002353 -0.000292 0.121595 0.187104 0.175282 -0.929559 -0.036534 1 0 0 0 0 0 1 170063
-0.002352 -0.000292 0.121595 0.196459 0.173190 -0.932066 -0.036565 1 0 0 0 0 0 1 171038
-0.002333 -0.000297 0.121585 -0.058960 0.233256 -0.799649 -0.036597 1 0 0 0 0 0 1 172068
-0.002323 -0.000299 0.121581 0.038700 0.210986 -0.868985 -0.036628 1 0 0 0 0 0 1 173073
-0.002331 -0.000314 0.121569 0.284362 0.381967 -0.758159 -0.036659 1 0 0 0 0 0 1 174058
-0.002335 -0.000321 0.121565 0.259752 0.305784 -0.847705 -0.036691 1 0 0 0 0 0 1 175066
-0.002337 -0.000325 0.121564 0.231939 0.251483 -0.892410 -0.036722 1 0 0 0 0 0 1 176066
-0.002319 -0.000331 0.121553 -0.043868 0.283725 -0.775916 -0.036753 1 0 0 0 0 0 1 177065
-0.002310 -0.000335 0.121550 0.043209 0.247442 -0.851018 -0.036784 1 0 0 0 0 0 1 178051
-0.002306 -0.000336 0.121548 0.108516 0.223999 -0.889411 -0.036815 1 0 0 0 0 0 1 179063
-0.002304 -0.000337 0.121548 0.143136 0.211786 -0.904531 -0.036847 1 0 0 0 0 0 1 180065
-0.002283 -0.000342 0.121538 -0.099402 0.266633 -0.776353 -0.036878 1 0 0 0 0 0 1 181062
-0.002273 -0.000344 0.121534 0.004426 0.241864 -0.847347 -0.036909 1 0 0 0 0 0 1 182048
-0.002268 -0.000346 0.121533 0.078165 0.224218 -0.884304 -0.036940 1 0 0 0 0 0 1 183064
-0.002266 -0.000346 0.121533 0.117016 0.214891 -0.898918 -0.036972 1 0 0 0 0 0 1 184068
-0.002265 -0.000347 0.121533 0.136612 0.210248 -0.904641 -0.037003 1 0 0 0 0 0 1 185068
-0.002258 -0.000365 0.121512 0.061558 0.456301 -0.625671 -0.037034 1 0 0 0 0 0 1 186057
-0.002255 -0.000374 0.121505 0.099542 0.366118 -0.770699 -0.037065 1 0 0 0 0 0 1 187064
-0.002266 -0.000393 0.121491 0.299702 0.486832 -0.698939 -0.037096 1 0 0 0 0 0 1 188054
-0.002272 -0.000402 0.121487 0.250491 0.384053 -0.803453 -0.037127 1 0 0 0 0 0 1 189034
-0.002275 -0.000407 0.121485 0.210132 0.316291 -0.853500 -0.037159 1 0 0 0 0 0 1 190064
-0.002276 -0.000409 0.121484 0.188119 0.280814 -0.872812 -0.037190 1 0 0 0 0 0 1 191062
-0.002271 -0.000428 0.121463 0.091926 0.511054 -0.598426 -0.037222 1 0 0 0 0 0 1 192064
-0.002268 -0.000438 0.121456 0.119325 0.413265 -0.745269 -0.037253 1 0 0 0 0 0 1 193064
-0.002267 -0.000443 0.121453 0.139147 0.342896 -0.821432 -0.037284 1 0 0 0 0 0 1 194064
-0.002279 -0.000459 0.121442 0.324116 0.492664 -0.703481 -0.037315 1 0 0 0 0 0 1 195063
-0.002266 -0.000472 0.121428 0.007403 0.467468 -0.655427 -0.037347 1 0 0 0 0 0 1 196064
-0.002260 -0.000478 0.121423 0.058111 0.386677 -0.767400 -0.037378 1 0 0 0 0 0 1 197063
-0.002270 -0.000495 0.121410 0.278261 0.526372 -0.672309 -0.037409 1 0 0 0 0 0 1 198069
-0.002275 -0.000503 0.121406 0.240800 0.434930 -0.767742 -0.037440 1 0 0 0 0 0 1 199061
-0.002290 -0.000521 0.121393 0.381341 0.559953 -0.666731 -0.037472 1 0 0 0 0 0 1 200066
-0.002279 -0.000535 0.121379 0.040893 0.521110 -0.625741 -0.037503 1 0 0 0 0 0 1 201063
-0.002273 -0.000542 0.121374 0.079440 0.433429 -0.740322 -0.037534 1 0 0 0 0 0 1 202063
-0.002270 -0.000545 0.121372 0.118622 0.382633 -0.793754 -0.037565 1 0 0 0 0 0 1 203061
-0.002269 -0.000547 0.121372 0.139917 0.356581 -0.814199 -0.037597 1 0 0 0 0 0 1 204063
-0.002281 -0.000561 0.121361 0.325420 0.530433 -0.674075 -0.037628 1 0 0 0 0 0 1 205063
-0.002287 -0.000569 0.121357 0.269100 0.457069 -0.752620 -0.037659 1 0 0 0 0 0 1 206063
-0.002271 -0.000577 0.121346 -0.034350 0.465027 -0.658801 -0.037690 1 0 0 0 0 0 1 207063
-0.002264 -0.000581 0.121342 0.036706 0.415549 -0.743339 -0.037722 1 0 0 0 0 0 1 208065
-0.002260 -0.000583 0.121340 0.093751 0.385380 -0.785057 -0.037753 1 0 0 0 0 0 1 209051
-0.002258 -0.000584 0.121340 0.124201 0.369790 -0.801278 -0.037784 1 0 0 0 0 0 1 210060
-0.002270 -0.000598 0.121329 0.314286 0.548855 -0.659561 -0.037815 1 0 0 0 0 0 1 211061
-0.002276 -0.000605 0.121325 0.260324 0.478237 -0.737613 -0.037847 1 0 0 0 0 0 1 212063
-0.002260 -0.000613 0.121314 -0.041869 0.487503 -0.643501 -0.037878 1 0 0 0 0 0 1 213064
-0.002252 -0.000618 0.121310 0.029721 0.438777 -0.727984 -0.037909 1 0 0 0 0 0 1 214061
-0.002248 -0.000620 0.121308 0.087003 0.408969 -0.769695 -0.037940 1 0 0 0 0 0 1 215060
-0.002246 -0.000621 0.121308 0.117583 0.393587 -0.785894 -0.037972 1 0 0 0 0 0 1 216063
-0.002245 -0.000621 0.121308 0.133013 0.385962 -0.792100 -0.038003 1 0 0 0 0 0 1 217062
-0.002244 -0.000621 0.121308 0.140758 0.382276 -0.794723 -0.038034 1 0 0 0 0 0 1 218063
-0.002244 -0.000621 0.121308 0.144682 0.380584 -0.796046 -0.038065 1 0 0 0 0 0 1 219063
-0.002244 -0.000622 0.121308 0.146703 0.379893 -0.796947 -0.038097 1 0 0 0 0 0 1 220063
-0.002244 -0.000622 0.121308 0.147773 0.379700 -0.797685 -0.038128 1 0 0 0 0 0 1 221057
-0.002244 -0.000622 0.121308 0.148359 0.379748 -0.798350 -0.038159 1 0 0 0 0 0 1 222047
-0.002225 -0.000626 0.121298 -0.110909 0.440604 -0.664262 -0.038190 1 0 0 0 0 0 1 223055
-0.002215 -0.000628 0.121294 -0.016147 0.419392 -0.733559 -0.038221 1 0 0 0 0 0 1 224046
-0.002211 -0.000629 0.121293 0.052992 0.403545 -0.769844 -0.038253 1 0 0 0 0 0 1 225054
-0.002208 -0.000630 0.121293 0.089535 0.395173 -0.784112 -0.038284 1 0 0 0 0 0 1 226045
-0.002207 -0.000630 0.121292 0.107962 0.391064 -0.789661 -0.038315 1 0 0 0 0 0 1 227055
-0.002206 -0.000630 0.121292 0.117209 0.389137 -0.792017 -0.038346 1 0 0 0 0 0 1 228046
-0.002206 -0.000631 0.121292 0.121883 0.388335 -0.793272 -0.038378 1 0 0 0 0 0 1 229054
-0.002206 -0.000631 0.121292 0.124248 0.388082 -0.794124 -0.038409 1 0 0 0 0 0 1 230045
-0.002206 -0.000631 0.121292 0.125498 0.388112 -0.794854 -0.038440 1 0 0 0 0 0 1 231054
-0.002206 -0.000631 0.121292 0.126167 0.388286 -0.795522 -0.038471 1 0 0 0 0 0 1 232045
-0.002187 -0.000635 0.121283 -0.133034 0.449189 -0.661228 -0.038503 1 0 0 0 0 0 1 233054
-0.002177 -0.000637 0.121279 -0.038387 0.428030 -0.730568 -0.038534 1 0 0 0 0 0 1 234045
-0.002173 -0.000638 0.121278 0.030679 0.412225 -0.766879 -0.038565 1 0 0 0 0 0 1 235054
-0.002170 -0.000639 0.121277 0.067175 0.403867 -0.781158 -0.038596 1 0 0 0 0 0 1 236045
-0.002169 -0.000639 0.121277 0.085600 0.399765 -0.786687 -0.038627 1 0 0 0 0 0 1 237045
-0.002169 -0.000639 0.121277 0.094819 0.397841 -0.789057 -0.038659 1 0 0 0 0 0 1 238053
-0.002168 -0.000639 0.121277 0.099457 0.397043 -0.790295 -0.038690 1 0 0 0 0 0 1 239051
-0.002168 -0.000640 0.121277 0.101822 0.396806 -0.791153 -0.038722 1 0 0 0 0 0 1 240062
-0.002168 -0.000640 0.121277 0.103050 0.396852 -0.791861 -0.038753 1 0 0 0 0 0 1 241069
-0.002168 -0.000640 0.121277 0.103692 0.397023 -0.792524 -0.038784 1 0 0 0 0 0 1 242056
-0.002168 -0.000640 0.121277 0.104052 0.397278 -0.793176 -0.038815 1 0 0 0 0 0 1 243062
-0.002168 -0.000640 0.121277 0.104289 0.397552 -0.793824 -0.038847 1 0 0 0 0 0 1 244069
-0.002168 -0.000640 0.121277 0.104440 0.397865 -0.794461 -0.038878 1 0 0 0 0 0 1 245069
-0.002168 -0.000640 0.121277 0.104563 0.398175 -0.795096 -0.038909 1 0 0 0 0 0 1 246065
-0.002168 -0.000640 0.121277 0.104662 0.398491 -0.795740 -0.038940 1 0 0 0 0 0 1 247063
-0.002168 -0.000640 0.121277 0.104759 0.398808 -0.796366 -0.038972 1 0 0 0 0 0 1 248064
-0.002168 -0.000640 0.121277 0.104848 0.399116 -0.797016 -0.039003 1 0 0 0 0 0 1 249063
-0.002149 -0.000644 0.121267 -0.154682 0.460080 -0.662459 -0.039033 1 0 0 0 0 0 1 250032
-0.002140 -0.000646 0.121264 -0.060352 0.439022 -0.731867 -0.039065 1 0 0 0 0 0 1 251062
-0.002135 -0.000647 0.121263 0.008567 0.423260 -0.768182 -0.039097 1 0 0 0 0 0 1 252061
-0.002132 -0.000648 0.121262 0.044974 0.414916 -0.782463 -0.039128 1 0 0 0 0 0 1 253053
-0.002131 -0.000648 0.121262 0.063337 0.410832 -0.787990 -0.039159 1 0 0 0 0 0 1 254067
-0.002131 -0.000648 0.121262 0.072525 0.408912 -0.790349 -0.039191 1 0 0 0 0 0 1 255065
-0.002130 -0.000648 0.121262 0.077141 0.408121 -0.791584 -0.039222 1 0 0 0 0 0 1 256067
-0.002130 -0.000649 0.121262 0.079480 0.407895 -0.792412 -0.039253 1 0 0 0 0 0 1 257062
-0.002130 -0.000649 0.121262 0.080671 0.407928 -0.793121 -0.039284 1 0 0 0 0 0 1 258062
-0.002130 -0.000649 0.121262 0.081312 0.408110 -0.793781 -0.039315 1 0 0 0 0 0 1 259055
-0.002130 -0.000649 0.121262 0.081655 0.408370 -0.794428 -0.039347 1 0 0 0 0 0 1 260064
-0.002130 -0.000649 0.121262 0.081869 0.408658 -0.795049 -0.039378 1 0 0 0 0 0 1 261062
-0.002130 -0.000649 0.121262 0.082004 0.408965 -0.795690 -0.039409 1 0 0 0 0 0 1 262061
-0.002130 -0.000649 0.121262 0.082090 0.409274 -0.796322 -0.039440 1 0 0 0 0 0 1 263062
-0.002130 -0.000649 0.121262 0.082179 0.409591 -0.796947 -0.039472 1 0 0 0 0 0 1 264063
-0.002130 -0.000649 0.121262 0.082258 0.409911 -0.797582 -0.039503 1 0 0 0 0 0 1 265061
-0.002130 -0.000649 0.121262 0.082329 0.410256 -0.798213 -0.039534 1 0 0 0 0 0 1 266061
-0.002130 -0.000649 0.121262 0.082390 0.410562 -0.798845 -0.039565 1 0 0 0 0 0 1 267062
-0.002130 -0.000649 0.121262 0.082462 0.410893 -0.799469 -0.039597 1 0 0 0 0 0 1 268062
-0.002136 -0.000630 0.121252 0.155894 0.159771 -0.658308 -0.039627 1 0 0 0 0 0 1 269049
-0.002138 -0.000621 0.121248 0.130801 0.250627 -0.731071 -0.039663 1 0 0 0 0 0 1 270189
-0.002140 -0.000616 0.121247 0.111419 0.317472 -0.769009 -0.039690 1 0 0 0 0 0 1 271062
-0.002140 -0.000614 0.121246 0.100847 0.353112 -0.783923 -0.039722 1 0 0 0 0 0 1 272061
-0.002141 -0.000613 0.121246 0.095418 0.371271 -0.789677 -0.039753 1 0 0 0 0 0 1 273059
-0.002141 -0.000612 0.121246 0.092713 0.380534 -0.792158 -0.039787 1 0 0 0 0 0 1 274164
-0.002141 -0.000612 0.121246 0.091360 0.385273 -0.793359 -0.039815 1 0 0 0 0 0 1 275060
-0.002141 -0.000612 0.121246 0.090726 0.387804 -0.794203 -0.039847 1 0 0 0 0 0 1 276060
-0.002141 -0.000612 0.121246 0.090440 0.389270 -0.794986 -0.039882 1 0 0 0 0 0 1 277190
-0.002141 -0.000612 0.121246 0.090330 0.390117 -0.795632 -0.039913 1 0 0 0 0 0 1 278183
-0.002141 -0.000612 0.121246 0.090313 0.390698 -0.796249 -0.039944 1 0 0 0 0 0 1 279169
-0.002141 -0.000612 0.121246 0.090339 0.391152 -0.796888 -0.039975 1 0 0 0 0 0 1 280173
-0.002141 -0.000612 0.121246 0.090377 0.391531 -0.797504 -0.040007 1 0 0 0 0 0 1 281181
-0.002141 -0.000612 0.121246 0.090446 0.391876 -0.798136 -0.040038 1 0 0 0 0 0 1 282187
-0.002141 -0.000612 0.121246 0.090513 0.392195 -0.798764 -0.040069 1 0 0 0 0 0 1 283184
-0.002141 -0.000612 0.121246 0.090572 0.392506 -0.799383 -0.040101 1 0 0 0 0 0 1 284187
-0.002141 -0.000612 0.121246 0.090641 0.392811 -0.800003 -0.040132 1 0 0 0 0 0 1 285183
-0.002141 -0.000612 0.121246 0.090732 0.393122 -0.800626 -0.040163 1 0 0 0 0 0 1 286184
-0.002141 -0.000612 0.121246 0.090781 0.393434 -0.801255 -0.040194 1 0 0 0 0 0 1 287183
-0.002141 -0.000612 0.121246 0.090861 0.393739 -0.801867 -0.040226 1 0 0 0 0 0 1 288186
-0.002141 -0.000612 0.121246 0.090921 0.394047 -0.802502 -0.040257 1 0 0 0 0 0 1 289185
-0.002141 -0.000612 0.121246 0.091002 0.394350 -0.803113 -0.040288 1 0 0 0 0 0 1 290185
-0.002141 -0.000612 0.121246 0.091062 0.394658 -0.803746 -0.040319 1 0 0 0 0 0 1 291183
-0.002141 -0.000612 0.121246 0.091151 0.394966 -0.804363 -0.040350 1 0 0 0 0 0 1 292171
-0.002141 -0.000612 0.121246 0.091207 0.395257 -0.804984 -0.040381 1 0 0 0 0 0 1 293177
-0.002141 -0.000612 0.121246 0.091280 0.395579 -0.805600 -0.040412 1 0 0 0 0 0 1 294168
-0.002141 -0.000612 0.121246 0.091347 0.395869 -0.806229 -0.040444 1 0 0 0 0 0 1 295177
-0.002141 -0.000612 0.121246 0.091421 0.396191 -0.806846 -0.040475 1 0 0 0 0 0 1 296169
-0.002141 -0.000612 0.121246 0.091488 0.396481 -0.807474 -0.040507 1 0 0 0 0 0 1 297177
-0.002141 -0.000612 0.121246 0.091574 0.396800 -0.808098 -0.040537 1 0 0 0 0 0 1 298168
-0.002141 -0.000612 0.121246 0.091631 0.397092 -0.808720 -0.040569 1 0 0 0 0 0 1 299176
-0.002141 -0.000612 0.121246 0.091704 0.397414 -0.809338 -0.040600 1 0 0 0 0 0 1 300169
-0.002141 -0.000612 0.121246 0.091771 0.397704 -0.809966 -0.040631 1 0 0 0 0 0 1 301176
-0.002141 -0.000612 0.121246 0.091845 0.398026 -0.810583 -0.040662 1 0 0 0 0 0 1 302168
-0.002141 -0.000612 0.121246 0.091907 0.398323 -0.811209 -0.040694 1 0 0 0 0 0 1 303162
-0.002141 -0.000612 0.121246 0.092001 0.398627 -0.811835 -0.040725 1 0 0 0 0 0 1 304176
-0.002141 -0.000612 0.121246 0.092051 0.398936 -0.812459 -0.040756 1 0 0 0 0 0 1 305168
-0.002141 -0.000612 0.121246 0.092131 0.399242 -0.813075 -0.040788 1 0 0 0 0 0 1 306177
-0.002122 -0.000616 0.121236 -0.167844 0.460326 -0.678169 -0.040819 1 0 0 0 0 0 1 307168
-0.002113 -0.000618 0.121233 -0.073834 0.439292 -0.747497 -0.040850 1 0 0 0 0 0 1 308176
-0.002108 -0.000620 0.121231 -0.005123 0.423531 -0.783768 -0.040881 1 0 0 0 0 0 1 309167
-0.002106 -0.000620 0.121231 0.031212 0.415225 -0.798049 -0.040913 1 0 0 0 0 0 1 310190
-0.002104 -0.000620 0.121231 0.049512 0.411082 -0.803485 -0.040941 1 0 0 0 0 0 1 311081
-0.002104 -0.000621 0.121231 0.058664 0.409202 -0.805879 -0.040975 1 0 0 0 0 0 1 312171
-0.002104 -0.000621 0.121231 0.063260 0.408395 -0.807101 -0.041007 1 0 0 0 0 0 1 313187
-0.002103 -0.000621 0.121231 0.065575 0.408118 -0.807857 -0.041034 1 0 0 0 0 0 1 314058
-0.002103 -0.000621 0.121231 0.066765 0.408184 -0.808621 -0.041069 1 0 0 0 0 0 1 315180
-0.002103 -0.000621 0.121231 0.067384 0.408349 -0.809262 -0.041101 1 0 0 0 0 0 1 316189
-0.002103 -0.000621 0.121231 0.067720 0.408600 -0.809879 -0.041132 1 0 0 0 0 0 1 317187
-0.002103 -0.000621 0.121231 0.067913 0.408866 -0.810509 -0.041163 1 0 0 0 0 0 1 318185
-0.002103 -0.000621 0.121231 0.068034 0.409159 -0.811119 -0.041194 1 0 0 0 0 0 1 319186
-0.002103 -0.000621 0.121231 0.068126 0.409459 -0.811732 -0.041226 1 0 0 0 0 0 1 320185
-0.002116 -0.000634 0.121220 0.243696 0.597218 -0.664032 -0.041257 1 0 0 0 0 0 1 321184
-0.002123 -0.000641 0.121216 0.182303 0.531071 -0.739784 -0.041288 1 0 0 0 0 0 1 322184
-0.002126 -0.000645 0.121215 0.136065 0.481935 -0.779387 -0.041319 1 0 0 0 0 0 1 323185
-0.002128 -0.000647 0.121214 0.111169 0.455776 -0.794825 -0.041346 1 0 0 0 0 0 1 324051
-0.002128 -0.000647 0.121214 0.098497 0.442726 -0.800865 -0.041382 1 0 0 0 0 0 1 325186
-0.002129 -0.000648 0.121214 0.092143 0.436313 -0.803344 -0.041413 1 0 0 0 0 0 1 326187
-0.002129 -0.000648 0.121214 0.088967 0.433263 -0.804605 -0.041444 1 0 0 0 0 0 1 327187
-0.002129 -0.000648 0.121214 0.087417 0.431886 -0.805461 -0.041476 1 0 0 0 0 0 1 328185
-0.002129 -0.000648 0.121214 0.086662 0.431377 -0.806134 -0.041507 1 0 0 0 0 0 1 329184
-0.002142 -0.000662 0.121203 0.261786 0.618691 -0.658286 -0.041538 1 0 0 0 0 0 1 330185
-0.002149 -0.000669 0.121199 0.200283 0.552430 -0.734077 -0.041569 1 0 0 0 0 0 1 331184
-0.002152 -0.000672 0.121198 0.153988 0.503233 -0.773705 -0.041600 1 0 0 0 0 0 1 332185
-0.002154 -0.000674 0.121197 0.129081 0.477110 -0.789233 -0.041632 1 0 0 0 0 0 1 333183
-0.002154 -0.000675 0.121197 0.116385 0.464003 -0.795181 -0.041663 1 0 0 0 0 0 1 334185
-0.002155 -0.000675 0.121197 0.110038 0.457596 -0.797660 -0.041694 1 0 0 0 0 0 1 335184
-0.002168 -0.000689 0.121186 0.282280 0.641913 -0.650270 -0.041726 1 0 0 0 0 0 1 336186
-0.002174 -0.000696 0.121183 0.219435 0.574255 -0.726332 -0.041757 1 0 0 0 0 0 1 337185
-0.002178 -0.000700 0.121181 0.172482 0.524364 -0.766056 -0.041788 1 0 0 0 0 0 1 338183
-0.002179 -0.000702 0.121181 0.147239 0.497903 -0.781610 -0.041819 1 0 0 0 0 0 1 339182
-0.002180 -0.000702 0.121181 0.134390 0.484635 -0.787565 -0.041850 1 0 0 0 0 0 1 340182
-0.002194 -0.000717 0.121170 0.303295 0.665422 -0.641244 -0.041882 1 0 0 0 0 0 1 341184
-0.002200 -0.000724 0.121166 0.238881 0.596118 -0.717778 -0.041913 1 0 0 0 0 0 1 342183
-0.002204 -0.000727 0.121164 0.191129 0.545431 -0.757676 -0.041944 1 0 0 0 0 0 1 343184
-0.002205 -0.000729 0.121164 0.165502 0.518539 -0.773287 -0.041975 1 0 0 0 0 0 1 344185
-0.002206 -0.000730 0.121164 0.152472 0.505077 -0.779251 -0.042007 1 0 0 0 0 0 1 345183
-0.002207 -0.000730 0.121164 0.145944 0.498511 -0.781732 -0.042038 1 0 0 0 0 0 1 346183
-0.002220 -0.000744 0.121153 0.317997 0.682605 -0.634020 -0.042069 1 0 0 0 0 0 1 347183
-0.002226 -0.000751 0.121149 0.255275 0.615089 -0.710176 -0.042101 1 0 0 0 0 0 1 348185
-0.002230 -0.000755 0.121148 0.208382 0.565277 -0.749942 -0.042132 1 0 0 0 0 0 1 349183
-0.002231 -0.000757 0.121147 0.183186 0.538834 -0.765492 -0.042163 1 0 0 0 0 0 1 350177
-0.002232 -0.000757 0.121147 0.170374 0.525619 -0.771434 -0.042194 1 0 0 0 0 0 1 351179
-0.002226 -0.000776 0.121126 0.078773 0.767056 -0.489209 -0.042225 1 0 0 0 0 0 1 352183
-0.002224 -0.000785 0.121119 0.108262 0.676740 -0.634452 -0.042257 1 0 0 0 0 0 1 353184
-0.002222 -0.000790 0.121116 0.129140 0.610159 -0.709963 -0.042288 1 0 0 0 0 0 1 354181
-0.002222 -0.000792 0.121115 0.139733 0.574714 -0.739169 -0.042319 1 0 0 0 0 0 1 355184
-0.002221 -0.000794 0.121115 0.144928 0.556891 -0.749966 -0.042351 1 0 0 0 0 0 1 356185
-0.002227 -0.000776 0.121105 0.221003 0.295847 -0.612247 -0.042382 1 0 0 0 0 0 1 357181
-0.002229 -0.000767 0.121101 0.197360 0.381809 -0.685810 -0.042413 1 0 0 0 0 0 1 358181
-0.002212 -0.000767 0.121090 -0.081642 0.506997 -0.588386 -0.042444 1 0 0 0 0 0 1 359183
-0.002203 -0.000767 0.121086 0.001821 0.520309 -0.671911 -0.042475 1 0 0 0 0 0 1 360183
-0.002199 -0.000767 0.121085 0.065081 0.521900 -0.713193 -0.042507 1 0 0 0 0 0 1 361183
-0.002196 -0.000767 0.121084 0.098640 0.522251 -0.729141 -0.042537 1 0 0 0 0 0 1 362169
-0.002195 -0.000767 0.121084 0.115550 0.522529 -0.735184 -0.042569 1 0 0 0 0 0 1 363167
-0.002208 -0.000781 0.121073 0.299302 0.710025 -0.588594 -0.042602 1 0 0 0 0 0 1 364247
-0.002214 -0.000787 0.121069 0.242520 0.644341 -0.665170 -0.042633 1 0 0 0 0 0 1 365233
-0.002217 -0.000791 0.121068 0.198606 0.595487 -0.705068 -0.042665 1 0 0 0 0 0 1 366248
-0.002219 -0.000793 0.121067 0.174905 0.569535 -0.720648 -0.042697 1 0 0 0 0 0 1 367261
-0.002219 -0.000794 0.121067 0.162818 0.556532 -0.726511 -0.042725 1 0 0 0 0 0 1 368175
-0.002220 -0.000794 0.121067 0.156773 0.550185 -0.728937 -0.042756 1 0 0 0 0 0 1 369166
-0.002220 -0.000794 0.121067 0.153801 0.547220 -0.730135 -0.042788 1 0 0 0 0 0 1 370171
-0.002201 -0.000799 0.121057 -0.108004 0.606638 -0.595140 -0.042819 1 0 0 0 0 0 1 371174
-0.002192 -0.000801 0.121054 -0.015109 0.585089 -0.664333 -0.042850 1 0 0 0 0 0 1 372165
-0.002187 -0.000802 0.121052 0.053045 0.569099 -0.700498 -0.042881 1 0 0 0 0 0 1 373175
-0.002185 -0.000803 0.121052 0.089078 0.560662 -0.714629 -0.042912 1 0 0 0 0 0 1 374165
-0.002183 -0.000803 0.121052 0.107273 0.556566 -0.720038 -0.042944 1 0 0 0 0 0 1 375175
-0.002183 -0.000803 0.121052 0.116372 0.554694 -0.722279 -0.042975 1 0 0 0 0 0 1 376165
-0.002183 -0.000803 0.121052 0.120975 0.553946 -0.723412 -0.043006 1 0 0 0 0 0 1 377174
-0.002182 -0.000803 0.121052 0.123301 0.553769 -0.724134 -0.043037 1 0 0 0 0 0 1 378166
-0.002182 -0.000803 0.121052 0.124527 0.553899 -0.724748 -0.043069 1 0 0 0 0 0 1 379174
-0.002182 -0.000803 0.121052 0.125164 0.554144 -0.725292 -0.043100 1 0 0 0 0 0 1 380165
-0.002182 -0.000803 0.121052 0.125552 0.554476 -0.725824 -0.043131 1 0 0 0 0 0 1 381174
-0.002182 -0.000803 0.121052 0.125774 0.554831 -0.726356 -0.043162 1 0 0 0 0 0 1 382165
-0.002182 -0.000803 0.121052 0.125930 0.555231 -0.726886 -0.043194 1 0 0 0 0 0 1 383174
-0.002182 -0.000803 0.121052 0.126062 0.555630 -0.727418 -0.043226 1 0 0 0 0 0 1 384188
-0.002182 -0.000803 0.121052 0.126172 0.556021 -0.727949 -0.043257 1 0 0 0 0 0 1 385199
-0.002182 -0.000803 0.121052 0.126262 0.556413 -0.728464 -0.043288 1 0 0 0 0 0 1 386178
-0.002182 -0.000803 0.121052 0.126372 0.556815 -0.728983 -0.043319 1 0 0 0 0 0 1 387166
-0.002182 -0.000803 0.121052 0.126459 0.557214 -0.729522 -0.043350 1 0 0 0 0 0 1 388178
-0.002182 -0.000803 0.121052 0.126558 0.557626 -0.730046 -0.043382 1 0 0 0 0 0 1 389186
-0.002182 -0.000803 0.121052 0.126642 0.558022 -0.730580 -0.043413 1 0 0 0 0 0 1 390190
-0.002182 -0.000803 0.121052 0.126740 0.558428 -0.731096 -0.043444 1 0 0 0 0 0 1 391182
-0.002182 -0.000803 0.121052 0.126809 0.558814 -0.731608 -0.043475 1 0 0 0 0 0 1 392156
-0.002182 -0.000803 0.121052 0.126921 0.559231 -0.732146 -0.043507 1 0 0 0 0 0 1 393181
-0.002182 -0.000803 0.121052 0.127006 0.559625 -0.732678 -0.043538 1 0 0 0 0 0 1 394180
-0.002182 -0.000803 0.121052 0.127105 0.560035 -0.733200 -0.043569 1 0 0 0 0 0 1 395183
-0.002182 -0.000803 0.121052 0.127186 0.560417 -0.733716 -0.043599 1 0 0 0 0 0 1 396152
-0.002182 -0.000803 0.121052 0.127284 0.560826 -0.734235 -0.043631 1 0 0 0 0 0 1 397152
-0.002182 -0.000803 0.121052 0.127359 0.561237 -0.734780 -0.043663 1 0 0 0 0 0 1 398188
-0.002188 -0.000785 0.121041 0.201080 0.309086 -0.593250 -0.043694 1 0 0 0 0 0 1 399187
-0.002190 -0.000776 0.121038 0.176237 0.399414 -0.665410 -0.043725 1 0 0 0 0 0 1 400156
-0.002192 -0.000771 0.121037 0.157015 0.466074 -0.703145 -0.043757 1 0 0 0 0 0 1 401185
-0.002193 -0.000769 0.121036 0.146524 0.501602 -0.717864 -0.043788 1 0 0 0 0 0 1 402181
-0.002193 -0.000768 0.121036 0.141145 0.519728 -0.723474 -0.043819 1 0 0 0 0 0 1 403181
-0.002193 -0.000767 0.121036 0.138458 0.529004 -0.725786 -0.043850 1 0 0 0 0 0 1 404184
-0.002193 -0.000767 0.121036 0.137149 0.533804 -0.726923 -0.043881 1 0 0 0 0 0 1 405177
-0.002193 -0.000767 0.121036 0.136553 0.536408 -0.727671 -0.043913 1 0 0 0 0 0 1 406180
-0.002193 -0.000767 0.121036 0.136290 0.537895 -0.728262 -0.043944 1 0 0 0 0 0 1 407182
-0.002193 -0.000767 0.121036 0.136202 0.538841 -0.728799 -0.043975 1 0 0 0 0 0 1 408183
-0.002193 -0.000767 0.121036 0.136211 0.539505 -0.729338 -0.044007 1 0 0 0 0 0 1 409182
-0.002193 -0.000767 0.121036 0.136255 0.540003 -0.729836 -0.044037 1 0 0 0 0 0 1 410152
-0.002193 -0.000767 0.121036 0.136339 0.540461 -0.730359 -0.044068 1 0 0 0 0 0 1 411152
-0.002193 -0.000767 0.121036 0.136427 0.540895 -0.730893 -0.044100 1 0 0 0 0 0 1 412181
-0.002193 -0.000767 0.121036 0.136505 0.541285 -0.731396 -0.044131 1 0 0 0 0 0 1 413152
-0.002199 -0.000748 0.121025 0.210209 0.289116 -0.589665 -0.044163 1 0 0 0 0 0 1 414179
-0.002182 -0.000743 0.121012 -0.075239 0.440108 -0.525840 -0.044194 1 0 0 0 0 0 1 415179
-0.002174 -0.000741 0.121007 -0.001124 0.485641 -0.632179 -0.044228 1 0 0 0 0 0 1 416258
-0.002170 -0.000740 0.121006 0.056689 0.505194 -0.682486 -0.044259 1 0 0 0 0 0 1 417254
-0.002168 -0.000739 0.121005 0.087387 0.514679 -0.701667 -0.044290 1 0 0 0 0 0 1 418249
-0.002168 -0.000739 0.121005 0.102860 0.519527 -0.708822 -0.044321 1 0 0 0 0 0 1 419247
-0.002167 -0.000739 0.121005 0.110586 0.522115 -0.711670 -0.044352 1 0 0 0 0 0 1 420246
-0.002180 -0.000753 0.120994 0.290040 0.711057 -0.563651 -0.044383 1 0 0 0 0 0 1 421227
-0.002186 -0.000759 0.120990 0.231149 0.646162 -0.639669 -0.044414 1 0 0 0 0 0 1 422223
-0.002189 -0.000763 0.120989 0.186198 0.597713 -0.679319 -0.044446 1 0 0 0 0 0 1 423246
-0.002191 -0.000765 0.120988 0.161955 0.571943 -0.694757 -0.044477 1 0 0 0 0 0 1 424220
-0.002192 -0.000765 0.120988 0.149630 0.559069 -0.700627 -0.044509 1 0 0 0 0 0 1 425258
-0.002192 -0.000766 0.120988 0.143443 0.552781 -0.702999 -0.044540 1 0 0 0 0 0 1 426252
-0.002192 -0.000766 0.120988 0.140388 0.549819 -0.704147 -0.044571 1 0 0 0 0 0 1 427255
-0.002192 -0.000766 0.120988 0.138911 0.548524 -0.704864 -0.044603 1 0 0 0 0 0 1 428250
-0.002192 -0.000766 0.120988 0.138211 0.548068 -0.705446 -0.044634 1 0 0 0 0 0 1 429256
-0.002192 -0.000766 0.120988 0.137903 0.548038 -0.705962 -0.044665 1 0 0 0 0 0 1 430246
-0.002173 -0.000771 0.120978 -0.122888 0.609018 -0.570328 -0.044697 1 0 0 0 0 0 1 431258
-0.002164 -0.000773 0.120974 -0.029726 0.588252 -0.639360 -0.044727 1 0 0 0 0 0 1 432228
-0.002159 -0.000774 0.120973 0.038548 0.572658 -0.675420 -0.044758 1 0 0 0 0 0 1 433226
-0.002170 -0.000788 0.120962 0.250237 0.751896 -0.540052 -0.044789 1 0 0 0 0 0 1 434223
-0.002175 -0.000795 0.120958 0.207626 0.682167 -0.620658 -0.044820 1 0 0 0 0 0 1 435224
-0.002178 -0.000799 0.120957 0.170817 0.631280 -0.661898 -0.044852 1 0 0 0 0 0 1 436224
-0.002179 -0.000801 0.120956 0.150610 0.604304 -0.677892 -0.044883 1 0 0 0 0 0 1 437223
-0.002161 -0.000806 0.120946 -0.120347 0.651595 -0.547664 -0.044915 1 0 0 0 0 0 1 438234
-0.002152 -0.000809 0.120943 -0.032408 0.624027 -0.618692 -0.044946 1 0 0 0 0 0 1 439254
-0.002147 -0.000810 0.120941 0.033214 0.605027 -0.655432 -0.044977 1 0 0 0 0 0 1 440246
-0.002145 -0.000811 0.120941 0.067968 0.595091 -0.669735 -0.045008 1 0 0 0 0 0 1 441232
-0.002157 -0.000825 0.120930 0.261075 0.777637 -0.525607 -0.045040 1 0 0 0 0 0 1 442248
-0.002163 -0.000832 0.120926 0.209087 0.709762 -0.603081 -0.045071 1 0 0 0 0 0 1 443229
-0.002166 -0.000836 0.120925 0.167580 0.659815 -0.643206 -0.045102 1 0 0 0 0 0 1 444231
-0.002167 -0.000837 0.120924 0.145063 0.633348 -0.658813 -0.045134 1 0 0 0 0 0 1 445247
-0.002168 -0.000838 0.120924 0.133588 0.620098 -0.664676 -0.045164 1 0 0 0 0 0 1 446231
-0.002168 -0.000839 0.120924 0.127833 0.613649 -0.667058 -0.045196 1 0 0 0 0 0 1 447246
-0.002168 -0.000839 0.120924 0.124978 0.610620 -0.668172 -0.045227 1 0 0 0 0 0 1 448230
-0.002150 -0.000843 0.120914 -0.137049 0.670059 -0.532487 -0.045259 1 0 0 0 0 0 1 449245
-0.002140 -0.000846 0.120910 -0.044712 0.648666 -0.601630 -0.045289 1 0 0 0 0 0 1 450228
-0.002136 -0.000847 0.120909 0.023130 0.632782 -0.637723 -0.045321 1 0 0 0 0 0 1 451228
-0.002133 -0.000847 0.120909 0.059016 0.624392 -0.651764 -0.045350 1 0 0 0 0 0 1 452172
-0.002132 -0.000848 0.120909 0.077107 0.620311 -0.657083 -0.045381 1 0 0 0 0 0 1 453163
-0.002144 -0.000862 0.120898 0.261739 0.805842 -0.509564 -0.045412 1 0 0 0 0 0 1 454162
-0.002150 -0.000868 0.120894 0.205575 0.739606 -0.585913 -0.045444 1 0 0 0 0 0 1 455172
-0.002154 -0.000872 0.120893 0.161986 0.690507 -0.625632 -0.045475 1 0 0 0 0 0 1 456164
-0.002136 -0.000878 0.120882 -0.122140 0.725130 -0.504576 -0.045506 1 0 0 0 0 0 1 457171
-0.002128 -0.000881 0.120878 -0.041242 0.691214 -0.579024 -0.045538 1 0 0 0 0 0 1 458172
-0.002123 -0.000883 0.120877 0.020821 0.669011 -0.616973 -0.045569 1 0 0 0 0 0 1 459166
-0.002121 -0.000884 0.120877 0.053779 0.657495 -0.631674 -0.045600 1 0 0 0 0 0 1 460171
-0.002120 -0.000884 0.120877 0.070407 0.651842 -0.637204 -0.045631 1 0 0 0 0 0 1 461162
-0.002120 -0.000884 0.120877 0.078742 0.649233 -0.639442 -0.045663 1 0 0 0 0 0 1 462172
-0.002119 -0.000884 0.120877 0.082905 0.648126 -0.640501 -0.045694 1 0 0 0 0 0 1 463162
-0.002119 -0.000884 0.120877 0.085035 0.647791 -0.641167 -0.045725 1 0 0 0 0 0 1 464172
-0.002119 -0.000884 0.120877 0.086112 0.647852 -0.641684 -0.045756 1 0 0 0 0 0 1 465172
-0.002132 -0.000898 0.120866 0.262297 0.835464 -0.492331 -0.045788 1 0 0 0 0 0 1 466200
-0.002138 -0.000905 0.120862 0.201942 0.770384 -0.568087 -0.045819 1 0 0 0 0 0 1 467177
-0.002142 -0.000908 0.120860 0.156268 0.721852 -0.607579 -0.045850 1 0 0 0 0 0 1 468167
-0.002143 -0.000910 0.120860 0.131690 0.696098 -0.622934 -0.045881 1 0 0 0 0 0 1 469166
-0.002144 -0.000911 0.120860 0.119162 0.683228 -0.628723 -0.045913 1 0 0 0 0 0 1 470181
-0.002144 -0.000911 0.120860 0.112891 0.676987 -0.631023 -0.045944 1 0 0 0 0 0 1 471180
-0.002145 -0.000912 0.120860 0.109765 0.674094 -0.632102 -0.045975 1 0 0 0 0 0 1 472179
-0.002145 -0.000912 0.120860 0.108238 0.672865 -0.632768 -0.046007 1 0 0 0 0 0 1 473182
-0.002145 -0.000912 0.120860 0.107506 0.672470 -0.633270 -0.046038 1 0 0 0 0 0 1 474178
-0.002145 -0.000912 0.120860 0.107168 0.672508 -0.633734 -0.046069 1 0 0 0 0 0 1 475180
-0.002145 -0.000912 0.120860 0.107039 0.672754 -0.634174 -0.046100 1 0 0 0 0 0 1 476180
-0.002145 -0.000912 0.120860 0.107024 0.673119 -0.634608 -0.046132 1 0 0 0 0 0 1 477181
-0.002145 -0.000912 0.120860 0.107044 0.673491 -0.635020 -0.046162 1 0 0 0 0 0 1 478149
-0.002145 -0.000912 0.120860 0.107085 0.673927 -0.635457 -0.046193 1 0 0 0 0 0 1 479149
-0.002145 -0.000912 0.120860 0.107139 0.674372 -0.635889 -0.046225 1 0 0 0 0 0 1 480165
-0.002145 -0.000912 0.120860 0.107209 0.674821 -0.636313 -0.046256 1 0 0 0 0 0 1 481153
-0.002145 -0.000912 0.120860 0.107284 0.675290 -0.636755 -0.046288 1 0 0 0 0 0 1 482183
-0.002145 -0.000912 0.120860 0.107348 0.675737 -0.637191 -0.046319 1 0 0 0 0 0 1 483181
-0.002145 -0.000912 0.120860 0.107425 0.676187 -0.637602 -0.046349 1 0 0 0 0 0 1 484150
-0.002145 -0.000912 0.120860 0.107493 0.676647 -0.638049 -0.046381 1 0 0 0 0 0 1 485177
-0.002145 -0.000912 0.120860 0.107564 0.677104 -0.638481 -0.046413 1 0 0 0 0 0 1 486180
-0.002145 -0.000912 0.120860 0.107644 0.677565 -0.638902 -0.046444 1 0 0 0 0 0 1 487173
-0.002145 -0.000912 0.120860 0.107710 0.678016 -0.639340 -0.046475 1 0 0 0 0 0 1 488179
-0.002145 -0.000912 0.120860 0.107793 0.678468 -0.639757 -0.046507 1 0 0 0 0 0 1 489179
-0.002145 -0.000912 0.120860 0.107855 0.678924 -0.640197 -0.046538 1 0 0 0 0 0 1 490174
-0.002145 -0.000912 0.120860 0.107933 0.679378 -0.640611 -0.046568 1 0 0 0 0 0 1 491150
-0.002145 -0.000912 0.120860 0.108000 0.679840 -0.641060 -0.046600 1 0 0 0 0 0 1 492180
-0.002145 -0.000912 0.120860 0.108071 0.680294 -0.641490 -0.046632 1 0 0 0 0 0 1 493178
-0.002145 -0.000912 0.120860 0.108155 0.680747 -0.641906 -0.046663 1 0 0 0 0 0 1 494178
-0.002145 -0.000912 0.120860 0.108217 0.681206 -0.642349 -0.046694 1 0 0 0 0 0 1 495179
-0.002145 -0.000912 0.120860 0.108296 0.681666 -0.642769 -0.046725 1 0 0 0 0 0 1 496169
-0.002145 -0.000912 0.120860 0.108361 0.682114 -0.643204 -0.046756 1 0 0 0 0 0 1 497168
-0.002145 -0.000912 0.120860 0.108431 0.682560 -0.643626 -0.046787 1 0 0 0 0 0 1 498148
-0.002145 -0.000912 0.120860 0.108514 0.683038 -0.644063 -0.046819 1 0 0 0 0 0 1 499179
-0.002145 -0.000912 0.120860 0.108583 0.683475 -0.644493 -0.046850 1 0 0 0 0 0 1 500180
-0.002145 -0.000912 0.120860 0.108657 0.683935 -0.644908 -0.046881 1 0 0 0 0 0 1 501148
-0.002145 -0.000912 0.120860 0.108724 0.684398 -0.645358 -0.046913 1 0 0 0 0 0 1 502178
-0.002145 -0.000912 0.120860 0.108796 0.684852 -0.645788 -0.046944 1 0 0 0 0 0 1 503177
-0.002145 -0.000912 0.120860 0.108876 0.685316 -0.646211 -0.046975 1 0 0 0 0 0 1 504175
-0.002145 -0.000912 0.120860 0.108945 0.685754 -0.646641 -0.047007 1 0 0 0 0 0 1 505178
-0.002145 -0.000912 0.120860 0.109022 0.686228 -0.647071 -0.047038 1 0 0 0 0 0 1 506179
-0.002145 -0.000912 0.120860 0.109087 0.686679 -0.647509 -0.047069 1 0 0 0 0 0 1 507182
-0.002145 -0.000912 0.120860 0.109172 0.687177 -0.647965 -0.047103 1 0 0 0 0 0 1 508257
-0.002145 -0.000912 0.120860 0.109236 0.687622 -0.648398 -0.047134 1 0 0 0 0 0 1 509249
-0.002145 -0.000912 0.120860 0.109308 0.688078 -0.648830 -0.047165 1 0 0 0 0 0 1 510251
-0.002145 -0.000912 0.120860 0.109391 0.688526 -0.649242 -0.047196 1 0 0 0 0 0 1 511242
-0.002145 -0.000912 0.120860 0.109454 0.688986 -0.649686 -0.047227 1 0 0 0 0 0 1 512246
-0.002145 -0.000912 0.120860 0.109534 0.689457 -0.650115 -0.047259 1 0 0 0 0 0 1 513258
-0.002145 -0.000912 0.120860 0.109597 0.689889 -0.650536 -0.047289 1 0 0 0 0 0 1 514222
-0.002145 -0.000912 0.120860 0.109668 0.690344 -0.650967 -0.047320 1 0 0 0 0 0 1 515222
-0.002145 -0.000912 0.120860 0.109752 0.690797 -0.651384 -0.047352 1 0 0 0 0 0 1 516224
-0.002145 -0.000912 0.120860 0.109814 0.691254 -0.651824 -0.047383 1 0 0 0 0 0 1 517220
-0.002145 -0.000912 0.120860 0.109894 0.691719 -0.652249 -0.047414 1 0 0 0 0 0 1 518221
-0.002145 -0.000912 0.120860 0.109959 0.692167 -0.652684 -0.047445 1 0 0 0 0 0 1 519220
-0.002145 -0.000912 0.120860 0.110030 0.692623 -0.653116 -0.047477 1 0 0 0 0 0 1 520221
-0.002145 -0.000912 0.120860 0.110116 0.693089 -0.653545 -0.047509 1 0 0 0 0 0 1 521251
-0.002145 -0.000912 0.120860 0.110178 0.693545 -0.653984 -0.047540 1 0 0 0 0 0 1 522245
-0.002145 -0.000912 0.120860 0.110256 0.694001 -0.654401 -0.047571 1 0 0 0 0 0 1 523227
-0.002145 -0.000912 0.120860 0.110323 0.694458 -0.654844 -0.047602 1 0 0 0 0 0 1 524244
-0.002145 -0.000912 0.120860 0.110401 0.694914 -0.655261 -0.047633 1 0 0 0 0 0 1 525228
-0.002145 -0.000912 0.120860 0.110468 0.695369 -0.655704 -0.047665 1 0 0 0 0 0 1 526243
-0.002145 -0.000912 0.120860 0.110529 0.695808 -0.656114 -0.047696 1 0 0 0 0 0 1 527227
-0.002145 -0.000912 0.120860 0.110618 0.696287 -0.656556 -0.047727 1 0 0 0 0 0 1 528243
-0.002145 -0.000912 0.120860 0.110683 0.696729 -0.656986 -0.047758 1 0 0 0 0 0 1 529227
-0.002145 -0.000912 0.120860 0.110764 0.697200 -0.657416 -0.047790 1 0 0 0 0 0 1 530242
-0.002145 -0.000912 0.120860 0.110828 0.697641 -0.657845 -0.047821 1 0 0 0 0 0 1 531225
-0.002145 -0.000912 0.120860 0.110901 0.698103 -0.658283 -0.047852 1 0 0 0 0 0 1 532242
-0.002145 -0.000912 0.120860 0.110986 0.698564 -0.658707 -0.047884 1 0 0 0 0 0 1 533259
-0.002145 -0.000912 0.120860 0.111047 0.699016 -0.659143 -0.047915 1 0 0 0 0 0 1 534245
-0.002145 -0.000912 0.120860 0.111125 0.699472 -0.659559 -0.047946 1 0 0 0 0 0 1 535226
-0.002145 -0.000912 0.120860 0.111186 0.699895 -0.659971 -0.047975 1 0 0 0 0 0 1 536170
-0.002145 -0.000912 0.120860 0.111258 0.700350 -0.660402 -0.048006 1 0 0 0 0 0 1 537170
-0.002145 -0.000912 0.120860 0.111341 0.700798 -0.660814 -0.048037 1 0 0 0 0 0 1 538160
-0.002145 -0.000912 0.120860 0.111404 0.701261 -0.661260 -0.048069 1 0 0 0 0 0 1 539170
-0.002158 -0.000925 0.120849 0.287466 0.889477 -0.511335 -0.048100 1 0 0 0 0 0 1 540161
-0.002164 -0.000932 0.120845 0.227143 0.824815 -0.587008 -0.048131 1 0 0 0 0 0 1 541169
-0.002167 -0.000936 0.120844 0.181529 0.776510 -0.626479 -0.048162 1 0 0 0 0 0 1 542160
-0.002169 -0.000937 0.120843 0.156957 0.750851 -0.641813 -0.048194 1 0 0 0 0 0 1 543169
-0.002170 -0.000938 0.120843 0.144443 0.738037 -0.647579 -0.048225 1 0 0 0 0 0 1 544160
-0.002170 -0.000939 0.120843 0.138174 0.731852 -0.649870 -0.048256 1 0 0 0 0 0 1 545169
-0.002170 -0.000939 0.120843 0.135070 0.728968 -0.650951 -0.048287 1 0 0 0 0 0 1 546159
-0.002171 -0.000939 0.120843 0.133558 0.727770 -0.651601 -0.048319 1 0 0 0 0 0 1 547168
-0.002171 -0.000939 0.120843 0.132831 0.727381 -0.652099 -0.048350 1 0 0 0 0 0 1 548160
-0.002171 -0.000939 0.120843 0.132515 0.727446 -0.652551 -0.048381 1 0 0 0 0 0 1 549169
-0.002171 -0.000939 0.120843 0.132412 0.727697 -0.652982 -0.048412 1 0 0 0 0 0 1 550153
-0.002171 -0.000939 0.120843 0.132386 0.728075 -0.653410 -0.048444 1 0 0 0 0 0 1 551187
-0.002171 -0.000939 0.120843 0.132420 0.728483 -0.653834 -0.048475 1 0 0 0 0 0 1 552161
-0.002171 -0.000939 0.120843 0.132486 0.728934 -0.654253 -0.048506 1 0 0 0 0 0 1 553165
-0.002171 -0.000939 0.120843 0.132555 0.729391 -0.654674 -0.048538 1 0 0 0 0 0 1 554178
-0.002171 -0.000939 0.120843 0.132630 0.729847 -0.655099 -0.048569 1 0 0 0 0 0 1 555172
-0.002171 -0.000939 0.120843 0.132715 0.730320 -0.655525 -0.048600 1 0 0 0 0 0 1 556181
-0.002171 -0.000939 0.120843 0.132800 0.730788 -0.655945 -0.048632 1 0 0 0 0 0 1 557177
-0.002171 -0.000939 0.120843 0.132894 0.731267 -0.656359 -0.048663 1 0 0 0 0 0 1 558177
-0.002171 -0.000939 0.120843 0.132972 0.731727 -0.656785 -0.048694 1 0 0 0 0 0 1 559174
-0.002171 -0.000939 0.120843 0.133058 0.732206 -0.657216 -0.048726 1 0 0 0 0 0 1 560194
-0.002171 -0.000939 0.120843 0.133142 0.732671 -0.657633 -0.048757 1 0 0 0 0 0 1 561184
-0.002171 -0.000939 0.120843 0.133228 0.733141 -0.658056 -0.048788 1 0 0 0 0 0 1 562186
-0.002171 -0.000939 0.120843 0.133316 0.733598 -0.658470 -0.048819 1 0 0 0 0 0 1 563184
-0.002171 -0.000939 0.120843 0.133400 0.734083 -0.658901 -0.048851 1 0 0 0 0 0 1 564194
-0.002171 -0.000939 0.120843 0.133483 0.734542 -0.659313 -0.048881 1 0 0 0 0 0 1 565169
-0.002171 -0.000939 0.120843 0.133569 0.735021 -0.659743 -0.048913 1 0 0 0 0 0 1 566188
-0.002171 -0.000939 0.120843 0.133655 0.735491 -0.660165 -0.048944 1 0 0 0 0 0 1 567190
-0.002171 -0.000939 0.120843 0.133743 0.735947 -0.660578 -0.048976 1 0 0 0 0 0 1 568186
-0.002171 -0.000939 0.120843 0.133826 0.736427 -0.661005 -0.049007 1 0 0 0 0 0 1 569185
-0.002171 -0.000939 0.120843 0.133911 0.736898 -0.661428 -0.049038 1 0 0 0 0 0 1 570187
-0.002171 -0.000939 0.120843 0.133996 0.737368 -0.661850 -0.049069 1 0 0 0 0 0 1 571188
-0.002171 -0.000939 0.120843 0.134082 0.737838 -0.662272 -0.049101 1 0 0 0 0 0 1 572188
-0.002171 -0.000939 0.120843 0.134167 0.738307 -0.662692 -0.049132 1 0 0 0 0 0 1 573186
-0.002171 -0.000939 0.120843 0.134256 0.738764 -0.663107 -0.049163 1 0 0 0 0 0 1 574185
-0.002171 -0.000939 0.120843 0.134338 0.739244 -0.663534 -0.049194 1 0 0 0 0 0 1 575185
-0.002171 -0.000939 0.120843 0.134423 0.739715 -0.663957 -0.049226 1 0 0 0 0 0 1 576186
-0.002171 -0.000939 0.120843 0.134508 0.740185 -0.664378 -0.049257 1 0 0 0 0 0 1 577185
-0.002171 -0.000939 0.120843 0.134594 0.740654 -0.664799 -0.049288 1 0 0 0 0 0 1 578185
-0.002171 -0.000939 0.120843 0.134682 0.741113 -0.665215 -0.049319 1 0 0 0 0 0 1 579186
-0.002171 -0.000939 0.120843 0.134765 0.741593 -0.665643 -0.049351 1 0 0 0 0 0 1 580188
-0.002171 -0.000939 0.120843 0.134850 0.742064 -0.666065 -0.049382 1 0 0 0 0 0 1 581187
-0.002171 -0.000939 0.120843 0.134935 0.742534 -0.666486 -0.049413 1 0 0 0 0 0 1 582187
-0.002171 -0.000939 0.120843 0.135019 0.742993 -0.666899 -0.049444 1 0 0 0 0 0 1 583166
-0.002171 -0.000939 0.120843 0.135106 0.743473 -0.667329 -0.049476 1 0 0 0 0 0 1 584187
-0.002171 -0.000939 0.120843 0.135194 0.743929 -0.667743 -0.049507 1 0 0 0 0 0 1 585183
-0.002171 -0.000939 0.120843 0.135275 0.744401 -0.668163 -0.049537 1 0 0 0 0 0 1 586166
-0.002171 -0.000939 0.120843 0.135362 0.744880 -0.668593 -0.049569 1 0 0 0 0 0 1 587185
-0.002171 -0.000939 0.120843 0.135447 0.745351 -0.669015 -0.049601 1 0 0 0 0 0 1 588187
-0.002183 -0.000953 0.120832 0.311730 0.933805 -0.518700 -0.049632 1 0 0 0 0 0 1 589184
-0.002190 -0.000960 0.120828 0.251640 0.869372 -0.594331 -0.049663 1 0 0 0 0 0 1 590187
-0.002193 -0.000963 0.120827 0.206135 0.821195 -0.633790 -0.049694 1 0 0 0 0 0 1 591178
-0.002195 -0.000965 0.120826 0.181633 0.795634 -0.649146 -0.049727 1 0 0 0 0 0 1 592247
-0.002196 -0.000966 0.120826 0.169155 0.782878 -0.654902 -0.049759 1 0 0 0 0 0 1 593251
-0.002196 -0.000966 0.120826 0.162905 0.776694 -0.657180 -0.049790 1 0 0 0 0 0 1 594244
-0.002196 -0.000966 0.120826 0.159829 0.773841 -0.658251 -0.049821 1 0 0 0 0 0 1 595243
-0.002177 -0.000971 0.120816 -0.103497 0.833543 -0.521749 -0.049852 1 0 0 0 0 0 1 596221
-0.002168 -0.000973 0.120813 -0.011951 0.812538 -0.590638 -0.049884 1 0 0 0 0 0 1 597250
-0.002163 -0.000974 0.120812 0.055470 0.796855 -0.626581 -0.049915 1 0 0 0 0 0 1 598245
-0.002161 -0.000975 0.120811 0.091140 0.788584 -0.640567 -0.049945 1 0 0 0 0 0 1 599220
-0.002160 -0.000975 0.120811 0.109130 0.784598 -0.645827 -0.049977 1 0 0 0 0 0 1 600221
-0.002159 -0.000975 0.120811 0.118144 0.782818 -0.647932 -0.050008 1 0 0 0 0 0 1 601217
-0.002159 -0.000975 0.120811 0.122692 0.782160 -0.648939 -0.050039 1 0 0 0 0 0 1 602216
-0.002159 -0.000975 0.120811 0.124982 0.782086 -0.649551 -0.050070 1 0 0 0 0 0 1 603210
-0.002159 -0.000975 0.120811 0.126182 0.782299 -0.650037 -0.050102 1 0 0 0 0 0 1 604246
-0.002159 -0.000976 0.120811 0.126817 0.782642 -0.650461 -0.050133 1 0 0 0 0 0 1 605227
-0.002145 -0.000961 0.120791 -0.060500 0.589547 -0.370967 -0.050165 1 0 0 0 0 0 1 606241
-0.002139 -0.000955 0.120784 0.007218 0.658431 -0.510936 -0.050196 1 0 0 0 0 0 1 607226
-0.002135 -0.000951 0.120781 0.055866 0.708893 -0.583750 -0.050225 1 0 0 0 0 0 1 608168
-0.002134 -0.000949 0.120780 0.081232 0.735700 -0.611798 -0.050256 1 0 0 0 0 0 1 609159
-0.002133 -0.000949 0.120780 0.093888 0.749397 -0.622077 -0.050287 1 0 0 0 0 0 1 610166
-0.002145 -0.000962 0.120769 0.276493 0.944517 -0.475125 -0.050318 1 0 0 0 0 0 1 611158
-0.002152 -0.000968 0.120765 0.219546 0.883485 -0.551904 -0.050350 1 0 0 0 0 0 1 612167
-0.002155 -0.000972 0.120764 0.175594 0.837008 -0.591729 -0.050381 1 0 0 0 0 0 1 613157
-0.002156 -0.000973 0.120763 0.151856 0.812274 -0.607150 -0.050412 1 0 0 0 0 0 1 614166
-0.002157 -0.000974 0.120763 0.139763 0.799930 -0.612920 -0.050443 1 0 0 0 0 0 1 615158
-0.002157 -0.000975 0.120763 0.133701 0.793972 -0.615188 -0.050475 1 0 0 0 0 0 1 616166
-0.002158 -0.000975 0.120763 0.130697 0.791214 -0.616222 -0.050506 1 0 0 0 0 0 1 617158
-0.002158 -0.000975 0.120763 0.129218 0.790092 -0.616848 -0.050537 1 0 0 0 0 0 1 618166
-0.002158 -0.000975 0.120763 0.128522 0.789761 -0.617301 -0.050568 1 0 0 0 0 0 1 619157
-0.002158 -0.000975 0.120763 0.128224 0.789854 -0.617712 -0.050600 1 0 0 0 0 0 1 620166
-0.002158 -0.000975 0.120763 0.128107 0.790135 -0.618103 -0.050631 1 0 0 0 0 0 1 621167
-0.002158 -0.000975 0.120763 0.128078 0.790521 -0.618485 -0.050662 1 0 0 0 0 0 1 622158
-0.002158 -0.000975 0.120763 0.128113 0.790952 -0.618879 -0.050694 1 0 0 0 0 0 1 623167
-0.002158 -0.000975 0.120763 0.128172 0.791413 -0.619251 -0.050725 1 0 0 0 0 0 1 624157
-0.002158 -0.000975 0.120763 0.128231 0.791897 -0.619636 -0.050756 1 0 0 0 0 0 1 625165
-0.002158 -0.000975 0.120763 0.128312 0.792379 -0.620016 -0.050788 1 0 0 0 0 0 1 626177
-0.002158 -0.000975 0.120763 0.128384 0.792858 -0.620404 -0.050819 1 0 0 0 0 0 1 627179
-0.002158 -0.000975 0.120763 0.128457 0.793345 -0.620784 -0.050850 1 0 0 0 0 0 1 628157
-0.002158 -0.000975 0.120763 0.128540 0.793829 -0.621166 -0.050881 1 0 0 0 0 0 1 629172
-0.002158 -0.000975 0.120763 0.128618 0.794309 -0.621542 -0.050912 1 0 0 0 0 0 1 630159
-0.002158 -0.000975 0.120763 0.128687 0.794809 -0.621924 -0.050944 1 0 0 0 0 0 1 631178
-0.002158 -0.000975 0.120763 0.128776 0.795294 -0.622311 -0.050975 1 0 0 0 0 0 1 632178
-0.002158 -0.000975 0.120763 0.128859 0.795786 -0.622681 -0.051006 1 0 0 0 0 0 1 633146
-0.002158 -0.000975 0.120763 0.128933 0.796254 -0.623062 -0.051037 1 0 0 0 0 0 1 634144
-0.002158 -0.000975 0.120763 0.129014 0.796751 -0.623452 -0.051069 1 0 0 0 0 0 1 635167
-0.002158 -0.000975 0.120763 0.129091 0.797228 -0.623825 -0.051099 1 0 0 0 0 0 1 636145
-0.002158 -0.000975 0.120763 0.129157 0.797744 -0.624219 -0.051131 1 0 0 0 0 0 1 637175
-0.002158 -0.000975 0.120763 0.129249 0.798218 -0.624600 -0.051163 1 0 0 0 0 0 1 638174
-0.002158 -0.000975 0.120763 0.129330 0.798705 -0.624981 -0.051194 1 0 0 0 0 0 1 639175
-0.002158 -0.000975 0.120763 0.129415 0.799188 -0.625346 -0.051224 1 0 0 0 0 0 1 640149
-0.002158 -0.000975 0.120763 0.129486 0.799695 -0.625752 -0.051257 1 0 0 0 0 0 1 641179
-0.002158 -0.000975 0.120763 0.129567 0.800170 -0.626127 -0.051288 1 0 0 0 0 0 1 642176
-0.002158 -0.000975 0.120763 0.129632 0.800643 -0.626489 -0.051318 1 0 0 0 0 0 1 643144
-0.002158 -0.000975 0.120763 0.129724 0.801143 -0.626888 -0.051350 1 0 0 0 0 0 1 644176
-0.002158 -0.000975 0.120763 0.129800 0.801640 -0.627275 -0.051381 1 0 0 0 0 0 1 645171
-0.002158 -0.000975 0.120763 0.129890 0.802126 -0.627645 -0.051413 1 0 0 0 0 0 1 646172
-0.002158 -0.000975 0.120763 0.129963 0.802606 -0.628032 -0.051444 1 0 0 0 0 0 1 647174
-0.002158 -0.000975 0.120763 0.130029 0.803096 -0.628409 -0.051475 1 0 0 0 0 0 1 648176
-0.002158 -0.000975 0.120763 0.130115 0.803592 -0.628802 -0.051506 1 0 0 0 0 0 1 649174
-0.002158 -0.000975 0.120763 0.130198 0.804069 -0.629178 -0.051538 1 0 0 0 0 0 1 650173
-0.002171 -0.000989 0.120752 0.306735 0.992773 -0.478416 -0.051569 1 0 0 0 0 0 1 651174
-0.002177 -0.000996 0.120748 0.246884 0.928678 -0.553941 -0.051600 1 0 0 0 0 0 1 652175
-0.002180 -0.000999 0.120747 0.201493 0.880665 -0.593337 -0.051631 1 0 0 0 0 0 1 653174
-0.002182 -0.001001 0.120746 0.177053 0.855165 -0.608607 -0.051662 1 0 0 0 0 0 1 654157
-0.002183 -0.001002 0.120746 0.164609 0.842458 -0.614317 -0.051694 1 0 0 0 0 0 1 655168
-0.002183 -0.001002 0.120746 0.158382 0.836299 -0.616556 -0.051724 1 0 0 0 0 0 1 656145
-0.002183 -0.001002 0.120746 0.155304 0.833478 -0.617588 -0.051756 1 0 0 0 0 0 1 657174
-0.002184 -0.001002 0.120746 0.153797 0.832306 -0.618191 -0.051788 1 0 0 0 0 0 1 658173
-0.002184 -0.001002 0.120746 0.153082 0.831960 -0.618634 -0.051818 1 0 0 0 0 0 1 659143
-0.002184 -0.001002 0.120746 0.152781 0.832061 -0.619040 -0.051850 1 0 0 0 0 0 1 660175
-0.002184 -0.001002 0.120746 0.152671 0.832364 -0.619427 -0.051881 1 0 0 0 0 0 1 661172
-0.002184 -0.001002 0.120746 0.152671 0.832755 -0.619805 -0.051913 1 0 0 0 0 0 1 662171
-0.002184 -0.001002 0.120746 0.152697 0.833201 -0.620175 -0.051944 1 0 0 0 0 0 1 663174
-0.002184 -0.001002 0.120746 0.152771 0.833670 -0.620555 -0.051975 1 0 0 0 0 0 1 664175
-0.002184 -0.001002 0.120746 0.152848 0.834162 -0.620916 -0.052006 1 0 0 0 0 0 1 665156
-0.002184 -0.001002 0.120746 0.152936 0.834651 -0.621294 -0.052038 1 0 0 0 0 0 1 666171
-0.002184 -0.001002 0.120746 0.153026 0.835145 -0.621663 -0.052068 1 0 0 0 0 0 1 667159
-0.002184 -0.001002 0.120746 0.153116 0.835665 -0.622048 -0.052100 1 0 0 0 0 0 1 668174
-0.002184 -0.001002 0.120746 0.153211 0.836156 -0.622415 -0.052131 1 0 0 0 0 0 1 669174
-0.002184 -0.001002 0.120746 0.153296 0.836647 -0.622795 -0.052163 1 0 0 0 0 0 1 670174
-0.002184 -0.001002 0.120746 0.153395 0.837155 -0.623161 -0.052194 1 0 0 0 0 0 1 671172
-0.002184 -0.001002 0.120746 0.153484 0.837670 -0.623541 -0.052225 1 0 0 0 0 0 1 672174
-0.002184 -0.001002 0.120746 0.153571 0.838151 -0.623914 -0.052256 1 0 0 0 0 0 1 673172
-0.002184 -0.001002 0.120746 0.153670 0.838659 -0.624281 -0.052288 1 0 0 0 0 0 1 674173
-0.002184 -0.001002 0.120746 0.153751 0.839164 -0.624647 -0.052319 1 0 0 0 0 0 1 675173
-0.002184 -0.001002 0.120746 0.153842 0.839666 -0.625039 -0.052350 1 0 0 0 0 0 1 676174
-0.002184 -0.001002 0.120746 0.153945 0.840164 -0.625400 -0.052381 1 0 0 0 0 0 1 677172
-0.002184 -0.001002 0.120746 0.154037 0.840658 -0.625767 -0.052412 1 0 0 0 0 0 1 678158
-0.002184 -0.001002 0.120746 0.154130 0.841162 -0.626142 -0.052444 1 0 0 0 0 0 1 679164
-0.002184 -0.001002 0.120746 0.154221 0.841694 -0.626552 -0.052477 1 0 0 0 0 0 1 680243
-0.002184 -0.001002 0.120746 0.154304 0.842214 -0.626916 -0.052508 1 0 0 0 0 0 1 681236
-0.002184 -0.001002 0.120746 0.154409 0.842696 -0.627283 -0.052539 1 0 0 0 0 0 1 682221
-0.002184 -0.001002 0.120746 0.154504 0.843204 -0.627662 -0.052571 1 0 0 0 0 0 1 683237
-0.002184 -0.001002 0.120746 0.154586 0.843688 -0.628036 -0.052602 1 0 0 0 0 0 1 684222
-0.002184 -0.001002 0.120746 0.154683 0.844216 -0.628415 -0.052633 1 0 0 0 0 0 1 685236
-0.002184 -0.001002 0.120746 0.154765 0.844702 -0.628769 -0.052664 1 0 0 0 0 0 1 686220
-0.002184 -0.001002 0.120746 0.154861 0.845200 -0.629160 -0.052696 1 0 0 0 0 0 1 687236
-0.002184 -0.001002 0.120746 0.154962 0.845709 -0.629528 -0.052727 1 0 0 0 0 0 1 688238
-0.002184 -0.001002 0.120746 0.155050 0.846215 -0.629901 -0.052758 1 0 0 0 0 0 1 689222
-0.002184 -0.001002 0.120746 0.155146 0.846712 -0.630273 -0.052790 1 0 0 0 0 0 1 690234
-0.002184 -0.001002 0.120746 0.155229 0.847196 -0.630647 -0.052820 1 0 0 0 0 0 1 691220
-0.002184 -0.001002 0.120746 0.155311 0.847679 -0.630987 -0.052850 1 0 0 0 0 0 1 692164
-0.002184 -0.001002 0.120746 0.155410 0.848187 -0.631369 -0.052881 1 0 0 0 0 0 1 693157
-0.002184 -0.001002 0.120746 0.155507 0.848681 -0.631738 -0.052912 1 0 0 0 0 0 1 694162
-0.002184 -0.001002 0.120746 0.155591 0.849173 -0.632119 -0.052944 1 0 0 0 0 0 1 695164
-0.002184 -0.001002 0.120746 0.155690 0.849682 -0.632486 -0.052975 1 0 0 0 0 0 1 696164
-0.002184 -0.001002 0.120746 0.155779 0.850191 -0.632861 -0.053006 1 0 0 0 0 0 1 697155
-0.002184 -0.001002 0.120746 0.155854 0.850680 -0.633232 -0.053037 1 0 0 0 0 0 1 698162
-0.002184 -0.001002 0.120746 0.155963 0.851181 -0.633601 -0.053068 1 0 0 0 0 0 1 699154
-0.002184 -0.001002 0.120746 0.156057 0.851683 -0.633974 -0.053100 1 0 0 0 0 0 1 700156
-0.002184 -0.001002 0.120746 0.156139 0.852192 -0.634364 -0.053131 1 0 0 0 0 0 1 701164
-0.002184 -0.001002 0.120746 0.156228 0.852688 -0.634715 -0.053162 1 0 0 0 0 0 1 702154
-0.002184 -0.001002 0.120746 0.156332 0.853192 -0.635096 -0.053194 1 0 0 0 0 0 1 703164
-0.002184 -0.001002 0.120746 0.156426 0.853695 -0.635471 -0.053225 1 0 0 0 0 0 1 704168
-0.002184 -0.001002 0.120746 0.156506 0.854197 -0.635856 -0.053256 1 0 0 0 0 0 1 705164
-0.002184 -0.001002 0.120746 0.156609 0.854698 -0.636220 -0.053288 1 0 0 0 0 0 1 706170
-0.002184 -0.001002 0.120746 0.156702 0.855199 -0.636591 -0.053319 1 0 0 0 0 0 1 707169
-0.002184 -0.001002 0.120746 0.156792 0.855690 -0.636957 -0.053349 1 0 0 0 0 0 1 708150
-0.002184 -0.001002 0.120746 0.156866 0.856196 -0.637338 -0.053381 1 0 0 0 0 0 1 709170
-0.002189 -0.000984 0.120736 0.231308 0.601435 -0.494640 -0.053412 1 0 0 0 0 0 1 710159
-0.002192 -0.000975 0.120732 0.206924 0.690492 -0.565886 -0.053444 1 0 0 0 0 0 1 711172
-0.002193 -0.000970 0.120731 0.187946 0.756497 -0.603082 -0.053475 1 0 0 0 0 0 1 712175
-0.002194 -0.000968 0.120731 0.177594 0.791735 -0.617500 -0.053506 1 0 0 0 0 0 1 713172
-0.002194 -0.000967 0.120730 0.172284 0.809745 -0.622898 -0.053537 1 0 0 0 0 0 1 714160
-0.002194 -0.000966 0.120730 0.169636 0.818986 -0.625027 -0.053568 1 0 0 0 0 0 1 715142
-0.002195 -0.000966 0.120730 0.168349 0.823850 -0.626013 -0.053600 1 0 0 0 0 0 1 716173
-0.002195 -0.000966 0.120730 0.167742 0.826519 -0.626600 -0.053631 1 0 0 0 0 0 1 717170
-0.002195 -0.000966 0.120730 0.167495 0.828095 -0.627029 -0.053662 1 0 0 0 0 0 1 718141
-0.002195 -0.000966 0.120730 0.167409 0.829133 -0.627426 -0.053694 1 0 0 0 0 0 1 719178
-0.002195 -0.000966 0.120730 0.167417 0.829877 -0.627799 -0.053724 1 0 0 0 0 0 1 720146
-0.002195 -0.000966 0.120730 0.167464 0.830510 -0.628177 -0.053756 1 0 0 0 0 0 1 721176
-0.002195 -0.000966 0.120730 0.167551 0.831050 -0.628538 -0.053787 1 0 0 0 0 0 1 722165
-0.002195 -0.000966 0.120730 0.167626 0.831577 -0.628899 -0.053819 1 0 0 0 0 0 1 723171
-0.002195 -0.000966 0.120730 0.167716 0.832068 -0.629265 -0.053850 1 0 0 0 0 0 1 724156
-0.002195 -0.000966 0.120730 0.167820 0.832553 -0.629618 -0.053880 1 0 0 0 0 0 1 725142
-0.002195 -0.000966 0.120730 0.167921 0.833051 -0.629993 -0.053913 1 0 0 0 0 0 1 726171
-0.002195 -0.000966 0.120730 0.168007 0.833537 -0.630372 -0.053944 1 0 0 0 0 0 1 727172
-0.002195 -0.000966 0.120730 0.168112 0.834002 -0.630714 -0.053974 1 0 0 0 0 0 1 728142
-0.002195 -0.000966 0.120730 0.168210 0.834510 -0.631095 -0.054006 1 0 0 0 0 0 1 729171
-0.002195 -0.000966 0.120730 0.168299 0.834985 -0.631468 -0.054038 1 0 0 0 0 0 1 730170
-0.002195 -0.000966 0.120730 0.168407 0.835464 -0.631820 -0.054069 1 0 0 0 0 0 1 731170
-0.002195 -0.000966 0.120730 0.168503 0.835959 -0.632192 -0.054100 1 0 0 0 0 0 1 732172
-0.002195 -0.000966 0.120730 0.168598 0.836434 -0.632550 -0.054131 1 0 0 0 0 0 1 733151
-0.002195 -0.000966 0.120730 0.168693 0.836906 -0.632923 -0.054163 1 0 0 0 0 0 1 734171
-0.002195 -0.000966 0.120730 0.168782 0.837410 -0.633282 -0.054194 1 0 0 0 0 0 1 735173
-0.002195 -0.000966 0.120730 0.168890 0.837892 -0.633652 -0.054225 1 0 0 0 0 0 1 736171
-0.002195 -0.000966 0.120730 0.168992 0.838363 -0.634011 -0.054256 1 0 0 0 0 0 1 737171
-0.002195 -0.000966 0.120730 0.169079 0.838848 -0.634389 -0.054288 1 0 0 0 0 0 1 738172
-0.002195 -0.000966 0.120730 0.169180 0.839325 -0.634738 -0.054318 1 0 0 0 0 0 1 739141
-0.002195 -0.000966 0.120730 0.169285 0.839812 -0.635107 -0.054350 1 0 0 0 0 0 1 740172
-0.002176 -0.000970 0.120720 -0.093618 0.901472 -0.497597 -0.054381 1 0 0 0 0 0 1 741171
-0.002166 -0.000972 0.120717 -0.002012 0.881485 -0.566130 -0.054413 1 0 0 0 0 0 1 742170
-0.002162 -0.000974 0.120716 0.065418 0.866309 -0.601923 -0.054444 1 0 0 0 0 0 1 743171
-0.002159 -0.000974 0.120715 0.101089 0.858307 -0.615816 -0.054475 1 0 0 0 0 0 1 744171
-0.002158 -0.000974 0.120715 0.119073 0.854442 -0.621004 -0.054506 1 0 0 0 0 0 1 745167
-0.002158 -0.000975 0.120715 0.128083 0.852721 -0.623060 -0.054537 1 0 0 0 0 0 1 746158
-0.002157 -0.000975 0.120715 0.132629 0.852115 -0.624008 -0.054569 1 0 0 0 0 0 1 747168
-0.002157 -0.000975 0.120715 0.134933 0.852046 -0.624586 -0.054600 1 0 0 0 0 0 1 748172
-0.002157 -0.000975 0.120715 0.136122 0.852252 -0.625017 -0.054631 1 0 0 0 0 0 1 749170
-0.002157 -0.000975 0.120715 0.136762 0.852615 -0.625396 -0.054663 1 0 0 0 0 0 1 750172
-0.002157 -0.000975 0.120715 0.137107 0.853016 -0.625761 -0.054694 1 0 0 0 0 0 1 751168
-0.002157 -0.000975 0.120715 0.137328 0.853479 -0.626118 -0.054725 1 0 0 0 0 0 1 752172
-0.002157 -0.000975 0.120715 0.137478 0.853938 -0.626479 -0.054756 1 0 0 0 0 0 1 753168
-0.002157 -0.000975 0.120715 0.137581 0.854431 -0.626838 -0.054788 1 0 0 0 0 0 1 754172
-0.002157 -0.000975 0.120715 0.137675 0.854904 -0.627194 -0.054819 1 0 0 0 0 0 1 755170
-0.002157 -0.000975 0.120715 0.137775 0.855396 -0.627551 -0.054850 1 0 0 0 0 0 1 756171
-0.002157 -0.000975 0.120715 0.137855 0.855880 -0.627906 -0.054881 1 0 0 0 0 0 1 757163
-0.002157 -0.000975 0.120715 0.137924 0.856355 -0.628267 -0.054912 1 0 0 0 0 0 1 758154
-0.002157 -0.000975 0.120715 0.138014 0.856842 -0.628615 -0.054944 1 0 0 0 0 0 1 759162
-0.002157 -0.000975 0.120715 0.138089 0.857337 -0.628975 -0.054975 1 0 0 0 0 0 1 760155
-0.002157 -0.000975 0.120715 0.138180 0.857827 -0.629342 -0.055006 1 0 0 0 0 0 1 761162
-0.002157 -0.000975 0.120715 0.138243 0.858292 -0.629691 -0.055037 1 0 0 0 0 0 1 762153
-0.002157 -0.000975 0.120715 0.138325 0.858802 -0.630051 -0.055069 1 0 0 0 0 0 1 763162
-0.002157 -0.000975 0.120715 0.138403 0.859288 -0.630405 -0.055100 1 0 0 0 0 0 1 764154
-0.002157 -0.000975 0.120715 0.138498 0.859765 -0.630765 -0.055131 1 0 0 0 0 0 1 765162
-0.002157 -0.000975 0.120715 0.138554 0.860252 -0.631127 -0.055162 1 0 0 0 0 0 1 766154
-0.002157 -0.000975 0.120715 0.138643 0.860743 -0.631477 -0.055194 1 0 0 0 0 0 1 767167
-0.002157 -0.000975 0.120715 0.138718 0.861236 -0.631835 -0.055225 1 0 0 0 0 0 1 768154
-0.002157 -0.000975 0.120715 0.138800 0.861717 -0.632209 -0.055256 1 0 0 0 0 0 1 769162
-0.002157 -0.000975 0.120715 0.138878 0.862198 -0.632545 -0.055287 1 0 0 0 0 0 1 770153
-0.002157 -0.000975 0.120715 0.138953 0.862695 -0.632905 -0.055318 1 0 0 0 0 0 1 771148
-0.002157 -0.000975 0.120715 0.139024 0.863181 -0.633275 -0.055350 1 0 0 0 0 0 1 772162
-0.002157 -0.000975 0.120715 0.139112 0.863660 -0.633617 -0.055381 1 0 0 0 0 0 1 773152
-0.002157 -0.000975 0.120715 0.139201 0.864160 -0.633989 -0.055412 1 0 0 0 0 0 1 774161
-0.002157 -0.000975 0.120715 0.139269 0.864651 -0.634341 -0.055443 1 0 0 0 0 0 1 775160
-0.002157 -0.000975 0.120715 0.139338 0.865132 -0.634706 -0.055475 1 0 0 0 0 0 1 776163
-0.002157 -0.000975 0.120715 0.139426 0.865613 -0.635049 -0.055506 1 0 0 0 0 0 1 777158
-0.002157 -0.000975 0.120715 0.139515 0.866108 -0.635418 -0.055537 1 0 0 0 0 0 1 778158
-0.002157 -0.000975 0.120715 0.139587 0.866594 -0.635768 -0.055569 1 0 0 0 0 0 1 779170
-0.002157 -0.000975 0.120715 0.139653 0.867084 -0.636139 -0.055600 1 0 0 0 0 0 1 780173
-0.002157 -0.000975 0.120715 0.139738 0.867582 -0.636492 -0.055631 1 0 0 0 0 0 1 781175
-0.002157 -0.000975 0.120715 0.139829 0.868066 -0.636853 -0.055663 1 0 0 0 0 0 1 782171
-0.002157 -0.000975 0.120715 0.139893 0.868535 -0.637206 -0.055694 1 0 0 0 0 0 1 783171
-0.002157 -0.000975 0.120715 0.139974 0.869041 -0.637563 -0.055725 1 0 0 0 0 0 1 784172
-0.002157 -0.000975 0.120715 0.140056 0.869516 -0.637912 -0.055756 1 0 0 0 0 0 1 785167
-0.002157 -0.000975 0.120715 0.140135 0.870002 -0.638288 -0.055787 1 0 0 0 0 0 1 786165
-0.002157 -0.000975 0.120715 0.140208 0.870488 -0.638625 -0.055818 1 0 0 0 0 0 1 787140
-0.002157 -0.000975 0.120715 0.140292 0.870979 -0.638985 -0.055850 1 0 0 0 0 0 1 788168
-0.002157 -0.000975 0.120715 0.140367 0.871473 -0.639345 -0.055881 1 0 0 0 0 0 1 789161
-0.002157 -0.000975 0.120715 0.140449 0.871953 -0.639719 -0.055912 1 0 0 0 0 0 1 790166
-0.002157 -0.000975 0.120715 0.140528 0.872442 -0.640061 -0.055944 1 0 0 0 0 0 1 791173
-0.002157 -0.000975 0.120715 0.140603 0.872942 -0.640423 -0.055975 1 0 0 0 0 0 1 792175
-0.002157 -0.000975 0.120715 0.140681 0.873428 -0.640779 -0.056006 1 0 0 0 0 0 1 793169
-0.002157 -0.000975 0.120715 0.140763 0.873904 -0.641150 -0.056038 1 0 0 0 0 0 1 794169
-0.002157 -0.000975 0.120715 0.140841 0.874384 -0.641486 -0.056068 1 0 0 0 0 0 1 795158
-0.002157 -0.000975 0.120715 0.140917 0.874890 -0.641852 -0.056100 1 0 0 0 0 0 1 796171
-0.002157 -0.000975 0.120715 0.140990 0.875356 -0.642209 -0.056131 1 0 0 0 0 0 1 797167
-0.002157 -0.000975 0.120715 0.141085 0.875859 -0.642573 -0.056162 1 0 0 0 0 0 1 798168
-0.002157 -0.000975 0.120715 0.141153 0.876351 -0.642925 -0.056194 1 0 0 0 0 0 1 799169
-0.002157 -0.000975 0.120715 0.141234 0.876828 -0.643276 -0.056225 1 0 0 0 0 0 1 800170
-0.002157 -0.000975 0.120715 0.141301 0.877316 -0.643645 -0.056256 1 0 0 0 0 0 1 801167
-0.002157 -0.000975 0.120715 0.141398 0.877810 -0.644004 -0.056287 1 0 0 0 0 0 1 802168
-0.002157 -0.000975 0.120715 0.141470 0.878288 -0.644348 -0.056319 1 0 0 0 0 0 1 803166
-0.002157 -0.000975 0.120715 0.141537 0.878779 -0.644719 -0.056350 1 0 0 0 0 0 1 804170
-0.002157 -0.000975 0.120715 0.141621 0.879270 -0.645067 -0.056381 1 0 0 0 0 0 1 805159
-0.002157 -0.000975 0.120715 0.141704 0.879752 -0.645421 -0.056412 1 0 0 0 0 0 1 806169
-0.002157 -0.000975 0.120715 0.141792 0.880245 -0.645789 -0.056444 1 0 0 0 0 0 1 807166
-0.002157 -0.000975 0.120715 0.141852 0.880730 -0.646150 -0.056475 1 0 0 0 0 0 1 808170
-0.002157 -0.000975 0.120715 0.141939 0.881212 -0.646494 -0.056506 1 0 0 0 0 0 1 809168
-0.002157 -0.000975 0.120715 0.142028 0.881708 -0.646862 -0.056537 1 0 0 0 0 0 1 810167
-0.002157 -0.000975 0.120715 0.142095 0.882199 -0.647215 -0.056569 1 0 0 0 0 0 1 811168
-0.002157 -0.000975 0.120715 0.142168 0.882667 -0.647573 -0.056600 1 0 0 0 0 0 1 812169
-0.002157 -0.000975 0.120715 0.142250 0.883172 -0.647930 -0.056631 1 0 0 0 0 0 1 813168
-0.002157 -0.000975 0.120715 0.142329 0.883661 -0.648287 -0.056662 1 0 0 0 0 0 1 814167
-0.002157 -0.000975 0.120715 0.142411 0.884138 -0.648658 -0.056694 1 0 0 0 0 0 1 815168
-0.002157 -0.000975 0.120715 0.142489 0.884618 -0.648993 -0.056725 1 0 0 0 0 0 1 816156
-0.002157 -0.000975 0.120715 0.142565 0.885123 -0.649359 -0.056756 1 0 0 0 0 0 1 817168
-0.002157 -0.000975 0.120715 0.142647 0.885601 -0.649712 -0.056788 1 0 0 0 0 0 1 818171
-0.002157 -0.000975 0.120715 0.142726 0.886086 -0.650088 -0.056819 1 0 0 0 0 0 1 819169
-0.002157 -0.000975 0.120715 0.142801 0.886585 -0.650434 -0.056850 1 0 0 0 0 0 1 820169
-0.002157 -0.000975 0.120715 0.142883 0.887064 -0.650785 -0.056881 1 0 0 0 0 0 1 821173
-0.002157 -0.000975 0.120715 0.142949 0.887548 -0.651152 -0.056912 1 0 0 0 0 0 1 822162
-0.002157 -0.000975 0.120715 0.143047 0.888044 -0.651513 -0.056944 1 0 0 0 0 0 1 823169
-0.002157 -0.000975 0.120715 0.143119 0.888523 -0.651857 -0.056975 1 0 0 0 0 0 1 824169
-0.002157 -0.000975 0.120715 0.143193 0.889021 -0.652219 -0.057006 1 0 0 0 0 0 1 825168
-0.002157 -0.000975 0.120715 0.143263 0.889500 -0.652584 -0.057037 1 0 0 0 0 0 1 826166
-0.002157 -0.000975 0.120715 0.143364 0.889981 -0.652935 -0.057069 1 0 0 0 0 0 1 827167
-0.002157 -0.000975 0.120715 0.143430 0.890480 -0.653291 -0.057100 1 0 0 0 0 0 1 828162
-0.002157 -0.000975 0.120715 0.143498 0.890960 -0.653655 -0.057131 1 0 0 0 0 0 1 829161
-0.002157 -0.000975 0.120715 0.143586 0.891438 -0.653996 -0.057162 1 0 0 0 0 0 1 830151
-0.002157 -0.000975 0.120715 0.143675 0.891938 -0.654368 -0.057193 1 0 0 0 0 0 1 831159
-0.002157 -0.000975 0.120715 0.143742 0.892425 -0.654718 -0.057224 1 0 0 0 0 0 1 832151
-0.002157 -0.000975 0.120715 0.143816 0.892897 -0.655078 -0.057256 1 0 0 0 0 0 1 833159
-0.002157 -0.000975 0.120715 0.143897 0.893398 -0.655432 -0.057287 1 0 0 0 0 0 1 834150
-0.002157 -0.000975 0.120715 0.143989 0.893889 -0.655799 -0.057318 1 0 0 0 0 0 1 835159
-0.002157 -0.000975 0.120715 0.144060 0.894363 -0.656141 -0.057349 1 0 0 0 0 0 1 836151
-0.002157 -0.000975 0.120715 0.144127 0.894856 -0.656514 -0.057381 1 0 0 0 0 0 1 837159
-0.002157 -0.000975 0.120715 0.144212 0.895353 -0.656866 -0.057412 1 0 0 0 0 0 1 838159
-0.002157 -0.000975 0.120715 0.144293 0.895825 -0.657213 -0.057443 1 0 0 0 0 0 1 839150
-0.002157 -0.000975 0.120715 0.144374 0.896316 -0.657593 -0.057475 1 0 0 0 0 0 1 840160
-0.002157 -0.000975 0.120715 0.144448 0.896810 -0.657936 -0.057506 1 0 0 0 0 0 1 841150
-0.002157 -0.000975 0.120715 0.144530 0.897291 -0.658289 -0.057537 1 0 0 0 0 0 1 842159
-0.002157 -0.000975 0.120715 0.144609 0.897773 -0.658662 -0.057568 1 0 0 0 0 0 1 843150
-0.002157 -0.000975 0.120715 0.144684 0.898277 -0.659013 -0.057600 1 0 0 0 0 0 1 844161
-0.002157 -0.000975 0.120715 0.144765 0.898749 -0.659359 -0.057631 1 0 0 0 0 0 1 845151
-0.002157 -0.000975 0.120715 0.144841 0.899253 -0.659726 -0.057662 1 0 0 0 0 0 1 846163
-0.002157 -0.000975 0.120715 0.144911 0.899735 -0.660093 -0.057694 1 0 0 0 0 0 1 847168
-0.002157 -0.000975 0.120715 0.145012 0.900214 -0.660442 -0.057725 1 0 0 0 0 0 1 848163
-0.002157 -0.000975 0.120715 0.145078 0.900714 -0.660799 -0.057756 1 0 0 0 0 0 1 849162
-0.002157 -0.000975 0.120715 0.145156 0.901209 -0.661160 -0.057788 1 0 0 0 0 0 1 850173
-0.002157 -0.000975 0.120715 0.145227 0.901664 -0.661510 -0.057818 1 0 0 0 0 0 1 851150
-0.002157 -0.000975 0.120715 0.145323 0.902174 -0.661879 -0.057850 1 0 0 0 0 0 1 852164
-0.002157 -0.000975 0.120715 0.145392 0.902668 -0.662232 -0.057881 1 0 0 0 0 0 1 853169
-0.002157 -0.000975 0.120715 0.145465 0.903136 -0.662590 -0.057912 1 0 0 0 0 0 1 854169
-0.002157 -0.000975 0.120715 0.145547 0.903640 -0.662946 -0.057944 1 0 0 0 0 0 1 855166
-0.002157 -0.000975 0.120715 0.145638 0.904127 -0.663310 -0.057975 1 0 0 0 0 0 1 856167
-0.002157 -0.000975 0.120715 0.145710 0.904606 -0.663655 -0.058006 1 0 0 0 0 0 1 857168
-0.002157 -0.000975 0.120715 0.145776 0.905094 -0.664024 -0.058037 1 0 0 0 0 0 1 858166
-0.002157 -0.000975 0.120715 0.145861 0.905591 -0.664377 -0.058069 1 0 0 0 0 0 1 859167
-0.002157 -0.000975 0.120715 0.145955 0.906064 -0.664733 -0.058100 1 0 0 0 0 0 1 860165
-0.002157 -0.000975 0.120715 0.146012 0.906554 -0.665096 -0.058131 1 0 0 0 0 0 1 861162
-0.002157 -0.000975 0.120715 0.146097 0.907054 -0.665451 -0.058163 1 0 0 0 0 0 1 862170
-0.002157 -0.000975 0.120715 0.146179 0.907530 -0.665800 -0.058194 1 0 0 0 0 0 1 863169
-0.002157 -0.000975 0.120715 0.146267 0.908024 -0.666169 -0.058225 1 0 0 0 0 0 1 864167
-0.002157 -0.000975 0.120715 0.146326 0.908506 -0.666528 -0.058256 1 0 0 0 0 0 1 865165
-0.002157 -0.000975 0.120715 0.146413 0.908987 -0.666871 -0.058287 1 0 0 0 0 0 1 866160
-0.002157 -0.000975 0.120715 0.146490 0.909489 -0.667236 -0.058319 1 0 0 0 0 0 1 867167
-0.002157 -0.000975 0.120715 0.146572 0.909967 -0.667608 -0.058350 1 0 0 0 0 0 1 868168
-0.002157 -0.000975 0.120715 0.146650 0.910452 -0.667946 -0.058381 1 0 0 0 0 0 1 869166
-0.002157 -0.000975 0.120715 0.146725 0.910951 -0.668308 -0.058412 1 0 0 0 0 0 1 870166
-0.002157 -0.000975 0.120715 0.146803 0.911439 -0.668666 -0.058444 1 0 0 0 0 0 1 871165
-0.002157 -0.000975 0.120715 0.146889 0.911903 -0.669030 -0.058475 1 0 0 0 0 0 1 872165
-0.002157 -0.000975 0.120715 0.146959 0.912396 -0.669371 -0.058505 1 0 0 0 0 0 1 873135
-0.002157 -0.000975 0.120715 0.147039 0.912901 -0.669739 -0.058537 1 0 0 0 0 0 1 874165
-0.002157 -0.000975 0.120715 0.147113 0.913369 -0.670097 -0.058569 1 0 0 0 0 0 1 875167
-0.002157 -0.000975 0.120715 0.147194 0.913867 -0.670449 -0.058600 1 0 0 0 0 0 1 876153
-0.002157 -0.000975 0.120715 0.147286 0.914357 -0.670815 -0.058631 1 0 0 0 0 0 1 877159
-0.002157 -0.000975 0.120715 0.147358 0.914839 -0.671163 -0.058662 1 0 0 0 0 0 1 878167
-0.002157 -0.000975 0.120715 0.147424 0.915328 -0.671532 -0.058694 1 0 0 0 0 0 1 879165
-0.002157 -0.000975 0.120715 0.147509 0.915825 -0.671885 -0.058725 1 0 0 0 0 0 1 880167
-0.002157 -0.000975 0.120715 0.147604 0.916299 -0.672242 -0.058756 1 0 0 0 0 0 1 881167
-0.002157 -0.000975 0.120715 0.147661 0.916790 -0.672607 -0.058787 1 0 0 0 0 0 1 882167
-0.002157 -0.000975 0.120715 0.147742 0.917272 -0.672947 -0.058818 1 0 0 0 0 0 1 883137
-0.002157 -0.000975 0.120715 0.147825 0.917749 -0.673297 -0.058849 1 0 0 0 0 0 1 884137
-0.002157 -0.000975 0.120715 0.147915 0.918257 -0.673677 -0.058881 1 0 0 0 0 0 1 885164
-0.002157 -0.000975 0.120715 0.147973 0.918732 -0.674031 -0.058912 1 0 0 0 0 0 1 886148
-0.002157 -0.000975 0.120715 0.148061 0.919218 -0.674377 -0.058943 1 0 0 0 0 0 1 887154
-0.002157 -0.000975 0.120715 0.148137 0.919716 -0.674738 -0.058974 1 0 0 0 0 0 1 888151
-0.002157 -0.000975 0.120715 0.148220 0.920199 -0.675115 -0.059006 1 0 0 0 0 0 1 889164
-0.002157 -0.000975 0.120715 0.148298 0.920679 -0.675450 -0.059037 1 0 0 0 0 0 1 890152
-0.002157 -0.000975 0.120715 0.148374 0.921183 -0.675815 -0.059069 1 0 0 0 0 0 1 891163
-0.002157 -0.000975 0.120715 0.148452 0.921673 -0.676174 -0.059100 1 0 0 0 0 0 1 892165
-0.002157 -0.000975 0.120715 0.148538 0.922136 -0.676538 -0.059131 1 0 0 0 0 0 1 893163
-0.002157 -0.000975 0.120715 0.148610 0.922646 -0.676891 -0.059162 1 0 0 0 0 0 1 894167
-0.002157 -0.000975 0.120715 0.148687 0.923135 -0.677247 -0.059194 1 0 0 0 0 0 1 895164
-0.002157 -0.000975 0.120715 0.148769 0.923612 -0.677598 -0.059225 1 0 0 0 0 0 1 896167
-0.002157 -0.000975 0.120715 0.148849 0.924099 -0.677976 -0.059256 1 0 0 0 0 0 1 897169
-0.002157 -0.000975 0.120715 0.148921 0.924581 -0.678310 -0.059286 1 0 0 0 0 0 1 898135
-0.002157 -0.000975 0.120715 0.149005 0.925070 -0.678669 -0.059318 1 0 0 0 0 0 1 899160
-0.002157 -0.000975 0.120715 0.149078 0.925597 -0.679066 -0.059352 1 0 0 0 0 0 1 900237
-0.002157 -0.000975 0.120715 0.149162 0.926092 -0.679417 -0.059383 1 0 0 0 0 0 1 901234
-0.002157 -0.000975 0.120715 0.149256 0.926557 -0.679768 -0.059414 1 0 0 0 0 0 1 902216
-0.002157 -0.000975 0.120715 0.149322 0.927065 -0.680131 -0.059446 1 0 0 0 0 0 1 903232
-0.002157 -0.000975 0.120715 0.149391 0.927543 -0.680494 -0.059477 1 0 0 0 0 0 1 904228
-0.002157 -0.000975 0.120715 0.149478 0.928020 -0.680834 -0.059508 1 0 0 0 0 0 1 905215
-0.002157 -0.000975 0.120715 0.149568 0.928524 -0.681209 -0.059539 1 0 0 0 0 0 1 906231
-0.002157 -0.000975 0.120715 0.149626 0.928999 -0.681563 -0.059570 1 0 0 0 0 0 1 907215
-0.002157 -0.000975 0.120715 0.149710 0.929455 -0.681887 -0.059600 1 0 0 0 0 0 1 908158
-0.002157 -0.000975 0.120715 0.149785 0.929948 -0.682246 -0.059631 1 0 0 0 0 0 1 909148
-0.002157 -0.000975 0.120715 0.149876 0.930439 -0.682613 -0.059662 1 0 0 0 0 0 1 910157
-0.002157 -0.000975 0.120715 0.149939 0.930907 -0.682965 -0.059693 1 0 0 0 0 0 1 911155
-0.002157 -0.000975 0.120715 0.150021 0.931414 -0.683323 -0.059725 1 0 0 0 0 0 1 912158
-0.002157 -0.000975 0.120715 0.150099 0.931899 -0.683676 -0.059756 1 0 0 0 0 0 1 913148
-0.002157 -0.000975 0.120715 0.150185 0.932368 -0.684044 -0.059787 1 0 0 0 0 0 1 914157
-0.002157 -0.000975 0.120715 0.150257 0.932871 -0.684392 -0.059818 1 0 0 0 0 0 1 915148
-0.002157 -0.000975 0.120715 0.150335 0.933365 -0.684752 -0.059850 1 0 0 0 0 0 1 916157
-0.002157 -0.000975 0.120715 0.150416 0.933837 -0.685100 -0.059881 1 0 0 0 0 0 1 917149
-0.002157 -0.000975 0.120715 0.150496 0.934327 -0.685480 -0.059912 1 0 0 0 0 0 1 918156
-0.002157 -0.000975 0.120715 0.150570 0.934822 -0.685824 -0.059943 1 0 0 0 0 0 1 919149
-0.002157 -0.000975 0.120715 0.150653 0.935303 -0.686176 -0.059975 1 0 0 0 0 0 1 920157
-0.002157 -0.000975 0.120715 0.150719 0.935787 -0.686543 -0.060006 1 0 0 0 0 0 1 921147
-0.002157 -0.000975 0.120715 0.150804 0.936285 -0.686896 -0.060037 1 0 0 0 0 0 1 922150
-0.002157 -0.000975 0.120715 0.150900 0.936762 -0.687255 -0.060068 1 0 0 0 0 0 1 923156
-0.002157 -0.000975 0.120715 0.150965 0.937265 -0.687614 -0.060100 1 0 0 0 0 0 1 924161
-0.002157 -0.000975 0.120715 0.151035 0.937751 -0.687983 -0.060131 1 0 0 0 0 0 1 925174
-0.002157 -0.000975 0.120715 0.151122 0.938226 -0.688322 -0.060162 1 0 0 0 0 0 1 926157
-0.002157 -0.000975 0.120715 0.151211 0.938725 -0.688693 -0.060194 1 0 0 0 0 0 1 927163
-0.002157 -0.000975 0.120715 0.151278 0.939213 -0.689043 -0.060225 1 0 0 0 0 0 1 928156
-0.002157 -0.000975 0.120715 0.151352 0.939686 -0.689405 -0.060256 1 0 0 0 0 0 1 929168
-0.002157 -0.000975 0.120715 0.151434 0.940190 -0.689760 -0.060287 1 0 0 0 0 0 1 930164
-0.002157 -0.000975 0.120715 0.151525 0.940674 -0.690123 -0.060318 1 0 0 0 0 0 1 931160
-0.002157 -0.000975 0.120715 0.151586 0.941133 -0.690467 -0.060349 1 0 0 0 0 0 1 932137
-0.002157 -0.000975 0.120715 0.151670 0.941653 -0.690834 -0.060381 1 0 0 0 0 0 1 933166
-0.002157 -0.000975 0.120715 0.151748 0.942142 -0.691191 -0.060412 1 0 0 0 0 0 1 934166
-0.002157 -0.000975 0.120715 0.151843 0.942615 -0.691548 -0.060444 1 0 0 0 0 0 1 935165
-0.002162 -0.000956 0.120705 0.226827 0.685881 -0.547600 -0.060475 1 0 0 0 0 0 1 936166
-0.002165 -0.000947 0.120701 0.202744 0.773836 -0.618458 -0.060506 1 0 0 0 0 0 1 937164
-0.002167 -0.000943 0.120700 0.183917 0.839283 -0.655519 -0.060538 1 0 0 0 0 0 1 938174
-0.002167 -0.000940 0.120699 0.173635 0.874228 -0.669879 -0.060568 1 0 0 0 0 0 1 939160
-0.002168 -0.000939 0.120699 0.168360 0.892086 -0.675250 -0.060600 1 0 0 0 0 0 1 940168
-0.002168 -0.000939 0.120699 0.165718 0.901263 -0.677352 -0.060631 1 0 0 0 0 0 1 941165
-0.002168 -0.000938 0.120699 0.164435 0.906073 -0.678321 -0.060662 1 0 0 0 0 0 1 942164
-0.002168 -0.000938 0.120699 0.163809 0.908717 -0.678888 -0.060694 1 0 0 0 0 0 1 943164
-0.002168 -0.000938 0.120699 0.163556 0.910274 -0.679305 -0.060725 1 0 0 0 0 0 1 944165
-0.002168 -0.000938 0.120699 0.163464 0.911284 -0.679685 -0.060756 1 0 0 0 0 0 1 945164
-0.002168 -0.000938 0.120699 0.163455 0.912018 -0.680042 -0.060787 1 0 0 0 0 0 1 946162
-0.002168 -0.000938 0.120699 0.163497 0.912618 -0.680399 -0.060819 1 0 0 0 0 0 1 947163
-0.002168 -0.000938 0.120699 0.163561 0.913153 -0.680743 -0.060850 1 0 0 0 0 0 1 948165
-0.002168 -0.000938 0.120699 0.163633 0.913659 -0.681091 -0.060881 1 0 0 0 0 0 1 949163
-0.002168 -0.000938 0.120699 0.163713 0.914141 -0.681447 -0.060912 1 0 0 0 0 0 1 950162
-0.002168 -0.000938 0.120699 0.163790 0.914635 -0.681791 -0.060944 1 0 0 0 0 0 1 951164
-0.002168 -0.000938 0.120699 0.163886 0.915104 -0.682147 -0.060975 1 0 0 0 0 0 1 952165
-0.002168 -0.000938 0.120699 0.163959 0.915576 -0.682491 -0.061006 1 0 0 0 0 0 1 953165
-0.002168 -0.000938 0.120699 0.164034 0.916036 -0.682847 -0.061037 1 0 0 0 0 0 1 954165
-0.002168 -0.000938 0.120699 0.164124 0.916512 -0.683190 -0.061069 1 0 0 0 0 0 1 955164
-0.002168 -0.000938 0.120699 0.164222 0.916980 -0.683545 -0.061100 1 0 0 0 0 0 1 956165
-0.002168 -0.000938 0.120699 0.164287 0.917443 -0.683896 -0.061131 1 0 0 0 0 0 1 957165
-0.002168 -0.000938 0.120699 0.164377 0.917919 -0.684238 -0.061162 1 0 0 0 0 0 1 958163
-0.002168 -0.000938 0.120699 0.164461 0.918389 -0.684587 -0.061194 1 0 0 0 0 0 1 959165
-0.002168 -0.000938 0.120699 0.164555 0.918880 -0.684975 -0.061227 1 0 0 0 0 0 1 960236
-0.002168 -0.000938 0.120699 0.164637 0.919362 -0.685315 -0.061259 1 0 0 0 0 0 1 961242
-0.002168 -0.000938 0.120699 0.164713 0.919826 -0.685657 -0.061289 1 0 0 0 0 0 1 962204
-0.002168 -0.000938 0.120699 0.164803 0.920303 -0.686013 -0.061321 1 0 0 0 0 0 1 963241
-0.002168 -0.000938 0.120699 0.164892 0.920762 -0.686377 -0.061352 1 0 0 0 0 0 1 964246
-0.002168 -0.000938 0.120699 0.164972 0.921237 -0.686712 -0.061383 1 0 0 0 0 0 1 965238
-0.002168 -0.000938 0.120699 0.165056 0.921706 -0.687060 -0.061415 1 0 0 0 0 0 1 966237
-0.002168 -0.000938 0.120699 0.165139 0.922173 -0.687408 -0.061446 1 0 0 0 0 0 1 967232
-0.002168 -0.000938 0.120699 0.165228 0.922636 -0.687775 -0.061477 1 0 0 0 0 0 1 968243
-0.002168 -0.000938 0.120699 0.165306 0.923099 -0.688101 -0.061508 1 0 0 0 0 0 1 969209
-0.002168 -0.000938 0.120699 0.165392 0.923585 -0.688461 -0.061540 1 0 0 0 0 0 1 970244
-0.002168 -0.000938 0.120699 0.165467 0.924040 -0.688813 -0.061571 1 0 0 0 0 0 1 971232
-0.002168 -0.000938 0.120699 0.165558 0.924516 -0.689156 -0.061602 1 0 0 0 0 0 1 972231
-0.002168 -0.000938 0.120699 0.165649 0.924985 -0.689510 -0.061632 1 0 0 0 0 0 1 973208
-0.002168 -0.000938 0.120699 0.165728 0.925457 -0.689856 -0.061664 1 0 0 0 0 0 1 974232
-0.002168 -0.000938 0.120699 0.165801 0.925906 -0.690203 -0.061695 1 0 0 0 0 0 1 975208
-0.002168 -0.000938 0.120699 0.165892 0.926383 -0.690548 -0.061726 1 0 0 0 0 0 1 976211
-0.002168 -0.000938 0.120699 0.165991 0.926862 -0.690912 -0.061758 1 0 0 0 0 0 1 977236
-0.002168 -0.000938 0.120699 0.166056 0.927322 -0.691261 -0.061789 1 0 0 0 0 0 1 978230
-0.002168 -0.000938 0.120699 0.166145 0.927791 -0.691598 -0.061820 1 0 0 0 0 0 1 979214
-0.002168 -0.000938 0.120699 0.166230 0.928268 -0.691952 -0.061852 1 0 0 0 0 0 1 980229
-0.002168 -0.000938 0.120699 0.166327 0.928737 -0.692309 -0.061883 1 0 0 0 0 0 1 981234
-0.002168 -0.000938 0.120699 0.166392 0.929198 -0.692659 -0.061914 1 0 0 0 0 0 1 982231
-0.002168 -0.000938 0.120699 0.166482 0.929676 -0.693003 -0.061946 1 0 0 0 0 0 1 983233
-0.002168 -0.000938 0.120699 0.166563 0.930157 -0.693357 -0.061977 1 0 0 0 0 0 1 984230
-0.002168 -0.000938 0.120699 0.166653 0.930597 -0.693709 -0.062008 1 0 0 0 0 0 1 985215
-0.002168 -0.000938 0.120699 0.166735 0.931081 -0.694051 -0.062039 1 0 0 0 0 0 1 986228
-0.002168 -0.000938 0.120699 0.166817 0.931544 -0.694393 -0.062070 1 0 0 0 0 0 1 987212
-0.002168 -0.000938 0.120699 0.166903 0.932021 -0.694749 -0.062102 1 0 0 0 0 0 1 988230
-0.002168 -0.000938 0.120699 0.166991 0.932479 -0.695112 -0.062133 1 0 0 0 0 0 1 989230
-0.002168 -0.000938 0.120699 0.167070 0.932950 -0.695444 -0.062164 1 0 0 0 0 0 1 990213
-0.002168 -0.000938 0.120699 0.167155 0.933427 -0.695797 -0.062196 1 0 0 0 0 0 1 991229
-0.002168 -0.000938 0.120699 0.167223 0.933850 -0.696125 -0.062224 1 0 0 0 0 0 1 992148
-0.002168 -0.000938 0.120699 0.167315 0.934330 -0.696471 -0.062256 1 0 0 0 0 0 1 993155
-0.002168 -0.000938 0.120699 0.167411 0.934792 -0.696823 -0.062287 1 0 0 0 0 0 1 994145
-0.002168 -0.000938 0.120699 0.167482 0.935280 -0.697177 -0.062318 1 0 0 0 0 0 1 995154
-0.002168 -0.000938 0.120699 0.167559 0.935726 -0.697524 -0.062349 1 0 0 0 0 0 1 996146
-0.002168 -0.000938 0.120699 0.167651 0.936206 -0.697870 -0.062381 1 0 0 0 0 0 1 997155
-0.002168 -0.000938 0.120699 0.167747 0.936669 -0.698222 -0.062412 1 0 0 0 0 0 1 998146
-0.002168 -0.000938 0.120699 0.167822 0.937145 -0.698569 -0.062443 1 0 0 0 0 0 1 999155
-0.002168 -0.000938 0.120699 0.167895 0.937601 -0.698922 -0.062474 1 0 0 0 0 0 2 146
-0.002168 -0.000938 0.120699 0.167971 0.937995 -0.699203 -0.062500 1 0 0 0 0 0 2 1155
-0.002173 -0.000920 0.120689 0.243039 0.680305 -0.554428 -0.062500 1 0 0 0 0 0 2 2146
-0.002176 -0.000910 0.120685 0.218971 0.767418 -0.624899 -0.062500 1 0 0 0 0 0 2 3155
-0.002178 -0.000906 0.120684 0.200112 0.832217 -0.661591 -0.062500 1 0 0 0 0 0 2 4146
-0.002178 -0.000904 0.120684 0.189775 0.866613 -0.675610 -0.062500 1 0 0 0 0 0 2 5140
-0.002179 -0.000902 0.120683 0.184425 0.883967 -0.680621 -0.062500 1 0 0 0 0 0 2 6140
-0.002179 -0.000902 0.120683 0.181706 0.892657 -0.682376 -0.062500 1 0 0 0 0 0 2 7157
-0.002179 -0.000902 0.120683 0.180345 0.896977 -0.682991 -0.062500 1 0 0 0 0 0 2 8165
-0.002179 -0.000901 0.120683 0.179637 0.899146 -0.683208 -0.062500 1 0 0 0 0 0 2 9150
-0.002160 -0.000906 0.120673 -0.086038 0.962005 -0.544104 -0.062500 1 0 0 0 0 0 2 10160
-0.002151 -0.000908 0.120670 0.004037 0.942308 -0.611874 -0.062500 1 0 0 0 0 0 2 11165
-0.002146 -0.000909 0.120669 0.070666 0.927054 -0.647159 -0.062500 1 0 0 0 0 0 2 12170
-0.002144 -0.000910 0.120668 0.105904 0.918802 -0.660634 -0.062500 1 0 0 0 0 0 2 13163
-0.002142 -0.000910 0.120668 0.123626 0.914550 -0.665447 -0.062500 1 0 0 0 0 0 2 14163
-0.002142 -0.000910 0.120668 0.132485 0.912422 -0.667148 -0.062500 1 0 0 0 0 0 2 15161
-0.002142 -0.000910 0.120668 0.136895 0.911332 -0.667734 -0.062500 1 0 0 0 0 0 2 16160
-0.002141 -0.000910 0.120668 0.139094 0.910790 -0.667939 -0.062500 1 0 0 0 0 0 2 17161
-0.002141 -0.000910 0.120668 0.140191 0.910525 -0.668018 -0.062500 1 0 0 0 0 0 2 18161
-0.002141 -0.000910 0.120668 0.140742 0.910381 -0.668039 -0.062500 1 0 0 0 0 0 2 19161
-0.002141 -0.000910 0.120668 0.141022 0.910312 -0.668055 -0.062500 1 0 0 0 0 0 2 20164
-0.002141 -0.000910 0.120668 0.141165 0.910288 -0.668053 -0.062500 1 0 0 0 0 0 2 21163
-0.002141 -0.000910 0.120668 0.141225 0.910264 -0.668052 -0.062500 1 0 0 0 0 0 2 22169
-0.002141 -0.000910 0.120668 0.141263 0.910254 -0.668051 -0.062500 1 0 0 0 0 0 2 23135
-0.002147 -0.000892 0.120658 0.216317 0.652693 -0.523204 -0.062500 1 0 0 0 0 0 2 24163
-0.002149 -0.000883 0.120654 0.192258 0.739751 -0.593708 -0.062500 1 0 0 0 0 0 2 25160
-0.002151 -0.000878 0.120653 0.173415 0.804514 -0.630426 -0.062500 1 0 0 0 0 0 2 26162
-0.002152 -0.000876 0.120652 0.163083 0.838894 -0.644456 -0.062500 1 0 0 0 0 0 2 27161
-0.002152 -0.000875 0.120652 0.157747 0.856237 -0.649458 -0.062500 1 0 0 0 0 0 2 28163
-0.002152 -0.000874 0.120652 0.155023 0.864914 -0.651222 -0.062500 1 0 0 0 0 0 2 29159
-0.002152 -0.000874 0.120652 0.153655 0.869255 -0.651832 -0.062500 1 0 0 0 0 0 2 30161
-0.002152 -0.000874 0.120652 0.152946 0.871425 -0.652049 -0.062500 1 0 0 0 0 0 2 31160
-0.002152 -0.000874 0.120652 0.152614 0.872499 -0.652131 -0.062500 1 0 0 0 0 0 2 32162
-0.002152 -0.000874 0.120652 0.152438 0.873037 -0.652143 -0.062500 1 0 0 0 0 0 2 33159
-0.002152 -0.000874 0.120652 0.152342 0.873313 -0.652156 -0.062500 1 0 0 0 0 0 2 34160
-0.002158 -0.000855 0.120642 0.227301 0.616032 -0.507171 -0.062500 1 0 0 0 0 0 2 35158
-0.002160 -0.000846 0.120638 0.203235 0.703093 -0.577760 -0.062500 1 0 0 0 0 0 2 36163
-0.002162 -0.000841 0.120637 0.184395 0.767847 -0.614510 -0.062500 1 0 0 0 0 0 2 37131
-0.002163 -0.000839 0.120636 0.174053 0.802225 -0.628539 -0.062500 1 0 0 0 0 0 2 38160
-0.002163 -0.000838 0.120636 0.168715 0.819574 -0.633556 -0.062500 1 0 0 0 0 0 2 39160
-0.002163 -0.000837 0.120636 0.165984 0.828271 -0.635318 -0.062500 1 0 0 0 0 0 2 40162
-0.002163 -0.000837 0.120636 0.164619 0.832601 -0.635923 -0.062500 1 0 0 0 0 0 2 41160
-0.002169 -0.000819 0.120626 0.238870 0.577480 -0.491029 -0.062500 1 0 0 0 0 0 2 42161
-0.002171 -0.000809 0.120622 0.214512 0.665492 -0.561753 -0.062500 1 0 0 0 0 0 2 43160
-0.002173 -0.000805 0.120621 0.195508 0.730714 -0.598565 -0.062500 1 0 0 0 0 0 2 44163
-0.002173 -0.000803 0.120621 0.185086 0.765347 -0.612615 -0.062500 1 0 0 0 0 0 2 45160
-0.002174 -0.000801 0.120620 0.179706 0.782832 -0.617634 -0.062500 1 0 0 0 0 0 2 46161
-0.002174 -0.000801 0.120620 0.176966 0.791558 -0.619393 -0.062500 1 0 0 0 0 0 2 47149
-0.002174 -0.000801 0.120620 0.175587 0.795933 -0.620006 -0.062500 1 0 0 0 0 0 2 48232
-0.002174 -0.000800 0.120620 0.174883 0.798124 -0.620226 -0.062500 1 0 0 0 0 0 2 49243
-0.002180 -0.000782 0.120610 0.249441 0.542050 -0.475051 -0.062500 1 0 0 0 0 0 2 50230
-0.002182 -0.000773 0.120606 0.225268 0.629469 -0.545796 -0.062500 1 0 0 0 0 0 2 51233
-0.002184 -0.000768 0.120605 0.206369 0.694392 -0.582616 -0.062500 1 0 0 0 0 0 2 52236
-0.002184 -0.000766 0.120605 0.195997 0.728866 -0.596689 -0.062500 1 0 0 0 0 0 2 53204
-0.002185 -0.000765 0.120604 0.190639 0.746277 -0.601705 -0.062500 1 0 0 0 0 0 2 54203
-0.002185 -0.000764 0.120604 0.187905 0.754985 -0.603462 -0.062500 1 0 0 0 0 0 2 55201
-0.002185 -0.000764 0.120604 0.186537 0.759324 -0.604077 -0.062500 1 0 0 0 0 0 2 56231
-0.002185 -0.000764 0.120604 0.185838 0.761500 -0.604291 -0.062500 1 0 0 0 0 0 2 57203
-0.002190 -0.000745 0.120594 0.260346 0.505571 -0.458990 -0.062500 1 0 0 0 0 0 2 58203
-0.002193 -0.000736 0.120590 0.236209 0.592921 -0.529801 -0.062500 1 0 0 0 0 0 2 59231
-0.002195 -0.000732 0.120589 0.217311 0.657810 -0.566651 -0.062500 1 0 0 0 0 0 2 60227
-0.002195 -0.000729 0.120589 0.206940 0.692281 -0.580729 -0.062500 1 0 0 0 0 0 2 61209
-0.002196 -0.000728 0.120589 0.201580 0.709666 -0.585754 -0.062500 1 0 0 0 0 0 2 62225
-0.002196 -0.000728 0.120588 0.198866 0.718373 -0.587515 -0.062500 1 0 0 0 0 0 2 63209
-0.002177 -0.000732 0.120579 -0.067763 0.784613 -0.449122 -0.062500 1 0 0 0 0 0 2 64224
-0.002168 -0.000734 0.120575 0.021772 0.766424 -0.517027 -0.062500 1 0 0 0 0 0 2 65209
-0.002163 -0.000735 0.120574 0.088118 0.751958 -0.552336 -0.062500 1 0 0 0 0 0 2 66224
-0.002166 -0.000717 0.120563 0.198041 0.487225 -0.420349 -0.062500 1 0 0 0 0 0 2 67209
-0.002168 -0.000708 0.120559 0.191722 0.569942 -0.496003 -0.062500 1 0 0 0 0 0 2 68224
-0.002169 -0.000704 0.120558 0.181737 0.632489 -0.534557 -0.062500 1 0 0 0 0 0 2 69208
-0.002169 -0.000702 0.120558 0.175831 0.665790 -0.549219 -0.062500 1 0 0 0 0 0 2 70208
-0.002169 -0.000701 0.120557 0.172671 0.682603 -0.554452 -0.062500 1 0 0 0 0 0 2 71225
-0.002169 -0.000700 0.120557 0.171053 0.691010 -0.556287 -0.062500 1 0 0 0 0 0 2 72224
-0.002169 -0.000700 0.120557 0.170244 0.695221 -0.556926 -0.062500 1 0 0 0 0 0 2 73209
-0.002169 -0.000700 0.120557 0.169817 0.697321 -0.557144 -0.062500 1 0 0 0 0 0 2 74223
-0.002169 -0.000699 0.120557 0.169609 0.698362 -0.557224 -0.062500 1 0 0 0 0 0 2 75208
-0.002175 -0.000681 0.120547 0.244291 0.442134 -0.411662 -0.062500 1 0 0 0 0 0 2 76152
-0.002177 -0.000672 0.120543 0.220291 0.529073 -0.482580 -0.062500 1 0 0 0 0 0 2 77142
-0.002179 -0.000667 0.120542 0.201474 0.593753 -0.519474 -0.062500 1 0 0 0 0 0 2 78152
-0.002180 -0.000665 0.120542 0.191153 0.628131 -0.533566 -0.062500 1 0 0 0 0 0 2 79142
-0.002180 -0.000664 0.120541 0.185816 0.645483 -0.538585 -0.062500 1 0 0 0 0 0 2 80153
-0.002180 -0.000663 0.120541 0.183102 0.654164 -0.540350 -0.062500 1 0 0 0 0 0 2 81142
-0.002180 -0.000663 0.120541 0.181713 0.658503 -0.540979 -0.062500 1 0 0 0 0 0 2 82151
-0.002180 -0.000663 0.120541 0.181036 0.660672 -0.541189 -0.062500 1 0 0 0 0 0 2 83142
-0.002180 -0.000663 0.120541 0.180684 0.661749 -0.541260 -0.062500 1 0 0 0 0 0 2 84143
-0.002180 -0.000663 0.120541 0.180515 0.662295 -0.541286 -0.062500 1 0 0 0 0 0 2 85152
-0.002180 -0.000663 0.120541 0.180420 0.662572 -0.541301 -0.062500 1 0 0 0 0 0 2 86143
-0.002180 -0.000663 0.120541 0.180382 0.662692 -0.541303 -0.062500 1 0 0 0 0 0 2 87151
-0.002180 -0.000663 0.120541 0.180347 0.662770 -0.541297 -0.062500 1 0 0 0 0 0 2 88143
-0.002180 -0.000663 0.120541 0.180345 0.662807 -0.541302 -0.062500 1 0 0 0 0 0 2 89197
-0.002180 -0.000663 0.120541 0.180350 0.662830 -0.541302 -0.062500 1 0 0 0 0 0 2 90158
-0.002180 -0.000663 0.120541 0.180331 0.662826 -0.541303 -0.062500 1 0 0 0 0 0 2 91149
-0.002180 -0.000663 0.120541 0.180337 0.662834 -0.541296 -0.062500 1 0 0 0 0 0 2 92151
-0.002180 -0.000663 0.120541 0.180338 0.662834 -0.541295 -0.062500 1 0 0 0 0 0 2 93304
-0.002180 -0.000663 0.120541 0.180326 0.662837 -0.541309 -0.062500 1 0 0 0 0 0 2 94163
-0.002180 -0.000663 0.120541 0.180337 0.662834 -0.541296 -0.062500 1 0 0 0 0 0 2 95164
-0.002180 -0.000663 0.120541 0.180338 0.662834 -0.541295 -0.062500 1 0 0 0 0 0 2 96162
-0.002180 -0.000663 0.120541 0.180339 0.662834 -0.541315 -0.062500 1 0 0 0 0 0 2 97161
-0.002180 -0.000663 0.120541 0.180338 0.662833 -0.541297 -0.062500 1 0 0 0 0 0 2 98160
-0.002186 -0.000645 0.120531 0.255080 0.406231 -0.395583 -0.062500 1 0 0 0 0 0 2 99141
-0.002188 -0.000635 0.120527 0.231152 0.492829 -0.466553 -0.062500 1 0 0 0 0 0 2 100160
-0.002190 -0.000631 0.120526 0.212382 0.557353 -0.503482 -0.062500 1 0 0 0 0 0 2 101130
-0.002191 -0.000629 0.120526 0.202067 0.591645 -0.517581 -0.062500 1 0 0 0 0 0 2 102156
-0.002191 -0.000627 0.120525 0.196742 0.608951 -0.522607 -0.062500 1 0 0 0 0 0 2 103158
-0.002191 -0.000627 0.120525 0.194030 0.617626 -0.524378 -0.062500 1 0 0 0 0 0 2 104166
-0.002191 -0.000627 0.120525 0.192657 0.621950 -0.524989 -0.062500 1 0 0 0 0 0 2 105161
-0.002191 -0.000626 0.120525 0.191970 0.624120 -0.525212 -0.062500 1 0 0 0 0 0 2 106157
-0.002191 -0.000626 0.120525 0.191617 0.625197 -0.525285 -0.062500 1 0 0 0 0 0 2 107158
-0.002191 -0.000626 0.120525 0.191452 0.625731 -0.525304 -0.062500 1 0 0 0 0 0 2 108160
-0.002191 -0.000626 0.120525 0.191357 0.626007 -0.525319 -0.062500 1 0 0 0 0 0 2 109158
-0.002191 -0.000626 0.120525 0.191303 0.626141 -0.525321 -0.062500 1 0 0 0 0 0 2 110158
-0.002191 -0.000626 0.120525 0.191293 0.626203 -0.525320 -0.062500 1 0 0 0 0 0 2 111159
-0.002191 -0.000626 0.120525 0.191283 0.626241 -0.525320 -0.062500 1 0 0 0 0 0 2 112161
-0.002191 -0.000626 0.120525 0.191279 0.626255 -0.525327 -0.062500 1 0 0 0 0 0 2 113160
-0.002191 -0.000626 0.120525 0.191272 0.626279 -0.525321 -0.062500 1 0 0 0 0 0 2 114159
-0.002191 -0.000626 0.120525 0.191263 0.626272 -0.525328 -0.062500 1 0 0 0 0 0 2 115159
-0.002191 -0.000626 0.120525 0.191270 0.626280 -0.525321 -0.062500 1 0 0 0 0 0 2 116159
-0.002191 -0.000626 0.120525 0.191270 0.626282 -0.525321 -0.062500 1 0 0 0 0 0 2 117158
-0.002191 -0.000626 0.120525 0.191262 0.626273 -0.525328 -0.062500 1 0 0 0 0 0 2 118127
-0.002197 -0.000608 0.120515 0.265971 0.369790 -0.379464 -0.062500 1 0 0 0 0 0 2 119127
-0.002199 -0.000599 0.120511 0.242070 0.456351 -0.450517 -0.062500 1 0 0 0 0 0 2 120159
-0.002201 -0.000594 0.120510 0.223304 0.520834 -0.487472 -0.062500 1 0 0 0 0 0 2 121159
-0.002201 -0.000592 0.120510 0.212998 0.555097 -0.501582 -0.062500 1 0 0 0 0 0 2 122145
-0.002202 -0.000591 0.120509 0.207668 0.572418 -0.506610 -0.062500 1 0 0 0 0 0 2 123157
-0.002202 -0.000590 0.120509 0.204951 0.581071 -0.508385 -0.062500 1 0 0 0 0 0 2 124154
-0.002202 -0.000590 0.120509 0.203595 0.585409 -0.509004 -0.062500 1 0 0 0 0 0 2 125129
-0.002202 -0.000590 0.120509 0.202902 0.587571 -0.509217 -0.062500 1 0 0 0 0 0 2 126128
-0.002202 -0.000590 0.120509 0.202549 0.588646 -0.509288 -0.062500 1 0 0 0 0 0 2 127157
-0.002202 -0.000590 0.120509 0.202380 0.589192 -0.509315 -0.062500 1 0 0 0 0 0 2 128129
-0.002202 -0.000590 0.120509 0.202288 0.589457 -0.509324 -0.062500 1 0 0 0 0 0 2 129156
-0.002202 -0.000590 0.120509 0.202231 0.589602 -0.509332 -0.062500 1 0 0 0 0 0 2 130148
-0.002202 -0.000590 0.120509 0.202221 0.589666 -0.509332 -0.062500 1 0 0 0 0 0 2 131149
-0.002202 -0.000590 0.120509 0.202214 0.589692 -0.509326 -0.062500 1 0 0 0 0 0 2 132153
-0.002202 -0.000590 0.120509 0.202207 0.589717 -0.509338 -0.062500 1 0 0 0 0 0 2 133160
-0.002183 -0.000594 0.120499 -0.062957 0.651705 -0.370431 -0.062500 1 0 0 0 0 0 2 134159
-0.002174 -0.000596 0.120496 0.027243 0.631233 -0.438084 -0.062500 1 0 0 0 0 0 2 135129
-0.002169 -0.000598 0.120495 0.093928 0.615669 -0.473286 -0.062500 1 0 0 0 0 0 2 136159
-0.002172 -0.000580 0.120484 0.203858 0.350942 -0.340790 -0.062500 1 0 0 0 0 0 2 137157
-0.002174 -0.000571 0.120480 0.197686 0.433135 -0.416675 -0.062500 1 0 0 0 0 0 2 138157
-0.002175 -0.000567 0.120479 0.187785 0.495432 -0.455349 -0.062500 1 0 0 0 0 0 2 139150
-0.002175 -0.000564 0.120478 0.181896 0.528600 -0.470043 -0.062500 1 0 0 0 0 0 2 140154
-0.002175 -0.000563 0.120478 0.178770 0.545362 -0.475272 -0.062500 1 0 0 0 0 0 2 141158
-0.002175 -0.000563 0.120478 0.177159 0.553756 -0.477119 -0.062500 1 0 0 0 0 0 2 142150
-0.002175 -0.000562 0.120478 0.176335 0.557944 -0.477759 -0.062500 1 0 0 0 0 0 2 143141
-0.002175 -0.000562 0.120478 0.175920 0.560036 -0.477987 -0.062500 1 0 0 0 0 0 2 144149
-0.002175 -0.000562 0.120478 0.175709 0.561087 -0.478057 -0.062500 1 0 0 0 0 0 2 145141
-0.002175 -0.000562 0.120478 0.175611 0.561607 -0.478088 -0.062500 1 0 0 0 0 0 2 146149
-0.002175 -0.000562 0.120478 0.175567 0.561870 -0.478090 -0.062500 1 0 0 0 0 0 2 147140
-0.002176 -0.000562 0.120478 0.175530 0.562000 -0.478097 -0.062500 1 0 0 0 0 0 2 148149
-0.002176 -0.000562 0.120478 0.175518 0.562074 -0.478104 -0.062500 1 0 0 0 0 0 2 149140
-0.002176 -0.000562 0.120478 0.175510 0.562102 -0.478098 -0.062500 1 0 0 0 0 0 2 150149
-0.002176 -0.000562 0.120478 0.175506 0.562115 -0.478104 -0.062500 1 0 0 0 0 0 2 151140
-0.002176 -0.000562 0.120478 0.175506 0.562115 -0.478105 -0.062500 1 0 0 0 0 0 2 152149
-0.002181 -0.000544 0.120468 0.250135 0.305926 -0.332045 -0.062500 1 0 0 0 0 0 2 153140
-0.002184 -0.000535 0.120464 0.226253 0.392339 -0.403196 -0.062500 1 0 0 0 0 0 2 154150
-0.002185 -0.000530 0.120463 0.207511 0.456758 -0.440221 -0.062500 1 0 0 0 0 0 2 155140
-0.002186 -0.000528 0.120462 0.197210 0.491000 -0.454328 -0.062500 1 0 0 0 0 0 2 156141
-0.002186 -0.000527 0.120462 0.191884 0.508307 -0.459367 -0.062500 1 0 0 0 0 0 2 157149
-0.002186 -0.000526 0.120462 0.189178 0.516962 -0.461142 -0.062500 1 0 0 0 0 0 2 158140
-0.002186 -0.000526 0.120462 0.187804 0.521291 -0.461765 -0.062500 1 0 0 0 0 0 2 159149
-0.002186 -0.000526 0.120462 0.187117 0.523460 -0.461972 -0.062500 1 0 0 0 0 0 2 160157
-0.002186 -0.000526 0.120462 0.186777 0.524533 -0.462051 -0.062500 1 0 0 0 0 0 2 161160
-0.002186 -0.000526 0.120462 0.186597 0.525081 -0.462072 -0.062500 1 0 0 0 0 0 2 162161
-0.002186 -0.000526 0.120462 0.186516 0.525344 -0.462087 -0.062500 1 0 0 0 0 0 2 163135
-0.002186 -0.000526 0.120462 0.186465 0.525476 -0.462089 -0.062500 1 0 0 0 0 0 2 164151
-0.002186 -0.000526 0.120462 0.186440 0.525553 -0.462089 -0.062500 1 0 0 0 0 0 2 165155
-0.002186 -0.000526 0.120462 0.186427 0.525593 -0.462089 -0.062500 1 0 0 0 0 0 2 166159
-0.002186 -0.000526 0.120462 0.186426 0.525595 -0.462089 -0.062500 1 0 0 0 0 0 2 167156
-0.002186 -0.000526 0.120462 0.186431 0.525615 -0.462089 -0.062500 1 0 0 0 0 0 2 168164
-0.002186 -0.000526 0.120462 0.186432 0.525617 -0.462089 -0.062500 1 0 0 0 0 0 2 169148
-0.002186 -0.000526 0.120462 0.186421 0.525620 -0.462083 -0.062500 1 0 0 0 0 0 2 170158
-0.002186 -0.000526 0.120462 0.186423 0.525609 -0.462095 -0.062500 1 0 0 0 0 0 2 171156
-0.002186 -0.000526 0.120462 0.186420 0.525619 -0.462083 -0.062500 1 0 0 0 0 0 2 172161
-0.002186 -0.000526 0.120462 0.186431 0.525617 -0.462088 -0.062500 1 0 0 0 0 0 2 173156
-0.002186 -0.000526 0.120462 0.186421 0.525620 -0.462082 -0.062500 1 0 0 0 0 0 2 174136
-0.002186 -0.000526 0.120462 0.186424 0.525608 -0.462095 -0.062500 1 0 0 0 0 0 2 175157
-0.002186 -0.000526 0.120462 0.186420 0.525618 -0.462083 -0.062500 1 0 0 0 0 0 2 176162
-0.002192 -0.000507 0.120452 0.261018 0.269553 -0.315910 -0.062500 1 0 0 0 0 0 2 177160
-0.002194 -0.000498 0.120448 0.237149 0.355900 -0.387136 -0.062500 1 0 0 0 0 0 2 178156
-0.002196 -0.000494 0.120447 0.218410 0.420274 -0.424165 -0.062500 1 0 0 0 0 0 2 179155
-0.002197 -0.000491 0.120446 0.208121 0.454508 -0.438300 -0.062500 1 0 0 0 0 0 2 180131
-0.002197 -0.000490 0.120446 0.202808 0.471817 -0.443344 -0.062500 1 0 0 0 0 0 2 181157
-0.002197 -0.000490 0.120446 0.200092 0.480473 -0.445117 -0.062500 1 0 0 0 0 0 2 182155
-0.002197 -0.000489 0.120446 0.198720 0.484790 -0.445735 -0.062500 1 0 0 0 0 0 2 183156
-0.002197 -0.000489 0.120446 0.198034 0.486956 -0.445942 -0.062500 1 0 0 0 0 0 2 184158
-0.002197 -0.000489 0.120446 0.197690 0.488041 -0.446028 -0.062500 1 0 0 0 0 0 2 185156
-0.002197 -0.000489 0.120446 0.197514 0.488578 -0.446043 -0.062500 1 0 0 0 0 0 2 186156
-0.002197 -0.000489 0.120446 0.197430 0.488851 -0.446064 -0.062500 1 0 0 0 0 0 2 187156
-0.002197 -0.000489 0.120446 0.197378 0.488985 -0.446067 -0.062500 1 0 0 0 0 0 2 188156
-0.002197 -0.000489 0.120446 0.197356 0.489051 -0.446061 -0.062500 1 0 0 0 0 0 2 189159
-0.002197 -0.000489 0.120446 0.197344 0.489089 -0.446060 -0.062500 1 0 0 0 0 0 2 190145
-0.002197 -0.000489 0.120446 0.197343 0.489091 -0.446060 -0.062500 1 0 0 0 0 0 2 191154
-0.002197 -0.000489 0.120446 0.197348 0.489110 -0.446060 -0.062500 1 0 0 0 0 0 2 192155
-0.002197 -0.000489 0.120446 0.197346 0.489124 -0.446066 -0.062500 1 0 0 0 0 0 2 193127
-0.002197 -0.000489 0.120446 0.197337 0.489117 -0.446054 -0.062500 1 0 0 0 0 0 2 194157
-0.002197 -0.000489 0.120446 0.197337 0.489116 -0.446072 -0.062500 1 0 0 0 0 0 2 195155
-0.002197 -0.000489 0.120446 0.197336 0.489115 -0.446055 -0.062500 1 0 0 0 0 0 2 196156
-0.002197 -0.000489 0.120446 0.197345 0.489124 -0.446065 -0.062500 1 0 0 0 0 0 2 197156
-0.002197 -0.000489 0.120446 0.197325 0.489119 -0.446067 -0.062500 1 0 0 0 0 0 2 198155
-0.002197 -0.000489 0.120446 0.197347 0.489113 -0.446060 -0.062500 1 0 0 0 0 0 2 199156
-0.002197 -0.000489 0.120446 0.197334 0.489127 -0.446060 -0.062500 1 0 0 0 0 0 2 200157
-0.002197 -0.000489 0.120446 0.197348 0.489114 -0.446059 -0.062500 1 0 0 0 0 0 2 201152
-0.002197 -0.000489 0.120446 0.197326 0.489118 -0.446067 -0.062500 1 0 0 0 0 0 2 202145
-0.002197 -0.000489 0.120446 0.197347 0.489113 -0.446060 -0.062500 1 0 0 0 0 0 2 203154
-0.002197 -0.000489 0.120446 0.197334 0.489127 -0.446060 -0.062500 1 0 0 0 0 0 2 204159
-0.002197 -0.000489 0.120446 0.197336 0.489117 -0.446073 -0.062500 1 0 0 0 0 0 2 205146
-0.002197 -0.000489 0.120446 0.197336 0.489116 -0.446055 -0.062500 1 0 0 0 0 0 2 206155
-0.002197 -0.000489 0.120446 0.197345 0.489124 -0.446066 -0.062500 1 0 0 0 0 0 2 207154
-0.002197 -0.000489 0.120446 0.197337 0.489116 -0.446054 -0.062500 1 0 0 0 0 0 2 208157
-0.002197 -0.000489 0.120446 0.197337 0.489116 -0.446072 -0.062500 1 0 0 0 0 0 2 209156
-0.002197 -0.000489 0.120446 0.197333 0.489127 -0.446061 -0.062500 1 0 0 0 0 0 2 210155
-0.002197 -0.000489 0.120446 0.197348 0.489114 -0.446060 -0.062500 1 0 0 0 0 0 2 211156
-0.002197 -0.000489 0.120446 0.197338 0.489115 -0.446073 -0.062500 1 0 0 0 0 0 2 212156
-0.002197 -0.000489 0.120446 0.197336 0.489115 -0.446055 -0.062500 1 0 0 0 0 0 2 213142
-0.002197 -0.000489 0.120446 0.197345 0.489124 -0.446066 -0.062500 1 0 0 0 0 0 2 214139
-0.002197 -0.000489 0.120446 0.197337 0.489116 -0.446054 -0.062500 1 0 0 0 0 0 2 215148
-0.002197 -0.000489 0.120446 0.197337 0.489115 -0.446072 -0.062500 1 0 0 0 0 0 2 216139
-0.002197 -0.000489 0.120446 0.197333 0.489127 -0.446061 -0.062500 1 0 0 0 0 0 2 217147
-0.002197 -0.000489 0.120446 0.197348 0.489114 -0.446060 -0.062500 1 0 0 0 0 0 2 218138
-0.002197 -0.000489 0.120446 0.197326 0.489118 -0.446067 -0.062500 1 0 0 0 0 0 2 219147
-0.002197 -0.000489 0.120446 0.197347 0.489113 -0.446060 -0.062500 1 0 0 0 0 0 2 220139
-0.002197 -0.000489 0.120446 0.197334 0.489126 -0.446060 -0.062500 1 0 0 0 0 0 2 221139
-0.002197 -0.000489 0.120446 0.197345 0.489126 -0.446066 -0.062500 1 0 0 0 0 0 2 222147
-0.002197 -0.000489 0.120446 0.197329 0.489108 -0.446061 -0.062500 1 0 0 0 0 0 2 223148
-0.002197 -0.000489 0.120446 0.197344 0.489123 -0.446066 -0.062500 1 0 0 0 0 0 2 224138
-0.002197 -0.000489 0.120446 0.197337 0.489116 -0.446054 -0.062500 1 0 0 0 0 0 2 225147
-0.002197 -0.000489 0.120446 0.197337 0.489115 -0.446072 -0.062500 1 0 0 0 0 0 2 226138
-0.002197 -0.000489 0.120446 0.197336 0.489115 -0.446055 -0.062500 1 0 0 0 0 0 2 227147
-0.002197 -0.000489 0.120446 0.197345 0.489124 -0.446066 -0.062500 1 0 0 0 0 0 2 228147
-0.002197 -0.000489 0.120446 0.197334 0.489128 -0.446060 -0.062500 1 0 0 0 0 0 2 229138
-0.002197 -0.000489 0.120446 0.197340 0.489105 -0.446066 -0.062500 1 0 0 0 0 0 2 230147
-0.002197 -0.000489 0.120446 0.197333 0.489126 -0.446061 -0.062500 1 0 0 0 0 0 2 231141
-0.002197 -0.000489 0.120446 0.197345 0.489125 -0.446066 -0.062500 1 0 0 0 0 0 2 232156
-0.002197 -0.000489 0.120446 0.197337 0.489117 -0.446054 -0.062500 1 0 0 0 0 0 2 233135
-0.002197 -0.000489 0.120446 0.197337 0.489116 -0.446072 -0.062500 1 0 0 0 0 0 2 234138
-0.002197 -0.000489 0.120446 0.197336 0.489115 -0.446055 -0.062500 1 0 0 0 0 0 2 235225
-0.002197 -0.000489 0.120446 0.197345 0.489124 -0.446066 -0.062500 1 0 0 0 0 0 2 236157
-0.002197 -0.000489 0.120446 0.197329 0.489107 -0.446061 -0.062500 1 0 0 0 0 0 2 237153
-0.002197 -0.000489 0.120446 0.197344 0.489123 -0.446066 -0.062500 1 0 0 0 0 0 2 238131
-0.002197 -0.000489 0.120446 0.197334 0.489128 -0.446061 -0.062500 1 0 0 0 0 0 2 239147
-0.002197 -0.000489 0.120446 0.197348 0.489114 -0.446059 -0.062500 1 0 0 0 0 0 2 240127
-0.002197 -0.000489 0.120446 0.197326 0.489118 -0.446067 -0.062500 1 0 0 0 0 0 2 241154
-0.002197 -0.000489 0.120446 0.197347 0.489113 -0.446060 -0.062500 1 0 0 0 0 0 2 242157
-0.002197 -0.000489 0.120446 0.197334 0.489127 -0.446060 -0.062500 1 0 0 0 0 0 2 243125
-0.002197 -0.000489 0.120446 0.197336 0.489117 -0.446073 -0.062500 1 0 0 0 0 0 2 244157
-0.002197 -0.000489 0.120446 0.197336 0.489116 -0.446055 -0.062500 1 0 0 0 0 0 2 245155
-0.002197 -0.000489 0.120446 0.197345 0.489124 -0.446066 -0.062500 1 0 0 0 0 0 2 246155
-0.002197 -0.000489 0.120446 0.197337 0.489116 -0.446054 -0.062500 1 0 0 0 0 0 2 247159
-0.002197 -0.000489 0.120446 0.197337 0.489116 -0.446072 -0.062500 1 0 0 0 0 0 2 248159
-0.002197 -0.000489 0.120446 0.197336 0.489115 -0.446054 -0.062500 1 0 0 0 0 0 2 249152
-0.002197 -0.000489 0.120446 0.197345 0.489124 -0.446065 -0.062500 1 0 0 0 0 0 2 250154
-0.002197 -0.000489 0.120446 0.197325 0.489119 -0.446067 -0.062500 1 0 0 0 0 0 2 251154
-0.002197 -0.000489 0.120446 0.197347 0.489113 -0.446060 -0.062500 1 0 0 0 0 0 2 252148
-0.002197 -0.000489 0.120446 0.197334 0.489127 -0.446060 -0.062500 1 0 0 0 0 0 2 253152
-0.002197 -0.000489 0.120446 0.197345 0.489126 -0.446066 -0.062500 1 0 0 0 0 0 2 254124
-0.002197 -0.000489 0.120446 0.197341 0.489105 -0.446067 -0.062500 1 0 0 0 0 0 2 255154
-0.002197 -0.000489 0.120446 0.197333 0.489126 -0.446061 -0.062500 1 0 0 0 0 0 2 256157
-0.002197 -0.000489 0.120446 0.197336 0.489117 -0.446053 -0.062500 1 0 0 0 0 0 2 257153
-0.002197 -0.000489 0.120446 0.197336 0.489116 -0.446072 -0.062500 1 0 0 0 0 0 2 258153
-0.002197 -0.000489 0.120446 0.197336 0.489115 -0.446054 -0.062500 1 0 0 0 0 0 2 259155
-0.002197 -0.000489 0.120446 0.197345 0.489124 -0.446065 -0.062500 1 0 0 0 0 0 2 260154
-0.002197 -0.000489 0.120446 0.197346 0.489125 -0.446067 -0.062500 1 0 0 0 0 0 2 261152
-0.002197 -0.000489 0.120446 0.197329 0.489108 -0.446061 -0.062500 1 0 0 0 0 0 2 262281
-0.002197 -0.000489 0.120446 0.197344 0.489123 -0.446066 -0.062500 1 0 0 0 0 0 2 263151
-0.002197 -0.000489 0.120446 0.197337 0.489116 -0.446054 -0.062500 1 0 0 0 0 0 2 264155
-0.002197 -0.000489 0.120446 0.197337 0.489115 -0.446073 -0.062500 1 0 0 0 0 0 2 265281
-0.002197 -0.000489 0.120446 0.197336 0.489115 -0.446055 -0.062500 1 0 0 0 0 0 2 266277
-0.002197 -0.000489 0.120446 0.197345 0.489124 -0.446066 -0.062500 1 0 0 0 0 0 2 267153
-0.002197 -0.000489 0.120446 0.197334 0.489128 -0.446060 -0.062500 1 0 0 0 0 0 2 268257
-0.002197 -0.000489 0.120446 0.197340 0.489105 -0.446067 -0.062500 1 0 0 0 0 0 2 269153
-0.002197 -0.000489 0.120446 0.197333 0.489126 -0.446061 -0.062500 1 0 0 0 0 0 2 270281
-0.002197 -0.000489 0.120446 0.197348 0.489114 -0.446060 -0.062500 1 0 0 0 0 0 2 271276
-0.002197 -0.000489 0.120446 0.197326 0.489118 -0.446067 -0.062500 1 0 0 0 0 0 2 272274
-0.002197 -0.000489 0.120446 0.197344 0.489124 -0.446067 -0.062500 1 0 0 0 0 0 2 273151
-0.002197 -0.000489 0.120446 0.197337 0.489116 -0.446054 -0.062500 1 0 0 0 0 0 2 274282
-0.002197 -0.000489 0.120446 0.197345 0.489124 -0.446066 -0.062500 1 0 0 0 0 0 2 275151
-0.002197 -0.000489 0.120446 0.197329 0.489108 -0.446061 -0.062500 1 0 0 0 0 0 2 276257
-0.002197 -0.000489 0.120446 0.197344 0.489123 -0.446066 -0.062500 1 0 0 0 0 0 2 277142
-0.002197 -0.000489 0.120446 0.197334 0.489128 -0.446061 -0.062500 1 0 0 0 0 0 2 278274
-0.002197 -0.000489 0.120446 0.197348 0.489114 -0.446060 -0.062500 1 0 0 0 0 0 2 279151
-0.002197 -0.000489 0.120446 0.197326 0.489118 -0.446067 -0.062500 1 0 0 0 0 0 2 280281
-0.002197 -0.000489 0.120446 0.197347 0.489113 -0.446060 -0.062500 1 0 0 0 0 0 2 281276
-0.002197 -0.000489 0.120446 0.197334 0.489127 -0.446060 -0.062500 1 0 0 0 0 0 2 282275
-0.002197 -0.000489 0.120446 0.197336 0.489117 -0.446073 -0.062500 1 0 0 0 0 0 2 283279
-0.002197 -0.000489 0.120446 0.197336 0.489116 -0.446055 -0.062500 1 0 0 0 0 0 2 284271
-0.002197 -0.000489 0.120446 0.197345 0.489124 -0.446066 -0.062500 1 0 0 0 0 0 2 285263
-0.002197 -0.000489 0.120446 0.197337 0.489116 -0.446054 -0.062500 1 0 0 0 0 0 2 286271
-0.002197 -0.000489 0.120446 0.197337 0.489116 -0.446072 -0.062500 1 0 0 0 0 0 2 287260
-0.002197 -0.000489 0.120446 0.197336 0.489115 -0.446054 -0.062500 1 0 0 0 0 0 2 288145
-0.002197 -0.000489 0.120446 0.197345 0.489124 -0.446065 -0.062500 1 0 0 0 0 0 2 289149
-0.002197 -0.000489 0.120446 0.197325 0.489119 -0.446067 -0.062500 1 0 0 0 0 0 2 290261
-0.002197 -0.000489 0.120446 0.197347 0.489113 -0.446060 -0.062500 1 0 0 0 0 0 2 291144
-0.002197 -0.000489 0.120446 0.197334 0.489127 -0.446060 -0.062500 1 0 0 0 0 0 2 292261
-0.002197 -0.000489 0.120446 0.197348 0.489114 -0.446059 -0.062500 1 0 0 0 0 0 2 293145
-0.002197 -0.000489 0.120446 0.197338 0.489115 -0.446073 -0.062500 1 0 0 0 0 0 2 294260
-0.002197 -0.000489 0.120446 0.197333 0.489127 -0.446062 -0.062500 1 0 0 0 0 0 2 295144
-0.002197 -0.000489 0.120446 0.197336 0.489117 -0.446053 -0.062500 1 0 0 0 0 0 2 296260
-0.002197 -0.000489 0.120446 0.197337 0.489116 -0.446072 -0.062500 1 0 0 0 0 0 2 297144
-0.002197 -0.000489 0.120446 0.197336 0.489115 -0.446055 -0.062500 1 0 0 0 0 0 2 298260
-0.002197 -0.000489 0.120446 0.197345 0.489124 -0.446066 -0.062500 1 0 0 0 0 0 2 299270
-0.002197 -0.000489 0.120446 0.197334 0.489128 -0.446060 -0.062500 1 0 0 0 0 0 2 300260
-0.002197 -0.000489 0.120446 0.197340 0.489105 -0.446066 -0.062500 1 0 0 0 0 0 2 301269
-0.002197 -0.000489 0.120446 0.197333 0.489126 -0.446061 -0.062500 1 0 0 0 0 0 2 302262
-0.002197 -0.000489 0.120446 0.197348 0.489114 -0.446059 -0.062500 1 0 0 0 0 0 2 303273
-0.002197 -0.000489 0.120446 0.197338 0.489115 -0.446073 -0.062500 1 0 0 0 0 0 2 304284
-0.002197 -0.000489 0.120446 0.197336 0.489115 -0.446055 -0.062500 1 0 0 0 0 0 2 305246
-0.002197 -0.000489 0.120446 0.197345 0.489124 -0.446066 -0.062500 1 0 0 0 0 0 2 306271
-0.002197 -0.000489 0.120446 0.197334 0.489128 -0.446061 -0.062500 1 0 0 0 0 0 2 307282
-0.002197 -0.000489 0.120446 0.197340 0.489105 -0.446067 -0.062500 1 0 0 0 0 0 2 308273
-0.002197 -0.000489 0.120446 0.197333 0.489126 -0.446061 -0.062500 1 0 0 0 0 0 2 309275
-0.002197 -0.000489 0.120446 0.197348 0.489114 -0.446060 -0.062500 1 0 0 0 0 0 2 310247
-0.002197 -0.000489 0.120446 0.197326 0.489118 -0.446067 -0.062500 1 0 0 0 0 0 2 311249
-0.002197 -0.000489 0.120446 0.197344 0.489124 -0.446067 -0.062500 1 0 0 0 0 0 2 312152
-0.002197 -0.000489 0.120446 0.197337 0.489116 -0.446054 -0.062500 1 0 0 0 0 0 2 313276
-0.002197 -0.000489 0.120446 0.197345 0.489124 -0.446066 -0.062500 1 0 0 0 0 0 2 314276
-0.002197 -0.000489 0.120446 0.197329 0.489108 -0.446061 -0.062500 1 0 0 0 0 0 2 315275
-0.002197 -0.000489 0.120446 0.197344 0.489123 -0.446066 -0.062500 1 0 0 0 0 0 2 316278
-0.002197 -0.000489 0.120446 0.197334 0.489128 -0.446061 -0.062500 1 0 0 0 0 0 2 317278
-0.002197 -0.000489 0.120446 0.197348 0.489114 -0.446060 -0.062500 1 0 0 0 0 0 2 318277
-0.002197 -0.000489 0.120446 0.197326 0.489118 -0.446067 -0.062500 1 0 0 0 0 0 2 319249
-0.002197 -0.000489 0.120446 0.197347 0.489113 -0.446060 -0.062500 1 0 0 0 0 0 2 320277
-0.002197 -0.000489 0.120446 0.197334 0.489127 -0.446060 -0.062500 1 0 0 0 0 0 2 321275
-0.002197 -0.000489 0.120446 0.197337 0.489117 -0.446073 -0.062500 1 0 0 0 0 0 2 322274
-0.002197 -0.000489 0.120446 0.197336 0.489116 -0.446055 -0.062500 1 0 0 0 0 0 2 323278
-0.002197 -0.000489 0.120446 0.197345 0.489124 -0.446066 -0.062500 1 0 0 0 0 0 2 324278
-0.002197 -0.000489 0.120446 0.197337 0.489116 -0.446054 -0.062500 1 0 0 0 0 0 2 325278
-0.002197 -0.000489 0.120446 0.197337 0.489116 -0.446072 -0.062500 1 0 0 0 0 0 2 326276
-0.002197 -0.000489 0.120446 0.197336 0.489115 -0.446054 -0.062500 1 0 0 0 0 0 2 327276
-0.002197 -0.000489 0.120446 0.197345 0.489124 -0.446065 -0.062500 1 0 0 0 0 0 2 328278
-0.002197 -0.000489 0.120446 0.197326 0.489119 -0.446067 -0.062500 1 0 0 0 0 0 2 329276
-0.002197 -0.000489 0.120446 0.197347 0.489113 -0.446060 -0.062500 1 0 0 0 0 0 2 330274
-0.002197 -0.000489 0.120446 0.197334 0.489127 -0.446060 -0.062500 1 0 0 0 0 0 2 331276
-0.002197 -0.000489 0.120446 0.197348 0.489114 -0.446059 -0.062500 1 0 0 0 0 0 2 332274
-0.002197 -0.000489 0.120446 0.197326 0.489118 -0.446067 -0.062500 1 0 0 0 0 0 2 333278
-0.002197 -0.000489 0.120446 0.197344 0.489125 -0.446067 -0.062500 1 0 0 0 0 0 2 334278
-0.002197 -0.000489 0.120446 0.197337 0.489117 -0.446054 -0.062500 1 0 0 0 0 0 2 335278
-0.002197 -0.000489 0.120446 0.197337 0.489116 -0.446073 -0.062500 1 0 0 0 0 0 2 336278
-0.002197 -0.000489 0.120446 0.197336 0.489115 -0.446055 -0.062500 1 0 0 0 0 0 2 337276
-0.002197 -0.000489 0.120446 0.197345 0.489124 -0.446066 -0.062500 1 0 0 0 0 0 2 338275
-0.002197 -0.000489 0.120446 0.197334 0.489128 -0.446060 -0.062500 1 0 0 0 0 0 2 339277
-0.002197 -0.000489 0.120446 0.197340 0.489105 -0.446067 -0.062500 1 0 0 0 0 0 2 340277
-0.002197 -0.000489 0.120446 0.197333 0.489126 -0.446061 -0.062500 1 0 0 0 0 0 2 341275
-0.002197 -0.000489 0.120446 0.197348 0.489114 -0.446060 -0.062500 1 0 0 0 0 0 2 342276
-0.002197 -0.000489 0.120446 0.197338 0.489115 -0.446073 -0.062500 1 0 0 0 0 0 2 343272
-0.002197 -0.000489 0.120446 0.197337 0.489115 -0.446055 -0.062500 1 0 0 0 0 0 2 344265
-0.002197 -0.000489 0.120446 0.197333 0.489127 -0.446059 -0.062500 1 0 0 0 0 0 2 345269
-0.002197 -0.000489 0.120446 0.197344 0.489126 -0.446066 -0.062500 1 0 0 0 0 0 2 346276
-0.002197 -0.000489 0.120446 0.197341 0.489105 -0.446067 -0.062500 1 0 0 0 0 0 2 347276
-0.002197 -0.000489 0.120446 0.197333 0.489126 -0.446061 -0.062500 1 0 0 0 0 0 2 348274
-0.002197 -0.000489 0.120446 0.197336 0.489116 -0.446053 -0.062500 1 0 0 0 0 0 2 349274
-0.002197 -0.000489 0.120446 0.197336 0.489115 -0.446072 -0.062500 1 0 0 0 0 0 2 350274
-0.002197 -0.000489 0.120446 0.197332 0.489127 -0.446061 -0.062500 1 0 0 0 0 0 2 351274
-0.002197 -0.000489 0.120446 0.197348 0.489114 -0.446060 -0.062500 1 0 0 0 0 0 2 352277
-0.002197 -0.000489 0.120446 0.197346 0.489124 -0.446066 -0.062500 1 0 0 0 0 0 2 353275
-0.002197 -0.000489 0.120446 0.197329 0.489108 -0.446061 -0.062500 1 0 0 0 0 0 2 354275
-0.002197 -0.000489 0.120446 0.197344 0.489123 -0.446066 -0.062500 1 0 0 0 0 0 2 355260
-0.002197 -0.000489 0.120446 0.197337 0.489116 -0.446054 -0.062500 1 0 0 0 0 0 2 356263
-0.002197 -0.000489 0.120446 0.197337 0.489115 -0.446072 -0.062500 1 0 0 0 0 0 2 357269
-0.002197 -0.000489 0.120446 0.197333 0.489127 -0.446061 -0.062500 1 0 0 0 0 0 2 358258
-0.002197 -0.000489 0.120446 0.197348 0.489114 -0.446060 -0.062500 1 0 0 0 0 0 2 359267
-0.002197 -0.000489 0.120446 0.197334 0.489127 -0.446060 -0.062500 1 0 0 0 0 0 2 360258
-0.002197 -0.000489 0.120446 0.197337 0.489117 -0.446073 -0.062500 1 0 0 0 0 0 2 361268
-0.002197 -0.000489 0.120446 0.197336 0.489116 -0.446055 -0.062500 1 0 0 0 0 0 2 362259
-0.002197 -0.000489 0.120446 0.197345 0.489124 -0.446066 -0.062500 1 0 0 0 0 0 2 363267
-0.002197 -0.000489 0.120446 0.197337 0.489116 -0.446054 -0.062500 1 0 0 0 0 0 2 364258
-0.002197 -0.000489 0.120446 0.197337 0.489116 -0.446072 -0.062500 1 0 0 0 0 0 2 365266
-0.002197 -0.000489 0.120446 0.197336 0.489115 -0.446055 -0.062500 1 0 0 0 0 0 2 366258
-0.002197 -0.000489 0.120446 0.197345 0.489124 -0.446066 -0.062500 1 0 0 0 0 0 2 367267
-0.002197 -0.000489 0.120446 0.197326 0.489119 -0.446067 -0.062500 1 0 0 0 0 0 2 368258
-0.002197 -0.000489 0.120446 0.197347 0.489113 -0.446061 -0.062500 1 0 0 0 0 0 2 369267
-0.002197 -0.000489 0.120446 0.197334 0.489127 -0.446060 -0.062500 1 0 0 0 0 0 2 370259
-0.002197 -0.000489 0.120446 0.197348 0.489114 -0.446059 -0.062500 1 0 0 0 0 0 2 371267
-0.002197 -0.000489 0.120446 0.197326 0.489118 -0.446067 -0.062500 1 0 0 0 0 0 2 372259
-0.002197 -0.000489 0.120446 0.197344 0.489125 -0.446067 -0.062500 1 0 0 0 0 0 2 373277
-0.002197 -0.000489 0.120446 0.197337 0.489117 -0.446054 -0.062500 1 0 0 0 0 0 2 374265
-0.002197 -0.000489 0.120446 0.197337 0.489116 -0.446073 -0.062500 1 0 0 0 0 0 2 375283
-0.002197 -0.000489 0.120446 0.197336 0.489115 -0.446055 -0.062500 1 0 0 0 0 0 2 376270
-0.002197 -0.000489 0.120446 0.197345 0.489124 -0.446066 -0.062500 1 0 0 0 0 0 2 377274
-0.002197 -0.000489 0.120446 0.197337 0.489116 -0.446054 -0.062500 1 0 0 0 0 0 2 378269
-0.002197 -0.000489 0.120446 0.197337 0.489115 -0.446072 -0.062500 1 0 0 0 0 0 2 379265
-0.002197 -0.000489 0.120446 0.197333 0.489127 -0.446061 -0.062500 1 0 0 0 0 0 2 380279
-0.002197 -0.000489 0.120446 0.197348 0.489114 -0.446060 -0.062500 1 0 0 0 0 0 2 381275
-0.002197 -0.000489 0.120446 0.197326 0.489118 -0.446067 -0.062500 1 0 0 0 0 0 2 382275
-0.002197 -0.000489 0.120446 0.197347 0.489113 -0.446060 -0.062500 1 0 0 0 0 0 2 383262
-0.002197 -0.000489 0.120446 0.197334 0.489127 -0.446060 -0.062500 1 0 0 0 0 0 2 384277
-0.002197 -0.000489 0.120446 0.197345 0.489126 -0.446066 -0.062500 1 0 0 0 0 0 2 385275
-0.002197 -0.000489 0.120446 0.197329 0.489108 -0.446061 -0.062500 1 0 0 0 0 0 2 386274
-0.002197 -0.000489 0.120446 0.197344 0.489123 -0.446066 -0.062500 1 0 0 0 0 0 2 387275
-0.002197 -0.000489 0.120446 0.197337 0.489116 -0.446054 -0.062500 1 0 0 0 0 0 2 388285
-0.002197 -0.000489 0.120446 0.197337 0.489115 -0.446072 -0.062500 1 0 0 0 0 0 2 389270
-0.002197 -0.000489 0.120446 0.197336 0.489115 -0.446054 -0.062500 1 0 0 0 0 0 2 390250
-0.002197 -0.000489 0.120446 0.197345 0.489124 -0.446065 -0.062500 1 0 0 0 0 0 2 391273
-0.002197 -0.000489 0.120446 0.197346 0.489125 -0.446067 -0.062500 1 0 0 0 0 0 2 392275
-0.002197 -0.000489 0.120446 0.197329 0.489108 -0.446061 -0.062500 1 0 0 0 0 0 2 393263
-0.002197 -0.000489 0.120446 0.197332 0.489126 -0.446060 -0.062500 1 0 0 0 0 0 2 394270
-0.002197 -0.000489 0.120446 0.197344 0.489126 -0.446066 -0.062500 1 0 0 0 0 0 2 395267
-0.002197 -0.000489 0.120446 0.197349 0.489114 -0.446060 -0.062500 1 0 0 0 0 0 2 396275
-0.002197 -0.000489 0.120446 0.197326 0.489118 -0.446067 -0.062500 1 0 0 0 0 0 2 397274
-0.002197 -0.000489 0.120446 0.197347 0.489113 -0.446060 -0.062500 1 0 0 0 0 0 2 398274
-0.002197 -0.000489 0.120446 0.197334 0.489127 -0.446060 -0.062500 1 0 0 0 0 0 2 399272
-0.002197 -0.000489 0.120446 0.197340 0.489105 -0.446066 -0.062500 1 0 0 0 0 0 2 400274
-0.002197 -0.000489 0.120446 0.197333 0.489126 -0.446061 -0.062500 1 0 0 0 0 0 2 401273
-0.002197 -0.000489 0.120446 0.197345 0.489125 -0.446066 -0.062500 1 0 0 0 0 0 2 402274
-0.002197 -0.000489 0.120446 0.197337 0.489117 -0.446054 -0.062500 1 0 0 0 0 0 2 403277
-0.002197 -0.000489 0.120446 0.197337 0.489116 -0.446073 -0.062500 1 0 0 0 0 0 2 404272
-0.002197 -0.000489 0.120446 0.197336 0.489115 -0.446055 -0.062500 1 0 0 0 0 0 2 405275
-0.002197 -0.000489 0.120446 0.197345 0.489124 -0.446066 -0.062500 1 0 0 0 0 0 2 406261
-0.002197 -0.000489 0.120446 0.197326 0.489119 -0.446068 -0.062500 1 0 0 0 0 0 2 407271
-0.002197 -0.000489 0.120446 0.197347 0.489113 -0.446061 -0.062500 1 0 0 0 0 0 2 408345
-0.002197 -0.000489 0.120446 0.197334 0.489127 -0.446060 -0.062500 1 0 0 0 0 0 2 409342
-0.002197 -0.000489 0.120446 0.197348 0.489114 -0.446059 -0.062500 1 0 0 0 0 0 2 410341
-0.002197 -0.000489 0.120446 0.197326 0.489118 -0.446067 -0.062500 1 0 0 0 0 0 2 411342
-0.002197 -0.000489 0.120446 0.197347 0.489113 -0.446060 -0.062500 1 0 0 0 0 0 2 412343
-0.002197 -0.000489 0.120446 0.197334 0.489127 -0.446060 -0.062500 1 0 0 0 0 0 2 413349
-0.002197 -0.000489 0.120446 0.197337 0.489117 -0.446073 -0.062500 1 0 0 0 0 0 2 414333
-0.002197 -0.000489 0.120446 0.197336 0.489115 -0.446055 -0.062500 1 0 0 0 0 0 2 415342
-0.002197 -0.000489 0.120446 0.197345 0.489124 -0.446066 -0.062500 1 0 0 0 0 0 2 416330
-0.002197 -0.000489 0.120446 0.197337 0.489116 -0.446054 -0.062500 1 0 0 0 0 0 2 417342
-0.002197 -0.000489 0.120446 0.197337 0.489115 -0.446072 -0.062500 1 0 0 0 0 0 2 418350
-0.002197 -0.000489 0.120446 0.197333 0.489127 -0.446061 -0.062500 1 0 0 0 0 0 2 419341
-0.002197 -0.000489 0.120446 0.197348 0.489114 -0.446060 -0.062500 1 0 0 0 0 0 2 420339
-0.002197 -0.000489 0.120446 0.197326 0.489118 -0.446067 -0.062500 1 0 0 0 0 0 2 421341
-0.002197 -0.000489 0.120446 0.197347 0.489113 -0.446060 -0.062500 1 0 0 0 0 0 2 422342
-0.002197 -0.000489 0.120446 0.197334 0.489127 -0.446060 -0.062500 1 0 0 0 0 0 2 423341
-0.002197 -0.000489 0.120446 0.197345 0.489126 -0.446066 -0.062500 1 0 0 0 0 0 2 424344
-0.002197 -0.000489 0.120446 0.197329 0.489108 -0.446061 -0.062500 1 0 0 0 0 0 2 425342
-0.002197 -0.000489 0.120446 0.197344 0.489123 -0.446066 -0.062500 1 0 0 0 0 0 2 426342
-0.002197 -0.000489 0.120446 0.197337 0.489116 -0.446054 -0.062500 1 0 0 0 0 0 2 427340
-0.002197 -0.000489 0.120446 0.197337 0.489115 -0.446072 -0.062500 1 0 0 0 0 0 2 428342
-0.002197 -0.000489 0.120446 0.197336 0.489115 -0.446055 -0.062500 1 0 0 0 0 0 2 429326
-0.002197 -0.000489 0.120446 0.197345 0.489124 -0.446066 -0.062500 1 0 0 0 0 0 2 430340
-0.002197 -0.000489 0.120446 0.197334 0.489128 -0.446060 -0.062500 1 0 0 0 0 0 2 431323
-0.002197 -0.000489 0.120446 0.197340 0.489105 -0.446066 -0.062500 1 0 0 0 0 0 2 432340
-0.002197 -0.000489 0.120446 0.197333 0.489126 -0.446061 -0.062500 1 0 0 0 0 0 2 433324
-0.002197 -0.000489 0.120446 0.197348 0.489114 -0.446059 -0.062500 1 0 0 0 0 0 2 434338
-0.002197 -0.000489 0.120446 0.197347 0.489124 -0.446066 -0.062500 1 0 0 0 0 0 2 435323
-0.002197 -0.000489 0.120446 0.197326 0.489119 -0.446068 -0.062500 1 0 0 0 0 0 2 436266
-0.002197 -0.000489 0.120446 0.197335 0.489116 -0.446054 -0.062500 1 0 0 0 0 0 2 437257
-0.002197 -0.000489 0.120446 0.197345 0.489124 -0.446065 -0.062500 1 0 0 0 0 0 2 438265
-0.002197 -0.000489 0.120446 0.197341 0.489105 -0.446067 -0.062500 1 0 0 0 0 0 2 439265
-0.002197 -0.000489 0.120446 0.197333 0.489126 -0.446061 -0.062500 1 0 0 0 0 0 2 440265
-0.002197 -0.000489 0.120446 0.197345 0.489125 -0.446066 -0.062500 1 0 0 0 0 0 2 441256
-0.002197 -0.000489 0.120446 0.197337 0.489117 -0.446054 -0.062500 1 0 0 0 0 0 2 442265
-0.002197 -0.000489 0.120446 0.197337 0.489116 -0.446073 -0.062500 1 0 0 0 0 0 2 443256
-0.002203 -0.000471 0.120436 0.271880 0.233175 -0.299739 -0.062500 1 0 0 0 0 0 2 444265
-0.002205 -0.000462 0.120432 0.248038 0.319474 -0.371039 -0.062500 1 0 0 0 0 0 2 445256
-0.002207 -0.000457 0.120431 0.229324 0.383812 -0.408112 -0.062500 1 0 0 0 0 0 2 446257
-0.002208 -0.000455 0.120430 0.219039 0.418041 -0.422254 -0.062500 1 0 0 0 0 0 2 447265
-0.002208 -0.000454 0.120430 0.213707 0.435338 -0.427306 -0.062500 1 0 0 0 0 0 2 448256
-0.002208 -0.000453 0.120430 0.211014 0.443985 -0.429077 -0.062500 1 0 0 0 0 0 2 449265
-0.002208 -0.000453 0.120430 0.209630 0.448313 -0.429697 -0.062500 1 0 0 0 0 0 2 450256
-0.002208 -0.000453 0.120430 0.208934 0.450472 -0.429913 -0.062500 1 0 0 0 0 0 2 451264
-0.002208 -0.000453 0.120430 0.208601 0.451552 -0.429986 -0.062500 1 0 0 0 0 0 2 452272
-0.002208 -0.000453 0.120430 0.208426 0.452089 -0.430000 -0.062500 1 0 0 0 0 0 2 453272
-0.002208 -0.000453 0.120430 0.208342 0.452362 -0.430021 -0.062500 1 0 0 0 0 0 2 454262
-0.002208 -0.000453 0.120430 0.208290 0.452495 -0.430024 -0.062500 1 0 0 0 0 0 2 455265
-0.002208 -0.000453 0.120430 0.208265 0.452572 -0.430025 -0.062500 1 0 0 0 0 0 2 456272
-0.002208 -0.000453 0.120430 0.208256 0.452600 -0.430018 -0.062500 1 0 0 0 0 0 2 457270
-0.002208 -0.000453 0.120430 0.208252 0.452613 -0.430024 -0.062500 1 0 0 0 0 0 2 458280
-0.002208 -0.000453 0.120430 0.208257 0.452634 -0.430024 -0.062500 1 0 0 0 0 0 2 459271
-0.002208 -0.000453 0.120430 0.208258 0.452636 -0.430024 -0.062500 1 0 0 0 0 0 2 460244
-0.002208 -0.000453 0.120430 0.208246 0.452639 -0.430018 -0.062500 1 0 0 0 0 0 2 461272
-0.002208 -0.000453 0.120430 0.208249 0.452628 -0.430031 -0.062500 1 0 0 0 0 0 2 462273
-0.002208 -0.000453 0.120430 0.208245 0.452638 -0.430019 -0.062500 1 0 0 0 0 0 2 463271
-0.002208 -0.000453 0.120430 0.208257 0.452636 -0.430024 -0.062500 1 0 0 0 0 0 2 464274
-0.002208 -0.000453 0.120430 0.208246 0.452639 -0.430018 -0.062500 1 0 0 0 0 0 2 465273
-0.002208 -0.000453 0.120430 0.208249 0.452628 -0.430031 -0.062500 1 0 0 0 0 0 2 466274
-0.002208 -0.000453 0.120430 0.208245 0.452638 -0.430019 -0.062500 1 0 0 0 0 0 2 467277
-0.002208 -0.000453 0.120430 0.208257 0.452636 -0.430024 -0.062500 1 0 0 0 0 0 2 468275
-0.002208 -0.000453 0.120430 0.208246 0.452639 -0.430018 -0.062500 1 0 0 0 0 0 2 469273
-0.002208 -0.000453 0.120430 0.208249 0.452628 -0.430030 -0.062500 1 0 0 0 0 0 2 470272
-0.002208 -0.000453 0.120430 0.208245 0.452638 -0.430019 -0.062500 1 0 0 0 0 0 2 471271
-0.002208 -0.000453 0.120430 0.208257 0.452636 -0.430024 -0.062500 1 0 0 0 0 0 2 472270
-0.002208 -0.000453 0.120430 0.208238 0.452630 -0.430025 -0.062500 1 0 0 0 0 0 2 473272
-0.002208 -0.000453 0.120430 0.208256 0.452635 -0.430024 -0.062500 1 0 0 0 0 0 2 474274
-0.002208 -0.000453 0.120430 0.208246 0.452639 -0.430018 -0.062500 1 0 0 0 0 0 2 475273
-0.002214 -0.000434 0.120420 0.282754 0.196832 -0.283577 -0.062500 1 0 0 0 0 0 2 476273
-0.002216 -0.000425 0.120416 0.258941 0.283052 -0.354931 -0.062500 1 0 0 0 0 0 2 477272
-0.002218 -0.000421 0.120415 0.240212 0.347369 -0.392053 -0.062500 1 0 0 0 0 0 2 478271
-0.002218 -0.000418 0.120414 0.229945 0.381569 -0.406195 -0.062500 1 0 0 0 0 0 2 479272
-0.002219 -0.000417 0.120414 0.224605 0.398860 -0.411249 -0.062500 1 0 0 0 0 0 2 480272
-0.002219 -0.000417 0.120414 0.221916 0.407523 -0.413023 -0.062500 1 0 0 0 0 0 2 481271
-0.002219 -0.000416 0.120414 0.220536 0.411841 -0.413639 -0.062500 1 0 0 0 0 0 2 482262
-0.002219 -0.000416 0.120414 0.219849 0.414007 -0.413848 -0.062500 1 0 0 0 0 0 2 483271
-0.002219 -0.000416 0.120414 0.219506 0.415090 -0.413934 -0.062500 1 0 0 0 0 0 2 484273
-0.002219 -0.000416 0.120414 0.219321 0.415619 -0.413957 -0.062500 1 0 0 0 0 0 2 485272
-0.002219 -0.000416 0.120414 0.219248 0.415887 -0.413966 -0.062500 1 0 0 0 0 0 2 486270
-0.002219 -0.000416 0.120414 0.219202 0.416041 -0.413967 -0.062500 1 0 0 0 0 0 2 487271
-0.002219 -0.000416 0.120414 0.219173 0.416100 -0.413968 -0.062500 1 0 0 0 0 0 2 488272
-0.002219 -0.000416 0.120414 0.219160 0.416138 -0.413968 -0.062500 1 0 0 0 0 0 2 489271
-0.002219 -0.000416 0.120414 0.219159 0.416140 -0.413968 -0.062500 1 0 0 0 0 0 2 490269
-0.002219 -0.000416 0.120414 0.219156 0.416151 -0.413975 -0.062500 1 0 0 0 0 0 2 491271
-0.002219 -0.000416 0.120414 0.219164 0.416160 -0.413969 -0.062500 1 0 0 0 0 0 2 492259
-0.002219 -0.000416 0.120414 0.219166 0.416160 -0.413968 -0.062500 1 0 0 0 0 0 2 493269
-0.002219 -0.000416 0.120414 0.219150 0.416175 -0.413968 -0.062500 1 0 0 0 0 0 2 494270
-0.002219 -0.000416 0.120414 0.219152 0.416165 -0.413961 -0.062500 1 0 0 0 0 0 2 495270
-0.002219 -0.000416 0.120414 0.219153 0.416164 -0.413980 -0.062500 1 0 0 0 0 0 2 496272
-0.002219 -0.000416 0.120414 0.219152 0.416164 -0.413962 -0.062500 1 0 0 0 0 0 2 497272
-0.002219 -0.000416 0.120414 0.219161 0.416173 -0.413974 -0.062500 1 0 0 0 0 0 2 498258
-0.002219 -0.000416 0.120414 0.219157 0.416154 -0.413975 -0.062500 1 0 0 0 0 0 2 499267
-0.002219 -0.000416 0.120414 0.219153 0.416163 -0.413962 -0.062500 1 0 0 0 0 0 2 500271
-0.002219 -0.000416 0.120414 0.219161 0.416172 -0.413974 -0.062500 1 0 0 0 0 0 2 501271
-0.002219 -0.000416 0.120414 0.219153 0.416165 -0.413962 -0.062500 1 0 0 0 0 0 2 502270
-0.002219 -0.000416 0.120414 0.219153 0.416164 -0.413981 -0.062500 1 0 0 0 0 0 2 503271
-0.002219 -0.000416 0.120414 0.219152 0.416164 -0.413963 -0.062500 1 0 0 0 0 0 2 504251
-0.002219 -0.000416 0.120414 0.219161 0.416173 -0.413974 -0.062500 1 0 0 0 0 0 2 505264
-0.002224 -0.000398 0.120403 0.293603 0.160497 -0.267385 -0.062500 1 0 0 0 0 0 2 506254
-0.002227 -0.000389 0.120400 0.269808 0.246660 -0.338822 -0.062500 1 0 0 0 0 0 2 507254
-0.002229 -0.000384 0.120399 0.251127 0.310935 -0.375961 -0.062500 1 0 0 0 0 0 2 508336
-0.002229 -0.000382 0.120398 0.240834 0.345126 -0.390120 -0.062500 1 0 0 0 0 0 2 509322
-0.002230 -0.000381 0.120398 0.235513 0.362416 -0.395183 -0.062500 1 0 0 0 0 0 2 510333
-0.002230 -0.000380 0.120398 0.232810 0.371059 -0.396956 -0.062500 1 0 0 0 0 0 2 511319
-0.002230 -0.000380 0.120398 0.231434 0.375394 -0.397574 -0.062500 1 0 0 0 0 0 2 512336
-0.002230 -0.000380 0.120398 0.230760 0.377558 -0.397790 -0.062500 1 0 0 0 0 0 2 513319
-0.002230 -0.000380 0.120398 0.230410 0.378633 -0.397865 -0.062500 1 0 0 0 0 0 2 514333
-0.002230 -0.000380 0.120398 0.230224 0.379160 -0.397887 -0.062500 1 0 0 0 0 0 2 515320
-0.002230 -0.000380 0.120398 0.230147 0.379440 -0.397903 -0.062500 1 0 0 0 0 0 2 516335
-0.002230 -0.000380 0.120398 0.230104 0.379583 -0.397898 -0.062500 1 0 0 0 0 0 2 517321
-0.002230 -0.000380 0.120398 0.230076 0.379641 -0.397898 -0.062500 1 0 0 0 0 0 2 518334
-0.002230 -0.000380 0.120398 0.230063 0.379678 -0.397898 -0.062500 1 0 0 0 0 0 2 519320
-0.002230 -0.000380 0.120398 0.230059 0.379692 -0.397904 -0.062500 1 0 0 0 0 0 2 520263
-0.002230 -0.000380 0.120398 0.230055 0.379704 -0.397912 -0.062500 1 0 0 0 0 0 2 521254
-0.002230 -0.000380 0.120398 0.230067 0.379702 -0.397899 -0.062500 1 0 0 0 0 0 2 522253
-0.002230 -0.000380 0.120398 0.230053 0.379716 -0.397898 -0.062500 1 0 0 0 0 0 2 523249
-0.002230 -0.000380 0.120398 0.230055 0.379706 -0.397911 -0.062500 1 0 0 0 0 0 2 524262
-0.002230 -0.000380 0.120398 0.230051 0.379716 -0.397900 -0.062500 1 0 0 0 0 0 2 525254
-0.002230 -0.000380 0.120398 0.230063 0.379715 -0.397905 -0.062500 1 0 0 0 0 0 2 526262
-0.002230 -0.000380 0.120398 0.230052 0.379718 -0.397899 -0.062500 1 0 0 0 0 0 2 527253
-0.002230 -0.000380 0.120398 0.230058 0.379695 -0.397905 -0.062500 1 0 0 0 0 0 2 528263
-0.002230 -0.000380 0.120398 0.230052 0.379715 -0.397899 -0.062500 1 0 0 0 0 0 2 529253
-0.002230 -0.000380 0.120398 0.230063 0.379714 -0.397904 -0.062500 1 0 0 0 0 0 2 530262
-0.002230 -0.000380 0.120398 0.230044 0.379708 -0.397906 -0.062500 1 0 0 0 0 0 2 531309
-0.002230 -0.000380 0.120398 0.230062 0.379714 -0.397905 -0.062500 1 0 0 0 0 0 2 532263
-0.002230 -0.000380 0.120398 0.230052 0.379717 -0.397899 -0.062500 1 0 0 0 0 0 2 533259
-0.002230 -0.000380 0.120398 0.230063 0.379715 -0.397904 -0.062500 1 0 0 0 0 0 2 534259
-0.002230 -0.000380 0.120398 0.230047 0.379697 -0.397899 -0.062500 1 0 0 0 0 0 2 535268
-0.002230 -0.000380 0.120398 0.230062 0.379712 -0.397904 -0.062500 1 0 0 0 0 0 2 536249
-0.002230 -0.000380 0.120398 0.230052 0.379717 -0.397899 -0.062500 1 0 0 0 0 0 2 537278
-0.002235 -0.000361 0.120387 0.304458 0.124174 -0.251204 -0.062500 1 0 0 0 0 0 2 538269
-0.002238 -0.000352 0.120384 0.280696 0.210278 -0.322695 -0.062500 1 0 0 0 0 0 2 539269
-0.002240 -0.000348 0.120383 0.262004 0.274523 -0.359856 -0.062500 1 0 0 0 0 0 2 540268
-0.002240 -0.000346 0.120382 0.251746 0.308701 -0.374039 -0.062500 1 0 0 0 0 0 2 541263
-0.002241 -0.000344 0.120382 0.246411 0.325979 -0.379092 -0.062500 1 0 0 0 0 0 2 542271
-0.002241 -0.000344 0.120382 0.243704 0.334630 -0.380875 -0.062500 1 0 0 0 0 0 2 543240
-0.002241 -0.000344 0.120382 0.242344 0.338950 -0.381494 -0.062500 1 0 0 0 0 0 2 544242
-0.002241 -0.000343 0.120382 0.241639 0.341109 -0.381707 -0.062500 1 0 0 0 0 0 2 545251
-0.002241 -0.000343 0.120382 0.241305 0.342188 -0.381781 -0.062500 1 0 0 0 0 0 2 546271
-0.002241 -0.000343 0.120382 0.241127 0.342736 -0.381802 -0.062500 1 0 0 0 0 0 2 547273
-0.002241 -0.000343 0.120382 0.241046 0.342998 -0.381818 -0.062500 1 0 0 0 0 0 2 548275
-0.002241 -0.000343 0.120382 0.240991 0.343142 -0.381827 -0.062500 1 0 0 0 0 0 2 549268
-0.002241 -0.000343 0.120382 0.240969 0.343208 -0.381822 -0.062500 1 0 0 0 0 0 2 550270
-0.002241 -0.000343 0.120382 0.240973 0.343232 -0.381821 -0.062500 1 0 0 0 0 0 2 551257
-0.002241 -0.000343 0.120382 0.240959 0.343247 -0.381822 -0.062500 1 0 0 0 0 0 2 552263
-0.002241 -0.000343 0.120382 0.240950 0.343271 -0.381815 -0.062500 1 0 0 0 0 0 2 553269
-0.002241 -0.000343 0.120382 0.240953 0.343261 -0.381827 -0.062500 1 0 0 0 0 0 2 554269
-0.002241 -0.000343 0.120382 0.240962 0.343269 -0.381822 -0.062500 1 0 0 0 0 0 2 555269
-0.002241 -0.000343 0.120382 0.240951 0.343272 -0.381815 -0.062500 1 0 0 0 0 0 2 556242
-0.002241 -0.000343 0.120382 0.240950 0.343273 -0.381834 -0.062500 1 0 0 0 0 0 2 557266
-0.002241 -0.000343 0.120382 0.240949 0.343273 -0.381816 -0.062500 1 0 0 0 0 0 2 558263
-0.002241 -0.000343 0.120382 0.240961 0.343270 -0.381821 -0.062500 1 0 0 0 0 0 2 559270
-0.002241 -0.000343 0.120382 0.240947 0.343284 -0.381821 -0.062500 1 0 0 0 0 0 2 560271
-0.002241 -0.000343 0.120382 0.240953 0.343263 -0.381828 -0.062500 1 0 0 0 0 0 2 561249
-0.002241 -0.000343 0.120382 0.240950 0.343272 -0.381816 -0.062500 1 0 0 0 0 0 2 562242
-0.002241 -0.000343 0.120382 0.240961 0.343270 -0.381820 -0.062500 1 0 0 0 0 0 2 563268
-0.002241 -0.000343 0.120382 0.240939 0.343275 -0.381828 -0.062500 1 0 0 0 0 0 2 564239
-0.002241 -0.000343 0.120382 0.240960 0.343270 -0.381822 -0.062500 1 0 0 0 0 0 2 565267
-0.002241 -0.000343 0.120382 0.240950 0.343272 -0.381815 -0.062500 1 0 0 0 0 0 2 566268
-0.002241 -0.000343 0.120382 0.240958 0.343282 -0.381827 -0.062500 1 0 0 0 0 0 2 567269
-0.002241 -0.000343 0.120382 0.240942 0.343265 -0.381822 -0.062500 1 0 0 0 0 0 2 568270
-0.002246 -0.000325 0.120371 0.315317 0.087873 -0.234983 -0.062500 1 0 0 0 0 0 2 569270
-0.002249 -0.000316 0.120368 0.291569 0.173915 -0.306544 -0.062500 1 0 0 0 0 0 2 570239
-0.002250 -0.000311 0.120366 0.272892 0.238112 -0.343756 -0.062500 1 0 0 0 0 0 2 571267
-0.002251 -0.000309 0.120366 0.262624 0.272287 -0.357939 -0.062500 1 0 0 0 0 0 2 572271
-0.002251 -0.000308 0.120366 0.257301 0.289556 -0.363007 -0.062500 1 0 0 0 0 0 2 573282
-0.002252 -0.000307 0.120366 0.254596 0.298203 -0.364775 -0.062500 1 0 0 0 0 0 2 574276
-0.002252 -0.000307 0.120366 0.253236 0.302521 -0.365395 -0.062500 1 0 0 0 0 0 2 575279
-0.002252 -0.000307 0.120366 0.252528 0.304691 -0.365615 -0.062500 1 0 0 0 0 0 2 576280
-0.002252 -0.000307 0.120366 0.252194 0.305771 -0.365691 -0.062500 1 0 0 0 0 0 2 577280
-0.002252 -0.000307 0.120366 0.252019 0.306308 -0.365706 -0.062500 1 0 0 0 0 0 2 578278
-0.002252 -0.000307 0.120366 0.251935 0.306580 -0.365728 -0.062500 1 0 0 0 0 0 2 579277
-0.002252 -0.000307 0.120366 0.251883 0.306714 -0.365731 -0.062500 1 0 0 0 0 0 2 580277
-0.002252 -0.000307 0.120366 0.251862 0.306779 -0.365725 -0.062500 1 0 0 0 0 0 2 581278
-0.002252 -0.000307 0.120366 0.251862 0.306814 -0.365731 -0.062500 1 0 0 0 0 0 2 582276
-0.002252 -0.000307 0.120366 0.251847 0.306831 -0.365732 -0.062500 1 0 0 0 0 0 2 583276
-0.002252 -0.000307 0.120366 0.251855 0.306840 -0.365725 -0.062500 1 0 0 0 0 0 2 584270
-0.002252 -0.000307 0.120366 0.251844 0.306844 -0.365718 -0.062500 1 0 0 0 0 0 2 585265
-0.002252 -0.000307 0.120366 0.251843 0.306844 -0.365737 -0.062500 1 0 0 0 0 0 2 586275
-0.002252 -0.000307 0.120366 0.251839 0.306856 -0.365726 -0.062500 1 0 0 0 0 0 2 587266
-0.002252 -0.000307 0.120366 0.251850 0.306854 -0.365731 -0.062500 1 0 0 0 0 0 2 588331
-0.002252 -0.000307 0.120366 0.251843 0.306845 -0.365718 -0.062500 1 0 0 0 0 0 2 589318
-0.002252 -0.000307 0.120366 0.251843 0.306844 -0.365737 -0.062500 1 0 0 0 0 0 2 590317
-0.002252 -0.000307 0.120366 0.251839 0.306856 -0.365726 -0.062500 1 0 0 0 0 0 2 591332
-0.002252 -0.000307 0.120366 0.251854 0.306843 -0.365724 -0.062500 1 0 0 0 0 0 2 592252
-0.002252 -0.000307 0.120366 0.251840 0.306856 -0.365724 -0.062500 1 0 0 0 0 0 2 593259
-0.002252 -0.000307 0.120366 0.251843 0.306846 -0.365738 -0.062500 1 0 0 0 0 0 2 594251
-0.002252 -0.000307 0.120366 0.251842 0.306844 -0.365719 -0.062500 1 0 0 0 0 0 2 595260
-0.002252 -0.000307 0.120366 0.251843 0.306844 -0.365737 -0.062500 1 0 0 0 0 0 2 596252
-0.002252 -0.000307 0.120366 0.251838 0.306855 -0.365726 -0.062500 1 0 0 0 0 0 2 597260
-0.002252 -0.000307 0.120366 0.251850 0.306854 -0.365731 -0.062500 1 0 0 0 0 0 2 598251
-0.002252 -0.000307 0.120366 0.251843 0.306845 -0.365718 -0.062500 1 0 0 0 0 0 2 599260
-0.002252 -0.000307 0.120366 0.251843 0.306844 -0.365737 -0.062500 1 0 0 0 0 0 2 600247
-0.002252 -0.000307 0.120366 0.251838 0.306856 -0.365726 -0.062500 1 0 0 0 0 0 2 601260
-0.002252 -0.000307 0.120366 0.251854 0.306842 -0.365724 -0.062500 1 0 0 0 0 0 2 602250
-0.002252 -0.000307 0.120366 0.251844 0.306844 -0.365738 -0.062500 1 0 0 0 0 0 2 603260
-0.002252 -0.000307 0.120366 0.251839 0.306855 -0.365726 -0.062500 1 0 0 0 0 0 2 604252
-0.002252 -0.000307 0.120366 0.251842 0.306845 -0.365718 -0.062500 1 0 0 0 0 0 2 605260
-0.002252 -0.000307 0.120366 0.251851 0.306853 -0.365730 -0.062500 1 0 0 0 0 0 2 606254
-0.002252 -0.000307 0.120366 0.251844 0.306845 -0.365738 -0.062500 1 0 0 0 0 0 2 607264
-0.002257 -0.000289 0.120355 0.326149 0.051596 -0.218758 -0.062500 1 0 0 0 0 0 2 608264
-0.002260 -0.000280 0.120352 0.302437 0.137556 -0.290395 -0.062500 1 0 0 0 0 0 2 609251
-0.002261 -0.000275 0.120350 0.283779 0.201737 -0.327624 -0.062500 1 0 0 0 0 0 2 610256
-0.002262 -0.000273 0.120350 0.273512 0.235877 -0.341824 -0.062500 1 0 0 0 0 0 2 611269
-0.002262 -0.000272 0.120350 0.268188 0.253148 -0.346888 -0.062500 1 0 0 0 0 0 2 612262
-0.002263 -0.000271 0.120350 0.265492 0.261801 -0.348672 -0.062500 1 0 0 0 0 0 2 613274
-0.002263 -0.000271 0.120350 0.264114 0.266113 -0.349297 -0.062500 1 0 0 0 0 0 2 614269
-0.002263 -0.000271 0.120350 0.263415 0.268278 -0.349505 -0.062500 1 0 0 0 0 0 2 615265
-0.002263 -0.000271 0.120350 0.263083 0.269358 -0.349580 -0.062500 1 0 0 0 0 0 2 616270
-0.002263 -0.000270 0.120350 0.262904 0.269906 -0.349602 -0.062500 1 0 0 0 0 0 2 617260
-0.002263 -0.000270 0.120350 0.262823 0.270168 -0.349618 -0.062500 1 0 0 0 0 0 2 618266
-0.002263 -0.000270 0.120350 0.262780 0.270309 -0.349613 -0.062500 1 0 0 0 0 0 2 619237
-0.002263 -0.000270 0.120350 0.262748 0.270378 -0.349620 -0.062500 1 0 0 0 0 0 2 620268
-0.002263 -0.000270 0.120350 0.262743 0.270393 -0.349627 -0.062500 1 0 0 0 0 0 2 621267
-0.002263 -0.000270 0.120350 0.262744 0.270425 -0.349615 -0.062500 1 0 0 0 0 0 2 622269
-0.002263 -0.000270 0.120350 0.262720 0.270433 -0.349621 -0.062500 1 0 0 0 0 0 2 623269
-0.002263 -0.000270 0.120350 0.262738 0.270439 -0.349621 -0.062500 1 0 0 0 0 0 2 624271
-0.002263 -0.000270 0.120350 0.262728 0.270443 -0.349614 -0.062500 1 0 0 0 0 0 2 625265
-0.002263 -0.000270 0.120350 0.262731 0.270432 -0.349627 -0.062500 1 0 0 0 0 0 2 626268
-0.002263 -0.000270 0.120350 0.262727 0.270442 -0.349615 -0.062500 1 0 0 0 0 0 2 627266
-0.002263 -0.000270 0.120350 0.262739 0.270440 -0.349620 -0.062500 1 0 0 0 0 0 2 628269
-0.002263 -0.000270 0.120350 0.262732 0.270431 -0.349627 -0.062500 1 0 0 0 0 0 2 629267
-0.002263 -0.000270 0.120350 0.262727 0.270441 -0.349615 -0.062500 1 0 0 0 0 0 2 630267
-0.002263 -0.000270 0.120350 0.262739 0.270439 -0.349620 -0.062500 1 0 0 0 0 0 2 631265
-0.002263 -0.000270 0.120350 0.262725 0.270454 -0.349621 -0.062500 1 0 0 0 0 0 2 632238
-0.002263 -0.000270 0.120350 0.262731 0.270433 -0.349628 -0.062500 1 0 0 0 0 0 2 633237
-0.002263 -0.000270 0.120350 0.262727 0.270442 -0.349615 -0.062500 1 0 0 0 0 0 2 634264
-0.002263 -0.000270 0.120350 0.262739 0.270440 -0.349620 -0.062500 1 0 0 0 0 0 2 635237
-0.002263 -0.000270 0.120350 0.262728 0.270443 -0.349614 -0.062500 1 0 0 0 0 0 2 636267
-0.002263 -0.000270 0.120350 0.262731 0.270431 -0.349627 -0.062500 1 0 0 0 0 0 2 637269
-0.002263 -0.000270 0.120350 0.262727 0.270441 -0.349615 -0.062500 1 0 0 0 0 0 2 638266
-0.002263 -0.000270 0.120350 0.262739 0.270440 -0.349620 -0.062500 1 0 0 0 0 0 2 639265
-0.002263 -0.000270 0.120350 0.262717 0.270445 -0.349628 -0.062500 1 0 0 0 0 0 2 640254
-0.002263 -0.000270 0.120350 0.262738 0.270440 -0.349621 -0.062500 1 0 0 0 0 0 2 641267
-0.002263 -0.000270 0.120350 0.262728 0.270443 -0.349614 -0.062500 1 0 0 0 0 0 2 642265
-0.002263 -0.000270 0.120350 0.262739 0.270440 -0.349620 -0.062500 1 0 0 0 0 0 2 643267
-0.002263 -0.000270 0.120350 0.262720 0.270434 -0.349621 -0.062500 1 0 0 0 0 0 2 644267
-0.002263 -0.000270 0.120350 0.262738 0.270439 -0.349620 -0.062500 1 0 0 0 0 0 2 645267
-0.002263 -0.000270 0.120350 0.262728 0.270442 -0.349614 -0.062500 1 0 0 0 0 0 2 646265
-0.002263 -0.000270 0.120350 0.262728 0.270443 -0.349633 -0.062500 1 0 0 0 0 0 2 647263
-0.002263 -0.000270 0.120350 0.262727 0.270443 -0.349616 -0.062500 1 0 0 0 0 0 2 648256
-0.002263 -0.000270 0.120350 0.262739 0.270440 -0.349620 -0.062500 1 0 0 0 0 0 2 649263
-0.002263 -0.000270 0.120350 0.262728 0.270443 -0.349614 -0.062500 1 0 0 0 0 0 2 650266
-0.002263 -0.000270 0.120350 0.262731 0.270431 -0.349627 -0.062500 1 0 0 0 0 0 2 651266
-0.002263 -0.000270 0.120350 0.262727 0.270442 -0.349615 -0.062500 1 0 0 0 0 0 2 652266
-0.002263 -0.000270 0.120350 0.262739 0.270440 -0.349620 -0.062500 1 0 0 0 0 0 2 653269
-0.002263 -0.000270 0.120350 0.262720 0.270434 -0.349621 -0.062500 1 0 0 0 0 0 2 654236
-0.002263 -0.000270 0.120350 0.262738 0.270439 -0.349620 -0.062500 1 0 0 0 0 0 2 655267
-0.002263 -0.000270 0.120350 0.262725 0.270454 -0.349621 -0.062500 1 0 0 0 0 0 2 656267
-0.002263 -0.000270 0.120350 0.262739 0.270441 -0.349620 -0.062500 1 0 0 0 0 0 2 657265
-0.002268 -0.000252 0.120339 0.336983 0.015310 -0.202523 -0.062500 1 0 0 0 0 0 2 658265
-0.002271 -0.000243 0.120335 0.313298 0.101221 -0.274219 -0.062500 1 0 0 0 0 0 2 659251
-0.002272 -0.000239 0.120334 0.294656 0.165356 -0.311497 -0.062500 1 0 0 0 0 0 2 660258
-0.002273 -0.000236 0.120334 0.284392 0.199490 -0.325704 -0.062500 1 0 0 0 0 0 2 661249
-0.002273 -0.000235 0.120334 0.279078 0.216764 -0.330770 -0.062500 1 0 0 0 0 0 2 662257
-0.002273 -0.000235 0.120334 0.276368 0.225397 -0.332552 -0.062500 1 0 0 0 0 0 2 663248
-0.002274 -0.000234 0.120334 0.275004 0.229723 -0.333164 -0.062500 1 0 0 0 0 0 2 664258
-0.002274 -0.000234 0.120334 0.274305 0.231901 -0.333378 -0.062500 1 0 0 0 0 0 2 665248
-0.002274 -0.000234 0.120334 0.273964 0.232974 -0.333461 -0.062500 1 0 0 0 0 0 2 666257
-0.002274 -0.000234 0.120333 0.273780 0.233500 -0.333484 -0.062500 1 0 0 0 0 0 2 667248
-0.002274 -0.000234 0.120333 0.273703 0.233780 -0.333501 -0.062500 1 0 0 0 0 0 2 668257
-0.002274 -0.000234 0.120333 0.273655 0.233903 -0.333497 -0.062500 1 0 0 0 0 0 2 669248
-0.002274 -0.000234 0.120333 0.273631 0.233978 -0.333496 -0.062500 1 0 0 0 0 0 2 670257
-0.002274 -0.000234 0.120333 0.273618 0.234017 -0.333496 -0.062500 1 0 0 0 0 0 2 671248
-0.002274 -0.000234 0.120333 0.273614 0.234031 -0.333503 -0.062500 1 0 0 0 0 0 2 672257
-0.002274 -0.000234 0.120333 0.273622 0.234041 -0.333497 -0.062500 1 0 0 0 0 0 2 673248
-0.002274 -0.000234 0.120333 0.273624 0.234041 -0.333496 -0.062500 1 0 0 0 0 0 2 674248
-0.002274 -0.000234 0.120333 0.273600 0.234047 -0.333504 -0.062500 1 0 0 0 0 0 2 675258
-0.002274 -0.000234 0.120333 0.273621 0.234042 -0.333497 -0.062500 1 0 0 0 0 0 2 676248
-0.002274 -0.000234 0.120333 0.273608 0.234056 -0.333497 -0.062500 1 0 0 0 0 0 2 677267
-0.002274 -0.000234 0.120333 0.273622 0.234043 -0.333496 -0.062500 1 0 0 0 0 0 2 678265
-0.002274 -0.000234 0.120333 0.273612 0.234044 -0.333510 -0.062500 1 0 0 0 0 0 2 679260
-0.002274 -0.000234 0.120333 0.273611 0.234044 -0.333491 -0.062500 1 0 0 0 0 0 2 680246
-0.002274 -0.000234 0.120333 0.273619 0.234053 -0.333502 -0.062500 1 0 0 0 0 0 2 681265
-0.002274 -0.000234 0.120333 0.273612 0.234045 -0.333490 -0.062500 1 0 0 0 0 0 2 682247
-0.002274 -0.000234 0.120333 0.273612 0.234044 -0.333509 -0.062500 1 0 0 0 0 0 2 683260
-0.002274 -0.000234 0.120333 0.273611 0.234044 -0.333491 -0.062500 1 0 0 0 0 0 2 684267
-0.002274 -0.000234 0.120333 0.273620 0.234053 -0.333502 -0.062500 1 0 0 0 0 0 2 685261
-0.002274 -0.000234 0.120333 0.273600 0.234048 -0.333504 -0.062500 1 0 0 0 0 0 2 686236
-0.002274 -0.000234 0.120333 0.273621 0.234042 -0.333497 -0.062500 1 0 0 0 0 0 2 687261
-0.002274 -0.000234 0.120333 0.273608 0.234056 -0.333497 -0.062500 1 0 0 0 0 0 2 688236
-0.002279 -0.000216 0.120323 0.347839 -0.020945 -0.186268 -0.062500 1 0 0 0 0 0 2 689265
-0.002282 -0.000207 0.120319 0.324161 0.064892 -0.258042 -0.062500 1 0 0 0 0 0 2 690267
-0.002283 -0.000202 0.120318 0.305514 0.129004 -0.295338 -0.062500 1 0 0 0 0 0 2 691267
-0.002284 -0.000200 0.120318 0.295262 0.163133 -0.309555 -0.062500 1 0 0 0 0 0 2 692267
-0.002284 -0.000199 0.120317 0.289958 0.180377 -0.314636 -0.062500 1 0 0 0 0 0 2 693238
-0.002284 -0.000198 0.120317 0.287243 0.189028 -0.316417 -0.062500 1 0 0 0 0 0 2 694272
-0.002284 -0.000198 0.120317 0.285879 0.193354 -0.317031 -0.062500 1 0 0 0 0 0 2 695264
-0.002284 -0.000198 0.120317 0.285187 0.195509 -0.317253 -0.062500 1 0 0 0 0 0 2 696266
-0.002284 -0.000198 0.120317 0.284843 0.196589 -0.317324 -0.062500 1 0 0 0 0 0 2 697262
-0.002284 -0.000198 0.120317 0.284655 0.197128 -0.317353 -0.062500 1 0 0 0 0 0 2 698264
-0.002284 -0.000198 0.120317 0.284569 0.197401 -0.317357 -0.062500 1 0 0 0 0 0 2 699264
-0.002284 -0.000198 0.120317 0.284537 0.197540 -0.317358 -0.062500 1 0 0 0 0 0 2 700343
-0.002284 -0.000198 0.120317 0.284510 0.197597 -0.317358 -0.062500 1 0 0 0 0 0 2 701334
-0.002284 -0.000198 0.120317 0.284510 0.197631 -0.317364 -0.062500 1 0 0 0 0 0 2 702332
-0.002284 -0.000198 0.120317 0.284495 0.197648 -0.317365 -0.062500 1 0 0 0 0 0 2 703335
-0.002284 -0.000198 0.120317 0.284490 0.197660 -0.317373 -0.062500 1 0 0 0 0 0 2 704335
-0.002284 -0.000198 0.120317 0.284486 0.197672 -0.317360 -0.062500 1 0 0 0 0 0 2 705332
-0.002284 -0.000198 0.120317 0.284497 0.197671 -0.317365 -0.062500 1 0 0 0 0 0 2 706330
-0.002284 -0.000198 0.120317 0.284478 0.197665 -0.317366 -0.062500 1 0 0 0 0 0 2 707323
-0.002284 -0.000198 0.120317 0.284496 0.197670 -0.317366 -0.062500 1 0 0 0 0 0 2 708321
-0.002284 -0.000198 0.120317 0.284486 0.197674 -0.317360 -0.062500 1 0 0 0 0 0 2 709333
-0.002284 -0.000198 0.120317 0.284497 0.197671 -0.317365 -0.062500 1 0 0 0 0 0 2 710330
-0.002284 -0.000198 0.120317 0.284491 0.197662 -0.317373 -0.062500 1 0 0 0 0 0 2 711332
-0.002284 -0.000198 0.120317 0.284486 0.197673 -0.317361 -0.062500 1 0 0 0 0 0 2 712331
-0.002284 -0.000198 0.120317 0.284485 0.197674 -0.317359 -0.062500 1 0 0 0 0 0 2 713332
-0.002284 -0.000198 0.120317 0.284489 0.197663 -0.317372 -0.062500 1 0 0 0 0 0 2 714331
-0.002284 -0.000198 0.120317 0.284485 0.197673 -0.317360 -0.062500 1 0 0 0 0 0 2 715331
-0.002284 -0.000198 0.120317 0.284497 0.197671 -0.317365 -0.062500 1 0 0 0 0 0 2 716330
-0.002284 -0.000198 0.120317 0.284499 0.197671 -0.317366 -0.062500 1 0 0 0 0 0 2 717322
-0.002284 -0.000198 0.120317 0.284479 0.197665 -0.317367 -0.062500 1 0 0 0 0 0 2 718337
-0.002284 -0.000198 0.120317 0.284500 0.197658 -0.317359 -0.062500 1 0 0 0 0 0 2 719318
-0.002284 -0.000198 0.120317 0.284487 0.197672 -0.317359 -0.062500 1 0 0 0 0 0 2 720336
-0.002284 -0.000198 0.120317 0.284490 0.197662 -0.317372 -0.062500 1 0 0 0 0 0 2 721317
-0.002290 -0.000179 0.120307 0.358655 -0.057179 -0.170002 -0.062500 1 0 0 0 0 0 2 722332
-0.002293 -0.000170 0.120303 0.335011 0.028590 -0.241839 -0.062500 1 0 0 0 0 0 2 723323
-0.002294 -0.000166 0.120302 0.316390 0.092663 -0.279177 -0.062500 1 0 0 0 0 0 2 724343
-0.002295 -0.000164 0.120301 0.306136 0.126766 -0.293401 -0.062500 1 0 0 0 0 0 2 725308
-0.002295 -0.000162 0.120301 0.300827 0.144025 -0.298483 -0.062500 1 0 0 0 0 0 2 726333
-0.002295 -0.000162 0.120301 0.298115 0.152663 -0.300261 -0.062500 1 0 0 0 0 0 2 727333
-0.002295 -0.000162 0.120301 0.296740 0.156990 -0.300890 -0.062500 1 0 0 0 0 0 2 728332
-0.002295 -0.000161 0.120301 0.296058 0.159141 -0.301101 -0.062500 1 0 0 0 0 0 2 729329
-0.002295 -0.000161 0.120301 0.295712 0.160232 -0.301178 -0.062500 1 0 0 0 0 0 2 730330
-0.002295 -0.000161 0.120301 0.295549 0.160767 -0.301201 -0.062500 1 0 0 0 0 0 2 731330
-0.002295 -0.000161 0.120301 0.295458 0.161030 -0.301212 -0.062500 1 0 0 0 0 0 2 732330
-0.002295 -0.000161 0.120301 0.295402 0.161174 -0.301221 -0.062500 1 0 0 0 0 0 2 733314
-0.002295 -0.000161 0.120301 0.295380 0.161240 -0.301215 -0.062500 1 0 0 0 0 0 2 734339
-0.002295 -0.000161 0.120301 0.295371 0.161267 -0.301208 -0.062500 1 0 0 0 0 0 2 735317
-0.002295 -0.000161 0.120301 0.295364 0.161291 -0.301221 -0.062500 1 0 0 0 0 0 2 736331
-0.002295 -0.000161 0.120301 0.295372 0.161302 -0.301215 -0.062500 1 0 0 0 0 0 2 737315
-0.002295 -0.000161 0.120301 0.295361 0.161305 -0.301208 -0.062500 1 0 0 0 0 0 2 738329
-0.002295 -0.000161 0.120301 0.295363 0.161294 -0.301220 -0.062500 1 0 0 0 0 0 2 739312
-0.002295 -0.000161 0.120301 0.295360 0.161304 -0.301208 -0.062500 1 0 0 0 0 0 2 740329
-0.002295 -0.000161 0.120301 0.295368 0.161314 -0.301220 -0.062500 1 0 0 0 0 0 2 741325
-0.002295 -0.000161 0.120301 0.295365 0.161294 -0.301222 -0.062500 1 0 0 0 0 0 2 742312
-0.002295 -0.000161 0.120301 0.295357 0.161315 -0.301216 -0.062500 1 0 0 0 0 0 2 743326
-0.002295 -0.000161 0.120301 0.295371 0.161303 -0.301214 -0.062500 1 0 0 0 0 0 2 744314
-0.002295 -0.000161 0.120301 0.295361 0.161305 -0.301208 -0.062500 1 0 0 0 0 0 2 745327
-0.002295 -0.000161 0.120301 0.295360 0.161305 -0.301227 -0.062500 1 0 0 0 0 0 2 746312
-0.002295 -0.000161 0.120301 0.295360 0.161305 -0.301209 -0.062500 1 0 0 0 0 0 2 747327
-0.002295 -0.000161 0.120301 0.295368 0.161314 -0.301220 -0.062500 1 0 0 0 0 0 2 748247
-0.002295 -0.000161 0.120301 0.295352 0.161297 -0.301216 -0.062500 1 0 0 0 0 0 2 749256
-0.002295 -0.000161 0.120301 0.295371 0.161301 -0.301214 -0.062500 1 0 0 0 0 0 2 750247
-0.002295 -0.000161 0.120301 0.295357 0.161316 -0.301215 -0.062500 1 0 0 0 0 0 2 751256
-0.002295 -0.000161 0.120301 0.295372 0.161303 -0.301214 -0.062500 1 0 0 0 0 0 2 752246
-0.002295 -0.000161 0.120301 0.295349 0.161308 -0.301221 -0.062500 1 0 0 0 0 0 2 753255
-0.002295 -0.000161 0.120301 0.295371 0.161303 -0.301215 -0.062500 1 0 0 0 0 0 2 754245
-0.002295 -0.000161 0.120301 0.295361 0.161305 -0.301208 -0.062500 1 0 0 0 0 0 2 755255
-0.002295 -0.000161 0.120301 0.295360 0.161305 -0.301227 -0.062500 1 0 0 0 0 0 2 756256
-0.002295 -0.000161 0.120301 0.295360 0.161305 -0.301209 -0.062500 1 0 0 0 0 0 2 757255
-0.002295 -0.000161 0.120301 0.295368 0.161314 -0.301220 -0.062500 1 0 0 0 0 0 2 758246
-0.002295 -0.000161 0.120301 0.295361 0.161306 -0.301209 -0.062500 1 0 0 0 0 0 2 759255
-0.002295 -0.000161 0.120301 0.295364 0.161294 -0.301220 -0.062500 1 0 0 0 0 0 2 760245
-0.002295 -0.000161 0.120301 0.295357 0.161315 -0.301215 -0.062500 1 0 0 0 0 0 2 761256
-0.002295 -0.000161 0.120301 0.295371 0.161303 -0.301214 -0.062500 1 0 0 0 0 0 2 762262
-0.002295 -0.000161 0.120301 0.295349 0.161308 -0.301222 -0.062500 1 0 0 0 0 0 2 763271
-0.002295 -0.000161 0.120301 0.295370 0.161302 -0.301215 -0.062500 1 0 0 0 0 0 2 764246
-0.002295 -0.000161 0.120301 0.295361 0.161305 -0.301208 -0.062500 1 0 0 0 0 0 2 765250
-0.002295 -0.000161 0.120301 0.295368 0.161314 -0.301220 -0.062500 1 0 0 0 0 0 2 766256
-0.002295 -0.000161 0.120301 0.295352 0.161297 -0.301215 -0.062500 1 0 0 0 0 0 2 767267
-0.002295 -0.000161 0.120301 0.295367 0.161313 -0.301221 -0.062500 1 0 0 0 0 0 2 768267
-0.002295 -0.000161 0.120301 0.295360 0.161306 -0.301209 -0.062500 1 0 0 0 0 0 2 769262
-0.002295 -0.000161 0.120301 0.295363 0.161293 -0.301220 -0.062500 1 0 0 0 0 0 2 770262
-0.002295 -0.000161 0.120301 0.295356 0.161315 -0.301215 -0.062500 1 0 0 0 0 0 2 771251
-0.002295 -0.000161 0.120301 0.295371 0.161303 -0.301214 -0.062500 1 0 0 0 0 0 2 772264
-0.002295 -0.000161 0.120301 0.295357 0.161317 -0.301215 -0.062500 1 0 0 0 0 0 2 773263
-0.002295 -0.000161 0.120301 0.295363 0.161295 -0.301221 -0.062500 1 0 0 0 0 0 2 774260
-0.002295 -0.000161 0.120301 0.295360 0.161304 -0.301209 -0.062500 1 0 0 0 0 0 2 775262
-0.002295 -0.000161 0.120301 0.295368 0.161314 -0.301220 -0.062500 1 0 0 0 0 0 2 776266
-0.002295 -0.000161 0.120301 0.295360 0.161306 -0.301208 -0.062500 1 0 0 0 0 0 2 777234
-0.002295 -0.000161 0.120301 0.295360 0.161305 -0.301227 -0.062500 1 0 0 0 0 0 2 778264
-0.002295 -0.000161 0.120301 0.295359 0.161305 -0.301209 -0.062500 1 0 0 0 0 0 2 779260
-0.002295 -0.000161 0.120301 0.295372 0.161302 -0.301213 -0.062500 1 0 0 0 0 0 2 780264
-0.002295 -0.000161 0.120301 0.295362 0.161305 -0.301228 -0.062500 1 0 0 0 0 0 2 781262
-0.002295 -0.000161 0.120301 0.295360 0.161305 -0.301210 -0.062500 1 0 0 0 0 0 2 782261
-0.002295 -0.000161 0.120301 0.295356 0.161317 -0.301214 -0.062500 1 0 0 0 0 0 2 783254
-0.002295 -0.000161 0.120301 0.295371 0.161304 -0.301214 -0.062500 1 0 0 0 0 0 2 784233
-0.002295 -0.000161 0.120301 0.295365 0.161293 -0.301221 -0.062500 1 0 0 0 0 0 2 785262
-0.002295 -0.000161 0.120301 0.295357 0.161315 -0.301215 -0.062500 1 0 0 0 0 0 2 786260
-0.002295 -0.000161 0.120301 0.295372 0.161303 -0.301214 -0.062500 1 0 0 0 0 0 2 787261
-0.002295 -0.000161 0.120301 0.295353 0.161296 -0.301215 -0.062500 1 0 0 0 0 0 2 788263
-0.002295 -0.000161 0.120301 0.295368 0.161312 -0.301221 -0.062500 1 0 0 0 0 0 2 789262
-0.002295 -0.000161 0.120301 0.295361 0.161306 -0.301209 -0.062500 1 0 0 0 0 0 2 790261
-0.002295 -0.000161 0.120301 0.295360 0.161305 -0.301227 -0.062500 1 0 0 0 0 0 2 791264
-0.002295 -0.000161 0.120301 0.295359 0.161305 -0.301210 -0.062500 1 0 0 0 0 0 2 792263
-0.002295 -0.000161 0.120301 0.295372 0.161302 -0.301214 -0.062500 1 0 0 0 0 0 2 793262
-0.002295 -0.000161 0.120301 0.295358 0.161316 -0.301214 -0.062500 1 0 0 0 0 0 2 794262
-0.002295 -0.000161 0.120301 0.295363 0.161294 -0.301221 -0.062500 1 0 0 0 0 0 2 795261
-0.002295 -0.000161 0.120301 0.295356 0.161315 -0.301215 -0.062500 1 0 0 0 0 0 2 796262
-0.002295 -0.000161 0.120301 0.295371 0.161303 -0.301214 -0.062500 1 0 0 0 0 0 2 797262
-0.002295 -0.000161 0.120301 0.295361 0.161305 -0.301208 -0.062500 1 0 0 0 0 0 2 798261
-0.002295 -0.000161 0.120301 0.295360 0.161305 -0.301227 -0.062500 1 0 0 0 0 0 2 799260
-0.002295 -0.000161 0.120301 0.295360 0.161305 -0.301209 -0.062500 1 0 0 0 0 0 2 800261
-0.002295 -0.000161 0.120301 0.295368 0.161314 -0.301220 -0.062500 1 0 0 0 0 0 2 801260
-0.002295 -0.000161 0.120301 0.295352 0.161297 -0.301216 -0.062500 1 0 0 0 0 0 2 802250
-0.002295 -0.000161 0.120301 0.295371 0.161301 -0.301214 -0.062500 1 0 0 0 0 0 2 803261
-0.002295 -0.000161 0.120301 0.295357 0.161316 -0.301215 -0.062500 1 0 0 0 0 0 2 804339
-0.002295 -0.000161 0.120301 0.295372 0.161303 -0.301214 -0.062500 1 0 0 0 0 0 2 805310
-0.002295 -0.000161 0.120301 0.295349 0.161308 -0.301221 -0.062500 1 0 0 0 0 0 2 806326
-0.002295 -0.000161 0.120301 0.295370 0.161302 -0.301215 -0.062500 1 0 0 0 0 0 2 807335
-0.002295 -0.000161 0.120301 0.295361 0.161305 -0.301208 -0.062500 1 0 0 0 0 0 2 808331
-0.002295 -0.000161 0.120301 0.295360 0.161305 -0.301227 -0.062500 1 0 0 0 0 0 2 809333
-0.002295 -0.000161 0.120301 0.295359 0.161305 -0.301209 -0.062500 1 0 0 0 0 0 2 810329
-0.002295 -0.000161 0.120301 0.295368 0.161314 -0.301220 -0.062500 1 0 0 0 0 0 2 811327
-0.002295 -0.000161 0.120301 0.295360 0.161306 -0.301208 -0.062500 1 0 0 0 0 0 2 812330
-0.002295 -0.000161 0.120301 0.295364 0.161293 -0.301220 -0.062500 1 0 0 0 0 0 2 813329
-0.002295 -0.000161 0.120301 0.295356 0.161315 -0.301215 -0.062500 1 0 0 0 0 0 2 814316
-0.002295 -0.000161 0.120301 0.295371 0.161303 -0.301214 -0.062500 1 0 0 0 0 0 2 815328
-0.002295 -0.000161 0.120301 0.295349 0.161308 -0.301222 -0.062500 1 0 0 0 0 0 2 816314
-0.002295 -0.000161 0.120301 0.295370 0.161302 -0.301215 -0.062500 1 0 0 0 0 0 2 817327
-0.002295 -0.000161 0.120301 0.295361 0.161305 -0.301208 -0.062500 1 0 0 0 0 0 2 818312
-0.002295 -0.000161 0.120301 0.295368 0.161314 -0.301220 -0.062500 1 0 0 0 0 0 2 819327
-0.002295 -0.000161 0.120301 0.295352 0.161297 -0.301215 -0.062500 1 0 0 0 0 0 2 820246
-0.002295 -0.000161 0.120301 0.295367 0.161313 -0.301221 -0.062500 1 0 0 0 0 0 2 821253
-0.002295 -0.000161 0.120301 0.295360 0.161306 -0.301209 -0.062500 1 0 0 0 0 0 2 822244
-0.002295 -0.000161 0.120301 0.295363 0.161293 -0.301220 -0.062500 1 0 0 0 0 0 2 823253
-0.002295 -0.000161 0.120301 0.295356 0.161315 -0.301215 -0.062500 1 0 0 0 0 0 2 824253
-0.002295 -0.000161 0.120301 0.295371 0.161303 -0.301214 -0.062500 1 0 0 0 0 0 2 825245
-0.002295 -0.000161 0.120301 0.295357 0.161317 -0.301214 -0.062500 1 0 0 0 0 0 2 826253
-0.002295 -0.000161 0.120301 0.295363 0.161295 -0.301221 -0.062500 1 0 0 0 0 0 2 827245
-0.002295 -0.000161 0.120301 0.295360 0.161304 -0.301209 -0.062500 1 0 0 0 0 0 2 828254
-0.002295 -0.000161 0.120301 0.295368 0.161314 -0.301220 -0.062500 1 0 0 0 0 0 2 829244
-0.002295 -0.000161 0.120301 0.295360 0.161306 -0.301208 -0.062500 1 0 0 0 0 0 2 830252
-0.002295 -0.000161 0.120301 0.295360 0.161305 -0.301227 -0.062500 1 0 0 0 0 0 2 831243
-0.002295 -0.000161 0.120301 0.295359 0.161305 -0.301209 -0.062500 1 0 0 0 0 0 2 832252
-0.002295 -0.000161 0.120301 0.295371 0.161302 -0.301213 -0.062500 1 0 0 0 0 0 2 833243
-0.002295 -0.000161 0.120301 0.295361 0.161305 -0.301228 -0.062500 1 0 0 0 0 0 2 834252
-0.002295 -0.000161 0.120301 0.295360 0.161305 -0.301209 -0.062500 1 0 0 0 0 0 2 835243
-0.002295 -0.000161 0.120301 0.295368 0.161314 -0.301221 -0.062500 1 0 0 0 0 0 2 836253
-0.002301 -0.000143 0.120291 0.369483 -0.093409 -0.153721 -0.062500 1 0 0 0 0 0 2 837274
-0.002303 -0.000134 0.120287 0.345871 -0.007700 -0.225629 -0.062500 1 0 0 0 0 0 2 838251
-0.002305 -0.000129 0.120286 0.327243 0.056331 -0.263004 -0.062500 1 0 0 0 0 0 2 839257
-0.002306 -0.000127 0.120285 0.317000 0.090426 -0.277240 -0.062500 1 0 0 0 0 0 2 840256
-0.002306 -0.000126 0.120285 0.311690 0.107690 -0.282317 -0.062500 1 0 0 0 0 0 2 841263
-0.002306 -0.000126 0.120285 0.308995 0.116312 -0.284099 -0.062500 1 0 0 0 0 0 2 842248
-0.002306 -0.000125 0.120285 0.307611 0.120638 -0.284724 -0.062500 1 0 0 0 0 0 2 843260
-0.002306 -0.000125 0.120285 0.306925 0.122800 -0.284942 -0.062500 1 0 0 0 0 0 2 844263
-0.002306 -0.000125 0.120285 0.306582 0.123881 -0.285014 -0.062500 1 0 0 0 0 0 2 845259
-0.002306 -0.000125 0.120285 0.306398 0.124408 -0.285037 -0.062500 1 0 0 0 0 0 2 846246
-0.002306 -0.000125 0.120285 0.306321 0.124687 -0.285053 -0.062500 1 0 0 0 0 0 2 847259
-0.002306 -0.000125 0.120285 0.306278 0.124831 -0.285049 -0.062500 1 0 0 0 0 0 2 848261
-0.002306 -0.000125 0.120285 0.306250 0.124888 -0.285049 -0.062500 1 0 0 0 0 0 2 849260
-0.002306 -0.000125 0.120285 0.306250 0.124922 -0.285055 -0.062500 1 0 0 0 0 0 2 850259
-0.002306 -0.000125 0.120285 0.306235 0.124939 -0.285057 -0.062500 1 0 0 0 0 0 2 851267
-0.002306 -0.000125 0.120285 0.306218 0.124954 -0.285057 -0.062500 1 0 0 0 0 0 2 852257
-0.002306 -0.000125 0.120285 0.306240 0.124949 -0.285050 -0.062500 1 0 0 0 0 0 2 853260
-0.002306 -0.000125 0.120285 0.306226 0.124963 -0.285050 -0.062500 1 0 0 0 0 0 2 854259
-0.002306 -0.000125 0.120285 0.306229 0.124953 -0.285063 -0.062500 1 0 0 0 0 0 2 855259
-0.002306 -0.000125 0.120285 0.306225 0.124964 -0.285051 -0.062500 1 0 0 0 0 0 2 856231
-0.002306 -0.000125 0.120285 0.306237 0.124962 -0.285056 -0.062500 1 0 0 0 0 0 2 857229
-0.002306 -0.000125 0.120285 0.306226 0.124965 -0.285050 -0.062500 1 0 0 0 0 0 2 858261
-0.002306 -0.000125 0.120285 0.306232 0.124942 -0.285056 -0.062500 1 0 0 0 0 0 2 859254
-0.002306 -0.000125 0.120285 0.306226 0.124962 -0.285050 -0.062500 1 0 0 0 0 0 2 860261
-0.002306 -0.000125 0.120285 0.306237 0.124962 -0.285056 -0.062500 1 0 0 0 0 0 2 861259
-0.002306 -0.000125 0.120285 0.306230 0.124953 -0.285064 -0.062500 1 0 0 0 0 0 2 862258
-0.002306 -0.000125 0.120285 0.306226 0.124964 -0.285052 -0.062500 1 0 0 0 0 0 2 863259
-0.002306 -0.000125 0.120285 0.306228 0.124953 -0.285043 -0.062500 1 0 0 0 0 0 2 864260
-0.002306 -0.000125 0.120285 0.306229 0.124952 -0.285062 -0.062500 1 0 0 0 0 0 2 865260
-0.002306 -0.000125 0.120285 0.306225 0.124963 -0.285051 -0.062500 1 0 0 0 0 0 2 866259
-0.002306 -0.000125 0.120285 0.306237 0.124962 -0.285056 -0.062500 1 0 0 0 0 0 2 867256
-0.002306 -0.000125 0.120285 0.306238 0.124962 -0.285057 -0.062500 1 0 0 0 0 0 2 868259
-0.002312 -0.000107 0.120275 0.380294 -0.129622 -0.137441 -0.062500 1 0 0 0 0 0 2 869259
-0.002314 -0.000098 0.120271 0.356712 -0.043973 -0.209401 -0.062500 1 0 0 0 0 0 2 870257
-0.002316 -0.000093 0.120270 0.338121 0.020018 -0.246803 -0.062500 1 0 0 0 0 0 2 871259
-0.002316 -0.000091 0.120269 0.327864 0.054102 -0.261063 -0.062500 1 0 0 0 0 0 2 872259
-0.002317 -0.000090 0.120269 0.322545 0.071349 -0.266138 -0.062500 1 0 0 0 0 0 2 873258
-0.002317 -0.000089 0.120269 0.319846 0.079978 -0.267930 -0.062500 1 0 0 0 0 0 2 874245
-0.002317 -0.000089 0.120269 0.318481 0.084310 -0.268538 -0.062500 1 0 0 0 0 0 2 875257
-0.002317 -0.000089 0.120269 0.317790 0.086463 -0.268761 -0.062500 1 0 0 0 0 0 2 876261
-0.002317 -0.000089 0.120269 0.317443 0.087555 -0.268841 -0.062500 1 0 0 0 0 0 2 877258
-0.002317 -0.000089 0.120269 0.317271 0.088080 -0.268871 -0.062500 1 0 0 0 0 0 2 878248
-0.002317 -0.000089 0.120269 0.317175 0.088354 -0.268870 -0.062500 1 0 0 0 0 0 2 879257
-0.002317 -0.000089 0.120269 0.317133 0.088484 -0.268877 -0.062500 1 0 0 0 0 0 2 880262
-0.002317 -0.000089 0.120269 0.317109 0.088560 -0.268878 -0.062500 1 0 0 0 0 0 2 881256
-0.002317 -0.000089 0.120269 0.317109 0.088597 -0.268885 -0.062500 1 0 0 0 0 0 2 882256
-0.002317 -0.000089 0.120269 0.317098 0.088602 -0.268879 -0.062500 1 0 0 0 0 0 2 883257
-0.002317 -0.000089 0.120269 0.317102 0.088622 -0.268879 -0.062500 1 0 0 0 0 0 2 884260
-0.002317 -0.000089 0.120269 0.317091 0.088626 -0.268872 -0.062500 1 0 0 0 0 0 2 885257
-0.002317 -0.000089 0.120269 0.317093 0.088615 -0.268884 -0.062500 1 0 0 0 0 0 2 886259
-0.002317 -0.000089 0.120269 0.317090 0.088625 -0.268873 -0.062500 1 0 0 0 0 0 2 887258
-0.002317 -0.000089 0.120269 0.317102 0.088623 -0.268877 -0.062500 1 0 0 0 0 0 2 888260
-0.002317 -0.000089 0.120269 0.317100 0.088635 -0.268885 -0.062500 1 0 0 0 0 0 2 889251
-0.002317 -0.000089 0.120269 0.317083 0.088619 -0.268880 -0.062500 1 0 0 0 0 0 2 890243
-0.002317 -0.000089 0.120269 0.317089 0.088626 -0.268872 -0.062500 1 0 0 0 0 0 2 891243
-0.002317 -0.000089 0.120269 0.317102 0.088624 -0.268877 -0.062500 1 0 0 0 0 0 2 892322
-0.002317 -0.000089 0.120269 0.317092 0.088626 -0.268892 -0.062500 1 0 0 0 0 0 2 893311
-0.002317 -0.000089 0.120269 0.317090 0.088626 -0.268874 -0.062500 1 0 0 0 0 0 2 894322
-0.002317 -0.000089 0.120269 0.317102 0.088624 -0.268878 -0.062500 1 0 0 0 0 0 2 895307
-0.002317 -0.000089 0.120269 0.317091 0.088626 -0.268872 -0.062500 1 0 0 0 0 0 2 896323
-0.002317 -0.000089 0.120269 0.317091 0.088627 -0.268891 -0.062500 1 0 0 0 0 0 2 897308
-0.002317 -0.000089 0.120269 0.317090 0.088627 -0.268873 -0.062500 1 0 0 0 0 0 2 898320
-0.002317 -0.000089 0.120269 0.317102 0.088624 -0.268878 -0.062500 1 0 0 0 0 0 2 899305
-0.002317 -0.000089 0.120269 0.317083 0.088617 -0.268879 -0.062500 1 0 0 0 0 0 2 900322
-0.002317 -0.000089 0.120269 0.317101 0.088622 -0.268878 -0.062500 1 0 0 0 0 0 2 901306
-0.002317 -0.000089 0.120269 0.317088 0.088637 -0.268879 -0.062500 1 0 0 0 0 0 2 902321
-0.002317 -0.000089 0.120269 0.317102 0.088625 -0.268878 -0.062500 1 0 0 0 0 0 2 903307
-0.002317 -0.000089 0.120269 0.317083 0.088618 -0.268879 -0.062500 1 0 0 0 0 0 2 904250
-0.002317 -0.000089 0.120269 0.317101 0.088622 -0.268878 -0.062500 1 0 0 0 0 0 2 905242
-0.002317 -0.000089 0.120269 0.317088 0.088638 -0.268878 -0.062500 1 0 0 0 0 0 2 906250
-0.002317 -0.000089 0.120269 0.317102 0.088625 -0.268878 -0.062500 1 0 0 0 0 0 2 907250
-0.002317 -0.000089 0.120269 0.317083 0.088618 -0.268879 -0.062500 1 0 0 0 0 0 2 908250
-0.002322 -0.000070 0.120258 0.391130 -0.165820 -0.121133 -0.062500 1 0 0 0 0 0 2 909240
-0.002325 -0.000061 0.120255 0.367556 -0.080242 -0.193170 -0.062500 1 0 0 0 0 0 2 910249
-0.002327 -0.000057 0.120253 0.348948 -0.016271 -0.230604 -0.062500 1 0 0 0 0 0 2 911244
-0.002327 -0.000055 0.120253 0.338725 0.017801 -0.244869 -0.062500 1 0 0 0 0 0 2 912250
-0.002328 -0.000053 0.120253 0.333412 0.035043 -0.249952 -0.062500 1 0 0 0 0 0 2 913240
-0.002328 -0.000053 0.120253 0.330706 0.043660 -0.251735 -0.062500 1 0 0 0 0 0 2 914241
-0.002328 -0.000053 0.120253 0.329329 0.047992 -0.252357 -0.062500 1 0 0 0 0 0 2 915251
-0.002328 -0.000052 0.120253 0.328645 0.050153 -0.252577 -0.062500 1 0 0 0 0 0 2 916249
-0.002328 -0.000052 0.120253 0.328302 0.051234 -0.252650 -0.062500 1 0 0 0 0 0 2 917252
-0.002328 -0.000052 0.120253 0.328130 0.051758 -0.252680 -0.062500 1 0 0 0 0 0 2 918256
-0.002328 -0.000052 0.120253 0.328030 0.052042 -0.252685 -0.062500 1 0 0 0 0 0 2 919250
-0.002328 -0.000052 0.120253 0.328001 0.052171 -0.252679 -0.062500 1 0 0 0 0 0 2 920263
-0.002328 -0.000052 0.120253 0.327970 0.052239 -0.252685 -0.062500 1 0 0 0 0 0 2 921250
-0.002328 -0.000052 0.120253 0.327970 0.052274 -0.252692 -0.062500 1 0 0 0 0 0 2 922262
-0.002328 -0.000052 0.120253 0.327955 0.052291 -0.252694 -0.062500 1 0 0 0 0 0 2 923259
-0.002328 -0.000052 0.120253 0.327954 0.052291 -0.252694 -0.062500 1 0 0 0 0 0 2 924259
-0.002328 -0.000052 0.120253 0.327946 0.052314 -0.252688 -0.062500 1 0 0 0 0 0 2 925226
-0.002328 -0.000052 0.120253 0.327957 0.052314 -0.252693 -0.062500 1 0 0 0 0 0 2 926256
-0.002328 -0.000052 0.120253 0.327954 0.052293 -0.252694 -0.062500 1 0 0 0 0 0 2 927228
-0.002328 -0.000052 0.120253 0.327946 0.052314 -0.252688 -0.062500 1 0 0 0 0 0 2 928259
-0.002328 -0.000052 0.120253 0.327961 0.052302 -0.252687 -0.062500 1 0 0 0 0 0 2 929257
-0.002328 -0.000052 0.120253 0.327947 0.052315 -0.252687 -0.062500 1 0 0 0 0 0 2 930259
-0.002328 -0.000052 0.120253 0.327958 0.052314 -0.252693 -0.062500 1 0 0 0 0 0 2 931258
-0.002328 -0.000052 0.120253 0.327939 0.052308 -0.252694 -0.062500 1 0 0 0 0 0 2 932262
-0.002328 -0.000052 0.120253 0.327960 0.052302 -0.252687 -0.062500 1 0 0 0 0 0 2 933254
-0.002328 -0.000052 0.120253 0.327947 0.052315 -0.252687 -0.062500 1 0 0 0 0 0 2 934265
-0.002328 -0.000052 0.120253 0.327958 0.052314 -0.252693 -0.062500 1 0 0 0 0 0 2 935250
-0.002328 -0.000052 0.120253 0.327942 0.052297 -0.252688 -0.062500 1 0 0 0 0 0 2 936256
-0.002328 -0.000052 0.120253 0.327957 0.052312 -0.252693 -0.062500 1 0 0 0 0 0 2 937227
-0.002328 -0.000052 0.120253 0.327950 0.052305 -0.252681 -0.062500 1 0 0 0 0 0 2 938257
-0.002328 -0.000052 0.120253 0.327950 0.052304 -0.252699 -0.062500 1 0 0 0 0 0 2 939256
-0.002328 -0.000052 0.120253 0.327946 0.052315 -0.252688 -0.062500 1 0 0 0 0 0 2 940258
-0.002328 -0.000052 0.120253 0.327949 0.052305 -0.252700 -0.062500 1 0 0 0 0 0 2 941259
-0.002328 -0.000052 0.120253 0.327949 0.052304 -0.252682 -0.062500 1 0 0 0 0 0 2 942255
-0.002328 -0.000052 0.120253 0.327958 0.052312 -0.252693 -0.062500 1 0 0 0 0 0 2 943256
-0.002328 -0.000052 0.120253 0.327950 0.052305 -0.252681 -0.062500 1 0 0 0 0 0 2 944228
-0.002328 -0.000052 0.120253 0.327958 0.052313 -0.252692 -0.062500 1 0 0 0 0 0 2 945256
-0.002328 -0.000052 0.120253 0.327939 0.052308 -0.252694 -0.062500 1 0 0 0 0 0 2 946246
-0.002328 -0.000052 0.120253 0.327960 0.052301 -0.252687 -0.062500 1 0 0 0 0 0 2 947254
-0.002328 -0.000052 0.120253 0.327947 0.052315 -0.252687 -0.062500 1 0 0 0 0 0 2 948258
-0.002328 -0.000052 0.120253 0.327958 0.052314 -0.252693 -0.062500 1 0 0 0 0 0 2 949256
-0.002328 -0.000052 0.120253 0.327939 0.052308 -0.252694 -0.062500 1 0 0 0 0 0 2 950256
-0.002328 -0.000052 0.120253 0.327960 0.052302 -0.252687 -0.062500 1 0 0 0 0 0 2 951256
-0.002328 -0.000052 0.120253 0.327947 0.052315 -0.252687 -0.062500 1 0 0 0 0 0 2 952257
-0.002328 -0.000052 0.120253 0.327950 0.052305 -0.252700 -0.062500 1 0 0 0 0 0 2 953256
-0.002328 -0.000052 0.120253 0.327949 0.052304 -0.252682 -0.062500 1 0 0 0 0 0 2 954254
-0.002328 -0.000052 0.120253 0.327958 0.052313 -0.252692 -0.062500 1 0 0 0 0 0 2 955256
-0.002328 -0.000052 0.120253 0.327947 0.052317 -0.252687 -0.062500 1 0 0 0 0 0 2 956251
-0.002328 -0.000052 0.120253 0.327953 0.052294 -0.252693 -0.062500 1 0 0 0 0 0 2 957244
-0.002328 -0.000052 0.120253 0.327946 0.052315 -0.252687 -0.062500 1 0 0 0 0 0 2 958261
-0.002328 -0.000052 0.120253 0.327949 0.052305 -0.252700 -0.062500 1 0 0 0 0 0 2 959252
-0.002328 -0.000052 0.120253 0.327949 0.052304 -0.252682 -0.062500 1 0 0 0 0 0 2 960330
-0.002328 -0.000052 0.120253 0.327958 0.052313 -0.252693 -0.062500 1 0 0 0 0 0 2 961321
-0.002328 -0.000052 0.120253 0.327950 0.052305 -0.252681 -0.062500 1 0 0 0 0 0 2 962319
-0.002328 -0.000052 0.120253 0.327958 0.052313 -0.252692 -0.062500 1 0 0 0 0 0 2 963324
-0.002328 -0.000052 0.120253 0.327951 0.052305 -0.252701 -0.062500 1 0 0 0 0 0 2 964325
-0.002328 -0.000052 0.120253 0.327950 0.052304 -0.252682 -0.062500 1 0 0 0 0 0 2 965324
-0.002328 -0.000052 0.120253 0.327959 0.052312 -0.252692 -0.062500 1 0 0 0 0 0 2 966323
-0.002328 -0.000052 0.120253 0.327939 0.052308 -0.252694 -0.062500 1 0 0 0 0 0 2 967322
-0.002328 -0.000052 0.120253 0.327948 0.052304 -0.252681 -0.062500 1 0 0 0 0 0 2 968311
-0.002328 -0.000052 0.120253 0.327958 0.052313 -0.252692 -0.062500 1 0 0 0 0 0 2 969315
-0.002328 -0.000052 0.120253 0.327959 0.052314 -0.252694 -0.062500 1 0 0 0 0 0 2 970305
-0.002328 -0.000052 0.120253 0.327943 0.052296 -0.252688 -0.062500 1 0 0 0 0 0 2 971320
-0.002328 -0.000052 0.120253 0.327958 0.052312 -0.252693 -0.062500 1 0 0 0 0 0 2 972310
-0.002328 -0.000052 0.120253 0.327947 0.052316 -0.252687 -0.062500 1 0 0 0 0 0 2 973320
-0.002328 -0.000052 0.120253 0.327958 0.052314 -0.252693 -0.062500 1 0 0 0 0 0 2 974305
-0.002328 -0.000052 0.120253 0.327942 0.052297 -0.252688 -0.062500 1 0 0 0 0 0 2 975304
-0.002328 -0.000052 0.120253 0.327958 0.052312 -0.252693 -0.062500 1 0 0 0 0 0 2 976248
-0.002328 -0.000052 0.120253 0.327951 0.052305 -0.252681 -0.062500 1 0 0 0 0 0 2 977238
-0.002328 -0.000052 0.120253 0.327950 0.052304 -0.252699 -0.062500 1 0 0 0 0 0 2 978247
-0.002328 -0.000052 0.120253 0.327946 0.052315 -0.252688 -0.062500 1 0 0 0 0 0 2 979238
-0.002328 -0.000052 0.120253 0.327961 0.052302 -0.252686 -0.062500 1 0 0 0 0 0 2 980247
-0.002328 -0.000052 0.120253 0.327939 0.052306 -0.252694 -0.062500 1 0 0 0 0 0 2 981238
-0.002328 -0.000052 0.120253 0.327957 0.052313 -0.252694 -0.062500 1 0 0 0 0 0 2 982239
-0.002328 -0.000052 0.120253 0.327950 0.052305 -0.252681 -0.062500 1 0 0 0 0 0 2 983248
-0.002328 -0.000052 0.120253 0.327958 0.052313 -0.252692 -0.062500 1 0 0 0 0 0 2 984239
-0.002328 -0.000052 0.120253 0.327939 0.052308 -0.252694 -0.062500 1 0 0 0 0 0 2 985247
-0.002328 -0.000052 0.120253 0.327960 0.052301 -0.252687 -0.062500 1 0 0 0 0 0 2 986238
-0.002328 -0.000052 0.120253 0.327947 0.052315 -0.252687 -0.062500 1 0 0 0 0 0 2 987247
-0.002328 -0.000052 0.120253 0.327958 0.052314 -0.252693 -0.062500 1 0 0 0 0 0 2 988239
-0.002328 -0.000052 0.120253 0.327939 0.052308 -0.252694 -0.062500 1 0 0 0 0 0 2 989238
-0.002328 -0.000052 0.120253 0.327960 0.052302 -0.252687 -0.062500 1 0 0 0 0 0 2 990248
-0.002328 -0.000052 0.120253 0.327947 0.052315 -0.252687 -0.062500 1 0 0 0 0 0 2 991248
-0.002328 -0.000052 0.120253 0.327950 0.052305 -0.252700 -0.062500 1 0 0 0 0 0 2 992247
-0.002328 -0.000052 0.120253 0.327949 0.052304 -0.252682 -0.062500 1 0 0 0 0 0 2 993234
-0.002328 -0.000052 0.120253 0.327958 0.052313 -0.252693 -0.062500 1 0 0 0 0 0 2 994233
-0.002328 -0.000052 0.120253 0.327950 0.052305 -0.252680 -0.062500 1 0 0 0 0 0 2 995248
-0.002328 -0.000052 0.120253 0.327950 0.052304 -0.252699 -0.062500 1 0 0 0 0 0 2 996253
-0.002328 -0.000052 0.120253 0.327946 0.052316 -0.252688 -0.062500 1 0 0 0 0 0 2 997257
-0.002328 -0.000052 0.120253 0.327949 0.052305 -0.252700 -0.062500 1 0 0 0 0 0 2 998260
-0.002328 -0.000052 0.120253 0.327949 0.052304 -0.252682 -0.062500 1 0 0 0 0 0 2 999259
-0.002328 -0.000052 0.120253 0.327958 0.052313 -0.252693 -0.062500 1 0 0 0 0 0 3 257
-0.002328 -0.000052 0.120253 0.327950 0.052305 -0.252681 -0.062500 1 0 0 0 0 0 3 1255
-0.002328 -0.000052 0.120253 0.327958 0.052313 -0.252692 -0.062500 1 0 0 0 0 0 3 2253
-0.002328 -0.000052 0.120253 0.327939 0.052308 -0.252694 -0.062500 1 0 0 0 0 0 3 3256
-0.002328 -0.000052 0.120253 0.327960 0.052301 -0.252687 -0.062500 1 0 0 0 0 0 3 4256
-0.002328 -0.000052 0.120253 0.327947 0.052315 -0.252687 -0.062500 1 0 0 0 0 0 3 5253
-0.002328 -0.000052 0.120253 0.327950 0.052305 -0.252700 -0.062500 1 0 0 0 0 0 3 6263
-0.002328 -0.000052 0.120253 0.327949 0.052304 -0.252681 -0.062500 1 0 0 0 0 0 3 7255
-0.002328 -0.000052 0.120253 0.327958 0.052312 -0.252692 -0.062500 1 0 0 0 0 0 3 8257
-0.002328 -0.000052 0.120253 0.327947 0.052317 -0.252687 -0.062500 1 0 0 0 0 0 3 9258
-0.002328 -0.000052 0.120253 0.327950 0.052306 -0.252700 -0.062500 1 0 0 0 0 0 3 10254
-0.002328 -0.000052 0.120253 0.327949 0.052304 -0.252681 -0.062500 1 0 0 0 0 0 3 11252
-0.002328 -0.000052 0.120253 0.327950 0.052304 -0.252699 -0.062500 1 0 0 0 0 0 3 12252
-0.002328 -0.000052 0.120253 0.327949 0.052304 -0.252681 -0.062500 1 0 0 0 0 0 3 13252
-0.002328 -0.000052 0.120253 0.327958 0.052312 -0.252692 -0.062500 1 0 0 0 0 0 3 14251
-0.002328 -0.000052 0.120253 0.327959 0.052313 -0.252694 -0.062500 1 0 0 0 0 0 3 15252
-0.002328 -0.000052 0.120253 0.327951 0.052305 -0.252681 -0.062500 1 0 0 0 0 0 3 16254
-0.002328 -0.000052 0.120253 0.327950 0.052304 -0.252699 -0.062500 1 0 0 0 0 0 3 17251
-0.002328 -0.000052 0.120253 0.327946 0.052315 -0.252688 -0.062500 1 0 0 0 0 0 3 18253
-0.002328 -0.000052 0.120253 0.327961 0.052302 -0.252686 -0.062500 1 0 0 0 0 0 3 19224
-0.002328 -0.000052 0.120253 0.327939 0.052306 -0.252694 -0.062500 1 0 0 0 0 0 3 20256
-0.002328 -0.000052 0.120253 0.327957 0.052313 -0.252694 -0.062500 1 0 0 0 0 0 3 21254
-0.002328 -0.000052 0.120253 0.327950 0.052305 -0.252681 -0.062500 1 0 0 0 0 0 3 22254
-0.002328 -0.000052 0.120253 0.327958 0.052313 -0.252692 -0.062500 1 0 0 0 0 0 3 23252
-0.002333 -0.000034 0.120242 0.401921 -0.201998 -0.104820 -0.062500 1 0 0 0 0 0 3 24255
-0.002336 -0.000025 0.120238 0.378386 -0.116483 -0.176914 -0.062500 1 0 0 0 0 0 3 25252
-0.002337 -0.000021 0.120237 0.359808 -0.052562 -0.214382 -0.062500 1 0 0 0 0 0 3 26249
-0.002338 -0.000018 0.120237 0.349568 -0.018503 -0.228653 -0.062500 1 0 0 0 0 0 3 27224
-0.002338 -0.000017 0.120237 0.344264 -0.001260 -0.233757 -0.062500 1 0 0 0 0 0 3 28254
-0.002339 -0.000017 0.120237 0.341556 0.007366 -0.235534 -0.062500 1 0 0 0 0 0 3 29253
-0.002339 -0.000016 0.120236 0.340195 0.011684 -0.236157 -0.062500 1 0 0 0 0 0 3 30253
-0.002339 -0.000016 0.120236 0.339500 0.013846 -0.236371 -0.062500 1 0 0 0 0 0 3 31254
-0.002339 -0.000016 0.120236 0.339157 0.014925 -0.236444 -0.062500 1 0 0 0 0 0 3 32255
-0.002339 -0.000016 0.120236 0.338978 0.015473 -0.236467 -0.062500 1 0 0 0 0 0 3 33240
-0.002339 -0.000016 0.120236 0.338897 0.015734 -0.236484 -0.062500 1 0 0 0 0 0 3 34248
-0.002339 -0.000016 0.120236 0.338846 0.015866 -0.236487 -0.062500 1 0 0 0 0 0 3 35255
-0.002339 -0.000016 0.120236 0.338821 0.015943 -0.236488 -0.062500 1 0 0 0 0 0 3 36254
-0.002339 -0.000016 0.120236 0.338824 0.015968 -0.236488 -0.062500 1 0 0 0 0 0 3 37254
-0.002339 -0.000016 0.120236 0.338806 0.015995 -0.236495 -0.062500 1 0 0 0 0 0 3 38240
-0.002339 -0.000016 0.120236 0.338813 0.016006 -0.236489 -0.062500 1 0 0 0 0 0 3 39252
-0.002339 -0.000016 0.120236 0.338793 0.016001 -0.236489 -0.062500 1 0 0 0 0 0 3 40256
-0.002339 -0.000016 0.120236 0.338812 0.016006 -0.236489 -0.062500 1 0 0 0 0 0 3 41247
-0.002339 -0.000016 0.120236 0.338801 0.016009 -0.236482 -0.062500 1 0 0 0 0 0 3 42246
-0.002339 -0.000016 0.120236 0.338804 0.015998 -0.236495 -0.062500 1 0 0 0 0 0 3 43224
-0.002339 -0.000016 0.120236 0.338801 0.016008 -0.236483 -0.062500 1 0 0 0 0 0 3 44243
-0.002339 -0.000016 0.120236 0.338812 0.016006 -0.236488 -0.062500 1 0 0 0 0 0 3 45239
-0.002339 -0.000016 0.120236 0.338802 0.016009 -0.236482 -0.062500 1 0 0 0 0 0 3 46245
-0.002339 -0.000016 0.120236 0.338804 0.015998 -0.236495 -0.062500 1 0 0 0 0 0 3 47236
-0.002339 -0.000016 0.120236 0.338801 0.016008 -0.236483 -0.062500 1 0 0 0 0 0 3 48307
-0.002339 -0.000016 0.120236 0.338812 0.016006 -0.236488 -0.062500 1 0 0 0 0 0 3 49318
-0.002339 -0.000016 0.120236 0.338793 0.016000 -0.236489 -0.062500 1 0 0 0 0 0 3 50303
-0.002339 -0.000016 0.120236 0.338812 0.016005 -0.236489 -0.062500 1 0 0 0 0 0 3 51317
-0.002339 -0.000016 0.120236 0.338801 0.016008 -0.236482 -0.062500 1 0 0 0 0 0 3 52302
-0.002339 -0.000016 0.120236 0.338813 0.016006 -0.236487 -0.062500 1 0 0 0 0 0 3 53316
-0.002339 -0.000016 0.120236 0.338794 0.016000 -0.236489 -0.062500 1 0 0 0 0 0 3 54301
-0.002339 -0.000016 0.120236 0.338812 0.016005 -0.236488 -0.062500 1 0 0 0 0 0 3 55315
-0.002339 -0.000016 0.120236 0.338814 0.016005 -0.236488 -0.062500 1 0 0 0 0 0 3 56303
-0.002339 -0.000016 0.120236 0.338794 0.015999 -0.236489 -0.062500 1 0 0 0 0 0 3 57314
-0.002339 -0.000016 0.120236 0.338812 0.016004 -0.236488 -0.062500 1 0 0 0 0 0 3 58316
-0.002339 -0.000016 0.120236 0.338802 0.016008 -0.236482 -0.062500 1 0 0 0 0 0 3 59300
-0.002339 -0.000016 0.120236 0.338810 0.016017 -0.236494 -0.062500 1 0 0 0 0 0 3 60246
-0.002339 -0.000016 0.120236 0.338794 0.016001 -0.236490 -0.062500 1 0 0 0 0 0 3 61236
-0.002339 -0.000016 0.120236 0.338799 0.016008 -0.236482 -0.062500 1 0 0 0 0 0 3 62245
-0.002339 -0.000016 0.120236 0.338812 0.016006 -0.236488 -0.062500 1 0 0 0 0 0 3 63235
-0.002339 -0.000016 0.120236 0.338793 0.016000 -0.236489 -0.062500 1 0 0 0 0 0 3 64245
-0.002339 -0.000016 0.120236 0.338811 0.016005 -0.236488 -0.062500 1 0 0 0 0 0 3 65244
-0.002339 -0.000016 0.120236 0.338814 0.016005 -0.236488 -0.062500 1 0 0 0 0 0 3 66236
-0.002339 -0.000016 0.120236 0.338802 0.016008 -0.236482 -0.062500 1 0 0 0 0 0 3 67244
-0.002339 -0.000016 0.120236 0.338805 0.015997 -0.236494 -0.062500 1 0 0 0 0 0 3 68237
-0.002339 -0.000016 0.120236 0.338801 0.016007 -0.236483 -0.062500 1 0 0 0 0 0 3 69245
-0.002339 -0.000016 0.120236 0.338813 0.016005 -0.236488 -0.062500 1 0 0 0 0 0 3 70235
-0.002339 -0.000016 0.120236 0.338794 0.015999 -0.236489 -0.062500 1 0 0 0 0 0 3 71246
-0.002339 -0.000016 0.120236 0.338808 0.016016 -0.236495 -0.062500 1 0 0 0 0 0 3 72248
-0.002339 -0.000016 0.120236 0.338801 0.016010 -0.236483 -0.062500 1 0 0 0 0 0 3 73247
-0.002339 -0.000016 0.120236 0.338813 0.016006 -0.236488 -0.062500 1 0 0 0 0 0 3 74245
-0.002339 -0.000016 0.120236 0.338794 0.016000 -0.236489 -0.062500 1 0 0 0 0 0 3 75242
-0.002339 -0.000016 0.120236 0.338812 0.016005 -0.236488 -0.062500 1 0 0 0 0 0 3 76258
-0.002339 -0.000016 0.120236 0.338802 0.016008 -0.236482 -0.062500 1 0 0 0 0 0 3 77248
-0.002339 -0.000016 0.120236 0.338805 0.015997 -0.236495 -0.062500 1 0 0 0 0 0 3 78252
-0.002339 -0.000016 0.120236 0.338801 0.016007 -0.236483 -0.062500 1 0 0 0 0 0 3 79252
-0.002339 -0.000016 0.120236 0.338813 0.016005 -0.236488 -0.062500 1 0 0 0 0 0 3 80253
-0.002339 -0.000016 0.120236 0.338802 0.016008 -0.236482 -0.062500 1 0 0 0 0 0 3 81254
-0.002339 -0.000016 0.120236 0.338801 0.016009 -0.236501 -0.062500 1 0 0 0 0 0 3 82252
-0.002339 -0.000016 0.120236 0.338800 0.016009 -0.236484 -0.062500 1 0 0 0 0 0 3 83251
-0.002339 -0.000016 0.120236 0.338813 0.016006 -0.236488 -0.062500 1 0 0 0 0 0 3 84253
-0.002339 -0.000016 0.120236 0.338802 0.016009 -0.236482 -0.062500 1 0 0 0 0 0 3 85241
-0.002339 -0.000016 0.120236 0.338805 0.015997 -0.236495 -0.062500 1 0 0 0 0 0 3 86257
-0.002339 -0.000016 0.120236 0.338801 0.016007 -0.236483 -0.062500 1 0 0 0 0 0 3 87254
-0.002339 -0.000016 0.120236 0.338813 0.016006 -0.236488 -0.062500 1 0 0 0 0 0 3 88255
-0.002339 -0.000016 0.120236 0.338794 0.016000 -0.236489 -0.062500 1 0 0 0 0 0 3 89252
-0.002339 -0.000016 0.120236 0.338812 0.016005 -0.236488 -0.062500 1 0 0 0 0 0 3 90251
-0.002339 -0.000016 0.120236 0.338814 0.016005 -0.236488 -0.062500 1 0 0 0 0 0 3 91238
-0.002339 -0.000016 0.120236 0.338802 0.016008 -0.236482 -0.062500 1 0 0 0 0 0 3 92254
-0.002339 -0.000016 0.120236 0.338793 0.016000 -0.236488 -0.062500 1 0 0 0 0 0 3 93248
-0.002339 -0.000016 0.120236 0.338808 0.016016 -0.236495 -0.062500 1 0 0 0 0 0 3 94252
-0.002339 -0.000016 0.120236 0.338801 0.016010 -0.236483 -0.062500 1 0 0 0 0 0 3 95252
-0.002344 0.000002 0.120226 0.412740 -0.238172 -0.088491 -0.062500 1 0 0 0 0 0 3 96252
-0.002347 0.000011 0.120222 0.389228 -0.152714 -0.160651 -0.062500 1 0 0 0 0 0 3 97251
-0.002348 0.000016 0.120221 0.370650 -0.088825 -0.198149 -0.062500 1 0 0 0 0 0 3 98250
-0.002349 0.000018 0.120221 0.360415 -0.054782 -0.212437 -0.062500 1 0 0 0 0 0 3 99251
-0.002349 0.000019 0.120220 0.355113 -0.037546 -0.217531 -0.062500 1 0 0 0 0 0 3 100253
-0.002349 0.000020 0.120220 0.352402 -0.028912 -0.219317 -0.062500 1 0 0 0 0 0 3 101241
-0.002350 0.000020 0.120220 0.351041 -0.024594 -0.219943 -0.062500 1 0 0 0 0 0 3 102254
-0.002350 0.000020 0.120220 0.350350 -0.022444 -0.220152 -0.062500 1 0 0 0 0 0 3 103251
-0.002350 0.000020 0.120220 0.350004 -0.021354 -0.220231 -0.062500 1 0 0 0 0 0 3 104253
-0.002350 0.000020 0.120220 0.349832 -0.020830 -0.220262 -0.062500 1 0 0 0 0 0 3 105251
-0.002350 0.000020 0.120220 0.349732 -0.020545 -0.220267 -0.062500 1 0 0 0 0 0 3 106251
-0.002350 0.000020 0.120220 0.349694 -0.020425 -0.220269 -0.062500 1 0 0 0 0 0 3 107251
-0.002350 0.000020 0.120220 0.349670 -0.020350 -0.220269 -0.062500 1 0 0 0 0 0 3 108241
-0.002350 0.000020 0.120220 0.349671 -0.020313 -0.220276 -0.062500 1 0 0 0 0 0 3 109251
-0.002350 0.000020 0.120220 0.349656 -0.020297 -0.220277 -0.062500 1 0 0 0 0 0 3 110252
-0.002350 0.000020 0.120220 0.349663 -0.020287 -0.220271 -0.062500 1 0 0 0 0 0 3 111255
-0.002350 0.000020 0.120220 0.349656 -0.020295 -0.220277 -0.062500 1 0 0 0 0 0 3 112239
-0.002350 0.000020 0.120220 0.349651 -0.020285 -0.220264 -0.062500 1 0 0 0 0 0 3 113250
-0.002350 0.000020 0.120220 0.349660 -0.020275 -0.220276 -0.062500 1 0 0 0 0 0 3 114253
-0.002350 0.000020 0.120220 0.349652 -0.020283 -0.220264 -0.062500 1 0 0 0 0 0 3 115250
-0.002350 0.000020 0.120220 0.349651 -0.020284 -0.220283 -0.062500 1 0 0 0 0 0 3 116252
-0.002350 0.000020 0.120220 0.349651 -0.020284 -0.220265 -0.062500 1 0 0 0 0 0 3 117249
-0.002350 0.000020 0.120220 0.349660 -0.020275 -0.220276 -0.062500 1 0 0 0 0 0 3 118255
-0.002350 0.000020 0.120220 0.349640 -0.020280 -0.220278 -0.062500 1 0 0 0 0 0 3 119248
-0.002350 0.000020 0.120220 0.349661 -0.020286 -0.220271 -0.062500 1 0 0 0 0 0 3 120253
-0.002350 0.000020 0.120220 0.349652 -0.020284 -0.220263 -0.062500 1 0 0 0 0 0 3 121250
-0.002350 0.000020 0.120220 0.349651 -0.020284 -0.220283 -0.062500 1 0 0 0 0 0 3 122251
-0.002350 0.000020 0.120220 0.349651 -0.020284 -0.220265 -0.062500 1 0 0 0 0 0 3 123249
-0.002350 0.000020 0.120220 0.349659 -0.020275 -0.220276 -0.062500 1 0 0 0 0 0 3 124244
-0.002350 0.000020 0.120220 0.349648 -0.020271 -0.220271 -0.062500 1 0 0 0 0 0 3 125246
-0.002350 0.000020 0.120220 0.349654 -0.020294 -0.220277 -0.062500 1 0 0 0 0 0 3 126359
-0.002350 0.000020 0.120220 0.349647 -0.020273 -0.220271 -0.062500 1 0 0 0 0 0 3 127243
-0.002350 0.000020 0.120220 0.349662 -0.020285 -0.220270 -0.062500 1 0 0 0 0 0 3 128234
-0.002350 0.000020 0.120220 0.349649 -0.020272 -0.220270 -0.062500 1 0 0 0 0 0 3 129243
-0.002350 0.000020 0.120220 0.349654 -0.020294 -0.220277 -0.062500 1 0 0 0 0 0 3 130359
-0.002350 0.000020 0.120220 0.349647 -0.020273 -0.220271 -0.062500 1 0 0 0 0 0 3 131243
-0.002350 0.000020 0.120220 0.349662 -0.020285 -0.220270 -0.062500 1 0 0 0 0 0 3 132234
-0.002350 0.000020 0.120220 0.349640 -0.020281 -0.220277 -0.062500 1 0 0 0 0 0 3 133243
-0.002350 0.000020 0.120220 0.349661 -0.020286 -0.220271 -0.062500 1 0 0 0 0 0 3 134357
-0.002350 0.000020 0.120220 0.349648 -0.020272 -0.220270 -0.062500 1 0 0 0 0 0 3 135245
-0.002350 0.000020 0.120220 0.349662 -0.020285 -0.220270 -0.062500 1 0 0 0 0 0 3 136359
-0.002350 0.000020 0.120220 0.349640 -0.020281 -0.220277 -0.062500 1 0 0 0 0 0 3 137243
-0.002350 0.000020 0.120220 0.349661 -0.020286 -0.220270 -0.062500 1 0 0 0 0 0 3 138358
-0.002350 0.000020 0.120220 0.349648 -0.020272 -0.220270 -0.062500 1 0 0 0 0 0 3 139244
-0.002350 0.000020 0.120220 0.349654 -0.020294 -0.220277 -0.062500 1 0 0 0 0 0 3 140358
-0.002350 0.000020 0.120220 0.349647 -0.020273 -0.220271 -0.062500 1 0 0 0 0 0 3 141243
-0.002350 0.000020 0.120220 0.349662 -0.020286 -0.220270 -0.062500 1 0 0 0 0 0 3 142365
-0.002350 0.000020 0.120220 0.349648 -0.020272 -0.220270 -0.062500 1 0 0 0 0 0 3 143224
-0.002350 0.000020 0.120220 0.349654 -0.020294 -0.220276 -0.062500 1 0 0 0 0 0 3 144373
-0.002350 0.000020 0.120220 0.349647 -0.020273 -0.220271 -0.062500 1 0 0 0 0 0 3 145240
-0.002350 0.000020 0.120220 0.349662 -0.020286 -0.220270 -0.062500 1 0 0 0 0 0 3 146375
-0.002350 0.000020 0.120220 0.349640 -0.020281 -0.220277 -0.062500 1 0 0 0 0 0 3 147363
-0.002350 0.000020 0.120220 0.349661 -0.020287 -0.220270 -0.062500 1 0 0 0 0 0 3 148372
-0.002350 0.000020 0.120220 0.349648 -0.020273 -0.220270 -0.062500 1 0 0 0 0 0 3 149373
-0.002350 0.000020 0.120220 0.349662 -0.020285 -0.220269 -0.062500 1 0 0 0 0 0 3 150375
-0.002350 0.000020 0.120220 0.349653 -0.020284 -0.220283 -0.062500 1 0 0 0 0 0 3 151376
-0.002350 0.000020 0.120220 0.349651 -0.020284 -0.220265 -0.062500 1 0 0 0 0 0 3 152374
-0.002350 0.000020 0.120220 0.349660 -0.020275 -0.220276 -0.062500 1 0 0 0 0 0 3 153373
-0.002350 0.000020 0.120220 0.349652 -0.020283 -0.220264 -0.062500 1 0 0 0 0 0 3 154375
-0.002350 0.000020 0.120220 0.349652 -0.020284 -0.220283 -0.062500 1 0 0 0 0 0 3 155376
-0.002350 0.000020 0.120220 0.349651 -0.020284 -0.220265 -0.062500 1 0 0 0 0 0 3 156231
-0.002350 0.000020 0.120220 0.349660 -0.020275 -0.220276 -0.062500 1 0 0 0 0 0 3 157251
-0.002350 0.000020 0.120220 0.349644 -0.020292 -0.220271 -0.062500 1 0 0 0 0 0 3 158355
-0.002350 0.000020 0.120220 0.349659 -0.020276 -0.220277 -0.062500 1 0 0 0 0 0 3 159377
-0.002350 0.000020 0.120220 0.349652 -0.020283 -0.220264 -0.062500 1 0 0 0 0 0 3 160369
-0.002350 0.000020 0.120220 0.349651 -0.020284 -0.220283 -0.062500 1 0 0 0 0 0 3 161375
-0.002350 0.000020 0.120220 0.349651 -0.020284 -0.220265 -0.062500 1 0 0 0 0 0 3 162376
-0.002350 0.000020 0.120220 0.349659 -0.020275 -0.220276 -0.062500 1 0 0 0 0 0 3 163375
-0.002350 0.000020 0.120220 0.349648 -0.020271 -0.220271 -0.062500 1 0 0 0 0 0 3 164376
-0.002350 0.000020 0.120220 0.349654 -0.020294 -0.220277 -0.062500 1 0 0 0 0 0 3 165375
-0.002350 0.000020 0.120220 0.349647 -0.020273 -0.220271 -0.062500 1 0 0 0 0 0 3 166375
-0.002350 0.000020 0.120220 0.349662 -0.020285 -0.220270 -0.062500 1 0 0 0 0 0 3 167345
-0.002350 0.000020 0.120220 0.349649 -0.020272 -0.220270 -0.062500 1 0 0 0 0 0 3 168375
-0.002350 0.000020 0.120220 0.349654 -0.020294 -0.220277 -0.062500 1 0 0 0 0 0 3 169374
-0.002350 0.000020 0.120220 0.349648 -0.020273 -0.220271 -0.062500 1 0 0 0 0 0 3 170374
-0.002350 0.000020 0.120220 0.349662 -0.020285 -0.220270 -0.062500 1 0 0 0 0 0 3 171374
-0.002350 0.000020 0.120220 0.349640 -0.020281 -0.220277 -0.062500 1 0 0 0 0 0 3 172368
-0.002350 0.000020 0.120220 0.349661 -0.020286 -0.220271 -0.062500 1 0 0 0 0 0 3 173247
-0.002350 0.000020 0.120220 0.349648 -0.020272 -0.220270 -0.062500 1 0 0 0 0 0 3 174345
-0.002350 0.000020 0.120220 0.349662 -0.020285 -0.220270 -0.062500 1 0 0 0 0 0 3 175374
-0.002350 0.000020 0.120220 0.349640 -0.020281 -0.220277 -0.062500 1 0 0 0 0 0 3 176374
-0.002350 0.000020 0.120220 0.349661 -0.020286 -0.220270 -0.062500 1 0 0 0 0 0 3 177374
-0.002350 0.000020 0.120220 0.349648 -0.020272 -0.220270 -0.062500 1 0 0 0 0 0 3 178373
-0.002350 0.000020 0.120220 0.349654 -0.020294 -0.220277 -0.062500 1 0 0 0 0 0 3 179375
-0.002350 0.000020 0.120220 0.349647 -0.020273 -0.220271 -0.062500 1 0 0 0 0 0 3 180374
-0.002350 0.000020 0.120220 0.349662 -0.020286 -0.220270 -0.062500 1 0 0 0 0 0 3 181344
-0.002350 0.000020 0.120220 0.349648 -0.020272 -0.220270 -0.062500 1 0 0 0 0 0 3 182356
-0.002350 0.000020 0.120220 0.349654 -0.020294 -0.220276 -0.062500 1 0 0 0 0 0 3 183244
-0.002350 0.000020 0.120220 0.349647 -0.020273 -0.220271 -0.062500 1 0 0 0 0 0 3 184380
-0.002350 0.000020 0.120220 0.349662 -0.020286 -0.220270 -0.062500 1 0 0 0 0 0 3 185257
-0.002350 0.000020 0.120220 0.349640 -0.020281 -0.220277 -0.062500 1 0 0 0 0 0 3 186385
-0.002350 0.000020 0.120220 0.349661 -0.020287 -0.220270 -0.062500 1 0 0 0 0 0 3 187382
-0.002350 0.000020 0.120220 0.349648 -0.020273 -0.220270 -0.062500 1 0 0 0 0 0 3 188256
-0.002350 0.000020 0.120220 0.349662 -0.020285 -0.220270 -0.062500 1 0 0 0 0 0 3 189381
-0.002350 0.000020 0.120220 0.349640 -0.020281 -0.220277 -0.062500 1 0 0 0 0 0 3 190385
-0.002350 0.000020 0.120220 0.349661 -0.020287 -0.220270 -0.062500 1 0 0 0 0 0 3 191383
-0.002350 0.000020 0.120220 0.349648 -0.020273 -0.220270 -0.062500 1 0 0 0 0 0 3 192383
-0.002350 0.000020 0.120220 0.349654 -0.020294 -0.220276 -0.062500 1 0 0 0 0 0 3 193382
-0.002350 0.000020 0.120220 0.349647 -0.020274 -0.220271 -0.062500 1 0 0 0 0 0 3 194363
-0.002350 0.000020 0.120220 0.349662 -0.020286 -0.220270 -0.062500 1 0 0 0 0 0 3 195383
-0.002350 0.000020 0.120220 0.349648 -0.020272 -0.220270 -0.062500 1 0 0 0 0 0 3 196425
-0.002350 0.000020 0.120220 0.349651 -0.020282 -0.220283 -0.062500 1 0 0 0 0 0 3 197440
-0.002350 0.000020 0.120220 0.349650 -0.020284 -0.220265 -0.062500 1 0 0 0 0 0 3 198424
-0.002350 0.000020 0.120220 0.349659 -0.020275 -0.220276 -0.062500 1 0 0 0 0 0 3 199440
-0.002350 0.000020 0.120220 0.349651 -0.020282 -0.220264 -0.062500 1 0 0 0 0 0 3 200445
-0.002350 0.000020 0.120220 0.349651 -0.020283 -0.220283 -0.062500 1 0 0 0 0 0 3 201439
-0.002350 0.000020 0.120220 0.349650 -0.020284 -0.220265 -0.062500 1 0 0 0 0 0 3 202423
-0.002350 0.000020 0.120220 0.349659 -0.020275 -0.220276 -0.062500 1 0 0 0 0 0 3 203439
-0.002350 0.000020 0.120220 0.349655 -0.020294 -0.220277 -0.062500 1 0 0 0 0 0 3 204358
-0.002350 0.000020 0.120220 0.349651 -0.020285 -0.220264 -0.062500 1 0 0 0 0 0 3 205365
-0.002350 0.000020 0.120220 0.349659 -0.020275 -0.220276 -0.062500 1 0 0 0 0 0 3 206356
-0.002350 0.000020 0.120220 0.349648 -0.020271 -0.220271 -0.062500 1 0 0 0 0 0 3 207365
-0.002350 0.000020 0.120220 0.349654 -0.020294 -0.220277 -0.062500 1 0 0 0 0 0 3 208367
-0.002350 0.000020 0.120220 0.349648 -0.020273 -0.220271 -0.062500 1 0 0 0 0 0 3 209356
-0.002350 0.000020 0.120220 0.349662 -0.020285 -0.220270 -0.062500 1 0 0 0 0 0 3 210365
-0.002350 0.000020 0.120220 0.349640 -0.020281 -0.220277 -0.062500 1 0 0 0 0 0 3 211355
-0.002350 0.000020 0.120220 0.349661 -0.020286 -0.220271 -0.062500 1 0 0 0 0 0 3 212365
-0.002350 0.000020 0.120220 0.349648 -0.020272 -0.220270 -0.062500 1 0 0 0 0 0 3 213356
-0.002350 0.000020 0.120220 0.349663 -0.020285 -0.220270 -0.062500 1 0 0 0 0 0 3 214364
-0.002350 0.000020 0.120220 0.349640 -0.020281 -0.220277 -0.062500 1 0 0 0 0 0 3 215356
-0.002350 0.000020 0.120220 0.349661 -0.020286 -0.220271 -0.062500 1 0 0 0 0 0 3 216365
-0.002350 0.000020 0.120220 0.349648 -0.020272 -0.220270 -0.062500 1 0 0 0 0 0 3 217356
-0.002350 0.000020 0.120220 0.349654 -0.020294 -0.220277 -0.062500 1 0 0 0 0 0 3 218365
-0.002350 0.000020 0.120220 0.349647 -0.020273 -0.220271 -0.062500 1 0 0 0 0 0 3 219366
-0.002350 0.000020 0.120220 0.349662 -0.020286 -0.220270 -0.062500 1 0 0 0 0 0 3 220367
-0.002350 0.000020 0.120220 0.349648 -0.020272 -0.220270 -0.062500 1 0 0 0 0 0 3 221364
-0.002350 0.000020 0.120220 0.349654 -0.020294 -0.220277 -0.062500 1 0 0 0 0 0 3 222359
-0.002350 0.000020 0.120220 0.349647 -0.020273 -0.220271 -0.062500 1 0 0 0 0 0 3 223371
-0.002350 0.000020 0.120220 0.349662 -0.020286 -0.220270 -0.062500 1 0 0 0 0 0 3 224370
-0.002350 0.000020 0.120220 0.349640 -0.020281 -0.220277 -0.062500 1 0 0 0 0 0 3 225378
-0.002350 0.000020 0.120220 0.349661 -0.020287 -0.220271 -0.062500 1 0 0 0 0 0 3 226375
-0.002350 0.000020 0.120220 0.349648 -0.020273 -0.220270 -0.062500 1 0 0 0 0 0 3 227374
-0.002350 0.000020 0.120220 0.349662 -0.020285 -0.220270 -0.062500 1 0 0 0 0 0 3 228375
-0.002350 0.000020 0.120220 0.349640 -0.020281 -0.220277 -0.062500 1 0 0 0 0 0 3 229374
-0.002350 0.000020 0.120220 0.349661 -0.020287 -0.220270 -0.062500 1 0 0 0 0 0 3 230343
-0.002350 0.000020 0.120220 0.349648 -0.020273 -0.220270 -0.062500 1 0 0 0 0 0 3 231371
-0.002350 0.000020 0.120220 0.349654 -0.020294 -0.220277 -0.062500 1 0 0 0 0 0 3 232373
-0.002350 0.000020 0.120220 0.349647 -0.020274 -0.220271 -0.062500 1 0 0 0 0 0 3 233379
-0.002350 0.000020 0.120220 0.349662 -0.020286 -0.220270 -0.062500 1 0 0 0 0 0 3 234373
-0.002350 0.000020 0.120220 0.349648 -0.020272 -0.220270 -0.062500 1 0 0 0 0 0 3 235376
-0.002350 0.000020 0.120220 0.349651 -0.020282 -0.220283 -0.062500 1 0 0 0 0 0 3 236378
-0.002350 0.000020 0.120220 0.349650 -0.020284 -0.220265 -0.062500 1 0 0 0 0 0 3 237372
-0.002350 0.000020 0.120220 0.349662 -0.020287 -0.220269 -0.062500 1 0 0 0 0 0 3 238372
-0.002350 0.000020 0.120220 0.349640 -0.020281 -0.220277 -0.062500 1 0 0 0 0 0 3 239374
-0.002350 0.000020 0.120220 0.349661 -0.020287 -0.220270 -0.062500 1 0 0 0 0 0 3 240371
-0.002350 0.000020 0.120220 0.349648 -0.020273 -0.220270 -0.062500 1 0 0 0 0 0 3 241372
-0.002350 0.000020 0.120220 0.349659 -0.020274 -0.220276 -0.062500 1 0 0 0 0 0 3 242374
-0.002350 0.000020 0.120220 0.349643 -0.020291 -0.220271 -0.062500 1 0 0 0 0 0 3 243372
-0.002350 0.000020 0.120220 0.349658 -0.020276 -0.220277 -0.062500 1 0 0 0 0 0 3 244367
-0.002350 0.000020 0.120220 0.349651 -0.020283 -0.220264 -0.062500 1 0 0 0 0 0 3 245342
-0.002350 0.000020 0.120220 0.349659 -0.020275 -0.220276 -0.062500 1 0 0 0 0 0 3 246371
-0.002350 0.000020 0.120220 0.349656 -0.020294 -0.220277 -0.062500 1 0 0 0 0 0 3 247372
-0.002350 0.000020 0.120220 0.349648 -0.020273 -0.220271 -0.062500 1 0 0 0 0 0 3 248371
-0.002350 0.000020 0.120220 0.349662 -0.020285 -0.220270 -0.062500 1 0 0 0 0 0 3 249371
-0.002350 0.000020 0.120220 0.349640 -0.020281 -0.220277 -0.062500 1 0 0 0 0 0 3 250372
-0.002350 0.000020 0.120220 0.349649 -0.020284 -0.220264 -0.062500 1 0 0 0 0 0 3 251371
-0.002350 0.000020 0.120220 0.349659 -0.020275 -0.220276 -0.062500 1 0 0 0 0 0 3 252373
-0.002350 0.000020 0.120220 0.349664 -0.020286 -0.220270 -0.062500 1 0 0 0 0 0 3 253371
-0.002350 0.000020 0.120220 0.349641 -0.020281 -0.220277 -0.062500 1 0 0 0 0 0 3 254372
-0.002355 0.000038 0.120210 0.423550 -0.274319 -0.072139 -0.062500 1 0 0 0 0 0 3 255371
-0.002358 0.000047 0.120206 0.400044 -0.188934 -0.144373 -0.062500 1 0 0 0 0 0 3 256373
-0.002359 0.000052 0.120205 0.381485 -0.125074 -0.181901 -0.062500 1 0 0 0 0 0 3 257369
-0.002360 0.000054 0.120204 0.371264 -0.091037 -0.196201 -0.062500 1 0 0 0 0 0 3 258370
-0.002360 0.000055 0.120204 0.365957 -0.073816 -0.201311 -0.062500 1 0 0 0 0 0 3 259363
-0.002360 0.000056 0.120204 0.363246 -0.065186 -0.203082 -0.062500 1 0 0 0 0 0 3 260360
-0.002360 0.000056 0.120204 0.361886 -0.060870 -0.203708 -0.062500 1 0 0 0 0 0 3 261369
-0.002360 0.000056 0.120204 0.361192 -0.058709 -0.203925 -0.062500 1 0 0 0 0 0 3 262374
-0.002360 0.000056 0.120204 0.360840 -0.057639 -0.204005 -0.062500 1 0 0 0 0 0 3 263370
-0.002360 0.000057 0.120204 0.360672 -0.057096 -0.204037 -0.062500 1 0 0 0 0 0 3 264345
-0.002360 0.000057 0.120204 0.360589 -0.056824 -0.204042 -0.062500 1 0 0 0 0 0 3 265370
-0.002360 0.000057 0.120204 0.360545 -0.056682 -0.204037 -0.062500 1 0 0 0 0 0 3 266371
-0.002360 0.000057 0.120204 0.360517 -0.056625 -0.204037 -0.062500 1 0 0 0 0 0 3 267370
-0.002360 0.000057 0.120204 0.360504 -0.056588 -0.204037 -0.062500 1 0 0 0 0 0 3 268372
-0.002360 0.000057 0.120204 0.360500 -0.056574 -0.204044 -0.062500 1 0 0 0 0 0 3 269371
-0.002360 0.000057 0.120204 0.360505 -0.056553 -0.204045 -0.062500 1 0 0 0 0 0 3 270364
-0.002360 0.000057 0.120204 0.360497 -0.056560 -0.204052 -0.062500 1 0 0 0 0 0 3 271368
-0.002360 0.000057 0.120204 0.360493 -0.056549 -0.204040 -0.062500 1 0 0 0 0 0 3 272356
-0.002360 0.000057 0.120204 0.360504 -0.056550 -0.204044 -0.062500 1 0 0 0 0 0 3 273364
-0.002360 0.000057 0.120204 0.360494 -0.056548 -0.204039 -0.062500 1 0 0 0 0 0 3 274354
-0.002360 0.000057 0.120204 0.360496 -0.056559 -0.204051 -0.062500 1 0 0 0 0 0 3 275350
-0.002360 0.000057 0.120204 0.360496 -0.056560 -0.204033 -0.062500 1 0 0 0 0 0 3 276362
-0.002360 0.000057 0.120204 0.360505 -0.056552 -0.204043 -0.062500 1 0 0 0 0 0 3 277354
-0.002360 0.000057 0.120204 0.360485 -0.056557 -0.204045 -0.062500 1 0 0 0 0 0 3 278363
-0.002360 0.000057 0.120204 0.360504 -0.056552 -0.204045 -0.062500 1 0 0 0 0 0 3 279353
-0.002360 0.000057 0.120204 0.360493 -0.056548 -0.204038 -0.062500 1 0 0 0 0 0 3 280363
-0.002360 0.000057 0.120204 0.360505 -0.056551 -0.204044 -0.062500 1 0 0 0 0 0 3 281353
-0.002360 0.000057 0.120204 0.360485 -0.056557 -0.204045 -0.062500 1 0 0 0 0 0 3 282363
-0.002360 0.000057 0.120204 0.360503 -0.056552 -0.204045 -0.062500 1 0 0 0 0 0 3 283352
-0.002360 0.000057 0.120204 0.360493 -0.056548 -0.204039 -0.062500 1 0 0 0 0 0 3 284362
-0.002360 0.000057 0.120204 0.360496 -0.056559 -0.204051 -0.062500 1 0 0 0 0 0 3 285353
-0.002360 0.000057 0.120204 0.360492 -0.056549 -0.204039 -0.062500 1 0 0 0 0 0 3 286362
-0.002360 0.000057 0.120204 0.360504 -0.056551 -0.204044 -0.062500 1 0 0 0 0 0 3 287353
-0.002360 0.000057 0.120204 0.360493 -0.056548 -0.204039 -0.062500 1 0 0 0 0 0 3 288363
-0.002360 0.000057 0.120204 0.360496 -0.056559 -0.204051 -0.062500 1 0 0 0 0 0 3 289353
-0.002360 0.000057 0.120204 0.360492 -0.056549 -0.204039 -0.062500 1 0 0 0 0 0 3 290362
-0.002360 0.000057 0.120204 0.360504 -0.056550 -0.204044 -0.062500 1 0 0 0 0 0 3 291364
-0.002360 0.000057 0.120204 0.360497 -0.056559 -0.204032 -0.062500 1 0 0 0 0 0 3 292362
-0.002360 0.000057 0.120204 0.360497 -0.056561 -0.204050 -0.062500 1 0 0 0 0 0 3 293360
-0.002360 0.000057 0.120204 0.360493 -0.056549 -0.204039 -0.062500 1 0 0 0 0 0 3 294371
-0.002360 0.000057 0.120204 0.360504 -0.056551 -0.204044 -0.062500 1 0 0 0 0 0 3 295380
-0.002360 0.000057 0.120204 0.360485 -0.056557 -0.204045 -0.062500 1 0 0 0 0 0 3 296374
-0.002360 0.000057 0.120204 0.360503 -0.056552 -0.204045 -0.062500 1 0 0 0 0 0 3 297374
-0.002360 0.000057 0.120204 0.360493 -0.056548 -0.204038 -0.062500 1 0 0 0 0 0 3 298369
-0.002360 0.000057 0.120204 0.360496 -0.056559 -0.204051 -0.062500 1 0 0 0 0 0 3 299371
-0.002360 0.000057 0.120204 0.360492 -0.056549 -0.204039 -0.062500 1 0 0 0 0 0 3 300371
-0.002360 0.000057 0.120204 0.360504 -0.056551 -0.204044 -0.062500 1 0 0 0 0 0 3 301340
-0.002360 0.000057 0.120204 0.360493 -0.056548 -0.204038 -0.062500 1 0 0 0 0 0 3 302369
-0.002360 0.000057 0.120204 0.360496 -0.056559 -0.204051 -0.062500 1 0 0 0 0 0 3 303369
-0.002360 0.000057 0.120204 0.360492 -0.056549 -0.204039 -0.062500 1 0 0 0 0 0 3 304378
-0.002366 0.000075 0.120193 0.434346 -0.310446 -0.055784 -0.062500 1 0 0 0 0 0 3 305370
-0.002369 0.000084 0.120190 0.410866 -0.225141 -0.128090 -0.062500 1 0 0 0 0 0 3 306374
-0.002370 0.000088 0.120188 0.392319 -0.161318 -0.165635 -0.062500 1 0 0 0 0 0 3 307370
-0.002371 0.000091 0.120188 0.382100 -0.127286 -0.179958 -0.062500 1 0 0 0 0 0 3 308371
-0.002371 0.000092 0.120188 0.376796 -0.110072 -0.185057 -0.062500 1 0 0 0 0 0 3 309372
-0.002371 0.000092 0.120188 0.374086 -0.101445 -0.186852 -0.062500 1 0 0 0 0 0 3 310371
-0.002371 0.000093 0.120188 0.372726 -0.097131 -0.187463 -0.062500 1 0 0 0 0 0 3 311371
-0.002371 0.000093 0.120188 0.372032 -0.094971 -0.187678 -0.062500 1 0 0 0 0 0 3 312372
-0.002371 0.000093 0.120188 0.371677 -0.093890 -0.187766 -0.062500 1 0 0 0 0 0 3 313369
-0.002371 0.000093 0.120188 0.371521 -0.093349 -0.187785 -0.062500 1 0 0 0 0 0 3 314369
-0.002371 0.000093 0.120188 0.371415 -0.093071 -0.187796 -0.062500 1 0 0 0 0 0 3 315368
-0.002371 0.000093 0.120188 0.371376 -0.092951 -0.187798 -0.062500 1 0 0 0 0 0 3 316370
-0.002371 0.000093 0.120188 0.371365 -0.092879 -0.187805 -0.062500 1 0 0 0 0 0 3 317366
-0.002371 0.000093 0.120188 0.371342 -0.092837 -0.187800 -0.062500 1 0 0 0 0 0 3 318369
-0.002371 0.000093 0.120188 0.371340 -0.092835 -0.187800 -0.062500 1 0 0 0 0 0 3 319367
-0.002371 0.000093 0.120188 0.371345 -0.092815 -0.187799 -0.062500 1 0 0 0 0 0 3 320371
-0.002371 0.000093 0.120188 0.371346 -0.092813 -0.187799 -0.062500 1 0 0 0 0 0 3 321369
-0.002371 0.000093 0.120188 0.371326 -0.092819 -0.187800 -0.062500 1 0 0 0 0 0 3 322370
-0.002371 0.000093 0.120188 0.371341 -0.092803 -0.187806 -0.062500 1 0 0 0 0 0 3 323369
-0.002371 0.000093 0.120188 0.371334 -0.092809 -0.187794 -0.062500 1 0 0 0 0 0 3 324371
-0.002371 0.000093 0.120188 0.371337 -0.092822 -0.187805 -0.062500 1 0 0 0 0 0 3 325367
-0.002371 0.000093 0.120188 0.371330 -0.092800 -0.187800 -0.062500 1 0 0 0 0 0 3 326368
-0.002371 0.000093 0.120188 0.371345 -0.092812 -0.187799 -0.062500 1 0 0 0 0 0 3 327370
-0.002371 0.000093 0.120188 0.371334 -0.092811 -0.187793 -0.062500 1 0 0 0 0 0 3 328369
-0.002371 0.000093 0.120188 0.371334 -0.092810 -0.187812 -0.062500 1 0 0 0 0 0 3 329368
-0.002371 0.000093 0.120188 0.371333 -0.092810 -0.187794 -0.062500 1 0 0 0 0 0 3 330356
-0.002371 0.000093 0.120188 0.371345 -0.092813 -0.187798 -0.062500 1 0 0 0 0 0 3 331365
-0.002371 0.000093 0.120188 0.371323 -0.092808 -0.187806 -0.062500 1 0 0 0 0 0 3 332445
-0.002371 0.000093 0.120188 0.371344 -0.092813 -0.187800 -0.062500 1 0 0 0 0 0 3 333436
-0.002371 0.000093 0.120188 0.371334 -0.092811 -0.187793 -0.062500 1 0 0 0 0 0 3 334443
-0.002371 0.000093 0.120188 0.371342 -0.092802 -0.187805 -0.062500 1 0 0 0 0 0 3 335443
-0.002371 0.000093 0.120188 0.371326 -0.092818 -0.187800 -0.062500 1 0 0 0 0 0 3 336443
-0.002371 0.000093 0.120188 0.371341 -0.092803 -0.187806 -0.062500 1 0 0 0 0 0 3 337415
-0.002371 0.000093 0.120188 0.371334 -0.092809 -0.187794 -0.062500 1 0 0 0 0 0 3 338413
-0.002371 0.000093 0.120188 0.371345 -0.092813 -0.187798 -0.062500 1 0 0 0 0 0 3 339411
-0.002371 0.000093 0.120188 0.371335 -0.092811 -0.187813 -0.062500 1 0 0 0 0 0 3 340412
-0.002371 0.000093 0.120188 0.371333 -0.092810 -0.187794 -0.062500 1 0 0 0 0 0 3 341410
-0.002371 0.000093 0.120188 0.371345 -0.092813 -0.187799 -0.062500 1 0 0 0 0 0 3 342431
-0.002371 0.000093 0.120188 0.371323 -0.092808 -0.187807 -0.062500 1 0 0 0 0 0 3 343406
-0.002371 0.000093 0.120188 0.371332 -0.092810 -0.187794 -0.062500 1 0 0 0 0 0 3 344439
-0.002371 0.000093 0.120188 0.371345 -0.092813 -0.187798 -0.062500 1 0 0 0 0 0 3 345420
-0.002371 0.000093 0.120188 0.371343 -0.092802 -0.187806 -0.062500 1 0 0 0 0 0 3 346436
-0.002371 0.000093 0.120188 0.371326 -0.092818 -0.187800 -0.062500 1 0 0 0 0 0 3 347418
-0.002371 0.000093 0.120188 0.371345 -0.092814 -0.187799 -0.062500 1 0 0 0 0 0 3 348436
-0.002371 0.000093 0.120188 0.371331 -0.092799 -0.187800 -0.062500 1 0 0 0 0 0 3 349417
-0.002371 0.000093 0.120188 0.371337 -0.092821 -0.187806 -0.062500 1 0 0 0 0 0 3 350433
-0.002371 0.000093 0.120188 0.371333 -0.092812 -0.187794 -0.062500 1 0 0 0 0 0 3 351420
-0.002371 0.000093 0.120188 0.371342 -0.092802 -0.187805 -0.062500 1 0 0 0 0 0 3 352434
-0.002371 0.000093 0.120188 0.371334 -0.092810 -0.187793 -0.062500 1 0 0 0 0 0 3 353417
-0.002371 0.000093 0.120188 0.371334 -0.092810 -0.187812 -0.062500 1 0 0 0 0 0 3 354432
-0.002371 0.000093 0.120188 0.371333 -0.092810 -0.187794 -0.062500 1 0 0 0 0 0 3 355416
-0.002371 0.000093 0.120188 0.371345 -0.092813 -0.187799 -0.062500 1 0 0 0 0 0 3 356435
-0.002371 0.000093 0.120188 0.371323 -0.092808 -0.187806 -0.062500 1 0 0 0 0 0 3 357416
-0.002371 0.000093 0.120188 0.371344 -0.092813 -0.187800 -0.062500 1 0 0 0 0 0 3 358431
-0.002371 0.000093 0.120188 0.371334 -0.092811 -0.187793 -0.062500 1 0 0 0 0 0 3 359434
-0.002371 0.000093 0.120188 0.371342 -0.092802 -0.187805 -0.062500 1 0 0 0 0 0 3 360351
-0.002371 0.000093 0.120188 0.371326 -0.092818 -0.187800 -0.062500 1 0 0 0 0 0 3 361360
-0.002371 0.000093 0.120188 0.371344 -0.092814 -0.187799 -0.062500 1 0 0 0 0 0 3 362351
-0.002371 0.000093 0.120188 0.371331 -0.092799 -0.187799 -0.062500 1 0 0 0 0 0 3 363359
-0.002371 0.000093 0.120188 0.371337 -0.092821 -0.187806 -0.062500 1 0 0 0 0 0 3 364351
-0.002371 0.000093 0.120188 0.371333 -0.092812 -0.187794 -0.062500 1 0 0 0 0 0 3 365360
-0.002371 0.000093 0.120188 0.371342 -0.092802 -0.187805 -0.062500 1 0 0 0 0 0 3 366350
-0.002371 0.000093 0.120188 0.371334 -0.092810 -0.187793 -0.062500 1 0 0 0 0 0 3 367359
-0.002371 0.000093 0.120188 0.371334 -0.092810 -0.187812 -0.062500 1 0 0 0 0 0 3 368351
-0.002377 0.000111 0.120177 0.445128 -0.346570 -0.039406 -0.062500 1 0 0 0 0 0 3 369359
-0.002379 0.000120 0.120174 0.421678 -0.261323 -0.111779 -0.062500 1 0 0 0 0 0 3 370364
-0.002381 0.000125 0.120172 0.403154 -0.197526 -0.149373 -0.062500 1 0 0 0 0 0 3 371350
-0.002381 0.000127 0.120172 0.392936 -0.163530 -0.163697 -0.062500 1 0 0 0 0 0 3 372360
-0.002382 0.000128 0.120172 0.387627 -0.146302 -0.168797 -0.062500 1 0 0 0 0 0 3 373368
-0.002382 0.000128 0.120172 0.384921 -0.137688 -0.170588 -0.062500 1 0 0 0 0 0 3 374371
-0.002382 0.000129 0.120172 0.383550 -0.133374 -0.171214 -0.062500 1 0 0 0 0 0 3 375364
-0.002382 0.000129 0.120172 0.382875 -0.131209 -0.171433 -0.062500 1 0 0 0 0 0 3 376359
-0.002382 0.000129 0.120172 0.382522 -0.130127 -0.171501 -0.062500 1 0 0 0 0 0 3 377370
-0.002382 0.000129 0.120172 0.382334 -0.129588 -0.171532 -0.062500 1 0 0 0 0 0 3 378346
-0.002382 0.000129 0.120172 0.382260 -0.129319 -0.171544 -0.062500 1 0 0 0 0 0 3 379374
-0.002382 0.000129 0.120172 0.382213 -0.129198 -0.171540 -0.062500 1 0 0 0 0 0 3 380340
-0.002382 0.000129 0.120172 0.382189 -0.129124 -0.171540 -0.062500 1 0 0 0 0 0 3 381369
-0.002382 0.000129 0.120172 0.382189 -0.129088 -0.171546 -0.062500 1 0 0 0 0 0 3 382366
-0.002382 0.000129 0.120172 0.382182 -0.129062 -0.171541 -0.062500 1 0 0 0 0 0 3 383369
-0.002382 0.000129 0.120172 0.382171 -0.129057 -0.171554 -0.062500 1 0 0 0 0 0 3 384368
-0.002382 0.000129 0.120172 0.382169 -0.129057 -0.171535 -0.062500 1 0 0 0 0 0 3 385367
-0.002382 0.000129 0.120172 0.382178 -0.129049 -0.171546 -0.062500 1 0 0 0 0 0 3 386367
-0.002382 0.000129 0.120172 0.382158 -0.129054 -0.171548 -0.062500 1 0 0 0 0 0 3 387358
-0.002382 0.000129 0.120172 0.382176 -0.129048 -0.171548 -0.062500 1 0 0 0 0 0 3 388372
-0.002382 0.000129 0.120172 0.382166 -0.129044 -0.171542 -0.062500 1 0 0 0 0 0 3 389371
-0.002382 0.000129 0.120172 0.382181 -0.129058 -0.171540 -0.062500 1 0 0 0 0 0 3 390369
-0.002382 0.000129 0.120172 0.382159 -0.129055 -0.171547 -0.062500 1 0 0 0 0 0 3 391366
-0.002382 0.000129 0.120172 0.382176 -0.129048 -0.171548 -0.062500 1 0 0 0 0 0 3 392357
-0.002382 0.000129 0.120172 0.382166 -0.129044 -0.171541 -0.062500 1 0 0 0 0 0 3 393365
-0.002382 0.000129 0.120172 0.382169 -0.129056 -0.171554 -0.062500 1 0 0 0 0 0 3 394366
-0.002382 0.000129 0.120172 0.382168 -0.129057 -0.171535 -0.062500 1 0 0 0 0 0 3 395366
-0.002382 0.000129 0.120172 0.382177 -0.129049 -0.171546 -0.062500 1 0 0 0 0 0 3 396366
-0.002382 0.000129 0.120172 0.382166 -0.129045 -0.171541 -0.062500 1 0 0 0 0 0 3 397366
-0.002382 0.000129 0.120172 0.382169 -0.129056 -0.171554 -0.062500 1 0 0 0 0 0 3 398365
-0.002382 0.000129 0.120172 0.382169 -0.129057 -0.171535 -0.062500 1 0 0 0 0 0 3 399366
-0.002382 0.000129 0.120172 0.382177 -0.129049 -0.171546 -0.062500 1 0 0 0 0 0 3 400366
-0.002382 0.000129 0.120172 0.382158 -0.129053 -0.171548 -0.062500 1 0 0 0 0 0 3 401366
-0.002382 0.000129 0.120172 0.382176 -0.129048 -0.171548 -0.062500 1 0 0 0 0 0 3 402367
-0.002382 0.000129 0.120172 0.382166 -0.129044 -0.171542 -0.062500 1 0 0 0 0 0 3 403351
-0.002382 0.000129 0.120172 0.382180 -0.129058 -0.171540 -0.062500 1 0 0 0 0 0 3 404368
-0.002382 0.000129 0.120172 0.382171 -0.129057 -0.171554 -0.062500 1 0 0 0 0 0 3 405338
-0.002382 0.000129 0.120172 0.382166 -0.129046 -0.171542 -0.062500 1 0 0 0 0 0 3 406365
-0.002382 0.000129 0.120172 0.382165 -0.129044 -0.171541 -0.062500 1 0 0 0 0 0 3 407366
-0.002382 0.000129 0.120172 0.382180 -0.129058 -0.171540 -0.062500 1 0 0 0 0 0 3 408366
-0.002382 0.000129 0.120172 0.382171 -0.129057 -0.171554 -0.062500 1 0 0 0 0 0 3 409366
-0.002382 0.000129 0.120172 0.382166 -0.129046 -0.171542 -0.062500 1 0 0 0 0 0 3 410365
-0.002382 0.000129 0.120172 0.382177 -0.129047 -0.171547 -0.062500 1 0 0 0 0 0 3 411365
-0.002382 0.000129 0.120172 0.382158 -0.129053 -0.171548 -0.062500 1 0 0 0 0 0 3 412365
-0.002382 0.000129 0.120172 0.382180 -0.129060 -0.171541 -0.062500 1 0 0 0 0 0 3 413348
-0.002382 0.000129 0.120172 0.382167 -0.129046 -0.171541 -0.062500 1 0 0 0 0 0 3 414363
-0.002382 0.000129 0.120172 0.382169 -0.129056 -0.171554 -0.062500 1 0 0 0 0 0 3 415354
-0.002382 0.000129 0.120172 0.382165 -0.129046 -0.171542 -0.062500 1 0 0 0 0 0 3 416367
-0.002382 0.000129 0.120172 0.382180 -0.129059 -0.171541 -0.062500 1 0 0 0 0 0 3 417366
-0.002382 0.000129 0.120172 0.382167 -0.129046 -0.171541 -0.062500 1 0 0 0 0 0 3 418365
-0.002382 0.000129 0.120172 0.382169 -0.129056 -0.171554 -0.062500 1 0 0 0 0 0 3 419363
-0.002382 0.000129 0.120172 0.382165 -0.129046 -0.171542 -0.062500 1 0 0 0 0 0 3 420441
-0.002382 0.000129 0.120172 0.382177 -0.129047 -0.171547 -0.062500 1 0 0 0 0 0 3 421442
-0.002382 0.000129 0.120172 0.382170 -0.129056 -0.171535 -0.062500 1 0 0 0 0 0 3 422410
-0.002382 0.000129 0.120172 0.382170 -0.129057 -0.171553 -0.062500 1 0 0 0 0 0 3 423411
-0.002382 0.000129 0.120172 0.382165 -0.129046 -0.171542 -0.062500 1 0 0 0 0 0 3 424410
-0.002382 0.000129 0.120172 0.382177 -0.129047 -0.171547 -0.062500 1 0 0 0 0 0 3 425410
-0.002382 0.000129 0.120172 0.382158 -0.129053 -0.171548 -0.062500 1 0 0 0 0 0 3 426434
-0.002382 0.000129 0.120172 0.382180 -0.129060 -0.171541 -0.062500 1 0 0 0 0 0 3 427418
-0.002382 0.000129 0.120172 0.382167 -0.129046 -0.171541 -0.062500 1 0 0 0 0 0 3 428433
-0.002382 0.000129 0.120172 0.382177 -0.129047 -0.171547 -0.062500 1 0 0 0 0 0 3 429417
-0.002382 0.000129 0.120172 0.382158 -0.129053 -0.171548 -0.062500 1 0 0 0 0 0 3 430433
-0.002382 0.000129 0.120172 0.382180 -0.129060 -0.171541 -0.062500 1 0 0 0 0 0 3 431416
-0.002387 0.000147 0.120161 0.455914 -0.382668 -0.023024 -0.062500 1 0 0 0 0 0 3 432358
-0.002390 0.000156 0.120157 0.432500 -0.297491 -0.095463 -0.062500 1 0 0 0 0 0 3 433349
-0.002392 0.000161 0.120156 0.413968 -0.233736 -0.133093 -0.062500 1 0 0 0 0 0 3 434358
-0.002392 0.000163 0.120156 0.403750 -0.199746 -0.147422 -0.062500 1 0 0 0 0 0 3 435349
-0.002393 0.000164 0.120155 0.398466 -0.182530 -0.152523 -0.062500 1 0 0 0 0 0 3 436358
-0.002393 0.000165 0.120155 0.395749 -0.173905 -0.154319 -0.062500 1 0 0 0 0 0 3 437349
-0.002393 0.000165 0.120155 0.394380 -0.169603 -0.154940 -0.062500 1 0 0 0 0 0 3 438357
-0.002393 0.000165 0.120155 0.393706 -0.167440 -0.155159 -0.062500 1 0 0 0 0 0 3 439349
-0.002393 0.000165 0.120155 0.393341 -0.166355 -0.155242 -0.062500 1 0 0 0 0 0 3 440358
-0.002393 0.000165 0.120155 0.393184 -0.165814 -0.155260 -0.062500 1 0 0 0 0 0 3 441348
-0.002393 0.000165 0.120155 0.393081 -0.165548 -0.155265 -0.062500 1 0 0 0 0 0 3 442353
-0.002393 0.000165 0.120155 0.393039 -0.165418 -0.155273 -0.062500 1 0 0 0 0 0 3 443357
-0.002393 0.000165 0.120155 0.393028 -0.165345 -0.155281 -0.062500 1 0 0 0 0 0 3 444349
-0.002393 0.000165 0.120155 0.393009 -0.165315 -0.155269 -0.062500 1 0 0 0 0 0 3 445357
-0.002393 0.000165 0.120155 0.393000 -0.165291 -0.155281 -0.062500 1 0 0 0 0 0 3 446348
-0.002393 0.000165 0.120155 0.393008 -0.165280 -0.155276 -0.062500 1 0 0 0 0 0 3 447357
-0.002393 0.000165 0.120155 0.393009 -0.165279 -0.155275 -0.062500 1 0 0 0 0 0 3 448366
-0.002393 0.000165 0.120155 0.392989 -0.165285 -0.155276 -0.062500 1 0 0 0 0 0 3 449349
-0.002393 0.000165 0.120155 0.393007 -0.165280 -0.155275 -0.062500 1 0 0 0 0 0 3 450359
-0.002393 0.000165 0.120155 0.392997 -0.165277 -0.155269 -0.062500 1 0 0 0 0 0 3 451336
-0.002393 0.000165 0.120155 0.393000 -0.165288 -0.155281 -0.062500 1 0 0 0 0 0 3 452360
-0.002393 0.000165 0.120155 0.392996 -0.165278 -0.155269 -0.062500 1 0 0 0 0 0 3 453362
-0.002393 0.000165 0.120155 0.393008 -0.165280 -0.155274 -0.062500 1 0 0 0 0 0 3 454361
-0.002393 0.000165 0.120155 0.392994 -0.165265 -0.155275 -0.062500 1 0 0 0 0 0 3 455362
-0.002393 0.000165 0.120155 0.393000 -0.165287 -0.155282 -0.062500 1 0 0 0 0 0 3 456366
-0.002393 0.000165 0.120155 0.392996 -0.165278 -0.155270 -0.062500 1 0 0 0 0 0 3 457366
-0.002393 0.000165 0.120155 0.393008 -0.165279 -0.155274 -0.062500 1 0 0 0 0 0 3 458353
-0.002393 0.000165 0.120155 0.392989 -0.165286 -0.155275 -0.062500 1 0 0 0 0 0 3 459364
-0.002393 0.000165 0.120155 0.393004 -0.165269 -0.155282 -0.062500 1 0 0 0 0 0 3 460365
-0.002393 0.000165 0.120155 0.392997 -0.165276 -0.155270 -0.062500 1 0 0 0 0 0 3 461364
-0.002393 0.000165 0.120155 0.393008 -0.165279 -0.155274 -0.062500 1 0 0 0 0 0 3 462345
-0.002393 0.000165 0.120155 0.392989 -0.165286 -0.155275 -0.062500 1 0 0 0 0 0 3 463371
-0.002393 0.000165 0.120155 0.393007 -0.165281 -0.155275 -0.062500 1 0 0 0 0 0 3 464372
-0.002393 0.000165 0.120155 0.392994 -0.165265 -0.155275 -0.062500 1 0 0 0 0 0 3 465368
-0.002393 0.000165 0.120155 0.393000 -0.165287 -0.155282 -0.062500 1 0 0 0 0 0 3 466362
-0.002393 0.000165 0.120155 0.392996 -0.165278 -0.155270 -0.062500 1 0 0 0 0 0 3 467334
-0.002393 0.000165 0.120155 0.393008 -0.165280 -0.155274 -0.062500 1 0 0 0 0 0 3 468351
-0.002393 0.000165 0.120155 0.393010 -0.165280 -0.155275 -0.062500 1 0 0 0 0 0 3 469362
-0.002393 0.000165 0.120155 0.392986 -0.165274 -0.155282 -0.062500 1 0 0 0 0 0 3 470365
-0.002393 0.000165 0.120155 0.392995 -0.165276 -0.155270 -0.062500 1 0 0 0 0 0 3 471363
-0.002393 0.000165 0.120155 0.393008 -0.165279 -0.155274 -0.062500 1 0 0 0 0 0 3 472366
-0.002393 0.000165 0.120155 0.393001 -0.165289 -0.155282 -0.062500 1 0 0 0 0 0 3 473364
-0.002393 0.000165 0.120155 0.392997 -0.165278 -0.155270 -0.062500 1 0 0 0 0 0 3 474333
-0.002393 0.000165 0.120155 0.393005 -0.165268 -0.155281 -0.062500 1 0 0 0 0 0 3 475365
-0.002393 0.000165 0.120155 0.392997 -0.165275 -0.155270 -0.062500 1 0 0 0 0 0 3 476367
-0.002393 0.000165 0.120155 0.393000 -0.165288 -0.155281 -0.062500 1 0 0 0 0 0 3 477363
-0.002393 0.000165 0.120155 0.392997 -0.165278 -0.155270 -0.062500 1 0 0 0 0 0 3 478369
-0.002393 0.000165 0.120155 0.393005 -0.165268 -0.155281 -0.062500 1 0 0 0 0 0 3 479364
-0.002393 0.000165 0.120155 0.392997 -0.165275 -0.155270 -0.062500 1 0 0 0 0 0 3 480363
-0.002393 0.000165 0.120155 0.393000 -0.165288 -0.155281 -0.062500 1 0 0 0 0 0 3 481334
-0.002393 0.000165 0.120155 0.392997 -0.165278 -0.155270 -0.062500 1 0 0 0 0 0 3 482332
-0.002393 0.000165 0.120155 0.393008 -0.165280 -0.155274 -0.062500 1 0 0 0 0 0 3 483363
-0.002393 0.000165 0.120155 0.392986 -0.165274 -0.155282 -0.062500 1 0 0 0 0 0 3 484334
-0.002393 0.000165 0.120155 0.393007 -0.165279 -0.155276 -0.062500 1 0 0 0 0 0 3 485364
-0.002393 0.000165 0.120155 0.392997 -0.165277 -0.155269 -0.062500 1 0 0 0 0 0 3 486363
-0.002393 0.000165 0.120155 0.393009 -0.165279 -0.155274 -0.062500 1 0 0 0 0 0 3 487362
-0.002393 0.000165 0.120155 0.392989 -0.165286 -0.155275 -0.062500 1 0 0 0 0 0 3 488333
-0.002393 0.000165 0.120155 0.393004 -0.165269 -0.155282 -0.062500 1 0 0 0 0 0 3 489353
-0.002393 0.000165 0.120155 0.392997 -0.165275 -0.155270 -0.062500 1 0 0 0 0 0 3 490361
-0.002393 0.000165 0.120155 0.393000 -0.165288 -0.155281 -0.062500 1 0 0 0 0 0 3 491362
-0.002393 0.000165 0.120155 0.392996 -0.165278 -0.155270 -0.062500 1 0 0 0 0 0 3 492365
-0.002393 0.000165 0.120155 0.393008 -0.165280 -0.155274 -0.062500 1 0 0 0 0 0 3 493362
-0.002393 0.000165 0.120155 0.392994 -0.165265 -0.155275 -0.062500 1 0 0 0 0 0 3 494362
-0.002393 0.000165 0.120155 0.393000 -0.165287 -0.155282 -0.062500 1 0 0 0 0 0 3 495355
-0.002393 0.000165 0.120155 0.392996 -0.165278 -0.155270 -0.062500 1 0 0 0 0 0 3 496334
-0.002393 0.000165 0.120155 0.393008 -0.165279 -0.155274 -0.062500 1 0 0 0 0 0 3 497361
-0.002393 0.000165 0.120155 0.392989 -0.165286 -0.155275 -0.062500 1 0 0 0 0 0 3 498363
-0.002393 0.000165 0.120155 0.393004 -0.165269 -0.155282 -0.062500 1 0 0 0 0 0 3 499361
-0.002393 0.000165 0.120155 0.392997 -0.165276 -0.155270 -0.062500 1 0 0 0 0 0 3 500365
-0.002393 0.000165 0.120155 0.393008 -0.165279 -0.155274 -0.062500 1 0 0 0 0 0 3 501357
-0.002393 0.000165 0.120155 0.392989 -0.165286 -0.155275 -0.062500 1 0 0 0 0 0 3 502347
-0.002393 0.000165 0.120155 0.393007 -0.165281 -0.155275 -0.062500 1 0 0 0 0 0 3 503356
-0.002393 0.000165 0.120155 0.392994 -0.165265 -0.155275 -0.062500 1 0 0 0 0 0 3 504414
-0.002393 0.000165 0.120155 0.393000 -0.165287 -0.155282 -0.062500 1 0 0 0 0 0 3 505428
-0.002393 0.000165 0.120155 0.392996 -0.165278 -0.155270 -0.062500 1 0 0 0 0 0 3 506413
-0.002398 0.000183 0.120145 0.466709 -0.418765 -0.006630 -0.062500 1 0 0 0 0 0 3 507428
-0.002401 0.000192 0.120141 0.443297 -0.333652 -0.079133 -0.062500 1 0 0 0 0 0 3 508415
-0.002402 0.000197 0.120140 0.424792 -0.269915 -0.116786 -0.062500 1 0 0 0 0 0 3 509411
-0.002403 0.000199 0.120139 0.414581 -0.235939 -0.131131 -0.062500 1 0 0 0 0 0 3 510429
-0.002403 0.000200 0.120139 0.409271 -0.218745 -0.136250 -0.062500 1 0 0 0 0 0 3 511412
-0.002404 0.000201 0.120139 0.406584 -0.210122 -0.138037 -0.062500 1 0 0 0 0 0 3 512429
-0.002404 0.000201 0.120139 0.405203 -0.205807 -0.138660 -0.062500 1 0 0 0 0 0 3 513411
-0.002404 0.000201 0.120139 0.404528 -0.203643 -0.138880 -0.062500 1 0 0 0 0 0 3 514427
-0.002404 0.000201 0.120139 0.404175 -0.202561 -0.138949 -0.062500 1 0 0 0 0 0 3 515411
-0.002404 0.000201 0.120139 0.404003 -0.202038 -0.138981 -0.062500 1 0 0 0 0 0 3 516356
-0.002404 0.000201 0.120139 0.403903 -0.201753 -0.138987 -0.062500 1 0 0 0 0 0 3 517347
-0.002404 0.000201 0.120139 0.403865 -0.201634 -0.138988 -0.062500 1 0 0 0 0 0 3 518356
-0.002404 0.000201 0.120139 0.403854 -0.201562 -0.138995 -0.062500 1 0 0 0 0 0 3 519345
-0.002404 0.000201 0.120139 0.403832 -0.201520 -0.138990 -0.062500 1 0 0 0 0 0 3 520356
-0.002404 0.000201 0.120139 0.403826 -0.201506 -0.138996 -0.062500 1 0 0 0 0 0 3 521345
-0.002404 0.000201 0.120139 0.403834 -0.201497 -0.138990 -0.062500 1 0 0 0 0 0 3 522354
-0.002404 0.000201 0.120139 0.403827 -0.201505 -0.138996 -0.062500 1 0 0 0 0 0 3 523345
-0.002404 0.000201 0.120139 0.403819 -0.201483 -0.138991 -0.062500 1 0 0 0 0 0 3 524355
-0.002404 0.000201 0.120139 0.403830 -0.201483 -0.138996 -0.062500 1 0 0 0 0 0 3 525345
-0.002404 0.000201 0.120139 0.403823 -0.201492 -0.138984 -0.062500 1 0 0 0 0 0 3 526345
-0.002404 0.000201 0.120139 0.403823 -0.201493 -0.139002 -0.062500 1 0 0 0 0 0 3 527356
-0.002404 0.000201 0.120139 0.403819 -0.201481 -0.138991 -0.062500 1 0 0 0 0 0 3 528355
-0.002404 0.000201 0.120139 0.403834 -0.201495 -0.138990 -0.062500 1 0 0 0 0 0 3 529365
-0.002404 0.000201 0.120139 0.403812 -0.201490 -0.138997 -0.062500 1 0 0 0 0 0 3 530350
-0.002404 0.000201 0.120139 0.403833 -0.201496 -0.138990 -0.062500 1 0 0 0 0 0 3 531365
-0.002404 0.000201 0.120139 0.403820 -0.201482 -0.138990 -0.062500 1 0 0 0 0 0 3 532366
-0.002404 0.000201 0.120139 0.403822 -0.201492 -0.139003 -0.062500 1 0 0 0 0 0 3 533352
-0.002404 0.000201 0.120139 0.403822 -0.201493 -0.138985 -0.062500 1 0 0 0 0 0 3 534361
-0.002404 0.000201 0.120139 0.403831 -0.201485 -0.138996 -0.062500 1 0 0 0 0 0 3 535364
-0.002404 0.000201 0.120139 0.403820 -0.201480 -0.138991 -0.062500 1 0 0 0 0 0 3 536335
-0.002404 0.000201 0.120139 0.403826 -0.201503 -0.138997 -0.062500 1 0 0 0 0 0 3 537363
-0.002404 0.000201 0.120139 0.403819 -0.201483 -0.138991 -0.062500 1 0 0 0 0 0 3 538352
-0.002404 0.000201 0.120139 0.403834 -0.201495 -0.138990 -0.062500 1 0 0 0 0 0 3 539364
-0.002404 0.000201 0.120139 0.403824 -0.201494 -0.139003 -0.062500 1 0 0 0 0 0 3 540364
-0.002404 0.000201 0.120139 0.403819 -0.201482 -0.138992 -0.062500 1 0 0 0 0 0 3 541356
-0.002404 0.000201 0.120139 0.403822 -0.201492 -0.138984 -0.062500 1 0 0 0 0 0 3 542363
-0.002404 0.000201 0.120139 0.403831 -0.201484 -0.138995 -0.062500 1 0 0 0 0 0 3 543367
-0.002404 0.000201 0.120139 0.403824 -0.201492 -0.139004 -0.062500 1 0 0 0 0 0 3 544357
-0.002404 0.000201 0.120139 0.403822 -0.201493 -0.138985 -0.062500 1 0 0 0 0 0 3 545335
-0.002404 0.000201 0.120139 0.403831 -0.201485 -0.138996 -0.062500 1 0 0 0 0 0 3 546351
-0.002404 0.000201 0.120139 0.403823 -0.201492 -0.138984 -0.062500 1 0 0 0 0 0 3 547350
-0.002404 0.000201 0.120139 0.403823 -0.201493 -0.139003 -0.062500 1 0 0 0 0 0 3 548349
-0.002404 0.000201 0.120139 0.403819 -0.201482 -0.138992 -0.062500 1 0 0 0 0 0 3 549348
-0.002404 0.000201 0.120139 0.403834 -0.201495 -0.138990 -0.062500 1 0 0 0 0 0 3 550348
-0.002404 0.000201 0.120139 0.403820 -0.201482 -0.138990 -0.062500 1 0 0 0 0 0 3 551348
-0.002404 0.000201 0.120139 0.403823 -0.201492 -0.139003 -0.062500 1 0 0 0 0 0 3 552348
-0.002404 0.000201 0.120139 0.403822 -0.201493 -0.138985 -0.062500 1 0 0 0 0 0 3 553348
-0.002404 0.000201 0.120139 0.403831 -0.201484 -0.138996 -0.062500 1 0 0 0 0 0 3 554348
-0.002404 0.000201 0.120139 0.403812 -0.201489 -0.138998 -0.062500 1 0 0 0 0 0 3 555348
-0.002404 0.000201 0.120139 0.403833 -0.201496 -0.138991 -0.062500 1 0 0 0 0 0 3 556348
-0.002404 0.000201 0.120139 0.403820 -0.201482 -0.138990 -0.062500 1 0 0 0 0 0 3 557352
-0.002404 0.000201 0.120139 0.403826 -0.201504 -0.138997 -0.062500 1 0 0 0 0 0 3 558350
-0.002404 0.000201 0.120139 0.403819 -0.201483 -0.138991 -0.062500 1 0 0 0 0 0 3 559339
-0.002404 0.000201 0.120139 0.403830 -0.201483 -0.138997 -0.062500 1 0 0 0 0 0 3 560352
-0.002404 0.000201 0.120139 0.403823 -0.201492 -0.138984 -0.062500 1 0 0 0 0 0 3 561349
-0.002404 0.000201 0.120139 0.403823 -0.201493 -0.139003 -0.062500 1 0 0 0 0 0 3 562333
-0.002404 0.000201 0.120139 0.403822 -0.201493 -0.138985 -0.062500 1 0 0 0 0 0 3 563348
-0.002404 0.000201 0.120139 0.403831 -0.201485 -0.138996 -0.062500 1 0 0 0 0 0 3 564352
-0.002404 0.000201 0.120139 0.403811 -0.201490 -0.138998 -0.062500 1 0 0 0 0 0 3 565348
-0.002404 0.000201 0.120139 0.403833 -0.201496 -0.138991 -0.062500 1 0 0 0 0 0 3 566351
-0.002404 0.000201 0.120139 0.403820 -0.201482 -0.138990 -0.062500 1 0 0 0 0 0 3 567349
-0.002404 0.000201 0.120139 0.403831 -0.201483 -0.138996 -0.062500 1 0 0 0 0 0 3 568350
-0.002404 0.000201 0.120139 0.403815 -0.201501 -0.138991 -0.062500 1 0 0 0 0 0 3 569355
-0.002404 0.000201 0.120139 0.403830 -0.201485 -0.138997 -0.062500 1 0 0 0 0 0 3 570343
-0.002404 0.000201 0.120139 0.403819 -0.201481 -0.138991 -0.062500 1 0 0 0 0 0 3 571348
-0.002404 0.000201 0.120139 0.403834 -0.201494 -0.138990 -0.062500 1 0 0 0 0 0 3 572351
-0.002404 0.000201 0.120139 0.403812 -0.201490 -0.138997 -0.062500 1 0 0 0 0 0 3 573350
-0.002404 0.000201 0.120139 0.403833 -0.201496 -0.138990 -0.062500 1 0 0 0 0 0 3 574351
-0.002404 0.000201 0.120139 0.403820 -0.201482 -0.138990 -0.062500 1 0 0 0 0 0 3 575350
-0.002404 0.000201 0.120139 0.403822 -0.201492 -0.139003 -0.062500 1 0 0 0 0 0 3 576349
-0.002409 0.000220 0.120128 0.477476 -0.454842 0.009787 -0.062500 1 0 0 0 0 0 3 577350
-0.002412 0.000229 0.120125 0.454107 -0.369790 -0.062789 -0.062500 1 0 0 0 0 0 3 578349
-0.002413 0.000233 0.120123 0.435617 -0.306090 -0.100478 -0.062500 1 0 0 0 0 0 3 579352
-0.002414 0.000235 0.120123 0.425404 -0.272139 -0.114830 -0.062500 1 0 0 0 0 0 3 580350
-0.002414 0.000237 0.120123 0.420092 -0.254942 -0.119943 -0.062500 1 0 0 0 0 0 3 581348
-0.002414 0.000237 0.120123 0.417401 -0.246310 -0.121739 -0.062500 1 0 0 0 0 0 3 582339
-0.002415 0.000237 0.120123 0.416021 -0.241994 -0.122366 -0.062500 1 0 0 0 0 0 3 583348
-0.002415 0.000238 0.120123 0.415341 -0.239851 -0.122587 -0.062500 1 0 0 0 0 0 3 584411
-0.002415 0.000238 0.120123 0.414996 -0.238763 -0.122650 -0.062500 1 0 0 0 0 0 3 585427
-0.002415 0.000238 0.120123 0.414821 -0.238228 -0.122688 -0.062500 1 0 0 0 0 0 3 586410
-0.002415 0.000238 0.120123 0.414724 -0.237954 -0.122688 -0.062500 1 0 0 0 0 0 3 587424
-0.002415 0.000238 0.120123 0.414691 -0.237815 -0.122689 -0.062500 1 0 0 0 0 0 3 588346
-0.002415 0.000238 0.120123 0.414673 -0.237749 -0.122703 -0.062500 1 0 0 0 0 0 3 589353
-0.002415 0.000238 0.120123 0.414653 -0.237720 -0.122692 -0.062500 1 0 0 0 0 0 3 590345
-0.002415 0.000238 0.120123 0.414648 -0.237707 -0.122697 -0.062500 1 0 0 0 0 0 3 591353
-0.002415 0.000238 0.120123 0.414644 -0.237695 -0.122705 -0.062500 1 0 0 0 0 0 3 592343
-0.002415 0.000238 0.120123 0.414652 -0.237686 -0.122699 -0.062500 1 0 0 0 0 0 3 593343
-0.002415 0.000238 0.120123 0.414641 -0.237682 -0.122692 -0.062500 1 0 0 0 0 0 3 594352
-0.002415 0.000238 0.120123 0.414644 -0.237693 -0.122704 -0.062500 1 0 0 0 0 0 3 595343
-0.002415 0.000238 0.120123 0.414640 -0.237683 -0.122693 -0.062500 1 0 0 0 0 0 3 596351
-0.002415 0.000238 0.120123 0.414652 -0.237684 -0.122697 -0.062500 1 0 0 0 0 0 3 597343
-0.002415 0.000238 0.120123 0.414641 -0.237682 -0.122692 -0.062500 1 0 0 0 0 0 3 598352
-0.002415 0.000238 0.120123 0.414644 -0.237693 -0.122704 -0.062500 1 0 0 0 0 0 3 599343
-0.002415 0.000238 0.120123 0.414640 -0.237683 -0.122692 -0.062500 1 0 0 0 0 0 3 600344
-0.002415 0.000238 0.120123 0.414652 -0.237685 -0.122697 -0.062500 1 0 0 0 0 0 3 601352
-0.002415 0.000238 0.120123 0.414633 -0.237691 -0.122698 -0.062500 1 0 0 0 0 0 3 602362
-0.002415 0.000238 0.120123 0.414651 -0.237686 -0.122698 -0.062500 1 0 0 0 0 0 3 603362
-0.002415 0.000238 0.120123 0.414641 -0.237682 -0.122692 -0.062500 1 0 0 0 0 0 3 604350
-0.002415 0.000238 0.120123 0.414652 -0.237685 -0.122697 -0.062500 1 0 0 0 0 0 3 605344
-0.002415 0.000238 0.120123 0.414646 -0.237694 -0.122705 -0.062500 1 0 0 0 0 0 3 606358
-0.002415 0.000238 0.120123 0.414641 -0.237683 -0.122692 -0.062500 1 0 0 0 0 0 3 607361
-0.002415 0.000238 0.120123 0.414640 -0.237682 -0.122691 -0.062500 1 0 0 0 0 0 3 608365
-0.002415 0.000238 0.120123 0.414644 -0.237694 -0.122704 -0.062500 1 0 0 0 0 0 3 609361
-0.002415 0.000238 0.120123 0.414640 -0.237683 -0.122692 -0.062500 1 0 0 0 0 0 3 610358
-0.002415 0.000238 0.120123 0.414652 -0.237685 -0.122697 -0.062500 1 0 0 0 0 0 3 611353
-0.002415 0.000238 0.120123 0.414654 -0.237685 -0.122698 -0.062500 1 0 0 0 0 0 3 612355
-0.002415 0.000238 0.120123 0.414634 -0.237691 -0.122698 -0.062500 1 0 0 0 0 0 3 613359
-0.002415 0.000238 0.120123 0.414652 -0.237686 -0.122698 -0.062500 1 0 0 0 0 0 3 614360
-0.002415 0.000238 0.120123 0.414642 -0.237683 -0.122691 -0.062500 1 0 0 0 0 0 3 615360
-0.002415 0.000238 0.120123 0.414644 -0.237694 -0.122704 -0.062500 1 0 0 0 0 0 3 616351
-0.002415 0.000238 0.120123 0.414641 -0.237684 -0.122692 -0.062500 1 0 0 0 0 0 3 617363
-0.002415 0.000238 0.120123 0.414652 -0.237685 -0.122697 -0.062500 1 0 0 0 0 0 3 618363
-0.002420 0.000256 0.120112 0.488249 -0.490895 0.026208 -0.062500 1 0 0 0 0 0 3 619363
-0.002423 0.000265 0.120108 0.464902 -0.405910 -0.046426 -0.062500 1 0 0 0 0 0 3 620362
-0.002424 0.000269 0.120107 0.446416 -0.342254 -0.084157 -0.062500 1 0 0 0 0 0 3 621360
-0.002425 0.000272 0.120107 0.436216 -0.308312 -0.098521 -0.062500 1 0 0 0 0 0 3 622360
-0.002425 0.000273 0.120106 0.430915 -0.291113 -0.103636 -0.062500 1 0 0 0 0 0 3 623347
-0.002425 0.000273 0.120106 0.428210 -0.282501 -0.105431 -0.062500 1 0 0 0 0 0 3 624330
-0.002425 0.000274 0.120106 0.426849 -0.278183 -0.106058 -0.062500 1 0 0 0 0 0 3 625359
-0.002425 0.000274 0.120106 0.426152 -0.276014 -0.106268 -0.062500 1 0 0 0 0 0 3 626349
-0.002425 0.000274 0.120106 0.425809 -0.274935 -0.106343 -0.062500 1 0 0 0 0 0 3 627359
-0.002425 0.000274 0.120106 0.425637 -0.274412 -0.106376 -0.062500 1 0 0 0 0 0 3 628361
-0.002425 0.000274 0.120106 0.425554 -0.274143 -0.106382 -0.062500 1 0 0 0 0 0 3 629359
-0.002425 0.000274 0.120106 0.425499 -0.273999 -0.106391 -0.062500 1 0 0 0 0 0 3 630359
-0.002425 0.000274 0.120106 0.425477 -0.273933 -0.106386 -0.062500 1 0 0 0 0 0 3 631359
-0.002425 0.000274 0.120106 0.425465 -0.273894 -0.106386 -0.062500 1 0 0 0 0 0 3 632360
-0.002425 0.000274 0.120106 0.425464 -0.273892 -0.106385 -0.062500 1 0 0 0 0 0 3 633358
-0.002425 0.000274 0.120106 0.425469 -0.273873 -0.106385 -0.062500 1 0 0 0 0 0 3 634359
-0.002425 0.000274 0.120106 0.425470 -0.273871 -0.106385 -0.062500 1 0 0 0 0 0 3 635359
-0.002425 0.000274 0.120106 0.425459 -0.273868 -0.106399 -0.062500 1 0 0 0 0 0 3 636360
-0.002425 0.000274 0.120106 0.425457 -0.273868 -0.106381 -0.062500 1 0 0 0 0 0 3 637358
-0.002425 0.000274 0.120106 0.425466 -0.273859 -0.106392 -0.062500 1 0 0 0 0 0 3 638358
-0.002425 0.000274 0.120106 0.425450 -0.273876 -0.106387 -0.062500 1 0 0 0 0 0 3 639358
-0.002425 0.000274 0.120106 0.425465 -0.273860 -0.106392 -0.062500 1 0 0 0 0 0 3 640360
-0.002425 0.000274 0.120106 0.425458 -0.273867 -0.106380 -0.062500 1 0 0 0 0 0 3 641358
-0.002425 0.000274 0.120106 0.425466 -0.273859 -0.106392 -0.062500 1 0 0 0 0 0 3 642348
-0.002425 0.000274 0.120106 0.425450 -0.273876 -0.106387 -0.062500 1 0 0 0 0 0 3 643355
-0.002425 0.000274 0.120106 0.425465 -0.273860 -0.106392 -0.062500 1 0 0 0 0 0 3 644347
-0.002425 0.000274 0.120106 0.425458 -0.273867 -0.106380 -0.062500 1 0 0 0 0 0 3 645357
-0.002425 0.000274 0.120106 0.425458 -0.273868 -0.106399 -0.062500 1 0 0 0 0 0 3 646360
-0.002425 0.000274 0.120106 0.425457 -0.273868 -0.106381 -0.062500 1 0 0 0 0 0 3 647360
-0.002425 0.000274 0.120106 0.425466 -0.273859 -0.106392 -0.062500 1 0 0 0 0 0 3 648361
-0.002425 0.000274 0.120106 0.425458 -0.273867 -0.106380 -0.062500 1 0 0 0 0 0 3 649361
-0.002425 0.000274 0.120106 0.425458 -0.273868 -0.106399 -0.062500 1 0 0 0 0 0 3 650358
-0.002425 0.000274 0.120106 0.425457 -0.273868 -0.106381 -0.062500 1 0 0 0 0 0 3 651359
-0.002425 0.000274 0.120106 0.425469 -0.273871 -0.106385 -0.062500 1 0 0 0 0 0 3 652359
-0.002425 0.000274 0.120106 0.425447 -0.273866 -0.106393 -0.062500 1 0 0 0 0 0 3 653359
-0.002425 0.000274 0.120106 0.425468 -0.273871 -0.106386 -0.062500 1 0 0 0 0 0 3 654358
-0.002425 0.000274 0.120106 0.425455 -0.273857 -0.106386 -0.062500 1 0 0 0 0 0 3 655345
-0.002425 0.000274 0.120106 0.425469 -0.273870 -0.106385 -0.062500 1 0 0 0 0 0 3 656423
-0.002425 0.000274 0.120106 0.425447 -0.273865 -0.106393 -0.062500 1 0 0 0 0 0 3 657410
-0.002425 0.000274 0.120106 0.425468 -0.273871 -0.106386 -0.062500 1 0 0 0 0 0 3 658423
-0.002431 0.000292 0.120096 0.499015 -0.526932 0.042641 -0.062500 1 0 0 0 0 0 3 659408
-0.002433 0.000301 0.120092 0.475695 -0.442025 -0.030064 -0.062500 1 0 0 0 0 0 3 660344
-0.002435 0.000306 0.120091 0.457222 -0.378408 -0.067811 -0.062500 1 0 0 0 0 0 3 661350
-0.002436 0.000308 0.120090 0.447020 -0.344459 -0.082185 -0.062500 1 0 0 0 0 0 3 662341
-0.002436 0.000309 0.120090 0.441728 -0.327288 -0.087315 -0.062500 1 0 0 0 0 0 3 663351
-0.002436 0.000309 0.120090 0.439018 -0.318659 -0.089109 -0.062500 1 0 0 0 0 0 3 664341
-0.002436 0.000310 0.120090 0.437660 -0.314352 -0.089731 -0.062500 1 0 0 0 0 0 3 665350
-0.002436 0.000310 0.120090 0.436976 -0.312187 -0.089947 -0.062500 1 0 0 0 0 0 3 666341
-0.002436 0.000310 0.120090 0.436614 -0.311116 -0.090025 -0.062500 1 0 0 0 0 0 3 667350
-0.002436 0.000310 0.120090 0.436441 -0.310562 -0.090044 -0.062500 1 0 0 0 0 0 3 668341
-0.002436 0.000310 0.120090 0.436361 -0.310300 -0.090062 -0.062500 1 0 0 0 0 0 3 669349
-0.002436 0.000310 0.120090 0.436310 -0.310168 -0.090065 -0.062500 1 0 0 0 0 0 3 670340
-0.002436 0.000310 0.120090 0.436298 -0.310095 -0.090073 -0.062500 1 0 0 0 0 0 3 671342
-0.002436 0.000310 0.120090 0.436278 -0.310065 -0.090061 -0.062500 1 0 0 0 0 0 3 672350
-0.002436 0.000310 0.120090 0.436273 -0.310052 -0.090067 -0.062500 1 0 0 0 0 0 3 673342
-0.002436 0.000310 0.120090 0.436281 -0.310042 -0.090060 -0.062500 1 0 0 0 0 0 3 674351
-0.002436 0.000310 0.120090 0.436258 -0.310036 -0.090067 -0.062500 1 0 0 0 0 0 3 675342
-0.002436 0.000310 0.120090 0.436276 -0.310030 -0.090067 -0.062500 1 0 0 0 0 0 3 676343
-0.002436 0.000310 0.120090 0.436266 -0.310026 -0.090061 -0.062500 1 0 0 0 0 0 3 677356
-0.002436 0.000310 0.120090 0.436269 -0.310037 -0.090074 -0.062500 1 0 0 0 0 0 3 678347
-0.002436 0.000310 0.120090 0.436265 -0.310027 -0.090062 -0.062500 1 0 0 0 0 0 3 679350
-0.002436 0.000310 0.120090 0.436277 -0.310029 -0.090067 -0.062500 1 0 0 0 0 0 3 680361
-0.002436 0.000310 0.120090 0.436269 -0.310038 -0.090054 -0.062500 1 0 0 0 0 0 3 681354
-0.002436 0.000310 0.120090 0.436269 -0.310039 -0.090072 -0.062500 1 0 0 0 0 0 3 682362
-0.002436 0.000310 0.120090 0.436265 -0.310028 -0.090061 -0.062500 1 0 0 0 0 0 3 683358
-0.002436 0.000310 0.120090 0.436277 -0.310029 -0.090066 -0.062500 1 0 0 0 0 0 3 684360
-0.002436 0.000310 0.120090 0.436258 -0.310035 -0.090068 -0.062500 1 0 0 0 0 0 3 685328
-0.002436 0.000310 0.120090 0.436276 -0.310030 -0.090067 -0.062500 1 0 0 0 0 0 3 686328
-0.002436 0.000310 0.120090 0.436266 -0.310026 -0.090061 -0.062500 1 0 0 0 0 0 3 687356
-0.002436 0.000310 0.120090 0.436277 -0.310029 -0.090067 -0.062500 1 0 0 0 0 0 3 688356
-0.002436 0.000310 0.120090 0.436258 -0.310035 -0.090068 -0.062500 1 0 0 0 0 0 3 689358
-0.002436 0.000310 0.120090 0.436276 -0.310029 -0.090067 -0.062500 1 0 0 0 0 0 3 690489
-0.002436 0.000310 0.120090 0.436269 -0.310038 -0.090054 -0.062500 1 0 0 0 0 0 3 691483
-0.002436 0.000310 0.120090 0.436269 -0.310039 -0.090073 -0.062500 1 0 0 0 0 0 3 692352
-0.002436 0.000310 0.120090 0.436265 -0.310028 -0.090061 -0.062500 1 0 0 0 0 0 3 693362
-0.002436 0.000310 0.120090 0.436277 -0.310029 -0.090067 -0.062500 1 0 0 0 0 0 3 694484
-0.002436 0.000310 0.120090 0.436278 -0.310029 -0.090067 -0.062500 1 0 0 0 0 0 3 695358
-0.002436 0.000310 0.120090 0.436258 -0.310035 -0.090068 -0.062500 1 0 0 0 0 0 3 696484
-0.002436 0.000310 0.120090 0.436276 -0.310030 -0.090068 -0.062500 1 0 0 0 0 0 3 697355
-0.002436 0.000310 0.120090 0.436266 -0.310026 -0.090061 -0.062500 1 0 0 0 0 0 3 698484
-0.002436 0.000310 0.120090 0.436277 -0.310028 -0.090067 -0.062500 1 0 0 0 0 0 3 699354
-0.002436 0.000310 0.120090 0.436258 -0.310035 -0.090068 -0.062500 1 0 0 0 0 0 3 700367
-0.002436 0.000310 0.120090 0.436280 -0.310041 -0.090061 -0.062500 1 0 0 0 0 0 3 701492
-0.002436 0.000310 0.120090 0.436267 -0.310028 -0.090060 -0.062500 1 0 0 0 0 0 3 702492
-0.002436 0.000310 0.120090 0.436269 -0.310038 -0.090073 -0.062500 1 0 0 0 0 0 3 703492
-0.002436 0.000310 0.120090 0.436265 -0.310027 -0.090062 -0.062500 1 0 0 0 0 0 3 704490
-0.002436 0.000310 0.120090 0.436277 -0.310029 -0.090067 -0.062500 1 0 0 0 0 0 3 705492
-0.002436 0.000310 0.120090 0.436266 -0.310026 -0.090061 -0.062500 1 0 0 0 0 0 3 706367
-0.002436 0.000310 0.120090 0.436269 -0.310037 -0.090074 -0.062500 1 0 0 0 0 0 3 707367
-0.002436 0.000310 0.120090 0.436265 -0.310027 -0.090062 -0.062500 1 0 0 0 0 0 3 708493
-0.002436 0.000310 0.120090 0.436277 -0.310029 -0.090067 -0.062500 1 0 0 0 0 0 3 709494
-0.002436 0.000310 0.120090 0.436261 -0.310046 -0.090061 -0.062500 1 0 0 0 0 0 3 710490
-0.002436 0.000310 0.120090 0.436277 -0.310031 -0.090067 -0.062500 1 0 0 0 0 0 3 711366
-0.002436 0.000310 0.120090 0.436266 -0.310027 -0.090061 -0.062500 1 0 0 0 0 0 3 712492
-0.002436 0.000310 0.120090 0.436269 -0.310038 -0.090073 -0.062500 1 0 0 0 0 0 3 713491
-0.002436 0.000310 0.120090 0.436265 -0.310028 -0.090062 -0.062500 1 0 0 0 0 0 3 714491
-0.002436 0.000310 0.120090 0.436277 -0.310029 -0.090067 -0.062500 1 0 0 0 0 0 3 715366
-0.002436 0.000310 0.120090 0.436266 -0.310026 -0.090061 -0.062500 1 0 0 0 0 0 3 716485
-0.002436 0.000310 0.120090 0.436269 -0.310037 -0.090074 -0.062500 1 0 0 0 0 0 3 717370
-0.002436 0.000310 0.120090 0.436265 -0.310027 -0.090062 -0.062500 1 0 0 0 0 0 3 718369
-0.002436 0.000310 0.120090 0.436277 -0.310029 -0.090067 -0.062500 1 0 0 0 0 0 3 719491
-0.002436 0.000310 0.120090 0.436270 -0.310038 -0.090054 -0.062500 1 0 0 0 0 0 3 720491
-0.002442 0.000328 0.120079 0.509783 -0.562977 0.059081 -0.062500 1 0 0 0 0 0 3 721471
-0.002444 0.000337 0.120076 0.486480 -0.478118 -0.013676 -0.062500 1 0 0 0 0 0 3 722495
-0.002446 0.000342 0.120074 0.468019 -0.414534 -0.051457 -0.062500 1 0 0 0 0 0 3 723347
-0.002446 0.000344 0.120074 0.457822 -0.380601 -0.065849 -0.062500 1 0 0 0 0 0 3 724493
-0.002447 0.000345 0.120074 0.452529 -0.363426 -0.070975 -0.062500 1 0 0 0 0 0 3 725365
-0.002447 0.000346 0.120074 0.449835 -0.354813 -0.072772 -0.062500 1 0 0 0 0 0 3 726491
-0.002447 0.000346 0.120074 0.448464 -0.350494 -0.073397 -0.062500 1 0 0 0 0 0 3 727347
-0.002447 0.000346 0.120074 0.447782 -0.348341 -0.073607 -0.062500 1 0 0 0 0 0 3 728495
-0.002447 0.000346 0.120074 0.447418 -0.347259 -0.073692 -0.062500 1 0 0 0 0 0 3 729356
-0.002447 0.000346 0.120074 0.447252 -0.346728 -0.073719 -0.062500 1 0 0 0 0 0 3 730488
-0.002447 0.000346 0.120074 0.447157 -0.346455 -0.073718 -0.062500 1 0 0 0 0 0 3 731480
-0.002447 0.000346 0.120074 0.447112 -0.346313 -0.073733 -0.062500 1 0 0 0 0 0 3 732363
-0.002447 0.000346 0.120074 0.447091 -0.346247 -0.073728 -0.062500 1 0 0 0 0 0 3 733478
-0.002447 0.000346 0.120074 0.447095 -0.346223 -0.073728 -0.062500 1 0 0 0 0 0 3 734488
-0.002447 0.000346 0.120074 0.447077 -0.346197 -0.073735 -0.062500 1 0 0 0 0 0 3 735497
-0.002447 0.000346 0.120074 0.447084 -0.346186 -0.073729 -0.062500 1 0 0 0 0 0 3 736407
-0.002447 0.000346 0.120074 0.447085 -0.346185 -0.073729 -0.062500 1 0 0 0 0 0 3 737545
-0.002447 0.000346 0.120074 0.447074 -0.346182 -0.073722 -0.062500 1 0 0 0 0 0 3 738529
-0.002447 0.000346 0.120074 0.447076 -0.346194 -0.073734 -0.062500 1 0 0 0 0 0 3 739562
-0.002447 0.000346 0.120074 0.447073 -0.346184 -0.073723 -0.062500 1 0 0 0 0 0 3 740528
-0.002447 0.000346 0.120074 0.447081 -0.346174 -0.073734 -0.062500 1 0 0 0 0 0 3 741546
-0.002447 0.000346 0.120074 0.447065 -0.346190 -0.073729 -0.062500 1 0 0 0 0 0 3 742528
-0.002447 0.000346 0.120074 0.447083 -0.346186 -0.073728 -0.062500 1 0 0 0 0 0 3 743528
-0.002447 0.000346 0.120074 0.447073 -0.346183 -0.073722 -0.062500 1 0 0 0 0 0 3 744474
-0.002447 0.000346 0.120074 0.447073 -0.346183 -0.073741 -0.062500 1 0 0 0 0 0 3 745464
-0.002447 0.000346 0.120074 0.447072 -0.346183 -0.073723 -0.062500 1 0 0 0 0 0 3 746472
-0.002447 0.000346 0.120074 0.447084 -0.346186 -0.073728 -0.062500 1 0 0 0 0 0 3 747464
-0.002447 0.000346 0.120074 0.447070 -0.346171 -0.073728 -0.062500 1 0 0 0 0 0 3 748472
-0.002447 0.000346 0.120074 0.447076 -0.346193 -0.073735 -0.062500 1 0 0 0 0 0 3 749463
-0.002447 0.000346 0.120074 0.447072 -0.346184 -0.073723 -0.062500 1 0 0 0 0 0 3 750472
-0.002447 0.000346 0.120074 0.447081 -0.346174 -0.073734 -0.062500 1 0 0 0 0 0 3 751464
-0.002447 0.000346 0.120074 0.447065 -0.346190 -0.073729 -0.062500 1 0 0 0 0 0 3 752473
-0.002447 0.000346 0.120074 0.447083 -0.346186 -0.073728 -0.062500 1 0 0 0 0 0 3 753463
-0.002447 0.000346 0.120074 0.447070 -0.346171 -0.073729 -0.062500 1 0 0 0 0 0 3 754472
-0.002447 0.000346 0.120074 0.447084 -0.346184 -0.073728 -0.062500 1 0 0 0 0 0 3 755468
-0.002447 0.000346 0.120074 0.447065 -0.346191 -0.073729 -0.062500 1 0 0 0 0 0 3 756490
-0.002447 0.000346 0.120074 0.447080 -0.346175 -0.073735 -0.062500 1 0 0 0 0 0 3 757479
-0.002447 0.000346 0.120074 0.447073 -0.346181 -0.073723 -0.062500 1 0 0 0 0 0 3 758472
-0.002447 0.000346 0.120074 0.447076 -0.346194 -0.073734 -0.062500 1 0 0 0 0 0 3 759480
-0.002447 0.000346 0.120074 0.447069 -0.346172 -0.073729 -0.062500 1 0 0 0 0 0 3 760476
-0.002447 0.000346 0.120074 0.447084 -0.346184 -0.073728 -0.062500 1 0 0 0 0 0 3 761484
-0.002447 0.000346 0.120074 0.447073 -0.346183 -0.073722 -0.062500 1 0 0 0 0 0 3 762481
-0.002447 0.000346 0.120074 0.447073 -0.346182 -0.073741 -0.062500 1 0 0 0 0 0 3 763481
-0.002447 0.000346 0.120074 0.447072 -0.346182 -0.073723 -0.062500 1 0 0 0 0 0 3 764481
-0.002447 0.000346 0.120074 0.447084 -0.346185 -0.073728 -0.062500 1 0 0 0 0 0 3 765481
-0.002447 0.000346 0.120074 0.447074 -0.346183 -0.073742 -0.062500 1 0 0 0 0 0 3 766450
-0.002447 0.000346 0.120074 0.447072 -0.346183 -0.073724 -0.062500 1 0 0 0 0 0 3 767480
-0.002447 0.000346 0.120074 0.447072 -0.346182 -0.073721 -0.062500 1 0 0 0 0 0 3 768449
-0.002447 0.000346 0.120074 0.447081 -0.346174 -0.073734 -0.062500 1 0 0 0 0 0 3 769487
-0.002447 0.000346 0.120074 0.447077 -0.346193 -0.073736 -0.062500 1 0 0 0 0 0 3 770481
-0.002447 0.000346 0.120074 0.447073 -0.346184 -0.073723 -0.062500 1 0 0 0 0 0 3 771484
-0.002447 0.000346 0.120074 0.447084 -0.346186 -0.073728 -0.062500 1 0 0 0 0 0 3 772483
-0.002447 0.000346 0.120074 0.447062 -0.346180 -0.073736 -0.062500 1 0 0 0 0 0 3 773481
-0.002447 0.000346 0.120074 0.447071 -0.346182 -0.073723 -0.062500 1 0 0 0 0 0 3 774479
-0.002447 0.000346 0.120074 0.447084 -0.346185 -0.073727 -0.062500 1 0 0 0 0 0 3 775479
-0.002447 0.000346 0.120074 0.447082 -0.346174 -0.073735 -0.062500 1 0 0 0 0 0 3 776479
-0.002447 0.000346 0.120074 0.447065 -0.346190 -0.073730 -0.062500 1 0 0 0 0 0 3 777481
-0.002447 0.000346 0.120074 0.447084 -0.346186 -0.073728 -0.062500 1 0 0 0 0 0 3 778450
-0.002447 0.000346 0.120074 0.447070 -0.346171 -0.073729 -0.062500 1 0 0 0 0 0 3 779480
-0.002447 0.000346 0.120074 0.447084 -0.346184 -0.073728 -0.062500 1 0 0 0 0 0 3 780478
-0.002447 0.000346 0.120074 0.447065 -0.346191 -0.073729 -0.062500 1 0 0 0 0 0 3 781480
-0.002447 0.000346 0.120074 0.447080 -0.346175 -0.073735 -0.062500 1 0 0 0 0 0 3 782479
-0.002447 0.000346 0.120074 0.447073 -0.346181 -0.073723 -0.062500 1 0 0 0 0 0 3 783479
-0.002447 0.000346 0.120074 0.447076 -0.346194 -0.073734 -0.062500 1 0 0 0 0 0 3 784480
-0.002447 0.000346 0.120074 0.447069 -0.346172 -0.073729 -0.062500 1 0 0 0 0 0 3 785480
-0.002447 0.000346 0.120074 0.447084 -0.346184 -0.073728 -0.062500 1 0 0 0 0 0 3 786478
-0.002447 0.000346 0.120074 0.447074 -0.346183 -0.073722 -0.062500 1 0 0 0 0 0 3 787479
-0.002447 0.000346 0.120074 0.447073 -0.346182 -0.073741 -0.062500 1 0 0 0 0 0 3 788478
-0.002447 0.000346 0.120074 0.447072 -0.346182 -0.073723 -0.062500 1 0 0 0 0 0 3 789480
-0.002447 0.000346 0.120074 0.447084 -0.346185 -0.073728 -0.062500 1 0 0 0 0 0 3 790471
-0.002447 0.000346 0.120074 0.447062 -0.346180 -0.073736 -0.062500 1 0 0 0 0 0 3 791478
-0.002447 0.000346 0.120074 0.447083 -0.346185 -0.073729 -0.062500 1 0 0 0 0 0 3 792478
-0.002447 0.000346 0.120074 0.447073 -0.346183 -0.073722 -0.062500 1 0 0 0 0 0 3 793468
-0.002447 0.000346 0.120074 0.447081 -0.346174 -0.073734 -0.062500 1 0 0 0 0 0 3 794477
-0.002447 0.000346 0.120074 0.447065 -0.346190 -0.073729 -0.062500 1 0 0 0 0 0 3 795474
-0.002447 0.000346 0.120074 0.447083 -0.346186 -0.073728 -0.062500 1 0 0 0 0 0 3 796466
-0.002447 0.000346 0.120074 0.447073 -0.346183 -0.073722 -0.062500 1 0 0 0 0 0 3 797472
-0.002447 0.000346 0.120074 0.447073 -0.346183 -0.073741 -0.062500 1 0 0 0 0 0 3 798479
-0.002447 0.000346 0.120074 0.447072 -0.346183 -0.073723 -0.062500 1 0 0 0 0 0 3 799480
-0.002447 0.000346 0.120074 0.447084 -0.346186 -0.073728 -0.062500 1 0 0 0 0 0 3 800479
-0.002447 0.000346 0.120074 0.447070 -0.346171 -0.073728 -0.062500 1 0 0 0 0 0 3 801476
-0.002447 0.000346 0.120074 0.447076 -0.346193 -0.073735 -0.062500 1 0 0 0 0 0 3 802479
-0.002447 0.000346 0.120074 0.447072 -0.346184 -0.073723 -0.062500 1 0 0 0 0 0 3 803450
-0.002447 0.000346 0.120074 0.447081 -0.346174 -0.073734 -0.062500 1 0 0 0 0 0 3 804479
-0.002447 0.000346 0.120074 0.447073 -0.346181 -0.073722 -0.062500 1 0 0 0 0 0 3 805479
-0.002447 0.000346 0.120074 0.447076 -0.346194 -0.073734 -0.062500 1 0 0 0 0 0 3 806478
-0.002447 0.000346 0.120074 0.447069 -0.346172 -0.073729 -0.062500 1 0 0 0 0 0 3 807458
-0.002447 0.000346 0.120074 0.447084 -0.346184 -0.073728 -0.062500 1 0 0 0 0 0 3 808472
-0.002447 0.000346 0.120074 0.447065 -0.346191 -0.073729 -0.062500 1 0 0 0 0 0 3 809463
-0.002447 0.000346 0.120074 0.447080 -0.346175 -0.073735 -0.062500 1 0 0 0 0 0 3 810463
-0.002447 0.000346 0.120074 0.447073 -0.346181 -0.073723 -0.062500 1 0 0 0 0 0 3 811472
-0.002447 0.000346 0.120074 0.447084 -0.346185 -0.073727 -0.062500 1 0 0 0 0 0 3 812462
-0.002447 0.000346 0.120074 0.447074 -0.346183 -0.073742 -0.062500 1 0 0 0 0 0 3 813471
-0.002447 0.000346 0.120074 0.447072 -0.346182 -0.073724 -0.062500 1 0 0 0 0 0 3 814461
-0.002447 0.000346 0.120074 0.447085 -0.346185 -0.073728 -0.062500 1 0 0 0 0 0 3 815471
-0.002447 0.000346 0.120074 0.447062 -0.346180 -0.073736 -0.062500 1 0 0 0 0 0 3 816462
-0.002447 0.000346 0.120074 0.447071 -0.346182 -0.073723 -0.062500 1 0 0 0 0 0 3 817470
-0.002447 0.000346 0.120074 0.447084 -0.346185 -0.073727 -0.062500 1 0 0 0 0 0 3 818461
-0.002447 0.000346 0.120074 0.447082 -0.346174 -0.073735 -0.062500 1 0 0 0 0 0 3 819471
-0.002447 0.000346 0.120074 0.447065 -0.346190 -0.073730 -0.062500 1 0 0 0 0 0 3 820461
-0.002447 0.000346 0.120074 0.447084 -0.346186 -0.073728 -0.062500 1 0 0 0 0 0 3 821470
-0.002447 0.000346 0.120074 0.447074 -0.346183 -0.073722 -0.062500 1 0 0 0 0 0 3 822462
-0.002447 0.000346 0.120074 0.447073 -0.346183 -0.073741 -0.062500 1 0 0 0 0 0 3 823471
-0.002447 0.000346 0.120074 0.447072 -0.346183 -0.073723 -0.062500 1 0 0 0 0 0 3 824462
-0.002447 0.000346 0.120074 0.447084 -0.346186 -0.073728 -0.062500 1 0 0 0 0 0 3 825470
-0.002447 0.000346 0.120074 0.447070 -0.346171 -0.073729 -0.062500 1 0 0 0 0 0 3 826470
-0.002452 0.000364 0.120063 0.520542 -0.598994 0.075546 -0.062500 1 0 0 0 0 0 3 827469
-0.002455 0.000373 0.120059 0.497261 -0.514193 0.002727 -0.062500 1 0 0 0 0 0 3 828474
-0.002456 0.000378 0.120058 0.478824 -0.450647 -0.035095 -0.062500 1 0 0 0 0 0 3 829478
-0.002457 0.000380 0.120058 0.468626 -0.416740 -0.049494 -0.062500 1 0 0 0 0 0 3 830481
-0.002458 0.000381 0.120057 0.463327 -0.399550 -0.054622 -0.062500 1 0 0 0 0 0 3 831474
-0.002458 0.000382 0.120057 0.460633 -0.390938 -0.056422 -0.062500 1 0 0 0 0 0 3 832485
-0.002458 0.000382 0.120057 0.459266 -0.386632 -0.057043 -0.062500 1 0 0 0 0 0 3 833479
-0.002458 0.000382 0.120057 0.458573 -0.384478 -0.057267 -0.062500 1 0 0 0 0 0 3 834479
-0.002458 0.000382 0.120057 0.458219 -0.383399 -0.057340 -0.062500 1 0 0 0 0 0 3 835478
-0.002458 0.000382 0.120057 0.458050 -0.382857 -0.057373 -0.062500 1 0 0 0 0 0 3 836475
-0.002458 0.000382 0.120057 0.457955 -0.382582 -0.057373 -0.062500 1 0 0 0 0 0 3 837473
-0.002458 0.000382 0.120057 0.457925 -0.382454 -0.057367 -0.062500 1 0 0 0 0 0 3 838448
-0.002458 0.000382 0.120057 0.457908 -0.382390 -0.057380 -0.062500 1 0 0 0 0 0 3 839477
-0.002458 0.000382 0.120057 0.457884 -0.382350 -0.057376 -0.062500 1 0 0 0 0 0 3 840483
-0.002458 0.000382 0.120057 0.457879 -0.382336 -0.057382 -0.062500 1 0 0 0 0 0 3 841479
-0.002458 0.000382 0.120057 0.457875 -0.382324 -0.057390 -0.062500 1 0 0 0 0 0 3 842481
-0.002458 0.000382 0.120057 0.457886 -0.382326 -0.057377 -0.062500 1 0 0 0 0 0 3 843475
-0.002458 0.000382 0.120057 0.457872 -0.382311 -0.057377 -0.062500 1 0 0 0 0 0 3 844479
-0.002458 0.000382 0.120057 0.457875 -0.382322 -0.057390 -0.062500 1 0 0 0 0 0 3 845478
-0.002458 0.000382 0.120057 0.457874 -0.382323 -0.057371 -0.062500 1 0 0 0 0 0 3 846473
-0.002458 0.000382 0.120057 0.457883 -0.382314 -0.057382 -0.062500 1 0 0 0 0 0 3 847477
-0.002458 0.000382 0.120057 0.457864 -0.382319 -0.057384 -0.062500 1 0 0 0 0 0 3 848478
-0.002458 0.000382 0.120057 0.457882 -0.382314 -0.057384 -0.062500 1 0 0 0 0 0 3 849476
-0.002458 0.000382 0.120057 0.457875 -0.382322 -0.057371 -0.062500 1 0 0 0 0 0 3 850477
-0.002458 0.000382 0.120057 0.457875 -0.382323 -0.057389 -0.062500 1 0 0 0 0 0 3 851476
-0.002458 0.000382 0.120057 0.457871 -0.382312 -0.057378 -0.062500 1 0 0 0 0 0 3 852477
-0.002458 0.000382 0.120057 0.457883 -0.382313 -0.057383 -0.062500 1 0 0 0 0 0 3 853476
-0.002458 0.000382 0.120057 0.457875 -0.382322 -0.057370 -0.062500 1 0 0 0 0 0 3 854477
-0.002458 0.000382 0.120057 0.457875 -0.382323 -0.057389 -0.062500 1 0 0 0 0 0 3 855476
-0.002458 0.000382 0.120057 0.457871 -0.382311 -0.057378 -0.062500 1 0 0 0 0 0 3 856476
-0.002458 0.000382 0.120057 0.457883 -0.382313 -0.057383 -0.062500 1 0 0 0 0 0 3 857478
-0.002458 0.000382 0.120057 0.457875 -0.382322 -0.057370 -0.062500 1 0 0 0 0 0 3 858475
-0.002458 0.000382 0.120057 0.457875 -0.382323 -0.057389 -0.062500 1 0 0 0 0 0 3 859475
-0.002458 0.000382 0.120057 0.457871 -0.382311 -0.057378 -0.062500 1 0 0 0 0 0 3 860474
-0.002458 0.000382 0.120057 0.457883 -0.382313 -0.057383 -0.062500 1 0 0 0 0 0 3 861474
-0.002458 0.000382 0.120057 0.457875 -0.382321 -0.057370 -0.062500 1 0 0 0 0 0 3 862476
-0.002458 0.000382 0.120057 0.457875 -0.382323 -0.057389 -0.062500 1 0 0 0 0 0 3 863476
-0.002458 0.000382 0.120057 0.457871 -0.382311 -0.057378 -0.062500 1 0 0 0 0 0 3 864476
-0.002458 0.000382 0.120057 0.457883 -0.382313 -0.057383 -0.062500 1 0 0 0 0 0 3 865476
-0.002458 0.000382 0.120057 0.457867 -0.382330 -0.057377 -0.062500 1 0 0 0 0 0 3 866463
-0.002458 0.000382 0.120057 0.457882 -0.382315 -0.057383 -0.062500 1 0 0 0 0 0 3 867476
-0.002458 0.000382 0.120057 0.457872 -0.382310 -0.057377 -0.062500 1 0 0 0 0 0 3 868555
-0.002458 0.000382 0.120057 0.457874 -0.382321 -0.057390 -0.062500 1 0 0 0 0 0 3 869543
-0.002458 0.000382 0.120057 0.457874 -0.382323 -0.057371 -0.062500 1 0 0 0 0 0 3 870552
-0.002458 0.000382 0.120057 0.457883 -0.382314 -0.057382 -0.062500 1 0 0 0 0 0 3 871519
-0.002458 0.000382 0.120057 0.457872 -0.382310 -0.057377 -0.062500 1 0 0 0 0 0 3 872519
-0.002458 0.000382 0.120057 0.457874 -0.382321 -0.057390 -0.062500 1 0 0 0 0 0 3 873551
-0.002458 0.000382 0.120057 0.457874 -0.382323 -0.057371 -0.062500 1 0 0 0 0 0 3 874519
-0.002458 0.000382 0.120057 0.457883 -0.382314 -0.057382 -0.062500 1 0 0 0 0 0 3 875518
-0.002458 0.000382 0.120057 0.457884 -0.382313 -0.057383 -0.062500 1 0 0 0 0 0 3 876544
-0.002458 0.000382 0.120057 0.457867 -0.382331 -0.057377 -0.062500 1 0 0 0 0 0 3 877541
-0.002458 0.000382 0.120057 0.457883 -0.382315 -0.057383 -0.062500 1 0 0 0 0 0 3 878521
-0.002458 0.000382 0.120057 0.457872 -0.382311 -0.057377 -0.062500 1 0 0 0 0 0 3 879563
-0.002458 0.000382 0.120057 0.457875 -0.382322 -0.057390 -0.062500 1 0 0 0 0 0 3 880542
-0.002458 0.000382 0.120057 0.457874 -0.382323 -0.057371 -0.062500 1 0 0 0 0 0 3 881526
-0.002458 0.000382 0.120057 0.457883 -0.382314 -0.057382 -0.062500 1 0 0 0 0 0 3 882540
-0.002458 0.000382 0.120057 0.457872 -0.382310 -0.057377 -0.062500 1 0 0 0 0 0 3 883525
-0.002458 0.000382 0.120057 0.457875 -0.382321 -0.057390 -0.062500 1 0 0 0 0 0 3 884540
-0.002458 0.000382 0.120057 0.457874 -0.382323 -0.057371 -0.062500 1 0 0 0 0 0 3 885524
-0.002458 0.000382 0.120057 0.457883 -0.382314 -0.057382 -0.062500 1 0 0 0 0 0 3 886544
-0.002458 0.000382 0.120057 0.457864 -0.382319 -0.057384 -0.062500 1 0 0 0 0 0 3 887525
-0.002458 0.000382 0.120057 0.457882 -0.382314 -0.057384 -0.062500 1 0 0 0 0 0 3 888468
-0.002458 0.000382 0.120057 0.457875 -0.382322 -0.057371 -0.062500 1 0 0 0 0 0 3 889459
-0.002458 0.000382 0.120057 0.457883 -0.382314 -0.057382 -0.062500 1 0 0 0 0 0 3 890467
-0.002458 0.000382 0.120057 0.457864 -0.382319 -0.057384 -0.062500 1 0 0 0 0 0 3 891459
-0.002458 0.000382 0.120057 0.457882 -0.382314 -0.057384 -0.062500 1 0 0 0 0 0 3 892468
-0.002458 0.000382 0.120057 0.457875 -0.382322 -0.057370 -0.062500 1 0 0 0 0 0 3 893458
-0.002458 0.000382 0.120057 0.457875 -0.382323 -0.057389 -0.062500 1 0 0 0 0 0 3 894458
-0.002458 0.000382 0.120057 0.457871 -0.382311 -0.057378 -0.062500 1 0 0 0 0 0 3 895467
-0.002458 0.000382 0.120057 0.457883 -0.382313 -0.057383 -0.062500 1 0 0 0 0 0 3 896458
-0.002458 0.000382 0.120057 0.457875 -0.382322 -0.057370 -0.062500 1 0 0 0 0 0 3 897467
-0.002458 0.000382 0.120057 0.457875 -0.382323 -0.057389 -0.062500 1 0 0 0 0 0 3 898458
-0.002458 0.000382 0.120057 0.457871 -0.382311 -0.057378 -0.062500 1 0 0 0 0 0 3 899467
-0.002458 0.000382 0.120057 0.457883 -0.382313 -0.057383 -0.062500 1 0 0 0 0 0 3 900458
-0.002458 0.000382 0.120057 0.457875 -0.382321 -0.057370 -0.062500 1 0 0 0 0 0 3 901467
-0.002458 0.000382 0.120057 0.457875 -0.382323 -0.057389 -0.062500 1 0 0 0 0 0 3 902459
-0.002458 0.000382 0.120057 0.457871 -0.382311 -0.057378 -0.062500 1 0 0 0 0 0 3 903466
-0.002458 0.000382 0.120057 0.457883 -0.382313 -0.057383 -0.062500 1 0 0 0 0 0 3 904454
-0.002458 0.000382 0.120057 0.457867 -0.382330 -0.057377 -0.062500 1 0 0 0 0 0 3 905478
-0.002458 0.000382 0.120057 0.457882 -0.382315 -0.057383 -0.062500 1 0 0 0 0 0 3 906466
-0.002458 0.000382 0.120057 0.457872 -0.382310 -0.057377 -0.062500 1 0 0 0 0 0 3 907467
-0.002458 0.000382 0.120057 0.457874 -0.382321 -0.057390 -0.062500 1 0 0 0 0 0 3 908470
-0.002458 0.000382 0.120057 0.457874 -0.382323 -0.057371 -0.062500 1 0 0 0 0 0 3 909474
-0.002458 0.000382 0.120057 0.457883 -0.382314 -0.057382 -0.062500 1 0 0 0 0 0 3 910465
-0.002458 0.000382 0.120057 0.457872 -0.382310 -0.057377 -0.062500 1 0 0 0 0 0 3 911476
-0.002458 0.000382 0.120057 0.457874 -0.382321 -0.057390 -0.062500 1 0 0 0 0 0 3 912476
-0.002458 0.000382 0.120057 0.457874 -0.382323 -0.057371 -0.062500 1 0 0 0 0 0 3 913465
-0.002458 0.000382 0.120057 0.457883 -0.382314 -0.057382 -0.062500 1 0 0 0 0 0 3 914476
-0.002458 0.000382 0.120057 0.457872 -0.382310 -0.057377 -0.062500 1 0 0 0 0 0 3 915474
-0.002458 0.000382 0.120057 0.457878 -0.382333 -0.057383 -0.062500 1 0 0 0 0 0 3 916476
-0.002458 0.000382 0.120057 0.457871 -0.382313 -0.057377 -0.062500 1 0 0 0 0 0 3 917468
-0.002458 0.000382 0.120057 0.457883 -0.382313 -0.057383 -0.062500 1 0 0 0 0 0 3 918451
-0.002458 0.000382 0.120057 0.457863 -0.382319 -0.057384 -0.062500 1 0 0 0 0 0 3 919477
-0.002458 0.000382 0.120057 0.457885 -0.382325 -0.057377 -0.062500 1 0 0 0 0 0 3 920477
-0.002458 0.000382 0.120057 0.457872 -0.382312 -0.057376 -0.062500 1 0 0 0 0 0 3 921445
-0.002458 0.000382 0.120057 0.457874 -0.382322 -0.057390 -0.062500 1 0 0 0 0 0 3 922474
-0.002458 0.000382 0.120057 0.457871 -0.382311 -0.057378 -0.062500 1 0 0 0 0 0 3 923464
-0.002458 0.000382 0.120057 0.457886 -0.382325 -0.057376 -0.062500 1 0 0 0 0 0 3 924480
-0.002458 0.000382 0.120057 0.457884 -0.382314 -0.057383 -0.062500 1 0 0 0 0 0 3 925474
-0.002458 0.000382 0.120057 0.457864 -0.382319 -0.057384 -0.062500 1 0 0 0 0 0 3 926473
-0.002458 0.000382 0.120057 0.457869 -0.382311 -0.057377 -0.062500 1 0 0 0 0 0 3 927475
-0.002458 0.000382 0.120057 0.457886 -0.382324 -0.057376 -0.062500 1 0 0 0 0 0 3 928467
-0.002458 0.000382 0.120057 0.457884 -0.382314 -0.057383 -0.062500 1 0 0 0 0 0 3 929474
-0.002458 0.000382 0.120057 0.457864 -0.382319 -0.057384 -0.062500 1 0 0 0 0 0 3 930475
-0.002458 0.000382 0.120057 0.457882 -0.382314 -0.057384 -0.062500 1 0 0 0 0 0 3 931473
-0.002458 0.000382 0.120057 0.457875 -0.382322 -0.057371 -0.062500 1 0 0 0 0 0 3 932473
-0.002458 0.000382 0.120057 0.457875 -0.382323 -0.057389 -0.062500 1 0 0 0 0 0 3 933481
-0.002458 0.000382 0.120057 0.457871 -0.382312 -0.057378 -0.062500 1 0 0 0 0 0 3 934474
-0.002458 0.000382 0.120057 0.457883 -0.382313 -0.057383 -0.062500 1 0 0 0 0 0 3 935476
-0.002458 0.000382 0.120057 0.457875 -0.382322 -0.057370 -0.062500 1 0 0 0 0 0 3 936471
-0.002458 0.000382 0.120057 0.457875 -0.382323 -0.057389 -0.062500 1 0 0 0 0 0 3 937475
-0.002458 0.000382 0.120057 0.457871 -0.382311 -0.057378 -0.062500 1 0 0 0 0 0 3 938474
-0.002458 0.000382 0.120057 0.457883 -0.382313 -0.057383 -0.062500 1 0 0 0 0 0 3 939474
-0.002458 0.000382 0.120057 0.457875 -0.382321 -0.057370 -0.062500 1 0 0 0 0 0 3 940475
-0.002458 0.000382 0.120057 0.457875 -0.382323 -0.057389 -0.062500 1 0 0 0 0 0 3 941474
-0.002458 0.000382 0.120057 0.457871 -0.382311 -0.057378 -0.062500 1 0 0 0 0 0 3 942474
-0.002458 0.000382 0.120057 0.457883 -0.382313 -0.057383 -0.062500 1 0 0 0 0 0 3 943474
-0.002458 0.000382 0.120057 0.457867 -0.382330 -0.057377 -0.062500 1 0 0 0 0 0 3 944471
-0.002458 0.000382 0.120057 0.457882 -0.382315 -0.057383 -0.062500 1 0 0 0 0 0 3 945463
-0.002458 0.000382 0.120057 0.457872 -0.382310 -0.057377 -0.062500 1 0 0 0 0 0 3 946472
-0.002458 0.000382 0.120057 0.457886 -0.382324 -0.057376 -0.062500 1 0 0 0 0 0 3 947475
-0.002458 0.000382 0.120057 0.457864 -0.382320 -0.057383 -0.062500 1 0 0 0 0 0 3 948475
-0.002458 0.000382 0.120057 0.457882 -0.382314 -0.057383 -0.062500 1 0 0 0 0 0 3 949478
-0.002458 0.000382 0.120057 0.457872 -0.382310 -0.057377 -0.062500 1 0 0 0 0 0 3 950477
-0.002458 0.000382 0.120057 0.457878 -0.382333 -0.057383 -0.062500 1 0 0 0 0 0 3 951473
-0.002458 0.000382 0.120057 0.457871 -0.382313 -0.057377 -0.062500 1 0 0 0 0 0 3 952474
-0.002458 0.000382 0.120057 0.457883 -0.382313 -0.057383 -0.062500 1 0 0 0 0 0 3 953474
-0.002458 0.000382 0.120057 0.457872 -0.382310 -0.057377 -0.062500 1 0 0 0 0 0 3 954473
-0.002458 0.000382 0.120057 0.457878 -0.382333 -0.057383 -0.062500 1 0 0 0 0 0 3 955474
-0.002458 0.000382 0.120057 0.457871 -0.382313 -0.057377 -0.062500 1 0 0 0 0 0 3 956467
-0.002458 0.000382 0.120057 0.457883 -0.382313 -0.057383 -0.062500 1 0 0 0 0 0 3 957471
-0.002458 0.000382 0.120057 0.457864 -0.382319 -0.057384 -0.062500 1 0 0 0 0 0 3 958458
-0.002458 0.000382 0.120057 0.457885 -0.382325 -0.057377 -0.062500 1 0 0 0 0 0 3 959467
-0.002458 0.000382 0.120057 0.457872 -0.382312 -0.057376 -0.062500 1 0 0 0 0 0 3 960466
-0.002458 0.000382 0.120057 0.457874 -0.382322 -0.057390 -0.062500 1 0 0 0 0 0 3 961459
-0.002458 0.000382 0.120057 0.457871 -0.382311 -0.057378 -0.062500 1 0 0 0 0 0 3 962466
-0.002458 0.000382 0.120057 0.457886 -0.382325 -0.057376 -0.062500 1 0 0 0 0 0 3 963457
-0.002458 0.000382 0.120057 0.457872 -0.382312 -0.057376 -0.062500 1 0 0 0 0 0 3 964465
-0.002458 0.000382 0.120057 0.457874 -0.382322 -0.057390 -0.062500 1 0 0 0 0 0 3 965457
-0.002458 0.000382 0.120057 0.457871 -0.382311 -0.057378 -0.062500 1 0 0 0 0 0 3 966463
-0.002458 0.000382 0.120057 0.457886 -0.382324 -0.057376 -0.062500 1 0 0 0 0 0 3 967455
-0.002458 0.000382 0.120057 0.457885 -0.382314 -0.057383 -0.062500 1 0 0 0 0 0 3 968535
-0.002458 0.000382 0.120057 0.457864 -0.382319 -0.057384 -0.062500 1 0 0 0 0 0 3 969520
-0.002458 0.000382 0.120057 0.457870 -0.382311 -0.057377 -0.062500 1 0 0 0 0 0 3 970535
-0.002458 0.000382 0.120057 0.457886 -0.382324 -0.057376 -0.062500 1 0 0 0 0 0 3 971519
-0.002458 0.000382 0.120057 0.457876 -0.382323 -0.057390 -0.062500 1 0 0 0 0 0 3 972466
-0.002458 0.000382 0.120057 0.457871 -0.382312 -0.057378 -0.062500 1 0 0 0 0 0 3 973455
-0.002458 0.000382 0.120057 0.457883 -0.382313 -0.057383 -0.062500 1 0 0 0 0 0 3 974465
-0.002458 0.000382 0.120057 0.457875 -0.382322 -0.057370 -0.062500 1 0 0 0 0 0 3 975456
-0.002458 0.000382 0.120057 0.457875 -0.382323 -0.057389 -0.062500 1 0 0 0 0 0 3 976464
-0.002458 0.000382 0.120057 0.457871 -0.382311 -0.057378 -0.062500 1 0 0 0 0 0 3 977493
-0.002458 0.000382 0.120057 0.457883 -0.382313 -0.057383 -0.062500 1 0 0 0 0 0 3 978463
-0.002458 0.000382 0.120057 0.457875 -0.382322 -0.057370 -0.062500 1 0 0 0 0 0 3 979465
-0.002458 0.000382 0.120057 0.457875 -0.382323 -0.057389 -0.062500 1 0 0 0 0 0 3 980460
-0.002458 0.000382 0.120057 0.457871 -0.382311 -0.057378 -0.062500 1 0 0 0 0 0 3 981469
-0.002458 0.000382 0.120057 0.457886 -0.382324 -0.057376 -0.062500 1 0 0 0 0 0 3 982745
-0.002458 0.000382 0.120057 0.457864 -0.382320 -0.057383 -0.062500 1 0 0 0 0 0 3 983477
-0.002458 0.000382 0.120057 0.457882 -0.382314 -0.057384 -0.062500 1 0 0 0 0 0 3 984474
-0.002458 0.000382 0.120057 0.457872 -0.382310 -0.057377 -0.062500 1 0 0 0 0 0 3 985474
-0.002458 0.000382 0.120057 0.457886 -0.382324 -0.057376 -0.062500 1 0 0 0 0 0 3 986473
-0.002458 0.000382 0.120057 0.457864 -0.382320 -0.057383 -0.062500 1 0 0 0 0 0 3 987472
-0.002458 0.000382 0.120057 0.457882 -0.382314 -0.057383 -0.062500 1 0 0 0 0 0 3 988473
-0.002458 0.000382 0.120057 0.457872 -0.382310 -0.057377 -0.062500 1 0 0 0 0 0 3 989468
-0.002458 0.000382 0.120057 0.457878 -0.382333 -0.057383 -0.062500 1 0 0 0 0 0 3 990473
-0.002458 0.000382 0.120057 0.457871 -0.382313 -0.057377 -0.062500 1 0 0 0 0 0 3 991471
-0.002458 0.000382 0.120057 0.457883 -0.382313 -0.057383 -0.062500 1 0 0 0 0 0 3 992474
-0.002458 0.000382 0.120057 0.457872 -0.382310 -0.057377 -0.062500 1 0 0 0 0 0 3 993475
-0.002458 0.000382 0.120057 0.457878 -0.382333 -0.057383 -0.062500 1 0 0 0 0 0 3 994477
-0.002458 0.000382 0.120057 0.457871 -0.382313 -0.057377 -0.062500 1 0 0 0 0 0 3 995466
-0.002458 0.000382 0.120057 0.457883 -0.382313 -0.057383 -0.062500 1 0 0 0 0 0 3 996473
-0.002458 0.000382 0.120057 0.457864 -0.382319 -0.057384 -0.062500 1 0 0 0 0 0 3 997473
-0.002458 0.000382 0.120057 0.457885 -0.382325 -0.057377 -0.062500 1 0 0 0 0 0 3 998470
-0.002458 0.000382 0.120057 0.457872 -0.382312 -0.057376 -0.062500 1 0 0 0 0 0 3 999473
-0.002458 0.000382 0.120057 0.457883 -0.382313 -0.057383 -0.062500 1 0 0 0 0 0 4 472
-0.002458 0.000382 0.120057 0.457864 -0.382319 -0.057384 -0.062500 1 0 0 0 0 0 4 1471
-0.002458 0.000382 0.120057 0.457885 -0.382325 -0.057377 -0.062500 1 0 0 0 0 0 4 2472
-0.002458 0.000382 0.120057 0.457872 -0.382312 -0.057376 -0.062500 1 0 0 0 0 0 4 3472
-0.002458 0.000382 0.120057 0.457875 -0.382322 -0.057390 -0.062500 1 0 0 0 0 0 4 4471
-0.002458 0.000382 0.120057 0.457871 -0.382311 -0.057378 -0.062500 1 0 0 0 0 0 4 5472
-0.002458 0.000382 0.120057 0.457886 -0.382324 -0.057376 -0.062500 1 0 0 0 0 0 4 6472
-0.002458 0.000382 0.120057 0.457872 -0.382311 -0.057376 -0.062500 1 0 0 0 0 0 4 7476
-0.002458 0.000382 0.120057 0.457875 -0.382322 -0.057389 -0.062500 1 0 0 0 0 0 4 8468
-0.002458 0.000382 0.120057 0.457871 -0.382311 -0.057378 -0.062500 1 0 0 0 0 0 4 9473
-0.002458 0.000382 0.120057 0.457886 -0.382324 -0.057376 -0.062500 1 0 0 0 0 0 4 10471
-0.002458 0.000382 0.120057 0.457876 -0.382323 -0.057390 -0.062500 1 0 0 0 0 0 4 11470
-0.002458 0.000382 0.120057 0.457871 -0.382312 -0.057378 -0.062500 1 0 0 0 0 0 4 12466
-0.002458 0.000382 0.120057 0.457874 -0.382322 -0.057370 -0.062500 1 0 0 0 0 0 4 13470
-0.002458 0.000382 0.120057 0.457875 -0.382323 -0.057389 -0.062500 1 0 0 0 0 0 4 14471
-0.002458 0.000382 0.120057 0.457871 -0.382312 -0.057378 -0.062500 1 0 0 0 0 0 4 15471
-0.002458 0.000382 0.120057 0.457882 -0.382313 -0.057383 -0.062500 1 0 0 0 0 0 4 16464
-0.002458 0.000382 0.120057 0.457887 -0.382325 -0.057377 -0.062500 1 0 0 0 0 0 4 17470
-0.002458 0.000382 0.120057 0.457864 -0.382321 -0.057383 -0.062500 1 0 0 0 0 0 4 18474
-0.002458 0.000382 0.120057 0.457882 -0.382314 -0.057384 -0.062500 1 0 0 0 0 0 4 19460
-0.002458 0.000382 0.120057 0.457872 -0.382310 -0.057377 -0.062500 1 0 0 0 0 0 4 20542
-0.002458 0.000382 0.120057 0.457886 -0.382324 -0.057376 -0.062500 1 0 0 0 0 0 4 21548
-0.002458 0.000382 0.120057 0.457864 -0.382320 -0.057383 -0.062500 1 0 0 0 0 0 4 22516
-0.002458 0.000382 0.120057 0.457882 -0.382314 -0.057384 -0.062500 1 0 0 0 0 0 4 23580
-0.002458 0.000382 0.120057 0.457872 -0.382310 -0.057377 -0.062500 1 0 0 0 0 0 4 24515
-0.002458 0.000382 0.120057 0.457886 -0.382324 -0.057376 -0.062500 1 0 0 0 0 0 4 25516
-0.002458 0.000382 0.120057 0.457864 -0.382320 -0.057383 -0.062500 1 0 0 0 0 0 4 26514
-0.002458 0.000382 0.120057 0.457882 -0.382314 -0.057383 -0.062500 1 0 0 0 0 0 4 27557
-0.002458 0.000382 0.120057 0.457872 -0.382310 -0.057377 -0.062500 1 0 0 0 0 0 4 28513
-0.002458 0.000382 0.120057 0.457878 -0.382333 -0.057383 -0.062500 1 0 0 0 0 0 4 29513
-0.002458 0.000382 0.120057 0.457871 -0.382313 -0.057377 -0.062500 1 0 0 0 0 0 4 30514
-0.002458 0.000382 0.120057 0.457883 -0.382313 -0.057383 -0.062500 1 0 0 0 0 0 4 31574
-0.002458 0.000382 0.120057 0.457872 -0.382310 -0.057377 -0.062500 1 0 0 0 0 0 4 32537
-0.002458 0.000382 0.120057 0.457878 -0.382333 -0.057383 -0.062500 1 0 0 0 0 0 4 33521
-0.002458 0.000382 0.120057 0.457871 -0.382313 -0.057377 -0.062500 1 0 0 0 0 0 4 34538
-0.002458 0.000382 0.120057 0.457883 -0.382313 -0.057383 -0.062500 1 0 0 0 0 0 4 35521
-0.002458 0.000382 0.120057 0.457864 -0.382319 -0.057384 -0.062500 1 0 0 0 0 0 4 36535
-0.002458 0.000382 0.120057 0.457885 -0.382325 -0.057377 -0.062500 1 0 0 0 0 0 4 37520
-0.002458 0.000382 0.120057 0.457872 -0.382312 -0.057376 -0.062500 1 0 0 0 0 0 4 38533
-0.002458 0.000382 0.120057 0.457883 -0.382313 -0.057383 -0.062500 1 0 0 0 0 0 4 39516
-0.002458 0.000382 0.120057 0.457864 -0.382319 -0.057384 -0.062500 1 0 0 0 0 0 4 40537
-0.002458 0.000382 0.120057 0.457885 -0.382325 -0.057377 -0.062500 1 0 0 0 0 0 4 41520
-0.002458 0.000382 0.120057 0.457872 -0.382312 -0.057376 -0.062500 1 0 0 0 0 0 4 42534
-0.002458 0.000382 0.120057 0.457875 -0.382322 -0.057390 -0.062500 1 0 0 0 0 0 4 43519
-0.002458 0.000382 0.120057 0.457871 -0.382311 -0.057378 -0.062500 1 0 0 0 0 0 4 44455
-0.002458 0.000382 0.120057 0.457886 -0.382324 -0.057376 -0.062500 1 0 0 0 0 0 4 45463
-0.002458 0.000382 0.120057 0.457872 -0.382311 -0.057376 -0.062500 1 0 0 0 0 0 4 46454
-0.002458 0.000382 0.120057 0.457875 -0.382322 -0.057390 -0.062500 1 0 0 0 0 0 4 47462
-0.002458 0.000382 0.120057 0.457874 -0.382323 -0.057371 -0.062500 1 0 0 0 0 0 4 48454
-0.002458 0.000382 0.120057 0.457883 -0.382314 -0.057382 -0.062500 1 0 0 0 0 0 4 49462
-0.002458 0.000382 0.120057 0.457864 -0.382319 -0.057384 -0.062500 1 0 0 0 0 0 4 50453
-0.002458 0.000382 0.120057 0.457882 -0.382314 -0.057384 -0.062500 1 0 0 0 0 0 4 51462
-0.002458 0.000382 0.120057 0.457875 -0.382322 -0.057370 -0.062500 1 0 0 0 0 0 4 52453
-0.002458 0.000382 0.120057 0.457883 -0.382314 -0.057382 -0.062500 1 0 0 0 0 0 4 53463
-0.002458 0.000382 0.120057 0.457864 -0.382319 -0.057384 -0.062500 1 0 0 0 0 0 4 54453
-0.002458 0.000382 0.120057 0.457882 -0.382314 -0.057384 -0.062500 1 0 0 0 0 0 4 55463
-0.002458 0.000382 0.120057 0.457875 -0.382322 -0.057370 -0.062500 1 0 0 0 0 0 4 56452
-0.002458 0.000382 0.120057 0.457875 -0.382323 -0.057389 -0.062500 1 0 0 0 0 0 4 57462
-0.002458 0.000382 0.120057 0.457871 -0.382312 -0.057378 -0.062500 1 0 0 0 0 0 4 58464
-0.002458 0.000382 0.120057 0.457882 -0.382313 -0.057383 -0.062500 1 0 0 0 0 0 4 59462
-0.002458 0.000382 0.120057 0.457875 -0.382322 -0.057370 -0.062500 1 0 0 0 0 0 4 60458
-0.002458 0.000382 0.120057 0.457875 -0.382323 -0.057389 -0.062500 1 0 0 0 0 0 4 61470
-0.002458 0.000382 0.120057 0.457871 -0.382311 -0.057378 -0.062500 1 0 0 0 0 0 4 62470
-0.002458 0.000382 0.120057 0.457882 -0.382313 -0.057383 -0.062500 1 0 0 0 0 0 4 63473
-0.002458 0.000382 0.120057 0.457888 -0.382325 -0.057377 -0.062500 1 0 0 0 0 0 4 64477
-0.002458 0.000382 0.120057 0.457865 -0.382320 -0.057383 -0.062500 1 0 0 0 0 0 4 65469
-0.002458 0.000382 0.120057 0.457882 -0.382314 -0.057384 -0.062500 1 0 0 0 0 0 4 66470
-0.002458 0.000382 0.120057 0.457872 -0.382310 -0.057377 -0.062500 1 0 0 0 0 0 4 67470
-0.002458 0.000382 0.120057 0.457878 -0.382333 -0.057383 -0.062500 1 0 0 0 0 0 4 68471
-0.002458 0.000382 0.120057 0.457871 -0.382313 -0.057377 -0.062500 1 0 0 0 0 0 4 69441
-0.002463 0.000400 0.120047 0.531302 -0.634977 0.092025 -0.062500 1 0 0 0 0 0 4 70470
-0.002466 0.000409 0.120043 0.508041 -0.550262 0.019130 -0.062500 1 0 0 0 0 0 4 71469
-0.002467 0.000414 0.120042 0.489612 -0.486743 -0.018716 -0.062500 1 0 0 0 0 0 4 72452
-0.002468 0.000416 0.120041 0.479407 -0.452849 -0.033125 -0.062500 1 0 0 0 0 0 4 73469
-0.002468 0.000417 0.120041 0.474133 -0.435671 -0.038255 -0.062500 1 0 0 0 0 0 4 74468
-0.002468 0.000418 0.120041 0.471431 -0.427060 -0.040053 -0.062500 1 0 0 0 0 0 4 75473
-0.002469 0.000418 0.120041 0.470052 -0.422753 -0.040688 -0.062500 1 0 0 0 0 0 4 76470
-0.002469 0.000418 0.120041 0.469369 -0.420602 -0.040902 -0.062500 1 0 0 0 0 0 4 77452
-0.002469 0.000418 0.120041 0.469024 -0.419516 -0.040967 -0.062500 1 0 0 0 0 0 4 78458
-0.002469 0.000418 0.120041 0.468849 -0.418981 -0.041006 -0.062500 1 0 0 0 0 0 4 79470
-0.002469 0.000418 0.120041 0.468765 -0.418711 -0.041013 -0.062500 1 0 0 0 0 0 4 80470
-0.002469 0.000418 0.120041 0.468710 -0.418566 -0.041023 -0.062500 1 0 0 0 0 0 4 81470
-0.002469 0.000418 0.120041 0.468688 -0.418500 -0.041018 -0.062500 1 0 0 0 0 0 4 82469
-0.002469 0.000418 0.120041 0.468692 -0.418476 -0.041017 -0.062500 1 0 0 0 0 0 4 83468
-0.002469 0.000418 0.120041 0.468678 -0.418462 -0.041018 -0.062500 1 0 0 0 0 0 4 84470
-0.002469 0.000418 0.120041 0.468681 -0.418441 -0.041018 -0.062500 1 0 0 0 0 0 4 85464
-0.002469 0.000418 0.120041 0.468661 -0.418445 -0.041019 -0.062500 1 0 0 0 0 0 4 86469
-0.002469 0.000418 0.120041 0.468680 -0.418439 -0.041018 -0.062500 1 0 0 0 0 0 4 87468
-0.002469 0.000418 0.120041 0.468669 -0.418436 -0.041012 -0.062500 1 0 0 0 0 0 4 88459
-0.002469 0.000418 0.120041 0.468672 -0.418448 -0.041024 -0.062500 1 0 0 0 0 0 4 89468
-0.002469 0.000418 0.120041 0.468669 -0.418437 -0.041012 -0.062500 1 0 0 0 0 0 4 90468
-0.002469 0.000418 0.120041 0.468680 -0.418439 -0.041017 -0.062500 1 0 0 0 0 0 4 91470
-0.002469 0.000418 0.120041 0.468670 -0.418436 -0.041011 -0.062500 1 0 0 0 0 0 4 92469
-0.002469 0.000418 0.120041 0.468669 -0.418436 -0.041031 -0.062500 1 0 0 0 0 0 4 93469
-0.002469 0.000418 0.120041 0.468668 -0.418436 -0.041013 -0.062500 1 0 0 0 0 0 4 94467
-0.002469 0.000418 0.120041 0.468680 -0.418439 -0.041017 -0.062500 1 0 0 0 0 0 4 95467
-0.002469 0.000418 0.120041 0.468661 -0.418445 -0.041018 -0.062500 1 0 0 0 0 0 4 96469
-0.002469 0.000418 0.120041 0.468679 -0.418440 -0.041018 -0.062500 1 0 0 0 0 0 4 97468
-0.002469 0.000418 0.120041 0.468669 -0.418437 -0.041011 -0.062500 1 0 0 0 0 0 4 98463
-0.002469 0.000418 0.120041 0.468669 -0.418436 -0.041031 -0.062500 1 0 0 0 0 0 4 99456
-0.002469 0.000418 0.120041 0.468668 -0.418436 -0.041013 -0.062500 1 0 0 0 0 0 4 100469
-0.002469 0.000418 0.120041 0.468680 -0.418439 -0.041017 -0.062500 1 0 0 0 0 0 4 101466
-0.002469 0.000418 0.120041 0.468669 -0.418436 -0.041011 -0.062500 1 0 0 0 0 0 4 102463
-0.002469 0.000418 0.120041 0.468672 -0.418448 -0.041024 -0.062500 1 0 0 0 0 0 4 103469
-0.002469 0.000418 0.120041 0.468668 -0.418438 -0.041012 -0.062500 1 0 0 0 0 0 4 104469
-0.002469 0.000418 0.120041 0.468677 -0.418428 -0.041024 -0.062500 1 0 0 0 0 0 4 105470
-0.002469 0.000418 0.120041 0.468669 -0.418435 -0.041012 -0.062500 1 0 0 0 0 0 4 106470
-0.002469 0.000418 0.120041 0.468672 -0.418447 -0.041024 -0.062500 1 0 0 0 0 0 4 107468
-0.002469 0.000418 0.120041 0.468668 -0.418437 -0.041012 -0.062500 1 0 0 0 0 0 4 108468
-0.002469 0.000418 0.120041 0.468680 -0.418439 -0.041017 -0.062500 1 0 0 0 0 0 4 109469
-0.002469 0.000418 0.120041 0.468661 -0.418445 -0.041018 -0.062500 1 0 0 0 0 0 4 110468
-0.002469 0.000418 0.120041 0.468676 -0.418429 -0.041025 -0.062500 1 0 0 0 0 0 4 111462
-0.002469 0.000418 0.120041 0.468669 -0.418435 -0.041012 -0.062500 1 0 0 0 0 0 4 112454
-0.002469 0.000418 0.120041 0.468680 -0.418439 -0.041017 -0.062500 1 0 0 0 0 0 4 113461
-0.002469 0.000418 0.120041 0.468661 -0.418445 -0.041018 -0.062500 1 0 0 0 0 0 4 114451
-0.002469 0.000418 0.120041 0.468679 -0.418440 -0.041018 -0.062500 1 0 0 0 0 0 4 115461
-0.002469 0.000418 0.120041 0.468669 -0.418437 -0.041011 -0.062500 1 0 0 0 0 0 4 116452
-0.002469 0.000418 0.120041 0.468669 -0.418436 -0.041031 -0.062500 1 0 0 0 0 0 4 117459
-0.002469 0.000418 0.120041 0.468668 -0.418436 -0.041013 -0.062500 1 0 0 0 0 0 4 118452
-0.002469 0.000418 0.120041 0.468680 -0.418439 -0.041017 -0.062500 1 0 0 0 0 0 4 119460
-0.002469 0.000418 0.120041 0.468669 -0.418436 -0.041011 -0.062500 1 0 0 0 0 0 4 120451
-0.002469 0.000418 0.120041 0.468672 -0.418448 -0.041024 -0.062500 1 0 0 0 0 0 4 121460
-0.002469 0.000418 0.120041 0.468668 -0.418438 -0.041012 -0.062500 1 0 0 0 0 0 4 122452
-0.002469 0.000418 0.120041 0.468677 -0.418428 -0.041024 -0.062500 1 0 0 0 0 0 4 123460
-0.002469 0.000418 0.120041 0.468681 -0.418438 -0.041018 -0.062500 1 0 0 0 0 0 4 124451
-0.002469 0.000418 0.120041 0.468662 -0.418445 -0.041018 -0.062500 1 0 0 0 0 0 4 125460
-0.002469 0.000418 0.120041 0.468680 -0.418440 -0.041018 -0.062500 1 0 0 0 0 0 4 126451
-0.002469 0.000418 0.120041 0.468670 -0.418437 -0.041011 -0.062500 1 0 0 0 0 0 4 127460
-0.002469 0.000418 0.120041 0.468673 -0.418448 -0.041024 -0.062500 1 0 0 0 0 0 4 128461
-0.002469 0.000418 0.120041 0.468665 -0.418426 -0.041019 -0.062500 1 0 0 0 0 0 4 129466
-0.002469 0.000418 0.120041 0.468680 -0.418438 -0.041018 -0.062500 1 0 0 0 0 0 4 130460
-0.002469 0.000418 0.120041 0.468670 -0.418436 -0.041011 -0.062500 1 0 0 0 0 0 4 131461
-0.002469 0.000418 0.120041 0.468672 -0.418448 -0.041024 -0.062500 1 0 0 0 0 0 4 132460
-0.002469 0.000418 0.120041 0.468669 -0.418437 -0.041012 -0.062500 1 0 0 0 0 0 4 133465
-0.002469 0.000418 0.120041 0.468681 -0.418439 -0.041017 -0.062500 1 0 0 0 0 0 4 134458
-0.002469 0.000418 0.120041 0.468666 -0.418425 -0.041018 -0.062500 1 0 0 0 0 0 4 135472
-0.002474 0.000436 0.120030 0.542044 -0.670973 0.108510 -0.062500 1 0 0 0 0 0 4 136473
-0.002477 0.000446 0.120027 0.518810 -0.586308 0.035558 -0.062500 1 0 0 0 0 0 4 137466
-0.002478 0.000450 0.120025 0.500395 -0.522823 -0.002322 -0.062500 1 0 0 0 0 0 4 138465
-0.002479 0.000452 0.120025 0.490219 -0.488951 -0.016742 -0.062500 1 0 0 0 0 0 4 139462
-0.002479 0.000453 0.120025 0.484915 -0.471773 -0.021881 -0.062500 1 0 0 0 0 0 4 140438
-0.002479 0.000454 0.120025 0.482210 -0.463165 -0.023684 -0.062500 1 0 0 0 0 0 4 141466
-0.002479 0.000454 0.120025 0.480863 -0.458856 -0.024308 -0.062500 1 0 0 0 0 0 4 142466
-0.002479 0.000454 0.120025 0.480161 -0.456700 -0.024529 -0.062500 1 0 0 0 0 0 4 143470
-0.002479 0.000454 0.120025 0.479805 -0.455621 -0.024602 -0.062500 1 0 0 0 0 0 4 144462
-0.002479 0.000455 0.120025 0.479640 -0.455091 -0.024629 -0.062500 1 0 0 0 0 0 4 145442
-0.002479 0.000455 0.120025 0.479554 -0.454809 -0.024641 -0.062500 1 0 0 0 0 0 4 146438
-0.002479 0.000455 0.120025 0.479502 -0.454675 -0.024645 -0.062500 1 0 0 0 0 0 4 147467
-0.002479 0.000455 0.120025 0.479481 -0.454610 -0.024640 -0.062500 1 0 0 0 0 0 4 148437
-0.002479 0.000455 0.120025 0.479469 -0.454572 -0.024639 -0.062500 1 0 0 0 0 0 4 149466
-0.002479 0.000455 0.120025 0.479468 -0.454570 -0.024639 -0.062500 1 0 0 0 0 0 4 150463
-0.002479 0.000455 0.120025 0.479473 -0.454551 -0.024639 -0.062500 1 0 0 0 0 0 4 151466
-0.002479 0.000455 0.120025 0.479471 -0.454538 -0.024646 -0.062500 1 0 0 0 0 0 4 152468
-0.002479 0.000455 0.120025 0.479454 -0.454554 -0.024640 -0.062500 1 0 0 0 0 0 4 153467
-0.002479 0.000455 0.120025 0.479469 -0.454538 -0.024646 -0.062500 1 0 0 0 0 0 4 154467
-0.002479 0.000455 0.120025 0.479462 -0.454545 -0.024633 -0.062500 1 0 0 0 0 0 4 155467
-0.002479 0.000455 0.120025 0.479462 -0.454546 -0.024652 -0.062500 1 0 0 0 0 0 4 156467
-0.002479 0.000455 0.120025 0.479461 -0.454546 -0.024634 -0.062500 1 0 0 0 0 0 4 157467
-0.002479 0.000455 0.120025 0.479470 -0.454538 -0.024645 -0.062500 1 0 0 0 0 0 4 158466
-0.002479 0.000455 0.120025 0.479459 -0.454534 -0.024640 -0.062500 1 0 0 0 0 0 4 159442
-0.002479 0.000455 0.120025 0.479465 -0.454556 -0.024646 -0.062500 1 0 0 0 0 0 4 160466
-0.002479 0.000455 0.120025 0.479458 -0.454536 -0.024640 -0.062500 1 0 0 0 0 0 4 161469
-0.002479 0.000455 0.120025 0.479473 -0.454548 -0.024639 -0.062500 1 0 0 0 0 0 4 162465
-0.002479 0.000455 0.120025 0.479459 -0.454535 -0.024639 -0.062500 1 0 0 0 0 0 4 163468
-0.002479 0.000455 0.120025 0.479461 -0.454545 -0.024653 -0.062500 1 0 0 0 0 0 4 164467
-0.002485 0.000473 0.120014 0.552786 -0.706936 0.125027 -0.062500 1 0 0 0 0 0 4 165465
-0.002487 0.000482 0.120010 0.529588 -0.622339 0.051996 -0.062500 1 0 0 0 0 0 4 166467
-0.002489 0.000486 0.120009 0.511166 -0.558897 0.014078 -0.062500 1 0 0 0 0 0 4 167468
-0.002490 0.000488 0.120008 0.500990 -0.525031 -0.000347 -0.062500 1 0 0 0 0 0 4 168466
-0.002490 0.000490 0.120008 0.495711 -0.507864 -0.005487 -0.062500 1 0 0 0 0 0 4 169460
-0.002490 0.000490 0.120008 0.493010 -0.499260 -0.007294 -0.062500 1 0 0 0 0 0 4 170507
-0.002490 0.000490 0.120008 0.491640 -0.494948 -0.007928 -0.062500 1 0 0 0 0 0 4 171464
-0.002490 0.000490 0.120008 0.490947 -0.492795 -0.008137 -0.062500 1 0 0 0 0 0 4 172467
-0.002490 0.000491 0.120008 0.490589 -0.491706 -0.008217 -0.062500 1 0 0 0 0 0 4 173468
-0.002490 0.000491 0.120008 0.490433 -0.491165 -0.008237 -0.062500 1 0 0 0 0 0 4 174467
-0.002490 0.000491 0.120008 0.490343 -0.490902 -0.008249 -0.062500 1 0 0 0 0 0 4 175467
-0.002490 0.000491 0.120008 0.490291 -0.490770 -0.008253 -0.062500 1 0 0 0 0 0 4 176469
-0.002490 0.000491 0.120008 0.490269 -0.490706 -0.008247 -0.062500 1 0 0 0 0 0 4 177467
-0.002490 0.000491 0.120008 0.490257 -0.490668 -0.008247 -0.062500 1 0 0 0 0 0 4 178461
-0.002490 0.000491 0.120008 0.490250 -0.490643 -0.008260 -0.062500 1 0 0 0 0 0 4 179466
-0.002490 0.000491 0.120008 0.490261 -0.490644 -0.008248 -0.062500 1 0 0 0 0 0 4 180460
-0.002490 0.000491 0.120008 0.490259 -0.490633 -0.008254 -0.062500 1 0 0 0 0 0 4 187729
-0.002490 0.000491 0.120008 0.490239 -0.490637 -0.008255 -0.062500 1 0 0 0 0 0 4 188581
-0.002490 0.000491 0.120008 0.490257 -0.490632 -0.008254 -0.062500 1 0 0 0 0 0 4 189444
-0.002490 0.000491 0.120008 0.490247 -0.490629 -0.008248 -0.062500 1 0 0 0 0 0 4 190459
-0.002490 0.000491 0.120008 0.490249 -0.490640 -0.008260 -0.062500 1 0 0 0 0 0 4 191450
-0.002490 0.000491 0.120008 0.490246 -0.490630 -0.008249 -0.062500 1 0 0 0 0 0 4 192458
-0.002490 0.000491 0.120008 0.490257 -0.490631 -0.008254 -0.062500 1 0 0 0 0 0 4 193450
-0.002490 0.000491 0.120008 0.490247 -0.490629 -0.008248 -0.062500 1 0 0 0 0 0 4 194441
-0.002490 0.000491 0.120008 0.490250 -0.490640 -0.008260 -0.062500 1 0 0 0 0 0 4 195458
-0.002490 0.000491 0.120008 0.490246 -0.490630 -0.008249 -0.062500 1 0 0 0 0 0 4 196449
-0.002490 0.000491 0.120008 0.490258 -0.490631 -0.008254 -0.062500 1 0 0 0 0 0 4 197458
-0.002490 0.000491 0.120008 0.490238 -0.490637 -0.008255 -0.062500 1 0 0 0 0 0 4 198449
-0.002490 0.000491 0.120008 0.490257 -0.490632 -0.008254 -0.062500 1 0 0 0 0 0 4 199459
-0.002490 0.000491 0.120008 0.490246 -0.490629 -0.008248 -0.062500 1 0 0 0 0 0 4 200449
-0.002490 0.000491 0.120008 0.490258 -0.490631 -0.008253 -0.062500 1 0 0 0 0 0 4 201459
-0.002490 0.000491 0.120008 0.490238 -0.490637 -0.008255 -0.062500 1 0 0 0 0 0 4 202449
-0.002490 0.000491 0.120008 0.490257 -0.490632 -0.008254 -0.062500 1 0 0 0 0 0 4 203472
-0.002490 0.000491 0.120008 0.490246 -0.490629 -0.008248 -0.062500 1 0 0 0 0 0 4 204469
-0.002490 0.000491 0.120008 0.490249 -0.490640 -0.008260 -0.062500 1 0 0 0 0 0 4 205461
-0.002490 0.000491 0.120008 0.490246 -0.490630 -0.008249 -0.062500 1 0 0 0 0 0 4 206457
-0.002490 0.000491 0.120008 0.490257 -0.490632 -0.008254 -0.062500 1 0 0 0 0 0 4 207471
-0.002490 0.000491 0.120008 0.490247 -0.490629 -0.008248 -0.062500 1 0 0 0 0 0 4 208473
-0.002490 0.000491 0.120008 0.490249 -0.490640 -0.008260 -0.062500 1 0 0 0 0 0 4 209468
-0.002490 0.000491 0.120008 0.490246 -0.490630 -0.008249 -0.062500 1 0 0 0 0 0 4 210466
-0.002490 0.000491 0.120008 0.490257 -0.490631 -0.008253 -0.062500 1 0 0 0 0 0 4 211464
-0.002490 0.000491 0.120008 0.490238 -0.490638 -0.008255 -0.062500 1 0 0 0 0 0 4 212467
-0.002490 0.000491 0.120008 0.490256 -0.490633 -0.008254 -0.062500 1 0 0 0 0 0 4 213464
-0.002490 0.000491 0.120008 0.490246 -0.490629 -0.008248 -0.062500 1 0 0 0 0 0 4 214464
-0.002490 0.000491 0.120008 0.490257 -0.490631 -0.008253 -0.062500 1 0 0 0 0 0 4 215466
-0.002490 0.000491 0.120008 0.490251 -0.490640 -0.008261 -0.062500 1 0 0 0 0 0 4 216465
-0.002490 0.000491 0.120008 0.490246 -0.490630 -0.008249 -0.062500 1 0 0 0 0 0 4 217467
-0.002490 0.000491 0.120008 0.490258 -0.490632 -0.008254 -0.062500 1 0 0 0 0 0 4 218471
-0.002490 0.000491 0.120008 0.490239 -0.490638 -0.008255 -0.062500 1 0 0 0 0 0 4 219439
-0.002490 0.000491 0.120008 0.490244 -0.490630 -0.008248 -0.062500 1 0 0 0 0 0 4 220436
-0.002490 0.000491 0.120008 0.490257 -0.490632 -0.008253 -0.062500 1 0 0 0 0 0 4 221464
-0.002490 0.000491 0.120008 0.490259 -0.490632 -0.008254 -0.062500 1 0 0 0 0 0 4 222434
-0.002490 0.000491 0.120008 0.490239 -0.490638 -0.008255 -0.062500 1 0 0 0 0 0 4 223466
-0.002490 0.000491 0.120008 0.490257 -0.490633 -0.008254 -0.062500 1 0 0 0 0 0 4 224435
-0.002490 0.000491 0.120008 0.490247 -0.490629 -0.008248 -0.062500 1 0 0 0 0 0 4 225466
-0.002490 0.000491 0.120008 0.490250 -0.490640 -0.008260 -0.062500 1 0 0 0 0 0 4 226466
-0.002490 0.000491 0.120008 0.490246 -0.490630 -0.008249 -0.062500 1 0 0 0 0 0 4 227435
-0.002490 0.000491 0.120008 0.490258 -0.490632 -0.008254 -0.062500 1 0 0 0 0 0 4 228464
-0.002490 0.000491 0.120008 0.490247 -0.490629 -0.008248 -0.062500 1 0 0 0 0 0 4 229458
-0.002490 0.000491 0.120008 0.490250 -0.490640 -0.008260 -0.062500 1 0 0 0 0 0 4 230466
-0.002490 0.000491 0.120008 0.490246 -0.490630 -0.008249 -0.062500 1 0 0 0 0 0 4 231465
-0.002490 0.000491 0.120008 0.490258 -0.490632 -0.008253 -0.062500 1 0 0 0 0 0 4 232464
-0.002490 0.000491 0.120008 0.490247 -0.490629 -0.008248 -0.062500 1 0 0 0 0 0 4 233466
-0.002490 0.000491 0.120008 0.490250 -0.490640 -0.008260 -0.062500 1 0 0 0 0 0 4 234461
-0.002490 0.000491 0.120008 0.490246 -0.490630 -0.008248 -0.062500 1 0 0 0 0 0 4 235464
-0.002490 0.000491 0.120008 0.490258 -0.490632 -0.008253 -0.062500 1 0 0 0 0 0 4 236464
-0.002490 0.000491 0.120008 0.490239 -0.490638 -0.008255 -0.062500 1 0 0 0 0 0 4 237464
-0.002490 0.000491 0.120008 0.490257 -0.490633 -0.008254 -0.062500 1 0 0 0 0 0 4 238464
-0.002495 0.000509 0.119998 0.563525 -0.742882 0.141539 -0.062500 1 0 0 0 0 0 4 239465
-0.002498 0.000518 0.119994 0.540353 -0.658365 0.068438 -0.062500 1 0 0 0 0 0 4 240464
-0.002500 0.000522 0.119993 0.521948 -0.594940 0.030504 -0.062500 1 0 0 0 0 0 4 241457
-0.002500 0.000524 0.119992 0.511770 -0.561096 0.016055 -0.062500 1 0 0 0 0 0 4 242464
-0.002501 0.000526 0.119992 0.506481 -0.543935 0.010912 -0.062500 1 0 0 0 0 0 4 243460
-0.002501 0.000526 0.119992 0.503788 -0.535325 0.009108 -0.062500 1 0 0 0 0 0 4 244452
-0.002501 0.000526 0.119992 0.502422 -0.531025 0.008479 -0.062500 1 0 0 0 0 0 4 245463
-0.002501 0.000527 0.119992 0.501726 -0.528862 0.008262 -0.062500 1 0 0 0 0 0 4 246463
-0.002501 0.000527 0.119992 0.501375 -0.527795 0.008195 -0.062500 1 0 0 0 0 0 4 247464
-0.002501 0.000527 0.119992 0.501208 -0.527255 0.008163 -0.062500 1 0 0 0 0 0 4 248464
-0.002501 0.000527 0.119992 0.501121 -0.526972 0.008149 -0.062500 1 0 0 0 0 0 4 249439
-0.002501 0.000527 0.119992 0.501081 -0.526841 0.008159 -0.062500 1 0 0 0 0 0 4 250464
-0.002501 0.000527 0.119992 0.501050 -0.526773 0.008153 -0.062500 1 0 0 0 0 0 4 251464
-0.002501 0.000527 0.119992 0.501049 -0.526738 0.008145 -0.062500 1 0 0 0 0 0 4 252463
-0.002501 0.000527 0.119992 0.501034 -0.526721 0.008143 -0.062500 1 0 0 0 0 0 4 253464
-0.002501 0.000527 0.119992 0.501041 -0.526712 0.008150 -0.062500 1 0 0 0 0 0 4 254464
-0.002501 0.000527 0.119992 0.501030 -0.526708 0.008157 -0.062500 1 0 0 0 0 0 4 255444
-0.002501 0.000527 0.119992 0.501033 -0.526720 0.008145 -0.062500 1 0 0 0 0 0 4 256457
-0.002501 0.000527 0.119992 0.501026 -0.526698 0.008150 -0.062500 1 0 0 0 0 0 4 257448
-0.002501 0.000527 0.119992 0.501041 -0.526710 0.008151 -0.062500 1 0 0 0 0 0 4 258455
-0.002501 0.000527 0.119992 0.501022 -0.526717 0.008151 -0.062500 1 0 0 0 0 0 4 259447
-0.002501 0.000527 0.119992 0.501037 -0.526701 0.008144 -0.062500 1 0 0 0 0 0 4 260456
-0.002501 0.000527 0.119992 0.501030 -0.526707 0.008157 -0.062500 1 0 0 0 0 0 4 261456
-0.002501 0.000527 0.119992 0.501029 -0.526708 0.008138 -0.062500 1 0 0 0 0 0 4 262446
-0.002501 0.000527 0.119992 0.501029 -0.526708 0.008156 -0.062500 1 0 0 0 0 0 4 263456
-0.002501 0.000527 0.119992 0.501037 -0.526700 0.008145 -0.062500 1 0 0 0 0 0 4 264446
-0.002501 0.000527 0.119992 0.501030 -0.526707 0.008157 -0.062500 1 0 0 0 0 0 4 265455
-0.002501 0.000527 0.119992 0.501029 -0.526708 0.008138 -0.062500 1 0 0 0 0 0 4 266446
-0.002501 0.000527 0.119992 0.501029 -0.526708 0.008156 -0.062500 1 0 0 0 0 0 4 267454
-0.002501 0.000527 0.119992 0.501041 -0.526711 0.008152 -0.062500 1 0 0 0 0 0 4 268447
-0.002501 0.000527 0.119992 0.501018 -0.526706 0.008144 -0.062500 1 0 0 0 0 0 4 269455
-0.002501 0.000527 0.119992 0.501040 -0.526711 0.008150 -0.062500 1 0 0 0 0 0 4 270446
-0.002501 0.000527 0.119992 0.501026 -0.526697 0.008150 -0.062500 1 0 0 0 0 0 4 271456
-0.002501 0.000527 0.119992 0.501041 -0.526710 0.008151 -0.062500 1 0 0 0 0 0 4 272447
-0.002501 0.000527 0.119992 0.501018 -0.526705 0.008144 -0.062500 1 0 0 0 0 0 4 273456
-0.002501 0.000527 0.119992 0.501040 -0.526711 0.008150 -0.062500 1 0 0 0 0 0 4 274455
-0.002501 0.000527 0.119992 0.501030 -0.526709 0.008157 -0.062500 1 0 0 0 0 0 4 275461
-0.002501 0.000527 0.119992 0.501029 -0.526709 0.008138 -0.062500 1 0 0 0 0 0 4 276461
-0.002501 0.000527 0.119992 0.501029 -0.526708 0.008156 -0.062500 1 0 0 0 0 0 4 277446
-0.002501 0.000527 0.119992 0.501037 -0.526700 0.008145 -0.062500 1 0 0 0 0 0 4 278469
-0.002501 0.000527 0.119992 0.501030 -0.526707 0.008157 -0.062500 1 0 0 0 0 0 4 279616
-0.002501 0.000527 0.119992 0.501029 -0.526708 0.008138 -0.062500 1 0 0 0 0 0 4 280464
-0.002501 0.000527 0.119992 0.501029 -0.526708 0.008156 -0.062500 1 0 0 0 0 0 4 281463
-0.002501 0.000527 0.119992 0.501037 -0.526699 0.008145 -0.062500 1 0 0 0 0 0 4 282462
-0.002501 0.000527 0.119992 0.501030 -0.526707 0.008157 -0.062500 1 0 0 0 0 0 4 283457
-0.002501 0.000527 0.119992 0.501033 -0.526720 0.008145 -0.062500 1 0 0 0 0 0 4 284462
-0.002501 0.000527 0.119992 0.501026 -0.526698 0.008150 -0.062500 1 0 0 0 0 0 4 285460
-0.002501 0.000527 0.119992 0.501040 -0.526710 0.008151 -0.062500 1 0 0 0 0 0 4 286460
-0.002501 0.000527 0.119992 0.501031 -0.526709 0.008137 -0.062500 1 0 0 0 0 0 4 287459
-0.002501 0.000527 0.119992 0.501029 -0.526708 0.008156 -0.062500 1 0 0 0 0 0 4 288482
-0.002501 0.000527 0.119992 0.501025 -0.526697 0.008151 -0.062500 1 0 0 0 0 0 4 289474
-0.002501 0.000527 0.119992 0.501040 -0.526709 0.008151 -0.062500 1 0 0 0 0 0 4 290476
-0.002501 0.000527 0.119992 0.501034 -0.526720 0.008144 -0.062500 1 0 0 0 0 0 4 291472
-0.002501 0.000527 0.119992 0.501026 -0.526698 0.008150 -0.062500 1 0 0 0 0 0 4 292472
-0.002501 0.000527 0.119992 0.501041 -0.526710 0.008151 -0.062500 1 0 0 0 0 0 4 293470
-0.002501 0.000527 0.119992 0.501019 -0.526706 0.008144 -0.062500 1 0 0 0 0 0 4 294472
-0.002501 0.000527 0.119992 0.501027 -0.526708 0.008157 -0.062500 1 0 0 0 0 0 4 295475
-0.002501 0.000527 0.119992 0.501037 -0.526699 0.008145 -0.062500 1 0 0 0 0 0 4 296474
-0.002506 0.000545 0.119981 0.574273 -0.778825 0.158064 -0.062500 1 0 0 0 0 0 4 297470
-0.002509 0.000554 0.119977 0.551111 -0.694363 0.084906 -0.062500 1 0 0 0 0 0 4 298471
-0.002510 0.000558 0.119976 0.532725 -0.630997 0.046931 -0.062500 1 0 0 0 0 0 4 299471
-0.002511 0.000561 0.119976 0.522542 -0.597138 0.032483 -0.062500 1 0 0 0 0 0 4 300472
-0.002511 0.000562 0.119976 0.517261 -0.580004 0.027326 -0.062500 1 0 0 0 0 0 4 301472
-0.002512 0.000562 0.119975 0.514566 -0.571388 0.025530 -0.062500 1 0 0 0 0 0 4 302472
-0.002512 0.000562 0.119975 0.513198 -0.567077 0.024893 -0.062500 1 0 0 0 0 0 4 303470
-0.002512 0.000563 0.119975 0.512505 -0.564925 0.024682 -0.062500 1 0 0 0 0 0 4 304474
-0.002512 0.000563 0.119975 0.512151 -0.563848 0.024608 -0.062500 1 0 0 0 0 0 4 305472
-0.002512 0.000563 0.119975 0.511983 -0.563307 0.024574 -0.062500 1 0 0 0 0 0 4 306471
-0.002512 0.000563 0.119975 0.511900 -0.563035 0.024567 -0.062500 1 0 0 0 0 0 4 307470
-0.002512 0.000563 0.119975 0.511848 -0.562903 0.024564 -0.062500 1 0 0 0 0 0 4 308470
-0.002512 0.000563 0.119975 0.511827 -0.562838 0.024569 -0.062500 1 0 0 0 0 0 4 309471
-0.002512 0.000563 0.119975 0.511815 -0.562800 0.024570 -0.062500 1 0 0 0 0 0 4 310471
-0.002512 0.000563 0.119975 0.511811 -0.562787 0.024563 -0.062500 1 0 0 0 0 0 4 311470
-0.002512 0.000563 0.119975 0.511816 -0.562766 0.024562 -0.062500 1 0 0 0 0 0 4 312471
-0.002512 0.000563 0.119975 0.511817 -0.562763 0.024562 -0.062500 1 0 0 0 0 0 4 313471
-0.002512 0.000563 0.119975 0.511796 -0.562769 0.024561 -0.062500 1 0 0 0 0 0 4 314463
-0.002512 0.000563 0.119975 0.511818 -0.562775 0.024569 -0.062500 1 0 0 0 0 0 4 315474
-0.002512 0.000563 0.119975 0.511805 -0.562762 0.024569 -0.062500 1 0 0 0 0 0 4 316540
-0.002512 0.000563 0.119975 0.511807 -0.562772 0.024556 -0.062500 1 0 0 0 0 0 4 317531
-0.002512 0.000563 0.119975 0.511803 -0.562762 0.024567 -0.062500 1 0 0 0 0 0 4 318539
-0.002512 0.000563 0.119975 0.511815 -0.562763 0.024562 -0.062500 1 0 0 0 0 0 4 319507
-0.002512 0.000563 0.119975 0.511804 -0.562760 0.024568 -0.062500 1 0 0 0 0 0 4 320534
-0.002512 0.000563 0.119975 0.511807 -0.562771 0.024556 -0.062500 1 0 0 0 0 0 4 321505
-0.002512 0.000563 0.119975 0.511807 -0.562773 0.024574 -0.062500 1 0 0 0 0 0 4 322506
-0.002512 0.000563 0.119975 0.511816 -0.562765 0.024563 -0.062500 1 0 0 0 0 0 4 323505
-0.002512 0.000563 0.119975 0.511817 -0.562764 0.024562 -0.062500 1 0 0 0 0 0 4 324532
-0.002512 0.000563 0.119975 0.511797 -0.562769 0.024561 -0.062500 1 0 0 0 0 0 4 325505
-0.002512 0.000563 0.119975 0.511802 -0.562761 0.024568 -0.062500 1 0 0 0 0 0 4 326504
-0.002512 0.000563 0.119975 0.511815 -0.562763 0.024563 -0.062500 1 0 0 0 0 0 4 327548
-0.002512 0.000563 0.119975 0.511809 -0.562772 0.024555 -0.062500 1 0 0 0 0 0 4 328513
-0.002512 0.000563 0.119975 0.511807 -0.562773 0.024574 -0.062500 1 0 0 0 0 0 4 329511
-0.002512 0.000563 0.119975 0.511816 -0.562765 0.024563 -0.062500 1 0 0 0 0 0 4 330528
-0.002512 0.000563 0.119975 0.511805 -0.562761 0.024568 -0.062500 1 0 0 0 0 0 4 331510
-0.002512 0.000563 0.119975 0.511808 -0.562772 0.024556 -0.062500 1 0 0 0 0 0 4 332528
-0.002512 0.000563 0.119975 0.511804 -0.562761 0.024567 -0.062500 1 0 0 0 0 0 4 333511
-0.002512 0.000563 0.119975 0.511816 -0.562763 0.024562 -0.062500 1 0 0 0 0 0 4 334526
-0.002512 0.000563 0.119975 0.511805 -0.562760 0.024568 -0.062500 1 0 0 0 0 0 4 335510
-0.002512 0.000563 0.119975 0.511808 -0.562771 0.024555 -0.062500 1 0 0 0 0 0 4 336537
-0.002512 0.000563 0.119975 0.511807 -0.562773 0.024574 -0.062500 1 0 0 0 0 0 4 337511
-0.002512 0.000563 0.119975 0.511816 -0.562764 0.024563 -0.062500 1 0 0 0 0 0 4 338527
-0.002512 0.000563 0.119975 0.511797 -0.562769 0.024561 -0.062500 1 0 0 0 0 0 4 339510
-0.002512 0.000563 0.119975 0.511815 -0.562764 0.024562 -0.062500 1 0 0 0 0 0 4 340526
-0.002512 0.000563 0.119975 0.511805 -0.562760 0.024568 -0.062500 1 0 0 0 0 0 4 341511
-0.002512 0.000563 0.119975 0.511816 -0.562763 0.024562 -0.062500 1 0 0 0 0 0 4 342528
-0.002512 0.000563 0.119975 0.511797 -0.562769 0.024561 -0.062500 1 0 0 0 0 0 4 343511
-0.002512 0.000563 0.119975 0.511818 -0.562775 0.024568 -0.062500 1 0 0 0 0 0 4 344454
-0.002512 0.000563 0.119975 0.511805 -0.562762 0.024569 -0.062500 1 0 0 0 0 0 4 345454
-0.002512 0.000563 0.119975 0.511807 -0.562772 0.024556 -0.062500 1 0 0 0 0 0 4 346444
-0.002512 0.000563 0.119975 0.511804 -0.562761 0.024567 -0.062500 1 0 0 0 0 0 4 347454
-0.002512 0.000563 0.119975 0.511815 -0.562763 0.024562 -0.062500 1 0 0 0 0 0 4 348444
-0.002512 0.000563 0.119975 0.511805 -0.562760 0.024568 -0.062500 1 0 0 0 0 0 4 349453
-0.002512 0.000563 0.119975 0.511807 -0.562771 0.024556 -0.062500 1 0 0 0 0 0 4 350444
-0.002512 0.000563 0.119975 0.511807 -0.562773 0.024574 -0.062500 1 0 0 0 0 0 4 351453
-0.002512 0.000563 0.119975 0.511816 -0.562764 0.024563 -0.062500 1 0 0 0 0 0 4 352444
-0.002512 0.000563 0.119975 0.511796 -0.562769 0.024561 -0.062500 1 0 0 0 0 0 4 353453
-0.002512 0.000563 0.119975 0.511814 -0.562764 0.024562 -0.062500 1 0 0 0 0 0 4 354444
-0.002512 0.000563 0.119975 0.511804 -0.562760 0.024568 -0.062500 1 0 0 0 0 0 4 355453
-0.002512 0.000563 0.119975 0.511816 -0.562763 0.024562 -0.062500 1 0 0 0 0 0 4 356444
-0.002512 0.000563 0.119975 0.511796 -0.562769 0.024561 -0.062500 1 0 0 0 0 0 4 357453
-0.002512 0.000563 0.119975 0.511818 -0.562775 0.024569 -0.062500 1 0 0 0 0 0 4 358456
-0.002512 0.000563 0.119975 0.511805 -0.562762 0.024569 -0.062500 1 0 0 0 0 0 4 359451
-0.002512 0.000563 0.119975 0.511807 -0.562772 0.024556 -0.062500 1 0 0 0 0 0 4 360446
-0.002512 0.000563 0.119975 0.511803 -0.562762 0.024567 -0.062500 1 0 0 0 0 0 4 361458
-0.002512 0.000563 0.119975 0.511815 -0.562763 0.024562 -0.062500 1 0 0 0 0 0 4 362445
-0.002512 0.000563 0.119975 0.511804 -0.562760 0.024568 -0.062500 1 0 0 0 0 0 4 363464
-0.002512 0.000563 0.119975 0.511807 -0.562771 0.024556 -0.062500 1 0 0 0 0 0 4 364461
-0.002512 0.000563 0.119975 0.511807 -0.562773 0.024574 -0.062500 1 0 0 0 0 0 4 365457
-0.002512 0.000563 0.119975 0.511816 -0.562764 0.024563 -0.062500 1 0 0 0 0 0 4 366432
-0.002512 0.000563 0.119975 0.511796 -0.562769 0.024561 -0.062500 1 0 0 0 0 0 4 367462
-0.002512 0.000563 0.119975 0.511814 -0.562764 0.024562 -0.062500 1 0 0 0 0 0 4 368430
-0.002512 0.000563 0.119975 0.511804 -0.562760 0.024568 -0.062500 1 0 0 0 0 0 4 369461
-0.002512 0.000563 0.119975 0.511815 -0.562763 0.024563 -0.062500 1 0 0 0 0 0 4 370459
-0.002512 0.000563 0.119975 0.511796 -0.562769 0.024561 -0.062500 1 0 0 0 0 0 4 371468
-0.002512 0.000563 0.119975 0.511818 -0.562775 0.024569 -0.062500 1 0 0 0 0 0 4 372465
-0.002512 0.000563 0.119975 0.511817 -0.562765 0.024563 -0.062500 1 0 0 0 0 0 4 373464
-0.002512 0.000563 0.119975 0.511797 -0.562770 0.024561 -0.062500 1 0 0 0 0 0 4 374462
-0.002512 0.000563 0.119975 0.511802 -0.562761 0.024568 -0.062500 1 0 0 0 0 0 4 375460
-0.002512 0.000563 0.119975 0.511815 -0.562763 0.024562 -0.062500 1 0 0 0 0 0 4 376461
-0.002517 0.000581 0.119965 0.585001 -0.814741 0.174601 -0.062500 1 0 0 0 0 0 4 377461
-0.002520 0.000590 0.119961 0.561858 -0.730367 0.101386 -0.062500 1 0 0 0 0 0 4 378452
-0.002521 0.000594 0.119960 0.543488 -0.667019 0.063378 -0.062500 1 0 0 0 0 0 4 379462
-0.002522 0.000597 0.119959 0.533323 -0.633177 0.048905 -0.062500 1 0 0 0 0 0 4 380459
-0.002522 0.000598 0.119959 0.528039 -0.616027 0.043764 -0.062500 1 0 0 0 0 0 4 381460
-0.002522 0.000598 0.119959 0.525328 -0.607429 0.041952 -0.062500 1 0 0 0 0 0 4 382459
-0.002522 0.000599 0.119959 0.523969 -0.603124 0.041325 -0.062500 1 0 0 0 0 0 4 383460
-0.002523 0.000599 0.119959 0.523278 -0.600974 0.041114 -0.062500 1 0 0 0 0 0 4 384459
-0.002523 0.000599 0.119959 0.522933 -0.599889 0.041027 -0.062500 1 0 0 0 0 0 4 385459
-0.002523 0.000599 0.119959 0.522745 -0.599352 0.041011 -0.062500 1 0 0 0 0 0 4 386459
-0.002523 0.000599 0.119959 0.522672 -0.599084 0.040999 -0.062500 1 0 0 0 0 0 4 387462
-0.002523 0.000599 0.119959 0.522618 -0.598941 0.040989 -0.062500 1 0 0 0 0 0 4 388457
-0.002523 0.000599 0.119959 0.522596 -0.598875 0.040993 -0.062500 1 0 0 0 0 0 4 389459
-0.002523 0.000599 0.119959 0.522600 -0.598851 0.040994 -0.062500 1 0 0 0 0 0 4 390457
-0.002523 0.000599 0.119959 0.522594 -0.598827 0.041000 -0.062500 1 0 0 0 0 0 4 391460
-0.002523 0.000599 0.119959 0.522591 -0.598814 0.040995 -0.062500 1 0 0 0 0 0 4 392458
-0.002523 0.000599 0.119959 0.522571 -0.598819 0.040993 -0.062500 1 0 0 0 0 0 4 393459
-0.002523 0.000599 0.119959 0.522589 -0.598814 0.040994 -0.062500 1 0 0 0 0 0 4 394457
-0.002523 0.000599 0.119959 0.522575 -0.598799 0.040993 -0.062500 1 0 0 0 0 0 4 395458
-0.002523 0.000599 0.119959 0.522581 -0.598820 0.040987 -0.062500 1 0 0 0 0 0 4 396457
-0.002523 0.000599 0.119959 0.522577 -0.598811 0.040999 -0.062500 1 0 0 0 0 0 4 397450
-0.002523 0.000599 0.119959 0.522589 -0.598813 0.040995 -0.062500 1 0 0 0 0 0 4 398446
-0.002523 0.000599 0.119959 0.522579 -0.598811 0.040980 -0.062500 1 0 0 0 0 0 4 399453
-0.002523 0.000599 0.119959 0.522578 -0.598810 0.040998 -0.062500 1 0 0 0 0 0 4 400459
-0.002523 0.000599 0.119959 0.522577 -0.598810 0.041001 -0.062500 1 0 0 0 0 0 4 401459
-0.002523 0.000599 0.119959 0.522586 -0.598801 0.040988 -0.062500 1 0 0 0 0 0 4 402459
-0.002523 0.000599 0.119959 0.522570 -0.598818 0.040993 -0.062500 1 0 0 0 0 0 4 403459
-0.002523 0.000599 0.119959 0.522588 -0.598814 0.040994 -0.062500 1 0 0 0 0 0 4 404460
-0.002523 0.000599 0.119959 0.522591 -0.598813 0.040994 -0.062500 1 0 0 0 0 0 4 405457
-0.002523 0.000599 0.119959 0.522576 -0.598799 0.040993 -0.062500 1 0 0 0 0 0 4 406459
-0.002523 0.000599 0.119959 0.522581 -0.598820 0.040987 -0.062500 1 0 0 0 0 0 4 407458
-0.002523 0.000599 0.119959 0.522578 -0.598811 0.040999 -0.062500 1 0 0 0 0 0 4 408458
-0.002523 0.000599 0.119959 0.522586 -0.598801 0.040987 -0.062500 1 0 0 0 0 0 4 409464
-0.002523 0.000599 0.119959 0.522579 -0.598809 0.040999 -0.062500 1 0 0 0 0 0 4 410451
-0.002523 0.000599 0.119959 0.522582 -0.598821 0.040988 -0.062500 1 0 0 0 0 0 4 411443
-0.002523 0.000599 0.119959 0.522578 -0.598811 0.040999 -0.062500 1 0 0 0 0 0 4 412511
-0.002523 0.000599 0.119959 0.522586 -0.598801 0.040988 -0.062500 1 0 0 0 0 0 4 413525
-0.002523 0.000599 0.119959 0.522570 -0.598818 0.040992 -0.062500 1 0 0 0 0 0 4 414509
-0.002523 0.000599 0.119959 0.522589 -0.598814 0.040994 -0.062500 1 0 0 0 0 0 4 415523
-0.002523 0.000599 0.119959 0.522575 -0.598799 0.040993 -0.062500 1 0 0 0 0 0 4 416443
-0.002523 0.000599 0.119959 0.522589 -0.598811 0.040994 -0.062500 1 0 0 0 0 0 4 417450
-0.002523 0.000599 0.119959 0.522571 -0.598819 0.040993 -0.062500 1 0 0 0 0 0 4 418442
-0.002523 0.000599 0.119959 0.522589 -0.598814 0.040994 -0.062500 1 0 0 0 0 0 4 419451
-0.002523 0.000599 0.119959 0.522575 -0.598799 0.040993 -0.062500 1 0 0 0 0 0 4 420442
-0.002523 0.000599 0.119959 0.522581 -0.598820 0.040987 -0.062500 1 0 0 0 0 0 4 421450
-0.002523 0.000599 0.119959 0.522578 -0.598811 0.040999 -0.062500 1 0 0 0 0 0 4 422441
-0.002523 0.000599 0.119959 0.522586 -0.598801 0.040988 -0.062500 1 0 0 0 0 0 4 423450
-0.002523 0.000599 0.119959 0.522578 -0.598809 0.040999 -0.062500 1 0 0 0 0 0 4 424441
-0.002523 0.000599 0.119959 0.522582 -0.598821 0.040988 -0.062500 1 0 0 0 0 0 4 425450
-0.002523 0.000599 0.119959 0.522578 -0.598811 0.040999 -0.062500 1 0 0 0 0 0 4 426442
-0.002523 0.000599 0.119959 0.522586 -0.598801 0.040988 -0.062500 1 0 0 0 0 0 4 427451
-0.002523 0.000599 0.119959 0.522570 -0.598818 0.040993 -0.062500 1 0 0 0 0 0 4 428451
-0.002523 0.000599 0.119959 0.522589 -0.598814 0.040994 -0.062500 1 0 0 0 0 0 4 429442
-0.002523 0.000599 0.119959 0.522579 -0.598810 0.041000 -0.062500 1 0 0 0 0 0 4 430451
-0.002523 0.000599 0.119959 0.522578 -0.598810 0.040981 -0.062500 1 0 0 0 0 0 4 431459
-0.002523 0.000599 0.119959 0.522577 -0.598810 0.040999 -0.062500 1 0 0 0 0 0 4 432444
-0.002523 0.000599 0.119959 0.522589 -0.598813 0.040994 -0.062500 1 0 0 0 0 0 4 433451
-0.002523 0.000599 0.119959 0.522575 -0.598799 0.040993 -0.062500 1 0 0 0 0 0 4 434452
-0.002523 0.000599 0.119959 0.522581 -0.598820 0.040987 -0.062500 1 0 0 0 0 0 4 435457
-0.002523 0.000599 0.119959 0.522578 -0.598811 0.040999 -0.062500 1 0 0 0 0 0 4 436445
-0.002523 0.000599 0.119959 0.522589 -0.598813 0.040995 -0.062500 1 0 0 0 0 0 4 437462
-0.002523 0.000599 0.119959 0.522567 -0.598808 0.040986 -0.062500 1 0 0 0 0 0 4 438461
-0.002523 0.000599 0.119959 0.522588 -0.598813 0.040993 -0.062500 1 0 0 0 0 0 4 439459
-0.002523 0.000599 0.119959 0.522578 -0.598810 0.041000 -0.062500 1 0 0 0 0 0 4 440459
-0.002523 0.000599 0.119959 0.522586 -0.598801 0.040988 -0.062500 1 0 0 0 0 0 4 441456
-0.002523 0.000599 0.119959 0.522570 -0.598818 0.040993 -0.062500 1 0 0 0 0 0 4 442456
-0.002523 0.000599 0.119959 0.522588 -0.598814 0.040994 -0.062500 1 0 0 0 0 0 4 443459
-0.002523 0.000599 0.119959 0.522578 -0.598810 0.041000 -0.062500 1 0 0 0 0 0 4 444458
-0.002523 0.000599 0.119959 0.522578 -0.598810 0.040981 -0.062500 1 0 0 0 0 0 4 445462
-0.002523 0.000599 0.119959 0.522577 -0.598810 0.040999 -0.062500 1 0 0 0 0 0 4 446455
-0.002523 0.000599 0.119959 0.522589 -0.598813 0.040994 -0.062500 1 0 0 0 0 0 4 447460
-0.002523 0.000599 0.119959 0.522588 -0.598802 0.040987 -0.062500 1 0 0 0 0 0 4 448458
-0.002523 0.000599 0.119959 0.522579 -0.598809 0.040999 -0.062500 1 0 0 0 0 0 4 449459
-0.002523 0.000599 0.119959 0.522582 -0.598821 0.040988 -0.062500 1 0 0 0 0 0 4 450457
-0.002523 0.000599 0.119959 0.522578 -0.598811 0.040999 -0.062500 1 0 0 0 0 0 4 451460
-0.002523 0.000599 0.119959 0.522587 -0.598801 0.040988 -0.062500 1 0 0 0 0 0 4 452427
-0.002523 0.000599 0.119959 0.522570 -0.598818 0.040992 -0.062500 1 0 0 0 0 0 4 453457
-0.002523 0.000599 0.119959 0.522589 -0.598814 0.040994 -0.062500 1 0 0 0 0 0 4 454458
-0.002523 0.000599 0.119959 0.522579 -0.598811 0.041000 -0.062500 1 0 0 0 0 0 4 455455
-0.002523 0.000599 0.119959 0.522578 -0.598810 0.040981 -0.062500 1 0 0 0 0 0 4 456458
-0.002523 0.000599 0.119959 0.522577 -0.598810 0.040998 -0.062500 1 0 0 0 0 0 4 457457
-0.002523 0.000599 0.119959 0.522590 -0.598813 0.040994 -0.062500 1 0 0 0 0 0 4 458427
-0.002523 0.000599 0.119959 0.522576 -0.598799 0.040993 -0.062500 1 0 0 0 0 0 4 459426
-0.002523 0.000599 0.119959 0.522581 -0.598820 0.040987 -0.062500 1 0 0 0 0 0 4 460455
-0.002523 0.000599 0.119959 0.522578 -0.598811 0.040999 -0.062500 1 0 0 0 0 0 4 461458
-0.002523 0.000599 0.119959 0.522586 -0.598801 0.040987 -0.062500 1 0 0 0 0 0 4 462457
-0.002523 0.000599 0.119959 0.522578 -0.598809 0.040999 -0.062500 1 0 0 0 0 0 4 463457
-0.002523 0.000599 0.119959 0.522582 -0.598821 0.040988 -0.062500 1 0 0 0 0 0 4 464458
-0.002523 0.000599 0.119959 0.522578 -0.598811 0.040999 -0.062500 1 0 0 0 0 0 4 465428
-0.002523 0.000599 0.119959 0.522586 -0.598801 0.040988 -0.062500 1 0 0 0 0 0 4 466427
-0.002523 0.000599 0.119959 0.522570 -0.598818 0.040992 -0.062500 1 0 0 0 0 0 4 467455
-0.002523 0.000599 0.119959 0.522589 -0.598814 0.040994 -0.062500 1 0 0 0 0 0 4 468427
-0.002523 0.000599 0.119959 0.522579 -0.598811 0.041000 -0.062500 1 0 0 0 0 0 4 469457
-0.002523 0.000599 0.119959 0.522578 -0.598810 0.040981 -0.062500 1 0 0 0 0 0 4 470455
-0.002523 0.000599 0.119959 0.522577 -0.598810 0.040999 -0.062500 1 0 0 0 0 0 4 471444
-0.002523 0.000599 0.119959 0.522589 -0.598813 0.040994 -0.062500 1 0 0 0 0 0 4 472534
-0.002523 0.000599 0.119959 0.522575 -0.598799 0.040993 -0.062500 1 0 0 0 0 0 4 473531
-0.002523 0.000599 0.119959 0.522581 -0.598820 0.040987 -0.062500 1 0 0 0 0 0 4 474530
-0.002523 0.000599 0.119959 0.522578 -0.598811 0.040999 -0.062500 1 0 0 0 0 0 4 475525
-0.002523 0.000599 0.119959 0.522589 -0.598813 0.040995 -0.062500 1 0 0 0 0 0 4 476529
-0.002523 0.000599 0.119959 0.522567 -0.598808 0.040986 -0.062500 1 0 0 0 0 0 4 477527
-0.002523 0.000599 0.119959 0.522588 -0.598813 0.040993 -0.062500 1 0 0 0 0 0 4 478499
-0.002523 0.000599 0.119959 0.522578 -0.598810 0.041000 -0.062500 1 0 0 0 0 0 4 479526
-0.002523 0.000599 0.119959 0.522586 -0.598801 0.040988 -0.062500 1 0 0 0 0 0 4 480524
-0.002523 0.000599 0.119959 0.522570 -0.598818 0.040992 -0.062500 1 0 0 0 0 0 4 481502
-0.002523 0.000599 0.119959 0.522588 -0.598814 0.040994 -0.062500 1 0 0 0 0 0 4 482500
-0.002523 0.000599 0.119959 0.522578 -0.598810 0.041000 -0.062500 1 0 0 0 0 0 4 483523
-0.002523 0.000599 0.119959 0.522578 -0.598810 0.040981 -0.062500 1 0 0 0 0 0 4 484500
-0.002523 0.000599 0.119959 0.522577 -0.598810 0.040999 -0.062500 1 0 0 0 0 0 4 485530
-0.002523 0.000599 0.119959 0.522589 -0.598813 0.040994 -0.062500 1 0 0 0 0 0 4 486508
-0.002523 0.000599 0.119959 0.522575 -0.598799 0.040993 -0.062500 1 0 0 0 0 0 4 487524
-0.002523 0.000599 0.119959 0.522581 -0.598820 0.040987 -0.062500 1 0 0 0 0 0 4 488527
-0.002523 0.000599 0.119959 0.522577 -0.598811 0.040999 -0.062500 1 0 0 0 0 0 4 489523
-0.002523 0.000599 0.119959 0.522589 -0.598813 0.040995 -0.062500 1 0 0 0 0 0 4 490506
-0.002523 0.000599 0.119959 0.522575 -0.598799 0.040994 -0.062500 1 0 0 0 0 0 4 491522
-0.002523 0.000599 0.119959 0.522581 -0.598820 0.040987 -0.062500 1 0 0 0 0 0 4 492506
-0.002523 0.000599 0.119959 0.522577 -0.598811 0.040999 -0.062500 1 0 0 0 0 0 4 493505
-0.002523 0.000599 0.119959 0.522586 -0.598801 0.040988 -0.062500 1 0 0 0 0 0 4 494520
-0.002523 0.000599 0.119959 0.522578 -0.598809 0.041000 -0.062500 1 0 0 0 0 0 4 495520
-0.002523 0.000599 0.119959 0.522581 -0.598821 0.040988 -0.062500 1 0 0 0 0 0 4 496526
-0.002523 0.000599 0.119959 0.522590 -0.598814 0.040993 -0.062500 1 0 0 0 0 0 4 497522
-0.002523 0.000599 0.119959 0.522576 -0.598799 0.040993 -0.062500 1 0 0 0 0 0 4 498504
-0.002523 0.000599 0.119959 0.522581 -0.598820 0.040987 -0.062500 1 0 0 0 0 0 4 499521
-0.002523 0.000599 0.119959 0.522578 -0.598811 0.040999 -0.062500 1 0 0 0 0 0 4 500441
-0.002523 0.000599 0.119959 0.522586 -0.598801 0.040987 -0.062500 1 0 0 0 0 0 4 501448
-0.002523 0.000599 0.119959 0.522579 -0.598809 0.040999 -0.062500 1 0 0 0 0 0 4 502439
-0.002523 0.000599 0.119959 0.522582 -0.598821 0.040988 -0.062500 1 0 0 0 0 0 4 503448
-0.002523 0.000599 0.119959 0.522578 -0.598811 0.040999 -0.062500 1 0 0 0 0 0 4 504439
-0.002523 0.000599 0.119959 0.522586 -0.598801 0.040988 -0.062500 1 0 0 0 0 0 4 505449
-0.002523 0.000599 0.119959 0.522570 -0.598818 0.040992 -0.062500 1 0 0 0 0 0 4 506438
-0.002523 0.000599 0.119959 0.522589 -0.598814 0.040994 -0.062500 1 0 0 0 0 0 4 507448
-0.002523 0.000599 0.119959 0.522579 -0.598811 0.041000 -0.062500 1 0 0 0 0 0 4 508439
-0.002523 0.000599 0.119959 0.522578 -0.598810 0.040981 -0.062500 1 0 0 0 0 0 4 509448
-0.002523 0.000599 0.119959 0.522577 -0.598810 0.040998 -0.062500 1 0 0 0 0 0 4 510438
-0.002523 0.000599 0.119959 0.522589 -0.598813 0.040994 -0.062500 1 0 0 0 0 0 4 511448
-0.002523 0.000599 0.119959 0.522575 -0.598799 0.040993 -0.062500 1 0 0 0 0 0 4 512448
-0.002528 0.000617 0.119948 0.595718 -0.850661 0.191152 -0.062500 1 0 0 0 0 0 4 513446
-0.002531 0.000626 0.119945 0.572612 -0.766328 0.117867 -0.062500 1 0 0 0 0 0 4 514445
-0.002532 0.000630 0.119943 0.554248 -0.703022 0.079836 -0.062500 1 0 0 0 0 0 4 515451
-0.002533 0.000633 0.119943 0.544079 -0.669206 0.065359 -0.062500 1 0 0 0 0 0 4 516449
-0.002533 0.000634 0.119943 0.538805 -0.652056 0.060197 -0.062500 1 0 0 0 0 0 4 517461
-0.002533 0.000634 0.119943 0.536103 -0.643452 0.058406 -0.062500 1 0 0 0 0 0 4 518459
-0.002533 0.000635 0.119943 0.534739 -0.639156 0.057773 -0.062500 1 0 0 0 0 0 4 519453
-0.002533 0.000635 0.119943 0.534043 -0.636996 0.057554 -0.062500 1 0 0 0 0 0 4 520454
-0.002533 0.000635 0.119943 0.533701 -0.635921 0.057472 -0.062500 1 0 0 0 0 0 4 521456
-0.002533 0.000635 0.119943 0.533523 -0.635377 0.057443 -0.062500 1 0 0 0 0 0 4 522455
-0.002533 0.000635 0.119943 0.533439 -0.635106 0.057436 -0.062500 1 0 0 0 0 0 4 523461
-0.002533 0.000635 0.119943 0.533387 -0.634973 0.057433 -0.062500 1 0 0 0 0 0 4 524449
-0.002533 0.000635 0.119943 0.533366 -0.634909 0.057438 -0.062500 1 0 0 0 0 0 4 525454
-0.002533 0.000635 0.119943 0.533354 -0.634871 0.057438 -0.062500 1 0 0 0 0 0 4 526456
-0.002533 0.000635 0.119943 0.533350 -0.634857 0.057432 -0.062500 1 0 0 0 0 0 4 527455
-0.002533 0.000635 0.119943 0.533358 -0.634847 0.057438 -0.062500 1 0 0 0 0 0 4 528451
-0.002533 0.000635 0.119943 0.533359 -0.634847 0.057439 -0.062500 1 0 0 0 0 0 4 529461
-0.002533 0.000635 0.119943 0.533336 -0.634842 0.057431 -0.062500 1 0 0 0 0 0 4 530455
-0.002533 0.000635 0.119943 0.533354 -0.634835 0.057431 -0.062500 1 0 0 0 0 0 4 531455
-0.002533 0.000635 0.119943 0.533347 -0.634843 0.057444 -0.062500 1 0 0 0 0 0 4 532454
-0.002533 0.000635 0.119943 0.533347 -0.634844 0.057426 -0.062500 1 0 0 0 0 0 4 533455
-0.002533 0.000635 0.119943 0.533343 -0.634833 0.057436 -0.062500 1 0 0 0 0 0 4 534453
-0.002533 0.000635 0.119943 0.533354 -0.634834 0.057431 -0.062500 1 0 0 0 0 0 4 535447
-0.002533 0.000635 0.119943 0.533347 -0.634843 0.057444 -0.062500 1 0 0 0 0 0 4 536457
-0.002533 0.000635 0.119943 0.533347 -0.634844 0.057426 -0.062500 1 0 0 0 0 0 4 537455
-0.002533 0.000635 0.119943 0.533343 -0.634833 0.057436 -0.062500 1 0 0 0 0 0 4 538450
-0.002533 0.000635 0.119943 0.533358 -0.634846 0.057438 -0.062500 1 0 0 0 0 0 4 539426
-0.002533 0.000635 0.119943 0.533336 -0.634842 0.057431 -0.062500 1 0 0 0 0 0 4 540454
-0.002533 0.000635 0.119943 0.533353 -0.634835 0.057431 -0.062500 1 0 0 0 0 0 4 541452
-0.002533 0.000635 0.119943 0.533347 -0.634843 0.057444 -0.062500 1 0 0 0 0 0 4 542454
-0.002533 0.000635 0.119943 0.533355 -0.634835 0.057433 -0.062500 1 0 0 0 0 0 4 543454
-0.002533 0.000635 0.119943 0.533335 -0.634840 0.057431 -0.062500 1 0 0 0 0 0 4 544448
-0.002533 0.000635 0.119943 0.533353 -0.634835 0.057431 -0.062500 1 0 0 0 0 0 4 545439
-0.002533 0.000635 0.119943 0.533347 -0.634843 0.057444 -0.062500 1 0 0 0 0 0 4 546452
-0.002533 0.000635 0.119943 0.533347 -0.634844 0.057426 -0.062500 1 0 0 0 0 0 4 547452
-0.002533 0.000635 0.119943 0.533342 -0.634833 0.057436 -0.062500 1 0 0 0 0 0 4 548452
-0.002533 0.000635 0.119943 0.533358 -0.634846 0.057438 -0.062500 1 0 0 0 0 0 4 549453
-0.002533 0.000635 0.119943 0.533344 -0.634833 0.057438 -0.062500 1 0 0 0 0 0 4 550452
-0.002533 0.000635 0.119943 0.533346 -0.634843 0.057425 -0.062500 1 0 0 0 0 0 4 551452
-0.002533 0.000635 0.119943 0.533342 -0.634832 0.057436 -0.062500 1 0 0 0 0 0 4 552425
-0.002533 0.000635 0.119943 0.533358 -0.634846 0.057438 -0.062500 1 0 0 0 0 0 4 553453
-0.002533 0.000635 0.119943 0.533336 -0.634842 0.057431 -0.062500 1 0 0 0 0 0 4 554449
-0.002533 0.000635 0.119943 0.533353 -0.634835 0.057431 -0.062500 1 0 0 0 0 0 4 555443
-0.002533 0.000635 0.119943 0.533347 -0.634843 0.057444 -0.062500 1 0 0 0 0 0 4 556519
-0.002533 0.000635 0.119943 0.533355 -0.634835 0.057433 -0.062500 1 0 0 0 0 0 4 557530
-0.002533 0.000635 0.119943 0.533335 -0.634840 0.057431 -0.062500 1 0 0 0 0 0 4 558498
-0.002533 0.000635 0.119943 0.533357 -0.634847 0.057438 -0.062500 1 0 0 0 0 0 4 559498
[truncated: 22,664,742 more chars]
