# Supplementary material for: Increasing Patient Engagement in Rehabilitation Exercises Using Computer-Based Citizen Science
Source: PLoS One. 2015 Mar 20;10(3):e0117013. doi: 10.1371/journal.pone.0117013 (PMC4368773; doi:10.1371/journal.pone.0117013)
Supplement: S3 Dataset — (ZIP) [file pone.0117013.s003.zip › Dataset_S3/H23/H23_without.dat]

-0.007638 -0.024246 0.170023 -0.493814 -0.758936 -0.370723 -0.000000 1 0 0 0 0 0 0 973
-0.007614 -0.024214 0.170040 -0.350957 -0.488230 -0.281497 -0.000031 1 0 0 0 0 0 0 1964
-0.007613 -0.024173 0.170047 -0.044203 -0.553604 -0.176036 -0.000062 1 0 0 0 0 0 0 2972
-0.007599 -0.024136 0.170060 -0.173140 -0.502962 -0.257565 -0.000093 1 0 0 0 0 0 0 3961
-0.007580 -0.024101 0.170076 -0.262658 -0.468170 -0.321960 -0.000125 1 0 0 0 0 0 0 4972
-0.007570 -0.024082 0.170084 -0.135509 -0.235785 -0.244651 -0.000156 1 0 0 0 0 0 0 5961
-0.007553 -0.024056 0.170097 -0.228749 -0.296983 -0.330630 -0.000187 1 0 0 0 0 0 0 6962
-0.007544 -0.024042 0.170103 -0.115595 -0.133218 -0.274239 -0.000219 1 0 0 0 0 0 0 7972
-0.007540 -0.024035 0.170106 -0.044367 -0.021094 -0.248801 -0.000250 1 0 0 0 0 0 0 8961
-0.007525 -0.024014 0.170117 -0.179332 -0.164904 -0.370765 -0.000281 1 0 0 0 0 0 0 9976
-0.007518 -0.024004 0.170122 -0.087673 -0.046794 -0.332512 -0.000313 1 0 0 0 0 0 0 10977
-0.007514 -0.023998 0.170124 -0.026678 0.041289 -0.316251 -0.000344 1 0 0 0 0 0 0 11978
-0.007499 -0.023979 0.170135 -0.164384 -0.105122 -0.463657 -0.000402 1 0 0 0 0 0 0 13841
-0.007492 -0.023968 0.170140 -0.074675 0.008108 -0.430996 -0.000438 1 0 0 0 0 0 0 14981
-0.007489 -0.023963 0.170142 -0.014909 0.092643 -0.415501 -0.000469 1 0 0 0 0 0 0 15970
-0.007487 -0.023960 0.170143 0.016832 0.145467 -0.420262 -0.000500 1 0 0 0 0 0 0 16975
-0.007473 -0.023942 0.170153 -0.138702 -0.032086 -0.556956 -0.000531 1 0 0 0 0 0 0 17976
-0.007466 -0.023933 0.170158 -0.057015 0.068159 -0.526210 -0.000563 1 0 0 0 0 0 0 18974
-0.007463 -0.023928 0.170160 -0.000796 0.146848 -0.513633 -0.000594 1 0 0 0 0 0 0 19974
-0.007471 -0.023902 0.170161 0.159945 -0.104619 -0.514029 -0.000625 1 0 0 0 0 0 0 20974
-0.007476 -0.023889 0.170161 0.123498 0.048089 -0.532053 -0.000656 1 0 0 0 0 0 0 21974
-0.007478 -0.023882 0.170161 0.094678 0.158066 -0.554366 -0.000688 1 0 0 0 0 0 0 22977
-0.007479 -0.023879 0.170161 0.080466 0.221901 -0.578285 -0.000719 1 0 0 0 0 0 0 23983
-0.007479 -0.023878 0.170162 0.074525 0.260077 -0.602654 -0.000750 1 0 0 0 0 0 0 24979
-0.007480 -0.023877 0.170162 0.072896 0.285170 -0.627290 -0.000781 1 0 0 0 0 0 0 25973
-0.007480 -0.023876 0.170162 0.073507 0.303739 -0.652332 -0.000813 1 0 0 0 0 0 0 26977
-0.007480 -0.023876 0.170162 0.075293 0.319942 -0.679164 -0.000846 1 0 0 0 0 0 0 28050
-0.007480 -0.023876 0.170162 0.077569 0.333841 -0.704904 -0.000878 1 0 0 0 0 0 0 29077
-0.007480 -0.023876 0.170162 0.079895 0.346312 -0.729307 -0.000909 1 0 0 0 0 0 0 30051
-0.007480 -0.023876 0.170162 0.082543 0.358716 -0.754431 -0.000940 1 0 0 0 0 0 0 31053
-0.007480 -0.023876 0.170162 0.085131 0.370405 -0.778661 -0.000970 1 0 0 0 0 0 0 32019
-0.007480 -0.023876 0.170162 0.087822 0.382331 -0.803567 -0.001001 1 0 0 0 0 0 0 33012
-0.007480 -0.023876 0.170162 0.090580 0.394289 -0.828611 -0.001032 1 0 0 0 0 0 0 34010
-0.007480 -0.023876 0.170162 0.093241 0.406284 -0.853632 -0.001064 1 0 0 0 0 0 0 35008
-0.007490 -0.023853 0.170161 0.226872 0.116948 -0.873022 -0.001095 1 0 0 0 0 0 0 36009
-0.007495 -0.023841 0.170161 0.177274 0.249361 -0.900440 -0.001126 1 0 0 0 0 0 0 37009
-0.007498 -0.023836 0.170161 0.142174 0.348631 -0.927462 -0.001158 1 0 0 0 0 0 0 38020
-0.007499 -0.023833 0.170161 0.124819 0.406633 -0.953266 -0.001189 1 0 0 0 0 0 0 39014
-0.007478 -0.023839 0.170156 -0.156409 0.547491 -0.914782 -0.001220 1 0 0 0 0 0 0 40019
-0.007468 -0.023843 0.170153 -0.051297 0.533340 -0.967426 -0.001252 1 0 0 0 0 0 0 41042
-0.007463 -0.023845 0.170152 0.027980 0.520894 -1.011403 -0.001284 1 0 0 0 0 0 0 42047
-0.007460 -0.023846 0.170152 0.071892 0.518050 -1.045037 -0.001314 1 0 0 0 0 0 0 43006
-0.007459 -0.023847 0.170151 0.095729 0.522144 -1.074861 -0.001345 1 0 0 0 0 0 0 44010
-0.007458 -0.023847 0.170151 0.109276 0.530061 -1.102666 -0.001377 1 0 0 0 0 0 0 45029
-0.007458 -0.023847 0.170151 0.117340 0.539468 -1.128253 -0.001407 1 0 0 0 0 0 0 46007
-0.007458 -0.023847 0.170151 0.122840 0.550162 -1.153839 -0.001439 1 0 0 0 0 0 0 47006
-0.007468 -0.023824 0.170151 0.257753 0.260012 -1.173427 -0.001470 1 0 0 0 0 0 0 48009
-0.007472 -0.023812 0.170151 0.208968 0.392356 -1.201548 -0.001502 1 0 0 0 0 0 0 49031
-0.007475 -0.023807 0.170150 0.174177 0.490954 -1.227806 -0.001532 1 0 0 0 0 0 0 50008
-0.007476 -0.023804 0.170150 0.157069 0.549034 -1.254002 -0.001564 1 0 0 0 0 0 0 51017
-0.007477 -0.023802 0.170150 0.149867 0.584449 -1.280024 -0.001596 1 0 0 0 0 0 0 52037
-0.007477 -0.023802 0.170150 0.147616 0.608060 -1.305405 -0.001627 1 0 0 0 0 0 0 53041
-0.007477 -0.023801 0.170150 0.148256 0.627672 -1.334529 -0.001663 1 0 0 0 0 0 0 54198
-0.007477 -0.023801 0.170150 0.149329 0.640518 -1.355673 -0.001690 1 0 0 0 0 0 0 55039
-0.007477 -0.023801 0.170150 0.151417 0.653826 -1.380652 -0.001721 1 0 0 0 0 0 0 56034
-0.007477 -0.023801 0.170150 0.153881 0.666661 -1.406280 -0.001753 1 0 0 0 0 0 0 57056
-0.007477 -0.023801 0.170150 0.156456 0.678792 -1.431048 -0.001783 1 0 0 0 0 0 0 58043
-0.007477 -0.023801 0.170150 0.159075 0.690737 -1.455741 -0.001814 1 0 0 0 0 0 0 59029
-0.007477 -0.023801 0.170150 0.161721 0.702474 -1.480349 -0.001845 1 0 0 0 0 0 0 60009
-0.007477 -0.023801 0.170150 0.164432 0.714417 -1.505343 -0.001876 1 0 0 0 0 0 0 61007
-0.007477 -0.023801 0.170150 0.167133 0.726273 -1.530412 -0.001907 1 0 0 0 0 0 0 62006
-0.007477 -0.023801 0.170150 0.169895 0.738207 -1.555503 -0.001939 1 0 0 0 0 0 0 63006
-0.007477 -0.023801 0.170150 0.172671 0.750162 -1.580582 -0.001970 1 0 0 0 0 0 0 64007
-0.007477 -0.023801 0.170150 0.175491 0.762340 -1.606454 -0.002002 1 0 0 0 0 0 0 65038
-0.007477 -0.023801 0.170150 0.178126 0.774188 -1.631269 -0.002033 1 0 0 0 0 0 0 66028
-0.007477 -0.023801 0.170150 0.180905 0.785961 -1.656007 -0.002064 1 0 0 0 0 0 0 67015
-0.007477 -0.023801 0.170150 0.183676 0.798053 -1.681544 -0.002096 1 0 0 0 0 0 0 68034
-0.007477 -0.023801 0.170150 0.186388 0.809864 -1.706478 -0.002127 1 0 0 0 0 0 0 69027
-0.007491 -0.023817 0.170141 0.361879 1.033481 -1.609604 -0.002157 1 0 0 0 0 0 0 70010
-0.007497 -0.023826 0.170137 0.292638 0.968922 -1.685885 -0.002189 1 0 0 0 0 0 0 71029
-0.007500 -0.023831 0.170134 0.245274 0.920351 -1.746269 -0.002221 1 0 0 0 0 0 0 72031
-0.007502 -0.023833 0.170133 0.222328 0.897919 -1.789236 -0.002252 1 0 0 0 0 0 0 73026
-0.007502 -0.023834 0.170133 0.212608 0.891303 -1.823159 -0.002283 1 0 0 0 0 0 0 74029
-0.007503 -0.023835 0.170133 0.209251 0.893218 -1.851961 -0.002314 1 0 0 0 0 0 0 75011
-0.007503 -0.023835 0.170133 0.209221 0.900144 -1.879486 -0.002345 1 0 0 0 0 0 0 76028
-0.007516 -0.023852 0.170123 0.383403 1.121069 -1.783456 -0.002376 1 0 0 0 0 0 0 77013
-0.007523 -0.023861 0.170119 0.313454 1.055180 -1.860145 -0.002408 1 0 0 0 0 0 0 78028
-0.007526 -0.023865 0.170116 0.265742 1.005633 -1.920272 -0.002439 1 0 0 0 0 0 0 79010
-0.007527 -0.023868 0.170115 0.242504 0.982201 -1.962088 -0.002468 1 0 0 0 0 0 0 79954
-0.007528 -0.023869 0.170115 0.232676 0.975525 -1.996045 -0.002500 1 0 0 0 0 0 0 80958
-0.007541 -0.023886 0.170105 0.402411 1.189544 -1.903816 -0.002531 1 0 0 0 0 0 0 81970
-0.007527 -0.023903 0.170096 0.055664 1.225434 -1.917146 -0.002562 1 0 0 0 0 0 0 82959
-0.007519 -0.023912 0.170091 0.114140 1.136263 -2.005561 -0.002594 1 0 0 0 0 0 0 83969
-0.007516 -0.023917 0.170089 0.169571 1.082185 -2.067491 -0.002625 1 0 0 0 0 0 0 84958
-0.007514 -0.023920 0.170088 0.202014 1.057831 -2.111322 -0.002656 1 0 0 0 0 0 0 85968
-0.007526 -0.023937 0.170078 0.393310 1.262192 -2.023265 -0.002687 1 0 0 0 0 0 0 86965
-0.007532 -0.023947 0.170073 0.332124 1.187389 -2.103594 -0.002719 1 0 0 0 0 0 0 87970
-0.007513 -0.023960 0.170066 0.014229 1.239262 -2.101335 -0.002750 1 0 0 0 0 0 0 88958
-0.007527 -0.023960 0.170053 0.405090 1.085628 -2.044742 -0.002781 1 0 0 0 0 0 0 89968
-0.007534 -0.023961 0.170047 0.351079 1.091451 -2.150953 -0.002812 1 0 0 0 0 0 0 90968
-0.007537 -0.023962 0.170044 0.302863 1.102254 -2.226816 -0.002843 1 0 0 0 0 0 0 91959
-0.007539 -0.023962 0.170042 0.279097 1.111349 -2.277773 -0.002875 1 0 0 0 0 0 0 92968
-0.007539 -0.023963 0.170041 0.269096 1.120253 -2.315193 -0.002906 1 0 0 0 0 0 0 93966
-0.007532 -0.023987 0.170027 0.164061 1.447709 -2.159498 -0.002937 1 0 0 0 0 0 0 94969
-0.007528 -0.024001 0.170020 0.199062 1.343809 -2.264972 -0.002968 1 0 0 0 0 0 0 95961
-0.007525 -0.024008 0.170016 0.229405 1.264427 -2.345706 -0.003000 1 0 0 0 0 0 0 96969
-0.007524 -0.024011 0.170015 0.248301 1.224263 -2.398803 -0.003031 1 0 0 0 0 0 0 97960
-0.007512 -0.023998 0.170008 0.116860 1.011362 -2.367504 -0.003062 1 0 0 0 0 0 0 98968
-0.007520 -0.024008 0.169996 0.352275 1.302627 -2.305764 -0.003093 1 0 0 0 0 0 0 99959
-0.007523 -0.024014 0.169990 0.326786 1.287741 -2.405676 -0.003125 1 0 0 0 0 0 0 100975
-0.007525 -0.024017 0.169987 0.303201 1.264023 -2.477721 -0.003156 1 0 0 0 0 0 0 101961
-0.007504 -0.024027 0.169981 0.017900 1.359745 -2.462298 -0.003188 1 0 0 0 0 0 0 102979
-0.007494 -0.024033 0.169978 0.121727 1.321067 -2.525930 -0.003219 1 0 0 0 0 0 0 103984
-0.007477 -0.024020 0.169971 0.057249 1.098273 -2.504341 -0.003250 1 0 0 0 0 0 0 104965
-0.007469 -0.024015 0.169968 0.156060 1.171859 -2.571140 -0.003281 1 0 0 0 0 0 0 105976
-0.007478 -0.024028 0.169957 0.394244 1.441185 -2.499550 -0.003312 1 0 0 0 0 0 0 106958
-0.007471 -0.024021 0.169946 0.214646 1.202750 -2.518633 -0.003344 1 0 0 0 0 0 0 107974
-0.007468 -0.024018 0.169941 0.239696 1.249423 -2.618067 -0.003379 1 0 0 0 0 0 0 109102
-0.007445 -0.024024 0.169934 -0.008805 1.393564 -2.616361 -0.003406 1 0 0 0 0 0 0 109971
-0.007456 -0.024021 0.169920 0.420167 1.289156 -2.560876 -0.003437 1 0 0 0 0 0 0 110970
-0.007462 -0.024021 0.169914 0.385589 1.320797 -2.668209 -0.003469 1 0 0 0 0 0 0 111976
-0.007443 -0.024029 0.169906 0.071826 1.450339 -2.679420 -0.003500 1 0 0 0 0 0 0 112969
-0.007444 -0.024010 0.169901 0.291528 1.124401 -2.751766 -0.003531 1 0 0 0 0 0 0 113969
-0.007444 -0.024001 0.169899 0.310695 1.226794 -2.810094 -0.003562 1 0 0 0 0 0 0 114953
-0.007446 -0.023998 0.169884 0.342724 1.322518 -2.659096 -0.003594 1 0 0 0 0 0 0 115971
-0.007447 -0.023997 0.169876 0.327771 1.377172 -2.772561 -0.003624 1 0 0 0 0 0 0 116951
-0.007436 -0.023982 0.169867 0.177510 1.206171 -2.786979 -0.003656 1 0 0 0 0 0 0 117970
-0.007443 -0.023991 0.169853 0.405506 1.516534 -2.749259 -0.003687 1 0 0 0 0 0 0 118971
-0.007436 -0.023982 0.169841 0.232628 1.311342 -2.789530 -0.003719 1 0 0 0 0 0 0 119973
-0.007432 -0.023978 0.169835 0.262817 1.374107 -2.897336 -0.003750 1 0 0 0 0 0 0 120976
-0.007418 -0.023961 0.169827 0.148730 1.223879 -2.898040 -0.003781 1 0 0 0 0 0 0 121971
-0.007404 -0.023977 0.169809 0.120516 1.653043 -2.787558 -0.003812 1 0 0 0 0 0 0 122968
-0.007406 -0.023963 0.169799 0.339996 1.311550 -2.916820 -0.003844 1 0 0 0 0 0 0 123966
-0.007409 -0.023958 0.169780 0.375898 1.399218 -2.820090 -0.003875 1 0 0 0 0 0 0 124968
-0.007389 -0.023964 0.169766 0.079126 1.574977 -2.897666 -0.003906 1 0 0 0 0 0 0 125973
-0.007388 -0.023945 0.169758 0.308341 1.267833 -3.018118 -0.003937 1 0 0 0 0 0 0 126969
-0.007390 -0.023937 0.169740 0.362575 1.390524 -2.906997 -0.003969 1 0 0 0 0 0 0 127972
-0.007369 -0.023942 0.169726 0.075892 1.586245 -2.976265 -0.003999 1 0 0 0 0 0 0 128952
-0.007382 -0.023939 0.169709 0.483936 1.501797 -2.969803 -0.004031 1 0 0 0 0 0 0 129950
-0.007377 -0.023923 0.169696 0.294831 1.342139 -3.031511 -0.004062 1 0 0 0 0 0 0 130970
-0.007376 -0.023916 0.169675 0.336203 1.464064 -2.955189 -0.004094 1 0 0 0 0 0 0 131970
-0.007385 -0.023891 0.169664 0.471524 1.239952 -3.107901 -0.004125 1 0 0 0 0 0 0 132967
-0.007381 -0.023904 0.169644 0.322439 1.716755 -3.028701 -0.004156 1 0 0 0 0 0 0 133969
-0.007368 -0.023896 0.169629 0.180959 1.511070 -3.102656 -0.004187 1 0 0 0 0 0 0 134951
-0.007363 -0.023894 0.169607 0.279597 1.576279 -3.037279 -0.004218 1 0 0 0 0 0 0 135952
-0.007349 -0.023879 0.169591 0.170547 1.425275 -3.130301 -0.004250 1 0 0 0 0 0 0 136969
-0.007343 -0.023873 0.169568 0.276717 1.542514 -3.074650 -0.004281 1 0 0 0 0 0 0 137969
-0.007319 -0.023880 0.169552 0.039467 1.724933 -3.178771 -0.004312 1 0 0 0 0 0 0 138970
-0.007308 -0.023885 0.169529 0.199373 1.734879 -3.122234 -0.004343 1 0 0 0 0 0 0 139953
-0.007312 -0.023866 0.169518 0.408899 1.426096 -3.285925 -0.004375 1 0 0 0 0 0 0 140968
-0.007316 -0.023857 0.169497 0.429562 1.551576 -3.204335 -0.004406 1 0 0 0 0 0 0 141968
-0.007307 -0.023839 0.169482 0.255239 1.443293 -3.283590 -0.004437 1 0 0 0 0 0 0 142970
-0.007303 -0.023832 0.169459 0.325961 1.583845 -3.220456 -0.004468 1 0 0 0 0 0 0 143963
-0.007290 -0.023814 0.169443 0.201640 1.473071 -3.314789 -0.004500 1 0 0 0 0 0 0 144974
-0.007285 -0.023807 0.169420 0.300277 1.610554 -3.259480 -0.004531 1 0 0 0 0 0 0 145975
-0.007271 -0.023790 0.169403 0.190126 1.497463 -3.357141 -0.004562 1 0 0 0 0 0 0 146968
-0.007255 -0.023806 0.169381 0.165198 1.940118 -3.310764 -0.004594 1 0 0 0 0 0 0 147972
-0.007246 -0.023777 0.169364 0.241750 1.398299 -3.399380 -0.004625 1 0 0 0 0 0 0 148969
-0.007232 -0.023788 0.169341 0.204333 1.874153 -3.354138 -0.004656 1 0 0 0 0 0 0 149970
-0.007206 -0.023803 0.169309 0.029843 1.996236 -3.259649 -0.004687 1 0 0 0 0 0 0 150966
-0.007181 -0.023797 0.169289 0.026975 1.742258 -3.408722 -0.004719 1 0 0 0 0 0 0 151975
-0.007170 -0.023796 0.169264 0.212549 1.790948 -3.386078 -0.004750 1 0 0 0 0 0 0 152968
-0.007152 -0.023782 0.169246 0.148976 1.630198 -3.500650 -0.004781 1 0 0 0 0 0 0 153970
-0.007155 -0.023753 0.169222 0.409814 1.433852 -3.447219 -0.004812 1 0 0 0 0 0 0 154967
-0.007166 -0.023717 0.169209 0.541865 1.324339 -3.620525 -0.004844 1 0 0 0 0 0 0 155968
-0.007173 -0.023700 0.169188 0.510549 1.578210 -3.542266 -0.004874 1 0 0 0 0 0 0 156957
-0.007175 -0.023654 0.169172 0.439072 1.229265 -3.615979 -0.004906 1 0 0 0 0 0 0 157958
-0.007177 -0.023632 0.169149 0.444565 1.525100 -3.556552 -0.004937 1 0 0 0 0 0 0 158967
-0.007180 -0.023623 0.169122 0.450422 1.730667 -3.528753 -0.004968 1 0 0 0 0 0 0 159958
-0.007148 -0.023613 0.169099 -0.000209 1.739541 -3.582823 -0.005000 1 0 0 0 0 0 0 160967
-0.007134 -0.023610 0.169072 0.182636 1.844415 -3.568773 -0.005031 1 0 0 0 0 0 0 161956
-0.007128 -0.023610 0.169044 0.315193 1.914948 -3.568785 -0.005062 1 0 0 0 0 0 0 162966
-0.007091 -0.023605 0.169019 -0.068187 1.850439 -3.635795 -0.005093 1 0 0 0 0 0 0 163957
-0.007074 -0.023604 0.168992 0.149367 1.917844 -3.628758 -0.005125 1 0 0 0 0 0 0 164966
-0.007046 -0.023614 0.168959 0.020095 2.072492 -3.562838 -0.005156 1 0 0 0 0 0 0 165956
-0.007029 -0.023581 0.168936 0.163244 1.549206 -3.720277 -0.005187 1 0 0 0 0 0 0 166966
-0.007023 -0.023567 0.168910 0.305060 1.740874 -3.708093 -0.005218 1 0 0 0 0 0 0 167956
-0.006999 -0.023570 0.168876 0.103575 1.994009 -3.635316 -0.005250 1 0 0 0 0 0 0 168966
-0.006999 -0.023550 0.168844 0.382540 1.735072 -3.663446 -0.005281 1 0 0 0 0 0 0 169957
-0.007009 -0.023519 0.168813 0.562374 1.569477 -3.693361 -0.005312 1 0 0 0 0 0 0 170966
-0.007026 -0.023482 0.168782 0.658424 1.485588 -3.718637 -0.005343 1 0 0 0 0 0 0 171956
-0.007024 -0.023450 0.168745 0.428938 1.549998 -3.672703 -0.005375 1 0 0 0 0 0 0 172965
-0.007011 -0.023421 0.168722 0.258887 1.595590 -3.858049 -0.005406 1 0 0 0 0 0 0 173968
-0.007029 -0.023400 0.168685 0.654860 1.726382 -3.717656 -0.005437 1 0 0 0 0 0 0 174956
-0.007027 -0.023377 0.168645 0.443106 1.709627 -3.693210 -0.005469 1 0 0 0 0 0 0 175966
-0.007006 -0.023376 0.168606 0.165362 2.008222 -3.704233 -0.005499 1 0 0 0 0 0 0 176956
-0.007006 -0.023354 0.168570 0.419474 1.781533 -3.781505 -0.005531 1 0 0 0 0 0 0 177965
-0.006996 -0.023330 0.168532 0.308025 1.732785 -3.765118 -0.005562 1 0 0 0 0 0 0 178955
-0.006984 -0.023345 0.168483 0.274004 2.243046 -3.645608 -0.005594 1 0 0 0 0 0 0 179966
-0.006967 -0.023339 0.168437 0.209827 2.044915 -3.701505 -0.005625 1 0 0 0 0 0 0 180957
-0.006961 -0.023340 0.168384 0.350684 2.112481 -3.622695 -0.005656 1 0 0 0 0 0 0 181968
-0.006947 -0.023327 0.168337 0.260582 1.962620 -3.708689 -0.005687 1 0 0 0 0 0 0 182964
-0.006943 -0.023324 0.168283 0.377864 2.079554 -3.644702 -0.005719 1 0 0 0 0 0 0 183966
-0.006930 -0.023310 0.168235 0.275041 1.956310 -3.738162 -0.005750 1 0 0 0 0 0 0 184962
-0.006926 -0.023306 0.168180 0.386242 2.086339 -3.677683 -0.005781 1 0 0 0 0 0 0 185974
-0.006923 -0.023268 0.168132 0.410023 1.657744 -3.762482 -0.005813 1 0 0 0 0 0 0 186979
-0.006924 -0.023252 0.168076 0.468327 1.913681 -3.706061 -0.005844 1 0 0 0 0 0 0 187967
-0.006927 -0.023247 0.168018 0.501614 2.098537 -3.677861 -0.005875 1 0 0 0 0 0 0 188971
-0.006927 -0.023208 0.167967 0.471314 1.680562 -3.788087 -0.005906 1 0 0 0 0 0 0 189965
-0.006918 -0.023176 0.167905 0.348595 1.728404 -3.662612 -0.005938 1 0 0 0 0 0 0 190975
-0.006915 -0.023163 0.167843 0.426299 2.001200 -3.674684 -0.005969 1 0 0 0 0 0 0 191972
-0.006926 -0.023137 0.167780 0.610151 1.853920 -3.684002 -0.006000 1 0 0 0 0 0 0 192977
-0.006934 -0.023127 0.167718 0.588977 2.067993 -3.707705 -0.006031 1 0 0 0 0 0 0 193970
-0.006928 -0.023109 0.167650 0.414236 1.996013 -3.644699 -0.006062 1 0 0 0 0 0 0 194969
-0.006937 -0.023080 0.167584 0.592237 1.848597 -3.685931 -0.006094 1 0 0 0 0 0 0 195971
-0.006922 -0.023077 0.167515 0.296876 2.178973 -3.659382 -0.006124 1 0 0 0 0 0 0 196948
-0.006904 -0.023063 0.167443 0.238282 2.078743 -3.637207 -0.006156 1 0 0 0 0 0 0 197966
-0.006876 -0.023067 0.167370 0.087457 2.321227 -3.644552 -0.006187 1 0 0 0 0 0 0 198969
-0.006852 -0.023057 0.167297 0.128047 2.162816 -3.643615 -0.006219 1 0 0 0 0 0 0 199968
-0.006865 -0.023047 0.167218 0.622408 2.168922 -3.593201 -0.006250 1 0 0 0 0 0 0 200971
-0.006861 -0.023030 0.167141 0.455729 2.078570 -3.626040 -0.006281 1 0 0 0 0 0 0 201972
-0.006849 -0.023009 0.167065 0.331059 2.025356 -3.653354 -0.006312 1 0 0 0 0 0 0 202970
-0.006833 -0.022986 0.166989 0.264438 2.000147 -3.673668 -0.006344 1 0 0 0 0 0 0 203973
-0.006815 -0.022961 0.166913 0.230384 1.990104 -3.689878 -0.006375 1 0 0 0 0 0 0 204966
-0.006819 -0.022928 0.166826 0.520642 1.881857 -3.560422 -0.006406 1 0 0 0 0 0 0 205968
-0.006810 -0.022899 0.166745 0.387546 1.933807 -3.633391 -0.006437 1 0 0 0 0 0 0 206948
-0.006818 -0.022864 0.166672 0.580680 1.869508 -3.762855 -0.006469 1 0 0 0 0 0 0 207972
-0.006834 -0.022825 0.166586 0.728928 1.816518 -3.619908 -0.006500 1 0 0 0 0 0 0 208968
-0.006832 -0.022793 0.166505 0.498753 1.906778 -3.681608 -0.006531 1 0 0 0 0 0 0 209967
-0.006834 -0.022779 0.166416 0.533600 2.171813 -3.598743 -0.006562 1 0 0 0 0 0 0 210966
-0.006834 -0.022736 0.166332 0.514210 1.809927 -3.668800 -0.006594 1 0 0 0 0 0 0 211969
-0.006815 -0.022724 0.166236 0.266169 2.201242 -3.526533 -0.006625 1 0 0 0 0 0 0 212966
-0.006795 -0.022706 0.166149 0.221796 2.160168 -3.652846 -0.006656 1 0 0 0 0 0 0 213967
-0.006798 -0.022676 0.166056 0.517794 2.002091 -3.589467 -0.006687 1 0 0 0 0 0 0 214966
-0.006780 -0.022671 0.165955 0.281702 2.332626 -3.491232 -0.006719 1 0 0 0 0 0 0 215967
-0.006770 -0.022632 0.165864 0.358112 1.923546 -3.633041 -0.006749 1 0 0 0 0 0 0 216948
-0.006755 -0.022598 0.165763 0.310460 1.960590 -3.514956 -0.006781 1 0 0 0 0 0 0 217967
-0.006760 -0.022560 0.165662 0.563148 1.915143 -3.519989 -0.006812 1 0 0 0 0 0 0 218967
-0.006753 -0.022527 0.165555 0.430551 1.984968 -3.454838 -0.006844 1 0 0 0 0 0 0 219967
-0.006747 -0.022473 0.165462 0.444667 1.729132 -3.630277 -0.006875 1 0 0 0 0 0 0 220967
-0.006725 -0.022456 0.165359 0.227203 2.187280 -3.545238 -0.006906 1 0 0 0 0 0 0 221967
-0.006726 -0.022426 0.165257 0.509521 2.068981 -3.551224 -0.006937 1 0 0 0 0 0 0 222967
-0.006717 -0.022397 0.165149 0.402230 2.073499 -3.483814 -0.006969 1 0 0 0 0 0 0 223969
-0.006712 -0.022344 0.165037 0.448843 1.768120 -3.428237 -0.007000 1 0 0 0 0 0 0 224966
-0.006721 -0.022296 0.164930 0.643822 1.810244 -3.498417 -0.007031 1 0 0 0 0 0 0 225960
-0.006716 -0.022257 0.164819 0.471592 1.944945 -3.465500 -0.007062 1 0 0 0 0 0 0 226959
-0.006702 -0.022224 0.164706 0.357174 2.028847 -3.447166 -0.007096 1 0 0 0 0 0 0 228030
-0.006672 -0.022177 0.164602 0.114608 1.867364 -3.574366 -0.007127 1 0 0 0 0 0 0 229036
-0.006660 -0.022154 0.164482 0.337264 2.174281 -3.379534 -0.007157 1 0 0 0 0 0 0 230003
-0.006653 -0.022104 0.164362 0.425490 1.853542 -3.378411 -0.007188 1 0 0 0 0 0 0 231002
-0.006639 -0.022064 0.164245 0.340832 1.965276 -3.408672 -0.007220 1 0 0 0 0 0 0 232003
-0.006585 -0.022021 0.164132 -0.187654 1.936831 -3.483120 -0.007251 1 0 0 0 0 0 0 233000
-0.006561 -0.022000 0.164007 0.150823 2.230100 -3.334666 -0.007283 1 0 0 0 0 0 0 234028
-0.006548 -0.021950 0.163884 0.322588 1.890617 -3.360679 -0.007313 1 0 0 0 0 0 0 235001
-0.006530 -0.021911 0.163764 0.283403 1.991672 -3.406044 -0.007345 1 0 0 0 0 0 0 236028
-0.006511 -0.021876 0.163645 0.251086 2.068308 -3.431131 -0.007376 1 0 0 0 0 0 0 237004
-0.006499 -0.021818 0.163525 0.358594 1.787816 -3.421619 -0.007407 1 0 0 0 0 0 0 237999
-0.006483 -0.021774 0.163405 0.298853 1.937993 -3.438673 -0.007438 1 0 0 0 0 0 0 239002
-0.006463 -0.021737 0.163286 0.257259 2.043148 -3.450512 -0.007470 1 0 0 0 0 0 0 240024
-0.006466 -0.021693 0.163154 0.542176 1.983701 -3.295520 -0.007502 1 0 0 0 0 0 0 241024
-0.006433 -0.021663 0.163023 0.114151 2.162023 -3.285115 -0.007532 1 0 0 0 0 0 0 242008
-0.006415 -0.021609 0.162895 0.257286 1.857417 -3.345114 -0.007564 1 0 0 0 0 0 0 243023
-0.006409 -0.021581 0.162761 0.423415 2.190762 -3.265863 -0.007595 1 0 0 0 0 0 0 244025
-0.006404 -0.021527 0.162632 0.457124 1.884430 -3.330738 -0.007626 1 0 0 0 0 0 0 245008
-0.006367 -0.021492 0.162500 0.052304 2.095197 -3.312673 -0.007658 1 0 0 0 0 0 0 246021
-0.006347 -0.021433 0.162372 0.221237 1.823922 -3.356659 -0.007689 1 0 0 0 0 0 0 247007
-0.006334 -0.021363 0.162245 0.342884 1.646642 -3.380896 -0.007719 1 0 0 0 0 0 0 247965
-0.006308 -0.021335 0.162104 0.173575 2.173208 -3.194706 -0.007749 1 0 0 0 0 0 0 248955
-0.006292 -0.021280 0.161970 0.295793 1.890610 -3.285003 -0.007781 1 0 0 0 0 0 0 249965
-0.006260 -0.021219 0.161833 0.084536 1.779177 -3.257610 -0.007812 1 0 0 0 0 0 0 250965
-0.006255 -0.021163 0.161691 0.425744 1.841328 -3.181443 -0.007843 1 0 0 0 0 0 0 251954
-0.006218 -0.021126 0.161551 0.041054 2.098700 -3.220935 -0.007875 1 0 0 0 0 0 0 252964
-0.006174 -0.021073 0.161411 -0.086897 1.924543 -3.216202 -0.007906 1 0 0 0 0 0 0 253954
-0.006164 -0.021021 0.161267 0.330519 1.921192 -3.155642 -0.007937 1 0 0 0 0 0 0 254963
-0.006147 -0.020977 0.161113 0.293576 2.021995 -3.031961 -0.007968 1 0 0 0 0 0 0 255954
-0.006127 -0.020938 0.160974 0.236657 2.118826 -3.220911 -0.008000 1 0 0 0 0 0 0 256964
-0.006091 -0.020885 0.160833 0.033068 1.927459 -3.213433 -0.008031 1 0 0 0 0 0 0 257954
-0.006062 -0.020839 0.160680 0.094417 2.012951 -3.056158 -0.008062 1 0 0 0 0 0 0 258963
-0.006036 -0.020797 0.160521 0.138481 2.082571 -2.964235 -0.008093 1 0 0 0 0 0 0 259954
-0.006019 -0.020735 0.160377 0.270303 1.831039 -3.147276 -0.008125 1 0 0 0 0 0 0 260963
-0.005985 -0.020669 0.160233 0.053819 1.753518 -3.162081 -0.008156 1 0 0 0 0 0 0 261952
-0.005957 -0.020616 0.160077 0.098760 1.922782 -3.016471 -0.008187 1 0 0 0 0 0 0 262963
-0.005939 -0.020549 0.159934 0.244335 1.743681 -3.162704 -0.008218 1 0 0 0 0 0 0 263954
-0.005927 -0.020470 0.159775 0.340413 1.584987 -2.982131 -0.008249 1 0 0 0 0 0 0 264954
-0.005895 -0.020396 0.159623 0.083075 1.627840 -3.046010 -0.008281 1 0 0 0 0 0 0 265963
-0.005890 -0.020333 0.159470 0.401892 1.771164 -3.033338 -0.008312 1 0 0 0 0 0 0 266952
-0.005861 -0.020266 0.159319 0.127130 1.740002 -3.072889 -0.008343 1 0 0 0 0 0 0 267964
-0.005820 -0.020196 0.159170 -0.056265 1.710039 -3.091249 -0.008374 1 0 0 0 0 0 0 268953
-0.005801 -0.020160 0.159020 0.205745 2.132670 -3.079376 -0.008406 1 0 0 0 0 0 0 269962
-0.005779 -0.020121 0.158859 0.196426 2.152972 -2.941243 -0.008437 1 0 0 0 0 0 0 270953
-0.005742 -0.020066 0.158705 -0.009875 1.948211 -3.004423 -0.008468 1 0 0 0 0 0 0 271953
-0.005697 -0.020002 0.158553 -0.135694 1.818764 -3.041636 -0.008500 1 0 0 0 0 0 0 272974
-0.005662 -0.019950 0.158390 -0.018727 1.951070 -2.909847 -0.008531 1 0 0 0 0 0 0 273978
-0.005640 -0.019881 0.158241 0.165593 1.755166 -3.068152 -0.008562 1 0 0 0 0 0 0 274963
-0.005617 -0.019826 0.158080 0.160810 1.908659 -2.919274 -0.008593 1 0 0 0 0 0 0 275965
-0.005578 -0.019762 0.157924 -0.039182 1.816384 -2.969862 -0.008625 1 0 0 0 0 0 0 276970
-0.005578 -0.019678 0.157762 0.436682 1.540941 -2.909493 -0.008656 1 0 0 0 0 0 0 277973
-0.005551 -0.019600 0.157606 0.135063 1.587772 -2.957951 -0.008687 1 0 0 0 0 0 0 278966
-0.005524 -0.019539 0.157440 0.113204 1.827023 -2.836495 -0.008718 1 0 0 0 0 0 0 279962
-0.005507 -0.019466 0.157288 0.223140 1.687951 -3.003283 -0.008750 1 0 0 0 0 0 0 280968
-0.005485 -0.019408 0.157123 0.180758 1.867405 -2.854332 -0.008781 1 0 0 0 0 0 0 281972
-0.005447 -0.019343 0.156964 -0.038238 1.788115 -2.905286 -0.008812 1 0 0 0 0 0 0 282968
-0.005401 -0.019273 0.156807 -0.170359 1.726091 -2.934379 -0.008843 1 0 0 0 0 0 0 283963
-0.005365 -0.019216 0.156639 -0.056073 1.891500 -2.795549 -0.008875 1 0 0 0 0 0 0 284962
-0.005334 -0.019166 0.156466 0.016842 2.000770 -2.711311 -0.008905 1 0 0 0 0 0 0 285948
-0.005291 -0.019105 0.156302 -0.132879 1.859889 -2.812259 -0.008937 1 0 0 0 0 0 0 286963
-0.005265 -0.019031 0.156150 0.066612 1.679913 -2.963987 -0.008970 1 0 0 0 0 0 0 288024
-0.005225 -0.018953 0.155972 -0.096590 1.611701 -2.649719 -0.009002 1 0 0 0 0 0 0 289044
-0.005191 -0.018896 0.155816 -0.034129 1.875693 -2.894434 -0.009033 1 0 0 0 0 0 0 290034
-0.005146 -0.018829 0.155658 -0.169018 1.781523 -2.895404 -0.009064 1 0 0 0 0 0 0 291035
-0.005111 -0.018773 0.155489 -0.070642 1.912058 -2.730433 -0.009096 1 0 0 0 0 0 0 292033
-0.005066 -0.018708 0.155324 -0.193376 1.802242 -2.781856 -0.009127 1 0 0 0 0 0 0 293053
-0.005052 -0.018647 0.155159 0.206232 1.843532 -2.761236 -0.009158 1 0 0 0 0 0 0 294024
-0.005018 -0.018579 0.154996 -0.028207 1.754641 -2.790295 -0.009189 1 0 0 0 0 0 0 295028
-0.004995 -0.018500 0.154842 0.103076 1.614594 -2.900825 -0.009221 1 0 0 0 0 0 0 296036
-0.004956 -0.018423 0.154684 -0.101837 1.607301 -2.853014 -0.009252 1 0 0 0 0 0 0 297025
-0.004946 -0.018355 0.154520 0.246124 1.730914 -2.767605 -0.009283 1 0 0 0 0 0 0 298030
-0.004899 -0.018268 0.154368 -0.201501 1.487625 -2.913799 -0.009314 1 0 0 0 0 0 0 299021
-0.004875 -0.018219 0.154210 0.063197 1.967320 -2.842843 -0.009346 1 0 0 0 0 0 0 300046
-0.004836 -0.018156 0.154049 -0.124541 1.829655 -2.790835 -0.009377 1 0 0 0 0 0 0 301035
-0.004810 -0.018080 0.153895 0.040526 1.643399 -2.860315 -0.009407 1 0 0 0 0 0 0 302002
-0.004770 -0.018003 0.153735 -0.146396 1.611396 -2.791683 -0.009438 1 0 0 0 0 0 0 303000
-0.004736 -0.017944 0.153584 -0.087122 1.846470 -2.898565 -0.009471 1 0 0 0 0 0 0 304049
-0.004691 -0.017876 0.153425 -0.226707 1.739485 -2.799777 -0.009502 1 0 0 0 0 0 0 305041
-0.004654 -0.017821 0.153275 -0.133811 1.909750 -2.888789 -0.009532 1 0 0 0 0 0 0 306008
-0.004608 -0.017758 0.153139 -0.258476 1.812531 -3.086821 -0.009564 1 0 0 0 0 0 0 307007
-0.004557 -0.017686 0.152986 -0.338291 1.690613 -2.879036 -0.009596 1 0 0 0 0 0 0 308031
-0.004525 -0.017605 0.152834 -0.090493 1.553000 -2.854917 -0.009626 1 0 0 0 0 0 0 309007
-0.004496 -0.017543 0.152685 -0.048826 1.795436 -2.897630 -0.009657 1 0 0 0 0 0 0 309999
-0.004444 -0.017497 0.152530 -0.331280 2.022530 -2.811443 -0.009688 1 0 0 0 0 0 0 311000
-0.004413 -0.017429 0.152376 -0.104062 1.752793 -2.808353 -0.009720 1 0 0 0 0 0 0 312001
-0.004383 -0.017374 0.152226 -0.064095 1.897556 -2.857599 -0.009751 1 0 0 0 0 0 0 312998
-0.004340 -0.017310 0.152089 -0.239272 1.795943 -3.029768 -0.009782 1 0 0 0 0 0 0 314004
-0.004304 -0.017256 0.151947 -0.162848 1.916734 -2.964423 -0.009814 1 0 0 0 0 0 0 315030
-0.004280 -0.017183 0.151797 -0.001698 1.677540 -2.861066 -0.009846 1 0 0 0 0 0 0 316033
-0.004254 -0.017125 0.151649 -0.018627 1.850072 -2.857047 -0.009877 1 0 0 0 0 0 0 317027
-0.004213 -0.017059 0.151512 -0.224892 1.765959 -3.005118 -0.009908 1 0 0 0 0 0 0 318030
-0.004178 -0.017004 0.151369 -0.164400 1.895884 -2.927415 -0.009938 1 0 0 0 0 0 0 319001
-0.004155 -0.016934 0.151243 -0.013461 1.708044 -3.133527 -0.009970 1 0 0 0 0 0 0 320003
-0.004129 -0.016876 0.151104 -0.032488 1.850243 -2.983558 -0.010002 1 0 0 0 0 0 0 321029
-0.004087 -0.016810 0.150970 -0.240144 1.754019 -3.040438 -0.010033 1 0 0 0 0 0 0 322024
-0.004044 -0.016779 0.150832 -0.287832 2.201169 -2.977954 -0.010063 1 0 0 0 0 0 0 322999
-0.003994 -0.016726 0.150699 -0.388128 1.962353 -3.031260 -0.010095 1 0 0 0 0 0 0 324000
-0.003963 -0.016656 0.150577 -0.157441 1.717210 -3.166625 -0.010127 1 0 0 0 0 0 0 325032
-0.003933 -0.016598 0.150438 -0.120448 1.845956 -2.970476 -0.010158 1 0 0 0 0 0 0 326031
-0.003890 -0.016532 0.150305 -0.298675 1.746574 -3.006015 -0.010188 1 0 0 0 0 0 0 326998
-0.003868 -0.016494 0.150175 -0.038701 2.118132 -3.045678 -0.010219 1 0 0 0 0 0 0 327991
-0.003829 -0.016438 0.150044 -0.245795 1.904025 -3.043710 -0.010252 1 0 0 0 0 0 0 329025
-0.003803 -0.016366 0.149922 -0.095370 1.680886 -3.145588 -0.010283 1 0 0 0 0 0 0 330023
-0.003776 -0.016307 0.149783 -0.100525 1.821648 -2.931897 -0.010313 1 0 0 0 0 0 0 331005
-0.003748 -0.016259 0.149662 -0.114056 1.974033 -3.132988 -0.010345 1 0 0 0 0 0 0 332021
-0.003705 -0.016196 0.149534 -0.309133 1.803118 -3.072057 -0.010376 1 0 0 0 0 0 0 333006
-0.003684 -0.016160 0.149406 -0.056867 2.136796 -3.046806 -0.010408 1 0 0 0 0 0 0 334021
-0.003645 -0.016104 0.149276 -0.268312 1.905989 -3.010155 -0.010438 1 0 0 0 0 0 0 335004
-0.003619 -0.016033 0.149153 -0.120962 1.677230 -3.098238 -0.010470 1 0 0 0 0 0 0 336019
-0.003583 -0.015998 0.149018 -0.231606 2.131794 -2.939284 -0.010502 1 0 0 0 0 0 0 337028
-0.003537 -0.015942 0.148884 -0.390412 1.911189 -2.935374 -0.010532 1 0 0 0 0 0 0 338005
-0.003508 -0.015871 0.148759 -0.193795 1.680835 -3.046915 -0.010564 1 0 0 0 0 0 0 339021
-0.003457 -0.015821 0.148635 -0.463225 1.934009 -3.050949 -0.010595 1 0 0 0 0 0 0 340005
-0.003439 -0.015768 0.148502 -0.058705 1.906897 -2.940365 -0.010626 1 0 0 0 0 0 0 341020
-0.003393 -0.015727 0.148374 -0.382269 2.073016 -2.979584 -0.010658 1 0 0 0 0 0 0 342024
-0.003364 -0.015663 0.148251 -0.207818 1.783740 -3.048488 -0.010688 1 0 0 0 0 0 0 343003
-0.003335 -0.015611 0.148135 -0.191556 1.911546 -3.142285 -0.010718 1 0 0 0 0 0 0 343962
-0.003306 -0.015561 0.147997 -0.192005 1.951221 -2.852155 -0.010749 1 0 0 0 0 0 0 344951
-0.003278 -0.015516 0.147875 -0.195758 2.029080 -3.022164 -0.010781 1 0 0 0 0 0 0 345961
-0.003235 -0.015456 0.147745 -0.386051 1.819922 -2.938043 -0.010812 1 0 0 0 0 0 0 346950
-0.003207 -0.015382 0.147621 -0.215261 1.621506 -2.995295 -0.010843 1 0 0 0 0 0 0 347961
-0.003156 -0.015330 0.147496 -0.495921 1.892317 -2.974219 -0.010874 1 0 0 0 0 0 0 348951
-0.003139 -0.015276 0.147362 -0.099885 1.877153 -2.850978 -0.010906 1 0 0 0 0 0 0 349960
-0.003115 -0.015229 0.147241 -0.136500 1.976682 -3.001122 -0.010937 1 0 0 0 0 0 0 350950
-0.003075 -0.015167 0.147111 -0.366395 1.785284 -2.896543 -0.010968 1 0 0 0 0 0 0 351961
-0.003041 -0.015116 0.146992 -0.320352 1.911863 -3.012492 -0.010999 1 0 0 0 0 0 0 352949
-0.003017 -0.015046 0.146872 -0.181408 1.677121 -3.004721 -0.011031 1 0 0 0 0 0 0 353960
-0.002983 -0.015011 0.146735 -0.304692 2.107646 -2.788119 -0.011062 1 0 0 0 0 0 0 354949
-0.002952 -0.014975 0.146613 -0.287276 2.123237 -2.939404 -0.011093 1 0 0 0 0 0 0 355960
-0.002929 -0.014912 0.146491 -0.171377 1.789190 -2.952660 -0.011124 1 0 0 0 0 0 0 356950
-0.002904 -0.014861 0.146375 -0.205114 1.898117 -3.016556 -0.011156 1 0 0 0 0 0 0 357954
-0.002876 -0.014811 0.146234 -0.233145 1.929085 -2.703400 -0.011187 1 0 0 0 0 0 0 358961
-0.002848 -0.014767 0.146110 -0.250768 2.003026 -2.870914 -0.011218 1 0 0 0 0 0 0 359950
-0.002828 -0.014701 0.145987 -0.161151 1.723656 -2.895261 -0.011250 1 0 0 0 0 0 0 360960
-0.002789 -0.014629 0.145855 -0.394899 1.617304 -2.775662 -0.011281 1 0 0 0 0 0 0 361950
-0.002755 -0.014574 0.145734 -0.357409 1.813084 -2.894607 -0.011312 1 0 0 0 0 0 0 362959
-0.002731 -0.014502 0.145612 -0.225147 1.616979 -2.884254 -0.011343 1 0 0 0 0 0 0 363950
-0.002683 -0.014451 0.145486 -0.535444 1.867397 -2.820229 -0.011375 1 0 0 0 0 0 0 364960
-0.002666 -0.014397 0.145350 -0.160928 1.845235 -2.674224 -0.011406 1 0 0 0 0 0 0 365961
-0.002651 -0.014326 0.145221 -0.106669 1.628400 -2.747216 -0.011437 1 0 0 0 0 0 0 366968
-0.002615 -0.014253 0.145086 -0.380076 1.559796 -2.663736 -0.011468 1 0 0 0 0 0 0 367960
-0.002604 -0.014188 0.144946 -0.079084 1.657321 -2.575288 -0.011500 1 0 0 0 0 0 0 368966
-0.002584 -0.014136 0.144821 -0.169449 1.836155 -2.752257 -0.011531 1 0 0 0 0 0 0 369969
-0.002567 -0.014066 0.144696 -0.141618 1.618957 -2.767026 -0.011562 1 0 0 0 0 0 0 370971
-0.002530 -0.013993 0.144563 -0.407247 1.543505 -2.639134 -0.011593 1 0 0 0 0 0 0 371958
-0.002519 -0.013927 0.144423 -0.101047 1.638565 -2.530747 -0.011624 1 0 0 0 0 0 0 372951
-0.002499 -0.013875 0.144298 -0.187944 1.816255 -2.700907 -0.011656 1 0 0 0 0 0 0 373966
-0.002482 -0.013806 0.144172 -0.159077 1.599618 -2.710762 -0.011687 1 0 0 0 0 0 0 374962
-0.002445 -0.013733 0.144038 -0.423591 1.524274 -2.579816 -0.011719 1 0 0 0 0 0 0 375965
-0.002434 -0.013668 0.143897 -0.117636 1.619466 -2.470518 -0.011750 1 0 0 0 0 0 0 376963
-0.002421 -0.013592 0.143766 -0.106269 1.487539 -2.564818 -0.011781 1 0 0 0 0 0 0 377963
-0.002407 -0.013511 0.143637 -0.116015 1.394869 -2.609227 -0.011812 1 0 0 0 0 0 0 378961
-0.002394 -0.013428 0.143511 -0.123768 1.340022 -2.619982 -0.011843 1 0 0 0 0 0 0 379964
-0.002372 -0.013366 0.143390 -0.226410 1.615030 -2.693492 -0.011875 1 0 0 0 0 0 0 380968
-0.002355 -0.013291 0.143266 -0.192634 1.470496 -2.645741 -0.011906 1 0 0 0 0 0 0 381954
-0.002339 -0.013211 0.143141 -0.168779 1.368072 -2.610305 -0.011937 1 0 0 0 0 0 0 382960
-0.002324 -0.013127 0.143014 -0.157577 1.310747 -2.585910 -0.011969 1 0 0 0 0 0 0 383966
-0.002309 -0.013042 0.142888 -0.153540 1.277721 -2.566475 -0.012000 1 0 0 0 0 0 0 384963
-0.002287 -0.012979 0.142767 -0.249339 1.563471 -2.629154 -0.012031 1 0 0 0 0 0 0 385963
-0.002269 -0.012905 0.142642 -0.212990 1.425925 -2.574537 -0.012062 1 0 0 0 0 0 0 386943
-0.002246 -0.012847 0.142522 -0.283906 1.633412 -2.616678 -0.012093 1 0 0 0 0 0 0 387963
-0.002227 -0.012775 0.142398 -0.234610 1.455457 -2.552197 -0.012125 1 0 0 0 0 0 0 388961
-0.002203 -0.012719 0.142278 -0.298760 1.642213 -2.590400 -0.012156 1 0 0 0 0 0 0 389961
-0.002184 -0.012648 0.142153 -0.246427 1.454548 -2.523542 -0.012187 1 0 0 0 0 0 0 390960
-0.002181 -0.012587 0.142042 -0.026427 1.570548 -2.685373 -0.012219 1 0 0 0 0 0 0 391967
-0.002173 -0.012513 0.141920 -0.083006 1.401281 -2.557504 -0.012250 1 0 0 0 0 0 0 392959
-0.002140 -0.012441 0.141813 -0.410220 1.405752 -2.714150 -0.012281 1 0 0 0 0 0 0 393962
-0.002116 -0.012361 0.141693 -0.327672 1.295739 -2.555130 -0.012312 1 0 0 0 0 0 0 394944
-0.002111 -0.012297 0.141583 -0.076460 1.470792 -2.668075 -0.012343 1 0 0 0 0 0 0 395964
-0.002102 -0.012220 0.141462 -0.115907 1.335211 -2.516607 -0.012374 1 0 0 0 0 0 0 396942
-0.002090 -0.012143 0.141364 -0.152173 1.291653 -2.789754 -0.012406 1 0 0 0 0 0 0 397960
-0.002069 -0.012083 0.141254 -0.269164 1.515147 -2.649880 -0.012437 1 0 0 0 0 0 0 398959
-0.002052 -0.012010 0.141132 -0.245671 1.353300 -2.476234 -0.012468 1 0 0 0 0 0 0 399962
-0.002036 -0.011933 0.141033 -0.225775 1.290550 -2.749177 -0.012499 1 0 0 0 0 0 0 400942
-0.002013 -0.011874 0.140923 -0.311964 1.503729 -2.609491 -0.012530 1 0 0 0 0 0 0 401942
-0.001981 -0.011787 0.140812 -0.458735 1.143573 -2.588389 -0.012562 1 0 0 0 0 0 0 402942
-0.001971 -0.011718 0.140706 -0.174035 1.341064 -2.633747 -0.012593 1 0 0 0 0 0 0 403963
-0.001959 -0.011640 0.140586 -0.182051 1.236108 -2.438454 -0.012625 1 0 0 0 0 0 0 404960
-0.001946 -0.011561 0.140487 -0.201033 1.209349 -2.695701 -0.012656 1 0 0 0 0 0 0 405964
-0.001925 -0.011501 0.140376 -0.308334 1.441194 -2.547577 -0.012687 1 0 0 0 0 0 0 406954
-0.001907 -0.011431 0.140281 -0.279379 1.329101 -2.735874 -0.012721 1 0 0 0 0 0 0 408041
-0.001884 -0.011376 0.140172 -0.352893 1.495358 -2.550346 -0.012752 1 0 0 0 0 0 0 409021
-0.001886 -0.011300 0.140059 -0.028232 1.242156 -2.480290 -0.012783 1 0 0 0 0 0 0 410032
-0.001880 -0.011222 0.139963 -0.106077 1.184794 -2.685836 -0.012813 1 0 0 0 0 0 0 410997
-0.001862 -0.011163 0.139853 -0.264729 1.407768 -2.506097 -0.012844 1 0 0 0 0 0 0 411996
-0.001846 -0.011093 0.139758 -0.264197 1.292616 -2.680103 -0.012876 1 0 0 0 0 0 0 412995
-0.001852 -0.011010 0.139651 0.019878 1.094784 -2.525589 -0.012908 1 0 0 0 0 0 0 414025
-0.001826 -0.010933 0.139547 -0.364441 1.151574 -2.549042 -0.012938 1 0 0 0 0 0 0 414994
-0.001820 -0.010870 0.139443 -0.149799 1.319494 -2.534233 -0.012970 1 0 0 0 0 0 0 416022
-0.001810 -0.010798 0.139351 -0.186075 1.222200 -2.671930 -0.013001 1 0 0 0 0 0 0 417020
-0.001811 -0.010737 0.139251 -0.035030 1.338632 -2.582056 -0.013032 1 0 0 0 0 0 0 417994
-0.001804 -0.010666 0.139160 -0.126677 1.221376 -2.678026 -0.013063 1 0 0 0 0 0 0 418985
-0.001794 -0.010591 0.139072 -0.190823 1.136773 -2.723890 -0.013095 1 0 0 0 0 0 0 420021
-0.001795 -0.010528 0.138974 -0.041196 1.278599 -2.584153 -0.013126 1 0 0 0 0 0 0 421019
-0.001788 -0.010456 0.138884 -0.132238 1.177154 -2.658715 -0.013157 1 0 0 0 0 0 0 422002
-0.001763 -0.010422 0.138782 -0.380352 1.654641 -2.508182 -0.013189 1 0 0 0 0 0 0 423017
-0.001744 -0.010365 0.138690 -0.343827 1.400527 -2.611744 -0.013223 1 0 0 0 0 0 0 424125
-0.001740 -0.010311 0.138590 -0.126348 1.407353 -2.508476 -0.013251 1 0 0 0 0 0 0 425001
-0.001725 -0.010267 0.138506 -0.272474 1.529307 -2.693252 -0.013283 1 0 0 0 0 0 0 426016
-0.001709 -0.010205 0.138420 -0.283010 1.297773 -2.689986 -0.013313 1 0 0 0 0 0 0 427000
-0.001708 -0.010148 0.138323 -0.098820 1.341172 -2.522113 -0.013343 1 0 0 0 0 0 0 427958
-0.001700 -0.010080 0.138232 -0.171620 1.188971 -2.584593 -0.013374 1 0 0 0 0 0 0 428948
-0.001682 -0.010028 0.138152 -0.316503 1.383197 -2.710908 -0.013406 1 0 0 0 0 0 0 429958
-0.001686 -0.009958 0.138077 -0.034925 1.143478 -2.799662 -0.013437 1 0 0 0 0 0 0 430947
-0.001688 -0.009919 0.137991 -0.039422 1.532329 -2.648561 -0.013468 1 0 0 0 0 0 0 431958
-0.001682 -0.009859 0.137905 -0.150767 1.296700 -2.622582 -0.013503 1 0 0 0 0 0 0 433072
-0.001671 -0.009790 0.137818 -0.218925 1.130225 -2.607834 -0.013531 1 0 0 0 0 0 0 433957
-0.001651 -0.009737 0.137739 -0.345761 1.331821 -2.692176 -0.013562 1 0 0 0 0 0 0 434949
-0.001627 -0.009693 0.137662 -0.421168 1.456610 -2.729924 -0.013593 1 0 0 0 0 0 0 435958
-0.001622 -0.009645 0.137568 -0.188542 1.417517 -2.491281 -0.013624 1 0 0 0 0 0 0 436947
-0.001626 -0.009599 0.137495 -0.041804 1.432093 -2.744387 -0.013660 1 0 0 0 0 0 0 438083
-0.001613 -0.009555 0.137392 -0.243424 1.454751 -2.365113 -0.013687 1 0 0 0 0 0 0 438947
-0.001613 -0.009512 0.137316 -0.095388 1.455164 -2.669445 -0.013722 1 0 0 0 0 0 0 440083
-0.001620 -0.009464 0.137222 0.001726 1.402550 -2.450091 -0.013753 1 0 0 0 0 0 0 441073
-0.001609 -0.009423 0.137139 -0.219847 1.476544 -2.572834 -0.013784 1 0 0 0 0 0 0 442072
-0.001596 -0.009363 0.137054 -0.271309 1.224117 -2.537259 -0.013812 1 0 0 0 0 0 0 442958
-0.001610 -0.009325 0.136973 0.078372 1.487747 -2.584557 -0.013843 1 0 0 0 0 0 0 443948
-0.001610 -0.009266 0.136888 -0.076843 1.235441 -2.529108 -0.013878 1 0 0 0 0 0 0 445083
-0.001574 -0.009224 0.136799 -0.553454 1.421197 -2.462139 -0.013909 1 0 0 0 0 0 0 446073
-0.001584 -0.009173 0.136710 -0.013967 1.321488 -2.431681 -0.013937 1 0 0 0 0 0 0 446956
-0.001574 -0.009130 0.136629 -0.210177 1.411950 -2.535792 -0.013972 1 0 0 0 0 0 0 448072
-0.001576 -0.009083 0.136532 -0.085010 1.366588 -2.330243 -0.014003 1 0 0 0 0 0 0 449083
-0.001563 -0.009043 0.136448 -0.271478 1.437509 -2.469096 -0.014034 1 0 0 0 0 0 0 450071
-0.001583 -0.008993 0.136361 0.154923 1.314203 -2.416146 -0.014062 1 0 0 0 0 0 0 450956
-0.001579 -0.008951 0.136280 -0.122359 1.396624 -2.501654 -0.014097 1 0 0 0 0 0 0 452073
-0.001583 -0.008904 0.136184 -0.040798 1.348784 -2.286791 -0.014129 1 0 0 0 0 0 0 453093
-0.001571 -0.008864 0.136100 -0.248627 1.418087 -2.422812 -0.014160 1 0 0 0 0 0 0 454094
-0.001572 -0.008819 0.136002 -0.108585 1.356539 -2.237262 -0.014187 1 0 0 0 0 0 0 454956
-0.001578 -0.008775 0.135928 -0.010167 1.356259 -2.517979 -0.014222 1 0 0 0 0 0 0 456089
-0.001567 -0.008732 0.135824 -0.234820 1.372949 -2.142596 -0.014253 1 0 0 0 0 0 0 457080
-0.001568 -0.008689 0.135747 -0.099531 1.366890 -2.453236 -0.014285 1 0 0 0 0 0 0 458097
-0.001575 -0.008643 0.135651 -0.009631 1.313035 -2.228788 -0.014312 1 0 0 0 0 0 0 458967
-0.001558 -0.008624 0.135576 -0.319586 1.672661 -2.456795 -0.014347 1 0 0 0 0 0 0 460083
-0.001555 -0.008590 0.135481 -0.156063 1.499311 -2.214292 -0.014379 1 0 0 0 0 0 0 461090
-0.001546 -0.008534 0.135390 -0.224629 1.190713 -2.230377 -0.014410 1 0 0 0 0 0 0 462092
-0.001562 -0.008498 0.135306 0.094017 1.425271 -2.321126 -0.014441 1 0 0 0 0 0 0 463074
-0.001556 -0.008463 0.135227 -0.164598 1.449176 -2.379984 -0.014472 1 0 0 0 0 0 0 464085
-0.001559 -0.008421 0.135131 -0.068290 1.351524 -2.143421 -0.014504 1 0 0 0 0 0 0 465088
-0.001553 -0.008361 0.135039 -0.179492 1.104403 -2.168600 -0.014534 1 0 0 0 0 0 0 466065
-0.001570 -0.008323 0.134956 0.116654 1.370903 -2.264771 -0.014566 1 0 0 0 0 0 0 467085
-0.001565 -0.008287 0.134877 -0.152603 1.410172 -2.324283 -0.014593 1 0 0 0 0 0 0 467962
-0.001568 -0.008247 0.134809 -0.058871 1.356437 -2.475742 -0.014629 1 0 0 0 0 0 0 469089
-0.001576 -0.008202 0.134717 0.008201 1.280353 -2.154056 -0.014660 1 0 0 0 0 0 0 470086
-0.001580 -0.008177 0.134623 -0.041154 1.529647 -2.086704 -0.014687 1 0 0 0 0 0 0 470959
-0.001567 -0.008147 0.134540 -0.256994 1.494712 -2.211651 -0.014722 1 0 0 0 0 0 0 472088
-0.001567 -0.008108 0.134442 -0.118074 1.359710 -2.010178 -0.014753 1 0 0 0 0 0 0 473084
-0.001574 -0.008067 0.134367 -0.019129 1.317505 -2.286720 -0.014785 1 0 0 0 0 0 0 474087
-0.001577 -0.008043 0.134280 -0.055912 1.539440 -2.139635 -0.014816 1 0 0 0 0 0 0 475087
-0.001564 -0.008014 0.134199 -0.265232 1.489684 -2.201761 -0.014847 1 0 0 0 0 0 0 476068
-0.001564 -0.007978 0.134131 -0.119998 1.383679 -2.362400 -0.014878 1 0 0 0 0 0 0 477084
-0.001563 -0.007956 0.134047 -0.111252 1.566682 -2.149021 -0.014910 1 0 0 0 0 0 0 478085
-0.001549 -0.007928 0.133967 -0.295318 1.498506 -2.183772 -0.014941 1 0 0 0 0 0 0 479083
-0.001562 -0.007907 0.133888 0.044729 1.574021 -2.181428 -0.014972 1 0 0 0 0 0 0 480085
-0.001554 -0.007879 0.133810 -0.192112 1.493648 -2.192587 -0.015003 1 0 0 0 0 0 0 481084
-0.001577 -0.007835 0.133724 0.185099 1.283764 -2.064103 -0.015035 1 0 0 0 0 0 0 482083
-0.001574 -0.007797 0.133643 -0.110549 1.316507 -2.120257 -0.015066 1 0 0 0 0 0 0 483080
-0.001579 -0.007755 0.133575 -0.038462 1.281735 -2.277197 -0.015097 1 0 0 0 0 0 0 484084
-0.001581 -0.007732 0.133490 -0.068927 1.502723 -2.061477 -0.015129 1 0 0 0 0 0 0 485086
-0.001588 -0.007698 0.133421 -0.001242 1.392790 -2.226342 -0.015156 1 0 0 0 0 0 0 485957
-0.001578 -0.007664 0.133346 -0.229423 1.368839 -2.176942 -0.015186 1 0 0 0 0 0 0 486940
-0.001586 -0.007660 0.133277 -0.005100 1.772306 -2.228793 -0.015222 1 0 0 0 0 0 0 488087
-0.001596 -0.007634 0.133184 0.042833 1.511784 -1.901665 -0.015253 1 0 0 0 0 0 0 489083
-0.001587 -0.007604 0.133101 -0.204527 1.434345 -1.992212 -0.015285 1 0 0 0 0 0 0 490082
-0.001589 -0.007567 0.133032 -0.087975 1.334881 -2.172697 -0.015315 1 0 0 0 0 0 0 491064
-0.001590 -0.007546 0.132946 -0.094005 1.520924 -1.965405 -0.015343 1 0 0 0 0 0 0 491957
-0.001596 -0.007513 0.132876 -0.014230 1.394913 -2.135681 -0.015378 1 0 0 0 0 0 0 493084
-0.001585 -0.007480 0.132802 -0.235650 1.362234 -2.087034 -0.015410 1 0 0 0 0 0 0 494085
-0.001586 -0.007439 0.132706 -0.109422 1.255196 -1.788691 -0.015441 1 0 0 0 0 0 0 495076
-0.001592 -0.007397 0.132632 -0.016757 1.229183 -2.030139 -0.015472 1 0 0 0 0 0 0 496081
-0.001581 -0.007359 0.132556 -0.236912 1.269053 -2.018819 -0.015503 1 0 0 0 0 0 0 497062
-0.001582 -0.007318 0.132490 -0.106786 1.232512 -2.129461 -0.015535 1 0 0 0 0 0 0 498080
-0.001582 -0.007294 0.132405 -0.105542 1.451218 -1.891806 -0.015562 1 0 0 0 0 0 0 498959
-0.001588 -0.007261 0.132335 -0.022366 1.342934 -2.050941 -0.015600 1 0 0 0 0 0 0 500164
-0.001577 -0.007227 0.132261 -0.241289 1.319027 -1.996906 -0.015630 1 0 0 0 0 0 0 501143
-0.001598 -0.007181 0.132175 0.154603 1.157173 -1.827692 -0.015662 1 0 0 0 0 0 0 502143
-0.001594 -0.007142 0.132095 -0.125461 1.212597 -1.868394 -0.015689 1 0 0 0 0 0 0 503017
-0.001592 -0.007122 0.132035 -0.131153 1.470684 -2.130814 -0.015723 1 0 0 0 0 0 0 504120
-0.001583 -0.007073 0.131956 -0.222755 1.117039 -1.896010 -0.015755 1 0 0 0 0 0 0 505139
-0.001619 -0.007037 0.131886 0.356012 1.239840 -1.988798 -0.015787 1 0 0 0 0 0 0 506142
-0.001643 -0.006997 0.131822 0.266473 1.198705 -2.055087 -0.015818 1 0 0 0 0 0 0 507139
-0.001661 -0.006955 0.131760 0.184964 1.163093 -2.077351 -0.015848 1 0 0 0 0 0 0 508124
-0.001662 -0.006896 0.131679 -0.043603 0.920839 -1.835441 -0.015880 1 0 0 0 0 0 0 509123
-0.001649 -0.006849 0.131601 -0.261250 1.055662 -1.821518 -0.015911 1 0 0 0 0 0 0 510138
-0.001648 -0.006804 0.131533 -0.114926 1.085474 -1.948521 -0.015942 1 0 0 0 0 0 0 511122
-0.001647 -0.006779 0.131448 -0.103789 1.338311 -1.718507 -0.015972 1 0 0 0 0 0 0 512080
-0.001633 -0.006750 0.131368 -0.284071 1.306515 -1.746340 -0.016003 1 0 0 0 0 0 0 513072
-0.001632 -0.006714 0.131299 -0.127874 1.211118 -1.892720 -0.016035 1 0 0 0 0 0 0 514080
-0.001617 -0.006678 0.131225 -0.292659 1.208601 -1.822043 -0.016066 1 0 0 0 0 0 0 515070
-0.001616 -0.006639 0.131159 -0.134270 1.151404 -1.907816 -0.016097 1 0 0 0 0 0 0 516080
-0.001601 -0.006603 0.131086 -0.298101 1.171430 -1.811891 -0.016128 1 0 0 0 0 0 0 517068
-0.001600 -0.006563 0.131020 -0.139410 1.126211 -1.888030 -0.016159 1 0 0 0 0 0 0 518071
-0.001605 -0.006521 0.130957 -0.035266 1.092644 -1.921492 -0.016191 1 0 0 0 0 0 0 519080
-0.001594 -0.006483 0.130885 -0.247160 1.130429 -1.795110 -0.016222 1 0 0 0 0 0 0 520070
-0.001594 -0.006443 0.130819 -0.114894 1.095256 -1.858883 -0.016253 1 0 0 0 0 0 0 521080
-0.001580 -0.006406 0.130746 -0.291394 1.126788 -1.754177 -0.016284 1 0 0 0 0 0 0 522068
-0.001573 -0.006387 0.130689 -0.222029 1.364029 -1.941413 -0.016316 1 0 0 0 0 0 0 523080
-0.001589 -0.006370 0.130617 0.089731 1.412426 -1.763496 -0.016347 1 0 0 0 0 0 0 524070
-0.001569 -0.006330 0.130554 -0.348297 1.118073 -1.833808 -0.016378 1 0 0 0 0 0 0 525080
-0.001566 -0.006289 0.130491 -0.186712 1.059191 -1.848832 -0.016409 1 0 0 0 0 0 0 526070
-0.001570 -0.006246 0.130429 -0.066851 1.034801 -1.846950 -0.016441 1 0 0 0 0 0 0 527079
-0.001558 -0.006208 0.130357 -0.268564 1.079212 -1.705535 -0.016472 1 0 0 0 0 0 0 528070
-0.001558 -0.006168 0.130292 -0.131767 1.047743 -1.763674 -0.016503 1 0 0 0 0 0 0 529080
-0.001558 -0.006147 0.130237 -0.120757 1.296675 -1.905087 -0.016534 1 0 0 0 0 0 0 530070
-0.001543 -0.006119 0.130168 -0.306011 1.229906 -1.716260 -0.016566 1 0 0 0 0 0 0 531079
-0.001529 -0.006070 0.130115 -0.333454 0.932064 -1.898088 -0.016597 1 0 0 0 0 0 0 532080
-0.001527 -0.006024 0.130056 -0.163997 0.932848 -1.834885 -0.016628 1 0 0 0 0 0 0 533068
-0.001527 -0.006000 0.130005 -0.141331 1.220888 -1.907969 -0.016660 1 0 0 0 0 0 0 534080
-0.001512 -0.005971 0.129936 -0.320890 1.177765 -1.690398 -0.016690 1 0 0 0 0 0 0 535068
-0.001511 -0.005935 0.129872 -0.166481 1.079958 -1.710065 -0.016722 1 0 0 0 0 0 0 536080
-0.001510 -0.005916 0.129818 -0.145490 1.292928 -1.836942 -0.016753 1 0 0 0 0 0 0 537070
-0.001502 -0.005871 0.129771 -0.238825 0.962460 -1.925935 -0.016785 1 0 0 0 0 0 0 538082
-0.001504 -0.005827 0.129714 -0.119003 0.932265 -1.807470 -0.016816 1 0 0 0 0 0 0 539091
-0.001505 -0.005804 0.129663 -0.122239 1.203104 -1.858614 -0.016847 1 0 0 0 0 0 0 540082
-0.001511 -0.005771 0.129605 -0.049235 1.093028 -1.765426 -0.016879 1 0 0 0 0 0 0 541086
-0.001514 -0.005754 0.129553 -0.085023 1.284985 -1.830023 -0.016910 1 0 0 0 0 0 0 542080
-0.001508 -0.005709 0.129506 -0.208323 0.944534 -1.892794 -0.016941 1 0 0 0 0 0 0 543086
-0.001504 -0.005686 0.129459 -0.184891 1.182666 -1.881813 -0.016972 1 0 0 0 0 0 0 544091
-0.001509 -0.005653 0.129402 -0.083680 1.070689 -1.752093 -0.017004 1 0 0 0 0 0 0 545090
-0.001511 -0.005636 0.129351 -0.103567 1.263100 -1.802394 -0.017035 1 0 0 0 0 0 0 546091
-0.001484 -0.005596 0.129294 -0.483876 0.983338 -1.724934 -0.017066 1 0 0 0 0 0 0 547084
-0.001470 -0.005575 0.129243 -0.354503 1.201435 -1.780857 -0.017097 1 0 0 0 0 0 0 548084
-0.001470 -0.005543 0.129185 -0.177445 1.073383 -1.687040 -0.017128 1 0 0 0 0 0 0 549083
-0.001456 -0.005513 0.129144 -0.335932 1.068909 -1.902761 -0.017160 1 0 0 0 0 0 0 550080
-0.001454 -0.005476 0.129090 -0.184375 0.980524 -1.735793 -0.017191 1 0 0 0 0 0 0 551083
-0.001473 -0.005452 0.129050 0.100016 1.140013 -1.895236 -0.017222 1 0 0 0 0 0 0 552082
-0.001489 -0.005418 0.128996 0.083230 1.023942 -1.720472 -0.017253 1 0 0 0 0 0 0 553081
-0.001496 -0.005401 0.128946 -0.019885 1.217727 -1.744404 -0.017285 1 0 0 0 0 0 0 554091
-0.001492 -0.005356 0.128899 -0.179199 0.881260 -1.788654 -0.017316 1 0 0 0 0 0 0 555084
-0.001490 -0.005333 0.128852 -0.173738 1.119780 -1.772101 -0.017347 1 0 0 0 0 0 0 556089
-0.001489 -0.005321 0.128804 -0.162624 1.280735 -1.757764 -0.017378 1 0 0 0 0 0 0 557085
-0.001481 -0.005279 0.128758 -0.254427 0.908453 -1.777773 -0.017410 1 0 0 0 0 0 0 558081
-0.001476 -0.005257 0.128711 -0.214136 1.127038 -1.751649 -0.017441 1 0 0 0 0 0 0 559088
-0.001480 -0.005225 0.128654 -0.105114 1.007191 -1.614051 -0.017472 1 0 0 0 0 0 0 560084
-0.001468 -0.005194 0.128615 -0.298795 1.006702 -1.813288 -0.017503 1 0 0 0 0 0 0 561083
-0.001468 -0.005157 0.128560 -0.166010 0.921953 -1.638455 -0.017535 1 0 0 0 0 0 0 562080
-0.001493 -0.005113 0.128511 0.189038 0.811440 -1.676273 -0.017566 1 0 0 0 0 0 0 563080
-0.001493 -0.005076 0.128474 -0.121041 0.885831 -1.831056 -0.017597 1 0 0 0 0 0 0 564084
-0.001498 -0.005036 0.128421 -0.070383 0.847142 -1.628720 -0.017628 1 0 0 0 0 0 0 565080
-0.001500 -0.005015 0.128371 -0.102519 1.089875 -1.641511 -0.017660 1 0 0 0 0 0 0 566080
-0.001494 -0.004970 0.128324 -0.222895 0.781047 -1.679119 -0.017691 1 0 0 0 0 0 0 567082
-0.001490 -0.004946 0.128277 -0.197446 1.031607 -1.661520 -0.017722 1 0 0 0 0 0 0 568081
-0.001514 -0.004909 0.128230 0.167090 0.869709 -1.660066 -0.017753 1 0 0 0 0 0 0 569081
-0.001526 -0.004889 0.128182 0.047363 1.083267 -1.641240 -0.017785 1 0 0 0 0 0 0 570081
-0.001538 -0.004858 0.128125 0.036903 0.951387 -1.505946 -0.017816 1 0 0 0 0 0 0 571086
-0.001530 -0.004828 0.128085 -0.219295 0.941998 -1.706999 -0.017847 1 0 0 0 0 0 0 572064
-0.001532 -0.004791 0.128031 -0.119197 0.854246 -1.531226 -0.017878 1 0 0 0 0 0 0 573080
-0.001552 -0.004768 0.127991 0.139345 1.010486 -1.689905 -0.017910 1 0 0 0 0 0 0 574080
-0.001555 -0.004721 0.127948 -0.068131 0.709402 -1.661017 -0.017941 1 0 0 0 0 0 0 575080
-0.001562 -0.004676 0.127892 -0.029603 0.700600 -1.486322 -0.017972 1 0 0 0 0 0 0 576081
-0.001565 -0.004653 0.127841 -0.073589 0.977075 -1.520164 -0.018003 1 0 0 0 0 0 0 577080
-0.001559 -0.004607 0.127794 -0.200697 0.688581 -1.564306 -0.018035 1 0 0 0 0 0 0 578079
-0.001575 -0.004578 0.127757 0.084443 0.888144 -1.684703 -0.018066 1 0 0 0 0 0 0 579075
-0.001589 -0.004543 0.127703 0.082419 0.811594 -1.479343 -0.018099 1 0 0 0 0 0 0 580129
-0.001596 -0.004524 0.127653 -0.010105 1.022439 -1.494004 -0.018130 1 0 0 0 0 0 0 581143
-0.001625 -0.004490 0.127605 0.276191 0.825961 -1.513693 -0.018161 1 0 0 0 0 0 0 582124
-0.001625 -0.004458 0.127568 -0.060672 0.832062 -1.655174 -0.018193 1 0 0 0 0 0 0 583154
-0.001631 -0.004421 0.127515 -0.024758 0.759602 -1.444143 -0.018224 1 0 0 0 0 0 0 584155
-0.001634 -0.004401 0.127465 -0.063040 0.981908 -1.455927 -0.018255 1 0 0 0 0 0 0 585139
-0.001642 -0.004372 0.127438 -0.002770 0.873216 -1.746999 -0.018286 1 0 0 0 0 0 0 586140
-0.001651 -0.004337 0.127388 0.028935 0.767237 -1.473631 -0.018318 1 0 0 0 0 0 0 587137
-0.001655 -0.004318 0.127339 -0.031194 0.975955 -1.451535 -0.018349 1 0 0 0 0 0 0 588143
-0.001670 -0.004270 0.127303 0.094947 0.595017 -1.605132 -0.018380 1 0 0 0 0 0 0 589141
-0.001676 -0.004244 0.127259 0.011876 0.856224 -1.514022 -0.018411 1 0 0 0 0 0 0 590139
-0.001666 -0.004217 0.127224 -0.221167 0.847819 -1.610019 -0.018443 1 0 0 0 0 0 0 591139
-0.001686 -0.004178 0.127181 0.157322 0.686079 -1.514688 -0.018474 1 0 0 0 0 0 0 592138
-0.001696 -0.004157 0.127135 0.061913 0.910572 -1.451280 -0.018505 1 0 0 0 0 0 0 593126
-0.001687 -0.004132 0.127099 -0.191278 0.868432 -1.568995 -0.018536 1 0 0 0 0 0 0 594138
-0.001702 -0.004114 0.127065 0.096865 0.953734 -1.606796 -0.018567 1 0 0 0 0 0 0 595121
-0.001715 -0.004085 0.127013 0.103171 0.800110 -1.357952 -0.018599 1 0 0 0 0 0 0 596137
-0.001728 -0.004050 0.126984 0.102025 0.722650 -1.640668 -0.018630 1 0 0 0 0 0 0 597120
-0.001734 -0.004032 0.126943 0.015783 0.920483 -1.496495 -0.018661 1 0 0 0 0 0 0 598133
-0.001743 -0.004004 0.126919 0.050077 0.800568 -1.696625 -0.018692 1 0 0 0 0 0 0 599117
-0.001753 -0.003969 0.126870 0.068263 0.692009 -1.385265 -0.018724 1 0 0 0 0 0 0 600134
-0.001758 -0.003951 0.126822 0.002214 0.897884 -1.350395 -0.018755 1 0 0 0 0 0 0 601119
-0.001766 -0.003922 0.126795 0.046917 0.781867 -1.622484 -0.018786 1 0 0 0 0 0 0 602132
-0.001770 -0.003907 0.126754 -0.008184 0.939047 -1.465467 -0.018817 1 0 0 0 0 0 0 603118
-0.001778 -0.003880 0.126730 0.042620 0.796936 -1.659941 -0.018849 1 0 0 0 0 0 0 604135
-0.001781 -0.003866 0.126691 -0.009044 0.941832 -1.471474 -0.018880 1 0 0 0 0 0 0 605122
-0.001789 -0.003839 0.126667 0.043650 0.793967 -1.654142 -0.018911 1 0 0 0 0 0 0 606131
-0.001798 -0.003805 0.126618 0.070821 0.672142 -1.335414 -0.018942 1 0 0 0 0 0 0 607117
-0.001789 -0.003773 0.126581 -0.166913 0.684500 -1.447756 -0.018972 1 0 0 0 0 0 0 608077
-0.001804 -0.003752 0.126547 0.123202 0.819220 -1.492020 -0.019003 1 0 0 0 0 0 0 609076
-0.001818 -0.003722 0.126525 0.137443 0.712302 -1.653764 -0.019034 1 0 0 0 0 0 0 610066
-0.001824 -0.003706 0.126487 0.046866 0.880204 -1.443087 -0.019066 1 0 0 0 0 0 0 611075
-0.001833 -0.003679 0.126463 0.078186 0.744471 -1.616373 -0.019097 1 0 0 0 0 0 0 612079
-0.001837 -0.003664 0.126424 0.016651 0.892915 -1.420171 -0.019128 1 0 0 0 0 0 0 613065
-0.001845 -0.003638 0.126400 0.064511 0.746799 -1.599667 -0.019159 1 0 0 0 0 0 0 614077
-0.001849 -0.003623 0.126361 0.011394 0.889876 -1.405785 -0.019190 1 0 0 0 0 0 0 615067
-0.001857 -0.003597 0.126337 0.063474 0.741011 -1.586028 -0.019222 1 0 0 0 0 0 0 616076
-0.001860 -0.003583 0.126298 0.012448 0.882725 -1.392424 -0.019253 1 0 0 0 0 0 0 617067
-0.001868 -0.003556 0.126274 0.065619 0.733128 -1.572720 -0.019284 1 0 0 0 0 0 0 618076
-0.001871 -0.003542 0.126235 0.015130 0.874436 -1.379091 -0.019315 1 0 0 0 0 0 0 619066
-0.001859 -0.003520 0.126201 -0.193089 0.784143 -1.425866 -0.019347 1 0 0 0 0 0 0 620078
-0.001860 -0.003490 0.126179 -0.058069 0.659228 -1.584012 -0.019378 1 0 0 0 0 0 0 621076
-0.001859 -0.003474 0.126141 -0.051295 0.827523 -1.371571 -0.019409 1 0 0 0 0 0 0 622064
-0.001859 -0.003467 0.126127 -0.044809 0.955081 -1.671388 -0.019441 1 0 0 0 0 0 0 623076
-0.001858 -0.003462 0.126091 -0.051147 1.002896 -1.408639 -0.019472 1 0 0 0 0 0 0 624066
-0.001864 -0.003440 0.126068 0.031439 0.784204 -1.552634 -0.019503 1 0 0 0 0 0 0 625076
-0.001867 -0.003428 0.126030 -0.003334 0.889056 -1.344726 -0.019534 1 0 0 0 0 0 0 626076
-0.001874 -0.003403 0.126006 0.057955 0.720964 -1.519458 -0.019565 1 0 0 0 0 0 0 627065
-0.001877 -0.003390 0.125967 0.011713 0.852998 -1.323766 -0.019597 1 0 0 0 0 0 0 628077
-0.001884 -0.003364 0.125943 0.067155 0.698536 -1.502930 -0.019628 1 0 0 0 0 0 0 629066
-0.001888 -0.003350 0.125904 0.017933 0.837320 -1.308800 -0.019659 1 0 0 0 0 0 0 630069
-0.001895 -0.003324 0.125880 0.071904 0.686244 -1.488558 -0.019691 1 0 0 0 0 0 0 631086
-0.001893 -0.003329 0.125850 -0.054990 1.088127 -1.422843 -0.019722 1 0 0 0 0 0 0 632084
-0.001898 -0.003313 0.125830 0.027056 0.837106 -1.536028 -0.019753 1 0 0 0 0 0 0 633084
-0.001900 -0.003304 0.125792 -0.001707 0.905318 -1.306849 -0.019784 1 0 0 0 0 0 0 634073
-0.001907 -0.003280 0.125768 0.063351 0.717169 -1.472753 -0.019816 1 0 0 0 0 0 0 635077
-0.001904 -0.003287 0.125739 -0.057724 1.100080 -1.402109 -0.019847 1 0 0 0 0 0 0 636081
-0.001908 -0.003271 0.125718 0.027132 0.839988 -1.513237 -0.019878 1 0 0 0 0 0 0 637077
-0.001897 -0.003248 0.125691 -0.176018 0.718110 -1.432144 -0.019910 1 0 0 0 0 0 0 638082
-0.001910 -0.003231 0.125661 0.131294 0.781722 -1.371450 -0.019941 1 0 0 0 0 0 0 639086
-0.001903 -0.003208 0.125630 -0.105334 0.699695 -1.357440 -0.019972 1 0 0 0 0 0 0 640078
-0.001913 -0.003211 0.125608 0.093473 1.030753 -1.462520 -0.020003 1 0 0 0 0 0 0 641078
-0.001904 -0.003198 0.125580 -0.132249 0.850006 -1.396253 -0.020034 1 0 0 0 0 0 0 642076
-0.001919 -0.003186 0.125550 0.155477 0.848458 -1.342599 -0.020066 1 0 0 0 0 0 0 643076
-0.001907 -0.003184 0.125529 -0.168129 0.990880 -1.460138 -0.020097 1 0 0 0 0 0 0 644081
-0.001920 -0.003178 0.125500 0.130115 0.942350 -1.370428 -0.020128 1 0 0 0 0 0 0 645078
-0.001913 -0.003161 0.125470 -0.105190 0.780505 -1.335913 -0.020160 1 0 0 0 0 0 0 646088
-0.001929 -0.003146 0.125439 0.171247 0.808569 -1.303763 -0.020191 1 0 0 0 0 0 0 647082
-0.001917 -0.003144 0.125417 -0.158366 0.967294 -1.430077 -0.020222 1 0 0 0 0 0 0 648062
-0.001917 -0.003124 0.125400 -0.039135 0.741918 -1.492245 -0.020253 1 0 0 0 0 0 0 649078
-0.001936 -0.003108 0.125373 0.225707 0.778694 -1.366044 -0.020284 1 0 0 0 0 0 0 650075
-0.001932 -0.003086 0.125344 -0.051211 0.686744 -1.316649 -0.020316 1 0 0 0 0 0 0 651078
-0.001943 -0.003089 0.125322 0.125234 1.012559 -1.408328 -0.020347 1 0 0 0 0 0 0 652080
-0.001935 -0.003075 0.125294 -0.111393 0.830246 -1.336325 -0.020378 1 0 0 0 0 0 0 653075
-0.001937 -0.003049 0.125275 -0.005165 0.642542 -1.429196 -0.020410 1 0 0 0 0 0 0 654079
-0.001932 -0.003055 0.125247 -0.090018 1.037495 -1.320142 -0.020440 1 0 0 0 0 0 0 655059
-0.001935 -0.003039 0.125227 0.014060 0.786700 -1.414967 -0.020472 1 0 0 0 0 0 0 656079
-0.001936 -0.003030 0.125189 -0.003311 0.855018 -1.178582 -0.020503 1 0 0 0 0 0 0 657077
-0.001937 -0.003026 0.125175 -0.008904 0.926745 -1.471200 -0.020535 1 0 0 0 0 0 0 658077
-0.001924 -0.003009 0.125151 -0.197369 0.763265 -1.351966 -0.020566 1 0 0 0 0 0 0 659082
-0.001936 -0.002995 0.125121 0.122315 0.785426 -1.267280 -0.020597 1 0 0 0 0 0 0 660084
-0.001928 -0.002973 0.125091 -0.106104 0.681005 -1.243159 -0.020628 1 0 0 0 0 0 0 661082
-0.001938 -0.002977 0.125069 0.096235 0.998908 -1.345424 -0.020659 1 0 0 0 0 0 0 662075
-0.001929 -0.002964 0.125041 -0.126991 0.813252 -1.276502 -0.020691 1 0 0 0 0 0 0 663078
-0.001931 -0.002938 0.125021 -0.014475 0.623852 -1.370364 -0.020722 1 0 0 0 0 0 0 664080
-0.001925 -0.002944 0.124993 -0.095773 1.017052 -1.262044 -0.020753 1 0 0 0 0 0 0 665076
-0.001928 -0.002928 0.124973 0.009660 0.766096 -1.356461 -0.020784 1 0 0 0 0 0 0 666077
-0.001929 -0.002919 0.124935 -0.006855 0.834202 -1.119757 -0.020816 1 0 0 0 0 0 0 667077
-0.001936 -0.002895 0.124912 0.064068 0.646238 -1.282455 -0.020847 1 0 0 0 0 0 0 668077
-0.001920 -0.002888 0.124894 -0.227975 0.841238 -1.360344 -0.020878 1 0 0 0 0 0 0 669076
-0.001930 -0.002879 0.124866 0.098183 0.835746 -1.243356 -0.020909 1 0 0 0 0 0 0 670075
-0.001922 -0.002860 0.124836 -0.120219 0.697408 -1.197090 -0.020941 1 0 0 0 0 0 0 671080
-0.001932 -0.002865 0.124815 0.087507 0.995767 -1.291070 -0.020974 1 0 0 0 0 0 0 672126
-0.001942 -0.002848 0.124797 0.127233 0.741669 -1.351854 -0.021005 1 0 0 0 0 0 0 673139
-0.001933 -0.002825 0.124771 -0.117717 0.628005 -1.240995 -0.021037 1 0 0 0 0 0 0 674143
-0.001943 -0.002827 0.124751 0.088827 0.954195 -1.299105 -0.021068 1 0 0 0 0 0 0 675143
-0.001933 -0.002814 0.124724 -0.130374 0.775406 -1.211980 -0.021099 1 0 0 0 0 0 0 676139
-0.001935 -0.002788 0.124704 -0.016058 0.589736 -1.298989 -0.021130 1 0 0 0 0 0 0 677135
-0.001935 -0.002774 0.124666 -0.020136 0.725483 -1.057985 -0.021161 1 0 0 0 0 0 0 678133
-0.001935 -0.002768 0.124653 -0.018094 0.833051 -1.349616 -0.021193 1 0 0 0 0 0 0 679135
-0.001922 -0.002750 0.124628 -0.202416 0.689245 -1.228312 -0.021224 1 0 0 0 0 0 0 680138
-0.001921 -0.002722 0.124609 -0.056789 0.536023 -1.291348 -0.021255 1 0 0 0 0 0 0 681135
-0.001914 -0.002726 0.124582 -0.119311 0.947631 -1.171581 -0.021286 1 0 0 0 0 0 0 682134
-0.001916 -0.002709 0.124562 -0.004956 0.707347 -1.260659 -0.021318 1 0 0 0 0 0 0 683135
-0.001923 -0.002682 0.124545 0.067818 0.536431 -1.303824 -0.021349 1 0 0 0 0 0 0 684134
-0.001926 -0.002667 0.124508 0.022734 0.684635 -1.036418 -0.021380 1 0 0 0 0 0 0 685119
-0.001928 -0.002660 0.124495 0.002408 0.798586 -1.317900 -0.021411 1 0 0 0 0 0 0 686132
-0.001915 -0.002642 0.124470 -0.193195 0.658653 -1.192221 -0.021442 1 0 0 0 0 0 0 687119
-0.001928 -0.002628 0.124441 0.121417 0.692304 -1.105388 -0.021474 1 0 0 0 0 0 0 688133
-0.001940 -0.002602 0.124420 0.151225 0.534244 -1.213200 -0.021505 1 0 0 0 0 0 0 689117
-0.001927 -0.002593 0.124403 -0.180415 0.748101 -1.261454 -0.021536 1 0 0 0 0 0 0 690132
-0.001939 -0.002584 0.124376 0.122550 0.754011 -1.131742 -0.021567 1 0 0 0 0 0 0 691116
-0.001931 -0.002565 0.124346 -0.106580 0.621529 -1.080012 -0.021597 1 0 0 0 0 0 0 692074
-0.001928 -0.002555 0.124336 -0.079418 0.736110 -1.321414 -0.021628 1 0 0 0 0 0 0 693074
-0.001932 -0.002531 0.124322 0.022201 0.552434 -1.302919 -0.021659 1 0 0 0 0 0 0 694065
-0.001933 -0.002519 0.124286 -0.000606 0.675917 -1.002139 -0.021691 1 0 0 0 0 0 0 695075
-0.001934 -0.002513 0.124273 -0.008707 0.775061 -1.270839 -0.021722 1 0 0 0 0 0 0 696066
-0.001921 -0.002495 0.124249 -0.198015 0.628481 -1.139760 -0.021753 1 0 0 0 0 0 0 697074
-0.001933 -0.002481 0.124219 0.119320 0.658637 -1.050949 -0.021784 1 0 0 0 0 0 0 698066
-0.001939 -0.002474 0.124209 0.075351 0.755637 -1.289839 -0.021816 1 0 0 0 0 0 0 699075
-0.001929 -0.002456 0.124185 -0.152112 0.613098 -1.137336 -0.021847 1 0 0 0 0 0 0 700065
-0.001929 -0.002428 0.124167 -0.030562 0.461037 -1.187924 -0.021878 1 0 0 0 0 0 0 701074
-0.001943 -0.002428 0.124149 0.154425 0.812442 -1.198566 -0.021909 1 0 0 0 0 0 0 702064
-0.001936 -0.002413 0.124123 -0.094976 0.653550 -1.081469 -0.021941 1 0 0 0 0 0 0 703073
-0.001938 -0.002387 0.124104 0.001563 0.478349 -1.156238 -0.021972 1 0 0 0 0 0 0 704065
-0.001953 -0.002388 0.124086 0.172511 0.816291 -1.176861 -0.022003 1 0 0 0 0 0 0 705073
-0.001946 -0.002374 0.124060 -0.084033 0.650606 -1.063163 -0.022034 1 0 0 0 0 0 0 706063
-0.001949 -0.002348 0.124040 0.008823 0.471975 -1.139138 -0.022066 1 0 0 0 0 0 0 707073
-0.001963 -0.002349 0.124022 0.177959 0.807915 -1.160285 -0.022097 1 0 0 0 0 0 0 708064
-0.001957 -0.002335 0.123996 -0.079435 0.641465 -1.046605 -0.022128 1 0 0 0 0 0 0 709065
-0.001960 -0.002309 0.123977 0.012935 0.462418 -1.122493 -0.022159 1 0 0 0 0 0 0 710073
-0.001974 -0.002310 0.123959 0.181821 0.797915 -1.143768 -0.022190 1 0 0 0 0 0 0 711064
-0.001968 -0.002296 0.123933 -0.075636 0.631461 -1.029962 -0.022222 1 0 0 0 0 0 0 712073
-0.001970 -0.002270 0.123913 0.016643 0.452366 -1.105692 -0.022253 1 0 0 0 0 0 0 713065
-0.001952 -0.002262 0.123896 -0.247668 0.662205 -1.141307 -0.022284 1 0 0 0 0 0 0 714073
-0.001962 -0.002252 0.123869 0.090980 0.668296 -1.005653 -0.022315 1 0 0 0 0 0 0 715063
-0.001973 -0.002229 0.123850 0.139716 0.476743 -1.084840 -0.022347 1 0 0 0 0 0 0 716073
-0.001959 -0.002221 0.123833 -0.180385 0.670228 -1.122929 -0.022379 1 0 0 0 0 0 0 717091
-0.001971 -0.002213 0.123806 0.126755 0.667300 -0.988104 -0.022409 1 0 0 0 0 0 0 718073
-0.001977 -0.002209 0.123796 0.084568 0.726598 -1.200628 -0.022441 1 0 0 0 0 0 0 719074
-0.001985 -0.002188 0.123783 0.117348 0.505447 -1.170038 -0.022472 1 0 0 0 0 0 0 720081
-0.001989 -0.002176 0.123747 0.056964 0.608863 -0.864914 -0.022503 1 0 0 0 0 0 0 721072
-0.001991 -0.002171 0.123734 0.030342 0.695884 -1.132968 -0.022535 1 0 0 0 0 0 0 722079
-0.001998 -0.002149 0.123720 0.090222 0.485607 -1.133459 -0.022566 1 0 0 0 0 0 0 723085
-0.001995 -0.002157 0.123694 -0.029606 0.849127 -0.973977 -0.022597 1 0 0 0 0 0 0 724085
-0.002000 -0.002142 0.123674 0.053621 0.586003 -1.043622 -0.022628 1 0 0 0 0 0 0 725084
-0.002007 -0.002115 0.123658 0.110747 0.403660 -1.078646 -0.022659 1 0 0 0 0 0 0 726075
-0.002012 -0.002102 0.123652 0.067770 0.556605 -1.223358 -0.022691 1 0 0 0 0 0 0 727084
-0.002000 -0.002081 0.123630 -0.145601 0.461178 -1.021837 -0.022722 1 0 0 0 0 0 0 728077
-0.002007 -0.002084 0.123611 0.083567 0.774073 -1.039094 -0.022753 1 0 0 0 0 0 0 729077
-0.002017 -0.002067 0.123594 0.136159 0.531511 -1.065511 -0.022784 1 0 0 0 0 0 0 730076
-0.002002 -0.002063 0.123578 -0.175160 0.678761 -1.074822 -0.022816 1 0 0 0 0 0 0 731073
-0.002014 -0.002056 0.123551 0.136359 0.651583 -0.927970 -0.022847 1 0 0 0 0 0 0 732078
-0.002019 -0.002053 0.123542 0.097067 0.697872 -1.136501 -0.022879 1 0 0 0 0 0 0 733086
-0.002028 -0.002032 0.123529 0.131057 0.470979 -1.103584 -0.022909 1 0 0 0 0 0 0 734077
-0.002026 -0.002040 0.123503 -0.003246 0.826096 -0.931635 -0.022941 1 0 0 0 0 0 0 735083
-0.002031 -0.002025 0.123484 0.072451 0.559412 -0.996027 -0.022972 1 0 0 0 0 0 0 736081
-0.002033 -0.002018 0.123477 0.051299 0.629867 -1.162995 -0.023003 1 0 0 0 0 0 0 737074
-0.002040 -0.001995 0.123464 0.108262 0.430136 -1.103537 -0.023034 1 0 0 0 0 0 0 738075
-0.002038 -0.002002 0.123439 -0.012914 0.800238 -0.921164 -0.023066 1 0 0 0 0 0 0 739076
-0.002036 -0.002006 0.123430 -0.004989 0.795882 -1.115647 -0.023097 1 0 0 0 0 0 0 740078
-0.002041 -0.001989 0.123417 0.078831 0.519203 -1.077303 -0.023128 1 0 0 0 0 0 0 741072
-0.002025 -0.001985 0.123402 -0.201784 0.661924 -1.051238 -0.023159 1 0 0 0 0 0 0 742075
-0.002022 -0.001964 0.123387 -0.047810 0.449636 -1.037742 -0.023191 1 0 0 0 0 0 0 743079
-0.002034 -0.001968 0.123370 0.160067 0.748367 -1.016737 -0.023222 1 0 0 0 0 0 0 744076
-0.002045 -0.001951 0.123355 0.181977 0.504432 -1.018338 -0.023253 1 0 0 0 0 0 0 745075
-0.002051 -0.001942 0.123349 0.112180 0.591520 -1.151650 -0.023285 1 0 0 0 0 0 0 746078
-0.002035 -0.001942 0.123337 -0.189906 0.714828 -1.079640 -0.023316 1 0 0 0 0 0 0 747074
-0.002045 -0.001937 0.123312 0.133103 0.658038 -0.891329 -0.023347 1 0 0 0 0 0 0 748077
-0.002051 -0.001935 0.123303 0.101090 0.687341 -1.084250 -0.023378 1 0 0 0 0 0 0 749054
-0.002054 -0.001934 0.123299 0.064328 0.706649 -1.179497 -0.023410 1 0 0 0 0 0 0 750077
-0.002041 -0.001919 0.123278 -0.140468 0.522030 -0.948841 -0.023440 1 0 0 0 0 0 0 751055
-0.002035 -0.001912 0.123271 -0.080582 0.602244 -1.102936 -0.023471 1 0 0 0 0 0 0 752058
-0.002032 -0.001908 0.123268 -0.035671 0.658705 -1.182012 -0.023503 1 0 0 0 0 0 0 753075
-0.002049 -0.001901 0.123246 0.236146 0.619181 -0.931286 -0.023534 1 0 0 0 0 0 0 754073
-0.002039 -0.001902 0.123228 -0.101369 0.722057 -0.957062 -0.023566 1 0 0 0 0 0 0 755072
-0.002034 -0.001903 0.123222 -0.066110 0.727876 -1.108843 -0.023599 1 0 0 0 0 0 0 756134
-0.002037 -0.001884 0.123210 0.045150 0.471653 -1.043098 -0.023630 1 0 0 0 0 0 0 757131
-0.002038 -0.001875 0.123205 0.038285 0.566103 -1.139918 -0.023660 1 0 0 0 0 0 0 758106
-0.002052 -0.001884 0.123193 0.201833 0.819903 -1.039639 -0.023693 1 0 0 0 0 0 0 759138
-0.002065 -0.001870 0.123178 0.205865 0.534880 -1.000705 -0.023723 1 0 0 0 0 0 0 760124
-0.002071 -0.001863 0.123173 0.127985 0.599219 -1.118772 -0.023755 1 0 0 0 0 0 0 761134
-0.002055 -0.001864 0.123161 -0.177874 0.711102 -1.041177 -0.023787 1 0 0 0 0 0 0 762144
-0.002047 -0.001864 0.123157 -0.105288 0.718071 -1.132751 -0.023818 1 0 0 0 0 0 0 763133
-0.002049 -0.001846 0.123146 0.027091 0.462664 -1.043202 -0.023849 1 0 0 0 0 0 0 764134
-0.002049 -0.001837 0.123142 0.031222 0.557421 -1.131501 -0.023879 1 0 0 0 0 0 0 765106
-0.002050 -0.001832 0.123140 0.026434 0.626784 -1.175722 -0.023911 1 0 0 0 0 0 0 766134
-0.002036 -0.001815 0.123120 -0.160696 0.469670 -0.925073 -0.023943 1 0 0 0 0 0 0 767133
-0.002043 -0.001821 0.123101 0.082098 0.747981 -0.924780 -0.023974 1 0 0 0 0 0 0 768135
-0.002046 -0.001824 0.123095 0.067512 0.743087 -1.078138 -0.024005 1 0 0 0 0 0 0 769133
-0.002048 -0.001825 0.123093 0.045571 0.725619 -1.148596 -0.024036 1 0 0 0 0 0 0 770134
-0.002054 -0.001807 0.123082 0.106980 0.461830 -1.041051 -0.024067 1 0 0 0 0 0 0 771130
-0.002038 -0.001802 0.123068 -0.184537 0.612204 -0.988536 -0.024098 1 0 0 0 0 0 0 772123
-0.002030 -0.001800 0.123063 -0.110840 0.658313 -1.099529 -0.024130 1 0 0 0 0 0 0 773118
-0.002032 -0.001780 0.123051 0.021285 0.424574 -1.017601 -0.024161 1 0 0 0 0 0 0 774130
-0.002046 -0.001784 0.123036 0.199144 0.714666 -0.961431 -0.024192 1 0 0 0 0 0 0 775114
-0.002053 -0.001786 0.123031 0.130259 0.721227 -1.083419 -0.024223 1 0 0 0 0 0 0 776119
-0.002056 -0.001787 0.123029 0.079193 0.710216 -1.141602 -0.024255 1 0 0 0 0 0 0 777129
-0.002039 -0.001792 0.123018 -0.206270 0.762874 -1.030907 -0.024286 1 0 0 0 0 0 0 778114
-0.002036 -0.001776 0.123004 -0.048739 0.484858 -0.974535 -0.024317 1 0 0 0 0 0 0 779114
-0.002034 -0.001768 0.122999 -0.011860 0.562994 -1.085381 -0.024349 1 0 0 0 0 0 0 780129
-0.002034 -0.001764 0.122998 0.001571 0.623306 -1.138475 -0.024379 1 0 0 0 0 0 0 781114
-0.002020 -0.001747 0.122977 -0.176256 0.461902 -0.890600 -0.024411 1 0 0 0 0 0 0 782127
-0.002013 -0.001739 0.122970 -0.102858 0.552933 -1.039056 -0.024442 1 0 0 0 0 0 0 783122
-0.002009 -0.001735 0.122967 -0.051159 0.614806 -1.116028 -0.024474 1 0 0 0 0 0 0 784143
-0.002008 -0.001733 0.122966 -0.024245 0.647320 -1.146470 -0.024504 1 0 0 0 0 0 0 785114
-0.002025 -0.001727 0.122945 0.237179 0.595447 -0.875718 -0.024536 1 0 0 0 0 0 0 786113
-0.002034 -0.001724 0.122937 0.153103 0.631697 -1.028059 -0.024567 1 0 0 0 0 0 0 787127
-0.002020 -0.001727 0.122924 -0.169450 0.714679 -0.973720 -0.024597 1 0 0 0 0 0 0 788063
-0.002018 -0.001710 0.122910 -0.033119 0.452412 -0.939388 -0.024628 1 0 0 0 0 0 0 789071
-0.002017 -0.001701 0.122905 -0.007145 0.537997 -1.058376 -0.024659 1 0 0 0 0 0 0 790062
-0.002017 -0.001697 0.122903 0.000775 0.602014 -1.114377 -0.024691 1 0 0 0 0 0 0 791072
-0.002017 -0.001695 0.122902 0.003943 0.636213 -1.136382 -0.024721 1 0 0 0 0 0 0 792061
-0.002022 -0.001675 0.122892 0.079398 0.400737 -1.009714 -0.024753 1 0 0 0 0 0 0 793071
-0.002006 -0.001670 0.122878 -0.204486 0.564897 -0.950486 -0.024784 1 0 0 0 0 0 0 794060
-0.001998 -0.001667 0.122873 -0.127241 0.617850 -1.059204 -0.024816 1 0 0 0 0 0 0 795071
-0.002012 -0.001661 0.122851 0.180393 0.572795 -0.828468 -0.024846 1 0 0 0 0 0 0 796061
-0.002000 -0.001662 0.122833 -0.136310 0.671049 -0.862510 -0.024878 1 0 0 0 0 0 0 797071
-0.001994 -0.001663 0.122826 -0.091138 0.674271 -1.017106 -0.024909 1 0 0 0 0 0 0 798060
-0.001992 -0.001663 0.122824 -0.049311 0.670720 -1.086775 -0.024941 1 0 0 0 0 0 0 799071
-0.001996 -0.001645 0.122813 0.047168 0.415527 -0.978022 -0.024972 1 0 0 0 0 0 0 800071
-0.001998 -0.001635 0.122809 0.031735 0.509885 -1.059105 -0.025003 1 0 0 0 0 0 0 801062
-0.001980 -0.001635 0.122798 -0.240638 0.638567 -0.966656 -0.025034 1 0 0 0 0 0 0 802072
-0.001976 -0.001616 0.122784 -0.077818 0.401245 -0.917214 -0.025065 1 0 0 0 0 0 0 803061
-0.001975 -0.001607 0.122779 -0.038279 0.499139 -1.031000 -0.025097 1 0 0 0 0 0 0 804070
-0.001974 -0.001602 0.122777 -0.023515 0.569295 -1.085089 -0.025128 1 0 0 0 0 0 0 805060
-0.001973 -0.001600 0.122776 -0.016926 0.606607 -1.106406 -0.025159 1 0 0 0 0 0 0 806071
-0.001992 -0.001594 0.122755 0.234100 0.557805 -0.831881 -0.025191 1 0 0 0 0 0 0 807071
-0.001982 -0.001595 0.122737 -0.112582 0.654397 -0.849101 -0.025222 1 0 0 0 0 0 0 808061
-0.001977 -0.001596 0.122731 -0.082699 0.656931 -0.997694 -0.025253 1 0 0 0 0 0 0 809063
-0.001980 -0.001578 0.122719 0.025459 0.400425 -0.929237 -0.025285 1 0 0 0 0 0 0 810081
-0.001982 -0.001569 0.122715 0.017487 0.493089 -1.025979 -0.025316 1 0 0 0 0 0 0 811070
-0.001983 -0.001564 0.122713 0.006597 0.561214 -1.073016 -0.025347 1 0 0 0 0 0 0 812076
-0.001964 -0.001566 0.122703 -0.257364 0.657126 -0.957741 -0.025378 1 0 0 0 0 0 0 813079
-0.001973 -0.001562 0.122678 0.084059 0.586642 -0.751779 -0.025410 1 0 0 0 0 0 0 814078
-0.001978 -0.001561 0.122669 0.062303 0.607042 -0.938891 -0.025441 1 0 0 0 0 0 0 815081
-0.001980 -0.001560 0.122666 0.030770 0.621880 -1.031615 -0.025472 1 0 0 0 0 0 0 816082
-0.001981 -0.001559 0.122665 0.012450 0.629683 -1.067759 -0.025504 1 0 0 0 0 0 0 817087
-0.001968 -0.001545 0.122644 -0.180781 0.440849 -0.811505 -0.025534 1 0 0 0 0 0 0 818075
-0.001962 -0.001538 0.122637 -0.115376 0.516787 -0.957702 -0.025566 1 0 0 0 0 0 0 819074
-0.001959 -0.001534 0.122634 -0.067688 0.571057 -1.033688 -0.025597 1 0 0 0 0 0 0 820073
-0.001970 -0.001546 0.122623 0.131096 0.784606 -0.916561 -0.025628 1 0 0 0 0 0 0 821055
-0.001982 -0.001533 0.122608 0.153598 0.478931 -0.868521 -0.025659 1 0 0 0 0 0 0 822054
-0.001987 -0.001527 0.122603 0.085587 0.530990 -0.984107 -0.025691 1 0 0 0 0 0 0 823072
-0.001990 -0.001524 0.122601 0.042859 0.577096 -1.038873 -0.025722 1 0 0 0 0 0 0 824082
-0.001992 -0.001522 0.122601 0.020324 0.602231 -1.060328 -0.025753 1 0 0 0 0 0 0 825073
-0.001998 -0.001503 0.122590 0.082678 0.362900 -0.932580 -0.025785 1 0 0 0 0 0 0 826078
-0.001995 -0.001511 0.122566 -0.033370 0.708968 -0.726142 -0.025816 1 0 0 0 0 0 0 827082
-0.001994 -0.001516 0.122557 -0.023333 0.692360 -0.911376 -0.025847 1 0 0 0 0 0 0 828079
-0.001993 -0.001518 0.122554 -0.012984 0.664240 -1.003161 -0.025878 1 0 0 0 0 0 0 829054
-0.001998 -0.001500 0.122543 0.066048 0.395852 -0.902571 -0.025909 1 0 0 0 0 0 0 830074
-0.002001 -0.001492 0.122539 0.041942 0.482529 -0.987102 -0.025941 1 0 0 0 0 0 0 831073
-0.002002 -0.001487 0.122537 0.022891 0.547689 -1.029635 -0.025972 1 0 0 0 0 0 0 832074
-0.002008 -0.001466 0.122527 0.086230 0.330382 -0.910173 -0.026003 1 0 0 0 0 0 0 833070
-0.002025 -0.001470 0.122512 0.228105 0.627796 -0.840833 -0.026034 1 0 0 0 0 0 0 834073
-0.002013 -0.001476 0.122497 -0.115967 0.697689 -0.823575 -0.026066 1 0 0 0 0 0 0 835073
-0.002008 -0.001479 0.122492 -0.079021 0.667190 -0.949120 -0.026097 1 0 0 0 0 0 0 836072
-0.002011 -0.001462 0.122480 0.033151 0.392918 -0.870706 -0.026128 1 0 0 0 0 0 0 837073
-0.002012 -0.001453 0.122475 0.027560 0.475828 -0.964208 -0.026159 1 0 0 0 0 0 0 838073
-0.002026 -0.001463 0.122463 0.191664 0.723761 -0.862833 -0.026191 1 0 0 0 0 0 0 839070
-0.002039 -0.001449 0.122448 0.196016 0.437680 -0.820807 -0.026222 1 0 0 0 0 0 0 840073
-0.002045 -0.001442 0.122443 0.119062 0.499171 -0.938835 -0.026253 1 0 0 0 0 0 0 841053
-0.002048 -0.001439 0.122441 0.071836 0.549973 -0.994450 -0.026284 1 0 0 0 0 0 0 842072
-0.002031 -0.001441 0.122431 -0.210448 0.637081 -0.882284 -0.026316 1 0 0 0 0 0 0 843076
-0.002040 -0.001438 0.122406 0.121038 0.562601 -0.676428 -0.026347 1 0 0 0 0 0 0 844078
-0.002045 -0.001436 0.122397 0.095013 0.580354 -0.863978 -0.026378 1 0 0 0 0 0 0 845073
-0.002048 -0.001435 0.122394 0.061380 0.593860 -0.956691 -0.026409 1 0 0 0 0 0 0 846071
-0.002055 -0.001416 0.122383 0.115628 0.349098 -0.855916 -0.026441 1 0 0 0 0 0 0 847072
-0.002058 -0.001407 0.122379 0.079126 0.447297 -0.940659 -0.026472 1 0 0 0 0 0 0 848073
-0.002054 -0.001420 0.122356 -0.030007 0.762556 -0.702137 -0.026503 1 0 0 0 0 0 0 849072
-0.002052 -0.001427 0.122348 -0.010335 0.711042 -0.865145 -0.026535 1 0 0 0 0 0 0 850081
-0.002056 -0.001412 0.122336 0.079169 0.411866 -0.811053 -0.026566 1 0 0 0 0 0 0 851074
-0.002058 -0.001404 0.122331 0.060896 0.480397 -0.914527 -0.026598 1 0 0 0 0 0 0 852120
-0.002060 -0.001400 0.122329 0.044685 0.536130 -0.963874 -0.026630 1 0 0 0 0 0 0 853127
-0.002066 -0.001380 0.122319 0.109204 0.314492 -0.846258 -0.026661 1 0 0 0 0 0 0 854133
-0.002063 -0.001388 0.122294 -0.005708 0.668643 -0.643941 -0.026692 1 0 0 0 0 0 0 855130
-0.002061 -0.001392 0.122285 0.005029 0.656132 -0.830441 -0.026724 1 0 0 0 0 0 0 856133
-0.002066 -0.001375 0.122272 0.089255 0.378489 -0.785484 -0.026755 1 0 0 0 0 0 0 857136
-0.002069 -0.001367 0.122267 0.068295 0.457650 -0.892290 -0.026785 1 0 0 0 0 0 0 858104
-0.002070 -0.001363 0.122266 0.050730 0.518710 -0.942834 -0.026817 1 0 0 0 0 0 0 859127
-0.002089 -0.001356 0.122244 0.288018 0.484596 -0.678195 -0.026849 1 0 0 0 0 0 0 860130
-0.002099 -0.001352 0.122236 0.193292 0.527796 -0.833674 -0.026880 1 0 0 0 0 0 0 861130
-0.002084 -0.001355 0.122224 -0.134065 0.614384 -0.780084 -0.026910 1 0 0 0 0 0 0 862105
-0.002083 -0.001338 0.122209 -0.001706 0.355435 -0.743785 -0.026942 1 0 0 0 0 0 0 863105
-0.002082 -0.001329 0.122204 0.022942 0.440467 -0.863163 -0.026973 1 0 0 0 0 0 0 864115
-0.002082 -0.001325 0.122202 0.030231 0.504056 -0.919017 -0.027005 1 0 0 0 0 0 0 865127
-0.002087 -0.001304 0.122191 0.106501 0.286604 -0.803361 -0.027036 1 0 0 0 0 0 0 866111
-0.002084 -0.001312 0.122166 -0.002374 0.642416 -0.602072 -0.027067 1 0 0 0 0 0 0 867125
-0.002082 -0.001316 0.122158 0.011411 0.630674 -0.788787 -0.027098 1 0 0 0 0 0 0 868110
-0.002081 -0.001318 0.122155 0.023599 0.605120 -0.880830 -0.027130 1 0 0 0 0 0 0 869126
-0.002087 -0.001301 0.122143 0.103102 0.338979 -0.779066 -0.027160 1 0 0 0 0 0 0 870109
-0.002089 -0.001292 0.122139 0.079764 0.425487 -0.863850 -0.027192 1 0 0 0 0 0 0 871126
-0.002091 -0.001288 0.122138 0.061134 0.490447 -0.906336 -0.027223 1 0 0 0 0 0 0 872112
-0.002072 -0.001290 0.122127 -0.206462 0.584893 -0.789350 -0.027255 1 0 0 0 0 0 0 873125
-0.002081 -0.001286 0.122103 0.131598 0.514730 -0.580866 -0.027285 1 0 0 0 0 0 0 874109
-0.002086 -0.001284 0.122094 0.109534 0.533843 -0.767880 -0.027317 1 0 0 0 0 0 0 875124
-0.002089 -0.001283 0.122091 0.077929 0.548037 -0.860229 -0.027348 1 0 0 0 0 0 0 876124
-0.002090 -0.001283 0.122090 0.059539 0.555495 -0.895931 -0.027379 1 0 0 0 0 0 0 877110
-0.002096 -0.001264 0.122079 0.123292 0.308283 -0.771903 -0.027411 1 0 0 0 0 0 0 878123
-0.002099 -0.001255 0.122075 0.092229 0.404313 -0.848703 -0.027442 1 0 0 0 0 0 0 879111
-0.002081 -0.001255 0.122064 -0.187536 0.533797 -0.754538 -0.027473 1 0 0 0 0 0 0 880124
-0.002078 -0.001236 0.122050 -0.029936 0.298441 -0.702157 -0.027504 1 0 0 0 0 0 0 881110
-0.002077 -0.001227 0.122045 0.007724 0.394998 -0.816025 -0.027536 1 0 0 0 0 0 0 882123
-0.002089 -0.001236 0.122032 0.195028 0.649025 -0.722740 -0.027567 1 0 0 0 0 0 0 883112
-0.002095 -0.001240 0.122028 0.137982 0.618092 -0.819957 -0.027597 1 0 0 0 0 0 0 884075
-0.002104 -0.001224 0.122016 0.166952 0.335642 -0.729997 -0.027628 1 0 0 0 0 0 0 885058
-0.002108 -0.001216 0.122012 0.116830 0.412105 -0.820203 -0.027659 1 0 0 0 0 0 0 886068
-0.002091 -0.001216 0.122000 -0.172666 0.531541 -0.730829 -0.027690 1 0 0 0 0 0 0 887058
-0.002083 -0.001216 0.121996 -0.093410 0.542206 -0.817773 -0.027722 1 0 0 0 0 0 0 888067
-0.002079 -0.001217 0.121995 -0.032106 0.542428 -0.860734 -0.027753 1 0 0 0 0 0 0 889058
-0.002095 -0.001212 0.121973 0.247182 0.475945 -0.592688 -0.027784 1 0 0 0 0 0 0 890068
-0.002103 -0.001209 0.121966 0.174332 0.501870 -0.747277 -0.027815 1 0 0 0 0 0 0 891057
-0.002107 -0.001208 0.121963 0.115386 0.520159 -0.827045 -0.027847 1 0 0 0 0 0 0 892068
-0.002110 -0.001208 0.121962 0.083209 0.529794 -0.858171 -0.027878 1 0 0 0 0 0 0 893067
-0.002116 -0.001189 0.121951 0.139964 0.283971 -0.732066 -0.027909 1 0 0 0 0 0 0 894057
-0.002100 -0.001184 0.121938 -0.151705 0.440007 -0.674569 -0.027940 1 0 0 0 0 0 0 895068
-0.002092 -0.001181 0.121933 -0.079551 0.488401 -0.783458 -0.027971 1 0 0 0 0 0 0 896057
-0.002094 -0.001162 0.121921 0.050683 0.258609 -0.697201 -0.028003 1 0 0 0 0 0 0 897067
-0.002108 -0.001166 0.121906 0.228295 0.547027 -0.641721 -0.028034 1 0 0 0 0 0 0 898057
-0.002115 -0.001168 0.121901 0.160530 0.552809 -0.763020 -0.028065 1 0 0 0 0 0 0 899066
-0.002118 -0.001169 0.121899 0.110117 0.541545 -0.820230 -0.028096 1 0 0 0 0 0 0 900057
-0.002120 -0.001169 0.121898 0.082945 0.534568 -0.842348 -0.028128 1 0 0 0 0 0 0 901067
-0.002126 -0.001151 0.121888 0.142272 0.280435 -0.712761 -0.028159 1 0 0 0 0 0 0 902057
-0.002130 -0.001142 0.121884 0.109264 0.372365 -0.787992 -0.028190 1 0 0 0 0 0 0 903068
-0.002131 -0.001137 0.121883 0.085881 0.440045 -0.827055 -0.028222 1 0 0 0 0 0 0 904081
-0.002126 -0.001153 0.121861 -0.010656 0.720603 -0.561561 -0.028253 1 0 0 0 0 0 0 905070
-0.002129 -0.001142 0.121843 0.089277 0.399340 -0.575326 -0.028284 1 0 0 0 0 0 0 906076
-0.002130 -0.001137 0.121837 0.082818 0.435731 -0.725409 -0.028316 1 0 0 0 0 0 0 907077
-0.002131 -0.001135 0.121835 0.072846 0.473169 -0.793129 -0.028347 1 0 0 0 0 0 0 908066
-0.002132 -0.001133 0.121834 0.066826 0.493837 -0.818941 -0.028378 1 0 0 0 0 0 0 909076
-0.002132 -0.001133 0.121834 0.063604 0.504526 -0.828740 -0.028410 1 0 0 0 0 0 0 910078
-0.002138 -0.001114 0.121824 0.135080 0.259599 -0.694498 -0.028441 1 0 0 0 0 0 0 911078
-0.002140 -0.001104 0.121820 0.108299 0.355916 -0.768199 -0.028472 1 0 0 0 0 0 0 912077
-0.002142 -0.001100 0.121819 0.088019 0.425763 -0.806696 -0.028503 1 0 0 0 0 0 0 913073
-0.002143 -0.001097 0.121818 0.076991 0.462965 -0.821995 -0.028534 1 0 0 0 0 0 0 914068
-0.002148 -0.001077 0.121808 0.144454 0.231533 -0.689660 -0.028566 1 0 0 0 0 0 0 915071
-0.002145 -0.001086 0.121783 0.031690 0.579052 -0.483172 -0.028597 1 0 0 0 0 0 0 916071
-0.002144 -0.001090 0.121775 0.043649 0.563058 -0.667645 -0.028628 1 0 0 0 0 0 0 917068
-0.002143 -0.001092 0.121772 0.054892 0.535473 -0.758581 -0.028659 1 0 0 0 0 0 0 918067
-0.002143 -0.001093 0.121771 0.060496 0.519668 -0.793621 -0.028691 1 0 0 0 0 0 0 919075
-0.002148 -0.001075 0.121760 0.136231 0.261304 -0.668256 -0.028722 1 0 0 0 0 0 0 920077
-0.002151 -0.001066 0.121756 0.111582 0.350624 -0.745223 -0.028753 1 0 0 0 0 0 0 921073
-0.002152 -0.001062 0.121755 0.092367 0.416934 -0.784849 -0.028784 1 0 0 0 0 0 0 922072
-0.002153 -0.001060 0.121754 0.081860 0.452369 -0.800520 -0.028816 1 0 0 0 0 0 0 923069
-0.002153 -0.001059 0.121754 0.076471 0.470481 -0.806709 -0.028847 1 0 0 0 0 0 0 924067
-0.002153 -0.001058 0.121754 0.073768 0.479807 -0.809473 -0.028878 1 0 0 0 0 0 0 925069
-0.002159 -0.001039 0.121744 0.145486 0.234397 -0.672360 -0.028909 1 0 0 0 0 0 0 926065
-0.002162 -0.001030 0.121740 0.118963 0.330132 -0.745286 -0.028940 1 0 0 0 0 0 0 927057
-0.002176 -0.001039 0.121728 0.272145 0.584475 -0.636346 -0.028972 1 0 0 0 0 0 0 928071
-0.002164 -0.001048 0.121714 -0.058941 0.613736 -0.594022 -0.029003 1 0 0 0 0 0 0 929070
-0.002158 -0.001052 0.121709 -0.015547 0.560992 -0.708877 -0.029034 1 0 0 0 0 0 0 930068
-0.002155 -0.001055 0.121707 0.026101 0.527630 -0.762640 -0.029066 1 0 0 0 0 0 0 931071
-0.002154 -0.001056 0.121706 0.048631 0.510320 -0.783323 -0.029096 1 0 0 0 0 0 0 932051
-0.002153 -0.001056 0.121706 0.059985 0.501785 -0.791281 -0.029128 1 0 0 0 0 0 0 933069
-0.002153 -0.001057 0.121706 0.065678 0.497737 -0.794631 -0.029159 1 0 0 0 0 0 0 934069
-0.002153 -0.001057 0.121706 0.068541 0.495978 -0.796354 -0.029191 1 0 0 0 0 0 0 935070
-0.002153 -0.001057 0.121706 0.069994 0.495351 -0.797524 -0.029222 1 0 0 0 0 0 0 936074
-0.002158 -0.001038 0.121696 0.143810 0.244970 -0.659771 -0.029253 1 0 0 0 0 0 0 937066
-0.002161 -0.001029 0.121692 0.118374 0.338138 -0.732490 -0.029284 1 0 0 0 0 0 0 938070
-0.002162 -0.001025 0.121691 0.098796 0.406374 -0.770589 -0.029315 1 0 0 0 0 0 0 939051
-0.002163 -0.001022 0.121690 0.088114 0.442765 -0.785732 -0.029347 1 0 0 0 0 0 0 940071
-0.002163 -0.001021 0.121690 0.082658 0.461351 -0.791702 -0.029378 1 0 0 0 0 0 0 941068
-0.002164 -0.001021 0.121690 0.079909 0.470909 -0.794365 -0.029409 1 0 0 0 0 0 0 942068
-0.002164 -0.001020 0.121690 0.078576 0.475938 -0.795844 -0.029440 1 0 0 0 0 0 0 943068
-0.002164 -0.001020 0.121690 0.077935 0.478702 -0.796912 -0.029472 1 0 0 0 0 0 0 944073
-0.002145 -0.001024 0.121680 -0.179733 0.540204 -0.663957 -0.029503 1 0 0 0 0 0 0 945063
-0.002135 -0.001027 0.121677 -0.083903 0.519769 -0.734113 -0.029534 1 0 0 0 0 0 0 946069
-0.002130 -0.001028 0.121676 -0.014190 0.504335 -0.770907 -0.029566 1 0 0 0 0 0 0 947072
-0.002146 -0.001024 0.121654 0.269078 0.430756 -0.499474 -0.029597 1 0 0 0 0 0 0 948071
-0.002155 -0.001021 0.121646 0.199033 0.452165 -0.653351 -0.029628 1 0 0 0 0 0 0 949071
-0.002159 -0.001020 0.121644 0.141535 0.468127 -0.732692 -0.029659 1 0 0 0 0 0 0 950069
-0.002161 -0.001020 0.121643 0.110092 0.476627 -0.763520 -0.029690 1 0 0 0 0 0 0 951067
-0.002162 -0.001020 0.121642 0.093967 0.481040 -0.775121 -0.029722 1 0 0 0 0 0 0 952073
-0.002162 -0.001020 0.121642 0.085833 0.483472 -0.779734 -0.029753 1 0 0 0 0 0 0 953069
-0.002163 -0.001020 0.121642 0.081787 0.484915 -0.781868 -0.029784 1 0 0 0 0 0 0 954049
-0.002163 -0.001020 0.121642 0.079775 0.485904 -0.783174 -0.029816 1 0 0 0 0 0 0 955069
-0.002163 -0.001020 0.121642 0.078821 0.486639 -0.784157 -0.029847 1 0 0 0 0 0 0 956062
-0.002163 -0.001020 0.121642 0.078380 0.487263 -0.785040 -0.029878 1 0 0 0 0 0 0 957058
-0.002163 -0.001020 0.121642 0.078198 0.487840 -0.785873 -0.029909 1 0 0 0 0 0 0 958067
-0.002163 -0.001020 0.121642 0.078157 0.488364 -0.786701 -0.029940 1 0 0 0 0 0 0 959056
-0.002163 -0.001020 0.121642 0.078164 0.488926 -0.787580 -0.029973 1 0 0 0 0 0 0 960123
-0.002168 -0.001001 0.121632 0.151254 0.239120 -0.649417 -0.030004 1 0 0 0 0 0 0 961110
-0.002171 -0.000992 0.121628 0.125522 0.332348 -0.722111 -0.030036 1 0 0 0 0 0 0 962122
-0.002172 -0.000987 0.121627 0.105813 0.400592 -0.760194 -0.030067 1 0 0 0 0 0 0 963107
-0.002173 -0.000985 0.121627 0.095076 0.436983 -0.775302 -0.030098 1 0 0 0 0 0 0 964122
-0.002174 -0.000984 0.121626 0.089571 0.455568 -0.781233 -0.030129 1 0 0 0 0 0 0 965108
-0.002155 -0.000988 0.121616 -0.170668 0.525018 -0.649930 -0.030161 1 0 0 0 0 0 0 966123
-0.002145 -0.000990 0.121613 -0.076228 0.508531 -0.720620 -0.030192 1 0 0 0 0 0 0 967120
-0.002141 -0.000991 0.121612 -0.007218 0.495027 -0.757514 -0.030221 1 0 0 0 0 0 0 968055
-0.002138 -0.000991 0.121611 0.029268 0.487882 -0.772165 -0.030253 1 0 0 0 0 0 0 969065
-0.002150 -0.001005 0.121600 0.221105 0.669405 -0.630656 -0.030284 1 0 0 0 0 0 0 970056
-0.002156 -0.001012 0.121596 0.167668 0.600482 -0.709354 -0.030315 1 0 0 0 0 0 0 971066
-0.002159 -0.001016 0.121595 0.125363 0.549940 -0.750239 -0.030346 1 0 0 0 0 0 0 972056
-0.002160 -0.001017 0.121595 0.102423 0.523163 -0.766386 -0.030378 1 0 0 0 0 0 0 973066
-0.002161 -0.001018 0.121594 0.090747 0.509807 -0.772678 -0.030409 1 0 0 0 0 0 0 974065
-0.002162 -0.001019 0.121594 0.084877 0.503352 -0.775415 -0.030440 1 0 0 0 0 0 0 975055
-0.002167 -0.001000 0.121584 0.155007 0.250006 -0.637844 -0.030472 1 0 0 0 0 0 0 976067
-0.002170 -0.000991 0.121580 0.127842 0.341374 -0.710739 -0.030503 1 0 0 0 0 0 0 977065
-0.002172 -0.000987 0.121579 0.107399 0.408686 -0.748874 -0.030534 1 0 0 0 0 0 0 978055
-0.002172 -0.000984 0.121579 0.096300 0.444584 -0.763972 -0.030565 1 0 0 0 0 0 0 979065
-0.002173 -0.000983 0.121578 0.090627 0.462952 -0.769884 -0.030596 1 0 0 0 0 0 0 980056
-0.002173 -0.000983 0.121578 0.087781 0.472363 -0.772491 -0.030628 1 0 0 0 0 0 0 981055
-0.002173 -0.000982 0.121578 0.086388 0.477310 -0.773920 -0.030659 1 0 0 0 0 0 0 982065
-0.002173 -0.000982 0.121578 0.085726 0.480030 -0.774920 -0.030690 1 0 0 0 0 0 0 983054
-0.002173 -0.000982 0.121578 0.085443 0.481649 -0.775804 -0.030722 1 0 0 0 0 0 0 984063
-0.002154 -0.000987 0.121568 -0.172236 0.542624 -0.642579 -0.030753 1 0 0 0 0 0 0 985066
-0.002144 -0.000989 0.121565 -0.076570 0.521906 -0.712595 -0.030784 1 0 0 0 0 0 0 986054
-0.002140 -0.000990 0.121564 -0.006953 0.506335 -0.749294 -0.030815 1 0 0 0 0 0 0 987065
-0.002137 -0.000991 0.121563 0.029819 0.498142 -0.763823 -0.030847 1 0 0 0 0 0 0 988065
-0.002136 -0.000991 0.121563 0.048357 0.494192 -0.769538 -0.030878 1 0 0 0 0 0 0 989055
-0.002136 -0.000991 0.121563 0.057643 0.492428 -0.772080 -0.030909 1 0 0 0 0 0 0 990073
-0.002135 -0.000991 0.121563 0.062308 0.491789 -0.773466 -0.030940 1 0 0 0 0 0 0 991066
-0.002135 -0.000991 0.121563 0.064666 0.491721 -0.774459 -0.030972 1 0 0 0 0 0 0 992068
-0.002135 -0.000991 0.121563 0.065891 0.491924 -0.775316 -0.031003 1 0 0 0 0 0 0 993063
-0.002135 -0.000991 0.121563 0.066531 0.492284 -0.776133 -0.031034 1 0 0 0 0 0 0 994071
-0.002135 -0.000991 0.121563 0.066879 0.492714 -0.776928 -0.031066 1 0 0 0 0 0 0 995076
-0.002135 -0.000991 0.121563 0.067097 0.493171 -0.777696 -0.031097 1 0 0 0 0 0 0 996070
-0.002116 -0.000996 0.121553 -0.190332 0.553578 -0.644255 -0.031128 1 0 0 0 0 0 0 997076
-0.002112 -0.000979 0.121539 -0.021590 0.282178 -0.575102 -0.031159 1 0 0 0 0 0 0 998074
-0.002110 -0.000971 0.121534 0.022267 0.358928 -0.683684 -0.031191 1 0 0 0 0 0 0 999074
-0.002109 -0.000967 0.121533 0.039281 0.418263 -0.735466 -0.031222 1 0 0 0 0 0 1 67
-0.002109 -0.000965 0.121532 0.047017 0.450073 -0.755440 -0.031253 1 0 0 0 0 0 1 1069
-0.002102 -0.000982 0.121511 -0.033163 0.711401 -0.481390 -0.031284 1 0 0 0 0 0 1 2065
-0.002099 -0.000991 0.121504 0.001596 0.631008 -0.629970 -0.031315 1 0 0 0 0 0 1 3063
-0.002098 -0.000995 0.121501 0.025112 0.569274 -0.706936 -0.031347 1 0 0 0 0 0 1 4066
-0.002097 -0.000998 0.121500 0.037032 0.536250 -0.736830 -0.031378 1 0 0 0 0 0 1 5066
-0.002097 -0.000999 0.121500 0.042860 0.519667 -0.748029 -0.031409 1 0 0 0 0 0 1 6068
-0.002097 -0.000999 0.121500 0.045738 0.511548 -0.752471 -0.031441 1 0 0 0 0 0 1 7071
-0.002096 -0.000999 0.121500 0.047170 0.507741 -0.754512 -0.031472 1 0 0 0 0 0 1 8074
-0.002096 -0.001000 0.121500 0.047893 0.506065 -0.755715 -0.031503 1 0 0 0 0 0 1 9071
-0.002096 -0.001000 0.121500 0.048276 0.505491 -0.756621 -0.031534 1 0 0 0 0 0 1 10072
-0.002083 -0.000986 0.121480 -0.135850 0.314876 -0.483719 -0.031565 1 0 0 0 0 0 1 11066
-0.002076 -0.000979 0.121472 -0.066076 0.386074 -0.625710 -0.031597 1 0 0 0 0 0 1 12069
-0.002073 -0.000975 0.121470 -0.016304 0.437796 -0.699652 -0.031628 1 0 0 0 0 0 1 13066
-0.002071 -0.000973 0.121469 0.009630 0.465247 -0.728395 -0.031659 1 0 0 0 0 0 1 14066
-0.002070 -0.000973 0.121469 0.022559 0.479280 -0.739182 -0.031690 1 0 0 0 0 0 1 15068
-0.002070 -0.000972 0.121469 0.028976 0.486497 -0.743459 -0.031722 1 0 0 0 0 0 1 16068
-0.002070 -0.000972 0.121469 0.032185 0.490344 -0.745444 -0.031753 1 0 0 0 0 0 1 17066
-0.002070 -0.000972 0.121469 0.033793 0.492517 -0.746604 -0.031784 1 0 0 0 0 0 1 18068
-0.002070 -0.000972 0.121469 0.034616 0.493834 -0.747485 -0.031815 1 0 0 0 0 0 1 19066
-0.002070 -0.000972 0.121469 0.035044 0.494717 -0.748284 -0.031847 1 0 0 0 0 0 1 20064
-0.002070 -0.000972 0.121469 0.035270 0.495419 -0.749033 -0.031878 1 0 0 0 0 0 1 21067
-0.002070 -0.000972 0.121469 0.035410 0.496018 -0.749773 -0.031909 1 0 0 0 0 0 1 22070
-0.002070 -0.000972 0.121469 0.035482 0.496548 -0.750489 -0.031940 1 0 0 0 0 0 1 23047
-0.002070 -0.000972 0.121469 0.035536 0.497066 -0.751245 -0.031972 1 0 0 0 0 0 1 24069
-0.002070 -0.000972 0.121469 0.035589 0.497570 -0.751985 -0.032003 1 0 0 0 0 0 1 25067
-0.002050 -0.000976 0.121459 -0.221852 0.557980 -0.618118 -0.032034 1 0 0 0 0 0 1 26064
-0.002041 -0.000978 0.121455 -0.126559 0.537074 -0.688216 -0.032065 1 0 0 0 0 0 1 27067
-0.002042 -0.000961 0.121444 0.015985 0.270918 -0.585529 -0.032096 1 0 0 0 0 0 1 28047
-0.002042 -0.000952 0.121440 0.026905 0.354890 -0.671880 -0.032128 1 0 0 0 0 0 1 29065
-0.002042 -0.000948 0.121438 0.025626 0.418366 -0.714782 -0.032159 1 0 0 0 0 0 1 30067
-0.002043 -0.000946 0.121438 0.024075 0.452316 -0.731477 -0.032190 1 0 0 0 0 0 1 31061
-0.002043 -0.000945 0.121437 0.023139 0.469692 -0.737932 -0.032222 1 0 0 0 0 0 1 32071
-0.002043 -0.000944 0.121437 0.022624 0.478617 -0.740669 -0.032253 1 0 0 0 0 0 1 33071
-0.002043 -0.000944 0.121437 0.022357 0.483301 -0.742080 -0.032284 1 0 0 0 0 0 1 34064
-0.002043 -0.000944 0.121437 0.022236 0.485884 -0.743059 -0.032315 1 0 0 0 0 0 1 35066
-0.002043 -0.000944 0.121437 0.022189 0.487416 -0.743858 -0.032347 1 0 0 0 0 0 1 36068
-0.002043 -0.000944 0.121437 0.022170 0.488402 -0.744603 -0.032378 1 0 0 0 0 0 1 37065
-0.002024 -0.000948 0.121427 -0.235299 0.549086 -0.610600 -0.032409 1 0 0 0 0 0 1 38064
-0.002014 -0.000950 0.121424 -0.140155 0.528286 -0.680722 -0.032440 1 0 0 0 0 0 1 39064
-0.002010 -0.000952 0.121423 -0.070849 0.512673 -0.717421 -0.032472 1 0 0 0 0 0 1 40067
-0.002007 -0.000952 0.121422 -0.034242 0.504465 -0.731900 -0.032503 1 0 0 0 0 0 1 41063
-0.002011 -0.000934 0.121412 0.057362 0.249998 -0.598038 -0.032534 1 0 0 0 0 0 1 42063
-0.002014 -0.000925 0.121408 0.040829 0.340298 -0.672330 -0.032565 1 0 0 0 0 0 1 43050
-0.001996 -0.000925 0.121397 -0.231685 0.466996 -0.576055 -0.032597 1 0 0 0 0 0 1 44066
-0.001987 -0.000925 0.121393 -0.145108 0.481224 -0.660670 -0.032628 1 0 0 0 0 0 1 45057
-0.001982 -0.000925 0.121392 -0.080266 0.483270 -0.702550 -0.032659 1 0 0 0 0 0 1 46066
-0.001980 -0.000925 0.121391 -0.045931 0.483867 -0.718845 -0.032690 1 0 0 0 0 0 1 47054
-0.001979 -0.000925 0.121391 -0.028676 0.484309 -0.725119 -0.032721 1 0 0 0 0 0 1 48055
-0.001979 -0.000925 0.121391 -0.020068 0.484724 -0.727782 -0.032753 1 0 0 0 0 0 1 49063
-0.001978 -0.000925 0.121391 -0.015779 0.485145 -0.729166 -0.032784 1 0 0 0 0 0 1 50053
-0.001978 -0.000925 0.121391 -0.013640 0.485596 -0.730100 -0.032815 1 0 0 0 0 0 1 51063
-0.001978 -0.000925 0.121391 -0.012593 0.486051 -0.730885 -0.032846 1 0 0 0 0 0 1 52054
-0.001984 -0.000906 0.121380 0.061138 0.236040 -0.591978 -0.032878 1 0 0 0 0 0 1 53063
-0.001986 -0.000897 0.121377 0.035670 0.328480 -0.664535 -0.032909 1 0 0 0 0 0 1 54052
-0.001988 -0.000893 0.121376 0.016093 0.396274 -0.702494 -0.032940 1 0 0 0 0 0 1 55053
-0.001988 -0.000890 0.121375 0.005411 0.432426 -0.717448 -0.032972 1 0 0 0 0 0 1 56063
-0.001970 -0.000894 0.121365 -0.257522 0.510838 -0.588257 -0.033002 1 0 0 0 0 0 1 57053
-0.001960 -0.000895 0.121361 -0.165385 0.498895 -0.660219 -0.033034 1 0 0 0 0 0 1 58064
-0.001956 -0.000896 0.121360 -0.097618 0.487710 -0.697522 -0.033065 1 0 0 0 0 0 1 59054
-0.001954 -0.000896 0.121360 -0.061798 0.481686 -0.712208 -0.033096 1 0 0 0 0 0 1 60055
-0.001952 -0.000897 0.121360 -0.043788 0.478808 -0.717911 -0.033128 1 0 0 0 0 0 1 61062
-0.001952 -0.000897 0.121360 -0.034811 0.477553 -0.720350 -0.033159 1 0 0 0 0 0 1 62062
-0.001957 -0.000878 0.121349 0.042881 0.226715 -0.581892 -0.033190 1 0 0 0 0 0 1 63053
-0.001960 -0.000869 0.121346 0.019374 0.318620 -0.654696 -0.033222 1 0 0 0 0 0 1 64063
-0.001961 -0.000865 0.121344 0.000794 0.386129 -0.692718 -0.033253 1 0 0 0 0 0 1 65069
-0.001962 -0.000862 0.121344 -0.009410 0.422123 -0.707662 -0.033284 1 0 0 0 0 0 1 66052
-0.001962 -0.000861 0.121344 -0.014698 0.440492 -0.713458 -0.033315 1 0 0 0 0 0 1 67061
-0.001962 -0.000861 0.121344 -0.017377 0.449903 -0.715933 -0.033347 1 0 0 0 0 0 1 68063
-0.001962 -0.000860 0.121344 -0.018735 0.454795 -0.717239 -0.033378 1 0 0 0 0 0 1 69061
-0.001962 -0.000860 0.121344 -0.019441 0.457480 -0.718125 -0.033409 1 0 0 0 0 0 1 70053
-0.001962 -0.000860 0.121344 -0.019800 0.459027 -0.718883 -0.033440 1 0 0 0 0 0 1 71060
-0.001962 -0.000860 0.121344 -0.019989 0.460014 -0.719577 -0.033472 1 0 0 0 0 0 1 72064
-0.001962 -0.000860 0.121344 -0.020107 0.460731 -0.720263 -0.033503 1 0 0 0 0 0 1 73065
-0.001968 -0.000842 0.121333 0.053056 0.210881 -0.580992 -0.033534 1 0 0 0 0 0 1 74063
-0.001971 -0.000832 0.121330 0.027332 0.303150 -0.653625 -0.033566 1 0 0 0 0 0 1 75070
-0.001953 -0.000832 0.121318 -0.249856 0.430874 -0.556475 -0.033596 1 0 0 0 0 0 1 76060
-0.001944 -0.000832 0.121315 -0.165803 0.445529 -0.640864 -0.033627 1 0 0 0 0 0 1 77048
-0.001940 -0.000832 0.121313 -0.102243 0.447809 -0.682641 -0.033659 1 0 0 0 0 0 1 78069
-0.001938 -0.000832 0.121313 -0.068577 0.448523 -0.698874 -0.033690 1 0 0 0 0 0 1 79065
-0.001937 -0.000832 0.121312 -0.051654 0.448988 -0.705089 -0.033722 1 0 0 0 0 0 1 80071
-0.001936 -0.000832 0.121312 -0.043223 0.449399 -0.707711 -0.033753 1 0 0 0 0 0 1 81072
-0.001936 -0.000832 0.121312 -0.039028 0.449813 -0.709048 -0.033784 1 0 0 0 0 0 1 82063
-0.001936 -0.000832 0.121312 -0.036950 0.450214 -0.709949 -0.033815 1 0 0 0 0 0 1 83062
-0.001936 -0.000832 0.121312 -0.035929 0.450627 -0.710685 -0.033847 1 0 0 0 0 0 1 84065
-0.001936 -0.000832 0.121312 -0.035447 0.451045 -0.711370 -0.033878 1 0 0 0 0 0 1 85065
-0.001941 -0.000814 0.121302 0.038006 0.201063 -0.571961 -0.033909 1 0 0 0 0 0 1 86065
-0.001944 -0.000804 0.121298 0.012438 0.293122 -0.644597 -0.033940 1 0 0 0 0 0 1 87063
-0.001945 -0.000800 0.121297 -0.007187 0.360702 -0.682547 -0.033972 1 0 0 0 0 0 1 88064
-0.001946 -0.000798 0.121297 -0.017891 0.396713 -0.697466 -0.034003 1 0 0 0 0 0 1 89066
-0.001946 -0.000796 0.121297 -0.023426 0.415075 -0.703226 -0.034034 1 0 0 0 0 0 1 90064
-0.001946 -0.000796 0.121297 -0.026264 0.424466 -0.705679 -0.034065 1 0 0 0 0 0 1 91065
-0.001947 -0.000796 0.121297 -0.027698 0.429370 -0.706962 -0.034097 1 0 0 0 0 0 1 92068
-0.001947 -0.000795 0.121296 -0.028441 0.432000 -0.707830 -0.034128 1 0 0 0 0 0 1 93065
-0.001959 -0.000809 0.121286 0.145464 0.619357 -0.561402 -0.034159 1 0 0 0 0 0 1 94067
-0.001947 -0.000820 0.121272 -0.174655 0.613255 -0.502443 -0.034190 1 0 0 0 0 0 1 95063
-0.001941 -0.000826 0.121267 -0.126841 0.542709 -0.611724 -0.034222 1 0 0 0 0 0 1 96066
-0.001938 -0.000829 0.121265 -0.083028 0.500497 -0.663332 -0.034253 1 0 0 0 0 0 1 97066
-0.001936 -0.000830 0.121265 -0.059434 0.478768 -0.683085 -0.034284 1 0 0 0 0 0 1 98063
-0.001941 -0.000813 0.121254 0.025631 0.217563 -0.550383 -0.034315 1 0 0 0 0 0 1 99062
-0.001943 -0.000804 0.121251 0.005885 0.303879 -0.625391 -0.034347 1 0 0 0 0 0 1 100066
-0.001945 -0.000799 0.121249 -0.010835 0.368575 -0.664154 -0.034378 1 0 0 0 0 0 1 101062
-0.001945 -0.000797 0.121249 -0.020132 0.403136 -0.679333 -0.034409 1 0 0 0 0 0 1 102061
-0.001945 -0.000796 0.121249 -0.024939 0.420782 -0.685170 -0.034440 1 0 0 0 0 0 1 103060
-0.001946 -0.000795 0.121249 -0.027399 0.429814 -0.687625 -0.034472 1 0 0 0 0 0 1 104065
-0.001946 -0.000795 0.121249 -0.028667 0.434525 -0.688895 -0.034503 1 0 0 0 0 0 1 105064
-0.001946 -0.000795 0.121249 -0.029321 0.437069 -0.689741 -0.034534 1 0 0 0 0 0 1 106065
-0.001946 -0.000795 0.121249 -0.029649 0.438560 -0.690445 -0.034565 1 0 0 0 0 0 1 107062
-0.001946 -0.000795 0.121249 -0.029835 0.439490 -0.691097 -0.034597 1 0 0 0 0 0 1 108065
-0.001951 -0.000776 0.121238 0.043260 0.189763 -0.551383 -0.034627 1 0 0 0 0 0 1 109045
-0.001954 -0.000767 0.121235 0.017594 0.281738 -0.624051 -0.034659 1 0 0 0 0 0 1 110061
-0.001955 -0.000763 0.121233 -0.002074 0.349253 -0.661991 -0.034690 1 0 0 0 0 0 1 111061
-0.001956 -0.000760 0.121233 -0.012800 0.385214 -0.676883 -0.034722 1 0 0 0 0 0 1 112065
-0.001956 -0.000759 0.121233 -0.018347 0.403566 -0.682608 -0.034753 1 0 0 0 0 0 1 113057
-0.001957 -0.000759 0.121233 -0.021178 0.412928 -0.685012 -0.034784 1 0 0 0 0 0 1 114056
-0.001957 -0.000758 0.121233 -0.022613 0.417801 -0.686276 -0.034816 1 0 0 0 0 0 1 115069
-0.001957 -0.000758 0.121233 -0.023345 0.420429 -0.687115 -0.034847 1 0 0 0 0 0 1 116069
-0.001957 -0.000758 0.121233 -0.023720 0.421920 -0.687805 -0.034878 1 0 0 0 0 0 1 117063
-0.001957 -0.000758 0.121233 -0.023927 0.422868 -0.688441 -0.034909 1 0 0 0 0 0 1 118065
-0.001938 -0.000763 0.121223 -0.281714 0.483659 -0.553744 -0.034940 1 0 0 0 0 0 1 119063
-0.001928 -0.000765 0.121219 -0.187277 0.462777 -0.623775 -0.034972 1 0 0 0 0 0 1 120064
-0.001924 -0.000766 0.121218 -0.118364 0.447118 -0.660366 -0.035003 1 0 0 0 0 0 1 121062
-0.001921 -0.000766 0.121217 -0.081975 0.438864 -0.674723 -0.035034 1 0 0 0 0 0 1 122064
-0.001933 -0.000780 0.121206 0.110724 0.620812 -0.533058 -0.035065 1 0 0 0 0 0 1 123061
-0.001939 -0.000788 0.121203 0.057580 0.551940 -0.610900 -0.035097 1 0 0 0 0 0 1 124063
-0.001942 -0.000791 0.121201 0.015429 0.501425 -0.651222 -0.035127 1 0 0 0 0 0 1 125048
-0.001943 -0.000793 0.121201 -0.007421 0.474650 -0.666988 -0.035159 1 0 0 0 0 0 1 126052
-0.001944 -0.000794 0.121201 -0.019127 0.461254 -0.673014 -0.035190 1 0 0 0 0 0 1 127053
-0.001945 -0.000794 0.121201 -0.025057 0.454738 -0.675535 -0.035222 1 0 0 0 0 0 1 128062
-0.001950 -0.000776 0.121190 0.045179 0.201196 -0.536354 -0.035252 1 0 0 0 0 0 1 129052
-0.001953 -0.000767 0.121187 0.018109 0.291157 -0.609192 -0.035284 1 0 0 0 0 0 1 130060
-0.001955 -0.000762 0.121185 -0.002254 0.357661 -0.647181 -0.035315 1 0 0 0 0 0 1 131060
-0.001955 -0.000760 0.121185 -0.013339 0.393129 -0.662063 -0.035346 1 0 0 0 0 0 1 132050
-0.001956 -0.000759 0.121185 -0.019058 0.411216 -0.667768 -0.035378 1 0 0 0 0 0 1 133059
-0.001956 -0.000758 0.121185 -0.021977 0.420449 -0.670164 -0.035409 1 0 0 0 0 0 1 134050
-0.001956 -0.000758 0.121185 -0.023459 0.425264 -0.671400 -0.035440 1 0 0 0 0 0 1 135060
-0.001937 -0.000762 0.121175 -0.281952 0.487998 -0.536780 -0.035471 1 0 0 0 0 0 1 136051
-0.001928 -0.000765 0.121171 -0.187944 0.468109 -0.606849 -0.035503 1 0 0 0 0 0 1 137060
-0.001923 -0.000766 0.121170 -0.119276 0.452970 -0.643432 -0.035534 1 0 0 0 0 0 1 138061
-0.001921 -0.000766 0.121170 -0.082999 0.444933 -0.657769 -0.035565 1 0 0 0 0 0 1 139049
-0.001919 -0.000766 0.121169 -0.064761 0.441036 -0.663278 -0.035596 1 0 0 0 0 0 1 140060
-0.001919 -0.000767 0.121169 -0.055678 0.439244 -0.665602 -0.035627 1 0 0 0 0 0 1 141051
-0.001919 -0.000767 0.121169 -0.051170 0.438541 -0.666802 -0.035659 1 0 0 0 0 0 1 142059
-0.001918 -0.000767 0.121169 -0.048945 0.438376 -0.667582 -0.035690 1 0 0 0 0 0 1 143049
-0.001918 -0.000767 0.121169 -0.047846 0.438497 -0.668242 -0.035721 1 0 0 0 0 0 1 144050
-0.001918 -0.000767 0.121169 -0.047325 0.438725 -0.668855 -0.035752 1 0 0 0 0 0 1 145050
-0.001931 -0.000780 0.121158 0.127422 0.625111 -0.522132 -0.035784 1 0 0 0 0 0 1 146060
-0.001938 -0.000787 0.121155 0.065357 0.558540 -0.598179 -0.035815 1 0 0 0 0 0 1 147049
-0.001941 -0.000791 0.121153 0.018775 0.509205 -0.637868 -0.035846 1 0 0 0 0 0 1 148060
-0.001943 -0.000793 0.121153 -0.006324 0.483016 -0.653378 -0.035877 1 0 0 0 0 0 1 149050
-0.001943 -0.000793 0.121153 -0.019119 0.469916 -0.659306 -0.035909 1 0 0 0 0 0 1 150060
-0.001944 -0.000794 0.121153 -0.025590 0.463522 -0.661762 -0.035940 1 0 0 0 0 0 1 151050
-0.001944 -0.000794 0.121153 -0.028849 0.460521 -0.663007 -0.035971 1 0 0 0 0 0 1 152050
-0.001944 -0.000794 0.121153 -0.030510 0.459213 -0.663813 -0.036003 1 0 0 0 0 0 1 153058
-0.001950 -0.000776 0.121142 0.041893 0.208172 -0.523876 -0.036034 1 0 0 0 0 0 1 154049
-0.001952 -0.000767 0.121139 0.015958 0.299325 -0.596482 -0.036066 1 0 0 0 0 0 1 155091
-0.001935 -0.000766 0.121127 -0.261649 0.426542 -0.498793 -0.036096 1 0 0 0 0 0 1 156059
-0.001926 -0.000766 0.121123 -0.178203 0.440953 -0.583022 -0.036128 1 0 0 0 0 0 1 157066
-0.001922 -0.000766 0.121122 -0.114972 0.443136 -0.624647 -0.036159 1 0 0 0 0 0 1 158072
-0.001920 -0.000766 0.121122 -0.081471 0.443775 -0.640740 -0.036190 1 0 0 0 0 0 1 159057
-0.001919 -0.000766 0.121121 -0.064645 0.444282 -0.646970 -0.036229 1 0 0 0 0 0 1 160291
-0.001918 -0.000766 0.121121 -0.056250 0.444572 -0.649368 -0.036253 1 0 0 0 0 0 1 161064
-0.001918 -0.000766 0.121121 -0.052098 0.444940 -0.650608 -0.036284 1 0 0 0 0 0 1 162062
-0.001918 -0.000766 0.121121 -0.050042 0.445320 -0.651405 -0.036315 1 0 0 0 0 0 1 163068
-0.001918 -0.000766 0.121121 -0.049036 0.445702 -0.652044 -0.036347 1 0 0 0 0 0 1 164072
-0.001918 -0.000766 0.121121 -0.048553 0.446079 -0.652633 -0.036378 1 0 0 0 0 0 1 165060
-0.001917 -0.000766 0.121121 -0.048326 0.446461 -0.653205 -0.036409 1 0 0 0 0 0 1 166061
-0.001917 -0.000766 0.121121 -0.048249 0.446842 -0.653778 -0.036440 1 0 0 0 0 0 1 167062
-0.001917 -0.000766 0.121121 -0.048219 0.447231 -0.654332 -0.036472 1 0 0 0 0 0 1 168062
-0.001917 -0.000766 0.121121 -0.048231 0.447608 -0.654903 -0.036503 1 0 0 0 0 0 1 169059
-0.001917 -0.000766 0.121121 -0.048259 0.447989 -0.655454 -0.036534 1 0 0 0 0 0 1 170064
-0.001917 -0.000766 0.121121 -0.048279 0.448381 -0.656017 -0.036566 1 0 0 0 0 0 1 171071
-0.001917 -0.000766 0.121121 -0.048326 0.448746 -0.656571 -0.036596 1 0 0 0 0 0 1 172047
-0.001917 -0.000766 0.121121 -0.048359 0.449137 -0.657124 -0.036627 1 0 0 0 0 0 1 173045
-0.001917 -0.000766 0.121121 -0.048401 0.449526 -0.657692 -0.036659 1 0 0 0 0 0 1 174060
-0.001923 -0.000748 0.121111 0.024844 0.199249 -0.517496 -0.036690 1 0 0 0 0 0 1 175062
-0.001907 -0.000743 0.121097 -0.258559 0.350836 -0.454301 -0.036722 1 0 0 0 0 0 1 176063
-0.001899 -0.000741 0.121093 -0.184038 0.396708 -0.561585 -0.036753 1 0 0 0 0 0 1 177064
-0.001895 -0.000740 0.121091 -0.126025 0.416454 -0.612351 -0.036784 1 0 0 0 0 0 1 178064
-0.001893 -0.000739 0.121090 -0.095243 0.426070 -0.631735 -0.036815 1 0 0 0 0 0 1 179062
-0.001892 -0.000739 0.121090 -0.079805 0.430954 -0.638975 -0.036846 1 0 0 0 0 0 1 180043
-0.001891 -0.000739 0.121090 -0.072135 0.433577 -0.641896 -0.036878 1 0 0 0 0 0 1 181061
-0.001891 -0.000739 0.121090 -0.068341 0.435052 -0.643268 -0.036909 1 0 0 0 0 0 1 182062
-0.001891 -0.000739 0.121090 -0.066477 0.435960 -0.644096 -0.036940 1 0 0 0 0 0 1 183059
-0.001891 -0.000739 0.121090 -0.065587 0.436624 -0.644746 -0.036972 1 0 0 0 0 0 1 184066
-0.001891 -0.000739 0.121090 -0.065150 0.437124 -0.645317 -0.037003 1 0 0 0 0 0 1 185059
-0.001891 -0.000739 0.121090 -0.064968 0.437562 -0.645880 -0.037034 1 0 0 0 0 0 1 186061
-0.001891 -0.000739 0.121090 -0.064906 0.437966 -0.646425 -0.037065 1 0 0 0 0 0 1 187063
-0.001891 -0.000739 0.121090 -0.064903 0.438357 -0.646981 -0.037097 1 0 0 0 0 0 1 188062
-0.001896 -0.000720 0.121080 0.008386 0.188068 -0.506611 -0.037128 1 0 0 0 0 0 1 189061
-0.001899 -0.000711 0.121076 -0.017130 0.279326 -0.579161 -0.037159 1 0 0 0 0 0 1 190061
-0.001900 -0.000706 0.121075 -0.036710 0.346436 -0.617014 -0.037190 1 0 0 0 0 0 1 191059
-0.001901 -0.000704 0.121074 -0.047404 0.382204 -0.631794 -0.037221 1 0 0 0 0 0 1 192054
-0.001901 -0.000703 0.121074 -0.052939 0.400411 -0.637443 -0.037253 1 0 0 0 0 0 1 193060
-0.001902 -0.000702 0.121074 -0.055779 0.409724 -0.639769 -0.037284 1 0 0 0 0 0 1 194059
-0.001883 -0.000707 0.121064 -0.315180 0.474788 -0.505065 -0.037315 1 0 0 0 0 0 1 195064
-0.001873 -0.000709 0.121061 -0.221975 0.456050 -0.575222 -0.037346 1 0 0 0 0 0 1 196054
-0.001869 -0.000710 0.121059 -0.153724 0.441478 -0.611800 -0.037378 1 0 0 0 0 0 1 197065
-0.001866 -0.000710 0.121059 -0.117682 0.433745 -0.626095 -0.037409 1 0 0 0 0 0 1 198066
-0.001865 -0.000710 0.121059 -0.099565 0.429953 -0.631565 -0.037440 1 0 0 0 0 0 1 199059
-0.001865 -0.000711 0.121059 -0.090550 0.428219 -0.633813 -0.037471 1 0 0 0 0 0 1 200060
-0.001864 -0.000711 0.121059 -0.086093 0.427529 -0.634953 -0.037503 1 0 0 0 0 0 1 201062
-0.001864 -0.000711 0.121059 -0.083909 0.427368 -0.635696 -0.037534 1 0 0 0 0 0 1 202060
-0.001864 -0.000711 0.121059 -0.082846 0.427442 -0.636302 -0.037565 1 0 0 0 0 0 1 203060
-0.001864 -0.000711 0.121059 -0.082345 0.427681 -0.636860 -0.037596 1 0 0 0 0 0 1 204060
-0.001864 -0.000711 0.121059 -0.082133 0.427960 -0.637394 -0.037628 1 0 0 0 0 0 1 205060
-0.001869 -0.000692 0.121048 -0.008706 0.177598 -0.496843 -0.037658 1 0 0 0 0 0 1 206040
-0.001872 -0.000683 0.121045 -0.034179 0.268669 -0.569403 -0.037690 1 0 0 0 0 0 1 207059
-0.001874 -0.000679 0.121043 -0.053716 0.335700 -0.607252 -0.037721 1 0 0 0 0 0 1 208061
-0.001874 -0.000676 0.121043 -0.064414 0.371398 -0.622020 -0.037752 1 0 0 0 0 0 1 209051
-0.001875 -0.000675 0.121043 -0.069954 0.389593 -0.627639 -0.037784 1 0 0 0 0 0 1 210060
-0.001875 -0.000675 0.121043 -0.072788 0.398871 -0.629968 -0.037815 1 0 0 0 0 0 1 211058
-0.001875 -0.000674 0.121043 -0.074250 0.403661 -0.631104 -0.037846 1 0 0 0 0 0 1 212049
-0.001875 -0.000674 0.121043 -0.075019 0.406234 -0.631847 -0.037877 1 0 0 0 0 0 1 213048
-0.001875 -0.000674 0.121043 -0.075432 0.407682 -0.632450 -0.037909 1 0 0 0 0 0 1 214057
-0.001875 -0.000674 0.121043 -0.075679 0.408582 -0.632986 -0.037940 1 0 0 0 0 0 1 215048
-0.001856 -0.000678 0.121033 -0.333858 0.469498 -0.497476 -0.037971 1 0 0 0 0 0 1 216058
-0.001847 -0.000681 0.121029 -0.240144 0.448649 -0.567407 -0.038002 1 0 0 0 0 0 1 217046
-0.001842 -0.000682 0.121028 -0.171665 0.433023 -0.603901 -0.038034 1 0 0 0 0 0 1 218057
-0.001840 -0.000682 0.121028 -0.135511 0.424775 -0.618156 -0.038065 1 0 0 0 0 0 1 219048
-0.001838 -0.000683 0.121027 -0.117325 0.420717 -0.623583 -0.038096 1 0 0 0 0 0 1 220049
-0.001838 -0.000683 0.121027 -0.108314 0.418846 -0.625837 -0.038128 1 0 0 0 0 0 1 221057
-0.001838 -0.000683 0.121027 -0.103844 0.418070 -0.626952 -0.038159 1 0 0 0 0 0 1 222047
-0.001837 -0.000683 0.121027 -0.101656 0.417869 -0.627679 -0.038190 1 0 0 0 0 0 1 223057
-0.001837 -0.000683 0.121027 -0.100601 0.417913 -0.628257 -0.038221 1 0 0 0 0 0 1 224047
-0.001837 -0.000683 0.121027 -0.100131 0.418122 -0.628797 -0.038253 1 0 0 0 0 0 1 225056
-0.001837 -0.000683 0.121027 -0.099926 0.418392 -0.629323 -0.038284 1 0 0 0 0 0 1 226047
-0.001837 -0.000683 0.121027 -0.099861 0.418712 -0.629840 -0.038315 1 0 0 0 0 0 1 227057
-0.001837 -0.000683 0.121027 -0.099869 0.419023 -0.630354 -0.038346 1 0 0 0 0 0 1 228047
-0.001837 -0.000683 0.121027 -0.099910 0.419357 -0.630872 -0.038378 1 0 0 0 0 0 1 229057
-0.001837 -0.000683 0.121027 -0.099976 0.419691 -0.631387 -0.038409 1 0 0 0 0 0 1 230046
-0.001843 -0.000665 0.121017 -0.026648 0.169257 -0.490633 -0.038440 1 0 0 0 0 0 1 231057
-0.001845 -0.000655 0.121013 -0.052164 0.260142 -0.563165 -0.038471 1 0 0 0 0 0 1 232048
-0.001847 -0.000651 0.121012 -0.071738 0.327058 -0.600989 -0.038503 1 0 0 0 0 0 1 233056
-0.001848 -0.000648 0.121012 -0.082436 0.362719 -0.615749 -0.038534 1 0 0 0 0 0 1 234056
-0.001848 -0.000647 0.121012 -0.087984 0.380886 -0.621353 -0.038565 1 0 0 0 0 0 1 235047
-0.001848 -0.000647 0.121011 -0.090849 0.390139 -0.623656 -0.038596 1 0 0 0 0 0 1 236057
-0.001848 -0.000646 0.121011 -0.092327 0.394918 -0.624778 -0.038627 1 0 0 0 0 0 1 237042
-0.001848 -0.000646 0.121011 -0.093108 0.397474 -0.625512 -0.038659 1 0 0 0 0 0 1 238066
-0.001848 -0.000646 0.121011 -0.093536 0.398910 -0.626095 -0.038690 1 0 0 0 0 0 1 239054
-0.001848 -0.000646 0.121011 -0.093782 0.399787 -0.626624 -0.038721 1 0 0 0 0 0 1 240060
-0.001848 -0.000646 0.121011 -0.093944 0.400392 -0.627153 -0.038753 1 0 0 0 0 0 1 241065
-0.001848 -0.000646 0.121011 -0.094072 0.400851 -0.627657 -0.038784 1 0 0 0 0 0 1 242056
-0.001848 -0.000646 0.121011 -0.094170 0.401244 -0.628161 -0.038815 1 0 0 0 0 0 1 243065
-0.001848 -0.000646 0.121011 -0.094257 0.401603 -0.628662 -0.038846 1 0 0 0 0 0 1 244057
-0.001848 -0.000646 0.121011 -0.094338 0.401944 -0.629178 -0.038878 1 0 0 0 0 0 1 245065
-0.001848 -0.000646 0.121011 -0.094409 0.402288 -0.629685 -0.038909 1 0 0 0 0 0 1 246066
-0.001848 -0.000646 0.121011 -0.094500 0.402588 -0.630172 -0.038940 1 0 0 0 0 0 1 247042
-0.001848 -0.000646 0.121011 -0.094562 0.402933 -0.630692 -0.038971 1 0 0 0 0 0 1 248060
-0.001848 -0.000646 0.121011 -0.094648 0.403259 -0.631191 -0.039003 1 0 0 0 0 0 1 249057
-0.001848 -0.000646 0.121011 -0.094721 0.403573 -0.631711 -0.039034 1 0 0 0 0 0 1 250060
-0.001848 -0.000646 0.121011 -0.094800 0.403906 -0.632204 -0.039065 1 0 0 0 0 0 1 251059
-0.001848 -0.000646 0.121011 -0.094873 0.404218 -0.632702 -0.039096 1 0 0 0 0 0 1 252059
-0.001848 -0.000646 0.121011 -0.094949 0.404543 -0.633231 -0.039128 1 0 0 0 0 0 1 253068
-0.001848 -0.000646 0.121011 -0.095027 0.404870 -0.633714 -0.039158 1 0 0 0 0 0 1 254044
-0.001848 -0.000646 0.121011 -0.095092 0.405198 -0.634234 -0.039190 1 0 0 0 0 0 1 255063
-0.001848 -0.000646 0.121011 -0.095187 0.405515 -0.634741 -0.039222 1 0 0 0 0 0 1 256063
-0.001848 -0.000646 0.121011 -0.095256 0.405844 -0.635237 -0.039253 1 0 0 0 0 0 1 257057
-0.001848 -0.000646 0.121011 -0.095316 0.406154 -0.635742 -0.039284 1 0 0 0 0 0 1 258057
-0.001848 -0.000646 0.121011 -0.095414 0.406481 -0.636255 -0.039315 1 0 0 0 0 0 1 259059
-0.001848 -0.000646 0.121011 -0.095472 0.406812 -0.636763 -0.039347 1 0 0 0 0 0 1 260062
-0.001848 -0.000646 0.121011 -0.095566 0.407130 -0.637269 -0.039378 1 0 0 0 0 0 1 261062
-0.001848 -0.000646 0.121011 -0.095634 0.407453 -0.637757 -0.039408 1 0 0 0 0 0 1 262039
-0.001848 -0.000646 0.121011 -0.095695 0.407769 -0.638271 -0.039440 1 0 0 0 0 0 1 263058
-0.001848 -0.000646 0.121011 -0.095793 0.408097 -0.638785 -0.039471 1 0 0 0 0 0 1 264061
-0.001848 -0.000646 0.121011 -0.095851 0.408425 -0.639289 -0.039503 1 0 0 0 0 0 1 265057
-0.001848 -0.000646 0.121011 -0.095937 0.408752 -0.639789 -0.039534 1 0 0 0 0 0 1 266058
-0.001848 -0.000646 0.121011 -0.096022 0.409068 -0.640301 -0.039565 1 0 0 0 0 0 1 267059
-0.001848 -0.000646 0.121011 -0.096079 0.409396 -0.640807 -0.039596 1 0 0 0 0 0 1 268059
-0.001848 -0.000646 0.121011 -0.096159 0.409704 -0.641289 -0.039627 1 0 0 0 0 0 1 269037
-0.001848 -0.000646 0.121011 -0.096237 0.410033 -0.641823 -0.039659 1 0 0 0 0 0 1 270058
-0.001848 -0.000646 0.121011 -0.096316 0.410366 -0.642317 -0.039690 1 0 0 0 0 0 1 271055
-0.001848 -0.000646 0.121011 -0.096401 0.410683 -0.642830 -0.039721 1 0 0 0 0 0 1 272058
-0.001848 -0.000646 0.121011 -0.096458 0.411011 -0.643335 -0.039753 1 0 0 0 0 0 1 273057
-0.001848 -0.000646 0.121011 -0.096540 0.411326 -0.643828 -0.039784 1 0 0 0 0 0 1 274058
-0.001848 -0.000646 0.121011 -0.096616 0.411648 -0.644352 -0.039815 1 0 0 0 0 0 1 275057
-0.001829 -0.000651 0.121001 -0.355172 0.472405 -0.508416 -0.039846 1 0 0 0 0 0 1 276059
-0.001820 -0.000653 0.120998 -0.261767 0.451451 -0.578288 -0.039878 1 0 0 0 0 0 1 277055
-0.001815 -0.000654 0.120997 -0.193448 0.435793 -0.614734 -0.039909 1 0 0 0 0 0 1 278053
-0.001813 -0.000655 0.120996 -0.157378 0.427505 -0.628967 -0.039940 1 0 0 0 0 0 1 279051
-0.001812 -0.000655 0.120996 -0.139259 0.423444 -0.634376 -0.039971 1 0 0 0 0 0 1 280060
-0.001811 -0.000655 0.120996 -0.130260 0.421557 -0.636604 -0.040003 1 0 0 0 0 0 1 281061
-0.001811 -0.000655 0.120996 -0.125817 0.420752 -0.637706 -0.040034 1 0 0 0 0 0 1 282057
-0.001811 -0.000655 0.120996 -0.123635 0.420530 -0.638420 -0.040065 1 0 0 0 0 0 1 283059
-0.001811 -0.000655 0.120996 -0.122616 0.420597 -0.639017 -0.040098 1 0 0 0 0 0 1 284115
-0.001811 -0.000655 0.120996 -0.122137 0.420786 -0.639550 -0.040129 1 0 0 0 0 0 1 285116
-0.001811 -0.000655 0.120996 -0.121965 0.421041 -0.640050 -0.040161 1 0 0 0 0 0 1 286123
-0.001811 -0.000655 0.120996 -0.121911 0.421329 -0.640555 -0.040192 1 0 0 0 0 0 1 287116
-0.001811 -0.000655 0.120996 -0.121940 0.421652 -0.641053 -0.040223 1 0 0 0 0 0 1 288116
-0.001811 -0.000655 0.120996 -0.121995 0.421971 -0.641550 -0.040254 1 0 0 0 0 0 1 289116
-0.001811 -0.000655 0.120996 -0.122070 0.422279 -0.642042 -0.040285 1 0 0 0 0 0 1 290103
-0.001811 -0.000655 0.120996 -0.122145 0.422615 -0.642544 -0.040317 1 0 0 0 0 0 1 291113
-0.001811 -0.000655 0.120996 -0.122256 0.422933 -0.643036 -0.040348 1 0 0 0 0 0 1 292100
-0.001811 -0.000655 0.120996 -0.122334 0.423270 -0.643541 -0.040379 1 0 0 0 0 0 1 293114
-0.001811 -0.000655 0.120996 -0.122427 0.423598 -0.644038 -0.040411 1 0 0 0 0 0 1 294112
-0.001811 -0.000655 0.120996 -0.122528 0.423912 -0.644536 -0.040441 1 0 0 0 0 0 1 295098
-0.001811 -0.000655 0.120996 -0.122613 0.424240 -0.645028 -0.040473 1 0 0 0 0 0 1 296112
-0.001811 -0.000655 0.120996 -0.122721 0.424577 -0.645518 -0.040504 1 0 0 0 0 0 1 297098
-0.001824 -0.000669 0.120985 0.052680 0.612023 -0.498353 -0.040536 1 0 0 0 0 0 1 298111
-0.001830 -0.000676 0.120981 -0.009134 0.545882 -0.573829 -0.040566 1 0 0 0 0 0 1 299095
-0.001833 -0.000679 0.120980 -0.055616 0.496778 -0.613194 -0.040598 1 0 0 0 0 0 1 300114
-0.001835 -0.000681 0.120980 -0.080646 0.470669 -0.628527 -0.040629 1 0 0 0 0 0 1 301096
-0.001836 -0.000682 0.120980 -0.093446 0.457612 -0.634330 -0.040661 1 0 0 0 0 0 1 302110
-0.001836 -0.000682 0.120979 -0.099945 0.451191 -0.636683 -0.040691 1 0 0 0 0 0 1 303095
-0.001836 -0.000682 0.120979 -0.103246 0.448161 -0.637805 -0.040721 1 0 0 0 0 0 1 304056
-0.001836 -0.000683 0.120979 -0.104949 0.446842 -0.638576 -0.040756 1 0 0 0 0 0 1 305169
-0.001837 -0.000683 0.120979 -0.105835 0.446340 -0.639153 -0.040788 1 0 0 0 0 0 1 306180
-0.001837 -0.000683 0.120979 -0.106318 0.446214 -0.639608 -0.040815 1 0 0 0 0 0 1 307045
-0.001837 -0.000683 0.120979 -0.106603 0.446347 -0.640111 -0.040846 1 0 0 0 0 0 1 308054
-0.001837 -0.000683 0.120979 -0.106799 0.446619 -0.640656 -0.040881 1 0 0 0 0 0 1 309174
-0.001837 -0.000683 0.120979 -0.106921 0.446920 -0.641156 -0.040913 1 0 0 0 0 0 1 310179
-0.001837 -0.000683 0.120979 -0.107042 0.447235 -0.641641 -0.040944 1 0 0 0 0 0 1 311179
-0.001837 -0.000683 0.120979 -0.107131 0.447552 -0.642126 -0.040975 1 0 0 0 0 0 1 312170
-0.001837 -0.000683 0.120979 -0.107214 0.447894 -0.642620 -0.041006 1 0 0 0 0 0 1 313179
-0.001849 -0.000696 0.120969 0.068197 0.635354 -0.495218 -0.041037 1 0 0 0 0 0 1 314168
-0.001856 -0.000703 0.120965 0.006495 0.569346 -0.570745 -0.041069 1 0 0 0 0 0 1 315180
-0.001859 -0.000707 0.120964 -0.039914 0.520290 -0.610107 -0.041100 1 0 0 0 0 0 1 316170
-0.001861 -0.000708 0.120963 -0.064923 0.494245 -0.625441 -0.041131 1 0 0 0 0 0 1 317180
-0.001862 -0.000709 0.120963 -0.077703 0.481186 -0.631229 -0.041162 1 0 0 0 0 0 1 318168
-0.001862 -0.000710 0.120963 -0.084172 0.474768 -0.633529 -0.041190 1 0 0 0 0 0 1 319053
-0.001862 -0.000710 0.120963 -0.087469 0.471779 -0.634714 -0.041225 1 0 0 0 0 0 1 320169
-0.001862 -0.000710 0.120963 -0.089133 0.470454 -0.635433 -0.041256 1 0 0 0 0 0 1 321179
-0.001862 -0.000710 0.120963 -0.090021 0.469954 -0.635991 -0.041287 1 0 0 0 0 0 1 322167
-0.001875 -0.000724 0.120952 0.084970 0.656945 -0.488379 -0.041315 1 0 0 0 0 0 1 323053
-0.001882 -0.000731 0.120948 0.023147 0.590855 -0.564001 -0.041350 1 0 0 0 0 0 1 324170
-0.001885 -0.000734 0.120947 -0.023318 0.541764 -0.603398 -0.041381 1 0 0 0 0 0 1 325180
-0.001887 -0.000736 0.120946 -0.048330 0.515692 -0.618730 -0.041412 1 0 0 0 0 0 1 326168
-0.001888 -0.000737 0.120946 -0.061113 0.502624 -0.624524 -0.041444 1 0 0 0 0 0 1 327180
-0.001888 -0.000737 0.120946 -0.067607 0.496264 -0.626876 -0.041476 1 0 0 0 0 0 1 328193
-0.001888 -0.000737 0.120946 -0.070872 0.493246 -0.628003 -0.041507 1 0 0 0 0 0 1 329190
-0.001888 -0.000738 0.120946 -0.072540 0.491922 -0.628686 -0.041538 1 0 0 0 0 0 1 330178
-0.001888 -0.000738 0.120946 -0.073405 0.491434 -0.629243 -0.041569 1 0 0 0 0 0 1 331171
-0.001888 -0.000738 0.120946 -0.073867 0.491398 -0.629752 -0.041601 1 0 0 0 0 0 1 332191
-0.001888 -0.000738 0.120946 -0.074131 0.491545 -0.630236 -0.041632 1 0 0 0 0 0 1 333183
-0.001888 -0.000738 0.120946 -0.074284 0.491812 -0.630720 -0.041663 1 0 0 0 0 0 1 334183
-0.001888 -0.000738 0.120946 -0.074389 0.492075 -0.631117 -0.041690 1 0 0 0 0 0 1 335057
-0.001888 -0.000738 0.120946 -0.074472 0.492469 -0.631662 -0.041725 1 0 0 0 0 0 1 336185
-0.001888 -0.000738 0.120946 -0.074546 0.492818 -0.632129 -0.041757 1 0 0 0 0 0 1 337182
-0.001888 -0.000738 0.120946 -0.074602 0.493178 -0.632592 -0.041787 1 0 0 0 0 0 1 338162
-0.001888 -0.000738 0.120946 -0.074659 0.493554 -0.633074 -0.041819 1 0 0 0 0 0 1 339181
-0.001888 -0.000738 0.120946 -0.074723 0.493915 -0.633554 -0.041850 1 0 0 0 0 0 1 340181
-0.001888 -0.000738 0.120946 -0.074771 0.494291 -0.634021 -0.041882 1 0 0 0 0 0 1 341181
-0.001888 -0.000738 0.120946 -0.074834 0.494652 -0.634500 -0.041913 1 0 0 0 0 0 1 342180
-0.001907 -0.000733 0.120925 0.174239 0.430344 -0.344883 -0.041940 1 0 0 0 0 0 1 343064
-0.001916 -0.000731 0.120918 0.087506 0.454654 -0.492342 -0.041976 1 0 0 0 0 0 1 344193
-0.001921 -0.000729 0.120915 0.021823 0.472037 -0.568937 -0.042007 1 0 0 0 0 0 1 345185
-0.001923 -0.000729 0.120914 -0.013676 0.481234 -0.598467 -0.042038 1 0 0 0 0 0 1 346183
-0.001924 -0.000729 0.120914 -0.031855 0.485931 -0.609240 -0.042065 1 0 0 0 0 0 1 347054
-0.001925 -0.000729 0.120914 -0.041061 0.488508 -0.613423 -0.042100 1 0 0 0 0 0 1 348183
-0.001925 -0.000728 0.120914 -0.045710 0.489935 -0.615149 -0.042131 1 0 0 0 0 0 1 349179
-0.001925 -0.000728 0.120914 -0.048071 0.490831 -0.616049 -0.042163 1 0 0 0 0 0 1 350181
-0.001925 -0.000728 0.120914 -0.049275 0.491466 -0.616664 -0.042194 1 0 0 0 0 0 1 351179
-0.001925 -0.000728 0.120914 -0.049883 0.491958 -0.617180 -0.042225 1 0 0 0 0 0 1 352182
-0.001925 -0.000728 0.120914 -0.050207 0.492390 -0.617646 -0.042256 1 0 0 0 0 0 1 353180
-0.001925 -0.000728 0.120914 -0.050401 0.492782 -0.618120 -0.042288 1 0 0 0 0 0 1 354179
-0.001925 -0.000728 0.120914 -0.050508 0.493161 -0.618565 -0.042319 1 0 0 0 0 0 1 355177
-0.001925 -0.000728 0.120914 -0.050573 0.493498 -0.618978 -0.042346 1 0 0 0 0 0 1 356053
-0.001925 -0.000728 0.120914 -0.050637 0.493906 -0.619496 -0.042382 1 0 0 0 0 0 1 357183
-0.001925 -0.000728 0.120914 -0.050688 0.494271 -0.619946 -0.042413 1 0 0 0 0 0 1 358181
-0.001925 -0.000728 0.120914 -0.050726 0.494635 -0.620402 -0.042444 1 0 0 0 0 0 1 359180
-0.001925 -0.000728 0.120914 -0.050758 0.494948 -0.620794 -0.042471 1 0 0 0 0 0 1 360038
-0.001925 -0.000728 0.120914 -0.050801 0.495365 -0.621316 -0.042507 1 0 0 0 0 0 1 361183
-0.001925 -0.000728 0.120914 -0.050837 0.495721 -0.621764 -0.042537 1 0 0 0 0 0 1 362162
-0.001931 -0.000710 0.120903 0.022727 0.244253 -0.480316 -0.042569 1 0 0 0 0 0 1 363179
-0.001933 -0.000701 0.120900 -0.002454 0.334536 -0.552568 -0.042600 1 0 0 0 0 0 1 364182
-0.001935 -0.000696 0.120898 -0.021860 0.401131 -0.590230 -0.042631 1 0 0 0 0 0 1 365178
-0.001936 -0.000694 0.120898 -0.032466 0.436641 -0.604891 -0.042663 1 0 0 0 0 0 1 366180
-0.001936 -0.000693 0.120898 -0.037950 0.454733 -0.610411 -0.042694 1 0 0 0 0 0 1 367170
-0.001936 -0.000692 0.120898 -0.040748 0.463983 -0.612687 -0.042727 1 0 0 0 0 0 1 368248
-0.001936 -0.000692 0.120898 -0.042184 0.468758 -0.613763 -0.042758 1 0 0 0 0 0 1 369243
-0.001936 -0.000692 0.120898 -0.042916 0.471316 -0.614429 -0.042790 1 0 0 0 0 0 1 370245
-0.001936 -0.000692 0.120898 -0.043284 0.472725 -0.614889 -0.042817 1 0 0 0 0 0 1 371116
-0.001936 -0.000692 0.120898 -0.043514 0.473682 -0.615428 -0.042852 1 0 0 0 0 0 1 372245
-0.001942 -0.000673 0.120887 0.029969 0.222484 -0.473797 -0.042883 1 0 0 0 0 0 1 373241
-0.001944 -0.000664 0.120884 0.004785 0.312780 -0.546074 -0.042914 1 0 0 0 0 0 1 374222
-0.001946 -0.000660 0.120882 -0.014629 0.379376 -0.583772 -0.042946 1 0 0 0 0 0 1 375236
-0.001947 -0.000657 0.120882 -0.025226 0.414858 -0.598433 -0.042977 1 0 0 0 0 0 1 376242
-0.001947 -0.000656 0.120882 -0.030713 0.432962 -0.603964 -0.043009 1 0 0 0 0 0 1 377260
-0.001928 -0.000660 0.120872 -0.292916 0.502775 -0.469539 -0.043039 1 0 0 0 0 0 1 378235
-0.001919 -0.000662 0.120868 -0.201300 0.486406 -0.539666 -0.043071 1 0 0 0 0 0 1 379239
-0.001914 -0.000663 0.120867 -0.133887 0.473027 -0.576123 -0.043101 1 0 0 0 0 0 1 380215
-0.001912 -0.000663 0.120867 -0.098247 0.465875 -0.590306 -0.043132 1 0 0 0 0 0 1 381213
-0.001911 -0.000664 0.120866 -0.080339 0.462395 -0.595655 -0.043165 1 0 0 0 0 0 1 382242
-0.001910 -0.000664 0.120866 -0.071411 0.460797 -0.597822 -0.043196 1 0 0 0 0 0 1 383235
-0.001910 -0.000664 0.120866 -0.066992 0.460146 -0.598858 -0.043227 1 0 0 0 0 0 1 384222
-0.001910 -0.000664 0.120866 -0.064804 0.460007 -0.599498 -0.043258 1 0 0 0 0 0 1 385238
-0.001915 -0.000645 0.120856 0.009896 0.208285 -0.457771 -0.043289 1 0 0 0 0 0 1 386221
-0.001918 -0.000636 0.120852 -0.014712 0.298186 -0.530100 -0.043321 1 0 0 0 0 0 1 387236
-0.001919 -0.000632 0.120851 -0.033813 0.364550 -0.567758 -0.043350 1 0 0 0 0 0 1 388170
-0.001920 -0.000629 0.120851 -0.044261 0.399936 -0.582414 -0.043381 1 0 0 0 0 0 1 389178
-0.001920 -0.000628 0.120850 -0.049675 0.417950 -0.587914 -0.043412 1 0 0 0 0 0 1 390167
-0.001920 -0.000628 0.120850 -0.052441 0.427143 -0.590133 -0.043444 1 0 0 0 0 0 1 391176
-0.001920 -0.000628 0.120850 -0.053856 0.431874 -0.591180 -0.043475 1 0 0 0 0 0 1 392167
-0.001921 -0.000627 0.120850 -0.054593 0.434399 -0.591827 -0.043506 1 0 0 0 0 0 1 393178
-0.001921 -0.000627 0.120850 -0.054984 0.435822 -0.592335 -0.043538 1 0 0 0 0 0 1 394177
-0.001921 -0.000627 0.120850 -0.055192 0.436681 -0.592777 -0.043569 1 0 0 0 0 0 1 395167
-0.001921 -0.000627 0.120850 -0.055329 0.437280 -0.593222 -0.043600 1 0 0 0 0 0 1 396178
-0.001921 -0.000627 0.120850 -0.055399 0.437722 -0.593637 -0.043631 1 0 0 0 0 0 1 397167
-0.001921 -0.000627 0.120850 -0.055470 0.438107 -0.594072 -0.043663 1 0 0 0 0 0 1 398177
-0.001921 -0.000627 0.120850 -0.055522 0.438457 -0.594493 -0.043694 1 0 0 0 0 0 1 399166
-0.001921 -0.000627 0.120850 -0.055571 0.438800 -0.594917 -0.043725 1 0 0 0 0 0 1 400177
-0.001921 -0.000627 0.120850 -0.055599 0.439110 -0.595343 -0.043756 1 0 0 0 0 0 1 401167
-0.001902 -0.000632 0.120840 -0.315159 0.500096 -0.458930 -0.043788 1 0 0 0 0 0 1 402176
-0.001892 -0.000634 0.120837 -0.222332 0.479296 -0.528428 -0.043819 1 0 0 0 0 0 1 403166
-0.001893 -0.000617 0.120825 -0.080677 0.211870 -0.422259 -0.043850 1 0 0 0 0 0 1 404176
-0.001893 -0.000608 0.120821 -0.069822 0.293154 -0.508217 -0.043881 1 0 0 0 0 0 1 405166
-0.001894 -0.000604 0.120820 -0.071076 0.355138 -0.550780 -0.043913 1 0 0 0 0 0 1 406176
-0.001894 -0.000602 0.120819 -0.072629 0.388310 -0.567132 -0.043943 1 0 0 0 0 0 1 407165
-0.001894 -0.000601 0.120819 -0.073599 0.405200 -0.573229 -0.043975 1 0 0 0 0 0 1 408176
-0.001894 -0.000600 0.120819 -0.074162 0.413800 -0.575627 -0.044006 1 0 0 0 0 0 1 409166
-0.001894 -0.000600 0.120819 -0.074500 0.418264 -0.576742 -0.044038 1 0 0 0 0 0 1 410176
-0.001894 -0.000600 0.120819 -0.074681 0.420634 -0.577385 -0.044069 1 0 0 0 0 0 1 411176
-0.001894 -0.000600 0.120819 -0.074806 0.421962 -0.577877 -0.044100 1 0 0 0 0 0 1 412167
-0.001894 -0.000600 0.120819 -0.074883 0.422787 -0.578327 -0.044131 1 0 0 0 0 0 1 413176
-0.001894 -0.000600 0.120819 -0.074963 0.423351 -0.578743 -0.044162 1 0 0 0 0 0 1 414169
-0.001894 -0.000600 0.120819 -0.075031 0.423783 -0.579159 -0.044194 1 0 0 0 0 0 1 415184
-0.001894 -0.000599 0.120819 -0.075080 0.424145 -0.579576 -0.044225 1 0 0 0 0 0 1 416189
-0.001894 -0.000599 0.120819 -0.075139 0.424471 -0.579979 -0.044257 1 0 0 0 0 0 1 417186
-0.001894 -0.000599 0.120819 -0.075195 0.424780 -0.580389 -0.044288 1 0 0 0 0 0 1 418174
-0.001894 -0.000599 0.120819 -0.075253 0.425095 -0.580809 -0.044319 1 0 0 0 0 0 1 419182
-0.001894 -0.000599 0.120819 -0.075298 0.425405 -0.581215 -0.044350 1 0 0 0 0 0 1 420186
-0.001894 -0.000599 0.120819 -0.075362 0.425706 -0.581613 -0.044381 1 0 0 0 0 0 1 421176
-0.001894 -0.000599 0.120819 -0.075405 0.426006 -0.582032 -0.044413 1 0 0 0 0 0 1 422185
-0.001894 -0.000599 0.120819 -0.075453 0.426292 -0.582434 -0.044444 1 0 0 0 0 0 1 423181
-0.001894 -0.000599 0.120819 -0.075521 0.426605 -0.582842 -0.044475 1 0 0 0 0 0 1 424180
-0.001894 -0.000599 0.120819 -0.075563 0.426902 -0.583257 -0.044506 1 0 0 0 0 0 1 425176
-0.001875 -0.000604 0.120809 -0.335230 0.487919 -0.446638 -0.044538 1 0 0 0 0 0 1 426179
-0.001866 -0.000606 0.120806 -0.242585 0.467115 -0.516111 -0.044568 1 0 0 0 0 0 1 427160
-0.001861 -0.000607 0.120804 -0.174686 0.451518 -0.552334 -0.044600 1 0 0 0 0 0 1 428179
-0.001859 -0.000608 0.120804 -0.138793 0.443261 -0.566396 -0.044631 1 0 0 0 0 0 1 429177
-0.001863 -0.000590 0.120793 -0.047067 0.187269 -0.429099 -0.044663 1 0 0 0 0 0 1 430188
-0.001865 -0.000581 0.120790 -0.063165 0.274728 -0.503088 -0.044694 1 0 0 0 0 0 1 431179
-0.001866 -0.000576 0.120788 -0.078013 0.339865 -0.541345 -0.044725 1 0 0 0 0 0 1 432185
-0.001867 -0.000574 0.120788 -0.086373 0.374633 -0.556164 -0.044756 1 0 0 0 0 0 1 433180
-0.001867 -0.000573 0.120788 -0.090738 0.392316 -0.561710 -0.044788 1 0 0 0 0 0 1 434177
-0.001867 -0.000572 0.120788 -0.093001 0.401322 -0.563920 -0.044819 1 0 0 0 0 0 1 435176
-0.001867 -0.000572 0.120788 -0.094161 0.405961 -0.564945 -0.044850 1 0 0 0 0 0 1 436179
-0.001867 -0.000572 0.120788 -0.094795 0.408416 -0.565547 -0.044881 1 0 0 0 0 0 1 437159
-0.001867 -0.000572 0.120788 -0.095134 0.409795 -0.566031 -0.044913 1 0 0 0 0 0 1 438177
-0.001867 -0.000572 0.120788 -0.095351 0.410624 -0.566452 -0.044944 1 0 0 0 0 0 1 439177
-0.001867 -0.000572 0.120788 -0.095489 0.411181 -0.566847 -0.044975 1 0 0 0 0 0 1 440160
-0.001867 -0.000572 0.120788 -0.095593 0.411593 -0.567248 -0.045006 1 0 0 0 0 0 1 441176
-0.001867 -0.000572 0.120788 -0.095684 0.411956 -0.567643 -0.045038 1 0 0 0 0 0 1 442178
-0.001867 -0.000572 0.120788 -0.095751 0.412279 -0.568042 -0.045069 1 0 0 0 0 0 1 443176
-0.001867 -0.000572 0.120788 -0.095808 0.412573 -0.568426 -0.045100 1 0 0 0 0 0 1 444165
-0.001867 -0.000572 0.120788 -0.095889 0.412879 -0.568827 -0.045132 1 0 0 0 0 0 1 445184
-0.001867 -0.000572 0.120788 -0.095955 0.413159 -0.569210 -0.045162 1 0 0 0 0 0 1 446159
-0.001867 -0.000572 0.120788 -0.096023 0.413451 -0.569612 -0.045194 1 0 0 0 0 0 1 447178
-0.001867 -0.000572 0.120788 -0.096101 0.413739 -0.570019 -0.045225 1 0 0 0 0 0 1 448178
-0.001867 -0.000572 0.120788 -0.096158 0.414022 -0.570401 -0.045256 1 0 0 0 0 0 1 449177
-0.001867 -0.000572 0.120788 -0.096223 0.414308 -0.570793 -0.045288 1 0 0 0 0 0 1 450177
-0.001867 -0.000572 0.120788 -0.096293 0.414605 -0.571193 -0.045319 1 0 0 0 0 0 1 451177
-0.001867 -0.000572 0.120788 -0.096356 0.414880 -0.571581 -0.045350 1 0 0 0 0 0 1 452176
-0.001867 -0.000572 0.120788 -0.096410 0.415163 -0.571981 -0.045381 1 0 0 0 0 0 1 453177
-0.001867 -0.000572 0.120788 -0.096489 0.415457 -0.572368 -0.045412 1 0 0 0 0 0 1 454158
-0.001867 -0.000572 0.120788 -0.096554 0.415737 -0.572761 -0.045444 1 0 0 0 0 0 1 455171
-0.001867 -0.000572 0.120788 -0.096625 0.416041 -0.573181 -0.045477 1 0 0 0 0 0 1 456239
-0.001867 -0.000572 0.120788 -0.096695 0.416340 -0.573583 -0.045509 1 0 0 0 0 0 1 457245
-0.001867 -0.000572 0.120788 -0.096758 0.416615 -0.573970 -0.045540 1 0 0 0 0 0 1 458242
-0.001867 -0.000572 0.120788 -0.096827 0.416909 -0.574368 -0.045571 1 0 0 0 0 0 1 459236
-0.001867 -0.000572 0.120788 -0.096892 0.417190 -0.574762 -0.045603 1 0 0 0 0 0 1 460253
-0.001867 -0.000572 0.120788 -0.096957 0.417470 -0.575149 -0.045633 1 0 0 0 0 0 1 461237
-0.001867 -0.000572 0.120788 -0.097027 0.417770 -0.575553 -0.045665 1 0 0 0 0 0 1 462247
-0.001867 -0.000572 0.120788 -0.097089 0.418036 -0.575928 -0.045695 1 0 0 0 0 0 1 463213
-0.001867 -0.000572 0.120788 -0.097142 0.418318 -0.576327 -0.045726 1 0 0 0 0 0 1 464212
-0.001867 -0.000572 0.120788 -0.097223 0.418617 -0.576721 -0.045757 1 0 0 0 0 0 1 465211
-0.001867 -0.000572 0.120788 -0.097288 0.418899 -0.577118 -0.045789 1 0 0 0 0 0 1 466233
-0.001867 -0.000572 0.120788 -0.097353 0.419178 -0.577502 -0.045820 1 0 0 0 0 0 1 467211
-0.001867 -0.000572 0.120788 -0.097431 0.419466 -0.577909 -0.045851 1 0 0 0 0 0 1 468211
-0.001867 -0.000572 0.120788 -0.097490 0.419758 -0.578304 -0.045883 1 0 0 0 0 0 1 469242
-0.001867 -0.000572 0.120788 -0.097555 0.420042 -0.578693 -0.045914 1 0 0 0 0 0 1 470235
-0.001867 -0.000572 0.120788 -0.097623 0.420334 -0.579087 -0.045945 1 0 0 0 0 0 1 471218
-0.001867 -0.000572 0.120788 -0.097688 0.420614 -0.579480 -0.045977 1 0 0 0 0 0 1 472232
-0.001867 -0.000572 0.120788 -0.097757 0.420911 -0.579881 -0.046008 1 0 0 0 0 0 1 473234
-0.001867 -0.000572 0.120788 -0.097820 0.421182 -0.580263 -0.046039 1 0 0 0 0 0 1 474219
-0.001867 -0.000572 0.120788 -0.097874 0.421468 -0.580668 -0.046071 1 0 0 0 0 0 1 475233
-0.001867 -0.000572 0.120788 -0.097953 0.421764 -0.581057 -0.046101 1 0 0 0 0 0 1 476217
-0.001867 -0.000572 0.120788 -0.098019 0.422044 -0.581450 -0.046133 1 0 0 0 0 0 1 477233
-0.001867 -0.000572 0.120788 -0.098085 0.422329 -0.581843 -0.046164 1 0 0 0 0 0 1 478233
-0.001867 -0.000572 0.120788 -0.098154 0.422622 -0.582238 -0.046195 1 0 0 0 0 0 1 479219
-0.001867 -0.000572 0.120788 -0.098217 0.422898 -0.582626 -0.046226 1 0 0 0 0 0 1 480219
-0.001867 -0.000572 0.120788 -0.098285 0.423187 -0.583025 -0.046258 1 0 0 0 0 0 1 481234
-0.001867 -0.000572 0.120788 -0.098353 0.423479 -0.583419 -0.046289 1 0 0 0 0 0 1 482217
-0.001867 -0.000572 0.120788 -0.098418 0.423759 -0.583812 -0.046321 1 0 0 0 0 0 1 483231
-0.001867 -0.000572 0.120788 -0.098483 0.424037 -0.584187 -0.046350 1 0 0 0 0 0 1 484166
-0.001867 -0.000572 0.120788 -0.098547 0.424315 -0.584578 -0.046381 1 0 0 0 0 0 1 485176
-0.001867 -0.000572 0.120788 -0.098600 0.424594 -0.584973 -0.046412 1 0 0 0 0 0 1 486164
-0.001867 -0.000572 0.120788 -0.098680 0.424893 -0.585368 -0.046443 1 0 0 0 0 0 1 487164
-0.001867 -0.000572 0.120788 -0.098745 0.425172 -0.585759 -0.046475 1 0 0 0 0 0 1 488174
-0.001867 -0.000572 0.120788 -0.098819 0.425445 -0.586156 -0.046506 1 0 0 0 0 0 1 489164
-0.001867 -0.000572 0.120788 -0.098882 0.425753 -0.586554 -0.046538 1 0 0 0 0 0 1 490175
-0.001867 -0.000572 0.120788 -0.098944 0.426026 -0.586937 -0.046568 1 0 0 0 0 0 1 491163
-0.001867 -0.000572 0.120788 -0.099011 0.426314 -0.587334 -0.046600 1 0 0 0 0 0 1 492174
-0.001867 -0.000572 0.120788 -0.099080 0.426608 -0.587730 -0.046631 1 0 0 0 0 0 1 493163
-0.001867 -0.000572 0.120788 -0.099144 0.426884 -0.588119 -0.046662 1 0 0 0 0 0 1 494164
-0.001867 -0.000572 0.120788 -0.099210 0.427169 -0.588512 -0.046693 1 0 0 0 0 0 1 495164
-0.001867 -0.000572 0.120788 -0.099280 0.427469 -0.588916 -0.046725 1 0 0 0 0 0 1 496173
-0.001867 -0.000572 0.120788 -0.099343 0.427742 -0.589300 -0.046756 1 0 0 0 0 0 1 497163
-0.001873 -0.000553 0.120777 -0.025557 0.175607 -0.446632 -0.046788 1 0 0 0 0 0 1 498174
-0.001875 -0.000544 0.120774 -0.050572 0.264872 -0.518827 -0.046818 1 0 0 0 0 0 1 499163
-0.001877 -0.000540 0.120772 -0.069881 0.330908 -0.556462 -0.046850 1 0 0 0 0 0 1 500174
-0.001877 -0.000537 0.120772 -0.080439 0.366112 -0.571071 -0.046881 1 0 0 0 0 0 1 501174
-0.001878 -0.000536 0.120772 -0.085911 0.384032 -0.576529 -0.046912 1 0 0 0 0 0 1 502163
-0.001878 -0.000536 0.120772 -0.088717 0.393127 -0.578702 -0.046944 1 0 0 0 0 0 1 503174
-0.001878 -0.000535 0.120772 -0.090163 0.397803 -0.579712 -0.046975 1 0 0 0 0 0 1 504164
-0.001878 -0.000535 0.120772 -0.090934 0.400286 -0.580320 -0.047006 1 0 0 0 0 0 1 505172
-0.001878 -0.000535 0.120772 -0.091343 0.401648 -0.580784 -0.047037 1 0 0 0 0 0 1 506169
-0.001878 -0.000535 0.120772 -0.091572 0.402465 -0.581198 -0.047069 1 0 0 0 0 0 1 507190
-0.001878 -0.000535 0.120772 -0.091728 0.403009 -0.581592 -0.047100 1 0 0 0 0 0 1 508173
-0.001878 -0.000535 0.120772 -0.091824 0.403421 -0.581982 -0.047131 1 0 0 0 0 0 1 509180
-0.001878 -0.000535 0.120772 -0.091911 0.403744 -0.582364 -0.047162 1 0 0 0 0 0 1 510169
-0.001878 -0.000535 0.120772 -0.091985 0.404051 -0.582752 -0.047194 1 0 0 0 0 0 1 511175
-0.001878 -0.000535 0.120772 -0.092054 0.404345 -0.583133 -0.047225 1 0 0 0 0 0 1 512178
-0.001878 -0.000535 0.120772 -0.092116 0.404616 -0.583519 -0.047257 1 0 0 0 0 0 1 513182
-0.001878 -0.000535 0.120772 -0.092189 0.404887 -0.583920 -0.047288 1 0 0 0 0 0 1 514185
-0.001878 -0.000535 0.120772 -0.092239 0.405149 -0.584290 -0.047319 1 0 0 0 0 0 1 515175
-0.001878 -0.000535 0.120772 -0.092303 0.405428 -0.584681 -0.047350 1 0 0 0 0 0 1 516176
-0.001878 -0.000535 0.120772 -0.092351 0.405689 -0.585066 -0.047381 1 0 0 0 0 0 1 517156
-0.001878 -0.000535 0.120772 -0.092423 0.405964 -0.585454 -0.047413 1 0 0 0 0 0 1 518175
-0.001878 -0.000535 0.120772 -0.092482 0.406220 -0.585833 -0.047444 1 0 0 0 0 0 1 519175
-0.001884 -0.000517 0.120761 -0.018688 0.153999 -0.442902 -0.047475 1 0 0 0 0 0 1 520176
-0.001886 -0.000508 0.120758 -0.043625 0.243085 -0.515130 -0.047506 1 0 0 0 0 0 1 521174
-0.001888 -0.000503 0.120756 -0.062914 0.309031 -0.552782 -0.047538 1 0 0 0 0 0 1 522185
-0.001888 -0.000501 0.120756 -0.073450 0.344159 -0.567381 -0.047568 1 0 0 0 0 0 1 523160
-0.001889 -0.000500 0.120756 -0.078908 0.362038 -0.572845 -0.047600 1 0 0 0 0 0 1 524184
-0.001889 -0.000499 0.120756 -0.081716 0.371100 -0.575000 -0.047631 1 0 0 0 0 0 1 525175
-0.001889 -0.000499 0.120756 -0.083153 0.375776 -0.576007 -0.047663 1 0 0 0 0 0 1 526176
-0.001889 -0.000499 0.120756 -0.083912 0.378222 -0.576592 -0.047693 1 0 0 0 0 0 1 527156
-0.001889 -0.000499 0.120756 -0.084316 0.379570 -0.577057 -0.047725 1 0 0 0 0 0 1 528179
-0.001889 -0.000499 0.120756 -0.084542 0.380374 -0.577461 -0.047756 1 0 0 0 0 0 1 529177
-0.001889 -0.000499 0.120756 -0.084682 0.380901 -0.577840 -0.047788 1 0 0 0 0 0 1 530175
-0.001889 -0.000499 0.120756 -0.084790 0.381287 -0.578218 -0.047819 1 0 0 0 0 0 1 531174
-0.001889 -0.000499 0.120756 -0.084866 0.381598 -0.578602 -0.047849 1 0 0 0 0 0 1 532157
-0.001894 -0.000480 0.120745 -0.011084 0.129394 -0.435461 -0.047881 1 0 0 0 0 0 1 533175
-0.001897 -0.000471 0.120742 -0.035984 0.218369 -0.507736 -0.047913 1 0 0 0 0 0 1 534174
-0.001899 -0.000466 0.120740 -0.055235 0.284228 -0.545392 -0.047944 1 0 0 0 0 0 1 535172
-0.001899 -0.000464 0.120740 -0.065770 0.319326 -0.559985 -0.047975 1 0 0 0 0 0 1 536166
-0.001900 -0.000463 0.120740 -0.071231 0.337172 -0.565457 -0.048006 1 0 0 0 0 0 1 537179
-0.001900 -0.000462 0.120740 -0.074012 0.346212 -0.567604 -0.048037 1 0 0 0 0 0 1 538155
-0.001900 -0.000462 0.120740 -0.075449 0.350863 -0.568599 -0.048069 1 0 0 0 0 0 1 539174
-0.001900 -0.000462 0.120740 -0.076204 0.353294 -0.569184 -0.048100 1 0 0 0 0 0 1 540176
-0.001900 -0.000462 0.120740 -0.076604 0.354627 -0.569637 -0.048131 1 0 0 0 0 0 1 541172
-0.001900 -0.000462 0.120740 -0.076822 0.355403 -0.570029 -0.048163 1 0 0 0 0 0 1 542174
-0.001900 -0.000462 0.120740 -0.076968 0.355914 -0.570415 -0.048194 1 0 0 0 0 0 1 543174
-0.001900 -0.000462 0.120740 -0.077048 0.356276 -0.570780 -0.048225 1 0 0 0 0 0 1 544176
-0.001905 -0.000444 0.120729 -0.003295 0.104113 -0.427442 -0.048256 1 0 0 0 0 0 1 545173
-0.001908 -0.000434 0.120726 -0.028167 0.192965 -0.499749 -0.048288 1 0 0 0 0 0 1 546174
-0.001910 -0.000430 0.120724 -0.047382 0.258739 -0.537430 -0.048319 1 0 0 0 0 0 1 547168
-0.001910 -0.000428 0.120724 -0.057908 0.293814 -0.552032 -0.048350 1 0 0 0 0 0 1 548177
-0.001911 -0.000426 0.120724 -0.063347 0.311624 -0.557486 -0.048381 1 0 0 0 0 0 1 549178
-0.001911 -0.000426 0.120724 -0.066135 0.320658 -0.559636 -0.048413 1 0 0 0 0 0 1 550175
-0.001911 -0.000426 0.120724 -0.067563 0.325272 -0.560611 -0.048444 1 0 0 0 0 0 1 551172
-0.001911 -0.000425 0.120724 -0.068316 0.327694 -0.561194 -0.048475 1 0 0 0 0 0 1 552175
-0.001911 -0.000425 0.120724 -0.068707 0.328998 -0.561636 -0.048506 1 0 0 0 0 0 1 553174
-0.001911 -0.000425 0.120724 -0.068922 0.329766 -0.562025 -0.048538 1 0 0 0 0 0 1 554174
-0.001911 -0.000425 0.120724 -0.069059 0.330244 -0.562390 -0.048568 1 0 0 0 0 0 1 555156
-0.001911 -0.000425 0.120724 -0.069137 0.330602 -0.562760 -0.048600 1 0 0 0 0 0 1 556175
-0.001911 -0.000425 0.120724 -0.069221 0.330876 -0.563116 -0.048631 1 0 0 0 0 0 1 557175
-0.001916 -0.000407 0.120713 0.004552 0.078688 -0.419578 -0.048662 1 0 0 0 0 0 1 558173
-0.001919 -0.000398 0.120710 -0.020249 0.167355 -0.491919 -0.048694 1 0 0 0 0 0 1 559172
-0.001921 -0.000393 0.120708 -0.039441 0.233067 -0.529618 -0.048725 1 0 0 0 0 0 1 560177
-0.001921 -0.000391 0.120708 -0.049957 0.268072 -0.544222 -0.048756 1 0 0 0 0 0 1 561172
-0.001922 -0.000390 0.120708 -0.055389 0.285857 -0.549661 -0.048787 1 0 0 0 0 0 1 562164
-0.001922 -0.000389 0.120708 -0.058167 0.294857 -0.551803 -0.048819 1 0 0 0 0 0 1 563171
-0.001922 -0.000389 0.120708 -0.059600 0.299450 -0.552782 -0.048850 1 0 0 0 0 0 1 564161
-0.001922 -0.000389 0.120708 -0.060336 0.301850 -0.553349 -0.048881 1 0 0 0 0 0 1 565171
-0.001922 -0.000389 0.120708 -0.060720 0.303133 -0.553778 -0.048912 1 0 0 0 0 0 1 566160
-0.001922 -0.000389 0.120708 -0.060930 0.303884 -0.554163 -0.048944 1 0 0 0 0 0 1 567171
-0.001922 -0.000389 0.120708 -0.061065 0.304357 -0.554531 -0.048975 1 0 0 0 0 0 1 568162
-0.001922 -0.000389 0.120708 -0.061135 0.304684 -0.554883 -0.049006 1 0 0 0 0 0 1 569171
-0.001922 -0.000389 0.120708 -0.061204 0.304945 -0.555239 -0.049037 1 0 0 0 0 0 1 570160
-0.001927 -0.000370 0.120697 0.012557 0.052748 -0.411489 -0.049069 1 0 0 0 0 0 1 571170
-0.001930 -0.000361 0.120694 -0.012201 0.141279 -0.483860 -0.049100 1 0 0 0 0 0 1 572160
-0.001931 -0.000357 0.120692 -0.031376 0.206900 -0.521588 -0.049131 1 0 0 0 0 0 1 573171
-0.001932 -0.000354 0.120692 -0.041856 0.241859 -0.536178 -0.049162 1 0 0 0 0 0 1 574159
-0.001933 -0.000353 0.120692 -0.047301 0.259620 -0.541628 -0.049194 1 0 0 0 0 0 1 575170
-0.001933 -0.000353 0.120692 -0.050073 0.268593 -0.543762 -0.049225 1 0 0 0 0 0 1 576161
-0.001933 -0.000352 0.120692 -0.051481 0.273174 -0.544723 -0.049256 1 0 0 0 0 0 1 577173
-0.001933 -0.000352 0.120692 -0.052208 0.275553 -0.545297 -0.049287 1 0 0 0 0 0 1 578171
-0.001933 -0.000352 0.120692 -0.052598 0.276820 -0.545714 -0.049318 1 0 0 0 0 0 1 579160
-0.001933 -0.000352 0.120692 -0.052799 0.277540 -0.546084 -0.049350 1 0 0 0 0 0 1 580170
-0.001933 -0.000352 0.120692 -0.052929 0.277994 -0.546443 -0.049381 1 0 0 0 0 0 1 581160
-0.001933 -0.000352 0.120692 -0.053008 0.278317 -0.546787 -0.049412 1 0 0 0 0 0 1 582170
-0.001933 -0.000352 0.120692 -0.053059 0.278547 -0.547135 -0.049443 1 0 0 0 0 0 1 583159
-0.001933 -0.000352 0.120692 -0.053104 0.278762 -0.547486 -0.049475 1 0 0 0 0 0 1 584171
-0.001933 -0.000352 0.120692 -0.053142 0.278952 -0.547837 -0.049506 1 0 0 0 0 0 1 585168
-0.001933 -0.000352 0.120692 -0.053183 0.279152 -0.548178 -0.049537 1 0 0 0 0 0 1 586170
-0.001933 -0.000352 0.120692 -0.053217 0.279329 -0.548520 -0.049568 1 0 0 0 0 0 1 587160
-0.001933 -0.000352 0.120692 -0.053251 0.279507 -0.548870 -0.049600 1 0 0 0 0 0 1 588172
-0.001933 -0.000352 0.120692 -0.053284 0.279683 -0.549215 -0.049631 1 0 0 0 0 0 1 589169
-0.001938 -0.000334 0.120681 0.020504 0.027376 -0.405218 -0.049662 1 0 0 0 0 0 1 590172
-0.001941 -0.000325 0.120678 -0.004195 0.115721 -0.477642 -0.049694 1 0 0 0 0 0 1 591178
-0.001942 -0.000320 0.120676 -0.023329 0.181247 -0.515356 -0.049725 1 0 0 0 0 0 1 592168
-0.001943 -0.000318 0.120676 -0.033815 0.216160 -0.529963 -0.049756 1 0 0 0 0 0 1 593172
-0.001943 -0.000317 0.120676 -0.039224 0.233868 -0.535399 -0.049788 1 0 0 0 0 0 1 594179
-0.001944 -0.000316 0.120676 -0.041985 0.242812 -0.537527 -0.049819 1 0 0 0 0 0 1 595170
-0.001944 -0.000316 0.120676 -0.043408 0.247375 -0.538489 -0.049850 1 0 0 0 0 0 1 596179
-0.001944 -0.000316 0.120676 -0.044120 0.249730 -0.539042 -0.049881 1 0 0 0 0 0 1 597175
-0.001944 -0.000316 0.120676 -0.044503 0.250976 -0.539447 -0.049912 1 0 0 0 0 0 1 598153
-0.001944 -0.000316 0.120676 -0.044703 0.251691 -0.539820 -0.049944 1 0 0 0 0 0 1 599175
-0.001944 -0.000316 0.120676 -0.044827 0.252126 -0.540168 -0.049974 1 0 0 0 0 0 1 600156
-0.001944 -0.000316 0.120676 -0.044898 0.252420 -0.540501 -0.050006 1 0 0 0 0 0 1 601173
-0.001944 -0.000316 0.120676 -0.044946 0.252644 -0.540850 -0.050037 1 0 0 0 0 0 1 602172
-0.001944 -0.000316 0.120676 -0.044986 0.252841 -0.541189 -0.050069 1 0 0 0 0 0 1 603172
-0.001944 -0.000316 0.120676 -0.045007 0.253011 -0.541523 -0.050100 1 0 0 0 0 0 1 604181
-0.001944 -0.000316 0.120676 -0.045049 0.253184 -0.541860 -0.050131 1 0 0 0 0 0 1 605178
-0.001944 -0.000316 0.120676 -0.045078 0.253343 -0.542197 -0.050163 1 0 0 0 0 0 1 606177
-0.001944 -0.000316 0.120676 -0.045106 0.253500 -0.542534 -0.050194 1 0 0 0 0 0 1 607176
-0.001944 -0.000316 0.120676 -0.045134 0.253658 -0.542871 -0.050225 1 0 0 0 0 0 1 608173
-0.001944 -0.000316 0.120676 -0.045174 0.253818 -0.543221 -0.050256 1 0 0 0 0 0 1 609171
-0.001949 -0.000297 0.120665 0.028634 0.001453 -0.398976 -0.050287 1 0 0 0 0 0 1 610171
-0.001952 -0.000288 0.120661 0.003993 0.089617 -0.471407 -0.050318 1 0 0 0 0 0 1 611153
-0.001953 -0.000284 0.120660 -0.015110 0.155049 -0.509147 -0.050350 1 0 0 0 0 0 1 612177
-0.001954 -0.000281 0.120660 -0.025574 0.189890 -0.523751 -0.050381 1 0 0 0 0 0 1 613173
-0.001954 -0.000280 0.120660 -0.030966 0.207579 -0.529183 -0.050412 1 0 0 0 0 0 1 614171
-0.001955 -0.000280 0.120660 -0.033730 0.216502 -0.531304 -0.050444 1 0 0 0 0 0 1 615171
-0.001955 -0.000279 0.120659 -0.035144 0.221030 -0.532250 -0.050475 1 0 0 0 0 0 1 616172
-0.001955 -0.000279 0.120659 -0.035862 0.223368 -0.532811 -0.050506 1 0 0 0 0 0 1 617172
-0.001955 -0.000279 0.120659 -0.036233 0.224607 -0.533210 -0.050537 1 0 0 0 0 0 1 618170
-0.001955 -0.000279 0.120659 -0.036422 0.225289 -0.533561 -0.050569 1 0 0 0 0 0 1 619173
-0.001955 -0.000279 0.120659 -0.036540 0.225705 -0.533901 -0.050599 1 0 0 0 0 0 1 620153
-0.001955 -0.000279 0.120659 -0.036597 0.225989 -0.534240 -0.050631 1 0 0 0 0 0 1 621176
-0.001955 -0.000279 0.120659 -0.036646 0.226184 -0.534562 -0.050662 1 0 0 0 0 0 1 622152
-0.001955 -0.000279 0.120659 -0.036682 0.226364 -0.534899 -0.050694 1 0 0 0 0 0 1 623172
-0.001955 -0.000279 0.120659 -0.036713 0.226529 -0.535222 -0.050725 1 0 0 0 0 0 1 624172
-0.001955 -0.000279 0.120659 -0.036736 0.226670 -0.535550 -0.050756 1 0 0 0 0 0 1 625170
-0.001955 -0.000279 0.120659 -0.036759 0.226810 -0.535880 -0.050787 1 0 0 0 0 0 1 626171
-0.001955 -0.000279 0.120659 -0.036784 0.226961 -0.536216 -0.050819 1 0 0 0 0 0 1 627171
-0.001955 -0.000279 0.120659 -0.036795 0.227099 -0.536552 -0.050850 1 0 0 0 0 0 1 628170
-0.001955 -0.000279 0.120659 -0.036828 0.227240 -0.536875 -0.050881 1 0 0 0 0 0 1 629165
-0.001955 -0.000279 0.120659 -0.036849 0.227368 -0.537197 -0.050912 1 0 0 0 0 0 1 630164
-0.001960 -0.000261 0.120649 0.036954 -0.025067 -0.392732 -0.050944 1 0 0 0 0 0 1 631172
-0.001963 -0.000252 0.120645 0.012376 0.062927 -0.465178 -0.050975 1 0 0 0 0 0 1 632175
-0.001964 -0.000247 0.120644 -0.006689 0.128241 -0.502936 -0.051006 1 0 0 0 0 0 1 633171
-0.001965 -0.000245 0.120644 -0.017131 0.163044 -0.517528 -0.051037 1 0 0 0 0 0 1 634170
-0.001965 -0.000244 0.120643 -0.022539 0.180683 -0.522947 -0.051069 1 0 0 0 0 0 1 635172
-0.001966 -0.000243 0.120643 -0.025278 0.189583 -0.525062 -0.051100 1 0 0 0 0 0 1 636171
-0.001966 -0.000243 0.120643 -0.026674 0.194097 -0.526013 -0.051131 1 0 0 0 0 0 1 637169
-0.001966 -0.000243 0.120643 -0.027385 0.196415 -0.526549 -0.051162 1 0 0 0 0 0 1 638169
-0.001966 -0.000243 0.120643 -0.027758 0.197626 -0.526946 -0.051194 1 0 0 0 0 0 1 639170
-0.001966 -0.000243 0.120643 -0.027954 0.198289 -0.527298 -0.051224 1 0 0 0 0 0 1 640155
-0.001966 -0.000243 0.120643 -0.028057 0.198688 -0.527629 -0.051256 1 0 0 0 0 0 1 641171
-0.001966 -0.000243 0.120643 -0.028106 0.198950 -0.527948 -0.051287 1 0 0 0 0 0 1 642160
-0.001966 -0.000243 0.120643 -0.028154 0.199142 -0.528280 -0.051319 1 0 0 0 0 0 1 643170
-0.001966 -0.000243 0.120643 -0.028185 0.199307 -0.528617 -0.051351 1 0 0 0 0 0 1 644213
-0.001966 -0.000243 0.120643 -0.028207 0.199443 -0.528925 -0.051382 1 0 0 0 0 0 1 645211
-0.001966 -0.000243 0.120643 -0.028228 0.199579 -0.529257 -0.051414 1 0 0 0 0 0 1 646228
-0.001966 -0.000243 0.120643 -0.028245 0.199699 -0.529574 -0.051445 1 0 0 0 0 0 1 647211
-0.001966 -0.000243 0.120643 -0.028263 0.199822 -0.529900 -0.051477 1 0 0 0 0 0 1 648226
-0.001966 -0.000243 0.120643 -0.028280 0.199942 -0.530217 -0.051507 1 0 0 0 0 0 1 649211
-0.001971 -0.000224 0.120633 0.045557 -0.052556 -0.385510 -0.051539 1 0 0 0 0 0 1 650225
-0.001974 -0.000215 0.120629 0.021014 0.035268 -0.457992 -0.051570 1 0 0 0 0 0 1 651210
-0.001975 -0.000211 0.120628 0.001969 0.100473 -0.495725 -0.051600 1 0 0 0 0 0 1 652170
-0.001976 -0.000208 0.120628 -0.008447 0.135226 -0.510330 -0.051631 1 0 0 0 0 0 1 653157
-0.001976 -0.000207 0.120627 -0.013835 0.152839 -0.515746 -0.051662 1 0 0 0 0 0 1 654169
-0.001976 -0.000207 0.120627 -0.016577 0.161715 -0.517847 -0.051693 1 0 0 0 0 0 1 655158
-0.001977 -0.000206 0.120627 -0.017972 0.166188 -0.518796 -0.051725 1 0 0 0 0 0 1 656168
-0.001977 -0.000206 0.120627 -0.018669 0.168491 -0.519315 -0.051756 1 0 0 0 0 0 1 657158
-0.001977 -0.000206 0.120627 -0.019039 0.169696 -0.519714 -0.051787 1 0 0 0 0 0 1 658169
-0.001977 -0.000206 0.120627 -0.019218 0.170340 -0.520046 -0.051818 1 0 0 0 0 0 1 659158
-0.001977 -0.000206 0.120627 -0.019326 0.170722 -0.520380 -0.051850 1 0 0 0 0 0 1 660169
-0.001977 -0.000206 0.120627 -0.019376 0.170946 -0.520692 -0.051881 1 0 0 0 0 0 1 661158
-0.001977 -0.000206 0.120627 -0.019411 0.171124 -0.521007 -0.051912 1 0 0 0 0 0 1 662159
-0.001977 -0.000206 0.120627 -0.019426 0.171277 -0.521317 -0.051944 1 0 0 0 0 0 1 663168
-0.001989 -0.000220 0.120616 0.157896 0.361068 -0.372622 -0.051975 1 0 0 0 0 0 1 664159
-0.001996 -0.000227 0.120613 0.097634 0.295706 -0.447020 -0.052006 1 0 0 0 0 0 1 665168
-0.001999 -0.000230 0.120611 0.051964 0.246992 -0.485753 -0.052037 1 0 0 0 0 0 1 666158
-0.002001 -0.000232 0.120611 0.027346 0.221053 -0.500734 -0.052069 1 0 0 0 0 0 1 667167
-0.002002 -0.000233 0.120611 0.014798 0.207961 -0.506271 -0.052100 1 0 0 0 0 0 1 668158
-0.002007 -0.000215 0.120600 0.082291 -0.051217 -0.363222 -0.052131 1 0 0 0 0 0 1 669169
-0.002010 -0.000206 0.120597 0.054651 0.033148 -0.436322 -0.052162 1 0 0 0 0 0 1 670158
-0.002012 -0.000202 0.120595 0.034069 0.096625 -0.474298 -0.052194 1 0 0 0 0 0 1 671167
-0.002013 -0.000199 0.120595 0.022881 0.130508 -0.488967 -0.052225 1 0 0 0 0 0 1 672158
-0.002013 -0.000198 0.120595 0.017121 0.147682 -0.494386 -0.052256 1 0 0 0 0 0 1 673167
-0.002013 -0.000198 0.120595 0.014182 0.156329 -0.496480 -0.052287 1 0 0 0 0 0 1 674157
-0.002013 -0.000197 0.120595 0.012717 0.160703 -0.497419 -0.052319 1 0 0 0 0 0 1 675177
-0.002013 -0.000197 0.120595 0.011973 0.162945 -0.497940 -0.052350 1 0 0 0 0 0 1 676177
-0.002013 -0.000197 0.120595 0.011612 0.164120 -0.498302 -0.052381 1 0 0 0 0 0 1 677179
-0.002013 -0.000197 0.120595 0.011423 0.164744 -0.498626 -0.052413 1 0 0 0 0 0 1 678175
-0.002013 -0.000197 0.120595 0.011335 0.165107 -0.498931 -0.052443 1 0 0 0 0 0 1 679164
-0.002013 -0.000197 0.120595 0.011309 0.165347 -0.499233 -0.052475 1 0 0 0 0 0 1 680178
-0.002013 -0.000197 0.120595 0.011285 0.165515 -0.499538 -0.052506 1 0 0 0 0 0 1 681177
-0.002013 -0.000197 0.120595 0.011282 0.165640 -0.499827 -0.052537 1 0 0 0 0 0 1 682169
-0.002013 -0.000197 0.120595 0.011269 0.165767 -0.500132 -0.052569 1 0 0 0 0 0 1 683175
-0.002019 -0.000179 0.120584 0.085106 -0.086818 -0.355023 -0.052600 1 0 0 0 0 0 1 684174
-0.002021 -0.000170 0.120580 0.060714 0.000716 -0.427517 -0.052631 1 0 0 0 0 0 1 685169
-0.002023 -0.000165 0.120579 0.041746 0.065771 -0.465278 -0.052662 1 0 0 0 0 0 1 686170
-0.002024 -0.000163 0.120579 0.031357 0.100426 -0.479860 -0.052693 1 0 0 0 0 0 1 687151
-0.002024 -0.000162 0.120579 0.026011 0.117991 -0.485257 -0.052725 1 0 0 0 0 0 1 688173
-0.002024 -0.000161 0.120579 0.023286 0.126831 -0.487336 -0.052756 1 0 0 0 0 0 1 689168
-0.002024 -0.000161 0.120578 0.021924 0.131282 -0.488253 -0.052787 1 0 0 0 0 0 1 690170
-0.002024 -0.000161 0.120578 0.021244 0.133552 -0.488758 -0.052819 1 0 0 0 0 0 1 691171
-0.002024 -0.000161 0.120578 0.020919 0.134736 -0.489132 -0.052850 1 0 0 0 0 0 1 692177
-0.002024 -0.000161 0.120578 0.020746 0.135350 -0.489439 -0.052881 1 0 0 0 0 0 1 693156
-0.002024 -0.000161 0.120578 0.020672 0.135705 -0.489731 -0.052912 1 0 0 0 0 0 1 694152
-0.002024 -0.000161 0.120578 0.020640 0.135931 -0.490041 -0.052944 1 0 0 0 0 0 1 695175
-0.002024 -0.000161 0.120578 0.020632 0.136078 -0.490324 -0.052975 1 0 0 0 0 0 1 696171
-0.002024 -0.000161 0.120578 0.020636 0.136185 -0.490606 -0.053006 1 0 0 0 0 0 1 697169
-0.002024 -0.000161 0.120578 0.020629 0.136291 -0.490896 -0.053037 1 0 0 0 0 0 1 698151
-0.002024 -0.000161 0.120578 0.020639 0.136375 -0.491191 -0.053069 1 0 0 0 0 0 1 699168
-0.002024 -0.000161 0.120578 0.020659 0.136464 -0.491473 -0.053100 1 0 0 0 0 0 1 700170
-0.002024 -0.000161 0.120578 0.020663 0.136535 -0.491763 -0.053131 1 0 0 0 0 0 1 701150
-0.002024 -0.000161 0.120578 0.020679 0.136634 -0.492052 -0.053162 1 0 0 0 0 0 1 702149
-0.002024 -0.000161 0.120578 0.020687 0.136698 -0.492347 -0.053194 1 0 0 0 0 0 1 703168
-0.002024 -0.000161 0.120578 0.020704 0.136797 -0.492637 -0.053225 1 0 0 0 0 0 1 704171
-0.002024 -0.000161 0.120578 0.020724 0.136856 -0.492932 -0.053256 1 0 0 0 0 0 1 705167
-0.002024 -0.000161 0.120578 0.020733 0.136945 -0.493209 -0.053287 1 0 0 0 0 0 1 706169
-0.002024 -0.000161 0.120578 0.020734 0.137030 -0.493512 -0.053319 1 0 0 0 0 0 1 707172
-0.002024 -0.000161 0.120578 0.020756 0.137106 -0.493783 -0.053349 1 0 0 0 0 0 1 708152
-0.002024 -0.000161 0.120578 0.020758 0.137190 -0.494089 -0.053381 1 0 0 0 0 0 1 709169
-0.002024 -0.000161 0.120578 0.020780 0.137268 -0.494366 -0.053412 1 0 0 0 0 0 1 710168
-0.002024 -0.000161 0.120578 0.020782 0.137351 -0.494668 -0.053444 1 0 0 0 0 0 1 711169
-0.002024 -0.000161 0.120578 0.020804 0.137429 -0.494944 -0.053475 1 0 0 0 0 0 1 712168
-0.002024 -0.000161 0.120578 0.020806 0.137511 -0.495246 -0.053506 1 0 0 0 0 0 1 713167
-0.002024 -0.000161 0.120578 0.020828 0.137588 -0.495517 -0.053537 1 0 0 0 0 0 1 714149
-0.002024 -0.000161 0.120578 0.020833 0.137659 -0.495813 -0.053568 1 0 0 0 0 0 1 715152
-0.002024 -0.000161 0.120578 0.020863 0.137762 -0.496132 -0.053602 1 0 0 0 0 0 1 716233
-0.002024 -0.000161 0.120578 0.020868 0.137836 -0.496410 -0.053633 1 0 0 0 0 0 1 717236
-0.002024 -0.000161 0.120578 0.020868 0.137918 -0.496710 -0.053664 1 0 0 0 0 0 1 718231
-0.002024 -0.000161 0.120578 0.020891 0.137996 -0.496988 -0.053696 1 0 0 0 0 0 1 719233
-0.002024 -0.000161 0.120578 0.020892 0.138079 -0.497288 -0.053727 1 0 0 0 0 0 1 720229
-0.002024 -0.000161 0.120578 0.020915 0.138157 -0.497567 -0.053758 1 0 0 0 0 0 1 721234
-0.002024 -0.000161 0.120578 0.020916 0.138239 -0.497866 -0.053789 1 0 0 0 0 0 1 722226
-0.002024 -0.000161 0.120578 0.020939 0.138317 -0.498145 -0.053821 1 0 0 0 0 0 1 723232
-0.002024 -0.000161 0.120578 0.020944 0.138388 -0.498438 -0.053852 1 0 0 0 0 0 1 724229
-0.002024 -0.000161 0.120578 0.020960 0.138488 -0.498730 -0.053883 1 0 0 0 0 0 1 725235
-0.002024 -0.000161 0.120578 0.020967 0.138548 -0.499009 -0.053913 1 0 0 0 0 0 1 726201
-0.002024 -0.000161 0.120578 0.020984 0.138647 -0.499299 -0.053945 1 0 0 0 0 0 1 727202
-0.002024 -0.000161 0.120578 0.021004 0.138706 -0.499595 -0.053976 1 0 0 0 0 0 1 728203
-0.002024 -0.000161 0.120578 0.021014 0.138797 -0.499879 -0.054008 1 0 0 0 0 0 1 729230
-0.002024 -0.000161 0.120578 0.021014 0.138880 -0.500175 -0.054039 1 0 0 0 0 0 1 730211
-0.002024 -0.000161 0.120578 0.021036 0.138959 -0.500456 -0.054070 1 0 0 0 0 0 1 731223
-0.002024 -0.000161 0.120578 0.021038 0.139042 -0.500759 -0.054102 1 0 0 0 0 0 1 732227
-0.002024 -0.000161 0.120578 0.021060 0.139118 -0.501031 -0.054132 1 0 0 0 0 0 1 733211
-0.002024 -0.000161 0.120578 0.021062 0.139202 -0.501336 -0.054164 1 0 0 0 0 0 1 734222
-0.002024 -0.000161 0.120578 0.021084 0.139279 -0.501609 -0.054195 1 0 0 0 0 0 1 735208
-0.002024 -0.000161 0.120578 0.021094 0.139367 -0.501891 -0.054225 1 0 0 0 0 0 1 736167
-0.002024 -0.000161 0.120578 0.021101 0.139428 -0.502178 -0.054256 1 0 0 0 0 0 1 737156
-0.002024 -0.000161 0.120578 0.021121 0.139515 -0.502463 -0.054287 1 0 0 0 0 0 1 738165
-0.002024 -0.000161 0.120578 0.021134 0.139596 -0.502768 -0.054318 1 0 0 0 0 0 1 739154
-0.002024 -0.000161 0.120578 0.021146 0.139677 -0.503043 -0.054350 1 0 0 0 0 0 1 740166
-0.002024 -0.000161 0.120578 0.021147 0.139759 -0.503341 -0.054381 1 0 0 0 0 0 1 741155
-0.002024 -0.000161 0.120578 0.021169 0.139838 -0.503621 -0.054412 1 0 0 0 0 0 1 742165
-0.002024 -0.000161 0.120578 0.021171 0.139920 -0.503920 -0.054443 1 0 0 0 0 0 1 743156
-0.002024 -0.000161 0.120578 0.021193 0.139999 -0.504200 -0.054475 1 0 0 0 0 0 1 744167
-0.002024 -0.000161 0.120578 0.021195 0.140081 -0.504501 -0.054506 1 0 0 0 0 0 1 745166
-0.002024 -0.000161 0.120578 0.021217 0.140158 -0.504775 -0.054537 1 0 0 0 0 0 1 746155
-0.002024 -0.000161 0.120578 0.021223 0.140230 -0.505072 -0.054568 1 0 0 0 0 0 1 747164
-0.002024 -0.000161 0.120578 0.021239 0.140329 -0.505359 -0.054599 1 0 0 0 0 0 1 748156
-0.002024 -0.000161 0.120578 0.021246 0.140392 -0.505651 -0.054631 1 0 0 0 0 0 1 749165
-0.002024 -0.000161 0.120578 0.021275 0.140487 -0.505944 -0.054662 1 0 0 0 0 0 1 750154
-0.002024 -0.000161 0.120578 0.021281 0.140561 -0.506224 -0.054694 1 0 0 0 0 0 1 751165
-0.002024 -0.000161 0.120578 0.021281 0.140643 -0.506523 -0.054724 1 0 0 0 0 0 1 752156
-0.002024 -0.000161 0.120578 0.021303 0.140721 -0.506803 -0.054756 1 0 0 0 0 0 1 753166
-0.002024 -0.000161 0.120578 0.021308 0.140792 -0.507094 -0.054787 1 0 0 0 0 0 1 754155
-0.002024 -0.000161 0.120578 0.021324 0.140892 -0.507387 -0.054818 1 0 0 0 0 0 1 755165
-0.002024 -0.000161 0.120578 0.021332 0.140953 -0.507673 -0.054849 1 0 0 0 0 0 1 756155
-0.002024 -0.000161 0.120578 0.021348 0.141053 -0.507965 -0.054881 1 0 0 0 0 0 1 757164
-0.002024 -0.000161 0.120578 0.021356 0.141114 -0.508252 -0.054912 1 0 0 0 0 0 1 758154
-0.002024 -0.000161 0.120578 0.021372 0.141214 -0.508544 -0.054943 1 0 0 0 0 0 1 759165
-0.002024 -0.000161 0.120578 0.021380 0.141275 -0.508830 -0.054974 1 0 0 0 0 0 1 760155
-0.002024 -0.000161 0.120578 0.021400 0.141363 -0.509115 -0.055006 1 0 0 0 0 0 1 761165
-0.002024 -0.000161 0.120578 0.021414 0.141444 -0.509424 -0.055037 1 0 0 0 0 0 1 762167
-0.002024 -0.000161 0.120578 0.021426 0.141525 -0.509698 -0.055069 1 0 0 0 0 0 1 763174
-0.002024 -0.000161 0.120578 0.021427 0.141608 -0.509999 -0.055100 1 0 0 0 0 0 1 764175
-0.002024 -0.000161 0.120578 0.021449 0.141685 -0.510273 -0.055131 1 0 0 0 0 0 1 765164
-0.002024 -0.000161 0.120578 0.021450 0.141768 -0.510576 -0.055162 1 0 0 0 0 0 1 766170
-0.002024 -0.000161 0.120578 0.021473 0.141846 -0.510855 -0.055194 1 0 0 0 0 0 1 767175
-0.002024 -0.000161 0.120578 0.021475 0.141929 -0.511157 -0.055225 1 0 0 0 0 0 1 768176
-0.002024 -0.000161 0.120578 0.021497 0.142006 -0.511430 -0.055256 1 0 0 0 0 0 1 769164
-0.002024 -0.000161 0.120578 0.021502 0.142078 -0.511727 -0.055287 1 0 0 0 0 0 1 770172
-0.002024 -0.000161 0.120578 0.021518 0.142176 -0.512010 -0.055318 1 0 0 0 0 0 1 771148
-0.002024 -0.000161 0.120578 0.021526 0.142240 -0.512306 -0.055350 1 0 0 0 0 0 1 772172
-0.002024 -0.000161 0.120578 0.021555 0.142335 -0.512601 -0.055381 1 0 0 0 0 0 1 773169
-0.002024 -0.000161 0.120578 0.021560 0.142407 -0.512871 -0.055412 1 0 0 0 0 0 1 774147
-0.002024 -0.000161 0.120578 0.021560 0.142491 -0.513179 -0.055444 1 0 0 0 0 0 1 775168
-0.002024 -0.000161 0.120578 0.021583 0.142569 -0.513456 -0.055475 1 0 0 0 0 0 1 776168
-0.002024 -0.000161 0.120578 0.021588 0.142640 -0.513750 -0.055506 1 0 0 0 0 0 1 777167
-0.002024 -0.000161 0.120578 0.021604 0.142739 -0.514040 -0.055537 1 0 0 0 0 0 1 778168
-0.002024 -0.000161 0.120578 0.021612 0.142802 -0.514331 -0.055569 1 0 0 0 0 0 1 779171
-0.002024 -0.000161 0.120578 0.021628 0.142899 -0.514615 -0.055599 1 0 0 0 0 0 1 780154
-0.002024 -0.000161 0.120578 0.021636 0.142963 -0.514909 -0.055631 1 0 0 0 0 0 1 781171
-0.002024 -0.000161 0.120578 0.021652 0.143061 -0.515196 -0.055662 1 0 0 0 0 0 1 782165
-0.002024 -0.000161 0.120578 0.021660 0.143123 -0.515486 -0.055693 1 0 0 0 0 0 1 783164
-0.002024 -0.000161 0.120578 0.021680 0.143210 -0.515769 -0.055725 1 0 0 0 0 0 1 784167
-0.002024 -0.000161 0.120578 0.021693 0.143291 -0.516078 -0.055756 1 0 0 0 0 0 1 785170
-0.002024 -0.000161 0.120578 0.021705 0.143371 -0.516349 -0.055787 1 0 0 0 0 0 1 786168
-0.002024 -0.000161 0.120578 0.021706 0.143454 -0.516649 -0.055819 1 0 0 0 0 0 1 787166
-0.002024 -0.000161 0.120578 0.021728 0.143532 -0.516927 -0.055850 1 0 0 0 0 0 1 788167
-0.002024 -0.000161 0.120578 0.021730 0.143615 -0.517228 -0.055881 1 0 0 0 0 0 1 789165
-0.002024 -0.000161 0.120578 0.021752 0.143693 -0.517505 -0.055912 1 0 0 0 0 0 1 790166
-0.002024 -0.000161 0.120578 0.021754 0.143776 -0.517807 -0.055944 1 0 0 0 0 0 1 791167
-0.002024 -0.000161 0.120578 0.021777 0.143854 -0.518084 -0.055975 1 0 0 0 0 0 1 792168
-0.002024 -0.000161 0.120578 0.021790 0.143933 -0.518370 -0.056006 1 0 0 0 0 0 1 793164
-0.002024 -0.000161 0.120578 0.021791 0.144017 -0.518674 -0.056037 1 0 0 0 0 0 1 794167
-0.002024 -0.000161 0.120578 0.021813 0.144095 -0.518952 -0.056069 1 0 0 0 0 0 1 795170
-0.002024 -0.000161 0.120578 0.021827 0.144175 -0.519259 -0.056100 1 0 0 0 0 0 1 796168
-0.002024 -0.000161 0.120578 0.021839 0.144253 -0.519525 -0.056130 1 0 0 0 0 0 1 797148
-0.002024 -0.000161 0.120578 0.021840 0.144338 -0.519831 -0.056162 1 0 0 0 0 0 1 798165
-0.002024 -0.000161 0.120578 0.021862 0.144416 -0.520108 -0.056194 1 0 0 0 0 0 1 799165
-0.002024 -0.000161 0.120578 0.021867 0.144487 -0.520403 -0.056225 1 0 0 0 0 0 1 800167
-0.002024 -0.000161 0.120578 0.021883 0.144586 -0.520692 -0.056256 1 0 0 0 0 0 1 801164
-0.002024 -0.000161 0.120578 0.021891 0.144649 -0.520982 -0.056287 1 0 0 0 0 0 1 802166
-0.002024 -0.000161 0.120578 0.021907 0.144747 -0.521269 -0.056318 1 0 0 0 0 0 1 803160
-0.002024 -0.000161 0.120578 0.021915 0.144810 -0.521561 -0.056350 1 0 0 0 0 0 1 804170
-0.002024 -0.000161 0.120578 0.021931 0.144907 -0.521846 -0.056381 1 0 0 0 0 0 1 805155
-0.002024 -0.000161 0.120578 0.021939 0.144970 -0.522138 -0.056412 1 0 0 0 0 0 1 806165
-0.002024 -0.000161 0.120578 0.021959 0.145057 -0.522422 -0.056444 1 0 0 0 0 0 1 807168
-0.002024 -0.000161 0.120578 0.021973 0.145138 -0.522730 -0.056475 1 0 0 0 0 0 1 808167
-0.002024 -0.000161 0.120578 0.021985 0.145216 -0.522995 -0.056505 1 0 0 0 0 0 1 809146
-0.002024 -0.000161 0.120578 0.021985 0.145301 -0.523301 -0.056537 1 0 0 0 0 0 1 810164
-0.002024 -0.000161 0.120578 0.022008 0.145379 -0.523580 -0.056569 1 0 0 0 0 0 1 811169
-0.002024 -0.000161 0.120578 0.022018 0.145471 -0.523873 -0.056600 1 0 0 0 0 0 1 812166
-0.002024 -0.000161 0.120578 0.022025 0.145532 -0.524163 -0.056631 1 0 0 0 0 0 1 813165
-0.002024 -0.000161 0.120578 0.022041 0.145631 -0.524452 -0.056662 1 0 0 0 0 0 1 814165
-0.002024 -0.000161 0.120578 0.022049 0.145693 -0.524741 -0.056693 1 0 0 0 0 0 1 815163
-0.002024 -0.000161 0.120578 0.022069 0.145779 -0.525022 -0.056724 1 0 0 0 0 0 1 816157
-0.002024 -0.000161 0.120578 0.022070 0.145864 -0.525326 -0.056756 1 0 0 0 0 0 1 817164
-0.002024 -0.000161 0.120578 0.022092 0.145941 -0.525600 -0.056787 1 0 0 0 0 0 1 818154
-0.002024 -0.000161 0.120578 0.022107 0.146021 -0.525911 -0.056818 1 0 0 0 0 0 1 819164
-0.002024 -0.000161 0.120578 0.022119 0.146101 -0.526179 -0.056849 1 0 0 0 0 0 1 820153
-0.002024 -0.000161 0.120578 0.022119 0.146185 -0.526483 -0.056881 1 0 0 0 0 0 1 821162
-0.002024 -0.000161 0.120578 0.022141 0.146262 -0.526757 -0.056912 1 0 0 0 0 0 1 822152
-0.002024 -0.000161 0.120578 0.022147 0.146334 -0.527054 -0.056943 1 0 0 0 0 0 1 823162
-0.002024 -0.000161 0.120578 0.022163 0.146433 -0.527341 -0.056974 1 0 0 0 0 0 1 824153
-0.002024 -0.000161 0.120578 0.022171 0.146495 -0.527633 -0.057006 1 0 0 0 0 0 1 825162
-0.002024 -0.000161 0.120578 0.022187 0.146593 -0.527919 -0.057037 1 0 0 0 0 0 1 826152
-0.002024 -0.000161 0.120578 0.022195 0.146656 -0.528212 -0.057068 1 0 0 0 0 0 1 827162
-0.002024 -0.000161 0.120578 0.022211 0.146754 -0.528498 -0.057099 1 0 0 0 0 0 1 828152
-0.002024 -0.000161 0.120578 0.022219 0.146816 -0.528788 -0.057131 1 0 0 0 0 0 1 829153
-0.002024 -0.000161 0.120578 0.022251 0.146901 -0.529079 -0.057162 1 0 0 0 0 0 1 830162
-0.002024 -0.000161 0.120578 0.022242 0.146986 -0.529373 -0.057193 1 0 0 0 0 0 1 831153
-0.002024 -0.000161 0.120578 0.022263 0.147065 -0.529652 -0.057225 1 0 0 0 0 0 1 832163
-0.002024 -0.000161 0.120578 0.022273 0.147156 -0.529943 -0.057256 1 0 0 0 0 0 1 833151
-0.002024 -0.000161 0.120578 0.022280 0.147218 -0.530237 -0.057287 1 0 0 0 0 0 1 834163
-0.002024 -0.000161 0.120578 0.022296 0.147316 -0.530523 -0.057318 1 0 0 0 0 0 1 835153
-0.002024 -0.000161 0.120578 0.022304 0.147379 -0.530815 -0.057350 1 0 0 0 0 0 1 836162
-0.002024 -0.000161 0.120578 0.022321 0.147477 -0.531101 -0.057381 1 0 0 0 0 0 1 837152
-0.002024 -0.000161 0.120578 0.022328 0.147540 -0.531393 -0.057412 1 0 0 0 0 0 1 838161
-0.002024 -0.000161 0.120578 0.022348 0.147626 -0.531672 -0.057443 1 0 0 0 0 0 1 839151
-0.002024 -0.000161 0.120578 0.022350 0.147710 -0.531975 -0.057474 1 0 0 0 0 0 1 840153
-0.002024 -0.000161 0.120578 0.022372 0.147788 -0.532255 -0.057506 1 0 0 0 0 0 1 841162
-0.002024 -0.000161 0.120578 0.022386 0.147868 -0.532560 -0.057537 1 0 0 0 0 0 1 842152
-0.002024 -0.000161 0.120578 0.022398 0.147949 -0.532834 -0.057568 1 0 0 0 0 0 1 843161
-0.002024 -0.000161 0.120578 0.022399 0.148031 -0.533132 -0.057599 1 0 0 0 0 0 1 844152
-0.002024 -0.000161 0.120578 0.022421 0.148111 -0.533419 -0.057632 1 0 0 0 0 0 1 845185
-0.002024 -0.000161 0.120578 0.022426 0.148181 -0.533710 -0.057662 1 0 0 0 0 0 1 846172
-0.002024 -0.000161 0.120578 0.022442 0.148280 -0.533996 -0.057693 1 0 0 0 0 0 1 847162
-0.002024 -0.000161 0.120578 0.022450 0.148342 -0.534285 -0.057725 1 0 0 0 0 0 1 848160
-0.002024 -0.000161 0.120578 0.022466 0.148442 -0.534577 -0.057756 1 0 0 0 0 0 1 849168
-0.002024 -0.000161 0.120578 0.022483 0.148513 -0.534860 -0.057788 1 0 0 0 0 0 1 850173
-0.002024 -0.000161 0.120578 0.022484 0.148595 -0.535162 -0.057819 1 0 0 0 0 0 1 851170
-0.002024 -0.000161 0.120578 0.022506 0.148672 -0.535436 -0.057850 1 0 0 0 0 0 1 852162
-0.002024 -0.000161 0.120578 0.022521 0.148763 -0.535782 -0.057885 1 0 0 0 0 0 1 853293
-0.002024 -0.000161 0.120578 0.022532 0.148833 -0.536018 -0.057912 1 0 0 0 0 0 1 854171
-0.002024 -0.000161 0.120578 0.022536 0.148904 -0.536310 -0.057943 1 0 0 0 0 0 1 855161
-0.002024 -0.000161 0.120578 0.022552 0.149004 -0.536601 -0.057975 1 0 0 0 0 0 1 856166
-0.002024 -0.000161 0.120578 0.022561 0.149076 -0.536926 -0.058010 1 0 0 0 0 0 1 857290
-0.002024 -0.000161 0.120578 0.022578 0.149174 -0.537215 -0.058041 1 0 0 0 0 0 1 858289
-0.002024 -0.000161 0.120578 0.022584 0.149226 -0.537467 -0.058068 1 0 0 0 0 0 1 859162
-0.002024 -0.000161 0.120578 0.022602 0.149334 -0.537788 -0.058103 1 0 0 0 0 0 1 860271
-0.002024 -0.000161 0.120578 0.022610 0.149397 -0.538083 -0.058135 1 0 0 0 0 0 1 861290
-0.002024 -0.000161 0.120578 0.022628 0.149475 -0.538331 -0.058162 1 0 0 0 0 0 1 862172
-0.002024 -0.000161 0.120578 0.022643 0.149565 -0.538675 -0.058197 1 0 0 0 0 0 1 863293
-0.002024 -0.000161 0.120578 0.022654 0.149635 -0.538910 -0.058225 1 0 0 0 0 0 1 864167
-0.002024 -0.000161 0.120578 0.022655 0.149726 -0.539239 -0.058259 1 0 0 0 0 0 1 865264
-0.002024 -0.000161 0.120578 0.022678 0.149806 -0.539523 -0.058291 1 0 0 0 0 0 1 866291
-0.002024 -0.000161 0.120578 0.022678 0.149879 -0.539788 -0.058318 1 0 0 0 0 0 1 867162
-0.002024 -0.000161 0.120578 0.022701 0.149957 -0.540066 -0.058350 1 0 0 0 0 0 1 868165
-0.002024 -0.000161 0.120578 0.022716 0.150047 -0.540388 -0.058385 1 0 0 0 0 0 1 869287
-0.002024 -0.000161 0.120578 0.022716 0.150130 -0.540692 -0.058416 1 0 0 0 0 0 1 870290
-0.002024 -0.000161 0.120578 0.022739 0.150208 -0.540968 -0.058447 1 0 0 0 0 0 1 871288
-0.002024 -0.000161 0.120578 0.022740 0.150291 -0.541270 -0.058479 1 0 0 0 0 0 1 872289
-0.002024 -0.000161 0.120578 0.022763 0.150369 -0.541547 -0.058510 1 0 0 0 0 0 1 873288
-0.002024 -0.000161 0.120578 0.022764 0.150450 -0.541843 -0.058541 1 0 0 0 0 0 1 874270
-0.002024 -0.000161 0.120578 0.022785 0.150518 -0.542083 -0.058568 1 0 0 0 0 0 1 875143
-0.002024 -0.000161 0.120578 0.022801 0.150610 -0.542434 -0.058604 1 0 0 0 0 0 1 876290
-0.002024 -0.000161 0.120578 0.022813 0.150690 -0.542705 -0.058635 1 0 0 0 0 0 1 877290
-0.002024 -0.000161 0.120578 0.022817 0.150761 -0.543000 -0.058666 1 0 0 0 0 0 1 878290
-0.002024 -0.000161 0.120578 0.022832 0.150850 -0.543252 -0.058693 1 0 0 0 0 0 1 879162
-0.002024 -0.000161 0.120578 0.022841 0.150923 -0.543579 -0.058729 1 0 0 0 0 0 1 880290
-0.002024 -0.000161 0.120578 0.022857 0.151021 -0.543867 -0.058760 1 0 0 0 0 0 1 881287
-0.002024 -0.000161 0.120578 0.022865 0.151083 -0.544157 -0.058791 1 0 0 0 0 0 1 882288
-0.002024 -0.000161 0.120578 0.022881 0.151182 -0.544445 -0.058822 1 0 0 0 0 0 1 883286
-0.002024 -0.000161 0.120578 0.022889 0.151244 -0.544736 -0.058854 1 0 0 0 0 0 1 884290
-0.002024 -0.000161 0.120578 0.022909 0.151331 -0.545017 -0.058885 1 0 0 0 0 0 1 885287
-0.002024 -0.000161 0.120578 0.022923 0.151412 -0.545327 -0.058916 1 0 0 0 0 0 1 886291
-0.002024 -0.000161 0.120578 0.022933 0.151482 -0.545559 -0.058943 1 0 0 0 0 0 1 887156
-0.002024 -0.000161 0.120578 0.022935 0.151576 -0.545900 -0.058979 1 0 0 0 0 0 1 888295
-0.002030 -0.000142 0.120568 0.097278 -0.102766 -0.399555 -0.059010 1 0 0 0 0 0 1 889290
-0.002032 -0.000133 0.120564 0.073194 -0.016241 -0.471748 -0.059041 1 0 0 0 0 0 1 890286
-0.002034 -0.000129 0.120563 0.054390 0.048283 -0.509401 -0.059072 1 0 0 0 0 0 1 891287
-0.002034 -0.000126 0.120563 0.044094 0.082680 -0.523946 -0.059104 1 0 0 0 0 0 1 892289
-0.002035 -0.000125 0.120562 0.038784 0.100093 -0.529326 -0.059135 1 0 0 0 0 0 1 893278
-0.002035 -0.000125 0.120562 0.036096 0.108850 -0.531387 -0.059166 1 0 0 0 0 0 1 894287
-0.002035 -0.000124 0.120562 0.034738 0.113253 -0.532284 -0.059197 1 0 0 0 0 0 1 895270
-0.002035 -0.000124 0.120562 0.034063 0.115494 -0.532757 -0.059225 1 0 0 0 0 0 1 896163
-0.002035 -0.000124 0.120562 0.033729 0.116644 -0.533152 -0.059260 1 0 0 0 0 0 1 897289
-0.002035 -0.000124 0.120562 0.033577 0.117253 -0.533460 -0.059291 1 0 0 0 0 0 1 898281
-0.002035 -0.000124 0.120562 0.033511 0.117589 -0.533745 -0.059322 1 0 0 0 0 0 1 899278
-0.002035 -0.000124 0.120562 0.033486 0.117776 -0.534001 -0.059350 1 0 0 0 0 0 1 900161
-0.002035 -0.000124 0.120562 0.033486 0.117910 -0.534309 -0.059384 1 0 0 0 0 0 1 901276
-0.002035 -0.000124 0.120562 0.033492 0.118010 -0.534590 -0.059416 1 0 0 0 0 0 1 902277
-0.002035 -0.000124 0.120562 0.033504 0.118079 -0.534845 -0.059443 1 0 0 0 0 0 1 903161
-0.002035 -0.000124 0.120562 0.033520 0.118161 -0.535146 -0.059478 1 0 0 0 0 0 1 904277
-0.002035 -0.000124 0.120562 0.033526 0.118227 -0.535442 -0.059510 1 0 0 0 0 0 1 905285
-0.002035 -0.000124 0.120562 0.033550 0.118298 -0.535714 -0.059541 1 0 0 0 0 0 1 906275
-0.002035 -0.000124 0.120562 0.033558 0.118345 -0.535969 -0.059568 1 0 0 0 0 0 1 907160
-0.002035 -0.000124 0.120562 0.033583 0.118414 -0.536242 -0.059599 1 0 0 0 0 0 1 908150
-0.002035 -0.000124 0.120562 0.033599 0.118465 -0.536557 -0.059634 1 0 0 0 0 0 1 909275
-0.002035 -0.000124 0.120562 0.033621 0.118545 -0.536841 -0.059666 1 0 0 0 0 0 1 910285
-0.002035 -0.000124 0.120562 0.033641 0.118589 -0.537097 -0.059693 1 0 0 0 0 0 1 911149
-0.002035 -0.000124 0.120562 0.033657 0.118670 -0.537402 -0.059728 1 0 0 0 0 0 1 912275
-0.002035 -0.000124 0.120562 0.033666 0.118725 -0.537692 -0.059760 1 0 0 0 0 0 1 913285
-0.002035 -0.000124 0.120562 0.033691 0.118794 -0.537964 -0.059791 1 0 0 0 0 0 1 914275
-0.002035 -0.000124 0.120562 0.033699 0.118842 -0.538219 -0.059818 1 0 0 0 0 0 1 915159
-0.002035 -0.000124 0.120562 0.033730 0.118908 -0.538523 -0.059854 1 0 0 0 0 0 1 916286
-0.002035 -0.000124 0.120562 0.033737 0.118971 -0.538813 -0.059884 1 0 0 0 0 0 1 917275
-0.002035 -0.000124 0.120562 0.033761 0.119043 -0.539091 -0.059916 1 0 0 0 0 0 1 918284
-0.002035 -0.000124 0.120562 0.033771 0.119097 -0.539375 -0.059947 1 0 0 0 0 0 1 919273
-0.002041 -0.000106 0.120552 0.108153 -0.135398 -0.392740 -0.059979 1 0 0 0 0 0 1 920285
-0.002043 -0.000097 0.120548 0.084147 -0.049123 -0.464931 -0.060009 1 0 0 0 0 0 1 921274
-0.002045 -0.000092 0.120547 0.065388 0.015293 -0.502595 -0.060041 1 0 0 0 0 0 1 922285
-0.002045 -0.000090 0.120546 0.055107 0.049613 -0.517131 -0.060072 1 0 0 0 0 0 1 923285
-0.002046 -0.000089 0.120546 0.049803 0.067005 -0.522503 -0.060103 1 0 0 0 0 0 1 924275
-0.002046 -0.000088 0.120546 0.047124 0.075735 -0.524559 -0.060135 1 0 0 0 0 0 1 925285
-0.002046 -0.000088 0.120546 0.045773 0.080115 -0.525452 -0.060166 1 0 0 0 0 0 1 926275
-0.002046 -0.000088 0.120546 0.045109 0.082331 -0.525945 -0.060197 1 0 0 0 0 0 1 927286
-0.002046 -0.000088 0.120546 0.044780 0.083452 -0.526296 -0.060229 1 0 0 0 0 0 1 928288
-0.002046 -0.000088 0.120546 0.044634 0.084041 -0.526598 -0.060260 1 0 0 0 0 0 1 929287
-0.002046 -0.000088 0.120546 0.044573 0.084359 -0.526873 -0.060291 1 0 0 0 0 0 1 930280
-0.002046 -0.000088 0.120546 0.044553 0.084546 -0.527162 -0.060322 1 0 0 0 0 0 1 931282
-0.002046 -0.000088 0.120546 0.044556 0.084657 -0.527433 -0.060354 1 0 0 0 0 0 1 932291
-0.002046 -0.000088 0.120546 0.044571 0.084728 -0.527700 -0.060385 1 0 0 0 0 0 1 933296
-0.002046 -0.000088 0.120546 0.044587 0.084795 -0.527983 -0.060416 1 0 0 0 0 0 1 934285
-0.002046 -0.000088 0.120546 0.044597 0.084844 -0.528253 -0.060447 1 0 0 0 0 0 1 935292
-0.002046 -0.000088 0.120546 0.044627 0.084897 -0.528519 -0.060479 1 0 0 0 0 0 1 936293
-0.002046 -0.000088 0.120546 0.044642 0.084932 -0.528792 -0.060509 1 0 0 0 0 0 1 937270
-0.002046 -0.000088 0.120546 0.044673 0.084984 -0.529063 -0.060541 1 0 0 0 0 0 1 938288
-0.002046 -0.000088 0.120546 0.044688 0.085019 -0.529338 -0.060572 1 0 0 0 0 0 1 939270
-0.002046 -0.000088 0.120546 0.044719 0.085072 -0.529610 -0.060604 1 0 0 0 0 0 1 940290
-0.002046 -0.000088 0.120546 0.044731 0.085119 -0.529894 -0.060635 1 0 0 0 0 0 1 941285
-0.002046 -0.000088 0.120546 0.044765 0.085161 -0.530156 -0.060666 1 0 0 0 0 0 1 942287
-0.002046 -0.000088 0.120546 0.044780 0.085195 -0.530435 -0.060697 1 0 0 0 0 0 1 943288
-0.002046 -0.000088 0.120546 0.044811 0.085247 -0.530703 -0.060729 1 0 0 0 0 0 1 944295
-0.002046 -0.000088 0.120546 0.044836 0.085292 -0.530994 -0.060760 1 0 0 0 0 0 1 945290
-0.002046 -0.000088 0.120546 0.044859 0.085336 -0.531252 -0.060791 1 0 0 0 0 0 1 946297
-0.002046 -0.000088 0.120546 0.044882 0.085380 -0.531520 -0.060822 1 0 0 0 0 0 1 947287
-0.002046 -0.000088 0.120546 0.044893 0.085426 -0.531806 -0.060854 1 0 0 0 0 0 1 948286
-0.002046 -0.000088 0.120546 0.044926 0.085468 -0.532068 -0.060885 1 0 0 0 0 0 1 949288
-0.002046 -0.000088 0.120546 0.044942 0.085503 -0.532346 -0.060916 1 0 0 0 0 0 1 950287
-0.002046 -0.000088 0.120546 0.044973 0.085554 -0.532613 -0.060947 1 0 0 0 0 0 1 951286
-0.002046 -0.000088 0.120546 0.044985 0.085602 -0.532899 -0.060979 1 0 0 0 0 0 1 952286
-0.002046 -0.000088 0.120546 0.045018 0.085643 -0.533160 -0.061010 1 0 0 0 0 0 1 953287
-0.002046 -0.000088 0.120546 0.045034 0.085678 -0.533438 -0.061041 1 0 0 0 0 0 1 954286
-0.002046 -0.000088 0.120546 0.045061 0.085741 -0.533711 -0.061072 1 0 0 0 0 0 1 955284
-0.002046 -0.000088 0.120546 0.045080 0.085767 -0.533986 -0.061104 1 0 0 0 0 0 1 956288
-0.002046 -0.000088 0.120546 0.045123 0.085815 -0.534258 -0.061135 1 0 0 0 0 0 1 957286
-0.002046 -0.000088 0.120546 0.045128 0.085853 -0.534531 -0.061166 1 0 0 0 0 0 1 958285
-0.002046 -0.000088 0.120546 0.045154 0.085916 -0.534804 -0.061197 1 0 0 0 0 0 1 959286
-0.002046 -0.000088 0.120546 0.045173 0.085942 -0.535078 -0.061229 1 0 0 0 0 0 1 960288
-0.002046 -0.000088 0.120546 0.045203 0.085993 -0.535344 -0.061260 1 0 0 0 0 0 1 961286
-0.002051 -0.000070 0.120536 0.119638 -0.168773 -0.388361 -0.061291 1 0 0 0 0 0 1 962270
-0.002054 -0.000060 0.120532 0.095724 -0.082765 -0.460527 -0.061322 1 0 0 0 0 0 1 963284
-0.002056 -0.000056 0.120531 0.077013 -0.018498 -0.498188 -0.061354 1 0 0 0 0 0 1 964286
-0.002056 -0.000054 0.120530 0.066757 0.015739 -0.512725 -0.061385 1 0 0 0 0 0 1 965285
-0.002057 -0.000052 0.120530 0.061468 0.033082 -0.518078 -0.061416 1 0 0 0 0 0 1 966285
-0.002057 -0.000052 0.120530 0.058791 0.041769 -0.520131 -0.061447 1 0 0 0 0 0 1 967284
-0.002057 -0.000052 0.120530 0.057464 0.046140 -0.521029 -0.061479 1 0 0 0 0 0 1 968289
-0.002057 -0.000051 0.120530 0.056797 0.048338 -0.521504 -0.061510 1 0 0 0 0 0 1 969279
-0.002057 -0.000051 0.120530 0.056472 0.049440 -0.521848 -0.061541 1 0 0 0 0 0 1 970284
-0.002057 -0.000051 0.120530 0.056344 0.050008 -0.522129 -0.061572 1 0 0 0 0 0 1 971286
-0.002057 -0.000051 0.120530 0.056278 0.050310 -0.522411 -0.061604 1 0 0 0 0 0 1 972287
-0.002057 -0.000051 0.120530 0.056266 0.050467 -0.522684 -0.061635 1 0 0 0 0 0 1 973285
-0.002057 -0.000051 0.120530 0.056274 0.050558 -0.522944 -0.061666 1 0 0 0 0 0 1 974284
-0.002057 -0.000051 0.120530 0.056283 0.050613 -0.523217 -0.061697 1 0 0 0 0 0 1 975290
-0.002057 -0.000051 0.120530 0.056315 0.050660 -0.523482 -0.061728 1 0 0 0 0 0 1 976285
-0.002057 -0.000051 0.120530 0.056340 0.050699 -0.523733 -0.061760 1 0 0 0 0 0 1 977285
-0.002057 -0.000051 0.120530 0.056360 0.050717 -0.524003 -0.061791 1 0 0 0 0 0 1 978284
-0.002057 -0.000051 0.120530 0.056384 0.050753 -0.524276 -0.061822 1 0 0 0 0 0 1 979286
-0.002057 -0.000051 0.120530 0.056420 0.050788 -0.524533 -0.061853 1 0 0 0 0 0 1 980276
-0.002057 -0.000051 0.120530 0.056453 0.050803 -0.524792 -0.061885 1 0 0 0 0 0 1 981285
-0.002057 -0.000051 0.120530 0.056470 0.050830 -0.525067 -0.061916 1 0 0 0 0 0 1 982274
-0.002057 -0.000051 0.120530 0.056506 0.050865 -0.525329 -0.061947 1 0 0 0 0 0 1 983284
-0.002057 -0.000051 0.120530 0.056527 0.050883 -0.525598 -0.061978 1 0 0 0 0 0 1 984274
-0.002057 -0.000051 0.120530 0.056566 0.050906 -0.525855 -0.062010 1 0 0 0 0 0 1 985291
-0.002057 -0.000051 0.120530 0.056596 0.050930 -0.526133 -0.062041 1 0 0 0 0 0 1 986271
-0.002057 -0.000051 0.120530 0.056622 0.050968 -0.526390 -0.062072 1 0 0 0 0 0 1 987283
-0.002057 -0.000051 0.120530 0.056645 0.050974 -0.526651 -0.062103 1 0 0 0 0 0 1 988273
-0.002057 -0.000051 0.120530 0.056678 0.051018 -0.526919 -0.062135 1 0 0 0 0 0 1 989283
-0.002057 -0.000051 0.120530 0.056698 0.051037 -0.527188 -0.062166 1 0 0 0 0 0 1 990272
-0.002062 -0.000033 0.120519 0.131191 -0.203881 -0.379895 -0.062197 1 0 0 0 0 0 1 991282
-0.002065 -0.000024 0.120516 0.107342 -0.118070 -0.452082 -0.062228 1 0 0 0 0 0 1 992273
-0.002066 -0.000019 0.120515 0.088652 -0.053938 -0.489751 -0.062260 1 0 0 0 0 0 1 993282
-0.002067 -0.000017 0.120514 0.078419 -0.019749 -0.504269 -0.062291 1 0 0 0 0 0 1 994271
-0.002068 -0.000016 0.120514 0.073151 -0.002469 -0.509629 -0.062322 1 0 0 0 0 0 1 995284
-0.002068 -0.000015 0.120514 0.070489 0.006205 -0.511679 -0.062353 1 0 0 0 0 0 1 996283
-0.002068 -0.000015 0.120514 0.069149 0.010548 -0.512547 -0.062384 1 0 0 0 0 0 1 997272
-0.002068 -0.000015 0.120514 0.068510 0.012719 -0.513030 -0.062416 1 0 0 0 0 0 1 998282
-0.002068 -0.000015 0.120514 0.068182 0.013803 -0.513357 -0.062447 1 0 0 0 0 0 1 999271
-0.002068 -0.000015 0.120514 0.068047 0.014355 -0.513647 -0.062478 1 0 0 0 0 0 2 283
-0.002068 -0.000015 0.120514 0.067986 0.014634 -0.513829 -0.062500 1 0 0 0 0 0 2 1272
-0.002068 -0.000015 0.120514 0.067947 0.014765 -0.513836 -0.062500 1 0 0 0 0 0 2 2282
-0.002068 -0.000015 0.120514 0.067923 0.014841 -0.513838 -0.062500 1 0 0 0 0 0 2 3272
-0.002068 -0.000015 0.120514 0.067915 0.014869 -0.513831 -0.062500 1 0 0 0 0 0 2 4282
-0.002068 -0.000015 0.120514 0.067899 0.014884 -0.513831 -0.062500 1 0 0 0 0 0 2 5271
-0.002068 -0.000015 0.120514 0.067894 0.014897 -0.513837 -0.062500 1 0 0 0 0 0 2 6283
-0.002068 -0.000015 0.120514 0.067914 0.014904 -0.513838 -0.062500 1 0 0 0 0 0 2 7272
-0.002068 -0.000015 0.120514 0.067896 0.014898 -0.513838 -0.062500 1 0 0 0 0 0 2 8283
-0.002068 -0.000015 0.120514 0.067902 0.014906 -0.513831 -0.062500 1 0 0 0 0 0 2 9271
-0.002068 -0.000015 0.120514 0.067895 0.014898 -0.513838 -0.062500 1 0 0 0 0 0 2 10290
-0.002068 -0.000015 0.120514 0.067902 0.014906 -0.513831 -0.062500 1 0 0 0 0 0 2 11281
-0.002068 -0.000015 0.120514 0.067895 0.014898 -0.513837 -0.062500 1 0 0 0 0 0 2 12284
-0.002068 -0.000015 0.120514 0.067902 0.014906 -0.513831 -0.062500 1 0 0 0 0 0 2 13280
-0.002068 -0.000015 0.120514 0.067891 0.014910 -0.513844 -0.062500 1 0 0 0 0 0 2 14288
-0.002068 -0.000015 0.120514 0.067901 0.014908 -0.513832 -0.062500 1 0 0 0 0 0 2 15283
-0.002068 -0.000015 0.120514 0.067907 0.014896 -0.513844 -0.062500 1 0 0 0 0 0 2 16285
-0.002049 -0.000019 0.120504 -0.197221 0.077349 -0.374931 -0.062500 1 0 0 0 0 0 2 17297
-0.002040 -0.000022 0.120500 -0.107087 0.056433 -0.442605 -0.062500 1 0 0 0 0 0 2 18284
-0.002035 -0.000023 0.120499 -0.040419 0.040738 -0.477798 -0.062500 1 0 0 0 0 0 2 19285
-0.002033 -0.000023 0.120499 -0.005154 0.032351 -0.491223 -0.062500 1 0 0 0 0 0 2 20285
-0.002037 -0.000005 0.120488 0.087052 -0.226786 -0.348354 -0.062500 1 0 0 0 0 0 2 21285
-0.002039 0.000004 0.120484 0.072029 -0.143243 -0.421989 -0.062500 1 0 0 0 0 0 2 22285
-0.002040 0.000008 0.120483 0.057754 -0.080226 -0.459985 -0.062500 1 0 0 0 0 0 2 23283
-0.002041 0.000010 0.120483 0.049700 -0.046617 -0.474472 -0.062500 1 0 0 0 0 0 2 24285
-0.002041 0.000011 0.120483 0.045495 -0.029608 -0.479641 -0.062500 1 0 0 0 0 0 2 25283
-0.002041 0.000012 0.120482 0.043339 -0.021085 -0.481449 -0.062500 1 0 0 0 0 0 2 26286
-0.002041 0.000012 0.120482 0.042257 -0.016822 -0.482085 -0.062500 1 0 0 0 0 0 2 27285
-0.002041 0.000012 0.120482 0.041720 -0.014693 -0.482295 -0.062500 1 0 0 0 0 0 2 28292
-0.002041 0.000012 0.120482 0.041434 -0.013624 -0.482372 -0.062500 1 0 0 0 0 0 2 29287
-0.002041 0.000013 0.120482 0.041296 -0.013097 -0.482407 -0.062500 1 0 0 0 0 0 2 30284
-0.002041 0.000013 0.120482 0.041235 -0.012819 -0.482412 -0.062500 1 0 0 0 0 0 2 31266
-0.002041 0.000013 0.120482 0.041184 -0.012684 -0.482413 -0.062500 1 0 0 0 0 0 2 32287
-0.002041 0.000013 0.120482 0.041175 -0.012622 -0.482413 -0.062500 1 0 0 0 0 0 2 33283
-0.002041 0.000013 0.120482 0.041156 -0.012593 -0.482421 -0.062500 1 0 0 0 0 0 2 34283
-0.002041 0.000013 0.120482 0.041159 -0.012571 -0.482421 -0.062500 1 0 0 0 0 0 2 35281
-0.002041 0.000013 0.120482 0.041159 -0.012570 -0.482422 -0.062500 1 0 0 0 0 0 2 36285
-0.002041 0.000013 0.120482 0.041168 -0.012561 -0.482415 -0.062500 1 0 0 0 0 0 2 37281
-0.002041 0.000013 0.120482 0.041145 -0.012555 -0.482421 -0.062500 1 0 0 0 0 0 2 38283
-0.002041 0.000013 0.120482 0.041166 -0.012560 -0.482415 -0.062500 1 0 0 0 0 0 2 39281
-0.002041 0.000013 0.120482 0.041145 -0.012555 -0.482421 -0.062500 1 0 0 0 0 0 2 40286
-0.002041 0.000013 0.120482 0.041166 -0.012560 -0.482415 -0.062500 1 0 0 0 0 0 2 41275
-0.002041 0.000013 0.120482 0.041145 -0.012555 -0.482421 -0.062500 1 0 0 0 0 0 2 42284
-0.002041 0.000013 0.120482 0.041163 -0.012548 -0.482422 -0.062500 1 0 0 0 0 0 2 43284
-0.002041 0.000013 0.120482 0.041156 -0.012556 -0.482408 -0.062500 1 0 0 0 0 0 2 44284
-0.002041 0.000013 0.120482 0.041156 -0.012557 -0.482427 -0.062500 1 0 0 0 0 0 2 45284
-0.002041 0.000013 0.120482 0.041156 -0.012557 -0.482409 -0.062500 1 0 0 0 0 0 2 46280
-0.002041 0.000013 0.120482 0.041156 -0.012557 -0.482427 -0.062500 1 0 0 0 0 0 2 47281
-0.002041 0.000013 0.120482 0.041156 -0.012557 -0.482409 -0.062500 1 0 0 0 0 0 2 48264
-0.002041 0.000013 0.120482 0.041156 -0.012557 -0.482427 -0.062500 1 0 0 0 0 0 2 49283
-0.002041 0.000013 0.120482 0.041168 -0.012560 -0.482415 -0.062500 1 0 0 0 0 0 2 50282
-0.002041 0.000013 0.120482 0.041146 -0.012555 -0.482421 -0.062500 1 0 0 0 0 0 2 51277
-0.002041 0.000013 0.120482 0.041167 -0.012560 -0.482415 -0.062500 1 0 0 0 0 0 2 52288
-0.002041 0.000013 0.120482 0.041145 -0.012555 -0.482421 -0.062500 1 0 0 0 0 0 2 53288
-0.002041 0.000013 0.120482 0.041163 -0.012548 -0.482422 -0.062500 1 0 0 0 0 0 2 54283
-0.002041 0.000013 0.120482 0.041148 -0.012565 -0.482415 -0.062500 1 0 0 0 0 0 2 55281
-0.002041 0.000013 0.120482 0.041164 -0.012549 -0.482421 -0.062500 1 0 0 0 0 0 2 56284
-0.002041 0.000013 0.120482 0.041148 -0.012565 -0.482415 -0.062500 1 0 0 0 0 0 2 57280
-0.002041 0.000013 0.120482 0.041164 -0.012549 -0.482421 -0.062500 1 0 0 0 0 0 2 58285
-0.002041 0.000013 0.120482 0.041148 -0.012565 -0.482415 -0.062500 1 0 0 0 0 0 2 59281
-0.002041 0.000013 0.120482 0.041164 -0.012549 -0.482421 -0.062500 1 0 0 0 0 0 2 60283
-0.002041 0.000013 0.120482 0.041148 -0.012565 -0.482415 -0.062500 1 0 0 0 0 0 2 61264
-0.002041 0.000013 0.120482 0.041164 -0.012550 -0.482421 -0.062500 1 0 0 0 0 0 2 62265
-0.002041 0.000013 0.120482 0.041145 -0.012554 -0.482422 -0.062500 1 0 0 0 0 0 2 63281
-0.002041 0.000013 0.120482 0.041166 -0.012560 -0.482415 -0.062500 1 0 0 0 0 0 2 64272
-0.002041 0.000013 0.120482 0.041153 -0.012546 -0.482415 -0.062500 1 0 0 0 0 0 2 65277
-0.002041 0.000013 0.120482 0.041159 -0.012567 -0.482421 -0.062500 1 0 0 0 0 0 2 66280
-0.002041 0.000013 0.120482 0.041153 -0.012547 -0.482415 -0.062500 1 0 0 0 0 0 2 67269
-0.002041 0.000013 0.120482 0.041159 -0.012568 -0.482421 -0.062500 1 0 0 0 0 0 2 68324
-0.002041 0.000013 0.120482 0.041153 -0.012547 -0.482415 -0.062500 1 0 0 0 0 0 2 69334
-0.002041 0.000013 0.120482 0.041159 -0.012568 -0.482421 -0.062500 1 0 0 0 0 0 2 70319
-0.002041 0.000013 0.120482 0.041153 -0.012547 -0.482415 -0.062500 1 0 0 0 0 0 2 71335
-0.002041 0.000013 0.120482 0.041156 -0.012556 -0.482428 -0.062500 1 0 0 0 0 0 2 72272
-0.002041 0.000013 0.120482 0.041156 -0.012557 -0.482409 -0.062500 1 0 0 0 0 0 2 73281
-0.002041 0.000013 0.120482 0.041156 -0.012557 -0.482427 -0.062500 1 0 0 0 0 0 2 74270
-0.002041 0.000013 0.120482 0.041156 -0.012557 -0.482409 -0.062500 1 0 0 0 0 0 2 75270
-0.002041 0.000013 0.120482 0.041156 -0.012557 -0.482427 -0.062500 1 0 0 0 0 0 2 76281
-0.002041 0.000013 0.120482 0.041156 -0.012557 -0.482409 -0.062500 1 0 0 0 0 0 2 77270
-0.002041 0.000013 0.120482 0.041156 -0.012557 -0.482427 -0.062500 1 0 0 0 0 0 2 78279
-0.002041 0.000013 0.120482 0.041156 -0.012557 -0.482409 -0.062500 1 0 0 0 0 0 2 79279
-0.002041 0.000013 0.120482 0.041156 -0.012557 -0.482427 -0.062500 1 0 0 0 0 0 2 80270
-0.002041 0.000013 0.120482 0.041155 -0.012557 -0.482409 -0.062500 1 0 0 0 0 0 2 81279
-0.002041 0.000013 0.120482 0.041156 -0.012557 -0.482427 -0.062500 1 0 0 0 0 0 2 82270
-0.002041 0.000013 0.120482 0.041152 -0.012546 -0.482416 -0.062500 1 0 0 0 0 0 2 83279
-0.002041 0.000013 0.120482 0.041167 -0.012559 -0.482414 -0.062500 1 0 0 0 0 0 2 84270
-0.002041 0.000013 0.120482 0.041145 -0.012554 -0.482421 -0.062500 1 0 0 0 0 0 2 85278
-0.002041 0.000013 0.120482 0.041167 -0.012560 -0.482415 -0.062500 1 0 0 0 0 0 2 86267
-0.002041 0.000013 0.120482 0.041158 -0.012557 -0.482428 -0.062500 1 0 0 0 0 0 2 87279
-0.002041 0.000013 0.120482 0.041156 -0.012557 -0.482409 -0.062500 1 0 0 0 0 0 2 88269
-0.002041 0.000013 0.120482 0.041156 -0.012557 -0.482427 -0.062500 1 0 0 0 0 0 2 89271
-0.002041 0.000013 0.120482 0.041156 -0.012557 -0.482409 -0.062500 1 0 0 0 0 0 2 90278
-0.002041 0.000013 0.120482 0.041156 -0.012557 -0.482427 -0.062500 1 0 0 0 0 0 2 91268
-0.002041 0.000013 0.120482 0.041156 -0.012557 -0.482409 -0.062500 1 0 0 0 0 0 2 92280
-0.002041 0.000013 0.120482 0.041156 -0.012557 -0.482427 -0.062500 1 0 0 0 0 0 2 93269
-0.002041 0.000013 0.120482 0.041152 -0.012546 -0.482416 -0.062500 1 0 0 0 0 0 2 94280
-0.002041 0.000013 0.120482 0.041159 -0.012568 -0.482421 -0.062500 1 0 0 0 0 0 2 95287
-0.002041 0.000013 0.120482 0.041153 -0.012547 -0.482415 -0.062500 1 0 0 0 0 0 2 96288
-0.002041 0.000013 0.120482 0.041159 -0.012568 -0.482421 -0.062500 1 0 0 0 0 0 2 97275
-0.002041 0.000013 0.120482 0.041153 -0.012547 -0.482415 -0.062500 1 0 0 0 0 0 2 98282
-0.002041 0.000013 0.120482 0.041159 -0.012568 -0.482421 -0.062500 1 0 0 0 0 0 2 99291
-0.002041 0.000013 0.120482 0.041153 -0.012547 -0.482415 -0.062500 1 0 0 0 0 0 2 100289
-0.002041 0.000013 0.120482 0.041156 -0.012556 -0.482428 -0.062500 1 0 0 0 0 0 2 101279
-0.002041 0.000013 0.120482 0.041156 -0.012557 -0.482409 -0.062500 1 0 0 0 0 0 2 102287
-0.002041 0.000013 0.120482 0.041164 -0.012548 -0.482420 -0.062500 1 0 0 0 0 0 2 103286
-0.002041 0.000013 0.120482 0.041149 -0.012565 -0.482415 -0.062500 1 0 0 0 0 0 2 104283
-0.002041 0.000013 0.120482 0.041164 -0.012549 -0.482421 -0.062500 1 0 0 0 0 0 2 105279
-0.002041 0.000013 0.120482 0.041148 -0.012565 -0.482415 -0.062500 1 0 0 0 0 0 2 106280
-0.002041 0.000013 0.120482 0.041164 -0.012549 -0.482421 -0.062500 1 0 0 0 0 0 2 107262
-0.002041 0.000013 0.120482 0.041148 -0.012565 -0.482415 -0.062500 1 0 0 0 0 0 2 108282
-0.002041 0.000013 0.120482 0.041164 -0.012549 -0.482421 -0.062500 1 0 0 0 0 0 2 109281
-0.002041 0.000013 0.120482 0.041148 -0.012565 -0.482415 -0.062500 1 0 0 0 0 0 2 110288
-0.002041 0.000013 0.120482 0.041164 -0.012549 -0.482421 -0.062500 1 0 0 0 0 0 2 111286
-0.002041 0.000013 0.120482 0.041145 -0.012553 -0.482422 -0.062500 1 0 0 0 0 0 2 112285
-0.002041 0.000013 0.120482 0.041167 -0.012560 -0.482415 -0.062500 1 0 0 0 0 0 2 113287
-0.002041 0.000013 0.120482 0.041145 -0.012554 -0.482421 -0.062500 1 0 0 0 0 0 2 114279
-0.002041 0.000013 0.120482 0.041167 -0.012560 -0.482415 -0.062500 1 0 0 0 0 0 2 115283
-0.002041 0.000013 0.120482 0.041145 -0.012555 -0.482421 -0.062500 1 0 0 0 0 0 2 116282
-0.002041 0.000013 0.120482 0.041166 -0.012560 -0.482415 -0.062500 1 0 0 0 0 0 2 117280
-0.002041 0.000013 0.120482 0.041145 -0.012555 -0.482421 -0.062500 1 0 0 0 0 0 2 118280
-0.002041 0.000013 0.120482 0.041166 -0.012560 -0.482415 -0.062500 1 0 0 0 0 0 2 119281
-0.002041 0.000013 0.120482 0.041145 -0.012555 -0.482421 -0.062500 1 0 0 0 0 0 2 120282
-0.002041 0.000013 0.120482 0.041166 -0.012560 -0.482415 -0.062500 1 0 0 0 0 0 2 121281
-0.002041 0.000013 0.120482 0.041145 -0.012555 -0.482421 -0.062500 1 0 0 0 0 0 2 122278
-0.002046 0.000031 0.120472 0.115582 -0.267309 -0.334624 -0.062500 1 0 0 0 0 0 2 123280
-0.002049 0.000040 0.120468 0.091722 -0.181701 -0.406629 -0.062500 1 0 0 0 0 0 2 124282
-0.002051 0.000044 0.120467 0.073024 -0.117651 -0.444087 -0.062500 1 0 0 0 0 0 2 125280
-0.002051 0.000047 0.120466 0.062773 -0.083522 -0.458371 -0.062500 1 0 0 0 0 0 2 126286
-0.002052 0.000048 0.120466 0.057479 -0.066238 -0.463471 -0.062500 1 0 0 0 0 0 2 127279
-0.002052 0.000048 0.120466 0.054777 -0.057585 -0.465256 -0.062500 1 0 0 0 0 0 2 128282
-0.002052 0.000049 0.120466 0.053407 -0.053265 -0.465886 -0.062500 1 0 0 0 0 0 2 129280
-0.002052 0.000049 0.120466 0.052732 -0.051094 -0.466100 -0.062500 1 0 0 0 0 0 2 130279
-0.002052 0.000049 0.120466 0.052382 -0.050020 -0.466179 -0.062500 1 0 0 0 0 0 2 131280
-0.002052 0.000049 0.120466 0.052205 -0.049484 -0.466196 -0.062500 1 0 0 0 0 0 2 132281
-0.002052 0.000049 0.120466 0.052129 -0.049204 -0.466212 -0.062500 1 0 0 0 0 0 2 133281
-0.002052 0.000049 0.120466 0.052078 -0.049069 -0.466215 -0.062500 1 0 0 0 0 0 2 134278
-0.002052 0.000049 0.120466 0.052054 -0.048992 -0.466216 -0.062500 1 0 0 0 0 0 2 135283
-0.002052 0.000049 0.120466 0.052057 -0.048967 -0.466216 -0.062500 1 0 0 0 0 0 2 136274
-0.002052 0.000049 0.120466 0.052043 -0.048952 -0.466216 -0.062500 1 0 0 0 0 0 2 137279
-0.002052 0.000049 0.120466 0.052026 -0.048937 -0.466217 -0.062500 1 0 0 0 0 0 2 138282
-0.002052 0.000049 0.120466 0.052036 -0.048938 -0.466223 -0.062500 1 0 0 0 0 0 2 139279
-0.002052 0.000049 0.120466 0.052037 -0.048939 -0.466204 -0.062500 1 0 0 0 0 0 2 140282
-0.002052 0.000049 0.120466 0.052037 -0.048939 -0.466222 -0.062500 1 0 0 0 0 0 2 141280
-0.002052 0.000049 0.120466 0.052033 -0.048928 -0.466210 -0.062500 1 0 0 0 0 0 2 142277
-0.002052 0.000049 0.120466 0.052037 -0.048938 -0.466222 -0.062500 1 0 0 0 0 0 2 143278
-0.002052 0.000049 0.120466 0.052033 -0.048928 -0.466210 -0.062500 1 0 0 0 0 0 2 144262
-0.002052 0.000049 0.120466 0.052037 -0.048938 -0.466222 -0.062500 1 0 0 0 0 0 2 145278
-0.002052 0.000049 0.120466 0.052033 -0.048927 -0.466211 -0.062500 1 0 0 0 0 0 2 146278
-0.002052 0.000049 0.120466 0.052037 -0.048938 -0.466222 -0.062500 1 0 0 0 0 0 2 147280
-0.002052 0.000049 0.120466 0.052033 -0.048927 -0.466211 -0.062500 1 0 0 0 0 0 2 148270
-0.002052 0.000049 0.120466 0.052045 -0.048929 -0.466215 -0.062500 1 0 0 0 0 0 2 149278
-0.002052 0.000049 0.120466 0.052039 -0.048938 -0.466223 -0.062500 1 0 0 0 0 0 2 150267
-0.002052 0.000049 0.120466 0.052034 -0.048927 -0.466211 -0.062500 1 0 0 0 0 0 2 151278
-0.002052 0.000049 0.120466 0.052037 -0.048938 -0.466223 -0.062500 1 0 0 0 0 0 2 152268
-0.002052 0.000049 0.120466 0.052034 -0.048927 -0.466211 -0.062500 1 0 0 0 0 0 2 153276
-0.002052 0.000049 0.120466 0.052037 -0.048938 -0.466223 -0.062500 1 0 0 0 0 0 2 154267
-0.002052 0.000049 0.120466 0.052034 -0.048927 -0.466211 -0.062500 1 0 0 0 0 0 2 155277
-0.002052 0.000049 0.120466 0.052037 -0.048938 -0.466223 -0.062500 1 0 0 0 0 0 2 156267
-0.002052 0.000049 0.120466 0.052034 -0.048927 -0.466211 -0.062500 1 0 0 0 0 0 2 157277
-0.002052 0.000049 0.120466 0.052037 -0.048938 -0.466223 -0.062500 1 0 0 0 0 0 2 158266
-0.002052 0.000049 0.120466 0.052034 -0.048927 -0.466211 -0.062500 1 0 0 0 0 0 2 159276
-0.002052 0.000049 0.120466 0.052037 -0.048938 -0.466223 -0.062500 1 0 0 0 0 0 2 160268
-0.002052 0.000049 0.120466 0.052034 -0.048927 -0.466211 -0.062500 1 0 0 0 0 0 2 161276
-0.002052 0.000049 0.120466 0.052037 -0.048938 -0.466223 -0.062500 1 0 0 0 0 0 2 162267
-0.002052 0.000049 0.120466 0.052034 -0.048927 -0.466211 -0.062500 1 0 0 0 0 0 2 163267
-0.002052 0.000049 0.120466 0.052045 -0.048929 -0.466216 -0.062500 1 0 0 0 0 0 2 164277
-0.002052 0.000049 0.120466 0.052026 -0.048935 -0.466217 -0.062500 1 0 0 0 0 0 2 165267
-0.002052 0.000049 0.120466 0.052045 -0.048929 -0.466216 -0.062500 1 0 0 0 0 0 2 166275
-0.002052 0.000049 0.120466 0.052026 -0.048935 -0.466217 -0.062500 1 0 0 0 0 0 2 167266
-0.002052 0.000049 0.120466 0.052045 -0.048929 -0.466216 -0.062500 1 0 0 0 0 0 2 168277
-0.002052 0.000049 0.120466 0.052026 -0.048935 -0.466217 -0.062500 1 0 0 0 0 0 2 169265
-0.002052 0.000049 0.120466 0.052045 -0.048929 -0.466216 -0.062500 1 0 0 0 0 0 2 170276
-0.002052 0.000049 0.120466 0.052026 -0.048935 -0.466217 -0.062500 1 0 0 0 0 0 2 171266
-0.002052 0.000049 0.120466 0.052044 -0.048929 -0.466217 -0.062500 1 0 0 0 0 0 2 172276
-0.002052 0.000049 0.120466 0.052026 -0.048935 -0.466217 -0.062500 1 0 0 0 0 0 2 173266
-0.002052 0.000049 0.120466 0.052044 -0.048929 -0.466217 -0.062500 1 0 0 0 0 0 2 174275
-0.002052 0.000049 0.120466 0.052026 -0.048935 -0.466217 -0.062500 1 0 0 0 0 0 2 175266
-0.002052 0.000049 0.120466 0.052048 -0.048941 -0.466210 -0.062500 1 0 0 0 0 0 2 176276
-0.002052 0.000049 0.120466 0.052027 -0.048937 -0.466216 -0.062500 1 0 0 0 0 0 2 177291
-0.002052 0.000049 0.120466 0.052045 -0.048930 -0.466216 -0.062500 1 0 0 0 0 0 2 178276
-0.002052 0.000049 0.120466 0.052026 -0.048935 -0.466217 -0.062500 1 0 0 0 0 0 2 179278
-0.002052 0.000049 0.120466 0.052044 -0.048930 -0.466216 -0.062500 1 0 0 0 0 0 2 180275
-0.002052 0.000049 0.120466 0.052026 -0.048935 -0.466217 -0.062500 1 0 0 0 0 0 2 181283
-0.002052 0.000049 0.120466 0.052044 -0.048930 -0.466216 -0.062500 1 0 0 0 0 0 2 182279
-0.002052 0.000049 0.120466 0.052026 -0.048935 -0.466217 -0.062500 1 0 0 0 0 0 2 183279
-0.002052 0.000049 0.120466 0.052044 -0.048930 -0.466216 -0.062500 1 0 0 0 0 0 2 184271
-0.002052 0.000049 0.120466 0.052034 -0.048926 -0.466210 -0.062500 1 0 0 0 0 0 2 185270
-0.002052 0.000049 0.120466 0.052037 -0.048938 -0.466222 -0.062500 1 0 0 0 0 0 2 186264
-0.002052 0.000049 0.120466 0.052034 -0.048927 -0.466210 -0.062500 1 0 0 0 0 0 2 187276
-0.002052 0.000049 0.120466 0.052037 -0.048938 -0.466222 -0.062500 1 0 0 0 0 0 2 188279
-0.002052 0.000049 0.120466 0.052034 -0.048927 -0.466210 -0.062500 1 0 0 0 0 0 2 189277
-0.002052 0.000049 0.120466 0.052037 -0.048938 -0.466222 -0.062500 1 0 0 0 0 0 2 190278
-0.002052 0.000049 0.120466 0.052033 -0.048927 -0.466210 -0.062500 1 0 0 0 0 0 2 191277
-0.002052 0.000049 0.120466 0.052037 -0.048938 -0.466222 -0.062500 1 0 0 0 0 0 2 192281
-0.002052 0.000049 0.120466 0.052046 -0.048930 -0.466217 -0.062500 1 0 0 0 0 0 2 193264
-0.002052 0.000049 0.120466 0.052027 -0.048935 -0.466217 -0.062500 1 0 0 0 0 0 2 194286
-0.002052 0.000049 0.120466 0.052045 -0.048930 -0.466217 -0.062500 1 0 0 0 0 0 2 195283
-0.002052 0.000049 0.120466 0.052026 -0.048935 -0.466217 -0.062500 1 0 0 0 0 0 2 196345
-0.002052 0.000049 0.120466 0.052045 -0.048930 -0.466217 -0.062500 1 0 0 0 0 0 2 197278
-0.002052 0.000049 0.120466 0.052026 -0.048935 -0.466217 -0.062500 1 0 0 0 0 0 2 198277
-0.002052 0.000049 0.120466 0.052045 -0.048930 -0.466217 -0.062500 1 0 0 0 0 0 2 199278
-0.002052 0.000049 0.120466 0.052026 -0.048935 -0.466217 -0.062500 1 0 0 0 0 0 2 200260
-0.002052 0.000049 0.120466 0.052045 -0.048930 -0.466217 -0.062500 1 0 0 0 0 0 2 201276
-0.002052 0.000049 0.120466 0.052035 -0.048926 -0.466210 -0.062500 1 0 0 0 0 0 2 202278
-0.002052 0.000049 0.120466 0.052037 -0.048937 -0.466223 -0.062500 1 0 0 0 0 0 2 203277
-0.002052 0.000049 0.120466 0.052034 -0.048927 -0.466211 -0.062500 1 0 0 0 0 0 2 204279
-0.002052 0.000049 0.120466 0.052037 -0.048937 -0.466223 -0.062500 1 0 0 0 0 0 2 205278
-0.002052 0.000049 0.120466 0.052034 -0.048927 -0.466211 -0.062500 1 0 0 0 0 0 2 206276
-0.002052 0.000049 0.120466 0.052037 -0.048937 -0.466223 -0.062500 1 0 0 0 0 0 2 207274
-0.002052 0.000049 0.120466 0.052034 -0.048927 -0.466211 -0.062500 1 0 0 0 0 0 2 208279
-0.002052 0.000049 0.120466 0.052037 -0.048937 -0.466223 -0.062500 1 0 0 0 0 0 2 209276
-0.002052 0.000049 0.120466 0.052034 -0.048927 -0.466211 -0.062500 1 0 0 0 0 0 2 210283
-0.002052 0.000049 0.120466 0.052037 -0.048937 -0.466223 -0.062500 1 0 0 0 0 0 2 211276
-0.002033 0.000044 0.120456 -0.212973 0.013531 -0.327291 -0.062500 1 0 0 0 0 0 2 212279
-0.002024 0.000042 0.120453 -0.122877 -0.007425 -0.394983 -0.062500 1 0 0 0 0 0 2 213276
-0.002019 0.000041 0.120452 -0.056240 -0.023117 -0.430187 -0.062500 1 0 0 0 0 0 2 214278
-0.002017 0.000041 0.120451 -0.020991 -0.031503 -0.443615 -0.062500 1 0 0 0 0 0 2 215258
-0.002016 0.000040 0.120451 -0.003251 -0.035756 -0.448412 -0.062500 1 0 0 0 0 0 2 216279
-0.002020 0.000058 0.120440 0.080007 -0.292502 -0.302215 -0.062500 1 0 0 0 0 0 2 217275
-0.002023 0.000067 0.120437 0.060566 -0.208012 -0.374870 -0.062500 1 0 0 0 0 0 2 218279
-0.002024 0.000072 0.120435 0.044082 -0.144535 -0.412541 -0.062500 1 0 0 0 0 0 2 219273
-0.002025 0.000074 0.120435 0.034928 -0.110673 -0.426899 -0.062500 1 0 0 0 0 0 2 220276
-0.002025 0.000075 0.120435 0.030187 -0.093538 -0.432021 -0.062500 1 0 0 0 0 0 2 221279
-0.002025 0.000076 0.120435 0.027758 -0.084964 -0.433811 -0.062500 1 0 0 0 0 0 2 222275
-0.002025 0.000076 0.120435 0.026527 -0.080660 -0.434445 -0.062500 1 0 0 0 0 0 2 223278
-0.002025 0.000076 0.120435 0.025922 -0.078514 -0.434665 -0.062500 1 0 0 0 0 0 2 224278
-0.002025 0.000076 0.120435 0.025621 -0.077442 -0.434737 -0.062500 1 0 0 0 0 0 2 225277
-0.002025 0.000076 0.120435 0.025456 -0.076897 -0.434767 -0.062500 1 0 0 0 0 0 2 226274
-0.002025 0.000076 0.120435 0.025364 -0.076633 -0.434778 -0.062500 1 0 0 0 0 0 2 227260
-0.002025 0.000076 0.120435 0.025334 -0.076506 -0.434774 -0.062500 1 0 0 0 0 0 2 228277
-0.002025 0.000076 0.120435 0.025324 -0.076433 -0.434780 -0.062500 1 0 0 0 0 0 2 229277
-0.002025 0.000076 0.120435 0.025313 -0.076393 -0.434781 -0.062500 1 0 0 0 0 0 2 230276
-0.002025 0.000076 0.120435 0.025301 -0.076388 -0.434774 -0.062500 1 0 0 0 0 0 2 231265
-0.002025 0.000076 0.120435 0.025296 -0.076377 -0.434780 -0.062500 1 0 0 0 0 0 2 232276
-0.002025 0.000076 0.120435 0.025304 -0.076368 -0.434774 -0.062500 1 0 0 0 0 0 2 233265
-0.002025 0.000076 0.120435 0.025293 -0.076364 -0.434787 -0.062500 1 0 0 0 0 0 2 234274
-0.002025 0.000076 0.120435 0.025303 -0.076366 -0.434775 -0.062500 1 0 0 0 0 0 2 235264
-0.002025 0.000076 0.120435 0.025297 -0.076375 -0.434780 -0.062500 1 0 0 0 0 0 2 236274
-0.002025 0.000076 0.120435 0.025301 -0.076356 -0.434781 -0.062500 1 0 0 0 0 0 2 237263
-0.002025 0.000076 0.120435 0.025296 -0.076374 -0.434781 -0.062500 1 0 0 0 0 0 2 238274
-0.002025 0.000076 0.120435 0.025301 -0.076356 -0.434781 -0.062500 1 0 0 0 0 0 2 239263
-0.002025 0.000076 0.120435 0.025296 -0.076374 -0.434781 -0.062500 1 0 0 0 0 0 2 240275
-0.002025 0.000076 0.120435 0.025304 -0.076368 -0.434774 -0.062500 1 0 0 0 0 0 2 241263
-0.002025 0.000076 0.120435 0.025293 -0.076364 -0.434787 -0.062500 1 0 0 0 0 0 2 242273
-0.002025 0.000076 0.120435 0.025304 -0.076367 -0.434775 -0.062500 1 0 0 0 0 0 2 243264
-0.002025 0.000076 0.120435 0.025293 -0.076364 -0.434787 -0.062500 1 0 0 0 0 0 2 244273
-0.002025 0.000076 0.120435 0.025304 -0.076366 -0.434775 -0.062500 1 0 0 0 0 0 2 245262
-0.002025 0.000076 0.120435 0.025297 -0.076376 -0.434781 -0.062500 1 0 0 0 0 0 2 246273
-0.002025 0.000076 0.120435 0.025301 -0.076356 -0.434781 -0.062500 1 0 0 0 0 0 2 247273
-0.002006 0.000072 0.120425 -0.239580 -0.013899 -0.295786 -0.062500 1 0 0 0 0 0 2 248264
-0.001997 0.000070 0.120421 -0.149548 -0.034879 -0.363521 -0.062500 1 0 0 0 0 0 2 249274
-0.001992 0.000069 0.120420 -0.082937 -0.050564 -0.398740 -0.062500 1 0 0 0 0 0 2 250263
-0.001990 0.000068 0.120420 -0.047702 -0.058948 -0.412178 -0.062500 1 0 0 0 0 0 2 251274
-0.001989 0.000068 0.120420 -0.029971 -0.063199 -0.416960 -0.062500 1 0 0 0 0 0 2 252264
-0.001988 0.000068 0.120420 -0.021112 -0.065308 -0.418645 -0.062500 1 0 0 0 0 0 2 253273
-0.001988 0.000068 0.120420 -0.016711 -0.066376 -0.419232 -0.062500 1 0 0 0 0 0 2 254263
-0.001988 0.000067 0.120420 -0.014495 -0.066906 -0.419435 -0.062500 1 0 0 0 0 0 2 255273
-0.001988 0.000067 0.120420 -0.013393 -0.067179 -0.419506 -0.062500 1 0 0 0 0 0 2 256264
-0.001988 0.000067 0.120420 -0.012845 -0.067310 -0.419533 -0.062500 1 0 0 0 0 0 2 257272
-0.001988 0.000067 0.120420 -0.012577 -0.067374 -0.419542 -0.062500 1 0 0 0 0 0 2 258263
-0.001988 0.000067 0.120420 -0.012441 -0.067418 -0.419540 -0.062500 1 0 0 0 0 0 2 259276
-0.001988 0.000067 0.120420 -0.012366 -0.067427 -0.419544 -0.062500 1 0 0 0 0 0 2 260274
-0.001988 0.000067 0.120420 -0.012338 -0.067432 -0.419537 -0.062500 1 0 0 0 0 0 2 261281
-0.001988 0.000067 0.120420 -0.012312 -0.067438 -0.419549 -0.062500 1 0 0 0 0 0 2 262273
-0.001988 0.000067 0.120420 -0.012311 -0.067439 -0.419551 -0.062500 1 0 0 0 0 0 2 263281
-0.001988 0.000067 0.120420 -0.012308 -0.067450 -0.419544 -0.062500 1 0 0 0 0 0 2 264453
-0.001988 0.000067 0.120420 -0.012303 -0.067431 -0.419543 -0.062500 1 0 0 0 0 0 2 265288
-0.001988 0.000067 0.120420 -0.012299 -0.067440 -0.419536 -0.062500 1 0 0 0 0 0 2 266290
-0.001988 0.000067 0.120420 -0.012298 -0.067441 -0.419555 -0.062500 1 0 0 0 0 0 2 267267
-0.001988 0.000067 0.120420 -0.012299 -0.067441 -0.419538 -0.062500 1 0 0 0 0 0 2 268279
-0.001988 0.000067 0.120420 -0.012310 -0.067438 -0.419549 -0.062500 1 0 0 0 0 0 2 269278
-0.001988 0.000067 0.120420 -0.012288 -0.067444 -0.419543 -0.062500 1 0 0 0 0 0 2 270279
-0.001988 0.000067 0.120420 -0.012306 -0.067450 -0.419543 -0.062500 1 0 0 0 0 0 2 271276
-0.001988 0.000067 0.120420 -0.012303 -0.067431 -0.419543 -0.062500 1 0 0 0 0 0 2 272279
-0.001988 0.000067 0.120420 -0.012295 -0.067452 -0.419549 -0.062500 1 0 0 0 0 0 2 273275
-0.001993 0.000086 0.120409 0.062095 -0.321940 -0.271602 -0.062500 1 0 0 0 0 0 2 274276
-0.001996 0.000095 0.120405 0.038228 -0.236436 -0.343714 -0.062500 1 0 0 0 0 0 2 275269
-0.001997 0.000099 0.120404 0.019535 -0.172453 -0.381196 -0.062500 1 0 0 0 0 0 2 276277
-0.001998 0.000102 0.120404 0.009282 -0.138365 -0.395486 -0.062500 1 0 0 0 0 0 2 277281
-0.001998 0.000103 0.120403 0.003999 -0.121089 -0.400586 -0.062500 1 0 0 0 0 0 2 278279
-0.001979 0.000099 0.120393 -0.263458 -0.049979 -0.263311 -0.062500 1 0 0 0 0 0 2 279276
-0.001970 0.000097 0.120390 -0.174824 -0.066642 -0.331706 -0.062500 1 0 0 0 0 0 2 280280
-0.001966 0.000096 0.120389 -0.108944 -0.080183 -0.367161 -0.062500 1 0 0 0 0 0 2 281274
-0.001963 0.000095 0.120388 -0.074055 -0.087456 -0.380676 -0.062500 1 0 0 0 0 0 2 282274
-0.001962 0.000095 0.120388 -0.056504 -0.091167 -0.385499 -0.062500 1 0 0 0 0 0 2 283257
-0.001962 0.000095 0.120388 -0.047742 -0.093011 -0.387179 -0.062500 1 0 0 0 0 0 2 284275
-0.001961 0.000095 0.120388 -0.043362 -0.093943 -0.387774 -0.062500 1 0 0 0 0 0 2 285275
-0.001961 0.000095 0.120388 -0.041188 -0.094401 -0.387979 -0.062500 1 0 0 0 0 0 2 286281
-0.001961 0.000095 0.120388 -0.040101 -0.094635 -0.388051 -0.062500 1 0 0 0 0 0 2 287276
-0.001961 0.000095 0.120388 -0.039557 -0.094753 -0.388085 -0.062500 1 0 0 0 0 0 2 288333
-0.001961 0.000095 0.120388 -0.039282 -0.094807 -0.388088 -0.062500 1 0 0 0 0 0 2 289332
-0.001961 0.000095 0.120388 -0.039139 -0.094830 -0.388085 -0.062500 1 0 0 0 0 0 2 290332
-0.001961 0.000095 0.120388 -0.039080 -0.094853 -0.388083 -0.062500 1 0 0 0 0 0 2 291335
-0.001961 0.000095 0.120388 -0.039050 -0.094873 -0.388089 -0.062500 1 0 0 0 0 0 2 292334
-0.001961 0.000095 0.120388 -0.039028 -0.094869 -0.388089 -0.062500 1 0 0 0 0 0 2 293310
-0.001961 0.000095 0.120388 -0.039027 -0.094868 -0.388089 -0.062500 1 0 0 0 0 0 2 294308
-0.001961 0.000095 0.120388 -0.039007 -0.094862 -0.388089 -0.062500 1 0 0 0 0 0 2 295334
-0.001961 0.000095 0.120388 -0.039026 -0.094867 -0.388089 -0.062500 1 0 0 0 0 0 2 296336
-0.001961 0.000095 0.120388 -0.039008 -0.094862 -0.388088 -0.062500 1 0 0 0 0 0 2 297334
-0.001961 0.000095 0.120388 -0.039014 -0.094870 -0.388095 -0.062500 1 0 0 0 0 0 2 298334
-0.001961 0.000095 0.120388 -0.039006 -0.094862 -0.388089 -0.062500 1 0 0 0 0 0 2 299309
-0.001942 0.000090 0.120378 -0.303637 -0.032438 -0.248895 -0.062500 1 0 0 0 0 0 2 300346
-0.001933 0.000088 0.120375 -0.213711 -0.053412 -0.316725 -0.062500 1 0 0 0 0 0 2 301339
-0.001928 0.000087 0.120373 -0.147175 -0.069098 -0.352009 -0.062500 1 0 0 0 0 0 2 302340
-0.001926 0.000087 0.120373 -0.111965 -0.077468 -0.365452 -0.062500 1 0 0 0 0 0 2 303338
-0.001925 0.000086 0.120373 -0.094251 -0.081703 -0.370253 -0.062500 1 0 0 0 0 0 2 304340
-0.001924 0.000086 0.120373 -0.085393 -0.083832 -0.371933 -0.062500 1 0 0 0 0 0 2 305332
-0.001924 0.000086 0.120373 -0.080986 -0.084893 -0.372515 -0.062500 1 0 0 0 0 0 2 306339
-0.001924 0.000086 0.120373 -0.078774 -0.085410 -0.372726 -0.062500 1 0 0 0 0 0 2 307338
-0.001923 0.000086 0.120373 -0.077673 -0.085681 -0.372799 -0.062500 1 0 0 0 0 0 2 308307
-0.001929 0.000104 0.120362 -0.002721 -0.340191 -0.224869 -0.062500 1 0 0 0 0 0 2 309309
-0.001931 0.000113 0.120359 -0.026355 -0.254811 -0.297004 -0.062500 1 0 0 0 0 0 2 310308
-0.001933 0.000118 0.120357 -0.044902 -0.190887 -0.334494 -0.062500 1 0 0 0 0 0 2 311308
-0.001934 0.000120 0.120357 -0.055089 -0.156819 -0.348783 -0.062500 1 0 0 0 0 0 2 312334
-0.001934 0.000121 0.120357 -0.060336 -0.139578 -0.353883 -0.062500 1 0 0 0 0 0 2 313322
-0.001934 0.000122 0.120357 -0.062999 -0.130934 -0.355659 -0.062500 1 0 0 0 0 0 2 314332
-0.001934 0.000122 0.120357 -0.064346 -0.126603 -0.356295 -0.062500 1 0 0 0 0 0 2 315336
-0.001934 0.000122 0.120357 -0.065027 -0.124440 -0.356498 -0.062500 1 0 0 0 0 0 2 316333
-0.001934 0.000122 0.120357 -0.065365 -0.123371 -0.356582 -0.062500 1 0 0 0 0 0 2 317317
-0.001934 0.000122 0.120357 -0.065543 -0.122825 -0.356607 -0.062500 1 0 0 0 0 0 2 318330
-0.001934 0.000122 0.120357 -0.065628 -0.122552 -0.356611 -0.062500 1 0 0 0 0 0 2 319316
-0.001934 0.000122 0.120357 -0.065671 -0.122410 -0.356626 -0.062500 1 0 0 0 0 0 2 320331
-0.001934 0.000122 0.120357 -0.065691 -0.122343 -0.356622 -0.062500 1 0 0 0 0 0 2 321316
-0.001934 0.000122 0.120357 -0.065708 -0.122325 -0.356622 -0.062500 1 0 0 0 0 0 2 322331
-0.001934 0.000122 0.120357 -0.065716 -0.122303 -0.356615 -0.062500 1 0 0 0 0 0 2 323313
-0.001934 0.000122 0.120357 -0.065709 -0.122293 -0.356627 -0.062500 1 0 0 0 0 0 2 324273
-0.001934 0.000122 0.120357 -0.065711 -0.122280 -0.356616 -0.062500 1 0 0 0 0 0 2 325262
-0.001934 0.000122 0.120357 -0.065720 -0.122288 -0.356621 -0.062500 1 0 0 0 0 0 2 326272
-0.001934 0.000122 0.120357 -0.065713 -0.122280 -0.356615 -0.062500 1 0 0 0 0 0 2 327262
-0.001934 0.000122 0.120357 -0.065703 -0.122270 -0.356627 -0.062500 1 0 0 0 0 0 2 328271
-0.001934 0.000122 0.120357 -0.065719 -0.122287 -0.356622 -0.062500 1 0 0 0 0 0 2 329261
-0.001915 0.000118 0.120347 -0.330210 -0.059850 -0.217339 -0.062500 1 0 0 0 0 0 2 330260
-0.001906 0.000116 0.120343 -0.240339 -0.080838 -0.285242 -0.062500 1 0 0 0 0 0 2 331271
-0.001901 0.000114 0.120342 -0.173832 -0.096536 -0.320524 -0.062500 1 0 0 0 0 0 2 332261
-0.001899 0.000114 0.120342 -0.138641 -0.104894 -0.333981 -0.062500 1 0 0 0 0 0 2 333271
-0.001898 0.000114 0.120341 -0.120922 -0.109130 -0.338775 -0.062500 1 0 0 0 0 0 2 334261
-0.001897 0.000114 0.120341 -0.112082 -0.111243 -0.340456 -0.062500 1 0 0 0 0 0 2 335271
-0.001897 0.000113 0.120341 -0.107666 -0.112305 -0.341047 -0.062500 1 0 0 0 0 0 2 336261
-0.001897 0.000113 0.120341 -0.105470 -0.112839 -0.341253 -0.062500 1 0 0 0 0 0 2 337271
-0.001897 0.000113 0.120341 -0.104364 -0.113104 -0.341318 -0.062500 1 0 0 0 0 0 2 338260
-0.001897 0.000113 0.120341 -0.103816 -0.113234 -0.341345 -0.062500 1 0 0 0 0 0 2 339270
-0.001902 0.000132 0.120331 -0.029136 -0.367539 -0.193349 -0.062500 1 0 0 0 0 0 2 340261
-0.001905 0.000141 0.120327 -0.052925 -0.282184 -0.265506 -0.062500 1 0 0 0 0 0 2 341270
-0.001906 0.000145 0.120326 -0.071546 -0.218287 -0.303009 -0.062500 1 0 0 0 0 0 2 342260
-0.001907 0.000147 0.120325 -0.081747 -0.184233 -0.317301 -0.062500 1 0 0 0 0 0 2 343270
-0.001907 0.000149 0.120325 -0.087011 -0.166974 -0.322392 -0.062500 1 0 0 0 0 0 2 344259
-0.001907 0.000149 0.120325 -0.089693 -0.158337 -0.324189 -0.062500 1 0 0 0 0 0 2 345270
-0.001908 0.000149 0.120325 -0.091042 -0.154008 -0.324810 -0.062500 1 0 0 0 0 0 2 346261
-0.001908 0.000150 0.120325 -0.091715 -0.151837 -0.325024 -0.062500 1 0 0 0 0 0 2 347260
-0.001908 0.000150 0.120325 -0.092063 -0.150764 -0.325104 -0.062500 1 0 0 0 0 0 2 348271
-0.001908 0.000150 0.120325 -0.092240 -0.150229 -0.325121 -0.062500 1 0 0 0 0 0 2 349273
-0.001908 0.000150 0.120325 -0.092315 -0.149949 -0.325138 -0.062500 1 0 0 0 0 0 2 350293
-0.001908 0.000150 0.120325 -0.092366 -0.149814 -0.325141 -0.062500 1 0 0 0 0 0 2 351276
-0.001908 0.000150 0.120325 -0.092375 -0.149752 -0.325141 -0.062500 1 0 0 0 0 0 2 352270
-0.001908 0.000150 0.120325 -0.092398 -0.149711 -0.325135 -0.062500 1 0 0 0 0 0 2 353278
-0.001908 0.000150 0.120325 -0.092403 -0.149697 -0.325141 -0.062500 1 0 0 0 0 0 2 354271
-0.001908 0.000150 0.120325 -0.092403 -0.149696 -0.325142 -0.062500 1 0 0 0 0 0 2 355273
-0.001908 0.000150 0.120325 -0.092395 -0.149688 -0.325135 -0.062500 1 0 0 0 0 0 2 356274
-0.001908 0.000150 0.120325 -0.092405 -0.149685 -0.325148 -0.062500 1 0 0 0 0 0 2 357274
-0.001908 0.000150 0.120325 -0.092407 -0.149684 -0.325129 -0.062500 1 0 0 0 0 0 2 358276
-0.001908 0.000150 0.120325 -0.092406 -0.149685 -0.325147 -0.062500 1 0 0 0 0 0 2 359274
-0.001908 0.000150 0.120325 -0.092410 -0.149673 -0.325136 -0.062500 1 0 0 0 0 0 2 360253
-0.001908 0.000150 0.120325 -0.092404 -0.149695 -0.325141 -0.062500 1 0 0 0 0 0 2 361272
-0.001908 0.000150 0.120325 -0.092398 -0.149677 -0.325142 -0.062500 1 0 0 0 0 0 2 362274
-0.001908 0.000150 0.120325 -0.092418 -0.149681 -0.325142 -0.062500 1 0 0 0 0 0 2 363273
-0.001908 0.000150 0.120325 -0.092396 -0.149687 -0.325135 -0.062500 1 0 0 0 0 0 2 364272
-0.001908 0.000150 0.120325 -0.092405 -0.149685 -0.325148 -0.062500 1 0 0 0 0 0 2 365276
-0.001908 0.000150 0.120325 -0.092410 -0.149673 -0.325136 -0.062500 1 0 0 0 0 0 2 366277
-0.001908 0.000150 0.120325 -0.092404 -0.149695 -0.325141 -0.062500 1 0 0 0 0 0 2 367278
-0.001908 0.000150 0.120325 -0.092410 -0.149674 -0.325135 -0.062500 1 0 0 0 0 0 2 368272
-0.001908 0.000150 0.120325 -0.092407 -0.149683 -0.325148 -0.062500 1 0 0 0 0 0 2 369274
-0.001908 0.000150 0.120325 -0.092395 -0.149687 -0.325136 -0.062500 1 0 0 0 0 0 2 370253
-0.001908 0.000150 0.120325 -0.092409 -0.149673 -0.325135 -0.062500 1 0 0 0 0 0 2 371270
-0.001908 0.000150 0.120325 -0.092407 -0.149683 -0.325148 -0.062500 1 0 0 0 0 0 2 372273
-0.001908 0.000150 0.120325 -0.092395 -0.149687 -0.325136 -0.062500 1 0 0 0 0 0 2 373271
-0.001908 0.000150 0.120325 -0.092417 -0.149682 -0.325142 -0.062500 1 0 0 0 0 0 2 374272
-0.001908 0.000150 0.120325 -0.092399 -0.149675 -0.325142 -0.062500 1 0 0 0 0 0 2 375271
-0.001908 0.000150 0.120325 -0.092414 -0.149692 -0.325136 -0.062500 1 0 0 0 0 0 2 376274
-0.001908 0.000150 0.120325 -0.092399 -0.149676 -0.325141 -0.062500 1 0 0 0 0 0 2 377270
-0.001908 0.000150 0.120325 -0.092406 -0.149683 -0.325149 -0.062500 1 0 0 0 0 0 2 378271
-0.001908 0.000150 0.120325 -0.092407 -0.149684 -0.325130 -0.062500 1 0 0 0 0 0 2 379269
-0.001908 0.000150 0.120325 -0.092407 -0.149684 -0.325147 -0.062500 1 0 0 0 0 0 2 380276
-0.001908 0.000150 0.120325 -0.092398 -0.149676 -0.325143 -0.062500 1 0 0 0 0 0 2 381274
-0.001908 0.000150 0.120325 -0.092414 -0.149692 -0.325136 -0.062500 1 0 0 0 0 0 2 382273
-0.001908 0.000150 0.120325 -0.092399 -0.149677 -0.325141 -0.062500 1 0 0 0 0 0 2 383271
-0.001908 0.000150 0.120325 -0.092418 -0.149681 -0.325142 -0.062500 1 0 0 0 0 0 2 384274
-0.001908 0.000150 0.120325 -0.092396 -0.149687 -0.325135 -0.062500 1 0 0 0 0 0 2 385278
-0.001908 0.000150 0.120325 -0.092405 -0.149685 -0.325148 -0.062500 1 0 0 0 0 0 2 386277
-0.001908 0.000150 0.120325 -0.092410 -0.149673 -0.325136 -0.062500 1 0 0 0 0 0 2 387271
-0.001908 0.000150 0.120325 -0.092395 -0.149686 -0.325134 -0.062500 1 0 0 0 0 0 2 388273
-0.001908 0.000150 0.120325 -0.092405 -0.149685 -0.325148 -0.062500 1 0 0 0 0 0 2 389276
-0.001908 0.000150 0.120325 -0.092410 -0.149673 -0.325136 -0.062500 1 0 0 0 0 0 2 390265
-0.001908 0.000150 0.120325 -0.092403 -0.149695 -0.325141 -0.062500 1 0 0 0 0 0 2 391276
-0.001908 0.000150 0.120325 -0.092398 -0.149677 -0.325142 -0.062500 1 0 0 0 0 0 2 392339
-0.001908 0.000150 0.120325 -0.092417 -0.149681 -0.325142 -0.062500 1 0 0 0 0 0 2 393310
-0.001913 0.000168 0.120315 -0.018042 -0.403789 -0.176994 -0.062500 1 0 0 0 0 0 2 394332
-0.001916 0.000177 0.120311 -0.041950 -0.318467 -0.249236 -0.062500 1 0 0 0 0 0 2 395307
-0.001917 0.000181 0.120310 -0.060631 -0.254579 -0.286752 -0.062500 1 0 0 0 0 0 2 396332
-0.001918 0.000184 0.120309 -0.070854 -0.220533 -0.301067 -0.062500 1 0 0 0 0 0 2 397338
-0.001899 0.000180 0.120299 -0.340529 -0.140831 -0.166872 -0.062500 1 0 0 0 0 0 2 398304
-0.001890 0.000179 0.120296 -0.253379 -0.153202 -0.236579 -0.062500 1 0 0 0 0 0 2 399308
-0.001885 0.000178 0.120294 -0.188258 -0.164588 -0.272495 -0.062500 1 0 0 0 0 0 2 400305
-0.001883 0.000177 0.120294 -0.153757 -0.170766 -0.286157 -0.062500 1 0 0 0 0 0 2 401307
-0.001882 0.000177 0.120294 -0.136395 -0.173927 -0.291030 -0.062500 1 0 0 0 0 0 2 402334
-0.001881 0.000177 0.120294 -0.127725 -0.175495 -0.292743 -0.062500 1 0 0 0 0 0 2 403328
-0.001881 0.000177 0.120294 -0.123403 -0.176292 -0.293325 -0.062500 1 0 0 0 0 0 2 404314
-0.001881 0.000177 0.120294 -0.121244 -0.176676 -0.293538 -0.062500 1 0 0 0 0 0 2 405328
-0.001881 0.000177 0.120294 -0.120166 -0.176883 -0.293605 -0.062500 1 0 0 0 0 0 2 406311
-0.001881 0.000177 0.120294 -0.119610 -0.176970 -0.293631 -0.062500 1 0 0 0 0 0 2 407328
-0.001881 0.000177 0.120294 -0.119356 -0.177016 -0.293641 -0.062500 1 0 0 0 0 0 2 408262
-0.001881 0.000177 0.120294 -0.119225 -0.177046 -0.293645 -0.062500 1 0 0 0 0 0 2 409270
-0.001881 0.000177 0.120294 -0.119150 -0.177054 -0.293651 -0.062500 1 0 0 0 0 0 2 410259
-0.001881 0.000177 0.120294 -0.119122 -0.177059 -0.293644 -0.062500 1 0 0 0 0 0 2 411268
-0.001881 0.000177 0.120294 -0.119105 -0.177073 -0.293643 -0.062500 1 0 0 0 0 0 2 412260
-0.001881 0.000177 0.120294 -0.119092 -0.177078 -0.293649 -0.062500 1 0 0 0 0 0 2 413271
-0.001881 0.000177 0.120294 -0.119091 -0.177079 -0.293650 -0.062500 1 0 0 0 0 0 2 414270
-0.001881 0.000177 0.120294 -0.119083 -0.177070 -0.293643 -0.062500 1 0 0 0 0 0 2 415258
-0.001881 0.000177 0.120294 -0.119090 -0.177078 -0.293649 -0.062500 1 0 0 0 0 0 2 416268
-0.001881 0.000177 0.120294 -0.119083 -0.177070 -0.293643 -0.062500 1 0 0 0 0 0 2 417257
-0.001881 0.000177 0.120294 -0.119090 -0.177078 -0.293649 -0.062500 1 0 0 0 0 0 2 418269
-0.001881 0.000177 0.120294 -0.119083 -0.177071 -0.293643 -0.062500 1 0 0 0 0 0 2 419258
-0.001881 0.000177 0.120294 -0.119090 -0.177079 -0.293649 -0.062500 1 0 0 0 0 0 2 420268
-0.001881 0.000177 0.120294 -0.119087 -0.177059 -0.293650 -0.062500 1 0 0 0 0 0 2 421259
-0.001881 0.000177 0.120294 -0.119091 -0.177077 -0.293650 -0.062500 1 0 0 0 0 0 2 422269
-0.001881 0.000177 0.120294 -0.119083 -0.177070 -0.293643 -0.062500 1 0 0 0 0 0 2 423258
-0.001886 0.000195 0.120283 -0.044749 -0.431048 -0.145440 -0.062500 1 0 0 0 0 0 2 424268
-0.001889 0.000204 0.120279 -0.068652 -0.345782 -0.217715 -0.062500 1 0 0 0 0 0 2 425258
-0.001890 0.000209 0.120278 -0.087317 -0.281931 -0.255256 -0.062500 1 0 0 0 0 0 2 426269
-0.001891 0.000211 0.120278 -0.097551 -0.247887 -0.269562 -0.062500 1 0 0 0 0 0 2 427259
-0.001891 0.000212 0.120277 -0.102833 -0.230646 -0.274667 -0.062500 1 0 0 0 0 0 2 428268
-0.001892 0.000213 0.120277 -0.105519 -0.222005 -0.276458 -0.062500 1 0 0 0 0 0 2 429257
-0.001892 0.000213 0.120277 -0.106863 -0.217690 -0.277074 -0.062500 1 0 0 0 0 0 2 430257
-0.001892 0.000213 0.120277 -0.107546 -0.215520 -0.277303 -0.062500 1 0 0 0 0 0 2 431268
-0.001892 0.000213 0.120277 -0.107896 -0.214448 -0.277365 -0.062500 1 0 0 0 0 0 2 432259
-0.001892 0.000213 0.120277 -0.108063 -0.213905 -0.277394 -0.062500 1 0 0 0 0 0 2 433268
-0.001892 0.000213 0.120277 -0.108150 -0.213621 -0.277406 -0.062500 1 0 0 0 0 0 2 434262
-0.001892 0.000213 0.120277 -0.108190 -0.213489 -0.277415 -0.062500 1 0 0 0 0 0 2 435277
-0.001892 0.000213 0.120277 -0.108209 -0.213424 -0.277410 -0.062500 1 0 0 0 0 0 2 436279
-0.001892 0.000213 0.120277 -0.108221 -0.213385 -0.277410 -0.062500 1 0 0 0 0 0 2 437254
-0.001892 0.000213 0.120277 -0.108234 -0.213380 -0.277403 -0.062500 1 0 0 0 0 0 2 438269
-0.001892 0.000213 0.120277 -0.108238 -0.213369 -0.277409 -0.062500 1 0 0 0 0 0 2 439274
-0.001892 0.000213 0.120277 -0.108231 -0.213360 -0.277402 -0.062500 1 0 0 0 0 0 2 440279
-0.001892 0.000213 0.120277 -0.108241 -0.213356 -0.277415 -0.062500 1 0 0 0 0 0 2 441275
-0.001892 0.000213 0.120277 -0.108231 -0.213359 -0.277403 -0.062500 1 0 0 0 0 0 2 442277
-0.001892 0.000213 0.120277 -0.108242 -0.213356 -0.277415 -0.062500 1 0 0 0 0 0 2 443273
-0.001892 0.000213 0.120277 -0.108231 -0.213359 -0.277403 -0.062500 1 0 0 0 0 0 2 444273
-0.001892 0.000213 0.120277 -0.108242 -0.213356 -0.277415 -0.062500 1 0 0 0 0 0 2 445273
-0.001892 0.000213 0.120277 -0.108231 -0.213359 -0.277403 -0.062500 1 0 0 0 0 0 2 446251
-0.001892 0.000213 0.120277 -0.108242 -0.213356 -0.277415 -0.062500 1 0 0 0 0 0 2 447268
-0.001892 0.000213 0.120277 -0.108231 -0.213359 -0.277403 -0.062500 1 0 0 0 0 0 2 448272
-0.001892 0.000213 0.120277 -0.108242 -0.213356 -0.277415 -0.062500 1 0 0 0 0 0 2 449270
-0.001892 0.000213 0.120277 -0.108231 -0.213359 -0.277403 -0.062500 1 0 0 0 0 0 2 450272
-0.001892 0.000213 0.120277 -0.108230 -0.213359 -0.277422 -0.062500 1 0 0 0 0 0 2 451276
-0.001892 0.000213 0.120277 -0.108230 -0.213359 -0.277404 -0.062500 1 0 0 0 0 0 2 452272
-0.001892 0.000213 0.120277 -0.108241 -0.213356 -0.277416 -0.062500 1 0 0 0 0 0 2 453275
-0.001892 0.000213 0.120277 -0.108231 -0.213359 -0.277403 -0.062500 1 0 0 0 0 0 2 454269
-0.001892 0.000213 0.120277 -0.108233 -0.213347 -0.277409 -0.062500 1 0 0 0 0 0 2 455267
-0.001892 0.000213 0.120277 -0.108241 -0.213355 -0.277416 -0.062500 1 0 0 0 0 0 2 456268
-0.001892 0.000213 0.120277 -0.108231 -0.213358 -0.277403 -0.062500 1 0 0 0 0 0 2 457270
-0.001892 0.000213 0.120277 -0.108241 -0.213356 -0.277416 -0.062500 1 0 0 0 0 0 2 458269
-0.001892 0.000213 0.120277 -0.108231 -0.213358 -0.277403 -0.062500 1 0 0 0 0 0 2 459269
-0.001892 0.000213 0.120277 -0.108241 -0.213356 -0.277416 -0.062500 1 0 0 0 0 0 2 460250
-0.001892 0.000213 0.120277 -0.108231 -0.213358 -0.277403 -0.062500 1 0 0 0 0 0 2 461268
-0.001892 0.000213 0.120277 -0.108242 -0.213356 -0.277416 -0.062500 1 0 0 0 0 0 2 462269
-0.001892 0.000213 0.120277 -0.108231 -0.213358 -0.277403 -0.062500 1 0 0 0 0 0 2 463269
-0.001892 0.000213 0.120277 -0.108242 -0.213356 -0.277415 -0.062500 1 0 0 0 0 0 2 464273
-0.001892 0.000213 0.120277 -0.108231 -0.213358 -0.277403 -0.062500 1 0 0 0 0 0 2 465269
-0.001892 0.000213 0.120277 -0.108242 -0.213356 -0.277415 -0.062500 1 0 0 0 0 0 2 466270
-0.001892 0.000213 0.120277 -0.108231 -0.213358 -0.277403 -0.062500 1 0 0 0 0 0 2 467267
-0.001892 0.000213 0.120277 -0.108242 -0.213356 -0.277415 -0.062500 1 0 0 0 0 0 2 468270
-0.001892 0.000213 0.120277 -0.108231 -0.213358 -0.277403 -0.062500 1 0 0 0 0 0 2 469268
-0.001892 0.000213 0.120277 -0.108230 -0.213359 -0.277422 -0.062500 1 0 0 0 0 0 2 470269
-0.001892 0.000213 0.120277 -0.108230 -0.213359 -0.277404 -0.062500 1 0 0 0 0 0 2 471266
-0.001892 0.000213 0.120277 -0.108233 -0.213347 -0.277409 -0.062500 1 0 0 0 0 0 2 472269
-0.001892 0.000213 0.120277 -0.108238 -0.213366 -0.277409 -0.062500 1 0 0 0 0 0 2 473268
-0.001892 0.000213 0.120277 -0.108234 -0.213348 -0.277409 -0.062500 1 0 0 0 0 0 2 474268
-0.001892 0.000213 0.120277 -0.108238 -0.213366 -0.277409 -0.062500 1 0 0 0 0 0 2 475262
-0.001892 0.000213 0.120277 -0.108234 -0.213348 -0.277409 -0.062500 1 0 0 0 0 0 2 476332
-0.001892 0.000213 0.120277 -0.108238 -0.213366 -0.277409 -0.062500 1 0 0 0 0 0 2 477333
-0.001892 0.000213 0.120277 -0.108234 -0.213348 -0.277409 -0.062500 1 0 0 0 0 0 2 478331
-0.001892 0.000213 0.120277 -0.108238 -0.213366 -0.277409 -0.062500 1 0 0 0 0 0 2 479336
-0.001892 0.000213 0.120277 -0.108234 -0.213348 -0.277409 -0.062500 1 0 0 0 0 0 2 480347
-0.001892 0.000213 0.120277 -0.108238 -0.213366 -0.277409 -0.062500 1 0 0 0 0 0 2 481327
-0.001892 0.000213 0.120277 -0.108234 -0.213348 -0.277409 -0.062500 1 0 0 0 0 0 2 482301
-0.001892 0.000213 0.120277 -0.108238 -0.213367 -0.277409 -0.062500 1 0 0 0 0 0 2 483326
-0.001892 0.000213 0.120277 -0.108234 -0.213348 -0.277409 -0.062500 1 0 0 0 0 0 2 484335
-0.001892 0.000213 0.120277 -0.108239 -0.213367 -0.277409 -0.062500 1 0 0 0 0 0 2 485303
-0.001897 0.000231 0.120267 -0.033939 -0.467181 -0.129071 -0.062500 1 0 0 0 0 0 2 486305
-0.001881 0.000236 0.120253 -0.322069 -0.319523 -0.062085 -0.062500 1 0 0 0 0 0 2 487327
-0.001873 0.000238 0.120248 -0.250975 -0.276772 -0.167632 -0.062500 1 0 0 0 0 0 2 488328
-0.001869 0.000240 0.120247 -0.194746 -0.258443 -0.217243 -0.062500 1 0 0 0 0 0 2 489311
-0.001867 0.000240 0.120246 -0.164852 -0.249571 -0.235784 -0.062500 1 0 0 0 0 0 2 490325
-0.001866 0.000240 0.120246 -0.149838 -0.245144 -0.242364 -0.062500 1 0 0 0 0 0 2 491307
-0.001866 0.000241 0.120246 -0.142353 -0.242927 -0.244669 -0.062500 1 0 0 0 0 0 2 492327
-0.001865 0.000241 0.120246 -0.138616 -0.241839 -0.245476 -0.062500 1 0 0 0 0 0 2 493310
-0.001865 0.000241 0.120246 -0.136769 -0.241271 -0.245750 -0.062500 1 0 0 0 0 0 2 494325
-0.001865 0.000241 0.120246 -0.135831 -0.240989 -0.245846 -0.062500 1 0 0 0 0 0 2 495308
-0.001865 0.000241 0.120246 -0.135371 -0.240866 -0.245878 -0.062500 1 0 0 0 0 0 2 496329
-0.001865 0.000241 0.120246 -0.135139 -0.240781 -0.245895 -0.062500 1 0 0 0 0 0 2 497323
-0.001865 0.000241 0.120246 -0.135034 -0.240755 -0.245902 -0.062500 1 0 0 0 0 0 2 498309
-0.001865 0.000241 0.120246 -0.134965 -0.240748 -0.245894 -0.062500 1 0 0 0 0 0 2 499324
-0.001865 0.000241 0.120246 -0.134935 -0.240722 -0.245893 -0.062500 1 0 0 0 0 0 2 500308
-0.001865 0.000241 0.120246 -0.134921 -0.240722 -0.245899 -0.062500 1 0 0 0 0 0 2 501323
-0.001865 0.000241 0.120246 -0.134921 -0.240722 -0.245899 -0.062500 1 0 0 0 0 0 2 502307
-0.001865 0.000241 0.120246 -0.134921 -0.240723 -0.245899 -0.062500 1 0 0 0 0 0 2 503323
-0.001865 0.000241 0.120246 -0.134901 -0.240717 -0.245899 -0.062500 1 0 0 0 0 0 2 504257
-0.001865 0.000241 0.120246 -0.134919 -0.240722 -0.245899 -0.062500 1 0 0 0 0 0 2 505267
-0.001865 0.000241 0.120246 -0.134901 -0.240717 -0.245899 -0.062500 1 0 0 0 0 0 2 506255
-0.001865 0.000241 0.120246 -0.134919 -0.240722 -0.245900 -0.062500 1 0 0 0 0 0 2 507266
-0.001865 0.000241 0.120246 -0.134913 -0.240714 -0.245893 -0.062500 1 0 0 0 0 0 2 508255
-0.001865 0.000241 0.120246 -0.134909 -0.240724 -0.245905 -0.062500 1 0 0 0 0 0 2 509265
-0.001865 0.000241 0.120246 -0.134912 -0.240714 -0.245893 -0.062500 1 0 0 0 0 0 2 510255
-0.001865 0.000241 0.120246 -0.134909 -0.240724 -0.245905 -0.062500 1 0 0 0 0 0 2 511265
-0.001865 0.000241 0.120246 -0.134912 -0.240714 -0.245893 -0.062500 1 0 0 0 0 0 2 512256
-0.001865 0.000241 0.120246 -0.134909 -0.240724 -0.245905 -0.062500 1 0 0 0 0 0 2 513265
-0.001865 0.000241 0.120246 -0.134909 -0.240726 -0.245887 -0.062500 1 0 0 0 0 0 2 514265
-0.001865 0.000241 0.120246 -0.134908 -0.240726 -0.245904 -0.062500 1 0 0 0 0 0 2 515256
-0.001865 0.000241 0.120246 -0.134912 -0.240715 -0.245893 -0.062500 1 0 0 0 0 0 2 516265
-0.001865 0.000241 0.120246 -0.134909 -0.240725 -0.245905 -0.062500 1 0 0 0 0 0 2 517255
-0.001865 0.000241 0.120246 -0.134912 -0.240714 -0.245893 -0.062500 1 0 0 0 0 0 2 518265
-0.001865 0.000241 0.120246 -0.134900 -0.240716 -0.245898 -0.062500 1 0 0 0 0 0 2 519253
-0.001865 0.000241 0.120246 -0.134919 -0.240722 -0.245899 -0.062500 1 0 0 0 0 0 2 520266
-0.001865 0.000241 0.120246 -0.134901 -0.240717 -0.245899 -0.062500 1 0 0 0 0 0 2 521254
-0.001865 0.000241 0.120246 -0.134919 -0.240722 -0.245899 -0.062500 1 0 0 0 0 0 2 522264
-0.001865 0.000241 0.120246 -0.134901 -0.240717 -0.245899 -0.062500 1 0 0 0 0 0 2 523254
-0.001865 0.000241 0.120246 -0.134919 -0.240722 -0.245900 -0.062500 1 0 0 0 0 0 2 524265
-0.001865 0.000241 0.120246 -0.134913 -0.240714 -0.245893 -0.062500 1 0 0 0 0 0 2 525254
-0.001865 0.000241 0.120246 -0.134909 -0.240724 -0.245905 -0.062500 1 0 0 0 0 0 2 526275
-0.001865 0.000241 0.120246 -0.134912 -0.240714 -0.245893 -0.062500 1 0 0 0 0 0 2 527286
-0.001865 0.000241 0.120246 -0.134909 -0.240724 -0.245905 -0.062500 1 0 0 0 0 0 2 528265
-0.001865 0.000241 0.120246 -0.134912 -0.240714 -0.245893 -0.062500 1 0 0 0 0 0 2 529271
-0.001865 0.000241 0.120246 -0.134909 -0.240724 -0.245905 -0.062500 1 0 0 0 0 0 2 530275
-0.001865 0.000241 0.120246 -0.134909 -0.240725 -0.245887 -0.062500 1 0 0 0 0 0 2 531266
-0.001865 0.000241 0.120246 -0.134908 -0.240726 -0.245904 -0.062500 1 0 0 0 0 0 2 532270
-0.001865 0.000241 0.120246 -0.134912 -0.240714 -0.245893 -0.062500 1 0 0 0 0 0 2 533266
-0.001865 0.000241 0.120246 -0.134909 -0.240725 -0.245905 -0.062500 1 0 0 0 0 0 2 534273
-0.001865 0.000241 0.120246 -0.134912 -0.240714 -0.245893 -0.062500 1 0 0 0 0 0 2 535270
-0.001865 0.000241 0.120246 -0.134900 -0.240716 -0.245898 -0.062500 1 0 0 0 0 0 2 536272
-0.001865 0.000241 0.120246 -0.134919 -0.240722 -0.245899 -0.062500 1 0 0 0 0 0 2 537269
-0.001865 0.000241 0.120246 -0.134901 -0.240716 -0.245899 -0.062500 1 0 0 0 0 0 2 538267
-0.001865 0.000241 0.120246 -0.134919 -0.240722 -0.245899 -0.062500 1 0 0 0 0 0 2 539267
-0.001865 0.000241 0.120246 -0.134901 -0.240716 -0.245899 -0.062500 1 0 0 0 0 0 2 540268
-0.001865 0.000241 0.120246 -0.134919 -0.240722 -0.245900 -0.062500 1 0 0 0 0 0 2 541267
-0.001865 0.000241 0.120246 -0.134901 -0.240716 -0.245899 -0.062500 1 0 0 0 0 0 2 542275
-0.001865 0.000241 0.120246 -0.134919 -0.240722 -0.245900 -0.062500 1 0 0 0 0 0 2 543250
-0.001865 0.000241 0.120246 -0.134914 -0.240713 -0.245893 -0.062500 1 0 0 0 0 0 2 544273
-0.001865 0.000241 0.120246 -0.134909 -0.240724 -0.245905 -0.062500 1 0 0 0 0 0 2 545265
-0.001865 0.000241 0.120246 -0.134909 -0.240725 -0.245887 -0.062500 1 0 0 0 0 0 2 546266
-0.001865 0.000241 0.120246 -0.134908 -0.240726 -0.245904 -0.062500 1 0 0 0 0 0 2 547260
-0.001865 0.000241 0.120246 -0.134912 -0.240714 -0.245893 -0.062500 1 0 0 0 0 0 2 548268
-0.001865 0.000241 0.120246 -0.134909 -0.240725 -0.245905 -0.062500 1 0 0 0 0 0 2 549266
-0.001865 0.000241 0.120246 -0.134912 -0.240714 -0.245893 -0.062500 1 0 0 0 0 0 2 550249
-0.001865 0.000241 0.120246 -0.134909 -0.240725 -0.245905 -0.062500 1 0 0 0 0 0 2 551267
-0.001865 0.000241 0.120246 -0.134912 -0.240714 -0.245893 -0.062500 1 0 0 0 0 0 2 552269
-0.001865 0.000241 0.120246 -0.134909 -0.240725 -0.245905 -0.062500 1 0 0 0 0 0 2 553266
-0.001865 0.000241 0.120246 -0.134912 -0.240714 -0.245893 -0.062500 1 0 0 0 0 0 2 554266
-0.001865 0.000241 0.120246 -0.134900 -0.240716 -0.245898 -0.062500 1 0 0 0 0 0 2 555267
-0.001865 0.000241 0.120246 -0.134919 -0.240722 -0.245899 -0.062500 1 0 0 0 0 0 2 556266
-0.001865 0.000241 0.120246 -0.134901 -0.240716 -0.245899 -0.062500 1 0 0 0 0 0 2 557266
-0.001865 0.000241 0.120246 -0.134919 -0.240722 -0.245900 -0.062500 1 0 0 0 0 0 2 558266
-0.001865 0.000241 0.120246 -0.134901 -0.240716 -0.245899 -0.062500 1 0 0 0 0 0 2 559271
-0.001865 0.000241 0.120246 -0.134919 -0.240722 -0.245900 -0.062500 1 0 0 0 0 0 2 560267
-0.001865 0.000241 0.120246 -0.134910 -0.240725 -0.245886 -0.062500 1 0 0 0 0 0 2 561266
-0.001865 0.000241 0.120246 -0.134909 -0.240726 -0.245904 -0.062500 1 0 0 0 0 0 2 562265
-0.001865 0.000241 0.120246 -0.134912 -0.240714 -0.245893 -0.062500 1 0 0 0 0 0 2 563264
-0.001865 0.000241 0.120246 -0.134909 -0.240725 -0.245905 -0.062500 1 0 0 0 0 0 2 564266
-0.001865 0.000241 0.120246 -0.134912 -0.240714 -0.245893 -0.062500 1 0 0 0 0 0 2 565246
-0.001870 0.000259 0.120235 -0.060626 -0.494426 -0.097499 -0.062500 1 0 0 0 0 0 2 566265
-0.001873 0.000268 0.120232 -0.084528 -0.409286 -0.169876 -0.062500 1 0 0 0 0 0 2 567269
-0.001875 0.000272 0.120230 -0.103176 -0.345517 -0.207466 -0.062500 1 0 0 0 0 0 2 568260
-0.001875 0.000275 0.120230 -0.113388 -0.311478 -0.221794 -0.062500 1 0 0 0 0 0 2 569265
-0.001876 0.000276 0.120230 -0.118672 -0.294259 -0.226899 -0.062500 1 0 0 0 0 0 2 570267
-0.001876 0.000276 0.120230 -0.121345 -0.285629 -0.228683 -0.062500 1 0 0 0 0 0 2 571267
-0.001876 0.000277 0.120230 -0.122705 -0.281291 -0.229307 -0.062500 1 0 0 0 0 0 2 572267
-0.001876 0.000277 0.120230 -0.123383 -0.279142 -0.229525 -0.062500 1 0 0 0 0 0 2 573266
-0.001876 0.000277 0.120230 -0.123727 -0.278053 -0.229606 -0.062500 1 0 0 0 0 0 2 574265
-0.001876 0.000277 0.120230 -0.123890 -0.277519 -0.229631 -0.062500 1 0 0 0 0 0 2 575266
-0.001876 0.000277 0.120230 -0.123985 -0.277245 -0.229630 -0.062500 1 0 0 0 0 0 2 576268
-0.001857 0.000273 0.120220 -0.388170 -0.214621 -0.090272 -0.062500 1 0 0 0 0 0 2 577265
-0.001848 0.000270 0.120216 -0.298462 -0.235644 -0.158249 -0.062500 1 0 0 0 0 0 2 578265
-0.001843 0.000269 0.120215 -0.232047 -0.251327 -0.193548 -0.062500 1 0 0 0 0 0 2 579257
-0.001841 0.000269 0.120215 -0.196911 -0.259648 -0.206999 -0.062500 1 0 0 0 0 0 2 580264
-0.001840 0.000268 0.120214 -0.179210 -0.263856 -0.211797 -0.062500 1 0 0 0 0 0 2 581264
-0.001839 0.000268 0.120214 -0.170380 -0.265964 -0.213481 -0.062500 1 0 0 0 0 0 2 582254
-0.001839 0.000268 0.120214 -0.165969 -0.267024 -0.214053 -0.062500 1 0 0 0 0 0 2 583263
-0.001839 0.000268 0.120214 -0.163767 -0.267548 -0.214271 -0.062500 1 0 0 0 0 0 2 584253
-0.001838 0.000268 0.120214 -0.162673 -0.267809 -0.214332 -0.062500 1 0 0 0 0 0 2 585262
-0.001838 0.000268 0.120214 -0.162127 -0.267939 -0.214357 -0.062500 1 0 0 0 0 0 2 586260
-0.001838 0.000268 0.120214 -0.161848 -0.268005 -0.214373 -0.062500 1 0 0 0 0 0 2 587263
-0.001838 0.000268 0.120214 -0.161714 -0.268037 -0.214379 -0.062500 1 0 0 0 0 0 2 588255
-0.001838 0.000268 0.120214 -0.161648 -0.268052 -0.214372 -0.062500 1 0 0 0 0 0 2 589263
-0.001838 0.000268 0.120214 -0.161609 -0.268061 -0.214370 -0.062500 1 0 0 0 0 0 2 590253
-0.001838 0.000268 0.120214 -0.161594 -0.268065 -0.214376 -0.062500 1 0 0 0 0 0 2 591262
-0.001838 0.000268 0.120214 -0.161578 -0.268080 -0.214376 -0.062500 1 0 0 0 0 0 2 592253
-0.001838 0.000268 0.120214 -0.161580 -0.268070 -0.214383 -0.062500 1 0 0 0 0 0 2 593262
-0.001838 0.000268 0.120214 -0.161569 -0.268071 -0.214371 -0.062500 1 0 0 0 0 0 2 594251
-0.001838 0.000268 0.120214 -0.161576 -0.268081 -0.214376 -0.062500 1 0 0 0 0 0 2 595260
-0.001838 0.000268 0.120214 -0.161571 -0.268061 -0.214377 -0.062500 1 0 0 0 0 0 2 596254
-0.001838 0.000268 0.120214 -0.161567 -0.268070 -0.214370 -0.062500 1 0 0 0 0 0 2 597264
-0.001838 0.000268 0.120214 -0.161575 -0.268080 -0.214376 -0.062500 1 0 0 0 0 0 2 598262
-0.001838 0.000268 0.120214 -0.161583 -0.268058 -0.214370 -0.062500 1 0 0 0 0 0 2 599253
-0.001838 0.000268 0.120214 -0.161577 -0.268079 -0.214376 -0.062500 1 0 0 0 0 0 2 600263
-0.001820 0.000264 0.120204 -0.425577 -0.205611 -0.074867 -0.062500 1 0 0 0 0 0 2 601253
-0.001810 0.000261 0.120201 -0.335921 -0.226702 -0.142910 -0.062500 1 0 0 0 0 0 2 602261
-0.001806 0.000260 0.120200 -0.269538 -0.242394 -0.178260 -0.062500 1 0 0 0 0 0 2 603251
-0.001803 0.000260 0.120199 -0.234396 -0.250749 -0.191718 -0.062500 1 0 0 0 0 0 2 604262
-0.001802 0.000259 0.120199 -0.216704 -0.254948 -0.196512 -0.062500 1 0 0 0 0 0 2 605251
-0.001802 0.000259 0.120199 -0.207874 -0.257065 -0.198193 -0.062500 1 0 0 0 0 0 2 606262
-0.001801 0.000259 0.120199 -0.203456 -0.258116 -0.198780 -0.062500 1 0 0 0 0 0 2 607252
-0.001801 0.000259 0.120199 -0.201262 -0.258648 -0.198987 -0.062500 1 0 0 0 0 0 2 608263
-0.001801 0.000259 0.120199 -0.200157 -0.258912 -0.199053 -0.062500 1 0 0 0 0 0 2 609264
-0.001801 0.000259 0.120199 -0.199622 -0.259039 -0.199074 -0.062500 1 0 0 0 0 0 2 610265
-0.001801 0.000259 0.120199 -0.199345 -0.259105 -0.199089 -0.062500 1 0 0 0 0 0 2 611254
-0.001801 0.000259 0.120199 -0.199211 -0.259137 -0.199095 -0.062500 1 0 0 0 0 0 2 612274
-0.001801 0.000259 0.120199 -0.199133 -0.259155 -0.199094 -0.062500 1 0 0 0 0 0 2 613260
-0.001801 0.000259 0.120199 -0.199092 -0.259165 -0.199093 -0.062500 1 0 0 0 0 0 2 614272
-0.001801 0.000259 0.120199 -0.199090 -0.259165 -0.199093 -0.062500 1 0 0 0 0 0 2 615269
-0.001801 0.000259 0.120199 -0.199075 -0.259180 -0.199092 -0.062500 1 0 0 0 0 0 2 616275
-0.001801 0.000259 0.120199 -0.199078 -0.259170 -0.199099 -0.062500 1 0 0 0 0 0 2 617267
-0.001801 0.000259 0.120199 -0.199067 -0.259171 -0.199086 -0.062500 1 0 0 0 0 0 2 618266
-0.001801 0.000259 0.120199 -0.199074 -0.259180 -0.199091 -0.062500 1 0 0 0 0 0 2 619265
-0.001801 0.000259 0.120199 -0.199058 -0.259164 -0.199098 -0.062500 1 0 0 0 0 0 2 620265
-0.001801 0.000259 0.120199 -0.199073 -0.259180 -0.199093 -0.062500 1 0 0 0 0 0 2 621264
-0.001801 0.000259 0.120199 -0.199070 -0.259161 -0.199092 -0.062500 1 0 0 0 0 0 2 622265
-0.001801 0.000259 0.120199 -0.199062 -0.259182 -0.199099 -0.062500 1 0 0 0 0 0 2 623262
-0.001801 0.000259 0.120199 -0.199065 -0.259173 -0.199086 -0.062500 1 0 0 0 0 0 2 624256
-0.001801 0.000259 0.120199 -0.199077 -0.259169 -0.199098 -0.062500 1 0 0 0 0 0 2 625269
-0.001801 0.000259 0.120199 -0.199055 -0.259174 -0.199092 -0.062500 1 0 0 0 0 0 2 626268
-0.001801 0.000259 0.120199 -0.199073 -0.259181 -0.199092 -0.062500 1 0 0 0 0 0 2 627269
-0.001801 0.000259 0.120199 -0.199070 -0.259161 -0.199092 -0.062500 1 0 0 0 0 0 2 628266
-0.001801 0.000259 0.120199 -0.199054 -0.259173 -0.199092 -0.062500 1 0 0 0 0 0 2 629266
-0.001801 0.000259 0.120199 -0.199072 -0.259181 -0.199092 -0.062500 1 0 0 0 0 0 2 630264
-0.001801 0.000259 0.120199 -0.199070 -0.259161 -0.199092 -0.062500 1 0 0 0 0 0 2 631266
-0.001801 0.000259 0.120199 -0.199062 -0.259182 -0.199098 -0.062500 1 0 0 0 0 0 2 632264
-0.001801 0.000259 0.120199 -0.199065 -0.259173 -0.199086 -0.062500 1 0 0 0 0 0 2 633245
-0.001801 0.000259 0.120199 -0.199077 -0.259169 -0.199098 -0.062500 1 0 0 0 0 0 2 634263
-0.001801 0.000259 0.120199 -0.199055 -0.259174 -0.199092 -0.062500 1 0 0 0 0 0 2 635264
-0.001801 0.000259 0.120199 -0.199076 -0.259169 -0.199099 -0.062500 1 0 0 0 0 0 2 636266
-0.001801 0.000259 0.120199 -0.199067 -0.259171 -0.199086 -0.062500 1 0 0 0 0 0 2 637264
-0.001801 0.000259 0.120199 -0.199062 -0.259183 -0.199098 -0.062500 1 0 0 0 0 0 2 638264
-0.001801 0.000259 0.120199 -0.199068 -0.259161 -0.199093 -0.062500 1 0 0 0 0 0 2 639266
-0.001801 0.000259 0.120199 -0.199074 -0.259179 -0.199092 -0.062500 1 0 0 0 0 0 2 640266
-0.001801 0.000259 0.120199 -0.199067 -0.259172 -0.199085 -0.062500 1 0 0 0 0 0 2 641245
-0.001801 0.000259 0.120199 -0.199065 -0.259172 -0.199104 -0.062500 1 0 0 0 0 0 2 642263
-0.001801 0.000259 0.120199 -0.199066 -0.259172 -0.199087 -0.062500 1 0 0 0 0 0 2 643262
-0.001801 0.000259 0.120199 -0.199074 -0.259181 -0.199091 -0.062500 1 0 0 0 0 0 2 644245
-0.001801 0.000259 0.120199 -0.199058 -0.259164 -0.199098 -0.062500 1 0 0 0 0 0 2 645263
-0.001801 0.000259 0.120199 -0.199073 -0.259180 -0.199093 -0.062500 1 0 0 0 0 0 2 646264
-0.001801 0.000259 0.120199 -0.199067 -0.259173 -0.199085 -0.062500 1 0 0 0 0 0 2 647264
-0.001801 0.000259 0.120199 -0.199065 -0.259172 -0.199104 -0.062500 1 0 0 0 0 0 2 648264
-0.001801 0.000259 0.120199 -0.199066 -0.259172 -0.199087 -0.062500 1 0 0 0 0 0 2 649257
-0.001801 0.000259 0.120199 -0.199069 -0.259160 -0.199091 -0.062500 1 0 0 0 0 0 2 650256
-0.001801 0.000259 0.120199 -0.199062 -0.259182 -0.199098 -0.062500 1 0 0 0 0 0 2 651268
-0.001801 0.000259 0.120199 -0.199065 -0.259173 -0.199086 -0.062500 1 0 0 0 0 0 2 652266
-0.001801 0.000259 0.120199 -0.199077 -0.259169 -0.199098 -0.062500 1 0 0 0 0 0 2 653264
-0.001801 0.000259 0.120199 -0.199055 -0.259174 -0.199092 -0.062500 1 0 0 0 0 0 2 654263
-0.001801 0.000259 0.120199 -0.199072 -0.259181 -0.199092 -0.062500 1 0 0 0 0 0 2 655263
-0.001801 0.000259 0.120199 -0.199070 -0.259161 -0.199092 -0.062500 1 0 0 0 0 0 2 656263
-0.001801 0.000259 0.120199 -0.199062 -0.259182 -0.199098 -0.062500 1 0 0 0 0 0 2 657262
-0.001801 0.000259 0.120199 -0.199065 -0.259173 -0.199086 -0.062500 1 0 0 0 0 0 2 658246
-0.001801 0.000259 0.120199 -0.199077 -0.259169 -0.199098 -0.062500 1 0 0 0 0 0 2 659261
-0.001801 0.000259 0.120199 -0.199067 -0.259171 -0.199086 -0.062500 1 0 0 0 0 0 2 660264
-0.001801 0.000259 0.120199 -0.199065 -0.259172 -0.199105 -0.062500 1 0 0 0 0 0 2 661263
-0.001806 0.000277 0.120188 -0.124762 -0.512745 -0.050673 -0.062500 1 0 0 0 0 0 2 662264
-0.001809 0.000286 0.120185 -0.148697 -0.427661 -0.123079 -0.062500 1 0 0 0 0 0 2 663252
-0.001810 0.000291 0.120184 -0.167353 -0.363926 -0.160674 -0.062500 1 0 0 0 0 0 2 664254
-0.001811 0.000293 0.120183 -0.177581 -0.329921 -0.174996 -0.062500 1 0 0 0 0 0 2 665262
-0.001811 0.000294 0.120183 -0.182840 -0.312685 -0.180101 -0.062500 1 0 0 0 0 0 2 666250
-0.001812 0.000295 0.120183 -0.185509 -0.304055 -0.181885 -0.062500 1 0 0 0 0 0 2 667261
-0.001812 0.000295 0.120183 -0.186864 -0.299730 -0.182502 -0.062500 1 0 0 0 0 0 2 668252
-0.001812 0.000295 0.120183 -0.187544 -0.297572 -0.182726 -0.062500 1 0 0 0 0 0 2 669260
-0.001812 0.000295 0.120183 -0.187884 -0.296493 -0.182802 -0.062500 1 0 0 0 0 0 2 670250
-0.001812 0.000295 0.120183 -0.188059 -0.295959 -0.182820 -0.062500 1 0 0 0 0 0 2 671260
-0.001812 0.000295 0.120183 -0.188146 -0.295676 -0.182830 -0.062500 1 0 0 0 0 0 2 672251
-0.001812 0.000295 0.120183 -0.188187 -0.295544 -0.182839 -0.062500 1 0 0 0 0 0 2 673260
-0.001812 0.000295 0.120183 -0.188206 -0.295480 -0.182834 -0.062500 1 0 0 0 0 0 2 674250
-0.001812 0.000295 0.120183 -0.188226 -0.295450 -0.182840 -0.062500 1 0 0 0 0 0 2 675259
-0.001812 0.000295 0.120183 -0.188223 -0.295429 -0.182841 -0.062500 1 0 0 0 0 0 2 676251
-0.001812 0.000295 0.120183 -0.188223 -0.295428 -0.182841 -0.062500 1 0 0 0 0 0 2 677260
-0.001812 0.000295 0.120183 -0.188229 -0.295405 -0.182835 -0.062500 1 0 0 0 0 0 2 678249
-0.001812 0.000295 0.120183 -0.188239 -0.295411 -0.182841 -0.062500 1 0 0 0 0 0 2 679261
-0.001812 0.000295 0.120183 -0.188219 -0.295406 -0.182841 -0.062500 1 0 0 0 0 0 2 680250
-0.001812 0.000295 0.120183 -0.188226 -0.295414 -0.182828 -0.062500 1 0 0 0 0 0 2 681249
-0.001812 0.000295 0.120183 -0.188238 -0.295412 -0.182840 -0.062500 1 0 0 0 0 0 2 682259
-0.001812 0.000295 0.120183 -0.188227 -0.295415 -0.182848 -0.062500 1 0 0 0 0 0 2 683250
-0.001812 0.000295 0.120183 -0.188230 -0.295404 -0.182836 -0.062500 1 0 0 0 0 0 2 684259
-0.001812 0.000295 0.120183 -0.188230 -0.295402 -0.182834 -0.062500 1 0 0 0 0 0 2 685249
-0.001812 0.000295 0.120183 -0.188223 -0.295425 -0.182840 -0.062500 1 0 0 0 0 0 2 686259
-0.001812 0.000295 0.120183 -0.188229 -0.295405 -0.182835 -0.062500 1 0 0 0 0 0 2 687249
-0.001812 0.000295 0.120183 -0.188238 -0.295411 -0.182841 -0.062500 1 0 0 0 0 0 2 688259
-0.001812 0.000295 0.120183 -0.188219 -0.295406 -0.182841 -0.062500 1 0 0 0 0 0 2 689251
-0.001812 0.000295 0.120183 -0.188234 -0.295423 -0.182835 -0.062500 1 0 0 0 0 0 2 690260
-0.001812 0.000295 0.120183 -0.188231 -0.295404 -0.182834 -0.062500 1 0 0 0 0 0 2 691260
-0.001817 0.000314 0.120172 -0.113968 -0.548851 -0.034305 -0.062500 1 0 0 0 0 0 2 692270
-0.001820 0.000323 0.120169 -0.137892 -0.463833 -0.106766 -0.062500 1 0 0 0 0 0 2 693259
-0.001821 0.000327 0.120167 -0.156529 -0.400125 -0.144388 -0.062500 1 0 0 0 0 0 2 694257
-0.001822 0.000329 0.120167 -0.166743 -0.366127 -0.158722 -0.062500 1 0 0 0 0 0 2 695267
-0.001822 0.000331 0.120167 -0.172016 -0.348915 -0.163829 -0.062500 1 0 0 0 0 0 2 696270
-0.001822 0.000331 0.120167 -0.174677 -0.340282 -0.165609 -0.062500 1 0 0 0 0 0 2 697269
-0.001823 0.000331 0.120167 -0.176022 -0.335949 -0.166242 -0.062500 1 0 0 0 0 0 2 698261
-0.001823 0.000331 0.120167 -0.176709 -0.333799 -0.166455 -0.062500 1 0 0 0 0 0 2 699268
-0.001823 0.000332 0.120167 -0.177062 -0.332719 -0.166523 -0.062500 1 0 0 0 0 0 2 700267
-0.001823 0.000332 0.120167 -0.177230 -0.332176 -0.166554 -0.062500 1 0 0 0 0 0 2 701261
-0.001823 0.000332 0.120167 -0.177304 -0.331895 -0.166572 -0.062500 1 0 0 0 0 0 2 702262
-0.001823 0.000332 0.120167 -0.177351 -0.331772 -0.166569 -0.062500 1 0 0 0 0 0 2 703261
-0.001823 0.000332 0.120167 -0.177375 -0.331696 -0.166569 -0.062500 1 0 0 0 0 0 2 704263
-0.001823 0.000332 0.120167 -0.177392 -0.331678 -0.166570 -0.062500 1 0 0 0 0 0 2 705261
-0.001823 0.000332 0.120167 -0.177389 -0.331658 -0.166570 -0.062500 1 0 0 0 0 0 2 706262
-0.001823 0.000332 0.120167 -0.177383 -0.331636 -0.166570 -0.062500 1 0 0 0 0 0 2 707271
-0.001823 0.000332 0.120167 -0.177402 -0.331640 -0.166570 -0.062500 1 0 0 0 0 0 2 708245
-0.001823 0.000332 0.120167 -0.177396 -0.331632 -0.166563 -0.062500 1 0 0 0 0 0 2 709265
-0.001823 0.000332 0.120167 -0.177392 -0.331643 -0.166576 -0.062500 1 0 0 0 0 0 2 710260
-0.001823 0.000332 0.120167 -0.177395 -0.331632 -0.166564 -0.062500 1 0 0 0 0 0 2 711262
-0.001823 0.000332 0.120167 -0.177407 -0.331628 -0.166576 -0.062500 1 0 0 0 0 0 2 712264
-0.001823 0.000332 0.120167 -0.177397 -0.331631 -0.166564 -0.062500 1 0 0 0 0 0 2 713261
-0.001823 0.000332 0.120167 -0.177392 -0.331642 -0.166576 -0.062500 1 0 0 0 0 0 2 714242
-0.001823 0.000332 0.120167 -0.177395 -0.331632 -0.166564 -0.062500 1 0 0 0 0 0 2 715261
-0.001823 0.000332 0.120167 -0.177395 -0.331631 -0.166583 -0.062500 1 0 0 0 0 0 2 716262
-0.001823 0.000332 0.120167 -0.177396 -0.331631 -0.166565 -0.062500 1 0 0 0 0 0 2 717260
-0.001823 0.000332 0.120167 -0.177404 -0.331640 -0.166570 -0.062500 1 0 0 0 0 0 2 718259
-0.001823 0.000332 0.120167 -0.177397 -0.331632 -0.166563 -0.062500 1 0 0 0 0 0 2 719261
-0.001823 0.000332 0.120167 -0.177392 -0.331643 -0.166576 -0.062500 1 0 0 0 0 0 2 720260
-0.001823 0.000332 0.120167 -0.177395 -0.331633 -0.166564 -0.062500 1 0 0 0 0 0 2 721261
-0.001823 0.000332 0.120167 -0.177408 -0.331629 -0.166576 -0.062500 1 0 0 0 0 0 2 722259
-0.001823 0.000332 0.120167 -0.177385 -0.331634 -0.166570 -0.062500 1 0 0 0 0 0 2 723261
-0.001823 0.000332 0.120167 -0.177394 -0.331631 -0.166563 -0.062500 1 0 0 0 0 0 2 724265
-0.001823 0.000332 0.120167 -0.177404 -0.331640 -0.166569 -0.062500 1 0 0 0 0 0 2 725261
-0.001823 0.000332 0.120167 -0.177388 -0.331623 -0.166576 -0.062500 1 0 0 0 0 0 2 726260
-0.001823 0.000332 0.120167 -0.177403 -0.331639 -0.166571 -0.062500 1 0 0 0 0 0 2 727260
-0.001823 0.000332 0.120167 -0.177397 -0.331632 -0.166563 -0.062500 1 0 0 0 0 0 2 728260
-0.001823 0.000332 0.120167 -0.177392 -0.331643 -0.166576 -0.062500 1 0 0 0 0 0 2 729260
-0.001823 0.000332 0.120167 -0.177395 -0.331632 -0.166564 -0.062500 1 0 0 0 0 0 2 730259
-0.001823 0.000332 0.120167 -0.177407 -0.331628 -0.166576 -0.062500 1 0 0 0 0 0 2 731258
-0.001823 0.000332 0.120167 -0.177385 -0.331633 -0.166570 -0.062500 1 0 0 0 0 0 2 732264
-0.001828 0.000350 0.120156 -0.103190 -0.584939 -0.017900 -0.062500 1 0 0 0 0 0 2 733265
-0.001831 0.000359 0.120152 -0.127073 -0.499984 -0.090435 -0.062500 1 0 0 0 0 0 2 734265
-0.001832 0.000363 0.120151 -0.145716 -0.436318 -0.128095 -0.062500 1 0 0 0 0 0 2 735261
-0.001833 0.000366 0.120151 -0.155910 -0.402319 -0.142434 -0.062500 1 0 0 0 0 0 2 736259
-0.001833 0.000367 0.120150 -0.161175 -0.385124 -0.147542 -0.062500 1 0 0 0 0 0 2 737262
-0.001833 0.000367 0.120150 -0.163857 -0.376490 -0.149334 -0.062500 1 0 0 0 0 0 2 738260
-0.001833 0.000368 0.120150 -0.165206 -0.372158 -0.149949 -0.062500 1 0 0 0 0 0 2 739260
-0.001833 0.000368 0.120150 -0.165884 -0.370000 -0.150175 -0.062500 1 0 0 0 0 0 2 740261
-0.001833 0.000368 0.120150 -0.166225 -0.368922 -0.150251 -0.062500 1 0 0 0 0 0 2 741259
-0.001833 0.000368 0.120150 -0.166400 -0.368388 -0.150270 -0.062500 1 0 0 0 0 0 2 742260
-0.001833 0.000368 0.120150 -0.166474 -0.368108 -0.150287 -0.062500 1 0 0 0 0 0 2 743242
-0.001833 0.000368 0.120150 -0.166525 -0.367974 -0.150291 -0.062500 1 0 0 0 0 0 2 744259
-0.001833 0.000368 0.120150 -0.166546 -0.367908 -0.150285 -0.062500 1 0 0 0 0 0 2 745249
-0.001833 0.000368 0.120150 -0.166566 -0.367879 -0.150292 -0.062500 1 0 0 0 0 0 2 746259
-0.001833 0.000368 0.120150 -0.166563 -0.367858 -0.150293 -0.062500 1 0 0 0 0 0 2 747248
-0.001833 0.000368 0.120150 -0.166575 -0.367853 -0.150286 -0.062500 1 0 0 0 0 0 2 748321
-0.001833 0.000368 0.120150 -0.166568 -0.367845 -0.150279 -0.062500 1 0 0 0 0 0 2 749316
-0.001833 0.000368 0.120150 -0.166566 -0.367844 -0.150298 -0.062500 1 0 0 0 0 0 2 750300
-0.001833 0.000368 0.120150 -0.166567 -0.367844 -0.150280 -0.062500 1 0 0 0 0 0 2 751315
-0.001833 0.000368 0.120150 -0.166578 -0.367841 -0.150291 -0.062500 1 0 0 0 0 0 2 752321
-0.001833 0.000368 0.120150 -0.166556 -0.367847 -0.150285 -0.062500 1 0 0 0 0 0 2 753316
-0.001833 0.000368 0.120150 -0.166577 -0.367842 -0.150292 -0.062500 1 0 0 0 0 0 2 754300
-0.001833 0.000368 0.120150 -0.166571 -0.367832 -0.150286 -0.062500 1 0 0 0 0 0 2 755315
-0.001833 0.000368 0.120150 -0.166563 -0.367855 -0.150292 -0.062500 1 0 0 0 0 0 2 756249
-0.001833 0.000368 0.120150 -0.166570 -0.367834 -0.150286 -0.062500 1 0 0 0 0 0 2 757258
-0.001833 0.000368 0.120150 -0.166570 -0.367831 -0.150285 -0.062500 1 0 0 0 0 0 2 758248
-0.001833 0.000368 0.120150 -0.166563 -0.367854 -0.150292 -0.062500 1 0 0 0 0 0 2 759258
-0.001833 0.000368 0.120150 -0.166569 -0.367834 -0.150286 -0.062500 1 0 0 0 0 0 2 760248
-0.001833 0.000368 0.120150 -0.166578 -0.367840 -0.150292 -0.062500 1 0 0 0 0 0 2 761257
-0.001833 0.000368 0.120150 -0.166568 -0.367843 -0.150279 -0.062500 1 0 0 0 0 0 2 762252
-0.001833 0.000368 0.120150 -0.166566 -0.367844 -0.150298 -0.062500 1 0 0 0 0 0 2 763257
-0.001833 0.000368 0.120150 -0.166567 -0.367844 -0.150280 -0.062500 1 0 0 0 0 0 2 764247
-0.001833 0.000368 0.120150 -0.166566 -0.367844 -0.150298 -0.062500 1 0 0 0 0 0 2 765247
-0.001833 0.000368 0.120150 -0.166570 -0.367833 -0.150287 -0.062500 1 0 0 0 0 0 2 766258
-0.001833 0.000368 0.120150 -0.166575 -0.367852 -0.150285 -0.062500 1 0 0 0 0 0 2 767246
-0.001833 0.000368 0.120150 -0.166571 -0.367833 -0.150285 -0.062500 1 0 0 0 0 0 2 768257
-0.001833 0.000368 0.120150 -0.166567 -0.367843 -0.150298 -0.062500 1 0 0 0 0 0 2 769247
-0.001833 0.000368 0.120150 -0.166567 -0.367844 -0.150280 -0.062500 1 0 0 0 0 0 2 770256
-0.001833 0.000368 0.120150 -0.166578 -0.367841 -0.150291 -0.062500 1 0 0 0 0 0 2 771247
-0.001833 0.000368 0.120150 -0.166556 -0.367847 -0.150285 -0.062500 1 0 0 0 0 0 2 772257
-0.001833 0.000368 0.120150 -0.166577 -0.367842 -0.150292 -0.062500 1 0 0 0 0 0 2 773247
-0.001833 0.000368 0.120150 -0.166571 -0.367832 -0.150286 -0.062500 1 0 0 0 0 0 2 774257
-0.001833 0.000368 0.120150 -0.166563 -0.367855 -0.150292 -0.062500 1 0 0 0 0 0 2 775246
-0.001833 0.000368 0.120150 -0.166570 -0.367834 -0.150286 -0.062500 1 0 0 0 0 0 2 776257
-0.001833 0.000368 0.120150 -0.166570 -0.367831 -0.150285 -0.062500 1 0 0 0 0 0 2 777247
-0.001839 0.000386 0.120140 -0.092396 -0.621016 -0.001494 -0.062500 1 0 0 0 0 0 2 778272
-0.001841 0.000395 0.120136 -0.116257 -0.536119 -0.074093 -0.062500 1 0 0 0 0 0 2 779256
-0.001843 0.000400 0.120135 -0.134899 -0.472486 -0.111783 -0.062500 1 0 0 0 0 0 2 780264
-0.001844 0.000402 0.120134 -0.145106 -0.438521 -0.126133 -0.062500 1 0 0 0 0 0 2 781260
-0.001844 0.000403 0.120134 -0.150358 -0.421306 -0.131243 -0.062500 1 0 0 0 0 0 2 782266
-0.001844 0.000403 0.120134 -0.153026 -0.412675 -0.133045 -0.062500 1 0 0 0 0 0 2 783268
-0.001844 0.000404 0.120134 -0.154390 -0.408362 -0.133657 -0.062500 1 0 0 0 0 0 2 784254
-0.001844 0.000404 0.120134 -0.155061 -0.406199 -0.133876 -0.062500 1 0 0 0 0 0 2 785264
-0.001844 0.000404 0.120134 -0.155404 -0.405109 -0.133960 -0.062500 1 0 0 0 0 0 2 786263
-0.001844 0.000404 0.120134 -0.155579 -0.404573 -0.133979 -0.062500 1 0 0 0 0 0 2 787244
-0.001844 0.000404 0.120134 -0.155651 -0.404305 -0.133990 -0.062500 1 0 0 0 0 0 2 788261
-0.001844 0.000404 0.120134 -0.155701 -0.404172 -0.133993 -0.062500 1 0 0 0 0 0 2 789239
-0.001844 0.000404 0.120134 -0.155722 -0.404107 -0.133987 -0.062500 1 0 0 0 0 0 2 790240
-0.001844 0.000404 0.120134 -0.155737 -0.404058 -0.133994 -0.062500 1 0 0 0 0 0 2 791240
-0.001844 0.000404 0.120134 -0.155738 -0.404054 -0.133994 -0.062500 1 0 0 0 0 0 2 792260
-0.001844 0.000404 0.120134 -0.155745 -0.404031 -0.133988 -0.062500 1 0 0 0 0 0 2 793260
-0.001844 0.000404 0.120134 -0.155742 -0.404040 -0.134000 -0.062500 1 0 0 0 0 0 2 794262
-0.001825 0.000400 0.120124 -0.419654 -0.341492 0.005403 -0.062500 1 0 0 0 0 0 2 795262
-0.001816 0.000397 0.120121 -0.330021 -0.362674 -0.062606 -0.062500 1 0 0 0 0 0 2 796264
-0.001811 0.000396 0.120119 -0.263661 -0.378393 -0.097927 -0.062500 1 0 0 0 0 0 2 797259
-0.001809 0.000396 0.120119 -0.228540 -0.386729 -0.111363 -0.062500 1 0 0 0 0 0 2 798263
-0.001808 0.000395 0.120119 -0.210849 -0.390948 -0.116154 -0.062500 1 0 0 0 0 0 2 799261
-0.001807 0.000395 0.120119 -0.202016 -0.393046 -0.117831 -0.062500 1 0 0 0 0 0 2 800259
-0.001807 0.000395 0.120119 -0.197623 -0.394089 -0.118423 -0.062500 1 0 0 0 0 0 2 801260
-0.001807 0.000395 0.120119 -0.195422 -0.394622 -0.118616 -0.062500 1 0 0 0 0 0 2 802258
-0.001807 0.000395 0.120119 -0.194308 -0.394877 -0.118694 -0.062500 1 0 0 0 0 0 2 803257
-0.001807 0.000395 0.120119 -0.193771 -0.395004 -0.118716 -0.062500 1 0 0 0 0 0 2 804259
-0.001807 0.000395 0.120119 -0.193490 -0.395081 -0.118725 -0.062500 1 0 0 0 0 0 2 805258
-0.001807 0.000395 0.120119 -0.193360 -0.395102 -0.118716 -0.062500 1 0 0 0 0 0 2 806257
-0.001807 0.000395 0.120119 -0.193293 -0.395117 -0.118726 -0.062500 1 0 0 0 0 0 2 807258
-0.001807 0.000395 0.120119 -0.193254 -0.395126 -0.118726 -0.062500 1 0 0 0 0 0 2 808259
-0.001807 0.000395 0.120119 -0.193240 -0.395129 -0.118733 -0.062500 1 0 0 0 0 0 2 809261
-0.001807 0.000395 0.120119 -0.193236 -0.395140 -0.118727 -0.062500 1 0 0 0 0 0 2 810257
-0.001812 0.000413 0.120108 -0.119069 -0.648175 0.030132 -0.062500 1 0 0 0 0 0 2 811258
-0.001815 0.000422 0.120104 -0.142938 -0.563348 -0.042511 -0.062500 1 0 0 0 0 0 2 812260
-0.001816 0.000427 0.120103 -0.161570 -0.499742 -0.080214 -0.062500 1 0 0 0 0 0 2 813258
-0.001817 0.000429 0.120103 -0.171764 -0.465783 -0.094566 -0.062500 1 0 0 0 0 0 2 814257
-0.001817 0.000430 0.120103 -0.177021 -0.448584 -0.099688 -0.062500 1 0 0 0 0 0 2 815259
-0.001817 0.000431 0.120102 -0.179689 -0.439957 -0.101473 -0.062500 1 0 0 0 0 0 2 816258
-0.001818 0.000431 0.120102 -0.181035 -0.435628 -0.102091 -0.062500 1 0 0 0 0 0 2 817238
-0.001818 0.000431 0.120102 -0.181721 -0.433481 -0.102304 -0.062500 1 0 0 0 0 0 2 818260
-0.001818 0.000431 0.120102 -0.182065 -0.432393 -0.102387 -0.062500 1 0 0 0 0 0 2 819250
-0.001818 0.000431 0.120102 -0.182228 -0.431861 -0.102413 -0.062500 1 0 0 0 0 0 2 820319
-0.001818 0.000431 0.120102 -0.182323 -0.431587 -0.102432 -0.062500 1 0 0 0 0 0 2 821319
-0.001818 0.000431 0.120102 -0.182364 -0.431457 -0.102422 -0.062500 1 0 0 0 0 0 2 822291
-0.001818 0.000431 0.120102 -0.182375 -0.431384 -0.102428 -0.062500 1 0 0 0 0 0 2 823292
-0.001818 0.000431 0.120102 -0.182398 -0.431342 -0.102423 -0.062500 1 0 0 0 0 0 2 824289
-0.001818 0.000431 0.120102 -0.182403 -0.431327 -0.102429 -0.062500 1 0 0 0 0 0 2 825292
-0.001818 0.000431 0.120102 -0.182404 -0.431327 -0.102430 -0.062500 1 0 0 0 0 0 2 826313
-0.001818 0.000431 0.120102 -0.182395 -0.431318 -0.102423 -0.062500 1 0 0 0 0 0 2 827321
-0.001818 0.000431 0.120102 -0.182402 -0.431327 -0.102429 -0.062500 1 0 0 0 0 0 2 828291
-0.001818 0.000431 0.120102 -0.182395 -0.431319 -0.102423 -0.062500 1 0 0 0 0 0 2 829293
-0.001818 0.000431 0.120102 -0.182405 -0.431316 -0.102436 -0.062500 1 0 0 0 0 0 2 830291
-0.001818 0.000431 0.120102 -0.182407 -0.431315 -0.102417 -0.062500 1 0 0 0 0 0 2 831310
-0.001818 0.000431 0.120102 -0.182407 -0.431315 -0.102435 -0.062500 1 0 0 0 0 0 2 832315
-0.001818 0.000431 0.120102 -0.182395 -0.431318 -0.102423 -0.062500 1 0 0 0 0 0 2 833300
-0.001818 0.000431 0.120102 -0.182405 -0.431316 -0.102436 -0.062500 1 0 0 0 0 0 2 834312
-0.001818 0.000431 0.120102 -0.182407 -0.431315 -0.102417 -0.062500 1 0 0 0 0 0 2 835296
-0.001818 0.000431 0.120102 -0.182407 -0.431315 -0.102435 -0.062500 1 0 0 0 0 0 2 836314
-0.001818 0.000431 0.120102 -0.182395 -0.431318 -0.102423 -0.062500 1 0 0 0 0 0 2 837297
-0.001818 0.000431 0.120102 -0.182405 -0.431315 -0.102436 -0.062500 1 0 0 0 0 0 2 838314
-0.001818 0.000431 0.120102 -0.182407 -0.431315 -0.102417 -0.062500 1 0 0 0 0 0 2 839296
-0.001818 0.000431 0.120102 -0.182407 -0.431315 -0.102435 -0.062500 1 0 0 0 0 0 2 840256
-0.001818 0.000431 0.120102 -0.182395 -0.431318 -0.102423 -0.062500 1 0 0 0 0 0 2 841245
-0.001818 0.000431 0.120102 -0.182397 -0.431306 -0.102429 -0.062500 1 0 0 0 0 0 2 842255
-0.001818 0.000431 0.120102 -0.182414 -0.431323 -0.102423 -0.062500 1 0 0 0 0 0 2 843245
-0.001818 0.000431 0.120102 -0.182399 -0.431307 -0.102429 -0.062500 1 0 0 0 0 0 2 844256
-0.001818 0.000431 0.120102 -0.182402 -0.431325 -0.102429 -0.062500 1 0 0 0 0 0 2 845245
-0.001818 0.000431 0.120102 -0.182394 -0.431319 -0.102423 -0.062500 1 0 0 0 0 0 2 846254
-0.001818 0.000431 0.120102 -0.182417 -0.431313 -0.102429 -0.062500 1 0 0 0 0 0 2 847244
-0.001818 0.000431 0.120102 -0.182396 -0.431318 -0.102423 -0.062500 1 0 0 0 0 0 2 848245
-0.001818 0.000431 0.120102 -0.182405 -0.431315 -0.102436 -0.062500 1 0 0 0 0 0 2 849254
-0.001818 0.000431 0.120102 -0.182395 -0.431318 -0.102423 -0.062500 1 0 0 0 0 0 2 850243
-0.001818 0.000431 0.120102 -0.182417 -0.431313 -0.102429 -0.062500 1 0 0 0 0 0 2 851254
-0.001818 0.000431 0.120102 -0.182396 -0.431318 -0.102423 -0.062500 1 0 0 0 0 0 2 852243
-0.001818 0.000431 0.120102 -0.182405 -0.431315 -0.102436 -0.062500 1 0 0 0 0 0 2 853254
-0.001818 0.000431 0.120102 -0.182395 -0.431318 -0.102424 -0.062500 1 0 0 0 0 0 2 854244
-0.001818 0.000431 0.120102 -0.182417 -0.431313 -0.102429 -0.062500 1 0 0 0 0 0 2 855255
-0.001818 0.000431 0.120102 -0.182396 -0.431318 -0.102423 -0.062500 1 0 0 0 0 0 2 856244
-0.001818 0.000431 0.120102 -0.182405 -0.431315 -0.102436 -0.062500 1 0 0 0 0 0 2 857254
-0.001818 0.000431 0.120102 -0.182407 -0.431315 -0.102417 -0.062500 1 0 0 0 0 0 2 858243
-0.001818 0.000431 0.120102 -0.182407 -0.431315 -0.102435 -0.062500 1 0 0 0 0 0 2 859254
-0.001818 0.000431 0.120102 -0.182395 -0.431318 -0.102423 -0.062500 1 0 0 0 0 0 2 860245
-0.001818 0.000431 0.120102 -0.182397 -0.431306 -0.102429 -0.062500 1 0 0 0 0 0 2 861254
-0.001823 0.000449 0.120092 -0.108293 -0.684218 0.046563 -0.062500 1 0 0 0 0 0 2 862230
-0.001826 0.000458 0.120088 -0.132143 -0.599450 -0.026143 -0.062500 1 0 0 0 0 0 2 863243
-0.001827 0.000463 0.120087 -0.150764 -0.535879 -0.063881 -0.062500 1 0 0 0 0 0 2 864254
-0.001828 0.000465 0.120086 -0.160949 -0.501948 -0.078245 -0.062500 1 0 0 0 0 0 2 865261
-0.001828 0.000466 0.120086 -0.166207 -0.484746 -0.083362 -0.062500 1 0 0 0 0 0 2 866263
-0.001828 0.000467 0.120086 -0.168878 -0.476110 -0.085157 -0.062500 1 0 0 0 0 0 2 867264
-0.001828 0.000467 0.120086 -0.170229 -0.471802 -0.085778 -0.062500 1 0 0 0 0 0 2 868252
-0.001828 0.000467 0.120086 -0.170907 -0.469649 -0.086006 -0.062500 1 0 0 0 0 0 2 869260
-0.001828 0.000467 0.120086 -0.171250 -0.468561 -0.086071 -0.062500 1 0 0 0 0 0 2 870250
-0.001828 0.000467 0.120086 -0.171417 -0.468017 -0.086103 -0.062500 1 0 0 0 0 0 2 871261
-0.001828 0.000467 0.120086 -0.171499 -0.467745 -0.086108 -0.062500 1 0 0 0 0 0 2 872256
-0.001828 0.000467 0.120086 -0.171551 -0.467612 -0.086111 -0.062500 1 0 0 0 0 0 2 873264
-0.001828 0.000467 0.120086 -0.171563 -0.467538 -0.086118 -0.062500 1 0 0 0 0 0 2 874260
-0.001828 0.000467 0.120086 -0.171582 -0.467508 -0.086106 -0.062500 1 0 0 0 0 0 2 875257
-0.001828 0.000467 0.120086 -0.171588 -0.467495 -0.086111 -0.062500 1 0 0 0 0 0 2 876258
-0.001828 0.000467 0.120086 -0.171588 -0.467494 -0.086112 -0.062500 1 0 0 0 0 0 2 877256
-0.001828 0.000467 0.120086 -0.171591 -0.467484 -0.086119 -0.062500 1 0 0 0 0 0 2 878257
-0.001828 0.000467 0.120086 -0.171583 -0.467474 -0.086113 -0.062500 1 0 0 0 0 0 2 879255
-0.001828 0.000467 0.120086 -0.171582 -0.467473 -0.086112 -0.062500 1 0 0 0 0 0 2 880258
-0.001828 0.000467 0.120086 -0.171590 -0.467481 -0.086119 -0.062500 1 0 0 0 0 0 2 881267
-0.001828 0.000467 0.120086 -0.171595 -0.467470 -0.086107 -0.062500 1 0 0 0 0 0 2 882261
-0.001828 0.000467 0.120086 -0.171592 -0.467481 -0.086119 -0.062500 1 0 0 0 0 0 2 883258
-0.001828 0.000467 0.120086 -0.171580 -0.467485 -0.086106 -0.062500 1 0 0 0 0 0 2 884263
-0.001828 0.000467 0.120086 -0.171590 -0.467483 -0.086118 -0.062500 1 0 0 0 0 0 2 885254
-0.001828 0.000467 0.120086 -0.171595 -0.467471 -0.086107 -0.062500 1 0 0 0 0 0 2 886255
-0.001828 0.000467 0.120086 -0.171592 -0.467481 -0.086118 -0.062500 1 0 0 0 0 0 2 887238
-0.001828 0.000467 0.120086 -0.171583 -0.467474 -0.086113 -0.062500 1 0 0 0 0 0 2 888257
-0.001828 0.000467 0.120086 -0.171590 -0.467481 -0.086119 -0.062500 1 0 0 0 0 0 2 889256
-0.001828 0.000467 0.120086 -0.171595 -0.467471 -0.086107 -0.062500 1 0 0 0 0 0 2 890254
-0.001828 0.000467 0.120086 -0.171592 -0.467481 -0.086119 -0.062500 1 0 0 0 0 0 2 891255
-0.001828 0.000467 0.120086 -0.171583 -0.467473 -0.086113 -0.062500 1 0 0 0 0 0 2 892255
-0.001828 0.000467 0.120086 -0.171590 -0.467481 -0.086120 -0.062500 1 0 0 0 0 0 2 893255
-0.001810 0.000463 0.120076 -0.435385 -0.404917 0.053302 -0.062500 1 0 0 0 0 0 2 894254
-0.001800 0.000461 0.120073 -0.345781 -0.426129 -0.014737 -0.062500 1 0 0 0 0 0 2 895255
-0.001796 0.000460 0.120071 -0.279469 -0.441862 -0.050045 -0.062500 1 0 0 0 0 0 2 896257
-0.001793 0.000459 0.120071 -0.244357 -0.450192 -0.063493 -0.062500 1 0 0 0 0 0 2 897258
-0.001792 0.000459 0.120071 -0.226676 -0.454396 -0.068273 -0.062500 1 0 0 0 0 0 2 898252
-0.001792 0.000459 0.120071 -0.217836 -0.456495 -0.069956 -0.062500 1 0 0 0 0 0 2 899253
-0.001791 0.000459 0.120071 -0.213455 -0.457534 -0.070543 -0.062500 1 0 0 0 0 0 2 900258
-0.001791 0.000459 0.120071 -0.211244 -0.458069 -0.070742 -0.062500 1 0 0 0 0 0 2 901254
-0.001791 0.000459 0.120071 -0.210141 -0.458321 -0.070814 -0.062500 1 0 0 0 0 0 2 902256
-0.001791 0.000459 0.120071 -0.209594 -0.458450 -0.070841 -0.062500 1 0 0 0 0 0 2 903254
-0.001791 0.000459 0.120071 -0.209323 -0.458524 -0.070845 -0.062500 1 0 0 0 0 0 2 904256
-0.001791 0.000459 0.120071 -0.209190 -0.458557 -0.070849 -0.062500 1 0 0 0 0 0 2 905253
-0.001791 0.000459 0.120071 -0.209124 -0.458573 -0.070841 -0.062500 1 0 0 0 0 0 2 906257
-0.001796 0.000477 0.120060 -0.134992 -0.711331 0.078214 -0.062500 1 0 0 0 0 0 2 907248
-0.001799 0.000486 0.120057 -0.158820 -0.626650 0.005458 -0.062500 1 0 0 0 0 0 2 908317
-0.001800 0.000490 0.120055 -0.177428 -0.563108 -0.032294 -0.062500 1 0 0 0 0 0 2 909300
-0.001801 0.000492 0.120055 -0.187621 -0.529190 -0.046661 -0.062500 1 0 0 0 0 0 2 910289
-0.001801 0.000494 0.120055 -0.192867 -0.511998 -0.051788 -0.062500 1 0 0 0 0 0 2 911314
-0.001802 0.000494 0.120055 -0.195544 -0.503374 -0.053574 -0.062500 1 0 0 0 0 0 2 912311
-0.001802 0.000494 0.120055 -0.196878 -0.499052 -0.054201 -0.062500 1 0 0 0 0 0 2 913290
-0.001802 0.000495 0.120055 -0.197558 -0.496886 -0.054417 -0.062500 1 0 0 0 0 0 2 914321
-0.001802 0.000495 0.120055 -0.197894 -0.495820 -0.054488 -0.062500 1 0 0 0 0 0 2 915310
-0.001802 0.000495 0.120055 -0.198071 -0.495276 -0.054513 -0.062500 1 0 0 0 0 0 2 916289
-0.001802 0.000495 0.120055 -0.198159 -0.494992 -0.054525 -0.062500 1 0 0 0 0 0 2 917290
-0.001802 0.000495 0.120055 -0.198195 -0.494872 -0.054528 -0.062500 1 0 0 0 0 0 2 918288
-0.001802 0.000495 0.120055 -0.198218 -0.494797 -0.054529 -0.062500 1 0 0 0 0 0 2 919322
-0.001802 0.000495 0.120055 -0.198230 -0.494758 -0.054529 -0.062500 1 0 0 0 0 0 2 920316
-0.001802 0.000495 0.120055 -0.198230 -0.494755 -0.054529 -0.062500 1 0 0 0 0 0 2 921312
-0.001802 0.000495 0.120055 -0.198245 -0.494742 -0.054530 -0.062500 1 0 0 0 0 0 2 922294
-0.001802 0.000495 0.120055 -0.198239 -0.494732 -0.054523 -0.062500 1 0 0 0 0 0 2 923310
-0.001802 0.000495 0.120055 -0.198246 -0.494740 -0.054529 -0.062500 1 0 0 0 0 0 2 924319
-0.001802 0.000495 0.120055 -0.198239 -0.494732 -0.054522 -0.062500 1 0 0 0 0 0 2 925312
-0.001802 0.000495 0.120055 -0.198238 -0.494731 -0.054542 -0.062500 1 0 0 0 0 0 2 926295
-0.001802 0.000495 0.120055 -0.198238 -0.494731 -0.054524 -0.062500 1 0 0 0 0 0 2 927309
-0.001802 0.000495 0.120055 -0.198246 -0.494740 -0.054529 -0.062500 1 0 0 0 0 0 2 928321
-0.001802 0.000495 0.120055 -0.198242 -0.494721 -0.054529 -0.062500 1 0 0 0 0 0 2 929311
-0.001802 0.000495 0.120055 -0.198247 -0.494739 -0.054529 -0.062500 1 0 0 0 0 0 2 930293
-0.001802 0.000495 0.120055 -0.198239 -0.494732 -0.054522 -0.062500 1 0 0 0 0 0 2 931307
-0.001802 0.000495 0.120055 -0.198238 -0.494731 -0.054542 -0.062500 1 0 0 0 0 0 2 932309
-0.001802 0.000495 0.120055 -0.198238 -0.494731 -0.054524 -0.062500 1 0 0 0 0 0 2 933295
-0.001802 0.000495 0.120055 -0.198246 -0.494740 -0.054529 -0.062500 1 0 0 0 0 0 2 934307
-0.001802 0.000495 0.120055 -0.198242 -0.494721 -0.054529 -0.062500 1 0 0 0 0 0 2 935293
-0.001802 0.000495 0.120055 -0.198247 -0.494739 -0.054530 -0.062500 1 0 0 0 0 0 2 936253
-0.001802 0.000495 0.120055 -0.198239 -0.494732 -0.054523 -0.062500 1 0 0 0 0 0 2 937241
-0.001802 0.000495 0.120055 -0.198250 -0.494728 -0.054535 -0.062500 1 0 0 0 0 0 2 938252
-0.001802 0.000495 0.120055 -0.198228 -0.494734 -0.054530 -0.062500 1 0 0 0 0 0 2 939240
-0.001802 0.000495 0.120055 -0.198245 -0.494740 -0.054530 -0.062500 1 0 0 0 0 0 2 940253
-0.001802 0.000495 0.120055 -0.198239 -0.494733 -0.054523 -0.062500 1 0 0 0 0 0 2 941242
-0.001802 0.000495 0.120055 -0.198250 -0.494729 -0.054536 -0.062500 1 0 0 0 0 0 2 942251
-0.001802 0.000495 0.120055 -0.198240 -0.494731 -0.054523 -0.062500 1 0 0 0 0 0 2 943241
-0.001807 0.000513 0.120044 -0.124190 -0.747342 0.094658 -0.062500 1 0 0 0 0 0 2 944250
-0.001810 0.000522 0.120040 -0.148022 -0.662723 0.021838 -0.062500 1 0 0 0 0 0 2 945242
-0.001811 0.000526 0.120039 -0.166624 -0.599237 -0.015950 -0.062500 1 0 0 0 0 0 2 946251
-0.001812 0.000529 0.120038 -0.176811 -0.565306 -0.030322 -0.062500 1 0 0 0 0 0 2 947240
-0.001812 0.000530 0.120038 -0.182062 -0.548127 -0.035444 -0.062500 1 0 0 0 0 0 2 948251
-0.001812 0.000530 0.120038 -0.184731 -0.539499 -0.037246 -0.062500 1 0 0 0 0 0 2 949250
-0.001812 0.000531 0.120038 -0.186072 -0.535185 -0.037863 -0.062500 1 0 0 0 0 0 2 950241
-0.001794 0.000526 0.120028 -0.450428 -0.470428 0.101332 -0.062500 1 0 0 0 0 0 2 951252
-0.001784 0.000524 0.120025 -0.361224 -0.490607 0.033215 -0.062500 1 0 0 0 0 0 2 952241
-0.001780 0.000523 0.120024 -0.295097 -0.505810 -0.002135 -0.062500 1 0 0 0 0 0 2 953250
-0.001777 0.000523 0.120023 -0.260081 -0.513869 -0.015572 -0.062500 1 0 0 0 0 0 2 954240
-0.001776 0.000522 0.120023 -0.242462 -0.517928 -0.020360 -0.062500 1 0 0 0 0 0 2 955250
-0.001776 0.000522 0.120023 -0.233647 -0.519959 -0.022038 -0.062500 1 0 0 0 0 0 2 956241
-0.001775 0.000522 0.120023 -0.229268 -0.520963 -0.022631 -0.062500 1 0 0 0 0 0 2 957259
-0.001775 0.000522 0.120023 -0.227075 -0.521470 -0.022818 -0.062500 1 0 0 0 0 0 2 958259
-0.001775 0.000522 0.120023 -0.225975 -0.521719 -0.022888 -0.062500 1 0 0 0 0 0 2 959261
-0.001775 0.000522 0.120023 -0.225429 -0.521848 -0.022915 -0.062500 1 0 0 0 0 0 2 960249
-0.001775 0.000522 0.120023 -0.225150 -0.521914 -0.022931 -0.062500 1 0 0 0 0 0 2 961258
-0.001775 0.000522 0.120023 -0.225015 -0.521946 -0.022937 -0.062500 1 0 0 0 0 0 2 962261
-0.001775 0.000522 0.120023 -0.224952 -0.521950 -0.022936 -0.062500 1 0 0 0 0 0 2 963263
-0.001775 0.000522 0.120023 -0.224910 -0.521970 -0.022928 -0.062500 1 0 0 0 0 0 2 964252
-0.001775 0.000522 0.120023 -0.224908 -0.521971 -0.022927 -0.062500 1 0 0 0 0 0 2 965245
-0.001775 0.000522 0.120023 -0.224897 -0.521974 -0.022933 -0.062500 1 0 0 0 0 0 2 966236
-0.001775 0.000522 0.120023 -0.224884 -0.521978 -0.022941 -0.062500 1 0 0 0 0 0 2 967255
-0.001775 0.000522 0.120023 -0.224887 -0.521966 -0.022928 -0.062500 1 0 0 0 0 0 2 968237
-0.001775 0.000522 0.120023 -0.224883 -0.521976 -0.022940 -0.062500 1 0 0 0 0 0 2 969253
-0.001775 0.000522 0.120023 -0.224895 -0.521975 -0.022936 -0.062500 1 0 0 0 0 0 2 970251
-0.001775 0.000522 0.120023 -0.224873 -0.521980 -0.022928 -0.062500 1 0 0 0 0 0 2 971252
-0.001775 0.000522 0.120023 -0.224874 -0.521969 -0.022934 -0.062500 1 0 0 0 0 0 2 972253
-0.001775 0.000522 0.120023 -0.224894 -0.521974 -0.022935 -0.062500 1 0 0 0 0 0 2 973254
-0.001775 0.000522 0.120023 -0.224884 -0.521977 -0.022941 -0.062500 1 0 0 0 0 0 2 974256
-0.001775 0.000522 0.120023 -0.224884 -0.521978 -0.022922 -0.062500 1 0 0 0 0 0 2 975254
-0.001775 0.000522 0.120023 -0.224883 -0.521978 -0.022940 -0.062500 1 0 0 0 0 0 2 976255
-0.001775 0.000522 0.120023 -0.224887 -0.521966 -0.022929 -0.062500 1 0 0 0 0 0 2 977252
-0.001775 0.000522 0.120023 -0.224876 -0.521967 -0.022934 -0.062500 1 0 0 0 0 0 2 978255
-0.001775 0.000522 0.120023 -0.224879 -0.521988 -0.022934 -0.062500 1 0 0 0 0 0 2 979250
-0.001775 0.000522 0.120023 -0.224886 -0.521967 -0.022928 -0.062500 1 0 0 0 0 0 2 980254
-0.001775 0.000522 0.120023 -0.224883 -0.521977 -0.022940 -0.062500 1 0 0 0 0 0 2 981252
-0.001775 0.000522 0.120023 -0.224887 -0.521966 -0.022929 -0.062500 1 0 0 0 0 0 2 982256
-0.001775 0.000522 0.120023 -0.224880 -0.521988 -0.022934 -0.062500 1 0 0 0 0 0 2 983254
-0.001775 0.000522 0.120023 -0.224875 -0.521970 -0.022934 -0.062500 1 0 0 0 0 0 2 984253
-0.001775 0.000522 0.120023 -0.224886 -0.521965 -0.022928 -0.062500 1 0 0 0 0 0 2 985253
-0.001775 0.000522 0.120023 -0.224883 -0.521976 -0.022940 -0.062500 1 0 0 0 0 0 2 986255
-0.001775 0.000522 0.120023 -0.224892 -0.521986 -0.022929 -0.062500 1 0 0 0 0 0 2 987235
-0.001775 0.000522 0.120023 -0.224876 -0.521970 -0.022934 -0.062500 1 0 0 0 0 0 2 988257
-0.001775 0.000522 0.120023 -0.224895 -0.521974 -0.022935 -0.062500 1 0 0 0 0 0 2 989252
-0.001775 0.000522 0.120023 -0.224877 -0.521968 -0.022935 -0.062500 1 0 0 0 0 0 2 990252
-0.001775 0.000522 0.120023 -0.224879 -0.521988 -0.022935 -0.062500 1 0 0 0 0 0 2 991233
-0.001775 0.000522 0.120023 -0.224887 -0.521967 -0.022928 -0.062500 1 0 0 0 0 0 2 992254
-0.001780 0.000540 0.120012 -0.150844 -0.774467 0.126312 -0.062500 1 0 0 0 0 0 2 993251
-0.001783 0.000549 0.120009 -0.174681 -0.689891 0.053461 -0.062500 1 0 0 0 0 0 2 994251
-0.001785 0.000554 0.120007 -0.193285 -0.626426 0.015668 -0.062500 1 0 0 0 0 0 2 995250
-0.001785 0.000556 0.120007 -0.203463 -0.592533 0.001282 -0.062500 1 0 0 0 0 0 2 996252
-0.001786 0.000557 0.120007 -0.208714 -0.575353 -0.003852 -0.062500 1 0 0 0 0 0 2 997251
-0.001786 0.000558 0.120007 -0.211382 -0.566727 -0.005637 -0.062500 1 0 0 0 0 0 2 998255
-0.001786 0.000558 0.120007 -0.212726 -0.562404 -0.006261 -0.062500 1 0 0 0 0 0 2 999261
-0.001786 0.000558 0.120007 -0.213391 -0.560254 -0.006478 -0.062500 1 0 0 0 0 0 3 257
-0.001786 0.000558 0.120007 -0.213744 -0.559164 -0.006556 -0.062500 1 0 0 0 0 0 3 1251
-0.001786 0.000558 0.120007 -0.213907 -0.558631 -0.006583 -0.062500 1 0 0 0 0 0 3 2251
-0.001786 0.000558 0.120007 -0.213998 -0.558370 -0.006595 -0.062500 1 0 0 0 0 0 3 3252
-0.001786 0.000558 0.120007 -0.214042 -0.558230 -0.006592 -0.062500 1 0 0 0 0 0 3 4236
-0.001786 0.000558 0.120007 -0.214066 -0.558152 -0.006592 -0.062500 1 0 0 0 0 0 3 5251
-0.001786 0.000558 0.120007 -0.214075 -0.558125 -0.006585 -0.062500 1 0 0 0 0 0 3 6252
-0.001786 0.000558 0.120007 -0.214082 -0.558100 -0.006598 -0.062500 1 0 0 0 0 0 3 7250
-0.001786 0.000558 0.120007 -0.214082 -0.558098 -0.006600 -0.062500 1 0 0 0 0 0 3 8253
-0.001786 0.000558 0.120007 -0.214074 -0.558089 -0.006593 -0.062500 1 0 0 0 0 0 3 9251
-0.001786 0.000558 0.120007 -0.214081 -0.558098 -0.006599 -0.062500 1 0 0 0 0 0 3 10242
-0.001786 0.000558 0.120007 -0.214086 -0.558087 -0.006587 -0.062500 1 0 0 0 0 0 3 11251
-0.001786 0.000558 0.120007 -0.214082 -0.558098 -0.006599 -0.062500 1 0 0 0 0 0 3 12240
-0.001786 0.000558 0.120007 -0.214073 -0.558090 -0.006593 -0.062500 1 0 0 0 0 0 3 13251
-0.001786 0.000558 0.120007 -0.214093 -0.558095 -0.006593 -0.062500 1 0 0 0 0 0 3 14239
-0.001786 0.000558 0.120007 -0.214075 -0.558090 -0.006592 -0.062500 1 0 0 0 0 0 3 15238
-0.001786 0.000558 0.120007 -0.214093 -0.558096 -0.006593 -0.062500 1 0 0 0 0 0 3 16250
-0.001786 0.000558 0.120007 -0.214075 -0.558090 -0.006592 -0.062500 1 0 0 0 0 0 3 17237
-0.001786 0.000558 0.120007 -0.214081 -0.558099 -0.006599 -0.062500 1 0 0 0 0 0 3 18250
-0.001786 0.000558 0.120007 -0.214085 -0.558088 -0.006586 -0.062500 1 0 0 0 0 0 3 19239
-0.001786 0.000558 0.120007 -0.214085 -0.558087 -0.006605 -0.062500 1 0 0 0 0 0 3 20249
-0.001786 0.000558 0.120007 -0.214086 -0.558087 -0.006587 -0.062500 1 0 0 0 0 0 3 21239
-0.001786 0.000558 0.120007 -0.214082 -0.558098 -0.006599 -0.062500 1 0 0 0 0 0 3 22248
-0.001786 0.000558 0.120007 -0.214086 -0.558088 -0.006586 -0.062500 1 0 0 0 0 0 3 23238
-0.001786 0.000558 0.120007 -0.214082 -0.558099 -0.006598 -0.062500 1 0 0 0 0 0 3 24248
-0.001786 0.000558 0.120007 -0.214077 -0.558079 -0.006600 -0.062500 1 0 0 0 0 0 3 25239
-0.001786 0.000558 0.120007 -0.214085 -0.558085 -0.006587 -0.062500 1 0 0 0 0 0 3 26248
-0.001786 0.000558 0.120007 -0.214082 -0.558098 -0.006598 -0.062500 1 0 0 0 0 0 3 27238
-0.001786 0.000558 0.120007 -0.214085 -0.558088 -0.006586 -0.062500 1 0 0 0 0 0 3 28249
-0.001786 0.000558 0.120007 -0.214082 -0.558098 -0.006598 -0.062500 1 0 0 0 0 0 3 29238
-0.001786 0.000558 0.120007 -0.214073 -0.558091 -0.006593 -0.062500 1 0 0 0 0 0 3 30248
-0.001786 0.000558 0.120007 -0.214096 -0.558084 -0.006599 -0.062500 1 0 0 0 0 0 3 31237
-0.001786 0.000558 0.120007 -0.214075 -0.558089 -0.006593 -0.062500 1 0 0 0 0 0 3 32240
-0.001786 0.000558 0.120007 -0.214093 -0.558095 -0.006593 -0.062500 1 0 0 0 0 0 3 33248
-0.001786 0.000558 0.120007 -0.214075 -0.558090 -0.006592 -0.062500 1 0 0 0 0 0 3 34238
-0.001786 0.000558 0.120007 -0.214081 -0.558099 -0.006599 -0.062500 1 0 0 0 0 0 3 35249
-0.001786 0.000558 0.120007 -0.214085 -0.558088 -0.006587 -0.062500 1 0 0 0 0 0 3 36239
-0.001786 0.000558 0.120007 -0.214085 -0.558087 -0.006605 -0.062500 1 0 0 0 0 0 3 37248
-0.001786 0.000558 0.120007 -0.214086 -0.558086 -0.006587 -0.062500 1 0 0 0 0 0 3 38237
-0.001786 0.000558 0.120007 -0.214082 -0.558098 -0.006599 -0.062500 1 0 0 0 0 0 3 39243
-0.001786 0.000558 0.120007 -0.214086 -0.558088 -0.006587 -0.062500 1 0 0 0 0 0 3 40258
-0.001786 0.000558 0.120007 -0.214082 -0.558098 -0.006598 -0.062500 1 0 0 0 0 0 3 41245
-0.001786 0.000558 0.120007 -0.214073 -0.558091 -0.006593 -0.062500 1 0 0 0 0 0 3 42246
-0.001786 0.000558 0.120007 -0.214096 -0.558084 -0.006600 -0.062500 1 0 0 0 0 0 3 43254
-0.001786 0.000558 0.120007 -0.214075 -0.558089 -0.006593 -0.062500 1 0 0 0 0 0 3 44257
-0.001786 0.000558 0.120007 -0.214085 -0.558087 -0.006586 -0.062500 1 0 0 0 0 0 3 45258
-0.001786 0.000558 0.120007 -0.214082 -0.558098 -0.006598 -0.062500 1 0 0 0 0 0 3 46235
-0.001786 0.000558 0.120007 -0.214073 -0.558091 -0.006593 -0.062500 1 0 0 0 0 0 3 47257
-0.001786 0.000558 0.120007 -0.214092 -0.558096 -0.006593 -0.062500 1 0 0 0 0 0 3 48255
-0.001786 0.000558 0.120007 -0.214078 -0.558079 -0.006599 -0.062500 1 0 0 0 0 0 3 49250
-0.001786 0.000558 0.120007 -0.214093 -0.558094 -0.006593 -0.062500 1 0 0 0 0 0 3 50251
-0.001786 0.000558 0.120007 -0.214075 -0.558090 -0.006592 -0.062500 1 0 0 0 0 0 3 51249
-0.001786 0.000558 0.120007 -0.214081 -0.558098 -0.006599 -0.062500 1 0 0 0 0 0 3 52252
-0.001786 0.000558 0.120007 -0.214085 -0.558088 -0.006587 -0.062500 1 0 0 0 0 0 3 53231
-0.001786 0.000558 0.120007 -0.214082 -0.558099 -0.006598 -0.062500 1 0 0 0 0 0 3 54232
-0.001786 0.000558 0.120007 -0.214085 -0.558088 -0.006586 -0.062500 1 0 0 0 0 0 3 55252
-0.001786 0.000558 0.120007 -0.214085 -0.558087 -0.006605 -0.062500 1 0 0 0 0 0 3 56252
-0.001786 0.000558 0.120007 -0.214086 -0.558086 -0.006587 -0.062500 1 0 0 0 0 0 3 57252
-0.001786 0.000558 0.120007 -0.214082 -0.558098 -0.006598 -0.062500 1 0 0 0 0 0 3 58234
-0.001786 0.000558 0.120007 -0.214073 -0.558091 -0.006593 -0.062500 1 0 0 0 0 0 3 59232
-0.001786 0.000558 0.120007 -0.214093 -0.558096 -0.006593 -0.062500 1 0 0 0 0 0 3 60253
-0.001786 0.000558 0.120007 -0.214078 -0.558079 -0.006599 -0.062500 1 0 0 0 0 0 3 61232
-0.001786 0.000558 0.120007 -0.214093 -0.558094 -0.006594 -0.062500 1 0 0 0 0 0 3 62249
-0.001786 0.000558 0.120007 -0.214075 -0.558090 -0.006592 -0.062500 1 0 0 0 0 0 3 63250
-0.001786 0.000558 0.120007 -0.214081 -0.558099 -0.006599 -0.062500 1 0 0 0 0 0 3 64251
-0.001791 0.000576 0.119996 -0.140091 -0.810441 0.142793 -0.062500 1 0 0 0 0 0 3 65251
-0.001794 0.000585 0.119992 -0.163915 -0.725940 0.069861 -0.062500 1 0 0 0 0 0 3 66250
-0.001795 0.000590 0.119991 -0.182496 -0.662515 0.032025 -0.062500 1 0 0 0 0 0 3 67250
-0.001796 0.000592 0.119990 -0.192665 -0.628607 0.017632 -0.062500 1 0 0 0 0 0 3 68252
-0.001796 0.000593 0.119990 -0.197919 -0.611450 0.012510 -0.062500 1 0 0 0 0 0 3 69229
-0.001797 0.000594 0.119990 -0.200577 -0.602821 0.010709 -0.062500 1 0 0 0 0 0 3 70248
-0.001797 0.000594 0.119990 -0.201937 -0.598516 0.010088 -0.062500 1 0 0 0 0 0 3 71230
-0.001797 0.000594 0.119990 -0.202610 -0.596346 0.009877 -0.062500 1 0 0 0 0 0 3 72315
-0.001797 0.000594 0.119990 -0.202950 -0.595268 0.009799 -0.062500 1 0 0 0 0 0 3 73311
-0.001797 0.000594 0.119990 -0.203112 -0.594737 0.009773 -0.062500 1 0 0 0 0 0 3 74284
-0.001797 0.000594 0.119990 -0.203197 -0.594456 0.009760 -0.062500 1 0 0 0 0 0 3 75284
-0.001797 0.000594 0.119990 -0.203245 -0.594333 0.009764 -0.062500 1 0 0 0 0 0 3 76284
-0.001778 0.000590 0.119980 -0.466817 -0.531639 0.149178 -0.062500 1 0 0 0 0 0 3 77408
-0.001769 0.000587 0.119977 -0.377342 -0.552901 0.081120 -0.062500 1 0 0 0 0 0 3 78431
-0.001764 0.000586 0.119976 -0.311069 -0.568626 0.045805 -0.062500 1 0 0 0 0 0 3 79282
-0.001762 0.000586 0.119975 -0.275992 -0.576963 0.032366 -0.062500 1 0 0 0 0 0 3 80322
-0.001760 0.000586 0.119975 -0.258337 -0.581132 0.027585 -0.062500 1 0 0 0 0 0 3 81441
-0.001760 0.000585 0.119975 -0.249514 -0.583233 0.025915 -0.062500 1 0 0 0 0 0 3 82439
-0.001760 0.000585 0.119975 -0.245097 -0.584260 0.025331 -0.062500 1 0 0 0 0 0 3 83313
-0.001759 0.000585 0.119975 -0.242906 -0.584788 0.025125 -0.062500 1 0 0 0 0 0 3 84311
-0.001759 0.000585 0.119975 -0.241815 -0.585047 0.025065 -0.062500 1 0 0 0 0 0 3 85433
-0.001759 0.000585 0.119975 -0.241257 -0.585179 0.025033 -0.062500 1 0 0 0 0 0 3 86438
-0.001759 0.000585 0.119975 -0.240989 -0.585243 0.025023 -0.062500 1 0 0 0 0 0 3 87306
-0.001759 0.000585 0.119975 -0.240857 -0.585274 0.025018 -0.062500 1 0 0 0 0 0 3 88437
-0.001759 0.000585 0.119975 -0.240791 -0.585290 0.025025 -0.062500 1 0 0 0 0 0 3 89432
-0.001759 0.000585 0.119975 -0.240755 -0.585288 0.025020 -0.062500 1 0 0 0 0 0 3 90430
-0.001759 0.000585 0.119975 -0.240738 -0.585301 0.025020 -0.062500 1 0 0 0 0 0 3 91306
-0.001759 0.000585 0.119975 -0.240725 -0.585305 0.025014 -0.062500 1 0 0 0 0 0 3 92432
-0.001759 0.000585 0.119975 -0.240724 -0.585305 0.025013 -0.062500 1 0 0 0 0 0 3 93430
-0.001759 0.000585 0.119975 -0.240713 -0.585308 0.025026 -0.062500 1 0 0 0 0 0 3 94420
-0.001759 0.000585 0.119975 -0.240723 -0.585306 0.025014 -0.062500 1 0 0 0 0 0 3 95430
-0.001759 0.000585 0.119975 -0.240713 -0.585308 0.025026 -0.062500 1 0 0 0 0 0 3 96417
-0.001759 0.000585 0.119975 -0.240723 -0.585306 0.025014 -0.062500 1 0 0 0 0 0 3 97429
-0.001759 0.000585 0.119975 -0.240716 -0.585297 0.025020 -0.062500 1 0 0 0 0 0 3 98413
-0.001759 0.000585 0.119975 -0.240712 -0.585307 0.025027 -0.062500 1 0 0 0 0 0 3 99415
-0.001759 0.000585 0.119975 -0.240723 -0.585306 0.025014 -0.062500 1 0 0 0 0 0 3 100430
-0.001759 0.000585 0.119975 -0.240713 -0.585308 0.025027 -0.062500 1 0 0 0 0 0 3 101415
-0.001759 0.000585 0.119975 -0.240723 -0.585306 0.025014 -0.062500 1 0 0 0 0 0 3 102429
-0.001759 0.000585 0.119975 -0.240716 -0.585297 0.025020 -0.062500 1 0 0 0 0 0 3 103414
-0.001759 0.000585 0.119975 -0.240720 -0.585316 0.025020 -0.062500 1 0 0 0 0 0 3 104428
-0.001759 0.000585 0.119975 -0.240716 -0.585298 0.025020 -0.062500 1 0 0 0 0 0 3 105415
-0.001765 0.000603 0.119964 -0.166737 -0.837537 0.174467 -0.062500 1 0 0 0 0 0 3 106428
-0.001767 0.000612 0.119961 -0.190568 -0.753080 0.101503 -0.062500 1 0 0 0 0 0 3 107413
-0.001769 0.000617 0.119959 -0.209147 -0.689688 0.063648 -0.062500 1 0 0 0 0 0 3 108429
-0.001769 0.000619 0.119959 -0.219331 -0.655814 0.049252 -0.062500 1 0 0 0 0 0 3 109412
-0.001770 0.000620 0.119959 -0.224559 -0.638641 0.044126 -0.062500 1 0 0 0 0 0 3 110427
-0.001770 0.000621 0.119959 -0.227222 -0.630021 0.042336 -0.062500 1 0 0 0 0 0 3 111413
-0.001770 0.000621 0.119959 -0.228573 -0.625710 0.041702 -0.062500 1 0 0 0 0 0 3 112429
-0.001770 0.000621 0.119959 -0.229242 -0.623550 0.041496 -0.062500 1 0 0 0 0 0 3 113413
-0.001770 0.000621 0.119959 -0.229592 -0.622472 0.041425 -0.062500 1 0 0 0 0 0 3 114427
-0.001770 0.000621 0.119959 -0.229759 -0.621930 0.041392 -0.062500 1 0 0 0 0 0 3 115426
-0.001770 0.000621 0.119959 -0.229841 -0.621658 0.041386 -0.062500 1 0 0 0 0 0 3 116363
-0.001770 0.000621 0.119959 -0.229881 -0.621528 0.041377 -0.062500 1 0 0 0 0 0 3 117371
-0.001770 0.000621 0.119959 -0.229912 -0.621461 0.041368 -0.062500 1 0 0 0 0 0 3 118361
-0.001770 0.000621 0.119959 -0.229913 -0.621426 0.041380 -0.062500 1 0 0 0 0 0 3 119369
-0.001770 0.000621 0.119959 -0.229928 -0.621409 0.041381 -0.062500 1 0 0 0 0 0 3 120362
-0.001770 0.000621 0.119959 -0.229933 -0.621397 0.041375 -0.062500 1 0 0 0 0 0 3 121370
-0.001770 0.000621 0.119959 -0.229925 -0.621387 0.041381 -0.062500 1 0 0 0 0 0 3 122360
-0.001770 0.000621 0.119959 -0.229933 -0.621395 0.041375 -0.062500 1 0 0 0 0 0 3 123371
-0.001770 0.000621 0.119959 -0.229925 -0.621387 0.041381 -0.062500 1 0 0 0 0 0 3 124361
-0.001770 0.000621 0.119959 -0.229933 -0.621395 0.041375 -0.062500 1 0 0 0 0 0 3 125371
-0.001770 0.000621 0.119959 -0.229925 -0.621387 0.041381 -0.062500 1 0 0 0 0 0 3 126360
-0.001770 0.000621 0.119959 -0.229933 -0.621395 0.041375 -0.062500 1 0 0 0 0 0 3 127370
-0.001770 0.000621 0.119959 -0.229925 -0.621387 0.041381 -0.062500 1 0 0 0 0 0 3 128362
-0.001770 0.000621 0.119959 -0.229933 -0.621395 0.041375 -0.062500 1 0 0 0 0 0 3 129370
-0.001770 0.000621 0.119959 -0.229926 -0.621387 0.041381 -0.062500 1 0 0 0 0 0 3 130360
-0.001770 0.000621 0.119959 -0.229925 -0.621386 0.041382 -0.062500 1 0 0 0 0 0 3 131370
-0.001775 0.000639 0.119948 -0.155995 -0.873478 0.190948 -0.062500 1 0 0 0 0 0 3 132370
-0.001778 0.000648 0.119944 -0.179800 -0.789100 0.117913 -0.062500 1 0 0 0 0 0 3 133360
-0.001779 0.000653 0.119943 -0.198370 -0.725734 0.080036 -0.062500 1 0 0 0 0 0 3 134371
-0.001780 0.000655 0.119942 -0.208524 -0.691881 0.065630 -0.062500 1 0 0 0 0 0 3 135371
-0.001781 0.000656 0.119942 -0.213775 -0.674698 0.060501 -0.062500 1 0 0 0 0 0 3 136386
-0.001781 0.000657 0.119942 -0.216444 -0.666101 0.058707 -0.062500 1 0 0 0 0 0 3 137384
-0.001781 0.000657 0.119942 -0.217787 -0.661785 0.058078 -0.062500 1 0 0 0 0 0 3 138368
-0.001781 0.000657 0.119942 -0.218458 -0.659614 0.057864 -0.062500 1 0 0 0 0 0 3 139379
-0.001781 0.000657 0.119942 -0.218797 -0.658537 0.057786 -0.062500 1 0 0 0 0 0 3 140246
-0.001781 0.000657 0.119942 -0.218970 -0.658004 0.057765 -0.062500 1 0 0 0 0 0 3 141384
-0.001781 0.000657 0.119942 -0.219054 -0.657733 0.057760 -0.062500 1 0 0 0 0 0 3 142374
-0.001762 0.000653 0.119932 -0.482540 -0.594942 0.197175 -0.062500 1 0 0 0 0 0 3 143374
-0.001753 0.000651 0.119929 -0.393110 -0.616227 0.129111 -0.062500 1 0 0 0 0 0 3 144374
-0.001748 0.000650 0.119928 -0.326885 -0.631935 0.093786 -0.062500 1 0 0 0 0 0 3 145371
-0.001746 0.000649 0.119927 -0.291808 -0.640253 0.080359 -0.062500 1 0 0 0 0 0 3 146373
-0.001745 0.000649 0.119927 -0.274167 -0.644429 0.075572 -0.062500 1 0 0 0 0 0 3 147354
-0.001744 0.000649 0.119927 -0.265343 -0.646510 0.073901 -0.062500 1 0 0 0 0 0 3 148373
-0.001744 0.000649 0.119927 -0.260948 -0.647540 0.073315 -0.062500 1 0 0 0 0 0 3 149370
-0.001744 0.000649 0.119927 -0.258752 -0.648059 0.073116 -0.062500 1 0 0 0 0 0 3 150372
-0.001744 0.000649 0.119927 -0.257648 -0.648320 0.073050 -0.062500 1 0 0 0 0 0 3 151381
-0.001743 0.000649 0.119927 -0.257102 -0.648449 0.073024 -0.062500 1 0 0 0 0 0 3 152375
-0.001743 0.000649 0.119927 -0.256835 -0.648512 0.073014 -0.062500 1 0 0 0 0 0 3 153357
-0.001743 0.000649 0.119927 -0.256691 -0.648547 0.073003 -0.062500 1 0 0 0 0 0 3 154372
-0.001749 0.000667 0.119916 -0.182697 -0.900513 0.222648 -0.062500 1 0 0 0 0 0 3 155247
-0.001751 0.000676 0.119913 -0.206482 -0.816214 0.149579 -0.062500 1 0 0 0 0 0 3 156371
-0.001753 0.000680 0.119911 -0.225028 -0.752878 0.111684 -0.062500 1 0 0 0 0 0 3 157373
-0.001754 0.000682 0.119911 -0.235194 -0.719026 0.097268 -0.062500 1 0 0 0 0 0 3 158371
-0.001754 0.000684 0.119911 -0.240414 -0.701878 0.092135 -0.062500 1 0 0 0 0 0 3 159371
-0.001754 0.000684 0.119911 -0.243074 -0.693266 0.090339 -0.062500 1 0 0 0 0 0 3 160370
-0.001754 0.000684 0.119911 -0.244428 -0.688947 0.089715 -0.062500 1 0 0 0 0 0 3 161372
-0.001754 0.000684 0.119911 -0.245105 -0.686797 0.089501 -0.062500 1 0 0 0 0 0 3 162370
-0.001754 0.000685 0.119911 -0.245436 -0.685714 0.089429 -0.062500 1 0 0 0 0 0 3 163371
-0.001754 0.000685 0.119911 -0.245600 -0.685172 0.089396 -0.062500 1 0 0 0 0 0 3 164372
-0.001754 0.000685 0.119911 -0.245694 -0.684897 0.089396 -0.062500 1 0 0 0 0 0 3 165372
-0.001754 0.000685 0.119911 -0.245735 -0.684767 0.089387 -0.062500 1 0 0 0 0 0 3 166375
-0.001754 0.000685 0.119911 -0.245755 -0.684702 0.089393 -0.062500 1 0 0 0 0 0 3 167372
-0.001754 0.000685 0.119911 -0.245763 -0.684677 0.089379 -0.062500 1 0 0 0 0 0 3 168372
-0.001735 0.000680 0.119901 -0.509087 -0.622004 0.228887 -0.062500 1 0 0 0 0 0 3 169372
-0.001726 0.000678 0.119897 -0.419690 -0.643348 0.160767 -0.062500 1 0 0 0 0 0 3 170372
-0.001721 0.000677 0.119896 -0.353483 -0.659106 0.125446 -0.062500 1 0 0 0 0 0 3 171371
-0.001719 0.000676 0.119896 -0.318432 -0.667424 0.111998 -0.062500 1 0 0 0 0 0 3 172369
-0.001718 0.000676 0.119895 -0.300767 -0.671593 0.107218 -0.062500 1 0 0 0 0 0 3 173371
-0.001717 0.000676 0.119895 -0.291964 -0.673678 0.105546 -0.062500 1 0 0 0 0 0 3 174371
-0.001717 0.000676 0.119895 -0.287569 -0.674719 0.104966 -0.062500 1 0 0 0 0 0 3 175363
-0.001717 0.000676 0.119895 -0.285361 -0.675242 0.104761 -0.062500 1 0 0 0 0 0 3 176436
-0.001722 0.000694 0.119885 -0.210358 -0.927306 0.254399 -0.062500 1 0 0 0 0 0 3 177440
-0.001725 0.000703 0.119881 -0.233636 -0.843190 0.181244 -0.062500 1 0 0 0 0 0 3 178433
-0.001726 0.000707 0.119880 -0.251937 -0.779958 0.143336 -0.062500 1 0 0 0 0 0 3 179434
-0.001727 0.000710 0.119879 -0.261946 -0.746160 0.128915 -0.062500 1 0 0 0 0 0 3 180429
-0.001727 0.000711 0.119879 -0.267110 -0.729022 0.123785 -0.062500 1 0 0 0 0 0 3 181437
-0.001727 0.000711 0.119879 -0.269735 -0.720411 0.122002 -0.062500 1 0 0 0 0 0 3 182435
-0.001728 0.000712 0.119879 -0.271061 -0.716097 0.121366 -0.062500 1 0 0 0 0 0 3 183406
-0.001728 0.000712 0.119879 -0.271736 -0.713948 0.121150 -0.062500 1 0 0 0 0 0 3 184430
-0.001728 0.000712 0.119879 -0.272064 -0.712877 0.121085 -0.062500 1 0 0 0 0 0 3 185406
-0.001728 0.000712 0.119879 -0.272228 -0.712336 0.121053 -0.062500 1 0 0 0 0 0 3 186436
-0.001728 0.000712 0.119879 -0.272322 -0.712062 0.121032 -0.062500 1 0 0 0 0 0 3 187436
-0.001728 0.000712 0.119879 -0.272351 -0.711935 0.121035 -0.062500 1 0 0 0 0 0 3 188429
-0.001728 0.000712 0.119879 -0.272372 -0.711859 0.121034 -0.062500 1 0 0 0 0 0 3 189435
-0.001728 0.000712 0.119879 -0.272393 -0.711829 0.121047 -0.062500 1 0 0 0 0 0 3 190428
-0.001728 0.000712 0.119879 -0.272401 -0.711804 0.121035 -0.062500 1 0 0 0 0 0 3 191432
-0.001728 0.000712 0.119879 -0.272402 -0.711802 0.121034 -0.062500 1 0 0 0 0 0 3 192428
-0.001728 0.000712 0.119879 -0.272402 -0.711803 0.121033 -0.062500 1 0 0 0 0 0 3 193412
-0.001728 0.000712 0.119879 -0.272394 -0.711794 0.121040 -0.062500 1 0 0 0 0 0 3 194428
-0.001728 0.000712 0.119879 -0.272401 -0.711802 0.121034 -0.062500 1 0 0 0 0 0 3 195410
-0.001728 0.000712 0.119879 -0.272394 -0.711795 0.121040 -0.062500 1 0 0 0 0 0 3 196426
-0.001728 0.000712 0.119879 -0.272396 -0.711782 0.121034 -0.062500 1 0 0 0 0 0 3 197409
-0.001728 0.000712 0.119879 -0.272401 -0.711801 0.121034 -0.062500 1 0 0 0 0 0 3 198428
-0.001728 0.000712 0.119879 -0.272393 -0.711794 0.121040 -0.062500 1 0 0 0 0 0 3 199424
-0.001728 0.000712 0.119879 -0.272400 -0.711803 0.121034 -0.062500 1 0 0 0 0 0 3 200359
-0.001728 0.000712 0.119879 -0.272396 -0.711783 0.121033 -0.062500 1 0 0 0 0 0 3 201368
-0.001728 0.000712 0.119879 -0.272400 -0.711801 0.121033 -0.062500 1 0 0 0 0 0 3 202358
-0.001728 0.000712 0.119879 -0.272393 -0.711795 0.121040 -0.062500 1 0 0 0 0 0 3 203367
-0.001728 0.000712 0.119879 -0.272412 -0.711800 0.121041 -0.062500 1 0 0 0 0 0 3 204358
-0.001728 0.000712 0.119879 -0.272398 -0.711783 0.121034 -0.062500 1 0 0 0 0 0 3 205368
-0.001728 0.000712 0.119879 -0.272401 -0.711801 0.121034 -0.062500 1 0 0 0 0 0 3 206358
-0.001728 0.000712 0.119879 -0.272393 -0.711795 0.121040 -0.062500 1 0 0 0 0 0 3 207367
-0.001728 0.000712 0.119879 -0.272404 -0.711791 0.121027 -0.062500 1 0 0 0 0 0 3 208358
-0.001733 0.000730 0.119868 -0.198524 -0.963473 0.270870 -0.062500 1 0 0 0 0 0 3 209368
-0.001736 0.000739 0.119865 -0.222339 -0.879283 0.197688 -0.062500 1 0 0 0 0 0 3 210357
-0.001737 0.000743 0.119863 -0.240886 -0.816014 0.159743 -0.062500 1 0 0 0 0 0 3 211366
-0.001738 0.000746 0.119863 -0.251038 -0.782218 0.145313 -0.062500 1 0 0 0 0 0 3 212359
-0.001738 0.000747 0.119863 -0.256283 -0.765059 0.140186 -0.062500 1 0 0 0 0 0 3 213368
-0.001738 0.000747 0.119863 -0.258936 -0.756443 0.138392 -0.062500 1 0 0 0 0 0 3 214357
-0.001738 0.000748 0.119863 -0.260276 -0.752128 0.137759 -0.062500 1 0 0 0 0 0 3 215367
-0.001738 0.000748 0.119863 -0.260943 -0.749971 0.137550 -0.062500 1 0 0 0 0 0 3 216369
-0.001738 0.000748 0.119863 -0.261288 -0.748905 0.137464 -0.062500 1 0 0 0 0 0 3 217357
-0.001738 0.000748 0.119863 -0.261454 -0.748365 0.137449 -0.062500 1 0 0 0 0 0 3 218366
-0.001738 0.000748 0.119863 -0.261540 -0.748083 0.137437 -0.062500 1 0 0 0 0 0 3 219357
-0.001738 0.000748 0.119863 -0.261592 -0.747949 0.137434 -0.062500 1 0 0 0 0 0 3 220368
-0.001738 0.000748 0.119863 -0.261601 -0.747887 0.137433 -0.062500 1 0 0 0 0 0 3 221356
-0.001738 0.000748 0.119863 -0.261611 -0.747849 0.137433 -0.062500 1 0 0 0 0 0 3 222367
-0.001738 0.000748 0.119863 -0.261626 -0.747833 0.137432 -0.062500 1 0 0 0 0 0 3 223356
-0.001738 0.000748 0.119863 -0.261628 -0.747832 0.137432 -0.062500 1 0 0 0 0 0 3 224368
-0.001738 0.000748 0.119863 -0.261632 -0.747821 0.137425 -0.062500 1 0 0 0 0 0 3 225352
-0.001738 0.000748 0.119863 -0.261620 -0.747823 0.137438 -0.062500 1 0 0 0 0 0 3 226375
-0.001738 0.000748 0.119863 -0.261631 -0.747820 0.137426 -0.062500 1 0 0 0 0 0 3 227365
-0.001738 0.000748 0.119863 -0.261623 -0.747811 0.137431 -0.062500 1 0 0 0 0 0 3 228357
-0.001738 0.000748 0.119863 -0.261627 -0.747831 0.137432 -0.062500 1 0 0 0 0 0 3 229371
-0.001738 0.000748 0.119863 -0.261623 -0.747813 0.137432 -0.062500 1 0 0 0 0 0 3 230375
-0.001738 0.000748 0.119863 -0.261630 -0.747819 0.137425 -0.062500 1 0 0 0 0 0 3 231364
-0.001738 0.000748 0.119863 -0.261620 -0.747823 0.137438 -0.062500 1 0 0 0 0 0 3 232377
-0.001738 0.000748 0.119863 -0.261642 -0.747818 0.137432 -0.062500 1 0 0 0 0 0 3 233370
-0.001738 0.000748 0.119863 -0.261625 -0.747811 0.137432 -0.062500 1 0 0 0 0 0 3 234377
-0.001738 0.000748 0.119863 -0.261631 -0.747819 0.137425 -0.062500 1 0 0 0 0 0 3 235369
-0.001738 0.000748 0.119863 -0.261620 -0.747823 0.137438 -0.062500 1 0 0 0 0 0 3 236371
-0.001738 0.000748 0.119863 -0.261630 -0.747821 0.137426 -0.062500 1 0 0 0 0 0 3 237370
-0.001738 0.000748 0.119863 -0.261623 -0.747811 0.137431 -0.062500 1 0 0 0 0 0 3 238368
-0.001738 0.000748 0.119863 -0.261627 -0.747831 0.137431 -0.062500 1 0 0 0 0 0 3 239369
-0.001738 0.000748 0.119863 -0.261635 -0.747810 0.137438 -0.062500 1 0 0 0 0 0 3 240378
-0.001738 0.000748 0.119863 -0.261632 -0.747819 0.137426 -0.062500 1 0 0 0 0 0 3 241371
-0.001738 0.000748 0.119863 -0.261620 -0.747823 0.137438 -0.062500 1 0 0 0 0 0 3 242374
-0.001720 0.000743 0.119853 -0.524830 -0.685143 0.276938 -0.062500 1 0 0 0 0 0 3 243370
-0.001710 0.000741 0.119849 -0.435470 -0.706539 0.208805 -0.062500 1 0 0 0 0 0 3 244371
-0.001711 0.000758 0.119837 -0.295444 -0.973848 0.323392 -0.062500 1 0 0 0 0 0 3 245370
-0.001711 0.000766 0.119833 -0.284207 -0.898036 0.236716 -0.062500 1 0 0 0 0 0 3 246350
-0.001712 0.000771 0.119832 -0.285112 -0.838977 0.193969 -0.062500 1 0 0 0 0 0 3 247367
-0.001712 0.000773 0.119831 -0.286446 -0.807264 0.177870 -0.062500 1 0 0 0 0 0 3 248369
-0.001712 0.000774 0.119831 -0.287283 -0.791154 0.172154 -0.062500 1 0 0 0 0 0 3 249372
-0.001712 0.000774 0.119831 -0.287738 -0.783061 0.170157 -0.062500 1 0 0 0 0 0 3 250370
-0.001712 0.000775 0.119831 -0.287982 -0.779018 0.169470 -0.062500 1 0 0 0 0 0 3 251368
-0.001712 0.000775 0.119831 -0.288107 -0.776981 0.169229 -0.062500 1 0 0 0 0 0 3 252367
-0.001712 0.000775 0.119831 -0.288190 -0.775966 0.169145 -0.062500 1 0 0 0 0 0 3 253368
-0.001712 0.000775 0.119831 -0.288213 -0.775458 0.169121 -0.062500 1 0 0 0 0 0 3 254366
-0.001712 0.000775 0.119831 -0.288228 -0.775203 0.169103 -0.062500 1 0 0 0 0 0 3 255369
-0.001712 0.000775 0.119831 -0.288240 -0.775080 0.169100 -0.062500 1 0 0 0 0 0 3 256366
-0.001712 0.000775 0.119831 -0.288238 -0.775010 0.169106 -0.062500 1 0 0 0 0 0 3 257371
-0.001712 0.000775 0.119831 -0.288245 -0.774983 0.169093 -0.062500 1 0 0 0 0 0 3 258369
-0.001712 0.000775 0.119831 -0.288237 -0.774973 0.169098 -0.062500 1 0 0 0 0 0 3 259368
-0.001712 0.000775 0.119831 -0.288251 -0.774958 0.169098 -0.062500 1 0 0 0 0 0 3 260369
-0.001712 0.000775 0.119831 -0.288245 -0.774948 0.169105 -0.062500 1 0 0 0 0 0 3 261369
-0.001712 0.000775 0.119831 -0.288240 -0.774959 0.169093 -0.062500 1 0 0 0 0 0 3 262367
-0.001712 0.000775 0.119831 -0.288243 -0.774949 0.169104 -0.062500 1 0 0 0 0 0 3 263368
-0.001712 0.000775 0.119831 -0.288252 -0.774956 0.169099 -0.062500 1 0 0 0 0 0 3 264368
-0.001712 0.000775 0.119831 -0.288245 -0.774948 0.169105 -0.062500 1 0 0 0 0 0 3 265371
-0.001712 0.000775 0.119831 -0.288240 -0.774959 0.169093 -0.062500 1 0 0 0 0 0 3 266375
-0.001712 0.000775 0.119831 -0.288243 -0.774949 0.169105 -0.062500 1 0 0 0 0 0 3 267373
-0.001712 0.000775 0.119831 -0.288252 -0.774957 0.169099 -0.062500 1 0 0 0 0 0 3 268428
-0.001712 0.000775 0.119831 -0.288236 -0.774940 0.169092 -0.062500 1 0 0 0 0 0 3 269406
-0.001712 0.000775 0.119831 -0.288251 -0.774955 0.169097 -0.062500 1 0 0 0 0 0 3 270403
-0.001712 0.000775 0.119831 -0.288245 -0.774948 0.169105 -0.062500 1 0 0 0 0 0 3 271406
-0.001712 0.000775 0.119831 -0.288253 -0.774956 0.169099 -0.062500 1 0 0 0 0 0 3 272452
-0.001712 0.000775 0.119831 -0.288233 -0.774951 0.169099 -0.062500 1 0 0 0 0 0 3 273434
-0.001712 0.000775 0.119831 -0.288251 -0.774957 0.169098 -0.062500 1 0 0 0 0 0 3 274403
-0.001712 0.000775 0.119831 -0.288245 -0.774949 0.169105 -0.062500 1 0 0 0 0 0 3 275427
-0.001712 0.000775 0.119831 -0.288240 -0.774960 0.169093 -0.062500 1 0 0 0 0 0 3 276427
-0.001712 0.000775 0.119831 -0.288243 -0.774949 0.169105 -0.062500 1 0 0 0 0 0 3 277430
-0.001712 0.000775 0.119831 -0.288256 -0.774945 0.169092 -0.062500 1 0 0 0 0 0 3 278423
-0.001712 0.000775 0.119831 -0.288233 -0.774950 0.169098 -0.062500 1 0 0 0 0 0 3 279408
-0.001712 0.000775 0.119831 -0.288251 -0.774957 0.169098 -0.062500 1 0 0 0 0 0 3 280427
-0.001712 0.000775 0.119831 -0.288245 -0.774949 0.169105 -0.062500 1 0 0 0 0 0 3 281401
-0.001712 0.000775 0.119831 -0.288252 -0.774957 0.169099 -0.062500 1 0 0 0 0 0 3 282425
-0.001712 0.000775 0.119831 -0.288233 -0.774952 0.169099 -0.062500 1 0 0 0 0 0 3 283423
-0.001712 0.000775 0.119831 -0.288242 -0.774948 0.169105 -0.062500 1 0 0 0 0 0 3 284432
-0.001712 0.000775 0.119831 -0.288255 -0.774945 0.169092 -0.062500 1 0 0 0 0 0 3 285421
-0.001712 0.000775 0.119831 -0.288245 -0.774947 0.169104 -0.062500 1 0 0 0 0 0 3 286406
-0.001712 0.000775 0.119831 -0.288240 -0.774959 0.169093 -0.062500 1 0 0 0 0 0 3 287421
-0.001712 0.000775 0.119831 -0.288243 -0.774949 0.169104 -0.062500 1 0 0 0 0 0 3 288410
-0.001712 0.000775 0.119831 -0.288252 -0.774957 0.169099 -0.062500 1 0 0 0 0 0 3 289423
-0.001712 0.000775 0.119831 -0.288233 -0.774952 0.169099 -0.062500 1 0 0 0 0 0 3 290408
-0.001712 0.000775 0.119831 -0.288251 -0.774957 0.169098 -0.062500 1 0 0 0 0 0 3 291425
-0.001712 0.000775 0.119831 -0.288245 -0.774949 0.169105 -0.062500 1 0 0 0 0 0 3 292410
-0.001712 0.000775 0.119831 -0.288243 -0.774948 0.169086 -0.062500 1 0 0 0 0 0 3 293424
-0.001712 0.000775 0.119831 -0.288244 -0.774948 0.169103 -0.062500 1 0 0 0 0 0 3 294407
-0.001712 0.000775 0.119831 -0.288252 -0.774956 0.169099 -0.062500 1 0 0 0 0 0 3 295422
-0.001712 0.000775 0.119831 -0.288245 -0.774949 0.169105 -0.062500 1 0 0 0 0 0 3 296356
-0.001712 0.000775 0.119831 -0.288253 -0.774957 0.169099 -0.062500 1 0 0 0 0 0 3 297366
-0.001712 0.000775 0.119831 -0.288233 -0.774952 0.169099 -0.062500 1 0 0 0 0 0 3 298355
-0.001712 0.000775 0.119831 -0.288251 -0.774957 0.169098 -0.062500 1 0 0 0 0 0 3 299354
-0.001712 0.000775 0.119831 -0.288233 -0.774952 0.169099 -0.062500 1 0 0 0 0 0 3 300366
-0.001712 0.000775 0.119831 -0.288254 -0.774946 0.169091 -0.062500 1 0 0 0 0 0 3 301356
-0.001712 0.000775 0.119831 -0.288245 -0.774948 0.169104 -0.062500 1 0 0 0 0 0 3 302365
-0.001712 0.000775 0.119831 -0.288244 -0.774947 0.169106 -0.062500 1 0 0 0 0 0 3 303355
-0.001712 0.000775 0.119831 -0.288252 -0.774956 0.169099 -0.062500 1 0 0 0 0 0 3 304364
-0.001712 0.000775 0.119831 -0.288233 -0.774951 0.169099 -0.062500 1 0 0 0 0 0 3 305354
-0.001712 0.000775 0.119831 -0.288251 -0.774957 0.169099 -0.062500 1 0 0 0 0 0 3 306365
-0.001712 0.000775 0.119831 -0.288245 -0.774949 0.169105 -0.062500 1 0 0 0 0 0 3 307354
-0.001712 0.000775 0.119831 -0.288244 -0.774948 0.169086 -0.062500 1 0 0 0 0 0 3 308366
-0.001712 0.000775 0.119831 -0.288244 -0.774947 0.169104 -0.062500 1 0 0 0 0 0 3 309355
-0.001712 0.000775 0.119831 -0.288252 -0.774956 0.169099 -0.062500 1 0 0 0 0 0 3 310364
-0.001712 0.000775 0.119831 -0.288245 -0.774948 0.169105 -0.062500 1 0 0 0 0 0 3 311355
-0.001712 0.000775 0.119831 -0.288240 -0.774959 0.169093 -0.062500 1 0 0 0 0 0 3 312365
-0.001717 0.000793 0.119820 -0.214431 -1.026358 0.319127 -0.062500 1 0 0 0 0 0 3 313354
-0.001720 0.000802 0.119816 -0.238224 -0.942300 0.245832 -0.062500 1 0 0 0 0 0 3 314363
-0.001721 0.000806 0.119815 -0.256765 -0.879112 0.207845 -0.062500 1 0 0 0 0 0 3 315353
-0.001722 0.000809 0.119815 -0.266908 -0.845317 0.193401 -0.062500 1 0 0 0 0 0 3 316366
-0.001722 0.000810 0.119815 -0.272129 -0.828164 0.188262 -0.062500 1 0 0 0 0 0 3 317373
-0.001722 0.000810 0.119815 -0.274786 -0.819562 0.186474 -0.062500 1 0 0 0 0 0 3 318373
-0.001722 0.000811 0.119814 -0.276120 -0.815263 0.185846 -0.062500 1 0 0 0 0 0 3 319363
-0.001722 0.000811 0.119814 -0.276810 -0.813103 0.185629 -0.062500 1 0 0 0 0 0 3 320368
-0.001722 0.000811 0.119814 -0.277141 -0.812020 0.185555 -0.062500 1 0 0 0 0 0 3 321365
-0.001723 0.000811 0.119814 -0.277310 -0.811499 0.185521 -0.062500 1 0 0 0 0 0 3 322366
-0.001723 0.000811 0.119814 -0.277400 -0.811207 0.185520 -0.062500 1 0 0 0 0 0 3 323365
-0.001723 0.000811 0.119814 -0.277437 -0.811087 0.185518 -0.062500 1 0 0 0 0 0 3 324372
-0.001723 0.000811 0.119814 -0.277459 -0.811012 0.185517 -0.062500 1 0 0 0 0 0 3 325370
-0.001723 0.000811 0.119814 -0.277480 -0.810982 0.185510 -0.062500 1 0 0 0 0 0 3 326369
-0.001723 0.000811 0.119814 -0.277476 -0.810960 0.185509 -0.062500 1 0 0 0 0 0 3 327366
-0.001723 0.000811 0.119814 -0.277480 -0.810947 0.185522 -0.062500 1 0 0 0 0 0 3 328367
-0.001723 0.000811 0.119814 -0.277476 -0.810958 0.185510 -0.062500 1 0 0 0 0 0 3 329364
-0.001723 0.000811 0.119814 -0.277483 -0.810936 0.185515 -0.062500 1 0 0 0 0 0 3 330367
-0.001723 0.000811 0.119814 -0.277488 -0.810954 0.185516 -0.062500 1 0 0 0 0 0 3 331364
-0.001723 0.000811 0.119814 -0.277472 -0.810939 0.185509 -0.062500 1 0 0 0 0 0 3 332376
-0.001723 0.000811 0.119814 -0.277487 -0.810954 0.185515 -0.062500 1 0 0 0 0 0 3 333368
-0.001723 0.000811 0.119814 -0.277484 -0.810936 0.185516 -0.062500 1 0 0 0 0 0 3 334369
-0.001723 0.000811 0.119814 -0.277492 -0.810942 0.185509 -0.062500 1 0 0 0 0 0 3 335367
-0.001723 0.000811 0.119814 -0.277469 -0.810949 0.185515 -0.062500 1 0 0 0 0 0 3 336462
-0.001704 0.000806 0.119805 -0.540573 -0.748237 0.325029 -0.062500 1 0 0 0 0 0 3 337426
-0.001694 0.000804 0.119801 -0.451249 -0.769683 0.256888 -0.062500 1 0 0 0 0 0 3 338425
-0.001690 0.000803 0.119800 -0.385112 -0.785459 0.221546 -0.062500 1 0 0 0 0 0 3 339400
-0.001687 0.000803 0.119799 -0.350088 -0.793758 0.208112 -0.062500 1 0 0 0 0 0 3 340398
-0.001686 0.000802 0.119799 -0.332434 -0.797934 0.203340 -0.062500 1 0 0 0 0 0 3 341401
-0.001686 0.000802 0.119799 -0.323629 -0.800009 0.201675 -0.062500 1 0 0 0 0 0 3 342397
-0.001685 0.000802 0.119799 -0.319228 -0.801040 0.201082 -0.062500 1 0 0 0 0 0 3 343443
-0.001685 0.000802 0.119799 -0.317045 -0.801555 0.200888 -0.062500 1 0 0 0 0 0 3 344421
-0.001685 0.000802 0.119799 -0.315952 -0.801824 0.200816 -0.062500 1 0 0 0 0 0 3 345399
-0.001690 0.000820 0.119789 -0.241598 -1.053221 0.350883 -0.062500 1 0 0 0 0 0 3 346398
-0.001693 0.000829 0.119785 -0.265124 -0.969291 0.277541 -0.062500 1 0 0 0 0 0 3 347427
-0.001695 0.000834 0.119783 -0.283525 -0.906149 0.239530 -0.062500 1 0 0 0 0 0 3 348426
-0.001695 0.000836 0.119783 -0.293595 -0.872396 0.225092 -0.062500 1 0 0 0 0 0 3 349446
-0.001696 0.000837 0.119783 -0.298782 -0.855269 0.219944 -0.062500 1 0 0 0 0 0 3 350423
-0.001696 0.000837 0.119783 -0.301416 -0.846666 0.218153 -0.062500 1 0 0 0 0 0 3 351434
-0.001696 0.000838 0.119783 -0.302753 -0.842357 0.217536 -0.062500 1 0 0 0 0 0 3 352425
-0.001696 0.000838 0.119783 -0.303415 -0.840213 0.217314 -0.062500 1 0 0 0 0 0 3 353399
-0.001696 0.000838 0.119783 -0.303755 -0.839130 0.217246 -0.062500 1 0 0 0 0 0 3 354398
-0.001696 0.000838 0.119783 -0.303920 -0.838588 0.217212 -0.062500 1 0 0 0 0 0 3 355400
-0.001696 0.000838 0.119783 -0.304011 -0.838326 0.217199 -0.062500 1 0 0 0 0 0 3 356422
-0.001696 0.000838 0.119783 -0.304055 -0.838186 0.217202 -0.062500 1 0 0 0 0 0 3 357435
-0.001696 0.000838 0.119783 -0.304066 -0.838112 0.217194 -0.062500 1 0 0 0 0 0 3 358427
-0.001696 0.000838 0.119783 -0.304086 -0.838081 0.217206 -0.062500 1 0 0 0 0 0 3 359430
-0.001696 0.000838 0.119783 -0.304090 -0.838068 0.217201 -0.062500 1 0 0 0 0 0 3 360428
-0.001696 0.000838 0.119783 -0.304094 -0.838056 0.217194 -0.062500 1 0 0 0 0 0 3 361432
-0.001696 0.000838 0.119783 -0.304095 -0.838056 0.217192 -0.062500 1 0 0 0 0 0 3 362400
-0.001696 0.000838 0.119783 -0.304086 -0.838047 0.217199 -0.062500 1 0 0 0 0 0 3 363400
-0.001696 0.000838 0.119783 -0.304094 -0.838055 0.217193 -0.062500 1 0 0 0 0 0 3 364429
-0.001696 0.000838 0.119783 -0.304095 -0.838056 0.217212 -0.062500 1 0 0 0 0 0 3 365400
-0.001696 0.000838 0.119783 -0.304094 -0.838056 0.217195 -0.062500 1 0 0 0 0 0 3 366422
-0.001696 0.000838 0.119783 -0.304086 -0.838048 0.217199 -0.062500 1 0 0 0 0 0 3 367398
-0.001696 0.000838 0.119783 -0.304093 -0.838056 0.217193 -0.062500 1 0 0 0 0 0 3 368398
-0.001696 0.000838 0.119783 -0.304098 -0.838045 0.217205 -0.062500 1 0 0 0 0 0 3 369398
-0.001696 0.000838 0.119783 -0.304095 -0.838055 0.217194 -0.062500 1 0 0 0 0 0 3 370399
-0.001696 0.000838 0.119783 -0.304086 -0.838048 0.217199 -0.062500 1 0 0 0 0 0 3 371389
-0.001696 0.000838 0.119783 -0.304093 -0.838056 0.217193 -0.062500 1 0 0 0 0 0 3 372426
-0.001696 0.000838 0.119783 -0.304098 -0.838045 0.217205 -0.062500 1 0 0 0 0 0 3 373421
-0.001696 0.000838 0.119783 -0.304095 -0.838055 0.217193 -0.062500 1 0 0 0 0 0 3 374405
-0.001696 0.000838 0.119783 -0.304086 -0.838048 0.217199 -0.062500 1 0 0 0 0 0 3 375421
-0.001696 0.000838 0.119783 -0.304105 -0.838053 0.217199 -0.062500 1 0 0 0 0 0 3 376405
-0.001696 0.000838 0.119783 -0.304087 -0.838047 0.217200 -0.062500 1 0 0 0 0 0 3 377420
-0.001696 0.000838 0.119783 -0.304094 -0.838055 0.217193 -0.062500 1 0 0 0 0 0 3 378405
-0.001696 0.000838 0.119783 -0.304098 -0.838045 0.217205 -0.062500 1 0 0 0 0 0 3 379418
-0.001696 0.000838 0.119783 -0.304095 -0.838055 0.217193 -0.062500 1 0 0 0 0 0 3 380353
-0.001696 0.000838 0.119783 -0.304086 -0.838048 0.217199 -0.062500 1 0 0 0 0 0 3 381362
-0.001696 0.000838 0.119783 -0.304085 -0.838046 0.217199 -0.062500 1 0 0 0 0 0 3 382351
-0.001701 0.000856 0.119772 -0.230349 -1.089191 0.367412 -0.062500 1 0 0 0 0 0 3 383352
-0.001704 0.000865 0.119768 -0.254113 -1.005259 0.294011 -0.062500 1 0 0 0 0 0 3 384365
-0.001705 0.000869 0.119767 -0.272642 -0.942130 0.255982 -0.062500 1 0 0 0 0 0 3 385352
-0.001706 0.000872 0.119767 -0.282778 -0.908367 0.241532 -0.062500 1 0 0 0 0 0 3 386528
-0.001706 0.000873 0.119766 -0.287990 -0.891240 0.236389 -0.062500 1 0 0 0 0 0 3 387353
-0.001706 0.000873 0.119766 -0.290647 -0.882635 0.234587 -0.062500 1 0 0 0 0 0 3 388363
-0.001707 0.000874 0.119766 -0.291985 -0.878327 0.233968 -0.062500 1 0 0 0 0 0 3 389352
-0.001707 0.000874 0.119766 -0.292662 -0.876170 0.233744 -0.062500 1 0 0 0 0 0 3 390362
-0.001707 0.000874 0.119766 -0.293004 -0.875085 0.233675 -0.062500 1 0 0 0 0 0 3 391350
-0.001707 0.000874 0.119766 -0.293175 -0.874564 0.233641 -0.062500 1 0 0 0 0 0 3 392362
-0.001707 0.000874 0.119766 -0.293249 -0.874287 0.233641 -0.062500 1 0 0 0 0 0 3 393351
-0.001707 0.000874 0.119766 -0.293303 -0.874142 0.233632 -0.062500 1 0 0 0 0 0 3 394361
-0.001707 0.000874 0.119766 -0.293312 -0.874079 0.233630 -0.062500 1 0 0 0 0 0 3 395351
-0.001707 0.000874 0.119766 -0.293330 -0.874050 0.233622 -0.062500 1 0 0 0 0 0 3 396362
-0.001707 0.000874 0.119766 -0.293336 -0.874037 0.233634 -0.062500 1 0 0 0 0 0 3 397352
-0.001707 0.000874 0.119766 -0.293331 -0.874016 0.233636 -0.062500 1 0 0 0 0 0 3 398361
-0.001707 0.000874 0.119766 -0.293338 -0.874023 0.233629 -0.062500 1 0 0 0 0 0 3 399350
-0.001707 0.000874 0.119766 -0.293343 -0.874013 0.233642 -0.062500 1 0 0 0 0 0 3 400352
-0.001707 0.000874 0.119766 -0.293343 -0.874012 0.233623 -0.062500 1 0 0 0 0 0 3 401362
-0.001707 0.000874 0.119766 -0.293331 -0.874014 0.233635 -0.062500 1 0 0 0 0 0 3 402351
-0.001707 0.000874 0.119766 -0.293338 -0.874024 0.233629 -0.062500 1 0 0 0 0 0 3 403361
-0.001707 0.000874 0.119766 -0.293346 -0.874002 0.233635 -0.062500 1 0 0 0 0 0 3 404353
-0.001707 0.000874 0.119766 -0.293340 -0.874022 0.233629 -0.062500 1 0 0 0 0 0 3 405371
-0.001707 0.000874 0.119766 -0.293334 -0.874004 0.233628 -0.062500 1 0 0 0 0 0 3 406376
-0.001707 0.000874 0.119766 -0.293351 -0.874020 0.233635 -0.062500 1 0 0 0 0 0 3 407360
-0.001707 0.000874 0.119766 -0.293332 -0.874016 0.233636 -0.062500 1 0 0 0 0 0 3 408368
-0.001707 0.000874 0.119766 -0.293342 -0.874013 0.233622 -0.062500 1 0 0 0 0 0 3 409354
-0.001707 0.000874 0.119766 -0.293343 -0.874012 0.233641 -0.062500 1 0 0 0 0 0 3 410370
-0.001707 0.000874 0.119766 -0.293343 -0.874012 0.233623 -0.062500 1 0 0 0 0 0 3 411372
-0.001707 0.000874 0.119766 -0.293332 -0.874015 0.233634 -0.062500 1 0 0 0 0 0 3 412372
-0.001688 0.000870 0.119756 -0.556295 -0.811280 0.373165 -0.062500 1 0 0 0 0 0 3 413374
-0.001679 0.000867 0.119753 -0.467040 -0.832768 0.304993 -0.062500 1 0 0 0 0 0 3 414346
-0.001674 0.000866 0.119752 -0.400927 -0.848545 0.269653 -0.062500 1 0 0 0 0 0 3 415365
-0.001672 0.000866 0.119751 -0.365906 -0.856846 0.256232 -0.062500 1 0 0 0 0 0 3 416363
-0.001670 0.000865 0.119751 -0.348281 -0.861016 0.251453 -0.062500 1 0 0 0 0 0 3 417364
-0.001670 0.000865 0.119751 -0.339483 -0.863090 0.249786 -0.062500 1 0 0 0 0 0 3 418363
-0.001675 0.000883 0.119740 -0.261331 -1.115115 0.399479 -0.062500 1 0 0 0 0 0 3 419363
-0.001677 0.000892 0.119737 -0.282917 -1.031770 0.325840 -0.062500 1 0 0 0 0 0 3 420362
-0.001679 0.000897 0.119735 -0.300359 -0.968923 0.287726 -0.062500 1 0 0 0 0 0 3 421373
-0.001679 0.000899 0.119735 -0.309933 -0.935318 0.273240 -0.062500 1 0 0 0 0 0 3 422347
-0.001680 0.000900 0.119735 -0.314879 -0.918252 0.268095 -0.062500 1 0 0 0 0 0 3 423365
-0.001680 0.000901 0.119735 -0.317395 -0.909672 0.266295 -0.062500 1 0 0 0 0 0 3 424365
-0.001680 0.000901 0.119735 -0.318662 -0.905391 0.265670 -0.062500 1 0 0 0 0 0 3 425364
-0.001680 0.000901 0.119735 -0.319299 -0.903245 0.265445 -0.062500 1 0 0 0 0 0 3 426365
-0.001680 0.000901 0.119735 -0.319626 -0.902165 0.265370 -0.062500 1 0 0 0 0 0 3 427363
-0.001680 0.000901 0.119735 -0.319779 -0.901626 0.265348 -0.062500 1 0 0 0 0 0 3 428363
-0.001680 0.000901 0.119735 -0.319869 -0.901364 0.265335 -0.062500 1 0 0 0 0 0 3 429363
-0.001680 0.000901 0.119735 -0.319913 -0.901224 0.265339 -0.062500 1 0 0 0 0 0 3 430361
-0.001680 0.000901 0.119735 -0.319921 -0.901161 0.265339 -0.062500 1 0 0 0 0 0 3 431362
-0.001680 0.000901 0.119735 -0.319931 -0.901124 0.265338 -0.062500 1 0 0 0 0 0 3 432363
-0.001680 0.000901 0.119735 -0.319935 -0.901110 0.265331 -0.062500 1 0 0 0 0 0 3 433367
-0.001680 0.000901 0.119735 -0.319951 -0.901095 0.265330 -0.062500 1 0 0 0 0 0 3 434347
-0.001680 0.000901 0.119735 -0.319941 -0.901097 0.265343 -0.062500 1 0 0 0 0 0 3 435346
-0.001680 0.000901 0.119735 -0.319951 -0.901094 0.265332 -0.062500 1 0 0 0 0 0 3 436363
-0.001680 0.000901 0.119735 -0.319944 -0.901085 0.265337 -0.062500 1 0 0 0 0 0 3 437363
-0.001680 0.000901 0.119735 -0.319940 -0.901096 0.265324 -0.062500 1 0 0 0 0 0 3 438343
-0.001680 0.000901 0.119735 -0.319943 -0.901085 0.265336 -0.062500 1 0 0 0 0 0 3 439362
-0.001680 0.000901 0.119735 -0.319948 -0.901104 0.265337 -0.062500 1 0 0 0 0 0 3 440362
-0.001680 0.000901 0.119735 -0.319944 -0.901087 0.265337 -0.062500 1 0 0 0 0 0 3 441362
-0.001680 0.000901 0.119735 -0.319952 -0.901093 0.265331 -0.062500 1 0 0 0 0 0 3 442361
-0.001680 0.000901 0.119735 -0.319944 -0.901085 0.265337 -0.062500 1 0 0 0 0 0 3 443362
-0.001680 0.000901 0.119735 -0.319952 -0.901093 0.265331 -0.062500 1 0 0 0 0 0 3 444361
-0.001680 0.000901 0.119735 -0.319945 -0.901085 0.265337 -0.062500 1 0 0 0 0 0 3 445361
-0.001680 0.000901 0.119735 -0.319928 -0.901098 0.265338 -0.062500 1 0 0 0 0 0 3 446355
-0.001680 0.000901 0.119735 -0.319949 -0.901094 0.265331 -0.062500 1 0 0 0 0 0 3 447366
-0.001680 0.000901 0.119735 -0.319944 -0.901085 0.265337 -0.062500 1 0 0 0 0 0 3 448432
-0.001680 0.000901 0.119735 -0.319951 -0.901093 0.265331 -0.062500 1 0 0 0 0 0 3 449419
-0.001680 0.000901 0.119735 -0.319944 -0.901085 0.265337 -0.062500 1 0 0 0 0 0 3 450419
-0.001680 0.000901 0.119735 -0.319952 -0.901092 0.265331 -0.062500 1 0 0 0 0 0 3 451425
-0.001680 0.000901 0.119735 -0.319941 -0.901096 0.265344 -0.062500 1 0 0 0 0 0 3 452422
-0.001680 0.000901 0.119735 -0.319939 -0.901097 0.265325 -0.062500 1 0 0 0 0 0 3 453420
-0.001680 0.000901 0.119735 -0.319942 -0.901085 0.265336 -0.062500 1 0 0 0 0 0 3 454428
-0.001680 0.000901 0.119735 -0.319951 -0.901093 0.265330 -0.062500 1 0 0 0 0 0 3 455395
-0.001680 0.000901 0.119735 -0.319944 -0.901085 0.265336 -0.062500 1 0 0 0 0 0 3 456396
-0.001680 0.000901 0.119735 -0.319948 -0.901104 0.265337 -0.062500 1 0 0 0 0 0 3 457397
-0.001680 0.000901 0.119735 -0.319944 -0.901086 0.265338 -0.062500 1 0 0 0 0 0 3 458406
-0.001680 0.000901 0.119735 -0.319952 -0.901093 0.265331 -0.062500 1 0 0 0 0 0 3 459405
-0.001680 0.000901 0.119735 -0.319944 -0.901085 0.265337 -0.062500 1 0 0 0 0 0 3 460419
-0.001680 0.000901 0.119735 -0.319940 -0.901096 0.265324 -0.062500 1 0 0 0 0 0 3 461402
-0.001680 0.000901 0.119735 -0.319939 -0.901097 0.265343 -0.062500 1 0 0 0 0 0 3 462417
-0.001680 0.000901 0.119735 -0.319951 -0.901095 0.265331 -0.062500 1 0 0 0 0 0 3 463402
-0.001680 0.000901 0.119735 -0.319944 -0.901086 0.265337 -0.062500 1 0 0 0 0 0 3 464418
-0.001680 0.000901 0.119735 -0.319952 -0.901093 0.265330 -0.062500 1 0 0 0 0 0 3 465403
-0.001680 0.000901 0.119735 -0.319944 -0.901085 0.265337 -0.062500 1 0 0 0 0 0 3 466432
-0.001685 0.000919 0.119724 -0.246243 -1.151951 0.415740 -0.062500 1 0 0 0 0 0 3 467416
-0.001688 0.000928 0.119720 -0.269998 -1.068169 0.342234 -0.062500 1 0 0 0 0 0 3 468402
-0.001689 0.000933 0.119719 -0.288521 -1.005091 0.304157 -0.062500 1 0 0 0 0 0 3 469415
-0.001690 0.000935 0.119718 -0.298646 -0.971370 0.289687 -0.062500 1 0 0 0 0 0 3 470401
-0.001690 0.000936 0.119718 -0.303860 -0.954236 0.284536 -0.062500 1 0 0 0 0 0 3 471417
-0.001691 0.000936 0.119718 -0.306517 -0.945636 0.282748 -0.062500 1 0 0 0 0 0 3 472401
-0.001691 0.000937 0.119718 -0.307850 -0.941342 0.282114 -0.062500 1 0 0 0 0 0 3 473417
-0.001691 0.000937 0.119718 -0.308530 -0.939177 0.281900 -0.062500 1 0 0 0 0 0 3 474400
-0.001691 0.000937 0.119718 -0.308857 -0.938106 0.281832 -0.062500 1 0 0 0 0 0 3 475414
-0.001691 0.000937 0.119718 -0.309020 -0.937566 0.281798 -0.062500 1 0 0 0 0 0 3 476350
-0.001691 0.000937 0.119718 -0.309122 -0.937302 0.281790 -0.062500 1 0 0 0 0 0 3 477359
-0.001691 0.000937 0.119718 -0.309158 -0.937153 0.281781 -0.062500 1 0 0 0 0 0 3 478349
-0.001691 0.000937 0.119718 -0.309177 -0.937086 0.281785 -0.062500 1 0 0 0 0 0 3 479359
-0.001672 0.000933 0.119708 -0.572033 -0.874295 0.421329 -0.062500 1 0 0 0 0 0 3 480348
-0.001663 0.000930 0.119705 -0.482821 -0.895810 0.353135 -0.062500 1 0 0 0 0 0 3 481359
-0.001658 0.000929 0.119704 -0.416741 -0.911585 0.317802 -0.062500 1 0 0 0 0 0 3 482347
-0.001656 0.000929 0.119703 -0.381748 -0.919883 0.304387 -0.062500 1 0 0 0 0 0 3 483349
-0.001655 0.000928 0.119703 -0.364115 -0.924034 0.299602 -0.062500 1 0 0 0 0 0 3 484358
-0.001654 0.000928 0.119703 -0.355318 -0.926104 0.297935 -0.062500 1 0 0 0 0 0 3 485348
-0.001654 0.000928 0.119703 -0.350921 -0.927133 0.297362 -0.062500 1 0 0 0 0 0 3 486360
-0.001654 0.000928 0.119703 -0.348731 -0.927638 0.297156 -0.062500 1 0 0 0 0 0 3 487348
-0.001654 0.000928 0.119703 -0.347639 -0.927906 0.297083 -0.062500 1 0 0 0 0 0 3 488358
-0.001653 0.000928 0.119703 -0.347086 -0.928027 0.297062 -0.062500 1 0 0 0 0 0 3 489349
-0.001653 0.000928 0.119703 -0.346804 -0.928103 0.297053 -0.062500 1 0 0 0 0 0 3 490358
-0.001653 0.000928 0.119703 -0.346669 -0.928136 0.297049 -0.062500 1 0 0 0 0 0 3 491347
-0.001653 0.000928 0.119703 -0.346606 -0.928141 0.297049 -0.062500 1 0 0 0 0 0 3 492358
-0.001653 0.000928 0.119703 -0.346568 -0.928149 0.297050 -0.062500 1 0 0 0 0 0 3 493347
-0.001659 0.000946 0.119692 -0.272876 -1.178883 0.447518 -0.062500 1 0 0 0 0 0 3 494358
-0.001661 0.000955 0.119688 -0.031863 -0.108639 0.373975 -0.062500 0 0 0 0 0 0 3 495349
-0.001663 0.000960 0.119687 -0.051751 -0.041113 0.335874 -0.062500 0 0 0 0 0 0 3 496358
-0.001663 0.000962 0.119687 -0.062563 -0.005134 0.321413 -0.062500 0 0 0 0 0 0 3 497361
-0.001664 0.000963 0.119687 -0.068131 0.013104 0.316260 -0.062500 0 0 0 0 0 0 3 498363
-0.001664 0.000964 0.119687 -0.070951 0.022262 0.314464 -0.062500 0 0 0 0 0 0 3 499366
-0.001651 0.000978 0.119697 -0.239193 -0.152217 0.166464 -0.062500 0 0 0 0 0 0 3 500365
-0.001650 0.001002 0.119690 -0.105714 -0.310565 0.388998 -0.062500 0 0 0 0 0 0 3 501362
-0.001650 0.001015 0.119687 -0.084092 -0.164843 0.352612 -0.062500 0 0 0 0 0 0 3 502367
-0.001623 0.001048 0.119676 -0.420647 -0.422775 0.471736 -0.062500 0 0 0 0 0 0 3 503464
-0.001615 0.001083 0.119662 -0.212434 -0.455177 0.543308 -0.062500 0 0 0 0 0 0 3 504370
-0.001611 0.001100 0.119657 -0.138585 -0.234797 0.429951 -0.062500 0 0 0 0 0 0 3 505361
-0.001614 0.001127 0.119644 -0.037129 -0.332444 0.527710 -0.062500 0 0 0 0 0 0 3 506361
-0.001621 0.001158 0.119629 0.020627 -0.402281 0.585147 -0.062500 0 0 0 0 0 0 3 507361
-0.001625 0.001174 0.119624 -0.017903 -0.207183 0.466092 -0.062500 0 0 0 0 0 0 3 508361
-0.001619 0.001213 0.119622 -0.143423 -0.497677 0.415294 -0.062500 0 0 0 0 0 0 3 509362
-0.001622 0.001251 0.119610 -0.050147 -0.502046 0.544099 -0.062500 0 0 0 0 0 0 3 510361
-0.001628 0.001288 0.119595 0.013935 -0.480191 0.613215 -0.062500 0 0 0 0 0 0 3 511359
-0.001619 0.001320 0.119600 -0.187914 -0.420914 0.351392 -0.062500 0 0 0 0 0 0 3 512351
-0.001619 0.001354 0.119591 -0.078651 -0.437041 0.520823 -0.062500 0 0 0 0 0 0 3 513365
-0.001619 0.001371 0.119588 -0.069957 -0.218780 0.463634 -0.062500 0 0 0 0 0 0 3 514365
-0.001593 0.001406 0.119577 -0.413472 -0.439316 0.577124 -0.062500 0 0 0 0 0 0 3 515363
-0.001580 0.001424 0.119573 -0.276526 -0.230490 0.494323 -0.062500 0 0 0 0 0 0 3 516418
-0.001566 0.001465 0.119571 -0.276859 -0.504824 0.459171 -0.062500 0 0 0 0 0 0 3 517429
-0.001564 0.001503 0.119560 -0.114669 -0.489154 0.593068 -0.062500 0 0 0 0 0 0 3 518401
-0.001551 0.001536 0.119566 -0.253300 -0.421676 0.365909 -0.062500 0 0 0 0 0 0 3 519395
-0.001549 0.001570 0.119557 -0.110586 -0.431534 0.548563 -0.062500 0 0 0 0 0 0 3 520396
-0.001535 0.001601 0.119565 -0.252223 -0.390711 0.349873 -0.062500 0 0 0 0 0 0 3 521392
-0.001528 0.001616 0.119567 -0.178322 -0.184688 0.391087 -0.062500 0 0 0 0 0 0 3 522393
-0.001517 0.001656 0.119568 -0.225821 -0.474405 0.423349 -0.062500 0 0 0 0 0 0 3 523419
-0.001512 0.001675 0.119568 -0.158523 -0.247692 0.429883 -0.062500 0 0 0 0 0 0 3 524418
-0.001514 0.001703 0.119557 -0.040451 -0.313904 0.584236 -0.062500 0 0 0 0 0 0 3 525393
-0.001503 0.001731 0.119563 -0.212007 -0.323722 0.364894 -0.062500 0 0 0 0 0 0 3 526392
-0.001489 0.001776 0.119565 -0.230686 -0.521097 0.405244 -0.062500 0 0 0 0 0 0 3 527421
-0.001482 0.001799 0.119566 -0.147370 -0.248794 0.423813 -0.062500 0 0 0 0 0 0 3 528418
-0.001484 0.001828 0.119555 -0.027085 -0.304369 0.583548 -0.062500 0 0 0 0 0 0 3 529401
-0.001472 0.001856 0.119562 -0.193926 -0.302292 0.366227 -0.062500 0 0 0 0 0 0 3 530392
-0.001466 0.001871 0.119564 -0.133740 -0.116393 0.399187 -0.062500 0 0 0 0 0 0 3 531394
-0.001456 0.001909 0.119564 -0.188669 -0.416131 0.429948 -0.062500 0 0 0 0 0 0 3 532417
-0.001450 0.001929 0.119564 -0.105706 -0.183619 0.434678 -0.062500 0 0 0 0 0 0 3 533413
-0.001440 0.001970 0.119564 -0.164415 -0.446543 0.444526 -0.062500 0 0 0 0 0 0 3 534394
-0.001416 0.001986 0.119553 -0.346626 -0.145587 0.580125 -0.062500 0 0 0 0 0 0 3 535393
-0.001396 0.002026 0.119549 -0.308480 -0.422558 0.518952 -0.062500 0 0 0 0 0 0 3 536418
-0.001387 0.002046 0.119548 -0.177104 -0.192457 0.478390 -0.062500 0 0 0 0 0 0 3 537390
-0.001374 0.002087 0.119546 -0.200376 -0.451040 0.471901 -0.062500 0 0 0 0 0 0 3 538426
-0.001368 0.002108 0.119546 -0.120959 -0.206922 0.461536 -0.062500 0 0 0 0 0 0 3 539422
-0.001357 0.002150 0.119545 -0.156072 -0.450529 0.467024 -0.062500 0 0 0 0 0 0 3 540426
-0.001351 0.002171 0.119545 -0.090709 -0.202833 0.460606 -0.062500 0 0 0 0 0 0 3 541420
-0.001341 0.002213 0.119544 -0.149157 -0.452240 0.467822 -0.062500 0 0 0 0 0 0 3 542427
-0.001336 0.002234 0.119544 -0.087270 -0.203665 0.461684 -0.062500 0 0 0 0 0 0 3 543417
-0.001325 0.002276 0.119543 -0.147547 -0.452626 0.469337 -0.062500 0 0 0 0 0 0 3 544427
-0.001320 0.002297 0.119542 -0.086474 -0.203851 0.463051 -0.062500 0 0 0 0 0 0 3 545393
-0.001323 0.002325 0.119531 0.021121 -0.271283 0.614246 -0.062500 0 0 0 0 0 0 3 546395
-0.001311 0.002353 0.119538 -0.131161 -0.272500 0.394328 -0.062500 0 0 0 0 0 0 3 547392
-0.001311 0.002385 0.119529 -0.005951 -0.318648 0.579497 -0.062500 0 0 0 0 0 0 3 548417
-0.001279 0.002410 0.119526 -0.400855 -0.240814 0.521769 -0.062500 0 0 0 0 0 0 3 549394
-0.001263 0.002423 0.119525 -0.184599 -0.062789 0.492831 -0.062500 0 0 0 0 0 0 3 550413
-0.001247 0.002461 0.119524 -0.164619 -0.373855 0.493745 -0.062500 0 0 0 0 0 0 3 551393
-0.001226 0.002494 0.119533 -0.229089 -0.340326 0.341439 -0.062500 0 0 0 0 0 0 3 552423
-0.001221 0.002528 0.119526 -0.032993 -0.350423 0.561852 -0.062500 0 0 0 0 0 0 3 553416
-0.001206 0.002559 0.119533 -0.122537 -0.320282 0.378090 -0.062500 0 0 0 0 0 0 3 554399
-0.001203 0.002592 0.119525 0.034526 -0.342433 0.576831 -0.062500 0 0 0 0 0 0 3 555415
-0.001189 0.002623 0.119532 -0.101134 -0.312846 0.384547 -0.062500 0 0 0 0 0 0 3 556401
-0.001187 0.002655 0.119523 0.045247 -0.338573 0.580202 -0.062500 0 0 0 0 0 0 3 557399
-0.001173 0.002686 0.119531 -0.095853 -0.311062 0.386890 -0.062500 0 0 0 0 0 0 3 558416
-0.001166 0.002701 0.119533 -0.020011 -0.109318 0.426674 -0.062500 0 0 0 0 0 0 3 559398
-0.001155 0.002740 0.119533 -0.068186 -0.400559 0.464724 -0.062500 0 0 0 0 0 0 3 560414
-0.001149 0.002760 0.119533 0.000338 -0.175352 0.467734 -0.062500 0 0 0 0 0 0 3 561400
-0.001138 0.002801 0.119532 -0.029098 -0.451091 0.481637 -0.062500 0 0 0 0 0 0 3 562415
-0.001138 0.002839 0.119520 0.101956 -0.436442 0.630621 -0.062500 0 0 0 0 0 0 3 563426
-0.001107 0.002868 0.119516 -0.296107 -0.310774 0.549223 -0.062500 0 0 0 0 0 0 3 564415
-0.001083 0.002914 0.119514 -0.230900 -0.522698 0.523982 -0.062500 0 0 0 0 0 0 3 565397
-0.001071 0.002937 0.119513 -0.070699 -0.245668 0.501907 -0.062500 0 0 0 0 0 0 3 566412
-0.001057 0.002980 0.119512 -0.033820 -0.494597 0.507819 -0.062500 0 0 0 0 0 0 3 567413
-0.001050 0.003001 0.119511 0.054428 -0.238218 0.497245 -0.062500 0 0 0 0 0 0 3 568399
-0.001039 0.003044 0.119510 0.006257 -0.482783 0.507648 -0.062500 0 0 0 0 0 0 3 569412
-0.001021 0.003079 0.119520 -0.094969 -0.415087 0.357644 -0.062500 0 0 0 0 0 0 3 570396
-0.000998 0.003109 0.119502 -0.159743 -0.345354 0.718432 -0.062500 0 0 0 0 0 0 3 571414
-0.000973 0.003139 0.119505 -0.186168 -0.326334 0.466913 -0.062500 0 0 0 0 0 0 3 572348
-0.000966 0.003171 0.119496 0.037326 -0.359446 0.630146 -0.062500 0 0 0 0 0 0 3 573357
-0.000950 0.003201 0.119502 -0.056272 -0.338360 0.424930 -0.062500 0 0 0 0 0 0 3 574345
-0.000947 0.003234 0.119493 0.108348 -0.365427 0.615652 -0.062500 0 0 0 0 0 0 3 575357
-0.000932 0.003264 0.119500 -0.024560 -0.341252 0.421218 -0.062500 0 0 0 0 0 0 3 576347
-0.000917 0.003311 0.119501 -0.045634 -0.549894 0.475890 -0.062500 0 0 0 0 0 0 3 577354
-0.000909 0.003334 0.119502 0.050625 -0.267116 0.491182 -0.062500 0 0 0 0 0 0 3 578334
-0.000879 0.003373 0.119490 -0.235473 -0.437110 0.653623 -0.062500 0 0 0 0 0 0 3 579330
-0.000851 0.003406 0.119497 -0.218763 -0.367868 0.438879 -0.062500 0 0 0 0 0 0 3 580356
-0.000842 0.003440 0.119487 0.031938 -0.370528 0.625135 -0.062500 0 0 0 0 0 0 3 581346
-0.000825 0.003472 0.119494 -0.054769 -0.334081 0.429250 -0.062500 0 0 0 0 0 0 3 582355
-0.000816 0.003487 0.119496 0.049980 -0.125973 0.465538 -0.062500 0 0 0 0 0 0 3 583353
-0.000803 0.003527 0.119496 0.015067 -0.413543 0.506996 -0.062500 0 0 0 0 0 0 3 584346
-0.000797 0.003546 0.119496 0.091338 -0.187026 0.507089 -0.062500 0 0 0 0 0 0 3 585338
-0.000768 0.003583 0.119484 -0.206316 -0.386416 0.664774 -0.062500 0 0 0 0 0 0 3 586340
-0.000740 0.003616 0.119490 -0.213358 -0.353428 0.447821 -0.062500 0 0 0 0 0 0 3 587345
-0.000731 0.003649 0.119481 0.000078 -0.313970 0.633020 -0.062500 0 0 0 0 0 0 3 588332
-0.000719 0.003698 0.119476 -0.020515 -0.507668 0.595098 -0.062500 0 0 0 0 0 0 3 589344
-0.000713 0.003722 0.119475 0.057100 -0.212804 0.553550 -0.062500 0 0 0 0 0 0 3 590356
-0.000702 0.003766 0.119473 0.001880 -0.435463 0.556106 -0.062500 0 0 0 0 0 0 3 591354
-0.000696 0.003788 0.119472 0.067572 -0.174111 0.540136 -0.062500 0 0 0 0 0 0 3 592356
-0.000667 0.003825 0.119460 -0.235660 -0.355309 0.693605 -0.062500 0 0 0 0 0 0 3 593356
-0.000639 0.003859 0.119466 -0.311528 -0.267829 0.474665 -0.062500 0 0 0 0 0 0 3 594357
-0.000631 0.003893 0.119457 -0.061062 -0.252677 0.658928 -0.062500 0 0 0 0 0 0 3 595362
-0.000613 0.003924 0.119463 -0.150450 -0.219002 0.462937 -0.062500 0 0 0 0 0 0 3 596356
-0.000610 0.003957 0.119454 0.021594 -0.236395 0.656354 -0.062500 0 0 0 0 0 0 3 597363
-0.000595 0.003987 0.119461 -0.108841 -0.210808 0.463778 -0.062500 0 0 0 0 0 0 3 598355
-0.000592 0.004020 0.119452 0.042416 -0.232081 0.658368 -0.062500 0 0 0 0 0 0 3 599362
-0.000578 0.004051 0.119458 -0.208900 -0.189689 0.466263 -0.062500 0 0 0 0 0 0 3 600357
-0.000576 0.004083 0.119449 -0.062805 -0.211821 0.660998 -0.062500 0 0 0 0 0 0 3 601360
-0.000567 0.004131 0.119445 -0.138608 -0.413900 0.628157 -0.062500 0 0 0 0 0 0 3 602357
-0.000544 0.004150 0.119433 -0.330663 -0.063149 0.726625 -0.062500 0 0 0 0 0 0 3 603357
-0.000525 0.004192 0.119427 -0.302771 -0.314036 0.662780 -0.062500 0 0 0 0 0 0 3 604358
-0.000515 0.004212 0.119425 -0.173375 -0.071499 0.609760 -0.062500 0 0 0 0 0 0 3 605357
-0.000502 0.004254 0.119423 -0.200684 -0.322036 0.611139 -0.062500 0 0 0 0 0 0 3 606356
-0.000496 0.004275 0.119422 -0.244992 -0.117659 0.592202 -0.062500 0 0 0 0 0 0 3 607368
-0.000485 0.004317 0.119420 -0.298864 -0.366022 0.606962 -0.062500 0 0 0 0 0 0 3 608361
-0.000471 0.004370 0.119418 -0.335273 -0.527555 0.616164 -0.062500 0 0 0 0 0 0 3 609359
-0.000464 0.004396 0.119417 -0.250818 -0.202898 0.597760 -0.062500 0 0 0 0 0 0 3 610360
-0.000466 0.004426 0.119405 -0.130542 -0.223602 0.748917 -0.062500 0 0 0 0 0 0 3 611356
-0.000454 0.004456 0.119411 -0.301532 -0.216000 0.531765 -0.062500 0 0 0 0 0 0 3 612359
-0.000453 0.004488 0.119401 -0.261859 -0.355451 0.716568 -0.062500 0 0 0 0 0 0 3 613356
-0.000445 0.004536 0.119396 -0.346370 -0.561819 0.681617 -0.062500 0 0 0 0 0 0 3 614358
-0.000440 0.004559 0.119394 -0.299910 -0.274216 0.636646 -0.062500 0 0 0 0 0 0 3 615355
-0.000443 0.004589 0.119382 -0.200142 -0.314064 0.777973 -0.062500 0 0 0 0 0 0 3 616357
-0.000432 0.004618 0.119388 -0.381653 -0.316751 0.557411 -0.062500 0 0 0 0 0 0 3 617361
-0.000431 0.004649 0.119378 -0.256797 -0.350245 0.741027 -0.062500 0 0 0 0 0 0 3 618358
-0.000418 0.004680 0.119384 -0.434772 -0.345240 0.545493 -0.062500 0 0 0 0 0 0 3 619357
-0.000416 0.004712 0.119375 -0.300780 -0.521752 0.738825 -0.062500 0 0 0 0 0 0 3 620418
-0.000421 0.004745 0.119360 -0.208741 -0.539983 0.842521 -0.062500 0 0 0 0 0 0 3 621416
-0.000410 0.004776 0.119365 -0.399809 -0.513806 0.596929 -0.062500 0 0 0 0 0 0 3 622416
-0.000409 0.004809 0.119355 -0.280207 -0.529879 0.770618 -0.062500 0 0 0 0 0 0 3 623422
-0.000409 0.004826 0.119351 -0.266053 -0.321317 0.706169 -0.062500 0 0 0 0 0 0 3 624417
-0.000409 0.004834 0.119350 -0.263711 -0.193925 0.671211 -0.062500 0 0 0 0 0 0 3 625391
-0.000414 0.004855 0.119338 -0.195501 -0.350004 0.818989 -0.062500 0 0 0 0 0 0 3 626415
-0.000404 0.004880 0.119344 -0.393873 -0.415834 0.601047 -0.062500 0 0 0 0 0 0 3 627390
-0.000398 0.004893 0.119346 -0.344946 -0.257588 0.624279 -0.062500 0 0 0 0 0 0 3 628393
-0.000401 0.004916 0.119335 -0.164876 -0.505376 0.803548 -0.062500 0 0 0 0 0 0 3 629390
-0.000402 0.004928 0.119331 -0.170336 -0.368832 0.732014 -0.062500 0 0 0 0 0 0 3 630390
-0.000390 0.004948 0.119339 -0.351136 -0.465066 0.559457 -0.062500 0 0 0 0 0 0 3 631389
-0.000388 0.004975 0.119331 -0.220212 -0.563027 0.771952 -0.062500 0 0 0 0 0 0 3 632420
-0.000388 0.004989 0.119328 -0.199638 -0.398694 0.721917 -0.062500 0 0 0 0 0 0 3 633423
-0.000388 0.004996 0.119327 -0.193996 -0.293872 0.692076 -0.062500 0 0 0 0 0 0 3 634421
-0.000388 0.004999 0.119326 -0.191690 -0.238741 0.680440 -0.062500 0 0 0 0 0 0 3 635419
-0.000387 0.005001 0.119326 -0.190609 -0.210741 0.676273 -0.062500 0 0 0 0 0 0 3 636425
-0.000374 0.005016 0.119336 -0.362148 -0.382814 0.540779 -0.062500 0 0 0 0 0 0 3 637390
-0.000373 0.005041 0.119327 -0.225843 -0.521054 0.767460 -0.062500 0 0 0 0 0 0 3 638390
-0.000372 0.005053 0.119324 -0.202484 -0.377557 0.722334 -0.062500 0 0 0 0 0 0 3 639416
-0.000372 0.005060 0.119323 -0.195419 -0.283266 0.694209 -0.062500 0 0 0 0 0 0 3 640422
-0.000372 0.005063 0.119323 -0.192410 -0.233413 0.683168 -0.062500 0 0 0 0 0 0 3 641391
-0.000371 0.005064 0.119323 -0.190971 -0.208077 0.679202 -0.062500 0 0 0 0 0 0 3 642394
-0.000371 0.005065 0.119323 -0.190264 -0.195294 0.677816 -0.062500 0 0 0 0 0 0 3 643417
-0.000371 0.005065 0.119323 -0.189917 -0.188884 0.677337 -0.062500 0 0 0 0 0 0 3 644413
-0.000371 0.005066 0.119323 -0.189747 -0.185665 0.677158 -0.062500 0 0 0 0 0 0 3 645390
-0.000371 0.005066 0.119323 -0.189646 -0.184055 0.677102 -0.062500 0 0 0 0 0 0 3 646391
-0.000371 0.005066 0.119323 -0.189615 -0.183251 0.677074 -0.062500 0 0 0 0 0 0 3 647413
-0.000371 0.005066 0.119323 -0.189593 -0.182840 0.677075 -0.062500 0 0 0 0 0 0 3 648399
-0.000371 0.005066 0.119323 -0.189574 -0.182640 0.677078 -0.062500 0 0 0 0 0 0 3 649412
-0.000371 0.005066 0.119323 -0.189572 -0.182549 0.677074 -0.062500 0 0 0 0 0 0 3 650412
-0.000363 0.005097 0.119321 -0.294208 -0.590716 0.705098 -0.062500 0 0 0 0 0 0 3 651395
-0.000359 0.005113 0.119320 -0.142796 -0.487287 0.691564 -0.062500 0 0 0 0 0 0 3 652412
-0.000357 0.005121 0.119320 -0.112444 -0.368862 0.684431 -0.062500 0 0 0 0 0 0 3 653396
-0.000356 0.005125 0.119320 -0.096341 -0.305851 0.681676 -0.062500 0 0 0 0 0 0 3 654411
-0.000356 0.005127 0.119320 -0.088182 -0.273923 0.680697 -0.062500 0 0 0 0 0 0 3 655395
-0.000356 0.005128 0.119320 -0.084106 -0.257902 0.680351 -0.062500 0 0 0 0 0 0 3 656412
-0.000355 0.005128 0.119320 -0.082064 -0.249880 0.680221 -0.062500 0 0 0 0 0 0 3 657396
-0.000355 0.005129 0.119320 -0.081052 -0.245869 0.680179 -0.062500 0 0 0 0 0 0 3 658410
-0.000355 0.005129 0.119320 -0.080539 -0.243855 0.680166 -0.062500 0 0 0 0 0 0 3 659395
-0.000355 0.005129 0.119320 -0.080290 -0.242855 0.680165 -0.062500 0 0 0 0 0 0 3 660411
-0.000355 0.005129 0.119320 -0.080154 -0.242344 0.680164 -0.062500 0 0 0 0 0 0 3 661395
-0.000355 0.005129 0.119320 -0.080089 -0.242112 0.680158 -0.062500 0 0 0 0 0 0 3 662410
-0.000355 0.005129 0.119320 -0.080061 -0.241981 0.680163 -0.062500 0 0 0 0 0 0 3 663394
-0.000355 0.005129 0.119320 -0.080043 -0.241911 0.680160 -0.062500 0 0 0 0 0 0 3 664414
-0.000342 0.005143 0.119329 -0.252256 -0.428265 0.546553 -0.062500 0 0 0 0 0 0 3 665396
-0.000335 0.005150 0.119333 -0.183669 -0.351347 0.611809 -0.062500 0 0 0 0 0 0 3 666408
-0.000332 0.005154 0.119334 -0.133692 -0.297410 0.645642 -0.062500 0 0 0 0 0 0 3 667410
-0.000330 0.005155 0.119334 -0.107080 -0.269415 0.658499 -0.062500 0 0 0 0 0 0 3 668344
-0.000330 0.005156 0.119334 -0.093593 -0.255519 0.663084 -0.062500 0 0 0 0 0 0 3 669354
-0.000329 0.005156 0.119334 -0.086814 -0.248643 0.664681 -0.062500 0 0 0 0 0 0 3 670343
-0.000329 0.005157 0.119334 -0.083435 -0.245225 0.665238 -0.062500 0 0 0 0 0 0 3 671352
-0.000329 0.005157 0.119334 -0.081728 -0.243531 0.665442 -0.062500 0 0 0 0 0 0 3 672343
-0.000329 0.005157 0.119334 -0.080878 -0.242686 0.665501 -0.062500 0 0 0 0 0 0 3 673353
-0.000329 0.005157 0.119334 -0.080457 -0.242268 0.665524 -0.062500 0 0 0 0 0 0 3 674342
-0.000329 0.005157 0.119334 -0.080231 -0.242064 0.665535 -0.062500 0 0 0 0 0 0 3 675353
-0.000329 0.005157 0.119334 -0.080138 -0.241957 0.665544 -0.062500 0 0 0 0 0 0 3 676343
-0.000329 0.005157 0.119334 -0.080077 -0.241908 0.665529 -0.062500 0 0 0 0 0 0 3 677353
-0.000329 0.005157 0.119334 -0.080050 -0.241866 0.665538 -0.062500 0 0 0 0 0 0 3 678343
-0.000329 0.005157 0.119334 -0.080047 -0.241862 0.665539 -0.062500 0 0 0 0 0 0 3 679353
-0.000329 0.005157 0.119334 -0.080027 -0.241856 0.665539 -0.062500 0 0 0 0 0 0 3 680344
-0.000329 0.005157 0.119334 -0.080037 -0.241852 0.665546 -0.062500 0 0 0 0 0 0 3 681337
-0.000329 0.005157 0.119334 -0.080026 -0.241855 0.665540 -0.062500 0 0 0 0 0 0 3 682352
-0.000329 0.005157 0.119334 -0.080025 -0.241855 0.665540 -0.062500 0 0 0 0 0 0 3 683342
-0.000329 0.005157 0.119334 -0.080028 -0.241844 0.665532 -0.062500 0 0 0 0 0 0 3 684343
-0.000329 0.005157 0.119334 -0.080026 -0.241854 0.665539 -0.062500 0 0 0 0 0 0 3 685352
-0.000329 0.005157 0.119334 -0.080037 -0.241852 0.665546 -0.062500 0 0 0 0 0 0 3 686343
-0.000329 0.005157 0.119334 -0.080026 -0.241855 0.665540 -0.062500 0 0 0 0 0 0 3 687361
-0.000329 0.005157 0.119334 -0.080029 -0.241844 0.665532 -0.062500 0 0 0 0 0 0 3 688357
-0.000329 0.005157 0.119334 -0.080026 -0.241854 0.665539 -0.062500 0 0 0 0 0 0 3 689351
-0.000329 0.005157 0.119334 -0.080025 -0.241855 0.665539 -0.062500 0 0 0 0 0 0 3 690359
-0.000329 0.005157 0.119334 -0.080040 -0.241842 0.665538 -0.062500 0 0 0 0 0 0 3 691348
-0.000329 0.005157 0.119334 -0.080027 -0.241854 0.665539 -0.062500 0 0 0 0 0 0 3 692363
-0.000329 0.005157 0.119334 -0.080025 -0.241855 0.665539 -0.062500 0 0 0 0 0 0 3 693355
-0.000329 0.005157 0.119334 -0.080025 -0.241855 0.665540 -0.062500 0 0 0 0 0 0 3 694351
-0.000329 0.005157 0.119334 -0.080040 -0.241842 0.665539 -0.062500 0 0 0 0 0 0 3 695354
-0.000329 0.005157 0.119334 -0.080027 -0.241854 0.665539 -0.062500 0 0 0 0 0 0 3 696358
-0.000329 0.005157 0.119334 -0.080025 -0.241855 0.665540 -0.062500 0 0 0 0 0 0 3 697357
-0.000329 0.005157 0.119334 -0.080028 -0.241844 0.665532 -0.062500 0 0 0 0 0 0 3 698354
-0.000329 0.005157 0.119334 -0.080037 -0.241851 0.665545 -0.062500 0 0 0 0 0 0 3 699353
-0.000329 0.005157 0.119334 -0.080026 -0.241854 0.665540 -0.062500 0 0 0 0 0 0 3 700357
-0.000329 0.005157 0.119334 -0.080025 -0.241855 0.665540 -0.062500 0 0 0 0 0 0 3 701353
-0.000329 0.005157 0.119334 -0.080028 -0.241844 0.665532 -0.062500 0 0 0 0 0 0 3 702356
-0.000329 0.005157 0.119334 -0.080026 -0.241854 0.665538 -0.062500 0 0 0 0 0 0 3 703364
-0.000329 0.005157 0.119334 -0.080037 -0.241852 0.665546 -0.062500 0 0 0 0 0 0 3 704358
-0.000329 0.005157 0.119334 -0.080030 -0.241844 0.665533 -0.062500 0 0 0 0 0 0 3 705359
-0.000329 0.005157 0.119334 -0.080026 -0.241854 0.665539 -0.062500 0 0 0 0 0 0 3 706353
-0.000329 0.005157 0.119334 -0.080025 -0.241855 0.665539 -0.062500 0 0 0 0 0 0 3 707354
-0.000329 0.005157 0.119334 -0.080025 -0.241855 0.665539 -0.062500 0 0 0 0 0 0 3 708413
-0.000329 0.005157 0.119334 -0.080040 -0.241842 0.665538 -0.062500 0 0 0 0 0 0 3 709415
-0.000329 0.005157 0.119334 -0.080027 -0.241854 0.665539 -0.062500 0 0 0 0 0 0 3 710414
-0.000329 0.005157 0.119334 -0.080025 -0.241855 0.665539 -0.062500 0 0 0 0 0 0 3 711389
-0.000329 0.005157 0.119334 -0.080025 -0.241855 0.665539 -0.062500 0 0 0 0 0 0 3 712388
-0.000329 0.005157 0.119334 -0.080040 -0.241842 0.665538 -0.062500 0 0 0 0 0 0 3 713387
-0.000329 0.005157 0.119334 -0.080027 -0.241854 0.665539 -0.062500 0 0 0 0 0 0 3 714386
-0.000329 0.005157 0.119334 -0.080025 -0.241855 0.665539 -0.062500 0 0 0 0 0 0 3 715387
-0.000329 0.005157 0.119334 -0.080028 -0.241844 0.665532 -0.062500 0 0 0 0 0 0 3 716412
-0.000329 0.005157 0.119334 -0.080037 -0.241851 0.665545 -0.062500 0 0 0 0 0 0 3 717398
-0.000329 0.005157 0.119334 -0.080026 -0.241854 0.665540 -0.062500 0 0 0 0 0 0 3 718420
-0.000329 0.005157 0.119334 -0.080029 -0.241844 0.665532 -0.062500 0 0 0 0 0 0 3 719412
-0.000329 0.005157 0.119334 -0.080026 -0.241854 0.665538 -0.062500 0 0 0 0 0 0 3 720413
-0.000329 0.005157 0.119334 -0.080025 -0.241855 0.665539 -0.062500 0 0 0 0 0 0 3 721387
-0.000329 0.005157 0.119334 -0.080037 -0.241852 0.665546 -0.062500 0 0 0 0 0 0 3 722386
-0.000329 0.005157 0.119334 -0.080030 -0.241844 0.665533 -0.062500 0 0 0 0 0 0 3 723409
-0.000329 0.005157 0.119334 -0.080026 -0.241854 0.665538 -0.062500 0 0 0 0 0 0 3 724410
-0.000329 0.005157 0.119334 -0.080025 -0.241855 0.665539 -0.062500 0 0 0 0 0 0 3 725386
-0.000329 0.005157 0.119334 -0.080025 -0.241855 0.665539 -0.062500 0 0 0 0 0 0 3 726386
-0.000329 0.005157 0.119334 -0.080040 -0.241842 0.665538 -0.062500 0 0 0 0 0 0 3 727422
-0.000329 0.005157 0.119334 -0.080027 -0.241854 0.665539 -0.062500 0 0 0 0 0 0 3 728416
-0.000329 0.005157 0.119334 -0.080025 -0.241855 0.665539 -0.062500 0 0 0 0 0 0 3 729417
-0.000329 0.005157 0.119334 -0.080028 -0.241844 0.665532 -0.062500 0 0 0 0 0 0 3 730415
-0.000329 0.005157 0.119334 -0.080037 -0.241851 0.665545 -0.062500 0 0 0 0 0 0 3 731397
-0.000329 0.005157 0.119334 -0.080026 -0.241854 0.665540 -0.062500 0 0 0 0 0 0 3 732425
-0.000329 0.005157 0.119334 -0.080025 -0.241855 0.665539 -0.062500 0 0 0 0 0 0 3 733415
-0.000329 0.005157 0.119334 -0.080028 -0.241844 0.665532 -0.062500 0 0 0 0 0 0 3 734417
-0.000329 0.005157 0.119334 -0.080026 -0.241854 0.665538 -0.062500 0 0 0 0 0 0 3 735387
-0.000329 0.005157 0.119334 -0.080037 -0.241852 0.665545 -0.062500 0 0 0 0 0 0 3 736388
-0.000329 0.005157 0.119334 -0.080030 -0.241844 0.665532 -0.062500 0 0 0 0 0 0 3 737410
-0.000329 0.005157 0.119334 -0.080026 -0.241854 0.665538 -0.062500 0 0 0 0 0 0 3 738408
-0.000329 0.005157 0.119334 -0.080025 -0.241855 0.665539 -0.062500 0 0 0 0 0 0 3 739386
-0.000329 0.005157 0.119334 -0.080037 -0.241852 0.665546 -0.062500 0 0 0 0 0 0 3 740386
-0.000329 0.005157 0.119334 -0.080030 -0.241844 0.665532 -0.062500 0 0 0 0 0 0 3 741386
-0.000329 0.005157 0.119334 -0.080026 -0.241854 0.665538 -0.062500 0 0 0 0 0 0 3 742389
-0.000329 0.005157 0.119334 -0.080025 -0.241855 0.665539 -0.062500 0 0 0 0 0 0 3 743408
-0.000329 0.005157 0.119334 -0.080028 -0.241844 0.665531 -0.062500 0 0 0 0 0 0 3 744395
-0.000329 0.005157 0.119334 -0.080029 -0.241842 0.665551 -0.062500 0 0 0 0 0 0 3 745410
-0.000329 0.005157 0.119334 -0.080026 -0.241854 0.665541 -0.062500 0 0 0 0 0 0 3 746393
-0.000329 0.005157 0.119334 -0.080025 -0.241855 0.665540 -0.062500 0 0 0 0 0 0 3 747408
-0.000329 0.005157 0.119334 -0.080028 -0.241844 0.665532 -0.062500 0 0 0 0 0 0 3 748393
-0.000329 0.005157 0.119334 -0.080026 -0.241854 0.665538 -0.062500 0 0 0 0 0 0 3 749408
-0.000329 0.005157 0.119334 -0.080037 -0.241852 0.665546 -0.062500 0 0 0 0 0 0 3 750393
-0.000329 0.005157 0.119334 -0.080030 -0.241844 0.665533 -0.062500 0 0 0 0 0 0 3 751392
-0.000329 0.005157 0.119334 -0.080026 -0.241854 0.665538 -0.062500 0 0 0 0 0 0 3 752407
-0.000329 0.005157 0.119334 -0.080025 -0.241855 0.665539 -0.062500 0 0 0 0 0 0 3 753393
-0.000329 0.005157 0.119334 -0.080037 -0.241852 0.665546 -0.062500 0 0 0 0 0 0 3 754408
-0.000329 0.005157 0.119334 -0.080030 -0.241844 0.665533 -0.062500 0 0 0 0 0 0 3 755391
-0.000329 0.005157 0.119334 -0.080026 -0.241854 0.665539 -0.062500 0 0 0 0 0 0 3 756407
-0.000329 0.005157 0.119334 -0.080025 -0.241855 0.665539 -0.062500 0 0 0 0 0 0 3 757394
-0.000329 0.005157 0.119334 -0.080028 -0.241844 0.665532 -0.062500 0 0 0 0 0 0 3 758407
-0.000329 0.005157 0.119334 -0.080037 -0.241851 0.665545 -0.062500 0 0 0 0 0 0 3 759391
-0.000329 0.005157 0.119334 -0.080026 -0.241854 0.665540 -0.062500 0 0 0 0 0 0 3 760408
-0.000329 0.005157 0.119334 -0.080025 -0.241855 0.665539 -0.062500 0 0 0 0 0 0 3 761391
-0.000329 0.005157 0.119334 -0.080028 -0.241844 0.665532 -0.062500 0 0 0 0 0 0 3 762409
-0.000329 0.005157 0.119334 -0.080037 -0.241851 0.665545 -0.062500 0 0 0 0 0 0 3 763391
-0.000329 0.005157 0.119334 -0.080026 -0.241854 0.665540 -0.062500 0 0 0 0 0 0 3 764351
-0.000329 0.005157 0.119334 -0.080029 -0.241844 0.665532 -0.062500 0 0 0 0 0 0 3 765339
-0.000329 0.005157 0.119334 -0.080026 -0.241854 0.665538 -0.062500 0 0 0 0 0 0 3 766351
-0.000329 0.005157 0.119334 -0.080025 -0.241855 0.665539 -0.062500 0 0 0 0 0 0 3 767351
-0.000329 0.005157 0.119334 -0.080037 -0.241852 0.665546 -0.062500 0 0 0 0 0 0 3 768341
-0.000329 0.005157 0.119334 -0.080030 -0.241844 0.665532 -0.062500 0 0 0 0 0 0 3 769350
-0.000329 0.005157 0.119334 -0.080026 -0.241854 0.665538 -0.062500 0 0 0 0 0 0 3 770338
-0.000329 0.005157 0.119334 -0.080025 -0.241855 0.665539 -0.062500 0 0 0 0 0 0 3 771349
-0.000329 0.005157 0.119334 -0.080037 -0.241852 0.665546 -0.062500 0 0 0 0 0 0 3 772340
-0.000329 0.005157 0.119334 -0.080030 -0.241844 0.665533 -0.062500 0 0 0 0 0 0 3 773349
-0.000329 0.005157 0.119334 -0.080026 -0.241854 0.665538 -0.062500 0 0 0 0 0 0 3 774339
-0.000329 0.005157 0.119334 -0.080025 -0.241855 0.665539 -0.062500 0 0 0 0 0 0 3 775349
-0.000329 0.005157 0.119334 -0.080028 -0.241844 0.665532 -0.062500 0 0 0 0 0 0 3 776339
-0.000329 0.005157 0.119334 -0.080037 -0.241851 0.665545 -0.062500 0 0 0 0 0 0 3 777349
-0.000329 0.005157 0.119334 -0.080026 -0.241854 0.665540 -0.062500 0 0 0 0 0 0 3 778338
-0.000329 0.005157 0.119334 -0.080025 -0.241855 0.665539 -0.062500 0 0 0 0 0 0 3 779349
-0.000329 0.005157 0.119334 -0.080028 -0.241844 0.665532 -0.062500 0 0 0 0 0 0 3 780339
-0.000329 0.005157 0.119334 -0.080037 -0.241851 0.665545 -0.062500 0 0 0 0 0 0 3 781349
-0.000329 0.005157 0.119334 -0.080026 -0.241854 0.665540 -0.062500 0 0 0 0 0 0 3 782343
-0.000329 0.005157 0.119334 -0.080029 -0.241844 0.665532 -0.062500 0 0 0 0 0 0 3 783357
-0.000329 0.005157 0.119334 -0.080017 -0.241845 0.665544 -0.062500 0 0 0 0 0 0 3 784352
-0.000329 0.005157 0.119334 -0.080024 -0.241854 0.665540 -0.062500 0 0 0 0 0 0 3 785337
-0.000329 0.005157 0.119334 -0.080037 -0.241852 0.665546 -0.062500 0 0 0 0 0 0 3 786365
-0.000329 0.005157 0.119334 -0.080030 -0.241844 0.665533 -0.062500 0 0 0 0 0 0 3 787333
-0.000329 0.005157 0.119334 -0.080026 -0.241854 0.665539 -0.062500 0 0 0 0 0 0 3 788360
-0.000329 0.005157 0.119334 -0.080025 -0.241855 0.665539 -0.062500 0 0 0 0 0 0 3 789358
-0.000329 0.005157 0.119334 -0.080028 -0.241844 0.665532 -0.062500 0 0 0 0 0 0 3 790344
-0.000329 0.005157 0.119334 -0.080037 -0.241851 0.665545 -0.062500 0 0 0 0 0 0 3 791354
-0.000329 0.005157 0.119334 -0.080026 -0.241854 0.665540 -0.062500 0 0 0 0 0 0 3 792353
-0.000329 0.005157 0.119334 -0.080029 -0.241844 0.665532 -0.062500 0 0 0 0 0 0 3 793349
-0.000329 0.005157 0.119334 -0.080026 -0.241854 0.665538 -0.062500 0 0 0 0 0 0 3 794351
-0.000329 0.005157 0.119334 -0.080037 -0.241852 0.665545 -0.062500 0 0 0 0 0 0 3 795350
-0.000329 0.005157 0.119334 -0.080026 -0.241855 0.665540 -0.062500 0 0 0 0 0 0 3 796352
-0.000329 0.005157 0.119334 -0.080029 -0.241844 0.665532 -0.062500 0 0 0 0 0 0 3 797350
-0.000329 0.005157 0.119334 -0.080026 -0.241854 0.665538 -0.062500 0 0 0 0 0 0 3 798351
-0.000329 0.005157 0.119334 -0.080025 -0.241855 0.665539 -0.062500 0 0 0 0 0 0 3 799357
-0.000329 0.005157 0.119334 -0.080037 -0.241852 0.665546 -0.062500 0 0 0 0 0 0 3 800355
-0.000329 0.005157 0.119334 -0.080030 -0.241844 0.665533 -0.062500 0 0 0 0 0 0 3 801356
-0.000329 0.005157 0.119334 -0.080026 -0.241854 0.665538 -0.062500 0 0 0 0 0 0 3 802352
-0.000329 0.005157 0.119334 -0.080025 -0.241855 0.665539 -0.062500 0 0 0 0 0 0 3 803354
-0.000329 0.005157 0.119334 -0.080028 -0.241844 0.665532 -0.062500 0 0 0 0 0 0 3 804351
-0.000329 0.005157 0.119334 -0.080037 -0.241851 0.665545 -0.062500 0 0 0 0 0 0 3 805351
-0.000329 0.005157 0.119334 -0.080026 -0.241854 0.665540 -0.062500 0 0 0 0 0 0 3 806332
-0.000329 0.005157 0.119334 -0.080025 -0.241855 0.665539 -0.062500 0 0 0 0 0 0 3 807332
-0.000329 0.005157 0.119334 -0.080028 -0.241844 0.665532 -0.062500 0 0 0 0 0 0 3 808409
-0.000329 0.005157 0.119334 -0.080037 -0.241851 0.665545 -0.062500 0 0 0 0 0 0 3 809410
-0.000329 0.005157 0.119334 -0.080026 -0.241854 0.665540 -0.062500 0 0 0 0 0 0 3 810385
-0.000329 0.005157 0.119334 -0.080029 -0.241844 0.665532 -0.062500 0 0 0 0 0 0 3 811383
-0.000329 0.005157 0.119334 -0.080026 -0.241854 0.665538 -0.062500 0 0 0 0 0 0 3 812408
-0.000329 0.005157 0.119334 -0.080037 -0.241852 0.665545 -0.062500 0 0 0 0 0 0 3 813410
-0.000329 0.005157 0.119334 -0.080026 -0.241855 0.665540 -0.062500 0 0 0 0 0 0 3 814412
-0.000329 0.005157 0.119334 -0.080029 -0.241844 0.665532 -0.062500 0 0 0 0 0 0 3 815384
-0.000329 0.005157 0.119334 -0.080026 -0.241854 0.665538 -0.062500 0 0 0 0 0 0 3 816384
-0.000329 0.005157 0.119334 -0.080025 -0.241855 0.665539 -0.062500 0 0 0 0 0 0 3 817385
-0.000329 0.005157 0.119334 -0.080040 -0.241842 0.665538 -0.062500 0 0 0 0 0 0 3 818407
-0.000329 0.005157 0.119334 -0.080019 -0.241845 0.665545 -0.062500 0 0 0 0 0 0 3 819410
-0.000329 0.005157 0.119334 -0.080025 -0.241854 0.665540 -0.062500 0 0 0 0 0 0 3 820407
-0.000329 0.005157 0.119334 -0.080025 -0.241855 0.665539 -0.062500 0 0 0 0 0 0 3 821384
-0.000329 0.005157 0.119334 -0.080028 -0.241844 0.665532 -0.062500 0 0 0 0 0 0 3 822382
-0.000329 0.005157 0.119334 -0.080037 -0.241851 0.665545 -0.062500 0 0 0 0 0 0 3 823417
-0.000329 0.005157 0.119334 -0.080026 -0.241854 0.665540 -0.062500 0 0 0 0 0 0 3 824412
-0.000329 0.005157 0.119334 -0.080029 -0.241844 0.665532 -0.062500 0 0 0 0 0 0 3 825416
-0.000329 0.005157 0.119334 -0.080026 -0.241854 0.665538 -0.062500 0 0 0 0 0 0 3 826411
-0.000329 0.005157 0.119334 -0.080037 -0.241852 0.665546 -0.062500 0 0 0 0 0 0 3 827391
-0.000329 0.005157 0.119334 -0.080026 -0.241855 0.665540 -0.062500 0 0 0 0 0 0 3 828408
-0.000329 0.005157 0.119334 -0.080029 -0.241844 0.665532 -0.062500 0 0 0 0 0 0 3 829418
-0.000329 0.005157 0.119334 -0.080026 -0.241854 0.665538 -0.062500 0 0 0 0 0 0 3 830416
-0.000329 0.005157 0.119334 -0.080025 -0.241855 0.665539 -0.062500 0 0 0 0 0 0 3 831383
-0.000329 0.005157 0.119334 -0.080040 -0.241842 0.665538 -0.062500 0 0 0 0 0 0 3 832413
-0.000329 0.005157 0.119334 -0.080027 -0.241854 0.665539 -0.062500 0 0 0 0 0 0 3 833383
-0.000329 0.005157 0.119334 -0.080025 -0.241855 0.665539 -0.062500 0 0 0 0 0 0 3 834405
-0.000329 0.005157 0.119334 -0.080025 -0.241855 0.665539 -0.062500 0 0 0 0 0 0 3 835381
-0.000329 0.005157 0.119334 -0.080028 -0.241844 0.665532 -0.062500 0 0 0 0 0 0 3 836409
-0.000329 0.005157 0.119334 -0.080037 -0.241851 0.665545 -0.062500 0 0 0 0 0 0 3 837396
-0.000329 0.005157 0.119334 -0.080026 -0.241854 0.665540 -0.062500 0 0 0 0 0 0 3 838410
-0.000329 0.005157 0.119334 -0.080029 -0.241844 0.665532 -0.062500 0 0 0 0 0 0 3 839407
-0.000329 0.005157 0.119334 -0.080026 -0.241854 0.665538 -0.062500 0 0 0 0 0 0 3 840392
-0.000329 0.005157 0.119334 -0.080037 -0.241852 0.665545 -0.062500 0 0 0 0 0 0 3 841407
-0.000329 0.005157 0.119334 -0.080026 -0.241855 0.665540 -0.062500 0 0 0 0 0 0 3 842390
-0.000329 0.005157 0.119334 -0.080029 -0.241844 0.665532 -0.062500 0 0 0 0 0 0 3 843405
-0.000329 0.005157 0.119334 -0.080026 -0.241854 0.665538 -0.062500 0 0 0 0 0 0 3 844391
-0.000329 0.005157 0.119334 -0.080037 -0.241852 0.665545 -0.062500 0 0 0 0 0 0 3 845404
-0.000329 0.005157 0.119334 -0.080030 -0.241844 0.665532 -0.062500 0 0 0 0 0 0 3 846389
-0.000329 0.005157 0.119334 -0.080026 -0.241854 0.665538 -0.062500 0 0 0 0 0 0 3 847403
-0.000329 0.005157 0.119334 -0.080025 -0.241855 0.665539 -0.062500 0 0 0 0 0 0 3 848338
-0.000329 0.005157 0.119334 -0.080025 -0.241855 0.665539 -0.062500 0 0 0 0 0 0 3 849347
-0.000329 0.005157 0.119334 -0.080040 -0.241842 0.665538 -0.062500 0 0 0 0 0 0 3 850339
-0.000329 0.005157 0.119334 -0.080027 -0.241854 0.665539 -0.062500 0 0 0 0 0 0 3 851338
-0.000329 0.005157 0.119334 -0.080025 -0.241855 0.665539 -0.062500 0 0 0 0 0 0 3 852348
-0.000329 0.005157 0.119334 -0.080025 -0.241855 0.665539 -0.062500 0 0 0 0 0 0 3 853347
-0.000329 0.005157 0.119334 -0.080028 -0.241844 0.665532 -0.062500 0 0 0 0 0 0 3 854336
-0.000329 0.005157 0.119334 -0.080029 -0.241842 0.665551 -0.062500 0 0 0 0 0 0 3 855348
-0.000329 0.005157 0.119334 -0.080026 -0.241854 0.665541 -0.062500 0 0 0 0 0 0 3 856337
-0.000329 0.005157 0.119334 -0.080028 -0.241844 0.665532 -0.062500 0 0 0 0 0 0 3 857346
-0.000329 0.005157 0.119334 -0.080026 -0.241854 0.665538 -0.062500 0 0 0 0 0 0 3 858336
-0.000329 0.005157 0.119334 -0.080037 -0.241852 0.665546 -0.062500 0 0 0 0 0 0 3 859346
-0.000329 0.005157 0.119334 -0.080030 -0.241844 0.665533 -0.062500 0 0 0 0 0 0 3 860338
-0.000329 0.005157 0.119334 -0.080026 -0.241854 0.665538 -0.062500 0 0 0 0 0 0 3 861347
-0.000329 0.005157 0.119334 -0.080025 -0.241855 0.665539 -0.062500 0 0 0 0 0 0 3 862335
-0.000329 0.005157 0.119334 -0.080025 -0.241855 0.665539 -0.062500 0 0 0 0 0 0 3 863347
-0.000329 0.005157 0.119334 -0.080040 -0.241842 0.665538 -0.062500 0 0 0 0 0 0 3 864337
-0.000329 0.005157 0.119334 -0.080027 -0.241854 0.665539 -0.062500 0 0 0 0 0 0 3 865346
-0.000329 0.005157 0.119334 -0.080025 -0.241855 0.665539 -0.062500 0 0 0 0 0 0 3 866335
-0.000329 0.005157 0.119334 -0.080025 -0.241855 0.665539 -0.062500 0 0 0 0 0 0 3 867346
-0.000329 0.005157 0.119334 -0.080028 -0.241844 0.665532 -0.062500 0 0 0 0 0 0 3 868346
-0.000329 0.005157 0.119334 -0.080037 -0.241851 0.665545 -0.062500 0 0 0 0 0 0 3 869337
-0.000329 0.005157 0.119334 -0.080026 -0.241854 0.665540 -0.062500 0 0 0 0 0 0 3 870346
-0.000329 0.005157 0.119334 -0.080029 -0.241844 0.665532 -0.062500 0 0 0 0 0 0 3 871336
-0.000329 0.005157 0.119334 -0.080026 -0.241854 0.665538 -0.062500 0 0 0 0 0 0 3 872358
-0.000329 0.005157 0.119334 -0.080037 -0.241852 0.665545 -0.062500 0 0 0 0 0 0 3 873358
-0.000329 0.005157 0.119334 -0.080030 -0.241844 0.665532 -0.062500 0 0 0 0 0 0 3 874356
-0.000329 0.005157 0.119334 -0.080026 -0.241854 0.665538 -0.062500 0 0 0 0 0 0 3 875343
-0.000329 0.005157 0.119334 -0.080025 -0.241855 0.665539 -0.062500 0 0 0 0 0 0 3 876344
-0.000329 0.005157 0.119334 -0.080037 -0.241852 0.665546 -0.062500 0 0 0 0 0 0 3 877344
-0.000329 0.005157 0.119334 -0.080030 -0.241844 0.665533 -0.062500 0 0 0 0 0 0 3 878357
-0.000329 0.005157 0.119334 -0.080026 -0.241854 0.665538 -0.062500 0 0 0 0 0 0 3 879548
-0.000329 0.005157 0.119334 -0.080025 -0.241855 0.665539 -0.062500 0 0 0 0 0 0 3 880349
-0.000329 0.005157 0.119334 -0.080025 -0.241855 0.665539 -0.062500 0 0 0 0 0 0 3 881352
-0.000329 0.005157 0.119334 -0.080040 -0.241842 0.665538 -0.062500 0 0 0 0 0 0 3 882353
-0.000329 0.005157 0.119334 -0.080027 -0.241854 0.665539 -0.062500 0 0 0 0 0 0 3 883348
-0.000329 0.005157 0.119334 -0.080025 -0.241855 0.665539 -0.062500 0 0 0 0 0 0 3 884347
-0.000329 0.005157 0.119334 -0.080028 -0.241844 0.665532 -0.062500 0 0 0 0 0 0 3 885350
-0.000329 0.005157 0.119334 -0.080037 -0.241851 0.665545 -0.062500 0 0 0 0 0 0 3 886347
-0.000329 0.005157 0.119334 -0.080026 -0.241854 0.665540 -0.062500 0 0 0 0 0 0 3 887349
-0.000329 0.005157 0.119334 -0.080025 -0.241855 0.665539 -0.062500 0 0 0 0 0 0 3 888427
-0.000329 0.005157 0.119334 -0.080028 -0.241844 0.665532 -0.062500 0 0 0 0 0 0 3 889416
-0.000329 0.005157 0.119334 -0.080026 -0.241854 0.665538 -0.062500 0 0 0 0 0 0 3 890391
-0.000329 0.005157 0.119334 -0.080037 -0.241852 0.665545 -0.062500 0 0 0 0 0 0 3 891388
-0.000329 0.005157 0.119334 -0.080030 -0.241844 0.665532 -0.062500 0 0 0 0 0 0 3 892388
-0.000329 0.005157 0.119334 -0.080018 -0.241845 0.665544 -0.062500 0 0 0 0 0 0 3 893385
-0.000329 0.005157 0.119334 -0.080024 -0.241854 0.665540 -0.062500 0 0 0 0 0 0 3 894383
-0.000329 0.005157 0.119334 -0.080025 -0.241855 0.665539 -0.062500 0 0 0 0 0 0 3 895381
-0.000329 0.005157 0.119334 -0.080040 -0.241842 0.665538 -0.062500 0 0 0 0 0 0 3 896407
-0.000329 0.005157 0.119334 -0.080027 -0.241854 0.665539 -0.062500 0 0 0 0 0 0 3 897406
-0.000329 0.005157 0.119334 -0.080025 -0.241855 0.665539 -0.062500 0 0 0 0 0 0 3 898383
-0.000329 0.005157 0.119334 -0.080028 -0.241844 0.665532 -0.062500 0 0 0 0 0 0 3 899380
-0.000329 0.005157 0.119334 -0.080037 -0.241851 0.665545 -0.062500 0 0 0 0 0 0 3 900380
-0.000329 0.005157 0.119334 -0.080026 -0.241854 0.665540 -0.062500 0 0 0 0 0 0 3 901414
-0.000329 0.005157 0.119334 -0.080025 -0.241855 0.665539 -0.062500 0 0 0 0 0 0 3 902412
-0.000329 0.005157 0.119334 -0.080028 -0.241844 0.665532 -0.062500 0 0 0 0 0 0 3 903406
-0.000329 0.005157 0.119334 -0.080026 -0.241854 0.665538 -0.062500 0 0 0 0 0 0 3 904412
-0.000329 0.005157 0.119334 -0.080037 -0.241852 0.665546 -0.062500 0 0 0 0 0 0 3 905382
-0.000329 0.005157 0.119334 -0.080030 -0.241844 0.665533 -0.062500 0 0 0 0 0 0 3 906381
-0.000329 0.005157 0.119334 -0.080026 -0.241854 0.665538 -0.062500 0 0 0 0 0 0 3 907381
-0.000329 0.005157 0.119334 -0.080025 -0.241855 0.665539 -0.062500 0 0 0 0 0 0 3 908408
-0.000329 0.005157 0.119334 -0.080037 -0.241852 0.665546 -0.062500 0 0 0 0 0 0 3 909381
-0.000329 0.005157 0.119334 -0.080030 -0.241844 0.665533 -0.062500 0 0 0 0 0 0 3 910380
-0.000329 0.005157 0.119334 -0.080026 -0.241854 0.665538 -0.062500 0 0 0 0 0 0 3 911380
-0.000329 0.005157 0.119334 -0.080025 -0.241855 0.665539 -0.062500 0 0 0 0 0 0 3 912379
-0.000329 0.005157 0.119334 -0.080028 -0.241844 0.665532 -0.062500 0 0 0 0 0 0 3 913388
-0.000329 0.005157 0.119334 -0.080037 -0.241851 0.665545 -0.062500 0 0 0 0 0 0 3 914410
-0.000329 0.005157 0.119334 -0.080026 -0.241854 0.665540 -0.062500 0 0 0 0 0 0 3 915416
-0.000329 0.005157 0.119334 -0.080025 -0.241855 0.665539 -0.062500 0 0 0 0 0 0 3 916411
-0.000329 0.005157 0.119334 -0.080028 -0.241844 0.665532 -0.062500 0 0 0 0 0 0 3 917412
-0.000329 0.005157 0.119334 -0.080037 -0.241851 0.665545 -0.062500 0 0 0 0 0 0 3 918403
-0.000329 0.005157 0.119334 -0.080026 -0.241854 0.665540 -0.062500 0 0 0 0 0 0 3 919416
-0.000329 0.005157 0.119334 -0.080029 -0.241844 0.665532 -0.062500 0 0 0 0 0 0 3 920404
-0.000329 0.005157 0.119334 -0.080026 -0.241854 0.665538 -0.062500 0 0 0 0 0 0 3 921382
-0.000329 0.005157 0.119334 -0.080025 -0.241855 0.665539 -0.062500 0 0 0 0 0 0 3 922381
-0.000329 0.005157 0.119334 -0.080037 -0.241852 0.665545 -0.062500 0 0 0 0 0 0 3 923380
-0.000329 0.005157 0.119334 -0.080030 -0.241844 0.665532 -0.062500 0 0 0 0 0 0 3 924380
-0.000329 0.005157 0.119334 -0.080026 -0.241854 0.665538 -0.062500 0 0 0 0 0 0 3 925380
-0.000329 0.005157 0.119334 -0.080025 -0.241855 0.665539 -0.062500 0 0 0 0 0 0 3 926382
-0.000329 0.005157 0.119334 -0.080025 -0.241855 0.665539 -0.062500 0 0 0 0 0 0 3 927416
-0.000315 0.005171 0.119344 -0.252360 -0.428318 0.532067 -0.062500 0 0 0 0 0 0 3 928406
-0.000309 0.005178 0.119347 -0.183706 -0.351377 0.597267 -0.062500 0 0 0 0 0 0 3 929408
-0.000305 0.005182 0.119348 -0.133711 -0.297414 0.631051 -0.062500 0 0 0 0 0 0 3 930407
-0.000304 0.005183 0.119349 -0.107082 -0.269429 0.643901 -0.062500 0 0 0 0 0 0 3 931386
-0.000303 0.005184 0.119349 -0.093584 -0.255511 0.648476 -0.062500 0 0 0 0 0 0 3 932403
-0.000303 0.005185 0.119349 -0.086821 -0.248637 0.650068 -0.062500 0 0 0 0 0 0 3 933389
-0.000302 0.005185 0.119349 -0.083420 -0.245223 0.650629 -0.062500 0 0 0 0 0 0 3 934420
-0.000302 0.005185 0.119349 -0.081730 -0.243535 0.650833 -0.062500 0 0 0 0 0 0 3 935400
-0.000302 0.005185 0.119349 -0.080874 -0.242682 0.650898 -0.062500 0 0 0 0 0 0 3 936387
-0.000302 0.005185 0.119349 -0.080452 -0.242263 0.650921 -0.062500 0 0 0 0 0 0 3 937401
-0.000302 0.005185 0.119349 -0.080234 -0.242067 0.650926 -0.062500 0 0 0 0 0 0 3 938386
-0.000302 0.005185 0.119349 -0.080145 -0.241950 0.650927 -0.062500 0 0 0 0 0 0 3 939401
-0.000302 0.005185 0.119349 -0.080084 -0.241899 0.650931 -0.062500 0 0 0 0 0 0 3 940387
-0.000302 0.005185 0.119349 -0.080051 -0.241879 0.650937 -0.062500 0 0 0 0 0 0 3 941401
-0.000302 0.005185 0.119349 -0.080039 -0.241870 0.650924 -0.062500 0 0 0 0 0 0 3 942385
-0.000302 0.005185 0.119349 -0.080041 -0.241857 0.650935 -0.062500 0 0 0 0 0 0 3 943403
-0.000302 0.005185 0.119349 -0.080030 -0.241859 0.650930 -0.062500 0 0 0 0 0 0 3 944337
-0.000302 0.005185 0.119349 -0.080029 -0.241859 0.650929 -0.062500 0 0 0 0 0 0 3 945344
-0.000302 0.005185 0.119349 -0.080021 -0.241850 0.650935 -0.062500 0 0 0 0 0 0 3 946333
-0.000302 0.005185 0.119349 -0.080040 -0.241855 0.650936 -0.062500 0 0 0 0 0 0 3 947344
-0.000302 0.005185 0.119349 -0.080025 -0.241839 0.650929 -0.062500 0 0 0 0 0 0 3 948334
-0.000302 0.005185 0.119349 -0.080029 -0.241857 0.650929 -0.062500 0 0 0 0 0 0 3 949344
-0.000302 0.005185 0.119349 -0.080021 -0.241850 0.650935 -0.062500 0 0 0 0 0 0 3 950333
-0.000302 0.005185 0.119349 -0.080031 -0.241848 0.650922 -0.062500 0 0 0 0 0 0 3 951334
-0.000302 0.005185 0.119349 -0.080033 -0.241846 0.650941 -0.062500 0 0 0 0 0 0 3 952345
-0.000302 0.005185 0.119349 -0.080029 -0.241858 0.650931 -0.062500 0 0 0 0 0 0 3 953333
-0.000302 0.005185 0.119349 -0.080032 -0.241848 0.650922 -0.062500 0 0 0 0 0 0 3 954342
-0.000302 0.005185 0.119349 -0.080021 -0.241849 0.650934 -0.062500 0 0 0 0 0 0 3 955334
-0.000302 0.005185 0.119349 -0.080040 -0.241855 0.650936 -0.062500 0 0 0 0 0 0 3 956344
-0.000302 0.005185 0.119349 -0.080022 -0.241850 0.650936 -0.062500 0 0 0 0 0 0 3 957333
-0.000302 0.005185 0.119349 -0.080032 -0.241848 0.650923 -0.062500 0 0 0 0 0 0 3 958343
-0.000302 0.005185 0.119349 -0.080021 -0.241849 0.650934 -0.062500 0 0 0 0 0 0 3 959332
-0.000302 0.005185 0.119349 -0.080028 -0.241858 0.650930 -0.062500 0 0 0 0 0 0 3 960344
-0.000302 0.005185 0.119349 -0.080032 -0.241847 0.650942 -0.062500 0 0 0 0 0 0 3 961333
-0.000302 0.005185 0.119349 -0.080033 -0.241847 0.650923 -0.062500 0 0 0 0 0 0 3 962343
-0.000302 0.005185 0.119349 -0.080021 -0.241849 0.650935 -0.062500 0 0 0 0 0 0 3 963339
-0.000302 0.005185 0.119349 -0.080028 -0.241858 0.650930 -0.062500 0 0 0 0 0 0 3 964344
-0.000302 0.005185 0.119349 -0.080032 -0.241848 0.650922 -0.062500 0 0 0 0 0 0 3 965333
-0.000302 0.005185 0.119349 -0.080033 -0.241846 0.650941 -0.062500 0 0 0 0 0 0 3 966351
-0.000302 0.005185 0.119349 -0.080029 -0.241858 0.650930 -0.062500 0 0 0 0 0 0 3 967344
-0.000302 0.005185 0.119349 -0.080021 -0.241850 0.650936 -0.062500 0 0 0 0 0 0 3 968337
-0.000302 0.005185 0.119349 -0.080031 -0.241848 0.650922 -0.062500 0 0 0 0 0 0 3 969343
-0.000302 0.005185 0.119349 -0.080033 -0.241846 0.650941 -0.062500 0 0 0 0 0 0 3 970372
-0.000302 0.005185 0.119349 -0.080029 -0.241858 0.650931 -0.062500 0 0 0 0 0 0 3 971353
-0.000302 0.005185 0.119349 -0.080032 -0.241848 0.650922 -0.062500 0 0 0 0 0 0 3 972351
-0.000302 0.005185 0.119349 -0.080021 -0.241849 0.650934 -0.062500 0 0 0 0 0 0 3 973353
-0.000302 0.005185 0.119349 -0.080028 -0.241858 0.650930 -0.062500 0 0 0 0 0 0 3 974347
-0.000302 0.005185 0.119349 -0.080032 -0.241847 0.650942 -0.062500 0 0 0 0 0 0 3 975343
-0.000302 0.005185 0.119349 -0.080033 -0.241847 0.650923 -0.062500 0 0 0 0 0 0 3 976346
-0.000302 0.005185 0.119349 -0.080021 -0.241849 0.650935 -0.062500 0 0 0 0 0 0 3 977346
-0.000302 0.005185 0.119349 -0.080028 -0.241858 0.650930 -0.062500 0 0 0 0 0 0 3 978345
-0.000302 0.005185 0.119349 -0.080035 -0.241837 0.650934 -0.062500 0 0 0 0 0 0 3 979345
-0.000302 0.005185 0.119349 -0.080030 -0.241857 0.650930 -0.062500 0 0 0 0 0 0 3 980345
-0.000302 0.005185 0.119349 -0.080021 -0.241850 0.650935 -0.062500 0 0 0 0 0 0 3 981350
-0.000302 0.005185 0.119349 -0.080028 -0.241858 0.650930 -0.062500 0 0 0 0 0 0 3 982350
-0.000302 0.005185 0.119349 -0.080032 -0.241849 0.650922 -0.062500 0 0 0 0 0 0 3 983350
-0.000302 0.005185 0.119349 -0.080033 -0.241846 0.650941 -0.062500 0 0 0 0 0 0 3 984345
-0.000302 0.005185 0.119349 -0.080029 -0.241858 0.650930 -0.062500 0 0 0 0 0 0 3 985353
-0.000302 0.005185 0.119349 -0.080024 -0.241840 0.650928 -0.062500 0 0 0 0 0 0 3 986344
-0.000302 0.005185 0.119349 -0.080029 -0.241857 0.650929 -0.062500 0 0 0 0 0 0 3 987347
-0.000302 0.005185 0.119349 -0.080032 -0.241847 0.650942 -0.062500 0 0 0 0 0 0 3 988411
-0.000302 0.005185 0.119349 -0.080033 -0.241847 0.650923 -0.062500 0 0 0 0 0 0 3 989382
-0.000302 0.005185 0.119349 -0.080021 -0.241849 0.650935 -0.062500 0 0 0 0 0 0 3 990404
-0.000302 0.005185 0.119349 -0.080028 -0.241858 0.650930 -0.062500 0 0 0 0 0 0 3 991380
-0.000302 0.005185 0.119349 -0.080021 -0.241850 0.650935 -0.062500 0 0 0 0 0 0 3 992403
-0.000302 0.005185 0.119349 -0.080043 -0.241845 0.650929 -0.062500 0 0 0 0 0 0 3 993379
-0.000302 0.005185 0.119349 -0.080022 -0.241849 0.650935 -0.062500 0 0 0 0 0 0 3 994376
-0.000302 0.005185 0.119349 -0.080028 -0.241858 0.650930 -0.062500 0 0 0 0 0 0 3 995379
-0.000302 0.005185 0.119349 -0.080029 -0.241859 0.650929 -0.062500 0 0 0 0 0 0 3 996406
-0.000302 0.005185 0.119349 -0.080024 -0.241840 0.650928 -0.062500 0 0 0 0 0 0 3 997402
-0.000302 0.005185 0.119349 -0.080040 -0.241854 0.650935 -0.062500 0 0 0 0 0 0 3 998384
-0.000302 0.005185 0.119349 -0.080022 -0.241850 0.650936 -0.062500 0 0 0 0 0 0 3 999377
-0.000302 0.005185 0.119349 -0.080032 -0.241848 0.650923 -0.062500 0 0 0 0 0 0 4 378
-0.000302 0.005185 0.119349 -0.080021 -0.241849 0.650934 -0.062500 0 0 0 0 0 0 4 1398
-0.000302 0.005185 0.119349 -0.080040 -0.241855 0.650936 -0.062500 0 0 0 0 0 0 4 2378
-0.000302 0.005185 0.119349 -0.080030 -0.241859 0.650930 -0.062500 0 0 0 0 0 0 4 3378
-0.000302 0.005185 0.119349 -0.080024 -0.241840 0.650928 -0.062500 0 0 0 0 0 0 4 4401
-0.000302 0.005185 0.119349 -0.080029 -0.241857 0.650929 -0.062500 0 0 0 0 0 0 4 5377
-0.000302 0.005185 0.119349 -0.080032 -0.241847 0.650942 -0.062500 0 0 0 0 0 0 4 6408
-0.000302 0.005185 0.119349 -0.080033 -0.241847 0.650923 -0.062500 0 0 0 0 0 0 4 7407
-0.000302 0.005185 0.119349 -0.080021 -0.241849 0.650935 -0.062500 0 0 0 0 0 0 4 8413
-0.000302 0.005185 0.119349 -0.080028 -0.241858 0.650930 -0.062500 0 0 0 0 0 0 4 9407
-0.000302 0.005185 0.119349 -0.080021 -0.241850 0.650935 -0.062500 0 0 0 0 0 0 4 10412
-0.000302 0.005185 0.119349 -0.080031 -0.241848 0.650922 -0.062500 0 0 0 0 0 0 4 11378
-0.000302 0.005185 0.119349 -0.080033 -0.241846 0.650941 -0.062500 0 0 0 0 0 0 4 12378
-0.000302 0.005185 0.119349 -0.080029 -0.241858 0.650931 -0.062500 0 0 0 0 0 0 4 13369
-0.000302 0.005185 0.119349 -0.080032 -0.241848 0.650922 -0.062500 0 0 0 0 0 0 4 14399
-0.000302 0.005185 0.119349 -0.080033 -0.241846 0.650941 -0.062500 0 0 0 0 0 0 4 15408
-0.000302 0.005185 0.119349 -0.080029 -0.241858 0.650930 -0.062500 0 0 0 0 0 0 4 16402
-0.000302 0.005185 0.119349 -0.080021 -0.241850 0.650936 -0.062500 0 0 0 0 0 0 4 17381
-0.000302 0.005185 0.119349 -0.080031 -0.241848 0.650923 -0.062500 0 0 0 0 0 0 4 18398
-0.000302 0.005185 0.119349 -0.080021 -0.241849 0.650934 -0.062500 0 0 0 0 0 0 4 19377
-0.000302 0.005185 0.119349 -0.080040 -0.241855 0.650936 -0.062500 0 0 0 0 0 0 4 20406
-0.000302 0.005185 0.119349 -0.080025 -0.241839 0.650929 -0.062500 0 0 0 0 0 0 4 21400
-0.000302 0.005185 0.119349 -0.080029 -0.241857 0.650929 -0.062500 0 0 0 0 0 0 4 22384
-0.000302 0.005185 0.119349 -0.080021 -0.241850 0.650935 -0.062500 0 0 0 0 0 0 4 23398
-0.000302 0.005185 0.119349 -0.080028 -0.241858 0.650930 -0.062500 0 0 0 0 0 0 4 24387
-0.000302 0.005185 0.119349 -0.080043 -0.241846 0.650928 -0.062500 0 0 0 0 0 0 4 25403
-0.000302 0.005185 0.119349 -0.080022 -0.241849 0.650935 -0.062500 0 0 0 0 0 0 4 26384
-0.000302 0.005185 0.119349 -0.080028 -0.241858 0.650930 -0.062500 0 0 0 0 0 0 4 27399
-0.000302 0.005185 0.119349 -0.080021 -0.241850 0.650935 -0.062500 0 0 0 0 0 0 4 28405
-0.000302 0.005185 0.119349 -0.080031 -0.241848 0.650922 -0.062500 0 0 0 0 0 0 4 29398
-0.000302 0.005185 0.119349 -0.080033 -0.241846 0.650941 -0.062500 0 0 0 0 0 0 4 30382
-0.000302 0.005185 0.119349 -0.080029 -0.241858 0.650931 -0.062500 0 0 0 0 0 0 4 31397
-0.000302 0.005185 0.119349 -0.080024 -0.241840 0.650928 -0.062500 0 0 0 0 0 0 4 32383
-0.000302 0.005185 0.119349 -0.080029 -0.241857 0.650929 -0.062500 0 0 0 0 0 0 4 33398
-0.000302 0.005185 0.119349 -0.080032 -0.241847 0.650942 -0.062500 0 0 0 0 0 0 4 34382
-0.000302 0.005185 0.119349 -0.080033 -0.241847 0.650923 -0.062500 0 0 0 0 0 0 4 35383
-0.000302 0.005185 0.119349 -0.080029 -0.241858 0.650928 -0.062500 0 0 0 0 0 0 4 36400
-0.000302 0.005185 0.119349 -0.080021 -0.241850 0.650935 -0.062500 0 0 0 0 0 0 4 37385
-0.000302 0.005185 0.119349 -0.080028 -0.241858 0.650930 -0.062500 0 0 0 0 0 0 4 38398
-0.000302 0.005185 0.119349 -0.080035 -0.241837 0.650934 -0.062500 0 0 0 0 0 0 4 39381
-0.000302 0.005185 0.119349 -0.080030 -0.241857 0.650930 -0.062500 0 0 0 0 0 0 4 40341
-0.000302 0.005185 0.119349 -0.080021 -0.241850 0.650935 -0.062500 0 0 0 0 0 0 4 41331
-0.000302 0.005185 0.119349 -0.080031 -0.241848 0.650922 -0.062500 0 0 0 0 0 0 4 42339
-0.000302 0.005185 0.119349 -0.080033 -0.241846 0.650941 -0.062500 0 0 0 0 0 0 4 43331
-0.000302 0.005185 0.119349 -0.080029 -0.241858 0.650931 -0.062500 0 0 0 0 0 0 4 44341
-0.000302 0.005185 0.119349 -0.080029 -0.241859 0.650929 -0.062500 0 0 0 0 0 0 4 45331
-0.000302 0.005185 0.119349 -0.080024 -0.241840 0.650928 -0.062500 0 0 0 0 0 0 4 46341
-0.000302 0.005185 0.119349 -0.080029 -0.241857 0.650929 -0.062500 0 0 0 0 0 0 4 47330
-0.000302 0.005185 0.119349 -0.080032 -0.241847 0.650942 -0.062500 0 0 0 0 0 0 4 48340
-0.000302 0.005185 0.119349 -0.080033 -0.241847 0.650923 -0.062500 0 0 0 0 0 0 4 49331
-0.000302 0.005185 0.119349 -0.080021 -0.241849 0.650934 -0.062500 0 0 0 0 0 0 4 50340
-0.000302 0.005185 0.119349 -0.080028 -0.241858 0.650930 -0.062500 0 0 0 0 0 0 4 51337
-0.000302 0.005185 0.119349 -0.080032 -0.241847 0.650942 -0.062500 0 0 0 0 0 0 4 52332
-0.000302 0.005185 0.119349 -0.080033 -0.241847 0.650923 -0.062500 0 0 0 0 0 0 4 53340
-0.000302 0.005185 0.119349 -0.080021 -0.241849 0.650935 -0.062500 0 0 0 0 0 0 4 54330
-0.000302 0.005185 0.119349 -0.080028 -0.241858 0.650930 -0.062500 0 0 0 0 0 0 4 55340
-0.000302 0.005185 0.119349 -0.080029 -0.241859 0.650929 -0.062500 0 0 0 0 0 0 4 56331
-0.000302 0.005185 0.119349 -0.080035 -0.241837 0.650934 -0.062500 0 0 0 0 0 0 4 57339
-0.000302 0.005185 0.119349 -0.080030 -0.241857 0.650930 -0.062500 0 0 0 0 0 0 4 58329
-0.000302 0.005185 0.119349 -0.080021 -0.241850 0.650935 -0.062500 0 0 0 0 0 0 4 59341
-0.000302 0.005185 0.119349 -0.080031 -0.241848 0.650922 -0.062500 0 0 0 0 0 0 4 60351
-0.000302 0.005185 0.119349 -0.080033 -0.241846 0.650941 -0.062500 0 0 0 0 0 0 4 61357
-0.000302 0.005185 0.119349 -0.080029 -0.241858 0.650931 -0.062500 0 0 0 0 0 0 4 62347
-0.000302 0.005185 0.119349 -0.080021 -0.241850 0.650936 -0.062500 0 0 0 0 0 0 4 63338
-0.000302 0.005185 0.119349 -0.080031 -0.241848 0.650923 -0.062500 0 0 0 0 0 0 4 64347
-0.000302 0.005185 0.119349 -0.080021 -0.241849 0.650935 -0.062500 0 0 0 0 0 0 4 65348
-0.000302 0.005185 0.119349 -0.080040 -0.241855 0.650936 -0.062500 0 0 0 0 0 0 4 66347
-0.000302 0.005185 0.119349 -0.080033 -0.241848 0.650923 -0.062500 0 0 0 0 0 0 4 67352
-0.000302 0.005185 0.119349 -0.080021 -0.241849 0.650934 -0.062500 0 0 0 0 0 0 4 68341
-0.000302 0.005185 0.119349 -0.080028 -0.241858 0.650930 -0.062500 0 0 0 0 0 0 4 69339
-0.000302 0.005185 0.119349 -0.080021 -0.241850 0.650935 -0.062500 0 0 0 0 0 0 4 70341
-0.000302 0.005185 0.119349 -0.080043 -0.241845 0.650929 -0.062500 0 0 0 0 0 0 4 71325
-0.000302 0.005185 0.119349 -0.080022 -0.241849 0.650935 -0.062500 0 0 0 0 0 0 4 72322
-0.000302 0.005185 0.119349 -0.080028 -0.241858 0.650930 -0.062500 0 0 0 0 0 0 4 73342
-0.000302 0.005185 0.119349 -0.080032 -0.241848 0.650922 -0.062500 0 0 0 0 0 0 4 74342
-0.000302 0.005185 0.119349 -0.080033 -0.241846 0.650941 -0.062500 0 0 0 0 0 0 4 75350
-0.000302 0.005185 0.119349 -0.080029 -0.241858 0.650930 -0.062500 0 0 0 0 0 0 4 76345
-0.000302 0.005185 0.119349 -0.080021 -0.241850 0.650936 -0.062500 0 0 0 0 0 0 4 77347
-0.000302 0.005185 0.119349 -0.080031 -0.241848 0.650922 -0.062500 0 0 0 0 0 0 4 78345
-0.000302 0.005185 0.119349 -0.080033 -0.241846 0.650941 -0.062500 0 0 0 0 0 0 4 79342
-0.000302 0.005185 0.119349 -0.080029 -0.241858 0.650931 -0.062500 0 0 0 0 0 0 4 80340
-0.000302 0.005185 0.119349 -0.080024 -0.241840 0.650928 -0.062500 0 0 0 0 0 0 4 81340
-0.000302 0.005185 0.119349 -0.080029 -0.241857 0.650929 -0.062500 0 0 0 0 0 0 4 82341
-0.000302 0.005185 0.119349 -0.080021 -0.241850 0.650935 -0.062500 0 0 0 0 0 0 4 83340
-0.000302 0.005185 0.119349 -0.080040 -0.241855 0.650936 -0.062500 0 0 0 0 0 0 4 84403
-0.000302 0.005185 0.119349 -0.080033 -0.241848 0.650923 -0.062500 0 0 0 0 0 0 4 85408
-0.000302 0.005185 0.119349 -0.080021 -0.241849 0.650935 -0.062500 0 0 0 0 0 0 4 86408
-0.000302 0.005185 0.119349 -0.080028 -0.241858 0.650930 -0.062500 0 0 0 0 0 0 4 87378
-0.000302 0.005185 0.119349 -0.080024 -0.241840 0.650928 -0.062500 0 0 0 0 0 0 4 88377
-0.000302 0.005185 0.119349 -0.080040 -0.241854 0.650935 -0.062500 0 0 0 0 0 0 4 89376
-0.000302 0.005185 0.119349 -0.080022 -0.241850 0.650936 -0.062500 0 0 0 0 0 0 4 90402
-0.000302 0.005185 0.119349 -0.080028 -0.241858 0.650930 -0.062500 0 0 0 0 0 0 4 91406
-0.000302 0.005185 0.119349 -0.080024 -0.241840 0.650928 -0.062500 0 0 0 0 0 0 4 92399
-0.000302 0.005185 0.119349 -0.080040 -0.241854 0.650935 -0.062500 0 0 0 0 0 0 4 93401
-0.000302 0.005185 0.119349 -0.080022 -0.241850 0.650936 -0.062500 0 0 0 0 0 0 4 94399
-0.000302 0.005185 0.119349 -0.080032 -0.241848 0.650923 -0.062500 0 0 0 0 0 0 4 95375
-0.000302 0.005185 0.119349 -0.080021 -0.241849 0.650935 -0.062500 0 0 0 0 0 0 4 96375
-0.000302 0.005185 0.119349 -0.080028 -0.241858 0.650930 -0.062500 0 0 0 0 0 0 4 97374
-0.000302 0.005185 0.119349 -0.080040 -0.241856 0.650936 -0.062500 0 0 0 0 0 0 4 98377
-0.000302 0.005185 0.119349 -0.080025 -0.241840 0.650929 -0.062500 0 0 0 0 0 0 4 99375
-0.000302 0.005185 0.119349 -0.080029 -0.241857 0.650929 -0.062500 0 0 0 0 0 0 4 100405
-0.000302 0.005185 0.119349 -0.080021 -0.241850 0.650935 -0.062500 0 0 0 0 0 0 4 101407
-0.000302 0.005185 0.119349 -0.080031 -0.241848 0.650922 -0.062500 0 0 0 0 0 0 4 102406
-0.000302 0.005185 0.119349 -0.080033 -0.241846 0.650941 -0.062500 0 0 0 0 0 0 4 103403
-0.000302 0.005185 0.119349 -0.080029 -0.241858 0.650931 -0.062500 0 0 0 0 0 0 4 104409
-0.000302 0.005185 0.119349 -0.080029 -0.241859 0.650929 -0.062500 0 0 0 0 0 0 4 105500
-0.000302 0.005185 0.119349 -0.080024 -0.241840 0.650928 -0.062500 0 0 0 0 0 0 4 106523
-0.000302 0.005185 0.119349 -0.080040 -0.241854 0.650935 -0.062500 0 0 0 0 0 0 4 107396
-0.000302 0.005185 0.119349 -0.080022 -0.241850 0.650936 -0.062500 0 0 0 0 0 0 4 108375
-0.000302 0.005185 0.119349 -0.080032 -0.241848 0.650922 -0.062500 0 0 0 0 0 0 4 109501
-0.000302 0.005185 0.119349 -0.080021 -0.241849 0.650934 -0.062500 0 0 0 0 0 0 4 110524
-0.000302 0.005185 0.119349 -0.080028 -0.241858 0.650930 -0.062500 0 0 0 0 0 0 4 111374
-0.000302 0.005185 0.119349 -0.080032 -0.241847 0.650942 -0.062500 0 0 0 0 0 0 4 112373
-0.000302 0.005185 0.119349 -0.080033 -0.241847 0.650923 -0.062500 0 0 0 0 0 0 4 113498
-0.000302 0.005185 0.119349 -0.080021 -0.241849 0.650935 -0.062500 0 0 0 0 0 0 4 114531
-0.000302 0.005185 0.119349 -0.080028 -0.241858 0.650930 -0.062500 0 0 0 0 0 0 4 115383
-0.000302 0.005185 0.119349 -0.080040 -0.241856 0.650936 -0.062500 0 0 0 0 0 0 4 116525
-0.000302 0.005185 0.119349 -0.080025 -0.241840 0.650929 -0.062500 0 0 0 0 0 0 4 117507
-0.000302 0.005185 0.119349 -0.080029 -0.241857 0.650929 -0.062500 0 0 0 0 0 0 4 118506
-0.000302 0.005185 0.119349 -0.080021 -0.241850 0.650935 -0.062500 0 0 0 0 0 0 4 119398
-0.000302 0.005185 0.119349 -0.080031 -0.241848 0.650922 -0.062500 0 0 0 0 0 0 4 120507
-0.000302 0.005185 0.119349 -0.080033 -0.241846 0.650941 -0.062500 0 0 0 0 0 0 4 121524
-0.000302 0.005185 0.119349 -0.080029 -0.241858 0.650931 -0.062500 0 0 0 0 0 0 4 122504
-0.000302 0.005185 0.119349 -0.080024 -0.241840 0.650928 -0.062500 0 0 0 0 0 0 4 123558
-0.000302 0.005185 0.119349 -0.080029 -0.241857 0.650929 -0.062500 0 0 0 0 0 0 4 124507
-0.000302 0.005185 0.119349 -0.080032 -0.241847 0.650942 -0.062500 0 0 0 0 0 0 4 125520
-0.000302 0.005185 0.119349 -0.080029 -0.241858 0.650931 -0.062500 0 0 0 0 0 0 4 126505
-0.000302 0.005185 0.119349 -0.080032 -0.241848 0.650922 -0.062500 0 0 0 0 0 0 4 127539
-0.000302 0.005185 0.119349 -0.080021 -0.241849 0.650934 -0.062500 0 0 0 0 0 0 4 128505
-0.000302 0.005185 0.119349 -0.080028 -0.241858 0.650930 -0.062500 0 0 0 0 0 0 4 129522
-0.000302 0.005185 0.119349 -0.080032 -0.241847 0.650942 -0.062500 0 0 0 0 0 0 4 130504
-0.000302 0.005185 0.119349 -0.080033 -0.241847 0.650923 -0.062500 0 0 0 0 0 0 4 131537
-0.000302 0.005185 0.119349 -0.080021 -0.241849 0.650935 -0.062500 0 0 0 0 0 0 4 132505
-0.000302 0.005185 0.119349 -0.080028 -0.241858 0.650930 -0.062500 0 0 0 0 0 0 4 133520
-0.000302 0.005185 0.119349 -0.080024 -0.241840 0.650928 -0.062500 0 0 0 0 0 0 4 134503
-0.000302 0.005185 0.119349 -0.080040 -0.241854 0.650935 -0.062500 0 0 0 0 0 0 4 135562
-0.000302 0.005185 0.119349 -0.080030 -0.241859 0.650930 -0.062500 0 0 0 0 0 0 4 136464
-0.000302 0.005185 0.119349 -0.080021 -0.241850 0.650935 -0.062500 0 0 0 0 0 0 4 137453
-0.000302 0.005185 0.119349 -0.080031 -0.241848 0.650922 -0.062500 0 0 0 0 0 0 4 138463
-0.000302 0.005185 0.119349 -0.080033 -0.241846 0.650941 -0.062500 0 0 0 0 0 0 4 139463
-0.000302 0.005185 0.119349 -0.080029 -0.241858 0.650931 -0.062500 0 0 0 0 0 0 4 140463
-0.000302 0.005185 0.119349 -0.080024 -0.241840 0.650928 -0.062500 0 0 0 0 0 0 4 141452
-0.000302 0.005185 0.119349 -0.080029 -0.241857 0.650929 -0.062500 0 0 0 0 0 0 4 142460
-0.000302 0.005185 0.119349 -0.080032 -0.241847 0.650942 -0.062500 0 0 0 0 0 0 4 143459
-0.000302 0.005185 0.119349 -0.080033 -0.241847 0.650923 -0.062500 0 0 0 0 0 0 4 144461
-0.000302 0.005185 0.119349 -0.080021 -0.241849 0.650935 -0.062500 0 0 0 0 0 0 4 145453
-0.000302 0.005185 0.119349 -0.080028 -0.241858 0.650930 -0.062500 0 0 0 0 0 0 4 146460
-0.000302 0.005185 0.119349 -0.080029 -0.241859 0.650929 -0.062500 0 0 0 0 0 0 4 147469
-0.000302 0.005185 0.119349 -0.080035 -0.241837 0.650934 -0.062500 0 0 0 0 0 0 4 148463
-0.000302 0.005185 0.119349 -0.080030 -0.241857 0.650930 -0.062500 0 0 0 0 0 0 4 149452
-0.000302 0.005185 0.119349 -0.080021 -0.241850 0.650935 -0.062500 0 0 0 0 0 0 4 150461
-0.000302 0.005185 0.119349 -0.080028 -0.241858 0.650930 -0.062500 0 0 0 0 0 0 4 151461
-0.000302 0.005185 0.119349 -0.080024 -0.241840 0.650928 -0.062500 0 0 0 0 0 0 4 152452
-0.000302 0.005185 0.119349 -0.080040 -0.241854 0.650935 -0.062500 0 0 0 0 0 0 4 153460
-0.000302 0.005185 0.119349 -0.080022 -0.241850 0.650936 -0.062500 0 0 0 0 0 0 4 154455
-0.000302 0.005185 0.119349 -0.080032 -0.241848 0.650923 -0.062500 0 0 0 0 0 0 4 155483
-0.000302 0.005185 0.119349 -0.080021 -0.241849 0.650934 -0.062500 0 0 0 0 0 0 4 156462
-0.000302 0.005185 0.119349 -0.080040 -0.241855 0.650936 -0.062500 0 0 0 0 0 0 4 157469
-0.000302 0.005185 0.119349 -0.080030 -0.241859 0.650930 -0.062500 0 0 0 0 0 0 4 158458
-0.000302 0.005185 0.119349 -0.080024 -0.241840 0.650928 -0.062500 0 0 0 0 0 0 4 159491
-0.000302 0.005185 0.119349 -0.080029 -0.241857 0.650929 -0.062500 0 0 0 0 0 0 4 160471
-0.000302 0.005185 0.119349 -0.080021 -0.241850 0.650935 -0.062500 0 0 0 0 0 0 4 161461
-0.000302 0.005185 0.119349 -0.080043 -0.241845 0.650929 -0.062500 0 0 0 0 0 0 4 162471
-0.000302 0.005185 0.119349 -0.080022 -0.241849 0.650935 -0.062500 0 0 0 0 0 0 4 163479
-0.000302 0.005185 0.119349 -0.080028 -0.241858 0.650930 -0.062500 0 0 0 0 0 0 4 164464
-0.000302 0.005185 0.119349 -0.080021 -0.241850 0.650935 -0.062500 0 0 0 0 0 0 4 165466
-0.000302 0.005185 0.119349 -0.080031 -0.241848 0.650922 -0.062500 0 0 0 0 0 0 4 166445
-0.000302 0.005185 0.119349 -0.080033 -0.241846 0.650941 -0.062500 0 0 0 0 0 0 4 167475
-0.000302 0.005185 0.119349 -0.080029 -0.241858 0.650931 -0.062500 0 0 0 0 0 0 4 168464
-0.000302 0.005185 0.119349 -0.080032 -0.241848 0.650922 -0.062500 0 0 0 0 0 0 4 169463
-0.000302 0.005185 0.119349 -0.080021 -0.241849 0.650934 -0.062500 0 0 0 0 0 0 4 170442
-0.000302 0.005185 0.119349 -0.080040 -0.241855 0.650936 -0.062500 0 0 0 0 0 0 4 171496
-0.000302 0.005185 0.119349 -0.080022 -0.241850 0.650936 -0.062500 0 0 0 0 0 0 4 172468
-0.000302 0.005185 0.119349 -0.080032 -0.241848 0.650923 -0.062500 0 0 0 0 0 0 4 173467
-0.000302 0.005185 0.119349 -0.080021 -0.241849 0.650935 -0.062500 0 0 0 0 0 0 4 174463
-0.000302 0.005185 0.119349 -0.080028 -0.241858 0.650930 -0.062500 0 0 0 0 0 0 4 175475
-0.000302 0.005185 0.119349 -0.080043 -0.241846 0.650928 -0.062500 0 0 0 0 0 0 4 176445
-0.000302 0.005185 0.119349 -0.080022 -0.241849 0.650935 -0.062500 0 0 0 0 0 0 4 177464
-0.000302 0.005185 0.119349 -0.080028 -0.241858 0.650930 -0.062500 0 0 0 0 0 0 4 178463
-0.000302 0.005185 0.119349 -0.080021 -0.241850 0.650935 -0.062500 0 0 0 0 0 0 4 179473
-0.000302 0.005185 0.119349 -0.080043 -0.241845 0.650929 -0.062500 0 0 0 0 0 0 4 180463
-0.000302 0.005185 0.119349 -0.080022 -0.241849 0.650935 -0.062500 0 0 0 0 0 0 4 181464
-0.000302 0.005185 0.119349 -0.080028 -0.241858 0.650930 -0.062500 0 0 0 0 0 0 4 182464
-0.000302 0.005185 0.119349 -0.080024 -0.241840 0.650928 -0.062500 0 0 0 0 0 0 4 183482
-0.000302 0.005185 0.119349 -0.080040 -0.241854 0.650935 -0.062500 0 0 0 0 0 0 4 184463
-0.000302 0.005185 0.119349 -0.080022 -0.241850 0.650936 -0.062500 0 0 0 0 0 0 4 185470
-0.000302 0.005185 0.119349 -0.080028 -0.241858 0.650930 -0.062500 0 0 0 0 0 0 4 186463
-0.000302 0.005185 0.119349 -0.080032 -0.241849 0.650922 -0.062500 0 0 0 0 0 0 4 187521
-0.000302 0.005185 0.119349 -0.080021 -0.241849 0.650934 -0.062500 0 0 0 0 0 0 4 188528
-0.000302 0.005185 0.119349 -0.080040 -0.241855 0.650936 -0.062500 0 0 0 0 0 0 4 189523
-0.000302 0.005185 0.119349 -0.080025 -0.241839 0.650929 -0.062500 0 0 0 0 0 0 4 190499
-0.000302 0.005185 0.119349 -0.080029 -0.241857 0.650929 -0.062500 0 0 0 0 0 0 4 191538
-0.000302 0.005185 0.119349 -0.080021 -0.241850 0.650935 -0.062500 0 0 0 0 0 0 4 192522
-0.000302 0.005185 0.119349 -0.080028 -0.241858 0.650930 -0.062500 0 0 0 0 0 0 4 193495
-0.000302 0.005185 0.119349 -0.080035 -0.241837 0.650934 -0.062500 0 0 0 0 0 0 4 194495
-0.000302 0.005185 0.119349 -0.080030 -0.241857 0.650930 -0.062500 0 0 0 0 0 0 4 195561
-0.000302 0.005185 0.119349 -0.080021 -0.241850 0.650935 -0.062500 0 0 0 0 0 0 4 196529
-0.000302 0.005185 0.119349 -0.080031 -0.241848 0.650922 -0.062500 0 0 0 0 0 0 4 197525
-0.000302 0.005185 0.119349 -0.080033 -0.241846 0.650941 -0.062500 0 0 0 0 0 0 4 198506
-0.000302 0.005185 0.119349 -0.080029 -0.241858 0.650931 -0.062500 0 0 0 0 0 0 4 199541
-0.000302 0.005185 0.119349 -0.080029 -0.241859 0.650929 -0.062500 0 0 0 0 0 0 4 200524
-0.000302 0.005185 0.119349 -0.080024 -0.241840 0.650928 -0.062500 0 0 0 0 0 0 4 201520
-0.000302 0.005185 0.119349 -0.080029 -0.241857 0.650929 -0.062500 0 0 0 0 0 0 4 202530
-0.000302 0.005185 0.119349 -0.080032 -0.241847 0.650942 -0.062500 0 0 0 0 0 0 4 203512
-0.000302 0.005185 0.119349 -0.080033 -0.241847 0.650923 -0.062500 0 0 0 0 0 0 4 204498
-0.000302 0.005185 0.119349 -0.080021 -0.241849 0.650935 -0.062500 0 0 0 0 0 0 4 205497
-0.000302 0.005185 0.119349 -0.080028 -0.241858 0.650930 -0.062500 0 0 0 0 0 0 4 206497
-0.000302 0.005185 0.119349 -0.080040 -0.241856 0.650936 -0.062500 0 0 0 0 0 0 4 207536
-0.000302 0.005185 0.119349 -0.080025 -0.241840 0.650929 -0.062500 0 0 0 0 0 0 4 208519
-0.000302 0.005185 0.119349 -0.080029 -0.241857 0.650929 -0.062500 0 0 0 0 0 0 4 209520
-0.000302 0.005185 0.119349 -0.080021 -0.241850 0.650935 -0.062500 0 0 0 0 0 0 4 210527
-0.000302 0.005185 0.119349 -0.080028 -0.241858 0.650930 -0.062500 0 0 0 0 0 0 4 211536
-0.000302 0.005185 0.119349 -0.080035 -0.241837 0.650934 -0.062500 0 0 0 0 0 0 4 212504
-0.000302 0.005185 0.119349 -0.080030 -0.241857 0.650930 -0.062500 0 0 0 0 0 0 4 213520
-0.000302 0.005185 0.119349 -0.080021 -0.241850 0.650935 -0.062500 0 0 0 0 0 0 4 214503
-0.000302 0.005185 0.119349 -0.080031 -0.241848 0.650922 -0.062500 0 0 0 0 0 0 4 215538
-0.000302 0.005185 0.119349 -0.080033 -0.241846 0.650941 -0.062500 0 0 0 0 0 0 4 216502
-0.000302 0.005185 0.119349 -0.080029 -0.241858 0.650931 -0.062500 0 0 0 0 0 0 4 217518
-0.000302 0.005185 0.119349 -0.080032 -0.241848 0.650922 -0.062500 0 0 0 0 0 0 4 218523
-0.000302 0.005185 0.119349 -0.080021 -0.241849 0.650934 -0.062500 0 0 0 0 0 0 4 219565
-0.000302 0.005185 0.119349 -0.080028 -0.241858 0.650930 -0.062500 0 0 0 0 0 0 4 220461
-0.000302 0.005185 0.119349 -0.080032 -0.241847 0.650942 -0.062500 0 0 0 0 0 0 4 221450
-0.000302 0.005185 0.119349 -0.080033 -0.241847 0.650923 -0.062500 0 0 0 0 0 0 4 222459
-0.000302 0.005185 0.119349 -0.080021 -0.241849 0.650935 -0.062500 0 0 0 0 0 0 4 223459
-0.000302 0.005185 0.119349 -0.080028 -0.241858 0.650930 -0.062500 0 0 0 0 0 0 4 224462
-0.000302 0.005185 0.119349 -0.080021 -0.241850 0.650935 -0.062500 0 0 0 0 0 0 4 225449
-0.000302 0.005185 0.119349 -0.080043 -0.241845 0.650929 -0.062500 0 0 0 0 0 0 4 226460
-0.000302 0.005185 0.119349 -0.080022 -0.241849 0.650935 -0.062500 0 0 0 0 0 0 4 227459
-0.000302 0.005185 0.119349 -0.080028 -0.241858 0.650930 -0.062500 0 0 0 0 0 0 4 228460
-0.000302 0.005185 0.119349 -0.080032 -0.241848 0.650922 -0.062500 0 0 0 0 0 0 4 229449
-0.000302 0.005185 0.119349 -0.080033 -0.241846 0.650941 -0.062500 0 0 0 0 0 0 4 230459
-0.000302 0.005185 0.119349 -0.080029 -0.241858 0.650931 -0.062500 0 0 0 0 0 0 4 231467
-0.000302 0.005185 0.119349 -0.080021 -0.241850 0.650936 -0.062500 0 0 0 0 0 0 4 232459
-0.000302 0.005185 0.119349 -0.080031 -0.241848 0.650923 -0.062500 0 0 0 0 0 0 4 233449
-0.000302 0.005185 0.119349 -0.080021 -0.241849 0.650934 -0.062500 0 0 0 0 0 0 4 234459
-0.000302 0.005185 0.119349 -0.080040 -0.241855 0.650936 -0.062500 0 0 0 0 0 0 4 235469
-0.000302 0.005185 0.119349 -0.080033 -0.241848 0.650923 -0.062500 0 0 0 0 0 0 4 236448
-0.000302 0.005185 0.119349 -0.080021 -0.241849 0.650934 -0.062500 0 0 0 0 0 0 4 237460
-0.000302 0.005185 0.119349 -0.080028 -0.241858 0.650930 -0.062500 0 0 0 0 0 0 4 238448
-0.000302 0.005185 0.119349 -0.080032 -0.241847 0.650942 -0.062500 0 0 0 0 0 0 4 239468
-0.000302 0.005185 0.119349 -0.080033 -0.241847 0.650923 -0.062500 0 0 0 0 0 0 4 240449
-0.000302 0.005185 0.119349 -0.080021 -0.241849 0.650935 -0.062500 0 0 0 0 0 0 4 241460
-0.000302 0.005185 0.119349 -0.080028 -0.241858 0.650930 -0.062500 0 0 0 0 0 0 4 242449
-0.000302 0.005185 0.119349 -0.080024 -0.241840 0.650928 -0.062500 0 0 0 0 0 0 4 243478
-0.000302 0.005185 0.119349 -0.080040 -0.241854 0.650935 -0.062500 0 0 0 0 0 0 4 244477
-0.000302 0.005185 0.119349 -0.080022 -0.241850 0.650936 -0.062500 0 0 0 0 0 0 4 245458
-0.000302 0.005185 0.119349 -0.080028 -0.241858 0.650930 -0.062500 0 0 0 0 0 0 4 246473
-0.000302 0.005185 0.119349 -0.080032 -0.241849 0.650922 -0.062500 0 0 0 0 0 0 4 247475
-0.000302 0.005185 0.119349 -0.080033 -0.241846 0.650941 -0.062500 0 0 0 0 0 0 4 248467
-0.000302 0.005185 0.119349 -0.080029 -0.241858 0.650931 -0.062500 0 0 0 0 0 0 4 249457
-0.000302 0.005185 0.119349 -0.080024 -0.241840 0.650928 -0.062500 0 0 0 0 0 0 4 250459
-0.000302 0.005185 0.119349 -0.080029 -0.241857 0.650929 -0.062500 0 0 0 0 0 0 4 251485
-0.000302 0.005185 0.119349 -0.080021 -0.241850 0.650935 -0.062500 0 0 0 0 0 0 4 252470
-0.000302 0.005185 0.119349 -0.080040 -0.241855 0.650936 -0.062500 0 0 0 0 0 0 4 253461
-0.000302 0.005185 0.119349 -0.080025 -0.241839 0.650929 -0.062500 0 0 0 0 0 0 4 254462
-0.000302 0.005185 0.119349 -0.080029 -0.241857 0.650929 -0.062500 0 0 0 0 0 0 4 255516
-0.000302 0.005185 0.119349 -0.080021 -0.241850 0.650935 -0.062500 0 0 0 0 0 0 4 256522
-0.000302 0.005185 0.119349 -0.080031 -0.241848 0.650922 -0.062500 0 0 0 0 0 0 4 257497
-0.000302 0.005185 0.119349 -0.080033 -0.241846 0.650941 -0.062500 0 0 0 0 0 0 4 258521
-0.000302 0.005185 0.119349 -0.080029 -0.241858 0.650931 -0.062500 0 0 0 0 0 0 4 259536
-0.000302 0.005185 0.119349 -0.080029 -0.241859 0.650929 -0.062500 0 0 0 0 0 0 4 260527
-0.000302 0.005185 0.119349 -0.080024 -0.241840 0.650928 -0.062500 0 0 0 0 0 0 4 261527
-0.000302 0.005185 0.119349 -0.080040 -0.241854 0.650935 -0.062500 0 0 0 0 0 0 4 262535
-0.000302 0.005185 0.119349 -0.080022 -0.241850 0.650936 -0.062500 0 0 0 0 0 0 4 263524
-0.000302 0.005185 0.119349 -0.080032 -0.241848 0.650923 -0.062500 0 0 0 0 0 0 4 264500
-0.000302 0.005185 0.119349 -0.080021 -0.241849 0.650934 -0.062500 0 0 0 0 0 0 4 265521
-0.000302 0.005185 0.119349 -0.080028 -0.241858 0.650930 -0.062500 0 0 0 0 0 0 4 266494
-0.000302 0.005185 0.119349 -0.080032 -0.241847 0.650942 -0.062500 0 0 0 0 0 0 4 267534
-0.000302 0.005185 0.119349 -0.080033 -0.241847 0.650923 -0.062500 0 0 0 0 0 0 4 268519
-0.000302 0.005185 0.119349 -0.080029 -0.241858 0.650928 -0.062500 0 0 0 0 0 0 4 269529
-0.000302 0.005185 0.119349 -0.080021 -0.241850 0.650935 -0.062500 0 0 0 0 0 0 4 270526
-0.000302 0.005185 0.119349 -0.080031 -0.241848 0.650922 -0.062500 0 0 0 0 0 0 4 271560
-0.000302 0.005185 0.119349 -0.080033 -0.241846 0.650941 -0.062500 0 0 0 0 0 0 4 272520
-0.000302 0.005185 0.119349 -0.080029 -0.241858 0.650930 -0.062500 0 0 0 0 0 0 4 273520
-0.000302 0.005185 0.119349 -0.080021 -0.241850 0.650935 -0.062500 0 0 0 0 0 0 4 274493
-0.000302 0.005185 0.119349 -0.080031 -0.241848 0.650922 -0.062500 0 0 0 0 0 0 4 275539
-0.000302 0.005185 0.119349 -0.080033 -0.241846 0.650941 -0.062500 0 0 0 0 0 0 4 276520
-0.000302 0.005185 0.119349 -0.080029 -0.241858 0.650931 -0.062500 0 0 0 0 0 0 4 277524
-0.000302 0.005185 0.119349 -0.080032 -0.241848 0.650922 -0.062500 0 0 0 0 0 0 4 278519
-0.000302 0.005185 0.119349 -0.080021 -0.241849 0.650934 -0.062500 0 0 0 0 0 0 4 279546
-0.000302 0.005185 0.119349 -0.080040 -0.241855 0.650936 -0.062500 0 0 0 0 0 0 4 280519
-0.000302 0.005185 0.119349 -0.080022 -0.241850 0.650936 -0.062500 0 0 0 0 0 0 4 281546
-0.000302 0.005185 0.119349 -0.080032 -0.241848 0.650923 -0.062500 0 0 0 0 0 0 4 282520
-0.000302 0.005185 0.119349 -0.080021 -0.241849 0.650934 -0.062500 0 0 0 0 0 0 4 283568
-0.000302 0.005185 0.119349 -0.080028 -0.241858 0.650930 -0.062500 0 0 0 0 0 0 4 284518
-0.000302 0.005185 0.119349 -0.080032 -0.241847 0.650942 -0.062500 0 0 0 0 0 0 4 285521
-0.000302 0.005185 0.119349 -0.080033 -0.241847 0.650923 -0.062500 0 0 0 0 0 0 4 286526
-0.000302 0.005185 0.119349 -0.080021 -0.241849 0.650935 -0.062500 0 0 0 0 0 0 4 287559
-0.000302 0.005185 0.119349 -0.080028 -0.241858 0.650930 -0.062500 0 0 0 0 0 0 4 288528
-0.000302 0.005185 0.119349 -0.080032 -0.241848 0.650922 -0.062500 0 0 0 0 0 0 4 289516
-0.000302 0.005185 0.119349 -0.080033 -0.241846 0.650941 -0.062500 0 0 0 0 0 0 4 290529
-0.000302 0.005185 0.119349 -0.080029 -0.241858 0.650930 -0.062500 0 0 0 0 0 0 4 291534
-0.000302 0.005185 0.119349 -0.080021 -0.241850 0.650936 -0.062500 0 0 0 0 0 0 4 292525
-0.000302 0.005185 0.119349 -0.080031 -0.241848 0.650922 -0.062500 0 0 0 0 0 0 4 293496
-0.000302 0.005185 0.119349 -0.080033 -0.241846 0.650941 -0.062500 0 0 0 0 0 0 4 294494
-0.000302 0.005185 0.119349 -0.080029 -0.241858 0.650931 -0.062500 0 0 0 0 0 0 4 295509
-0.000302 0.005185 0.119349 -0.080024 -0.241840 0.650928 -0.062500 0 0 0 0 0 0 4 296493
-0.000302 0.005185 0.119349 -0.080029 -0.241857 0.650929 -0.062500 0 0 0 0 0 0 4 297494
-0.000302 0.005185 0.119349 -0.080021 -0.241850 0.650935 -0.062500 0 0 0 0 0 0 4 298491
-0.000302 0.005185 0.119349 -0.080040 -0.241855 0.650936 -0.062500 0 0 0 0 0 0 4 299559
-0.000302 0.005185 0.119349 -0.080033 -0.241848 0.650923 -0.062500 0 0 0 0 0 0 4 300523
-0.000302 0.005185 0.119349 -0.080021 -0.241849 0.650935 -0.062500 0 0 0 0 0 0 4 301516
-0.000302 0.005185 0.119349 -0.080028 -0.241858 0.650930 -0.062500 0 0 0 0 0 0 4 302515
-0.000302 0.005185 0.119349 -0.080035 -0.241837 0.650934 -0.062500 0 0 0 0 0 0 4 303552
-0.000302 0.005185 0.119349 -0.080030 -0.241857 0.650930 -0.062500 0 0 0 0 0 0 4 304519
-0.000302 0.005185 0.119349 -0.080021 -0.241850 0.650935 -0.062500 0 0 0 0 0 0 4 305501
-0.000302 0.005185 0.119349 -0.080031 -0.241848 0.650922 -0.062500 0 0 0 0 0 0 4 306500
-0.000302 0.005185 0.119349 -0.080021 -0.241849 0.650934 -0.062500 0 0 0 0 0 0 4 307534
-0.000302 0.005185 0.119349 -0.080040 -0.241855 0.650936 -0.062500 0 0 0 0 0 0 4 308498
-0.000302 0.005185 0.119349 -0.080030 -0.241859 0.650930 -0.062500 0 0 0 0 0 0 4 309513
-0.000302 0.005185 0.119349 -0.080024 -0.241840 0.650928 -0.062500 0 0 0 0 0 0 4 310498
-0.000302 0.005185 0.119349 -0.080029 -0.241857 0.650929 -0.062500 0 0 0 0 0 0 4 311531
-0.000302 0.005185 0.119349 -0.080032 -0.241847 0.650942 -0.062500 0 0 0 0 0 0 4 312499
-0.000302 0.005185 0.119349 -0.080033 -0.241847 0.650923 -0.062500 0 0 0 0 0 0 4 313499
-0.000302 0.005185 0.119349 -0.080021 -0.241849 0.650935 -0.062500 0 0 0 0 0 0 4 314512
-0.000302 0.005185 0.119349 -0.080028 -0.241858 0.650930 -0.062500 0 0 0 0 0 0 4 315549
-0.000302 0.005185 0.119349 -0.080021 -0.241850 0.650935 -0.062500 0 0 0 0 0 0 4 316458
-0.000302 0.005185 0.119349 -0.080043 -0.241845 0.650929 -0.062500 0 0 0 0 0 0 4 317449
-0.000302 0.005185 0.119349 -0.080022 -0.241849 0.650935 -0.062500 0 0 0 0 0 0 4 318457
-0.000302 0.005185 0.119349 -0.080028 -0.241858 0.650930 -0.062500 0 0 0 0 0 0 4 319468
-0.000302 0.005185 0.119349 -0.080029 -0.241859 0.650929 -0.062500 0 0 0 0 0 0 4 320448
-0.000302 0.005185 0.119349 -0.080024 -0.241840 0.650928 -0.062500 0 0 0 0 0 0 4 321457
-0.000302 0.005185 0.119349 -0.080040 -0.241854 0.650935 -0.062500 0 0 0 0 0 0 4 322446
-0.000302 0.005185 0.119349 -0.080022 -0.241850 0.650936 -0.062500 0 0 0 0 0 0 4 323466
-0.000302 0.005185 0.119349 -0.080032 -0.241848 0.650923 -0.062500 0 0 0 0 0 0 4 324446
-0.000302 0.005185 0.119349 -0.080021 -0.241849 0.650934 -0.062500 0 0 0 0 0 0 4 325456
-0.000302 0.005185 0.119349 -0.080040 -0.241855 0.650936 -0.062500 0 0 0 0 0 0 4 326446
-0.000302 0.005185 0.119349 -0.080022 -0.241850 0.650936 -0.062500 0 0 0 0 0 0 4 327475
-0.000302 0.005185 0.119349 -0.080032 -0.241848 0.650923 -0.062500 0 0 0 0 0 0 4 328448
-0.000302 0.005185 0.119349 -0.080021 -0.241849 0.650935 -0.062500 0 0 0 0 0 0 4 329457
-0.000302 0.005185 0.119349 -0.080028 -0.241858 0.650930 -0.062500 0 0 0 0 0 0 4 330446
-0.000302 0.005185 0.119349 -0.080043 -0.241846 0.650928 -0.062500 0 0 0 0 0 0 4 331466
-0.000302 0.005185 0.119349 -0.080022 -0.241849 0.650935 -0.062500 0 0 0 0 0 0 4 332446
-0.000302 0.005185 0.119349 -0.080028 -0.241858 0.650930 -0.062500 0 0 0 0 0 0 4 333455
-0.000302 0.005185 0.119349 -0.080021 -0.241850 0.650935 -0.062500 0 0 0 0 0 0 4 334446
-0.000302 0.005185 0.119349 -0.080031 -0.241848 0.650922 -0.062500 0 0 0 0 0 0 4 335465
-0.000302 0.005185 0.119349 -0.080033 -0.241846 0.650941 -0.062500 0 0 0 0 0 0 4 336458
-0.000302 0.005185 0.119349 -0.080029 -0.241858 0.650931 -0.062500 0 0 0 0 0 0 4 337469
-0.000302 0.005185 0.119349 -0.080032 -0.241848 0.650922 -0.062500 0 0 0 0 0 0 4 338466
-0.000302 0.005185 0.119349 -0.080033 -0.241846 0.650941 -0.062500 0 0 0 0 0 0 4 339490
-0.000302 0.005185 0.119349 -0.080029 -0.241858 0.650930 -0.062500 0 0 0 0 0 0 4 340455
-0.000302 0.005185 0.119349 -0.080021 -0.241850 0.650936 -0.062500 0 0 0 0 0 0 4 341463
-0.000302 0.005185 0.119349 -0.080031 -0.241848 0.650923 -0.062500 0 0 0 0 0 0 4 342467
-0.000302 0.005185 0.119349 -0.080021 -0.241849 0.650934 -0.062500 0 0 0 0 0 0 4 343461
-0.000302 0.005185 0.119349 -0.080040 -0.241855 0.650936 -0.062500 0 0 0 0 0 0 4 344716
-0.000302 0.005185 0.119349 -0.080025 -0.241839 0.650929 -0.062500 0 0 0 0 0 0 4 345465
-0.000302 0.005185 0.119349 -0.080029 -0.241857 0.650929 -0.062500 0 0 0 0 0 0 4 346439
-0.000302 0.005185 0.119349 -0.080021 -0.241850 0.650935 -0.062500 0 0 0 0 0 0 4 347470
-0.000302 0.005185 0.119349 -0.080028 -0.241858 0.650930 -0.062500 0 0 0 0 0 0 4 348457
-0.000302 0.005185 0.119349 -0.080043 -0.241846 0.650928 -0.062500 0 0 0 0 0 0 4 349459
-0.000302 0.005185 0.119349 -0.080022 -0.241849 0.650935 -0.062500 0 0 0 0 0 0 4 350440
-0.000302 0.005185 0.119349 -0.080028 -0.241858 0.650930 -0.062500 0 0 0 0 0 0 4 351506
-0.000302 0.005185 0.119349 -0.080024 -0.241840 0.650928 -0.062500 0 0 0 0 0 0 4 352516
-0.000302 0.005185 0.119349 -0.080040 -0.241854 0.650935 -0.062500 0 0 0 0 0 0 4 353526
-0.000302 0.005185 0.119349 -0.080022 -0.241850 0.650936 -0.062500 0 0 0 0 0 0 4 354517
-0.000302 0.005185 0.119349 -0.080028 -0.241858 0.650930 -0.062500 0 0 0 0 0 0 4 355542
-0.000302 0.005185 0.119349 -0.080024 -0.241840 0.650928 -0.062500 0 0 0 0 0 0 4 356530
-0.000302 0.005185 0.119349 -0.080029 -0.241857 0.650929 -0.062500 0 0 0 0 0 0 4 357552
-0.000302 0.005185 0.119349 -0.080032 -0.241847 0.650942 -0.062500 0 0 0 0 0 0 4 358521
-0.000302 0.005185 0.119349 -0.080033 -0.241847 0.650923 -0.062500 0 0 0 0 0 0 4 359509
-0.000302 0.005185 0.119349 -0.080021 -0.241849 0.650935 -0.062500 0 0 0 0 0 0 4 360490
-0.000302 0.005185 0.119349 -0.080028 -0.241858 0.650930 -0.062500 0 0 0 0 0 0 4 361494
-0.000302 0.005185 0.119349 -0.080029 -0.241859 0.650929 -0.062500 0 0 0 0 0 0 4 362517
-0.000302 0.005185 0.119349 -0.080035 -0.241837 0.650934 -0.062500 0 0 0 0 0 0 4 363550
-0.000302 0.005185 0.119349 -0.080030 -0.241857 0.650930 -0.062500 0 0 0 0 0 0 4 364517
-0.000302 0.005185 0.119349 -0.080021 -0.241850 0.650935 -0.062500 0 0 0 0 0 0 4 365515
-0.000302 0.005185 0.119349 -0.080031 -0.241848 0.650922 -0.062500 0 0 0 0 0 0 4 366523
-0.000302 0.005185 0.119349 -0.080033 -0.241846 0.650941 -0.062500 0 0 0 0 0 0 4 367508
-0.000302 0.005185 0.119349 -0.080029 -0.241858 0.650931 -0.062500 0 0 0 0 0 0 4 368518
-0.000302 0.005185 0.119349 -0.080029 -0.241859 0.650929 -0.062500 0 0 0 0 0 0 4 369525
-0.000302 0.005185 0.119349 -0.080024 -0.241840 0.650928 -0.062500 0 0 0 0 0 0 4 370498
-0.000302 0.005185 0.119349 -0.080029 -0.241857 0.650929 -0.062500 0 0 0 0 0 0 4 371508
-0.000302 0.005185 0.119349 -0.080032 -0.241847 0.650942 -0.062500 0 0 0 0 0 0 4 372491
-0.000302 0.005185 0.119349 -0.080033 -0.241847 0.650923 -0.062500 0 0 0 0 0 0 4 373491
-0.000302 0.005185 0.119349 -0.080021 -0.241849 0.650934 -0.062500 0 0 0 0 0 0 4 374490
-0.000302 0.005185 0.119349 -0.080028 -0.241858 0.650930 -0.062500 0 0 0 0 0 0 4 375525
-0.000302 0.005185 0.119349 -0.080032 -0.241847 0.650942 -0.062500 0 0 0 0 0 0 4 376514
-0.000302 0.005185 0.119349 -0.080033 -0.241847 0.650923 -0.062500 0 0 0 0 0 0 4 377493
-0.000302 0.005185 0.119349 -0.080021 -0.241849 0.650935 -0.062500 0 0 0 0 0 0 4 378524
-0.000302 0.005185 0.119349 -0.080028 -0.241858 0.650930 -0.062500 0 0 0 0 0 0 4 379537
-0.000302 0.005185 0.119349 -0.080029 -0.241859 0.650929 -0.062500 0 0 0 0 0 0 4 380522
-0.000302 0.005185 0.119349 -0.080035 -0.241837 0.650934 -0.062500 0 0 0 0 0 0 4 381518
-0.000302 0.005185 0.119349 -0.080030 -0.241857 0.650930 -0.062500 0 0 0 0 0 0 4 382523
-0.000302 0.005185 0.119349 -0.080021 -0.241850 0.650935 -0.062500 0 0 0 0 0 0 4 383508
-0.000302 0.005185 0.119349 -0.080031 -0.241848 0.650922 -0.062500 0 0 0 0 0 0 4 384492
-0.000302 0.005185 0.119349 -0.080033 -0.241846 0.650941 -0.062500 0 0 0 0 0 0 4 385524
-0.000302 0.005185 0.119349 -0.080029 -0.241858 0.650931 -0.062500 0 0 0 0 0 0 4 386516
-0.000302 0.005185 0.119349 -0.080024 -0.241840 0.650928 -0.062500 0 0 0 0 0 0 4 387564
-0.000302 0.005185 0.119349 -0.080029 -0.241857 0.650929 -0.062500 0 0 0 0 0 0 4 388515
-0.000307 0.005202 0.119337 -0.012474 -0.463562 0.813067 -0.062500 0 0 0 0 0 0 4 389529
-0.000310 0.005211 0.119333 -0.039227 -0.377752 0.733985 -0.062500 0 0 0 0 0 0 4 390492
-0.000311 0.005215 0.119332 -0.058824 -0.313315 0.692903 -0.062500 0 0 0 0 0 0 4 391510
-0.000312 0.005218 0.119332 -0.069312 -0.278291 0.677270 -0.062500 0 0 0 0 0 0 4 392519
-0.000312 0.005219 0.119331 -0.074645 -0.260258 0.671686 -0.062500 0 0 0 0 0 0 4 393515
-0.000312 0.005219 0.119331 -0.077333 -0.251115 0.669742 -0.062500 0 0 0 0 0 0 4 394497
-0.000312 0.005220 0.119331 -0.078678 -0.246508 0.669057 -0.062500 0 0 0 0 0 0 4 395531
-0.000313 0.005220 0.119331 -0.079354 -0.244186 0.668808 -0.062500 0 0 0 0 0 0 4 396498
-0.000313 0.005220 0.119331 -0.079688 -0.243016 0.668734 -0.062500 0 0 0 0 0 0 4 397513
-0.000313 0.005220 0.119331 -0.079859 -0.242434 0.668708 -0.062500 0 0 0 0 0 0 4 398495
-0.000313 0.005220 0.119331 -0.079955 -0.242146 0.668696 -0.062500 0 0 0 0 0 0 4 399553
-0.000313 0.005220 0.119331 -0.079980 -0.241992 0.668693 -0.062500 0 0 0 0 0 0 4 400497
-0.000313 0.005220 0.119331 -0.080007 -0.241931 0.668689 -0.062500 0 0 0 0 0 0 4 401512
-0.000313 0.005220 0.119331 -0.080019 -0.241893 0.668687 -0.062500 0 0 0 0 0 0 4 402512
-0.000313 0.005220 0.119331 -0.080027 -0.241867 0.668691 -0.062500 0 0 0 0 0 0 4 403528
-0.000313 0.005220 0.119331 -0.080019 -0.241855 0.668698 -0.062500 0 0 0 0 0 0 4 404511
-0.000313 0.005220 0.119331 -0.080027 -0.241863 0.668693 -0.062500 0 0 0 0 0 0 4 405494
-0.000313 0.005220 0.119331 -0.080023 -0.241845 0.668691 -0.062500 0 0 0 0 0 0 4 406510
-0.000313 0.005220 0.119331 -0.080030 -0.241852 0.668685 -0.062500 0 0 0 0 0 0 4 407532
-0.000313 0.005220 0.119331 -0.080031 -0.241851 0.668704 -0.062500 0 0 0 0 0 0 4 408512
-0.000313 0.005220 0.119331 -0.080031 -0.241852 0.668687 -0.062500 0 0 0 0 0 0 4 409496
-0.000313 0.005220 0.119331 -0.080031 -0.241852 0.668684 -0.062500 0 0 0 0 0 0 4 410514
-0.000313 0.005220 0.119331 -0.080020 -0.241854 0.668698 -0.062500 0 0 0 0 0 0 4 411547
-0.000313 0.005220 0.119331 -0.080030 -0.241852 0.668686 -0.062500 0 0 0 0 0 0 4 412455
-0.000313 0.005220 0.119331 -0.080034 -0.241841 0.668697 -0.062500 0 0 0 0 0 0 4 413443
-0.000313 0.005220 0.119331 -0.080028 -0.241862 0.668693 -0.062500 0 0 0 0 0 0 4 414452
-0.000313 0.005220 0.119331 -0.080023 -0.241845 0.668691 -0.062500 0 0 0 0 0 0 4 415443
-0.000313 0.005220 0.119331 -0.080030 -0.241852 0.668685 -0.062500 0 0 0 0 0 0 4 416453
-0.000313 0.005220 0.119331 -0.080034 -0.241841 0.668697 -0.062500 0 0 0 0 0 0 4 417443
-0.000313 0.005220 0.119331 -0.080028 -0.241862 0.668693 -0.062500 0 0 0 0 0 0 4 418453
-0.000313 0.005220 0.119331 -0.080031 -0.241853 0.668685 -0.062500 0 0 0 0 0 0 4 419462
-0.000313 0.005220 0.119331 -0.080023 -0.241844 0.668690 -0.062500 0 0 0 0 0 0 4 420443
-0.000313 0.005220 0.119331 -0.080027 -0.241862 0.668692 -0.062500 0 0 0 0 0 0 4 421453
-0.000313 0.005220 0.119331 -0.080034 -0.241842 0.668698 -0.062500 0 0 0 0 0 0 4 422443
-0.000313 0.005220 0.119331 -0.080031 -0.241851 0.668686 -0.062500 0 0 0 0 0 0 4 423472
-0.000313 0.005220 0.119331 -0.080023 -0.241843 0.668690 -0.062500 0 0 0 0 0 0 4 424445
-0.000313 0.005220 0.119331 -0.080027 -0.241862 0.668692 -0.062500 0 0 0 0 0 0 4 425453
-0.000313 0.005220 0.119331 -0.080034 -0.241842 0.668698 -0.062500 0 0 0 0 0 0 4 426443
-0.000313 0.005220 0.119331 -0.080031 -0.241851 0.668686 -0.062500 0 0 0 0 0 0 4 427462
-0.000313 0.005220 0.119331 -0.080020 -0.241854 0.668698 -0.062500 0 0 0 0 0 0 4 428444
-0.000313 0.005220 0.119331 -0.080030 -0.241852 0.668686 -0.062500 0 0 0 0 0 0 4 429454
-0.000313 0.005220 0.119331 -0.080031 -0.241852 0.668684 -0.062500 0 0 0 0 0 0 4 430443
-0.000313 0.005220 0.119331 -0.080031 -0.241851 0.668704 -0.062500 0 0 0 0 0 0 4 431470
-0.000313 0.005220 0.119331 -0.080031 -0.241852 0.668686 -0.062500 0 0 0 0 0 0 4 432462
-0.000313 0.005220 0.119331 -0.080023 -0.241844 0.668691 -0.062500 0 0 0 0 0 0 4 433463
-0.000313 0.005220 0.119331 -0.080030 -0.241851 0.668685 -0.062500 0 0 0 0 0 0 4 434451
-0.000313 0.005220 0.119331 -0.080031 -0.241851 0.668704 -0.062500 0 0 0 0 0 0 4 435483
-0.000313 0.005220 0.119331 -0.080031 -0.241852 0.668687 -0.062500 0 0 0 0 0 0 4 436453
-0.000313 0.005220 0.119331 -0.080023 -0.241844 0.668691 -0.062500 0 0 0 0 0 0 4 437462
-0.000313 0.005220 0.119331 -0.080027 -0.241862 0.668692 -0.062500 0 0 0 0 0 0 4 438444
-0.000313 0.005220 0.119331 -0.080031 -0.241853 0.668685 -0.062500 0 0 0 0 0 0 4 439477
-0.000313 0.005220 0.119331 -0.080034 -0.241841 0.668697 -0.062500 0 0 0 0 0 0 4 440456
-0.000313 0.005220 0.119331 -0.080031 -0.241851 0.668685 -0.062500 0 0 0 0 0 0 4 441457
-0.000313 0.005220 0.119331 -0.080020 -0.241854 0.668698 -0.062500 0 0 0 0 0 0 4 442459
-0.000313 0.005220 0.119331 -0.080030 -0.241852 0.668686 -0.062500 0 0 0 0 0 0 4 443435
-0.000313 0.005220 0.119331 -0.080023 -0.241844 0.668690 -0.062500 0 0 0 0 0 0 4 444455
-0.000313 0.005220 0.119331 -0.080038 -0.241859 0.668699 -0.062500 0 0 0 0 0 0 4 445454
-0.000313 0.005220 0.119331 -0.080024 -0.241844 0.668692 -0.062500 0 0 0 0 0 0 4 446454
-0.000313 0.005220 0.119331 -0.080030 -0.241852 0.668685 -0.062500 0 0 0 0 0 0 4 447480
-0.000313 0.005220 0.119331 -0.080020 -0.241854 0.668698 -0.062500 0 0 0 0 0 0 4 448459
-0.000313 0.005220 0.119331 -0.080030 -0.241852 0.668686 -0.062500 0 0 0 0 0 0 4 449459
-0.000313 0.005220 0.119331 -0.080042 -0.241849 0.668691 -0.062500 0 0 0 0 0 0 4 450457
-0.000313 0.005220 0.119331 -0.080024 -0.241843 0.668691 -0.062500 0 0 0 0 0 0 4 451464
-0.000313 0.005220 0.119331 -0.080027 -0.241862 0.668692 -0.062500 0 0 0 0 0 0 4 452457
-0.000313 0.005220 0.119331 -0.080023 -0.241845 0.668691 -0.062500 0 0 0 0 0 0 4 453456
-0.000313 0.005220 0.119331 -0.080042 -0.241849 0.668691 -0.062500 0 0 0 0 0 0 4 454455
-0.000313 0.005220 0.119331 -0.080021 -0.241854 0.668699 -0.062500 0 0 0 0 0 0 4 455436
-0.000313 0.005220 0.119331 -0.080030 -0.241852 0.668686 -0.062500 0 0 0 0 0 0 4 456513
-0.000313 0.005220 0.119331 -0.080023 -0.241844 0.668690 -0.062500 0 0 0 0 0 0 4 457493
-0.000313 0.005220 0.119331 -0.080042 -0.241849 0.668691 -0.062500 0 0 0 0 0 0 4 458488
-0.000313 0.005220 0.119331 -0.080021 -0.241854 0.668699 -0.062500 0 0 0 0 0 0 4 459523
-0.000299 0.005234 0.119341 -0.252430 -0.428433 0.535423 -0.062500 0 0 0 0 0 0 4 460511
-0.000293 0.005241 0.119344 -0.183746 -0.351418 0.600513 -0.062500 0 0 0 0 0 0 4 461489
-0.000289 0.005245 0.119345 -0.133729 -0.297422 0.634258 -0.062500 0 0 0 0 0 0 4 462519
-0.000288 0.005246 0.119346 -0.107089 -0.269425 0.647081 -0.062500 0 0 0 0 0 0 4 463535
-0.000287 0.005247 0.119346 -0.093601 -0.255519 0.651650 -0.062500 0 0 0 0 0 0 4 464513
-0.000286 0.005248 0.119346 -0.086819 -0.248638 0.653255 -0.062500 0 0 0 0 0 0 4 465514
-0.000286 0.005248 0.119346 -0.083426 -0.245221 0.653801 -0.062500 0 0 0 0 0 0 4 466488
-0.000286 0.005248 0.119346 -0.081717 -0.243526 0.654001 -0.062500 0 0 0 0 0 0 4 467506
-0.000286 0.005248 0.119346 -0.080875 -0.242689 0.654073 -0.062500 0 0 0 0 0 0 4 468487
-0.000286 0.005248 0.119346 -0.080455 -0.242272 0.654097 -0.062500 0 0 0 0 0 0 4 469509
-0.000286 0.005248 0.119346 -0.080250 -0.242063 0.654101 -0.062500 0 0 0 0 0 0 4 470488
-0.000286 0.005248 0.119346 -0.080129 -0.241952 0.654102 -0.062500 0 0 0 0 0 0 4 471528
-0.000286 0.005248 0.119346 -0.080085 -0.241907 0.654106 -0.062500 0 0 0 0 0 0 4 472526
-0.000286 0.005248 0.119346 -0.080056 -0.241878 0.654105 -0.062500 0 0 0 0 0 0 4 473520
-0.000286 0.005248 0.119346 -0.080045 -0.241866 0.654111 -0.062500 0 0 0 0 0 0 4 474515
-0.000286 0.005248 0.119346 -0.080028 -0.241849 0.654104 -0.062500 0 0 0 0 0 0 4 475563
-0.000286 0.005248 0.119346 -0.080023 -0.241857 0.654110 -0.062500 0 0 0 0 0 0 4 476510
-0.000286 0.005248 0.119346 -0.080045 -0.241854 0.654104 -0.062500 0 0 0 0 0 0 4 477522
-0.000286 0.005248 0.119346 -0.080028 -0.241847 0.654103 -0.062500 0 0 0 0 0 0 4 478488
-0.000286 0.005248 0.119346 -0.080026 -0.241847 0.654103 -0.062500 0 0 0 0 0 0 4 479532
-0.000286 0.005248 0.119346 -0.080023 -0.241857 0.654110 -0.062500 0 0 0 0 0 0 4 480515
-0.000286 0.005248 0.119346 -0.080026 -0.241848 0.654104 -0.062500 0 0 0 0 0 0 4 481513
-0.000286 0.005248 0.119346 -0.080037 -0.241844 0.654109 -0.062500 0 0 0 0 0 0 4 482513
-0.000286 0.005248 0.119346 -0.080024 -0.241857 0.654111 -0.062500 0 0 0 0 0 0 4 483522
-0.000286 0.005248 0.119346 -0.080034 -0.241856 0.654098 -0.062500 0 0 0 0 0 0 4 484488
-0.000286 0.005248 0.119346 -0.080027 -0.241848 0.654102 -0.062500 0 0 0 0 0 0 4 485488
-0.000286 0.005248 0.119346 -0.080034 -0.241854 0.654117 -0.062500 0 0 0 0 0 0 4 486536
-0.000286 0.005248 0.119346 -0.080027 -0.241847 0.654104 -0.062500 0 0 0 0 0 0 4 487533
-0.000286 0.005248 0.119346 -0.080026 -0.241847 0.654103 -0.062500 0 0 0 0 0 0 4 488512
-0.000286 0.005248 0.119346 -0.080026 -0.241847 0.654103 -0.062500 0 0 0 0 0 0 4 489496
-0.000286 0.005248 0.119346 -0.080034 -0.241854 0.654117 -0.062500 0 0 0 0 0 0 4 490509
-0.000286 0.005248 0.119346 -0.080027 -0.241847 0.654105 -0.062500 0 0 0 0 0 0 4 491527
-0.000286 0.005248 0.119346 -0.080034 -0.241856 0.654097 -0.062500 0 0 0 0 0 0 4 492509
-0.000286 0.005248 0.119346 -0.080024 -0.241858 0.654110 -0.062500 0 0 0 0 0 0 4 493494
-0.000286 0.005248 0.119346 -0.080026 -0.241848 0.654103 -0.062500 0 0 0 0 0 0 4 494510
-0.000286 0.005248 0.119346 -0.080037 -0.241844 0.654109 -0.062500 0 0 0 0 0 0 4 495551
-0.000286 0.005248 0.119346 -0.080027 -0.241846 0.654104 -0.062500 0 0 0 0 0 0 4 496452
-0.000286 0.005248 0.119346 -0.080023 -0.241857 0.654110 -0.062500 0 0 0 0 0 0 4 497441
-0.000286 0.005248 0.119346 -0.080026 -0.241848 0.654104 -0.062500 0 0 0 0 0 0 4 498452
-0.000286 0.005248 0.119346 -0.080026 -0.241847 0.654103 -0.062500 0 0 0 0 0 0 4 499441
-0.000286 0.005248 0.119346 -0.080034 -0.241854 0.654117 -0.062500 0 0 0 0 0 0 4 500451
-0.000286 0.005248 0.119346 -0.080035 -0.241856 0.654099 -0.062500 0 0 0 0 0 0 4 501441
-0.000286 0.005248 0.119346 -0.080027 -0.241848 0.654102 -0.062500 0 0 0 0 0 0 4 502449
-0.000286 0.005248 0.119346 -0.080023 -0.241857 0.654110 -0.062500 0 0 0 0 0 0 4 503462
-0.000286 0.005248 0.119346 -0.080026 -0.241848 0.654104 -0.062500 0 0 0 0 0 0 4 504441
-0.000286 0.005248 0.119346 -0.080037 -0.241844 0.654109 -0.062500 0 0 0 0 0 0 4 505451
-0.000286 0.005248 0.119346 -0.080027 -0.241846 0.654104 -0.062500 0 0 0 0 0 0 4 506442
-0.000286 0.005248 0.119346 -0.080023 -0.241857 0.654110 -0.062500 0 0 0 0 0 0 4 507469
-0.000286 0.005248 0.119346 -0.080034 -0.241857 0.654098 -0.062500 0 0 0 0 0 0 4 508442
-0.000286 0.005248 0.119346 -0.080038 -0.241845 0.654109 -0.062500 0 0 0 0 0 0 4 509450
-0.000286 0.005248 0.119346 -0.080024 -0.241857 0.654111 -0.062500 0 0 0 0 0 0 4 510441
-0.000286 0.005248 0.119346 -0.080026 -0.241848 0.654104 -0.062500 0 0 0 0 0 0 4 511459
-0.000286 0.005248 0.119346 -0.080026 -0.241847 0.654103 -0.062500 0 0 0 0 0 0 4 512440
-0.000286 0.005248 0.119346 -0.080037 -0.241844 0.654109 -0.062500 0 0 0 0 0 0 4 513450
-0.000286 0.005248 0.119346 -0.080024 -0.241857 0.654111 -0.062500 0 0 0 0 0 0 4 514441
-0.000286 0.005248 0.119346 -0.080026 -0.241848 0.654104 -0.062500 0 0 0 0 0 0 4 515460
-0.000286 0.005248 0.119346 -0.080034 -0.241856 0.654097 -0.062500 0 0 0 0 0 0 4 516439
-0.000286 0.005248 0.119346 -0.080024 -0.241858 0.654109 -0.062500 0 0 0 0 0 0 4 517450
-0.000286 0.005248 0.119346 -0.080037 -0.241845 0.654110 -0.062500 0 0 0 0 0 0 4 518439
-0.000286 0.005248 0.119346 -0.080027 -0.241847 0.654104 -0.062500 0 0 0 0 0 0 4 519441
-0.000286 0.005248 0.119346 -0.080026 -0.241847 0.654103 -0.062500 0 0 0 0 0 0 4 520453
-0.000286 0.005248 0.119346 -0.080023 -0.241857 0.654110 -0.062500 0 0 0 0 0 0 4 521462
-0.000286 0.005248 0.119346 -0.080026 -0.241848 0.654104 -0.062500 0 0 0 0 0 0 4 522466
-0.000286 0.005248 0.119346 -0.080037 -0.241844 0.654109 -0.062500 0 0 0 0 0 0 4 523463
-0.000286 0.005248 0.119346 -0.080024 -0.241857 0.654111 -0.062500 0 0 0 0 0 0 4 524466
-0.000286 0.005248 0.119346 -0.080034 -0.241856 0.654098 -0.062500 0 0 0 0 0 0 4 525457
-0.000286 0.005248 0.119346 -0.080027 -0.241848 0.654102 -0.062500 0 0 0 0 0 0 4 526460
-0.000286 0.005248 0.119346 -0.080034 -0.241854 0.654117 -0.062500 0 0 0 0 0 0 4 527460
-0.000286 0.005248 0.119346 -0.080027 -0.241847 0.654105 -0.062500 0 0 0 0 0 0 4 528463
-0.000286 0.005248 0.119346 -0.080026 -0.241847 0.654103 -0.062500 0 0 0 0 0 0 4 529455
-0.000286 0.005248 0.119346 -0.080026 -0.241847 0.654103 -0.062500 0 0 0 0 0 0 4 530453
-0.000286 0.005248 0.119346 -0.080034 -0.241854 0.654117 -0.062500 0 0 0 0 0 0 4 531482
[truncated: 4,893,491 more chars]
