# Supplementary material for: Increasing Patient Engagement in Rehabilitation Exercises Using Computer-Based Citizen Science
Source: PLoS One. 2015 Mar 20;10(3):e0117013. doi: 10.1371/journal.pone.0117013 (PMC4368773; doi:10.1371/journal.pone.0117013)
Supplement: S3 Dataset — (ZIP) [file pone.0117013.s003.zip › Dataset_S3/H24/H24_with.dat]

-0.007991 -0.020946 0.170415 -1.192067 1.972864 -9.579225 -0.000000 1 0 0 0 0 0 0 805
-0.007943 -0.021001 0.170786 -0.741494 0.922530 -5.815455 -0.000031 1 0 0 0 0 0 0 1805
-0.007906 -0.021017 0.171136 -0.559176 0.330197 -5.173476 -0.000063 1 0 0 0 0 0 0 2809
-0.007901 -0.021010 0.171483 -0.108310 -0.036832 -5.103845 -0.000090 1 0 0 0 0 0 0 3679
-0.007881 -0.021015 0.171758 -0.259872 0.097648 -4.173280 -0.000125 1 0 0 0 0 0 0 4804
-0.007943 -0.020980 0.172074 0.796740 -0.389762 -4.645381 -0.000152 1 0 0 0 0 0 0 5681
-0.008064 -0.020875 0.172332 1.667753 -1.347473 -3.968766 -0.000188 1 0 0 0 0 0 0 6809
-0.008191 -0.020746 0.172616 1.831230 -1.747983 -4.245399 -0.000215 1 0 0 0 0 0 0 7678
-0.008277 -0.020608 0.172849 1.329485 -1.899723 -3.646338 -0.000250 1 0 0 0 0 0 0 8811
-0.008444 -0.020432 0.173086 2.330916 -2.392054 -3.666977 -0.000277 1 0 0 0 0 0 0 9665
-0.008502 -0.020332 0.173191 1.011323 -1.453792 -1.962668 -0.000312 1 0 0 0 0 0 0 10776
-0.008618 -0.020129 0.173388 1.643144 -2.682138 -3.030846 -0.000344 1 0 0 0 0 0 0 11812
-0.008622 -0.020003 0.173485 0.254255 -1.797976 -1.850838 -0.000374 1 0 0 0 0 0 0 12781
-0.008604 -0.019875 0.173572 -0.167688 -1.719749 -1.634866 -0.000406 1 0 0 0 0 0 0 13787
-0.008537 -0.019766 0.173634 -0.845652 -1.462627 -1.312461 -0.000437 1 0 0 0 0 0 0 14781
-0.008427 -0.019679 0.173668 -1.465349 -1.152718 -0.933614 -0.000468 1 0 0 0 0 0 0 15779
-0.008309 -0.019619 0.173680 -1.639333 -0.746705 -0.636478 -0.000499 1 0 0 0 0 0 0 16784
-0.008155 -0.019569 0.173673 -2.119898 -0.575649 -0.383242 -0.000531 1 0 0 0 0 0 0 17786
-0.007975 -0.019548 0.173644 -2.499505 -0.164849 -0.105440 -0.000562 1 0 0 0 0 0 0 18778
-0.007812 -0.019514 0.173608 -2.322442 -0.293951 -0.002326 -0.000593 1 0 0 0 0 0 0 19790
-0.007659 -0.019476 0.173555 -2.170785 -0.350017 0.202801 -0.000624 1 0 0 0 0 0 0 20764
-0.007531 -0.019428 0.173498 -1.832538 -0.469400 0.256895 -0.000656 1 0 0 0 0 0 0 21783
-0.007407 -0.019400 0.173426 -1.734664 -0.219421 0.425233 -0.000687 1 0 0 0 0 0 0 22781
-0.007323 -0.019329 0.173363 -1.215880 -0.753328 0.316598 -0.000718 1 0 0 0 0 0 0 23784
-0.007241 -0.019280 0.173292 -1.126936 -0.493833 0.379365 -0.000749 1 0 0 0 0 0 0 24784
-0.007191 -0.019214 0.173220 -0.712424 -0.689691 0.372286 -0.000781 1 0 0 0 0 0 0 25784
-0.007163 -0.019115 0.173159 -0.373481 -1.134735 0.195818 -0.000814 1 0 0 0 0 0 0 26866
-0.007126 -0.019006 0.173100 -0.456057 -1.298877 0.139616 -0.000845 1 0 0 0 0 0 0 27838
-0.007104 -0.018884 0.173045 -0.255467 -1.476384 0.052202 -0.000876 1 0 0 0 0 0 0 28841
-0.007069 -0.018761 0.173002 -0.426534 -1.506810 -0.124533 -0.000907 1 0 0 0 0 0 0 29827
-0.007018 -0.018660 0.172952 -0.633441 -1.206649 -0.074838 -0.000938 1 0 0 0 0 0 0 30837
-0.006937 -0.018576 0.172907 -1.048987 -0.949567 -0.167554 -0.000969 1 0 0 0 0 0 0 31823
-0.006831 -0.018523 0.172866 -1.411054 -0.525196 -0.250735 -0.001001 1 0 0 0 0 0 0 32838
-0.006699 -0.018467 0.172835 -1.766278 -0.436015 -0.585701 -0.001241 1 0 0 0 0 0 0 40509
-0.005775 -0.018359 0.172753 -12.121987 -1.109591 0.024926 -0.001294 1 0 0 0 0 0 0 42199
-0.005538 -0.018307 0.172753 -4.228565 -0.440748 -1.005143 -0.001314 1 0 0 0 0 0 0 42840
-0.005394 -0.018249 0.172755 -2.225162 -0.439687 -1.151598 -0.001344 1 0 0 0 0 0 0 43822
-0.005296 -0.018187 0.172772 -1.439943 -0.494306 -1.377931 -0.001374 1 0 0 0 0 0 0 44768
-0.005242 -0.018116 0.172787 -0.772045 -0.602491 -1.397206 -0.001406 1 0 0 0 0 0 0 45786
-0.005228 -0.017995 0.172811 -0.195750 -1.261882 -1.555175 -0.001437 1 0 0 0 0 0 0 46780
-0.005233 -0.017848 0.172840 0.119095 -1.654665 -1.656447 -0.001468 1 0 0 0 0 0 0 47789
-0.005295 -0.017713 0.172874 0.880464 -1.543653 -1.750478 -0.001499 1 0 0 0 0 0 0 48788
-0.005359 -0.017551 0.172912 0.996553 -1.865205 -1.836539 -0.001531 1 0 0 0 0 0 0 49783
-0.005429 -0.017415 0.172945 1.087299 -1.557797 -1.807932 -0.001562 1 0 0 0 0 0 0 50781
-0.005472 -0.017322 0.172973 0.746751 -0.968530 -1.759479 -0.001593 1 0 0 0 0 0 0 51772
-0.005501 -0.017251 0.172998 0.537512 -0.624286 -1.746593 -0.001624 1 0 0 0 0 0 0 52770
-0.005473 -0.017227 0.173015 -0.232498 0.035535 -1.658250 -0.001655 1 0 0 0 0 0 0 53779
-0.005424 -0.017205 0.173026 -0.567802 0.135234 -1.602174 -0.001686 1 0 0 0 0 0 0 54769
-0.005336 -0.017213 0.173032 -1.121185 0.550853 -1.547857 -0.001718 1 0 0 0 0 0 0 55778
-0.005216 -0.017222 0.173029 -1.591998 0.610232 -1.454186 -0.001749 1 0 0 0 0 0 0 56767
-0.005080 -0.017232 0.173022 -1.849566 0.633200 -1.414044 -0.001780 1 0 0 0 0 0 0 57778
-0.004936 -0.017243 0.173012 -1.982732 0.649321 -1.405648 -0.001811 1 0 0 0 0 0 0 58767
-0.004818 -0.017224 0.173005 -1.663161 0.280191 -1.454838 -0.001843 1 0 0 0 0 0 0 59776
-0.004691 -0.017198 0.172994 -1.737490 0.154064 -1.436535 -0.001874 1 0 0 0 0 0 0 60778
-0.004604 -0.017156 0.172977 -1.237637 -0.063038 -1.376574 -0.001906 1 0 0 0 0 0 0 61782
-0.004552 -0.017059 0.172968 -0.724085 -0.781644 -1.495897 -0.001936 1 0 0 0 0 0 0 62769
-0.004523 -0.016975 0.172956 -0.380393 -0.698836 -1.497927 -0.001968 1 0 0 0 0 0 0 63780
-0.004514 -0.016874 0.172941 -0.084416 -0.897577 -1.486496 -0.001999 1 0 0 0 0 0 0 64767
-0.004527 -0.016779 0.172931 0.232838 -0.823511 -1.570053 -0.002030 1 0 0 0 0 0 0 65778
-0.004539 -0.016673 0.172918 0.253458 -0.963822 -1.551111 -0.002061 1 0 0 0 0 0 0 66766
-0.004541 -0.016584 0.172903 0.134089 -0.759835 -1.567127 -0.002093 1 0 0 0 0 0 0 67777
-0.004539 -0.016503 0.172889 0.061558 -0.628116 -1.589080 -0.002124 1 0 0 0 0 0 0 68777
-0.004504 -0.016455 0.172871 -0.364572 -0.175219 -1.572794 -0.002155 1 0 0 0 0 0 0 69768
-0.004475 -0.016416 0.172857 -0.344515 0.001685 -1.634854 -0.002187 1 0 0 0 0 0 0 70777
-0.004396 -0.016419 0.172836 -0.972995 0.561558 -1.583257 -0.002218 1 0 0 0 0 0 0 71766
-0.004315 -0.016435 0.172817 -1.080032 0.803159 -1.622414 -0.002249 1 0 0 0 0 0 0 72776
-0.004220 -0.016444 0.172792 -1.272368 0.726945 -1.577662 -0.002280 1 0 0 0 0 0 0 73767
-0.004130 -0.016463 0.172771 -1.226129 0.871802 -1.642298 -0.002311 1 0 0 0 0 0 0 74771
-0.004051 -0.016465 0.172750 -1.074464 0.675438 -1.673201 -0.002343 1 0 0 0 0 0 0 75777
-0.003979 -0.016459 0.172729 -0.987012 0.553276 -1.699677 -0.002374 1 0 0 0 0 0 0 76780
-0.003917 -0.016427 0.172706 -0.829091 0.202671 -1.704650 -0.002405 1 0 0 0 0 0 0 77768
-0.003874 -0.016396 0.172689 -0.580128 0.198993 -1.800215 -0.002437 1 0 0 0 0 0 0 78776
-0.003836 -0.016329 0.172667 -0.484169 -0.274010 -1.764067 -0.002468 1 0 0 0 0 0 0 79766
-0.003813 -0.016259 0.172649 -0.280658 -0.355690 -1.832828 -0.002499 1 0 0 0 0 0 0 80786
-0.003819 -0.016180 0.172636 0.112073 -0.473040 -1.947883 -0.002531 1 0 0 0 0 0 0 81787
-0.003827 -0.016081 0.172621 0.178838 -0.739598 -1.939151 -0.002562 1 0 0 0 0 0 0 82789
-0.003827 -0.015994 0.172606 0.085142 -0.600467 -1.960317 -0.002593 1 0 0 0 0 0 0 83775
-0.003823 -0.015914 0.172590 0.025608 -0.501629 -1.985339 -0.002625 1 0 0 0 0 0 0 84792
-0.003817 -0.015837 0.172575 -0.005498 -0.447624 -2.009930 -0.002656 1 0 0 0 0 0 0 85784
-0.003810 -0.015761 0.172559 -0.021186 -0.418406 -2.034607 -0.002687 1 0 0 0 0 0 0 86783
-0.003772 -0.015715 0.172540 -0.418188 -0.019289 -2.019286 -0.002718 1 0 0 0 0 0 0 87786
-0.003711 -0.015707 0.172522 -0.770686 0.514425 -2.043702 -0.002749 1 0 0 0 0 0 0 88785
-0.003668 -0.015689 0.172507 -0.574403 0.436133 -2.110446 -0.002781 1 0 0 0 0 0 0 89788
-0.003603 -0.015694 0.172490 -0.827801 0.746248 -2.119102 -0.002812 1 0 0 0 0 0 0 90780
-0.003529 -0.015711 0.172472 -0.991287 0.941132 -2.132513 -0.002843 1 0 0 0 0 0 0 91780
-0.003449 -0.015734 0.172454 -1.078203 1.047028 -2.151146 -0.002874 1 0 0 0 0 0 0 92779
-0.003396 -0.015731 0.172439 -0.734986 0.722278 -2.213974 -0.002906 1 0 0 0 0 0 0 93783
-0.003327 -0.015744 0.172422 -0.913429 0.906294 -2.219980 -0.002937 1 0 0 0 0 0 0 94786
-0.003280 -0.015735 0.172407 -0.650951 0.654918 -2.273419 -0.002968 1 0 0 0 0 0 0 95782
-0.003265 -0.015709 0.172398 -0.208469 0.405722 -2.379742 -0.002999 1 0 0 0 0 0 0 96761
-0.003266 -0.015674 0.172393 0.045600 0.268401 -2.450803 -0.003030 1 0 0 0 0 0 0 97761
-0.003253 -0.015641 0.172383 -0.099305 0.290108 -2.434766 -0.003062 1 0 0 0 0 0 0 98779
-0.003256 -0.015603 0.172377 0.076448 0.224059 -2.498299 -0.003093 1 0 0 0 0 0 0 99778
-0.003271 -0.015601 0.172367 0.257321 0.697219 -2.472906 -0.003124 1 0 0 0 0 0 0 100780
-0.003286 -0.015577 0.172360 0.290454 0.477784 -2.542386 -0.003155 1 0 0 0 0 0 0 101781
-0.003308 -0.015583 0.172349 0.369650 0.836078 -2.520819 -0.003187 1 0 0 0 0 0 0 102782
-0.003327 -0.015564 0.172342 0.348843 0.555181 -2.591986 -0.003218 1 0 0 0 0 0 0 103780
-0.003329 -0.015578 0.172327 0.123899 0.972651 -2.506921 -0.003249 1 0 0 0 0 0 0 104779
-0.003344 -0.015603 0.172312 0.265272 1.155927 -2.531056 -0.003280 1 0 0 0 0 0 0 105779
-0.003343 -0.015640 0.172293 0.085465 1.339436 -2.496385 -0.003312 1 0 0 0 0 0 0 106778
-0.003335 -0.015682 0.172271 -0.030357 1.447488 -2.487001 -0.003343 1 0 0 0 0 0 0 107778
-0.003345 -0.015722 0.172253 0.185647 1.418694 -2.559317 -0.003374 1 0 0 0 0 0 0 108777
-0.003342 -0.015766 0.172232 0.045504 1.488918 -2.548517 -0.003405 1 0 0 0 0 0 0 109779
-0.003311 -0.015819 0.172205 -0.327073 1.629513 -2.485217 -0.003436 1 0 0 0 0 0 0 110761
-0.003323 -0.015881 0.172177 0.187427 1.758246 -2.492216 -0.003468 1 0 0 0 0 0 0 111779
-0.003300 -0.015944 0.172146 -0.217240 1.795340 -2.479046 -0.003499 1 0 0 0 0 0 0 112781
-0.003281 -0.016000 0.172119 -0.210351 1.727396 -2.547197 -0.003530 1 0 0 0 0 0 0 113780
-0.003307 -0.016040 0.172089 0.383417 1.522908 -2.542170 -0.003562 1 0 0 0 0 0 0 114777
-0.003312 -0.016086 0.172063 0.172088 1.574074 -2.603627 -0.003593 1 0 0 0 0 0 0 115781
-0.003329 -0.016128 0.172028 0.307882 1.544086 -2.528743 -0.003624 1 0 0 0 0 0 0 116780
-0.003338 -0.016151 0.171997 0.220574 1.311840 -2.593400 -0.003655 1 0 0 0 0 0 0 117780
-0.003369 -0.016198 0.171968 0.506021 1.599828 -2.633285 -0.003687 1 0 0 0 0 0 0 118780
-0.003400 -0.016241 0.171931 0.519253 1.585043 -2.575697 -0.003717 1 0 0 0 0 0 0 119761
-0.003421 -0.016304 0.171894 0.399670 1.865254 -2.574282 -0.003749 1 0 0 0 0 0 0 120778
-0.003445 -0.016355 0.171854 0.440937 1.745395 -2.564518 -0.003781 1 0 0 0 0 0 0 121782
-0.003472 -0.016401 0.171813 0.472541 1.665169 -2.569234 -0.003811 1 0 0 0 0 0 0 122770
-0.003500 -0.016443 0.171771 0.490409 1.628361 -2.583250 -0.003843 1 0 0 0 0 0 0 123775
-0.003507 -0.016491 0.171724 0.222666 1.706809 -2.535551 -0.003874 1 0 0 0 0 0 0 124783
-0.003529 -0.016574 0.171674 0.403539 2.188534 -2.503860 -0.003905 1 0 0 0 0 0 0 125780
-0.003534 -0.016643 0.171622 0.182429 2.058169 -2.510921 -0.003937 1 0 0 0 0 0 0 126777
-0.003529 -0.016705 0.171571 0.040430 1.961551 -2.526582 -0.003968 1 0 0 0 0 0 0 127781
-0.003519 -0.016763 0.171519 -0.033967 1.915618 -2.544902 -0.003999 1 0 0 0 0 0 0 128777
-0.003529 -0.016813 0.171457 0.222047 1.820633 -2.440280 -0.004030 1 0 0 0 0 0 0 129778
-0.003527 -0.016865 0.171400 0.084981 1.853258 -2.512190 -0.004061 1 0 0 0 0 0 0 130757
-0.003519 -0.016919 0.171345 -0.009503 1.880799 -2.568899 -0.004093 1 0 0 0 0 0 0 131776
-0.003552 -0.016960 0.171287 0.514071 1.729024 -2.549968 -0.004124 1 0 0 0 0 0 0 132775
-0.003583 -0.017002 0.171222 0.556332 1.734320 -2.478053 -0.004155 1 0 0 0 0 0 0 133779
-0.003614 -0.017044 0.171154 0.555620 1.753269 -2.446182 -0.004187 1 0 0 0 0 0 0 134779
-0.003666 -0.017080 0.171089 0.833407 1.678496 -2.507730 -0.004218 1 0 0 0 0 0 0 135776
-0.003716 -0.017096 0.171019 0.839580 1.427058 -2.463509 -0.004249 1 0 0 0 0 0 0 136767
-0.003756 -0.017126 0.170948 0.715280 1.585485 -2.465445 -0.004280 1 0 0 0 0 0 0 137776
-0.003813 -0.017155 0.170882 0.921929 1.605712 -2.545034 -0.004311 1 0 0 0 0 0 0 138767
-0.003879 -0.017185 0.170803 1.071863 1.622385 -2.403494 -0.004343 1 0 0 0 0 0 0 139775
-0.003936 -0.017199 0.170725 0.972272 1.422567 -2.431176 -0.004374 1 0 0 0 0 0 0 140766
-0.003994 -0.017244 0.170642 0.972183 1.823673 -2.377836 -0.004405 1 0 0 0 0 0 0 141776
-0.004039 -0.017289 0.170549 0.813705 1.873787 -2.261543 -0.004436 1 0 0 0 0 0 0 142765
-0.004085 -0.017310 0.170465 0.819138 1.582086 -2.380073 -0.004468 1 0 0 0 0 0 0 143775
-0.004134 -0.017320 0.170370 0.850011 1.410931 -2.261496 -0.004499 1 0 0 0 0 0 0 144765
-0.004182 -0.017324 0.170284 0.853020 1.322488 -2.393804 -0.004530 1 0 0 0 0 0 0 145775
-0.004231 -0.017325 0.170187 0.873078 1.282932 -2.281674 -0.004561 1 0 0 0 0 0 0 146765
-0.004267 -0.017308 0.170094 0.704223 1.053206 -2.325762 -0.004593 1 0 0 0 0 0 0 147777
-0.004310 -0.017299 0.169993 0.784891 1.134514 -2.252926 -0.004624 1 0 0 0 0 0 0 148765
-0.004343 -0.017276 0.169897 0.661434 0.982545 -2.324326 -0.004655 1 0 0 0 0 0 0 149775
-0.004372 -0.017248 0.169787 0.600578 0.891155 -2.170411 -0.004686 1 0 0 0 0 0 0 150765
-0.004411 -0.017232 0.169678 0.735797 1.063664 -2.177550 -0.004718 1 0 0 0 0 0 0 151777
-0.004443 -0.017208 0.169562 0.655635 0.960280 -2.098601 -0.004749 1 0 0 0 0 0 0 152774
-0.004493 -0.017171 0.169448 0.885416 0.800960 -2.126680 -0.004780 1 0 0 0 0 0 0 153765
-0.004507 -0.017142 0.169339 0.445646 0.889963 -2.217160 -0.004812 1 0 0 0 0 0 0 154775
-0.004549 -0.017102 0.169211 0.770762 0.771392 -1.997131 -0.004842 1 0 0 0 0 0 0 155764
-0.004559 -0.017072 0.169096 0.386934 0.883161 -2.145448 -0.004874 1 0 0 0 0 0 0 156774
-0.004599 -0.017032 0.168964 0.742803 0.771070 -1.967044 -0.004905 1 0 0 0 0 0 0 157765
-0.004617 -0.016978 0.168845 0.491743 0.578455 -2.112040 -0.004937 1 0 0 0 0 0 0 158775
-0.004647 -0.016909 0.168719 0.625735 0.370290 -2.065956 -0.004967 1 0 0 0 0 0 0 159765
-0.004673 -0.016856 0.168593 0.602095 0.563792 -2.063109 -0.004999 1 0 0 0 0 0 0 160774
-0.004685 -0.016794 0.168458 0.411804 0.473350 -1.965426 -0.005030 1 0 0 0 0 0 0 161765
-0.004667 -0.016736 0.168330 -0.005179 0.503677 -2.054240 -0.005062 1 0 0 0 0 0 0 162776
-0.004670 -0.016669 0.168117 0.240299 0.406707 -0.966667 -0.005094 1 0 0 0 0 0 0 163799
-0.004668 -0.016622 0.168025 0.197012 0.653101 -2.447056 -0.005124 1 0 0 0 0 0 0 164784
-0.004658 -0.016584 0.167890 0.085410 0.807739 -2.051712 -0.005156 1 0 0 0 0 0 0 165783
-0.004637 -0.016513 0.167758 -0.067766 0.385981 -2.060910 -0.005187 1 0 0 0 0 0 0 166773
-0.004647 -0.016434 0.167625 0.319235 0.246447 -2.044439 -0.005218 1 0 0 0 0 0 0 167775
-0.004650 -0.016325 0.167418 0.270957 -0.150497 -1.102506 -0.005250 1 0 0 0 0 0 0 168805
-0.004626 -0.016276 0.167302 -0.079896 0.587743 -2.207656 -0.005280 1 0 0 0 0 0 0 169769
-0.004635 -0.016207 0.167175 0.304175 0.401056 -2.173577 -0.005312 1 0 0 0 0 0 0 170784
-0.004603 -0.016115 0.166963 -0.180597 0.083689 -1.071461 -0.005343 1 0 0 0 0 0 0 171787
-0.004618 -0.016055 0.166857 0.378059 0.465702 -2.356891 -0.005373 1 0 0 0 0 0 0 172756
-0.004623 -0.015986 0.166727 0.311210 0.394166 -2.183636 -0.005405 1 0 0 0 0 0 0 173778
-0.004637 -0.015847 0.166490 0.412649 -0.529213 -0.779213 -0.005437 1 0 0 0 0 0 0 174801
-0.004637 -0.015785 0.166373 0.244838 0.389321 -2.212698 -0.005467 1 0 0 0 0 0 0 175757
-0.004656 -0.015709 0.166243 0.491438 0.287068 -2.188225 -0.005499 1 0 0 0 0 0 0 176777
-0.004667 -0.015598 0.166007 0.400043 -0.162965 -0.824995 -0.005531 1 0 0 0 0 0 0 177799
-0.004666 -0.015541 0.165890 0.240313 0.481627 -2.228437 -0.005562 1 0 0 0 0 0 0 178780
-0.004677 -0.015489 0.165742 0.383982 0.621463 -1.994029 -0.005593 1 0 0 0 0 0 0 179785
-0.004714 -0.015387 0.165503 0.744878 -0.016540 -0.767503 -0.005625 1 0 0 0 0 0 0 180800
-0.004695 -0.015337 0.165377 0.042532 0.599142 -2.139311 -0.005656 1 0 0 0 0 0 0 181783
-0.004705 -0.015265 0.165222 0.361589 0.368435 -1.898158 -0.005687 1 0 0 0 0 0 0 182776
-0.004695 -0.015193 0.164970 0.121674 0.356683 -0.622468 -0.005719 1 0 0 0 0 0 0 183798
-0.004713 -0.015134 0.164835 0.472551 0.515288 -2.018606 -0.005749 1 0 0 0 0 0 0 184775
-0.004700 -0.015009 0.164604 0.099547 -0.324633 -0.919180 -0.005781 1 0 0 0 0 0 0 185793
-0.004709 -0.014963 0.164474 0.350889 0.632532 -2.125902 -0.005811 1 0 0 0 0 0 0 186759
-0.004733 -0.014892 0.164315 0.577652 0.393786 -1.863535 -0.005843 1 0 0 0 0 0 0 187776
-0.004745 -0.014785 0.164052 0.448811 -0.111359 -0.499063 -0.005875 1 0 0 0 0 0 0 188798
-0.004766 -0.014718 0.163913 0.558664 0.378607 -1.973719 -0.005905 1 0 0 0 0 0 0 189778
-0.004776 -0.014612 0.163662 0.426030 -0.096670 -0.675807 -0.005937 1 0 0 0 0 0 0 190798
-0.004789 -0.014568 0.163508 0.448195 0.673204 -1.800163 -0.005968 1 0 0 0 0 0 0 191775
-0.004827 -0.014469 0.163255 0.776826 0.028226 -0.633386 -0.006000 1 0 0 0 0 0 0 192798
-0.004829 -0.014410 0.163109 0.356373 0.483073 -1.904057 -0.006030 1 0 0 0 0 0 0 193776
-0.004847 -0.014333 0.162837 0.509834 0.297371 -0.396682 -0.006062 1 0 0 0 0 0 0 194801
-0.004845 -0.014277 0.162687 0.286725 0.558517 -1.831874 -0.006093 1 0 0 0 0 0 0 195778
-0.004838 -0.014177 0.162425 0.181811 0.011836 -0.519130 -0.006125 1 0 0 0 0 0 0 196795
-0.004847 -0.014134 0.162265 0.389988 0.686300 -1.723028 -0.006155 1 0 0 0 0 0 0 197778
-0.004847 -0.014043 0.161996 0.291881 0.143480 -0.409535 -0.006187 1 0 0 0 0 0 0 198796
-0.004857 -0.014001 0.161834 0.417775 0.716665 -1.681810 -0.006218 1 0 0 0 0 0 0 199776
-0.004823 -0.013921 0.161552 -0.143921 0.282798 -0.241608 -0.006249 1 0 0 0 0 0 0 200778
-0.004836 -0.013857 0.161403 0.405845 0.455877 -1.837379 -0.006280 1 0 0 0 0 0 0 201777
-0.004860 -0.013773 0.161094 0.617232 0.206182 0.097300 -0.006312 1 0 0 0 0 0 0 202797
-0.004859 -0.013716 0.160934 0.312162 0.524651 -1.648043 -0.006343 1 0 0 0 0 0 0 203779
-0.004873 -0.013638 0.160646 0.472416 0.293248 -0.146014 -0.006375 1 0 0 0 0 0 0 204790
-0.004870 -0.013581 0.160488 0.275749 0.537652 -1.691501 -0.006407 1 0 0 0 0 0 0 205840
-0.004861 -0.013476 0.160183 0.165940 -0.055435 0.065864 -0.006440 1 0 0 0 0 0 0 206876
-0.004868 -0.013430 0.160011 0.384323 0.653632 -1.488340 -0.006470 1 0 0 0 0 0 0 207836
-0.004844 -0.013310 0.159710 -0.009790 -0.248584 0.042702 -0.006502 1 0 0 0 0 0 0 208876
-0.004849 -0.013262 0.159538 0.333522 0.591873 -1.472965 -0.006532 1 0 0 0 0 0 0 209838
-0.004810 -0.013175 0.159242 -0.207840 0.177688 -0.003654 -0.006565 1 0 0 0 0 0 0 210877
-0.004790 -0.013138 0.159062 -0.021688 0.782181 -1.370686 -0.006595 1 0 0 0 0 0 0 211839
-0.004766 -0.013050 0.158769 -0.049872 0.182993 -0.032084 -0.006627 1 0 0 0 0 0 0 212875
-0.004733 -0.012996 0.158599 -0.169761 0.563619 -1.485387 -0.006657 1 0 0 0 0 0 0 213835
-0.004687 -0.012929 0.158286 -0.353623 0.427257 0.228686 -0.006690 1 0 0 0 0 0 0 214876
-0.004696 -0.012865 0.158104 0.345798 0.448249 -1.294118 -0.006720 1 0 0 0 0 0 0 215833
-0.004660 -0.012765 0.157797 -0.182536 -0.006388 0.188277 -0.006752 1 0 0 0 0 0 0 216866
-0.004647 -0.012703 0.157629 0.079265 0.430527 -1.473077 -0.006782 1 0 0 0 0 0 0 217832
-0.004617 -0.012628 0.157315 -0.137690 0.312333 0.273742 -0.006814 1 0 0 0 0 0 0 218859
-0.004605 -0.012570 0.157145 0.091949 0.512785 -1.424110 -0.006844 1 0 0 0 0 0 0 219816
-0.004552 -0.012474 0.156843 -0.422076 0.034475 0.135825 -0.006877 1 0 0 0 0 0 0 220876
-0.004537 -0.012412 0.156673 0.009731 0.427853 -1.429800 -0.006905 1 0 0 0 0 0 0 221764
-0.004516 -0.012303 0.156381 -0.025379 -0.144702 0.027702 -0.006937 1 0 0 0 0 0 0 222795
-0.004497 -0.012260 0.156194 0.006442 0.660626 -1.198786 -0.006967 1 0 0 0 0 0 0 223763
-0.004461 -0.012202 0.155897 -0.218484 0.545377 0.129318 -0.007000 1 0 0 0 0 0 0 224794
-0.004448 -0.012146 0.155726 0.057625 0.551830 -1.381193 -0.007030 1 0 0 0 0 0 0 225763
-0.004427 -0.012095 0.155524 -0.027645 0.627673 -1.132595 -0.007062 1 0 0 0 0 0 0 226773
-0.004378 -0.011970 0.155191 -0.390340 -0.345723 0.631230 -0.007093 1 0 0 0 0 0 0 227784
-0.004355 -0.011927 0.155019 -0.099813 0.626714 -1.292878 -0.007124 1 0 0 0 0 0 0 228774
-0.004293 -0.011840 0.154710 -0.580254 0.159108 0.314912 -0.007156 1 0 0 0 0 0 0 229785
-0.004290 -0.011797 0.154547 0.142635 0.674306 -1.435180 -0.007186 1 0 0 0 0 0 0 230773
-0.004243 -0.011710 0.154243 -0.362435 0.149626 0.254777 -0.007218 1 0 0 0 0 0 0 231784
-0.004220 -0.011672 0.154073 -0.106099 0.742153 -1.320970 -0.007249 1 0 0 0 0 0 0 232773
-0.004192 -0.011580 0.153774 -0.146445 0.092748 0.221223 -0.007281 1 0 0 0 0 0 0 233785
-0.004180 -0.011520 0.153622 0.057524 0.435860 -1.540802 -0.007312 1 0 0 0 0 0 0 234773
-0.004126 -0.011418 0.153321 -0.474154 -0.065366 0.231707 -0.007343 1 0 0 0 0 0 0 235783
-0.004124 -0.011372 0.153157 0.153883 0.600194 -1.371041 -0.007374 1 0 0 0 0 0 0 236762
-0.004107 -0.011326 0.152954 0.024843 0.661542 -1.010947 -0.007405 1 0 0 0 0 0 0 237773
-0.004084 -0.011229 0.152632 -0.078256 0.007985 0.595773 -0.007437 1 0 0 0 0 0 0 238786
-0.004042 -0.011197 0.152473 -0.334696 0.793374 -1.365623 -0.007468 1 0 0 0 0 0 0 239773
-0.004013 -0.011133 0.152265 -0.192391 0.456807 -0.914362 -0.007499 1 0 0 0 0 0 0 240763
-0.004002 -0.011051 0.151958 0.061810 0.166251 0.439427 -0.007531 1 0 0 0 0 0 0 241794
-0.003985 -0.011013 0.151783 -0.006074 0.726254 -1.146007 -0.007561 1 0 0 0 0 0 0 242762
-0.003961 -0.010973 0.151598 -0.102035 0.750013 -1.154812 -0.007593 1 0 0 0 0 0 0 243771
-0.003933 -0.010929 0.151382 -0.160975 0.711102 -0.761953 -0.007624 1 0 0 0 0 0 0 244762
-0.003911 -0.010864 0.151173 -0.087319 0.417196 -0.789523 -0.007655 1 0 0 0 0 0 0 245771
-0.003872 -0.010788 0.150852 -0.310498 0.247280 0.683726 -0.007687 1 0 0 0 0 0 0 246785
-0.003827 -0.010759 0.150690 -0.409150 0.847203 -1.242400 -0.007718 1 0 0 0 0 0 0 247772
-0.003789 -0.010721 0.150484 -0.338687 0.778983 -0.840159 -0.007749 1 0 0 0 0 0 0 248774
-0.003754 -0.010681 0.150283 -0.287050 0.754910 -0.864875 -0.007780 1 0 0 0 0 0 0 249775
-0.003744 -0.010632 0.150067 0.029779 0.638397 -0.664826 -0.007812 1 0 0 0 0 0 0 250780
-0.003701 -0.010593 0.149854 -0.368249 0.750226 -0.663642 -0.007843 1 0 0 0 0 0 0 251780
-0.003686 -0.010545 0.149633 -0.040276 0.646272 -0.546141 -0.007874 1 0 0 0 0 0 0 252778
-0.003663 -0.010500 0.149424 -0.113758 0.683294 -0.697467 -0.007905 1 0 0 0 0 0 0 253767
-0.003636 -0.010457 0.149222 -0.176147 0.704909 -0.772695 -0.007937 1 0 0 0 0 0 0 254782
-0.003606 -0.010413 0.148995 -0.216159 0.682929 -0.462628 -0.007968 1 0 0 0 0 0 0 255773
-0.003561 -0.010354 0.148796 -0.424072 0.502967 -0.763204 -0.007999 1 0 0 0 0 0 0 256781
-0.003523 -0.010302 0.148570 -0.364544 0.557827 -0.445316 -0.008031 1 0 0 0 0 0 0 257785
-0.003489 -0.010255 0.148359 -0.314244 0.639313 -0.591597 -0.008062 1 0 0 0 0 0 0 258773
-0.003448 -0.010232 0.148134 -0.391644 0.954509 -0.417966 -0.008093 1 0 0 0 0 0 0 259772
-0.003412 -0.010200 0.147923 -0.339581 0.870344 -0.564231 -0.008124 1 0 0 0 0 0 0 260774
-0.003356 -0.010168 0.147709 -0.599535 0.869538 -0.526003 -0.008155 1 0 0 0 0 0 0 261761
-0.003291 -0.010139 0.147520 -0.756411 0.905234 -0.829619 -0.008186 1 0 0 0 0 0 0 262771
-0.003243 -0.010100 0.147296 -0.559341 0.784195 -0.409437 -0.008218 1 0 0 0 0 0 0 263772
-0.003181 -0.010068 0.147103 -0.716319 0.855126 -0.739131 -0.008249 1 0 0 0 0 0 0 264783
-0.003142 -0.010007 0.146897 -0.441733 0.485909 -0.601551 -0.008280 1 0 0 0 0 0 0 265761
-0.003100 -0.009979 0.146698 -0.462920 0.872251 -0.679373 -0.008312 1 0 0 0 0 0 0 266775
-0.003041 -0.009948 0.146488 -0.686234 0.886023 -0.515662 -0.008343 1 0 0 0 0 0 0 267774
-0.003004 -0.009888 0.146275 -0.435640 0.505744 -0.443358 -0.008374 1 0 0 0 0 0 0 268772
-0.002948 -0.009845 0.146084 -0.657253 0.680849 -0.721129 -0.008405 1 0 0 0 0 0 0 269780
-0.002904 -0.009802 0.145885 -0.521425 0.694596 -0.625412 -0.008437 1 0 0 0 0 0 0 270777
-0.002867 -0.009759 0.145682 -0.430411 0.696725 -0.554555 -0.008468 1 0 0 0 0 0 0 271770
-0.002811 -0.009723 0.145495 -0.669151 0.798896 -0.745294 -0.008499 1 0 0 0 0 0 0 272773
-0.002768 -0.009683 0.145297 -0.536252 0.753006 -0.603021 -0.008530 1 0 0 0 0 0 0 273775
-0.002716 -0.009627 0.145105 -0.635847 0.522513 -0.656864 -0.008561 1 0 0 0 0 0 0 274771
-0.002675 -0.009576 0.144904 -0.516020 0.583687 -0.534904 -0.008593 1 0 0 0 0 0 0 275773
-0.002618 -0.009537 0.144717 -0.724578 0.734630 -0.695004 -0.008624 1 0 0 0 0 0 0 276773
-0.002573 -0.009496 0.144518 -0.575965 0.716268 -0.536794 -0.008655 1 0 0 0 0 0 0 277774
-0.002522 -0.009438 0.144325 -0.667421 0.500676 -0.584017 -0.008686 1 0 0 0 0 0 0 278772
-0.002473 -0.009410 0.144130 -0.637526 0.869558 -0.549648 -0.008718 1 0 0 0 0 0 0 279775
-0.002419 -0.009359 0.143938 -0.712821 0.602106 -0.574315 -0.008749 1 0 0 0 0 0 0 280772
-0.002377 -0.009312 0.143736 -0.573759 0.620690 -0.431890 -0.008780 1 0 0 0 0 0 0 281776
-0.002341 -0.009269 0.143557 -0.484439 0.680189 -0.704197 -0.008811 1 0 0 0 0 0 0 282773
-0.002293 -0.009210 0.143371 -0.633207 0.473507 -0.627526 -0.008843 1 0 0 0 0 0 0 283773
-0.002254 -0.009161 0.143198 -0.537319 0.579110 -0.779549 -0.008874 1 0 0 0 0 0 0 284770
-0.002219 -0.009114 0.143003 -0.478181 0.615230 -0.492299 -0.008905 1 0 0 0 0 0 0 285775
-0.002194 -0.009048 0.142820 -0.352672 0.372281 -0.595726 -0.008937 1 0 0 0 0 0 0 286773
-0.002173 -0.008973 0.142640 -0.282193 0.218205 -0.649421 -0.008968 1 0 0 0 0 0 0 287773
-0.002162 -0.008931 0.142459 -0.151041 0.631240 -0.610801 -0.008999 1 0 0 0 0 0 0 288772
-0.002127 -0.008872 0.142270 -0.456708 0.457151 -0.510012 -0.009030 1 0 0 0 0 0 0 289774
-0.002101 -0.008801 0.142089 -0.365737 0.265916 -0.570729 -0.009061 1 0 0 0 0 0 0 290764
-0.002074 -0.008746 0.141917 -0.389135 0.451866 -0.690635 -0.009093 1 0 0 0 0 0 0 291770
-0.002030 -0.008680 0.141732 -0.601565 0.337838 -0.521712 -0.009124 1 0 0 0 0 0 0 292778
-0.002008 -0.008643 0.141548 -0.350612 0.691593 -0.492988 -0.009155 1 0 0 0 0 0 0 293775
-0.001988 -0.008583 0.141367 -0.287019 0.415201 -0.525156 -0.009186 1 0 0 0 0 0 0 294771
-0.001942 -0.008538 0.141186 -0.636257 0.589061 -0.505808 -0.009218 1 0 0 0 0 0 0 295775
-0.001911 -0.008473 0.141006 -0.479567 0.345933 -0.510025 -0.009249 1 0 0 0 0 0 0 296772
-0.001888 -0.008398 0.140827 -0.369888 0.188319 -0.502078 -0.009280 1 0 0 0 0 0 0 297773
-0.001839 -0.008347 0.140646 -0.685285 0.462600 -0.461444 -0.009311 1 0 0 0 0 0 0 298772
-0.001822 -0.008294 0.140454 -0.324228 0.473636 -0.309923 -0.009343 1 0 0 0 0 0 0 299773
-0.001805 -0.008225 0.140270 -0.279499 0.270715 -0.370296 -0.009373 1 0 0 0 0 0 0 300752
-0.001781 -0.008172 0.140096 -0.362071 0.436832 -0.494315 -0.009405 1 0 0 0 0 0 0 301763
-0.001762 -0.008103 0.139918 -0.326135 0.248872 -0.444151 -0.009436 1 0 0 0 0 0 0 302762
-0.001744 -0.008027 0.139739 -0.301812 0.126314 -0.402978 -0.009468 1 0 0 0 0 0 0 303771
-0.001726 -0.007947 0.139559 -0.290340 0.059668 -0.372826 -0.009499 1 0 0 0 0 0 0 304760
-0.001717 -0.007902 0.139375 -0.187893 0.512285 -0.302411 -0.009530 1 0 0 0 0 0 0 305770
-0.001711 -0.007816 0.139185 -0.136288 0.008170 -0.201842 -0.009561 1 0 0 0 0 0 0 306760
-0.001693 -0.007754 0.139008 -0.288794 0.262957 -0.344267 -0.009592 1 0 0 0 0 0 0 307759
-0.001670 -0.007703 0.138836 -0.384754 0.435248 -0.408557 -0.009624 1 0 0 0 0 0 0 308770
-0.001628 -0.007641 0.138649 -0.626658 0.296492 -0.195691 -0.009655 1 0 0 0 0 0 0 309759
-0.001614 -0.007584 0.138454 -0.305038 0.339848 -0.054408 -0.009686 1 0 0 0 0 0 0 310769
-0.001598 -0.007514 0.138267 -0.286496 0.177316 -0.126431 -0.009717 1 0 0 0 0 0 0 311759
-0.001576 -0.007460 0.138090 -0.380918 0.361427 -0.258450 -0.009749 1 0 0 0 0 0 0 312769
-0.001550 -0.007411 0.137889 -0.443769 0.445779 0.068008 -0.009780 1 0 0 0 0 0 0 313760
-0.001550 -0.007341 0.137709 -0.110130 0.171100 -0.152669 -0.009811 1 0 0 0 0 0 0 314760
-0.001541 -0.007265 0.137528 -0.183662 0.055670 -0.134682 -0.009843 1 0 0 0 0 0 0 315769
-0.001536 -0.007223 0.137342 -0.146935 0.480650 -0.062502 -0.009874 1 0 0 0 0 0 0 316759
-0.001526 -0.007160 0.137158 -0.219963 0.259899 -0.057336 -0.009905 1 0 0 0 0 0 0 317768
-0.001491 -0.007093 0.136964 -0.542842 0.165822 0.083577 -0.009936 1 0 0 0 0 0 0 318760
-0.001481 -0.007036 0.136795 -0.271476 0.281124 -0.195365 -0.009967 1 0 0 0 0 0 0 319759
-0.001481 -0.006981 0.136605 -0.096552 0.317623 0.054730 -0.009999 1 0 0 0 0 0 0 320768
-0.001445 -0.006883 0.136442 -0.560164 -0.246032 -0.239088 -0.010030 1 0 0 0 0 0 0 321770
-0.001433 -0.006808 0.136254 -0.296830 -0.016235 0.060988 -0.010061 1 0 0 0 0 0 0 322759
-0.001412 -0.006751 0.136077 -0.386023 0.245297 -0.022291 -0.010093 1 0 0 0 0 0 0 323769
-0.001407 -0.006697 0.135884 -0.183853 0.295980 0.192557 -0.010124 1 0 0 0 0 0 0 324759
-0.001411 -0.006647 0.135714 -0.054339 0.343832 -0.069844 -0.010156 1 0 0 0 0 0 0 325808
-0.001419 -0.006595 0.135524 0.009608 0.333962 0.190801 -0.010187 1 0 0 0 0 0 0 326779
-0.001428 -0.006544 0.135326 0.042240 0.330051 0.342086 -0.010219 1 0 0 0 0 0 0 327808
-0.001419 -0.006500 0.135144 -0.210295 0.417885 0.164348 -0.010250 1 0 0 0 0 0 0 328807
-0.001440 -0.006447 0.134959 0.175432 0.325726 0.184596 -0.010398 1 0 0 0 0 0 0 333531
-0.001437 -0.006232 0.134126 -0.101451 -1.833429 8.734118 -0.010437 1 0 0 0 0 0 0 334792
-0.001470 -0.006148 0.133884 0.331446 -0.345557 1.932578 -0.010468 1 0 0 0 0 0 0 335779
-0.001485 -0.006104 0.133673 0.156030 0.309007 0.860805 -0.010504 1 0 0 0 0 0 0 336920
-0.001485 -0.006042 0.133478 -0.070151 0.146048 0.585304 -0.010530 1 0 0 0 0 0 0 337755
-0.001504 -0.006005 0.133325 0.174867 0.443652 0.022197 -0.010561 1 0 0 0 0 0 0 338756
-0.001500 -0.005969 0.133189 -0.118474 0.488725 -0.246339 -0.010596 1 0 0 0 0 0 0 339889
-0.001517 -0.005942 0.133029 0.138670 0.598721 0.065636 -0.010623 1 0 0 0 0 0 0 340755
-0.001511 -0.005911 0.132891 -0.136711 0.564888 -0.171486 -0.010655 1 0 0 0 0 0 0 341757
-0.001542 -0.005902 0.132748 0.315814 0.852935 -0.122493 -0.010687 1 0 0 0 0 0 0 342802
-0.001563 -0.005874 0.132597 0.237003 0.623187 0.017483 -0.010718 1 0 0 0 0 0 0 343777
-0.001593 -0.005852 0.132460 0.354207 0.688877 -0.152399 -0.010759 1 0 0 0 0 0 0 345107
-0.001614 -0.005815 0.132281 0.239244 0.493010 0.412290 -0.010781 1 0 0 0 0 0 0 345807
-0.001623 -0.005797 0.132154 0.094125 0.709397 -0.198417 -0.010812 1 0 0 0 0 0 0 346778
-0.001634 -0.005763 0.132008 0.088113 0.534677 0.004885 -0.010844 1 0 0 0 0 0 0 347806
-0.001645 -0.005723 0.131855 0.093041 0.422235 0.137366 -0.010874 1 0 0 0 0 0 0 348774
-0.001656 -0.005679 0.131699 0.097070 0.363650 0.205332 -0.010905 1 0 0 0 0 0 0 349778
-0.001666 -0.005634 0.131542 0.099902 0.333074 0.245398 -0.010937 1 0 0 0 0 0 0 350804
-0.001697 -0.005581 0.131364 0.364007 0.230481 0.539603 -0.010968 1 0 0 0 0 0 0 351777
-0.001718 -0.005532 0.131199 0.264146 0.258702 0.429089 -0.011000 1 0 0 0 0 0 0 352803
-0.001734 -0.005484 0.131039 0.191226 0.275533 0.379054 -0.011031 1 0 0 0 0 0 0 353786
-0.001754 -0.005416 0.130871 0.234334 0.007767 0.489522 -0.011061 1 0 0 0 0 0 0 354765
-0.001789 -0.005355 0.130719 0.450730 0.056812 0.310697 -0.011093 1 0 0 0 0 0 0 355782
-0.001805 -0.005320 0.130542 0.226810 0.401417 0.645322 -0.011125 1 0 0 0 0 0 0 356806
-0.001825 -0.005259 0.130368 0.251253 0.091567 0.663983 -0.011155 1 0 0 0 0 0 0 357778
-0.001840 -0.005205 0.130204 0.197313 0.155661 0.557914 -0.011187 1 0 0 0 0 0 0 358803
-0.001853 -0.005156 0.130044 0.163872 0.204841 0.521068 -0.011218 1 0 0 0 0 0 0 359779
-0.001858 -0.005127 0.129863 0.059729 0.475570 0.801633 -0.011250 1 0 0 0 0 0 0 360804
-0.001872 -0.005070 0.129688 0.167400 0.122680 0.790510 -0.011280 1 0 0 0 0 0 0 361778
-0.001885 -0.005018 0.129523 0.157735 0.162594 0.671742 -0.011313 1 0 0 0 0 0 0 362807
-0.001896 -0.004970 0.129362 0.146574 0.199304 0.630639 -0.011343 1 0 0 0 0 0 0 363777
-0.001920 -0.004937 0.129192 0.318270 0.402929 0.778956 -0.011375 1 0 0 0 0 0 0 364806
-0.001938 -0.004898 0.129029 0.247245 0.338537 0.716847 -0.011405 1 0 0 0 0 0 0 365778
-0.001945 -0.004877 0.128878 0.116792 0.554490 0.576457 -0.011437 1 0 0 0 0 0 0 366777
-0.001960 -0.004823 0.128713 0.200116 0.148699 0.766252 -0.011469 1 0 0 0 0 0 0 367803
-0.001973 -0.004773 0.128552 0.179340 0.161217 0.756420 -0.011499 1 0 0 0 0 0 0 368773
-0.001984 -0.004726 0.128392 0.163105 0.186049 0.759233 -0.011531 1 0 0 0 0 0 0 369809
-0.001995 -0.004680 0.128233 0.154874 0.197690 0.775862 -0.011562 1 0 0 0 0 0 0 370777
-0.002005 -0.004634 0.128074 0.151320 0.201274 0.798165 -0.011594 1 0 0 0 0 0 0 371806
-0.002016 -0.004589 0.127915 0.150153 0.200547 0.823078 -0.011624 1 0 0 0 0 0 0 372777
-0.002046 -0.004540 0.127766 0.412519 0.138646 0.717071 -0.011656 1 0 0 0 0 0 0 373808
-0.002065 -0.004493 0.127611 0.310216 0.155750 0.812313 -0.011687 1 0 0 0 0 0 0 374777
-0.002080 -0.004447 0.127453 0.236929 0.168371 0.875449 -0.011719 1 0 0 0 0 0 0 375804
-0.002086 -0.004421 0.127304 0.120946 0.439412 0.791264 -0.011773 1 0 0 0 0 0 0 377527
-0.002113 -0.004379 0.127097 0.376724 0.234817 1.561867 -0.011823 1 0 0 0 0 0 0 379151
-0.002130 -0.004333 0.126859 0.281276 0.165556 2.081297 -0.011843 1 0 0 0 0 0 0 379775
-0.002139 -0.004311 0.126712 0.163030 0.464532 0.981782 -0.011875 1 0 0 0 0 0 0 380804
-0.002167 -0.004273 0.126567 0.419236 0.286296 0.859139 -0.011905 1 0 0 0 0 0 0 381777
-0.002167 -0.004238 0.126434 0.070226 0.299460 0.714538 -0.011937 1 0 0 0 0 0 0 382802
-0.002186 -0.004213 0.126303 0.279394 0.436385 0.682537 -0.011968 1 0 0 0 0 0 0 383775
-0.002213 -0.004194 0.126174 0.424544 0.517102 0.685186 -0.012001 1 0 0 0 0 0 0 384841
-0.002213 -0.004168 0.126046 0.070487 0.434026 0.682134 -0.012031 1 0 0 0 0 0 0 385806
-0.002231 -0.004148 0.125918 0.281754 0.502253 0.711244 -0.012062 1 0 0 0 0 0 0 386803
-0.002245 -0.004117 0.125801 0.255548 0.364875 0.587614 -0.012093 1 0 0 0 0 0 0 387776
-0.002251 -0.004099 0.125666 0.143043 0.515442 0.822062 -0.012125 1 0 0 0 0 0 0 388803
-0.002259 -0.004069 0.125546 0.164844 0.383570 0.656851 -0.012274 1 0 0 0 0 0 0 393583
-0.002322 -0.003984 0.124957 0.893429 -0.363441 6.855867 -0.012312 1 0 0 0 0 0 0 394783
-0.002337 -0.003950 0.124799 0.355880 0.227147 1.889509 -0.012343 1 0 0 0 0 0 0 395769
-0.002364 -0.003927 0.124660 0.441394 0.419094 1.171922 -0.012374 1 0 0 0 0 0 0 396758
-0.002382 -0.003894 0.124539 0.349153 0.320102 0.884108 -0.012405 1 0 0 0 0 0 0 397767
-0.002390 -0.003877 0.124434 0.213534 0.503146 0.663360 -0.012436 1 0 0 0 0 0 0 398758
-0.002400 -0.003849 0.124356 0.221271 0.376937 0.300381 -0.012468 1 0 0 0 0 0 0 399767
-0.002404 -0.003834 0.124266 0.145203 0.522755 0.430332 -0.012498 1 0 0 0 0 0 0 400757
-0.002405 -0.003824 0.124172 0.100279 0.619205 0.512506 -0.012530 1 0 0 0 0 0 0 401767
-0.002410 -0.003798 0.124067 0.152480 0.414171 0.682038 -0.012561 1 0 0 0 0 0 0 402758
-0.002406 -0.003804 0.123977 0.038049 0.799299 0.515012 -0.012592 1 0 0 0 0 0 0 403757
-0.002409 -0.003785 0.123874 0.114110 0.528284 0.694437 -0.012624 1 0 0 0 0 0 0 404767
-0.002409 -0.003775 0.123775 0.092771 0.602887 0.667481 -0.012655 1 0 0 0 0 0 0 405757
-0.002414 -0.003748 0.123668 0.150315 0.404847 0.785849 -0.012686 1 0 0 0 0 0 0 406766
-0.002416 -0.003734 0.123568 0.112839 0.537202 0.725944 -0.012717 1 0 0 0 0 0 0 407757
-0.002441 -0.003702 0.123471 0.416676 0.312541 0.700052 -0.012749 1 0 0 0 0 0 0 408766
-0.002453 -0.003684 0.123375 0.274580 0.480416 0.705482 -0.012780 1 0 0 0 0 0 0 409756
-0.002482 -0.003650 0.123279 0.503622 0.280048 0.714879 -0.012811 1 0 0 0 0 0 0 410766
-0.002496 -0.003632 0.123183 0.322679 0.460504 0.733864 -0.012842 1 0 0 0 0 0 0 411756
-0.002502 -0.003621 0.123087 0.202797 0.579123 0.752492 -0.012874 1 0 0 0 0 0 0 412766
-0.002529 -0.003591 0.122991 0.468699 0.329930 0.767054 -0.012905 1 0 0 0 0 0 0 413758
-0.002541 -0.003574 0.122895 0.309468 0.482878 0.787582 -0.012936 1 0 0 0 0 0 0 414765
-0.002552 -0.003545 0.122789 0.274559 0.333647 0.934984 -0.012967 1 0 0 0 0 0 0 415755
-0.002557 -0.003530 0.122690 0.189743 0.489341 0.885785 -0.012999 1 0 0 0 0 0 0 416766
-0.002563 -0.003501 0.122583 0.213590 0.336107 0.997213 -0.013030 1 0 0 0 0 0 0 417757
-0.002566 -0.003486 0.122483 0.160203 0.488333 0.934006 -0.013061 1 0 0 0 0 0 0 418767
-0.002572 -0.003458 0.122375 0.199652 0.333616 1.040693 -0.013093 1 0 0 0 0 0 0 419775
-0.002574 -0.003442 0.122275 0.154212 0.484519 0.975703 -0.013124 1 0 0 0 0 0 0 420778
-0.002579 -0.003414 0.122168 0.197440 0.329540 1.082123 -0.013155 1 0 0 0 0 0 0 421775
-0.002581 -0.003399 0.122068 0.154059 0.479851 1.016934 -0.013187 1 0 0 0 0 0 0 422775
-0.002593 -0.003353 0.121983 0.283366 0.090708 0.841756 -0.013218 1 0 0 0 0 0 0 423777
-0.002598 -0.003329 0.121890 0.205135 0.327708 0.927092 -0.013249 1 0 0 0 0 0 0 424775
-0.002599 -0.003315 0.121795 0.152527 0.490647 0.982925 -0.013281 1 0 0 0 0 0 0 425793
-0.002623 -0.003284 0.121700 0.450460 0.269134 1.014256 -0.013312 1 0 0 0 0 0 0 426776
-0.002634 -0.003267 0.121604 0.310606 0.432820 1.040172 -0.013343 1 0 0 0 0 0 0 427771
-0.002626 -0.003244 0.121520 0.044827 0.365709 0.911738 -0.013374 1 0 0 0 0 0 0 428766
-0.002640 -0.003226 0.121438 0.308183 0.433192 0.881152 -0.013405 1 0 0 0 0 0 0 429771
-0.002646 -0.003216 0.121347 0.230200 0.533167 1.012877 -0.013436 1 0 0 0 0 0 0 430768
-0.002653 -0.003191 0.121243 0.243633 0.341676 1.214698 -0.013467 1 0 0 0 0 0 0 431765
-0.002662 -0.003159 0.121165 0.270658 0.237992 0.903353 -0.013499 1 0 0 0 0 0 0 432768
-0.002665 -0.003142 0.121076 0.199161 0.411354 1.045193 -0.013530 1 0 0 0 0 0 0 433770
-0.002685 -0.003128 0.120992 0.407716 0.465894 1.000408 -0.013561 1 0 0 0 0 0 0 434768
-0.002681 -0.003106 0.120912 0.121282 0.369537 0.966215 -0.013593 1 0 0 0 0 0 0 435776
-0.002697 -0.003089 0.120831 0.353839 0.425638 0.981082 -0.013624 1 0 0 0 0 0 0 436777
-0.002703 -0.003079 0.120741 0.259788 0.520459 1.130233 -0.013655 1 0 0 0 0 0 0 437774
-0.002706 -0.003074 0.120678 0.206120 0.592557 0.796928 -0.013687 1 0 0 0 0 0 0 438776
-0.002706 -0.003070 0.120594 0.162235 0.611168 1.059566 -0.013718 1 0 0 0 0 0 0 439766
-0.002712 -0.003049 0.120523 0.225982 0.390464 0.919918 -0.013749 1 0 0 0 0 0 0 440766
-0.002732 -0.003032 0.120446 0.431373 0.427662 1.006270 -0.013780 1 0 0 0 0 0 0 441770
-0.002728 -0.003010 0.120369 0.139540 0.342999 1.041177 -0.013811 1 0 0 0 0 0 0 442768
-0.002744 -0.002992 0.120289 0.367761 0.407065 1.082933 -0.013843 1 0 0 0 0 0 0 443766
-0.002757 -0.002965 0.120220 0.357378 0.274553 0.960595 -0.013874 1 0 0 0 0 0 0 444767
-0.002762 -0.002949 0.120134 0.254680 0.418923 1.193778 -0.013905 1 0 0 0 0 0 0 445769
-0.002764 -0.002942 0.120073 0.209388 0.530617 0.902743 -0.013936 1 0 0 0 0 0 0 446747
-0.002752 -0.002923 0.120000 0.005711 0.396848 1.032327 -0.013967 1 0 0 0 0 0 0 447748
-0.002763 -0.002908 0.119923 0.299388 0.428900 1.129973 -0.013999 1 0 0 0 0 0 0 448765
-0.002773 -0.002881 0.119854 0.324768 0.280623 1.029654 -0.014030 1 0 0 0 0 0 0 449769
-0.002765 -0.002853 0.119780 0.075859 0.242276 1.120806 -0.014061 1 0 0 0 0 0 0 450768
-0.002773 -0.002852 0.119711 0.266796 0.589586 1.063210 -0.014093 1 0 0 0 0 0 0 451768
-0.002782 -0.002833 0.119646 0.301600 0.381497 1.024122 -0.014124 1 0 0 0 0 0 0 452768
-0.002791 -0.002804 0.119582 0.313555 0.236027 1.017183 -0.014155 1 0 0 0 0 0 0 453771
-0.002801 -0.002771 0.119519 0.319886 0.156087 1.024059 -0.014186 1 0 0 0 0 0 0 454765
-0.002799 -0.002771 0.119445 0.168949 0.588196 1.185304 -0.014218 1 0 0 0 0 0 0 455768
-0.002803 -0.002753 0.119378 0.233615 0.381019 1.118631 -0.014249 1 0 0 0 0 0 0 456767
-0.002809 -0.002724 0.119313 0.280020 0.231300 1.091907 -0.014280 1 0 0 0 0 0 0 457768
-0.002813 -0.002710 0.119260 0.234941 0.393287 0.959169 -0.014311 1 0 0 0 0 0 0 458767
-0.002819 -0.002684 0.119200 0.274644 0.252138 1.039266 -0.014342 1 0 0 0 0 0 0 459761
-0.002821 -0.002670 0.119148 0.232306 0.401744 0.956484 -0.014374 1 0 0 0 0 0 0 460770
-0.002828 -0.002644 0.119089 0.274244 0.253518 1.055452 -0.014405 1 0 0 0 0 0 0 461773
-0.002830 -0.002631 0.119037 0.233336 0.399278 0.979252 -0.014436 1 0 0 0 0 0 0 462764
-0.002836 -0.002606 0.118978 0.275966 0.249473 1.080746 -0.014468 1 0 0 0 0 0 0 463767
-0.002820 -0.002597 0.118917 -0.012378 0.450418 1.136173 -0.014499 1 0 0 0 0 0 0 464768
-0.002817 -0.002573 0.118854 0.127283 0.280057 1.167769 -0.014530 1 0 0 0 0 0 0 465766
-0.002815 -0.002561 0.118801 0.156585 0.408471 1.056498 -0.014561 1 0 0 0 0 0 0 466758
-0.002818 -0.002536 0.118742 0.235906 0.249710 1.145112 -0.014593 1 0 0 0 0 0 0 467765
-0.002820 -0.002523 0.118690 0.214076 0.389142 1.065018 -0.014624 1 0 0 0 0 0 0 468771
-0.002825 -0.002498 0.118631 0.265909 0.236968 1.165771 -0.014655 1 0 0 0 0 0 0 469768
-0.002827 -0.002485 0.118579 0.230392 0.379536 1.089941 -0.014686 1 0 0 0 0 0 0 470767
-0.002833 -0.002460 0.118520 0.275289 0.229261 1.192383 -0.014717 1 0 0 0 0 0 0 471765
-0.002835 -0.002447 0.118468 0.236416 0.372480 1.117054 -0.014749 1 0 0 0 0 0 0 472759
-0.002836 -0.002440 0.118419 0.209998 0.465324 1.087000 -0.014782 1 0 0 0 0 0 0 473825
-0.002841 -0.002417 0.118361 0.265332 0.271545 1.216228 -0.014813 1 0 0 0 0 0 0 474810
-0.002843 -0.002406 0.118310 0.232686 0.390943 1.151164 -0.014844 1 0 0 0 0 0 0 475822
-0.002831 -0.002386 0.118272 0.046778 0.298762 0.975396 -0.014875 1 0 0 0 0 0 0 476809
-0.002830 -0.002358 0.118218 0.164690 0.164502 1.186861 -0.014907 1 0 0 0 0 0 0 477829
-0.002829 -0.002343 0.118168 0.178654 0.329256 1.163219 -0.014938 1 0 0 0 0 0 0 478808
-0.002827 -0.002335 0.118120 0.180638 0.434573 1.152595 -0.014969 1 0 0 0 0 0 0 479820
-0.002826 -0.002331 0.118072 0.180977 0.489678 1.155906 -0.015000 1 0 0 0 0 0 0 480806
-0.002830 -0.002310 0.118014 0.250319 0.276440 1.298400 -0.015032 1 0 0 0 0 0 0 481821
-0.002832 -0.002299 0.117963 0.225100 0.385055 1.237795 -0.015063 1 0 0 0 0 0 0 482808
-0.002832 -0.002293 0.117914 0.205714 0.460400 1.213273 -0.015094 1 0 0 0 0 0 0 483822
-0.002831 -0.002290 0.117866 0.195100 0.500213 1.211820 -0.015125 1 0 0 0 0 0 0 484806
-0.002818 -0.002275 0.117829 0.027432 0.348134 1.070195 -0.015155 1 0 0 0 0 0 0 485764
-0.002811 -0.002266 0.117786 0.085491 0.423643 1.161599 -0.015186 1 0 0 0 0 0 0 486765
-0.002807 -0.002262 0.117739 0.129711 0.477798 1.214481 -0.015217 1 0 0 0 0 0 0 487753
-0.002804 -0.002259 0.117692 0.153718 0.507198 1.242317 -0.015249 1 0 0 0 0 0 0 488765
-0.002826 -0.002235 0.117644 0.480451 0.226290 1.263059 -0.015280 1 0 0 0 0 0 0 489754
-0.002836 -0.002222 0.117597 0.365918 0.348435 1.276325 -0.015311 1 0 0 0 0 0 0 490763
-0.002841 -0.002215 0.117549 0.280985 0.436041 1.288951 -0.015342 1 0 0 0 0 0 0 491755
-0.002830 -0.002198 0.117513 0.074075 0.310742 1.152628 -0.015374 1 0 0 0 0 0 0 492764
-0.002842 -0.002185 0.117479 0.357106 0.343717 1.115192 -0.015405 1 0 0 0 0 0 0 493754
-0.002848 -0.002178 0.117436 0.295614 0.424763 1.239547 -0.015436 1 0 0 0 0 0 0 494764
-0.002850 -0.002174 0.117390 0.245878 0.473116 1.303592 -0.015467 1 0 0 0 0 0 0 495753
-0.002838 -0.002158 0.117355 0.058021 0.326871 1.186441 -0.015499 1 0 0 0 0 0 0 496764
-0.002832 -0.002150 0.117311 0.105405 0.405033 1.286589 -0.015530 1 0 0 0 0 0 0 497754
-0.002841 -0.002159 0.117285 0.320618 0.644215 1.077955 -0.015561 1 0 0 0 0 0 0 498764
-0.002833 -0.002150 0.117256 0.110084 0.429548 1.101189 -0.015592 1 0 0 0 0 0 0 499754
-0.002828 -0.002145 0.117215 0.132238 0.458516 1.272934 -0.015623 1 0 0 0 0 0 0 500757
-0.002824 -0.002142 0.117170 0.157759 0.488393 1.356052 -0.015655 1 0 0 0 0 0 0 501763
-0.002828 -0.002123 0.117144 0.255805 0.278308 1.115080 -0.015686 1 0 0 0 0 0 0 502754
-0.002830 -0.002113 0.117104 0.228761 0.372521 1.288435 -0.015717 1 0 0 0 0 0 0 503753
-0.002817 -0.002094 0.117070 0.048388 0.269898 1.232483 -0.015749 1 0 0 0 0 0 0 504764
-0.002829 -0.002080 0.117037 0.343658 0.316349 1.225264 -0.015780 1 0 0 0 0 0 0 505754
-0.002834 -0.002072 0.116995 0.289336 0.404358 1.360506 -0.015811 1 0 0 0 0 0 0 506764
-0.002842 -0.002051 0.116970 0.326530 0.228997 1.149009 -0.015842 1 0 0 0 0 0 0 507760
-0.002845 -0.002039 0.116930 0.267330 0.341197 1.333633 -0.015874 1 0 0 0 0 0 0 508773
-0.002852 -0.002016 0.116907 0.315206 0.192064 1.151068 -0.015905 1 0 0 0 0 0 0 509762
-0.002855 -0.002004 0.116867 0.262899 0.318922 1.346749 -0.015936 1 0 0 0 0 0 0 510765
-0.002862 -0.001980 0.116844 0.314493 0.177366 1.168247 -0.015968 1 0 0 0 0 0 0 511770
-0.002864 -0.001967 0.116804 0.264089 0.308046 1.365284 -0.015999 1 0 0 0 0 0 0 512776
-0.002853 -0.001948 0.116771 0.072605 0.224081 1.317955 -0.016030 1 0 0 0 0 0 0 513771
-0.002847 -0.001938 0.116759 0.132719 0.346263 1.030683 -0.016063 1 0 0 0 0 0 0 514816
-0.002844 -0.001933 0.116724 0.160372 0.410937 1.320035 -0.016092 1 0 0 0 0 0 0 515750
-0.002847 -0.001912 0.116702 0.260350 0.219419 1.186856 -0.016124 1 0 0 0 0 0 0 516771
-0.002836 -0.001889 0.116674 0.074655 0.152036 1.252162 -0.016155 1 0 0 0 0 0 0 517770
-0.002831 -0.001877 0.116665 0.132082 0.301048 1.025725 -0.016186 1 0 0 0 0 0 0 518747
-0.002846 -0.001866 0.116640 0.402271 0.326162 1.207736 -0.016217 1 0 0 0 0 0 0 519765
-0.002858 -0.001843 0.116622 0.406957 0.163249 1.153549 -0.016249 1 0 0 0 0 0 0 520766
-0.002847 -0.001836 0.116606 0.085218 0.353167 1.122395 -0.016280 1 0 0 0 0 0 0 521766
-0.002858 -0.001827 0.116579 0.360019 0.354680 1.266597 -0.016311 1 0 0 0 0 0 0 522763
-0.002864 -0.001823 0.116570 0.318072 0.412414 1.053952 -0.016343 1 0 0 0 0 0 0 523768
-0.002872 -0.001804 0.116556 0.344768 0.208312 1.091274 -0.016374 1 0 0 0 0 0 0 524772
-0.002863 -0.001780 0.116532 0.121145 0.135421 1.249051 -0.016405 1 0 0 0 0 0 0 525751
-0.002859 -0.001769 0.116523 0.160336 0.281726 1.057513 -0.016436 1 0 0 0 0 0 0 526765
-0.002862 -0.001745 0.116510 0.260684 0.134794 1.103843 -0.016467 1 0 0 0 0 0 0 527763
-0.002864 -0.001733 0.116506 0.253262 0.273058 0.999011 -0.016499 1 0 0 0 0 0 0 528765
-0.002864 -0.001727 0.116473 0.227561 0.353189 1.366293 -0.016530 1 0 0 0 0 0 0 529767
-0.002864 -0.001724 0.116462 0.231760 0.406993 1.126322 -0.016561 1 0 0 0 0 0 0 530763
-0.002869 -0.001704 0.116448 0.300427 0.196739 1.144386 -0.016593 1 0 0 0 0 0 0 531765
-0.002872 -0.001695 0.116443 0.275561 0.301222 1.028598 -0.016624 1 0 0 0 0 0 0 532764
-0.002873 -0.001690 0.116441 0.256128 0.373884 0.977884 -0.016655 1 0 0 0 0 0 0 533765
-0.002879 -0.001670 0.116430 0.313109 0.175556 1.096128 -0.016686 1 0 0 0 0 0 0 534766
-0.002864 -0.001664 0.116417 0.039755 0.342528 1.148429 -0.016717 1 0 0 0 0 0 0 535762
-0.002856 -0.001661 0.116412 0.112755 0.398396 1.040450 -0.016749 1 0 0 0 0 0 0 536760
-0.002858 -0.001642 0.116401 0.236761 0.186457 1.127765 -0.016780 1 0 0 0 0 0 0 537765
-0.002859 -0.001633 0.116396 0.242330 0.289953 1.037845 -0.016811 1 0 0 0 0 0 0 538764
-0.002859 -0.001628 0.116395 0.238585 0.362257 0.996208 -0.016842 1 0 0 0 0 0 0 539764
-0.002859 -0.001626 0.116395 0.235876 0.400586 0.981961 -0.016874 1 0 0 0 0 0 0 540765
-0.002859 -0.001624 0.116394 0.234507 0.420260 0.978174 -0.016905 1 0 0 0 0 0 0 541766
-0.002865 -0.001606 0.116384 0.301580 0.193896 1.113906 -0.016936 1 0 0 0 0 0 0 542764
-0.002867 -0.001597 0.116381 0.277174 0.290633 1.041692 -0.016967 1 0 0 0 0 0 0 543763
-0.002869 -0.001592 0.116379 0.258431 0.359724 1.006240 -0.016999 1 0 0 0 0 0 0 544764
-0.002869 -0.001590 0.116379 0.248290 0.396494 0.994116 -0.017030 1 0 0 0 0 0 0 545766
-0.002870 -0.001589 0.116379 0.243210 0.415383 0.991050 -0.017061 1 0 0 0 0 0 0 546761
-0.002870 -0.001588 0.116379 0.240834 0.425215 0.991190 -0.017093 1 0 0 0 0 0 0 547767
-0.002870 -0.001588 0.116379 0.239841 0.430508 0.992412 -0.017123 1 0 0 0 0 0 0 548757
-0.002870 -0.001588 0.116379 0.239565 0.433560 0.994049 -0.017155 1 0 0 0 0 0 0 549767
-0.002870 -0.001588 0.116379 0.239646 0.435471 0.995784 -0.017186 1 0 0 0 0 0 0 550770
-0.002870 -0.001588 0.116379 0.239900 0.436836 0.997570 -0.017218 1 0 0 0 0 0 0 551765
-0.002875 -0.001570 0.116369 0.307820 0.201367 1.135423 -0.017249 1 0 0 0 0 0 0 552771
-0.002878 -0.001561 0.116365 0.283923 0.293431 1.063797 -0.017280 1 0 0 0 0 0 0 553765
-0.002879 -0.001557 0.116364 0.265448 0.360158 1.028554 -0.017311 1 0 0 0 0 0 0 554768
-0.002880 -0.001555 0.116363 0.255430 0.395749 1.016500 -0.017342 1 0 0 0 0 0 0 555764
-0.002880 -0.001553 0.116363 0.250415 0.414036 1.013452 -0.017373 1 0 0 0 0 0 0 556748
-0.002880 -0.001553 0.116363 0.248068 0.423564 1.013584 -0.017404 1 0 0 0 0 0 0 557747
-0.002881 -0.001553 0.116363 0.247124 0.428705 1.014865 -0.017436 1 0 0 0 0 0 0 558764
-0.002881 -0.001552 0.116363 0.246847 0.431669 1.016498 -0.017468 1 0 0 0 0 0 0 559765
-0.002881 -0.001552 0.116363 0.246937 0.433529 1.018243 -0.017499 1 0 0 0 0 0 0 560762
-0.002881 -0.001552 0.116363 0.247183 0.434844 1.020022 -0.017530 1 0 0 0 0 0 0 561753
-0.002881 -0.001552 0.116363 0.247532 0.435895 1.021850 -0.017561 1 0 0 0 0 0 0 562762
-0.002881 -0.001552 0.116363 0.247934 0.436803 1.023629 -0.017592 1 0 0 0 0 0 0 563751
-0.002881 -0.001552 0.116363 0.248347 0.437657 1.025477 -0.017624 1 0 0 0 0 0 0 564761
-0.002881 -0.001552 0.116363 0.248785 0.438450 1.027279 -0.017655 1 0 0 0 0 0 0 565751
-0.002881 -0.001552 0.116363 0.249215 0.439250 1.029115 -0.017686 1 0 0 0 0 0 0 566761
-0.002881 -0.001552 0.116363 0.249647 0.440030 1.030909 -0.017717 1 0 0 0 0 0 0 567751
-0.002881 -0.001552 0.116363 0.250098 0.440823 1.032750 -0.017749 1 0 0 0 0 0 0 568760
-0.002881 -0.001552 0.116363 0.250524 0.441595 1.034559 -0.017780 1 0 0 0 0 0 0 569751
-0.002881 -0.001552 0.116363 0.250967 0.442361 1.036365 -0.017811 1 0 0 0 0 0 0 570751
-0.002881 -0.001552 0.116363 0.251419 0.443151 1.038205 -0.017842 1 0 0 0 0 0 0 571760
-0.002881 -0.001552 0.116363 0.251837 0.443915 1.040005 -0.017873 1 0 0 0 0 0 0 572750
-0.002881 -0.001552 0.116363 0.252296 0.444715 1.041838 -0.017905 1 0 0 0 0 0 0 573761
-0.002881 -0.001552 0.116363 0.252736 0.445474 1.043642 -0.017936 1 0 0 0 0 0 0 574750
-0.002881 -0.001552 0.116363 0.253162 0.446251 1.045479 -0.017967 1 0 0 0 0 0 0 575760
-0.002881 -0.001552 0.116363 0.253615 0.447024 1.047280 -0.017998 1 0 0 0 0 0 0 576750
-0.002881 -0.001552 0.116363 0.254055 0.447802 1.049111 -0.018030 1 0 0 0 0 0 0 577761
-0.002881 -0.001552 0.116363 0.254482 0.448590 1.050915 -0.018061 1 0 0 0 0 0 0 578750
-0.002881 -0.001552 0.116363 0.254934 0.449355 1.052748 -0.018092 1 0 0 0 0 0 0 579761
-0.002881 -0.001552 0.116363 0.255378 0.450130 1.054554 -0.018123 1 0 0 0 0 0 0 580751
-0.002881 -0.001552 0.116363 0.255812 0.450917 1.056397 -0.018155 1 0 0 0 0 0 0 581761
-0.002881 -0.001552 0.116363 0.256247 0.451685 1.058177 -0.018186 1 0 0 0 0 0 0 582750
-0.002881 -0.001552 0.116363 0.256703 0.452467 1.060027 -0.018217 1 0 0 0 0 0 0 583761
-0.002881 -0.001552 0.116363 0.257128 0.453236 1.061831 -0.018248 1 0 0 0 0 0 0 584749
-0.002881 -0.001552 0.116363 0.257575 0.454010 1.063655 -0.018280 1 0 0 0 0 0 0 585759
-0.002881 -0.001552 0.116363 0.258020 0.454786 1.065463 -0.018311 1 0 0 0 0 0 0 586750
-0.002881 -0.001552 0.116363 0.258441 0.455556 1.067279 -0.018342 1 0 0 0 0 0 0 587749
-0.002881 -0.001552 0.116363 0.258901 0.456358 1.069114 -0.018374 1 0 0 0 0 0 0 588761
-0.002881 -0.001552 0.116363 0.259353 0.457138 1.070969 -0.018405 1 0 0 0 0 0 0 589778
-0.002881 -0.001552 0.116363 0.259767 0.457894 1.072754 -0.018436 1 0 0 0 0 0 0 590760
-0.002881 -0.001552 0.116363 0.260225 0.458675 1.074573 -0.018467 1 0 0 0 0 0 0 591760
-0.002881 -0.001552 0.116363 0.260660 0.459444 1.076387 -0.018499 1 0 0 0 0 0 0 592761
-0.002881 -0.001552 0.116363 0.261095 0.460246 1.078222 -0.018530 1 0 0 0 0 0 0 593767
-0.002881 -0.001552 0.116363 0.261614 0.461124 1.080308 -0.018566 1 0 0 0 0 0 0 594914
-0.002881 -0.001552 0.116363 0.261984 0.461779 1.081856 -0.018593 1 0 0 0 0 0 0 595769
-0.002881 -0.001552 0.116363 0.262413 0.462553 1.083660 -0.018623 1 0 0 0 0 0 0 596754
-0.002881 -0.001552 0.116363 0.262862 0.463345 1.085493 -0.018655 1 0 0 0 0 0 0 597772
-0.002881 -0.001552 0.116363 0.263312 0.464117 1.087320 -0.018686 1 0 0 0 0 0 0 598771
-0.002881 -0.001552 0.116363 0.263738 0.464887 1.089126 -0.018717 1 0 0 0 0 0 0 599760
-0.002881 -0.001552 0.116363 0.264182 0.465654 1.090936 -0.018749 1 0 0 0 0 0 0 600762
-0.002881 -0.001552 0.116363 0.264631 0.466440 1.092765 -0.018780 1 0 0 0 0 0 0 601765
-0.002881 -0.001552 0.116363 0.265064 0.467207 1.094574 -0.018811 1 0 0 0 0 0 0 602763
-0.002881 -0.001552 0.116363 0.265496 0.468003 1.096396 -0.018842 1 0 0 0 0 0 0 603762
-0.002881 -0.001552 0.116363 0.265950 0.468768 1.098216 -0.018874 1 0 0 0 0 0 0 604762
-0.002881 -0.001552 0.116363 0.266390 0.469544 1.100049 -0.018905 1 0 0 0 0 0 0 605774
-0.002881 -0.001552 0.116363 0.266813 0.470308 1.101829 -0.018936 1 0 0 0 0 0 0 606746
-0.002881 -0.001552 0.116363 0.267263 0.471102 1.103667 -0.018968 1 0 0 0 0 0 0 607767
-0.002881 -0.001552 0.116363 0.267702 0.471877 1.105501 -0.018999 1 0 0 0 0 0 0 608766
-0.002881 -0.001552 0.116363 0.268153 0.472649 1.107310 -0.019030 1 0 0 0 0 0 0 609763
-0.002869 -0.001539 0.116374 0.107510 0.301307 0.960863 -0.019061 1 0 0 0 0 0 0 610764
-0.002862 -0.001533 0.116378 0.167379 0.366369 1.042497 -0.019092 1 0 0 0 0 0 0 611763
-0.002859 -0.001530 0.116380 0.212587 0.414958 1.084559 -0.019124 1 0 0 0 0 0 0 612760
-0.002858 -0.001528 0.116380 0.237287 0.441414 1.101396 -0.019155 1 0 0 0 0 0 0 613764
-0.002857 -0.001527 0.116380 0.250151 0.455287 1.108464 -0.019186 1 0 0 0 0 0 0 614763
-0.002856 -0.001527 0.116380 0.256867 0.462649 1.112082 -0.019217 1 0 0 0 0 0 0 615761
-0.002856 -0.001526 0.116380 0.260472 0.466717 1.114500 -0.019249 1 0 0 0 0 0 0 616762
-0.002856 -0.001526 0.116380 0.262476 0.469138 1.116527 -0.019280 1 0 0 0 0 0 0 617762
-0.002856 -0.001526 0.116380 0.263717 0.470728 1.118406 -0.019311 1 0 0 0 0 0 0 618760
-0.002856 -0.001526 0.116380 0.264538 0.471916 1.120237 -0.019342 1 0 0 0 0 0 0 619761
-0.002844 -0.001513 0.116391 0.103930 0.300615 0.973856 -0.019374 1 0 0 0 0 0 0 620766
-0.002838 -0.001507 0.116395 0.163898 0.365760 1.055376 -0.019404 1 0 0 0 0 0 0 621745
-0.002835 -0.001503 0.116396 0.209179 0.414417 1.097425 -0.019436 1 0 0 0 0 0 0 622762
-0.002833 -0.001502 0.116397 0.233876 0.440896 1.114241 -0.019467 1 0 0 0 0 0 0 623762
-0.002832 -0.001501 0.116397 0.246741 0.454757 1.121285 -0.019499 1 0 0 0 0 0 0 624760
-0.002820 -0.001488 0.116408 0.092110 0.289709 0.976761 -0.019530 1 0 0 0 0 0 0 625763
-0.002813 -0.001481 0.116412 0.155169 0.358103 1.058855 -0.019561 1 0 0 0 0 0 0 626761
-0.002810 -0.001477 0.116413 0.201982 0.408352 1.101038 -0.019592 1 0 0 0 0 0 0 627761
-0.002809 -0.001476 0.116414 0.227447 0.435639 1.117917 -0.019624 1 0 0 0 0 0 0 628761
-0.002808 -0.001475 0.116414 0.240691 0.449887 1.124977 -0.019655 1 0 0 0 0 0 0 629763
-0.002807 -0.001474 0.116414 0.247590 0.457422 1.128565 -0.019686 1 0 0 0 0 0 0 630756
-0.002795 -0.001461 0.116425 0.089770 0.289025 0.982915 -0.019717 1 0 0 0 0 0 0 631753
-0.002789 -0.001455 0.116429 0.151331 0.355856 1.064538 -0.019749 1 0 0 0 0 0 0 632761
-0.002785 -0.001451 0.116430 0.197378 0.405314 1.106554 -0.019780 1 0 0 0 0 0 0 633767
-0.002779 -0.001467 0.116441 0.154605 0.669234 0.986512 -0.019811 1 0 0 0 0 0 0 634742
-0.002775 -0.001475 0.116445 0.191852 0.592747 1.067110 -0.019842 1 0 0 0 0 0 0 635759
-0.002761 -0.001466 0.116457 0.055859 0.361858 0.959763 -0.019874 1 0 0 0 0 0 0 636760
-0.002754 -0.001462 0.116461 0.129445 0.395657 1.055555 -0.019905 1 0 0 0 0 0 0 637765
-0.002751 -0.001459 0.116463 0.181719 0.428478 1.102515 -0.019936 1 0 0 0 0 0 0 638761
-0.002749 -0.001458 0.116463 0.209954 0.447041 1.121016 -0.019967 1 0 0 0 0 0 0 639762
-0.002736 -0.001445 0.116474 0.062825 0.284157 0.980649 -0.019999 1 0 0 0 0 0 0 640759
-0.002748 -0.001434 0.116488 0.374436 0.297711 0.932652 -0.020030 1 0 0 0 0 0 0 641764
-0.002753 -0.001428 0.116493 0.329491 0.369115 1.045687 -0.020061 1 0 0 0 0 0 0 642751
-0.002756 -0.001425 0.116494 0.288316 0.412341 1.098268 -0.020092 1 0 0 0 0 0 0 643761
-0.002757 -0.001424 0.116495 0.266422 0.435256 1.118608 -0.020123 1 0 0 0 0 0 0 644751
-0.002746 -0.001410 0.116506 0.093837 0.274347 0.978926 -0.020155 1 0 0 0 0 0 0 645761
-0.002740 -0.001403 0.116510 0.148284 0.345190 1.062341 -0.020186 1 0 0 0 0 0 0 646750
-0.002737 -0.001400 0.116511 0.190811 0.396681 1.104946 -0.020217 1 0 0 0 0 0 0 647759
-0.002736 -0.001398 0.116512 0.214104 0.424543 1.121921 -0.020248 1 0 0 0 0 0 0 648749
-0.002735 -0.001397 0.116512 0.226240 0.439072 1.129002 -0.020280 1 0 0 0 0 0 0 649759
-0.002722 -0.001384 0.116523 0.070599 0.273672 0.984690 -0.020311 1 0 0 0 0 0 0 650749
-0.002716 -0.001377 0.116527 0.133615 0.342372 1.066466 -0.020342 1 0 0 0 0 0 0 651758
-0.002713 -0.001373 0.116528 0.180358 0.392747 1.108461 -0.020373 1 0 0 0 0 0 0 652748
-0.002711 -0.001372 0.116529 0.205780 0.420049 1.125241 -0.020405 1 0 0 0 0 0 0 653750
-0.002698 -0.001358 0.116540 0.056882 0.261114 0.984460 -0.020436 1 0 0 0 0 0 0 654758
-0.002692 -0.001351 0.116544 0.123378 0.333157 1.067317 -0.020467 1 0 0 0 0 0 0 655750
-0.002688 -0.001347 0.116545 0.171908 0.385208 1.109705 -0.020498 1 0 0 0 0 0 0 656757
-0.002681 -0.001363 0.116556 0.130169 0.650632 0.989400 -0.020529 1 0 0 0 0 0 0 657748
-0.002666 -0.001358 0.116570 0.005839 0.401618 0.922331 -0.020561 1 0 0 0 0 0 0 658758
-0.002658 -0.001356 0.116575 0.091468 0.408255 1.042260 -0.020592 1 0 0 0 0 0 0 659748
-0.002672 -0.001350 0.116587 0.395221 0.369369 0.966939 -0.020623 1 0 0 0 0 0 0 660757
-0.002679 -0.001347 0.116591 0.333252 0.400601 1.059229 -0.020654 1 0 0 0 0 0 0 661749
-0.002670 -0.001333 0.116603 0.119710 0.248775 0.955828 -0.020686 1 0 0 0 0 0 0 662756
-0.002666 -0.001326 0.116608 0.152290 0.325241 1.052467 -0.020717 1 0 0 0 0 0 0 663749
-0.002664 -0.001322 0.116609 0.183792 0.379647 1.099665 -0.020749 1 0 0 0 0 0 0 664759
-0.002662 -0.001320 0.116610 0.201569 0.408967 1.118156 -0.020779 1 0 0 0 0 0 0 665748
-0.002650 -0.001306 0.116621 0.048521 0.250683 0.978103 -0.020811 1 0 0 0 0 0 0 666756
-0.002643 -0.001299 0.116625 0.113199 0.323311 1.060976 -0.020842 1 0 0 0 0 0 0 667747
-0.002640 -0.001296 0.116626 0.160817 0.375672 1.103339 -0.020873 1 0 0 0 0 0 0 668756
-0.002633 -0.001312 0.116637 0.118488 0.641397 0.982843 -0.020905 1 0 0 0 0 0 0 669760
-0.002617 -0.001307 0.116652 -0.006392 0.392114 0.915881 -0.020936 1 0 0 0 0 0 0 670758
-0.002628 -0.001300 0.116666 0.324079 0.342396 0.903929 -0.020967 1 0 0 0 0 0 0 671751
-0.002633 -0.001296 0.116672 0.289463 0.380513 1.030685 -0.020999 1 0 0 0 0 0 0 672769
-0.002635 -0.001294 0.116673 0.253539 0.406847 1.087997 -0.021030 1 0 0 0 0 0 0 673757
-0.002624 -0.001280 0.116685 0.071642 0.247532 0.962395 -0.021061 1 0 0 0 0 0 0 674762
-0.002619 -0.001273 0.116689 0.122016 0.319941 1.050223 -0.021093 1 0 0 0 0 0 0 675766
-0.002634 -0.001266 0.116700 0.407501 0.315668 0.962501 -0.021123 1 0 0 0 0 0 0 676755
-0.002637 -0.001279 0.116714 0.267867 0.602108 0.913000 -0.021155 1 0 0 0 0 0 0 677768
-0.002626 -0.001273 0.116730 0.073369 0.368230 0.881854 -0.021186 1 0 0 0 0 0 0 678764
-0.002620 -0.001270 0.116736 0.122503 0.383565 1.014967 -0.021218 1 0 0 0 0 0 0 679771
-0.002617 -0.001269 0.116737 0.163241 0.405473 1.075761 -0.021249 1 0 0 0 0 0 0 680762
-0.002603 -0.001255 0.116749 0.022985 0.244410 0.951486 -0.021280 1 0 0 0 0 0 0 681764
-0.002615 -0.001243 0.116763 0.339841 0.259603 0.907882 -0.021311 1 0 0 0 0 0 0 682762
-0.002620 -0.001238 0.116768 0.297334 0.332184 1.022566 -0.021342 1 0 0 0 0 0 0 683760
-0.002623 -0.001235 0.116769 0.257275 0.375905 1.075644 -0.021374 1 0 0 0 0 0 0 684764
-0.002607 -0.001238 0.116791 0.004684 0.462645 0.810990 -0.021405 1 0 0 0 0 0 0 685763
-0.002617 -0.001235 0.116809 0.323664 0.392519 0.839956 -0.021435 1 0 0 0 0 0 0 686740
-0.002622 -0.001234 0.116815 0.288837 0.402014 0.991499 -0.021467 1 0 0 0 0 0 0 687763
-0.002625 -0.001233 0.116817 0.253567 0.412269 1.058381 -0.021499 1 0 0 0 0 0 0 688763
-0.002614 -0.001220 0.116828 0.071750 0.244270 0.936154 -0.021530 1 0 0 0 0 0 0 689763
-0.002608 -0.001213 0.116832 0.122468 0.312663 1.024933 -0.021561 1 0 0 0 0 0 0 690762
-0.002624 -0.001205 0.116844 0.408616 0.306235 0.937463 -0.021592 1 0 0 0 0 0 0 691761
-0.002631 -0.001202 0.116847 0.337248 0.354091 1.025446 -0.021624 1 0 0 0 0 0 0 692760
-0.002635 -0.001200 0.116849 0.281163 0.383906 1.068235 -0.021655 1 0 0 0 0 0 0 693762
-0.002620 -0.001203 0.116871 0.020112 0.463400 0.799748 -0.021686 1 0 0 0 0 0 0 694766
-0.002612 -0.001205 0.116878 0.089614 0.446410 0.959218 -0.021717 1 0 0 0 0 0 0 695765
-0.002626 -0.001202 0.116891 0.392067 0.376696 0.907956 -0.021749 1 0 0 0 0 0 0 696759
-0.002633 -0.001200 0.116895 0.329693 0.391050 1.009505 -0.021780 1 0 0 0 0 0 0 697762
-0.002636 -0.001199 0.116896 0.278320 0.403964 1.057010 -0.021811 1 0 0 0 0 0 0 698760
-0.002626 -0.001185 0.116908 0.087883 0.236964 0.927927 -0.021842 1 0 0 0 0 0 0 699757
-0.002621 -0.001179 0.116912 0.134309 0.306032 1.014254 -0.021874 1 0 0 0 0 0 0 700759
-0.002613 -0.001193 0.116923 0.104436 0.594685 0.919814 -0.021905 1 0 0 0 0 0 0 701760
-0.002627 -0.001196 0.116937 0.395846 0.474964 0.878871 -0.021936 1 0 0 0 0 0 0 702761
-0.002634 -0.001197 0.116942 0.332083 0.444208 0.993567 -0.021967 1 0 0 0 0 0 0 703740
-0.002638 -0.001198 0.116944 0.280541 0.432615 1.046569 -0.021998 1 0 0 0 0 0 0 704753
-0.002627 -0.001185 0.116955 0.090030 0.253091 0.919463 -0.022031 1 0 0 0 0 0 0 705790
-0.002640 -0.001175 0.116969 0.382428 0.259082 0.874590 -0.022061 1 0 0 0 0 0 0 706762
-0.002641 -0.001187 0.116984 0.258761 0.565505 0.850717 -0.022092 1 0 0 0 0 0 0 707761
-0.002642 -0.001193 0.116989 0.236628 0.516713 0.977227 -0.022124 1 0 0 0 0 0 0 708760
-0.002642 -0.001196 0.116991 0.230981 0.473008 1.034857 -0.022155 1 0 0 0 0 0 0 709762
-0.002648 -0.001180 0.117013 0.311917 0.218127 0.777517 -0.022186 1 0 0 0 0 0 0 710760
-0.002651 -0.001172 0.117020 0.277590 0.292281 0.935355 -0.022217 1 0 0 0 0 0 0 711757
-0.002653 -0.001168 0.117022 0.254922 0.350762 1.014814 -0.022249 1 0 0 0 0 0 0 712762
-0.002653 -0.001166 0.117023 0.243810 0.382710 1.045402 -0.022280 1 0 0 0 0 0 0 713752
-0.002654 -0.001165 0.117024 0.238640 0.399339 1.057110 -0.022311 1 0 0 0 0 0 0 714761
-0.002636 -0.001169 0.117045 0.004319 0.471553 0.776473 -0.022342 1 0 0 0 0 0 0 715764
-0.002646 -0.001167 0.117062 0.333855 0.393983 0.799841 -0.022374 1 0 0 0 0 0 0 716763
-0.002651 -0.001166 0.117068 0.303723 0.399864 0.949228 -0.022405 1 0 0 0 0 0 0 717761
-0.002653 -0.001165 0.117070 0.270779 0.408276 1.015341 -0.022436 1 0 0 0 0 0 0 718761
-0.002654 -0.001165 0.117071 0.253156 0.413532 1.040344 -0.022467 1 0 0 0 0 0 0 719758
-0.002673 -0.001161 0.117081 0.490958 0.359654 0.918253 -0.022499 1 0 0 0 0 0 0 720765
-0.002670 -0.001145 0.117095 0.229382 0.207292 0.845200 -0.022530 1 0 0 0 0 0 0 721766
-0.002669 -0.001137 0.117100 0.219662 0.289203 0.961975 -0.022561 1 0 0 0 0 0 0 722762
-0.002686 -0.001129 0.117112 0.474841 0.289844 0.885249 -0.022592 1 0 0 0 0 0 0 723758
-0.002695 -0.001125 0.117116 0.387225 0.341577 0.976710 -0.022624 1 0 0 0 0 0 0 724759
-0.002699 -0.001123 0.117117 0.323011 0.373359 1.020670 -0.022656 1 0 0 0 0 0 0 725805
-0.002684 -0.001127 0.117139 0.057170 0.453709 0.751872 -0.022688 1 0 0 0 0 0 0 726815
-0.002676 -0.001128 0.117147 0.124620 0.437348 0.911236 -0.022719 1 0 0 0 0 0 0 727798
-0.002691 -0.001125 0.117159 0.427224 0.367585 0.860109 -0.022750 1 0 0 0 0 0 0 728814
-0.002698 -0.001123 0.117163 0.364265 0.382124 0.961317 -0.022781 1 0 0 0 0 0 0 729801
-0.002689 -0.001109 0.117176 0.148761 0.219886 0.861005 -0.022813 1 0 0 0 0 0 0 730813
-0.002684 -0.001102 0.117180 0.181331 0.292401 0.958043 -0.022844 1 0 0 0 0 0 0 731800
-0.002682 -0.001099 0.117182 0.212920 0.344808 1.005247 -0.022875 1 0 0 0 0 0 0 732812
-0.002699 -0.001093 0.117192 0.477644 0.315906 0.891929 -0.022906 1 0 0 0 0 0 0 733799
-0.002696 -0.001076 0.117207 0.229220 0.176003 0.821856 -0.022938 1 0 0 0 0 0 0 734813
-0.002694 -0.001068 0.117212 0.226231 0.264443 0.939493 -0.022968 1 0 0 0 0 0 0 735796
-0.002693 -0.001064 0.117213 0.238314 0.325365 0.994803 -0.023001 1 0 0 0 0 0 0 736824
-0.002711 -0.001058 0.117224 0.493286 0.300704 0.884327 -0.023030 1 0 0 0 0 0 0 737763
-0.002707 -0.001041 0.117238 0.239837 0.162845 0.815188 -0.023061 1 0 0 0 0 0 0 738746
-0.002705 -0.001033 0.117243 0.234379 0.252428 0.933120 -0.023092 1 0 0 0 0 0 0 739755
-0.002704 -0.001029 0.117245 0.245236 0.313902 0.988459 -0.023123 1 0 0 0 0 0 0 740747
-0.002722 -0.001023 0.117255 0.499797 0.289465 0.878144 -0.023155 1 0 0 0 0 0 0 741757
-0.002719 -0.001006 0.117270 0.245927 0.151645 0.808987 -0.023186 1 0 0 0 0 0 0 742746
-0.002717 -0.000998 0.117275 0.240293 0.241337 0.926849 -0.023217 1 0 0 0 0 0 0 743746
-0.002716 -0.000994 0.117277 0.251091 0.302851 0.982179 -0.023248 1 0 0 0 0 0 0 744756
-0.002734 -0.000988 0.117287 0.505773 0.278350 0.871857 -0.023279 1 0 0 0 0 0 0 745746
-0.002743 -0.000984 0.117291 0.415906 0.316187 0.950240 -0.023311 1 0 0 0 0 0 0 746756
-0.002735 -0.000970 0.117303 0.186187 0.164937 0.841896 -0.023342 1 0 0 0 0 0 0 747746
-0.002750 -0.000958 0.117317 0.459203 0.185959 0.804459 -0.023373 1 0 0 0 0 0 0 748755
-0.002757 -0.000952 0.117322 0.393221 0.262168 0.920554 -0.023404 1 0 0 0 0 0 0 749746
-0.002760 -0.000949 0.117323 0.341363 0.307585 0.973992 -0.023436 1 0 0 0 0 0 0 750746
-0.002750 -0.000934 0.117335 0.149938 0.155495 0.846914 -0.023467 1 0 0 0 0 0 0 751756
-0.002744 -0.000927 0.117339 0.196442 0.233054 0.933456 -0.023498 1 0 0 0 0 0 0 752746
-0.002760 -0.000919 0.117350 0.482766 0.230380 0.845433 -0.023530 1 0 0 0 0 0 0 753750
-0.002768 -0.000915 0.117354 0.410095 0.280696 0.932420 -0.023561 1 0 0 0 0 0 0 754745
-0.002772 -0.000913 0.117355 0.353303 0.311632 0.974723 -0.023592 1 0 0 0 0 0 0 755756
-0.002792 -0.000907 0.117366 0.571139 0.270493 0.859854 -0.023623 1 0 0 0 0 0 0 756745
-0.002802 -0.000905 0.117369 0.462182 0.300030 0.936407 -0.023654 1 0 0 0 0 0 0 757747
-0.002795 -0.000890 0.117381 0.222699 0.144294 0.827405 -0.023686 1 0 0 0 0 0 0 758756
-0.002791 -0.000883 0.117386 0.243409 0.220638 0.921099 -0.023717 1 0 0 0 0 0 0 759745
-0.002789 -0.000879 0.117387 0.269123 0.274889 0.967109 -0.023749 1 0 0 0 0 0 0 760764
-0.002788 -0.000877 0.117387 0.284082 0.303944 0.985028 -0.023780 1 0 0 0 0 0 0 761767
-0.002806 -0.000872 0.117397 0.540030 0.261340 0.860819 -0.023811 1 0 0 0 0 0 0 762753
-0.002815 -0.000870 0.117401 0.450112 0.290121 0.933967 -0.023842 1 0 0 0 0 0 0 763747
-0.002820 -0.000868 0.117402 0.384448 0.310046 0.971378 -0.023874 1 0 0 0 0 0 0 764764
-0.002809 -0.000854 0.117414 0.185635 0.144648 0.838609 -0.023905 1 0 0 0 0 0 0 765764
-0.002804 -0.000847 0.117417 0.228441 0.215734 0.923092 -0.023936 1 0 0 0 0 0 0 766765
-0.002802 -0.000844 0.117419 0.265323 0.267241 0.965838 -0.023968 1 0 0 0 0 0 0 767783
-0.002800 -0.000842 0.117419 0.285841 0.294897 0.982576 -0.023999 1 0 0 0 0 0 0 768761
-0.002800 -0.000841 0.117419 0.296620 0.309168 0.989306 -0.024030 1 0 0 0 0 0 0 769764
-0.002799 -0.000841 0.117419 0.302268 0.316529 0.992470 -0.024061 1 0 0 0 0 0 0 770760
-0.002787 -0.000827 0.117430 0.140827 0.144075 0.846902 -0.024092 1 0 0 0 0 0 0 771758
-0.002781 -0.000821 0.117434 0.202470 0.211624 0.926795 -0.024124 1 0 0 0 0 0 0 772759
-0.002777 -0.000817 0.117436 0.248724 0.261336 0.967896 -0.024155 1 0 0 0 0 0 0 773761
-0.002776 -0.000816 0.117436 0.273915 0.288080 0.984111 -0.024186 1 0 0 0 0 0 0 774757
-0.002775 -0.000815 0.117436 0.287020 0.301872 0.990642 -0.024217 1 0 0 0 0 0 0 775755
-0.002774 -0.000814 0.117436 0.293829 0.309011 0.993736 -0.024249 1 0 0 0 0 0 0 776759
-0.002781 -0.000797 0.117457 0.381005 0.078600 0.716836 -0.024280 1 0 0 0 0 0 0 777762
-0.002783 -0.000788 0.117464 0.348822 0.167173 0.866390 -0.024311 1 0 0 0 0 0 0 778757
-0.002785 -0.000783 0.117467 0.327198 0.232704 0.942846 -0.024342 1 0 0 0 0 0 0 779763
-0.002785 -0.000781 0.117467 0.316642 0.267989 0.972317 -0.024373 1 0 0 0 0 0 0 780756
-0.002786 -0.000780 0.117468 0.311805 0.286137 0.983506 -0.024405 1 0 0 0 0 0 0 781757
-0.002773 -0.000766 0.117479 0.144945 0.118815 0.840796 -0.024436 1 0 0 0 0 0 0 782758
-0.002767 -0.000759 0.117483 0.204041 0.189137 0.921503 -0.024467 1 0 0 0 0 0 0 783757
-0.002764 -0.000756 0.117484 0.249056 0.240225 0.962859 -0.024498 1 0 0 0 0 0 0 784756
-0.002763 -0.000754 0.117484 0.273627 0.267645 0.979155 -0.024530 1 0 0 0 0 0 0 785760
-0.002749 -0.000740 0.117496 0.121563 0.104982 0.838368 -0.024561 1 0 0 0 0 0 0 786756
-0.002743 -0.000733 0.117499 0.188198 0.177763 0.919659 -0.024592 1 0 0 0 0 0 0 787761
-0.002739 -0.000729 0.117501 0.236970 0.230056 0.961196 -0.024624 1 0 0 0 0 0 0 788757
-0.002738 -0.000727 0.117501 0.263407 0.258085 0.977557 -0.024655 1 0 0 0 0 0 0 789759
-0.002737 -0.000727 0.117501 0.277120 0.272477 0.984096 -0.024686 1 0 0 0 0 0 0 790758
-0.002736 -0.000726 0.117501 0.284245 0.279893 0.987184 -0.024717 1 0 0 0 0 0 0 791757
-0.002724 -0.000713 0.117512 0.123019 0.106875 0.841819 -0.024749 1 0 0 0 0 0 0 792758
-0.002717 -0.000706 0.117516 0.185093 0.174544 0.921420 -0.024780 1 0 0 0 0 0 0 793759
-0.002714 -0.000702 0.117517 0.231563 0.224282 0.962363 -0.024811 1 0 0 0 0 0 0 794757
-0.002713 -0.000701 0.117518 0.256851 0.251003 0.978492 -0.024842 1 0 0 0 0 0 0 795754
-0.002712 -0.000700 0.117518 0.269962 0.264739 0.984976 -0.024873 1 0 0 0 0 0 0 796756
-0.002711 -0.000700 0.117518 0.276776 0.271826 0.988025 -0.024905 1 0 0 0 0 0 0 797757
-0.002711 -0.000699 0.117518 0.280375 0.275543 0.989878 -0.024936 1 0 0 0 0 0 0 798752
-0.002699 -0.000686 0.117529 0.117256 0.100517 0.844174 -0.024967 1 0 0 0 0 0 0 799756
-0.002692 -0.000679 0.117533 0.178445 0.167281 0.923536 -0.024998 1 0 0 0 0 0 0 800756
-0.002689 -0.000676 0.117534 0.224487 0.216557 0.964407 -0.025030 1 0 0 0 0 0 0 801758
-0.002688 -0.000674 0.117535 0.249539 0.243043 0.980480 -0.025061 1 0 0 0 0 0 0 802746
-0.002705 -0.000669 0.117545 0.511035 0.198751 0.855257 -0.025092 1 0 0 0 0 0 0 803753
-0.002714 -0.000666 0.117548 0.423758 0.226950 0.928128 -0.025123 1 0 0 0 0 0 0 804753
-0.002718 -0.000665 0.117549 0.359335 0.246493 0.965411 -0.025155 1 0 0 0 0 0 0 805761
-0.002721 -0.000664 0.117550 0.325493 0.257040 0.980133 -0.025186 1 0 0 0 0 0 0 806756
-0.002722 -0.000664 0.117550 0.308671 0.262575 0.986101 -0.025217 1 0 0 0 0 0 0 807755
-0.002710 -0.000651 0.117561 0.135244 0.088296 0.841817 -0.025249 1 0 0 0 0 0 0 808759
-0.002704 -0.000644 0.117565 0.191354 0.155550 0.921608 -0.025280 1 0 0 0 0 0 0 809758
-0.002701 -0.000641 0.117566 0.234861 0.205059 0.962583 -0.025311 1 0 0 0 0 0 0 810755
-0.002699 -0.000639 0.117566 0.258661 0.231648 0.978718 -0.025342 1 0 0 0 0 0 0 811754
-0.002698 -0.000638 0.117566 0.271026 0.245296 0.985186 -0.025373 1 0 0 0 0 0 0 812757
-0.002698 -0.000638 0.117566 0.277458 0.252309 0.988205 -0.025405 1 0 0 0 0 0 0 813750
-0.002698 -0.000637 0.117566 0.280856 0.255980 0.990045 -0.025436 1 0 0 0 0 0 0 814745
-0.002698 -0.000637 0.117566 0.282749 0.257993 0.991485 -0.025467 1 0 0 0 0 0 0 815754
-0.002698 -0.000637 0.117566 0.283870 0.259144 0.992762 -0.025498 1 0 0 0 0 0 0 816743
-0.002698 -0.000637 0.117566 0.284614 0.259893 0.994006 -0.025530 1 0 0 0 0 0 0 817753
-0.002716 -0.000633 0.117576 0.533901 0.202440 0.863515 -0.025561 1 0 0 0 0 0 0 818742
-0.002725 -0.000631 0.117580 0.440360 0.224059 0.934521 -0.025592 1 0 0 0 0 0 0 819752
-0.002730 -0.000630 0.117581 0.372764 0.240302 0.971141 -0.025623 1 0 0 0 0 0 0 820755
-0.002732 -0.000629 0.117581 0.337331 0.249186 0.985614 -0.025654 1 0 0 0 0 0 0 821743
-0.002733 -0.000629 0.117581 0.319746 0.253883 0.991504 -0.025686 1 0 0 0 0 0 0 822752
-0.002722 -0.000615 0.117592 0.145753 0.078964 0.847128 -0.025717 1 0 0 0 0 0 0 823741
-0.002716 -0.000609 0.117596 0.201648 0.145988 0.926845 -0.025748 1 0 0 0 0 0 0 824752
-0.002713 -0.000605 0.117597 0.245053 0.195392 0.967771 -0.025779 1 0 0 0 0 0 0 825743
-0.002711 -0.000604 0.117598 0.268796 0.221901 0.983900 -0.025811 1 0 0 0 0 0 0 826751
-0.002710 -0.000603 0.117598 0.281152 0.235501 0.990334 -0.025842 1 0 0 0 0 0 0 827742
-0.002710 -0.000602 0.117598 0.287583 0.242502 0.993361 -0.025873 1 0 0 0 0 0 0 828752
-0.002710 -0.000602 0.117598 0.290977 0.246146 0.995171 -0.025904 1 0 0 0 0 0 0 829742
-0.002710 -0.000602 0.117598 0.292870 0.248120 0.996594 -0.025936 1 0 0 0 0 0 0 830751
-0.002710 -0.000602 0.117598 0.294005 0.249261 0.997863 -0.025967 1 0 0 0 0 0 0 831741
-0.002710 -0.000602 0.117598 0.294737 0.249987 0.999092 -0.025998 1 0 0 0 0 0 0 832752
-0.002709 -0.000602 0.117598 0.295276 0.250485 1.000303 -0.026029 1 0 0 0 0 0 0 833743
-0.002709 -0.000602 0.117598 0.295736 0.250896 1.001514 -0.026061 1 0 0 0 0 0 0 834752
-0.002709 -0.000602 0.117598 0.296143 0.251252 1.002705 -0.026092 1 0 0 0 0 0 0 835742
-0.002709 -0.000602 0.117598 0.296522 0.251578 1.003912 -0.026123 1 0 0 0 0 0 0 836752
-0.002697 -0.000589 0.117609 0.131315 0.074273 0.857960 -0.026155 1 0 0 0 0 0 0 837752
-0.002691 -0.000582 0.117613 0.191674 0.140186 0.936995 -0.026186 1 0 0 0 0 0 0 838742
-0.002688 -0.000579 0.117614 0.237302 0.189019 0.977723 -0.026217 1 0 0 0 0 0 0 839752
-0.002686 -0.000577 0.117615 0.262149 0.215236 0.993724 -0.026248 1 0 0 0 0 0 0 840740
-0.002685 -0.000576 0.117615 0.275034 0.228700 1.000154 -0.026280 1 0 0 0 0 0 0 841753
-0.002685 -0.000576 0.117615 0.281734 0.235592 1.003147 -0.026311 1 0 0 0 0 0 0 842745
-0.002672 -0.000562 0.117626 0.119567 0.061438 0.857904 -0.026342 1 0 0 0 0 0 0 843760
-0.002666 -0.000556 0.117630 0.181540 0.129026 0.937057 -0.026373 1 0 0 0 0 0 0 844752
-0.002663 -0.000552 0.117631 0.227975 0.178691 0.977817 -0.026405 1 0 0 0 0 0 0 845761
-0.002661 -0.000551 0.117631 0.253202 0.205304 0.993854 -0.026436 1 0 0 0 0 0 0 846763
-0.002660 -0.000550 0.117631 0.266288 0.218966 1.000263 -0.026467 1 0 0 0 0 0 0 847763
-0.002660 -0.000549 0.117631 0.273106 0.225985 1.003398 -0.026503 1 0 0 0 0 0 0 848888
-0.002660 -0.000549 0.117631 0.276643 0.229581 1.005051 -0.026530 1 0 0 0 0 0 0 849763
-0.002647 -0.000536 0.117642 0.112760 0.053637 0.859444 -0.026561 1 0 0 0 0 0 0 850763
-0.002641 -0.000529 0.117646 0.173961 0.120428 0.938393 -0.026592 1 0 0 0 0 0 0 851758
-0.002638 -0.000526 0.117647 0.220030 0.169713 0.979200 -0.026627 1 0 0 0 0 0 0 852879
-0.002636 -0.000524 0.117648 0.245028 0.196097 0.995047 -0.026655 1 0 0 0 0 0 0 853756
-0.002635 -0.000523 0.117648 0.258001 0.209626 1.001405 -0.026685 1 0 0 0 0 0 0 854738
-0.002622 -0.000509 0.117659 0.098776 0.038535 0.857629 -0.026721 1 0 0 0 0 0 0 855882
-0.002616 -0.000503 0.117663 0.162375 0.107813 0.936901 -0.026748 1 0 0 0 0 0 0 856755
-0.002613 -0.000499 0.117664 0.209656 0.158355 0.977856 -0.026784 1 0 0 0 0 0 0 857880
-0.002611 -0.000497 0.117665 0.235285 0.185391 0.993904 -0.026815 1 0 0 0 0 0 0 858886
-0.002610 -0.000496 0.117665 0.248556 0.199231 1.000300 -0.026846 1 0 0 0 0 0 0 859889
-0.002597 -0.000483 0.117676 0.089309 0.028116 0.856412 -0.026877 1 0 0 0 0 0 0 860864
-0.002591 -0.000476 0.117679 0.153029 0.097524 0.935756 -0.026908 1 0 0 0 0 0 0 861864
-0.002588 -0.000472 0.117681 0.200289 0.148048 0.976374 -0.026935 1 0 0 0 0 0 0 862737
-0.002586 -0.000471 0.117681 0.225977 0.175119 0.992553 -0.026971 1 0 0 0 0 0 0 863878
-0.002573 -0.000457 0.117692 0.073023 0.010648 0.852195 -0.027002 1 0 0 0 0 0 0 864878
-0.002566 -0.000449 0.117696 0.140017 0.083487 0.932649 -0.027034 1 0 0 0 0 0 0 865880
-0.002563 -0.000446 0.117697 0.188927 0.135734 0.973634 -0.027061 1 0 0 0 0 0 0 866753
-0.002561 -0.000444 0.117698 0.215396 0.163636 0.989774 -0.027092 1 0 0 0 0 0 0 867755
-0.002548 -0.000430 0.117709 0.062751 -0.000531 0.849649 -0.027127 1 0 0 0 0 0 0 868859
-0.002541 -0.000423 0.117713 0.130008 0.072551 0.930075 -0.027159 1 0 0 0 0 0 0 869880
-0.002537 -0.000419 0.117714 0.179011 0.124922 0.971025 -0.027186 1 0 0 0 0 0 0 870752
-0.002536 -0.000418 0.117714 0.205560 0.152886 0.987282 -0.027221 1 0 0 0 0 0 0 871878
-0.002522 -0.000403 0.117726 0.052793 -0.011415 0.847126 -0.027252 1 0 0 0 0 0 0 872880
-0.002516 -0.000396 0.117729 0.120026 0.061693 0.927307 -0.027280 1 0 0 0 0 0 0 873756
-0.002512 -0.000393 0.117731 0.169125 0.114107 0.968470 -0.027314 1 0 0 0 0 0 0 874860
-0.002511 -0.000391 0.117731 0.195600 0.142021 0.984463 -0.027342 1 0 0 0 0 0 0 875756
-0.002497 -0.000377 0.117742 0.042725 -0.022385 0.844490 -0.027377 1 0 0 0 0 0 0 876859
-0.002491 -0.000370 0.117746 0.110007 0.050745 0.924622 -0.027405 1 0 0 0 0 0 0 877756
-0.002487 -0.000366 0.117747 0.159077 0.103147 0.965621 -0.027436 1 0 0 0 0 0 0 878751
-0.002486 -0.000364 0.117748 0.185613 0.131110 0.981854 -0.027471 1 0 0 0 0 0 0 879877
-0.002472 -0.000350 0.117759 0.032578 -0.033471 0.841838 -0.027502 1 0 0 0 0 0 0 880878
-0.002466 -0.000343 0.117763 0.099910 0.039716 0.922007 -0.027534 1 0 0 0 0 0 0 881880
-0.002462 -0.000339 0.117764 0.148981 0.092120 0.962977 -0.027565 1 0 0 0 0 0 0 882879
-0.002448 -0.000324 0.117775 0.008662 -0.058874 0.832737 -0.027596 1 0 0 0 0 0 0 883882
-0.002441 -0.000317 0.117779 0.082663 0.021341 0.916265 -0.027627 1 0 0 0 0 0 0 884870
-0.002437 -0.000313 0.117780 0.135127 0.077271 0.958396 -0.027659 1 0 0 0 0 0 0 885881
-0.002435 -0.000311 0.117781 0.163282 0.106940 0.974705 -0.027686 1 0 0 0 0 0 0 886754
-0.002422 -0.000297 0.117792 0.010873 -0.056988 0.835147 -0.027721 1 0 0 0 0 0 0 887879
-0.002415 -0.000290 0.117796 0.078684 0.016684 0.915191 -0.027752 1 0 0 0 0 0 0 888875
-0.002412 -0.000286 0.117797 0.127994 0.069322 0.956103 -0.027784 1 0 0 0 0 0 0 889879
-0.002410 -0.000284 0.117797 0.154586 0.097350 0.972121 -0.027815 1 0 0 0 0 0 0 890876
-0.002397 -0.000270 0.117808 0.001206 -0.067558 0.832377 -0.027846 1 0 0 0 0 0 0 891881
-0.002390 -0.000263 0.117812 0.068648 0.005714 0.912271 -0.027877 1 0 0 0 0 0 0 892859
-0.002387 -0.000259 0.117813 0.117759 0.058168 0.953144 -0.027909 1 0 0 0 0 0 0 893880
-0.002385 -0.000257 0.117814 0.144246 0.086074 0.969143 -0.027940 1 0 0 0 0 0 0 894877
-0.002372 -0.000243 0.117825 -0.009304 -0.079026 0.829457 -0.027971 1 0 0 0 0 0 0 895868
-0.002365 -0.000236 0.117829 0.058110 -0.005763 0.909172 -0.027998 1 0 0 0 0 0 0 896745
-0.002361 -0.000232 0.117830 0.107242 0.046691 0.950122 -0.028034 1 0 0 0 0 0 0 897878
-0.002360 -0.000231 0.117830 0.133713 0.074593 0.966092 -0.028064 1 0 0 0 0 0 0 898868
-0.002346 -0.000216 0.117841 -0.019994 -0.090662 0.826362 -0.028092 1 0 0 0 0 0 0 899756
-0.002340 -0.000209 0.117845 0.047490 -0.017345 0.906254 -0.028127 1 0 0 0 0 0 0 900866
-0.002336 -0.000206 0.117847 0.096597 0.035107 0.947036 -0.028159 1 0 0 0 0 0 0 901882
-0.002322 -0.000191 0.117858 -0.044349 -0.116552 0.817153 -0.028190 1 0 0 0 0 0 0 902876
-0.002315 -0.000183 0.117862 0.029796 -0.036209 0.900264 -0.028221 1 0 0 0 0 0 0 903865
-0.002311 -0.000179 0.117863 0.082296 0.019769 0.942185 -0.028252 1 0 0 0 0 0 0 904866
-0.002309 -0.000177 0.117863 0.110430 0.049414 0.958416 -0.028280 1 0 0 0 0 0 0 905750
-0.002309 -0.000176 0.117864 0.124889 0.064477 0.964976 -0.028314 1 0 0 0 0 0 0 906866
-0.002296 -0.000163 0.117875 -0.035297 -0.107640 0.822175 -0.028346 1 0 0 0 0 0 0 907880
-0.002289 -0.000156 0.117878 0.029062 -0.037565 0.900594 -0.028377 1 0 0 0 0 0 0 908865
-0.002286 -0.000152 0.117880 0.076611 0.013232 0.940870 -0.028408 1 0 0 0 0 0 0 909867
-0.002284 -0.000150 0.117880 0.102261 0.040297 0.956673 -0.028440 1 0 0 0 0 0 0 910875
-0.002271 -0.000136 0.117891 -0.052230 -0.125798 0.817252 -0.028471 1 0 0 0 0 0 0 911866
-0.002264 -0.000129 0.117895 0.015092 -0.052624 0.896635 -0.028498 1 0 0 0 0 0 0 912748
-0.002261 -0.000125 0.117896 0.064146 -0.000252 0.937399 -0.028533 1 0 0 0 0 0 0 913866
-0.002259 -0.000124 0.117896 0.090542 0.027570 0.953310 -0.028565 1 0 0 0 0 0 0 914874
-0.002258 -0.000123 0.117897 0.104088 0.041682 0.959580 -0.028596 1 0 0 0 0 0 0 915863
-0.002258 -0.000122 0.117897 0.110980 0.048796 0.962450 -0.028627 1 0 0 0 0 0 0 916871
-0.002245 -0.000109 0.117907 -0.053302 -0.127581 0.818545 -0.028658 1 0 0 0 0 0 0 917867
-0.002239 -0.000102 0.117911 0.009197 -0.059451 0.896402 -0.028690 1 0 0 0 0 0 0 918875
-0.002235 -0.000099 0.117912 0.055776 -0.009645 0.936444 -0.028721 1 0 0 0 0 0 0 919865
-0.002234 -0.000097 0.117913 0.080948 0.016890 0.952151 -0.028752 1 0 0 0 0 0 0 920875
-0.002233 -0.000096 0.117913 0.093859 0.030363 0.958351 -0.028784 1 0 0 0 0 0 0 921877
-0.002220 -0.000082 0.117924 -0.067509 -0.142959 0.815682 -0.028814 1 0 0 0 0 0 0 922864
-0.002213 -0.000075 0.117928 -0.003452 -0.073216 0.893859 -0.028846 1 0 0 0 0 0 0 923865
-0.002210 -0.000072 0.117929 0.043918 -0.022597 0.934010 -0.028877 1 0 0 0 0 0 0 924874
-0.002208 -0.000070 0.117929 0.069455 0.004335 0.949749 -0.028909 1 0 0 0 0 0 0 925889
-0.002208 -0.000069 0.117930 0.082554 0.017993 0.955930 -0.028940 1 0 0 0 0 0 0 926873
-0.002207 -0.000069 0.117930 0.089214 0.024865 0.958777 -0.028971 1 0 0 0 0 0 0 927882
-0.002225 -0.000064 0.117940 0.342249 -0.030436 0.827013 -0.029003 1 0 0 0 0 0 0 928899
-0.002222 -0.000049 0.117954 0.082733 -0.187371 0.752969 -0.029034 1 0 0 0 0 0 0 929894
-0.002220 -0.000041 0.117959 0.076672 -0.104171 0.866153 -0.029065 1 0 0 0 0 0 0 930887
-0.002219 -0.000037 0.117960 0.087107 -0.046299 0.919465 -0.029096 1 0 0 0 0 0 0 931879
-0.002219 -0.000035 0.117961 0.094074 -0.015697 0.939834 -0.029127 1 0 0 0 0 0 0 932878
-0.002219 -0.000034 0.117961 0.097908 -0.000210 0.947631 -0.029159 1 0 0 0 0 0 0 933878
-0.002218 -0.000033 0.117961 0.099956 0.007565 0.950997 -0.029190 1 0 0 0 0 0 0 934880
-0.002218 -0.000033 0.117961 0.101051 0.011458 0.952813 -0.029221 1 0 0 0 0 0 0 935879
-0.002218 -0.000033 0.117961 0.101651 0.013423 0.954090 -0.029252 1 0 0 0 0 0 0 936857
-0.002218 -0.000033 0.117961 0.102025 0.014401 0.955219 -0.029283 1 0 0 0 0 0 0 937875
-0.002206 -0.000019 0.117972 -0.065935 -0.165506 0.810892 -0.029315 1 0 0 0 0 0 0 938873
-0.002199 -0.000013 0.117976 -0.005052 -0.098848 0.888290 -0.029346 1 0 0 0 0 0 0 939875
-0.002196 -0.000009 0.117977 0.040724 -0.049791 0.928131 -0.029377 1 0 0 0 0 0 0 940857
-0.002195 -0.000008 0.117977 0.065462 -0.023681 0.943775 -0.029409 1 0 0 0 0 0 0 941882
-0.002194 -0.000007 0.117978 0.078155 -0.010442 0.949922 -0.029440 1 0 0 0 0 0 0 942878
-0.002193 -0.000006 0.117978 0.084619 -0.003797 0.952711 -0.029471 1 0 0 0 0 0 0 943879
-0.002193 -0.000006 0.117978 0.087900 -0.000489 0.954337 -0.029502 1 0 0 0 0 0 0 944878
-0.002193 -0.000006 0.117978 0.089594 0.001174 0.955553 -0.029534 1 0 0 0 0 0 0 945879
-0.002193 -0.000006 0.117978 0.090501 0.002015 0.956620 -0.029564 1 0 0 0 0 0 0 946858
-0.002193 -0.000006 0.117978 0.091002 0.002425 0.957674 -0.029596 1 0 0 0 0 0 0 947877
-0.002193 -0.000006 0.117978 0.091297 0.002635 0.958690 -0.029627 1 0 0 0 0 0 0 948875
-0.002193 -0.000006 0.117978 0.091500 0.002735 0.959703 -0.029658 1 0 0 0 0 0 0 949874
-0.002193 -0.000006 0.117978 0.091642 0.002798 0.960723 -0.029690 1 0 0 0 0 0 0 950875
-0.002181 0.000007 0.117988 -0.076611 -0.177760 0.816375 -0.029720 1 0 0 0 0 0 0 951856
-0.002174 0.000014 0.117992 -0.015779 -0.111347 0.893683 -0.029752 1 0 0 0 0 0 0 952874
-0.002171 0.000017 0.117993 0.029967 -0.062413 0.933495 -0.029784 1 0 0 0 0 0 0 953879
-0.002169 0.000019 0.117994 0.054681 -0.036364 0.949086 -0.029815 1 0 0 0 0 0 0 954880
-0.002169 0.000020 0.117994 0.067359 -0.023171 0.955221 -0.029846 1 0 0 0 0 0 0 955876
-0.002168 0.000020 0.117994 0.073789 -0.016580 0.958005 -0.029877 1 0 0 0 0 0 0 956878
-0.002168 0.000021 0.117994 0.077061 -0.013270 0.959620 -0.029909 1 0 0 0 0 0 0 957877
-0.002168 0.000021 0.117994 0.078756 -0.011631 0.960826 -0.029940 1 0 0 0 0 0 0 958876
-0.002168 0.000021 0.117994 0.079635 -0.010811 0.961903 -0.029971 1 0 0 0 0 0 0 959874
-0.002168 0.000021 0.117994 0.080127 -0.010407 0.962937 -0.030002 1 0 0 0 0 0 0 960876
-0.002186 0.000025 0.118004 0.330428 -0.069138 0.830293 -0.030034 1 0 0 0 0 0 0 961877
-0.002183 0.000041 0.118018 0.069032 -0.228196 0.756101 -0.030065 1 0 0 0 0 0 0 962876
-0.002181 0.000049 0.118023 0.062223 -0.145777 0.868946 -0.030096 1 0 0 0 0 0 0 963874
-0.002180 0.000053 0.118025 0.072289 -0.088324 0.922120 -0.030127 1 0 0 0 0 0 0 964876
-0.002180 0.000054 0.118025 0.079059 -0.057977 0.942402 -0.030158 1 0 0 0 0 0 0 965869
-0.002180 0.000055 0.118025 0.082778 -0.042643 0.950176 -0.030190 1 0 0 0 0 0 0 966879
-0.002179 0.000056 0.118025 0.084756 -0.034984 0.953492 -0.030221 1 0 0 0 0 0 0 967867
-0.002179 0.000056 0.118026 0.085809 -0.031148 0.955299 -0.030252 1 0 0 0 0 0 0 968874
-0.002179 0.000056 0.118026 0.086391 -0.029259 0.956558 -0.030284 1 0 0 0 0 0 0 969880
-0.002167 0.000070 0.118036 -0.081930 -0.209249 0.812370 -0.030315 1 0 0 0 0 0 0 970876
-0.002160 0.000077 0.118040 -0.020993 -0.142355 0.889528 -0.030346 1 0 0 0 0 0 0 971875
-0.002157 0.000080 0.118041 0.024817 -0.093176 0.929272 -0.030377 1 0 0 0 0 0 0 972876
-0.002156 0.000082 0.118042 0.049552 -0.067051 0.944830 -0.030408 1 0 0 0 0 0 0 973876
-0.002155 0.000082 0.118042 0.062245 -0.053832 0.950938 -0.030440 1 0 0 0 0 0 0 974875
-0.002154 0.000083 0.118042 0.068680 -0.047227 0.953690 -0.030471 1 0 0 0 0 0 0 975875
-0.002154 0.000083 0.118042 0.071950 -0.043956 0.955287 -0.030502 1 0 0 0 0 0 0 976876
-0.002142 0.000097 0.118053 -0.095166 -0.223408 0.811274 -0.030533 1 0 0 0 0 0 0 977876
-0.002135 0.000103 0.118056 -0.033533 -0.156150 0.888399 -0.030565 1 0 0 0 0 0 0 978874
-0.002151 0.000111 0.118068 0.262913 -0.165852 0.794324 -0.030596 1 0 0 0 0 0 0 979863
-0.002158 0.000115 0.118071 0.194814 -0.117956 0.879946 -0.030627 1 0 0 0 0 0 0 980872
-0.002162 0.000117 0.118073 0.139923 -0.088756 0.921690 -0.030658 1 0 0 0 0 0 0 981865
-0.002164 0.000118 0.118073 0.110697 -0.073647 0.937859 -0.030690 1 0 0 0 0 0 0 982873
-0.002152 0.000132 0.118084 -0.072859 -0.247294 0.798979 -0.030721 1 0 0 0 0 0 0 983863
-0.002146 0.000139 0.118088 -0.019373 -0.177017 0.877818 -0.030752 1 0 0 0 0 0 0 984873
-0.002143 0.000142 0.118089 0.022722 -0.126175 0.918094 -0.030783 1 0 0 0 0 0 0 985862
-0.002142 0.000144 0.118090 0.045618 -0.099228 0.933836 -0.030815 1 0 0 0 0 0 0 986873
-0.002141 0.000145 0.118090 0.057364 -0.085634 0.939979 -0.030846 1 0 0 0 0 0 0 987861
-0.002128 0.000159 0.118101 -0.105668 -0.260197 0.797654 -0.030877 1 0 0 0 0 0 0 988861
-0.002122 0.000166 0.118104 -0.041856 -0.190295 0.875182 -0.030908 1 0 0 0 0 0 0 989872
-0.002137 0.000174 0.118115 0.255885 -0.198820 0.781170 -0.030939 1 0 0 0 0 0 0 990861
-0.002144 0.000177 0.118119 0.188348 -0.150239 0.866787 -0.030971 1 0 0 0 0 0 0 991872
-0.002148 0.000179 0.118121 0.133736 -0.120714 0.908525 -0.031002 1 0 0 0 0 0 0 992861
-0.002150 0.000180 0.118121 0.104641 -0.105497 0.924671 -0.031033 1 0 0 0 0 0 0 993873
-0.002151 0.000181 0.118121 0.090028 -0.097863 0.930942 -0.031064 1 0 0 0 0 0 0 994862
-0.002139 0.000195 0.118132 -0.086325 -0.275607 0.788676 -0.031096 1 0 0 0 0 0 0 995872
-0.002133 0.000201 0.118136 -0.029123 -0.207184 0.866143 -0.031127 1 0 0 0 0 0 0 996861
-0.002130 0.000205 0.118137 0.014844 -0.157289 0.905954 -0.031158 1 0 0 0 0 0 0 997873
-0.002128 0.000207 0.118137 0.038658 -0.130830 0.921482 -0.031189 1 0 0 0 0 0 0 998860
-0.002127 0.000207 0.118138 0.050857 -0.117505 0.927569 -0.031221 1 0 0 0 0 0 0 999880
-0.002114 0.000221 0.118148 -0.112198 -0.292507 0.785293 -0.031252 1 0 0 0 0 0 1 861
-0.002108 0.000228 0.118152 -0.048242 -0.222637 0.862675 -0.031283 1 0 0 0 0 0 1 1863
-0.002104 0.000232 0.118153 -0.000913 -0.172006 0.902426 -0.031315 1 0 0 0 0 0 1 2870
-0.002103 0.000233 0.118154 0.024570 -0.145205 0.917934 -0.031345 1 0 0 0 0 0 1 3860
-0.002102 0.000234 0.118154 0.037599 -0.131702 0.924012 -0.031377 1 0 0 0 0 0 1 4861
-0.002102 0.000235 0.118154 0.044207 -0.124996 0.926707 -0.031408 1 0 0 0 0 0 1 5863
-0.002101 0.000235 0.118154 0.047549 -0.121701 0.928256 -0.031440 1 0 0 0 0 0 1 6872
-0.002089 0.000249 0.118165 -0.120129 -0.301910 0.784515 -0.031471 1 0 0 0 0 0 1 7886
-0.002082 0.000255 0.118168 -0.058421 -0.234524 0.861235 -0.031502 1 0 0 0 0 0 1 8871
-0.002098 0.000263 0.118180 0.238530 -0.244474 0.766782 -0.031534 1 0 0 0 0 0 1 9880
-0.002105 0.000267 0.118184 0.170531 -0.196494 0.852220 -0.031564 1 0 0 0 0 0 1 10860
-0.002109 0.000269 0.118185 0.115639 -0.167328 0.893936 -0.031596 1 0 0 0 0 0 1 11873
-0.002111 0.000270 0.118185 0.086391 -0.152301 0.910034 -0.031627 1 0 0 0 0 0 1 12879
-0.002112 0.000270 0.118185 0.071718 -0.144818 0.916289 -0.031659 1 0 0 0 0 0 1 13882
-0.002100 0.000284 0.118196 -0.105072 -0.323091 0.774166 -0.031690 1 0 0 0 0 0 1 14871
-0.002093 0.000291 0.118200 -0.047852 -0.254623 0.851407 -0.031721 1 0 0 0 0 0 1 15883
-0.002090 0.000294 0.118201 -0.003880 -0.204746 0.891082 -0.031752 1 0 0 0 0 0 1 16877
-0.002089 0.000296 0.118202 0.019921 -0.178310 0.906564 -0.031783 1 0 0 0 0 0 1 17872
-0.002088 0.000297 0.118202 0.032108 -0.165030 0.912608 -0.031815 1 0 0 0 0 0 1 18875
-0.002088 0.000297 0.118202 0.038281 -0.158454 0.915262 -0.031845 1 0 0 0 0 0 1 19855
-0.002087 0.000298 0.118202 0.041414 -0.155232 0.916789 -0.031877 1 0 0 0 0 0 1 20874
-0.002087 0.000298 0.118202 0.043004 -0.153702 0.917909 -0.031908 1 0 0 0 0 0 1 21874
-0.002087 0.000298 0.118202 0.043815 -0.153011 0.918873 -0.031940 1 0 0 0 0 0 1 22871
-0.002075 0.000311 0.118213 -0.125406 -0.334844 0.775001 -0.031971 1 0 0 0 0 0 1 23879
-0.002068 0.000318 0.118216 -0.064316 -0.268080 0.851508 -0.032002 1 0 0 0 0 0 1 24858
-0.002065 0.000321 0.118218 -0.018417 -0.219049 0.890935 -0.032034 1 0 0 0 0 0 1 25879
-0.002064 0.000323 0.118218 0.006336 -0.193045 0.906324 -0.032065 1 0 0 0 0 0 1 26879
-0.002063 0.000324 0.118218 0.018991 -0.179987 0.912321 -0.032096 1 0 0 0 0 0 1 27873
-0.002062 0.000324 0.118218 0.025386 -0.173531 0.914987 -0.032127 1 0 0 0 0 0 1 28875
-0.002062 0.000324 0.118218 0.028621 -0.170368 0.916472 -0.032158 1 0 0 0 0 0 1 29856
-0.002062 0.000325 0.118218 0.030260 -0.168891 0.917587 -0.032190 1 0 0 0 0 0 1 30873
-0.002062 0.000325 0.118218 0.031098 -0.168225 0.918545 -0.032221 1 0 0 0 0 0 1 31873
-0.002049 0.000338 0.118229 -0.138283 -0.350243 0.774732 -0.032252 1 0 0 0 0 0 1 32873
-0.002043 0.000345 0.118233 -0.077175 -0.283467 0.851168 -0.032283 1 0 0 0 0 0 1 33875
-0.002040 0.000348 0.118234 -0.031275 -0.234431 0.890525 -0.032315 1 0 0 0 0 0 1 34873
-0.002038 0.000350 0.118234 -0.006536 -0.208455 0.905906 -0.032346 1 0 0 0 0 0 1 35873
-0.002037 0.000351 0.118234 0.006120 -0.195415 0.911887 -0.032377 1 0 0 0 0 0 1 36873
-0.002037 0.000351 0.118234 0.012497 -0.188949 0.914543 -0.032408 1 0 0 0 0 0 1 37873
-0.002037 0.000351 0.118234 0.015727 -0.185823 0.916032 -0.032440 1 0 0 0 0 0 1 38877
-0.002037 0.000352 0.118235 0.017342 -0.184357 0.917126 -0.032471 1 0 0 0 0 0 1 39874
-0.002024 0.000365 0.118245 -0.151776 -0.366112 0.773426 -0.032502 1 0 0 0 0 0 1 40873
-0.002018 0.000372 0.118249 -0.090480 -0.299127 0.849784 -0.032533 1 0 0 0 0 0 1 41875
-0.002014 0.000375 0.118250 -0.044475 -0.249995 0.889115 -0.032565 1 0 0 0 0 0 1 42872
-0.002013 0.000377 0.118251 -0.019687 -0.223970 0.904473 -0.032596 1 0 0 0 0 0 1 43873
-0.002012 0.000378 0.118251 -0.007025 -0.210908 0.910443 -0.032627 1 0 0 0 0 0 1 44873
-0.002030 0.000383 0.118261 0.250528 -0.263981 0.778791 -0.032658 1 0 0 0 0 0 1 45875
-0.002039 0.000385 0.118264 0.160995 -0.238987 0.850291 -0.032690 1 0 0 0 0 0 1 46873
-0.002044 0.000386 0.118265 0.095042 -0.221503 0.887068 -0.032721 1 0 0 0 0 0 1 47872
-0.002033 0.000400 0.118276 -0.109878 -0.394959 0.756803 -0.032752 1 0 0 0 0 0 1 48876
-0.002028 0.000407 0.118280 -0.066523 -0.323684 0.837807 -0.032783 1 0 0 0 0 0 1 49866
-0.002025 0.000411 0.118282 -0.029477 -0.272412 0.878750 -0.032815 1 0 0 0 0 0 1 50873
-0.002024 0.000413 0.118282 -0.009143 -0.245326 0.894640 -0.032846 1 0 0 0 0 0 1 51873
-0.002023 0.000413 0.118282 0.001286 -0.231756 0.900795 -0.032877 1 0 0 0 0 0 1 52873
-0.002023 0.000414 0.118282 0.006563 -0.225069 0.903500 -0.032908 1 0 0 0 0 0 1 53874
-0.002023 0.000414 0.118282 0.009238 -0.221823 0.904984 -0.032940 1 0 0 0 0 0 1 54872
-0.002023 0.000414 0.118282 0.010573 -0.220311 0.906058 -0.032971 1 0 0 0 0 0 1 55873
-0.002010 0.000428 0.118293 -0.158957 -0.402376 0.762436 -0.033002 1 0 0 0 0 0 1 56873
-0.002004 0.000435 0.118297 -0.097698 -0.335352 0.838634 -0.033033 1 0 0 0 0 0 1 57873
-0.002000 0.000438 0.118298 -0.051731 -0.286209 0.877884 -0.033065 1 0 0 0 0 0 1 58871
-0.001999 0.000440 0.118298 -0.026961 -0.260219 0.893194 -0.033096 1 0 0 0 0 0 1 59872
-0.001998 0.000440 0.118298 -0.014324 -0.247190 0.899137 -0.033127 1 0 0 0 0 0 1 60863
-0.001998 0.000441 0.118299 -0.007945 -0.240761 0.901760 -0.033158 1 0 0 0 0 0 1 61872
-0.001997 0.000441 0.118299 -0.004744 -0.237673 0.903206 -0.033189 1 0 0 0 0 0 1 62862
-0.001985 0.000455 0.118309 -0.173472 -0.419117 0.759800 -0.033221 1 0 0 0 0 0 1 63871
-0.001978 0.000462 0.118313 -0.111741 -0.351674 0.835947 -0.033252 1 0 0 0 0 0 1 64862
-0.001975 0.000465 0.118314 -0.065534 -0.302333 0.875190 -0.033283 1 0 0 0 0 0 1 65875
-0.001973 0.000467 0.118315 -0.040652 -0.276242 0.890470 -0.033314 1 0 0 0 0 0 1 66860
-0.001973 0.000467 0.118315 -0.027953 -0.263183 0.896415 -0.033346 1 0 0 0 0 0 1 67871
-0.001972 0.000468 0.118315 -0.021560 -0.256754 0.899009 -0.033377 1 0 0 0 0 0 1 68860
-0.001972 0.000468 0.118315 -0.018368 -0.253652 0.900474 -0.033408 1 0 0 0 0 0 1 69871
-0.001972 0.000468 0.118315 -0.016747 -0.252227 0.901519 -0.033439 1 0 0 0 0 0 1 70859
-0.001972 0.000468 0.118315 -0.015963 -0.251629 0.902435 -0.033471 1 0 0 0 0 0 1 71861
-0.001972 0.000468 0.118315 -0.015579 -0.251448 0.903298 -0.033502 1 0 0 0 0 0 1 72870
-0.001959 0.000482 0.118325 -0.185894 -0.434519 0.759733 -0.033533 1 0 0 0 0 0 1 73861
-0.001953 0.000489 0.118329 -0.124861 -0.367797 0.835742 -0.033565 1 0 0 0 0 0 1 74869
-0.001950 0.000492 0.118330 -0.078995 -0.318822 0.874893 -0.033595 1 0 0 0 0 0 1 75859
-0.001948 0.000494 0.118331 -0.054312 -0.292931 0.890161 -0.033627 1 0 0 0 0 0 1 76870
-0.001947 0.000494 0.118331 -0.041711 -0.279970 0.896088 -0.033658 1 0 0 0 0 0 1 77861
-0.001947 0.000495 0.118331 -0.035377 -0.273607 0.898673 -0.033689 1 0 0 0 0 0 1 78869
-0.001965 0.000500 0.118341 0.219333 -0.330258 0.765543 -0.033720 1 0 0 0 0 0 1 79858
-0.001974 0.000502 0.118344 0.128344 -0.306919 0.836587 -0.033752 1 0 0 0 0 0 1 80854
-0.001979 0.000503 0.118346 0.061615 -0.290310 0.873208 -0.033783 1 0 0 0 0 0 1 81871
-0.001981 0.000504 0.118346 0.026329 -0.281672 0.887483 -0.033814 1 0 0 0 0 0 1 82859
-0.001982 0.000504 0.118346 0.008576 -0.277447 0.893059 -0.033846 1 0 0 0 0 0 1 83870
-0.001983 0.000504 0.118346 -0.000288 -0.275470 0.895534 -0.033877 1 0 0 0 0 0 1 84860
-0.001983 0.000504 0.118346 -0.004713 -0.274594 0.896939 -0.033908 1 0 0 0 0 0 1 85871
-0.001983 0.000504 0.118346 -0.006933 -0.274291 0.897946 -0.033939 1 0 0 0 0 0 1 86860
-0.001983 0.000504 0.118346 -0.008039 -0.274283 0.898850 -0.033971 1 0 0 0 0 0 1 87869
-0.001971 0.000518 0.118357 -0.179261 -0.457638 0.755267 -0.034002 1 0 0 0 0 0 1 88869
-0.001964 0.000524 0.118361 -0.118618 -0.390965 0.831179 -0.034033 1 0 0 0 0 0 1 89864
-0.001961 0.000528 0.118362 -0.072959 -0.342023 0.870310 -0.034065 1 0 0 0 0 0 1 90881
-0.001959 0.000529 0.118362 -0.048362 -0.316150 0.885553 -0.034096 1 0 0 0 0 0 1 91875
-0.001959 0.000530 0.118362 -0.035813 -0.303213 0.891441 -0.034127 1 0 0 0 0 0 1 92858
-0.001958 0.000531 0.118362 -0.029487 -0.296881 0.894047 -0.034159 1 0 0 0 0 0 1 93877
-0.001958 0.000531 0.118362 -0.026322 -0.293828 0.895456 -0.034189 1 0 0 0 0 0 1 94866
-0.001958 0.000531 0.118362 -0.024761 -0.292450 0.896500 -0.034221 1 0 0 0 0 0 1 95878
-0.001958 0.000531 0.118362 -0.023974 -0.291897 0.897388 -0.034252 1 0 0 0 0 0 1 96876
-0.001976 0.000536 0.118372 0.228246 -0.351556 0.763628 -0.034283 1 0 0 0 0 0 1 97873
-0.001986 0.000538 0.118376 0.135883 -0.329659 0.834399 -0.034315 1 0 0 0 0 0 1 98882
-0.001990 0.000539 0.118377 0.068457 -0.313784 0.870877 -0.034346 1 0 0 0 0 0 1 99873
-0.001992 0.000539 0.118377 0.032853 -0.305538 0.885120 -0.034377 1 0 0 0 0 0 1 100873
-0.001994 0.000540 0.118378 0.014927 -0.301502 0.890655 -0.034408 1 0 0 0 0 0 1 101856
-0.001994 0.000540 0.118378 0.005970 -0.299625 0.893130 -0.034440 1 0 0 0 0 0 1 102871
-0.001994 0.000540 0.118378 0.001510 -0.298834 0.894508 -0.034471 1 0 0 0 0 0 1 103871
-0.001995 0.000540 0.118378 -0.000712 -0.298578 0.895508 -0.034502 1 0 0 0 0 0 1 104871
-0.001995 0.000540 0.118378 -0.001834 -0.298582 0.896382 -0.034533 1 0 0 0 0 0 1 105871
-0.001995 0.000540 0.118378 -0.002392 -0.298722 0.897222 -0.034565 1 0 0 0 0 0 1 106875
-0.001995 0.000540 0.118378 -0.002681 -0.298914 0.898041 -0.034596 1 0 0 0 0 0 1 107875
-0.001995 0.000540 0.118378 -0.002820 -0.299150 0.898857 -0.034627 1 0 0 0 0 0 1 108875
-0.001995 0.000540 0.118378 -0.002879 -0.299406 0.899671 -0.034658 1 0 0 0 0 0 1 109872
-0.001995 0.000540 0.118378 -0.002920 -0.299665 0.900479 -0.034689 1 0 0 0 0 0 1 110868
-0.001995 0.000540 0.118378 -0.002948 -0.299930 0.901285 -0.034721 1 0 0 0 0 0 1 111871
-0.001995 0.000540 0.118378 -0.002953 -0.300198 0.902093 -0.034752 1 0 0 0 0 0 1 112868
-0.001995 0.000540 0.118378 -0.002955 -0.300469 0.902907 -0.034783 1 0 0 0 0 0 1 113871
-0.001995 0.000540 0.118378 -0.002969 -0.300736 0.903724 -0.034815 1 0 0 0 0 0 1 114871
-0.001982 0.000553 0.118388 -0.173870 -0.484549 0.760017 -0.034846 1 0 0 0 0 0 1 115872
-0.001976 0.000560 0.118392 -0.113010 -0.417997 0.835825 -0.034877 1 0 0 0 0 0 1 116875
-0.001972 0.000564 0.118393 -0.067234 -0.369127 0.874893 -0.034908 1 0 0 0 0 0 1 117874
-0.001971 0.000565 0.118394 -0.042583 -0.343308 0.890110 -0.034940 1 0 0 0 0 0 1 118871
-0.001970 0.000566 0.118394 -0.029989 -0.330401 0.895995 -0.034971 1 0 0 0 0 0 1 119869
-0.001970 0.000566 0.118394 -0.023644 -0.324090 0.898570 -0.035002 1 0 0 0 0 0 1 120879
-0.001969 0.000567 0.118394 -0.020471 -0.321069 0.899973 -0.035033 1 0 0 0 0 0 1 121874
-0.001969 0.000567 0.118394 -0.018891 -0.319710 0.900982 -0.035065 1 0 0 0 0 0 1 122871
-0.001969 0.000567 0.118394 -0.018090 -0.319168 0.901862 -0.035096 1 0 0 0 0 0 1 123870
-0.001969 0.000567 0.118394 -0.017717 -0.319033 0.902683 -0.035127 1 0 0 0 0 0 1 124869
-0.001969 0.000567 0.118394 -0.017531 -0.319120 0.903500 -0.035158 1 0 0 0 0 0 1 125873
-0.001969 0.000567 0.118394 -0.017432 -0.319298 0.904310 -0.035189 1 0 0 0 0 0 1 126869
-0.001969 0.000567 0.118394 -0.017409 -0.319529 0.905115 -0.035221 1 0 0 0 0 0 1 127870
-0.001969 0.000567 0.118394 -0.017394 -0.319795 0.905906 -0.035252 1 0 0 0 0 0 1 128870
-0.001969 0.000567 0.118394 -0.017403 -0.320058 0.906710 -0.035283 1 0 0 0 0 0 1 129873
-0.001969 0.000567 0.118394 -0.017410 -0.320330 0.907515 -0.035314 1 0 0 0 0 0 1 130868
-0.001969 0.000567 0.118394 -0.017424 -0.320611 0.908316 -0.035346 1 0 0 0 0 0 1 131864
-0.001969 0.000567 0.118394 -0.017440 -0.320898 0.909128 -0.035377 1 0 0 0 0 0 1 132875
-0.001969 0.000567 0.118394 -0.017448 -0.321174 0.909941 -0.035409 1 0 0 0 0 0 1 133879
-0.001969 0.000567 0.118394 -0.017470 -0.321463 0.910732 -0.035440 1 0 0 0 0 0 1 134871
-0.001969 0.000567 0.118394 -0.017487 -0.321747 0.911533 -0.035471 1 0 0 0 0 0 1 135870
-0.001969 0.000567 0.118394 -0.017490 -0.322033 0.912329 -0.035502 1 0 0 0 0 0 1 136869
-0.001969 0.000567 0.118394 -0.017508 -0.322305 0.913144 -0.035533 1 0 0 0 0 0 1 137869
-0.001969 0.000567 0.118394 -0.017532 -0.322597 0.913944 -0.035565 1 0 0 0 0 0 1 138871
-0.001969 0.000567 0.118394 -0.017537 -0.322883 0.914739 -0.035596 1 0 0 0 0 0 1 139870
-0.001969 0.000567 0.118394 -0.017554 -0.323156 0.915554 -0.035627 1 0 0 0 0 0 1 140869
-0.001969 0.000567 0.118394 -0.017578 -0.323447 0.916354 -0.035658 1 0 0 0 0 0 1 141872
-0.001969 0.000567 0.118394 -0.017594 -0.323726 0.917140 -0.035689 1 0 0 0 0 0 1 142852
-0.001969 0.000567 0.118394 -0.017590 -0.324006 0.917951 -0.035721 1 0 0 0 0 0 1 143861
-0.001969 0.000567 0.118394 -0.017623 -0.324297 0.918760 -0.035752 1 0 0 0 0 0 1 144869
-0.001969 0.000567 0.118394 -0.017641 -0.324599 0.919614 -0.035785 1 0 0 0 0 0 1 145933
-0.001969 0.000567 0.118394 -0.017657 -0.324881 0.920414 -0.035816 1 0 0 0 0 0 1 146929
-0.001969 0.000567 0.118394 -0.017661 -0.325163 0.921197 -0.035847 1 0 0 0 0 0 1 147911
-0.001969 0.000567 0.118394 -0.017679 -0.325440 0.922026 -0.035879 1 0 0 0 0 0 1 148929
-0.001969 0.000567 0.118394 -0.017702 -0.325731 0.922825 -0.035910 1 0 0 0 0 0 1 149930
-0.001969 0.000567 0.118394 -0.017707 -0.326017 0.923616 -0.035941 1 0 0 0 0 0 1 150924
-0.001969 0.000567 0.118394 -0.017725 -0.326286 0.924422 -0.035972 1 0 0 0 0 0 1 151912
-0.001969 0.000567 0.118394 -0.017748 -0.326580 0.925230 -0.036004 1 0 0 0 0 0 1 152925
-0.001969 0.000567 0.118394 -0.017765 -0.326861 0.926023 -0.036035 1 0 0 0 0 0 1 153913
-0.001969 0.000567 0.118394 -0.017769 -0.327150 0.926826 -0.036066 1 0 0 0 0 0 1 154921
-0.001969 0.000567 0.118394 -0.017783 -0.327435 0.927653 -0.036098 1 0 0 0 0 0 1 155927
-0.001969 0.000567 0.118394 -0.017809 -0.327711 0.928431 -0.036128 1 0 0 0 0 0 1 156910
-0.001969 0.000567 0.118394 -0.017806 -0.327977 0.929199 -0.036158 1 0 0 0 0 0 1 157867
-0.001969 0.000567 0.118394 -0.017838 -0.328263 0.929995 -0.036189 1 0 0 0 0 0 1 158859
-0.001969 0.000567 0.118394 -0.017856 -0.328549 0.930805 -0.036221 1 0 0 0 0 0 1 159868
-0.001969 0.000567 0.118394 -0.017872 -0.328830 0.931600 -0.036252 1 0 0 0 0 0 1 160858
-0.001969 0.000567 0.118394 -0.017868 -0.329110 0.932411 -0.036283 1 0 0 0 0 0 1 161867
-0.001969 0.000567 0.118394 -0.017900 -0.329396 0.933206 -0.036314 1 0 0 0 0 0 1 162857
-0.001969 0.000567 0.118394 -0.017918 -0.329683 0.934016 -0.036346 1 0 0 0 0 0 1 163866
-0.001969 0.000567 0.118394 -0.017913 -0.329958 0.934811 -0.036377 1 0 0 0 0 0 1 164856
-0.001969 0.000567 0.118394 -0.017946 -0.330247 0.935617 -0.036408 1 0 0 0 0 0 1 165860
-0.001988 0.000571 0.118404 0.234625 -0.390547 0.801550 -0.036439 1 0 0 0 0 0 1 166868
-0.001997 0.000574 0.118407 0.142348 -0.368907 0.872126 -0.036470 1 0 0 0 0 0 1 167856
-0.002002 0.000575 0.118408 0.074963 -0.353189 0.908542 -0.036502 1 0 0 0 0 0 1 168866
-0.002004 0.000575 0.118409 0.039366 -0.345009 0.922745 -0.036533 1 0 0 0 0 0 1 169858
-0.002005 0.000575 0.118409 0.021463 -0.341046 0.928275 -0.036564 1 0 0 0 0 0 1 170867
-0.002006 0.000576 0.118409 0.012522 -0.339210 0.930717 -0.036596 1 0 0 0 0 0 1 171866
-0.002006 0.000576 0.118409 0.008053 -0.338434 0.932064 -0.036627 1 0 0 0 0 0 1 172857
-0.002006 0.000576 0.118409 0.005835 -0.338187 0.933067 -0.036658 1 0 0 0 0 0 1 173867
-0.002006 0.000576 0.118409 0.004735 -0.338219 0.933918 -0.036689 1 0 0 0 0 0 1 174857
-0.002006 0.000576 0.118409 0.004174 -0.338377 0.934753 -0.036721 1 0 0 0 0 0 1 175866
-0.002006 0.000576 0.118409 0.003894 -0.338595 0.935537 -0.036752 1 0 0 0 0 0 1 176856
-0.002006 0.000576 0.118409 0.003769 -0.338845 0.936351 -0.036783 1 0 0 0 0 0 1 177868
-0.002006 0.000576 0.118409 0.003698 -0.339122 0.937145 -0.036814 1 0 0 0 0 0 1 178859
-0.002006 0.000576 0.118409 0.003672 -0.339410 0.937950 -0.036846 1 0 0 0 0 0 1 179879
-0.002006 0.000576 0.118409 0.003659 -0.339679 0.938733 -0.036877 1 0 0 0 0 0 1 180864
-0.002006 0.000576 0.118409 0.003644 -0.339980 0.939528 -0.036908 1 0 0 0 0 0 1 181856
-0.002006 0.000576 0.118409 0.003642 -0.340264 0.940332 -0.036940 1 0 0 0 0 0 1 182874
-0.002006 0.000576 0.118409 0.003653 -0.340540 0.941126 -0.036971 1 0 0 0 0 0 1 183865
-0.002006 0.000576 0.118409 0.003649 -0.340838 0.941922 -0.037002 1 0 0 0 0 0 1 184873
-0.002006 0.000576 0.118409 0.003651 -0.341126 0.942717 -0.037033 1 0 0 0 0 0 1 185873
-0.002006 0.000576 0.118409 0.003662 -0.341408 0.943524 -0.037065 1 0 0 0 0 0 1 186880
-0.002006 0.000576 0.118409 0.003659 -0.341697 0.944295 -0.037095 1 0 0 0 0 0 1 187857
-0.002006 0.000576 0.118409 0.003661 -0.341989 0.945100 -0.037127 1 0 0 0 0 0 1 188869
-0.002006 0.000576 0.118409 0.003672 -0.342268 0.945902 -0.037158 1 0 0 0 0 0 1 189869
-0.002006 0.000576 0.118409 0.003656 -0.342561 0.946698 -0.037189 1 0 0 0 0 0 1 190869
-0.002006 0.000576 0.118409 0.003669 -0.342852 0.947486 -0.037221 1 0 0 0 0 0 1 191868
-0.002006 0.000576 0.118409 0.003673 -0.343140 0.948282 -0.037252 1 0 0 0 0 0 1 192869
-0.002006 0.000576 0.118409 0.003684 -0.343420 0.949084 -0.037283 1 0 0 0 0 0 1 193869
-0.002006 0.000576 0.118409 0.003680 -0.343713 0.949868 -0.037314 1 0 0 0 0 0 1 194862
-0.002006 0.000576 0.118409 0.003682 -0.344005 0.950671 -0.037346 1 0 0 0 0 0 1 195873
-0.002025 0.000580 0.118419 0.256693 -0.404394 0.816577 -0.037377 1 0 0 0 0 0 1 196872
-0.002034 0.000582 0.118422 0.164489 -0.382796 0.887033 -0.037408 1 0 0 0 0 0 1 197876
-0.002039 0.000583 0.118424 0.097161 -0.367078 0.923378 -0.037439 1 0 0 0 0 0 1 198867
-0.002041 0.000584 0.118424 0.061601 -0.358908 0.937553 -0.037471 1 0 0 0 0 0 1 199866
-0.002042 0.000584 0.118424 0.043719 -0.354959 0.943072 -0.037502 1 0 0 0 0 0 1 200868
-0.002043 0.000584 0.118424 0.034816 -0.353113 0.945498 -0.037533 1 0 0 0 0 0 1 201870
-0.002043 0.000584 0.118424 0.030373 -0.352353 0.946846 -0.037564 1 0 0 0 0 0 1 202868
-0.002030 0.000598 0.118435 -0.143308 -0.536371 0.802860 -0.037596 1 0 0 0 0 0 1 203867
-0.002024 0.000605 0.118438 -0.083844 -0.469804 0.878522 -0.037627 1 0 0 0 0 0 1 204867
-0.002021 0.000608 0.118440 -0.038734 -0.420943 0.917538 -0.037658 1 0 0 0 0 0 1 205873
-0.002019 0.000610 0.118440 -0.014372 -0.395148 0.932728 -0.037689 1 0 0 0 0 0 1 206869
-0.002018 0.000611 0.118440 -0.001927 -0.382261 0.938594 -0.037721 1 0 0 0 0 0 1 207867
-0.002018 0.000611 0.118440 0.004339 -0.375971 0.941116 -0.037751 1 0 0 0 0 0 1 208851
-0.002018 0.000611 0.118440 0.007510 -0.372984 0.942518 -0.037783 1 0 0 0 0 0 1 209868
-0.002018 0.000611 0.118440 0.009102 -0.371629 0.943513 -0.037814 1 0 0 0 0 0 1 210868
-0.002018 0.000611 0.118440 0.009899 -0.371123 0.944362 -0.037846 1 0 0 0 0 0 1 211867
-0.002018 0.000612 0.118440 0.010315 -0.371019 0.945168 -0.037877 1 0 0 0 0 0 1 212868
-0.002018 0.000612 0.118440 0.010515 -0.371120 0.945932 -0.037908 1 0 0 0 0 0 1 213850
-0.002018 0.000612 0.118440 0.010623 -0.371313 0.946734 -0.037939 1 0 0 0 0 0 1 214868
-0.002018 0.000612 0.118440 0.010671 -0.371576 0.947520 -0.037971 1 0 0 0 0 0 1 215866
-0.002018 0.000612 0.118440 0.010719 -0.371856 0.948295 -0.038002 1 0 0 0 0 0 1 216867
-0.002018 0.000612 0.118440 0.010735 -0.372141 0.949075 -0.038033 1 0 0 0 0 0 1 217867
-0.002018 0.000612 0.118440 0.010745 -0.372445 0.949856 -0.038064 1 0 0 0 0 0 1 218869
-0.002018 0.000612 0.118440 0.010761 -0.372740 0.950636 -0.038096 1 0 0 0 0 0 1 219861
-0.002036 0.000616 0.118450 0.264111 -0.433264 0.816477 -0.038127 1 0 0 0 0 0 1 220870
-0.002046 0.000618 0.118454 0.171993 -0.411665 0.886824 -0.038158 1 0 0 0 0 0 1 221872
-0.002050 0.000619 0.118455 0.104689 -0.395971 0.923133 -0.038189 1 0 0 0 0 0 1 222868
-0.002052 0.000620 0.118455 0.069149 -0.387832 0.937286 -0.038221 1 0 0 0 0 0 1 223867
-0.002054 0.000620 0.118455 0.051275 -0.383892 0.942775 -0.038252 1 0 0 0 0 0 1 224867
-0.002054 0.000620 0.118455 0.042373 -0.382073 0.945195 -0.038283 1 0 0 0 0 0 1 225869
-0.002054 0.000620 0.118455 0.037944 -0.381324 0.946534 -0.038314 1 0 0 0 0 0 1 226868
-0.002055 0.000620 0.118455 0.035761 -0.381120 0.947499 -0.038346 1 0 0 0 0 0 1 227867
-0.002055 0.000620 0.118455 0.034672 -0.381167 0.948334 -0.038377 1 0 0 0 0 0 1 228868
-0.002055 0.000620 0.118455 0.034131 -0.381326 0.949116 -0.038408 1 0 0 0 0 0 1 229849
-0.002055 0.000620 0.118455 0.033890 -0.381588 0.949918 -0.038439 1 0 0 0 0 0 1 230868
-0.002055 0.000620 0.118455 0.033779 -0.381856 0.950689 -0.038471 1 0 0 0 0 0 1 231868
-0.002055 0.000620 0.118455 0.033750 -0.382149 0.951459 -0.038502 1 0 0 0 0 0 1 232859
-0.002055 0.000620 0.118455 0.033732 -0.382461 0.952230 -0.038533 1 0 0 0 0 0 1 233867
-0.002055 0.000620 0.118455 0.033741 -0.382754 0.952993 -0.038564 1 0 0 0 0 0 1 234857
-0.002055 0.000620 0.118455 0.033755 -0.383063 0.953779 -0.038596 1 0 0 0 0 0 1 235866
-0.002055 0.000620 0.118455 0.033781 -0.383369 0.954543 -0.038627 1 0 0 0 0 0 1 236855
-0.002055 0.000620 0.118455 0.033808 -0.383682 0.955322 -0.038658 1 0 0 0 0 0 1 237864
-0.002055 0.000620 0.118455 0.033836 -0.383992 0.956095 -0.038689 1 0 0 0 0 0 1 238864
-0.002055 0.000620 0.118455 0.033855 -0.384308 0.956853 -0.038720 1 0 0 0 0 0 1 239854
-0.002055 0.000620 0.118455 0.033890 -0.384614 0.957638 -0.038752 1 0 0 0 0 0 1 240864
-0.002055 0.000620 0.118455 0.033917 -0.384920 0.958404 -0.038783 1 0 0 0 0 0 1 241855
-0.002055 0.000620 0.118455 0.033945 -0.385232 0.959183 -0.038814 1 0 0 0 0 0 1 242863
-0.002055 0.000620 0.118455 0.033964 -0.385548 0.959942 -0.038845 1 0 0 0 0 0 1 243854
-0.002055 0.000620 0.118455 0.033999 -0.385854 0.960727 -0.038877 1 0 0 0 0 0 1 244864
-0.002055 0.000620 0.118455 0.034027 -0.386160 0.961493 -0.038908 1 0 0 0 0 0 1 245854
-0.002055 0.000620 0.118455 0.034046 -0.386482 0.962266 -0.038939 1 0 0 0 0 0 1 246864
-0.002055 0.000620 0.118455 0.034080 -0.386781 0.963036 -0.038970 1 0 0 0 0 0 1 247854
-0.002055 0.000620 0.118455 0.034109 -0.387094 0.963816 -0.039002 1 0 0 0 0 0 1 248863
-0.002055 0.000620 0.118455 0.034136 -0.387400 0.964581 -0.039033 1 0 0 0 0 0 1 249853
-0.002055 0.000620 0.118455 0.034156 -0.387722 0.965355 -0.039064 1 0 0 0 0 0 1 250864
-0.002055 0.000620 0.118455 0.034190 -0.388022 0.966125 -0.039095 1 0 0 0 0 0 1 251854
-0.002055 0.000620 0.118455 0.034218 -0.388334 0.966906 -0.039127 1 0 0 0 0 0 1 252864
-0.002055 0.000620 0.118455 0.034237 -0.388650 0.967663 -0.039158 1 0 0 0 0 0 1 253853
-0.002055 0.000620 0.118455 0.034272 -0.388956 0.968450 -0.039189 1 0 0 0 0 0 1 254864
-0.002055 0.000620 0.118455 0.034300 -0.389265 0.969223 -0.039221 1 0 0 0 0 0 1 255864
-0.002055 0.000620 0.118455 0.034327 -0.389571 0.969986 -0.039251 1 0 0 0 0 0 1 256852
-0.002055 0.000620 0.118455 0.034347 -0.389893 0.970761 -0.039283 1 0 0 0 0 0 1 257864
-0.002055 0.000620 0.118455 0.034381 -0.390193 0.971530 -0.039314 1 0 0 0 0 0 1 258853
-0.002055 0.000620 0.118455 0.034409 -0.390505 0.972311 -0.039346 1 0 0 0 0 0 1 259863
-0.002055 0.000620 0.118455 0.034429 -0.390821 0.973069 -0.039377 1 0 0 0 0 0 1 260853
-0.002055 0.000620 0.118455 0.034463 -0.391130 0.973865 -0.039408 1 0 0 0 0 0 1 261876
-0.002055 0.000620 0.118455 0.034491 -0.391436 0.974628 -0.039439 1 0 0 0 0 0 1 262863
-0.002055 0.000620 0.118455 0.034519 -0.391746 0.975402 -0.039471 1 0 0 0 0 0 1 263865
-0.002055 0.000620 0.118455 0.034538 -0.392064 0.976166 -0.039502 1 0 0 0 0 0 1 264863
-0.002055 0.000620 0.118455 0.034573 -0.392369 0.976950 -0.039533 1 0 0 0 0 0 1 265871
-0.002055 0.000620 0.118455 0.034601 -0.392677 0.977719 -0.039564 1 0 0 0 0 0 1 266866
-0.002055 0.000620 0.118455 0.034628 -0.392987 0.978492 -0.039596 1 0 0 0 0 0 1 267867
-0.002073 0.000625 0.118465 0.288567 -0.453661 0.844209 -0.039627 1 0 0 0 0 0 1 268874
-0.002083 0.000627 0.118469 0.196640 -0.432100 0.914406 -0.039659 1 0 0 0 0 0 1 269878
-0.002087 0.000628 0.118470 0.129410 -0.416433 0.950639 -0.039689 1 0 0 0 0 0 1 270869
-0.002089 0.000629 0.118470 0.093933 -0.408299 0.964761 -0.039721 1 0 0 0 0 0 1 271867
-0.002091 0.000629 0.118471 0.076117 -0.404361 0.970247 -0.039752 1 0 0 0 0 0 1 272864
-0.002091 0.000629 0.118471 0.067238 -0.402556 0.972649 -0.039783 1 0 0 0 0 0 1 273866
-0.002091 0.000629 0.118471 0.062824 -0.401816 0.973958 -0.039814 1 0 0 0 0 0 1 274847
-0.002092 0.000629 0.118471 0.060655 -0.401602 0.974933 -0.039846 1 0 0 0 0 0 1 275865
-0.002092 0.000629 0.118471 0.059597 -0.401653 0.975774 -0.039877 1 0 0 0 0 0 1 276866
-0.002092 0.000629 0.118471 0.059080 -0.401838 0.976561 -0.039909 1 0 0 0 0 0 1 277878
-0.002092 0.000629 0.118471 0.058857 -0.402090 0.977318 -0.039939 1 0 0 0 0 0 1 278850
-0.002092 0.000629 0.118471 0.058755 -0.402367 0.978103 -0.039971 1 0 0 0 0 0 1 279871
-0.002092 0.000629 0.118471 0.058735 -0.402674 0.978862 -0.040002 1 0 0 0 0 0 1 280865
-0.002092 0.000629 0.118471 0.058761 -0.402975 0.979627 -0.040033 1 0 0 0 0 0 1 281866
-0.002092 0.000629 0.118471 0.058771 -0.403274 0.980375 -0.040064 1 0 0 0 0 0 1 282846
-0.002092 0.000629 0.118471 0.058814 -0.403587 0.981141 -0.040095 1 0 0 0 0 0 1 283847
-0.002092 0.000629 0.118471 0.058860 -0.403907 0.981919 -0.040127 1 0 0 0 0 0 1 284865
-0.002092 0.000629 0.118471 0.058898 -0.404231 0.982678 -0.040158 1 0 0 0 0 0 1 285866
-0.002092 0.000629 0.118471 0.058939 -0.404534 0.983453 -0.040189 1 0 0 0 0 0 1 286864
-0.002092 0.000629 0.118471 0.058997 -0.404851 0.984213 -0.040221 1 0 0 0 0 0 1 287865
-0.002092 0.000629 0.118471 0.059045 -0.405172 0.984994 -0.040253 1 0 0 0 0 0 1 288886
-0.002092 0.000629 0.118471 0.059070 -0.405487 0.985745 -0.040283 1 0 0 0 0 0 1 289869
-0.002092 0.000629 0.118471 0.059133 -0.405795 0.986507 -0.040314 1 0 0 0 0 0 1 290865
-0.002092 0.000629 0.118471 0.059169 -0.406107 0.987279 -0.040346 1 0 0 0 0 0 1 291867
-0.002092 0.000629 0.118471 0.059226 -0.406424 0.988038 -0.040377 1 0 0 0 0 0 1 292866
-0.002092 0.000629 0.118471 0.059265 -0.406748 0.988798 -0.040408 1 0 0 0 0 0 1 293870
-0.002092 0.000629 0.118471 0.059306 -0.407051 0.989570 -0.040439 1 0 0 0 0 0 1 294864
-0.002092 0.000629 0.118471 0.059363 -0.407367 0.990330 -0.040471 1 0 0 0 0 0 1 295864
-0.002092 0.000629 0.118471 0.059391 -0.407687 0.991094 -0.040502 1 0 0 0 0 0 1 296864
-0.002092 0.000629 0.118471 0.059454 -0.407997 0.991860 -0.040533 1 0 0 0 0 0 1 297865
-0.002092 0.000629 0.118471 0.059502 -0.408310 0.992622 -0.040564 1 0 0 0 0 0 1 298862
-0.002092 0.000629 0.118471 0.059536 -0.408623 0.993396 -0.040596 1 0 0 0 0 0 1 299866
-0.002092 0.000629 0.118471 0.059585 -0.408948 0.994147 -0.040627 1 0 0 0 0 0 1 300864
-0.002092 0.000629 0.118471 0.059627 -0.409253 0.994925 -0.040658 1 0 0 0 0 0 1 301866
-0.002092 0.000629 0.118471 0.059747 -0.410002 0.996735 -0.040732 1 0 0 0 0 0 1 304240
-0.002092 0.000629 0.118471 0.059769 -0.410209 0.997210 -0.040752 1 0 0 0 0 0 1 304871
-0.002092 0.000629 0.118471 0.059814 -0.410522 0.997990 -0.040783 1 0 0 0 0 0 1 305865
-0.002092 0.000629 0.118471 0.059868 -0.410828 0.998742 -0.040814 1 0 0 0 0 0 1 306863
-0.002092 0.000629 0.118471 0.059902 -0.411134 0.999499 -0.040845 1 0 0 0 0 0 1 307846
-0.002092 0.000629 0.118471 0.059951 -0.411465 1.000266 -0.040877 1 0 0 0 0 0 1 308865
-0.002092 0.000629 0.118471 0.060006 -0.411773 1.001037 -0.040908 1 0 0 0 0 0 1 309867
-0.002092 0.000629 0.118471 0.060041 -0.412083 1.001806 -0.040939 1 0 0 0 0 0 1 310864
-0.002092 0.000629 0.118471 0.060089 -0.412409 1.002559 -0.040971 1 0 0 0 0 0 1 311864
-0.002092 0.000629 0.118471 0.060131 -0.412713 1.003334 -0.041002 1 0 0 0 0 0 1 312863
-0.002092 0.000629 0.118471 0.060188 -0.413030 1.004096 -0.041033 1 0 0 0 0 0 1 313865
-0.002092 0.000629 0.118471 0.060223 -0.413339 1.004859 -0.041064 1 0 0 0 0 0 1 314856
-0.002092 0.000629 0.118471 0.060272 -0.413666 1.005616 -0.041096 1 0 0 0 0 0 1 315862
-0.002110 0.000634 0.118480 0.314824 -0.474462 0.871223 -0.041127 1 0 0 0 0 0 1 316858
-0.002120 0.000636 0.118484 0.223039 -0.452944 0.941256 -0.041158 1 0 0 0 0 0 1 317863
-0.002124 0.000637 0.118485 0.155918 -0.437292 0.977414 -0.041189 1 0 0 0 0 0 1 318852
-0.002126 0.000637 0.118485 0.120514 -0.429189 0.991529 -0.041221 1 0 0 0 0 0 1 319862
-0.002128 0.000638 0.118486 0.102716 -0.425253 0.996984 -0.041251 1 0 0 0 0 0 1 320851
-0.002128 0.000638 0.118486 0.093879 -0.423471 0.999379 -0.041283 1 0 0 0 0 0 1 321861
-0.002128 0.000638 0.118486 0.089487 -0.422734 1.000705 -0.041314 1 0 0 0 0 0 1 322862
-0.002129 0.000638 0.118486 0.087348 -0.422517 1.001645 -0.041345 1 0 0 0 0 0 1 323851
-0.002129 0.000638 0.118486 0.086312 -0.422576 1.002484 -0.041377 1 0 0 0 0 0 1 324861
-0.002129 0.000638 0.118486 0.085814 -0.422759 1.003246 -0.041408 1 0 0 0 0 0 1 325852
-0.002129 0.000638 0.118486 0.085600 -0.423025 1.004030 -0.041439 1 0 0 0 0 0 1 326861
-0.002129 0.000638 0.118486 0.085525 -0.423298 1.004777 -0.041470 1 0 0 0 0 0 1 327849
-0.002129 0.000638 0.118486 0.085526 -0.423615 1.005541 -0.041502 1 0 0 0 0 0 1 328861
-0.002129 0.000638 0.118486 0.085559 -0.423914 1.006296 -0.041533 1 0 0 0 0 0 1 329851
-0.002129 0.000638 0.118486 0.085599 -0.424230 1.007056 -0.041564 1 0 0 0 0 0 1 330863
-0.002129 0.000638 0.118486 0.085661 -0.424544 1.007802 -0.041595 1 0 0 0 0 0 1 331850
-0.002129 0.000638 0.118486 0.085714 -0.424863 1.008573 -0.041627 1 0 0 0 0 0 1 332860
-0.002129 0.000638 0.118486 0.085777 -0.425179 1.009324 -0.041658 1 0 0 0 0 0 1 333851
-0.002129 0.000638 0.118486 0.085841 -0.425500 1.010089 -0.041689 1 0 0 0 0 0 1 334860
-0.002129 0.000638 0.118486 0.085897 -0.425825 1.010831 -0.041720 1 0 0 0 0 0 1 335850
-0.002129 0.000638 0.118486 0.085969 -0.426140 1.011603 -0.041752 1 0 0 0 0 0 1 336861
-0.002129 0.000638 0.118486 0.086045 -0.426457 1.012347 -0.041783 1 0 0 0 0 0 1 337851
-0.002129 0.000638 0.118486 0.086092 -0.426785 1.013110 -0.041814 1 0 0 0 0 0 1 338860
-0.002129 0.000638 0.118486 0.086162 -0.427096 1.013873 -0.041845 1 0 0 0 0 0 1 339860
-0.002129 0.000638 0.118486 0.086227 -0.427411 1.014624 -0.041876 1 0 0 0 0 0 1 340850
-0.002129 0.000638 0.118486 0.086292 -0.427733 1.015389 -0.041908 1 0 0 0 0 0 1 341861
-0.002129 0.000638 0.118486 0.086347 -0.428057 1.016131 -0.041939 1 0 0 0 0 0 1 342850
-0.002129 0.000638 0.118486 0.086431 -0.428375 1.016897 -0.041971 1 0 0 0 0 0 1 343862
-0.002129 0.000638 0.118486 0.086485 -0.428687 1.017652 -0.042001 1 0 0 0 0 0 1 344850
-0.002129 0.000638 0.118486 0.086542 -0.429018 1.018412 -0.042033 1 0 0 0 0 0 1 345863
-0.002129 0.000638 0.118486 0.086613 -0.429329 1.019173 -0.042064 1 0 0 0 0 0 1 346860
-0.002129 0.000638 0.118486 0.086678 -0.429650 1.019939 -0.042096 1 0 0 0 0 0 1 347870
-0.002129 0.000638 0.118486 0.086743 -0.429968 1.020695 -0.042127 1 0 0 0 0 0 1 348869
-0.002129 0.000638 0.118486 0.086811 -0.430300 1.021443 -0.042158 1 0 0 0 0 0 1 349873
-0.002129 0.000638 0.118486 0.086871 -0.430605 1.022202 -0.042189 1 0 0 0 0 0 1 350861
-0.002129 0.000638 0.118486 0.086936 -0.430926 1.022967 -0.042221 1 0 0 0 0 0 1 351870
-0.002129 0.000638 0.118486 0.086992 -0.431252 1.023716 -0.042252 1 0 0 0 0 0 1 352867
-0.002129 0.000638 0.118486 0.087062 -0.431557 1.024463 -0.042283 1 0 0 0 0 0 1 353846
-0.002129 0.000638 0.118486 0.087128 -0.431880 1.025234 -0.042314 1 0 0 0 0 0 1 354863
-0.002129 0.000638 0.118486 0.087204 -0.432201 1.025983 -0.042346 1 0 0 0 0 0 1 355861
-0.002129 0.000638 0.118486 0.087250 -0.432527 1.026741 -0.042377 1 0 0 0 0 0 1 356863
-0.002129 0.000638 0.118486 0.087324 -0.432850 1.027513 -0.042408 1 0 0 0 0 0 1 357865
-0.002129 0.000638 0.118486 0.087386 -0.433158 1.028264 -0.042439 1 0 0 0 0 0 1 358864
-0.002129 0.000638 0.118486 0.087442 -0.433485 1.029015 -0.042471 1 0 0 0 0 0 1 359865
-0.002129 0.000638 0.118486 0.087514 -0.433797 1.029780 -0.042502 1 0 0 0 0 0 1 360868
-0.002147 0.000642 0.118496 0.342641 -0.494739 0.895281 -0.042533 1 0 0 0 0 0 1 361870
-0.002157 0.000645 0.118499 0.251017 -0.473267 0.965147 -0.042564 1 0 0 0 0 0 1 362864
-0.002161 0.000646 0.118500 0.183979 -0.457629 1.001252 -0.042596 1 0 0 0 0 0 1 363862
-0.002163 0.000646 0.118501 0.148625 -0.449524 1.015320 -0.042627 1 0 0 0 0 0 1 364864
-0.002165 0.000646 0.118501 0.130869 -0.445616 1.020761 -0.042658 1 0 0 0 0 0 1 365846
-0.002165 0.000647 0.118501 0.122057 -0.443834 1.023162 -0.042689 1 0 0 0 0 0 1 366863
-0.002165 0.000647 0.118501 0.117708 -0.443095 1.024478 -0.042721 1 0 0 0 0 0 1 367862
-0.002166 0.000647 0.118501 0.115574 -0.442891 1.025418 -0.042752 1 0 0 0 0 0 1 368862
-0.002166 0.000647 0.118501 0.114558 -0.442964 1.026229 -0.042783 1 0 0 0 0 0 1 369863
-0.002166 0.000647 0.118501 0.114076 -0.443144 1.027001 -0.042814 1 0 0 0 0 0 1 370862
-0.002166 0.000647 0.118501 0.113888 -0.443402 1.027758 -0.042846 1 0 0 0 0 0 1 371862
-0.002166 0.000647 0.118501 0.113837 -0.443694 1.028514 -0.042877 1 0 0 0 0 0 1 372865
-0.002166 0.000647 0.118501 0.113851 -0.443996 1.029262 -0.042908 1 0 0 0 0 0 1 373847
-0.002166 0.000647 0.118501 0.113900 -0.444327 1.030012 -0.042939 1 0 0 0 0 0 1 374864
-0.002166 0.000647 0.118501 0.113954 -0.444633 1.030763 -0.042971 1 0 0 0 0 0 1 375861
-0.002166 0.000647 0.118501 0.114034 -0.444954 1.031512 -0.043002 1 0 0 0 0 0 1 376859
-0.002166 0.000647 0.118501 0.114120 -0.445290 1.032272 -0.043033 1 0 0 0 0 0 1 377864
-0.002166 0.000647 0.118501 0.114200 -0.445603 1.033016 -0.043064 1 0 0 0 0 0 1 378864
-0.002166 0.000647 0.118501 0.114275 -0.445933 1.033756 -0.043095 1 0 0 0 0 0 1 379861
-0.002166 0.000647 0.118501 0.114365 -0.446250 1.034513 -0.043127 1 0 0 0 0 0 1 380863
-0.002166 0.000647 0.118501 0.114449 -0.446572 1.035263 -0.043158 1 0 0 0 0 0 1 381863
-0.002166 0.000647 0.118501 0.114532 -0.446895 1.036012 -0.043189 1 0 0 0 0 0 1 382862
-0.002166 0.000647 0.118501 0.114603 -0.447215 1.036767 -0.043221 1 0 0 0 0 0 1 383861
-0.002166 0.000647 0.118501 0.114689 -0.447551 1.037507 -0.043252 1 0 0 0 0 0 1 384864
-0.002166 0.000647 0.118501 0.114779 -0.447864 1.038255 -0.043283 1 0 0 0 0 0 1 385855
-0.002166 0.000647 0.118501 0.114863 -0.448188 1.039008 -0.043314 1 0 0 0 0 0 1 386859
-0.002166 0.000647 0.118501 0.114935 -0.448509 1.039768 -0.043346 1 0 0 0 0 0 1 387864
-0.002166 0.000647 0.118501 0.115020 -0.448843 1.040504 -0.043377 1 0 0 0 0 0 1 388862
-0.002166 0.000647 0.118501 0.115111 -0.449159 1.041258 -0.043408 1 0 0 0 0 0 1 389861
-0.002166 0.000647 0.118501 0.115183 -0.449478 1.042014 -0.043439 1 0 0 0 0 0 1 390860
-0.002166 0.000647 0.118501 0.115267 -0.449807 1.042739 -0.043470 1 0 0 0 0 0 1 391844
-0.002166 0.000647 0.118501 0.115360 -0.450131 1.043510 -0.043502 1 0 0 0 0 0 1 392866
-0.002166 0.000647 0.118501 0.115442 -0.450446 1.044244 -0.043532 1 0 0 0 0 0 1 393844
-0.002166 0.000647 0.118501 0.115515 -0.450773 1.045014 -0.043564 1 0 0 0 0 0 1 394863
-0.002166 0.000647 0.118501 0.115600 -0.451106 1.045750 -0.043596 1 0 0 0 0 0 1 395861
-0.002166 0.000647 0.118501 0.115691 -0.451421 1.046502 -0.043627 1 0 0 0 0 0 1 396857
-0.002166 0.000647 0.118501 0.115766 -0.451750 1.047240 -0.043658 1 0 0 0 0 0 1 397850
-0.002166 0.000647 0.118501 0.115845 -0.452066 1.048010 -0.043689 1 0 0 0 0 0 1 398860
-0.002166 0.000647 0.118501 0.115938 -0.452388 1.048746 -0.043720 1 0 0 0 0 0 1 399849
-0.002166 0.000647 0.118501 0.116034 -0.452755 1.049597 -0.043756 1 0 0 0 0 0 1 400985
-0.002166 0.000647 0.118501 0.116097 -0.453043 1.050239 -0.043783 1 0 0 0 0 0 1 401850
-0.002166 0.000647 0.118501 0.116187 -0.453400 1.051101 -0.043818 1 0 0 0 0 0 1 402984
-0.002166 0.000647 0.118501 0.116280 -0.453721 1.051838 -0.043849 1 0 0 0 0 0 1 403974
-0.002166 0.000647 0.118501 0.116346 -0.454016 1.052494 -0.043877 1 0 0 0 0 0 1 404858
-0.002166 0.000647 0.118501 0.116447 -0.454372 1.053343 -0.043912 1 0 0 0 0 0 1 405983
-0.002166 0.000647 0.118501 0.116508 -0.454648 1.053999 -0.043939 1 0 0 0 0 0 1 406849
-0.002166 0.000647 0.118501 0.116612 -0.455017 1.054844 -0.043974 1 0 0 0 0 0 1 407983
-0.002166 0.000647 0.118501 0.116677 -0.455306 1.055484 -0.044001 1 0 0 0 0 0 1 408847
-0.002166 0.000647 0.118501 0.116766 -0.455663 1.056348 -0.044037 1 0 0 0 0 0 1 409983
-0.002166 0.000647 0.118501 0.116849 -0.455944 1.056991 -0.044064 1 0 0 0 0 0 1 410848
-0.002166 0.000647 0.118501 0.116937 -0.456320 1.057835 -0.044099 1 0 0 0 0 0 1 411983
-0.002166 0.000647 0.118501 0.117026 -0.456632 1.058582 -0.044130 1 0 0 0 0 0 1 412972
-0.002166 0.000647 0.118501 0.117088 -0.456915 1.059253 -0.044158 1 0 0 0 0 0 1 413858
-0.002166 0.000647 0.118501 0.117191 -0.457278 1.060083 -0.044193 1 0 0 0 0 0 1 414973
-0.002166 0.000647 0.118501 0.117258 -0.457572 1.060739 -0.044220 1 0 0 0 0 0 1 415857
-0.002166 0.000647 0.118501 0.117361 -0.457937 1.061587 -0.044255 1 0 0 0 0 0 1 416972
-0.002166 0.000647 0.118501 0.117443 -0.458253 1.062340 -0.044287 1 0 0 0 0 0 1 417983
-0.002166 0.000647 0.118501 0.117502 -0.458528 1.062993 -0.044314 1 0 0 0 0 0 1 418847
-0.002166 0.000647 0.118501 0.117597 -0.458858 1.063746 -0.044345 1 0 0 0 0 0 1 419859
-0.002166 0.000647 0.118501 0.117672 -0.459186 1.064480 -0.044376 1 0 0 0 0 0 1 420847
-0.002166 0.000647 0.118501 0.117773 -0.459546 1.065337 -0.044412 1 0 0 0 0 0 1 421983
-0.002166 0.000647 0.118501 0.117845 -0.459865 1.066093 -0.044443 1 0 0 0 0 0 1 422982
-0.002166 0.000647 0.118501 0.117929 -0.460196 1.066823 -0.044474 1 0 0 0 0 0 1 423972
-0.002166 0.000647 0.118501 0.118022 -0.460516 1.067587 -0.044506 1 0 0 0 0 0 1 424984
-0.002166 0.000647 0.118501 0.118082 -0.460792 1.068241 -0.044533 1 0 0 0 0 0 1 425848
-0.002166 0.000647 0.118501 0.118180 -0.461174 1.069089 -0.044568 1 0 0 0 0 0 1 426995
-0.002166 0.000647 0.118501 0.118271 -0.461490 1.069845 -0.044600 1 0 0 0 0 0 1 427996
-0.002166 0.000647 0.118501 0.118354 -0.461808 1.070584 -0.044631 1 0 0 0 0 0 1 428982
-0.002166 0.000647 0.118501 0.118426 -0.462132 1.071347 -0.044662 1 0 0 0 0 0 1 429991
-0.002166 0.000647 0.118501 0.118500 -0.462422 1.071983 -0.044689 1 0 0 0 0 0 1 430856
-0.002166 0.000647 0.118501 0.118602 -0.462783 1.072841 -0.044725 1 0 0 0 0 0 1 431993
-0.002166 0.000647 0.118501 0.118686 -0.463103 1.073586 -0.044756 1 0 0 0 0 0 1 432987
-0.002166 0.000647 0.118501 0.118746 -0.463381 1.074243 -0.044783 1 0 0 0 0 0 1 433854
-0.002166 0.000647 0.118501 0.118841 -0.463754 1.075070 -0.044818 1 0 0 0 0 0 1 434974
-0.002166 0.000647 0.118501 0.118933 -0.464074 1.075834 -0.044849 1 0 0 0 0 0 1 435986
-0.002166 0.000647 0.118501 0.119009 -0.464405 1.076576 -0.044881 1 0 0 0 0 0 1 436985
-0.002166 0.000647 0.118501 0.119077 -0.464678 1.077247 -0.044908 1 0 0 0 0 0 1 437863
-0.002166 0.000647 0.118501 0.119169 -0.464996 1.077975 -0.044939 1 0 0 0 0 0 1 438841
-0.002153 0.000660 0.118511 -0.053647 -0.651352 0.932478 -0.044975 1 0 0 0 0 0 1 439992
-0.002147 0.000667 0.118515 0.006131 -0.585761 1.007550 -0.045002 1 0 0 0 0 0 1 440862
-0.002144 0.000670 0.118516 0.051476 -0.537467 1.046485 -0.045037 1 0 0 0 0 0 1 441986
-0.002142 0.000672 0.118517 0.075973 -0.511964 1.061598 -0.045068 1 0 0 0 0 0 1 442994
-0.002141 0.000673 0.118517 0.088543 -0.499240 1.067398 -0.045100 1 0 0 0 0 0 1 443990
-0.002141 0.000673 0.118517 0.094902 -0.492989 1.069818 -0.045127 1 0 0 0 0 0 1 444863
-0.002140 0.000674 0.118517 0.098153 -0.490103 1.071241 -0.045161 1 0 0 0 0 0 1 445966
-0.002140 0.000674 0.118517 0.099809 -0.488782 1.072107 -0.045189 1 0 0 0 0 0 1 446860
-0.002140 0.000674 0.118517 0.100679 -0.488350 1.073017 -0.045224 1 0 0 0 0 0 1 447985
-0.002140 0.000674 0.118517 0.101155 -0.488279 1.073785 -0.045256 1 0 0 0 0 0 1 448985
-0.002140 0.000674 0.118517 0.101411 -0.488408 1.074538 -0.045287 1 0 0 0 0 0 1 449985
-0.002140 0.000674 0.118517 0.101583 -0.488637 1.075275 -0.045318 1 0 0 0 0 0 1 450984
-0.002140 0.000674 0.118517 0.101712 -0.488926 1.076023 -0.045349 1 0 0 0 0 0 1 451983
-0.002159 0.000678 0.118527 0.357828 -0.550111 0.941134 -0.045381 1 0 0 0 0 0 1 452984
-0.002168 0.000680 0.118530 0.266590 -0.528698 1.010783 -0.045412 1 0 0 0 0 0 1 453985
-0.002173 0.000681 0.118531 0.199762 -0.513127 1.046793 -0.045443 1 0 0 0 0 0 1 454985
-0.002175 0.000682 0.118532 0.164481 -0.505014 1.060747 -0.045470 1 0 0 0 0 0 1 455859
-0.002176 0.000682 0.118532 0.146796 -0.501136 1.066183 -0.045502 1 0 0 0 0 0 1 456865
-0.002177 0.000682 0.118532 0.138000 -0.499362 1.068522 -0.045532 1 0 0 0 0 0 1 457843
-0.002177 0.000683 0.118532 0.133682 -0.498703 1.069931 -0.045568 1 0 0 0 0 0 1 458986
-0.002177 0.000683 0.118532 0.131548 -0.498516 1.070858 -0.045599 1 0 0 0 0 0 1 459983
-0.002165 0.000696 0.118543 -0.042559 -0.684834 0.925253 -0.045631 1 0 0 0 0 0 1 460986
-0.002158 0.000703 0.118546 0.016634 -0.619186 1.000341 -0.045662 1 0 0 0 0 0 1 461985
-0.002155 0.000706 0.118548 0.061677 -0.570808 1.039150 -0.045693 1 0 0 0 0 0 1 462984
-0.002153 0.000708 0.118548 0.086044 -0.545284 1.054236 -0.045724 1 0 0 0 0 0 1 463982
-0.002153 0.000709 0.118548 0.098554 -0.532576 1.060039 -0.045756 1 0 0 0 0 0 1 464984
-0.002152 0.000709 0.118548 0.104892 -0.526392 1.062524 -0.045787 1 0 0 0 0 0 1 465985
-0.002152 0.000709 0.118548 0.108115 -0.523483 1.063840 -0.045818 1 0 0 0 0 0 1 466978
-0.002152 0.000710 0.118548 0.109767 -0.522206 1.064794 -0.045849 1 0 0 0 0 0 1 467989
-0.002152 0.000710 0.118548 0.110643 -0.521747 1.065582 -0.045880 1 0 0 0 0 0 1 468976
-0.002152 0.000710 0.118548 0.111103 -0.521692 1.066333 -0.045912 1 0 0 0 0 0 1 469986
-0.002152 0.000710 0.118548 0.111386 -0.521842 1.067075 -0.045943 1 0 0 0 0 0 1 470984
-0.002170 0.000714 0.118558 0.367871 -0.583073 0.932140 -0.045975 1 0 0 0 0 0 1 471991
-0.002180 0.000716 0.118562 0.276749 -0.561628 1.001712 -0.046006 1 0 0 0 0 0 1 472988
-0.002184 0.000717 0.118563 0.209938 -0.546045 1.037682 -0.046037 1 0 0 0 0 0 1 473987
-0.002187 0.000718 0.118563 0.174689 -0.537982 1.051684 -0.046068 1 0 0 0 0 0 1 474983
-0.002188 0.000718 0.118563 0.157011 -0.534120 1.057112 -0.046099 1 0 0 0 0 0 1 475984
-0.002188 0.000718 0.118563 0.148233 -0.532362 1.059456 -0.046131 1 0 0 0 0 0 1 476983
-0.002189 0.000718 0.118563 0.143902 -0.531682 1.060739 -0.046162 1 0 0 0 0 0 1 477985
-0.002189 0.000718 0.118563 0.141796 -0.531519 1.061636 -0.046193 1 0 0 0 0 0 1 478981
-0.002189 0.000718 0.118563 0.140780 -0.531613 1.062429 -0.046224 1 0 0 0 0 0 1 479975
-0.002189 0.000718 0.118563 0.140334 -0.531837 1.063165 -0.046256 1 0 0 0 0 0 1 480983
-0.002189 0.000718 0.118563 0.140148 -0.532125 1.063890 -0.046287 1 0 0 0 0 0 1 481974
-0.002189 0.000718 0.118563 0.140108 -0.532455 1.064618 -0.046318 1 0 0 0 0 0 1 482982
-0.002189 0.000718 0.118563 0.140126 -0.532803 1.065334 -0.046349 1 0 0 0 0 0 1 483971
-0.002189 0.000718 0.118563 0.140194 -0.533161 1.066053 -0.046381 1 0 0 0 0 0 1 484982
-0.002189 0.000718 0.118563 0.140271 -0.533502 1.066763 -0.046411 1 0 0 0 0 0 1 485972
-0.002189 0.000718 0.118563 0.140353 -0.533861 1.067494 -0.046443 1 0 0 0 0 0 1 486982
-0.002189 0.000718 0.118563 0.140445 -0.534215 1.068205 -0.046474 1 0 0 0 0 0 1 487971
-0.002189 0.000718 0.118563 0.140541 -0.534578 1.068931 -0.046505 1 0 0 0 0 0 1 488981
-0.002189 0.000718 0.118563 0.140628 -0.534946 1.069644 -0.046537 1 0 0 0 0 0 1 489983
-0.002189 0.000718 0.118563 0.140731 -0.535305 1.070366 -0.046568 1 0 0 0 0 0 1 490970
-0.002208 0.000723 0.118573 0.397449 -0.596713 0.935457 -0.046599 1 0 0 0 0 0 1 491981
-0.002217 0.000725 0.118577 0.306306 -0.575311 1.004908 -0.046630 1 0 0 0 0 0 1 492972
-0.002221 0.000726 0.118578 0.239510 -0.559781 1.040827 -0.046662 1 0 0 0 0 0 1 493981
-0.002224 0.000727 0.118578 0.204276 -0.551733 1.054808 -0.046693 1 0 0 0 0 0 1 494972
-0.002225 0.000727 0.118578 0.186622 -0.547880 1.060225 -0.046724 1 0 0 0 0 0 1 495982
-0.002225 0.000727 0.118578 0.177866 -0.546136 1.062557 -0.046755 1 0 0 0 0 0 1 496973
-0.002226 0.000727 0.118578 0.173565 -0.545455 1.063823 -0.046787 1 0 0 0 0 0 1 497982
-0.002226 0.000727 0.118578 0.171459 -0.545300 1.064725 -0.046818 1 0 0 0 0 0 1 498972
-0.002226 0.000727 0.118578 0.170473 -0.545407 1.065515 -0.046849 1 0 0 0 0 0 1 499981
-0.002226 0.000727 0.118578 0.170036 -0.545637 1.066243 -0.046880 1 0 0 0 0 0 1 500971
-0.002226 0.000727 0.118578 0.169879 -0.545931 1.066965 -0.046912 1 0 0 0 0 0 1 501984
-0.002226 0.000727 0.118578 0.169845 -0.546254 1.067676 -0.046943 1 0 0 0 0 0 1 502971
-0.002226 0.000727 0.118578 0.169895 -0.546616 1.068393 -0.046974 1 0 0 0 0 0 1 503981
-0.002226 0.000727 0.118578 0.169967 -0.546968 1.069095 -0.047005 1 0 0 0 0 0 1 504970
-0.002226 0.000727 0.118578 0.170076 -0.547324 1.069806 -0.047037 1 0 0 0 0 0 1 505981
-0.002226 0.000727 0.118578 0.170177 -0.547684 1.070522 -0.047068 1 0 0 0 0 0 1 506981
-0.002226 0.000727 0.118578 0.170276 -0.548040 1.071233 -0.047099 1 0 0 0 0 0 1 507971
-0.002226 0.000727 0.118578 0.170402 -0.548414 1.071953 -0.047131 1 0 0 0 0 0 1 508992
-0.002245 0.000732 0.118588 0.427437 -0.609888 0.937083 -0.047162 1 0 0 0 0 0 1 509980
-0.002254 0.000734 0.118592 0.336337 -0.588523 1.006421 -0.047193 1 0 0 0 0 0 1 510987
-0.002258 0.000735 0.118593 0.269557 -0.572972 1.042276 -0.047224 1 0 0 0 0 0 1 511978
-0.002261 0.000736 0.118593 0.234352 -0.564954 1.056248 -0.047256 1 0 0 0 0 0 1 512981
-0.002262 0.000736 0.118593 0.216720 -0.561109 1.061648 -0.047287 1 0 0 0 0 0 1 513990
-0.002262 0.000736 0.118593 0.207987 -0.559374 1.063975 -0.047318 1 0 0 0 0 0 1 514992
-0.002263 0.000736 0.118594 0.203699 -0.558681 1.065231 -0.047349 1 0 0 0 0 0 1 515984
-0.002263 0.000736 0.118594 0.201632 -0.558523 1.066128 -0.047380 1 0 0 0 0 0 1 516976
-0.002263 0.000736 0.118594 0.200647 -0.558640 1.066909 -0.047412 1 0 0 0 0 0 1 517984
-0.002263 0.000736 0.118594 0.200238 -0.558872 1.067627 -0.047443 1 0 0 0 0 0 1 518989
-0.002263 0.000736 0.118594 0.200089 -0.559172 1.068342 -0.047474 1 0 0 0 0 0 1 519987
-0.002263 0.000736 0.118594 0.200083 -0.559499 1.069033 -0.047505 1 0 0 0 0 0 1 520964
-0.002263 0.000736 0.118594 0.200154 -0.559870 1.069751 -0.047537 1 0 0 0 0 0 1 521986
-0.002263 0.000736 0.118594 0.200255 -0.560220 1.070457 -0.047568 1 0 0 0 0 0 1 522982
-0.002263 0.000736 0.118594 0.200362 -0.560581 1.071153 -0.047599 1 0 0 0 0 0 1 523982
-0.002263 0.000736 0.118594 0.200469 -0.560948 1.071843 -0.047630 1 0 0 0 0 0 1 524964
-0.002263 0.000736 0.118594 0.200610 -0.561319 1.072573 -0.047662 1 0 0 0 0 0 1 525994
-0.002263 0.000736 0.118594 0.200742 -0.561684 1.073273 -0.047693 1 0 0 0 0 0 1 526988
-0.002263 0.000736 0.118594 0.200862 -0.562052 1.073954 -0.047724 1 0 0 0 0 0 1 527966
-0.002263 0.000736 0.118594 0.201003 -0.562419 1.074675 -0.047756 1 0 0 0 0 0 1 528982
-0.002263 0.000736 0.118594 0.201128 -0.562795 1.075373 -0.047787 1 0 0 0 0 0 1 529984
-0.002263 0.000736 0.118594 0.201267 -0.563159 1.076075 -0.047817 1 0 0 0 0 0 1 530963
-0.002263 0.000736 0.118594 0.201403 -0.563535 1.076773 -0.047849 1 0 0 0 0 0 1 531982
-0.002263 0.000736 0.118594 0.201531 -0.563891 1.077487 -0.047881 1 0 0 0 0 0 1 532981
-0.002263 0.000736 0.118594 0.201654 -0.564268 1.078186 -0.047912 1 0 0 0 0 0 1 533984
-0.002263 0.000736 0.118594 0.201792 -0.564627 1.078893 -0.047943 1 0 0 0 0 0 1 534980
-0.002263 0.000736 0.118594 0.201925 -0.564995 1.079598 -0.047974 1 0 0 0 0 0 1 535982
-0.002263 0.000736 0.118594 0.202049 -0.565371 1.080294 -0.048005 1 0 0 0 0 0 1 536981
-0.002263 0.000736 0.118594 0.202188 -0.565732 1.081006 -0.048037 1 0 0 0 0 0 1 537984
-0.002263 0.000736 0.118594 0.202311 -0.566107 1.081701 -0.048068 1 0 0 0 0 0 1 538981
-0.002263 0.000736 0.118594 0.202451 -0.566469 1.082413 -0.048099 1 0 0 0 0 0 1 539986
-0.002263 0.000736 0.118594 0.202575 -0.566844 1.083108 -0.048131 1 0 0 0 0 0 1 540983
-0.002263 0.000736 0.118594 0.202713 -0.567204 1.083818 -0.048162 1 0 0 0 0 0 1 541983
-0.002263 0.000736 0.118594 0.202845 -0.567570 1.084520 -0.048193 1 0 0 0 0 0 1 542981
-0.002263 0.000736 0.118594 0.202969 -0.567947 1.085217 -0.048224 1 0 0 0 0 0 1 543981
-0.002263 0.000736 0.118594 0.203108 -0.568307 1.085927 -0.048256 1 0 0 0 0 0 1 544982
-0.002263 0.000736 0.118594 0.203232 -0.568683 1.086624 -0.048287 1 0 0 0 0 0 1 545982
-0.002263 0.000736 0.118594 0.203368 -0.569037 1.087320 -0.048317 1 0 0 0 0 0 1 546963
-0.002263 0.000736 0.118594 0.203492 -0.569412 1.088017 -0.048349 1 0 0 0 0 0 1 547963
-0.002263 0.000736 0.118594 0.203634 -0.569779 1.088739 -0.048381 1 0 0 0 0 0 1 548981
-0.002263 0.000736 0.118594 0.203767 -0.570148 1.089447 -0.048412 1 0 0 0 0 0 1 549986
-0.002263 0.000736 0.118594 0.203889 -0.570520 1.090135 -0.048443 1 0 0 0 0 0 1 550974
-0.002263 0.000736 0.118594 0.204028 -0.570884 1.090850 -0.048474 1 0 0 0 0 0 1 551982
-0.002263 0.000736 0.118594 0.204165 -0.571262 1.091540 -0.048506 1 0 0 0 0 0 1 552982
-0.002263 0.000736 0.118594 0.204293 -0.571619 1.092254 -0.048537 1 0 0 0 0 0 1 553980
-0.002263 0.000736 0.118594 0.204416 -0.571996 1.092953 -0.048568 1 0 0 0 0 0 1 554982
-0.002263 0.000736 0.118594 0.204555 -0.572357 1.093665 -0.048599 1 0 0 0 0 0 1 555986
-0.002263 0.000736 0.118594 0.204687 -0.572723 1.094365 -0.048630 1 0 0 0 0 0 1 556981
-0.002263 0.000736 0.118594 0.204811 -0.573099 1.095063 -0.048662 1 0 0 0 0 0 1 557982
-0.002263 0.000736 0.118594 0.204949 -0.573459 1.095771 -0.048693 1 0 0 0 0 0 1 558981
-0.002263 0.000736 0.118594 0.205073 -0.573835 1.096468 -0.048724 1 0 0 0 0 0 1 559980
-0.002263 0.000736 0.118594 0.205212 -0.574195 1.097178 -0.048756 1 0 0 0 0 0 1 560981
-0.002263 0.000736 0.118594 0.205338 -0.574574 1.097881 -0.048787 1 0 0 0 0 0 1 561989
-0.002263 0.000736 0.118594 0.205475 -0.574932 1.098585 -0.048818 1 0 0 0 0 0 1 562982
-0.002263 0.000736 0.118594 0.205598 -0.575303 1.099273 -0.048849 1 0 0 0 0 0 1 563969
-0.002263 0.000736 0.118594 0.205738 -0.575668 1.099991 -0.048880 1 0 0 0 0 0 1 564981
-0.002263 0.000736 0.118594 0.205869 -0.576031 1.100688 -0.048911 1 0 0 0 0 0 1 565972
-0.002263 0.000736 0.118594 0.205994 -0.576410 1.101390 -0.048943 1 0 0 0 0 0 1 566979
-0.002263 0.000736 0.118594 0.206131 -0.576767 1.102091 -0.048974 1 0 0 0 0 0 1 567968
-0.002263 0.000736 0.118594 0.206257 -0.577146 1.102796 -0.049005 1 0 0 0 0 0 1 568978
-0.002263 0.000736 0.118594 0.206394 -0.577503 1.103498 -0.049036 1 0 0 0 0 0 1 569968
-0.002263 0.000736 0.118594 0.206519 -0.577882 1.104202 -0.049068 1 0 0 0 0 0 1 570978
-0.002263 0.000736 0.118594 0.206660 -0.578250 1.104911 -0.049099 1 0 0 0 0 0 1 571967
-0.002263 0.000736 0.118594 0.206794 -0.578619 1.105596 -0.049130 1 0 0 0 0 0 1 572968
-0.002263 0.000736 0.118594 0.206923 -0.578980 1.106317 -0.049162 1 0 0 0 0 0 1 573978
-0.002263 0.000736 0.118594 0.207053 -0.579343 1.107015 -0.049193 1 0 0 0 0 0 1 574968
-0.002263 0.000736 0.118594 0.207178 -0.579723 1.107718 -0.049224 1 0 0 0 0 0 1 575978
-0.002263 0.000736 0.118594 0.207315 -0.580079 1.108420 -0.049255 1 0 0 0 0 0 1 576967
-0.002263 0.000736 0.118594 0.207441 -0.580459 1.109125 -0.049287 1 0 0 0 0 0 1 577978
-0.002263 0.000736 0.118594 0.207578 -0.580816 1.109827 -0.049318 1 0 0 0 0 0 1 578968
-0.002263 0.000736 0.118594 0.207704 -0.581195 1.110530 -0.049349 1 0 0 0 0 0 1 579977
-0.002263 0.000736 0.118594 0.207841 -0.581551 1.111233 -0.049380 1 0 0 0 0 0 1 580967
-0.002263 0.000736 0.118594 0.207975 -0.581922 1.111944 -0.049412 1 0 0 0 0 0 1 581977
-0.002263 0.000736 0.118594 0.208097 -0.582295 1.112633 -0.049443 1 0 0 0 0 0 1 582967
-0.002263 0.000736 0.118594 0.208237 -0.582659 1.113350 -0.049474 1 0 0 0 0 0 1 583978
-0.002263 0.000736 0.118594 0.208360 -0.583031 1.114040 -0.049505 1 0 0 0 0 0 1 584967
-0.002263 0.000736 0.118594 0.208500 -0.583395 1.114757 -0.049537 1 0 0 0 0 0 1 585978
-0.002263 0.000736 0.118594 0.208623 -0.583767 1.115446 -0.049568 1 0 0 0 0 0 1 586967
-0.002263 0.000736 0.118594 0.208763 -0.584132 1.116163 -0.049599 1 0 0 0 0 0 1 587978
-0.002263 0.000736 0.118594 0.208886 -0.584504 1.116853 -0.049630 1 0 0 0 0 0 1 588968
-0.002263 0.000736 0.118594 0.209025 -0.584864 1.117563 -0.049661 1 0 0 0 0 0 1 589969
-0.002263 0.000736 0.118594 0.209158 -0.585234 1.118273 -0.049693 1 0 0 0 0 0 1 590977
-0.002263 0.000736 0.118594 0.209292 -0.585609 1.118954 -0.049724 1 0 0 0 0 0 1 591964
-0.002282 0.000741 0.118603 0.467265 -0.647306 0.983826 -0.049755 1 0 0 0 0 0 1 592981
-0.002291 0.000743 0.118607 0.376492 -0.626029 1.052948 -0.049787 1 0 0 0 0 0 1 593987
-0.002296 0.000744 0.118608 0.309893 -0.610514 1.088721 -0.049818 1 0 0 0 0 0 1 594985
-0.002298 0.000744 0.118608 0.274795 -0.602511 1.102658 -0.049849 1 0 0 0 0 0 1 595989
-0.002299 0.000745 0.118608 0.257244 -0.598730 1.108133 -0.049885 1 0 0 0 0 0 1 597138
-0.002300 0.000745 0.118609 0.248531 -0.596959 1.110347 -0.049912 1 0 0 0 0 0 1 597989
-0.002300 0.000745 0.118609 0.244260 -0.596269 1.111597 -0.049943 1 0 0 0 0 0 1 598977
-0.002300 0.000745 0.118609 0.242209 -0.596131 1.112489 -0.049974 1 0 0 0 0 0 1 599983
-0.002300 0.000745 0.118609 0.241259 -0.596234 1.113250 -0.050006 1 0 0 0 0 0 1 600984
-0.002300 0.000745 0.118609 0.240865 -0.596486 1.113974 -0.050037 1 0 0 0 0 0 1 601981
-0.002300 0.000745 0.118609 0.240744 -0.596784 1.114670 -0.050068 1 0 0 0 0 0 1 602979
-0.002300 0.000745 0.118609 0.240761 -0.597123 1.115368 -0.050099 1 0 0 0 0 0 1 603979
-0.002300 0.000745 0.118609 0.240836 -0.597488 1.116069 -0.050130 1 0 0 0 0 0 1 604979
-0.002300 0.000745 0.118609 0.240968 -0.597879 1.116802 -0.050164 1 0 0 0 0 0 1 606043
-0.002300 0.000745 0.118609 0.241089 -0.598233 1.117500 -0.050195 1 0 0 0 0 0 1 607039
-0.002300 0.000745 0.118609 0.241238 -0.598608 1.118204 -0.050226 1 0 0 0 0 0 1 608050
-0.002300 0.000745 0.118609 0.241385 -0.598973 1.118886 -0.050257 1 0 0 0 0 0 1 609030
-0.002300 0.000745 0.118609 0.241527 -0.599352 1.119570 -0.050288 1 0 0 0 0 0 1 610024
-0.002300 0.000745 0.118609 0.241684 -0.599715 1.120269 -0.050319 1 0 0 0 0 0 1 611020
-0.002300 0.000745 0.118609 0.241829 -0.600100 1.121003 -0.050352 1 0 0 0 0 0 1 612064
-0.002300 0.000745 0.118609 0.241978 -0.600474 1.121668 -0.050382 1 0 0 0 0 0 1 613038
-0.002300 0.000745 0.118609 0.242125 -0.600838 1.122380 -0.050414 1 0 0 0 0 0 1 614044
-0.002300 0.000745 0.118609 0.242275 -0.601211 1.123045 -0.050444 1 0 0 0 0 0 1 615018
-0.002300 0.000745 0.118609 0.242433 -0.601575 1.123744 -0.050475 1 0 0 0 0 0 1 616014
-0.002300 0.000745 0.118609 0.242563 -0.601951 1.124437 -0.050506 1 0 0 0 0 0 1 617010
-0.002300 0.000745 0.118609 0.242735 -0.602328 1.125152 -0.050539 1 0 0 0 0 0 1 618038
-0.002288 0.000758 0.118619 0.068829 -0.790146 0.978476 -0.050570 1 0 0 0 0 0 1 619039
-0.002281 0.000765 0.118623 0.128035 -0.725094 1.053250 -0.050600 1 0 0 0 0 0 1 620016
-0.002278 0.000769 0.118624 0.173161 -0.677056 1.091936 -0.050632 1 0 0 0 0 0 1 621013
-0.002276 0.000770 0.118625 0.197599 -0.651717 1.106967 -0.050663 1 0 0 0 0 0 1 622018
-0.002275 0.000771 0.118625 0.210186 -0.639144 1.112749 -0.050695 1 0 0 0 0 0 1 623057
-0.002275 0.000772 0.118625 0.216593 -0.633028 1.115190 -0.050726 1 0 0 0 0 0 1 624048
-0.002275 0.000772 0.118625 0.219885 -0.630161 1.116457 -0.050756 1 0 0 0 0 0 1 625013
-0.002275 0.000772 0.118625 0.221604 -0.628924 1.117361 -0.050788 1 0 0 0 0 0 1 626014
-0.002275 0.000772 0.118625 0.222541 -0.628505 1.118120 -0.050819 1 0 0 0 0 0 1 627014
-0.002275 0.000772 0.118625 0.223068 -0.628470 1.118831 -0.050850 1 0 0 0 0 0 1 628012
-0.002275 0.000772 0.118625 0.223404 -0.628661 1.119531 -0.050881 1 0 0 0 0 0 1 629012
-0.002275 0.000772 0.118625 0.223644 -0.628942 1.120217 -0.050913 1 0 0 0 0 0 1 630015
-0.002293 0.000776 0.118635 0.482156 -0.690751 0.984939 -0.050944 1 0 0 0 0 0 1 631012
-0.002303 0.000779 0.118638 0.391546 -0.669465 1.053923 -0.050975 1 0 0 0 0 0 1 632011
-0.002307 0.000780 0.118639 0.325029 -0.653989 1.089677 -0.051008 1 0 0 0 0 0 1 633048
-0.002310 0.000780 0.118640 0.289957 -0.645983 1.103581 -0.051039 1 0 0 0 0 0 1 634043
-0.002311 0.000781 0.118640 0.272406 -0.642177 1.108937 -0.051070 1 0 0 0 0 0 1 635043
-0.002311 0.000781 0.118640 0.263724 -0.640470 1.111228 -0.051101 1 0 0 0 0 0 1 636040
-0.002312 0.000781 0.118640 0.259480 -0.639819 1.112473 -0.051133 1 0 0 0 0 0 1 637047
-0.002312 0.000781 0.118640 0.257439 -0.639678 1.113328 -0.051163 1 0 0 0 0 0 1 638014
-0.002312 0.000781 0.118640 0.256502 -0.639809 1.114081 -0.051194 1 0 0 0 0 0 1 639015
-0.002312 0.000781 0.118640 0.256104 -0.640076 1.114786 -0.051226 1 0 0 0 0 0 1 640037
-0.002312 0.000781 0.118640 0.255980 -0.640402 1.115483 -0.051257 1 0 0 0 0 0 1 641043
-0.002312 0.000781 0.118640 0.255996 -0.640749 1.116147 -0.051288 1 0 0 0 0 0 1 642014
-0.002312 0.000781 0.118640 0.256097 -0.641126 1.116831 -0.051319 1 0 0 0 0 0 1 643012
-0.002312 0.000781 0.118640 0.256216 -0.641508 1.117512 -0.051350 1 0 0 0 0 0 1 644014
-0.002312 0.000781 0.118640 0.256345 -0.641891 1.118182 -0.051381 1 0 0 0 0 0 1 645010
-0.002312 0.000781 0.118640 0.256503 -0.642293 1.118870 -0.051413 1 0 0 0 0 0 1 646012
-0.002312 0.000781 0.118640 0.256643 -0.642668 1.119545 -0.051444 1 0 0 0 0 0 1 647004
-0.002312 0.000781 0.118640 0.256812 -0.643065 1.120229 -0.051475 1 0 0 0 0 0 1 648019
-0.002312 0.000781 0.118640 0.256960 -0.643461 1.120927 -0.051507 1 0 0 0 0 0 1 649038
-0.002331 0.000785 0.118650 0.515740 -0.705388 0.985666 -0.051538 1 0 0 0 0 0 1 650021
-0.002340 0.000787 0.118653 0.425162 -0.684141 1.054560 -0.051570 1 0 0 0 0 0 1 651038
-0.002344 0.000789 0.118654 0.358643 -0.668658 1.090220 -0.051600 1 0 0 0 0 0 1 652020
-0.002347 0.000789 0.118655 0.323604 -0.660688 1.104102 -0.051632 1 0 0 0 0 0 1 653036
-0.002348 0.000789 0.118655 0.306062 -0.656881 1.109434 -0.051663 1 0 0 0 0 0 1 654021
-0.002348 0.000789 0.118655 0.297412 -0.655187 1.111735 -0.051695 1 0 0 0 0 0 1 655032
-0.002349 0.000790 0.118655 0.293194 -0.654524 1.112964 -0.051725 1 0 0 0 0 0 1 656017
-0.002349 0.000790 0.118655 0.291160 -0.654404 1.113833 -0.051757 1 0 0 0 0 0 1 657017
-0.002349 0.000790 0.118655 0.290245 -0.654558 1.114575 -0.051788 1 0 0 0 0 0 1 658033
-0.002349 0.000790 0.118655 0.289864 -0.654796 1.115265 -0.051819 1 0 0 0 0 0 1 659016
-0.002349 0.000790 0.118655 0.289765 -0.655141 1.115951 -0.051851 1 0 0 0 0 0 1 660035
-0.002349 0.000790 0.118655 0.289802 -0.655497 1.116614 -0.051882 1 0 0 0 0 0 1 661016
-0.002349 0.000790 0.118655 0.289903 -0.655861 1.117272 -0.051912 1 0 0 0 0 0 1 661977
-0.002349 0.000790 0.118655 0.290040 -0.656253 1.117923 -0.051943 1 0 0 0 0 0 1 662965
-0.002349 0.000790 0.118655 0.290187 -0.656636 1.118607 -0.051974 1 0 0 0 0 0 1 663975
-0.002349 0.000790 0.118655 0.290357 -0.657025 1.119273 -0.052005 1 0 0 0 0 0 1 664965
-0.002349 0.000790 0.118655 0.290545 -0.657427 1.119967 -0.052037 1 0 0 0 0 0 1 665977
-0.002349 0.000790 0.118655 0.290708 -0.657815 1.120619 -0.052067 1 0 0 0 0 0 1 666964
-0.002349 0.000790 0.118655 0.290883 -0.658214 1.121298 -0.052099 1 0 0 0 0 0 1 667975
-0.002368 0.000794 0.118665 0.549994 -0.720220 0.986073 -0.052130 1 0 0 0 0 0 1 668963
-0.002364 0.000810 0.118679 0.285062 -0.886885 0.907186 -0.052162 1 0 0 0 0 0 1 669975
-0.002363 0.000818 0.118684 0.277445 -0.806118 1.016757 -0.052192 1 0 0 0 0 0 1 670963
-0.002362 0.000822 0.118685 0.287318 -0.749785 1.068602 -0.052224 1 0 0 0 0 0 1 671974
-0.002361 0.000824 0.118686 0.294083 -0.720308 1.088252 -0.052255 1 0 0 0 0 0 1 672964
-0.002361 0.000825 0.118686 0.297856 -0.705656 1.095614 -0.052286 1 0 0 0 0 0 1 673965
-0.002361 0.000825 0.118686 0.299918 -0.698553 1.098598 -0.052318 1 0 0 0 0 0 1 674974
-0.002361 0.000825 0.118686 0.301044 -0.695214 1.100048 -0.052349 1 0 0 0 0 0 1 675964
-0.002361 0.000825 0.118686 0.301708 -0.693740 1.100992 -0.052380 1 0 0 0 0 0 1 676974
-0.002361 0.000825 0.118686 0.302138 -0.693214 1.101737 -0.052411 1 0 0 0 0 0 1 677965
-0.002361 0.000826 0.118686 0.302446 -0.693159 1.102441 -0.052443 1 0 0 0 0 0 1 678975
-0.002361 0.000826 0.118686 0.302691 -0.693343 1.103087 -0.052474 1 0 0 0 0 0 1 679964
-0.002361 0.000826 0.118686 0.302897 -0.693635 1.103763 -0.052505 1 0 0 0 0 0 1 680974
-0.002361 0.000826 0.118686 0.303091 -0.693976 1.104414 -0.052536 1 0 0 0 0 0 1 681964
-0.002361 0.000826 0.118686 0.303278 -0.694369 1.105077 -0.052568 1 0 0 0 0 0 1 682974
-0.002361 0.000826 0.118686 0.303477 -0.694771 1.105730 -0.052599 1 0 0 0 0 0 1 683966
-0.002361 0.000826 0.118686 0.303648 -0.695176 1.106397 -0.052631 1 0 0 0 0 0 1 684983
-0.002361 0.000826 0.118686 0.303825 -0.695585 1.107049 -0.052662 1 0 0 0 0 0 1 685976
-0.002361 0.000826 0.118686 0.304017 -0.696000 1.107699 -0.052693 1 0 0 0 0 0 1 686975
-0.002379 0.000830 0.118696 0.563434 -0.758127 0.972466 -0.052724 1 0 0 0 0 0 1 687977
-0.002389 0.000832 0.118699 0.472929 -0.736884 1.041141 -0.052756 1 0 0 0 0 0 1 688985
-0.002393 0.000833 0.118700 0.406468 -0.721430 1.076701 -0.052787 1 0 0 0 0 0 1 689985
-0.002395 0.000834 0.118701 0.371473 -0.713476 1.090537 -0.052818 1 0 0 0 0 0 1 690975
-0.002397 0.000834 0.118701 0.353971 -0.709715 1.095854 -0.052849 1 0 0 0 0 0 1 691984
-0.002397 0.000834 0.118701 0.345333 -0.708025 1.098114 -0.052880 1 0 0 0 0 0 1 692980
-0.002397 0.000834 0.118701 0.341146 -0.707404 1.099338 -0.052912 1 0 0 0 0 0 1 693987
-0.002398 0.000834 0.118701 0.339135 -0.707303 1.100175 -0.052943 1 0 0 0 0 0 1 694975
-0.002398 0.000834 0.118701 0.338248 -0.707455 1.100884 -0.052974 1 0 0 0 0 0 1 695979
-0.002398 0.000834 0.118701 0.337889 -0.707743 1.101556 -0.053005 1 0 0 0 0 0 1 696960
-0.002398 0.000834 0.118701 0.337808 -0.708094 1.102200 -0.053036 1 0 0 0 0 0 1 697959
-0.002398 0.000834 0.118701 0.337884 -0.708478 1.102869 -0.053068 1 0 0 0 0 0 1 698976
-0.002398 0.000834 0.118701 0.338022 -0.708892 1.103521 -0.053099 1 0 0 0 0 0 1 699981
-0.002398 0.000834 0.118701 0.338183 -0.709301 1.104169 -0.053130 1 0 0 0 0 0 1 700980
-0.002398 0.000834 0.118701 0.338353 -0.709703 1.104826 -0.053162 1 0 0 0 0 0 1 701984
-0.002398 0.000834 0.118701 0.338541 -0.710127 1.105471 -0.053193 1 0 0 0 0 0 1 702986
-0.002398 0.000834 0.118701 0.338741 -0.710524 1.106108 -0.053223 1 0 0 0 0 0 1 703957
-0.002398 0.000834 0.118701 0.338937 -0.710958 1.106765 -0.053255 1 0 0 0 0 0 1 704978
-0.002417 0.000839 0.118711 0.598669 -0.773152 0.971536 -0.053286 1 0 0 0 0 0 1 705959
-0.002426 0.000841 0.118714 0.508221 -0.751917 1.040117 -0.053318 1 0 0 0 0 0 1 706979
-0.002430 0.000842 0.118715 0.441780 -0.736486 1.075639 -0.053349 1 0 0 0 0 0 1 707975
-0.002433 0.000843 0.118716 0.406803 -0.728526 1.089436 -0.053380 1 0 0 0 0 0 1 708958
-0.002434 0.000843 0.118716 0.389317 -0.724753 1.094741 -0.053411 1 0 0 0 0 0 1 709958
-0.002434 0.000843 0.118716 0.380718 -0.723095 1.097001 -0.053442 1 0 0 0 0 0 1 710959
-0.002435 0.000843 0.118716 0.376532 -0.722480 1.098215 -0.053474 1 0 0 0 0 0 1 711977
-0.002435 0.000843 0.118716 0.374556 -0.722371 1.099043 -0.053505 1 0 0 0 0 0 1 712976
-0.002435 0.000843 0.118716 0.373680 -0.722533 1.099755 -0.053537 1 0 0 0 0 0 1 713977
-0.002435 0.000843 0.118716 0.373355 -0.722835 1.100424 -0.053568 1 0 0 0 0 0 1 714974
-0.002435 0.000843 0.118716 0.373302 -0.723183 1.101067 -0.053599 1 0 0 0 0 0 1 715973
-0.002435 0.000843 0.118716 0.373380 -0.723582 1.101708 -0.053630 1 0 0 0 0 0 1 716978
-0.002435 0.000843 0.118716 0.373531 -0.723991 1.102364 -0.053662 1 0 0 0 0 0 1 717983
-0.002435 0.000843 0.118716 0.373707 -0.724401 1.103001 -0.053693 1 0 0 0 0 0 1 718976
-0.002435 0.000843 0.118716 0.373919 -0.724810 1.103635 -0.053724 1 0 0 0 0 0 1 719974
-0.002435 0.000843 0.118716 0.374125 -0.725228 1.104283 -0.053755 1 0 0 0 0 0 1 720976
-0.002435 0.000843 0.118716 0.374342 -0.725650 1.104927 -0.053787 1 0 0 0 0 0 1 721977
-0.002435 0.000843 0.118716 0.374540 -0.726076 1.105567 -0.053818 1 0 0 0 0 0 1 722976
-0.002435 0.000843 0.118716 0.374766 -0.726501 1.106202 -0.053849 1 0 0 0 0 0 1 723974
-0.002435 0.000843 0.118716 0.374982 -0.726912 1.106858 -0.053880 1 0 0 0 0 0 1 724977
-0.002435 0.000843 0.118716 0.375217 -0.727372 1.107530 -0.053914 1 0 0 0 0 0 1 726042
-0.002435 0.000843 0.118716 0.375430 -0.727781 1.108181 -0.053945 1 0 0 0 0 0 1 727037
-0.002435 0.000843 0.118716 0.375652 -0.728215 1.108815 -0.053976 1 0 0 0 0 0 1 728043
-0.002435 0.000843 0.118716 0.375863 -0.728624 1.109455 -0.054006 1 0 0 0 0 0 1 729011
-0.002435 0.000843 0.118716 0.376087 -0.729058 1.110097 -0.054039 1 0 0 0 0 0 1 730038
-0.002435 0.000843 0.118716 0.376291 -0.729475 1.110740 -0.054070 1 0 0 0 0 0 1 731033
-0.002435 0.000843 0.118716 0.376522 -0.729880 1.111367 -0.054100 1 0 0 0 0 0 1 732009
-0.002435 0.000843 0.118716 0.376728 -0.730319 1.112027 -0.054132 1 0 0 0 0 0 1 733038
-0.002435 0.000843 0.118716 0.376954 -0.730743 1.112661 -0.054163 1 0 0 0 0 0 1 734035
-0.002435 0.000843 0.118716 0.377163 -0.731143 1.113298 -0.054194 1 0 0 0 0 0 1 735009
-0.002435 0.000843 0.118716 0.377385 -0.731575 1.113929 -0.054225 1 0 0 0 0 0 1 736010
-0.002435 0.000843 0.118716 0.377598 -0.731985 1.114581 -0.054256 1 0 0 0 0 0 1 737007
-0.002435 0.000843 0.118716 0.377822 -0.732422 1.115219 -0.054288 1 0 0 0 0 0 1 738019
-0.002435 0.000843 0.118716 0.378039 -0.732839 1.115882 -0.054320 1 0 0 0 0 0 1 739033
-0.002435 0.000843 0.118716 0.378262 -0.733275 1.116519 -0.054351 1 0 0 0 0 0 1 740043
-0.002435 0.000843 0.118716 0.378474 -0.733686 1.117141 -0.054382 1 0 0 0 0 0 1 741015
-0.002435 0.000843 0.118716 0.378691 -0.734103 1.117805 -0.054413 1 0 0 0 0 0 1 742030
-0.002435 0.000843 0.118716 0.378909 -0.734528 1.118427 -0.054444 1 0 0 0 0 0 1 743016
-0.002435 0.000843 0.118716 0.379126 -0.734945 1.119089 -0.054476 1 0 0 0 0 0 1 744029
-0.002435 0.000843 0.118716 0.379344 -0.735371 1.119710 -0.054507 1 0 0 0 0 0 1 745015
-0.002422 0.000857 0.118727 0.204680 -0.924311 0.972236 -0.054537 1 0 0 0 0 0 1 745974
-0.002416 0.000864 0.118730 0.263482 -0.859614 1.046711 -0.054567 1 0 0 0 0 0 1 746963
-0.002413 0.000867 0.118732 0.308458 -0.811777 1.085285 -0.054599 1 0 0 0 0 0 1 747972
-0.002411 0.000869 0.118732 0.332892 -0.786578 1.100247 -0.054630 1 0 0 0 0 0 1 748962
-0.002410 0.000869 0.118732 0.345511 -0.774079 1.105958 -0.054662 1 0 0 0 0 0 1 749973
-0.002410 0.000870 0.118732 0.351981 -0.768047 1.108345 -0.054692 1 0 0 0 0 0 1 750963
-0.002410 0.000870 0.118732 0.355327 -0.765256 1.109595 -0.054724 1 0 0 0 0 0 1 751972
-0.002410 0.000870 0.118732 0.357117 -0.764071 1.110433 -0.054755 1 0 0 0 0 0 1 752962
-0.002409 0.000870 0.118732 0.358119 -0.763698 1.111139 -0.054787 1 0 0 0 0 0 1 753974
-0.002409 0.000870 0.118732 0.358716 -0.763730 1.111803 -0.054817 1 0 0 0 0 0 1 754961
-0.002409 0.000870 0.118732 0.359132 -0.763970 1.112445 -0.054849 1 0 0 0 0 0 1 755973
-0.002409 0.000870 0.118732 0.359428 -0.764296 1.113079 -0.054880 1 0 0 0 0 0 1 756972
-0.002409 0.000870 0.118732 0.359668 -0.764686 1.113715 -0.054911 1 0 0 0 0 0 1 757963
-0.002409 0.000870 0.118732 0.359913 -0.765101 1.114349 -0.054943 1 0 0 0 0 0 1 758972
-0.002409 0.000870 0.118732 0.360123 -0.765510 1.114976 -0.054974 1 0 0 0 0 0 1 759962
-0.002428 0.000875 0.118742 0.620503 -0.827908 0.979553 -0.055005 1 0 0 0 0 0 1 760972
-0.002437 0.000877 0.118746 0.530265 -0.806711 1.047962 -0.055036 1 0 0 0 0 0 1 761963
-0.002442 0.000878 0.118747 0.463933 -0.791299 1.083422 -0.055068 1 0 0 0 0 0 1 762971
-0.002444 0.000879 0.118747 0.429006 -0.783388 1.097206 -0.055099 1 0 0 0 0 0 1 763962
-0.002446 0.000879 0.118747 0.411562 -0.779647 1.102489 -0.055130 1 0 0 0 0 0 1 764971
-0.002446 0.000879 0.118747 0.402976 -0.777989 1.104736 -0.055162 1 0 0 0 0 0 1 765974
-0.002446 0.000879 0.118747 0.398804 -0.777406 1.105915 -0.055193 1 0 0 0 0 0 1 766973
-0.002447 0.000879 0.118747 0.396843 -0.777304 1.106725 -0.055224 1 0 0 0 0 0 1 767960
-0.002447 0.000879 0.118747 0.395974 -0.777508 1.107428 -0.055255 1 0 0 0 0 0 1 768971
-0.002447 0.000879 0.118747 0.395646 -0.777805 1.108064 -0.055286 1 0 0 0 0 0 1 769962
-0.002447 0.000879 0.118747 0.395593 -0.778182 1.108710 -0.055318 1 0 0 0 0 0 1 770973
-0.002447 0.000879 0.118747 0.395684 -0.778594 1.109346 -0.055349 1 0 0 0 0 0 1 771982
-0.002447 0.000879 0.118747 0.395855 -0.779025 1.109984 -0.055381 1 0 0 0 0 0 1 772993
-0.002447 0.000879 0.118747 0.396039 -0.779450 1.110603 -0.055412 1 0 0 0 0 0 1 773981
-0.002447 0.000879 0.118747 0.396234 -0.779879 1.111214 -0.055443 1 0 0 0 0 0 1 774969
-0.002447 0.000879 0.118747 0.396444 -0.780317 1.111849 -0.055474 1 0 0 0 0 0 1 775974
-0.002447 0.000879 0.118747 0.396668 -0.780760 1.112481 -0.055506 1 0 0 0 0 0 1 776983
-0.002447 0.000879 0.118747 0.396888 -0.781193 1.113099 -0.055536 1 0 0 0 0 0 1 777969
-0.002447 0.000879 0.118747 0.397115 -0.781640 1.113736 -0.055568 1 0 0 0 0 0 1 778985
-0.002447 0.000879 0.118747 0.397349 -0.782079 1.114351 -0.055599 1 0 0 0 0 0 1 779978
-0.002447 0.000879 0.118747 0.397562 -0.782515 1.114982 -0.055630 1 0 0 0 0 0 1 780976
-0.002447 0.000879 0.118747 0.397776 -0.782964 1.115602 -0.055662 1 0 0 0 0 0 1 781977
-0.002447 0.000879 0.118747 0.398009 -0.783407 1.116241 -0.055693 1 0 0 0 0 0 1 782976
-0.002447 0.000879 0.118747 0.398230 -0.783835 1.116861 -0.055724 1 0 0 0 0 0 1 783974
-0.002447 0.000879 0.118747 0.398449 -0.784266 1.117476 -0.055755 1 0 0 0 0 0 1 784957
-0.002447 0.000879 0.118747 0.398677 -0.784714 1.118115 -0.055787 1 0 0 0 0 0 1 785977
-0.002447 0.000879 0.118747 0.398890 -0.785158 1.118728 -0.055818 1 0 0 0 0 0 1 786967
-0.002447 0.000879 0.118747 0.399122 -0.785594 1.119366 -0.055849 1 0 0 0 0 0 1 787976
-0.002447 0.000879 0.118747 0.399348 -0.786035 1.119997 -0.055881 1 0 0 0 0 0 1 788982
-0.002447 0.000879 0.118747 0.399583 -0.786476 1.120615 -0.055912 1 0 0 0 0 0 1 789978
-0.002447 0.000879 0.118747 0.399795 -0.786912 1.121246 -0.055943 1 0 0 0 0 0 1 790977
-0.002447 0.000879 0.118747 0.400017 -0.787351 1.121872 -0.055974 1 0 0 0 0 0 1 791976
-0.002447 0.000879 0.118747 0.400232 -0.787799 1.122492 -0.056005 1 0 0 0 0 0 1 792976
-0.002447 0.000879 0.118747 0.400463 -0.788231 1.123124 -0.056037 1 0 0 0 0 0 1 793976
-0.002447 0.000879 0.118747 0.400686 -0.788669 1.123750 -0.056068 1 0 0 0 0 0 1 794974
-0.002447 0.000879 0.118747 0.400910 -0.789109 1.124377 -0.056099 1 0 0 0 0 0 1 795975
-0.002447 0.000879 0.118747 0.401133 -0.789548 1.125003 -0.056130 1 0 0 0 0 0 1 796974
-0.002447 0.000879 0.118747 0.401357 -0.789989 1.125631 -0.056162 1 0 0 0 0 0 1 797977
-0.002447 0.000879 0.118747 0.401572 -0.790435 1.126249 -0.056193 1 0 0 0 0 0 1 798974
-0.002447 0.000879 0.118747 0.401802 -0.790868 1.126882 -0.056224 1 0 0 0 0 0 1 799976
-0.002447 0.000879 0.118747 0.402026 -0.791307 1.127509 -0.056255 1 0 0 0 0 0 1 800975
-0.002447 0.000879 0.118747 0.402261 -0.791748 1.128127 -0.056286 1 0 0 0 0 0 1 801972
-0.002447 0.000879 0.118747 0.402470 -0.792177 1.128748 -0.056317 1 0 0 0 0 0 1 802955
-0.002447 0.000879 0.118747 0.402697 -0.792625 1.129387 -0.056349 1 0 0 0 0 0 1 803974
-0.002447 0.000879 0.118747 0.402920 -0.793064 1.130013 -0.056380 1 0 0 0 0 0 1 804974
-0.002447 0.000879 0.118747 0.403135 -0.793511 1.130632 -0.056411 1 0 0 0 0 0 1 805972
-0.002447 0.000879 0.118747 0.403366 -0.793945 1.131266 -0.056443 1 0 0 0 0 0 1 806975
-0.002447 0.000879 0.118747 0.403589 -0.794383 1.131892 -0.056474 1 0 0 0 0 0 1 807974
-0.002447 0.000879 0.118747 0.403813 -0.794822 1.132519 -0.056505 1 0 0 0 0 0 1 808974
-0.002447 0.000879 0.118747 0.404036 -0.795262 1.133146 -0.056537 1 0 0 0 0 0 1 809975
-0.002447 0.000879 0.118747 0.404251 -0.795710 1.133765 -0.056568 1 0 0 0 0 0 1 810974
-0.002447 0.000879 0.118747 0.404482 -0.796144 1.134399 -0.056599 1 0 0 0 0 0 1 811978
-0.002447 0.000879 0.118747 0.404704 -0.796578 1.135020 -0.056630 1 0 0 0 0 0 1 812967
-0.002447 0.000879 0.118747 0.404941 -0.797024 1.135645 -0.056662 1 0 0 0 0 0 1 813975
-0.002447 0.000879 0.118747 0.405154 -0.797460 1.136276 -0.056693 1 0 0 0 0 0 1 814974
-0.002447 0.000879 0.118747 0.405377 -0.797899 1.136903 -0.056724 1 0 0 0 0 0 1 815974
-0.002447 0.000879 0.118747 0.405600 -0.798339 1.137530 -0.056755 1 0 0 0 0 0 1 816975
-0.002447 0.000879 0.118747 0.405815 -0.798788 1.138150 -0.056787 1 0 0 0 0 0 1 817976
-0.002447 0.000879 0.118747 0.406045 -0.799219 1.138780 -0.056818 1 0 0 0 0 0 1 818973
-0.002447 0.000879 0.118747 0.406270 -0.799659 1.139411 -0.056849 1 0 0 0 0 0 1 819978
-0.002447 0.000879 0.118747 0.406488 -0.800089 1.140023 -0.056880 1 0 0 0 0 0 1 820955
-0.002447 0.000879 0.118747 0.406716 -0.800537 1.140662 -0.056912 1 0 0 0 0 0 1 821976
-0.002447 0.000879 0.118747 0.406939 -0.800975 1.141287 -0.056943 1 0 0 0 0 0 1 822973
-0.002447 0.000879 0.118747 0.407166 -0.801426 1.141899 -0.056974 1 0 0 0 0 0 1 823972
-0.002447 0.000879 0.118747 0.407388 -0.801865 1.142540 -0.057005 1 0 0 0 0 0 1 824966
-0.002447 0.000879 0.118747 0.407610 -0.802297 1.143167 -0.057037 1 0 0 0 0 0 1 825974
-0.002434 0.000893 0.118758 0.232397 -0.991927 0.995323 -0.057067 1 0 0 0 0 0 1 826963
-0.002428 0.000900 0.118762 0.290946 -0.927478 1.069593 -0.057099 1 0 0 0 0 0 1 827971
-0.002424 0.000903 0.118763 0.335817 -0.879761 1.108082 -0.057130 1 0 0 0 0 0 1 828961
-0.002423 0.000905 0.118763 0.360217 -0.854647 1.123029 -0.057161 1 0 0 0 0 0 1 829971
-0.002422 0.000905 0.118764 0.372802 -0.842193 1.128695 -0.057192 1 0 0 0 0 0 1 830959
-0.002422 0.000906 0.118764 0.379252 -0.836190 1.131074 -0.057224 1 0 0 0 0 0 1 831970
-0.002421 0.000906 0.118764 0.382606 -0.833429 1.132294 -0.057255 1 0 0 0 0 0 1 832960
-0.002421 0.000906 0.118764 0.384413 -0.832267 1.133135 -0.057286 1 0 0 0 0 0 1 833970
-0.002421 0.000906 0.118764 0.385396 -0.831910 1.133812 -0.057317 1 0 0 0 0 0 1 834961
-0.002421 0.000906 0.118764 0.386012 -0.831974 1.134468 -0.057349 1 0 0 0 0 0 1 835970
-0.002421 0.000906 0.118764 0.386425 -0.832212 1.135093 -0.057380 1 0 0 0 0 0 1 836960
-0.002421 0.000906 0.118764 0.386721 -0.832568 1.135712 -0.057411 1 0 0 0 0 0 1 837969
-0.002421 0.000906 0.118764 0.386986 -0.832970 1.136332 -0.057442 1 0 0 0 0 0 1 838960
-0.002421 0.000906 0.118764 0.387231 -0.833412 1.136945 -0.057474 1 0 0 0 0 0 1 839971
-0.002421 0.000906 0.118764 0.387444 -0.833832 1.137574 -0.057505 1 0 0 0 0 0 1 840969
-0.002421 0.000906 0.118764 0.387665 -0.834282 1.138183 -0.057536 1 0 0 0 0 0 1 841962
-0.002421 0.000906 0.118764 0.387878 -0.834739 1.138806 -0.057568 1 0 0 0 0 0 1 842971
-0.002421 0.000906 0.118764 0.388087 -0.835188 1.139418 -0.057599 1 0 0 0 0 0 1 843961
-0.002421 0.000906 0.118764 0.388299 -0.835646 1.140043 -0.057630 1 0 0 0 0 0 1 844972
-0.002421 0.000906 0.118764 0.388507 -0.836094 1.140654 -0.057661 1 0 0 0 0 0 1 845961
-0.002421 0.000906 0.118764 0.388720 -0.836552 1.141278 -0.057693 1 0 0 0 0 0 1 846971
-0.002421 0.000906 0.118764 0.388937 -0.836993 1.141898 -0.057724 1 0 0 0 0 0 1 847963
-0.002421 0.000906 0.118764 0.389142 -0.837458 1.142516 -0.057755 1 0 0 0 0 0 1 848972
-0.002440 0.000911 0.118773 0.650476 -0.900119 1.006700 -0.057786 1 0 0 0 0 0 1 849961
-0.002449 0.000913 0.118777 0.560605 -0.879016 1.074914 -0.057818 1 0 0 0 0 0 1 850970
-0.002454 0.000914 0.118778 0.494449 -0.863648 1.110275 -0.057849 1 0 0 0 0 0 1 851959
-0.002456 0.000915 0.118778 0.459631 -0.855786 1.124022 -0.057880 1 0 0 0 0 0 1 852971
-0.002457 0.000915 0.118779 0.442228 -0.852074 1.129286 -0.057912 1 0 0 0 0 0 1 853987
-0.002458 0.000915 0.118779 0.433668 -0.850444 1.131512 -0.057943 1 0 0 0 0 0 1 854977
-0.002458 0.000915 0.118779 0.429520 -0.849871 1.132677 -0.057974 1 0 0 0 0 0 1 855969
-0.002458 0.000915 0.118779 0.427557 -0.849805 1.133487 -0.058006 1 0 0 0 0 0 1 856982
-0.002458 0.000915 0.118779 0.426693 -0.849996 1.134157 -0.058036 1 0 0 0 0 0 1 857966
-0.002458 0.000915 0.118779 0.426373 -0.850346 1.134792 -0.058068 1 0 0 0 0 0 1 858969
-0.002458 0.000915 0.118779 0.426342 -0.850725 1.135413 -0.058099 1 0 0 0 0 0 1 859974
-0.002458 0.000915 0.118779 0.426431 -0.851157 1.136019 -0.058130 1 0 0 0 0 0 1 860973
-0.002458 0.000915 0.118779 0.426595 -0.851604 1.136646 -0.058162 1 0 0 0 0 0 1 861981
-0.002458 0.000915 0.118779 0.426796 -0.852052 1.137246 -0.058193 1 0 0 0 0 0 1 862975
-0.002458 0.000915 0.118779 0.426997 -0.852493 1.137863 -0.058224 1 0 0 0 0 0 1 863977
-0.002458 0.000915 0.118779 0.427215 -0.852956 1.138465 -0.058255 1 0 0 0 0 0 1 864973
-0.002458 0.000915 0.118779 0.427443 -0.853415 1.139076 -0.058287 1 0 0 0 0 0 1 865974
-0.002458 0.000915 0.118779 0.427680 -0.853863 1.139692 -0.058318 1 0 0 0 0 0 1 866972
-0.002458 0.000915 0.118779 0.427902 -0.854327 1.140295 -0.058349 1 0 0 0 0 0 1 867970
-0.002458 0.000915 0.118779 0.428131 -0.854786 1.140906 -0.058380 1 0 0 0 0 0 1 868971
-0.002458 0.000915 0.118779 0.428349 -0.855243 1.141526 -0.058412 1 0 0 0 0 0 1 869976
-0.002458 0.000915 0.118779 0.428597 -0.855695 1.142138 -0.058443 1 0 0 0 0 0 1 870976
-0.002458 0.000915 0.118779 0.428820 -0.856160 1.142742 -0.058474 1 0 0 0 0 0 1 871976
-0.002458 0.000915 0.118779 0.429036 -0.856615 1.143357 -0.058505 1 0 0 0 0 0 1 872974
-0.002458 0.000915 0.118779 0.429275 -0.857074 1.143960 -0.058536 1 0 0 0 0 0 1 873972
-0.002458 0.000915 0.118779 0.429505 -0.857532 1.144591 -0.058568 1 0 0 0 0 0 1 874973
-0.002458 0.000915 0.118779 0.429735 -0.857989 1.145183 -0.058599 1 0 0 0 0 0 1 875970
-0.002458 0.000915 0.118779 0.429964 -0.858447 1.145792 -0.058630 1 0 0 0 0 0 1 876971
-0.002458 0.000915 0.118779 0.430194 -0.858905 1.146403 -0.058661 1 0 0 0 0 0 1 877972
-0.002458 0.000915 0.118779 0.430419 -0.859351 1.147027 -0.058693 1 0 0 0 0 0 1 878972
-0.002458 0.000915 0.118779 0.430651 -0.859818 1.147625 -0.058724 1 0 0 0 0 0 1 879970
-0.002458 0.000915 0.118779 0.430881 -0.860277 1.148235 -0.058755 1 0 0 0 0 0 1 880971
-0.002458 0.000915 0.118779 0.431098 -0.860732 1.148851 -0.058786 1 0 0 0 0 0 1 881971
-0.002458 0.000915 0.118779 0.431346 -0.861184 1.149463 -0.058818 1 0 0 0 0 0 1 882971
-0.002458 0.000915 0.118779 0.431569 -0.861648 1.150066 -0.058849 1 0 0 0 0 0 1 883969
-0.002458 0.000915 0.118779 0.431786 -0.862104 1.150683 -0.058880 1 0 0 0 0 0 1 884970
-0.002458 0.000915 0.118779 0.432025 -0.862565 1.151289 -0.058911 1 0 0 0 0 0 1 885971
-0.002458 0.000915 0.118779 0.432252 -0.863011 1.151912 -0.058943 1 0 0 0 0 0 1 886971
-0.002446 0.000929 0.118789 0.256603 -1.053198 1.003786 -0.058974 1 0 0 0 0 0 1 887970
-0.002439 0.000935 0.118793 0.314987 -0.988916 1.077886 -0.059005 1 0 0 0 0 0 1 888971
-0.002436 0.000939 0.118794 0.359781 -0.941284 1.116322 -0.059036 1 0 0 0 0 0 1 889972
-0.002434 0.000941 0.118795 0.384127 -0.916237 1.131209 -0.059068 1 0 0 0 0 0 1 890967
-0.002434 0.000941 0.118795 0.396695 -0.903818 1.136871 -0.059099 1 0 0 0 0 0 1 891971
-0.002433 0.000942 0.118795 0.403162 -0.897843 1.139232 -0.059130 1 0 0 0 0 0 1 892971
-0.002433 0.000942 0.118795 0.406509 -0.895107 1.140450 -0.059161 1 0 0 0 0 0 1 893971
-0.002433 0.000942 0.118795 0.408308 -0.893971 1.141264 -0.059193 1 0 0 0 0 0 1 894974
-0.002433 0.000942 0.118795 0.409318 -0.893634 1.141932 -0.059224 1 0 0 0 0 0 1 895977
-0.002433 0.000942 0.118795 0.409928 -0.893709 1.142552 -0.059255 1 0 0 0 0 0 1 896976
-0.002433 0.000942 0.118795 0.410338 -0.893976 1.143177 -0.059287 1 0 0 0 0 0 1 897973
-0.002433 0.000942 0.118795 0.410659 -0.894351 1.143782 -0.059318 1 0 0 0 0 0 1 898970
-0.002433 0.000942 0.118795 0.410923 -0.894775 1.144380 -0.059349 1 0 0 0 0 0 1 899971
-0.002433 0.000942 0.118795 0.411167 -0.895217 1.144981 -0.059380 1 0 0 0 0 0 1 900969
-0.002433 0.000942 0.118795 0.411392 -0.895672 1.145592 -0.059412 1 0 0 0 0 0 1 901982
-0.002433 0.000942 0.118795 0.411607 -0.896137 1.146189 -0.059443 1 0 0 0 0 0 1 902973
-0.002433 0.000942 0.118795 0.411834 -0.896610 1.146784 -0.059474 1 0 0 0 0 0 1 903971
-0.002433 0.000942 0.118795 0.412047 -0.897070 1.147398 -0.059505 1 0 0 0 0 0 1 904970
-0.002433 0.000942 0.118795 0.412276 -0.897543 1.147996 -0.059536 1 0 0 0 0 0 1 905971
-0.002433 0.000942 0.118795 0.412483 -0.898018 1.148585 -0.059567 1 0 0 0 0 0 1 906960
-0.002433 0.000942 0.118795 0.412694 -0.898477 1.149198 -0.059599 1 0 0 0 0 0 1 907958
-0.002433 0.000942 0.118795 0.412924 -0.898955 1.149802 -0.059630 1 0 0 0 0 0 1 908968
-0.002433 0.000942 0.118795 0.413147 -0.899464 1.150435 -0.059663 1 0 0 0 0 0 1 910030
-0.002433 0.000942 0.118795 0.413355 -0.899916 1.151038 -0.059694 1 0 0 0 0 0 1 911012
-0.002433 0.000942 0.118795 0.413586 -0.900395 1.151645 -0.059726 1 0 0 0 0 0 1 912026
-0.002433 0.000942 0.118795 0.413792 -0.900868 1.152231 -0.059756 1 0 0 0 0 0 1 913011
-0.002433 0.000942 0.118795 0.413995 -0.901309 1.152820 -0.059786 1 0 0 0 0 0 1 913968
-0.002433 0.000942 0.118795 0.414220 -0.901776 1.153411 -0.059817 1 0 0 0 0 0 1 914957
-0.002433 0.000942 0.118795 0.414432 -0.902261 1.154012 -0.059849 1 0 0 0 0 0 1 915967
-0.002433 0.000942 0.118795 0.414641 -0.902717 1.154621 -0.059880 1 0 0 0 0 0 1 916957
-0.002433 0.000942 0.118795 0.414873 -0.903198 1.155230 -0.059912 1 0 0 0 0 0 1 917976
-0.002433 0.000942 0.118795 0.415087 -0.903661 1.155821 -0.059942 1 0 0 0 0 0 1 918958
-0.002433 0.000942 0.118795 0.415286 -0.904143 1.156429 -0.059974 1 0 0 0 0 0 1 919968
-0.002433 0.000942 0.118795 0.415518 -0.904603 1.157025 -0.060005 1 0 0 0 0 0 1 920957
-0.002433 0.000942 0.118795 0.415738 -0.905078 1.157633 -0.060036 1 0 0 0 0 0 1 921966
-0.002433 0.000942 0.118795 0.415933 -0.905551 1.158231 -0.060067 1 0 0 0 0 0 1 922958
-0.002433 0.000942 0.118795 0.416167 -0.906017 1.158833 -0.060098 1 0 0 0 0 0 1 923957
-0.002433 0.000942 0.118795 0.416387 -0.906492 1.159442 -0.060130 1 0 0 0 0 0 1 924967
-0.002433 0.000942 0.118795 0.416582 -0.906965 1.160038 -0.060161 1 0 0 0 0 0 1 925958
-0.002433 0.000942 0.118795 0.416821 -0.907446 1.160653 -0.060193 1 0 0 0 0 0 1 926966
-0.002433 0.000942 0.118795 0.417035 -0.907902 1.161245 -0.060224 1 0 0 0 0 0 1 927957
-0.002433 0.000942 0.118795 0.417246 -0.908386 1.161846 -0.060255 1 0 0 0 0 0 1 928967
-0.002433 0.000942 0.118795 0.417455 -0.908843 1.162455 -0.060286 1 0 0 0 0 0 1 929959
-0.002433 0.000942 0.118795 0.417685 -0.909319 1.163058 -0.060318 1 0 0 0 0 0 1 930967
-0.002433 0.000942 0.118795 0.417893 -0.909794 1.163647 -0.060348 1 0 0 0 0 0 1 931957
-0.002433 0.000942 0.118795 0.418106 -0.910259 1.164267 -0.060380 1 0 0 0 0 0 1 932966
-0.002433 0.000942 0.118795 0.418332 -0.910728 1.164860 -0.060411 1 0 0 0 0 0 1 933957
-0.002433 0.000942 0.118795 0.418544 -0.911212 1.165461 -0.060443 1 0 0 0 0 0 1 934967
-0.002433 0.000942 0.118795 0.418753 -0.911667 1.166068 -0.060473 1 0 0 0 0 0 1 935955
-0.002433 0.000942 0.118795 0.418983 -0.912146 1.166673 -0.060505 1 0 0 0 0 0 1 936967
-0.002433 0.000942 0.118795 0.419179 -0.912618 1.167269 -0.060536 1 0 0 0 0 0 1 937957
-0.002433 0.000942 0.118795 0.419417 -0.913093 1.167883 -0.060568 1 0 0 0 0 0 1 938976
-0.002433 0.000942 0.118795 0.419633 -0.913558 1.168479 -0.060599 1 0 0 0 0 0 1 939965
-0.002433 0.000942 0.118795 0.419833 -0.914042 1.169090 -0.060630 1 0 0 0 0 0 1 940979
-0.002433 0.000942 0.118795 0.420066 -0.914506 1.169691 -0.060662 1 0 0 0 0 0 1 941976
-0.002433 0.000942 0.118795 0.420282 -0.914971 1.170286 -0.060692 1 0 0 0 0 0 1 942964
-0.002433 0.000942 0.118795 0.420481 -0.915454 1.170896 -0.060724 1 0 0 0 0 0 1 943977
-0.002433 0.000942 0.118795 0.420713 -0.915915 1.171493 -0.060755 1 0 0 0 0 0 1 944966
-0.002433 0.000942 0.118795 0.420934 -0.916390 1.172101 -0.060787 1 0 0 0 0 0 1 945976
-0.002433 0.000942 0.118795 0.421138 -0.916857 1.172708 -0.060818 1 0 0 0 0 0 1 946973
-0.002433 0.000942 0.118795 0.421356 -0.917337 1.173296 -0.060849 1 0 0 0 0 0 1 947969
-0.002433 0.000942 0.118795 0.421581 -0.917801 1.173905 -0.060880 1 0 0 0 0 0 1 948970
-0.002433 0.000942 0.118795 0.421786 -0.918269 1.174515 -0.060911 1 0 0 0 0 0 1 949971
-0.002433 0.000942 0.118795 0.422005 -0.918750 1.175103 -0.060943 1 0 0 0 0 0 1 950968
-0.002433 0.000942 0.118795 0.422230 -0.919214 1.175711 -0.060974 1 0 0 0 0 0 1 951968
-0.002433 0.000942 0.118795 0.422435 -0.919680 1.176320 -0.061005 1 0 0 0 0 0 1 952967
-0.002433 0.000942 0.118795 0.422654 -0.920164 1.176912 -0.061036 1 0 0 0 0 0 1 953970
-0.002433 0.000942 0.118795 0.422880 -0.920631 1.177524 -0.061068 1 0 0 0 0 0 1 954976
-0.002433 0.000942 0.118795 0.423085 -0.921096 1.178131 -0.061099 1 0 0 0 0 0 1 955972
-0.002433 0.000942 0.118795 0.423304 -0.921578 1.178720 -0.061130 1 0 0 0 0 0 1 956971
-0.002433 0.000942 0.118795 0.423529 -0.922042 1.179329 -0.061161 1 0 0 0 0 0 1 957972
-0.002433 0.000942 0.118795 0.423733 -0.922508 1.179937 -0.061193 1 0 0 0 0 0 1 958969
-0.002433 0.000942 0.118795 0.423952 -0.922990 1.180527 -0.061224 1 0 0 0 0 0 1 959969
-0.002433 0.000942 0.118795 0.424177 -0.923453 1.181134 -0.061255 1 0 0 0 0 0 1 960968
-0.002433 0.000942 0.118795 0.424383 -0.923922 1.181745 -0.061286 1 0 0 0 0 0 1 961970
-0.002433 0.000942 0.118795 0.424601 -0.924403 1.182334 -0.061318 1 0 0 0 0 0 1 962968
-0.002433 0.000942 0.118795 0.424826 -0.924867 1.182942 -0.061349 1 0 0 0 0 0 1 963968
-0.002433 0.000942 0.118795 0.425035 -0.925345 1.183558 -0.061380 1 0 0 0 0 0 1 964967
-0.002433 0.000942 0.118795 0.425251 -0.925819 1.184143 -0.061411 1 0 0 0 0 0 1 965969
-0.002452 0.000947 0.118805 0.687819 -0.988808 1.047822 -0.061443 1 0 0 0 0 0 1 966966
-0.002461 0.000949 0.118808 0.598430 -0.967815 1.115765 -0.061474 1 0 0 0 0 0 1 967968
-0.002465 0.000950 0.118809 0.532530 -0.952521 1.151040 -0.061505 1 0 0 0 0 0 1 968968
-0.002468 0.000951 0.118810 0.497823 -0.944696 1.164738 -0.061536 1 0 0 0 0 0 1 969969
-0.002469 0.000951 0.118810 0.480503 -0.941013 1.169971 -0.061568 1 0 0 0 0 0 1 970967
-0.002469 0.000951 0.118810 0.471964 -0.939419 1.172184 -0.061599 1 0 0 0 0 0 1 971969
-0.002470 0.000951 0.118810 0.467832 -0.938860 1.173327 -0.061630 1 0 0 0 0 0 1 972966
-0.002470 0.000951 0.118810 0.465903 -0.938813 1.174121 -0.061661 1 0 0 0 0 0 1 973969
-0.002470 0.000951 0.118810 0.465049 -0.939050 1.174785 -0.061693 1 0 0 0 0 0 1 974968
-0.002470 0.000951 0.118810 0.464738 -0.939388 1.175395 -0.061724 1 0 0 0 0 0 1 975967
-0.002470 0.000951 0.118810 0.464708 -0.939800 1.175996 -0.061755 1 0 0 0 0 0 1 976967
-0.002470 0.000951 0.118810 0.464800 -0.940241 1.176601 -0.061786 1 0 0 0 0 0 1 977968
-0.002470 0.000951 0.118810 0.464969 -0.940709 1.177190 -0.061817 1 0 0 0 0 0 1 978960
-0.002470 0.000951 0.118810 0.465177 -0.941173 1.177797 -0.061849 1 0 0 0 0 0 1 979971
-0.002470 0.000951 0.118810 0.465384 -0.941636 1.178378 -0.061880 1 0 0 0 0 0 1 980959
-0.002470 0.000951 0.118810 0.465620 -0.942116 1.178979 -0.061911 1 0 0 0 0 0 1 981970
-0.002470 0.000951 0.118810 0.465843 -0.942587 1.179579 -0.061943 1 0 0 0 0 0 1 982968
-0.002470 0.000951 0.118810 0.466068 -0.943071 1.180168 -0.061974 1 0 0 0 0 0 1 983967
-0.002470 0.000951 0.118810 0.466314 -0.943551 1.180777 -0.062005 1 0 0 0 0 0 1 984968
-0.002470 0.000951 0.118810 0.466559 -0.944019 1.181361 -0.062036 1 0 0 0 0 0 1 985969
-0.002470 0.000951 0.118810 0.466776 -0.944500 1.181955 -0.062068 1 0 0 0 0 0 1 986971
-0.002470 0.000951 0.118810 0.467011 -0.944957 1.182543 -0.062098 1 0 0 0 0 0 1 987948
-0.002470 0.000951 0.118810 0.467263 -0.945443 1.183144 -0.062130 1 0 0 0 0 0 1 988967
-0.002470 0.000951 0.118810 0.467480 -0.945925 1.183738 -0.062161 1 0 0 0 0 0 1 989967
-0.002470 0.000951 0.118810 0.467721 -0.946392 1.184339 -0.062193 1 0 0 0 0 0 1 990966
-0.002470 0.000951 0.118810 0.467954 -0.946863 1.184931 -0.062224 1 0 0 0 0 0 1 991959
-0.002470 0.000951 0.118810 0.468195 -0.947354 1.185517 -0.062255 1 0 0 0 0 0 1 992966
-0.002470 0.000951 0.118810 0.468425 -0.947815 1.186118 -0.062286 1 0 0 0 0 0 1 993957
-0.002470 0.000951 0.118810 0.468661 -0.948293 1.186719 -0.062318 1 0 0 0 0 0 1 994965
-0.002470 0.000951 0.118810 0.468885 -0.948772 1.187301 -0.062348 1 0 0 0 0 0 1 995954
-0.002470 0.000951 0.118810 0.469130 -0.949244 1.187909 -0.062380 1 0 0 0 0 0 1 996964
-0.002470 0.000951 0.118810 0.469375 -0.949717 1.188493 -0.062411 1 0 0 0 0 0 1 997955
-0.002470 0.000951 0.118810 0.469602 -0.950194 1.189099 -0.062442 1 0 0 0 0 0 1 998964
-0.002470 0.000951 0.118810 0.469830 -0.950682 1.189693 -0.062474 1 0 0 0 0 0 1 999972
-0.002470 0.000951 0.118810 0.470032 -0.951070 1.190194 -0.062500 1 0 0 0 0 0 2 955
-0.002470 0.000951 0.118810 0.470045 -0.951072 1.190189 -0.062500 1 0 0 0 0 0 2 1964
-0.002470 0.000951 0.118810 0.470027 -0.951078 1.190187 -0.062500 1 0 0 0 0 0 2 2953
-0.002470 0.000951 0.118810 0.470033 -0.951070 1.190194 -0.062500 1 0 0 0 0 0 2 3963
-0.002470 0.000951 0.118810 0.470033 -0.951069 1.190195 -0.062500 1 0 0 0 0 0 2 4952
-0.002470 0.000951 0.118810 0.470037 -0.951081 1.190182 -0.062500 1 0 0 0 0 0 2 5956
-0.002470 0.000951 0.118810 0.470034 -0.951071 1.190193 -0.062500 1 0 0 0 0 0 2 6965
-0.002470 0.000951 0.118810 0.470034 -0.951069 1.190195 -0.062500 1 0 0 0 0 0 2 7965
-0.002470 0.000951 0.118810 0.470025 -0.951078 1.190188 -0.062500 1 0 0 0 0 0 2 8954
-0.002470 0.000951 0.118810 0.470044 -0.951073 1.190188 -0.062500 1 0 0 0 0 0 2 9965
-0.002470 0.000951 0.118810 0.470035 -0.951070 1.190194 -0.062500 1 0 0 0 0 0 2 10953
-0.002470 0.000951 0.118810 0.470026 -0.951078 1.190188 -0.062500 1 0 0 0 0 0 2 11964
-0.002470 0.000951 0.118810 0.470032 -0.951070 1.190194 -0.062500 1 0 0 0 0 0 2 12953
-0.002470 0.000951 0.118810 0.470045 -0.951072 1.190189 -0.062500 1 0 0 0 0 0 2 13963
-0.002470 0.000951 0.118810 0.470027 -0.951078 1.190187 -0.062500 1 0 0 0 0 0 2 14953
-0.002470 0.000951 0.118810 0.470033 -0.951070 1.190194 -0.062500 1 0 0 0 0 0 2 15963
-0.002470 0.000951 0.118810 0.470033 -0.951069 1.190195 -0.062500 1 0 0 0 0 0 2 16953
-0.002470 0.000951 0.118810 0.470037 -0.951081 1.190182 -0.062500 1 0 0 0 0 0 2 17964
-0.002470 0.000951 0.118810 0.470034 -0.951071 1.190193 -0.062500 1 0 0 0 0 0 2 18952
-0.002470 0.000951 0.118810 0.470034 -0.951069 1.190195 -0.062500 1 0 0 0 0 0 2 19963
-0.002470 0.000951 0.118810 0.470033 -0.951069 1.190195 -0.062500 1 0 0 0 0 0 2 20963
-0.002470 0.000951 0.118810 0.470037 -0.951081 1.190182 -0.062500 1 0 0 0 0 0 2 21967
-0.002470 0.000951 0.118810 0.470037 -0.951082 1.190200 -0.062500 1 0 0 0 0 0 2 22974
-0.002470 0.000951 0.118810 0.470026 -0.951080 1.190189 -0.062500 1 0 0 0 0 0 2 23962
-0.002470 0.000951 0.118810 0.470033 -0.951071 1.190194 -0.062500 1 0 0 0 0 0 2 24975
-0.002470 0.000951 0.118810 0.470046 -0.951073 1.190189 -0.062500 1 0 0 0 0 0 2 26148
-0.002470 0.000951 0.118810 0.470035 -0.951070 1.190194 -0.062500 1 0 0 0 0 0 2 26966
-0.002470 0.000951 0.118810 0.470026 -0.951078 1.190188 -0.062500 1 0 0 0 0 0 2 27966
-0.002470 0.000951 0.118810 0.470033 -0.951071 1.190194 -0.062500 1 0 0 0 0 0 2 28975
-0.002470 0.000951 0.118810 0.470046 -0.951073 1.190189 -0.062500 1 0 0 0 0 0 2 29970
-0.002470 0.000951 0.118810 0.470027 -0.951079 1.190188 -0.062500 1 0 0 0 0 0 2 30973
-0.002470 0.000951 0.118810 0.470033 -0.951071 1.190194 -0.062500 1 0 0 0 0 0 2 31967
-0.002470 0.000951 0.118810 0.470034 -0.951070 1.190195 -0.062500 1 0 0 0 0 0 2 32965
-0.002470 0.000951 0.118810 0.470038 -0.951081 1.190182 -0.062500 1 0 0 0 0 0 2 33968
-0.002470 0.000951 0.118810 0.470034 -0.951071 1.190193 -0.062500 1 0 0 0 0 0 2 34965
-0.002470 0.000951 0.118810 0.470034 -0.951070 1.190195 -0.062500 1 0 0 0 0 0 2 35966
-0.002470 0.000951 0.118810 0.470026 -0.951078 1.190188 -0.062500 1 0 0 0 0 0 2 36976
-0.002470 0.000951 0.118810 0.470032 -0.951071 1.190194 -0.062500 1 0 0 0 0 0 2 37970
-0.002470 0.000951 0.118810 0.470045 -0.951072 1.190189 -0.062500 1 0 0 0 0 0 2 38970
-0.002470 0.000951 0.118810 0.470027 -0.951079 1.190187 -0.062500 1 0 0 0 0 0 2 39967
-0.002470 0.000951 0.118810 0.470033 -0.951071 1.190194 -0.062500 1 0 0 0 0 0 2 40955
-0.002470 0.000951 0.118810 0.470033 -0.951070 1.190195 -0.062500 1 0 0 0 0 0 2 41969
-0.002470 0.000951 0.118810 0.470037 -0.951081 1.190182 -0.062500 1 0 0 0 0 0 2 42965
-0.002470 0.000951 0.118810 0.470034 -0.951071 1.190193 -0.062500 1 0 0 0 0 0 2 43965
-0.002470 0.000951 0.118810 0.470034 -0.951070 1.190195 -0.062500 1 0 0 0 0 0 2 44966
-0.002470 0.000951 0.118810 0.470025 -0.951078 1.190188 -0.062500 1 0 0 0 0 0 2 45967
-0.002470 0.000951 0.118810 0.470044 -0.951073 1.190188 -0.062500 1 0 0 0 0 0 2 46964
-0.002470 0.000951 0.118810 0.470035 -0.951070 1.190194 -0.062500 1 0 0 0 0 0 2 47966
-0.002470 0.000951 0.118810 0.470034 -0.951069 1.190195 -0.062500 1 0 0 0 0 0 2 48964
-0.002470 0.000951 0.118810 0.470025 -0.951078 1.190188 -0.062500 1 0 0 0 0 0 2 49966
-0.002470 0.000951 0.118810 0.470045 -0.951073 1.190188 -0.062500 1 0 0 0 0 0 2 50965
-0.002470 0.000951 0.118810 0.470035 -0.951070 1.190194 -0.062500 1 0 0 0 0 0 2 51966
-0.002470 0.000951 0.118810 0.470026 -0.951078 1.190188 -0.062500 1 0 0 0 0 0 2 52970
-0.002470 0.000951 0.118810 0.470033 -0.951070 1.190194 -0.062500 1 0 0 0 0 0 2 53967
-0.002470 0.000951 0.118810 0.470046 -0.951072 1.190189 -0.062500 1 0 0 0 0 0 2 54966
-0.002470 0.000951 0.118810 0.470027 -0.951078 1.190187 -0.062500 1 0 0 0 0 0 2 55965
-0.002470 0.000951 0.118810 0.470033 -0.951070 1.190194 -0.062500 1 0 0 0 0 0 2 56964
-0.002470 0.000951 0.118810 0.470033 -0.951069 1.190195 -0.062500 1 0 0 0 0 0 2 57964
-0.002470 0.000951 0.118810 0.470037 -0.951081 1.190182 -0.062500 1 0 0 0 0 0 2 58962
-0.002470 0.000951 0.118810 0.470034 -0.951070 1.190193 -0.062500 1 0 0 0 0 0 2 59946
-0.002470 0.000951 0.118810 0.470034 -0.951069 1.190195 -0.062500 1 0 0 0 0 0 2 60964
-0.002470 0.000951 0.118810 0.470025 -0.951078 1.190188 -0.062500 1 0 0 0 0 0 2 61959
-0.002470 0.000951 0.118810 0.470032 -0.951070 1.190194 -0.062500 1 0 0 0 0 0 2 62970
-0.002470 0.000951 0.118810 0.470045 -0.951072 1.190188 -0.062500 1 0 0 0 0 0 2 63970
-0.002470 0.000951 0.118810 0.470030 -0.951090 1.190194 -0.062500 1 0 0 0 0 0 2 64965
-0.002470 0.000951 0.118810 0.470033 -0.951072 1.190195 -0.062500 1 0 0 0 0 0 2 65949
-0.002470 0.000951 0.118810 0.470033 -0.951070 1.190195 -0.062500 1 0 0 0 0 0 2 66946
-0.002470 0.000951 0.118810 0.470037 -0.951081 1.190182 -0.062500 1 0 0 0 0 0 2 67964
-0.002470 0.000951 0.118810 0.470034 -0.951071 1.190194 -0.062500 1 0 0 0 0 0 2 68963
-0.002470 0.000951 0.118810 0.470034 -0.951070 1.190195 -0.062500 1 0 0 0 0 0 2 69966
-0.002470 0.000951 0.118810 0.470025 -0.951078 1.190188 -0.062500 1 0 0 0 0 0 2 70964
-0.002470 0.000951 0.118810 0.470045 -0.951074 1.190188 -0.062500 1 0 0 0 0 0 2 71964
-0.002470 0.000951 0.118810 0.470035 -0.951070 1.190194 -0.062500 1 0 0 0 0 0 2 72946
-0.002470 0.000951 0.118810 0.470026 -0.951078 1.190188 -0.062500 1 0 0 0 0 0 2 73956
-0.002470 0.000951 0.118810 0.470032 -0.951071 1.190194 -0.062500 1 0 0 0 0 0 2 74955
-0.002470 0.000951 0.118810 0.470045 -0.951073 1.190189 -0.062500 1 0 0 0 0 0 2 75963
-0.002470 0.000951 0.118810 0.470035 -0.951070 1.190194 -0.062500 1 0 0 0 0 0 2 76953
-0.002470 0.000951 0.118810 0.470026 -0.951078 1.190188 -0.062500 1 0 0 0 0 0 2 77964
-0.002470 0.000951 0.118810 0.470033 -0.951070 1.190194 -0.062500 1 0 0 0 0 0 2 78952
-0.002470 0.000951 0.118810 0.470046 -0.951072 1.190189 -0.062500 1 0 0 0 0 0 2 79953
-0.002470 0.000951 0.118810 0.470027 -0.951079 1.190187 -0.062500 1 0 0 0 0 0 2 80962
-0.002470 0.000951 0.118810 0.470033 -0.951071 1.190194 -0.062500 1 0 0 0 0 0 2 81953
-0.002470 0.000951 0.118810 0.470033 -0.951069 1.190195 -0.062500 1 0 0 0 0 0 2 82963
-0.002470 0.000951 0.118810 0.470038 -0.951081 1.190182 -0.062500 1 0 0 0 0 0 2 83952
-0.002470 0.000951 0.118810 0.470034 -0.951071 1.190193 -0.062500 1 0 0 0 0 0 2 84964
-0.002470 0.000951 0.118810 0.470034 -0.951070 1.190195 -0.062500 1 0 0 0 0 0 2 85952
-0.002470 0.000951 0.118810 0.470025 -0.951078 1.190188 -0.062500 1 0 0 0 0 0 2 86952
-0.002470 0.000951 0.118810 0.470032 -0.951070 1.190194 -0.062500 1 0 0 0 0 0 2 87961
-0.002470 0.000951 0.118810 0.470045 -0.951072 1.190189 -0.062500 1 0 0 0 0 0 2 88952
-0.002489 0.000956 0.118820 0.732823 -1.013713 1.053231 -0.062500 1 0 0 0 0 0 2 89963
-0.002498 0.000958 0.118823 0.100031 -0.056682 1.120453 -0.062500 0 0 0 0 0 0 2 90962
-0.002503 0.000959 0.118824 0.029315 -0.039827 1.155082 -0.062500 0 0 0 0 0 0 2 91953
-0.002505 0.000959 0.118825 -0.007902 -0.030988 1.168159 -0.062500 0 0 0 0 0 0 2 92963
-0.002506 0.000960 0.118825 -0.026599 -0.026571 1.172799 -0.062500 0 0 0 0 0 0 2 93962
-0.002507 0.000960 0.118825 -0.035911 -0.024355 1.174398 -0.062500 0 0 0 0 0 0 2 94951
-0.002507 0.000960 0.118825 -0.040564 -0.023262 1.174956 -0.062500 0 0 0 0 0 0 2 95962
-0.002526 0.000964 0.118835 0.201271 -0.080903 1.038347 -0.062500 0 0 0 0 0 0 2 96952
-0.002535 0.000967 0.118838 0.101242 -0.056957 1.105545 -0.062500 0 0 0 0 0 0 2 97962
-0.002564 0.000990 0.118838 0.340124 -0.332322 1.154857 -0.062500 0 0 0 0 0 0 2 98953
-0.002597 0.001006 0.118848 0.422668 -0.266139 1.024323 -0.062500 0 0 0 0 0 0 2 99962
-0.002613 0.001014 0.118851 0.214664 -0.154237 1.092304 -0.062500 0 0 0 0 0 0 2 100962
-0.002640 0.001023 0.118862 0.330980 -0.148956 0.990561 -0.062500 0 0 0 0 0 0 2 101951
-0.002673 0.001031 0.118876 0.410300 -0.151085 0.934288 -0.062500 0 0 0 0 0 0 2 102961
-0.002707 0.001040 0.118890 0.451848 -0.152531 0.904136 -0.062500 0 0 0 0 0 0 2 103962
-0.002725 0.001044 0.118895 0.228004 -0.094932 1.020115 -0.062500 0 0 0 0 0 0 2 104969
-0.002752 0.001051 0.118906 0.337663 -0.119059 0.936688 -0.062500 0 0 0 0 0 0 2 105974
-0.002785 0.001059 0.118920 0.408302 -0.139453 0.886960 -0.062500 0 0 0 0 0 0 2 106968
-0.002801 0.001063 0.118925 0.203303 -0.090015 0.994866 -0.062500 0 0 0 0 0 0 2 107959
-0.002827 0.001069 0.118936 0.324308 -0.116118 0.908859 -0.062500 0 0 0 0 0 0 2 108972
-0.002847 0.001090 0.118960 0.241736 -0.312383 0.708491 -0.062500 0 0 0 0 0 0 2 109965
-0.002857 0.001101 0.118969 0.102818 -0.192628 0.889190 -0.062500 0 0 0 0 0 0 2 110966
-0.002880 0.001111 0.118981 0.271189 -0.170147 0.841079 -0.062500 0 0 0 0 0 0 2 111969
-0.002911 0.001120 0.118995 0.378682 -0.162466 0.804844 -0.062500 0 0 0 0 0 0 2 112965
-0.002945 0.001129 0.119010 0.434669 -0.158946 0.781798 -0.062500 0 0 0 0 0 0 2 113964
-0.002980 0.001138 0.119024 0.454389 -0.160634 0.764253 -0.062500 0 0 0 0 0 0 2 114945
-0.002998 0.001143 0.119029 0.222827 -0.101170 0.883696 -0.062500 0 0 0 0 0 0 2 115964
-0.003026 0.001149 0.119041 0.329662 -0.124662 0.802488 -0.062500 0 0 0 0 0 0 2 116964
-0.003058 0.001157 0.119054 0.404504 -0.141434 0.753631 -0.062500 0 0 0 0 0 0 2 117972
-0.003093 0.001166 0.119069 0.443859 -0.150258 0.726148 -0.062500 0 0 0 0 0 0 2 118967
-0.003130 0.001174 0.119083 0.463724 -0.154695 0.707089 -0.062500 0 0 0 0 0 0 2 119967
-0.003148 0.001178 0.119088 0.227463 -0.098211 0.825480 -0.062500 0 0 0 0 0 0 2 120966
-0.003176 0.001185 0.119100 0.332434 -0.123273 0.744435 -0.062500 0 0 0 0 0 0 2 121965
-0.003208 0.001193 0.119113 0.394063 -0.144170 0.695712 -0.062500 0 0 0 0 0 0 2 122961
-0.003225 0.001197 0.119118 0.186407 -0.094612 0.802471 -0.062500 0 0 0 0 0 0 2 123964
-0.003252 0.001203 0.119129 0.306043 -0.123207 0.717585 -0.062500 0 0 0 0 0 0 2 124965
-0.003284 0.001211 0.119142 0.387266 -0.142544 0.667556 -0.062500 0 0 0 0 0 0 2 125966
-0.003319 0.001219 0.119157 0.429773 -0.152624 0.639722 -0.062500 0 0 0 0 0 0 2 126962
-0.003336 0.001223 0.119162 0.204298 -0.098835 0.754341 -0.062500 0 0 0 0 0 0 2 127962
-0.003364 0.001230 0.119173 0.315288 -0.125392 0.672647 -0.062500 0 0 0 0 0 0 2 128961
-0.003397 0.001238 0.119186 0.392224 -0.143703 0.623786 -0.062500 0 0 0 0 0 0 2 129964
-0.003432 0.001246 0.119200 0.416778 -0.155233 0.596386 -0.062500 0 0 0 0 0 0 2 130963
-0.003454 0.001268 0.119194 0.255872 -0.331417 0.863784 -0.062500 0 0 0 0 0 0 2 131965
-0.003485 0.001283 0.119202 0.347276 -0.266498 0.707660 -0.062500 0 0 0 0 0 0 2 132945
-0.003519 0.001296 0.119214 0.404808 -0.217992 0.620273 -0.062500 0 0 0 0 0 0 2 133964
-0.003555 0.001306 0.119227 0.434334 -0.191906 0.578271 -0.062500 0 0 0 0 0 0 2 134966
-0.003592 0.001316 0.119242 0.448980 -0.178625 0.554146 -0.062500 0 0 0 0 0 0 2 135963
-0.003629 0.001325 0.119256 0.438534 -0.172901 0.536442 -0.062500 0 0 0 0 0 0 2 136962
-0.003647 0.001330 0.119261 0.194368 -0.110479 0.653538 -0.062500 0 0 0 0 0 0 2 137964
-0.003675 0.001337 0.119272 0.297059 -0.132965 0.573823 -0.062500 0 0 0 0 0 0 2 138962
-0.003709 0.001345 0.119286 0.369877 -0.149266 0.525822 -0.062500 0 0 0 0 0 0 2 139961
-0.003744 0.001353 0.119300 0.408152 -0.157826 0.498793 -0.062500 0 0 0 0 0 0 2 140962
-0.003761 0.001357 0.119304 0.179160 -0.102943 0.612157 -0.062500 0 0 0 0 0 0 2 141961
-0.003789 0.001364 0.119316 0.289815 -0.129280 0.531567 -0.062500 0 0 0 0 0 0 2 142963
-0.003822 0.001372 0.119329 0.366614 -0.147506 0.483306 -0.062500 0 0 0 0 0 0 2 143966
-0.003857 0.001380 0.119343 0.387999 -0.159072 0.456223 -0.062500 0 0 0 0 0 0 2 144954
-0.003899 0.001407 0.119346 0.473870 -0.393980 0.591257 -0.062500 0 0 0 0 0 0 2 145965
-0.003920 0.001420 0.119347 0.211211 -0.245627 0.632044 -0.062500 0 0 0 0 0 0 2 146968
-0.003949 0.001431 0.119357 0.298481 -0.204325 0.513921 -0.062500 0 0 0 0 0 0 2 147962
-0.003983 0.001441 0.119370 0.362400 -0.186504 0.451425 -0.062500 0 0 0 0 0 0 2 148943
-0.004019 0.001451 0.119384 0.395906 -0.177715 0.419311 -0.062500 0 0 0 0 0 0 2 149964
-0.004037 0.001455 0.119388 0.163577 -0.113891 0.529897 -0.062500 0 0 0 0 0 0 2 150960
-0.004065 0.001462 0.119399 0.254378 -0.139938 0.449340 -0.062500 0 0 0 0 0 0 2 151961
-0.004103 0.001488 0.119402 0.396134 -0.385999 0.555433 -0.062500 0 0 0 0 0 0 2 152944
-0.004122 0.001501 0.119402 0.168526 -0.242467 0.584032 -0.062500 0 0 0 0 0 0 2 153962
-0.004150 0.001512 0.119412 0.271144 -0.204334 0.462297 -0.062500 0 0 0 0 0 0 2 154959
-0.004184 0.001522 0.119424 0.342667 -0.188060 0.398631 -0.062500 0 0 0 0 0 0 2 155941
-0.004219 0.001531 0.119438 0.379928 -0.180030 0.366158 -0.062500 0 0 0 0 0 0 2 156952
-0.004237 0.001536 0.119443 0.148837 -0.116411 0.475881 -0.062500 0 0 0 0 0 0 2 158022
-0.004270 0.001561 0.119443 0.306281 -0.374011 0.550329 -0.062500 0 0 0 0 0 0 2 159004
-0.004306 0.001577 0.119452 0.359593 -0.298996 0.427160 -0.062500 0 0 0 0 0 0 2 160019
-0.004343 0.001590 0.119465 0.380897 -0.240833 0.361238 -0.062500 0 0 0 0 0 0 2 161002
-0.004361 0.001597 0.119469 0.140292 -0.149827 0.457588 -0.062500 0 0 0 0 0 0 2 162019
-0.004389 0.001605 0.119480 0.246721 -0.158349 0.373139 -0.062500 0 0 0 0 0 0 2 163019
-0.004427 0.001631 0.119482 0.386309 -0.397259 0.478735 -0.062500 0 0 0 0 0 0 2 164001
-0.004447 0.001644 0.119482 0.151453 -0.251376 0.505432 -0.062500 0 0 0 0 0 0 2 165015
-0.004475 0.001655 0.119492 0.235414 -0.217649 0.384164 -0.062500 0 0 0 0 0 0 2 165951
-0.004509 0.001665 0.119504 0.306951 -0.200601 0.320807 -0.062500 0 0 0 0 0 0 2 166960
-0.004525 0.001670 0.119508 0.093539 -0.132361 0.417633 -0.062500 0 0 0 0 0 0 2 167950
-0.004558 0.001695 0.119508 0.279192 -0.382157 0.489214 -0.062500 0 0 0 0 0 0 2 168961
-0.004593 0.001712 0.119517 0.343656 -0.305652 0.364709 -0.062500 0 0 0 0 0 0 2 169960
-0.004611 0.001720 0.119520 0.116511 -0.187139 0.427085 -0.062500 0 0 0 0 0 0 2 170949
-0.004639 0.001729 0.119531 0.229544 -0.180148 0.330506 -0.062500 0 0 0 0 0 0 2 171959
-0.004677 0.001755 0.119532 0.371857 -0.410742 0.432454 -0.062500 0 0 0 0 0 0 2 172949
-0.004696 0.001769 0.119533 0.119482 -0.267734 0.456501 -0.062500 0 0 0 0 0 0 2 173959
-0.004725 0.001780 0.119542 0.223387 -0.226280 0.335181 -0.062500 0 0 0 0 0 0 2 174959
-0.004739 0.001786 0.119545 0.044196 -0.148289 0.400157 -0.062500 0 0 0 0 0 0 2 175949
-0.004771 0.001811 0.119545 0.248733 -0.393248 0.460931 -0.062500 0 0 0 0 0 0 2 176949
-0.004806 0.001828 0.119553 0.316972 -0.315205 0.332270 -0.062500 0 0 0 0 0 0 2 177959
-0.004823 0.001836 0.119556 0.093996 -0.195395 0.392331 -0.062500 0 0 0 0 0 0 2 178950
-0.004851 0.001845 0.119567 0.209676 -0.187918 0.295741 -0.062500 0 0 0 0 0 0 2 179959
-0.004870 0.001867 0.119559 0.101383 -0.357884 0.526027 -0.062500 0 0 0 0 0 0 2 180949
-0.004899 0.001883 0.119565 0.204062 -0.300321 0.359012 -0.062500 0 0 0 0 0 0 2 181961
-0.004913 0.001891 0.119568 0.026866 -0.191482 0.395596 -0.062500 0 0 0 0 0 0 2 182949
-0.004944 0.001917 0.119566 0.238732 -0.420137 0.446431 -0.062500 0 0 0 0 0 0 2 183949
-0.004960 0.001930 0.119566 0.055250 -0.273154 0.441261 -0.062500 0 0 0 0 0 0 2 184958
-0.004987 0.001941 0.119575 0.186596 -0.233767 0.309778 -0.062500 0 0 0 0 0 0 2 185948
-0.005025 0.001969 0.119576 0.336557 -0.445564 0.399395 -0.062500 0 0 0 0 0 0 2 186959
-0.005044 0.001983 0.119576 0.105761 -0.286173 0.416960 -0.062500 0 0 0 0 0 0 2 187948
-0.005073 0.001994 0.119585 0.212068 -0.240313 0.294613 -0.062500 0 0 0 0 0 0 2 188958
-0.005087 0.002000 0.119589 0.032986 -0.159763 0.357958 -0.062500 0 0 0 0 0 0 2 189952
-0.005119 0.002025 0.119588 0.221380 -0.413692 0.420432 -0.062500 0 0 0 0 0 0 2 190957
-0.005134 0.002037 0.119587 0.038148 -0.275139 0.418443 -0.062500 0 0 0 0 0 0 2 191966
-0.005162 0.002048 0.119596 0.170170 -0.240161 0.288699 -0.062500 0 0 0 0 0 0 2 192959
-0.005175 0.002054 0.119599 0.003740 -0.164949 0.349031 -0.062500 0 0 0 0 0 0 2 193961
-0.005206 0.002079 0.119598 0.215255 -0.410962 0.411040 -0.062500 0 0 0 0 0 0 2 194968
-0.005222 0.002091 0.119598 0.035117 -0.273776 0.408397 -0.062500 0 0 0 0 0 0 2 195969
-0.005249 0.002102 0.119607 0.168920 -0.239546 0.278747 -0.062500 0 0 0 0 0 0 2 196965
-0.005267 0.002125 0.119598 0.066944 -0.393017 0.495848 -0.062500 0 0 0 0 0 0 2 197972
-0.005296 0.002141 0.119605 0.201706 -0.324752 0.324841 -0.062500 0 0 0 0 0 0 2 198963
-0.005310 0.002149 0.119607 0.025556 -0.211783 0.358457 -0.062500 0 0 0 0 0 0 2 199962
-0.005342 0.002175 0.119605 0.217995 -0.452418 0.410875 -0.062500 0 0 0 0 0 0 2 200961
-0.005357 0.002188 0.119605 0.034587 -0.304595 0.403957 -0.062500 0 0 0 0 0 0 2 201962
-0.005385 0.002200 0.119613 0.167010 -0.265136 0.273292 -0.062500 0 0 0 0 0 0 2 202943
-0.005403 0.002223 0.119605 0.063717 -0.415545 0.489937 -0.062500 0 0 0 0 0 0 2 203961
-0.005432 0.002239 0.119611 0.189264 -0.341804 0.319004 -0.062500 0 0 0 0 0 0 2 204942
-0.005446 0.002247 0.119613 0.012704 -0.228130 0.352098 -0.062500 0 0 0 0 0 0 2 205968
-0.005458 0.002269 0.119603 -0.034916 -0.391955 0.530442 -0.062500 0 0 0 0 0 0 2 206945
-0.005484 0.002284 0.119608 0.138607 -0.329794 0.336746 -0.062500 0 0 0 0 0 0 2 207966
-0.005497 0.002292 0.119610 -0.012554 -0.222181 0.360717 -0.062500 0 0 0 0 0 0 2 208965
-0.005523 0.002300 0.119620 0.142412 -0.221718 0.253181 -0.062500 0 0 0 0 0 0 2 209963
-0.005540 0.002322 0.119612 0.040999 -0.413497 0.478936 -0.062500 0 0 0 0 0 0 2 210960
-0.005569 0.002338 0.119618 0.173300 -0.350978 0.311556 -0.062500 0 0 0 0 0 0 2 211940
-0.005583 0.002345 0.119620 0.015488 -0.252378 0.345332 -0.062500 0 0 0 0 0 0 2 212960
-0.005595 0.002367 0.119609 -0.030833 -0.418685 0.524287 -0.062500 0 0 0 0 0 0 2 213962
-0.005620 0.002382 0.119615 0.144022 -0.358196 0.331065 -0.062500 0 0 0 0 0 0 2 214959
-0.005633 0.002390 0.119616 -0.006875 -0.251277 0.354659 -0.062500 0 0 0 0 0 0 2 215960
-0.005659 0.002398 0.119626 0.148563 -0.251282 0.247533 -0.062500 0 0 0 0 0 0 2 216959
-0.005672 0.002403 0.119629 -0.006600 -0.195068 0.315057 -0.062500 0 0 0 0 0 0 2 217961
-0.005702 0.002427 0.119628 0.211369 -0.450298 0.383093 -0.062500 0 0 0 0 0 0 2 218941
-0.005718 0.002439 0.119627 0.034153 -0.318359 0.379613 -0.062500 0 0 0 0 0 0 2 219941
-0.005725 0.002445 0.119627 -0.083321 -0.226366 0.375536 -0.062500 0 0 0 0 0 0 2 220961
-0.005754 0.002470 0.119625 0.170514 -0.491941 0.408242 -0.062500 0 0 0 0 0 0 2 221942
-0.005768 0.002483 0.119624 0.013195 -0.352280 0.391015 -0.062500 0 0 0 0 0 0 2 222959
-0.005794 0.002494 0.119632 0.159711 -0.317275 0.258202 -0.062500 0 0 0 0 0 0 2 223961
-0.005808 0.002499 0.119635 -0.001415 -0.241350 0.315070 -0.062500 0 0 0 0 0 0 2 224959
-0.005819 0.002520 0.119625 -0.040844 -0.425378 0.503819 -0.062500 0 0 0 0 0 0 2 225963
-0.005844 0.002534 0.119630 0.138800 -0.374658 0.314635 -0.062500 0 0 0 0 0 0 2 226958
-0.005857 0.002542 0.119632 -0.010303 -0.272469 0.338739 -0.062500 0 0 0 0 0 0 2 227961
-0.005888 0.002568 0.119630 0.230507 -0.511103 0.391495 -0.062500 0 0 0 0 0 0 2 228959
-0.005903 0.002581 0.119630 0.053708 -0.366301 0.381417 -0.062500 0 0 0 0 0 0 2 229961
-0.005911 0.002587 0.119629 -0.063756 -0.267830 0.374907 -0.062500 0 0 0 0 0 0 2 230963
-0.005934 0.002595 0.119638 0.129007 -0.276985 0.249101 -0.062500 0 0 0 0 0 0 2 231950
-0.005951 0.002616 0.119630 0.056098 -0.452336 0.467182 -0.062500 0 0 0 0 0 0 2 232961
-0.005959 0.002627 0.119627 -0.046508 -0.359901 0.420773 -0.062500 0 0 0 0 0 0 2 233963
-0.005983 0.002637 0.119635 0.143531 -0.339435 0.269261 -0.062500 0 0 0 0 0 0 2 234961
-0.005995 0.002642 0.119637 0.005242 -0.270911 0.317932 -0.062500 0 0 0 0 0 0 2 235957
-0.006020 0.002649 0.119647 0.169045 -0.292481 0.222204 -0.062500 0 0 0 0 0 0 2 236959
-0.006037 0.002670 0.119639 0.079993 -0.473780 0.451741 -0.062500 0 0 0 0 0 0 2 237960
-0.006046 0.002681 0.119636 -0.038873 -0.356616 0.409246 -0.062500 0 0 0 0 0 0 2 238957
-0.006070 0.002691 0.119644 0.147570 -0.337848 0.259462 -0.062500 0 0 0 0 0 0 2 239957
-0.006087 0.002713 0.119635 0.069805 -0.496781 0.467818 -0.062500 0 0 0 0 0 0 2 240941
-0.006115 0.002729 0.119641 0.211327 -0.429414 0.295140 -0.062500 0 0 0 0 0 0 2 241961
-0.006129 0.002737 0.119643 0.040698 -0.318267 0.324829 -0.062500 0 0 0 0 0 0 2 242958
-0.006136 0.002741 0.119644 -0.067641 -0.255373 0.344109 -0.062500 0 0 0 0 0 0 2 243959
-0.006164 0.002765 0.119641 0.193904 -0.511082 0.389122 -0.062500 0 0 0 0 0 0 2 244948
-0.006178 0.002777 0.119640 0.081255 -0.409029 0.373864 -0.062500 0 0 0 0 0 0 2 246020
-0.006185 0.002783 0.119640 -0.024883 -0.317576 0.365295 -0.062500 0 0 0 0 0 0 2 247015
-0.006208 0.002791 0.119649 0.174244 -0.330449 0.239958 -0.062500 0 0 0 0 0 0 2 247999
-0.006224 0.002812 0.119640 0.103291 -0.506822 0.457932 -0.062500 0 0 0 0 0 0 2 249015
-0.006232 0.002823 0.119637 -0.006220 -0.387598 0.410815 -0.062500 0 0 0 0 0 0 2 249947
-0.006256 0.002833 0.119645 0.185310 -0.367937 0.260162 -0.062500 0 0 0 0 0 0 2 250957
-0.006268 0.002838 0.119648 0.046942 -0.299513 0.308065 -0.062500 0 0 0 0 0 0 2 251947
-0.006279 0.002858 0.119637 0.018142 -0.486301 0.494818 -0.062500 0 0 0 0 0 0 2 252947
-0.006284 0.002868 0.119634 -0.050232 -0.377104 0.427485 -0.062500 0 0 0 0 0 0 2 253957
-0.006307 0.002877 0.119641 0.163509 -0.362808 0.269045 -0.062500 0 0 0 0 0 0 2 254948
-0.006318 0.002882 0.119643 0.036121 -0.296989 0.313954 -0.062500 0 0 0 0 0 0 2 255956
-0.006328 0.002902 0.119633 0.012675 -0.484898 0.499808 -0.062500 0 0 0 0 0 0 2 256946
-0.006353 0.002917 0.119638 0.202700 -0.437811 0.310656 -0.062500 0 0 0 0 0 0 2 257957
-0.006365 0.002924 0.119640 0.057269 -0.336881 0.332669 -0.062500 0 0 0 0 0 0 2 258957
-0.006372 0.002928 0.119640 -0.038483 -0.279075 0.349123 -0.062500 0 0 0 0 0 0 2 259958
-0.006375 0.002930 0.119640 -0.088288 -0.249589 0.355719 -0.062500 0 0 0 0 0 0 2 260946
-0.006401 0.002953 0.119638 0.224331 -0.543129 0.397302 -0.062500 0 0 0 0 0 0 2 261957
-0.006414 0.002964 0.119637 0.085687 -0.421121 0.379274 -0.062500 0 0 0 0 0 0 2 262947
-0.006420 0.002970 0.119636 -0.012749 -0.334112 0.369595 -0.062500 0 0 0 0 0 0 2 263956
-0.006424 0.002973 0.119636 -0.065069 -0.287920 0.365847 -0.062500 0 0 0 0 0 0 2 264946
-0.006445 0.002979 0.119645 0.189074 -0.318912 0.243544 -0.062500 0 0 0 0 0 0 2 265958
-0.006460 0.002999 0.119636 0.132511 -0.507311 0.462406 -0.062500 0 0 0 0 0 0 2 266956
-0.006468 0.003010 0.119633 0.030761 -0.394769 0.414992 -0.062500 0 0 0 0 0 0 2 267946
-0.006472 0.003015 0.119632 -0.029280 -0.317156 0.385935 -0.062500 0 0 0 0 0 0 2 268956
-0.006494 0.003022 0.119641 0.195163 -0.337470 0.253767 -0.062500 0 0 0 0 0 0 2 269946
-0.006509 0.003043 0.119632 0.135609 -0.516520 0.469045 -0.062500 0 0 0 0 0 0 2 270956
-0.006517 0.003054 0.119629 0.032377 -0.399401 0.420216 -0.062500 0 0 0 0 0 0 2 271946
-0.006521 0.003059 0.119628 -0.028431 -0.319478 0.390636 -0.062500 0 0 0 0 0 0 2 272958
-0.006523 0.003061 0.119628 -0.060423 -0.277139 0.379018 -0.062500 0 0 0 0 0 0 2 273957
-0.006524 0.003063 0.119628 -0.076797 -0.255641 0.374818 -0.062500 0 0 0 0 0 0 2 274966
-0.006549 0.003086 0.119625 0.232820 -0.531926 0.413682 -0.062500 0 0 0 0 0 0 2 275952
-0.006562 0.003097 0.119624 0.102431 -0.412001 0.393727 -0.062500 0 0 0 0 0 0 2 276954
-0.006568 0.003103 0.119623 0.008080 -0.326026 0.383280 -0.062500 0 0 0 0 0 0 2 277961
-0.006571 0.003106 0.119623 -0.042246 -0.280346 0.379236 -0.062500 0 0 0 0 0 0 2 278952
-0.006573 0.003107 0.119623 -0.067797 -0.257203 0.377783 -0.062500 0 0 0 0 0 0 2 279957
-0.006598 0.003130 0.119620 0.256626 -0.545604 0.418003 -0.062500 0 0 0 0 0 0 2 280958
-0.006611 0.003141 0.119619 0.124011 -0.425357 0.398208 -0.062500 0 0 0 0 0 0 2 281965
-0.006617 0.003147 0.119619 0.028534 -0.339204 0.387761 -0.062500 0 0 0 0 0 0 2 282950
-0.006620 0.003150 0.119619 -0.022356 -0.293442 0.383746 -0.062500 0 0 0 0 0 0 2 283961
-0.006622 0.003151 0.119619 -0.048196 -0.270253 0.382290 -0.062500 0 0 0 0 0 0 2 284961
-0.006623 0.003152 0.119619 -0.061172 -0.258617 0.381768 -0.062500 0 0 0 0 0 0 2 285941
-0.006643 0.003157 0.119627 0.188695 -0.314445 0.261545 -0.062500 0 0 0 0 0 0 2 286958
-0.006657 0.003177 0.119619 0.141571 -0.510983 0.481014 -0.062500 0 0 0 0 0 0 2 287940
-0.006665 0.003187 0.119616 0.045016 -0.403110 0.433242 -0.062500 0 0 0 0 0 0 2 288940
-0.006669 0.003192 0.119615 0.005608 -0.313730 0.403976 -0.062500 0 0 0 0 0 0 2 289960
-0.006671 0.003194 0.119614 -0.024694 -0.273712 0.392464 -0.062500 0 0 0 0 0 0 2 290967
-0.006672 0.003196 0.119614 -0.040251 -0.253364 0.388306 -0.062500 0 0 0 0 0 0 2 291966
-0.006692 0.003201 0.119623 0.208372 -0.304823 0.267001 -0.062500 0 0 0 0 0 0 2 292962
-0.006706 0.003221 0.119614 0.160366 -0.498966 0.486078 -0.062500 0 0 0 0 0 0 2 293961
-0.006714 0.003231 0.119611 0.063463 -0.390058 0.438016 -0.062500 0 0 0 0 0 0 2 294947
-0.006718 0.003236 0.119610 0.005819 -0.314268 0.408642 -0.062500 0 0 0 0 0 0 2 295940
-0.006720 0.003239 0.119610 -0.024590 -0.273988 0.397070 -0.062500 0 0 0 0 0 0 2 296958
-0.006721 0.003240 0.119609 -0.040186 -0.253503 0.392901 -0.062500 0 0 0 0 0 0 2 297960
-0.006721 0.003240 0.119609 -0.048104 -0.243215 0.391419 -0.062500 0 0 0 0 0 0 2 298959
-0.006741 0.003246 0.119618 0.204515 -0.299756 0.271309 -0.062500 0 0 0 0 0 0 2 299958
-0.006751 0.003248 0.119621 0.096918 -0.271282 0.329216 -0.062500 0 0 0 0 0 0 2 300957
-0.006761 0.003266 0.119610 0.083021 -0.477128 0.521017 -0.062500 0 0 0 0 0 0 2 301941
-0.006766 0.003276 0.119607 0.023329 -0.378926 0.454256 -0.062500 0 0 0 0 0 0 2 302939
-0.006768 0.003281 0.119605 -0.014142 -0.308786 0.417446 -0.062500 0 0 0 0 0 0 2 303957
-0.006770 0.003283 0.119605 -0.034476 -0.271297 0.403176 -0.062500 0 0 0 0 0 0 2 304956
-0.006770 0.003284 0.119605 -0.045090 -0.252175 0.398047 -0.062500 0 0 0 0 0 0 2 305960
-0.006790 0.003289 0.119613 0.206203 -0.304311 0.276856 -0.062500 0 0 0 0 0 0 2 306958
-0.006800 0.003292 0.119616 0.097791 -0.273562 0.334204 -0.062500 0 0 0 0 0 0 2 307958
-0.006805 0.003293 0.119617 0.022045 -0.253278 0.364243 -0.062500 0 0 0 0 0 0 2 308954
-0.006812 0.003311 0.119606 0.058844 -0.474654 0.537466 -0.062500 0 0 0 0 0 0 2 309957
-0.006816 0.003320 0.119602 0.018789 -0.381223 0.463181 -0.062500 0 0 0 0 0 0 2 310938
-0.006818 0.003325 0.119601 -0.008891 -0.313429 0.423602 -0.062500 0 0 0 0 0 0 2 311955
-0.006819 0.003327 0.119600 -0.024381 -0.277078 0.408386 -0.062500 0 0 0 0 0 0 2 312956
-0.006820 0.003328 0.119600 -0.032611 -0.258523 0.402900 -0.062500 0 0 0 0 0 0 2 313957
-0.006840 0.003334 0.119609 0.219993 -0.310973 0.281820 -0.062500 0 0 0 0 0 0 2 314956
-0.006849 0.003336 0.119612 0.112093 -0.280324 0.339013 -0.062500 0 0 0 0 0 0 2 315961
-0.006866 0.003324 0.119602 0.196135 -0.081438 0.521430 -0.062500 0 0 0 0 0 0 2 316948
-0.006875 0.003318 0.119598 0.096928 -0.144185 0.459007 -0.062500 0 0 0 0 0 0 2 317965
-0.006880 0.003315 0.119597 0.030981 -0.190820 0.424456 -0.062500 0 0 0 0 0 0 2 318957
-0.006887 0.003330 0.119585 0.056747 -0.440077 0.572877 -0.062500 0 0 0 0 0 0 2 319956
-0.006891 0.003338 0.119581 0.018142 -0.364058 0.489576 -0.062500 0 0 0 0 0 0 2 320937
-0.006893 0.003342 0.119579 -0.009044 -0.304914 0.446818 -0.062500 0 0 0 0 0 0 2 321958
-0.006913 0.003349 0.119587 0.232592 -0.334671 0.311607 -0.062500 0 0 0 0 0 0 2 322957
-0.006924 0.003353 0.119590 0.118618 -0.292290 0.363458 -0.062500 0 0 0 0 0 0 2 323957
-0.006929 0.003354 0.119591 0.039947 -0.266120 0.391529 -0.062500 0 0 0 0 0 0 2 324957
-0.006931 0.003355 0.119591 -0.000898 -0.252790 0.402350 -0.062500 0 0 0 0 0 0 2 325959
-0.006932 0.003355 0.119592 -0.021246 -0.246200 0.406228 -0.062500 0 0 0 0 0 0 2 326957
-0.006933 0.003356 0.119592 -0.031342 -0.242947 0.407597 -0.062500 0 0 0 0 0 0 2 327955
-0.006938 0.003373 0.119580 0.024731 -0.465925 0.570054 -0.062500 0 0 0 0 0 0 2 328945
-0.006941 0.003382 0.119576 0.001933 -0.376921 0.491693 -0.062500 0 0 0 0 0 0 2 329955
-0.006962 0.003391 0.119583 0.239889 -0.373200 0.331995 -0.062500 0 0 0 0 0 0 2 330944
-0.006973 0.003396 0.119586 0.122751 -0.311918 0.373880 -0.062500 0 0 0 0 0 0 2 331954
-0.006978 0.003398 0.119586 0.042183 -0.276010 0.398302 -0.062500 0 0 0 0 0 0 2 332944
-0.006980 0.003399 0.119587 0.000274 -0.257767 0.407826 -0.062500 0 0 0 0 0 0 2 333954
-0.006982 0.003399 0.119587 -0.020645 -0.248697 0.411254 -0.062500 0 0 0 0 0 0 2 334943
-0.006982 0.003400 0.119587 -0.031038 -0.244205 0.412459 -0.062500 0 0 0 0 0 0 2 335953
-0.006983 0.003400 0.119587 -0.036200 -0.241951 0.412896 -0.062500 0 0 0 0 0 0 2 336943
-0.006983 0.003400 0.119587 -0.038769 -0.240837 0.413040 -0.062500 0 0 0 0 0 0 2 337954
-0.007003 0.003405 0.119595 0.228056 -0.284029 0.294609 -0.062500 0 0 0 0 0 0 2 338942
-0.007012 0.003407 0.119598 0.121518 -0.257761 0.352147 -0.062500 0 0 0 0 0 0 2 339952
-0.007017 0.003408 0.119599 0.046732 -0.239726 0.382202 -0.062500 0 0 0 0 0 0 2 340943
-0.007024 0.003426 0.119588 0.077383 -0.458265 0.555904 -0.062500 0 0 0 0 0 0 2 341943
-0.007028 0.003435 0.119584 0.037875 -0.365619 0.481414 -0.062500 0 0 0 0 0 0 2 342953
-0.007030 0.003439 0.119583 0.010432 -0.298234 0.441734 -0.062500 0 0 0 0 0 0 2 343942
-0.007031 0.003442 0.119582 -0.004996 -0.262059 0.426448 -0.062500 0 0 0 0 0 0 2 344953
-0.007031 0.003443 0.119582 -0.013209 -0.243600 0.420947 -0.062500 0 0 0 0 0 0 2 345944
-0.007052 0.003448 0.119591 0.239878 -0.296221 0.300738 -0.062500 0 0 0 0 0 0 2 346954
-0.007061 0.003451 0.119593 0.131716 -0.265512 0.357464 -0.062500 0 0 0 0 0 0 2 347942
-0.007066 0.003452 0.119595 0.056127 -0.245259 0.387210 -0.062500 0 0 0 0 0 0 2 348953
-0.007069 0.003453 0.119595 0.016865 -0.234926 0.398619 -0.062500 0 0 0 0 0 0 2 349943
-0.007070 0.003453 0.119595 -0.002686 -0.229842 0.402717 -0.062500 0 0 0 0 0 0 2 350953
-0.007070 0.003453 0.119595 -0.012335 -0.227344 0.404160 -0.062500 0 0 0 0 0 0 2 351943
-0.007071 0.003453 0.119595 -0.017141 -0.226114 0.404668 -0.062500 0 0 0 0 0 0 2 352953
-0.007071 0.003453 0.119595 -0.019552 -0.225489 0.404844 -0.062500 0 0 0 0 0 0 2 353944
-0.007091 0.003458 0.119603 0.236742 -0.287151 0.286818 -0.062500 0 0 0 0 0 0 2 354953
-0.007100 0.003460 0.119606 0.130126 -0.260969 0.344155 -0.062500 0 0 0 0 0 0 2 355942
-0.007105 0.003461 0.119607 0.055313 -0.242977 0.374103 -0.062500 0 0 0 0 0 0 2 356954
-0.007107 0.003462 0.119608 0.016442 -0.233791 0.385590 -0.062500 0 0 0 0 0 0 2 357969
-0.007109 0.003462 0.119608 -0.002899 -0.229269 0.389715 -0.062500 0 0 0 0 0 0 2 358963
-0.007114 0.003480 0.119596 0.048373 -0.451350 0.553569 -0.062500 0 0 0 0 0 0 2 359951
-0.007117 0.003489 0.119592 0.023530 -0.362220 0.475387 -0.062500 0 0 0 0 0 0 2 360955
-0.007118 0.003493 0.119591 0.003335 -0.296578 0.434361 -0.062500 0 0 0 0 0 0 2 361960
-0.007119 0.003495 0.119590 -0.008510 -0.261242 0.418594 -0.062500 0 0 0 0 0 0 2 362961
-0.007120 0.003496 0.119590 -0.014951 -0.243203 0.412918 -0.062500 0 0 0 0 0 0 2 363943
-0.007140 0.003502 0.119599 0.239260 -0.296099 0.293036 -0.062500 0 0 0 0 0 0 2 364967
-0.007150 0.003504 0.119602 0.131407 -0.265436 0.349543 -0.062500 0 0 0 0 0 0 2 365960
-0.007154 0.003506 0.119603 0.055955 -0.245211 0.379182 -0.062500 0 0 0 0 0 0 2 366955
-0.007157 0.003506 0.119603 0.016765 -0.234905 0.390567 -0.062500 0 0 0 0 0 0 2 367957
-0.007158 0.003506 0.119603 -0.002747 -0.229821 0.394651 -0.062500 0 0 0 0 0 0 2 368936
-0.007158 0.003507 0.119603 -0.012363 -0.227330 0.396085 -0.062500 0 0 0 0 0 0 2 369954
-0.007159 0.003507 0.119603 -0.017158 -0.226103 0.396602 -0.062500 0 0 0 0 0 0 2 370952
-0.007159 0.003507 0.119603 -0.019541 -0.225495 0.396773 -0.062500 0 0 0 0 0 0 2 371952
-0.007179 0.003511 0.119612 0.236981 -0.287221 0.279111 -0.062500 0 0 0 0 0 0 2 372931
-0.007189 0.003514 0.119614 0.130226 -0.260988 0.336273 -0.062500 0 0 0 0 0 0 2 373965
-0.007193 0.003515 0.119616 0.055346 -0.242987 0.366125 -0.062500 0 0 0 0 0 0 2 374956
-0.007196 0.003515 0.119616 0.016452 -0.233787 0.377566 -0.062500 0 0 0 0 0 0 2 375962
-0.007197 0.003516 0.119616 -0.002891 -0.229264 0.381680 -0.062500 0 0 0 0 0 0 2 376936
-0.007197 0.003516 0.119616 -0.012464 -0.227055 0.383139 -0.062500 0 0 0 0 0 0 2 377955
-0.007198 0.003516 0.119616 -0.017188 -0.225961 0.383647 -0.062500 0 0 0 0 0 0 2 378937
-0.007218 0.003521 0.119624 0.238259 -0.287477 0.266268 -0.062500 0 0 0 0 0 0 2 379955
-0.007227 0.003523 0.119627 0.130894 -0.261119 0.323358 -0.062500 0 0 0 0 0 0 2 380955
-0.007232 0.003524 0.119628 0.055659 -0.243047 0.353197 -0.062500 0 0 0 0 0 0 2 381956
-0.007235 0.003525 0.119629 0.021905 -0.235993 0.364641 -0.062500 0 0 0 0 0 0 2 382954
-0.007236 0.003525 0.119629 0.002505 -0.231459 0.368742 -0.062500 0 0 0 0 0 0 2 383956
-0.007236 0.003525 0.119629 -0.007124 -0.229236 0.370218 -0.062500 0 0 0 0 0 0 2 384953
-0.007237 0.003525 0.119629 -0.011897 -0.228141 0.370715 -0.062500 0 0 0 0 0 0 2 385955
-0.007237 0.003525 0.119629 -0.014251 -0.227603 0.370894 -0.062500 0 0 0 0 0 0 2 386955
-0.007257 0.003530 0.119637 0.242513 -0.289404 0.253560 -0.062500 0 0 0 0 0 0 2 387952
-0.007266 0.003532 0.119640 0.135650 -0.263173 0.310532 -0.062500 0 0 0 0 0 0 2 388951
-0.007271 0.003533 0.119641 0.060706 -0.245172 0.340300 -0.062500 0 0 0 0 0 0 2 389958
-0.007274 0.003534 0.119642 0.021776 -0.235954 0.351729 -0.062500 0 0 0 0 0 0 2 390935
-0.007275 0.003534 0.119642 0.002424 -0.231449 0.355839 -0.062500 0 0 0 0 0 0 2 391954
-0.007275 0.003534 0.119642 -0.007150 -0.229222 0.357289 -0.062500 0 0 0 0 0 0 2 392954
-0.007276 0.003534 0.119642 -0.011905 -0.228138 0.357803 -0.062500 0 0 0 0 0 0 2 393955
-0.007276 0.003534 0.119642 -0.014261 -0.227590 0.357975 -0.062500 0 0 0 0 0 0 2 394935
-0.007296 0.003539 0.119650 0.242621 -0.289424 0.240805 -0.062500 0 0 0 0 0 0 2 395954
-0.007305 0.003542 0.119653 0.135707 -0.263185 0.297680 -0.062500 0 0 0 0 0 0 2 396936
-0.007310 0.003543 0.119654 0.060717 -0.245174 0.327428 -0.062500 0 0 0 0 0 0 2 397931
-0.007313 0.003543 0.119655 0.021794 -0.235959 0.338827 -0.062500 0 0 0 0 0 0 2 398945
-0.007314 0.003543 0.119655 0.002420 -0.231438 0.342943 -0.062500 0 0 0 0 0 0 2 399956
-0.007314 0.003544 0.119655 -0.007155 -0.229219 0.344397 -0.062500 0 0 0 0 0 0 2 400955
-0.007315 0.003544 0.119655 -0.011888 -0.228143 0.344899 -0.062500 0 0 0 0 0 0 2 401956
-0.007315 0.003544 0.119655 -0.014263 -0.227600 0.345087 -0.062500 0 0 0 0 0 0 2 402953
-0.007315 0.003544 0.119655 -0.015432 -0.227328 0.345134 -0.062500 0 0 0 0 0 0 2 403934
-0.007315 0.003544 0.119655 -0.016012 -0.227203 0.345161 -0.062500 0 0 0 0 0 0 2 404934
-0.007315 0.003544 0.119655 -0.016315 -0.227133 0.345177 -0.062500 0 0 0 0 0 0 2 406015
-0.007335 0.003548 0.119663 0.241711 -0.289211 0.228093 -0.062500 0 0 0 0 0 0 2 407022
-0.007344 0.003551 0.119666 0.135255 -0.263079 0.284857 -0.062500 0 0 0 0 0 0 2 407989
-0.007349 0.003552 0.119667 0.060480 -0.245118 0.314565 -0.062500 0 0 0 0 0 0 2 409009
-0.007351 0.003552 0.119668 0.021672 -0.235940 0.325962 -0.062500 0 0 0 0 0 0 2 409992
-0.007353 0.003553 0.119668 0.002371 -0.231428 0.330069 -0.062500 0 0 0 0 0 0 2 411017
-0.007353 0.003553 0.119668 -0.007183 -0.229223 0.331501 -0.062500 0 0 0 0 0 0 2 412010
-0.007354 0.003553 0.119668 -0.011899 -0.228131 0.332011 -0.062500 0 0 0 0 0 0 2 412993
-0.007354 0.003553 0.119668 -0.014274 -0.227587 0.332199 -0.062500 0 0 0 0 0 0 2 414012
-0.007354 0.003553 0.119668 -0.015440 -0.227325 0.332253 -0.062500 0 0 0 0 0 0 2 414993
-0.007354 0.003553 0.119668 -0.016020 -0.227201 0.332281 -0.062500 0 0 0 0 0 0 2 416009
-0.007354 0.003553 0.119668 -0.016323 -0.227131 0.332296 -0.062500 0 0 0 0 0 0 2 416993
-0.007374 0.003558 0.119676 0.241836 -0.289247 0.215352 -0.062500 0 0 0 0 0 0 2 418008
-0.007383 0.003560 0.119679 0.135300 -0.263089 0.272060 -0.062500 0 0 0 0 0 0 2 418993
-0.007388 0.003561 0.119680 0.060513 -0.245126 0.301718 -0.062500 0 0 0 0 0 0 2 420008
-0.007390 0.003562 0.119680 0.021693 -0.235945 0.313092 -0.062500 0 0 0 0 0 0 2 420992
-0.007392 0.003562 0.119681 0.002385 -0.231431 0.317187 -0.062500 0 0 0 0 0 0 2 422008
-0.007392 0.003562 0.119681 -0.007179 -0.229214 0.318645 -0.062500 0 0 0 0 0 0 2 422993
-0.007393 0.003562 0.119681 -0.011912 -0.228137 0.319143 -0.062500 0 0 0 0 0 0 2 424009
-0.007393 0.003562 0.119681 -0.014281 -0.227586 0.319335 -0.062500 0 0 0 0 0 0 2 424993
-0.007393 0.003562 0.119681 -0.015445 -0.227334 0.319397 -0.062500 0 0 0 0 0 0 2 425993
-0.007393 0.003562 0.119681 -0.016030 -0.227190 0.319410 -0.062500 0 0 0 0 0 0 2 427010
-0.007393 0.003562 0.119681 -0.016307 -0.227134 0.319421 -0.062500 0 0 0 0 0 0 2 427991
-0.007393 0.003562 0.119681 -0.016462 -0.227099 0.319421 -0.062500 0 0 0 0 0 0 2 429006
-0.007393 0.003562 0.119681 -0.016536 -0.227082 0.319428 -0.062500 0 0 0 0 0 0 2 429941
-0.007393 0.003562 0.119681 -0.016571 -0.227064 0.319432 -0.062500 0 0 0 0 0 0 2 430950
-0.007393 0.003562 0.119681 -0.016585 -0.227060 0.319419 -0.062500 0 0 0 0 0 0 2 431941
-0.007393 0.003562 0.119681 -0.016583 -0.227070 0.319424 -0.062500 0 0 0 0 0 0 2 432950
-0.007413 0.003567 0.119689 0.241819 -0.289249 0.202640 -0.062500 0 0 0 0 0 0 2 433940
-0.007422 0.003569 0.119692 0.135294 -0.263077 0.259271 -0.062500 0 0 0 0 0 0 2 434951
-0.007427 0.003570 0.119693 0.060499 -0.245131 0.288874 -0.062500 0 0 0 0 0 0 2 435941
-0.007429 0.003571 0.119693 0.021660 -0.235938 0.300257 -0.062500 0 0 0 0 0 0 2 436950
-0.007431 0.003571 0.119693 0.002372 -0.231438 0.304342 -0.062500 0 0 0 0 0 0 2 437940
-0.007431 0.003571 0.119693 -0.007161 -0.229219 0.305791 -0.062500 0 0 0 0 0 0 2 438950
-0.007432 0.003571 0.119693 -0.011916 -0.228136 0.306296 -0.062500 0 0 0 0 0 0 2 439941
-0.007432 0.003571 0.119693 -0.014264 -0.227590 0.306477 -0.062500 0 0 0 0 0 0 2 440950
-0.007432 0.003571 0.119693 -0.015453 -0.227322 0.306541 -0.062500 0 0 0 0 0 0 2 441948
-0.007432 0.003571 0.119693 -0.016038 -0.227187 0.306561 -0.062500 0 0 0 0 0 0 2 442939
-0.007432 0.003571 0.119693 -0.016314 -0.227132 0.306573 -0.062500 0 0 0 0 0 0 2 443950
-0.007436 0.003589 0.119682 0.043994 -0.451191 0.469484 -0.062500 0 0 0 0 0 0 2 444939
-0.007439 0.003597 0.119678 0.024190 -0.363281 0.390631 -0.062500 0 0 0 0 0 0 2 445950
-0.007441 0.003602 0.119676 0.006400 -0.298205 0.349292 -0.062500 0 0 0 0 0 0 2 446939
-0.007441 0.003604 0.119676 -0.004299 -0.263160 0.333385 -0.062500 0 0 0 0 0 0 2 447950
-0.007442 0.003605 0.119676 -0.010178 -0.245241 0.327653 -0.062500 0 0 0 0 0 0 2 448939
-0.007442 0.003606 0.119676 -0.013286 -0.236198 0.325620 -0.062500 0 0 0 0 0 0 2 449958
-0.007442 0.003606 0.119675 -0.014907 -0.231638 0.324906 -0.062500 0 0 0 0 0 0 2 450959
-0.007442 0.003606 0.119675 -0.015745 -0.229362 0.324661 -0.062500 0 0 0 0 0 0 2 451958
-0.007442 0.003606 0.119675 -0.016180 -0.228206 0.324569 -0.062500 0 0 0 0 0 0 2 452945
-0.007442 0.003606 0.119675 -0.016390 -0.227643 0.324543 -0.062500 0 0 0 0 0 0 2 453949
-0.007442 0.003606 0.119675 -0.016495 -0.227358 0.324529 -0.062500 0 0 0 0 0 0 2 454960
-0.007442 0.003606 0.119675 -0.016544 -0.227211 0.324525 -0.062500 0 0 0 0 0 0 2 455956
-0.007442 0.003606 0.119675 -0.016570 -0.227131 0.324519 -0.062500 0 0 0 0 0 0 2 456958
-0.007442 0.003606 0.119675 -0.016595 -0.227088 0.324521 -0.062500 0 0 0 0 0 0 2 457964
-0.007462 0.003611 0.119684 0.244358 -0.290844 0.207970 -0.062500 0 0 0 0 0 0 2 458953
-0.007472 0.003613 0.119687 0.137795 -0.264662 0.264462 -0.062500 0 0 0 0 0 0 2 459957
-0.007477 0.003615 0.119688 0.062943 -0.246670 0.294043 -0.062500 0 0 0 0 0 0 2 460935
-0.007479 0.003615 0.119688 0.024106 -0.237494 0.305389 -0.062500 0 0 0 0 0 0 2 461955
-0.007480 0.003615 0.119688 0.004818 -0.232976 0.309457 -0.062500 0 0 0 0 0 0 2 462951
-0.007481 0.003616 0.119688 -0.004753 -0.230777 0.310902 -0.062500 0 0 0 0 0 0 2 463951
-0.007481 0.003616 0.119688 -0.009496 -0.229689 0.311425 -0.062500 0 0 0 0 0 0 2 464951
-0.007481 0.003616 0.119688 -0.011845 -0.229132 0.311599 -0.062500 0 0 0 0 0 0 2 465957
-0.007481 0.003616 0.119688 -0.013007 -0.228880 0.311658 -0.062500 0 0 0 0 0 0 2 466959
-0.007481 0.003616 0.119688 -0.013590 -0.228746 0.311677 -0.062500 0 0 0 0 0 0 2 467955
-0.007481 0.003616 0.119688 -0.013893 -0.228676 0.311692 -0.062500 0 0 0 0 0 0 2 468952
-0.007481 0.003616 0.119688 -0.014024 -0.228655 0.311689 -0.062500 0 0 0 0 0 0 2 469953
-0.007481 0.003616 0.119688 -0.014099 -0.228629 0.311688 -0.062500 0 0 0 0 0 0 2 470933
-0.007481 0.003616 0.119688 -0.014163 -0.228623 0.311702 -0.062500 0 0 0 0 0 0 2 471952
-0.007481 0.003616 0.119688 -0.014172 -0.228612 0.311696 -0.062500 0 0 0 0 0 0 2 472933
-0.007481 0.003616 0.119688 -0.014173 -0.228611 0.311696 -0.062500 0 0 0 0 0 0 2 473935
-0.007506 0.003638 0.119685 0.306975 -0.494282 0.358384 -0.062500 0 0 0 0 0 0 2 474951
-0.007518 0.003649 0.119684 0.180674 -0.380306 0.335920 -0.062500 0 0 0 0 0 0 2 475955
-0.007524 0.003654 0.119683 0.088114 -0.297274 0.324044 -0.062500 0 0 0 0 0 0 2 476953
-0.007527 0.003657 0.119683 0.038594 -0.253070 0.319439 -0.062500 0 0 0 0 0 0 2 477935
-0.007529 0.003658 0.119683 0.013408 -0.230656 0.317770 -0.062500 0 0 0 0 0 0 2 478953
-0.007530 0.003659 0.119683 0.000713 -0.219385 0.317186 -0.062500 0 0 0 0 0 0 2 479953
-0.007530 0.003659 0.119683 -0.005645 -0.213758 0.316965 -0.062500 0 0 0 0 0 0 2 480932
-0.007530 0.003660 0.119683 -0.008825 -0.210919 0.316894 -0.062500 0 0 0 0 0 0 2 481954
-0.007530 0.003660 0.119683 -0.010411 -0.209513 0.316873 -0.062500 0 0 0 0 0 0 2 482932
-0.007531 0.003660 0.119683 -0.011237 -0.208809 0.316864 -0.062500 0 0 0 0 0 0 2 483951
-0.007531 0.003660 0.119683 -0.011614 -0.208460 0.316867 -0.062500 0 0 0 0 0 0 2 484951
-0.007531 0.003660 0.119683 -0.011826 -0.208286 0.316857 -0.062500 0 0 0 0 0 0 2 485951
-0.007531 0.003660 0.119683 -0.011927 -0.208190 0.316857 -0.062500 0 0 0 0 0 0 2 486952
-0.007555 0.003682 0.119680 0.307058 -0.494226 0.363933 -0.062500 0 0 0 0 0 0 2 487951
-0.007567 0.003693 0.119679 0.180739 -0.380278 0.341278 -0.062500 0 0 0 0 0 0 2 488950
-0.007574 0.003698 0.119678 0.088146 -0.297268 0.329306 -0.062500 0 0 0 0 0 0 2 489955
-0.007577 0.003701 0.119678 0.038604 -0.253073 0.324671 -0.062500 0 0 0 0 0 0 2 490944
-0.007578 0.003703 0.119678 0.013400 -0.230633 0.322995 -0.062500 0 0 0 0 0 0 2 491954
-0.007579 0.003703 0.119678 0.000722 -0.219387 0.322388 -0.062500 0 0 0 0 0 0 2 492949
-0.007580 0.003704 0.119678 -0.005620 -0.213747 0.322172 -0.062500 0 0 0 0 0 0 2 493955
-0.007580 0.003704 0.119678 -0.008825 -0.210931 0.322117 -0.062500 0 0 0 0 0 0 2 494950
-0.007580 0.003704 0.119678 -0.010427 -0.209515 0.322075 -0.062500 0 0 0 0 0 0 2 495951
-0.007580 0.003704 0.119678 -0.011220 -0.208817 0.322067 -0.062500 0 0 0 0 0 0 2 496950
-0.007580 0.003704 0.119678 -0.011621 -0.208453 0.322073 -0.062500 0 0 0 0 0 0 2 497937
-0.007585 0.003721 0.119666 0.048351 -0.431952 0.485451 -0.062500 0 0 0 0 0 0 2 498931
-0.007587 0.003730 0.119662 0.028738 -0.344210 0.406410 -0.062500 0 0 0 0 0 0 2 499950
-0.007609 0.003739 0.119669 0.269902 -0.341553 0.249037 -0.062500 0 0 0 0 0 0 2 500950
-0.007619 0.003744 0.119671 0.152459 -0.280273 0.289253 -0.062500 0 0 0 0 0 0 2 501952
-0.007624 0.003746 0.119672 0.071633 -0.244349 0.312883 -0.062500 0 0 0 0 0 0 2 502949
-0.007627 0.003747 0.119673 0.029601 -0.226108 0.322149 -0.062500 0 0 0 0 0 0 2 503942
-0.007628 0.003747 0.119673 0.008658 -0.217036 0.325485 -0.062500 0 0 0 0 0 0 2 504950
-0.007629 0.003748 0.119673 -0.001746 -0.212546 0.326674 -0.062500 0 0 0 0 0 0 2 505993
-0.007629 0.003748 0.119673 -0.006899 -0.210319 0.327089 -0.062500 0 0 0 0 0 0 2 507008
-0.007629 0.003748 0.119673 -0.009454 -0.209211 0.327238 -0.062500 0 0 0 0 0 0 2 507989
-0.007629 0.003748 0.119673 -0.010741 -0.208651 0.327289 -0.062500 0 0 0 0 0 0 2 508989
-0.007629 0.003748 0.119673 -0.011380 -0.208386 0.327305 -0.062500 0 0 0 0 0 0 2 510008
-0.007629 0.003748 0.119673 -0.011710 -0.208238 0.327313 -0.062500 0 0 0 0 0 0 2 510989
-0.007654 0.003770 0.119669 0.307202 -0.494056 0.375156 -0.062500 0 0 0 0 0 0 2 512005
-0.007666 0.003781 0.119668 0.180184 -0.381385 0.352150 -0.062500 0 0 0 0 0 0 2 512990
-0.007673 0.003787 0.119668 0.087563 -0.298457 0.339961 -0.062500 0 0 0 0 0 0 2 513948
-0.007676 0.003789 0.119667 0.037983 -0.254258 0.335255 -0.062500 0 0 0 0 0 0 2 514937
-0.007677 0.003791 0.119667 0.012752 -0.231843 0.333551 -0.062500 0 0 0 0 0 0 2 515948
-0.007678 0.003791 0.119667 0.000054 -0.220601 0.332943 -0.062500 0 0 0 0 0 0 2 516937
-0.007678 0.003792 0.119667 -0.006316 -0.214958 0.332726 -0.062500 0 0 0 0 0 0 2 518047
-0.007679 0.003792 0.119667 -0.009503 -0.212139 0.332648 -0.062500 0 0 0 0 0 0 2 518938
-0.007679 0.003792 0.119667 -0.011083 -0.210727 0.332629 -0.062500 0 0 0 0 0 0 2 519949
-0.007679 0.003792 0.119667 -0.011884 -0.210028 0.332607 -0.062500 0 0 0 0 0 0 2 520938
-0.007679 0.003792 0.119667 -0.012286 -0.209664 0.332610 -0.062500 0 0 0 0 0 0 2 521947
-0.007679 0.003792 0.119667 -0.012490 -0.209490 0.332614 -0.062500 0 0 0 0 0 0 2 522936
-0.007703 0.003814 0.119664 0.306492 -0.495172 0.380830 -0.062500 0 0 0 0 0 0 2 523947
-0.007716 0.003825 0.119663 0.180174 -0.381358 0.357644 -0.062500 0 0 0 0 0 0 2 524936
-0.007722 0.003831 0.119662 0.088748 -0.277833 0.345371 -0.062500 0 0 0 0 0 0 2 525939
-0.007725 0.003833 0.119662 0.039165 -0.233645 0.340613 -0.062500 0 0 0 0 0 0 2 526947
-0.007727 0.003835 0.119662 0.013941 -0.211239 0.338894 -0.062500 0 0 0 0 0 0 2 527937
-0.007727 0.003836 0.119662 0.001250 -0.199993 0.338281 -0.062500 0 0 0 0 0 0 2 528947
-0.007728 0.003836 0.119662 -0.005127 -0.194359 0.338050 -0.062500 0 0 0 0 0 0 2 529936
-0.007728 0.003836 0.119662 -0.008330 -0.191537 0.337991 -0.062500 0 0 0 0 0 0 2 530947
-0.007728 0.003836 0.119662 -0.009914 -0.190115 0.337966 -0.062500 0 0 0 0 0 0 2 531936
-0.007728 0.003836 0.119662 -0.010716 -0.189416 0.337943 -0.062500 0 0 0 0 0 0 2 532946
-0.007748 0.003841 0.119670 0.248112 -0.251501 0.222686 -0.062500 0 0 0 0 0 0 2 533937
-0.007758 0.003843 0.119673 0.140960 -0.224982 0.278517 -0.062500 0 0 0 0 0 0 2 534947
-0.007767 0.003862 0.119662 0.125694 -0.430103 0.471673 -0.062500 0 0 0 0 0 0 2 535964
-0.007772 0.003871 0.119659 0.067448 -0.333461 0.403649 -0.062500 0 0 0 0 0 0 2 536948
-0.007775 0.003876 0.119657 0.030521 -0.264110 0.366083 -0.062500 0 0 0 0 0 0 2 537940
-0.007776 0.003878 0.119657 0.010288 -0.226930 0.351492 -0.062500 0 0 0 0 0 0 2 538940
-0.007777 0.003879 0.119657 -0.000356 -0.207939 0.346220 -0.062500 0 0 0 0 0 0 2 539946
-0.007777 0.003880 0.119657 -0.005834 -0.198372 0.344336 -0.062500 0 0 0 0 0 0 2 540953
-0.007777 0.003880 0.119657 -0.008661 -0.193550 0.343683 -0.062500 0 0 0 0 0 0 2 541959
-0.007797 0.003885 0.119665 0.249298 -0.253609 0.228410 -0.062500 0 0 0 0 0 0 2 542956
-0.007807 0.003887 0.119668 0.141559 -0.226047 0.284040 -0.062500 0 0 0 0 0 0 2 543960
-0.007812 0.003888 0.119669 0.066120 -0.207387 0.313200 -0.062500 0 0 0 0 0 0 2 544950
-0.007814 0.003889 0.119669 0.027000 -0.197873 0.324413 -0.062500 0 0 0 0 0 0 2 545951
-0.007816 0.003889 0.119669 0.007579 -0.193210 0.328432 -0.062500 0 0 0 0 0 0 2 546951
-0.007816 0.003889 0.119669 -0.002042 -0.190939 0.329872 -0.062500 0 0 0 0 0 0 2 547931
-0.007821 0.003907 0.119658 0.052936 -0.412901 0.494465 -0.062500 0 0 0 0 0 0 2 548949
-0.007844 0.003920 0.119662 0.290861 -0.387538 0.300474 -0.062500 0 0 0 0 0 0 2 549951
-0.007855 0.003927 0.119663 0.165080 -0.296106 0.314493 -0.062500 0 0 0 0 0 0 2 550949
-0.007861 0.003930 0.119664 0.078749 -0.242964 0.327614 -0.062500 0 0 0 0 0 0 2 551952
-0.007863 0.003932 0.119664 0.033595 -0.215804 0.333032 -0.062500 0 0 0 0 0 0 2 552954
-0.007865 0.003933 0.119664 0.010973 -0.202224 0.335021 -0.062500 0 0 0 0 0 0 2 553954
-0.007866 0.003933 0.119664 -0.000304 -0.195469 0.335707 -0.062500 0 0 0 0 0 0 2 554933
-0.007866 0.003933 0.119664 -0.005913 -0.192077 0.335962 -0.062500 0 0 0 0 0 0 2 555949
-0.007866 0.003934 0.119664 -0.008723 -0.190378 0.336050 -0.062500 0 0 0 0 0 0 2 556951
-0.007866 0.003934 0.119664 -0.010126 -0.189550 0.336078 -0.062500 0 0 0 0 0 0 2 557932
-0.007886 0.003938 0.119672 0.247067 -0.252937 0.221457 -0.062500 0 0 0 0 0 0 2 558963
-0.007896 0.003941 0.119675 0.139602 -0.226339 0.276956 -0.062500 0 0 0 0 0 0 2 559950
-0.007901 0.003942 0.119676 0.064286 -0.208165 0.306044 -0.062500 0 0 0 0 0 0 2 560950
-0.007903 0.003942 0.119676 0.025245 -0.198904 0.317220 -0.062500 0 0 0 0 0 0 2 561950
-0.007904 0.003943 0.119676 0.005863 -0.194373 0.321263 -0.062500 0 0 0 0 0 0 2 562948
-0.007925 0.003948 0.119685 0.255954 -0.254711 0.208194 -0.062500 0 0 0 0 0 0 2 563948
-0.007939 0.003967 0.119676 0.203598 -0.450154 0.428434 -0.062500 0 0 0 0 0 0 2 564948
-0.007947 0.003977 0.119673 0.107021 -0.344312 0.378287 -0.062500 0 0 0 0 0 0 2 565950
-0.007951 0.003982 0.119672 0.049392 -0.270104 0.347790 -0.062500 0 0 0 0 0 0 2 566950
-0.007953 0.003985 0.119671 0.018789 -0.230527 0.335756 -0.062500 0 0 0 0 0 0 2 567929
-0.007954 0.003986 0.119671 0.003022 -0.210365 0.331378 -0.062500 0 0 0 0 0 0 2 568947
-0.007954 0.003986 0.119671 -0.005015 -0.200207 0.329836 -0.062500 0 0 0 0 0 0 2 569950
-0.007975 0.003992 0.119679 0.250718 -0.257715 0.215016 -0.062500 0 0 0 0 0 0 2 570948
-0.007984 0.003994 0.119682 0.141442 -0.228714 0.270125 -0.062500 0 0 0 0 0 0 2 571947
-0.007989 0.003995 0.119683 0.065206 -0.209342 0.299053 -0.062500 0 0 0 0 0 0 2 572948
-0.007992 0.003996 0.119683 0.025704 -0.199498 0.310177 -0.062500 0 0 0 0 0 0 2 573949
-0.007993 0.003996 0.119684 0.006059 -0.194670 0.314194 -0.062500 0 0 0 0 0 0 2 574948
-0.007993 0.003996 0.119684 -0.003641 -0.192301 0.315610 -0.062500 0 0 0 0 0 0 2 575948
-0.007994 0.003996 0.119684 -0.008442 -0.191128 0.316119 -0.062500 0 0 0 0 0 0 2 576942
-0.007994 0.003996 0.119684 -0.010827 -0.190557 0.316286 -0.062500 0 0 0 0 0 0 2 578012
-0.008014 0.004001 0.119692 0.247917 -0.252892 0.202247 -0.062500 0 0 0 0 0 0 2 578992
-0.008024 0.004003 0.119695 0.140018 -0.226305 0.257496 -0.062500 0 0 0 0 0 0 2 580004
-0.008029 0.004005 0.119696 0.064487 -0.208141 0.286459 -0.062500 0 0 0 0 0 0 2 581015
-0.008031 0.004005 0.119696 0.025338 -0.198892 0.297591 -0.062500 0 0 0 0 0 0 2 581984
-0.008032 0.004005 0.119696 0.005874 -0.194356 0.301614 -0.062500 0 0 0 0 0 0 2 582984
-0.008033 0.004005 0.119696 -0.003735 -0.192153 0.303041 -0.062500 0 0 0 0 0 0 2 583980
-0.008033 0.004006 0.119696 -0.008486 -0.191056 0.303537 -0.062500 0 0 0 0 0 0 2 585007
-0.008058 0.004028 0.119693 0.308611 -0.475946 0.354314 -0.062500 0 0 0 0 0 0 2 586015
-0.008070 0.004039 0.119691 0.181173 -0.362093 0.330075 -0.062500 0 0 0 0 0 0 2 586981
-0.008076 0.004044 0.119691 0.088871 -0.258588 0.317217 -0.062500 0 0 0 0 0 0 2 587982
-0.008080 0.004047 0.119691 0.038935 -0.214404 0.312216 -0.062500 0 0 0 0 0 0 2 588980
-0.008081 0.004048 0.119691 0.013484 -0.191979 0.310418 -0.062500 0 0 0 0 0 0 2 590037
-0.008082 0.004049 0.119691 0.000698 -0.180715 0.309777 -0.062500 0 0 0 0 0 0 2 591010
-0.008082 0.004049 0.119691 -0.005736 -0.175074 0.309542 -0.062500 0 0 0 0 0 0 2 592005
-0.008083 0.004050 0.119691 -0.008951 -0.172243 0.309458 -0.062500 0 0 0 0 0 0 2 593004
-0.008083 0.004050 0.119691 -0.010576 -0.170843 0.309423 -0.062500 0 0 0 0 0 0 2 593991
-0.008103 0.004054 0.119699 0.246266 -0.234285 0.195715 -0.062500 0 0 0 0 0 0 2 595005
-0.008112 0.004057 0.119702 0.138462 -0.207454 0.250715 -0.062500 0 0 0 0 0 0 2 595988
-0.008117 0.004058 0.119703 0.062950 -0.189158 0.279574 -0.062500 0 0 0 0 0 0 2 597113
-0.008120 0.004058 0.119703 0.023810 -0.179857 0.290680 -0.062500 0 0 0 0 0 0 2 597946
-0.008121 0.004059 0.119703 0.004383 -0.175295 0.294690 -0.062500 0 0 0 0 0 0 2 598936
-0.008121 0.004059 0.119703 -0.005222 -0.173070 0.296105 -0.062500 0 0 0 0 0 0 2 599946
-0.008122 0.004059 0.119703 -0.009996 -0.171975 0.296612 -0.062500 0 0 0 0 0 0 2 601062
-0.008122 0.004059 0.119703 -0.012353 -0.171428 0.296773 -0.062500 0 0 0 0 0 0 2 601947
-0.008126 0.004076 0.119691 0.045771 -0.393803 0.461603 -0.062500 0 0 0 0 0 0 2 603060
-0.008149 0.004090 0.119695 0.286664 -0.369326 0.268537 -0.062500 0 0 0 0 0 0 2 604060
-0.008160 0.004096 0.119697 0.161459 -0.278116 0.281643 -0.062500 0 0 0 0 0 0 2 605071
-0.008166 0.004100 0.119697 0.075354 -0.225061 0.294307 -0.062500 0 0 0 0 0 0 2 606061
-0.008169 0.004101 0.119697 0.030326 -0.197952 0.299558 -0.062500 0 0 0 0 0 0 2 607071
-0.008170 0.004102 0.119697 0.007723 -0.184388 0.301491 -0.062500 0 0 0 0 0 0 2 608060
-0.008171 0.004103 0.119697 -0.003517 -0.177617 0.302186 -0.062500 0 0 0 0 0 0 2 609070
-0.008171 0.004103 0.119697 -0.009107 -0.174260 0.302416 -0.062500 0 0 0 0 0 0 2 610072
-0.008171 0.004103 0.119697 -0.011906 -0.172578 0.302511 -0.062500 0 0 0 0 0 0 2 611071
-0.008171 0.004103 0.119697 -0.013303 -0.171742 0.302541 -0.062500 0 0 0 0 0 0 2 612061
-0.008171 0.004103 0.119697 -0.013995 -0.171322 0.302539 -0.062500 0 0 0 0 0 0 2 613070
-0.008171 0.004103 0.119697 -0.014349 -0.171104 0.302544 -0.062500 0 0 0 0 0 0 2 614060
-0.008171 0.004103 0.119697 -0.014528 -0.171010 0.302551 -0.062500 0 0 0 0 0 0 2 615070
-0.008171 0.004103 0.119697 -0.014603 -0.170957 0.302550 -0.062500 0 0 0 0 0 0 2 616059
-0.008192 0.004108 0.119706 0.245730 -0.233652 0.189234 -0.062500 0 0 0 0 0 0 2 617069
-0.008206 0.004127 0.119697 0.197361 -0.429628 0.408971 -0.062500 0 0 0 0 0 0 2 618071
-0.008213 0.004137 0.119693 0.103279 -0.324527 0.358117 -0.062500 0 0 0 0 0 0 2 619060
-0.008217 0.004142 0.119692 0.046816 -0.250693 0.327293 -0.062500 0 0 0 0 0 0 2 620070
-0.008219 0.004145 0.119692 0.016797 -0.211291 0.315120 -0.062500 0 0 0 0 0 0 2 621059
-0.008220 0.004146 0.119692 0.001274 -0.191208 0.310702 -0.062500 0 0 0 0 0 0 2 622070
-0.008221 0.004146 0.119692 -0.006615 -0.181095 0.309119 -0.062500 0 0 0 0 0 0 2 623060
-0.008221 0.004147 0.119692 -0.010628 -0.176014 0.308569 -0.062500 0 0 0 0 0 0 2 624081
-0.008221 0.004147 0.119692 -0.012641 -0.173455 0.308376 -0.062500 0 0 0 0 0 0 2 625079
-0.008221 0.004147 0.119692 -0.013683 -0.172170 0.308306 -0.062500 0 0 0 0 0 0 2 626073
-0.008221 0.004147 0.119692 -0.014176 -0.171544 0.308277 -0.062500 0 0 0 0 0 0 2 627077
-0.008221 0.004147 0.119692 -0.014455 -0.171210 0.308274 -0.062500 0 0 0 0 0 0 2 628066
-0.008221 0.004147 0.119692 -0.014563 -0.171058 0.308259 -0.062500 0 0 0 0 0 0 2 629078
-0.008241 0.004152 0.119700 0.245862 -0.233756 0.195180 -0.062500 0 0 0 0 0 0 2 630072
-0.008251 0.004154 0.119703 0.138255 -0.207173 0.249848 -0.062500 0 0 0 0 0 0 2 631101
-0.008260 0.004172 0.119692 0.121913 -0.411357 0.443663 -0.062500 0 0 0 0 0 0 2 632062
-0.008265 0.004182 0.119688 0.064194 -0.315241 0.375033 -0.062500 0 0 0 0 0 0 2 633071
-0.008268 0.004186 0.119687 0.027445 -0.246155 0.337079 -0.062500 0 0 0 0 0 0 2 634069
-0.008269 0.004189 0.119686 0.007213 -0.209076 0.322313 -0.062500 0 0 0 0 0 0 2 635072
-0.008270 0.004190 0.119686 -0.003457 -0.190124 0.316961 -0.062500 0 0 0 0 0 0 2 636055
-0.008270 0.004190 0.119686 -0.008971 -0.180559 0.315054 -0.062500 0 0 0 0 0 0 2 637071
-0.008270 0.004191 0.119686 -0.011795 -0.175747 0.314384 -0.062500 0 0 0 0 0 0 2 638074
-0.008270 0.004191 0.119686 -0.013239 -0.173330 0.314148 -0.062500 0 0 0 0 0 0 2 639054
-0.008271 0.004191 0.119686 -0.013968 -0.172119 0.314077 -0.062500 0 0 0 0 0 0 2 640080
-0.008271 0.004191 0.119686 -0.014338 -0.171512 0.314039 -0.062500 0 0 0 0 0 0 2 641072
-0.008271 0.004191 0.119686 -0.014514 -0.171191 0.314026 -0.062500 0 0 0 0 0 0 2 642075
-0.008291 0.004196 0.119694 0.246024 -0.233850 0.201161 -0.062500 0 0 0 0 0 0 2 643073
-0.008305 0.004215 0.119685 0.195149 -0.431196 0.420967 -0.062500 0 0 0 0 0 0 2 644075
-0.008312 0.004225 0.119682 0.101157 -0.326196 0.369874 -0.062500 0 0 0 0 0 0 2 645072
-0.008316 0.004230 0.119681 0.044682 -0.252414 0.338932 -0.062500 0 0 0 0 0 0 2 646070
-0.008318 0.004233 0.119680 0.014660 -0.213033 0.326714 -0.062500 0 0 0 0 0 0 2 647068
-0.008319 0.004234 0.119680 -0.000853 -0.192966 0.322273 -0.062500 0 0 0 0 0 0 2 648052
-0.008320 0.004234 0.119680 -0.008766 -0.182855 0.320682 -0.062500 0 0 0 0 0 0 2 648946
-0.008320 0.004235 0.119680 -0.012777 -0.177758 0.320122 -0.062500 0 0 0 0 0 0 2 650053
-0.008320 0.004235 0.119680 -0.014819 -0.175211 0.319934 -0.062500 0 0 0 0 0 0 2 651070
-0.008320 0.004235 0.119680 -0.015833 -0.173925 0.319858 -0.062500 0 0 0 0 0 0 2 652067
-0.008320 0.004235 0.119680 -0.016347 -0.173294 0.319838 -0.062500 0 0 0 0 0 0 2 653069
-0.008340 0.004240 0.119688 0.244165 -0.235826 0.207189 -0.062500 0 0 0 0 0 0 2 654068
-0.008354 0.004259 0.119679 0.197032 -0.410772 0.427029 -0.062500 0 0 0 0 0 0 2 655076
-0.008362 0.004269 0.119676 0.103047 -0.305807 0.375820 -0.062500 0 0 0 0 0 0 2 656069
-0.008366 0.004274 0.119675 0.046597 -0.232044 0.344819 -0.062500 0 0 0 0 0 0 2 657071
-0.008368 0.004277 0.119675 0.016529 -0.192656 0.332577 -0.062500 0 0 0 0 0 0 2 658071
-0.008369 0.004278 0.119674 0.001012 -0.172595 0.328117 -0.062500 0 0 0 0 0 0 2 659070
-0.008369 0.004278 0.119674 -0.006919 -0.162472 0.326532 -0.062500 0 0 0 0 0 0 2 660069
-0.008369 0.004279 0.119674 -0.010936 -0.157395 0.325969 -0.062500 0 0 0 0 0 0 2 661070
-0.008370 0.004279 0.119674 -0.012948 -0.154848 0.325775 -0.062500 0 0 0 0 0 0 2 662071
-0.008374 0.004296 0.119663 0.044863 -0.375498 0.491222 -0.062500 0 0 0 0 0 0 2 663069
-0.008377 0.004305 0.119658 0.025912 -0.288212 0.411325 -0.062500 0 0 0 0 0 0 2 664064
-0.008398 0.004314 0.119665 0.269213 -0.286325 0.256914 -0.062500 0 0 0 0 0 0 2 665073
-0.008409 0.004319 0.119667 0.150684 -0.224717 0.295002 -0.062500 0 0 0 0 0 0 2 666063
-0.008414 0.004321 0.119668 0.069197 -0.188609 0.317648 -0.062500 0 0 0 0 0 0 2 667069
-0.008417 0.004322 0.119668 0.026892 -0.170304 0.326535 -0.062500 0 0 0 0 0 0 2 668073
-0.008418 0.004323 0.119668 0.005793 -0.161235 0.329767 -0.062500 0 0 0 0 0 0 2 669070
-0.008423 0.004340 0.119657 0.054070 -0.378525 0.496599 -0.062500 0 0 0 0 0 0 2 670071
-0.008426 0.004349 0.119652 0.030510 -0.289719 0.417082 -0.062500 0 0 0 0 0 0 2 671072
-0.008428 0.004353 0.119651 0.010677 -0.224205 0.375118 -0.062500 0 0 0 0 0 0 2 672051
-0.008429 0.004355 0.119650 -0.001237 -0.188832 0.358939 -0.062500 0 0 0 0 0 0 2 673070
-0.008429 0.004357 0.119650 -0.007812 -0.170717 0.353067 -0.062500 0 0 0 0 0 0 2 674071
-0.008429 0.004357 0.119650 -0.011296 -0.161545 0.350985 -0.062500 0 0 0 0 0 0 2 675069
-0.008429 0.004357 0.119650 -0.013084 -0.156931 0.350243 -0.062500 0 0 0 0 0 0 2 676071
-0.008454 0.004379 0.119646 0.305605 -0.439211 0.403673 -0.062500 0 0 0 0 0 0 2 677070
-0.008467 0.004391 0.119645 0.178953 -0.324883 0.377815 -0.062500 0 0 0 0 0 0 2 678059
-0.008473 0.004396 0.119644 0.085937 -0.241748 0.364107 -0.062500 0 0 0 0 0 0 2 679069
-0.008476 0.004399 0.119644 0.036086 -0.197419 0.358790 -0.062500 0 0 0 0 0 0 2 680058
-0.008478 0.004400 0.119644 0.010681 -0.174926 0.356863 -0.062500 0 0 0 0 0 0 2 681066
-0.008478 0.004401 0.119644 -0.002123 -0.163624 0.356170 -0.062500 0 0 0 0 0 0 2 682059
-0.008483 0.004418 0.119632 0.050022 -0.379485 0.521863 -0.062500 0 0 0 0 0 0 2 683067
-0.008486 0.004427 0.119628 0.028567 -0.290235 0.441727 -0.062500 0 0 0 0 0 0 2 684056
-0.008488 0.004432 0.119627 0.009710 -0.224476 0.399543 -0.062500 0 0 0 0 0 0 2 685072
-0.008488 0.004434 0.119626 -0.001698 -0.188980 0.383255 -0.062500 0 0 0 0 0 0 2 686071
-0.008489 0.004435 0.119626 -0.008021 -0.170783 0.377367 -0.062500 0 0 0 0 0 0 2 687057
-0.008509 0.004441 0.119634 0.249708 -0.224582 0.263457 -0.062500 0 0 0 0 0 0 2 688066
-0.008524 0.004460 0.119625 0.197424 -0.416688 0.482805 -0.062500 0 0 0 0 0 0 2 689055
-0.008531 0.004470 0.119622 0.102814 -0.289321 0.430843 -0.062500 0 0 0 0 0 0 2 690059
-0.008535 0.004475 0.119620 0.046000 -0.214638 0.399494 -0.062500 0 0 0 0 0 0 2 691066
-0.008537 0.004478 0.119620 0.015734 -0.174758 0.387127 -0.062500 0 0 0 0 0 0 2 692056
-0.008538 0.004479 0.119620 0.000091 -0.154443 0.382622 -0.062500 0 0 0 0 0 0 2 693056
-0.008543 0.004497 0.119608 0.050519 -0.365451 0.547201 -0.062500 0 0 0 0 0 0 2 694067
-0.008546 0.004506 0.119604 0.028351 -0.274037 0.466475 -0.062500 0 0 0 0 0 0 2 695058
-0.008547 0.004510 0.119602 0.009124 -0.207190 0.424068 -0.062500 0 0 0 0 0 0 2 696067
-0.008548 0.004512 0.119602 -0.002517 -0.171129 0.407675 -0.062500 0 0 0 0 0 0 2 697055
-0.008549 0.004514 0.119602 -0.008943 -0.152660 0.401743 -0.062500 0 0 0 0 0 0 2 698067
-0.008549 0.004514 0.119602 -0.012392 -0.143318 0.399649 -0.062500 0 0 0 0 0 0 2 699055
-0.008574 0.004536 0.119598 0.305398 -0.422755 0.453687 -0.062500 0 0 0 0 0 0 2 700067
-0.008586 0.004547 0.119596 0.178376 -0.307446 0.427129 -0.062500 0 0 0 0 0 0 2 701057
-0.008592 0.004553 0.119596 0.085159 -0.223845 0.413092 -0.062500 0 0 0 0 0 0 2 702067
-0.008600 0.004573 0.119584 0.093472 -0.400253 0.574067 -0.062500 0 0 0 0 0 0 2 703056
-0.008604 0.004583 0.119579 0.049948 -0.291507 0.491841 -0.062500 0 0 0 0 0 0 2 704066
-0.008607 0.004588 0.119578 0.019977 -0.215958 0.448845 -0.062500 0 0 0 0 0 0 2 705055
-0.008608 0.004591 0.119577 0.002929 -0.175527 0.432265 -0.062500 0 0 0 0 0 0 2 706068
-0.008608 0.004592 0.119577 -0.006225 -0.154858 0.426261 -0.062500 0 0 0 0 0 0 2 707083
-0.008613 0.004610 0.119565 0.047192 -0.365269 0.590670 -0.062500 0 0 0 0 0 0 2 708065
-0.008616 0.004619 0.119561 0.026732 -0.273974 0.509594 -0.062500 0 0 0 0 0 0 2 709075
-0.008618 0.004623 0.119559 0.008340 -0.207191 0.467022 -0.062500 0 0 0 0 0 0 2 710068
-0.008638 0.004630 0.119567 0.258434 -0.234247 0.339427 -0.062500 0 0 0 0 0 0 2 711075
-0.008649 0.004634 0.119569 0.144148 -0.188939 0.387172 -0.062500 0 0 0 0 0 0 2 712079
-0.008654 0.004635 0.119570 0.065176 -0.161378 0.413264 -0.062500 0 0 0 0 0 0 2 713076
-0.008661 0.004653 0.119559 0.082390 -0.368135 0.590100 -0.062500 0 0 0 0 0 0 2 714078
-0.008664 0.004662 0.119555 0.044135 -0.275318 0.513399 -0.062500 0 0 0 0 0 0 2 715073
-0.008667 0.004667 0.119553 0.016984 -0.207843 0.472349 -0.062500 0 0 0 0 0 0 2 716070
-0.008668 0.004669 0.119553 0.001402 -0.171451 0.456435 -0.062500 0 0 0 0 0 0 2 717067
-0.008668 0.004670 0.119553 -0.007010 -0.152818 0.450683 -0.062500 0 0 0 0 0 0 2 718077
-0.008673 0.004688 0.119541 0.041961 -0.343205 0.615431 -0.062500 0 0 0 0 0 0 2 719068
-0.008676 0.004697 0.119536 0.021776 -0.252575 0.534286 -0.062500 0 0 0 0 0 0 2 720070
-0.008697 0.004706 0.119543 0.264962 -0.249254 0.380789 -0.062500 0 0 0 0 0 0 2 721068
-0.008708 0.004711 0.119545 0.145698 -0.186533 0.417871 -0.062500 0 0 0 0 0 0 2 722070
-0.008718 0.004730 0.119534 0.121806 -0.370334 0.606983 -0.062500 0 0 0 0 0 0 2 723071
-0.008723 0.004740 0.119530 0.061455 -0.265971 0.535258 -0.062500 0 0 0 0 0 0 2 724075
-0.008726 0.004745 0.119529 0.024282 -0.195038 0.496020 -0.062500 0 0 0 0 0 0 2 725072
-0.008727 0.004747 0.119528 0.003226 -0.155808 0.480746 -0.062500 0 0 0 0 0 0 2 726071
-0.008728 0.004749 0.119528 -0.007929 -0.135758 0.475204 -0.062500 0 0 0 0 0 0 2 727070
-0.008733 0.004766 0.119516 0.044236 -0.345937 0.640289 -0.062500 0 0 0 0 0 0 2 728069
-0.008735 0.004775 0.119512 0.023493 -0.255095 0.559061 -0.062500 0 0 0 0 0 0 2 729068
-0.008757 0.004785 0.119518 0.266495 -0.251723 0.405820 -0.062500 0 0 0 0 0 0 2 730070
-0.008768 0.004789 0.119520 0.147007 -0.188916 0.442707 -0.062500 0 0 0 0 0 0 2 731067
-0.008773 0.004791 0.119521 0.065012 -0.152207 0.464802 -0.062500 0 0 0 0 0 0 2 732068
-0.008780 0.004809 0.119509 0.080259 -0.353809 0.640710 -0.062500 0 0 0 0 0 0 2 733068
-0.008784 0.004819 0.119505 0.041345 -0.258959 0.563282 -0.062500 0 0 0 0 0 0 2 734066
-0.008786 0.004823 0.119504 0.013818 -0.190448 0.521936 -0.062500 0 0 0 0 0 0 2 735068
-0.008787 0.004826 0.119503 -0.001971 -0.153549 0.505897 -0.062500 0 0 0 0 0 0 2 736067
-0.008808 0.004832 0.119511 0.251172 -0.197858 0.389782 -0.062500 0 0 0 0 0 0 2 737065
-0.008818 0.004835 0.119514 0.138479 -0.161369 0.440966 -0.062500 0 0 0 0 0 0 2 738068
-0.008827 0.004853 0.119503 0.118166 -0.358311 0.635585 -0.062500 0 0 0 0 0 0 2 739071
-0.008832 0.004862 0.119499 0.060144 -0.261071 0.565511 -0.062500 0 0 0 0 0 0 2 740049
-0.008835 0.004867 0.119498 0.023086 -0.191460 0.526791 -0.062500 0 0 0 0 0 0 2 741052
-0.008837 0.004869 0.119497 0.002619 -0.154032 0.511716 -0.062500 0 0 0 0 0 0 2 742051
-0.008837 0.004871 0.119497 -0.008223 -0.134860 0.506246 -0.062500 0 0 0 0 0 0 2 743065
-0.008838 0.004871 0.119497 -0.013838 -0.125181 0.504277 -0.062500 0 0 0 0 0 0 2 744064
-0.008862 0.004893 0.119493 0.302740 -0.403453 0.560972 -0.062500 0 0 0 0 0 0 2 745066
-0.008875 0.004904 0.119491 0.165284 -0.267267 0.533207 -0.062500 0 0 0 0 0 0 2 746051
-0.008881 0.004910 0.119491 0.071823 -0.183881 0.518514 -0.062500 0 0 0 0 0 0 2 747061
-0.008884 0.004913 0.119491 0.021647 -0.139407 0.512795 -0.062500 0 0 0 0 0 0 2 748070
-0.008886 0.004914 0.119490 -0.003895 -0.116823 0.510721 -0.062500 0 0 0 0 0 0 2 749052
-0.008891 0.004932 0.119478 0.040786 -0.325233 0.677594 -0.062500 0 0 0 0 0 0 2 750069
-0.008914 0.004946 0.119482 0.278675 -0.297423 0.486755 -0.062500 0 0 0 0 0 0 2 751067
-0.008926 0.004953 0.119483 0.150123 -0.203768 0.497114 -0.062500 0 0 0 0 0 0 2 752067
-0.008932 0.004956 0.119484 0.062181 -0.149451 0.508466 -0.062500 0 0 0 0 0 0 2 753066
-0.008934 0.004958 0.119484 0.016191 -0.121717 0.513251 -0.062500 0 0 0 0 0 0 2 754050
-0.008936 0.004959 0.119484 -0.006863 -0.107873 0.514992 -0.062500 0 0 0 0 0 0 2 755071
-0.008941 0.004976 0.119472 0.040418 -0.322805 0.683401 -0.062500 0 0 0 0 0 0 2 756067
-0.008944 0.004985 0.119468 0.017251 -0.234025 0.602806 -0.062500 0 0 0 0 0 0 2 757067
-0.008966 0.004994 0.119474 0.259492 -0.231866 0.450693 -0.062500 0 0 0 0 0 0 2 758068
-0.008976 0.004999 0.119476 0.139099 -0.169402 0.487106 -0.062500 0 0 0 0 0 0 2 759067
-0.008982 0.005001 0.119477 0.056652 -0.132922 0.508951 -0.062500 0 0 0 0 0 0 2 760066
-0.008989 0.005019 0.119465 0.071246 -0.333924 0.685479 -0.062500 0 0 0 0 0 0 2 761055
-0.008993 0.005028 0.119461 0.032553 -0.239524 0.607743 -0.062500 0 0 0 0 0 0 2 762124
-0.008995 0.005033 0.119460 0.005080 -0.171244 0.566186 -0.062500 0 0 0 0 0 0 2 763107
-0.008996 0.005035 0.119459 -0.010707 -0.134441 0.550061 -0.062500 0 0 0 0 0 0 2 764121
-0.009016 0.005041 0.119467 0.242861 -0.178930 0.434913 -0.062500 0 0 0 0 0 0 2 765105
-0.009027 0.005044 0.119470 0.129920 -0.142324 0.485563 -0.062500 0 0 0 0 0 0 2 766065
-0.009036 0.005062 0.119459 0.109033 -0.338540 0.680635 -0.062500 0 0 0 0 0 0 2 767054
-0.009041 0.005072 0.119455 0.051275 -0.241713 0.610173 -0.062500 0 0 0 0 0 0 2 768065
-0.009044 0.005076 0.119453 0.014344 -0.172283 0.571256 -0.062500 0 0 0 0 0 0 2 769053
-0.009045 0.005079 0.119453 -0.006129 -0.134943 0.556071 -0.062500 0 0 0 0 0 0 2 770065
-0.009046 0.005080 0.119453 -0.016966 -0.115782 0.550558 -0.062500 0 0 0 0 0 0 2 771054
-0.009046 0.005081 0.119453 -0.022616 -0.106108 0.548587 -0.062500 0 0 0 0 0 0 2 772064
-0.009071 0.005103 0.119448 0.293947 -0.383842 0.606978 -0.062500 0 0 0 0 0 0 2 773053
-0.009083 0.005114 0.119447 0.157062 -0.247831 0.578401 -0.062500 0 0 0 0 0 0 2 774065
-0.009090 0.005119 0.119446 0.063597 -0.164625 0.563278 -0.062500 0 0 0 0 0 0 2 775052
-0.009093 0.005122 0.119446 0.013408 -0.120209 0.557393 -0.062500 0 0 0 0 0 0 2 776065
-0.009095 0.005123 0.119446 -0.012170 -0.097654 0.555249 -0.062500 0 0 0 0 0 0 2 777065
-0.009095 0.005124 0.119446 -0.025089 -0.086316 0.554485 -0.062500 0 0 0 0 0 0 2 778055
-0.009116 0.005129 0.119454 0.230763 -0.144066 0.445363 -0.062500 0 0 0 0 0 0 2 779063
-0.009130 0.005149 0.119444 0.176048 -0.333182 0.666090 -0.062500 0 0 0 0 0 0 2 780054
-0.009138 0.005159 0.119441 0.081308 -0.228418 0.612692 -0.062500 0 0 0 0 0 0 2 781064
-0.009142 0.005164 0.119440 0.024390 -0.154829 0.580566 -0.062500 0 0 0 0 0 0 2 782055
-0.009164 0.005171 0.119447 0.257509 -0.180945 0.459235 -0.062500 0 0 0 0 0 0 2 783064
-0.009175 0.005174 0.119450 0.133130 -0.133732 0.506987 -0.062500 0 0 0 0 0 0 2 784054
-0.009180 0.005176 0.119451 0.049129 -0.105246 0.532904 -0.062500 0 0 0 0 0 0 2 785064
-0.009187 0.005194 0.119439 0.062725 -0.309780 0.711478 -0.062500 0 0 0 0 0 0 2 786054
-0.009191 0.005203 0.119435 0.024067 -0.217789 0.634053 -0.062500 0 0 0 0 0 0 2 787064
-0.009193 0.005208 0.119434 -0.003367 -0.150741 0.592522 -0.062500 0 0 0 0 0 0 2 788054
-0.009214 0.005215 0.119441 0.243388 -0.178018 0.467995 -0.062500 0 0 0 0 0 0 2 789065
-0.009225 0.005218 0.119443 0.126130 -0.132290 0.514401 -0.062500 0 0 0 0 0 0 2 790055
-0.009230 0.005220 0.119444 0.045636 -0.104525 0.539837 -0.062500 0 0 0 0 0 0 2 791076
-0.009232 0.005221 0.119445 0.003978 -0.090524 0.549741 -0.062500 0 0 0 0 0 0 2 792078
-0.009238 0.005238 0.119433 0.040178 -0.302403 0.721991 -0.062500 0 0 0 0 0 0 2 793073
-0.009262 0.005252 0.119436 0.275632 -0.277703 0.533937 -0.062500 0 0 0 0 0 0 2 794061
-0.009273 0.005259 0.119437 0.145078 -0.185343 0.543684 -0.062500 0 0 0 0 0 0 2 795067
-0.009279 0.005262 0.119438 0.056021 -0.131674 0.554709 -0.062500 0 0 0 0 0 0 2 796064
-0.009302 0.005268 0.119446 0.272254 -0.167817 0.451348 -0.062500 0 0 0 0 0 0 2 797067
-0.009313 0.005272 0.119448 0.140155 -0.126965 0.505138 -0.062500 0 0 0 0 0 0 2 798064
-0.009323 0.005290 0.119437 0.109245 -0.320399 0.701995 -0.062500 0 0 0 0 0 0 2 799073
-0.009328 0.005299 0.119433 0.047224 -0.222984 0.631633 -0.062500 0 0 0 0 0 0 2 800070
-0.009352 0.005309 0.119440 0.271006 -0.216874 0.484847 -0.062500 0 0 0 0 0 0 2 801066
-0.009363 0.005314 0.119442 0.141715 -0.153948 0.521566 -0.062500 0 0 0 0 0 0 2 802066
-0.009368 0.005316 0.119443 0.054174 -0.116357 0.543392 -0.062500 0 0 0 0 0 0 2 803067
-0.009371 0.005317 0.119443 0.008895 -0.097360 0.551995 -0.062500 0 0 0 0 0 0 2 804065
-0.009393 0.005323 0.119451 0.240871 -0.130177 0.447543 -0.062500 0 0 0 0 0 0 2 805066
-0.009403 0.005325 0.119454 0.120775 -0.098342 0.500493 -0.062500 0 0 0 0 0 0 2 806069
-0.009408 0.005326 0.119454 0.039135 -0.077670 0.528211 -0.062500 0 0 0 0 0 0 2 807075
-0.009415 0.005344 0.119443 0.053620 -0.285705 0.707955 -0.062500 0 0 0 0 0 0 2 808049
-0.009439 0.005358 0.119446 0.279057 -0.259615 0.523177 -0.062500 0 0 0 0 0 0 2 809070
-0.009451 0.005364 0.119448 0.143122 -0.166470 0.533344 -0.062500 0 0 0 0 0 0 2 810073
-0.009457 0.005368 0.119448 0.051333 -0.112426 0.544451 -0.062500 0 0 0 0 0 0 2 811073
-0.009480 0.005374 0.119456 0.266682 -0.148471 0.441916 -0.062500 0 0 0 0 0 0 2 812066
-0.009492 0.005378 0.119459 0.133681 -0.107474 0.495279 -0.062500 0 0 0 0 0 0 2 813067
-0.009502 0.005396 0.119447 0.102044 -0.300538 0.692350 -0.062500 0 0 0 0 0 0 2 814066
-0.009527 0.005410 0.119451 0.303366 -0.266949 0.514760 -0.062500 0 0 0 0 0 0 2 815065
-0.009540 0.005417 0.119452 0.155165 -0.170088 0.527197 -0.062500 0 0 0 0 0 0 2 816065
-0.009546 0.005421 0.119453 0.057313 -0.114190 0.539092 -0.062500 0 0 0 0 0 0 2 817064
-0.009570 0.005427 0.119461 0.269896 -0.149416 0.437206 -0.062500 0 0 0 0 0 0 2 818068
-0.009581 0.005431 0.119463 0.135916 -0.109318 0.490469 -0.062500 0 0 0 0 0 0 2 819063
-0.009591 0.005449 0.119452 0.103306 -0.301980 0.687662 -0.062500 0 0 0 0 0 0 2 820065
-0.009596 0.005458 0.119448 0.041012 -0.204681 0.616997 -0.062500 0 0 0 0 0 0 2 821064
-0.009599 0.005463 0.119447 0.001713 -0.135038 0.577831 -0.062500 0 0 0 0 0 0 2 822065
-0.009621 0.005470 0.119454 0.243544 -0.161279 0.455932 -0.062500 0 0 0 0 0 0 2 823067
-0.009632 0.005474 0.119457 0.122862 -0.114763 0.501638 -0.062500 0 0 0 0 0 0 2 824048
-0.009637 0.005476 0.119457 0.040611 -0.086627 0.526707 -0.062500 0 0 0 0 0 0 2 825066
-0.009660 0.005481 0.119465 0.261755 -0.136209 0.430087 -0.062500 0 0 0 0 0 0 2 826066
-0.009675 0.005501 0.119456 0.187618 -0.319972 0.654434 -0.062500 0 0 0 0 0 0 2 827062
-0.009683 0.005511 0.119453 0.084451 -0.213725 0.601304 -0.062500 0 0 0 0 0 0 2 828064
-0.009708 0.005521 0.119459 0.287045 -0.203209 0.462913 -0.062500 0 0 0 0 0 0 2 829046
-0.009720 0.005525 0.119461 0.145122 -0.136153 0.501253 -0.062500 0 0 0 0 0 0 2 830066
-0.009726 0.005528 0.119462 0.051910 -0.097413 0.523540 -0.062500 0 0 0 0 0 0 2 831065
-0.009749 0.005534 0.119470 0.261739 -0.120816 0.426314 -0.062500 0 0 0 0 0 0 2 832058
-0.009760 0.005537 0.119473 0.128473 -0.083842 0.480507 -0.062500 0 0 0 0 0 0 2 833070
-0.009766 0.005538 0.119474 0.040236 -0.060622 0.508585 -0.062500 0 0 0 0 0 0 2 834070
-0.009793 0.005561 0.119470 0.315319 -0.331756 0.583380 -0.062500 0 0 0 0 0 0 2 835065
-0.009807 0.005572 0.119468 0.167105 -0.214447 0.556761 -0.062500 0 0 0 0 0 0 2 836046
-0.009814 0.005578 0.119468 0.063110 -0.129948 0.541882 -0.062500 0 0 0 0 0 0 2 837064
-0.009817 0.005580 0.119467 0.007611 -0.084894 0.536010 -0.062500 0 0 0 0 0 0 2 838066
-0.009839 0.005587 0.119475 0.243435 -0.125867 0.428255 -0.062500 0 0 0 0 0 0 2 839066
-0.009850 0.005590 0.119478 0.119752 -0.087027 0.478278 -0.062500 0 0 0 0 0 0 2 840045
-0.009860 0.005608 0.119466 0.092041 -0.280500 0.674816 -0.062500 0 0 0 0 0 0 2 841064
-0.009865 0.005617 0.119462 0.032763 -0.184103 0.603544 -0.062500 0 0 0 0 0 0 2 842067
-0.009888 0.005627 0.119468 0.259139 -0.178787 0.458675 -0.062500 0 0 0 0 0 0 2 843047
-0.009899 0.005632 0.119471 0.128583 -0.114134 0.493896 -0.062500 0 0 0 0 0 0 2 844056
-0.009905 0.005634 0.119471 0.040928 -0.076544 0.515033 -0.062500 0 0 0 0 0 0 2 845064
-0.009908 0.005635 0.119472 -0.004458 -0.057557 0.523398 -0.062500 0 0 0 0 0 0 2 846054
-0.009929 0.005641 0.119479 0.237299 -0.112080 0.421257 -0.062500 0 0 0 0 0 0 2 847063
-0.009944 0.005660 0.119470 0.172333 -0.297605 0.643059 -0.062500 0 0 0 0 0 0 2 848053
-0.009952 0.005670 0.119466 0.074199 -0.192712 0.588588 -0.062500 0 0 0 0 0 0 2 849062
-0.009956 0.005675 0.119465 0.015476 -0.119080 0.555795 -0.062500 0 0 0 0 0 0 2 850063
-0.009978 0.005682 0.119472 0.248448 -0.143563 0.437824 -0.062500 0 0 0 0 0 0 2 851052
-0.009989 0.005686 0.119475 0.122527 -0.095991 0.483511 -0.062500 0 0 0 0 0 0 2 852062
-0.009995 0.005687 0.119476 0.037615 -0.067334 0.508479 -0.062500 0 0 0 0 0 0 2 853052
-0.009997 0.005688 0.119476 -0.006195 -0.052915 0.518222 -0.062500 0 0 0 0 0 0 2 854063
-0.010003 0.005705 0.119464 0.028042 -0.264124 0.692087 -0.062500 0 0 0 0 0 0 2 855052
-0.010027 0.005719 0.119467 0.265904 -0.240571 0.506895 -0.062500 0 0 0 0 0 0 2 856062
-0.010038 0.005726 0.119468 0.134484 -0.148298 0.514398 -0.062500 0 0 0 0 0 0 2 857063
-0.010044 0.005729 0.119469 0.044798 -0.094604 0.524328 -0.062500 0 0 0 0 0 0 2 858052
-0.010067 0.005736 0.119476 0.262578 -0.131173 0.424003 -0.062500 0 0 0 0 0 0 2 859062
-0.010079 0.005739 0.119479 0.129376 -0.090066 0.475834 -0.062500 0 0 0 0 0 0 2 860062
-0.010084 0.005741 0.119480 0.041085 -0.064754 0.502964 -0.062500 0 0 0 0 0 0 2 861052
-0.010087 0.005741 0.119480 -0.004344 -0.052053 0.513482 -0.062500 0 0 0 0 0 0 2 862063
-0.010088 0.005742 0.119480 -0.026868 -0.045842 0.517317 -0.062500 0 0 0 0 0 0 2 863053
-0.010109 0.005747 0.119488 0.223403 -0.086855 0.414302 -0.062500 0 0 0 0 0 0 2 864052
-0.010124 0.005766 0.119478 0.163604 -0.275174 0.635458 -0.062500 0 0 0 0 0 0 2 865062
-0.010131 0.005776 0.119475 0.068422 -0.171991 0.580430 -0.062500 0 0 0 0 0 0 2 866052
-0.010135 0.005781 0.119474 0.011105 -0.099220 0.547412 -0.062500 0 0 0 0 0 0 2 867062
-0.010158 0.005788 0.119481 0.245227 -0.124223 0.430123 -0.062500 0 0 0 0 0 0 2 868052
-0.010169 0.005792 0.119483 0.119381 -0.076813 0.475355 -0.062500 0 0 0 0 0 0 2 869061
-0.010174 0.005793 0.119484 0.034513 -0.048207 0.500106 -0.062500 0 0 0 0 0 0 2 870052
-0.010177 0.005794 0.119485 -0.009255 -0.033826 0.509766 -0.062500 0 0 0 0 0 0 2 871053
-0.010178 0.005795 0.119485 -0.031014 -0.026765 0.513296 -0.062500 0 0 0 0 0 0 2 872062
-0.010179 0.005795 0.119485 -0.041746 -0.023293 0.514557 -0.062500 0 0 0 0 0 0 2 873058
-0.010199 0.005800 0.119492 0.217933 -0.085636 0.411031 -0.062500 0 0 0 0 0 0 2 874070
-0.010214 0.005819 0.119483 0.160963 -0.275388 0.631821 -0.062500 0 0 0 0 0 0 2 875070
-0.010221 0.005829 0.119479 0.067243 -0.172615 0.576513 -0.062500 0 0 0 0 0 0 2 876060
-0.010225 0.005834 0.119478 0.010674 -0.100025 0.543368 -0.062500 0 0 0 0 0 0 2 877072
-0.010247 0.005841 0.119485 0.245333 -0.125162 0.426460 -0.062500 0 0 0 0 0 0 2 878068
-0.010258 0.005845 0.119487 0.119548 -0.077764 0.471439 -0.062500 0 0 0 0 0 0 2 879071
-0.010264 0.005846 0.119488 0.034705 -0.049178 0.496079 -0.062500 0 0 0 0 0 0 2 880060
-0.010266 0.005847 0.119489 -0.009063 -0.034800 0.505706 -0.062500 0 0 0 0 0 0 2 881072
-0.010268 0.005848 0.119489 -0.030790 -0.027738 0.509220 -0.062500 0 0 0 0 0 0 2 882069
-0.010289 0.005853 0.119496 0.223694 -0.088379 0.406896 -0.062500 0 0 0 0 0 0 2 883063
-0.010299 0.005855 0.119499 0.108394 -0.059187 0.457062 -0.062500 0 0 0 0 0 0 2 884066
-0.010304 0.005856 0.119500 0.028987 -0.039835 0.483552 -0.062500 0 0 0 0 0 0 2 885064
-0.010311 0.005874 0.119488 0.043192 -0.247014 0.664762 -0.062500 0 0 0 0 0 0 2 886067
-0.010315 0.005882 0.119484 0.007346 -0.158525 0.586638 -0.062500 0 0 0 0 0 0 2 887063
-0.010317 0.005887 0.119482 -0.018926 -0.093212 0.544501 -0.062500 0 0 0 0 0 0 2 888062
-0.010318 0.005889 0.119482 -0.034375 -0.057770 0.528043 -0.062500 0 0 0 0 0 0 2 889064
-0.010339 0.005895 0.119489 0.222494 -0.103653 0.418674 -0.062500 0 0 0 0 0 0 2 890072
-0.010349 0.005898 0.119491 0.107944 -0.066915 0.466119 -0.062500 0 0 0 0 0 0 2 891066
-0.010354 0.005900 0.119492 0.028829 -0.043712 0.491619 -0.062500 0 0 0 0 0 0 2 892067
-0.010356 0.005900 0.119493 -0.012021 -0.032065 0.501551 -0.062500 0 0 0 0 0 0 2 893063
-0.010358 0.005901 0.119493 -0.032289 -0.026347 0.505188 -0.062500 0 0 0 0 0 0 2 894068
-0.010358 0.005901 0.119493 -0.042272 -0.023570 0.506487 -0.062500 0 0 0 0 0 0 2 895063
-0.010379 0.005906 0.119500 0.218206 -0.086370 0.403778 -0.062500 0 0 0 0 0 0 2 896063
-0.010389 0.005908 0.119503 0.105668 -0.058181 0.453444 -0.062500 0 0 0 0 0 0 2 897062
-0.010394 0.005909 0.119504 0.027646 -0.039334 0.479728 -0.062500 0 0 0 0 0 0 2 898063
-0.010401 0.005926 0.119492 0.042358 -0.246606 0.661055 -0.062500 0 0 0 0 0 0 2 899063
-0.010404 0.005935 0.119488 0.006981 -0.158339 0.582852 -0.062500 0 0 0 0 0 0 2 900061
-0.010406 0.005940 0.119486 -0.019094 -0.093123 0.540652 -0.062500 0 0 0 0 0 0 2 901062
-0.010408 0.005942 0.119486 -0.034429 -0.057736 0.524152 -0.062500 0 0 0 0 0 0 2 902061
-0.010429 0.005948 0.119493 0.222915 -0.104970 0.415197 -0.062500 0 0 0 0 0 0 2 903060
-0.010439 0.005951 0.119495 0.108276 -0.068189 0.462400 -0.062500 0 0 0 0 0 0 2 904061
-0.010444 0.005953 0.119496 0.029116 -0.044994 0.487810 -0.062500 0 0 0 0 0 0 2 905067
-0.010446 0.005953 0.119496 -0.011797 -0.033316 0.497719 -0.062500 0 0 0 0 0 0 2 906065
-0.010447 0.005954 0.119497 -0.032051 -0.027621 0.501338 -0.062500 0 0 0 0 0 0 2 907065
-0.010448 0.005954 0.119497 -0.042044 -0.024853 0.502617 -0.062500 0 0 0 0 0 0 2 908045
-0.010469 0.005959 0.119504 0.217617 -0.068944 0.400318 -0.062500 0 0 0 0 0 0 2 909062
-0.010479 0.005961 0.119507 0.104962 -0.040737 0.449774 -0.062500 0 0 0 0 0 0 2 910062
-0.010484 0.005962 0.119508 0.026852 -0.021871 0.475953 -0.062500 0 0 0 0 0 0 2 911062
-0.010486 0.005963 0.119508 -0.013431 -0.012382 0.486150 -0.062500 0 0 0 0 0 0 2 912062
-0.010487 0.005963 0.119508 -0.033425 -0.007785 0.489860 -0.062500 0 0 0 0 0 0 2 913043
-0.010488 0.005963 0.119508 -0.043243 -0.005563 0.491203 -0.062500 0 0 0 0 0 0 2 914057
-0.010509 0.005968 0.119515 0.217629 -0.068682 0.389079 -0.062500 0 0 0 0 0 0 2 915065
-0.010523 0.005987 0.119506 0.159813 -0.257209 0.609755 -0.062500 0 0 0 0 0 0 2 916054
-0.010531 0.005997 0.119502 0.066433 -0.154807 0.553945 -0.062500 0 0 0 0 0 0 2 917061
-0.010534 0.006002 0.119501 0.009912 -0.082418 0.520507 -0.062500 0 0 0 0 0 0 2 918065
-0.010536 0.006004 0.119501 -0.020501 -0.043559 0.507218 -0.062500 0 0 0 0 0 0 2 919065
-0.010538 0.006006 0.119500 -0.036384 -0.023654 0.502332 -0.062500 0 0 0 0 0 0 2 920064
-0.010558 0.006011 0.119508 0.221337 -0.077837 0.398200 -0.062500 0 0 0 0 0 0 2 921062
-0.010569 0.006014 0.119510 0.106868 -0.045213 0.446653 -0.062500 0 0 0 0 0 0 2 922063
-0.010574 0.006015 0.119511 0.027839 -0.024102 0.472463 -0.062500 0 0 0 0 0 0 2 923062
-0.010576 0.006016 0.119512 -0.012959 -0.013499 0.482502 -0.062500 0 0 0 0 0 0 2 924061
-0.010577 0.006016 0.119512 -0.033151 -0.008354 0.486181 -0.062500 0 0 0 0 0 0 2 925062
-0.010578 0.006016 0.119512 -0.043131 -0.005830 0.487499 -0.062500 0 0 0 0 0 0 2 926045
-0.010599 0.006021 0.119519 0.217899 -0.068877 0.385773 -0.062500 0 0 0 0 0 0 2 927054
-0.010609 0.006023 0.119522 0.105107 -0.040707 0.434923 -0.062500 0 0 0 0 0 0 2 928063
-0.010614 0.006025 0.119523 0.026937 -0.021846 0.460993 -0.062500 0 0 0 0 0 0 2 929050
-0.010616 0.006025 0.119523 -0.013416 -0.012364 0.471125 -0.062500 0 0 0 0 0 0 2 930063
-0.010617 0.006025 0.119523 -0.033394 -0.007783 0.474810 -0.062500 0 0 0 0 0 0 2 931053
-0.010622 0.006042 0.119511 0.011427 -0.221989 0.647661 -0.062500 0 0 0 0 0 0 2 932060
-0.010645 0.006056 0.119514 0.257607 -0.203289 0.464097 -0.062500 0 0 0 0 0 0 2 933049
-0.010657 0.006062 0.119515 0.128642 -0.112305 0.469515 -0.062500 0 0 0 0 0 0 2 934060
-0.010663 0.006066 0.119515 0.039989 -0.059199 0.478470 -0.062500 0 0 0 0 0 0 2 935049
-0.010666 0.006067 0.119515 -0.006415 -0.032064 0.482370 -0.062500 0 0 0 0 0 0 2 936059
-0.010667 0.006068 0.119515 -0.029670 -0.018512 0.483811 -0.062500 0 0 0 0 0 0 2 937048
-0.010668 0.006069 0.119515 -0.041292 -0.011735 0.484341 -0.062500 0 0 0 0 0 0 2 938059
-0.010689 0.006074 0.119523 0.219137 -0.072677 0.382741 -0.062500 0 0 0 0 0 0 2 939048
-0.010699 0.006076 0.119525 0.105799 -0.043413 0.431565 -0.062500 0 0 0 0 0 0 2 940059
-0.010704 0.006077 0.119526 0.027326 -0.024004 0.457481 -0.062500 0 0 0 0 0 0 2 941049
-0.010706 0.006078 0.119526 -0.013166 -0.014246 0.467575 -0.062500 0 0 0 0 0 0 2 942059
-0.010707 0.006078 0.119527 -0.033212 -0.009518 0.471265 -0.062500 0 0 0 0 0 0 2 943049
-0.010708 0.006078 0.119527 -0.043107 -0.007209 0.472605 -0.062500 0 0 0 0 0 0 2 944048
-0.010708 0.006079 0.119527 -0.047983 -0.006109 0.473056 -0.062500 0 0 0 0 0 0 2 945059
-0.010729 0.006084 0.119534 0.215911 -0.069871 0.371627 -0.062500 0 0 0 0 0 0 2 946050
-0.010743 0.006102 0.119524 0.158661 -0.258287 0.592076 -0.062500 0 0 0 0 0 0 2 947059
-0.010751 0.006112 0.119521 0.065992 -0.156181 0.535862 -0.062500 0 0 0 0 0 0 2 948048
-0.010754 0.006117 0.119520 0.009838 -0.083943 0.502218 -0.062500 0 0 0 0 0 0 2 949059
-0.010756 0.006120 0.119519 -0.020482 -0.045120 0.488833 -0.062500 0 0 0 0 0 0 2 950048
-0.010757 0.006121 0.119519 -0.036281 -0.025249 0.483904 -0.062500 0 0 0 0 0 0 2 951059
-0.010778 0.006126 0.119526 0.221982 -0.079528 0.380759 -0.062500 0 0 0 0 0 0 2 952048
-0.010789 0.006129 0.119529 0.107265 -0.046855 0.428669 -0.062500 0 0 0 0 0 0 2 953058
-0.010794 0.006130 0.119530 0.028071 -0.025732 0.454234 -0.062500 0 0 0 0 0 0 2 954048
-0.010796 0.006131 0.119530 -0.012795 -0.015118 0.464190 -0.062500 0 0 0 0 0 0 2 955058
-0.010785 0.006145 0.119541 -0.187875 -0.190103 0.314966 -0.062500 0 0 0 0 0 0 2 956056
-0.010780 0.006152 0.119545 -0.142059 -0.112728 0.389425 -0.062500 0 0 0 0 0 0 2 957069
-0.010777 0.006155 0.119546 -0.101804 -0.059355 0.428785 -0.062500 0 0 0 0 0 0 2 958074
-0.010795 0.006162 0.119554 0.187964 -0.096251 0.342872 -0.062500 0 0 0 0 0 0 2 959075
-0.010809 0.006182 0.119545 0.144956 -0.252742 0.568932 -0.062500 0 0 0 0 0 0 2 960070
-0.010816 0.006192 0.119541 0.059413 -0.144164 0.514538 -0.062500 0 0 0 0 0 0 2 961211
-0.010819 0.006197 0.119540 0.006878 -0.068729 0.481522 -0.062500 0 0 0 0 0 0 2 962069
-0.010821 0.006199 0.119539 -0.021573 -0.028325 0.468349 -0.062500 0 0 0 0 0 0 2 963057
-0.010843 0.006206 0.119547 0.230166 -0.072076 0.362451 -0.062500 0 0 0 0 0 0 2 964064
-0.010853 0.006209 0.119549 0.111702 -0.035914 0.409079 -0.062500 0 0 0 0 0 0 2 965064
-0.010858 0.006210 0.119550 0.030648 -0.012040 0.434143 -0.062500 0 0 0 0 0 0 2 966064
-0.010861 0.006211 0.119550 -0.011186 -0.000054 0.443951 -0.062500 0 0 0 0 0 0 2 967042
-0.010862 0.006211 0.119550 -0.031884 0.005798 0.447536 -0.062500 0 0 0 0 0 0 2 968061
-0.010863 0.006211 0.119550 -0.042115 0.008643 0.448821 -0.062500 0 0 0 0 0 0 2 969060
-0.010863 0.006211 0.119550 -0.047196 0.010052 0.449291 -0.062500 0 0 0 0 0 0 2 970061
-0.010867 0.006228 0.119538 0.004562 -0.205200 0.621571 -0.062500 0 0 0 0 0 0 2 971059
-0.010870 0.006237 0.119534 -0.011478 -0.121665 0.539405 -0.062500 0 0 0 0 0 0 2 972062
-0.010892 0.006246 0.119539 0.238600 -0.123169 0.394780 -0.062500 0 0 0 0 0 0 2 973068
-0.010903 0.006250 0.119541 0.117125 -0.061208 0.425921 -0.062500 0 0 0 0 0 0 2 974065
-0.010908 0.006253 0.119542 0.033741 -0.024902 0.445304 -0.062500 0 0 0 0 0 0 2 975061
-0.010911 0.006254 0.119542 -0.009486 -0.006542 0.453050 -0.062500 0 0 0 0 0 0 2 976062
-0.010912 0.006254 0.119542 -0.030983 0.002513 0.455882 -0.062500 0 0 0 0 0 0 2 977065
-0.010917 0.006271 0.119530 0.012507 -0.208787 0.629174 -0.062500 0 0 0 0 0 0 2 978062
-0.010940 0.006285 0.119533 0.259308 -0.187913 0.446673 -0.062500 0 0 0 0 0 0 2 979060
-0.010952 0.006292 0.119534 0.129956 -0.096420 0.451105 -0.062500 0 0 0 0 0 0 2 980042
-0.010958 0.006295 0.119534 0.040957 -0.043052 0.459593 -0.062500 0 0 0 0 0 0 2 981041
-0.010961 0.006297 0.119534 -0.005600 -0.015775 0.463297 -0.062500 0 0 0 0 0 0 2 982062
-0.010962 0.006298 0.119534 -0.028951 -0.002134 0.464698 -0.062500 0 0 0 0 0 0 2 983058
-0.010963 0.006298 0.119535 -0.040581 0.004653 0.465192 -0.062500 0 0 0 0 0 0 2 984059
-0.010963 0.006298 0.119535 -0.046387 0.008046 0.465380 -0.062500 0 0 0 0 0 0 2 985058
-0.010963 0.006298 0.119535 -0.049286 0.009741 0.465451 -0.062500 0 0 0 0 0 0 2 986068
-0.010984 0.006303 0.119542 0.216205 -0.053900 0.365077 -0.062500 0 0 0 0 0 0 2 987061
-0.010998 0.006322 0.119532 0.158711 -0.241444 0.585534 -0.062500 0 0 0 0 0 0 2 988060
-0.011006 0.006332 0.119528 0.066467 -0.139571 0.528763 -0.062500 0 0 0 0 0 0 2 989059
-0.011009 0.006337 0.119527 0.010447 -0.067464 0.494825 -0.062500 0 0 0 0 0 0 2 990060
-0.011012 0.006339 0.119527 -0.019812 -0.028693 0.481302 -0.062500 0 0 0 0 0 0 2 991060
-0.011013 0.006341 0.119527 -0.035611 -0.008822 0.476305 -0.062500 0 0 0 0 0 0 2 992060
-0.011013 0.006341 0.119527 -0.043761 0.001241 0.474529 -0.062500 0 0 0 0 0 0 2 993059
-0.011034 0.006346 0.119534 0.219115 -0.058191 0.373725 -0.062500 0 0 0 0 0 0 2 994060
-0.011044 0.006349 0.119536 0.106160 -0.027928 0.421388 -0.062500 0 0 0 0 0 0 2 995059
-0.011049 0.006350 0.119537 0.027801 -0.008039 0.446796 -0.062500 0 0 0 0 0 0 2 996058
-0.011051 0.006351 0.119537 -0.012617 0.001963 0.456704 -0.062500 0 0 0 0 0 0 2 997064
-0.011053 0.006351 0.119538 -0.032624 0.006814 0.460348 -0.062500 0 0 0 0 0 0 2 998053
-0.011053 0.006351 0.119538 -0.042486 0.009155 0.461652 -0.062500 0 0 0 0 0 0 2 999060
-0.011053 0.006351 0.119538 -0.047362 0.010298 0.462114 -0.062500 0 0 0 0 0 0 3 64
-0.011074 0.006356 0.119545 0.217215 -0.055678 0.362303 -0.062500 0 0 0 0 0 0 3 1059
-0.011088 0.006375 0.119535 0.158965 -0.243180 0.582785 -0.062500 0 0 0 0 0 0 3 2059
-0.011096 0.006385 0.119531 0.068949 -0.122629 0.525865 -0.062500 0 0 0 0 0 0 3 3035
-0.011100 0.006390 0.119530 0.012841 -0.050592 0.491854 -0.062500 0 0 0 0 0 0 3 4062
-0.011102 0.006392 0.119530 -0.017513 -0.011852 0.478298 -0.062500 0 0 0 0 0 0 3 5058
-0.011103 0.006393 0.119530 -0.033371 0.008012 0.473301 -0.062500 0 0 0 0 0 0 3 6060
-0.011103 0.006394 0.119530 -0.041542 0.018054 0.471497 -0.062500 0 0 0 0 0 0 3 7041
-0.011104 0.006394 0.119530 -0.045682 0.023124 0.470831 -0.062500 0 0 0 0 0 0 3 8060
-0.011124 0.006399 0.119537 0.219454 -0.038873 0.370872 -0.062500 0 0 0 0 0 0 3 9051
-0.011134 0.006402 0.119539 0.107405 -0.009863 0.418477 -0.062500 0 0 0 0 0 0 3 10059
-0.011143 0.006420 0.119528 0.083280 -0.205935 0.616566 -0.062500 0 0 0 0 0 0 3 11061
-0.011148 0.006429 0.119524 0.028701 -0.113395 0.544047 -0.062500 0 0 0 0 0 0 3 12047
-0.011151 0.006433 0.119522 -0.007058 -0.046134 0.503667 -0.062500 0 0 0 0 0 0 3 13058
-0.011152 0.006436 0.119522 -0.027288 -0.009697 0.487775 -0.062500 0 0 0 0 0 0 3 14048
-0.011174 0.006442 0.119529 0.229148 -0.055529 0.382415 -0.062500 0 0 0 0 0 0 3 15057
-0.011184 0.006445 0.119531 0.112412 -0.018240 0.427873 -0.062500 0 0 0 0 0 0 3 16046
-0.011189 0.006446 0.119532 0.032075 0.005207 0.452428 -0.062500 0 0 0 0 0 0 3 17056
-0.011192 0.006447 0.119532 -0.009356 0.016979 0.462047 -0.062500 0 0 0 0 0 0 3 18048
-0.011193 0.006447 0.119532 -0.029878 0.022715 0.465571 -0.062500 0 0 0 0 0 0 3 19057
-0.011193 0.006447 0.119532 -0.040021 0.025510 0.466848 -0.062500 0 0 0 0 0 0 3 20047
-0.011194 0.006447 0.119532 -0.045005 0.026893 0.467298 -0.062500 0 0 0 0 0 0 3 21048
-0.011219 0.006469 0.119527 0.273608 -0.252215 0.541038 -0.062500 0 0 0 0 0 0 3 22057
-0.011231 0.006480 0.119525 0.146996 -0.141355 0.506116 -0.062500 0 0 0 0 0 0 3 23046
-0.011238 0.006485 0.119525 0.053132 -0.060000 0.487386 -0.062500 0 0 0 0 0 0 3 24059
-0.011241 0.006488 0.119524 0.002446 -0.016411 0.480010 -0.062500 0 0 0 0 0 0 3 25047
-0.011243 0.006489 0.119524 -0.023512 0.005801 0.477303 -0.062500 0 0 0 0 0 0 3 26057
-0.011243 0.006490 0.119524 -0.036667 0.016971 0.476326 -0.062500 0 0 0 0 0 0 3 27057
-0.011244 0.006491 0.119524 -0.043285 0.022591 0.475968 -0.062500 0 0 0 0 0 0 3 28056
-0.011265 0.006496 0.119531 0.220963 -0.039210 0.376737 -0.062500 0 0 0 0 0 0 3 29046
-0.011275 0.006498 0.119534 0.108170 -0.010020 0.424047 -0.062500 0 0 0 0 0 0 3 30057
-0.011280 0.006499 0.119535 0.029376 0.007196 0.449266 -0.062500 0 0 0 0 0 0 3 31046
-0.011282 0.006500 0.119535 -0.010986 0.016907 0.459092 -0.062500 0 0 0 0 0 0 3 32057
-0.011287 0.006517 0.119523 0.022513 -0.193423 0.635788 -0.062500 0 0 0 0 0 0 3 33046
-0.011291 0.006525 0.119518 -0.001509 -0.108472 0.554551 -0.062500 0 0 0 0 0 0 3 34057
-0.011313 0.006535 0.119524 0.245482 -0.109515 0.412071 -0.062500 0 0 0 0 0 0 3 35057
-0.011324 0.006539 0.119526 0.121487 -0.047044 0.442220 -0.062500 0 0 0 0 0 0 3 36045
-0.011329 0.006542 0.119527 0.036753 -0.010466 0.461096 -0.062500 0 0 0 0 0 0 3 37055
-0.011332 0.006543 0.119527 -0.007151 0.008003 0.468662 -0.062500 0 0 0 0 0 0 3 38050
-0.011333 0.006543 0.119527 -0.028990 0.017132 0.471462 -0.062500 0 0 0 0 0 0 3 39066
-0.011334 0.006543 0.119527 -0.039812 0.021628 0.472456 -0.062500 0 0 0 0 0 0 3 40071
-0.011334 0.006544 0.119527 -0.045172 0.023866 0.472814 -0.062500 0 0 0 0 0 0 3 41055
-0.011355 0.006549 0.119534 0.219937 -0.039673 0.374278 -0.062500 0 0 0 0 0 0 3 42057
-0.011365 0.006551 0.119537 0.107426 -0.011331 0.421448 -0.062500 0 0 0 0 0 0 3 43056
-0.011370 0.006552 0.119537 0.029252 0.007615 0.446586 -0.062500 0 0 0 0 0 0 3 44065
-0.011372 0.006553 0.119538 -0.011064 0.017128 0.456412 -0.062500 0 0 0 0 0 0 3 45407
-0.011374 0.006553 0.119538 -0.031027 0.021722 0.460008 -0.062500 0 0 0 0 0 0 3 46068
-0.011395 0.006558 0.119545 0.227055 -0.040735 0.362794 -0.062500 0 0 0 0 0 0 3 47041
-0.011405 0.006560 0.119548 0.110927 -0.011840 0.410320 -0.062500 0 0 0 0 0 0 3 48060
-0.011410 0.006562 0.119548 0.031011 0.007369 0.435550 -0.062500 0 0 0 0 0 0 3 49058
-0.011413 0.006562 0.119549 -0.010187 0.017002 0.445417 -0.062500 0 0 0 0 0 0 3 50061
-0.011414 0.006562 0.119549 -0.030570 0.021655 0.449039 -0.062500 0 0 0 0 0 0 3 51058
-0.011414 0.006563 0.119549 -0.040636 0.023916 0.450345 -0.062500 0 0 0 0 0 0 3 52057
-0.011415 0.006563 0.119549 -0.045595 0.025005 0.450821 -0.062500 0 0 0 0 0 0 3 53057
-0.011435 0.006568 0.119556 0.219967 -0.039140 0.352638 -0.062500 0 0 0 0 0 0 3 54063
-0.011446 0.006570 0.119558 0.107428 -0.011067 0.399657 -0.062500 0 0 0 0 0 0 3 55045
-0.011450 0.006571 0.119559 0.029237 0.007753 0.424702 -0.062500 0 0 0 0 0 0 3 56045
-0.011453 0.006572 0.119560 -0.011074 0.017193 0.434504 -0.062500 0 0 0 0 0 0 3 57041
-0.011454 0.006572 0.119560 -0.031013 0.021745 0.438093 -0.062500 0 0 0 0 0 0 3 58060
-0.011475 0.006577 0.119567 0.227264 -0.040745 0.341236 -0.062500 0 0 0 0 0 0 3 59057
-0.011486 0.006579 0.119569 0.111046 -0.011849 0.388564 -0.062500 0 0 0 0 0 0 3 60059
-0.011495 0.006597 0.119558 0.088274 -0.189440 0.587086 -0.062500 0 0 0 0 0 0 3 61062
-0.011500 0.006606 0.119554 0.033111 -0.097234 0.514339 -0.062500 0 0 0 0 0 0 3 62060
-0.011502 0.006611 0.119552 -0.003011 -0.030138 0.473778 -0.062500 0 0 0 0 0 0 3 63057
-0.011504 0.006613 0.119552 -0.023485 0.006218 0.457753 -0.062500 0 0 0 0 0 0 3 64057
-0.011525 0.006619 0.119559 0.233683 -0.039780 0.353935 -0.062500 0 0 0 0 0 0 3 65039
-0.011536 0.006622 0.119561 0.116455 -0.002426 0.398529 -0.062500 0 0 0 0 0 0 3 66058
-0.011541 0.006624 0.119562 0.035842 0.021067 0.422684 -0.062500 0 0 0 0 0 0 3 67058
-0.011543 0.006624 0.119562 -0.005756 0.032871 0.432190 -0.062500 0 0 0 0 0 0 3 68057
-0.011544 0.006625 0.119562 -0.026339 0.038615 0.435652 -0.062500 0 0 0 0 0 0 3 69058
-0.011545 0.006625 0.119562 -0.036487 0.041410 0.436908 -0.062500 0 0 0 0 0 0 3 70040
-0.011545 0.006625 0.119562 -0.041518 0.042793 0.437374 -0.062500 0 0 0 0 0 0 3 71059
-0.011566 0.006630 0.119569 0.224318 -0.021284 0.339777 -0.062500 0 0 0 0 0 0 3 72058
-0.011576 0.006632 0.119572 0.111630 0.006886 0.386471 -0.062500 0 0 0 0 0 0 3 73056
-0.011581 0.006633 0.119573 0.033344 0.025760 0.411381 -0.062500 0 0 0 0 0 0 3 74059
-0.011584 0.006634 0.119573 -0.007017 0.035223 0.421136 -0.062500 0 0 0 0 0 0 3 75055
-0.011585 0.006634 0.119573 -0.026991 0.039783 0.424712 -0.062500 0 0 0 0 0 0 3 76056
-0.011585 0.006634 0.119573 -0.036795 0.042003 0.426004 -0.062500 0 0 0 0 0 0 3 77040
-0.011586 0.006634 0.119573 -0.041665 0.043084 0.426472 -0.062500 0 0 0 0 0 0 3 78058
-0.011606 0.006639 0.119580 0.224339 -0.021148 0.329063 -0.062500 0 0 0 0 0 0 3 79060
-0.011617 0.006642 0.119583 0.111634 0.006950 0.375665 -0.062500 0 0 0 0 0 0 3 80048
-0.011621 0.006643 0.119584 0.033350 0.025795 0.400534 -0.062500 0 0 0 0 0 0 3 81060
-0.011624 0.006644 0.119584 -0.006994 0.035240 0.410264 -0.062500 0 0 0 0 0 0 3 82061
-0.011625 0.006644 0.119584 -0.026987 0.039804 0.413853 -0.062500 0 0 0 0 0 0 3 83056
-0.011626 0.006644 0.119584 -0.036810 0.042009 0.415127 -0.062500 0 0 0 0 0 0 3 84039
-0.011626 0.006644 0.119584 -0.041673 0.043086 0.415606 -0.062500 0 0 0 0 0 0 3 85037
-0.011626 0.006644 0.119584 -0.044091 0.043618 0.415776 -0.062500 0 0 0 0 0 0 3 86058
-0.011647 0.006649 0.119591 0.223253 -0.020904 0.318413 -0.062500 0 0 0 0 0 0 3 87057
-0.011657 0.006651 0.119594 0.111099 0.007075 0.364910 -0.062500 0 0 0 0 0 0 3 88059
-0.011662 0.006652 0.119594 0.033103 0.025842 0.389703 -0.062500 0 0 0 0 0 0 3 89038
-0.011664 0.006653 0.119595 -0.007160 0.035258 0.399411 -0.062500 0 0 0 0 0 0 3 90058
-0.011665 0.006653 0.119595 -0.027051 0.039817 0.402990 -0.062500 0 0 0 0 0 0 3 91039
-0.011666 0.006653 0.119595 -0.036847 0.042017 0.404288 -0.062500 0 0 0 0 0 0 3 92057
-0.011666 0.006653 0.119595 -0.041692 0.043090 0.404744 -0.062500 0 0 0 0 0 0 3 93045
-0.011666 0.006654 0.119595 -0.044100 0.043620 0.404925 -0.062500 0 0 0 0 0 0 3 94047
-0.011687 0.006659 0.119602 0.223352 -0.020918 0.307735 -0.062500 0 0 0 0 0 0 3 95055
-0.011697 0.006661 0.119604 0.111153 0.007065 0.354131 -0.062500 0 0 0 0 0 0 3 96044
-0.011702 0.006662 0.119605 0.032240 0.024047 0.378891 -0.062500 0 0 0 0 0 0 3 97054
-0.011705 0.006663 0.119606 -0.007991 0.033474 0.388597 -0.062500 0 0 0 0 0 0 3 98044
-0.011706 0.006663 0.119606 -0.027891 0.038026 0.392160 -0.062500 0 0 0 0 0 0 3 99054
-0.011706 0.006663 0.119606 -0.037725 0.040234 0.393446 -0.062500 0 0 0 0 0 0 3 100044
-0.011707 0.006663 0.119606 -0.042566 0.041306 0.393913 -0.062500 0 0 0 0 0 0 3 101054
-0.011707 0.006663 0.119606 -0.044947 0.041830 0.394085 -0.062500 0 0 0 0 0 0 3 102044
-0.011707 0.006663 0.119606 -0.046154 0.042094 0.394137 -0.062500 0 0 0 0 0 0 3 103053
-0.011728 0.006668 0.119613 0.222011 -0.022589 0.297092 -0.062500 0 0 0 0 0 0 3 104042
-0.011738 0.006670 0.119615 0.110047 0.005327 0.343390 -0.062500 0 0 0 0 0 0 3 105054
-0.011742 0.006671 0.119616 0.032147 0.024078 0.368085 -0.062500 0 0 0 0 0 0 3 106043
-0.011745 0.006672 0.119616 -0.008076 0.033484 0.377782 -0.062500 0 0 0 0 0 0 3 107054
-0.011746 0.006672 0.119617 -0.027937 0.038036 0.381348 -0.062500 0 0 0 0 0 0 3 108043
-0.011747 0.006672 0.119617 -0.037734 0.040237 0.382636 -0.062500 0 0 0 0 0 0 3 109053
-0.011747 0.006672 0.119617 -0.042548 0.041302 0.383092 -0.062500 0 0 0 0 0 0 3 110043
-0.011747 0.006673 0.119617 -0.044962 0.041833 0.383255 -0.062500 0 0 0 0 0 0 3 111044
-0.011768 0.006678 0.119624 0.222686 -0.022744 0.286438 -0.062500 0 0 0 0 0 0 3 112053
-0.011778 0.006680 0.119626 0.110407 0.005257 0.332641 -0.062500 0 0 0 0 0 0 3 113043
-0.011783 0.006681 0.119627 0.032306 0.024043 0.357310 -0.062500 0 0 0 0 0 0 3 114053
-0.011785 0.006682 0.119627 -0.007975 0.033471 0.366986 -0.062500 0 0 0 0 0 0 3 115042
-0.011786 0.006682 0.119627 -0.027880 0.038023 0.370542 -0.062500 0 0 0 0 0 0 3 116053
-0.011787 0.006682 0.119627 -0.037716 0.040222 0.371826 -0.062500 0 0 0 0 0 0 3 117042
-0.011787 0.006682 0.119627 -0.042552 0.041302 0.372295 -0.062500 0 0 0 0 0 0 3 118054
-0.011787 0.006682 0.119627 -0.044967 0.041825 0.372467 -0.062500 0 0 0 0 0 0 3 119052
-0.011808 0.006687 0.119634 0.222807 -0.022755 0.275797 -0.062500 0 0 0 0 0 0 3 120054
-0.011818 0.006689 0.119637 0.110456 0.005239 0.321905 -0.062500 0 0 0 0 0 0 3 121067
-0.011823 0.006691 0.119638 0.032340 0.024036 0.346548 -0.062500 0 0 0 0 0 0 3 122061
-0.011826 0.006691 0.119638 -0.007977 0.033462 0.356219 -0.062500 0 0 0 0 0 0 3 123050
-0.011827 0.006691 0.119638 -0.027885 0.038034 0.359764 -0.062500 0 0 0 0 0 0 3 124060
-0.011827 0.006691 0.119638 -0.037714 0.040233 0.361058 -0.062500 0 0 0 0 0 0 3 125057
-0.011828 0.006692 0.119638 -0.042540 0.041291 0.361503 -0.062500 0 0 0 0 0 0 3 126064
-0.011849 0.006697 0.119645 0.224108 -0.023033 0.265123 -0.062500 0 0 0 0 0 0 3 127062
-0.011859 0.006699 0.119648 0.111103 0.005106 0.311200 -0.062500 0 0 0 0 0 0 3 128063
-0.011864 0.006700 0.119648 0.032642 0.023959 0.335797 -0.062500 0 0 0 0 0 0 3 129066
-0.011866 0.006701 0.119649 -0.007801 0.033431 0.345455 -0.062500 0 0 0 0 0 0 3 130058
-0.011867 0.006701 0.119649 -0.027818 0.038009 0.349001 -0.062500 0 0 0 0 0 0 3 131057
-0.011868 0.006701 0.119649 -0.037662 0.040220 0.350282 -0.062500 0 0 0 0 0 0 3 132056
-0.011868 0.006701 0.119649 -0.042541 0.041291 0.350741 -0.062500 0 0 0 0 0 0 3 133038
-0.011868 0.006701 0.119649 -0.044929 0.041815 0.350908 -0.062500 0 0 0 0 0 0 3 134057
-0.011889 0.006706 0.119656 0.223015 -0.022777 0.254606 -0.062500 0 0 0 0 0 0 3 135055
-0.011899 0.006708 0.119658 0.110578 0.005209 0.300530 -0.062500 0 0 0 0 0 0 3 136055
-0.011904 0.006710 0.119659 0.032377 0.024018 0.325084 -0.062500 0 0 0 0 0 0 3 137059
-0.011906 0.006710 0.119660 -0.007930 0.033460 0.334714 -0.062500 0 0 0 0 0 0 3 138063
-0.011908 0.006710 0.119660 -0.027878 0.038023 0.338245 -0.062500 0 0 0 0 0 0 3 139061
-0.011908 0.006710 0.119660 -0.037709 0.040230 0.339535 -0.062500 0 0 0 0 0 0 3 140038
-0.011908 0.006711 0.119660 -0.042545 0.041302 0.340006 -0.062500 0 0 0 0 0 0 3 141059
-0.011909 0.006711 0.119660 -0.044939 0.041828 0.340158 -0.062500 0 0 0 0 0 0 3 142058
-0.011909 0.006711 0.119660 -0.046131 0.042099 0.340226 -0.062500 0 0 0 0 0 0 3 143054
-0.011929 0.006716 0.119667 0.221850 -0.024050 0.244045 -0.062500 0 0 0 0 0 0 3 144050
-0.011940 0.006718 0.119669 0.109653 0.003885 0.289867 -0.062500 0 0 0 0 0 0 3 145052
-0.011944 0.006719 0.119670 0.031573 0.022655 0.314375 -0.062500 0 0 0 0 0 0 3 146058
-0.011947 0.006720 0.119670 -0.008698 0.032087 0.323987 -0.062500 0 0 0 0 0 0 3 147053
-0.011948 0.006720 0.119670 -0.028596 0.036649 0.327536 -0.062500 0 0 0 0 0 0 3 148053
-0.011949 0.006720 0.119670 -0.038405 0.038842 0.328807 -0.062500 0 0 0 0 0 0 3 149053
-0.011949 0.006720 0.119670 -0.043243 0.039923 0.329266 -0.062500 0 0 0 0 0 0 3 150109
-0.011970 0.006725 0.119677 0.223753 -0.024456 0.233409 -0.062500 0 0 0 0 0 0 3 151137
-0.011980 0.006727 0.119680 0.110591 0.003685 0.279190 -0.062500 0 0 0 0 0 0 3 152140
-0.011985 0.006729 0.119681 0.032062 0.022565 0.303668 -0.062500 0 0 0 0 0 0 3 153116
-0.011987 0.006729 0.119681 -0.008442 0.032031 0.313280 -0.062500 0 0 0 0 0 0 3 154124
-0.011988 0.006729 0.119681 -0.028470 0.036610 0.316809 -0.062500 0 0 0 0 0 0 3 155092
-0.011989 0.006730 0.119681 -0.038340 0.038836 0.318089 -0.062500 0 0 0 0 0 0 3 156090
-0.011989 0.006730 0.119681 -0.043208 0.039916 0.318563 -0.062500 0 0 0 0 0 0 3 157091
-0.011989 0.006730 0.119681 -0.045631 0.040449 0.318722 -0.062500 0 0 0 0 0 0 3 158092
-0.011990 0.006730 0.119681 -0.046834 0.040712 0.318784 -0.062500 0 0 0 0 0 0 3 159089
-0.012010 0.006735 0.119688 0.222064 -0.024104 0.222947 -0.062500 0 0 0 0 0 0 3 160089
-0.012020 0.006737 0.119690 0.109772 0.003861 0.268588 -0.062500 0 0 0 0 0 0 3 161110
-0.012025 0.006738 0.119691 0.031647 0.022660 0.293013 -0.062500 0 0 0 0 0 0 3 162122
-0.012028 0.006739 0.119692 -0.008671 0.032084 0.302603 -0.062500 0 0 0 0 0 0 3 163117
-0.012029 0.006739 0.119692 -0.028565 0.036632 0.306116 -0.062500 0 0 0 0 0 0 3 164119
-0.012030 0.006739 0.119692 -0.038390 0.038847 0.307396 -0.062500 0 0 0 0 0 0 3 165113
-0.012030 0.006739 0.119692 -0.043254 0.039926 0.307868 -0.062500 0 0 0 0 0 0 3 166123
-0.012030 0.006739 0.119692 -0.045643 0.040452 0.308032 -0.062500 0 0 0 0 0 0 3 167091
-0.012030 0.006739 0.119692 -0.046817 0.040708 0.308084 -0.062500 0 0 0 0 0 0 3 168090
-0.012051 0.006744 0.119699 0.222169 -0.024100 0.212427 -0.062500 0 0 0 0 0 0 3 169099
-0.012061 0.006747 0.119701 0.109830 0.003843 0.257976 -0.062500 0 0 0 0 0 0 3 170089
-0.012066 0.006748 0.119702 0.031675 0.022643 0.282353 -0.062500 0 0 0 0 0 0 3 171091
-0.012068 0.006748 0.119702 -0.008658 0.032070 0.291918 -0.062500 0 0 0 0 0 0 3 172087
-0.012069 0.006748 0.119702 -0.028567 0.036631 0.295449 -0.062500 0 0 0 0 0 0 3 173088
-0.012070 0.006749 0.119703 -0.038403 0.038840 0.296720 -0.062500 0 0 0 0 0 0 3 174089
-0.012070 0.006749 0.119703 -0.043237 0.039921 0.297187 -0.062500 0 0 0 0 0 0 3 175089
-0.012070 0.006749 0.119703 -0.045648 0.040453 0.297358 -0.062500 0 0 0 0 0 0 3 176116
-0.012070 0.006749 0.119703 -0.046817 0.040719 0.297417 -0.062500 0 0 0 0 0 0 3 177112
-0.012071 0.006749 0.119703 -0.047423 0.040847 0.297435 -0.062500 0 0 0 0 0 0 3 178112
-0.012103 0.006740 0.119698 0.375393 0.156370 0.355471 -0.062500 0 0 0 0 0 0 3 179094
-0.012120 0.006735 0.119697 0.208569 0.109024 0.328047 -0.062500 0 0 0 0 0 0 3 180109
-0.012128 0.006733 0.119696 0.085388 0.074780 0.313240 -0.062500 0 0 0 0 0 0 3 181093
-0.012132 0.006732 0.119696 0.019419 0.057374 0.307364 -0.062500 0 0 0 0 0 0 3 182108
-0.012134 0.006732 0.119696 -0.014229 0.048677 0.305181 -0.062500 0 0 0 0 0 0 3 183094
-0.012135 0.006731 0.119696 -0.031210 0.044384 0.304401 -0.062500 0 0 0 0 0 0 3 184106
-0.012136 0.006731 0.119696 -0.039740 0.042252 0.304117 -0.062500 0 0 0 0 0 0 3 185091
-0.012136 0.006731 0.119696 -0.044024 0.041186 0.304011 -0.062500 0 0 0 0 0 0 3 186051
-0.012136 0.006731 0.119696 -0.046143 0.040659 0.303971 -0.062500 0 0 0 0 0 0 3 187041
-0.012157 0.006736 0.119703 0.222549 -0.024563 0.208692 -0.062500 0 0 0 0 0 0 3 188051
-0.012167 0.006739 0.119705 0.109868 0.003193 0.254017 -0.062500 0 0 0 0 0 0 3 189041
-0.012172 0.006740 0.119706 0.031531 0.021886 0.278272 -0.062500 0 0 0 0 0 0 3 190051
-0.012174 0.006740 0.119707 -0.008859 0.031281 0.287811 -0.062500 0 0 0 0 0 0 3 191041
-0.012176 0.006741 0.119707 -0.028847 0.035836 0.291320 -0.062500 0 0 0 0 0 0 3 192050
-0.012176 0.006741 0.119707 -0.038687 0.038016 0.292602 -0.062500 0 0 0 0 0 0 3 193041
-0.012176 0.006741 0.119707 -0.043526 0.039104 0.293056 -0.062500 0 0 0 0 0 0 3 194050
-0.012177 0.006741 0.119707 -0.045935 0.039626 0.293231 -0.062500 0 0 0 0 0 0 3 195050
-0.012177 0.006741 0.119707 -0.047122 0.039885 0.293268 -0.062500 0 0 0 0 0 0 3 196040
-0.012197 0.006746 0.119713 0.222180 -0.024984 0.198213 -0.062500 0 0 0 0 0 0 3 197050
-0.012208 0.006748 0.119716 0.109691 0.002979 0.243448 -0.062500 0 0 0 0 0 0 3 198041
-0.012212 0.006749 0.119717 0.031430 0.021796 0.267684 -0.062500 0 0 0 0 0 0 3 199050
-0.012215 0.006750 0.119717 -0.008918 0.031234 0.277208 -0.062500 0 0 0 0 0 0 3 200040
-0.012216 0.006750 0.119717 -0.028868 0.035806 0.280711 -0.062500 0 0 0 0 0 0 3 201050
-0.012217 0.006750 0.119717 -0.038679 0.038009 0.281970 -0.062500 0 0 0 0 0 0 3 202040
-0.012217 0.006750 0.119717 -0.043529 0.039095 0.282451 -0.062500 0 0 0 0 0 0 3 203050
-0.012217 0.006750 0.119717 -0.045957 0.039610 0.282606 -0.062500 0 0 0 0 0 0 3 204040
-0.012217 0.006750 0.119717 -0.047122 0.039883 0.282669 -0.062500 0 0 0 0 0 0 3 205049
-0.012238 0.006755 0.119724 0.222275 -0.024989 0.187767 -0.062500 0 0 0 0 0 0 3 206039
-0.012248 0.006758 0.119727 0.109754 0.002968 0.232922 -0.062500 0 0 0 0 0 0 3 207050
-0.012253 0.006759 0.119727 0.031458 0.021780 0.257104 -0.062500 0 0 0 0 0 0 3 208039
-0.012255 0.006759 0.119728 -0.008900 0.031239 0.266601 -0.062500 0 0 0 0 0 0 3 209050
-0.012257 0.006760 0.119728 -0.028876 0.035799 0.270117 -0.062500 0 0 0 0 0 0 3 210042
-0.012257 0.006760 0.119728 -0.038685 0.038010 0.271379 -0.062500 0 0 0 0 0 0 3 211054
-0.012257 0.006760 0.119728 -0.043545 0.039098 0.271843 -0.062500 0 0 0 0 0 0 3 212058
-0.012258 0.006760 0.119728 -0.045933 0.039615 0.272008 -0.062500 0 0 0 0 0 0 3 213063
-0.012278 0.006765 0.119735 0.222980 -0.025132 0.177329 -0.062500 0 0 0 0 0 0 3 214060
-0.012289 0.006767 0.119737 0.110110 0.002891 0.222388 -0.062500 0 0 0 0 0 0 3 215049
-0.012294 0.006768 0.119738 0.031643 0.021739 0.246540 -0.062500 0 0 0 0 0 0 3 216060
-0.012296 0.006769 0.119738 -0.008827 0.031212 0.256034 -0.062500 0 0 0 0 0 0 3 217051
-0.012297 0.006769 0.119738 -0.028816 0.035804 0.259531 -0.062500 0 0 0 0 0 0 3 218061
-0.012298 0.006769 0.119738 -0.038656 0.037996 0.260804 -0.062500 0 0 0 0 0 0 3 219056
-0.012319 0.006774 0.119745 0.226687 -0.025941 0.166687 -0.062500 0 0 0 0 0 0 3 220054
-0.012329 0.006777 0.119748 0.111951 0.002495 0.211816 -0.062500 0 0 0 0 0 0 3 221053
-0.012334 0.006778 0.119749 0.032551 0.021544 0.235969 -0.062500 0 0 0 0 0 0 3 222036
-0.012336 0.006778 0.119749 -0.008382 0.031112 0.245464 -0.062500 0 0 0 0 0 0 3 223052
-0.012338 0.006779 0.119749 -0.028599 0.035735 0.248974 -0.062500 0 0 0 0 0 0 3 224053
-0.012338 0.006779 0.119749 -0.038549 0.037989 0.250238 -0.062500 0 0 0 0 0 0 3 225050
-0.012339 0.006779 0.119749 -0.043466 0.039071 0.250692 -0.062500 0 0 0 0 0 0 3 226049
-0.012339 0.006779 0.119749 -0.045906 0.039618 0.250870 -0.062500 0 0 0 0 0 0 3 227042
-0.012360 0.006784 0.119756 0.223104 -0.025844 0.156532 -0.062500 0 0 0 0 0 0 3 228062
-0.012370 0.006786 0.119758 0.110127 0.002173 0.201410 -0.062500 0 0 0 0 0 0 3 229056
-0.012375 0.006787 0.119759 0.031585 0.021062 0.225480 -0.062500 0 0 0 0 0 0 3 230056
-0.012377 0.006788 0.119759 -0.008884 0.030517 0.234935 -0.062500 0 0 0 0 0 0 3 231051
-0.012378 0.006788 0.119760 -0.028906 0.035103 0.238425 -0.062500 0 0 0 0 0 0 3 232052
-0.012379 0.006788 0.119760 -0.038767 0.037329 0.239703 -0.062500 0 0 0 0 0 0 3 233033
-0.012379 0.006788 0.119760 -0.043611 0.038413 0.240154 -0.062500 0 0 0 0 0 0 3 234055
-0.012400 0.006793 0.119766 0.224393 -0.026120 0.146092 -0.062500 0 0 0 0 0 0 3 235052
-0.012410 0.006796 0.119769 0.110772 0.002050 0.190940 -0.062500 0 0 0 0 0 0 3 236052
-0.012415 0.006797 0.119770 0.031905 0.020971 0.214954 -0.062500 0 0 0 0 0 0 3 237051
-0.012418 0.006798 0.119770 -0.008732 0.030490 0.224416 -0.062500 0 0 0 0 0 0 3 238054
-0.012419 0.006798 0.119770 -0.028836 0.035098 0.227901 -0.062500 0 0 0 0 0 0 3 239051
-0.012419 0.006798 0.119770 -0.038715 0.037318 0.229166 -0.062500 0 0 0 0 0 0 3 240052
-0.012420 0.006798 0.119770 -0.043612 0.038413 0.229630 -0.062500 0 0 0 0 0 0 3 241052
-0.012420 0.006798 0.119770 -0.046023 0.038946 0.229806 -0.062500 0 0 0 0 0 0 3 242054
-0.012441 0.006803 0.119777 0.223315 -0.025887 0.135801 -0.062500 0 0 0 0 0 0 3 243051
-0.012451 0.006805 0.119779 0.110225 0.002175 0.180511 -0.062500 0 0 0 0 0 0 3 244051
-0.012456 0.006807 0.119780 0.031645 0.021042 0.204485 -0.062500 0 0 0 0 0 0 3 245049
-0.012458 0.006807 0.119780 -0.008868 0.030512 0.213907 -0.062500 0 0 0 0 0 0 3 246052
-0.012459 0.006807 0.119781 -0.028887 0.035109 0.217397 -0.062500 0 0 0 0 0 0 3 247033
-0.012460 0.006807 0.119781 -0.038753 0.037336 0.218666 -0.062500 0 0 0 0 0 0 3 248051
-0.012460 0.006808 0.119781 -0.043629 0.038408 0.219120 -0.062500 0 0 0 0 0 0 3 249050
-0.012460 0.006808 0.119781 -0.046014 0.038932 0.219286 -0.062500 0 0 0 0 0 0 3 250052
-0.012481 0.006813 0.119787 0.230789 -0.004728 0.125468 -0.062500 0 0 0 0 0 0 3 251044
-0.012491 0.006815 0.119790 0.117658 0.023331 0.170086 -0.062500 0 0 0 0 0 0 3 252054
-0.012496 0.006816 0.119791 0.039039 0.042202 0.193995 -0.062500 0 0 0 0 0 0 3 253042
-0.012499 0.006817 0.119791 -0.001488 0.051686 0.203436 -0.062500 0 0 0 0 0 0 3 254053
-0.012500 0.006817 0.119791 -0.021521 0.056277 0.206913 -0.062500 0 0 0 0 0 0 3 255050
-0.012501 0.006817 0.119791 -0.031358 0.058506 0.208174 -0.062500 0 0 0 0 0 0 3 256051
-0.012501 0.006817 0.119791 -0.036234 0.059588 0.208617 -0.062500 0 0 0 0 0 0 3 257052
-0.012505 0.006834 0.119779 0.013309 -0.154298 0.383166 -0.062500 0 0 0 0 0 0 3 258055
-0.012508 0.006842 0.119774 -0.000677 -0.071757 0.300583 -0.062500 0 0 0 0 0 0 3 259032
-0.012509 0.006847 0.119773 -0.016638 -0.009299 0.256131 -0.062500 0 0 0 0 0 0 3 260033
-0.012531 0.006854 0.119779 0.243351 -0.040297 0.144951 -0.062500 0 0 0 0 0 0 3 261050
-0.012542 0.006857 0.119781 0.124479 0.005298 0.182940 -0.062500 0 0 0 0 0 0 3 262053
-0.012547 0.006859 0.119782 0.042655 0.033106 0.204436 -0.062500 0 0 0 0 0 0 3 263048
-0.012549 0.006860 0.119782 0.000382 0.047112 0.212974 -0.062500 0 0 0 0 0 0 3 264043
-0.012550 0.006860 0.119782 -0.020544 0.053975 0.216132 -0.062500 0 0 0 0 0 0 3 265049
-0.012551 0.006860 0.119782 -0.030883 0.057355 0.217282 -0.062500 0 0 0 0 0 0 3 266093
-0.012551 0.006860 0.119782 -0.035987 0.059003 0.217696 -0.062500 0 0 0 0 0 0 3 267107
-0.012552 0.006861 0.119782 -0.038522 0.059820 0.217859 -0.062500 0 0 0 0 0 0 3 268090
-0.012552 0.006861 0.119782 -0.039778 0.060229 0.217903 -0.062500 0 0 0 0 0 0 3 269106
-0.012552 0.006861 0.119782 -0.040431 0.060439 0.217930 -0.062500 0 0 0 0 0 0 3 270040
-0.012573 0.006866 0.119789 0.230176 -0.005405 0.124479 -0.062500 0 0 0 0 0 0 3 271048
-0.012583 0.006868 0.119791 0.117410 0.022580 0.168840 -0.062500 0 0 0 0 0 0 3 272038
-0.012588 0.006869 0.119792 0.038960 0.041423 0.192669 -0.062500 0 0 0 0 0 0 3 273047
-0.012590 0.006870 0.119792 -0.001478 0.050895 0.202053 -0.062500 0 0 0 0 0 0 3 274039
-0.012591 0.006870 0.119792 -0.021474 0.055468 0.205515 -0.062500 0 0 0 0 0 0 3 275048
-0.012592 0.006870 0.119792 -0.031308 0.057686 0.206771 -0.062500 0 0 0 0 0 0 3 276038
-0.012592 0.006870 0.119793 -0.036177 0.058765 0.207224 -0.062500 0 0 0 0 0 0 3 277048
-0.012592 0.006870 0.119793 -0.038583 0.059315 0.207392 -0.062500 0 0 0 0 0 0 3 278048
-0.012592 0.006870 0.119793 -0.039777 0.059579 0.207461 -0.062500 0 0 0 0 0 0 3 279037
-0.012613 0.006875 0.119799 0.230576 -0.005461 0.114198 -0.062500 0 0 0 0 0 0 3 280048
-0.012623 0.006877 0.119802 0.117622 0.022547 0.158470 -0.062500 0 0 0 0 0 0 3 281037
-0.012628 0.006879 0.119802 0.039043 0.041416 0.182261 -0.062500 0 0 0 0 0 0 3 282048
-0.012631 0.006879 0.119803 -0.001452 0.050891 0.191623 -0.062500 0 0 0 0 0 0 3 283037
-0.012632 0.006879 0.119803 -0.021451 0.055472 0.195080 -0.062500 0 0 0 0 0 0 3 284048
-0.012632 0.006880 0.119803 -0.031304 0.057696 0.196355 -0.062500 0 0 0 0 0 0 3 285038
-0.012633 0.006880 0.119803 -0.036150 0.058770 0.196799 -0.062500 0 0 0 0 0 0 3 286049
-0.012633 0.006880 0.119803 -0.038566 0.059292 0.196959 -0.062500 0 0 0 0 0 0 3 287037
-0.012654 0.006885 0.119810 0.231274 -0.005604 0.103915 -0.062500 0 0 0 0 0 0 3 288048
-0.012664 0.006887 0.119812 0.117961 0.022474 0.148128 -0.062500 0 0 0 0 0 0 3 289036
-0.012669 0.006888 0.119813 0.039219 0.041367 0.171862 -0.062500 0 0 0 0 0 0 3 290048
-0.012671 0.006889 0.119813 -0.001356 0.050868 0.181208 -0.062500 0 0 0 0 0 0 3 291036
-0.012672 0.006889 0.119813 -0.021419 0.055465 0.184670 -0.062500 0 0 0 0 0 0 3 292047
-0.012673 0.006889 0.119813 -0.031290 0.057692 0.185926 -0.062500 0 0 0 0 0 0 3 293037
-0.012673 0.006889 0.119813 -0.036148 0.058780 0.186396 -0.062500 0 0 0 0 0 0 3 294047
-0.012674 0.006889 0.119813 -0.038566 0.059303 0.186558 -0.062500 0 0 0 0 0 0 3 295058
-0.012674 0.006889 0.119813 -0.039769 0.059557 0.186618 -0.062500 0 0 0 0 0 0 3 296061
-0.012694 0.006894 0.119820 0.230767 -0.005482 0.093704 -0.062500 0 0 0 0 0 0 3 297048
-0.012705 0.006897 0.119822 0.117738 0.022527 0.137794 -0.062500 0 0 0 0 0 0 3 298055
-0.012710 0.006898 0.119823 0.039104 0.041394 0.161495 -0.062500 0 0 0 0 0 0 3 299058
-0.012712 0.006898 0.119824 -0.001401 0.050878 0.170831 -0.062500 0 0 0 0 0 0 3 300056
-0.012713 0.006899 0.119824 -0.021436 0.055469 0.174275 -0.062500 0 0 0 0 0 0 3 301032
-0.012714 0.006899 0.119824 -0.031304 0.057686 0.175532 -0.062500 0 0 0 0 0 0 3 302032
-0.012714 0.006899 0.119824 -0.036163 0.058772 0.175999 -0.062500 0 0 0 0 0 0 3 303057
-0.012714 0.006899 0.119824 -0.038577 0.059314 0.176159 -0.062500 0 0 0 0 0 0 3 304054
-0.012718 0.006915 0.119811 0.011873 -0.154647 0.350885 -0.062500 0 0 0 0 0 0 3 305048
-0.012721 0.006924 0.119807 -0.001231 -0.072354 0.268218 -0.062500 0 0 0 0 0 0 3 306052
-0.012743 0.006933 0.119812 0.254444 -0.075258 0.130951 -0.062500 0 0 0 0 0 0 3 307049
-0.012754 0.006938 0.119814 0.131060 -0.013179 0.157345 -0.062500 0 0 0 0 0 0 3 308048
-0.012760 0.006940 0.119814 0.046309 0.023284 0.174446 -0.062500 0 0 0 0 0 0 3 309050
-0.012762 0.006941 0.119814 0.002392 0.041745 0.181389 -0.062500 0 0 0 0 0 0 3 310053
-0.012764 0.006942 0.119815 -0.019472 0.050876 0.183978 -0.062500 0 0 0 0 0 0 3 311061
-0.012764 0.006942 0.119815 -0.030284 0.055375 0.184904 -0.062500 0 0 0 0 0 0 3 312054
-0.012765 0.006942 0.119815 -0.035656 0.057605 0.185253 -0.062500 0 0 0 0 0 0 3 313052
-0.012765 0.006942 0.119815 -0.038301 0.058722 0.185375 -0.062500 0 0 0 0 0 0 3 314054
-0.012765 0.006942 0.119815 -0.039657 0.059279 0.185426 -0.062500 0 0 0 0 0 0 3 315032
-0.012765 0.006942 0.119815 -0.040287 0.059545 0.185434 -0.062500 0 0 0 0 0 0 3 316050
-0.012765 0.006942 0.119815 -0.040636 0.059686 0.185449 -0.062500 0 0 0 0 0 0 3 317030
-0.012765 0.006942 0.119815 -0.040789 0.059757 0.185445 -0.062500 0 0 0 0 0 0 3 318050
-0.012786 0.006947 0.119821 0.230475 -0.006534 0.092933 -0.062500 0 0 0 0 0 0 3 319052
-0.012796 0.006950 0.119824 0.117578 0.021452 0.136800 -0.062500 0 0 0 0 0 0 3 320032
-0.012801 0.006951 0.119824 0.039011 0.040311 0.160395 -0.062500 0 0 0 0 0 0 3 321047
-0.012803 0.006951 0.119825 -0.001466 0.049799 0.169688 -0.062500 0 0 0 0 0 0 3 322051
-0.012804 0.006952 0.119825 -0.021461 0.054371 0.173135 -0.062500 0 0 0 0 0 0 3 323048
-0.012805 0.006952 0.119825 -0.031297 0.056589 0.174380 -0.062500 0 0 0 0 0 0 3 324049
-0.012805 0.006952 0.119825 -0.036164 0.057677 0.174826 -0.062500 0 0 0 0 0 0 3 325046
-0.012809 0.006968 0.119812 0.012898 -0.155852 0.349839 -0.062500 0 0 0 0 0 0 3 326051
-0.012812 0.006977 0.119808 -0.000662 -0.073510 0.267158 -0.062500 0 0 0 0 0 0 3 327052
-0.012814 0.006981 0.119806 -0.016502 -0.011183 0.222568 -0.062500 0 0 0 0 0 0 3 328055
-0.012815 0.006983 0.119806 -0.027210 0.022921 0.204960 -0.062500 0 0 0 0 0 0 3 329050
-0.012836 0.006989 0.119812 0.237905 -0.024676 0.106162 -0.062500 0 0 0 0 0 0 3 330051
-0.012846 0.006992 0.119814 0.121510 0.012302 0.147519 -0.062500 0 0 0 0 0 0 3 331047
-0.012851 0.006994 0.119815 0.041042 0.035716 0.170181 -0.062500 0 0 0 0 0 0 3 332048
-0.012854 0.006995 0.119815 -0.000414 0.047474 0.179137 -0.062500 0 0 0 0 0 0 3 333048
-0.012855 0.006995 0.119816 -0.020951 0.053212 0.182461 -0.062500 0 0 0 0 0 0 3 334050
-0.012856 0.006995 0.119816 -0.031048 0.056013 0.183671 -0.062500 0 0 0 0 0 0 3 335047
-0.012856 0.006995 0.119816 -0.036040 0.057379 0.184114 -0.062500 0 0 0 0 0 0 3 336042
-0.012856 0.006995 0.119816 -0.038513 0.058046 0.184257 -0.062500 0 0 0 0 0 0 3 337054
-0.012856 0.006995 0.119816 -0.039722 0.058402 0.184324 -0.062500 0 0 0 0 0 0 3 338054
-0.012877 0.007000 0.119822 0.231189 -0.006712 0.092260 -0.062500 0 0 0 0 0 0 3 339048
-0.012887 0.007003 0.119825 0.117958 0.021375 0.135919 -0.062500 0 0 0 0 0 0 3 340049
-0.012892 0.007004 0.119825 0.039213 0.040274 0.159394 -0.062500 0 0 0 0 0 0 3 341048
-0.012895 0.007004 0.119826 -0.001376 0.049776 0.168661 -0.062500 0 0 0 0 0 0 3 342050
-0.012896 0.007004 0.119826 -0.021410 0.054366 0.172098 -0.062500 0 0 0 0 0 0 3 343051
-0.012896 0.007005 0.119826 -0.031286 0.056583 0.173332 -0.062500 0 0 0 0 0 0 3 344030
-0.012897 0.007005 0.119826 -0.036175 0.057676 0.173795 -0.062500 0 0 0 0 0 0 3 345048
-0.012897 0.007005 0.119826 -0.038563 0.058192 0.173956 -0.062500 0 0 0 0 0 0 3 346050
-0.012897 0.007005 0.119826 -0.039792 0.058461 0.174013 -0.062500 0 0 0 0 0 0 3 347048
-0.012897 0.007005 0.119826 -0.040364 0.058590 0.174038 -0.062500 0 0 0 0 0 0 3 348039
-0.012897 0.007005 0.119826 -0.040663 0.058658 0.174047 -0.062500 0 0 0 0 0 0 3 349047
-0.012918 0.007010 0.119833 0.230837 -0.006580 0.082143 -0.062500 0 0 0 0 0 0 3 350039
-0.012928 0.007012 0.119835 0.117785 0.021421 0.125694 -0.062500 0 0 0 0 0 0 3 351047
-0.012933 0.007013 0.119836 0.039136 0.040303 0.149131 -0.062500 0 0 0 0 0 0 3 352036
-0.012935 0.007014 0.119836 -0.001417 0.049787 0.158390 -0.062500 0 0 0 0 0 0 3 353046
-0.012937 0.007014 0.119836 -0.021461 0.054377 0.161801 -0.062500 0 0 0 0 0 0 3 354036
-0.012937 0.007014 0.119836 -0.031296 0.056585 0.163050 -0.062500 0 0 0 0 0 0 3 355048
-0.012937 0.007014 0.119836 -0.036157 0.057672 0.163503 -0.062500 0 0 0 0 0 0 3 356036
-0.012938 0.007014 0.119836 -0.038570 0.058203 0.163663 -0.062500 0 0 0 0 0 0 3 357046
-0.012938 0.007014 0.119836 -0.039800 0.058464 0.163727 -0.062500 0 0 0 0 0 0 3 358036
-0.012959 0.007019 0.119843 0.231381 -0.006697 0.072020 -0.062500 0 0 0 0 0 0 3 359045
-0.012969 0.007022 0.119845 0.129325 0.042713 0.115490 -0.062500 0 0 0 0 0 0 3 360034
-0.012974 0.007023 0.119846 0.050501 0.061615 0.138882 -0.062500 0 0 0 0 0 0 3 361045
-0.012976 0.007023 0.119846 0.009910 0.071105 0.148102 -0.062500 0 0 0 0 0 0 3 362047
-0.012977 0.007024 0.119846 -0.010182 0.075696 0.151540 -0.062500 0 0 0 0 0 0 3 363036
-0.012990 0.007010 0.119835 0.120691 0.235505 0.307155 -0.062500 0 0 0 0 0 0 3 364046
-0.012996 0.007003 0.119831 0.062245 0.161219 0.234646 -0.062500 0 0 0 0 0 0 3 365035
-0.013021 0.007005 0.119837 0.287251 0.044253 0.103895 -0.062500 0 0 0 0 0 0 3 366046
-0.013037 0.007022 0.119826 0.209672 -0.146927 0.306770 -0.062500 0 0 0 0 0 0 3 367034
-0.013045 0.007031 0.119822 0.104465 -0.059144 0.241594 -0.062500 0 0 0 0 0 0 3 368045
-0.013050 0.007036 0.119821 0.041250 0.006071 0.204031 -0.062500 0 0 0 0 0 0 3 369037
-0.013052 0.007038 0.119820 0.006912 0.041515 0.188999 -0.062500 0 0 0 0 0 0 3 370045
-0.013053 0.007039 0.119820 -0.011099 0.059779 0.183400 -0.062500 0 0 0 0 0 0 3 371036
-0.013054 0.007040 0.119820 -0.020427 0.069067 0.181354 -0.062500 0 0 0 0 0 0 3 372046
-0.013054 0.007040 0.119820 -0.025187 0.073741 0.180610 -0.062500 0 0 0 0 0 0 3 373021
-0.013054 0.007040 0.119820 -0.027617 0.076102 0.180336 -0.062500 0 0 0 0 0 0 3 374036
-0.013054 0.007040 0.119820 -0.028840 0.077293 0.180249 -0.062500 0 0 0 0 0 0 3 375045
-0.013075 0.007045 0.119826 0.242483 0.012570 0.088970 -0.062500 0 0 0 0 0 0 3 376035
-0.013085 0.007048 0.119829 0.129062 0.040881 0.132157 -0.062500 0 0 0 0 0 0 3 377047
-0.013090 0.007049 0.119830 0.050212 0.059904 0.155420 -0.062500 0 0 0 0 0 0 3 378069
-0.013093 0.007049 0.119830 0.009541 0.069462 0.164612 -0.062500 0 0 0 0 0 0 3 379046
-0.013094 0.007050 0.119830 -0.010525 0.074101 0.168017 -0.062500 0 0 0 0 0 0 3 380052
-0.013095 0.007050 0.119830 -0.020418 0.076327 0.169264 -0.062500 0 0 0 0 0 0 3 381055
-0.013095 0.007050 0.119830 -0.025289 0.077426 0.169700 -0.062500 0 0 0 0 0 0 3 382043
-0.013116 0.007055 0.119837 0.244358 0.012624 0.078803 -0.062500 0 0 0 0 0 0 3 383054
-0.013126 0.007057 0.119839 0.129990 0.040915 0.122000 -0.062500 0 0 0 0 0 0 3 384059
-0.013131 0.007058 0.119840 0.050652 0.059916 0.145223 -0.062500 0 0 0 0 0 0 3 385049
-0.013134 0.007059 0.119840 0.009799 0.069473 0.154402 -0.062500 0 0 0 0 0 0 3 386051
-0.013135 0.007059 0.119840 -0.010418 0.074093 0.157808 -0.062500 0 0 0 0 0 0 3 387049
-0.013135 0.007059 0.119840 -0.020350 0.076342 0.159057 -0.062500 0 0 0 0 0 0 3 388045
-0.013136 0.007059 0.119840 -0.025254 0.077421 0.159509 -0.062500 0 0 0 0 0 0 3 389048
-0.013148 0.007046 0.119829 0.124266 0.258325 0.314237 -0.062500 0 0 0 0 0 0 3 390049
-0.013175 0.007044 0.119832 0.341845 0.117856 0.150411 -0.062500 0 0 0 0 0 0 3 391046
-0.013189 0.007043 0.119833 0.183721 0.093829 0.154026 -0.062500 0 0 0 0 0 0 3 392047
-0.013195 0.007043 0.119833 0.078218 0.084069 0.161574 -0.062500 0 0 0 0 0 0 3 393046
-0.013199 0.007042 0.119833 0.023646 0.080381 0.164926 -0.062500 0 0 0 0 0 0 3 394051
-0.013200 0.007042 0.119833 -0.003690 0.078516 0.166197 -0.062500 0 0 0 0 0 0 3 395051
-0.013201 0.007042 0.119833 -0.017312 0.077569 0.166662 -0.062500 0 0 0 0 0 0 3 396051
-0.013222 0.007047 0.119840 0.248145 0.011713 0.076187 -0.062500 0 0 0 0 0 0 3 397046
-0.013233 0.007050 0.119842 0.131520 0.039475 0.119148 -0.062500 0 0 0 0 0 0 3 398050
-0.013242 0.007067 0.119830 0.101918 -0.155494 0.317507 -0.062500 0 0 0 0 0 0 3 399046
-0.013247 0.007076 0.119826 0.048588 -0.064143 0.243911 -0.062500 0 0 0 0 0 0 3 400046
-0.013250 0.007081 0.119824 0.013045 0.002537 0.202593 -0.062500 0 0 0 0 0 0 3 401045
-0.013251 0.007083 0.119824 -0.007447 0.038734 0.186084 -0.062500 0 0 0 0 0 0 3 402049
-0.013252 0.007084 0.119824 -0.018618 0.057397 0.179966 -0.062500 0 0 0 0 0 0 3 403046
-0.013252 0.007085 0.119824 -0.024558 0.066905 0.177712 -0.062500 0 0 0 0 0 0 3 404048
-0.013273 0.007090 0.119830 0.244691 0.006331 0.086508 -0.062500 0 0 0 0 0 0 3 405045
-0.013284 0.007093 0.119832 0.129812 0.036766 0.128985 -0.062500 0 0 0 0 0 0 3 406049
-0.013289 0.007094 0.119833 0.050178 0.056890 0.151929 -0.062500 0 0 0 0 0 0 3 407046
-0.013291 0.007095 0.119834 0.009157 0.066999 0.161001 -0.062500 0 0 0 0 0 0 3 408034
-0.013292 0.007095 0.119834 -0.011124 0.071899 0.164361 -0.062500 0 0 0 0 0 0 3 409045
-0.013297 0.007111 0.119821 0.029683 -0.139293 0.340961 -0.062500 0 0 0 0 0 0 3 410049
-0.013300 0.007120 0.119817 0.012978 -0.056313 0.258610 -0.062500 0 0 0 0 0 0 3 411029
-0.013322 0.007129 0.119821 0.267948 -0.059084 0.123836 -0.062500 0 0 0 0 0 0 3 412045
-0.013333 0.007134 0.119823 0.143010 0.003226 0.148839 -0.062500 0 0 0 0 0 0 3 413045
-0.013339 0.007136 0.119824 0.057337 0.039852 0.165261 -0.062500 0 0 0 0 0 0 3 414049
-0.013353 0.007123 0.119813 0.164539 0.238708 0.326645 -0.062500 0 0 0 0 0 0 3 415046
-0.013361 0.007117 0.119809 0.089339 0.172486 0.256130 -0.062500 0 0 0 0 0 0 3 416045
-0.013365 0.007114 0.119808 0.034193 0.124858 0.217550 -0.062500 0 0 0 0 0 0 3 417045
-0.013367 0.007113 0.119807 0.003118 0.100331 0.202232 -0.062500 0 0 0 0 0 0 3 418048
-0.013389 0.007117 0.119813 0.259190 0.022840 0.106613 -0.062500 0 0 0 0 0 0 3 419042
-0.013400 0.007119 0.119816 0.137206 0.044967 0.147060 -0.062500 0 0 0 0 0 0 3 420052
-0.013405 0.007120 0.119816 0.052740 0.058755 0.169219 -0.062500 0 0 0 0 0 0 3 421050
-0.013408 0.007121 0.119817 0.009878 0.066821 0.178021 -0.062500 0 0 0 0 0 0 3 422047
-0.013413 0.007137 0.119804 0.039249 -0.142733 0.356753 -0.062500 0 0 0 0 0 0 3 423044
-0.013416 0.007146 0.119800 0.017169 -0.059106 0.275138 -0.062500 0 0 0 0 0 0 3 424045
-0.013418 0.007150 0.119798 -0.002967 0.003835 0.230782 -0.062500 0 0 0 0 0 0 3 425050
-0.013440 0.007158 0.119804 0.256718 -0.027187 0.123520 -0.062500 0 0 0 0 0 0 3 426029
-0.013451 0.007161 0.119806 0.135790 0.018669 0.159373 -0.062500 0 0 0 0 0 0 3 427046
-0.013456 0.007163 0.119807 0.052770 0.046650 0.179845 -0.062500 0 0 0 0 0 0 3 428048
-0.013459 0.007164 0.119807 0.009936 0.060736 0.188018 -0.062500 0 0 0 0 0 0 3 429047
-0.013460 0.007164 0.119807 -0.011309 0.067669 0.191065 -0.062500 0 0 0 0 0 0 3 430027
-0.013481 0.007169 0.119814 0.250973 0.005614 0.102679 -0.062500 0 0 0 0 0 0 3 431036
-0.013492 0.007172 0.119816 0.132340 0.035339 0.145408 -0.062500 0 0 0 0 0 0 3 432045
-0.013497 0.007173 0.119817 0.050804 0.055064 0.168364 -0.062500 0 0 0 0 0 0 3 433035
-0.013499 0.007173 0.119817 0.008869 0.064986 0.177448 -0.062500 0 0 0 0 0 0 3 434102
-0.013501 0.007174 0.119817 -0.011852 0.069800 0.180831 -0.062500 0 0 0 0 0 0 3 435106
-0.013501 0.007174 0.119817 -0.022066 0.072141 0.182070 -0.062500 0 0 0 0 0 0 3 436103
-0.013523 0.007179 0.119824 0.245764 0.007802 0.093214 -0.062500 0 0 0 0 0 0 3 437086
-0.013533 0.007181 0.119826 0.129738 0.036428 0.135592 -0.062500 0 0 0 0 0 0 3 438043
-0.013538 0.007183 0.119827 0.049520 0.055614 0.158425 -0.062500 0 0 0 0 0 0 3 439035
-0.013540 0.007183 0.119827 0.008218 0.065268 0.167458 -0.062500 0 0 0 0 0 0 3 440043
-0.013563 0.007188 0.119834 0.260763 0.004468 0.081700 -0.062500 0 0 0 0 0 0 3 441034
-0.013573 0.007191 0.119836 0.137159 0.034781 0.125039 -0.062500 0 0 0 0 0 0 3 442044
-0.013579 0.007192 0.119837 0.053224 0.054799 0.148222 -0.062500 0 0 0 0 0 0 3 443033
-0.013581 0.007193 0.119837 0.010042 0.064853 0.157383 -0.062500 0 0 0 0 0 0 3 444043
-0.013604 0.007198 0.119844 0.261785 0.004252 0.071839 -0.062500 0 0 0 0 0 0 3 445043
-0.013614 0.007201 0.119846 0.137687 0.034675 0.115133 -0.062500 0 0 0 0 0 0 3 446033
-0.013620 0.007202 0.119847 0.051976 0.052376 0.138259 -0.062500 0 0 0 0 0 0 3 447044
-0.013622 0.007202 0.119847 0.008681 0.062474 0.147417 -0.062500 0 0 0 0 0 0 3 448033
-0.013623 0.007203 0.119847 -0.012675 0.067343 0.150818 -0.062500 0 0 0 0 0 0 3 449043
-0.013628 0.007219 0.119835 0.027083 -0.143521 0.327794 -0.062500 0 0 0 0 0 0 3 450035
-0.013652 0.007233 0.119836 0.283653 -0.126224 0.156685 -0.062500 0 0 0 0 0 0 3 451044
-0.013664 0.007239 0.119837 0.165733 -0.014851 0.153904 -0.062500 0 0 0 0 0 0 3 452033
-0.013670 0.007243 0.119837 0.075014 0.038318 0.158794 -0.062500 0 0 0 0 0 0 3 453044
-0.013673 0.007245 0.119837 0.027397 0.065540 0.161133 -0.062500 0 0 0 0 0 0 3 454033
-0.013674 0.007245 0.119837 0.003504 0.079176 0.162044 -0.062500 0 0 0 0 0 0 3 455042
-0.013696 0.007251 0.119844 0.264804 0.020476 0.073850 -0.062500 0 0 0 0 0 0 3 456032
-0.013706 0.007253 0.119846 0.145154 0.051954 0.115785 -0.062500 0 0 0 0 0 0 3 457043
-0.013711 0.007255 0.119847 0.063083 0.072579 0.138406 -0.062500 0 0 0 0 0 0 3 458032
-0.013714 0.007255 0.119847 0.020864 0.082960 0.147370 -0.062500 0 0 0 0 0 0 3 459041
-0.013715 0.007256 0.119847 -0.000013 0.087985 0.150707 -0.062500 0 0 0 0 0 0 3 460032
-0.013716 0.007256 0.119847 -0.010251 0.090427 0.151934 -0.062500 0 0 0 0 0 0 3 461043
-0.013737 0.007261 0.119854 0.257994 0.026076 0.064032 -0.062500 0 0 0 0 0 0 3 462045
-0.013748 0.007263 0.119856 0.141764 0.054754 0.105914 -0.062500 0 0 0 0 0 0 3 463045
-0.013753 0.007264 0.119857 0.061387 0.073978 0.128492 -0.062500 0 0 0 0 0 0 3 464049
-0.013755 0.007265 0.119857 0.020021 0.083635 0.137453 -0.062500 0 0 0 0 0 0 3 465050
-0.013760 0.007282 0.119845 0.049661 -0.124732 0.316726 -0.062500 0 0 0 0 0 0 3 466064
-0.013763 0.007290 0.119840 0.028422 -0.040926 0.235079 -0.062500 0 0 0 0 0 0 3 467042
-0.013786 0.007300 0.119845 0.282068 -0.043457 0.102495 -0.062500 0 0 0 0 0 0 3 468050
-0.013797 0.007304 0.119846 0.155433 0.019107 0.126390 -0.062500 0 0 0 0 0 0 3 469044
-0.013803 0.007307 0.119847 0.068803 0.055891 0.142272 -0.062500 0 0 0 0 0 0 3 470052
-0.013806 0.007308 0.119847 0.023953 0.074509 0.148768 -0.062500 0 0 0 0 0 0 3 471048
-0.013807 0.007308 0.119847 0.001600 0.083731 0.151194 -0.062500 0 0 0 0 0 0 3 472045
-0.013808 0.007308 0.119847 -0.009435 0.088292 0.152094 -0.062500 0 0 0 0 0 0 3 473046
-0.013808 0.007309 0.119847 -0.014912 0.090552 0.152417 -0.062500 0 0 0 0 0 0 3 474047
-0.013829 0.007314 0.119854 0.255919 0.026096 0.064621 -0.062500 0 0 0 0 0 0 3 475045
-0.013839 0.007316 0.119856 0.138534 0.052468 0.106151 -0.062500 0 0 0 0 0 0 3 476044
-0.013844 0.007317 0.119857 0.058687 0.071687 0.128578 -0.062500 0 0 0 0 0 0 3 477042
-0.013851 0.007334 0.119845 0.067492 -0.131538 0.313591 -0.062500 0 0 0 0 0 0 3 478050
-0.013855 0.007343 0.119840 0.036116 -0.045399 0.234002 -0.062500 0 0 0 0 0 0 3 479045
-0.013857 0.007347 0.119838 0.011334 0.018732 0.190251 -0.062500 0 0 0 0 0 0 3 480049
-0.013879 0.007355 0.119844 0.269668 -0.011844 0.085136 -0.062500 0 0 0 0 0 0 3 481046
-0.013890 0.007358 0.119846 0.147094 0.034372 0.119995 -0.062500 0 0 0 0 0 0 3 482046
-0.013895 0.007360 0.119847 0.063183 0.062559 0.139972 -0.062500 0 0 0 0 0 0 3 483044
-0.013898 0.007361 0.119847 0.019896 0.076758 0.147974 -0.062500 0 0 0 0 0 0 3 484043
-0.013899 0.007361 0.119847 -0.001550 0.083733 0.150957 -0.062500 0 0 0 0 0 0 3 485024
-0.013900 0.007361 0.119847 -0.012133 0.087162 0.152049 -0.062500 0 0 0 0 0 0 3 486046
-0.013900 0.007362 0.119847 -0.017363 0.088827 0.152458 -0.062500 0 0 0 0 0 0 3 487042
-0.013900 0.007362 0.119847 -0.019961 0.089674 0.152609 -0.062500 0 0 0 0 0 0 3 488044
-0.013900 0.007362 0.119847 -0.021245 0.090090 0.152654 -0.062500 0 0 0 0 0 0 3 489043
-0.013912 0.007348 0.119836 0.128949 0.270597 0.307729 -0.062500 0 0 0 0 0 0 3 490045
-0.013939 0.007346 0.119838 0.349894 0.129628 0.147311 -0.062500 0 0 0 0 0 0 3 491042
-0.013953 0.007345 0.119839 0.191820 0.105623 0.148997 -0.062500 0 0 0 0 0 0 3 492042
-0.013963 0.007361 0.119827 0.136642 -0.114920 0.331735 -0.062500 0 0 0 0 0 0 3 493044
-0.013969 0.007369 0.119822 0.071035 -0.037145 0.251790 -0.062500 0 0 0 0 0 0 3 494032
-0.013973 0.007374 0.119821 0.028868 0.022849 0.207928 -0.062500 0 0 0 0 0 0 3 495047
-0.013995 0.007381 0.119826 0.278634 -0.009808 0.103278 -0.062500 0 0 0 0 0 0 3 496045
-0.014007 0.007384 0.119828 0.151594 0.035379 0.137852 -0.062500 0 0 0 0 0 0 3 497044
-0.014012 0.007386 0.119829 0.065452 0.063061 0.157695 -0.062500 0 0 0 0 0 0 3 498026
-0.014015 0.007387 0.119830 0.020999 0.077011 0.165648 -0.062500 0 0 0 0 0 0 3 499043
-0.014016 0.007387 0.119830 -0.001014 0.083847 0.168621 -0.062500 0 0 0 0 0 0 3 500042
-0.014017 0.007387 0.119830 -0.011856 0.087221 0.169712 -0.062500 0 0 0 0 0 0 3 501043
-0.014017 0.007388 0.119830 -0.017221 0.088874 0.170101 -0.062500 0 0 0 0 0 0 3 502044
-0.014017 0.007388 0.119830 -0.019868 0.089690 0.170256 -0.062500 0 0 0 0 0 0 3 503037
-0.014017 0.007388 0.119830 -0.021223 0.090099 0.170301 -0.062500 0 0 0 0 0 0 3 504048
-0.014042 0.007409 0.119823 0.301699 -0.187947 0.259657 -0.062500 0 0 0 0 0 0 3 505035
-0.014055 0.007420 0.119821 0.174295 -0.080602 0.217769 -0.062500 0 0 0 0 0 0 3 506044
-0.014061 0.007425 0.119820 0.080139 0.000211 0.194928 -0.062500 0 0 0 0 0 0 3 507043
-0.014065 0.007428 0.119820 0.028856 0.043634 0.185813 -0.062500 0 0 0 0 0 0 3 508043
-0.014066 0.007430 0.119820 0.002381 0.065839 0.182391 -0.062500 0 0 0 0 0 0 3 509043
-0.014088 0.007435 0.119826 0.262942 0.011387 0.094389 -0.062500 0 0 0 0 0 0 3 510034
-0.014099 0.007438 0.119828 0.142102 0.045151 0.134810 -0.062500 0 0 0 0 0 0 3 511043
-0.014104 0.007439 0.119829 0.059377 0.066945 0.156786 -0.062500 0 0 0 0 0 0 3 512042
-0.014107 0.007440 0.119829 0.016775 0.077917 0.165517 -0.062500 0 0 0 0 0 0 3 513043
-0.014108 0.007440 0.119829 -0.004242 0.083236 0.168777 -0.062500 0 0 0 0 0 0 3 514046
-0.014109 0.007440 0.119829 -0.014624 0.085832 0.169968 -0.062500 0 0 0 0 0 0 3 515041
-0.014109 0.007441 0.119829 -0.019742 0.087100 0.170406 -0.062500 0 0 0 0 0 0 3 516042
-0.014130 0.007446 0.119836 0.251879 0.022063 0.084007 -0.062500 0 0 0 0 0 0 3 517031
-0.014140 0.007448 0.119838 0.150838 0.070986 0.124844 -0.062500 0 0 0 0 0 0 3 518100
-0.014145 0.007449 0.119839 0.070854 0.090123 0.146959 -0.062500 0 0 0 0 0 0 3 519263
-0.014148 0.007450 0.119839 0.029677 0.099732 0.155751 -0.062500 0 0 0 0 0 0 3 520102
-0.014170 0.007455 0.119845 0.283563 0.038727 0.072636 -0.062500 0 0 0 0 0 0 3 521085
-0.014181 0.007458 0.119847 0.159423 0.069118 0.114539 -0.062500 0 0 0 0 0 0 3 522042
-0.014186 0.007459 0.119848 0.075119 0.089205 0.137022 -0.062500 0 0 0 0 0 0 3 523031
-0.014189 0.007459 0.119849 0.031807 0.099280 0.145962 -0.062500 0 0 0 0 0 0 3 524040
-0.014190 0.007460 0.119849 0.010394 0.104175 0.149286 -0.062500 0 0 0 0 0 0 3 525030
-0.014191 0.007460 0.119849 -0.000129 0.106547 0.150504 -0.062500 0 0 0 0 0 0 3 526041
-0.014212 0.007465 0.119855 0.268977 0.042016 0.064752 -0.062500 0 0 0 0 0 0 3 527031
-0.014223 0.007467 0.119857 0.152262 0.070713 0.105507 -0.062500 0 0 0 0 0 0 3 528040
-0.014228 0.007468 0.119858 0.071556 0.089969 0.127567 -0.062500 0 0 0 0 0 0 3 529040
-0.014230 0.007469 0.119858 0.030031 0.099671 0.136336 -0.062500 0 0 0 0 0 0 3 530031
-0.014231 0.007469 0.119858 0.009519 0.104373 0.139621 -0.062500 0 0 0 0 0 0 3 531040
-0.014253 0.007474 0.119865 0.273836 0.040938 0.054805 -0.062500 0 0 0 0 0 0 3 532029
-0.014264 0.007477 0.119867 0.152095 0.068502 0.095740 -0.062500 0 0 0 0 0 0 3 533041
-0.014269 0.007478 0.119868 0.070192 0.088030 0.117856 -0.062500 0 0 0 0 0 0 3 534030
-0.014271 0.007479 0.119868 0.028071 0.097859 0.126652 -0.062500 0 0 0 0 0 0 3 535031
-0.014276 0.007495 0.119855 0.056513 -0.109790 0.306553 -0.062500 0 0 0 0 0 0 3 536040
-0.014279 0.007504 0.119851 0.035772 -0.026310 0.224800 -0.062500 0 0 0 0 0 0 3 537029
-0.014281 0.007508 0.119849 0.016140 0.036543 0.180124 -0.062500 0 0 0 0 0 0 3 538041
-0.014303 0.007516 0.119855 0.277784 0.005225 0.076501 -0.062500 0 0 0 0 0 0 3 539030
-0.014314 0.007519 0.119857 0.156011 0.051185 0.110216 -0.062500 0 0 0 0 0 0 3 540039
-0.014320 0.007521 0.119857 0.072389 0.079273 0.129654 -0.062500 0 0 0 0 0 0 3 541030
-0.014322 0.007522 0.119858 0.029247 0.093444 0.137457 -0.062500 0 0 0 0 0 0 3 542030
-0.014323 0.007522 0.119858 0.007882 0.100397 0.140385 -0.062500 0 0 0 0 0 0 3 543039
-0.014324 0.007522 0.119858 -0.002656 0.103804 0.141462 -0.062500 0 0 0 0 0 0 3 544029
-0.014324 0.007522 0.119858 -0.007868 0.105492 0.141864 -0.062500 0 0 0 0 0 0 3 545033
-0.014346 0.007527 0.119864 0.264169 0.040572 0.056411 -0.062500 0 0 0 0 0 0 3 546040
-0.014356 0.007530 0.119866 0.148581 0.069153 0.096748 -0.062500 0 0 0 0 0 0 3 547041
-0.014361 0.007531 0.119867 0.068467 0.088350 0.118599 -0.062500 0 0 0 0 0 0 3 548043
-0.014363 0.007532 0.119867 0.027210 0.098016 0.127315 -0.062500 0 0 0 0 0 0 3 549047
-0.014365 0.007532 0.119867 0.006801 0.102686 0.130562 -0.062500 0 0 0 0 0 0 3 550031
-0.014365 0.007532 0.119868 -0.003197 0.104948 0.131755 -0.062500 0 0 0 0 0 0 3 551055
-0.014366 0.007532 0.119868 -0.008136 0.106073 0.132204 -0.062500 0 0 0 0 0 0 3 552158
-0.014387 0.007537 0.119874 0.264130 0.040855 0.046943 -0.062500 0 0 0 0 0 0 3 553051
-0.014401 0.007556 0.119863 0.197636 -0.142946 0.263997 -0.062500 0 0 0 0 0 0 3 554048
-0.014409 0.007565 0.119859 0.107177 -0.042731 0.202839 -0.062500 0 0 0 0 0 0 3 555052
-0.014413 0.007570 0.119858 0.051375 0.028557 0.166343 -0.062500 0 0 0 0 0 0 3 556044
-0.014415 0.007573 0.119858 0.020646 0.067063 0.151570 -0.062500 0 0 0 0 0 0 3 557043
-0.014416 0.007574 0.119857 0.004344 0.086870 0.146019 -0.062500 0 0 0 0 0 0 3 558046
-0.014416 0.007575 0.119857 -0.004158 0.096906 0.143957 -0.062500 0 0 0 0 0 0 3 559041
-0.014417 0.007575 0.119857 -0.008492 0.102001 0.143207 -0.062500 0 0 0 0 0 0 3 560041
-0.014417 0.007575 0.119857 -0.010724 0.104548 0.142920 -0.062500 0 0 0 0 0 0 3 561041
-0.014438 0.007580 0.119863 0.262949 0.040079 0.057672 -0.062500 0 0 0 0 0 0 3 562040
-0.014448 0.007583 0.119866 0.147984 0.068883 0.097685 -0.062500 0 0 0 0 0 0 3 563042
-0.014453 0.007584 0.119866 0.068153 0.088234 0.119412 -0.062500 0 0 0 0 0 0 3 564173
-0.014456 0.007585 0.119867 0.027048 0.097954 0.128074 -0.062500 0 0 0 0 0 0 3 565170
-0.014457 0.007585 0.119867 0.006755 0.102663 0.131295 -0.062500 0 0 0 0 0 0 3 566047
-0.014457 0.007585 0.119867 -0.003226 0.104928 0.132490 -0.062500 0 0 0 0 0 0 3 567022
-0.014458 0.007585 0.119867 -0.008167 0.106064 0.132925 -0.062500 0 0 0 0 0 0 3 568042
-0.014458 0.007585 0.119867 -0.010600 0.106603 0.133093 -0.062500 0 0 0 0 0 0 3 569166
-0.014479 0.007590 0.119873 0.260878 0.039684 0.048171 -0.062500 0 0 0 0 0 0 3 570044
-0.014489 0.007592 0.119875 0.145855 0.067993 0.088148 -0.062500 0 0 0 0 0 0 3 571148
-0.014494 0.007594 0.119876 0.065979 0.087078 0.109856 -0.062500 0 0 0 0 0 0 3 572041
-0.014497 0.007594 0.119876 0.024828 0.096673 0.118492 -0.062500 0 0 0 0 0 0 3 573041
-0.014498 0.007594 0.119876 0.004502 0.101328 0.121734 -0.062500 0 0 0 0 0 0 3 574168
-0.014499 0.007595 0.119876 -0.005456 0.103572 0.122927 -0.062500 0 0 0 0 0 0 3 575164
-0.014499 0.007595 0.119876 -0.010398 0.104677 0.123369 -0.062500 0 0 0 0 0 0 3 576040
-0.014499 0.007595 0.119876 -0.012841 0.105215 0.123521 -0.062500 0 0 0 0 0 0 3 577147
-0.014499 0.007595 0.119876 -0.014045 0.105468 0.123568 -0.062500 0 0 0 0 0 0 3 578169
-0.014520 0.007600 0.119882 0.260370 0.039807 0.038806 -0.062500 0 0 0 0 0 0 3 579045
-0.014531 0.007602 0.119885 0.145606 0.068043 0.078670 -0.062500 0 0 0 0 0 0 3 580167
-0.014536 0.007603 0.119885 0.065854 0.087097 0.100324 -0.062500 0 0 0 0 0 0 3 581040
-0.014538 0.007604 0.119886 0.024782 0.096683 0.108957 -0.062500 0 0 0 0 0 0 3 582149
-0.014539 0.007604 0.119886 0.004485 0.101332 0.112181 -0.062500 0 0 0 0 0 0 3 583164
-0.014540 0.007604 0.119886 -0.005499 0.103582 0.113376 -0.062500 0 0 0 0 0 0 3 584038
-0.014540 0.007604 0.119886 -0.010390 0.104665 0.113807 -0.062500 0 0 0 0 0 0 3 585146
-0.014540 0.007604 0.119886 -0.012821 0.105209 0.113964 -0.062500 0 0 0 0 0 0 3 586166
-0.014562 0.007609 0.119892 0.261061 0.039659 0.029417 -0.062500 0 0 0 0 0 0 3 587163
-0.014572 0.007612 0.119894 0.145966 0.067984 0.069195 -0.062500 0 0 0 0 0 0 3 588159
-0.014577 0.007613 0.119895 0.066015 0.087064 0.090824 -0.062500 0 0 0 0 0 0 3 589032
-0.014579 0.007614 0.119895 0.024849 0.096677 0.099427 -0.062500 0 0 0 0 0 0 3 590163
-0.014580 0.007614 0.119895 0.004542 0.101310 0.102654 -0.062500 0 0 0 0 0 0 3 591172
-0.014581 0.007614 0.119895 -0.005473 0.103575 0.103843 -0.062500 0 0 0 0 0 0 3 592023
-0.014581 0.007614 0.119895 -0.010390 0.104684 0.104279 -0.062500 0 0 0 0 0 0 3 593146
-0.014582 0.007614 0.119895 -0.012826 0.105203 0.104445 -0.062500 0 0 0 0 0 0 3 594166
-0.014582 0.007614 0.119895 -0.014023 0.105463 0.104500 -0.062500 0 0 0 0 0 0 3 595167
-0.014582 0.007614 0.119895 -0.014656 0.105606 0.104514 -0.062500 0 0 0 0 0 0 3 596165
-0.014603 0.007619 0.119902 0.260266 0.039837 0.020079 -0.062500 0 0 0 0 0 0 3 597038
-0.014613 0.007622 0.119904 0.145576 0.068065 0.059768 -0.062500 0 0 0 0 0 0 3 598148
-0.014618 0.007623 0.119905 0.065814 0.087099 0.081332 -0.062500 0 0 0 0 0 0 3 599166
-0.014621 0.007623 0.119905 0.024756 0.096678 0.089923 -0.062500 0 0 0 0 0 0 3 600032
-0.014622 0.007623 0.119905 0.004499 0.101338 0.093145 -0.062500 0 0 0 0 0 0 3 601163
-0.014622 0.007624 0.119905 -0.005485 0.103589 0.094330 -0.062500 0 0 0 0 0 0 3 602156
-0.014623 0.007624 0.119905 -0.010402 0.104669 0.094772 -0.062500 0 0 0 0 0 0 3 603163
-0.014623 0.007624 0.119905 -0.012844 0.105204 0.094920 -0.062500 0 0 0 0 0 0 3 604026
-0.014623 0.007624 0.119905 -0.014041 0.105466 0.094973 -0.062500 0 0 0 0 0 0 3 605037
-0.014623 0.007624 0.119905 -0.014630 0.105600 0.095008 -0.062500 0 0 0 0 0 0 3 606154
-0.014623 0.007624 0.119905 -0.014935 0.105679 0.095004 -0.062500 0 0 0 0 0 0 3 607163
-0.014644 0.007629 0.119911 0.260224 0.039866 0.010772 -0.062500 0 0 0 0 0 0 3 608152
-0.014654 0.007631 0.119913 0.145546 0.068066 0.050329 -0.062500 0 0 0 0 0 0 3 609161
-0.014659 0.007632 0.119914 0.065812 0.087110 0.071861 -0.062500 0 0 0 0 0 0 3 610152
-0.014662 0.007633 0.119914 0.024747 0.096681 0.080437 -0.062500 0 0 0 0 0 0 3 611161
-0.014663 0.007633 0.119914 0.004486 0.101340 0.083648 -0.062500 0 0 0 0 0 0 3 612162
-0.014664 0.007633 0.119914 -0.005496 0.103572 0.084842 -0.062500 0 0 0 0 0 0 3 613152
-0.014664 0.007633 0.119914 -0.010410 0.104669 0.085283 -0.062500 0 0 0 0 0 0 3 614162
-0.014664 0.007633 0.119914 -0.012825 0.105200 0.085422 -0.062500 0 0 0 0 0 0 3 615150
-0.014685 0.007638 0.119920 0.259986 0.038570 0.001413 -0.062500 0 0 0 0 0 0 3 616162
-0.014696 0.007641 0.119923 0.144767 0.066881 0.040925 -0.062500 0 0 0 0 0 0 3 617151
-0.014701 0.007642 0.119923 0.064730 0.085980 0.062396 -0.062500 0 0 0 0 0 0 3 618161
-0.014703 0.007643 0.119924 0.023517 0.095603 0.070961 -0.062500 0 0 0 0 0 0 3 619152
-0.014704 0.007643 0.119924 0.003179 0.100262 0.074177 -0.062500 0 0 0 0 0 0 3 620162
-0.014705 0.007643 0.119924 -0.006810 0.102523 0.075358 -0.062500 0 0 0 0 0 0 3 621026
-0.014705 0.007643 0.119924 -0.011758 0.103620 0.075794 -0.062500 0 0 0 0 0 0 3 622162
-0.014709 0.007659 0.119911 0.034447 -0.107837 0.253112 -0.062500 0 0 0 0 0 0 3 623152
-0.014712 0.007668 0.119907 0.037096 -0.006071 0.170163 -0.062500 0 0 0 0 0 0 3 624161
-0.014713 0.007672 0.119905 0.022091 0.055656 0.124896 -0.062500 0 0 0 0 0 0 3 625150
-0.014735 0.007679 0.119910 0.286913 0.023666 0.022964 -0.062500 0 0 0 0 0 0 3 626161
-0.014746 0.007683 0.119912 0.165793 0.069425 0.055531 -0.062500 0 0 0 0 0 0 3 627151
-0.014751 0.007685 0.119913 0.082436 0.097433 0.074444 -0.062500 0 0 0 0 0 0 3 628161
-0.014754 0.007686 0.119913 0.039368 0.111575 0.082064 -0.062500 0 0 0 0 0 0 3 629162
-0.014755 0.007686 0.119913 0.018061 0.118509 0.084920 -0.062500 0 0 0 0 0 0 3 630040
-0.014756 0.007686 0.119913 0.007542 0.121920 0.085987 -0.062500 0 0 0 0 0 0 3 631169
-0.014756 0.007686 0.119913 0.002349 0.123592 0.086361 -0.062500 0 0 0 0 0 0 3 632161
-0.014756 0.007686 0.119913 -0.000215 0.124413 0.086504 -0.062500 0 0 0 0 0 0 3 633167
-0.014778 0.007691 0.119919 0.274070 0.058951 0.002914 -0.062500 0 0 0 0 0 0 3 634170
-0.014800 0.007680 0.119910 0.308411 0.267663 0.197833 -0.062500 0 0 0 0 0 0 3 635171
-0.014811 0.007674 0.119907 0.176798 0.211210 0.146346 -0.062500 0 0 0 0 0 0 3 636158
-0.014817 0.007672 0.119906 0.091887 0.168666 0.115077 -0.062500 0 0 0 0 0 0 3 637196
-0.014820 0.007670 0.119906 0.045964 0.146631 0.102353 -0.062500 0 0 0 0 0 0 3 638170
-0.014821 0.007670 0.119905 0.022085 0.135754 0.097543 -0.062500 0 0 0 0 0 0 3 639165
-0.014822 0.007669 0.119905 0.009835 0.130434 0.095780 -0.062500 0 0 0 0 0 0 3 640165
-0.014823 0.007669 0.119905 0.003569 0.127819 0.095116 -0.062500 0 0 0 0 0 0 3 641164
-0.014823 0.007669 0.119905 0.000431 0.126502 0.094873 -0.062500 0 0 0 0 0 0 3 642166
-0.014823 0.007669 0.119905 -0.001174 0.125880 0.094787 -0.062500 0 0 0 0 0 0 3 643163
-0.014823 0.007669 0.119905 -0.001949 0.125548 0.094756 -0.062500 0 0 0 0 0 0 3 644162
-0.014823 0.007669 0.119905 -0.002355 0.125404 0.094748 -0.062500 0 0 0 0 0 0 3 645163
-0.014823 0.007669 0.119905 -0.002576 0.125333 0.094745 -0.062500 0 0 0 0 0 0 3 646246
-0.014848 0.007690 0.119899 0.321446 -0.152451 0.188581 -0.062500 0 0 0 0 0 0 3 647230
-0.014861 0.007701 0.119896 0.196826 -0.043415 0.144766 -0.062500 0 0 0 0 0 0 3 648205
-0.014867 0.007707 0.119895 0.102660 0.037166 0.120733 -0.062500 0 0 0 0 0 0 3 649202
-0.014871 0.007710 0.119895 0.051190 0.080564 0.111117 -0.062500 0 0 0 0 0 0 3 650223
-0.014872 0.007711 0.119895 0.024597 0.102724 0.107471 -0.062500 0 0 0 0 0 0 3 651201
-0.014873 0.007712 0.119895 0.011056 0.113922 0.106138 -0.062500 0 0 0 0 0 0 3 652197
-0.014874 0.007712 0.119895 0.004180 0.119571 0.105646 -0.062500 0 0 0 0 0 0 3 653193
-0.014874 0.007712 0.119895 0.000716 0.122406 0.105462 -0.062500 0 0 0 0 0 0 3 654228
-0.014874 0.007712 0.119895 -0.001024 0.123812 0.105399 -0.062500 0 0 0 0 0 0 3 655223
-0.014874 0.007712 0.119895 -0.001900 0.124520 0.105358 -0.062500 0 0 0 0 0 0 3 656223
-0.014874 0.007712 0.119895 -0.002318 0.124880 0.105366 -0.062500 0 0 0 0 0 0 3 657200
-0.014886 0.007698 0.119884 0.146914 0.305292 0.261077 -0.062500 0 0 0 0 0 0 3 658227
-0.014892 0.007692 0.119879 0.095446 0.229802 0.188174 -0.062500 0 0 0 0 0 0 3 659219
-0.014895 0.007689 0.119878 0.052121 0.176884 0.148377 -0.062500 0 0 0 0 0 0 3 660222
-0.014897 0.007687 0.119877 0.026551 0.150216 0.132430 -0.062500 0 0 0 0 0 0 3 661193
-0.014898 0.007686 0.119877 0.012644 0.137101 0.126442 -0.062500 0 0 0 0 0 0 3 662251
-0.014899 0.007686 0.119877 0.005296 0.130680 0.124223 -0.062500 0 0 0 0 0 0 3 663224
-0.014903 0.007702 0.119864 0.049852 -0.084204 0.300716 -0.062500 0 0 0 0 0 0 3 664222
-0.014926 0.007715 0.119866 0.313940 -0.070856 0.134376 -0.062500 0 0 0 0 0 0 3 665200
-0.014938 0.007722 0.119866 0.183850 0.018096 0.127914 -0.062500 0 0 0 0 0 0 3 666200
-0.014944 0.007725 0.119866 0.093172 0.070538 0.130949 -0.062500 0 0 0 0 0 0 3 667198
-0.014947 0.007727 0.119866 0.045512 0.097452 0.132562 -0.062500 0 0 0 0 0 0 3 668197
-0.014949 0.007728 0.119866 0.021508 0.110957 0.133211 -0.062500 0 0 0 0 0 0 3 669198
-0.014949 0.007728 0.119866 0.009520 0.117714 0.133470 -0.062500 0 0 0 0 0 0 3 670191
-0.014950 0.007728 0.119866 0.003526 0.121068 0.133556 -0.062500 0 0 0 0 0 0 3 671229
-0.014950 0.007729 0.119866 0.000569 0.122747 0.133578 -0.062500 0 0 0 0 0 0 3 672228
-0.014950 0.007729 0.119866 -0.000946 0.123582 0.133604 -0.062500 0 0 0 0 0 0 3 673226
-0.014950 0.007729 0.119866 -0.001688 0.124003 0.133595 -0.062500 0 0 0 0 0 0 3 674226
-0.014962 0.007715 0.119855 0.147227 0.304394 0.289402 -0.062500 0 0 0 0 0 0 3 675228
-0.014968 0.007708 0.119851 0.095811 0.228936 0.216498 -0.062500 0 0 0 0 0 0 3 676198
-0.014993 0.007710 0.119856 0.327986 0.110948 0.093889 -0.062500 0 0 0 0 0 0 3 677207
-0.015005 0.007711 0.119857 0.187572 0.112474 0.116776 -0.062500 0 0 0 0 0 0 3 678205
-0.015011 0.007711 0.119858 0.093825 0.118417 0.131913 -0.062500 0 0 0 0 0 0 3 679219
-0.015014 0.007711 0.119858 0.045374 0.121605 0.138134 -0.062500 0 0 0 0 0 0 3 680198
-0.015015 0.007711 0.119858 0.021293 0.123106 0.140490 -0.062500 0 0 0 0 0 0 3 681200
-0.015016 0.007711 0.119858 0.009350 0.123793 0.141357 -0.062500 0 0 0 0 0 0 3 682198
-0.015016 0.007711 0.119858 0.003428 0.124118 0.141684 -0.062500 0 0 0 0 0 0 3 683195
-0.015038 0.007717 0.119864 0.276438 0.058352 0.059224 -0.062500 0 0 0 0 0 0 3 684195
-0.015052 0.007735 0.119854 0.208212 -0.124958 0.275395 -0.062500 0 0 0 0 0 0 3 685234
-0.015059 0.007745 0.119850 0.118063 -0.025114 0.213529 -0.062500 0 0 0 0 0 0 3 686224
-0.015063 0.007750 0.119848 0.062302 0.045970 0.176596 -0.062500 0 0 0 0 0 0 3 687219
-0.015065 0.007752 0.119848 0.031471 0.084402 0.161593 -0.062500 0 0 0 0 0 0 3 688201
-0.015067 0.007753 0.119848 0.015075 0.104171 0.155919 -0.062500 0 0 0 0 0 0 3 689215
-0.015067 0.007754 0.119847 0.006535 0.114216 0.153831 -0.062500 0 0 0 0 0 0 3 690154
-0.015067 0.007754 0.119847 0.002130 0.119281 0.153058 -0.062500 0 0 0 0 0 0 3 691161
-0.015068 0.007755 0.119847 -0.000102 0.121848 0.152755 -0.062500 0 0 0 0 0 0 3 692150
-0.015100 0.007746 0.119842 0.423827 0.237303 0.226263 -0.062500 0 0 0 0 0 0 3 693160
-0.015117 0.007742 0.119840 0.258188 0.189666 0.191928 -0.062500 0 0 0 0 0 0 3 694162
-0.015125 0.007740 0.119839 0.134495 0.156941 0.173071 -0.062500 0 0 0 0 0 0 3 695150
-0.015130 0.007739 0.119839 0.067673 0.140026 0.165491 -0.062500 0 0 0 0 0 0 3 696150
-0.015132 0.007738 0.119839 0.033420 0.131654 0.162616 -0.062500 0 0 0 0 0 0 3 697160
-0.015133 0.007738 0.119839 0.016057 0.127535 0.161567 -0.062500 0 0 0 0 0 0 3 698150
-0.015134 0.007738 0.119839 0.007319 0.125498 0.161167 -0.062500 0 0 0 0 0 0 3 699159
-0.015155 0.007743 0.119845 0.279085 0.058537 0.078955 -0.062500 0 0 0 0 0 0 3 700149
-0.015165 0.007745 0.119847 0.161913 0.086246 0.117374 -0.062500 0 0 0 0 0 0 3 701149
-0.015171 0.007746 0.119848 0.080865 0.105055 0.138309 -0.062500 0 0 0 0 0 0 3 702161
-0.015173 0.007747 0.119848 0.039141 0.114535 0.146684 -0.062500 0 0 0 0 0 0 3 703149
-0.015174 0.007747 0.119848 0.018546 0.119119 0.149831 -0.062500 0 0 0 0 0 0 3 704161
-0.015186 0.007733 0.119837 0.157257 0.301387 0.307101 -0.062500 0 0 0 0 0 0 3 705150
-0.015193 0.007727 0.119833 0.101351 0.226955 0.234556 -0.062500 0 0 0 0 0 0 3 706161
-0.015197 0.007723 0.119832 0.055450 0.175402 0.194798 -0.062500 0 0 0 0 0 0 3 707149
-0.015220 0.007727 0.119837 0.304913 0.083033 0.097027 -0.062500 0 0 0 0 0 0 3 708149
-0.015231 0.007729 0.119839 0.175411 0.098249 0.129364 -0.062500 0 0 0 0 0 0 3 709159
-0.015236 0.007729 0.119839 0.087843 0.110974 0.148030 -0.062500 0 0 0 0 0 0 3 710150
-0.015239 0.007730 0.119840 0.042724 0.117466 0.155586 -0.062500 0 0 0 0 0 0 3 711159
-0.015241 0.007730 0.119840 0.020362 0.120588 0.158428 -0.062500 0 0 0 0 0 0 3 712159
-0.015241 0.007730 0.119840 0.009334 0.122075 0.159480 -0.062500 0 0 0 0 0 0 3 713149
-0.015242 0.007730 0.119840 0.003882 0.122804 0.159847 -0.062500 0 0 0 0 0 0 3 714160
-0.015267 0.007751 0.119833 0.325315 -0.154266 0.255848 -0.062500 0 0 0 0 0 0 3 715160
-0.015280 0.007762 0.119831 0.199646 -0.045212 0.211235 -0.062500 0 0 0 0 0 0 3 716149
-0.015286 0.007768 0.119830 0.104804 0.035384 0.186708 -0.062500 0 0 0 0 0 0 3 717168
-0.015301 0.007757 0.119818 0.201577 0.258733 0.333069 -0.062500 0 0 0 0 0 0 3 718168
-0.015309 0.007751 0.119814 0.123978 0.205432 0.256364 -0.062500 0 0 0 0 0 0 3 719153
-0.015313 0.007749 0.119812 0.066923 0.164557 0.215034 -0.062500 0 0 0 0 0 0 3 720167
-0.015316 0.007748 0.119812 0.034511 0.143548 0.198498 -0.062500 0 0 0 0 0 0 3 721155
-0.015338 0.007752 0.119817 0.294614 0.066090 0.110946 -0.062500 0 0 0 0 0 0 3 722150
-0.015349 0.007754 0.119819 0.170472 0.089307 0.146736 -0.062500 0 0 0 0 0 0 3 723169
-0.015354 0.007755 0.119820 0.085780 0.105932 0.166655 -0.062500 0 0 0 0 0 0 3 724168
-0.015357 0.007756 0.119820 0.042149 0.114347 0.174649 -0.062500 0 0 0 0 0 0 3 725171
-0.015358 0.007756 0.119821 0.020604 0.118420 0.177648 -0.062500 0 0 0 0 0 0 3 726163
-0.015359 0.007756 0.119821 0.009990 0.120397 0.178788 -0.062500 0 0 0 0 0 0 3 727159
-0.015380 0.007761 0.119826 0.281238 0.055348 0.098064 -0.062500 0 0 0 0 0 0 3 728160
-0.015391 0.007764 0.119828 0.163573 0.084017 0.136196 -0.062500 0 0 0 0 0 0 3 729158
-0.015396 0.007765 0.119829 0.082207 0.103329 0.156978 -0.062500 0 0 0 0 0 0 3 730164
-0.015398 0.007765 0.119830 0.040353 0.113066 0.165297 -0.062500 0 0 0 0 0 0 3 731162
-0.015400 0.007766 0.119830 0.019686 0.117778 0.168427 -0.062500 0 0 0 0 0 0 3 732160
-0.015422 0.007771 0.119835 0.286120 0.054064 0.088640 -0.062500 0 0 0 0 0 0 3 733162
-0.015432 0.007773 0.119838 0.165949 0.083369 0.126952 -0.062500 0 0 0 0 0 0 3 734165
-0.015437 0.007774 0.119838 0.083417 0.103023 0.147808 -0.062500 0 0 0 0 0 0 3 735146
-0.015451 0.007761 0.119828 0.189303 0.292784 0.312563 -0.062500 0 0 0 0 0 0 3 736142
-0.015459 0.007755 0.119824 0.117744 0.222112 0.242693 -0.062500 0 0 0 0 0 0 3 737158
-0.015463 0.007752 0.119822 0.064161 0.172391 0.203819 -0.062500 0 0 0 0 0 0 3 738161
-0.015486 0.007755 0.119827 0.310257 0.080861 0.107488 -0.062500 0 0 0 0 0 0 3 739161
-0.015498 0.007757 0.119829 0.178688 0.096557 0.139368 -0.062500 0 0 0 0 0 0 3 740144
-0.015503 0.007758 0.119830 0.089997 0.109509 0.157794 -0.062500 0 0 0 0 0 0 3 741161
-0.015506 0.007758 0.119830 0.044349 0.116110 0.165236 -0.062500 0 0 0 0 0 0 3 742163
-0.015507 0.007758 0.119830 0.021707 0.119297 0.168059 -0.062500 0 0 0 0 0 0 3 743159
-0.015508 0.007758 0.119830 0.010537 0.120827 0.169097 -0.062500 0 0 0 0 0 0 3 744160
-0.015508 0.007758 0.119830 0.005045 0.121549 0.169472 -0.062500 0 0 0 0 0 0 3 745160
-0.015530 0.007764 0.119836 0.279073 0.055888 0.089117 -0.062500 0 0 0 0 0 0 3 746162
-0.015540 0.007766 0.119838 0.162275 0.082858 0.126820 -0.062500 0 0 0 0 0 0 3 747163
-0.015545 0.007767 0.119839 0.081460 0.102016 0.147418 -0.062500 0 0 0 0 0 0 3 748162
-0.015559 0.007754 0.119828 0.187984 0.291497 0.312290 -0.062500 0 0 0 0 0 0 3 749159
-0.015567 0.007747 0.119824 0.117008 0.220764 0.242337 -0.062500 0 0 0 0 0 0 3 750162
-0.015571 0.007744 0.119823 0.063716 0.171006 0.203411 -0.062500 0 0 0 0 0 0 3 751158
-0.015573 0.007743 0.119822 0.033260 0.145493 0.187720 -0.062500 0 0 0 0 0 0 3 752159
-0.015595 0.007747 0.119828 0.293786 0.066917 0.101557 -0.062500 0 0 0 0 0 0 3 753158
-0.015606 0.007749 0.119830 0.169958 0.088969 0.136909 -0.062500 0 0 0 0 0 0 3 754161
-0.015612 0.007750 0.119830 0.085393 0.105054 0.156600 -0.062500 0 0 0 0 0 0 3 755158
-0.015614 0.007751 0.119831 0.041867 0.113191 0.164520 -0.062500 0 0 0 0 0 0 3 756160
-0.015615 0.007751 0.119831 0.020317 0.117135 0.167510 -0.062500 0 0 0 0 0 0 3 757159
-0.015616 0.007751 0.119831 0.009738 0.119043 0.168616 -0.062500 0 0 0 0 0 0 3 758152
-0.015616 0.007751 0.119831 0.004507 0.119962 0.169033 -0.062500 0 0 0 0 0 0 3 759163
-0.015617 0.007751 0.119831 0.001917 0.120411 0.169164 -0.062500 0 0 0 0 0 0 3 760166
-0.015628 0.007737 0.119820 0.148596 0.300343 0.325997 -0.062500 0 0 0 0 0 0 3 761158
-0.015656 0.007736 0.119821 0.374584 0.159023 0.172846 -0.062500 0 0 0 0 0 0 3 762157
-0.015669 0.007735 0.119822 0.215803 0.135261 0.170188 -0.062500 0 0 0 0 0 0 3 763142
-0.015676 0.007735 0.119822 0.110008 0.127768 0.174542 -0.062500 0 0 0 0 0 0 3 764161
-0.015680 0.007734 0.119822 0.054757 0.124341 0.176656 -0.062500 0 0 0 0 0 0 3 765159
-0.015681 0.007734 0.119822 0.027007 0.122620 0.177482 -0.062500 0 0 0 0 0 0 3 766161
-0.015682 0.007734 0.119822 0.013151 0.121753 0.177775 -0.062500 0 0 0 0 0 0 3 767139
-0.015704 0.007739 0.119828 0.283274 0.055240 0.098077 -0.062500 0 0 0 0 0 0 3 768160
-0.015715 0.007742 0.119830 0.164507 0.083198 0.135432 -0.062500 0 0 0 0 0 0 3 769140
-0.015720 0.007743 0.119831 0.082574 0.102202 0.155854 -0.062500 0 0 0 0 0 0 3 770135
-0.015722 0.007743 0.119831 0.040437 0.111775 0.164045 -0.062500 0 0 0 0 0 0 3 771147
-0.015735 0.007730 0.119820 0.167339 0.296064 0.324082 -0.062500 0 0 0 0 0 0 3 772157
-0.015742 0.007723 0.119816 0.106943 0.222961 0.252044 -0.062500 0 0 0 0 0 0 3 773147
-0.015745 0.007720 0.119814 0.057600 0.170643 0.212301 -0.062500 0 0 0 0 0 0 3 774157
-0.015747 0.007719 0.119814 0.029651 0.144577 0.196326 -0.062500 0 0 0 0 0 0 3 775147
-0.015770 0.007723 0.119819 0.291651 0.065703 0.110698 -0.062500 0 0 0 0 0 0 3 776157
-0.015781 0.007725 0.119821 0.168354 0.087617 0.145656 -0.062500 0 0 0 0 0 0 3 777146
-0.015786 0.007726 0.119822 0.083967 0.103637 0.165163 -0.062500 0 0 0 0 0 0 3 778158
-0.015789 0.007726 0.119822 0.040542 0.111769 0.173008 -0.062500 0 0 0 0 0 0 3 779157
-0.015790 0.007727 0.119822 0.019064 0.115691 0.175975 -0.062500 0 0 0 0 0 0 3 780146
-0.015802 0.007713 0.119811 0.156092 0.297138 0.334163 -0.062500 0 0 0 0 0 0 3 781156
-0.015830 0.007711 0.119813 0.378025 0.156678 0.182002 -0.062500 0 0 0 0 0 0 3 782147
-0.015844 0.007711 0.119813 0.216983 0.133338 0.179051 -0.062500 0 0 0 0 0 0 3 783158
-0.015851 0.007710 0.119813 0.110018 0.126087 0.183231 -0.062500 0 0 0 0 0 0 3 784145
-0.015854 0.007710 0.119813 0.054163 0.122778 0.185259 -0.062500 0 0 0 0 0 0 3 785155
-0.015856 0.007710 0.119813 0.026104 0.121133 0.186074 -0.062500 0 0 0 0 0 0 3 786147
-0.015857 0.007710 0.119813 0.012098 0.120275 0.186363 -0.062500 0 0 0 0 0 0 3 787157
-0.015857 0.007710 0.119813 0.005133 0.119848 0.186475 -0.062500 0 0 0 0 0 0 3 788146
-0.015879 0.007715 0.119819 0.278943 0.053529 0.107385 -0.062500 0 0 0 0 0 0 3 789155
-0.015889 0.007717 0.119821 0.161768 0.081601 0.144376 -0.062500 0 0 0 0 0 0 3 790146
-0.015894 0.007718 0.119822 0.080608 0.100646 0.164595 -0.062500 0 0 0 0 0 0 3 791156
-0.015908 0.007705 0.119811 0.186167 0.289744 0.329990 -0.062500 0 0 0 0 0 0 3 792145
-0.015916 0.007699 0.119807 0.115679 0.219164 0.259791 -0.062500 0 0 0 0 0 0 3 793155
-0.015920 0.007696 0.119805 0.062522 0.169477 0.220687 -0.062500 0 0 0 0 0 0 3 794146
-0.015943 0.007699 0.119811 0.309527 0.077895 0.126010 -0.062500 0 0 0 0 0 0 3 795155
-0.015954 0.007701 0.119812 0.177674 0.093568 0.156894 -0.062500 0 0 0 0 0 0 3 796156
-0.015960 0.007702 0.119813 0.086640 0.105225 0.174854 -0.062500 0 0 0 0 0 0 3 797144
-0.015963 0.007702 0.119813 0.040870 0.111870 0.182118 -0.062500 0 0 0 0 0 0 3 798156
-0.015964 0.007702 0.119813 0.018186 0.115082 0.184859 -0.062500 0 0 0 0 0 0 3 799149
-0.015965 0.007702 0.119813 0.007000 0.116622 0.185888 -0.062500 0 0 0 0 0 0 3 800166
-0.015965 0.007702 0.119814 0.001463 0.117377 0.186263 -0.062500 0 0 0 0 0 0 3 801169
-0.015965 0.007702 0.119814 -0.001268 0.117729 0.186399 -0.062500 0 0 0 0 0 0 3 802157
-0.015998 0.007694 0.119808 0.422054 0.231182 0.265191 -0.062500 0 0 0 0 0 0 3 803165
-0.016015 0.007690 0.119806 0.256050 0.184194 0.228670 -0.062500 0 0 0 0 0 0 3 804159
-0.016023 0.007688 0.119805 0.132417 0.151447 0.208496 -0.062500 0 0 0 0 0 0 3 805165
-0.016028 0.007686 0.119805 0.065483 0.134564 0.200353 -0.062500 0 0 0 0 0 0 3 806155
-0.016030 0.007686 0.119805 0.031115 0.126212 0.197268 -0.062500 0 0 0 0 0 0 3 807168
-0.016031 0.007686 0.119805 0.013684 0.122108 0.196113 -0.062500 0 0 0 0 0 0 3 808162
-0.016031 0.007686 0.119805 0.004914 0.120085 0.195689 -0.062500 0 0 0 0 0 0 3 809159
-0.016053 0.007691 0.119810 0.278052 0.052953 0.117088 -0.062500 0 0 0 0 0 0 3 810161
-0.016063 0.007693 0.119812 0.160283 0.080610 0.153636 -0.062500 0 0 0 0 0 0 3 811139
-0.016069 0.007694 0.119813 0.078777 0.099489 0.173669 -0.062500 0 0 0 0 0 0 3 812159
-0.016082 0.007681 0.119802 0.183811 0.288332 0.339310 -0.062500 0 0 0 0 0 0 3 813158
-0.016090 0.007675 0.119798 0.113491 0.217771 0.268998 -0.062500 0 0 0 0 0 0 3 814159
-0.016094 0.007671 0.119796 0.060411 0.168134 0.229798 -0.062500 0 0 0 0 0 0 3 815168
-0.016096 0.007670 0.119796 0.030022 0.142668 0.213952 -0.062500 0 0 0 0 0 0 3 816166
-0.016097 0.007669 0.119796 0.013655 0.130185 0.207970 -0.062500 0 0 0 0 0 0 3 817163
-0.016098 0.007669 0.119796 0.005059 0.124035 0.205734 -0.062500 0 0 0 0 0 0 3 818163
-0.016098 0.007669 0.119796 0.000635 0.121037 0.204920 -0.062500 0 0 0 0 0 0 3 819157
-0.016120 0.007674 0.119801 0.276034 0.053406 0.126410 -0.062500 0 0 0 0 0 0 3 820160
-0.016130 0.007676 0.119803 0.159250 0.080830 0.162788 -0.062500 0 0 0 0 0 0 3 821139
-0.016135 0.007677 0.119804 0.078281 0.099603 0.182747 -0.062500 0 0 0 0 0 0 3 822160
-0.016149 0.007664 0.119793 0.183396 0.288299 0.348483 -0.062500 0 0 0 0 0 0 3 823156
-0.016156 0.007658 0.119789 0.098844 0.197546 0.278110 -0.062500 0 0 0 0 0 0 3 824157
-0.016160 0.007655 0.119787 0.045893 0.147926 0.238873 -0.062500 0 0 0 0 0 0 3 825157
-0.016163 0.007653 0.119787 0.015541 0.122469 0.223016 -0.062500 0 0 0 0 0 0 3 826159
-0.016164 0.007652 0.119787 -0.000827 0.109966 0.217015 -0.062500 0 0 0 0 0 0 3 827156
-0.016164 0.007652 0.119787 -0.009374 0.103835 0.214785 -0.062500 0 0 0 0 0 0 3 828158
-0.016186 0.007657 0.119792 0.261540 0.033370 0.136011 -0.062500 0 0 0 0 0 0 3 829164
-0.016196 0.007659 0.119794 0.143657 0.060043 0.172071 -0.062500 0 0 0 0 0 0 3 830162
-0.016202 0.007660 0.119795 0.075549 0.098871 0.191875 -0.062500 0 0 0 0 0 0 3 831139
-0.016204 0.007661 0.119795 0.033550 0.108204 0.199851 -0.062500 0 0 0 0 0 0 3 832158
-0.016205 0.007661 0.119795 0.012818 0.112716 0.202857 -0.062500 0 0 0 0 0 0 3 833157
-0.016206 0.007661 0.119795 0.002644 0.114922 0.203970 -0.062500 0 0 0 0 0 0 3 834159
-0.016217 0.007647 0.119784 0.130745 0.274677 0.362276 -0.062500 0 0 0 0 0 0 3 835158
-0.016224 0.007641 0.119780 0.078868 0.200086 0.288974 -0.062500 0 0 0 0 0 0 3 836158
-0.016227 0.007638 0.119778 0.034852 0.148504 0.248619 -0.062500 0 0 0 0 0 0 3 837158
-0.016251 0.007641 0.119783 0.286706 0.055922 0.154667 -0.062500 0 0 0 0 0 0 3 838157
-0.016262 0.007643 0.119785 0.156858 0.071094 0.184730 -0.062500 0 0 0 0 0 0 3 839158
-0.016268 0.007644 0.119786 0.068897 0.083880 0.202319 -0.062500 0 0 0 0 0 0 3 840150
-0.016270 0.007644 0.119786 0.023567 0.090431 0.209438 -0.062500 0 0 0 0 0 0 3 841159
-0.016272 0.007644 0.119786 0.001135 0.093612 0.212155 -0.062500 0 0 0 0 0 0 3 842222
-0.016272 0.007644 0.119786 -0.009936 0.095131 0.213156 -0.062500 0 0 0 0 0 0 3 843213
-0.016273 0.007644 0.119786 -0.015402 0.095862 0.213519 -0.062500 0 0 0 0 0 0 3 844200
-0.016294 0.007649 0.119792 0.259797 0.030063 0.136179 -0.062500 0 0 0 0 0 0 3 845191
-0.016316 0.007638 0.119783 0.289191 0.237436 0.330401 -0.062500 0 0 0 0 0 0 3 846213
-0.016327 0.007633 0.119779 0.158759 0.181567 0.276761 -0.062500 0 0 0 0 0 0 3 847201
-0.016333 0.007630 0.119778 0.074257 0.139484 0.244261 -0.062500 0 0 0 0 0 0 3 848192
-0.016336 0.007629 0.119777 0.028300 0.117698 0.230975 -0.062500 0 0 0 0 0 0 3 849192
-0.016338 0.007628 0.119777 0.004301 0.106958 0.225909 -0.062500 0 0 0 0 0 0 3 850194
-0.016339 0.007628 0.119777 -0.008042 0.101693 0.224025 -0.062500 0 0 0 0 0 0 3 851215
-0.016339 0.007628 0.119777 -0.014359 0.099108 0.223326 -0.062500 0 0 0 0 0 0 3 852190
-0.016361 0.007633 0.119783 0.260471 0.031633 0.145811 -0.062500 0 0 0 0 0 0 3 853200
-0.016371 0.007635 0.119785 0.143076 0.059157 0.181720 -0.062500 0 0 0 0 0 0 3 854215
-0.016376 0.007636 0.119785 0.061797 0.077992 0.201443 -0.062500 0 0 0 0 0 0 3 855198
-0.016379 0.007637 0.119786 0.019931 0.087531 0.209363 -0.062500 0 0 0 0 0 0 3 856213
-0.016380 0.007637 0.119786 -0.000735 0.092170 0.212380 -0.062500 0 0 0 0 0 0 3 857195
-0.016380 0.007637 0.119786 -0.010887 0.094416 0.213497 -0.062500 0 0 0 0 0 0 3 858156
-0.016392 0.007623 0.119775 0.127456 0.273564 0.372103 -0.062500 0 0 0 0 0 0 3 859146
-0.016420 0.007622 0.119776 0.353946 0.132839 0.221701 -0.062500 0 0 0 0 0 0 3 860154
-0.016434 0.007621 0.119776 0.194262 0.109473 0.217181 -0.062500 0 0 0 0 0 0 3 861143
-0.016441 0.007621 0.119777 0.087811 0.102229 0.220540 -0.062500 0 0 0 0 0 0 3 862154
-0.016444 0.007621 0.119777 0.032157 0.098962 0.222295 -0.062500 0 0 0 0 0 0 3 863154
-0.016446 0.007620 0.119777 0.004196 0.097326 0.222973 -0.062500 0 0 0 0 0 0 3 864143
-0.016447 0.007620 0.119777 -0.009767 0.096494 0.223221 -0.062500 0 0 0 0 0 0 3 865153
-0.016447 0.007620 0.119777 -0.016733 0.096087 0.223329 -0.062500 0 0 0 0 0 0 3 866144
-0.016447 0.007620 0.119777 -0.020231 0.095883 0.223357 -0.062500 0 0 0 0 0 0 3 867153
-0.016447 0.007620 0.119777 -0.021971 0.095774 0.223387 -0.062500 0 0 0 0 0 0 3 868143
-0.016480 0.007612 0.119771 0.401423 0.208388 0.304923 -0.062500 0 0 0 0 0 0 3 869154
-0.016497 0.007607 0.119769 0.236129 0.161488 0.267152 -0.062500 0 0 0 0 0 0 3 870144
-0.016505 0.007605 0.119768 0.112773 0.128853 0.246257 -0.062500 0 0 0 0 0 0 3 871153
-0.016510 0.007604 0.119768 0.045855 0.112035 0.237800 -0.062500 0 0 0 0 0 0 3 872143
-0.016512 0.007604 0.119767 0.011475 0.103733 0.234571 -0.062500 0 0 0 0 0 0 3 873152
-0.016513 0.007604 0.119767 -0.005976 0.099649 0.233381 -0.062500 0 0 0 0 0 0 3 874144
-0.016535 0.007609 0.119773 0.263477 0.031410 0.156380 -0.062500 0 0 0 0 0 0 3 875153
-0.016545 0.007611 0.119775 0.143175 0.058561 0.191856 -0.062500 0 0 0 0 0 0 3 876143
-0.016551 0.007612 0.119776 0.060406 0.077221 0.211375 -0.062500 0 0 0 0 0 0 3 877156
-0.016564 0.007599 0.119765 0.163642 0.265473 0.377751 -0.062500 0 0 0 0 0 0 3 878144
-0.016572 0.007593 0.119760 0.093730 0.195112 0.307104 -0.062500 0 0 0 0 0 0 3 879154
-0.016576 0.007590 0.119759 0.040830 0.145600 0.267649 -0.062500 0 0 0 0 0 0 3 880154
-0.016578 0.007588 0.119758 0.010442 0.120193 0.251658 -0.062500 0 0 0 0 0 0 3 881143
-0.016579 0.007587 0.119758 -0.005969 0.107695 0.245573 -0.062500 0 0 0 0 0 0 3 882153
-0.016580 0.007587 0.119758 -0.014577 0.101593 0.243333 -0.062500 0 0 0 0 0 0 3 883144
-0.016602 0.007592 0.119763 0.255644 0.031982 0.166193 -0.062500 0 0 0 0 0 0 3 884152
-0.016612 0.007594 0.119765 0.137482 0.058615 0.201394 -0.062500 0 0 0 0 0 0 3 885172
-0.016617 0.007595 0.119766 0.055708 0.077052 0.220802 -0.062500 0 0 0 0 0 0 3 886154
-0.016620 0.007596 0.119767 0.013627 0.086387 0.228609 -0.062500 0 0 0 0 0 0 3 887163
-0.016632 0.007582 0.119755 0.138528 0.269664 0.390224 -0.062500 0 0 0 0 0 0 3 888163
-0.016639 0.007576 0.119751 0.079556 0.196933 0.317679 -0.062500 0 0 0 0 0 0 3 889150
-0.016643 0.007573 0.119750 0.032026 0.146292 0.277461 -0.062500 0 0 0 0 0 0 3 890147
-0.016645 0.007571 0.119749 0.004226 0.120338 0.261192 -0.062500 0 0 0 0 0 0 3 891157
-0.016646 0.007570 0.119749 -0.010880 0.107590 0.255028 -0.062500 0 0 0 0 0 0 3 892167
-0.016668 0.007575 0.119754 0.259568 0.035092 0.176687 -0.062500 0 0 0 0 0 0 3 893164
-0.016678 0.007577 0.119756 0.139506 0.060143 0.211220 -0.062500 0 0 0 0 0 0 3 894158
-0.016684 0.007578 0.119757 0.056760 0.077800 0.230348 -0.062500 0 0 0 0 0 0 3 895163
-0.016686 0.007579 0.119757 0.014148 0.086767 0.238066 -0.062500 0 0 0 0 0 0 3 896157
-0.016687 0.007579 0.119757 -0.006870 0.091114 0.241001 -0.062500 0 0 0 0 0 0 3 897155
-0.016699 0.007566 0.119746 0.128266 0.271870 0.400886 -0.062500 0 0 0 0 0 0 3 898157
-0.016706 0.007559 0.119742 0.074524 0.198021 0.327571 -0.062500 0 0 0 0 0 0 3 899155
-0.016709 0.007556 0.119740 0.029548 0.146817 0.287056 -0.062500 0 0 0 0 0 0 3 900156
-0.016711 0.007554 0.119740 0.003022 0.120595 0.270699 -0.062500 0 0 0 0 0 0 3 901164
-0.016712 0.007554 0.119739 -0.011471 0.107712 0.264461 -0.062500 0 0 0 0 0 0 3 902141
-0.016713 0.007553 0.119739 -0.019148 0.101407 0.262161 -0.062500 0 0 0 0 0 0 3 903159
-0.016734 0.007558 0.119745 0.255354 0.032040 0.185491 -0.062500 0 0 0 0 0 0 3 904160
-0.016745 0.007560 0.119747 0.137345 0.058641 0.220451 -0.062500 0 0 0 0 0 0 3 905153
-0.016761 0.007548 0.119736 0.200991 0.255613 0.398641 -0.062500 0 0 0 0 0 0 3 906157
-0.016770 0.007542 0.119732 0.110388 0.190097 0.332666 -0.062500 0 0 0 0 0 0 3 907154
-0.016775 0.007539 0.119731 0.047212 0.142950 0.294902 -0.062500 0 0 0 0 0 0 3 908155
-0.016777 0.007537 0.119730 0.011766 0.118702 0.279552 -0.062500 0 0 0 0 0 0 3 909155
-0.016778 0.007537 0.119730 -0.007136 0.106791 0.273716 -0.062500 0 0 0 0 0 0 3 910156
-0.016779 0.007536 0.119730 -0.017014 0.100944 0.271543 -0.062500 0 0 0 0 0 0 3 911153
-0.016779 0.007536 0.119730 -0.022090 0.098069 0.270735 -0.062500 0 0 0 0 0 0 3 912155
-0.016780 0.007536 0.119730 -0.024680 0.096662 0.270410 -0.062500 0 0 0 0 0 0 3 913159
-0.016780 0.007536 0.119730 -0.026005 0.095970 0.270313 -0.062500 0 0 0 0 0 0 3 914139
-0.016801 0.007541 0.119735 0.251943 0.029339 0.194731 -0.062500 0 0 0 0 0 0 3 915156
-0.016823 0.007530 0.119726 0.276853 0.236175 0.388910 -0.062500 0 0 0 0 0 0 3 916156
-0.016834 0.007524 0.119722 0.147547 0.180447 0.334438 -0.062500 0 0 0 0 0 0 3 917157
-0.016840 0.007522 0.119721 0.063561 0.138487 0.301512 -0.062500 0 0 0 0 0 0 3 918137
-0.016843 0.007520 0.119721 0.017761 0.116745 0.287989 -0.062500 0 0 0 0 0 0 3 919154
-0.016845 0.007520 0.119720 -0.006191 0.106028 0.282825 -0.062500 0 0 0 0 0 0 3 920158
-0.016845 0.007519 0.119720 -0.018532 0.100787 0.280885 -0.062500 0 0 0 0 0 0 3 921138
-0.016846 0.007519 0.119720 -0.024844 0.098224 0.280190 -0.062500 0 0 0 0 0 0 3 922155
-0.016857 0.007506 0.119709 0.117015 0.275350 0.439086 -0.062500 0 0 0 0 0 0 3 923154
-0.016864 0.007499 0.119705 0.067039 0.199933 0.365136 -0.062500 0 0 0 0 0 0 3 924153
-0.016867 0.007496 0.119703 0.023889 0.148000 0.324342 -0.062500 0 0 0 0 0 0 3 925155
-0.016869 0.007494 0.119702 -0.001784 0.121383 0.307838 -0.062500 0 0 0 0 0 0 3 926158
-0.016870 0.007493 0.119702 -0.015849 0.108323 0.301579 -0.062500 0 0 0 0 0 0 3 927148
-0.016870 0.007493 0.119702 -0.023326 0.101922 0.299231 -0.062500 0 0 0 0 0 0 3 928155
-0.016871 0.007493 0.119702 -0.027215 0.098767 0.298375 -0.062500 0 0 0 0 0 0 3 929155
-0.016871 0.007493 0.119702 -0.029204 0.097222 0.298042 -0.062500 0 0 0 0 0 0 3 930155
-0.016892 0.007498 0.119708 0.248438 0.030181 0.222714 -0.062500 0 0 0 0 0 0 3 931153
-0.016914 0.007486 0.119698 0.276790 0.236214 0.416938 -0.062500 0 0 0 0 0 0 3 932137
-0.016925 0.007481 0.119695 0.147573 0.180443 0.362292 -0.062500 0 0 0 0 0 0 3 933161
-0.016931 0.007478 0.119693 0.063582 0.138489 0.329252 -0.062500 0 0 0 0 0 0 3 934137
-0.016934 0.007477 0.119693 0.017808 0.116729 0.315686 -0.062500 0 0 0 0 0 0 3 935154
-0.016936 0.007476 0.119693 -0.006183 0.106033 0.310505 -0.062500 0 0 0 0 0 0 3 936153
-0.016937 0.007476 0.119693 -0.018505 0.100795 0.308581 -0.062500 0 0 0 0 0 0 3 937154
-0.016948 0.007462 0.119681 0.119941 0.276456 0.467252 -0.062500 0 0 0 0 0 0 3 938154
-0.016955 0.007456 0.119677 0.068542 0.200489 0.393068 -0.062500 0 0 0 0 0 0 3 939144
-0.016958 0.007452 0.119675 0.024688 0.148267 0.352134 -0.062500 0 0 0 0 0 0 3 940144
-0.016960 0.007451 0.119675 -0.001354 0.121529 0.335571 -0.062500 0 0 0 0 0 0 3 941153
-0.016961 0.007450 0.119675 -0.015647 0.108396 0.329304 -0.062500 0 0 0 0 0 0 3 942145
-0.016961 0.007450 0.119674 -0.023209 0.101959 0.326956 -0.062500 0 0 0 0 0 0 3 943153
-0.016962 0.007449 0.119674 -0.027150 0.098783 0.326080 -0.062500 0 0 0 0 0 0 3 944143
-0.016962 0.007449 0.119674 -0.029202 0.097242 0.325749 -0.062500 0 0 0 0 0 0 3 945151
-0.016973 0.007436 0.119663 0.105619 0.252911 0.485128 -0.062500 0 0 0 0 0 0 3 946153
-0.016979 0.007429 0.119659 0.056954 0.177881 0.411102 -0.062500 0 0 0 0 0 0 3 947154
-0.017004 0.007431 0.119663 0.293186 0.059836 0.295405 -0.062500 0 0 0 0 0 0 3 948142
-0.017016 0.007432 0.119664 0.151810 0.061405 0.313693 -0.062500 0 0 0 0 0 0 3 949151
-0.017022 0.007432 0.119664 0.054386 0.068868 0.326545 -0.062500 0 0 0 0 0 0 3 950142
-0.017025 0.007432 0.119665 0.005425 0.072240 0.331929 -0.062500 0 0 0 0 0 0 3 951152
-0.017038 0.007419 0.119653 0.125558 0.251914 0.493610 -0.062500 0 0 0 0 0 0 3 952142
-0.017045 0.007412 0.119649 0.065486 0.178062 0.420364 -0.062500 0 0 0 0 0 0 3 953152
-0.017049 0.007409 0.119648 0.017311 0.126890 0.379761 -0.062500 0 0 0 0 0 0 3 954153
-0.017051 0.007407 0.119647 -0.010828 0.100669 0.363332 -0.062500 0 0 0 0 0 0 3 955142
-0.017052 0.007407 0.119647 -0.026185 0.087766 0.357081 -0.062500 0 0 0 0 0 0 3 956151
-0.017052 0.007406 0.119647 -0.034285 0.081457 0.354748 -0.062500 0 0 0 0 0 0 3 957141
-0.017053 0.007406 0.119647 -0.038514 0.078351 0.353877 -0.062500 0 0 0 0 0 0 3 958152
-0.017053 0.007406 0.119647 -0.040685 0.076819 0.353549 -0.062500 0 0 0 0 0 0 3 959142
-0.017053 0.007406 0.119647 -0.041771 0.076050 0.353432 -0.062500 0 0 0 0 0 0 3 960152
-0.017064 0.007392 0.119635 0.102030 0.253677 0.513105 -0.062500 0 0 0 0 0 0 3 961152
-0.017070 0.007386 0.119631 0.053789 0.178920 0.439028 -0.062500 0 0 0 0 0 0 3 962142
-0.017095 0.007387 0.119635 0.290331 0.061000 0.323618 -0.062500 0 0 0 0 0 0 3 963141
-0.017107 0.007388 0.119636 0.148984 0.062644 0.341707 -0.062500 0 0 0 0 0 0 3 964152
-0.017125 0.007375 0.119625 0.198604 0.246745 0.514336 -0.062500 0 0 0 0 0 0 3 965141
-0.017134 0.007369 0.119621 0.101797 0.175588 0.445583 -0.062500 0 0 0 0 0 0 3 966152
-0.017139 0.007366 0.119620 0.035343 0.125715 0.406676 -0.062500 0 0 0 0 0 0 3 967140
-0.017141 0.007364 0.119619 -0.001892 0.100097 0.390866 -0.062500 0 0 0 0 0 0 3 968153
-0.017143 0.007363 0.119619 -0.021730 0.087494 0.384853 -0.062500 0 0 0 0 0 0 3 969159
-0.017143 0.007363 0.119619 -0.032065 0.081314 0.382589 -0.062500 0 0 0 0 0 0 3 970149
-0.017155 0.007349 0.119607 0.106691 0.256126 0.541719 -0.062500 0 0 0 0 0 0 3 971158
-0.017161 0.007342 0.119603 0.056187 0.180121 0.467262 -0.062500 0 0 0 0 0 0 3 972150
-0.017165 0.007339 0.119601 0.012762 0.127916 0.426175 -0.062500 0 0 0 0 0 0 3 973160
-0.017167 0.007338 0.119601 -0.013078 0.101157 0.409542 -0.062500 0 0 0 0 0 0 3 974152
-0.017168 0.007337 0.119601 -0.027292 0.088026 0.403230 -0.062500 0 0 0 0 0 0 3 975153
-0.017168 0.007336 0.119601 -0.034837 0.081580 0.400855 -0.062500 0 0 0 0 0 0 3 976159
-0.017201 0.007328 0.119594 0.384064 0.189860 0.485875 -0.062500 0 0 0 0 0 0 3 977153
-0.017218 0.007323 0.119592 0.218209 0.141904 0.445864 -0.062500 0 0 0 0 0 0 3 978155
-0.017226 0.007321 0.119591 0.094392 0.108852 0.423718 -0.062500 0 0 0 0 0 0 3 979135
-0.017231 0.007320 0.119591 0.027177 0.091856 0.414725 -0.062500 0 0 0 0 0 0 3 980153
-0.017233 0.007320 0.119591 -0.007445 0.083472 0.411305 -0.062500 0 0 0 0 0 0 3 981151
-0.017245 0.007306 0.119579 0.115917 0.259555 0.570212 -0.062500 0 0 0 0 0 0 3 982155
-0.017252 0.007299 0.119575 0.059417 0.183092 0.495508 -0.062500 0 0 0 0 0 0 3 983138
-0.017255 0.007296 0.119573 0.012998 0.130663 0.454284 -0.062500 0 0 0 0 0 0 3 984163
-0.017257 0.007294 0.119573 -0.014386 0.103815 0.437601 -0.062500 0 0 0 0 0 0 3 985155
-0.017258 0.007294 0.119573 -0.029366 0.090605 0.431272 -0.062500 0 0 0 0 0 0 3 986161
-0.017259 0.007293 0.119573 -0.037305 0.084143 0.428889 -0.062500 0 0 0 0 0 0 3 987151
-0.017259 0.007293 0.119573 -0.041464 0.080957 0.428006 -0.062500 0 0 0 0 0 0 3 988154
-0.017270 0.007279 0.119561 0.100126 0.256979 0.587975 -0.062500 0 0 0 0 0 0 3 989152
-0.017277 0.007273 0.119557 0.051498 0.181830 0.513587 -0.062500 0 0 0 0 0 0 3 990154
-0.017302 0.007275 0.119560 0.287940 0.063722 0.398679 -0.062500 0 0 0 0 0 0 3 991153
-0.017314 0.007275 0.119562 0.146428 0.065234 0.416314 -0.062500 0 0 0 0 0 0 3 992151
-0.017320 0.007276 0.119562 0.051652 0.071369 0.428877 -0.062500 0 0 0 0 0 0 3 993153
-0.017323 0.007276 0.119563 0.002643 0.074742 0.434142 -0.062500 0 0 0 0 0 0 3 994153
-0.017335 0.007262 0.119551 0.121770 0.253864 0.596574 -0.062500 0 0 0 0 0 0 3 995153
-0.017342 0.007256 0.119547 0.062252 0.180289 0.523006 -0.062500 0 0 0 0 0 0 3 996152
-0.017346 0.007253 0.119545 0.014380 0.129303 0.482186 -0.062500 0 0 0 0 0 0 3 997155
-0.017348 0.007251 0.119545 -0.013712 0.103125 0.465660 -0.062500 0 0 0 0 0 0 3 998154
-0.017349 0.007250 0.119545 -0.029034 0.090279 0.459360 -0.062500 0 0 0 0 0 0 3 999153
-0.017350 0.007250 0.119544 -0.037140 0.083967 0.457006 -0.062500 0 0 0 0 0 0 4 154
-0.017350 0.007250 0.119544 -0.041356 0.080885 0.456115 -0.062500 0 0 0 0 0 0 4 1135
-0.017350 0.007250 0.119544 -0.043517 0.079339 0.455792 -0.062500 0 0 0 0 0 0 4 2151
-0.017361 0.007236 0.119533 0.098782 0.256016 0.616203 -0.062500 0 0 0 0 0 0 4 3151
-0.017389 0.007235 0.119534 0.329865 0.115024 0.468320 -0.062500 0 0 0 0 0 0 4 4150
-0.017403 0.007234 0.119534 0.166776 0.069806 0.461330 -0.062500 0 0 0 0 0 0 4 5135
-0.017410 0.007233 0.119534 0.060753 0.062600 0.463462 -0.062500 0 0 0 0 0 0 4 6209
-0.017413 0.007233 0.119534 0.005266 0.059369 0.464706 -0.062500 0 0 0 0 0 0 4 7210
-0.017415 0.007233 0.119534 -0.022656 0.057766 0.465216 -0.062500 0 0 0 0 0 0 4 8225
-0.017427 0.007219 0.119523 0.106609 0.234314 0.626075 -0.062500 0 0 0 0 0 0 4 9218
-0.017434 0.007213 0.119519 0.052416 0.159651 0.551756 -0.062500 0 0 0 0 0 0 4 10217
-0.017437 0.007210 0.119517 0.007124 0.108105 0.510622 -0.062500 0 0 0 0 0 0 4 11218
-0.017439 0.007208 0.119517 -0.019677 0.081695 0.493941 -0.062500 0 0 0 0 0 0 4 12215
-0.017440 0.007207 0.119516 -0.034389 0.068696 0.487602 -0.062500 0 0 0 0 0 0 4 13211
-0.017441 0.007207 0.119516 -0.042214 0.062343 0.485235 -0.062500 0 0 0 0 0 0 4 14226
-0.017441 0.007207 0.119516 -0.046281 0.059213 0.484342 -0.062500 0 0 0 0 0 0 4 15186
-0.017452 0.007193 0.119505 0.092524 0.238657 0.644774 -0.062500 0 0 0 0 0 0 4 16185
-0.017458 0.007186 0.119500 0.044269 0.163663 0.570207 -0.062500 0 0 0 0 0 0 4 17213
-0.017462 0.007183 0.119499 0.001961 0.111983 0.528981 -0.062500 0 0 0 0 0 0 4 18189
-0.017485 0.007187 0.119503 0.255704 0.019147 0.439147 -0.062500 0 0 0 0 0 0 4 19185
-0.017497 0.007188 0.119505 0.125511 0.034142 0.466747 -0.062500 0 0 0 0 0 0 4 20210
-0.017499 0.007173 0.119518 -0.007867 0.258534 0.306669 -0.062500 0 0 0 0 0 0 4 21187
-0.017510 0.007151 0.119512 0.096546 0.361345 0.555999 -0.062500 0 0 0 0 0 0 4 22186
-0.017516 0.007141 0.119509 0.040307 0.228926 0.529236 -0.062500 0 0 0 0 0 0 4 23214
-0.017519 0.007135 0.119508 -0.002252 0.145526 0.507265 -0.062500 0 0 0 0 0 0 4 24208
-0.017521 0.007133 0.119508 -0.026294 0.102541 0.497865 -0.062500 0 0 0 0 0 0 4 25190
-0.017521 0.007131 0.119508 -0.039109 0.081086 0.494241 -0.062500 0 0 0 0 0 0 4 26207
-0.017522 0.007131 0.119508 -0.045807 0.070435 0.492864 -0.062500 0 0 0 0 0 0 4 27191
-0.017522 0.007130 0.119508 -0.049221 0.065120 0.492359 -0.062500 0 0 0 0 0 0 4 28208
-0.017522 0.007130 0.119508 -0.050990 0.062492 0.492174 -0.062500 0 0 0 0 0 0 4 29190
-0.017533 0.007116 0.119496 0.090984 0.238251 0.653171 -0.062500 0 0 0 0 0 0 4 30192
-0.017561 0.007115 0.119497 0.322663 0.097135 0.505663 -0.062500 0 0 0 0 0 0 4 31205
-0.017575 0.007114 0.119498 0.164525 0.073549 0.498261 -0.062500 0 0 0 0 0 0 4 32188
-0.017582 0.007114 0.119498 0.058537 0.066295 0.500180 -0.062500 0 0 0 0 0 0 4 33204
-0.017585 0.007114 0.119498 0.003027 0.063073 0.501347 -0.062500 0 0 0 0 0 0 4 34190
-0.017587 0.007114 0.119498 -0.024906 0.061477 0.501830 -0.062500 0 0 0 0 0 0 4 35204
-0.017599 0.007100 0.119486 0.103851 0.237677 0.663213 -0.062500 0 0 0 0 0 0 4 36189
-0.017605 0.007093 0.119482 0.049963 0.163206 0.588669 -0.062500 0 0 0 0 0 0 4 37205
-0.017609 0.007090 0.119480 0.004835 0.111765 0.547385 -0.062500 0 0 0 0 0 0 4 38138
-0.017611 0.007088 0.119480 -0.021931 0.085393 0.530664 -0.062500 0 0 0 0 0 0 4 39148
-0.017612 0.007088 0.119480 -0.036621 0.072406 0.524276 -0.062500 0 0 0 0 0 0 4 40138
-0.017613 0.007087 0.119480 -0.044429 0.066042 0.521899 -0.062500 0 0 0 0 0 0 4 41149
-0.017613 0.007087 0.119480 -0.048515 0.062919 0.521002 -0.062500 0 0 0 0 0 0 4 42139
-0.017613 0.007087 0.119480 -0.050595 0.061376 0.520673 -0.062500 0 0 0 0 0 0 4 43148
-0.017613 0.007087 0.119480 -0.051668 0.060609 0.520547 -0.062500 0 0 0 0 0 0 4 44138
-0.017645 0.007078 0.119473 0.369575 0.170791 0.609182 -0.062500 0 0 0 0 0 0 4 45147
-0.017662 0.007074 0.119471 0.203878 0.129668 0.568252 -0.062500 0 0 0 0 0 0 4 46137
-0.017671 0.007072 0.119470 0.081295 0.097559 0.545488 -0.062500 0 0 0 0 0 0 4 47137
-0.017675 0.007071 0.119470 0.014583 0.081023 0.536260 -0.062500 0 0 0 0 0 0 4 48148
-0.017677 0.007071 0.119469 -0.019791 0.072875 0.532719 -0.062500 0 0 0 0 0 0 4 49138
-0.017678 0.007071 0.119469 -0.037283 0.068851 0.531385 -0.062500 0 0 0 0 0 0 4 50148
-0.017679 0.007071 0.119469 -0.046119 0.066895 0.530894 -0.062500 0 0 0 0 0 0 4 51137
-0.017690 0.007057 0.119458 0.091844 0.242749 0.692122 -0.062500 0 0 0 0 0 0 4 52148
-0.017696 0.007050 0.119454 0.042855 0.168291 0.617375 -0.062500 0 0 0 0 0 0 4 53137
-0.017700 0.007047 0.119452 0.000172 0.116859 0.575993 -0.062500 0 0 0 0 0 0 4 54147
-0.017723 0.007051 0.119457 0.253904 0.024099 0.486905 -0.062500 0 0 0 0 0 0 4 55137
-0.017735 0.007052 0.119458 0.123516 0.039109 0.514063 -0.062500 0 0 0 0 0 0 4 56148
-0.017740 0.007053 0.119459 0.035120 0.051955 0.530153 -0.062500 0 0 0 0 0 0 4 57138
-0.017743 0.007053 0.119459 -0.010454 0.058623 0.536738 -0.062500 0 0 0 0 0 0 4 58147
-0.017744 0.007054 0.119459 -0.033017 0.061857 0.539268 -0.062500 0 0 0 0 0 0 4 59136
-0.017745 0.007054 0.119459 -0.044163 0.063446 0.540197 -0.062500 0 0 0 0 0 0 4 60173
-0.017745 0.007054 0.119459 -0.049650 0.064209 0.540555 -0.062500 0 0 0 0 0 0 4 61150
-0.017745 0.007054 0.119459 -0.052380 0.064580 0.540685 -0.062500 0 0 0 0 0 0 4 62145
-0.017756 0.007040 0.119448 0.088520 0.241516 0.702274 -0.062500 0 0 0 0 0 0 4 63146
-0.017763 0.007034 0.119443 0.041208 0.167659 0.627586 -0.062500 0 0 0 0 0 0 4 64146
-0.017788 0.007036 0.119447 0.278756 0.050156 0.514146 -0.062500 0 0 0 0 0 0 4 65157
-0.017800 0.007037 0.119448 0.137275 0.051924 0.530783 -0.062500 0 0 0 0 0 0 4 66147
-0.017806 0.007037 0.119449 0.042453 0.058237 0.542815 -0.062500 0 0 0 0 0 0 4 67154
-0.017809 0.007037 0.119449 -0.006603 0.061701 0.547874 -0.062500 0 0 0 0 0 0 4 68157
-0.017807 0.007021 0.119462 -0.077340 0.254151 0.373752 -0.062500 0 0 0 0 0 0 4 69132
-0.017805 0.007013 0.119466 -0.082818 0.173787 0.455966 -0.062500 0 0 0 0 0 0 4 70153
-0.017804 0.007008 0.119468 -0.075538 0.112648 0.501327 -0.062500 0 0 0 0 0 0 4 71132
-0.017803 0.007006 0.119469 -0.068212 0.079154 0.519710 -0.062500 0 0 0 0 0 0 4 72150
-0.017824 0.007010 0.119474 0.216261 -0.004601 0.454823 -0.062500 0 0 0 0 0 0 4 73148
-0.017834 0.007012 0.119476 0.102923 0.014520 0.490765 -0.062500 0 0 0 0 0 0 4 74151
-0.017850 0.006999 0.119465 0.165708 0.205932 0.671943 -0.062500 0 0 0 0 0 0 4 75147
-0.017859 0.006993 0.119461 0.078496 0.139581 0.604989 -0.062500 0 0 0 0 0 0 4 76155
-0.017864 0.006990 0.119460 0.016974 0.092088 0.566497 -0.062500 0 0 0 0 0 0 4 77134
-0.017866 0.006989 0.119459 -0.017843 0.067641 0.550790 -0.062500 0 0 0 0 0 0 4 78136
-0.017867 0.006988 0.119459 -0.036509 0.055575 0.544773 -0.062500 0 0 0 0 0 0 4 79150
-0.017868 0.006988 0.119459 -0.046282 0.049669 0.542520 -0.062500 0 0 0 0 0 0 4 80153
-0.017890 0.006993 0.119464 0.226964 -0.012520 0.470020 -0.062500 0 0 0 0 0 0 4 81151
-0.017900 0.006995 0.119466 0.108000 0.014028 0.502920 -0.062500 0 0 0 0 0 0 4 82150
-0.017905 0.006996 0.119467 0.025722 0.032534 0.521145 -0.062500 0 0 0 0 0 0 4 83151
-0.017908 0.006997 0.119467 -0.016619 0.041977 0.528527 -0.062500 0 0 0 0 0 0 4 84132
-0.017909 0.006997 0.119467 -0.037522 0.046624 0.531334 -0.062500 0 0 0 0 0 0 4 85130
-0.017910 0.006997 0.119467 -0.047781 0.048875 0.532391 -0.062500 0 0 0 0 0 0 4 86151
-0.017910 0.006997 0.119467 -0.052864 0.049980 0.532785 -0.062500 0 0 0 0 0 0 4 87148
-0.017910 0.006997 0.119467 -0.055340 0.050521 0.532944 -0.062500 0 0 0 0 0 0 4 88149
-0.017921 0.006984 0.119455 0.085262 0.227360 0.694910 -0.062500 0 0 0 0 0 0 4 89148
-0.017949 0.006982 0.119456 0.317901 0.087214 0.548660 -0.062500 0 0 0 0 0 0 4 90147
-0.017963 0.006981 0.119456 0.159756 0.064129 0.540296 -0.062500 0 0 0 0 0 0 4 91150
-0.017970 0.006981 0.119457 0.053709 0.057170 0.541741 -0.062500 0 0 0 0 0 0 4 92149
-0.017973 0.006981 0.119457 -0.001906 0.054107 0.542704 -0.062500 0 0 0 0 0 0 4 93149
-0.017975 0.006981 0.119457 -0.029875 0.052584 0.543103 -0.062500 0 0 0 0 0 0 4 94150
-0.017976 0.006981 0.119457 -0.043846 0.051834 0.543263 -0.062500 0 0 0 0 0 0 4 95149
-0.017976 0.006981 0.119457 -0.050859 0.051442 0.543325 -0.062500 0 0 0 0 0 0 4 96148
-0.017976 0.006981 0.119457 -0.054325 0.051254 0.543344 -0.062500 0 0 0 0 0 0 4 97147
-0.017977 0.006981 0.119457 -0.056086 0.051159 0.543352 -0.062500 0 0 0 0 0 0 4 98150
-0.017998 0.006986 0.119462 0.222748 -0.015348 0.472150 -0.062500 0 0 0 0 0 0 4 99130
-0.018009 0.006988 0.119464 0.105851 0.012594 0.505114 -0.062500 0 0 0 0 0 0 4 100141
-0.018014 0.006989 0.119464 0.024669 0.031824 0.523360 -0.062500 0 0 0 0 0 0 4 101151
-0.018016 0.006990 0.119465 -0.017157 0.041632 0.530737 -0.062500 0 0 0 0 0 0 4 102217
-0.018017 0.006990 0.119465 -0.037807 0.046434 0.533549 -0.062500 0 0 0 0 0 0 4 103208
-0.018018 0.006990 0.119465 -0.047918 0.048779 0.534610 -0.062500 0 0 0 0 0 0 4 104214
-0.018029 0.006977 0.119453 0.088694 0.226427 0.697098 -0.062500 0 0 0 0 0 0 4 105210
-0.018057 0.006976 0.119454 0.319830 0.086714 0.551382 -0.062500 0 0 0 0 0 0 4 106211
-0.018071 0.006975 0.119454 0.160791 0.063879 0.542798 -0.062500 0 0 0 0 0 0 4 107215
-0.018078 0.006974 0.119454 0.054221 0.057039 0.544111 -0.062500 0 0 0 0 0 0 4 108189
-0.018081 0.006974 0.119454 -0.001620 0.054027 0.545029 -0.062500 0 0 0 0 0 0 4 109184
-0.018083 0.006974 0.119454 -0.029741 0.052552 0.545431 -0.062500 0 0 0 0 0 0 4 110185
-0.018084 0.006974 0.119454 -0.043803 0.051806 0.545559 -0.062500 0 0 0 0 0 0 4 111183
-0.018084 0.006974 0.119454 -0.050820 0.051425 0.545616 -0.062500 0 0 0 0 0 0 4 112183
-0.018085 0.006974 0.119454 -0.054339 0.051251 0.545644 -0.062500 0 0 0 0 0 0 4 113179
-0.018106 0.006979 0.119459 0.222591 -0.007308 0.474873 -0.062500 0 0 0 0 0 0 4 114207
-0.018117 0.006982 0.119461 0.105219 0.020615 0.507644 -0.062500 0 0 0 0 0 0 4 115191
-0.018122 0.006983 0.119462 0.023718 0.039847 0.525755 -0.062500 0 0 0 0 0 0 4 116207
-0.018124 0.006983 0.119462 -0.018238 0.049650 0.533098 -0.062500 0 0 0 0 0 0 4 117191
-0.018126 0.006984 0.119462 -0.038925 0.054457 0.535904 -0.062500 0 0 0 0 0 0 4 118209
-0.018126 0.006984 0.119462 -0.049100 0.056798 0.536967 -0.062500 0 0 0 0 0 0 4 119207
-0.018126 0.006984 0.119462 -0.054110 0.057946 0.537343 -0.062500 0 0 0 0 0 0 4 120222
-0.018148 0.006989 0.119467 0.223366 -0.007978 0.466915 -0.062500 0 0 0 0 0 0 4 121207
-0.018159 0.006992 0.119469 0.105613 0.020293 0.499648 -0.062500 0 0 0 0 0 0 4 122139
-0.018175 0.006979 0.119458 0.165260 0.216079 0.679998 -0.062500 0 0 0 0 0 0 4 123146
-0.018183 0.006973 0.119454 0.077210 0.152188 0.612467 -0.062500 0 0 0 0 0 0 4 124136
-0.018188 0.006970 0.119453 0.015220 0.105956 0.573666 -0.062500 0 0 0 0 0 0 4 125137
-0.018190 0.006969 0.119452 -0.019905 0.082126 0.557789 -0.062500 0 0 0 0 0 0 4 126147
-0.018192 0.006968 0.119452 -0.038746 0.070408 0.551725 -0.062500 0 0 0 0 0 0 4 127137
-0.018214 0.006973 0.119457 0.231421 -0.001845 0.479114 -0.062500 0 0 0 0 0 0 4 128146
-0.018225 0.006975 0.119459 0.109732 0.023308 0.510793 -0.062500 0 0 0 0 0 0 4 129136
-0.018230 0.006976 0.119460 0.026023 0.041175 0.528479 -0.062500 0 0 0 0 0 0 4 130138
-0.018232 0.006977 0.119460 -0.017058 0.050308 0.535664 -0.062500 0 0 0 0 0 0 4 131146
-0.018234 0.006977 0.119460 -0.038340 0.054775 0.538399 -0.062500 0 0 0 0 0 0 4 132146
-0.018234 0.006977 0.119460 -0.048805 0.056971 0.539432 -0.062500 0 0 0 0 0 0 4 133136
-0.018235 0.006977 0.119460 -0.053977 0.058020 0.539829 -0.062500 0 0 0 0 0 0 4 134146
-0.018256 0.006983 0.119465 0.223599 -0.007961 0.469831 -0.062500 0 0 0 0 0 0 4 135136
-0.018267 0.006985 0.119467 0.105738 0.020274 0.502325 -0.062500 0 0 0 0 0 0 4 136145
-0.018272 0.006986 0.119468 0.023988 0.039659 0.520300 -0.062500 0 0 0 0 0 0 4 137135
-0.018275 0.006987 0.119468 -0.018100 0.049551 0.527607 -0.062500 0 0 0 0 0 0 4 138146
-0.018276 0.006987 0.119468 -0.038862 0.054410 0.530379 -0.062500 0 0 0 0 0 0 4 139144
-0.018298 0.006992 0.119473 0.230728 -0.000685 0.461464 -0.062500 0 0 0 0 0 0 4 140135
-0.018309 0.006995 0.119475 0.109082 0.028466 0.494221 -0.062500 0 0 0 0 0 0 4 141144
-0.018314 0.006996 0.119475 0.025442 0.048303 0.512281 -0.062500 0 0 0 0 0 0 4 142147
-0.018316 0.006997 0.119476 -0.017605 0.058419 0.519599 -0.062500 0 0 0 0 0 0 4 143135
-0.018318 0.006997 0.119476 -0.038807 0.063372 0.522399 -0.062500 0 0 0 0 0 0 4 144146
-0.018318 0.006997 0.119476 -0.049264 0.065801 0.523458 -0.062500 0 0 0 0 0 0 4 145135
-0.018319 0.006997 0.119476 -0.054379 0.066994 0.523841 -0.062500 0 0 0 0 0 0 4 146137
-0.018340 0.007002 0.119481 0.223370 0.001027 0.454244 -0.062500 0 0 0 0 0 0 4 147139
-0.018362 0.006991 0.119471 0.246453 0.205627 0.649007 -0.062500 0 0 0 0 0 0 4 148155
-0.018373 0.006986 0.119467 0.118884 0.151269 0.592031 -0.062500 0 0 0 0 0 0 4 149156
-0.018379 0.006983 0.119466 0.035643 0.110137 0.557636 -0.062500 0 0 0 0 0 0 4 150142
-0.018382 0.006982 0.119466 -0.010061 0.088818 0.543423 -0.062500 0 0 0 0 0 0 4 151151
-0.018384 0.006981 0.119465 -0.034103 0.078322 0.537991 -0.062500 0 0 0 0 0 0 4 152141
-0.018406 0.006986 0.119470 0.233859 0.006580 0.466411 -0.062500 0 0 0 0 0 0 4 153149
-0.018417 0.006989 0.119472 0.110788 0.032042 0.497771 -0.062500 0 0 0 0 0 0 4 154231
-0.018422 0.006990 0.119473 0.026345 0.050066 0.515278 -0.062500 0 0 0 0 0 0 4 155157
-0.018425 0.006990 0.119473 -0.017109 0.059295 0.522406 -0.062500 0 0 0 0 0 0 4 156149
-0.018426 0.006990 0.119473 -0.038570 0.063814 0.525129 -0.062500 0 0 0 0 0 0 4 157148
-0.018427 0.006991 0.119473 -0.049126 0.066014 0.526136 -0.062500 0 0 0 0 0 0 4 158151
-0.018449 0.006996 0.119478 0.226142 0.000513 0.457214 -0.062500 0 0 0 0 0 0 4 159130
-0.018459 0.006998 0.119480 0.106810 0.029032 0.489382 -0.062500 0 0 0 0 0 0 4 160147
-0.018464 0.006999 0.119481 0.024323 0.048580 0.507188 -0.062500 0 0 0 0 0 0 4 161145
-0.018467 0.007000 0.119481 -0.018122 0.058563 0.514419 -0.062500 0 0 0 0 0 0 4 162150
-0.018468 0.007000 0.119481 -0.039094 0.063434 0.517193 -0.062500 0 0 0 0 0 0 4 163151
-0.018490 0.007006 0.119486 0.231173 -0.000759 0.449098 -0.062500 0 0 0 0 0 0 4 164152
-0.018501 0.007008 0.119488 0.109313 0.028411 0.481418 -0.062500 0 0 0 0 0 0 4 165153
-0.018506 0.007009 0.119489 0.025580 0.048254 0.499266 -0.062500 0 0 0 0 0 0 4 166134
-0.018520 0.006996 0.119477 0.122769 0.243919 0.669206 -0.062500 0 0 0 0 0 0 4 167148
-0.018527 0.006990 0.119473 0.055951 0.175158 0.597069 -0.062500 0 0 0 0 0 0 4 168150
-0.018553 0.006992 0.119476 0.285059 0.059966 0.487495 -0.062500 0 0 0 0 0 0 4 169127
-0.018565 0.006993 0.119478 0.138235 0.062986 0.502719 -0.062500 0 0 0 0 0 0 4 170149
-0.018572 0.006994 0.119478 0.040580 0.069972 0.513982 -0.062500 0 0 0 0 0 0 4 171145
-0.018575 0.006994 0.119478 -0.009945 0.073821 0.518763 -0.062500 0 0 0 0 0 0 4 172147
-0.018576 0.006994 0.119478 -0.035085 0.075678 0.520601 -0.062500 0 0 0 0 0 0 4 173146
-0.018577 0.006994 0.119478 -0.047573 0.076583 0.521282 -0.062500 0 0 0 0 0 0 4 174148
-0.018599 0.006999 0.119483 0.226952 0.010408 0.452861 -0.062500 0 0 0 0 0 0 4 175146
-0.018610 0.007002 0.119485 0.107040 0.038600 0.484670 -0.062500 0 0 0 0 0 0 4 176146
-0.018615 0.007003 0.119486 0.024229 0.057990 0.502280 -0.062500 0 0 0 0 0 0 4 177146
-0.018617 0.007004 0.119486 -0.018422 0.067911 0.509461 -0.062500 0 0 0 0 0 0 4 178143
-0.018619 0.007004 0.119486 -0.039448 0.072766 0.512219 -0.062500 0 0 0 0 0 0 4 179148
-0.018641 0.007009 0.119491 0.231020 0.008497 0.444748 -0.062500 0 0 0 0 0 0 4 180138
-0.018652 0.007012 0.119493 0.109075 0.037663 0.476740 -0.062500 0 0 0 0 0 0 4 181147
-0.018657 0.007013 0.119494 0.025222 0.057520 0.494429 -0.062500 0 0 0 0 0 0 4 182149
-0.018659 0.007013 0.119494 -0.017917 0.067683 0.501625 -0.062500 0 0 0 0 0 0 4 183146
-0.018661 0.007014 0.119494 -0.039224 0.072654 0.504374 -0.062500 0 0 0 0 0 0 4 184145
-0.018683 0.007019 0.119499 0.231226 0.008419 0.437104 -0.062500 0 0 0 0 0 0 4 185146
-0.018704 0.007008 0.119489 0.249571 0.213762 0.631908 -0.062500 0 0 0 0 0 0 4 186147
-0.018716 0.007003 0.119485 0.120357 0.159973 0.574635 -0.062500 0 0 0 0 0 0 4 187145
-0.018722 0.007000 0.119484 0.036250 0.119121 0.540050 -0.062500 0 0 0 0 0 0 4 188149
-0.018747 0.007004 0.119488 0.270165 0.040558 0.457661 -0.062500 0 0 0 0 0 0 4 189138
-0.018759 0.007006 0.119490 0.128956 0.058118 0.483558 -0.062500 0 0 0 0 0 0 4 190144
-0.018765 0.007007 0.119491 0.035005 0.072324 0.498904 -0.062500 0 0 0 0 0 0 4 191147
-0.018768 0.007007 0.119491 -0.013336 0.079680 0.505225 -0.062500 0 0 0 0 0 0 4 192145
-0.018769 0.007007 0.119491 -0.037316 0.083278 0.507639 -0.062500 0 0 0 0 0 0 4 193146
-0.018770 0.007007 0.119491 -0.049136 0.085034 0.508549 -0.062500 0 0 0 0 0 0 4 194147
-0.018792 0.007013 0.119496 0.226082 0.019210 0.441046 -0.062500 0 0 0 0 0 0 4 195146
-0.018802 0.007015 0.119498 0.106216 0.047631 0.472444 -0.062500 0 0 0 0 0 0 4 196149
-0.018807 0.007016 0.119498 0.023395 0.067142 0.489897 -0.062500 0 0 0 0 0 0 4 197145
-0.018810 0.007017 0.119498 -0.019249 0.077111 0.496979 -0.062500 0 0 0 0 0 0 4 198146
-0.018822 0.007004 0.119487 0.099852 0.258061 0.662773 -0.062500 0 0 0 0 0 0 4 199127
-0.018851 0.007002 0.119487 0.325484 0.120120 0.521196 -0.062500 0 0 0 0 0 0 4 200137
-0.018865 0.007002 0.119488 0.162535 0.098317 0.510983 -0.062500 0 0 0 0 0 0 4 201144
-0.018872 0.007001 0.119488 0.053749 0.092058 0.511348 -0.062500 0 0 0 0 0 0 4 202134
-0.018875 0.007001 0.119488 -0.003279 0.089369 0.511909 -0.062500 0 0 0 0 0 0 4 203144
-0.018899 0.007006 0.119493 0.249182 0.021333 0.444715 -0.062500 0 0 0 0 0 0 4 204135
-0.018910 0.007009 0.119494 0.117834 0.048674 0.475895 -0.062500 0 0 0 0 0 0 4 205142
-0.018916 0.007010 0.119495 0.029207 0.067658 0.493203 -0.062500 0 0 0 0 0 0 4 206133
-0.018918 0.007011 0.119495 -0.016347 0.077395 0.500244 -0.062500 0 0 0 0 0 0 4 207141
-0.018920 0.007011 0.119495 -0.038866 0.082137 0.502946 -0.062500 0 0 0 0 0 0 4 208132
-0.018942 0.007016 0.119500 0.231326 0.027588 0.436754 -0.062500 0 0 0 0 0 0 4 209143
-0.018953 0.007019 0.119502 0.108838 0.056734 0.468103 -0.062500 0 0 0 0 0 0 4 210134
-0.018958 0.007020 0.119503 0.024641 0.076624 0.485462 -0.062500 0 0 0 0 0 0 4 211143
-0.018961 0.007020 0.119503 -0.018649 0.086790 0.492539 -0.062500 0 0 0 0 0 0 4 212132
-0.018973 0.007007 0.119491 0.099841 0.267743 0.658515 -0.062500 0 0 0 0 0 0 4 213142
-0.019001 0.007006 0.119492 0.325753 0.129820 0.517548 -0.062500 0 0 0 0 0 0 4 214143
-0.019015 0.007005 0.119492 0.162741 0.108066 0.506967 -0.062500 0 0 0 0 0 0 4 215131
-0.019023 0.007005 0.119492 0.053828 0.101846 0.507131 -0.062500 0 0 0 0 0 0 4 216143
-0.019026 0.007005 0.119492 -0.003243 0.099194 0.507602 -0.062500 0 0 0 0 0 0 4 217132
-0.019049 0.007010 0.119497 0.249432 0.031117 0.441020 -0.062500 0 0 0 0 0 0 4 218142
-0.019061 0.007012 0.119499 0.117947 0.058481 0.471861 -0.062500 0 0 0 0 0 0 4 219132
-0.019066 0.007014 0.119499 0.029228 0.077485 0.489000 -0.062500 0 0 0 0 0 0 4 220142
-0.019069 0.007014 0.119500 -0.016367 0.087214 0.496002 -0.062500 0 0 0 0 0 0 4 221131
-0.019070 0.007014 0.119500 -0.038885 0.091993 0.498678 -0.062500 0 0 0 0 0 0 4 222143
-0.019071 0.007014 0.119500 -0.049967 0.094329 0.499687 -0.062500 0 0 0 0 0 0 4 223132
-0.019093 0.007020 0.119504 0.226104 0.028684 0.433481 -0.062500 0 0 0 0 0 0 4 224143
-0.019114 0.007009 0.119495 0.245913 0.233142 0.627704 -0.062500 0 0 0 0 0 0 4 225131
-0.019126 0.007003 0.119491 0.118270 0.179174 0.569857 -0.062500 0 0 0 0 0 0 4 226142
-0.019154 0.007006 0.119494 0.316297 0.081218 0.468540 -0.062500 0 0 0 0 0 0 4 227131
-0.019167 0.007007 0.119495 0.153269 0.088022 0.484607 -0.062500 0 0 0 0 0 0 4 228142
-0.019174 0.007008 0.119496 0.047540 0.096934 0.496038 -0.062500 0 0 0 0 0 0 4 229131
-0.019177 0.007008 0.119496 -0.007027 0.101738 0.500832 -0.062500 0 0 0 0 0 0 4 230166
-0.019179 0.007008 0.119496 -0.034195 0.104080 0.502705 -0.062500 0 0 0 0 0 0 4 231145
-0.019180 0.007008 0.119496 -0.047652 0.105218 0.503407 -0.062500 0 0 0 0 0 0 4 232153
-0.019202 0.007013 0.119501 0.227341 0.038962 0.437533 -0.062500 0 0 0 0 0 0 4 233128
-0.019212 0.007016 0.119503 0.106871 0.067244 0.468042 -0.062500 0 0 0 0 0 0 4 234143
-0.019228 0.007004 0.119492 0.162974 0.262526 0.648626 -0.062500 0 0 0 0 0 0 4 235152
-0.019237 0.006998 0.119487 0.075533 0.198936 0.580561 -0.062500 0 0 0 0 0 0 4 236144
-0.019263 0.007000 0.119491 0.295493 0.086122 0.475349 -0.062500 0 0 0 0 0 0 4 237155
-0.019276 0.007001 0.119492 0.143099 0.090408 0.489478 -0.062500 0 0 0 0 0 0 4 238155
-0.019283 0.007001 0.119492 0.042526 0.098094 0.500139 -0.062500 0 0 0 0 0 0 4 239144
-0.019286 0.007002 0.119492 -0.009485 0.102301 0.504655 -0.062500 0 0 0 0 0 0 4 240142
-0.019309 0.007007 0.119497 0.246413 0.037516 0.440712 -0.062500 0 0 0 0 0 0 4 241142
-0.019320 0.007010 0.119499 0.116354 0.066535 0.471590 -0.062500 0 0 0 0 0 0 4 242128
-0.019326 0.007011 0.119500 0.028349 0.086371 0.488661 -0.062500 0 0 0 0 0 0 4 243126
-0.019329 0.007011 0.119500 -0.016904 0.096517 0.495641 -0.062500 0 0 0 0 0 0 4 244126
-0.019330 0.007012 0.119500 -0.039225 0.101504 0.498325 -0.062500 0 0 0 0 0 0 4 245144
-0.019352 0.007017 0.119505 0.231708 0.037084 0.433842 -0.062500 0 0 0 0 0 0 4 246149
-0.019374 0.007006 0.119495 0.247864 0.251530 0.628095 -0.062500 0 0 0 0 0 0 4 247131
-0.019385 0.007001 0.119491 0.119131 0.197963 0.570010 -0.062500 0 0 0 0 0 0 4 248129
-0.019391 0.006998 0.119490 0.035143 0.157307 0.534919 -0.062500 0 0 0 0 0 0 4 249126
-0.019416 0.007002 0.119494 0.270939 0.069340 0.455066 -0.062500 0 0 0 0 0 0 4 250147
-0.019428 0.007004 0.119495 0.129282 0.086981 0.479434 -0.062500 0 0 0 0 0 0 4 251126
-0.019434 0.007005 0.119496 0.034979 0.101279 0.494013 -0.062500 0 0 0 0 0 0 4 252143
-0.019437 0.007005 0.119496 -0.013580 0.108706 0.500035 -0.062500 0 0 0 0 0 0 4 253142
-0.019439 0.007005 0.119496 -0.037693 0.112344 0.502346 -0.062500 0 0 0 0 0 0 4 254146
-0.019461 0.007011 0.119501 0.232517 0.047220 0.438191 -0.062500 0 0 0 0 0 0 4 255144
-0.019472 0.007013 0.119503 0.109352 0.076110 0.468403 -0.062500 0 0 0 0 0 0 4 256143
-0.019477 0.007014 0.119503 0.024710 0.095923 0.485200 -0.062500 0 0 0 0 0 0 4 257125
-0.019480 0.007015 0.119504 -0.018832 0.106044 0.492060 -0.062500 0 0 0 0 0 0 4 258126
-0.019503 0.007020 0.119508 0.241833 0.044117 0.429835 -0.062500 0 0 0 0 0 0 4 259145
-0.019525 0.007010 0.119498 0.252721 0.250207 0.624586 -0.062500 0 0 0 0 0 0 4 260145
-0.019536 0.007004 0.119495 0.121604 0.197299 0.566564 -0.062500 0 0 0 0 0 0 4 261133
-0.019542 0.007002 0.119493 0.036418 0.156971 0.531427 -0.062500 0 0 0 0 0 0 4 262148
-0.019546 0.007001 0.119493 -0.010407 0.136046 0.516843 -0.062500 0 0 0 0 0 0 4 263144
-0.019569 0.007005 0.119497 0.247146 0.058838 0.446572 -0.062500 0 0 0 0 0 0 4 264142
-0.019580 0.007007 0.119499 0.116182 0.090922 0.474077 -0.062500 0 0 0 0 0 0 4 265144
-0.019586 0.007008 0.119499 0.027865 0.107809 0.489819 -0.062500 0 0 0 0 0 0 4 266144
-0.019588 0.007009 0.119500 -0.017635 0.116545 0.496286 -0.062500 0 0 0 0 0 0 4 267143
-0.019590 0.007009 0.119500 -0.040100 0.120813 0.498796 -0.062500 0 0 0 0 0 0 4 268142
-0.019612 0.007014 0.119504 0.231136 0.055964 0.435322 -0.062500 0 0 0 0 0 0 4 269144
-0.019623 0.007017 0.119506 0.108277 0.084999 0.465240 -0.062500 0 0 0 0 0 0 4 270136
-0.019628 0.007018 0.119507 0.023767 0.104907 0.481886 -0.062500 0 0 0 0 0 0 4 271146
-0.019642 0.007005 0.119495 0.118853 0.290627 0.652801 -0.062500 0 0 0 0 0 0 4 272134
-0.019649 0.006999 0.119491 0.053373 0.222186 0.580379 -0.062500 0 0 0 0 0 0 4 273140
-0.019675 0.007001 0.119494 0.284793 0.106857 0.475073 -0.062500 0 0 0 0 0 0 4 274147
-0.019688 0.007002 0.119495 0.137442 0.110019 0.487614 -0.062500 0 0 0 0 0 0 4 275141
-0.019694 0.007003 0.119495 0.039230 0.117176 0.497509 -0.062500 0 0 0 0 0 0 4 276143
-0.019697 0.007003 0.119495 -0.011665 0.121136 0.501759 -0.062500 0 0 0 0 0 0 4 277125
-0.019698 0.007003 0.119496 -0.037029 0.123085 0.503405 -0.062500 0 0 0 0 0 0 4 278126
-0.019699 0.007003 0.119496 -0.049586 0.124032 0.504050 -0.062500 0 0 0 0 0 0 4 279141
-0.019721 0.007008 0.119500 0.226626 0.057513 0.440315 -0.062500 0 0 0 0 0 0 4 280140
-0.019732 0.007011 0.119502 0.106065 0.085779 0.469743 -0.062500 0 0 0 0 0 0 4 281144
-0.019737 0.007012 0.119503 0.022711 0.105258 0.486165 -0.062500 0 0 0 0 0 0 4 282144
-0.019740 0.007013 0.119503 -0.020248 0.115261 0.492895 -0.062500 0 0 0 0 0 0 4 283141
-0.019763 0.007018 0.119507 0.241132 0.053193 0.431722 -0.062500 0 0 0 0 0 0 4 284132
-0.019785 0.007007 0.119497 0.251495 0.259099 0.626218 -0.062500 0 0 0 0 0 0 4 285142
-0.019796 0.007002 0.119494 0.119494 0.215020 0.567889 -0.062500 0 0 0 0 0 0 4 286133
-0.019802 0.006999 0.119492 0.034452 0.174755 0.532574 -0.062500 0 0 0 0 0 0 4 287140
-0.019805 0.006998 0.119492 -0.012357 0.153870 0.517864 -0.062500 0 0 0 0 0 0 4 288130
-0.019807 0.006998 0.119491 -0.037070 0.143589 0.512169 -0.062500 0 0 0 0 0 0 4 289140
-0.019830 0.007002 0.119496 0.232745 0.071581 0.446475 -0.062500 0 0 0 0 0 0 4 290131
-0.019841 0.007005 0.119498 0.108664 0.097130 0.474763 -0.062500 0 0 0 0 0 0 4 291141
-0.019846 0.007006 0.119498 0.023452 0.115312 0.490714 -0.062500 0 0 0 0 0 0 4 292129
-0.019849 0.007006 0.119498 -0.020457 0.124671 0.497277 -0.062500 0 0 0 0 0 0 4 293140
-0.019850 0.007007 0.119499 -0.042153 0.129265 0.499826 -0.062500 0 0 0 0 0 0 4 294130
-0.019872 0.007012 0.119503 0.229880 0.064487 0.437467 -0.062500 0 0 0 0 0 0 4 295140
-0.019883 0.007015 0.119505 0.107095 0.093622 0.466836 -0.062500 0 0 0 0 0 0 4 296129
-0.019888 0.007016 0.119506 0.022618 0.113580 0.483208 -0.062500 0 0 0 0 0 0 4 297123
-0.019891 0.007016 0.119506 -0.020879 0.123789 0.489913 -0.062500 0 0 0 0 0 0 4 298140
-0.019903 0.007003 0.119494 0.095641 0.304200 0.656954 -0.062500 0 0 0 0 0 0 4 299129
-0.019932 0.007002 0.119494 0.324232 0.166266 0.519745 -0.062500 0 0 0 0 0 0 4 300140
-0.019946 0.007001 0.119494 0.161231 0.144727 0.506846 -0.062500 0 0 0 0 0 0 4 301129
-0.019953 0.007001 0.119494 0.052036 0.138690 0.505790 -0.062500 0 0 0 0 0 0 4 302141
-0.019957 0.007001 0.119494 -0.005291 0.136136 0.505730 -0.062500 0 0 0 0 0 0 4 303129
-0.019958 0.007001 0.119494 -0.034245 0.134920 0.505764 -0.062500 0 0 0 0 0 0 4 304140
-0.019959 0.007001 0.119494 -0.048749 0.134312 0.505766 -0.062500 0 0 0 0 0 0 4 305130
-0.019981 0.007006 0.119499 0.226868 0.066936 0.442912 -0.062500 0 0 0 0 0 0 4 306139
-0.019992 0.007008 0.119500 0.105651 0.094828 0.471689 -0.062500 0 0 0 0 0 0 4 307128
-0.019997 0.007010 0.119501 0.021902 0.114182 0.487818 -0.062500 0 0 0 0 0 0 4 308140
-0.020000 0.007010 0.119501 -0.021244 0.124092 0.494419 -0.062500 0 0 0 0 0 0 4 309129
-0.020001 0.007011 0.119501 -0.044442 0.137300 0.496986 -0.062500 0 0 0 0 0 0 4 310140
-0.020024 0.007016 0.119506 0.228001 0.072626 0.435279 -0.062500 0 0 0 0 0 0 4 311129
-0.020034 0.007018 0.119508 0.105261 0.101859 0.464345 -0.062500 0 0 0 0 0 0 4 312147
-0.020040 0.007020 0.119508 0.020746 0.121846 0.480560 -0.062500 0 0 0 0 0 0 4 313149
-0.020042 0.007020 0.119508 -0.022794 0.132085 0.487198 -0.062500 0 0 0 0 0 0 4 314133
-0.020065 0.007026 0.119513 0.231430 0.087420 0.427287 -0.062500 0 0 0 0 0 0 4 315134
-0.020077 0.007028 0.119515 0.103237 0.117932 0.456859 -0.062500 0 0 0 0 0 0 4 316138
-0.020093 0.007016 0.119504 0.161048 0.296495 0.637891 -0.062500 0 0 0 0 0 0 4 317146
-0.020102 0.007010 0.119499 0.072825 0.233722 0.569537 -0.062500 0 0 0 0 0 0 4 318151
-0.020106 0.007007 0.119498 0.010517 0.188171 0.529867 -0.062500 0 0 0 0 0 0 4 319140
-0.020109 0.007006 0.119497 -0.025049 0.164678 0.513437 -0.062500 0 0 0 0 0 0 4 320152
-0.020132 0.007010 0.119501 0.238821 0.086053 0.444831 -0.062500 0 0 0 0 0 0 4 321143
-0.020143 0.007013 0.119503 0.111040 0.108448 0.470878 -0.062500 0 0 0 0 0 0 4 322145
-0.020149 0.007014 0.119504 0.023757 0.125101 0.485893 -0.062500 0 0 0 0 0 0 4 323143
-0.020151 0.007014 0.119504 -0.021213 0.133719 0.492088 -0.062500 0 0 0 0 0 0 4 324124
-0.020153 0.007014 0.119504 -0.043476 0.137954 0.494505 -0.062500 0 0 0 0 0 0 4 325142
-0.020175 0.007020 0.119508 0.228753 0.072894 0.433382 -0.062500 0 0 0 0 0 0 4 326143
-0.020186 0.007022 0.119510 0.098319 0.119317 0.462105 -0.062500 0 0 0 0 0 0 4 327141
-0.020191 0.007024 0.119511 0.013633 0.139233 0.478143 -0.062500 0 0 0 0 0 0 4 328125
-0.020194 0.007024 0.119511 -0.029992 0.149472 0.484725 -0.062500 0 0 0 0 0 0 4 329146
-0.020195 0.007024 0.119511 -0.051544 0.154504 0.487279 -0.062500 0 0 0 0 0 0 4 330148
-0.020196 0.007025 0.119511 -0.062130 0.156969 0.488258 -0.062500 0 0 0 0 0 0 4 331146
-0.020218 0.007030 0.119516 0.213367 0.099099 0.426787 -0.062500 0 0 0 0 0 0 4 332123
-0.020239 0.007019 0.119505 0.238012 0.285601 0.619986 -0.062500 0 0 0 0 0 0 4 333144
-0.020251 0.007014 0.119502 0.111475 0.232041 0.560826 -0.062500 0 0 0 0 0 0 4 334143
-0.020257 0.007011 0.119500 0.028476 0.191431 0.525059 -0.062500 0 0 0 0 0 0 4 335142
-0.020260 0.007010 0.119500 -0.017397 0.170412 0.510123 -0.062500 0 0 0 0 0 0 4 336141
-0.020283 0.007014 0.119504 0.241639 0.092916 0.442725 -0.062500 0 0 0 0 0 0 4 337141
-0.020294 0.007017 0.119505 0.111315 0.115885 0.468666 -0.062500 0 0 0 0 0 0 4 338141
-0.020300 0.007018 0.119506 0.022745 0.132867 0.483608 -0.062500 0 0 0 0 0 0 4 339141
-0.020303 0.007018 0.119506 -0.022886 0.141624 0.489775 -0.062500 0 0 0 0 0 0 4 340141
-0.020304 0.007018 0.119506 -0.045488 0.145929 0.492162 -0.062500 0 0 0 0 0 0 4 341141
-0.020305 0.007019 0.119506 -0.056587 0.148033 0.493089 -0.062500 0 0 0 0 0 0 4 342141
-0.020327 0.007024 0.119511 0.213780 0.099238 0.432052 -0.062500 0 0 0 0 0 0 4 343139
-0.020338 0.007026 0.119512 0.093324 0.127807 0.460231 -0.062500 0 0 0 0 0 0 4 344144
-0.020343 0.007027 0.119513 0.009867 0.147492 0.476020 -0.062500 0 0 0 0 0 0 4 345140
-0.020356 0.007015 0.119501 0.111557 0.315408 0.647467 -0.062500 0 0 0 0 0 0 4 346142
-0.020363 0.007008 0.119497 0.047290 0.247105 0.574882 -0.062500 0 0 0 0 0 0 4 347139
-0.020368 0.007005 0.119495 -0.003147 0.198832 0.533487 -0.062500 0 0 0 0 0 0 4 348140
-0.020391 0.007009 0.119499 0.250540 0.106857 0.455227 -0.062500 0 0 0 0 0 0 4 349141
-0.020403 0.007011 0.119501 0.116364 0.122722 0.476516 -0.062500 0 0 0 0 0 0 4 350141
-0.020409 0.007012 0.119501 0.025492 0.136201 0.489633 -0.062500 0 0 0 0 0 0 4 351141
-0.020412 0.007012 0.119501 -0.021420 0.143267 0.495120 -0.062500 0 0 0 0 0 0 4 352139
-0.020413 0.007012 0.119501 -0.044707 0.146754 0.497259 -0.062500 0 0 0 0 0 0 4 353143
-0.020414 0.007012 0.119501 -0.056210 0.148432 0.498058 -0.062500 0 0 0 0 0 0 4 354206
-0.020414 0.007013 0.119501 -0.061876 0.149266 0.498369 -0.062500 0 0 0 0 0 0 4 355204
-0.020414 0.007013 0.119501 -0.064705 0.149707 0.498498 -0.062500 0 0 0 0 0 0 4 356204
-0.020447 0.007004 0.119494 0.351336 0.265409 0.602696 -0.062500 0 0 0 0 0 0 4 357195
-0.020464 0.007000 0.119491 0.189932 0.220328 0.555425 -0.062500 0 0 0 0 0 0 4 358210
-0.020472 0.006998 0.119490 0.067497 0.189171 0.528661 -0.062500 0 0 0 0 0 0 4 359177
-0.020477 0.006997 0.119490 0.000347 0.173173 0.517583 -0.062500 0 0 0 0 0 0 4 360206
-0.020479 0.006997 0.119490 -0.034491 0.165370 0.513273 -0.062500 0 0 0 0 0 0 4 361199
-0.020502 0.007002 0.119494 0.231305 0.094297 0.450942 -0.062500 0 0 0 0 0 0 4 362177
-0.020513 0.007004 0.119495 0.104442 0.120465 0.478003 -0.062500 0 0 0 0 0 0 4 363176
-0.020518 0.007005 0.119496 0.017705 0.139001 0.493322 -0.062500 0 0 0 0 0 0 4 364195
-0.020521 0.007006 0.119496 -0.026996 0.148561 0.499651 -0.062500 0 0 0 0 0 0 4 365175
-0.020522 0.007006 0.119496 -0.049074 0.153240 0.502095 -0.062500 0 0 0 0 0 0 4 366176
-0.020520 0.006990 0.119509 -0.101574 0.366899 0.326961 -0.062500 0 0 0 0 0 0 4 367183
-0.020528 0.006968 0.119502 0.033626 0.461852 0.572713 -0.062500 0 0 0 0 0 0 4 368195
-0.020533 0.006958 0.119499 0.000607 0.327875 0.542926 -0.062500 0 0 0 0 0 0 4 369179
-0.020557 0.006957 0.119503 0.253315 0.176668 0.458718 -0.062500 0 0 0 0 0 0 4 370198
-0.020569 0.006957 0.119504 0.116866 0.161503 0.476045 -0.062500 0 0 0 0 0 0 4 371179
-0.020575 0.006957 0.119504 0.024424 0.159408 0.487517 -0.062500 0 0 0 0 0 0 4 372196
-0.020578 0.006957 0.119504 -0.023445 0.158696 0.492352 -0.062500 0 0 0 0 0 0 4 373178
-0.020579 0.006957 0.119505 -0.047203 0.158295 0.494247 -0.062500 0 0 0 0 0 0 4 374138
-0.020580 0.006957 0.119505 -0.058990 0.158080 0.494958 -0.062500 0 0 0 0 0 0 4 375128
-0.020613 0.006949 0.119497 0.355533 0.265518 0.600364 -0.062500 0 0 0 0 0 0 4 376137
-0.020630 0.006945 0.119494 0.192112 0.220372 0.552801 -0.062500 0 0 0 0 0 0 4 377127
-0.020638 0.006943 0.119493 0.068658 0.189162 0.525819 -0.062500 0 0 0 0 0 0 4 378138
-0.020643 0.006942 0.119493 -0.002431 0.180788 0.514629 -0.062500 0 0 0 0 0 0 4 379126
-0.020645 0.006942 0.119493 -0.037548 0.172932 0.510264 -0.062500 0 0 0 0 0 0 4 380138
-0.020646 0.006941 0.119492 -0.055520 0.169095 0.508597 -0.062500 0 0 0 0 0 0 4 381137
-0.020647 0.006941 0.119492 -0.064640 0.167209 0.507959 -0.062500 0 0 0 0 0 0 4 382126
-0.020647 0.006941 0.119492 -0.069269 0.166288 0.507714 -0.062500 0 0 0 0 0 0 4 383137
-0.020669 0.006946 0.119497 0.212242 0.098557 0.447616 -0.062500 0 0 0 0 0 0 4 384125
-0.020690 0.006935 0.119487 0.229542 0.301131 0.640456 -0.062500 0 0 0 0 0 0 4 385136
-0.020701 0.006930 0.119483 0.104246 0.247400 0.580643 -0.062500 0 0 0 0 0 0 4 386128
-0.020707 0.006927 0.119481 0.021780 0.206753 0.544465 -0.062500 0 0 0 0 0 0 4 387136
-0.020710 0.006926 0.119481 -0.023907 0.185691 0.529328 -0.062500 0 0 0 0 0 0 4 388126
-0.020712 0.006926 0.119480 -0.048122 0.175345 0.523421 -0.062500 0 0 0 0 0 0 4 389137
-0.020745 0.006917 0.119473 0.359397 0.277683 0.627030 -0.062500 0 0 0 0 0 0 4 390128
-0.020762 0.006913 0.119470 0.192573 0.230175 0.578195 -0.062500 0 0 0 0 0 0 4 391137
-0.020771 0.006911 0.119469 0.067295 0.197842 0.550644 -0.062500 0 0 0 0 0 0 4 392127
-0.020776 0.006910 0.119468 -0.001388 0.181314 0.539222 -0.062500 0 0 0 0 0 0 4 393136
-0.020778 0.006909 0.119468 -0.037037 0.173191 0.534769 -0.062500 0 0 0 0 0 0 4 394127
-0.020779 0.006909 0.119468 -0.055243 0.169223 0.533069 -0.062500 0 0 0 0 0 0 4 395137
-0.020780 0.006909 0.119468 -0.064499 0.167277 0.532403 -0.062500 0 0 0 0 0 0 4 396126
-0.020780 0.006909 0.119468 -0.069177 0.166322 0.532155 -0.062500 0 0 0 0 0 0 4 397136
-0.020802 0.006914 0.119472 0.212391 0.098549 0.472570 -0.062500 0 0 0 0 0 0 4 398138
-0.020813 0.006917 0.119474 0.093279 0.126352 0.499637 -0.062500 0 0 0 0 0 0 4 399127
-0.020828 0.006905 0.119463 0.146438 0.320302 0.680651 -0.062500 0 0 0 0 0 0 4 400151
-0.020837 0.006899 0.119458 0.061439 0.257261 0.611690 -0.062500 0 0 0 0 0 0 4 401135
-0.020842 0.006896 0.119457 0.000683 0.211609 0.571545 -0.062500 0 0 0 0 0 0 4 402157
-0.020866 0.006900 0.119460 0.245626 0.128104 0.495598 -0.062500 0 0 0 0 0 0 4 403137
-0.020878 0.006901 0.119462 0.108714 0.144567 0.516098 -0.062500 0 0 0 0 0 0 4 404124
-0.020884 0.006902 0.119462 0.016400 0.158406 0.528792 -0.062500 0 0 0 0 0 0 4 405145
-0.020897 0.006889 0.119451 0.104575 0.340161 0.699981 -0.062500 0 0 0 0 0 0 4 406132
-0.020905 0.006883 0.119446 0.038758 0.270759 0.626781 -0.062500 0 0 0 0 0 0 4 407138
-0.020906 0.006864 0.119457 -0.053784 0.433430 0.409189 -0.062500 0 0 0 0 0 0 4 408146
-0.020905 0.006854 0.119461 -0.080565 0.327158 0.471690 -0.062500 0 0 0 0 0 0 4 409143
-0.020927 0.006854 0.119467 0.199017 0.186107 0.451032 -0.062500 0 0 0 0 0 0 4 410142
-0.020937 0.006854 0.119469 0.082329 0.174523 0.493993 -0.062500 0 0 0 0 0 0 4 411121
-0.020942 0.006854 0.119470 0.002046 0.173704 0.515415 -0.062500 0 0 0 0 0 0 4 412139
-0.020944 0.006854 0.119470 -0.038899 0.173432 0.524086 -0.062500 0 0 0 0 0 0 4 413139
-0.020945 0.006854 0.119470 -0.058927 0.173176 0.527442 -0.062500 0 0 0 0 0 0 4 414137
-0.020978 0.006846 0.119463 0.351170 0.280000 0.635949 -0.062500 0 0 0 0 0 0 4 415137
-0.020995 0.006842 0.119460 0.186356 0.235011 0.587920 -0.062500 0 0 0 0 0 0 4 416146
-0.021004 0.006840 0.119459 0.062146 0.203946 0.560539 -0.062500 0 0 0 0 0 0 4 417124
-0.021008 0.006839 0.119458 -0.006021 0.188025 0.549159 -0.062500 0 0 0 0 0 0 4 418143
-0.021011 0.006838 0.119458 -0.041407 0.180195 0.544713 -0.062500 0 0 0 0 0 0 4 419139
-0.021012 0.006838 0.119458 -0.059508 0.176383 0.542990 -0.062500 0 0 0 0 0 0 4 420141
-0.021034 0.006843 0.119462 0.215527 0.107147 0.483757 -0.062500 0 0 0 0 0 0 4 421119
-0.021045 0.006846 0.119464 0.092852 0.134264 0.510158 -0.062500 0 0 0 0 0 0 4 422140
-0.021061 0.006833 0.119453 0.143618 0.327638 0.691308 -0.062500 0 0 0 0 0 0 4 423138
-0.021070 0.006827 0.119448 0.053649 0.271904 0.622128 -0.062500 0 0 0 0 0 0 4 424138
-0.021074 0.006825 0.119447 -0.007397 0.226263 0.581821 -0.062500 0 0 0 0 0 0 4 425138
-0.021077 0.006823 0.119446 -0.042508 0.202727 0.565038 -0.062500 0 0 0 0 0 0 4 426140
-0.021100 0.006828 0.119450 0.222690 0.123777 0.500137 -0.062500 0 0 0 0 0 0 4 427136
-0.021111 0.006830 0.119451 0.094561 0.146150 0.524164 -0.062500 0 0 0 0 0 0 4 428139
-0.021117 0.006831 0.119452 0.006940 0.162906 0.538166 -0.062500 0 0 0 0 0 0 4 429139
-0.021120 0.006831 0.119452 -0.038273 0.171585 0.543978 -0.062500 0 0 0 0 0 0 4 430137
-0.021121 0.006832 0.119452 -0.060637 0.175868 0.546248 -0.062500 0 0 0 0 0 0 4 431143
-0.021118 0.006816 0.119465 -0.112733 0.389531 0.371511 -0.062500 0 0 0 0 0 0 4 432140
-0.021138 0.006812 0.119474 0.169548 0.241862 0.393342 -0.062500 0 0 0 0 0 0 4 433139
-0.021158 0.006797 0.119465 0.203738 0.365969 0.631396 -0.062500 0 0 0 0 0 0 4 434140
-0.021168 0.006790 0.119462 0.088491 0.279352 0.589695 -0.062500 0 0 0 0 0 0 4 435138
-0.021173 0.006786 0.119461 0.012585 0.221708 0.560438 -0.062500 0 0 0 0 0 0 4 436138
-0.021198 0.006790 0.119465 0.255190 0.124541 0.489945 -0.062500 0 0 0 0 0 0 4 437138
-0.021210 0.006791 0.119466 0.114986 0.137853 0.511369 -0.062500 0 0 0 0 0 0 4 438138
-0.021216 0.006792 0.119466 0.021093 0.150088 0.524339 -0.062500 0 0 0 0 0 0 4 439138
-0.021219 0.006792 0.119467 -0.027361 0.156548 0.529766 -0.062500 0 0 0 0 0 0 4 440136
-0.021231 0.006779 0.119455 0.083668 0.333852 0.698436 -0.062500 0 0 0 0 0 0 4 441131
-0.021238 0.006773 0.119450 0.030196 0.262619 0.623797 -0.062500 0 0 0 0 0 0 4 442200
-0.021242 0.006770 0.119449 -0.015019 0.212924 0.581310 -0.062500 0 0 0 0 0 0 4 443202
-0.021265 0.006773 0.119452 0.242103 0.119986 0.505960 -0.062500 0 0 0 0 0 0 4 444194
-0.021277 0.006775 0.119453 0.103926 0.142792 0.525316 -0.062500 0 0 0 0 0 0 4 445206
-0.021283 0.006776 0.119454 0.013256 0.156186 0.537447 -0.062500 0 0 0 0 0 0 4 446176
-0.021286 0.006776 0.119454 -0.033625 0.163253 0.542564 -0.062500 0 0 0 0 0 0 4 447179
-0.021287 0.006777 0.119454 -0.056895 0.166727 0.544575 -0.062500 0 0 0 0 0 0 4 448203
-0.021288 0.006777 0.119454 -0.068367 0.168417 0.545343 -0.062500 0 0 0 0 0 0 4 449174
-0.021307 0.006766 0.119471 0.169599 0.313461 0.312651 -0.062500 0 0 0 0 0 0 4 450176
-0.021315 0.006760 0.119477 0.051863 0.260570 0.418365 -0.062500 0 0 0 0 0 0 4 451173
-0.021329 0.006743 0.119468 0.114893 0.392896 0.644978 -0.062500 0 0 0 0 0 0 4 452170
-0.021337 0.006735 0.119464 0.040411 0.296735 0.594371 -0.062500 0 0 0 0 0 0 4 453172
-0.021341 0.006731 0.119463 -0.013542 0.233990 0.561225 -0.062500 0 0 0 0 0 0 4 454194
-0.021343 0.006730 0.119462 -0.044557 0.201731 0.547151 -0.062500 0 0 0 0 0 0 4 455179
-0.021344 0.006729 0.119462 -0.061330 0.185740 0.541628 -0.062500 0 0 0 0 0 0 4 456193
-0.021345 0.006728 0.119462 -0.070214 0.177847 0.539501 -0.062500 0 0 0 0 0 0 4 457177
-0.021367 0.006733 0.119466 0.209825 0.106445 0.481368 -0.062500 0 0 0 0 0 0 4 458193
-0.021388 0.006722 0.119456 0.223959 0.306487 0.673916 -0.062500 0 0 0 0 0 0 4 459179
-0.021400 0.006717 0.119452 0.098898 0.252408 0.613011 -0.062500 0 0 0 0 0 0 4 460193
-0.021406 0.006714 0.119450 0.016470 0.211601 0.576188 -0.062500 0 0 0 0 0 0 4 461177
-0.021409 0.006713 0.119449 -0.029332 0.190491 0.560725 -0.062500 0 0 0 0 0 0 4 462192
-0.021410 0.006712 0.119449 -0.053655 0.180093 0.554668 -0.062500 0 0 0 0 0 0 4 463177
-0.021411 0.006712 0.119449 -0.066338 0.175024 0.552317 -0.062500 0 0 0 0 0 0 4 464209
-0.021412 0.006712 0.119449 -0.072882 0.172521 0.551417 -0.062500 0 0 0 0 0 0 4 465191
-0.021412 0.006712 0.119449 -0.076239 0.171289 0.551088 -0.062500 0 0 0 0 0 0 4 466177
-0.021444 0.006704 0.119441 0.341310 0.277023 0.660849 -0.062500 0 0 0 0 0 0 4 467191
-0.021461 0.006700 0.119438 0.180980 0.232123 0.611201 -0.062500 0 0 0 0 0 0 4 468176
-0.021470 0.006698 0.119437 0.058851 0.201176 0.582910 -0.062500 0 0 0 0 0 0 4 469190
-0.021474 0.006697 0.119437 -0.008366 0.185342 0.571124 -0.062500 0 0 0 0 0 0 4 470126
-0.021476 0.006696 0.119436 -0.043343 0.177550 0.566498 -0.062500 0 0 0 0 0 0 4 471135
-0.021477 0.006696 0.119436 -0.061272 0.173762 0.564722 -0.062500 0 0 0 0 0 0 4 472124
-0.021488 0.006683 0.119424 0.063952 0.345669 0.731091 -0.062500 0 0 0 0 0 0 4 473134
-0.021495 0.006676 0.119420 0.012997 0.279448 0.655268 -0.062500 0 0 0 0 0 0 4 474125
-0.021495 0.006657 0.119431 -0.069260 0.440448 0.437000 -0.062500 0 0 0 0 0 0 4 475134
-0.021495 0.006647 0.119435 -0.091823 0.332933 0.498453 -0.062500 0 0 0 0 0 0 4 476123
-0.021494 0.006642 0.119436 -0.094195 0.258616 0.536462 -0.062500 0 0 0 0 0 0 4 477135
-0.021515 0.006644 0.119441 0.192979 0.151225 0.495730 -0.062500 0 0 0 0 0 0 4 478124
-0.021526 0.006646 0.119443 0.077397 0.158806 0.527746 -0.062500 0 0 0 0 0 0 4 479134
-0.021531 0.006646 0.119443 -0.003287 0.168004 0.544739 -0.062500 0 0 0 0 0 0 4 480125
-0.021544 0.006633 0.119432 0.089409 0.346515 0.718937 -0.062500 0 0 0 0 0 0 4 481124
-0.021551 0.006627 0.119427 0.027964 0.276308 0.646035 -0.062500 0 0 0 0 0 0 4 482134
-0.021555 0.006624 0.119426 -0.021149 0.227135 0.604092 -0.062500 0 0 0 0 0 0 4 483124
-0.021557 0.006622 0.119425 -0.050461 0.201842 0.586607 -0.062500 0 0 0 0 0 0 4 484134
-0.021580 0.006627 0.119429 0.218107 0.121854 0.523239 -0.062500 0 0 0 0 0 0 4 485124
-0.021591 0.006629 0.119430 0.091202 0.143790 0.546257 -0.062500 0 0 0 0 0 0 4 486134
-0.021597 0.006630 0.119431 0.004083 0.160369 0.559753 -0.062500 0 0 0 0 0 0 4 487123
-0.021599 0.006630 0.119431 -0.040880 0.169001 0.565388 -0.062500 0 0 0 0 0 0 4 488134
-0.021601 0.006631 0.119431 -0.063161 0.173265 0.567580 -0.062500 0 0 0 0 0 0 4 489123
-0.021601 0.006631 0.119431 -0.074152 0.175351 0.568432 -0.062500 0 0 0 0 0 0 4 490134
-0.021624 0.006636 0.119435 0.205361 0.108794 0.512431 -0.062500 0 0 0 0 0 0 4 491126
-0.021635 0.006639 0.119437 0.084449 0.137354 0.538099 -0.062500 0 0 0 0 0 0 4 492141
-0.021650 0.006626 0.119425 0.134519 0.330772 0.719962 -0.062500 0 0 0 0 0 0 4 493143
-0.021659 0.006621 0.119421 0.050336 0.268484 0.650359 -0.062500 0 0 0 0 0 0 4 494138
-0.021664 0.006618 0.119419 -0.010080 0.223257 0.609690 -0.062500 0 0 0 0 0 0 4 495144
-0.021666 0.006616 0.119419 -0.044987 0.199917 0.592691 -0.062500 0 0 0 0 0 0 4 496133
-0.021686 0.006605 0.119435 0.180363 0.332755 0.354898 -0.062500 0 0 0 0 0 0 4 497141
-0.021695 0.006598 0.119441 0.054947 0.273658 0.456885 -0.062500 0 0 0 0 0 0 4 498144
-0.021699 0.006595 0.119443 -0.013492 0.211805 0.515248 -0.062500 0 0 0 0 0 0 4 499144
-0.021700 0.006594 0.119444 -0.048645 0.186960 0.539583 -0.062500 0 0 0 0 0 0 4 500140
-0.021701 0.006593 0.119445 -0.064363 0.173919 0.549100 -0.062500 0 0 0 0 0 0 4 501137
-0.021702 0.006592 0.119445 -0.071434 0.167174 0.552771 -0.062500 0 0 0 0 0 0 4 502135
-0.021724 0.006597 0.119449 0.198082 0.120903 0.498247 -0.062500 0 0 0 0 0 0 4 503135
-0.021734 0.006600 0.119450 0.078335 0.147212 0.524152 -0.062500 0 0 0 0 0 0 4 504119
-0.021740 0.006601 0.119451 -0.004969 0.165926 0.538717 -0.062500 0 0 0 0 0 0 4 505135
-0.021742 0.006601 0.119451 -0.047965 0.175606 0.544754 -0.062500 0 0 0 0 0 0 4 506138
-0.021743 0.006602 0.119451 -0.069188 0.180359 0.547108 -0.062500 0 0 0 0 0 0 4 507146
-0.021766 0.006607 0.119455 0.205494 0.115097 0.492285 -0.062500 0 0 0 0 0 0 4 508121
-0.021787 0.006596 0.119445 0.215751 0.317757 0.685473 -0.062500 0 0 0 0 0 0 4 509141
-0.021799 0.006591 0.119441 0.097822 0.248602 0.624263 -0.062500 0 0 0 0 0 0 4 510143
-0.021805 0.006589 0.119439 0.014948 0.208734 0.587196 -0.062500 0 0 0 0 0 0 4 511137
-0.021808 0.006587 0.119439 -0.031122 0.188080 0.571578 -0.062500 0 0 0 0 0 0 4 512263
-0.021810 0.006587 0.119439 -0.055604 0.177911 0.565434 -0.062500 0 0 0 0 0 0 4 513135
-0.021810 0.006586 0.119438 -0.068406 0.172935 0.563067 -0.062500 0 0 0 0 0 0 4 514117
-0.021811 0.006586 0.119438 -0.075028 0.170503 0.562152 -0.062500 0 0 0 0 0 0 4 515140
-0.021811 0.006586 0.119438 -0.078395 0.169302 0.561790 -0.062500 0 0 0 0 0 0 4 516137
-0.021833 0.006591 0.119442 0.205079 0.101066 0.506195 -0.062500 0 0 0 0 0 0 4 517136
-0.021844 0.006594 0.119444 0.085894 0.128828 0.531255 -0.062500 0 0 0 0 0 0 4 518138
-0.021849 0.006595 0.119444 0.002834 0.148273 0.545500 -0.062500 0 0 0 0 0 0 4 519135
-0.021862 0.006582 0.119433 0.093410 0.331724 0.719100 -0.062500 0 0 0 0 0 0 4 520137
-0.021869 0.006576 0.119428 0.031650 0.264259 0.645724 -0.062500 0 0 0 0 0 0 4 521142
-0.021873 0.006573 0.119426 -0.017685 0.216479 0.603512 -0.062500 0 0 0 0 0 0 4 522139
-0.021875 0.006572 0.119426 -0.047178 0.191899 0.585894 -0.062500 0 0 0 0 0 0 4 523116
-0.021899 0.006576 0.119429 0.221704 0.112120 0.523740 -0.062500 0 0 0 0 0 0 4 524135
-0.021910 0.006579 0.119431 0.094601 0.134263 0.546078 -0.062500 0 0 0 0 0 0 4 525133
-0.021912 0.006563 0.119444 -0.033063 0.362933 0.384270 -0.062500 0 0 0 0 0 0 4 526137
-0.021912 0.006555 0.119449 -0.075468 0.290044 0.468747 -0.062500 0 0 0 0 0 0 4 527135
-0.021912 0.006551 0.119451 -0.085867 0.232806 0.515866 -0.062500 0 0 0 0 0 0 4 528135
-0.021922 0.006536 0.119440 0.043640 0.383181 0.703306 -0.062500 0 0 0 0 0 0 4 529119
-0.021928 0.006529 0.119435 0.004497 0.294496 0.635262 -0.062500 0 0 0 0 0 0 4 530117
-0.021931 0.006525 0.119434 -0.033035 0.235964 0.595065 -0.062500 0 0 0 0 0 0 4 531132
-0.021933 0.006523 0.119433 -0.056454 0.205946 0.578201 -0.062500 0 0 0 0 0 0 4 532126
-0.021956 0.006527 0.119437 0.215605 0.123430 0.516546 -0.062500 0 0 0 0 0 0 4 533264
-0.021977 0.006516 0.119426 0.223208 0.317401 0.706869 -0.062500 0 0 0 0 0 0 4 534202
-0.021989 0.006511 0.119422 0.096316 0.261100 0.644277 -0.062500 0 0 0 0 0 0 4 535191
-0.021995 0.006508 0.119420 0.012819 0.219277 0.606589 -0.062500 0 0 0 0 0 0 4 536333
-0.021998 0.006507 0.119420 -0.033630 0.197621 0.590723 -0.062500 0 0 0 0 0 0 4 537335
-0.022000 0.006506 0.119420 -0.058378 0.186978 0.584464 -0.062500 0 0 0 0 0 0 4 538196
-0.022000 0.006506 0.119420 -0.071286 0.181754 0.582053 -0.062500 0 0 0 0 0 0 4 539297
-0.022001 0.006506 0.119419 -0.077963 0.179218 0.581127 -0.062500 0 0 0 0 0 0 4 540318
-0.022023 0.006511 0.119423 0.203999 0.110226 0.526007 -0.062500 0 0 0 0 0 0 4 541320
-0.022044 0.006500 0.119413 0.216931 0.310787 0.718715 -0.062500 0 0 0 0 0 0 4 542319
-0.022055 0.006495 0.119409 0.093047 0.257807 0.656978 -0.062500 0 0 0 0 0 0 4 543297
-0.022061 0.006492 0.119407 0.011149 0.217646 0.619584 -0.062500 0 0 0 0 0 0 4 544170
-0.022065 0.006491 0.119407 -0.034462 0.196814 0.603828 -0.062500 0 0 0 0 0 0 4 545320
-0.022063 0.006474 0.119419 -0.099072 0.398678 0.422898 -0.062500 0 0 0 0 0 0 4 546317
-0.022061 0.006465 0.119424 -0.109200 0.311996 0.499326 -0.062500 0 0 0 0 0 0 4 547299
-0.022070 0.006448 0.119413 0.028998 0.420978 0.711537 -0.062500 0 0 0 0 0 0 4 548301
-0.022076 0.006439 0.119409 -0.004336 0.313932 0.654096 -0.062500 0 0 0 0 0 0 4 549315
-0.022101 0.006440 0.119412 0.247409 0.178094 0.563542 -0.062500 0 0 0 0 0 0 4 550300
-0.022113 0.006440 0.119413 0.107927 0.171274 0.572943 -0.062500 0 0 0 0 0 0 4 551317
-0.022119 0.006441 0.119413 0.013198 0.173598 0.580916 -0.062500 0 0 0 0 0 0 4 552301
-0.022122 0.006441 0.119413 -0.036049 0.175189 0.584391 -0.062500 0 0 0 0 0 0 4 553315
-0.022134 0.006427 0.119401 0.071659 0.358442 0.754129 -0.062500 0 0 0 0 0 0 4 554321
-0.022140 0.006421 0.119397 0.019379 0.286610 0.678819 -0.062500 0 0 0 0 0 0 4 555316
-0.022166 0.006423 0.119399 0.260145 0.168944 0.581489 -0.062500 0 0 0 0 0 0 4 556301
-0.022179 0.006424 0.119400 0.114478 0.171330 0.588024 -0.062500 0 0 0 0 0 0 4 557315
-0.022185 0.006425 0.119400 0.016444 0.178363 0.594888 -0.062500 0 0 0 0 0 0 4 558301
-0.022188 0.006425 0.119400 -0.034572 0.182304 0.597943 -0.062500 0 0 0 0 0 0 4 559315
-0.022190 0.006425 0.119400 -0.060095 0.184290 0.599155 -0.062500 0 0 0 0 0 0 4 560299
-0.022201 0.006412 0.119388 0.059750 0.358124 0.768090 -0.062500 0 0 0 0 0 0 4 561316
-0.022207 0.006405 0.119383 0.013493 0.286454 0.692399 -0.062500 0 0 0 0 0 0 4 562300
-0.022211 0.006402 0.119382 -0.028219 0.236622 0.649144 -0.062500 0 0 0 0 0 0 4 563317
-0.022232 0.006390 0.119397 0.191294 0.355469 0.402622 -0.062500 0 0 0 0 0 0 4 564298
-0.022241 0.006383 0.119403 0.060842 0.289120 0.498516 -0.062500 0 0 0 0 0 0 4 565172
-0.022245 0.006380 0.119406 -0.009163 0.224405 0.554490 -0.062500 0 0 0 0 0 0 4 566257
-0.022269 0.006383 0.119410 0.230900 0.146690 0.524091 -0.062500 0 0 0 0 0 0 4 567245
-0.022280 0.006385 0.119412 0.095915 0.160905 0.557647 -0.062500 0 0 0 0 0 0 4 568257
-0.022296 0.006372 0.119401 0.146784 0.329614 0.743697 -0.062500 0 0 0 0 0 0 4 569246
-0.022305 0.006366 0.119396 0.060778 0.264076 0.674910 -0.062500 0 0 0 0 0 0 4 570257
-0.022310 0.006363 0.119395 -0.000502 0.217222 0.634348 -0.062500 0 0 0 0 0 0 4 571246
-0.022312 0.006362 0.119394 -0.035910 0.193050 0.617271 -0.062500 0 0 0 0 0 0 4 572256
-0.022335 0.006366 0.119398 0.230482 0.113318 0.556988 -0.062500 0 0 0 0 0 0 4 573245
-0.022347 0.006369 0.119399 0.103696 0.145243 0.578582 -0.062500 0 0 0 0 0 0 4 574256
-0.022352 0.006370 0.119400 0.015552 0.162033 0.591352 -0.062500 0 0 0 0 0 0 4 575245
-0.022355 0.006370 0.119400 -0.029982 0.170784 0.596691 -0.062500 0 0 0 0 0 0 4 576255
-0.022378 0.006376 0.119404 0.233218 0.107269 0.545395 -0.062500 0 0 0 0 0 0 4 577245
-0.022387 0.006362 0.119418 0.063601 0.349789 0.395904 -0.062500 0 0 0 0 0 0 4 578257
-0.022390 0.006355 0.119423 -0.022328 0.288654 0.488433 -0.062500 0 0 0 0 0 0 4 579246
-0.022401 0.006338 0.119413 0.076045 0.410367 0.707950 -0.062500 0 0 0 0 0 0 4 580255
-0.022407 0.006330 0.119409 0.024081 0.310039 0.653068 -0.062500 0 0 0 0 0 0 4 581119
-0.022411 0.006326 0.119408 -0.018686 0.245245 0.617906 -0.062500 0 0 0 0 0 0 4 582246
-0.022435 0.006329 0.119411 0.241491 0.144116 0.549726 -0.062500 0 0 0 0 0 0 4 583256
-0.022446 0.006330 0.119412 0.108776 0.155669 0.567836 -0.062500 0 0 0 0 0 0 4 584245
-0.022452 0.006331 0.119413 0.018285 0.167212 0.579206 -0.062500 0 0 0 0 0 0 4 585267
-0.022465 0.006318 0.119401 0.103363 0.345908 0.752962 -0.062500 0 0 0 0 0 0 4 586269
-0.022473 0.006312 0.119396 0.040557 0.276962 0.678900 -0.062500 0 0 0 0 0 0 4 587257
-0.022499 0.006314 0.119398 0.276526 0.160567 0.583217 -0.062500 0 0 0 0 0 0 4 588265
-0.022512 0.006315 0.119399 0.128157 0.163658 0.589225 -0.062500 0 0 0 0 0 0 4 589141
-0.022518 0.006316 0.119399 0.028663 0.171063 0.595782 -0.062500 0 0 0 0 0 0 4 590267
-0.022521 0.006316 0.119399 -0.023062 0.175225 0.598720 -0.062500 0 0 0 0 0 0 4 591266
-0.022520 0.006300 0.119412 -0.088891 0.389722 0.425611 -0.062500 0 0 0 0 0 0 4 592251
-0.022518 0.006291 0.119417 -0.099492 0.308855 0.504453 -0.062500 0 0 0 0 0 0 4 593268
-0.022517 0.006287 0.119418 -0.094118 0.247703 0.549439 -0.062500 0 0 0 0 0 0 4 594262
-0.022526 0.006272 0.119407 0.044631 0.386790 0.737395 -0.062500 0 0 0 0 0 0 4 595268
-0.022531 0.006264 0.119403 0.010398 0.297607 0.668772 -0.062500 0 0 0 0 0 0 4 596135
-0.022557 0.006266 0.119405 0.265420 0.180623 0.575382 -0.062500 0 0 0 0 0 0 4 597259
-0.022569 0.006266 0.119406 0.124631 0.178554 0.582096 -0.062500 0 0 0 0 0 0 4 598256
-0.022575 0.006267 0.119406 0.028979 0.183360 0.588897 -0.062500 0 0 0 0 0 0 4 599260
-0.022588 0.006254 0.119394 0.110725 0.358578 0.761160 -0.062500 0 0 0 0 0 0 4 600259
-0.022596 0.006247 0.119389 0.046497 0.288132 0.686338 -0.062500 0 0 0 0 0 0 4 601264
-0.022600 0.006244 0.119388 -0.004205 0.238875 0.643287 -0.062500 0 0 0 0 0 0 4 602243
-0.022624 0.006248 0.119391 0.251483 0.145599 0.572721 -0.062500 0 0 0 0 0 0 4 603261
-0.022636 0.006250 0.119392 0.116101 0.161204 0.589305 -0.062500 0 0 0 0 0 0 4 604137
-0.022642 0.006251 0.119392 0.024147 0.174768 0.600020 -0.062500 0 0 0 0 0 0 4 605239
-0.022645 0.006251 0.119392 -0.023481 0.181984 0.604574 -0.062500 0 0 0 0 0 0 4 606262
-0.022653 0.006222 0.119393 0.044380 0.570384 0.601621 -0.062500 0 0 0 0 0 0 4 607256
-0.022658 0.006207 0.119393 -0.004361 0.418295 0.604573 -0.062500 0 0 0 0 0 0 4 608258
-0.022682 0.006205 0.119397 0.249411 0.239578 0.553763 -0.062500 0 0 0 0 0 0 4 609256
-0.022693 0.006204 0.119398 0.114048 0.208787 0.577890 -0.062500 0 0 0 0 0 0 4 610261
-0.022699 0.006203 0.119399 0.022695 0.198694 0.591544 -0.062500 0 0 0 0 0 0 4 611255
-0.022702 0.006203 0.119399 -0.024374 0.193979 0.597242 -0.062500 0 0 0 0 0 0 4 612258
-0.022703 0.006203 0.119399 -0.047641 0.191554 0.599472 -0.062500 0 0 0 0 0 0 4 613256
-0.022714 0.006189 0.119387 0.072097 0.362482 0.769858 -0.062500 0 0 0 0 0 0 4 614259
-0.022743 0.006188 0.119386 0.313449 0.222079 0.642043 -0.062500 0 0 0 0 0 0 4 615261
-0.022757 0.006188 0.119386 0.153895 0.199938 0.622041 -0.062500 0 0 0 0 0 0 4 616261
-0.022764 0.006187 0.119385 0.045437 0.193823 0.617181 -0.062500 0 0 0 0 0 0 4 617239
-0.022768 0.006187 0.119385 -0.005571 0.200562 0.615576 -0.062500 0 0 0 0 0 0 4 618259
-0.022769 0.006187 0.119385 -0.034656 0.199365 0.614975 -0.062500 0 0 0 0 0 0 4 619256
[truncated: 17,176,920 more chars]
