# Supplementary material for: Increasing Patient Engagement in Rehabilitation Exercises Using Computer-Based Citizen Science
Source: PLoS One. 2015 Mar 20;10(3):e0117013. doi: 10.1371/journal.pone.0117013 (PMC4368773; doi:10.1371/journal.pone.0117013)
Supplement: S3 Dataset — (ZIP) [file pone.0117013.s003.zip › Dataset_S3/H24/H24_without.dat]

-0.017498 -0.014368 0.170548 -0.357961 0.360917 -7.459668 -0.000000 1 0 0 0 0 0 0 977
-0.017517 -0.014328 0.170834 0.218958 -0.486221 -4.479432 -0.000030 1 0 0 0 0 0 0 1945
-0.017512 -0.014338 0.171106 -0.023340 0.098373 -4.040217 -0.000062 1 0 0 0 0 0 0 2973
-0.017516 -0.014327 0.171369 0.069399 -0.112574 -3.887992 -0.000093 1 0 0 0 0 0 0 3963
-0.017520 -0.014310 0.171627 0.088681 -0.205322 -3.841629 -0.000128 1 0 0 0 0 0 0 5084
-0.017511 -0.014325 0.171866 -0.079711 0.213407 -3.611389 -0.000159 1 0 0 0 0 0 0 6077
-0.017501 -0.014351 0.172078 -0.088450 0.387720 -3.265432 -0.000190 1 0 0 0 0 0 0 7072
-0.017491 -0.014325 0.172271 -0.090174 -0.250773 -3.000168 -0.000221 1 0 0 0 0 0 0 8049
-0.017456 -0.014331 0.172385 -0.405382 0.115497 -1.988322 -0.000256 1 0 0 0 0 0 0 9183
-0.017355 -0.014327 0.172603 -1.286000 0.009099 -3.243685 -0.000284 1 0 0 0 0 0 0 10067
-0.017298 -0.014289 0.172693 -0.807684 -0.427317 -1.744728 -0.000314 1 0 0 0 0 0 0 11034
-0.017243 -0.014248 0.172785 -0.720817 -0.497329 -1.633967 -0.000345 1 0 0 0 0 0 0 12029
-0.017143 -0.014185 0.172879 -1.286546 -0.787888 -1.675934 -0.000377 1 0 0 0 0 0 0 13048
-0.017035 -0.014092 0.172958 -1.436257 -1.213923 -1.501124 -0.000408 1 0 0 0 0 0 0 14031
-0.016917 -0.014006 0.173018 -1.585084 -1.149759 -1.276821 -0.000440 1 0 0 0 0 0 0 15043
-0.016808 -0.013904 0.173054 -1.471093 -1.340163 -0.955414 -0.000471 1 0 0 0 0 0 0 16038
-0.016705 -0.013795 0.173078 -1.389681 -1.450366 -0.793473 -0.000503 1 0 0 0 0 0 0 17064
-0.016582 -0.013690 0.173095 -1.620116 -1.402997 -0.701425 -0.000533 1 0 0 0 0 0 0 18037
-0.016489 -0.013597 0.173087 -1.253752 -1.247174 -0.410454 -0.000564 1 0 0 0 0 0 0 19029
-0.016411 -0.013509 0.173069 -1.017049 -1.148690 -0.263110 -0.000601 1 0 0 0 0 0 0 20195
-0.016340 -0.013424 0.173045 -0.892008 -1.094840 -0.199530 -0.000631 1 0 0 0 0 0 0 21153
-0.016276 -0.013377 0.173013 -0.783308 -0.589358 -0.110842 -0.000658 1 0 0 0 0 0 0 22027
-0.016212 -0.013313 0.172983 -0.765533 -0.760698 -0.143452 -0.000689 1 0 0 0 0 0 0 23013
-0.016152 -0.013277 0.172948 -0.714119 -0.410349 -0.112687 -0.000723 1 0 0 0 0 0 0 24105
-0.016118 -0.013248 0.172899 -0.359289 -0.267445 0.043715 -0.000756 1 0 0 0 0 0 0 25166
-0.016072 -0.013230 0.172855 -0.468605 -0.115892 -0.023192 -0.000783 1 0 0 0 0 0 0 26036
-0.016042 -0.013209 0.172815 -0.204517 -0.066241 -0.358958 -0.001110 1 0 0 0 0 0 0 36508
-0.015436 -0.012816 0.172543 -7.685084 -4.908727 2.647412 -0.001125 1 0 0 0 0 0 0 36989
-0.015371 -0.012796 0.172523 -1.391699 -0.534959 -0.350221 -0.001156 1 0 0 0 0 0 0 37959
-0.015305 -0.012780 0.172506 -0.760710 -0.044880 -0.713512 -0.001191 1 0 0 0 0 0 0 39085
-0.015236 -0.012728 0.172495 -0.746189 -0.450970 -0.851629 -0.001218 1 0 0 0 0 0 0 39944
-0.015180 -0.012710 0.172488 -0.569538 -0.051281 -0.937782 -0.001253 1 0 0 0 0 0 0 41078
-0.015151 -0.012701 0.172484 -0.179801 0.112707 -1.016994 -0.001280 1 0 0 0 0 0 0 41943
-0.015137 -0.012697 0.172482 0.048455 0.193969 -1.073523 -0.001312 1 0 0 0 0 0 0 42952
-0.015130 -0.012694 0.172481 0.168430 0.236948 -1.114174 -0.001343 1 0 0 0 0 0 0 43943
-0.015127 -0.012693 0.172481 0.233193 0.262578 -1.152442 -0.001380 1 0 0 0 0 0 0 45136
-0.015089 -0.012685 0.172487 -0.201508 0.173150 -1.255306 -0.001405 1 0 0 0 0 0 0 45944
-0.015070 -0.012680 0.172490 0.004765 0.223844 -1.249769 -0.001437 1 0 0 0 0 0 0 46948
-0.015039 -0.012686 0.172489 -0.129770 0.359401 -1.224460 -0.001468 1 0 0 0 0 0 0 47954
-0.014980 -0.012703 0.172484 -0.501372 0.539122 -1.192506 -0.001499 1 0 0 0 0 0 0 48951
-0.014914 -0.012704 0.172487 -0.616170 0.346128 -1.325096 -0.001531 1 0 0 0 0 0 0 49962
-0.014824 -0.012704 0.172492 -0.949433 0.318959 -1.384627 -0.001562 1 0 0 0 0 0 0 50964
-0.014735 -0.012719 0.172490 -0.956655 0.516293 -1.319847 -0.001597 1 0 0 0 0 0 0 52092
-0.014665 -0.012696 0.172492 -0.709221 0.059732 -1.385303 -0.001628 1 0 0 0 0 0 0 53084
-0.014586 -0.012700 0.172488 -0.792561 0.356873 -1.339480 -0.001656 1 0 0 0 0 0 0 53958
-0.014511 -0.012694 0.172492 -0.752135 0.265200 -1.465344 -0.001691 1 0 0 0 0 0 0 55080
-0.014462 -0.012676 0.172488 -0.405465 0.114564 -1.399987 -0.001721 1 0 0 0 0 0 0 56055
-0.014401 -0.012660 0.172492 -0.514651 0.113236 -1.516326 -0.001749 1 0 0 0 0 0 0 56960
-0.014349 -0.012659 0.172491 -0.410905 0.323725 -1.495975 -0.001785 1 0 0 0 0 0 0 58084
-0.014312 -0.012644 0.172485 -0.207735 0.170962 -1.446988 -0.001816 1 0 0 0 0 0 0 59083
-0.014267 -0.012607 0.172485 -0.273661 -0.130444 -1.535959 -0.001843 1 0 0 0 0 0 0 59959
-0.014245 -0.012588 0.172485 0.014737 0.086610 -1.573973 -0.001878 1 0 0 0 0 0 0 61086
-0.014212 -0.012586 0.172482 -0.090372 0.330647 -1.570034 -0.001910 1 0 0 0 0 0 0 62083
-0.014184 -0.012571 0.172475 -0.032787 0.186998 -1.536290 -0.001941 1 0 0 0 0 0 0 63087
-0.014134 -0.012555 0.172478 -0.307709 0.172503 -1.678173 -0.001972 1 0 0 0 0 0 0 64084
-0.014087 -0.012555 0.172476 -0.290249 0.373507 -1.666569 -0.002003 1 0 0 0 0 0 0 65079
-0.014042 -0.012562 0.172473 -0.263344 0.498899 -1.665693 -0.002035 1 0 0 0 0 0 0 66083
-0.013983 -0.012557 0.172477 -0.430717 0.364931 -1.784504 -0.002066 1 0 0 0 0 0 0 67084
-0.013932 -0.012562 0.172477 -0.346980 0.481637 -1.758360 -0.002097 1 0 0 0 0 0 0 68085
-0.013849 -0.012564 0.172480 -0.754749 0.455768 -1.823678 -0.002129 1 0 0 0 0 0 0 69090
-0.013795 -0.012551 0.172475 -0.402393 0.259511 -1.758494 -0.002160 1 0 0 0 0 0 0 70083
-0.013733 -0.012536 0.172478 -0.484346 0.227605 -1.878998 -0.002191 1 0 0 0 0 0 0 71085
-0.013680 -0.012535 0.172478 -0.365591 0.421790 -1.857217 -0.002222 1 0 0 0 0 0 0 72089
-0.013641 -0.012521 0.172471 -0.155931 0.260880 -1.811252 -0.002256 1 0 0 0 0 0 0 73158
-0.013608 -0.012498 0.172476 -0.065730 0.142672 -1.978896 -0.002287 1 0 0 0 0 0 0 74156
-0.013580 -0.012472 0.172473 0.010333 0.094398 -1.907287 -0.002317 1 0 0 0 0 0 0 75129
-0.013529 -0.012451 0.172477 -0.261385 0.156082 -2.019299 -0.002349 1 0 0 0 0 0 0 76145
-0.013482 -0.012448 0.172476 -0.243532 0.398629 -1.989862 -0.002377 1 0 0 0 0 0 0 77026
-0.013455 -0.012409 0.172481 0.014683 -0.036015 -2.083237 -0.002412 1 0 0 0 0 0 0 78156
-0.013405 -0.012381 0.172488 -0.245674 0.069727 -2.156116 -0.002443 1 0 0 0 0 0 0 79152
-0.013368 -0.012352 0.172486 -0.098903 0.075358 -2.054445 -0.002470 1 0 0 0 0 0 0 80004
-0.013314 -0.012330 0.172490 -0.309146 0.159421 -2.158061 -0.002505 1 0 0 0 0 0 0 81125
-0.013250 -0.012310 0.172498 -0.442549 0.209860 -2.233167 -0.002537 1 0 0 0 0 0 0 82152
-0.013219 -0.012300 0.172501 -0.041655 0.346007 -2.211978 -0.002567 1 0 0 0 0 0 0 83123
-0.013167 -0.012287 0.172508 -0.260707 0.320708 -2.281896 -0.002601 1 0 0 0 0 0 0 84197
-0.013119 -0.012287 0.172509 -0.226607 0.503470 -2.228140 -0.002631 1 0 0 0 0 0 0 85167
-0.013069 -0.012257 0.172511 -0.248021 0.131261 -2.269855 -0.002662 1 0 0 0 0 0 0 86162
-0.013044 -0.012242 0.172512 0.078435 0.292907 -2.280732 -0.002693 1 0 0 0 0 0 0 87161
-0.012995 -0.012226 0.172518 -0.191589 0.302570 -2.368463 -0.002726 1 0 0 0 0 0 0 88203
-0.012935 -0.012209 0.172526 -0.369966 0.300778 -2.428434 -0.002755 1 0 0 0 0 0 0 89151
-0.012904 -0.012201 0.172530 0.006921 0.410124 -2.399596 -0.002783 1 0 0 0 0 0 0 90039
-0.012863 -0.012167 0.172534 -0.094912 0.086893 -2.424053 -0.002817 1 0 0 0 0 0 0 91128
-0.012842 -0.012149 0.172536 0.166971 0.282738 -2.424910 -0.002850 1 0 0 0 0 0 0 92190
-0.012818 -0.012125 0.172545 0.145529 0.214150 -2.536181 -0.002876 1 0 0 0 0 0 0 93024
-0.012784 -0.012120 0.172546 0.021758 0.462593 -2.474291 -0.002907 1 0 0 0 0 0 0 94001
-0.012767 -0.012117 0.172547 0.236399 0.526530 -2.485304 -0.002942 1 0 0 0 0 0 0 95128
-0.012722 -0.012107 0.172552 -0.096381 0.445005 -2.575453 -0.002976 1 0 0 0 0 0 0 96200
-0.012710 -0.012081 0.172552 0.292153 0.219765 -2.526512 -0.003006 1 0 0 0 0 0 0 97157
-0.012681 -0.012074 0.172549 0.131930 0.470371 -2.513585 -0.003037 1 0 0 0 0 0 0 98159
-0.012667 -0.012071 0.172547 0.302920 0.541576 -2.556999 -0.003068 1 0 0 0 0 0 0 99166
-0.012656 -0.012032 0.172551 0.359066 0.085493 -2.657758 -0.003101 1 0 0 0 0 0 0 100200
-0.012629 -0.012020 0.172550 0.157256 0.390280 -2.626110 -0.003131 1 0 0 0 0 0 0 101157
-0.012615 -0.012014 0.172550 0.319639 0.505502 -2.648477 -0.003157 1 0 0 0 0 0 0 102003
-0.012586 -0.012018 0.172547 0.145738 0.657174 -2.644611 -0.003192 1 0 0 0 0 0 0 103127
-0.012582 -0.011998 0.172542 0.448241 0.367803 -2.647181 -0.003225 1 0 0 0 0 0 0 104186
-0.012579 -0.011989 0.172540 0.511962 0.471788 -2.698401 -0.003251 1 0 0 0 0 0 0 105023
-0.012566 -0.011969 0.172533 0.381645 0.361486 -2.666765 -0.003286 1 0 0 0 0 0 0 106129
-0.012560 -0.011960 0.172530 0.458898 0.483434 -2.735797 -0.003318 1 0 0 0 0 0 0 107149
-0.012566 -0.011933 0.172525 0.641346 0.278669 -2.742832 -0.003344 1 0 0 0 0 0 0 108001
-0.012548 -0.011927 0.172520 0.337518 0.531074 -2.767463 -0.003380 1 0 0 0 0 0 0 109129
-0.012549 -0.011902 0.172514 0.560646 0.317258 -2.785983 -0.003412 1 0 0 0 0 0 0 110151
-0.012559 -0.011868 0.172508 0.712384 0.177959 -2.806785 -0.003442 1 0 0 0 0 0 0 111126
-0.012574 -0.011830 0.172502 0.795545 0.107030 -2.831533 -0.003475 1 0 0 0 0 0 0 112171
-0.012559 -0.011818 0.172497 0.425984 0.450090 -2.858783 -0.003502 1 0 0 0 0 0 0 113025
-0.012562 -0.011790 0.172491 0.616180 0.285364 -2.884209 -0.003536 1 0 0 0 0 0 0 114133
-0.012573 -0.011754 0.172485 0.751313 0.170730 -2.908538 -0.003568 1 0 0 0 0 0 0 115160
-0.012557 -0.011744 0.172479 0.412062 0.489814 -2.940504 -0.003600 1 0 0 0 0 0 0 116185
-0.012559 -0.011717 0.172473 0.616332 0.311440 -2.961577 -0.003630 1 0 0 0 0 0 0 117133
-0.012548 -0.011689 0.172464 0.473153 0.283616 -2.949073 -0.003662 1 0 0 0 0 0 0 118148
-0.012542 -0.011675 0.172460 0.536812 0.469524 -3.032043 -0.003692 1 0 0 0 0 0 0 119134
-0.012527 -0.011653 0.172452 0.426074 0.392766 -3.013826 -0.003725 1 0 0 0 0 0 0 120166
-0.012530 -0.011621 0.172445 0.644412 0.246493 -3.046682 -0.003755 1 0 0 0 0 0 0 121134
-0.012509 -0.011612 0.172438 0.369684 0.541931 -3.086033 -0.003786 1 0 0 0 0 0 0 122134
-0.012509 -0.011586 0.172432 0.609112 0.351270 -3.112572 -0.003818 1 0 0 0 0 0 0 123148
-0.012518 -0.011551 0.172426 0.769470 0.223574 -3.138355 -0.003850 1 0 0 0 0 0 0 124167
-0.012501 -0.011541 0.172420 0.442199 0.535651 -3.170429 -0.003880 1 0 0 0 0 0 0 125147
-0.012503 -0.011514 0.172414 0.653139 0.354097 -3.192565 -0.003911 1 0 0 0 0 0 0 126133
-0.012513 -0.011479 0.172408 0.798999 0.231103 -3.216384 -0.003943 1 0 0 0 0 0 0 127145
-0.012506 -0.011447 0.172399 0.592405 0.260870 -3.205223 -0.003975 1 0 0 0 0 0 0 128182
-0.012513 -0.011409 0.172391 0.749119 0.193434 -3.242984 -0.004003 1 0 0 0 0 0 0 129075
-0.012494 -0.011398 0.172385 0.442040 0.530755 -3.286350 -0.004034 1 0 0 0 0 0 0 130066
-0.012494 -0.011370 0.172378 0.665331 0.361300 -3.314106 -0.004066 1 0 0 0 0 0 0 131073
-0.012482 -0.011342 0.172369 0.530388 0.336652 -3.303136 -0.004097 1 0 0 0 0 0 0 132065
-0.012455 -0.011335 0.172362 0.312787 0.617718 -3.352405 -0.004128 1 0 0 0 0 0 0 133074
-0.012450 -0.011310 0.172355 0.604233 0.412139 -3.385093 -0.004159 1 0 0 0 0 0 0 134065
-0.012441 -0.011320 0.172341 0.565277 0.859132 -3.318373 -0.004191 1 0 0 0 0 0 0 135077
-0.012424 -0.011311 0.172328 0.470326 0.652563 -3.348952 -0.004221 1 0 0 0 0 0 0 136064
-0.012425 -0.011284 0.172319 0.704202 0.414866 -3.418874 -0.004253 1 0 0 0 0 0 0 137074
-0.012418 -0.011294 0.172304 0.624138 0.866555 -3.374281 -0.004285 1 0 0 0 0 0 0 138103
-0.012403 -0.011284 0.172290 0.506870 0.663643 -3.414733 -0.004315 1 0 0 0 0 0 0 139065
-0.012395 -0.011280 0.172284 0.602395 0.713617 -3.534548 -0.004347 1 0 0 0 0 0 0 140072
-0.012393 -0.011279 0.172267 0.693354 0.766896 -3.427454 -0.004378 1 0 0 0 0 0 0 141065
-0.012417 -0.011272 0.172247 1.035129 0.708901 -3.409657 -0.004409 1 0 0 0 0 0 0 142076
-0.012416 -0.011254 0.172232 0.764740 0.561113 -3.482598 -0.004441 1 0 0 0 0 0 0 143076
-0.012418 -0.011247 0.172210 0.773401 0.681441 -3.433311 -0.004472 1 0 0 0 0 0 0 144085
-0.012444 -0.011237 0.172189 1.084321 0.672928 -3.453277 -0.004507 1 0 0 0 0 0 0 145204
-0.012458 -0.011234 0.172164 0.985125 0.755441 -3.436342 -0.004535 1 0 0 0 0 0 0 146084
-0.012458 -0.011255 0.172142 0.786119 1.095159 -3.484132 -0.004566 1 0 0 0 0 0 0 147074
-0.012483 -0.011260 0.172120 1.089035 0.919690 -3.515978 -0.004597 1 0 0 0 0 0 0 148088
-0.012497 -0.011264 0.172095 0.995896 0.891951 -3.505747 -0.004628 1 0 0 0 0 0 0 149083
-0.012521 -0.011283 0.172061 1.114956 1.092564 -3.404370 -0.004659 1 0 0 0 0 0 0 150052
-0.012535 -0.011294 0.172031 1.008655 1.014906 -3.463351 -0.004691 1 0 0 0 0 0 0 151083
-0.012559 -0.011316 0.171994 1.128191 1.165257 -3.407572 -0.004722 1 0 0 0 0 0 0 152080
-0.012573 -0.011329 0.171963 1.022114 1.059129 -3.488371 -0.004753 1 0 0 0 0 0 0 153080
-0.012597 -0.011353 0.171925 1.141721 1.194841 -3.443171 -0.004785 1 0 0 0 0 0 0 154082
-0.012635 -0.011360 0.171882 1.350523 0.999005 -3.377396 -0.004815 1 0 0 0 0 0 0 155061
-0.012649 -0.011388 0.171836 1.057695 1.258934 -3.361145 -0.004847 1 0 0 0 0 0 0 156088
-0.012682 -0.011397 0.171788 1.290970 1.048394 -3.355213 -0.004877 1 0 0 0 0 0 0 157056
-0.012716 -0.011419 0.171743 1.322867 1.199416 -3.409808 -0.004910 1 0 0 0 0 0 0 158086
-0.012737 -0.011432 0.171693 1.170407 1.108899 -3.366859 -0.004941 1 0 0 0 0 0 0 159083
-0.012774 -0.011434 0.171643 1.371170 0.957083 -3.386207 -0.004971 1 0 0 0 0 0 0 160051
-0.012797 -0.011438 0.171590 1.212803 0.965976 -3.372253 -0.005003 1 0 0 0 0 0 0 161080
-0.012827 -0.011458 0.171528 1.298022 1.187362 -3.265304 -0.005035 1 0 0 0 0 0 0 162082
-0.012868 -0.011463 0.171472 1.465993 1.026476 -3.358297 -0.005066 1 0 0 0 0 0 0 163081
-0.012908 -0.011484 0.171408 1.461934 1.218315 -3.280436 -0.005097 1 0 0 0 0 0 0 164080
-0.012942 -0.011475 0.171345 1.395890 0.852170 -3.300386 -0.005128 1 0 0 0 0 0 0 165081
-0.012978 -0.011489 0.171277 1.419341 1.118038 -3.263276 -0.005160 1 0 0 0 0 0 0 166081
-0.012977 -0.011506 0.171213 0.960028 1.189141 -3.319347 -0.005191 1 0 0 0 0 0 0 167081
-0.013006 -0.011510 0.171141 1.292072 1.042229 -3.243763 -0.005222 1 0 0 0 0 0 0 168081
-0.013048 -0.011508 0.171065 1.520186 0.954154 -3.207013 -0.005255 1 0 0 0 0 0 0 169146
-0.013066 -0.011533 0.170989 1.223402 1.295431 -3.205555 -0.005287 1 0 0 0 0 0 0 170151
-0.013081 -0.011549 0.170907 1.163172 1.218330 -3.164919 -0.005317 1 0 0 0 0 0 0 171125
-0.013102 -0.011537 0.170835 1.251285 0.858875 -3.299019 -0.005350 1 0 0 0 0 0 0 172179
-0.013119 -0.011534 0.170756 1.201835 0.944633 -3.235257 -0.005381 1 0 0 0 0 0 0 173159
-0.013133 -0.011536 0.170674 1.170857 1.017654 -3.198763 -0.005411 1 0 0 0 0 0 0 174127
-0.013155 -0.011518 0.170585 1.285313 0.768230 -3.138792 -0.005442 1 0 0 0 0 0 0 175126
-0.013172 -0.011512 0.170498 1.231398 0.908502 -3.162187 -0.005474 1 0 0 0 0 0 0 176159
-0.013186 -0.011512 0.170411 1.195138 1.006962 -3.184167 -0.005505 1 0 0 0 0 0 0 177148
-0.013209 -0.011493 0.170320 1.305668 0.768212 -3.151675 -0.005536 1 0 0 0 0 0 0 178123
-0.013213 -0.011471 0.170225 1.080017 0.715016 -3.098054 -0.005567 1 0 0 0 0 0 0 179126
-0.013220 -0.011464 0.170133 1.109986 0.895717 -3.164875 -0.005599 1 0 0 0 0 0 0 180141
-0.013239 -0.011440 0.170040 1.268175 0.714222 -3.160479 -0.005630 1 0 0 0 0 0 0 181125
-0.013255 -0.011432 0.169934 1.255404 0.896667 -3.007924 -0.005662 1 0 0 0 0 0 0 182157
-0.013278 -0.011409 0.169833 1.353230 0.719715 -3.078017 -0.005693 1 0 0 0 0 0 0 183153
-0.013282 -0.011385 0.169731 1.115486 0.697651 -3.090689 -0.005726 1 0 0 0 0 0 0 184199
-0.013276 -0.011360 0.169629 0.967604 0.693217 -3.097371 -0.005756 1 0 0 0 0 0 0 185154
-0.013265 -0.011335 0.169527 0.891120 0.692304 -3.105869 -0.005787 1 0 0 0 0 0 0 186159
-0.013298 -0.011296 0.169414 1.469145 0.508251 -2.988414 -0.005817 1 0 0 0 0 0 0 187125
-0.013307 -0.011264 0.169306 1.209966 0.583509 -3.051570 -0.005850 1 0 0 0 0 0 0 188169
-0.013303 -0.011236 0.169201 1.024502 0.636739 -3.096252 -0.005880 1 0 0 0 0 0 0 189149
-0.013302 -0.011186 0.169091 1.052463 0.368582 -3.069506 -0.005912 1 0 0 0 0 0 0 190154
-0.013307 -0.011164 0.168975 1.142760 0.705818 -2.993153 -0.005942 1 0 0 0 0 0 0 191123
-0.013301 -0.011140 0.168865 1.009384 0.719381 -3.071928 -0.005975 1 0 0 0 0 0 0 192183
-0.013313 -0.011108 0.168744 1.239362 0.618067 -2.951435 -0.006005 1 0 0 0 0 0 0 193147
-0.013310 -0.011079 0.168631 1.072408 0.649698 -3.052859 -0.006036 1 0 0 0 0 0 0 194124
-0.013300 -0.011051 0.168521 0.959391 0.672306 -3.120229 -0.006067 1 0 0 0 0 0 0 195122
-0.013310 -0.011017 0.168400 1.215278 0.592219 -2.985922 -0.006100 1 0 0 0 0 0 0 196182
-0.013320 -0.011003 0.168277 1.253218 0.842666 -2.963055 -0.006130 1 0 0 0 0 0 0 197152
-0.013325 -0.010960 0.168158 1.200448 0.494734 -3.020288 -0.006162 1 0 0 0 0 0 0 198147
-0.013333 -0.010940 0.168035 1.231643 0.774903 -2.994913 -0.006192 1 0 0 0 0 0 0 199130
-0.013351 -0.010910 0.167907 1.380763 0.664319 -2.924338 -0.006225 1 0 0 0 0 0 0 200181
-0.013352 -0.010882 0.167772 1.165953 0.677695 -2.840484 -0.006255 1 0 0 0 0 0 0 201150
-0.013357 -0.010870 0.167641 1.211930 0.898274 -2.900243 -0.006287 1 0 0 0 0 0 0 202146
-0.013336 -0.010835 0.167514 0.878561 0.618393 -2.955372 -0.006317 1 0 0 0 0 0 0 203132
-0.013330 -0.010819 0.167386 1.046554 0.849614 -2.970625 -0.006350 1 0 0 0 0 0 0 204163
-0.013317 -0.010798 0.167250 0.982599 0.797216 -2.872807 -0.006380 1 0 0 0 0 0 0 205147
-0.013301 -0.010773 0.167110 0.936947 0.755615 -2.816569 -0.006411 1 0 0 0 0 0 0 206130
-0.013307 -0.010740 0.166971 1.220932 0.640895 -2.836234 -0.006443 1 0 0 0 0 0 0 207144
-0.013301 -0.010710 0.166829 1.087415 0.666300 -2.804138 -0.006475 1 0 0 0 0 0 0 208167
-0.013278 -0.010703 0.166690 0.869851 0.988364 -2.844868 -0.006505 1 0 0 0 0 0 0 209146
-0.013280 -0.010679 0.166551 1.176276 0.787810 -2.856108 -0.006536 1 0 0 0 0 0 0 210129
-0.013271 -0.010653 0.166408 1.064189 0.743548 -2.813795 -0.006568 1 0 0 0 0 0 0 211145
-0.013256 -0.010625 0.166262 0.981996 0.727705 -2.789456 -0.006600 1 0 0 0 0 0 0 212184
-0.013238 -0.010597 0.166115 0.937422 0.719748 -2.773887 -0.006628 1 0 0 0 0 0 0 213073
-0.013218 -0.010569 0.165968 0.914876 0.715980 -2.766666 -0.006659 1 0 0 0 0 0 0 214063
-0.013236 -0.010549 0.165814 1.404319 0.828008 -2.688216 -0.006690 1 0 0 0 0 0 0 215072
-0.013210 -0.010531 0.165658 0.892488 0.875945 -2.668100 -0.006721 1 0 0 0 0 0 0 216063
-0.013210 -0.010501 0.165510 1.179464 0.714909 -2.757850 -0.006753 1 0 0 0 0 0 0 217072
-0.013183 -0.010493 0.165271 0.854030 0.995595 -1.603297 -0.006784 1 0 0 0 0 0 0 218076
-0.013166 -0.010477 0.165155 0.969763 0.913157 -3.079889 -0.006815 1 0 0 0 0 0 0 219071
-0.013146 -0.010453 0.165019 0.932733 0.812552 -2.982724 -0.006846 1 0 0 0 0 0 0 220062
-0.013124 -0.010426 0.164874 0.908933 0.760432 -2.859528 -0.006878 1 0 0 0 0 0 0 221071
-0.013101 -0.010397 0.164725 0.898080 0.735862 -2.793468 -0.006909 1 0 0 0 0 0 0 222073
-0.013054 -0.010374 0.164569 0.581007 0.815921 -2.708343 -0.006940 1 0 0 0 0 0 0 223063
-0.013033 -0.010363 0.164404 0.893287 0.981392 -2.586616 -0.006972 1 0 0 0 0 0 0 224071
-0.012967 -0.010346 0.164166 0.334955 0.915059 -1.616479 -0.007003 1 0 0 0 0 0 0 225076
-0.012934 -0.010350 0.164053 0.713003 1.197191 -3.146775 -0.007034 1 0 0 0 0 0 0 226056
-0.012904 -0.010336 0.163916 0.795522 0.988271 -3.003996 -0.007065 1 0 0 0 0 0 0 227071
-0.012876 -0.010313 0.163749 0.828349 0.846748 -2.602455 -0.007097 1 0 0 0 0 0 0 228072
-0.012841 -0.010308 0.163592 0.734258 1.090681 -2.698935 -0.007128 1 0 0 0 0 0 0 229067
-0.012776 -0.010260 0.163350 0.342765 0.542036 -1.585327 -0.007160 1 0 0 0 0 0 0 230091
-0.012766 -0.010252 0.163219 1.023644 1.003845 -2.931149 -0.007191 1 0 0 0 0 0 0 231080
-0.012724 -0.010238 0.163068 0.667416 0.985269 -2.812436 -0.007222 1 0 0 0 0 0 0 232080
-0.012704 -0.010231 0.162902 0.926279 1.071663 -2.607810 -0.007253 1 0 0 0 0 0 0 233080
-0.012657 -0.010218 0.162735 0.599058 1.013235 -2.569336 -0.007284 1 0 0 0 0 0 0 234080
-0.012620 -0.010195 0.162571 0.700819 0.883949 -2.609988 -0.007316 1 0 0 0 0 0 0 235079
-0.012576 -0.010157 0.162306 0.607352 0.660277 -1.291894 -0.007347 1 0 0 0 0 0 0 236091
-0.012530 -0.010140 0.162175 0.588590 0.931986 -2.909831 -0.007378 1 0 0 0 0 0 0 237074
-0.012508 -0.010131 0.162016 0.887203 1.051931 -2.712526 -0.007409 1 0 0 0 0 0 0 238079
-0.012459 -0.010116 0.161851 0.569802 1.001632 -2.598871 -0.007440 1 0 0 0 0 0 0 239070
-0.012396 -0.010100 0.161681 0.363180 0.967156 -2.540422 -0.007472 1 0 0 0 0 0 0 240081
-0.012331 -0.010064 0.161410 0.309398 0.728484 -1.200835 -0.007504 1 0 0 0 0 0 0 241114
-0.012282 -0.010048 0.161276 0.504505 0.953629 -2.861576 -0.007535 1 0 0 0 0 0 0 242094
-0.012257 -0.010039 0.161114 0.842026 1.062485 -2.662925 -0.007566 1 0 0 0 0 0 0 243091
-0.012206 -0.010024 0.160945 0.537201 1.007415 -2.545886 -0.007597 1 0 0 0 0 0 0 244069
-0.012142 -0.010006 0.160772 0.336299 0.970681 -2.485528 -0.007628 1 0 0 0 0 0 0 245085
-0.012075 -0.009970 0.160496 0.275865 0.726852 -1.125355 -0.007660 1 0 0 0 0 0 0 246112
-0.012025 -0.009953 0.160360 0.484342 0.957355 -2.811732 -0.007691 1 0 0 0 0 0 0 247089
-0.011999 -0.009943 0.160195 0.821706 1.065595 -2.608877 -0.007722 1 0 0 0 0 0 0 248087
-0.011947 -0.009927 0.160023 0.516295 1.009533 -2.488210 -0.007753 1 0 0 0 0 0 0 249088
-0.011866 -0.009868 0.159760 0.107873 0.439519 -1.287759 -0.007785 1 0 0 0 0 0 0 250107
-0.011851 -0.009856 0.159619 0.929371 0.996612 -2.750708 -0.007816 1 0 0 0 0 0 0 251087
-0.011804 -0.009838 0.159456 0.587950 0.985953 -2.613543 -0.007847 1 0 0 0 0 0 0 252087
-0.011741 -0.009819 0.159282 0.344608 0.957036 -2.467254 -0.007878 1 0 0 0 0 0 0 253088
-0.011670 -0.009798 0.159104 0.215014 0.942489 -2.386939 -0.007910 1 0 0 0 0 0 0 254086
-0.011602 -0.009816 0.158919 0.226177 1.448753 -2.283766 -0.007941 1 0 0 0 0 0 0 255087
-0.011528 -0.009814 0.158736 0.160222 1.246454 -2.283709 -0.007972 1 0 0 0 0 0 0 256091
-0.011452 -0.009802 0.158552 0.116420 1.099666 -2.282521 -0.008005 1 0 0 0 0 0 0 257153
-0.011413 -0.009794 0.158362 0.594471 1.140722 -2.204954 -0.008037 1 0 0 0 0 0 0 258148
-0.011354 -0.009779 0.158175 0.380298 1.055943 -2.225027 -0.008067 1 0 0 0 0 0 0 259124
-0.011309 -0.009754 0.157995 0.538284 0.916545 -2.302780 -0.008100 1 0 0 0 0 0 0 260187
-0.011247 -0.009730 0.157811 0.326692 0.920331 -2.267096 -0.008130 1 0 0 0 0 0 0 261147
-0.011176 -0.009706 0.157625 0.189222 0.929958 -2.236772 -0.008161 1 0 0 0 0 0 0 262124
-0.011125 -0.009677 0.157444 0.428201 0.850427 -2.285389 -0.008192 1 0 0 0 0 0 0 263122
-0.011083 -0.009644 0.157265 0.576161 0.800775 -2.307843 -0.008225 1 0 0 0 0 0 0 264163
-0.011022 -0.009616 0.157080 0.337548 0.858592 -2.239122 -0.008255 1 0 0 0 0 0 0 265144
-0.010975 -0.009584 0.156898 0.498667 0.812001 -2.265709 -0.008287 1 0 0 0 0 0 0 266155
-0.010904 -0.009579 0.156719 0.183060 1.170955 -2.285071 -0.008318 1 0 0 0 0 0 0 267149
-0.010828 -0.009565 0.156533 0.090439 1.083593 -2.206598 -0.008350 1 0 0 0 0 0 0 268193
-0.010773 -0.009540 0.156350 0.361276 0.930050 -2.227752 -0.008380 1 0 0 0 0 0 0 269151
-0.010698 -0.009539 0.156168 0.105343 1.231775 -2.244305 -0.008412 1 0 0 0 0 0 0 270150
-0.010643 -0.009519 0.155987 0.354808 1.031550 -2.237089 -0.008443 1 0 0 0 0 0 0 271143
-0.010561 -0.009482 0.155810 0.013174 0.774971 -2.292251 -0.008475 1 0 0 0 0 0 0 272177
-0.010495 -0.009468 0.155636 0.184512 1.055110 -2.331005 -0.008505 1 0 0 0 0 0 0 273151
-0.010422 -0.009449 0.155451 0.096454 1.013643 -2.183983 -0.008536 1 0 0 0 0 0 0 274123
-0.010322 -0.009434 0.155278 -0.262351 1.079246 -2.320059 -0.008567 1 0 0 0 0 0 0 275123
-0.010255 -0.009408 0.155098 0.126789 0.932983 -2.244292 -0.008599 1 0 0 0 0 0 0 276137
-0.010190 -0.009361 0.154926 0.187950 0.638679 -2.332448 -0.008629 1 0 0 0 0 0 0 277121
-0.010117 -0.009324 0.154741 0.078244 0.751748 -2.155960 -0.008661 1 0 0 0 0 0 0 278121
-0.010041 -0.009295 0.154573 0.025295 0.856890 -2.354609 -0.008692 1 0 0 0 0 0 0 279121
-0.009986 -0.009261 0.154394 0.286743 0.807884 -2.235629 -0.008724 1 0 0 0 0 0 0 280142
-0.009919 -0.009233 0.154229 0.152266 0.876903 -2.383966 -0.008755 1 0 0 0 0 0 0 281150
-0.009868 -0.009199 0.154051 0.346736 0.815419 -2.233747 -0.008787 1 0 0 0 0 0 0 282145
-0.009810 -0.009147 0.153878 0.281834 0.573519 -2.282201 -0.008817 1 0 0 0 0 0 0 283129
-0.009742 -0.009110 0.153715 0.124539 0.733132 -2.394620 -0.008850 1 0 0 0 0 0 0 284182
-0.009658 -0.009101 0.153537 -0.093019 1.122967 -2.220511 -0.008880 1 0 0 0 0 0 0 285148
-0.009585 -0.009062 0.153364 0.008487 0.764345 -2.253229 -0.008911 1 0 0 0 0 0 0 286143
-0.009508 -0.009031 0.153199 -0.028079 0.831130 -2.357752 -0.008942 1 0 0 0 0 0 0 287126
-0.009430 -0.009003 0.153038 -0.060482 0.886674 -2.406238 -0.008974 1 0 0 0 0 0 0 288158
-0.009351 -0.008977 0.152878 -0.082608 0.915299 -2.420638 -0.009005 1 0 0 0 0 0 0 289142
-0.009271 -0.008952 0.152718 -0.098216 0.929118 -2.419821 -0.009036 1 0 0 0 0 0 0 290129
-0.009192 -0.008927 0.152558 -0.110118 0.935771 -2.412701 -0.009068 1 0 0 0 0 0 0 291142
-0.009135 -0.008896 0.152404 0.188942 0.859222 -2.487688 -0.009099 1 0 0 0 0 0 0 292159
-0.009074 -0.008845 0.152240 0.159296 0.585569 -2.347986 -0.009130 1 0 0 0 0 0 0 293143
-0.009004 -0.008808 0.152077 0.023689 0.729993 -2.352131 -0.009161 1 0 0 0 0 0 0 294126
-0.008952 -0.008770 0.151922 0.248530 0.750189 -2.440165 -0.009193 1 0 0 0 0 0 0 295141
-0.008886 -0.008739 0.151763 0.078859 0.831478 -2.394826 -0.009225 1 0 0 0 0 0 0 296176
-0.008813 -0.008711 0.151602 -0.037249 0.879339 -2.358248 -0.009253 1 0 0 0 0 0 0 297070
-0.008767 -0.008656 0.151440 0.307592 0.521875 -2.331801 -0.009284 1 0 0 0 0 0 0 298060
-0.008704 -0.008615 0.151277 0.110647 0.684628 -2.315422 -0.009315 1 0 0 0 0 0 0 299068
-0.008632 -0.008583 0.151114 -0.028085 0.799558 -2.300446 -0.009346 1 0 0 0 0 0 0 300060
-0.008557 -0.008554 0.150951 -0.105005 0.860060 -2.286063 -0.009378 1 0 0 0 0 0 0 301069
-0.008479 -0.008527 0.150787 -0.147943 0.890266 -2.271408 -0.009409 1 0 0 0 0 0 0 302060
-0.008385 -0.008485 0.150634 -0.362934 0.701833 -2.402137 -0.009440 1 0 0 0 0 0 0 303069
-0.008298 -0.008452 0.150475 -0.308684 0.785094 -2.318756 -0.009471 1 0 0 0 0 0 0 304059
-0.008238 -0.008416 0.150319 0.038542 0.768761 -2.353153 -0.009503 1 0 0 0 0 0 0 305069
-0.008167 -0.008386 0.150157 -0.064542 0.830132 -2.277362 -0.009534 1 0 0 0 0 0 0 306069
-0.008092 -0.008357 0.149993 -0.146332 0.868809 -2.228251 -0.009565 1 0 0 0 0 0 0 307060
-0.008038 -0.008325 0.149835 0.112025 0.812476 -2.289978 -0.009597 1 0 0 0 0 0 0 308068
-0.007956 -0.008280 0.149684 -0.226478 0.647931 -2.370682 -0.009628 1 0 0 0 0 0 0 309060
-0.007883 -0.008222 0.149516 -0.161658 0.448786 -2.163576 -0.009659 1 0 0 0 0 0 0 310081
-0.007829 -0.008174 0.149356 0.100321 0.564636 -2.230095 -0.009691 1 0 0 0 0 0 0 311078
-0.007785 -0.008131 0.149199 0.251075 0.641016 -2.266744 -0.009722 1 0 0 0 0 0 0 312079
-0.007709 -0.008082 0.149047 -0.167257 0.552217 -2.327497 -0.009753 1 0 0 0 0 0 0 313059
-0.007654 -0.008038 0.148893 0.060850 0.618169 -2.298653 -0.009784 1 0 0 0 0 0 0 314073
-0.007586 -0.008003 0.148730 -0.086622 0.737381 -2.179148 -0.009815 1 0 0 0 0 0 0 315061
-0.007513 -0.007974 0.148590 -0.171218 0.829971 -2.446832 -0.009847 1 0 0 0 0 0 0 316073
-0.007437 -0.007946 0.148433 -0.240601 0.850231 -2.247716 -0.009878 1 0 0 0 0 0 0 317079
-0.007381 -0.007913 0.148276 0.024645 0.786845 -2.220851 -0.009909 1 0 0 0 0 0 0 318077
-0.007322 -0.007862 0.148131 -0.003634 0.544348 -2.354104 -0.009941 1 0 0 0 0 0 0 319076
-0.007253 -0.007824 0.147971 -0.153460 0.673262 -2.174270 -0.009972 1 0 0 0 0 0 0 320075
-0.007186 -0.007770 0.147824 -0.129482 0.488873 -2.310367 -0.010003 1 0 0 0 0 0 0 321076
-0.007113 -0.007730 0.147663 -0.227157 0.642181 -2.137258 -0.010034 1 0 0 0 0 0 0 322075
-0.007060 -0.007691 0.147504 0.013649 0.671984 -2.130872 -0.010065 1 0 0 0 0 0 0 323046
-0.007001 -0.007637 0.147356 -0.027932 0.478633 -2.273948 -0.010097 1 0 0 0 0 0 0 324083
-0.006918 -0.007581 0.147206 -0.372424 0.428754 -2.241537 -0.010128 1 0 0 0 0 0 0 325087
-0.006859 -0.007534 0.147051 -0.092372 0.534827 -2.163196 -0.010160 1 0 0 0 0 0 0 326091
-0.006798 -0.007477 0.146905 -0.096867 0.399021 -2.262747 -0.010191 1 0 0 0 0 0 0 327088
-0.006728 -0.007434 0.146743 -0.230902 0.582286 -2.063369 -0.010222 1 0 0 0 0 0 0 328086
-0.006661 -0.007379 0.146594 -0.200542 0.426830 -2.193949 -0.010253 1 0 0 0 0 0 0 329085
-0.006611 -0.007332 0.146439 0.006897 0.519971 -2.115159 -0.010285 1 0 0 0 0 0 0 330083
-0.006569 -0.007290 0.146281 0.129273 0.584116 -2.061182 -0.010316 1 0 0 0 0 0 0 331086
-0.006493 -0.007240 0.146125 -0.297367 0.488384 -2.073004 -0.010347 1 0 0 0 0 0 0 332084
-0.006439 -0.007196 0.145967 -0.077729 0.553369 -2.027109 -0.010378 1 0 0 0 0 0 0 333086
-0.006380 -0.007140 0.145818 -0.114796 0.394891 -2.140925 -0.010410 1 0 0 0 0 0 0 334085
-0.006333 -0.007093 0.145663 0.035030 0.492393 -2.046383 -0.010441 1 0 0 0 0 0 0 335085
-0.006263 -0.007018 0.145499 -0.267524 0.133479 -1.926656 -0.010472 1 0 0 0 0 0 0 336084
-0.006211 -0.006962 0.145337 -0.067178 0.335603 -1.916342 -0.010503 1 0 0 0 0 0 0 337066
-0.006154 -0.006899 0.145187 -0.122425 0.271454 -2.053789 -0.010535 1 0 0 0 0 0 0 338084
-0.006108 -0.006849 0.145030 0.017019 0.417955 -1.969148 -0.010566 1 0 0 0 0 0 0 339088
-0.006068 -0.006806 0.144870 0.102862 0.509299 -1.911230 -0.010597 1 0 0 0 0 0 0 340087
-0.006017 -0.006749 0.144720 -0.042231 0.354904 -2.022926 -0.010630 1 0 0 0 0 0 0 341145
-0.005951 -0.006708 0.144554 -0.247958 0.524449 -1.821310 -0.010661 1 0 0 0 0 0 0 342143
-0.005888 -0.006653 0.144402 -0.257041 0.364135 -1.955082 -0.010693 1 0 0 0 0 0 0 343143
-0.005839 -0.006607 0.144243 -0.070251 0.454172 -1.875833 -0.010725 1 0 0 0 0 0 0 344164
-0.005783 -0.006550 0.144093 -0.146955 0.315033 -1.966686 -0.010755 1 0 0 0 0 0 0 345144
-0.005738 -0.006502 0.143935 -0.019504 0.422499 -1.860036 -0.010786 1 0 0 0 0 0 0 346119
-0.005684 -0.006444 0.143785 -0.127871 0.293403 -1.939202 -0.010817 1 0 0 0 0 0 0 347119
-0.005640 -0.006396 0.143627 -0.016354 0.406179 -1.828116 -0.010849 1 0 0 0 0 0 0 348160
-0.005587 -0.006338 0.143477 -0.132650 0.279763 -1.904813 -0.010880 1 0 0 0 0 0 0 349143
-0.005543 -0.006291 0.143318 -0.025150 0.393728 -1.792209 -0.010912 1 0 0 0 0 0 0 350154
-0.005512 -0.006227 0.143176 0.151307 0.197792 -1.976334 -0.010943 1 0 0 0 0 0 0 351148
-0.005487 -0.006154 0.143012 0.231791 0.045345 -1.704553 -0.010975 1 0 0 0 0 0 0 352189
-0.005436 -0.006106 0.142867 -0.095043 0.347774 -1.908138 -0.011005 1 0 0 0 0 0 0 353147
-0.005393 -0.006064 0.142710 -0.024517 0.439909 -1.759559 -0.011037 1 0 0 0 0 0 0 354145
-0.005341 -0.006008 0.142560 -0.153697 0.280815 -1.812401 -0.011067 1 0 0 0 0 0 0 355126
-0.005297 -0.005962 0.142400 -0.051846 0.376311 -1.689100 -0.011100 1 0 0 0 0 0 0 356191
-0.005245 -0.005905 0.142248 -0.172651 0.241368 -1.759865 -0.011130 1 0 0 0 0 0 0 357143
-0.005223 -0.005852 0.142097 0.225128 0.281136 -1.753411 -0.011161 1 0 0 0 0 0 0 358122
-0.005182 -0.005792 0.141948 -0.009926 0.178712 -1.774267 -0.011192 1 0 0 0 0 0 0 359118
-0.005129 -0.005728 0.141800 -0.175056 0.110881 -1.774812 -0.011224 1 0 0 0 0 0 0 360135
-0.005108 -0.005672 0.141649 0.213103 0.202191 -1.727777 -0.011254 1 0 0 0 0 0 0 361116
-0.005060 -0.005632 0.141509 -0.112880 0.417103 -1.840189 -0.011286 1 0 0 0 0 0 0 362118
-0.005018 -0.005593 0.141353 -0.057899 0.448712 -1.632568 -0.011317 1 0 0 0 0 0 0 363117
-0.004989 -0.005535 0.141210 0.096024 0.190376 -1.771237 -0.011349 1 0 0 0 0 0 0 364139
-0.004943 -0.005472 0.141064 -0.109188 0.095257 -1.727658 -0.011380 1 0 0 0 0 0 0 365149
-0.004918 -0.005438 0.140922 0.146518 0.467306 -1.766153 -0.011411 1 0 0 0 0 0 0 366141
-0.004896 -0.005383 0.140784 0.210462 0.206965 -1.813597 -0.011442 1 0 0 0 0 0 0 367126
-0.004868 -0.005336 0.140629 0.130661 0.295069 -1.567972 -0.011475 1 0 0 0 0 0 0 368174
-0.004838 -0.005296 0.140495 0.096168 0.382577 -1.802624 -0.011505 1 0 0 0 0 0 0 369145
-0.004814 -0.005236 0.140360 0.161710 0.137308 -1.808873 -0.011536 1 0 0 0 0 0 0 370143
-0.004778 -0.005210 0.140214 0.011113 0.535699 -1.645990 -0.011567 1 0 0 0 0 0 0 371125
-0.004751 -0.005158 0.140074 0.106935 0.236531 -1.702015 -0.011599 1 0 0 0 0 0 0 372156
-0.004722 -0.005115 0.139946 0.082243 0.317683 -1.839115 -0.011630 1 0 0 0 0 0 0 373140
-0.004691 -0.005076 0.139821 0.058929 0.377179 -1.896754 -0.011661 1 0 0 0 0 0 0 374126
-0.004658 -0.005037 0.139671 0.028132 0.387133 -1.538151 -0.011693 1 0 0 0 0 0 0 375138
-0.004626 -0.005001 0.139537 0.028437 0.413020 -1.720817 -0.011724 1 0 0 0 0 0 0 376158
-0.004594 -0.004966 0.139411 0.025254 0.422556 -1.816445 -0.011755 1 0 0 0 0 0 0 377139
-0.004568 -0.004909 0.139279 0.106665 0.138819 -1.733969 -0.011786 1 0 0 0 0 0 0 378122
-0.004540 -0.004864 0.139153 0.068908 0.249712 -1.794299 -0.011817 1 0 0 0 0 0 0 379136
-0.004509 -0.004824 0.139030 0.039286 0.327276 -1.819302 -0.011850 1 0 0 0 0 0 0 380176
-0.004492 -0.004801 0.138896 0.207000 0.564149 -1.673151 -0.011878 1 0 0 0 0 0 0 381067
-0.004468 -0.004773 0.138769 0.124790 0.506594 -1.737628 -0.011909 1 0 0 0 0 0 0 382058
-0.004439 -0.004742 0.138645 0.063964 0.457220 -1.766472 -0.011940 1 0 0 0 0 0 0 383065
-0.004431 -0.004704 0.138531 0.315906 0.361161 -1.885084 -0.011971 1 0 0 0 0 0 0 384057
-0.004411 -0.004667 0.138412 0.182899 0.368680 -1.819422 -0.012003 1 0 0 0 0 0 0 385066
-0.004384 -0.004632 0.138291 0.089319 0.377134 -1.773944 -0.012034 1 0 0 0 0 0 0 386057
-0.004355 -0.004597 0.138169 0.038113 0.380474 -1.745643 -0.012065 1 0 0 0 0 0 0 387066
-0.004324 -0.004562 0.138046 0.010107 0.380387 -1.724628 -0.012096 1 0 0 0 0 0 0 388057
-0.004315 -0.004522 0.137932 0.279552 0.311762 -1.823118 -0.012127 1 0 0 0 0 0 0 389052
-0.004308 -0.004500 0.137802 0.342096 0.530758 -1.601545 -0.012159 1 0 0 0 0 0 0 390065
-0.004288 -0.004472 0.137676 0.183427 0.471539 -1.625610 -0.012190 1 0 0 0 0 0 0 391057
-0.004284 -0.004436 0.137561 0.367620 0.355993 -1.753821 -0.012222 1 0 0 0 0 0 0 392065
-0.004266 -0.004400 0.137441 0.200393 0.351535 -1.690623 -0.012252 1 0 0 0 0 0 0 393056
-0.004235 -0.004387 0.137328 0.005071 0.634822 -1.763684 -0.012284 1 0 0 0 0 0 0 394080
-0.004203 -0.004363 0.137208 -0.023261 0.523837 -1.675918 -0.012315 1 0 0 0 0 0 0 395056
-0.004192 -0.004328 0.137096 0.252613 0.376423 -1.738895 -0.012347 1 0 0 0 0 0 0 396069
-0.004171 -0.004294 0.136976 0.135228 0.355964 -1.647354 -0.012378 1 0 0 0 0 0 0 397071
-0.004138 -0.004281 0.136863 -0.034216 0.630561 -1.709446 -0.012409 1 0 0 0 0 0 0 398074
-0.004127 -0.004252 0.136753 0.233853 0.450261 -1.734744 -0.012440 1 0 0 0 0 0 0 399069
-0.004106 -0.004221 0.136634 0.120119 0.391479 -1.618593 -0.012472 1 0 0 0 0 0 0 400075
-0.004072 -0.004209 0.136522 -0.046292 0.644308 -1.670501 -0.012503 1 0 0 0 0 0 0 401074
-0.004047 -0.004166 0.136422 0.038051 0.257374 -1.838559 -0.012534 1 0 0 0 0 0 0 402072
-0.004019 -0.004127 0.136308 -0.004904 0.267540 -1.645831 -0.012566 1 0 0 0 0 0 0 403074
-0.004024 -0.004100 0.136186 0.432148 0.424423 -1.508306 -0.012597 1 0 0 0 0 0 0 404075
-0.004004 -0.004091 0.136071 0.150574 0.666984 -1.586534 -0.012627 1 0 0 0 0 0 0 405044
-0.003999 -0.004065 0.135960 0.321390 0.460497 -1.621055 -0.012659 1 0 0 0 0 0 0 406073
-0.003981 -0.004034 0.135841 0.156349 0.386891 -1.506831 -0.012690 1 0 0 0 0 0 0 407067
-0.003971 -0.004018 0.135737 0.246551 0.565118 -1.679924 -0.012722 1 0 0 0 0 0 0 408081
-0.003964 -0.004008 0.135609 0.292047 0.656924 -1.374175 -0.012753 1 0 0 0 0 0 0 409087
-0.003966 -0.003981 0.135493 0.416069 0.446563 -1.474685 -0.012785 1 0 0 0 0 0 0 410087
-0.003945 -0.003971 0.135381 0.123392 0.653868 -1.526973 -0.012816 1 0 0 0 0 0 0 411087
-0.003918 -0.003949 0.135261 0.020827 0.512055 -1.418811 -0.012847 1 0 0 0 0 0 0 412081
-0.003904 -0.003937 0.135157 0.170927 0.627842 -1.595166 -0.012878 1 0 0 0 0 0 0 413083
-0.003881 -0.003914 0.135040 0.065836 0.490610 -1.435918 -0.012910 1 0 0 0 0 0 0 414084
-0.003868 -0.003902 0.134937 0.192733 0.614173 -1.583344 -0.012940 1 0 0 0 0 0 0 415064
-0.003846 -0.003879 0.134821 0.074425 0.482033 -1.411521 -0.012972 1 0 0 0 0 0 0 416082
-0.003834 -0.003866 0.134717 0.194414 0.608072 -1.554589 -0.013003 1 0 0 0 0 0 0 417082
-0.003812 -0.003843 0.134601 0.072881 0.477446 -1.380220 -0.013035 1 0 0 0 0 0 0 418082
-0.003800 -0.003830 0.134498 0.191057 0.604017 -1.522783 -0.013066 1 0 0 0 0 0 0 419081
-0.003778 -0.003807 0.134381 0.068822 0.473915 -1.347517 -0.013097 1 0 0 0 0 0 0 420082
-0.003766 -0.003794 0.134278 0.186414 0.600464 -1.490180 -0.013128 1 0 0 0 0 0 0 421081
-0.003759 -0.003786 0.134180 0.261213 0.681098 -1.557770 -0.013160 1 0 0 0 0 0 0 422082
-0.003733 -0.003786 0.134074 0.020737 0.787341 -1.455808 -0.013191 1 0 0 0 0 0 0 423086
-0.003726 -0.003765 0.133966 0.230985 0.510408 -1.394169 -0.013222 1 0 0 0 0 0 0 424082
-0.003700 -0.003757 0.133856 0.010354 0.675797 -1.360233 -0.013255 1 0 0 0 0 0 0 425145
-0.003706 -0.003747 0.133735 0.406421 0.645416 -1.188130 -0.013286 1 0 0 0 0 0 0 426141
-0.003708 -0.003741 0.133630 0.396233 0.700824 -1.365773 -0.013317 1 0 0 0 0 0 0 427115
-0.003687 -0.003741 0.133522 0.090508 0.797794 -1.327713 -0.013350 1 0 0 0 0 0 0 428177
-0.003682 -0.003720 0.133413 0.263797 0.517032 -1.291850 -0.013380 1 0 0 0 0 0 0 429145
-0.003678 -0.003708 0.133312 0.302870 0.614804 -1.389323 -0.013411 1 0 0 0 0 0 0 430119
-0.003640 -0.003691 0.133216 -0.142258 0.557282 -1.454792 -0.013442 1 0 0 0 0 0 0 431119
-0.003627 -0.003661 0.133112 0.121993 0.371856 -1.325668 -0.013474 1 0 0 0 0 0 0 432135
-0.003619 -0.003645 0.133013 0.223896 0.535110 -1.374988 -0.013504 1 0 0 0 0 0 0 433116
-0.003593 -0.003640 0.132907 -0.005531 0.705604 -1.272461 -0.013535 1 0 0 0 0 0 0 434109
-0.003579 -0.003637 0.132807 0.125900 0.738356 -1.334822 -0.013568 1 0 0 0 0 0 0 435147
-0.003577 -0.003613 0.132701 0.295974 0.476632 -1.236350 -0.013600 1 0 0 0 0 0 0 436164
-0.003554 -0.003606 0.132592 0.036637 0.652076 -1.177431 -0.013630 1 0 0 0 0 0 0 437149
-0.003542 -0.003601 0.132491 0.145438 0.708395 -1.266062 -0.013661 1 0 0 0 0 0 0 438144
-0.003534 -0.003597 0.132394 0.222520 0.732603 -1.302078 -0.013693 1 0 0 0 0 0 0 439166
-0.003536 -0.003573 0.132288 0.343347 0.472767 -1.183253 -0.013725 1 0 0 0 0 0 0 440184
-0.003535 -0.003560 0.132189 0.333740 0.585485 -1.238935 -0.013755 1 0 0 0 0 0 0 441151
-0.003513 -0.003558 0.132082 0.046094 0.728848 -1.137461 -0.013786 1 0 0 0 0 0 0 442121
-0.003501 -0.003555 0.131983 0.146552 0.748283 -1.200405 -0.013817 1 0 0 0 0 0 0 443118
-0.003480 -0.003538 0.131897 0.039919 0.560462 -1.373663 -0.013849 1 0 0 0 0 0 0 444134
-0.003475 -0.003508 0.131795 0.226926 0.363597 -1.173518 -0.013879 1 0 0 0 0 0 0 445115
-0.003471 -0.003492 0.131697 0.267543 0.524969 -1.186532 -0.013912 1 0 0 0 0 0 0 446150
-0.003447 -0.003487 0.131591 0.008005 0.694455 -1.066957 -0.013943 1 0 0 0 0 0 0 447145
-0.003427 -0.003449 0.131494 0.021794 0.266013 -1.146516 -0.013974 1 0 0 0 0 0 0 448135
-0.003416 -0.003429 0.131397 0.140484 0.454911 -1.156421 -0.014005 1 0 0 0 0 0 0 449144
-0.003409 -0.003418 0.131301 0.210815 0.589755 -1.149137 -0.014036 1 0 0 0 0 0 0 450139
-0.003384 -0.003416 0.131196 -0.026273 0.724425 -1.011521 -0.014067 1 0 0 0 0 0 0 451122
-0.003370 -0.003414 0.131096 0.098953 0.738381 -1.060632 -0.014100 1 0 0 0 0 0 0 452175
-0.003349 -0.003397 0.131010 0.005427 0.548641 -1.227732 -0.014130 1 0 0 0 0 0 0 453142
-0.003343 -0.003367 0.130909 0.197616 0.351864 -1.023545 -0.014161 1 0 0 0 0 0 0 454138
-0.003339 -0.003351 0.130811 0.241285 0.511360 -1.035381 -0.014192 1 0 0 0 0 0 0 455122
-0.003336 -0.003342 0.130714 0.257475 0.616734 -1.039356 -0.014224 1 0 0 0 0 0 0 456154
-0.003319 -0.003322 0.130629 0.085727 0.481565 -1.179567 -0.014255 1 0 0 0 0 0 0 457139
-0.003290 -0.003315 0.130528 -0.115073 0.644245 -0.964185 -0.014286 1 0 0 0 0 0 0 458121
-0.003274 -0.003311 0.130430 0.043497 0.689790 -0.971584 -0.014318 1 0 0 0 0 0 0 459137
-0.003253 -0.003348 0.130352 -0.009853 1.244465 -1.226016 -0.014349 1 0 0 0 0 0 0 460152
-0.003227 -0.003351 0.130274 -0.075638 0.854398 -1.235133 -0.014380 1 0 0 0 0 0 0 461136
-0.003219 -0.003330 0.130175 0.142611 0.512986 -0.947892 -0.014411 1 0 0 0 0 0 0 462121
-0.003214 -0.003319 0.130078 0.201709 0.595267 -0.927225 -0.014442 1 0 0 0 0 0 0 463135
-0.003197 -0.003298 0.129993 0.047459 0.472090 -1.066989 -0.014475 1 0 0 0 0 0 0 464171
-0.003188 -0.003286 0.129901 0.126313 0.579444 -0.976407 -0.014503 1 0 0 0 0 0 0 465064
-0.003161 -0.003284 0.129797 -0.088195 0.713689 -0.792792 -0.014534 1 0 0 0 0 0 0 466054
-0.003160 -0.003242 0.129709 0.217760 0.211696 -0.972543 -0.014565 1 0 0 0 0 0 0 467063
-0.003158 -0.003220 0.129616 0.241630 0.412603 -0.907223 -0.014596 1 0 0 0 0 0 0 468054
-0.003143 -0.003194 0.129532 0.063300 0.369958 -1.008607 -0.014628 1 0 0 0 0 0 0 469063
-0.003134 -0.003179 0.129441 0.129431 0.519768 -0.901869 -0.014659 1 0 0 0 0 0 0 470054
-0.003128 -0.003171 0.129346 0.178961 0.613307 -0.838076 -0.014690 1 0 0 0 0 0 0 471063
-0.003111 -0.003151 0.129262 0.027861 0.473702 -0.950324 -0.014721 1 0 0 0 0 0 0 472054
-0.003101 -0.003140 0.129170 0.108654 0.570418 -0.848487 -0.014752 1 0 0 0 0 0 0 473054
-0.003082 -0.003119 0.129087 -0.012144 0.448064 -0.934939 -0.014784 1 0 0 0 0 0 0 474063
-0.003071 -0.003108 0.128995 0.085300 0.555004 -0.822244 -0.014815 1 0 0 0 0 0 0 475054
-0.003065 -0.003102 0.128932 0.163964 0.641365 -1.159318 -0.014846 1 0 0 0 0 0 0 476063
-0.003061 -0.003097 0.128847 0.189696 0.669823 -0.913223 -0.014877 1 0 0 0 0 0 0 477054
-0.003044 -0.003079 0.128767 0.026334 0.497493 -0.924093 -0.014909 1 0 0 0 0 0 0 478073
-0.003055 -0.003065 0.128686 0.369459 0.516633 -0.908480 -0.014940 1 0 0 0 0 0 0 479066
-0.003046 -0.003042 0.128606 0.141942 0.409469 -0.913314 -0.014971 1 0 0 0 0 0 0 480056
-0.003027 -0.003015 0.128528 -0.014436 0.341648 -0.907719 -0.015003 1 0 0 0 0 0 0 481065
-0.003017 -0.003001 0.128468 0.090629 0.506139 -1.152037 -0.015034 1 0 0 0 0 0 0 482069
-0.002997 -0.002979 0.128397 -0.031145 0.403554 -1.005899 -0.015065 1 0 0 0 0 0 0 483054
-0.002986 -0.002966 0.128310 0.066383 0.521180 -0.771949 -0.015097 1 0 0 0 0 0 0 484072
-0.002980 -0.002960 0.128247 0.145872 0.613418 -1.062113 -0.015128 1 0 0 0 0 0 0 485072
-0.002963 -0.002941 0.128175 -0.004214 0.457941 -0.944813 -0.015158 1 0 0 0 0 0 0 486040
-0.002959 -0.002911 0.128108 0.167317 0.297757 -0.998783 -0.015189 1 0 0 0 0 0 0 487041
-0.002951 -0.002915 0.128032 0.110837 0.717293 -0.874110 -0.015222 1 0 0 0 0 0 0 488068
-0.002952 -0.002897 0.127964 0.235571 0.470573 -0.952780 -0.015253 1 0 0 0 0 0 0 489072
-0.002952 -0.002887 0.127909 0.236357 0.559813 -1.115996 -0.015284 1 0 0 0 0 0 0 490070
-0.002937 -0.002867 0.127839 0.039676 0.423089 -0.927405 -0.015315 1 0 0 0 0 0 0 491064
-0.002930 -0.002856 0.127783 0.110124 0.537316 -1.082066 -0.015347 1 0 0 0 0 0 0 492065
-0.002931 -0.002831 0.127722 0.237465 0.348959 -1.026967 -0.015377 1 0 0 0 0 0 0 493044
-0.002912 -0.002822 0.127659 -0.030929 0.550659 -0.990101 -0.015409 1 0 0 0 0 0 0 494075
-0.002907 -0.002798 0.127596 0.140855 0.359554 -0.967045 -0.015441 1 0 0 0 0 0 0 495074
-0.002924 -0.002780 0.127522 0.434818 0.418806 -0.802429 -0.015472 1 0 0 0 0 0 0 496071
-0.002898 -0.002761 0.127466 -0.086922 0.412998 -1.015493 -0.015503 1 0 0 0 0 0 0 497070
-0.002885 -0.002751 0.127415 0.018282 0.528639 -1.095550 -0.015534 1 0 0 0 0 0 0 498067
-0.002884 -0.002726 0.127356 0.183469 0.336724 -0.990594 -0.015565 1 0 0 0 0 0 0 499069
-0.002889 -0.002693 0.127294 0.279468 0.213283 -0.931838 -0.015596 1 0 0 0 0 0 0 500041
-0.002891 -0.002677 0.127241 0.253897 0.406741 -1.031301 -0.015628 1 0 0 0 0 0 0 501070
-0.002871 -0.002673 0.127181 -0.032485 0.589058 -0.946165 -0.015659 1 0 0 0 0 0 0 502071
-0.002867 -0.002650 0.127119 0.135383 0.369270 -0.894529 -0.015690 1 0 0 0 0 0 0 503067
-0.002864 -0.002639 0.127066 0.175503 0.485723 -0.996627 -0.015722 1 0 0 0 0 0 0 504070
-0.002868 -0.002613 0.127006 0.266504 0.305311 -0.910590 -0.015753 1 0 0 0 0 0 0 505070
-0.002856 -0.002586 0.126965 0.069146 0.262014 -1.138156 -0.015784 1 0 0 0 0 0 0 506059
-0.002856 -0.002552 0.126909 0.193051 0.166593 -0.965361 -0.015815 1 0 0 0 0 0 0 507069
-0.002855 -0.002535 0.126859 0.204072 0.369685 -1.000390 -0.015847 1 0 0 0 0 0 0 508067
-0.002841 -0.002511 0.126821 0.028406 0.309296 -1.165899 -0.015878 1 0 0 0 0 0 0 509069
-0.002839 -0.002480 0.126766 0.169707 0.185536 -0.959621 -0.015909 1 0 0 0 0 0 0 510070
-0.002837 -0.002463 0.126716 0.190487 0.372305 -0.981759 -0.015940 1 0 0 0 0 0 0 511069
-0.002836 -0.002455 0.126667 0.195495 0.490356 -0.994367 -0.015972 1 0 0 0 0 0 0 512069
-0.002827 -0.002416 0.126620 0.097813 0.106040 -1.011160 -0.016003 1 0 0 0 0 0 0 513070
-0.002823 -0.002397 0.126572 0.136636 0.308405 -0.996364 -0.016034 1 0 0 0 0 0 0 514069
-0.002820 -0.002387 0.126524 0.164950 0.449424 -0.983840 -0.016065 1 0 0 0 0 0 0 515069
-0.002810 -0.002347 0.126477 0.080530 0.078695 -0.989907 -0.016097 1 0 0 0 0 0 0 516069
-0.002805 -0.002327 0.126430 0.126206 0.287680 -0.971407 -0.016128 1 0 0 0 0 0 0 517070
-0.002802 -0.002317 0.126382 0.157998 0.431923 -0.957416 -0.016159 1 0 0 0 0 0 0 518060
-0.002786 -0.002297 0.126345 -0.000379 0.321901 -1.094056 -0.016190 1 0 0 0 0 0 0 519057
-0.002784 -0.002267 0.126291 0.149608 0.172684 -0.875291 -0.016221 1 0 0 0 0 0 0 520063
-0.002769 -0.002238 0.126251 0.000001 0.158663 -1.041127 -0.016253 1 0 0 0 0 0 0 521071
-0.002761 -0.002223 0.126207 0.073236 0.339613 -0.974828 -0.016284 1 0 0 0 0 0 0 522067
-0.002756 -0.002215 0.126160 0.125396 0.449838 -0.932981 -0.016315 1 0 0 0 0 0 0 523066
-0.002760 -0.002192 0.126133 0.241475 0.260434 -1.187366 -0.016347 1 0 0 0 0 0 0 524071
-0.002761 -0.002180 0.126092 0.219414 0.382268 -1.028471 -0.016378 1 0 0 0 0 0 0 525069
-0.002767 -0.002154 0.126037 0.277457 0.208904 -0.808626 -0.016409 1 0 0 0 0 0 0 526069
-0.002756 -0.002126 0.125997 0.066036 0.167847 -0.984853 -0.016440 1 0 0 0 0 0 0 527069
-0.002750 -0.002112 0.125952 0.106506 0.333599 -0.923307 -0.016472 1 0 0 0 0 0 0 528069
-0.002733 -0.002091 0.125916 -0.032983 0.249669 -1.030501 -0.016503 1 0 0 0 0 0 0 529069
-0.002744 -0.002075 0.125882 0.315111 0.312846 -1.060820 -0.016534 1 0 0 0 0 0 0 530073
-0.002749 -0.002066 0.125839 0.272327 0.414650 -0.938219 -0.016565 1 0 0 0 0 0 0 531055
-0.002738 -0.002048 0.125804 0.055488 0.287585 -1.022515 -0.016596 1 0 0 0 0 0 0 532062
-0.002731 -0.002038 0.125760 0.098496 0.388853 -0.915361 -0.016630 1 0 0 0 0 0 0 533139
-0.002714 -0.002018 0.125725 -0.038732 0.270905 -1.004580 -0.016661 1 0 0 0 0 0 0 534134
-0.002725 -0.002004 0.125691 0.310180 0.316926 -1.028308 -0.016692 1 0 0 0 0 0 0 535118
-0.002724 -0.002015 0.125658 0.193185 0.666863 -1.036199 -0.016725 1 0 0 0 0 0 0 536173
-0.002710 -0.002006 0.125627 0.004375 0.436283 -1.049554 -0.016752 1 0 0 0 0 0 0 537053
-0.002702 -0.002001 0.125584 0.068502 0.463563 -0.905091 -0.016784 1 0 0 0 0 0 0 538062
-0.002704 -0.001980 0.125559 0.205274 0.246270 -1.109192 -0.016815 1 0 0 0 0 0 0 539051
-0.002705 -0.001969 0.125519 0.196002 0.355363 -0.930324 -0.016846 1 0 0 0 0 0 0 540052
-0.002691 -0.001949 0.125485 0.010726 0.247491 -0.982322 -0.016878 1 0 0 0 0 0 0 541061
-0.002703 -0.001934 0.125452 0.333022 0.299225 -0.991588 -0.016909 1 0 0 0 0 0 0 542052
-0.002709 -0.001926 0.125409 0.278052 0.395321 -0.860837 -0.016940 1 0 0 0 0 0 0 543062
-0.002692 -0.001926 0.125384 -0.019237 0.521704 -1.075015 -0.016971 1 0 0 0 0 0 0 544052
-0.002703 -0.001922 0.125354 0.309962 0.461998 -1.026183 -0.017003 1 0 0 0 0 0 0 545061
-0.002695 -0.001905 0.125323 0.091070 0.294155 -1.010008 -0.017034 1 0 0 0 0 0 0 546051
-0.002684 -0.001915 0.125292 0.039973 0.635193 -0.987171 -0.017065 1 0 0 0 0 0 0 547060
-0.002685 -0.001901 0.125270 0.181176 0.351081 -1.117134 -0.017096 1 0 0 0 0 0 0 548051
-0.002684 -0.001894 0.125231 0.181364 0.404716 -0.899664 -0.017128 1 0 0 0 0 0 0 549060
-0.002683 -0.001890 0.125187 0.176466 0.453028 -0.789242 -0.017159 1 0 0 0 0 0 0 550051
-0.002683 -0.001888 0.125171 0.186912 0.489719 -1.150736 -0.017190 1 0 0 0 0 0 0 551062
-0.002683 -0.001886 0.125134 0.177536 0.497585 -0.911242 -0.017222 1 0 0 0 0 0 0 552066
-0.002688 -0.001867 0.125111 0.261132 0.256691 -1.059451 -0.017253 1 0 0 0 0 0 0 553082
-0.002690 -0.001856 0.125072 0.224424 0.352344 -0.857724 -0.017284 1 0 0 0 0 0 0 554058
-0.002692 -0.001851 0.125058 0.212827 0.432943 -1.164509 -0.017315 1 0 0 0 0 0 0 555069
-0.002691 -0.001848 0.125022 0.192193 0.465227 -0.902934 -0.017347 1 0 0 0 0 0 0 556070
-0.002691 -0.001846 0.124978 0.183004 0.482893 -0.765941 -0.017377 1 0 0 0 0 0 0 557054
-0.002691 -0.001846 0.124962 0.192230 0.502231 -1.117092 -0.017409 1 0 0 0 0 0 0 558069
-0.002690 -0.001845 0.124926 0.182287 0.501493 -0.873239 -0.017440 1 0 0 0 0 0 0 559071
-0.002690 -0.001845 0.124913 0.191127 0.511605 -1.153631 -0.017472 1 0 0 0 0 0 0 560069
-0.002689 -0.001844 0.124877 0.181517 0.506703 -0.881092 -0.017503 1 0 0 0 0 0 0 561069
-0.002695 -0.001825 0.124854 0.265202 0.259947 -1.017159 -0.017534 1 0 0 0 0 0 0 562067
-0.002691 -0.001834 0.124825 0.154369 0.607259 -0.944668 -0.017565 1 0 0 0 0 0 0 563067
-0.002689 -0.001838 0.124784 0.157442 0.578643 -0.768890 -0.017597 1 0 0 0 0 0 0 564068
-0.002688 -0.001840 0.124769 0.179058 0.554817 -1.095727 -0.017628 1 0 0 0 0 0 0 565066
-0.002686 -0.001840 0.124733 0.176096 0.530723 -0.841634 -0.017659 1 0 0 0 0 0 0 566069
-0.002705 -0.001836 0.124699 0.436759 0.459455 -0.837303 -0.017690 1 0 0 0 0 0 0 567072
-0.002695 -0.001838 0.124677 0.088884 0.546650 -0.991624 -0.017722 1 0 0 0 0 0 0 568071
-0.002708 -0.001834 0.124648 0.369929 0.473264 -0.909772 -0.017753 1 0 0 0 0 0 0 569069
-0.002709 -0.001851 0.124617 0.226532 0.739429 -0.866809 -0.017784 1 0 0 0 0 0 0 570068
-0.002715 -0.001840 0.124596 0.286725 0.408328 -0.989449 -0.017815 1 0 0 0 0 0 0 571068
-0.002712 -0.001854 0.124567 0.169034 0.690779 -0.902326 -0.017847 1 0 0 0 0 0 0 572065
-0.002729 -0.001855 0.124536 0.429806 0.567881 -0.850050 -0.017878 1 0 0 0 0 0 0 573059
-0.002724 -0.001842 0.124505 0.163190 0.354768 -0.842682 -0.017909 1 0 0 0 0 0 0 574068
-0.002715 -0.001854 0.124473 0.086222 0.669046 -0.823856 -0.017940 1 0 0 0 0 0 0 575067
-0.002717 -0.001841 0.124451 0.213356 0.374166 -0.954869 -0.017972 1 0 0 0 0 0 0 576067
-0.002711 -0.001853 0.124423 0.132551 0.675374 -0.870532 -0.018003 1 0 0 0 0 0 0 577067
-0.002714 -0.001840 0.124403 0.238347 0.377515 -0.966725 -0.018034 1 0 0 0 0 0 0 578068
-0.002709 -0.001852 0.124375 0.145290 0.677595 -0.868744 -0.018065 1 0 0 0 0 0 0 579066
-0.002720 -0.001872 0.124353 0.344067 0.818260 -0.946471 -0.018097 1 0 0 0 0 0 0 580067
-0.002712 -0.001868 0.124326 0.111096 0.512340 -0.867221 -0.018128 1 0 0 0 0 0 0 581067
-0.002727 -0.001861 0.124295 0.392367 0.443651 -0.806800 -0.018159 1 0 0 0 0 0 0 582050
-0.002728 -0.001876 0.124263 0.243838 0.731294 -0.781759 -0.018190 1 0 0 0 0 0 0 583065
-0.002734 -0.001864 0.124242 0.300470 0.414038 -0.911917 -0.018222 1 0 0 0 0 0 0 584068
-0.002731 -0.001877 0.124213 0.181154 0.702364 -0.827040 -0.018253 1 0 0 0 0 0 0 585067
-0.002735 -0.001865 0.124193 0.267241 0.398688 -0.923139 -0.018284 1 0 0 0 0 0 0 586066
-0.002731 -0.001877 0.124165 0.164424 0.695141 -0.824786 -0.018315 1 0 0 0 0 0 0 587067
-0.002723 -0.001902 0.124134 0.097971 0.894065 -0.772159 -0.018347 1 0 0 0 0 0 0 588067
-0.002724 -0.001895 0.124113 0.223116 0.506021 -0.891162 -0.018378 1 0 0 0 0 0 0 589064
-0.002719 -0.001910 0.124084 0.140985 0.755917 -0.801888 -0.018409 1 0 0 0 0 0 0 590064
-0.002722 -0.001899 0.124064 0.245823 0.433249 -0.896595 -0.018440 1 0 0 0 0 0 0 591067
-0.002742 -0.001888 0.124036 0.486299 0.406093 -0.793506 -0.018471 1 0 0 0 0 0 0 592063
-0.002733 -0.001888 0.124016 0.124884 0.535377 -0.890626 -0.018505 1 0 0 0 0 0 0 593141
-0.002747 -0.001882 0.123988 0.396592 0.485613 -0.785178 -0.018536 1 0 0 0 0 0 0 594138
-0.002735 -0.001884 0.123968 0.077382 0.578616 -0.881075 -0.018568 1 0 0 0 0 0 0 595141
-0.002722 -0.001904 0.123940 0.039149 0.821810 -0.779142 -0.018600 1 0 0 0 0 0 0 596176
-0.002735 -0.001908 0.123909 0.365160 0.655635 -0.720775 -0.018630 1 0 0 0 0 0 0 597145
-0.002728 -0.001896 0.123878 0.135809 0.419120 -0.710955 -0.018661 1 0 0 0 0 0 0 598123
-0.002724 -0.001891 0.123867 0.164270 0.475856 -0.968816 -0.018692 1 0 0 0 0 0 0 599118
-0.002741 -0.001883 0.123842 0.436924 0.450711 -0.805509 -0.018723 1 0 0 0 0 0 0 600127
-0.002730 -0.001883 0.123823 0.100057 0.562523 -0.869246 -0.018754 1 0 0 0 0 0 0 601110
-0.002744 -0.001879 0.123795 0.384409 0.502640 -0.750634 -0.018786 1 0 0 0 0 0 0 602135
-0.002731 -0.001881 0.123775 0.072367 0.590300 -0.841651 -0.018817 1 0 0 0 0 0 0 603110
-0.002743 -0.001877 0.123747 0.370660 0.517539 -0.733744 -0.018848 1 0 0 0 0 0 0 604125
-0.002730 -0.001880 0.123727 0.065821 0.598610 -0.828723 -0.018879 1 0 0 0 0 0 0 605110
-0.002730 -0.001862 0.123710 0.195047 0.338796 -0.870164 -0.018910 1 0 0 0 0 0 0 606111
-0.002723 -0.001872 0.123683 0.128649 0.670656 -0.739984 -0.018942 1 0 0 0 0 0 0 607137
-0.002725 -0.001858 0.123664 0.242554 0.392484 -0.818731 -0.018975 1 0 0 0 0 0 0 608178
-0.002707 -0.001856 0.123647 -0.017923 0.516393 -0.861284 -0.019004 1 0 0 0 0 0 0 609117
-0.002711 -0.001868 0.123630 0.246353 0.729976 -0.858739 -0.019036 1 0 0 0 0 0 0 610131
-0.002719 -0.001856 0.123614 0.322837 0.419476 -0.867596 -0.019067 1 0 0 0 0 0 0 611115
-0.002704 -0.001854 0.123598 0.024384 0.530463 -0.874017 -0.019099 1 0 0 0 0 0 0 612148
-0.002714 -0.001848 0.123571 0.341421 0.485103 -0.722879 -0.019129 1 0 0 0 0 0 0 613116
-0.002701 -0.001850 0.123552 0.048116 0.581472 -0.801172 -0.019161 1 0 0 0 0 0 0 614130
-0.002700 -0.001832 0.123535 0.182961 0.329942 -0.836377 -0.019192 1 0 0 0 0 0 0 615116
-0.002712 -0.001837 0.123518 0.378649 0.605714 -0.834463 -0.019224 1 0 0 0 0 0 0 616146
-0.002699 -0.001844 0.123502 0.061806 0.664003 -0.847645 -0.019254 1 0 0 0 0 0 0 617114
-0.002711 -0.001842 0.123475 0.361451 0.557908 -0.700002 -0.019286 1 0 0 0 0 0 0 618129
-0.002717 -0.001842 0.123466 0.317847 0.560572 -0.910124 -0.019317 1 0 0 0 0 0 0 619112
-0.002707 -0.001827 0.123442 0.089434 0.373366 -0.746769 -0.019350 1 0 0 0 0 0 0 620164
-0.002702 -0.001820 0.123434 0.138003 0.451487 -0.925458 -0.019377 1 0 0 0 0 0 0 621049
-0.002712 -0.001830 0.123420 0.349110 0.690298 -0.865563 -0.019409 1 0 0 0 0 0 0 622058
-0.002703 -0.001821 0.123395 0.120237 0.458025 -0.712604 -0.019440 1 0 0 0 0 0 0 623058
-0.002699 -0.001816 0.123386 0.155457 0.497104 -0.905920 -0.019471 1 0 0 0 0 0 0 624049
-0.002684 -0.001800 0.123363 0.000891 0.338233 -0.734789 -0.019503 1 0 0 0 0 0 0 625057
-0.002689 -0.001805 0.123344 0.261976 0.614989 -0.762932 -0.019534 1 0 0 0 0 0 0 626049
-0.002692 -0.001808 0.123337 0.257478 0.609432 -0.927667 -0.019565 1 0 0 0 0 0 0 627057
-0.002679 -0.001795 0.123315 0.055133 0.398772 -0.736954 -0.019596 1 0 0 0 0 0 0 628049
-0.002673 -0.001789 0.123307 0.117432 0.463258 -0.905311 -0.019628 1 0 0 0 0 0 0 629057
-0.002683 -0.001800 0.123293 0.335461 0.694950 -0.841536 -0.019658 1 0 0 0 0 0 0 630048
-0.002694 -0.001786 0.123278 0.368945 0.399832 -0.817549 -0.019690 1 0 0 0 0 0 0 631057
-0.002680 -0.001784 0.123263 0.048041 0.518384 -0.811096 -0.019721 1 0 0 0 0 0 0 632048
-0.002673 -0.001783 0.123257 0.107185 0.546300 -0.937906 -0.019753 1 0 0 0 0 0 0 633057
-0.002688 -0.001777 0.123234 0.403147 0.487778 -0.713789 -0.019784 1 0 0 0 0 0 0 634056
-0.002676 -0.001779 0.123216 0.081313 0.580351 -0.754565 -0.019815 1 0 0 0 0 0 0 635056
-0.002671 -0.001780 0.123210 0.126084 0.580426 -0.909924 -0.019847 1 0 0 0 0 0 0 636070
-0.002673 -0.001762 0.123197 0.241086 0.323013 -0.844961 -0.019877 1 0 0 0 0 0 0 637054
-0.002656 -0.001757 0.123183 -0.021490 0.475954 -0.812102 -0.019909 1 0 0 0 0 0 0 638052
-0.002647 -0.001755 0.123178 0.068581 0.522790 -0.928429 -0.019940 1 0 0 0 0 0 0 639064
-0.002648 -0.001735 0.123166 0.208070 0.290707 -0.848287 -0.019971 1 0 0 0 0 0 0 640051
-0.002649 -0.001725 0.123162 0.216518 0.396862 -0.940830 -0.020003 1 0 0 0 0 0 0 641067
-0.002662 -0.001734 0.123150 0.385962 0.655237 -0.838736 -0.020034 1 0 0 0 0 0 0 642066
-0.002655 -0.001724 0.123125 0.134890 0.434233 -0.668704 -0.020065 1 0 0 0 0 0 0 643066
-0.002651 -0.001719 0.123116 0.158562 0.478471 -0.856319 -0.020096 1 0 0 0 0 0 0 644065
-0.002650 -0.001717 0.123113 0.183541 0.515035 -0.948357 -0.020128 1 0 0 0 0 0 0 645064
-0.002649 -0.001716 0.123112 0.196814 0.534660 -0.984404 -0.020159 1 0 0 0 0 0 0 646073
-0.002654 -0.001696 0.123102 0.276736 0.292894 -0.863186 -0.020190 1 0 0 0 0 0 0 647072
-0.002637 -0.001691 0.123088 -0.004707 0.454182 -0.809128 -0.020222 1 0 0 0 0 0 0 648070
-0.002642 -0.001702 0.123072 0.247856 0.688751 -0.770036 -0.020253 1 0 0 0 0 0 0 649070
-0.002650 -0.001689 0.123057 0.318768 0.390737 -0.764445 -0.020284 1 0 0 0 0 0 0 650065
-0.002654 -0.001683 0.123051 0.277214 0.447015 -0.896462 -0.020315 1 0 0 0 0 0 0 651065
-0.002637 -0.001684 0.123039 -0.010596 0.554784 -0.826515 -0.020346 1 0 0 0 0 0 0 652065
-0.002634 -0.001666 0.123025 0.145615 0.307449 -0.783685 -0.020378 1 0 0 0 0 0 0 653065
-0.002633 -0.001657 0.123020 0.182528 0.400554 -0.899978 -0.020409 1 0 0 0 0 0 0 654065
-0.002632 -0.001652 0.123018 0.195910 0.468333 -0.955120 -0.020440 1 0 0 0 0 0 0 655063
-0.002632 -0.001650 0.123017 0.201849 0.504428 -0.976908 -0.020471 1 0 0 0 0 0 0 656064
-0.002618 -0.001635 0.122997 0.019715 0.330930 -0.719226 -0.020503 1 0 0 0 0 0 0 657066
-0.002611 -0.001627 0.122990 0.093656 0.414904 -0.863021 -0.020534 1 0 0 0 0 0 0 658063
-0.002607 -0.001623 0.122987 0.145673 0.473190 -0.938243 -0.020565 1 0 0 0 0 0 0 659063
-0.002606 -0.001621 0.122987 0.172754 0.503925 -0.968083 -0.020596 1 0 0 0 0 0 0 660035
-0.002605 -0.001620 0.122986 0.186356 0.519721 -0.979894 -0.020628 1 0 0 0 0 0 0 661066
-0.002610 -0.001601 0.122976 0.266425 0.276355 -0.849458 -0.020659 1 0 0 0 0 0 0 662063
-0.002593 -0.001596 0.122963 -0.014602 0.436422 -0.792197 -0.020690 1 0 0 0 0 0 0 663063
-0.002585 -0.001593 0.122958 0.065777 0.486900 -0.899882 -0.020721 1 0 0 0 0 0 0 664063
-0.002581 -0.001592 0.122956 0.127128 0.508849 -0.951610 -0.020753 1 0 0 0 0 0 0 665064
-0.002592 -0.001605 0.122944 0.331886 0.703162 -0.824498 -0.020784 1 0 0 0 0 0 0 666064
-0.002603 -0.001593 0.122930 0.357834 0.388846 -0.774531 -0.020815 1 0 0 0 0 0 0 667066
-0.002589 -0.001592 0.122915 0.034025 0.496719 -0.758689 -0.020846 1 0 0 0 0 0 0 668065
-0.002582 -0.001591 0.122910 0.091035 0.519271 -0.882318 -0.020878 1 0 0 0 0 0 0 669065
-0.002579 -0.001591 0.122908 0.140403 0.526975 -0.939776 -0.020909 1 0 0 0 0 0 0 670064
-0.002578 -0.001591 0.122907 0.166882 0.530566 -0.962284 -0.020940 1 0 0 0 0 0 0 671064
-0.002577 -0.001591 0.122907 0.180296 0.532580 -0.971309 -0.020971 1 0 0 0 0 0 0 672065
-0.002562 -0.001576 0.122887 0.002217 0.342090 -0.708452 -0.021003 1 0 0 0 0 0 0 673065
-0.002556 -0.001569 0.122880 0.077960 0.417243 -0.850755 -0.021034 1 0 0 0 0 0 0 674064
-0.002552 -0.001566 0.122878 0.130872 0.471122 -0.925393 -0.021065 1 0 0 0 0 0 0 675062
-0.002550 -0.001564 0.122877 0.158414 0.499670 -0.955012 -0.021096 1 0 0 0 0 0 0 676052
-0.002550 -0.001563 0.122876 0.172244 0.514384 -0.966757 -0.021130 1 0 0 0 0 0 0 677132
-0.002549 -0.001563 0.122876 0.179219 0.522064 -0.971830 -0.021161 1 0 0 0 0 0 0 678141
-0.002549 -0.001562 0.122876 0.182802 0.526263 -0.974548 -0.021193 1 0 0 0 0 0 0 679141
-0.002530 -0.001567 0.122866 -0.073288 0.588398 -0.845078 -0.021224 1 0 0 0 0 0 0 680153
-0.002520 -0.001569 0.122863 0.026303 0.568306 -0.915411 -0.021254 1 0 0 0 0 0 0 681109
-0.002515 -0.001570 0.122862 0.098202 0.553028 -0.952740 -0.021285 1 0 0 0 0 0 0 682111
-0.002526 -0.001584 0.122850 0.308532 0.728672 -0.820477 -0.021317 1 0 0 0 0 0 0 683107
-0.002531 -0.001592 0.122846 0.264096 0.656603 -0.904195 -0.021348 1 0 0 0 0 0 0 684126
-0.002539 -0.001576 0.122834 0.299413 0.352855 -0.811837 -0.021379 1 0 0 0 0 0 0 685106
-0.002543 -0.001569 0.122830 0.252337 0.420963 -0.900499 -0.021410 1 0 0 0 0 0 0 686109
-0.002546 -0.001565 0.122829 0.221611 0.476718 -0.944774 -0.021442 1 0 0 0 0 0 0 687117
-0.002527 -0.001568 0.122819 -0.052630 0.566559 -0.831150 -0.021475 1 0 0 0 0 0 0 688170
-0.002518 -0.001569 0.122815 0.037591 0.560459 -0.907219 -0.021505 1 0 0 0 0 0 0 689131
-0.002514 -0.001570 0.122814 0.104726 0.552155 -0.946560 -0.021536 1 0 0 0 0 0 0 690130
-0.002512 -0.001570 0.122813 0.140323 0.547648 -0.962489 -0.021567 1 0 0 0 0 0 0 691116
-0.002510 -0.001570 0.122813 0.158367 0.545677 -0.969221 -0.021600 1 0 0 0 0 0 0 692164
-0.002510 -0.001570 0.122813 0.167473 0.544990 -0.972421 -0.021629 1 0 0 0 0 0 0 693115
-0.002510 -0.001571 0.122813 0.172136 0.545072 -0.974508 -0.021661 1 0 0 0 0 0 0 694129
-0.002510 -0.001571 0.122813 0.174587 0.545459 -0.976121 -0.021692 1 0 0 0 0 0 0 695113
-0.002490 -0.001575 0.122803 -0.081975 0.605701 -0.846050 -0.021724 1 0 0 0 0 0 0 696143
-0.002481 -0.001577 0.122800 0.017152 0.584730 -0.916312 -0.021754 1 0 0 0 0 0 0 697113
-0.002476 -0.001578 0.122798 0.088792 0.569013 -0.953613 -0.021786 1 0 0 0 0 0 0 698128
-0.002473 -0.001579 0.122798 0.126664 0.560783 -0.968809 -0.021817 1 0 0 0 0 0 0 699112
-0.002485 -0.001593 0.122787 0.318221 0.740641 -0.827676 -0.021849 1 0 0 0 0 0 0 700144
-0.002491 -0.001600 0.122783 0.264262 0.670802 -0.908023 -0.021879 1 0 0 0 0 0 0 701113
-0.002494 -0.001604 0.122781 0.221634 0.619750 -0.950276 -0.021911 1 0 0 0 0 0 0 702127
-0.002496 -0.001606 0.122781 0.198585 0.592753 -0.967361 -0.021942 1 0 0 0 0 0 0 703113
-0.002496 -0.001606 0.122781 0.186911 0.579450 -0.974495 -0.021975 1 0 0 0 0 0 0 704163
-0.002497 -0.001607 0.122781 0.181101 0.573033 -0.977738 -0.022002 1 0 0 0 0 0 0 705047
-0.002478 -0.001612 0.122771 -0.079596 0.629856 -0.848113 -0.022034 1 0 0 0 0 0 0 706055
-0.002468 -0.001614 0.122767 0.017360 0.607256 -0.918660 -0.022065 1 0 0 0 0 0 0 707056
-0.002463 -0.001615 0.122766 0.087897 0.590720 -0.956003 -0.022096 1 0 0 0 0 0 0 708047
-0.002461 -0.001616 0.122766 0.125220 0.582115 -0.971255 -0.022127 1 0 0 0 0 0 0 709056
-0.002460 -0.001616 0.122765 0.144089 0.578075 -0.977634 -0.022158 1 0 0 0 0 0 0 710046
-0.002459 -0.001616 0.122765 0.153622 0.576425 -0.980809 -0.022190 1 0 0 0 0 0 0 711055
-0.002459 -0.001616 0.122765 0.158488 0.575980 -0.982813 -0.022221 1 0 0 0 0 0 0 712046
-0.002459 -0.001616 0.122765 0.161031 0.576154 -0.984413 -0.022252 1 0 0 0 0 0 0 713047
-0.002459 -0.001616 0.122765 0.162420 0.576658 -0.985884 -0.022284 1 0 0 0 0 0 0 714054
-0.002472 -0.001630 0.122754 0.335667 0.760982 -0.839559 -0.022315 1 0 0 0 0 0 0 715047
-0.002478 -0.001637 0.122750 0.272611 0.693576 -0.918200 -0.022346 1 0 0 0 0 0 0 716055
-0.002462 -0.001645 0.122739 -0.032432 0.703285 -0.827895 -0.022377 1 0 0 0 0 0 0 717047
-0.002454 -0.001649 0.122735 0.040370 0.655363 -0.913693 -0.022408 1 0 0 0 0 0 0 718042
-0.002450 -0.001651 0.122734 0.098562 0.625933 -0.956599 -0.022440 1 0 0 0 0 0 0 719062
-0.002448 -0.001652 0.122733 0.129638 0.610823 -0.973780 -0.022472 1 0 0 0 0 0 0 720065
-0.002448 -0.001653 0.122733 0.145376 0.603517 -0.980835 -0.022503 1 0 0 0 0 0 0 721057
-0.002447 -0.001653 0.122733 0.153332 0.600247 -0.984228 -0.022534 1 0 0 0 0 0 0 722064
-0.002447 -0.001653 0.122733 0.157394 0.599002 -0.986310 -0.022565 1 0 0 0 0 0 0 723063
-0.002447 -0.001653 0.122733 0.159532 0.598791 -0.987934 -0.022597 1 0 0 0 0 0 0 724065
-0.002447 -0.001653 0.122733 0.160716 0.599102 -0.989385 -0.022628 1 0 0 0 0 0 0 725065
-0.002447 -0.001653 0.122733 0.161424 0.599668 -0.990781 -0.022659 1 0 0 0 0 0 0 726063
-0.002447 -0.001653 0.122733 0.161869 0.600339 -0.992120 -0.022689 1 0 0 0 0 0 0 727034
-0.002447 -0.001653 0.122733 0.162210 0.601122 -0.993530 -0.022721 1 0 0 0 0 0 0 728061
-0.002447 -0.001653 0.122733 0.162505 0.601917 -0.994900 -0.022753 1 0 0 0 0 0 0 729060
-0.002447 -0.001653 0.122733 0.162759 0.602737 -0.996264 -0.022784 1 0 0 0 0 0 0 730063
-0.002447 -0.001653 0.122733 0.163000 0.603548 -0.997629 -0.022815 1 0 0 0 0 0 0 731062
-0.002447 -0.001653 0.122733 0.163219 0.604372 -0.999014 -0.022847 1 0 0 0 0 0 0 732071
-0.002447 -0.001653 0.122733 0.163441 0.605176 -1.000324 -0.022877 1 0 0 0 0 0 0 733034
-0.002447 -0.001653 0.122733 0.163684 0.606028 -1.001741 -0.022909 1 0 0 0 0 0 0 734067
-0.002447 -0.001653 0.122733 0.163908 0.606852 -1.003104 -0.022940 1 0 0 0 0 0 0 735064
-0.002447 -0.001653 0.122733 0.164116 0.607644 -1.004414 -0.022970 1 0 0 0 0 0 0 736032
-0.002447 -0.001653 0.122733 0.164354 0.608504 -1.005834 -0.023003 1 0 0 0 0 0 0 737063
-0.002447 -0.001653 0.122733 0.164566 0.609334 -1.007196 -0.023034 1 0 0 0 0 0 0 738063
-0.002447 -0.001653 0.122733 0.164795 0.610137 -1.008566 -0.023065 1 0 0 0 0 0 0 739061
-0.002447 -0.001653 0.122733 0.165023 0.610979 -1.009929 -0.023096 1 0 0 0 0 0 0 740059
-0.002447 -0.001653 0.122733 0.165234 0.611807 -1.011284 -0.023127 1 0 0 0 0 0 0 741055
-0.002447 -0.001653 0.122733 0.165466 0.612602 -1.012620 -0.023158 1 0 0 0 0 0 0 742033
-0.002447 -0.001653 0.122733 0.165694 0.613463 -1.014032 -0.023190 1 0 0 0 0 0 0 743062
-0.002447 -0.001653 0.122733 0.165905 0.614293 -1.015392 -0.023221 1 0 0 0 0 0 0 744061
-0.002452 -0.001634 0.122723 0.239518 0.363064 -0.880891 -0.023252 1 0 0 0 0 0 0 745032
-0.002468 -0.001639 0.122708 0.385966 0.643104 -0.805244 -0.023284 1 0 0 0 0 0 0 746060
-0.002476 -0.001641 0.122703 0.302552 0.645214 -0.920755 -0.023315 1 0 0 0 0 0 0 747060
-0.002480 -0.001642 0.122701 0.244264 0.632083 -0.976516 -0.023346 1 0 0 0 0 0 0 748062
-0.002482 -0.001643 0.122700 0.213200 0.624187 -0.998488 -0.023378 1 0 0 0 0 0 0 749065
-0.002464 -0.001648 0.122690 -0.060646 0.679977 -0.875189 -0.023409 1 0 0 0 0 0 0 750060
-0.002455 -0.001650 0.122687 0.029439 0.656931 -0.948063 -0.023440 1 0 0 0 0 0 0 751060
-0.002450 -0.001651 0.122686 0.096514 0.640156 -0.986227 -0.023471 1 0 0 0 0 0 0 752060
-0.002448 -0.001652 0.122685 0.132104 0.631430 -1.001709 -0.023503 1 0 0 0 0 0 0 753060
-0.002447 -0.001652 0.122685 0.150091 0.627333 -1.008165 -0.023534 1 0 0 0 0 0 0 754060
-0.002446 -0.001653 0.122685 0.159176 0.625659 -1.011317 -0.023565 1 0 0 0 0 0 0 755060
-0.002446 -0.001653 0.122685 0.163819 0.625193 -1.013258 -0.023595 1 0 0 0 0 0 0 756032
-0.002446 -0.001653 0.122685 0.166238 0.625421 -1.014872 -0.023628 1 0 0 0 0 0 0 757061
-0.002446 -0.001653 0.122685 0.167569 0.625915 -1.016286 -0.023659 1 0 0 0 0 0 0 758058
-0.002446 -0.001653 0.122685 0.168349 0.626592 -1.017660 -0.023690 1 0 0 0 0 0 0 759061
-0.002446 -0.001653 0.122685 0.168834 0.627342 -1.019011 -0.023721 1 0 0 0 0 0 0 760060
-0.002451 -0.001634 0.122675 0.242601 0.376049 -0.884434 -0.023753 1 0 0 0 0 0 0 761059
-0.002454 -0.001624 0.122671 0.216581 0.472155 -0.956653 -0.023784 1 0 0 0 0 0 0 762062
-0.002455 -0.001620 0.122670 0.196663 0.542160 -0.994893 -0.023815 1 0 0 0 0 0 0 763061
-0.002456 -0.001618 0.122669 0.185851 0.579514 -1.010453 -0.023846 1 0 0 0 0 0 0 764061
-0.002456 -0.001616 0.122669 0.180376 0.598721 -1.016914 -0.023878 1 0 0 0 0 0 0 765062
-0.002437 -0.001620 0.122659 -0.080460 0.668355 -0.887872 -0.023909 1 0 0 0 0 0 0 766063
-0.002428 -0.001622 0.122656 0.016100 0.652260 -0.958761 -0.023940 1 0 0 0 0 0 0 767060
-0.002423 -0.001623 0.122655 0.086416 0.638945 -0.996166 -0.023970 1 0 0 0 0 0 0 768030
-0.002421 -0.001624 0.122654 0.123619 0.631951 -1.011391 -0.024002 1 0 0 0 0 0 0 769030
-0.002420 -0.001624 0.122654 0.142428 0.628749 -1.017751 -0.024033 1 0 0 0 0 0 0 770041
-0.002425 -0.001605 0.122644 0.225326 0.375472 -0.884818 -0.024065 1 0 0 0 0 0 0 771047
-0.002427 -0.001596 0.122640 0.203848 0.470432 -0.957696 -0.024096 1 0 0 0 0 0 0 772055
-0.002428 -0.001591 0.122639 0.186209 0.539899 -0.996232 -0.024129 1 0 0 0 0 0 0 773113
-0.002429 -0.001589 0.122638 0.176530 0.576946 -1.011840 -0.024160 1 0 0 0 0 0 0 774110
-0.002429 -0.001588 0.122638 0.171621 0.596021 -1.018349 -0.024192 1 0 0 0 0 0 0 775127
-0.002430 -0.001587 0.122638 0.169230 0.605965 -1.021548 -0.024225 1 0 0 0 0 0 0 776166
-0.002435 -0.001568 0.122628 0.241491 0.359256 -0.887162 -0.024252 1 0 0 0 0 0 0 777054
-0.002438 -0.001559 0.122624 0.214749 0.457406 -0.959653 -0.024283 1 0 0 0 0 0 0 778044
-0.002420 -0.001559 0.122613 -0.063684 0.588104 -0.865709 -0.024315 1 0 0 0 0 0 0 779054
-0.002411 -0.001559 0.122609 0.023017 0.604425 -0.950201 -0.024346 1 0 0 0 0 0 0 780044
-0.002407 -0.001558 0.122608 0.088211 0.607501 -0.992549 -0.024377 1 0 0 0 0 0 0 781054
-0.002405 -0.001558 0.122607 0.122796 0.608663 -1.009482 -0.024408 1 0 0 0 0 0 0 782044
-0.002409 -0.001540 0.122597 0.213677 0.357603 -0.880104 -0.024440 1 0 0 0 0 0 0 783052
-0.002412 -0.001530 0.122593 0.196212 0.453376 -0.954408 -0.024471 1 0 0 0 0 0 0 784044
-0.002413 -0.001526 0.122592 0.180571 0.523163 -0.993390 -0.024502 1 0 0 0 0 0 0 785053
-0.002419 -0.001505 0.122582 0.245233 0.308588 -0.872702 -0.024533 1 0 0 0 0 0 0 786045
-0.002422 -0.001494 0.122578 0.214561 0.422650 -0.950280 -0.024565 1 0 0 0 0 0 0 787053
-0.002404 -0.001493 0.122567 -0.065865 0.561291 -0.858052 -0.024596 1 0 0 0 0 0 0 788044
-0.002395 -0.001493 0.122563 0.019711 0.581550 -0.943189 -0.024627 1 0 0 0 0 0 0 789045
-0.002397 -0.001474 0.122551 0.157695 0.334852 -0.849162 -0.024659 1 0 0 0 0 0 0 790053
-0.002397 -0.001465 0.122547 0.165748 0.431834 -0.937257 -0.024689 1 0 0 0 0 0 0 791036
-0.002398 -0.001460 0.122546 0.162953 0.502086 -0.981223 -0.024721 1 0 0 0 0 0 0 792052
-0.002398 -0.001458 0.122545 0.160694 0.539530 -0.998778 -0.024753 1 0 0 0 0 0 0 793069
-0.002403 -0.001438 0.122535 0.232761 0.307068 -0.869161 -0.024783 1 0 0 0 0 0 0 794045
-0.002406 -0.001428 0.122531 0.205968 0.411787 -0.943673 -0.024815 1 0 0 0 0 0 0 795047
-0.002408 -0.001423 0.122530 0.185656 0.486030 -0.982747 -0.024846 1 0 0 0 0 0 0 796064
-0.002409 -0.001420 0.122529 0.174658 0.525477 -0.998522 -0.024877 1 0 0 0 0 0 0 797057
-0.002414 -0.001400 0.122519 0.242331 0.294148 -0.868159 -0.024909 1 0 0 0 0 0 0 798060
-0.002417 -0.001391 0.122515 0.213419 0.399278 -0.942525 -0.024940 1 0 0 0 0 0 0 799062
-0.002419 -0.001386 0.122514 0.192028 0.473708 -0.981515 -0.024971 1 0 0 0 0 0 0 800061
-0.002420 -0.001383 0.122513 0.180487 0.513249 -0.997290 -0.025003 1 0 0 0 0 0 0 801067
-0.002426 -0.001363 0.122503 0.247890 0.282055 -0.866754 -0.025034 1 0 0 0 0 0 0 802061
-0.002429 -0.001353 0.122499 0.218858 0.387103 -0.941168 -0.025065 1 0 0 0 0 0 0 803061
-0.002430 -0.001348 0.122498 0.197424 0.461491 -0.980188 -0.025096 1 0 0 0 0 0 0 804059
-0.002431 -0.001346 0.122498 0.185866 0.500994 -0.995955 -0.025128 1 0 0 0 0 0 0 805059
-0.002412 -0.001349 0.122488 -0.078257 0.581063 -0.870084 -0.025159 1 0 0 0 0 0 0 806057
-0.002403 -0.001351 0.122484 0.016377 0.569868 -0.942067 -0.025190 1 0 0 0 0 0 0 807060
-0.002403 -0.001333 0.122473 0.158916 0.307671 -0.842663 -0.025221 1 0 0 0 0 0 0 808064
-0.002404 -0.001324 0.122469 0.169445 0.396382 -0.929285 -0.025253 1 0 0 0 0 0 0 809060
-0.002404 -0.001319 0.122467 0.167921 0.462438 -0.972681 -0.025283 1 0 0 0 0 0 0 810030
-0.002404 -0.001317 0.122467 0.166282 0.497761 -0.989985 -0.025314 1 0 0 0 0 0 0 811029
-0.002405 -0.001316 0.122466 0.165366 0.515893 -0.997032 -0.025346 1 0 0 0 0 0 0 812060
-0.002410 -0.001297 0.122456 0.238174 0.273963 -0.862995 -0.025377 1 0 0 0 0 0 0 813030
-0.002413 -0.001287 0.122453 0.211935 0.373419 -0.936407 -0.025409 1 0 0 0 0 0 0 814060
-0.002414 -0.001282 0.122451 0.191905 0.444971 -0.975050 -0.025440 1 0 0 0 0 0 0 815061
-0.002415 -0.001280 0.122451 0.181051 0.483044 -0.990660 -0.025471 1 0 0 0 0 0 0 816058
-0.002415 -0.001279 0.122451 0.175530 0.502521 -0.997035 -0.025502 1 0 0 0 0 0 0 817031
-0.002416 -0.001278 0.122451 0.172832 0.512589 -1.000107 -0.025533 1 0 0 0 0 0 0 818030
-0.002416 -0.001278 0.122451 0.171577 0.517942 -1.002014 -0.025565 1 0 0 0 0 0 0 819058
-0.002416 -0.001278 0.122451 0.171029 0.520928 -1.003432 -0.025595 1 0 0 0 0 0 0 820030
-0.002416 -0.001278 0.122451 0.170868 0.522763 -1.004766 -0.025628 1 0 0 0 0 0 0 821059
-0.002416 -0.001278 0.122451 0.170893 0.523975 -1.006018 -0.025658 1 0 0 0 0 0 0 822047
-0.002421 -0.001259 0.122440 0.244205 0.273660 -0.869792 -0.025690 1 0 0 0 0 0 0 823061
-0.002424 -0.001250 0.122437 0.218280 0.368744 -0.942496 -0.025721 1 0 0 0 0 0 0 824060
-0.002426 -0.001245 0.122435 0.198438 0.438122 -0.980895 -0.025752 1 0 0 0 0 0 0 825054
-0.002426 -0.001243 0.122435 0.187667 0.475105 -0.996424 -0.025784 1 0 0 0 0 0 0 826059
-0.002427 -0.001242 0.122435 0.182181 0.494041 -1.002767 -0.025814 1 0 0 0 0 0 0 827029
-0.002427 -0.001241 0.122435 0.179524 0.503843 -1.005856 -0.025846 1 0 0 0 0 0 0 828060
-0.002427 -0.001241 0.122435 0.178271 0.509028 -1.007714 -0.025878 1 0 0 0 0 0 0 829058
-0.002427 -0.001241 0.122435 0.177745 0.511935 -1.009155 -0.025909 1 0 0 0 0 0 0 830059
-0.002427 -0.001241 0.122435 0.177592 0.513703 -1.010451 -0.025940 1 0 0 0 0 0 0 831059
-0.002427 -0.001240 0.122435 0.177615 0.514885 -1.011684 -0.025971 1 0 0 0 0 0 0 832047
-0.002427 -0.001240 0.122435 0.177745 0.515790 -1.012930 -0.026003 1 0 0 0 0 0 0 833059
-0.002427 -0.001240 0.122435 0.177904 0.516550 -1.014147 -0.026034 1 0 0 0 0 0 0 834058
-0.002427 -0.001240 0.122435 0.178103 0.517249 -1.015371 -0.026065 1 0 0 0 0 0 0 835058
-0.002427 -0.001240 0.122435 0.178301 0.517890 -1.016590 -0.026096 1 0 0 0 0 0 0 836059
-0.002427 -0.001240 0.122435 0.178505 0.518535 -1.017801 -0.026128 1 0 0 0 0 0 0 837059
-0.002427 -0.001240 0.122435 0.178714 0.519168 -1.019023 -0.026159 1 0 0 0 0 0 0 838058
-0.002427 -0.001240 0.122435 0.178922 0.519774 -1.020210 -0.026189 1 0 0 0 0 0 0 839033
-0.002427 -0.001240 0.122435 0.179137 0.520420 -1.021443 -0.026221 1 0 0 0 0 0 0 840056
-0.002427 -0.001240 0.122435 0.179354 0.521031 -1.022674 -0.026253 1 0 0 0 0 0 0 841058
-0.002427 -0.001240 0.122435 0.179568 0.521651 -1.023894 -0.026284 1 0 0 0 0 0 0 842059
-0.002427 -0.001240 0.122435 0.179777 0.522281 -1.025097 -0.026315 1 0 0 0 0 0 0 843058
-0.002427 -0.001240 0.122435 0.179992 0.522883 -1.026310 -0.026346 1 0 0 0 0 0 0 844045
-0.002427 -0.001240 0.122435 0.180215 0.523516 -1.027532 -0.026377 1 0 0 0 0 0 0 845053
-0.002427 -0.001240 0.122435 0.180422 0.524130 -1.028758 -0.026409 1 0 0 0 0 0 0 846055
-0.002427 -0.001240 0.122435 0.180619 0.524762 -1.029974 -0.026440 1 0 0 0 0 0 0 847053
-0.002427 -0.001240 0.122435 0.180852 0.525371 -1.031171 -0.026471 1 0 0 0 0 0 0 848042
-0.002427 -0.001240 0.122435 0.181061 0.525988 -1.032405 -0.026502 1 0 0 0 0 0 0 849051
-0.002427 -0.001240 0.122435 0.181281 0.526610 -1.033605 -0.026533 1 0 0 0 0 0 0 850042
-0.002427 -0.001240 0.122435 0.181477 0.527230 -1.034832 -0.026565 1 0 0 0 0 0 0 851050
-0.002427 -0.001240 0.122435 0.181698 0.527842 -1.036046 -0.026596 1 0 0 0 0 0 0 852042
-0.002427 -0.001240 0.122435 0.181923 0.528476 -1.037268 -0.026627 1 0 0 0 0 0 0 853051
-0.002440 -0.001254 0.122424 0.355344 0.713883 -0.890836 -0.026658 1 0 0 0 0 0 0 854042
-0.002446 -0.001261 0.122420 0.292478 0.646581 -0.968682 -0.026690 1 0 0 0 0 0 0 855050
-0.002450 -0.001265 0.122418 0.245435 0.596786 -1.009758 -0.026721 1 0 0 0 0 0 0 856042
-0.002451 -0.001266 0.122418 0.220171 0.570406 -1.026296 -0.026752 1 0 0 0 0 0 0 857037
-0.002452 -0.001267 0.122418 0.207379 0.557305 -1.033046 -0.026784 1 0 0 0 0 0 0 858050
-0.002453 -0.001268 0.122418 0.201016 0.551012 -1.036215 -0.026815 1 0 0 0 0 0 0 859042
-0.002453 -0.001268 0.122418 0.197944 0.548196 -1.038120 -0.026846 1 0 0 0 0 0 0 860050
-0.002453 -0.001268 0.122418 0.196499 0.547080 -1.039571 -0.026877 1 0 0 0 0 0 0 861042
-0.002453 -0.001268 0.122418 0.195904 0.546851 -1.040865 -0.026909 1 0 0 0 0 0 0 862050
-0.002453 -0.001268 0.122418 0.195721 0.547032 -1.042095 -0.026939 1 0 0 0 0 0 0 863037
-0.002453 -0.001268 0.122418 0.195730 0.547448 -1.043304 -0.026971 1 0 0 0 0 0 0 864033
-0.002453 -0.001268 0.122418 0.195848 0.547991 -1.044536 -0.027002 1 0 0 0 0 0 0 865048
-0.002453 -0.001268 0.122418 0.196030 0.548568 -1.045765 -0.027034 1 0 0 0 0 0 0 866057
-0.002453 -0.001268 0.122418 0.196238 0.549183 -1.046976 -0.027065 1 0 0 0 0 0 0 867063
-0.002453 -0.001268 0.122418 0.196443 0.549810 -1.048185 -0.027096 1 0 0 0 0 0 0 868063
-0.002453 -0.001268 0.122418 0.196663 0.550422 -1.049393 -0.027128 1 0 0 0 0 0 0 869062
-0.002453 -0.001268 0.122418 0.196888 0.551052 -1.050598 -0.027159 1 0 0 0 0 0 0 870059
-0.002453 -0.001268 0.122418 0.197114 0.551686 -1.051806 -0.027190 1 0 0 0 0 0 0 871058
-0.002453 -0.001268 0.122418 0.197335 0.552324 -1.053007 -0.027221 1 0 0 0 0 0 0 872046
-0.002453 -0.001268 0.122418 0.197548 0.552938 -1.054181 -0.027252 1 0 0 0 0 0 0 873027
-0.002453 -0.001268 0.122418 0.197792 0.553588 -1.055431 -0.027284 1 0 0 0 0 0 0 874057
-0.002453 -0.001268 0.122418 0.198019 0.554217 -1.056633 -0.027315 1 0 0 0 0 0 0 875051
-0.002453 -0.001268 0.122418 0.198243 0.554845 -1.057830 -0.027346 1 0 0 0 0 0 0 876041
-0.002453 -0.001268 0.122418 0.198462 0.555495 -1.059057 -0.027378 1 0 0 0 0 0 0 877061
-0.002453 -0.001268 0.122418 0.198697 0.556139 -1.060280 -0.027409 1 0 0 0 0 0 0 878063
-0.002453 -0.001268 0.122418 0.198927 0.556761 -1.061480 -0.027440 1 0 0 0 0 0 0 879060
-0.002453 -0.001268 0.122418 0.199140 0.557391 -1.062673 -0.027471 1 0 0 0 0 0 0 880052
-0.002453 -0.001268 0.122418 0.199378 0.558026 -1.063893 -0.027502 1 0 0 0 0 0 0 881057
-0.002459 -0.001249 0.122407 0.272891 0.306955 -0.927246 -0.027533 1 0 0 0 0 0 0 882047
-0.002461 -0.001240 0.122404 0.247160 0.401574 -0.999845 -0.027564 1 0 0 0 0 0 0 883028
-0.002463 -0.001235 0.122403 0.227424 0.470715 -1.038243 -0.027596 1 0 0 0 0 0 0 884058
-0.002464 -0.001233 0.122402 0.216707 0.507576 -1.053750 -0.027627 1 0 0 0 0 0 0 885057
-0.002464 -0.001232 0.122402 0.211280 0.526456 -1.060109 -0.027659 1 0 0 0 0 0 0 886057
-0.002464 -0.001231 0.122402 0.208618 0.536217 -1.063132 -0.027690 1 0 0 0 0 0 0 887057
-0.002464 -0.001231 0.122402 0.207397 0.541386 -1.064981 -0.027721 1 0 0 0 0 0 0 888057
-0.002464 -0.001231 0.122402 0.206896 0.544271 -1.066418 -0.027753 1 0 0 0 0 0 0 889057
-0.002464 -0.001231 0.122402 0.206754 0.546021 -1.067687 -0.027784 1 0 0 0 0 0 0 890057
-0.002464 -0.001231 0.122402 0.206799 0.547205 -1.068920 -0.027815 1 0 0 0 0 0 0 891059
-0.002464 -0.001231 0.122402 0.206948 0.548114 -1.070129 -0.027846 1 0 0 0 0 0 0 892054
-0.002464 -0.001231 0.122402 0.207131 0.548863 -1.071330 -0.027878 1 0 0 0 0 0 0 893059
-0.002464 -0.001231 0.122402 0.207329 0.549549 -1.072536 -0.027909 1 0 0 0 0 0 0 894058
-0.002464 -0.001231 0.122402 0.207559 0.550202 -1.073743 -0.027940 1 0 0 0 0 0 0 895058
-0.002464 -0.001231 0.122402 0.207784 0.550843 -1.074938 -0.027971 1 0 0 0 0 0 0 896058
-0.002464 -0.001231 0.122402 0.208016 0.551460 -1.076137 -0.028003 1 0 0 0 0 0 0 897057
-0.002464 -0.001231 0.122402 0.208248 0.552076 -1.077339 -0.028034 1 0 0 0 0 0 0 898058
-0.002464 -0.001231 0.122402 0.208470 0.552684 -1.078510 -0.028064 1 0 0 0 0 0 0 899027
-0.002464 -0.001231 0.122402 0.208712 0.553307 -1.079740 -0.028096 1 0 0 0 0 0 0 900056
-0.002470 -0.001212 0.122392 0.282222 0.302189 -0.942866 -0.028127 1 0 0 0 0 0 0 901056
-0.002473 -0.001203 0.122388 0.256558 0.396623 -1.015517 -0.028159 1 0 0 0 0 0 0 902057
-0.002474 -0.001198 0.122387 0.236850 0.465657 -1.053901 -0.028190 1 0 0 0 0 0 0 903045
-0.002475 -0.001196 0.122386 0.226154 0.502469 -1.069411 -0.028221 1 0 0 0 0 0 0 904054
-0.002475 -0.001195 0.122386 0.220754 0.521374 -1.075857 -0.028255 1 0 0 0 0 0 0 905139
-0.002475 -0.001194 0.122386 0.218105 0.531078 -1.078866 -0.028286 1 0 0 0 0 0 0 906126
-0.002481 -0.001175 0.122376 0.290158 0.284572 -0.942491 -0.028318 1 0 0 0 0 0 0 907151
-0.002484 -0.001166 0.122372 0.263797 0.381187 -1.015425 -0.028350 1 0 0 0 0 0 0 908162
-0.002485 -0.001161 0.122371 0.243735 0.451264 -1.053889 -0.028380 1 0 0 0 0 0 0 909127
-0.002486 -0.001159 0.122370 0.232854 0.488591 -1.069388 -0.028410 1 0 0 0 0 0 0 910103
-0.002486 -0.001157 0.122370 0.227340 0.507706 -1.075743 -0.028441 1 0 0 0 0 0 0 911099
-0.002492 -0.001138 0.122360 0.297890 0.265940 -0.940363 -0.028473 1 0 0 0 0 0 0 912102
-0.002495 -0.001129 0.122356 0.270835 0.364818 -1.013802 -0.028505 1 0 0 0 0 0 0 913123
-0.002496 -0.001124 0.122355 0.250407 0.436004 -1.052442 -0.028535 1 0 0 0 0 0 0 914101
-0.002478 -0.001126 0.122345 -0.019910 0.534126 -0.935512 -0.028567 1 0 0 0 0 0 0 915126
-0.002474 -0.001108 0.122331 0.144736 0.280356 -0.871958 -0.028600 1 0 0 0 0 0 0 916164
-0.002472 -0.001100 0.122326 0.186554 0.367514 -0.982246 -0.028630 1 0 0 0 0 0 0 917128
-0.002471 -0.001095 0.122324 0.202499 0.432181 -1.035041 -0.028661 1 0 0 0 0 0 0 918125
-0.002471 -0.001093 0.122324 0.209722 0.466655 -1.055681 -0.028692 1 0 0 0 0 0 0 919107
-0.002471 -0.001092 0.122323 0.213246 0.484339 -1.063902 -0.028724 1 0 0 0 0 0 0 920157
-0.002476 -0.001073 0.122313 0.288243 0.241983 -0.928859 -0.028755 1 0 0 0 0 0 0 921127
-0.002479 -0.001063 0.122309 0.263445 0.340267 -1.002564 -0.028786 1 0 0 0 0 0 0 922124
-0.002480 -0.001058 0.122308 0.244162 0.411165 -1.041306 -0.028817 1 0 0 0 0 0 0 923106
-0.002481 -0.001056 0.122308 0.233684 0.448882 -1.056910 -0.028848 1 0 0 0 0 0 0 924106
-0.002487 -0.001036 0.122297 0.301518 0.216842 -0.924508 -0.028880 1 0 0 0 0 0 0 925124
-0.002490 -0.001026 0.122293 0.273163 0.320127 -0.999218 -0.028910 1 0 0 0 0 0 0 926106
-0.002491 -0.001021 0.122292 0.252092 0.393545 -1.038369 -0.028942 1 0 0 0 0 0 0 927124
-0.002492 -0.001019 0.122292 0.240724 0.432486 -1.054073 -0.028973 1 0 0 0 0 0 0 928105
-0.002498 -0.000999 0.122281 0.308078 0.201140 -0.921553 -0.029004 1 0 0 0 0 0 0 929121
-0.002501 -0.000989 0.122277 0.279526 0.304661 -0.996351 -0.029035 1 0 0 0 0 0 0 930107
-0.002503 -0.000984 0.122276 0.258366 0.378157 -1.035520 -0.029067 1 0 0 0 0 0 0 931122
-0.002509 -0.000963 0.122265 0.320036 0.166000 -0.912155 -0.029098 1 0 0 0 0 0 0 932105
-0.002512 -0.000953 0.122262 0.288513 0.279121 -0.990348 -0.029127 1 0 0 0 0 0 0 933049
-0.002514 -0.000947 0.122260 0.265860 0.357413 -1.030726 -0.029158 1 0 0 0 0 0 0 934039
-0.002495 -0.000949 0.122250 -0.005730 0.459186 -0.914428 -0.029190 1 0 0 0 0 0 0 935048
-0.002491 -0.000932 0.122236 0.158075 0.207478 -0.850207 -0.029221 1 0 0 0 0 0 0 936039
-0.002490 -0.000923 0.122231 0.199696 0.295029 -0.960807 -0.029252 1 0 0 0 0 0 0 937048
-0.002489 -0.000918 0.122229 0.215526 0.359859 -1.013690 -0.029283 1 0 0 0 0 0 0 938039
-0.002489 -0.000916 0.122229 0.222697 0.394421 -1.034361 -0.029315 1 0 0 0 0 0 0 939047
-0.002494 -0.000897 0.122218 0.299222 0.161099 -0.903134 -0.029346 1 0 0 0 0 0 0 940041
-0.002497 -0.000887 0.122214 0.275348 0.263217 -0.978710 -0.029377 1 0 0 0 0 0 0 941039
-0.002498 -0.000882 0.122213 0.256523 0.335986 -1.018141 -0.029408 1 0 0 0 0 0 0 942048
-0.002499 -0.000879 0.122213 0.246266 0.374612 -1.033936 -0.029439 1 0 0 0 0 0 0 943039
-0.002504 -0.000860 0.122202 0.314080 0.143433 -0.900862 -0.029471 1 0 0 0 0 0 0 944048
-0.002507 -0.000850 0.122198 0.285892 0.246483 -0.975870 -0.029502 1 0 0 0 0 0 0 945042
-0.002509 -0.000845 0.122197 0.264929 0.319700 -1.015130 -0.029534 1 0 0 0 0 0 0 946062
-0.002510 -0.000842 0.122197 0.253603 0.358544 -1.030851 -0.029565 1 0 0 0 0 0 0 947051
-0.002515 -0.000822 0.122186 0.320847 0.127577 -0.897587 -0.029596 1 0 0 0 0 0 0 948053
-0.002518 -0.000813 0.122182 0.292431 0.230586 -0.972651 -0.029627 1 0 0 0 0 0 0 949054
-0.002520 -0.000808 0.122181 0.271355 0.303773 -1.011915 -0.029659 1 0 0 0 0 0 0 950060
-0.002521 -0.000805 0.122181 0.259968 0.342605 -1.027641 -0.029690 1 0 0 0 0 0 0 951048
-0.002527 -0.000785 0.122170 0.327155 0.111695 -0.894225 -0.029721 1 0 0 0 0 0 0 952060
-0.002510 -0.000780 0.122157 0.039268 0.275111 -0.836932 -0.029752 1 0 0 0 0 0 0 953055
-0.002502 -0.000777 0.122152 0.114994 0.326398 -0.944596 -0.029784 1 0 0 0 0 0 0 954056
-0.002511 -0.000790 0.122139 0.347584 0.534576 -0.848525 -0.029815 1 0 0 0 0 0 0 955056
-0.002521 -0.000778 0.122124 0.389167 0.226955 -0.804739 -0.029846 1 0 0 0 0 0 0 956035
-0.002526 -0.000771 0.122119 0.332335 0.274958 -0.924405 -0.029877 1 0 0 0 0 0 0 957054
-0.002529 -0.000768 0.122117 0.295174 0.318864 -0.980593 -0.029909 1 0 0 0 0 0 0 958052
-0.002530 -0.000767 0.122117 0.275448 0.342820 -1.002384 -0.029940 1 0 0 0 0 0 0 959053
-0.002536 -0.000748 0.122106 0.338324 0.104609 -0.870895 -0.029971 1 0 0 0 0 0 0 960057
-0.002540 -0.000738 0.122102 0.307850 0.203623 -0.946814 -0.030003 1 0 0 0 0 0 0 961058
-0.002541 -0.000733 0.122101 0.285730 0.274781 -0.986365 -0.030034 1 0 0 0 0 0 0 962052
-0.002542 -0.000731 0.122101 0.273832 0.312580 -1.002174 -0.030065 1 0 0 0 0 0 0 963055
-0.002548 -0.000711 0.122090 0.340667 0.081393 -0.868401 -0.030096 1 0 0 0 0 0 0 964055
-0.002551 -0.000701 0.122086 0.312226 0.183801 -0.943637 -0.030127 1 0 0 0 0 0 0 965054
-0.002552 -0.000696 0.122085 0.291156 0.256639 -0.982947 -0.030159 1 0 0 0 0 0 0 966054
-0.002566 -0.000707 0.122074 0.453430 0.481135 -0.851305 -0.030190 1 0 0 0 0 0 0 967055
-0.002573 -0.000713 0.122070 0.385164 0.432865 -0.933671 -0.030221 1 0 0 0 0 0 0 968047
-0.002576 -0.000716 0.122068 0.335363 0.392580 -0.976116 -0.030252 1 0 0 0 0 0 0 969048
-0.002584 -0.000699 0.122057 0.381531 0.120530 -0.852745 -0.030284 1 0 0 0 0 0 0 970055
-0.002587 -0.000690 0.122054 0.342598 0.202160 -0.931834 -0.030315 1 0 0 0 0 0 0 971054
-0.002589 -0.000686 0.122052 0.316230 0.264592 -0.972500 -0.030346 1 0 0 0 0 0 0 972055
-0.002590 -0.000684 0.122052 0.302191 0.298011 -0.988673 -0.030377 1 0 0 0 0 0 0 973054
-0.002591 -0.000683 0.122052 0.295101 0.315058 -0.995124 -0.030408 1 0 0 0 0 0 0 974030
-0.002591 -0.000682 0.122052 0.291657 0.323765 -0.998111 -0.030440 1 0 0 0 0 0 0 975051
-0.002596 -0.000664 0.122041 0.362839 0.077985 -0.859415 -0.030471 1 0 0 0 0 0 0 976054
-0.002599 -0.000654 0.122037 0.336760 0.172831 -0.933087 -0.030502 1 0 0 0 0 0 0 977054
-0.002601 -0.000650 0.122036 0.316877 0.241870 -0.971836 -0.030534 1 0 0 0 0 0 0 978054
-0.002614 -0.000661 0.122025 0.479727 0.464511 -0.839902 -0.030565 1 0 0 0 0 0 0 979054
-0.002621 -0.000667 0.122021 0.411904 0.415311 -0.922185 -0.030596 1 0 0 0 0 0 0 980055
-0.002625 -0.000670 0.122019 0.362320 0.374582 -0.964566 -0.030627 1 0 0 0 0 0 0 981053
-0.002626 -0.000671 0.122019 0.335790 0.352652 -0.981391 -0.030659 1 0 0 0 0 0 0 982054
-0.002627 -0.000672 0.122019 0.322383 0.341660 -0.988094 -0.030690 1 0 0 0 0 0 0 983054
-0.002628 -0.000672 0.122019 0.315773 0.336301 -0.991116 -0.030721 1 0 0 0 0 0 0 984054
-0.002628 -0.000672 0.122019 0.312596 0.333767 -0.992827 -0.030752 1 0 0 0 0 0 0 985054
-0.002628 -0.000672 0.122019 0.311170 0.332684 -0.994093 -0.030784 1 0 0 0 0 0 0 986053
-0.002634 -0.000654 0.122008 0.383328 0.082013 -0.854662 -0.030815 1 0 0 0 0 0 0 987050
-0.002649 -0.000658 0.121994 0.531427 0.360185 -0.780559 -0.030846 1 0 0 0 0 0 0 988043
-0.002657 -0.000661 0.121988 0.449566 0.360143 -0.895399 -0.030879 1 0 0 0 0 0 0 989119
-0.002661 -0.000662 0.121987 0.392048 0.346026 -0.950417 -0.030912 1 0 0 0 0 0 0 990150
-0.002663 -0.000663 0.121986 0.361351 0.337584 -0.971767 -0.030942 1 0 0 0 0 0 0 991123
-0.002664 -0.000663 0.121986 0.345846 0.333347 -0.980112 -0.030975 1 0 0 0 0 0 0 992173
-0.002665 -0.000663 0.121986 0.338146 0.331333 -0.983625 -0.031005 1 0 0 0 0 0 0 993124
-0.002665 -0.000663 0.121986 0.334446 0.330480 -0.985502 -0.031035 1 0 0 0 0 0 0 994097
-0.002665 -0.000663 0.121986 0.332736 0.330240 -0.986818 -0.031066 1 0 0 0 0 0 0 995100
-0.002646 -0.000668 0.121976 0.072147 0.390947 -0.855843 -0.031099 1 0 0 0 0 0 0 996139
-0.002637 -0.000670 0.121972 0.168639 0.369241 -0.924924 -0.031130 1 0 0 0 0 0 0 997122
-0.002632 -0.000671 0.121971 0.238867 0.353103 -0.961293 -0.031160 1 0 0 0 0 0 0 998098
-0.002629 -0.000672 0.121971 0.276037 0.344599 -0.975900 -0.031192 1 0 0 0 0 0 0 999124
-0.002628 -0.000672 0.121971 0.294873 0.340415 -0.981779 -0.031224 1 0 0 0 0 0 1 139
-0.002628 -0.000672 0.121971 0.304412 0.338462 -0.984471 -0.031254 1 0 0 0 0 0 1 1105
-0.002627 -0.000672 0.121971 0.309334 0.337662 -0.986071 -0.031286 1 0 0 0 0 0 1 2119
-0.002646 -0.000667 0.121949 0.558283 0.272965 -0.698959 -0.031316 1 0 0 0 0 0 1 3104
-0.002655 -0.000665 0.121942 0.472193 0.297502 -0.848599 -0.031349 1 0 0 0 0 0 1 4156
-0.002659 -0.000664 0.121939 0.406535 0.315047 -0.926669 -0.031377 1 0 0 0 0 0 1 5039
-0.002662 -0.000663 0.121938 0.371010 0.324319 -0.957267 -0.031408 1 0 0 0 0 0 1 6046
-0.002663 -0.000663 0.121938 0.352921 0.329090 -0.968882 -0.031439 1 0 0 0 0 0 1 7037
-0.002664 -0.000663 0.121938 0.343912 0.331626 -0.973615 -0.031471 1 0 0 0 0 0 1 8037
-0.002664 -0.000663 0.121938 0.339554 0.333046 -0.975918 -0.031502 1 0 0 0 0 0 1 9045
-0.002664 -0.000663 0.121938 0.337501 0.333922 -0.977342 -0.031533 1 0 0 0 0 0 1 10037
-0.002664 -0.000663 0.121938 0.336660 0.334521 -0.978490 -0.031565 1 0 0 0 0 0 1 11047
-0.002664 -0.000663 0.121938 0.336383 0.334984 -0.979501 -0.031596 1 0 0 0 0 0 1 12037
-0.002664 -0.000663 0.121938 0.336428 0.335377 -0.980503 -0.031627 1 0 0 0 0 0 1 13046
-0.002664 -0.000663 0.121938 0.336608 0.335730 -0.981470 -0.031658 1 0 0 0 0 0 1 14037
-0.002664 -0.000663 0.121938 0.336866 0.336103 -0.982449 -0.031690 1 0 0 0 0 0 1 15045
-0.002664 -0.000663 0.121938 0.337157 0.336432 -0.983405 -0.031721 1 0 0 0 0 0 1 16037
-0.002664 -0.000663 0.121938 0.337466 0.336773 -0.984389 -0.031752 1 0 0 0 0 0 1 17046
-0.002664 -0.000663 0.121938 0.337792 0.337102 -0.985350 -0.031783 1 0 0 0 0 0 1 18037
-0.002664 -0.000663 0.121938 0.338115 0.337439 -0.986321 -0.031815 1 0 0 0 0 0 1 19045
-0.002664 -0.000663 0.121938 0.338455 0.337765 -0.987287 -0.031846 1 0 0 0 0 0 1 20037
-0.002664 -0.000663 0.121938 0.338784 0.338106 -0.988272 -0.031878 1 0 0 0 0 0 1 21059
-0.002664 -0.000663 0.121938 0.339122 0.338430 -0.989231 -0.031908 1 0 0 0 0 0 1 22044
-0.002664 -0.000663 0.121938 0.339446 0.338767 -0.990202 -0.031940 1 0 0 0 0 0 1 23052
-0.002677 -0.000677 0.121927 0.513461 0.525092 -0.843421 -0.031975 1 0 0 0 0 0 1 24165
-0.002664 -0.000688 0.121913 0.191533 0.518429 -0.788102 -0.032002 1 0 0 0 0 0 1 25048
-0.002658 -0.000694 0.121908 0.241565 0.446826 -0.896660 -0.032034 1 0 0 0 0 0 1 26054
-0.002660 -0.000678 0.121896 0.359412 0.153576 -0.807418 -0.032065 1 0 0 0 0 0 1 27048
-0.002662 -0.000670 0.121892 0.358489 0.223595 -0.899803 -0.032096 1 0 0 0 0 0 1 28052
-0.002662 -0.000666 0.121890 0.351219 0.280081 -0.945184 -0.032127 1 0 0 0 0 0 1 29052
-0.002663 -0.000665 0.121890 0.346704 0.310520 -0.962956 -0.032159 1 0 0 0 0 0 1 30054
-0.002663 -0.000664 0.121890 0.344383 0.326066 -0.969938 -0.032190 1 0 0 0 0 0 1 31042
-0.002663 -0.000663 0.121890 0.343330 0.334014 -0.973017 -0.032221 1 0 0 0 0 0 1 32052
-0.002663 -0.000663 0.121890 0.342943 0.338132 -0.974717 -0.032252 1 0 0 0 0 0 1 33052
-0.002663 -0.000663 0.121890 0.342910 0.340376 -0.975923 -0.032284 1 0 0 0 0 0 1 34053
-0.002663 -0.000663 0.121890 0.343066 0.341643 -0.976952 -0.032315 1 0 0 0 0 0 1 35044
-0.002663 -0.000663 0.121890 0.343287 0.342446 -0.977908 -0.032345 1 0 0 0 0 0 1 36027
-0.002663 -0.000663 0.121890 0.343622 0.343068 -0.979016 -0.032381 1 0 0 0 0 0 1 37184
-0.002644 -0.000667 0.121880 0.083773 0.404185 -0.847494 -0.032409 1 0 0 0 0 0 1 38055
-0.002634 -0.000669 0.121876 0.180485 0.382746 -0.916437 -0.032439 1 0 0 0 0 0 1 39023
-0.002630 -0.000671 0.121875 0.250848 0.366821 -0.952889 -0.032475 1 0 0 0 0 0 1 40172
-0.002627 -0.000671 0.121875 0.288020 0.358321 -0.967283 -0.032502 1 0 0 0 0 0 1 41048
-0.002626 -0.000671 0.121875 0.306870 0.354164 -0.973077 -0.032533 1 0 0 0 0 0 1 42023
-0.002631 -0.000653 0.121864 0.389195 0.101730 -0.834888 -0.032564 1 0 0 0 0 0 1 43024
-0.002633 -0.000644 0.121860 0.368933 0.192939 -0.908959 -0.032600 1 0 0 0 0 0 1 44170
-0.002635 -0.000639 0.121859 0.351940 0.260107 -0.947741 -0.032631 1 0 0 0 0 0 1 45176
-0.002635 -0.000637 0.121859 0.342576 0.295847 -0.963044 -0.032658 1 0 0 0 0 0 1 46035
-0.002636 -0.000636 0.121859 0.337900 0.314123 -0.969328 -0.032694 1 0 0 0 0 0 1 47176
-0.002636 -0.000635 0.121859 0.335654 0.323397 -0.972102 -0.032725 1 0 0 0 0 0 1 48179
-0.002636 -0.000635 0.121858 0.334673 0.328185 -0.973680 -0.032756 1 0 0 0 0 0 1 49176
-0.002636 -0.000635 0.121858 0.334342 0.330748 -0.974834 -0.032788 1 0 0 0 0 0 1 50177
-0.002630 -0.000653 0.121838 0.247945 0.579006 -0.695434 -0.032818 1 0 0 0 0 0 1 51165
-0.002627 -0.000662 0.121830 0.282362 0.490513 -0.840461 -0.032849 1 0 0 0 0 0 1 52149
-0.002625 -0.000667 0.121828 0.305792 0.424731 -0.916276 -0.032881 1 0 0 0 0 0 1 53177
-0.002630 -0.000651 0.121817 0.390446 0.139176 -0.804976 -0.032912 1 0 0 0 0 0 1 54175
-0.002632 -0.000642 0.121813 0.371129 0.213381 -0.888621 -0.032944 1 0 0 0 0 0 1 55178
-0.002634 -0.000638 0.121811 0.354616 0.272077 -0.930965 -0.032981 1 0 0 0 0 0 1 56380
-0.002634 -0.000636 0.121811 0.345420 0.303545 -0.947470 -0.033009 1 0 0 0 0 0 1 57249
-0.002635 -0.000635 0.121811 0.340745 0.319590 -0.953874 -0.033035 1 0 0 0 0 0 1 58097
-0.002635 -0.000635 0.121811 0.338539 0.327795 -0.956770 -0.033066 1 0 0 0 0 0 1 59099
-0.002616 -0.000639 0.121801 0.077491 0.392814 -0.825943 -0.033101 1 0 0 0 0 0 1 60225
-0.002612 -0.000623 0.121787 0.246126 0.122894 -0.754154 -0.033134 1 0 0 0 0 0 1 61277
-0.002610 -0.000615 0.121782 0.290809 0.199635 -0.862932 -0.033165 1 0 0 0 0 0 1 62257
-0.002609 -0.000611 0.121780 0.308228 0.258945 -0.915061 -0.033196 1 0 0 0 0 0 1 63249
-0.002608 -0.000609 0.121780 0.316182 0.290725 -0.935274 -0.033227 1 0 0 0 0 0 1 64254
-0.002608 -0.000608 0.121779 0.320041 0.306875 -0.942956 -0.033254 1 0 0 0 0 0 1 65120
-0.002608 -0.000607 0.121779 0.322076 0.315122 -0.946301 -0.033286 1 0 0 0 0 0 1 66128
-0.002608 -0.000607 0.121779 0.323263 0.319436 -0.948129 -0.033320 1 0 0 0 0 0 1 67219
-0.002594 -0.000593 0.121759 0.136663 0.132086 -0.675502 -0.033353 1 0 0 0 0 0 1 68273
-0.002587 -0.000586 0.121752 0.208106 0.203267 -0.817098 -0.033383 1 0 0 0 0 0 1 69245
-0.002584 -0.000582 0.121749 0.258743 0.254942 -0.890944 -0.033411 1 0 0 0 0 0 1 70124
-0.002582 -0.000580 0.121749 0.285145 0.282385 -0.919835 -0.033442 1 0 0 0 0 0 1 71118
-0.002582 -0.000580 0.121748 0.298419 0.296373 -0.930883 -0.033477 1 0 0 0 0 0 1 72250
-0.002594 -0.000593 0.121737 0.478973 0.489706 -0.787507 -0.033508 1 0 0 0 0 0 1 73243
-0.002600 -0.000600 0.121733 0.420414 0.425868 -0.865366 -0.033535 1 0 0 0 0 0 1 74094
-0.002609 -0.000584 0.121722 0.448308 0.127517 -0.764854 -0.033567 1 0 0 0 0 0 1 75121
-0.002594 -0.000581 0.121708 0.139032 0.254347 -0.720892 -0.033602 1 0 0 0 0 0 1 76253
-0.002587 -0.000580 0.121703 0.203285 0.286913 -0.832999 -0.033633 1 0 0 0 0 0 1 77228
-0.002583 -0.000579 0.121701 0.256290 0.299963 -0.885614 -0.033665 1 0 0 0 0 0 1 78246
-0.002581 -0.000579 0.121700 0.284579 0.306150 -0.905772 -0.033691 1 0 0 0 0 0 1 79102
-0.002581 -0.000579 0.121700 0.298955 0.309361 -0.913683 -0.033727 1 0 0 0 0 0 1 80243
-0.002580 -0.000579 0.121700 0.306216 0.311051 -0.916960 -0.033758 1 0 0 0 0 0 1 81228
-0.002585 -0.000560 0.121690 0.382715 0.061773 -0.777338 -0.033790 1 0 0 0 0 0 1 82243
-0.002569 -0.000555 0.121676 0.099564 0.214646 -0.718087 -0.033816 1 0 0 0 0 0 1 83103
-0.002561 -0.000553 0.121672 0.177158 0.260510 -0.824974 -0.033852 1 0 0 0 0 0 1 84242
-0.002557 -0.000552 0.121670 0.236862 0.280205 -0.875654 -0.033883 1 0 0 0 0 0 1 85225
-0.002555 -0.000551 0.121669 0.268560 0.289750 -0.895269 -0.033915 1 0 0 0 0 0 1 86242
-0.002554 -0.000551 0.121669 0.284574 0.294585 -0.902802 -0.033945 1 0 0 0 0 0 1 87225
-0.002571 -0.000546 0.121648 0.539350 0.233178 -0.616801 -0.033977 1 0 0 0 0 0 1 88246
-0.002580 -0.000544 0.121640 0.456430 0.258543 -0.766791 -0.034006 1 0 0 0 0 0 1 89158
-0.002585 -0.000543 0.121637 0.392467 0.276523 -0.844949 -0.034037 1 0 0 0 0 0 1 90168
-0.002587 -0.000542 0.121637 0.357776 0.286010 -0.875390 -0.034068 1 0 0 0 0 0 1 91167
-0.002589 -0.000542 0.121636 0.340087 0.290856 -0.886839 -0.034099 1 0 0 0 0 0 1 92160
-0.002589 -0.000542 0.121636 0.331240 0.293369 -0.891316 -0.034127 1 0 0 0 0 0 1 93042
-0.002589 -0.000541 0.121636 0.326968 0.294794 -0.893545 -0.034162 1 0 0 0 0 0 1 94159
-0.002570 -0.000546 0.121626 0.064959 0.356403 -0.761980 -0.034193 1 0 0 0 0 0 1 95167
-0.002566 -0.000530 0.121612 0.232635 0.084999 -0.689539 -0.034224 1 0 0 0 0 0 1 96159
-0.002564 -0.000522 0.121607 0.276951 0.160463 -0.798390 -0.034256 1 0 0 0 0 0 1 97168
-0.002564 -0.000518 0.121606 0.294160 0.219090 -0.850449 -0.034287 1 0 0 0 0 0 1 98158
-0.002576 -0.000529 0.121594 0.475946 0.436805 -0.722781 -0.034318 1 0 0 0 0 0 1 99169
-0.002582 -0.000535 0.121590 0.417945 0.385422 -0.806267 -0.034349 1 0 0 0 0 0 1 100159
-0.002585 -0.000538 0.121589 0.373331 0.343618 -0.848847 -0.034381 1 0 0 0 0 0 1 101167
-0.002587 -0.000540 0.121588 0.349261 0.321161 -0.865558 -0.034412 1 0 0 0 0 0 1 102158
-0.002588 -0.000540 0.121588 0.337084 0.309869 -0.872078 -0.034444 1 0 0 0 0 0 1 103175
-0.002594 -0.000522 0.121578 0.403748 0.054179 -0.733277 -0.034475 1 0 0 0 0 0 1 104176
-0.002597 -0.000513 0.121574 0.375801 0.142814 -0.807351 -0.034506 1 0 0 0 0 0 1 105168
-0.002579 -0.000513 0.121563 0.095008 0.269440 -0.713214 -0.034537 1 0 0 0 0 0 1 106167
-0.002583 -0.000527 0.121548 0.353425 0.469004 -0.648783 -0.034569 1 0 0 0 0 0 1 107176
-0.002585 -0.000534 0.121543 0.355584 0.403198 -0.765842 -0.034596 1 0 0 0 0 0 1 108041
-0.002586 -0.000537 0.121541 0.342984 0.353662 -0.821448 -0.034631 1 0 0 0 0 0 1 109181
-0.002587 -0.000539 0.121540 0.335024 0.327220 -0.842790 -0.034663 1 0 0 0 0 0 1 110180
-0.002587 -0.000540 0.121540 0.330862 0.313921 -0.850909 -0.034694 1 0 0 0 0 0 1 111175
-0.002593 -0.000522 0.121530 0.401506 0.057259 -0.712614 -0.034725 1 0 0 0 0 0 1 112177
-0.002596 -0.000513 0.121526 0.375587 0.145307 -0.786866 -0.034756 1 0 0 0 0 0 1 113171
-0.002597 -0.000509 0.121525 0.355802 0.210836 -0.825642 -0.034787 1 0 0 0 0 0 1 114176
-0.002598 -0.000506 0.121524 0.345093 0.245782 -0.840955 -0.034819 1 0 0 0 0 0 1 115175
-0.002598 -0.000505 0.121524 0.339669 0.263557 -0.846944 -0.034850 1 0 0 0 0 0 1 116177
-0.002611 -0.000518 0.121513 0.510897 0.458858 -0.701595 -0.034881 1 0 0 0 0 0 1 117175
-0.002618 -0.000525 0.121509 0.448028 0.396196 -0.778792 -0.034912 1 0 0 0 0 0 1 118176
-0.002602 -0.000533 0.121498 0.140960 0.409535 -0.686146 -0.034940 1 0 0 0 0 0 1 119050
-0.002594 -0.000537 0.121494 0.211475 0.362551 -0.770220 -0.034975 1 0 0 0 0 0 1 120179
-0.002590 -0.000539 0.121493 0.268301 0.333579 -0.811736 -0.035006 1 0 0 0 0 0 1 121174
-0.002588 -0.000540 0.121492 0.298682 0.318603 -0.827923 -0.035037 1 0 0 0 0 0 1 122174
-0.002587 -0.000540 0.121492 0.314091 0.311147 -0.834210 -0.035069 1 0 0 0 0 0 1 123173
-0.002587 -0.000540 0.121492 0.321911 0.307557 -0.836912 -0.035100 1 0 0 0 0 0 1 124177
-0.002587 -0.000541 0.121492 0.325953 0.305876 -0.838339 -0.035131 1 0 0 0 0 0 1 125178
-0.002592 -0.000522 0.121482 0.400778 0.055020 -0.697584 -0.035162 1 0 0 0 0 0 1 126176
-0.002595 -0.000513 0.121478 0.376994 0.145909 -0.770989 -0.035194 1 0 0 0 0 0 1 127176
-0.002596 -0.000508 0.121477 0.358311 0.212837 -0.809431 -0.035225 1 0 0 0 0 0 1 128176
-0.002597 -0.000506 0.121476 0.348121 0.248480 -0.824608 -0.035256 1 0 0 0 0 0 1 129175
-0.002597 -0.000505 0.121476 0.342974 0.266618 -0.830537 -0.035287 1 0 0 0 0 0 1 130174
-0.002597 -0.000504 0.121476 0.340508 0.275808 -0.833099 -0.035319 1 0 0 0 0 0 1 131175
-0.002610 -0.000518 0.121465 0.513266 0.466840 -0.686450 -0.035350 1 0 0 0 0 0 1 132176
-0.002617 -0.000525 0.121461 0.451227 0.402106 -0.763194 -0.035381 1 0 0 0 0 0 1 133175
-0.002620 -0.000528 0.121460 0.404666 0.353662 -0.803332 -0.035412 1 0 0 0 0 0 1 134175
-0.002622 -0.000530 0.121459 0.379673 0.327889 -0.819155 -0.035444 1 0 0 0 0 0 1 135177
-0.002623 -0.000531 0.121459 0.367058 0.314938 -0.825346 -0.035477 1 0 0 0 0 0 1 136238
-0.002604 -0.000535 0.121449 0.100725 0.369377 -0.695010 -0.035508 1 0 0 0 0 0 1 137240
-0.002595 -0.000538 0.121446 0.193291 0.344604 -0.764439 -0.035539 1 0 0 0 0 0 1 138219
-0.002595 -0.000521 0.121434 0.334118 0.076783 -0.658910 -0.035571 1 0 0 0 0 0 1 139240
-0.002596 -0.000512 0.121430 0.345272 0.158481 -0.745825 -0.035601 1 0 0 0 0 0 1 140224
-0.002596 -0.000508 0.121429 0.344142 0.220732 -0.789104 -0.035633 1 0 0 0 0 0 1 141247
-0.002596 -0.000506 0.121428 0.342699 0.254026 -0.805972 -0.035665 1 0 0 0 0 0 1 142244
-0.002596 -0.000505 0.121428 0.341913 0.270973 -0.812426 -0.035695 1 0 0 0 0 0 1 143213
-0.002596 -0.000504 0.121428 0.341625 0.279583 -0.815212 -0.035727 1 0 0 0 0 0 1 144251
-0.002596 -0.000504 0.121428 0.341598 0.283994 -0.816638 -0.035758 1 0 0 0 0 0 1 145247
-0.002596 -0.000504 0.121428 0.341732 0.286334 -0.817606 -0.035790 1 0 0 0 0 0 1 146250
-0.002596 -0.000504 0.121428 0.341950 0.287627 -0.818404 -0.035821 1 0 0 0 0 0 1 147241
-0.002596 -0.000504 0.121428 0.342204 0.288415 -0.819152 -0.035852 1 0 0 0 0 0 1 148252
-0.002596 -0.000504 0.121428 0.342475 0.288926 -0.819868 -0.035884 1 0 0 0 0 0 1 149253
-0.002596 -0.000504 0.121428 0.342753 0.289286 -0.820571 -0.035914 1 0 0 0 0 0 1 150219
-0.002596 -0.000504 0.121428 0.343041 0.289612 -0.821293 -0.035945 1 0 0 0 0 0 1 151220
-0.002596 -0.000504 0.121428 0.343351 0.289899 -0.822000 -0.035976 1 0 0 0 0 0 1 152219
-0.002596 -0.000504 0.121428 0.343636 0.290168 -0.822715 -0.036008 1 0 0 0 0 0 1 153221
-0.002596 -0.000504 0.121428 0.343931 0.290420 -0.823426 -0.036039 1 0 0 0 0 0 1 154217
-0.002596 -0.000504 0.121428 0.344238 0.290681 -0.824135 -0.036070 1 0 0 0 0 0 1 155219
-0.002602 -0.000485 0.121418 0.417182 0.040742 -0.682826 -0.036101 1 0 0 0 0 0 1 156219
-0.002585 -0.000481 0.121404 0.132376 0.192695 -0.623030 -0.036133 1 0 0 0 0 0 1 157220
-0.002577 -0.000478 0.121399 0.208703 0.238023 -0.729509 -0.036164 1 0 0 0 0 0 1 158241
-0.002573 -0.000477 0.121398 0.267737 0.257456 -0.779949 -0.036195 1 0 0 0 0 0 1 159224
-0.002584 -0.000490 0.121386 0.473087 0.453314 -0.651272 -0.036227 1 0 0 0 0 0 1 160241
-0.002590 -0.000497 0.121382 0.427411 0.390962 -0.734346 -0.036258 1 0 0 0 0 0 1 161226
-0.002593 -0.000500 0.121381 0.388994 0.343697 -0.776666 -0.036289 1 0 0 0 0 0 1 162240
-0.002594 -0.000502 0.121380 0.368043 0.318499 -0.793210 -0.036320 1 0 0 0 0 0 1 163225
-0.002595 -0.000503 0.121380 0.357428 0.305819 -0.799597 -0.036352 1 0 0 0 0 0 1 164242
-0.002595 -0.000503 0.121380 0.352182 0.299586 -0.802285 -0.036383 1 0 0 0 0 0 1 165224
-0.002595 -0.000503 0.121380 0.349703 0.296586 -0.803674 -0.036414 1 0 0 0 0 0 1 166237
-0.002595 -0.000503 0.121380 0.348591 0.295208 -0.804606 -0.036445 1 0 0 0 0 0 1 167222
-0.002595 -0.000503 0.121380 0.348201 0.294648 -0.805394 -0.036477 1 0 0 0 0 0 1 168240
-0.002595 -0.000503 0.121380 0.348135 0.294496 -0.806099 -0.036508 1 0 0 0 0 0 1 169223
-0.002595 -0.000503 0.121380 0.348257 0.294547 -0.806807 -0.036539 1 0 0 0 0 0 1 170237
-0.002595 -0.000503 0.121380 0.348467 0.294691 -0.807504 -0.036570 1 0 0 0 0 0 1 171223
-0.002595 -0.000503 0.121380 0.348726 0.294884 -0.808197 -0.036602 1 0 0 0 0 0 1 172241
-0.002595 -0.000503 0.121380 0.348976 0.295104 -0.808828 -0.036631 1 0 0 0 0 0 1 173157
-0.002595 -0.000503 0.121380 0.349267 0.295349 -0.809532 -0.036662 1 0 0 0 0 0 1 174167
-0.002595 -0.000503 0.121380 0.349559 0.295580 -0.810222 -0.036693 1 0 0 0 0 0 1 175166
-0.002595 -0.000503 0.121380 0.349854 0.295828 -0.810907 -0.036724 1 0 0 0 0 0 1 176158
-0.002595 -0.000503 0.121380 0.350142 0.296084 -0.811597 -0.036756 1 0 0 0 0 0 1 177166
-0.002595 -0.000503 0.121380 0.350447 0.296331 -0.812285 -0.036787 1 0 0 0 0 0 1 178156
-0.002601 -0.000485 0.121370 0.423419 0.046284 -0.670812 -0.036818 1 0 0 0 0 0 1 179166
-0.002604 -0.000476 0.121366 0.398847 0.137248 -0.744075 -0.036849 1 0 0 0 0 0 1 180157
-0.002605 -0.000471 0.121365 0.379767 0.204197 -0.782450 -0.036881 1 0 0 0 0 0 1 181165
-0.002606 -0.000469 0.121364 0.369389 0.239853 -0.797553 -0.036912 1 0 0 0 0 0 1 182156
-0.002587 -0.000472 0.121354 0.103804 0.318868 -0.670178 -0.036943 1 0 0 0 0 0 1 183165
-0.002578 -0.000474 0.121351 0.196553 0.306354 -0.740684 -0.036974 1 0 0 0 0 0 1 184156
-0.002573 -0.000475 0.121350 0.264778 0.294841 -0.777311 -0.037006 1 0 0 0 0 0 1 185166
-0.002571 -0.000475 0.121349 0.300890 0.288600 -0.791729 -0.037037 1 0 0 0 0 0 1 186164
-0.002570 -0.000476 0.121349 0.319192 0.285517 -0.797327 -0.037068 1 0 0 0 0 0 1 187164
-0.002569 -0.000476 0.121349 0.328462 0.284094 -0.799750 -0.037100 1 0 0 0 0 0 1 188187
-0.002569 -0.000476 0.121349 0.333219 0.283482 -0.801017 -0.037131 1 0 0 0 0 0 1 189165
-0.002569 -0.000476 0.121349 0.335745 0.283286 -0.801913 -0.037162 1 0 0 0 0 0 1 190174
-0.002568 -0.000476 0.121349 0.337133 0.283319 -0.802668 -0.037194 1 0 0 0 0 0 1 191174
-0.002568 -0.000476 0.121349 0.337978 0.283451 -0.803367 -0.037225 1 0 0 0 0 0 1 192183
-0.002568 -0.000476 0.121349 0.338541 0.283642 -0.804043 -0.037256 1 0 0 0 0 0 1 193175
-0.002568 -0.000476 0.121349 0.338956 0.283839 -0.804727 -0.037287 1 0 0 0 0 0 1 194174
-0.002568 -0.000476 0.121349 0.339312 0.284080 -0.805394 -0.037319 1 0 0 0 0 0 1 195174
-0.002568 -0.000476 0.121349 0.339642 0.284298 -0.806080 -0.037350 1 0 0 0 0 0 1 196174
-0.002568 -0.000476 0.121349 0.339928 0.284534 -0.806753 -0.037381 1 0 0 0 0 0 1 197171
-0.002568 -0.000476 0.121349 0.340224 0.284769 -0.807416 -0.037412 1 0 0 0 0 0 1 198173
-0.002568 -0.000476 0.121349 0.340517 0.285015 -0.808100 -0.037444 1 0 0 0 0 0 1 199171
-0.002574 -0.000457 0.121338 0.413528 0.034870 -0.666422 -0.037475 1 0 0 0 0 0 1 200167
-0.002577 -0.000448 0.121335 0.388954 0.125680 -0.739697 -0.037506 1 0 0 0 0 0 1 201176
-0.002559 -0.000448 0.121324 0.109494 0.253458 -0.644635 -0.037537 1 0 0 0 0 0 1 202176
-0.002550 -0.000448 0.121320 0.194222 0.267382 -0.727758 -0.037569 1 0 0 0 0 0 1 203175
-0.002559 -0.000462 0.121307 0.432477 0.455929 -0.620675 -0.037600 1 0 0 0 0 0 1 204173
-0.002563 -0.000469 0.121303 0.405082 0.389439 -0.712280 -0.037631 1 0 0 0 0 0 1 205173
-0.002565 -0.000472 0.121302 0.375927 0.340043 -0.757634 -0.037662 1 0 0 0 0 0 1 206173
-0.002566 -0.000474 0.121301 0.359586 0.313764 -0.775210 -0.037693 1 0 0 0 0 0 1 207161
-0.002567 -0.000475 0.121301 0.351269 0.300564 -0.781931 -0.037725 1 0 0 0 0 0 1 208173
-0.002567 -0.000475 0.121301 0.347157 0.294042 -0.784712 -0.037756 1 0 0 0 0 0 1 209171
-0.002567 -0.000475 0.121301 0.345237 0.290883 -0.786112 -0.037787 1 0 0 0 0 0 1 210171
-0.002567 -0.000475 0.121301 0.344404 0.289438 -0.787020 -0.037819 1 0 0 0 0 0 1 211173
-0.002567 -0.000475 0.121301 0.344135 0.288829 -0.787758 -0.037850 1 0 0 0 0 0 1 212173
-0.002567 -0.000475 0.121301 0.344144 0.288637 -0.788444 -0.037881 1 0 0 0 0 0 1 213171
-0.002567 -0.000476 0.121301 0.344280 0.288662 -0.789117 -0.037912 1 0 0 0 0 0 1 214172
-0.002573 -0.000457 0.121290 0.417217 0.038397 -0.647327 -0.037944 1 0 0 0 0 0 1 215172
-0.002575 -0.000448 0.121287 0.392655 0.129019 -0.720557 -0.037975 1 0 0 0 0 0 1 216163
-0.002558 -0.000448 0.121276 0.113157 0.256742 -0.625424 -0.038008 1 0 0 0 0 0 1 217232
-0.002549 -0.000448 0.121272 0.197782 0.270645 -0.708506 -0.038039 1 0 0 0 0 0 1 218218
-0.002545 -0.000448 0.121270 0.261740 0.272510 -0.749610 -0.038070 1 0 0 0 0 0 1 219215
-0.002542 -0.000448 0.121270 0.295696 0.272976 -0.765568 -0.038101 1 0 0 0 0 0 1 220219
-0.002541 -0.000448 0.121270 0.312884 0.273231 -0.771700 -0.038133 1 0 0 0 0 0 1 221239
-0.002541 -0.000448 0.121270 0.321562 0.273463 -0.774256 -0.038164 1 0 0 0 0 0 1 222218
-0.002541 -0.000448 0.121270 0.326030 0.273680 -0.775564 -0.038195 1 0 0 0 0 0 1 223215
-0.002540 -0.000448 0.121270 0.328404 0.273898 -0.776438 -0.038226 1 0 0 0 0 0 1 224219
-0.002540 -0.000448 0.121270 0.329718 0.274125 -0.777166 -0.038258 1 0 0 0 0 0 1 225235
-0.002546 -0.000429 0.121259 0.403249 0.023961 -0.635260 -0.038289 1 0 0 0 0 0 1 226214
-0.002548 -0.000420 0.121256 0.378962 0.114516 -0.708512 -0.038320 1 0 0 0 0 0 1 227217
-0.002550 -0.000416 0.121254 0.360043 0.181251 -0.746841 -0.038352 1 0 0 0 0 0 1 228250
-0.002531 -0.000418 0.121244 0.089317 0.277739 -0.628259 -0.038383 1 0 0 0 0 0 1 229245
-0.002522 -0.000419 0.121240 0.178984 0.274132 -0.702111 -0.038415 1 0 0 0 0 0 1 230246
-0.002518 -0.000420 0.121239 0.245608 0.267090 -0.739860 -0.038446 1 0 0 0 0 0 1 231241
-0.002516 -0.000420 0.121239 0.280920 0.263074 -0.754641 -0.038478 1 0 0 0 0 0 1 232258
-0.002514 -0.000420 0.121239 0.298782 0.261077 -0.760311 -0.038508 1 0 0 0 0 0 1 233238
-0.002514 -0.000420 0.121238 0.307831 0.260182 -0.762731 -0.038540 1 0 0 0 0 0 1 234266
-0.002514 -0.000420 0.121238 0.312458 0.259837 -0.763957 -0.038571 1 0 0 0 0 0 1 235242
-0.002519 -0.000402 0.121228 0.387640 0.009412 -0.622105 -0.038601 1 0 0 0 0 0 1 236221
-0.002522 -0.000393 0.121224 0.364188 0.099702 -0.695438 -0.038632 1 0 0 0 0 0 1 237215
-0.002523 -0.000388 0.121223 0.345675 0.166296 -0.733769 -0.038664 1 0 0 0 0 0 1 238217
-0.002524 -0.000386 0.121223 0.335562 0.201746 -0.748804 -0.038695 1 0 0 0 0 0 1 239214
-0.002524 -0.000385 0.121222 0.330444 0.219744 -0.754583 -0.038726 1 0 0 0 0 0 1 240220
-0.002524 -0.000384 0.121222 0.327950 0.228852 -0.757019 -0.038757 1 0 0 0 0 0 1 241213
-0.002505 -0.000388 0.121213 0.066411 0.294503 -0.624523 -0.038789 1 0 0 0 0 0 1 242240
-0.002496 -0.000390 0.121209 0.160759 0.275264 -0.693423 -0.038821 1 0 0 0 0 0 1 243237
-0.002491 -0.000391 0.121208 0.229731 0.260389 -0.729426 -0.038851 1 0 0 0 0 0 1 244224
-0.002494 -0.000374 0.121197 0.339002 0.002161 -0.600776 -0.038883 1 0 0 0 0 0 1 245237
-0.002496 -0.000365 0.121193 0.332724 0.088386 -0.679018 -0.038921 1 0 0 0 0 0 1 246434
-0.002497 -0.000360 0.121192 0.322697 0.152847 -0.718907 -0.038946 1 0 0 0 0 0 1 247242
-0.002497 -0.000358 0.121191 0.316847 0.187247 -0.734527 -0.038977 1 0 0 0 0 0 1 248242
-0.002497 -0.000357 0.121191 0.313855 0.204717 -0.740502 -0.039008 1 0 0 0 0 0 1 249239
-0.002497 -0.000356 0.121191 0.312419 0.213558 -0.742974 -0.039039 1 0 0 0 0 0 1 250222
-0.002497 -0.000356 0.121191 0.311806 0.218065 -0.744240 -0.039071 1 0 0 0 0 0 1 251237
-0.002497 -0.000356 0.121191 0.311617 0.220407 -0.745070 -0.039101 1 0 0 0 0 0 1 252221
-0.002497 -0.000356 0.121191 0.311655 0.221660 -0.745744 -0.039133 1 0 0 0 0 0 1 253237
-0.002497 -0.000356 0.121191 0.311784 0.222382 -0.746363 -0.039164 1 0 0 0 0 0 1 254220
-0.002497 -0.000356 0.121191 0.311981 0.222827 -0.746978 -0.039196 1 0 0 0 0 0 1 255236
-0.002497 -0.000356 0.121191 0.312199 0.223147 -0.747577 -0.039227 1 0 0 0 0 0 1 256240
-0.002484 -0.000342 0.121171 0.124711 0.034118 -0.471228 -0.039256 1 0 0 0 0 0 1 257164
-0.002477 -0.000335 0.121164 0.194858 0.102694 -0.612682 -0.039287 1 0 0 0 0 0 1 258164
-0.002474 -0.000332 0.121161 0.244811 0.153044 -0.686299 -0.039318 1 0 0 0 0 0 1 259154
-0.002472 -0.000330 0.121160 0.270835 0.179776 -0.714820 -0.039350 1 0 0 0 0 0 1 260165
-0.002471 -0.000329 0.121160 0.283872 0.193343 -0.725393 -0.039380 1 0 0 0 0 0 1 261153
-0.002471 -0.000329 0.121160 0.290420 0.200209 -0.729515 -0.039412 1 0 0 0 0 0 1 262162
-0.002471 -0.000328 0.121160 0.293789 0.203714 -0.731317 -0.039443 1 0 0 0 0 0 1 263153
-0.002471 -0.000328 0.121160 0.295576 0.205559 -0.732330 -0.039475 1 0 0 0 0 0 1 264165
-0.002470 -0.000328 0.121160 0.296591 0.206542 -0.733053 -0.039506 1 0 0 0 0 0 1 265153
-0.002470 -0.000328 0.121160 0.297200 0.207126 -0.733692 -0.039537 1 0 0 0 0 0 1 266162
-0.002470 -0.000328 0.121160 0.297630 0.207511 -0.734292 -0.039568 1 0 0 0 0 0 1 267153
-0.002470 -0.000328 0.121160 0.297957 0.207772 -0.734879 -0.039600 1 0 0 0 0 0 1 268167
-0.002483 -0.000342 0.121149 0.472893 0.395140 -0.587311 -0.039631 1 0 0 0 0 0 1 269154
-0.002495 -0.000330 0.121135 0.484694 0.078250 -0.520083 -0.039662 1 0 0 0 0 0 1 270160
-0.002501 -0.000325 0.121130 0.413958 0.118762 -0.632455 -0.039693 1 0 0 0 0 0 1 271148
-0.002504 -0.000322 0.121128 0.369963 0.158764 -0.685702 -0.039725 1 0 0 0 0 0 1 272191
-0.002506 -0.000320 0.121127 0.346835 0.180733 -0.706021 -0.039756 1 0 0 0 0 0 1 273153
-0.002507 -0.000320 0.121127 0.335156 0.191980 -0.713707 -0.039791 1 0 0 0 0 0 1 274284
-0.002507 -0.000319 0.121127 0.329336 0.197670 -0.716687 -0.039819 1 0 0 0 0 0 1 275172
-0.002507 -0.000319 0.121127 0.326537 0.200592 -0.718131 -0.039851 1 0 0 0 0 0 1 276198
-0.002507 -0.000319 0.121127 0.325264 0.202142 -0.718988 -0.039881 1 0 0 0 0 0 1 277172
-0.002507 -0.000319 0.121127 0.324752 0.202986 -0.719648 -0.039912 1 0 0 0 0 0 1 278171
-0.002488 -0.000323 0.121117 0.064037 0.264563 -0.586281 -0.039943 1 0 0 0 0 0 1 279168
-0.002479 -0.000326 0.121114 0.158621 0.243255 -0.654898 -0.039974 1 0 0 0 0 0 1 280159
-0.002474 -0.000327 0.121113 0.227712 0.227327 -0.690758 -0.040006 1 0 0 0 0 0 1 281163
-0.002472 -0.000327 0.121112 0.264268 0.218885 -0.704831 -0.040037 1 0 0 0 0 0 1 282170
-0.002471 -0.000328 0.121112 0.282769 0.214659 -0.710223 -0.040068 1 0 0 0 0 0 1 283168
-0.002470 -0.000328 0.121112 0.292106 0.212620 -0.712479 -0.040100 1 0 0 0 0 0 1 284175
-0.002470 -0.000328 0.121112 0.296876 0.211688 -0.713637 -0.040131 1 0 0 0 0 0 1 285179
-0.002470 -0.000328 0.121112 0.299378 0.211286 -0.714399 -0.040162 1 0 0 0 0 0 1 286174
-0.002469 -0.000328 0.121112 0.300751 0.211186 -0.715023 -0.040194 1 0 0 0 0 0 1 287174
-0.002475 -0.000310 0.121101 0.374324 -0.039129 -0.572375 -0.040225 1 0 0 0 0 0 1 288170
-0.002478 -0.000300 0.121098 0.350124 0.050732 -0.645657 -0.040256 1 0 0 0 0 0 1 289170
-0.002479 -0.000296 0.121096 0.331248 0.117053 -0.683933 -0.040287 1 0 0 0 0 0 1 290171
-0.002480 -0.000294 0.121096 0.320967 0.152373 -0.698910 -0.040319 1 0 0 0 0 0 1 291171
-0.002480 -0.000292 0.121096 0.315741 0.170280 -0.704619 -0.040350 1 0 0 0 0 0 1 292172
-0.002480 -0.000292 0.121096 0.313196 0.179311 -0.706992 -0.040381 1 0 0 0 0 0 1 293163
-0.002480 -0.000292 0.121096 0.312025 0.183923 -0.708167 -0.040412 1 0 0 0 0 0 1 294162
-0.002480 -0.000291 0.121096 0.311552 0.186291 -0.708943 -0.040443 1 0 0 0 0 0 1 295169
-0.002480 -0.000291 0.121096 0.311441 0.187539 -0.709576 -0.040475 1 0 0 0 0 0 1 296171
-0.002480 -0.000291 0.121096 0.311499 0.188235 -0.710140 -0.040506 1 0 0 0 0 0 1 297169
-0.002480 -0.000291 0.121096 0.311661 0.188670 -0.710703 -0.040537 1 0 0 0 0 0 1 298169
-0.002480 -0.000291 0.121096 0.311848 0.188954 -0.711254 -0.040569 1 0 0 0 0 0 1 299169
-0.002480 -0.000291 0.121096 0.312059 0.189158 -0.711803 -0.040600 1 0 0 0 0 0 1 300170
-0.002480 -0.000291 0.121096 0.312285 0.189342 -0.712350 -0.040631 1 0 0 0 0 0 1 301167
-0.002480 -0.000291 0.121096 0.312529 0.189510 -0.712898 -0.040662 1 0 0 0 0 0 1 302169
-0.002480 -0.000291 0.121096 0.312770 0.189658 -0.713445 -0.040693 1 0 0 0 0 0 1 303167
-0.002480 -0.000291 0.121096 0.313008 0.189815 -0.714001 -0.040725 1 0 0 0 0 0 1 304170
-0.002480 -0.000291 0.121096 0.313243 0.189973 -0.714536 -0.040756 1 0 0 0 0 0 1 305169
-0.002480 -0.000291 0.121096 0.313491 0.190097 -0.715089 -0.040787 1 0 0 0 0 0 1 306169
-0.002480 -0.000291 0.121096 0.313716 0.190255 -0.715638 -0.040819 1 0 0 0 0 0 1 307169
-0.002480 -0.000291 0.121096 0.313967 0.190399 -0.716193 -0.040850 1 0 0 0 0 0 1 308170
-0.002480 -0.000291 0.121096 0.314196 0.190547 -0.716735 -0.040881 1 0 0 0 0 0 1 309169
-0.002480 -0.000291 0.121096 0.314446 0.190690 -0.717269 -0.040912 1 0 0 0 0 0 1 310169
-0.002480 -0.000291 0.121096 0.314685 0.190834 -0.717827 -0.040943 1 0 0 0 0 0 1 311156
-0.002480 -0.000291 0.121096 0.314916 0.190984 -0.718378 -0.040975 1 0 0 0 0 0 1 312169
-0.002486 -0.000273 0.121085 0.387987 -0.059294 -0.575481 -0.041008 1 0 0 0 0 0 1 313244
-0.002488 -0.000264 0.121082 0.363572 0.030443 -0.648763 -0.041039 1 0 0 0 0 0 1 314237
-0.002490 -0.000259 0.121080 0.344589 0.096683 -0.687036 -0.041070 1 0 0 0 0 0 1 315216
-0.002491 -0.000257 0.121080 0.334252 0.131948 -0.701996 -0.041101 1 0 0 0 0 0 1 316220
-0.002491 -0.000256 0.121080 0.328998 0.149837 -0.707719 -0.041133 1 0 0 0 0 0 1 317237
-0.002504 -0.000269 0.121069 0.501318 0.346330 -0.561777 -0.041164 1 0 0 0 0 0 1 318241
-0.002511 -0.000276 0.121065 0.439140 0.284234 -0.638108 -0.041195 1 0 0 0 0 0 1 319214
-0.002514 -0.000279 0.121064 0.392531 0.237120 -0.677861 -0.041226 1 0 0 0 0 0 1 320215
-0.002516 -0.000281 0.121063 0.367489 0.211971 -0.693380 -0.041257 1 0 0 0 0 0 1 321215
-0.002516 -0.000281 0.121063 0.354815 0.199290 -0.699266 -0.041289 1 0 0 0 0 0 1 322213
-0.002517 -0.000282 0.121063 0.348542 0.193004 -0.701682 -0.041320 1 0 0 0 0 0 1 323207
-0.002517 -0.000282 0.121063 0.345526 0.189920 -0.702893 -0.041352 1 0 0 0 0 0 1 324238
-0.002517 -0.000282 0.121063 0.344130 0.188457 -0.703657 -0.041383 1 0 0 0 0 0 1 325239
-0.002517 -0.000282 0.121063 0.343562 0.187785 -0.704279 -0.041414 1 0 0 0 0 0 1 326237
-0.002517 -0.000282 0.121063 0.343405 0.187527 -0.704815 -0.041445 1 0 0 0 0 0 1 327218
-0.002517 -0.000282 0.121063 0.343455 0.187464 -0.705377 -0.041477 1 0 0 0 0 0 1 328238
-0.002517 -0.000282 0.121063 0.343591 0.187504 -0.705863 -0.041506 1 0 0 0 0 0 1 329154
-0.002517 -0.000282 0.121063 0.343807 0.187586 -0.706406 -0.041537 1 0 0 0 0 0 1 330161
-0.002517 -0.000282 0.121063 0.344032 0.187706 -0.706921 -0.041568 1 0 0 0 0 0 1 331152
-0.002517 -0.000282 0.121063 0.344278 0.187819 -0.707464 -0.041600 1 0 0 0 0 0 1 332163
-0.002517 -0.000282 0.121063 0.344529 0.187967 -0.707996 -0.041630 1 0 0 0 0 0 1 333151
-0.002498 -0.000287 0.121053 0.083791 0.249299 -0.574338 -0.041662 1 0 0 0 0 0 1 334159
-0.002489 -0.000289 0.121050 0.178275 0.227845 -0.642799 -0.041693 1 0 0 0 0 0 1 335151
-0.002484 -0.000290 0.121048 0.247327 0.211846 -0.678602 -0.041725 1 0 0 0 0 0 1 336189
-0.002487 -0.000272 0.121038 0.356674 -0.047187 -0.548954 -0.041755 1 0 0 0 0 0 1 337152
-0.002489 -0.000263 0.121034 0.350557 0.038008 -0.627034 -0.041787 1 0 0 0 0 0 1 338160
-0.002489 -0.000259 0.121032 0.340701 0.101952 -0.666972 -0.041818 1 0 0 0 0 0 1 339151
-0.002490 -0.000257 0.121032 0.334896 0.136073 -0.682513 -0.041850 1 0 0 0 0 0 1 340163
-0.002490 -0.000256 0.121032 0.331924 0.153377 -0.688384 -0.041880 1 0 0 0 0 0 1 341151
-0.002490 -0.000255 0.121032 0.330504 0.162115 -0.690806 -0.041912 1 0 0 0 0 0 1 342151
-0.002490 -0.000255 0.121032 0.329890 0.166549 -0.691975 -0.041943 1 0 0 0 0 0 1 343161
-0.002490 -0.000255 0.121032 0.329713 0.168829 -0.692718 -0.041974 1 0 0 0 0 0 1 344152
-0.002490 -0.000255 0.121032 0.329744 0.170031 -0.693335 -0.042007 1 0 0 0 0 0 1 345189
-0.002490 -0.000255 0.121032 0.329868 0.170689 -0.693862 -0.042037 1 0 0 0 0 0 1 346156
-0.002490 -0.000255 0.121032 0.330060 0.171078 -0.694393 -0.042068 1 0 0 0 0 0 1 347167
-0.002490 -0.000255 0.121032 0.330284 0.171343 -0.694911 -0.042099 1 0 0 0 0 0 1 348157
-0.002490 -0.000255 0.121032 0.330512 0.171538 -0.695425 -0.042131 1 0 0 0 0 0 1 349165
-0.002490 -0.000255 0.121032 0.330754 0.171700 -0.695940 -0.042162 1 0 0 0 0 0 1 350152
-0.002490 -0.000255 0.121032 0.330989 0.171847 -0.696469 -0.042194 1 0 0 0 0 0 1 351174
-0.002490 -0.000255 0.121032 0.331239 0.171983 -0.696973 -0.042225 1 0 0 0 0 0 1 352165
-0.002490 -0.000255 0.121032 0.331473 0.172114 -0.697500 -0.042256 1 0 0 0 0 0 1 353162
-0.002496 -0.000236 0.121021 0.404559 -0.078333 -0.554164 -0.042287 1 0 0 0 0 0 1 354168
-0.002498 -0.000227 0.121017 0.380252 0.011103 -0.627435 -0.042318 1 0 0 0 0 0 1 355165
-0.002500 -0.000223 0.121016 0.361320 0.077175 -0.665699 -0.042350 1 0 0 0 0 0 1 356170
-0.002501 -0.000220 0.121016 0.351000 0.112346 -0.680630 -0.042381 1 0 0 0 0 0 1 357171
-0.002501 -0.000219 0.121016 0.345766 0.130172 -0.686297 -0.042412 1 0 0 0 0 0 1 358157
-0.002501 -0.000219 0.121016 0.343238 0.139153 -0.688633 -0.042443 1 0 0 0 0 0 1 359165
-0.002501 -0.000218 0.121015 0.342065 0.143710 -0.689776 -0.042475 1 0 0 0 0 0 1 360172
-0.002501 -0.000218 0.121015 0.341608 0.146041 -0.690501 -0.042506 1 0 0 0 0 0 1 361168
-0.002501 -0.000218 0.121015 0.341510 0.147249 -0.691093 -0.042537 1 0 0 0 0 0 1 362169
-0.002482 -0.000223 0.121006 0.080408 0.209208 -0.557281 -0.042568 1 0 0 0 0 0 1 363168
-0.002473 -0.000225 0.121002 0.174631 0.187978 -0.625704 -0.042600 1 0 0 0 0 0 1 364170
-0.002468 -0.000226 0.121001 0.243497 0.172098 -0.661447 -0.042631 1 0 0 0 0 0 1 365156
-0.002466 -0.000226 0.121001 0.279950 0.163661 -0.675423 -0.042662 1 0 0 0 0 0 1 366168
-0.002465 -0.000227 0.121000 0.298399 0.159431 -0.680741 -0.042693 1 0 0 0 0 0 1 367165
-0.002464 -0.000227 0.121000 0.307711 0.157361 -0.682948 -0.042725 1 0 0 0 0 0 1 368170
-0.002464 -0.000227 0.121000 0.312464 0.156372 -0.684039 -0.042756 1 0 0 0 0 0 1 369167
-0.002463 -0.000227 0.121000 0.314961 0.155941 -0.684747 -0.042787 1 0 0 0 0 0 1 370166
-0.002463 -0.000227 0.121000 0.316324 0.155773 -0.685314 -0.042818 1 0 0 0 0 0 1 371166
-0.002463 -0.000227 0.121000 0.317095 0.155757 -0.685845 -0.042850 1 0 0 0 0 0 1 372167
-0.002463 -0.000227 0.121000 0.317614 0.155790 -0.686352 -0.042881 1 0 0 0 0 0 1 373164
-0.002469 -0.000209 0.120990 0.390860 -0.094749 -0.542833 -0.042912 1 0 0 0 0 0 1 374167
-0.002471 -0.000200 0.120986 0.366620 -0.005498 -0.616084 -0.042943 1 0 0 0 0 0 1 375137
-0.002473 -0.000195 0.120985 0.347741 0.060461 -0.654346 -0.042975 1 0 0 0 0 0 1 376168
-0.002474 -0.000193 0.120984 0.337452 0.095581 -0.669270 -0.043006 1 0 0 0 0 0 1 377167
-0.002474 -0.000192 0.120984 0.332206 0.113378 -0.674926 -0.043037 1 0 0 0 0 0 1 378165
-0.002474 -0.000191 0.120984 0.329672 0.122344 -0.677236 -0.043068 1 0 0 0 0 0 1 379165
-0.002474 -0.000191 0.120984 0.328502 0.126869 -0.678361 -0.043100 1 0 0 0 0 0 1 380167
-0.002474 -0.000191 0.120984 0.328015 0.129176 -0.679072 -0.043131 1 0 0 0 0 0 1 381166
-0.002474 -0.000190 0.120984 0.327906 0.130389 -0.679649 -0.043162 1 0 0 0 0 0 1 382166
-0.002474 -0.000190 0.120984 0.327963 0.131035 -0.680159 -0.043193 1 0 0 0 0 0 1 383166
-0.002474 -0.000190 0.120984 0.328114 0.131410 -0.680675 -0.043225 1 0 0 0 0 0 1 384167
-0.002474 -0.000190 0.120984 0.328310 0.131640 -0.681158 -0.043256 1 0 0 0 0 0 1 385169
-0.002461 -0.000177 0.120964 0.140101 -0.057464 -0.402911 -0.043287 1 0 0 0 0 0 1 386163
-0.002454 -0.000170 0.120957 0.209726 0.010099 -0.544169 -0.043318 1 0 0 0 0 0 1 387154
-0.002451 -0.000166 0.120954 0.259420 0.059911 -0.617671 -0.043350 1 0 0 0 0 0 1 388166
-0.002449 -0.000165 0.120953 0.285302 0.086375 -0.646031 -0.043381 1 0 0 0 0 0 1 389168
-0.002448 -0.000164 0.120953 0.298251 0.099778 -0.656499 -0.043412 1 0 0 0 0 0 1 390167
-0.002448 -0.000163 0.120953 0.304767 0.106531 -0.660488 -0.043443 1 0 0 0 0 0 1 391165
-0.002448 -0.000163 0.120953 0.308110 0.109946 -0.662182 -0.043475 1 0 0 0 0 0 1 392167
-0.002447 -0.000163 0.120953 0.309866 0.111688 -0.663093 -0.043506 1 0 0 0 0 0 1 393168
-0.002447 -0.000163 0.120953 0.310875 0.112593 -0.663715 -0.043537 1 0 0 0 0 0 1 394166
-0.002447 -0.000163 0.120953 0.311470 0.113091 -0.664246 -0.043568 1 0 0 0 0 0 1 395166
-0.002447 -0.000163 0.120953 0.311881 0.113385 -0.664735 -0.043600 1 0 0 0 0 0 1 396167
-0.002447 -0.000163 0.120953 0.312196 0.113580 -0.665229 -0.043631 1 0 0 0 0 0 1 397166
-0.002447 -0.000163 0.120953 0.312477 0.113709 -0.665696 -0.043662 1 0 0 0 0 0 1 398160
-0.002447 -0.000163 0.120953 0.312720 0.113810 -0.666173 -0.043693 1 0 0 0 0 0 1 399150
-0.002453 -0.000145 0.120942 0.385833 -0.136701 -0.522297 -0.043725 1 0 0 0 0 0 1 400162
-0.002455 -0.000135 0.120939 0.361578 -0.047704 -0.595599 -0.043755 1 0 0 0 0 0 1 401149
-0.002457 -0.000131 0.120937 0.342688 0.018108 -0.633861 -0.043787 1 0 0 0 0 0 1 402158
-0.002458 -0.000129 0.120937 0.332390 0.053149 -0.648761 -0.043818 1 0 0 0 0 0 1 403149
-0.002458 -0.000127 0.120937 0.327155 0.070896 -0.654403 -0.043849 1 0 0 0 0 0 1 404160
-0.002458 -0.000127 0.120937 0.324606 0.079819 -0.656684 -0.043880 1 0 0 0 0 0 1 405150
-0.002458 -0.000127 0.120937 0.323419 0.084308 -0.657784 -0.043912 1 0 0 0 0 0 1 406158
-0.002458 -0.000126 0.120937 0.322934 0.086577 -0.658475 -0.043943 1 0 0 0 0 0 1 407149
-0.002458 -0.000126 0.120937 0.322813 0.087748 -0.659023 -0.043975 1 0 0 0 0 0 1 408161
-0.002458 -0.000126 0.120937 0.322869 0.088369 -0.659519 -0.044006 1 0 0 0 0 0 1 409158
-0.002458 -0.000126 0.120937 0.322999 0.088714 -0.660001 -0.044037 1 0 0 0 0 0 1 410149
-0.002458 -0.000126 0.120937 0.323179 0.088903 -0.660470 -0.044068 1 0 0 0 0 0 1 411157
-0.002458 -0.000126 0.120937 0.323394 0.089040 -0.660942 -0.044099 1 0 0 0 0 0 1 412152
-0.002458 -0.000126 0.120937 0.323601 0.089146 -0.661408 -0.044131 1 0 0 0 0 0 1 413157
-0.002458 -0.000126 0.120937 0.323826 0.089212 -0.661872 -0.044162 1 0 0 0 0 0 1 414149
-0.002458 -0.000126 0.120937 0.324062 0.089296 -0.662344 -0.044193 1 0 0 0 0 0 1 415157
-0.002464 -0.000108 0.120926 0.397164 -0.161256 -0.518246 -0.044224 1 0 0 0 0 0 1 416153
-0.002466 -0.000099 0.120922 0.372960 -0.072426 -0.591592 -0.044256 1 0 0 0 0 0 1 417173
-0.002468 -0.000094 0.120921 0.354078 -0.006705 -0.629848 -0.044286 1 0 0 0 0 0 1 418142
-0.002468 -0.000092 0.120921 0.343798 0.028283 -0.644759 -0.044318 1 0 0 0 0 0 1 419142
-0.002469 -0.000091 0.120921 0.338575 0.045995 -0.650386 -0.044350 1 0 0 0 0 0 1 420164
-0.002469 -0.000090 0.120921 0.336028 0.054884 -0.652671 -0.044381 1 0 0 0 0 0 1 421161
-0.002469 -0.000090 0.120921 0.334864 0.059368 -0.653774 -0.044412 1 0 0 0 0 0 1 422173
-0.002469 -0.000090 0.120921 0.334373 0.061621 -0.654449 -0.044443 1 0 0 0 0 0 1 423156
-0.002469 -0.000090 0.120921 0.334261 0.062774 -0.654998 -0.044475 1 0 0 0 0 0 1 424188
-0.002469 -0.000090 0.120921 0.334321 0.063364 -0.655470 -0.044506 1 0 0 0 0 0 1 425164
-0.002469 -0.000090 0.120921 0.334459 0.063689 -0.655947 -0.044537 1 0 0 0 0 0 1 426163
-0.002469 -0.000090 0.120921 0.334640 0.063871 -0.656411 -0.044568 1 0 0 0 0 0 1 427164
-0.002469 -0.000090 0.120921 0.334865 0.063980 -0.656874 -0.044600 1 0 0 0 0 0 1 428169
-0.002469 -0.000090 0.120921 0.335079 0.064067 -0.657331 -0.044631 1 0 0 0 0 0 1 429175
-0.002469 -0.000090 0.120921 0.335309 0.064127 -0.657801 -0.044663 1 0 0 0 0 0 1 430183
-0.002469 -0.000090 0.120921 0.335551 0.064181 -0.658253 -0.044694 1 0 0 0 0 0 1 431179
-0.002469 -0.000090 0.120921 0.335783 0.064238 -0.658720 -0.044725 1 0 0 0 0 0 1 432180
-0.002475 -0.000071 0.120910 0.408892 -0.186366 -0.514390 -0.044756 1 0 0 0 0 0 1 433176
-0.002477 -0.000062 0.120906 0.384725 -0.097700 -0.587758 -0.044787 1 0 0 0 0 0 1 434173
-0.002479 -0.000058 0.120905 0.365887 -0.032062 -0.626039 -0.044819 1 0 0 0 0 0 1 435173
-0.002479 -0.000056 0.120905 0.355634 0.002882 -0.640952 -0.044850 1 0 0 0 0 0 1 436177
-0.002480 -0.000054 0.120904 0.350409 0.020550 -0.646573 -0.044881 1 0 0 0 0 0 1 437174
-0.002480 -0.000054 0.120904 0.347869 0.029411 -0.648837 -0.044912 1 0 0 0 0 0 1 438173
-0.002480 -0.000054 0.120904 0.346710 0.033872 -0.649926 -0.044944 1 0 0 0 0 0 1 439173
-0.002480 -0.000053 0.120904 0.346229 0.036105 -0.650603 -0.044975 1 0 0 0 0 0 1 440174
-0.002480 -0.000053 0.120904 0.346112 0.037249 -0.651135 -0.045006 1 0 0 0 0 0 1 441174
-0.002480 -0.000053 0.120904 0.346175 0.037814 -0.651620 -0.045038 1 0 0 0 0 0 1 442177
-0.002480 -0.000053 0.120904 0.346328 0.038117 -0.652076 -0.045069 1 0 0 0 0 0 1 443174
-0.002480 -0.000053 0.120904 0.346524 0.038289 -0.652524 -0.045100 1 0 0 0 0 0 1 444176
-0.002480 -0.000053 0.120904 0.346744 0.038383 -0.652988 -0.045131 1 0 0 0 0 0 1 445174
-0.002480 -0.000053 0.120904 0.346962 0.038440 -0.653428 -0.045162 1 0 0 0 0 0 1 446171
-0.002480 -0.000053 0.120904 0.347199 0.038480 -0.653888 -0.045194 1 0 0 0 0 0 1 447177
-0.002480 -0.000053 0.120904 0.347443 0.038528 -0.654340 -0.045225 1 0 0 0 0 0 1 448176
-0.002480 -0.000053 0.120904 0.347683 0.038556 -0.654791 -0.045256 1 0 0 0 0 0 1 449174
-0.002480 -0.000053 0.120904 0.347915 0.038574 -0.655249 -0.045287 1 0 0 0 0 0 1 450172
-0.002480 -0.000053 0.120904 0.348162 0.038608 -0.655696 -0.045319 1 0 0 0 0 0 1 451173
-0.002480 -0.000053 0.120904 0.348404 0.038636 -0.656148 -0.045350 1 0 0 0 0 0 1 452175
-0.002480 -0.000053 0.120904 0.348644 0.038662 -0.656599 -0.045381 1 0 0 0 0 0 1 453173
-0.002480 -0.000053 0.120904 0.348856 0.038694 -0.657050 -0.045412 1 0 0 0 0 0 1 454154
-0.002480 -0.000053 0.120904 0.349121 0.038716 -0.657505 -0.045444 1 0 0 0 0 0 1 455173
-0.002480 -0.000053 0.120904 0.349362 0.038742 -0.657953 -0.045475 1 0 0 0 0 0 1 456167
-0.002485 -0.000035 0.120894 0.422494 -0.211955 -0.513373 -0.045506 1 0 0 0 0 0 1 457177
-0.002488 -0.000026 0.120890 0.398390 -0.123483 -0.586751 -0.045538 1 0 0 0 0 0 1 458179
-0.002490 -0.000021 0.120889 0.379585 -0.057955 -0.625041 -0.045569 1 0 0 0 0 0 1 459174
-0.002490 -0.000019 0.120888 0.369343 -0.023082 -0.639945 -0.045600 1 0 0 0 0 0 1 460175
-0.002491 -0.000018 0.120888 0.364142 -0.005437 -0.645562 -0.045631 1 0 0 0 0 0 1 461154
-0.002472 -0.000022 0.120878 0.099694 0.065015 -0.513092 -0.045662 1 0 0 0 0 0 1 462173
-0.002462 -0.000024 0.120875 0.192055 0.047806 -0.581899 -0.045694 1 0 0 0 0 0 1 463173
-0.002458 -0.000025 0.120874 0.259983 0.033933 -0.617713 -0.045725 1 0 0 0 0 0 1 464174
-0.002456 -0.000025 0.120873 0.295963 0.026466 -0.631657 -0.045756 1 0 0 0 0 0 1 465173
-0.002454 -0.000025 0.120873 0.314153 0.022677 -0.636915 -0.045787 1 0 0 0 0 0 1 466171
-0.002454 -0.000026 0.120873 0.323343 0.020769 -0.639059 -0.045819 1 0 0 0 0 0 1 467172
-0.002454 -0.000026 0.120873 0.328025 0.019840 -0.640084 -0.045850 1 0 0 0 0 0 1 468166
-0.002453 -0.000026 0.120873 0.330480 0.019372 -0.640731 -0.045881 1 0 0 0 0 0 1 469171
-0.002453 -0.000026 0.120873 0.331814 0.019155 -0.641236 -0.045912 1 0 0 0 0 0 1 470161
-0.002453 -0.000026 0.120873 0.332602 0.019037 -0.641701 -0.045944 1 0 0 0 0 0 1 471170
-0.002453 -0.000026 0.120873 0.333101 0.018983 -0.642142 -0.045975 1 0 0 0 0 0 1 472163
-0.002453 -0.000026 0.120873 0.333479 0.018980 -0.642585 -0.046006 1 0 0 0 0 0 1 473156
-0.002453 -0.000026 0.120873 0.333765 0.018970 -0.643016 -0.046037 1 0 0 0 0 0 1 474145
-0.002453 -0.000026 0.120873 0.334022 0.018975 -0.643450 -0.046068 1 0 0 0 0 0 1 475155
-0.002453 -0.000026 0.120873 0.334262 0.018985 -0.643893 -0.046099 1 0 0 0 0 0 1 476158
-0.002453 -0.000026 0.120873 0.334507 0.019003 -0.644324 -0.046130 1 0 0 0 0 0 1 477146
-0.002453 -0.000026 0.120873 0.334738 0.019017 -0.644764 -0.046162 1 0 0 0 0 0 1 478155
-0.002453 -0.000026 0.120873 0.334954 0.019021 -0.645204 -0.046193 1 0 0 0 0 0 1 479146
-0.002453 -0.000026 0.120873 0.335194 0.019030 -0.645633 -0.046224 1 0 0 0 0 0 1 480158
-0.002453 -0.000026 0.120873 0.335415 0.019054 -0.646069 -0.046255 1 0 0 0 0 0 1 481145
-0.002453 -0.000026 0.120873 0.335647 0.019057 -0.646503 -0.046287 1 0 0 0 0 0 1 482155
-0.002453 -0.000026 0.120873 0.335860 0.019071 -0.646949 -0.046318 1 0 0 0 0 0 1 483146
-0.002453 -0.000026 0.120873 0.336096 0.019093 -0.647385 -0.046349 1 0 0 0 0 0 1 484158
-0.002453 -0.000026 0.120873 0.336336 0.019093 -0.647815 -0.046380 1 0 0 0 0 0 1 485146
-0.002453 -0.000026 0.120873 0.336551 0.019119 -0.648256 -0.046412 1 0 0 0 0 0 1 486154
-0.002453 -0.000026 0.120873 0.336778 0.019121 -0.648682 -0.046443 1 0 0 0 0 0 1 487146
-0.002453 -0.000026 0.120873 0.336996 0.019136 -0.649137 -0.046474 1 0 0 0 0 0 1 488159
-0.002453 -0.000026 0.120873 0.337232 0.019146 -0.649559 -0.046505 1 0 0 0 0 0 1 489153
-0.002453 -0.000026 0.120873 0.337458 0.019170 -0.650004 -0.046537 1 0 0 0 0 0 1 490160
-0.002453 -0.000026 0.120873 0.337692 0.019181 -0.650439 -0.046568 1 0 0 0 0 0 1 491143
-0.002453 -0.000026 0.120873 0.337915 0.019186 -0.650870 -0.046599 1 0 0 0 0 0 1 492158
-0.002453 -0.000026 0.120873 0.338130 0.019200 -0.651320 -0.046631 1 0 0 0 0 0 1 493161
-0.002453 -0.000026 0.120873 0.338368 0.019210 -0.651746 -0.046662 1 0 0 0 0 0 1 494165
-0.002453 -0.000026 0.120873 0.338592 0.019235 -0.652188 -0.046693 1 0 0 0 0 0 1 495165
-0.002453 -0.000026 0.120873 0.338818 0.019249 -0.652625 -0.046725 1 0 0 0 0 0 1 496165
-0.002459 -0.000007 0.120862 0.412041 -0.231713 -0.507743 -0.046756 1 0 0 0 0 0 1 497161
-0.002461 0.000002 0.120859 0.387978 -0.143492 -0.581075 -0.046787 1 0 0 0 0 0 1 498160
-0.002463 0.000006 0.120857 0.369181 -0.078100 -0.619341 -0.046818 1 0 0 0 0 0 1 499160
-0.002463 0.000008 0.120857 0.358942 -0.043302 -0.634229 -0.046850 1 0 0 0 0 0 1 500161
-0.002464 0.000010 0.120857 0.353728 -0.025709 -0.639818 -0.046880 1 0 0 0 0 0 1 501133
-0.002464 0.000010 0.120857 0.351196 -0.016884 -0.642067 -0.046911 1 0 0 0 0 0 1 502143
-0.002464 0.000010 0.120857 0.350022 -0.012483 -0.643140 -0.046943 1 0 0 0 0 0 1 503167
-0.002464 0.000011 0.120857 0.349552 -0.010283 -0.643792 -0.046975 1 0 0 0 0 0 1 504165
-0.002464 0.000011 0.120857 0.349422 -0.009183 -0.644288 -0.047006 1 0 0 0 0 0 1 505165
-0.002464 0.000011 0.120857 0.349472 -0.008641 -0.644752 -0.047037 1 0 0 0 0 0 1 506162
-0.002464 0.000011 0.120857 0.349630 -0.008372 -0.645193 -0.047068 1 0 0 0 0 0 1 507162
-0.002464 0.000011 0.120857 0.349817 -0.008233 -0.645613 -0.047099 1 0 0 0 0 0 1 508153
-0.002464 0.000011 0.120857 0.350023 -0.008179 -0.646046 -0.047131 1 0 0 0 0 0 1 509163
-0.002464 0.000011 0.120857 0.350242 -0.008147 -0.646474 -0.047162 1 0 0 0 0 0 1 510163
-0.002464 0.000011 0.120857 0.350457 -0.008136 -0.646902 -0.047193 1 0 0 0 0 0 1 511161
-0.002464 0.000011 0.120857 0.350693 -0.008120 -0.647332 -0.047225 1 0 0 0 0 0 1 512164
-0.002464 0.000011 0.120857 0.350929 -0.008134 -0.647772 -0.047256 1 0 0 0 0 0 1 513162
-0.002464 0.000011 0.120857 0.351157 -0.008130 -0.648189 -0.047287 1 0 0 0 0 0 1 514162
-0.002464 0.000011 0.120857 0.351389 -0.008134 -0.648616 -0.047318 1 0 0 0 0 0 1 515162
-0.002464 0.000011 0.120857 0.351621 -0.008139 -0.649045 -0.047350 1 0 0 0 0 0 1 516163
-0.002464 0.000011 0.120857 0.351851 -0.008144 -0.649469 -0.047380 1 0 0 0 0 0 1 517153
-0.002464 0.000011 0.120857 0.352078 -0.008158 -0.649909 -0.047412 1 0 0 0 0 0 1 518165
-0.002464 0.000011 0.120857 0.352328 -0.008159 -0.650336 -0.047443 1 0 0 0 0 0 1 519161
-0.002464 0.000011 0.120857 0.352551 -0.008161 -0.650759 -0.047475 1 0 0 0 0 0 1 520163
-0.002464 0.000011 0.120857 0.352781 -0.008166 -0.651186 -0.047506 1 0 0 0 0 0 1 521161
-0.002464 0.000011 0.120857 0.353014 -0.008171 -0.651615 -0.047537 1 0 0 0 0 0 1 522162
-0.002464 0.000011 0.120857 0.353237 -0.008185 -0.652050 -0.047568 1 0 0 0 0 0 1 523162
-0.002464 0.000011 0.120857 0.353489 -0.008186 -0.652479 -0.047600 1 0 0 0 0 0 1 524163
-0.002464 0.000011 0.120857 0.353711 -0.008188 -0.652900 -0.047631 1 0 0 0 0 0 1 525161
-0.002464 0.000011 0.120857 0.353942 -0.008193 -0.653327 -0.047662 1 0 0 0 0 0 1 526160
-0.002464 0.000011 0.120857 0.354173 -0.008198 -0.653755 -0.047693 1 0 0 0 0 0 1 527159
-0.002464 0.000011 0.120857 0.354398 -0.008212 -0.654192 -0.047725 1 0 0 0 0 0 1 528162
-0.002464 0.000011 0.120857 0.354648 -0.008213 -0.654618 -0.047756 1 0 0 0 0 0 1 529158
-0.002464 0.000011 0.120857 0.354868 -0.008215 -0.655036 -0.047787 1 0 0 0 0 0 1 530148
-0.002464 0.000011 0.120857 0.355102 -0.008220 -0.655470 -0.047818 1 0 0 0 0 0 1 531161
-0.002464 0.000011 0.120857 0.355335 -0.008225 -0.655899 -0.047850 1 0 0 0 0 0 1 532164
-0.002464 0.000011 0.120857 0.355558 -0.008239 -0.656333 -0.047881 1 0 0 0 0 0 1 533161
-0.002464 0.000011 0.120857 0.355795 -0.008237 -0.656751 -0.047912 1 0 0 0 0 0 1 534152
-0.002469 0.000029 0.120846 0.429066 -0.259414 -0.511537 -0.047943 1 0 0 0 0 0 1 535161
-0.002472 0.000038 0.120842 0.405099 -0.171466 -0.584870 -0.047975 1 0 0 0 0 0 1 536162
-0.002474 0.000043 0.120841 0.386357 -0.106208 -0.623134 -0.048006 1 0 0 0 0 0 1 537160
-0.002474 0.000045 0.120841 0.376122 -0.071493 -0.638004 -0.048037 1 0 0 0 0 0 1 538161
-0.002475 0.000046 0.120841 0.370944 -0.053932 -0.643607 -0.048068 1 0 0 0 0 0 1 539161
-0.002475 0.000047 0.120840 0.368413 -0.045146 -0.645836 -0.048100 1 0 0 0 0 0 1 540162
-0.002475 0.000047 0.120840 0.367236 -0.040759 -0.646895 -0.048131 1 0 0 0 0 0 1 541156
-0.002475 0.000047 0.120840 0.366774 -0.038590 -0.647530 -0.048162 1 0 0 0 0 0 1 542146
-0.002475 0.000047 0.120840 0.366659 -0.037503 -0.648032 -0.048193 1 0 0 0 0 0 1 543146
-0.002475 0.000047 0.120840 0.366711 -0.036988 -0.648482 -0.048224 1 0 0 0 0 0 1 544158
-0.002475 0.000047 0.120840 0.366858 -0.036735 -0.648901 -0.048255 1 0 0 0 0 0 1 545144
-0.002475 0.000047 0.120840 0.367062 -0.036606 -0.649334 -0.048287 1 0 0 0 0 0 1 546155
-0.002475 0.000047 0.120840 0.367269 -0.036570 -0.649752 -0.048318 1 0 0 0 0 0 1 547145
-0.002475 0.000047 0.120840 0.367496 -0.036555 -0.650176 -0.048349 1 0 0 0 0 0 1 548154
-0.002475 0.000047 0.120840 0.367739 -0.036567 -0.650585 -0.048380 1 0 0 0 0 0 1 549144
-0.002475 0.000047 0.120840 0.367956 -0.036585 -0.651016 -0.048412 1 0 0 0 0 0 1 550152
-0.002475 0.000047 0.120840 0.368197 -0.036599 -0.651426 -0.048443 1 0 0 0 0 0 1 551144
-0.002475 0.000047 0.120840 0.368435 -0.036611 -0.651857 -0.048474 1 0 0 0 0 0 1 552155
-0.002475 0.000047 0.120840 0.368673 -0.036644 -0.652266 -0.048505 1 0 0 0 0 0 1 553144
-0.002475 0.000047 0.120840 0.368917 -0.036681 -0.652703 -0.048537 1 0 0 0 0 0 1 554153
-0.002475 0.000047 0.120840 0.369145 -0.036683 -0.653114 -0.048568 1 0 0 0 0 0 1 555144
-0.002475 0.000047 0.120840 0.369388 -0.036716 -0.653532 -0.048599 1 0 0 0 0 0 1 556155
-0.002475 0.000047 0.120840 0.369620 -0.036729 -0.653953 -0.048630 1 0 0 0 0 0 1 557144
-0.002475 0.000047 0.120840 0.369854 -0.036771 -0.654378 -0.048662 1 0 0 0 0 0 1 558152
-0.002475 0.000047 0.120840 0.370098 -0.036777 -0.654803 -0.048693 1 0 0 0 0 0 1 559164
-0.002475 0.000047 0.120840 0.370351 -0.036813 -0.655222 -0.048724 1 0 0 0 0 0 1 560161
-0.002480 0.000065 0.120830 0.443636 -0.288111 -0.509722 -0.048756 1 0 0 0 0 0 1 561155
-0.002483 0.000075 0.120826 0.419727 -0.200356 -0.583058 -0.048786 1 0 0 0 0 0 1 562144
-0.002485 0.000079 0.120825 0.401024 -0.135211 -0.621340 -0.048818 1 0 0 0 0 0 1 563159
-0.002485 0.000081 0.120824 0.390808 -0.100560 -0.636211 -0.048849 1 0 0 0 0 0 1 564151
-0.002486 0.000083 0.120824 0.385638 -0.083049 -0.641809 -0.048881 1 0 0 0 0 0 1 565170
-0.002486 0.000083 0.120824 0.383117 -0.074272 -0.644027 -0.048912 1 0 0 0 0 0 1 566158
-0.002486 0.000083 0.120824 0.381965 -0.069921 -0.645083 -0.048943 1 0 0 0 0 0 1 567162
-0.002486 0.000084 0.120824 0.381499 -0.067761 -0.645716 -0.048975 1 0 0 0 0 0 1 568163
-0.002486 0.000084 0.120824 0.381391 -0.066703 -0.646203 -0.049006 1 0 0 0 0 0 1 569161
-0.002486 0.000084 0.120824 0.381436 -0.066195 -0.646635 -0.049036 1 0 0 0 0 0 1 570131
-0.002486 0.000084 0.120824 0.381598 -0.065961 -0.647064 -0.049068 1 0 0 0 0 0 1 571160
-0.002486 0.000084 0.120824 0.381808 -0.065861 -0.647478 -0.049099 1 0 0 0 0 0 1 572160
-0.002486 0.000084 0.120824 0.382025 -0.065845 -0.647893 -0.049131 1 0 0 0 0 0 1 573167
-0.002486 0.000084 0.120824 0.382255 -0.065849 -0.648304 -0.049162 1 0 0 0 0 0 1 574162
-0.002486 0.000084 0.120824 0.382494 -0.065877 -0.648724 -0.049193 1 0 0 0 0 0 1 575164
-0.002486 0.000084 0.120824 0.382733 -0.065906 -0.649124 -0.049225 1 0 0 0 0 0 1 576165
-0.002486 0.000084 0.120824 0.382961 -0.065944 -0.649543 -0.049256 1 0 0 0 0 0 1 577153
-0.002486 0.000084 0.120824 0.383211 -0.065977 -0.649950 -0.049287 1 0 0 0 0 0 1 578155
-0.002486 0.000084 0.120824 0.383456 -0.066018 -0.650363 -0.049318 1 0 0 0 0 0 1 579158
-0.002486 0.000084 0.120824 0.383699 -0.066059 -0.650776 -0.049350 1 0 0 0 0 0 1 580161
-0.002486 0.000084 0.120824 0.383945 -0.066113 -0.651200 -0.049381 1 0 0 0 0 0 1 581158
-0.002486 0.000084 0.120824 0.384189 -0.066156 -0.651595 -0.049412 1 0 0 0 0 0 1 582159
-0.002486 0.000084 0.120824 0.384428 -0.066187 -0.652011 -0.049443 1 0 0 0 0 0 1 583159
-0.002486 0.000084 0.120824 0.384677 -0.066228 -0.652435 -0.049475 1 0 0 0 0 0 1 584186
-0.002486 0.000084 0.120824 0.384930 -0.066271 -0.652863 -0.049508 1 0 0 0 0 0 1 585225
-0.002486 0.000084 0.120824 0.385165 -0.066322 -0.653284 -0.049539 1 0 0 0 0 0 1 586229
-0.002486 0.000084 0.120824 0.385427 -0.066359 -0.653696 -0.049570 1 0 0 0 0 0 1 587228
-0.002491 0.000102 0.120814 0.458739 -0.317784 -0.507911 -0.049601 1 0 0 0 0 0 1 588206
-0.002494 0.000111 0.120810 0.434906 -0.230240 -0.581263 -0.049633 1 0 0 0 0 0 1 589236
-0.002495 0.000116 0.120809 0.416232 -0.165231 -0.619547 -0.049664 1 0 0 0 0 0 1 590232
-0.002496 0.000118 0.120808 0.406056 -0.130621 -0.634414 -0.049695 1 0 0 0 0 0 1 591204
-0.002496 0.000119 0.120808 0.400874 -0.113142 -0.639992 -0.049726 1 0 0 0 0 0 1 592206
-0.002497 0.000120 0.120808 0.398376 -0.104419 -0.642226 -0.049758 1 0 0 0 0 0 1 593231
-0.002497 0.000120 0.120808 0.397214 -0.100079 -0.643255 -0.049789 1 0 0 0 0 0 1 594230
-0.002497 0.000120 0.120808 0.396758 -0.097940 -0.643874 -0.049820 1 0 0 0 0 0 1 595203
-0.002497 0.000120 0.120808 0.396654 -0.096890 -0.644361 -0.049851 1 0 0 0 0 0 1 596203
-0.002497 0.000120 0.120808 0.396714 -0.096413 -0.644791 -0.049882 1 0 0 0 0 0 1 597202
-0.002497 0.000120 0.120808 0.396876 -0.096197 -0.645200 -0.049913 1 0 0 0 0 0 1 598202
-0.002497 0.000120 0.120808 0.397097 -0.096107 -0.645626 -0.049946 1 0 0 0 0 0 1 599238
-0.002497 0.000120 0.120808 0.397316 -0.096107 -0.646029 -0.049977 1 0 0 0 0 0 1 600232
-0.002497 0.000120 0.120808 0.397555 -0.096140 -0.646427 -0.050008 1 0 0 0 0 0 1 601232
-0.002497 0.000120 0.120808 0.397799 -0.096188 -0.646836 -0.050039 1 0 0 0 0 0 1 602228
-0.002497 0.000120 0.120808 0.398037 -0.096224 -0.647230 -0.050070 1 0 0 0 0 0 1 603218
-0.002497 0.000120 0.120808 0.398294 -0.096283 -0.647634 -0.050101 1 0 0 0 0 0 1 604205
-0.002497 0.000120 0.120808 0.398539 -0.096342 -0.648043 -0.050133 1 0 0 0 0 0 1 605231
-0.002497 0.000120 0.120808 0.398768 -0.096398 -0.648449 -0.050163 1 0 0 0 0 0 1 606204
-0.002497 0.000120 0.120808 0.399026 -0.096460 -0.648842 -0.050195 1 0 0 0 0 0 1 607206
-0.002497 0.000120 0.120808 0.399276 -0.096521 -0.649244 -0.050226 1 0 0 0 0 0 1 608206
-0.002497 0.000120 0.120808 0.399525 -0.096570 -0.649662 -0.050258 1 0 0 0 0 0 1 609224
-0.002497 0.000120 0.120808 0.399784 -0.096642 -0.650058 -0.050288 1 0 0 0 0 0 1 610204
-0.002497 0.000120 0.120808 0.400014 -0.096710 -0.650463 -0.050320 1 0 0 0 0 0 1 611205
-0.002497 0.000120 0.120808 0.400269 -0.096762 -0.650860 -0.050351 1 0 0 0 0 0 1 612204
-0.002497 0.000120 0.120808 0.400517 -0.096810 -0.651273 -0.050382 1 0 0 0 0 0 1 613213
-0.002497 0.000120 0.120808 0.400773 -0.096881 -0.651679 -0.050414 1 0 0 0 0 0 1 614233
-0.002497 0.000120 0.120808 0.401021 -0.096942 -0.652081 -0.050445 1 0 0 0 0 0 1 615229
-0.002497 0.000120 0.120808 0.401270 -0.097002 -0.652505 -0.050477 1 0 0 0 0 0 1 616229
-0.002497 0.000120 0.120808 0.401517 -0.097062 -0.652890 -0.050508 1 0 0 0 0 0 1 617226
-0.002497 0.000120 0.120808 0.401766 -0.097123 -0.653294 -0.050539 1 0 0 0 0 0 1 618230
-0.002497 0.000120 0.120808 0.402014 -0.097183 -0.653696 -0.050570 1 0 0 0 0 0 1 619227
-0.002497 0.000120 0.120808 0.402255 -0.097230 -0.654100 -0.050601 1 0 0 0 0 0 1 620210
-0.002497 0.000120 0.120808 0.402502 -0.097310 -0.654511 -0.050633 1 0 0 0 0 0 1 621227
-0.002497 0.000120 0.120808 0.402766 -0.097365 -0.654908 -0.050664 1 0 0 0 0 0 1 622211
-0.002497 0.000120 0.120808 0.403009 -0.097423 -0.655312 -0.050695 1 0 0 0 0 0 1 623226
-0.002497 0.000120 0.120808 0.403249 -0.097470 -0.655716 -0.050726 1 0 0 0 0 0 1 624210
-0.002497 0.000120 0.120808 0.403504 -0.097541 -0.656120 -0.050758 1 0 0 0 0 0 1 625227
-0.002497 0.000120 0.120808 0.403744 -0.097611 -0.656530 -0.050789 1 0 0 0 0 0 1 626225
-0.002497 0.000120 0.120808 0.403992 -0.097651 -0.656927 -0.050820 1 0 0 0 0 0 1 627208
-0.002497 0.000120 0.120808 0.404250 -0.097722 -0.657333 -0.050852 1 0 0 0 0 0 1 628230
-0.002497 0.000120 0.120808 0.404489 -0.097781 -0.657708 -0.050880 1 0 0 0 0 0 1 629143
-0.002497 0.000120 0.120808 0.404729 -0.097839 -0.658109 -0.050912 1 0 0 0 0 0 1 630151
-0.002497 0.000120 0.120808 0.404963 -0.097895 -0.658522 -0.050943 1 0 0 0 0 0 1 631141
-0.002497 0.000120 0.120808 0.405224 -0.097959 -0.658919 -0.050974 1 0 0 0 0 0 1 632154
-0.002497 0.000120 0.120808 0.405471 -0.098018 -0.659317 -0.051005 1 0 0 0 0 0 1 633142
-0.002497 0.000120 0.120808 0.405730 -0.098070 -0.659737 -0.051037 1 0 0 0 0 0 1 634151
-0.002497 0.000120 0.120808 0.405969 -0.098137 -0.660126 -0.051068 1 0 0 0 0 0 1 635142
-0.002497 0.000120 0.120808 0.406211 -0.098207 -0.660540 -0.051099 1 0 0 0 0 0 1 636152
-0.002497 0.000120 0.120808 0.406464 -0.098259 -0.660933 -0.051130 1 0 0 0 0 0 1 637141
-0.002497 0.000120 0.120808 0.406711 -0.098308 -0.661347 -0.051162 1 0 0 0 0 0 1 638150
-0.002497 0.000120 0.120808 0.406961 -0.098377 -0.661741 -0.051193 1 0 0 0 0 0 1 639141
-0.002497 0.000120 0.120808 0.407217 -0.098451 -0.662163 -0.051224 1 0 0 0 0 0 1 640154
-0.002497 0.000120 0.120808 0.407459 -0.098500 -0.662550 -0.051255 1 0 0 0 0 0 1 641142
-0.002478 0.000116 0.120798 0.144167 -0.036448 -0.527459 -0.051287 1 0 0 0 0 0 1 642146
-0.002468 0.000113 0.120795 0.237064 -0.058050 -0.595242 -0.051318 1 0 0 0 0 0 1 643150
-0.002464 0.000112 0.120793 0.305273 -0.074121 -0.630657 -0.051349 1 0 0 0 0 0 1 644158
-0.002461 0.000112 0.120793 0.341358 -0.082707 -0.644412 -0.051380 1 0 0 0 0 0 1 645138
-0.002460 0.000111 0.120793 0.359642 -0.087081 -0.649597 -0.051412 1 0 0 0 0 0 1 646157
-0.002460 0.000111 0.120793 0.368860 -0.089297 -0.651683 -0.051443 1 0 0 0 0 0 1 647158
-0.002459 0.000111 0.120793 0.373565 -0.090441 -0.652663 -0.051474 1 0 0 0 0 0 1 648154
-0.002459 0.000111 0.120793 0.376039 -0.091034 -0.653266 -0.051506 1 0 0 0 0 0 1 649158
-0.002459 0.000111 0.120793 0.377374 -0.091364 -0.653739 -0.051537 1 0 0 0 0 0 1 650153
-0.002459 0.000111 0.120793 0.378169 -0.091545 -0.654155 -0.051568 1 0 0 0 0 0 1 651157
-0.002464 0.000129 0.120782 0.451914 -0.343516 -0.507963 -0.051599 1 0 0 0 0 0 1 652159
-0.002467 0.000138 0.120779 0.428271 -0.256360 -0.581230 -0.051631 1 0 0 0 0 0 1 653155
-0.002468 0.000143 0.120777 0.409720 -0.191554 -0.619473 -0.051662 1 0 0 0 0 0 1 654158
-0.002469 0.000145 0.120777 0.399576 -0.157071 -0.634316 -0.051693 1 0 0 0 0 0 1 655155
-0.002470 0.000146 0.120777 0.394424 -0.139648 -0.639878 -0.051724 1 0 0 0 0 0 1 656147
-0.002470 0.000147 0.120777 0.391917 -0.130948 -0.642082 -0.051756 1 0 0 0 0 0 1 657169
-0.002470 0.000147 0.120777 0.390771 -0.126638 -0.643110 -0.051787 1 0 0 0 0 0 1 658173
-0.002470 0.000147 0.120777 0.390299 -0.124516 -0.643718 -0.051819 1 0 0 0 0 0 1 659169
-0.002470 0.000147 0.120777 0.390176 -0.123503 -0.644189 -0.051850 1 0 0 0 0 0 1 660168
-0.002470 0.000148 0.120777 0.390251 -0.123028 -0.644596 -0.051881 1 0 0 0 0 0 1 661169
-0.002470 0.000148 0.120777 0.390391 -0.122823 -0.645001 -0.051912 1 0 0 0 0 0 1 662167
-0.002470 0.000148 0.120777 0.390576 -0.122773 -0.645386 -0.051943 1 0 0 0 0 0 1 663167
-0.002470 0.000148 0.120777 0.390786 -0.122771 -0.645776 -0.051975 1 0 0 0 0 0 1 664169
-0.002470 0.000148 0.120777 0.391021 -0.122808 -0.646170 -0.052006 1 0 0 0 0 0 1 665167
-0.002470 0.000148 0.120777 0.391240 -0.122865 -0.646559 -0.052037 1 0 0 0 0 0 1 666166
-0.002470 0.000148 0.120777 0.391482 -0.122929 -0.646940 -0.052068 1 0 0 0 0 0 1 667165
-0.002470 0.000148 0.120777 0.391715 -0.122990 -0.647335 -0.052100 1 0 0 0 0 0 1 668167
-0.002470 0.000148 0.120777 0.391933 -0.123058 -0.647710 -0.052130 1 0 0 0 0 0 1 669147
-0.002470 0.000148 0.120777 0.392178 -0.123156 -0.648111 -0.052162 1 0 0 0 0 0 1 670166
-0.002470 0.000148 0.120777 0.392419 -0.123212 -0.648500 -0.052193 1 0 0 0 0 0 1 671165
-0.002470 0.000148 0.120777 0.392641 -0.123281 -0.648880 -0.052224 1 0 0 0 0 0 1 672160
-0.002470 0.000148 0.120777 0.392888 -0.123357 -0.649276 -0.052256 1 0 0 0 0 0 1 673165
-0.002470 0.000148 0.120777 0.393116 -0.123440 -0.649652 -0.052287 1 0 0 0 0 0 1 674166
-0.002470 0.000148 0.120777 0.393350 -0.123514 -0.650059 -0.052318 1 0 0 0 0 0 1 675165
-0.002470 0.000148 0.120777 0.393581 -0.123577 -0.650436 -0.052350 1 0 0 0 0 0 1 676166
-0.002470 0.000148 0.120777 0.393831 -0.123664 -0.650823 -0.052381 1 0 0 0 0 0 1 677166
-0.002470 0.000148 0.120777 0.394048 -0.123723 -0.651204 -0.052412 1 0 0 0 0 0 1 678147
-0.002470 0.000148 0.120777 0.394297 -0.123800 -0.651605 -0.052443 1 0 0 0 0 0 1 679165
-0.002475 0.000166 0.120766 0.467796 -0.375854 -0.505129 -0.052475 1 0 0 0 0 0 1 680167
-0.002478 0.000175 0.120762 0.444093 -0.288872 -0.578386 -0.052506 1 0 0 0 0 0 1 681165
-0.002479 0.000179 0.120761 0.425486 -0.224152 -0.616642 -0.052537 1 0 0 0 0 0 1 682172
-0.002480 0.000182 0.120760 0.415351 -0.189720 -0.631473 -0.052568 1 0 0 0 0 0 1 683162
-0.002480 0.000183 0.120760 0.410194 -0.172345 -0.637049 -0.052601 1 0 0 0 0 0 1 684211
-0.002481 0.000183 0.120760 0.407694 -0.163676 -0.639249 -0.052633 1 0 0 0 0 0 1 685234
-0.002481 0.000184 0.120760 0.406540 -0.159386 -0.640258 -0.052664 1 0 0 0 0 0 1 686223
-0.002481 0.000184 0.120760 0.406073 -0.157295 -0.640865 -0.052695 1 0 0 0 0 0 1 687202
-0.002481 0.000184 0.120760 0.405965 -0.156274 -0.641329 -0.052727 1 0 0 0 0 0 1 688234
-0.002462 0.000179 0.120750 0.142165 -0.093593 -0.505989 -0.052758 1 0 0 0 0 0 1 689236
-0.002452 0.000177 0.120747 0.234686 -0.114941 -0.573685 -0.052789 1 0 0 0 0 0 1 690224
-0.002448 0.000176 0.120746 0.302691 -0.130869 -0.609042 -0.052819 1 0 0 0 0 0 1 691197
-0.002445 0.000176 0.120745 0.338694 -0.139410 -0.622776 -0.052851 1 0 0 0 0 0 1 692203
-0.002444 0.000175 0.120745 0.356917 -0.143779 -0.627942 -0.052883 1 0 0 0 0 0 1 693223
-0.002444 0.000175 0.120745 0.366085 -0.145993 -0.629983 -0.052913 1 0 0 0 0 0 1 694202
-0.002443 0.000175 0.120745 0.370786 -0.147146 -0.630942 -0.052944 1 0 0 0 0 0 1 695192
-0.002443 0.000175 0.120745 0.373239 -0.147788 -0.631527 -0.052977 1 0 0 0 0 0 1 696227
-0.002443 0.000175 0.120745 0.374588 -0.148125 -0.631976 -0.053008 1 0 0 0 0 0 1 697224
-0.002443 0.000175 0.120745 0.375355 -0.148351 -0.632353 -0.053038 1 0 0 0 0 0 1 698207
-0.002443 0.000175 0.120745 0.375852 -0.148505 -0.632758 -0.053070 1 0 0 0 0 0 1 699223
-0.002443 0.000175 0.120745 0.376221 -0.148628 -0.633124 -0.053102 1 0 0 0 0 0 1 700228
-0.002443 0.000175 0.120745 0.376482 -0.148722 -0.633472 -0.053130 1 0 0 0 0 0 1 701149
-0.002448 0.000193 0.120735 0.450051 -0.400849 -0.486789 -0.053161 1 0 0 0 0 0 1 702139
-0.002451 0.000202 0.120731 0.426376 -0.314055 -0.560046 -0.053193 1 0 0 0 0 0 1 703151
-0.002452 0.000207 0.120730 0.407798 -0.249450 -0.598272 -0.053224 1 0 0 0 0 0 1 704141
-0.002453 0.000209 0.120729 0.397643 -0.215071 -0.613106 -0.053255 1 0 0 0 0 0 1 705148
-0.002466 0.000196 0.120718 0.569773 -0.007278 -0.469365 -0.053286 1 0 0 0 0 0 1 706139
-0.002473 0.000190 0.120714 0.507531 -0.064324 -0.545514 -0.053318 1 0 0 0 0 0 1 707148
-0.002476 0.000187 0.120713 0.460878 -0.108941 -0.584934 -0.053349 1 0 0 0 0 0 1 708141
-0.002478 0.000185 0.120713 0.435815 -0.132868 -0.600195 -0.053380 1 0 0 0 0 0 1 709147
-0.002479 0.000185 0.120712 0.423117 -0.145039 -0.605867 -0.053412 1 0 0 0 0 0 1 710149
-0.002479 0.000184 0.120712 0.416823 -0.151181 -0.608090 -0.053443 1 0 0 0 0 0 1 711139
-0.002480 0.000184 0.120712 0.413769 -0.154311 -0.609100 -0.053474 1 0 0 0 0 0 1 712150
-0.002480 0.000184 0.120712 0.412371 -0.155911 -0.609687 -0.053505 1 0 0 0 0 0 1 713139
-0.002480 0.000184 0.120712 0.411777 -0.156763 -0.610128 -0.053537 1 0 0 0 0 0 1 714148
-0.002480 0.000184 0.120712 0.411600 -0.157219 -0.610505 -0.053568 1 0 0 0 0 0 1 715139
-0.002480 0.000184 0.120712 0.411639 -0.157504 -0.610878 -0.053599 1 0 0 0 0 0 1 716149
-0.002480 0.000184 0.120712 0.411775 -0.157704 -0.611231 -0.053630 1 0 0 0 0 0 1 717147
-0.002480 0.000184 0.120712 0.411968 -0.157837 -0.611595 -0.053662 1 0 0 0 0 0 1 718166
-0.002480 0.000184 0.120712 0.412177 -0.157956 -0.611947 -0.053693 1 0 0 0 0 0 1 719153
-0.002485 0.000202 0.120702 0.485683 -0.410139 -0.465089 -0.053724 1 0 0 0 0 0 1 720147
-0.002488 0.000211 0.120698 0.462081 -0.323472 -0.538337 -0.053756 1 0 0 0 0 0 1 721154
-0.002489 0.000216 0.120697 0.443525 -0.258945 -0.576557 -0.053787 1 0 0 0 0 0 1 722163
-0.002490 0.000218 0.120696 0.433402 -0.224595 -0.591364 -0.053818 1 0 0 0 0 0 1 723147
-0.002490 0.000219 0.120696 0.428271 -0.207265 -0.596879 -0.053849 1 0 0 0 0 0 1 724159
-0.002490 0.000220 0.120696 0.425770 -0.198638 -0.599046 -0.053881 1 0 0 0 0 0 1 725157
-0.002491 0.000220 0.120696 0.424622 -0.194375 -0.600025 -0.053911 1 0 0 0 0 0 1 726143
-0.002491 0.000220 0.120696 0.424166 -0.192299 -0.600601 -0.053943 1 0 0 0 0 0 1 727157
-0.002491 0.000220 0.120696 0.424066 -0.191318 -0.601029 -0.053975 1 0 0 0 0 0 1 728165
-0.002491 0.000220 0.120696 0.424129 -0.190875 -0.601403 -0.054006 1 0 0 0 0 0 1 729163
-0.002491 0.000220 0.120696 0.424289 -0.190709 -0.601756 -0.054037 1 0 0 0 0 0 1 730165
-0.002491 0.000220 0.120696 0.424494 -0.190687 -0.602113 -0.054068 1 0 0 0 0 0 1 731165
-0.002491 0.000220 0.120696 0.424717 -0.190720 -0.602464 -0.054100 1 0 0 0 0 0 1 732169
-0.002491 0.000220 0.120696 0.424946 -0.190811 -0.602813 -0.054131 1 0 0 0 0 0 1 733170
-0.002491 0.000220 0.120696 0.425177 -0.190895 -0.603147 -0.054162 1 0 0 0 0 0 1 734148
-0.002491 0.000220 0.120696 0.425422 -0.190994 -0.603507 -0.054193 1 0 0 0 0 0 1 735165
-0.002491 0.000220 0.120696 0.425675 -0.191094 -0.603849 -0.054225 1 0 0 0 0 0 1 736166
-0.002491 0.000220 0.120696 0.425913 -0.191212 -0.604203 -0.054256 1 0 0 0 0 0 1 737165
-0.002491 0.000220 0.120696 0.426157 -0.191322 -0.604551 -0.054287 1 0 0 0 0 0 1 738163
-0.002491 0.000220 0.120696 0.426406 -0.191422 -0.604886 -0.054318 1 0 0 0 0 0 1 739144
-0.002491 0.000220 0.120696 0.426649 -0.191542 -0.605247 -0.054350 1 0 0 0 0 0 1 740165
-0.002491 0.000220 0.120696 0.426893 -0.191653 -0.605596 -0.054381 1 0 0 0 0 0 1 741164
-0.002491 0.000220 0.120696 0.427149 -0.191766 -0.605930 -0.054412 1 0 0 0 0 0 1 742163
-0.002491 0.000220 0.120696 0.427386 -0.191874 -0.606291 -0.054443 1 0 0 0 0 0 1 743167
-0.002491 0.000220 0.120696 0.427629 -0.191984 -0.606639 -0.054475 1 0 0 0 0 0 1 744164
-0.002491 0.000220 0.120696 0.427882 -0.192085 -0.606980 -0.054506 1 0 0 0 0 0 1 745163
-0.002491 0.000220 0.120696 0.428116 -0.192201 -0.607328 -0.054536 1 0 0 0 0 0 1 746145
-0.002496 0.000238 0.120685 0.501688 -0.444500 -0.460193 -0.054568 1 0 0 0 0 0 1 747164
-0.002499 0.000248 0.120682 0.478146 -0.358049 -0.533445 -0.054600 1 0 0 0 0 0 1 748167
-0.002500 0.000252 0.120680 0.459640 -0.293620 -0.571676 -0.054631 1 0 0 0 0 0 1 749163
-0.002501 0.000254 0.120680 0.449535 -0.259345 -0.586481 -0.054662 1 0 0 0 0 0 1 750164
-0.002501 0.000255 0.120680 0.444410 -0.242044 -0.591996 -0.054693 1 0 0 0 0 0 1 751162
-0.002501 0.000256 0.120680 0.441917 -0.233435 -0.594151 -0.054725 1 0 0 0 0 0 1 752172
-0.002501 0.000256 0.120680 0.440775 -0.229204 -0.595111 -0.054755 1 0 0 0 0 0 1 753143
-0.002501 0.000256 0.120680 0.440324 -0.227140 -0.595688 -0.054787 1 0 0 0 0 0 1 754163
-0.002501 0.000257 0.120680 0.440230 -0.226187 -0.596099 -0.054818 1 0 0 0 0 0 1 755163
-0.002501 0.000257 0.120680 0.440300 -0.225765 -0.596466 -0.054850 1 0 0 0 0 0 1 756165
-0.002502 0.000257 0.120680 0.440462 -0.225606 -0.596818 -0.054881 1 0 0 0 0 0 1 757166
-0.002502 0.000257 0.120680 0.440673 -0.225611 -0.597156 -0.054912 1 0 0 0 0 0 1 758156
-0.002502 0.000257 0.120680 0.440904 -0.225665 -0.597502 -0.054944 1 0 0 0 0 0 1 759171
-0.002502 0.000257 0.120680 0.441134 -0.225762 -0.597848 -0.054975 1 0 0 0 0 0 1 760165
-0.002502 0.000257 0.120680 0.441375 -0.225865 -0.598182 -0.055006 1 0 0 0 0 0 1 761163
-0.002502 0.000257 0.120680 0.441624 -0.225992 -0.598521 -0.055037 1 0 0 0 0 0 1 762163
-0.002502 0.000257 0.120680 0.441876 -0.226121 -0.598862 -0.055068 1 0 0 0 0 0 1 763167
-0.002502 0.000257 0.120680 0.442134 -0.226240 -0.599193 -0.055100 1 0 0 0 0 0 1 764163
-0.002502 0.000257 0.120680 0.442378 -0.226376 -0.599539 -0.055131 1 0 0 0 0 0 1 765164
-0.002502 0.000257 0.120680 0.442624 -0.226494 -0.599886 -0.055162 1 0 0 0 0 0 1 766162
-0.002502 0.000257 0.120680 0.442886 -0.226624 -0.600214 -0.055193 1 0 0 0 0 0 1 767163
-0.002502 0.000257 0.120680 0.443130 -0.226761 -0.600559 -0.055225 1 0 0 0 0 0 1 768163
-0.002502 0.000257 0.120680 0.443376 -0.226879 -0.600906 -0.055256 1 0 0 0 0 0 1 769163
-0.002502 0.000257 0.120680 0.443637 -0.227009 -0.601232 -0.055287 1 0 0 0 0 0 1 770161
-0.002502 0.000257 0.120680 0.443875 -0.227133 -0.601581 -0.055318 1 0 0 0 0 0 1 771151
-0.002502 0.000257 0.120680 0.444140 -0.227265 -0.601913 -0.055350 1 0 0 0 0 0 1 772164
-0.002502 0.000257 0.120680 0.444380 -0.227401 -0.602253 -0.055380 1 0 0 0 0 0 1 773150
-0.002502 0.000257 0.120680 0.444630 -0.227521 -0.602605 -0.055412 1 0 0 0 0 0 1 774162
-0.002502 0.000257 0.120680 0.444889 -0.227649 -0.602928 -0.055443 1 0 0 0 0 0 1 775150
-0.002502 0.000257 0.120680 0.445132 -0.227776 -0.603284 -0.055475 1 0 0 0 0 0 1 776161
-0.002502 0.000257 0.120680 0.445384 -0.227915 -0.603618 -0.055506 1 0 0 0 0 0 1 777160
-0.002502 0.000257 0.120680 0.445641 -0.228035 -0.603946 -0.055537 1 0 0 0 0 0 1 778149
-0.002502 0.000257 0.120680 0.445884 -0.228161 -0.604303 -0.055568 1 0 0 0 0 0 1 779162
-0.002502 0.000257 0.120680 0.446167 -0.228303 -0.604661 -0.055602 1 0 0 0 0 0 1 780250
-0.002502 0.000257 0.120680 0.446400 -0.228425 -0.605002 -0.055633 1 0 0 0 0 0 1 781219
-0.002502 0.000257 0.120680 0.446648 -0.228562 -0.605331 -0.055663 1 0 0 0 0 0 1 782201
-0.002502 0.000257 0.120680 0.446911 -0.228685 -0.605668 -0.055695 1 0 0 0 0 0 1 783216
-0.002502 0.000257 0.120680 0.447149 -0.228808 -0.606017 -0.055726 1 0 0 0 0 0 1 784204
-0.002502 0.000257 0.120680 0.447387 -0.228940 -0.606331 -0.055755 1 0 0 0 0 0 1 785145
-0.002502 0.000257 0.120680 0.447640 -0.229048 -0.606667 -0.055786 1 0 0 0 0 0 1 786136
-0.002502 0.000257 0.120680 0.447889 -0.229196 -0.607010 -0.055818 1 0 0 0 0 0 1 787145
-0.002502 0.000257 0.120680 0.448147 -0.229317 -0.607343 -0.055849 1 0 0 0 0 0 1 788145
-0.002502 0.000257 0.120680 0.448388 -0.229442 -0.607696 -0.055880 1 0 0 0 0 0 1 789145
-0.002507 0.000275 0.120669 0.522019 -0.482029 -0.460188 -0.055911 1 0 0 0 0 0 1 790136
-0.002510 0.000284 0.120665 0.498583 -0.395846 -0.533417 -0.055943 1 0 0 0 0 0 1 791145
-0.002511 0.000288 0.120664 0.480116 -0.331566 -0.571643 -0.055974 1 0 0 0 0 0 1 792144
-0.002512 0.000291 0.120664 0.470045 -0.297364 -0.586440 -0.056005 1 0 0 0 0 0 1 793141
-0.002512 0.000292 0.120663 0.464929 -0.280121 -0.591941 -0.056036 1 0 0 0 0 0 1 794145
-0.002512 0.000292 0.120663 0.462446 -0.271557 -0.594099 -0.056068 1 0 0 0 0 0 1 795144
-0.002512 0.000293 0.120663 0.461315 -0.267335 -0.595061 -0.056099 1 0 0 0 0 0 1 796151
-0.002512 0.000293 0.120663 0.460865 -0.265298 -0.595612 -0.056130 1 0 0 0 0 0 1 797139
-0.002512 0.000293 0.120663 0.460775 -0.264356 -0.596024 -0.056161 1 0 0 0 0 0 1 798144
-0.002512 0.000293 0.120663 0.460846 -0.263948 -0.596377 -0.056192 1 0 0 0 0 0 1 799128
-0.002512 0.000293 0.120663 0.461023 -0.263823 -0.596722 -0.056224 1 0 0 0 0 0 1 800153
-0.002512 0.000293 0.120663 0.461226 -0.263834 -0.597056 -0.056255 1 0 0 0 0 0 1 801152
-0.002512 0.000293 0.120663 0.461474 -0.263918 -0.597389 -0.056287 1 0 0 0 0 0 1 802155
-0.002512 0.000293 0.120663 0.461711 -0.264035 -0.597727 -0.056318 1 0 0 0 0 0 1 803154
-0.002512 0.000293 0.120663 0.461971 -0.264160 -0.598060 -0.056349 1 0 0 0 0 0 1 804155
-0.002512 0.000293 0.120663 0.462212 -0.264291 -0.598392 -0.056380 1 0 0 0 0 0 1 805153
-0.002512 0.000293 0.120663 0.462462 -0.264443 -0.598707 -0.056411 1 0 0 0 0 0 1 806123
-0.002493 0.000288 0.120654 0.197812 -0.202019 -0.462902 -0.056443 1 0 0 0 0 0 1 807153
-0.002484 0.000286 0.120650 0.289883 -0.223639 -0.530281 -0.056474 1 0 0 0 0 0 1 808155
-0.002479 0.000285 0.120649 0.357645 -0.239717 -0.565477 -0.056505 1 0 0 0 0 0 1 809143
-0.002477 0.000285 0.120649 0.393543 -0.248342 -0.579114 -0.056537 1 0 0 0 0 0 1 810155
-0.002476 0.000284 0.120648 0.411706 -0.252759 -0.584193 -0.056568 1 0 0 0 0 0 1 811148
-0.002475 0.000284 0.120648 0.420877 -0.255046 -0.586198 -0.056599 1 0 0 0 0 0 1 812156
-0.002475 0.000284 0.120648 0.425563 -0.256256 -0.587086 -0.056630 1 0 0 0 0 0 1 813123
-0.002475 0.000284 0.120648 0.428013 -0.256928 -0.587628 -0.056662 1 0 0 0 0 0 1 814150
-0.002475 0.000284 0.120648 0.429379 -0.257339 -0.588016 -0.056693 1 0 0 0 0 0 1 815147
-0.002475 0.000284 0.120648 0.430175 -0.257628 -0.588384 -0.056725 1 0 0 0 0 0 1 816192
-0.002487 0.000270 0.120638 0.608576 -0.066650 -0.438981 -0.056758 1 0 0 0 0 0 1 817218
-0.002494 0.000263 0.120634 0.549638 -0.132178 -0.513020 -0.056789 1 0 0 0 0 0 1 818221
-0.002497 0.000260 0.120632 0.504667 -0.181021 -0.551660 -0.056819 1 0 0 0 0 0 1 819194
-0.002499 0.000258 0.120632 0.480450 -0.207090 -0.566623 -0.056851 1 0 0 0 0 0 1 820225
-0.002500 0.000257 0.120632 0.468183 -0.220334 -0.572160 -0.056883 1 0 0 0 0 0 1 821224
-0.002500 0.000257 0.120632 0.462099 -0.227023 -0.574291 -0.056913 1 0 0 0 0 0 1 822197
-0.002500 0.000257 0.120632 0.459171 -0.230444 -0.575265 -0.056944 1 0 0 0 0 0 1 823194
-0.002500 0.000257 0.120632 0.457835 -0.232218 -0.575806 -0.056977 1 0 0 0 0 0 1 824229
-0.002500 0.000257 0.120632 0.457282 -0.233161 -0.576202 -0.057008 1 0 0 0 0 0 1 825238
-0.002500 0.000257 0.120632 0.457132 -0.233699 -0.576549 -0.057039 1 0 0 0 0 0 1 826222
-0.002506 0.000275 0.120621 0.530614 -0.486712 -0.428823 -0.057070 1 0 0 0 0 0 1 827220
-0.002508 0.000284 0.120617 0.507141 -0.400851 -0.501974 -0.057102 1 0 0 0 0 0 1 828232
-0.002510 0.000288 0.120616 0.488653 -0.336728 -0.540159 -0.057132 1 0 0 0 0 0 1 829199
-0.002511 0.000291 0.120616 0.478571 -0.302613 -0.554908 -0.057163 1 0 0 0 0 0 1 830198
-0.002511 0.000292 0.120616 0.473451 -0.285407 -0.560384 -0.057194 1 0 0 0 0 0 1 831192
-0.002511 0.000292 0.120615 0.470974 -0.276864 -0.562529 -0.057227 1 0 0 0 0 0 1 832247
-0.002511 0.000293 0.120615 0.469847 -0.272646 -0.563461 -0.057258 1 0 0 0 0 0 1 833221
-0.002511 0.000293 0.120615 0.469399 -0.270621 -0.563978 -0.057288 1 0 0 0 0 0 1 834194
-0.002511 0.000293 0.120615 0.469293 -0.269667 -0.564364 -0.057319 1 0 0 0 0 0 1 835195
-0.002511 0.000293 0.120615 0.469390 -0.269279 -0.564708 -0.057352 1 0 0 0 0 0 1 836227
-0.002511 0.000293 0.120615 0.469553 -0.269161 -0.565027 -0.057383 1 0 0 0 0 0 1 837223
-0.002511 0.000293 0.120615 0.469757 -0.269174 -0.565338 -0.057414 1 0 0 0 0 0 1 838225
-0.002511 0.000293 0.120615 0.469993 -0.269247 -0.565654 -0.057446 1 0 0 0 0 0 1 839247
-0.002511 0.000293 0.120615 0.470231 -0.269352 -0.565957 -0.057477 1 0 0 0 0 0 1 840229
-0.002511 0.000293 0.120615 0.470485 -0.269481 -0.566247 -0.057507 1 0 0 0 0 0 1 841194
-0.002511 0.000293 0.120615 0.470747 -0.269621 -0.566570 -0.057539 1 0 0 0 0 0 1 842226
-0.002511 0.000293 0.120615 0.470989 -0.269762 -0.566870 -0.057570 1 0 0 0 0 0 1 843219
-0.002511 0.000293 0.120615 0.471257 -0.269912 -0.567185 -0.057601 1 0 0 0 0 0 1 844223
-0.002511 0.000293 0.120615 0.471494 -0.270052 -0.567478 -0.057632 1 0 0 0 0 0 1 845195
-0.002511 0.000293 0.120615 0.471752 -0.270210 -0.567798 -0.057663 1 0 0 0 0 0 1 846194
-0.002511 0.000293 0.120615 0.472012 -0.270350 -0.568103 -0.057695 1 0 0 0 0 0 1 847224
-0.002511 0.000293 0.120615 0.472265 -0.270485 -0.568418 -0.057727 1 0 0 0 0 0 1 848229
-0.002511 0.000293 0.120615 0.472527 -0.270639 -0.568715 -0.057757 1 0 0 0 0 0 1 849194
-0.002511 0.000293 0.120615 0.472774 -0.270785 -0.569019 -0.057788 1 0 0 0 0 0 1 850203
-0.002511 0.000293 0.120615 0.473044 -0.270936 -0.569336 -0.057820 1 0 0 0 0 0 1 851215
-0.002511 0.000293 0.120615 0.473282 -0.271067 -0.569641 -0.057851 1 0 0 0 0 0 1 852203
-0.002511 0.000293 0.120615 0.473551 -0.271226 -0.569948 -0.057882 1 0 0 0 0 0 1 853201
-0.002511 0.000293 0.120615 0.473800 -0.271373 -0.570253 -0.057914 1 0 0 0 0 0 1 854214
-0.002511 0.000293 0.120615 0.474050 -0.271517 -0.570556 -0.057944 1 0 0 0 0 0 1 855199
-0.002511 0.000293 0.120615 0.474320 -0.271657 -0.570882 -0.057976 1 0 0 0 0 0 1 856218
-0.002511 0.000293 0.120615 0.474546 -0.271799 -0.571152 -0.058005 1 0 0 0 0 0 1 857134
-0.002511 0.000293 0.120615 0.474815 -0.271950 -0.571468 -0.058036 1 0 0 0 0 0 1 858143
-0.002511 0.000293 0.120615 0.475058 -0.272093 -0.571767 -0.058067 1 0 0 0 0 0 1 859133
-0.002511 0.000293 0.120615 0.475324 -0.272232 -0.572090 -0.058099 1 0 0 0 0 0 1 860144
-0.002511 0.000293 0.120615 0.475569 -0.272384 -0.572383 -0.058130 1 0 0 0 0 0 1 861133
-0.002511 0.000293 0.120615 0.475838 -0.272536 -0.572698 -0.058161 1 0 0 0 0 0 1 862142
-0.002511 0.000293 0.120615 0.476081 -0.272679 -0.572998 -0.058192 1 0 0 0 0 0 1 863133
-0.002511 0.000293 0.120615 0.476334 -0.272815 -0.573315 -0.058224 1 0 0 0 0 0 1 864145
-0.002511 0.000293 0.120615 0.476602 -0.272972 -0.573619 -0.058255 1 0 0 0 0 0 1 865133
-0.002511 0.000293 0.120615 0.476841 -0.273128 -0.573931 -0.058286 1 0 0 0 0 0 1 866142
-0.002511 0.000293 0.120615 0.477115 -0.273270 -0.574238 -0.058318 1 0 0 0 0 0 1 867143
-0.002511 0.000293 0.120615 0.477359 -0.273402 -0.574549 -0.058349 1 0 0 0 0 0 1 868151
-0.002511 0.000293 0.120615 0.477615 -0.273557 -0.574847 -0.058380 1 0 0 0 0 0 1 869143
-0.002511 0.000293 0.120615 0.477880 -0.273706 -0.575158 -0.058411 1 0 0 0 0 0 1 870134
-0.002511 0.000293 0.120615 0.478127 -0.273852 -0.575462 -0.058443 1 0 0 0 0 0 1 871142
-0.002511 0.000293 0.120615 0.478390 -0.273989 -0.575782 -0.058474 1 0 0 0 0 0 1 872141
-0.002511 0.000293 0.120615 0.478640 -0.274144 -0.576080 -0.058505 1 0 0 0 0 0 1 873148
-0.002511 0.000293 0.120615 0.478907 -0.274294 -0.576392 -0.058537 1 0 0 0 0 0 1 874146
-0.002511 0.000293 0.120615 0.479153 -0.274439 -0.576696 -0.058568 1 0 0 0 0 0 1 875152
-0.002511 0.000293 0.120615 0.479414 -0.274575 -0.577014 -0.058599 1 0 0 0 0 0 1 876143
-0.002511 0.000293 0.120615 0.479665 -0.274730 -0.577313 -0.058631 1 0 0 0 0 0 1 877155
-0.002511 0.000293 0.120615 0.479916 -0.274876 -0.577615 -0.058661 1 0 0 0 0 0 1 878140
-0.002511 0.000293 0.120615 0.480186 -0.275027 -0.577932 -0.058693 1 0 0 0 0 0 1 879152
-0.002511 0.000293 0.120615 0.480428 -0.275159 -0.578242 -0.058724 1 0 0 0 0 0 1 880154
-0.002511 0.000293 0.120615 0.480697 -0.275318 -0.578548 -0.058755 1 0 0 0 0 0 1 881150
-0.002511 0.000293 0.120615 0.480942 -0.275463 -0.578849 -0.058787 1 0 0 0 0 0 1 882150
-0.002511 0.000293 0.120615 0.481209 -0.275612 -0.579163 -0.058818 1 0 0 0 0 0 1 883151
-0.002511 0.000293 0.120615 0.481451 -0.275755 -0.579462 -0.058849 1 0 0 0 0 0 1 884140
-0.002511 0.000293 0.120615 0.481709 -0.275903 -0.579792 -0.058880 1 0 0 0 0 0 1 885150
-0.002511 0.000293 0.120615 0.481964 -0.276049 -0.580082 -0.058912 1 0 0 0 0 0 1 886151
-0.002517 0.000311 0.120605 0.555775 -0.529285 -0.431900 -0.058943 1 0 0 0 0 0 1 887156
-0.002519 0.000320 0.120601 0.532504 -0.443672 -0.505004 -0.058975 1 0 0 0 0 0 1 888163
-0.002521 0.000325 0.120600 0.514139 -0.379686 -0.543169 -0.059006 1 0 0 0 0 0 1 889165
-0.002521 0.000327 0.120599 0.504118 -0.345642 -0.557912 -0.059037 1 0 0 0 0 0 1 890163
-0.002522 0.000328 0.120599 0.499037 -0.328477 -0.563391 -0.059068 1 0 0 0 0 0 1 891160
-0.002522 0.000329 0.120599 0.496560 -0.319962 -0.565495 -0.059099 1 0 0 0 0 0 1 892161
-0.002522 0.000329 0.120599 0.495439 -0.315785 -0.566434 -0.059131 1 0 0 0 0 0 1 893161
-0.002522 0.000329 0.120599 0.494996 -0.313765 -0.566946 -0.059162 1 0 0 0 0 0 1 894158
-0.002522 0.000329 0.120599 0.494903 -0.312853 -0.567330 -0.059193 1 0 0 0 0 0 1 895161
-0.002522 0.000329 0.120599 0.495006 -0.312474 -0.567650 -0.059224 1 0 0 0 0 0 1 896160
-0.002522 0.000329 0.120599 0.495173 -0.312362 -0.567967 -0.059256 1 0 0 0 0 0 1 897159
-0.002522 0.000329 0.120599 0.495381 -0.312393 -0.568271 -0.059287 1 0 0 0 0 0 1 898158
-0.002522 0.000329 0.120599 0.495629 -0.312483 -0.568558 -0.059318 1 0 0 0 0 0 1 899159
-0.002522 0.000329 0.120599 0.495871 -0.312617 -0.568864 -0.059349 1 0 0 0 0 0 1 900160
-0.002522 0.000329 0.120599 0.496127 -0.312769 -0.569170 -0.059381 1 0 0 0 0 0 1 901159
-0.002522 0.000329 0.120599 0.496395 -0.312924 -0.569463 -0.059412 1 0 0 0 0 0 1 902157
-0.002522 0.000329 0.120599 0.496647 -0.313086 -0.569758 -0.059443 1 0 0 0 0 0 1 903163
-0.002522 0.000329 0.120599 0.496915 -0.313241 -0.570069 -0.059474 1 0 0 0 0 0 1 904160
-0.002522 0.000329 0.120599 0.497167 -0.313413 -0.570356 -0.059506 1 0 0 0 0 0 1 905158
-0.002522 0.000329 0.120599 0.497437 -0.313570 -0.570667 -0.059537 1 0 0 0 0 0 1 906158
-0.002522 0.000329 0.120599 0.497686 -0.313731 -0.570961 -0.059568 1 0 0 0 0 0 1 907156
-0.002522 0.000329 0.120599 0.497959 -0.313898 -0.571268 -0.059599 1 0 0 0 0 0 1 908160
-0.002522 0.000329 0.120599 0.498212 -0.314071 -0.571554 -0.059631 1 0 0 0 0 0 1 909157
-0.002522 0.000329 0.120599 0.498472 -0.314237 -0.571872 -0.059662 1 0 0 0 0 0 1 910156
-0.002522 0.000329 0.120599 0.498733 -0.314402 -0.572154 -0.059693 1 0 0 0 0 0 1 911157
-0.002522 0.000329 0.120599 0.498988 -0.314554 -0.572456 -0.059724 1 0 0 0 0 0 1 912150
-0.002522 0.000329 0.120599 0.499264 -0.314722 -0.572765 -0.059756 1 0 0 0 0 0 1 913160
-0.002522 0.000329 0.120599 0.499515 -0.314893 -0.573049 -0.059787 1 0 0 0 0 0 1 914149
-0.002503 0.000325 0.120589 0.233938 -0.252249 -0.436739 -0.059818 1 0 0 0 0 0 1 915156
-0.002494 0.000322 0.120586 0.325474 -0.273778 -0.503888 -0.059849 1 0 0 0 0 0 1 916160
-0.002489 0.000321 0.120585 0.392978 -0.289820 -0.538964 -0.059881 1 0 0 0 0 0 1 917158
-0.002487 0.000321 0.120584 0.428728 -0.298427 -0.552548 -0.059912 1 0 0 0 0 0 1 918158
-0.002486 0.000320 0.120584 0.446814 -0.302844 -0.557582 -0.059943 1 0 0 0 0 0 1 919162
-0.002485 0.000320 0.120584 0.455962 -0.305142 -0.559533 -0.059974 1 0 0 0 0 0 1 920159
-0.002485 0.000320 0.120584 0.460633 -0.306368 -0.560408 -0.060006 1 0 0 0 0 0 1 921157
-0.002485 0.000320 0.120584 0.463095 -0.307057 -0.560903 -0.060037 1 0 0 0 0 0 1 922158
-0.002484 0.000320 0.120584 0.464441 -0.307480 -0.561265 -0.060068 1 0 0 0 0 0 1 923156
-0.002484 0.000320 0.120584 0.465231 -0.307760 -0.561587 -0.060099 1 0 0 0 0 0 1 924159
-0.002484 0.000320 0.120584 0.465757 -0.307996 -0.561886 -0.060131 1 0 0 0 0 0 1 925155
-0.002484 0.000320 0.120584 0.466133 -0.308188 -0.562179 -0.060162 1 0 0 0 0 0 1 926146
-0.002484 0.000320 0.120584 0.466434 -0.308372 -0.562469 -0.060193 1 0 0 0 0 0 1 927145
-0.002484 0.000320 0.120584 0.466723 -0.308548 -0.562769 -0.060225 1 0 0 0 0 0 1 928178
-0.002484 0.000320 0.120584 0.466992 -0.308707 -0.563066 -0.060257 1 0 0 0 0 0 1 929199
-0.002484 0.000320 0.120584 0.467239 -0.308868 -0.563362 -0.060289 1 0 0 0 0 0 1 930211
-0.002484 0.000320 0.120584 0.467490 -0.309028 -0.563656 -0.060319 1 0 0 0 0 0 1 931197
-0.002484 0.000320 0.120584 0.467737 -0.309191 -0.563953 -0.060351 1 0 0 0 0 0 1 932214
-0.002484 0.000320 0.120584 0.467975 -0.309348 -0.564240 -0.060382 1 0 0 0 0 0 1 933196
-0.002484 0.000320 0.120584 0.468225 -0.309522 -0.564530 -0.060414 1 0 0 0 0 0 1 934211
-0.002484 0.000320 0.120584 0.468452 -0.309678 -0.564831 -0.060444 1 0 0 0 0 0 1 935195
-0.002484 0.000320 0.120584 0.468693 -0.309830 -0.565117 -0.060476 1 0 0 0 0 0 1 936214
-0.002484 0.000320 0.120584 0.468945 -0.310000 -0.565401 -0.060507 1 0 0 0 0 0 1 937195
-0.002484 0.000320 0.120584 0.469189 -0.310153 -0.565704 -0.060539 1 0 0 0 0 0 1 938210
-0.002484 0.000320 0.120584 0.469428 -0.310309 -0.565993 -0.060569 1 0 0 0 0 0 1 939196
-0.002484 0.000320 0.120584 0.469678 -0.310484 -0.566283 -0.060601 1 0 0 0 0 0 1 940214
-0.002484 0.000320 0.120584 0.469897 -0.310620 -0.566557 -0.060630 1 0 0 0 0 0 1 941131
-0.002484 0.000320 0.120584 0.470142 -0.310780 -0.566853 -0.060661 1 0 0 0 0 0 1 942140
-0.002484 0.000320 0.120584 0.470373 -0.310948 -0.567129 -0.060692 1 0 0 0 0 0 1 943131
-0.002484 0.000320 0.120584 0.470626 -0.311103 -0.567437 -0.060724 1 0 0 0 0 0 1 944147
-0.002484 0.000320 0.120584 0.470868 -0.311261 -0.567728 -0.060755 1 0 0 0 0 0 1 945140
-0.002484 0.000320 0.120584 0.471111 -0.311431 -0.568011 -0.060786 1 0 0 0 0 0 1 946131
-0.002484 0.000320 0.120584 0.471353 -0.311582 -0.568312 -0.060818 1 0 0 0 0 0 1 947140
-0.002490 0.000338 0.120573 0.545296 -0.565251 -0.419721 -0.060849 1 0 0 0 0 0 1 948138
-0.002492 0.000347 0.120570 0.522083 -0.479988 -0.492727 -0.060880 1 0 0 0 0 0 1 949139
-0.002494 0.000352 0.120568 0.503743 -0.416208 -0.530853 -0.060911 1 0 0 0 0 0 1 950131
-0.002495 0.000354 0.120568 0.493731 -0.382257 -0.545586 -0.060943 1 0 0 0 0 0 1 951139
-0.002495 0.000355 0.120568 0.488646 -0.365136 -0.551020 -0.060974 1 0 0 0 0 0 1 952144
-0.002495 0.000356 0.120568 0.486185 -0.356651 -0.553127 -0.061006 1 0 0 0 0 0 1 953155
-0.002495 0.000356 0.120568 0.485044 -0.352502 -0.554034 -0.061036 1 0 0 0 0 0 1 954136
-0.002495 0.000356 0.120568 0.484603 -0.350507 -0.554539 -0.061068 1 0 0 0 0 0 1 955146
-0.002495 0.000356 0.120568 0.484495 -0.349599 -0.554914 -0.061099 1 0 0 0 0 0 1 956144
-0.002495 0.000356 0.120568 0.484573 -0.349231 -0.555213 -0.061130 1 0 0 0 0 0 1 957145
-0.002495 0.000356 0.120568 0.484723 -0.349141 -0.555502 -0.061161 1 0 0 0 0 0 1 958122
-0.002495 0.000356 0.120568 0.484934 -0.349183 -0.555791 -0.061193 1 0 0 0 0 0 1 959154
-0.002495 0.000357 0.120568 0.485159 -0.349293 -0.556085 -0.061224 1 0 0 0 0 0 1 960144
-0.002495 0.000357 0.120568 0.485400 -0.349446 -0.556366 -0.061255 1 0 0 0 0 0 1 961149
-0.002495 0.000357 0.120568 0.485631 -0.349609 -0.556649 -0.061287 1 0 0 0 0 0 1 962148
-0.002495 0.000357 0.120568 0.485882 -0.349766 -0.556933 -0.061318 1 0 0 0 0 0 1 963149
-0.002476 0.000352 0.120558 0.219940 -0.287033 -0.420277 -0.061349 1 0 0 0 0 0 1 964147
-0.002467 0.000350 0.120554 0.311182 -0.308527 -0.487371 -0.061380 1 0 0 0 0 0 1 965146
-0.002462 0.000349 0.120553 0.378518 -0.324563 -0.522432 -0.061411 1 0 0 0 0 0 1 966145
-0.002460 0.000348 0.120553 0.414190 -0.333162 -0.535976 -0.061443 1 0 0 0 0 0 1 967151
-0.002459 0.000348 0.120553 0.432239 -0.337586 -0.540999 -0.061474 1 0 0 0 0 0 1 968152
-0.002458 0.000348 0.120553 0.441347 -0.339891 -0.542950 -0.061505 1 0 0 0 0 0 1 969150
-0.002458 0.000348 0.120553 0.446003 -0.341119 -0.543806 -0.061537 1 0 0 0 0 0 1 970151
-0.002458 0.000348 0.120553 0.448435 -0.341817 -0.544278 -0.061568 1 0 0 0 0 0 1 971147
-0.002458 0.000348 0.120553 0.449780 -0.342267 -0.544624 -0.061599 1 0 0 0 0 0 1 972148
-0.002458 0.000348 0.120553 0.450545 -0.342558 -0.544923 -0.061630 1 0 0 0 0 0 1 973147
-0.002457 0.000348 0.120553 0.451047 -0.342817 -0.545212 -0.061661 1 0 0 0 0 0 1 974142
-0.002457 0.000348 0.120553 0.451419 -0.343017 -0.545487 -0.061693 1 0 0 0 0 0 1 975146
-0.002457 0.000348 0.120553 0.451716 -0.343206 -0.545775 -0.061724 1 0 0 0 0 0 1 976148
-0.002457 0.000348 0.120553 0.451984 -0.343390 -0.546051 -0.061755 1 0 0 0 0 0 1 977149
-0.002457 0.000348 0.120553 0.452222 -0.343553 -0.546319 -0.061786 1 0 0 0 0 0 1 978140
-0.002457 0.000348 0.120553 0.452467 -0.343740 -0.546594 -0.061818 1 0 0 0 0 0 1 979142
-0.002457 0.000348 0.120553 0.452698 -0.343917 -0.546872 -0.061849 1 0 0 0 0 0 1 980149
-0.002457 0.000348 0.120553 0.452927 -0.344090 -0.547148 -0.061880 1 0 0 0 0 0 1 981147
-0.002457 0.000348 0.120553 0.453155 -0.344264 -0.547424 -0.061912 1 0 0 0 0 0 1 982147
-0.002457 0.000348 0.120553 0.453397 -0.344441 -0.547706 -0.061943 1 0 0 0 0 0 1 983148
-0.002457 0.000348 0.120553 0.453614 -0.344612 -0.547976 -0.061974 1 0 0 0 0 0 1 984144
-0.002457 0.000348 0.120553 0.453842 -0.344786 -0.548253 -0.062005 1 0 0 0 0 0 1 985147
-0.002457 0.000348 0.120553 0.454074 -0.344971 -0.548542 -0.062037 1 0 0 0 0 0 1 986146
-0.002457 0.000348 0.120553 0.454299 -0.345135 -0.548807 -0.062068 1 0 0 0 0 0 1 987146
-0.002457 0.000348 0.120553 0.454525 -0.345296 -0.549089 -0.062099 1 0 0 0 0 0 1 988149
-0.002463 0.000366 0.120542 0.528552 -0.599231 -0.400189 -0.062130 1 0 0 0 0 0 1 989146
-0.002465 0.000375 0.120538 0.505385 -0.514218 -0.473145 -0.062161 1 0 0 0 0 0 1 990118
-0.002467 0.000379 0.120537 0.487054 -0.450576 -0.511246 -0.062192 1 0 0 0 0 0 1 991116
-0.002468 0.000382 0.120537 0.477047 -0.416694 -0.525955 -0.062224 1 0 0 0 0 0 1 992146
-0.002468 0.000383 0.120536 0.471954 -0.399621 -0.531378 -0.062254 1 0 0 0 0 0 1 993117
-0.002481 0.000370 0.120526 0.648419 -0.198771 -0.383006 -0.062286 1 0 0 0 0 0 1 994138
-0.002488 0.000363 0.120522 0.588575 -0.259436 -0.457202 -0.062317 1 0 0 0 0 0 1 995134
-0.002491 0.000360 0.120520 0.543145 -0.305854 -0.495828 -0.062349 1 0 0 0 0 0 1 996144
-0.002493 0.000358 0.120520 0.518713 -0.330700 -0.510734 -0.062382 1 0 0 0 0 0 1 997188
-0.002493 0.000357 0.120520 0.506328 -0.343373 -0.516217 -0.062414 1 0 0 0 0 0 1 998218
-0.002494 0.000357 0.120520 0.500223 -0.349833 -0.518351 -0.062449 1 0 0 0 0 0 1 999339
-0.002494 0.000357 0.120520 0.497236 -0.353110 -0.519219 -0.062476 1 0 0 0 0 0 2 224
-0.002494 0.000356 0.120520 0.495814 -0.354796 -0.519645 -0.062500 1 0 0 0 0 0 2 1214
-0.002494 0.000356 0.120520 0.495004 -0.355575 -0.519716 -0.062500 1 0 0 0 0 0 2 2215
-0.002494 0.000356 0.120520 0.494598 -0.355981 -0.519745 -0.062500 1 0 0 0 0 0 2 3187
-0.002494 0.000356 0.120520 0.494397 -0.356176 -0.519759 -0.062500 1 0 0 0 0 0 2 4337
-0.002494 0.000356 0.120520 0.494291 -0.356271 -0.519763 -0.062500 1 0 0 0 0 0 2 5190
-0.002494 0.000356 0.120520 0.494243 -0.356320 -0.519758 -0.062500 1 0 0 0 0 0 2 6211
-0.002494 0.000356 0.120520 0.494215 -0.356349 -0.519758 -0.062500 1 0 0 0 0 0 2 7218
-0.002494 0.000356 0.120520 0.494214 -0.356351 -0.519758 -0.062500 1 0 0 0 0 0 2 8214
-0.002494 0.000356 0.120520 0.494206 -0.356359 -0.519765 -0.062500 1 0 0 0 0 0 2 9198
-0.002494 0.000356 0.120520 0.494197 -0.356368 -0.519752 -0.062500 1 0 0 0 0 0 2 10229
-0.002494 0.000356 0.120520 0.494185 -0.356366 -0.519764 -0.062500 1 0 0 0 0 0 2 11212
-0.002494 0.000356 0.120520 0.494204 -0.356360 -0.519765 -0.062500 1 0 0 0 0 0 2 12234
-0.002494 0.000356 0.120520 0.494189 -0.356377 -0.519759 -0.062500 1 0 0 0 0 0 2 13139
-0.002494 0.000356 0.120520 0.494195 -0.356370 -0.519752 -0.062500 1 0 0 0 0 0 2 14129
-0.002494 0.000356 0.120520 0.494197 -0.356369 -0.519771 -0.062500 1 0 0 0 0 0 2 15138
-0.002494 0.000356 0.120520 0.494197 -0.356369 -0.519753 -0.062500 1 0 0 0 0 0 2 16145
-0.002494 0.000356 0.120520 0.494185 -0.356366 -0.519765 -0.062500 1 0 0 0 0 0 2 17139
-0.002494 0.000356 0.120520 0.494191 -0.356357 -0.519759 -0.062500 1 0 0 0 0 0 2 18129
-0.002494 0.000356 0.120520 0.494208 -0.356370 -0.519758 -0.062500 1 0 0 0 0 0 2 19137
-0.002494 0.000356 0.120520 0.494186 -0.356366 -0.519765 -0.062500 1 0 0 0 0 0 2 20254
-0.002494 0.000356 0.120520 0.494195 -0.356368 -0.519752 -0.062500 1 0 0 0 0 0 2 21139
-0.002494 0.000356 0.120520 0.494197 -0.356369 -0.519771 -0.062500 1 0 0 0 0 0 2 22129
-0.002494 0.000356 0.120520 0.494197 -0.356369 -0.519753 -0.062500 1 0 0 0 0 0 2 23138
-0.002494 0.000356 0.120520 0.494185 -0.356366 -0.519765 -0.062500 1 0 0 0 0 0 2 24254
-0.002494 0.000356 0.120520 0.494195 -0.356368 -0.519752 -0.062500 1 0 0 0 0 0 2 25263
-0.002494 0.000356 0.120520 0.494197 -0.356369 -0.519771 -0.062500 1 0 0 0 0 0 2 26254
-0.002475 0.000352 0.120510 0.227767 -0.293402 -0.382620 -0.062500 1 0 0 0 0 0 2 27253
-0.002466 0.000350 0.120507 0.318557 -0.314681 -0.449405 -0.062500 1 0 0 0 0 0 2 28263
-0.002461 0.000349 0.120505 0.385565 -0.330500 -0.484161 -0.062500 1 0 0 0 0 0 2 29264
-0.002459 0.000348 0.120505 0.420945 -0.338917 -0.497428 -0.062500 1 0 0 0 0 0 2 30274
-0.002458 0.000348 0.120505 0.438737 -0.343161 -0.502173 -0.062500 1 0 0 0 0 0 2 31262
-0.002457 0.000348 0.120505 0.447607 -0.345269 -0.503828 -0.062500 1 0 0 0 0 0 2 32247
-0.002457 0.000347 0.120505 0.452023 -0.346340 -0.504405 -0.062500 1 0 0 0 0 0 2 33271
-0.002457 0.000347 0.120505 0.454228 -0.346877 -0.504614 -0.062500 1 0 0 0 0 0 2 34250
-0.002457 0.000347 0.120505 0.455327 -0.347140 -0.504686 -0.062500 1 0 0 0 0 0 2 35142
-0.002456 0.000347 0.120505 0.455876 -0.347271 -0.504710 -0.062500 1 0 0 0 0 0 2 36270
-0.002456 0.000347 0.120505 0.456144 -0.347335 -0.504717 -0.062500 1 0 0 0 0 0 2 37271
-0.002456 0.000347 0.120505 0.456298 -0.347360 -0.504720 -0.062500 1 0 0 0 0 0 2 38270
-0.002456 0.000347 0.120505 0.456359 -0.347384 -0.504719 -0.062500 1 0 0 0 0 0 2 39144
-0.002456 0.000347 0.120505 0.456398 -0.347394 -0.504717 -0.062500 1 0 0 0 0 0 2 40249
-0.002456 0.000347 0.120505 0.456412 -0.347398 -0.504723 -0.062500 1 0 0 0 0 0 2 41144
-0.002462 0.000366 0.120494 0.530204 -0.601151 -0.355486 -0.062500 1 0 0 0 0 0 2 42272
-0.002464 0.000375 0.120490 0.506830 -0.516053 -0.428170 -0.062500 1 0 0 0 0 0 2 43135
-0.002466 0.000379 0.120489 0.488310 -0.452260 -0.465990 -0.062500 1 0 0 0 0 0 2 44281
-0.002467 0.000381 0.120489 0.478069 -0.418224 -0.480421 -0.062500 1 0 0 0 0 0 2 45140
-0.002467 0.000383 0.120488 0.472761 -0.400972 -0.485576 -0.062500 1 0 0 0 0 0 2 46270
-0.002467 0.000383 0.120488 0.470033 -0.392322 -0.487386 -0.062500 1 0 0 0 0 0 2 47127
-0.002467 0.000383 0.120488 0.468670 -0.388003 -0.488013 -0.062500 1 0 0 0 0 0 2 48275
-0.002467 0.000384 0.120488 0.467975 -0.385841 -0.488239 -0.062500 1 0 0 0 0 0 2 49269
-0.002467 0.000384 0.120488 0.467632 -0.384761 -0.488318 -0.062500 1 0 0 0 0 0 2 50268
-0.002467 0.000384 0.120488 0.467452 -0.384214 -0.488345 -0.062500 1 0 0 0 0 0 2 51269
-0.002467 0.000384 0.120488 0.467368 -0.383941 -0.488351 -0.062500 1 0 0 0 0 0 2 52271
-0.002467 0.000384 0.120488 0.467316 -0.383808 -0.488353 -0.062500 1 0 0 0 0 0 2 53262
-0.002467 0.000384 0.120488 0.467291 -0.383731 -0.488354 -0.062500 1 0 0 0 0 0 2 54263
-0.002467 0.000384 0.120488 0.467286 -0.383714 -0.488361 -0.062500 1 0 0 0 0 0 2 55144
-0.002467 0.000384 0.120488 0.467278 -0.383692 -0.488356 -0.062500 1 0 0 0 0 0 2 56248
-0.002467 0.000384 0.120488 0.467274 -0.383679 -0.488362 -0.062500 1 0 0 0 0 0 2 57143
-0.002467 0.000384 0.120488 0.467286 -0.383680 -0.488349 -0.062500 1 0 0 0 0 0 2 58143
-0.002467 0.000384 0.120488 0.467276 -0.383678 -0.488362 -0.062500 1 0 0 0 0 0 2 59135
-0.002467 0.000384 0.120488 0.467270 -0.383666 -0.488350 -0.062500 1 0 0 0 0 0 2 60292
-0.002467 0.000384 0.120488 0.467274 -0.383677 -0.488362 -0.062500 1 0 0 0 0 0 2 61138
-0.002467 0.000384 0.120488 0.467282 -0.383669 -0.488356 -0.062500 1 0 0 0 0 0 2 62144
-0.002467 0.000384 0.120488 0.467263 -0.383674 -0.488356 -0.062500 1 0 0 0 0 0 2 63248
-0.002467 0.000384 0.120488 0.467281 -0.383669 -0.488356 -0.062500 1 0 0 0 0 0 2 64143
-0.002467 0.000384 0.120488 0.467275 -0.383677 -0.488362 -0.062500 1 0 0 0 0 0 2 65275
-0.002467 0.000384 0.120488 0.467270 -0.383666 -0.488350 -0.062500 1 0 0 0 0 0 2 66268
-0.002467 0.000384 0.120488 0.467273 -0.383676 -0.488362 -0.062500 1 0 0 0 0 0 2 67269
-0.002467 0.000384 0.120488 0.467282 -0.383669 -0.488356 -0.062500 1 0 0 0 0 0 2 68240
-0.002467 0.000384 0.120488 0.467283 -0.383668 -0.488356 -0.062500 1 0 0 0 0 0 2 69251
-0.002467 0.000384 0.120488 0.467263 -0.383673 -0.488356 -0.062500 1 0 0 0 0 0 2 70266
-0.002467 0.000384 0.120488 0.467281 -0.383668 -0.488356 -0.062500 1 0 0 0 0 0 2 71257
-0.002467 0.000384 0.120488 0.467275 -0.383676 -0.488363 -0.062500 1 0 0 0 0 0 2 72274
-0.002467 0.000384 0.120488 0.467274 -0.383677 -0.488343 -0.062500 1 0 0 0 0 0 2 73269
-0.002467 0.000384 0.120488 0.467274 -0.383678 -0.488361 -0.062500 1 0 0 0 0 0 2 74267
-0.002467 0.000384 0.120488 0.467282 -0.383669 -0.488356 -0.062500 1 0 0 0 0 0 2 75267
-0.002467 0.000384 0.120488 0.467275 -0.383677 -0.488362 -0.062500 1 0 0 0 0 0 2 76270
-0.002467 0.000384 0.120488 0.467271 -0.383666 -0.488350 -0.062500 1 0 0 0 0 0 2 77260
-0.002467 0.000384 0.120488 0.467274 -0.383677 -0.488362 -0.062500 1 0 0 0 0 0 2 78268
-0.002467 0.000384 0.120488 0.467282 -0.383669 -0.488356 -0.062500 1 0 0 0 0 0 2 79268
-0.002467 0.000384 0.120488 0.467263 -0.383674 -0.488356 -0.062500 1 0 0 0 0 0 2 80278
-0.002467 0.000384 0.120488 0.467281 -0.383668 -0.488356 -0.062500 1 0 0 0 0 0 2 81336
-0.002467 0.000384 0.120488 0.467275 -0.383677 -0.488362 -0.062500 1 0 0 0 0 0 2 82323
-0.002467 0.000384 0.120488 0.467270 -0.383666 -0.488350 -0.062500 1 0 0 0 0 0 2 83208
-0.002467 0.000384 0.120488 0.467273 -0.383676 -0.488362 -0.062500 1 0 0 0 0 0 2 84323
-0.002467 0.000384 0.120488 0.467282 -0.383669 -0.488356 -0.062500 1 0 0 0 0 0 2 85335
-0.002467 0.000384 0.120488 0.467275 -0.383677 -0.488363 -0.062500 1 0 0 0 0 0 2 86193
-0.002467 0.000384 0.120488 0.467274 -0.383678 -0.488343 -0.062500 1 0 0 0 0 0 2 87337
-0.002467 0.000384 0.120488 0.467274 -0.383678 -0.488361 -0.062500 1 0 0 0 0 0 2 88320
-0.002467 0.000384 0.120488 0.467282 -0.383669 -0.488356 -0.062500 1 0 0 0 0 0 2 89332
-0.002467 0.000384 0.120488 0.467263 -0.383674 -0.488356 -0.062500 1 0 0 0 0 0 2 90318
-0.002467 0.000384 0.120488 0.467281 -0.383669 -0.488355 -0.062500 1 0 0 0 0 0 2 91329
-0.002467 0.000384 0.120488 0.467283 -0.383668 -0.488355 -0.062500 1 0 0 0 0 0 2 92318
-0.002467 0.000384 0.120488 0.467275 -0.383677 -0.488362 -0.062500 1 0 0 0 0 0 2 93330
-0.002467 0.000384 0.120488 0.467271 -0.383666 -0.488350 -0.062500 1 0 0 0 0 0 2 94331
-0.002467 0.000384 0.120488 0.467274 -0.383676 -0.488362 -0.062500 1 0 0 0 0 0 2 95316
-0.002467 0.000384 0.120488 0.467283 -0.383669 -0.488356 -0.062500 1 0 0 0 0 0 2 96332
-0.002467 0.000384 0.120488 0.467263 -0.383674 -0.488356 -0.062500 1 0 0 0 0 0 2 97251
-0.002467 0.000384 0.120488 0.467281 -0.383668 -0.488356 -0.062500 1 0 0 0 0 0 2 98260
-0.002467 0.000384 0.120488 0.467275 -0.383677 -0.488363 -0.062500 1 0 0 0 0 0 2 99251
-0.002467 0.000384 0.120488 0.467270 -0.383666 -0.488350 -0.062500 1 0 0 0 0 0 2 100261
-0.002467 0.000384 0.120488 0.467273 -0.383676 -0.488362 -0.062500 1 0 0 0 0 0 2 101251
-0.002467 0.000384 0.120488 0.467282 -0.383668 -0.488356 -0.062500 1 0 0 0 0 0 2 102259
-0.002467 0.000384 0.120488 0.467263 -0.383674 -0.488356 -0.062500 1 0 0 0 0 0 2 103251
-0.002467 0.000384 0.120488 0.467284 -0.383680 -0.488349 -0.062500 1 0 0 0 0 0 2 104261
-0.002467 0.000384 0.120488 0.467275 -0.383678 -0.488362 -0.062500 1 0 0 0 0 0 2 105251
-0.002467 0.000384 0.120488 0.467283 -0.383669 -0.488356 -0.062500 1 0 0 0 0 0 2 106261
-0.002467 0.000384 0.120488 0.467263 -0.383674 -0.488356 -0.062500 1 0 0 0 0 0 2 107251
-0.002467 0.000384 0.120488 0.467281 -0.383669 -0.488356 -0.062500 1 0 0 0 0 0 2 108253
-0.002467 0.000384 0.120488 0.467275 -0.383677 -0.488362 -0.062500 1 0 0 0 0 0 2 109260
-0.002467 0.000384 0.120488 0.467270 -0.383666 -0.488350 -0.062500 1 0 0 0 0 0 2 110251
-0.002467 0.000384 0.120488 0.467282 -0.383668 -0.488355 -0.062500 1 0 0 0 0 0 2 111268
-0.002467 0.000384 0.120488 0.467275 -0.383676 -0.488362 -0.062500 1 0 0 0 0 0 2 112259
-0.002467 0.000384 0.120488 0.467283 -0.383669 -0.488356 -0.062500 1 0 0 0 0 0 2 113253
-0.002473 0.000402 0.120478 0.541008 -0.637290 -0.338990 -0.062500 1 0 0 0 0 0 2 114258
-0.002475 0.000411 0.120474 0.517664 -0.552252 -0.411744 -0.062500 1 0 0 0 0 0 2 115239
-0.002477 0.000415 0.120473 0.499145 -0.488491 -0.449594 -0.062500 1 0 0 0 0 0 2 116274
-0.002477 0.000418 0.120472 0.488909 -0.454472 -0.464044 -0.062500 1 0 0 0 0 0 2 117261
-0.002478 0.000419 0.120472 0.483594 -0.437236 -0.469195 -0.062500 1 0 0 0 0 0 2 118267
-0.002478 0.000419 0.120472 0.480887 -0.428585 -0.471007 -0.062500 1 0 0 0 0 0 2 119239
-0.002478 0.000420 0.120472 0.479511 -0.424252 -0.471638 -0.062500 1 0 0 0 0 0 2 120269
-0.002478 0.000420 0.120472 0.478815 -0.422089 -0.471864 -0.062500 1 0 0 0 0 0 2 121268
-0.002478 0.000420 0.120472 0.478472 -0.421009 -0.471944 -0.062500 1 0 0 0 0 0 2 122265
-0.002478 0.000420 0.120472 0.478296 -0.420473 -0.471965 -0.062500 1 0 0 0 0 0 2 123268
-0.002478 0.000420 0.120472 0.478199 -0.420199 -0.471964 -0.062500 1 0 0 0 0 0 2 124257
-0.002478 0.000420 0.120472 0.478170 -0.420071 -0.471978 -0.062500 1 0 0 0 0 0 2 125269
-0.002478 0.000420 0.120472 0.478136 -0.419993 -0.471974 -0.062500 1 0 0 0 0 0 2 126266
-0.002478 0.000420 0.120472 0.478127 -0.419965 -0.471987 -0.062500 1 0 0 0 0 0 2 127265
-0.002478 0.000420 0.120472 0.478122 -0.419952 -0.471976 -0.062500 1 0 0 0 0 0 2 128269
-0.002478 0.000420 0.120472 0.478127 -0.419931 -0.471974 -0.062500 1 0 0 0 0 0 2 129238
-0.002478 0.000420 0.120472 0.478119 -0.419938 -0.471981 -0.062500 1 0 0 0 0 0 2 130267
-0.002478 0.000420 0.120472 0.478127 -0.419931 -0.471975 -0.062500 1 0 0 0 0 0 2 131257
-0.002478 0.000420 0.120472 0.478104 -0.419924 -0.471981 -0.062500 1 0 0 0 0 0 2 132268
-0.002478 0.000420 0.120472 0.478125 -0.419929 -0.471975 -0.062500 1 0 0 0 0 0 2 133267
-0.002478 0.000420 0.120472 0.478116 -0.419927 -0.471988 -0.062500 1 0 0 0 0 0 2 134266
-0.002478 0.000420 0.120472 0.478114 -0.419926 -0.471969 -0.062500 1 0 0 0 0 0 2 135269
-0.002478 0.000420 0.120472 0.478118 -0.419938 -0.471980 -0.062500 1 0 0 0 0 0 2 136336
-0.002478 0.000420 0.120472 0.478123 -0.419919 -0.471981 -0.062500 1 0 0 0 0 0 2 137335
-0.002478 0.000420 0.120472 0.478119 -0.419937 -0.471982 -0.062500 1 0 0 0 0 0 2 138336
-0.002478 0.000420 0.120472 0.478115 -0.419928 -0.471969 -0.062500 1 0 0 0 0 0 2 139332
-0.002478 0.000420 0.120472 0.478115 -0.419927 -0.471987 -0.062500 1 0 0 0 0 0 2 140340
-0.002478 0.000420 0.120472 0.478126 -0.419929 -0.471976 -0.062500 1 0 0 0 0 0 2 141334
-0.002478 0.000420 0.120472 0.478107 -0.419936 -0.471975 -0.062500 1 0 0 0 0 0 2 142311
-0.002478 0.000420 0.120472 0.478122 -0.419919 -0.471981 -0.062500 1 0 0 0 0 0 2 143335
-0.002478 0.000420 0.120472 0.478127 -0.419928 -0.471975 -0.062500 1 0 0 0 0 0 2 144335
-0.002478 0.000420 0.120472 0.478117 -0.419927 -0.471988 -0.062500 1 0 0 0 0 0 2 145333
-0.002478 0.000420 0.120472 0.478115 -0.419926 -0.471969 -0.062500 1 0 0 0 0 0 2 146333
-0.002478 0.000420 0.120472 0.478118 -0.419938 -0.471980 -0.062500 1 0 0 0 0 0 2 147334
-0.002478 0.000420 0.120472 0.478124 -0.419919 -0.471982 -0.062500 1 0 0 0 0 0 2 148335
-0.002478 0.000420 0.120472 0.478107 -0.419934 -0.471975 -0.062500 1 0 0 0 0 0 2 149334
-0.002478 0.000420 0.120472 0.478126 -0.419930 -0.471974 -0.062500 1 0 0 0 0 0 2 150333
-0.002478 0.000420 0.120472 0.478116 -0.419927 -0.471988 -0.062500 1 0 0 0 0 0 2 151334
-0.002478 0.000420 0.120472 0.478114 -0.419926 -0.471969 -0.062500 1 0 0 0 0 0 2 152326
-0.002478 0.000420 0.120472 0.478118 -0.419938 -0.471980 -0.062500 1 0 0 0 0 0 2 153340
-0.002478 0.000420 0.120472 0.478123 -0.419919 -0.471981 -0.062500 1 0 0 0 0 0 2 154322
-0.002478 0.000420 0.120472 0.478107 -0.419934 -0.471975 -0.062500 1 0 0 0 0 0 2 155335
-0.002478 0.000420 0.120472 0.478125 -0.419930 -0.471974 -0.062500 1 0 0 0 0 0 2 156345
-0.002491 0.000406 0.120461 0.657010 -0.227523 -0.321554 -0.062500 1 0 0 0 0 0 2 157339
-0.002497 0.000399 0.120457 0.598348 -0.292322 -0.394819 -0.062500 1 0 0 0 0 0 2 158334
-0.002501 0.000396 0.120456 0.553395 -0.340690 -0.432943 -0.062500 1 0 0 0 0 0 2 159348
-0.002502 0.000394 0.120456 0.529072 -0.366440 -0.447497 -0.062500 1 0 0 0 0 0 2 160347
-0.002503 0.000393 0.120456 0.516625 -0.379451 -0.452681 -0.062500 1 0 0 0 0 0 2 161335
-0.002504 0.000393 0.120456 0.510328 -0.385967 -0.454503 -0.062500 1 0 0 0 0 0 2 162332
-0.002504 0.000393 0.120455 0.507167 -0.389225 -0.455143 -0.062500 1 0 0 0 0 0 2 163334
-0.002504 0.000393 0.120455 0.505571 -0.390850 -0.455365 -0.062500 1 0 0 0 0 0 2 164338
-0.002504 0.000393 0.120455 0.504776 -0.391680 -0.455449 -0.062500 1 0 0 0 0 0 2 165332
-0.002504 0.000393 0.120455 0.504379 -0.392081 -0.455472 -0.062500 1 0 0 0 0 0 2 166331
-0.002504 0.000392 0.120455 0.504183 -0.392286 -0.455479 -0.062500 1 0 0 0 0 0 2 167314
-0.002504 0.000392 0.120455 0.504077 -0.392382 -0.455482 -0.062500 1 0 0 0 0 0 2 168329
-0.002504 0.000392 0.120455 0.504041 -0.392433 -0.455483 -0.062500 1 0 0 0 0 0 2 169314
-0.002504 0.000392 0.120455 0.504015 -0.392462 -0.455483 -0.062500 1 0 0 0 0 0 2 170332
-0.002504 0.000392 0.120455 0.503994 -0.392470 -0.455484 -0.062500 1 0 0 0 0 0 2 171312
-0.002504 0.000392 0.120455 0.503984 -0.392479 -0.455491 -0.062500 1 0 0 0 0 0 2 172329
-0.002504 0.000392 0.120455 0.503986 -0.392491 -0.455485 -0.062500 1 0 0 0 0 0 2 173313
-0.002504 0.000392 0.120455 0.503995 -0.392484 -0.455478 -0.062500 1 0 0 0 0 0 2 174327
-0.002504 0.000392 0.120455 0.503972 -0.392477 -0.455484 -0.062500 1 0 0 0 0 0 2 175311
-0.002504 0.000392 0.120455 0.503985 -0.392491 -0.455484 -0.062500 1 0 0 0 0 0 2 176327
-0.002504 0.000392 0.120455 0.503987 -0.392492 -0.455484 -0.062500 1 0 0 0 0 0 2 177335
-0.002504 0.000392 0.120455 0.503971 -0.392478 -0.455485 -0.062500 1 0 0 0 0 0 2 178312
-0.002504 0.000392 0.120455 0.503985 -0.392491 -0.455484 -0.062500 1 0 0 0 0 0 2 179327
-0.002504 0.000392 0.120455 0.503987 -0.392493 -0.455484 -0.062500 1 0 0 0 0 0 2 180314
-0.002504 0.000392 0.120455 0.503984 -0.392481 -0.455491 -0.062500 1 0 0 0 0 0 2 181257
-0.002504 0.000392 0.120455 0.503974 -0.392489 -0.455479 -0.062500 1 0 0 0 0 0 2 182248
-0.002504 0.000392 0.120455 0.503985 -0.392493 -0.455484 -0.062500 1 0 0 0 0 0 2 183256
-0.002504 0.000392 0.120455 0.503992 -0.392472 -0.455484 -0.062500 1 0 0 0 0 0 2 184248
-0.002504 0.000392 0.120455 0.503975 -0.392487 -0.455478 -0.062500 1 0 0 0 0 0 2 185257
-0.002504 0.000392 0.120455 0.503982 -0.392480 -0.455490 -0.062500 1 0 0 0 0 0 2 186248
-0.002504 0.000392 0.120455 0.503986 -0.392491 -0.455485 -0.062500 1 0 0 0 0 0 2 187257
-0.002504 0.000392 0.120455 0.503975 -0.392489 -0.455478 -0.062500 1 0 0 0 0 0 2 188249
-0.002504 0.000392 0.120455 0.503982 -0.392481 -0.455490 -0.062500 1 0 0 0 0 0 2 189256
-0.002504 0.000392 0.120455 0.503986 -0.392491 -0.455485 -0.062500 1 0 0 0 0 0 2 190248
-0.002504 0.000392 0.120455 0.503987 -0.392493 -0.455485 -0.062500 1 0 0 0 0 0 2 191257
-0.002504 0.000392 0.120455 0.503971 -0.392478 -0.455485 -0.062500 1 0 0 0 0 0 2 192248
-0.002504 0.000392 0.120455 0.503993 -0.392482 -0.455478 -0.062500 1 0 0 0 0 0 2 193257
-0.002504 0.000392 0.120455 0.503988 -0.392491 -0.455483 -0.062500 1 0 0 0 0 0 2 194255
-0.002504 0.000392 0.120455 0.503972 -0.392478 -0.455485 -0.062500 1 0 0 0 0 0 2 195245
-0.002504 0.000392 0.120455 0.503985 -0.392491 -0.455484 -0.062500 1 0 0 0 0 0 2 196272
-0.002504 0.000392 0.120455 0.503983 -0.392481 -0.455491 -0.062500 1 0 0 0 0 0 2 197257
-0.002504 0.000392 0.120455 0.503974 -0.392488 -0.455479 -0.062500 1 0 0 0 0 0 2 198251
-0.002504 0.000392 0.120455 0.503985 -0.392492 -0.455484 -0.062500 1 0 0 0 0 0 2 199266
-0.002504 0.000392 0.120455 0.503983 -0.392481 -0.455491 -0.062500 1 0 0 0 0 0 2 200273
-0.002504 0.000392 0.120455 0.503986 -0.392491 -0.455485 -0.062500 1 0 0 0 0 0 2 201269
-0.002504 0.000392 0.120455 0.503974 -0.392490 -0.455478 -0.062500 1 0 0 0 0 0 2 202234
-0.002504 0.000392 0.120455 0.503982 -0.392481 -0.455491 -0.062500 1 0 0 0 0 0 2 203264
-0.002504 0.000392 0.120455 0.503994 -0.392483 -0.455478 -0.062500 1 0 0 0 0 0 2 204252
-0.002504 0.000392 0.120455 0.503976 -0.392489 -0.455477 -0.062500 1 0 0 0 0 0 2 205263
-0.002504 0.000392 0.120455 0.503982 -0.392480 -0.455490 -0.062500 1 0 0 0 0 0 2 206264
-0.002504 0.000392 0.120455 0.503986 -0.392491 -0.455485 -0.062500 1 0 0 0 0 0 2 207265
-0.002504 0.000392 0.120455 0.503975 -0.392490 -0.455478 -0.062500 1 0 0 0 0 0 2 208266
-0.002504 0.000392 0.120455 0.503982 -0.392481 -0.455490 -0.062500 1 0 0 0 0 0 2 209273
-0.002504 0.000392 0.120455 0.503986 -0.392491 -0.455485 -0.062500 1 0 0 0 0 0 2 210269
-0.002504 0.000392 0.120455 0.503987 -0.392493 -0.455484 -0.062500 1 0 0 0 0 0 2 211273
-0.002504 0.000392 0.120455 0.503971 -0.392479 -0.455485 -0.062500 1 0 0 0 0 0 2 212266
-0.002504 0.000392 0.120455 0.503993 -0.392482 -0.455477 -0.062500 1 0 0 0 0 0 2 213264
-0.002504 0.000392 0.120455 0.503984 -0.392480 -0.455490 -0.062500 1 0 0 0 0 0 2 214245
-0.002504 0.000392 0.120455 0.503974 -0.392488 -0.455479 -0.062500 1 0 0 0 0 0 2 215264
-0.002504 0.000392 0.120455 0.503985 -0.392492 -0.455483 -0.062500 1 0 0 0 0 0 2 216265
-0.002509 0.000411 0.120445 0.577658 -0.645986 -0.306060 -0.062500 1 0 0 0 0 0 2 217234
-0.002512 0.000420 0.120441 0.554343 -0.560994 -0.378843 -0.062500 1 0 0 0 0 0 2 218234
-0.002513 0.000424 0.120440 0.535842 -0.497262 -0.416712 -0.062500 1 0 0 0 0 0 2 219263
-0.002514 0.000426 0.120439 0.525621 -0.463248 -0.431164 -0.062500 1 0 0 0 0 0 2 220235
-0.002514 0.000428 0.120439 0.520297 -0.446015 -0.436313 -0.062500 1 0 0 0 0 0 2 221264
-0.002515 0.000428 0.120439 0.517582 -0.437376 -0.438135 -0.062500 1 0 0 0 0 0 2 222264
-0.002515 0.000428 0.120439 0.516209 -0.433057 -0.438760 -0.062500 1 0 0 0 0 0 2 223262
-0.002515 0.000429 0.120439 0.515521 -0.430888 -0.438980 -0.062500 1 0 0 0 0 0 2 224234
-0.002515 0.000429 0.120439 0.515178 -0.429807 -0.439059 -0.062500 1 0 0 0 0 0 2 225261
-0.002515 0.000429 0.120439 0.514991 -0.429269 -0.439093 -0.062500 1 0 0 0 0 0 2 226263
-0.002515 0.000429 0.120439 0.514909 -0.429009 -0.439093 -0.062500 1 0 0 0 0 0 2 227264
-0.002515 0.000429 0.120439 0.514862 -0.428857 -0.439095 -0.062500 1 0 0 0 0 0 2 228264
-0.002515 0.000429 0.120439 0.514845 -0.428802 -0.439103 -0.062500 1 0 0 0 0 0 2 229235
-0.002515 0.000429 0.120439 0.514843 -0.428757 -0.439097 -0.062500 1 0 0 0 0 0 2 230263
-0.002515 0.000429 0.120439 0.514828 -0.428739 -0.439097 -0.062500 1 0 0 0 0 0 2 231233
-0.002515 0.000429 0.120439 0.514823 -0.428726 -0.439104 -0.062500 1 0 0 0 0 0 2 232263
-0.002515 0.000429 0.120439 0.514826 -0.428736 -0.439098 -0.062500 1 0 0 0 0 0 2 233261
-0.002515 0.000429 0.120439 0.514811 -0.428723 -0.439097 -0.062500 1 0 0 0 0 0 2 234263
-0.002515 0.000429 0.120439 0.514821 -0.428725 -0.439104 -0.062500 1 0 0 0 0 0 2 235252
-0.002515 0.000429 0.120439 0.514823 -0.428725 -0.439104 -0.062500 1 0 0 0 0 0 2 236261
-0.002515 0.000429 0.120439 0.514814 -0.428734 -0.439091 -0.062500 1 0 0 0 0 0 2 237260
-0.002515 0.000429 0.120439 0.514821 -0.428726 -0.439103 -0.062500 1 0 0 0 0 0 2 238234
-0.002515 0.000429 0.120439 0.514822 -0.428725 -0.439104 -0.062500 1 0 0 0 0 0 2 239264
-0.002515 0.000429 0.120439 0.514823 -0.428725 -0.439105 -0.062500 1 0 0 0 0 0 2 240264
-0.002515 0.000429 0.120439 0.514814 -0.428734 -0.439092 -0.062500 1 0 0 0 0 0 2 241262
-0.002515 0.000429 0.120439 0.514821 -0.428727 -0.439103 -0.062500 1 0 0 0 0 0 2 242264
-0.002515 0.000429 0.120439 0.514822 -0.428726 -0.439105 -0.062500 1 0 0 0 0 0 2 243264
-0.002515 0.000429 0.120439 0.514810 -0.428723 -0.439099 -0.062500 1 0 0 0 0 0 2 244251
-0.002515 0.000429 0.120439 0.514821 -0.428725 -0.439104 -0.062500 1 0 0 0 0 0 2 245259
-0.002515 0.000429 0.120439 0.514825 -0.428737 -0.439098 -0.062500 1 0 0 0 0 0 2 246261
-0.002515 0.000429 0.120439 0.514810 -0.428724 -0.439098 -0.062500 1 0 0 0 0 0 2 247336
-0.002515 0.000429 0.120439 0.514829 -0.428717 -0.439097 -0.062500 1 0 0 0 0 0 2 248260
-0.002515 0.000429 0.120439 0.514823 -0.428724 -0.439104 -0.062500 1 0 0 0 0 0 2 249247
-0.002515 0.000429 0.120439 0.514823 -0.428725 -0.439105 -0.062500 1 0 0 0 0 0 2 250256
-0.002515 0.000429 0.120439 0.514814 -0.428734 -0.439092 -0.062500 1 0 0 0 0 0 2 251247
-0.002515 0.000429 0.120439 0.514821 -0.428726 -0.439103 -0.062500 1 0 0 0 0 0 2 252255
-0.002515 0.000429 0.120439 0.514822 -0.428726 -0.439105 -0.062500 1 0 0 0 0 0 2 253246
-0.002515 0.000429 0.120439 0.514810 -0.428723 -0.439099 -0.062500 1 0 0 0 0 0 2 254255
-0.002515 0.000429 0.120439 0.514824 -0.428737 -0.439097 -0.062500 1 0 0 0 0 0 2 255246
-0.002515 0.000429 0.120439 0.514822 -0.428727 -0.439104 -0.062500 1 0 0 0 0 0 2 256255
-0.002515 0.000429 0.120439 0.514810 -0.428723 -0.439099 -0.062500 1 0 0 0 0 0 2 257253
-0.002515 0.000429 0.120439 0.514829 -0.428716 -0.439097 -0.062500 1 0 0 0 0 0 2 258246
-0.002515 0.000429 0.120439 0.514823 -0.428724 -0.439104 -0.062500 1 0 0 0 0 0 2 259255
-0.002515 0.000429 0.120439 0.514826 -0.428737 -0.439098 -0.062500 1 0 0 0 0 0 2 260246
-0.002515 0.000429 0.120439 0.514811 -0.428724 -0.439098 -0.062500 1 0 0 0 0 0 2 261246
-0.002515 0.000429 0.120439 0.514821 -0.428725 -0.439104 -0.062500 1 0 0 0 0 0 2 262255
-0.002515 0.000429 0.120439 0.514822 -0.428725 -0.439105 -0.062500 1 0 0 0 0 0 2 263246
-0.002515 0.000429 0.120439 0.514813 -0.428734 -0.439092 -0.062500 1 0 0 0 0 0 2 264255
-0.002520 0.000447 0.120428 0.588448 -0.682094 -0.289545 -0.062500 1 0 0 0 0 0 2 265272
-0.002523 0.000456 0.120425 0.565167 -0.597163 -0.362398 -0.062500 1 0 0 0 0 0 2 266262
-0.002524 0.000460 0.120423 0.546668 -0.533463 -0.400297 -0.062500 1 0 0 0 0 0 2 267251
-0.002525 0.000463 0.120423 0.536451 -0.499466 -0.414767 -0.062500 1 0 0 0 0 0 2 268259
-0.002525 0.000464 0.120423 0.531134 -0.482252 -0.419919 -0.062500 1 0 0 0 0 0 2 269265
-0.002525 0.000464 0.120423 0.528416 -0.473606 -0.421731 -0.062500 1 0 0 0 0 0 2 270268
-0.002526 0.000465 0.120423 0.527040 -0.469276 -0.422364 -0.062500 1 0 0 0 0 0 2 271259
-0.002526 0.000465 0.120423 0.526355 -0.467118 -0.422579 -0.062500 1 0 0 0 0 0 2 272266
-0.002526 0.000465 0.120423 0.526001 -0.466036 -0.422672 -0.062500 1 0 0 0 0 0 2 273232
-0.002526 0.000465 0.120423 0.525832 -0.465492 -0.422687 -0.062500 1 0 0 0 0 0 2 274262
-0.002526 0.000465 0.120423 0.525741 -0.465229 -0.422699 -0.062500 1 0 0 0 0 0 2 275253
-0.002526 0.000465 0.120423 0.525696 -0.465088 -0.422695 -0.062500 1 0 0 0 0 0 2 276263
-0.002526 0.000465 0.120423 0.525685 -0.465013 -0.422702 -0.062500 1 0 0 0 0 0 2 277262
-0.002526 0.000465 0.120423 0.525666 -0.464982 -0.422710 -0.062500 1 0 0 0 0 0 2 278261
-0.002526 0.000465 0.120423 0.525661 -0.464969 -0.422698 -0.062500 1 0 0 0 0 0 2 279258
-0.002526 0.000465 0.120423 0.525658 -0.464957 -0.422703 -0.062500 1 0 0 0 0 0 2 280236
-0.002526 0.000465 0.120423 0.525657 -0.464956 -0.422704 -0.062500 1 0 0 0 0 0 2 281258
-0.002526 0.000465 0.120423 0.525645 -0.464953 -0.422698 -0.062500 1 0 0 0 0 0 2 282263
-0.002526 0.000465 0.120423 0.525656 -0.464956 -0.422703 -0.062500 1 0 0 0 0 0 2 283261
-0.002526 0.000465 0.120423 0.525657 -0.464957 -0.422704 -0.062500 1 0 0 0 0 0 2 284263
-0.002526 0.000465 0.120423 0.525645 -0.464954 -0.422698 -0.062500 1 0 0 0 0 0 2 285250
-0.002526 0.000465 0.120423 0.525656 -0.464957 -0.422703 -0.062500 1 0 0 0 0 0 2 286260
-0.002526 0.000465 0.120423 0.525654 -0.464945 -0.422711 -0.062500 1 0 0 0 0 0 2 287257
-0.002526 0.000465 0.120423 0.525644 -0.464953 -0.422699 -0.062500 1 0 0 0 0 0 2 288263
-0.002526 0.000465 0.120423 0.525655 -0.464956 -0.422703 -0.062500 1 0 0 0 0 0 2 289263
-0.002526 0.000465 0.120423 0.525657 -0.464957 -0.422704 -0.062500 1 0 0 0 0 0 2 290263
-0.002526 0.000465 0.120423 0.525657 -0.464957 -0.422704 -0.062500 1 0 0 0 0 0 2 291262
-0.002526 0.000465 0.120423 0.525645 -0.464955 -0.422698 -0.062500 1 0 0 0 0 0 2 292263
-0.002526 0.000465 0.120423 0.525652 -0.464946 -0.422710 -0.062500 1 0 0 0 0 0 2 293262
-0.002526 0.000465 0.120423 0.525656 -0.464956 -0.422705 -0.062500 1 0 0 0 0 0 2 294262
-0.002526 0.000465 0.120423 0.525644 -0.464954 -0.422698 -0.062500 1 0 0 0 0 0 2 295248
-0.002526 0.000465 0.120423 0.525655 -0.464957 -0.422703 -0.062500 1 0 0 0 0 0 2 296258
-0.002526 0.000465 0.120423 0.525656 -0.464958 -0.422704 -0.062500 1 0 0 0 0 0 2 297261
-0.002526 0.000465 0.120423 0.525641 -0.464943 -0.422705 -0.062500 1 0 0 0 0 0 2 298262
-0.002526 0.000465 0.120423 0.525663 -0.464947 -0.422697 -0.062500 1 0 0 0 0 0 2 299261
-0.002526 0.000465 0.120423 0.525657 -0.464956 -0.422703 -0.062500 1 0 0 0 0 0 2 300262
-0.002526 0.000465 0.120423 0.525657 -0.464957 -0.422704 -0.062500 1 0 0 0 0 0 2 301261
-0.002531 0.000483 0.120412 0.599225 -0.718185 -0.273012 -0.062500 1 0 0 0 0 0 2 302260
-0.002534 0.000492 0.120408 0.575961 -0.633311 -0.345946 -0.062500 1 0 0 0 0 0 2 303262
-0.002535 0.000497 0.120407 0.557498 -0.569651 -0.383875 -0.062500 1 0 0 0 0 0 2 304263
-0.002536 0.000499 0.120407 0.547268 -0.535677 -0.398344 -0.062500 1 0 0 0 0 0 2 305261
-0.002536 0.000500 0.120406 0.541969 -0.518454 -0.403509 -0.062500 1 0 0 0 0 0 2 306250
-0.002536 0.000501 0.120406 0.539242 -0.509806 -0.405321 -0.062500 1 0 0 0 0 0 2 307260
-0.002536 0.000501 0.120406 0.537881 -0.505492 -0.405955 -0.062500 1 0 0 0 0 0 2 308260
-0.002536 0.000501 0.120406 0.537183 -0.503321 -0.406172 -0.062500 1 0 0 0 0 0 2 309261
-0.002536 0.000501 0.120406 0.536827 -0.502238 -0.406245 -0.062500 1 0 0 0 0 0 2 310261
-0.002536 0.000501 0.120406 0.536653 -0.501715 -0.406278 -0.062500 1 0 0 0 0 0 2 311256
-0.002536 0.000501 0.120406 0.536566 -0.501433 -0.406292 -0.062500 1 0 0 0 0 0 2 312260
-0.002536 0.000501 0.120406 0.536522 -0.501290 -0.406289 -0.062500 1 0 0 0 0 0 2 313258
-0.002536 0.000501 0.120406 0.536505 -0.501236 -0.406296 -0.062500 1 0 0 0 0 0 2 314258
-0.002536 0.000501 0.120406 0.536494 -0.501199 -0.406297 -0.062500 1 0 0 0 0 0 2 315259
-0.002536 0.000501 0.120406 0.536490 -0.501186 -0.406284 -0.062500 1 0 0 0 0 0 2 316260
-0.002536 0.000501 0.120406 0.536486 -0.501174 -0.406290 -0.062500 1 0 0 0 0 0 2 317258
-0.002536 0.000501 0.120406 0.536483 -0.501161 -0.406297 -0.062500 1 0 0 0 0 0 2 318249
-0.002536 0.000501 0.120406 0.536486 -0.501172 -0.406291 -0.062500 1 0 0 0 0 0 2 319255
-0.002536 0.000501 0.120406 0.536471 -0.501159 -0.406291 -0.062500 1 0 0 0 0 0 2 320245
-0.002536 0.000501 0.120406 0.536481 -0.501160 -0.406297 -0.062500 1 0 0 0 0 0 2 321253
-0.002536 0.000501 0.120406 0.536486 -0.501172 -0.406291 -0.062500 1 0 0 0 0 0 2 322244
-0.002536 0.000501 0.120406 0.536470 -0.501159 -0.406291 -0.062500 1 0 0 0 0 0 2 323253
-0.002536 0.000501 0.120406 0.536481 -0.501160 -0.406297 -0.062500 1 0 0 0 0 0 2 324245
-0.002536 0.000501 0.120406 0.536485 -0.501172 -0.406291 -0.062500 1 0 0 0 0 0 2 325253
-0.002542 0.000519 0.120396 0.610015 -0.754255 -0.256485 -0.062500 1 0 0 0 0 0 2 326244
-0.002544 0.000528 0.120392 0.586777 -0.669447 -0.329457 -0.062500 1 0 0 0 0 0 2 327254
-0.002546 0.000533 0.120391 0.568306 -0.605830 -0.367438 -0.062500 1 0 0 0 0 0 2 328253
-0.002547 0.000535 0.120390 0.558097 -0.571856 -0.381914 -0.062500 1 0 0 0 0 0 2 329244
-0.002547 0.000536 0.120390 0.552784 -0.554656 -0.387081 -0.062500 1 0 0 0 0 0 2 330253
-0.002547 0.000537 0.120390 0.550077 -0.546008 -0.388896 -0.062500 1 0 0 0 0 0 2 331244
-0.002547 0.000537 0.120390 0.548691 -0.541677 -0.389527 -0.062500 1 0 0 0 0 0 2 332253
-0.002547 0.000537 0.120390 0.547997 -0.539529 -0.389750 -0.062500 1 0 0 0 0 0 2 333244
-0.002547 0.000537 0.120390 0.547662 -0.538443 -0.389824 -0.062500 1 0 0 0 0 0 2 334252
-0.002547 0.000537 0.120390 0.547476 -0.537905 -0.389858 -0.062500 1 0 0 0 0 0 2 335244
-0.002547 0.000537 0.120390 0.547399 -0.537625 -0.389859 -0.062500 1 0 0 0 0 0 2 336249
-0.002547 0.000537 0.120390 0.547339 -0.537500 -0.389867 -0.062500 1 0 0 0 0 0 2 337250
-0.002547 0.000537 0.120390 0.547334 -0.537418 -0.389869 -0.062500 1 0 0 0 0 0 2 338253
-0.002547 0.000537 0.120390 0.547320 -0.537398 -0.389870 -0.062500 1 0 0 0 0 0 2 339259
-0.002547 0.000537 0.120390 0.547312 -0.537375 -0.389863 -0.062500 1 0 0 0 0 0 2 340266
-0.002547 0.000537 0.120390 0.547308 -0.537362 -0.389870 -0.062500 1 0 0 0 0 0 2 341244
-0.002547 0.000537 0.120390 0.547308 -0.537361 -0.389870 -0.062500 1 0 0 0 0 0 2 342254
-0.002547 0.000537 0.120390 0.547295 -0.537358 -0.389864 -0.062500 1 0 0 0 0 0 2 343255
-0.002547 0.000537 0.120390 0.547306 -0.537360 -0.389870 -0.062500 1 0 0 0 0 0 2 344262
-0.002547 0.000537 0.120390 0.547307 -0.537361 -0.389870 -0.062500 1 0 0 0 0 0 2 345260
-0.002547 0.000537 0.120390 0.547295 -0.537358 -0.389864 -0.062500 1 0 0 0 0 0 2 346259
-0.002547 0.000537 0.120390 0.547306 -0.537361 -0.389870 -0.062500 1 0 0 0 0 0 2 347261
-0.002547 0.000537 0.120390 0.547307 -0.537361 -0.389870 -0.062500 1 0 0 0 0 0 2 348261
-0.002547 0.000537 0.120390 0.547307 -0.537361 -0.389871 -0.062500 1 0 0 0 0 0 2 349235
-0.002547 0.000537 0.120390 0.547295 -0.537358 -0.389864 -0.062500 1 0 0 0 0 0 2 350258
-0.002547 0.000537 0.120390 0.547306 -0.537361 -0.389870 -0.062500 1 0 0 0 0 0 2 351232
-0.002547 0.000537 0.120390 0.547307 -0.537361 -0.389871 -0.062500 1 0 0 0 0 0 2 352264
-0.002547 0.000537 0.120390 0.547295 -0.537359 -0.389864 -0.062500 1 0 0 0 0 0 2 353261
-0.002547 0.000537 0.120390 0.547314 -0.537352 -0.389863 -0.062500 1 0 0 0 0 0 2 354259
-0.002547 0.000537 0.120390 0.547308 -0.537360 -0.389869 -0.062500 1 0 0 0 0 0 2 355259
-0.002547 0.000537 0.120390 0.547308 -0.537361 -0.389870 -0.062500 1 0 0 0 0 0 2 356254
-0.002553 0.000555 0.120379 0.620781 -0.790314 -0.239924 -0.062500 1 0 0 0 0 0 2 357230
-0.002555 0.000564 0.120375 0.597574 -0.705567 -0.312984 -0.062500 1 0 0 0 0 0 2 358260
-0.002557 0.000569 0.120374 0.579119 -0.641997 -0.350977 -0.062500 1 0 0 0 0 0 2 359259
-0.002538 0.000567 0.120364 0.302539 -0.544920 -0.228707 -0.062500 1 0 0 0 0 0 2 360261
-0.002529 0.000566 0.120360 0.388048 -0.549136 -0.300512 -0.062500 1 0 0 0 0 0 2 361243
-0.002525 0.000565 0.120359 0.452316 -0.556379 -0.336991 -0.062500 1 0 0 0 0 0 2 362258
-0.002523 0.000565 0.120359 0.486301 -0.560459 -0.350839 -0.062500 1 0 0 0 0 0 2 363255
-0.002521 0.000565 0.120359 0.503391 -0.562510 -0.355776 -0.062500 1 0 0 0 0 0 2 364260
-0.002521 0.000565 0.120358 0.511909 -0.563555 -0.357517 -0.062500 1 0 0 0 0 0 2 365261
-0.002521 0.000565 0.120358 0.516151 -0.564071 -0.358112 -0.062500 1 0 0 0 0 0 2 366259
-0.002521 0.000565 0.120358 0.518255 -0.564320 -0.358324 -0.062500 1 0 0 0 0 0 2 367259
-0.002520 0.000565 0.120358 0.519321 -0.564441 -0.358396 -0.062500 1 0 0 0 0 0 2 368261
-0.002520 0.000565 0.120358 0.519843 -0.564515 -0.358420 -0.062500 1 0 0 0 0 0 2 369257
-0.002520 0.000565 0.120358 0.520111 -0.564544 -0.358433 -0.062500 1 0 0 0 0 0 2 370229
-0.002520 0.000565 0.120358 0.520241 -0.564563 -0.358444 -0.062500 1 0 0 0 0 0 2 371259
-0.002520 0.000565 0.120358 0.520313 -0.564558 -0.358437 -0.062500 1 0 0 0 0 0 2 372261
-0.002520 0.000565 0.120358 0.520332 -0.564571 -0.358436 -0.062500 1 0 0 0 0 0 2 373259
-0.002520 0.000565 0.120358 0.520353 -0.564566 -0.358435 -0.062500 1 0 0 0 0 0 2 374259
-0.002520 0.000565 0.120358 0.520370 -0.564580 -0.358434 -0.062500 1 0 0 0 0 0 2 375259
-0.002520 0.000565 0.120358 0.520368 -0.564570 -0.358441 -0.062500 1 0 0 0 0 0 2 376248
-0.002520 0.000565 0.120358 0.520371 -0.564580 -0.358434 -0.062500 1 0 0 0 0 0 2 377247
-0.002520 0.000565 0.120358 0.520368 -0.564570 -0.358441 -0.062500 1 0 0 0 0 0 2 378260
-0.002520 0.000565 0.120358 0.520371 -0.564580 -0.358434 -0.062500 1 0 0 0 0 0 2 379258
-0.002520 0.000565 0.120358 0.520367 -0.564570 -0.358441 -0.062500 1 0 0 0 0 0 2 380258
-0.002520 0.000565 0.120358 0.520370 -0.564580 -0.358434 -0.062500 1 0 0 0 0 0 2 381259
-0.002520 0.000565 0.120358 0.520367 -0.564570 -0.358441 -0.062500 1 0 0 0 0 0 2 382258
-0.002520 0.000565 0.120358 0.520382 -0.564583 -0.358441 -0.062500 1 0 0 0 0 0 2 383260
-0.002520 0.000565 0.120358 0.520369 -0.564570 -0.358442 -0.062500 1 0 0 0 0 0 2 384260
-0.002520 0.000565 0.120358 0.520370 -0.564581 -0.358435 -0.062500 1 0 0 0 0 0 2 385259
-0.002520 0.000565 0.120358 0.520367 -0.564570 -0.358441 -0.062500 1 0 0 0 0 0 2 386257
-0.002520 0.000565 0.120358 0.520370 -0.564581 -0.358435 -0.062500 1 0 0 0 0 0 2 387259
-0.002520 0.000565 0.120358 0.520370 -0.564582 -0.358434 -0.062500 1 0 0 0 0 0 2 388262
-0.002520 0.000565 0.120358 0.520367 -0.564571 -0.358441 -0.062500 1 0 0 0 0 0 2 389245
-0.002520 0.000565 0.120358 0.520370 -0.564581 -0.358435 -0.062500 1 0 0 0 0 0 2 390251
-0.002526 0.000583 0.120348 0.593852 -0.817397 -0.208440 -0.062500 1 0 0 0 0 0 2 391242
-0.002528 0.000592 0.120344 0.570627 -0.732719 -0.281520 -0.062500 1 0 0 0 0 0 2 392251
-0.002530 0.000596 0.120343 0.552171 -0.669174 -0.319537 -0.062500 1 0 0 0 0 0 2 393241
-0.002530 0.000598 0.120342 0.541958 -0.635230 -0.334032 -0.062500 1 0 0 0 0 0 2 394249
-0.002531 0.000600 0.120342 0.536654 -0.618024 -0.339213 -0.062500 1 0 0 0 0 0 2 395250
-0.002531 0.000600 0.120342 0.533961 -0.609383 -0.341022 -0.062500 1 0 0 0 0 0 2 396242
-0.002531 0.000600 0.120342 0.532569 -0.605065 -0.341662 -0.062500 1 0 0 0 0 0 2 397250
-0.002531 0.000601 0.120342 0.531892 -0.602901 -0.341874 -0.062500 1 0 0 0 0 0 2 398242
-0.002531 0.000601 0.120342 0.531539 -0.601820 -0.341948 -0.062500 1 0 0 0 0 0 2 399250
-0.002531 0.000601 0.120342 0.531351 -0.601283 -0.341983 -0.062500 1 0 0 0 0 0 2 400242
-0.002531 0.000601 0.120342 0.531277 -0.601014 -0.341996 -0.062500 1 0 0 0 0 0 2 401250
-0.002531 0.000601 0.120342 0.531235 -0.600873 -0.341993 -0.062500 1 0 0 0 0 0 2 402241
-0.002531 0.000601 0.120342 0.531207 -0.600816 -0.341994 -0.062500 1 0 0 0 0 0 2 403249
-0.002531 0.000601 0.120342 0.531203 -0.600770 -0.341988 -0.062500 1 0 0 0 0 0 2 404240
-0.002531 0.000601 0.120342 0.531188 -0.600753 -0.341987 -0.062500 1 0 0 0 0 0 2 405250
-0.002531 0.000601 0.120342 0.531183 -0.600740 -0.341994 -0.062500 1 0 0 0 0 0 2 406240
-0.002531 0.000601 0.120342 0.531194 -0.600741 -0.342001 -0.062500 1 0 0 0 0 0 2 407259
-0.002531 0.000601 0.120342 0.531184 -0.600739 -0.341996 -0.062500 1 0 0 0 0 0 2 408248
-0.002531 0.000601 0.120342 0.531183 -0.600738 -0.341995 -0.062500 1 0 0 0 0 0 2 409260
-0.002531 0.000601 0.120342 0.531182 -0.600738 -0.341995 -0.062500 1 0 0 0 0 0 2 410248
-0.002531 0.000601 0.120342 0.531182 -0.600738 -0.341995 -0.062500 1 0 0 0 0 0 2 411258
-0.002531 0.000601 0.120342 0.531182 -0.600738 -0.341995 -0.062500 1 0 0 0 0 0 2 412247
-0.002531 0.000601 0.120342 0.531185 -0.600750 -0.341988 -0.062500 1 0 0 0 0 0 2 413259
-0.002531 0.000601 0.120342 0.531182 -0.600740 -0.341994 -0.062500 1 0 0 0 0 0 2 414261
-0.002531 0.000601 0.120342 0.531194 -0.600742 -0.342001 -0.062500 1 0 0 0 0 0 2 415258
-0.002531 0.000601 0.120342 0.531183 -0.600739 -0.341996 -0.062500 1 0 0 0 0 0 2 416261
-0.002531 0.000601 0.120342 0.531182 -0.600739 -0.341996 -0.062500 1 0 0 0 0 0 2 417258
-0.002531 0.000601 0.120342 0.531182 -0.600739 -0.341996 -0.062500 1 0 0 0 0 0 2 418256
-0.002531 0.000601 0.120342 0.531182 -0.600739 -0.341996 -0.062500 1 0 0 0 0 0 2 419258
-0.002531 0.000601 0.120342 0.531181 -0.600739 -0.341996 -0.062500 1 0 0 0 0 0 2 420258
-0.002531 0.000601 0.120342 0.531181 -0.600739 -0.341996 -0.062500 1 0 0 0 0 0 2 421264
-0.002531 0.000601 0.120342 0.531193 -0.600742 -0.341982 -0.062500 1 0 0 0 0 0 2 422260
-0.002531 0.000601 0.120342 0.531195 -0.600742 -0.342000 -0.062500 1 0 0 0 0 0 2 423234
-0.002531 0.000601 0.120342 0.531184 -0.600739 -0.341996 -0.062500 1 0 0 0 0 0 2 424255
-0.002531 0.000601 0.120342 0.531182 -0.600739 -0.341995 -0.062500 1 0 0 0 0 0 2 425259
-0.002531 0.000601 0.120342 0.531182 -0.600739 -0.341996 -0.062500 1 0 0 0 0 0 2 426255
-0.002531 0.000601 0.120342 0.531182 -0.600739 -0.341996 -0.062500 1 0 0 0 0 0 2 427258
-0.002531 0.000601 0.120342 0.531181 -0.600739 -0.341996 -0.062500 1 0 0 0 0 0 2 428292
-0.002531 0.000601 0.120342 0.531181 -0.600739 -0.341996 -0.062500 1 0 0 0 0 0 2 429330
-0.002531 0.000601 0.120342 0.531181 -0.600739 -0.341996 -0.062500 1 0 0 0 0 0 2 430322
-0.002531 0.000601 0.120342 0.531181 -0.600739 -0.341996 -0.062500 1 0 0 0 0 0 2 431327
-0.002531 0.000601 0.120342 0.531205 -0.600745 -0.341988 -0.062500 1 0 0 0 0 0 2 432327
-0.002531 0.000601 0.120342 0.531184 -0.600740 -0.341995 -0.062500 1 0 0 0 0 0 2 433329
-0.002531 0.000601 0.120342 0.531182 -0.600739 -0.341995 -0.062500 1 0 0 0 0 0 2 434323
-0.002531 0.000601 0.120342 0.531182 -0.600739 -0.341995 -0.062500 1 0 0 0 0 0 2 435323
-0.002531 0.000601 0.120342 0.531182 -0.600739 -0.341995 -0.062500 1 0 0 0 0 0 2 436324
-0.002531 0.000601 0.120342 0.531181 -0.600739 -0.341995 -0.062500 1 0 0 0 0 0 2 437326
-0.002531 0.000601 0.120342 0.531181 -0.600739 -0.341995 -0.062500 1 0 0 0 0 0 2 438327
-0.002531 0.000601 0.120342 0.531181 -0.600739 -0.341996 -0.062500 1 0 0 0 0 0 2 439324
-0.002544 0.000587 0.120331 0.709944 -0.408273 -0.191878 -0.062500 1 0 0 0 0 0 2 440325
-0.002550 0.000580 0.120328 0.651365 -0.473192 -0.265030 -0.062500 1 0 0 0 0 0 2 441325
-0.002554 0.000577 0.120326 0.606439 -0.521583 -0.303069 -0.062500 1 0 0 0 0 0 2 442322
-0.002555 0.000575 0.120326 0.582124 -0.547308 -0.317573 -0.062500 1 0 0 0 0 0 2 443324
-0.002556 0.000574 0.120326 0.569679 -0.560301 -0.322741 -0.062500 1 0 0 0 0 0 2 444323
-0.002557 0.000574 0.120326 0.563385 -0.566811 -0.324572 -0.062500 1 0 0 0 0 0 2 445322
-0.002557 0.000574 0.120326 0.560213 -0.570064 -0.325202 -0.062500 1 0 0 0 0 0 2 446327
-0.002557 0.000573 0.120326 0.558637 -0.571682 -0.325421 -0.062500 1 0 0 0 0 0 2 447314
-0.002557 0.000573 0.120326 0.557829 -0.572496 -0.325504 -0.062500 1 0 0 0 0 0 2 448335
-0.002557 0.000573 0.120326 0.557446 -0.572909 -0.325525 -0.062500 1 0 0 0 0 0 2 449312
-0.002557 0.000573 0.120326 0.557236 -0.573100 -0.325532 -0.062500 1 0 0 0 0 0 2 450326
-0.002557 0.000573 0.120326 0.557144 -0.573209 -0.325534 -0.062500 1 0 0 0 0 0 2 451331
-0.002557 0.000573 0.120326 0.557086 -0.573256 -0.325542 -0.062500 1 0 0 0 0 0 2 452324
-0.002557 0.000573 0.120326 0.557057 -0.573284 -0.325544 -0.062500 1 0 0 0 0 0 2 453325
-0.002557 0.000573 0.120326 0.557059 -0.573297 -0.325537 -0.062500 1 0 0 0 0 0 2 454328
-0.002557 0.000573 0.120326 0.557040 -0.573304 -0.325537 -0.062500 1 0 0 0 0 0 2 455324
-0.002557 0.000573 0.120326 0.557038 -0.573305 -0.325537 -0.062500 1 0 0 0 0 0 2 456326
-0.002557 0.000573 0.120326 0.557038 -0.573304 -0.325537 -0.062500 1 0 0 0 0 0 2 457323
-0.002557 0.000573 0.120326 0.557029 -0.573313 -0.325544 -0.062500 1 0 0 0 0 0 2 458323
-0.002557 0.000573 0.120326 0.557036 -0.573305 -0.325538 -0.062500 1 0 0 0 0 0 2 459322
-0.002557 0.000573 0.120326 0.557037 -0.573304 -0.325537 -0.062500 1 0 0 0 0 0 2 460324
-0.002557 0.000573 0.120326 0.557029 -0.573313 -0.325544 -0.062500 1 0 0 0 0 0 2 461326
-0.002557 0.000573 0.120326 0.557036 -0.573305 -0.325538 -0.062500 1 0 0 0 0 0 2 462310
-0.002557 0.000573 0.120326 0.557049 -0.573307 -0.325543 -0.062500 1 0 0 0 0 0 2 463319
-0.002557 0.000573 0.120326 0.557031 -0.573313 -0.325545 -0.062500 1 0 0 0 0 0 2 464309
-0.002557 0.000573 0.120326 0.557040 -0.573317 -0.325531 -0.062500 1 0 0 0 0 0 2 465323
-0.002557 0.000573 0.120326 0.557038 -0.573306 -0.325536 -0.062500 1 0 0 0 0 0 2 466307
-0.002557 0.000573 0.120326 0.557029 -0.573313 -0.325544 -0.062500 1 0 0 0 0 0 2 467319
-0.002557 0.000573 0.120326 0.557036 -0.573305 -0.325538 -0.062500 1 0 0 0 0 0 2 468321
-0.002557 0.000573 0.120326 0.557037 -0.573304 -0.325537 -0.062500 1 0 0 0 0 0 2 469240
-0.002557 0.000573 0.120326 0.557041 -0.573316 -0.325550 -0.062500 1 0 0 0 0 0 2 470248
-0.002557 0.000573 0.120326 0.557038 -0.573305 -0.325539 -0.062500 1 0 0 0 0 0 2 471239
-0.002557 0.000573 0.120326 0.557038 -0.573304 -0.325537 -0.062500 1 0 0 0 0 0 2 472248
-0.002557 0.000573 0.120326 0.557029 -0.573313 -0.325544 -0.062500 1 0 0 0 0 0 2 473240
-0.002557 0.000573 0.120326 0.557036 -0.573305 -0.325538 -0.062500 1 0 0 0 0 0 2 474248
-0.002557 0.000573 0.120326 0.557040 -0.573316 -0.325530 -0.062500 1 0 0 0 0 0 2 475248
-0.002557 0.000573 0.120326 0.557042 -0.573317 -0.325549 -0.062500 1 0 0 0 0 0 2 476240
-0.002557 0.000573 0.120326 0.557038 -0.573306 -0.325539 -0.062500 1 0 0 0 0 0 2 477248
-0.002557 0.000573 0.120326 0.557038 -0.573305 -0.325537 -0.062500 1 0 0 0 0 0 2 478247
-0.002557 0.000573 0.120326 0.557038 -0.573304 -0.325537 -0.062500 1 0 0 0 0 0 2 479240
-0.002557 0.000573 0.120326 0.557030 -0.573313 -0.325544 -0.062500 1 0 0 0 0 0 2 480248
-0.002557 0.000573 0.120326 0.557037 -0.573305 -0.325538 -0.062500 1 0 0 0 0 0 2 481240
-0.002557 0.000573 0.120326 0.557037 -0.573304 -0.325537 -0.062500 1 0 0 0 0 0 2 482239
-0.002557 0.000573 0.120326 0.557029 -0.573313 -0.325544 -0.062500 1 0 0 0 0 0 2 483247
-0.002557 0.000573 0.120326 0.557036 -0.573305 -0.325538 -0.062500 1 0 0 0 0 0 2 484239
-0.002557 0.000573 0.120326 0.557040 -0.573315 -0.325530 -0.062500 1 0 0 0 0 0 2 485241
-0.002557 0.000573 0.120326 0.557042 -0.573317 -0.325549 -0.062500 1 0 0 0 0 0 2 486247
-0.002557 0.000573 0.120326 0.557038 -0.573306 -0.325538 -0.062500 1 0 0 0 0 0 2 487259
-0.002557 0.000573 0.120326 0.557038 -0.573304 -0.325537 -0.062500 1 0 0 0 0 0 2 488239
-0.002557 0.000573 0.120326 0.557029 -0.573313 -0.325544 -0.062500 1 0 0 0 0 0 2 489254
-0.002557 0.000573 0.120326 0.557036 -0.573305 -0.325538 -0.062500 1 0 0 0 0 0 2 490252
-0.002557 0.000573 0.120326 0.557037 -0.573304 -0.325537 -0.062500 1 0 0 0 0 0 2 491258
-0.002557 0.000573 0.120326 0.557029 -0.573313 -0.325544 -0.062500 1 0 0 0 0 0 2 492259
-0.002557 0.000573 0.120326 0.557036 -0.573305 -0.325538 -0.062500 1 0 0 0 0 0 2 493255
-0.002557 0.000573 0.120326 0.557037 -0.573304 -0.325537 -0.062500 1 0 0 0 0 0 2 494255
-0.002557 0.000573 0.120326 0.557041 -0.573315 -0.325550 -0.062500 1 0 0 0 0 0 2 495253
-0.002557 0.000573 0.120326 0.557041 -0.573317 -0.325532 -0.062500 1 0 0 0 0 0 2 496255
-0.002557 0.000573 0.120326 0.557038 -0.573306 -0.325536 -0.062500 1 0 0 0 0 0 2 497255
-0.002557 0.000573 0.120326 0.557029 -0.573313 -0.325544 -0.062500 1 0 0 0 0 0 2 498254
-0.002557 0.000573 0.120326 0.557036 -0.573305 -0.325538 -0.062500 1 0 0 0 0 0 2 499254
-0.002557 0.000573 0.120326 0.557037 -0.573304 -0.325537 -0.062500 1 0 0 0 0 0 2 500258
-0.002557 0.000573 0.120326 0.557029 -0.573313 -0.325544 -0.062500 1 0 0 0 0 0 2 501257
-0.002557 0.000573 0.120326 0.557048 -0.573308 -0.325544 -0.062500 1 0 0 0 0 0 2 502256
-0.002557 0.000573 0.120326 0.557039 -0.573304 -0.325538 -0.062500 1 0 0 0 0 0 2 503251
-0.002557 0.000573 0.120326 0.557041 -0.573315 -0.325530 -0.062500 1 0 0 0 0 0 2 504254
-0.002557 0.000573 0.120326 0.557030 -0.573314 -0.325543 -0.062500 1 0 0 0 0 0 2 505257
-0.002557 0.000573 0.120326 0.557037 -0.573305 -0.325537 -0.062500 1 0 0 0 0 0 2 506254
-0.002557 0.000573 0.120326 0.557037 -0.573304 -0.325537 -0.062500 1 0 0 0 0 0 2 507255
-0.002557 0.000573 0.120326 0.557029 -0.573313 -0.325544 -0.062500 1 0 0 0 0 0 2 508256
-0.002557 0.000573 0.120326 0.557049 -0.573308 -0.325544 -0.062500 1 0 0 0 0 0 2 509255
-0.002557 0.000573 0.120326 0.557039 -0.573304 -0.325538 -0.062500 1 0 0 0 0 0 2 510225
-0.002557 0.000573 0.120326 0.557030 -0.573313 -0.325544 -0.062500 1 0 0 0 0 0 2 511224
-0.002557 0.000573 0.120326 0.557037 -0.573305 -0.325538 -0.062500 1 0 0 0 0 0 2 512256
-0.002562 0.000591 0.120315 0.630440 -0.826016 -0.175466 -0.062500 1 0 0 0 0 0 2 513256
-0.002565 0.000600 0.120311 0.607266 -0.741394 -0.248606 -0.062500 1 0 0 0 0 0 2 514255
-0.002566 0.000605 0.120310 0.588825 -0.677867 -0.286631 -0.062500 1 0 0 0 0 0 2 515252
-0.002567 0.000607 0.120309 0.578628 -0.643927 -0.301128 -0.062500 1 0 0 0 0 0 2 516255
-0.002567 0.000608 0.120309 0.573331 -0.626739 -0.306306 -0.062500 1 0 0 0 0 0 2 517224
-0.002568 0.000609 0.120309 0.570620 -0.618109 -0.308116 -0.062500 1 0 0 0 0 0 2 518253
-0.002568 0.000609 0.120309 0.569235 -0.613785 -0.308751 -0.062500 1 0 0 0 0 0 2 519253
-0.002568 0.000609 0.120309 0.568547 -0.611618 -0.308976 -0.062500 1 0 0 0 0 0 2 520254
-0.002568 0.000609 0.120309 0.568193 -0.610537 -0.309052 -0.062500 1 0 0 0 0 0 2 521255
-0.002568 0.000609 0.120309 0.568015 -0.610002 -0.309074 -0.062500 1 0 0 0 0 0 2 522253
-0.002568 0.000609 0.120309 0.567931 -0.609732 -0.309080 -0.062500 1 0 0 0 0 0 2 523253
-0.002568 0.000609 0.120309 0.567888 -0.609590 -0.309095 -0.062500 1 0 0 0 0 0 2 524226
-0.002568 0.000609 0.120309 0.567867 -0.609524 -0.309092 -0.062500 1 0 0 0 0 0 2 525242
-0.002568 0.000609 0.120309 0.567859 -0.609497 -0.309085 -0.062500 1 0 0 0 0 0 2 526253
-0.002568 0.000609 0.120309 0.567852 -0.609473 -0.309098 -0.062500 1 0 0 0 0 0 2 527252
-0.002568 0.000609 0.120309 0.567848 -0.609460 -0.309086 -0.062500 1 0 0 0 0 0 2 528255
-0.002568 0.000609 0.120309 0.567839 -0.609468 -0.309092 -0.062500 1 0 0 0 0 0 2 529251
-0.002568 0.000609 0.120309 0.567846 -0.609460 -0.309086 -0.062500 1 0 0 0 0 0 2 530256
-0.002568 0.000609 0.120309 0.567851 -0.609471 -0.309098 -0.062500 1 0 0 0 0 0 2 531225
-0.002568 0.000609 0.120309 0.567848 -0.609461 -0.309086 -0.062500 1 0 0 0 0 0 2 532225
-0.002568 0.000609 0.120309 0.567844 -0.609448 -0.309092 -0.062500 1 0 0 0 0 0 2 533253
-0.002568 0.000609 0.120309 0.567839 -0.609467 -0.309093 -0.062500 1 0 0 0 0 0 2 534224
-0.002568 0.000609 0.120309 0.567847 -0.609461 -0.309086 -0.062500 1 0 0 0 0 0 2 535254
-0.002568 0.000609 0.120309 0.567844 -0.609448 -0.309092 -0.062500 1 0 0 0 0 0 2 536255
-0.002568 0.000609 0.120309 0.567847 -0.609458 -0.309085 -0.062500 1 0 0 0 0 0 2 537238
-0.002568 0.000609 0.120309 0.567852 -0.609471 -0.309098 -0.062500 1 0 0 0 0 0 2 538246
-0.002568 0.000609 0.120309 0.567848 -0.609461 -0.309086 -0.062500 1 0 0 0 0 0 2 539238
-0.002568 0.000609 0.120309 0.567836 -0.609457 -0.309099 -0.062500 1 0 0 0 0 0 2 540246
-0.002568 0.000609 0.120309 0.567846 -0.609460 -0.309086 -0.062500 1 0 0 0 0 0 2 541236
-0.002568 0.000609 0.120309 0.567848 -0.609460 -0.309085 -0.062500 1 0 0 0 0 0 2 542246
-0.002568 0.000609 0.120309 0.567836 -0.609457 -0.309098 -0.062500 1 0 0 0 0 0 2 543236
-0.002568 0.000609 0.120309 0.567846 -0.609460 -0.309086 -0.062500 1 0 0 0 0 0 2 544245
-0.002568 0.000609 0.120309 0.567847 -0.609460 -0.309085 -0.062500 1 0 0 0 0 0 2 545245
-0.002568 0.000609 0.120309 0.567856 -0.609451 -0.309098 -0.062500 1 0 0 0 0 0 2 546236
-0.002568 0.000609 0.120309 0.567841 -0.609468 -0.309093 -0.062500 1 0 0 0 0 0 2 547247
-0.002568 0.000609 0.120309 0.567847 -0.609461 -0.309086 -0.062500 1 0 0 0 0 0 2 548237
-0.002568 0.000609 0.120309 0.567844 -0.609448 -0.309092 -0.062500 1 0 0 0 0 0 2 549244
-0.002568 0.000609 0.120309 0.567839 -0.609467 -0.309092 -0.062500 1 0 0 0 0 0 2 550236
-0.002568 0.000609 0.120309 0.567847 -0.609461 -0.309086 -0.062500 1 0 0 0 0 0 2 551244
-0.002568 0.000609 0.120309 0.567844 -0.609448 -0.309092 -0.062500 1 0 0 0 0 0 2 552237
-0.002568 0.000609 0.120309 0.567839 -0.609467 -0.309092 -0.062500 1 0 0 0 0 0 2 553245
-0.002568 0.000609 0.120309 0.567846 -0.609461 -0.309085 -0.062500 1 0 0 0 0 0 2 554235
-0.002568 0.000609 0.120309 0.567856 -0.609451 -0.309098 -0.062500 1 0 0 0 0 0 2 555248
-0.002568 0.000609 0.120309 0.567840 -0.609468 -0.309093 -0.062500 1 0 0 0 0 0 2 556250
-0.002568 0.000609 0.120309 0.567847 -0.609461 -0.309086 -0.062500 1 0 0 0 0 0 2 557251
-0.002568 0.000609 0.120309 0.567844 -0.609448 -0.309092 -0.062500 1 0 0 0 0 0 2 558245
-0.002568 0.000609 0.120309 0.567839 -0.609467 -0.309092 -0.062500 1 0 0 0 0 0 2 559250
-0.002568 0.000609 0.120309 0.567846 -0.609461 -0.309086 -0.062500 1 0 0 0 0 0 2 560228
-0.002568 0.000609 0.120309 0.567844 -0.609448 -0.309092 -0.062500 1 0 0 0 0 0 2 561238
-0.002568 0.000609 0.120309 0.567851 -0.609470 -0.309099 -0.062500 1 0 0 0 0 0 2 562259
-0.002568 0.000609 0.120309 0.567848 -0.609461 -0.309086 -0.062500 1 0 0 0 0 0 2 563256
-0.002568 0.000609 0.120309 0.567848 -0.609460 -0.309085 -0.062500 1 0 0 0 0 0 2 564253
-0.002568 0.000609 0.120309 0.567836 -0.609457 -0.309099 -0.062500 1 0 0 0 0 0 2 565253
-0.002568 0.000609 0.120309 0.567846 -0.609460 -0.309086 -0.062500 1 0 0 0 0 0 2 566236
-0.002568 0.000609 0.120309 0.567847 -0.609460 -0.309085 -0.062500 1 0 0 0 0 0 2 567252
-0.002568 0.000609 0.120309 0.567836 -0.609457 -0.309098 -0.062500 1 0 0 0 0 0 2 568254
-0.002568 0.000609 0.120309 0.567846 -0.609460 -0.309086 -0.062500 1 0 0 0 0 0 2 569253
-0.002568 0.000609 0.120309 0.567860 -0.609463 -0.309091 -0.062500 1 0 0 0 0 0 2 570248
-0.002568 0.000609 0.120309 0.567846 -0.609449 -0.309092 -0.062500 1 0 0 0 0 0 2 571252
-0.002568 0.000609 0.120309 0.567840 -0.609467 -0.309092 -0.062500 1 0 0 0 0 0 2 572258
-0.002568 0.000609 0.120309 0.567847 -0.609461 -0.309086 -0.062500 1 0 0 0 0 0 2 573249
-0.002568 0.000609 0.120309 0.567844 -0.609448 -0.309092 -0.062500 1 0 0 0 0 0 2 574222
-0.002568 0.000609 0.120309 0.567839 -0.609467 -0.309092 -0.062500 1 0 0 0 0 0 2 575253
-0.002568 0.000609 0.120309 0.567846 -0.609461 -0.309085 -0.062500 1 0 0 0 0 0 2 576239
-0.002568 0.000609 0.120309 0.567844 -0.609448 -0.309091 -0.062500 1 0 0 0 0 0 2 577253
-0.002568 0.000609 0.120309 0.567851 -0.609470 -0.309099 -0.062500 1 0 0 0 0 0 2 578250
-0.002568 0.000609 0.120309 0.567848 -0.609461 -0.309086 -0.062500 1 0 0 0 0 0 2 579253
-0.002568 0.000609 0.120309 0.567845 -0.609448 -0.309092 -0.062500 1 0 0 0 0 0 2 580225
-0.002568 0.000609 0.120309 0.567839 -0.609467 -0.309092 -0.062500 1 0 0 0 0 0 2 581252
-0.002568 0.000609 0.120309 0.567847 -0.609461 -0.309086 -0.062500 1 0 0 0 0 0 2 582253
-0.002568 0.000609 0.120309 0.567844 -0.609448 -0.309092 -0.062500 1 0 0 0 0 0 2 583250
-0.002568 0.000609 0.120309 0.567839 -0.609467 -0.309092 -0.062500 1 0 0 0 0 0 2 584253
-0.002568 0.000609 0.120309 0.567846 -0.609461 -0.309085 -0.062500 1 0 0 0 0 0 2 585252
-0.002568 0.000609 0.120309 0.567856 -0.609451 -0.309098 -0.062500 1 0 0 0 0 0 2 586249
-0.002568 0.000609 0.120309 0.567849 -0.609458 -0.309086 -0.062500 1 0 0 0 0 0 2 587250
-0.002568 0.000609 0.120309 0.567840 -0.609468 -0.309092 -0.062500 1 0 0 0 0 0 2 588251
-0.002568 0.000609 0.120309 0.567847 -0.609461 -0.309085 -0.062500 1 0 0 0 0 0 2 589249
-0.002568 0.000609 0.120309 0.567836 -0.609457 -0.309098 -0.062500 1 0 0 0 0 0 2 590250
-0.002568 0.000609 0.120309 0.567846 -0.609460 -0.309086 -0.062500 1 0 0 0 0 0 2 591222
-0.002581 0.000596 0.120298 0.746482 -0.417065 -0.158897 -0.062500 1 0 0 0 0 0 2 592252
-0.002587 0.000589 0.120295 0.687961 -0.481953 -0.232103 -0.062500 1 0 0 0 0 0 2 593251
-0.002590 0.000585 0.120293 0.643082 -0.530338 -0.270161 -0.062500 1 0 0 0 0 0 2 594250
-0.002592 0.000584 0.120293 0.618769 -0.556052 -0.284669 -0.062500 1 0 0 0 0 0 2 595240
-0.002593 0.000583 0.120293 0.606329 -0.569039 -0.289842 -0.062500 1 0 0 0 0 0 2 596252
-0.002593 0.000582 0.120293 0.600038 -0.575546 -0.291656 -0.062500 1 0 0 0 0 0 2 597240
-0.002593 0.000582 0.120293 0.596867 -0.578797 -0.292285 -0.062500 1 0 0 0 0 0 2 598250
-0.002594 0.000582 0.120293 0.595279 -0.580412 -0.292518 -0.062500 1 0 0 0 0 0 2 599254
-0.002594 0.000582 0.120293 0.594482 -0.581228 -0.292588 -0.062500 1 0 0 0 0 0 2 600254
-0.002594 0.000582 0.120293 0.594076 -0.581635 -0.292616 -0.062500 1 0 0 0 0 0 2 601253
-0.002594 0.000582 0.120293 0.593899 -0.581835 -0.292622 -0.062500 1 0 0 0 0 0 2 602249
-0.002594 0.000582 0.120293 0.593788 -0.581938 -0.292632 -0.062500 1 0 0 0 0 0 2 603250
-0.002594 0.000582 0.120293 0.593739 -0.581987 -0.292628 -0.062500 1 0 0 0 0 0 2 604223
-0.002594 0.000582 0.120293 0.593712 -0.582016 -0.292628 -0.062500 1 0 0 0 0 0 2 605251
-0.002594 0.000582 0.120293 0.593690 -0.582024 -0.292628 -0.062500 1 0 0 0 0 0 2 606251
-0.002594 0.000582 0.120293 0.593691 -0.582035 -0.292621 -0.062500 1 0 0 0 0 0 2 607250
-0.002594 0.000582 0.120293 0.593692 -0.582036 -0.292640 -0.062500 1 0 0 0 0 0 2 608253
-0.002594 0.000582 0.120293 0.593684 -0.582045 -0.292630 -0.062500 1 0 0 0 0 0 2 609245
-0.002594 0.000582 0.120293 0.593691 -0.582037 -0.292622 -0.062500 1 0 0 0 0 0 2 610237
-0.002594 0.000582 0.120293 0.593680 -0.582034 -0.292634 -0.062500 1 0 0 0 0 0 2 611244
-0.002594 0.000582 0.120293 0.593682 -0.582045 -0.292629 -0.062500 1 0 0 0 0 0 2 612244
-0.002594 0.000582 0.120293 0.593682 -0.582046 -0.292628 -0.062500 1 0 0 0 0 0 2 613235
-0.002594 0.000582 0.120293 0.593690 -0.582038 -0.292621 -0.062500 1 0 0 0 0 0 2 614243
-0.002594 0.000582 0.120293 0.593680 -0.582034 -0.292634 -0.062500 1 0 0 0 0 0 2 615235
-0.002594 0.000582 0.120293 0.593694 -0.582048 -0.292635 -0.062500 1 0 0 0 0 0 2 616244
-0.002594 0.000582 0.120293 0.593684 -0.582047 -0.292629 -0.062500 1 0 0 0 0 0 2 617235
-0.002594 0.000582 0.120293 0.593688 -0.582026 -0.292628 -0.062500 1 0 0 0 0 0 2 618244
-0.002594 0.000582 0.120293 0.593683 -0.582044 -0.292628 -0.062500 1 0 0 0 0 0 2 619235
-0.002594 0.000582 0.120293 0.593683 -0.582046 -0.292628 -0.062500 1 0 0 0 0 0 2 620243
-0.002594 0.000582 0.120293 0.593679 -0.582035 -0.292635 -0.062500 1 0 0 0 0 0 2 621218
-0.002594 0.000582 0.120293 0.593690 -0.582036 -0.292622 -0.062500 1 0 0 0 0 0 2 622234
-0.002594 0.000582 0.120293 0.593683 -0.582045 -0.292627 -0.062500 1 0 0 0 0 0 2 623243
-0.002594 0.000582 0.120293 0.593691 -0.582038 -0.292641 -0.062500 1 0 0 0 0 0 2 624235
-0.002594 0.000582 0.120293 0.593683 -0.582045 -0.292630 -0.062500 1 0 0 0 0 0 2 625243
-0.002594 0.000582 0.120293 0.593691 -0.582038 -0.292622 -0.062500 1 0 0 0 0 0 2 626234
-0.002594 0.000582 0.120293 0.593680 -0.582034 -0.292634 -0.062500 1 0 0 0 0 0 2 627250
-0.002599 0.000600 0.120282 0.667014 -0.834646 -0.142494 -0.062500 1 0 0 0 0 0 2 628241
-0.002602 0.000609 0.120278 0.643883 -0.750056 -0.215668 -0.062500 1 0 0 0 0 0 2 629237
-0.002603 0.000614 0.120277 0.625483 -0.686550 -0.253711 -0.062500 1 0 0 0 0 0 2 630240
-0.002604 0.000616 0.120276 0.615275 -0.652630 -0.268218 -0.062500 1 0 0 0 0 0 2 631241
-0.002604 0.000617 0.120276 0.609967 -0.635447 -0.273395 -0.062500 1 0 0 0 0 0 2 632252
-0.002604 0.000618 0.120276 0.607255 -0.626820 -0.275208 -0.062500 1 0 0 0 0 0 2 633245
-0.002604 0.000618 0.120276 0.605881 -0.622500 -0.275829 -0.062500 1 0 0 0 0 0 2 634253
-0.002604 0.000618 0.120276 0.605195 -0.620335 -0.276054 -0.062500 1 0 0 0 0 0 2 635252
-0.002604 0.000618 0.120276 0.604841 -0.619254 -0.276130 -0.062500 1 0 0 0 0 0 2 636253
-0.002604 0.000618 0.120276 0.604661 -0.618708 -0.276158 -0.062500 1 0 0 0 0 0 2 637244
-0.002604 0.000618 0.120276 0.604580 -0.618447 -0.276178 -0.062500 1 0 0 0 0 0 2 638249
-0.002604 0.000618 0.120276 0.604537 -0.618307 -0.276176 -0.062500 1 0 0 0 0 0 2 639248
-0.002604 0.000618 0.120276 0.604509 -0.618250 -0.276177 -0.062500 1 0 0 0 0 0 2 640252
-0.002604 0.000618 0.120276 0.604496 -0.618213 -0.276178 -0.062500 1 0 0 0 0 0 2 641233
-0.002604 0.000618 0.120276 0.604488 -0.618188 -0.276171 -0.062500 1 0 0 0 0 0 2 642254
-0.002604 0.000618 0.120276 0.604487 -0.618186 -0.276171 -0.062500 1 0 0 0 0 0 2 643256
-0.002604 0.000618 0.120276 0.604496 -0.618178 -0.276184 -0.062500 1 0 0 0 0 0 2 644253
-0.002604 0.000618 0.120276 0.604488 -0.618186 -0.276172 -0.062500 1 0 0 0 0 0 2 645251
-0.002604 0.000618 0.120276 0.604492 -0.618166 -0.276171 -0.062500 1 0 0 0 0 0 2 646248
-0.002604 0.000618 0.120276 0.604485 -0.618173 -0.276177 -0.062500 1 0 0 0 0 0 2 647240
-0.002604 0.000618 0.120276 0.604483 -0.618173 -0.276178 -0.062500 1 0 0 0 0 0 2 648255
-0.002604 0.000618 0.120276 0.604483 -0.618173 -0.276178 -0.062500 1 0 0 0 0 0 2 649248
-0.002604 0.000618 0.120276 0.604495 -0.618176 -0.276165 -0.062500 1 0 0 0 0 0 2 650248
-0.002604 0.000618 0.120276 0.604497 -0.618177 -0.276183 -0.062500 1 0 0 0 0 0 2 651251
-0.002604 0.000618 0.120276 0.604485 -0.618174 -0.276179 -0.062500 1 0 0 0 0 0 2 652251
-0.002610 0.000636 0.120265 0.677771 -0.870649 -0.125911 -0.062500 1 0 0 0 0 0 2 653250
-0.002612 0.000645 0.120262 0.654674 -0.786119 -0.199153 -0.062500 1 0 0 0 0 0 2 654248
-0.002614 0.000650 0.120260 0.636263 -0.722643 -0.237219 -0.062500 1 0 0 0 0 0 2 655251
-0.002615 0.000652 0.120260 0.626073 -0.688753 -0.251742 -0.062500 1 0 0 0 0 0 2 656251
-0.002615 0.000653 0.120260 0.620762 -0.671555 -0.256922 -0.062500 1 0 0 0 0 0 2 657230
-0.002615 0.000654 0.120260 0.618050 -0.662929 -0.258739 -0.062500 1 0 0 0 0 0 2 658252
-0.002615 0.000654 0.120260 0.616689 -0.658613 -0.259370 -0.062500 1 0 0 0 0 0 2 659219
-0.002615 0.000654 0.120260 0.615987 -0.656466 -0.259590 -0.062500 1 0 0 0 0 0 2 660251
-0.002615 0.000654 0.120260 0.615637 -0.655368 -0.259666 -0.062500 1 0 0 0 0 0 2 661248
-0.002615 0.000654 0.120260 0.615460 -0.654832 -0.259688 -0.062500 1 0 0 0 0 0 2 662249
-0.002615 0.000654 0.120260 0.615380 -0.654572 -0.259707 -0.062500 1 0 0 0 0 0 2 663248
-0.002615 0.000654 0.120260 0.615337 -0.654432 -0.259705 -0.062500 1 0 0 0 0 0 2 664251
-0.002615 0.000654 0.120260 0.615314 -0.654355 -0.259706 -0.062500 1 0 0 0 0 0 2 665248
-0.002615 0.000654 0.120260 0.615297 -0.654336 -0.259706 -0.062500 1 0 0 0 0 0 2 666250
-0.002615 0.000654 0.120260 0.615288 -0.654313 -0.259700 -0.062500 1 0 0 0 0 0 2 667252
-0.002615 0.000654 0.120260 0.615296 -0.654303 -0.259712 -0.062500 1 0 0 0 0 0 2 668239
-0.002615 0.000654 0.120260 0.615285 -0.654299 -0.259707 -0.062500 1 0 0 0 0 0 2 669246
-0.002615 0.000654 0.120260 0.615284 -0.654299 -0.259707 -0.062500 1 0 0 0 0 0 2 670248
-0.002615 0.000654 0.120260 0.615284 -0.654299 -0.259707 -0.062500 1 0 0 0 0 0 2 671247
-0.002615 0.000654 0.120260 0.615284 -0.654299 -0.259707 -0.062500 1 0 0 0 0 0 2 672251
-0.002615 0.000654 0.120260 0.615292 -0.654291 -0.259700 -0.062500 1 0 0 0 0 0 2 673249
-0.002615 0.000654 0.120260 0.615281 -0.654287 -0.259713 -0.062500 1 0 0 0 0 0 2 674253
-0.002615 0.000654 0.120260 0.615283 -0.654298 -0.259707 -0.062500 1 0 0 0 0 0 2 675249
-0.002615 0.000654 0.120260 0.615291 -0.654290 -0.259700 -0.062500 1 0 0 0 0 0 2 676221
-0.002615 0.000654 0.120260 0.615297 -0.654301 -0.259712 -0.062500 1 0 0 0 0 0 2 677247
-0.002615 0.000654 0.120260 0.615285 -0.654299 -0.259707 -0.062500 1 0 0 0 0 0 2 678247
-0.002621 0.000672 0.120249 0.688521 -0.906626 -0.109320 -0.062500 1 0 0 0 0 0 2 679247
-0.002623 0.000681 0.120245 0.665443 -0.822150 -0.182626 -0.062500 1 0 0 0 0 0 2 680233
-0.002625 0.000686 0.120244 0.647051 -0.758732 -0.220733 -0.062500 1 0 0 0 0 0 2 681244
-0.002625 0.000688 0.120243 0.636861 -0.724837 -0.235250 -0.062500 1 0 0 0 0 0 2 682234
-0.002626 0.000689 0.120243 0.631558 -0.707669 -0.240443 -0.062500 1 0 0 0 0 0 2 683241
-0.002626 0.000690 0.120243 0.628844 -0.699037 -0.242251 -0.062500 1 0 0 0 0 0 2 684232
-0.002626 0.000690 0.120243 0.627475 -0.694731 -0.242890 -0.062500 1 0 0 0 0 0 2 685241
-0.002626 0.000690 0.120243 0.626786 -0.692556 -0.243105 -0.062500 1 0 0 0 0 0 2 686232
-0.002626 0.000690 0.120243 0.626432 -0.691475 -0.243181 -0.062500 1 0 0 0 0 0 2 687241
-0.002626 0.000690 0.120243 0.626256 -0.690941 -0.243223 -0.062500 1 0 0 0 0 0 2 688233
-0.002626 0.000690 0.120243 0.626171 -0.690671 -0.243212 -0.062500 1 0 0 0 0 0 2 689233
-0.002626 0.000690 0.120243 0.626128 -0.690529 -0.243226 -0.062500 1 0 0 0 0 0 2 690241
-0.002626 0.000690 0.120243 0.626100 -0.690472 -0.243229 -0.062500 1 0 0 0 0 0 2 691232
-0.002626 0.000690 0.120243 0.626095 -0.690426 -0.243223 -0.062500 1 0 0 0 0 0 2 692240
-0.002626 0.000690 0.120243 0.626093 -0.690411 -0.243229 -0.062500 1 0 0 0 0 0 2 693231
-0.002639 0.000677 0.120233 0.804572 -0.498029 -0.093098 -0.062500 1 0 0 0 0 0 2 694240
-0.002645 0.000670 0.120229 0.746140 -0.562972 -0.166287 -0.062500 1 0 0 0 0 0 2 695231
-0.002649 0.000666 0.120227 0.701288 -0.611325 -0.204311 -0.062500 1 0 0 0 0 0 2 696240
-0.002650 0.000665 0.120227 0.676993 -0.637041 -0.218822 -0.062500 1 0 0 0 0 0 2 697232
-0.002651 0.000664 0.120227 0.664544 -0.650009 -0.223993 -0.062500 1 0 0 0 0 0 2 698249
-0.002651 0.000663 0.120227 0.658262 -0.656503 -0.225798 -0.062500 1 0 0 0 0 0 2 699251
-0.002652 0.000663 0.120227 0.655102 -0.659742 -0.226438 -0.062500 1 0 0 0 0 0 2 700239
-0.002652 0.000663 0.120227 0.653508 -0.661363 -0.226659 -0.062500 1 0 0 0 0 0 2 701241
-0.002652 0.000663 0.120227 0.652701 -0.662188 -0.226735 -0.062500 1 0 0 0 0 0 2 702248
-0.002652 0.000663 0.120227 0.652303 -0.662588 -0.226756 -0.062500 1 0 0 0 0 0 2 703234
-0.002657 0.000681 0.120216 0.725272 -0.915007 -0.076312 -0.062500 1 0 0 0 0 0 2 704254
-0.002660 0.000690 0.120212 0.702144 -0.830693 -0.149674 -0.062500 1 0 0 0 0 0 2 705247
-0.002661 0.000695 0.120211 0.683722 -0.767344 -0.187784 -0.062500 1 0 0 0 0 0 2 706247
-0.002662 0.000697 0.120211 0.673507 -0.733480 -0.202315 -0.062500 1 0 0 0 0 0 2 707246
-0.002662 0.000698 0.120210 0.668185 -0.716324 -0.207495 -0.062500 1 0 0 0 0 0 2 708242
-0.002663 0.000699 0.120210 0.665475 -0.707707 -0.209317 -0.062500 1 0 0 0 0 0 2 709218
-0.002663 0.000699 0.120210 0.664094 -0.703400 -0.209951 -0.062500 1 0 0 0 0 0 2 710246
-0.002663 0.000699 0.120210 0.663399 -0.701247 -0.210167 -0.062500 1 0 0 0 0 0 2 711246
-0.002663 0.000699 0.120210 0.663041 -0.700157 -0.210250 -0.062500 1 0 0 0 0 0 2 712251
-0.002663 0.000699 0.120210 0.662876 -0.699625 -0.210280 -0.062500 1 0 0 0 0 0 2 713250
-0.002663 0.000699 0.120210 0.662781 -0.699351 -0.210281 -0.062500 1 0 0 0 0 0 2 714252
-0.002663 0.000699 0.120210 0.662748 -0.699212 -0.210282 -0.062500 1 0 0 0 0 0 2 715251
-0.002663 0.000699 0.120210 0.662721 -0.699156 -0.210284 -0.062500 1 0 0 0 0 0 2 716249
-0.002663 0.000699 0.120210 0.662709 -0.699119 -0.210284 -0.062500 1 0 0 0 0 0 2 717243
-0.002663 0.000699 0.120210 0.662705 -0.699106 -0.210291 -0.062500 1 0 0 0 0 0 2 718244
-0.002663 0.000699 0.120210 0.662697 -0.699082 -0.210286 -0.062500 1 0 0 0 0 0 2 719248
-0.002663 0.000699 0.120210 0.662697 -0.699079 -0.210285 -0.062500 1 0 0 0 0 0 2 720250
-0.002663 0.000699 0.120210 0.662697 -0.699079 -0.210285 -0.062500 1 0 0 0 0 0 2 721247
-0.002663 0.000699 0.120210 0.662697 -0.699079 -0.210285 -0.062500 1 0 0 0 0 0 2 722247
-0.002663 0.000699 0.120210 0.662697 -0.699079 -0.210285 -0.062500 1 0 0 0 0 0 2 723218
-0.002663 0.000699 0.120210 0.662701 -0.699091 -0.210298 -0.062500 1 0 0 0 0 0 2 724249
-0.002663 0.000699 0.120210 0.662697 -0.699081 -0.210286 -0.062500 1 0 0 0 0 0 2 725245
-0.002663 0.000699 0.120210 0.662697 -0.699079 -0.210285 -0.062500 1 0 0 0 0 0 2 726249
-0.002668 0.000717 0.120200 0.735815 -0.951157 -0.059709 -0.062500 1 0 0 0 0 0 2 727248
-0.002671 0.000726 0.120196 -0.004651 -0.168642 -0.133118 -0.062500 0 0 0 0 0 0 2 728251
-0.002672 0.000731 0.120194 -0.024416 -0.100750 -0.171273 -0.062500 0 0 0 0 0 0 2 729248
-0.002673 0.000733 0.120194 -0.035304 -0.064633 -0.185810 -0.062500 0 0 0 0 0 0 2 730246
-0.002673 0.000734 0.120194 -0.040959 -0.046327 -0.190996 -0.062500 0 0 0 0 0 0 2 731246
-0.002673 0.000735 0.120194 -0.043860 -0.037143 -0.192817 -0.062500 0 0 0 0 0 0 2 732249
-0.002692 0.000739 0.120204 0.202003 -0.091244 -0.329704 -0.062500 0 0 0 0 0 0 2 733247
-0.002707 0.000760 0.120196 0.168896 -0.299131 -0.112669 -0.062500 0 0 0 0 0 0 2 734247
-0.002715 0.000770 0.120194 0.071168 -0.187662 -0.151713 -0.062500 0 0 0 0 0 0 2 735247
-0.002723 0.000793 0.120182 0.081324 -0.344121 -0.025956 -0.062500 0 0 0 0 0 0 2 736248
-0.002733 0.000823 0.120167 0.093514 -0.443719 0.041568 -0.062500 0 0 0 0 0 0 2 737216
-0.002738 0.000837 0.120162 0.032975 -0.261968 -0.073744 -0.062500 0 0 0 0 0 0 2 738230
-0.002746 0.000863 0.120149 0.063167 -0.379103 0.023263 -0.062500 0 0 0 0 0 0 2 739245
-0.002755 0.000893 0.120134 0.084854 -0.459911 0.080580 -0.062500 0 0 0 0 0 0 2 740245
-0.002765 0.000927 0.120118 0.096716 -0.502393 0.112741 -0.062500 0 0 0 0 0 0 2 741247
-0.002770 0.000944 0.120112 0.029666 -0.293767 -0.016373 -0.062500 0 0 0 0 0 0 2 742247
-0.002778 0.000970 0.120100 0.058325 -0.397449 0.076030 -0.062500 0 0 0 0 0 0 2 743247
-0.002788 0.001001 0.120084 0.079562 -0.470390 0.131785 -0.062500 0 0 0 0 0 0 2 744248
-0.002798 0.001034 0.120068 0.091182 -0.508948 0.163434 -0.062500 0 0 0 0 0 0 2 745246
-0.002808 0.001069 0.120052 0.098710 -0.526149 0.185556 -0.062500 0 0 0 0 0 0 2 746247
-0.002813 0.001087 0.120046 0.034320 -0.302990 0.052367 -0.062500 0 0 0 0 0 0 2 747247
-0.002840 0.001118 0.120043 0.308817 -0.459481 0.008292 -0.062500 0 0 0 0 0 0 2 748248
-0.002859 0.001151 0.120031 0.228817 -0.505296 0.130063 -0.062500 0 0 0 0 0 0 2 749247
-0.002874 0.001186 0.120016 0.168281 -0.525229 0.195980 -0.062500 0 0 0 0 0 0 2 750255
-0.002881 0.001203 0.120011 0.069109 -0.302546 0.078858 -0.062500 0 0 0 0 0 0 2 751232
-0.002890 0.001230 0.119998 0.078478 -0.399893 0.176383 -0.062500 0 0 0 0 0 0 2 752312
-0.002895 0.001243 0.119993 0.022892 -0.237449 0.081588 -0.062500 0 0 0 0 0 0 2 753297
-0.002902 0.001268 0.119981 0.055087 -0.366942 0.188206 -0.062500 0 0 0 0 0 0 2 754308
-0.002911 0.001298 0.119966 0.080555 -0.452999 0.249178 -0.062500 0 0 0 0 0 0 2 755295
-0.002916 0.001313 0.119960 0.026127 -0.266223 0.130034 -0.062500 0 0 0 0 0 0 2 756310
-0.002924 0.001338 0.119948 0.057973 -0.381329 0.227224 -0.062500 0 0 0 0 0 0 2 757236
-0.002927 0.001351 0.119943 0.013798 -0.228181 0.132007 -0.062500 0 0 0 0 0 0 2 758239
-0.002935 0.001375 0.119931 0.051540 -0.361923 0.238836 -0.062500 0 0 0 0 0 0 2 759229
-0.002938 0.001388 0.119926 0.010513 -0.218447 0.146963 -0.062500 0 0 0 0 0 0 2 760238
-0.002945 0.001412 0.119914 0.049830 -0.356924 0.255072 -0.062500 0 0 0 0 0 0 2 761229
-0.002954 0.001441 0.119899 0.076642 -0.447536 0.316638 -0.062500 0 0 0 0 0 0 2 762238
-0.002959 0.001456 0.119893 0.024207 -0.263545 0.197244 -0.062500 0 0 0 0 0 0 2 763238
-0.002966 0.001482 0.119881 0.056855 -0.379526 0.294808 -0.062500 0 0 0 0 0 0 2 764230
-0.002970 0.001494 0.119876 0.013693 -0.224675 0.199299 -0.062500 0 0 0 0 0 0 2 765239
-0.002972 0.001501 0.119875 -0.015329 -0.127092 0.153089 -0.062500 0 0 0 0 0 0 2 766229
-0.002997 0.001526 0.119873 0.277573 -0.369999 0.154503 -0.062500 0 0 0 0 0 0 2 767238
-0.003010 0.001539 0.119872 0.143844 -0.227970 0.139325 -0.062500 0 0 0 0 0 0 2 768230
-0.003022 0.001563 0.119861 0.115272 -0.361878 0.285923 -0.062500 0 0 0 0 0 0 2 769237
-0.003027 0.001575 0.119857 0.039616 -0.218838 0.208426 -0.062500 0 0 0 0 0 0 2 770229
-0.003036 0.001599 0.119845 0.061290 -0.356902 0.322273 -0.062500 0 0 0 0 0 0 2 771238
-0.003040 0.001611 0.119840 0.012612 -0.216401 0.232168 -0.062500 0 0 0 0 0 0 2 772252
-0.003047 0.001635 0.119828 0.047803 -0.355592 0.341641 -0.062500 0 0 0 0 0 0 2 773245
-0.003051 0.001647 0.119823 0.005902 -0.215769 0.249909 -0.062500 0 0 0 0 0 0 2 774250
-0.003058 0.001671 0.119811 0.044409 -0.355162 0.358907 -0.062500 0 0 0 0 0 0 2 775247
-0.003062 0.001683 0.119807 0.004232 -0.215568 0.266916 -0.062500 0 0 0 0 0 0 2 776248
-0.003088 0.001711 0.119804 0.292947 -0.412174 0.241777 -0.062500 0 0 0 0 0 0 2 777225
-0.003101 0.001725 0.119803 0.152560 -0.248232 0.215317 -0.062500 0 0 0 0 0 0 2 778221
-0.003112 0.001750 0.119791 0.120217 -0.370316 0.358407 -0.062500 0 0 0 0 0 0 2 779249
-0.003118 0.001762 0.119787 0.042902 -0.222013 0.279127 -0.062500 0 0 0 0 0 0 2 780241
-0.003127 0.001786 0.119775 0.063460 -0.356775 0.392942 -0.062500 0 0 0 0 0 0 2 781246
-0.003150 0.001803 0.119780 0.262547 -0.274824 0.168423 -0.062500 0 0 0 0 0 0 2 782245
-0.003161 0.001811 0.119782 0.130172 -0.158068 0.189274 -0.062500 0 0 0 0 0 0 2 783246
-0.003172 0.001833 0.119772 0.107706 -0.322604 0.360850 -0.062500 0 0 0 0 0 0 2 784247
-0.003178 0.001844 0.119768 0.036402 -0.197867 0.292382 -0.062500 0 0 0 0 0 0 2 785243
-0.003186 0.001867 0.119756 0.060022 -0.344405 0.410364 -0.062500 0 0 0 0 0 0 2 786254
-0.003195 0.001897 0.119740 0.070439 -0.443115 0.475617 -0.062500 0 0 0 0 0 0 2 787248
-0.003200 0.001911 0.119735 0.014877 -0.262855 0.355995 -0.062500 0 0 0 0 0 0 2 788220
-0.003227 0.001941 0.119732 0.297154 -0.439119 0.321482 -0.062500 0 0 0 0 0 0 2 789245
-0.003240 0.001956 0.119730 0.152300 -0.263941 0.290385 -0.062500 0 0 0 0 0 0 2 790244
-0.003252 0.001981 0.119719 0.117303 -0.379629 0.432559 -0.062500 0 0 0 0 0 0 2 791215
-0.003258 0.001994 0.119715 0.039030 -0.228923 0.352241 -0.062500 0 0 0 0 0 0 2 792245
-0.003266 0.002018 0.119702 0.058738 -0.361721 0.466459 -0.062500 0 0 0 0 0 0 2 793238
-0.003270 0.002030 0.119698 0.009727 -0.220035 0.375226 -0.062500 0 0 0 0 0 0 2 794246
-0.003297 0.002058 0.119695 0.292441 -0.416922 0.352514 -0.062500 0 0 0 0 0 0 2 795245
-0.003310 0.002072 0.119694 0.149881 -0.252792 0.324994 -0.062500 0 0 0 0 0 0 2 796250
-0.003321 0.002097 0.119682 0.115909 -0.373639 0.468777 -0.062500 0 0 0 0 0 0 2 797245
-0.003327 0.002110 0.119678 0.038361 -0.225957 0.388665 -0.062500 0 0 0 0 0 0 2 798245
-0.003336 0.002133 0.119666 0.060225 -0.357466 0.503331 -0.062500 0 0 0 0 0 0 2 799246
-0.003359 0.002150 0.119671 0.259989 -0.276580 0.279088 -0.062500 0 0 0 0 0 0 2 800245
-0.003376 0.002176 0.119662 0.193311 -0.388980 0.454804 -0.062500 0 0 0 0 0 0 2 801245
-0.003389 0.002207 0.119647 0.145722 -0.461698 0.551364 -0.062500 0 0 0 0 0 0 2 802246
-0.003396 0.002222 0.119642 0.055511 -0.271201 0.442685 -0.062500 0 0 0 0 0 0 2 803216
-0.003424 0.002252 0.119639 0.306579 -0.445364 0.414031 -0.062500 0 0 0 0 0 0 2 804247
-0.003438 0.002267 0.119638 0.153042 -0.267956 0.383251 -0.062500 0 0 0 0 0 0 2 805215
-0.003450 0.002292 0.119626 0.113217 -0.381513 0.526468 -0.062500 0 0 0 0 0 0 2 806243
-0.003456 0.002305 0.119622 0.033066 -0.230842 0.445565 -0.062500 0 0 0 0 0 0 2 807239
-0.003464 0.002329 0.119610 0.051346 -0.362593 0.560609 -0.062500 0 0 0 0 0 0 2 808245
-0.003488 0.002345 0.119615 0.254199 -0.280051 0.336492 -0.062500 0 0 0 0 0 0 2 809245
-0.003504 0.002371 0.119605 0.186778 -0.391414 0.512391 -0.062500 0 0 0 0 0 0 2 810246
-0.003513 0.002384 0.119602 0.073280 -0.235358 0.452538 -0.062500 0 0 0 0 0 0 2 811245
-0.003522 0.002408 0.119590 0.073033 -0.363830 0.576134 -0.062500 0 0 0 0 0 0 2 812306
-0.003546 0.002425 0.119595 0.263502 -0.281441 0.355130 -0.062500 0 0 0 0 0 0 2 813297
-0.003563 0.002451 0.119585 0.191296 -0.391845 0.532149 -0.062500 0 0 0 0 0 0 2 814317
-0.003572 0.002464 0.119582 0.075546 -0.235575 0.472424 -0.062500 0 0 0 0 0 0 2 815296
-0.003581 0.002488 0.119570 0.074051 -0.363691 0.596319 -0.062500 0 0 0 0 0 0 2 816312
-0.003605 0.002505 0.119575 0.264180 -0.281473 0.375449 -0.062500 0 0 0 0 0 0 2 817314
-0.003622 0.002531 0.119565 0.179260 -0.395956 0.552559 -0.062500 0 0 0 0 0 0 2 818314
-0.003631 0.002544 0.119562 0.063436 -0.239848 0.492589 -0.062500 0 0 0 0 0 0 2 819316
-0.003640 0.002568 0.119550 0.066984 -0.368469 0.616667 -0.062500 0 0 0 0 0 0 2 820312
-0.003645 0.002580 0.119545 0.008147 -0.226281 0.527290 -0.062500 0 0 0 0 0 0 2 821310
-0.003672 0.002608 0.119542 0.285858 -0.421547 0.508831 -0.062500 0 0 0 0 0 0 2 822311
-0.003685 0.002622 0.119541 0.140836 -0.257836 0.479604 -0.062500 0 0 0 0 0 0 2 823310
-0.003692 0.002629 0.119540 0.039530 -0.149633 0.467021 -0.062500 0 0 0 0 0 0 2 824300
-0.003719 0.002655 0.119538 0.300297 -0.380538 0.488695 -0.062500 0 0 0 0 0 0 2 825310
-0.003733 0.002668 0.119538 0.147703 -0.236920 0.474377 -0.062500 0 0 0 0 0 0 2 826301
-0.003745 0.002692 0.119526 0.107936 -0.366415 0.624708 -0.062500 0 0 0 0 0 0 2 827308
-0.003770 0.002708 0.119531 0.278084 -0.285544 0.414159 -0.062500 0 0 0 0 0 0 2 828295
-0.003783 0.002717 0.119533 0.129540 -0.168229 0.437200 -0.062500 0 0 0 0 0 0 2 829293
-0.003794 0.002738 0.119523 0.097564 -0.329495 0.612566 -0.062500 0 0 0 0 0 0 2 830308
-0.003819 0.002754 0.119528 0.272778 -0.266800 0.411968 -0.062500 0 0 0 0 0 0 2 831292
-0.003836 0.002779 0.119519 0.182039 -0.387979 0.596344 -0.062500 0 0 0 0 0 0 2 832306
-0.003845 0.002792 0.119516 0.062603 -0.237272 0.538086 -0.062500 0 0 0 0 0 0 2 833291
-0.003869 0.002803 0.119524 0.243510 -0.200638 0.375040 -0.062500 0 0 0 0 0 0 2 834304
-0.003886 0.002826 0.119515 0.170959 -0.351247 0.584342 -0.062500 0 0 0 0 0 0 2 835291
-0.003894 0.002837 0.119513 0.056792 -0.218569 0.535780 -0.062500 0 0 0 0 0 0 2 836309
-0.003918 0.002848 0.119521 0.240641 -0.191269 0.376437 -0.062500 0 0 0 0 0 0 2 837290
-0.003934 0.002870 0.119512 0.169404 -0.346385 0.587020 -0.062500 0 0 0 0 0 0 2 838307
-0.003943 0.002882 0.119509 0.056027 -0.216139 0.538756 -0.062500 0 0 0 0 0 0 2 839290
-0.003966 0.002892 0.119518 0.240402 -0.190109 0.379692 -0.062500 0 0 0 0 0 0 2 840306
-0.003983 0.002914 0.119509 0.169194 -0.345670 0.590381 -0.062500 0 0 0 0 0 0 2 841352
-0.003991 0.002926 0.119506 0.055939 -0.215778 0.541989 -0.062500 0 0 0 0 0 0 2 842235
-0.004015 0.002936 0.119515 0.240487 -0.189990 0.383083 -0.062500 0 0 0 0 0 0 2 843227
-0.004031 0.002959 0.119506 0.169163 -0.345466 0.593808 -0.062500 0 0 0 0 0 0 2 844236
-0.004059 0.002975 0.119512 0.290018 -0.279965 0.415619 -0.062500 0 0 0 0 0 0 2 845226
-0.004073 0.002983 0.119515 0.128638 -0.167908 0.449839 -0.062500 0 0 0 0 0 0 2 846227
-0.004080 0.002987 0.119515 0.022128 -0.104831 0.471286 -0.062500 0 0 0 0 0 0 2 847226
-0.004107 0.003011 0.119513 0.281726 -0.359786 0.509057 -0.062500 0 0 0 0 0 0 2 848241
-0.004121 0.003023 0.119513 0.128547 -0.229208 0.497893 -0.062500 0 0 0 0 0 0 2 849227
-0.004128 0.003029 0.119513 0.023388 -0.137988 0.491472 -0.062500 0 0 0 0 0 0 2 850360
-0.004156 0.003054 0.119510 0.282744 -0.376646 0.518710 -0.062500 0 0 0 0 0 0 2 851227
-0.004170 0.003066 0.119510 0.129167 -0.237716 0.503461 -0.062500 0 0 0 0 0 0 2 852361
-0.004177 0.003073 0.119509 0.023748 -0.142277 0.495551 -0.062500 0 0 0 0 0 0 2 853351
-0.004199 0.003080 0.119518 0.218631 -0.152630 0.363482 -0.062500 0 0 0 0 0 0 2 854237
-0.004215 0.003102 0.119510 0.152587 -0.327655 0.584604 -0.062500 0 0 0 0 0 0 2 855230
-0.004224 0.003112 0.119507 0.042607 -0.208419 0.539309 -0.062500 0 0 0 0 0 0 2 856366
-0.004247 0.003122 0.119516 0.229463 -0.188224 0.382424 -0.062500 0 0 0 0 0 0 2 857362
-0.004264 0.003145 0.119507 0.141996 -0.351042 0.593714 -0.062500 0 0 0 0 0 0 2 858247
-0.004291 0.003161 0.119513 0.280131 -0.283700 0.416063 -0.062500 0 0 0 0 0 0 2 859247
-0.004305 0.003168 0.119515 0.112562 -0.172572 0.449538 -0.062500 0 0 0 0 0 0 2 860248
-0.004312 0.003172 0.119516 0.005934 -0.109831 0.470616 -0.062500 0 0 0 0 0 0 2 861338
-0.004335 0.003179 0.119526 0.201624 -0.138814 0.350424 -0.062500 0 0 0 0 0 0 2 862365
-0.004351 0.003200 0.119517 0.143410 -0.324465 0.575712 -0.062500 0 0 0 0 0 0 2 863366
-0.004378 0.003215 0.119524 0.284850 -0.271115 0.403230 -0.062500 0 0 0 0 0 0 2 864364
-0.004392 0.003222 0.119526 0.118759 -0.166972 0.438165 -0.062500 0 0 0 0 0 0 2 865369
-0.004399 0.003226 0.119527 0.012923 -0.107733 0.459750 -0.062500 0 0 0 0 0 0 2 866368
-0.004426 0.003250 0.119525 0.273261 -0.364192 0.499896 -0.062500 0 0 0 0 0 0 2 867368
-0.004440 0.003262 0.119524 0.120192 -0.234822 0.487640 -0.062500 0 0 0 0 0 0 2 868369
-0.004467 0.003272 0.119533 0.266333 -0.205179 0.352705 -0.062500 0 0 0 0 0 0 2 869376
-0.004479 0.003278 0.119536 0.093759 -0.140567 0.412402 -0.062500 0 0 0 0 0 0 2 870370
-0.004486 0.003280 0.119537 -0.007149 -0.098671 0.443780 -0.062500 0 0 0 0 0 0 2 871371
-0.004513 0.003304 0.119535 0.256028 -0.364044 0.488063 -0.062500 0 0 0 0 0 0 2 872213
-0.004527 0.003315 0.119534 0.104349 -0.239247 0.476761 -0.062500 0 0 0 0 0 0 2 873213
-0.004534 0.003321 0.119534 -0.000125 -0.150944 0.470027 -0.062500 0 0 0 0 0 0 2 874240
-0.004557 0.003329 0.119543 0.196259 -0.165193 0.339858 -0.062500 0 0 0 0 0 0 2 875366
-0.004573 0.003350 0.119535 0.129365 -0.341097 0.561353 -0.062500 0 0 0 0 0 0 2 876369
-0.004581 0.003360 0.119532 0.019668 -0.223112 0.515291 -0.062500 0 0 0 0 0 0 2 877367
-0.004605 0.003370 0.119540 0.207641 -0.203829 0.359543 -0.062500 0 0 0 0 0 0 2 878368
-0.004616 0.003375 0.119543 0.071620 -0.135444 0.410487 -0.062500 0 0 0 0 0 0 2 879351
-0.004622 0.003378 0.119544 -0.018182 -0.096151 0.438716 -0.062500 0 0 0 0 0 0 2 880369
-0.004649 0.003401 0.119542 0.250704 -0.362613 0.482858 -0.062500 0 0 0 0 0 0 2 881366
-0.004663 0.003413 0.119541 0.111959 -0.241255 0.470691 -0.062500 0 0 0 0 0 0 2 882242
-0.004670 0.003418 0.119541 0.008827 -0.153316 0.463593 -0.062500 0 0 0 0 0 0 2 883370
-0.004697 0.003443 0.119538 0.259649 -0.406715 0.494437 -0.062500 0 0 0 0 0 0 2 884376
-0.004711 0.003456 0.119538 0.106396 -0.268945 0.477210 -0.062500 0 0 0 0 0 0 2 885365
-0.004718 0.003462 0.119537 0.001010 -0.174080 0.468291 -0.062500 0 0 0 0 0 0 2 886368
-0.004741 0.003470 0.119546 0.197374 -0.185190 0.338126 -0.062500 0 0 0 0 0 0 2 887366
-0.004757 0.003491 0.119538 0.129629 -0.358892 0.559488 -0.062500 0 0 0 0 0 0 2 888370
-0.004766 0.003502 0.119535 0.019892 -0.240257 0.512901 -0.062500 0 0 0 0 0 0 2 889366
-0.004789 0.003512 0.119543 0.208314 -0.220842 0.357693 -0.062500 0 0 0 0 0 0 2 890367
-0.004801 0.003517 0.119546 0.071975 -0.152163 0.408137 -0.062500 0 0 0 0 0 0 2 891368
-0.004811 0.003536 0.119535 0.045406 -0.337532 0.597091 -0.062500 0 0 0 0 0 0 2 892369
-0.004836 0.003551 0.119540 0.228517 -0.290745 0.403217 -0.062500 0 0 0 0 0 0 2 893242
-0.004849 0.003558 0.119542 0.083461 -0.189653 0.427886 -0.062500 0 0 0 0 0 0 2 894345
-0.004860 0.003579 0.119531 0.051425 -0.356550 0.606767 -0.062500 0 0 0 0 0 0 2 895363
-0.004865 0.003590 0.119528 -0.020663 -0.239053 0.535465 -0.062500 0 0 0 0 0 0 2 896367
-0.004888 0.003600 0.119535 0.188384 -0.220476 0.371084 -0.062500 0 0 0 0 0 0 2 897366
-0.004899 0.003605 0.119538 0.056492 -0.170321 0.417847 -0.062500 0 0 0 0 0 0 2 898367
-0.004909 0.003625 0.119527 0.049877 -0.357090 0.605817 -0.062500 0 0 0 0 0 0 2 899367
-0.004934 0.003639 0.119533 0.235842 -0.310577 0.411773 -0.062500 0 0 0 0 0 0 2 900368
-0.004946 0.003647 0.119535 0.091932 -0.209506 0.435975 -0.062500 0 0 0 0 0 0 2 901368
-0.004952 0.003650 0.119535 -0.002866 -0.151747 0.453514 -0.062500 0 0 0 0 0 0 2 902241
-0.004960 0.003669 0.119524 0.010879 -0.346727 0.622009 -0.062500 0 0 0 0 0 0 2 903367
-0.004984 0.003684 0.119529 0.216527 -0.305549 0.420332 -0.062500 0 0 0 0 0 0 2 904367
-0.004996 0.003691 0.119531 0.082343 -0.207044 0.441536 -0.062500 0 0 0 0 0 0 2 905364
-0.005001 0.003694 0.119531 -0.007639 -0.150525 0.458036 -0.062500 0 0 0 0 0 0 2 906364
-0.005009 0.003713 0.119520 0.008414 -0.345983 0.626333 -0.062500 0 0 0 0 0 0 2 907333
-0.005033 0.003728 0.119525 0.215447 -0.305248 0.424645 -0.062500 0 0 0 0 0 0 2 908353
-0.005044 0.003735 0.119527 0.081810 -0.206877 0.445670 -0.062500 0 0 0 0 0 0 2 909359
-0.005050 0.003738 0.119527 -0.007913 -0.150460 0.462072 -0.062500 0 0 0 0 0 0 2 910350
-0.005073 0.003745 0.119536 0.198204 -0.183193 0.343414 -0.062500 0 0 0 0 0 0 2 911234
-0.005088 0.003765 0.119528 0.134109 -0.366848 0.568704 -0.062500 0 0 0 0 0 0 2 912351
-0.005096 0.003776 0.119525 0.026991 -0.254182 0.522574 -0.062500 0 0 0 0 0 0 2 913350
-0.005101 0.003781 0.119524 -0.035506 -0.176523 0.493936 -0.062500 0 0 0 0 0 0 2 914359
-0.005122 0.003788 0.119533 0.185809 -0.215652 0.357620 -0.062500 0 0 0 0 0 0 2 915350
-0.005138 0.003809 0.119524 0.128451 -0.392526 0.576497 -0.062500 0 0 0 0 0 0 2 916358
-0.005145 0.003819 0.119521 0.024674 -0.276498 0.527966 -0.062500 0 0 0 0 0 0 2 917350
-0.005149 0.003825 0.119520 -0.036187 -0.197142 0.498486 -0.062500 0 0 0 0 0 0 2 918359
-0.005171 0.003832 0.119529 0.202970 -0.214719 0.362079 -0.062500 0 0 0 0 0 0 2 919350
-0.005181 0.003836 0.119532 0.083059 -0.167145 0.418724 -0.062500 0 0 0 0 0 0 2 920359
-0.005187 0.003837 0.119533 0.001516 -0.138572 0.448879 -0.062500 0 0 0 0 0 0 2 921350
-0.005194 0.003855 0.119521 0.021847 -0.347949 0.622625 -0.062500 0 0 0 0 0 0 2 922359
-0.005218 0.003869 0.119526 0.232030 -0.314859 0.423250 -0.062500 0 0 0 0 0 0 2 923349
-0.005229 0.003876 0.119528 0.099436 -0.220190 0.444321 -0.062500 0 0 0 0 0 0 2 924359
-0.005235 0.003880 0.119529 0.010218 -0.165606 0.460658 -0.062500 0 0 0 0 0 0 2 925353
-0.005257 0.003886 0.119538 0.217075 -0.199425 0.342786 -0.062500 0 0 0 0 0 0 2 926366
-0.005268 0.003889 0.119541 0.089926 -0.159328 0.405797 -0.062500 0 0 0 0 0 0 2 927358
-0.005274 0.003891 0.119542 0.004862 -0.134599 0.438175 -0.062500 0 0 0 0 0 0 2 928357
-0.005281 0.003909 0.119531 0.023356 -0.345800 0.612916 -0.062500 0 0 0 0 0 0 2 929364
-0.005285 0.003918 0.119527 -0.020534 -0.252183 0.538370 -0.062500 0 0 0 0 0 0 2 930347
-0.005307 0.003927 0.119534 0.203819 -0.245918 0.374482 -0.062500 0 0 0 0 0 0 2 931372
-0.005317 0.003932 0.119537 0.083909 -0.183159 0.419778 -0.062500 0 0 0 0 0 0 2 932367
-0.005323 0.003934 0.119538 0.008429 -0.163087 0.445806 -0.062500 0 0 0 0 0 0 2 933365
-0.005345 0.003940 0.119547 0.219490 -0.206349 0.331807 -0.062500 0 0 0 0 0 0 2 934338
-0.005356 0.003943 0.119550 0.094255 -0.170962 0.395862 -0.062500 0 0 0 0 0 0 2 935368
-0.005361 0.003944 0.119552 0.010187 -0.148612 0.428583 -0.062500 0 0 0 0 0 0 2 936338
-0.005364 0.003945 0.119552 -0.033419 -0.137335 0.441025 -0.062500 0 0 0 0 0 0 2 937366
-0.005385 0.003950 0.119561 0.198660 -0.193566 0.321541 -0.062500 0 0 0 0 0 0 2 938365
-0.005395 0.003952 0.119564 0.083882 -0.164610 0.383428 -0.062500 0 0 0 0 0 0 2 939368
-0.005405 0.003971 0.119554 0.067468 -0.368975 0.578060 -0.062500 0 0 0 0 0 0 2 940371
-0.005410 0.003980 0.119550 0.004731 -0.271877 0.511196 -0.062500 0 0 0 0 0 0 2 941368
-0.005413 0.003985 0.119549 -0.034010 -0.202242 0.474312 -0.062500 0 0 0 0 0 0 2 942370
-0.005433 0.003992 0.119557 0.199175 -0.226678 0.336317 -0.062500 0 0 0 0 0 0 2 943365
-0.005444 0.003995 0.119560 0.084368 -0.181329 0.391425 -0.062500 0 0 0 0 0 0 2 944367
-0.005449 0.003997 0.119561 0.005334 -0.153858 0.420978 -0.062500 0 0 0 0 0 0 2 945359
-0.005451 0.003998 0.119561 -0.035828 -0.139983 0.432315 -0.062500 0 0 0 0 0 0 2 946360
-0.005453 0.003998 0.119561 -0.056371 -0.133153 0.436379 -0.062500 0 0 0 0 0 0 2 947364
-0.005473 0.004003 0.119570 0.187505 -0.191592 0.314242 -0.062500 0 0 0 0 0 0 2 948337
-0.005483 0.004005 0.119573 0.078325 -0.163636 0.374868 -0.062500 0 0 0 0 0 0 2 949365
-0.005487 0.004007 0.119574 0.002242 -0.144970 0.406362 -0.062500 0 0 0 0 0 0 2 950363
-0.005509 0.004012 0.119584 0.216804 -0.197344 0.294954 -0.062500 0 0 0 0 0 0 2 951363
-0.005520 0.004014 0.119587 0.092873 -0.166439 0.359341 -0.062500 0 0 0 0 0 0 2 952367
-0.005526 0.004016 0.119588 0.009457 -0.146346 0.392112 -0.062500 0 0 0 0 0 0 2 953365
-0.005533 0.004033 0.119577 0.036987 -0.373938 0.567555 -0.062500 0 0 0 0 0 0 2 954364
-0.005537 0.004042 0.119573 -0.006156 -0.281666 0.492853 -0.062500 0 0 0 0 0 0 2 955354
-0.005559 0.004052 0.119580 0.235810 -0.265677 0.329885 -0.062500 0 0 0 0 0 0 2 956366
-0.005569 0.004056 0.119583 0.115648 -0.203150 0.374581 -0.062500 0 0 0 0 0 0 2 957363
-0.005574 0.004059 0.119584 0.033639 -0.166758 0.400317 -0.062500 0 0 0 0 0 0 2 958365
-0.005577 0.004060 0.119584 -0.009084 -0.148368 0.410314 -0.062500 0 0 0 0 0 0 2 959364
-0.005578 0.004060 0.119584 -0.030449 -0.139253 0.413897 -0.062500 0 0 0 0 0 0 2 960357
-0.005579 0.004061 0.119584 -0.041067 -0.134736 0.415168 -0.062500 0 0 0 0 0 0 2 961340
-0.005599 0.004065 0.119593 0.208090 -0.194394 0.292578 -0.062500 0 0 0 0 0 0 2 962369
-0.005609 0.004068 0.119596 0.101161 -0.166929 0.352584 -0.062500 0 0 0 0 0 0 2 963364
-0.005613 0.004069 0.119597 0.026185 -0.148507 0.383817 -0.062500 0 0 0 0 0 0 2 964367
-0.005616 0.004069 0.119597 -0.012875 -0.139198 0.395756 -0.062500 0 0 0 0 0 0 2 965345
-0.005617 0.004070 0.119598 -0.032374 -0.134644 0.400035 -0.062500 0 0 0 0 0 0 2 966353
-0.005637 0.004075 0.119606 0.212533 -0.194350 0.278647 -0.062500 0 0 0 0 0 0 2 967361
-0.005647 0.004077 0.119609 0.103383 -0.166905 0.338955 -0.062500 0 0 0 0 0 0 2 968363
-0.005652 0.004078 0.119611 0.027276 -0.148485 0.370277 -0.062500 0 0 0 0 0 0 2 969364
-0.005659 0.004096 0.119599 0.049777 -0.362390 0.545483 -0.062500 0 0 0 0 0 0 2 970365
-0.005663 0.004105 0.119595 0.008592 -0.270645 0.470495 -0.062500 0 0 0 0 0 0 2 971357
-0.005685 0.004114 0.119603 0.235301 -0.265540 0.307918 -0.062500 0 0 0 0 0 0 2 972337
-0.005695 0.004119 0.119605 0.115385 -0.203080 0.352280 -0.062500 0 0 0 0 0 0 2 973364
-0.005701 0.004121 0.119606 0.033488 -0.166731 0.377864 -0.062500 0 0 0 0 0 0 2 974363
-0.005703 0.004122 0.119607 -0.009166 -0.148340 0.387810 -0.062500 0 0 0 0 0 0 2 975362
-0.005704 0.004123 0.119607 -0.030486 -0.139236 0.391384 -0.062500 0 0 0 0 0 0 2 976366
-0.005705 0.004123 0.119607 -0.041082 -0.134735 0.392653 -0.062500 0 0 0 0 0 0 2 977362
-0.005705 0.004123 0.119607 -0.046360 -0.132487 0.393088 -0.062500 0 0 0 0 0 0 2 978360
-0.005725 0.004128 0.119615 0.205833 -0.193365 0.270728 -0.062500 0 0 0 0 0 0 2 979350
-0.005735 0.004130 0.119618 0.100025 -0.166419 0.330353 -0.062500 0 0 0 0 0 0 2 980435
-0.005740 0.004131 0.119620 0.025594 -0.148249 0.361427 -0.062500 0 0 0 0 0 0 2 981429
-0.005742 0.004132 0.119620 -0.013184 -0.139058 0.373316 -0.062500 0 0 0 0 0 0 2 982413
-0.005743 0.004132 0.119620 -0.032511 -0.134580 0.377570 -0.062500 0 0 0 0 0 0 2 983429
-0.005744 0.004132 0.119620 -0.042113 -0.132400 0.379060 -0.062500 0 0 0 0 0 0 2 984402
-0.005764 0.004137 0.119629 0.216054 -0.202617 0.257231 -0.062500 0 0 0 0 0 0 2 985356
-0.005773 0.004139 0.119632 0.109117 -0.175704 0.316909 -0.062500 0 0 0 0 0 0 2 986347
-0.005778 0.004140 0.119633 0.034126 -0.157534 0.347986 -0.062500 0 0 0 0 0 0 2 987356
-0.005781 0.004141 0.119633 -0.004922 -0.148344 0.359862 -0.062500 0 0 0 0 0 0 2 988348
-0.005782 0.004141 0.119633 -0.024400 -0.143868 0.364130 -0.062500 0 0 0 0 0 0 2 989357
-0.005782 0.004141 0.119634 -0.034048 -0.141701 0.365628 -0.062500 0 0 0 0 0 0 2 990347
-0.005783 0.004141 0.119634 -0.038854 -0.140623 0.366150 -0.062500 0 0 0 0 0 0 2 991355
-0.005783 0.004141 0.119634 -0.041236 -0.140085 0.366342 -0.062500 0 0 0 0 0 0 2 992348
-0.005807 0.004163 0.119631 0.274568 -0.424910 0.407702 -0.062500 0 0 0 0 0 0 2 993356
-0.005820 0.004174 0.119630 0.148094 -0.311251 0.387805 -0.062500 0 0 0 0 0 0 2 994347
-0.005826 0.004180 0.119629 0.055811 -0.228504 0.377312 -0.062500 0 0 0 0 0 0 2 995355
-0.005829 0.004183 0.119629 0.006568 -0.184412 0.373253 -0.062500 0 0 0 0 0 0 2 996357
-0.005830 0.004184 0.119629 -0.018428 -0.162055 0.371791 -0.062500 0 0 0 0 0 0 2 997347
-0.005831 0.004185 0.119629 -0.030997 -0.150838 0.371276 -0.062500 0 0 0 0 0 0 2 998355
-0.005832 0.004185 0.119629 -0.037302 -0.145211 0.371090 -0.062500 0 0 0 0 0 0 2 999350
-0.005832 0.004185 0.119629 -0.040449 -0.142391 0.371032 -0.062500 0 0 0 0 0 0 3 338
-0.005832 0.004185 0.119629 -0.042027 -0.141000 0.371008 -0.062500 0 0 0 0 0 0 3 1343
-0.005832 0.004185 0.119629 -0.042817 -0.140286 0.370997 -0.062500 0 0 0 0 0 0 3 2607
-0.005852 0.004190 0.119638 0.211954 -0.201990 0.249015 -0.062500 0 0 0 0 0 0 3 3361
-0.005861 0.004192 0.119641 0.107086 -0.175372 0.308311 -0.062500 0 0 0 0 0 0 3 4368
-0.005866 0.004193 0.119642 0.033108 -0.157367 0.339222 -0.062500 0 0 0 0 0 0 3 5366
-0.005868 0.004194 0.119642 -0.005444 -0.148264 0.351057 -0.062500 0 0 0 0 0 0 3 6367
-0.005869 0.004194 0.119642 -0.024658 -0.143826 0.355293 -0.062500 0 0 0 0 0 0 3 7365
-0.005875 0.004212 0.119631 0.027623 -0.364565 0.520507 -0.062500 0 0 0 0 0 0 3 8365
-0.005878 0.004220 0.119627 0.001729 -0.276497 0.441567 -0.062500 0 0 0 0 0 0 3 9364
-0.005879 0.004225 0.119625 -0.018714 -0.211235 0.400238 -0.062500 0 0 0 0 0 0 3 10364
-0.005880 0.004227 0.119625 -0.030493 -0.175984 0.384384 -0.062500 0 0 0 0 0 0 3 11334
-0.005880 0.004228 0.119624 -0.036839 -0.157941 0.378687 -0.062500 0 0 0 0 0 0 3 12364
-0.005881 0.004229 0.119624 -0.040141 -0.148808 0.376683 -0.062500 0 0 0 0 0 0 3 13368
-0.005900 0.004234 0.119633 0.213446 -0.206303 0.254205 -0.062500 0 0 0 0 0 0 3 14367
-0.005910 0.004236 0.119636 0.107824 -0.177532 0.313150 -0.062500 0 0 0 0 0 0 3 15368
-0.005920 0.004255 0.119626 0.095205 -0.381218 0.507790 -0.062500 0 0 0 0 0 0 3 16367
-0.005925 0.004264 0.119622 0.044759 -0.268500 0.440059 -0.062500 0 0 0 0 0 0 3 17363
-0.005927 0.004269 0.119620 0.007369 -0.199103 0.402719 -0.062500 0 0 0 0 0 0 3 18361
-0.005929 0.004271 0.119620 -0.012824 -0.161849 0.388266 -0.062500 0 0 0 0 0 0 3 19363
-0.005929 0.004272 0.119620 -0.023315 -0.142793 0.383067 -0.062500 0 0 0 0 0 0 3 20364
-0.005930 0.004273 0.119620 -0.028701 -0.133185 0.381230 -0.062500 0 0 0 0 0 0 3 21363
-0.005930 0.004273 0.119620 -0.031439 -0.128334 0.380594 -0.062500 0 0 0 0 0 0 3 22361
-0.005930 0.004273 0.119620 -0.032834 -0.125917 0.380364 -0.062500 0 0 0 0 0 0 3 23363
-0.005935 0.004290 0.119608 0.028141 -0.347318 0.544271 -0.062500 0 0 0 0 0 0 3 24364
-0.005957 0.004304 0.119613 0.262161 -0.321986 0.343144 -0.062500 0 0 0 0 0 0 3 25363
-0.005968 0.004311 0.119614 0.145304 -0.236409 0.360626 -0.062500 0 0 0 0 0 0 3 26360
-0.005973 0.004314 0.119615 0.060652 -0.183373 0.375471 -0.062500 0 0 0 0 0 0 3 27362
-0.005976 0.004316 0.119615 0.016352 -0.156301 0.381522 -0.062500 0 0 0 0 0 0 3 28357
-0.005978 0.004316 0.119615 -0.005905 -0.142789 0.383727 -0.062500 0 0 0 0 0 0 3 29364
-0.005983 0.004334 0.119603 0.044596 -0.358554 0.548648 -0.062500 0 0 0 0 0 0 3 30366
-0.005986 0.004343 0.119599 0.018080 -0.268405 0.469288 -0.062500 0 0 0 0 0 0 3 31363
-0.005988 0.004347 0.119598 -0.002719 -0.202106 0.427746 -0.062500 0 0 0 0 0 0 3 32364
-0.005988 0.004350 0.119597 -0.014707 -0.166330 0.411803 -0.062500 0 0 0 0 0 0 3 33362
-0.005989 0.004351 0.119597 -0.021144 -0.148015 0.406080 -0.062500 0 0 0 0 0 0 3 34363
-0.005989 0.004351 0.119597 -0.024507 -0.138730 0.404074 -0.062500 0 0 0 0 0 0 3 35361
-0.006009 0.004356 0.119606 0.229300 -0.196277 0.282102 -0.062500 0 0 0 0 0 0 3 36364
-0.006023 0.004376 0.119597 0.185047 -0.389727 0.505066 -0.062500 0 0 0 0 0 0 3 37362
-0.006031 0.004386 0.119594 0.089669 -0.283889 0.456022 -0.062500 0 0 0 0 0 0 3 38363
-0.006034 0.004391 0.119593 0.032892 -0.209640 0.426092 -0.062500 0 0 0 0 0 0 3 39362
-0.006036 0.004393 0.119592 0.002968 -0.170020 0.414299 -0.062500 0 0 0 0 0 0 3 40443
-0.006037 0.004395 0.119592 -0.012341 -0.149810 0.410051 -0.062500 0 0 0 0 0 0 3 41438
-0.006043 0.004412 0.119581 0.041303 -0.361848 0.572945 -0.062500 0 0 0 0 0 0 3 42436
-0.006045 0.004421 0.119576 0.016496 -0.270082 0.492662 -0.062500 0 0 0 0 0 0 3 43434
-0.006047 0.004426 0.119575 -0.003489 -0.202983 0.450768 -0.062500 0 0 0 0 0 0 3 44442
-0.006048 0.004428 0.119574 -0.015060 -0.166781 0.434710 -0.062500 0 0 0 0 0 0 3 45438
-0.006048 0.004429 0.119574 -0.021322 -0.148235 0.428946 -0.062500 0 0 0 0 0 0 3 46407
-0.006048 0.004430 0.119574 -0.024606 -0.138847 0.426906 -0.062500 0 0 0 0 0 0 3 47433
-0.006068 0.004435 0.119583 0.229398 -0.196379 0.305231 -0.062500 0 0 0 0 0 0 3 48428
-0.006083 0.004455 0.119574 0.184939 -0.389503 0.528294 -0.062500 0 0 0 0 0 0 3 49414
-0.006090 0.004464 0.119571 0.089629 -0.283764 0.479072 -0.062500 0 0 0 0 0 0 3 50406
-0.006094 0.004469 0.119570 0.033517 -0.190416 0.449032 -0.062500 0 0 0 0 0 0 3 51409
-0.006096 0.004472 0.119570 0.003606 -0.150811 0.437218 -0.062500 0 0 0 0 0 0 3 52406
-0.006097 0.004473 0.119569 -0.011728 -0.130629 0.432955 -0.062500 0 0 0 0 0 0 3 53408
-0.006097 0.004474 0.119569 -0.019504 -0.120438 0.431432 -0.062500 0 0 0 0 0 0 3 54435
-0.006097 0.004474 0.119569 -0.023433 -0.115324 0.430909 -0.062500 0 0 0 0 0 0 3 55430
-0.006097 0.004474 0.119569 -0.025415 -0.112766 0.430715 -0.062500 0 0 0 0 0 0 3 56431
-0.006102 0.004491 0.119558 0.034890 -0.333418 0.595331 -0.062500 0 0 0 0 0 0 3 57412
-0.006125 0.004505 0.119562 0.269402 -0.308591 0.394717 -0.062500 0 0 0 0 0 0 3 58429
-0.006136 0.004512 0.119564 0.146154 -0.217173 0.411598 -0.062500 0 0 0 0 0 0 3 59411
-0.006141 0.004515 0.119564 0.061407 -0.164134 0.426165 -0.062500 0 0 0 0 0 0 3 60428
-0.006144 0.004517 0.119564 0.017022 -0.137101 0.432124 -0.062500 0 0 0 0 0 0 3 61412
-0.006145 0.004518 0.119564 -0.005250 -0.123595 0.434298 -0.062500 0 0 0 0 0 0 3 62425
-0.006146 0.004518 0.119565 -0.016364 -0.116870 0.435051 -0.062500 0 0 0 0 0 0 3 63425
-0.006151 0.004535 0.119553 0.039329 -0.335324 0.600171 -0.062500 0 0 0 0 0 0 3 64411
-0.006154 0.004544 0.119549 0.015846 -0.247249 0.520312 -0.062500 0 0 0 0 0 0 3 65425
-0.006155 0.004549 0.119547 -0.003471 -0.181993 0.478520 -0.062500 0 0 0 0 0 0 3 66411
-0.006156 0.004551 0.119547 -0.014735 -0.146695 0.462486 -0.062500 0 0 0 0 0 0 3 67424
-0.006176 0.004557 0.119555 0.239313 -0.194858 0.336273 -0.062500 0 0 0 0 0 0 3 68354
-0.006186 0.004560 0.119558 0.131004 -0.159037 0.392759 -0.062500 0 0 0 0 0 0 3 69345
-0.006191 0.004561 0.119559 0.055268 -0.136416 0.422581 -0.062500 0 0 0 0 0 0 3 70353
-0.006198 0.004579 0.119548 0.076983 -0.346695 0.599026 -0.062500 0 0 0 0 0 0 3 71345
-0.006202 0.004588 0.119544 0.036670 -0.254809 0.523110 -0.062500 0 0 0 0 0 0 3 72354
-0.006204 0.004592 0.119542 0.009023 -0.187686 0.482697 -0.062500 0 0 0 0 0 0 3 73345
-0.006205 0.004595 0.119542 -0.006390 -0.151495 0.467153 -0.062500 0 0 0 0 0 0 3 74353
-0.006205 0.004596 0.119542 -0.014550 -0.132941 0.461567 -0.062500 0 0 0 0 0 0 3 75345
-0.006206 0.004596 0.119542 -0.018794 -0.123575 0.459583 -0.062500 0 0 0 0 0 0 3 76354
-0.006226 0.004601 0.119550 0.235093 -0.181240 0.338656 -0.062500 0 0 0 0 0 0 3 77345
-0.006235 0.004604 0.119553 0.128829 -0.152160 0.396812 -0.062500 0 0 0 0 0 0 3 78354
-0.006240 0.004605 0.119554 0.054139 -0.132955 0.427212 -0.062500 0 0 0 0 0 0 3 79344
-0.006247 0.004623 0.119543 0.076309 -0.344809 0.603998 -0.062500 0 0 0 0 0 0 3 80346
-0.006251 0.004632 0.119539 0.036375 -0.253872 0.528101 -0.062500 0 0 0 0 0 0 3 81354
-0.006253 0.004636 0.119537 0.008876 -0.187238 0.487676 -0.062500 0 0 0 0 0 0 3 82358
-0.006254 0.004638 0.119537 -0.006446 -0.151264 0.472122 -0.062500 0 0 0 0 0 0 3 83354
-0.006274 0.004644 0.119545 0.241572 -0.195261 0.346510 -0.062500 0 0 0 0 0 0 3 84353
-0.006284 0.004647 0.119548 0.132124 -0.159218 0.402808 -0.062500 0 0 0 0 0 0 3 85354
-0.006289 0.004649 0.119549 0.055827 -0.136491 0.432546 -0.062500 0 0 0 0 0 0 3 86361
-0.006291 0.004649 0.119550 0.016118 -0.125053 0.443960 -0.062500 0 0 0 0 0 0 3 87364
-0.006293 0.004650 0.119550 -0.003677 -0.119483 0.448052 -0.062500 0 0 0 0 0 0 3 88348
-0.006293 0.004650 0.119550 -0.013476 -0.116745 0.449505 -0.062500 0 0 0 0 0 0 3 89359
-0.006293 0.004650 0.119550 -0.018341 -0.115402 0.450002 -0.062500 0 0 0 0 0 0 3 90361
-0.006313 0.004655 0.119558 0.235515 -0.177194 0.330332 -0.062500 0 0 0 0 0 0 3 91362
-0.006323 0.004657 0.119561 0.129019 -0.150119 0.388595 -0.062500 0 0 0 0 0 0 3 92349
-0.006333 0.004675 0.119551 0.115132 -0.353316 0.584355 -0.062500 0 0 0 0 0 0 3 93363
-0.006338 0.004684 0.119547 0.047724 -0.237210 0.515848 -0.062500 0 0 0 0 0 0 3 94331
-0.006340 0.004689 0.119545 0.010485 -0.168465 0.478072 -0.062500 0 0 0 0 0 0 3 95331
-0.006341 0.004691 0.119545 -0.009685 -0.131484 0.463444 -0.062500 0 0 0 0 0 0 3 96362
-0.006342 0.004693 0.119545 -0.020210 -0.112543 0.458181 -0.062500 0 0 0 0 0 0 3 97363
-0.006362 0.004698 0.119553 0.230769 -0.165466 0.336684 -0.062500 0 0 0 0 0 0 3 98366
-0.006372 0.004700 0.119556 0.122668 -0.133880 0.394106 -0.062500 0 0 0 0 0 0 3 99365
-0.006377 0.004702 0.119557 0.047045 -0.113417 0.424205 -0.062500 0 0 0 0 0 0 3 100362
-0.006379 0.004702 0.119558 0.007711 -0.103130 0.435754 -0.062500 0 0 0 0 0 0 3 101361
-0.006380 0.004703 0.119558 -0.011898 -0.098118 0.439896 -0.062500 0 0 0 0 0 0 3 102364
-0.006381 0.004703 0.119558 -0.021596 -0.095673 0.441365 -0.062500 0 0 0 0 0 0 3 103360
-0.006401 0.004708 0.119566 0.232242 -0.159732 0.322391 -0.062500 0 0 0 0 0 0 3 104333
-0.006411 0.004710 0.119569 0.124414 -0.132376 0.380573 -0.062500 0 0 0 0 0 0 3 105359
-0.006416 0.004711 0.119570 0.048978 -0.114032 0.410926 -0.062500 0 0 0 0 0 0 3 106360
-0.006423 0.004729 0.119559 0.070511 -0.326044 0.588139 -0.062500 0 0 0 0 0 0 3 107357
-0.006427 0.004738 0.119555 0.030602 -0.235489 0.512072 -0.062500 0 0 0 0 0 0 3 108362
-0.006429 0.004742 0.119554 0.003109 -0.169060 0.471535 -0.062500 0 0 0 0 0 0 3 109360
-0.006449 0.004749 0.119562 0.244371 -0.195718 0.336660 -0.062500 0 0 0 0 0 0 3 110360
-0.006460 0.004753 0.119564 0.130738 -0.150531 0.388925 -0.062500 0 0 0 0 0 0 3 111360
-0.006465 0.004754 0.119565 0.052203 -0.123168 0.417181 -0.062500 0 0 0 0 0 0 3 112361
-0.006467 0.004755 0.119566 0.011372 -0.109389 0.428072 -0.062500 0 0 0 0 0 0 3 113343
-0.006468 0.004756 0.119566 -0.008978 -0.102621 0.431992 -0.062500 0 0 0 0 0 0 3 114361
-0.006489 0.004761 0.119574 0.237683 -0.161872 0.314279 -0.062500 0 0 0 0 0 0 3 115360
-0.006499 0.004763 0.119577 0.127135 -0.133422 0.372570 -0.062500 0 0 0 0 0 0 3 116363
-0.006504 0.004764 0.119578 0.050310 -0.114552 0.402930 -0.062500 0 0 0 0 0 0 3 117359
-0.006506 0.004765 0.119579 0.010396 -0.105066 0.414568 -0.062500 0 0 0 0 0 0 3 118360
-0.006507 0.004765 0.119579 -0.009484 -0.100463 0.418749 -0.062500 0 0 0 0 0 0 3 119360
-0.006508 0.004765 0.119579 -0.019331 -0.098212 0.420225 -0.062500 0 0 0 0 0 0 3 120361
-0.006508 0.004765 0.119579 -0.024218 -0.097123 0.420750 -0.062500 0 0 0 0 0 0 3 121359
-0.006528 0.004770 0.119587 0.230230 -0.159179 0.301980 -0.062500 0 0 0 0 0 0 3 122359
-0.006542 0.004789 0.119579 0.184040 -0.353162 0.525573 -0.062500 0 0 0 0 0 0 3 123348
-0.006550 0.004799 0.119575 0.088836 -0.248992 0.475448 -0.062500 0 0 0 0 0 0 3 124356
-0.006554 0.004804 0.119574 0.032090 -0.175611 0.444946 -0.062500 0 0 0 0 0 0 3 125364
-0.006556 0.004806 0.119574 0.002114 -0.136369 0.432933 -0.062500 0 0 0 0 0 0 3 126358
-0.006556 0.004808 0.119574 -0.013276 -0.116353 0.428578 -0.062500 0 0 0 0 0 0 3 127359
-0.006577 0.004813 0.119582 0.235888 -0.168874 0.308324 -0.062500 0 0 0 0 0 0 3 128361
-0.006587 0.004816 0.119585 0.126270 -0.136948 0.365373 -0.062500 0 0 0 0 0 0 3 129362
-0.006592 0.004817 0.119586 0.049882 -0.116311 0.395299 -0.062500 0 0 0 0 0 0 3 130351
-0.006594 0.004818 0.119587 0.010186 -0.105943 0.406769 -0.062500 0 0 0 0 0 0 3 131352
-0.006595 0.004818 0.119587 -0.009588 -0.100904 0.410886 -0.062500 0 0 0 0 0 0 3 132362
-0.006596 0.004818 0.119587 -0.019388 -0.098438 0.412359 -0.062500 0 0 0 0 0 0 3 133359
-0.006596 0.004818 0.119587 -0.022331 -0.099507 0.412869 -0.062500 0 0 0 0 0 0 3 134359
-0.006616 0.004823 0.119595 0.232360 -0.161550 0.294478 -0.062500 0 0 0 0 0 0 3 135348
-0.006630 0.004842 0.119586 0.185904 -0.355343 0.518072 -0.062500 0 0 0 0 0 0 3 136427
-0.006638 0.004852 0.119583 0.090782 -0.251214 0.467778 -0.062500 0 0 0 0 0 0 3 137408
-0.006642 0.004857 0.119582 0.034016 -0.177869 0.437193 -0.062500 0 0 0 0 0 0 3 138432
-0.006644 0.004859 0.119582 0.004046 -0.138646 0.425140 -0.062500 0 0 0 0 0 0 3 139422
-0.006644 0.004861 0.119582 -0.011362 -0.118624 0.420773 -0.062500 0 0 0 0 0 0 3 140352
-0.006665 0.004866 0.119590 0.238036 -0.171205 0.300885 -0.062500 0 0 0 0 0 0 3 141342
-0.006675 0.004869 0.119593 0.128287 -0.139226 0.357740 -0.062500 0 0 0 0 0 0 3 142352
-0.006680 0.004870 0.119594 0.051843 -0.118584 0.387559 -0.062500 0 0 0 0 0 0 3 143352
-0.006682 0.004871 0.119594 0.012107 -0.108218 0.399007 -0.062500 0 0 0 0 0 0 3 144342
-0.006683 0.004871 0.119595 -0.007664 -0.103171 0.403122 -0.062500 0 0 0 0 0 0 3 145350
-0.006684 0.004871 0.119595 -0.017475 -0.100713 0.404578 -0.062500 0 0 0 0 0 0 3 146342
-0.006684 0.004871 0.119595 -0.022340 -0.099509 0.405086 -0.062500 0 0 0 0 0 0 3 147342
-0.006684 0.004871 0.119595 -0.024756 -0.098905 0.405269 -0.062500 0 0 0 0 0 0 3 148351
-0.006704 0.004876 0.119603 0.231398 -0.161322 0.287141 -0.062500 0 0 0 0 0 0 3 149342
-0.006718 0.004895 0.119594 0.175426 -0.333693 0.510703 -0.062500 0 0 0 0 0 0 3 150343
-0.006726 0.004905 0.119591 0.080632 -0.229724 0.460229 -0.062500 0 0 0 0 0 0 3 151351
-0.006730 0.004910 0.119590 0.024039 -0.156446 0.429543 -0.062500 0 0 0 0 0 0 3 152326
-0.006732 0.004912 0.119590 -0.005863 -0.117244 0.417457 -0.062500 0 0 0 0 0 0 3 153352
-0.006733 0.004914 0.119589 -0.021256 -0.097232 0.413077 -0.062500 0 0 0 0 0 0 3 154342
-0.006733 0.004914 0.119589 -0.029068 -0.087136 0.411508 -0.062500 0 0 0 0 0 0 3 155350
-0.006733 0.004915 0.119589 -0.033039 -0.082054 0.410981 -0.062500 0 0 0 0 0 0 3 156372
-0.006753 0.004920 0.119598 0.222454 -0.142251 0.292818 -0.062500 0 0 0 0 0 0 3 157348
-0.006763 0.004922 0.119601 0.115536 -0.114055 0.349952 -0.062500 0 0 0 0 0 0 3 158357
-0.006768 0.004923 0.119602 0.040514 -0.095313 0.379835 -0.062500 0 0 0 0 0 0 3 159346
-0.006770 0.004924 0.119602 0.001488 -0.085883 0.391317 -0.062500 0 0 0 0 0 0 3 160357
-0.006771 0.004924 0.119602 -0.017905 -0.081319 0.395441 -0.062500 0 0 0 0 0 0 3 161367
-0.006772 0.004924 0.119602 -0.027520 -0.079085 0.396899 -0.062500 0 0 0 0 0 0 3 162351
-0.006772 0.004924 0.119602 -0.032290 -0.078010 0.397408 -0.062500 0 0 0 0 0 0 3 163361
-0.006797 0.004946 0.119599 0.283148 -0.360883 0.446196 -0.062500 0 0 0 0 0 0 3 164361
-0.006809 0.004957 0.119598 0.157838 -0.250009 0.422865 -0.062500 0 0 0 0 0 0 3 165329
-0.006815 0.004962 0.119597 0.065025 -0.167664 0.410517 -0.062500 0 0 0 0 0 0 3 166357
-0.006818 0.004965 0.119597 0.015391 -0.123725 0.405760 -0.062500 0 0 0 0 0 0 3 167356
-0.006820 0.004967 0.119597 -0.009837 -0.101441 0.404018 -0.062500 0 0 0 0 0 0 3 168360
-0.006821 0.004967 0.119597 -0.022525 -0.090227 0.403405 -0.062500 0 0 0 0 0 0 3 169358
-0.006821 0.004968 0.119597 -0.028900 -0.084621 0.403181 -0.062500 0 0 0 0 0 0 3 170348
-0.006821 0.004968 0.119597 -0.032067 -0.081812 0.403102 -0.062500 0 0 0 0 0 0 3 171364
-0.006841 0.004973 0.119605 0.224045 -0.143195 0.285506 -0.062500 0 0 0 0 0 0 3 172363
-0.006851 0.004975 0.119608 0.117199 -0.115533 0.342481 -0.062500 0 0 0 0 0 0 3 173362
-0.006860 0.004993 0.119597 0.102311 -0.317556 0.538904 -0.062500 0 0 0 0 0 0 3 174358
-0.006865 0.005002 0.119594 0.043506 -0.222631 0.469746 -0.062500 0 0 0 0 0 0 3 175358
-0.006868 0.005007 0.119592 0.006506 -0.154082 0.431564 -0.062500 0 0 0 0 0 0 3 176345
-0.006869 0.005009 0.119592 -0.013682 -0.117159 0.416753 -0.062500 0 0 0 0 0 0 3 177356
-0.006870 0.005010 0.119592 -0.024232 -0.098234 0.411405 -0.062500 0 0 0 0 0 0 3 178359
-0.006870 0.005011 0.119592 -0.029678 -0.088669 0.409510 -0.062500 0 0 0 0 0 0 3 179357
-0.006890 0.005016 0.119600 0.225400 -0.146679 0.291491 -0.062500 0 0 0 0 0 0 3 180376
-0.006900 0.005019 0.119603 0.117875 -0.117282 0.348134 -0.062500 0 0 0 0 0 0 3 181369
-0.006905 0.005020 0.119604 0.042525 -0.097929 0.377817 -0.062500 0 0 0 0 0 0 3 182369
-0.006907 0.005020 0.119604 0.003368 -0.088208 0.389225 -0.062500 0 0 0 0 0 0 3 183366
-0.006909 0.005021 0.119604 -0.016105 -0.083491 0.393328 -0.062500 0 0 0 0 0 0 3 184369
-0.006909 0.005021 0.119604 -0.025749 -0.081197 0.394777 -0.062500 0 0 0 0 0 0 3 185365
-0.006909 0.005021 0.119604 -0.030537 -0.080084 0.395295 -0.062500 0 0 0 0 0 0 3 186357
-0.006914 0.005038 0.119593 0.027099 -0.299881 0.562216 -0.062500 0 0 0 0 0 0 3 187370
-0.006917 0.005047 0.119588 0.006189 -0.214057 0.481602 -0.062500 0 0 0 0 0 0 3 188349
-0.006918 0.005051 0.119587 -0.011993 -0.149913 0.439286 -0.062500 0 0 0 0 0 0 3 189366
-0.006939 0.005058 0.119595 0.235101 -0.177983 0.305882 -0.062500 0 0 0 0 0 0 3 190366
-0.006949 0.005061 0.119597 0.122984 -0.133097 0.356786 -0.062500 0 0 0 0 0 0 3 191365
-0.006954 0.005063 0.119598 0.045162 -0.105885 0.384411 -0.062500 0 0 0 0 0 0 3 192368
-0.006957 0.005064 0.119599 0.004726 -0.092204 0.395099 -0.062500 0 0 0 0 0 0 3 193366
-0.006958 0.005064 0.119599 -0.015414 -0.085501 0.398948 -0.062500 0 0 0 0 0 0 3 194365
-0.006958 0.005064 0.119599 -0.025422 -0.082217 0.400309 -0.062500 0 0 0 0 0 0 3 195367
-0.006959 0.005065 0.119599 -0.030360 -0.080581 0.400777 -0.062500 0 0 0 0 0 0 3 196368
-0.006979 0.005069 0.119607 0.225231 -0.142677 0.283991 -0.062500 0 0 0 0 0 0 3 197369
-0.006993 0.005089 0.119598 0.177680 -0.335470 0.507663 -0.062500 0 0 0 0 0 0 3 198358
-0.007001 0.005098 0.119595 0.082741 -0.231651 0.456614 -0.062500 0 0 0 0 0 0 3 199365
-0.007004 0.005103 0.119594 0.026034 -0.158461 0.425648 -0.062500 0 0 0 0 0 0 3 200369
-0.007006 0.005106 0.119594 -0.003968 -0.119290 0.413425 -0.062500 0 0 0 0 0 0 3 201365
-0.007007 0.005107 0.119594 -0.027985 -0.077985 0.409002 -0.062500 0 0 0 0 0 0 3 202365
-0.007008 0.005108 0.119593 -0.035838 -0.067882 0.407428 -0.062500 0 0 0 0 0 0 3 203367
-0.007008 0.005108 0.119593 -0.039795 -0.062801 0.406861 -0.062500 0 0 0 0 0 0 3 204350
-0.007008 0.005108 0.119593 -0.041811 -0.060256 0.406685 -0.062500 0 0 0 0 0 0 3 205366
-0.007008 0.005108 0.119593 -0.042822 -0.058983 0.406606 -0.062500 0 0 0 0 0 0 3 206367
-0.007028 0.005113 0.119602 0.215117 -0.122439 0.289843 -0.062500 0 0 0 0 0 0 3 207367
-0.007038 0.005115 0.119605 0.108578 -0.095081 0.346387 -0.062500 0 0 0 0 0 0 3 208368
-0.007047 0.005134 0.119594 0.093500 -0.296801 0.543106 -0.062500 0 0 0 0 0 0 3 209365
-0.007052 0.005143 0.119590 0.035070 -0.202239 0.473675 -0.062500 0 0 0 0 0 0 3 210356
-0.007055 0.005147 0.119589 -0.001818 -0.133840 0.435339 -0.062500 0 0 0 0 0 0 3 211364
-0.007056 0.005150 0.119588 -0.021957 -0.096990 0.420461 -0.062500 0 0 0 0 0 0 3 212408
-0.007057 0.005151 0.119588 -0.032519 -0.078105 0.415086 -0.062500 0 0 0 0 0 0 3 213419
-0.007057 0.005152 0.119588 -0.037952 -0.068536 0.413179 -0.062500 0 0 0 0 0 0 3 214420
-0.007077 0.005157 0.119596 0.217570 -0.126680 0.295984 -0.062500 0 0 0 0 0 0 3 215404
-0.007087 0.005159 0.119599 0.109815 -0.097195 0.352184 -0.062500 0 0 0 0 0 0 3 216420
-0.007092 0.005160 0.119600 0.034318 -0.077813 0.381664 -0.062500 0 0 0 0 0 0 3 217405
-0.007094 0.005161 0.119600 -0.004877 -0.068094 0.392994 -0.062500 0 0 0 0 0 0 3 218419
-0.007100 0.005178 0.119589 0.035301 -0.283285 0.564340 -0.062500 0 0 0 0 0 0 3 219403
-0.007103 0.005187 0.119585 0.006198 -0.195698 0.484898 -0.062500 0 0 0 0 0 0 3 220419
-0.007105 0.005191 0.119583 -0.016105 -0.130669 0.442946 -0.062500 0 0 0 0 0 0 3 221404
-0.007106 0.005194 0.119583 -0.029062 -0.095446 0.426784 -0.062500 0 0 0 0 0 0 3 222419
-0.007106 0.005195 0.119582 -0.036028 -0.077348 0.420935 -0.062500 0 0 0 0 0 0 3 223404
-0.007106 0.005195 0.119582 -0.039713 -0.068159 0.418866 -0.062500 0 0 0 0 0 0 3 224402
-0.007126 0.005200 0.119591 0.216822 -0.126533 0.301861 -0.062500 0 0 0 0 0 0 3 225340
-0.007136 0.005203 0.119593 0.109437 -0.097116 0.357911 -0.062500 0 0 0 0 0 0 3 226349
-0.007141 0.005204 0.119595 0.034111 -0.077769 0.387329 -0.062500 0 0 0 0 0 0 3 227339
-0.007148 0.005221 0.119583 0.054629 -0.287831 0.566060 -0.062500 0 0 0 0 0 0 3 228349
-0.007152 0.005230 0.119579 0.015763 -0.197910 0.489179 -0.062500 0 0 0 0 0 0 3 229340
-0.007154 0.005235 0.119577 -0.011358 -0.131777 0.448133 -0.062500 0 0 0 0 0 0 3 230335
-0.007155 0.005237 0.119577 -0.026651 -0.095986 0.432252 -0.062500 0 0 0 0 0 0 3 231348
-0.007175 0.005243 0.119585 0.223690 -0.140642 0.310457 -0.062500 0 0 0 0 0 0 3 232339
-0.007185 0.005246 0.119588 0.112937 -0.104217 0.364648 -0.062500 0 0 0 0 0 0 3 233349
-0.007190 0.005247 0.119589 0.035899 -0.081326 0.393377 -0.062500 0 0 0 0 0 0 3 234339
-0.007193 0.005248 0.119589 -0.004068 -0.069850 0.404438 -0.062500 0 0 0 0 0 0 3 235348
-0.007194 0.005248 0.119589 -0.023991 -0.064241 0.408436 -0.062500 0 0 0 0 0 0 3 236339
-0.007194 0.005249 0.119589 -0.033833 -0.061528 0.409844 -0.062500 0 0 0 0 0 0 3 237349
-0.007195 0.005249 0.119589 -0.038729 -0.060184 0.410339 -0.062500 0 0 0 0 0 0 3 238359
-0.007199 0.005266 0.119577 0.018339 -0.279144 0.578103 -0.062500 0 0 0 0 0 0 3 239353
-0.007202 0.005274 0.119573 -0.002177 -0.193689 0.497137 -0.062500 0 0 0 0 0 0 3 240327
-0.007204 0.005279 0.119572 -0.020244 -0.129713 0.454624 -0.062500 0 0 0 0 0 0 3 241355
-0.007224 0.005286 0.119579 0.227554 -0.158037 0.322389 -0.062500 0 0 0 0 0 0 3 242349
-0.007234 0.005289 0.119582 0.115572 -0.114354 0.372575 -0.062500 0 0 0 0 0 0 3 243358
-0.007239 0.005291 0.119583 0.037539 -0.087087 0.399878 -0.062500 0 0 0 0 0 0 3 244360
-0.007242 0.005292 0.119583 -0.003006 -0.073387 0.410441 -0.062500 0 0 0 0 0 0 3 245357
-0.007243 0.005292 0.119584 -0.023186 -0.066691 0.414246 -0.062500 0 0 0 0 0 0 3 246328
-0.007244 0.005292 0.119584 -0.033194 -0.063401 0.415584 -0.062500 0 0 0 0 0 0 3 247356
-0.007244 0.005292 0.119584 -0.038146 -0.061783 0.416071 -0.062500 0 0 0 0 0 0 3 248357
-0.007244 0.005292 0.119584 -0.040629 -0.060976 0.416239 -0.062500 0 0 0 0 0 0 3 249364
-0.007244 0.005292 0.119584 -0.041836 -0.060577 0.416298 -0.062500 0 0 0 0 0 0 3 250359
-0.007269 0.005314 0.119580 0.275716 -0.342952 0.468383 -0.062500 0 0 0 0 0 0 3 251357
-0.007281 0.005325 0.119579 0.143445 -0.209760 0.443349 -0.062500 0 0 0 0 0 0 3 252358
-0.007287 0.005331 0.119578 0.050962 -0.127731 0.430107 -0.062500 0 0 0 0 0 0 3 253346
-0.007290 0.005333 0.119578 0.001459 -0.083929 0.424976 -0.062500 0 0 0 0 0 0 3 254354
-0.007292 0.005335 0.119578 -0.023725 -0.061693 0.423114 -0.062500 0 0 0 0 0 0 3 255355
-0.007293 0.005335 0.119578 -0.036441 -0.050510 0.422456 -0.062500 0 0 0 0 0 0 3 256356
-0.007293 0.005336 0.119578 -0.042792 -0.044904 0.422216 -0.062500 0 0 0 0 0 0 3 257357
-0.007293 0.005336 0.119578 -0.045983 -0.042105 0.422128 -0.062500 0 0 0 0 0 0 3 258325
-0.007313 0.005341 0.119586 0.211317 -0.103818 0.306655 -0.062500 0 0 0 0 0 0 3 259354
-0.007323 0.005343 0.119589 0.103854 -0.075937 0.362523 -0.062500 0 0 0 0 0 0 3 260356
-0.007333 0.005361 0.119578 0.087775 -0.276714 0.559745 -0.062500 0 0 0 0 0 0 3 261354
-0.007338 0.005370 0.119574 0.029538 -0.182435 0.489871 -0.062500 0 0 0 0 0 0 3 262355
-0.007340 0.005375 0.119573 -0.007325 -0.114202 0.451298 -0.062500 0 0 0 0 0 0 3 263355
-0.007342 0.005377 0.119572 -0.027473 -0.077410 0.436292 -0.062500 0 0 0 0 0 0 3 264357
-0.007342 0.005379 0.119572 -0.038056 -0.058526 0.430873 -0.062500 0 0 0 0 0 0 3 265325
-0.007343 0.005379 0.119572 -0.043539 -0.048959 0.428944 -0.062500 0 0 0 0 0 0 3 266356
-0.007363 0.005384 0.119580 0.212694 -0.107308 0.313033 -0.062500 0 0 0 0 0 0 3 267353
-0.007372 0.005387 0.119583 0.104522 -0.077680 0.368560 -0.062500 0 0 0 0 0 0 3 268356
-0.007377 0.005388 0.119584 0.028847 -0.058247 0.397719 -0.062500 0 0 0 0 0 0 3 269354
-0.007380 0.005389 0.119585 -0.010421 -0.048503 0.408932 -0.062500 0 0 0 0 0 0 3 270355
-0.007385 0.005406 0.119573 0.029218 -0.262983 0.581069 -0.062500 0 0 0 0 0 0 3 271353
-0.007389 0.005414 0.119569 0.000488 -0.175814 0.501284 -0.062500 0 0 0 0 0 0 3 272356
-0.007390 0.005419 0.119567 -0.021691 -0.111002 0.459112 -0.062500 0 0 0 0 0 0 3 273355
-0.007391 0.005421 0.119567 -0.034606 -0.075831 0.442838 -0.062500 0 0 0 0 0 0 3 274354
-0.007392 0.005422 0.119566 -0.041613 -0.057745 0.436971 -0.062500 0 0 0 0 0 0 3 275354
-0.007392 0.005423 0.119566 -0.045297 -0.048582 0.434878 -0.062500 0 0 0 0 0 0 3 276356
-0.007412 0.005428 0.119574 0.211942 -0.107150 0.319138 -0.062500 0 0 0 0 0 0 3 277343
-0.007422 0.005430 0.119577 0.104151 -0.077591 0.374528 -0.062500 0 0 0 0 0 0 3 278354
-0.007427 0.005432 0.119578 0.028665 -0.058209 0.403610 -0.062500 0 0 0 0 0 0 3 279353
-0.007429 0.005432 0.119579 -0.010543 -0.048469 0.414814 -0.062500 0 0 0 0 0 0 3 280357
-0.007435 0.005449 0.119567 0.029065 -0.262831 0.587090 -0.062500 0 0 0 0 0 0 3 281327
-0.007438 0.005458 0.119563 0.000425 -0.175729 0.507251 -0.062500 0 0 0 0 0 0 3 282324
-0.007440 0.005463 0.119561 -0.021698 -0.110974 0.465033 -0.062500 0 0 0 0 0 0 3 283355
-0.007441 0.005465 0.119561 -0.034598 -0.075834 0.448741 -0.062500 0 0 0 0 0 0 3 284326
-0.007441 0.005466 0.119560 -0.041602 -0.057757 0.442861 -0.062500 0 0 0 0 0 0 3 285355
-0.007441 0.005466 0.119560 -0.045288 -0.048588 0.440753 -0.062500 0 0 0 0 0 0 3 286354
-0.007441 0.005467 0.119560 -0.047191 -0.043955 0.440032 -0.062500 0 0 0 0 0 0 3 287353
-0.007461 0.005472 0.119569 0.211501 -0.106232 0.325002 -0.062500 0 0 0 0 0 0 3 288356
-0.007471 0.005474 0.119571 0.104144 -0.077805 0.380428 -0.062500 0 0 0 0 0 0 3 289335
-0.007481 0.005492 0.119560 0.087866 -0.277897 0.577907 -0.062500 0 0 0 0 0 0 3 290349
-0.007485 0.005501 0.119557 0.029858 -0.183742 0.507780 -0.062500 0 0 0 0 0 0 3 291338
-0.007488 0.005506 0.119555 -0.006906 -0.115578 0.469059 -0.062500 0 0 0 0 0 0 3 292348
-0.007489 0.005508 0.119555 -0.027042 -0.078771 0.454010 -0.062500 0 0 0 0 0 0 3 293337
-0.007490 0.005509 0.119555 -0.037621 -0.059905 0.448547 -0.062500 0 0 0 0 0 0 3 294347
-0.007490 0.005510 0.119554 -0.043093 -0.050350 0.446606 -0.062500 0 0 0 0 0 0 3 295339
-0.007491 0.005510 0.119554 -0.045888 -0.045517 0.445920 -0.062500 0 0 0 0 0 0 3 296346
-0.007491 0.005511 0.119554 -0.047317 -0.043091 0.445700 -0.062500 0 0 0 0 0 0 3 297346
-0.007511 0.005515 0.119563 0.211346 -0.105145 0.331060 -0.062500 0 0 0 0 0 0 3 298338
-0.007525 0.005535 0.119553 0.159621 -0.276167 0.554950 -0.062500 0 0 0 0 0 0 3 299346
-0.007532 0.005544 0.119550 0.065491 -0.172967 0.502644 -0.062500 0 0 0 0 0 0 3 300336
-0.007536 0.005549 0.119549 0.009126 -0.100100 0.471034 -0.062500 0 0 0 0 0 0 3 301346
-0.007538 0.005552 0.119549 -0.020801 -0.061040 0.458557 -0.062500 0 0 0 0 0 0 3 302337
-0.007539 0.005553 0.119549 -0.036250 -0.041082 0.454028 -0.062500 0 0 0 0 0 0 3 303346
-0.007540 0.005554 0.119548 -0.044090 -0.030975 0.452407 -0.062500 0 0 0 0 0 0 3 304337
-0.007540 0.005554 0.119548 -0.048078 -0.025898 0.451840 -0.062500 0 0 0 0 0 0 3 305346
-0.007540 0.005554 0.119548 -0.050091 -0.023351 0.451647 -0.062500 0 0 0 0 0 0 3 306337
-0.007545 0.005571 0.119536 0.007721 -0.240708 0.620214 -0.062500 0 0 0 0 0 0 3 307346
-0.007547 0.005580 0.119532 -0.011586 -0.155512 0.538747 -0.062500 0 0 0 0 0 0 3 308345
-0.007569 0.005589 0.119539 0.230374 -0.154974 0.381639 -0.062500 0 0 0 0 0 0 3 309350
-0.007579 0.005594 0.119541 0.112746 -0.092933 0.420392 -0.062500 0 0 0 0 0 0 3 310350
-0.007584 0.005596 0.119542 0.031754 -0.056785 0.443423 -0.062500 0 0 0 0 0 0 3 311347
-0.007587 0.005597 0.119542 -0.010357 -0.038575 0.452472 -0.062500 0 0 0 0 0 0 3 312362
-0.007588 0.005597 0.119542 -0.031376 -0.029596 0.455740 -0.062500 0 0 0 0 0 0 3 313340
-0.007589 0.005598 0.119542 -0.041811 -0.025155 0.456911 -0.062500 0 0 0 0 0 0 3 314358
-0.007589 0.005598 0.119542 -0.046981 -0.022959 0.457316 -0.062500 0 0 0 0 0 0 3 315355
-0.007589 0.005598 0.119542 -0.049562 -0.021871 0.457461 -0.062500 0 0 0 0 0 0 3 316356
-0.007589 0.005598 0.119542 -0.050847 -0.021339 0.457517 -0.062500 0 0 0 0 0 0 3 317354
-0.007614 0.005620 0.119539 0.266869 -0.302886 0.512239 -0.062500 0 0 0 0 0 0 3 318353
-0.007626 0.005630 0.119537 0.140750 -0.190943 0.485976 -0.062500 0 0 0 0 0 0 3 319353
-0.007633 0.005636 0.119537 0.048217 -0.109111 0.472033 -0.062500 0 0 0 0 0 0 3 320344
-0.007636 0.005639 0.119536 -0.001360 -0.065392 0.466641 -0.062500 0 0 0 0 0 0 3 321352
-0.007637 0.005640 0.119536 -0.026629 -0.043179 0.464686 -0.062500 0 0 0 0 0 0 3 322360
-0.007638 0.005641 0.119536 -0.039327 -0.032004 0.463980 -0.062500 0 0 0 0 0 0 3 323328
-0.007638 0.005641 0.119536 -0.045718 -0.026409 0.463737 -0.062500 0 0 0 0 0 0 3 324358
-0.007639 0.005641 0.119536 -0.048929 -0.023611 0.463653 -0.062500 0 0 0 0 0 0 3 325351
-0.007643 0.005658 0.119524 0.008123 -0.240548 0.632559 -0.062500 0 0 0 0 0 0 3 326353
-0.007646 0.005667 0.119520 -0.011312 -0.155453 0.550988 -0.062500 0 0 0 0 0 0 3 327353
-0.007667 0.005676 0.119527 0.231016 -0.156375 0.394272 -0.062500 0 0 0 0 0 0 3 328355
-0.007678 0.005681 0.119529 0.113200 -0.094311 0.432752 -0.062500 0 0 0 0 0 0 3 329353
-0.007683 0.005683 0.119530 0.032082 -0.058155 0.455647 -0.062500 0 0 0 0 0 0 3 330351
-0.007686 0.005684 0.119530 -0.010077 -0.039942 0.464644 -0.062500 0 0 0 0 0 0 3 331352
-0.007687 0.005685 0.119530 -0.031110 -0.030943 0.467916 -0.062500 0 0 0 0 0 0 3 332353
-0.007688 0.005685 0.119530 -0.041554 -0.026521 0.469073 -0.062500 0 0 0 0 0 0 3 333351
-0.007688 0.005685 0.119530 -0.046720 -0.024319 0.469476 -0.062500 0 0 0 0 0 0 3 334323
-0.007688 0.005685 0.119530 -0.049301 -0.023230 0.469617 -0.062500 0 0 0 0 0 0 3 335351
-0.007688 0.005685 0.119530 -0.050611 -0.022692 0.469681 -0.062500 0 0 0 0 0 0 3 336342
-0.007713 0.005707 0.119526 0.267146 -0.304022 0.525160 -0.062500 0 0 0 0 0 0 3 337354
-0.007725 0.005718 0.119525 0.141082 -0.192203 0.498514 -0.062500 0 0 0 0 0 0 3 338355
-0.007731 0.005723 0.119524 0.048514 -0.110428 0.484410 -0.062500 0 0 0 0 0 0 3 339353
-0.007734 0.005726 0.119524 -0.001065 -0.066742 0.478928 -0.062500 0 0 0 0 0 0 3 340354
-0.007736 0.005727 0.119524 -0.026348 -0.044520 0.476942 -0.062500 0 0 0 0 0 0 3 341353
-0.007737 0.005728 0.119524 -0.039070 -0.033365 0.476235 -0.062500 0 0 0 0 0 0 3 342353
-0.007737 0.005728 0.119524 -0.045459 -0.027756 0.475980 -0.062500 0 0 0 0 0 0 3 343353
-0.007737 0.005728 0.119524 -0.048672 -0.024958 0.475889 -0.062500 0 0 0 0 0 0 3 344354
-0.007757 0.005733 0.119532 0.209673 -0.086998 0.362455 -0.062500 0 0 0 0 0 0 3 345353
-0.007772 0.005752 0.119523 0.159037 -0.258217 0.586529 -0.062500 0 0 0 0 0 0 3 346352
-0.007779 0.005762 0.119520 0.064918 -0.155319 0.533644 -0.062500 0 0 0 0 0 0 3 347341
-0.007783 0.005767 0.119519 0.008520 -0.082630 0.501741 -0.062500 0 0 0 0 0 0 3 348339
-0.007785 0.005770 0.119518 -0.021485 -0.043636 0.489133 -0.062500 0 0 0 0 0 0 3 349351
-0.007786 0.005771 0.119518 -0.036966 -0.023689 0.484557 -0.062500 0 0 0 0 0 0 3 350351
-0.007786 0.005772 0.119518 -0.044853 -0.013607 0.482925 -0.062500 0 0 0 0 0 0 3 351352
-0.007787 0.005772 0.119518 -0.048866 -0.008514 0.482344 -0.062500 0 0 0 0 0 0 3 352354
-0.007807 0.005777 0.119526 0.209179 -0.069435 0.368966 -0.062500 0 0 0 0 0 0 3 353353
-0.007817 0.005779 0.119529 0.100888 -0.040734 0.423598 -0.062500 0 0 0 0 0 0 3 354351
-0.007821 0.005780 0.119530 0.025093 -0.021786 0.452289 -0.062500 0 0 0 0 0 0 3 355351
-0.007824 0.005781 0.119530 -0.014208 -0.012316 0.463336 -0.062500 0 0 0 0 0 0 3 356353
-0.007830 0.005798 0.119518 0.024572 -0.225661 0.636792 -0.062500 0 0 0 0 0 0 3 357352
-0.007833 0.005807 0.119514 -0.003452 -0.139303 0.556461 -0.062500 0 0 0 0 0 0 3 358352
-0.007834 0.005811 0.119513 -0.025393 -0.074902 0.513930 -0.062500 0 0 0 0 0 0 3 359352
-0.007835 0.005813 0.119512 -0.038255 -0.039883 0.497477 -0.062500 0 0 0 0 0 0 3 360332
-0.007836 0.005815 0.119512 -0.045308 -0.021862 0.491530 -0.062500 0 0 0 0 0 0 3 361340
-0.007836 0.005815 0.119512 -0.048994 -0.012700 0.489407 -0.062500 0 0 0 0 0 0 3 362345
-0.007856 0.005820 0.119520 0.209257 -0.071570 0.375727 -0.062500 0 0 0 0 0 0 3 363336
-0.007866 0.005823 0.119523 0.100917 -0.041797 0.430034 -0.062500 0 0 0 0 0 0 3 364337
-0.007875 0.005841 0.119512 0.083471 -0.241705 0.628182 -0.062500 0 0 0 0 0 0 3 365344
-0.007880 0.005850 0.119508 0.025821 -0.147890 0.557415 -0.062500 0 0 0 0 0 0 3 366335
-0.007883 0.005854 0.119506 -0.010830 -0.079903 0.518314 -0.062500 0 0 0 0 0 0 3 367343
-0.007884 0.005857 0.119506 -0.030977 -0.043153 0.503092 -0.062500 0 0 0 0 0 0 3 368336
-0.007885 0.005858 0.119506 -0.041592 -0.024281 0.497554 -0.062500 0 0 0 0 0 0 3 369345
-0.007905 0.005863 0.119514 0.213184 -0.078227 0.382892 -0.062500 0 0 0 0 0 0 3 370335
-0.007915 0.005866 0.119516 0.102983 -0.045942 0.436644 -0.062500 0 0 0 0 0 0 3 371344
-0.007920 0.005867 0.119517 0.026205 -0.025191 0.465005 -0.062500 0 0 0 0 0 0 3 372335
-0.007927 0.005885 0.119506 0.044521 -0.232456 0.645695 -0.062500 0 0 0 0 0 0 3 373345
-0.007931 0.005894 0.119501 0.006516 -0.143440 0.567783 -0.062500 0 0 0 0 0 0 3 374335
-0.007933 0.005898 0.119500 -0.020363 -0.077763 0.526082 -0.062500 0 0 0 0 0 0 3 375343
-0.007934 0.005900 0.119499 -0.035684 -0.042118 0.509915 -0.062500 0 0 0 0 0 0 3 376335
-0.007955 0.005906 0.119507 0.216462 -0.087327 0.391567 -0.062500 0 0 0 0 0 0 3 377344
-0.007965 0.005909 0.119510 0.104671 -0.050528 0.443831 -0.062500 0 0 0 0 0 0 3 378336
-0.007970 0.005911 0.119511 0.027087 -0.027500 0.471643 -0.062500 0 0 0 0 0 0 3 379357
-0.007972 0.005911 0.119511 -0.013168 -0.015979 0.482391 -0.062500 0 0 0 0 0 0 3 380340
-0.007978 0.005928 0.119499 0.024873 -0.227864 0.656166 -0.062500 0 0 0 0 0 0 3 381342
-0.008001 0.005942 0.119503 0.257341 -0.204836 0.463334 -0.062500 0 0 0 0 0 0 3 382349
-0.008012 0.005949 0.119504 0.127866 -0.112773 0.474928 -0.062500 0 0 0 0 0 0 3 383348
-0.008018 0.005952 0.119505 0.039542 -0.059338 0.486932 -0.062500 0 0 0 0 0 0 3 384343
-0.008021 0.005954 0.119505 -0.006647 -0.032086 0.491946 -0.062500 0 0 0 0 0 0 3 385352
-0.008022 0.005955 0.119505 -0.029795 -0.018503 0.493791 -0.062500 0 0 0 0 0 0 3 386355
-0.008023 0.005955 0.119505 -0.041314 -0.011744 0.494436 -0.062500 0 0 0 0 0 0 3 387352
-0.008044 0.005960 0.119513 0.214298 -0.053592 0.382579 -0.062500 0 0 0 0 0 0 3 388353
-0.008053 0.005963 0.119516 0.103875 -0.024400 0.436782 -0.062500 0 0 0 0 0 0 3 389354
-0.008058 0.005964 0.119517 0.027006 -0.005203 0.465276 -0.062500 0 0 0 0 0 0 3 390321
-0.008065 0.005981 0.119505 0.045053 -0.212977 0.646340 -0.062500 0 0 0 0 0 0 3 391351
-0.008089 0.005995 0.119509 0.267855 -0.190113 0.456422 -0.062500 0 0 0 0 0 0 3 392351
-0.008101 0.006001 0.119510 0.133401 -0.097179 0.468699 -0.062500 0 0 0 0 0 0 3 393356
-0.008107 0.006005 0.119511 0.042626 -0.043319 0.480884 -0.062500 0 0 0 0 0 0 3 394352
-0.008110 0.006007 0.119511 -0.004769 -0.015870 0.485976 -0.062500 0 0 0 0 0 0 3 395355
-0.008111 0.006007 0.119511 -0.028560 -0.002170 0.487842 -0.062500 0 0 0 0 0 0 3 396353
-0.008112 0.006008 0.119511 -0.040375 0.004652 0.488511 -0.062500 0 0 0 0 0 0 3 397346
-0.008137 0.006030 0.119507 0.272374 -0.272830 0.547258 -0.062500 0 0 0 0 0 0 3 398348
-0.008149 0.006041 0.119505 0.143751 -0.159846 0.519267 -0.062500 0 0 0 0 0 0 3 399348
-0.008156 0.006046 0.119505 0.049781 -0.077507 0.504413 -0.062500 0 0 0 0 0 0 3 400350
-0.008159 0.006049 0.119505 -0.000565 -0.033506 0.498626 -0.062500 0 0 0 0 0 0 3 401348
-0.008181 0.006055 0.119513 0.234771 -0.074835 0.385038 -0.062500 0 0 0 0 0 0 3 402348
-0.008191 0.006058 0.119515 0.114072 -0.035992 0.438112 -0.062500 0 0 0 0 0 0 3 403348
-0.008196 0.006060 0.119516 0.032063 -0.011991 0.466135 -0.062500 0 0 0 0 0 0 3 404349
-0.008203 0.006077 0.119505 0.047304 -0.217045 0.647383 -0.062500 0 0 0 0 0 0 3 405479
-0.008207 0.006086 0.119500 0.008349 -0.127569 0.569206 -0.062500 0 0 0 0 0 0 3 406347
-0.008209 0.006090 0.119499 -0.019035 -0.061644 0.527292 -0.062500 0 0 0 0 0 0 3 407474
-0.008230 0.006098 0.119506 0.226392 -0.089583 0.399787 -0.062500 0 0 0 0 0 0 3 408482
-0.008241 0.006101 0.119509 0.110181 -0.043567 0.447581 -0.062500 0 0 0 0 0 0 3 409475
-0.008246 0.006103 0.119510 0.030185 -0.015817 0.473731 -0.062500 0 0 0 0 0 0 3 410444
-0.008268 0.006109 0.119518 0.249936 -0.065676 0.372784 -0.062500 0 0 0 0 0 0 3 411476
-0.008284 0.006128 0.119509 0.179013 -0.248184 0.600674 -0.062500 0 0 0 0 0 0 3 412477
-0.008292 0.006138 0.119506 0.075427 -0.142915 0.548058 -0.062500 0 0 0 0 0 0 3 413474
-0.008296 0.006143 0.119504 0.014240 -0.069064 0.516068 -0.062500 0 0 0 0 0 0 3 414472
-0.008318 0.006150 0.119512 0.242952 -0.095257 0.392512 -0.062500 0 0 0 0 0 0 3 415472
-0.008329 0.006154 0.119515 0.118306 -0.047376 0.441381 -0.062500 0 0 0 0 0 0 3 416476
-0.008335 0.006156 0.119516 0.034147 -0.018728 0.467877 -0.062500 0 0 0 0 0 0 3 417473
-0.008337 0.006156 0.119516 -0.009371 -0.004390 0.478165 -0.062500 0 0 0 0 0 0 3 418445
-0.008338 0.006157 0.119516 -0.031039 0.002613 0.481905 -0.062500 0 0 0 0 0 0 3 419463
-0.008364 0.006179 0.119512 0.279481 -0.255656 0.543283 -0.062500 0 0 0 0 0 0 3 420346
-0.008376 0.006190 0.119510 0.148502 -0.142867 0.514968 -0.062500 0 0 0 0 0 0 3 421349
-0.008383 0.006195 0.119510 0.053323 -0.060631 0.499842 -0.062500 0 0 0 0 0 0 3 422478
-0.008386 0.006198 0.119509 0.002312 -0.016664 0.493963 -0.062500 0 0 0 0 0 0 3 423331
-0.008388 0.006199 0.119509 -0.023671 0.005689 0.491815 -0.062500 0 0 0 0 0 0 3 424342
-0.008409 0.006205 0.119517 0.224786 -0.046895 0.380574 -0.062500 0 0 0 0 0 0 3 425320
-0.008419 0.006207 0.119520 0.110157 -0.013593 0.433572 -0.062500 0 0 0 0 0 0 3 426468
-0.008428 0.006225 0.119509 0.088455 -0.208970 0.632469 -0.062500 0 0 0 0 0 0 3 427348
-0.008453 0.006239 0.119513 0.291673 -0.178832 0.450709 -0.062500 0 0 0 0 0 0 3 428476
-0.008466 0.006246 0.119514 0.146432 -0.083077 0.464397 -0.062500 0 0 0 0 0 0 3 429348
-0.008472 0.006250 0.119515 0.050166 -0.027826 0.476963 -0.062500 0 0 0 0 0 0 3 430476
-0.008475 0.006252 0.119515 0.000103 0.000297 0.482172 -0.062500 0 0 0 0 0 0 3 431461
-0.008477 0.006252 0.119515 -0.025006 0.014318 0.484078 -0.062500 0 0 0 0 0 0 3 432342
-0.008498 0.006258 0.119523 0.224268 -0.042567 0.374696 -0.062500 0 0 0 0 0 0 3 433459
-0.008512 0.006277 0.119513 0.166509 -0.230041 0.599108 -0.062500 0 0 0 0 0 0 3 434467
-0.008520 0.006287 0.119510 0.070185 -0.126559 0.544827 -0.062500 0 0 0 0 0 0 3 435456
-0.008524 0.006292 0.119509 0.012540 -0.053587 0.512185 -0.062500 0 0 0 0 0 0 3 436467
-0.008546 0.006299 0.119516 0.243716 -0.078319 0.389402 -0.062500 0 0 0 0 0 0 3 437333
-0.008557 0.006303 0.119519 0.119629 -0.030556 0.437623 -0.062500 0 0 0 0 0 0 3 438342
-0.008562 0.006304 0.119520 0.035714 -0.001952 0.463844 -0.062500 0 0 0 0 0 0 3 439457
-0.008569 0.006322 0.119508 0.049332 -0.203973 0.645311 -0.062500 0 0 0 0 0 0 3 440468
-0.008573 0.006331 0.119504 0.010417 -0.113765 0.566606 -0.062500 0 0 0 0 0 0 3 441332
-0.008595 0.006340 0.119510 0.244956 -0.111389 0.414761 -0.062500 0 0 0 0 0 0 3 442467
-0.008606 0.006345 0.119512 0.120944 -0.047681 0.451205 -0.062500 0 0 0 0 0 0 3 443342
-0.008611 0.006347 0.119513 0.036612 -0.010689 0.473068 -0.062500 0 0 0 0 0 0 3 444333
-0.008614 0.006348 0.119513 -0.007168 0.007929 0.481730 -0.062500 0 0 0 0 0 0 3 445341
-0.008636 0.006354 0.119521 0.233151 -0.046845 0.375415 -0.062500 0 0 0 0 0 0 3 446457
-0.008646 0.006356 0.119524 0.114003 -0.014579 0.429286 -0.062500 0 0 0 0 0 0 3 447340
-0.008651 0.006358 0.119525 0.032775 0.006096 0.457488 -0.062500 0 0 0 0 0 0 3 448342
-0.008674 0.006363 0.119533 0.253034 -0.047571 0.359067 -0.062500 0 0 0 0 0 0 3 449465
-0.008689 0.006382 0.119524 0.180680 -0.231016 0.587195 -0.062500 0 0 0 0 0 0 3 450472
-0.008697 0.006392 0.119520 0.082251 -0.106900 0.533914 -0.062500 0 0 0 0 0 0 3 451473
-0.008722 0.006402 0.119527 0.283454 -0.097712 0.392457 -0.062500 0 0 0 0 0 0 3 452472
-0.008734 0.006407 0.119529 0.141555 -0.032726 0.432199 -0.062500 0 0 0 0 0 0 3 453467
-0.008740 0.006409 0.119530 0.048841 0.005857 0.455199 -0.062500 0 0 0 0 0 0 3 454476
-0.008742 0.006410 0.119530 0.000936 0.025237 0.464239 -0.062500 0 0 0 0 0 0 3 455463
-0.008744 0.006411 0.119531 -0.022921 0.034800 0.467535 -0.062500 0 0 0 0 0 0 3 456349
-0.008769 0.006433 0.119526 0.284462 -0.240508 0.531487 -0.062500 0 0 0 0 0 0 3 457475
-0.008782 0.006444 0.119525 0.152955 -0.127379 0.501854 -0.062500 0 0 0 0 0 0 3 458474
-0.008788 0.006449 0.119524 0.057369 -0.044973 0.486015 -0.062500 0 0 0 0 0 0 3 459474
-0.008812 0.006457 0.119532 0.268688 -0.064954 0.371155 -0.062500 0 0 0 0 0 0 3 460463
-0.008823 0.006461 0.119534 0.134012 -0.014739 0.421246 -0.062500 0 0 0 0 0 0 3 461472
-0.008829 0.006462 0.119535 0.044834 0.014996 0.448042 -0.062500 0 0 0 0 0 0 3 462344
-0.008832 0.006463 0.119536 -0.001139 0.029861 0.458438 -0.062500 0 0 0 0 0 0 3 463443
-0.008858 0.006485 0.119531 0.295291 -0.242779 0.525570 -0.062500 0 0 0 0 0 0 3 464481
-0.008871 0.006496 0.119530 0.158381 -0.128499 0.496611 -0.062500 0 0 0 0 0 0 3 465475
-0.008877 0.006502 0.119529 0.060075 -0.045536 0.480944 -0.062500 0 0 0 0 0 0 3 466476
-0.008901 0.006510 0.119537 0.270282 -0.065268 0.366534 -0.062500 0 0 0 0 0 0 3 467473
-0.008913 0.006513 0.119539 0.134808 -0.014919 0.416443 -0.062500 0 0 0 0 0 0 3 468475
-0.008918 0.006515 0.119540 0.045217 0.014931 0.443159 -0.062500 0 0 0 0 0 0 3 469475
-0.008921 0.006516 0.119540 -0.000938 0.029826 0.453512 -0.062500 0 0 0 0 0 0 3 470472
-0.008943 0.006521 0.119548 0.238132 -0.028782 0.349183 -0.062500 0 0 0 0 0 0 3 471445
-0.008957 0.006541 0.119539 0.174497 -0.213089 0.574613 -0.062500 0 0 0 0 0 0 3 472473
-0.008965 0.006550 0.119535 0.075943 -0.109993 0.519915 -0.062500 0 0 0 0 0 0 3 473472
-0.008969 0.006555 0.119534 0.017114 -0.037239 0.486973 -0.062500 0 0 0 0 0 0 3 474470
-0.008991 0.006563 0.119541 0.248744 -0.062243 0.366041 -0.062500 0 0 0 0 0 0 3 475474
-0.009002 0.006566 0.119544 0.123728 -0.014376 0.413161 -0.062500 0 0 0 0 0 0 3 476475
-0.009008 0.006568 0.119545 0.039308 0.014261 0.438858 -0.062500 0 0 0 0 0 0 3 477474
-0.009010 0.006569 0.119545 -0.004343 0.028605 0.448878 -0.062500 0 0 0 0 0 0 3 478473
-0.009032 0.006574 0.119553 0.237126 -0.028563 0.344804 -0.062500 0 0 0 0 0 0 3 479470
-0.009042 0.006577 0.119556 0.117548 0.002708 0.397919 -0.062500 0 0 0 0 0 0 3 480476
-0.009052 0.006594 0.119545 0.092349 -0.192635 0.598025 -0.062500 0 0 0 0 0 0 3 481474
-0.009077 0.006608 0.119548 0.304448 -0.142920 0.418565 -0.062500 0 0 0 0 0 0 3 482472
-0.009090 0.006615 0.119549 0.158098 -0.047592 0.430419 -0.062500 0 0 0 0 0 0 3 483474
-0.009096 0.006619 0.119550 0.061159 0.007503 0.442113 -0.062500 0 0 0 0 0 0 3 484473
-0.009099 0.006621 0.119550 0.010737 0.035548 0.446993 -0.062500 0 0 0 0 0 0 3 485472
-0.009121 0.006626 0.119558 0.248782 -0.014645 0.341497 -0.062500 0 0 0 0 0 0 3 486473
-0.009132 0.006629 0.119561 0.127230 0.020182 0.393755 -0.062500 0 0 0 0 0 0 3 487473
-0.009141 0.006647 0.119549 0.100886 -0.173228 0.593696 -0.062500 0 0 0 0 0 0 3 488474
-0.009146 0.006656 0.119545 0.041705 -0.079598 0.521580 -0.062500 0 0 0 0 0 0 3 489472
-0.009169 0.006666 0.119551 0.266510 -0.077241 0.374510 -0.062500 0 0 0 0 0 0 3 490473
-0.009181 0.006670 0.119554 0.136626 -0.012578 0.410354 -0.062500 0 0 0 0 0 0 3 491470
-0.009186 0.006673 0.119554 0.049306 0.024886 0.431849 -0.062500 0 0 0 0 0 0 3 492462
-0.009189 0.006674 0.119555 0.004078 0.043722 0.440346 -0.062500 0 0 0 0 0 0 3 493472
-0.009211 0.006679 0.119562 0.245120 -0.011227 0.336550 -0.062500 0 0 0 0 0 0 3 494473
-0.009225 0.006698 0.119553 0.180875 -0.193986 0.561703 -0.062500 0 0 0 0 0 0 3 495474
-0.009233 0.006708 0.119549 0.082562 -0.090599 0.506427 -0.062500 0 0 0 0 0 0 3 496474
-0.009237 0.006713 0.119548 0.023848 -0.017701 0.473207 -0.062500 0 0 0 0 0 0 3 497473
-0.009239 0.006716 0.119548 -0.007561 0.021511 0.460021 -0.062500 0 0 0 0 0 0 3 498472
-0.009261 0.006722 0.119555 0.239871 -0.022659 0.348512 -0.062500 0 0 0 0 0 0 3 499471
-0.009271 0.006725 0.119558 0.122433 0.015422 0.398046 -0.062500 0 0 0 0 0 0 3 500473
-0.009280 0.006743 0.119546 0.097759 -0.175988 0.597333 -0.062500 0 0 0 0 0 0 3 501473
-0.009285 0.006752 0.119542 0.039740 -0.081672 0.524736 -0.062500 0 0 0 0 0 0 3 502472
-0.009288 0.006757 0.119541 0.002610 -0.013443 0.484536 -0.062500 0 0 0 0 0 0 3 503459
-0.009310 0.006764 0.119548 0.245776 -0.040736 0.362353 -0.062500 0 0 0 0 0 0 3 504466
-0.009320 0.006768 0.119551 0.125620 0.006236 0.407764 -0.062500 0 0 0 0 0 0 3 505455
-0.009326 0.006769 0.119551 0.043561 0.034452 0.432745 -0.062500 0 0 0 0 0 0 3 506464
-0.009328 0.006770 0.119552 0.001128 0.048549 0.442501 -0.062500 0 0 0 0 0 0 3 507455
-0.009330 0.006771 0.119552 -0.019987 0.055443 0.446074 -0.062500 0 0 0 0 0 0 3 508465
-0.009355 0.006792 0.119547 0.289304 -0.220431 0.514016 -0.062500 0 0 0 0 0 0 3 509456
-0.009368 0.006803 0.119545 0.158264 -0.109208 0.482613 -0.062500 0 0 0 0 0 0 3 510465
-0.009374 0.006809 0.119545 0.073727 -0.005863 0.465794 -0.062500 0 0 0 0 0 0 3 511455
-0.009377 0.006811 0.119545 0.022514 0.037957 0.459208 -0.062500 0 0 0 0 0 0 3 512464
-0.009379 0.006813 0.119545 -0.003660 0.060266 0.456813 -0.062500 0 0 0 0 0 0 3 513456
-0.009400 0.006818 0.119552 0.247181 0.007172 0.349908 -0.062500 0 0 0 0 0 0 3 514451
-0.009410 0.006821 0.119555 0.131245 0.040756 0.400548 -0.062500 0 0 0 0 0 0 3 515464
-0.009420 0.006839 0.119543 0.107151 -0.152651 0.600478 -0.062500 0 0 0 0 0 0 3 516456
-0.009425 0.006848 0.119539 0.049758 -0.059661 0.527909 -0.062500 0 0 0 0 0 0 3 517464
-0.009448 0.006858 0.119545 0.277046 -0.056446 0.381857 -0.062500 0 0 0 0 0 0 3 518455
-0.009459 0.006862 0.119548 0.147210 0.008178 0.416913 -0.062500 0 0 0 0 0 0 3 519464
-0.009465 0.006865 0.119548 0.059825 0.045629 0.438056 -0.062500 0 0 0 0 0 0 3 520456
-0.009472 0.006882 0.119536 0.070122 -0.150183 0.619668 -0.062500 0 0 0 0 0 0 3 521472
-0.009476 0.006891 0.119532 0.031486 -0.058657 0.539686 -0.062500 0 0 0 0 0 0 3 522465
-0.009478 0.006896 0.119530 0.003945 0.008312 0.496717 -0.062500 0 0 0 0 0 0 3 523469
-0.009499 0.006903 0.119537 0.252216 -0.019658 0.374388 -0.062500 0 0 0 0 0 0 3 524466
-0.009510 0.006907 0.119540 0.134130 0.027135 0.418961 -0.062500 0 0 0 0 0 0 3 525472
-0.009515 0.006908 0.119541 0.053083 0.055247 0.443601 -0.062500 0 0 0 0 0 0 3 526455
-0.009522 0.006926 0.119529 0.066563 -0.145175 0.626629 -0.062500 0 0 0 0 0 0 3 527477
-0.009546 0.006940 0.119532 0.294049 -0.120556 0.441671 -0.062500 0 0 0 0 0 0 3 528473
-0.009558 0.006947 0.119533 0.157942 -0.026838 0.449450 -0.062500 0 0 0 0 0 0 3 529473
-0.009564 0.006950 0.119533 0.065940 0.027520 0.459510 -0.062500 0 0 0 0 0 0 3 530471
-0.009567 0.006952 0.119534 0.017903 0.055244 0.463784 -0.062500 0 0 0 0 0 0 3 531474
-0.009588 0.006957 0.119541 0.258416 0.003952 0.360227 -0.062500 0 0 0 0 0 0 3 532473
-0.009599 0.006960 0.119544 0.136886 0.038848 0.411283 -0.062500 0 0 0 0 0 0 3 533472
-0.009604 0.006962 0.119545 0.054374 0.060874 0.438231 -0.062500 0 0 0 0 0 0 3 534471
-0.009611 0.006979 0.119533 0.067094 -0.142528 0.622262 -0.062500 0 0 0 0 0 0 3 535462
-0.009615 0.006987 0.119528 0.030042 -0.055172 0.542917 -0.062500 0 0 0 0 0 0 3 536478
-0.009617 0.006992 0.119527 0.003346 0.009695 0.500119 -0.062500 0 0 0 0 0 0 3 537475
-0.009639 0.006999 0.119534 0.252339 -0.019385 0.378477 -0.062500 0 0 0 0 0 0 3 538476
-0.009649 0.007003 0.119536 0.134267 0.026924 0.422726 -0.062500 0 0 0 0 0 0 3 539472
-0.009654 0.007004 0.119537 0.053196 0.054820 0.447230 -0.062500 0 0 0 0 0 0 3 540473
-0.009661 0.007022 0.119525 0.080166 -0.124419 0.630512 -0.062500 0 0 0 0 0 0 3 541473
-0.009665 0.007031 0.119521 0.043526 -0.035627 0.550810 -0.062500 0 0 0 0 0 0 3 542441
-0.009687 0.007040 0.119527 0.281619 -0.034502 0.403181 -0.062500 0 0 0 0 0 0 3 543471
-0.009698 0.007045 0.119529 0.156521 0.029266 0.436635 -0.062500 0 0 0 0 0 0 3 544473
-0.009704 0.007047 0.119530 0.071428 0.066333 0.457129 -0.062500 0 0 0 0 0 0 3 545471
-0.009706 0.007048 0.119530 0.027319 0.084994 0.465280 -0.062500 0 0 0 0 0 0 3 546471
-0.009708 0.007049 0.119530 0.005369 0.094162 0.468269 -0.062500 0 0 0 0 0 0 3 547471
-0.009713 0.007065 0.119518 0.049557 -0.115356 0.643187 -0.062500 0 0 0 0 0 0 3 548473
-0.009736 0.007079 0.119521 0.293175 -0.095708 0.455842 -0.062500 0 0 0 0 0 0 3 549441
-0.009747 0.007086 0.119522 0.164603 -0.004321 0.461875 -0.062500 0 0 0 0 0 0 3 550470
-0.009753 0.007089 0.119522 0.076236 0.048933 0.471247 -0.062500 0 0 0 0 0 0 3 551460
-0.009756 0.007091 0.119522 0.029981 0.076106 0.475299 -0.062500 0 0 0 0 0 0 3 552474
-0.009757 0.007092 0.119522 0.006780 0.089667 0.476812 -0.062500 0 0 0 0 0 0 3 553441
-0.009762 0.007108 0.119510 0.050195 -0.117493 0.651342 -0.062500 0 0 0 0 0 0 3 554470
-0.009786 0.007122 0.119513 0.293661 -0.096821 0.463981 -0.062500 0 0 0 0 0 0 3 555469
-0.009797 0.007129 0.119514 0.165400 -0.005883 0.469799 -0.062500 0 0 0 0 0 0 3 556471
-0.009803 0.007132 0.119514 0.076897 0.047664 0.479076 -0.062500 0 0 0 0 0 0 3 557470
-0.009806 0.007134 0.119515 0.030585 0.074966 0.483081 -0.062500 0 0 0 0 0 0 3 558470
-0.009807 0.007135 0.119515 0.007369 0.088618 0.484576 -0.062500 0 0 0 0 0 0 3 559472
-0.009808 0.007135 0.119515 -0.004225 0.095401 0.485119 -0.062500 0 0 0 0 0 0 3 560442
-0.009829 0.007140 0.119522 0.255016 0.034226 0.381272 -0.062500 0 0 0 0 0 0 3 561438
-0.009843 0.007159 0.119512 0.197238 -0.149770 0.605368 -0.062500 0 0 0 0 0 0 3 562459
-0.009851 0.007169 0.119509 0.103509 -0.048552 0.548524 -0.062500 0 0 0 0 0 0 3 563470
-0.009854 0.007174 0.119507 0.046960 0.023261 0.514500 -0.062500 0 0 0 0 0 0 3 564474
-0.009856 0.007176 0.119507 0.016561 0.061961 0.500987 -0.062500 0 0 0 0 0 0 3 565471
-0.009857 0.007177 0.119507 0.000732 0.081837 0.496006 -0.062500 0 0 0 0 0 0 3 566467
-0.009858 0.007178 0.119507 -0.007388 0.091923 0.494210 -0.062500 0 0 0 0 0 0 3 567470
-0.009879 0.007183 0.119514 0.253605 0.032433 0.389761 -0.062500 0 0 0 0 0 0 3 568563
-0.009893 0.007202 0.119504 0.196452 -0.150517 0.613595 -0.062500 0 0 0 0 0 0 3 569538
-0.009900 0.007212 0.119501 0.103129 -0.048939 0.556534 -0.062500 0 0 0 0 0 0 3 570515
-0.009904 0.007217 0.119500 0.046780 0.023060 0.522421 -0.062500 0 0 0 0 0 0 3 571514
-0.009906 0.007219 0.119499 0.016485 0.061853 0.508851 -0.062500 0 0 0 0 0 0 3 572518
-0.009907 0.007221 0.119499 0.000692 0.081786 0.503859 -0.062500 0 0 0 0 0 0 3 573526
-0.009928 0.007226 0.119506 0.257822 0.027292 0.398496 -0.062500 0 0 0 0 0 0 3 574542
-0.009943 0.007245 0.119497 0.213560 -0.132812 0.621922 -0.062500 0 0 0 0 0 0 3 575539
-0.009950 0.007255 0.119493 0.119286 -0.030008 0.564604 -0.062500 0 0 0 0 0 0 3 576541
-0.009954 0.007260 0.119492 0.062424 0.042588 0.530385 -0.062500 0 0 0 0 0 0 3 577537
-0.009956 0.007263 0.119491 0.031851 0.081694 0.516758 -0.062500 0 0 0 0 0 0 3 578522
-0.009957 0.007264 0.119491 0.015919 0.101776 0.511771 -0.062500 0 0 0 0 0 0 3 579536
-0.009978 0.007269 0.119498 0.273089 0.047339 0.406623 -0.062500 0 0 0 0 0 0 3 580521
-0.009988 0.007272 0.119501 0.158991 0.080627 0.455514 -0.062500 0 0 0 0 0 0 3 581522
-0.009997 0.007290 0.119490 0.134652 -0.111477 0.656112 -0.062500 0 0 0 0 0 0 3 582536
-0.010002 0.007299 0.119485 0.078970 -0.020929 0.582788 -0.062500 0 0 0 0 0 0 3 583519
-0.010005 0.007303 0.119484 0.042660 0.046178 0.542060 -0.062500 0 0 0 0 0 0 3 584464
-0.010007 0.007306 0.119483 0.022318 0.082648 0.526042 -0.062500 0 0 0 0 0 0 3 585453
-0.010028 0.007312 0.119491 0.276866 0.036831 0.417092 -0.062500 0 0 0 0 0 0 3 586462
-0.010038 0.007315 0.119493 0.161205 0.074555 0.464359 -0.062500 0 0 0 0 0 0 3 587453
-0.010043 0.007316 0.119494 0.081441 0.098057 0.489837 -0.062500 0 0 0 0 0 0 3 588463
-0.010046 0.007317 0.119494 0.040218 0.109738 0.499776 -0.062500 0 0 0 0 0 0 3 589454
-0.010051 0.007334 0.119482 0.074208 -0.097775 0.678128 -0.062500 0 0 0 0 0 0 3 590462
-0.010075 0.007347 0.119485 0.314425 -0.078273 0.492986 -0.062500 0 0 0 0 0 0 3 591453
-0.010086 0.007354 0.119486 0.183350 0.013200 0.498293 -0.062500 0 0 0 0 0 0 3 592462
-0.010092 0.007357 0.119486 0.093640 0.066513 0.507261 -0.062500 0 0 0 0 0 0 3 593452
-0.010095 0.007359 0.119486 0.046715 0.093725 0.511178 -0.062500 0 0 0 0 0 0 3 594463
-0.010096 0.007360 0.119487 0.023180 0.107311 0.512627 -0.062500 0 0 0 0 0 0 3 595453
-0.010097 0.007360 0.119487 0.011433 0.114067 0.513153 -0.062500 0 0 0 0 0 0 3 596462
-0.010102 0.007377 0.119474 0.059918 -0.095588 0.688187 -0.062500 0 0 0 0 0 0 3 597453
-0.010125 0.007390 0.119477 0.307496 -0.077278 0.502019 -0.062500 0 0 0 0 0 0 3 598453
-0.010136 0.007397 0.119478 0.179919 0.013687 0.506700 -0.062500 0 0 0 0 0 0 3 599477
-0.010142 0.007401 0.119478 0.091951 0.066747 0.515450 -0.062500 0 0 0 0 0 0 3 600475
-0.010145 0.007402 0.119478 0.045886 0.093839 0.519247 -0.062500 0 0 0 0 0 0 3 601476
-0.010146 0.007403 0.119478 0.022739 0.107372 0.520690 -0.062500 0 0 0 0 0 0 3 602453
-0.010167 0.007408 0.119486 0.276989 0.049377 0.418746 -0.062500 0 0 0 0 0 0 3 603465
-0.010178 0.007411 0.119488 0.161121 0.080936 0.467983 -0.062500 0 0 0 0 0 0 3 604472
-0.010187 0.007428 0.119477 0.135533 -0.111611 0.669137 -0.062500 0 0 0 0 0 0 3 605464
-0.010192 0.007438 0.119473 0.079293 -0.020260 0.595683 -0.062500 0 0 0 0 0 0 3 606472
-0.010195 0.007442 0.119471 0.042879 0.046482 0.554847 -0.062500 0 0 0 0 0 0 3 607470
-0.010217 0.007450 0.119478 0.299412 0.036019 0.436553 -0.062500 0 0 0 0 0 0 3 608445
-0.010227 0.007453 0.119480 0.178254 0.082978 0.479605 -0.062500 0 0 0 0 0 0 3 609466
-0.010232 0.007455 0.119481 0.095591 0.111187 0.503479 -0.062500 0 0 0 0 0 0 3 610468
-0.010235 0.007456 0.119482 0.052868 0.125277 0.512859 -0.062500 0 0 0 0 0 0 3 611439
-0.010236 0.007456 0.119482 0.031669 0.132145 0.516288 -0.062500 0 0 0 0 0 0 3 612470
-0.010241 0.007472 0.119469 0.075231 -0.077239 0.692686 -0.062500 0 0 0 0 0 0 3 613471
-0.010264 0.007486 0.119472 0.321079 -0.059188 0.507424 -0.062500 0 0 0 0 0 0 3 614473
-0.010276 0.007493 0.119473 0.192304 0.031697 0.511837 -0.062500 0 0 0 0 0 0 3 615451
-0.010282 0.007496 0.119473 0.103664 0.084746 0.520420 -0.062500 0 0 0 0 0 0 3 616475
-0.010285 0.007498 0.119474 0.057280 0.111822 0.524168 -0.062500 0 0 0 0 0 0 3 617467
-0.010286 0.007499 0.119474 0.034002 0.125339 0.525580 -0.062500 0 0 0 0 0 0 3 618469
-0.010287 0.007499 0.119474 0.022379 0.132052 0.526094 -0.062500 0 0 0 0 0 0 3 619454
-0.010312 0.007521 0.119468 0.336684 -0.141946 0.599750 -0.062500 0 0 0 0 0 0 3 620468
-0.010324 0.007531 0.119466 0.208604 -0.030969 0.564843 -0.062500 0 0 0 0 0 0 3 621470
-0.010331 0.007537 0.119466 0.114208 0.050368 0.546138 -0.062500 0 0 0 0 0 0 3 622468
-0.010334 0.007540 0.119466 0.063363 0.093992 0.538787 -0.062500 0 0 0 0 0 0 3 623468
-0.010336 0.007541 0.119465 0.037321 0.116235 0.536081 -0.062500 0 0 0 0 0 0 3 624470
-0.010337 0.007542 0.119465 0.024138 0.127454 0.535111 -0.062500 0 0 0 0 0 0 3 625469
-0.010357 0.007547 0.119473 0.283734 0.068296 0.433192 -0.062500 0 0 0 0 0 0 3 626468
-0.010368 0.007550 0.119475 0.170027 0.099369 0.481662 -0.062500 0 0 0 0 0 0 3 627468
-0.010377 0.007567 0.119464 0.145179 -0.092961 0.682904 -0.062500 0 0 0 0 0 0 3 628468
-0.010382 0.007576 0.119460 0.089731 -0.001994 0.609212 -0.062500 0 0 0 0 0 0 3 629468
-0.010384 0.007581 0.119458 0.053722 0.064565 0.568214 -0.062500 0 0 0 0 0 0 3 630474
-0.010386 0.007583 0.119457 0.033426 0.100797 0.552059 -0.062500 0 0 0 0 0 0 3 631456
-0.010407 0.007589 0.119465 0.288859 0.054704 0.444799 -0.062500 0 0 0 0 0 0 3 632469
-0.010417 0.007592 0.119467 0.172723 0.092498 0.491139 -0.062500 0 0 0 0 0 0 3 633463
-0.010422 0.007594 0.119468 0.092730 0.116013 0.516148 -0.062500 0 0 0 0 0 0 3 634468
-0.010425 0.007594 0.119468 0.051374 0.127702 0.525943 -0.062500 0 0 0 0 0 0 3 635468
-0.010430 0.007611 0.119456 0.084397 -0.081049 0.705113 -0.062500 0 0 0 0 0 0 3 636469
-0.010433 0.007620 0.119451 0.059600 0.002617 0.622598 -0.062500 0 0 0 0 0 0 3 637468
-0.010456 0.007629 0.119457 0.305154 0.000828 0.477217 -0.062500 0 0 0 0 0 0 3 638468
-0.010467 0.007634 0.119459 0.181862 0.063676 0.508267 -0.062500 0 0 0 0 0 0 3 639467
-0.010472 0.007636 0.119460 0.097550 0.100298 0.527636 -0.062500 0 0 0 0 0 0 3 640465
-0.010475 0.007637 0.119460 0.053800 0.118717 0.535387 -0.062500 0 0 0 0 0 0 3 641455
-0.010476 0.007637 0.119460 0.032059 0.127787 0.538237 -0.062500 0 0 0 0 0 0 3 642465
-0.010477 0.007638 0.119460 0.021257 0.132244 0.539262 -0.062500 0 0 0 0 0 0 3 643469
-0.010477 0.007638 0.119460 0.015905 0.134455 0.539640 -0.062500 0 0 0 0 0 0 3 644468
-0.010498 0.007643 0.119467 0.279779 0.070698 0.438848 -0.062500 0 0 0 0 0 0 3 645469
-0.010512 0.007662 0.119457 0.228489 -0.092834 0.662903 -0.062500 0 0 0 0 0 0 3 646471
-0.010519 0.007671 0.119454 0.136128 0.006986 0.604744 -0.062500 0 0 0 0 0 0 3 647466
-0.010523 0.007676 0.119453 0.080116 0.078069 0.570016 -0.062500 0 0 0 0 0 0 3 648468
-0.010525 0.007679 0.119452 0.049871 0.116473 0.556174 -0.062500 0 0 0 0 0 0 3 649469
-0.010526 0.007680 0.119452 0.034097 0.136223 0.551070 -0.062500 0 0 0 0 0 0 3 650469
-0.010547 0.007685 0.119459 0.292592 0.081379 0.448538 -0.062500 0 0 0 0 0 0 3 651467
-0.010557 0.007688 0.119462 0.177857 0.114729 0.496000 -0.062500 0 0 0 0 0 0 3 652461
-0.010562 0.007689 0.119462 0.098615 0.135992 0.521391 -0.062500 0 0 0 0 0 0 3 653453
-0.010565 0.007690 0.119463 0.057675 0.146560 0.531310 -0.062500 0 0 0 0 0 0 3 654459
-0.010566 0.007690 0.119463 0.037414 0.151624 0.534940 -0.062500 0 0 0 0 0 0 3 655450
-0.010567 0.007690 0.119463 0.027394 0.154078 0.536255 -0.062500 0 0 0 0 0 0 3 656451
-0.010567 0.007690 0.119463 0.022459 0.155280 0.536735 -0.062500 0 0 0 0 0 0 3 657460
-0.010592 0.007712 0.119458 0.340217 -0.121022 0.612297 -0.062500 0 0 0 0 0 0 3 658450
-0.010604 0.007722 0.119456 0.213886 -0.011695 0.576517 -0.062500 0 0 0 0 0 0 3 659459
-0.010611 0.007728 0.119455 0.120300 0.068817 0.557303 -0.062500 0 0 0 0 0 0 3 660451
-0.010614 0.007731 0.119455 0.069778 0.112031 0.549751 -0.062500 0 0 0 0 0 0 3 661459
-0.010616 0.007732 0.119455 0.043926 0.134094 0.546970 -0.062500 0 0 0 0 0 0 3 662450
-0.010617 0.007733 0.119455 0.030824 0.145219 0.545969 -0.062500 0 0 0 0 0 0 3 663450
-0.010637 0.007738 0.119462 0.291073 0.085896 0.445332 -0.062500 0 0 0 0 0 0 3 664459
-0.010648 0.007741 0.119464 0.176775 0.114809 0.493119 -0.062500 0 0 0 0 0 0 3 665459
-0.010653 0.007742 0.119465 0.097874 0.134931 0.518592 -0.062500 0 0 0 0 0 0 3 666450
-0.010655 0.007742 0.119466 0.057151 0.144922 0.528539 -0.062500 0 0 0 0 0 0 3 667460
-0.010656 0.007743 0.119466 0.036996 0.149705 0.532190 -0.062500 0 0 0 0 0 0 3 668450
-0.010657 0.007743 0.119466 0.027034 0.152032 0.533520 -0.062500 0 0 0 0 0 0 3 669459
-0.010657 0.007743 0.119466 0.022131 0.153145 0.533975 -0.062500 0 0 0 0 0 0 3 670446
-0.010657 0.007743 0.119466 0.019679 0.153682 0.534155 -0.062500 0 0 0 0 0 0 3 671447
-0.010678 0.007748 0.119473 0.285432 0.089031 0.434110 -0.062500 0 0 0 0 0 0 3 672450
-0.010688 0.007750 0.119475 0.174115 0.117486 0.481951 -0.062500 0 0 0 0 0 0 3 673461
-0.010697 0.007768 0.119464 0.149839 -0.075551 0.683555 -0.062500 0 0 0 0 0 0 3 674467
-0.010702 0.007777 0.119460 0.095432 0.014410 0.609555 -0.062500 0 0 0 0 0 0 3 675456
-0.010705 0.007781 0.119458 0.059868 0.080455 0.568346 -0.062500 0 0 0 0 0 0 3 676474
-0.010727 0.007788 0.119465 0.306823 0.051497 0.452201 -0.062500 0 0 0 0 0 0 3 677468
-0.010737 0.007792 0.119467 0.185232 0.098460 0.493939 -0.062500 0 0 0 0 0 0 3 678468
-0.010742 0.007794 0.119468 0.102241 0.126672 0.517193 -0.062500 0 0 0 0 0 0 3 679467
-0.010745 0.007794 0.119468 0.059393 0.140766 0.526358 -0.062500 0 0 0 0 0 0 3 680467
-0.010746 0.007795 0.119468 0.038130 0.147628 0.529723 -0.062500 0 0 0 0 0 0 3 681467
-0.010747 0.007795 0.119468 0.027613 0.150973 0.530932 -0.062500 0 0 0 0 0 0 3 682438
-0.010747 0.007795 0.119468 0.022420 0.152612 0.531372 -0.062500 0 0 0 0 0 0 3 683464
-0.010747 0.007795 0.119468 0.019829 0.153431 0.531530 -0.062500 0 0 0 0 0 0 3 684463
-0.010768 0.007800 0.119476 0.285706 0.088867 0.431883 -0.062500 0 0 0 0 0 0 3 685469
-0.010778 0.007803 0.119478 0.174248 0.117398 0.479511 -0.062500 0 0 0 0 0 0 3 686472
-0.010783 0.007804 0.119479 0.096613 0.136237 0.504901 -0.062500 0 0 0 0 0 0 3 687471
-0.010785 0.007804 0.119479 0.056520 0.145575 0.514825 -0.062500 0 0 0 0 0 0 3 688468
-0.010787 0.007804 0.119479 0.036674 0.150040 0.518453 -0.062500 0 0 0 0 0 0 3 689466
-0.010787 0.007805 0.119479 0.026872 0.152189 0.519785 -0.062500 0 0 0 0 0 0 3 690468
-0.010787 0.007805 0.119479 0.022045 0.153222 0.520255 -0.062500 0 0 0 0 0 0 3 691436
-0.010808 0.007810 0.119487 0.286924 0.088739 0.420887 -0.062500 0 0 0 0 0 0 3 692468
-0.010818 0.007812 0.119489 0.174859 0.117337 0.468467 -0.062500 0 0 0 0 0 0 3 693465
-0.010823 0.007813 0.119490 0.096903 0.136220 0.493842 -0.062500 0 0 0 0 0 0 3 694465
-0.010826 0.007814 0.119490 0.056659 0.145558 0.503738 -0.062500 0 0 0 0 0 0 3 695466
-0.010827 0.007814 0.119490 0.036752 0.150035 0.507386 -0.062500 0 0 0 0 0 0 3 696467
-0.010827 0.007814 0.119491 0.026900 0.152184 0.508704 -0.062500 0 0 0 0 0 0 3 697466
-0.010828 0.007814 0.119491 0.022071 0.153236 0.509168 -0.062500 0 0 0 0 0 0 3 698466
-0.010828 0.007814 0.119491 0.019640 0.153724 0.509338 -0.062500 0 0 0 0 0 0 3 699436
-0.010848 0.007819 0.119498 0.285853 0.088978 0.410045 -0.062500 0 0 0 0 0 0 3 700462
-0.010858 0.007821 0.119500 0.173065 0.115406 0.457499 -0.062500 0 0 0 0 0 0 3 701466
-0.010863 0.007823 0.119501 0.095391 0.134222 0.482786 -0.062500 0 0 0 0 0 0 3 702465
-0.010866 0.007823 0.119501 0.055279 0.143531 0.492686 -0.062500 0 0 0 0 0 0 3 703466
-0.010867 0.007823 0.119502 0.035413 0.148008 0.496323 -0.062500 0 0 0 0 0 0 3 704467
-0.010872 0.007840 0.119489 0.078641 -0.061498 0.674011 -0.062500 0 0 0 0 0 0 3 705464
-0.010874 0.007848 0.119484 0.059721 0.020065 0.590466 -0.062500 0 0 0 0 0 0 3 706466
-0.010897 0.007858 0.119490 0.309137 0.017102 0.446565 -0.062500 0 0 0 0 0 0 3 707465
-0.010908 0.007862 0.119492 0.186659 0.079546 0.476317 -0.062500 0 0 0 0 0 0 3 708467
-0.010913 0.007864 0.119493 0.102647 0.116008 0.495104 -0.062500 0 0 0 0 0 0 3 709465
-0.010916 0.007866 0.119493 0.059062 0.134342 0.502638 -0.062500 0 0 0 0 0 0 3 710456
-0.010917 0.007866 0.119493 0.037367 0.143369 0.505422 -0.062500 0 0 0 0 0 0 3 711453
-0.010918 0.007866 0.119493 0.026621 0.147807 0.506443 -0.062500 0 0 0 0 0 0 3 712539
-0.010918 0.007866 0.119493 0.021298 0.150007 0.506796 -0.062500 0 0 0 0 0 0 3 713539
-0.010918 0.007867 0.119493 0.018651 0.151106 0.506924 -0.062500 0 0 0 0 0 0 3 714502
-0.010918 0.007867 0.119493 0.017313 0.151644 0.506967 -0.062500 0 0 0 0 0 0 3 715540
-0.010939 0.007872 0.119500 0.284265 0.086881 0.408045 -0.062500 0 0 0 0 0 0 3 716536
-0.010949 0.007874 0.119503 0.174801 0.135739 0.455254 -0.062500 0 0 0 0 0 0 3 717513
-0.010954 0.007875 0.119504 0.097204 0.154560 0.480439 -0.062500 0 0 0 0 0 0 3 718535
-0.010956 0.007876 0.119504 0.057107 0.163907 0.490311 -0.062500 0 0 0 0 0 0 3 719508
-0.010957 0.007876 0.119504 0.037270 0.168370 0.493937 -0.062500 0 0 0 0 0 0 3 720512
-0.010958 0.007876 0.119504 0.027515 0.170526 0.495231 -0.062500 0 0 0 0 0 0 3 721509
-0.010958 0.007876 0.119504 0.022675 0.171555 0.495718 -0.062500 0 0 0 0 0 0 3 722507
-0.010979 0.007881 0.119511 0.287980 0.107009 0.397098 -0.062500 0 0 0 0 0 0 3 723518
-0.010989 0.007883 0.119514 0.175688 0.135619 0.444281 -0.062500 0 0 0 0 0 0 3 724531
-0.010994 0.007884 0.119515 0.097641 0.154510 0.469451 -0.062500 0 0 0 0 0 0 3 725516
-0.010996 0.007885 0.119515 0.057328 0.163881 0.479304 -0.062500 0 0 0 0 0 0 3 726531
-0.010997 0.007885 0.119515 0.037407 0.168352 0.482930 -0.062500 0 0 0 0 0 0 3 727513
-0.010998 0.007885 0.119515 0.027551 0.170509 0.484232 -0.062500 0 0 0 0 0 0 3 728459
-0.010998 0.007885 0.119515 0.022698 0.171549 0.484710 -0.062500 0 0 0 0 0 0 3 729448
-0.010998 0.007885 0.119515 0.020274 0.172063 0.484882 -0.062500 0 0 0 0 0 0 3 730457
-0.011019 0.007890 0.119522 0.286909 0.107248 0.386332 -0.062500 0 0 0 0 0 0 3 731447
-0.011029 0.007893 0.119525 0.175181 0.135736 0.433387 -0.062500 0 0 0 0 0 0 3 732449
-0.011034 0.007894 0.119526 0.097372 0.154562 0.458496 -0.062500 0 0 0 0 0 0 3 733457
-0.011036 0.007894 0.119526 0.057193 0.163891 0.468325 -0.062500 0 0 0 0 0 0 3 734448
-0.011038 0.007895 0.119526 0.037321 0.168369 0.471944 -0.062500 0 0 0 0 0 0 3 735457
-0.011038 0.007895 0.119526 0.027530 0.170504 0.473246 -0.062500 0 0 0 0 0 0 3 736448
-0.011059 0.007900 0.119533 0.290603 0.106480 0.375275 -0.062500 0 0 0 0 0 0 3 737458
-0.011069 0.007902 0.119536 0.174674 0.133634 0.422392 -0.062500 0 0 0 0 0 0 3 738446
-0.011074 0.007903 0.119536 0.095936 0.152655 0.447511 -0.062500 0 0 0 0 0 0 3 739457
-0.011077 0.007904 0.119537 0.055303 0.162085 0.457355 -0.062500 0 0 0 0 0 0 3 740448
-0.011078 0.007904 0.119537 0.035195 0.166596 0.460977 -0.062500 0 0 0 0 0 0 3 741456
-0.011079 0.007904 0.119537 0.025291 0.168764 0.462279 -0.062500 0 0 0 0 0 0 3 742448
-0.011079 0.007904 0.119537 0.020388 0.169804 0.462739 -0.062500 0 0 0 0 0 0 3 743457
-0.011100 0.007909 0.119544 0.286001 0.105231 0.364655 -0.062500 0 0 0 0 0 0 3 744448
-0.011110 0.007912 0.119547 0.173561 0.133875 0.411559 -0.062500 0 0 0 0 0 0 3 745444
-0.011115 0.007913 0.119547 0.095369 0.152764 0.436612 -0.062500 0 0 0 0 0 0 3 746464
-0.011117 0.007913 0.119548 0.055024 0.162146 0.446418 -0.062500 0 0 0 0 0 0 3 747467
-0.011118 0.007914 0.119548 0.035059 0.166625 0.450020 -0.062500 0 0 0 0 0 0 3 748467
-0.011119 0.007914 0.119548 0.025205 0.168773 0.451329 -0.062500 0 0 0 0 0 0 3 749465
-0.011119 0.007914 0.119548 0.020356 0.169821 0.451808 -0.062500 0 0 0 0 0 0 3 750448
-0.011119 0.007914 0.119548 0.017949 0.170321 0.451961 -0.062500 0 0 0 0 0 0 3 751466
-0.011140 0.007919 0.119555 0.284889 0.105479 0.353935 -0.062500 0 0 0 0 0 0 3 752469
-0.011150 0.007921 0.119557 0.173010 0.133982 0.400711 -0.062500 0 0 0 0 0 0 3 753465
-0.011155 0.007922 0.119558 0.095092 0.152824 0.425699 -0.062500 0 0 0 0 0 0 3 754465
-0.011157 0.007923 0.119559 0.054896 0.162165 0.435497 -0.062500 0 0 0 0 0 0 3 755466
-0.011158 0.007923 0.119559 0.035002 0.166627 0.439086 -0.062500 0 0 0 0 0 0 3 756436
-0.011159 0.007923 0.119559 0.025166 0.168791 0.440403 -0.062500 0 0 0 0 0 0 3 757465
-0.011159 0.007923 0.119559 0.020329 0.169817 0.440857 -0.062500 0 0 0 0 0 0 3 758462
-0.011160 0.007923 0.119559 0.017940 0.170322 0.441028 -0.062500 0 0 0 0 0 0 3 759465
-0.011180 0.007928 0.119566 0.284989 0.105468 0.343174 -0.062500 0 0 0 0 0 0 3 760439
-0.011190 0.007931 0.119568 0.173065 0.133973 0.389850 -0.062500 0 0 0 0 0 0 3 761461
-0.011195 0.007932 0.119569 0.095119 0.152809 0.414797 -0.062500 0 0 0 0 0 0 3 762437
-0.011198 0.007932 0.119570 0.054891 0.162165 0.424587 -0.062500 0 0 0 0 0 0 3 763464
-0.011199 0.007932 0.119570 0.034996 0.166638 0.428173 -0.062500 0 0 0 0 0 0 3 764464
-0.011199 0.007933 0.119570 0.025178 0.168779 0.429477 -0.062500 0 0 0 0 0 0 3 765464
-0.011220 0.007938 0.119577 0.288684 0.104701 0.332197 -0.062500 0 0 0 0 0 0 3 766462
-0.011230 0.007940 0.119579 0.174903 0.133578 0.378931 -0.062500 0 0 0 0 0 0 3 767462
-0.011235 0.007941 0.119580 0.096043 0.152625 0.403900 -0.062500 0 0 0 0 0 0 3 768435
-0.011238 0.007942 0.119581 0.055369 0.162070 0.413675 -0.062500 0 0 0 0 0 0 3 769463
-0.011239 0.007942 0.119581 0.035221 0.166589 0.417275 -0.062500 0 0 0 0 0 0 3 770463
-0.011240 0.007942 0.119581 0.025288 0.168765 0.418580 -0.062500 0 0 0 0 0 0 3 771462
-0.011240 0.007942 0.119581 0.020388 0.169804 0.419046 -0.062500 0 0 0 0 0 0 3 772466
-0.011261 0.007947 0.119588 0.286418 0.105179 0.321629 -0.062500 0 0 0 0 0 0 3 773464
-0.011271 0.007950 0.119590 0.173798 0.133818 0.368180 -0.062500 0 0 0 0 0 0 3 774463
-0.011276 0.007951 0.119591 0.095496 0.152747 0.393046 -0.062500 0 0 0 0 0 0 3 775461
-0.011278 0.007951 0.119591 0.052275 0.160686 0.402806 -0.062500 0 0 0 0 0 0 3 776465
-0.011279 0.007951 0.119592 0.032300 0.165166 0.406395 -0.062500 0 0 0 0 0 0 3 777465
-0.011280 0.007952 0.119592 0.022443 0.167324 0.407692 -0.062500 0 0 0 0 0 0 3 778464
-0.011301 0.007957 0.119599 0.286131 0.103226 0.310758 -0.062500 0 0 0 0 0 0 3 779463
-0.011311 0.007959 0.119601 0.172243 0.132116 0.357312 -0.062500 0 0 0 0 0 0 3 780465
-0.011316 0.007960 0.119602 0.093319 0.151170 0.382184 -0.062500 0 0 0 0 0 0 3 781463
-0.011319 0.007961 0.119602 0.052603 0.160613 0.391942 -0.062500 0 0 0 0 0 0 3 782462
-0.011320 0.007961 0.119602 0.032448 0.165143 0.395529 -0.062500 0 0 0 0 0 0 3 783459
-0.011320 0.007961 0.119602 0.022520 0.167318 0.396838 -0.062500 0 0 0 0 0 0 3 784433
-0.011341 0.007966 0.119609 0.286292 0.103192 0.300061 -0.062500 0 0 0 0 0 0 3 785446
-0.011351 0.007968 0.119612 0.172339 0.132097 0.346528 -0.062500 0 0 0 0 0 0 3 786461
-0.011356 0.007970 0.119613 0.093350 0.151154 0.371354 -0.062500 0 0 0 0 0 0 3 787463
-0.011359 0.007970 0.119613 0.052606 0.160622 0.381110 -0.062500 0 0 0 0 0 0 3 788464
-0.011360 0.007970 0.119613 0.032463 0.165130 0.384680 -0.062500 0 0 0 0 0 0 3 789463
-0.011361 0.007970 0.119613 0.022506 0.167320 0.385983 -0.062500 0 0 0 0 0 0 3 790463
-0.011382 0.007976 0.119620 0.286392 0.103180 0.289390 -0.062500 0 0 0 0 0 0 3 791463
-0.011392 0.007978 0.119623 0.172376 0.132103 0.335772 -0.062500 0 0 0 0 0 0 3 792452
-0.011397 0.007979 0.119624 0.093383 0.151149 0.360549 -0.062500 0 0 0 0 0 0 3 793464
-0.011399 0.007980 0.119624 0.052620 0.160609 0.370274 -0.062500 0 0 0 0 0 0 3 794463
-0.011400 0.007980 0.119624 0.032460 0.165140 0.373853 -0.062500 0 0 0 0 0 0 3 795463
-0.011401 0.007980 0.119624 0.022528 0.167306 0.375160 -0.062500 0 0 0 0 0 0 3 796464
-0.011422 0.007985 0.119631 0.286517 0.103171 0.278721 -0.062500 0 0 0 0 0 0 3 797465
-0.011436 0.008004 0.119621 0.224737 -0.079258 0.502042 -0.062500 0 0 0 0 0 0 3 798462
-0.011444 0.008013 0.119617 0.132258 0.020155 0.442695 -0.062500 0 0 0 0 0 0 3 799447
-0.011448 0.008018 0.119616 0.076059 0.091053 0.407276 -0.062500 0 0 0 0 0 0 3 800456
-0.011450 0.008021 0.119615 0.045542 0.129409 0.393112 -0.062500 0 0 0 0 0 0 3 801447
-0.011451 0.008022 0.119615 0.029564 0.149150 0.387837 -0.062500 0 0 0 0 0 0 3 802455
-0.011472 0.008027 0.119622 0.290292 0.093973 0.289281 -0.062500 0 0 0 0 0 0 3 803446
-0.011482 0.008030 0.119625 0.174408 0.127437 0.334591 -0.062500 0 0 0 0 0 0 3 804456
-0.011487 0.008031 0.119625 0.094410 0.148808 0.358960 -0.062500 0 0 0 0 0 0 3 805447
-0.011490 0.008032 0.119626 0.050250 0.158290 0.368538 -0.062500 0 0 0 0 0 0 3 806455
-0.011491 0.008032 0.119626 0.029831 0.163395 0.372069 -0.062500 0 0 0 0 0 0 3 807446
-0.011492 0.008032 0.119626 0.019765 0.165866 0.373338 -0.062500 0 0 0 0 0 0 3 808455
-0.011513 0.008037 0.119633 0.283896 0.101839 0.277324 -0.062500 0 0 0 0 0 0 3 809446
-0.011523 0.008040 0.119635 0.169697 0.130814 0.323395 -0.062500 0 0 0 0 0 0 3 810455
-0.011528 0.008041 0.119636 0.090583 0.149942 0.348036 -0.062500 0 0 0 0 0 0 3 811446
-0.011530 0.008041 0.119637 0.049766 0.159427 0.357713 -0.062500 0 0 0 0 0 0 3 812455
-0.011532 0.008042 0.119637 0.029596 0.163960 0.361270 -0.062500 0 0 0 0 0 0 3 813446
-0.011553 0.008047 0.119644 0.288839 0.100913 0.266256 -0.062500 0 0 0 0 0 0 3 814455
-0.011563 0.008049 0.119646 0.172168 0.130375 0.312542 -0.062500 0 0 0 0 0 0 3 815455
-0.011568 0.008050 0.119647 0.091790 0.149711 0.337237 -0.062500 0 0 0 0 0 0 3 816454
-0.011571 0.008051 0.119647 0.050399 0.159318 0.346940 -0.062500 0 0 0 0 0 0 3 817470
-0.011572 0.008051 0.119647 0.029895 0.163906 0.350510 -0.062500 0 0 0 0 0 0 3 818447
-0.011573 0.008051 0.119647 0.019782 0.166121 0.351816 -0.062500 0 0 0 0 0 0 3 819442
-0.011594 0.008056 0.119654 0.284095 0.101949 0.256152 -0.062500 0 0 0 0 0 0 3 820464
-0.011604 0.008059 0.119657 0.169806 0.130870 0.302045 -0.062500 0 0 0 0 0 0 3 821460
-0.011609 0.008060 0.119658 0.090652 0.149974 0.326581 -0.062500 0 0 0 0 0 0 3 822469
-0.011611 0.008060 0.119658 0.049816 0.159430 0.336232 -0.062500 0 0 0 0 0 0 3 823462
-0.011633 0.008066 0.119665 0.299005 0.098707 0.243830 -0.062500 0 0 0 0 0 0 3 824464
-0.011644 0.008068 0.119667 0.177202 0.129293 0.290743 -0.062500 0 0 0 0 0 0 3 825462
-0.011649 0.008069 0.119668 0.094293 0.149200 0.315665 -0.062500 0 0 0 0 0 0 3 826461
-0.011652 0.008070 0.119669 0.051624 0.159048 0.325444 -0.062500 0 0 0 0 0 0 3 827463
-0.011653 0.008070 0.119669 0.030491 0.163783 0.329051 -0.062500 0 0 0 0 0 0 3 828462
-0.011653 0.008070 0.119669 0.020090 0.166043 0.330354 -0.062500 0 0 0 0 0 0 3 829462
-0.011674 0.008075 0.119676 0.284471 0.101885 0.235042 -0.062500 0 0 0 0 0 0 3 830463
-0.011685 0.008078 0.119678 0.170001 0.130844 0.280748 -0.062500 0 0 0 0 0 0 3 831465
-0.011690 0.008079 0.119679 0.090750 0.149936 0.305204 -0.062500 0 0 0 0 0 0 3 832468
-0.011692 0.008079 0.119679 0.049843 0.159433 0.314832 -0.062500 0 0 0 0 0 0 3 833435
-0.011693 0.008080 0.119680 0.029631 0.163965 0.318378 -0.062500 0 0 0 0 0 0 3 834455
-0.011715 0.008085 0.119686 0.286995 0.099928 0.224059 -0.062500 0 0 0 0 0 0 3 835454
-0.011725 0.008087 0.119689 0.170809 0.150094 0.269962 -0.062500 0 0 0 0 0 0 3 836464
-0.011730 0.008088 0.119690 0.090334 0.169451 0.294495 -0.062500 0 0 0 0 0 0 3 837431
-0.011733 0.008089 0.119690 0.048835 0.179050 0.304129 -0.062500 0 0 0 0 0 0 3 838462
-0.011738 0.008105 0.119678 0.080175 -0.027451 0.485093 -0.062500 0 0 0 0 0 0 3 839461
-0.011762 0.008119 0.119680 0.326761 -0.010335 0.306830 -0.062500 0 0 0 0 0 0 3 840463
-0.011774 0.008126 0.119681 0.194423 0.080527 0.307421 -0.062500 0 0 0 0 0 0 3 841461
-0.011780 0.008129 0.119681 0.103545 0.133703 0.314069 -0.062500 0 0 0 0 0 0 3 842433
-0.011782 0.008131 0.119681 0.055956 0.160887 0.317094 -0.062500 0 0 0 0 0 0 3 843432
-0.011784 0.008132 0.119681 0.032061 0.174478 0.318236 -0.062500 0 0 0 0 0 0 3 844462
-0.011785 0.008132 0.119681 0.020142 0.181244 0.318679 -0.062500 0 0 0 0 0 0 3 845460
-0.011806 0.008137 0.119688 0.284036 0.119297 0.223616 -0.062500 0 0 0 0 0 0 3 846463
-0.011816 0.008140 0.119690 0.169001 0.149415 0.268898 -0.062500 0 0 0 0 0 0 3 847460
-0.011821 0.008141 0.119691 0.089433 0.169105 0.293179 -0.062500 0 0 0 0 0 0 3 848462
-0.011823 0.008141 0.119692 0.048407 0.178885 0.302738 -0.062500 0 0 0 0 0 0 3 849461
-0.011825 0.008142 0.119692 0.028104 0.183568 0.306242 -0.062500 0 0 0 0 0 0 3 850462
-0.011846 0.008147 0.119698 0.288035 0.120485 0.212512 -0.062500 0 0 0 0 0 0 3 851461
-0.011856 0.008149 0.119701 0.170969 0.150020 0.258109 -0.062500 0 0 0 0 0 0 3 852463
-0.011861 0.008150 0.119702 0.090419 0.169418 0.282494 -0.062500 0 0 0 0 0 0 3 853461
-0.011864 0.008151 0.119702 0.048881 0.179037 0.292093 -0.062500 0 0 0 0 0 0 3 854461
-0.011886 0.008156 0.119709 0.298377 0.118310 0.200763 -0.062500 0 0 0 0 0 0 3 855461
-0.011897 0.008159 0.119712 0.176112 0.148958 0.247106 -0.062500 0 0 0 0 0 0 3 856428
-0.011902 0.008160 0.119712 0.092960 0.168893 0.271745 -0.062500 0 0 0 0 0 0 3 857448
-0.011904 0.008160 0.119713 0.050113 0.178783 0.281423 -0.062500 0 0 0 0 0 0 3 858455
-0.011906 0.008161 0.119713 0.028969 0.183530 0.285008 -0.062500 0 0 0 0 0 0 3 859462
-0.011906 0.008161 0.119713 0.018512 0.185803 0.286309 -0.062500 0 0 0 0 0 0 3 860462
-0.011927 0.008166 0.119720 0.283182 0.120716 0.192100 -0.062500 0 0 0 0 0 0 3 861461
-0.011942 0.008184 0.119709 0.220038 -0.061232 0.414879 -0.062500 0 0 0 0 0 0 3 862464
-0.011949 0.008194 0.119706 0.127750 0.038014 0.354919 -0.062500 0 0 0 0 0 0 3 863431
-0.011953 0.008199 0.119704 0.071538 0.108817 0.319107 -0.062500 0 0 0 0 0 0 3 864462
-0.011976 0.008206 0.119711 0.311171 0.081778 0.210300 -0.062500 0 0 0 0 0 0 3 865448
-0.011987 0.008210 0.119713 0.182865 0.129973 0.249804 -0.062500 0 0 0 0 0 0 3 866458
-0.011993 0.008212 0.119714 0.096347 0.158879 0.271910 -0.062500 0 0 0 0 0 0 3 867461
-0.011995 0.008213 0.119714 0.051750 0.173321 0.280680 -0.062500 0 0 0 0 0 0 3 868443
-0.011997 0.008213 0.119714 0.029607 0.180358 0.283931 -0.062500 0 0 0 0 0 0 3 869453
-0.011997 0.008213 0.119714 0.018694 0.183806 0.285119 -0.062500 0 0 0 0 0 0 3 870429
-0.011998 0.008213 0.119714 0.013286 0.185494 0.285546 -0.062500 0 0 0 0 0 0 3 871444
-0.012019 0.008218 0.119721 0.280972 0.120916 0.191433 -0.062500 0 0 0 0 0 0 3 872454
-0.012029 0.008221 0.119723 0.167334 0.149798 0.236241 -0.062500 0 0 0 0 0 0 3 873444
-0.012034 0.008222 0.119724 0.088424 0.168885 0.260268 -0.062500 0 0 0 0 0 0 3 874452
-0.012052 0.008225 0.119701 0.254398 0.150329 0.597281 -0.062500 0 0 0 0 0 0 3 875444
-0.012083 0.008232 0.119700 0.436556 0.092691 0.351605 -0.062500 0 0 0 0 0 0 3 876452
-0.012099 0.008235 0.119699 0.253836 0.131742 0.314001 -0.062500 0 0 0 0 0 0 3 877443
-0.012107 0.008237 0.119699 0.134427 0.158429 0.305450 -0.062500 0 0 0 0 0 0 3 878452
-0.012110 0.008238 0.119699 0.071680 0.172610 0.302828 -0.062500 0 0 0 0 0 0 3 879443
-0.012112 0.008238 0.119699 0.039943 0.179826 0.301919 -0.062500 0 0 0 0 0 0 3 880452
-0.012113 0.008238 0.119699 0.023964 0.183465 0.301599 -0.062500 0 0 0 0 0 0 3 881443
-0.012114 0.008239 0.119699 0.015957 0.185309 0.301480 -0.062500 0 0 0 0 0 0 3 882443
-0.012139 0.008260 0.119693 0.335442 -0.090830 0.385573 -0.062500 0 0 0 0 0 0 3 883452
-0.012152 0.008271 0.119690 0.208484 0.018049 0.345853 -0.062500 0 0 0 0 0 0 3 884443
-0.012158 0.008276 0.119690 0.114024 0.098393 0.324354 -0.062500 0 0 0 0 0 0 3 885452
-0.012162 0.008279 0.119689 0.062821 0.141629 0.315824 -0.062500 0 0 0 0 0 0 3 886443
-0.012163 0.008280 0.119689 0.036488 0.163735 0.312669 -0.062500 0 0 0 0 0 0 3 887438
-0.012185 0.008286 0.119696 0.293774 0.109451 0.217975 -0.062500 0 0 0 0 0 0 3 888471
-0.012195 0.008289 0.119698 0.174623 0.143549 0.261915 -0.062500 0 0 0 0 0 0 3 889430
-0.012200 0.008290 0.119699 0.092897 0.165246 0.285603 -0.062500 0 0 0 0 0 0 3 890463
-0.012203 0.008291 0.119699 0.050781 0.176029 0.294949 -0.062500 0 0 0 0 0 0 3 891460
-0.012204 0.008291 0.119700 0.029954 0.181237 0.298419 -0.062500 0 0 0 0 0 0 3 892623
-0.012226 0.008296 0.119706 0.290446 0.118316 0.206309 -0.062500 0 0 0 0 0 0 3 893461
-0.012236 0.008298 0.119709 0.174406 0.168602 0.251039 -0.062500 0 0 0 0 0 0 3 894432
-0.012241 0.008300 0.119710 0.093518 0.188082 0.274998 -0.062500 0 0 0 0 0 0 3 895431
-0.012244 0.008300 0.119710 0.051832 0.197768 0.284447 -0.062500 0 0 0 0 0 0 3 896462
-0.012245 0.008300 0.119710 0.031239 0.202394 0.287933 -0.062500 0 0 0 0 0 0 3 897454
-0.012246 0.008301 0.119710 0.021070 0.204632 0.289218 -0.062500 0 0 0 0 0 0 3 898430
-0.012267 0.008306 0.119717 0.286945 0.140252 0.196496 -0.062500 0 0 0 0 0 0 3 899452
-0.012277 0.008308 0.119719 0.171919 0.169256 0.240831 -0.062500 0 0 0 0 0 0 3 900431
-0.012282 0.008309 0.119720 0.092291 0.188408 0.264652 -0.062500 0 0 0 0 0 0 3 901456
-0.012284 0.008310 0.119720 0.051223 0.197930 0.274046 -0.062500 0 0 0 0 0 0 3 902461
-0.012286 0.008310 0.119720 0.030905 0.202481 0.277527 -0.062500 0 0 0 0 0 0 3 903466
-0.012319 0.008301 0.119716 0.446783 0.321892 0.335672 -0.062500 0 0 0 0 0 0 3 904461
-0.012336 0.008297 0.119715 0.272544 0.254045 0.309377 -0.062500 0 0 0 0 0 0 3 905459
-0.012344 0.008295 0.119714 0.149240 0.219315 0.294994 -0.062500 0 0 0 0 0 0 3 906459
-0.012349 0.008294 0.119714 0.081673 0.201944 0.289268 -0.062500 0 0 0 0 0 0 3 907458
-0.012351 0.008293 0.119714 0.047222 0.193302 0.287138 -0.062500 0 0 0 0 0 0 3 908462
-0.012373 0.008298 0.119721 0.300919 0.123569 0.193588 -0.062500 0 0 0 0 0 0 3 909429
-0.012383 0.008300 0.119723 0.181380 0.170435 0.237260 -0.062500 0 0 0 0 0 0 3 910459
-0.012389 0.008301 0.119724 0.098524 0.188292 0.260812 -0.062500 0 0 0 0 0 0 3 911458
-0.012391 0.008302 0.119724 0.055883 0.197176 0.270114 -0.062500 0 0 0 0 0 0 3 912460
-0.012392 0.008302 0.119724 0.034780 0.201411 0.273544 -0.062500 0 0 0 0 0 0 3 913458
-0.012393 0.008302 0.119724 0.024359 0.203438 0.274796 -0.062500 0 0 0 0 0 0 3 914458
-0.012414 0.008307 0.119731 0.290409 0.138935 0.182672 -0.062500 0 0 0 0 0 0 3 915462
-0.012424 0.008309 0.119733 0.175174 0.167877 0.226703 -0.062500 0 0 0 0 0 0 3 916459
-0.012429 0.008310 0.119734 0.095419 0.187019 0.250367 -0.062500 0 0 0 0 0 0 3 917460
-0.012432 0.008311 0.119735 0.054301 0.196547 0.259717 -0.062500 0 0 0 0 0 0 3 918430
-0.012433 0.008311 0.119735 0.033973 0.201101 0.263175 -0.062500 0 0 0 0 0 0 3 919457
-0.012455 0.008316 0.119741 0.295255 0.137767 0.172018 -0.062500 0 0 0 0 0 0 3 920461
-0.012465 0.008319 0.119744 0.177600 0.167324 0.216256 -0.062500 0 0 0 0 0 0 3 921456
-0.012470 0.008320 0.119745 0.096609 0.186731 0.239979 -0.062500 0 0 0 0 0 0 3 922460
-0.012473 0.008321 0.119745 0.054907 0.196389 0.249334 -0.062500 0 0 0 0 0 0 3 923458
-0.012474 0.008321 0.119745 0.034266 0.201023 0.252820 -0.062500 0 0 0 0 0 0 3 924460
-0.012474 0.008321 0.119745 0.024116 0.203256 0.254086 -0.062500 0 0 0 0 0 0 3 925457
-0.012496 0.008326 0.119752 0.290478 0.138810 0.162303 -0.062500 0 0 0 0 0 0 3 926459
-0.012518 0.008314 0.119743 0.329784 0.350421 0.356377 -0.062500 0 0 0 0 0 0 3 927454
-0.012529 0.008309 0.119740 0.195060 0.292832 0.308997 -0.062500 0 0 0 0 0 0 3 928448
-0.012535 0.008306 0.119739 0.108885 0.249541 0.279964 -0.062500 0 0 0 0 0 0 3 929454
-0.012538 0.008305 0.119739 0.062643 0.227121 0.268223 -0.062500 0 0 0 0 0 0 3 930458
-0.012540 0.008304 0.119739 0.038797 0.216073 0.263850 -0.062500 0 0 0 0 0 0 3 931458
-0.012540 0.008304 0.119739 0.026616 0.210652 0.262246 -0.062500 0 0 0 0 0 0 3 932462
-0.012562 0.008309 0.119745 0.295030 0.140711 0.169665 -0.062500 0 0 0 0 0 0 3 933458
-0.012576 0.008327 0.119735 0.229780 -0.042588 0.391250 -0.062500 0 0 0 0 0 0 3 934459
-0.012584 0.008337 0.119731 0.137600 0.055532 0.330425 -0.062500 0 0 0 0 0 0 3 935459
-0.012588 0.008341 0.119730 0.081311 0.125786 0.294176 -0.062500 0 0 0 0 0 0 3 936460
-0.012590 0.008344 0.119729 0.050562 0.163851 0.279588 -0.062500 0 0 0 0 0 0 3 937459
-0.012591 0.008345 0.119729 0.034369 0.183480 0.274160 -0.062500 0 0 0 0 0 0 3 938458
-0.012591 0.008346 0.119729 0.025981 0.193467 0.272159 -0.062500 0 0 0 0 0 0 3 939447
-0.012612 0.008351 0.119736 0.293293 0.132970 0.179680 -0.062500 0 0 0 0 0 0 3 940444
-0.012623 0.008354 0.119738 0.178246 0.163979 0.222845 -0.062500 0 0 0 0 0 0 3 941453
-0.012628 0.008355 0.119739 0.098507 0.184182 0.246140 -0.062500 0 0 0 0 0 0 3 942442
-0.012642 0.008341 0.119728 0.211714 0.376775 0.405732 -0.062500 0 0 0 0 0 0 3 943450
-0.012650 0.008335 0.119725 0.136652 0.304862 0.338145 -0.062500 0 0 0 0 0 0 3 944443
-0.012654 0.008332 0.119723 0.081654 0.254388 0.301004 -0.062500 0 0 0 0 0 0 3 945451
-0.012656 0.008330 0.119723 0.050832 0.228536 0.286251 -0.062500 0 0 0 0 0 0 3 946442
-0.012678 0.008335 0.119729 0.306212 0.150313 0.189263 -0.062500 0 0 0 0 0 0 3 947451
-0.012688 0.008336 0.119731 0.184829 0.172574 0.230557 -0.062500 0 0 0 0 0 0 3 948442
-0.012694 0.008337 0.119732 0.101881 0.188446 0.253157 -0.062500 0 0 0 0 0 0 3 949443
-0.012696 0.008338 0.119732 0.059123 0.196352 0.262133 -0.062500 0 0 0 0 0 0 3 950451
-0.012697 0.008338 0.119733 0.037948 0.200118 0.265442 -0.062500 0 0 0 0 0 0 3 951441
-0.012698 0.008338 0.119733 0.027500 0.201927 0.266666 -0.062500 0 0 0 0 0 0 3 952450
-0.012719 0.008343 0.119739 0.294149 0.137232 0.175775 -0.062500 0 0 0 0 0 0 3 953441
-0.012730 0.008346 0.119742 0.178657 0.166111 0.219140 -0.062500 0 0 0 0 0 0 3 954451
-0.012735 0.008347 0.119742 0.098691 0.185254 0.242497 -0.062500 0 0 0 0 0 0 3 955441
-0.012737 0.008347 0.119743 0.057481 0.194765 0.251722 -0.062500 0 0 0 0 0 0 3 956450
-0.012738 0.008348 0.119743 0.037128 0.199331 0.255159 -0.062500 0 0 0 0 0 0 3 957443
-0.012739 0.008348 0.119743 0.027130 0.201520 0.256411 -0.062500 0 0 0 0 0 0 3 958456
-0.012751 0.008334 0.119732 0.176251 0.385060 0.407453 -0.062500 0 0 0 0 0 0 3 959446
-0.012779 0.008332 0.119735 0.393708 0.241236 0.245399 -0.062500 0 0 0 0 0 0 3 960428
-0.012792 0.008331 0.119736 0.234532 0.217171 0.250167 -0.062500 0 0 0 0 0 0 3 961442
-0.012799 0.008331 0.119736 0.129364 0.209260 0.258157 -0.062500 0 0 0 0 0 0 3 962460
-0.012802 0.008330 0.119736 0.074600 0.205529 0.261714 -0.062500 0 0 0 0 0 0 3 963452
-0.012804 0.008330 0.119736 0.047157 0.203593 0.263041 -0.062500 0 0 0 0 0 0 3 964435
-0.012805 0.008330 0.119736 0.033491 0.202592 0.263526 -0.062500 0 0 0 0 0 0 3 965458
-0.012805 0.008330 0.119736 0.026657 0.202076 0.263702 -0.062500 0 0 0 0 0 0 3 966457
-0.012806 0.008330 0.119736 0.023256 0.201823 0.263780 -0.062500 0 0 0 0 0 0 3 967456
-0.012827 0.008335 0.119743 0.293580 0.136114 0.172894 -0.062500 0 0 0 0 0 0 3 968460
-0.012849 0.008324 0.119734 0.333582 0.346896 0.366652 -0.062500 0 0 0 0 0 0 3 969458
-0.012860 0.008318 0.119731 0.199954 0.289104 0.318733 -0.062500 0 0 0 0 0 0 3 970458
-0.012866 0.008315 0.119730 0.114268 0.245773 0.289406 -0.062500 0 0 0 0 0 0 3 971457
-0.012869 0.008314 0.119730 0.068231 0.223336 0.277555 -0.062500 0 0 0 0 0 0 3 972460
-0.012870 0.008313 0.119730 0.044447 0.212267 0.273110 -0.062500 0 0 0 0 0 0 3 973431
-0.012871 0.008313 0.119729 0.032278 0.206832 0.271475 -0.062500 0 0 0 0 0 0 3 974461
-0.012892 0.008318 0.119736 0.298257 0.138584 0.180223 -0.062500 0 0 0 0 0 0 3 975455
-0.012903 0.008320 0.119738 0.182005 0.165733 0.222888 -0.062500 0 0 0 0 0 0 3 976457
-0.012908 0.008321 0.119739 0.101696 0.184004 0.245917 -0.062500 0 0 0 0 0 0 3 977457
-0.012922 0.008308 0.119729 0.214030 0.375411 0.405995 -0.062500 0 0 0 0 0 0 3 978459
-0.012930 0.008301 0.119725 0.139223 0.303132 0.338171 -0.062500 0 0 0 0 0 0 3 979427
-0.012934 0.008298 0.119723 0.084311 0.252504 0.300883 -0.062500 0 0 0 0 0 0 3 980459
-0.012936 0.008296 0.119723 0.051293 0.206190 0.286050 -0.062500 0 0 0 0 0 0 3 981456
-0.012958 0.008301 0.119729 0.309361 0.148261 0.190106 -0.062500 0 0 0 0 0 0 3 982448
-0.012969 0.008303 0.119732 0.187738 0.170457 0.230820 -0.062500 0 0 0 0 0 0 3 983458
-0.012974 0.008304 0.119732 0.104581 0.186353 0.253143 -0.062500 0 0 0 0 0 0 3 984458
-0.012976 0.008304 0.119733 0.061774 0.194258 0.262002 -0.062500 0 0 0 0 0 0 3 985456
-0.012978 0.008304 0.119733 0.040555 0.198055 0.265296 -0.062500 0 0 0 0 0 0 3 986457
-0.012978 0.008304 0.119733 0.030131 0.199852 0.266503 -0.062500 0 0 0 0 0 0 3 987454
-0.013011 0.008296 0.119728 0.450311 0.294762 0.327812 -0.062500 0 0 0 0 0 0 3 988458
-0.013028 0.008291 0.119727 0.280308 0.247032 0.299407 -0.062500 0 0 0 0 0 0 3 989427
-0.013037 0.008289 0.119726 0.155431 0.213469 0.283897 -0.062500 0 0 0 0 0 0 3 990455
-0.013041 0.008288 0.119726 0.088362 0.196063 0.277697 -0.062500 0 0 0 0 0 0 3 991455
-0.013043 0.008287 0.119726 0.054079 0.187430 0.275395 -0.062500 0 0 0 0 0 0 3 992456
-0.013044 0.008287 0.119726 0.036796 0.183158 0.274533 -0.062500 0 0 0 0 0 0 3 993456
-0.013045 0.008287 0.119726 0.028094 0.181071 0.274230 -0.062500 0 0 0 0 0 0 3 994458
-0.013045 0.008287 0.119726 0.023743 0.180004 0.274113 -0.062500 0 0 0 0 0 0 3 995457
-0.013066 0.008292 0.119732 0.293968 0.113902 0.184082 -0.062500 0 0 0 0 0 0 3 996456
-0.013076 0.008294 0.119735 0.179582 0.142058 0.226591 -0.062500 0 0 0 0 0 0 3 997456
-0.013081 0.008295 0.119736 0.100212 0.160873 0.249544 -0.062500 0 0 0 0 0 0 3 998445
-0.013095 0.008282 0.119725 0.212635 0.352395 0.409949 -0.062500 0 0 0 0 0 0 3 999445
-0.013103 0.008276 0.119721 0.138350 0.280328 0.341985 -0.062500 0 0 0 0 0 0 4 449
-0.013107 0.008272 0.119720 0.083649 0.229793 0.304586 -0.062500 0 0 0 0 0 0 4 1460
-0.013109 0.008271 0.119719 0.052911 0.203931 0.289704 -0.062500 0 0 0 0 0 0 4 2456
-0.013131 0.008275 0.119726 0.309139 0.125626 0.194398 -0.062500 0 0 0 0 0 0 4 3454
-0.013142 0.008277 0.119728 0.187364 0.147833 0.234784 -0.062500 0 0 0 0 0 0 4 4460
-0.013147 0.008278 0.119729 0.104152 0.163714 0.256923 -0.062500 0 0 0 0 0 0 4 5454
-0.013150 0.008279 0.119729 0.061256 0.171666 0.265731 -0.062500 0 0 0 0 0 0 4 6456
-0.013163 0.008265 0.119718 0.193257 0.357522 0.420466 -0.062500 0 0 0 0 0 0 4 7456
-0.013170 0.008258 0.119714 0.128827 0.282796 0.350276 -0.062500 0 0 0 0 0 0 4 8457
-0.013174 0.008255 0.119713 0.078991 0.231015 0.312034 -0.062500 0 0 0 0 0 0 4 9456
-0.013197 0.008258 0.119719 0.323872 0.136638 0.207317 -0.062500 0 0 0 0 0 0 4 10456
-0.013208 0.008260 0.119721 0.195359 0.152053 0.243954 -0.062500 0 0 0 0 0 0 4 11440
-0.013213 0.008261 0.119722 0.108590 0.164658 0.264703 -0.062500 0 0 0 0 0 0 4 12449
-0.013216 0.008261 0.119722 0.063828 0.170970 0.273002 -0.062500 0 0 0 0 0 0 4 13440
-0.013217 0.008261 0.119722 0.041664 0.173959 0.276084 -0.062500 0 0 0 0 0 0 4 14448
-0.013218 0.008261 0.119722 0.030726 0.175378 0.277210 -0.062500 0 0 0 0 0 0 4 15439
-0.013239 0.008266 0.119729 0.298038 0.110444 0.188308 -0.062500 0 0 0 0 0 0 4 16439
-0.013250 0.008269 0.119731 0.181961 0.139185 0.230632 -0.062500 0 0 0 0 0 0 4 17448
-0.013266 0.008256 0.119721 0.254670 0.340268 0.405131 -0.062500 0 0 0 0 0 0 4 18439
-0.013275 0.008250 0.119717 0.159491 0.273309 0.342733 -0.062500 0 0 0 0 0 0 4 19448
-0.013280 0.008247 0.119716 0.094434 0.225256 0.307387 -0.062500 0 0 0 0 0 0 4 20439
-0.013282 0.008245 0.119715 0.058575 0.200546 0.293220 -0.062500 0 0 0 0 0 0 4 21447
-0.013284 0.008245 0.119715 0.039763 0.188431 0.287929 -0.062500 0 0 0 0 0 0 4 22438
-0.013284 0.008244 0.119715 0.030026 0.182493 0.286002 -0.062500 0 0 0 0 0 0 4 23447
-0.013305 0.008249 0.119721 0.297870 0.113938 0.196229 -0.062500 0 0 0 0 0 0 4 24438
-0.013316 0.008251 0.119724 0.181902 0.140896 0.238017 -0.062500 0 0 0 0 0 0 4 25447
-0.013333 0.008238 0.119714 0.254507 0.341037 0.412447 -0.062500 0 0 0 0 0 0 4 26438
-0.013341 0.008232 0.119710 0.159445 0.273678 0.349931 -0.062500 0 0 0 0 0 0 4 27447
-0.013346 0.008229 0.119709 0.094427 0.225449 0.314488 -0.062500 0 0 0 0 0 0 4 28441
-0.013349 0.008228 0.119708 0.058585 0.200654 0.300320 -0.062500 0 0 0 0 0 0 4 29455
-0.013350 0.008227 0.119708 0.039759 0.188472 0.295012 -0.062500 0 0 0 0 0 0 4 30464
-0.013371 0.008232 0.119714 0.302948 0.116875 0.204229 -0.062500 0 0 0 0 0 0 4 31445
-0.013382 0.008234 0.119717 0.184478 0.142334 0.245470 -0.062500 0 0 0 0 0 0 4 32465
-0.013387 0.008235 0.119718 0.102963 0.159838 0.267870 -0.062500 0 0 0 0 0 0 4 33454
-0.013389 0.008236 0.119718 0.060971 0.168607 0.276762 -0.062500 0 0 0 0 0 0 4 34448
-0.013391 0.008236 0.119718 0.040222 0.172790 0.280064 -0.062500 0 0 0 0 0 0 4 35453
-0.013391 0.008236 0.119718 0.029987 0.174803 0.281279 -0.062500 0 0 0 0 0 0 4 36459
-0.013392 0.008236 0.119718 0.024943 0.175777 0.281731 -0.062500 0 0 0 0 0 0 4 37455
-0.013413 0.008241 0.119724 0.294957 0.108412 0.193231 -0.062500 0 0 0 0 0 0 4 38456
-0.013435 0.008229 0.119716 0.332809 0.318856 0.387133 -0.062500 0 0 0 0 0 0 4 39457
-0.013446 0.008224 0.119713 0.199552 0.261526 0.338231 -0.062500 0 0 0 0 0 0 4 40426
-0.013452 0.008221 0.119712 0.114017 0.218439 0.308373 -0.062500 0 0 0 0 0 0 4 41455
-0.013455 0.008220 0.119711 0.067980 0.196152 0.296276 -0.062500 0 0 0 0 0 0 4 42431
-0.013457 0.008219 0.119711 0.044136 0.185175 0.291757 -0.062500 0 0 0 0 0 0 4 43457
-0.013457 0.008219 0.119711 0.031936 0.179786 0.290076 -0.062500 0 0 0 0 0 0 4 44460
-0.013458 0.008219 0.119711 0.025760 0.177132 0.289466 -0.062500 0 0 0 0 0 0 4 45459
-0.013458 0.008219 0.119711 0.022619 0.175814 0.289257 -0.062500 0 0 0 0 0 0 4 46454
-0.013479 0.008224 0.119717 0.294156 0.109511 0.200758 -0.062500 0 0 0 0 0 0 4 47455
-0.013501 0.008212 0.119709 0.332246 0.319326 0.394606 -0.062500 0 0 0 0 0 0 4 48456
-0.013512 0.008206 0.119705 0.199337 0.261736 0.345530 -0.062500 0 0 0 0 0 0 4 49458
-0.013518 0.008204 0.119704 0.113893 0.218551 0.315627 -0.062500 0 0 0 0 0 0 4 50426
-0.013521 0.008202 0.119704 0.067923 0.196195 0.303496 -0.062500 0 0 0 0 0 0 4 51455
-0.013523 0.008202 0.119704 0.044111 0.185192 0.298949 -0.062500 0 0 0 0 0 0 4 52456
-0.013524 0.008201 0.119704 0.031958 0.179804 0.297270 -0.062500 0 0 0 0 0 0 4 53455
-0.013524 0.008201 0.119704 0.025758 0.177138 0.296665 -0.062500 0 0 0 0 0 0 4 54455
-0.013524 0.008201 0.119704 0.022628 0.175824 0.296422 -0.062500 0 0 0 0 0 0 4 55454
-0.013545 0.008206 0.119710 0.294250 0.109511 0.208197 -0.062500 0 0 0 0 0 0 4 56425
-0.013556 0.008208 0.119712 0.179841 0.137561 0.249756 -0.062500 0 0 0 0 0 0 4 57424
-0.013561 0.008210 0.119713 0.100342 0.156381 0.272243 -0.062500 0 0 0 0 0 0 4 58442
-0.013575 0.008196 0.119703 0.211689 0.347425 0.433497 -0.062500 0 0 0 0 0 0 4 59453
-0.013582 0.008190 0.119699 0.138112 0.275587 0.365122 -0.062500 0 0 0 0 0 0 4 60453
-0.013586 0.008187 0.119697 0.083722 0.225229 0.327442 -0.062500 0 0 0 0 0 0 4 61450
-0.013589 0.008185 0.119697 0.053079 0.199408 0.312400 -0.062500 0 0 0 0 0 0 4 62450
-0.013590 0.008184 0.119697 0.036784 0.186768 0.306791 -0.062500 0 0 0 0 0 0 4 63421
-0.013590 0.008184 0.119696 0.028301 0.180559 0.304730 -0.062500 0 0 0 0 0 0 4 64456
-0.013611 0.008189 0.119703 0.297242 0.111836 0.216070 -0.062500 0 0 0 0 0 0 4 65453
-0.013633 0.008177 0.119694 0.331945 0.318304 0.409726 -0.062500 0 0 0 0 0 0 4 66452
-0.013645 0.008171 0.119691 0.198449 0.260224 0.360319 -0.062500 0 0 0 0 0 0 4 67452
-0.013651 0.008169 0.119690 0.112724 0.216792 0.330242 -0.062500 0 0 0 0 0 0 4 68426
-0.013654 0.008167 0.119689 0.066577 0.194335 0.318060 -0.062500 0 0 0 0 0 0 4 69442
-0.013655 0.008167 0.119689 0.042644 0.183269 0.313480 -0.062500 0 0 0 0 0 0 4 70451
-0.013656 0.008166 0.119689 0.030417 0.177835 0.311799 -0.062500 0 0 0 0 0 0 4 71453
-0.013657 0.008166 0.119689 0.024234 0.175172 0.311169 -0.062500 0 0 0 0 0 0 4 72454
-0.013657 0.008166 0.119689 0.021095 0.173844 0.310958 -0.062500 0 0 0 0 0 0 4 73454
-0.013657 0.008166 0.119689 0.019493 0.173196 0.310862 -0.062500 0 0 0 0 0 0 4 74435
-0.013657 0.008166 0.119689 0.018692 0.172865 0.310848 -0.062500 0 0 0 0 0 0 4 75451
-0.013657 0.008166 0.119689 0.018300 0.172716 0.310825 -0.062500 0 0 0 0 0 0 4 76451
-0.013690 0.008157 0.119685 0.443515 0.288436 0.375753 -0.062500 0 0 0 0 0 0 4 77451
-0.013706 0.008153 0.119683 0.276477 0.240499 0.345348 -0.062500 0 0 0 0 0 0 4 78452
-0.013715 0.008151 0.119682 0.152972 0.206947 0.328724 -0.062500 0 0 0 0 0 0 4 79451
-0.013719 0.008150 0.119682 0.086454 0.189583 0.322086 -0.062500 0 0 0 0 0 0 4 80453
-0.013721 0.008149 0.119682 0.052455 0.180977 0.319587 -0.062500 0 0 0 0 0 0 4 81434
-0.013722 0.008149 0.119682 0.035269 0.176731 0.318677 -0.062500 0 0 0 0 0 0 4 82447
-0.013734 0.008135 0.119671 0.178456 0.356040 0.471112 -0.062500 0 0 0 0 0 0 4 83447
-0.013741 0.008128 0.119667 0.121050 0.278755 0.399113 -0.062500 0 0 0 0 0 0 4 84504
-0.013745 0.008125 0.119665 0.074582 0.225777 0.360058 -0.062500 0 0 0 0 0 0 4 85517
-0.013746 0.008123 0.119665 0.047773 0.198690 0.344510 -0.062500 0 0 0 0 0 0 4 86502
-0.013768 0.008127 0.119671 0.306852 0.119714 0.251346 -0.062500 0 0 0 0 0 0 4 87517
-0.013779 0.008129 0.119673 0.185550 0.141540 0.290397 -0.062500 0 0 0 0 0 0 4 88444
-0.013784 0.008130 0.119674 0.102477 0.157306 0.311913 -0.062500 0 0 0 0 0 0 4 89445
-0.013787 0.008131 0.119674 0.059692 0.165229 0.320481 -0.062500 0 0 0 0 0 0 4 90436
-0.013800 0.008117 0.119663 0.190246 0.350352 0.476578 -0.062500 0 0 0 0 0 0 4 91445
-0.013807 0.008110 0.119660 0.126859 0.275968 0.405843 -0.062500 0 0 0 0 0 0 4 92436
-0.013811 0.008107 0.119658 0.077458 0.224406 0.367207 -0.062500 0 0 0 0 0 0 4 93445
-0.013813 0.008106 0.119658 0.049197 0.198014 0.351822 -0.062500 0 0 0 0 0 0 4 94437
-0.013814 0.008105 0.119657 0.034074 0.185057 0.346065 -0.062500 0 0 0 0 0 0 4 95445
-0.013814 0.008105 0.119657 0.026169 0.178722 0.343954 -0.062500 0 0 0 0 0 0 4 96436
-0.013814 0.008104 0.119657 0.022113 0.175605 0.343186 -0.062500 0 0 0 0 0 0 4 97445
-0.013847 0.008095 0.119653 0.442858 0.287902 0.408812 -0.062500 0 0 0 0 0 0 4 98436
-0.013864 0.008091 0.119651 0.275061 0.239317 0.377838 -0.062500 0 0 0 0 0 0 4 99430
-0.013872 0.008089 0.119650 0.151100 0.205491 0.360940 -0.062500 0 0 0 0 0 0 4 100445
-0.013877 0.008088 0.119650 0.084374 0.187987 0.354188 -0.062500 0 0 0 0 0 0 4 101436
-0.013879 0.008087 0.119650 0.050233 0.179305 0.351650 -0.062500 0 0 0 0 0 0 4 102445
-0.013880 0.008087 0.119650 0.032992 0.175029 0.350702 -0.062500 0 0 0 0 0 0 4 103459
-0.013880 0.008087 0.119650 0.024292 0.172913 0.350374 -0.062500 0 0 0 0 0 0 4 104446
-0.013881 0.008087 0.119650 0.019934 0.171863 0.350245 -0.062500 0 0 0 0 0 0 4 105440
-0.013892 0.008073 0.119639 0.167635 0.332065 0.503364 -0.062500 0 0 0 0 0 0 4 106445
-0.013920 0.008071 0.119641 0.387431 0.190007 0.344508 -0.062500 0 0 0 0 0 0 4 107453
-0.013934 0.008070 0.119642 0.228826 0.165789 0.346323 -0.062500 0 0 0 0 0 0 4 108642
-0.013940 0.008070 0.119642 0.123676 0.157903 0.352884 -0.062500 0 0 0 0 0 0 4 109455
-0.013944 0.008070 0.119642 0.068866 0.154206 0.355856 -0.062500 0 0 0 0 0 0 4 110424
-0.013945 0.008070 0.119642 0.041364 0.152337 0.356998 -0.062500 0 0 0 0 0 0 4 111431
-0.013958 0.008056 0.119631 0.178914 0.332469 0.510734 -0.062500 0 0 0 0 0 0 4 112424
-0.013965 0.008049 0.119627 0.119417 0.255900 0.438821 -0.062500 0 0 0 0 0 0 4 113453
-0.013968 0.008046 0.119626 0.071879 0.203264 0.399708 -0.062500 0 0 0 0 0 0 4 114454
-0.013970 0.008044 0.119625 0.044520 0.176351 0.384113 -0.062500 0 0 0 0 0 0 4 115452
-0.013992 0.008048 0.119631 0.303579 0.097448 0.291772 -0.062500 0 0 0 0 0 0 4 116453
-0.014003 0.008050 0.119634 0.181972 0.119284 0.330399 -0.062500 0 0 0 0 0 0 4 117454
-0.014008 0.008051 0.119634 0.098755 0.135071 0.351694 -0.062500 0 0 0 0 0 0 4 118430
-0.014011 0.008052 0.119635 0.055893 0.143004 0.360184 -0.062500 0 0 0 0 0 0 4 119426
-0.014024 0.008038 0.119624 0.185793 0.327840 0.516824 -0.062500 0 0 0 0 0 0 4 120454
-0.014031 0.008031 0.119620 0.122781 0.253625 0.445874 -0.062500 0 0 0 0 0 0 4 121423
-0.014034 0.008028 0.119618 0.073522 0.202139 0.407078 -0.062500 0 0 0 0 0 0 4 122452
-0.014036 0.008027 0.119618 0.045338 0.175799 0.391606 -0.062500 0 0 0 0 0 0 4 123450
-0.014037 0.008026 0.119618 0.030240 0.162867 0.385836 -0.062500 0 0 0 0 0 0 4 124453
-0.014038 0.008025 0.119618 0.022315 0.156540 0.383702 -0.062500 0 0 0 0 0 0 4 125452
-0.014059 0.008030 0.119624 0.289687 0.086209 0.296642 -0.062500 0 0 0 0 0 0 4 126452
-0.014081 0.008019 0.119615 0.324591 0.293885 0.490597 -0.062500 0 0 0 0 0 0 4 127451
-0.014093 0.008013 0.119612 0.191780 0.236108 0.440363 -0.062500 0 0 0 0 0 0 4 128453
-0.014099 0.008010 0.119611 0.106374 0.192893 0.409829 -0.062500 0 0 0 0 0 0 4 129453
-0.014102 0.008009 0.119610 0.060299 0.170540 0.397428 -0.062500 0 0 0 0 0 0 4 130451
-0.014103 0.008008 0.119610 0.036394 0.159509 0.392780 -0.062500 0 0 0 0 0 0 4 131454
-0.014104 0.008008 0.119610 0.024153 0.154116 0.391066 -0.062500 0 0 0 0 0 0 4 132452
-0.014125 0.008013 0.119616 0.291895 0.085750 0.304393 -0.062500 0 0 0 0 0 0 4 133453
-0.014136 0.008015 0.119618 0.174751 0.112739 0.344692 -0.062500 0 0 0 0 0 0 4 134450
-0.014152 0.008002 0.119608 0.244658 0.311902 0.520327 -0.062500 0 0 0 0 0 0 4 135451
-0.014161 0.007996 0.119604 0.150624 0.245141 0.456797 -0.062500 0 0 0 0 0 0 4 136526
-0.014166 0.007993 0.119603 0.086040 0.197250 0.420762 -0.062500 0 0 0 0 0 0 4 137520
-0.014168 0.007992 0.119603 0.050319 0.172629 0.406293 -0.062500 0 0 0 0 0 0 4 138525
-0.014191 0.007996 0.119609 0.305530 0.094815 0.315067 -0.062500 0 0 0 0 0 0 4 139491
-0.014201 0.007998 0.119611 0.181731 0.117171 0.353479 -0.062500 0 0 0 0 0 0 4 140520
-0.014207 0.007999 0.119611 0.097410 0.133257 0.374653 -0.062500 0 0 0 0 0 0 4 141521
-0.014221 0.007986 0.119601 0.204618 0.322107 0.537000 -0.062500 0 0 0 0 0 0 4 142494
-0.014229 0.007979 0.119597 0.130896 0.250062 0.467878 -0.062500 0 0 0 0 0 0 4 143488
-0.014233 0.007976 0.119595 0.076381 0.199636 0.429709 -0.062500 0 0 0 0 0 0 4 144528
-0.014235 0.007975 0.119595 0.045558 0.173790 0.414442 -0.062500 0 0 0 0 0 0 4 145525
-0.014257 0.007979 0.119601 0.300693 0.094148 0.323177 -0.062500 0 0 0 0 0 0 4 146526
-0.014268 0.007981 0.119603 0.178050 0.116207 0.361356 -0.062500 0 0 0 0 0 0 4 147517
-0.014273 0.007982 0.119604 0.094278 0.132133 0.382408 -0.062500 0 0 0 0 0 0 4 148528
-0.014276 0.007982 0.119604 0.051159 0.140158 0.390817 -0.062500 0 0 0 0 0 0 4 149543
-0.014277 0.007983 0.119604 0.029835 0.144009 0.393974 -0.062500 0 0 0 0 0 0 4 150518
-0.014277 0.007983 0.119604 0.019317 0.145871 0.395126 -0.062500 0 0 0 0 0 0 4 151521
-0.014289 0.007969 0.119593 0.164590 0.327443 0.549612 -0.062500 0 0 0 0 0 0 4 152525
-0.014317 0.007967 0.119595 0.384099 0.186273 0.392099 -0.062500 0 0 0 0 0 0 4 153496
-0.014331 0.007966 0.119596 0.224806 0.162473 0.392964 -0.062500 0 0 0 0 0 0 4 154496
-0.014338 0.007966 0.119596 0.119190 0.154838 0.399065 -0.062500 0 0 0 0 0 0 4 155495
-0.014341 0.007966 0.119596 0.064140 0.151283 0.401852 -0.062500 0 0 0 0 0 0 4 156497
-0.014343 0.007966 0.119596 0.036528 0.149486 0.402919 -0.062500 0 0 0 0 0 0 4 157524
-0.014355 0.007952 0.119585 0.173032 0.329183 0.557550 -0.062500 0 0 0 0 0 0 4 158519
-0.014362 0.007945 0.119581 0.114122 0.252865 0.485301 -0.062500 0 0 0 0 0 0 4 159503
-0.014387 0.007947 0.119586 0.341177 0.134644 0.360859 -0.062500 0 0 0 0 0 0 4 160519
-0.014399 0.007948 0.119588 0.199702 0.136054 0.385210 -0.062500 0 0 0 0 0 0 4 161503
-0.014405 0.007948 0.119588 0.105600 0.141858 0.401043 -0.062500 0 0 0 0 0 0 4 162527
-0.014408 0.007948 0.119589 0.057001 0.144935 0.407510 -0.062500 0 0 0 0 0 0 4 163503
-0.014430 0.007953 0.119595 0.307249 0.080630 0.325076 -0.062500 0 0 0 0 0 0 4 164520
-0.014441 0.007956 0.119597 0.181065 0.109528 0.365886 -0.062500 0 0 0 0 0 0 4 165502
-0.014446 0.007957 0.119598 0.095666 0.128837 0.387902 -0.062500 0 0 0 0 0 0 4 166501
-0.014449 0.007957 0.119598 0.051816 0.138510 0.396633 -0.062500 0 0 0 0 0 0 4 167517
-0.014450 0.007958 0.119598 0.030139 0.143190 0.399910 -0.062500 0 0 0 0 0 0 4 168501
-0.014451 0.007958 0.119598 0.019489 0.145461 0.401111 -0.062500 0 0 0 0 0 0 4 169517
-0.014484 0.007949 0.119593 0.436639 0.260351 0.471294 -0.062500 0 0 0 0 0 0 4 170500
-0.014501 0.007945 0.119591 0.267845 0.213339 0.438866 -0.062500 0 0 0 0 0 0 4 171515
-0.014509 0.007943 0.119591 0.143330 0.180369 0.421070 -0.062500 0 0 0 0 0 0 4 172443
-0.014514 0.007942 0.119590 0.076171 0.163327 0.413942 -0.062500 0 0 0 0 0 0 4 173443
-0.014537 0.007946 0.119596 0.316429 0.089108 0.326809 -0.062500 0 0 0 0 0 0 4 174434
-0.014548 0.007948 0.119599 0.184749 0.113202 0.365533 -0.062500 0 0 0 0 0 0 4 175443
-0.014554 0.007949 0.119599 0.096504 0.130146 0.386725 -0.062500 0 0 0 0 0 0 4 176434
-0.014556 0.007950 0.119600 0.051129 0.138668 0.395178 -0.062500 0 0 0 0 0 0 4 177443
-0.014558 0.007950 0.119600 0.028725 0.142786 0.398342 -0.062500 0 0 0 0 0 0 4 178434
-0.014580 0.007955 0.119606 0.292419 0.078966 0.315251 -0.062500 0 0 0 0 0 0 4 179442
-0.014602 0.007944 0.119597 0.322426 0.288630 0.509927 -0.062500 0 0 0 0 0 0 4 180434
-0.014613 0.007938 0.119594 0.188478 0.232337 0.459103 -0.062500 0 0 0 0 0 0 4 181442
-0.014619 0.007936 0.119593 0.102479 0.189901 0.428201 -0.062500 0 0 0 0 0 0 4 182434
-0.014622 0.007934 0.119592 0.056003 0.167933 0.415628 -0.062500 0 0 0 0 0 0 4 183434
-0.014645 0.007939 0.119598 0.306729 0.091318 0.326888 -0.062500 0 0 0 0 0 0 4 184442
-0.014656 0.007941 0.119600 0.179975 0.114263 0.364632 -0.062500 0 0 0 0 0 0 4 185434
-0.014661 0.007942 0.119601 0.094120 0.130660 0.385424 -0.062500 0 0 0 0 0 0 4 186451
-0.014664 0.007942 0.119601 0.049978 0.138911 0.393749 -0.062500 0 0 0 0 0 0 4 187447
-0.014665 0.007942 0.119601 0.028138 0.142910 0.396859 -0.062500 0 0 0 0 0 0 4 188456
-0.014687 0.007948 0.119607 0.291370 0.078191 0.314197 -0.062500 0 0 0 0 0 0 4 189427
-0.014698 0.007950 0.119609 0.171638 0.107358 0.353978 -0.062500 0 0 0 0 0 0 4 190454
-0.014703 0.007951 0.119610 0.089432 0.126821 0.375553 -0.062500 0 0 0 0 0 0 4 191441
-0.014705 0.007952 0.119611 0.047122 0.136610 0.384135 -0.062500 0 0 0 0 0 0 4 192456
-0.014728 0.007957 0.119617 0.301269 0.075521 0.303713 -0.062500 0 0 0 0 0 0 4 193423
-0.014738 0.007960 0.119619 0.176505 0.106046 0.344189 -0.062500 0 0 0 0 0 0 4 194449
-0.014755 0.007947 0.119609 0.241363 0.306553 0.520852 -0.062500 0 0 0 0 0 0 4 195449
-0.014764 0.007941 0.119605 0.146355 0.240912 0.456986 -0.062500 0 0 0 0 0 0 4 196452
-0.014790 0.007943 0.119609 0.356351 0.127788 0.337217 -0.062500 0 0 0 0 0 0 4 197450
-0.014803 0.007944 0.119611 0.205727 0.131699 0.361768 -0.062500 0 0 0 0 0 0 4 198451
-0.014809 0.007944 0.119612 0.107013 0.138802 0.377571 -0.062500 0 0 0 0 0 0 4 199451
-0.014812 0.007945 0.119612 0.056121 0.142504 0.384038 -0.062500 0 0 0 0 0 0 4 200446
-0.014814 0.007945 0.119612 0.030825 0.144246 0.386468 -0.062500 0 0 0 0 0 0 4 201453
-0.014836 0.007950 0.119618 0.293498 0.079231 0.304142 -0.062500 0 0 0 0 0 0 4 202452
-0.014846 0.007952 0.119620 0.172717 0.107851 0.343544 -0.062500 0 0 0 0 0 0 4 203452
-0.014851 0.007953 0.119621 0.089974 0.127067 0.364926 -0.062500 0 0 0 0 0 0 4 204451
-0.014854 0.007954 0.119621 0.047397 0.136714 0.373444 -0.062500 0 0 0 0 0 0 4 205449
-0.014855 0.007954 0.119621 0.026387 0.141396 0.376645 -0.062500 0 0 0 0 0 0 4 206442
-0.014877 0.007959 0.119627 0.291332 0.077794 0.294786 -0.062500 0 0 0 0 0 0 4 207449
-0.014888 0.007962 0.119630 0.171636 0.107135 0.334191 -0.062500 0 0 0 0 0 0 4 208451
-0.014893 0.007963 0.119630 0.089414 0.126719 0.355569 -0.062500 0 0 0 0 0 0 4 209449
-0.014907 0.007950 0.119620 0.197061 0.315959 0.519187 -0.062500 0 0 0 0 0 0 4 210450
-0.014936 0.007948 0.119622 0.400258 0.179141 0.366945 -0.062500 0 0 0 0 0 0 4 211420
-0.014950 0.007948 0.119622 0.231816 0.157525 0.367376 -0.062500 0 0 0 0 0 0 4 212451
-0.014957 0.007947 0.119623 0.121499 0.151006 0.373073 -0.062500 0 0 0 0 0 0 4 213449
-0.014960 0.007947 0.119623 0.064079 0.148037 0.375705 -0.062500 0 0 0 0 0 0 4 214449
-0.014962 0.007947 0.119623 0.035252 0.146530 0.376732 -0.062500 0 0 0 0 0 0 4 215449
-0.014963 0.007947 0.119623 0.020892 0.145754 0.377106 -0.062500 0 0 0 0 0 0 4 216438
-0.014964 0.007947 0.119623 0.013726 0.145356 0.377249 -0.062500 0 0 0 0 0 0 4 217450
-0.014985 0.007952 0.119629 0.285657 0.079289 0.294690 -0.062500 0 0 0 0 0 0 4 218448
-0.014995 0.007954 0.119631 0.169165 0.107417 0.333463 -0.062500 0 0 0 0 0 0 4 219449
-0.015000 0.007955 0.119632 0.088555 0.126393 0.354570 -0.062500 0 0 0 0 0 0 4 220450
-0.015024 0.007961 0.119638 0.322599 0.070056 0.280558 -0.062500 0 0 0 0 0 0 4 221449
-0.015036 0.007964 0.119640 0.187385 0.102932 0.322408 -0.062500 0 0 0 0 0 0 4 222449
-0.015041 0.007965 0.119641 0.097537 0.124214 0.344628 -0.062500 0 0 0 0 0 0 4 223449
-0.015044 0.007966 0.119641 0.051483 0.134871 0.353456 -0.062500 0 0 0 0 0 0 4 224450
-0.015078 0.007957 0.119636 0.453424 0.254306 0.429865 -0.062500 0 0 0 0 0 0 4 225449
-0.015095 0.007953 0.119634 0.276345 0.209408 0.397045 -0.062500 0 0 0 0 0 0 4 226441
-0.015104 0.007951 0.119633 0.147561 0.177528 0.378772 -0.062500 0 0 0 0 0 0 4 227436
-0.015108 0.007950 0.119633 0.079210 0.160001 0.371406 -0.062500 0 0 0 0 0 0 4 228522
-0.015132 0.007955 0.119639 0.319483 0.085936 0.286620 -0.062500 0 0 0 0 0 0 4 229525
-0.015143 0.007957 0.119641 0.186725 0.110150 0.324043 -0.062500 0 0 0 0 0 0 4 230491
-0.015149 0.007958 0.119642 0.097817 0.127205 0.344603 -0.062500 0 0 0 0 0 0 4 231494
-0.015152 0.007958 0.119642 0.052174 0.135824 0.352844 -0.062500 0 0 0 0 0 0 4 232520
-0.015153 0.007959 0.119642 0.029590 0.139979 0.355932 -0.062500 0 0 0 0 0 0 4 233525
-0.015175 0.007964 0.119648 0.294352 0.076038 0.275258 -0.062500 0 0 0 0 0 0 4 234491
-0.015185 0.007966 0.119650 0.174006 0.105267 0.314031 -0.062500 0 0 0 0 0 0 4 235514
-0.015191 0.007967 0.119651 0.091417 0.124799 0.335087 -0.062500 0 0 0 0 0 0 4 236496
-0.015193 0.007968 0.119651 0.048946 0.134621 0.343501 -0.062500 0 0 0 0 0 0 4 237491
-0.015216 0.007973 0.119657 0.303954 0.073423 0.265025 -0.062500 0 0 0 0 0 0 4 238491
-0.015226 0.007976 0.119659 0.178739 0.103974 0.304453 -0.062500 0 0 0 0 0 0 4 239520
-0.015232 0.007977 0.119660 0.093784 0.124158 0.325722 -0.062500 0 0 0 0 0 0 4 240516
-0.015256 0.007983 0.119666 0.326170 0.068366 0.252775 -0.062500 0 0 0 0 0 0 4 241500
-0.015279 0.007971 0.119657 0.338333 0.281615 0.449763 -0.062500 0 0 0 0 0 0 4 242515
-0.015291 0.007966 0.119654 0.196996 0.227409 0.399050 -0.062500 0 0 0 0 0 0 4 243498
-0.015297 0.007964 0.119653 0.107214 0.186063 0.368001 -0.062500 0 0 0 0 0 0 4 244448
-0.015300 0.007962 0.119653 0.058847 0.164625 0.355309 -0.062500 0 0 0 0 0 0 4 245432
-0.015323 0.007967 0.119658 0.311393 0.086696 0.269329 -0.062500 0 0 0 0 0 0 4 246442
-0.015334 0.007969 0.119660 0.183539 0.109775 0.305581 -0.062500 0 0 0 0 0 0 4 247432
-0.015339 0.007970 0.119661 0.097050 0.126304 0.325656 -0.062500 0 0 0 0 0 0 4 248441
-0.015342 0.007970 0.119661 0.052550 0.134642 0.333720 -0.062500 0 0 0 0 0 0 4 249432
-0.015343 0.007970 0.119661 0.030557 0.138671 0.336755 -0.062500 0 0 0 0 0 0 4 250432
-0.015365 0.007976 0.119667 0.296004 0.074642 0.256859 -0.062500 0 0 0 0 0 0 4 251441
-0.015376 0.007978 0.119669 0.175639 0.103824 0.295209 -0.062500 0 0 0 0 0 0 4 252444
-0.015381 0.007979 0.119670 0.093007 0.123363 0.316068 -0.062500 0 0 0 0 0 0 4 253432
-0.015405 0.007985 0.119676 0.326851 0.067204 0.243559 -0.062500 0 0 0 0 0 0 4 254440
-0.015416 0.007988 0.119678 0.190826 0.100199 0.284557 -0.062500 0 0 0 0 0 0 4 255432
-0.015422 0.007989 0.119679 0.100508 0.121577 0.306369 -0.062500 0 0 0 0 0 0 4 256441
-0.015425 0.007990 0.119680 0.054236 0.132319 0.315055 -0.062500 0 0 0 0 0 0 4 257431
-0.015426 0.007990 0.119680 0.031367 0.137521 0.318334 -0.062500 0 0 0 0 0 0 4 258439
-0.015448 0.007995 0.119685 0.296580 0.074032 0.238895 -0.062500 0 0 0 0 0 0 4 259431
-0.015470 0.007984 0.119676 0.324258 0.283535 0.432973 -0.062500 0 0 0 0 0 0 4 260440
-0.015482 0.007978 0.119673 0.190884 0.227609 0.380992 -0.062500 0 0 0 0 0 0 4 261440
-0.015488 0.007976 0.119672 0.105031 0.185416 0.349433 -0.062500 0 0 0 0 0 0 4 262457
-0.015512 0.007979 0.119677 0.335093 0.097566 0.256124 -0.062500 0 0 0 0 0 0 4 263450
-0.015524 0.007981 0.119679 0.195771 0.115082 0.288887 -0.062500 0 0 0 0 0 0 4 264455
-0.015530 0.007982 0.119680 0.103271 0.128901 0.307622 -0.062500 0 0 0 0 0 0 4 265445
-0.015533 0.007982 0.119680 0.055809 0.134370 0.315160 -0.062500 0 0 0 0 0 0 4 266440
-0.015534 0.007983 0.119680 0.032248 0.137752 0.318015 -0.062500 0 0 0 0 0 0 4 267454
-0.015535 0.007983 0.119680 0.020617 0.139385 0.319084 -0.062500 0 0 0 0 0 0 4 268449
-0.015556 0.007988 0.119686 0.291503 0.074141 0.239257 -0.062500 0 0 0 0 0 0 4 269449
-0.015567 0.007990 0.119688 0.173522 0.102775 0.276923 -0.062500 0 0 0 0 0 0 4 270447
-0.015572 0.007991 0.119689 0.091996 0.122032 0.297476 -0.062500 0 0 0 0 0 0 4 271448
-0.015607 0.007983 0.119684 0.474862 0.245642 0.381745 -0.062500 0 0 0 0 0 0 4 272419
-0.015625 0.007979 0.119682 0.288523 0.203017 0.349527 -0.062500 0 0 0 0 0 0 4 273447
-0.015634 0.007977 0.119681 0.155044 0.172323 0.331198 -0.062500 0 0 0 0 0 0 4 274445
-0.015639 0.007976 0.119681 0.083318 0.156427 0.323758 -0.062500 0 0 0 0 0 0 4 275442
-0.015641 0.007976 0.119681 0.046586 0.148562 0.320935 -0.062500 0 0 0 0 0 0 4 276455
-0.015642 0.007976 0.119681 0.028007 0.144698 0.319874 -0.062500 0 0 0 0 0 0 4 277451
-0.015664 0.007981 0.119686 0.295475 0.076751 0.239713 -0.062500 0 0 0 0 0 0 4 278448
-0.015674 0.007983 0.119689 0.175513 0.104045 0.276872 -0.062500 0 0 0 0 0 0 4 279446
-0.015680 0.007984 0.119689 0.093026 0.122664 0.297194 -0.062500 0 0 0 0 0 0 4 280448
-0.015704 0.007990 0.119695 0.327453 0.065997 0.225751 -0.062500 0 0 0 0 0 0 4 281447
-0.015715 0.007992 0.119697 0.191242 0.098777 0.266060 -0.062500 0 0 0 0 0 0 4 282416
-0.015721 0.007994 0.119698 0.100772 0.120094 0.287540 -0.062500 0 0 0 0 0 0 4 283450
-0.015723 0.007994 0.119699 0.054386 0.130784 0.296112 -0.062500 0 0 0 0 0 0 4 284444
-0.015725 0.007994 0.119699 0.031529 0.135986 0.299334 -0.062500 0 0 0 0 0 0 4 285448
-0.015726 0.007995 0.119699 0.020241 0.138481 0.300536 -0.062500 0 0 0 0 0 0 4 286447
-0.015747 0.008000 0.119704 0.290487 0.072161 0.221570 -0.062500 0 0 0 0 0 0 4 287446
-0.015758 0.008002 0.119707 0.172425 0.100997 0.258854 -0.062500 0 0 0 0 0 0 4 288448
-0.015774 0.007990 0.119696 0.238637 0.300242 0.435543 -0.062500 0 0 0 0 0 0 4 289445
-0.015804 0.007989 0.119698 0.423546 0.168388 0.291641 -0.062500 0 0 0 0 0 0 4 290439
-0.015819 0.007988 0.119699 0.244376 0.149346 0.291764 -0.062500 0 0 0 0 0 0 4 291441
-0.015827 0.007988 0.119699 0.128518 0.144121 0.297047 -0.062500 0 0 0 0 0 0 4 292447
-0.015830 0.007988 0.119699 0.068311 0.141829 0.299499 -0.062500 0 0 0 0 0 0 4 293446
-0.015832 0.007987 0.119699 0.038109 0.140640 0.300450 -0.062500 0 0 0 0 0 0 4 294446
-0.015833 0.007987 0.119699 0.023025 0.140042 0.300818 -0.062500 0 0 0 0 0 0 4 295446
-0.015866 0.007979 0.119693 0.440270 0.253411 0.378473 -0.062500 0 0 0 0 0 0 4 296448
-0.015883 0.007974 0.119691 0.271058 0.205977 0.342527 -0.062500 0 0 0 0 0 0 4 297447
-0.015892 0.007972 0.119691 0.145897 0.173005 0.322681 -0.062500 0 0 0 0 0 0 4 298445
-0.015896 0.007971 0.119690 0.078207 0.155986 0.314665 -0.062500 0 0 0 0 0 0 4 299446
-0.015898 0.007971 0.119690 0.043479 0.147587 0.311633 -0.062500 0 0 0 0 0 0 4 300447
-0.015899 0.007971 0.119690 0.025864 0.143454 0.310496 -0.062500 0 0 0 0 0 0 4 301437
-0.015921 0.007976 0.119696 0.294265 0.075309 0.231353 -0.062500 0 0 0 0 0 0 4 302434
-0.015932 0.007978 0.119698 0.174358 0.102534 0.267942 -0.062500 0 0 0 0 0 0 4 303442
-0.015937 0.007979 0.119699 0.091835 0.121159 0.288024 -0.062500 0 0 0 0 0 0 4 304449
-0.015940 0.007980 0.119699 0.049365 0.130546 0.296082 -0.062500 0 0 0 0 0 0 4 305447
-0.015952 0.007966 0.119688 0.175783 0.314775 0.455804 -0.062500 0 0 0 0 0 0 4 306446
-0.015959 0.007960 0.119684 0.113076 0.240232 0.383970 -0.062500 0 0 0 0 0 0 4 307433
-0.015984 0.007961 0.119688 0.342346 0.123191 0.265801 -0.062500 0 0 0 0 0 0 4 308443
-0.015997 0.007962 0.119689 0.198948 0.125368 0.286469 -0.062500 0 0 0 0 0 0 4 309443
-0.016003 0.007963 0.119690 0.103512 0.131698 0.300484 -0.062500 0 0 0 0 0 0 4 310446
-0.016006 0.007963 0.119690 0.054194 0.135076 0.306289 -0.062500 0 0 0 0 0 0 4 311443
-0.016007 0.007963 0.119690 0.029637 0.136686 0.308499 -0.062500 0 0 0 0 0 0 4 312521
-0.016029 0.007968 0.119696 0.294950 0.071319 0.231030 -0.062500 0 0 0 0 0 0 4 313494
-0.016051 0.007957 0.119687 0.320597 0.279484 0.424715 -0.062500 0 0 0 0 0 0 4 314518
-0.016063 0.007951 0.119683 0.187487 0.223360 0.371863 -0.062500 0 0 0 0 0 0 4 315514
-0.016069 0.007949 0.119682 0.101712 0.181122 0.339779 -0.062500 0 0 0 0 0 0 4 316517
-0.016072 0.007947 0.119682 0.055157 0.159266 0.326664 -0.062500 0 0 0 0 0 0 4 317497
-0.016073 0.007947 0.119681 0.030866 0.148502 0.321680 -0.062500 0 0 0 0 0 0 4 318512
-0.016074 0.007946 0.119681 0.018378 0.143256 0.319820 -0.062500 0 0 0 0 0 0 4 319496
-0.016096 0.007951 0.119687 0.289573 0.074534 0.241109 -0.062500 0 0 0 0 0 0 4 320514
-0.016106 0.007954 0.119689 0.170782 0.101475 0.277263 -0.062500 0 0 0 0 0 0 4 321498
-0.016112 0.007955 0.119690 0.088796 0.119958 0.297108 -0.062500 0 0 0 0 0 0 4 322511
-0.016114 0.007955 0.119690 0.046611 0.129298 0.305084 -0.062500 0 0 0 0 0 0 4 323496
-0.016115 0.007956 0.119690 0.025784 0.133822 0.308102 -0.062500 0 0 0 0 0 0 4 324513
-0.016127 0.007942 0.119679 0.162499 0.315549 0.466238 -0.062500 0 0 0 0 0 0 4 325496
-0.016155 0.007940 0.119680 0.385457 0.175069 0.315769 -0.062500 0 0 0 0 0 0 4 326511
-0.016169 0.007940 0.119681 0.224468 0.151867 0.312081 -0.062500 0 0 0 0 0 0 4 327495
-0.016176 0.007939 0.119681 0.113509 0.143741 0.315812 -0.062500 0 0 0 0 0 0 4 328448
-0.016180 0.007939 0.119681 0.057608 0.140499 0.317708 -0.062500 0 0 0 0 0 0 4 329429
-0.016181 0.007939 0.119681 0.029520 0.138862 0.318449 -0.062500 0 0 0 0 0 0 4 330438
-0.016182 0.007939 0.119681 0.015511 0.138038 0.318730 -0.062500 0 0 0 0 0 0 4 331429
-0.016183 0.007939 0.119681 0.008518 0.137621 0.318825 -0.062500 0 0 0 0 0 0 4 332438
-0.016216 0.007930 0.119675 0.429552 0.250696 0.398429 -0.062500 0 0 0 0 0 0 4 333438
-0.016232 0.007926 0.119673 0.262628 0.203428 0.361559 -0.062500 0 0 0 0 0 0 4 334429
-0.016241 0.007924 0.119673 0.138548 0.170596 0.341182 -0.062500 0 0 0 0 0 0 4 335437
-0.016245 0.007923 0.119672 0.071319 0.153671 0.332931 -0.062500 0 0 0 0 0 0 4 336429
-0.016247 0.007922 0.119672 0.036802 0.145310 0.329796 -0.062500 0 0 0 0 0 0 4 337438
-0.016248 0.007922 0.119672 0.019301 0.141192 0.328630 -0.062500 0 0 0 0 0 0 4 338429
-0.016270 0.007927 0.119678 0.288265 0.073014 0.250855 -0.062500 0 0 0 0 0 0 4 339438
-0.016281 0.007929 0.119680 0.168154 0.100238 0.286760 -0.062500 0 0 0 0 0 0 4 340430
-0.016286 0.007931 0.119680 0.085514 0.118855 0.306464 -0.062500 0 0 0 0 0 0 4 341438
-0.016300 0.007917 0.119669 0.189557 0.307619 0.471716 -0.062500 0 0 0 0 0 0 4 342446
-0.016308 0.007911 0.119665 0.119187 0.236887 0.401588 -0.062500 0 0 0 0 0 0 4 343448
-0.016312 0.007908 0.119664 0.066072 0.187201 0.362422 -0.062500 0 0 0 0 0 0 4 344423
-0.016335 0.007911 0.119669 0.313507 0.095567 0.269506 -0.062500 0 0 0 0 0 0 4 345437
-0.016347 0.007913 0.119671 0.181434 0.111252 0.299427 -0.062500 0 0 0 0 0 0 4 346447
-0.016352 0.007914 0.119671 0.092347 0.124294 0.316902 -0.062500 0 0 0 0 0 0 4 347428
-0.016355 0.007914 0.119672 0.046482 0.130963 0.324007 -0.062500 0 0 0 0 0 0 4 348452
-0.016356 0.007914 0.119672 0.023757 0.134177 0.326713 -0.062500 0 0 0 0 0 0 4 349445
-0.016357 0.007915 0.119672 0.012541 0.135732 0.327703 -0.062500 0 0 0 0 0 0 4 350443
-0.016379 0.007920 0.119677 0.284958 0.070273 0.251187 -0.062500 0 0 0 0 0 0 4 351442
-0.016389 0.007922 0.119679 0.161180 0.098371 0.287150 -0.062500 0 0 0 0 0 0 4 352446
-0.016394 0.007923 0.119680 0.079314 0.117693 0.306863 -0.062500 0 0 0 0 0 0 4 353446
-0.016408 0.007910 0.119669 0.183567 0.306722 0.472298 -0.062500 0 0 0 0 0 0 4 354444
-0.016416 0.007904 0.119665 0.113549 0.236192 0.402108 -0.062500 0 0 0 0 0 0 4 355446
-0.016420 0.007901 0.119663 0.060627 0.186630 0.362917 -0.062500 0 0 0 0 0 0 4 356436
-0.016422 0.007899 0.119663 0.030239 0.161201 0.347044 -0.062500 0 0 0 0 0 0 4 357448
-0.016444 0.007903 0.119668 0.291916 0.082540 0.264386 -0.062500 0 0 0 0 0 0 4 358449
-0.016455 0.007906 0.119670 0.167566 0.104627 0.297855 -0.062500 0 0 0 0 0 0 4 359450
-0.016461 0.007907 0.119671 0.082618 0.120789 0.316624 -0.062500 0 0 0 0 0 0 4 360446
-0.016463 0.007907 0.119671 0.038860 0.128999 0.324201 -0.062500 0 0 0 0 0 0 4 361445
-0.016464 0.007907 0.119671 0.017251 0.132962 0.327075 -0.062500 0 0 0 0 0 0 4 362444
-0.016465 0.007907 0.119671 0.006630 0.134882 0.328144 -0.062500 0 0 0 0 0 0 4 363443
-0.016498 0.007899 0.119665 0.425725 0.248778 0.409719 -0.062500 0 0 0 0 0 0 4 364445
-0.016515 0.007895 0.119663 0.258179 0.202202 0.372284 -0.062500 0 0 0 0 0 0 4 365443
-0.016523 0.007892 0.119662 0.133726 0.169722 0.351546 -0.062500 0 0 0 0 0 0 4 366443
-0.016528 0.007891 0.119662 0.066276 0.152974 0.343117 -0.062500 0 0 0 0 0 0 4 367445
-0.016530 0.007891 0.119662 0.031612 0.144748 0.339924 -0.062500 0 0 0 0 0 0 4 368447
-0.016531 0.007891 0.119662 0.014056 0.140692 0.338721 -0.062500 0 0 0 0 0 0 4 369445
-0.016553 0.007896 0.119667 0.283398 0.072451 0.262070 -0.062500 0 0 0 0 0 0 4 370444
-0.016564 0.007898 0.119669 0.163097 0.099665 0.297402 -0.062500 0 0 0 0 0 0 4 371444
-0.016569 0.007899 0.119670 0.080296 0.118317 0.316823 -0.062500 0 0 0 0 0 0 4 372415
-0.016583 0.007886 0.119659 0.183672 0.306864 0.482465 -0.062500 0 0 0 0 0 0 4 373435
-0.016590 0.007880 0.119655 0.113668 0.236260 0.412158 -0.062500 0 0 0 0 0 0 4 374445
-0.016594 0.007877 0.119654 0.060734 0.186649 0.372845 -0.062500 0 0 0 0 0 0 4 375444
-0.016618 0.007880 0.119658 0.302090 0.095047 0.280971 -0.062500 0 0 0 0 0 0 4 376446
-0.016629 0.007882 0.119660 0.169818 0.110767 0.310305 -0.062500 0 0 0 0 0 0 4 377443
-0.016635 0.007883 0.119661 0.080601 0.123819 0.327480 -0.062500 0 0 0 0 0 0 4 378444
-0.016638 0.007883 0.119661 0.034646 0.130520 0.334454 -0.062500 0 0 0 0 0 0 4 379444
-0.016639 0.007883 0.119661 0.011886 0.133747 0.337116 -0.062500 0 0 0 0 0 0 4 380445
-0.016640 0.007883 0.119661 0.000672 0.135285 0.338099 -0.062500 0 0 0 0 0 0 4 381444
-0.016640 0.007883 0.119661 -0.004902 0.136059 0.338480 -0.062500 0 0 0 0 0 0 4 382444
-0.016662 0.007888 0.119667 0.270785 0.070173 0.262845 -0.062500 0 0 0 0 0 0 4 383424
-0.016672 0.007891 0.119669 0.153488 0.098545 0.298148 -0.062500 0 0 0 0 0 0 4 384518
-0.016688 0.007878 0.119658 0.217969 0.296828 0.475533 -0.062500 0 0 0 0 0 0 4 385522
-0.016697 0.007872 0.119654 0.120925 0.210886 0.410048 -0.062500 0 0 0 0 0 0 4 386517
-0.016702 0.007869 0.119653 0.057734 0.163797 0.372549 -0.062500 0 0 0 0 0 0 4 387521
-0.016726 0.007873 0.119658 0.307167 0.093862 0.281781 -0.062500 0 0 0 0 0 0 4 388490
-0.016737 0.007875 0.119659 0.172361 0.110150 0.311117 -0.062500 0 0 0 0 0 0 4 389516
-0.016743 0.007876 0.119660 0.081862 0.123516 0.328280 -0.062500 0 0 0 0 0 0 4 390487
-0.016746 0.007876 0.119660 0.035281 0.130365 0.335253 -0.062500 0 0 0 0 0 0 4 391488
-0.016747 0.007876 0.119660 0.012190 0.133669 0.337904 -0.062500 0 0 0 0 0 0 4 392489
-0.016748 0.007876 0.119661 0.000804 0.135267 0.338891 -0.062500 0 0 0 0 0 0 4 393488
-0.016759 0.007862 0.119649 0.134373 0.294468 0.497390 -0.062500 0 0 0 0 0 0 4 394487
-0.016787 0.007861 0.119650 0.361478 0.153448 0.348891 -0.062500 0 0 0 0 0 0 4 395488
-0.016801 0.007860 0.119651 0.201613 0.130020 0.343486 -0.062500 0 0 0 0 0 0 4 396488
-0.016808 0.007860 0.119651 0.094991 0.122794 0.346365 -0.062500 0 0 0 0 0 0 4 397478
-0.016812 0.007860 0.119651 0.033274 0.120131 0.347933 -0.062500 0 0 0 0 0 0 4 398496
-0.016813 0.007860 0.119651 0.005200 0.118509 0.348548 -0.062500 0 0 0 0 0 0 4 399511
-0.016836 0.007865 0.119656 0.269880 0.051409 0.273697 -0.062500 0 0 0 0 0 0 4 400510
-0.016846 0.007867 0.119658 0.146883 0.079160 0.308698 -0.062500 0 0 0 0 0 0 4 401514
-0.016852 0.007868 0.119659 0.062703 0.098126 0.327948 -0.062500 0 0 0 0 0 0 4 402510
-0.016854 0.007869 0.119659 0.019415 0.107738 0.335697 -0.062500 0 0 0 0 0 0 4 403493
-0.016856 0.007869 0.119660 -0.001953 0.112394 0.338646 -0.062500 0 0 0 0 0 0 4 404509
-0.016867 0.007855 0.119648 0.132895 0.293530 0.498051 -0.062500 0 0 0 0 0 0 4 405494
-0.016874 0.007849 0.119644 0.079207 0.219539 0.425050 -0.062500 0 0 0 0 0 0 4 406507
-0.016899 0.007851 0.119648 0.312967 0.102029 0.309832 -0.062500 0 0 0 0 0 0 4 407493
-0.016911 0.007852 0.119649 0.170367 0.103991 0.328284 -0.062500 0 0 0 0 0 0 4 408508
-0.016917 0.007852 0.119650 0.075130 0.110309 0.341211 -0.062500 0 0 0 0 0 0 4 409493
-0.016920 0.007852 0.119650 0.025885 0.113713 0.346609 -0.062500 0 0 0 0 0 0 4 410508
-0.016922 0.007852 0.119650 0.001376 0.115375 0.348677 -0.062500 0 0 0 0 0 0 4 411491
-0.016923 0.007852 0.119650 -0.010765 0.116132 0.349442 -0.062500 0 0 0 0 0 0 4 412446
-0.016944 0.007857 0.119655 0.262057 0.050203 0.275099 -0.062500 0 0 0 0 0 0 4 413426
-0.016955 0.007860 0.119657 0.142989 0.078546 0.309893 -0.062500 0 0 0 0 0 0 4 414434
-0.016971 0.007847 0.119647 0.205925 0.276588 0.487496 -0.062500 0 0 0 0 0 0 4 415427
-0.016980 0.007841 0.119643 0.115227 0.211289 0.421796 -0.062500 0 0 0 0 0 0 4 416435
-0.016985 0.007838 0.119641 0.051951 0.164298 0.384129 -0.062500 0 0 0 0 0 0 4 417436
-0.016987 0.007837 0.119641 0.016456 0.140132 0.368797 -0.062500 0 0 0 0 0 0 4 418426
-0.017010 0.007841 0.119646 0.276443 0.061972 0.288560 -0.062500 0 0 0 0 0 0 4 419435
-0.017021 0.007843 0.119648 0.150423 0.084340 0.320952 -0.062500 0 0 0 0 0 0 4 420426
-0.017026 0.007844 0.119649 0.058186 0.102023 0.339149 -0.062500 0 0 0 0 0 0 4 421434
-0.017029 0.007845 0.119649 0.013997 0.110352 0.346524 -0.062500 0 0 0 0 0 0 4 422425
-0.017030 0.007845 0.119649 -0.007848 0.114376 0.349341 -0.062500 0 0 0 0 0 0 4 423561
-0.017031 0.007845 0.119649 -0.018598 0.116340 0.350390 -0.062500 0 0 0 0 0 0 4 424440
-0.017053 0.007850 0.119654 0.255105 0.050961 0.276597 -0.062500 0 0 0 0 0 0 4 425425
-0.017063 0.007853 0.119656 0.136322 0.079591 0.311198 -0.062500 0 0 0 0 0 0 4 426439
-0.017080 0.007840 0.119646 0.199164 0.277707 0.488872 -0.062500 0 0 0 0 0 0 4 427443
-0.017088 0.007834 0.119642 0.108702 0.212513 0.423097 -0.062500 0 0 0 0 0 0 4 428429
-0.017093 0.007831 0.119640 0.045547 0.165583 0.385381 -0.062500 0 0 0 0 0 0 4 429426
-0.017096 0.007830 0.119640 0.010055 0.141477 0.369998 -0.062500 0 0 0 0 0 0 4 430447
-0.017097 0.007829 0.119639 -0.008866 0.129628 0.364142 -0.062500 0 0 0 0 0 0 4 431431
-0.017119 0.007834 0.119645 0.260327 0.057489 0.288015 -0.062500 0 0 0 0 0 0 4 432449
-0.017130 0.007836 0.119647 0.139069 0.082799 0.321528 -0.062500 0 0 0 0 0 0 4 433419
-0.017135 0.007837 0.119647 0.055627 0.100602 0.340128 -0.062500 0 0 0 0 0 0 4 434440
-0.017149 0.007824 0.119636 0.157457 0.288247 0.506450 -0.062500 0 0 0 0 0 0 4 435440
-0.017156 0.007818 0.119632 0.088150 0.217643 0.435806 -0.062500 0 0 0 0 0 0 4 436444
-0.017160 0.007815 0.119631 0.035480 0.168091 0.396188 -0.062500 0 0 0 0 0 0 4 437413
-0.017184 0.007818 0.119635 0.284292 0.076344 0.306423 -0.062500 0 0 0 0 0 0 4 438440
-0.017195 0.007820 0.119637 0.151644 0.092021 0.334497 -0.062500 0 0 0 0 0 0 4 439442
-0.017201 0.007821 0.119638 0.062164 0.105135 0.351073 -0.062500 0 0 0 0 0 0 4 440436
-0.017204 0.007821 0.119638 0.016037 0.111865 0.357815 -0.062500 0 0 0 0 0 0 4 441416
-0.017205 0.007821 0.119638 -0.006804 0.115137 0.360413 -0.062500 0 0 0 0 0 0 4 442447
-0.017227 0.007827 0.119643 0.261206 0.050353 0.287885 -0.062500 0 0 0 0 0 0 4 443443
-0.017238 0.007829 0.119645 0.132419 0.081415 0.322346 -0.062500 0 0 0 0 0 0 4 444413
-0.017243 0.007830 0.119646 0.048795 0.100990 0.341273 -0.062500 0 0 0 0 0 0 4 445442
-0.017246 0.007831 0.119646 0.005775 0.110899 0.348942 -0.062500 0 0 0 0 0 0 4 446442
-0.017258 0.007817 0.119635 0.129064 0.294246 0.510800 -0.062500 0 0 0 0 0 0 4 447434
-0.017265 0.007811 0.119631 0.070686 0.221647 0.438339 -0.062500 0 0 0 0 0 0 4 448442
-0.017290 0.007813 0.119634 0.302721 0.104759 0.324777 -0.062500 0 0 0 0 0 0 4 449446
-0.017303 0.007814 0.119636 0.158676 0.107054 0.342403 -0.062500 0 0 0 0 0 0 4 450432
-0.017309 0.007814 0.119636 0.062654 0.113580 0.354907 -0.062500 0 0 0 0 0 0 4 451443
-0.017312 0.007814 0.119637 0.012976 0.117098 0.360153 -0.062500 0 0 0 0 0 0 4 452443
-0.017313 0.007814 0.119637 -0.011744 0.118809 0.362167 -0.062500 0 0 0 0 0 0 4 453441
-0.017314 0.007814 0.119637 -0.024008 0.119618 0.362917 -0.062500 0 0 0 0 0 0 4 454412
-0.017336 0.007820 0.119642 0.249366 0.053579 0.290154 -0.062500 0 0 0 0 0 0 4 455412
-0.017358 0.007808 0.119632 0.274354 0.260385 0.483249 -0.062500 0 0 0 0 0 0 4 456422
-0.017369 0.007803 0.119629 0.144118 0.204755 0.428405 -0.062500 0 0 0 0 0 0 4 457442
-0.017375 0.007800 0.119628 0.059573 0.162906 0.395209 -0.062500 0 0 0 0 0 0 4 458436
-0.017378 0.007799 0.119627 0.013460 0.141267 0.381561 -0.062500 0 0 0 0 0 0 4 459440
-0.017401 0.007803 0.119632 0.268809 0.064215 0.303526 -0.062500 0 0 0 0 0 0 4 460443
-0.017412 0.007806 0.119634 0.139980 0.087153 0.335325 -0.062500 0 0 0 0 0 0 4 461412
-0.017418 0.007807 0.119635 0.052683 0.103820 0.353218 -0.062500 0 0 0 0 0 0 4 462411
-0.017421 0.007807 0.119635 0.007754 0.112305 0.360494 -0.062500 0 0 0 0 0 0 4 463440
-0.017422 0.007807 0.119635 -0.014438 0.116420 0.363245 -0.062500 0 0 0 0 0 0 4 464412
-0.017434 0.007794 0.119624 0.118738 0.296787 0.523546 -0.062500 0 0 0 0 0 0 4 465441
-0.017462 0.007792 0.119625 0.337807 0.159400 0.377731 -0.062500 0 0 0 0 0 0 4 466425
-0.017476 0.007792 0.119625 0.176688 0.136408 0.370746 -0.062500 0 0 0 0 0 0 4 467439
-0.017483 0.007791 0.119625 0.069226 0.129463 0.372797 -0.062500 0 0 0 0 0 0 4 468520
-0.017486 0.007791 0.119625 0.012983 0.126374 0.374014 -0.062500 0 0 0 0 0 0 4 469508
-0.017488 0.007791 0.119625 -0.015309 0.124849 0.374501 -0.062500 0 0 0 0 0 0 4 470517
-0.017510 0.007796 0.119630 0.250254 0.057644 0.302348 -0.062500 0 0 0 0 0 0 4 471485
-0.017532 0.007785 0.119621 0.270703 0.263672 0.495367 -0.062500 0 0 0 0 0 0 4 472499
-0.017544 0.007779 0.119617 0.138639 0.207867 0.440263 -0.062500 0 0 0 0 0 0 4 473492
-0.017550 0.007777 0.119616 0.053161 0.165927 0.406919 -0.062500 0 0 0 0 0 0 4 474484
-0.017553 0.007775 0.119616 0.006542 0.144236 0.393168 -0.062500 0 0 0 0 0 0 4 475485
-0.017555 0.007775 0.119615 -0.017907 0.133574 0.387915 -0.062500 0 0 0 0 0 0 4 476483
-0.017577 0.007780 0.119620 0.249242 0.061906 0.313843 -0.062500 0 0 0 0 0 0 4 477485
-0.017588 0.007782 0.119622 0.126378 0.087500 0.346497 -0.062500 0 0 0 0 0 0 4 478484
-0.017593 0.007783 0.119623 0.042097 0.105463 0.364676 -0.062500 0 0 0 0 0 0 4 479477
-0.017596 0.007783 0.119623 -0.001288 0.114591 0.372057 -0.062500 0 0 0 0 0 0 4 480513
-0.017597 0.007784 0.119623 -0.022729 0.119043 0.374858 -0.062500 0 0 0 0 0 0 4 481509
-0.017609 0.007770 0.119612 0.110492 0.299389 0.535479 -0.062500 0 0 0 0 0 0 4 482491
-0.017637 0.007769 0.119613 0.337717 0.159215 0.390303 -0.062500 0 0 0 0 0 0 4 483507
-0.017651 0.007768 0.119613 0.176731 0.136294 0.382860 -0.062500 0 0 0 0 0 0 4 484445
-0.017658 0.007768 0.119613 0.069285 0.129381 0.384709 -0.062500 0 0 0 0 0 0 4 485425
-0.017661 0.007767 0.119613 0.005697 0.130246 0.385816 -0.062500 0 0 0 0 0 0 4 486433
-0.017663 0.007767 0.119613 -0.022611 0.128735 0.386277 -0.062500 0 0 0 0 0 0 4 487424
-0.017685 0.007772 0.119619 0.243175 0.061511 0.314810 -0.062500 0 0 0 0 0 0 4 488433
-0.017707 0.007761 0.119609 0.263147 0.267387 0.507772 -0.062500 0 0 0 0 0 0 4 489424
-0.017719 0.007756 0.119605 0.131251 0.211668 0.452402 -0.062500 0 0 0 0 0 0 4 490433
-0.017725 0.007753 0.119604 0.045885 0.169778 0.418928 -0.062500 0 0 0 0 0 0 4 491424
-0.017728 0.007752 0.119604 -0.000748 0.148118 0.405104 -0.062500 0 0 0 0 0 0 4 492433
-0.017730 0.007751 0.119603 -0.025206 0.137474 0.399822 -0.062500 0 0 0 0 0 0 4 493424
-0.017752 0.007756 0.119609 0.242204 0.065793 0.326440 -0.062500 0 0 0 0 0 0 4 494432
-0.017763 0.007758 0.119610 0.119231 0.091371 0.358746 -0.062500 0 0 0 0 0 0 4 495423
-0.017768 0.007759 0.119611 0.034854 0.109350 0.376734 -0.062500 0 0 0 0 0 0 4 496433
-0.017771 0.007760 0.119611 -0.008558 0.118494 0.384023 -0.062500 0 0 0 0 0 0 4 497423
-0.017772 0.007760 0.119611 -0.030013 0.122952 0.386827 -0.062500 0 0 0 0 0 0 4 498432
-0.017784 0.007747 0.119600 0.102780 0.303141 0.547736 -0.062500 0 0 0 0 0 0 4 499424
-0.017790 0.007740 0.119596 0.050441 0.229485 0.474341 -0.062500 0 0 0 0 0 0 4 500423
-0.017815 0.007742 0.119599 0.286130 0.111973 0.362380 -0.062500 0 0 0 0 0 0 4 501434
-0.017828 0.007743 0.119601 0.143157 0.114017 0.378689 -0.062500 0 0 0 0 0 0 4 502444
-0.017834 0.007743 0.119601 0.047549 0.120455 0.390559 -0.062500 0 0 0 0 0 0 4 503436
-0.017837 0.007744 0.119601 -0.001971 0.123957 0.395565 -0.062500 0 0 0 0 0 0 4 504433
-0.017849 0.007730 0.119590 0.116562 0.303583 0.557481 -0.062500 0 0 0 0 0 0 4 505416
-0.017878 0.007729 0.119591 0.331544 0.168553 0.413463 -0.062500 0 0 0 0 0 0 4 506433
-0.017892 0.007728 0.119591 0.167110 0.145565 0.405558 -0.062500 0 0 0 0 0 0 4 507447
-0.017899 0.007727 0.119591 0.057859 0.138653 0.407146 -0.062500 0 0 0 0 0 0 4 508414
-0.017903 0.007727 0.119591 0.000693 0.135588 0.408150 -0.062500 0 0 0 0 0 0 4 509442
-0.017905 0.007727 0.119591 -0.028075 0.134075 0.408564 -0.062500 0 0 0 0 0 0 4 510439
-0.017905 0.007727 0.119591 -0.042489 0.133317 0.408720 -0.062500 0 0 0 0 0 0 4 511433
-0.017906 0.007727 0.119591 -0.049647 0.132945 0.408798 -0.062500 0 0 0 0 0 0 4 512411
-0.017928 0.007732 0.119596 0.227018 0.066222 0.338130 -0.062500 0 0 0 0 0 0 4 513440
-0.017938 0.007735 0.119598 0.108609 0.094259 0.370827 -0.062500 0 0 0 0 0 0 4 514440
-0.017943 0.007736 0.119599 0.026548 0.113461 0.388918 -0.062500 0 0 0 0 0 0 4 515442
-0.017946 0.007736 0.119599 -0.015703 0.123223 0.396268 -0.062500 0 0 0 0 0 0 4 516443
-0.017947 0.007737 0.119599 -0.036575 0.127985 0.399084 -0.062500 0 0 0 0 0 0 4 517442
-0.017959 0.007723 0.119588 0.096144 0.308152 0.560296 -0.062500 0 0 0 0 0 0 4 518414
-0.017987 0.007722 0.119589 0.324559 0.168126 0.416369 -0.062500 0 0 0 0 0 0 4 519409
-0.018001 0.007721 0.119589 0.163674 0.145339 0.408070 -0.062500 0 0 0 0 0 0 4 520441
-0.018008 0.007721 0.119589 0.056154 0.138528 0.409456 -0.062500 0 0 0 0 0 0 4 521436
-0.018011 0.007720 0.119589 -0.000149 0.135533 0.410402 -0.062500 0 0 0 0 0 0 4 522410
-0.018013 0.007720 0.119589 -0.028477 0.134037 0.410789 -0.062500 0 0 0 0 0 0 4 523410
-0.018014 0.007720 0.119589 -0.042678 0.133302 0.410938 -0.062500 0 0 0 0 0 0 4 524440
-0.018014 0.007720 0.119589 -0.049756 0.132929 0.411002 -0.062500 0 0 0 0 0 0 4 525409
-0.018047 0.007712 0.119583 0.369913 0.243967 0.501063 -0.062500 0 0 0 0 0 0 4 526438
-0.018064 0.007708 0.119580 0.204659 0.197392 0.459701 -0.062500 0 0 0 0 0 0 4 527438
-0.018073 0.007706 0.119579 0.080921 0.165152 0.436591 -0.062500 0 0 0 0 0 0 4 528439
-0.018077 0.007705 0.119579 0.013590 0.148591 0.427142 -0.062500 0 0 0 0 0 0 4 529408
-0.018079 0.007704 0.119579 -0.021143 0.140431 0.423522 -0.062500 0 0 0 0 0 0 4 530408
-0.018080 0.007704 0.119579 -0.038818 0.136446 0.422162 -0.062500 0 0 0 0 0 0 4 531436
-0.018102 0.007709 0.119584 0.227031 0.074070 0.351666 -0.062500 0 0 0 0 0 0 4 532440
-0.018113 0.007711 0.119586 0.105802 0.101240 0.383802 -0.062500 0 0 0 0 0 0 4 533439
-0.018118 0.007712 0.119586 0.022298 0.120001 0.401659 -0.062500 0 0 0 0 0 0 4 534439
-0.018132 0.007699 0.119575 0.121873 0.307262 0.569365 -0.062500 0 0 0 0 0 0 4 535439
-0.018139 0.007693 0.119571 0.054053 0.237346 0.498223 -0.062500 0 0 0 0 0 0 4 536410
-0.018144 0.007690 0.119569 0.002023 0.188196 0.458121 -0.062500 0 0 0 0 0 0 4 537439
-0.018167 0.007694 0.119574 0.252394 0.096418 0.372015 -0.062500 0 0 0 0 0 0 4 538438
-0.018179 0.007695 0.119575 0.119198 0.112177 0.397969 -0.062500 0 0 0 0 0 0 4 539439
-0.018185 0.007696 0.119576 0.029290 0.125388 0.413453 -0.062500 0 0 0 0 0 0 4 540440
-0.018187 0.007697 0.119576 -0.017091 0.132217 0.419818 -0.062500 0 0 0 0 0 0 4 541422
-0.018189 0.007697 0.119576 -0.040061 0.135555 0.422258 -0.062500 0 0 0 0 0 0 4 542437
-0.018211 0.007702 0.119581 0.229264 0.070568 0.353643 -0.062500 0 0 0 0 0 0 4 543425
-0.018222 0.007704 0.119583 0.106875 0.099496 0.386114 -0.062500 0 0 0 0 0 0 4 544440
-0.018227 0.007706 0.119584 0.022831 0.119140 0.404036 -0.062500 0 0 0 0 0 0 4 545438
-0.018230 0.007706 0.119584 -0.020447 0.129129 0.411332 -0.062500 0 0 0 0 0 0 4 546439
-0.018231 0.007707 0.119584 -0.041770 0.134025 0.414114 -0.062500 0 0 0 0 0 0 4 547429
-0.018231 0.007707 0.119584 -0.052262 0.136394 0.415170 -0.062500 0 0 0 0 0 0 4 548410
-0.018253 0.007712 0.119589 0.223307 0.070974 0.346214 -0.062500 0 0 0 0 0 0 4 549438
-0.018275 0.007701 0.119580 0.246223 0.277280 0.539025 -0.062500 0 0 0 0 0 0 4 550438
-0.018286 0.007695 0.119576 0.117207 0.222300 0.482911 -0.062500 0 0 0 0 0 0 4 551437
-0.018292 0.007693 0.119575 0.033200 0.180827 0.448961 -0.062500 0 0 0 0 0 0 4 552439
-0.018295 0.007691 0.119574 -0.012842 0.159395 0.434926 -0.062500 0 0 0 0 0 0 4 553409
-0.018319 0.007696 0.119579 0.238894 0.089168 0.360418 -0.062500 0 0 0 0 0 0 4 554425
-0.018330 0.007698 0.119581 0.109542 0.112141 0.390283 -0.062500 0 0 0 0 0 0 4 555433
-0.018335 0.007699 0.119581 0.021808 0.128899 0.407213 -0.062500 0 0 0 0 0 0 4 556518
-0.018338 0.007700 0.119581 -0.023356 0.137447 0.414108 -0.062500 0 0 0 0 0 0 4 557506
-0.018339 0.007700 0.119582 -0.045671 0.141641 0.416775 -0.062500 0 0 0 0 0 0 4 558509
-0.018362 0.007705 0.119587 0.224237 0.077045 0.348876 -0.062500 0 0 0 0 0 0 4 559505
-0.018372 0.007708 0.119588 0.101936 0.106164 0.381023 -0.062500 0 0 0 0 0 0 4 560491
-0.018378 0.007709 0.119589 0.017894 0.125932 0.398813 -0.062500 0 0 0 0 0 0 4 561504
-0.018380 0.007709 0.119589 -0.025345 0.135983 0.406061 -0.062500 0 0 0 0 0 0 4 562532
-0.018382 0.007710 0.119589 -0.046682 0.140919 0.408832 -0.062500 0 0 0 0 0 0 4 563504
-0.018404 0.007715 0.119594 0.223828 0.076664 0.341163 -0.062500 0 0 0 0 0 0 4 564490
-0.018415 0.007717 0.119596 0.101734 0.105962 0.373241 -0.062500 0 0 0 0 0 0 4 565504
-0.018420 0.007719 0.119597 0.017789 0.125845 0.390994 -0.062500 0 0 0 0 0 0 4 566487
-0.018422 0.007719 0.119597 -0.025381 0.135941 0.398209 -0.062500 0 0 0 0 0 0 4 567487
-0.018424 0.007720 0.119597 -0.046707 0.140881 0.400982 -0.062500 0 0 0 0 0 0 4 568442
-0.018424 0.007720 0.119597 -0.057190 0.143301 0.402019 -0.062500 0 0 0 0 0 0 4 569421
-0.018446 0.007725 0.119602 0.218715 0.077823 0.333883 -0.062500 0 0 0 0 0 0 4 570429
-0.018468 0.007714 0.119593 0.241199 0.284061 0.526514 -0.062500 0 0 0 0 0 0 4 571421
-0.018479 0.007708 0.119589 0.112327 0.229131 0.470169 -0.062500 0 0 0 0 0 0 4 572430
-0.018485 0.007706 0.119588 0.028367 0.187705 0.436081 -0.062500 0 0 0 0 0 0 4 573422
-0.018510 0.007710 0.119592 0.263468 0.099618 0.353674 -0.062500 0 0 0 0 0 0 4 574430
-0.018522 0.007711 0.119594 0.117389 0.124444 0.379755 -0.062500 0 0 0 0 0 0 4 575421
-0.018528 0.007712 0.119594 0.023430 0.138605 0.395166 -0.062500 0 0 0 0 0 0 4 576431
-0.018531 0.007713 0.119594 -0.024947 0.145911 0.401537 -0.062500 0 0 0 0 0 0 4 577421
-0.018532 0.007713 0.119595 -0.048918 0.149455 0.403957 -0.062500 0 0 0 0 0 0 4 578430
-0.018533 0.007713 0.119595 -0.060727 0.151188 0.404876 -0.062500 0 0 0 0 0 0 4 579421
-0.018555 0.007718 0.119599 0.214649 0.085358 0.337156 -0.062500 0 0 0 0 0 0 4 580431
-0.018566 0.007721 0.119601 0.094775 0.113887 0.368652 -0.062500 0 0 0 0 0 0 4 581439
-0.018571 0.007722 0.119602 0.011887 0.133408 0.386141 -0.062500 0 0 0 0 0 0 4 582434
-0.018573 0.007723 0.119602 -0.030825 0.143338 0.393267 -0.062500 0 0 0 0 0 0 4 583424
-0.018596 0.007728 0.119607 0.229458 0.081498 0.328115 -0.062500 0 0 0 0 0 0 4 584425
-0.018607 0.007731 0.119609 0.102072 0.111998 0.360415 -0.062500 0 0 0 0 0 0 4 585438
-0.018613 0.007732 0.119610 0.015491 0.132468 0.378214 -0.062500 0 0 0 0 0 0 4 586434
-0.018615 0.007732 0.119610 -0.029028 0.142854 0.385442 -0.062500 0 0 0 0 0 0 4 587439
[truncated: 5,268,368 more chars]
